# Supplementary material for: Scott Blair Fractional-Type Viscoelastic Behavior of Clear Spruce Wood: Influence of Compression Wood on Power-Law Stiffness Parameters
Source: Materials (Basel). 2024 Nov 9;17(22):5477. doi: 10.3390/ma17225477 (PMC11595321; doi:10.3390/ma17225477)
Supplement: Supplementary file 1 [file materials-17-05477-s001.zip]

Archive with 60 entries (57 files):
- DATA_MDPI_upload.d/
- DATA_MDPI_upload.d/.DS_Store
- DATA_MDPI_upload.d/00_01_225.txt
- DATA_MDPI_upload.d/00_02_225.txt
- DATA_MDPI_upload.d/00_03_225.txt
- DATA_MDPI_upload.d/00_04_225.txt
- DATA_MDPI_upload.d/00_05_225.txt
- DATA_MDPI_upload.d/00_06_225.txt
- DATA_MDPI_upload.d/00_07_225.txt
- DATA_MDPI_upload.d/00_08_225.txt
- DATA_MDPI_upload.d/00_09_225.txt
- DATA_MDPI_upload.d/00_10_225.txt
- DATA_MDPI_upload.d/00_11_225.txt
- DATA_MDPI_upload.d/00_12_225.txt
- DATA_MDPI_upload.d/00_14_225.txt
- DATA_MDPI_upload.d/00_15_225.txt
- DATA_MDPI_upload.d/00_16_225.txt
- DATA_MDPI_upload.d/00_17_225.txt
- DATA_MDPI_upload.d/00_19_225.txt
- DATA_MDPI_upload.d/00_20_225.txt
- DATA_MDPI_upload.d/00_21_225.txt
- DATA_MDPI_upload.d/00_22_225.txt
- DATA_MDPI_upload.d/00_23_225.txt
- DATA_MDPI_upload.d/00_24_225.txt
- DATA_MDPI_upload.d/00_25_225.txt
- DATA_MDPI_upload.d/00_26_225.txt
- DATA_MDPI_upload.d/00_28_225.txt
- DATA_MDPI_upload.d/00_29_325.txt
- DATA_MDPI_upload.d/00_30_325.txt
- DATA_MDPI_upload.d/00_31_325.txt
- __MACOSX/
- __MACOSX/DATA_MDPI_upload.d/
- __MACOSX/DATA_MDPI_upload.d/._.DS_Store
- __MACOSX/DATA_MDPI_upload.d/._00_01_225.txt
- __MACOSX/DATA_MDPI_upload.d/._00_02_225.txt
- __MACOSX/DATA_MDPI_upload.d/._00_03_225.txt
- __MACOSX/DATA_MDPI_upload.d/._00_04_225.txt
- __MACOSX/DATA_MDPI_upload.d/._00_05_225.txt
- __MACOSX/DATA_MDPI_upload.d/._00_06_225.txt
- __MACOSX/DATA_MDPI_upload.d/._00_07_225.txt
- __MACOSX/DATA_MDPI_upload.d/._00_09_225.txt
- __MACOSX/DATA_MDPI_upload.d/._00_10_225.txt
- __MACOSX/DATA_MDPI_upload.d/._00_11_225.txt
- __MACOSX/DATA_MDPI_upload.d/._00_12_225.txt
- __MACOSX/DATA_MDPI_upload.d/._00_14_225.txt
- __MACOSX/DATA_MDPI_upload.d/._00_15_225.txt
- __MACOSX/DATA_MDPI_upload.d/._00_16_225.txt
- __MACOSX/DATA_MDPI_upload.d/._00_17_225.txt
- __MACOSX/DATA_MDPI_upload.d/._00_19_225.txt
- __MACOSX/DATA_MDPI_upload.d/._00_20_225.txt
- __MACOSX/DATA_MDPI_upload.d/._00_21_225.txt
- __MACOSX/DATA_MDPI_upload.d/._00_22_225.txt
- __MACOSX/DATA_MDPI_upload.d/._00_23_225.txt
- __MACOSX/DATA_MDPI_upload.d/._00_24_225.txt
- __MACOSX/DATA_MDPI_upload.d/._00_25_225.txt
- __MACOSX/DATA_MDPI_upload.d/._00_26_225.txt
- __MACOSX/DATA_MDPI_upload.d/._00_28_225.txt
- __MACOSX/DATA_MDPI_upload.d/._00_29_325.txt
- __MACOSX/DATA_MDPI_upload.d/._00_30_325.txt
- __MACOSX/DATA_MDPI_upload.d/._00_31_325.txt
