# Supplementary material for: Scott Blair Fractional-Type Viscoelastic Behavior of Clear Spruce Wood: Influence of Compression Wood on Power-Law Stiffness Parameters
Source: Materials (Basel). 2024 Nov 9;17(22):5477. doi: 10.3390/ma17225477 (PMC11595321; doi:10.3390/ma17225477)
Supplement: Supplementary file 1 [file materials-17-05477-s001.zip › DATA_MDPI_upload.d/00_01_225.txt]

Bezeichnung: 	 00_01_225 
Bezeichnung Kofler: 	 01 
temperature [deg C] 	 moisture content [%] 	 raw density [kg/m³] 	 width [mm] 	 height [mm] 	 length [mm] 	 creepforce [N] 	 holding time [s] 	 reaction wood [%] 
20 	 11.23 	 379.4 	 15.04 	 15.22 	 240 	 225 	 1800 	 0.00 
-------------- Daten Shimadzu AGX 10 kN & 2 x HBM WA 20 -------------- 
1 _ 1 
Zeit 	 Kraft 	 Weg 	 Ext.1 	 Ext.2 
sec 	 N 	 mm 	 mm 	 mm 
0.00 	 4.9718220 	 0.000000 	 0.0035635630 	 0.0002924600 
0.20 	 4.9718220 	 0.002375 	 0.0000350000 	 -0.0008042650 
0.40 	 4.9718220 	 0.005675 	 -0.0002797450 	 -0.0036239620 
0.60 	 5.5646900 	 0.009000 	 0.0034523010 	 -0.0015036260 
0.80 	 5.8619180 	 0.012350 	 0.0020567580 	 -0.0014305110 
1.00 	 6.0383480 	 0.015675 	 -0.0010681150 	 -0.0125153900 
1.20 	 6.3419340 	 0.019000 	 0.0012079870 	 -0.0151856700 
1.40 	 6.5628690 	 0.022350 	 0.0035222370 	 -0.0160058300 
1.60 	 6.7981090 	 0.025675 	 0.0006294250 	 -0.0197855600 
1.80 	 7.0142750 	 0.029000 	 -0.0009473170 	 -0.0261402100 
2.00 	 7.2431560 	 0.032350 	 0.0024827320 	 -0.0278218600 
2.20 	 7.4132290 	 0.035675 	 0.0029563900 	 -0.0281492900 
2.40 	 7.7040990 	 0.039000 	 0.0005054470 	 -0.0322691600 
2.60 	 7.8344350 	 0.042350 	 0.0046443940 	 -0.0433762900 
2.80 	 8.0649060 	 0.045675 	 0.0133864100 	 -0.0441583000 
3.00 	 8.2111360 	 0.049000 	 0.0191275300 	 -0.0502808900 
3.20 	 8.2842510 	 0.052350 	 0.0225734700 	 -0.0630060800 
3.40 	 8.3748500 	 0.055675 	 0.0372219100 	 -0.0707817100 
3.60 	 8.5592270 	 0.059000 	 0.0463199600 	 -0.0754388200 
3.80 	 8.6291630 	 0.062350 	 0.0532500000 	 -0.0874932600 
4.00 	 8.7483720 	 0.065675 	 0.0585079200 	 -0.0968456300 
4.20 	 8.9057280 	 0.069000 	 0.0683530200 	 -0.0991535200 
4.40 	 9.0026860 	 0.072350 	 0.0789992000 	 -0.1058133000 
4.60 	 9.0837480 	 0.075675 	 0.0834910100 	 -0.1141739000 
4.80 	 9.1600420 	 0.079000 	 0.0929196700 	 -0.1255608000 
5.00 	 9.2840190 	 0.082350 	 0.1066907000 	 -0.1292070000 
5.20 	 9.2999140 	 0.085675 	 0.1127942000 	 -0.1429431000 
5.40 	 9.3921020 	 0.089000 	 0.1206017000 	 -0.1520856000 
5.60 	 9.4302490 	 0.092350 	 0.1313337000 	 -0.1559957000 
5.80 	 9.5208480 	 0.095675 	 0.1398818000 	 -0.1605129000 
6.00 	 9.6448260 	 0.099000 	 0.1441956000 	 -0.1700211000 
6.20 	 9.6464160 	 0.102350 	 0.1555665000 	 -0.1822726000 
6.40 	 9.7656250 	 0.105675 	 0.1661841000 	 -0.1867549000 
6.60 	 9.8387400 	 0.109000 	 0.1722590000 	 -0.1918507000 
6.80 	 10.0040400 	 0.112350 	 0.1765029000 	 -0.2010759000 
6.85 	 10.0453700 	 0.113300 	 0.1827653000 	 -0.1996104000 
7.50 	 10.7812900 	 0.145375 	 0.2270794000 	 -0.2524281000 
7.25 	 13.1813700 	 0.258900 	 0.5419064000 	 -0.5225182000 
7.45 	 20.3339300 	 0.431250 	 0.8851560000 	 -0.8887704000 
7.65 	 27.2576000 	 0.478525 	 0.9620507000 	 -1.0244180000 
7.85 	 28.2033300 	 0.513000 	 0.9893067000 	 -1.0718980000 
8.50 	 35.4941700 	 0.598400 	 1.0266370000 	 -1.1938000000 
8.25 	 38.0833900 	 0.617025 	 1.0183240000 	 -1.2225600000 
8.45 	 42.6673900 	 0.680675 	 0.9853585000 	 -1.2808320000 
8.65 	 47.8363000 	 0.725300 	 0.9565862000 	 -1.3327410000 
8.85 	 51.2154900 	 0.766675 	 0.9352620000 	 -1.3673780000 
9.50 	 56.1793600 	 0.817675 	 0.8980243000 	 -1.4125630000 
9.25 	 60.3501000 	 0.860475 	 0.8643405000 	 -1.4623130000 
9.45 	 64.7958100 	 0.905775 	 0.8296044000 	 -1.5035760000 
9.65 	 69.2129100 	 0.949850 	 0.7964039000 	 -1.5417510000 
9.85 	 73.4726600 	 0.993650 	 0.7569663000 	 -1.5828510000 
10.50 	 77.8643300 	 1.038250 	 0.7157866000 	 -1.6241930000 
10.25 	 82.3116300 	 1.081625 	 0.6779035000 	 -1.6603980000 
10.45 	 86.7144200 	 1.123575 	 0.6394069000 	 -1.6962050000 
10.65 	 90.9153600 	 1.164200 	 0.5995560000 	 -1.7328870000 
10.85 	 95.3149800 	 1.204900 	 0.5630525000 	 -1.7665670000 
11.50 	 99.6669200 	 1.245525 	 0.5299854000 	 -1.7947710000 
11.25 	 103.9918000 	 1.285650 	 0.4919529000 	 -1.8316300000 
11.45 	 108.5091000 	 1.326050 	 0.4522324000 	 -1.8756260000 
11.65 	 112.9421000 	 1.365725 	 0.4189110000 	 -1.9098030000 
11.85 	 117.4084000 	 1.405125 	 0.3847949000 	 -1.9375320000 
12.50 	 121.8700000 	 1.444125 	 0.3457006000 	 -1.9714130000 
12.25 	 126.3285000 	 1.483225 	 0.3058116000 	 -2.0081870000 
12.45 	 130.8314000 	 1.522300 	 0.2743117000 	 -2.0423600000 
12.65 	 135.3105000 	 1.560650 	 0.2392928000 	 -2.0727790000 
12.85 	 139.8738000 	 1.598375 	 0.1966095000 	 -2.1122110000 
13.50 	 144.3338000 	 1.635550 	 0.1662445000 	 -2.1433350000 
13.25 	 148.6937000 	 1.673175 	 0.1303132000 	 -2.1716340000 
13.45 	 153.1378000 	 1.710750 	 0.0919787100 	 -2.2039860000 
13.65 	 157.7409000 	 1.748250 	 0.0533453600 	 -2.2412900000 
13.85 	 162.0849000 	 1.785150 	 0.0215180700 	 -2.2714260000 
14.50 	 166.5513000 	 1.822450 	 -0.0129509000 	 -2.3019980000 
14.25 	 171.0447000 	 1.859625 	 -0.0514888800 	 -2.3405650000 
14.45 	 175.5253000 	 1.896675 	 -0.0873629200 	 -2.3720460000 
14.65 	 180.0442000 	 1.933275 	 -0.1184972000 	 -2.4008720000 
14.85 	 184.4215000 	 1.970050 	 -0.1572577000 	 -2.4332270000 
15.50 	 189.0278000 	 2.006950 	 -0.1957417000 	 -2.4654450000 
15.25 	 193.4497000 	 2.043500 	 -0.2295113000 	 -2.4976480000 
15.45 	 197.9224000 	 2.080050 	 -0.2637164000 	 -2.5293220000 
15.65 	 202.4603000 	 2.116225 	 -0.3017966000 	 -2.5612770000 
15.85 	 206.8535000 	 2.152475 	 -0.3388214000 	 -2.5942830000 
16.50 	 211.4042000 	 2.189275 	 -0.3708839000 	 -2.6212790000 
16.25 	 215.8833000 	 2.225600 	 -0.4075178000 	 -2.6512970000 
16.45 	 220.4068000 	 2.262125 	 -0.4463196000 	 -2.6831020000 
16.60 	 223.7860000 	 2.289325 	 -0.4697704000 	 -2.7053770000 
16.65 	 224.8987000 	 2.296125 	 -0.4804865000 	 -2.7162490000 
16.85 	 225.9000000 	 2.300075 	 -0.4868984000 	 -2.7180670000 
17.50 	 225.3517000 	 2.299675 	 -0.4899502000 	 -2.7194280000 
17.25 	 224.9924000 	 2.299575 	 -0.4927254000 	 -2.7222220000 
17.45 	 224.7397000 	 2.299550 	 -0.4909039000 	 -2.7208230000 
17.65 	 224.4679000 	 2.299700 	 -0.4895719000 	 -2.7184680000 
17.85 	 224.2851000 	 2.300025 	 -0.4928271000 	 -2.7198730000 
18.50 	 224.1119000 	 2.300425 	 -0.4950905000 	 -2.7219930000 
18.25 	 224.0038000 	 2.300900 	 -0.4927158000 	 -2.7198730000 
18.45 	 223.8766000 	 2.301425 	 -0.4922231000 	 -2.7182200000 
18.65 	 223.8591000 	 2.302000 	 -0.4967785000 	 -2.7210520000 
18.85 	 223.8655000 	 2.302625 	 -0.4965909000 	 -2.7213480000 
19.50 	 223.8480000 	 2.303250 	 -0.4934820000 	 -2.7184610000 
19.25 	 223.8115000 	 2.303875 	 -0.4958312000 	 -2.7192240000 
19.45 	 223.8147000 	 2.304550 	 -0.4995569000 	 -2.7218220000 
19.65 	 223.7384000 	 2.305250 	 -0.4978275000 	 -2.7194690000 
19.85 	 223.7876000 	 2.305975 	 -0.4984824000 	 -2.7184200000 
20.50 	 223.7082000 	 2.306700 	 -0.5025164000 	 -2.7213380000 
20.25 	 223.6764000 	 2.307450 	 -0.5017662000 	 -2.7207280000 
20.45 	 223.7956000 	 2.308175 	 -0.5002975000 	 -2.7183090000 
20.65 	 223.7161000 	 2.308875 	 -0.5042108000 	 -2.7205470000 
20.85 	 223.7638000 	 2.309575 	 -0.5052916000 	 -2.7220060000 
21.50 	 223.8226000 	 2.310275 	 -0.5027103000 	 -2.7190240000 
21.25 	 223.7654000 	 2.310975 	 -0.5051009000 	 -2.7193960000 
21.45 	 223.7654000 	 2.311700 	 -0.5085118000 	 -2.7221040000 
21.65 	 223.7717000 	 2.312400 	 -0.5066617000 	 -2.7205180000 
21.85 	 223.7813000 	 2.313100 	 -0.5060196000 	 -2.7184740000 
22.50 	 223.7924000 	 2.313800 	 -0.5099900000 	 -2.7210240000 
22.25 	 223.8067000 	 2.314500 	 -0.5107244000 	 -2.7219960000 
22.45 	 223.8226000 	 2.315150 	 -0.5083306000 	 -2.7189250000 
22.65 	 223.8401000 	 2.315800 	 -0.5103238000 	 -2.7192910000 
22.85 	 223.8591000 	 2.316450 	 -0.5137062000 	 -2.7223210000 
23.50 	 223.8798000 	 2.317075 	 -0.5121676000 	 -2.7207090000 
23.25 	 223.9021000 	 2.317700 	 -0.5102189000 	 -2.7182990000 
23.45 	 223.9275000 	 2.318325 	 -0.5142975000 	 -2.7202610000 
23.65 	 223.9498000 	 2.318875 	 -0.5159886000 	 -2.7225330000 
23.85 	 223.9720000 	 2.319425 	 -0.5135949000 	 -2.7198790000 
24.50 	 223.9943000 	 2.319925 	 -0.5133533000 	 -2.7189030000 
24.25 	 224.0181000 	 2.320400 	 -0.5163161000 	 -2.7218120000 
24.45 	 224.0403000 	 2.320875 	 -0.5165418000 	 -2.7216880000 
24.65 	 224.0626000 	 2.321350 	 -0.5138842000 	 -2.7187470000 
24.85 	 224.0833000 	 2.321800 	 -0.5168915000 	 -2.7201940000 
25.50 	 224.1023000 	 2.322250 	 -0.5194632000 	 -2.7226260000 
25.25 	 224.1198000 	 2.322675 	 -0.5171267000 	 -2.7205090000 
25.45 	 224.1310000 	 2.323100 	 -0.5162303000 	 -2.7189380000 
25.65 	 224.1421000 	 2.323550 	 -0.5203755000 	 -2.7221140000 
25.85 	 224.1484000 	 2.323950 	 -0.5208206000 	 -2.7227150000 
26.50 	 224.1564000 	 2.324375 	 -0.5177021000 	 -2.7196500000 
26.25 	 224.1691000 	 2.324775 	 -0.5199782000 	 -2.7203690000 
26.45 	 224.1850000 	 2.325175 	 -0.5230840000 	 -2.7231910000 
26.65 	 224.2009000 	 2.325575 	 -0.5206966000 	 -2.7211220000 
26.85 	 224.2168000 	 2.325975 	 -0.5197557000 	 -2.7193990000 
27.50 	 224.2343000 	 2.326350 	 -0.5231794000 	 -2.7217860000 
27.25 	 224.2486000 	 2.326725 	 -0.5240154000 	 -2.7231410000 
27.45 	 224.2581000 	 2.327100 	 -0.5210654000 	 -2.7202990000 
27.65 	 224.2676000 	 2.327450 	 -0.5218760000 	 -2.7199490000 
27.85 	 224.2804000 	 2.327800 	 -0.5254714000 	 -2.7229310000 
28.50 	 224.2835000 	 2.328150 	 -0.5236816000 	 -2.7221080000 
28.25 	 224.2899000 	 2.328500 	 -0.5215867000 	 -2.7194150000 
28.45 	 224.2931000 	 2.328875 	 -0.5252774000 	 -2.7216880000 
28.65 	 224.3042000 	 2.329200 	 -0.5268828000 	 -2.7233090000 
28.85 	 224.3090000 	 2.329550 	 -0.5241394000 	 -2.7202000000 
29.50 	 224.3217000 	 2.329875 	 -0.5250104000 	 -2.7198700000 
29.25 	 224.3344000 	 2.330200 	 -0.5286121000 	 -2.7230740000 
29.45 	 224.3471000 	 2.330525 	 -0.5273374000 	 -2.7223710000 
29.65 	 224.3582000 	 2.330850 	 -0.5247371000 	 -2.7197930000 
29.85 	 224.3662000 	 2.331175 	 -0.5279160000 	 -2.7215960000 
30.50 	 224.3725000 	 2.331475 	 -0.5297184000 	 -2.7234080000 
30.25 	 224.3789000 	 2.331775 	 -0.5267620000 	 -2.7206640000 
30.45 	 224.3853000 	 2.332075 	 -0.5270736000 	 -2.7199940000 
30.65 	 224.3900000 	 2.332375 	 -0.5305513000 	 -2.7230390000 
30.85 	 224.3900000 	 2.332675 	 -0.5293560000 	 -2.7225050000 
31.50 	 224.3853000 	 2.332975 	 -0.5266030000 	 -2.7197680000 
31.25 	 224.3853000 	 2.333275 	 -0.5291144000 	 -2.7212680000 
31.45 	 224.3853000 	 2.333575 	 -0.5316384000 	 -2.7234550000 
31.65 	 224.3853000 	 2.333875 	 -0.5290444000 	 -2.7213730000 
31.85 	 224.3916000 	 2.334175 	 -0.5283769000 	 -2.7197900000 
32.50 	 224.3964000 	 2.334475 	 -0.5319373000 	 -2.7227280000 
32.25 	 224.4059000 	 2.334775 	 -0.5315876000 	 -2.7229630000 
32.45 	 224.4139000 	 2.335075 	 -0.5288188000 	 -2.7200320000 
32.65 	 224.4234000 	 2.335350 	 -0.5309677000 	 -2.7211060000 
32.85 	 224.4377000 	 2.335625 	 -0.5334600000 	 -2.7235630000 
33.50 	 224.4473000 	 2.335900 	 -0.5308278000 	 -2.7212840000 
33.25 	 224.4568000 	 2.336175 	 -0.5299886000 	 -2.7198860000 
33.45 	 224.4647000 	 2.336425 	 -0.5336793000 	 -2.7225530000 
33.65 	 224.4727000 	 2.336700 	 -0.5338065000 	 -2.7232580000 
33.85 	 224.4806000 	 2.336950 	 -0.5304273000 	 -2.7200950000 
34.50 	 224.4838000 	 2.337200 	 -0.5322647000 	 -2.7209120000 
34.25 	 224.4918000 	 2.337450 	 -0.5353896000 	 -2.7235980000 
34.45 	 224.4981000 	 2.337700 	 -0.5334218000 	 -2.7219070000 
34.65 	 224.5045000 	 2.337925 	 -0.5316384000 	 -2.7199750000 
34.85 	 224.5108000 	 2.338200 	 -0.5352974000 	 -2.7223050000 
35.50 	 224.5156000 	 2.338425 	 -0.5361875000 	 -2.7236620000 
35.25 	 224.5172000 	 2.338675 	 -0.5332152000 	 -2.7207280000 
35.45 	 224.5235000 	 2.338900 	 -0.5336793000 	 -2.7205370000 
35.65 	 224.5267000 	 2.339125 	 -0.5371380000 	 -2.7233410000 
35.85 	 224.5315000 	 2.339350 	 -0.5358092000 	 -2.7228040000 
36.50 	 224.5378000 	 2.339575 	 -0.5330436000 	 -2.7200130000 
36.25 	 224.5410000 	 2.339825 	 -0.5361493000 	 -2.7216940000 
36.45 	 224.5474000 	 2.340050 	 -0.5372270000 	 -2.7239260000 
36.65 	 224.5553000 	 2.340250 	 -0.5336825000 	 -2.7212270000 
36.85 	 224.5585000 	 2.340475 	 -0.5343596000 	 -2.7200320000 
37.50 	 224.5585000 	 2.340700 	 -0.5384223000 	 -2.7229660000 
37.25 	 224.5633000 	 2.340900 	 -0.5380376000 	 -2.7235220000 
37.45 	 224.5633000 	 2.341125 	 -0.5352719000 	 -2.7202860000 
37.65 	 224.5712000 	 2.341325 	 -0.5353165000 	 -2.7212810000 
37.85 	 224.5728000 	 2.341550 	 -0.5375163000 	 -2.7239930000 
38.50 	 224.5792000 	 2.341750 	 -0.5336221000 	 -2.7225330000 
38.25 	 224.5871000 	 2.341950 	 -0.5359364000 	 -2.7200600000 
38.45 	 224.5935000 	 2.342150 	 -0.5395508000 	 -2.7223330000 
38.65 	 224.5998000 	 2.342350 	 -0.5400944000 	 -2.7235250000 
38.85 	 224.6062000 	 2.342550 	 -0.5370458000 	 -2.7206770000 
39.50 	 224.6141000 	 2.342725 	 -0.5380408000 	 -2.7208170000 
39.25 	 224.6173000 	 2.342925 	 -0.5411784000 	 -2.7236490000 
39.45 	 224.6221000 	 2.343100 	 -0.5393346000 	 -2.7225880000 
39.65 	 224.6253000 	 2.343275 	 -0.5372556000 	 -2.7199970000 
39.85 	 224.6253000 	 2.343475 	 -0.5400753000 	 -2.7222280000 
40.50 	 224.6253000 	 2.343650 	 -0.5416997000 	 -2.7237800000 
40.25 	 224.6300000 	 2.343825 	 -0.5385335000 	 -2.7213000000 
40.45 	 224.6332000 	 2.344025 	 -0.5384064000 	 -2.7205090000 
40.65 	 224.6380000 	 2.344200 	 -0.5420812000 	 -2.7235410000 
40.85 	 224.6412000 	 2.344375 	 -0.5408096000 	 -2.7231030000 
41.50 	 224.6412000 	 2.344525 	 -0.5382951000 	 -2.7202770000 
41.25 	 224.6412000 	 2.344725 	 -0.5407651000 	 -2.7218410000 
41.45 	 224.6380000 	 2.344875 	 -0.5428060000 	 -2.7240400000 
41.65 	 224.6332000 	 2.345075 	 -0.5394809000 	 -2.7217800000 
41.85 	 224.6332000 	 2.345250 	 -0.5394809000 	 -2.7205280000 
42.50 	 224.6300000 	 2.345425 	 -0.5429109000 	 -2.7233890000 
42.25 	 224.6269000 	 2.345600 	 -0.5419858000 	 -2.7234900000 
42.45 	 224.6253000 	 2.345800 	 -0.5392997000 	 -2.7204230000 
42.65 	 224.6253000 	 2.345975 	 -0.5414295000 	 -2.7216910000 
42.85 	 224.6253000 	 2.346175 	 -0.5438550000 	 -2.7241610000 
43.50 	 224.6300000 	 2.346350 	 -0.5410926000 	 -2.7221620000 
43.25 	 224.6316000 	 2.346525 	 -0.5399704000 	 -2.7204860000 
43.45 	 224.6412000 	 2.346700 	 -0.5436166000 	 -2.7231470000 
43.65 	 224.6459000 	 2.346875 	 -0.5441507000 	 -2.7240280000 
43.85 	 224.6571000 	 2.347050 	 -0.5410163000 	 -2.7209540000 
44.50 	 224.6618000 	 2.347225 	 -0.5421448000 	 -2.7209980000 
44.25 	 224.6650000 	 2.347375 	 -0.5453777000 	 -2.7238500000 
44.45 	 224.6682000 	 2.347550 	 -0.5436420000 	 -2.7228610000 
44.65 	 224.6682000 	 2.347700 	 -0.5413850000 	 -2.7202670000 
44.85 	 224.6730000 	 2.347875 	 -0.5443859000 	 -2.7223050000 
45.50 	 224.6761000 	 2.348025 	 -0.5456956000 	 -2.7242630000 
45.25 	 224.6809000 	 2.348175 	 -0.5426152000 	 -2.7217010000 
45.45 	 224.6888000 	 2.348325 	 -0.5427487000 	 -2.7206710000 
45.65 	 224.6920000 	 2.348475 	 -0.5461089000 	 -2.7236530000 
45.85 	 224.6920000 	 2.348625 	 -0.5454509000 	 -2.7234430000 
46.50 	 224.6984000 	 2.348775 	 -0.5425326000 	 -2.7205440000 
46.25 	 224.7000000 	 2.348925 	 -0.5449613000 	 -2.7217360000 
46.45 	 224.7079000 	 2.349075 	 -0.5471452000 	 -2.7244350000 
46.65 	 224.7079000 	 2.349225 	 -0.5446339000 	 -2.7221420000 
46.85 	 224.7127000 	 2.349350 	 -0.5434640000 	 -2.7203850000 
47.50 	 224.7127000 	 2.349500 	 -0.5466493000 	 -2.7227780000 
47.25 	 224.7127000 	 2.349625 	 -0.5471770000 	 -2.7238660000 
47.45 	 224.7127000 	 2.349775 	 -0.5441697000 	 -2.7211160000 
47.65 	 224.7127000 	 2.349925 	 -0.5449200000 	 -2.7209730000 
47.85 	 224.7079000 	 2.350050 	 -0.5479972000 	 -2.7240440000 
48.50 	 224.7079000 	 2.350200 	 -0.5466366000 	 -2.7233190000 
48.25 	 224.7079000 	 2.350325 	 -0.5441062000 	 -2.7204860000 
48.45 	 224.7079000 	 2.350475 	 -0.5467160000 	 -2.7221230000 
48.65 	 224.7079000 	 2.350625 	 -0.5486520000 	 -2.7244570000 
48.85 	 224.7079000 	 2.350750 	 -0.5457084000 	 -2.7222660000 
49.50 	 224.7127000 	 2.350900 	 -0.5450885000 	 -2.7205310000 
49.25 	 224.7159000 	 2.351025 	 -0.5485153000 	 -2.7232270000 
49.45 	 224.7206000 	 2.351175 	 -0.5487061000 	 -2.7239610000 
49.65 	 224.7254000 	 2.351300 	 -0.5456193000 	 -2.7208680000 
49.85 	 224.7286000 	 2.351425 	 -0.5464904000 	 -2.7209950000 
50.50 	 224.7286000 	 2.351575 	 -0.5498187000 	 -2.7240400000 
50.25 	 224.7286000 	 2.351700 	 -0.5480798000 	 -2.7231440000 
50.45 	 224.7238000 	 2.351825 	 -0.5458514000 	 -2.7204900000 
50.65 	 224.7206000 	 2.351975 	 -0.5482737000 	 -2.7220340000 
50.85 	 224.7206000 	 2.352100 	 -0.5502478000 	 -2.7241680000 
51.50 	 224.7238000 	 2.352225 	 -0.5472755000 	 -2.7219800000 
51.25 	 224.7286000 	 2.352375 	 -0.5465667000 	 -2.7205750000 
51.45 	 224.7349000 	 2.352500 	 -0.5501239000 	 -2.7233980000 
51.65 	 224.7413000 	 2.352625 	 -0.5500889000 	 -2.7242760000 
51.85 	 224.7461000 	 2.352750 	 -0.5469863000 	 -2.7212940000 
52.50 	 224.7508000 	 2.352875 	 -0.5477238000 	 -2.7212170000 
52.25 	 224.7556000 	 2.353000 	 -0.5507119000 	 -2.7243140000 
52.45 	 224.7588000 	 2.353100 	 -0.5497615000 	 -2.7233790000 
52.65 	 224.7635000 	 2.353225 	 -0.5471070000 	 -2.7206680000 
52.85 	 224.7667000 	 2.353350 	 -0.5497742000 	 -2.7223430000 
53.50 	 224.7715000 	 2.353450 	 -0.5516529000 	 -2.7244690000 
53.25 	 224.7747000 	 2.353550 	 -0.5484899000 	 -2.7219140000 
53.45 	 224.7794000 	 2.353675 	 -0.5480576000 	 -2.7207120000 
53.65 	 224.7794000 	 2.353775 	 -0.5512555000 	 -2.7237770000 
53.85 	 224.7794000 	 2.353875 	 -0.5509345000 	 -2.7238590000 
54.50 	 224.7794000 	 2.353975 	 -0.5480099000 	 -2.7208070000 
54.25 	 224.7794000 	 2.354075 	 -0.5501588000 	 -2.7219960000 
54.45 	 224.7779000 	 2.354200 	 -0.5523586000 	 -2.7245240000 
54.65 	 224.7747000 	 2.354300 	 -0.5496375000 	 -2.7223680000 
54.85 	 224.7715000 	 2.354400 	 -0.5484708000 	 -2.7203850000 
55.50 	 224.7667000 	 2.354525 	 -0.5519231000 	 -2.7234390000 
55.25 	 224.7667000 	 2.354625 	 -0.5517864000 	 -2.7237700000 
55.45 	 224.7635000 	 2.354750 	 -0.5485598000 	 -2.7208490000 
55.65 	 224.7651000 	 2.354875 	 -0.5504481000 	 -2.7215480000 
55.85 	 224.7667000 	 2.354975 	 -0.5531566000 	 -2.7243520000 
56.50 	 224.7699000 	 2.355100 	 -0.5506325000 	 -2.7224250000 
56.25 	 224.7715000 	 2.355200 	 -0.5491543000 	 -2.7204230000 
56.45 	 224.7747000 	 2.355325 	 -0.5526288000 	 -2.7232140000 
56.65 	 224.7779000 	 2.355425 	 -0.5529022000 	 -2.7240370000 
56.85 	 224.7794000 	 2.355525 	 -0.5494435000 	 -2.7211280000 
57.50 	 224.7794000 	 2.355625 	 -0.5510489000 	 -2.7218500000 
57.25 	 224.7794000 	 2.355725 	 -0.5539830000 	 -2.7245040000 
57.45 	 224.7794000 	 2.355850 	 -0.5513318000 	 -2.7225270000 
57.65 	 224.7794000 	 2.355950 	 -0.5499649000 	 -2.7204480000 
57.85 	 224.7794000 	 2.356050 	 -0.5531947000 	 -2.7231630000 
58.50 	 224.7747000 	 2.356175 	 -0.5535507000 	 -2.7241680000 
58.25 	 224.7715000 	 2.356275 	 -0.5503686000 	 -2.7211480000 
58.45 	 224.7731000 	 2.356375 	 -0.5515226000 	 -2.7215350000 
58.65 	 224.7715000 	 2.356475 	 -0.5546506000 	 -2.7244470000 
58.85 	 224.7715000 	 2.356600 	 -0.5524572000 	 -2.7229500000 
59.50 	 224.7715000 	 2.356725 	 -0.5503400000 	 -2.7205820000 
59.25 	 224.7747000 	 2.356825 	 -0.5535348000 	 -2.7229950000 
59.45 	 224.7747000 	 2.356925 	 -0.5547587000 	 -2.7245400000 
59.65 	 224.7747000 	 2.357050 	 -0.5514176000 	 -2.7216180000 
59.85 	 224.7747000 	 2.357150 	 -0.5515544000 	 -2.7209600000 
60.50 	 224.7747000 	 2.357275 	 -0.5548890000 	 -2.7240500000 
60.25 	 224.7747000 	 2.357375 	 -0.5537351000 	 -2.7235350000 
60.45 	 224.7747000 	 2.357475 	 -0.5508454000 	 -2.7206450000 
60.65 	 224.7794000 	 2.357600 	 -0.5531979000 	 -2.7221620000 
60.85 	 224.7794000 	 2.357700 	 -0.5552737000 	 -2.7244920000 
61.50 	 224.7874000 	 2.357800 	 -0.5525525000 	 -2.7223710000 
61.25 	 224.7906000 	 2.357900 	 -0.5516338000 	 -2.7207950000 
61.45 	 224.7953000 	 2.358000 	 -0.5552387000 	 -2.7236780000 
61.65 	 224.7985000 	 2.358100 	 -0.5548159000 	 -2.7239740000 
61.85 	 224.8033000 	 2.358200 	 -0.5515798000 	 -2.7209220000 
62.50 	 224.8001000 	 2.358300 	 -0.5535157000 	 -2.7217100000 
62.25 	 224.8033000 	 2.358375 	 -0.5559635000 	 -2.7246320000 
62.45 	 224.7985000 	 2.358475 	 -0.5536111000 	 -2.7227400000 
62.65 	 224.7985000 	 2.358575 	 -0.5520058000 	 -2.7205720000 
62.85 	 224.7953000 	 2.358675 	 -0.5553405000 	 -2.7233350000 
63.50 	 224.7953000 	 2.358775 	 -0.5556774000 	 -2.7241360000 
63.25 	 224.7985000 	 2.358875 	 -0.5524508000 	 -2.7212430000 
63.45 	 224.8017000 	 2.358975 	 -0.5536874000 	 -2.7216340000 
63.65 	 224.8033000 	 2.359075 	 -0.5567773000 	 -2.7244220000 
63.85 	 224.8065000 	 2.359150 	 -0.5545108000 	 -2.7230480000 
64.50 	 224.8096000 	 2.359250 	 -0.5526574000 	 -2.7205560000 
64.25 	 224.8096000 	 2.359350 	 -0.5555566000 	 -2.7228770000 
64.45 	 224.8096000 	 2.359425 	 -0.5565834000 	 -2.7245270000 
64.65 	 224.8096000 	 2.359525 	 -0.5533473000 	 -2.7215860000 
64.85 	 224.8065000 	 2.359625 	 -0.5537351000 	 -2.7210240000 
65.50 	 224.8033000 	 2.359725 	 -0.5571842000 	 -2.7242370000 
65.25 	 224.7985000 	 2.359800 	 -0.5555184000 	 -2.7233570000 
65.45 	 224.7985000 	 2.359900 	 -0.5530326000 	 -2.7206360000 
65.65 	 224.7985000 	 2.360000 	 -0.5557664000 	 -2.7225880000 
65.85 	 224.7953000 	 2.360100 	 -0.5574386000 	 -2.7247080000 
66.50 	 224.7953000 	 2.360200 	 -0.5542819000 	 -2.7218980000 
66.25 	 224.7953000 	 2.360300 	 -0.5540053000 	 -2.7209220000 
66.45 	 224.8033000 	 2.360400 	 -0.5574290000 	 -2.7240940000 
66.65 	 224.8065000 	 2.360475 	 -0.5564181000 	 -2.7236080000 
66.85 	 224.8144000 	 2.360575 	 -0.5537288000 	 -2.7207530000 
67.50 	 224.8224000 	 2.360675 	 -0.5555630000 	 -2.7218340000 
67.25 	 224.8303000 	 2.360750 	 -0.5581188000 	 -2.7245550000 
67.45 	 224.8303000 	 2.360825 	 -0.5556583000 	 -2.7227150000 
67.65 	 224.8335000 	 2.360925 	 -0.5542119000 	 -2.7206040000 
67.85 	 224.8303000 	 2.361000 	 -0.5574353000 	 -2.7232230000 
68.50 	 224.8255000 	 2.361075 	 -0.5580075000 	 -2.7241830000 
68.25 	 224.8224000 	 2.361150 	 -0.5545934000 	 -2.7213030000 
68.45 	 224.8144000 	 2.361250 	 -0.5555280000 	 -2.7213510000 
68.65 	 224.8144000 	 2.361325 	 -0.5586783000 	 -2.7242020000 
68.85 	 224.8065000 	 2.361425 	 -0.5567805000 	 -2.7234050000 
69.50 	 224.8065000 	 2.361525 	 -0.5544186000 	 -2.7205980000 
69.25 	 224.8033000 	 2.361625 	 -0.5572192000 	 -2.7224800000 
69.45 	 224.8033000 	 2.361725 	 -0.5587323000 	 -2.7245200000 
69.65 	 224.8033000 	 2.361800 	 -0.5555630000 	 -2.7216690000 
69.85 	 224.8065000 	 2.361900 	 -0.5556170000 	 -2.7209500000 
70.50 	 224.8096000 	 2.362000 	 -0.5591742000 	 -2.7242630000 
70.25 	 224.8144000 	 2.362075 	 -0.5580902000 	 -2.7237990000 
70.45 	 224.8144000 	 2.362175 	 -0.5552546000 	 -2.7207920000 
70.65 	 224.8144000 	 2.362275 	 -0.5572160000 	 -2.7219230000 
70.85 	 224.8176000 	 2.362350 	 -0.5597305000 	 -2.7246220000 
71.50 	 224.8176000 	 2.362450 	 -0.5566629000 	 -2.7224950000 
71.25 	 224.8224000 	 2.362525 	 -0.5555757000 	 -2.7207530000 
71.45 	 224.8224000 	 2.362625 	 -0.5589390000 	 -2.7235700000 
71.65 	 224.8224000 	 2.362700 	 -0.5590439000 	 -2.7243010000 
71.85 	 224.8255000 	 2.362800 	 -0.5557982000 	 -2.7212270000 
72.50 	 224.8271000 	 2.362875 	 -0.5569744000 	 -2.7215550000 
72.25 	 224.8303000 	 2.362950 	 -0.5600484000 	 -2.7244880000 
72.45 	 224.8303000 	 2.363025 	 -0.5576642000 	 -2.7231820000 
72.65 	 224.8335000 	 2.363125 	 -0.5560080000 	 -2.7206450000 
72.85 	 224.8383000 	 2.363200 	 -0.5590534000 	 -2.7229880000 
73.50 	 224.8335000 	 2.363275 	 -0.5598990000 	 -2.7244950000 
73.25 	 224.8383000 	 2.363350 	 -0.5567455000 	 -2.7217040000 
73.45 	 224.8335000 	 2.363425 	 -0.5569903000 	 -2.7211980000 
73.65 	 224.8335000 	 2.363525 	 -0.5604108000 	 -2.7240400000 
73.85 	 224.8335000 	 2.363600 	 -0.5591996000 	 -2.7237320000 
74.50 	 224.8383000 	 2.363675 	 -0.5563895000 	 -2.7209570000 
74.25 	 224.8383000 	 2.363750 	 -0.5584558000 	 -2.7221490000 
74.45 	 224.8383000 	 2.363825 	 -0.5607891000 	 -2.7248290000 
74.65 	 224.8414000 	 2.363925 	 -0.5581983000 	 -2.7227530000 
74.85 	 224.8414000 	 2.363975 	 -0.5567010000 	 -2.7206900000 
75.50 	 224.8383000 	 2.364075 	 -0.5599340000 	 -2.7231660000 
75.25 	 224.8383000 	 2.364150 	 -0.5603759000 	 -2.7243800000 
75.45 	 224.8351000 	 2.364225 	 -0.5568218000 	 -2.7213860000 
75.65 	 224.8303000 	 2.364300 	 -0.5579789000 	 -2.7214810000 
75.85 	 224.8255000 	 2.364375 	 -0.5609195000 	 -2.7243450000 
76.50 	 224.8192000 	 2.364475 	 -0.5595366000 	 -2.7234050000 
76.25 	 224.8176000 	 2.364575 	 -0.5569871000 	 -2.7206550000 
76.45 	 224.8176000 	 2.364650 	 -0.5599816000 	 -2.7227310000 
76.65 	 224.8224000 	 2.364725 	 -0.5613645000 	 -2.7245740000 
76.85 	 224.8255000 	 2.364825 	 -0.5580457000 	 -2.7219260000 
77.50 	 224.8287000 	 2.364900 	 -0.5578899000 	 -2.7210710000 
77.25 	 224.8303000 	 2.365000 	 -0.5613549000 	 -2.7239100000 
77.45 	 224.8335000 	 2.365075 	 -0.5606015000 	 -2.7239100000 
77.65 	 224.8335000 	 2.365150 	 -0.5579059000 	 -2.7210590000 
77.85 	 224.8335000 	 2.365225 	 -0.5595239000 	 -2.7218440000 
78.50 	 224.8335000 	 2.365300 	 -0.5622005000 	 -2.7246830000 
78.25 	 224.8303000 	 2.365400 	 -0.5594985000 	 -2.7226540000 
78.45 	 224.8335000 	 2.365475 	 -0.5582492000 	 -2.7209000000 
78.65 	 224.8335000 	 2.365550 	 -0.5617015000 	 -2.7236270000 
78.85 	 224.8351000 	 2.365625 	 -0.5617269000 	 -2.7242760000 
79.50 	 224.8335000 	 2.365700 	 -0.5586306000 	 -2.7214080000 
79.25 	 224.8335000 	 2.365775 	 -0.5596383000 	 -2.7218120000 
79.45 	 224.8303000 	 2.365875 	 -0.5627537000 	 -2.7246540000 
79.65 	 224.8287000 	 2.365950 	 -0.5607033000 	 -2.7230900000 
79.85 	 224.8303000 	 2.366025 	 -0.5586306000 	 -2.7208110000 
80.50 	 224.8319000 	 2.366100 	 -0.5616410000 	 -2.7230170000 
80.25 	 224.8335000 	 2.366175 	 -0.5629158000 	 -2.7246380000 
80.45 	 224.8383000 	 2.366275 	 -0.5597019000 	 -2.7221710000 
80.65 	 224.8414000 	 2.366350 	 -0.5594730000 	 -2.7210870000 
80.85 	 224.8414000 	 2.366425 	 -0.5628872000 	 -2.7240180000 
81.50 	 224.8462000 	 2.366500 	 -0.5620829000 	 -2.7240090000 
81.25 	 224.8462000 	 2.366575 	 -0.5591901000 	 -2.7210110000 
81.45 	 224.8494000 	 2.366650 	 -0.5610180000 	 -2.7220980000 
81.65 	 224.8494000 	 2.366725 	 -0.5637105000 	 -2.7247020000 
81.85 	 224.8494000 	 2.366775 	 -0.5610943000 	 -2.7227590000 
82.50 	 224.8494000 	 2.366850 	 -0.5595779000 	 -2.7208330000 
82.25 	 224.8462000 	 2.366925 	 -0.5630875000 	 -2.7233410000 
82.45 	 224.8462000 	 2.367000 	 -0.5634944000 	 -2.7245140000 
82.65 	 224.8462000 	 2.367075 	 -0.5602201000 	 -2.7216020000 
82.85 	 224.8462000 	 2.367150 	 -0.5610816000 	 -2.7216980000 
83.50 	 224.8494000 	 2.367225 	 -0.5641111000 	 -2.7246120000 
83.25 	 224.8494000 	 2.367300 	 -0.5618445000 	 -2.7231660000 
83.45 	 224.8494000 	 2.367375 	 -0.5598640000 	 -2.7208550000 
83.65 	 224.8542000 	 2.367425 	 -0.5629126000 	 -2.7230740000 
83.85 	 224.8573000 	 2.367500 	 -0.5639998000 	 -2.7246600000 
84.50 	 224.8621000 	 2.367575 	 -0.5606492000 	 -2.7217740000 
84.25 	 224.8621000 	 2.367625 	 -0.5609989000 	 -2.7213100000 
84.45 	 224.8637000 	 2.367700 	 -0.5642605000 	 -2.7242370000 
84.65 	 224.8621000 	 2.367775 	 -0.5628268000 	 -2.7237920000 
84.85 	 224.8573000 	 2.367825 	 -0.5602805000 	 -2.7209630000 
85.50 	 224.8542000 	 2.367900 	 -0.5626170000 	 -2.7224000000 
85.25 	 224.8542000 	 2.367975 	 -0.5645434000 	 -2.7246280000 
85.45 	 224.8542000 	 2.368050 	 -0.5613899000 	 -2.7220500000 
85.65 	 224.8542000 	 2.368125 	 -0.5609417000 	 -2.7208650000 
85.85 	 224.8526000 	 2.368175 	 -0.5642509000 	 -2.7238080000 
86.50 	 224.8494000 	 2.368250 	 -0.5638027000 	 -2.7241070000 
86.25 	 224.8542000 	 2.368325 	 -0.5606715000 	 -2.7210650000 
86.45 	 224.8542000 	 2.368400 	 -0.5628650000 	 -2.7222350000 
86.65 	 224.8542000 	 2.368475 	 -0.5650743000 	 -2.7247020000 
86.85 	 224.8542000 	 2.368525 	 -0.5623341000 	 -2.7227210000 
87.50 	 224.8542000 	 2.368600 	 -0.5609798000 	 -2.7207370000 
87.25 	 224.8542000 	 2.368675 	 -0.5644226000 	 -2.7235030000 
87.45 	 224.8494000 	 2.368750 	 -0.5645657000 	 -2.7245200000 
87.65 	 224.8462000 	 2.368825 	 -0.5613582000 	 -2.7214560000 
87.85 	 224.8462000 	 2.368900 	 -0.5627155000 	 -2.7217200000 
88.50 	 224.8462000 	 2.368975 	 -0.5656211000 	 -2.7246540000 
88.25 	 224.8462000 	 2.369025 	 -0.5632846000 	 -2.7231440000 
88.45 	 224.8494000 	 2.369100 	 -0.5612786000 	 -2.7208710000 
88.65 	 224.8542000 	 2.369175 	 -0.5642541000 	 -2.7229050000 
88.85 	 224.8542000 	 2.369250 	 -0.5654303000 	 -2.7246700000 
89.50 	 224.8621000 	 2.369325 	 -0.5621338000 	 -2.7219800000 
89.25 	 224.8653000 	 2.369375 	 -0.5624072000 	 -2.7213570000 
89.45 	 224.8700000 	 2.369450 	 -0.5655956000 	 -2.7244950000 
89.65 	 224.8700000 	 2.369500 	 -0.5643685000 	 -2.7240310000 
89.85 	 224.8700000 	 2.369575 	 -0.5618922000 	 -2.7210110000 
90.50 	 224.8700000 	 2.369625 	 -0.5642541000 	 -2.7226860000 
90.25 	 224.8700000 	 2.369675 	 -0.5661170000 	 -2.7250260000 
90.45 	 224.8700000 	 2.369750 	 -0.5631129000 	 -2.7225910000 
90.65 	 224.8732000 	 2.369800 	 -0.5621879000 	 -2.7211670000 
90.85 	 224.8764000 	 2.369875 	 -0.5655575000 	 -2.7240660000 
91.50 	 224.8764000 	 2.369925 	 -0.5649440000 	 -2.7240940000 
91.25 	 224.8764000 	 2.369975 	 -0.5621179000 	 -2.7212170000 
91.45 	 224.8764000 	 2.370050 	 -0.5638504000 	 -2.7223430000 
91.65 	 224.8764000 	 2.370100 	 -0.5665175000 	 -2.7247710000 
91.85 	 224.8764000 	 2.370175 	 -0.5638854000 	 -2.7228900000 
92.50 	 224.8812000 	 2.370225 	 -0.5625026000 	 -2.7210740000 
92.25 	 224.8764000 	 2.370275 	 -0.5656211000 	 -2.7237030000 
92.45 	 224.8764000 	 2.370350 	 -0.5659103000 	 -2.7246350000 
92.65 	 224.8764000 	 2.370400 	 -0.5626233000 	 -2.7215420000 
92.85 	 224.8732000 	 2.370475 	 -0.5637996000 	 -2.7217900000 
93.50 	 224.8732000 	 2.370525 	 -0.5665874000 	 -2.7248220000 
93.25 	 224.8700000 	 2.370575 	 -0.5642446000 	 -2.7234390000 
93.45 	 224.8732000 	 2.370650 	 -0.5626996000 	 -2.7209380000 
93.65 	 224.8764000 	 2.370700 	 -0.5659358000 	 -2.7234360000 
93.85 	 224.8812000 	 2.370750 	 -0.5666415000 	 -2.7247780000 
94.50 	 224.8891000 	 2.370825 	 -0.5634880000 	 -2.7217510000 
94.25 	 224.8971000 	 2.370875 	 -0.5641143000 	 -2.7214150000 
94.45 	 224.9002000 	 2.370925 	 -0.5672550000 	 -2.7245780000 
94.65 	 224.9050000 	 2.370950 	 -0.5656083000 	 -2.7237580000 
94.85 	 224.9050000 	 2.371000 	 -0.5629985000 	 -2.7211280000 
95.50 	 224.9002000 	 2.371050 	 -0.5658531000 	 -2.7228830000 
95.25 	 224.9002000 	 2.371100 	 -0.5672614000 	 -2.7248830000 
95.45 	 224.9002000 	 2.371125 	 -0.5642478000 	 -2.7224160000 
95.65 	 224.9002000 	 2.371175 	 -0.5638885000 	 -2.7213190000 
95.85 	 224.9002000 	 2.371225 	 -0.5672042000 	 -2.7241260000 
96.50 	 224.9002000 	 2.371275 	 -0.5665843000 	 -2.7242660000 
96.25 	 224.8971000 	 2.371325 	 -0.5634975000 	 -2.7212780000 
96.45 	 224.8923000 	 2.371375 	 -0.5654685000 	 -2.7223490000 
96.65 	 224.8844000 	 2.371425 	 -0.5678050000 	 -2.7248860000 
96.85 	 224.8748000 	 2.371475 	 -0.5649821000 	 -2.7228420000 
97.50 	 224.8700000 	 2.371525 	 -0.5637646000 	 -2.7211030000 
97.25 	 224.8637000 	 2.371600 	 -0.5671660000 	 -2.7236940000 
97.45 	 224.8621000 	 2.371675 	 -0.5675443000 	 -2.7247240000 
97.65 	 224.8605000 	 2.371725 	 -0.5641111000 	 -2.7217480000 
97.85 	 224.8573000 	 2.371800 	 -0.5648835000 	 -2.7215580000 
98.50 	 224.8542000 	 2.371875 	 -0.5682151000 	 -2.7246730000 
98.25 	 224.8510000 	 2.371950 	 -0.5663140000 	 -2.7238050000 
98.45 	 224.8542000 	 2.372025 	 -0.5641270000 	 -2.7210110000 
98.65 	 224.8542000 	 2.372075 	 -0.5665525000 	 -2.7229400000 
98.85 	 224.8542000 	 2.372150 	 -0.5683231000 	 -2.7250160000 
99.50 	 224.8494000 	 2.372225 	 -0.5653286000 	 -2.7224920000 
99.25 	 224.8414000 	 2.372300 	 -0.5646006000 	 -2.7212020000 
99.45 	 224.8319000 	 2.372375 	 -0.5679035000 	 -2.7239390000 
99.65 	 224.8255000 	 2.372450 	 -0.5676492000 	 -2.7247050000 
99.85 	 224.8176000 	 2.372525 	 -0.5645784000 	 -2.7216050000 
100.50 	 224.8176000 	 2.372625 	 -0.5658531000 	 -2.7221460000 
100.25 	 224.8144000 	 2.372725 	 -0.5688127000 	 -2.7250350000 
100.45 	 224.8224000 	 2.372800 	 -0.5665175000 	 -2.7235950000 
100.65 	 224.8255000 	 2.372900 	 -0.5644735000 	 -2.7212050000 
100.85 	 224.8351000 	 2.372975 	 -0.5674585000 	 -2.7233190000 
101.50 	 224.8446000 	 2.373050 	 -0.5685870000 	 -2.7251940000 
101.25 	 224.8542000 	 2.373125 	 -0.5651792000 	 -2.7222220000 
101.45 	 224.8621000 	 2.373200 	 -0.5655225000 	 -2.7216780000 
101.65 	 224.8700000 	 2.373250 	 -0.5690002000 	 -2.7245650000 
101.85 	 224.8732000 	 2.373325 	 -0.5678018000 	 -2.7243770000 
102.50 	 224.8812000 	 2.373375 	 -0.5651283000 	 -2.7214720000 
102.25 	 224.8891000 	 2.373425 	 -0.5667718000 	 -2.7224610000 
102.45 	 224.8923000 	 2.373475 	 -0.5693181000 	 -2.7251820000 
102.65 	 224.8971000 	 2.373525 	 -0.5665271000 	 -2.7235440000 
102.85 	 224.8971000 	 2.373575 	 -0.5647755000 	 -2.7214560000 
103.50 	 224.8971000 	 2.373625 	 -0.5683486000 	 -2.7239130000 
103.25 	 224.8955000 	 2.373675 	 -0.5688350000 	 -2.7250960000 
103.45 	 224.8923000 	 2.373725 	 -0.5657228000 	 -2.7220980000 
103.65 	 224.8923000 	 2.373775 	 -0.5660693000 	 -2.7218630000 
103.85 	 224.8923000 	 2.373825 	 -0.5693849000 	 -2.7248760000 
104.50 	 224.8971000 	 2.373875 	 -0.5676937000 	 -2.7240850000 
104.25 	 224.9002000 	 2.373925 	 -0.5652110000 	 -2.7212110000 
104.45 	 224.9050000 	 2.373975 	 -0.5674744000 	 -2.7233890000 
104.65 	 224.9082000 	 2.374000 	 -0.5691497000 	 -2.7251910000 
104.85 	 224.9082000 	 2.374050 	 -0.5666129000 	 -2.7224380000 
105.50 	 224.9082000 	 2.374100 	 -0.5667369000 	 -2.7215290000 
105.25 	 224.9050000 	 2.374150 	 -0.5702050000 	 -2.7247360000 
105.45 	 224.9050000 	 2.374200 	 -0.5685742000 	 -2.7240750000 
105.65 	 224.9050000 	 2.374225 	 -0.5658372000 	 -2.7214370000 
105.85 	 224.9050000 	 2.374275 	 -0.5681324000 	 -2.7229560000 
106.50 	 224.9050000 	 2.374325 	 -0.5700715000 	 -2.7252550000 
106.25 	 224.9050000 	 2.374375 	 -0.5669149000 	 -2.7228800000 
106.45 	 224.9002000 	 2.374425 	 -0.5663713000 	 -2.7213030000 
106.65 	 224.9002000 	 2.374475 	 -0.5695947000 	 -2.7241550000 
106.85 	 224.8971000 	 2.374500 	 -0.5697346000 	 -2.7247360000 
107.50 	 224.8923000 	 2.374550 	 -0.5665207000 	 -2.7217740000 
107.25 	 224.8891000 	 2.374600 	 -0.5676651000 	 -2.7223170000 
107.45 	 224.8844000 	 2.374650 	 -0.5704975000 	 -2.7249910000 
107.65 	 224.8828000 	 2.374725 	 -0.5677541000 	 -2.7235980000 
107.85 	 224.8812000 	 2.374775 	 -0.5660184000 	 -2.7214080000 
108.50 	 224.8812000 	 2.374825 	 -0.5691528000 	 -2.7238050000 
108.25 	 224.8844000 	 2.374875 	 -0.5701351000 	 -2.7252610000 
108.45 	 224.8891000 	 2.374925 	 -0.5666478000 	 -2.7221930000 
108.65 	 224.8923000 	 2.374975 	 -0.5671978000 	 -2.7221420000 
108.85 	 224.9002000 	 2.375025 	 -0.5702591000 	 -2.7248760000 
109.50 	 224.9050000 	 2.375075 	 -0.5691147000 	 -2.7241070000 
109.25 	 224.9130000 	 2.375125 	 -0.5666383000 	 -2.7212940000 
109.45 	 224.9161000 	 2.375175 	 -0.5692641000 	 -2.7230610000 
109.65 	 224.9209000 	 2.375200 	 -0.5709044000 	 -2.7253280000 
109.85 	 224.9209000 	 2.375225 	 -0.5675793000 	 -2.7226860000 
110.50 	 224.9209000 	 2.375275 	 -0.5672105000 	 -2.7215960000 
110.25 	 224.9209000 	 2.375300 	 -0.5706692000 	 -2.7246090000 
110.45 	 224.9161000 	 2.375350 	 -0.5700207000 	 -2.7245840000 
110.65 	 224.9161000 	 2.375375 	 -0.5672486000 	 -2.7215890000 
110.85 	 224.9177000 	 2.375425 	 -0.5688794000 	 -2.7223430000 
111.50 	 224.9161000 	 2.375450 	 -0.5716674000 	 -2.7251720000 
111.25 	 224.9161000 	 2.375500 	 -0.5691592000 	 -2.7235700000 
111.45 	 224.9161000 	 2.375550 	 -0.5673186000 	 -2.7211760000 
111.65 	 224.9146000 	 2.375575 	 -0.5705357000 	 -2.7237290000 
111.85 	 224.9082000 	 2.375625 	 -0.5713781000 	 -2.7250890000 
112.50 	 224.9050000 	 2.375675 	 -0.5677446000 	 -2.7219460000 
112.25 	 224.8971000 	 2.375725 	 -0.5684249000 	 -2.7219740000 
112.45 	 224.8891000 	 2.375750 	 -0.5718104000 	 -2.7248670000 
112.65 	 224.8812000 	 2.375825 	 -0.5701287000 	 -2.7241580000 
112.85 	 224.8716000 	 2.375875 	 -0.5675189000 	 -2.7213760000 
113.50 	 224.8653000 	 2.375925 	 -0.5701478000 	 -2.7230930000 
113.25 	 224.8573000 	 2.376000 	 -0.5718740000 	 -2.7253020000 
113.45 	 224.8494000 	 2.376075 	 -0.5685870000 	 -2.7226260000 
113.65 	 224.8462000 	 2.376150 	 -0.5682373000 	 -2.7215160000 
113.85 	 224.8462000 	 2.376225 	 -0.5718167000 	 -2.7245550000 
114.50 	 224.8446000 	 2.376300 	 -0.5709140000 	 -2.7245490000 
114.25 	 224.8462000 	 2.376375 	 -0.5677668000 	 -2.7216050000 
114.45 	 224.8494000 	 2.376425 	 -0.5699031000 	 -2.7227940000 
114.65 	 224.8557000 	 2.376525 	 -0.5719789000 	 -2.7253250000 
114.85 	 224.8653000 	 2.376575 	 -0.5695598000 	 -2.7232390000 
115.50 	 224.8732000 	 2.376625 	 -0.5681674000 	 -2.7216120000 
115.25 	 224.8796000 	 2.376700 	 -0.5715116000 	 -2.7241680000 
115.45 	 224.8844000 	 2.376750 	 -0.5720520000 	 -2.7249880000 
115.65 	 224.8844000 	 2.376800 	 -0.5691115000 	 -2.7218220000 
115.85 	 224.8891000 	 2.376850 	 -0.5702050000 	 -2.7221230000 
116.50 	 224.8891000 	 2.376900 	 -0.5734444000 	 -2.7249620000 
116.25 	 224.8939000 	 2.376950 	 -0.5714703000 	 -2.7237320000 
116.45 	 224.8955000 	 2.377000 	 -0.5694039000 	 -2.7211700000 
116.65 	 224.8971000 	 2.377050 	 -0.5722682000 	 -2.7234270000 
116.85 	 224.8971000 	 2.377100 	 -0.5724557000 	 -2.7253220000 
117.50 	 224.8955000 	 2.377150 	 -0.5698903000 	 -2.7224290000 
117.25 	 224.8923000 	 2.377200 	 -0.5695311000 	 -2.7216020000 
117.45 	 224.8891000 	 2.377250 	 -0.5732314000 	 -2.7247710000 
117.65 	 224.8875000 	 2.377300 	 -0.5719090000 	 -2.7243300000 
117.85 	 224.8844000 	 2.377375 	 -0.5691369000 	 -2.7214180000 
118.50 	 224.8844000 	 2.377425 	 -0.5713304000 	 -2.7228130000 
118.25 	 224.8844000 	 2.377475 	 -0.5733077000 	 -2.7252740000 
118.45 	 224.8844000 	 2.377525 	 -0.5699253000 	 -2.7227530000 
118.65 	 224.8891000 	 2.377575 	 -0.5695343000 	 -2.7216470000 
118.85 	 224.8907000 	 2.377625 	 -0.5730661000 	 -2.7245740000 
119.50 	 224.8923000 	 2.377675 	 -0.5722840000 	 -2.7246830000 
119.25 	 224.8971000 	 2.377725 	 -0.5691592000 	 -2.7216240000 
119.45 	 224.9002000 	 2.377775 	 -0.5711047000 	 -2.7225940000 
119.65 	 224.9050000 	 2.377825 	 -0.5736955000 	 -2.7251820000 
119.85 	 224.9050000 	 2.377875 	 -0.5706628000 	 -2.7231910000 
120.50 	 224.9130000 	 2.377925 	 -0.5696201000 	 -2.7214310000 
120.25 	 224.9130000 	 2.377950 	 -0.5730121000 	 -2.7244250000 
120.45 	 224.9161000 	 2.378000 	 -0.5728213000 	 -2.7248130000 
120.65 	 224.9209000 	 2.378025 	 -0.5694707000 	 -2.7216780000 
120.85 	 224.9241000 	 2.378075 	 -0.5708249000 	 -2.7222730000 
121.50 	 224.9289000 	 2.378100 	 -0.5735493000 	 -2.7252420000 
121.25 	 224.9289000 	 2.378125 	 -0.5717151000 	 -2.7238080000 
121.45 	 224.9289000 	 2.378175 	 -0.5697982000 	 -2.7212360000 
121.65 	 224.9241000 	 2.378200 	 -0.5728912000 	 -2.7236370000 
121.85 	 224.9209000 	 2.378250 	 -0.5737146000 	 -2.7250030000 
122.50 	 224.9209000 	 2.378275 	 -0.5705134000 	 -2.7220220000 
122.25 	 224.9161000 	 2.378325 	 -0.5711492000 	 -2.7218220000 
122.45 	 224.9130000 	 2.378350 	 -0.5743504000 	 -2.7249110000 
122.65 	 224.9098000 	 2.378400 	 -0.5723636000 	 -2.7241130000 
122.85 	 224.9082000 	 2.378425 	 -0.5700302000 	 -2.7212940000 
123.50 	 224.9082000 	 2.378475 	 -0.5728436000 	 -2.7234590000 
123.25 	 224.9082000 	 2.378525 	 -0.5742264000 	 -2.7252710000 
123.45 	 224.9082000 	 2.378575 	 -0.5711015000 	 -2.7227590000 
123.65 	 224.9082000 	 2.378625 	 -0.5707264000 	 -2.7217360000 
123.85 	 224.9082000 	 2.378675 	 -0.5741310000 	 -2.7250190000 
124.50 	 224.9050000 	 2.378700 	 -0.5726020000 	 -2.7242530000 
124.25 	 224.9034000 	 2.378750 	 -0.5702686000 	 -2.7212970000 
124.45 	 224.9002000 	 2.378800 	 -0.5727609000 	 -2.7232460000 
124.65 	 224.9002000 	 2.378850 	 -0.5743949000 	 -2.7253500000 
124.85 	 224.8971000 	 2.378900 	 -0.5709553000 	 -2.7225880000 
125.50 	 224.9002000 	 2.378925 	 -0.5710729000 	 -2.7217640000 
125.25 	 224.9002000 	 2.378975 	 -0.5745602000 	 -2.7247170000 
125.45 	 224.9050000 	 2.379025 	 -0.5731074000 	 -2.7245680000 
125.65 	 224.9050000 	 2.379075 	 -0.5703227000 	 -2.7216530000 
125.85 	 224.9082000 	 2.379125 	 -0.5724939000 	 -2.7230260000 
126.50 	 224.9082000 	 2.379150 	 -0.5746778000 	 -2.7253910000 
126.25 	 224.9082000 	 2.379200 	 -0.5715179000 	 -2.7229980000 
126.45 	 224.9082000 	 2.379250 	 -0.5709426000 	 -2.7217260000 
126.65 	 224.9082000 	 2.379300 	 -0.5742772000 	 -2.7247460000 
126.85 	 224.9082000 	 2.379350 	 -0.5734952000 	 -2.7246350000 
127.50 	 224.9082000 	 2.379375 	 -0.5704911000 	 -2.7215740000 
127.25 	 224.9066000 	 2.379425 	 -0.5726655000 	 -2.7229690000 
127.45 	 224.9066000 	 2.379475 	 -0.5749321000 	 -2.7254140000 
127.65 	 224.9050000 	 2.379525 	 -0.5717373000 	 -2.7229630000 
127.85 	 224.9050000 	 2.379575 	 -0.5710379000 	 -2.7216530000 
128.50 	 224.9050000 	 2.379600 	 -0.5747890000 	 -2.7246510000 
128.25 	 224.9050000 	 2.379650 	 -0.5742168000 	 -2.7248640000 
128.45 	 224.9050000 	 2.379700 	 -0.5710379000 	 -2.7218440000 
128.65 	 224.9050000 	 2.379750 	 -0.5725797000 	 -2.7226920000 
128.85 	 224.9050000 	 2.379800 	 -0.5753613000 	 -2.7255180000 
129.50 	 224.9050000 	 2.379825 	 -0.5726846000 	 -2.7235000000 
129.25 	 224.9082000 	 2.379875 	 -0.5712287000 	 -2.7214210000 
129.45 	 224.9098000 	 2.379925 	 -0.5746396000 	 -2.7239390000 
129.65 	 224.9130000 	 2.379975 	 -0.5748813000 	 -2.7252450000 
129.85 	 224.9161000 	 2.380000 	 -0.5715815000 	 -2.7220760000 
130.50 	 224.9241000 	 2.380050 	 -0.5722840000 	 -2.7221200000 
130.25 	 224.9241000 	 2.380075 	 -0.5756442000 	 -2.7252360000 
130.45 	 224.9289000 	 2.380100 	 -0.5739594000 	 -2.7240210000 
130.65 	 224.9305000 	 2.380150 	 -0.5715052000 	 -2.7215230000 
130.85 	 224.9289000 	 2.380175 	 -0.5742645000 	 -2.7233510000 
131.50 	 224.9289000 	 2.380225 	 -0.5756664000 	 -2.7255090000 
131.25 	 224.9241000 	 2.380250 	 -0.5722968000 	 -2.7227370000 
131.45 	 224.9241000 	 2.380275 	 -0.5723508000 	 -2.7218340000 
131.65 	 224.9209000 	 2.380325 	 -0.5756569000 	 -2.7247490000 
131.85 	 224.9161000 	 2.380350 	 -0.5747128000 	 -2.7245400000 
132.50 	 224.9161000 	 2.380400 	 -0.5718676000 	 -2.7216080000 
132.25 	 224.9130000 	 2.380425 	 -0.5739657000 	 -2.7227590000 
132.45 	 224.9082000 	 2.380475 	 -0.5762704000 	 -2.7253660000 
132.65 	 224.9082000 	 2.380525 	 -0.5730883000 	 -2.7230230000 
132.85 	 224.9082000 	 2.380575 	 -0.5723031000 	 -2.7216120000 
133.50 	 224.9082000 	 2.380625 	 -0.5756442000 	 -2.7244250000 
133.25 	 224.9130000 	 2.380650 	 -0.5751832000 	 -2.7247300000 
133.45 	 224.9130000 	 2.380700 	 -0.5722777000 	 -2.7219770000 
133.65 	 224.9161000 	 2.380725 	 -0.5737209000 	 -2.7223900000 
133.85 	 224.9130000 	 2.380775 	 -0.5763308000 	 -2.7252070000 
134.50 	 224.9130000 	 2.380825 	 -0.5738449000 	 -2.7234590000 
134.25 	 224.9130000 	 2.380850 	 -0.5722237000 	 -2.7214020000 
134.45 	 224.9114000 	 2.380900 	 -0.5753390000 	 -2.7240090000 
134.65 	 224.9098000 	 2.380925 	 -0.5758826000 	 -2.7251590000 
134.85 	 224.9082000 	 2.380975 	 -0.5727323000 	 -2.7223330000 
135.50 	 224.9082000 	 2.381025 	 -0.5733204000 	 -2.7220600000 
135.25 	 224.9050000 	 2.381075 	 -0.5763213000 	 -2.7250260000 
135.45 	 224.9050000 	 2.381125 	 -0.5750052000 	 -2.7244660000 
135.65 	 224.9082000 	 2.381175 	 -0.5723889000 	 -2.7216500000 
135.85 	 224.9130000 	 2.381200 	 -0.5743186000 	 -2.7228200000 
136.50 	 224.9161000 	 2.381250 	 -0.5764993000 	 -2.7255600000 
136.25 	 224.9209000 	 2.381275 	 -0.5737750000 	 -2.7230640000 
136.45 	 224.9241000 	 2.381325 	 -0.5727164000 	 -2.7215320000 
136.65 	 224.9241000 	 2.381350 	 -0.5759462000 	 -2.7244120000 
136.85 	 224.9289000 	 2.381375 	 -0.5760892000 	 -2.7251750000 
137.50 	 224.9241000 	 2.381425 	 -0.5727609000 	 -2.7221230000 
137.25 	 224.9209000 	 2.381450 	 -0.5738958000 	 -2.7221170000 
137.45 	 224.9209000 	 2.381500 	 -0.5769539000 	 -2.7252130000 
137.65 	 224.9161000 	 2.381525 	 -0.5751514000 	 -2.7240690000 
137.85 	 224.9130000 	 2.381575 	 -0.5727323000 	 -2.7215700000 
138.50 	 224.9082000 	 2.381625 	 -0.5754979000 	 -2.7234050000 
138.25 	 224.9082000 	 2.381650 	 -0.5769317000 	 -2.7252740000 
138.45 	 224.9050000 	 2.381700 	 -0.5738735000 	 -2.7227280000 
138.65 	 224.9002000 	 2.381750 	 -0.5735652000 	 -2.7216980000 
138.85 	 224.8971000 	 2.381800 	 -0.5768268000 	 -2.7246790000 
139.50 	 224.8971000 	 2.381850 	 -0.5760066000 	 -2.7245270000 
139.25 	 224.8971000 	 2.381900 	 -0.5730121000 	 -2.7216340000 
139.45 	 224.8923000 	 2.381950 	 -0.5750561000 	 -2.7227020000 
139.65 	 224.8923000 	 2.382000 	 -0.5772559000 	 -2.7252320000 
139.85 	 224.8971000 	 2.382050 	 -0.5745570000 	 -2.7233730000 
140.50 	 224.8971000 	 2.382100 	 -0.5732759000 	 -2.7214110000 
140.25 	 224.9002000 	 2.382125 	 -0.5767727000 	 -2.7244440000 
140.45 	 224.9050000 	 2.382175 	 -0.5766201000 	 -2.7248030000 
140.65 	 224.9130000 	 2.382225 	 -0.5731456000 	 -2.7218060000 
140.85 	 224.9193000 	 2.382275 	 -0.5746937000 	 -2.7223900000 
141.50 	 224.9241000 	 2.382300 	 -0.5772877000 	 -2.7253280000 
141.25 	 224.9289000 	 2.382325 	 -0.5745761000 	 -2.7235540000 
141.45 	 224.9320000 	 2.382375 	 -0.5729421000 	 -2.7216370000 
141.65 	 224.9320000 	 2.382400 	 -0.5761274000 	 -2.7239290000 
141.85 	 224.9320000 	 2.382450 	 -0.5769317000 	 -2.7253560000 
142.50 	 224.9320000 	 2.382500 	 -0.5737941000 	 -2.7222950000 
142.25 	 224.9320000 	 2.382550 	 -0.5742041000 	 -2.7220570000 
142.45 	 224.9289000 	 2.382600 	 -0.5775897000 	 -2.7250960000 
142.65 	 224.9289000 	 2.382650 	 -0.5757332000 	 -2.7240910000 
142.85 	 224.9241000 	 2.382675 	 -0.5734348000 	 -2.7214500000 
143.50 	 224.9289000 	 2.382725 	 -0.5758572000 	 -2.7232460000 
143.25 	 224.9305000 	 2.382750 	 -0.5779552000 	 -2.7254260000 
143.45 	 224.9320000 	 2.382775 	 -0.5747382000 	 -2.7229340000 
143.65 	 224.9368000 	 2.382850 	 -0.5738831000 	 -2.7216780000 
143.85 	 224.9368000 	 2.382900 	 -0.5770493000 	 -2.7246090000 
144.50 	 224.9368000 	 2.382950 	 -0.5772178000 	 -2.7251530000 
144.25 	 224.9368000 	 2.382975 	 -0.5736669000 	 -2.7218880000 
144.45 	 224.9336000 	 2.383050 	 -0.5753962000 	 -2.7227180000 
144.65 	 224.9368000 	 2.383100 	 -0.5780951000 	 -2.7254650000 
144.85 	 224.9320000 	 2.383150 	 -0.5756028000 	 -2.7236590000 
145.50 	 224.9368000 	 2.383200 	 -0.5739244000 	 -2.7215100000 
145.25 	 224.9368000 	 2.383225 	 -0.5771732000 	 -2.7240660000 
145.45 	 224.9400000 	 2.383300 	 -0.5778790000 	 -2.7253020000 
145.65 	 224.9447000 	 2.383350 	 -0.5746682000 	 -2.7225210000 
145.85 	 224.9479000 	 2.383400 	 -0.5749099000 	 -2.7218720000 
146.50 	 224.9559000 	 2.383450 	 -0.5780983000 	 -2.7249080000 
146.25 	 224.9591000 	 2.383475 	 -0.5774816000 	 -2.7248190000 
146.45 	 224.9670000 	 2.383525 	 -0.5742963000 	 -2.7219070000 
146.65 	 224.9718000 	 2.383550 	 -0.5763848000 	 -2.7228200000 
146.85 	 224.9718000 	 2.383575 	 -0.5786228000 	 -2.7254230000 
147.50 	 224.9670000 	 2.383600 	 -0.5759398000 	 -2.7235600000 
147.25 	 224.9638000 	 2.383625 	 -0.5742581000 	 -2.7217770000 
147.45 	 224.9591000 	 2.383675 	 -0.5778344000 	 -2.7241870000 
147.65 	 224.9559000 	 2.383700 	 -0.5783113000 	 -2.7253630000 
147.85 	 224.9559000 	 2.383725 	 -0.5748940000 	 -2.7222410000 
148.50 	 224.9559000 	 2.383775 	 -0.5756442000 	 -2.7222570000 
148.25 	 224.9511000 	 2.383825 	 -0.5790011000 	 -2.7252770000 
148.45 	 224.9479000 	 2.383875 	 -0.5769634000 	 -2.7242980000 
148.65 	 224.9463000 	 2.383925 	 -0.5745729000 	 -2.7215130000 
148.85 	 224.9447000 	 2.383950 	 -0.5772431000 	 -2.7234780000 
149.50 	 224.9447000 	 2.384025 	 -0.5788612000 	 -2.7254260000 
149.25 	 224.9400000 	 2.384050 	 -0.5754375000 	 -2.7224760000 
149.45 	 224.9447000 	 2.384125 	 -0.5753231000 	 -2.7219990000 
149.65 	 224.9447000 	 2.384150 	 -0.5787818000 	 -2.7250160000 
149.85 	 224.9479000 	 2.384200 	 -0.5772622000 	 -2.7244310000 
150.50 	 224.9495000 	 2.384250 	 -0.5745602000 	 -2.7215610000 
150.25 	 224.9559000 	 2.384300 	 -0.5770333000 	 -2.7234710000 
150.45 	 224.9575000 	 2.384325 	 -0.5789280000 	 -2.7255180000 
150.65 	 224.9591000 	 2.384375 	 -0.5757491000 	 -2.7230520000 
150.85 	 224.9638000 	 2.384425 	 -0.5753930000 	 -2.7219040000 
151.50 	 224.9670000 	 2.384450 	 -0.5788772000 	 -2.7247590000 
151.25 	 224.9718000 	 2.384475 	 -0.5781301000 	 -2.7248890000 
151.45 	 224.9749000 	 2.384500 	 -0.5751260000 	 -2.7218660000 
151.65 	 224.9749000 	 2.384525 	 -0.5768045000 	 -2.7226540000 
151.85 	 224.9749000 	 2.384525 	 -0.5801232000 	 -2.7254580000 
152.50 	 224.9718000 	 2.384550 	 -0.5776914000 	 -2.7235100000 
152.25 	 224.9718000 	 2.384575 	 -0.5759780000 	 -2.7215480000 
152.45 	 224.9670000 	 2.384575 	 -0.5794271000 	 -2.7243070000 
152.65 	 224.9702000 	 2.384625 	 -0.5795288000 	 -2.7253530000 
152.85 	 224.9670000 	 2.384625 	 -0.5764484000 	 -2.7222980000 
153.50 	 224.9638000 	 2.384675 	 -0.5769603000 	 -2.7221200000 
153.25 	 224.9638000 	 2.384700 	 -0.5801455000 	 -2.7251500000 
153.45 	 224.9591000 	 2.384725 	 -0.5784162000 	 -2.7243360000 
153.65 	 224.9559000 	 2.384775 	 -0.5758349000 	 -2.7215740000 
153.85 	 224.9511000 	 2.384825 	 -0.5784448000 	 -2.7234240000 
154.50 	 224.9479000 	 2.384850 	 -0.5802472000 	 -2.7254520000 
154.25 	 224.9447000 	 2.384900 	 -0.5769793000 	 -2.7228740000 
154.45 	 224.9400000 	 2.384950 	 -0.5765629000 	 -2.7217610000 
154.65 	 224.9400000 	 2.385000 	 -0.5800152000 	 -2.7248480000 
154.85 	 224.9447000 	 2.385050 	 -0.5791728000 	 -2.7248290000 
155.50 	 224.9447000 	 2.385100 	 -0.5762291000 	 -2.7218410000 
155.25 	 224.9479000 	 2.385150 	 -0.5779235000 	 -2.7225720000 
155.45 	 224.9559000 	 2.385200 	 -0.5806446000 	 -2.7253180000 
155.65 	 224.9559000 	 2.385225 	 -0.5778408000 	 -2.7235920000 
155.85 	 224.9591000 	 2.385275 	 -0.5763562000 	 -2.7214690000 
156.50 	 224.9591000 	 2.385325 	 -0.5798085000 	 -2.7243390000 
156.25 	 224.9591000 	 2.385375 	 -0.5800788000 	 -2.7251850000 
156.45 	 224.9638000 	 2.385400 	 -0.5766709000 	 -2.7221740000 
156.65 	 224.9638000 	 2.385425 	 -0.5776215000 	 -2.7222600000 
156.85 	 224.9670000 	 2.385475 	 -0.5804984000 	 -2.7252830000 
157.50 	 224.9718000 	 2.385500 	 -0.5786673000 	 -2.7241330000 
157.25 	 224.9718000 	 2.385500 	 -0.5763848000 	 -2.7214780000 
157.45 	 224.9749000 	 2.385525 	 -0.5793063000 	 -2.7235950000 
157.65 	 224.9749000 	 2.385550 	 -0.5807050000 	 -2.7255030000 
157.85 	 224.9749000 	 2.385575 	 -0.5774911000 	 -2.7228200000 
158.50 	 224.9749000 	 2.385600 	 -0.5771891000 	 -2.7217170000 
158.25 	 224.9749000 	 2.385625 	 -0.5804698000 	 -2.7248030000 
158.45 	 224.9718000 	 2.385625 	 -0.5798340000 	 -2.7248670000 
158.65 	 224.9670000 	 2.385650 	 -0.5767854000 	 -2.7217960000 
158.85 	 224.9670000 	 2.385675 	 -0.5788772000 	 -2.7228550000 
159.50 	 224.9638000 	 2.385725 	 -0.5810165000 	 -2.7255440000 
159.25 	 224.9591000 	 2.385750 	 -0.5780538000 	 -2.7231790000 
159.45 	 224.9559000 	 2.385775 	 -0.5770588000 	 -2.7217990000 
159.65 	 224.9495000 	 2.385825 	 -0.5806033000 	 -2.7246320000 
159.85 	 224.9479000 	 2.385875 	 -0.5798499000 	 -2.7247430000 
160.50 	 224.9447000 	 2.385925 	 -0.5766932000 	 -2.7217990000 
160.25 	 224.9400000 	 2.385975 	 -0.5787563000 	 -2.7228710000 
160.45 	 224.9400000 	 2.386025 	 -0.5810801000 	 -2.7254040000 
160.65 	 224.9447000 	 2.386075 	 -0.5784893000 	 -2.7234550000 
160.85 	 224.9463000 	 2.386125 	 -0.5769634000 	 -2.7215930000 
161.50 	 224.9511000 	 2.386175 	 -0.5802441000 	 -2.7242630000 
161.25 	 224.9559000 	 2.386200 	 -0.5805842000 	 -2.7253690000 
161.45 	 224.9591000 	 2.386250 	 -0.5771987000 	 -2.7220310000 
161.65 	 224.9638000 	 2.386300 	 -0.5779902000 	 -2.7222630000 
161.85 	 224.9670000 	 2.386325 	 -0.5812327000 	 -2.7252040000 
162.50 	 224.9734000 	 2.386350 	 -0.5792682000 	 -2.7240280000 
162.25 	 224.9765000 	 2.386350 	 -0.5770715000 	 -2.7214620000 
162.45 	 224.9813000 	 2.386375 	 -0.5803394000 	 -2.7233220000 
162.65 	 224.9797000 	 2.386400 	 -0.5819924000 	 -2.7255440000 
162.85 	 224.9797000 	 2.386425 	 -0.5789757000 	 -2.7229560000 
163.50 	 224.9749000 	 2.386450 	 -0.5785751000 	 -2.7216910000 
163.25 	 224.9718000 	 2.386475 	 -0.5819734000 	 -2.7249430000 
163.45 	 224.9670000 	 2.386475 	 -0.5807495000 	 -2.7246570000 
163.65 	 224.9638000 	 2.386525 	 -0.5777104000 	 -2.7217260000 
163.85 	 224.9591000 	 2.386550 	 -0.5800343000 	 -2.7230770000 
164.50 	 224.9543000 	 2.386575 	 -0.5823040000 	 -2.7255790000 
164.25 	 224.9511000 	 2.386625 	 -0.5793095000 	 -2.7232710000 
164.45 	 224.9479000 	 2.386675 	 -0.5781491000 	 -2.7217320000 
164.65 	 224.9495000 	 2.386725 	 -0.5816333000 	 -2.7244160000 
164.85 	 224.9479000 	 2.386775 	 -0.5815029000 	 -2.7250260000 
165.50 	 224.9479000 	 2.386800 	 -0.5781873000 	 -2.7222860000 
165.25 	 224.9447000 	 2.386875 	 -0.5790837000 	 -2.7221810000 
165.45 	 224.9447000 	 2.386900 	 -0.5820974000 	 -2.7251630000 
165.65 	 224.9447000 	 2.386975 	 -0.5804475000 	 -2.7242880000 
165.85 	 224.9479000 	 2.387000 	 -0.5780093000 	 -2.7214310000 
166.50 	 224.9559000 	 2.387050 	 -0.5806764000 	 -2.7234010000 
166.25 	 224.9591000 	 2.387100 	 -0.5821514000 	 -2.7255220000 
166.45 	 224.9670000 	 2.387125 	 -0.5788422000 	 -2.7227530000 
166.65 	 224.9718000 	 2.387150 	 -0.5788136000 	 -2.7218910000 
166.85 	 224.9749000 	 2.387200 	 -0.5820084000 	 -2.7249910000 
167.50 	 224.9749000 	 2.387225 	 -0.5809434000 	 -2.7247560000 
167.25 	 224.9797000 	 2.387225 	 -0.5787055000 	 -2.7217100000 
167.45 	 224.9829000 	 2.387250 	 -0.5809212000 	 -2.7228100000 
167.65 	 224.9829000 	 2.387275 	 -0.5830447000 	 -2.7254680000 
167.85 	 224.9877000 	 2.387250 	 -0.5804539000 	 -2.7233920000 
168.50 	 224.9877000 	 2.387275 	 -0.5794684000 	 -2.7216340000 
168.25 	 224.9829000 	 2.387300 	 -0.5826886000 	 -2.7244980000 
168.45 	 224.9797000 	 2.387325 	 -0.5827618000 	 -2.7252770000 
168.65 	 224.9718000 	 2.387300 	 -0.5794938000 	 -2.7221620000 
168.85 	 224.9686000 	 2.387325 	 -0.5809879000 	 -2.7225300000 
169.50 	 224.9591000 	 2.387375 	 -0.5837027000 	 -2.7255180000 
169.25 	 224.9543000 	 2.387400 	 -0.5814807000 	 -2.7239770000 
169.45 	 224.9479000 	 2.387450 	 -0.5794716000 	 -2.7216050000 
169.65 	 224.9416000 	 2.387475 	 -0.5823199000 	 -2.7239130000 
169.85 	 224.9368000 	 2.387525 	 -0.5834007000 	 -2.7255060000 
170.50 	 224.9289000 	 2.387600 	 -0.5800343000 	 -2.7225460000 
170.25 	 224.9305000 	 2.387625 	 -0.5803204000 	 -2.7221740000 
170.45 	 224.9289000 	 2.387650 	 -0.5834770000 	 -2.7251180000 
170.65 	 224.9289000 	 2.387700 	 -0.5826632000 	 -2.7249590000 
170.85 	 224.9320000 	 2.387725 	 -0.5796559000 	 -2.7221080000 
171.50 	 224.9400000 	 2.387750 	 -0.5812867000 	 -2.7229600000 
171.25 	 224.9447000 	 2.387800 	 -0.5839507000 	 -2.7256520000 
171.45 	 224.9479000 	 2.387850 	 -0.5813313000 	 -2.7239070000 
171.65 	 224.9511000 	 2.387925 	 -0.5797100000 	 -2.7217640000 
171.85 	 224.9559000 	 2.387950 	 -0.5825074000 	 -2.7240720000 
172.50 	 224.9559000 	 2.388000 	 -0.5836105000 	 -2.7257000000 
172.25 	 224.9559000 	 2.388025 	 -0.5801709000 	 -2.7227180000 
172.45 	 224.9575000 	 2.388075 	 -0.5804348000 	 -2.7222190000 
172.65 	 224.9575000 	 2.388100 	 -0.5836105000 	 -2.7252480000 
172.85 	 224.9591000 	 2.388150 	 -0.5823167000 	 -2.7247490000 
173.50 	 224.9591000 	 2.388200 	 -0.5795447000 	 -2.7219650000 
173.25 	 224.9638000 	 2.388225 	 -0.5824153000 	 -2.7237450000 
173.45 	 224.9654000 	 2.388250 	 -0.5837631000 	 -2.7257320000 
173.65 	 224.9718000 	 2.388275 	 -0.5806446000 	 -2.7233030000 
173.85 	 224.9749000 	 2.388300 	 -0.5801296000 	 -2.7220760000 
174.50 	 224.9829000 	 2.388325 	 -0.5836232000 	 -2.7251120000 
174.25 	 224.9877000 	 2.388350 	 -0.5823358000 	 -2.7248830000 
174.45 	 224.9877000 	 2.388350 	 -0.5798244000 	 -2.7220760000 
174.65 	 224.9877000 	 2.388350 	 -0.5821292000 	 -2.7236240000 
174.85 	 224.9829000 	 2.388375 	 -0.5840747000 	 -2.7259060000 
175.50 	 224.9797000 	 2.388400 	 -0.5812263000 	 -2.7237420000 
175.25 	 224.9781000 	 2.388375 	 -0.5804316000 	 -2.7220340000 
175.45 	 224.9718000 	 2.388400 	 -0.5837123000 	 -2.7248700000 
175.65 	 224.9718000 	 2.388425 	 -0.5836201000 	 -2.7255120000 
175.85 	 224.9718000 	 2.388450 	 -0.5802695000 	 -2.7224130000 
176.50 	 224.9670000 	 2.388475 	 -0.5817954000 	 -2.7230900000 
176.25 	 224.9638000 	 2.388500 	 -0.5843703000 	 -2.7258300000 
176.45 	 224.9591000 	 2.388525 	 -0.5821800000 	 -2.7243140000 
176.65 	 224.9559000 	 2.388575 	 -0.5801551000 	 -2.7219200000 
176.85 	 224.9511000 	 2.388625 	 -0.5830447000 	 -2.7244220000 
177.50 	 224.9511000 	 2.388650 	 -0.5840079000 	 -2.7257700000 
177.25 	 224.9511000 	 2.388700 	 -0.5807400000 	 -2.7227940000 
177.45 	 224.9511000 	 2.388725 	 -0.5810897000 	 -2.7224190000 
177.65 	 224.9511000 	 2.388775 	 -0.5843163000 	 -2.7254710000 
177.85 	 224.9495000 	 2.388825 	 -0.5825297000 	 -2.7246570000 
178.50 	 224.9479000 	 2.388850 	 -0.5800788000 	 -2.7219770000 
178.25 	 224.9479000 	 2.388925 	 -0.5828762000 	 -2.7238660000 
178.45 	 224.9479000 	 2.388950 	 -0.5842717000 	 -2.7258010000 
178.65 	 224.9479000 	 2.389025 	 -0.5811660000 	 -2.7234010000 
178.85 	 224.9511000 	 2.389050 	 -0.5806287000 	 -2.7219930000 
179.50 	 224.9559000 	 2.389100 	 -0.5842209000 	 -2.7250580000 
179.25 	 224.9606000 	 2.389125 	 -0.5833530000 	 -2.7252710000 
179.45 	 224.9670000 	 2.389175 	 -0.5802886000 	 -2.7222570000 
179.65 	 224.9718000 	 2.389200 	 -0.5820274000 	 -2.7231470000 
179.85 	 224.9749000 	 2.389225 	 -0.5845324000 	 -2.7258080000 
180.50 	 224.9797000 	 2.389250 	 -0.5822563000 	 -2.7244190000 
180.25 	 224.9829000 	 2.389275 	 -0.5801392000 	 -2.7218250000 
180.45 	 224.9877000 	 2.389300 	 -0.5831909000 	 -2.7242630000 
180.65 	 224.9877000 	 2.389275 	 -0.5844466000 	 -2.7257570000 
180.85 	 224.9908000 	 2.389275 	 -0.5811787000 	 -2.7228670000 
181.50 	 224.9908000 	 2.389275 	 -0.5814838000 	 -2.7224160000 
181.25 	 224.9908000 	 2.389275 	 -0.5845801000 	 -2.7253020000 
181.45 	 224.9908000 	 2.389275 	 -0.5832481000 	 -2.7249080000 
181.65 	 224.9877000 	 2.389275 	 -0.5803140000 	 -2.7220600000 
181.85 	 224.9829000 	 2.389300 	 -0.5828158000 	 -2.7235570000 
182.50 	 224.9781000 	 2.389325 	 -0.5846469000 	 -2.7260110000 
182.25 	 224.9734000 	 2.389325 	 -0.5815697000 	 -2.7234940000 
182.45 	 224.9670000 	 2.389350 	 -0.5809593000 	 -2.7223680000 
182.65 	 224.9606000 	 2.389400 	 -0.5845960000 	 -2.7254840000 
182.85 	 224.9559000 	 2.389425 	 -0.5832068000 	 -2.7249750000 
183.50 	 224.9479000 	 2.389475 	 -0.5804570000 	 -2.7221460000 
183.25 	 224.9447000 	 2.389500 	 -0.5830320000 	 -2.7239700000 
183.45 	 224.9400000 	 2.389575 	 -0.5846500000 	 -2.7261990000 
183.65 	 224.9368000 	 2.389600 	 -0.5813153000 	 -2.7235540000 
183.85 	 224.9368000 	 2.389650 	 -0.5809371000 	 -2.7226610000 
184.50 	 224.9368000 	 2.389700 	 -0.5842654000 	 -2.7256550000 
184.25 	 224.9368000 	 2.389750 	 -0.5834706000 	 -2.7253440000 
184.45 	 224.9400000 	 2.389800 	 -0.5804666000 	 -2.7224030000 
184.65 	 224.9400000 	 2.389850 	 -0.5827109000 	 -2.7234840000 
184.85 	 224.9447000 	 2.389900 	 -0.5849202000 	 -2.7260400000 
185.50 	 224.9479000 	 2.389950 	 -0.5823295000 	 -2.7240150000 
185.25 	 224.9511000 	 2.390000 	 -0.5809307000 	 -2.7222570000 
185.45 	 224.9559000 	 2.390050 	 -0.5840365000 	 -2.7247810000 
185.65 	 224.9591000 	 2.390075 	 -0.5845706000 	 -2.7258560000 
185.85 	 224.9670000 	 2.390125 	 -0.5810006000 	 -2.7229340000 
186.50 	 224.9718000 	 2.390150 	 -0.5819480000 	 -2.7229090000 
186.25 	 224.9749000 	 2.390175 	 -0.5851110000 	 -2.7257380000 
186.45 	 224.9829000 	 2.390200 	 -0.5834357000 	 -2.7248760000 
186.65 	 224.9829000 	 2.390225 	 -0.5806192000 	 -2.7220380000 
186.85 	 224.9829000 	 2.390225 	 -0.5831178000 	 -2.7234550000 
187.50 	 224.9877000 	 2.390225 	 -0.5854416000 	 -2.7260460000 
187.25 	 224.9877000 	 2.390225 	 -0.5826759000 	 -2.7238560000 
187.45 	 224.9877000 	 2.390250 	 -0.5814330000 	 -2.7221550000 
187.65 	 224.9877000 	 2.390250 	 -0.5846564000 	 -2.7247560000 
187.85 	 224.9877000 	 2.390275 	 -0.5851777000 	 -2.7257470000 
188.50 	 224.9877000 	 2.390275 	 -0.5816650000 	 -2.7227880000 
188.25 	 224.9797000 	 2.390275 	 -0.5828571000 	 -2.7230480000 
188.45 	 224.9749000 	 2.390300 	 -0.5858326000 	 -2.7259990000 
188.65 	 224.9686000 	 2.390325 	 -0.5836137000 	 -2.7245400000 
188.85 	 224.9654000 	 2.390350 	 -0.5815887000 	 -2.7221520000 
189.50 	 224.9606000 	 2.390375 	 -0.5844180000 	 -2.7242690000 
189.25 	 224.9591000 	 2.390400 	 -0.5857341000 	 -2.7261480000 
189.45 	 224.9511000 	 2.390450 	 -0.5824471000 	 -2.7233570000 
189.65 	 224.9479000 	 2.390500 	 -0.5823104000 	 -2.7224950000 
189.85 	 224.9463000 	 2.390550 	 -0.5856450000 	 -2.7254960000 
190.50 	 224.9416000 	 2.390575 	 -0.5846024000 	 -2.7254990000 
190.25 	 224.9432000 	 2.390650 	 -0.5815824000 	 -2.7224510000 
190.45 	 224.9479000 	 2.390675 	 -0.5834675000 	 -2.7234710000 
190.65 	 224.9511000 	 2.390750 	 -0.5857182000 	 -2.7263550000 
190.85 	 224.9559000 	 2.390775 	 -0.5832036000 	 -2.7242280000 
191.50 	 224.9591000 	 2.390825 	 -0.5817636000 	 -2.7221810000 
191.25 	 224.9622000 	 2.390875 	 -0.5849552000 	 -2.7248510000 
191.45 	 224.9638000 	 2.390900 	 -0.5853240000 	 -2.7260240000 
191.65 	 224.9670000 	 2.390925 	 -0.5821228000 	 -2.7230200000 
191.85 	 224.9718000 	 2.390950 	 -0.5826156000 	 -2.7227310000 
192.50 	 224.9749000 	 2.390975 	 -0.5859025000 	 -2.7259090000 
192.25 	 224.9797000 	 2.391000 	 -0.5842813000 	 -2.7249880000 
192.45 	 224.9877000 	 2.391025 	 -0.5816714000 	 -2.7224670000 
192.65 	 224.9908000 	 2.391050 	 -0.5839793000 	 -2.7238850000 
192.85 	 224.9956000 	 2.391025 	 -0.5862872000 	 -2.7261990000 
193.50 	 224.9972000 	 2.391025 	 -0.5835311000 	 -2.7241390000 
193.25 	 224.9988000 	 2.391025 	 -0.5820560000 	 -2.7222660000 
193.45 	 224.9956000 	 2.391025 	 -0.5855274000 	 -2.7252420000 
193.65 	 224.9924000 	 2.391025 	 -0.5855052000 	 -2.7258810000 
193.85 	 224.9893000 	 2.391025 	 -0.5822245000 	 -2.7228160000 
194.50 	 224.9845000 	 2.391025 	 -0.5836773000 	 -2.7233950000 
194.25 	 224.9797000 	 2.391025 	 -0.5864461000 	 -2.7262400000 
194.45 	 224.9749000 	 2.391050 	 -0.5842177000 	 -2.7245870000 
194.65 	 224.9718000 	 2.391075 	 -0.5823072000 	 -2.7224060000 
194.85 	 224.9638000 	 2.391100 	 -0.5856419000 	 -2.7251430000 
195.50 	 224.9559000 	 2.391125 	 -0.5858358000 	 -2.7260880000 
195.25 	 224.9479000 	 2.391175 	 -0.5825360000 	 -2.7230420000 
195.45 	 224.9400000 	 2.391225 	 -0.5834548000 	 -2.7231410000 
195.65 	 224.9320000 	 2.391275 	 -0.5865256000 	 -2.7260490000 
195.85 	 224.9289000 	 2.391325 	 -0.5845928000 	 -2.7250930000 
196.50 	 224.9241000 	 2.391350 	 -0.5823072000 	 -2.7223460000 
196.25 	 224.9289000 	 2.391375 	 -0.5846437000 	 -2.7240150000 
196.45 	 224.9289000 	 2.391425 	 -0.5863285000 	 -2.7263000000 
196.65 	 224.9320000 	 2.391450 	 -0.5832894000 	 -2.7236430000 
196.85 	 224.9368000 	 2.391525 	 -0.5828857000 	 -2.7224830000 
197.50 	 224.9400000 	 2.391550 	 -0.5860742000 	 -2.7255310000 
197.25 	 224.9447000 	 2.391600 	 -0.5853367000 	 -2.7255950000 
197.45 	 224.9511000 	 2.391650 	 -0.5821896000 	 -2.7226480000 
197.65 	 224.9559000 	 2.391700 	 -0.5840810000 	 -2.7239510000 
197.85 	 224.9591000 	 2.391725 	 -0.5866114000 	 -2.7261450000 
198.50 	 224.9638000 	 2.391775 	 -0.5836932000 	 -2.7239640000 
198.25 	 224.9670000 	 2.391800 	 -0.5828031000 	 -2.7225210000 
198.45 	 224.9718000 	 2.391825 	 -0.5860011000 	 -2.7252830000 
198.65 	 224.9749000 	 2.391875 	 -0.5861060000 	 -2.7260530000 
198.85 	 224.9797000 	 2.391875 	 -0.5832799000 	 -2.7228550000 
199.50 	 224.9861000 	 2.391900 	 -0.5846660000 	 -2.7233380000 
199.25 	 224.9861000 	 2.391925 	 -0.5872981000 	 -2.7263160000 
199.45 	 224.9877000 	 2.391900 	 -0.5852954000 	 -2.7247520000 
199.65 	 224.9829000 	 2.391925 	 -0.5833435000 	 -2.7223430000 
199.85 	 224.9813000 	 2.391950 	 -0.5864270000 	 -2.7245840000 
200.50 	 224.9749000 	 2.391975 	 -0.5873140000 	 -2.7260050000 
200.25 	 224.9718000 	 2.391975 	 -0.5842686000 	 -2.7231500000 
200.45 	 224.9686000 	 2.391975 	 -0.5847518000 	 -2.7227310000 
200.65 	 224.9670000 	 2.392025 	 -0.5878830000 	 -2.7259700000 
200.85 	 224.9654000 	 2.392050 	 -0.5862586000 	 -2.7251150000 
201.50 	 224.9638000 	 2.392075 	 -0.5837027000 	 -2.7222820000 
201.25 	 224.9575000 	 2.392100 	 -0.5861855000 	 -2.7239390000 
201.45 	 224.9559000 	 2.392150 	 -0.5879974000 	 -2.7263200000 
201.65 	 224.9511000 	 2.392175 	 -0.5850728000 	 -2.7238690000 
201.85 	 224.9447000 	 2.392225 	 -0.5840683000 	 -2.7223620000 
202.50 	 224.9400000 	 2.392275 	 -0.5875683000 	 -2.7254100000 
202.25 	 224.9400000 	 2.392325 	 -0.5869198000 	 -2.7257630000 
202.45 	 224.9368000 	 2.392375 	 -0.5838616000 	 -2.7227780000 
202.65 	 224.9400000 	 2.392425 	 -0.5855973000 	 -2.7235130000 
202.85 	 224.9447000 	 2.392500 	 -0.5883026000 	 -2.7262120000 
203.50 	 224.9479000 	 2.392525 	 -0.5855560000 	 -2.7244880000 
203.25 	 224.9527000 	 2.392600 	 -0.5840175000 	 -2.7223080000 
203.45 	 224.9622000 	 2.392625 	 -0.5873076000 	 -2.7252200000 
203.65 	 224.9718000 	 2.392650 	 -0.5873839000 	 -2.7259700000 
203.85 	 224.9829000 	 2.392675 	 -0.5843036000 	 -2.7229470000 
204.50 	 224.9908000 	 2.392725 	 -0.5854416000 	 -2.7232070000 
204.25 	 224.9988000 	 2.392700 	 -0.5884234000 	 -2.7261040000 
204.45 	 224.9988000 	 2.392700 	 -0.5861886000 	 -2.7247270000 
204.65 	 224.9988000 	 2.392700 	 -0.5842082000 	 -2.7221170000 
204.85 	 224.9956000 	 2.392700 	 -0.5872345000 	 -2.7244760000 
205.50 	 224.9908000 	 2.392700 	 -0.5881627000 	 -2.7261890000 
205.25 	 224.9877000 	 2.392700 	 -0.5847232000 	 -2.7233150000 
205.45 	 224.9861000 	 2.392700 	 -0.5852985000 	 -2.7228290000 
205.65 	 224.9797000 	 2.392700 	 -0.5883312000 	 -2.7258520000 
205.85 	 224.9749000 	 2.392725 	 -0.5867259000 	 -2.7252990000 
206.50 	 224.9718000 	 2.392750 	 -0.5842431000 	 -2.7225140000 
206.25 	 224.9654000 	 2.392775 	 -0.5868848000 	 -2.7241390000 
206.45 	 224.9591000 	 2.392800 	 -0.5886809000 	 -2.7264750000 
206.65 	 224.9575000 	 2.392850 	 -0.5856133000 	 -2.7241070000 
206.85 	 224.9559000 	 2.392875 	 -0.5846786000 	 -2.7224540000 
207.50 	 224.9511000 	 2.392925 	 -0.5881023000 	 -2.7254520000 
207.25 	 224.9495000 	 2.392975 	 -0.5878862000 	 -2.7258750000 
207.45 	 224.9479000 	 2.393025 	 -0.5845261000 	 -2.7231060000 
207.65 	 224.9479000 	 2.393075 	 -0.5856705000 	 -2.7230800000 
207.85 	 224.9447000 	 2.393125 	 -0.5885696000 	 -2.7260080000 
208.50 	 224.9463000 	 2.393175 	 -0.5868753000 	 -2.7252040000 
208.25 	 224.9479000 	 2.393200 	 -0.5843989000 	 -2.7223710000 
208.45 	 224.9479000 	 2.393275 	 -0.5870088000 	 -2.7241290000 
208.65 	 224.9511000 	 2.393300 	 -0.5885220000 	 -2.7263670000 
208.85 	 224.9591000 	 2.393350 	 -0.5856228000 	 -2.7240340000 
209.50 	 224.9654000 	 2.393375 	 -0.5846405000 	 -2.7225400000 
209.25 	 224.9718000 	 2.393400 	 -0.5882359000 	 -2.7254260000 
209.45 	 224.9797000 	 2.393450 	 -0.5878448000 	 -2.7257410000 
209.65 	 224.9877000 	 2.393475 	 -0.5846055000 	 -2.7229720000 
209.85 	 224.9877000 	 2.393450 	 -0.5860233000 	 -2.7234270000 
210.50 	 224.9908000 	 2.393450 	 -0.5888907000 	 -2.7261890000 
210.25 	 224.9940000 	 2.393450 	 -0.5865860000 	 -2.7248000000 
210.45 	 224.9956000 	 2.393450 	 -0.5846469000 	 -2.7224290000 
210.65 	 224.9956000 	 2.393450 	 -0.5875174000 	 -2.7245870000 
210.85 	 224.9956000 	 2.393450 	 -0.5885633000 	 -2.7263420000 
211.50 	 224.9924000 	 2.393450 	 -0.5850410000 	 -2.7237030000 
211.25 	 224.9893000 	 2.393450 	 -0.5852668000 	 -2.7231190000 
211.45 	 224.9877000 	 2.393475 	 -0.5887095000 	 -2.7261380000 
211.65 	 224.9829000 	 2.393475 	 -0.5874761000 	 -2.7256230000 
211.85 	 224.9797000 	 2.393525 	 -0.5844752000 	 -2.7226420000 
212.50 	 224.9749000 	 2.393500 	 -0.5870597000 	 -2.7244730000 
212.25 	 224.9686000 	 2.393525 	 -0.5886745000 	 -2.7267580000 
212.45 	 224.9654000 	 2.393575 	 -0.5852572000 	 -2.7239350000 
212.65 	 224.9575000 	 2.393600 	 -0.5851873000 	 -2.7228740000 
212.85 	 224.9511000 	 2.393625 	 -0.5885792000 	 -2.7260590000 
213.50 	 224.9463000 	 2.393675 	 -0.5877972000 	 -2.7260810000 
213.25 	 224.9447000 	 2.393725 	 -0.5847581000 	 -2.7230420000 
213.45 	 224.9400000 	 2.393775 	 -0.5866687000 	 -2.7240940000 
213.65 	 224.9400000 	 2.393825 	 -0.5888430000 	 -2.7266250000 
213.85 	 224.9447000 	 2.393875 	 -0.5861409000 	 -2.7244500000 
214.50 	 224.9479000 	 2.393925 	 -0.5847295000 	 -2.7226800000 
214.25 	 224.9511000 	 2.393975 	 -0.5882359000 	 -2.7255890000 
214.45 	 224.9511000 	 2.394025 	 -0.5879657000 	 -2.7261770000 
214.65 	 224.9591000 	 2.394075 	 -0.5847486000 	 -2.7233470000 
214.85 	 224.9591000 	 2.394100 	 -0.5860424000 	 -2.7235860000 
215.50 	 224.9670000 	 2.394125 	 -0.5891323000 	 -2.7265200000 
215.25 	 224.9702000 	 2.394175 	 -0.5867640000 	 -2.7251780000 
215.45 	 224.9749000 	 2.394200 	 -0.5847581000 	 -2.7226320000 
215.65 	 224.9813000 	 2.394225 	 -0.5876191000 	 -2.7248730000 
215.85 	 224.9861000 	 2.394200 	 -0.5890529000 	 -2.7265420000 
216.50 	 224.9877000 	 2.394225 	 -0.5856387000 	 -2.7236780000 
216.25 	 224.9893000 	 2.394275 	 -0.5859248000 	 -2.7231980000 
216.45 	 224.9908000 	 2.394250 	 -0.5890815000 	 -2.7262240000 
216.65 	 224.9908000 	 2.394250 	 -0.5878226000 	 -2.7257920000 
216.85 	 224.9877000 	 2.394250 	 -0.5849902000 	 -2.7229240000 
217.50 	 224.9845000 	 2.394250 	 -0.5871741000 	 -2.7242880000 
217.25 	 224.9829000 	 2.394250 	 -0.5893167000 	 -2.7266280000 
217.45 	 224.9829000 	 2.394275 	 -0.5866718000 	 -2.7246700000 
217.65 	 224.9829000 	 2.394300 	 -0.5853558000 	 -2.7227970000 
217.85 	 224.9829000 	 2.394325 	 -0.5882899000 	 -2.7256490000 
218.50 	 224.9797000 	 2.394300 	 -0.5887381000 	 -2.7263000000 
218.25 	 224.9749000 	 2.394325 	 -0.5854257000 	 -2.7232200000 
218.45 	 224.9670000 	 2.394350 	 -0.5866432000 	 -2.7237320000 
218.65 	 224.9638000 	 2.394375 	 -0.5896664000 	 -2.7267300000 
218.85 	 224.9591000 	 2.394425 	 -0.5874221000 	 -2.7253120000 
219.50 	 224.9559000 	 2.394450 	 -0.5853017000 	 -2.7228040000 
219.25 	 224.9559000 	 2.394475 	 -0.5882549000 	 -2.7251850000 
219.45 	 224.9559000 	 2.394525 	 -0.5892849000 	 -2.7268730000 
219.65 	 224.9511000 	 2.394575 	 -0.5859216000 	 -2.7240400000 
219.85 	 224.9511000 	 2.394600 	 -0.5859661000 	 -2.7232300000 
220.50 	 224.9511000 	 2.394650 	 -0.5892404000 	 -2.7261540000 
220.25 	 224.9559000 	 2.394700 	 -0.5884171000 	 -2.7262240000 
220.45 	 224.9591000 	 2.394725 	 -0.5853558000 	 -2.7232010000 
220.65 	 224.9606000 	 2.394775 	 -0.5870311000 	 -2.7240630000 
220.85 	 224.9670000 	 2.394800 	 -0.5894629000 	 -2.7268570000 
221.50 	 224.9718000 	 2.394825 	 -0.5867450000 	 -2.7249150000 
221.25 	 224.9749000 	 2.394875 	 -0.5852095000 	 -2.7231600000 
221.45 	 224.9765000 	 2.394875 	 -0.5887095000 	 -2.7257030000 
221.65 	 224.9797000 	 2.394875 	 -0.5891768000 	 -2.7267140000 
221.85 	 224.9813000 	 2.394925 	 -0.5858167000 	 -2.7237890000 
222.50 	 224.9829000 	 2.394925 	 -0.5864747000 	 -2.7236650000 
222.25 	 224.9877000 	 2.394950 	 -0.5895360000 	 -2.7266280000 
222.45 	 224.9877000 	 2.394975 	 -0.5881532000 	 -2.7259510000 
222.65 	 224.9877000 	 2.394950 	 -0.5854638000 	 -2.7230990000 
222.85 	 224.9845000 	 2.394950 	 -0.5875683000 	 -2.7244880000 
223.50 	 224.9797000 	 2.394975 	 -0.5899684000 	 -2.7270350000 
223.25 	 224.9749000 	 2.395000 	 -0.5872758000 	 -2.7250130000 
223.45 	 224.9718000 	 2.395025 	 -0.5859343000 	 -2.7233250000 
223.65 	 224.9670000 	 2.395025 	 -0.5893040000 	 -2.7260020000 
223.85 	 224.9638000 	 2.395075 	 -0.5892467000 	 -2.7266660000 
224.50 	 224.9638000 	 2.395100 	 -0.5858644000 	 -2.7236590000 
224.25 	 224.9670000 	 2.395125 	 -0.5871995000 	 -2.7240660000 
224.45 	 224.9654000 	 2.395150 	 -0.5899652000 	 -2.7269550000 
224.65 	 224.9638000 	 2.395175 	 -0.5876255000 	 -2.7252320000 
224.85 	 224.9606000 	 2.395225 	 -0.5856164000 	 -2.7230100000 
225.50 	 224.9591000 	 2.395250 	 -0.5887668000 	 -2.7254870000 
225.25 	 224.9591000 	 2.395300 	 -0.5895901000 	 -2.7270100000 
225.45 	 224.9638000 	 2.395325 	 -0.5863031000 	 -2.7240590000 
225.65 	 224.9718000 	 2.395350 	 -0.5866241000 	 -2.7236210000 
225.85 	 224.9781000 	 2.395375 	 -0.5897808000 	 -2.7266570000 
226.50 	 224.9829000 	 2.395400 	 -0.5883853000 	 -2.7259250000 
226.25 	 224.9829000 	 2.395425 	 -0.5856546000 	 -2.7232300000 
226.45 	 224.9829000 	 2.395400 	 -0.5883248000 	 -2.7247400000 
226.65 	 224.9829000 	 2.395425 	 -0.5903435000 	 -2.7269680000 
226.85 	 224.9829000 	 2.395450 	 -0.5870469000 	 -2.7242920000 
227.50 	 224.9829000 	 2.395450 	 -0.5865987000 	 -2.7232270000 
227.25 	 224.9877000 	 2.395450 	 -0.5900319000 	 -2.7262340000 
227.45 	 224.9877000 	 2.395475 	 -0.5894597000 	 -2.7264720000 
227.65 	 224.9877000 	 2.395475 	 -0.5862331000 	 -2.7234430000 
227.85 	 224.9829000 	 2.395500 	 -0.5880992000 	 -2.7244410000 
228.50 	 224.9813000 	 2.395500 	 -0.5905151000 	 -2.7272290000 
228.25 	 224.9749000 	 2.395500 	 -0.5881755000 	 -2.7254960000 
228.45 	 224.9654000 	 2.395525 	 -0.5866718000 	 -2.7233700000 
228.65 	 224.9559000 	 2.395575 	 -0.5897300000 	 -2.7259670000 
228.85 	 224.9479000 	 2.395625 	 -0.5900478000 	 -2.7269620000 
229.50 	 224.9447000 	 2.395650 	 -0.5865447000 	 -2.7241040000 
229.25 	 224.9400000 	 2.395725 	 -0.5874093000 	 -2.7241200000 
229.45 	 224.9400000 	 2.395750 	 -0.5905469000 	 -2.7271970000 
229.65 	 224.9447000 	 2.395825 	 -0.5887318000 	 -2.7261920000 
229.85 	 224.9479000 	 2.395850 	 -0.5862395000 	 -2.7236270000 
230.50 	 224.9511000 	 2.395900 	 -0.5891164000 	 -2.7256970000 
230.25 	 224.9559000 	 2.395950 	 -0.5904007000 	 -2.7276450000 
230.45 	 224.9559000 	 2.395975 	 -0.5871932000 	 -2.7248600000 
230.65 	 224.9591000 	 2.396025 	 -0.5871518000 	 -2.7239700000 
230.85 	 224.9638000 	 2.396050 	 -0.5904675000 	 -2.7271140000 
231.50 	 224.9718000 	 2.396100 	 -0.5892594000 	 -2.7266880000 
231.25 	 224.9797000 	 2.396125 	 -0.5863953000 	 -2.7238750000 
231.45 	 224.9829000 	 2.396125 	 -0.5881945000 	 -2.7247750000 
231.65 	 224.9908000 	 2.396150 	 -0.5907567000 	 -2.7275880000 
231.85 	 224.9972000 	 2.396150 	 -0.5881310000 	 -2.7255760000 
232.50 	 225.0036000 	 2.396150 	 -0.5866687000 	 -2.7237160000 
232.25 	 225.0052000 	 2.396150 	 -0.5897649000 	 -2.7262810000 
232.45 	 225.0067000 	 2.396150 	 -0.5902259000 	 -2.7274320000 
232.65 	 225.0036000 	 2.396150 	 -0.5868848000 	 -2.7243140000 
232.85 	 225.0036000 	 2.396150 	 -0.5877050000 	 -2.7244920000 
233.50 	 224.9988000 	 2.396150 	 -0.5908712000 	 -2.7274390000 
233.25 	 224.9956000 	 2.396150 	 -0.5888780000 	 -2.7262530000 
233.45 	 224.9908000 	 2.396150 	 -0.5864938000 	 -2.7237700000 
233.65 	 224.9877000 	 2.396150 	 -0.5891164000 	 -2.7256390000 
233.85 	 224.9829000 	 2.396150 	 -0.5909824000 	 -2.7277980000 
234.50 	 224.9797000 	 2.396150 	 -0.5876382000 	 -2.7252990000 
234.25 	 224.9749000 	 2.396175 	 -0.5869166000 	 -2.7240780000 
234.45 	 224.9670000 	 2.396200 	 -0.5904261000 	 -2.7271460000 
234.65 	 224.9638000 	 2.396225 	 -0.5898444000 	 -2.7273970000 
234.85 	 224.9638000 	 2.396250 	 -0.5865224000 	 -2.7243300000 
235.50 	 224.9591000 	 2.396275 	 -0.5881469000 	 -2.7252320000 
235.25 	 224.9559000 	 2.396325 	 -0.5909316000 	 -2.7281320000 
235.45 	 224.9527000 	 2.396375 	 -0.5885220000 	 -2.7265550000 
235.65 	 224.9511000 	 2.396400 	 -0.5863698000 	 -2.7242600000 
235.85 	 224.9511000 	 2.396450 	 -0.5893548000 	 -2.7261510000 
236.50 	 224.9511000 	 2.396475 	 -0.5906963000 	 -2.7279850000 
236.25 	 224.9511000 	 2.396525 	 -0.5871391000 	 -2.7248480000 
236.45 	 224.9511000 	 2.396575 	 -0.5873649000 	 -2.7246060000 
236.65 	 224.9559000 	 2.396600 	 -0.5906677000 	 -2.7277250000 
236.85 	 224.9559000 	 2.396650 	 -0.5893230000 	 -2.7271590000 
237.50 	 224.9638000 	 2.396675 	 -0.5866845000 	 -2.7241680000 
237.25 	 224.9670000 	 2.396725 	 -0.5891132000 	 -2.7257220000 
237.45 	 224.9718000 	 2.396750 	 -0.5909538000 	 -2.7280900000 
237.65 	 224.9797000 	 2.396775 	 -0.5879275000 	 -2.7257060000 
237.85 	 224.9829000 	 2.396775 	 -0.5870914000 	 -2.7241450000 
238.50 	 224.9877000 	 2.396800 	 -0.5904738000 	 -2.7268950000 
238.25 	 224.9908000 	 2.396800 	 -0.5906360000 	 -2.7280140000 
238.45 	 224.9956000 	 2.396800 	 -0.5873585000 	 -2.7249620000 
238.65 	 224.9956000 	 2.396800 	 -0.5880992000 	 -2.7248890000 
238.85 	 224.9988000 	 2.396800 	 -0.5911160000 	 -2.7280400000 
239.50 	 224.9972000 	 2.396800 	 -0.5892531000 	 -2.7268120000 
239.25 	 224.9956000 	 2.396800 	 -0.5868499000 	 -2.7242530000 
239.45 	 224.9908000 	 2.396800 	 -0.5897109000 	 -2.7262400000 
239.65 	 224.9877000 	 2.396800 	 -0.5910969000 	 -2.7280780000 
239.85 	 224.9829000 	 2.396800 	 -0.5879084000 	 -2.7256930000 
240.50 	 224.9829000 	 2.396825 	 -0.5876573000 	 -2.7242600000 
240.25 	 224.9797000 	 2.396825 	 -0.5909411000 	 -2.7273080000 
240.45 	 224.9797000 	 2.396875 	 -0.5904961000 	 -2.7275910000 
240.65 	 224.9749000 	 2.396875 	 -0.5876382000 	 -2.7244090000 
240.85 	 224.9734000 	 2.396900 	 -0.5893008000 	 -2.7254930000 
241.50 	 224.9670000 	 2.396925 	 -0.5918407000 	 -2.7281600000 
241.25 	 224.9638000 	 2.396925 	 -0.5891132000 	 -2.7263100000 
241.45 	 224.9591000 	 2.396975 	 -0.5873489000 	 -2.7244600000 
241.65 	 224.9559000 	 2.397025 	 -0.5906487000 	 -2.7273020000 
241.85 	 224.9511000 	 2.397050 	 -0.5910301000 	 -2.7282840000 
242.50 	 224.9479000 	 2.397100 	 -0.5876446000 	 -2.7251750000 
242.25 	 224.9479000 	 2.397125 	 -0.5886014000 	 -2.7253440000 
242.45 	 224.9479000 	 2.397200 	 -0.5914752000 	 -2.7284530000 
242.65 	 224.9479000 	 2.397225 	 -0.5896854000 	 -2.7272350000 
242.85 	 224.9479000 	 2.397300 	 -0.5875047000 	 -2.7247710000 
243.50 	 224.9511000 	 2.397325 	 -0.5900002000 	 -2.7266060000 
243.25 	 224.9591000 	 2.397375 	 -0.5917931000 	 -2.7286940000 
243.45 	 224.9638000 	 2.397425 	 -0.5886523000 	 -2.7263610000 
243.65 	 224.9718000 	 2.397450 	 -0.5878417000 	 -2.7250890000 
243.85 	 224.9749000 	 2.397475 	 -0.5912685000 	 -2.7277340000 
244.50 	 224.9829000 	 2.397475 	 -0.5911922000 	 -2.7286210000 
244.25 	 224.9829000 	 2.397500 	 -0.5875333000 	 -2.7255380000 
244.45 	 224.9829000 	 2.397500 	 -0.5888653000 	 -2.7260240000 
244.65 	 224.9829000 	 2.397500 	 -0.5922826000 	 -2.7286530000 
244.85 	 224.9829000 	 2.397525 	 -0.5894153000 	 -2.7274450000 
245.50 	 224.9813000 	 2.397550 	 -0.5872504000 	 -2.7250700000 
245.25 	 224.9813000 	 2.397575 	 -0.5900415000 	 -2.7269140000 
245.45 	 224.9797000 	 2.397550 	 -0.5917327000 	 -2.7292160000 
245.65 	 224.9829000 	 2.397575 	 -0.5883789000 	 -2.7264980000 
245.85 	 224.9797000 	 2.397600 	 -0.5879688000 	 -2.7254900000 
246.50 	 224.9829000 	 2.397625 	 -0.5913575000 	 -2.7284310000 
246.25 	 224.9797000 	 2.397625 	 -0.5907790000 	 -2.7285100000 
246.45 	 224.9749000 	 2.397625 	 -0.5872186000 	 -2.7255250000 
246.65 	 224.9718000 	 2.397650 	 -0.5889193000 	 -2.7264180000 
246.85 	 224.9670000 	 2.397675 	 -0.5920156000 	 -2.7292160000 
247.50 	 224.9638000 	 2.397700 	 -0.5896632000 	 -2.7274010000 
247.25 	 224.9638000 	 2.397750 	 -0.5878894000 	 -2.7254490000 
247.45 	 224.9591000 	 2.397775 	 -0.5910969000 	 -2.7279690000 
247.65 	 224.9591000 	 2.397825 	 -0.5917899000 	 -2.7294350000 
247.85 	 224.9591000 	 2.397850 	 -0.5882041000 	 -2.7263990000 
248.50 	 224.9591000 	 2.397875 	 -0.5889447000 	 -2.7262310000 
248.25 	 224.9638000 	 2.397925 	 -0.5920887000 	 -2.7291490000 
248.45 	 224.9670000 	 2.397950 	 -0.5902513000 	 -2.7281510000 
248.65 	 224.9749000 	 2.397975 	 -0.5877654000 	 -2.7255410000 
248.85 	 224.9797000 	 2.398025 	 -0.5904834000 	 -2.7276130000 
249.50 	 224.9877000 	 2.398000 	 -0.5918407000 	 -2.7297240000 
249.25 	 224.9908000 	 2.398025 	 -0.5887540000 	 -2.7270190000 
249.45 	 224.9908000 	 2.398050 	 -0.5881469000 	 -2.7257890000 
249.65 	 224.9956000 	 2.398075 	 -0.5915451000 	 -2.7285700000 
249.85 	 224.9908000 	 2.398050 	 -0.5917136000 	 -2.7291930000 
250.50 	 224.9877000 	 2.398050 	 -0.5883662000 	 -2.7258590000 
250.25 	 224.9845000 	 2.398050 	 -0.5898921000 	 -2.7265710000 
250.45 	 224.9797000 	 2.398050 	 -0.5928739000 	 -2.7293110000 
250.65 	 224.9749000 	 2.398050 	 -0.5906264000 	 -2.7281540000 
250.85 	 224.9718000 	 2.398075 	 -0.5881945000 	 -2.7256840000 
251.50 	 224.9670000 	 2.398100 	 -0.5909634000 	 -2.7278140000 
251.25 	 224.9638000 	 2.398125 	 -0.5921523000 	 -2.7297020000 
251.45 	 224.9591000 	 2.398175 	 -0.5890242000 	 -2.7269170000 
251.65 	 224.9559000 	 2.398200 	 -0.5889543000 	 -2.7262020000 
251.85 	 224.9591000 	 2.398225 	 -0.5922921000 	 -2.7292250000 
252.50 	 224.9591000 	 2.398275 	 -0.5910746000 	 -2.7289490000 
252.25 	 224.9591000 	 2.398325 	 -0.5882041000 	 -2.7261770000 
252.45 	 224.9591000 	 2.398350 	 -0.5900002000 	 -2.7271490000 
252.65 	 224.9591000 	 2.398400 	 -0.5924511000 	 -2.7297180000 
252.85 	 224.9559000 	 2.398425 	 -0.5899715000 	 -2.7279030000 
253.50 	 224.9575000 	 2.398475 	 -0.5881278000 	 -2.7257000000 
253.25 	 224.9591000 	 2.398525 	 -0.5912876000 	 -2.7281410000 
253.45 	 224.9638000 	 2.398550 	 -0.5921109000 	 -2.7293300000 
253.65 	 224.9670000 	 2.398600 	 -0.5889193000 	 -2.7264340000 
253.85 	 224.9734000 	 2.398625 	 -0.5892563000 	 -2.7258780000 
254.50 	 224.9797000 	 2.398650 	 -0.5922667000 	 -2.7290530000 
254.25 	 224.9829000 	 2.398675 	 -0.5909093000 	 -2.7284500000 
254.45 	 224.9877000 	 2.398650 	 -0.5880070000 	 -2.7258710000 
254.65 	 224.9829000 	 2.398675 	 -0.5900574000 	 -2.7271080000 
254.85 	 224.9829000 	 2.398675 	 -0.5926641000 	 -2.7296890000 
255.50 	 224.9829000 	 2.398725 	 -0.5898793000 	 -2.7274990000 
255.25 	 224.9829000 	 2.398700 	 -0.5890973000 	 -2.7257280000 
255.45 	 224.9829000 	 2.398700 	 -0.5923176000 	 -2.7284620000 
255.65 	 224.9877000 	 2.398725 	 -0.5923367000 	 -2.7292060000 
255.85 	 224.9877000 	 2.398725 	 -0.5889384000 	 -2.7260240000 
256.50 	 224.9877000 	 2.398775 	 -0.5900796000 	 -2.7265010000 
256.25 	 224.9829000 	 2.398750 	 -0.5926577000 	 -2.7296610000 
256.45 	 224.9749000 	 2.398750 	 -0.5904134000 	 -2.7280780000 
256.65 	 224.9718000 	 2.398775 	 -0.5883853000 	 -2.7257660000 
256.85 	 224.9654000 	 2.398800 	 -0.5915133000 	 -2.7281980000 
257.50 	 224.9638000 	 2.398825 	 -0.5924161000 	 -2.7294990000 
257.25 	 224.9559000 	 2.398875 	 -0.5889034000 	 -2.7265520000 
257.45 	 224.9559000 	 2.398900 	 -0.5897300000 	 -2.7263550000 
257.65 	 224.9543000 	 2.398950 	 -0.5927849000 	 -2.7295400000 
257.85 	 224.9511000 	 2.398975 	 -0.5904738000 	 -2.7279820000 
258.50 	 224.9511000 	 2.399025 	 -0.5883376000 	 -2.7256840000 
258.25 	 224.9511000 	 2.399075 	 -0.5916977000 	 -2.7280810000 
258.45 	 224.9527000 	 2.399100 	 -0.5926450000 	 -2.7294320000 
258.65 	 224.9559000 	 2.399150 	 -0.5892627000 	 -2.7264600000 
258.85 	 224.9591000 	 2.399175 	 -0.5896218000 	 -2.7263360000 
259.50 	 224.9591000 	 2.399225 	 -0.5930011000 	 -2.7294670000 
259.25 	 224.9638000 	 2.399275 	 -0.5913607000 	 -2.7284620000 
259.45 	 224.9638000 	 2.399300 	 -0.5885760000 	 -2.7256140000 
259.65 	 224.9638000 	 2.399325 	 -0.5914147000 	 -2.7277280000 
259.85 	 224.9638000 	 2.399350 	 -0.5925655000 	 -2.7294600000 
260.50 	 224.9718000 	 2.399375 	 -0.5893262000 	 -2.7266030000 
260.25 	 224.9797000 	 2.399425 	 -0.5895837000 	 -2.7261800000 
260.45 	 224.9877000 	 2.399425 	 -0.5931632000 	 -2.7290890000 
260.65 	 224.9908000 	 2.399425 	 -0.5921555000 	 -2.7287740000 
260.85 	 224.9956000 	 2.399475 	 -0.5893199000 	 -2.7256300000 
261.50 	 224.9908000 	 2.399450 	 -0.5917009000 	 -2.7275310000 
261.25 	 224.9908000 	 2.399450 	 -0.5937322000 	 -2.7297240000 
261.45 	 224.9908000 	 2.399450 	 -0.5905088000 	 -2.7271560000 
261.65 	 224.9908000 	 2.399450 	 -0.5900383000 	 -2.7260460000 
261.85 	 224.9877000 	 2.399450 	 -0.5933062000 	 -2.7288820000 
262.50 	 224.9877000 	 2.399450 	 -0.5926800000 	 -2.7291200000 
262.25 	 224.9829000 	 2.399450 	 -0.5895233000 	 -2.7259190000 
262.45 	 224.9797000 	 2.399450 	 -0.5914593000 	 -2.7272420000 
262.65 	 224.9797000 	 2.399475 	 -0.5936782000 	 -2.7298290000 
262.85 	 224.9749000 	 2.399500 	 -0.5907472000 	 -2.7278960000 
263.50 	 224.9718000 	 2.399525 	 -0.5896632000 	 -2.7259700000 
263.25 	 224.9638000 	 2.399525 	 -0.5930011000 	 -2.7286620000 
263.45 	 224.9591000 	 2.399575 	 -0.5931282000 	 -2.7296450000 
263.65 	 224.9559000 	 2.399600 	 -0.5898158000 	 -2.7268350000 
263.85 	 224.9527000 	 2.399650 	 -0.5905628000 	 -2.7264880000 
264.50 	 224.9511000 	 2.399675 	 -0.5937195000 	 -2.7296510000 
264.25 	 224.9495000 	 2.399725 	 -0.5918789000 	 -2.7289650000 
264.45 	 224.9479000 	 2.399775 	 -0.5893739000 	 -2.7262620000 
264.65 	 224.9479000 	 2.399825 	 -0.5919393000 	 -2.7280400000 
264.85 	 224.9511000 	 2.399875 	 -0.5936718000 	 -2.7300290000 
265.50 	 224.9559000 	 2.399900 	 -0.5904897000 	 -2.7277020000 
265.25 	 224.9638000 	 2.399950 	 -0.5895646000 	 -2.7264980000 
265.45 	 224.9654000 	 2.399975 	 -0.5931155000 	 -2.7293750000 
265.65 	 224.9718000 	 2.400000 	 -0.5926132000 	 -2.7297180000 
265.85 	 224.9749000 	 2.400025 	 -0.5895837000 	 -2.7265480000 
266.50 	 224.9797000 	 2.400075 	 -0.5916469000 	 -2.7277370000 
266.25 	 224.9829000 	 2.400075 	 -0.5941741000 	 -2.7304840000 
266.45 	 224.9877000 	 2.400075 	 -0.5908616000 	 -2.7282270000 
266.65 	 224.9877000 	 2.400100 	 -0.5898921000 	 -2.7267810000 
266.85 	 224.9908000 	 2.400100 	 -0.5937576000 	 -2.7298990000 
267.50 	 224.9956000 	 2.400100 	 -0.5934207000 	 -2.7301690000 
267.25 	 224.9908000 	 2.400100 	 -0.5902036000 	 -2.7272160000 
267.45 	 224.9908000 	 2.400100 	 -0.5916373000 	 -2.7278870000 
267.65 	 224.9877000 	 2.400100 	 -0.5941105000 	 -2.7306720000 
267.85 	 224.9797000 	 2.400100 	 -0.5918407000 	 -2.7291390000 
268.50 	 224.9718000 	 2.400125 	 -0.5902004000 	 -2.7269430000 
268.25 	 224.9670000 	 2.400150 	 -0.5932586000 	 -2.7296920000 
268.45 	 224.9638000 	 2.400175 	 -0.5939229000 	 -2.7309290000 
268.65 	 224.9638000 	 2.400200 	 -0.5905660000 	 -2.7279000000 
268.85 	 224.9638000 	 2.400250 	 -0.5908044000 	 -2.7276580000 
269.50 	 224.9638000 	 2.400275 	 -0.5942059000 	 -2.7308810000 
269.25 	 224.9638000 	 2.400300 	 -0.5925719000 	 -2.7300990000 
269.45 	 224.9606000 	 2.400325 	 -0.5899398000 	 -2.7272920000 
269.65 	 224.9591000 	 2.400375 	 -0.5924670000 	 -2.7292250000 
269.85 	 224.9622000 	 2.400400 	 -0.5942790000 	 -2.7313680000 
270.50 	 224.9591000 	 2.400425 	 -0.5911763000 	 -2.7288440000 
270.25 	 224.9622000 	 2.400475 	 -0.5901877000 	 -2.7274730000 
270.45 	 224.9591000 	 2.400500 	 -0.5937099000 	 -2.7305540000 
270.65 	 224.9638000 	 2.400550 	 -0.5932649000 	 -2.7311800000 
270.85 	 224.9622000 	 2.400575 	 -0.5899811000 	 -2.7279760000 
271.50 	 224.9670000 	 2.400600 	 -0.5910778000 	 -2.7282330000 
271.25 	 224.9718000 	 2.400625 	 -0.5942059000 	 -2.7311580000 
271.45 	 224.9797000 	 2.400675 	 -0.5926641000 	 -2.7302740000 
271.65 	 224.9829000 	 2.400675 	 -0.5903943000 	 -2.7277180000 
271.85 	 224.9829000 	 2.400700 	 -0.5931409000 	 -2.7295080000 
272.50 	 224.9829000 	 2.400725 	 -0.5946795000 	 -2.7314660000 
272.25 	 224.9813000 	 2.400700 	 -0.5911191000 	 -2.7291490000 
272.45 	 224.9797000 	 2.400725 	 -0.5908553000 	 -2.7280840000 
272.65 	 224.9797000 	 2.400725 	 -0.5943489000 	 -2.7313330000 
272.85 	 224.9749000 	 2.400750 	 -0.5933825000 	 -2.7311610000 
273.50 	 224.9749000 	 2.400775 	 -0.5905183000 	 -2.7282240000 
273.25 	 224.9718000 	 2.400825 	 -0.5923812000 	 -2.7293430000 
273.45 	 224.9718000 	 2.400825 	 -0.5952899000 	 -2.7321240000 
273.65 	 224.9670000 	 2.400825 	 -0.5928929000 	 -2.7304110000 
273.85 	 224.9670000 	 2.400875 	 -0.5908902000 	 -2.7282590000 
274.50 	 224.9670000 	 2.400875 	 -0.5940660000 	 -2.7306020000 
274.25 	 224.9670000 	 2.400925 	 -0.5950260000 	 -2.7322130000 
274.45 	 224.9654000 	 2.400950 	 -0.5918407000 	 -2.7294730000 
274.65 	 224.9638000 	 2.400975 	 -0.5916087000 	 -2.7286340000 
274.85 	 224.9638000 	 2.401025 	 -0.5948893000 	 -2.7316670000 
275.50 	 224.9638000 	 2.401050 	 -0.5941169000 	 -2.7315810000 
275.25 	 224.9670000 	 2.401075 	 -0.5911827000 	 -2.7288600000 
275.45 	 224.9718000 	 2.401100 	 -0.5929184000 	 -2.7297720000 
275.65 	 224.9718000 	 2.401125 	 -0.5953662000 	 -2.7324580000 
275.85 	 224.9765000 	 2.401150 	 -0.5927563000 	 -2.7306910000 
276.50 	 224.9829000 	 2.401150 	 -0.5909188000 	 -2.7286590000 
276.25 	 224.9845000 	 2.401175 	 -0.5937513000 	 -2.7310250000 
276.45 	 224.9877000 	 2.401200 	 -0.5946605000 	 -2.7325410000 
276.65 	 224.9877000 	 2.401200 	 -0.5911922000 	 -2.7296480000 
276.85 	 224.9877000 	 2.401200 	 -0.5913544000 	 -2.7294060000 
277.50 	 224.9829000 	 2.401200 	 -0.5946668000 	 -2.7324870000 
277.25 	 224.9797000 	 2.401225 	 -0.5935764000 	 -2.7318860000 
277.45 	 224.9797000 	 2.401250 	 -0.5907885000 	 -2.7290060000 
277.65 	 224.9797000 	 2.401250 	 -0.5928071000 	 -2.7303030000 
277.85 	 224.9797000 	 2.401275 	 -0.5952294000 	 -2.7327730000 
278.50 	 224.9797000 	 2.401300 	 -0.5925528000 	 -2.7308970000 
278.25 	 224.9797000 	 2.401325 	 -0.5910460000 	 -2.7290470000 
278.45 	 224.9829000 	 2.401350 	 -0.5941136000 	 -2.7317550000 
278.65 	 224.9829000 	 2.401350 	 -0.5946286000 	 -2.7328010000 
278.85 	 224.9797000 	 2.401350 	 -0.5911922000 	 -2.7297470000 
279.50 	 224.9749000 	 2.401375 	 -0.5919456000 	 -2.7298160000 
279.25 	 224.9702000 	 2.401400 	 -0.5951436000 	 -2.7329160000 
279.45 	 224.9670000 	 2.401425 	 -0.5937259000 	 -2.7322610000 
279.65 	 224.9638000 	 2.401450 	 -0.5907249000 	 -2.7292600000 
279.85 	 224.9606000 	 2.401475 	 -0.5930360000 	 -2.7308810000 
280.50 	 224.9638000 	 2.401525 	 -0.5951722000 	 -2.7333450000 
280.25 	 224.9622000 	 2.401550 	 -0.5923303000 	 -2.7311870000 
280.45 	 224.9638000 	 2.401575 	 -0.5911922000 	 -2.7295370000 
280.65 	 224.9638000 	 2.401625 	 -0.5944920000 	 -2.7321310000 
280.85 	 224.9638000 	 2.401650 	 -0.5944188000 	 -2.7329600000 
281.50 	 224.9638000 	 2.401675 	 -0.5911033000 	 -2.7299980000 
281.25 	 224.9670000 	 2.401700 	 -0.5918217000 	 -2.7300480000 
281.45 	 224.9718000 	 2.401725 	 -0.5950546000 	 -2.7328560000 
281.65 	 224.9749000 	 2.401775 	 -0.5940501000 	 -2.7326140000 
281.85 	 224.9797000 	 2.401775 	 -0.5910301000 	 -2.7296100000 
282.50 	 224.9829000 	 2.401775 	 -0.5935860000 	 -2.7312060000 
282.25 	 224.9829000 	 2.401800 	 -0.5953853000 	 -2.7336440000 
282.45 	 224.9861000 	 2.401800 	 -0.5920092000 	 -2.7309830000 
282.65 	 224.9877000 	 2.401825 	 -0.5918694000 	 -2.7300770000 
282.85 	 224.9877000 	 2.401825 	 -0.5952008000 	 -2.7330370000 
283.50 	 224.9877000 	 2.401850 	 -0.5947145000 	 -2.7330140000 
283.25 	 224.9877000 	 2.401850 	 -0.5912336000 	 -2.7300800000 
283.45 	 224.9877000 	 2.401850 	 -0.5930455000 	 -2.7310780000 
283.65 	 224.9877000 	 2.401875 	 -0.5956650000 	 -2.7338890000 
283.85 	 224.9877000 	 2.401875 	 -0.5931473000 	 -2.7318480000 
284.50 	 224.9877000 	 2.401900 	 -0.5917263000 	 -2.7298550000 
284.25 	 224.9829000 	 2.401900 	 -0.5947495000 	 -2.7327250000 
284.45 	 224.9797000 	 2.401900 	 -0.5949974000 	 -2.7335900000 
284.65 	 224.9718000 	 2.401925 	 -0.5915769000 	 -2.7305440000 
284.85 	 224.9670000 	 2.401950 	 -0.5927658000 	 -2.7309580000 
285.50 	 224.9591000 	 2.401975 	 -0.5955505000 	 -2.7338220000 
285.25 	 224.9559000 	 2.402025 	 -0.5935351000 	 -2.7325730000 
285.45 	 224.9511000 	 2.402050 	 -0.5911668000 	 -2.7301790000 
285.65 	 224.9479000 	 2.402100 	 -0.5943966000 	 -2.7325920000 
285.85 	 224.9479000 	 2.402150 	 -0.5953948000 	 -2.7341650000 
286.50 	 224.9479000 	 2.402200 	 -0.5920537000 	 -2.7313010000 
286.25 	 224.9495000 	 2.402250 	 -0.5918153000 	 -2.7305760000 
286.45 	 224.9511000 	 2.402300 	 -0.5953884000 	 -2.7337070000 
286.65 	 224.9559000 	 2.402325 	 -0.5941646000 	 -2.7332210000 
286.85 	 224.9638000 	 2.402375 	 -0.5913098000 	 -2.7303920000 
287.50 	 224.9670000 	 2.402400 	 -0.5934779000 	 -2.7316600000 
287.25 	 224.9749000 	 2.402425 	 -0.5957286000 	 -2.7342770000 
287.45 	 224.9813000 	 2.402450 	 -0.5926927000 	 -2.7318350000 
287.65 	 224.9877000 	 2.402475 	 -0.5914910000 	 -2.7303150000 
287.85 	 224.9972000 	 2.402450 	 -0.5952390000 	 -2.7330940000 
288.50 	 224.9988000 	 2.402450 	 -0.5954711000 	 -2.7338730000 
288.25 	 225.0036000 	 2.402450 	 -0.5918344000 	 -2.7307380000 
288.45 	 225.0067000 	 2.402450 	 -0.5930392000 	 -2.7307960000 
288.65 	 225.0067000 	 2.402450 	 -0.5958748000 	 -2.7341270000 
288.85 	 225.0067000 	 2.402450 	 -0.5940596000 	 -2.7328590000 
289.50 	 225.0036000 	 2.402450 	 -0.5916945000 	 -2.7302140000 
289.25 	 225.0036000 	 2.402450 	 -0.5940215000 	 -2.7319810000 
289.45 	 224.9988000 	 2.402450 	 -0.5959225000 	 -2.7343620000 
289.65 	 224.9956000 	 2.402450 	 -0.5929375000 	 -2.7318860000 
289.85 	 224.9908000 	 2.402450 	 -0.5919202000 	 -2.7304430000 
290.50 	 224.9877000 	 2.402450 	 -0.5951278000 	 -2.7331100000 
290.25 	 224.9829000 	 2.402475 	 -0.5952485000 	 -2.7340380000 
290.45 	 224.9813000 	 2.402500 	 -0.5918376000 	 -2.7310780000 
290.65 	 224.9797000 	 2.402525 	 -0.5926418000 	 -2.7311260000 
290.85 	 224.9749000 	 2.402525 	 -0.5963135000 	 -2.7341840000 
291.50 	 224.9718000 	 2.402525 	 -0.5941073000 	 -2.7330650000 
291.25 	 224.9670000 	 2.402575 	 -0.5919043000 	 -2.7305380000 
291.45 	 224.9638000 	 2.402575 	 -0.5947940000 	 -2.7325030000 
291.65 	 224.9559000 	 2.402625 	 -0.5960973000 	 -2.7344200000 
291.85 	 224.9511000 	 2.402675 	 -0.5927531000 	 -2.7317110000 
292.50 	 224.9479000 	 2.402700 	 -0.5925592000 	 -2.7309100000 
292.25 	 224.9479000 	 2.402750 	 -0.5960560000 	 -2.7339330000 
292.45 	 224.9479000 	 2.402800 	 -0.5951945000 	 -2.7339270000 
292.65 	 224.9479000 	 2.402850 	 -0.5942408000 	 -2.7318260000 
292.85 	 224.9511000 	 2.402900 	 -0.5964883000 	 -2.7366320000 
293.50 	 224.9511000 	 2.402925 	 -0.5992000000 	 -2.7399190000 
293.25 	 224.9479000 	 2.402975 	 -0.5968316000 	 -2.7396840000 
293.45 	 224.9400000 	 2.403025 	 -0.5951659000 	 -2.7380340000 
293.65 	 224.9225000 	 2.403075 	 -0.5983956000 	 -2.7406380000 
293.85 	 224.9066000 	 2.403125 	 -0.5991268000 	 -2.7419630000 
294.50 	 224.8875000 	 2.403175 	 -0.5956586000 	 -2.7390030000 
294.25 	 224.8732000 	 2.403225 	 -0.5958812000 	 -2.7386730000 
294.45 	 224.8653000 	 2.403275 	 -0.5992063000 	 -2.7418710000 
294.65 	 224.8605000 	 2.403350 	 -0.5978934000 	 -2.7414610000 
294.85 	 224.8589000 	 2.403425 	 -0.5950101000 	 -2.7386540000 
295.50 	 224.8621000 	 2.403475 	 -0.5971591000 	 -2.7400300000 
295.25 	 224.8716000 	 2.403550 	 -0.5993112000 	 -2.7425320000 
295.45 	 224.8764000 	 2.403600 	 -0.5966282000 	 -2.7405930000 
295.65 	 224.8844000 	 2.403650 	 -0.5950705000 	 -2.7387080000 
295.85 	 224.8971000 	 2.403725 	 -0.5985578000 	 -2.7413240000 
296.50 	 224.9082000 	 2.403750 	 -0.5985991000 	 -2.7423290000 
296.25 	 224.9225000 	 2.403800 	 -0.5955569000 	 -2.7394550000 
296.45 	 224.9320000 	 2.403825 	 -0.5961164000 	 -2.7395150000 
296.65 	 224.9479000 	 2.403875 	 -0.5993335000 	 -2.7425260000 
296.85 	 224.9575000 	 2.403925 	 -0.5975596000 	 -2.7415820000 
297.50 	 224.9638000 	 2.403950 	 -0.5950101000 	 -2.7387650000 
297.25 	 224.9686000 	 2.403975 	 -0.5977408000 	 -2.7411590000 
297.45 	 224.9718000 	 2.404025 	 -0.5995019000 	 -2.7429260000 
297.65 	 224.9718000 	 2.404025 	 -0.5960115000 	 -2.7401190000 
297.85 	 224.9749000 	 2.404050 	 -0.5956046000 	 -2.7393560000 
298.50 	 224.9797000 	 2.404075 	 -0.5993176000 	 -2.7424340000 
298.25 	 224.9797000 	 2.404100 	 -0.5981700000 	 -2.7422210000 
298.45 	 224.9861000 	 2.404100 	 -0.5951214000 	 -2.7390890000 
298.65 	 224.9877000 	 2.404125 	 -0.5971972000 	 -2.7407010000 
298.85 	 224.9908000 	 2.404150 	 -0.5992603000 	 -2.7431330000 
299.50 	 224.9908000 	 2.404125 	 -0.5967903000 	 -2.7410190000 
299.25 	 224.9908000 	 2.404125 	 -0.5953026000 	 -2.7392130000 
299.45 	 224.9908000 	 2.404125 	 -0.5985069000 	 -2.7418680000 
299.65 	 224.9877000 	 2.404125 	 -0.5991967000 	 -2.7430370000 
299.85 	 224.9908000 	 2.404125 	 -0.5958652000 	 -2.7401130000 
300.50 	 224.9877000 	 2.404125 	 -0.5959765000 	 -2.7395180000 
300.25 	 224.9877000 	 2.404150 	 -0.5990950000 	 -2.7426310000 
300.45 	 224.9829000 	 2.404150 	 -0.5983384000 	 -2.7425990000 
300.65 	 224.9813000 	 2.404175 	 -0.5952581000 	 -2.7393790000 
300.85 	 224.9797000 	 2.404175 	 -0.5971686000 	 -2.7408060000 
301.50 	 224.9765000 	 2.404200 	 -0.5995019000 	 -2.7433840000 
301.25 	 224.9749000 	 2.404225 	 -0.5966981000 	 -2.7410540000 
301.45 	 224.9749000 	 2.404250 	 -0.5953820000 	 -2.7394130000 
301.65 	 224.9718000 	 2.404275 	 -0.5986786000 	 -2.7422240000 
301.85 	 224.9718000 	 2.404300 	 -0.5988693000 	 -2.7430660000 
302.50 	 224.9670000 	 2.404300 	 -0.5955251000 	 -2.7399760000 
302.25 	 224.9638000 	 2.404325 	 -0.5963166000 	 -2.7402940000 
302.45 	 224.9591000 	 2.404375 	 -0.5993938000 	 -2.7431390000 
302.65 	 224.9591000 	 2.404400 	 -0.5978584000 	 -2.7423320000 
302.85 	 224.9591000 	 2.404450 	 -0.5950578000 	 -2.7394360000 
303.50 	 224.9591000 	 2.404475 	 -0.5973307000 	 -2.7410250000 
303.25 	 224.9591000 	 2.404525 	 -0.5993970000 	 -2.7434540000 
303.45 	 224.9638000 	 2.404575 	 -0.5964883000 	 -2.7411050000 
303.65 	 224.9702000 	 2.404575 	 -0.5955982000 	 -2.7396740000 
303.85 	 224.9734000 	 2.404625 	 -0.5990664000 	 -2.7425510000 
304.50 	 224.9797000 	 2.404625 	 -0.5986881000 	 -2.7427230000 
304.25 	 224.9829000 	 2.404650 	 -0.5953090000 	 -2.7397980000 
304.45 	 224.9877000 	 2.404675 	 -0.5969906000 	 -2.7407100000 
304.65 	 224.9877000 	 2.404700 	 -0.5994733000 	 -2.7435330000 
304.85 	 224.9908000 	 2.404675 	 -0.5969810000 	 -2.7415400000 
305.50 	 224.9877000 	 2.404675 	 -0.5954297000 	 -2.7396080000 
305.25 	 224.9877000 	 2.404700 	 -0.5987199000 	 -2.7423100000 
305.45 	 224.9877000 	 2.404725 	 -0.5988407000 	 -2.7431810000 
305.65 	 224.9877000 	 2.404725 	 -0.5959575000 	 -2.7402310000 
305.85 	 224.9908000 	 2.404750 	 -0.5968158000 	 -2.7402850000 
306.50 	 224.9956000 	 2.404725 	 -0.5998166000 	 -2.7432760000 
306.25 	 224.9956000 	 2.404725 	 -0.5973148000 	 -2.7421700000 
306.45 	 224.9956000 	 2.404725 	 -0.5946223000 	 -2.7396900000 
306.65 	 224.9908000 	 2.404725 	 -0.5976709000 	 -2.7418360000 
306.85 	 224.9877000 	 2.404725 	 -0.5986881000 	 -2.7434670000 
307.50 	 224.9829000 	 2.404725 	 -0.5954679000 	 -2.7406530000 
307.25 	 224.9797000 	 2.404750 	 -0.5953884000 	 -2.7400180000 
307.45 	 224.9749000 	 2.404775 	 -0.5988820000 	 -2.7432470000 
307.65 	 224.9749000 	 2.404800 	 -0.5976232000 	 -2.7426750000 
307.85 	 224.9718000 	 2.404825 	 -0.5949974000 	 -2.7396930000 
308.50 	 224.9670000 	 2.404825 	 -0.5969937000 	 -2.7412860000 
308.25 	 224.9670000 	 2.404850 	 -0.5992286000 	 -2.7436800000 
308.45 	 224.9638000 	 2.404900 	 -0.5958303000 	 -2.7412800000 
308.65 	 224.9638000 	 2.404925 	 -0.5950864000 	 -2.7397440000 
308.85 	 224.9591000 	 2.404950 	 -0.5986404000 	 -2.7428440000 
309.50 	 224.9591000 	 2.405000 	 -0.5981858000 	 -2.7432280000 
309.25 	 224.9591000 	 2.405025 	 -0.5948925000 	 -2.7400520000 
309.45 	 224.9591000 	 2.405075 	 -0.5963326000 	 -2.7408660000 
309.65 	 224.9638000 	 2.405125 	 -0.5992699000 	 -2.7436990000 
309.85 	 224.9670000 	 2.405125 	 -0.5965392000 	 -2.7417400000 
310.50 	 224.9718000 	 2.405175 	 -0.5947812000 	 -2.7397570000 
310.25 	 224.9765000 	 2.405200 	 -0.5980587000 	 -2.7424500000 
310.45 	 224.9829000 	 2.405225 	 -0.5987104000 	 -2.7434920000 
310.65 	 224.9908000 	 2.405225 	 -0.5953026000 	 -2.7403800000 
310.85 	 224.9956000 	 2.405225 	 -0.5957826000 	 -2.7405640000 
311.50 	 224.9988000 	 2.405225 	 -0.5988312000 	 -2.7436000000 
311.25 	 225.0036000 	 2.405225 	 -0.5965011000 	 -2.7420070000 
311.45 	 225.0036000 	 2.405225 	 -0.5946159000 	 -2.7397700000 
311.65 	 225.0036000 	 2.405225 	 -0.5980332000 	 -2.7424880000 
311.85 	 225.0036000 	 2.405225 	 -0.5982113000 	 -2.7435270000 
312.50 	 225.0020000 	 2.405225 	 -0.5949593000 	 -2.7403290000 
312.25 	 225.0036000 	 2.405225 	 -0.5961450000 	 -2.7408030000 
312.45 	 224.9956000 	 2.405225 	 -0.5990791000 	 -2.7437080000 
312.65 	 224.9956000 	 2.405225 	 -0.5969493000 	 -2.7421380000 
312.85 	 224.9908000 	 2.405225 	 -0.5947590000 	 -2.7397090000 
313.50 	 224.9908000 	 2.405225 	 -0.5977376000 	 -2.7422650000 
313.25 	 224.9877000 	 2.405225 	 -0.5985705000 	 -2.7436290000 
313.45 	 224.9877000 	 2.405225 	 -0.5952835000 	 -2.7405990000 
313.65 	 224.9877000 	 2.405250 	 -0.5955918000 	 -2.7405480000 
313.85 	 224.9829000 	 2.405250 	 -0.5987231000 	 -2.7435020000 
314.50 	 224.9829000 	 2.405275 	 -0.5969810000 	 -2.7425380000 
314.25 	 224.9765000 	 2.405275 	 -0.5944920000 	 -2.7398050000 
314.45 	 224.9718000 	 2.405300 	 -0.5974579000 	 -2.7419120000 
314.65 	 224.9654000 	 2.405325 	 -0.5985673000 	 -2.7439180000 
314.85 	 224.9591000 	 2.405350 	 -0.5952676000 	 -2.7408500000 
315.50 	 224.9559000 	 2.405400 	 -0.5953725000 	 -2.7403070000 
315.25 	 224.9511000 	 2.405425 	 -0.5987517000 	 -2.7435620000 
315.45 	 224.9511000 	 2.405475 	 -0.5973911000 	 -2.7428600000 
315.65 	 224.9511000 	 2.405500 	 -0.5946255000 	 -2.7400240000 
315.85 	 224.9559000 	 2.405550 	 -0.5972131000 	 -2.7416260000 
316.50 	 224.9638000 	 2.405575 	 -0.5989901000 	 -2.7440070000 
316.25 	 224.9670000 	 2.405625 	 -0.5958939000 	 -2.7414770000 
316.45 	 224.9686000 	 2.405650 	 -0.5951977000 	 -2.7399570000 
316.65 	 224.9718000 	 2.405675 	 -0.5984465000 	 -2.7430280000 
316.85 	 224.9734000 	 2.405700 	 -0.5984910000 	 -2.7435970000 
317.50 	 224.9781000 	 2.405725 	 -0.5950992000 	 -2.7405640000 
317.25 	 224.9829000 	 2.405750 	 -0.5964025000 	 -2.7409490000 
317.45 	 224.9877000 	 2.405750 	 -0.5993430000 	 -2.7438190000 
317.65 	 224.9908000 	 2.405750 	 -0.5962531000 	 -2.7422110000 
317.85 	 224.9956000 	 2.405775 	 -0.5943235000 	 -2.7401260000 
318.50 	 224.9988000 	 2.405800 	 -0.5973625000 	 -2.7425160000 
318.25 	 225.0020000 	 2.405775 	 -0.5984147000 	 -2.7439430000 
318.45 	 224.9988000 	 2.405775 	 -0.5952899000 	 -2.7411910000 
318.65 	 224.9988000 	 2.405775 	 -0.5952676000 	 -2.7403830000 
318.85 	 224.9956000 	 2.405775 	 -0.5990251000 	 -2.7435560000 
319.50 	 224.9940000 	 2.405775 	 -0.5977980000 	 -2.7430790000 
319.25 	 224.9877000 	 2.405775 	 -0.5949783000 	 -2.7402150000 
319.45 	 224.9877000 	 2.405775 	 -0.5971305000 	 -2.7418520000 
319.65 	 224.9829000 	 2.405775 	 -0.5992985000 	 -2.7440900000 
319.85 	 224.9829000 	 2.405775 	 -0.5961100000 	 -2.7416100000 
320.50 	 224.9829000 	 2.405775 	 -0.5953630000 	 -2.7404210000 
320.25 	 224.9797000 	 2.405800 	 -0.5985673000 	 -2.7433840000 
320.45 	 224.9765000 	 2.405825 	 -0.5983575000 	 -2.7435590000 
320.65 	 224.9734000 	 2.405850 	 -0.5950292000 	 -2.7405070000 
320.85 	 224.9670000 	 2.405875 	 -0.5965233000 	 -2.7412320000 
321.50 	 224.9638000 	 2.405900 	 -0.5992158000 	 -2.7441280000 
321.25 	 224.9591000 	 2.405925 	 -0.5966632000 	 -2.7421700000 
321.45 	 224.9591000 	 2.405950 	 -0.5950419000 	 -2.7401960000 
321.65 	 224.9591000 	 2.406000 	 -0.5982208000 	 -2.7427170000 
321.85 	 224.9559000 	 2.406050 	 -0.5985101000 	 -2.7437370000 
322.50 	 224.9591000 	 2.406075 	 -0.5951341000 	 -2.7408120000 
322.25 	 224.9559000 	 2.406125 	 -0.5957858000 	 -2.7406410000 
322.45 	 224.9559000 	 2.406150 	 -0.5990982000 	 -2.7438390000 
322.65 	 224.9559000 	 2.406200 	 -0.5974166000 	 -2.7428720000 
322.85 	 224.9591000 	 2.406250 	 -0.5951278000 	 -2.7400370000 
323.50 	 224.9638000 	 2.406275 	 -0.5978425000 	 -2.7419500000 
323.25 	 224.9670000 	 2.406325 	 -0.5997944000 	 -2.7440870000 
323.45 	 224.9718000 	 2.406325 	 -0.5966282000 	 -2.7414800000 
323.65 	 224.9797000 	 2.406375 	 -0.5959447000 	 -2.7403480000 
323.85 	 224.9861000 	 2.406375 	 -0.5993398000 	 -2.7433460000 
324.50 	 224.9908000 	 2.406375 	 -0.5982844000 	 -2.7434540000 
324.25 	 224.9956000 	 2.406375 	 -0.5950387000 	 -2.7404120000 
324.45 	 224.9988000 	 2.406375 	 -0.5970542000 	 -2.7415690000 
324.65 	 225.0036000 	 2.406375 	 -0.5996196000 	 -2.7442010000 
324.85 	 225.0036000 	 2.406375 	 -0.5969874000 	 -2.7419540000 
325.50 	 225.0036000 	 2.406375 	 -0.5955760000 	 -2.7401100000 
325.25 	 225.0052000 	 2.406375 	 -0.5986817000 	 -2.7426970000 
325.45 	 225.0052000 	 2.406375 	 -0.5993589000 	 -2.7438130000 
325.65 	 225.0036000 	 2.406375 	 -0.5960560000 	 -2.7408950000 
325.85 	 225.0004000 	 2.406375 	 -0.5966854000 	 -2.7409520000 
326.50 	 224.9988000 	 2.406375 	 -0.5999184000 	 -2.7439310000 
326.25 	 224.9956000 	 2.406375 	 -0.5980015000 	 -2.7429200000 
326.45 	 224.9956000 	 2.406375 	 -0.5954965000 	 -2.7402310000 
326.65 	 224.9956000 	 2.406375 	 -0.5982940000 	 -2.7421980000 
326.85 	 224.9908000 	 2.406375 	 -0.5998452000 	 -2.7443060000 
327.50 	 224.9877000 	 2.406375 	 -0.5965710000 	 -2.7416550000 
327.25 	 224.9829000 	 2.406400 	 -0.5957667000 	 -2.7403830000 
327.45 	 224.9797000 	 2.406425 	 -0.5991618000 	 -2.7432760000 
327.65 	 224.9749000 	 2.406425 	 -0.5986691000 	 -2.7435680000 
327.85 	 224.9718000 	 2.406450 	 -0.5954997000 	 -2.7405100000 
328.50 	 224.9670000 	 2.406475 	 -0.5971972000 	 -2.7415530000 
328.25 	 224.9638000 	 2.406500 	 -0.5999057000 	 -2.7442260000 
328.45 	 224.9591000 	 2.406525 	 -0.5970383000 	 -2.7420330000 
328.65 	 224.9591000 	 2.406575 	 -0.5956205000 	 -2.7402340000 
328.85 	 224.9559000 	 2.406600 	 -0.5990601000 	 -2.7430660000 
329.50 	 224.9559000 	 2.406650 	 -0.5990855000 	 -2.7438350000 
329.25 	 224.9559000 	 2.406675 	 -0.5959320000 	 -2.7407200000 
329.45 	 224.9559000 	 2.406725 	 -0.5973498000 	 -2.7412030000 
329.65 	 224.9559000 	 2.406775 	 -0.6001123000 	 -2.7441850000 
329.85 	 224.9591000 	 2.406800 	 -0.5978139000 	 -2.7426940000 
330.50 	 224.9638000 	 2.406850 	 -0.5954742000 	 -2.7403860000 
330.25 	 224.9670000 	 2.406875 	 -0.5983162000 	 -2.7423890000 
330.45 	 224.9749000 	 2.406925 	 -0.5999343000 	 -2.7441910000 
330.65 	 224.9797000 	 2.406925 	 -0.5967903000 	 -2.7416800000 
330.85 	 224.9861000 	 2.406950 	 -0.5964088000 	 -2.7405670000 
331.50 	 224.9956000 	 2.406950 	 -0.5997849000 	 -2.7436670000 
331.25 	 225.0036000 	 2.406975 	 -0.5993207000 	 -2.7435680000 
331.45 	 225.0099000 	 2.406975 	 -0.5960655000 	 -2.7405450000 
331.65 	 225.0147000 	 2.406975 	 -0.5977154000 	 -2.7416640000 
331.85 	 225.0147000 	 2.406975 	 -0.6003825000 	 -2.7443730000 
332.50 	 225.0163000 	 2.406975 	 -0.5980619000 	 -2.7426750000 
332.25 	 225.0147000 	 2.406975 	 -0.5961450000 	 -2.7403610000 
332.45 	 225.0115000 	 2.406975 	 -0.5992222000 	 -2.7428600000 
332.65 	 225.0067000 	 2.406975 	 -0.6002648000 	 -2.7441910000 
332.85 	 225.0036000 	 2.406975 	 -0.5968857000 	 -2.7412640000 
333.50 	 225.0036000 	 2.406975 	 -0.5976455000 	 -2.7413150000 
333.25 	 225.0004000 	 2.406975 	 -0.6007449000 	 -2.7442360000 
333.45 	 224.9988000 	 2.406975 	 -0.5990664000 	 -2.7432280000 
333.65 	 224.9988000 	 2.406975 	 -0.5962150000 	 -2.7404370000 
333.85 	 224.9956000 	 2.406975 	 -0.5988153000 	 -2.7424340000 
334.50 	 224.9893000 	 2.406975 	 -0.6006972000 	 -2.7445090000 
334.25 	 224.9829000 	 2.406975 	 -0.5976613000 	 -2.7419060000 
334.45 	 224.9797000 	 2.406975 	 -0.5966727000 	 -2.7405360000 
334.65 	 224.9749000 	 2.406975 	 -0.6001059000 	 -2.7436100000 
334.85 	 224.9718000 	 2.406975 	 -0.6000010000 	 -2.7439470000 
335.50 	 224.9718000 	 2.406975 	 -0.5967013000 	 -2.7409430000 
335.25 	 224.9670000 	 2.407000 	 -0.5975723000 	 -2.7414890000 
335.45 	 224.9638000 	 2.407025 	 -0.6006145000 	 -2.7444430000 
335.65 	 224.9638000 	 2.407050 	 -0.5984719000 	 -2.7429610000 
335.85 	 224.9575000 	 2.407100 	 -0.5963421000 	 -2.7405330000 
336.50 	 224.9559000 	 2.407125 	 -0.5992762000 	 -2.7428090000 
336.25 	 224.9511000 	 2.407175 	 -0.6005128000 	 -2.7444270000 
336.45 	 224.9495000 	 2.407200 	 -0.5971622000 	 -2.7417880000 
336.65 	 224.9495000 	 2.407250 	 -0.5966949000 	 -2.7407810000 
336.85 	 224.9479000 	 2.407300 	 -0.6002808000 	 -2.7440040000 
337.50 	 224.9479000 	 2.407350 	 -0.5995560000 	 -2.7437310000 
337.25 	 224.9479000 	 2.407400 	 -0.5964629000 	 -2.7406880000 
337.45 	 224.9511000 	 2.407475 	 -0.5982335000 	 -2.7419600000 
337.65 	 224.9575000 	 2.407475 	 -0.6007163000 	 -2.7446490000 
337.85 	 224.9654000 	 2.407525 	 -0.5980237000 	 -2.7425580000 
338.50 	 224.9749000 	 2.407575 	 -0.5966250000 	 -2.7408250000 
338.25 	 224.9845000 	 2.407575 	 -0.5997880000 	 -2.7433330000 
338.45 	 224.9940000 	 2.407575 	 -0.6003952000 	 -2.7444780000 
338.65 	 225.0036000 	 2.407575 	 -0.5968825000 	 -2.7413970000 
338.85 	 225.0067000 	 2.407575 	 -0.5975659000 	 -2.7414070000 
339.50 	 225.0115000 	 2.407575 	 -0.6007735000 	 -2.7444270000 
339.25 	 225.0115000 	 2.407575 	 -0.5991046000 	 -2.7435330000 
339.45 	 225.0115000 	 2.407575 	 -0.5962181000 	 -2.7406950000 
339.65 	 225.0067000 	 2.407575 	 -0.5984783000 	 -2.7425930000 
339.85 	 225.0036000 	 2.407575 	 -0.6002045000 	 -2.7447130000 
340.50 	 225.0036000 	 2.407575 	 -0.5973148000 	 -2.7421350000 
340.25 	 224.9988000 	 2.407575 	 -0.5964788000 	 -2.7408920000 
340.45 	 224.9988000 	 2.407575 	 -0.5996990000 	 -2.7438320000 
340.65 	 224.9988000 	 2.407575 	 -0.5993970000 	 -2.7441380000 
340.85 	 224.9988000 	 2.407575 	 -0.5961704000 	 -2.7409970000 
341.50 	 224.9956000 	 2.407575 	 -0.5976899000 	 -2.7420360000 
341.25 	 224.9908000 	 2.407575 	 -0.6004302000 	 -2.7446400000 
341.45 	 224.9877000 	 2.407575 	 -0.5978076000 	 -2.7427900000 
341.65 	 224.9829000 	 2.407575 	 -0.5958939000 	 -2.7407840000 
341.85 	 224.9797000 	 2.407575 	 -0.5988598000 	 -2.7428560000 
342.50 	 224.9749000 	 2.407600 	 -0.6005256000 	 -2.7447380000 
342.25 	 224.9718000 	 2.407600 	 -0.5968888000 	 -2.7416990000 
342.45 	 224.9718000 	 2.407625 	 -0.5970923000 	 -2.7411910000 
342.65 	 224.9670000 	 2.407650 	 -0.6006336000 	 -2.7443090000 
342.85 	 224.9638000 	 2.407700 	 -0.5992794000 	 -2.7439210000 
343.50 	 224.9591000 	 2.407725 	 -0.5963230000 	 -2.7409780000 
343.25 	 224.9559000 	 2.407750 	 -0.5987072000 	 -2.7423410000 
343.45 	 224.9511000 	 2.407800 	 -0.6006495000 	 -2.7447830000 
343.65 	 224.9511000 	 2.407850 	 -0.5975183000 	 -2.7422680000 
343.85 	 224.9511000 	 2.407875 	 -0.5965011000 	 -2.7410290000 
344.50 	 224.9559000 	 2.407925 	 -0.6000869000 	 -2.7439240000 
344.25 	 224.9591000 	 2.407975 	 -0.5997403000 	 -2.7442170000 
344.45 	 224.9622000 	 2.408000 	 -0.5965646000 	 -2.7411810000 
344.65 	 224.9670000 	 2.408025 	 -0.5981000000 	 -2.7417880000 
344.85 	 224.9718000 	 2.408075 	 -0.6009579000 	 -2.7446750000 
345.50 	 224.9781000 	 2.408075 	 -0.5988439000 	 -2.7428750000 
345.25 	 224.9829000 	 2.408100 	 -0.5970192000 	 -2.7407650000 
345.45 	 224.9908000 	 2.408125 	 -0.6001282000 	 -2.7433620000 
345.65 	 224.9956000 	 2.408125 	 -0.6009738000 	 -2.7445410000 
345.85 	 225.0036000 	 2.408125 	 -0.5969016000 	 -2.7417250000 
346.50 	 225.0067000 	 2.408125 	 -0.5974992000 	 -2.7413650000 
346.25 	 225.0036000 	 2.408125 	 -0.6008466000 	 -2.7444620000 
346.45 	 225.0036000 	 2.408125 	 -0.5991681000 	 -2.7432820000 
346.65 	 224.9988000 	 2.408125 	 -0.5965964000 	 -2.7409300000 
346.85 	 224.9956000 	 2.408125 	 -0.5992921000 	 -2.7428120000 
347.50 	 224.9956000 	 2.408125 	 -0.6011677000 	 -2.7447320000 
347.25 	 224.9908000 	 2.408125 	 -0.5979220000 	 -2.7421630000 
347.45 	 224.9908000 	 2.408125 	 -0.5972958000 	 -2.7410670000 
347.65 	 224.9908000 	 2.408125 	 -0.6006940000 	 -2.7439210000 
347.85 	 224.9956000 	 2.408125 	 -0.6003730000 	 -2.7442870000 
348.50 	 224.9908000 	 2.408125 	 -0.5971368000 	 -2.7412700000 
348.25 	 224.9877000 	 2.408125 	 -0.5984402000 	 -2.7418110000 
348.45 	 224.9829000 	 2.408125 	 -0.6013234000 	 -2.7446170000 
348.65 	 224.9797000 	 2.408125 	 -0.5992572000 	 -2.7432950000 
348.85 	 224.9749000 	 2.408150 	 -0.5966504000 	 -2.7408120000 
349.50 	 224.9749000 	 2.408175 	 -0.5997054000 	 -2.7432220000 
349.25 	 224.9749000 	 2.408200 	 -0.6006718000 	 -2.7446720000 
349.45 	 224.9718000 	 2.408225 	 -0.5973275000 	 -2.7418230000 
349.65 	 224.9670000 	 2.408225 	 -0.5975819000 	 -2.7411400000 
349.85 	 224.9670000 	 2.408250 	 -0.6014156000 	 -2.7442900000 
350.50 	 224.9638000 	 2.408300 	 -0.6004810000 	 -2.7440770000 
350.25 	 224.9591000 	 2.408325 	 -0.5974038000 	 -2.7410030000 
350.45 	 224.9591000 	 2.408350 	 -0.5994733000 	 -2.7421980000 
350.65 	 224.9591000 	 2.408400 	 -0.6017876000 	 -2.7446970000 
350.85 	 224.9638000 	 2.408450 	 -0.5989583000 	 -2.7426120000 
351.50 	 224.9638000 	 2.408475 	 -0.5976899000 	 -2.7409900000 
351.25 	 224.9670000 	 2.408500 	 -0.6004016000 	 -2.7438800000 
351.45 	 224.9718000 	 2.408525 	 -0.6001568000 	 -2.7443470000 
351.65 	 224.9749000 	 2.408550 	 -0.5971305000 	 -2.7412730000 
351.85 	 224.9797000 	 2.408575 	 -0.5986850000 	 -2.7419920000 
352.50 	 224.9893000 	 2.408600 	 -0.6012154000 	 -2.7448300000 
352.25 	 224.9988000 	 2.408575 	 -0.5993207000 	 -2.7429930000 
352.45 	 225.0036000 	 2.408575 	 -0.5976136000 	 -2.7409300000 
352.65 	 225.0036000 	 2.408575 	 -0.6007354000 	 -2.7433680000 
352.85 	 225.0067000 	 2.408575 	 -0.6015651000 	 -2.7447670000 
353.50 	 225.0036000 	 2.408575 	 -0.5981572000 	 -2.7418770000 
353.25 	 224.9988000 	 2.408575 	 -0.5984529000 	 -2.7414990000 
353.45 	 224.9956000 	 2.408575 	 -0.6018988000 	 -2.7446460000 
353.65 	 224.9956000 	 2.408575 	 -0.6001568000 	 -2.7436730000 
353.85 	 224.9956000 	 2.408575 	 -0.5977504000 	 -2.7409620000 
354.50 	 224.9956000 	 2.408575 	 -0.6001313000 	 -2.7428180000 
354.25 	 224.9972000 	 2.408575 	 -0.6018448000 	 -2.7449540000 
354.45 	 224.9988000 	 2.408575 	 -0.5986881000 	 -2.7423540000 
354.65 	 225.0036000 	 2.408575 	 -0.5981350000 	 -2.7411720000 
354.85 	 224.9988000 	 2.408575 	 -0.6016445000 	 -2.7442040000 
355.50 	 224.9988000 	 2.408575 	 -0.6011454000 	 -2.7443190000 
355.25 	 224.9988000 	 2.408575 	 -0.5979156000 	 -2.7412770000 
355.45 	 224.9956000 	 2.408575 	 -0.5996768000 	 -2.7422840000 
355.65 	 224.9908000 	 2.408575 	 -0.6022930000 	 -2.7448150000 
355.85 	 224.9877000 	 2.408575 	 -0.6001123000 	 -2.7434280000 
356.50 	 224.9797000 	 2.408600 	 -0.5979030000 	 -2.7410890000 
356.25 	 224.9749000 	 2.408625 	 -0.6008911000 	 -2.7434320000 
356.45 	 224.9686000 	 2.408625 	 -0.6019688000 	 -2.7447990000 
356.65 	 224.9670000 	 2.408675 	 -0.5984847000 	 -2.7418610000 
356.85 	 224.9638000 	 2.408700 	 -0.5988598000 	 -2.7417500000 
357.50 	 224.9622000 	 2.408725 	 -0.6021023000 	 -2.7447250000 
357.25 	 224.9591000 	 2.408750 	 -0.6007068000 	 -2.7438160000 
357.45 	 224.9559000 	 2.408800 	 -0.5978743000 	 -2.7411370000 
357.65 	 224.9591000 	 2.408825 	 -0.6004620000 	 -2.7429550000 
357.85 	 224.9591000 	 2.408875 	 -0.6020705000 	 -2.7449580000 
358.50 	 224.9638000 	 2.408925 	 -0.5986595000 	 -2.7421410000 
358.25 	 224.9638000 	 2.408950 	 -0.5987485000 	 -2.7415150000 
358.45 	 224.9638000 	 2.408975 	 -0.6021627000 	 -2.7447030000 
358.65 	 224.9670000 	 2.409000 	 -0.6005478000 	 -2.7437910000 
358.85 	 224.9670000 	 2.409050 	 -0.5978807000 	 -2.7411870000 
359.50 	 224.9686000 	 2.409075 	 -0.6003730000 	 -2.7429390000 
359.25 	 224.9734000 	 2.409100 	 -0.6021340000 	 -2.7451160000 
359.45 	 224.9781000 	 2.409125 	 -0.5990696000 	 -2.7424810000 
359.65 	 224.9829000 	 2.409125 	 -0.5984974000 	 -2.7413910000 
359.85 	 224.9908000 	 2.409125 	 -0.6019783000 	 -2.7444900000 
360.50 	 224.9988000 	 2.409125 	 -0.6017590000 	 -2.7446330000 
360.25 	 225.0052000 	 2.409125 	 -0.5985165000 	 -2.7416900000 
360.45 	 225.0067000 	 2.409125 	 -0.6002935000 	 -2.7423670000 
360.65 	 225.0115000 	 2.409125 	 -0.6029860000 	 -2.7450120000 
360.85 	 225.0131000 	 2.409125 	 -0.6000996000 	 -2.7431770000 
361.50 	 225.0115000 	 2.409125 	 -0.5986023000 	 -2.7412030000 
361.25 	 225.0115000 	 2.409125 	 -0.6016763000 	 -2.7437180000 
361.45 	 225.0067000 	 2.409125 	 -0.6024392000 	 -2.7450210000 
361.65 	 225.0036000 	 2.409125 	 -0.5990823000 	 -2.7422110000 
361.85 	 224.9988000 	 2.409125 	 -0.5993080000 	 -2.7416480000 
362.50 	 224.9924000 	 2.409125 	 -0.6024997000 	 -2.7446750000 
362.25 	 224.9877000 	 2.409125 	 -0.6012726000 	 -2.7440480000 
362.45 	 224.9829000 	 2.409125 	 -0.5984116000 	 -2.7412860000 
362.65 	 224.9877000 	 2.409125 	 -0.6007354000 	 -2.7427390000 
362.85 	 224.9829000 	 2.409125 	 -0.6028271000 	 -2.7449670000 
363.50 	 224.9829000 	 2.409125 	 -0.5997149000 	 -2.7427320000 
363.25 	 224.9797000 	 2.409150 	 -0.5988979000 	 -2.7413620000 
363.45 	 224.9749000 	 2.409175 	 -0.6022580000 	 -2.7443280000 
363.65 	 224.9718000 	 2.409175 	 -0.6018512000 	 -2.7445250000 
363.85 	 224.9670000 	 2.409225 	 -0.5985896000 	 -2.7414770000 
364.50 	 224.9606000 	 2.409250 	 -0.6000010000 	 -2.7422620000 
364.25 	 224.9591000 	 2.409275 	 -0.6029351000 	 -2.7449700000 
364.45 	 224.9559000 	 2.409325 	 -0.6005955000 	 -2.7434320000 
364.65 	 224.9575000 	 2.409350 	 -0.5984752000 	 -2.7409780000 
364.85 	 224.9559000 	 2.409400 	 -0.6015841000 	 -2.7434090000 
365.50 	 224.9559000 	 2.409425 	 -0.6025537000 	 -2.7450560000 
365.25 	 224.9559000 	 2.409475 	 -0.5992476000 	 -2.7420520000 
365.45 	 224.9559000 	 2.409525 	 -0.5990188000 	 -2.7415210000 
365.65 	 224.9559000 	 2.409550 	 -0.6022930000 	 -2.7445250000 
365.85 	 224.9591000 	 2.409600 	 -0.6012885000 	 -2.7442580000 
366.50 	 224.9654000 	 2.409625 	 -0.5982431000 	 -2.7412830000 
366.25 	 224.9718000 	 2.409675 	 -0.6005859000 	 -2.7429550000 
366.45 	 224.9797000 	 2.409675 	 -0.6026840000 	 -2.7450780000 
366.65 	 224.9877000 	 2.409700 	 -0.5995274000 	 -2.7427170000 
366.85 	 224.9956000 	 2.409725 	 -0.5987517000 	 -2.7412890000 
367.50 	 225.0020000 	 2.409750 	 -0.6022040000 	 -2.7443470000 
367.25 	 225.0067000 	 2.409725 	 -0.6018416000 	 -2.7444110000 
367.45 	 225.0115000 	 2.409725 	 -0.5986309000 	 -2.7413650000 
367.65 	 225.0115000 	 2.409725 	 -0.6005096000 	 -2.7425580000 
367.85 	 225.0115000 	 2.409725 	 -0.6028875000 	 -2.7450050000 
368.50 	 225.0067000 	 2.409725 	 -0.5999247000 	 -2.7431330000 
368.25 	 225.0052000 	 2.409750 	 -0.5982971000 	 -2.7410890000 
368.45 	 225.0036000 	 2.409725 	 -0.6015110000 	 -2.7437910000 
368.65 	 224.9988000 	 2.409725 	 -0.6021118000 	 -2.7449160000 
368.85 	 224.9988000 	 2.409725 	 -0.5987136000 	 -2.7421190000 
369.50 	 224.9956000 	 2.409725 	 -0.5988725000 	 -2.7416010000 
369.25 	 224.9956000 	 2.409725 	 -0.6020610000 	 -2.7445190000 
369.45 	 224.9956000 	 2.409725 	 -0.6008053000 	 -2.7440870000 
369.65 	 224.9877000 	 2.409725 	 -0.5980079000 	 -2.7413300000 
369.85 	 224.9877000 	 2.409725 	 -0.6000042000 	 -2.7428020000 
370.50 	 224.9797000 	 2.409725 	 -0.6025028000 	 -2.7451900000 
370.25 	 224.9718000 	 2.409725 	 -0.5993748000 	 -2.7428560000 
370.45 	 224.9670000 	 2.409725 	 -0.5982144000 	 -2.7412160000 
370.65 	 224.9670000 	 2.409750 	 -0.6011613000 	 -2.7440070000 
370.85 	 224.9654000 	 2.409800 	 -0.6016667000 	 -2.7447670000 
371.50 	 224.9670000 	 2.409825 	 -0.5983067000 	 -2.7417760000 
371.25 	 224.9670000 	 2.409850 	 -0.5992508000 	 -2.7417500000 
371.45 	 224.9670000 	 2.409875 	 -0.6023915000 	 -2.7450660000 
371.65 	 224.9670000 	 2.409925 	 -0.6003125000 	 -2.7437750000 
371.85 	 224.9654000 	 2.409950 	 -0.5980460000 	 -2.7411300000 
372.50 	 224.9638000 	 2.409975 	 -0.6007449000 	 -2.7428910000 
372.25 	 224.9670000 	 2.410000 	 -0.6026427000 	 -2.7450050000 
372.45 	 224.9670000 	 2.410025 	 -0.5994161000 	 -2.7425380000 
372.65 	 224.9718000 	 2.410075 	 -0.5984656000 	 -2.7411210000 
372.85 	 224.9718000 	 2.410075 	 -0.6015905000 	 -2.7439150000 
373.50 	 224.9765000 	 2.410100 	 -0.6018512000 	 -2.7448720000 
373.25 	 224.9781000 	 2.410125 	 -0.5983194000 	 -2.7415690000 
373.45 	 224.9829000 	 2.410150 	 -0.5995051000 	 -2.7420200000 
373.65 	 224.9877000 	 2.410150 	 -0.6030750000 	 -2.7450120000 
373.85 	 224.9908000 	 2.410175 	 -0.6012408000 	 -2.7434860000 
374.50 	 224.9956000 	 2.410200 	 -0.5993398000 	 -2.7411460000 
374.25 	 224.9956000 	 2.410175 	 -0.6005033000 	 -2.7433810000 
374.45 	 224.9940000 	 2.410175 	 -0.6018925000 	 -2.7448750000 
374.65 	 224.9908000 	 2.410175 	 -0.5988820000 	 -2.7424020000 
374.85 	 224.9956000 	 2.410175 	 -0.5983703000 	 -2.7412510000 
375.50 	 224.9956000 	 2.410175 	 -0.6020673000 	 -2.7443500000 
375.25 	 224.9972000 	 2.410175 	 -0.6014919000 	 -2.7445130000 
375.45 	 224.9988000 	 2.410175 	 -0.5979983000 	 -2.7413620000 
375.65 	 224.9988000 	 2.410175 	 -0.5997117000 	 -2.7423950000 
375.85 	 224.9988000 	 2.410175 	 -0.6023375000 	 -2.7449230000 
376.50 	 224.9956000 	 2.410175 	 -0.5996068000 	 -2.7431200000 
376.25 	 224.9956000 	 2.410175 	 -0.5980206000 	 -2.7411140000 
376.45 	 224.9877000 	 2.410175 	 -0.6014983000 	 -2.7438320000 
376.65 	 224.9845000 	 2.410175 	 -0.6019020000 	 -2.7447190000 
376.85 	 224.9829000 	 2.410175 	 -0.5985705000 	 -2.7417370000 
377.50 	 224.9797000 	 2.410175 	 -0.5992095000 	 -2.7417820000 
377.25 	 224.9749000 	 2.410200 	 -0.6027412000 	 -2.7447570000 
377.45 	 224.9718000 	 2.410225 	 -0.6013362000 	 -2.7441090000 
377.65 	 224.9670000 	 2.410250 	 -0.5984243000 	 -2.7410950000 
377.85 	 224.9591000 	 2.410275 	 -0.6005669000 	 -2.7424910000 
378.50 	 224.9559000 	 2.410325 	 -0.6029256000 	 -2.7449700000 
378.25 	 224.9511000 	 2.410350 	 -0.6001250000 	 -2.7429390000 
378.45 	 224.9511000 	 2.410400 	 -0.5986945000 	 -2.7410480000 
378.65 	 224.9479000 	 2.410450 	 -0.6020610000 	 -2.7438550000 
378.85 	 224.9479000 	 2.410475 	 -0.6023820000 	 -2.7447290000 
379.50 	 224.9495000 	 2.410550 	 -0.5989138000 	 -2.7416580000 
379.25 	 224.9511000 	 2.410575 	 -0.6001155000 	 -2.7419570000 
379.45 	 224.9559000 	 2.410625 	 -0.6031196000 	 -2.7449000000 
379.65 	 224.9622000 	 2.410675 	 -0.6009483000 	 -2.7437080000 
379.85 	 224.9718000 	 2.410700 	 -0.5985451000 	 -2.7409900000 
380.50 	 224.9765000 	 2.410725 	 -0.6013997000 	 -2.7431770000 
380.25 	 224.9829000 	 2.410750 	 -0.6028907000 	 -2.7449670000 
380.45 	 224.9908000 	 2.410750 	 -0.5984433000 	 -2.7422400000 
380.65 	 224.9972000 	 2.410750 	 -0.5989711000 	 -2.7412700000 
380.85 	 225.0052000 	 2.410775 	 -0.6024170000 	 -2.7444110000 
381.50 	 225.0115000 	 2.410775 	 -0.6015205000 	 -2.7443730000 
381.25 	 225.0147000 	 2.410775 	 -0.5991618000 	 -2.7413080000 
381.45 	 225.0179000 	 2.410775 	 -0.6010278000 	 -2.7423290000 
381.65 	 225.0179000 	 2.410775 	 -0.6035805000 	 -2.7449450000 
381.85 	 225.0147000 	 2.410775 	 -0.6009420000 	 -2.7428750000 
382.50 	 225.0179000 	 2.410775 	 -0.5993302000 	 -2.7410090000 
382.25 	 225.0179000 	 2.410775 	 -0.6026013000 	 -2.7437970000 
382.45 	 225.0163000 	 2.410775 	 -0.6032594000 	 -2.7448620000 
382.65 	 225.0147000 	 2.410775 	 -0.6000519000 	 -2.7419850000 
382.85 	 225.0131000 	 2.410775 	 -0.6002903000 	 -2.7417090000 
383.50 	 225.0131000 	 2.410775 	 -0.6035900000 	 -2.7449770000 
383.25 	 225.0115000 	 2.410725 	 -0.6016827000 	 -2.7437690000 
383.45 	 225.0115000 	 2.410725 	 -0.5993144000 	 -2.7411460000 
383.65 	 225.0083000 	 2.410725 	 -0.6018066000 	 -2.7430030000 
383.85 	 225.0036000 	 2.410725 	 -0.6036568000 	 -2.7449830000 
384.50 	 224.9972000 	 2.410725 	 -0.6004810000 	 -2.7425320000 
384.25 	 224.9893000 	 2.410725 	 -0.5995242000 	 -2.7411300000 
384.45 	 224.9813000 	 2.410725 	 -0.6028144000 	 -2.7439500000 
384.65 	 224.9718000 	 2.410725 	 -0.6030146000 	 -2.7448300000 
384.85 	 224.9638000 	 2.410725 	 -0.5996323000 	 -2.7416420000 
385.50 	 224.9559000 	 2.410725 	 -0.6004842000 	 -2.7418330000 
385.25 	 224.9511000 	 2.410725 	 -0.6037235000 	 -2.7450400000 
385.45 	 224.9447000 	 2.410750 	 -0.6019211000 	 -2.7437940000 
385.65 	 224.9384000 	 2.410800 	 -0.5992158000 	 -2.7412320000 
385.85 	 224.9368000 	 2.410875 	 -0.6016127000 	 -2.7427290000 
386.50 	 224.9320000 	 2.410925 	 -0.6037617000 	 -2.7452090000 
386.25 	 224.9320000 	 2.410975 	 -0.6005637000 	 -2.7426850000 
386.45 	 224.9289000 	 2.411000 	 -0.5996227000 	 -2.7411720000 
386.65 	 224.9289000 	 2.411050 	 -0.6028875000 	 -2.7442070000 
386.85 	 224.9289000 	 2.411075 	 -0.6027349000 	 -2.7444360000 
387.50 	 224.9320000 	 2.411125 	 -0.5995051000 	 -2.7414800000 
387.25 	 224.9368000 	 2.411150 	 -0.6010596000 	 -2.7423260000 
387.45 	 224.9447000 	 2.411225 	 -0.6038539000 	 -2.7450780000 
387.65 	 224.9495000 	 2.411275 	 -0.6008752000 	 -2.7429990000 
387.85 	 224.9591000 	 2.411300 	 -0.5995560000 	 -2.7410890000 
388.50 	 224.9670000 	 2.411350 	 -0.6025855000 	 -2.7436190000 
388.25 	 224.9797000 	 2.411375 	 -0.6033484000 	 -2.7450150000 
388.45 	 224.9877000 	 2.411400 	 -0.5999374000 	 -2.7420300000 
388.65 	 224.9988000 	 2.411400 	 -0.6002140000 	 -2.7416130000 
388.85 	 225.0115000 	 2.411400 	 -0.6029956000 	 -2.7447060000 
389.50 	 225.0195000 	 2.411400 	 -0.6018384000 	 -2.7443980000 
389.25 	 225.0306000 	 2.411400 	 -0.5990823000 	 -2.7412450000 
389.45 	 225.0417000 	 2.411400 	 -0.6014252000 	 -2.7428370000 
389.65 	 225.0465000 	 2.411400 	 -0.6036695000 	 -2.7451900000 
389.85 	 225.0497000 	 2.411400 	 -0.6006972000 	 -2.7430280000 
390.50 	 225.0497000 	 2.411325 	 -0.5992126000 	 -2.7413970000 
390.25 	 225.0465000 	 2.411300 	 -0.6028144000 	 -2.7441530000 
390.45 	 225.0417000 	 2.411250 	 -0.6028144000 	 -2.7447610000 
390.65 	 225.0306000 	 2.411225 	 -0.5994733000 	 -2.7417310000 
390.85 	 225.0242000 	 2.411200 	 -0.6004207000 	 -2.7421090000 
391.50 	 225.0147000 	 2.411175 	 -0.6035233000 	 -2.7450780000 
391.25 	 225.0036000 	 2.411150 	 -0.6015618000 	 -2.7438000000 
391.45 	 224.9924000 	 2.411150 	 -0.5993938000 	 -2.7413650000 
391.65 	 224.9813000 	 2.411150 	 -0.6024774000 	 -2.7436830000 
391.85 	 224.9749000 	 2.411150 	 -0.6033675000 	 -2.7451320000 
392.50 	 224.9718000 	 2.411150 	 -0.5997626000 	 -2.7420970000 
392.25 	 224.9686000 	 2.411150 	 -0.6006591000 	 -2.7420590000 
392.45 	 224.9718000 	 2.411150 	 -0.6036631000 	 -2.7450590000 
392.65 	 224.9718000 	 2.411150 	 -0.6014538000 	 -2.7436920000 
392.85 	 224.9718000 	 2.411175 	 -0.5993049000 	 -2.7411430000 
393.50 	 224.9670000 	 2.411200 	 -0.6023089000 	 -2.7436350000 
393.25 	 224.9638000 	 2.411225 	 -0.6036441000 	 -2.7451710000 
393.45 	 224.9622000 	 2.411250 	 -0.6001727000 	 -2.7425320000 
393.65 	 224.9591000 	 2.411275 	 -0.5999184000 	 -2.7416290000 
393.85 	 224.9591000 	 2.411325 	 -0.6033008000 	 -2.7446650000 
394.50 	 224.9591000 	 2.411375 	 -0.6020927000 	 -2.7441090000 
394.25 	 224.9559000 	 2.411400 	 -0.5992444000 	 -2.7413490000 
394.45 	 224.9559000 	 2.411450 	 -0.6017272000 	 -2.7430950000 
394.65 	 224.9559000 	 2.411500 	 -0.6036599000 	 -2.7452120000 
394.85 	 224.9511000 	 2.411525 	 -0.6010564000 	 -2.7430630000 
395.50 	 224.9511000 	 2.411575 	 -0.5997912000 	 -2.7414390000 
395.25 	 224.9511000 	 2.411625 	 -0.6029860000 	 -2.7442960000 
395.45 	 224.9511000 	 2.411650 	 -0.6029193000 	 -2.7448970000 
395.65 	 224.9511000 	 2.411700 	 -0.5996609000 	 -2.7418110000 
395.85 	 224.9511000 	 2.411725 	 -0.6008784000 	 -2.7422650000 
396.50 	 224.9559000 	 2.411775 	 -0.6039937000 	 -2.7453450000 
396.25 	 224.9591000 	 2.411825 	 -0.6015937000 	 -2.7436990000 
396.45 	 224.9654000 	 2.411850 	 -0.5994511000 	 -2.7413340000 
396.65 	 224.9718000 	 2.411875 	 -0.6026745000 	 -2.7441090000 
396.85 	 224.9797000 	 2.411900 	 -0.6033008000 	 -2.7450530000 
397.50 	 224.9877000 	 2.411900 	 -0.5998039000 	 -2.7420430000 
397.25 	 224.9988000 	 2.411900 	 -0.6018575000 	 -2.7423890000 
397.45 	 225.0067000 	 2.411900 	 -0.6051064000 	 -2.7455110000 
397.65 	 225.0147000 	 2.411900 	 -0.6025124000 	 -2.7434480000 
397.85 	 225.0210000 	 2.411900 	 -0.6006813000 	 -2.7413240000 
398.50 	 225.0258000 	 2.411900 	 -0.6038983000 	 -2.7440420000 
398.25 	 225.0258000 	 2.411900 	 -0.6044102000 	 -2.7450280000 
398.45 	 225.0242000 	 2.411900 	 -0.6008657000 	 -2.7421440000 
398.65 	 225.0163000 	 2.411900 	 -0.6016223000 	 -2.7419950000 
398.85 	 225.0083000 	 2.411900 	 -0.6047376000 	 -2.7451260000 
399.50 	 224.9988000 	 2.411900 	 -0.6029924000 	 -2.7443760000 
399.25 	 224.9908000 	 2.411900 	 -0.5997722000 	 -2.7414510000 
399.45 	 224.9829000 	 2.411900 	 -0.6023693000 	 -2.7432760000 
399.65 	 224.9797000 	 2.411900 	 -0.6042480000 	 -2.7453260000 
399.85 	 224.9797000 	 2.411900 	 -0.6010501000 	 -2.7429960000 
400.50 	 224.9749000 	 2.411900 	 -0.6002426000 	 -2.7415310000 
400.25 	 224.9781000 	 2.411900 	 -0.6035201000 	 -2.7447130000 
400.45 	 224.9797000 	 2.411900 	 -0.6033389000 	 -2.7449510000 
400.65 	 224.9797000 	 2.411925 	 -0.5999692000 	 -2.7419950000 
400.85 	 224.9749000 	 2.411950 	 -0.6011422000 	 -2.7423600000 
401.50 	 224.9749000 	 2.411975 	 -0.6042131000 	 -2.7453900000 
401.25 	 224.9749000 	 2.412000 	 -0.6018829000 	 -2.7438550000 
401.45 	 224.9718000 	 2.412025 	 -0.5997689000 	 -2.7413810000 
401.65 	 224.9749000 	 2.412025 	 -0.6027508000 	 -2.7437210000 
401.85 	 224.9749000 	 2.412050 	 -0.6037458000 	 -2.7453170000 
402.50 	 224.9797000 	 2.412075 	 -0.6003761000 	 -2.7425190000 
402.25 	 224.9797000 	 2.412075 	 -0.6005478000 	 -2.7418680000 
402.45 	 224.9797000 	 2.412125 	 -0.6038443000 	 -2.7448460000 
402.65 	 224.9797000 	 2.412125 	 -0.6027985000 	 -2.7447760000 
402.85 	 224.9749000 	 2.412125 	 -0.6003189000 	 -2.7417500000 
403.50 	 224.9749000 	 2.412175 	 -0.6020514000 	 -2.7425890000 
403.25 	 224.9718000 	 2.412175 	 -0.6048298000 	 -2.7454790000 
403.45 	 224.9670000 	 2.412200 	 -0.6020038000 	 -2.7434950000 
403.65 	 224.9670000 	 2.412225 	 -0.6005256000 	 -2.7414960000 
403.85 	 224.9670000 	 2.412275 	 -0.6038888000 	 -2.7442740000 
404.50 	 224.9670000 	 2.412300 	 -0.6041718000 	 -2.7451010000 
404.25 	 224.9718000 	 2.412325 	 -0.6008244000 	 -2.7421440000 
404.45 	 224.9734000 	 2.412350 	 -0.6015428000 	 -2.7421250000 
404.65 	 224.9797000 	 2.412350 	 -0.6047058000 	 -2.7451360000 
404.85 	 224.9797000 	 2.412375 	 -0.6031291000 	 -2.7441090000 
405.50 	 224.9829000 	 2.412400 	 -0.6006686000 	 -2.7415880000 
405.25 	 224.9893000 	 2.412425 	 -0.6033993000 	 -2.7434160000 
405.45 	 224.9908000 	 2.412400 	 -0.6055737000 	 -2.7455010000 
405.65 	 224.9956000 	 2.412400 	 -0.6024011000 	 -2.7429800000 
405.85 	 224.9972000 	 2.412400 	 -0.6015015000 	 -2.7416900000 
406.50 	 224.9988000 	 2.412400 	 -0.6048648000 	 -2.7446780000 
406.25 	 224.9988000 	 2.412400 	 -0.6045151000 	 -2.7451900000 
406.45 	 224.9956000 	 2.412400 	 -0.6011518000 	 -2.7418230000 
406.65 	 224.9956000 	 2.412400 	 -0.6023280000 	 -2.7423860000 
406.85 	 224.9988000 	 2.412400 	 -0.6052367000 	 -2.7454600000 
407.50 	 224.9956000 	 2.412400 	 -0.6032245000 	 -2.7443340000 
407.25 	 224.9972000 	 2.412400 	 -0.6008212000 	 -2.7416260000 
407.45 	 224.9956000 	 2.412400 	 -0.6035073000 	 -2.7437780000 
407.65 	 224.9908000 	 2.412400 	 -0.6050141000 	 -2.7458730000 
407.85 	 224.9877000 	 2.412400 	 -0.6019242000 	 -2.7432760000 
408.50 	 224.9829000 	 2.412400 	 -0.6012694000 	 -2.7420970000 
408.25 	 224.9797000 	 2.412425 	 -0.6052176000 	 -2.7451640000 
408.45 	 224.9797000 	 2.412450 	 -0.6045215000 	 -2.7450310000 
408.65 	 224.9749000 	 2.412475 	 -0.6014665000 	 -2.7421350000 
408.85 	 224.9749000 	 2.412475 	 -0.6033580000 	 -2.7434280000 
409.50 	 224.9749000 	 2.412525 	 -0.6057422000 	 -2.7458760000 
409.25 	 224.9718000 	 2.412525 	 -0.6030719000 	 -2.7439720000 
409.45 	 224.9718000 	 2.412550 	 -0.6012376000 	 -2.7419500000 
409.65 	 224.9670000 	 2.412575 	 -0.6041908000 	 -2.7442390000 
409.85 	 224.9718000 	 2.412575 	 -0.6054878000 	 -2.7460130000 
410.50 	 224.9670000 	 2.412625 	 -0.6022644000 	 -2.7431460000 
410.25 	 224.9670000 	 2.412650 	 -0.6020133000 	 -2.7424720000 
410.45 	 224.9686000 	 2.412675 	 -0.6054783000 	 -2.7454880000 
410.65 	 224.9670000 	 2.412700 	 -0.6043021000 	 -2.7452400000 
410.85 	 224.9718000 	 2.412725 	 -0.6013806000 	 -2.7422430000 
411.50 	 224.9718000 	 2.412750 	 -0.6034915000 	 -2.7437050000 
411.25 	 224.9749000 	 2.412750 	 -0.6046581000 	 -2.7460130000 
411.45 	 224.9749000 	 2.412775 	 -0.6030750000 	 -2.7437970000 
411.65 	 224.9749000 	 2.412800 	 -0.6018798000 	 -2.7420430000 
411.85 	 224.9797000 	 2.412825 	 -0.6051604000 	 -2.7448910000 
412.50 	 224.9797000 	 2.412850 	 -0.6053925000 	 -2.7455840000 
412.25 	 224.9829000 	 2.412850 	 -0.6018925000 	 -2.7424720000 
412.45 	 224.9829000 	 2.412875 	 -0.6025696000 	 -2.7427580000 
412.65 	 224.9877000 	 2.412900 	 -0.6055927000 	 -2.7457140000 
412.85 	 224.9877000 	 2.412900 	 -0.6042099000 	 -2.7447960000 
413.50 	 224.9908000 	 2.412900 	 -0.6019052000 	 -2.7419760000 
413.25 	 224.9956000 	 2.412900 	 -0.6043784000 	 -2.7439240000 
413.45 	 224.9988000 	 2.412900 	 -0.6059774000 	 -2.7457710000 
413.65 	 225.0004000 	 2.412900 	 -0.6029574000 	 -2.7431770000 
413.85 	 225.0036000 	 2.412900 	 -0.6023248000 	 -2.7420460000 
414.50 	 225.0036000 	 2.412900 	 -0.6056499000 	 -2.7450970000 
414.25 	 225.0036000 	 2.412900 	 -0.6054274000 	 -2.7455650000 
414.45 	 225.0036000 	 2.412900 	 -0.6020610000 	 -2.7425220000 
414.65 	 225.0036000 	 2.412900 	 -0.6032498000 	 -2.7431140000 
414.85 	 224.9988000 	 2.412900 	 -0.6064320000 	 -2.7459620000 
415.50 	 224.9988000 	 2.412900 	 -0.6037839000 	 -2.7442260000 
415.25 	 224.9956000 	 2.412900 	 -0.6018448000 	 -2.7420650000 
415.45 	 224.9908000 	 2.412900 	 -0.6048775000 	 -2.7445600000 
415.65 	 224.9845000 	 2.412900 	 -0.6059583000 	 -2.7459780000 
415.85 	 224.9829000 	 2.412900 	 -0.6024234000 	 -2.7430340000 
416.50 	 224.9797000 	 2.412925 	 -0.6026745000 	 -2.7425220000 
416.25 	 224.9797000 	 2.412950 	 -0.6057644000 	 -2.7455810000 
416.45 	 224.9797000 	 2.412975 	 -0.6046391000 	 -2.7451900000 
416.65 	 224.9749000 	 2.413000 	 -0.6015682000 	 -2.7420430000 
416.85 	 224.9718000 	 2.413025 	 -0.6039651000 	 -2.7435460000 
417.50 	 224.9670000 	 2.413025 	 -0.6056690000 	 -2.7461120000 
417.25 	 224.9638000 	 2.413050 	 -0.6027158000 	 -2.7436230000 
417.45 	 224.9591000 	 2.413100 	 -0.6015078000 	 -2.7421630000 
417.65 	 224.9575000 	 2.413125 	 -0.6048743000 	 -2.7451100000 
417.85 	 224.9559000 	 2.413175 	 -0.6048362000 	 -2.7457300000 
418.50 	 224.9559000 	 2.413225 	 -0.6016445000 	 -2.7427450000 
418.25 	 224.9559000 	 2.413250 	 -0.6027539000 	 -2.7431810000 
418.45 	 224.9591000 	 2.413300 	 -0.6057675000 	 -2.7460990000 
418.65 	 224.9638000 	 2.413325 	 -0.6036981000 	 -2.7448300000 
418.85 	 224.9670000 	 2.413375 	 -0.6012504000 	 -2.7423350000 
419.50 	 224.9718000 	 2.413400 	 -0.6045755000 	 -2.7448620000 
419.25 	 224.9797000 	 2.413425 	 -0.6055705000 	 -2.7462130000 
419.45 	 224.9877000 	 2.413425 	 -0.6029384000 	 -2.7434730000 
419.65 	 224.9956000 	 2.413425 	 -0.6030877000 	 -2.7427900000 
419.85 	 224.9988000 	 2.413475 	 -0.6064733000 	 -2.7459080000 
420.50 	 225.0067000 	 2.413450 	 -0.6052558000 	 -2.7455870000 
420.25 	 225.0083000 	 2.413450 	 -0.6022676000 	 -2.7425800000 
420.45 	 225.0115000 	 2.413450 	 -0.6044261000 	 -2.7439560000 
420.65 	 225.0115000 	 2.413450 	 -0.6066354000 	 -2.7464330000 
420.85 	 225.0147000 	 2.413450 	 -0.6037267000 	 -2.7441790000 
421.50 	 225.0147000 	 2.413450 	 -0.6023026000 	 -2.7426370000 
421.25 	 225.0147000 	 2.413450 	 -0.6057008000 	 -2.7453010000 
421.45 	 225.0147000 	 2.413450 	 -0.6061332000 	 -2.7462420000 
421.65 	 225.0115000 	 2.413450 	 -0.6027572000 	 -2.7431230000 
421.85 	 225.0083000 	 2.413450 	 -0.6037140000 	 -2.7434160000 
422.50 	 225.0036000 	 2.413450 	 -0.6067085000 	 -2.7464200000 
422.25 	 224.9988000 	 2.413450 	 -0.6046867000 	 -2.7451230000 
422.45 	 224.9972000 	 2.413450 	 -0.6024234000 	 -2.7426050000 
422.65 	 224.9956000 	 2.413450 	 -0.6050364000 	 -2.7447830000 
422.85 	 224.9956000 	 2.413450 	 -0.6066513000 	 -2.7466420000 
423.50 	 224.9908000 	 2.413450 	 -0.6032785000 	 -2.7438040000 
423.25 	 224.9908000 	 2.413450 	 -0.6028907000 	 -2.7430030000 
423.45 	 224.9877000 	 2.413450 	 -0.6064129000 	 -2.7461880000 
423.65 	 224.9861000 	 2.413450 	 -0.6054656000 	 -2.7459940000 
423.85 	 224.9829000 	 2.413450 	 -0.6025314000 	 -2.7429200000 
424.50 	 224.9749000 	 2.413450 	 -0.6044133000 	 -2.7443540000 
424.25 	 224.9718000 	 2.413450 	 -0.6067912000 	 -2.7468170000 
424.45 	 224.9654000 	 2.413450 	 -0.6038920000 	 -2.7445670000 
424.65 	 224.9638000 	 2.413450 	 -0.6023979000 	 -2.7428940000 
424.85 	 224.9591000 	 2.413475 	 -0.6059106000 	 -2.7456190000 
425.50 	 224.9559000 	 2.413525 	 -0.6061459000 	 -2.7466360000 
425.25 	 224.9591000 	 2.413575 	 -0.6027667000 	 -2.7434670000 
425.45 	 224.9559000 	 2.413600 	 -0.6035137000 	 -2.7436860000 
425.65 	 224.9591000 	 2.413650 	 -0.6066768000 	 -2.7467890000 
425.85 	 224.9591000 	 2.413675 	 -0.6046454000 	 -2.7454660000 
426.50 	 224.9591000 	 2.413725 	 -0.6022994000 	 -2.7429100000 
426.25 	 224.9591000 	 2.413775 	 -0.6050301000 	 -2.7449320000 
426.45 	 224.9638000 	 2.413800 	 -0.6066195000 	 -2.7468680000 
426.65 	 224.9670000 	 2.413825 	 -0.6033738000 	 -2.7441850000 
426.85 	 224.9718000 	 2.413875 	 -0.6029415000 	 -2.7432850000 
427.50 	 224.9749000 	 2.413875 	 -0.6062062000 	 -2.7463050000 
427.25 	 224.9749000 	 2.413925 	 -0.6057008000 	 -2.7463790000 
427.45 	 224.9813000 	 2.413925 	 -0.6026332000 	 -2.7433680000 
427.65 	 224.9845000 	 2.413925 	 -0.6042035000 	 -2.7443440000 
427.85 	 224.9908000 	 2.413975 	 -0.6068230000 	 -2.7470870000 
428.50 	 224.9940000 	 2.413950 	 -0.6040478000 	 -2.7448940000 
428.25 	 224.9988000 	 2.413950 	 -0.6028175000 	 -2.7432280000 
428.45 	 225.0020000 	 2.413950 	 -0.6062508000 	 -2.7461910000 
428.65 	 225.0067000 	 2.413950 	 -0.6063716000 	 -2.7469190000 
428.85 	 225.0115000 	 2.413950 	 -0.6030433000 	 -2.7437810000 
429.50 	 225.0147000 	 2.413950 	 -0.6036599000 	 -2.7439850000 
429.25 	 225.0179000 	 2.413950 	 -0.6068643000 	 -2.7470140000 
429.45 	 225.0147000 	 2.413950 	 -0.6050618000 	 -2.7458130000 
429.65 	 225.0115000 	 2.413950 	 -0.6025441000 	 -2.7431550000 
429.85 	 225.0067000 	 2.413950 	 -0.6053893000 	 -2.7454820000 
430.50 	 225.0036000 	 2.413950 	 -0.6066386000 	 -2.7471860000 
430.25 	 225.0036000 	 2.413950 	 -0.6032721000 	 -2.7442840000 
430.45 	 224.9988000 	 2.413950 	 -0.6032912000 	 -2.7438000000 
430.65 	 224.9988000 	 2.413950 	 -0.6066895000 	 -2.7469000000 
430.85 	 224.9972000 	 2.413950 	 -0.6056150000 	 -2.7465250000 
431.50 	 224.9956000 	 2.413950 	 -0.6025219000 	 -2.7435400000 
431.25 	 224.9908000 	 2.413950 	 -0.6046867000 	 -2.7448080000 
431.45 	 224.9877000 	 2.413950 	 -0.6068993000 	 -2.7474210000 
431.65 	 224.9829000 	 2.413950 	 -0.6040192000 	 -2.7451070000 
431.85 	 224.9797000 	 2.413950 	 -0.6030591000 	 -2.7436420000 
432.50 	 224.9749000 	 2.413950 	 -0.6064320000 	 -2.7466270000 
432.25 	 224.9749000 	 2.413950 	 -0.6058343000 	 -2.7467380000 
432.45 	 224.9734000 	 2.413975 	 -0.6026046000 	 -2.7437240000 
432.65 	 224.9718000 	 2.414000 	 -0.6045564000 	 -2.7449730000 
432.85 	 224.9670000 	 2.414025 	 -0.6070550000 	 -2.7474180000 
433.50 	 224.9670000 	 2.414050 	 -0.6042576000 	 -2.7454440000 
433.25 	 224.9638000 	 2.414075 	 -0.6026809000 	 -2.7436130000 
433.45 	 224.9591000 	 2.414125 	 -0.6061840000 	 -2.7466230000 
433.65 	 224.9559000 	 2.414150 	 -0.6059234000 	 -2.7470650000 
433.85 	 224.9511000 	 2.414200 	 -0.6028207000 	 -2.7440770000 
434.50 	 224.9479000 	 2.414225 	 -0.6042067000 	 -2.7447380000 
434.25 	 224.9479000 	 2.414275 	 -0.6071313000 	 -2.7475390000 
434.45 	 224.9479000 	 2.414325 	 -0.6045087000 	 -2.7456000000 
434.65 	 224.9479000 	 2.414375 	 -0.6025600000 	 -2.7436800000 
434.85 	 224.9511000 	 2.414425 	 -0.6058852000 	 -2.7461400000 
435.50 	 224.9575000 	 2.414475 	 -0.6064637000 	 -2.7475520000 
435.25 	 224.9638000 	 2.414500 	 -0.6029606000 	 -2.7444010000 
435.45 	 224.9718000 	 2.414525 	 -0.6035233000 	 -2.7443000000 
435.65 	 224.9797000 	 2.414550 	 -0.6066831000 	 -2.7472400000 
435.85 	 224.9908000 	 2.414550 	 -0.6047027000 	 -2.7465090000 
436.50 	 224.9988000 	 2.414550 	 -0.6024997000 	 -2.7437780000 
436.25 	 225.0067000 	 2.414550 	 -0.6050650000 	 -2.7456760000 
436.45 	 225.0147000 	 2.414550 	 -0.6069629000 	 -2.7477300000 
436.65 	 225.0179000 	 2.414550 	 -0.6038697000 	 -2.7453360000 
436.85 	 225.0226000 	 2.414550 	 -0.6028398000 	 -2.7439940000 
437.50 	 225.0226000 	 2.414550 	 -0.6064129000 	 -2.7467160000 
437.25 	 225.0226000 	 2.414550 	 -0.6063144000 	 -2.7472050000 
437.45 	 225.0210000 	 2.414550 	 -0.6028302000 	 -2.7442960000 
437.65 	 225.0179000 	 2.414550 	 -0.6041145000 	 -2.7448430000 
437.85 	 225.0147000 	 2.414550 	 -0.6070487000 	 -2.7477680000 
438.50 	 225.0115000 	 2.414550 	 -0.6042862000 	 -2.7457330000 
438.25 	 225.0036000 	 2.414550 	 -0.6027063000 	 -2.7437370000 
438.45 	 224.9972000 	 2.414550 	 -0.6058915000 	 -2.7463120000 
438.65 	 224.9908000 	 2.414550 	 -0.6065591000 	 -2.7477100000 
438.85 	 224.9877000 	 2.414550 	 -0.6032531000 	 -2.7447450000 
439.50 	 224.9829000 	 2.414550 	 -0.6034343000 	 -2.7444270000 
439.25 	 224.9829000 	 2.414550 	 -0.6068770000 	 -2.7475200000 
439.45 	 224.9829000 	 2.414550 	 -0.6051477000 	 -2.7463660000 
439.65 	 224.9877000 	 2.414550 	 -0.6025569000 	 -2.7438900000 
439.85 	 224.9829000 	 2.414550 	 -0.6054115000 	 -2.7461620000 
440.50 	 224.9813000 	 2.414550 	 -0.6067848000 	 -2.7476910000 
440.25 	 224.9797000 	 2.414550 	 -0.6033294000 	 -2.7448620000 
440.45 	 224.9749000 	 2.414550 	 -0.6032721000 	 -2.7443220000 
440.65 	 224.9734000 	 2.414550 	 -0.6067054000 	 -2.7473480000 
440.85 	 224.9718000 	 2.414575 	 -0.6057199000 	 -2.7469670000 
441.50 	 224.9670000 	 2.414600 	 -0.6026427000 	 -2.7440960000 
441.25 	 224.9638000 	 2.414625 	 -0.6049156000 	 -2.7456700000 
441.45 	 224.9638000 	 2.414675 	 -0.6071441000 	 -2.7479460000 
441.65 	 224.9638000 	 2.414700 	 -0.6042449000 	 -2.7457520000 
441.85 	 224.9638000 	 2.414725 	 -0.6027699000 	 -2.7440040000 
442.50 	 224.9638000 	 2.414750 	 -0.6062858000 	 -2.7469540000 
442.25 	 224.9638000 	 2.414775 	 -0.6066386000 	 -2.7476570000 
442.45 	 224.9638000 	 2.414825 	 -0.6033548000 	 -2.7447290000 
442.65 	 224.9638000 	 2.414850 	 -0.6038316000 	 -2.7446110000 
442.85 	 224.9654000 	 2.414875 	 -0.6071059000 	 -2.7477260000 
443.50 	 224.9718000 	 2.414900 	 -0.6055896000 	 -2.7468300000 
443.25 	 224.9749000 	 2.414925 	 -0.6026395000 	 -2.7441380000 
443.45 	 224.9797000 	 2.414950 	 -0.6051413000 	 -2.7458260000 
443.65 	 224.9861000 	 2.414950 	 -0.6072457000 	 -2.7480090000 
443.85 	 224.9908000 	 2.414950 	 -0.6041082000 	 -2.7452910000 
444.50 	 224.9940000 	 2.414950 	 -0.6033802000 	 -2.7442330000 
444.25 	 224.9956000 	 2.414950 	 -0.6068993000 	 -2.7473130000 
444.45 	 224.9988000 	 2.414950 	 -0.6060060000 	 -2.7471540000 
444.65 	 224.9988000 	 2.414950 	 -0.6030178000 	 -2.7442040000 
444.85 	 224.9988000 	 2.414950 	 -0.6048489000 	 -2.7454600000 
445.50 	 224.9988000 	 2.414950 	 -0.6073093000 	 -2.7478310000 
445.25 	 224.9988000 	 2.414950 	 -0.6043530000 	 -2.7457550000 
445.45 	 224.9988000 	 2.414950 	 -0.6031005000 	 -2.7440260000 
445.65 	 224.9956000 	 2.414950 	 -0.6065528000 	 -2.7469350000 
445.85 	 224.9956000 	 2.414950 	 -0.6064129000 	 -2.7476340000 
446.50 	 224.9908000 	 2.414950 	 -0.6032498000 	 -2.7445480000 
446.25 	 224.9908000 	 2.414950 	 -0.6045278000 	 -2.7452060000 
446.45 	 224.9877000 	 2.414975 	 -0.6071790000 	 -2.7478890000 
446.65 	 224.9877000 	 2.414975 	 -0.6044960000 	 -2.7463790000 
446.85 	 224.9829000 	 2.415000 	 -0.6021659000 	 -2.7440800000 
447.50 	 224.9797000 	 2.415000 	 -0.6060600000 	 -2.7463560000 
447.25 	 224.9797000 	 2.415025 	 -0.6074874000 	 -2.7479770000 
447.45 	 224.9749000 	 2.415025 	 -0.6037235000 	 -2.7452820000 
447.65 	 224.9718000 	 2.415075 	 -0.6038857000 	 -2.7446940000 
447.85 	 224.9670000 	 2.415075 	 -0.6070645000 	 -2.7477610000 
448.50 	 224.9622000 	 2.415125 	 -0.6059424000 	 -2.7470910000 
448.25 	 224.9591000 	 2.415150 	 -0.6031163000 	 -2.7442550000 
448.45 	 224.9591000 	 2.415175 	 -0.6051477000 	 -2.7457970000 
448.65 	 224.9559000 	 2.415225 	 -0.6075446000 	 -2.7482250000 
448.85 	 224.9591000 	 2.415275 	 -0.6043434000 	 -2.7458890000 
449.50 	 224.9622000 	 2.415300 	 -0.6032276000 	 -2.7442490000 
449.25 	 224.9638000 	 2.415350 	 -0.6066545000 	 -2.7470560000 
449.45 	 224.9718000 	 2.415375 	 -0.6066895000 	 -2.7476820000 
449.65 	 224.9749000 	 2.415400 	 -0.6032435000 	 -2.7445060000 
449.85 	 224.9829000 	 2.415400 	 -0.6047535000 	 -2.7451520000 
450.50 	 224.9877000 	 2.415425 	 -0.6076558000 	 -2.7481810000 
450.25 	 224.9956000 	 2.415450 	 -0.6052144000 	 -2.7464170000 
450.45 	 225.0020000 	 2.415450 	 -0.6033897000 	 -2.7441150000 
450.65 	 225.0052000 	 2.415450 	 -0.6061586000 	 -2.7466490000 
450.85 	 225.0083000 	 2.415450 	 -0.6072171000 	 -2.7480790000 
451.50 	 225.0115000 	 2.415450 	 -0.6038888000 	 -2.7452280000 
451.25 	 225.0115000 	 2.415450 	 -0.6045055000 	 -2.7447380000 
451.45 	 225.0115000 	 2.415450 	 -0.6076908000 	 -2.7481400000 
451.65 	 225.0115000 	 2.415450 	 -0.6061935000 	 -2.7471030000 
451.85 	 225.0067000 	 2.415450 	 -0.6033421000 	 -2.7443630000 
452.50 	 225.0067000 	 2.415450 	 -0.6059424000 	 -2.7462740000 
452.25 	 225.0036000 	 2.415450 	 -0.6076081000 	 -2.7482640000 
452.45 	 224.9972000 	 2.415450 	 -0.6041781000 	 -2.7453930000 
452.65 	 224.9908000 	 2.415450 	 -0.6039842000 	 -2.7448940000 
452.85 	 224.9877000 	 2.415450 	 -0.6073475000 	 -2.7476820000 
453.50 	 224.9877000 	 2.415450 	 -0.6063048000 	 -2.7474530000 
453.25 	 224.9877000 	 2.415450 	 -0.6037235000 	 -2.7444930000 
453.45 	 224.9829000 	 2.415450 	 -0.6055133000 	 -2.7456030000 
453.65 	 224.9829000 	 2.415450 	 -0.6082630000 	 -2.7483020000 
453.85 	 224.9829000 	 2.415450 	 -0.6053956000 	 -2.7463180000 
454.50 	 224.9829000 	 2.415450 	 -0.6038730000 	 -2.7443920000 
454.25 	 224.9797000 	 2.415450 	 -0.6073348000 	 -2.7474120000 
454.45 	 224.9765000 	 2.415475 	 -0.6070964000 	 -2.7478540000 
454.65 	 224.9749000 	 2.415475 	 -0.6032562000 	 -2.7445570000 
454.85 	 224.9718000 	 2.415500 	 -0.6052303000 	 -2.7456470000 
455.50 	 224.9702000 	 2.415525 	 -0.6077353000 	 -2.7483110000 
455.25 	 224.9638000 	 2.415575 	 -0.6050205000 	 -2.7461910000 
455.45 	 224.9591000 	 2.415600 	 -0.6035519000 	 -2.7444550000 
455.65 	 224.9575000 	 2.415625 	 -0.6071377000 	 -2.7473930000 
455.85 	 224.9559000 	 2.415675 	 -0.6069596000 	 -2.7479870000 
456.50 	 224.9559000 	 2.415725 	 -0.6041781000 	 -2.7448750000 
456.25 	 224.9511000 	 2.415750 	 -0.6051190000 	 -2.7452060000 
456.45 	 224.9559000 	 2.415800 	 -0.6082535000 	 -2.7481110000 
456.65 	 224.9575000 	 2.415825 	 -0.6065877000 	 -2.7470620000 
456.85 	 224.9591000 	 2.415875 	 -0.6039365000 	 -2.7444580000 
457.50 	 224.9670000 	 2.415900 	 -0.6068580000 	 -2.7467030000 
457.25 	 224.9718000 	 2.415925 	 -0.6081136000 	 -2.7482760000 
457.45 	 224.9797000 	 2.415975 	 -0.6048043000 	 -2.7453200000 
457.65 	 224.9877000 	 2.415975 	 -0.6046454000 	 -2.7448880000 
457.85 	 224.9956000 	 2.415975 	 -0.6084887000 	 -2.7480350000 
458.50 	 224.9988000 	 2.416025 	 -0.6073062000 	 -2.7474340000 
458.25 	 225.0036000 	 2.416000 	 -0.6042862000 	 -2.7444330000 
458.45 	 225.0067000 	 2.416000 	 -0.6071727000 	 -2.7463910000 
458.65 	 225.0067000 	 2.416000 	 -0.6086731000 	 -2.7484130000 
458.85 	 225.0067000 	 2.416000 	 -0.6055737000 	 -2.7457210000 
459.50 	 225.0083000 	 2.416000 	 -0.6048616000 	 -2.7447670000 
459.25 	 225.0115000 	 2.416000 	 -0.6083615000 	 -2.7478150000 
459.45 	 225.0115000 	 2.416000 	 -0.6078275000 	 -2.7478730000 
459.65 	 225.0131000 	 2.416000 	 -0.6044070000 	 -2.7447640000 
459.85 	 225.0115000 	 2.416000 	 -0.6060632000 	 -2.7457140000 
460.50 	 225.0067000 	 2.416000 	 -0.6087844000 	 -2.7484070000 
460.25 	 225.0036000 	 2.416000 	 -0.6062539000 	 -2.7466900000 
460.45 	 224.9988000 	 2.416000 	 -0.6045596000 	 -2.7445570000 
460.65 	 224.9956000 	 2.416000 	 -0.6075954000 	 -2.7469790000 
460.85 	 224.9908000 	 2.416000 	 -0.6085396000 	 -2.7483650000 
461.50 	 224.9956000 	 2.416000 	 -0.6051540000 	 -2.7454660000 
461.25 	 224.9908000 	 2.416000 	 -0.6050968000 	 -2.7450120000 
461.45 	 224.9908000 	 2.416000 	 -0.6085300000 	 -2.7482290000 
461.65 	 224.9893000 	 2.416000 	 -0.6074683000 	 -2.7476720000 
461.85 	 224.9829000 	 2.416000 	 -0.6042321000 	 -2.7444580000 
462.50 	 224.9829000 	 2.416000 	 -0.6066259000 	 -2.7460670000 
462.25 	 224.9749000 	 2.416000 	 -0.6087971000 	 -2.7484920000 
462.45 	 224.9749000 	 2.416000 	 -0.6057294000 	 -2.7460350000 
462.65 	 224.9718000 	 2.416000 	 -0.6048393000 	 -2.7446870000 
462.85 	 224.9670000 	 2.416025 	 -0.6083202000 	 -2.7476790000 
463.50 	 224.9670000 	 2.416025 	 -0.6081803000 	 -2.7482760000 
463.25 	 224.9670000 	 2.416075 	 -0.6048362000 	 -2.7449990000 
463.45 	 224.9670000 	 2.416100 	 -0.6055896000 	 -2.7453580000 
463.65 	 224.9670000 	 2.416125 	 -0.6087303000 	 -2.7483560000 
463.85 	 224.9670000 	 2.416175 	 -0.6066704000 	 -2.7468400000 
464.50 	 224.9638000 	 2.416200 	 -0.6045850000 	 -2.7445350000 
464.25 	 224.9638000 	 2.416225 	 -0.6075287000 	 -2.7469570000 
464.45 	 224.9638000 	 2.416250 	 -0.6083902000 	 -2.7483720000 
464.65 	 224.9670000 	 2.416275 	 -0.6050174000 	 -2.7454760000 
464.85 	 224.9670000 	 2.416325 	 -0.6053861000 	 -2.7451550000 
465.50 	 224.9718000 	 2.416350 	 -0.6086540000 	 -2.7481810000 
465.25 	 224.9734000 	 2.416375 	 -0.6072490000 	 -2.7474240000 
465.45 	 224.9749000 	 2.416375 	 -0.6043370000 	 -2.7446010000 
465.65 	 224.9749000 	 2.416400 	 -0.6070518000 	 -2.7466300000 
465.85 	 224.9749000 	 2.416425 	 -0.6088098000 	 -2.7486830000 
466.50 	 224.9749000 	 2.416450 	 -0.6056468000 	 -2.7460000000 
466.25 	 224.9749000 	 2.416475 	 -0.6049474000 	 -2.7449800000 
466.45 	 224.9797000 	 2.416475 	 -0.6083743000 	 -2.7479580000 
466.65 	 224.9797000 	 2.416500 	 -0.6076558000 	 -2.7477930000 
466.85 	 224.9877000 	 2.416525 	 -0.6045977000 	 -2.7450120000 
467.50 	 224.9877000 	 2.416550 	 -0.6065559000 	 -2.7461400000 
467.25 	 224.9972000 	 2.416575 	 -0.6091054000 	 -2.7488450000 
467.45 	 224.9988000 	 2.416550 	 -0.6063970000 	 -2.7465850000 
467.65 	 225.0036000 	 2.416550 	 -0.6047916000 	 -2.7447060000 
467.85 	 224.9988000 	 2.416550 	 -0.6079102000 	 -2.7471950000 
468.50 	 225.0036000 	 2.416550 	 -0.6087239000 	 -2.7486870000 
468.25 	 225.0036000 	 2.416550 	 -0.6053956000 	 -2.7457490000 
468.45 	 225.0036000 	 2.416550 	 -0.6053829000 	 -2.7451640000 
468.65 	 225.0067000 	 2.416550 	 -0.6086953000 	 -2.7484130000 
468.85 	 225.0067000 	 2.416550 	 -0.6076940000 	 -2.7477870000 
469.50 	 225.0067000 	 2.416550 	 -0.6045818000 	 -2.7449100000 
469.25 	 225.0067000 	 2.416550 	 -0.6070932000 	 -2.7466140000 
469.45 	 225.0036000 	 2.416550 	 -0.6089846000 	 -2.7487280000 
469.65 	 224.9988000 	 2.416550 	 -0.6056817000 	 -2.7459400000 
469.85 	 224.9956000 	 2.416550 	 -0.6052176000 	 -2.7451100000 
470.50 	 224.9877000 	 2.416550 	 -0.6085269000 	 -2.7481210000 
470.25 	 224.9877000 	 2.416550 	 -0.6080437000 	 -2.7482290000 
470.45 	 224.9797000 	 2.416550 	 -0.6048711000 	 -2.7451100000 
470.65 	 224.9765000 	 2.416575 	 -0.6063525000 	 -2.7460960000 
470.85 	 224.9749000 	 2.416575 	 -0.6092803000 	 -2.7487660000 
471.50 	 224.9718000 	 2.416600 	 -0.6066418000 	 -2.7468810000 
471.25 	 224.9718000 	 2.416625 	 -0.6047885000 	 -2.7448620000 
471.45 	 224.9718000 	 2.416675 	 -0.6080818000 	 -2.7474910000 
471.65 	 224.9718000 	 2.416675 	 -0.6088765000 	 -2.7486260000 
471.85 	 224.9749000 	 2.416675 	 -0.6049092000 	 -2.7455870000 
472.50 	 224.9797000 	 2.416700 	 -0.6053893000 	 -2.7453770000 
472.25 	 224.9797000 	 2.416725 	 -0.6086381000 	 -2.7483840000 
472.45 	 224.9797000 	 2.416750 	 -0.6073348000 	 -2.7476760000 
472.65 	 224.9797000 	 2.416750 	 -0.6046327000 	 -2.7448720000 
472.85 	 224.9829000 	 2.416775 	 -0.6072457000 	 -2.7463340000 
473.50 	 224.9829000 	 2.416800 	 -0.6094106000 	 -2.7487370000 
473.25 	 224.9829000 	 2.416800 	 -0.6061490000 	 -2.7463630000 
473.45 	 224.9877000 	 2.416800 	 -0.6054179000 	 -2.7448910000 
473.65 	 224.9877000 	 2.416825 	 -0.6085014000 	 -2.7475930000 
473.85 	 224.9908000 	 2.416825 	 -0.6091499000 	 -2.7485530000 
474.50 	 224.9908000 	 2.416850 	 -0.6055419000 	 -2.7454250000 
474.25 	 224.9908000 	 2.416850 	 -0.6061681000 	 -2.7455270000 
474.45 	 224.9877000 	 2.416850 	 -0.6094233000 	 -2.7485750000 
474.65 	 224.9877000 	 2.416850 	 -0.6077226000 	 -2.7474150000 
474.85 	 224.9877000 	 2.416850 	 -0.6052113000 	 -2.7449350000 
475.50 	 224.9877000 	 2.416850 	 -0.6079547000 	 -2.7471990000 
475.25 	 224.9877000 	 2.416875 	 -0.6093248000 	 -2.7488550000 
475.45 	 224.9829000 	 2.416900 	 -0.6058979000 	 -2.7458640000 
475.65 	 224.9829000 	 2.416900 	 -0.6059265000 	 -2.7452980000 
475.85 	 224.9829000 	 2.416900 	 -0.6090863000 	 -2.7482290000 
476.50 	 224.9829000 	 2.416900 	 -0.6087239000 	 -2.7482100000 
476.25 	 224.9813000 	 2.416925 	 -0.6054561000 	 -2.7452150000 
476.45 	 224.9797000 	 2.416950 	 -0.6070805000 	 -2.7462480000 
476.65 	 224.9749000 	 2.416975 	 -0.6096713000 	 -2.7489880000 
476.85 	 224.9749000 	 2.416975 	 -0.6070518000 	 -2.7469350000 
477.50 	 224.9670000 	 2.417000 	 -0.6054306000 	 -2.7450180000 
477.25 	 224.9670000 	 2.417025 	 -0.6087812000 	 -2.7478250000 
477.45 	 224.9670000 	 2.417050 	 -0.6090260000 	 -2.7486550000 
477.65 	 224.9638000 	 2.417075 	 -0.6055705000 	 -2.7453170000 
477.85 	 224.9638000 	 2.417100 	 -0.6068452000 	 -2.7462800000 
478.50 	 224.9638000 	 2.417150 	 -0.6097476000 	 -2.7488870000 
478.25 	 224.9670000 	 2.417175 	 -0.6069915000 	 -2.7469130000 
478.45 	 224.9670000 	 2.417200 	 -0.6054783000 	 -2.7450780000 
478.65 	 224.9670000 	 2.417225 	 -0.6089020000 	 -2.7479970000 
478.85 	 224.9718000 	 2.417250 	 -0.6089592000 	 -2.7486710000 
479.50 	 224.9718000 	 2.417275 	 -0.6053702000 	 -2.7454350000 
479.25 	 224.9718000 	 2.417275 	 -0.6066799000 	 -2.7458570000 
479.45 	 224.9718000 	 2.417325 	 -0.6096649000 	 -2.7489280000 
479.65 	 224.9718000 	 2.417325 	 -0.6076431000 	 -2.7474240000 
479.85 	 224.9749000 	 2.417350 	 -0.6051540000 	 -2.7449990000 
480.50 	 224.9797000 	 2.417375 	 -0.6082376000 	 -2.7474240000 
480.25 	 224.9829000 	 2.417375 	 -0.6095250000 	 -2.7488960000 
480.45 	 224.9829000 	 2.417425 	 -0.6061427000 	 -2.7461020000 
480.65 	 224.9877000 	 2.417400 	 -0.6063430000 	 -2.7455170000 
480.85 	 224.9877000 	 2.417425 	 -0.6097762000 	 -2.7487880000 
481.50 	 224.9908000 	 2.417425 	 -0.6083775000 	 -2.7479270000 
481.25 	 224.9956000 	 2.417475 	 -0.6054878000 	 -2.7450820000 
481.45 	 224.9988000 	 2.417450 	 -0.6079229000 	 -2.7470370000 
481.65 	 225.0036000 	 2.417450 	 -0.6098716000 	 -2.7490650000 
481.85 	 225.0036000 	 2.417450 	 -0.6066195000 	 -2.7463820000 
482.50 	 225.0036000 	 2.417450 	 -0.6059964000 	 -2.7454220000 
482.25 	 224.9988000 	 2.417450 	 -0.6094106000 	 -2.7485210000 
482.45 	 224.9956000 	 2.417450 	 -0.6086159000 	 -2.7483080000 
482.65 	 224.9908000 	 2.417450 	 -0.6055164000 	 -2.7453870000 
482.85 	 224.9908000 	 2.417450 	 -0.6070392000 	 -2.7462740000 
483.50 	 224.9877000 	 2.417450 	 -0.6097889000 	 -2.7490430000 
483.25 	 224.9877000 	 2.417450 	 -0.6076081000 	 -2.7475550000 
483.45 	 224.9877000 	 2.417450 	 -0.6054783000 	 -2.7450850000 
483.65 	 224.9908000 	 2.417450 	 -0.6085300000 	 -2.7475010000 
483.85 	 224.9908000 	 2.417450 	 -0.6094456000 	 -2.7489850000 
484.50 	 224.9908000 	 2.417450 	 -0.6060441000 	 -2.7460130000 
484.25 	 224.9893000 	 2.417450 	 -0.6063048000 	 -2.7456950000 
484.45 	 224.9877000 	 2.417450 	 -0.6095505000 	 -2.7488040000 
484.65 	 224.9877000 	 2.417450 	 -0.6081931000 	 -2.7478440000 
484.85 	 224.9829000 	 2.417475 	 -0.6055164000 	 -2.7452600000 
485.50 	 224.9829000 	 2.417500 	 -0.6079960000 	 -2.7468780000 
485.25 	 224.9797000 	 2.417525 	 -0.6100432000 	 -2.7491860000 
485.45 	 224.9749000 	 2.417525 	 -0.6070582000 	 -2.7466080000 
485.65 	 224.9749000 	 2.417525 	 -0.6059678000 	 -2.7453010000 
485.85 	 224.9749000 	 2.417575 	 -0.6093979000 	 -2.7481910000 
486.50 	 224.9749000 	 2.417575 	 -0.6092135000 	 -2.7487090000 
486.25 	 224.9749000 	 2.417600 	 -0.6059201000 	 -2.7455590000 
486.45 	 224.9749000 	 2.417625 	 -0.6071917000 	 -2.7464580000 
486.65 	 224.9749000 	 2.417625 	 -0.6100178000 	 -2.7490390000 
486.85 	 224.9749000 	 2.417675 	 -0.6078402000 	 -2.7476410000 
487.50 	 224.9749000 	 2.417675 	 -0.6055959000 	 -2.7452600000 
487.25 	 224.9797000 	 2.417700 	 -0.6082630000 	 -2.7471320000 
487.45 	 224.9813000 	 2.417725 	 -0.6099669000 	 -2.7491950000 
487.65 	 224.9861000 	 2.417725 	 -0.6067085000 	 -2.7465370000 
487.85 	 224.9829000 	 2.417775 	 -0.6060123000 	 -2.7454950000 
488.50 	 224.9877000 	 2.417750 	 -0.6095695000 	 -2.7483590000 
488.25 	 224.9829000 	 2.417750 	 -0.6093280000 	 -2.7483810000 
488.45 	 224.9829000 	 2.417775 	 -0.6060441000 	 -2.7454310000 
488.65 	 224.9797000 	 2.417775 	 -0.6072648000 	 -2.7462960000 
488.85 	 224.9749000 	 2.417825 	 -0.6102943000 	 -2.7492020000 
489.50 	 224.9749000 	 2.417825 	 -0.6075255000 	 -2.7471290000 
489.25 	 224.9718000 	 2.417850 	 -0.6060219000 	 -2.7452210000 
489.45 	 224.9670000 	 2.417875 	 -0.6093248000 	 -2.7480630000 
489.65 	 224.9670000 	 2.417900 	 -0.6095250000 	 -2.7487850000 
489.85 	 224.9670000 	 2.417925 	 -0.6061046000 	 -2.7456920000 
490.50 	 224.9718000 	 2.417950 	 -0.6072585000 	 -2.7461050000 
490.25 	 224.9749000 	 2.417975 	 -0.6102467000 	 -2.7490390000 
490.45 	 224.9797000 	 2.418000 	 -0.6082916000 	 -2.7474780000 
490.65 	 224.9797000 	 2.418000 	 -0.6059901000 	 -2.7451200000 
490.85 	 224.9877000 	 2.418025 	 -0.6082948000 	 -2.7469860000 
491.50 	 224.9877000 	 2.418050 	 -0.6103261000 	 -2.7491920000 
491.25 	 224.9908000 	 2.418050 	 -0.6071186000 	 -2.7467440000 
491.45 	 224.9956000 	 2.418050 	 -0.6063970000 	 -2.7451290000 
491.65 	 224.9956000 	 2.418050 	 -0.6095727000 	 -2.7481750000 
491.85 	 224.9956000 	 2.418050 	 -0.6100432000 	 -2.7490970000 
492.50 	 224.9956000 	 2.418050 	 -0.6066990000 	 -2.7459340000 
492.25 	 224.9956000 	 2.418050 	 -0.6070773000 	 -2.7458410000 
492.45 	 224.9908000 	 2.418050 	 -0.6104851000 	 -2.7489220000 
492.65 	 224.9908000 	 2.418050 	 -0.6088734000 	 -2.7479710000 
492.85 	 224.9893000 	 2.418050 	 -0.6061204000 	 -2.7452690000 
493.50 	 224.9877000 	 2.418050 	 -0.6083648000 	 -2.7471730000 
493.25 	 224.9877000 	 2.418050 	 -0.6104501000 	 -2.7493220000 
493.45 	 224.9829000 	 2.418075 	 -0.6070137000 	 -2.7468140000 
493.65 	 224.9829000 	 2.418075 	 -0.6059456000 	 -2.7454690000 
493.85 	 224.9829000 	 2.418100 	 -0.6095028000 	 -2.7485560000 
494.50 	 224.9829000 	 2.418125 	 -0.6090100000 	 -2.7487180000 
494.25 	 224.9797000 	 2.418100 	 -0.6058216000 	 -2.7456310000 
494.45 	 224.9749000 	 2.418125 	 -0.6075223000 	 -2.7467030000 
494.65 	 224.9686000 	 2.418150 	 -0.6102180000 	 -2.7493760000 
494.85 	 224.9670000 	 2.418175 	 -0.6076558000 	 -2.7476470000 
495.50 	 224.9591000 	 2.418225 	 -0.6058343000 	 -2.7451740000 
495.25 	 224.9559000 	 2.418250 	 -0.6085968000 	 -2.7475670000 
495.45 	 224.9559000 	 2.418300 	 -0.6099955000 	 -2.7493670000 
495.65 	 224.9559000 	 2.418325 	 -0.6066608000 	 -2.7465440000 
495.85 	 224.9591000 	 2.418375 	 -0.6064606000 	 -2.7458190000 
496.50 	 224.9638000 	 2.418400 	 -0.6099415000 	 -2.7488330000 
496.25 	 224.9718000 	 2.418450 	 -0.6090673000 	 -2.7484830000 
496.45 	 224.9749000 	 2.418475 	 -0.6059869000 	 -2.7454880000 
496.65 	 224.9829000 	 2.418475 	 -0.6079261000 	 -2.7468970000 
496.85 	 224.9877000 	 2.418500 	 -0.6104215000 	 -2.7494300000 
497.50 	 224.9908000 	 2.418500 	 -0.6076940000 	 -2.7471830000 
497.25 	 224.9988000 	 2.418500 	 -0.6065114000 	 -2.7455110000 
497.45 	 225.0036000 	 2.418500 	 -0.6098143000 	 -2.7483210000 
497.65 	 225.0036000 	 2.418500 	 -0.6098016000 	 -2.7490270000 
497.85 	 225.0052000 	 2.418500 	 -0.6065051000 	 -2.7459500000 
498.50 	 225.0067000 	 2.418500 	 -0.6077385000 	 -2.7465660000 
498.25 	 225.0067000 	 2.418500 	 -0.6107108000 	 -2.7491950000 
498.45 	 225.0083000 	 2.418500 	 -0.6086286000 	 -2.7479680000 
498.65 	 225.0115000 	 2.418500 	 -0.6060505000 	 -2.7454950000 
498.85 	 225.0099000 	 2.418500 	 -0.6088956000 	 -2.7473860000 
499.50 	 225.0067000 	 2.418500 	 -0.6104787000 	 -2.7493480000 
499.25 	 225.0036000 	 2.418500 	 -0.6073253000 	 -2.7468080000 
499.45 	 224.9988000 	 2.418500 	 -0.6068293000 	 -2.7457110000 
499.65 	 224.9908000 	 2.418500 	 -0.6101004000 	 -2.7488010000 
499.85 	 224.9877000 	 2.418500 	 -0.6095092000 	 -2.7486230000 
500.50 	 224.9829000 	 2.418500 	 -0.6062794000 	 -2.7454250000 
500.25 	 224.9797000 	 2.418500 	 -0.6082630000 	 -2.7469700000 
500.45 	 224.9797000 	 2.418500 	 -0.6105010000 	 -2.7495130000 
500.65 	 224.9749000 	 2.418525 	 -0.6076431000 	 -2.7470300000 
500.85 	 224.9734000 	 2.418550 	 -0.6066322000 	 -2.7454600000 
501.50 	 224.9718000 	 2.418575 	 -0.6099129000 	 -2.7483020000 
501.25 	 224.9718000 	 2.418600 	 -0.6098938000 	 -2.7490140000 
501.45 	 224.9718000 	 2.418625 	 -0.6066259000 	 -2.7457940000 
501.65 	 224.9718000 	 2.418625 	 -0.6075001000 	 -2.7461660000 
501.85 	 224.9718000 	 2.418650 	 -0.6106885000 	 -2.7492940000 
502.50 	 224.9718000 	 2.418675 	 -0.6090291000 	 -2.7480670000 
502.25 	 224.9670000 	 2.418700 	 -0.6064065000 	 -2.7454880000 
502.45 	 224.9670000 	 2.418725 	 -0.6089337000 	 -2.7475670000 
502.65 	 224.9670000 	 2.418750 	 -0.6107044000 	 -2.7494460000 
502.85 	 224.9718000 	 2.418775 	 -0.6074619000 	 -2.7467660000 
503.50 	 224.9718000 	 2.418800 	 -0.6068675000 	 -2.7458410000 
503.25 	 224.9734000 	 2.418825 	 -0.6104247000 	 -2.7488830000 
503.45 	 224.9749000 	 2.418825 	 -0.6099224000 	 -2.7488200000 
503.65 	 224.9749000 	 2.418850 	 -0.6065496000 	 -2.7456980000 
503.85 	 224.9749000 	 2.418875 	 -0.6081486000 	 -2.7466200000 
504.50 	 224.9749000 	 2.418900 	 -0.6108888000 	 -2.7495730000 
504.25 	 224.9797000 	 2.418925 	 -0.6083679000 	 -2.7480090000 
504.45 	 224.9829000 	 2.418925 	 -0.6060886000 	 -2.7454500000 
504.65 	 224.9877000 	 2.418950 	 -0.6090609000 	 -2.7478630000 
504.85 	 224.9908000 	 2.418950 	 -0.6103103000 	 -2.7493670000 
505.50 	 224.9908000 	 2.418950 	 -0.6068897000 	 -2.7465180000 
505.25 	 224.9956000 	 2.418950 	 -0.6067371000 	 -2.7457900000 
505.45 	 224.9956000 	 2.418950 	 -0.6102085000 	 -2.7488420000 
505.65 	 224.9956000 	 2.418950 	 -0.6096141000 	 -2.7488580000 
505.85 	 224.9956000 	 2.418950 	 -0.6065242000 	 -2.7458920000 
506.50 	 224.9988000 	 2.418950 	 -0.6079960000 	 -2.7466740000 
506.25 	 224.9988000 	 2.418950 	 -0.6106186000 	 -2.7496020000 
506.45 	 224.9956000 	 2.418950 	 -0.6085873000 	 -2.7479010000 
506.65 	 224.9956000 	 2.418950 	 -0.6064765000 	 -2.7456440000 
506.85 	 224.9908000 	 2.418950 	 -0.6094392000 	 -2.7479620000 
507.50 	 224.9908000 	 2.418950 	 -0.6107013000 	 -2.7495800000 
507.25 	 224.9877000 	 2.418950 	 -0.6073793000 	 -2.7466740000 
507.45 	 224.9845000 	 2.418975 	 -0.6071504000 	 -2.7461050000 
507.65 	 224.9829000 	 2.419000 	 -0.6104374000 	 -2.7491220000 
507.85 	 224.9829000 	 2.419000 	 -0.6094360000 	 -2.7487280000 
508.50 	 224.9797000 	 2.419025 	 -0.6063271000 	 -2.7457650000 
508.25 	 224.9797000 	 2.419025 	 -0.6088829000 	 -2.7471860000 
508.45 	 224.9797000 	 2.419050 	 -0.6112258000 	 -2.7498020000 
508.65 	 224.9797000 	 2.419075 	 -0.6085714000 	 -2.7474500000 
508.85 	 224.9749000 	 2.419075 	 -0.6067817000 	 -2.7457240000 
509.50 	 224.9749000 	 2.419125 	 -0.6097667000 	 -2.7483210000 
509.25 	 224.9718000 	 2.419125 	 -0.6105836000 	 -2.7494460000 
509.45 	 224.9670000 	 2.419150 	 -0.6071854000 	 -2.7464490000 
509.65 	 224.9670000 	 2.419175 	 -0.6076400000 	 -2.7461430000 
509.85 	 224.9638000 	 2.419200 	 -0.6107076000 	 -2.7491350000 
510.50 	 224.9591000 	 2.419225 	 -0.6093820000 	 -2.7484800000 
510.25 	 224.9591000 	 2.419275 	 -0.6067181000 	 -2.7456120000 
510.45 	 224.9591000 	 2.419325 	 -0.6090546000 	 -2.7473640000 
510.65 	 224.9591000 	 2.419350 	 -0.6110001000 	 -2.7496590000 
510.85 	 224.9638000 	 2.419400 	 -0.6078370000 	 -2.7471730000 
511.50 	 224.9686000 	 2.419425 	 -0.6068484000 	 -2.7458890000 
511.25 	 224.9749000 	 2.419450 	 -0.6105073000 	 -2.7488140000 
511.45 	 224.9829000 	 2.419475 	 -0.6099256000 	 -2.7490070000 
511.65 	 224.9877000 	 2.419475 	 -0.6066895000 	 -2.7460320000 
511.85 	 224.9956000 	 2.419525 	 -0.6079261000 	 -2.7466230000 
512.50 	 224.9988000 	 2.419500 	 -0.6109969000 	 -2.7495930000 
512.25 	 225.0036000 	 2.419500 	 -0.6089020000 	 -2.7479240000 
512.45 	 225.0067000 	 2.419500 	 -0.6066036000 	 -2.7456250000 
512.65 	 225.0115000 	 2.419500 	 -0.6096935000 	 -2.7478660000 
512.85 	 225.0147000 	 2.419500 	 -0.6108983000 	 -2.7495130000 
513.50 	 225.0179000 	 2.419500 	 -0.6074842000 	 -2.7466550000 
513.25 	 225.0179000 	 2.419500 	 -0.6074556000 	 -2.7459750000 
513.45 	 225.0147000 	 2.419500 	 -0.6108316000 	 -2.7491160000 
513.65 	 225.0115000 	 2.419500 	 -0.6096299000 	 -2.7486360000 
513.85 	 225.0083000 	 2.419500 	 -0.6068516000 	 -2.7458790000 
514.50 	 225.0067000 	 2.419500 	 -0.6089401000 	 -2.7473550000 
514.25 	 225.0067000 	 2.419500 	 -0.6112607000 	 -2.7498400000 
514.45 	 225.0052000 	 2.419500 	 -0.6082376000 	 -2.7475070000 
514.65 	 225.0052000 	 2.419500 	 -0.6071313000 	 -2.7457550000 
514.85 	 225.0036000 	 2.419500 	 -0.6102467000 	 -2.7487470000 
515.50 	 224.9988000 	 2.419500 	 -0.6104565000 	 -2.7492550000 
515.25 	 224.9908000 	 2.419500 	 -0.6070455000 	 -2.7460320000 
515.45 	 224.9877000 	 2.419500 	 -0.6081390000 	 -2.7465440000 
515.65 	 224.9829000 	 2.419500 	 -0.6111081000 	 -2.7495320000 
515.85 	 224.9797000 	 2.419500 	 -0.6092898000 	 -2.7483720000 
516.50 	 224.9749000 	 2.419500 	 -0.6067912000 	 -2.7457840000 
516.25 	 224.9749000 	 2.419500 	 -0.6095187000 	 -2.7478030000 
516.45 	 224.9749000 	 2.419500 	 -0.6111590000 	 -2.7497990000 
516.65 	 224.9749000 	 2.419525 	 -0.6079674000 	 -2.7471130000 
516.85 	 224.9749000 	 2.419550 	 -0.6073284000 	 -2.7458730000 
517.50 	 224.9749000 	 2.419575 	 -0.6108602000 	 -2.7491220000 
517.25 	 224.9718000 	 2.419600 	 -0.6103738000 	 -2.7490360000 
517.45 	 224.9670000 	 2.419600 	 -0.6071917000 	 -2.7460260000 
517.65 	 224.9638000 	 2.419625 	 -0.6088161000 	 -2.7471640000 
517.85 	 224.9638000 	 2.419675 	 -0.6111240000 	 -2.7498750000 
518.50 	 224.9591000 	 2.419700 	 -0.6084347000 	 -2.7476120000 
518.25 	 224.9638000 	 2.419725 	 -0.6068993000 	 -2.7457840000 
518.45 	 224.9654000 	 2.419775 	 -0.6099637000 	 -2.7485340000 
518.65 	 224.9686000 	 2.419800 	 -0.6108634000 	 -2.7496650000 
518.85 	 224.9718000 	 2.419825 	 -0.6073125000 	 -2.7465030000 
519.50 	 224.9749000 	 2.419825 	 -0.6078275000 	 -2.7465090000 
519.25 	 224.9765000 	 2.419875 	 -0.6110477000 	 -2.7494880000 
519.45 	 224.9797000 	 2.419875 	 -0.6099892000 	 -2.7487660000 
519.65 	 224.9797000 	 2.419900 	 -0.6068770000 	 -2.7458320000 
519.85 	 224.9861000 	 2.419925 	 -0.6091245000 	 -2.7473640000 
520.50 	 224.9893000 	 2.419925 	 -0.6117694000 	 -2.7498470000 
520.25 	 224.9956000 	 2.419950 	 -0.6088956000 	 -2.7475260000 
520.45 	 224.9988000 	 2.419975 	 -0.6074269000 	 -2.7457550000 
520.65 	 225.0020000 	 2.419950 	 -0.6103770000 	 -2.7483370000 
520.85 	 224.9988000 	 2.419950 	 -0.6111209000 	 -2.7496180000 
521.50 	 224.9972000 	 2.419950 	 -0.6077385000 	 -2.7465470000 
521.25 	 224.9956000 	 2.419950 	 -0.6082026000 	 -2.7464680000 
521.45 	 224.9908000 	 2.419950 	 -0.6114991000 	 -2.7494080000 
521.65 	 224.9956000 	 2.419950 	 -0.6103547000 	 -2.7487530000 
521.85 	 224.9988000 	 2.419950 	 -0.6072648000 	 -2.7458030000 
522.50 	 225.0036000 	 2.419950 	 -0.6100845000 	 -2.7480350000 
522.25 	 225.0036000 	 2.419950 	 -0.6115723000 	 -2.7498980000 
522.45 	 224.9988000 	 2.419950 	 -0.6082471000 	 -2.7469700000 
522.65 	 224.9956000 	 2.419950 	 -0.6079896000 	 -2.7463210000 
522.85 	 224.9908000 	 2.419950 	 -0.6114388000 	 -2.7491730000 
523.50 	 224.9877000 	 2.419950 	 -0.6105328000 	 -2.7491090000 
523.25 	 224.9829000 	 2.419950 	 -0.6074460000 	 -2.7461430000 
523.45 	 224.9829000 	 2.419950 	 -0.6094170000 	 -2.7473510000 
523.65 	 224.9829000 	 2.419950 	 -0.6119569000 	 -2.7500280000 
523.85 	 224.9829000 	 2.419975 	 -0.6089942000 	 -2.7477490000 
524.50 	 224.9813000 	 2.420000 	 -0.6076145000 	 -2.7460860000 
524.25 	 224.9797000 	 2.420000 	 -0.6106345000 	 -2.7487280000 
524.45 	 224.9749000 	 2.420025 	 -0.6115277000 	 -2.7495160000 
524.65 	 224.9718000 	 2.420025 	 -0.6081517000 	 -2.7464580000 
524.85 	 224.9702000 	 2.420050 	 -0.6089179000 	 -2.7466330000 
525.50 	 224.9670000 	 2.420075 	 -0.6119696000 	 -2.7497420000 
525.25 	 224.9638000 	 2.420125 	 -0.6099765000 	 -2.7482990000 
525.45 	 224.9638000 	 2.420150 	 -0.6074778000 	 -2.7458030000 
525.65 	 224.9591000 	 2.420175 	 -0.6104469000 	 -2.7481810000 
525.85 	 224.9591000 	 2.420225 	 -0.6116962000 	 -2.7497860000 
526.50 	 224.9559000 	 2.420250 	 -0.6083075000 	 -2.7468650000 
526.25 	 224.9559000 	 2.420300 	 -0.6083457000 	 -2.7462320000 
526.45 	 224.9527000 	 2.420325 	 -0.6116772000 	 -2.7494490000 
526.65 	 224.9559000 	 2.420375 	 -0.6103833000 	 -2.7487440000 
526.85 	 224.9638000 	 2.420425 	 -0.6075954000 	 -2.7459340000 
527.50 	 224.9718000 	 2.420450 	 -0.6100209000 	 -2.7476060000 
527.25 	 224.9797000 	 2.420475 	 -0.6119792000 	 -2.7499330000 
527.45 	 224.9877000 	 2.420500 	 -0.6092326000 	 -2.7478250000 
527.65 	 224.9940000 	 2.420525 	 -0.6078402000 	 -2.7458890000 
527.85 	 224.9988000 	 2.420500 	 -0.6111050000 	 -2.7487210000 
528.50 	 225.0036000 	 2.420500 	 -0.6115945000 	 -2.7497170000 
528.25 	 225.0115000 	 2.420500 	 -0.6081899000 	 -2.7465660000 
528.45 	 225.0147000 	 2.420500 	 -0.6088321000 	 -2.7468840000 
528.65 	 225.0179000 	 2.420500 	 -0.6121127000 	 -2.7496650000 
528.85 	 225.0210000 	 2.420500 	 -0.6101608000 	 -2.7486290000 
529.50 	 225.0179000 	 2.420500 	 -0.6076749000 	 -2.7458290000 
529.25 	 225.0179000 	 2.420500 	 -0.6104279000 	 -2.7482410000 
529.45 	 225.0147000 	 2.420500 	 -0.6118774000 	 -2.7500090000 
529.65 	 225.0147000 	 2.420500 	 -0.6086795000 	 -2.7472780000 
529.85 	 225.0147000 	 2.420500 	 -0.6082789000 	 -2.7464770000 
530.50 	 225.0131000 	 2.420500 	 -0.6117662000 	 -2.7496020000 
530.25 	 225.0115000 	 2.420500 	 -0.6105582000 	 -2.7491220000 
530.45 	 225.0115000 	 2.420500 	 -0.6076431000 	 -2.7461120000 
530.65 	 225.0115000 	 2.420475 	 -0.6098557000 	 -2.7476310000 
530.85 	 225.0083000 	 2.420450 	 -0.6118806000 	 -2.7500150000 
531.50 	 225.0115000 	 2.420450 	 -0.6091563000 	 -2.7476440000 
531.25 	 225.0067000 	 2.420450 	 -0.6078879000 	 -2.7460160000 
531.45 	 225.0067000 	 2.420450 	 -0.6111908000 	 -2.7490010000 
531.65 	 225.0067000 	 2.420450 	 -0.6110700000 	 -2.7493100000 
531.85 	 225.0036000 	 2.420450 	 -0.6076622000 	 -2.7464420000 
532.50 	 224.9988000 	 2.420450 	 -0.6090863000 	 -2.7472500000 
532.25 	 224.9956000 	 2.420450 	 -0.6121318000 	 -2.7499640000 
532.45 	 224.9924000 	 2.420450 	 -0.6097794000 	 -2.7483370000 
532.65 	 224.9877000 	 2.420450 	 -0.6076209000 	 -2.7461430000 
532.85 	 224.9829000 	 2.420450 	 -0.6107743000 	 -2.7486360000 
533.50 	 224.9797000 	 2.420450 	 -0.6116040000 	 -2.7499200000 
533.25 	 224.9749000 	 2.420450 	 -0.6082566000 	 -2.7469090000 
533.45 	 224.9670000 	 2.420450 	 -0.6086159000 	 -2.7464960000 
533.65 	 224.9638000 	 2.420450 	 -0.6118393000 	 -2.7495990000 
533.85 	 224.9606000 	 2.420450 	 -0.6104915000 	 -2.7489280000 
534.50 	 224.9591000 	 2.420475 	 -0.6076463000 	 -2.7461590000 
534.25 	 224.9591000 	 2.420525 	 -0.6100209000 	 -2.7477740000 
534.45 	 224.9591000 	 2.420575 	 -0.6120841000 	 -2.7500600000 
534.65 	 224.9559000 	 2.420625 	 -0.6090419000 	 -2.7475670000 
534.85 	 224.9559000 	 2.420650 	 -0.6081740000 	 -2.7462510000 
535.50 	 224.9511000 	 2.420700 	 -0.6115659000 	 -2.7493640000 
535.25 	 224.9511000 	 2.420725 	 -0.6112035000 	 -2.7494720000 
535.45 	 224.9511000 	 2.420775 	 -0.6078656000 	 -2.7465060000 
535.65 	 224.9559000 	 2.420825 	 -0.6093438000 	 -2.7472810000 
535.85 	 224.9591000 	 2.420850 	 -0.6120523000 	 -2.7500950000 
536.50 	 224.9670000 	 2.420900 	 -0.6094519000 	 -2.7480760000 
536.25 	 224.9718000 	 2.420925 	 -0.6077576000 	 -2.7461780000 
536.45 	 224.9797000 	 2.420950 	 -0.6111081000 	 -2.7490230000 
536.65 	 224.9893000 	 2.420975 	 -0.6112162000 	 -2.7496460000 
536.85 	 224.9956000 	 2.420950 	 -0.6076972000 	 -2.7468840000 
537.50 	 225.0020000 	 2.420950 	 -0.6089465000 	 -2.7471950000 
537.25 	 225.0067000 	 2.420950 	 -0.6117948000 	 -2.7501230000 
537.45 	 225.0131000 	 2.420950 	 -0.6096871000 	 -2.7485210000 
537.65 	 225.0147000 	 2.420950 	 -0.6075287000 	 -2.7459780000 
537.85 	 225.0179000 	 2.420950 	 -0.6108825000 	 -2.7489880000 
538.50 	 225.0226000 	 2.420950 	 -0.6114228000 	 -2.7500120000 
538.25 	 225.0258000 	 2.420950 	 -0.6078179000 	 -2.7466870000 
538.45 	 225.0258000 	 2.420950 	 -0.6089433000 	 -2.7470590000 
538.65 	 225.0226000 	 2.420950 	 -0.6119315000 	 -2.7500880000 
538.85 	 225.0179000 	 2.420950 	 -0.6101386000 	 -2.7488490000 
539.50 	 225.0147000 	 2.420950 	 -0.6077480000 	 -2.7461620000 
539.25 	 225.0115000 	 2.420925 	 -0.6104851000 	 -2.7483180000 
539.45 	 225.0067000 	 2.420900 	 -0.6118806000 	 -2.7501520000 
539.65 	 225.0036000 	 2.420900 	 -0.6086318000 	 -2.7474340000 
539.85 	 225.0036000 	 2.420900 	 -0.6083870000 	 -2.7466300000 
540.50 	 225.0052000 	 2.420900 	 -0.6117694000 	 -2.7497580000 
540.25 	 225.0036000 	 2.420900 	 -0.6107776000 	 -2.7493540000 
540.45 	 225.0020000 	 2.420900 	 -0.6076877000 	 -2.7463150000 
540.65 	 225.0036000 	 2.420900 	 -0.6095855000 	 -2.7477010000 
540.85 	 224.9988000 	 2.420900 	 -0.6119474000 	 -2.7502380000 
541.50 	 224.9988000 	 2.420900 	 -0.6090323000 	 -2.7479240000 
541.25 	 224.9956000 	 2.420900 	 -0.6078561000 	 -2.7462860000 
541.45 	 224.9956000 	 2.420900 	 -0.6111781000 	 -2.7492300000 
541.65 	 224.9908000 	 2.420900 	 -0.6113434000 	 -2.7499260000 
541.85 	 224.9877000 	 2.420900 	 -0.6080246000 	 -2.7466710000 
542.50 	 224.9845000 	 2.420900 	 -0.6087971000 	 -2.7472620000 
542.25 	 224.9797000 	 2.420900 	 -0.6121063000 	 -2.7502030000 
542.45 	 224.9749000 	 2.420900 	 -0.6101386000 	 -2.7487310000 
542.65 	 224.9718000 	 2.420900 	 -0.6076400000 	 -2.7462260000 
542.85 	 224.9670000 	 2.420900 	 -0.6105931000 	 -2.7485560000 
543.50 	 224.9638000 	 2.420900 	 -0.6118997000 	 -2.7502510000 
543.25 	 224.9591000 	 2.420925 	 -0.6085332000 	 -2.7474560000 
543.45 	 224.9591000 	 2.420975 	 -0.6084474000 	 -2.7467120000 
543.65 	 224.9559000 	 2.421025 	 -0.6117821000 	 -2.7497130000 
543.85 	 224.9559000 	 2.421075 	 -0.6106059000 	 -2.7493570000 
544.50 	 224.9591000 	 2.421100 	 -0.6076590000 	 -2.7463180000 
544.25 	 224.9559000 	 2.421150 	 -0.6097285000 	 -2.7478890000 
544.45 	 224.9559000 	 2.421175 	 -0.6120713000 	 -2.7502920000 
544.65 	 224.9591000 	 2.421225 	 -0.6091182000 	 -2.7478920000 
544.85 	 224.9591000 	 2.421275 	 -0.6080850000 	 -2.7462580000 
545.50 	 224.9638000 	 2.421300 	 -0.6113402000 	 -2.7491730000 
545.25 	 224.9670000 	 2.421325 	 -0.6112480000 	 -2.7498310000 
545.45 	 224.9749000 	 2.421375 	 -0.6078561000 	 -2.7467920000 
545.65 	 224.9765000 	 2.421375 	 -0.6087176000 	 -2.7470780000 
545.85 	 224.9829000 	 2.421400 	 -0.6119983000 	 -2.7502410000 
546.50 	 224.9893000 	 2.421400 	 -0.6098302000 	 -2.7489600000 
546.25 	 224.9956000 	 2.421400 	 -0.6078847000 	 -2.7462960000 
546.45 	 225.0036000 	 2.421400 	 -0.6103833000 	 -2.7481170000 
546.65 	 225.0052000 	 2.421400 	 -0.6124020000 	 -2.7503810000 
546.85 	 225.0067000 	 2.421400 	 -0.6093757000 	 -2.7477930000 
547.50 	 225.0115000 	 2.421400 	 -0.6083488000 	 -2.7464420000 
547.25 	 225.0115000 	 2.421400 	 -0.6117535000 	 -2.7492650000 
547.45 	 225.0067000 	 2.421400 	 -0.6115246000 	 -2.7499170000 
547.65 	 225.0067000 	 2.421400 	 -0.6083393000 	 -2.7468810000 
547.85 	 225.0036000 	 2.421400 	 -0.6093788000 	 -2.7471510000 
548.50 	 225.0036000 	 2.421400 	 -0.6123797000 	 -2.7500880000 
548.25 	 225.0036000 	 2.421400 	 -0.6103675000 	 -2.7487980000 
548.45 	 225.0036000 	 2.421400 	 -0.6080723000 	 -2.7462930000 
548.65 	 225.0036000 	 2.421400 	 -0.6108570000 	 -2.7485050000 
548.85 	 225.0036000 	 2.421400 	 -0.6122525000 	 -2.7502570000 
549.50 	 225.0020000 	 2.421400 	 -0.6088257000 	 -2.7474090000 
549.25 	 224.9988000 	 2.421400 	 -0.6087525000 	 -2.7466870000 
549.45 	 224.9988000 	 2.421400 	 -0.6121349000 	 -2.7500250000 
549.65 	 224.9908000 	 2.421400 	 -0.6110001000 	 -2.7492050000 
549.85 	 224.9940000 	 2.421400 	 -0.6077957000 	 -2.7463210000 
550.50 	 224.9908000 	 2.421400 	 -0.6104056000 	 -2.7482130000 
550.25 	 224.9956000 	 2.421400 	 -0.6124179000 	 -2.7502820000 
550.45 	 224.9956000 	 2.421400 	 -0.6093248000 	 -2.7480670000 
550.65 	 224.9988000 	 2.421400 	 -0.6083711000 	 -2.7464170000 
550.85 	 224.9956000 	 2.421400 	 -0.6115023000 	 -2.7491760000 
551.50 	 224.9956000 	 2.421400 	 -0.6115818000 	 -2.7499640000 
551.25 	 224.9908000 	 2.421400 	 -0.6084251000 	 -2.7469670000 
551.45 	 224.9877000 	 2.421400 	 -0.6093534000 	 -2.7472370000 
551.65 	 224.9829000 	 2.421400 	 -0.6124528000 	 -2.7501800000 
551.85 	 224.9797000 	 2.421400 	 -0.6105455000 	 -2.7489310000 
552.50 	 224.9749000 	 2.421425 	 -0.6078053000 	 -2.7463910000 
552.25 	 224.9749000 	 2.421450 	 -0.6102340000 	 -2.7482030000 
552.45 	 224.9718000 	 2.421475 	 -0.6124274000 	 -2.7504570000 
552.65 	 224.9670000 	 2.421500 	 -0.6095822000 	 -2.7481270000 
552.85 	 224.9670000 	 2.421525 	 -0.6081803000 	 -2.7463690000 
553.50 	 224.9670000 	 2.421550 	 -0.6114864000 	 -2.7491920000 
553.25 	 224.9670000 	 2.421575 	 -0.6118457000 	 -2.7501270000 
553.45 	 224.9670000 	 2.421625 	 -0.6086413000 	 -2.7470050000 
553.65 	 224.9670000 	 2.421650 	 -0.6096236000 	 -2.7473450000 
553.85 	 224.9670000 	 2.421675 	 -0.6125355000 	 -2.7501200000 
554.50 	 224.9670000 	 2.421700 	 -0.6103833000 	 -2.7488550000 
554.25 	 224.9718000 	 2.421725 	 -0.6079674000 	 -2.7463470000 
554.45 	 224.9718000 	 2.421775 	 -0.6110350000 	 -2.7487530000 
554.65 	 224.9718000 	 2.421775 	 -0.6122081000 	 -2.7502980000 
554.85 	 224.9749000 	 2.421800 	 -0.6086445000 	 -2.7474910000 
555.50 	 224.9749000 	 2.421825 	 -0.6085332000 	 -2.7466580000 
555.25 	 224.9797000 	 2.421825 	 -0.6119283000 	 -2.7498180000 
555.45 	 224.9829000 	 2.421875 	 -0.6116613000 	 -2.7498560000 
555.65 	 224.9908000 	 2.421850 	 -0.6086000000 	 -2.7468460000 
555.85 	 224.9956000 	 2.421850 	 -0.6101163000 	 -2.7475710000 
556.50 	 224.9956000 	 2.421850 	 -0.6129329000 	 -2.7503200000 
556.25 	 224.9988000 	 2.421850 	 -0.6103452000 	 -2.7485310000 
556.45 	 225.0004000 	 2.421850 	 -0.6084760000 	 -2.7463820000 
556.65 	 225.0036000 	 2.421850 	 -0.6115277000 	 -2.7488550000 
556.85 	 225.0067000 	 2.421850 	 -0.6125577000 	 -2.7503200000 
557.50 	 225.0115000 	 2.421850 	 -0.6092103000 	 -2.7473990000 
557.25 	 225.0083000 	 2.421850 	 -0.6093534000 	 -2.7469410000 
557.45 	 225.0067000 	 2.421850 	 -0.6126340000 	 -2.7498750000 
557.65 	 225.0036000 	 2.421850 	 -0.6121159000 	 -2.7498910000 
557.85 	 224.9988000 	 2.421850 	 -0.6090482000 	 -2.7466800000 
558.50 	 224.9972000 	 2.421850 	 -0.6111495000 	 -2.7480790000 
558.25 	 224.9972000 	 2.421850 	 -0.6133366000 	 -2.7504250000 
558.45 	 224.9956000 	 2.421850 	 -0.6102149000 	 -2.7480030000 
558.65 	 224.9956000 	 2.421850 	 -0.6092803000 	 -2.7466710000 
558.85 	 224.9956000 	 2.421850 	 -0.6126277000 	 -2.7496120000 
559.50 	 224.9908000 	 2.421850 	 -0.6123797000 	 -2.7499900000 
559.25 	 224.9908000 	 2.421850 	 -0.6092517000 	 -2.7470490000 
559.45 	 224.9908000 	 2.421850 	 -0.6106408000 	 -2.7475770000 
559.65 	 224.9877000 	 2.421850 	 -0.6133652000 	 -2.7503940000 
559.85 	 224.9877000 	 2.421850 	 -0.6112385000 	 -2.7488450000 
560.50 	 224.9829000 	 2.421850 	 -0.6091817000 	 -2.7465340000 
560.25 	 224.9797000 	 2.421875 	 -0.6121635000 	 -2.7489540000 
560.45 	 224.9749000 	 2.421900 	 -0.6135464000 	 -2.7504190000 
560.65 	 224.9718000 	 2.421925 	 -0.6100337000 	 -2.7474310000 
560.85 	 224.9702000 	 2.421950 	 -0.6100718000 	 -2.7469600000 
561.50 	 224.9638000 	 2.421975 	 -0.6135464000 	 -2.7501140000 
561.25 	 224.9638000 	 2.421975 	 -0.6123734000 	 -2.7493950000 
561.45 	 224.9638000 	 2.422025 	 -0.6095505000 	 -2.7467190000 
561.65 	 224.9591000 	 2.422050 	 -0.6117948000 	 -2.7483430000 
561.85 	 224.9591000 	 2.422100 	 -0.6137244000 	 -2.7506100000 
562.50 	 224.9591000 	 2.422125 	 -0.6108634000 	 -2.7484420000 
562.25 	 224.9591000 	 2.422175 	 -0.6095314000 	 -2.7465920000 
562.45 	 224.9591000 	 2.422225 	 -0.6129043000 	 -2.7494780000 
562.65 	 224.9638000 	 2.422250 	 -0.6131458000 	 -2.7501580000 
562.85 	 224.9670000 	 2.422275 	 -0.6098588000 	 -2.7473230000 
563.50 	 224.9718000 	 2.422300 	 -0.6103643000 	 -2.7472750000 
563.25 	 224.9749000 	 2.422325 	 -0.6135018000 	 -2.7503140000 
563.45 	 224.9829000 	 2.422350 	 -0.6122844000 	 -2.7494690000 
563.65 	 224.9893000 	 2.422350 	 -0.6093724000 	 -2.7466080000 
563.85 	 224.9972000 	 2.422350 	 -0.6120682000 	 -2.7484070000 
564.50 	 225.0052000 	 2.422350 	 -0.6140264000 	 -2.7505780000 
564.25 	 225.0115000 	 2.422350 	 -0.6109810000 	 -2.7478980000 
564.45 	 225.0179000 	 2.422350 	 -0.6099923000 	 -2.7468040000 
564.65 	 225.0226000 	 2.422350 	 -0.6135241000 	 -2.7498020000 
564.85 	 225.0226000 	 2.422350 	 -0.6129996000 	 -2.7498790000 
565.50 	 225.0179000 	 2.422350 	 -0.6098906000 	 -2.7469060000 
565.25 	 225.0147000 	 2.422350 	 -0.6113784000 	 -2.7477810000 
565.45 	 225.0147000 	 2.422350 	 -0.6141217000 	 -2.7504950000 
565.65 	 225.0115000 	 2.422350 	 -0.6116867000 	 -2.7486800000 
565.85 	 225.0115000 	 2.422350 	 -0.6097476000 	 -2.7465150000 
566.50 	 225.0115000 	 2.422350 	 -0.6129487000 	 -2.7491350000 
566.25 	 225.0099000 	 2.422350 	 -0.6136227000 	 -2.7501490000 
566.45 	 225.0067000 	 2.422350 	 -0.6102657000 	 -2.7473290000 
566.65 	 225.0036000 	 2.422350 	 -0.6106694000 	 -2.7472470000 
566.85 	 225.0004000 	 2.422350 	 -0.6140550000 	 -2.7504000000 
567.50 	 224.9956000 	 2.422350 	 -0.6121858000 	 -2.7492520000 
567.25 	 224.9956000 	 2.422350 	 -0.6096681000 	 -2.7465570000 
567.45 	 224.9877000 	 2.422350 	 -0.6122462000 	 -2.7486320000 
567.65 	 224.9877000 	 2.422350 	 -0.6138611000 	 -2.7504790000 
567.85 	 224.9829000 	 2.422350 	 -0.6107076000 	 -2.7477520000 
568.50 	 224.9797000 	 2.422350 	 -0.6101735000 	 -2.7468620000 
568.25 	 224.9797000 	 2.422350 	 -0.6135368000 	 -2.7499170000 
568.45 	 224.9749000 	 2.422350 	 -0.6128120000 	 -2.7496270000 
568.65 	 224.9781000 	 2.422350 	 -0.6096904000 	 -2.7466080000 
568.85 	 224.9797000 	 2.422350 	 -0.6119029000 	 -2.7482860000 
569.50 	 224.9829000 	 2.422350 	 -0.6141472000 	 -2.7504950000 
569.25 	 224.9797000 	 2.422375 	 -0.6113561000 	 -2.7483370000 
569.45 	 224.9813000 	 2.422400 	 -0.6101449000 	 -2.7469640000 
569.65 	 224.9797000 	 2.422400 	 -0.6136481000 	 -2.7498340000 
569.85 	 224.9797000 	 2.422425 	 -0.6130536000 	 -2.7497770000 
570.50 	 224.9797000 	 2.422450 	 -0.6097634000 	 -2.7466960000 
570.25 	 224.9749000 	 2.422475 	 -0.6119664000 	 -2.7481910000 
570.45 	 224.9749000 	 2.422475 	 -0.6144142000 	 -2.7505910000 
570.65 	 224.9718000 	 2.422500 	 -0.6115437000 	 -2.7483110000 
570.85 	 224.9670000 	 2.422525 	 -0.6101544000 	 -2.7467280000 
571.50 	 224.9670000 	 2.422550 	 -0.6134669000 	 -2.7495260000 
571.25 	 224.9638000 	 2.422575 	 -0.6136894000 	 -2.7504440000 
571.45 	 224.9638000 	 2.422625 	 -0.6101958000 	 -2.7470490000 
571.65 	 224.9670000 	 2.422650 	 -0.6115277000 	 -2.7475740000 
571.85 	 224.9718000 	 2.422675 	 -0.6143475000 	 -2.7504860000 
572.50 	 224.9749000 	 2.422700 	 -0.6120999000 	 -2.7489120000 
572.25 	 224.9797000 	 2.422700 	 -0.6101831000 	 -2.7466550000 
572.45 	 224.9877000 	 2.422725 	 -0.6127803000 	 -2.7490780000 
572.65 	 224.9908000 	 2.422750 	 -0.6134224000 	 -2.7503460000 
572.85 	 224.9956000 	 2.422750 	 -0.6099160000 	 -2.7471950000 
573.50 	 224.9956000 	 2.422750 	 -0.6115468000 	 -2.7473580000 
573.25 	 224.9908000 	 2.422750 	 -0.6145954000 	 -2.7503080000 
573.45 	 224.9877000 	 2.422750 	 -0.6130950000 	 -2.7495130000 
573.65 	 224.9829000 	 2.422750 	 -0.6103420000 	 -2.7467060000 
573.85 	 224.9829000 	 2.422750 	 -0.6130219000 	 -2.7486830000 
574.50 	 224.9877000 	 2.422750 	 -0.6146590000 	 -2.7507270000 
574.25 	 224.9877000 	 2.422775 	 -0.6116613000 	 -2.7482600000 
574.45 	 224.9908000 	 2.422800 	 -0.6107489000 	 -2.7470650000 
574.65 	 224.9956000 	 2.422800 	 -0.6143252000 	 -2.7501040000 
574.85 	 224.9956000 	 2.422800 	 -0.6130727000 	 -2.7500470000 
575.50 	 224.9988000 	 2.422800 	 -0.6100400000 	 -2.7469440000 
575.25 	 224.9956000 	 2.422800 	 -0.6121890000 	 -2.7484100000 
575.45 	 224.9956000 	 2.422800 	 -0.6144841000 	 -2.7510330000 
575.65 	 224.9908000 	 2.422800 	 -0.6115691000 	 -2.7487020000 
575.85 	 224.9877000 	 2.422800 	 -0.6102594000 	 -2.7469570000 
576.50 	 224.9877000 	 2.422800 	 -0.6135718000 	 -2.7498180000 
576.25 	 224.9877000 	 2.422800 	 -0.6136004000 	 -2.7504440000 
576.45 	 224.9877000 	 2.422800 	 -0.6100718000 	 -2.7474370000 
576.65 	 224.9877000 	 2.422825 	 -0.6112512000 	 -2.7479110000 
576.85 	 224.9845000 	 2.422850 	 -0.6142489000 	 -2.7507690000 
577.50 	 224.9829000 	 2.422875 	 -0.6119696000 	 -2.7492430000 
577.25 	 224.9797000 	 2.422850 	 -0.6106853000 	 -2.7469860000 
577.45 	 224.9749000 	 2.422875 	 -0.6141440000 	 -2.7499420000 
577.65 	 224.9718000 	 2.422875 	 -0.6141599000 	 -2.7509910000 
577.85 	 224.9638000 	 2.422925 	 -0.6106472000 	 -2.7477260000 
578.50 	 224.9638000 	 2.422950 	 -0.6113752000 	 -2.7479270000 
578.25 	 224.9638000 	 2.422975 	 -0.6145000000 	 -2.7509980000 
578.45 	 224.9670000 	 2.423000 	 -0.6127453000 	 -2.7499260000 
578.65 	 224.9686000 	 2.423025 	 -0.6103389000 	 -2.7472850000 
578.85 	 224.9718000 	 2.423075 	 -0.6130695000 	 -2.7495830000 
579.50 	 224.9718000 	 2.423075 	 -0.6146145000 	 -2.7513690000 
579.25 	 224.9670000 	 2.423100 	 -0.6113593000 	 -2.7485310000 
579.45 	 224.9670000 	 2.423125 	 -0.6108029000 	 -2.7477100000 
579.65 	 224.9638000 	 2.423175 	 -0.6142807000 	 -2.7507210000 
579.85 	 224.9654000 	 2.423200 	 -0.6135209000 	 -2.7508130000 
580.50 	 224.9654000 	 2.423225 	 -0.6105168000 	 -2.7477300000 
580.25 	 224.9718000 	 2.423250 	 -0.6122684000 	 -2.7487500000 
580.45 	 224.9749000 	 2.423275 	 -0.6149800000 	 -2.7514710000 
580.65 	 224.9829000 	 2.423300 	 -0.6124719000 	 -2.7495860000 
580.85 	 224.9877000 	 2.423325 	 -0.6104787000 	 -2.7474470000 
581.50 	 224.9940000 	 2.423300 	 -0.6135178000 	 -2.7500340000 
581.25 	 224.9956000 	 2.423300 	 -0.6144810000 	 -2.7515760000 
581.45 	 224.9988000 	 2.423300 	 -0.6111240000 	 -2.7485050000 
581.65 	 224.9988000 	 2.423300 	 -0.6113656000 	 -2.7479930000 
581.85 	 225.0036000 	 2.423300 	 -0.6146653000 	 -2.7512260000 
582.50 	 225.0052000 	 2.423300 	 -0.6133111000 	 -2.7506570000 
582.25 	 225.0067000 	 2.423300 	 -0.6104342000 	 -2.7478280000 
582.45 	 225.0067000 	 2.423300 	 -0.6127675000 	 -2.7493890000 
582.65 	 225.0115000 	 2.423300 	 -0.6147798000 	 -2.7516430000 
582.85 	 225.0131000 	 2.423300 	 -0.6119728000 	 -2.7495670000 
583.50 	 225.0115000 	 2.423300 	 -0.6105518000 	 -2.7477230000 
583.25 	 225.0115000 	 2.423300 	 -0.6137212000 	 -2.7504000000 
583.45 	 225.0115000 	 2.423300 	 -0.6144460000 	 -2.7516170000 
583.65 	 225.0115000 	 2.423300 	 -0.6109715000 	 -2.7486580000 
583.85 	 225.0115000 	 2.423300 	 -0.6113021000 	 -2.7483180000 
584.50 	 225.0067000 	 2.423300 	 -0.6148243000 	 -2.7515700000 
584.25 	 225.0067000 	 2.423300 	 -0.6129678000 	 -2.7505270000 
584.45 	 225.0052000 	 2.423300 	 -0.6103738000 	 -2.7477580000 
584.65 	 225.0036000 	 2.423300 	 -0.6132889000 	 -2.7501460000 
584.85 	 224.9988000 	 2.423300 	 -0.6145350000 	 -2.7518340000 
585.50 	 224.9972000 	 2.423300 	 -0.6111463000 	 -2.7488740000 
585.25 	 224.9956000 	 2.423300 	 -0.6112735000 	 -2.7484860000 
585.45 	 224.9908000 	 2.423300 	 -0.6145986000 	 -2.7516270000 
585.65 	 224.9877000 	 2.423300 	 -0.6129106000 	 -2.7505140000 
585.85 	 224.9877000 	 2.423300 	 -0.6103070000 	 -2.7479620000 
586.50 	 224.9829000 	 2.423300 	 -0.6127548000 	 -2.7498600000 
586.25 	 224.9797000 	 2.423300 	 -0.6147671000 	 -2.7519420000 
586.45 	 224.9829000 	 2.423300 	 -0.6114261000 	 -2.7493190000 
586.65 	 224.9797000 	 2.423300 	 -0.6107871000 	 -2.7482160000 
586.85 	 224.9781000 	 2.423300 	 -0.6143570000 	 -2.7512900000 
587.50 	 224.9749000 	 2.423325 	 -0.6138865000 	 -2.7510330000 
587.25 	 224.9749000 	 2.423350 	 -0.6107044000 	 -2.7479840000 
587.45 	 224.9718000 	 2.423375 	 -0.6127803000 	 -2.7494590000 
587.65 	 224.9718000 	 2.423400 	 -0.6149896000 	 -2.7519000000 
587.85 	 224.9670000 	 2.423425 	 -0.6124973000 	 -2.7499010000 
588.50 	 224.9591000 	 2.423425 	 -0.6107807000 	 -2.7481520000 
588.25 	 224.9559000 	 2.423475 	 -0.6141790000 	 -2.7507460000 
588.45 	 224.9511000 	 2.423525 	 -0.6144333000 	 -2.7517890000 
588.65 	 224.9511000 	 2.423575 	 -0.6110223000 	 -2.7486010000 
588.85 	 224.9559000 	 2.423600 	 -0.6118234000 	 -2.7490710000 
589.50 	 224.9591000 	 2.423625 	 -0.6149165000 	 -2.7521130000 
589.25 	 224.9638000 	 2.423675 	 -0.6129964000 	 -2.7505840000 
589.45 	 224.9718000 	 2.423700 	 -0.6105073000 	 -2.7481210000 
589.65 	 224.9797000 	 2.423725 	 -0.6133270000 	 -2.7504630000 
589.85 	 224.9861000 	 2.423775 	 -0.6146972000 	 -2.7521640000 
590.50 	 224.9956000 	 2.423750 	 -0.6116835000 	 -2.7491890000 
590.25 	 225.0004000 	 2.423750 	 -0.6119029000 	 -2.7487210000 
590.45 	 225.0067000 	 2.423750 	 -0.6151645000 	 -2.7519350000 
590.65 	 225.0147000 	 2.423750 	 -0.6141408000 	 -2.7512740000 
590.85 	 225.0179000 	 2.423750 	 -0.6112258000 	 -2.7484040000 
591.50 	 225.0179000 	 2.423750 	 -0.6134669000 	 -2.7502190000 
591.25 	 225.0226000 	 2.423750 	 -0.6155109000 	 -2.7522980000 
591.45 	 225.0226000 	 2.423750 	 -0.6121032000 	 -2.7496020000 
591.65 	 225.0226000 	 2.423750 	 -0.6115087000 	 -2.7484100000 
591.85 	 225.0226000 	 2.423750 	 -0.6146717000 	 -2.7513540000 
592.50 	 225.0179000 	 2.423750 	 -0.6146972000 	 -2.7520880000 
592.25 	 225.0179000 	 2.423750 	 -0.6114038000 	 -2.7489380000 
592.45 	 225.0147000 	 2.423725 	 -0.6124846000 	 -2.7493540000 
592.65 	 225.0147000 	 2.423700 	 -0.6154506000 	 -2.7522720000 
592.85 	 225.0147000 	 2.423700 	 -0.6135273000 	 -2.7509560000 
593.50 	 225.0147000 	 2.423700 	 -0.6111653000 	 -2.7484700000 
593.25 	 225.0147000 	 2.423700 	 -0.6136863000 	 -2.7503940000 
593.45 	 225.0115000 	 2.423675 	 -0.6153997000 	 -2.7524540000 
593.65 	 225.0052000 	 2.423650 	 -0.6122939000 	 -2.7499290000 
593.85 	 224.9988000 	 2.423650 	 -0.6116136000 	 -2.7486480000 
594.50 	 224.9956000 	 2.423650 	 -0.6148338000 	 -2.7516720000 
594.25 	 224.9924000 	 2.423650 	 -0.6143792000 	 -2.7519450000 
594.45 	 224.9956000 	 2.423650 	 -0.6113911000 	 -2.7488930000 
594.65 	 224.9908000 	 2.423650 	 -0.6126722000 	 -2.7497740000 
594.85 	 224.9908000 	 2.423650 	 -0.6155745000 	 -2.7525780000 
595.50 	 224.9877000 	 2.423650 	 -0.6130250000 	 -2.7506760000 
595.25 	 224.9877000 	 2.423650 	 -0.6111813000 	 -2.7486580000 
595.45 	 224.9797000 	 2.423650 	 -0.6143920000 	 -2.7511600000 
595.65 	 224.9749000 	 2.423650 	 -0.6151009000 	 -2.7524730000 
595.85 	 224.9749000 	 2.423650 	 -0.6118011000 	 -2.7494880000 
596.50 	 224.9718000 	 2.423650 	 -0.6121159000 	 -2.7492520000 
596.25 	 224.9686000 	 2.423650 	 -0.6155173000 	 -2.7523520000 
596.45 	 224.9670000 	 2.423675 	 -0.6135178000 	 -2.7511310000 
596.65 	 224.9670000 	 2.423725 	 -0.6111749000 	 -2.7486290000 
596.85 	 224.9638000 	 2.423750 	 -0.6139565000 	 -2.7509180000 
597.50 	 224.9591000 	 2.423775 	 -0.6154220000 	 -2.7527020000 
597.25 	 224.9591000 	 2.423825 	 -0.6119696000 	 -2.7498180000 
597.45 	 224.9559000 	 2.423850 	 -0.6114578000 	 -2.7490070000 
597.65 	 224.9559000 	 2.423900 	 -0.6151104000 	 -2.7521900000 
597.85 	 224.9559000 	 2.423925 	 -0.6141345000 	 -2.7517320000 
598.50 	 224.9591000 	 2.423975 	 -0.6111081000 	 -2.7487180000 
598.25 	 224.9591000 	 2.424025 	 -0.6132412000 	 -2.7502700000 
598.45 	 224.9654000 	 2.424050 	 -0.6154029000 	 -2.7526310000 
598.65 	 224.9718000 	 2.424075 	 -0.6125800000 	 -2.7504060000 
598.85 	 224.9797000 	 2.424125 	 -0.6112798000 	 -2.7487370000 
599.50 	 224.9877000 	 2.424100 	 -0.6144841000 	 -2.7516400000 
599.25 	 224.9908000 	 2.424125 	 -0.6149960000 	 -2.7526280000 
599.45 	 224.9988000 	 2.424150 	 -0.6117026000 	 -2.7496430000 
599.65 	 224.9988000 	 2.424150 	 -0.6121826000 	 -2.7493860000 
599.85 	 225.0036000 	 2.424150 	 -0.6155491000 	 -2.7524600000 
600.50 	 225.0067000 	 2.424150 	 -0.6141822000 	 -2.7516080000 
600.25 	 225.0067000 	 2.424150 	 -0.6114388000 	 -2.7490930000 
600.45 	 225.0115000 	 2.424150 	 -0.6140105000 	 -2.7510010000 
600.65 	 225.0115000 	 2.424150 	 -0.6158002000 	 -2.7529750000 
600.85 	 225.0115000 	 2.424150 	 -0.6129074000 	 -2.7505840000 
601.50 	 225.0083000 	 2.424150 	 -0.6116962000 	 -2.7491980000 
601.25 	 225.0036000 	 2.424150 	 -0.6154919000 	 -2.7523490000 
601.45 	 225.0020000 	 2.424150 	 -0.6149928000 	 -2.7525970000 
601.65 	 224.9956000 	 2.424150 	 -0.6117185000 	 -2.7493640000 
601.85 	 224.9956000 	 2.424150 	 -0.6131585000 	 -2.7502980000 
602.50 	 224.9908000 	 2.424150 	 -0.6158733000 	 -2.7531750000 
602.25 	 224.9908000 	 2.424150 	 -0.6132698000 	 -2.7511310000 
602.45 	 224.9908000 	 2.424150 	 -0.6115754000 	 -2.7490970000 
602.65 	 224.9908000 	 2.424150 	 -0.6148402000 	 -2.7516170000 
602.85 	 224.9908000 	 2.424150 	 -0.6157303000 	 -2.7531120000 
603.50 	 224.9877000 	 2.424150 	 -0.6122525000 	 -2.7500180000 
603.25 	 224.9877000 	 2.424150 	 -0.6123193000 	 -2.7497320000 
603.45 	 224.9829000 	 2.424150 	 -0.6157271000 	 -2.7529140000 
603.65 	 224.9797000 	 2.424150 	 -0.6142616000 	 -2.7521360000 
603.85 	 224.9781000 	 2.424150 	 -0.6116326000 	 -2.7494180000 
604.50 	 224.9749000 	 2.424150 	 -0.6137657000 	 -2.7509940000 
604.25 	 224.9749000 	 2.424175 	 -0.6159623000 	 -2.7533530000 
604.45 	 224.9749000 	 2.424200 	 -0.6128407000 	 -2.7507750000 
604.65 	 224.9749000 	 2.424225 	 -0.6118075000 	 -2.7494910000 
604.85 	 224.9749000 	 2.424250 	 -0.6155109000 	 -2.7525520000 
605.50 	 224.9718000 	 2.424275 	 -0.6152503000 	 -2.7527680000 
605.25 	 224.9718000 	 2.424275 	 -0.6117153000 	 -2.7497420000 
605.45 	 224.9718000 	 2.424300 	 -0.6135941000 	 -2.7507940000 
605.65 	 224.9718000 	 2.424325 	 -0.6161213000 	 -2.7534290000 
605.85 	 224.9718000 	 2.424350 	 -0.6134796000 	 -2.7515000000 
606.50 	 224.9734000 	 2.424350 	 -0.6117916000 	 -2.7495510000 
606.25 	 224.9749000 	 2.424375 	 -0.6150659000 	 -2.7523710000 
606.45 	 224.9718000 	 2.424400 	 -0.6156985000 	 -2.7533310000 
606.65 	 224.9718000 	 2.424425 	 -0.6122907000 	 -2.7502470000 
606.85 	 224.9749000 	 2.424450 	 -0.6127231000 	 -2.7503430000 
607.50 	 224.9749000 	 2.424450 	 -0.6160228000 	 -2.7532170000 
607.25 	 224.9749000 	 2.424475 	 -0.6143951000 	 -2.7524410000 
607.45 	 224.9797000 	 2.424500 	 -0.6116581000 	 -2.7497260000 
607.65 	 224.9797000 	 2.424525 	 -0.6141599000 	 -2.7516650000 
607.85 	 224.9829000 	 2.424550 	 -0.6158511000 	 -2.7536580000 
608.50 	 224.9829000 	 2.424550 	 -0.6127167000 	 -2.7510070000 
608.25 	 224.9829000 	 2.424550 	 -0.6120968000 	 -2.7500630000 
608.45 	 224.9829000 	 2.424550 	 -0.6155682000 	 -2.7532640000 
608.65 	 224.9877000 	 2.424575 	 -0.6148370000 	 -2.7532860000 
608.85 	 224.9893000 	 2.424600 	 -0.6116231000 	 -2.7504250000 
609.50 	 224.9908000 	 2.424625 	 -0.6135018000 	 -2.7514430000 
609.25 	 224.9908000 	 2.424600 	 -0.6164392000 	 -2.7543610000 
609.45 	 224.9893000 	 2.424600 	 -0.6138389000 	 -2.7526310000 
609.65 	 224.9877000 	 2.424600 	 -0.6121222000 	 -2.7507460000 
609.85 	 224.9829000 	 2.424600 	 -0.6152757000 	 -2.7534010000 
610.50 	 224.9829000 	 2.424600 	 -0.6157970000 	 -2.7547230000 
610.25 	 224.9829000 	 2.424625 	 -0.6122589000 	 -2.7517760000 
610.45 	 224.9877000 	 2.424650 	 -0.6131808000 	 -2.7522250000 
610.65 	 224.9877000 	 2.424675 	 -0.6161754000 	 -2.7554290000 
610.85 	 224.9829000 	 2.424650 	 -0.6144524000 	 -2.7550790000 
611.50 	 224.9829000 	 2.424650 	 -0.6119728000 	 -2.7525040000 
611.25 	 224.9797000 	 2.424675 	 -0.6148911000 	 -2.7549270000 
611.45 	 224.9829000 	 2.424700 	 -0.6162135000 	 -2.7566780000 
611.65 	 224.9797000 	 2.424700 	 -0.6129201000 	 -2.7540300000 
611.85 	 224.9797000 	 2.424725 	 -0.6126499000 	 -2.7535060000 
612.50 	 224.9749000 	 2.424750 	 -0.6160514000 	 -2.7566460000 
612.25 	 224.9718000 	 2.424775 	 -0.6153234000 	 -2.7564650000 
612.45 	 224.9670000 	 2.424800 	 -0.6123447000 	 -2.7536650000 
612.65 	 224.9638000 	 2.424825 	 -0.6140264000 	 -2.7545390000 
612.85 	 224.9591000 	 2.424850 	 -0.6164996000 	 -2.7573430000 
613.50 	 224.9559000 	 2.424900 	 -0.6138992000 	 -2.7551910000 
613.25 	 224.9591000 	 2.424925 	 -0.6120682000 	 -2.7532740000 
613.45 	 224.9591000 	 2.424975 	 -0.6152439000 	 -2.7559950000 
613.65 	 224.9591000 	 2.425025 	 -0.6161690000 	 -2.7572190000 
613.85 	 224.9638000 	 2.425050 	 -0.6128756000 	 -2.7542270000 
614.50 	 224.9638000 	 2.425075 	 -0.6127453000 	 -2.7539630000 
614.25 	 224.9670000 	 2.425100 	 -0.6161054000 	 -2.7570030000 
614.45 	 224.9718000 	 2.425150 	 -0.6149896000 	 -2.7563790000 
614.65 	 224.9749000 	 2.425150 	 -0.6120364000 	 -2.7535220000 
614.85 	 224.9829000 	 2.425175 	 -0.6143411000 	 -2.7552220000 
615.50 	 224.9877000 	 2.425200 	 -0.6165282000 	 -2.7576990000 
615.25 	 224.9956000 	 2.425225 	 -0.6137689000 	 -2.7555210000 
615.45 	 225.0036000 	 2.425200 	 -0.6125228000 	 -2.7536300000 
615.65 	 225.0115000 	 2.425200 	 -0.6158097000 	 -2.7563350000 
615.85 	 225.0115000 	 2.425200 	 -0.6163406000 	 -2.7573270000 
616.50 	 225.0115000 	 2.425200 	 -0.6127930000 	 -2.7540750000 
616.25 	 225.0115000 	 2.425200 	 -0.6136958000 	 -2.7544850000 
616.45 	 225.0067000 	 2.425200 	 -0.6167030000 	 -2.7573870000 
616.65 	 225.0067000 	 2.425200 	 -0.6148974000 	 -2.7562590000 
616.85 	 225.0067000 	 2.425200 	 -0.6123130000 	 -2.7535120000 
617.50 	 225.0067000 	 2.425200 	 -0.6147607000 	 -2.7556580000 
617.25 	 225.0036000 	 2.425200 	 -0.6167062000 	 -2.7577050000 
617.45 	 225.0067000 	 2.425200 	 -0.6139056000 	 -2.7554640000 
617.65 	 225.0067000 	 2.425200 	 -0.6126722000 	 -2.7536840000 
617.85 	 225.0067000 	 2.425200 	 -0.6159051000 	 -2.7563890000 
618.50 	 225.0067000 	 2.425200 	 -0.6162803000 	 -2.7574030000 
618.25 	 225.0067000 	 2.425200 	 -0.6127803000 	 -2.7542660000 
618.45 	 225.0115000 	 2.425200 	 -0.6136703000 	 -2.7544590000 
618.65 	 225.0036000 	 2.425200 	 -0.6169541000 	 -2.7574160000 
618.85 	 225.0036000 	 2.425200 	 -0.6147957000 	 -2.7562460000 
619.50 	 224.9988000 	 2.425200 	 -0.6125355000 	 -2.7536040000 
619.25 	 224.9956000 	 2.425200 	 -0.6157780000 	 -2.7561410000 
619.45 	 224.9940000 	 2.425200 	 -0.6164805000 	 -2.7575110000 
619.65 	 224.9908000 	 2.425200 	 -0.6132157000 	 -2.7546660000 
619.85 	 224.9940000 	 2.425200 	 -0.6132539000 	 -2.7542150000 
620.50 	 224.9908000 	 2.425200 	 -0.6165791000 	 -2.7574090000 
620.25 	 224.9908000 	 2.425200 	 -0.6151867000 	 -2.7567230000 
620.45 	 224.9877000 	 2.425200 	 -0.6125577000 	 -2.7537540000 
620.65 	 224.9829000 	 2.425200 	 -0.6144555000 	 -2.7551680000 
620.85 	 224.9797000 	 2.425200 	 -0.6168175000 	 -2.7577970000 
621.50 	 224.9797000 	 2.425200 	 -0.6142521000 	 -2.7557060000 
621.25 	 224.9749000 	 2.425225 	 -0.6126499000 	 -2.7538780000 
621.45 	 224.9749000 	 2.425225 	 -0.6157811000 	 -2.7566150000 
621.65 	 224.9749000 	 2.425250 	 -0.6163979000 	 -2.7573840000 
621.85 	 224.9749000 	 2.425275 	 -0.6129456000 	 -2.7545170000 
622.50 	 224.9718000 	 2.425300 	 -0.6132762000 	 -2.7544090000 
622.25 	 224.9702000 	 2.425325 	 -0.6167634000 	 -2.7574280000 
622.45 	 224.9654000 	 2.425325 	 -0.6153457000 	 -2.7565260000 
622.65 	 224.9638000 	 2.425375 	 -0.6125450000 	 -2.7538870000 
622.85 	 224.9638000 	 2.425400 	 -0.6147861000 	 -2.7555240000 
623.50 	 224.9670000 	 2.425425 	 -0.6169415000 	 -2.7578770000 
623.25 	 224.9718000 	 2.425450 	 -0.6139342000 	 -2.7554290000 
623.45 	 224.9749000 	 2.425475 	 -0.6128979000 	 -2.7541100000 
623.65 	 224.9797000 	 2.425500 	 -0.6161118000 	 -2.7569010000 
623.85 	 224.9797000 	 2.425525 	 -0.6164201000 	 -2.7575560000 
624.50 	 224.9829000 	 2.425525 	 -0.6130600000 	 -2.7544370000 
624.25 	 224.9813000 	 2.425575 	 -0.6136163000 	 -2.7548120000 
624.45 	 224.9797000 	 2.425550 	 -0.6169383000 	 -2.7577810000 
624.65 	 224.9829000 	 2.425575 	 -0.6148211000 	 -2.7561920000 
624.85 	 224.9829000 	 2.425600 	 -0.6127739000 	 -2.7537630000 
625.50 	 224.9877000 	 2.425625 	 -0.6158511000 	 -2.7564590000 
625.25 	 224.9908000 	 2.425600 	 -0.6170018000 	 -2.7577970000 
625.45 	 224.9956000 	 2.425600 	 -0.6134446000 	 -2.7547490000 
625.65 	 224.9956000 	 2.425600 	 -0.6140168000 	 -2.7548950000 
625.85 	 224.9972000 	 2.425600 	 -0.6173515000 	 -2.7578040000 
626.50 	 224.9988000 	 2.425600 	 -0.6155332000 	 -2.7566180000 
626.25 	 224.9988000 	 2.425600 	 -0.6129233000 	 -2.7539760000 
626.45 	 224.9956000 	 2.425600 	 -0.6157589000 	 -2.7562080000 
626.65 	 224.9988000 	 2.425600 	 -0.6172244000 	 -2.7580480000 
626.85 	 224.9956000 	 2.425600 	 -0.6139533000 	 -2.7551650000 
627.50 	 224.9956000 	 2.425600 	 -0.6136481000 	 -2.7543580000 
627.25 	 224.9908000 	 2.425600 	 -0.6169128000 	 -2.7575020000 
627.45 	 224.9877000 	 2.425600 	 -0.6164582000 	 -2.7573460000 
627.65 	 224.9829000 	 2.425625 	 -0.6130695000 	 -2.7541540000 
627.85 	 224.9797000 	 2.425625 	 -0.6150563000 	 -2.7555080000 
628.50 	 224.9797000 	 2.425650 	 -0.6174946000 	 -2.7580990000 
628.25 	 224.9797000 	 2.425675 	 -0.6147544000 	 -2.7560270000 
628.45 	 224.9749000 	 2.425675 	 -0.6130950000 	 -2.7539220000 
628.65 	 224.9749000 	 2.425725 	 -0.6163661000 	 -2.7567830000 
628.85 	 224.9797000 	 2.425725 	 -0.6168461000 	 -2.7576350000 
629.50 	 224.9797000 	 2.425750 	 -0.6133111000 	 -2.7546720000 
629.25 	 224.9829000 	 2.425775 	 -0.6140105000 	 -2.7547360000 
629.45 	 224.9829000 	 2.425775 	 -0.6172371000 	 -2.7578960000 
629.65 	 224.9877000 	 2.425800 	 -0.6153679000 	 -2.7565540000 
629.85 	 224.9877000 	 2.425825 	 -0.6129678000 	 -2.7540080000 
630.50 	 224.9877000 	 2.425800 	 -0.6154410000 	 -2.7560580000 
630.25 	 224.9893000 	 2.425825 	 -0.6171417000 	 -2.7580740000 
630.45 	 224.9908000 	 2.425825 	 -0.6138102000 	 -2.7551910000 
630.65 	 224.9908000 	 2.425850 	 -0.6137244000 	 -2.7545830000 
630.85 	 224.9956000 	 2.425850 	 -0.6171799000 	 -2.7577180000 
631.50 	 224.9956000 	 2.425850 	 -0.6161658000 	 -2.7572820000 
631.25 	 224.9956000 	 2.425850 	 -0.6130441000 	 -2.7542970000 
631.45 	 224.9956000 	 2.425850 	 -0.6152503000 	 -2.7557280000 
631.65 	 224.9972000 	 2.425850 	 -0.6174564000 	 -2.7582770000 
631.85 	 224.9956000 	 2.425850 	 -0.6144428000 	 -2.7557400000 
632.50 	 224.9972000 	 2.425850 	 -0.6133080000 	 -2.7542460000 
632.25 	 224.9988000 	 2.425850 	 -0.6166680000 	 -2.7572190000 
632.45 	 225.0020000 	 2.425850 	 -0.6166903000 	 -2.7576070000 
632.65 	 225.0036000 	 2.425850 	 -0.6134415000 	 -2.7545390000 
632.85 	 225.0067000 	 2.425850 	 -0.6142934000 	 -2.7550480000 
633.50 	 225.0067000 	 2.425850 	 -0.6174056000 	 -2.7579880000 
633.25 	 225.0036000 	 2.425850 	 -0.6154220000 	 -2.7566270000 
633.45 	 225.0036000 	 2.425850 	 -0.6129901000 	 -2.7541610000 
633.65 	 225.0004000 	 2.425850 	 -0.6153806000 	 -2.7558710000 
633.85 	 224.9988000 	 2.425850 	 -0.6175359000 	 -2.7581530000 
634.50 	 224.9956000 	 2.425850 	 -0.6142203000 	 -2.7557210000 
634.25 	 224.9956000 	 2.425850 	 -0.6133016000 	 -2.7541730000 
634.45 	 224.9908000 	 2.425850 	 -0.6166045000 	 -2.7571610000 
634.65 	 224.9829000 	 2.425850 	 -0.6169796000 	 -2.7578160000 
634.85 	 224.9797000 	 2.425850 	 -0.6135718000 	 -2.7548790000 
635.50 	 224.9718000 	 2.425875 	 -0.6139882000 	 -2.7547770000 
635.25 	 224.9670000 	 2.425875 	 -0.6173642000 	 -2.7578350000 
635.45 	 224.9638000 	 2.425925 	 -0.6159719000 	 -2.7569840000 
635.65 	 224.9638000 	 2.425950 	 -0.6130600000 	 -2.7542500000 
635.85 	 224.9591000 	 2.425975 	 -0.6153043000 	 -2.7558710000 
636.50 	 224.9591000 	 2.426025 	 -0.6175296000 	 -2.7583730000 
636.25 	 224.9638000 	 2.426050 	 -0.6145923000 	 -2.7559500000 
636.45 	 224.9638000 	 2.426075 	 -0.6133747000 	 -2.7543230000 
636.65 	 224.9670000 	 2.426125 	 -0.6165981000 	 -2.7571230000 
636.85 	 224.9670000 	 2.426150 	 -0.6169160000 	 -2.7577720000 
637.50 	 224.9718000 	 2.426175 	 -0.6133938000 	 -2.7546820000 
637.25 	 224.9749000 	 2.426200 	 -0.6146367000 	 -2.7551870000 
637.45 	 224.9797000 	 2.426225 	 -0.6175454000 	 -2.7581910000 
637.65 	 224.9829000 	 2.426225 	 -0.6157589000 	 -2.7567200000 
637.85 	 224.9877000 	 2.426250 	 -0.6132793000 	 -2.7542240000 
638.50 	 224.9908000 	 2.426250 	 -0.6162071000 	 -2.7565800000 
638.25 	 224.9956000 	 2.426250 	 -0.6177044000 	 -2.7580450000 
638.45 	 224.9988000 	 2.426250 	 -0.6139882000 	 -2.7551460000 
638.65 	 225.0004000 	 2.426250 	 -0.6141790000 	 -2.7547740000 
638.85 	 224.9988000 	 2.426250 	 -0.6175931000 	 -2.7578000000 
639.50 	 224.9988000 	 2.426250 	 -0.6159973000 	 -2.7570220000 
639.25 	 224.9988000 	 2.426250 	 -0.6134765000 	 -2.7542690000 
639.45 	 224.9988000 	 2.426250 	 -0.6159083000 	 -2.7565000000 
639.65 	 224.9988000 	 2.426250 	 -0.6178634000 	 -2.7582330000 
639.85 	 225.0067000 	 2.426250 	 -0.6144651000 	 -2.7556230000 
640.50 	 225.0052000 	 2.426250 	 -0.6139596000 	 -2.7543800000 
640.25 	 225.0099000 	 2.426250 	 -0.6172975000 	 -2.7575140000 
640.45 	 225.0115000 	 2.426250 	 -0.6168079000 	 -2.7574440000 
640.65 	 225.0115000 	 2.426250 	 -0.6136068000 	 -2.7544750000 
640.85 	 225.0083000 	 2.426250 	 -0.6155618000 	 -2.7559090000 
641.50 	 225.0036000 	 2.426250 	 -0.6178474000 	 -2.7582100000 
641.25 	 225.0004000 	 2.426250 	 -0.6148243000 	 -2.7557530000 
641.45 	 224.9956000 	 2.426250 	 -0.6136258000 	 -2.7542210000 
641.65 	 224.9908000 	 2.426250 	 -0.6169033000 	 -2.7571580000 
641.85 	 224.9908000 	 2.426250 	 -0.6171386000 	 -2.7578380000 
642.50 	 224.9877000 	 2.426250 	 -0.6138547000 	 -2.7546790000 
642.25 	 224.9829000 	 2.426250 	 -0.6147893000 	 -2.7551300000 
642.45 	 224.9797000 	 2.426250 	 -0.6178220000 	 -2.7581440000 
642.65 	 224.9797000 	 2.426250 	 -0.6154696000 	 -2.7564180000 
642.85 	 224.9781000 	 2.426275 	 -0.6135559000 	 -2.7542080000 
643.50 	 224.9749000 	 2.426300 	 -0.6168525000 	 -2.7569550000 
643.25 	 224.9749000 	 2.426325 	 -0.6174119000 	 -2.7579400000 
643.45 	 224.9749000 	 2.426350 	 -0.6138515000 	 -2.7548850000 
643.65 	 224.9718000 	 2.426350 	 -0.6146717000 	 -2.7550980000 
643.85 	 224.9670000 	 2.426375 	 -0.6179905000 	 -2.7579750000 
644.50 	 224.9638000 	 2.426400 	 -0.6163533000 	 -2.7569610000 
644.25 	 224.9638000 	 2.426425 	 -0.6137816000 	 -2.7543000000 
644.45 	 224.9591000 	 2.426475 	 -0.6159909000 	 -2.7561120000 
644.65 	 224.9575000 	 2.426500 	 -0.6179587000 	 -2.7582330000 
644.85 	 224.9591000 	 2.426550 	 -0.6145954000 	 -2.7555270000 
645.50 	 224.9591000 	 2.426575 	 -0.6141758000 	 -2.7545990000 
645.25 	 224.9638000 	 2.426625 	 -0.6174914000 	 -2.7576540000 
645.45 	 224.9638000 	 2.426650 	 -0.6171290000 	 -2.7576570000 
645.65 	 224.9718000 	 2.426675 	 -0.6137657000 	 -2.7546850000 
645.85 	 224.9781000 	 2.426725 	 -0.6151962000 	 -2.7553400000 
646.50 	 224.9861000 	 2.426725 	 -0.6182639000 	 -2.7583030000 
646.25 	 224.9908000 	 2.426725 	 -0.6162866000 	 -2.7569930000 
646.45 	 224.9988000 	 2.426775 	 -0.6137276000 	 -2.7543800000 
646.65 	 225.0067000 	 2.426750 	 -0.6166045000 	 -2.7564940000 
646.85 	 225.0115000 	 2.426750 	 -0.6181653000 	 -2.7583730000 
647.50 	 225.0163000 	 2.426750 	 -0.6148148000 	 -2.7554100000 
647.25 	 225.0179000 	 2.426750 	 -0.6145477000 	 -2.7545740000 
647.45 	 225.0226000 	 2.426750 	 -0.6180127000 	 -2.7579310000 
647.65 	 225.0258000 	 2.426750 	 -0.6167762000 	 -2.7571840000 
647.85 	 225.0258000 	 2.426750 	 -0.6138706000 	 -2.7543700000 
648.50 	 225.0274000 	 2.426750 	 -0.6160132000 	 -2.7558610000 
648.25 	 225.0306000 	 2.426725 	 -0.6182671000 	 -2.7582900000 
648.45 	 225.0258000 	 2.426700 	 -0.6152980000 	 -2.7558520000 
648.65 	 225.0258000 	 2.426675 	 -0.6141694000 	 -2.7545330000 
648.85 	 225.0226000 	 2.426650 	 -0.6176503000 	 -2.7575590000 
649.50 	 225.0179000 	 2.426650 	 -0.6174819000 	 -2.7578320000 
649.25 	 225.0147000 	 2.426650 	 -0.6141122000 	 -2.7548920000 
649.45 	 225.0147000 	 2.426625 	 -0.6155904000 	 -2.7556870000 
649.65 	 225.0067000 	 2.426600 	 -0.6183116000 	 -2.7584080000 
649.85 	 225.0067000 	 2.426600 	 -0.6159433000 	 -2.7564400000 
650.50 	 225.0004000 	 2.426600 	 -0.6140359000 	 -2.7543930000 
650.25 	 224.9956000 	 2.426600 	 -0.6171608000 	 -2.7570980000 
650.45 	 224.9908000 	 2.426600 	 -0.6177998000 	 -2.7580960000 
650.65 	 224.9877000 	 2.426600 	 -0.6142203000 	 -2.7549740000 
650.85 	 224.9877000 	 2.426600 	 -0.6146304000 	 -2.7548060000 
651.50 	 224.9877000 	 2.426600 	 -0.6179683000 	 -2.7579150000 
651.25 	 224.9877000 	 2.426600 	 -0.6171767000 	 -2.7576030000 
651.45 	 224.9908000 	 2.426600 	 -0.6140296000 	 -2.7546310000 
651.65 	 224.9908000 	 2.426600 	 -0.6155841000 	 -2.7555850000 
651.85 	 224.9956000 	 2.426600 	 -0.6182702000 	 -2.7583530000 
652.50 	 224.9908000 	 2.426600 	 -0.6156031000 	 -2.7563290000 
652.25 	 224.9908000 	 2.426600 	 -0.6138706000 	 -2.7544560000 
652.45 	 224.9877000 	 2.426600 	 -0.6171703000 	 -2.7569900000 
652.65 	 224.9829000 	 2.426600 	 -0.6177902000 	 -2.7581370000 
652.85 	 224.9797000 	 2.426600 	 -0.6144301000 	 -2.7550280000 
653.50 	 224.9749000 	 2.426600 	 -0.6150786000 	 -2.7550700000 
653.25 	 224.9749000 	 2.426600 	 -0.6182258000 	 -2.7582710000 
653.45 	 224.9749000 	 2.426600 	 -0.6161213000 	 -2.7567670000 
653.65 	 224.9797000 	 2.426650 	 -0.6140010000 	 -2.7544150000 
653.85 	 224.9797000 	 2.426650 	 -0.6167984000 	 -2.7567360000 
654.50 	 224.9797000 	 2.426700 	 -0.6179333000 	 -2.7583030000 
654.25 	 224.9797000 	 2.426700 	 -0.6144238000 	 -2.7551300000 
654.45 	 224.9749000 	 2.426725 	 -0.6147512000 	 -2.7548890000 
654.65 	 224.9718000 	 2.426750 	 -0.6182258000 	 -2.7579980000 
654.85 	 224.9638000 	 2.426775 	 -0.6165695000 	 -2.7571330000 
655.50 	 224.9622000 	 2.426800 	 -0.6137753000 	 -2.7543450000 
655.25 	 224.9575000 	 2.426825 	 -0.6165791000 	 -2.7564690000 
655.45 	 224.9559000 	 2.426875 	 -0.6181717000 	 -2.7583630000 
655.65 	 224.9511000 	 2.426925 	 -0.6150786000 	 -2.7557850000 
655.85 	 224.9543000 	 2.426950 	 -0.6143379000 	 -2.7546060000 
656.50 	 224.9527000 	 2.427000 	 -0.6177966000 	 -2.7577590000 
656.25 	 224.9559000 	 2.427025 	 -0.6171576000 	 -2.7577370000 
656.45 	 224.9575000 	 2.427075 	 -0.6137943000 	 -2.7542910000 
656.65 	 224.9638000 	 2.427125 	 -0.6158511000 	 -2.7559410000 
656.85 	 224.9686000 	 2.427150 	 -0.6183529000 	 -2.7584900000 
657.50 	 224.9734000 	 2.427175 	 -0.6152948000 	 -2.7560360000 
657.25 	 224.9781000 	 2.427175 	 -0.6140741000 	 -2.7545710000 
657.45 	 224.9813000 	 2.427225 	 -0.6173261000 	 -2.7572760000 
657.65 	 224.9829000 	 2.427225 	 -0.6174405000 	 -2.7579980000 
657.85 	 224.9877000 	 2.427225 	 -0.6140645000 	 -2.7547040000 
658.50 	 224.9908000 	 2.427275 	 -0.6154664000 	 -2.7556130000 
658.25 	 224.9956000 	 2.427250 	 -0.6183560000 	 -2.7584650000 
658.45 	 225.0036000 	 2.427250 	 -0.6155841000 	 -2.7563700000 
658.65 	 225.0067000 	 2.427250 	 -0.6140550000 	 -2.7544720000 
658.85 	 225.0115000 	 2.427250 	 -0.6173102000 	 -2.7573900000 
659.50 	 225.0115000 	 2.427250 	 -0.6177711000 	 -2.7580070000 
659.25 	 225.0147000 	 2.427250 	 -0.6141949000 	 -2.7548530000 
659.45 	 225.0147000 	 2.427250 	 -0.6153710000 	 -2.7555150000 
659.65 	 225.0147000 	 2.427250 	 -0.6183084000 	 -2.7583530000 
659.85 	 225.0147000 	 2.427250 	 -0.6159337000 	 -2.7566590000 
660.50 	 225.0179000 	 2.427250 	 -0.6138039000 	 -2.7545580000 
660.25 	 225.0179000 	 2.427250 	 -0.6167539000 	 -2.7569930000 
660.45 	 225.0163000 	 2.427250 	 -0.6179047000 	 -2.7583660000 
660.65 	 225.0115000 	 2.427250 	 -0.6143220000 	 -2.7552760000 
660.85 	 225.0067000 	 2.427250 	 -0.6146749000 	 -2.7549680000 
661.50 	 225.0067000 	 2.427250 	 -0.6180668000 	 -2.7579750000 
661.25 	 225.0020000 	 2.427250 	 -0.6166840000 	 -2.7575400000 
661.45 	 225.0036000 	 2.427250 	 -0.6137371000 	 -2.7544720000 
661.65 	 224.9988000 	 2.427250 	 -0.6162421000 	 -2.7563790000 
661.85 	 224.9988000 	 2.427250 	 -0.6182766000 	 -2.7584770000 
662.50 	 224.9988000 	 2.427250 	 -0.6154251000 	 -2.7561350000 
662.25 	 224.9956000 	 2.427250 	 -0.6140168000 	 -2.7545800000 
662.45 	 224.9956000 	 2.427250 	 -0.6174850000 	 -2.7576160000 
662.65 	 224.9908000 	 2.427250 	 -0.6174564000 	 -2.7579980000 
662.85 	 224.9877000 	 2.427250 	 -0.6140327000 	 -2.7549270000 
663.50 	 224.9877000 	 2.427250 	 -0.6152058000 	 -2.7553750000 
663.25 	 224.9829000 	 2.427250 	 -0.6182798000 	 -2.7582490000 
663.45 	 224.9877000 	 2.427250 	 -0.6162739000 	 -2.7568600000 
663.65 	 224.9877000 	 2.427250 	 -0.6138198000 	 -2.7543960000 
663.85 	 224.9908000 	 2.427250 	 -0.6166204000 	 -2.7565540000 
664.50 	 224.9924000 	 2.427250 	 -0.6181431000 	 -2.7583470000 
664.25 	 224.9908000 	 2.427250 	 -0.6147416000 	 -2.7554350000 
664.45 	 224.9908000 	 2.427250 	 -0.6144015000 	 -2.7547870000 
664.65 	 224.9877000 	 2.427250 	 -0.6178252000 	 -2.7579020000 
664.85 	 224.9829000 	 2.427250 	 -0.6168461000 	 -2.7575180000 
665.50 	 224.9797000 	 2.427250 	 -0.6139024000 	 -2.7545800000 
665.25 	 224.9797000 	 2.427250 	 -0.6158638000 	 -2.7559310000 
665.45 	 224.9797000 	 2.427250 	 -0.6183020000 	 -2.7584680000 
665.65 	 224.9749000 	 2.427250 	 -0.6154982000 	 -2.7562430000 
665.85 	 224.9765000 	 2.427275 	 -0.6139978000 	 -2.7544240000 
666.50 	 224.9749000 	 2.427300 	 -0.6172498000 	 -2.7570310000 
666.25 	 224.9749000 	 2.427325 	 -0.6180350000 	 -2.7583570000 
666.45 	 224.9686000 	 2.427350 	 -0.6145382000 	 -2.7552380000 
666.65 	 224.9670000 	 2.427375 	 -0.6147671000 	 -2.7549490000 
666.85 	 224.9638000 	 2.427400 	 -0.6181208000 	 -2.7581310000 
667.50 	 224.9606000 	 2.427425 	 -0.6169510000 	 -2.7572890000 
667.25 	 224.9591000 	 2.427475 	 -0.6137689000 	 -2.7545450000 
667.45 	 224.9622000 	 2.427500 	 -0.6164233000 	 -2.7562740000 
667.65 	 224.9638000 	 2.427550 	 -0.6182416000 	 -2.7584770000 
667.85 	 224.9670000 	 2.427575 	 -0.6152980000 	 -2.7560620000 
668.50 	 224.9670000 	 2.427600 	 -0.6143379000 	 -2.7545450000 
668.25 	 224.9718000 	 2.427625 	 -0.6178761000 	 -2.7578070000 
668.45 	 224.9749000 	 2.427650 	 -0.6173928000 	 -2.7579690000 
668.65 	 224.9797000 	 2.427675 	 -0.6140931000 	 -2.7546180000 
668.85 	 224.9845000 	 2.427675 	 -0.6159051000 	 -2.7555590000 
669.50 	 224.9908000 	 2.427700 	 -0.6187153000 	 -2.7583190000 
669.25 	 224.9988000 	 2.427700 	 -0.6165981000 	 -2.7568440000 
669.45 	 225.0067000 	 2.427700 	 -0.6144492000 	 -2.7545930000 
669.65 	 225.0115000 	 2.427700 	 -0.6174533000 	 -2.7568310000 
669.85 	 225.0147000 	 2.427700 	 -0.6184737000 	 -2.7583090000 
670.50 	 225.0147000 	 2.427700 	 -0.6153329000 	 -2.7555970000 
670.25 	 225.0147000 	 2.427700 	 -0.6150500000 	 -2.7548760000 
670.45 	 225.0147000 	 2.427700 	 -0.6185086000 	 -2.7580100000 
670.65 	 225.0115000 	 2.427700 	 -0.6176059000 	 -2.7575680000 
670.85 	 225.0115000 	 2.427700 	 -0.6144619000 	 -2.7546120000 
671.50 	 225.0067000 	 2.427700 	 -0.6163470000 	 -2.7558450000 
671.25 	 225.0036000 	 2.427700 	 -0.6189601000 	 -2.7585350000 
671.45 	 224.9988000 	 2.427700 	 -0.6161754000 	 -2.7563830000 
671.65 	 224.9956000 	 2.427700 	 -0.6146526000 	 -2.7545480000 
671.85 	 224.9956000 	 2.427700 	 -0.6180159000 	 -2.7575490000 
672.50 	 224.9956000 	 2.427700 	 -0.6181145000 	 -2.7580200000 
672.25 	 224.9908000 	 2.427700 	 -0.6147067000 	 -2.7550060000 
672.45 	 224.9956000 	 2.427700 	 -0.6159051000 	 -2.7555180000 
672.65 	 224.9956000 	 2.427700 	 -0.6188996000 	 -2.7584240000 
672.85 	 224.9908000 	 2.427700 	 -0.6173865000 	 -2.7573270000 
673.50 	 224.9877000 	 2.427700 	 -0.6143379000 	 -2.7545070000 
673.25 	 224.9813000 	 2.427700 	 -0.6169319000 	 -2.7566210000 
673.45 	 224.9797000 	 2.427700 	 -0.6187089000 	 -2.7585700000 
673.65 	 224.9749000 	 2.427700 	 -0.6155745000 	 -2.7558360000 
673.85 	 224.9749000 	 2.427700 	 -0.6150150000 	 -2.7549520000 
674.50 	 224.9749000 	 2.427725 	 -0.6183656000 	 -2.7579430000 
674.25 	 224.9797000 	 2.427725 	 -0.6177775000 	 -2.7578580000 
674.45 	 224.9749000 	 2.427750 	 -0.6144492000 	 -2.7548440000 
674.65 	 224.9749000 	 2.427775 	 -0.6164328000 	 -2.7558740000 
674.85 	 224.9749000 	 2.427800 	 -0.6190650000 	 -2.7586210000 
675.50 	 224.9749000 	 2.427825 	 -0.6160386000 	 -2.7562360000 
675.25 	 224.9734000 	 2.427825 	 -0.6147798000 	 -2.7546120000 
675.45 	 224.9749000 	 2.427850 	 -0.6182353000 	 -2.7576130000 
675.65 	 224.9734000 	 2.427875 	 -0.6181272000 	 -2.7580450000 
675.85 	 224.9718000 	 2.427900 	 -0.6148751000 	 -2.7550760000 
676.50 	 224.9734000 	 2.427925 	 -0.6159655000 	 -2.7556040000 
676.25 	 224.9749000 	 2.427925 	 -0.6191031000 	 -2.7585000000 
676.45 	 224.9749000 	 2.427950 	 -0.6170400000 	 -2.7572350000 
676.65 	 224.9797000 	 2.427975 	 -0.6145890000 	 -2.7545450000 
676.85 	 224.9797000 	 2.428000 	 -0.6173229000 	 -2.7569070000 
677.50 	 224.9813000 	 2.428025 	 -0.6188456000 	 -2.7586590000 
677.25 	 224.9829000 	 2.428025 	 -0.6157144000 	 -2.7558740000 
677.45 	 224.9877000 	 2.428050 	 -0.6150849000 	 -2.7548600000 
677.65 	 224.9877000 	 2.428050 	 -0.6186994000 	 -2.7580170000 
677.85 	 224.9908000 	 2.428050 	 -0.6176440000 	 -2.7578610000 
678.50 	 224.9924000 	 2.428050 	 -0.6147162000 	 -2.7546370000 
678.25 	 224.9956000 	 2.428050 	 -0.6166331000 	 -2.7561280000 
678.45 	 224.9972000 	 2.428050 	 -0.6190364000 	 -2.7586210000 
678.65 	 224.9988000 	 2.428050 	 -0.6160132000 	 -2.7561380000 
678.85 	 224.9988000 	 2.428050 	 -0.6149387000 	 -2.7548890000 
679.50 	 224.9988000 	 2.428050 	 -0.6186517000 	 -2.7579750000 
679.25 	 224.9956000 	 2.428050 	 -0.6181208000 	 -2.7579180000 
679.45 	 224.9956000 	 2.428050 	 -0.6147321000 	 -2.7547870000 
679.65 	 224.9908000 	 2.428050 	 -0.6162389000 	 -2.7556670000 
679.85 	 224.9877000 	 2.428050 	 -0.6190936000 	 -2.7586110000 
680.50 	 224.9829000 	 2.428050 	 -0.6164773000 	 -2.7564780000 
680.25 	 224.9813000 	 2.428075 	 -0.6146304000 	 -2.7545930000 
680.45 	 224.9797000 	 2.428100 	 -0.6178125000 	 -2.7572440000 
680.65 	 224.9797000 	 2.428125 	 -0.6188138000 	 -2.7585000000 
680.85 	 224.9813000 	 2.428125 	 -0.6153202000 	 -2.7554830000 
681.50 	 224.9813000 	 2.428150 	 -0.6154855000 	 -2.7551210000 
681.25 	 224.9797000 	 2.428175 	 -0.6188138000 	 -2.7580900000 
681.45 	 224.9797000 	 2.428175 	 -0.6175550000 	 -2.7575430000 
681.65 	 224.9797000 	 2.428200 	 -0.6146749000 	 -2.7548470000 
681.85 	 224.9797000 	 2.428225 	 -0.6168715000 	 -2.7564140000 
682.50 	 224.9797000 	 2.428225 	 -0.6189664000 	 -2.7587510000 
682.25 	 224.9829000 	 2.428275 	 -0.6161340000 	 -2.7565130000 
682.45 	 224.9877000 	 2.428250 	 -0.6148847000 	 -2.7547140000 
682.65 	 224.9877000 	 2.428275 	 -0.6183783000 	 -2.7575910000 
682.85 	 224.9908000 	 2.428300 	 -0.6188393000 	 -2.7584110000 
683.50 	 224.9908000 	 2.428325 	 -0.6152948000 	 -2.7552510000 
683.25 	 224.9908000 	 2.428300 	 -0.6161912000 	 -2.7554510000 
683.45 	 224.9972000 	 2.428300 	 -0.6193002000 	 -2.7585700000 
683.65 	 225.0020000 	 2.428300 	 -0.6177266000 	 -2.7574990000 
683.85 	 225.0067000 	 2.428300 	 -0.6150341000 	 -2.7547450000 
684.50 	 225.0115000 	 2.428300 	 -0.6172816000 	 -2.7563890000 
684.25 	 225.0115000 	 2.428300 	 -0.6193097000 	 -2.7587700000 
684.45 	 225.0115000 	 2.428300 	 -0.6162739000 	 -2.7562900000 
684.65 	 225.0052000 	 2.428300 	 -0.6151994000 	 -2.7549170000 
684.85 	 224.9988000 	 2.428300 	 -0.6184356000 	 -2.7577530000 
685.50 	 224.9956000 	 2.428300 	 -0.6187344000 	 -2.7583790000 
685.25 	 224.9956000 	 2.428300 	 -0.6152884000 	 -2.7552510000 
685.45 	 224.9908000 	 2.428300 	 -0.6164868000 	 -2.7558200000 
685.65 	 224.9908000 	 2.428300 	 -0.6193288000 	 -2.7587410000 
685.85 	 224.9893000 	 2.428300 	 -0.6173229000 	 -2.7572980000 
686.50 	 224.9877000 	 2.428300 	 -0.6149419000 	 -2.7548150000 
686.25 	 224.9877000 	 2.428300 	 -0.6180827000 	 -2.7571420000 
686.45 	 224.9877000 	 2.428300 	 -0.6191031000 	 -2.7586360000 
686.65 	 224.9877000 	 2.428300 	 -0.6158479000 	 -2.7558010000 
686.85 	 224.9877000 	 2.428300 	 -0.6157653000 	 -2.7553590000 
687.50 	 224.9829000 	 2.428300 	 -0.6189632000 	 -2.7582870000 
687.25 	 224.9829000 	 2.428300 	 -0.6177362000 	 -2.7575270000 
687.45 	 224.9829000 	 2.428325 	 -0.6150182000 	 -2.7548730000 
687.65 	 224.9797000 	 2.428350 	 -0.6174437000 	 -2.7567320000 
687.85 	 224.9749000 	 2.428375 	 -0.6192939000 	 -2.7587730000 
688.50 	 224.9749000 	 2.428375 	 -0.6164487000 	 -2.7564530000 
688.25 	 224.9718000 	 2.428400 	 -0.6152280000 	 -2.7549270000 
688.45 	 224.9718000 	 2.428425 	 -0.6186517000 	 -2.7577850000 
688.65 	 224.9718000 	 2.428425 	 -0.6189473000 	 -2.7584680000 
688.85 	 224.9718000 	 2.428475 	 -0.6153933000 	 -2.7553370000 
689.50 	 224.9718000 	 2.428475 	 -0.6160577000 	 -2.7555430000 
689.25 	 224.9718000 	 2.428500 	 -0.6191635000 	 -2.7584810000 
689.45 	 224.9670000 	 2.428525 	 -0.6177902000 	 -2.7574990000 
689.65 	 224.9670000 	 2.428550 	 -0.6149419000 	 -2.7548410000 
689.85 	 224.9670000 	 2.428575 	 -0.6175454000 	 -2.7568790000 
690.50 	 224.9670000 	 2.428600 	 -0.6193193000 	 -2.7588530000 
690.25 	 224.9686000 	 2.428650 	 -0.6160991000 	 -2.7559250000 
690.45 	 224.9734000 	 2.428675 	 -0.6155777000 	 -2.7551810000 
690.65 	 224.9797000 	 2.428675 	 -0.6191413000 	 -2.7582520000 
690.85 	 224.9877000 	 2.428725 	 -0.6181812000 	 -2.7579560000 
691.50 	 224.9956000 	 2.428700 	 -0.6151263000 	 -2.7549970000 
691.25 	 225.0020000 	 2.428700 	 -0.6173674000 	 -2.7563760000 
691.45 	 225.0099000 	 2.428700 	 -0.6194909000 	 -2.7587380000 
691.65 	 225.0147000 	 2.428700 	 -0.6165377000 	 -2.7563190000 
691.85 	 225.0179000 	 2.428700 	 -0.6155364000 	 -2.7548600000 
692.50 	 225.0226000 	 2.428700 	 -0.6188202000 	 -2.7579090000 
692.25 	 225.0210000 	 2.428700 	 -0.6186295000 	 -2.7581340000 
692.45 	 225.0179000 	 2.428700 	 -0.6152661000 	 -2.7551110000 
692.65 	 225.0147000 	 2.428700 	 -0.6168111000 	 -2.7559950000 
692.85 	 225.0147000 	 2.428700 	 -0.6194973000 	 -2.7588240000 
693.50 	 225.0147000 	 2.428700 	 -0.6171767000 	 -2.7570560000 
693.25 	 225.0083000 	 2.428700 	 -0.6151199000 	 -2.7548280000 
693.45 	 225.0067000 	 2.428700 	 -0.6181304000 	 -2.7572120000 
693.65 	 225.0036000 	 2.428700 	 -0.6191508000 	 -2.7586300000 
693.85 	 224.9988000 	 2.428700 	 -0.6155841000 	 -2.7555370000 
694.50 	 224.9956000 	 2.428700 	 -0.6161721000 	 -2.7553880000 
694.25 	 224.9956000 	 2.428700 	 -0.6193829000 	 -2.7584080000 
694.45 	 224.9956000 	 2.428700 	 -0.6177902000 	 -2.7575240000 
694.65 	 224.9956000 	 2.428700 	 -0.6149514000 	 -2.7549460000 
694.85 	 224.9988000 	 2.428700 	 -0.6173420000 	 -2.7566150000 
695.50 	 225.0036000 	 2.428700 	 -0.6193161000 	 -2.7586780000 
695.25 	 225.0020000 	 2.428700 	 -0.6159115000 	 -2.7557630000 
695.45 	 224.9988000 	 2.428700 	 -0.6158988000 	 -2.7553180000 
695.65 	 224.9956000 	 2.428700 	 -0.6192557000 	 -2.7583090000 
695.85 	 224.9908000 	 2.428700 	 -0.6179428000 	 -2.7577020000 
696.50 	 224.9877000 	 2.428700 	 -0.6149991000 	 -2.7547520000 
696.25 	 224.9813000 	 2.428700 	 -0.6174564000 	 -2.7564940000 
696.45 	 224.9797000 	 2.428700 	 -0.6194019000 	 -2.7587440000 
696.65 	 224.9749000 	 2.428700 	 -0.6162294000 	 -2.7558960000 
696.85 	 224.9734000 	 2.428700 	 -0.6157207000 	 -2.7551840000 
697.50 	 224.9718000 	 2.428700 	 -0.6191985000 	 -2.7583820000 
697.25 	 224.9670000 	 2.428700 	 -0.6180159000 	 -2.7577810000 
697.45 	 224.9686000 	 2.428725 	 -0.6152375000 	 -2.7546760000 
697.65 	 224.9718000 	 2.428750 	 -0.6174564000 	 -2.7565410000 
697.85 	 224.9718000 	 2.428775 	 -0.6196022000 	 -2.7588880000 
698.50 	 224.9670000 	 2.428800 	 -0.6163152000 	 -2.7561950000 
698.25 	 224.9718000 	 2.428825 	 -0.6157843000 	 -2.7550060000 
698.45 	 224.9670000 	 2.428825 	 -0.6191285000 	 -2.7581910000 
698.65 	 224.9670000 	 2.428875 	 -0.6186040000 	 -2.7580260000 
698.85 	 224.9670000 	 2.428900 	 -0.6152185000 	 -2.7550220000 
699.50 	 224.9670000 	 2.428925 	 -0.6169637000 	 -2.7561250000 
699.25 	 224.9702000 	 2.428975 	 -0.6196022000 	 -2.7589290000 
699.45 	 224.9734000 	 2.429000 	 -0.6169033000 	 -2.7567930000 
699.65 	 224.9749000 	 2.429025 	 -0.6152566000 	 -2.7549080000 
699.85 	 224.9797000 	 2.429025 	 -0.6186549000 	 -2.7577020000 
700.50 	 224.9829000 	 2.429050 	 -0.6190427000 	 -2.7585670000 
700.25 	 224.9829000 	 2.429075 	 -0.6158288000 	 -2.7557150000 
700.45 	 224.9877000 	 2.429050 	 -0.6160641000 	 -2.7553620000 
700.65 	 224.9877000 	 2.429075 	 -0.6194751000 	 -2.7585410000 
700.85 	 224.9908000 	 2.429075 	 -0.6180859000 	 -2.7577810000 
701.50 	 224.9956000 	 2.429100 	 -0.6152312000 	 -2.7548220000 
701.25 	 224.9988000 	 2.429100 	 -0.6179269000 	 -2.7568530000 
701.45 	 225.0036000 	 2.429100 	 -0.6196785000 	 -2.7588620000 
701.65 	 225.0067000 	 2.429100 	 -0.6166267000 	 -2.7561860000 
701.85 	 225.0115000 	 2.429100 	 -0.6160037000 	 -2.7551910000 
702.50 	 225.0147000 	 2.429100 	 -0.6193002000 	 -2.7582610000 
702.25 	 225.0179000 	 2.429100 	 -0.6187375000 	 -2.7583570000 
702.45 	 225.0226000 	 2.429100 	 -0.6155522000 	 -2.7552130000 
702.65 	 225.0226000 	 2.429100 	 -0.6169796000 	 -2.7561470000 
702.85 	 225.0226000 	 2.429100 	 -0.6198724000 	 -2.7588680000 
703.50 	 225.0131000 	 2.429100 	 -0.6175900000 	 -2.7572280000 
703.25 	 225.0067000 	 2.429100 	 -0.6154664000 	 -2.7548950000 
703.45 	 224.9956000 	 2.429100 	 -0.6185627000 	 -2.7576640000 
703.65 	 224.9877000 	 2.429100 	 -0.6195195000 	 -2.7587730000 
703.85 	 224.9829000 	 2.429100 	 -0.6160228000 	 -2.7556770000 
704.50 	 224.9797000 	 2.429100 	 -0.6163406000 	 -2.7555310000 
704.25 	 224.9749000 	 2.429100 	 -0.6196086000 	 -2.7584200000 
704.45 	 224.9718000 	 2.429100 	 -0.6183720000 	 -2.7578670000 
704.65 	 224.9718000 	 2.429100 	 -0.6155269000 	 -2.7548950000 
704.85 	 224.9670000 	 2.429100 	 -0.6175423000 	 -2.7565730000 
705.50 	 224.9670000 	 2.429125 	 -0.6197548000 	 -2.7588530000 
705.25 	 224.9654000 	 2.429125 	 -0.6169001000 	 -2.7564690000 
705.45 	 224.9670000 	 2.429175 	 -0.6158956000 	 -2.7551970000 
705.65 	 224.9654000 	 2.429200 	 -0.6191667000 	 -2.7581950000 
705.85 	 224.9638000 	 2.429225 	 -0.6188043000 	 -2.7583310000 
706.50 	 224.9591000 	 2.429275 	 -0.6155872000 	 -2.7552800000 
706.25 	 224.9591000 	 2.429300 	 -0.6169923000 	 -2.7558960000 
706.45 	 224.9591000 	 2.429350 	 -0.6198152000 	 -2.7588810000 
706.65 	 224.9591000 	 2.429375 	 -0.6176726000 	 -2.7571800000 
706.85 	 224.9591000 	 2.429425 	 -0.6156540000 	 -2.7549430000 
707.50 	 224.9670000 	 2.429450 	 -0.6186612000 	 -2.7575870000 
707.25 	 224.9718000 	 2.429475 	 -0.6195736000 	 -2.7587320000 
707.45 	 224.9797000 	 2.429525 	 -0.6160228000 	 -2.7558830000 
707.65 	 224.9877000 	 2.429525 	 -0.6163025000 	 -2.7554420000 
707.85 	 224.9988000 	 2.429550 	 -0.6197866000 	 -2.7584710000 
708.50 	 225.0147000 	 2.429550 	 -0.6183497000 	 -2.7577750000 
708.25 	 225.0242000 	 2.429550 	 -0.6155141000 	 -2.7550000000 
708.45 	 225.0385000 	 2.429550 	 -0.6178029000 	 -2.7568020000 
708.65 	 225.0465000 	 2.429550 	 -0.6199773000 	 -2.7590340000 
708.85 	 225.0544000 	 2.429550 	 -0.6168143000 	 -2.7563860000 
709.50 	 225.0560000 	 2.429500 	 -0.6159719000 	 -2.7551620000 
709.25 	 225.0576000 	 2.429425 	 -0.6192780000 	 -2.7581530000 
709.45 	 225.0544000 	 2.429375 	 -0.6192875000 	 -2.7584770000 
709.65 	 225.0512000 	 2.429325 	 -0.6159878000 	 -2.7554610000 
709.85 	 225.0481000 	 2.429275 	 -0.6168365000 	 -2.7559340000 
710.50 	 225.0417000 	 2.429250 	 -0.6199582000 	 -2.7588180000 
710.25 	 225.0369000 	 2.429200 	 -0.6178665000 	 -2.7574920000 
710.45 	 225.0290000 	 2.429175 	 -0.6155586000 	 -2.7548820000 
710.65 	 225.0226000 	 2.429150 	 -0.6182511000 	 -2.7568690000 
710.85 	 225.0147000 	 2.429150 	 -0.6200441000 	 -2.7589160000 
711.50 	 225.0083000 	 2.429150 	 -0.6167920000 	 -2.7562840000 
711.25 	 225.0036000 	 2.429150 	 -0.6158988000 	 -2.7550190000 
711.45 	 224.9956000 	 2.429150 	 -0.6194210000 	 -2.7582520000 
711.65 	 224.9908000 	 2.429150 	 -0.6188710000 	 -2.7584140000 
711.85 	 224.9877000 	 2.429150 	 -0.6158288000 	 -2.7553910000 
712.50 	 224.9877000 	 2.429150 	 -0.6171449000 	 -2.7560840000 
712.25 	 224.9861000 	 2.429150 	 -0.6200123000 	 -2.7591230000 
712.45 	 224.9829000 	 2.429150 	 -0.6179428000 	 -2.7574380000 
712.65 	 224.9829000 	 2.429150 	 -0.6155682000 	 -2.7549970000 
712.85 	 224.9797000 	 2.429150 	 -0.6185055000 	 -2.7571520000 
713.50 	 224.9797000 	 2.429150 	 -0.6197643000 	 -2.7587640000 
713.25 	 224.9797000 	 2.429150 	 -0.6164868000 	 -2.7559950000 
713.45 	 224.9765000 	 2.429150 	 -0.6163089000 	 -2.7553530000 
713.65 	 224.9749000 	 2.429150 	 -0.6195545000 	 -2.7583470000 
713.85 	 224.9749000 	 2.429150 	 -0.6189505000 	 -2.7582770000 
714.50 	 224.9718000 	 2.429200 	 -0.6156413000 	 -2.7552540000 
714.25 	 224.9718000 	 2.429200 	 -0.6176694000 	 -2.7563890000 
714.45 	 224.9718000 	 2.429225 	 -0.6201363000 	 -2.7589100000 
714.65 	 224.9718000 	 2.429250 	 -0.6176281000 	 -2.7571770000 
714.85 	 224.9734000 	 2.429275 	 -0.6156349000 	 -2.7549650000 
715.50 	 224.9718000 	 2.429300 	 -0.6188011000 	 -2.7575680000 
715.25 	 224.9749000 	 2.429300 	 -0.6195863000 	 -2.7588840000 
715.45 	 224.9734000 	 2.429325 	 -0.6162643000 	 -2.7557500000 
715.65 	 224.9718000 	 2.429350 	 -0.6166680000 	 -2.7557980000 
715.85 	 224.9718000 	 2.429375 	 -0.6198152000 	 -2.7589860000 
716.50 	 224.9718000 	 2.429400 	 -0.6184959000 	 -2.7578770000 
716.25 	 224.9718000 	 2.429400 	 -0.6154919000 	 -2.7552510000 
716.45 	 224.9670000 	 2.429425 	 -0.6180159000 	 -2.7568850000 
716.65 	 224.9638000 	 2.429475 	 -0.6199805000 	 -2.7591040000 
716.85 	 224.9575000 	 2.429500 	 -0.6169510000 	 -2.7565670000 
717.50 	 224.9559000 	 2.429525 	 -0.6158034000 	 -2.7552860000 
717.25 	 224.9511000 	 2.429575 	 -0.6191604000 	 -2.7580550000 
717.45 	 224.9479000 	 2.429625 	 -0.6193797000 	 -2.7585090000 
717.65 	 224.9479000 	 2.429675 	 -0.6159909000 	 -2.7555370000 
717.85 	 224.9479000 	 2.429725 	 -0.6170241000 	 -2.7558550000 
718.50 	 224.9479000 	 2.429775 	 -0.6199773000 	 -2.7587700000 
718.25 	 224.9511000 	 2.429825 	 -0.6179428000 	 -2.7574280000 
718.45 	 224.9559000 	 2.429875 	 -0.6155713000 	 -2.7549970000 
718.65 	 224.9606000 	 2.429900 	 -0.6183656000 	 -2.7572150000 
718.85 	 224.9670000 	 2.429950 	 -0.6198533000 	 -2.7590630000 
719.50 	 224.9749000 	 2.429975 	 -0.6163692000 	 -2.7561570000 
719.25 	 224.9829000 	 2.429975 	 -0.6162834000 	 -2.7554830000 
719.45 	 224.9877000 	 2.430025 	 -0.6195831000 	 -2.7585700000 
719.65 	 224.9956000 	 2.430000 	 -0.6189315000 	 -2.7583060000 
719.85 	 225.0004000 	 2.430000 	 -0.6158002000 	 -2.7551080000 
720.50 	 225.0067000 	 2.430000 	 -0.6181113000 	 -2.7566880000 
720.25 	 225.0147000 	 2.430000 	 -0.6203302000 	 -2.7590690000 
720.45 	 225.0179000 	 2.430000 	 -0.6174024000 	 -2.7567800000 
720.65 	 225.0226000 	 2.430000 	 -0.6159878000 	 -2.7552290000 
720.85 	 225.0179000 	 2.430000 	 -0.6195514000 	 -2.7584080000 
721.50 	 225.0179000 	 2.430000 	 -0.6194878000 	 -2.7585510000 
721.25 	 225.0179000 	 2.430000 	 -0.6160195000 	 -2.7554700000 
721.45 	 225.0179000 	 2.430000 	 -0.6175041000 	 -2.7562550000 
721.65 	 225.0179000 	 2.430000 	 -0.6203015000 	 -2.7589730000 
721.85 	 225.0179000 	 2.430000 	 -0.6180954000 	 -2.7574350000 
722.50 	 225.0179000 	 2.430000 	 -0.6158574000 	 -2.7551080000 
722.25 	 225.0179000 	 2.430000 	 -0.6186931000 	 -2.7574990000 
722.45 	 225.0147000 	 2.430000 	 -0.6201553000 	 -2.7591010000 
722.65 	 225.0115000 	 2.429975 	 -0.6164265000 	 -2.7560620000 
722.85 	 225.0067000 	 2.429950 	 -0.6167412000 	 -2.7558330000 
723.50 	 225.0020000 	 2.429950 	 -0.6201363000 	 -2.7588590000 
723.25 	 224.9988000 	 2.429950 	 -0.6183020000 	 -2.7576350000 
723.45 	 224.9956000 	 2.429950 	 -0.6158956000 	 -2.7551240000 
723.65 	 224.9956000 	 2.429950 	 -0.6185055000 	 -2.7571800000 
723.85 	 224.9956000 	 2.429950 	 -0.6201553000 	 -2.7589960000 
724.50 	 224.9940000 	 2.429950 	 -0.6167443000 	 -2.7560360000 
724.25 	 224.9908000 	 2.429950 	 -0.6166204000 	 -2.7554610000 
724.45 	 224.9877000 	 2.429950 	 -0.6200123000 	 -2.7585250000 
724.65 	 224.9829000 	 2.429950 	 -0.6192906000 	 -2.7584270000 
724.85 	 224.9749000 	 2.429950 	 -0.6160768000 	 -2.7552890000 
725.50 	 224.9718000 	 2.429950 	 -0.6175995000 	 -2.7563060000 
725.25 	 224.9670000 	 2.429950 	 -0.6202094000 	 -2.7590630000 
725.45 	 224.9718000 	 2.429950 	 -0.6177425000 	 -2.7572280000 
725.65 	 224.9718000 	 2.429950 	 -0.6160323000 	 -2.7550980000 
725.85 	 224.9718000 	 2.429975 	 -0.6190872000 	 -2.7574600000 
726.50 	 224.9718000 	 2.430000 	 -0.6201203000 	 -2.7590050000 
726.25 	 224.9718000 	 2.430025 	 -0.6167189000 	 -2.7560200000 
726.45 	 224.9718000 	 2.430050 	 -0.6166680000 	 -2.7556160000 
726.65 	 224.9702000 	 2.430075 	 -0.6200441000 	 -2.7587130000 
726.85 	 224.9670000 	 2.430075 	 -0.6191381000 	 -2.7583340000 
727.50 	 224.9638000 	 2.430125 	 -0.6159719000 	 -2.7553620000 
727.25 	 224.9638000 	 2.430150 	 -0.6177266000 	 -2.7565510000 
727.45 	 224.9638000 	 2.430175 	 -0.6204605000 	 -2.7591740000 
727.65 	 224.9591000 	 2.430225 	 -0.6177235000 	 -2.7570280000 
727.85 	 224.9638000 	 2.430250 	 -0.6162007000 	 -2.7551400000 
728.50 	 224.9654000 	 2.430275 	 -0.6192303000 	 -2.7578100000 
728.25 	 224.9702000 	 2.430325 	 -0.6201236000 	 -2.7589070000 
728.45 	 224.9749000 	 2.430350 	 -0.6166935000 	 -2.7560460000 
728.65 	 224.9797000 	 2.430375 	 -0.6168906000 	 -2.7555850000 
728.85 	 224.9829000 	 2.430375 	 -0.6204732000 	 -2.7586300000 
729.50 	 224.9877000 	 2.430400 	 -0.6193034000 	 -2.7581280000 
729.25 	 224.9893000 	 2.430425 	 -0.6161944000 	 -2.7551720000 
729.45 	 224.9956000 	 2.430400 	 -0.6182098000 	 -2.7565190000 
729.65 	 224.9988000 	 2.430400 	 -0.6205750000 	 -2.7591960000 
729.85 	 225.0052000 	 2.430400 	 -0.6176249000 	 -2.7566340000 
730.50 	 225.0115000 	 2.430400 	 -0.6166649000 	 -2.7554130000 
730.25 	 225.0147000 	 2.430400 	 -0.6201140000 	 -2.7582900000 
730.45 	 225.0147000 	 2.430400 	 -0.6200059000 	 -2.7585250000 
730.65 	 225.0147000 	 2.430400 	 -0.6167094000 	 -2.7556130000 
730.85 	 225.0115000 	 2.430400 	 -0.6177616000 	 -2.7561730000 
731.50 	 225.0099000 	 2.430400 	 -0.6208165000 	 -2.7590150000 
731.25 	 225.0067000 	 2.430400 	 -0.6181844000 	 -2.7571490000 
731.45 	 225.0052000 	 2.430400 	 -0.6163533000 	 -2.7551240000 
731.65 	 225.0036000 	 2.430400 	 -0.6192589000 	 -2.7575810000 
731.85 	 225.0036000 	 2.430400 	 -0.6204192000 	 -2.7589130000 
732.50 	 225.0036000 	 2.430400 	 -0.6169605000 	 -2.7559730000 
732.25 	 225.0036000 	 2.430400 	 -0.6172244000 	 -2.7557790000 
732.45 	 225.0052000 	 2.430400 	 -0.6206544000 	 -2.7586170000 
732.65 	 225.0036000 	 2.430400 	 -0.6195037000 	 -2.7583340000 
732.85 	 225.0067000 	 2.430400 	 -0.6164201000 	 -2.7553490000 
733.50 	 225.0036000 	 2.430400 	 -0.6185405000 	 -2.7567640000 
733.25 	 225.0036000 	 2.430400 	 -0.6207816000 	 -2.7592690000 
733.45 	 225.0036000 	 2.430400 	 -0.6179746000 	 -2.7568280000 
733.65 	 224.9988000 	 2.430400 	 -0.6165536000 	 -2.7553020000 
733.85 	 224.9956000 	 2.430400 	 -0.6198819000 	 -2.7583500000 
734.50 	 224.9956000 	 2.430400 	 -0.6200345000 	 -2.7587000000 
734.25 	 224.9908000 	 2.430400 	 -0.6165473000 	 -2.7556830000 
734.45 	 224.9877000 	 2.430400 	 -0.6180668000 	 -2.7565220000 
734.65 	 224.9797000 	 2.430400 	 -0.6207975000 	 -2.7590820000 
734.85 	 224.9797000 	 2.430400 	 -0.6182925000 	 -2.7572730000 
735.50 	 224.9797000 	 2.430400 	 -0.6163216000 	 -2.7550980000 
735.25 	 224.9749000 	 2.430400 	 -0.6195386000 	 -2.7577460000 
735.45 	 224.9749000 	 2.430425 	 -0.6204351000 	 -2.7589420000 
735.65 	 224.9749000 	 2.430450 	 -0.6168811000 	 -2.7558800000 
735.85 	 224.9749000 	 2.430475 	 -0.6172975000 	 -2.7557690000 
736.50 	 224.9718000 	 2.430500 	 -0.6206830000 	 -2.7588560000 
736.25 	 224.9718000 	 2.430525 	 -0.6195704000 	 -2.7583850000 
736.45 	 224.9718000 	 2.430525 	 -0.6164138000 	 -2.7553150000 
736.65 	 224.9718000 	 2.430550 	 -0.6187407000 	 -2.7568020000 
736.85 	 224.9718000 	 2.430575 	 -0.6208706000 	 -2.7591710000 
737.50 	 224.9670000 	 2.430600 	 -0.6180732000 	 -2.7570500000 
737.25 	 224.9670000 	 2.430625 	 -0.6167412000 	 -2.7552600000 
737.45 	 224.9670000 	 2.430675 	 -0.6200123000 	 -2.7579400000 
737.65 	 224.9670000 	 2.430675 	 -0.6205781000 	 -2.7589100000 
737.85 	 224.9670000 	 2.430725 	 -0.6172212000 	 -2.7560110000 
738.50 	 224.9702000 	 2.430750 	 -0.6178411000 	 -2.7561190000 
738.25 	 224.9749000 	 2.430775 	 -0.6209342000 	 -2.7590630000 
738.45 	 224.9797000 	 2.430775 	 -0.6191699000 	 -2.7578070000 
738.65 	 224.9877000 	 2.430800 	 -0.6165822000 	 -2.7550540000 
738.85 	 224.9908000 	 2.430800 	 -0.6195068000 	 -2.7572470000 
739.50 	 224.9988000 	 2.430800 	 -0.6209119000 	 -2.7592850000 
739.25 	 224.9988000 	 2.430800 	 -0.6178824000 	 -2.7564620000 
739.45 	 225.0036000 	 2.430800 	 -0.6171036000 	 -2.7555910000 
739.65 	 225.0052000 	 2.430800 	 -0.6205273000 	 -2.7585790000 
739.85 	 225.0036000 	 2.430800 	 -0.6203238000 	 -2.7586780000 
740.50 	 225.0052000 	 2.430800 	 -0.6170177000 	 -2.7555630000 
740.25 	 225.0036000 	 2.430800 	 -0.6181176000 	 -2.7562650000 
740.45 	 225.0036000 	 2.430800 	 -0.6210549000 	 -2.7592980000 
740.65 	 225.0036000 	 2.430800 	 -0.6185659000 	 -2.7572920000 
740.85 	 225.0036000 	 2.430800 	 -0.6167285000 	 -2.7553210000 
741.50 	 225.0036000 	 2.430800 	 -0.6197643000 	 -2.7578160000 
741.25 	 225.0036000 	 2.430800 	 -0.6207561000 	 -2.7591230000 
741.45 	 225.0036000 	 2.430800 	 -0.6177775000 	 -2.7566850000 
741.65 	 224.9988000 	 2.430800 	 -0.6172307000 	 -2.7556070000 
741.85 	 224.9956000 	 2.430800 	 -0.6204732000 	 -2.7584520000 
742.50 	 224.9908000 	 2.430800 	 -0.6203874000 	 -2.7587160000 
742.25 	 224.9877000 	 2.430800 	 -0.6169701000 	 -2.7557980000 
742.45 	 224.9908000 	 2.430800 	 -0.6180922000 	 -2.7561410000 
742.65 	 224.9893000 	 2.430825 	 -0.6211376000 	 -2.7591830000 
742.85 	 224.9908000 	 2.430850 	 -0.6193860000 	 -2.7577910000 
743.50 	 224.9908000 	 2.430875 	 -0.6168048000 	 -2.7553400000 
743.25 	 224.9877000 	 2.430850 	 -0.6197580000 	 -2.7572350000 
743.45 	 224.9829000 	 2.430850 	 -0.6212743000 	 -2.7592690000 
743.65 	 224.9797000 	 2.430850 	 -0.6180827000 	 -2.7564080000 
743.85 	 224.9749000 	 2.430875 	 -0.6174278000 	 -2.7554920000 
744.50 	 224.9749000 	 2.430875 	 -0.6208992000 	 -2.7585860000 
744.25 	 224.9749000 	 2.430900 	 -0.6204827000 	 -2.7585250000 
744.45 	 224.9749000 	 2.430925 	 -0.6173007000 	 -2.7558070000 
744.65 	 224.9749000 	 2.430975 	 -0.6185691000 	 -2.7563790000 
744.85 	 224.9718000 	 2.430975 	 -0.6215064000 	 -2.7592180000 
745.50 	 224.9749000 	 2.430975 	 -0.6193956000 	 -2.7575910000 
745.25 	 224.9749000 	 2.431025 	 -0.6171735000 	 -2.7552730000 
745.45 	 224.9797000 	 2.431025 	 -0.6199932000 	 -2.7576610000 
745.65 	 224.9829000 	 2.431050 	 -0.6214237000 	 -2.7593770000 
745.85 	 224.9845000 	 2.431050 	 -0.6184483000 	 -2.7567930000 
746.50 	 224.9877000 	 2.431075 	 -0.6176249000 	 -2.7556260000 
746.25 	 224.9861000 	 2.431075 	 -0.6209691000 	 -2.7586520000 
746.45 	 224.9829000 	 2.431100 	 -0.6205845000 	 -2.7588680000 
746.65 	 224.9877000 	 2.431100 	 -0.6175931000 	 -2.7558360000 
746.85 	 224.9861000 	 2.431100 	 -0.6185754000 	 -2.7564940000 
747.50 	 224.9845000 	 2.431100 	 -0.6215922000 	 -2.7592340000 
747.25 	 224.9829000 	 2.431125 	 -0.6194274000 	 -2.7577620000 
747.45 	 224.9829000 	 2.431150 	 -0.6171004000 	 -2.7554580000 
747.65 	 224.9829000 	 2.431175 	 -0.6199138000 	 -2.7577560000 
747.85 	 224.9829000 	 2.431150 	 -0.6215858000 	 -2.7595810000 
748.50 	 224.9829000 	 2.431150 	 -0.6185086000 	 -2.7567800000 
748.25 	 224.9829000 	 2.431175 	 -0.6179174000 	 -2.7560010000 
748.45 	 224.9845000 	 2.431200 	 -0.6213824000 	 -2.7589800000 
748.65 	 224.9877000 	 2.431200 	 -0.6209247000 	 -2.7589640000 
748.85 	 224.9893000 	 2.431200 	 -0.6177966000 	 -2.7559540000 
749.50 	 224.9908000 	 2.431200 	 -0.6192906000 	 -2.7570180000 
749.25 	 224.9908000 	 2.431200 	 -0.6219705000 	 -2.7597970000 
749.45 	 224.9956000 	 2.431200 	 -0.6195863000 	 -2.7577850000 
749.65 	 224.9956000 	 2.431200 	 -0.6177203000 	 -2.7557790000 
749.85 	 224.9956000 	 2.431200 	 -0.6209850000 	 -2.7584080000 
750.50 	 224.9988000 	 2.431200 	 -0.6214905000 	 -2.7595580000 
750.25 	 224.9988000 	 2.431200 	 -0.6178601000 	 -2.7563220000 
750.45 	 224.9972000 	 2.431200 	 -0.6186549000 	 -2.7565160000 
750.65 	 224.9956000 	 2.431200 	 -0.6218402000 	 -2.7595140000 
750.85 	 224.9908000 	 2.431200 	 -0.6202285000 	 -2.7585410000 
751.50 	 224.9861000 	 2.431200 	 -0.6174946000 	 -2.7558140000 
751.25 	 224.9829000 	 2.431225 	 -0.6198661000 	 -2.7577430000 
751.45 	 224.9749000 	 2.431225 	 -0.6219228000 	 -2.7598130000 
751.65 	 224.9734000 	 2.431250 	 -0.6189982000 	 -2.7574890000 
751.85 	 224.9718000 	 2.431275 	 -0.6175931000 	 -2.7559090000 
752.50 	 224.9718000 	 2.431300 	 -0.6208134000 	 -2.7585250000 
752.25 	 224.9670000 	 2.431325 	 -0.6213443000 	 -2.7595230000 
752.45 	 224.9638000 	 2.431350 	 -0.6178188000 	 -2.7564690000 
752.65 	 224.9638000 	 2.431375 	 -0.6187725000 	 -2.7568600000 
752.85 	 224.9638000 	 2.431425 	 -0.6217734000 	 -2.7597430000 
753.50 	 224.9670000 	 2.431450 	 -0.6201839000 	 -2.7586590000 
753.25 	 224.9718000 	 2.431475 	 -0.6174914000 	 -2.7560840000 
753.45 	 224.9797000 	 2.431500 	 -0.6199265000 	 -2.7578860000 
753.65 	 224.9829000 	 2.431525 	 -0.6219642000 	 -2.7599880000 
753.85 	 224.9893000 	 2.431500 	 -0.6190300000 	 -2.7576800000 
754.50 	 224.9956000 	 2.431500 	 -0.6178538000 	 -2.7560140000 
754.25 	 225.0036000 	 2.431500 	 -0.6212902000 	 -2.7591040000 
754.45 	 225.0067000 	 2.431500 	 -0.6213252000 	 -2.7598480000 
754.65 	 225.0115000 	 2.431500 	 -0.6179142000 	 -2.7567070000 
754.85 	 225.0147000 	 2.431500 	 -0.6186072000 	 -2.7568050000 
755.50 	 225.0179000 	 2.431500 	 -0.6218116000 	 -2.7599270000 
755.25 	 225.0226000 	 2.431500 	 -0.6202729000 	 -2.7589990000 
755.45 	 225.0226000 	 2.431500 	 -0.6174914000 	 -2.7562300000 
755.65 	 225.0226000 	 2.431500 	 -0.6198215000 	 -2.7579120000 
755.85 	 225.0195000 	 2.431500 	 -0.6219419000 	 -2.7602230000 
756.50 	 225.0179000 	 2.431500 	 -0.6186994000 	 -2.7575490000 
756.25 	 225.0147000 	 2.431500 	 -0.6178920000 	 -2.7563760000 
756.45 	 225.0131000 	 2.431500 	 -0.6211090000 	 -2.7593960000 
756.65 	 225.0115000 	 2.431500 	 -0.6210232000 	 -2.7597490000 
756.85 	 225.0067000 	 2.431500 	 -0.6176631000 	 -2.7566530000 
757.50 	 225.0067000 	 2.431450 	 -0.6190236000 	 -2.7572920000 
757.25 	 225.0036000 	 2.431450 	 -0.6218910000 	 -2.7602670000 
757.45 	 224.9988000 	 2.431450 	 -0.6196626000 	 -2.7585380000 
757.65 	 224.9956000 	 2.431450 	 -0.6174882000 	 -2.7562650000 
757.85 	 224.9956000 	 2.431450 	 -0.6204732000 	 -2.7587000000 
758.50 	 224.9940000 	 2.431450 	 -0.6215382000 	 -2.7601750000 
758.25 	 224.9908000 	 2.431450 	 -0.6181176000 	 -2.7571230000 
758.45 	 224.9877000 	 2.431450 	 -0.6183529000 	 -2.7568370000 
758.65 	 224.9829000 	 2.431450 	 -0.6218815000 	 -2.7600000000 
758.85 	 224.9781000 	 2.431450 	 -0.6202920000 	 -2.7593330000 
759.50 	 224.9718000 	 2.431450 	 -0.6175804000 	 -2.7565030000 
759.25 	 224.9670000 	 2.431450 	 -0.6196880000 	 -2.7580900000 
759.45 	 224.9638000 	 2.431450 	 -0.6219895000 	 -2.7603210000 
759.65 	 224.9622000 	 2.431475 	 -0.6192207000 	 -2.7584460000 
759.85 	 224.9559000 	 2.431525 	 -0.6178792000 	 -2.7565610000 
760.50 	 224.9559000 	 2.431575 	 -0.6208737000 	 -2.7592340000 
760.25 	 224.9559000 	 2.431625 	 -0.6214746000 	 -2.7602990000 
760.45 	 224.9559000 	 2.431650 	 -0.6178347000 	 -2.7570500000 
760.65 	 224.9559000 	 2.431700 	 -0.6186199000 	 -2.7572700000 
760.85 	 224.9591000 	 2.431725 	 -0.6219069000 	 -2.7603880000 
761.50 	 224.9606000 	 2.431775 	 -0.6201553000 	 -2.7591870000 
761.25 	 224.9638000 	 2.431800 	 -0.6175359000 	 -2.7567100000 
761.45 	 224.9670000 	 2.431850 	 -0.6198947000 	 -2.7585920000 
761.65 	 224.9718000 	 2.431875 	 -0.6220500000 	 -2.7607660000 
761.85 	 224.9797000 	 2.431875 	 -0.6192271000 	 -2.7585000000 
762.50 	 224.9893000 	 2.431925 	 -0.6178729000 	 -2.7569070000 
762.25 	 224.9956000 	 2.431900 	 -0.6213474000 	 -2.7598410000 
762.45 	 225.0036000 	 2.431900 	 -0.6212966000 	 -2.7604710000 
762.65 	 225.0067000 	 2.431900 	 -0.6178506000 	 -2.7572760000 
762.85 	 225.0083000 	 2.431900 	 -0.6191508000 	 -2.7579690000 
763.50 	 225.0083000 	 2.431900 	 -0.6220531000 	 -2.7608810000 
763.25 	 225.0115000 	 2.431900 	 -0.6201236000 	 -2.7595900000 
763.45 	 225.0147000 	 2.431900 	 -0.6177489000 	 -2.7570090000 
763.65 	 225.0147000 	 2.431900 	 -0.6203175000 	 -2.7591800000 
763.85 	 225.0179000 	 2.431900 	 -0.6218560000 	 -2.7611610000 
764.50 	 225.0179000 	 2.431900 	 -0.6189124000 	 -2.7584930000 
764.25 	 225.0179000 	 2.431900 	 -0.6181781000 	 -2.7575590000 
764.45 	 225.0179000 	 2.431900 	 -0.6216462000 	 -2.7604740000 
764.65 	 225.0179000 	 2.431900 	 -0.6213061000 	 -2.7608680000 
764.85 	 225.0147000 	 2.431900 	 -0.6179905000 	 -2.7577080000 
765.50 	 225.0115000 	 2.431900 	 -0.6193479000 	 -2.7584080000 
765.25 	 225.0115000 	 2.431900 	 -0.6221644000 	 -2.7612750000 
765.45 	 225.0083000 	 2.431900 	 -0.6200917000 	 -2.7598190000 
765.65 	 225.0067000 	 2.431900 	 -0.6177871000 	 -2.7574410000 
765.85 	 225.0115000 	 2.431900 	 -0.6203778000 	 -2.7596860000 
766.50 	 225.0115000 	 2.431900 	 -0.6222598000 	 -2.7615360000 
766.25 	 225.0147000 	 2.431850 	 -0.6190427000 	 -2.7589670000 
766.45 	 225.0147000 	 2.431850 	 -0.6183879000 	 -2.7578260000 
766.65 	 225.0115000 	 2.431850 	 -0.6218560000 	 -2.7610910000 
766.85 	 225.0115000 	 2.431850 	 -0.6209056000 	 -2.7607820000 
767.50 	 225.0067000 	 2.431825 	 -0.6177330000 	 -2.7579310000 
767.25 	 225.0067000 	 2.431800 	 -0.6197866000 	 -2.7595970000 
767.45 	 225.0036000 	 2.431800 	 -0.6221231000 	 -2.7618730000 
767.65 	 225.0036000 	 2.431800 	 -0.6190904000 	 -2.7596000000 
767.85 	 224.9988000 	 2.431800 	 -0.6178093000 	 -2.7578740000 
768.50 	 224.9908000 	 2.431800 	 -0.6209819000 	 -2.7606420000 
768.25 	 224.9877000 	 2.431800 	 -0.6216717000 	 -2.7625630000 
768.45 	 224.9797000 	 2.431800 	 -0.6183243000 	 -2.7595070000 
768.65 	 224.9749000 	 2.431800 	 -0.6185849000 	 -2.7593300000 
768.85 	 224.9749000 	 2.431800 	 -0.6218974000 	 -2.7622860000 
769.50 	 224.9749000 	 2.431800 	 -0.6209533000 	 -2.7621870000 
769.25 	 224.9718000 	 2.431800 	 -0.6178665000 	 -2.7592020000 
769.45 	 224.9718000 	 2.431825 	 -0.6197262000 	 -2.7605150000 
769.65 	 224.9749000 	 2.431850 	 -0.6220818000 	 -2.7630300000 
769.85 	 224.9718000 	 2.431850 	 -0.6195863000 	 -2.7609090000 
770.50 	 224.9749000 	 2.431900 	 -0.6181049000 	 -2.7591670000 
770.25 	 224.9718000 	 2.431900 	 -0.6212457000 	 -2.7619740000 
770.45 	 224.9686000 	 2.431925 	 -0.6219292000 	 -2.7628580000 
770.65 	 224.9670000 	 2.431950 	 -0.6184514000 	 -2.7599590000 
770.85 	 224.9638000 	 2.431975 	 -0.6187280000 	 -2.7597080000 
771.50 	 224.9591000 	 2.432025 	 -0.6222153000 	 -2.7628010000 
771.25 	 224.9559000 	 2.432050 	 -0.6203270000 	 -2.7618380000 
771.45 	 224.9559000 	 2.432100 	 -0.6179047000 	 -2.7593140000 
771.65 	 224.9511000 	 2.432125 	 -0.6206322000 	 -2.7613670000 
771.85 	 224.9559000 	 2.432175 	 -0.6220531000 	 -2.7631980000 
772.50 	 224.9591000 	 2.432225 	 -0.6189505000 	 -2.7604550000 
772.25 	 224.9638000 	 2.432250 	 -0.6182162000 	 -2.7594470000 
772.45 	 224.9670000 	 2.432300 	 -0.6215668000 	 -2.7623490000 
772.65 	 224.9734000 	 2.432300 	 -0.6213792000 	 -2.7628610000 
772.85 	 224.9797000 	 2.432325 	 -0.6181240000 	 -2.7596660000 
773.50 	 224.9829000 	 2.432375 	 -0.6191985000 	 -2.7604260000 
773.25 	 224.9877000 	 2.432350 	 -0.6222979000 	 -2.7632240000 
773.45 	 224.9893000 	 2.432375 	 -0.6199487000 	 -2.7613350000 
773.65 	 224.9908000 	 2.432400 	 -0.6180890000 	 -2.7593300000 
773.85 	 224.9956000 	 2.432425 	 -0.6210868000 	 -2.7618920000 
774.50 	 225.0020000 	 2.432400 	 -0.6225268000 	 -2.7634370000 
774.25 	 225.0036000 	 2.432400 	 -0.6191540000 	 -2.7605850000 
774.45 	 225.0036000 	 2.432400 	 -0.6189982000 	 -2.7598830000 
774.65 	 225.0036000 	 2.432400 	 -0.6224664000 	 -2.7631700000 
774.85 	 224.9988000 	 2.432400 	 -0.6212648000 	 -2.7626960000 
775.50 	 224.9988000 	 2.432400 	 -0.6183147000 	 -2.7596790000 
775.25 	 224.9988000 	 2.432400 	 -0.6205432000 	 -2.7613040000 
775.45 	 225.0020000 	 2.432400 	 -0.6226921000 	 -2.7638630000 
775.65 	 225.0036000 	 2.432400 	 -0.6197961000 	 -2.7612110000 
775.85 	 225.0067000 	 2.432400 	 -0.6187312000 	 -2.7598410000 
776.50 	 225.0115000 	 2.432400 	 -0.6222852000 	 -2.7629340000 
776.25 	 225.0115000 	 2.432400 	 -0.6217893000 	 -2.7631060000 
776.45 	 225.0067000 	 2.432400 	 -0.6186135000 	 -2.7601720000 
776.65 	 225.0004000 	 2.432400 	 -0.6200981000 	 -2.7610940000 
776.85 	 224.9988000 	 2.432400 	 -0.6229241000 	 -2.7638370000 
777.50 	 224.9956000 	 2.432400 	 -0.6201935000 	 -2.7618530000 
777.25 	 224.9956000 	 2.432400 	 -0.6185818000 	 -2.7598480000 
777.45 	 224.9908000 	 2.432400 	 -0.6217702000 	 -2.7626710000 
777.65 	 224.9893000 	 2.432400 	 -0.6225681000 	 -2.7635990000 
777.85 	 224.9877000 	 2.432400 	 -0.6188901000 	 -2.7604930000 
778.50 	 224.9797000 	 2.432400 	 -0.6193193000 	 -2.7607440000 
778.25 	 224.9797000 	 2.432400 	 -0.6226762000 	 -2.7635570000 
778.45 	 224.9670000 	 2.432425 	 -0.6211885000 	 -2.7626710000 
778.65 	 224.9670000 	 2.432425 	 -0.6185246000 	 -2.7600730000 
778.85 	 224.9670000 	 2.432475 	 -0.6207339000 	 -2.7617900000 
779.50 	 224.9670000 	 2.432500 	 -0.6227939000 	 -2.7639260000 
779.25 	 224.9718000 	 2.432525 	 -0.6197548000 	 -2.7615520000 
779.45 	 224.9718000 	 2.432550 	 -0.6188329000 	 -2.7601560000 
779.65 	 224.9718000 	 2.432575 	 -0.6221867000 	 -2.7630200000 
779.85 	 224.9718000 	 2.432575 	 -0.6224505000 	 -2.7636240000 
780.50 	 224.9749000 	 2.432625 	 -0.6188552000 	 -2.7604960000 
780.25 	 224.9749000 	 2.432625 	 -0.6196372000 	 -2.7608110000 
780.45 	 224.9781000 	 2.432650 	 -0.6228192000 	 -2.7638880000 
780.65 	 224.9797000 	 2.432675 	 -0.6206894000 	 -2.7623400000 
780.85 	 224.9829000 	 2.432675 	 -0.6184387000 	 -2.7600890000 
781.50 	 224.9829000 	 2.432725 	 -0.6214714000 	 -2.7626390000 
781.25 	 224.9877000 	 2.432700 	 -0.6225109000 	 -2.7642060000 
781.45 	 224.9908000 	 2.432700 	 -0.6190268000 	 -2.7609890000 
781.65 	 224.9924000 	 2.432700 	 -0.6191985000 	 -2.7607660000 
781.85 	 224.9956000 	 2.432700 	 -0.6227176000 	 -2.7638470000 
782.50 	 224.9956000 	 2.432700 	 -0.6210836000 	 -2.7629600000 
782.25 	 224.9956000 	 2.432700 	 -0.6182861000 	 -2.7602860000 
782.45 	 224.9972000 	 2.432700 	 -0.6212648000 	 -2.7625970000 
782.65 	 224.9956000 	 2.432700 	 -0.6227112000 	 -2.7642890000 
782.85 	 224.9956000 	 2.432700 	 -0.6194337000 	 -2.7615550000 
783.50 	 224.9908000 	 2.432700 	 -0.6189569000 	 -2.7604930000 
783.25 	 224.9877000 	 2.432725 	 -0.6224378000 	 -2.7637160000 
783.45 	 224.9829000 	 2.432725 	 -0.6215255000 	 -2.7636530000 
783.65 	 224.9829000 	 2.432750 	 -0.6185372000 	 -2.7605920000 
783.85 	 224.9797000 	 2.432750 	 -0.6201490000 	 -2.7619430000 
784.50 	 224.9765000 	 2.432775 	 -0.6229337000 	 -2.7643740000 
784.25 	 224.9749000 	 2.432800 	 -0.6199233000 	 -2.7621460000 
784.45 	 224.9749000 	 2.432825 	 -0.6187534000 	 -2.7605530000 
784.65 	 224.9749000 	 2.432825 	 -0.6221676000 	 -2.7636370000 
784.85 	 224.9749000 	 2.432850 	 -0.6220341000 	 -2.7640630000 
785.50 	 224.9797000 	 2.432875 	 -0.6188266000 	 -2.7610300000 
785.25 	 224.9797000 	 2.432900 	 -0.6202762000 	 -2.7618500000 
785.45 	 224.9797000 	 2.432925 	 -0.6229846000 	 -2.7646320000 
785.65 	 224.9829000 	 2.432925 	 -0.6205463000 	 -2.7628900000 
785.85 	 224.9829000 	 2.432950 	 -0.6184419000 	 -2.7606040000 
786.50 	 224.9861000 	 2.432950 	 -0.6212330000 	 -2.7630810000 
786.25 	 224.9877000 	 2.432950 	 -0.6225395000 	 -2.7644890000 
786.45 	 224.9877000 	 2.432950 	 -0.6190395000 	 -2.7615260000 
786.65 	 224.9908000 	 2.432975 	 -0.6193193000 	 -2.7611670000 
786.85 	 224.9908000 	 2.433000 	 -0.6224950000 	 -2.7642850000 
787.50 	 224.9908000 	 2.433025 	 -0.6215382000 	 -2.7637390000 
787.25 	 224.9908000 	 2.433000 	 -0.6189505000 	 -2.7608750000 
787.45 	 224.9908000 	 2.433000 	 -0.6208992000 	 -2.7621910000 
787.65 	 224.9924000 	 2.433000 	 -0.6235631000 	 -2.7647110000 
787.85 	 224.9956000 	 2.433000 	 -0.6208960000 	 -2.7629220000 
788.50 	 224.9956000 	 2.433000 	 -0.6190332000 	 -2.7606930000 
788.25 	 224.9956000 	 2.433000 	 -0.6219133000 	 -2.7632740000 
788.45 	 224.9956000 	 2.433000 	 -0.6231117000 	 -2.7646510000 
788.65 	 224.9956000 	 2.433000 	 -0.6196785000 	 -2.7615550000 
788.85 	 224.9956000 	 2.433000 	 -0.6196277000 	 -2.7612050000 
789.50 	 224.9908000 	 2.433000 	 -0.6230100000 	 -2.7644250000 
789.25 	 224.9877000 	 2.433000 	 -0.6217988000 	 -2.7636620000 
789.45 	 224.9813000 	 2.433000 	 -0.6187947000 	 -2.7608870000 
789.65 	 224.9781000 	 2.433000 	 -0.6208706000 	 -2.7624920000 
789.85 	 224.9718000 	 2.433025 	 -0.6233851000 	 -2.7648740000 
790.50 	 224.9670000 	 2.433025 	 -0.6201140000 	 -2.7623270000 
790.25 	 224.9670000 	 2.433075 	 -0.6194496000 	 -2.7611260000 
790.45 	 224.9702000 	 2.433100 	 -0.6227493000 	 -2.7642150000 
790.65 	 224.9718000 	 2.433125 	 -0.6220023000 	 -2.7639870000 
790.85 	 224.9749000 	 2.433150 	 -0.6189632000 	 -2.7610180000 
791.50 	 224.9797000 	 2.433150 	 -0.6212711000 	 -2.7626130000 
791.25 	 224.9797000 	 2.433175 	 -0.6235409000 	 -2.7650130000 
791.45 	 224.9829000 	 2.433200 	 -0.6205368000 	 -2.7625270000 
791.65 	 224.9877000 	 2.433225 	 -0.6194878000 	 -2.7611570000 
791.85 	 224.9893000 	 2.433200 	 -0.6231530000 	 -2.7642220000 
792.50 	 224.9956000 	 2.433225 	 -0.6227525000 	 -2.7642730000 
792.25 	 224.9988000 	 2.433250 	 -0.6194687000 	 -2.7612340000 
792.45 	 225.0036000 	 2.433275 	 -0.6215445000 	 -2.7626710000 
792.65 	 225.0036000 	 2.433250 	 -0.6242307000 	 -2.7651760000 
792.85 	 224.9988000 	 2.433250 	 -0.6213570000 	 -2.7629340000 
793.50 	 224.9988000 	 2.433250 	 -0.6199996000 	 -2.7610590000 
793.25 	 224.9988000 	 2.433250 	 -0.6232230000 	 -2.7640880000 
793.45 	 224.9972000 	 2.433250 	 -0.6233406000 	 -2.7646290000 
793.65 	 224.9956000 	 2.433250 	 -0.6200123000 	 -2.7613800000 
793.85 	 224.9956000 	 2.433250 	 -0.6212425000 	 -2.7619080000 
794.50 	 224.9956000 	 2.433250 	 -0.6241671000 	 -2.7649400000 
794.25 	 224.9956000 	 2.433250 	 -0.6221803000 	 -2.7633380000 
794.45 	 224.9908000 	 2.433250 	 -0.6198470000 	 -2.7610940000 
794.65 	 224.9845000 	 2.433250 	 -0.6225936000 	 -2.7632550000 
794.85 	 224.9877000 	 2.433250 	 -0.6238969000 	 -2.7650330000 
795.50 	 224.9829000 	 2.433250 	 -0.6205209000 	 -2.7619930000 
795.25 	 224.9829000 	 2.433250 	 -0.6206544000 	 -2.7618850000 
795.45 	 224.9829000 	 2.433250 	 -0.6241385000 	 -2.7647560000 
795.65 	 224.9829000 	 2.433275 	 -0.6226762000 	 -2.7639290000 
795.85 	 224.9797000 	 2.433275 	 -0.6198215000 	 -2.7610870000 
796.50 	 224.9749000 	 2.433300 	 -0.6223233000 	 -2.7630770000 
796.25 	 224.9670000 	 2.433325 	 -0.6239700000 	 -2.7652170000 
796.45 	 224.9638000 	 2.433325 	 -0.6207148000 	 -2.7624000000 
796.65 	 224.9591000 	 2.433375 	 -0.6204351000 	 -2.7614690000 
796.85 	 224.9559000 	 2.433425 	 -0.6238461000 	 -2.7648420000 
797.50 	 224.9575000 	 2.433475 	 -0.6226921000 	 -2.7640630000 
797.25 	 224.9591000 	 2.433500 	 -0.6197103000 	 -2.7613800000 
797.45 	 224.9670000 	 2.433550 	 -0.6220468000 	 -2.7629150000 
797.65 	 224.9718000 	 2.433575 	 -0.6241258000 	 -2.7653600000 
797.85 	 224.9749000 	 2.433600 	 -0.6207752000 	 -2.7625630000 
798.50 	 224.9797000 	 2.433625 	 -0.6203270000 	 -2.7615100000 
798.25 	 224.9829000 	 2.433625 	 -0.6235631000 	 -2.7648230000 
798.45 	 224.9908000 	 2.433650 	 -0.6224410000 	 -2.7642510000 
798.65 	 224.9956000 	 2.433675 	 -0.6195418000 	 -2.7614150000 
798.85 	 225.0020000 	 2.433650 	 -0.6220945000 	 -2.7631600000 
799.50 	 225.0067000 	 2.433650 	 -0.6238238000 	 -2.7652840000 
799.25 	 225.0115000 	 2.433650 	 -0.6209596000 	 -2.7625910000 
799.45 	 225.0115000 	 2.433650 	 -0.6200441000 	 -2.7614940000 
799.65 	 225.0147000 	 2.433650 	 -0.6235822000 	 -2.7646450000 
799.85 	 225.0179000 	 2.433650 	 -0.6231372000 	 -2.7649150000 
800.50 	 225.0226000 	 2.433650 	 -0.6199519000 	 -2.7617290000 
800.25 	 225.0226000 	 2.433650 	 -0.6212743000 	 -2.7625150000 
800.45 	 225.0226000 	 2.433650 	 -0.6240845000 	 -2.7651340000 
800.65 	 225.0226000 	 2.433650 	 -0.6217670000 	 -2.7634720000 
800.85 	 225.0226000 	 2.433625 	 -0.6196880000 	 -2.7613540000 
801.50 	 225.0179000 	 2.433600 	 -0.6226889000 	 -2.7637860000 
801.25 	 225.0147000 	 2.433600 	 -0.6235854000 	 -2.7651690000 
801.45 	 225.0115000 	 2.433600 	 -0.6201999000 	 -2.7620060000 
801.65 	 225.0115000 	 2.433575 	 -0.6206958000 	 -2.7621520000 
801.85 	 225.0115000 	 2.433550 	 -0.6239669000 	 -2.7653030000 
802.50 	 225.0115000 	 2.433550 	 -0.6220786000 	 -2.7638720000 
802.25 	 225.0115000 	 2.433550 	 -0.6196563000 	 -2.7613960000 
802.45 	 225.0067000 	 2.433550 	 -0.6221930000 	 -2.7633540000 
802.65 	 225.0036000 	 2.433550 	 -0.6239478000 	 -2.7654080000 
802.85 	 224.9988000 	 2.433550 	 -0.6209024000 	 -2.7627560000 
803.50 	 224.9908000 	 2.433550 	 -0.6200568000 	 -2.7616570000 
803.25 	 224.9893000 	 2.433550 	 -0.6234360000 	 -2.7648830000 
803.45 	 224.9829000 	 2.433550 	 -0.6231403000 	 -2.7648610000 
803.65 	 224.9829000 	 2.433550 	 -0.6197198000 	 -2.7618790000 
803.85 	 224.9813000 	 2.433550 	 -0.6211885000 	 -2.7627500000 
804.50 	 224.9797000 	 2.433550 	 -0.6241576000 	 -2.7653820000 
804.25 	 224.9797000 	 2.433550 	 -0.6211726000 	 -2.7632780000 
804.45 	 224.9797000 	 2.433550 	 -0.6198661000 	 -2.7614970000 
804.65 	 224.9797000 	 2.433550 	 -0.6230800000 	 -2.7644060000 
804.85 	 224.9749000 	 2.433550 	 -0.6234614000 	 -2.7652230000 
805.50 	 224.9718000 	 2.433575 	 -0.6198120000 	 -2.7620440000 
805.25 	 224.9718000 	 2.433600 	 -0.6207784000 	 -2.7624480000 
805.45 	 224.9670000 	 2.433600 	 -0.6237920000 	 -2.7655030000 
805.65 	 224.9670000 	 2.433650 	 -0.6216240000 	 -2.7637770000 
805.85 	 224.9670000 	 2.433675 	 -0.6195927000 	 -2.7615010000 
806.50 	 224.9670000 	 2.433700 	 -0.6226794000 	 -2.7639960000 
806.25 	 224.9654000 	 2.433725 	 -0.6234264000 	 -2.7652710000 
806.45 	 224.9606000 	 2.433775 	 -0.6199551000 	 -2.7622060000 
806.65 	 224.9591000 	 2.433800 	 -0.6206894000 	 -2.7624030000 
806.85 	 224.9559000 	 2.433850 	 -0.6239732000 	 -2.7655280000 
807.50 	 224.9559000 	 2.433875 	 -0.6219387000 	 -2.7640850000 
807.25 	 224.9559000 	 2.433925 	 -0.6194337000 	 -2.7615390000 
807.45 	 224.9511000 	 2.433975 	 -0.6225491000 	 -2.7639070000 
807.65 	 224.9543000 	 2.434000 	 -0.6238334000 	 -2.7655190000 
807.85 	 224.9559000 	 2.434050 	 -0.6205781000 	 -2.7627660000 
808.50 	 224.9591000 	 2.434075 	 -0.6202443000 	 -2.7620570000 
808.25 	 224.9718000 	 2.434125 	 -0.6235154000 	 -2.7650230000 
808.45 	 224.9797000 	 2.434150 	 -0.6228034000 	 -2.7648890000 
808.65 	 224.9956000 	 2.434175 	 -0.6195736000 	 -2.7616820000 
808.85 	 225.0036000 	 2.434150 	 -0.6216908000 	 -2.7629920000 
809.50 	 225.0131000 	 2.434150 	 -0.6243515000 	 -2.7654870000 
809.25 	 225.0179000 	 2.434150 	 -0.6217162000 	 -2.7635160000 
809.45 	 225.0226000 	 2.434150 	 -0.6201999000 	 -2.7616790000 
809.65 	 225.0290000 	 2.434150 	 -0.6233788000 	 -2.7642570000 
809.85 	 225.0338000 	 2.434150 	 -0.6238492000 	 -2.7652900000 
810.50 	 225.0354000 	 2.434150 	 -0.6206862000 	 -2.7626200000 
810.25 	 225.0385000 	 2.434150 	 -0.6207943000 	 -2.7620060000 
810.45 	 225.0417000 	 2.434100 	 -0.6243674000 	 -2.7652870000 
810.65 	 225.0417000 	 2.434075 	 -0.6228002000 	 -2.7645180000 
810.85 	 225.0401000 	 2.434025 	 -0.6200409000 	 -2.7616440000 
811.50 	 225.0354000 	 2.434000 	 -0.6221644000 	 -2.7632650000 
811.25 	 225.0306000 	 2.433950 	 -0.6244882000 	 -2.7657320000 
811.45 	 225.0258000 	 2.433925 	 -0.6217034000 	 -2.7633860000 
811.65 	 225.0226000 	 2.433900 	 -0.6203429000 	 -2.7617010000 
811.85 	 225.0226000 	 2.433900 	 -0.6235600000 	 -2.7645180000 
812.50 	 225.0179000 	 2.433875 	 -0.6240527000 	 -2.7656270000 
812.25 	 225.0179000 	 2.433850 	 -0.6207943000 	 -2.7624450000 
812.45 	 225.0147000 	 2.433850 	 -0.6212902000 	 -2.7626450000 
812.65 	 225.0115000 	 2.433850 	 -0.6244023000 	 -2.7653500000 
812.85 	 225.0052000 	 2.433850 	 -0.6223043000 	 -2.7640690000 
813.50 	 224.9988000 	 2.433850 	 -0.6200886000 	 -2.7614910000 
813.25 	 224.9956000 	 2.433850 	 -0.6230323000 	 -2.7638790000 
813.45 	 224.9956000 	 2.433850 	 -0.6243801000 	 -2.7655510000 
813.65 	 224.9956000 	 2.433850 	 -0.6211345000 	 -2.7628100000 
813.85 	 224.9908000 	 2.433850 	 -0.6204287000 	 -2.7618120000 
814.50 	 224.9908000 	 2.433850 	 -0.6240559000 	 -2.7650480000 
814.25 	 224.9877000 	 2.433850 	 -0.6233947000 	 -2.7648130000 
814.45 	 224.9829000 	 2.433850 	 -0.6202189000 	 -2.7619080000 
814.65 	 224.9781000 	 2.433850 	 -0.6219228000 	 -2.7630620000 
814.85 	 224.9734000 	 2.433850 	 -0.6244532000 	 -2.7657190000 
815.50 	 224.9718000 	 2.433850 	 -0.6216081000 	 -2.7634650000 
815.25 	 224.9749000 	 2.433850 	 -0.6202857000 	 -2.7616760000 
815.45 	 224.9749000 	 2.433850 	 -0.6237221000 	 -2.7646950000 
815.65 	 224.9749000 	 2.433850 	 -0.6236553000 	 -2.7652930000 
815.85 	 224.9797000 	 2.433875 	 -0.6203683000 	 -2.7621620000 
816.50 	 224.9749000 	 2.433900 	 -0.6216431000 	 -2.7627790000 
816.25 	 224.9749000 	 2.433900 	 -0.6246058000 	 -2.7655820000 
816.45 	 224.9702000 	 2.433950 	 -0.6222534000 	 -2.7639130000 
816.65 	 224.9670000 	 2.433950 	 -0.6201140000 	 -2.7616310000 
816.85 	 224.9670000 	 2.433975 	 -0.6231721000 	 -2.7641870000 
817.50 	 224.9638000 	 2.434025 	 -0.6241735000 	 -2.7656840000 
817.25 	 224.9638000 	 2.434050 	 -0.6210868000 	 -2.7628140000 
817.45 	 224.9591000 	 2.434075 	 -0.6207053000 	 -2.7620090000 
817.65 	 224.9591000 	 2.434125 	 -0.6241671000 	 -2.7651530000 
817.85 	 224.9591000 	 2.434175 	 -0.6232325000 	 -2.7648510000 
818.50 	 224.9591000 	 2.434200 	 -0.6201617000 	 -2.7617900000 
818.25 	 224.9606000 	 2.434225 	 -0.6222184000 	 -2.7630620000 
818.45 	 224.9622000 	 2.434275 	 -0.6246344000 	 -2.7656240000 
818.65 	 224.9606000 	 2.434300 	 -0.6217257000 	 -2.7634940000 
818.85 	 224.9591000 	 2.434350 	 -0.6202729000 	 -2.7618410000 
819.50 	 224.9559000 	 2.434375 	 -0.6237157000 	 -2.7646420000 
819.25 	 224.9559000 	 2.434425 	 -0.6238683000 	 -2.7652580000 
819.45 	 224.9559000 	 2.434475 	 -0.6204923000 	 -2.7624480000 
819.65 	 224.9575000 	 2.434500 	 -0.6212680000 	 -2.7624960000 
819.85 	 224.9591000 	 2.434550 	 -0.6243642000 	 -2.7653440000 
820.50 	 224.9591000 	 2.434575 	 -0.6224823000 	 -2.7641490000 
820.25 	 224.9638000 	 2.434625 	 -0.6201108000 	 -2.7617680000 
820.45 	 224.9654000 	 2.434650 	 -0.6228161000 	 -2.7639320000 
820.65 	 224.9734000 	 2.434675 	 -0.6245518000 	 -2.7656140000 
820.85 	 224.9797000 	 2.434725 	 -0.6213792000 	 -2.7633090000 
821.50 	 224.9908000 	 2.434700 	 -0.6204097000 	 -2.7617170000 
821.25 	 224.9988000 	 2.434700 	 -0.6236426000 	 -2.7646540000 
821.45 	 225.0067000 	 2.434700 	 -0.6237411000 	 -2.7651180000 
821.65 	 225.0147000 	 2.434700 	 -0.6203206000 	 -2.7620790000 
821.85 	 225.0226000 	 2.434700 	 -0.6213379000 	 -2.7626130000 
822.50 	 225.0226000 	 2.434700 	 -0.6243865000 	 -2.7655790000 
822.25 	 225.0242000 	 2.434700 	 -0.6220945000 	 -2.7637610000 
822.45 	 225.0226000 	 2.434700 	 -0.6201966000 	 -2.7616440000 
822.65 	 225.0226000 	 2.434700 	 -0.6232357000 	 -2.7641170000 
822.85 	 225.0226000 	 2.434700 	 -0.6242688000 	 -2.7655440000 
823.50 	 225.0195000 	 2.434700 	 -0.6210073000 	 -2.7626670000 
823.25 	 225.0226000 	 2.434700 	 -0.6209310000 	 -2.7620160000 
823.45 	 225.0179000 	 2.434650 	 -0.6241544000 	 -2.7650420000 
823.65 	 225.0147000 	 2.434650 	 -0.6231944000 	 -2.7647460000 
823.85 	 225.0115000 	 2.434650 	 -0.6201426000 	 -2.7616850000 
824.50 	 225.0115000 	 2.434625 	 -0.6220341000 	 -2.7629880000 
824.25 	 225.0067000 	 2.434600 	 -0.6247234000 	 -2.7654650000 
824.45 	 225.0067000 	 2.434600 	 -0.6219387000 	 -2.7635670000 
824.65 	 225.0036000 	 2.434600 	 -0.6203206000 	 -2.7614910000 
824.85 	 225.0004000 	 2.434600 	 -0.6237888000 	 -2.7643900000 
825.50 	 224.9956000 	 2.434600 	 -0.6237793000 	 -2.7652800000 
825.25 	 224.9956000 	 2.434600 	 -0.6207688000 	 -2.7622860000 
825.45 	 224.9940000 	 2.434600 	 -0.6212489000 	 -2.7622410000 
825.65 	 224.9908000 	 2.434600 	 -0.6244882000 	 -2.7651410000 
825.85 	 224.9908000 	 2.434600 	 -0.6231244000 	 -2.7646610000 
826.50 	 224.9956000 	 2.434600 	 -0.6202062000 	 -2.7619200000 
826.25 	 224.9972000 	 2.434600 	 -0.6221454000 	 -2.7632270000 
826.45 	 224.9956000 	 2.434600 	 -0.6246758000 	 -2.7658050000 
826.65 	 224.9908000 	 2.434600 	 -0.6218910000 	 -2.7635640000 
826.85 	 224.9908000 	 2.434600 	 -0.6205177000 	 -2.7618380000 
827.50 	 224.9877000 	 2.434600 	 -0.6236458000 	 -2.7645970000 
827.25 	 224.9829000 	 2.434600 	 -0.6241608000 	 -2.7656050000 
827.45 	 224.9797000 	 2.434600 	 -0.6206481000 	 -2.7624730000 
827.65 	 224.9797000 	 2.434600 	 -0.6214905000 	 -2.7627910000 
827.85 	 224.9797000 	 2.434600 	 -0.6248760000 	 -2.7656360000 
828.50 	 224.9813000 	 2.434600 	 -0.6227080000 	 -2.7641900000 
828.25 	 224.9829000 	 2.434600 	 -0.6202507000 	 -2.7617230000 
828.45 	 224.9813000 	 2.434600 	 -0.6230704000 	 -2.7639420000 
828.65 	 224.9797000 	 2.434650 	 -0.6244659000 	 -2.7657000000 
828.85 	 224.9749000 	 2.434650 	 -0.6210677000 	 -2.7628830000 
829.50 	 224.9718000 	 2.434675 	 -0.6208737000 	 -2.7622130000 
829.25 	 224.9718000 	 2.434700 	 -0.6243229000 	 -2.7653500000 
829.45 	 224.9670000 	 2.434725 	 -0.6233692000 	 -2.7649500000 
829.65 	 224.9718000 	 2.434750 	 -0.6202285000 	 -2.7620570000 
829.85 	 224.9718000 	 2.434775 	 -0.6222884000 	 -2.7633160000 
830.50 	 224.9749000 	 2.434800 	 -0.6246376000 	 -2.7658300000 
830.25 	 224.9797000 	 2.434825 	 -0.6219323000 	 -2.7635570000 
830.45 	 224.9797000 	 2.434825 	 -0.6204033000 	 -2.7619460000 
830.65 	 224.9813000 	 2.434850 	 -0.6238461000 	 -2.7647940000 
830.85 	 224.9797000 	 2.434875 	 -0.6240177000 	 -2.7653980000 
831.50 	 224.9797000 	 2.434875 	 -0.6206703000 	 -2.7624770000 
831.25 	 224.9797000 	 2.434900 	 -0.6213729000 	 -2.7625970000 
831.45 	 224.9749000 	 2.434925 	 -0.6246789000 	 -2.7657890000 
831.65 	 224.9749000 	 2.434950 	 -0.6224664000 	 -2.7643110000 
831.85 	 224.9749000 	 2.434975 	 -0.6202602000 	 -2.7618470000 
832.50 	 224.9749000 	 2.434975 	 -0.6235886000 	 -2.7644890000 
832.25 	 224.9797000 	 2.435000 	 -0.6244946000 	 -2.7656810000 
832.45 	 224.9829000 	 2.435025 	 -0.6213284000 	 -2.7627750000 
832.65 	 224.9877000 	 2.435050 	 -0.6210549000 	 -2.7621720000 
832.85 	 224.9877000 	 2.435050 	 -0.6242402000 	 -2.7652420000 
833.50 	 224.9877000 	 2.435050 	 -0.6235377000 	 -2.7649880000 
833.25 	 224.9956000 	 2.435050 	 -0.6206322000 	 -2.7619270000 
833.45 	 224.9956000 	 2.435050 	 -0.6223583000 	 -2.7632330000 
833.65 	 224.9988000 	 2.435050 	 -0.6247807000 	 -2.7659860000 
833.85 	 225.0036000 	 2.435050 	 -0.6224124000 	 -2.7639230000 
834.50 	 225.0036000 	 2.435050 	 -0.6204955000 	 -2.7618030000 
834.25 	 225.0067000 	 2.435050 	 -0.6237857000 	 -2.7645400000 
834.45 	 225.0067000 	 2.435050 	 -0.6244023000 	 -2.7657030000 
834.65 	 225.0067000 	 2.435050 	 -0.6210486000 	 -2.7625660000 
834.85 	 225.0067000 	 2.435050 	 -0.6215922000 	 -2.7625910000 
835.50 	 225.0115000 	 2.435050 	 -0.6247807000 	 -2.7656400000 
835.25 	 225.0115000 	 2.435050 	 -0.6233406000 	 -2.7648420000 
835.45 	 225.0115000 	 2.435050 	 -0.6204732000 	 -2.7621300000 
835.65 	 225.0115000 	 2.435050 	 -0.6226094000 	 -2.7635290000 
835.85 	 225.0067000 	 2.435050 	 -0.6249714000 	 -2.7660240000 
836.50 	 225.0036000 	 2.435050 	 -0.6221421000 	 -2.7638150000 
836.25 	 224.9988000 	 2.435050 	 -0.6206131000 	 -2.7619520000 
836.45 	 224.9988000 	 2.435050 	 -0.6237571000 	 -2.7646610000 
836.65 	 224.9908000 	 2.435050 	 -0.6245105000 	 -2.7657380000 
836.85 	 224.9893000 	 2.435050 	 -0.6210232000 	 -2.7627210000 
837.50 	 224.9861000 	 2.435050 	 -0.6216685000 	 -2.7627060000 
837.25 	 224.9829000 	 2.435050 	 -0.6246344000 	 -2.7656430000 
837.45 	 224.9797000 	 2.435050 	 -0.6231435000 	 -2.7645460000 
837.65 	 224.9797000 	 2.435050 	 -0.6205750000 	 -2.7618790000 
837.85 	 224.9797000 	 2.435075 	 -0.6231594000 	 -2.7638940000 
838.50 	 224.9797000 	 2.435100 	 -0.6246917000 	 -2.7659100000 
838.25 	 224.9797000 	 2.435125 	 -0.6215954000 	 -2.7632520000 
838.45 	 224.9797000 	 2.435150 	 -0.6209628000 	 -2.7622410000 
838.65 	 224.9797000 	 2.435175 	 -0.6243388000 	 -2.7652230000 
838.85 	 224.9749000 	 2.435175 	 -0.6243674000 	 -2.7653570000 
839.50 	 224.9749000 	 2.435200 	 -0.6210709000 	 -2.7623240000 
839.25 	 224.9718000 	 2.435225 	 -0.6221421000 	 -2.7629730000 
839.45 	 224.9718000 	 2.435250 	 -0.6252130000 	 -2.7658560000 
839.65 	 224.9670000 	 2.435275 	 -0.6231785000 	 -2.7642700000 
839.85 	 224.9670000 	 2.435275 	 -0.6206544000 	 -2.7619010000 
840.50 	 224.9718000 	 2.435325 	 -0.6236013000 	 -2.7639870000 
840.25 	 224.9718000 	 2.435350 	 -0.6250922000 	 -2.7659580000 
840.45 	 224.9797000 	 2.435375 	 -0.6218116000 	 -2.7630650000 
840.65 	 224.9797000 	 2.435375 	 -0.6212139000 	 -2.7620670000 
840.85 	 224.9877000 	 2.435400 	 -0.6245168000 	 -2.7650480000 
841.50 	 224.9908000 	 2.435400 	 -0.6243197000 	 -2.7652520000 
841.25 	 224.9956000 	 2.435400 	 -0.6210327000 	 -2.7619390000 
841.45 	 225.0020000 	 2.435400 	 -0.6223392000 	 -2.7630200000 
841.65 	 225.0036000 	 2.435400 	 -0.6251748000 	 -2.7657480000 
841.85 	 225.0067000 	 2.435400 	 -0.6225109000 	 -2.7637610000 
842.50 	 225.0067000 	 2.435400 	 -0.6207816000 	 -2.7616790000 
842.25 	 225.0067000 	 2.435400 	 -0.6238365000 	 -2.7643040000 
842.45 	 225.0067000 	 2.435400 	 -0.6248538000 	 -2.7655350000 
842.65 	 225.0067000 	 2.435400 	 -0.6214015000 	 -2.7625340000 
842.85 	 225.0067000 	 2.435400 	 -0.6215922000 	 -2.7621940000 
843.50 	 225.0115000 	 2.435400 	 -0.6250445000 	 -2.7653790000 
843.25 	 225.0115000 	 2.435400 	 -0.6236839000 	 -2.7647080000 
843.45 	 225.0115000 	 2.435400 	 -0.6206163000 	 -2.7617490000 
843.65 	 225.0115000 	 2.435400 	 -0.6232071000 	 -2.7636690000 
843.85 	 225.0052000 	 2.435400 	 -0.6251431000 	 -2.7657290000 
844.50 	 224.9988000 	 2.435400 	 -0.6217957000 	 -2.7629570000 
844.25 	 224.9940000 	 2.435400 	 -0.6213188000 	 -2.7619870000 
844.45 	 224.9893000 	 2.435400 	 -0.6248379000 	 -2.7650170000 
844.65 	 224.9877000 	 2.435400 	 -0.6240177000 	 -2.7647460000 
844.85 	 224.9893000 	 2.435400 	 -0.6209564000 	 -2.7617550000 
845.50 	 224.9908000 	 2.435400 	 -0.6224855000 	 -2.7626800000 
845.25 	 224.9956000 	 2.435400 	 -0.6252988000 	 -2.7653820000 
845.45 	 224.9956000 	 2.435400 	 -0.6226985000 	 -2.7633060000 
845.65 	 224.9956000 	 2.435400 	 -0.6209469000 	 -2.7613070000 
845.85 	 224.9924000 	 2.435400 	 -0.6243960000 	 -2.7640660000 
846.50 	 224.9908000 	 2.435400 	 -0.6246598000 	 -2.7646540000 
846.25 	 224.9829000 	 2.435400 	 -0.6213538000 	 -2.7617710000 
846.45 	 224.9829000 	 2.435400 	 -0.6220372000 	 -2.7620950000 
846.65 	 224.9749000 	 2.435425 	 -0.6251557000 	 -2.7650860000 
846.85 	 224.9797000 	 2.435425 	 -0.6234360000 	 -2.7638750000 
847.50 	 224.9797000 	 2.435450 	 -0.6208484000 	 -2.7611640000 
847.25 	 224.9797000 	 2.435475 	 -0.6235473000 	 -2.7633320000 
847.45 	 224.9797000 	 2.435500 	 -0.6250604000 	 -2.7651020000 
847.65 	 224.9797000 	 2.435525 	 -0.6216748000 	 -2.7622380000 
847.85 	 224.9797000 	 2.435525 	 -0.6213570000 	 -2.7615670000 
848.50 	 224.9797000 	 2.435550 	 -0.6247075000 	 -2.7648450000 
848.25 	 224.9813000 	 2.435575 	 -0.6239097000 	 -2.7642950000 
848.45 	 224.9877000 	 2.435600 	 -0.6207816000 	 -2.7612970000 
848.65 	 224.9908000 	 2.435600 	 -0.6231849000 	 -2.7630420000 
848.85 	 224.9956000 	 2.435600 	 -0.6256326000 	 -2.7657700000 
849.50 	 224.9956000 	 2.435600 	 -0.6229210000 	 -2.7636310000 
849.25 	 224.9924000 	 2.435600 	 -0.6213792000 	 -2.7617580000 
849.45 	 224.9908000 	 2.435600 	 -0.6244405000 	 -2.7643840000 
849.65 	 224.9877000 	 2.435600 	 -0.6250318000 	 -2.7654110000 
849.85 	 224.9877000 	 2.435600 	 -0.6217321000 	 -2.7624730000 
850.50 	 224.9877000 	 2.435625 	 -0.6221167000 	 -2.7623590000 
850.25 	 224.9829000 	 2.435625 	 -0.6254323000 	 -2.7654770000 
850.45 	 224.9797000 	 2.435650 	 -0.6239478000 	 -2.7646060000 
850.65 	 224.9749000 	 2.435675 	 -0.6213410000 	 -2.7618250000 
850.85 	 224.9749000 	 2.435675 	 -0.6237634000 	 -2.7637550000 
851.50 	 224.9749000 	 2.435700 	 -0.6260427000 	 -2.7660110000 
851.25 	 224.9749000 	 2.435725 	 -0.6231308000 	 -2.7637130000 
851.45 	 224.9718000 	 2.435750 	 -0.6219769000 	 -2.7621200000 
851.65 	 224.9718000 	 2.435775 	 -0.6251271000 	 -2.7649720000 
851.85 	 224.9670000 	 2.435775 	 -0.6252956000 	 -2.7654740000 
852.50 	 224.9638000 	 2.435825 	 -0.6220150000 	 -2.7623460000 
852.25 	 224.9638000 	 2.435850 	 -0.6232007000 	 -2.7630360000 
852.45 	 224.9670000 	 2.435875 	 -0.6260936000 	 -2.7659920000 
852.65 	 224.9718000 	 2.435900 	 -0.6237984000 	 -2.7644540000 
852.85 	 224.9797000 	 2.435925 	 -0.6216748000 	 -2.7619900000 
853.50 	 224.9845000 	 2.435950 	 -0.6245645000 	 -2.7641930000 
853.25 	 224.9956000 	 2.435975 	 -0.6261699000 	 -2.7660370000 
853.45 	 225.0036000 	 2.435950 	 -0.6230577000 	 -2.7633760000 
853.65 	 225.0115000 	 2.435950 	 -0.6222598000 	 -2.7621460000 
853.85 	 225.0147000 	 2.435950 	 -0.6257566000 	 -2.7651820000 
854.50 	 225.0147000 	 2.435950 	 -0.6254355000 	 -2.7655700000 
854.25 	 225.0147000 	 2.435950 	 -0.6222916000 	 -2.7623460000 
854.45 	 225.0147000 	 2.435950 	 -0.6232612000 	 -2.7627090000 
854.65 	 225.0147000 	 2.435950 	 -0.6262938000 	 -2.7658620000 
854.85 	 225.0163000 	 2.435950 	 -0.6244056000 	 -2.7644470000 
855.50 	 225.0179000 	 2.435950 	 -0.6218974000 	 -2.7617960000 
855.25 	 225.0179000 	 2.435950 	 -0.6249523000 	 -2.7642790000 
855.45 	 225.0163000 	 2.435950 	 -0.6260586000 	 -2.7657350000 
855.65 	 225.0179000 	 2.435950 	 -0.6227334000 	 -2.7626260000 
855.85 	 225.0147000 	 2.435950 	 -0.6228002000 	 -2.7620250000 
856.50 	 225.0147000 	 2.435950 	 -0.6259696000 	 -2.7651790000 
856.25 	 225.0115000 	 2.435950 	 -0.6249555000 	 -2.7647810000 
856.45 	 225.0115000 	 2.435900 	 -0.6219387000 	 -2.7616210000 
856.65 	 225.0036000 	 2.435900 	 -0.6243483000 	 -2.7633860000 
856.85 	 225.0020000 	 2.435900 	 -0.6262143000 	 -2.7656910000 
857.50 	 224.9956000 	 2.435900 	 -0.6229909000 	 -2.7629850000 
857.25 	 224.9956000 	 2.435900 	 -0.6222884000 	 -2.7617810000 
857.45 	 224.9908000 	 2.435900 	 -0.6257947000 	 -2.7648670000 
857.65 	 224.9893000 	 2.435900 	 -0.6254323000 	 -2.7651660000 
857.85 	 224.9877000 	 2.435900 	 -0.6219832000 	 -2.7620120000 
858.50 	 224.9845000 	 2.435900 	 -0.6231308000 	 -2.7626320000 
858.25 	 224.9829000 	 2.435900 	 -0.6263320000 	 -2.7656240000 
858.45 	 224.9813000 	 2.435900 	 -0.6241544000 	 -2.7640720000 
858.65 	 224.9797000 	 2.435900 	 -0.6218306000 	 -2.7616630000 
858.85 	 224.9797000 	 2.435900 	 -0.6247552000 	 -2.7638820000 
859.50 	 224.9749000 	 2.435900 	 -0.6262398000 	 -2.7656270000 
859.25 	 224.9718000 	 2.435900 	 -0.6229464000 	 -2.7629250000 
859.45 	 224.9718000 	 2.435925 	 -0.6222534000 	 -2.7619360000 
859.65 	 224.9670000 	 2.435950 	 -0.6257439000 	 -2.7650930000 
859.85 	 224.9670000 	 2.435975 	 -0.6250222000 	 -2.7649750000 
860.50 	 224.9670000 	 2.436025 	 -0.6218560000 	 -2.7618630000 
860.25 	 224.9670000 	 2.436050 	 -0.6237157000 	 -2.7630490000 
860.45 	 224.9670000 	 2.436075 	 -0.6261762000 	 -2.7657130000 
860.65 	 224.9670000 	 2.436100 	 -0.6234424000 	 -2.7637290000 
860.85 	 224.9670000 	 2.436125 	 -0.6219292000 	 -2.7619620000 
861.50 	 224.9638000 	 2.436175 	 -0.6251971000 	 -2.7646730000 
861.25 	 224.9670000 	 2.436200 	 -0.6254673000 	 -2.7655570000 
861.45 	 224.9702000 	 2.436225 	 -0.6220405000 	 -2.7623880000 
861.65 	 224.9749000 	 2.436250 	 -0.6226476000 	 -2.7626740000 
861.85 	 224.9797000 	 2.436275 	 -0.6258424000 	 -2.7656300000 
862.50 	 224.9829000 	 2.436275 	 -0.6242498000 	 -2.7645080000 
862.25 	 224.9877000 	 2.436325 	 -0.6216208000 	 -2.7619810000 
862.45 	 224.9908000 	 2.436300 	 -0.6242657000 	 -2.7639800000 
862.65 	 224.9956000 	 2.436300 	 -0.6261508000 	 -2.7661100000 
862.85 	 224.9956000 	 2.436300 	 -0.6229432000 	 -2.7633670000 
863.50 	 225.0004000 	 2.436300 	 -0.6221358000 	 -2.7624000000 
863.25 	 225.0052000 	 2.436300 	 -0.6256612000 	 -2.7654110000 
863.45 	 225.0115000 	 2.436300 	 -0.6251399000 	 -2.7652740000 
863.65 	 225.0147000 	 2.436300 	 -0.6218147000 	 -2.7622600000 
863.85 	 225.0147000 	 2.436300 	 -0.6235409000 	 -2.7635290000 
864.50 	 225.0147000 	 2.436300 	 -0.6261253000 	 -2.7661450000 
864.25 	 225.0147000 	 2.436300 	 -0.6236172000 	 -2.7642380000 
864.45 	 225.0131000 	 2.436300 	 -0.6218942000 	 -2.7622670000 
864.65 	 225.0083000 	 2.436300 	 -0.6249523000 	 -2.7648740000 
864.85 	 225.0036000 	 2.436300 	 -0.6257756000 	 -2.7659640000 
865.50 	 225.0036000 	 2.436300 	 -0.6224060000 	 -2.7631350000 
865.25 	 224.9988000 	 2.436300 	 -0.6226540000 	 -2.7627880000 
865.45 	 224.9988000 	 2.436300 	 -0.6260650000 	 -2.7659390000 
865.65 	 224.9956000 	 2.436300 	 -0.6244914000 	 -2.7651180000 
865.85 	 224.9908000 	 2.436300 	 -0.6217543000 	 -2.7622250000 
866.50 	 224.9877000 	 2.436300 	 -0.6241862000 	 -2.7641300000 
866.25 	 224.9829000 	 2.436300 	 -0.6260363000 	 -2.7662250000 
866.45 	 224.9829000 	 2.436300 	 -0.6229464000 	 -2.7636620000 
866.65 	 224.9829000 	 2.436300 	 -0.6221898000 	 -2.7626480000 
866.85 	 224.9877000 	 2.436300 	 -0.6256390000 	 -2.7656810000 
867.50 	 224.9877000 	 2.436300 	 -0.6250572000 	 -2.7658020000 
867.25 	 224.9908000 	 2.436300 	 -0.6220023000 	 -2.7629120000 
867.45 	 224.9877000 	 2.436300 	 -0.6233914000 	 -2.7636780000 
867.65 	 224.9877000 	 2.436300 	 -0.6262239000 	 -2.7665680000 
867.85 	 224.9797000 	 2.436325 	 -0.6237507000 	 -2.7650360000 
868.50 	 224.9749000 	 2.436325 	 -0.6217639000 	 -2.7628640000 
868.25 	 224.9734000 	 2.436350 	 -0.6246344000 	 -2.7653340000 
868.45 	 224.9686000 	 2.436375 	 -0.6259219000 	 -2.7670730000 
868.65 	 224.9670000 	 2.436400 	 -0.6228034000 	 -2.7641550000 
868.85 	 224.9670000 	 2.436425 	 -0.6223424000 	 -2.7634910000 
869.50 	 224.9638000 	 2.436475 	 -0.6258170000 	 -2.7664980000 
869.25 	 224.9638000 	 2.436500 	 -0.6251590000 	 -2.7664570000 
869.45 	 224.9638000 	 2.436525 	 -0.6219642000 	 -2.7635700000 
869.65 	 224.9670000 	 2.436550 	 -0.6234010000 	 -2.7643270000 
869.85 	 224.9718000 	 2.436575 	 -0.6261063000 	 -2.7670920000 
870.50 	 224.9749000 	 2.436600 	 -0.6240876000 	 -2.7656490000 
870.25 	 224.9797000 	 2.436625 	 -0.6217257000 	 -2.7631820000 
870.45 	 224.9861000 	 2.436650 	 -0.6247966000 	 -2.7656050000 
870.65 	 224.9893000 	 2.436675 	 -0.6257756000 	 -2.7669680000 
870.85 	 224.9908000 	 2.436650 	 -0.6223456000 	 -2.7640760000 
871.50 	 224.9956000 	 2.436650 	 -0.6228225000 	 -2.7640030000 
871.25 	 224.9956000 	 2.436650 	 -0.6261190000 	 -2.7669780000 
871.45 	 224.9988000 	 2.436650 	 -0.6246090000 	 -2.7660620000 
871.65 	 225.0020000 	 2.436650 	 -0.6219705000 	 -2.7633860000 
871.85 	 225.0036000 	 2.436650 	 -0.6246598000 	 -2.7654460000 
872.50 	 225.0036000 	 2.436650 	 -0.6263224000 	 -2.7674170000 
872.25 	 225.0036000 	 2.436650 	 -0.6233947000 	 -2.7650550000 
872.45 	 224.9988000 	 2.436650 	 -0.6224696000 	 -2.7636650000 
872.65 	 224.9988000 	 2.436650 	 -0.6257629000 	 -2.7667140000 
872.85 	 224.9956000 	 2.436650 	 -0.6254323000 	 -2.7669840000 
873.50 	 224.9956000 	 2.436650 	 -0.6222470000 	 -2.7638370000 
873.25 	 224.9956000 	 2.436650 	 -0.6234646000 	 -2.7646000000 
873.45 	 224.9924000 	 2.436650 	 -0.6264210000 	 -2.7674800000 
873.65 	 224.9908000 	 2.436650 	 -0.6244532000 	 -2.7660940000 
873.85 	 224.9877000 	 2.436650 	 -0.6220754000 	 -2.7635700000 
874.50 	 224.9829000 	 2.436650 	 -0.6244342000 	 -2.7654360000 
874.25 	 224.9813000 	 2.436675 	 -0.6263192000 	 -2.7677630000 
874.45 	 224.9829000 	 2.436700 	 -0.6232579000 	 -2.7652490000 
874.65 	 224.9829000 	 2.436700 	 -0.6221867000 	 -2.7639930000 
874.85 	 224.9877000 	 2.436700 	 -0.6255690000 	 -2.7670640000 
875.50 	 224.9877000 	 2.436700 	 -0.6259124000 	 -2.7678110000 
875.25 	 224.9829000 	 2.436725 	 -0.6225268000 	 -2.7647240000 
875.45 	 224.9829000 	 2.436750 	 -0.6239064000 	 -2.7654270000 
875.65 	 224.9797000 	 2.436775 	 -0.6267802000 	 -2.7683160000 
875.85 	 224.9797000 	 2.436775 	 -0.6244946000 	 -2.7671840000 
876.50 	 224.9749000 	 2.436775 	 -0.6222121000 	 -2.7647850000 
876.25 	 224.9718000 	 2.436800 	 -0.6250922000 	 -2.7671430000 
876.45 	 224.9718000 	 2.436825 	 -0.6265450000 	 -2.7689490000 
876.65 	 224.9718000 	 2.436850 	 -0.6229973000 	 -2.7659420000 
876.85 	 224.9670000 	 2.436875 	 -0.6230736000 	 -2.7653310000 
877.50 	 224.9670000 	 2.436900 	 -0.6264941000 	 -2.7684470000 
877.25 	 224.9702000 	 2.436925 	 -0.6251271000 	 -2.7678140000 
877.45 	 224.9718000 	 2.436950 	 -0.6221326000 	 -2.7648770000 
877.65 	 224.9702000 	 2.436975 	 -0.6246154000 	 -2.7666250000 
877.85 	 224.9718000 	 2.437000 	 -0.6266689000 	 -2.7689930000 
878.50 	 224.9718000 	 2.437025 	 -0.6239414000 	 -2.7666540000 
878.25 	 224.9749000 	 2.437025 	 -0.6225078000 	 -2.7646100000 
878.45 	 224.9829000 	 2.437050 	 -0.6254546000 	 -2.7669080000 
878.65 	 224.9877000 	 2.437050 	 -0.6267007000 	 -2.7688660000 
878.85 	 224.9940000 	 2.437075 	 -0.6233311000 	 -2.7665140000 
879.50 	 224.9956000 	 2.437100 	 -0.6230736000 	 -2.7658210000 
879.25 	 224.9988000 	 2.437100 	 -0.6263256000 	 -2.7688660000 
879.45 	 224.9972000 	 2.437100 	 -0.6260681000 	 -2.7694160000 
879.65 	 224.9956000 	 2.437100 	 -0.6230164000 	 -2.7666440000 
879.85 	 224.9924000 	 2.437100 	 -0.6242085000 	 -2.7671940000 
880.50 	 224.9908000 	 2.437100 	 -0.6271394000 	 -2.7702710000 
880.25 	 224.9908000 	 2.437100 	 -0.6251844000 	 -2.7687260000 
880.45 	 224.9908000 	 2.437100 	 -0.6228479000 	 -2.7663520000 
880.65 	 224.9908000 	 2.437100 	 -0.6254864000 	 -2.7684090000 
880.85 	 224.9908000 	 2.437100 	 -0.6269805000 	 -2.7702170000 
881.50 	 224.9908000 	 2.437100 	 -0.6237888000 	 -2.7675030000 
881.25 	 224.9877000 	 2.437100 	 -0.6233184000 	 -2.7667780000 
881.45 	 224.9829000 	 2.437100 	 -0.6267388000 	 -2.7697690000 
881.65 	 224.9797000 	 2.437100 	 -0.6260903000 	 -2.7698900000 
881.85 	 224.9797000 	 2.437100 	 -0.6227620000 	 -2.7667300000 
882.50 	 224.9749000 	 2.437125 	 -0.6245327000 	 -2.7677980000 
882.25 	 224.9749000 	 2.437150 	 -0.6272189000 	 -2.7704140000 
882.45 	 224.9749000 	 2.437175 	 -0.6248569000 	 -2.7687490000 
882.65 	 224.9749000 	 2.437200 	 -0.6229178000 	 -2.7665110000 
882.85 	 224.9749000 	 2.437200 	 -0.6261222000 	 -2.7694390000 
883.50 	 224.9749000 	 2.437225 	 -0.6266117000 	 -2.7705760000 
883.25 	 224.9749000 	 2.437250 	 -0.6230354000 	 -2.7674640000 
883.45 	 224.9797000 	 2.437275 	 -0.6238715000 	 -2.7674990000 
883.65 	 224.9813000 	 2.437300 	 -0.6269773000 	 -2.7705320000 
883.85 	 224.9829000 	 2.437300 	 -0.6254260000 	 -2.7696160000 
884.50 	 224.9877000 	 2.437300 	 -0.6226635000 	 -2.7669680000 
884.25 	 224.9908000 	 2.437325 	 -0.6251017000 	 -2.7686090000 
884.45 	 224.9908000 	 2.437350 	 -0.6274509000 	 -2.7710820000 
884.65 	 224.9956000 	 2.437350 	 -0.6248601000 	 -2.7689490000 
884.85 	 224.9988000 	 2.437350 	 -0.6233661000 	 -2.7670760000 
885.50 	 225.0020000 	 2.437350 	 -0.6265163000 	 -2.7699120000 
885.25 	 225.0036000 	 2.437350 	 -0.6269932000 	 -2.7709010000 
885.45 	 224.9988000 	 2.437350 	 -0.6235695000 	 -2.7677980000 
885.65 	 224.9988000 	 2.437350 	 -0.6243451000 	 -2.7678740000 
885.85 	 224.9988000 	 2.437350 	 -0.6274891000 	 -2.7709800000 
886.50 	 224.9988000 	 2.437350 	 -0.6256612000 	 -2.7696990000 
886.25 	 224.9972000 	 2.437350 	 -0.6231244000 	 -2.7673750000 
886.45 	 224.9956000 	 2.437350 	 -0.6259982000 	 -2.7695500000 
886.65 	 224.9956000 	 2.437350 	 -0.6272952000 	 -2.7712950000 
886.85 	 224.9956000 	 2.437350 	 -0.6239541000 	 -2.7684210000 
887.50 	 224.9956000 	 2.437350 	 -0.6237443000 	 -2.7675820000 
887.25 	 224.9956000 	 2.437350 	 -0.6270981000 	 -2.7708150000 
887.45 	 224.9988000 	 2.437350 	 -0.6265068000 	 -2.7706810000 
887.65 	 224.9956000 	 2.437350 	 -0.6233914000 	 -2.7675410000 
887.85 	 224.9940000 	 2.437350 	 -0.6248665000 	 -2.7684810000 
888.50 	 224.9908000 	 2.437350 	 -0.6277466000 	 -2.7713330000 
888.25 	 224.9829000 	 2.437350 	 -0.6252225000 	 -2.7694990000 
888.45 	 224.9813000 	 2.437350 	 -0.6231562000 	 -2.7673720000 
888.65 	 224.9781000 	 2.437350 	 -0.6264527000 	 -2.7699690000 
888.85 	 224.9749000 	 2.437375 	 -0.6271775000 	 -2.7711360000 
889.50 	 224.9749000 	 2.437400 	 -0.6237348000 	 -2.7681610000 
889.25 	 224.9749000 	 2.437425 	 -0.6241258000 	 -2.7680210000 
889.45 	 224.9718000 	 2.437450 	 -0.6274446000 	 -2.7709320000 
889.65 	 224.9718000 	 2.437475 	 -0.6258965000 	 -2.7701890000 
889.85 	 224.9670000 	 2.437475 	 -0.6232770000 	 -2.7673630000 
890.50 	 224.9670000 	 2.437500 	 -0.6258615000 	 -2.7691490000 
890.25 	 224.9638000 	 2.437550 	 -0.6276099000 	 -2.7714130000 
890.45 	 224.9670000 	 2.437575 	 -0.6246058000 	 -2.7689300000 
890.65 	 224.9670000 	 2.437600 	 -0.6236426000 	 -2.7675370000 
890.85 	 224.9718000 	 2.437625 	 -0.6269868000 	 -2.7705670000 
891.50 	 224.9765000 	 2.437650 	 -0.6266626000 	 -2.7708630000 
891.25 	 224.9797000 	 2.437650 	 -0.6236203000 	 -2.7679730000 
891.45 	 224.9829000 	 2.437675 	 -0.6250795000 	 -2.7683990000 
891.65 	 224.9829000 	 2.437700 	 -0.6278642000 	 -2.7714820000 
891.85 	 224.9877000 	 2.437700 	 -0.6256803000 	 -2.7699020000 
892.50 	 224.9893000 	 2.437700 	 -0.6236299000 	 -2.7676420000 
892.25 	 224.9924000 	 2.437700 	 -0.6265736000 	 -2.7699340000 
892.45 	 224.9988000 	 2.437700 	 -0.6276671000 	 -2.7714350000 
892.65 	 225.0036000 	 2.437700 	 -0.6243865000 	 -2.7686370000 
892.85 	 225.0083000 	 2.437700 	 -0.6241067000 	 -2.7678620000 
893.50 	 225.0147000 	 2.437700 	 -0.6275622000 	 -2.7710720000 
893.25 	 225.0179000 	 2.437700 	 -0.6267484000 	 -2.7706530000 
893.45 	 225.0163000 	 2.437700 	 -0.6236362000 	 -2.7677190000 
893.65 	 225.0115000 	 2.437700 	 -0.6252607000 	 -2.7688440000 
893.85 	 225.0067000 	 2.437700 	 -0.6279023000 	 -2.7715590000 
894.50 	 224.9988000 	 2.437700 	 -0.6254418000 	 -2.7696260000 
894.25 	 224.9956000 	 2.437700 	 -0.6235600000 	 -2.7675530000 
894.45 	 224.9956000 	 2.437700 	 -0.6265195000 	 -2.7699760000 
894.65 	 224.9956000 	 2.437700 	 -0.6277211000 	 -2.7714920000 
894.85 	 224.9956000 	 2.437700 	 -0.6244500000 	 -2.7687070000 
895.50 	 224.9956000 	 2.437700 	 -0.6239732000 	 -2.7678360000 
895.25 	 224.9908000 	 2.437700 	 -0.6275209000 	 -2.7711270000 
895.45 	 224.9893000 	 2.437700 	 -0.6268342000 	 -2.7707100000 
895.65 	 224.9877000 	 2.437700 	 -0.6234773000 	 -2.7677760000 
895.85 	 224.9877000 	 2.437700 	 -0.6257026000 	 -2.7691560000 
896.50 	 224.9877000 	 2.437700 	 -0.6278483000 	 -2.7714600000 
896.25 	 224.9908000 	 2.437700 	 -0.6246726000 	 -2.7692640000 
896.45 	 224.9908000 	 2.437700 	 -0.6237984000 	 -2.7676550000 
896.65 	 224.9908000 	 2.437700 	 -0.6271808000 	 -2.7705610000 
896.85 	 224.9908000 	 2.437700 	 -0.6270313000 	 -2.7709420000 
897.50 	 224.9877000 	 2.437700 	 -0.6240432000 	 -2.7682020000 
897.25 	 224.9829000 	 2.437725 	 -0.6244405000 	 -2.7684050000 
897.45 	 224.9797000 	 2.437750 	 -0.6277688000 	 -2.7714320000 
897.65 	 224.9749000 	 2.437750 	 -0.6260300000 	 -2.7704050000 
897.85 	 224.9749000 	 2.437775 	 -0.6235695000 	 -2.7675340000 
898.50 	 224.9749000 	 2.437800 	 -0.6261317000 	 -2.7695210000 
898.25 	 224.9718000 	 2.437825 	 -0.6278896000 	 -2.7715650000 
898.45 	 224.9718000 	 2.437825 	 -0.6245835000 	 -2.7689200000 
898.65 	 224.9670000 	 2.437850 	 -0.6241353000 	 -2.7677120000 
898.85 	 224.9670000 	 2.437900 	 -0.6276894000 	 -2.7709360000 
899.50 	 224.9670000 	 2.437925 	 -0.6267135000 	 -2.7707930000 
899.25 	 224.9718000 	 2.437950 	 -0.6237507000 	 -2.7676840000 
899.45 	 224.9734000 	 2.437975 	 -0.6253815000 	 -2.7688190000 
899.65 	 224.9749000 	 2.438000 	 -0.6280200000 	 -2.7715940000 
899.85 	 224.9797000 	 2.438025 	 -0.6255786000 	 -2.7696260000 
900.50 	 224.9797000 	 2.438025 	 -0.6237411000 	 -2.7676650000 
900.25 	 224.9829000 	 2.438050 	 -0.6267770000 	 -2.7700550000 
900.45 	 224.9829000 	 2.438050 	 -0.6274700000 	 -2.7714220000 
900.65 	 224.9877000 	 2.438075 	 -0.6242085000 	 -2.7685450000 
900.85 	 224.9908000 	 2.438075 	 -0.6244151000 	 -2.7679540000 
901.50 	 224.9908000 	 2.438125 	 -0.6277307000 	 -2.7710340000 
901.25 	 224.9988000 	 2.438100 	 -0.6267929000 	 -2.7708340000 
901.45 	 224.9988000 	 2.438100 	 -0.6236680000 	 -2.7679440000 
901.65 	 225.0020000 	 2.438100 	 -0.6255309000 	 -2.7689240000 
901.85 	 225.0036000 	 2.438100 	 -0.6279595000 	 -2.7716540000 
902.50 	 225.0067000 	 2.438100 	 -0.6252003000 	 -2.7694510000 
902.25 	 225.0099000 	 2.438100 	 -0.6237825000 	 -2.7676610000 
902.45 	 225.0147000 	 2.438100 	 -0.6269042000 	 -2.7703060000 
902.65 	 225.0147000 	 2.438100 	 -0.6273270000 	 -2.7714280000 
902.85 	 225.0147000 	 2.438100 	 -0.6241639000 	 -2.7684150000 
903.50 	 225.0147000 	 2.438100 	 -0.6246154000 	 -2.7683540000 
903.25 	 225.0115000 	 2.438100 	 -0.6278483000 	 -2.7713300000 
903.45 	 225.0067000 	 2.438100 	 -0.6259282000 	 -2.7702650000 
903.65 	 225.0067000 	 2.438100 	 -0.6234487000 	 -2.7677090000 
903.85 	 225.0067000 	 2.438100 	 -0.6262525000 	 -2.7698930000 
904.50 	 225.0067000 	 2.438100 	 -0.6278133000 	 -2.7717050000 
904.25 	 225.0036000 	 2.438100 	 -0.6244246000 	 -2.7688790000 
904.45 	 225.0036000 	 2.438100 	 -0.6241894000 	 -2.7679280000 
904.65 	 224.9988000 	 2.438100 	 -0.6273810000 	 -2.7709070000 
904.85 	 224.9956000 	 2.438100 	 -0.6268628000 	 -2.7710630000 
905.50 	 224.9908000 	 2.438100 	 -0.6236776000 	 -2.7680080000 
905.25 	 224.9877000 	 2.438100 	 -0.6250572000 	 -2.7686880000 
905.45 	 224.9861000 	 2.438100 	 -0.6279659000 	 -2.7716130000 
905.65 	 224.9829000 	 2.438100 	 -0.6256993000 	 -2.7698330000 
905.85 	 224.9797000 	 2.438100 	 -0.6236744000 	 -2.7676990000 
906.50 	 224.9781000 	 2.438100 	 -0.6267293000 	 -2.7702430000 
906.25 	 224.9749000 	 2.438100 	 -0.6274732000 	 -2.7712950000 
906.45 	 224.9749000 	 2.438100 	 -0.6240909000 	 -2.7683040000 
906.65 	 224.9749000 	 2.438125 	 -0.6243579000 	 -2.7682340000 
906.85 	 224.9797000 	 2.438150 	 -0.6278070000 	 -2.7711420000 
907.50 	 224.9797000 	 2.438175 	 -0.6267262000 	 -2.7707670000 
907.25 	 224.9797000 	 2.438200 	 -0.6236013000 	 -2.7677920000 
907.45 	 224.9797000 	 2.438200 	 -0.6256358000 	 -2.7691680000 
907.65 	 224.9749000 	 2.438225 	 -0.6282775000 	 -2.7716260000 
907.85 	 224.9749000 	 2.438250 	 -0.6252480000 	 -2.7693270000 
908.50 	 224.9718000 	 2.438275 	 -0.6241894000 	 -2.7678330000 
908.25 	 224.9718000 	 2.438300 	 -0.6274192000 	 -2.7705510000 
908.45 	 224.9718000 	 2.438325 	 -0.6276925000 	 -2.7713360000 
908.65 	 224.9749000 	 2.438325 	 -0.6243642000 	 -2.7682970000 
908.85 	 224.9749000 	 2.438350 	 -0.6251208000 	 -2.7684500000 
909.50 	 224.9749000 	 2.438375 	 -0.6282234000 	 -2.7713490000 
909.25 	 224.9749000 	 2.438400 	 -0.6266339000 	 -2.7705540000 
909.45 	 224.9749000 	 2.438425 	 -0.6239669000 	 -2.7676930000 
909.65 	 224.9749000 	 2.438425 	 -0.6260967000 	 -2.7694830000 
909.85 	 224.9797000 	 2.438450 	 -0.6284396000 	 -2.7717650000 
910.50 	 224.9797000 	 2.438475 	 -0.6255023000 	 -2.7693150000 
910.25 	 224.9861000 	 2.438500 	 -0.6241958000 	 -2.7677350000 
910.45 	 224.9877000 	 2.438525 	 -0.6274605000 	 -2.7705510000 
910.65 	 224.9908000 	 2.438500 	 -0.6277847000 	 -2.7713580000 
910.85 	 224.9956000 	 2.438500 	 -0.6243197000 	 -2.7681860000 
911.50 	 224.9972000 	 2.438500 	 -0.6251176000 	 -2.7684400000 
911.25 	 224.9988000 	 2.438500 	 -0.6283315000 	 -2.7713970000 
911.45 	 225.0036000 	 2.438500 	 -0.6262429000 	 -2.7700260000 
911.65 	 225.0067000 	 2.438500 	 -0.6239923000 	 -2.7673820000 
911.85 	 225.0067000 	 2.438500 	 -0.6271648000 	 -2.7701220000 
912.50 	 225.0115000 	 2.438500 	 -0.6282107000 	 -2.7715080000 
912.25 	 225.0147000 	 2.438500 	 -0.6246471000 	 -2.7684720000 
912.45 	 225.0147000 	 2.438500 	 -0.6248856000 	 -2.7683290000 
912.65 	 225.0147000 	 2.438500 	 -0.6283633000 	 -2.7713360000 
912.85 	 225.0131000 	 2.438500 	 -0.6267643000 	 -2.7703950000 
913.50 	 225.0115000 	 2.438500 	 -0.6240463000 	 -2.7675220000 
913.25 	 225.0067000 	 2.438500 	 -0.6269487000 	 -2.7697400000 
913.45 	 225.0036000 	 2.438500 	 -0.6282330000 	 -2.7715650000 
913.65 	 224.9972000 	 2.438500 	 -0.6248633000 	 -2.7686630000 
913.85 	 224.9956000 	 2.438500 	 -0.6248506000 	 -2.7679440000 
914.50 	 224.9940000 	 2.438500 	 -0.6282393000 	 -2.7709770000 
914.25 	 224.9893000 	 2.438500 	 -0.6271775000 	 -2.7708440000 
914.45 	 224.9877000 	 2.438500 	 -0.6241195000 	 -2.7677760000 
914.65 	 224.9829000 	 2.438500 	 -0.6258678000 	 -2.7690730000 
914.85 	 224.9829000 	 2.438500 	 -0.6285127000 	 -2.7716830000 
915.50 	 224.9749000 	 2.438500 	 -0.6257121000 	 -2.7696260000 
915.25 	 224.9749000 	 2.438500 	 -0.6239923000 	 -2.7677660000 
915.45 	 224.9749000 	 2.438525 	 -0.6274064000 	 -2.7706620000 
915.65 	 224.9749000 	 2.438550 	 -0.6276608000 	 -2.7712190000 
915.85 	 224.9749000 	 2.438575 	 -0.6241385000 	 -2.7679570000 
916.50 	 224.9718000 	 2.438600 	 -0.6255468000 	 -2.7687580000 
916.25 	 224.9718000 	 2.438625 	 -0.6283188000 	 -2.7715650000 
916.45 	 224.9670000 	 2.438625 	 -0.6260173000 	 -2.7699060000 
916.65 	 224.9670000 	 2.438650 	 -0.6238937000 	 -2.7674800000 
916.85 	 224.9670000 	 2.438700 	 -0.6270091000 	 -2.7700230000 
917.50 	 224.9670000 	 2.438725 	 -0.6280168000 	 -2.7715460000 
917.25 	 224.9670000 	 2.438750 	 -0.6247075000 	 -2.7686690000 
917.45 	 224.9718000 	 2.438775 	 -0.6246980000 	 -2.7680750000 
917.65 	 224.9749000 	 2.438800 	 -0.6280072000 	 -2.7710220000 
917.85 	 224.9797000 	 2.438800 	 -0.6271394000 	 -2.7706430000 
918.50 	 224.9829000 	 2.438825 	 -0.6239955000 	 -2.7676930000 
918.25 	 224.9845000 	 2.438850 	 -0.6257470000 	 -2.7688440000 
918.45 	 224.9908000 	 2.438875 	 -0.6283156000 	 -2.7714760000 
918.65 	 224.9940000 	 2.438850 	 -0.6263606000 	 -2.7696070000 
918.85 	 224.9988000 	 2.438850 	 -0.6242307000 	 -2.7675030000 
919.50 	 224.9988000 	 2.438850 	 -0.6272952000 	 -2.7696860000 
919.25 	 225.0036000 	 2.438850 	 -0.6284110000 	 -2.7712570000 
919.45 	 225.0036000 	 2.438850 	 -0.6249110000 	 -2.7683350000 
919.65 	 225.0067000 	 2.438850 	 -0.6249745000 	 -2.7678140000 
919.85 	 225.0083000 	 2.438850 	 -0.6282616000 	 -2.7709520000 
920.50 	 225.0115000 	 2.438850 	 -0.6273460000 	 -2.7707260000 
920.25 	 225.0147000 	 2.438850 	 -0.6243642000 	 -2.7675030000 
920.45 	 225.0147000 	 2.438850 	 -0.6259823000 	 -2.7685960000 
920.65 	 225.0147000 	 2.438850 	 -0.6286208000 	 -2.7713330000 
920.85 	 225.0147000 	 2.438850 	 -0.6261413000 	 -2.7694350000 
921.50 	 225.0147000 	 2.438850 	 -0.6241512000 	 -2.7672640000 
921.25 	 225.0179000 	 2.438850 	 -0.6272125000 	 -2.7698610000 
921.45 	 225.0163000 	 2.438850 	 -0.6282552000 	 -2.7712630000 
921.65 	 225.0179000 	 2.438850 	 -0.6249142000 	 -2.7683480000 
921.85 	 225.0115000 	 2.438850 	 -0.6249587000 	 -2.7677700000 
922.50 	 225.0115000 	 2.438850 	 -0.6281694000 	 -2.7708120000 
922.25 	 225.0067000 	 2.438850 	 -0.6272380000 	 -2.7702930000 
922.45 	 225.0067000 	 2.438850 	 -0.6242180000 	 -2.7674640000 
922.65 	 225.0067000 	 2.438850 	 -0.6261857000 	 -2.7687900000 
922.85 	 225.0067000 	 2.438850 	 -0.6285477000 	 -2.7713230000 
923.50 	 225.0036000 	 2.438850 	 -0.6254800000 	 -2.7688880000 
923.25 	 224.9988000 	 2.438850 	 -0.6244437000 	 -2.7673050000 
923.45 	 224.9988000 	 2.438850 	 -0.6279309000 	 -2.7703380000 
923.65 	 224.9956000 	 2.438850 	 -0.6278896000 	 -2.7709480000 
923.85 	 224.9956000 	 2.438850 	 -0.6247711000 	 -2.7676840000 
924.50 	 224.9940000 	 2.438850 	 -0.6255404000 	 -2.7679350000 
924.25 	 224.9908000 	 2.438850 	 -0.6287225000 	 -2.7709960000 
924.45 	 224.9908000 	 2.438850 	 -0.6268819000 	 -2.7698960000 
924.65 	 224.9956000 	 2.438850 	 -0.6242974000 	 -2.7672230000 
924.85 	 224.9956000 	 2.438850 	 -0.6268883000 	 -2.7690380000 
925.50 	 224.9956000 	 2.438850 	 -0.6283696000 	 -2.7711550000 
925.25 	 224.9988000 	 2.438850 	 -0.6251748000 	 -2.7685710000 
925.45 	 225.0036000 	 2.438850 	 -0.6247584000 	 -2.7674830000 
925.65 	 225.0067000 	 2.438850 	 -0.6282330000 	 -2.7706120000 
925.85 	 225.0052000 	 2.438850 	 -0.6273524000 	 -2.7703890000 
926.50 	 225.0052000 	 2.438850 	 -0.6242847000 	 -2.7674290000 
926.25 	 225.0036000 	 2.438850 	 -0.6262715000 	 -2.7685960000 
926.45 	 224.9988000 	 2.438850 	 -0.6286430000 	 -2.7712310000 
926.65 	 224.9956000 	 2.438850 	 -0.6258138000 	 -2.7691240000 
926.85 	 224.9908000 	 2.438850 	 -0.6243706000 	 -2.7670670000 
927.50 	 224.9877000 	 2.438850 	 -0.6276417000 	 -2.7698330000 
927.25 	 224.9877000 	 2.438850 	 -0.6280422000 	 -2.7708280000 
927.45 	 224.9877000 	 2.438850 	 -0.6246344000 	 -2.7677190000 
927.65 	 224.9829000 	 2.438850 	 -0.6249650000 	 -2.7677440000 
927.85 	 224.9797000 	 2.438850 	 -0.6283760000 	 -2.7708560000 
928.50 	 224.9797000 	 2.438850 	 -0.6270059000 	 -2.7698260000 
928.25 	 224.9797000 	 2.438850 	 -0.6243293000 	 -2.7671720000 
928.45 	 224.9797000 	 2.438850 	 -0.6265386000 	 -2.7687930000 
928.65 	 224.9797000 	 2.438850 	 -0.6286271000 	 -2.7711550000 
928.85 	 224.9797000 	 2.438875 	 -0.6254132000 	 -2.7686470000 
929.50 	 224.9797000 	 2.438900 	 -0.6243706000 	 -2.7672550000 
929.25 	 224.9749000 	 2.438900 	 -0.6275845000 	 -2.7700200000 
929.45 	 224.9718000 	 2.438950 	 -0.6277593000 	 -2.7703980000 
929.65 	 224.9670000 	 2.438975 	 -0.6243928000 	 -2.7675150000 
929.85 	 224.9591000 	 2.438975 	 -0.6254101000 	 -2.7678940000 
930.50 	 224.9559000 	 2.439025 	 -0.6284682000 	 -2.7707860000 
930.25 	 224.9479000 	 2.439075 	 -0.6261380000 	 -2.7690440000 
930.45 	 224.9495000 	 2.439125 	 -0.6243261000 	 -2.7670130000 
930.65 	 224.9495000 	 2.439150 	 -0.6274922000 	 -2.7696100000 
930.85 	 224.9511000 	 2.439200 	 -0.6280549000 	 -2.7706240000 
931.50 	 224.9591000 	 2.439250 	 -0.6247298000 	 -2.7676900000 
931.25 	 224.9638000 	 2.439275 	 -0.6249237000 	 -2.7673080000 
931.45 	 224.9718000 	 2.439300 	 -0.6282933000 	 -2.7704560000 
931.65 	 224.9749000 	 2.439350 	 -0.6271394000 	 -2.7699310000 
931.85 	 224.9877000 	 2.439375 	 -0.6240654000 	 -2.7668830000 
932.50 	 224.9956000 	 2.439350 	 -0.6265481000 	 -2.7683260000 
932.25 	 225.0036000 	 2.439350 	 -0.6286876000 	 -2.7708660000 
932.45 	 225.0083000 	 2.439350 	 -0.6256898000 	 -2.7686370000 
932.65 	 225.0147000 	 2.439350 	 -0.6242943000 	 -2.7666540000 
932.85 	 225.0226000 	 2.439350 	 -0.6273143000 	 -2.7693810000 
933.50 	 225.0258000 	 2.439350 	 -0.6281090000 	 -2.7704620000 
933.25 	 225.0290000 	 2.439350 	 -0.6247743000 	 -2.7675180000 
933.45 	 225.0306000 	 2.439350 	 -0.6252543000 	 -2.7674010000 
933.65 	 225.0306000 	 2.439350 	 -0.6285413000 	 -2.7703130000 
933.85 	 225.0258000 	 2.439350 	 -0.6269105000 	 -2.7696550000 
934.50 	 225.0306000 	 2.439350 	 -0.6241099000 	 -2.7669210000 
934.25 	 225.0306000 	 2.439300 	 -0.6269614000 	 -2.7689580000 
934.45 	 225.0338000 	 2.439300 	 -0.6283951000 	 -2.7706080000 
934.65 	 225.0306000 	 2.439275 	 -0.6252353000 	 -2.7680560000 
934.85 	 225.0306000 	 2.439250 	 -0.6247584000 	 -2.7670410000 
935.50 	 225.0226000 	 2.439225 	 -0.6282393000 	 -2.7702680000 
935.25 	 225.0179000 	 2.439200 	 -0.6271712000 	 -2.7698870000 
935.45 	 225.0147000 	 2.439200 	 -0.6242085000 	 -2.7668060000 
935.65 	 225.0115000 	 2.439175 	 -0.6264210000 	 -2.7681890000 
935.85 	 225.0115000 	 2.439175 	 -0.6285827000 	 -2.7707930000 
936.50 	 225.0115000 	 2.439150 	 -0.6255722000 	 -2.7683730000 
936.25 	 225.0115000 	 2.439150 	 -0.6246408000 	 -2.7668920000 
936.45 	 225.0115000 	 2.439150 	 -0.6282012000 	 -2.7699250000 
936.65 	 225.0115000 	 2.439150 	 -0.6275876000 	 -2.7701160000 
936.85 	 225.0067000 	 2.439125 	 -0.6245263000 	 -2.7671460000 
937.50 	 225.0036000 	 2.439100 	 -0.6258742000 	 -2.7679030000 
937.25 	 224.9988000 	 2.439100 	 -0.6285731000 	 -2.7706310000 
937.45 	 224.9988000 	 2.439100 	 -0.6264687000 	 -2.7691050000 
937.65 	 224.9956000 	 2.439100 	 -0.6243261000 	 -2.7666220000 
937.85 	 224.9988000 	 2.439100 	 -0.6271775000 	 -2.7689650000 
938.50 	 224.9988000 	 2.439100 	 -0.6286653000 	 -2.7707260000 
938.25 	 224.9988000 	 2.439100 	 -0.6252956000 	 -2.7679630000 
938.45 	 224.9988000 	 2.439100 	 -0.6249492000 	 -2.7669560000 
938.65 	 224.9956000 	 2.439100 	 -0.6282775000 	 -2.7699850000 
938.85 	 224.9956000 	 2.439100 	 -0.6274986000 	 -2.7699790000 
939.50 	 224.9924000 	 2.439100 	 -0.6243896000 	 -2.7668220000 
939.25 	 224.9956000 	 2.439100 	 -0.6264973000 	 -2.7680430000 
939.45 	 224.9908000 	 2.439100 	 -0.6289164000 	 -2.7706910000 
939.65 	 224.9908000 	 2.439100 	 -0.6261539000 	 -2.7687490000 
939.85 	 224.9908000 	 2.439100 	 -0.6243610000 	 -2.7668290000 
940.50 	 224.9908000 	 2.439100 	 -0.6275209000 	 -2.7692220000 
940.25 	 224.9877000 	 2.439100 	 -0.6283601000 	 -2.7705220000 
940.45 	 224.9877000 	 2.439100 	 -0.6249269000 	 -2.7675310000 
940.65 	 224.9845000 	 2.439100 	 -0.6253783000 	 -2.7672770000 
940.85 	 224.9829000 	 2.439100 	 -0.6285794000 	 -2.7703730000 
941.50 	 224.9829000 	 2.439100 	 -0.6270568000 	 -2.7695850000 
941.25 	 224.9797000 	 2.439100 	 -0.6244819000 	 -2.7667170000 
941.45 	 224.9797000 	 2.439100 	 -0.6270377000 	 -2.7685480000 
941.65 	 224.9797000 	 2.439100 	 -0.6285636000 	 -2.7707290000 
941.85 	 224.9797000 	 2.439125 	 -0.6254482000 	 -2.7679730000 
942.50 	 224.9797000 	 2.439150 	 -0.6248601000 	 -2.7668730000 
942.25 	 224.9749000 	 2.439175 	 -0.6284491000 	 -2.7698010000 
942.45 	 224.9749000 	 2.439200 	 -0.6278769000 	 -2.7700520000 
942.65 	 224.9749000 	 2.439200 	 -0.6246598000 	 -2.7669940000 
942.85 	 224.9718000 	 2.439225 	 -0.6262239000 	 -2.7679130000 
943.50 	 224.9718000 	 2.439250 	 -0.6287956000 	 -2.7705730000 
943.25 	 224.9670000 	 2.439275 	 -0.6265767000 	 -2.7690220000 
943.45 	 224.9638000 	 2.439300 	 -0.6245136000 	 -2.7667490000 
943.65 	 224.9591000 	 2.439325 	 -0.6270282000 	 -2.7688690000 
943.85 	 224.9638000 	 2.439375 	 -0.6287320000 	 -2.7706530000 
944.50 	 224.9591000 	 2.439400 	 -0.6255277000 	 -2.7680400000 
944.25 	 224.9591000 	 2.439450 	 -0.6249682000 	 -2.7669880000 
944.45 	 224.9638000 	 2.439475 	 -0.6282584000 	 -2.7698680000 
944.65 	 224.9670000 	 2.439500 	 -0.6282203000 	 -2.7702740000 
944.85 	 224.9670000 	 2.439525 	 -0.6247552000 	 -2.7672200000 
945.50 	 224.9686000 	 2.439550 	 -0.6258106000 	 -2.7675530000 
945.25 	 224.9718000 	 2.439575 	 -0.6289800000 	 -2.7706150000 
945.45 	 224.9797000 	 2.439625 	 -0.6270282000 	 -2.7694260000 
945.65 	 224.9781000 	 2.439625 	 -0.6246726000 	 -2.7668480000 
945.85 	 224.9829000 	 2.439625 	 -0.6270440000 	 -2.7684850000 
946.50 	 224.9829000 	 2.439675 	 -0.6291707000 	 -2.7707740000 
946.25 	 224.9829000 	 2.439650 	 -0.6258519000 	 -2.7683990000 
946.45 	 224.9877000 	 2.439675 	 -0.6249968000 	 -2.7670730000 
946.65 	 224.9877000 	 2.439675 	 -0.6284015000 	 -2.7700520000 
946.85 	 224.9924000 	 2.439725 	 -0.6279691000 	 -2.7702210000 
947.50 	 224.9956000 	 2.439700 	 -0.6246185000 	 -2.7672260000 
947.25 	 224.9956000 	 2.439700 	 -0.6261826000 	 -2.7679570000 
947.45 	 224.9908000 	 2.439700 	 -0.6290086000 	 -2.7708400000 
947.65 	 224.9908000 	 2.439700 	 -0.6264623000 	 -2.7688220000 
947.85 	 224.9908000 	 2.439700 	 -0.6245359000 	 -2.7667900000 
948.50 	 224.9908000 	 2.439700 	 -0.6279564000 	 -2.7696670000 
948.25 	 224.9908000 	 2.439700 	 -0.6284936000 	 -2.7704330000 
948.45 	 224.9908000 	 2.439700 	 -0.6250064000 	 -2.7674290000 
948.65 	 224.9924000 	 2.439700 	 -0.6257852000 	 -2.7675600000 
948.85 	 224.9908000 	 2.439700 	 -0.6288655000 	 -2.7706500000 
949.50 	 224.9956000 	 2.439700 	 -0.6268533000 	 -2.7693210000 
949.25 	 224.9972000 	 2.439700 	 -0.6246154000 	 -2.7668220000 
949.45 	 225.0036000 	 2.439700 	 -0.6278070000 	 -2.7693590000 
949.65 	 225.0036000 	 2.439700 	 -0.6287575000 	 -2.7706720000 
949.85 	 225.0067000 	 2.439700 	 -0.6252607000 	 -2.7676610000 
950.50 	 225.0115000 	 2.439700 	 -0.6255214000 	 -2.7671970000 
950.25 	 225.0067000 	 2.439700 	 -0.6287892000 	 -2.7703730000 
950.45 	 225.0067000 	 2.439700 	 -0.6275177000 	 -2.7697560000 
950.65 	 225.0036000 	 2.439700 	 -0.6245804000 	 -2.7668060000 
950.85 	 225.0036000 	 2.439700 	 -0.6276353000 	 -2.7690160000 
951.50 	 225.0020000 	 2.439700 	 -0.6288719000 	 -2.7707740000 
951.25 	 224.9988000 	 2.439700 	 -0.6254196000 	 -2.7677760000 
951.45 	 224.9956000 	 2.439700 	 -0.6256549000 	 -2.7675150000 
951.65 	 224.9956000 	 2.439700 	 -0.6289260000 	 -2.7704020000 
951.85 	 224.9908000 	 2.439700 	 -0.6274160000 	 -2.7694700000 
952.50 	 224.9877000 	 2.439700 	 -0.6246758000 	 -2.7667430000 
952.25 	 224.9829000 	 2.439700 	 -0.6270504000 	 -2.7683860000 
952.45 	 224.9813000 	 2.439700 	 -0.6293233000 	 -2.7707260000 
952.65 	 224.9797000 	 2.439725 	 -0.6258710000 	 -2.7681220000 
952.85 	 224.9749000 	 2.439725 	 -0.6250985000 	 -2.7669170000 
953.50 	 224.9734000 	 2.439750 	 -0.6285699000 	 -2.7700390000 
953.25 	 224.9718000 	 2.439775 	 -0.6279786000 	 -2.7702490000 
953.45 	 224.9670000 	 2.439800 	 -0.6248156000 	 -2.7670860000 
953.65 	 224.9670000 	 2.439825 	 -0.6265418000 	 -2.7681190000 
953.85 	 224.9670000 	 2.439850 	 -0.6291930000 	 -2.7707360000 
954.50 	 224.9670000 	 2.439875 	 -0.6268342000 	 -2.7689870000 
954.25 	 224.9686000 	 2.439925 	 -0.6247330000 	 -2.7666060000 
954.45 	 224.9718000 	 2.439950 	 -0.6278992000 	 -2.7692290000 
954.65 	 224.9797000 	 2.439975 	 -0.6286208000 	 -2.7706210000 
954.85 	 224.9813000 	 2.439975 	 -0.6251844000 	 -2.7676360000 
955.50 	 224.9893000 	 2.440000 	 -0.6259028000 	 -2.7676740000 
955.25 	 224.9956000 	 2.440000 	 -0.6289355000 	 -2.7705760000 
955.45 	 225.0036000 	 2.440000 	 -0.6271998000 	 -2.7693340000 
955.65 	 225.0067000 	 2.440000 	 -0.6247393000 	 -2.7667810000 
955.85 	 225.0067000 	 2.440000 	 -0.6277021000 	 -2.7692540000 
956.50 	 225.0115000 	 2.440000 	 -0.6289323000 	 -2.7708400000 
956.25 	 225.0115000 	 2.440000 	 -0.6254387000 	 -2.7677440000 
956.45 	 225.0147000 	 2.440000 	 -0.6256771000 	 -2.7675950000 
956.65 	 225.0147000 	 2.440000 	 -0.6289927000 	 -2.7706340000 
956.85 	 225.0179000 	 2.440000 	 -0.6276512000 	 -2.7699920000 
957.50 	 225.0179000 	 2.440000 	 -0.6248919000 	 -2.7669460000 
957.25 	 225.0147000 	 2.440000 	 -0.6271362000 	 -2.7682880000 
957.45 	 225.0147000 	 2.440000 	 -0.6293774000 	 -2.7708210000 
957.65 	 225.0147000 	 2.440000 	 -0.6264146000 	 -2.7689840000 
957.85 	 225.0131000 	 2.440000 	 -0.6250000000 	 -2.7669940000 
958.50 	 225.0115000 	 2.440000 	 -0.6282107000 	 -2.7697980000 
958.25 	 225.0067000 	 2.440000 	 -0.6285922000 	 -2.7705480000 
958.45 	 225.0036000 	 2.440000 	 -0.6253465000 	 -2.7676300000 
958.65 	 225.0004000 	 2.440000 	 -0.6259124000 	 -2.7674670000 
958.85 	 224.9988000 	 2.440000 	 -0.6290595000 	 -2.7704460000 
959.50 	 224.9956000 	 2.440000 	 -0.6274033000 	 -2.7697150000 
959.25 	 224.9924000 	 2.440000 	 -0.6248283000 	 -2.7669240000 
959.45 	 224.9908000 	 2.440000 	 -0.6276385000 	 -2.7688310000 
959.65 	 224.9908000 	 2.440000 	 -0.6292089000 	 -2.7708280000 
959.85 	 224.9908000 	 2.440000 	 -0.6260999000 	 -2.7682720000 
960.50 	 224.9908000 	 2.440000 	 -0.6253083000 	 -2.7670410000 
960.25 	 224.9877000 	 2.440000 	 -0.6286907000 	 -2.7701730000 
960.45 	 224.9877000 	 2.440000 	 -0.6284205000 	 -2.7704080000 
960.65 	 224.9829000 	 2.440000 	 -0.6250350000 	 -2.7672510000 
960.85 	 224.9797000 	 2.440000 	 -0.6265863000 	 -2.7681160000 
961.50 	 224.9749000 	 2.440000 	 -0.6293233000 	 -2.7708940000 
961.25 	 224.9749000 	 2.440000 	 -0.6270885000 	 -2.7691910000 
961.45 	 224.9718000 	 2.440000 	 -0.6249873000 	 -2.7670100000 
961.65 	 224.9749000 	 2.440000 	 -0.6280200000 	 -2.7692380000 
961.85 	 224.9718000 	 2.440025 	 -0.6292565000 	 -2.7708880000 
962.50 	 224.9718000 	 2.440025 	 -0.6257661000 	 -2.7679630000 
962.25 	 224.9718000 	 2.440050 	 -0.6258488000 	 -2.7672610000 
962.45 	 224.9670000 	 2.440075 	 -0.6291263000 	 -2.7704780000 
962.65 	 224.9670000 	 2.440100 	 -0.6280804000 	 -2.7699920000 
962.85 	 224.9638000 	 2.440125 	 -0.6251431000 	 -2.7670730000 
963.50 	 224.9654000 	 2.440175 	 -0.6272380000 	 -2.7685290000 
963.25 	 224.9670000 	 2.440200 	 -0.6294854000 	 -2.7709580000 
963.45 	 224.9718000 	 2.440225 	 -0.6265227000 	 -2.7685640000 
963.65 	 224.9718000 	 2.440250 	 -0.6253306000 	 -2.7672230000 
963.85 	 224.9749000 	 2.440275 	 -0.6286621000 	 -2.7698610000 
964.50 	 224.9797000 	 2.440275 	 -0.6287702000 	 -2.7707160000 
964.25 	 224.9877000 	 2.440300 	 -0.6250699000 	 -2.7675340000 
964.45 	 224.9908000 	 2.440325 	 -0.6265259000 	 -2.7679060000 
964.65 	 224.9972000 	 2.440300 	 -0.6292915000 	 -2.7707640000 
964.85 	 225.0036000 	 2.440300 	 -0.6272984000 	 -2.7695470000 
965.50 	 225.0067000 	 2.440300 	 -0.6249396000 	 -2.7670760000 
965.25 	 225.0067000 	 2.440300 	 -0.6277561000 	 -2.7690410000 
965.45 	 225.0067000 	 2.440300 	 -0.6293933000 	 -2.7709830000 
965.65 	 225.0067000 	 2.440300 	 -0.6261508000 	 -2.7681760000 
965.85 	 225.0036000 	 2.440300 	 -0.6255563000 	 -2.7670830000 
966.50 	 225.0036000 	 2.440300 	 -0.6290118000 	 -2.7703860000 
966.25 	 225.0004000 	 2.440300 	 -0.6282361000 	 -2.7702680000 
966.45 	 225.0036000 	 2.440300 	 -0.6249936000 	 -2.7673790000 
966.65 	 224.9988000 	 2.440300 	 -0.6267802000 	 -2.7683610000 
966.85 	 224.9988000 	 2.440300 	 -0.6293583000 	 -2.7709390000 
967.50 	 224.9956000 	 2.440300 	 -0.6269328000 	 -2.7692760000 
967.25 	 224.9908000 	 2.440300 	 -0.6252925000 	 -2.7670260000 
967.45 	 224.9908000 	 2.440300 	 -0.6282266000 	 -2.7695530000 
967.65 	 224.9908000 	 2.440300 	 -0.6288497000 	 -2.7709390000 
967.85 	 224.9908000 	 2.440300 	 -0.6252130000 	 -2.7678080000 
968.50 	 224.9908000 	 2.440300 	 -0.6260745000 	 -2.7678680000 
968.25 	 224.9908000 	 2.440300 	 -0.6293074000 	 -2.7708240000 
968.45 	 224.9877000 	 2.440300 	 -0.6277148000 	 -2.7700110000 
968.65 	 224.9829000 	 2.440325 	 -0.6249682000 	 -2.7673080000 
968.85 	 224.9813000 	 2.440325 	 -0.6271076000 	 -2.7686120000 
969.50 	 224.9797000 	 2.440350 	 -0.6293869000 	 -2.7710790000 
969.25 	 224.9813000 	 2.440350 	 -0.6268215000 	 -2.7691140000 
969.45 	 224.9829000 	 2.440375 	 -0.6254292000 	 -2.7670380000 
969.65 	 224.9877000 	 2.440400 	 -0.6283188000 	 -2.7696390000 
969.85 	 224.9908000 	 2.440425 	 -0.6291707000 	 -2.7708980000 
970.50 	 224.9908000 	 2.440400 	 -0.6257121000 	 -2.7679440000 
970.25 	 224.9877000 	 2.440400 	 -0.6259537000 	 -2.7676460000 
970.45 	 224.9829000 	 2.440400 	 -0.6293869000 	 -2.7706720000 
970.65 	 224.9829000 	 2.440400 	 -0.6281726000 	 -2.7701980000 
970.85 	 224.9829000 	 2.440425 	 -0.6251240000 	 -2.7671620000 
971.50 	 224.9797000 	 2.440450 	 -0.6275113000 	 -2.7688120000 
971.25 	 224.9829000 	 2.440475 	 -0.6294696000 	 -2.7710880000 
971.45 	 224.9829000 	 2.440450 	 -0.6269137000 	 -2.7689010000 
971.65 	 224.9861000 	 2.440475 	 -0.6257407000 	 -2.7671180000 
971.85 	 224.9877000 	 2.440475 	 -0.6290213000 	 -2.7699380000 
972.50 	 224.9829000 	 2.440500 	 -0.6292439000 	 -2.7705570000 
972.25 	 224.9877000 	 2.440500 	 -0.6258170000 	 -2.7675820000 
972.45 	 224.9877000 	 2.440500 	 -0.6267865000 	 -2.7679030000 
972.65 	 224.9877000 	 2.440525 	 -0.6298955000 	 -2.7709670000 
972.85 	 224.9877000 	 2.440525 	 -0.6277084000 	 -2.7693530000 
973.50 	 224.9877000 	 2.440550 	 -0.6257184000 	 -2.7670070000 
973.25 	 224.9877000 	 2.440550 	 -0.6285572000 	 -2.7696160000 
973.45 	 224.9877000 	 2.440550 	 -0.6296571000 	 -2.7708630000 
973.65 	 224.9829000 	 2.440575 	 -0.6262080000 	 -2.7681640000 
973.85 	 224.9861000 	 2.440575 	 -0.6262748000 	 -2.7674580000 
974.50 	 224.9877000 	 2.440600 	 -0.6296921000 	 -2.7704750000 
974.25 	 224.9908000 	 2.440600 	 -0.6285572000 	 -2.7702240000 
974.45 	 224.9908000 	 2.440600 	 -0.6255563000 	 -2.7672580000 
974.65 	 224.9908000 	 2.440600 	 -0.6277847000 	 -2.7686910000 
974.85 	 224.9924000 	 2.440600 	 -0.6301022000 	 -2.7711650000 
975.50 	 224.9924000 	 2.440600 	 -0.6270726000 	 -2.7689170000 
975.25 	 224.9956000 	 2.440600 	 -0.6258710000 	 -2.7671750000 
975.45 	 224.9908000 	 2.440600 	 -0.6291676000 	 -2.7701120000 
975.65 	 224.9908000 	 2.440600 	 -0.6293328000 	 -2.7706400000 
975.85 	 224.9877000 	 2.440600 	 -0.6260459000 	 -2.7676360000 
976.50 	 224.9877000 	 2.440600 	 -0.6268787000 	 -2.7679820000 
976.25 	 224.9877000 	 2.440625 	 -0.6298288000 	 -2.7710120000 
976.45 	 224.9877000 	 2.440625 	 -0.6280963000 	 -2.7695620000 
976.65 	 224.9908000 	 2.440650 	 -0.6256835000 	 -2.7671910000 
976.85 	 224.9877000 	 2.440650 	 -0.6285031000 	 -2.7694420000 
977.50 	 224.9908000 	 2.440650 	 -0.6299909000 	 -2.7709930000 
977.25 	 224.9877000 	 2.440650 	 -0.6265100000 	 -2.7681990000 
977.45 	 224.9908000 	 2.440650 	 -0.6266276000 	 -2.7675530000 
977.65 	 224.9877000 	 2.440650 	 -0.6300099000 	 -2.7705030000 
977.85 	 224.9877000 	 2.440650 	 -0.6291516000 	 -2.7703410000 
978.50 	 224.9908000 	 2.440650 	 -0.6260300000 	 -2.7672670000 
978.25 	 224.9908000 	 2.440650 	 -0.6279945000 	 -2.7685900000 
978.45 	 224.9908000 	 2.440650 	 -0.6301816000 	 -2.7711170000 
978.65 	 224.9908000 	 2.440650 	 -0.6274732000 	 -2.7689170000 
978.85 	 224.9908000 	 2.440650 	 -0.6260427000 	 -2.7672320000 
979.50 	 224.9908000 	 2.440650 	 -0.6293392000 	 -2.7701190000 
979.25 	 224.9908000 	 2.440650 	 -0.6292565000 	 -2.7706180000 
979.45 	 224.9908000 	 2.440650 	 -0.6260999000 	 -2.7676990000 
979.65 	 224.9877000 	 2.440675 	 -0.6273842000 	 -2.7681730000 
979.85 	 224.9845000 	 2.440675 	 -0.6303247000 	 -2.7710880000 
980.50 	 224.9829000 	 2.440700 	 -0.6284173000 	 -2.7697250000 
980.25 	 224.9797000 	 2.440725 	 -0.6259791000 	 -2.7670380000 
980.45 	 224.9749000 	 2.440725 	 -0.6288242000 	 -2.7693340000 
980.65 	 224.9765000 	 2.440725 	 -0.6301181000 	 -2.7711230000 
980.85 	 224.9765000 	 2.440775 	 -0.6268151000 	 -2.7684310000 
981.50 	 224.9765000 	 2.440775 	 -0.6266181000 	 -2.7675310000 
981.25 	 224.9797000 	 2.440800 	 -0.6299432000 	 -2.7706780000 
981.45 	 224.9797000 	 2.440825 	 -0.6290563000 	 -2.7704840000 
981.65 	 224.9829000 	 2.440825 	 -0.6259950000 	 -2.7674170000 
981.85 	 224.9877000 	 2.440875 	 -0.6280963000 	 -2.7688760000 
982.50 	 224.9908000 	 2.440850 	 -0.6305282000 	 -2.7713140000 
982.25 	 224.9956000 	 2.440850 	 -0.6273715000 	 -2.7688720000 
982.45 	 224.9956000 	 2.440850 	 -0.6264464000 	 -2.7674010000 
982.65 	 224.9988000 	 2.440850 	 -0.6298224000 	 -2.7702080000 
982.85 	 224.9988000 	 2.440850 	 -0.6297652000 	 -2.7708850000 
983.50 	 224.9956000 	 2.440850 	 -0.6264623000 	 -2.7676710000 
983.25 	 224.9956000 	 2.440850 	 -0.6274001000 	 -2.7680840000 
983.45 	 224.9956000 	 2.440850 	 -0.6303596000 	 -2.7711300000 
983.65 	 224.9908000 	 2.440850 	 -0.6283029000 	 -2.7696900000 
983.85 	 224.9877000 	 2.440850 	 -0.6258901000 	 -2.7672420000 
984.50 	 224.9829000 	 2.440850 	 -0.6288655000 	 -2.7693910000 
984.25 	 224.9797000 	 2.440875 	 -0.6303406000 	 -2.7711930000 
984.45 	 224.9749000 	 2.440875 	 -0.6272157000 	 -2.7686050000 
984.65 	 224.9734000 	 2.440900 	 -0.6265323000 	 -2.7675250000 
984.85 	 224.9718000 	 2.440925 	 -0.6297811000 	 -2.7704720000 
985.50 	 224.9718000 	 2.440975 	 -0.6295967000 	 -2.7705920000 
985.25 	 224.9686000 	 2.440975 	 -0.6263542000 	 -2.7676360000 
985.45 	 224.9670000 	 2.440975 	 -0.6277720000 	 -2.7684400000 
985.65 	 224.9670000 	 2.441025 	 -0.6306458000 	 -2.7712820000 
985.85 	 224.9670000 	 2.441050 	 -0.6280677000 	 -2.7693750000 
986.50 	 224.9718000 	 2.441075 	 -0.6262715000 	 -2.7673880000 
986.25 	 224.9749000 	 2.441125 	 -0.6296349000 	 -2.7699280000 
986.45 	 224.9797000 	 2.441125 	 -0.6300990000 	 -2.7710750000 
986.65 	 224.9829000 	 2.441150 	 -0.6266117000 	 -2.7679540000 
986.85 	 224.9877000 	 2.441175 	 -0.6275177000 	 -2.7681990000 
987.50 	 224.9908000 	 2.441150 	 -0.6305345000 	 -2.7711010000 
987.25 	 224.9956000 	 2.441150 	 -0.6287606000 	 -2.7700710000 
987.45 	 224.9956000 	 2.441150 	 -0.6262207000 	 -2.7674550000 
987.65 	 224.9988000 	 2.441150 	 -0.6286367000 	 -2.7691430000 
987.85 	 225.0036000 	 2.441150 	 -0.6304772000 	 -2.7713740000 
988.50 	 225.0067000 	 2.441150 	 -0.6271839000 	 -2.7687450000 
988.25 	 225.0067000 	 2.441150 	 -0.6267166000 	 -2.7676800000 
988.45 	 225.0115000 	 2.441150 	 -0.6303723000 	 -2.7708340000 
988.65 	 225.0115000 	 2.441150 	 -0.6293710000 	 -2.7705860000 
988.85 	 225.0067000 	 2.441150 	 -0.6262938000 	 -2.7675220000 
989.50 	 225.0052000 	 2.441150 	 -0.6279214000 	 -2.7686980000 
989.25 	 225.0036000 	 2.441150 	 -0.6306648000 	 -2.7713840000 
989.45 	 225.0036000 	 2.441150 	 -0.6282012000 	 -2.7696740000 
989.65 	 224.9988000 	 2.441150 	 -0.6262970000 	 -2.7674900000 
989.85 	 225.0036000 	 2.441150 	 -0.6291612000 	 -2.7699570000 
990.50 	 225.0036000 	 2.441150 	 -0.6301658000 	 -2.7713810000 
990.25 	 224.9988000 	 2.441150 	 -0.6270249000 	 -2.7683960000 
990.45 	 224.9956000 	 2.441150 	 -0.6270218000 	 -2.7679090000 
990.65 	 224.9908000 	 2.441150 	 -0.6302293000 	 -2.7709870000 
990.85 	 224.9908000 	 2.441150 	 -0.6293837000 	 -2.7705190000 
991.50 	 224.9908000 	 2.441150 	 -0.6261985000 	 -2.7676710000 
991.25 	 224.9956000 	 2.441150 	 -0.6280454000 	 -2.7688470000 
991.45 	 224.9988000 	 2.441150 	 -0.6305917000 	 -2.7713870000 
991.65 	 224.9988000 	 2.441150 	 -0.6279214000 	 -2.7691400000 
991.85 	 224.9988000 	 2.441150 	 -0.6264909000 	 -2.7675030000 
992.50 	 224.9972000 	 2.441150 	 -0.6295268000 	 -2.7701660000 
992.25 	 224.9956000 	 2.441150 	 -0.6299718000 	 -2.7711610000 
992.45 	 224.9908000 	 2.441150 	 -0.6263987000 	 -2.7680710000 
992.65 	 224.9908000 	 2.441150 	 -0.6277339000 	 -2.7685670000 
992.85 	 224.9908000 	 2.441150 	 -0.6305249000 	 -2.7713940000 
993.50 	 224.9908000 	 2.441150 	 -0.6284364000 	 -2.7698520000 
993.25 	 224.9908000 	 2.441150 	 -0.6261317000 	 -2.7675180000 
993.45 	 224.9893000 	 2.441150 	 -0.6291993000 	 -2.7699660000 
993.65 	 224.9877000 	 2.441150 	 -0.6305027000 	 -2.7714350000 
993.85 	 224.9877000 	 2.441150 	 -0.6271489000 	 -2.7687490000 
994.50 	 224.9845000 	 2.441150 	 -0.6269073000 	 -2.7678200000 
994.25 	 224.9861000 	 2.441175 	 -0.6302261000 	 -2.7709710000 
994.45 	 224.9829000 	 2.441200 	 -0.6292121000 	 -2.7707960000 
994.65 	 224.9829000 	 2.441200 	 -0.6261921000 	 -2.7676870000 
994.85 	 224.9829000 	 2.441200 	 -0.6281185000 	 -2.7688690000 
995.50 	 224.9829000 	 2.441200 	 -0.6306648000 	 -2.7716290000 
995.25 	 224.9797000 	 2.441225 	 -0.6281821000 	 -2.7695880000 
995.45 	 224.9749000 	 2.441250 	 -0.6263224000 	 -2.7674670000 
995.65 	 224.9749000 	 2.441275 	 -0.6293933000 	 -2.7700580000 
995.85 	 224.9749000 	 2.441300 	 -0.6303279000 	 -2.7714220000 
996.50 	 224.9734000 	 2.441325 	 -0.6270949000 	 -2.7685420000 
996.25 	 224.9718000 	 2.441325 	 -0.6268914000 	 -2.7678230000 
996.45 	 224.9734000 	 2.441350 	 -0.6305122000 	 -2.7711010000 
996.65 	 224.9718000 	 2.441375 	 -0.6295999000 	 -2.7708630000 
996.85 	 224.9749000 	 2.441400 	 -0.6264464000 	 -2.7677660000 
997.50 	 224.9781000 	 2.441425 	 -0.6279342000 	 -2.7687580000 
997.25 	 224.9797000 	 2.441425 	 -0.6307061000 	 -2.7716450000 
997.45 	 224.9877000 	 2.441450 	 -0.6283538000 	 -2.7698010000 
997.65 	 224.9908000 	 2.441475 	 -0.6263415000 	 -2.7676270000 
997.85 	 224.9908000 	 2.441450 	 -0.6290340000 	 -2.7699570000 
998.50 	 224.9908000 	 2.441450 	 -0.6301308000 	 -2.7714280000 
998.25 	 224.9908000 	 2.441450 	 -0.6268819000 	 -2.7685830000 
998.45 	 224.9956000 	 2.441450 	 -0.6269519000 	 -2.7679410000 
998.65 	 224.9956000 	 2.441450 	 -0.6302484000 	 -2.7709770000 
998.85 	 224.9988000 	 2.441450 	 -0.6291580000 	 -2.7704750000 
999.50 	 225.0036000 	 2.441450 	 -0.6260617000 	 -2.7677250000 
999.25 	 225.0036000 	 2.441450 	 -0.6282711000 	 -2.7690760000 
999.45 	 225.0052000 	 2.441450 	 -0.6304900000 	 -2.7716320000 
999.65 	 225.0067000 	 2.441450 	 -0.6275876000 	 -2.7693590000 
999.85 	 225.0036000 	 2.441450 	 -0.6265450000 	 -2.7674870000 
1000.50 	 225.0036000 	 2.441450 	 -0.6298001000 	 -2.7704080000 
1000.25 	 225.0036000 	 2.441450 	 -0.6299050000 	 -2.7710910000 
1000.45 	 224.9988000 	 2.441450 	 -0.6265863000 	 -2.7682110000 
1000.65 	 224.9988000 	 2.441450 	 -0.6273842000 	 -2.7683700000 
1000.85 	 224.9988000 	 2.441450 	 -0.6304614000 	 -2.7714090000 
1001.50 	 224.9988000 	 2.441450 	 -0.6285191000 	 -2.7701790000 
1001.25 	 224.9956000 	 2.441450 	 -0.6262462000 	 -2.7675220000 
1001.45 	 224.9956000 	 2.441450 	 -0.6290881000 	 -2.7698930000 
1001.65 	 224.9956000 	 2.441450 	 -0.6301403000 	 -2.7714030000 
1001.85 	 224.9924000 	 2.441450 	 -0.6269010000 	 -2.7684880000 
1002.50 	 224.9908000 	 2.441450 	 -0.6271553000 	 -2.7680780000 
1002.25 	 224.9908000 	 2.441450 	 -0.6305313000 	 -2.7711840000 
1002.45 	 224.9908000 	 2.441450 	 -0.6289577000 	 -2.7704520000 
1002.65 	 224.9877000 	 2.441450 	 -0.6262207000 	 -2.7675660000 
1002.85 	 224.9877000 	 2.441450 	 -0.6288719000 	 -2.7695470000 
1003.50 	 224.9877000 	 2.441475 	 -0.6305568000 	 -2.7716100000 
1003.25 	 224.9877000 	 2.441475 	 -0.6272538000 	 -2.7690920000 
1003.45 	 224.9877000 	 2.441500 	 -0.6266530000 	 -2.7678040000 
1003.65 	 224.9877000 	 2.441500 	 -0.6302357000 	 -2.7708690000 
1003.85 	 224.9877000 	 2.441500 	 -0.6297557000 	 -2.7708910000 
1004.50 	 224.9829000 	 2.441525 	 -0.6265831000 	 -2.7677060000 
1004.25 	 224.9797000 	 2.441525 	 -0.6284301000 	 -2.7690570000 
1004.45 	 224.9797000 	 2.441550 	 -0.6308079000 	 -2.7715490000 
1004.65 	 224.9749000 	 2.441575 	 -0.6279628000 	 -2.7693210000 
1004.85 	 224.9734000 	 2.441575 	 -0.6268342000 	 -2.7677250000 
1005.50 	 224.9718000 	 2.441600 	 -0.6300259000 	 -2.7704430000 
1005.25 	 224.9670000 	 2.441625 	 -0.6303437000 	 -2.7715110000 
1005.45 	 224.9670000 	 2.441650 	 -0.6268692000 	 -2.7683730000 
1005.65 	 224.9670000 	 2.441700 	 -0.6275940000 	 -2.7683040000 
1005.85 	 224.9670000 	 2.441725 	 -0.6308110000 	 -2.7713780000 
1006.50 	 224.9718000 	 2.441750 	 -0.6291993000 	 -2.7705160000 
1006.25 	 224.9718000 	 2.441775 	 -0.6264941000 	 -2.7678040000 
1006.45 	 224.9749000 	 2.441800 	 -0.6288974000 	 -2.7693080000 
1006.65 	 224.9797000 	 2.441825 	 -0.6307570000 	 -2.7716060000 
1006.85 	 224.9845000 	 2.441825 	 -0.6277370000 	 -2.7690670000 
1007.50 	 224.9908000 	 2.441850 	 -0.6268978000 	 -2.7678680000 
1007.25 	 224.9956000 	 2.441875 	 -0.6303756000 	 -2.7709520000 
1007.45 	 225.0036000 	 2.441850 	 -0.6298828000 	 -2.7708980000 
1007.65 	 225.0036000 	 2.441850 	 -0.6266244000 	 -2.7678900000 
1007.85 	 225.0067000 	 2.441850 	 -0.6286780000 	 -2.7692920000 
1008.50 	 225.0067000 	 2.441850 	 -0.6311194000 	 -2.7716410000 
1008.25 	 225.0067000 	 2.441850 	 -0.6279023000 	 -2.7692890000 
1008.45 	 225.0067000 	 2.441850 	 -0.6271108000 	 -2.7678300000 
1008.65 	 225.0067000 	 2.441850 	 -0.6303914000 	 -2.7707640000 
1008.85 	 225.0067000 	 2.441850 	 -0.6304932000 	 -2.7713230000 
1009.50 	 225.0067000 	 2.441850 	 -0.6269233000 	 -2.7683700000 
1009.25 	 225.0115000 	 2.441850 	 -0.6280105000 	 -2.7685580000 
1009.45 	 225.0147000 	 2.441850 	 -0.6311162000 	 -2.7715520000 
1009.65 	 225.0147000 	 2.441850 	 -0.6286876000 	 -2.7698550000 
1009.85 	 225.0179000 	 2.441850 	 -0.6267039000 	 -2.7676170000 
1010.50 	 225.0179000 	 2.441850 	 -0.6298351000 	 -2.7703090000 
1010.25 	 225.0210000 	 2.441850 	 -0.6305631000 	 -2.7715680000 
1010.45 	 225.0179000 	 2.441850 	 -0.6272475000 	 -2.7685450000 
1010.65 	 225.0147000 	 2.441850 	 -0.6276353000 	 -2.7682590000 
1010.85 	 225.0099000 	 2.441850 	 -0.6308651000 	 -2.7712950000 
1011.50 	 225.0036000 	 2.441850 	 -0.6295617000 	 -2.7706590000 
1011.25 	 225.0036000 	 2.441850 	 -0.6266149000 	 -2.7678650000 
1011.45 	 224.9988000 	 2.441850 	 -0.6289927000 	 -2.7695370000 
1011.65 	 224.9988000 	 2.441850 	 -0.6309287000 	 -2.7717050000 
1011.85 	 224.9988000 	 2.441850 	 -0.6279405000 	 -2.7691940000 
1012.50 	 224.9988000 	 2.441850 	 -0.6268851000 	 -2.7678520000 
1012.25 	 224.9988000 	 2.441850 	 -0.6303151000 	 -2.7710090000 
1012.45 	 224.9988000 	 2.441850 	 -0.6299877000 	 -2.7712760000 
1012.65 	 224.9956000 	 2.441850 	 -0.6266117000 	 -2.7680710000 
1012.85 	 224.9956000 	 2.441850 	 -0.6286240000 	 -2.7692380000 
1013.50 	 224.9956000 	 2.441850 	 -0.6310876000 	 -2.7718100000 
1013.25 	 224.9956000 	 2.441850 	 -0.6282933000 	 -2.7697750000 
1013.45 	 224.9908000 	 2.441850 	 -0.6268247000 	 -2.7676930000 
1013.65 	 224.9908000 	 2.441850 	 -0.6299655000 	 -2.7704590000 
1013.85 	 224.9908000 	 2.441850 	 -0.6304073000 	 -2.7713580000 
1014.50 	 224.9877000 	 2.441850 	 -0.6270377000 	 -2.7686880000 
1014.25 	 224.9829000 	 2.441850 	 -0.6277116000 	 -2.7683890000 
1014.45 	 224.9829000 	 2.441850 	 -0.6309732000 	 -2.7713490000 
1014.65 	 224.9829000 	 2.441850 	 -0.6294632000 	 -2.7707420000 
1014.85 	 224.9797000 	 2.441850 	 -0.6266785000 	 -2.7678680000 
1015.50 	 224.9797000 	 2.441850 	 -0.6294600000 	 -2.7699150000 
1015.25 	 224.9749000 	 2.441850 	 -0.6309478000 	 -2.7716800000 
1015.45 	 224.9718000 	 2.441850 	 -0.6277497000 	 -2.7690060000 
1015.65 	 224.9670000 	 2.441875 	 -0.6274223000 	 -2.7681920000 
1015.85 	 224.9638000 	 2.441875 	 -0.6306744000 	 -2.7710060000 
1016.50 	 224.9638000 	 2.441925 	 -0.6301181000 	 -2.7712950000 
1016.25 	 224.9638000 	 2.441975 	 -0.6269042000 	 -2.7682460000 
1016.45 	 224.9638000 	 2.442000 	 -0.6282997000 	 -2.7689740000 
1016.65 	 224.9670000 	 2.442025 	 -0.6311194000 	 -2.7717750000 
1016.85 	 224.9718000 	 2.442050 	 -0.6285667000 	 -2.7698580000 
1017.50 	 224.9749000 	 2.442075 	 -0.6268279000 	 -2.7678330000 
1017.25 	 224.9749000 	 2.442100 	 -0.6297684000 	 -2.7704680000 
1017.45 	 224.9797000 	 2.442125 	 -0.6305408000 	 -2.7717080000 
1017.65 	 224.9797000 	 2.442125 	 -0.6270568000 	 -2.7683000000 
1017.85 	 224.9797000 	 2.442150 	 -0.6281884000 	 -2.7690030000 
1018.50 	 224.9749000 	 2.442175 	 -0.6311194000 	 -2.7718350000 
1018.25 	 224.9749000 	 2.442200 	 -0.6286748000 	 -2.7699380000 
1018.45 	 224.9749000 	 2.442200 	 -0.6269709000 	 -2.7679320000 
1018.65 	 224.9797000 	 2.442225 	 -0.6303437000 	 -2.7706720000 
1018.85 	 224.9829000 	 2.442250 	 -0.6305631000 	 -2.7716220000 
1019.50 	 224.9877000 	 2.442275 	 -0.6270472000 	 -2.7684970000 
1019.25 	 224.9908000 	 2.442250 	 -0.6282457000 	 -2.7688790000 
1019.45 	 224.9956000 	 2.442250 	 -0.6312720000 	 -2.7718380000 
1019.65 	 224.9988000 	 2.442250 	 -0.6291707000 	 -2.7705000000 
1019.85 	 225.0036000 	 2.442250 	 -0.6269773000 	 -2.7681030000 
1020.50 	 225.0036000 	 2.442250 	 -0.6299750000 	 -2.7704650000 
1020.25 	 225.0036000 	 2.442250 	 -0.6309319000 	 -2.7719240000 
1020.45 	 225.0036000 	 2.442250 	 -0.6271903000 	 -2.7687290000 
1020.65 	 225.0036000 	 2.442250 	 -0.6283919000 	 -2.7692700000 
1020.85 	 225.0036000 	 2.442250 	 -0.6313356000 	 -2.7724840000 
1021.50 	 225.0036000 	 2.442250 	 -0.6289291000 	 -2.7709900000 
1021.25 	 225.0036000 	 2.442250 	 -0.6269614000 	 -2.7686530000 
1021.45 	 225.0036000 	 2.442250 	 -0.6300545000 	 -2.7710910000 
1021.65 	 224.9988000 	 2.442250 	 -0.6306584000 	 -2.7723220000 
1021.85 	 224.9988000 	 2.442250 	 -0.6274319000 	 -2.7693370000 
1022.50 	 224.9956000 	 2.442250 	 -0.6278769000 	 -2.7691560000 
1022.25 	 224.9908000 	 2.442250 	 -0.6312180000 	 -2.7724240000 
1022.45 	 224.9908000 	 2.442250 	 -0.6293488000 	 -2.7712350000 
1022.65 	 224.9877000 	 2.442275 	 -0.6267802000 	 -2.7687290000 
1022.85 	 224.9877000 	 2.442275 	 -0.6298224000 	 -2.7710220000 
1023.50 	 224.9877000 	 2.442300 	 -0.6311162000 	 -2.7729000000 
1023.25 	 224.9877000 	 2.442325 	 -0.6276385000 	 -2.7701920000 
1023.45 	 224.9893000 	 2.442300 	 -0.6274414000 	 -2.7695310000 
1023.65 	 224.9877000 	 2.442300 	 -0.6308301000 	 -2.7727000000 
1023.85 	 224.9908000 	 2.442325 	 -0.6297080000 	 -2.7721280000 
1024.50 	 224.9908000 	 2.442350 	 -0.6268374000 	 -2.7694390000 
1024.25 	 224.9956000 	 2.442375 	 -0.6292375000 	 -2.7710280000 
1024.45 	 224.9956000 	 2.442350 	 -0.6311480000 	 -2.7734980000 
1024.65 	 224.9908000 	 2.442350 	 -0.6285318000 	 -2.7711770000 
1024.85 	 224.9908000 	 2.442350 	 -0.6270154000 	 -2.7693560000 
1025.50 	 224.9877000 	 2.442350 	 -0.6300132000 	 -2.7720550000 
1025.25 	 224.9829000 	 2.442350 	 -0.6308810000 	 -2.7732020000 
1025.45 	 224.9797000 	 2.442350 	 -0.6275845000 	 -2.7703160000 
1025.65 	 224.9797000 	 2.442350 	 -0.6279055000 	 -2.7700330000 
1025.85 	 224.9797000 	 2.442375 	 -0.6312211000 	 -2.7732370000 
1026.50 	 224.9797000 	 2.442400 	 -0.6295840000 	 -2.7722330000 
1026.25 	 224.9797000 	 2.442425 	 -0.6269264000 	 -2.7694510000 
1026.45 	 224.9781000 	 2.442450 	 -0.6294346000 	 -2.7715710000 
1026.65 	 224.9749000 	 2.442450 	 -0.6312339000 	 -2.7737490000 
1026.85 	 224.9749000 	 2.442475 	 -0.6283029000 	 -2.7710690000 
1027.50 	 224.9797000 	 2.442500 	 -0.6273810000 	 -2.7697020000 
1027.25 	 224.9749000 	 2.442525 	 -0.6307888000 	 -2.7727350000 
1027.45 	 224.9797000 	 2.442525 	 -0.6308429000 	 -2.7732530000 
1027.65 	 224.9829000 	 2.442575 	 -0.6273270000 	 -2.7702680000 
1027.85 	 224.9829000 	 2.442550 	 -0.6284301000 	 -2.7707420000 
1028.50 	 224.9877000 	 2.442575 	 -0.6314405000 	 -2.7736820000 
1028.25 	 224.9908000 	 2.442600 	 -0.6296476000 	 -2.7723250000 
1028.45 	 224.9956000 	 2.442625 	 -0.6270599000 	 -2.7698300000 
1028.65 	 224.9988000 	 2.442600 	 -0.6300513000 	 -2.7722040000 
1028.85 	 225.0036000 	 2.442600 	 -0.6315136000 	 -2.7737780000 
1029.50 	 225.0036000 	 2.442600 	 -0.6279850000 	 -2.7709800000 
1029.25 	 225.0036000 	 2.442600 	 -0.6278833000 	 -2.7703670000 
1029.45 	 225.0052000 	 2.442600 	 -0.6313356000 	 -2.7736030000 
1029.65 	 225.0036000 	 2.442600 	 -0.6302261000 	 -2.7728840000 
1029.85 	 225.0020000 	 2.442600 	 -0.6273492000 	 -2.7700680000 
1030.50 	 224.9988000 	 2.442600 	 -0.6293074000 	 -2.7711610000 
1030.25 	 224.9956000 	 2.442600 	 -0.6317997000 	 -2.7739490000 
1030.45 	 224.9908000 	 2.442600 	 -0.6290213000 	 -2.7719500000 
1030.65 	 224.9956000 	 2.442600 	 -0.6273079000 	 -2.7699440000 
1030.85 	 224.9972000 	 2.442600 	 -0.6305663000 	 -2.7726460000 
1031.50 	 224.9988000 	 2.442600 	 -0.6312211000 	 -2.7738570000 
1031.25 	 225.0036000 	 2.442600 	 -0.6279246000 	 -2.7708720000 
1031.45 	 225.0036000 	 2.442600 	 -0.6281217000 	 -2.7703920000 
1031.65 	 225.0036000 	 2.442600 	 -0.6313419000 	 -2.7734760000 
1031.85 	 224.9988000 	 2.442600 	 -0.6303914000 	 -2.7731040000 
1032.50 	 224.9956000 	 2.442600 	 -0.6273937000 	 -2.7701850000 
1032.25 	 224.9956000 	 2.442600 	 -0.6292375000 	 -2.7715270000 
1032.45 	 224.9908000 	 2.442600 	 -0.6317234000 	 -2.7740350000 
1032.65 	 224.9908000 	 2.442600 	 -0.6290245000 	 -2.7720550000 
1032.85 	 224.9877000 	 2.442600 	 -0.6273969000 	 -2.7700360000 
1033.50 	 224.9877000 	 2.442600 	 -0.6304932000 	 -2.7726870000 
1033.25 	 224.9829000 	 2.442600 	 -0.6313419000 	 -2.7739520000 
1033.45 	 224.9829000 	 2.442625 	 -0.6278865000 	 -2.7708440000 
1033.65 	 224.9797000 	 2.442625 	 -0.6279914000 	 -2.7706430000 
1033.85 	 224.9797000 	 2.442650 	 -0.6312879000 	 -2.7736980000 
1034.50 	 224.9829000 	 2.442675 	 -0.6303470000 	 -2.7731290000 
1034.25 	 224.9829000 	 2.442700 	 -0.6274064000 	 -2.7701120000 
1034.45 	 224.9829000 	 2.442700 	 -0.6292470000 	 -2.7715210000 
1034.65 	 224.9829000 	 2.442700 	 -0.6318219000 	 -2.7740510000 
1034.85 	 224.9829000 	 2.442700 	 -0.6290500000 	 -2.7721720000 
1035.50 	 224.9797000 	 2.442725 	 -0.6273587000 	 -2.7700390000 
1035.25 	 224.9797000 	 2.442750 	 -0.6304963000 	 -2.7727060000 
1035.45 	 224.9797000 	 2.442775 	 -0.6315517000 	 -2.7740070000 
1035.65 	 224.9797000 	 2.442775 	 -0.6280708000 	 -2.7711650000 
1035.85 	 224.9797000 	 2.442800 	 -0.6279850000 	 -2.7705960000 
1036.50 	 224.9797000 	 2.442825 	 -0.6315136000 	 -2.7738480000 
1036.25 	 224.9829000 	 2.442850 	 -0.6304391000 	 -2.7732440000 
1036.45 	 224.9829000 	 2.442875 	 -0.6274128000 	 -2.7703190000 
1036.65 	 224.9877000 	 2.442850 	 -0.6295649000 	 -2.7719020000 
1036.85 	 224.9877000 	 2.442875 	 -0.6316598000 	 -2.7740450000 
1037.50 	 224.9940000 	 2.442900 	 -0.6287702000 	 -2.7717560000 
1037.25 	 224.9972000 	 2.442900 	 -0.6277943000 	 -2.7702620000 
1037.45 	 224.9988000 	 2.442900 	 -0.6313102000 	 -2.7734850000 
1037.65 	 225.0036000 	 2.442900 	 -0.6311607000 	 -2.7738030000 
1037.85 	 225.0067000 	 2.442900 	 -0.6277402000 	 -2.7706210000 
1038.50 	 225.0115000 	 2.442900 	 -0.6290500000 	 -2.7713110000 
1038.25 	 225.0115000 	 2.442900 	 -0.6318887000 	 -2.7741810000 
1038.45 	 225.0147000 	 2.442900 	 -0.6298288000 	 -2.7726590000 
1038.65 	 225.0147000 	 2.442900 	 -0.6274700000 	 -2.7703220000 
1038.85 	 225.0115000 	 2.442900 	 -0.6301181000 	 -2.7722450000 
1039.50 	 225.0067000 	 2.442900 	 -0.6318347000 	 -2.7742510000 
1039.25 	 224.9988000 	 2.442900 	 -0.6286590000 	 -2.7716760000 
1039.45 	 224.9988000 	 2.442900 	 -0.6279500000 	 -2.7704780000 
1039.65 	 224.9956000 	 2.442900 	 -0.6312593000 	 -2.7732820000 
1039.85 	 224.9908000 	 2.442900 	 -0.6308969000 	 -2.7737270000 
1040.50 	 224.9908000 	 2.442900 	 -0.6277180000 	 -2.7706650000 
1040.25 	 224.9877000 	 2.442900 	 -0.6291230000 	 -2.7714920000 
1040.45 	 224.9893000 	 2.442900 	 -0.6317933000 	 -2.7741650000 
1040.65 	 224.9877000 	 2.442900 	 -0.6297271000 	 -2.7726430000 
1040.85 	 224.9829000 	 2.442900 	 -0.6275018000 	 -2.7703480000 
1041.50 	 224.9829000 	 2.442900 	 -0.6302198000 	 -2.7724930000 
1041.25 	 224.9829000 	 2.442900 	 -0.6317806000 	 -2.7743910000 
1041.45 	 224.9829000 	 2.442900 	 -0.6282647000 	 -2.7714250000 
1041.65 	 224.9829000 	 2.442900 	 -0.6280231000 	 -2.7705510000 
1041.85 	 224.9877000 	 2.442900 	 -0.6313992000 	 -2.7736060000 
1042.50 	 224.9829000 	 2.442925 	 -0.6308429000 	 -2.7736280000 
1042.25 	 224.9877000 	 2.442925 	 -0.6277911000 	 -2.7706560000 
1042.45 	 224.9845000 	 2.442950 	 -0.6288942000 	 -2.7715050000 
1042.65 	 224.9877000 	 2.442950 	 -0.6318442000 	 -2.7743630000 
1042.85 	 224.9877000 	 2.442950 	 -0.6292661000 	 -2.7723600000 
1043.50 	 224.9877000 	 2.442950 	 -0.6276989000 	 -2.7704590000 
1043.25 	 224.9877000 	 2.442975 	 -0.6307666000 	 -2.7728750000 
1043.45 	 224.9861000 	 2.443000 	 -0.6317234000 	 -2.7742450000 
1043.65 	 224.9877000 	 2.443025 	 -0.6284968000 	 -2.7715370000 
1043.85 	 224.9829000 	 2.443000 	 -0.6281344000 	 -2.7707610000 
1044.50 	 224.9829000 	 2.443000 	 -0.6315358000 	 -2.7738290000 
1044.25 	 224.9797000 	 2.443025 	 -0.6310876000 	 -2.7737740000 
1044.45 	 224.9749000 	 2.443050 	 -0.6277657000 	 -2.7708120000 
1044.65 	 224.9718000 	 2.443075 	 -0.6297016000 	 -2.7719020000 
1044.85 	 224.9670000 	 2.443075 	 -0.6319682000 	 -2.7744040000 
1045.50 	 224.9638000 	 2.443125 	 -0.6298161000 	 -2.7728650000 
1045.25 	 224.9670000 	 2.443150 	 -0.6276989000 	 -2.7705860000 
1045.45 	 224.9670000 	 2.443175 	 -0.6307443000 	 -2.7729730000 
1045.65 	 224.9718000 	 2.443200 	 -0.6318919000 	 -2.7744100000 
1045.85 	 224.9749000 	 2.443225 	 -0.6284523000 	 -2.7715300000 
1046.50 	 224.9829000 	 2.443250 	 -0.6282584000 	 -2.7709040000 
1046.25 	 224.9877000 	 2.443275 	 -0.6314437000 	 -2.7737740000 
1046.45 	 224.9956000 	 2.443250 	 -0.6310622000 	 -2.7738440000 
1046.65 	 225.0020000 	 2.443250 	 -0.6279246000 	 -2.7708020000 
1046.85 	 225.0083000 	 2.443250 	 -0.6290531000 	 -2.7715370000 
1047.50 	 225.0131000 	 2.443250 	 -0.6320731000 	 -2.7744480000 
1047.25 	 225.0147000 	 2.443250 	 -0.6302039000 	 -2.7730820000 
1047.45 	 225.0179000 	 2.443250 	 -0.6276671000 	 -2.7706370000 
1047.65 	 225.0179000 	 2.443250 	 -0.6304232000 	 -2.7728940000 
1047.85 	 225.0179000 	 2.443250 	 -0.6320222000 	 -2.7745910000 
1048.50 	 225.0179000 	 2.443250 	 -0.6289069000 	 -2.7719150000 
1048.25 	 225.0179000 	 2.443250 	 -0.6281757000 	 -2.7708210000 
1048.45 	 225.0147000 	 2.443250 	 -0.6316503000 	 -2.7738410000 
1048.65 	 225.0083000 	 2.443250 	 -0.6311321000 	 -2.7740600000 
1048.85 	 225.0036000 	 2.443250 	 -0.6278928000 	 -2.7709480000 
1049.50 	 224.9988000 	 2.443250 	 -0.6294346000 	 -2.7719660000 
1049.25 	 224.9956000 	 2.443250 	 -0.6322066000 	 -2.7747150000 
1049.45 	 224.9908000 	 2.443250 	 -0.6297620000 	 -2.7727030000 
1049.65 	 224.9908000 	 2.443250 	 -0.6277180000 	 -2.7708440000 
1049.85 	 224.9893000 	 2.443250 	 -0.6309382000 	 -2.7732020000 
1050.50 	 224.9908000 	 2.443250 	 -0.6317520000 	 -2.7745950000 
1050.25 	 224.9908000 	 2.443250 	 -0.6282266000 	 -2.7715620000 
1050.45 	 224.9956000 	 2.443250 	 -0.6287639000 	 -2.7711800000 
1050.65 	 224.9924000 	 2.443250 	 -0.6319427000 	 -2.7744420000 
1050.85 	 224.9924000 	 2.443250 	 -0.6302770000 	 -2.7732340000 
1051.50 	 224.9908000 	 2.443250 	 -0.6275558000 	 -2.7707420000 
1051.25 	 224.9908000 	 2.443250 	 -0.6306712000 	 -2.7730560000 
1051.45 	 224.9956000 	 2.443250 	 -0.6318347000 	 -2.7746360000 
1051.65 	 224.9908000 	 2.443250 	 -0.6286430000 	 -2.7718000000 
1051.85 	 224.9908000 	 2.443250 	 -0.6281726000 	 -2.7708400000 
1052.50 	 224.9908000 	 2.443250 	 -0.6316344000 	 -2.7739590000 
1052.25 	 224.9877000 	 2.443250 	 -0.6310145000 	 -2.7738950000 
1052.45 	 224.9829000 	 2.443250 	 -0.6277720000 	 -2.7709990000 
1052.65 	 224.9749000 	 2.443250 	 -0.6296762000 	 -2.7720770000 
1052.85 	 224.9718000 	 2.443250 	 -0.6320222000 	 -2.7747790000 
1053.50 	 224.9670000 	 2.443250 	 -0.6295426000 	 -2.7727190000 
1053.25 	 224.9670000 	 2.443275 	 -0.6277720000 	 -2.7706080000 
1053.45 	 224.9670000 	 2.443275 	 -0.6309032000 	 -2.7733230000 
1053.65 	 224.9670000 	 2.443325 	 -0.6315930000 	 -2.7743340000 
1053.85 	 224.9718000 	 2.443350 	 -0.6281503000 	 -2.7713490000 
1054.50 	 224.9718000 	 2.443375 	 -0.6287162000 	 -2.7712820000 
1054.25 	 224.9670000 	 2.443400 	 -0.6321144000 	 -2.7744390000 
1054.45 	 224.9670000 	 2.443425 	 -0.6303056000 	 -2.7734500000 
1054.65 	 224.9670000 	 2.443450 	 -0.6276004000 	 -2.7709230000 
1054.85 	 224.9718000 	 2.443500 	 -0.6301562000 	 -2.7725760000 
1055.50 	 224.9749000 	 2.443500 	 -0.6321208000 	 -2.7747120000 
1055.25 	 224.9781000 	 2.443525 	 -0.6288783000 	 -2.7721600000 
1055.45 	 224.9797000 	 2.443550 	 -0.6282012000 	 -2.7710090000 
1055.65 	 224.9797000 	 2.443550 	 -0.6316312000 	 -2.7739140000 
1055.85 	 224.9829000 	 2.443575 	 -0.6313324000 	 -2.7742230000 
1056.50 	 224.9829000 	 2.443600 	 -0.6280772000 	 -2.7711070000 
1056.25 	 224.9877000 	 2.443625 	 -0.6292884000 	 -2.7719370000 
1056.45 	 224.9908000 	 2.443600 	 -0.6323910000 	 -2.7746110000 
1056.65 	 224.9908000 	 2.443600 	 -0.6298860000 	 -2.7728970000 
1056.85 	 224.9908000 	 2.443600 	 -0.6282616000 	 -2.7706180000 
1057.50 	 224.9908000 	 2.443600 	 -0.6313578000 	 -2.7735420000 
1057.25 	 224.9956000 	 2.443600 	 -0.6319046000 	 -2.7744670000 
1057.45 	 224.9956000 	 2.443600 	 -0.6285731000 	 -2.7713170000 
1057.65 	 224.9956000 	 2.443600 	 -0.6288147000 	 -2.7711740000 
1057.85 	 224.9956000 	 2.443600 	 -0.6322670000 	 -2.7741910000 
1058.50 	 224.9972000 	 2.443600 	 -0.6309573000 	 -2.7736190000 
1058.25 	 224.9988000 	 2.443600 	 -0.6281503000 	 -2.7707930000 
1058.45 	 224.9988000 	 2.443600 	 -0.6302770000 	 -2.7723980000 
1058.65 	 225.0067000 	 2.443600 	 -0.6323751000 	 -2.7748110000 
1058.85 	 225.0067000 	 2.443600 	 -0.6296921000 	 -2.7724110000 
1059.50 	 225.0115000 	 2.443600 	 -0.6283156000 	 -2.7707290000 
1059.25 	 225.0115000 	 2.443600 	 -0.6314246000 	 -2.7733640000 
1059.45 	 225.0115000 	 2.443600 	 -0.6319523000 	 -2.7738920000 
1059.65 	 225.0115000 	 2.443600 	 -0.6286271000 	 -2.7694480000 
1059.85 	 225.0067000 	 2.443600 	 -0.6290277000 	 -2.7688120000 
1060.50 	 225.0067000 	 2.443600 	 -0.6321557000 	 -2.7718260000 
1060.25 	 225.0067000 	 2.443600 	 -0.6308810000 	 -2.7715900000 
1060.45 	 225.0067000 	 2.443600 	 -0.6281694000 	 -2.7687640000 
1060.65 	 225.0083000 	 2.443600 	 -0.6304042000 	 -2.7702620000 
1060.85 	 225.0115000 	 2.443600 	 -0.6324100000 	 -2.7725860000 
1061.50 	 225.0147000 	 2.443600 	 -0.6291771000 	 -2.7701160000 
1061.25 	 225.0147000 	 2.443600 	 -0.6283252000 	 -2.7686410000 
1061.45 	 225.0147000 	 2.443600 	 -0.6317679000 	 -2.7715900000 
1061.65 	 225.0131000 	 2.443600 	 -0.6318665000 	 -2.7722710000 
1061.85 	 225.0083000 	 2.443600 	 -0.6282234000 	 -2.7689330000 
1062.50 	 224.9988000 	 2.443600 	 -0.6294664000 	 -2.7695270000 
1062.25 	 224.9877000 	 2.443600 	 -0.6323783000 	 -2.7723720000 
1062.45 	 224.9749000 	 2.443600 	 -0.6303723000 	 -2.7711550000 
1062.65 	 224.9670000 	 2.443600 	 -0.6278865000 	 -2.7686020000 
1062.85 	 224.9591000 	 2.443600 	 -0.6308301000 	 -2.7706340000 
1063.50 	 224.9559000 	 2.443600 	 -0.6322448000 	 -2.7725630000 
1063.25 	 224.9559000 	 2.443625 	 -0.6290309000 	 -2.7700970000 
1063.45 	 224.9591000 	 2.443675 	 -0.6284555000 	 -2.7689520000 
1063.65 	 224.9638000 	 2.443725 	 -0.6319650000 	 -2.7720320000 
1063.85 	 224.9670000 	 2.443750 	 -0.6310590000 	 -2.7717910000 
1064.50 	 224.9718000 	 2.443775 	 -0.6279755000 	 -2.7689460000 
1064.25 	 224.9749000 	 2.443825 	 -0.6301053000 	 -2.7701250000 
1064.45 	 224.9797000 	 2.443825 	 -0.6325023000 	 -2.7726780000 
1064.65 	 224.9877000 	 2.443850 	 -0.6298383000 	 -2.7705640000 
1064.85 	 224.9940000 	 2.443875 	 -0.6283665000 	 -2.7686720000 
1065.50 	 225.0067000 	 2.443850 	 -0.6317456000 	 -2.7716830000 
1065.25 	 225.0163000 	 2.443850 	 -0.6318887000 	 -2.7722550000 
1065.45 	 225.0242000 	 2.443850 	 -0.6283919000 	 -2.7692920000 
1065.65 	 225.0306000 	 2.443850 	 -0.6298351000 	 -2.7699820000 
1065.85 	 225.0322000 	 2.443850 	 -0.6324100000 	 -2.7727760000 
1066.50 	 225.0322000 	 2.443850 	 -0.6296571000 	 -2.7706910000 
1066.25 	 225.0274000 	 2.443850 	 -0.6284459000 	 -2.7688530000 
1066.45 	 225.0179000 	 2.443825 	 -0.6318982000 	 -2.7717810000 
1066.65 	 225.0115000 	 2.443800 	 -0.6317520000 	 -2.7724080000 
1066.85 	 225.0036000 	 2.443800 	 -0.6282933000 	 -2.7692190000 
1067.50 	 224.9972000 	 2.443800 	 -0.6299305000 	 -2.7701190000 
1067.25 	 224.9956000 	 2.443800 	 -0.6326548000 	 -2.7728180000 
1067.45 	 224.9877000 	 2.443800 	 -0.6301022000 	 -2.7710560000 
1067.65 	 224.9877000 	 2.443800 	 -0.6283124000 	 -2.7689430000 
1067.85 	 224.9829000 	 2.443800 	 -0.6313483000 	 -2.7713900000 
1068.50 	 224.9877000 	 2.443800 	 -0.6322702000 	 -2.7727830000 
1068.25 	 224.9877000 	 2.443800 	 -0.6288338000 	 -2.7698520000 
1068.45 	 224.9877000 	 2.443800 	 -0.6290023000 	 -2.7694700000 
1068.65 	 224.9877000 	 2.443800 	 -0.6323433000 	 -2.7724870000 
1068.85 	 224.9877000 	 2.443800 	 -0.6311607000 	 -2.7720640000 
1069.50 	 224.9829000 	 2.443800 	 -0.6281948000 	 -2.7690700000 
1069.25 	 224.9829000 	 2.443800 	 -0.6300227000 	 -2.7704840000 
1069.45 	 224.9829000 	 2.443800 	 -0.6325086000 	 -2.7729800000 
1069.65 	 224.9829000 	 2.443800 	 -0.6300290000 	 -2.7710150000 
1069.85 	 224.9829000 	 2.443800 	 -0.6283283000 	 -2.7688500000 
1070.50 	 224.9813000 	 2.443800 	 -0.6318315000 	 -2.7718730000 
1070.25 	 224.9797000 	 2.443850 	 -0.6316090000 	 -2.7725030000 
1070.45 	 224.9797000 	 2.443850 	 -0.6281598000 	 -2.7691970000 
1070.65 	 224.9797000 	 2.443875 	 -0.6299241000 	 -2.7701380000 
1070.85 	 224.9749000 	 2.443900 	 -0.6326485000 	 -2.7728970000 
1071.50 	 224.9781000 	 2.443925 	 -0.6298797000 	 -2.7709200000 
1071.25 	 224.9749000 	 2.443925 	 -0.6282679000 	 -2.7690790000 
1071.45 	 224.9718000 	 2.443975 	 -0.6314532000 	 -2.7716760000 
1071.65 	 224.9670000 	 2.443975 	 -0.6320413000 	 -2.7726080000 
1071.85 	 224.9654000 	 2.444000 	 -0.6285064000 	 -2.7697180000 
1072.50 	 224.9638000 	 2.444050 	 -0.6293964000 	 -2.7697660000 
1072.25 	 224.9638000 	 2.444075 	 -0.6325340000 	 -2.7728970000 
1072.45 	 224.9702000 	 2.444100 	 -0.6304519000 	 -2.7713490000 
1072.65 	 224.9718000 	 2.444125 	 -0.6281440000 	 -2.7689430000 
1072.85 	 224.9749000 	 2.444150 	 -0.6308429000 	 -2.7710120000 
1073.50 	 224.9749000 	 2.444150 	 -0.6325086000 	 -2.7731670000 
1073.25 	 224.9797000 	 2.444175 	 -0.6291612000 	 -2.7703950000 
1073.45 	 224.9797000 	 2.444200 	 -0.6289164000 	 -2.7696100000 
1073.65 	 224.9813000 	 2.444225 	 -0.6324355000 	 -2.7725920000 
1073.85 	 224.9829000 	 2.444225 	 -0.6309922000 	 -2.7721720000 
1074.50 	 224.9877000 	 2.444250 	 -0.6283601000 	 -2.7691590000 
1074.25 	 224.9877000 	 2.444250 	 -0.6304486000 	 -2.7705800000 
1074.45 	 224.9908000 	 2.444250 	 -0.6326358000 	 -2.7732210000 
1074.65 	 224.9956000 	 2.444250 	 -0.6296921000 	 -2.7707700000 
1074.85 	 225.0036000 	 2.444250 	 -0.6285794000 	 -2.7692670000 
1075.50 	 225.0067000 	 2.444250 	 -0.6320159000 	 -2.7721020000 
1075.25 	 225.0067000 	 2.444250 	 -0.6321907000 	 -2.7729160000 
1075.45 	 225.0115000 	 2.444250 	 -0.6288910000 	 -2.7698830000 
1075.65 	 225.0115000 	 2.444250 	 -0.6296222000 	 -2.7699410000 
1075.85 	 225.0147000 	 2.444250 	 -0.6326993000 	 -2.7729800000 
1076.50 	 225.0147000 	 2.444250 	 -0.6305854000 	 -2.7716700000 
1076.25 	 225.0147000 	 2.444250 	 -0.6285000000 	 -2.7691810000 
1076.45 	 225.0147000 	 2.444250 	 -0.6310463000 	 -2.7714760000 
1076.65 	 225.0147000 	 2.444250 	 -0.6323974000 	 -2.7730370000 
1076.85 	 225.0147000 	 2.444250 	 -0.6291580000 	 -2.7702740000 
1077.50 	 225.0147000 	 2.444250 	 -0.6289768000 	 -2.7694190000 
1077.25 	 225.0115000 	 2.444250 	 -0.6323211000 	 -2.7724460000 
1077.45 	 225.0067000 	 2.444250 	 -0.6315804000 	 -2.7723470000 
1077.65 	 225.0052000 	 2.444250 	 -0.6284015000 	 -2.7693970000 
1077.85 	 225.0004000 	 2.444250 	 -0.6303215000 	 -2.7707130000 
1078.50 	 224.9988000 	 2.444250 	 -0.6327884000 	 -2.7731450000 
1078.25 	 224.9956000 	 2.444250 	 -0.6297620000 	 -2.7708400000 
1078.45 	 224.9956000 	 2.444250 	 -0.6287034000 	 -2.7693340000 
1078.65 	 224.9956000 	 2.444250 	 -0.6322129000 	 -2.7722740000 
1078.85 	 224.9908000 	 2.444250 	 -0.6320603000 	 -2.7727030000 
1079.50 	 224.9908000 	 2.444250 	 -0.6285286000 	 -2.7695720000 
1079.25 	 224.9908000 	 2.444250 	 -0.6300068000 	 -2.7703760000 
1079.45 	 224.9877000 	 2.444250 	 -0.6326167000 	 -2.7730910000 
1079.65 	 224.9829000 	 2.444250 	 -0.6302770000 	 -2.7713200000 
1079.85 	 224.9829000 	 2.444250 	 -0.6285477000 	 -2.7691490000 
1080.50 	 224.9829000 	 2.444250 	 -0.6316884000 	 -2.7719810000 
1080.25 	 224.9797000 	 2.444250 	 -0.6322734000 	 -2.7730530000 
1080.45 	 224.9797000 	 2.444250 	 -0.6289641000 	 -2.7699760000 
1080.65 	 224.9813000 	 2.444250 	 -0.6292947000 	 -2.7696510000 
1080.85 	 224.9797000 	 2.444250 	 -0.6324895000 	 -2.7728180000 
1081.50 	 224.9829000 	 2.444250 	 -0.6313769000 	 -2.7722640000 
1081.25 	 224.9829000 	 2.444275 	 -0.6284841000 	 -2.7693560000 
1081.45 	 224.9829000 	 2.444300 	 -0.6308492000 	 -2.7710720000 
1081.65 	 224.9829000 	 2.444300 	 -0.6326358000 	 -2.7731510000 
1081.85 	 224.9829000 	 2.444300 	 -0.6294537000 	 -2.7703920000 
1082.50 	 224.9829000 	 2.444300 	 -0.6289577000 	 -2.7695270000 
1082.25 	 224.9797000 	 2.444325 	 -0.6324291000 	 -2.7726300000 
1082.45 	 224.9813000 	 2.444350 	 -0.6320190000 	 -2.7728210000 
1082.65 	 224.9797000 	 2.444375 	 -0.6287257000 	 -2.7697090000 
1082.85 	 224.9797000 	 2.444375 	 -0.6302993000 	 -2.7706020000 
1083.50 	 224.9797000 	 2.444400 	 -0.6329123000 	 -2.7733010000 
1083.25 	 224.9781000 	 2.444425 	 -0.6301880000 	 -2.7712280000 
1083.45 	 224.9749000 	 2.444450 	 -0.6286494000 	 -2.7693780000 
1083.65 	 224.9781000 	 2.444475 	 -0.6317775000 	 -2.7721470000 
1083.85 	 224.9797000 	 2.444475 	 -0.6326802000 	 -2.7732120000 
1084.50 	 224.9797000 	 2.444500 	 -0.6290913000 	 -2.7701600000 
1084.25 	 224.9797000 	 2.444525 	 -0.6295840000 	 -2.7698550000 
1084.45 	 224.9797000 	 2.444525 	 -0.6329314000 	 -2.7729230000 
1084.65 	 224.9797000 	 2.444575 	 -0.6313483000 	 -2.7723440000 
1084.85 	 224.9797000 	 2.444575 	 -0.6287416000 	 -2.7694990000 
1085.50 	 224.9829000 	 2.444600 	 -0.6314055000 	 -2.7714630000 
1085.25 	 224.9877000 	 2.444625 	 -0.6329282000 	 -2.7733960000 
1085.45 	 224.9893000 	 2.444600 	 -0.6296571000 	 -2.7706620000 
1085.65 	 224.9956000 	 2.444600 	 -0.6294346000 	 -2.7699530000 
1085.85 	 224.9972000 	 2.444600 	 -0.6326898000 	 -2.7728970000 
1086.50 	 224.9988000 	 2.444600 	 -0.6319714000 	 -2.7725760000 
1086.25 	 225.0036000 	 2.444600 	 -0.6289546000 	 -2.7696230000 
1086.45 	 225.0067000 	 2.444600 	 -0.6309541000 	 -2.7711010000 
1086.65 	 225.0115000 	 2.444600 	 -0.6332620000 	 -2.7735300000 
1086.85 	 225.0147000 	 2.444600 	 -0.6305440000 	 -2.7714060000 
1087.50 	 225.0147000 	 2.444600 	 -0.6287352000 	 -2.7696550000 
1087.25 	 225.0147000 	 2.444600 	 -0.6320763000 	 -2.7723030000 
1087.45 	 225.0147000 	 2.444600 	 -0.6326421000 	 -2.7733290000 
1087.65 	 225.0163000 	 2.444600 	 -0.6292248000 	 -2.7702710000 
1087.85 	 225.0147000 	 2.444600 	 -0.6300259000 	 -2.7704240000 
1088.50 	 225.0147000 	 2.444600 	 -0.6330681000 	 -2.7733010000 
1088.25 	 225.0115000 	 2.444600 	 -0.6311226000 	 -2.7719090000 
1088.45 	 225.0115000 	 2.444600 	 -0.6287257000 	 -2.7695080000 
1088.65 	 225.0067000 	 2.444600 	 -0.6314087000 	 -2.7716160000 
1088.85 	 225.0036000 	 2.444600 	 -0.6331635000 	 -2.7736410000 
1089.50 	 225.0036000 	 2.444600 	 -0.6302579000 	 -2.7713140000 
1089.25 	 225.0004000 	 2.444600 	 -0.6291040000 	 -2.7699410000 
1089.45 	 224.9988000 	 2.444600 	 -0.6323974000 	 -2.7724430000 
1089.65 	 224.9988000 	 2.444600 	 -0.6324736000 	 -2.7732690000 
1089.85 	 224.9988000 	 2.444600 	 -0.6291263000 	 -2.7701280000 
1090.50 	 224.9988000 	 2.444600 	 -0.6299559000 	 -2.7702460000 
1090.25 	 224.9988000 	 2.444600 	 -0.6331921000 	 -2.7732910000 
1090.45 	 225.0036000 	 2.444600 	 -0.6314977000 	 -2.7723980000 
1090.65 	 224.9988000 	 2.444600 	 -0.6288242000 	 -2.7696010000 
1090.85 	 224.9988000 	 2.444600 	 -0.6307094000 	 -2.7708750000 
1091.50 	 224.9956000 	 2.444600 	 -0.6331921000 	 -2.7736630000 
1091.25 	 224.9908000 	 2.444600 	 -0.6305535000 	 -2.7717750000 
1091.45 	 224.9877000 	 2.444600 	 -0.6287797000 	 -2.7697590000 
1091.65 	 224.9861000 	 2.444600 	 -0.6319078000 	 -2.7721760000 
1091.85 	 224.9829000 	 2.444600 	 -0.6328487000 	 -2.7735040000 
1092.50 	 224.9813000 	 2.444600 	 -0.6295872000 	 -2.7706430000 
1092.25 	 224.9781000 	 2.444600 	 -0.6294091000 	 -2.7700170000 
1092.45 	 224.9718000 	 2.444600 	 -0.6328456000 	 -2.7732280000 
1092.65 	 224.9718000 	 2.444600 	 -0.6314881000 	 -2.7724010000 
1092.85 	 224.9670000 	 2.444625 	 -0.6285127000 	 -2.7698390000 
1093.50 	 224.9670000 	 2.444650 	 -0.6311290000 	 -2.7715840000 
1093.25 	 224.9670000 	 2.444700 	 -0.6326485000 	 -2.7736690000 
1093.45 	 224.9670000 	 2.444725 	 -0.6293392000 	 -2.7707990000 
1093.65 	 224.9638000 	 2.444750 	 -0.6292375000 	 -2.7701120000 
1093.85 	 224.9638000 	 2.444775 	 -0.6325976000 	 -2.7731320000 
1094.50 	 224.9638000 	 2.444800 	 -0.6314818000 	 -2.7727290000 
1094.25 	 224.9638000 	 2.444825 	 -0.6286716000 	 -2.7698550000 
1094.45 	 224.9638000 	 2.444875 	 -0.6304836000 	 -2.7710980000 
1094.65 	 224.9670000 	 2.444900 	 -0.6330490000 	 -2.7736980000 
1094.85 	 224.9718000 	 2.444925 	 -0.6301658000 	 -2.7714350000 
1095.50 	 224.9749000 	 2.444950 	 -0.6286971000 	 -2.7696960000 
1095.25 	 224.9797000 	 2.444950 	 -0.6319014000 	 -2.7723470000 
1095.45 	 224.9829000 	 2.444975 	 -0.6327851000 	 -2.7735650000 
1095.65 	 224.9877000 	 2.445000 	 -0.6294250000 	 -2.7704620000 
1095.85 	 224.9956000 	 2.445000 	 -0.6298320000 	 -2.7704050000 
1096.50 	 225.0004000 	 2.445000 	 -0.6330745000 	 -2.7735070000 
1096.25 	 225.0067000 	 2.445000 	 -0.6312847000 	 -2.7726810000 
1096.45 	 225.0115000 	 2.445000 	 -0.6288719000 	 -2.7699410000 
1096.65 	 225.0115000 	 2.445000 	 -0.6311162000 	 -2.7715590000 
1096.85 	 225.0147000 	 2.445000 	 -0.6330426000 	 -2.7738410000 
1097.50 	 225.0115000 	 2.445000 	 -0.6299750000 	 -2.7714760000 
1097.25 	 225.0115000 	 2.445000 	 -0.6289832000 	 -2.7700520000 
1097.45 	 225.0083000 	 2.445000 	 -0.6324609000 	 -2.7729610000 
1097.65 	 225.0067000 	 2.445000 	 -0.6322098000 	 -2.7732150000 
1097.85 	 225.0067000 	 2.445000 	 -0.6289451000 	 -2.7702110000 
1098.50 	 225.0067000 	 2.445000 	 -0.6306267000 	 -2.7711990000 
1098.25 	 225.0099000 	 2.445000 	 -0.6333287000 	 -2.7739560000 
1098.45 	 225.0083000 	 2.445000 	 -0.6308143000 	 -2.7722330000 
1098.65 	 225.0147000 	 2.445000 	 -0.6288052000 	 -2.7698200000 
1098.85 	 225.0147000 	 2.445000 	 -0.6318792000 	 -2.7721440000 
1099.50 	 225.0179000 	 2.445000 	 -0.6330935000 	 -2.7739780000 
1099.25 	 225.0179000 	 2.445000 	 -0.6295140000 	 -2.7710370000 
1099.45 	 225.0179000 	 2.445000 	 -0.6294791000 	 -2.7702780000 
1099.65 	 225.0163000 	 2.445000 	 -0.6328551000 	 -2.7733330000 
1099.85 	 225.0147000 	 2.444950 	 -0.6318378000 	 -2.7729480000 
1100.50 	 225.0147000 	 2.444950 	 -0.6288274000 	 -2.7700970000 
1100.25 	 225.0115000 	 2.444950 	 -0.6309192000 	 -2.7714920000 
1100.45 	 225.0115000 	 2.444950 	 -0.6331794000 	 -2.7739140000 
1100.65 	 225.0115000 	 2.444950 	 -0.6302865000 	 -2.7714630000 
1100.85 	 225.0115000 	 2.444900 	 -0.6291008000 	 -2.7698900000 
1101.50 	 225.0115000 	 2.444900 	 -0.6324832000 	 -2.7727190000 
1101.25 	 225.0115000 	 2.444900 	 -0.6327629000 	 -2.7736660000 
1101.45 	 225.0067000 	 2.444900 	 -0.6294219000 	 -2.7706940000 
1101.65 	 225.0067000 	 2.444900 	 -0.6297588000 	 -2.7706910000 
1101.85 	 225.0067000 	 2.444900 	 -0.6330745000 	 -2.7735490000 
1102.50 	 225.0067000 	 2.444900 	 -0.6319173000 	 -2.7730020000 
1102.25 	 225.0067000 	 2.444900 	 -0.6289609000 	 -2.7701470000 
1102.45 	 225.0036000 	 2.444900 	 -0.6312116000 	 -2.7716350000 
1102.65 	 225.0036000 	 2.444900 	 -0.6333923000 	 -2.7740320000 
1102.85 	 225.0036000 	 2.444900 	 -0.6303279000 	 -2.7718960000 
1103.50 	 224.9988000 	 2.444900 	 -0.6293488000 	 -2.7700330000 
1103.25 	 224.9988000 	 2.444900 	 -0.6326707000 	 -2.7732310000 
1103.45 	 224.9988000 	 2.444900 	 -0.6325213000 	 -2.7737080000 
1103.65 	 225.0036000 	 2.444900 	 -0.6293519000 	 -2.7707040000 
1103.85 	 225.0036000 	 2.444900 	 -0.6301911000 	 -2.7710030000 
1104.50 	 224.9988000 	 2.444900 	 -0.6333256000 	 -2.7739210000 
1104.25 	 224.9956000 	 2.444900 	 -0.6313133000 	 -2.7726870000 
1104.45 	 224.9956000 	 2.444900 	 -0.6288910000 	 -2.7700010000 
1104.65 	 224.9908000 	 2.444900 	 -0.6316090000 	 -2.7720990000 
1104.85 	 224.9877000 	 2.444900 	 -0.6332874000 	 -2.7740960000 
1105.50 	 224.9877000 	 2.444900 	 -0.6301022000 	 -2.7715710000 
1105.25 	 224.9829000 	 2.444900 	 -0.6291644000 	 -2.7701540000 
1105.45 	 224.9829000 	 2.444900 	 -0.6323433000 	 -2.7728780000 
1105.65 	 224.9749000 	 2.444900 	 -0.6327216000 	 -2.7739560000 
1105.85 	 224.9734000 	 2.444900 	 -0.6292661000 	 -2.7707160000 
1106.50 	 224.9670000 	 2.444900 	 -0.6298129000 	 -2.7707510000 
1106.25 	 224.9638000 	 2.444900 	 -0.6331952000 	 -2.7737520000 
1106.45 	 224.9591000 	 2.444900 	 -0.6314818000 	 -2.7726270000 
1106.65 	 224.9559000 	 2.444950 	 -0.6287511000 	 -2.7700260000 
1106.85 	 224.9511000 	 2.445000 	 -0.6314119000 	 -2.7718350000 
1107.50 	 224.9479000 	 2.445025 	 -0.6332811000 	 -2.7740670000 
1107.25 	 224.9479000 	 2.445100 	 -0.6304614000 	 -2.7718320000 
1107.45 	 224.9511000 	 2.445125 	 -0.6291072000 	 -2.7701760000 
1107.65 	 224.9511000 	 2.445175 	 -0.6325213000 	 -2.7730270000 
1107.85 	 224.9559000 	 2.445225 	 -0.6324482000 	 -2.7735040000 
1108.50 	 224.9591000 	 2.445275 	 -0.6291263000 	 -2.7705860000 
1108.25 	 224.9638000 	 2.445300 	 -0.6301085000 	 -2.7710090000 
1108.45 	 224.9670000 	 2.445325 	 -0.6334019000 	 -2.7739560000 
1108.65 	 224.9734000 	 2.445375 	 -0.6313483000 	 -2.7725760000 
1108.85 	 224.9813000 	 2.445375 	 -0.6290563000 	 -2.7700550000 
1109.50 	 224.9877000 	 2.445400 	 -0.6320159000 	 -2.7723340000 
1109.25 	 224.9988000 	 2.445400 	 -0.6330522000 	 -2.7739810000 
1109.45 	 225.0036000 	 2.445400 	 -0.6298129000 	 -2.7709260000 
1109.65 	 225.0115000 	 2.445400 	 -0.6301371000 	 -2.7706500000 
1109.85 	 225.0147000 	 2.445400 	 -0.6334686000 	 -2.7737400000 
1110.50 	 225.0179000 	 2.445400 	 -0.6320159000 	 -2.7729770000 
1110.25 	 225.0226000 	 2.445400 	 -0.6293615000 	 -2.7701440000 
1110.45 	 225.0258000 	 2.445400 	 -0.6314055000 	 -2.7714980000 
1110.65 	 225.0322000 	 2.445400 	 -0.6337643000 	 -2.7741210000 
1110.85 	 225.0338000 	 2.445400 	 -0.6307761000 	 -2.7718610000 
1111.50 	 225.0338000 	 2.445400 	 -0.6294473000 	 -2.7701790000 
1111.25 	 225.0306000 	 2.445350 	 -0.6328678000 	 -2.7730620000 
1111.45 	 225.0290000 	 2.445325 	 -0.6328138000 	 -2.7736500000 
1111.65 	 225.0258000 	 2.445300 	 -0.6294854000 	 -2.7706530000 
1111.85 	 225.0226000 	 2.445300 	 -0.6308683000 	 -2.7712760000 
1112.50 	 225.0179000 	 2.445275 	 -0.6336911000 	 -2.7741880000 
1112.25 	 225.0179000 	 2.445250 	 -0.6309636000 	 -2.7721850000 
1112.45 	 225.0179000 	 2.445250 	 -0.6293996000 	 -2.7700970000 
1112.65 	 225.0179000 	 2.445250 	 -0.6327375000 	 -2.7727350000 
1112.85 	 225.0179000 	 2.445225 	 -0.6332779000 	 -2.7738860000 
1113.50 	 225.0147000 	 2.445225 	 -0.6298034000 	 -2.7708940000 
1113.25 	 225.0147000 	 2.445200 	 -0.6304073000 	 -2.7711200000 
1113.45 	 225.0115000 	 2.445200 	 -0.6334559000 	 -2.7740510000 
1113.65 	 225.0067000 	 2.445200 	 -0.6317298000 	 -2.7730940000 
1113.85 	 225.0036000 	 2.445200 	 -0.6291993000 	 -2.7705160000 
1114.50 	 224.9988000 	 2.445200 	 -0.6315867000 	 -2.7719940000 
1114.25 	 224.9956000 	 2.445200 	 -0.6338088000 	 -2.7744900000 
1114.45 	 224.9956000 	 2.445200 	 -0.6306108000 	 -2.7721880000 
1114.65 	 224.9924000 	 2.445200 	 -0.6295013000 	 -2.7705190000 
1114.85 	 224.9908000 	 2.445200 	 -0.6329091000 	 -2.7734880000 
1115.50 	 224.9908000 	 2.445200 	 -0.6326262000 	 -2.7738290000 
1115.25 	 224.9877000 	 2.445200 	 -0.6293328000 	 -2.7708180000 
1115.45 	 224.9829000 	 2.445200 	 -0.6308969000 	 -2.7714000000 
1115.65 	 224.9797000 	 2.445200 	 -0.6337293000 	 -2.7743630000 
1115.85 	 224.9749000 	 2.445200 	 -0.6314691000 	 -2.7728430000 
1116.50 	 224.9749000 	 2.445200 	 -0.6291835000 	 -2.7703790000 
1116.25 	 224.9797000 	 2.445200 	 -0.6324355000 	 -2.7729260000 
1116.45 	 224.9797000 	 2.445200 	 -0.6335227000 	 -2.7742450000 
1116.65 	 224.9829000 	 2.445200 	 -0.6300354000 	 -2.7716030000 
1116.85 	 224.9829000 	 2.445200 	 -0.6300513000 	 -2.7707450000 
1117.50 	 224.9877000 	 2.445250 	 -0.6331666000 	 -2.7739110000 
1117.25 	 224.9877000 	 2.445250 	 -0.6323974000 	 -2.7735840000 
1117.45 	 224.9829000 	 2.445250 	 -0.6293201000 	 -2.7705890000 
1117.65 	 224.9797000 	 2.445250 	 -0.6314628000 	 -2.7720290000 
1117.85 	 224.9797000 	 2.445275 	 -0.6337070000 	 -2.7745790000 
1118.50 	 224.9797000 	 2.445300 	 -0.6309827000 	 -2.7723600000 
1118.25 	 224.9749000 	 2.445325 	 -0.6293710000 	 -2.7704880000 
1118.45 	 224.9749000 	 2.445350 	 -0.6330299000 	 -2.7736500000 
1118.65 	 224.9749000 	 2.445350 	 -0.6331412000 	 -2.7741970000 
1118.85 	 224.9749000 	 2.445375 	 -0.6296539000 	 -2.7709960000 
1119.50 	 224.9749000 	 2.445400 	 -0.6304200000 	 -2.7712630000 
1119.25 	 224.9749000 	 2.445425 	 -0.6334559000 	 -2.7741120000 
1119.45 	 224.9749000 	 2.445450 	 -0.6320350000 	 -2.7733740000 
1119.65 	 224.9749000 	 2.445475 	 -0.6292565000 	 -2.7704370000 
1119.85 	 224.9749000 	 2.445475 	 -0.6314405000 	 -2.7721880000 
1120.50 	 224.9749000 	 2.445500 	 -0.6335258000 	 -2.7744610000 
1120.25 	 224.9749000 	 2.445525 	 -0.6304900000 	 -2.7723060000 
1120.45 	 224.9749000 	 2.445550 	 -0.6294091000 	 -2.7707260000 
1120.65 	 224.9749000 	 2.445575 	 -0.6324704000 	 -2.7730620000 
1120.85 	 224.9749000 	 2.445575 	 -0.6333955000 	 -2.7744640000 
1121.50 	 224.9749000 	 2.445600 	 -0.6300672000 	 -2.7717590000 
1121.25 	 224.9797000 	 2.445625 	 -0.6299559000 	 -2.7710750000 
1121.45 	 224.9749000 	 2.445650 	 -0.6334209000 	 -2.7740800000 
1121.65 	 224.9781000 	 2.445675 	 -0.6324673000 	 -2.7738090000 
1121.85 	 224.9749000 	 2.445675 	 -0.6298129000 	 -2.7707260000 
1122.50 	 224.9765000 	 2.445700 	 -0.6317902000 	 -2.7720200000 
1122.25 	 224.9797000 	 2.445725 	 -0.6341044000 	 -2.7745150000 
1122.45 	 224.9797000 	 2.445750 	 -0.6314182000 	 -2.7727160000 
1122.65 	 224.9877000 	 2.445775 	 -0.6298987000 	 -2.7706880000 
1122.85 	 224.9877000 	 2.445750 	 -0.6331031000 	 -2.7738480000 
1123.50 	 224.9956000 	 2.445750 	 -0.6333287000 	 -2.7743470000 
1123.25 	 224.9956000 	 2.445750 	 -0.6298001000 	 -2.7713940000 
1123.45 	 224.9988000 	 2.445750 	 -0.6308683000 	 -2.7715400000 
1123.65 	 225.0036000 	 2.445750 	 -0.6338469000 	 -2.7745790000 
1123.85 	 225.0099000 	 2.445750 	 -0.6320350000 	 -2.7733450000 
1124.50 	 225.0131000 	 2.445750 	 -0.6295586000 	 -2.7707260000 
1124.25 	 225.0147000 	 2.445750 	 -0.6324800000 	 -2.7729480000 
1124.45 	 225.0179000 	 2.445750 	 -0.6338978000 	 -2.7747470000 
1124.65 	 225.0195000 	 2.445750 	 -0.6304359000 	 -2.7719940000 
1124.85 	 225.0179000 	 2.445750 	 -0.6302738000 	 -2.7711990000 
1125.50 	 225.0147000 	 2.445750 	 -0.6335195000 	 -2.7740700000 
1125.25 	 225.0115000 	 2.445750 	 -0.6332271000 	 -2.7743560000 
1125.45 	 225.0067000 	 2.445750 	 -0.6297207000 	 -2.7713300000 
1125.65 	 225.0036000 	 2.445750 	 -0.6309319000 	 -2.7718350000 
1125.85 	 224.9988000 	 2.445750 	 -0.6339264000 	 -2.7748230000 
1126.50 	 224.9972000 	 2.445750 	 -0.6318219000 	 -2.7732470000 
1126.25 	 224.9956000 	 2.445750 	 -0.6296730000 	 -2.7708750000 
1126.45 	 224.9956000 	 2.445750 	 -0.6326039000 	 -2.7733330000 
1126.65 	 224.9956000 	 2.445750 	 -0.6337261000 	 -2.7748010000 
1126.85 	 224.9956000 	 2.445750 	 -0.6304646000 	 -2.7719120000 
1127.50 	 224.9956000 	 2.445750 	 -0.6303660000 	 -2.7714570000 
1127.25 	 224.9956000 	 2.445750 	 -0.6336434000 	 -2.7745370000 
1127.45 	 224.9908000 	 2.445750 	 -0.6324132000 	 -2.7739210000 
1127.65 	 224.9877000 	 2.445750 	 -0.6295077000 	 -2.7710220000 
1127.85 	 224.9877000 	 2.445750 	 -0.6320286000 	 -2.7727760000 
1128.50 	 224.9845000 	 2.445750 	 -0.6339805000 	 -2.7748940000 
1128.25 	 224.9829000 	 2.445750 	 -0.6310208000 	 -2.7728240000 
1128.45 	 224.9829000 	 2.445750 	 -0.6298001000 	 -2.7709990000 
1128.65 	 224.9797000 	 2.445750 	 -0.6331730000 	 -2.7737550000 
1128.85 	 224.9749000 	 2.445775 	 -0.6331984000 	 -2.7746550000 
1129.50 	 224.9749000 	 2.445775 	 -0.6300958000 	 -2.7716480000 
1129.25 	 224.9718000 	 2.445800 	 -0.6310654000 	 -2.7719810000 
1129.45 	 224.9670000 	 2.445825 	 -0.6340154000 	 -2.7749130000 
1129.65 	 224.9670000 	 2.445850 	 -0.6320699000 	 -2.7736060000 
1129.85 	 224.9670000 	 2.445875 	 -0.6296857000 	 -2.7710850000 
1130.50 	 224.9670000 	 2.445925 	 -0.6325531000 	 -2.7733580000 
1130.25 	 224.9670000 	 2.445950 	 -0.6340091000 	 -2.7749920000 
1130.45 	 224.9670000 	 2.445975 	 -0.6306807000 	 -2.7723850000 
1130.65 	 224.9638000 	 2.446000 	 -0.6303914000 	 -2.7713840000 
1130.85 	 224.9670000 	 2.446025 	 -0.6336467000 	 -2.7744290000 
1131.50 	 224.9670000 	 2.446075 	 -0.6330363000 	 -2.7743560000 
1131.25 	 224.9718000 	 2.446100 	 -0.6298606000 	 -2.7714190000 
1131.45 	 224.9749000 	 2.446100 	 -0.6314786000 	 -2.7725090000 
1131.65 	 224.9813000 	 2.446125 	 -0.6342347000 	 -2.7751380000 
1131.85 	 224.9877000 	 2.446150 	 -0.6312879000 	 -2.7730690000 
1132.50 	 224.9893000 	 2.446175 	 -0.6297302000 	 -2.7713970000 
1132.25 	 224.9988000 	 2.446150 	 -0.6333606000 	 -2.7742480000 
1132.45 	 224.9988000 	 2.446150 	 -0.6333192000 	 -2.7749570000 
1132.65 	 225.0067000 	 2.446150 	 -0.6300163000 	 -2.7718160000 
1132.85 	 225.0115000 	 2.446150 	 -0.6311290000 	 -2.7723000000 
1133.50 	 225.0147000 	 2.446150 	 -0.6341267000 	 -2.7752460000 
1133.25 	 225.0226000 	 2.446150 	 -0.6313610000 	 -2.7733770000 
1133.45 	 225.0226000 	 2.446150 	 -0.6300195000 	 -2.7712790000 
1133.65 	 225.0258000 	 2.446150 	 -0.6332874000 	 -2.7742260000 
1133.85 	 225.0258000 	 2.446150 	 -0.6334273000 	 -2.7748650000 
1134.50 	 225.0226000 	 2.446150 	 -0.6298923000 	 -2.7718160000 
1134.25 	 225.0226000 	 2.446150 	 -0.6314977000 	 -2.7725160000 
1134.45 	 225.0226000 	 2.446150 	 -0.6341521000 	 -2.7753800000 
1134.65 	 225.0226000 	 2.446100 	 -0.6318061000 	 -2.7735680000 
1134.85 	 225.0258000 	 2.446100 	 -0.6298510000 	 -2.7713650000 
1135.50 	 225.0258000 	 2.446050 	 -0.6329187000 	 -2.7737400000 
1135.25 	 225.0258000 	 2.446050 	 -0.6338978000 	 -2.7752720000 
1135.45 	 225.0226000 	 2.446025 	 -0.6302802000 	 -2.7721600000 
1135.65 	 225.0179000 	 2.446000 	 -0.6311576000 	 -2.7722290000 
1135.85 	 225.0147000 	 2.446000 	 -0.6341807000 	 -2.7753190000 
1136.50 	 225.0115000 	 2.446000 	 -0.6323401000 	 -2.7739910000 
1136.25 	 225.0115000 	 2.445975 	 -0.6297366000 	 -2.7714790000 
1136.45 	 225.0067000 	 2.445950 	 -0.6326930000 	 -2.7738320000 
1136.65 	 225.0067000 	 2.445950 	 -0.6337960000 	 -2.7754470000 
1136.85 	 225.0036000 	 2.445950 	 -0.6306362000 	 -2.7725470000 
1137.50 	 224.9988000 	 2.445950 	 -0.6306712000 	 -2.7720290000 
1137.25 	 224.9956000 	 2.445950 	 -0.6339900000 	 -2.7751890000 
1137.45 	 224.9908000 	 2.445950 	 -0.6326008000 	 -2.7745440000 
1137.65 	 224.9877000 	 2.445950 	 -0.6298797000 	 -2.7716860000 
1137.85 	 224.9829000 	 2.445950 	 -0.6320731000 	 -2.7732910000 
1138.50 	 224.9797000 	 2.445950 	 -0.6341521000 	 -2.7755670000 
1138.25 	 224.9829000 	 2.445950 	 -0.6309668000 	 -2.7730690000 
1138.45 	 224.9829000 	 2.445950 	 -0.6303247000 	 -2.7717270000 
1138.65 	 224.9829000 	 2.445950 	 -0.6338374000 	 -2.7749380000 
1138.85 	 224.9877000 	 2.445950 	 -0.6330649000 	 -2.7748650000 
1139.50 	 224.9845000 	 2.445950 	 -0.6299941000 	 -2.7718990000 
1139.25 	 224.9877000 	 2.445950 	 -0.6316980000 	 -2.7727990000 
1139.45 	 224.9877000 	 2.445950 	 -0.6344318000 	 -2.7754660000 
1139.65 	 224.9893000 	 2.445950 	 -0.6319268000 	 -2.7738220000 
1139.85 	 224.9908000 	 2.445950 	 -0.6300831000 	 -2.7717340000 
1140.50 	 224.9908000 	 2.445950 	 -0.6331539000 	 -2.7742700000 
1140.25 	 224.9893000 	 2.445950 	 -0.6338851000 	 -2.7755900000 
1140.45 	 224.9829000 	 2.445950 	 -0.6303183000 	 -2.7723950000 
1140.65 	 224.9797000 	 2.445975 	 -0.6312625000 	 -2.7725220000 
1140.85 	 224.9718000 	 2.446000 	 -0.6343969000 	 -2.7756150000 
1141.50 	 224.9718000 	 2.446000 	 -0.6320350000 	 -2.7741620000 
1141.25 	 224.9670000 	 2.446050 	 -0.6299782000 	 -2.7717270000 
1141.45 	 224.9670000 	 2.446075 	 -0.6331444000 	 -2.7742510000 
1141.65 	 224.9670000 	 2.446100 	 -0.6340408000 	 -2.7757040000 
1141.85 	 224.9670000 	 2.446125 	 -0.6309001000 	 -2.7730460000 
1142.50 	 224.9670000 	 2.446150 	 -0.6305949000 	 -2.7721600000 
1142.25 	 224.9654000 	 2.446175 	 -0.6340345000 	 -2.7752140000 
1142.45 	 224.9638000 	 2.446225 	 -0.6331317000 	 -2.7750050000 
1142.65 	 224.9638000 	 2.446250 	 -0.6299623000 	 -2.7719690000 
1142.85 	 224.9638000 	 2.446275 	 -0.6327057000 	 -2.7739210000 
1143.50 	 224.9638000 	 2.446300 	 -0.6344001000 	 -2.7758000000 
1143.25 	 224.9591000 	 2.446350 	 -0.6311798000 	 -2.7734310000 
1143.45 	 224.9591000 	 2.446375 	 -0.6303279000 	 -2.7720420000 
1143.65 	 224.9591000 	 2.446425 	 -0.6338342000 	 -2.7748710000 
1143.85 	 224.9638000 	 2.446450 	 -0.6334369000 	 -2.7752590000 
1144.50 	 224.9670000 	 2.446500 	 -0.6300513000 	 -2.7719430000 
1144.25 	 224.9749000 	 2.446525 	 -0.6320953000 	 -2.7733960000 
1144.45 	 224.9829000 	 2.446525 	 -0.6343047000 	 -2.7757200000 
1144.65 	 224.9908000 	 2.446575 	 -0.6315454000 	 -2.7735490000 
1144.85 	 225.0036000 	 2.446550 	 -0.6301149000 	 -2.7718190000 
1145.50 	 225.0083000 	 2.446550 	 -0.6332970000 	 -2.7747310000 
1145.25 	 225.0179000 	 2.446550 	 -0.6339582000 	 -2.7757960000 
1145.45 	 225.0179000 	 2.446550 	 -0.6308873000 	 -2.7729380000 
1145.65 	 225.0226000 	 2.446550 	 -0.6308270000 	 -2.7723440000 
1145.85 	 225.0226000 	 2.446550 	 -0.6341203000 	 -2.7755480000 
1146.50 	 225.0195000 	 2.446550 	 -0.6327947000 	 -2.7747980000 
1146.25 	 225.0179000 	 2.446550 	 -0.6298447000 	 -2.7719210000 
1146.45 	 225.0147000 	 2.446550 	 -0.6322734000 	 -2.7736950000 
1146.65 	 225.0179000 	 2.446550 	 -0.6343937000 	 -2.7759900000 
1146.85 	 225.0195000 	 2.446550 	 -0.6314564000 	 -2.7737140000 
1147.50 	 225.0226000 	 2.446525 	 -0.6304137000 	 -2.7720640000 
1147.25 	 225.0258000 	 2.446500 	 -0.6339805000 	 -2.7753040000 
1147.45 	 225.0258000 	 2.446475 	 -0.6328773000 	 -2.7751060000 
1147.65 	 225.0258000 	 2.446450 	 -0.6300958000 	 -2.7722140000 
1147.85 	 225.0226000 	 2.446450 	 -0.6319841000 	 -2.7732440000 
1148.50 	 225.0179000 	 2.446400 	 -0.6344478000 	 -2.7758570000 
1148.25 	 225.0179000 	 2.446400 	 -0.6317170000 	 -2.7738540000 
1148.45 	 225.0131000 	 2.446375 	 -0.6301911000 	 -2.7718800000 
1148.65 	 225.0115000 	 2.446400 	 -0.6334591000 	 -2.7747060000 
1148.85 	 225.0115000 	 2.446375 	 -0.6339009000 	 -2.7757330000 
1149.50 	 225.0115000 	 2.446350 	 -0.6304709000 	 -2.7726750000 
1149.25 	 225.0099000 	 2.446350 	 -0.6311035000 	 -2.7727540000 
1149.45 	 225.0115000 	 2.446350 	 -0.6342538000 	 -2.7758000000 
1149.65 	 225.0115000 	 2.446350 	 -0.6326135000 	 -2.7746900000 
1149.85 	 225.0115000 	 2.446325 	 -0.6301022000 	 -2.7721790000 
1150.50 	 225.0115000 	 2.446300 	 -0.6325181000 	 -2.7740540000 
1150.25 	 225.0083000 	 2.446275 	 -0.6342125000 	 -2.7760190000 
1150.45 	 225.0067000 	 2.446300 	 -0.6312148000 	 -2.7736760000 
1150.65 	 224.9988000 	 2.446300 	 -0.6302929000 	 -2.7722420000 
1150.85 	 224.9956000 	 2.446300 	 -0.6335449000 	 -2.7751410000 
1151.50 	 224.9924000 	 2.446300 	 -0.6333955000 	 -2.7756980000 
1151.25 	 224.9908000 	 2.446300 	 -0.6300640000 	 -2.7724620000 
1151.45 	 224.9877000 	 2.446300 	 -0.6312275000 	 -2.7730940000 
1151.65 	 224.9908000 	 2.446300 	 -0.6343460000 	 -2.7759840000 
1151.85 	 224.9908000 	 2.446300 	 -0.6322384000 	 -2.7744990000 
1152.50 	 224.9908000 	 2.446300 	 -0.6299496000 	 -2.7719850000 
1152.25 	 224.9956000 	 2.446300 	 -0.6330236000 	 -2.7746390000 
1152.45 	 224.9924000 	 2.446300 	 -0.6341362000 	 -2.7760090000 
1152.65 	 224.9908000 	 2.446300 	 -0.6306521000 	 -2.7731160000 
1152.85 	 224.9877000 	 2.446300 	 -0.6308174000 	 -2.7725600000 
1153.50 	 224.9829000 	 2.446300 	 -0.6341839000 	 -2.7757960000 
1153.25 	 224.9829000 	 2.446300 	 -0.6327375000 	 -2.7750430000 
1153.45 	 224.9829000 	 2.446300 	 -0.6300386000 	 -2.7723470000 
1153.65 	 224.9813000 	 2.446300 	 -0.6322829000 	 -2.7739240000 
1153.85 	 224.9797000 	 2.446300 	 -0.6342570000 	 -2.7761910000 
1154.50 	 224.9797000 	 2.446300 	 -0.6314373000 	 -2.7738220000 
1154.25 	 224.9797000 	 2.446300 	 -0.6305091000 	 -2.7724040000 
1154.45 	 224.9765000 	 2.446300 	 -0.6339200000 	 -2.7752750000 
1154.65 	 224.9797000 	 2.446350 	 -0.6336530000 	 -2.7756210000 
1154.85 	 224.9749000 	 2.446350 	 -0.6303342000 	 -2.7727220000 
1155.50 	 224.9749000 	 2.446375 	 -0.6315644000 	 -2.7732530000 
1155.25 	 224.9734000 	 2.446400 	 -0.6343842000 	 -2.7761140000 
1155.45 	 224.9718000 	 2.446425 	 -0.6320667000 	 -2.7744830000 
1155.65 	 224.9670000 	 2.446450 	 -0.6301848000 	 -2.7722490000 
1155.85 	 224.9670000 	 2.446475 	 -0.6330204000 	 -2.7746930000 
1156.50 	 224.9638000 	 2.446500 	 -0.6338215000 	 -2.7760060000 
1156.25 	 224.9638000 	 2.446525 	 -0.6303692000 	 -2.7728750000 
1156.45 	 224.9638000 	 2.446550 	 -0.6311257000 	 -2.7728460000 
1156.65 	 224.9670000 	 2.446600 	 -0.6342506000 	 -2.7759650000 
1156.85 	 224.9670000 	 2.446625 	 -0.6323083000 	 -2.7747340000 
1157.50 	 224.9686000 	 2.446650 	 -0.6299369000 	 -2.7722680000 
1157.25 	 224.9718000 	 2.446675 	 -0.6327884000 	 -2.7744900000 
1157.45 	 224.9670000 	 2.446700 	 -0.6341171000 	 -2.7761910000 
1157.65 	 224.9686000 	 2.446725 	 -0.6308460000 	 -2.7733960000 
1157.85 	 224.9718000 	 2.446750 	 -0.6305345000 	 -2.7725060000 
1158.50 	 224.9749000 	 2.446775 	 -0.6341107000 	 -2.7757100000 
1158.25 	 224.9797000 	 2.446800 	 -0.6329123000 	 -2.7752780000 
1158.45 	 224.9829000 	 2.446800 	 -0.6300545000 	 -2.7723630000 
1158.65 	 224.9877000 	 2.446825 	 -0.6321271000 	 -2.7735230000 
1158.85 	 224.9908000 	 2.446825 	 -0.6349818000 	 -2.7762480000 
1159.50 	 224.9956000 	 2.446875 	 -0.6324641000 	 -2.7744610000 
1159.25 	 224.9972000 	 2.446850 	 -0.6305790000 	 -2.7723530000 
1159.45 	 224.9988000 	 2.446850 	 -0.6338374000 	 -2.7748940000 
1159.65 	 225.0036000 	 2.446850 	 -0.6344827000 	 -2.7761360000 
1159.85 	 225.0052000 	 2.446850 	 -0.6310208000 	 -2.7728460000 
1160.50 	 225.0036000 	 2.446850 	 -0.6319364000 	 -2.7730910000 
1160.25 	 225.0052000 	 2.446850 	 -0.6348769000 	 -2.7761200000 
1160.45 	 225.0036000 	 2.446850 	 -0.6329600000 	 -2.7749700000 
1160.65 	 225.0036000 	 2.446850 	 -0.6305631000 	 -2.7722680000 
1160.85 	 224.9988000 	 2.446850 	 -0.6333320000 	 -2.7745220000 
1161.50 	 224.9972000 	 2.446850 	 -0.6348292000 	 -2.7762290000 
1161.25 	 224.9956000 	 2.446850 	 -0.6312402000 	 -2.7731930000 
1161.45 	 224.9908000 	 2.446850 	 -0.6313705000 	 -2.7726110000 
1161.65 	 224.9877000 	 2.446850 	 -0.6345050000 	 -2.7757330000 
1161.85 	 224.9877000 	 2.446850 	 -0.6337484000 	 -2.7753990000 
1162.50 	 224.9877000 	 2.446850 	 -0.6306076000 	 -2.7724620000 
1162.25 	 224.9908000 	 2.446850 	 -0.6326548000 	 -2.7737490000 
1162.45 	 224.9908000 	 2.446850 	 -0.6349659000 	 -2.7761910000 
1162.65 	 224.9924000 	 2.446850 	 -0.6323338000 	 -2.7742610000 
1162.85 	 224.9908000 	 2.446850 	 -0.6307793000 	 -2.7723760000 
1163.50 	 224.9877000 	 2.446850 	 -0.6341012000 	 -2.7753130000 
1163.25 	 224.9877000 	 2.446875 	 -0.6345940000 	 -2.7762220000 
1163.45 	 224.9829000 	 2.446875 	 -0.6311734000 	 -2.7731640000 
1163.65 	 224.9829000 	 2.446900 	 -0.6315804000 	 -2.7730150000 
1163.85 	 224.9829000 	 2.446925 	 -0.6348292000 	 -2.7761010000 
1164.50 	 224.9829000 	 2.446900 	 -0.6334527000 	 -2.7749540000 
1164.25 	 224.9877000 	 2.446925 	 -0.6309096000 	 -2.7723310000 
1164.45 	 224.9829000 	 2.446925 	 -0.6336212000 	 -2.7745120000 
1164.65 	 224.9829000 	 2.446975 	 -0.6352234000 	 -2.7763940000 
1164.85 	 224.9797000 	 2.446950 	 -0.6317997000 	 -2.7737620000 
1165.50 	 224.9797000 	 2.446975 	 -0.6313006000 	 -2.7726680000 
1165.25 	 224.9797000 	 2.446975 	 -0.6347116000 	 -2.7758380000 
1165.45 	 224.9797000 	 2.447025 	 -0.6341362000 	 -2.7759080000 
1165.65 	 224.9797000 	 2.447025 	 -0.6310876000 	 -2.7729990000 
1165.85 	 224.9797000 	 2.447075 	 -0.6324768000 	 -2.7736350000 
1166.50 	 224.9797000 	 2.447075 	 -0.6352075000 	 -2.7765590000 
1166.25 	 224.9797000 	 2.447075 	 -0.6328742000 	 -2.7749130000 
1166.45 	 224.9797000 	 2.447125 	 -0.6308619000 	 -2.7727320000 
1166.65 	 224.9797000 	 2.447125 	 -0.6339995000 	 -2.7752140000 
1166.85 	 224.9797000 	 2.447175 	 -0.6348832000 	 -2.7766390000 
1167.50 	 224.9829000 	 2.447150 	 -0.6315708000 	 -2.7736920000 
1167.25 	 224.9829000 	 2.447175 	 -0.6320890000 	 -2.7736920000 
1167.45 	 224.9877000 	 2.447200 	 -0.6352107000 	 -2.7767720000 
1167.65 	 224.9877000 	 2.447225 	 -0.6338819000 	 -2.7759360000 
1167.85 	 224.9877000 	 2.447200 	 -0.6313069000 	 -2.7737170000 
1168.50 	 224.9908000 	 2.447200 	 -0.6335545000 	 -2.7752940000 
1168.25 	 224.9940000 	 2.447200 	 -0.6355889000 	 -2.7775800000 
1168.45 	 224.9988000 	 2.447200 	 -0.6326802000 	 -2.7753930000 
1168.65 	 225.0052000 	 2.447200 	 -0.6314914000 	 -2.7737970000 
1168.85 	 225.0067000 	 2.447200 	 -0.6350930000 	 -2.7768200000 
1169.50 	 225.0067000 	 2.447200 	 -0.6345844000 	 -2.7770650000 
1169.25 	 225.0036000 	 2.447200 	 -0.6313165000 	 -2.7742580000 
1169.45 	 224.9988000 	 2.447200 	 -0.6329632000 	 -2.7750970000 
1169.65 	 224.9988000 	 2.447200 	 -0.6355858000 	 -2.7776750000 
1169.85 	 224.9956000 	 2.447200 	 -0.6330363000 	 -2.7759550000 
1170.50 	 224.9956000 	 2.447200 	 -0.6313292000 	 -2.7737710000 
1170.25 	 224.9956000 	 2.447200 	 -0.6343746000 	 -2.7764580000 
1170.45 	 224.9908000 	 2.447200 	 -0.6351535000 	 -2.7775830000 
1170.65 	 224.9908000 	 2.447200 	 -0.6318029000 	 -2.7745310000 
1170.85 	 224.9877000 	 2.447200 	 -0.6322129000 	 -2.7744360000 
1171.50 	 224.9877000 	 2.447225 	 -0.6356335000 	 -2.7776750000 
1171.25 	 224.9829000 	 2.447250 	 -0.6339614000 	 -2.7768900000 
1171.45 	 224.9861000 	 2.447275 	 -0.6312529000 	 -2.7740410000 
1171.65 	 224.9829000 	 2.447250 	 -0.6337230000 	 -2.7759900000 
1171.85 	 224.9829000 	 2.447275 	 -0.6357511000 	 -2.7783900000 
1172.50 	 224.9829000 	 2.447275 	 -0.6328710000 	 -2.7759330000 
1172.25 	 224.9829000 	 2.447300 	 -0.6320636000 	 -2.7746770000 
1172.45 	 224.9797000 	 2.447300 	 -0.6354873000 	 -2.7779200000 
1172.65 	 224.9749000 	 2.447325 	 -0.6347592000 	 -2.7781520000 
1172.85 	 224.9749000 	 2.447325 	 -0.6315835000 	 -2.7751920000 
1173.50 	 224.9718000 	 2.447350 	 -0.6335704000 	 -2.7766800000 
1173.25 	 224.9718000 	 2.447375 	 -0.6359037000 	 -2.7790320000 
1173.45 	 224.9718000 	 2.447400 	 -0.6327915000 	 -2.7766100000 
1173.65 	 224.9718000 	 2.447425 	 -0.6317965000 	 -2.7751410000 
1173.85 	 224.9718000 	 2.447425 	 -0.6351471000 	 -2.7781070000 
1174.50 	 224.9749000 	 2.447475 	 -0.6350867000 	 -2.7786730000 
1174.25 	 224.9749000 	 2.447475 	 -0.6317489000 	 -2.7755740000 
1174.45 	 224.9797000 	 2.447500 	 -0.6330840000 	 -2.7762860000 
1174.65 	 224.9797000 	 2.447525 	 -0.6359577000 	 -2.7791500000 
1174.85 	 224.9829000 	 2.447525 	 -0.6337166000 	 -2.7777480000 
1175.50 	 224.9877000 	 2.447575 	 -0.6317075000 	 -2.7751800000 
1175.25 	 224.9908000 	 2.447550 	 -0.6343206000 	 -2.7776940000 
1175.45 	 224.9940000 	 2.447550 	 -0.6356843000 	 -2.7795440000 
1175.65 	 224.9972000 	 2.447550 	 -0.6323910000 	 -2.7768230000 
1175.85 	 225.0036000 	 2.447550 	 -0.6320763000 	 -2.7761680000 
1176.50 	 225.0083000 	 2.447550 	 -0.6354491000 	 -2.7791530000 
1176.25 	 225.0115000 	 2.447550 	 -0.6347370000 	 -2.7789340000 
1176.45 	 225.0147000 	 2.447550 	 -0.6315644000 	 -2.7760280000 
1176.65 	 225.0147000 	 2.447550 	 -0.6337770000 	 -2.7773320000 
1176.85 	 225.0147000 	 2.447550 	 -0.6359386000 	 -2.7797990000 
1177.50 	 225.0115000 	 2.447550 	 -0.6328170000 	 -2.7774840000 
1177.25 	 225.0115000 	 2.447550 	 -0.6320190000 	 -2.7760790000 
1177.45 	 225.0115000 	 2.447550 	 -0.6353410000 	 -2.7790420000 
1177.65 	 225.0115000 	 2.447550 	 -0.6350009000 	 -2.7792170000 
1177.85 	 225.0067000 	 2.447550 	 -0.6318347000 	 -2.7761810000 
1178.50 	 225.0067000 	 2.447550 	 -0.6329823000 	 -2.7767750000 
1178.25 	 225.0067000 	 2.447550 	 -0.6359641000 	 -2.7795950000 
1178.45 	 225.0036000 	 2.447550 	 -0.6340440000 	 -2.7784350000 
1178.65 	 224.9956000 	 2.447550 	 -0.6314881000 	 -2.7759390000 
1178.85 	 224.9956000 	 2.447550 	 -0.6344128000 	 -2.7780950000 
1179.50 	 224.9908000 	 2.447550 	 -0.6356398000 	 -2.7797290000 
1179.25 	 224.9877000 	 2.447550 	 -0.6322829000 	 -2.7768770000 
1179.45 	 224.9877000 	 2.447550 	 -0.6325531000 	 -2.7765620000 
1179.65 	 224.9861000 	 2.447550 	 -0.6358910000 	 -2.7796590000 
1179.85 	 224.9829000 	 2.447550 	 -0.6342284000 	 -2.7785110000 
1180.50 	 224.9749000 	 2.447550 	 -0.6314945000 	 -2.7758820000 
1180.25 	 224.9734000 	 2.447550 	 -0.6342761000 	 -2.7779360000 
1180.45 	 224.9718000 	 2.447550 	 -0.6358973000 	 -2.7798460000 
1180.65 	 224.9718000 	 2.447575 	 -0.6325563000 	 -2.7769470000 
1180.85 	 224.9749000 	 2.447575 	 -0.6322257000 	 -2.7763590000 
1181.50 	 224.9797000 	 2.447600 	 -0.6356525000 	 -2.7793880000 
1181.25 	 224.9797000 	 2.447625 	 -0.6348960000 	 -2.7792170000 
1181.45 	 224.9797000 	 2.447675 	 -0.6316948000 	 -2.7761330000 
1181.65 	 224.9749000 	 2.447675 	 -0.6330712000 	 -2.7770970000 
1181.85 	 224.9749000 	 2.447675 	 -0.6361771000 	 -2.7799290000 
1182.50 	 224.9749000 	 2.447725 	 -0.6337388000 	 -2.7782890000 
1182.25 	 224.9797000 	 2.447725 	 -0.6316280000 	 -2.7760510000 
1182.45 	 224.9813000 	 2.447775 	 -0.6347783000 	 -2.7784980000 
1182.65 	 224.9877000 	 2.447750 	 -0.6357384000 	 -2.7800690000 
1182.85 	 224.9924000 	 2.447750 	 -0.6321239000 	 -2.7771600000 
1183.50 	 224.9988000 	 2.447750 	 -0.6324577000 	 -2.7767690000 
1183.25 	 225.0036000 	 2.447750 	 -0.6358115000 	 -2.7798590000 
1183.45 	 225.0083000 	 2.447750 	 -0.6344350000 	 -2.7790960000 
1183.65 	 225.0115000 	 2.447750 	 -0.6313801000 	 -2.7762990000 
1183.85 	 225.0115000 	 2.447750 	 -0.6334941000 	 -2.7776460000 
1184.50 	 225.0115000 	 2.447750 	 -0.6358973000 	 -2.7803420000 
1184.25 	 225.0067000 	 2.447750 	 -0.6331412000 	 -2.7781170000 
1184.45 	 225.0052000 	 2.447750 	 -0.6317456000 	 -2.7761870000 
1184.65 	 225.0036000 	 2.447750 	 -0.6348578000 	 -2.7788640000 
1184.85 	 225.0052000 	 2.447750 	 -0.6355636000 	 -2.7800750000 
1185.50 	 225.0036000 	 2.447750 	 -0.6321557000 	 -2.7770110000 
1185.25 	 224.9988000 	 2.447750 	 -0.6323497000 	 -2.7766700000 
1185.45 	 224.9988000 	 2.447750 	 -0.6357288000 	 -2.7797250000 
1185.65 	 224.9956000 	 2.447750 	 -0.6346671000 	 -2.7792170000 
1185.85 	 224.9908000 	 2.447750 	 -0.6314246000 	 -2.7764480000 
1186.50 	 224.9908000 	 2.447750 	 -0.6336562000 	 -2.7777480000 
1186.25 	 224.9908000 	 2.447750 	 -0.6359005000 	 -2.7802660000 
1186.45 	 224.9908000 	 2.447750 	 -0.6332429000 	 -2.7779320000 
1186.65 	 224.9908000 	 2.447750 	 -0.6317170000 	 -2.7762830000 
1186.85 	 224.9908000 	 2.447750 	 -0.6350009000 	 -2.7789430000 
1187.50 	 224.9908000 	 2.447750 	 -0.6356557000 	 -2.7801260000 
1187.25 	 224.9877000 	 2.447750 	 -0.6325817000 	 -2.7773640000 
1187.45 	 224.9877000 	 2.447750 	 -0.6321303000 	 -2.7765370000 
1187.65 	 224.9861000 	 2.447750 	 -0.6354936000 	 -2.7795000000 
1187.85 	 224.9829000 	 2.447775 	 -0.6351026000 	 -2.7797250000 
1188.50 	 224.9829000 	 2.447800 	 -0.6318029000 	 -2.7768610000 
1188.25 	 224.9877000 	 2.447825 	 -0.6333065000 	 -2.7775860000 
1188.45 	 224.9877000 	 2.447800 	 -0.6362724000 	 -2.7805650000 
1188.65 	 224.9877000 	 2.447800 	 -0.6337802000 	 -2.7786160000 
1188.85 	 224.9877000 	 2.447825 	 -0.6320413000 	 -2.7766160000 
1189.50 	 224.9877000 	 2.447850 	 -0.6354777000 	 -2.7794770000 
1189.25 	 224.9877000 	 2.447875 	 -0.6353887000 	 -2.7801390000 
1189.45 	 224.9877000 	 2.447850 	 -0.6322384000 	 -2.7773220000 
1189.65 	 224.9877000 	 2.447850 	 -0.6333065000 	 -2.7776910000 
1189.85 	 224.9877000 	 2.447875 	 -0.6363773000 	 -2.7805810000 
1190.50 	 224.9829000 	 2.447875 	 -0.6342157000 	 -2.7791910000 
1190.25 	 224.9829000 	 2.447900 	 -0.6318855000 	 -2.7767880000 
1190.45 	 224.9829000 	 2.447900 	 -0.6347116000 	 -2.7785840000 
1190.65 	 224.9829000 	 2.447900 	 -0.6360976000 	 -2.7805870000 
1190.85 	 224.9813000 	 2.447925 	 -0.6326548000 	 -2.7778820000 
1191.50 	 224.9797000 	 2.447950 	 -0.6324323000 	 -2.7771220000 
1191.25 	 224.9813000 	 2.447975 	 -0.6359323000 	 -2.7803870000 
1191.45 	 224.9797000 	 2.447975 	 -0.6350676000 	 -2.7801990000 
1191.65 	 224.9797000 	 2.447975 	 -0.6320572000 	 -2.7774970000 
1191.85 	 224.9813000 	 2.448025 	 -0.6338882000 	 -2.7787400000 
1192.50 	 224.9829000 	 2.448025 	 -0.6364632000 	 -2.7813430000 
1192.25 	 224.9877000 	 2.448025 	 -0.6337197000 	 -2.7793410000 
1192.45 	 224.9908000 	 2.448075 	 -0.6321080000 	 -2.7774520000 
1192.65 	 224.9908000 	 2.448050 	 -0.6354586000 	 -2.7805040000 
1192.85 	 224.9908000 	 2.448050 	 -0.6359832000 	 -2.7813690000 
1193.50 	 224.9877000 	 2.448050 	 -0.6324990000 	 -2.7783680000 
1193.25 	 224.9877000 	 2.448050 	 -0.6331666000 	 -2.7784920000 
1193.45 	 224.9877000 	 2.448050 	 -0.6363551000 	 -2.7814260000 
1193.65 	 224.9877000 	 2.448050 	 -0.6348324000 	 -2.7804820000 
1193.85 	 224.9877000 	 2.448075 	 -0.6319841000 	 -2.7778050000 
1194.50 	 224.9829000 	 2.448100 	 -0.6345749000 	 -2.7798400000 
1194.25 	 224.9797000 	 2.448125 	 -0.6364059000 	 -2.7818740000 
1194.45 	 224.9797000 	 2.448125 	 -0.6332779000 	 -2.7794200000 
1194.65 	 224.9749000 	 2.448125 	 -0.6326866000 	 -2.7782410000 
1194.85 	 224.9749000 	 2.448150 	 -0.6359736000 	 -2.7812230000 
1195.50 	 224.9749000 	 2.448175 	 -0.6359291000 	 -2.7817980000 
1195.25 	 224.9749000 	 2.448200 	 -0.6326421000 	 -2.7789560000 
1195.45 	 224.9797000 	 2.448225 	 -0.6335481000 	 -2.7791280000 
1195.65 	 224.9797000 	 2.448225 	 -0.6367715000 	 -2.7821730000 
1195.85 	 224.9813000 	 2.448250 	 -0.6348355000 	 -2.7810510000 
1196.50 	 224.9829000 	 2.448250 	 -0.6323211000 	 -2.7785270000 
1196.25 	 224.9877000 	 2.448275 	 -0.6353156000 	 -2.7807590000 
1196.45 	 224.9877000 	 2.448300 	 -0.6366825000 	 -2.7823670000 
1196.65 	 224.9908000 	 2.448325 	 -0.6331603000 	 -2.7795950000 
1196.85 	 224.9956000 	 2.448300 	 -0.6332684000 	 -2.7790100000 
1197.50 	 224.9988000 	 2.448300 	 -0.6364791000 	 -2.7820170000 
1197.25 	 224.9988000 	 2.448300 	 -0.6355063000 	 -2.7816680000 
1197.45 	 225.0036000 	 2.448300 	 -0.6324736000 	 -2.7787430000 
1197.65 	 225.0067000 	 2.448300 	 -0.6343651000 	 -2.7798680000 
1197.85 	 225.0052000 	 2.448300 	 -0.6368033000 	 -2.7826690000 
1198.50 	 225.0036000 	 2.448300 	 -0.6344954000 	 -2.7807900000 
1198.25 	 224.9988000 	 2.448300 	 -0.6324895000 	 -2.7786060000 
1198.45 	 224.9988000 	 2.448300 	 -0.6354427000 	 -2.7810000000 
1198.65 	 224.9988000 	 2.448300 	 -0.6365522000 	 -2.7825230000 
1198.85 	 225.0036000 	 2.448300 	 -0.6334369000 	 -2.7798270000 
1199.50 	 224.9988000 	 2.448300 	 -0.6328742000 	 -2.7788670000 
1199.25 	 224.9988000 	 2.448300 	 -0.6364346000 	 -2.7820650000 
1199.45 	 224.9988000 	 2.448300 	 -0.6359037000 	 -2.7821060000 
1199.65 	 224.9988000 	 2.448300 	 -0.6327121000 	 -2.7789910000 
1199.85 	 225.0004000 	 2.448300 	 -0.6340758000 	 -2.7797830000 
1200.50 	 224.9988000 	 2.448300 	 -0.6368859000 	 -2.7828190000 
1200.25 	 224.9988000 	 2.448300 	 -0.6342633000 	 -2.7808570000 
1200.45 	 224.9956000 	 2.448300 	 -0.6323910000 	 -2.7786920000 
1200.65 	 224.9877000 	 2.448300 	 -0.6357161000 	 -2.7814100000 
1200.85 	 224.9829000 	 2.448300 	 -0.6363360000 	 -2.7824940000 
1201.50 	 224.9797000 	 2.448300 	 -0.6329441000 	 -2.7794390000 
1201.25 	 224.9829000 	 2.448325 	 -0.6333351000 	 -2.7793440000 
1201.45 	 224.9877000 	 2.448325 	 -0.6367556000 	 -2.7825580000 
1201.65 	 224.9893000 	 2.448350 	 -0.6350930000 	 -2.7816650000 
1201.85 	 224.9956000 	 2.448350 	 -0.6324927000 	 -2.7789150000 
1202.50 	 224.9956000 	 2.448350 	 -0.6350835000 	 -2.7810160000 
1202.25 	 224.9956000 	 2.448350 	 -0.6368892000 	 -2.7831840000 
1202.45 	 224.9956000 	 2.448350 	 -0.6336657000 	 -2.7805840000 
1202.65 	 224.9908000 	 2.448350 	 -0.6326707000 	 -2.7791690000 
1202.85 	 224.9877000 	 2.448350 	 -0.6362152000 	 -2.7822180000 
1203.50 	 224.9829000 	 2.448350 	 -0.6358083000 	 -2.7825010000 
1203.25 	 224.9829000 	 2.448350 	 -0.6325722000 	 -2.7794330000 
1203.45 	 224.9797000 	 2.448375 	 -0.6342379000 	 -2.7803680000 
1203.65 	 224.9797000 	 2.448400 	 -0.6367302000 	 -2.7830250000 
1203.85 	 224.9797000 	 2.448425 	 -0.6345654000 	 -2.7814420000 
1204.50 	 224.9797000 	 2.448450 	 -0.6325086000 	 -2.7790830000 
1204.25 	 224.9749000 	 2.448475 	 -0.6353442000 	 -2.7812510000 
1204.45 	 224.9749000 	 2.448475 	 -0.6369368000 	 -2.7831870000 
1204.65 	 224.9749000 	 2.448500 	 -0.6335099000 	 -2.7804760000 
1204.85 	 224.9749000 	 2.448525 	 -0.6334369000 	 -2.7797600000 
1205.50 	 224.9797000 	 2.448525 	 -0.6367270000 	 -2.7829070000 
1205.25 	 224.9797000 	 2.448575 	 -0.6357701000 	 -2.7823770000 
1205.45 	 224.9829000 	 2.448575 	 -0.6326453000 	 -2.7795570000 
1205.65 	 224.9829000 	 2.448575 	 -0.6351026000 	 -2.7811720000 
1205.85 	 224.9829000 	 2.448600 	 -0.6371021000 	 -2.7835620000 
1206.50 	 224.9829000 	 2.448600 	 -0.6338851000 	 -2.7809840000 
1206.25 	 224.9829000 	 2.448600 	 -0.6332652000 	 -2.7797920000 
1206.45 	 224.9829000 	 2.448625 	 -0.6367652000 	 -2.7829770000 
1206.65 	 224.9877000 	 2.448625 	 -0.6360213000 	 -2.7829710000 
1206.85 	 224.9908000 	 2.448650 	 -0.6329632000 	 -2.7800530000 
1207.50 	 224.9956000 	 2.448675 	 -0.6346353000 	 -2.7809680000 
1207.25 	 224.9956000 	 2.448650 	 -0.6374073000 	 -2.7837590000 
1207.45 	 224.9988000 	 2.448650 	 -0.6346035000 	 -2.7816300000 
1207.65 	 224.9988000 	 2.448650 	 -0.6331094000 	 -2.7799220000 
1207.85 	 225.0036000 	 2.448650 	 -0.6363233000 	 -2.7826660000 
1208.50 	 224.9988000 	 2.448650 	 -0.6364473000 	 -2.7834260000 
1208.25 	 225.0020000 	 2.448650 	 -0.6330649000 	 -2.7803870000 
1208.45 	 224.9988000 	 2.448650 	 -0.6343524000 	 -2.7810540000 
1208.65 	 224.9972000 	 2.448650 	 -0.6372007000 	 -2.7836890000 
1208.85 	 224.9956000 	 2.448650 	 -0.6350930000 	 -2.7823480000 
1209.50 	 224.9956000 	 2.448650 	 -0.6328964000 	 -2.7797730000 
1209.25 	 224.9956000 	 2.448650 	 -0.6355317000 	 -2.7820620000 
1209.45 	 224.9908000 	 2.448650 	 -0.6370131000 	 -2.7837980000 
1209.65 	 224.9908000 	 2.448650 	 -0.6341012000 	 -2.7811530000 
1209.85 	 224.9877000 	 2.448650 	 -0.6333383000 	 -2.7799920000 
1210.50 	 224.9877000 	 2.448650 	 -0.6367970000 	 -2.7832030000 
1210.25 	 224.9829000 	 2.448650 	 -0.6362788000 	 -2.7831200000 
1210.45 	 224.9829000 	 2.448650 	 -0.6329155000 	 -2.7801260000 
1210.65 	 224.9829000 	 2.448675 	 -0.6342475000 	 -2.7810670000 
1210.85 	 224.9877000 	 2.448700 	 -0.6371244000 	 -2.7838870000 
1211.50 	 224.9877000 	 2.448700 	 -0.6348674000 	 -2.7821090000 
1211.25 	 224.9893000 	 2.448700 	 -0.6328328000 	 -2.7799030000 
1211.45 	 224.9877000 	 2.448700 	 -0.6360912000 	 -2.7824150000 
1211.65 	 224.9877000 	 2.448725 	 -0.6370449000 	 -2.7840450000 
1211.85 	 224.9829000 	 2.448750 	 -0.6336625000 	 -2.7810290000 
1212.50 	 224.9829000 	 2.448775 	 -0.6337611000 	 -2.7803710000 
1212.25 	 224.9829000 	 2.448750 	 -0.6371880000 	 -2.7835720000 
1212.45 	 224.9829000 	 2.448750 	 -0.6359768000 	 -2.7832290000 
1212.65 	 224.9829000 	 2.448775 	 -0.6329918000 	 -2.7803170000 
1212.85 	 224.9797000 	 2.448800 	 -0.6349595000 	 -2.7817120000 
1213.50 	 224.9829000 	 2.448825 	 -0.6373215000 	 -2.7841160000 
1213.25 	 224.9829000 	 2.448800 	 -0.6345558000 	 -2.7821800000 
1213.45 	 224.9877000 	 2.448825 	 -0.6331444000 	 -2.7803330000 
1213.65 	 224.9908000 	 2.448850 	 -0.6363137000 	 -2.7831200000 
1213.85 	 224.9940000 	 2.448875 	 -0.6368129000 	 -2.7841250000 
1214.50 	 224.9988000 	 2.448850 	 -0.6332811000 	 -2.7809490000 
1214.25 	 225.0020000 	 2.448850 	 -0.6343682000 	 -2.7814010000 
1214.45 	 225.0036000 	 2.448850 	 -0.6372420000 	 -2.7842870000 
1214.65 	 225.0036000 	 2.448850 	 -0.6350517000 	 -2.7826530000 
1214.85 	 225.0036000 	 2.448850 	 -0.6329791000 	 -2.7803550000 
1215.50 	 225.0036000 	 2.448850 	 -0.6357670000 	 -2.7827930000 
1215.25 	 224.9988000 	 2.448850 	 -0.6371117000 	 -2.7842460000 
1215.45 	 224.9988000 	 2.448850 	 -0.6336944000 	 -2.7812640000 
1215.65 	 224.9988000 	 2.448850 	 -0.6338342000 	 -2.7807870000 
1215.85 	 224.9988000 	 2.448850 	 -0.6371498000 	 -2.7839980000 
1216.50 	 224.9956000 	 2.448850 	 -0.6355508000 	 -2.7830670000 
1216.25 	 224.9908000 	 2.448850 	 -0.6328900000 	 -2.7802880000 
1216.45 	 224.9877000 	 2.448850 	 -0.6357511000 	 -2.7823160000 
1216.65 	 224.9829000 	 2.448850 	 -0.6370004000 	 -2.7842300000 
1216.85 	 224.9829000 	 2.448850 	 -0.6337993000 	 -2.7813910000 
1217.50 	 224.9797000 	 2.448850 	 -0.6335640000 	 -2.7806120000 
1217.25 	 224.9829000 	 2.448875 	 -0.6371720000 	 -2.7839250000 
1217.45 	 224.9797000 	 2.448900 	 -0.6364091000 	 -2.7837280000 
1217.65 	 224.9829000 	 2.448925 	 -0.6330585000 	 -2.7807930000 
1217.85 	 224.9829000 	 2.448925 	 -0.6346226000 	 -2.7817850000 
1218.50 	 224.9877000 	 2.448925 	 -0.6374200000 	 -2.7843410000 
1218.25 	 224.9877000 	 2.448975 	 -0.6348864000 	 -2.7827960000 
1218.45 	 224.9877000 	 2.448950 	 -0.6332080000 	 -2.7806220000 
1218.65 	 224.9877000 	 2.448950 	 -0.6362915000 	 -2.7830630000 
1218.85 	 224.9829000 	 2.448975 	 -0.6370767000 	 -2.7845350000 
1219.50 	 224.9829000 	 2.448975 	 -0.6337897000 	 -2.7815560000 
1219.25 	 224.9829000 	 2.449000 	 -0.6340472000 	 -2.7812420000 
1219.45 	 224.9829000 	 2.449000 	 -0.6372611000 	 -2.7843250000 
1219.65 	 224.9829000 	 2.449000 	 -0.6359227000 	 -2.7835970000 
1219.85 	 224.9829000 	 2.449025 	 -0.6332048000 	 -2.7808000000 
1220.50 	 224.9797000 	 2.449025 	 -0.6354268000 	 -2.7825640000 
1220.25 	 224.9797000 	 2.449050 	 -0.6375058000 	 -2.7847860000 
1220.45 	 224.9813000 	 2.449050 	 -0.6344891000 	 -2.7824020000 
1220.65 	 224.9829000 	 2.449075 	 -0.6336117000 	 -2.7806690000 
1220.85 	 224.9877000 	 2.449100 	 -0.6367620000 	 -2.7835690000 
1221.50 	 224.9908000 	 2.449125 	 -0.6368256000 	 -2.7844910000 
1221.25 	 224.9940000 	 2.449100 	 -0.6337070000 	 -2.7814640000 
1221.45 	 224.9956000 	 2.449100 	 -0.6346989000 	 -2.7818140000 
1221.65 	 224.9972000 	 2.449100 	 -0.6376012000 	 -2.7847580000 
1221.85 	 224.9956000 	 2.449100 	 -0.6353569000 	 -2.7831080000 
1222.50 	 224.9908000 	 2.449100 	 -0.6334623000 	 -2.7808220000 
1222.25 	 224.9893000 	 2.449100 	 -0.6364727000 	 -2.7834100000 
1222.45 	 224.9908000 	 2.449100 	 -0.6374931000 	 -2.7847670000 
1222.65 	 224.9908000 	 2.449100 	 -0.6339200000 	 -2.7816650000 
1222.85 	 224.9956000 	 2.449100 	 -0.6345145000 	 -2.7815060000 
1223.50 	 224.9988000 	 2.449100 	 -0.6378301000 	 -2.7846840000 
1223.25 	 224.9988000 	 2.449100 	 -0.6357384000 	 -2.7835020000 
1223.45 	 224.9988000 	 2.449100 	 -0.6332366000 	 -2.7808440000 
1223.65 	 224.9956000 	 2.449100 	 -0.6358242000 	 -2.7829040000 
1223.85 	 224.9893000 	 2.449100 	 -0.6374009000 	 -2.7847740000 
1224.50 	 224.9829000 	 2.449100 	 -0.6342030000 	 -2.7819660000 
1224.25 	 224.9829000 	 2.449100 	 -0.6342697000 	 -2.7814960000 
1224.45 	 224.9861000 	 2.449125 	 -0.6374677000 	 -2.7844270000 
1224.65 	 224.9877000 	 2.449150 	 -0.6363392000 	 -2.7839470000 
1224.85 	 224.9877000 	 2.449150 	 -0.6333287000 	 -2.7810860000 
1225.50 	 224.9908000 	 2.449175 	 -0.6358560000 	 -2.7827580000 
1225.25 	 224.9908000 	 2.449150 	 -0.6378492000 	 -2.7850750000 
1225.45 	 224.9877000 	 2.449150 	 -0.6347402000 	 -2.7827420000 
1225.65 	 224.9877000 	 2.449150 	 -0.6335449000 	 -2.7811690000 
1225.85 	 224.9861000 	 2.449150 	 -0.6370513000 	 -2.7839690000 
1226.50 	 224.9829000 	 2.449175 	 -0.6370417000 	 -2.7846840000 
1226.25 	 224.9829000 	 2.449200 	 -0.6338024000 	 -2.7815560000 
1226.45 	 224.9829000 	 2.449225 	 -0.6349404000 	 -2.7820430000 
1226.65 	 224.9797000 	 2.449200 	 -0.6379541000 	 -2.7852760000 
1226.85 	 224.9797000 	 2.449225 	 -0.6356462000 	 -2.7838100000 
1227.50 	 224.9797000 	 2.449250 	 -0.6335322000 	 -2.7813340000 
1227.25 	 224.9749000 	 2.449275 	 -0.6363392000 	 -2.7837850000 
1227.45 	 224.9749000 	 2.449300 	 -0.6378301000 	 -2.7852730000
[truncated: 307,390 more chars]
