# Supplementary material for: Scott Blair Fractional-Type Viscoelastic Behavior of Clear Spruce Wood: Influence of Compression Wood on Power-Law Stiffness Parameters
Source: Materials (Basel). 2024 Nov 9;17(22):5477. doi: 10.3390/ma17225477 (PMC11595321; doi:10.3390/ma17225477)
Supplement: Supplementary file 1 [file materials-17-05477-s001.zip › DATA_MDPI_upload.d/00_02_225.txt]

Bezeichnung: 	 00_02_225 
Bezeichnung Kofler: 	 02 
temperature [deg C] 	 moisture content [%] 	 raw density [kg/m³] 	 width [mm] 	 height [mm] 	 length [mm] 	 creepforce [N] 	 holding time [s] 	 reaction wood [%] 
20 	 11.62 	 489.4 	 15.07 	 15.10 	 240 	 225 	 1800 	 0.00 
-------------- Daten Shimadzu AGX 10 kN & 2 x HBM WA 20 -------------- 
1 _ 1 
Zeit 	 Kraft 	 Weg 	 Ext.1 	 Ext.2 
sec 	 N 	 mm 	 mm 	 mm 
0.00 	 3.9784110 	 0.000000 	 0.0001366933 	 0.0012524920 
0.20 	 3.9784110 	 0.002375 	 0.0020949050 	 0.0020376840 
0.40 	 4.6316780 	 0.005675 	 0.0040149690 	 0.0045363110 
0.60 	 4.9463910 	 0.009000 	 0.0004641215 	 -0.0129667900 
0.80 	 5.2579250 	 0.012350 	 0.0092569990 	 -0.0135421800 
1.00 	 5.5583320 	 0.015675 	 0.0110117600 	 -0.0170103700 
1.20 	 5.8762230 	 0.019000 	 0.0155830400 	 -0.0259463000 
1.40 	 6.0701370 	 0.022350 	 0.0196425100 	 -0.0313695300 
1.60 	 6.2831240 	 0.025675 	 0.0251229600 	 -0.0331783300 
1.80 	 6.3498820 	 0.029000 	 0.0204658500 	 -0.0479825300 
2.00 	 6.5072380 	 0.032350 	 0.0329176600 	 -0.0528176600 
2.20 	 6.6852570 	 0.035675 	 0.0354480700 	 -0.0533485400 
2.40 	 6.9093700 	 0.039025 	 0.0324662500 	 -0.0595410700 
2.60 	 7.1144100 	 0.042350 	 0.0401973700 	 -0.0609588600 
2.80 	 7.3003770 	 0.045675 	 0.0437609400 	 -0.0655174300 
3.00 	 7.4720380 	 0.049000 	 0.0459321300 	 -0.0772571600 
3.20 	 7.6882040 	 0.052350 	 0.0530719800 	 -0.0778929400 
3.40 	 7.9806640 	 0.055675 	 0.0573921200 	 -0.0798352600 
3.60 	 8.0553690 	 0.059000 	 0.0626786600 	 -0.0894387600 
3.80 	 8.2492830 	 0.062350 	 0.0697008700 	 -0.0929133100 
4.00 	 8.4320710 	 0.065675 	 0.0713888800 	 -0.0967756900 
4.20 	 8.5783000 	 0.069000 	 0.0771872200 	 -0.1124191000 
4.40 	 8.7404250 	 0.072350 	 0.0839297000 	 -0.1123428000 
4.60 	 8.9565920 	 0.075675 	 0.0903987900 	 -0.1151943000 
4.80 	 9.1330210 	 0.079000 	 0.0933615300 	 -0.1216062000 
5.00 	 9.2283890 	 0.082350 	 0.1043510000 	 -0.1248455000 
5.20 	 9.3380610 	 0.085675 	 0.1078320000 	 -0.1354090000 
5.40 	 9.5033650 	 0.089000 	 0.1163610000 	 -0.1457310000 
5.60 	 9.6527740 	 0.092350 	 0.1276620000 	 -0.1458073000 
5.80 	 9.7672150 	 0.095675 	 0.1325226000 	 -0.1575979000 
6.00 	 9.7624460 	 0.099000 	 0.1410453000 	 -0.1676909000 
6.20 	 9.9770230 	 0.102350 	 0.1520697000 	 -0.1685874000 
6.25 	 10.0199400 	 0.103175 	 0.1495139000 	 -0.1740964000 
6.40 	 10.1343800 	 0.106450 	 0.1564980000 	 -0.1804765000 
6.60 	 10.8734800 	 0.138650 	 0.2234141000 	 -0.2491379000 
6.80 	 12.8714200 	 0.229800 	 0.4948107000 	 -0.4749521000 
7.00 	 14.4926700 	 0.357225 	 0.9753513000 	 -0.8671029000 
7.20 	 23.8800000 	 0.497100 	 1.1360140000 	 -1.1159360000 
7.40 	 35.6912600 	 0.555925 	 1.1015730000 	 -1.1775940000 
7.60 	 35.8390800 	 0.558425 	 1.0932700000 	 -1.1837100000 
7.80 	 40.1083600 	 0.610675 	 1.0571040000 	 -1.2194280000 
8.00 	 45.4791400 	 0.636225 	 1.0262810000 	 -1.2373260000 
8.20 	 48.1812200 	 0.672125 	 0.9969616000 	 -1.2611580000 
8.40 	 54.5771900 	 0.712150 	 0.9586461000 	 -1.2915330000 
8.60 	 57.1727800 	 0.736350 	 0.9379928000 	 -1.3068450000 
8.80 	 62.5689800 	 0.778250 	 0.8987649000 	 -1.3417530000 
9.00 	 66.7699200 	 0.806225 	 0.8768749000 	 -1.3591230000 
9.20 	 70.8595900 	 0.840050 	 0.8490403000 	 -1.3785490000 
9.40 	 75.6867800 	 0.873025 	 0.8117231000 	 -1.4132790000 
9.60 	 79.7653200 	 0.903150 	 0.7871087000 	 -1.4369010000 
9.80 	 84.0997700 	 0.935850 	 0.7543532000 	 -1.4603650000 
10.00 	 88.3976600 	 0.967100 	 0.7226944000 	 -1.4918800000 
10.20 	 92.6399200 	 0.997725 	 0.6977431000 	 -1.5123620000 
10.40 	 96.7884100 	 1.028100 	 0.6709607000 	 -1.5310510000 
10.60 	 101.0354000 	 1.058775 	 0.6403192000 	 -1.5641530000 
10.80 	 105.3842000 	 1.089850 	 0.6132476000 	 -1.5854900000 
11.00 	 109.8076000 	 1.121275 	 0.5848058000 	 -1.6123070000 
11.20 	 114.4314000 	 1.151400 	 0.5559190000 	 -1.6430630000 
11.40 	 118.8978000 	 1.180325 	 0.5320199000 	 -1.6590630000 
11.60 	 123.3307000 	 1.209150 	 0.5048943000 	 -1.6900000000 
11.80 	 127.8766000 	 1.237775 	 0.4739030000 	 -1.7091430000 
12.00 	 132.2715000 	 1.266350 	 0.4526393000 	 -1.7261410000 
12.20 	 136.7633000 	 1.294725 	 0.4223283000 	 -1.7510510000 
12.40 	 141.3616000 	 1.322775 	 0.3976122000 	 -1.7776460000 
12.60 	 145.7707000 	 1.350400 	 0.3752327000 	 -1.7961090000 
12.80 	 150.4072000 	 1.377825 	 0.3460471000 	 -1.8165460000 
13.00 	 154.8259000 	 1.404675 	 0.3236135000 	 -1.8326090000 
13.20 	 159.2366000 	 1.431375 	 0.3003693000 	 -1.8549700000 
13.40 	 163.5488000 	 1.458500 	 0.2717018000 	 -1.8853280000 
13.60 	 168.1630000 	 1.485675 	 0.2495225000 	 -1.9042870000 
13.80 	 172.5896000 	 1.512125 	 0.2262274000 	 -1.9287680000 
14.00 	 177.1482000 	 1.538700 	 0.1981767000 	 -1.9550450000 
14.20 	 181.6289000 	 1.564775 	 0.1771800000 	 -1.9796120000 
14.40 	 186.0142000 	 1.591075 	 0.1572800000 	 -1.9964000000 
14.60 	 190.5505000 	 1.617400 	 0.1287301000 	 -2.0277470000 
14.80 	 195.0169000 	 1.643600 	 0.1074823000 	 -2.0481940000 
15.00 	 199.6040000 	 1.669450 	 0.0853093500 	 -2.0632900000 
15.20 	 204.0784000 	 1.694975 	 0.0580183700 	 -2.0918460000 
15.40 	 208.5400000 	 1.720425 	 0.0397459700 	 -2.1162610000 
15.60 	 213.0000000 	 1.745900 	 0.0152587900 	 -2.1362340000 
15.80 	 217.5267000 	 1.771450 	 -0.0081030530 	 -2.1596910000 
16.00 	 222.0058000 	 1.796825 	 -0.0261942500 	 -2.1796930000 
16.10 	 224.2120000 	 1.809325 	 -0.0394185400 	 -2.1852050000 
16.20 	 225.8905000 	 1.814075 	 -0.0483290400 	 -2.1988580000 
16.40 	 225.9413000 	 1.814425 	 -0.0516573600 	 -2.2030510000 
16.60 	 225.6060000 	 1.814100 	 -0.0447750100 	 -2.2002280000 
16.80 	 225.3501000 	 1.813950 	 -0.0507164000 	 -2.2004700000 
17.00 	 225.1196000 	 1.813850 	 -0.0524361900 	 -2.2029750000 
17.20 	 224.9241000 	 1.813825 	 -0.0463867200 	 -2.1995290000 
17.40 	 224.8128000 	 1.813825 	 -0.0500774400 	 -2.2011760000 
17.60 	 224.6364000 	 1.813900 	 -0.0476360300 	 -2.2029400000 
17.80 	 224.4647000 	 1.814050 	 -0.0487963400 	 -2.1993570000 
18.00 	 224.4091000 	 1.814250 	 -0.0523757900 	 -2.2020370000 
18.20 	 224.3869000 	 1.814450 	 -0.0510597200 	 -2.2025430000 
18.40 	 224.2788000 	 1.814700 	 -0.0489457400 	 -2.1995640000 
18.60 	 224.2629000 	 1.814950 	 -0.0524012300 	 -2.2025810000 
18.80 	 224.2041000 	 1.815250 	 -0.0519625400 	 -2.2025170000 
19.00 	 224.2041000 	 1.815525 	 -0.0496482800 	 -2.1999900000 
19.20 	 224.1580000 	 1.815800 	 -0.0497436500 	 -2.2034040000 
19.40 	 224.1421000 	 1.816100 	 -0.0506273900 	 -2.2027400000 
19.60 	 224.1469000 	 1.816400 	 -0.0500710800 	 -2.2008510000 
19.80 	 224.0610000 	 1.816700 	 -0.0509516400 	 -2.2047140000 
20.00 	 224.0658000 	 1.817025 	 -0.0514888800 	 -2.2034840000 
20.20 	 224.1246000 	 1.817350 	 -0.0500869800 	 -2.2025520000 
20.40 	 224.1341000 	 1.817650 	 -0.0550460800 	 -2.2066020000 
20.60 	 224.0880000 	 1.817975 	 -0.0528208400 	 -2.2048220000 
20.80 	 224.0912000 	 1.818300 	 -0.0528780600 	 -2.2044180000 
21.00 	 224.1754000 	 1.818600 	 -0.0563685100 	 -2.2080200000 
21.20 	 224.1214000 	 1.818900 	 -0.0529575300 	 -2.2055750000 
21.40 	 224.1151000 	 1.819225 	 -0.0538508100 	 -2.2056390000 
21.60 	 224.1103000 	 1.819525 	 -0.0571918500 	 -2.2090790000 
21.80 	 224.1071000 	 1.819850 	 -0.0477886200 	 -2.2063260000 
22.00 	 224.1071000 	 1.820150 	 -0.0531133000 	 -2.2074030000 
22.20 	 224.1071000 	 1.820475 	 -0.0576210000 	 -2.2103020000 
22.40 	 224.1071000 	 1.820775 	 -0.0540224700 	 -2.2075050000 
22.60 	 224.1071000 	 1.821100 	 -0.0564416200 	 -2.2092180000 
22.80 	 224.1119000 	 1.821400 	 -0.0572713200 	 -2.2111890000 
23.00 	 224.1151000 	 1.821725 	 -0.0537363700 	 -2.2079750000 
23.20 	 224.1214000 	 1.822025 	 -0.0571886700 	 -2.2105440000 
23.40 	 224.1262000 	 1.822350 	 -0.0569947500 	 -2.2120760000 
23.60 	 224.1341000 	 1.822650 	 -0.0549189300 	 -2.2095010000 
23.80 	 224.1452000 	 1.822950 	 -0.0577894900 	 -2.2127150000 
24.00 	 224.1564000 	 1.823250 	 -0.0582885700 	 -2.2131820000 
24.20 	 224.1691000 	 1.823525 	 -0.0513680800 	 -2.2111070000 
24.40 	 224.1834000 	 1.823825 	 -0.0600465100 	 -2.2145340000 
24.60 	 224.1961000 	 1.824100 	 -0.0587749500 	 -2.2141870000 
24.80 	 224.2088000 	 1.824375 	 -0.0564034800 	 -2.2119400000 
25.00 	 224.2168000 	 1.824650 	 -0.0606155400 	 -2.2155220000 
25.20 	 224.2279000 	 1.824925 	 -0.0588734900 	 -2.2144950000 
25.40 	 224.2374000 	 1.825200 	 -0.0578022000 	 -2.2126010000 
25.60 	 224.2486000 	 1.825475 	 -0.0615374300 	 -2.2162440000 
25.80 	 224.2597000 	 1.825725 	 -0.0592263500 	 -2.2145940000 
26.00 	 224.2724000 	 1.826000 	 -0.0588258100 	 -2.2138340000 
26.20 	 224.2883000 	 1.826250 	 -0.0628598600 	 -2.2174800000 
26.40 	 224.3026000 	 1.826475 	 -0.0597159100 	 -2.2150870000 
26.60 	 224.3185000 	 1.826725 	 -0.0601577800 	 -2.2146770000 
26.80 	 224.3328000 	 1.826975 	 -0.0634098100 	 -2.2180430000 
27.00 	 224.3487000 	 1.827200 	 -0.0602022800 	 -2.2153540000 
27.20 	 224.3614000 	 1.827425 	 -0.0612100000 	 -2.2158340000 
27.40 	 224.3789000 	 1.827650 	 -0.0638675700 	 -2.2188950000 
27.60 	 224.3900000 	 1.827850 	 -0.0603135400 	 -2.2159930000 
27.80 	 224.4012000 	 1.828075 	 -0.0626913700 	 -2.2173850000 
28.00 	 224.4171000 	 1.828275 	 -0.0641727400 	 -2.2198300000 
28.20 	 224.4266000 	 1.828475 	 -0.0606409700 	 -2.2169330000 
28.40 	 224.4393000 	 1.828675 	 -0.0633875500 	 -2.2190640000 
28.60 	 224.4473000 	 1.828875 	 -0.0644461300 	 -2.2209680000 
28.80 	 224.4568000 	 1.829050 	 -0.0609270700 	 -2.2179350000 
29.00 	 224.4647000 	 1.829250 	 -0.0645574000 	 -2.2206020000 
29.20 	 224.4759000 	 1.829425 	 -0.0643475900 	 -2.2215210000 
29.40 	 224.4838000 	 1.829625 	 -0.0615596800 	 -2.2189270000 
29.60 	 224.4902000 	 1.829800 	 -0.0655841800 	 -2.2224140000 
29.80 	 224.4965000 	 1.829975 	 -0.0636132600 	 -2.2221530000 
30.00 	 224.5045000 	 1.830150 	 -0.0622940100 	 -2.2205260000 
30.20 	 224.5045000 	 1.830325 	 -0.0655810000 	 -2.2241560000 
30.40 	 224.5076000 	 1.830500 	 -0.0633462300 	 -2.2225220000 
30.60 	 224.5076000 	 1.830650 	 -0.0630855600 	 -2.2219750000 
30.80 	 224.5124000 	 1.830825 	 -0.0666491200 	 -2.2253510000 
31.00 	 224.5156000 	 1.831000 	 -0.0634288800 	 -2.2229770000 
31.20 	 224.5204000 	 1.831175 	 -0.0645256000 	 -2.2230530000 
31.40 	 224.5267000 	 1.831325 	 -0.0671990700 	 -2.2260410000 
31.60 	 224.5331000 	 1.831500 	 -0.0636132600 	 -2.2231420000 
31.80 	 224.5410000 	 1.831650 	 -0.0648021700 	 -2.2238730000 
32.00 	 224.5506000 	 1.831825 	 -0.0636768300 	 -2.2264260000 
32.20 	 224.5569000 	 1.831975 	 -0.0633017200 	 -2.2231800000 
32.40 	 224.5633000 	 1.832125 	 -0.0661595700 	 -2.2244070000 
32.60 	 224.5712000 	 1.832275 	 -0.0677935300 	 -2.2265470000 
32.80 	 224.5744000 	 1.832425 	 -0.0640646600 	 -2.2234690000 
33.00 	 224.5808000 	 1.832575 	 -0.0662517500 	 -2.2246270000 
33.20 	 224.5871000 	 1.832725 	 -0.0678666500 	 -2.2269380000 
33.40 	 224.5935000 	 1.832850 	 -0.0642776500 	 -2.2235770000 
33.60 	 224.5998000 	 1.833000 	 -0.0672340400 	 -2.2257010000 
33.80 	 224.6062000 	 1.833150 	 -0.0673453000 	 -2.2265430000 
34.00 	 224.6141000 	 1.833275 	 -0.0645605700 	 -2.2234890000 
34.20 	 224.6221000 	 1.833400 	 -0.0684770000 	 -2.2265820000 
34.40 	 224.6316000 	 1.833525 	 -0.0671100600 	 -2.2263430000 
34.60 	 224.6380000 	 1.833650 	 -0.0643253300 	 -2.2236470000 
34.80 	 224.6412000 	 1.833775 	 -0.0688584700 	 -2.2269980000 
35.00 	 224.6491000 	 1.833900 	 -0.0666554800 	 -2.2261810000 
35.20 	 224.6539000 	 1.834025 	 -0.0655460400 	 -2.2241500000 
35.40 	 224.6555000 	 1.834150 	 -0.0694974300 	 -2.2276120000 
35.60 	 224.6571000 	 1.834275 	 -0.0670019800 	 -2.2260120000 
35.80 	 224.6571000 	 1.834400 	 -0.0663089800 	 -2.2245880000 
36.00 	 224.6571000 	 1.834500 	 -0.0698852500 	 -2.2281390000 
36.20 	 224.6571000 	 1.834625 	 -0.0667540200 	 -2.2258760000 
36.40 	 224.6618000 	 1.834750 	 -0.0669924400 	 -2.2251920000 
36.60 	 224.6650000 	 1.834850 	 -0.0701141400 	 -2.2285780000 
36.80 	 224.6730000 	 1.834975 	 -0.0665346800 	 -2.2257420000 
37.00 	 224.6761000 	 1.835100 	 -0.0669924400 	 -2.2262130000 
37.20 	 224.6809000 	 1.835200 	 -0.0700251200 	 -2.2287720000 
37.40 	 224.6841000 	 1.835300 	 -0.0664424900 	 -2.2256760000 
37.60 	 224.6888000 	 1.835425 	 -0.0649420400 	 -2.2261560000 
37.80 	 224.6888000 	 1.835525 	 -0.0703303000 	 -2.2292010000 
38.00 	 224.6841000 	 1.835650 	 -0.0626627600 	 -2.2260060000 
38.20 	 224.6888000 	 1.835750 	 -0.0688044200 	 -2.2267530000 
38.40 	 224.6841000 	 1.835850 	 -0.0692971600 	 -2.2291820000 
38.60 	 224.6888000 	 1.835975 	 -0.0671132400 	 -2.2259520000 
38.80 	 224.6920000 	 1.836075 	 -0.0697739900 	 -2.2277670000 
39.00 	 224.6968000 	 1.836175 	 -0.0705941500 	 -2.2292330000 
39.20 	 224.7047000 	 1.836300 	 -0.0674692800 	 -2.2261460000 
39.40 	 224.7047000 	 1.836400 	 -0.0706927000 	 -2.2284320000 
39.60 	 224.7079000 	 1.836500 	 -0.0707562800 	 -2.2292930000 
39.80 	 224.7079000 	 1.836600 	 -0.0677871700 	 -2.2261240000 
40.00 	 224.7127000 	 1.836700 	 -0.0713761700 	 -2.2290520000 
40.20 	 224.7127000 	 1.836800 	 -0.0709788000 	 -2.2294900000 
40.40 	 224.7127000 	 1.836900 	 -0.0683053400 	 -2.2265910000 
40.60 	 224.7159000 	 1.837000 	 -0.0718148600 	 -2.2295570000 
40.80 	 224.7191000 	 1.837100 	 -0.0707372100 	 -2.2296780000 
41.00 	 224.7191000 	 1.837175 	 -0.0684229500 	 -2.2270900000 
41.20 	 224.7159000 	 1.837275 	 -0.0663121600 	 -2.2303770000 
41.40 	 224.7191000 	 1.837375 	 -0.0636641200 	 -2.2297220000 
41.60 	 224.7127000 	 1.837475 	 -0.0622240700 	 -2.2276400000 
41.80 	 224.7127000 	 1.837575 	 -0.0707880600 	 -2.2310920000 
42.00 	 224.7079000 	 1.837675 	 -0.0704002400 	 -2.2300500000 
42.20 	 224.7079000 	 1.837775 	 -0.0692939800 	 -2.2282570000 
42.40 	 224.7079000 	 1.837875 	 -0.0729370100 	 -2.2318490000 
42.60 	 224.7127000 	 1.837975 	 -0.0704670000 	 -2.2304600000 
42.80 	 224.7127000 	 1.838075 	 -0.0699838000 	 -2.2294460000 
43.00 	 224.7159000 	 1.838175 	 -0.0732962300 	 -2.2329810000 
43.20 	 224.7206000 	 1.838275 	 -0.0701046000 	 -2.2307680000 
43.40 	 224.7270000 	 1.838375 	 -0.0704065900 	 -2.2307940000 
43.60 	 224.7318000 	 1.838475 	 -0.0733248400 	 -2.2341890000 
43.80 	 224.7365000 	 1.838550 	 -0.0699456600 	 -2.2314170000 
44.00 	 224.7429000 	 1.838650 	 -0.0712521900 	 -2.2322400000 
44.20 	 224.7429000 	 1.838725 	 -0.0734138500 	 -2.2347640000 
44.40 	 224.7397000 	 1.838825 	 -0.0691223100 	 -2.2314770000 
44.60 	 224.7397000 	 1.838925 	 -0.0701713600 	 -2.2330790000 
44.80 	 224.7349000 	 1.839000 	 -0.0665505800 	 -2.2351040000 
45.00 	 224.7318000 	 1.839100 	 -0.0663852700 	 -2.2316870000 
45.20 	 224.7318000 	 1.839200 	 -0.0689284000 	 -2.2335980000 
45.40 	 224.7302000 	 1.839275 	 -0.0690523800 	 -2.2350150000 
45.60 	 224.7286000 	 1.839375 	 -0.0660324100 	 -2.2316870000 
45.80 	 224.7238000 	 1.839475 	 -0.0702031500 	 -2.2345760000 
46.00 	 224.7238000 	 1.839575 	 -0.0697358500 	 -2.2350060000 
46.20 	 224.7238000 	 1.839675 	 -0.0669288600 	 -2.2319760000 
46.40 	 224.7238000 	 1.839750 	 -0.0711059600 	 -2.2354980000 
46.60 	 224.7302000 	 1.839850 	 -0.0693766300 	 -2.2346720000 
46.80 	 224.7334000 	 1.839950 	 -0.0667572000 	 -2.2322430000 
47.00 	 224.7349000 	 1.840050 	 -0.0715796100 	 -2.2359880000 
47.20 	 224.7349000 	 1.840125 	 -0.0690396700 	 -2.2342940000 
47.40 	 224.7397000 	 1.840225 	 -0.0679175000 	 -2.2327070000 
47.60 	 224.7397000 	 1.840300 	 -0.0717894200 	 -2.2364620000 
47.80 	 224.7397000 	 1.840400 	 -0.0682385800 	 -2.2341700000 
48.00 	 224.7477000 	 1.840500 	 -0.0688171400 	 -2.2333020000 
48.20 	 224.7556000 	 1.840575 	 -0.0713920600 	 -2.2367130000 
48.40 	 224.7635000 	 1.840650 	 -0.0685151400 	 -2.2339690000 
48.60 	 224.7699000 	 1.840750 	 -0.0694942500 	 -2.2337630000 
48.80 	 224.7747000 	 1.840825 	 -0.0721454600 	 -2.2371670000 
49.00 	 224.7794000 	 1.840900 	 -0.0685151400 	 -2.2338420000 
49.20 	 224.7810000 	 1.840975 	 -0.0704638100 	 -2.2348310000 
49.40 	 224.7826000 	 1.841050 	 -0.0718339300 	 -2.2369860000 
49.60 	 224.7874000 	 1.841125 	 -0.0648212400 	 -2.2334800000 
49.80 	 224.7874000 	 1.841200 	 -0.0715065000 	 -2.2359500000 
50.00 	 224.7906000 	 1.841275 	 -0.0715669000 	 -2.2368240000 
50.20 	 224.7906000 	 1.841325 	 -0.0687249500 	 -2.2333430000 
50.40 	 224.7906000 	 1.841400 	 -0.0714461000 	 -2.2367570000 
50.60 	 224.7906000 	 1.841475 	 -0.0674470300 	 -2.2364740000 
50.80 	 224.7906000 	 1.841550 	 -0.0693321200 	 -2.2340770000 
51.00 	 224.7874000 	 1.841625 	 -0.0714333900 	 -2.2373490000 
51.20 	 224.7874000 	 1.841700 	 -0.0671990700 	 -2.2360100000 
51.40 	 224.7906000 	 1.841775 	 -0.0669511200 	 -2.2345860000 
51.60 	 224.7906000 	 1.841825 	 -0.0707372100 	 -2.2380130000 
51.80 	 224.7985000 	 1.841900 	 -0.0667476700 	 -2.2355490000 
52.00 	 224.8033000 	 1.841975 	 -0.0673993500 	 -2.2352570000 
52.20 	 224.8096000 	 1.842025 	 -0.0698979700 	 -2.2383470000 
52.40 	 224.8112000 	 1.842100 	 -0.0721804300 	 -2.2352250000 
52.60 	 224.8144000 	 1.842175 	 -0.0710932400 	 -2.2361180000 
52.80 	 224.8160000 	 1.842225 	 -0.0751145700 	 -2.2382640000 
53.00 	 224.8144000 	 1.842300 	 -0.0726985900 	 -2.2349610000 
53.20 	 224.8144000 	 1.842350 	 -0.0754578900 	 -2.2375650000 
53.40 	 224.8081000 	 1.842425 	 -0.0726668000 	 -2.2380420000 
53.60 	 224.8049000 	 1.842475 	 -0.0722249400 	 -2.2350760000 
53.80 	 224.8033000 	 1.842550 	 -0.0766309100 	 -2.2380100000 
54.00 	 224.8033000 	 1.842625 	 -0.0746440900 	 -2.2377940000 
54.20 	 224.8033000 	 1.842675 	 -0.0681336700 	 -2.2352120000 
54.40 	 224.8065000 	 1.842750 	 -0.0738461800 	 -2.2387730000 
54.60 	 224.8065000 	 1.842825 	 -0.0715637200 	 -2.2373010000 
54.80 	 224.8065000 	 1.842875 	 -0.0741195700 	 -2.2358450000 
55.00 	 224.8065000 	 1.842950 	 -0.0712553600 	 -2.2392850000 
55.20 	 224.8065000 	 1.843000 	 -0.0692907900 	 -2.2367130000 
55.40 	 224.8065000 	 1.843075 	 -0.0740432700 	 -2.2363030000 
55.60 	 224.8096000 	 1.843125 	 -0.0763765900 	 -2.2394720000 
55.80 	 224.8096000 	 1.843200 	 -0.0730355600 	 -2.2361690000 
56.00 	 224.8096000 	 1.843275 	 -0.0762939500 	 -2.2374850000 
56.20 	 224.8049000 	 1.843325 	 -0.0774701500 	 -2.2392340000 
56.40 	 224.8033000 	 1.843400 	 -0.0734392800 	 -2.2360390000 
56.60 	 224.7985000 	 1.843475 	 -0.0773207300 	 -2.2385250000 
56.80 	 224.7969000 	 1.843525 	 -0.0767930400 	 -2.2388710000 
57.00 	 224.7985000 	 1.843600 	 -0.0741958600 	 -2.2360800000 
57.20 	 224.8033000 	 1.843675 	 -0.0778230100 	 -2.2392080000 
57.40 	 224.8065000 	 1.843750 	 -0.0760555300 	 -2.2383150000 
57.60 	 224.8144000 	 1.843800 	 -0.0748316400 	 -2.2362680000 
57.80 	 224.8144000 	 1.843875 	 -0.0782744100 	 -2.2398540000 
58.00 	 224.8224000 	 1.843925 	 -0.0749143000 	 -2.2377080000 
58.20 	 224.8255000 	 1.844000 	 -0.0748666200 	 -2.2370880000 
58.40 	 224.8303000 	 1.844050 	 -0.0771236400 	 -2.2401400000 
58.60 	 224.8303000 	 1.844100 	 -0.0739892300 	 -2.2371010000 
58.80 	 224.8335000 	 1.844175 	 -0.0746123000 	 -2.2382740000 
59.00 	 224.8383000 	 1.844225 	 -0.0749556200 	 -2.2401680000 
59.20 	 224.8383000 	 1.844275 	 -0.0694847100 	 -2.2368530000 
59.40 	 224.8383000 	 1.844325 	 -0.0765355500 	 -2.2394850000 
59.60 	 224.8383000 	 1.844375 	 -0.0761191000 	 -2.2394660000 
59.80 	 224.8383000 	 1.844450 	 -0.0745805100 	 -2.2367510000 
60.00 	 224.8383000 	 1.844500 	 -0.0784810400 	 -2.2402640000 
60.20 	 224.8383000 	 1.844550 	 -0.0763607000 	 -2.2387790000 
60.40 	 224.8414000 	 1.844600 	 -0.0755755100 	 -2.2374370000 
60.60 	 224.8430000 	 1.844650 	 -0.0789165500 	 -2.2409920000 
60.80 	 224.8462000 	 1.844700 	 -0.0756486300 	 -2.2382900000 
61.00 	 224.8494000 	 1.844750 	 -0.0701491000 	 -2.2382040000 
61.20 	 224.8494000 	 1.844800 	 -0.0777626000 	 -2.2411120000 
61.40 	 224.8510000 	 1.844850 	 -0.0737222100 	 -2.2381020000 
61.60 	 224.8462000 	 1.844900 	 -0.0708548200 	 -2.2387380000 
61.80 	 224.8398000 	 1.844975 	 -0.0777403500 	 -2.2411510000 
62.00 	 224.8367000 	 1.845025 	 -0.0750351000 	 -2.2379460000 
62.20 	 224.8335000 	 1.845075 	 -0.0780137400 	 -2.2402480000 
62.40 	 224.8303000 	 1.845125 	 -0.0781250000 	 -2.2411980000 
62.60 	 224.8335000 	 1.845175 	 -0.0749429100 	 -2.2379620000 
62.80 	 224.8383000 	 1.845250 	 -0.0781186400 	 -2.2410390000 
63.00 	 224.8383000 	 1.845300 	 -0.0770886800 	 -2.2408360000 
63.20 	 224.8383000 	 1.845350 	 -0.0747426400 	 -2.2381500000 
63.40 	 224.8383000 	 1.845400 	 -0.0784301800 	 -2.2416050000 
63.60 	 224.8383000 	 1.845450 	 -0.0769138300 	 -2.2407980000 
63.80 	 224.8335000 	 1.845525 	 -0.0751145700 	 -2.2387570000 
64.00 	 224.8335000 	 1.845575 	 -0.0787162800 	 -2.2421010000 
64.20 	 224.8383000 	 1.845625 	 -0.0768756900 	 -2.2412810000 
64.40 	 224.8383000 	 1.845675 	 -0.0750573500 	 -2.2392240000 
64.60 	 224.8414000 	 1.845725 	 -0.0787703200 	 -2.2425430000 
64.80 	 224.8414000 	 1.845800 	 -0.0719134000 	 -2.2424250000 
65.00 	 224.8462000 	 1.845850 	 -0.0746758800 	 -2.2397680000 
65.20 	 224.8462000 	 1.845900 	 -0.0775528000 	 -2.2430900000 
65.40 	 224.8494000 	 1.845950 	 -0.0766690600 	 -2.2422790000 
65.60 	 224.8494000 	 1.846000 	 -0.0701141400 	 -2.2400950000 
65.80 	 224.8494000 	 1.846050 	 -0.0782966600 	 -2.2434840000 
66.00 	 224.8510000 	 1.846100 	 -0.0770346300 	 -2.2421770000 
66.20 	 224.8494000 	 1.846150 	 -0.0757471700 	 -2.2404770000 
66.40 	 224.8462000 	 1.846200 	 -0.0794315300 	 -2.2436750000 
66.60 	 224.8462000 	 1.846250 	 -0.0769074800 	 -2.2422700000 
66.80 	 224.8462000 	 1.846300 	 -0.0758743300 	 -2.2405270000 
67.00 	 224.8494000 	 1.846350 	 -0.0798861200 	 -2.2439000000 
67.20 	 224.8542000 	 1.846400 	 -0.0770600700 	 -2.2421490000 
67.40 	 224.8573000 	 1.846450 	 -0.0764942200 	 -2.2408200000 
67.60 	 224.8621000 	 1.846500 	 -0.0800132800 	 -2.2440530000 
67.80 	 224.8653000 	 1.846525 	 -0.0768407200 	 -2.2419990000 
68.00 	 224.8653000 	 1.846575 	 -0.0768311800 	 -2.2411060000 
68.20 	 224.8621000 	 1.846625 	 -0.0801372500 	 -2.2444500000 
68.40 	 224.8573000 	 1.846675 	 -0.0770028500 	 -2.2421360000 
68.60 	 224.8573000 	 1.846725 	 -0.0771077500 	 -2.2413830000 
68.80 	 224.8542000 	 1.846775 	 -0.0803057300 	 -2.2444220000 
69.00 	 224.8542000 	 1.846825 	 -0.0769138300 	 -2.2422220000 
69.20 	 224.8573000 	 1.846875 	 -0.0770918500 	 -2.2414020000 
69.40 	 224.8542000 	 1.846925 	 -0.0798193600 	 -2.2446660000 
69.60 	 224.8573000 	 1.846975 	 -0.0768121100 	 -2.2419610000 
69.80 	 224.8573000 	 1.847025 	 -0.0776735900 	 -2.2419420000 
70.00 	 224.8605000 	 1.847075 	 -0.0795396200 	 -2.2445840000 
70.20 	 224.8605000 	 1.847125 	 -0.0740337400 	 -2.2416690000 
70.40 	 224.8653000 	 1.847150 	 -0.0786590600 	 -2.2423140000 
70.60 	 224.8653000 	 1.847200 	 -0.0804710400 	 -2.2445170000 
70.80 	 224.8700000 	 1.847250 	 -0.0768661500 	 -2.2417510000 
71.00 	 224.8732000 	 1.847300 	 -0.0782998400 	 -2.2421140000 
71.20 	 224.8764000 	 1.847325 	 -0.0808366200 	 -2.2448670000 
71.40 	 224.8732000 	 1.847375 	 -0.0772158300 	 -2.2418850000 
71.60 	 224.8748000 	 1.847425 	 -0.0784206400 	 -2.2424350000 
71.80 	 224.8764000 	 1.847450 	 -0.0804932900 	 -2.2449300000 
72.00 	 224.8732000 	 1.847500 	 -0.0768566100 	 -2.2418180000 
72.20 	 224.8732000 	 1.847525 	 -0.0791549700 	 -2.2427690000 
72.40 	 224.8764000 	 1.847575 	 -0.0811290700 	 -2.2448950000 
72.60 	 224.8764000 	 1.847625 	 -0.0771236400 	 -2.2416620000 
72.80 	 224.8764000 	 1.847650 	 -0.0797939300 	 -2.2431820000 
73.00 	 224.8764000 	 1.847700 	 -0.0810845700 	 -2.2449270000 
73.20 	 224.8764000 	 1.847725 	 -0.0773620600 	 -2.2418310000 
73.40 	 224.8732000 	 1.847775 	 -0.0797271700 	 -2.2430800000 
73.60 	 224.8700000 	 1.847825 	 -0.0810845700 	 -2.2451400000 
73.80 	 224.8653000 	 1.847850 	 -0.0777371700 	 -2.2420980000 
74.00 	 224.8621000 	 1.847900 	 -0.0793425200 	 -2.2429500000 
74.20 	 224.8621000 	 1.847950 	 -0.0813261600 	 -2.2453780000 
74.40 	 224.8573000 	 1.848000 	 -0.0776608800 	 -2.2421010000 
74.60 	 224.8573000 	 1.848050 	 -0.0796000100 	 -2.2431660000 
74.80 	 224.8573000 	 1.848100 	 -0.0810718500 	 -2.2455410000 
75.00 	 224.8542000 	 1.848150 	 -0.0779914900 	 -2.2422700000 
75.20 	 224.8542000 	 1.848200 	 -0.0799401600 	 -2.2434390000 
75.40 	 224.8542000 	 1.848250 	 -0.0812308000 	 -2.2456040000 
75.60 	 224.8542000 	 1.848300 	 -0.0779692300 	 -2.2424410000 
75.80 	 224.8573000 	 1.848350 	 -0.0796667700 	 -2.2431980000 
76.00 	 224.8573000 	 1.848400 	 -0.0822607700 	 -2.2458580000 
76.20 	 224.8621000 	 1.848450 	 -0.0784047500 	 -2.2426060000 
76.40 	 224.8653000 	 1.848500 	 -0.0800736800 	 -2.2431660000 
76.60 	 224.8700000 	 1.848525 	 -0.0823847400 	 -2.2456900000 
76.80 	 224.8700000 	 1.848575 	 -0.0787703200 	 -2.2430360000 
77.00 	 224.8700000 	 1.848625 	 -0.0796699500 	 -2.2433280000 
77.20 	 224.8700000 	 1.848675 	 -0.0821336100 	 -2.2458970000 
77.40 	 224.8700000 	 1.848700 	 -0.0790278100 	 -2.2430960000 
77.60 	 224.8653000 	 1.848750 	 -0.0801150000 	 -2.2434070000 
77.80 	 224.8621000 	 1.848800 	 -0.0797557800 	 -2.2460080000 
78.00 	 224.8653000 	 1.848850 	 -0.0790754900 	 -2.2431950000 
78.20 	 224.8653000 	 1.848900 	 -0.0804964700 	 -2.2433690000 
78.40 	 224.8653000 	 1.848925 	 -0.0828011900 	 -2.2459820000 
78.60 	 224.8700000 	 1.848975 	 -0.0795237200 	 -2.2432010000 
78.80 	 224.8732000 	 1.849025 	 -0.0804106400 	 -2.2434900000 
79.00 	 224.8732000 	 1.849075 	 -0.0831635800 	 -2.2461860000 
79.20 	 224.8732000 	 1.849100 	 -0.0800482400 	 -2.2438650000 
79.40 	 224.8732000 	 1.849150 	 -0.0797875700 	 -2.2429080000 
79.60 	 224.8732000 	 1.849175 	 -0.0831286100 	 -2.2460810000 
79.80 	 224.8700000 	 1.849225 	 -0.0802962000 	 -2.2441770000 
80.00 	 224.8653000 	 1.849275 	 -0.0799115500 	 -2.2430520000 
80.20 	 224.8637000 	 1.849325 	 -0.0831317900 	 -2.2463730000 
80.40 	 224.8621000 	 1.849375 	 -0.0802930200 	 -2.2443290000 
80.60 	 224.8573000 	 1.849425 	 -0.0796794900 	 -2.2430550000 
80.80 	 224.8621000 	 1.849475 	 -0.0832971000 	 -2.2462750000 
81.00 	 224.8621000 	 1.849500 	 -0.0807794000 	 -2.2447170000 
81.20 	 224.8669000 	 1.849550 	 -0.0795682300 	 -2.2430870000 
81.40 	 224.8700000 	 1.849600 	 -0.0832494100 	 -2.2463610000 
81.60 	 224.8732000 	 1.849625 	 -0.0813229900 	 -2.2453120000 
81.80 	 224.8764000 	 1.849675 	 -0.0796953800 	 -2.2431980000 
82.00 	 224.8764000 	 1.849725 	 -0.0833765600 	 -2.2464020000 
82.20 	 224.8812000 	 1.849750 	 -0.0815677600 	 -2.2457950000 
82.40 	 224.8844000 	 1.849800 	 -0.0794696800 	 -2.2434230000 
82.60 	 224.8875000 	 1.849825 	 -0.0824991800 	 -2.2459890000 
82.80 	 224.8923000 	 1.849875 	 -0.0827789300 	 -2.2468760000 
83.00 	 224.8923000 	 1.849900 	 -0.0795777700 	 -2.2437950000 
83.20 	 224.8923000 	 1.849950 	 -0.0821240800 	 -2.2460430000 
83.40 	 224.8891000 	 1.849975 	 -0.0832335100 	 -2.2474610000 
83.60 	 224.8891000 	 1.850025 	 -0.0782426200 	 -2.2444600000 
83.80 	 224.8844000 	 1.850050 	 -0.0817934600 	 -2.2461410000 
84.00 	 224.8764000 	 1.850100 	 -0.0832208000 	 -2.2477790000 
84.20 	 224.8732000 	 1.850125 	 -0.0800164600 	 -2.2446250000 
84.40 	 224.8700000 	 1.850175 	 -0.0824101800 	 -2.2462340000 
84.60 	 224.8700000 	 1.850225 	 -0.0837548600 	 -2.2481950000 
84.80 	 224.8700000 	 1.850275 	 -0.0804964700 	 -2.2452190000 
85.00 	 224.8700000 	 1.850300 	 -0.0821876500 	 -2.2459820000 
85.20 	 224.8732000 	 1.850350 	 -0.0842253300 	 -2.2490790000 
85.40 	 224.8764000 	 1.850400 	 -0.0810655000 	 -2.2469360000 
85.60 	 224.8764000 	 1.850425 	 -0.0824483300 	 -2.2479410000 
85.80 	 224.8764000 	 1.850475 	 -0.0848070800 	 -2.2509070000 
86.00 	 224.8748000 	 1.850500 	 -0.0811322600 	 -2.2478010000 
86.20 	 224.8716000 	 1.850550 	 -0.0828933700 	 -2.2485480000 
86.40 	 224.8653000 	 1.850600 	 -0.0847848300 	 -2.2509220000 
86.60 	 224.8621000 	 1.850625 	 -0.0810718500 	 -2.2476390000 
86.80 	 224.8573000 	 1.850700 	 -0.0830618500 	 -2.2486750000 
87.00 	 224.8573000 	 1.850750 	 -0.0847244300 	 -2.2511200000 
87.20 	 224.8621000 	 1.850775 	 -0.0810337100 	 -2.2478420000 
87.40 	 224.8700000 	 1.850825 	 -0.0825468700 	 -2.2484870000 
87.60 	 224.8780000 	 1.850875 	 -0.0847244300 	 -2.2511390000 
87.80 	 224.8891000 	 1.850900 	 -0.0811100000 	 -2.2481030000 
88.00 	 224.8971000 	 1.850950 	 -0.0825405100 	 -2.2486270000 
88.20 	 224.9066000 	 1.850975 	 -0.0848070800 	 -2.2511550000 
88.40 	 224.9114000 	 1.851050 	 -0.0813865700 	 -2.2482200000 
88.60 	 224.9161000 	 1.851050 	 -0.0824038200 	 -2.2484180000 
88.80 	 224.9161000 	 1.851125 	 -0.0851376900 	 -2.2513170000 
89.00 	 224.9209000 	 1.851175 	 -0.0816472400 	 -2.2484590000 
89.20 	 224.9209000 	 1.851225 	 -0.0824387900 	 -2.2482170000 
89.40 	 224.9193000 	 1.851275 	 -0.0853284200 	 -2.2510720000 
89.60 	 224.9161000 	 1.851325 	 -0.0816535900 	 -2.2487480000 
89.80 	 224.9161000 	 1.851375 	 -0.0811449700 	 -2.2479920000 
90.00 	 224.9177000 	 1.851425 	 -0.0853538500 	 -2.2512790000 
90.20 	 224.9241000 	 1.851475 	 -0.0814533200 	 -2.2486180000 
90.40 	 224.9241000 	 1.851525 	 -0.0801976500 	 -2.2482460000 
90.60 	 224.9289000 	 1.851575 	 -0.0823434200 	 -2.2513170000 
90.80 	 224.9336000 	 1.851625 	 -0.0815773000 	 -2.2488880000 
91.00 	 224.9384000 	 1.851650 	 -0.0800164600 	 -2.2482810000 
91.20 	 224.9447000 	 1.851700 	 -0.0800418900 	 -2.2515840000 
91.40 	 224.9479000 	 1.851725 	 -0.0812848400 	 -2.2487770000 
91.60 	 224.9559000 	 1.851750 	 -0.0808493300 	 -2.2482900000 
91.80 	 224.9622000 	 1.851775 	 -0.0855890900 	 -2.2514850000 
92.00 	 224.9670000 	 1.851825 	 -0.0777562500 	 -2.2489990000 
92.20 	 224.9718000 	 1.851825 	 -0.0828107200 	 -2.2484620000 
92.40 	 224.9686000 	 1.851850 	 -0.0806013700 	 -2.2516350000 
92.60 	 224.9670000 	 1.851875 	 -0.0755373600 	 -2.2489010000 
92.80 	 224.9591000 	 1.851875 	 -0.0769138300 	 -2.2486720000 
93.00 	 224.9559000 	 1.851900 	 -0.0801499700 	 -2.2517110000 
93.20 	 224.9559000 	 1.851925 	 -0.0766213800 	 -2.2488310000 
93.40 	 224.9511000 	 1.851975 	 -0.0769297300 	 -2.2488880000 
93.60 	 224.9511000 	 1.852000 	 -0.0803979300 	 -2.2518890000 
93.80 	 224.9511000 	 1.852025 	 -0.0765005700 	 -2.2486720000 
94.00 	 224.9479000 	 1.852050 	 -0.0773048400 	 -2.2488590000 
94.20 	 224.9447000 	 1.852075 	 -0.0793425200 	 -2.2519270000 
94.40 	 224.9447000 	 1.852125 	 -0.0756518000 	 -2.2488880000 
94.60 	 224.9400000 	 1.852150 	 -0.0785032900 	 -2.2489800000 
94.80 	 224.9400000 	 1.852200 	 -0.0812435200 	 -2.2518380000 
95.00 	 224.9416000 	 1.852225 	 -0.0776100200 	 -2.2486240000 
95.20 	 224.9447000 	 1.852250 	 -0.0793870300 	 -2.2493240000 
95.40 	 224.9400000 	 1.852300 	 -0.0814183600 	 -2.2520380000 
95.60 	 224.9400000 	 1.852325 	 -0.0774510700 	 -2.2485320000 
95.80 	 224.9368000 	 1.852350 	 -0.0795650500 	 -2.2495720000 
96.00 	 224.9320000 	 1.852400 	 -0.0813134500 	 -2.2520160000 
96.20 	 224.9320000 	 1.852450 	 -0.0774097400 	 -2.2483950000 
96.40 	 224.9320000 	 1.852475 	 -0.0795205500 	 -2.2496030000 
96.60 	 224.9320000 	 1.852525 	 -0.0814437900 	 -2.2521620000 
96.80 	 224.9320000 	 1.852550 	 -0.0775146500 	 -2.2485570000 
97.00 	 224.9368000 	 1.852600 	 -0.0797812100 	 -2.2498830000 
97.20 	 224.9400000 	 1.852650 	 -0.0808493300 	 -2.2521530000 
97.40 	 224.9447000 	 1.852675 	 -0.0769742400 	 -2.2485640000 
97.60 	 224.9479000 	 1.852725 	 -0.0796604200 	 -2.2502200000 
97.80 	 224.9511000 	 1.852750 	 -0.0833606700 	 -2.2518350000 
98.00 	 224.9511000 	 1.852775 	 -0.0813357000 	 -2.2487130000 
98.20 	 224.9511000 	 1.852800 	 -0.0846195200 	 -2.2504550000 
98.40 	 224.9479000 	 1.852825 	 -0.0854651100 	 -2.2519110000 
98.60 	 224.9447000 	 1.852875 	 -0.0819015500 	 -2.2485000000 
98.80 	 224.9416000 	 1.852900 	 -0.0846227000 	 -2.2506020000 
99.00 	 224.9400000 	 1.852925 	 -0.0851217900 	 -2.2521430000 
99.20 	 224.9320000 	 1.852975 	 -0.0820477800 	 -2.2489520000 
99.40 	 224.9320000 	 1.853000 	 -0.0848229800 	 -2.2505030000 
99.60 	 224.9273000 	 1.853050 	 -0.0860150700 	 -2.2522800000 
99.80 	 224.9241000 	 1.853100 	 -0.0825691200 	 -2.2491040000 
100.00 	 224.9209000 	 1.853150 	 -0.0846354100 	 -2.2502680000 
100.20 	 224.9241000 	 1.853200 	 -0.0857194300 	 -2.2525720000 
100.40 	 224.9289000 	 1.853250 	 -0.0825913800 	 -2.2492090000 
100.60 	 224.9368000 	 1.853300 	 -0.0849151600 	 -2.2506210000 
100.80 	 224.9463000 	 1.853325 	 -0.0859864600 	 -2.2522290000 
101.00 	 224.9543000 	 1.853375 	 -0.0828011900 	 -2.2490790000 
101.20 	 224.9591000 	 1.853400 	 -0.0852775600 	 -2.2508110000 
101.40 	 224.9638000 	 1.853425 	 -0.0858465800 	 -2.2525120000 
101.60 	 224.9670000 	 1.853425 	 -0.0824928300 	 -2.2490600000 
101.80 	 224.9670000 	 1.853450 	 -0.0795968400 	 -2.2517270000 
102.00 	 224.9638000 	 1.853475 	 -0.0812308000 	 -2.2532300000 
102.20 	 224.9638000 	 1.853500 	 -0.0769424400 	 -2.2499880000 
102.40 	 224.9638000 	 1.853525 	 -0.0800164600 	 -2.2518630000 
102.60 	 224.9591000 	 1.853525 	 -0.0805505100 	 -2.2534720000 
102.80 	 224.9559000 	 1.853550 	 -0.0838470500 	 -2.2507410000 
103.00 	 224.9559000 	 1.853575 	 -0.0864632900 	 -2.2523690000 
103.20 	 224.9479000 	 1.853625 	 -0.0873025300 	 -2.2542540000 
103.40 	 224.9447000 	 1.853650 	 -0.0837548600 	 -2.2509510000 
103.60 	 224.9368000 	 1.853675 	 -0.0809478800 	 -2.2525370000 
103.80 	 224.9273000 	 1.853725 	 -0.0812212600 	 -2.2543880000 
104.00 	 224.9193000 	 1.853750 	 -0.0788847600 	 -2.2509570000 
104.20 	 224.9066000 	 1.853825 	 -0.0830745700 	 -2.2531030000 
104.40 	 224.9002000 	 1.853875 	 -0.0859737400 	 -2.2542030000 
104.60 	 224.8923000 	 1.853900 	 -0.0787258100 	 -2.2508210000 
104.80 	 224.8923000 	 1.853925 	 -0.0816885600 	 -2.2527030000 
105.00 	 224.8939000 	 1.853975 	 -0.0826454200 	 -2.2545500000 
105.20 	 224.8971000 	 1.854000 	 -0.0788243600 	 -2.2510080000 
105.40 	 224.9002000 	 1.854050 	 -0.0821940100 	 -2.2531890000 
105.60 	 224.9002000 	 1.854075 	 -0.0817902900 	 -2.2545500000 
105.80 	 224.9002000 	 1.854100 	 -0.0777848600 	 -2.2508780000 
106.00 	 224.8971000 	 1.854150 	 -0.0830332400 	 -2.2533890000 
106.20 	 224.8971000 	 1.854175 	 -0.0826931000 	 -2.2541490000 
106.40 	 224.8971000 	 1.854225 	 -0.0793488800 	 -2.2509450000 
106.60 	 224.8923000 	 1.854250 	 -0.0817585000 	 -2.2535930000 
106.80 	 224.8923000 	 1.854275 	 -0.0802612300 	 -2.2540190000 
107.00 	 224.8971000 	 1.854325 	 -0.0777022000 	 -2.2509070000 
107.20 	 224.8971000 	 1.854350 	 -0.0820954700 	 -2.2540060000 
107.40 	 224.8971000 	 1.854400 	 -0.0844891900 	 -2.2537990000 
107.60 	 224.8971000 	 1.854425 	 -0.0821495100 	 -2.2511480000 
107.80 	 224.8971000 	 1.854450 	 -0.0817489600 	 -2.2542290000 
108.00 	 224.8987000 	 1.854500 	 -0.0815582300 	 -2.2538120000 
108.20 	 224.9050000 	 1.854525 	 -0.0832621200 	 -2.2511610000 
108.40 	 224.9082000 	 1.854550 	 -0.0835514100 	 -2.2544540000 
108.60 	 224.9146000 	 1.854625 	 -0.0797398900 	 -2.2536470000 
108.80 	 224.9209000 	 1.854650 	 -0.0793107400 	 -2.2512630000 
109.00 	 224.9241000 	 1.854725 	 -0.0834147100 	 -2.2547250000 
109.20 	 224.9289000 	 1.854750 	 -0.0804615000 	 -2.2535070000 
109.40 	 224.9320000 	 1.854800 	 -0.0782998400 	 -2.2513960000 
109.60 	 224.9368000 	 1.854850 	 -0.0881290400 	 -2.2548610000 
109.80 	 224.9352000 	 1.854875 	 -0.0856049900 	 -2.2534340000 
110.00 	 224.9368000 	 1.854925 	 -0.0844446800 	 -2.2515330000 
110.20 	 224.9368000 	 1.854975 	 -0.0836118100 	 -2.2548610000 
110.40 	 224.9400000 	 1.855000 	 -0.0798543300 	 -2.2536120000 
110.60 	 224.9447000 	 1.855050 	 -0.0824546800 	 -2.2516540000 
110.80 	 224.9479000 	 1.855075 	 -0.0846640200 	 -2.2548990000 
111.00 	 224.9559000 	 1.855100 	 -0.0799687700 	 -2.2534940000 
111.20 	 224.9606000 	 1.855125 	 -0.0802834900 	 -2.2517080000 
111.40 	 224.9670000 	 1.855175 	 -0.0847021700 	 -2.2552750000 
111.60 	 224.9702000 	 1.855175 	 -0.0833384200 	 -2.2539970000 
111.80 	 224.9670000 	 1.855175 	 -0.0858910900 	 -2.2531480000 
112.00 	 224.9686000 	 1.855200 	 -0.0894514700 	 -2.2565720000 
112.20 	 224.9670000 	 1.855225 	 -0.0824070000 	 -2.2545150000 
112.40 	 224.9670000 	 1.855250 	 -0.0812180900 	 -2.2533320000 
112.60 	 224.9638000 	 1.855275 	 -0.0884628300 	 -2.2564670000 
112.80 	 224.9591000 	 1.855275 	 -0.0808652300 	 -2.2539070000 
113.00 	 224.9511000 	 1.855325 	 -0.0799179100 	 -2.2527410000 
113.20 	 224.9463000 	 1.855350 	 -0.0842984500 	 -2.2562250000 
113.40 	 224.9368000 	 1.855375 	 -0.0812784800 	 -2.2530590000 
113.60 	 224.9320000 	 1.855425 	 -0.0809415200 	 -2.2523500000 
113.80 	 224.9241000 	 1.855475 	 -0.0844701200 	 -2.2558820000 
114.00 	 224.9209000 	 1.855500 	 -0.0805982000 	 -2.2534150000 
114.20 	 224.9209000 	 1.855575 	 -0.0817362400 	 -2.2530270000 
114.40 	 224.9161000 	 1.855600 	 -0.0849723800 	 -2.2568070000 
114.60 	 224.9193000 	 1.855675 	 -0.0811100000 	 -2.2539930000 
114.80 	 224.9225000 	 1.855700 	 -0.0825087200 	 -2.2545750000 
115.00 	 224.9289000 	 1.855750 	 -0.0848643000 	 -2.2575410000 
115.20 	 224.9368000 	 1.855800 	 -0.0815645800 	 -2.2541020000 
115.40 	 224.9463000 	 1.855850 	 -0.0830586800 	 -2.2547150000 
115.60 	 224.9559000 	 1.855875 	 -0.0850709300 	 -2.2574710000 
115.80 	 224.9654000 	 1.855900 	 -0.0813325300 	 -2.2543020000 
116.00 	 224.9734000 	 1.855925 	 -0.0836690300 	 -2.2548390000 
116.20 	 224.9797000 	 1.855950 	 -0.0899728200 	 -2.2610500000 
116.40 	 224.9797000 	 1.855975 	 -0.0864823700 	 -2.2629480000 
116.60 	 224.9797000 	 1.855950 	 -0.0846068000 	 -2.2647380000 
116.80 	 224.9734000 	 1.855950 	 -0.0905481900 	 -2.2670200000 
117.00 	 224.9670000 	 1.855975 	 -0.0881036100 	 -2.2638890000 
117.20 	 224.9511000 	 1.856000 	 -0.0902080500 	 -2.2650880000 
117.40 	 224.9352000 	 1.856025 	 -0.0915813400 	 -2.2671730000 
117.60 	 224.9082000 	 1.856075 	 -0.0880241400 	 -2.2636890000 
117.80 	 224.8764000 	 1.856100 	 -0.0903447500 	 -2.2652280000 
118.00 	 224.8510000 	 1.856150 	 -0.0917212100 	 -2.2670590000 
118.20 	 224.8271000 	 1.856200 	 -0.0878047900 	 -2.2637210000 
118.40 	 224.8096000 	 1.856275 	 -0.0906181300 	 -2.2653170000 
118.60 	 224.7985000 	 1.856325 	 -0.0914065000 	 -2.2668200000 
118.80 	 224.7953000 	 1.856400 	 -0.0880877200 	 -2.2633740000 
119.00 	 224.7953000 	 1.856475 	 -0.0903701800 	 -2.2654030000 
119.20 	 224.7969000 	 1.856550 	 -0.0912443800 	 -2.2668460000 
119.40 	 224.8033000 	 1.856600 	 -0.0879192400 	 -2.2634190000 
119.60 	 224.8081000 	 1.856675 	 -0.0909868900 	 -2.2657650000 
119.80 	 224.8224000 	 1.856750 	 -0.0910377500 	 -2.2666420000 
120.00 	 224.8319000 	 1.856800 	 -0.0878206900 	 -2.2634120000 
120.20 	 224.8414000 	 1.856850 	 -0.0911426500 	 -2.2657940000 
120.40 	 224.8510000 	 1.856900 	 -0.0911903400 	 -2.2667850000 
120.60 	 224.8621000 	 1.856950 	 -0.0878524800 	 -2.2635870000 
120.80 	 224.8716000 	 1.857000 	 -0.0908788100 	 -2.2656280000 
121.00 	 224.8812000 	 1.857050 	 -0.0909169500 	 -2.2667440000 
121.20 	 224.8907000 	 1.857075 	 -0.0877189600 	 -2.2634890000 
121.40 	 224.9002000 	 1.857100 	 -0.0911776200 	 -2.2659590000 
121.60 	 224.9114000 	 1.857150 	 -0.0907230400 	 -2.2663240000 
121.80 	 224.9225000 	 1.857225 	 -0.0879128800 	 -2.2635430000 
122.00 	 224.9320000 	 1.857275 	 -0.0913747200 	 -2.2662510000 
122.20 	 224.9400000 	 1.857300 	 -0.0903097800 	 -2.2660540000 
122.40 	 224.9479000 	 1.857350 	 -0.0879891700 	 -2.2634950000 
122.60 	 224.9527000 	 1.857375 	 -0.0915432000 	 -2.2663910000 
122.80 	 224.9591000 	 1.857400 	 -0.0901921600 	 -2.2659330000 
123.00 	 224.9638000 	 1.857425 	 -0.0881926200 	 -2.2635080000 
123.20 	 224.9718000 	 1.857450 	 -0.0918134100 	 -2.2666140000 
123.40 	 224.9749000 	 1.857475 	 -0.0900967900 	 -2.2656950000 
123.60 	 224.9797000 	 1.857475 	 -0.0887902600 	 -2.2636000000 
123.80 	 224.9829000 	 1.857500 	 -0.0923633600 	 -2.2666290000 
124.00 	 224.9893000 	 1.857500 	 -0.0903320300 	 -2.2657010000 
124.20 	 224.9908000 	 1.857500 	 -0.0890541100 	 -2.2636670000 
124.40 	 224.9956000 	 1.857500 	 -0.0926303900 	 -2.2670520000 
124.60 	 224.9956000 	 1.857500 	 -0.0898838000 	 -2.2652980000 
124.80 	 224.9940000 	 1.857500 	 -0.0893624600 	 -2.2637750000 
125.00 	 224.9877000 	 1.857500 	 -0.0927194000 	 -2.2672210000 
125.20 	 224.9877000 	 1.857500 	 -0.0896263100 	 -2.2650180000 
125.40 	 224.9797000 	 1.857500 	 -0.0897852600 	 -2.2641470000 
125.60 	 224.9749000 	 1.857500 	 -0.0926748900 	 -2.2672590000 
125.80 	 224.9670000 	 1.857525 	 -0.0890859000 	 -2.2645090000 
126.00 	 224.9638000 	 1.857525 	 -0.0900141400 	 -2.2644810000 
126.20 	 224.9559000 	 1.857550 	 -0.0924301100 	 -2.2672050000 
126.40 	 224.9495000 	 1.857600 	 -0.0886821700 	 -2.2641250000 
126.60 	 224.9432000 	 1.857625 	 -0.0903606400 	 -2.2646930000 
126.80 	 224.9352000 	 1.857650 	 -0.0923887900 	 -2.2672050000 
127.00 	 224.9289000 	 1.857700 	 -0.0886058800 	 -2.2638160000 
127.20 	 224.9241000 	 1.857750 	 -0.0907452900 	 -2.2649830000 
127.40 	 224.9241000 	 1.857800 	 -0.0918738000 	 -2.2668140000 
127.60 	 224.9209000 	 1.857850 	 -0.0883388500 	 -2.2635270000 
127.80 	 224.9241000 	 1.857900 	 -0.0909837100 	 -2.2652560000 
128.00 	 224.9241000 	 1.857925 	 -0.0917943300 	 -2.2669860000 
128.20 	 224.9241000 	 1.858000 	 -0.0882720900 	 -2.2637370000 
128.40 	 224.9289000 	 1.858025 	 -0.0912412000 	 -2.2656570000 
128.60 	 224.9289000 	 1.858100 	 -0.0916417500 	 -2.2667380000 
128.80 	 224.9368000 	 1.858125 	 -0.0883356700 	 -2.2635560000 
129.00 	 224.9479000 	 1.858175 	 -0.0917911500 	 -2.2661110000 
129.20 	 224.9575000 	 1.858200 	 -0.0908819800 	 -2.2663280000 
129.40 	 224.9718000 	 1.858250 	 -0.0883865400 	 -2.2635520000 
129.60 	 224.9797000 	 1.858250 	 -0.0919246700 	 -2.2662540000 
129.80 	 224.9877000 	 1.858250 	 -0.0903924300 	 -2.2662960000 
130.00 	 224.9908000 	 1.858250 	 -0.0896612800 	 -2.2634730000 
130.20 	 224.9940000 	 1.858250 	 -0.0935777100 	 -2.2666450000 
130.40 	 224.9956000 	 1.858250 	 -0.0915145900 	 -2.2658090000 
130.60 	 224.9956000 	 1.858250 	 -0.0899632800 	 -2.2636440000 
130.80 	 224.9956000 	 1.858250 	 -0.0935427300 	 -2.2669540000 
131.00 	 224.9940000 	 1.858250 	 -0.0915559200 	 -2.2657390000 
131.20 	 224.9893000 	 1.858250 	 -0.0897534700 	 -2.2635300000 
131.40 	 224.9829000 	 1.858250 	 -0.0935681700 	 -2.2668550000 
131.60 	 224.9781000 	 1.858250 	 -0.0913270300 	 -2.2657270000 
131.80 	 224.9670000 	 1.858275 	 -0.0900205000 	 -2.2636640000 
132.00 	 224.9638000 	 1.858300 	 -0.0936381000 	 -2.2669920000 
132.20 	 224.9591000 	 1.858325 	 -0.0910822500 	 -2.2653390000 
132.40 	 224.9511000 	 1.858350 	 -0.0902017000 	 -2.2636800000 
132.60 	 224.9479000 	 1.858375 	 -0.0937016800 	 -2.2669790000 
132.80 	 224.9447000 	 1.858400 	 -0.0909392000 	 -2.2651610000 
133.00 	 224.9400000 	 1.858425 	 -0.0902430200 	 -2.2638260000 
133.20 	 224.9368000 	 1.858475 	 -0.0937143900 	 -2.2670780000 
133.40 	 224.9320000 	 1.858525 	 -0.0909805300 	 -2.2652370000 
133.60 	 224.9289000 	 1.858550 	 -0.0902652700 	 -2.2638130000 
133.80 	 224.9241000 	 1.858600 	 -0.0936190300 	 -2.2673000000 
134.00 	 224.9289000 	 1.858650 	 -0.0905545600 	 -2.2647480000 
134.20 	 224.9289000 	 1.858700 	 -0.0904337500 	 -2.2637810000 
134.40 	 224.9368000 	 1.858750 	 -0.0937398300 	 -2.2670680000 
134.60 	 224.9416000 	 1.858800 	 -0.0906308500 	 -2.2647890000 
134.80 	 224.9479000 	 1.858825 	 -0.0904655500 	 -2.2640510000 
135.00 	 224.9575000 	 1.858850 	 -0.0937748000 	 -2.2672370000 
135.20 	 224.9638000 	 1.858875 	 -0.0904178600 	 -2.2648430000 
135.40 	 224.9718000 	 1.858900 	 -0.0908883400 	 -2.2643470000 
135.60 	 224.9797000 	 1.858900 	 -0.0942293800 	 -2.2674080000 
135.80 	 224.9877000 	 1.858925 	 -0.0911426500 	 -2.2647670000 
136.00 	 224.9893000 	 1.858950 	 -0.0916544600 	 -2.2645060000 
136.20 	 224.9908000 	 1.858975 	 -0.0936571700 	 -2.2676400000 
136.40 	 224.9908000 	 1.858950 	 -0.0910313900 	 -2.2646210000 
136.60 	 224.9877000 	 1.858950 	 -0.0920740700 	 -2.2646240000 
136.80 	 224.9829000 	 1.858950 	 -0.0945949600 	 -2.2674370000 
137.00 	 224.9749000 	 1.858950 	 -0.0909328500 	 -2.2646170000 
137.20 	 224.9670000 	 1.858950 	 -0.0923538200 	 -2.2648650000 
137.40 	 224.9591000 	 1.858975 	 -0.0947157500 	 -2.2674590000 
137.60 	 224.9495000 	 1.858975 	 -0.0910663600 	 -2.2644170000 
137.80 	 224.9447000 	 1.859025 	 -0.0922457400 	 -2.2646650000 
138.00 	 224.9368000 	 1.859050 	 -0.0946172100 	 -2.2675700000 
138.20 	 224.9320000 	 1.859100 	 -0.0908374800 	 -2.2644140000 
138.40 	 224.9257000 	 1.859150 	 -0.0925318400 	 -2.2650430000 
138.60 	 224.9209000 	 1.859200 	 -0.0945027700 	 -2.2676500000 
138.80 	 224.9161000 	 1.859250 	 -0.0909996000 	 -2.2644330000 
139.00 	 224.9161000 	 1.859300 	 -0.0924555400 	 -2.2649770000 
139.20 	 224.9209000 	 1.859325 	 -0.0943088500 	 -2.2674020000 
139.40 	 224.9241000 	 1.859400 	 -0.0908533700 	 -2.2642740000 
139.60 	 224.9289000 	 1.859425 	 -0.0926399200 	 -2.2653360000 
139.80 	 224.9368000 	 1.859500 	 -0.0943247500 	 -2.2674270000 
140.00 	 224.9447000 	 1.859525 	 -0.0906244900 	 -2.2641210000 
140.20 	 224.9479000 	 1.859550 	 -0.0931390200 	 -2.2655610000 
140.40 	 224.9559000 	 1.859600 	 -0.0941435500 	 -2.2673000000 
140.60 	 224.9638000 	 1.859625 	 -0.0905863400 	 -2.2639340000 
140.80 	 224.9718000 	 1.859650 	 -0.0933965100 	 -2.2659680000 
141.00 	 224.9797000 	 1.859675 	 -0.0940926900 	 -2.2672490000 
141.20 	 224.9829000 	 1.859650 	 -0.0909010500 	 -2.2640200000 
141.40 	 224.9877000 	 1.859650 	 -0.0938765200 	 -2.2659680000 
141.60 	 224.9877000 	 1.859650 	 -0.0939083100 	 -2.2668110000 
141.80 	 224.9908000 	 1.859650 	 -0.0907929800 	 -2.2637680000 
142.00 	 224.9893000 	 1.859650 	 -0.0943120300 	 -2.2665820000 
142.20 	 224.9908000 	 1.859650 	 -0.0935618100 	 -2.2666550000 
142.40 	 224.9908000 	 1.859650 	 -0.0908025100 	 -2.2638920000 
142.60 	 224.9908000 	 1.859650 	 -0.0940767900 	 -2.2662350000 
142.80 	 224.9877000 	 1.859650 	 -0.0936921500 	 -2.2666840000 
143.00 	 224.9845000 	 1.859650 	 -0.0908152200 	 -2.2637490000 
143.20 	 224.9829000 	 1.859675 	 -0.0943470000 	 -2.2662510000 
143.40 	 224.9749000 	 1.859700 	 -0.0936222100 	 -2.2665760000 
143.60 	 224.9718000 	 1.859725 	 -0.0909233100 	 -2.2636670000 
143.80 	 224.9670000 	 1.859700 	 -0.0946712500 	 -2.2664930000 
144.00 	 224.9591000 	 1.859725 	 -0.0938828800 	 -2.2667000000 
144.20 	 224.9559000 	 1.859750 	 -0.0910917900 	 -2.2639110000 
144.40 	 224.9511000 	 1.859775 	 -0.0949891400 	 -2.2667660000 
144.60 	 224.9479000 	 1.859825 	 -0.0934600800 	 -2.2662420000 
144.80 	 224.9447000 	 1.859850 	 -0.0916004200 	 -2.2638350000 
145.00 	 224.9400000 	 1.859875 	 -0.0951162900 	 -2.2672430000 
145.20 	 224.9368000 	 1.859925 	 -0.0928179400 	 -2.2656630000 
145.40 	 224.9320000 	 1.859950 	 -0.0917879700 	 -2.2639910000 
145.60 	 224.9289000 	 1.860000 	 -0.0950908700 	 -2.2671760000 
145.80 	 224.9241000 	 1.860050 	 -0.0928338400 	 -2.2656280000 
146.00 	 224.9241000 	 1.860100 	 -0.0919532800 	 -2.2640230000 
146.20 	 224.9320000 	 1.860150 	 -0.0953324700 	 -2.2674470000 
146.40 	 224.9368000 	 1.860200 	 -0.0925668100 	 -2.2654720000 
146.60 	 224.9479000 	 1.860225 	 -0.0919564600 	 -2.2643690000 
146.80 	 224.9559000 	 1.860275 	 -0.0953706100 	 -2.2675200000 
147.00 	 224.9670000 	 1.860300 	 -0.0919723500 	 -2.2650750000 
147.20 	 224.9734000 	 1.860325 	 -0.0922234900 	 -2.2644140000 
147.40 	 224.9797000 	 1.860325 	 -0.0957520800 	 -2.2674560000 
147.60 	 224.9829000 	 1.860325 	 -0.0912920600 	 -2.2650020000 
147.80 	 224.9877000 	 1.860350 	 -0.0920200300 	 -2.2646080000 
148.00 	 224.9908000 	 1.860350 	 -0.0958124800 	 -2.2677010000 
148.20 	 224.9908000 	 1.860350 	 -0.0920136800 	 -2.2645470000 
148.40 	 224.9908000 	 1.860350 	 -0.0936730700 	 -2.2650970000 
148.60 	 224.9908000 	 1.860350 	 -0.0956503500 	 -2.2675350000 
148.80 	 224.9908000 	 1.860350 	 -0.0919310200 	 -2.2642550000 
149.00 	 224.9908000 	 1.860350 	 -0.0942166700 	 -2.2657080000 
149.20 	 224.9908000 	 1.860350 	 -0.0952974900 	 -2.2673420000 
149.40 	 224.9877000 	 1.860350 	 -0.0917848000 	 -2.2640480000 
149.60 	 224.9829000 	 1.860350 	 -0.0946553600 	 -2.2658190000 
149.80 	 224.9749000 	 1.860350 	 -0.0952688800 	 -2.2672780000 
150.00 	 224.9702000 	 1.860350 	 -0.0918102300 	 -2.2640160000 
150.20 	 224.9638000 	 1.860375 	 -0.0953388200 	 -2.2666650000 
150.40 	 224.9591000 	 1.860400 	 -0.0944455500 	 -2.2667630000 
150.60 	 224.9511000 	 1.860425 	 -0.0918547300 	 -2.2638000000 
150.80 	 224.9479000 	 1.860450 	 -0.0955708800 	 -2.2668620000 
151.00 	 224.9447000 	 1.860475 	 -0.0940799700 	 -2.2663660000 
151.20 	 224.9447000 	 1.860500 	 -0.0917975100 	 -2.2638160000 
151.40 	 224.9400000 	 1.860525 	 -0.0957107500 	 -2.2671700000 
151.60 	 224.9400000 	 1.860575 	 -0.0938320200 	 -2.2660640000 
151.80 	 224.9400000 	 1.860625 	 -0.0922489200 	 -2.2641120000 
152.00 	 224.9447000 	 1.860650 	 -0.0958569900 	 -2.2673160000 
152.20 	 224.9447000 	 1.860675 	 -0.0933170300 	 -2.2656510000 
152.40 	 224.9479000 	 1.860725 	 -0.0925763500 	 -2.2642010000 
152.60 	 224.9559000 	 1.860750 	 -0.0959714300 	 -2.2674820000 
152.80 	 224.9591000 	 1.860775 	 -0.0932216600 	 -2.2655550000 
153.00 	 224.9670000 	 1.860800 	 -0.0923220300 	 -2.2641500000 
153.20 	 224.9734000 	 1.860825 	 -0.0955359100 	 -2.2675290000 
153.40 	 224.9797000 	 1.860825 	 -0.0929387400 	 -2.2656950000 
153.60 	 224.9829000 	 1.860850 	 -0.0919660000 	 -2.2641820000 
153.80 	 224.9829000 	 1.860850 	 -0.0957298300 	 -2.2675260000 
154.00 	 224.9829000 	 1.860850 	 -0.0932820700 	 -2.2656660000 
154.20 	 224.9829000 	 1.860850 	 -0.0927480100 	 -2.2644010000 
154.40 	 224.9829000 	 1.860875 	 -0.0962988500 	 -2.2676120000 
154.60 	 224.9829000 	 1.860900 	 -0.0931231200 	 -2.2654720000 
154.80 	 224.9797000 	 1.860900 	 -0.0931231200 	 -2.2645380000 
155.00 	 224.9797000 	 1.860900 	 -0.0964228300 	 -2.2676120000 
155.20 	 224.9797000 	 1.860900 	 -0.0929768900 	 -2.2652120000 
155.40 	 224.9797000 	 1.860925 	 -0.0933106800 	 -2.2646210000 
155.60 	 224.9718000 	 1.860925 	 -0.0962066700 	 -2.2676720000 
155.80 	 224.9718000 	 1.860950 	 -0.0928243000 	 -2.2650270000 
156.00 	 224.9670000 	 1.860950 	 -0.0936444600 	 -2.2649260000 
156.20 	 224.9591000 	 1.860975 	 -0.0959459900 	 -2.2679620000 
156.40 	 224.9511000 	 1.861000 	 -0.0923506400 	 -2.2648490000 
156.60 	 224.9479000 	 1.861025 	 -0.0936094900 	 -2.2652440000 
156.80 	 224.9447000 	 1.861075 	 -0.0961144800 	 -2.2679300000 
157.00 	 224.9447000 	 1.861100 	 -0.0922425600 	 -2.2647130000 
157.20 	 224.9447000 	 1.861125 	 -0.0936158500 	 -2.2651040000 
157.40 	 224.9479000 	 1.861150 	 -0.0959237400 	 -2.2677960000 
157.60 	 224.9479000 	 1.861175 	 -0.0922870600 	 -2.2647350000 
157.80 	 224.9511000 	 1.861225 	 -0.0938542700 	 -2.2653390000 
158.00 	 224.9559000 	 1.861250 	 -0.0958283800 	 -2.2677360000 
158.20 	 224.9559000 	 1.861275 	 -0.0921980500 	 -2.2646430000 
158.40 	 224.9559000 	 1.861300 	 -0.0940100300 	 -2.2655330000 
158.60 	 224.9591000 	 1.861325 	 -0.0955613500 	 -2.2677680000 
158.80 	 224.9606000 	 1.861350 	 -0.0919501000 	 -2.2643220000 
159.00 	 224.9591000 	 1.861375 	 -0.0946013100 	 -2.2660260000 
159.20 	 224.9638000 	 1.861375 	 -0.0955263700 	 -2.2675260000 
159.40 	 224.9591000 	 1.861425 	 -0.0920232200 	 -2.2643220000 
159.60 	 224.9591000 	 1.861425 	 -0.0947920500 	 -2.2661750000 
159.80 	 224.9591000 	 1.861450 	 -0.0954024000 	 -2.2673580000 
160.00 	 224.9638000 	 1.861475 	 -0.0920200300 	 -2.2640990000 
160.20 	 224.9638000 	 1.861475 	 -0.0951544400 	 -2.2666840000 
160.40 	 224.9654000 	 1.861525 	 -0.0950559000 	 -2.2672430000 
160.60 	 224.9670000 	 1.861525 	 -0.0918960600 	 -2.2641630000 
160.80 	 224.9670000 	 1.861550 	 -0.0951639800 	 -2.2664900000 
161.00 	 224.9670000 	 1.861575 	 -0.0949827800 	 -2.2672680000 
161.20 	 224.9718000 	 1.861600 	 -0.0919977800 	 -2.2641820000 
161.40 	 224.9718000 	 1.861625 	 -0.0951830500 	 -2.2665720000 
161.60 	 224.9749000 	 1.861625 	 -0.0951989500 	 -2.2674370000 
161.80 	 224.9749000 	 1.861650 	 -0.0918642700 	 -2.2642200000 
162.00 	 224.9749000 	 1.861650 	 -0.0950749700 	 -2.2664040000 
162.20 	 224.9718000 	 1.861650 	 -0.0954532600 	 -2.2675640000 
162.40 	 224.9718000 	 1.861675 	 -0.0922679900 	 -2.2642420000 
162.60 	 224.9718000 	 1.861700 	 -0.0956344600 	 -2.2668460000 
162.80 	 224.9718000 	 1.861725 	 -0.0952752500 	 -2.2673730000 
163.00 	 224.9718000 	 1.861725 	 -0.0922870600 	 -2.2643470000 
163.20 	 224.9749000 	 1.861775 	 -0.0956217400 	 -2.2668490000 
163.40 	 224.9749000 	 1.861750 	 -0.0954183000 	 -2.2672020000 
163.60 	 224.9797000 	 1.861775 	 -0.0925763500 	 -2.2645250000 
163.80 	 224.9797000 	 1.861800 	 -0.0961144800 	 -2.2672560000 
164.00 	 224.9797000 	 1.861800 	 -0.0953674300 	 -2.2672590000 
164.20 	 224.9749000 	 1.861800 	 -0.0929546400 	 -2.2645030000 
164.40 	 224.9749000 	 1.861800 	 -0.0964387300 	 -2.2676500000 
164.60 	 224.9718000 	 1.861825 	 -0.0948206600 	 -2.2671860000 
164.80 	 224.9670000 	 1.861850 	 -0.0928688000 	 -2.2645850000 
165.00 	 224.9638000 	 1.861875 	 -0.0962829600 	 -2.2676850000 
165.20 	 224.9638000 	 1.861900 	 -0.0944900500 	 -2.2669160000 
165.40 	 224.9591000 	 1.861925 	 -0.0929514500 	 -2.2647480000 
165.60 	 224.9591000 	 1.861925 	 -0.0963433600 	 -2.2677870000 
165.80 	 224.9559000 	 1.861950 	 -0.0941213000 	 -2.2668360000 
166.00 	 224.9511000 	 1.861975 	 -0.0927352900 	 -2.2648110000 
166.20 	 224.9511000 	 1.862025 	 -0.0963306400 	 -2.2680280000 
166.40 	 224.9479000 	 1.862050 	 -0.0937716100 	 -2.2664900000 
166.60 	 224.9479000 	 1.862075 	 -0.0928179400 	 -2.2649350000 
166.80 	 224.9479000 	 1.862100 	 -0.0963083900 	 -2.2680850000 
167.00 	 224.9511000 	 1.862125 	 -0.0936889600 	 -2.2663590000 
167.20 	 224.9511000 	 1.862175 	 -0.0930531800 	 -2.2649570000 
167.40 	 224.9591000 	 1.862200 	 -0.0963656100 	 -2.2682730000 
167.60 	 224.9606000 	 1.862225 	 -0.0931708000 	 -2.2656660000 
167.80 	 224.9670000 	 1.862250 	 -0.0936921500 	 -2.2653960000 
168.00 	 224.9686000 	 1.862275 	 -0.0966103900 	 -2.2685400000 
168.20 	 224.9749000 	 1.862275 	 -0.0936031300 	 -2.2656090000 
168.40 	 224.9797000 	 1.862300 	 -0.0943628900 	 -2.2656120000 
168.60 	 224.9797000 	 1.862325 	 -0.0969314600 	 -2.2683780000 
168.80 	 224.9797000 	 1.862300 	 -0.0892448400 	 -2.2655900000 
169.00 	 224.9749000 	 1.862300 	 -0.0897979700 	 -2.2656890000 
169.20 	 224.9749000 	 1.862325 	 -0.0972239200 	 -2.2686700000 
169.40 	 224.9718000 	 1.862350 	 -0.0938828800 	 -2.2657040000 
169.60 	 224.9718000 	 1.862350 	 -0.0947761500 	 -2.2659370000 
169.80 	 224.9670000 	 1.862375 	 -0.0972207400 	 -2.2685880000 
170.00 	 224.9654000 	 1.862400 	 -0.0937271100 	 -2.2657590000 
170.20 	 224.9638000 	 1.862425 	 -0.0949128500 	 -2.2660830000 
170.40 	 224.9638000 	 1.862425 	 -0.0970713300 	 -2.2685500000 
170.60 	 224.9638000 	 1.862450 	 -0.0936857800 	 -2.2655990000 
170.80 	 224.9670000 	 1.862475 	 -0.0946998600 	 -2.2659370000 
171.00 	 224.9718000 	 1.862500 	 -0.0972112000 	 -2.2685430000 
171.20 	 224.9718000 	 1.862525 	 -0.0936285600 	 -2.2656950000 
171.40 	 224.9734000 	 1.862525 	 -0.0946807900 	 -2.2657360000 
171.60 	 224.9749000 	 1.862550 	 -0.0972811400 	 -2.2686160000 
171.80 	 224.9718000 	 1.862575 	 -0.0938669800 	 -2.2660030000 
172.00 	 224.9718000 	 1.862575 	 -0.0949700700 	 -2.2660800000 
172.20 	 224.9718000 	 1.862600 	 -0.0974623300 	 -2.2687280000 
172.40 	 224.9718000 	 1.862625 	 -0.0938669800 	 -2.2657170000 
172.60 	 224.9718000 	 1.862650 	 -0.0954373700 	 -2.2664960000 
172.80 	 224.9718000 	 1.862675 	 -0.0974241900 	 -2.2688770000 
173.00 	 224.9702000 	 1.862675 	 -0.0933520000 	 -2.2655200000 
173.20 	 224.9670000 	 1.862700 	 -0.0956153900 	 -2.2666450000 
173.40 	 224.9654000 	 1.862725 	 -0.0968360900 	 -2.2686130000 
173.60 	 224.9638000 	 1.862725 	 -0.0934696200 	 -2.2653550000 
173.80 	 224.9638000 	 1.862775 	 -0.0957139400 	 -2.2666680000 
174.00 	 224.9606000 	 1.862775 	 -0.0968869600 	 -2.2686770000 
174.20 	 224.9591000 	 1.862800 	 -0.0934124000 	 -2.2654310000 
174.40 	 224.9591000 	 1.862825 	 -0.0957234700 	 -2.2666650000 
174.60 	 224.9622000 	 1.862825 	 -0.0970045700 	 -2.2686990000 
174.80 	 224.9638000 	 1.862875 	 -0.0933965100 	 -2.2654910000 
175.00 	 224.9670000 	 1.862875 	 -0.0954945900 	 -2.2667380000 
175.20 	 224.9718000 	 1.862900 	 -0.0966771500 	 -2.2687280000 
175.40 	 224.9718000 	 1.862925 	 -0.0931930500 	 -2.2653420000 
175.60 	 224.9718000 	 1.862925 	 -0.0956980400 	 -2.2671030000 
175.80 	 224.9749000 	 1.862975 	 -0.0966262800 	 -2.2687020000 
176.00 	 224.9718000 	 1.862950 	 -0.0939273800 	 -2.2652910000 
176.20 	 224.9749000 	 1.862950 	 -0.0964609800 	 -2.2671890000 
176.40 	 224.9749000 	 1.862975 	 -0.0969855000 	 -2.2685590000 
176.60 	 224.9797000 	 1.863000 	 -0.0935681700 	 -2.2651670000 
176.80 	 224.9813000 	 1.863025 	 -0.0967979400 	 -2.2675100000 
177.00 	 224.9797000 	 1.863000 	 -0.0970459000 	 -2.2684830000 
177.20 	 224.9829000 	 1.863000 	 -0.0939114900 	 -2.2653170000 
177.40 	 224.9749000 	 1.863025 	 -0.0969409900 	 -2.2677450000 
177.60 	 224.9718000 	 1.863050 	 -0.0965182000 	 -2.2682570000 
177.80 	 224.9670000 	 1.863075 	 -0.0937938700 	 -2.2652850000 
178.00 	 224.9591000 	 1.863075 	 -0.0977484400 	 -2.2683370000 
178.20 	 224.9559000 	 1.863100 	 -0.0962130200 	 -2.2679010000 
178.40 	 224.9495000 	 1.863125 	 -0.0943056700 	 -2.2654470000 
178.60 	 224.9463000 	 1.863150 	 -0.0981458100 	 -2.2686990000 
178.80 	 224.9447000 	 1.863175 	 -0.0958029400 	 -2.2673610000 
179.00 	 224.9368000 	 1.863225 	 -0.0945282000 	 -2.2657230000 
179.20 	 224.9400000 	 1.863250 	 -0.0981394400 	 -2.2689060000 
179.40 	 224.9400000 	 1.863300 	 -0.0952593500 	 -2.2668360000 
179.60 	 224.9447000 	 1.863325 	 -0.0950686100 	 -2.2658860000 
179.80 	 224.9479000 	 1.863375 	 -0.0983842200 	 -2.2689600000 
180.00 	 224.9511000 	 1.863400 	 -0.0950686100 	 -2.2666550000 
180.20 	 224.9591000 	 1.863425 	 -0.0951767000 	 -2.2658700000 
180.40 	 224.9638000 	 1.863450 	 -0.0981458100 	 -2.2689410000 
180.60 	 224.9686000 	 1.863475 	 -0.0951608000 	 -2.2667440000 
180.80 	 224.9749000 	 1.863500 	 -0.0954341900 	 -2.2660670000 
181.00 	 224.9797000 	 1.863525 	 -0.0982666000 	 -2.2690680000 
181.20 	 224.9877000 	 1.863500 	 -0.0948747000 	 -2.2663020000 
181.40 	 224.9908000 	 1.863500 	 -0.0958442700 	 -2.2661880000 
181.60 	 224.9956000 	 1.863500 	 -0.0982666000 	 -2.2691150000 
181.80 	 224.9988000 	 1.863500 	 -0.0949001300 	 -2.2663720000 
182.00 	 224.9988000 	 1.863500 	 -0.0957139400 	 -2.2662260000 
182.20 	 224.9956000 	 1.863500 	 -0.0983619700 	 -2.2692460000 
182.40 	 224.9908000 	 1.863500 	 -0.0946807900 	 -2.2661590000 
182.60 	 224.9877000 	 1.863500 	 -0.0961589800 	 -2.2665090000 
182.80 	 224.9877000 	 1.863500 	 -0.0981871300 	 -2.2690550000 
183.00 	 224.9797000 	 1.863525 	 -0.0947252900 	 -2.2660190000 
183.20 	 224.9797000 	 1.863525 	 -0.0963783300 	 -2.2667220000 
183.40 	 224.9749000 	 1.863550 	 -0.0980250000 	 -2.2689820000 
183.60 	 224.9718000 	 1.863575 	 -0.0941975900 	 -2.2655840000 
183.80 	 224.9670000 	 1.863575 	 -0.0968519800 	 -2.2671920000 
184.00 	 224.9638000 	 1.863575 	 -0.0974082900 	 -2.2688930000 
184.20 	 224.9575000 	 1.863600 	 -0.0939496400 	 -2.2655200000 
184.40 	 224.9511000 	 1.863625 	 -0.0967439000 	 -2.2675700000 
184.60 	 224.9479000 	 1.863675 	 -0.0972620600 	 -2.2686200000 
184.80 	 224.9479000 	 1.863700 	 -0.0936857800 	 -2.2655360000 
185.00 	 224.9447000 	 1.863725 	 -0.0969727900 	 -2.2676340000 
185.20 	 224.9447000 	 1.863750 	 -0.0966390000 	 -2.2684160000 
185.40 	 224.9479000 	 1.863800 	 -0.0937811500 	 -2.2653260000 
185.60 	 224.9479000 	 1.863825 	 -0.0972588900 	 -2.2680310000 
185.80 	 224.9511000 	 1.863850 	 -0.0964069400 	 -2.2681140000 
186.00 	 224.9559000 	 1.863875 	 -0.0938510900 	 -2.2653230000 
186.20 	 224.9591000 	 1.863900 	 -0.0974496200 	 -2.2680980000 
186.40 	 224.9606000 	 1.863925 	 -0.0961971300 	 -2.2679110000 
186.60 	 224.9670000 	 1.863950 	 -0.0940354700 	 -2.2653230000 
186.80 	 224.9670000 	 1.863975 	 -0.0979360000 	 -2.2685590000 
187.00 	 224.9718000 	 1.863975 	 -0.0946712500 	 -2.2677260000 
187.20 	 224.9670000 	 1.864000 	 -0.0926399200 	 -2.2652020000 
187.40 	 224.9670000 	 1.864025 	 -0.0962257400 	 -2.2685840000 
187.60 	 224.9718000 	 1.864050 	 -0.0946998600 	 -2.2679300000 
187.80 	 224.9686000 	 1.864075 	 -0.0948619800 	 -2.2654120000 
188.00 	 224.9718000 	 1.864075 	 -0.0980695100 	 -2.2684920000 
188.20 	 224.9797000 	 1.864100 	 -0.0962416300 	 -2.2676690000 
188.40 	 224.9829000 	 1.864125 	 -0.0945186600 	 -2.2653830000 
188.60 	 224.9861000 	 1.864125 	 -0.0985240900 	 -2.2686480000 
188.80 	 224.9908000 	 1.864150 	 -0.0962257400 	 -2.2673130000 
189.00 	 224.9956000 	 1.864150 	 -0.0947856900 	 -2.2652820000 
189.20 	 224.9956000 	 1.864150 	 -0.0990581500 	 -2.2686740000 
189.40 	 224.9956000 	 1.864150 	 -0.0960954100 	 -2.2671060000 
189.60 	 224.9940000 	 1.864150 	 -0.0951099400 	 -2.2655070000 
189.80 	 224.9908000 	 1.864150 	 -0.0986830400 	 -2.2687530000 
190.00 	 224.9908000 	 1.864150 	 -0.0961144800 	 -2.2671480000 
190.20 	 224.9908000 	 1.864150 	 -0.0953261000 	 -2.2654500000 
190.40 	 224.9908000 	 1.864150 	 -0.0986290000 	 -2.2689340000 
190.60 	 224.9877000 	 1.864150 	 -0.0957711600 	 -2.2670650000 
190.80 	 224.9877000 	 1.864150 	 -0.0954596200 	 -2.2657390000 
191.00 	 224.9813000 	 1.864150 	 -0.0986894000 	 -2.2690230000 
191.20 	 224.9749000 	 1.864150 	 -0.0952402700 	 -2.2664710000 
191.40 	 224.9718000 	 1.864150 	 -0.0958315500 	 -2.2660540000 
191.60 	 224.9670000 	 1.864175 	 -0.0985813100 	 -2.2688640000 
191.80 	 224.9638000 	 1.864175 	 -0.0948905900 	 -2.2660990000 
192.00 	 224.9591000 	 1.864200 	 -0.0958220100 	 -2.2660480000 
192.20 	 224.9559000 	 1.864225 	 -0.0984478000 	 -2.2690680000 
192.40 	 224.9511000 	 1.864275 	 -0.0946489900 	 -2.2658950000 
192.60 	 224.9495000 	 1.864300 	 -0.0959905000 	 -2.2663720000 
192.80 	 224.9479000 	 1.864325 	 -0.0981934900 	 -2.2690040000 
193.00 	 224.9479000 	 1.864350 	 -0.0944201100 	 -2.2658440000 
193.20 	 224.9479000 	 1.864375 	 -0.0963338200 	 -2.2667190000 
193.40 	 224.9479000 	 1.864425 	 -0.0981426200 	 -2.2691380000 
193.60 	 224.9511000 	 1.864450 	 -0.0944074000 	 -2.2658630000 
193.80 	 224.9511000 	 1.864475 	 -0.0965054900 	 -2.2667090000 
194.00 	 224.9591000 	 1.864500 	 -0.0978819500 	 -2.2688360000 
194.20 	 224.9591000 	 1.864525 	 -0.0943056700 	 -2.2656060000 
194.40 	 224.9638000 	 1.864550 	 -0.0965436300 	 -2.2670840000 
194.60 	 224.9638000 	 1.864575 	 -0.0974082900 	 -2.2689410000 
194.80 	 224.9638000 	 1.864575 	 -0.0938288300 	 -2.2654180000 
195.00 	 224.9670000 	 1.864600 	 -0.0965341000 	 -2.2671480000 
195.20 	 224.9686000 	 1.864625 	 -0.0973796800 	 -2.2687310000 
195.40 	 224.9718000 	 1.864650 	 -0.0936381000 	 -2.2654340000 
195.60 	 224.9797000 	 1.864675 	 -0.0972843200 	 -2.2674310000 
195.80 	 224.9797000 	 1.864650 	 -0.0984954800 	 -2.2689440000 
196.00 	 224.9797000 	 1.864675 	 -0.0949955000 	 -2.2656150000 
196.20 	 224.9749000 	 1.864700 	 -0.0983429000 	 -2.2679930000 
196.40 	 224.9749000 	 1.864700 	 -0.0978501700 	 -2.2686830000 
196.60 	 224.9749000 	 1.864700 	 -0.0944137600 	 -2.2653260000 
196.80 	 224.9749000 	 1.864700 	 -0.0978819500 	 -2.2678730000 
197.00 	 224.9797000 	 1.864725 	 -0.0973955800 	 -2.2681930000 
197.20 	 224.9749000 	 1.864750 	 -0.0944741600 	 -2.2649670000 
197.40 	 224.9749000 	 1.864775 	 -0.0982538800 	 -2.2681680000 
197.60 	 224.9718000 	 1.864750 	 -0.0975736000 	 -2.2681140000 
197.80 	 224.9670000 	 1.864775 	 -0.0948206600 	 -2.2652850000 
198.00 	 224.9638000 	 1.864800 	 -0.0983524300 	 -2.2682380000 
198.20 	 224.9638000 	 1.864825 	 -0.0973129300 	 -2.2680790000 
198.40 	 224.9638000 	 1.864850 	 -0.0948238400 	 -2.2653450000 
198.60 	 224.9638000 	 1.864875 	 -0.0985845000 	 -2.2683460000 
198.80 	 224.9654000 	 1.864875 	 -0.0916926000 	 -2.2682130000 
199.00 	 224.9718000 	 1.864900 	 -0.0891240500 	 -2.2652790000 
199.20 	 224.9749000 	 1.864925 	 -0.0930150400 	 -2.2684220000 
199.40 	 224.9829000 	 1.864950 	 -0.0942802400 	 -2.2681490000 
199.60 	 224.9908000 	 1.864975 	 -0.0916735300 	 -2.2654760000 
199.80 	 224.9908000 	 1.864950 	 -0.0981330900 	 -2.2684450000 
200.00 	 224.9877000 	 1.864950 	 -0.0962098500 	 -2.2681870000 
200.20 	 224.9829000 	 1.864950 	 -0.0942262000 	 -2.2654790000 
200.40 	 224.9813000 	 1.864950 	 -0.0981998400 	 -2.2687370000 
200.60 	 224.9797000 	 1.864950 	 -0.0964895900 	 -2.2680280000 
200.80 	 224.9749000 	 1.864950 	 -0.0944550900 	 -2.2657010000 
201.00 	 224.9749000 	 1.864975 	 -0.0987593300 	 -2.2689820000 
201.20 	 224.9718000 	 1.865000 	 -0.0966866800 	 -2.2675610000 
201.40 	 224.9670000 	 1.865000 	 -0.0954183000 	 -2.2658730000 
201.60 	 224.9670000 	 1.865025 	 -0.0941371900 	 -2.2691660000 
201.80 	 224.9638000 	 1.865050 	 -0.0912729900 	 -2.2675040000 
202.00 	 224.9638000 	 1.865075 	 -0.0904401200 	 -2.2657330000 
202.20 	 224.9638000 	 1.865100 	 -0.0942039500 	 -2.2692550000 
202.40 	 224.9638000 	 1.865125 	 -0.0912761700 	 -2.2674910000 
202.60 	 224.9638000 	 1.865125 	 -0.0904464700 	 -2.2659430000 
202.80 	 224.9638000 	 1.865150 	 -0.0951067600 	 -2.2693350000 
203.00 	 224.9591000 	 1.865175 	 -0.0905513800 	 -2.2672270000 
203.20 	 224.9591000 	 1.865200 	 -0.0913556400 	 -2.2661780000 
203.40 	 224.9591000 	 1.865225 	 -0.0954214700 	 -2.2694270000 
203.60 	 224.9591000 	 1.865225 	 -0.0951735200 	 -2.2668650000 
203.80 	 224.9591000 	 1.865250 	 -0.0956312800 	 -2.2664580000 
204.00 	 224.9591000 	 1.865275 	 -0.0986862200 	 -2.2695540000 
204.20 	 224.9638000 	 1.865300 	 -0.0950113900 	 -2.2667150000 
204.40 	 224.9670000 	 1.865325 	 -0.0958506200 	 -2.2666520000 
204.60 	 224.9718000 	 1.865325 	 -0.0996049300 	 -2.2697130000 
204.80 	 224.9718000 	 1.865350 	 -0.0956598900 	 -2.2664670000 
205.00 	 224.9749000 	 1.865350 	 -0.0973701500 	 -2.2672110000 
205.20 	 224.9781000 	 1.865375 	 -0.0990613300 	 -2.2696530000 
205.40 	 224.9797000 	 1.865400 	 -0.0954055800 	 -2.2664860000 
205.60 	 224.9829000 	 1.865425 	 -0.0976435300 	 -2.2675860000 
205.80 	 224.9877000 	 1.865400 	 -0.0991344500 	 -2.2695760000 
206.00 	 224.9940000 	 1.865400 	 -0.0952943200 	 -2.2662000000 
206.20 	 224.9956000 	 1.865400 	 -0.0978978500 	 -2.2677260000 
206.40 	 224.9988000 	 1.865400 	 -0.0990231900 	 -2.2694270000 
206.60 	 224.9988000 	 1.865400 	 -0.0952784200 	 -2.2663690000 
206.80 	 224.9956000 	 1.865400 	 -0.0978469800 	 -2.2679170000 
207.00 	 224.9924000 	 1.865400 	 -0.0985813100 	 -2.2692200000 
207.20 	 224.9877000 	 1.865400 	 -0.0953420000 	 -2.2659940000 
207.40 	 224.9829000 	 1.865400 	 -0.0981871300 	 -2.2680120000 
207.60 	 224.9765000 	 1.865400 	 -0.0984986600 	 -2.2691280000 
207.80 	 224.9749000 	 1.865425 	 -0.0950590700 	 -2.2661080000 
208.00 	 224.9718000 	 1.865450 	 -0.0980250000 	 -2.2683460000 
208.20 	 224.9686000 	 1.865450 	 -0.0978692400 	 -2.2690170000 
208.40 	 224.9670000 	 1.865475 	 -0.0947316500 	 -2.2659460000 
208.60 	 224.9670000 	 1.865500 	 -0.0980726900 	 -2.2686830000 
208.80 	 224.9670000 	 1.865525 	 -0.0976371800 	 -2.2688450000 
209.00 	 224.9638000 	 1.865525 	 -0.0945027700 	 -2.2658600000 
209.20 	 224.9622000 	 1.865550 	 -0.0981362700 	 -2.2689120000 
209.40 	 224.9575000 	 1.865575 	 -0.0966612500 	 -2.2686320000 
209.60 	 224.9511000 	 1.865600 	 -0.0944837000 	 -2.2659020000 
209.80 	 224.9479000 	 1.865625 	 -0.0982602500 	 -2.2690520000 
210.00 	 224.9479000 	 1.865675 	 -0.0964355500 	 -2.2684160000 
210.20 	 224.9479000 	 1.865700 	 -0.0943978700 	 -2.2659780000 
210.40 	 224.9479000 	 1.865725 	 -0.0981585200 	 -2.2692270000 
210.60 	 224.9511000 	 1.865750 	 -0.0960763300 	 -2.2681930000 
210.80 	 224.9591000 	 1.865775 	 -0.0947094000 	 -2.2659180000 
211.00 	 224.9654000 	 1.865800 	 -0.0981553400 	 -2.2694300000 
211.20 	 224.9718000 	 1.865825 	 -0.0961017600 	 -2.2679770000 
211.40 	 224.9749000 	 1.865850 	 -0.0951131200 	 -2.2661530000 
211.60 	 224.9797000 	 1.865850 	 -0.0985622400 	 -2.2695000000 
211.80 	 224.9797000 	 1.865850 	 -0.0970681500 	 -2.2677390000 
212.00 	 224.9829000 	 1.865875 	 -0.0963370000 	 -2.2665910000 
212.20 	 224.9877000 	 1.865900 	 -0.0998274500 	 -2.2697800000 
212.40 	 224.9908000 	 1.865925 	 -0.0966866800 	 -2.2675900000 
212.60 	 224.9956000 	 1.865900 	 -0.0970649700 	 -2.2666520000 
212.80 	 224.9956000 	 1.865900 	 -0.1002693000 	 -2.2698210000 
213.00 	 224.9956000 	 1.865900 	 -0.0968964900 	 -2.2674400000 
213.20 	 224.9956000 	 1.865900 	 -0.0969664200 	 -2.2665760000 
213.40 	 224.9893000 	 1.865900 	 -0.1003520000 	 -2.2699420000 
213.60 	 224.9877000 	 1.865900 	 -0.0971158400 	 -2.2674560000 
213.80 	 224.9829000 	 1.865900 	 -0.0970522500 	 -2.2666360000 
214.00 	 224.9797000 	 1.865900 	 -0.1004124000 	 -2.2699010000 
214.20 	 224.9765000 	 1.865900 	 -0.0967598000 	 -2.2671990000 
214.40 	 224.9718000 	 1.865900 	 -0.0973733300 	 -2.2666930000 
214.60 	 224.9670000 	 1.865925 	 -0.0999546100 	 -2.2696940000 
214.80 	 224.9591000 	 1.865950 	 -0.0962670700 	 -2.2671060000 
215.00 	 224.9559000 	 1.865975 	 -0.0968297300 	 -2.2665760000 
215.20 	 224.9559000 	 1.866000 	 -0.0996589700 	 -2.2697290000 
215.40 	 224.9559000 	 1.866025 	 -0.0962193800 	 -2.2669160000 
215.60 	 224.9559000 	 1.866075 	 -0.0966485400 	 -2.2666650000 
215.80 	 224.9559000 	 1.866100 	 -0.0998147400 	 -2.2698120000 
216.00 	 224.9527000 	 1.866125 	 -0.0963242900 	 -2.2670680000 
216.20 	 224.9479000 	 1.866150 	 -0.0969759600 	 -2.2669190000 
216.40 	 224.9479000 	 1.866175 	 -0.0997797600 	 -2.2697130000 
216.60 	 224.9479000 	 1.866225 	 -0.0958887700 	 -2.2664830000 
216.80 	 224.9495000 	 1.866250 	 -0.0974528000 	 -2.2671320000 
217.00 	 224.9527000 	 1.866275 	 -0.0994841200 	 -2.2696500000 
217.20 	 224.9591000 	 1.866300 	 -0.0956503500 	 -2.2663780000 
217.40 	 224.9638000 	 1.866325 	 -0.0973765000 	 -2.2670010000 
217.60 	 224.9670000 	 1.866350 	 -0.0995604200 	 -2.2697580000 
217.80 	 224.9718000 	 1.866375 	 -0.0956726100 	 -2.2664550000 
218.00 	 224.9749000 	 1.866375 	 -0.0974369000 	 -2.2671600000 
218.20 	 224.9797000 	 1.866400 	 -0.0992202800 	 -2.2694370000 
218.40 	 224.9877000 	 1.866425 	 -0.0956821400 	 -2.2662380000 
218.60 	 224.9956000 	 1.866400 	 -0.0981330900 	 -2.2665630000 
218.80 	 225.0052000 	 1.866400 	 -0.1000341000 	 -2.2689120000 
219.00 	 225.0115000 	 1.866400 	 -0.0962893100 	 -2.2657270000 
219.20 	 225.0147000 	 1.866400 	 -0.0978183700 	 -2.2665120000 
219.40 	 225.0147000 	 1.866400 	 -0.0999228100 	 -2.2693000000 
219.60 	 225.0163000 	 1.866400 	 -0.0962098500 	 -2.2658980000 
219.80 	 225.0147000 	 1.866400 	 -0.0976689700 	 -2.2663370000 
220.00 	 225.0131000 	 1.866400 	 -0.1000913000 	 -2.2693320000 
220.20 	 225.0067000 	 1.866400 	 -0.0963719700 	 -2.2661620000 
220.40 	 225.0036000 	 1.866400 	 -0.0976403600 	 -2.2663370000 
220.60 	 224.9956000 	 1.866400 	 -0.1001740000 	 -2.2691030000 
220.80 	 224.9956000 	 1.866400 	 -0.0962543500 	 -2.2658670000 
221.00 	 224.9908000 	 1.866400 	 -0.0977007500 	 -2.2664860000 
221.20 	 224.9877000 	 1.866400 	 -0.1000786000 	 -2.2690550000 
221.40 	 224.9829000 	 1.866400 	 -0.0962193800 	 -2.2660450000 
221.60 	 224.9829000 	 1.866400 	 -0.0981299100 	 -2.2668270000 
221.80 	 224.9797000 	 1.866400 	 -0.0997066500 	 -2.2691760000 
222.00 	 224.9734000 	 1.866400 	 -0.0959809600 	 -2.2657200000 
222.20 	 224.9686000 	 1.866400 	 -0.0986417200 	 -2.2672300000 
222.40 	 224.9638000 	 1.866425 	 -0.0995540600 	 -2.2686420000 
222.60 	 224.9591000 	 1.866425 	 -0.0958824200 	 -2.2653010000 
222.80 	 224.9559000 	 1.866450 	 -0.0989945800 	 -2.2671030000 
223.00 	 224.9511000 	 1.866500 	 -0.0994046600 	 -2.2683560000 
223.20 	 224.9479000 	 1.866525 	 -0.0958601600 	 -2.2648810000 
223.40 	 224.9416000 	 1.866550 	 -0.0993951200 	 -2.2677640000 
223.60 	 224.9400000 	 1.866575 	 -0.0989723200 	 -2.2681780000 
223.80 	 224.9368000 	 1.866625 	 -0.0959046700 	 -2.2648810000 
224.00 	 224.9368000 	 1.866675 	 -0.0996081000 	 -2.2674660000 
224.20 	 224.9368000 	 1.866700 	 -0.0990994800 	 -2.2681400000 
224.40 	 224.9400000 	 1.866750 	 -0.0958474500 	 -2.2647540000 
224.60 	 224.9447000 	 1.866775 	 -0.0994745900 	 -2.2673290000 
224.80 	 224.9479000 	 1.866825 	 -0.0989119200 	 -2.2678850000 
225.00 	 224.9559000 	 1.866850 	 -0.0958124800 	 -2.2646330000 
225.20 	 224.9622000 	 1.866875 	 -0.0998401600 	 -2.2675960000 
225.40 	 224.9670000 	 1.866900 	 -0.0985717800 	 -2.2677710000 
225.60 	 224.9797000 	 1.866925 	 -0.0960222900 	 -2.2648080000 
225.80 	 224.9829000 	 1.866925 	 -0.1006444000 	 -2.2684510000 
226.00 	 224.9877000 	 1.866950 	 -0.0991090200 	 -2.2682480000 
226.20 	 224.9956000 	 1.866975 	 -0.0968519800 	 -2.2655870000 
226.40 	 224.9988000 	 1.866950 	 -0.1007366000 	 -2.2691980000 
226.60 	 225.0036000 	 1.866950 	 -0.0986226400 	 -2.2683810000 
226.80 	 225.0067000 	 1.866950 	 -0.0968488100 	 -2.2658630000 
227.00 	 225.0067000 	 1.866950 	 -0.1009242000 	 -2.2694780000 
227.20 	 225.0067000 	 1.866950 	 -0.0984191900 	 -2.2682290000 
227.40 	 225.0067000 	 1.866950 	 -0.0971921300 	 -2.2661500000 
227.60 	 225.0004000 	 1.866950 	 -0.1007493000 	 -2.2696880000 
227.80 	 224.9988000 	 1.866950 	 -0.0981807700 	 -2.2680160000 
228.00 	 224.9956000 	 1.866950 	 -0.0972366300 	 -2.2662160000 
228.20 	 224.9893000 	 1.866950 	 -0.1008860000 	 -2.2698210000 
228.40 	 224.9829000 	 1.866950 	 -0.0981013000 	 -2.2679620000 
228.60 	 224.9797000 	 1.866950 	 -0.0970172900 	 -2.2661650000 
228.80 	 224.9749000 	 1.866950 	 -0.1007652000 	 -2.2697000000 
229.00 	 224.9718000 	 1.866950 	 -0.0981426200 	 -2.2679260000 
229.20 	 224.9718000 	 1.866975 	 -0.0970300100 	 -2.2660670000 
229.40 	 224.9718000 	 1.867000 	 -0.1006413000 	 -2.2696180000 
229.60 	 224.9686000 	 1.867025 	 -0.0974559800 	 -2.2676120000 
229.80 	 224.9670000 	 1.867050 	 -0.0970935800 	 -2.2662000000 
230.00 	 224.9591000 	 1.867050 	 -0.1006826000 	 -2.2697130000 
230.20 	 224.9511000 	 1.867075 	 -0.0971380800 	 -2.2673350000 
230.40 	 224.9479000 	 1.867125 	 -0.0975227400 	 -2.2663400000 
230.60 	 224.9479000 	 1.867150 	 -0.1005872000 	 -2.2698810000 
230.80 	 224.9447000 	 1.867175 	 -0.0970554400 	 -2.2671670000 
231.00 	 224.9447000 	 1.867200 	 -0.0976371800 	 -2.2665910000 
231.20 	 224.9447000 	 1.867225 	 -0.1006285000 	 -2.2699740000 
231.40 	 224.9479000 	 1.867275 	 -0.0969791400 	 -2.2669920000 
231.60 	 224.9511000 	 1.867300 	 -0.0976371800 	 -2.2663750000 
231.80 	 224.9559000 	 1.867325 	 -0.1006921000 	 -2.2698210000 
232.00 	 224.9591000 	 1.867350 	 -0.0969664200 	 -2.2669980000 
232.20 	 224.9654000 	 1.867375 	 -0.0977897600 	 -2.2666450000 
232.40 	 224.9718000 	 1.867400 	 -0.1006158000 	 -2.2699200000 
232.60 	 224.9797000 	 1.867425 	 -0.0969314600 	 -2.2669440000 
232.80 	 224.9877000 	 1.867400 	 -0.0988451600 	 -2.2678500000 
233.00 	 224.9893000 	 1.867400 	 -0.1011944000 	 -2.2706380000 
233.20 	 224.9908000 	 1.867400 	 -0.0975036600 	 -2.2675160000 
233.40 	 224.9908000 	 1.867400 	 -0.0989627800 	 -2.2675990000 
233.60 	 224.9908000 	 1.867400 	 -0.1012739000 	 -2.2704730000 
233.80 	 224.9893000 	 1.867400 	 -0.0972557100 	 -2.2670330000 
234.00 	 224.9877000 	 1.867400 	 -0.0990963000 	 -2.2675990000 
234.20 	 224.9829000 	 1.867425 	 -0.1012135000 	 -2.2705360000 
234.40 	 224.9829000 	 1.867425 	 -0.0971317300 	 -2.2670010000 
234.60 	 224.9797000 	 1.867450 	 -0.0993283600 	 -2.2678790000 
234.80 	 224.9797000 	 1.867475 	 -0.1010132000 	 -2.2704090000 
235.00 	 224.9797000 	 1.867450 	 -0.0968869600 	 -2.2670780000 
235.20 	 224.9765000 	 1.867475 	 -0.0995159100 	 -2.2683560000 
235.40 	 224.9749000 	 1.867475 	 -0.1004378000 	 -2.2706380000 
235.60 	 224.9749000 	 1.867500 	 -0.0963624300 	 -2.2670910000 
235.80 	 224.9718000 	 1.867500 	 -0.1000754000 	 -2.2689750000 
236.00 	 224.9718000 	 1.867525 	 -0.1010386000 	 -2.2707080000 
236.20 	 224.9670000 	 1.867550 	 -0.0970840500 	 -2.2675040000 
236.40 	 224.9718000 	 1.867550 	 -0.1000023000 	 -2.2694590000 
236.60 	 224.9670000 	 1.867575 	 -0.1006794000 	 -2.2707080000 
236.80 	 224.9638000 	 1.867625 	 -0.0970109300 	 -2.2670970000 
237.00 	 224.9622000 	 1.867625 	 -0.1004791000 	 -2.2697700000 
237.20 	 224.9575000 	 1.867650 	 -0.1008447000 	 -2.2711560000 
237.40 	 224.9543000 	 1.867675 	 -0.0972557100 	 -2.2680030000 
237.60 	 224.9495000 	 1.867700 	 -0.1005141000 	 -2.2703740000 
237.80 	 224.9479000 	 1.867725 	 -0.1005522000 	 -2.2715500000 
238.00 	 224.9511000 	 1.867750 	 -0.0971158400 	 -2.2681330000 
238.20 	 224.9543000 	 1.867800 	 -0.1008034000 	 -2.2705520000 
238.40 	 224.9559000 	 1.867825 	 -0.1002820000 	 -2.2713630000 
238.60 	 224.9591000 	 1.867850 	 -0.0972239200 	 -2.2680820000 
238.80 	 224.9638000 	 1.867875 	 -0.1008701000 	 -2.2709340000 
239.00 	 224.9638000 	 1.867875 	 -0.1000214000 	 -2.2713060000 
239.20 	 224.9670000 	 1.867900 	 -0.0970808600 	 -2.2680920000 
239.40 	 224.9670000 	 1.867925 	 -0.1007875000 	 -2.2709020000 
239.60 	 224.9718000 	 1.867950 	 -0.1000500000 	 -2.2712230000 
239.80 	 224.9749000 	 1.867975 	 -0.0972175600 	 -2.2681210000 
240.00 	 224.9797000 	 1.867975 	 -0.1013851000 	 -2.2717670000 
240.20 	 224.9813000 	 1.868000 	 -0.1001549000 	 -2.2716780000 
240.40 	 224.9829000 	 1.868000 	 -0.0975481600 	 -2.2686700000 
240.60 	 224.9877000 	 1.868000 	 -0.1015218000 	 -2.2715030000 
240.80 	 224.9877000 	 1.868000 	 -0.0998560600 	 -2.2711310000 
241.00 	 224.9908000 	 1.868000 	 -0.0971285500 	 -2.2682670000 
241.20 	 224.9940000 	 1.868000 	 -0.1011022000 	 -2.2713730000 
241.40 	 224.9956000 	 1.868000 	 -0.0996526100 	 -2.2712900000 
241.60 	 224.9908000 	 1.868000 	 -0.0973447200 	 -2.2681840000 
241.80 	 224.9893000 	 1.868000 	 -0.1012675000 	 -2.2715760000 
242.00 	 224.9829000 	 1.868000 	 -0.0997797600 	 -2.2712070000 
242.20 	 224.9797000 	 1.868000 	 -0.0973224600 	 -2.2681590000 
242.40 	 224.9718000 	 1.868000 	 -0.1012834000 	 -2.2715470000 
242.60 	 224.9670000 	 1.868025 	 -0.0986989400 	 -2.2710610000 
242.80 	 224.9638000 	 1.868050 	 -0.0968265500 	 -2.2684540000 
243.00 	 224.9591000 	 1.868075 	 -0.1007303000 	 -2.2717410000 
243.20 	 224.9591000 	 1.868100 	 -0.0988674200 	 -2.2710860000 
243.40 	 224.9559000 	 1.868125 	 -0.0974337200 	 -2.2683720000 
243.60 	 224.9559000 	 1.868125 	 -0.1013597000 	 -2.2715820000 
243.80 	 224.9511000 	 1.868175 	 -0.0993442500 	 -2.2708480000 
244.00 	 224.9511000 	 1.868200 	 -0.0978183700 	 -2.2683810000 
244.20 	 224.9447000 	 1.868225 	 -0.1017475000 	 -2.2719450000 
244.40 	 224.9447000 	 1.868250 	 -0.0992616000 	 -2.2707530000 
244.60 	 224.9432000 	 1.868300 	 -0.0975990300 	 -2.2684860000 
244.80 	 224.9432000 	 1.868325 	 -0.1015282000 	 -2.2718140000 
245.00 	 224.9463000 	 1.868350 	 -0.0992711400 	 -2.2707940000 
245.20 	 224.9479000 	 1.868400 	 -0.0978088400 	 -2.2685210000 
245.40 	 224.9559000 	 1.868425 	 -0.1016521000 	 -2.2720310000 
245.60 	 224.9591000 	 1.868450 	 -0.0991535200 	 -2.2705910000 
245.80 	 224.9654000 	 1.868475 	 -0.0979360000 	 -2.2685180000 
246.00 	 224.9718000 	 1.868500 	 -0.1018524000 	 -2.2722240000 
246.20 	 224.9749000 	 1.868525 	 -0.0991408000 	 -2.2706480000 
246.40 	 224.9845000 	 1.868525 	 -0.0981744200 	 -2.2689030000 
246.60 	 224.9908000 	 1.868525 	 -0.1024691000 	 -2.2723770000 
246.80 	 225.0036000 	 1.868550 	 -0.0998083700 	 -2.2708030000 
247.00 	 225.0099000 	 1.868575 	 -0.0988133800 	 -2.2689440000 
247.20 	 225.0131000 	 1.868550 	 -0.1028506000 	 -2.2727780000 
247.40 	 225.0147000 	 1.868550 	 -0.0996430700 	 -2.2709240000 
247.60 	 225.0147000 	 1.868550 	 -0.0989278200 	 -2.2691660000 
247.80 	 225.0147000 	 1.868550 	 -0.1026821000 	 -2.2727520000 
248.00 	 225.0147000 	 1.868550 	 -0.0998274500 	 -2.2708890000 
248.20 	 225.0147000 	 1.868550 	 -0.0990772200 	 -2.2694370000 
248.40 	 225.0147000 	 1.868550 	 -0.1027330000 	 -2.2728570000 
248.60 	 225.0131000 	 1.868550 	 -0.0999259900 	 -2.2709210000 
248.80 	 225.0115000 	 1.868550 	 -0.0988864900 	 -2.2693090000 
249.00 	 225.0115000 	 1.868550 	 -0.1026312000 	 -2.2730000000 
249.20 	 225.0067000 	 1.868550 	 -0.0994269000 	 -2.2709080000 
249.40 	 225.0036000 	 1.868550 	 -0.0992902100 	 -2.2694520000 
249.60 	 224.9988000 	 1.868550 	 -0.1026026000 	 -2.2730350000 
249.80 	 224.9956000 	 1.868550 	 -0.0991408000 	 -2.2706440000 
250.00 	 224.9908000 	 1.868550 	 -0.0996621500 	 -2.2701770000 
250.20 	 224.9861000 	 1.868550 	 -0.1025105000 	 -2.2734130000 
250.40 	 224.9797000 	 1.868550 	 -0.0990072900 	 -2.2705590000 
250.60 	 224.9734000 	 1.868550 	 -0.0995826700 	 -2.2702690000 
250.80 	 224.9670000 	 1.868550 	 -0.1025454000 	 -2.2733720000 
251.00 	 224.9638000 	 1.868550 	 -0.0988260900 	 -2.2704380000 
251.20 	 224.9591000 	 1.868550 	 -0.0998592400 	 -2.2703200000 
251.40 	 224.9559000 	 1.868550 	 -0.1025581000 	 -2.2734640000 
251.60 	 224.9511000 	 1.868575 	 -0.0989532500 	 -2.2704090000 
251.80 	 224.9479000 	 1.868600 	 -0.0996843900 	 -2.2701330000 
252.00 	 224.9479000 	 1.868625 	 -0.1025740000 	 -2.2733210000 
252.20 	 224.9463000 	 1.868675 	 -0.0987911200 	 -2.2702600000 
252.40 	 224.9447000 	 1.868700 	 -0.0997924800 	 -2.2700790000 
252.60 	 224.9400000 	 1.868725 	 -0.1025995000 	 -2.2731720000 
252.80 	 224.9368000 	 1.868775 	 -0.0988102000 	 -2.2703240000 
253.00 	 224.9289000 	 1.868800 	 -0.0998020200 	 -2.2704060000 
253.20 	 224.9289000 	 1.868850 	 -0.1025073000 	 -2.2733180000 
253.40 	 224.9289000 	 1.868900 	 -0.0988038400 	 -2.2703770000 
253.60 	 224.9289000 	 1.868950 	 -0.0997130100 	 -2.2701420000 
253.80 	 224.9352000 	 1.869000 	 -0.1024659000 	 -2.2732670000 
254.00 	 224.9400000 	 1.869025 	 -0.0988419900 	 -2.2704510000 
254.20 	 224.9479000 	 1.869075 	 -0.0995890300 	 -2.2702380000 
254.40 	 224.9511000 	 1.869100 	 -0.1027521000 	 -2.2735120000 
254.60 	 224.9591000 	 1.869125 	 -0.0989882100 	 -2.2705590000 
254.80 	 224.9702000 	 1.869150 	 -0.0996653200 	 -2.2703550000 
255.00 	 224.9797000 	 1.869175 	 -0.1025867000 	 -2.2733810000 
255.20 	 224.9908000 	 1.869200 	 -0.0988483400 	 -2.2703680000 
255.40 	 224.9988000 	 1.869225 	 -0.0998910300 	 -2.2704980000 
255.60 	 225.0067000 	 1.869200 	 -0.1023356000 	 -2.2735880000 
255.80 	 225.0131000 	 1.869200 	 -0.0985336300 	 -2.2703360000 
256.00 	 225.0163000 	 1.869200 	 -0.0999673200 	 -2.2706480000 
256.20 	 225.0179000 	 1.869200 	 -0.1021385000 	 -2.2733340000 
256.40 	 225.0179000 	 1.869200 	 -0.0979963900 	 -2.2699170000 
256.60 	 225.0226000 	 1.869200 	 -0.1000595000 	 -2.2708350000 
256.80 	 225.0258000 	 1.869200 	 -0.1019224000 	 -2.2734170000 
257.00 	 225.0306000 	 1.869200 	 -0.0981235500 	 -2.2701200000 
257.20 	 225.0338000 	 1.869200 	 -0.1002820000 	 -2.2709530000 
257.40 	 225.0354000 	 1.869200 	 -0.1020495000 	 -2.2733850000 
257.60 	 225.0385000 	 1.869200 	 -0.0981235500 	 -2.2700600000 
257.80 	 225.0338000 	 1.869150 	 -0.1004696000 	 -2.2712360000 
258.00 	 225.0306000 	 1.869150 	 -0.1018842000 	 -2.2734860000 
258.20 	 225.0258000 	 1.869100 	 -0.0980059300 	 -2.2701580000 
258.40 	 225.0226000 	 1.869100 	 -0.1003742000 	 -2.2714580000 
258.60 	 225.0163000 	 1.869100 	 -0.1017094000 	 -2.2733470000 
258.80 	 225.0115000 	 1.869100 	 -0.0978978500 	 -2.2698620000 
259.00 	 225.0115000 	 1.869100 	 -0.1007525000 	 -2.2716110000 
259.20 	 225.0115000 	 1.869100 	 -0.1014964000 	 -2.2733050000 
259.40 	 225.0115000 	 1.869100 	 -0.0978469800 	 -2.2698280000 
259.60 	 225.0067000 	 1.869100 	 -0.1010005000 	 -2.2717790000 
259.80 	 225.0067000 	 1.869100 	 -0.1012389000 	 -2.2731050000 
260.00 	 225.0036000 	 1.869100 	 -0.0977865800 	 -2.2697670000 
260.20 	 224.9988000 	 1.869100 	 -0.1013406000 	 -2.2721130000 
260.40 	 224.9956000 	 1.869100 	 -0.1010036000 	 -2.2729110000 
260.60 	 224.9908000 	 1.869100 	 -0.0977770500 	 -2.2694780000 
260.80 	 224.9877000 	 1.869100 	 -0.1015917000 	 -2.2725200000 
261.00 	 224.9861000 	 1.869100 	 -0.1007589000 	 -2.2728820000 
261.20 	 224.9797000 	 1.869100 	 -0.0978660600 	 -2.2697800000 
261.40 	 224.9749000 	 1.869100 	 -0.1016172000 	 -2.2727550000 
261.60 	 224.9702000 	 1.869100 	 -0.1002471000 	 -2.2722980000 
261.80 	 224.9670000 	 1.869100 	 -0.0981362700 	 -2.2697640000 
262.00 	 224.9575000 	 1.869100 	 -0.1020527000 	 -2.2731140000 
262.20 	 224.9559000 	 1.869100 	 -0.1002820000 	 -2.2722790000 
262.40 	 224.9479000 	 1.869100 	 -0.0981871300 	 -2.2695890000 
262.60 	 224.9447000 	 1.869100 	 -0.1021576000 	 -2.2729050000 
262.80 	 224.9400000 	 1.869150 	 -0.1001835000 	 -2.2722980000 
263.00 	 224.9368000 	 1.869175 	 -0.0983079300 	 -2.2696530000 
263.20 	 224.9368000 	 1.869225 	 -0.1020749000 	 -2.2731180000 
263.40 	 224.9368000 	 1.869275 	 -0.0999864000 	 -2.2721990000 
263.60 	 224.9368000 	 1.869325 	 -0.0981712300 	 -2.2699610000 
263.80 	 224.9368000 	 1.869350 	 -0.1022498000 	 -2.2733530000 
264.00 	 224.9320000 	 1.869400 	 -0.0995699500 	 -2.2717760000 
264.20 	 224.9320000 	 1.869425 	 -0.0985368100 	 -2.2697860000 
264.40 	 224.9289000 	 1.869475 	 -0.1022275000 	 -2.2732130000 
264.60 	 224.9305000 	 1.869525 	 -0.0994364400 	 -2.2717290000 
264.80 	 224.9320000 	 1.869575 	 -0.0984986600 	 -2.2699450000 
265.00 	 224.9400000 	 1.869600 	 -0.1023738000 	 -2.2733590000 
265.20 	 224.9432000 	 1.869650 	 -0.0991376300 	 -2.2714330000 
265.40 	 224.9511000 	 1.869675 	 -0.0990231900 	 -2.2702150000 
265.60 	 224.9575000 	 1.869700 	 -0.1023674000 	 -2.2734420000 
265.80 	 224.9670000 	 1.869750 	 -0.0988706000 	 -2.2710550000 
266.00 	 224.9734000 	 1.869775 	 -0.0994396200 	 -2.2704090000 
266.20 	 224.9829000 	 1.869775 	 -0.1035690000 	 -2.2742940000 
266.40 	 224.9924000 	 1.869775 	 -0.1000023000 	 -2.2715350000 
266.60 	 225.0020000 	 1.869800 	 -0.1005077000 	 -2.2709750000 
266.80 	 225.0115000 	 1.869800 	 -0.1034737000 	 -2.2744400000 
267.00 	 225.0163000 	 1.869800 	 -0.0999228100 	 -2.2714710000 
267.20 	 225.0226000 	 1.869800 	 -0.1004124000 	 -2.2709750000 
267.40 	 225.0242000 	 1.869800 	 -0.1034927000 	 -2.2742970000 
267.60 	 225.0226000 	 1.869800 	 -0.0999609600 	 -2.2714770000 
267.80 	 225.0226000 	 1.869800 	 -0.1005077000 	 -2.2707970000 
268.00 	 225.0179000 	 1.869800 	 -0.1035341000 	 -2.2740840000 
268.20 	 225.0147000 	 1.869800 	 -0.0997765900 	 -2.2712800000 
268.40 	 225.0115000 	 1.869800 	 -0.1007525000 	 -2.2712450000 
268.60 	 225.0115000 	 1.869800 	 -0.1033592000 	 -2.2742810000 
268.80 	 225.0115000 	 1.869800 	 -0.0995667800 	 -2.2711400000 
269.00 	 225.0147000 	 1.869800 	 -0.1007175000 	 -2.2712230000 
269.20 	 225.0147000 	 1.869800 	 -0.1034482000 	 -2.2742270000 
269.40 	 225.0131000 	 1.869800 	 -0.0997479800 	 -2.2714360000 
269.60 	 225.0115000 	 1.869800 	 -0.1005141000 	 -2.2712520000 
269.80 	 225.0052000 	 1.869800 	 -0.1033274000 	 -2.2741920000 
270.00 	 225.0036000 	 1.869800 	 -0.0995540600 	 -2.2711780000 
270.20 	 224.9988000 	 1.869800 	 -0.1009242000 	 -2.2712640000 
270.40 	 224.9956000 	 1.869800 	 -0.1033465000 	 -2.2742870000 
270.60 	 224.9908000 	 1.869800 	 -0.0995063800 	 -2.2711780000 
270.80 	 224.9908000 	 1.869800 	 -0.1009560000 	 -2.2714330000 
271.00 	 224.9908000 	 1.869800 	 -0.1033497000 	 -2.2741760000 
271.20 	 224.9908000 	 1.869800 	 -0.0998528800 	 -2.2711750000 
271.40 	 224.9908000 	 1.869800 	 -0.1007080000 	 -2.2710350000 
271.60 	 224.9956000 	 1.869800 	 -0.1035563000 	 -2.2742150000 
271.80 	 224.9956000 	 1.869800 	 -0.0995540600 	 -2.2710830000 
272.00 	 224.9956000 	 1.869800 	 -0.1007144000 	 -2.2712520000 
272.20 	 224.9956000 	 1.869800 	 -0.1032162000 	 -2.2743000000 
272.40 	 224.9908000 	 1.869800 	 -0.0992743100 	 -2.2709750000 
272.60 	 224.9829000 	 1.869800 	 -0.1011467000 	 -2.2715850000 
272.80 	 224.9749000 	 1.869800 	 -0.1031653000 	 -2.2740140000 
273.00 	 224.9686000 	 1.869800 	 -0.0991853100 	 -2.2707110000 
273.20 	 224.9591000 	 1.869800 	 -0.1014010000 	 -2.2717440000 
273.40 	 224.9559000 	 1.869800 	 -0.1029078000 	 -2.2741030000 
273.60 	 224.9511000 	 1.869800 	 -0.0992043800 	 -2.2707020000 
273.80 	 224.9511000 	 1.869800 	 -0.1015123000 	 -2.2718840000 
274.00 	 224.9511000 	 1.869825 	 -0.1032225000 	 -2.2739000000 
274.20 	 224.9479000 	 1.869850 	 -0.0992679600 	 -2.2705240000 
274.40 	 224.9479000 	 1.869900 	 -0.1015282000 	 -2.2715410000 
274.60 	 224.9400000 	 1.869925 	 -0.1032003000 	 -2.2741480000 
274.80 	 224.9400000 	 1.869950 	 -0.0992552400 	 -2.2707720000 
275.00 	 224.9368000 	 1.870000 	 -0.1014582000 	 -2.2716400000 
275.20 	 224.9368000 	 1.870025 	 -0.1032829000 	 -2.2740590000 
275.40 	 224.9400000 	 1.870075 	 -0.0993919400 	 -2.2706790000 
275.60 	 224.9447000 	 1.870125 	 -0.1017984000 	 -2.2718880000 
275.80 	 224.9447000 	 1.870150 	 -0.1033560000 	 -2.2742300000 
276.00 	 224.9479000 	 1.870175 	 -0.0991662400 	 -2.2706600000 
276.20 	 224.9511000 	 1.870200 	 -0.1017062000 	 -2.2718490000 
276.40 	 224.9559000 	 1.870250 	 -0.1029714000 	 -2.2740750000 
276.60 	 224.9591000 	 1.870275 	 -0.0990708700 	 -2.2704440000 
276.80 	 224.9638000 	 1.870300 	 -0.1016966000 	 -2.2718840000 
277.00 	 224.9718000 	 1.870325 	 -0.1030668000 	 -2.2741190000 
277.20 	 224.9797000 	 1.870325 	 -0.0996843900 	 -2.2705710000 
277.40 	 224.9877000 	 1.870350 	 -0.1023801000 	 -2.2722980000 
277.60 	 224.9988000 	 1.870375 	 -0.1034228000 	 -2.2741630000 
277.80 	 225.0036000 	 1.870350 	 -0.0996462500 	 -2.2716780000 
278.00 	 225.0115000 	 1.870350 	 -0.1023610000 	 -2.2733720000 
278.20 	 225.0147000 	 1.870350 	 -0.1032639000 	 -2.2750630000 
278.40 	 225.0147000 	 1.870350 	 -0.0997066500 	 -2.2718210000 
278.60 	 225.0147000 	 1.870350 	 -0.1021258000 	 -2.2734130000 
278.80 	 225.0131000 	 1.870350 	 -0.1033815000 	 -2.2751840000 
279.00 	 225.0115000 	 1.870350 	 -0.0995445300 	 -2.2717760000 
279.20 	 225.0115000 	 1.870350 	 -0.1023515000 	 -2.2736520000 
279.40 	 225.0083000 	 1.870350 	 -0.1029968000 	 -2.2749870000 
279.60 	 225.0067000 	 1.870350 	 -0.0995667800 	 -2.2715190000 
279.80 	 225.0067000 	 1.870350 	 -0.1026885000 	 -2.2736610000 
280.00 	 225.0067000 	 1.870350 	 -0.1027107000 	 -2.2748060000 
280.20 	 225.0067000 	 1.870350 	 -0.0994809500 	 -2.2714300000 
280.40 	 225.0067000 	 1.870350 	 -0.1029841000 	 -2.2740550000 
280.60 	 224.9988000 	 1.870350 	 -0.1025486000 	 -2.2747770000 
280.80 	 224.9988000 	 1.870350 	 -0.0994777700 	 -2.2714200000 
281.00 	 224.9956000 	 1.870350 	 -0.1032734000 	 -2.2744370000 
281.20 	 224.9877000 	 1.870350 	 -0.1022243000 	 -2.2742680000 
281.40 	 224.9813000 	 1.870350 	 -0.0996557800 	 -2.2714200000 
281.60 	 224.9749000 	 1.870350 	 -0.1035595000 	 -2.2746940000 
281.80 	 224.9718000 	 1.870350 	 -0.1020336000 	 -2.2741250000 
282.00 	 224.9670000 	 1.870350 	 -0.0999482500 	 -2.2716430000 
282.20 	 224.9718000 	 1.870350 	 -0.1037375000 	 -2.2750890000 
282.40 	 224.9718000 	 1.870375 	 -0.1015854000 	 -2.2737660000 
282.60 	 224.9749000 	 1.870400 	 -0.0999005700 	 -2.2715380000 
282.80 	 224.9718000 	 1.870425 	 -0.1038138000 	 -2.2751110000 
283.00 	 224.9718000 	 1.870425 	 -0.1010927000 	 -2.2734170000 
283.20 	 224.9670000 	 1.870475 	 -0.1002057000 	 -2.2715600000 
283.40 	 224.9638000 	 1.870475 	 -0.1036644000 	 -2.2748660000 
283.60 	 224.9591000 	 1.870500 	 -0.1005872000 	 -2.2730350000 
283.80 	 224.9527000 	 1.870525 	 -0.1001740000 	 -2.2715850000 
284.00 	 224.9511000 	 1.870550 	 -0.1035945000 	 -2.2750920000 
284.20 	 224.9479000 	 1.870575 	 -0.1004028000 	 -2.2727300000 
284.40 	 224.9511000 	 1.870600 	 -0.1001771000 	 -2.2716520000 
284.60 	 224.9511000 	 1.870625 	 -0.1035404000 	 -2.2750790000 
284.80 	 224.9591000 	 1.870675 	 -0.1002630000 	 -2.2727010000 
285.00 	 224.9638000 	 1.870700 	 -0.1002789000 	 -2.2716710000 
285.20 	 224.9670000 	 1.870725 	 -0.1035531000 	 -2.2751520000 
285.40 	 224.9718000 	 1.870725 	 -0.1001453000 	 -2.2724220000 
285.60 	 224.9734000 	 1.870750 	 -0.1005840000 	 -2.2719000000 
285.80 	 224.9797000 	 1.870775 	 -0.1034991000 	 -2.2752920000 
286.00 	 224.9797000 	 1.870750 	 -0.1007175000 	 -2.2737500000 
286.20 	 224.9829000 	 1.870775 	 -0.1013756000 	 -2.2743510000 
286.40 	 224.9877000 	 1.870800 	 -0.1041826000 	 -2.2774820000 
286.60 	 224.9908000 	 1.870800 	 -0.1006699000 	 -2.2745350000 
286.80 	 224.9940000 	 1.870800 	 -0.1020050000 	 -2.2751330000 
287.00 	 224.9956000 	 1.870800 	 -0.1041094000 	 -2.2779500000 
287.20 	 224.9908000 	 1.870800 	 -0.1003647000 	 -2.2746720000 
287.40 	 224.9908000 	 1.870825 	 -0.1019510000 	 -2.2752600000 
287.60 	 224.9908000 	 1.870800 	 -0.1039759000 	 -2.2776700000 
287.80 	 224.9877000 	 1.870800 	 -0.1003647000 	 -2.2743770000 
288.00 	 224.9877000 	 1.870800 	 -0.1022593000 	 -2.2754380000 
288.20 	 224.9877000 	 1.870800 	 -0.1038647000 	 -2.2778030000 
288.40 	 224.9877000 	 1.870800 	 -0.1001549000 	 -2.2742110000 
288.60 	 224.9829000 	 1.870800 	 -0.1024914000 	 -2.2756390000 
288.80 	 224.9829000 	 1.870800 	 -0.1037852000 	 -2.2776510000 
289.00 	 224.9797000 	 1.870800 	 -0.1002534000 	 -2.2743100000 
289.20 	 224.9797000 	 1.870800 	 -0.1026567000 	 -2.2758740000 
289.40 	 224.9781000 	 1.870825 	 -0.1035055000 	 -2.2775550000 
289.60 	 224.9781000 	 1.870850 	 -0.1000245000 	 -2.2742240000 
289.80 	 224.9749000 	 1.870850 	 -0.1028188000 	 -2.2760200000 
290.00 	 224.9718000 	 1.870875 	 -0.1035690000 	 -2.2774350000 
290.20 	 224.9718000 	 1.870875 	 -0.1000659000 	 -2.2743260000 
290.40 	 224.9670000 	 1.870875 	 -0.1034514000 	 -2.2764810000 
290.60 	 224.9686000 	 1.870900 	 -0.1035277000 	 -2.2775050000 
290.80 	 224.9718000 	 1.870925 	 -0.1004378000 	 -2.2741990000 
291.00 	 224.9718000 	 1.870950 	 -0.1038456000 	 -2.2768280000 
291.20 	 224.9718000 	 1.870975 	 -0.1031272000 	 -2.2764520000 
291.40 	 224.9718000 	 1.870975 	 -0.1002820000 	 -2.2733530000 
291.60 	 224.9718000 	 1.871000 	 -0.1038456000 	 -2.2762580000 
291.80 	 224.9670000 	 1.871025 	 -0.1030827000 	 -2.2765860000 
292.00 	 224.9670000 	 1.871050 	 -0.1001612000 	 -2.2733530000 
292.20 	 224.9638000 	 1.871075 	 -0.1035849000 	 -2.2763860000 
292.40 	 224.9670000 	 1.871075 	 -0.1026853000 	 -2.2768310000 
292.60 	 224.9638000 	 1.871125 	 -0.0998783100 	 -2.2735210000 
292.80 	 224.9670000 	 1.871125 	 -0.1033370000 	 -2.2762970000 
293.00 	 224.9638000 	 1.871150 	 -0.1025359000 	 -2.2764970000 
293.20 	 224.9670000 	 1.871175 	 -0.0998338100 	 -2.2737570000 
293.40 	 224.9654000 	 1.871175 	 -0.1034323000 	 -2.2766650000 
293.60 	 224.9670000 	 1.871225 	 -0.1022021000 	 -2.2763700000 
293.80 	 224.9734000 	 1.871225 	 -0.0999768600 	 -2.2737980000 
294.00 	 224.9749000 	 1.871250 	 -0.1038074000 	 -2.2768500000 
294.20 	 224.9797000 	 1.871275 	 -0.1022530000 	 -2.2762270000 
294.40 	 224.9829000 	 1.871250 	 -0.1007907000 	 -2.2741950000 
294.60 	 224.9829000 	 1.871275 	 -0.1045036000 	 -2.2770310000 
294.80 	 224.9829000 	 1.871300 	 -0.1025995000 	 -2.2759340000 
295.00 	 224.9877000 	 1.871325 	 -0.1007271000 	 -2.2734420000 
295.20 	 224.9877000 	 1.871300 	 -0.1038774000 	 -2.2764940000 
295.40 	 224.9908000 	 1.871300 	 -0.1019478000 	 -2.2760520000 
295.60 	 224.9956000 	 1.871300 	 -0.0998942000 	 -2.2734360000 
295.80 	 224.9988000 	 1.871300 	 -0.1036930000 	 -2.2768240000 
296.00 	 224.9956000 	 1.871300 	 -0.1017761000 	 -2.2759060000 
296.20 	 224.9908000 	 1.871300 	 -0.0999291800 	 -2.2734990000 
296.40 	 224.9908000 	 1.871300 	 -0.1039378000 	 -2.2768120000 
296.60 	 224.9877000 	 1.871300 	 -0.1018874000 	 -2.2758130000 
296.80 	 224.9877000 	 1.871300 	 -0.0999355300 	 -2.2734230000 
297.00 	 224.9877000 	 1.871300 	 -0.1037979000 	 -2.2767130000 
297.20 	 224.9829000 	 1.871300 	 -0.1016935000 	 -2.2758740000 
297.40 	 224.9829000 	 1.871300 	 -0.0999387100 	 -2.2732860000 
297.60 	 224.9797000 	 1.871325 	 -0.1042970000 	 -2.2770280000 
297.80 	 224.9797000 	 1.871325 	 -0.1020718000 	 -2.2761820000 
298.00 	 224.9749000 	 1.871350 	 -0.1007334000 	 -2.2742020000 
298.20 	 224.9749000 	 1.871375 	 -0.1046181000 	 -2.2779940000 
298.40 	 224.9749000 	 1.871350 	 -0.1014042000 	 -2.2757630000 
298.60 	 224.9670000 	 1.871375 	 -0.1003583000 	 -2.2738870000 
298.80 	 224.9670000 	 1.871400 	 -0.1039728000 	 -2.2773810000 
299.00 	 224.9638000 	 1.871425 	 -0.1013088000 	 -2.2758200000 
299.20 	 224.9638000 	 1.871450 	 -0.1002121000 	 -2.2737220000 
299.40 	 224.9638000 	 1.871475 	 -0.1038424000 	 -2.2772820000 
299.60 	 224.9638000 	 1.871475 	 -0.1020145000 	 -2.2758420000 
299.80 	 224.9670000 	 1.871500 	 -0.1006031000 	 -2.2739280000 
300.00 	 224.9670000 	 1.871525 	 -0.1045545000 	 -2.2774090000 
300.20 	 224.9749000 	 1.871550 	 -0.1017189000 	 -2.2758170000 
300.40 	 224.9797000 	 1.871575 	 -0.1008956000 	 -2.2740170000 
300.60 	 224.9797000 	 1.871550 	 -0.1050377000 	 -2.2778160000 
300.80 	 224.9829000 	 1.871550 	 -0.1027457000 	 -2.2765480000 
301.00 	 224.9829000 	 1.871575 	 -0.1008320000 	 -2.2742970000 
301.20 	 224.9877000 	 1.871600 	 -0.1047611000 	 -2.2777210000 
301.40 	 224.9877000 	 1.871600 	 -0.1023992000 	 -2.2765480000 
301.60 	 224.9877000 	 1.871600 	 -0.1011626000 	 -2.2749140000 
301.80 	 224.9877000 	 1.871600 	 -0.1050981000 	 -2.2783980000 
302.00 	 224.9877000 	 1.871600 	 -0.1025899000 	 -2.2769640000 
302.20 	 224.9908000 	 1.871600 	 -0.1013947000 	 -2.2751110000 
302.40 	 224.9908000 	 1.871600 	 -0.1052570000 	 -2.2786010000 
302.60 	 224.9908000 	 1.871600 	 -0.1025867000 	 -2.2769230000 
302.80 	 224.9908000 	 1.871600 	 -0.1013629000 	 -2.2751740000 
303.00 	 224.9877000 	 1.871600 	 -0.1051235000 	 -2.2784330000 
303.20 	 224.9829000 	 1.871600 	 -0.1023706000 	 -2.2769390000 
303.40 	 224.9797000 	 1.871600 	 -0.1012611000 	 -2.2751460000 
303.60 	 224.9749000 	 1.871600 	 -0.1051998000 	 -2.2785060000 
303.80 	 224.9718000 	 1.871625 	 -0.1020940000 	 -2.2766780000 
304.00 	 224.9654000 	 1.871650 	 -0.1017570000 	 -2.2751430000 
304.20 	 224.9638000 	 1.871675 	 -0.1053588000 	 -2.2787350000 
304.40 	 224.9591000 	 1.871700 	 -0.1020590000 	 -2.2766050000 
304.60 	 224.9559000 	 1.871725 	 -0.1018524000 	 -2.2754830000 
304.80 	 224.9559000 	 1.871725 	 -0.1050091000 	 -2.2788400000 
305.00 	 224.9511000 	 1.871775 	 -0.1014614000 	 -2.2761570000 
305.20 	 224.9479000 	 1.871800 	 -0.1020590000 	 -2.2755970000 
305.40 	 224.9447000 	 1.871825 	 -0.1051521000 	 -2.2788240000 
305.60 	 224.9447000 	 1.871875 	 -0.1015123000 	 -2.2764170000 
305.80 	 224.9447000 	 1.871900 	 -0.1020304000 	 -2.2756610000 
306.00 	 224.9463000 	 1.871925 	 -0.1051267000 	 -2.2788750000 
306.20 	 224.9511000 	 1.871950 	 -0.1012707000 	 -2.2760300000 
306.40 	 224.9575000 	 1.871975 	 -0.1021194000 	 -2.2757750000 
306.60 	 224.9638000 	 1.872000 	 -0.1049837000 	 -2.2789410000 
306.80 	 224.9718000 	 1.872025 	 -0.1011594000 	 -2.2759560000 
307.00 	 224.9749000 	 1.872050 	 -0.1023388000 	 -2.2757940000 
307.20 	 224.9797000 	 1.872050 	 -0.1048660000 	 -2.2787380000 
307.40 	 224.9877000 	 1.872050 	 -0.1006603000 	 -2.2757430000 
307.60 	 224.9893000 	 1.872050 	 -0.1026503000 	 -2.2767640000 
307.80 	 224.9908000 	 1.872050 	 -0.1043065000 	 -2.2790370000 
308.00 	 224.9924000 	 1.872050 	 -0.1004887000 	 -2.2755690000 
308.20 	 224.9956000 	 1.872050 	 -0.1028983000 	 -2.2771260000 
308.40 	 224.9972000 	 1.872050 	 -0.1040713000 	 -2.2789510000 
308.60 	 224.9988000 	 1.872050 	 -0.1004219000 	 -2.2755970000 
308.80 	 224.9988000 	 1.872050 	 -0.1029873000 	 -2.2771610000 
309.00 	 224.9988000 	 1.872050 	 -0.1038647000 	 -2.2788780000 
309.20 	 224.9988000 	 1.872050 	 -0.1003170000 	 -2.2754540000 
309.40 	 224.9956000 	 1.872050 	 -0.1034609000 	 -2.2774060000 
309.60 	 224.9956000 	 1.872050 	 -0.1038520000 	 -2.2787190000 
309.80 	 224.9908000 	 1.872050 	 -0.1003551000 	 -2.2753560000 
310.00 	 224.9908000 	 1.872050 	 -0.1033910000 	 -2.2774790000 
310.20 	 224.9908000 	 1.872050 	 -0.1036549000 	 -2.2786970000 
310.40 	 224.9908000 	 1.872050 	 -0.1002916000 	 -2.2752570000 
310.60 	 224.9908000 	 1.872050 	 -0.1035976000 	 -2.2778260000 
310.80 	 224.9877000 	 1.872050 	 -0.1033052000 	 -2.2785190000 
311.00 	 224.9829000 	 1.872050 	 -0.1003615000 	 -2.2753460000 
311.20 	 224.9797000 	 1.872075 	 -0.1036771000 	 -2.2783630000 
311.40 	 224.9797000 	 1.872100 	 -0.1030922000 	 -2.2787440000 
311.60 	 224.9749000 	 1.872100 	 -0.1000913000 	 -2.2755310000 
311.80 	 224.9749000 	 1.872100 	 -0.1051489000 	 -2.2787510000 
312.00 	 224.9749000 	 1.872100 	 -0.1038933000 	 -2.2795930000 
312.20 	 224.9718000 	 1.872125 	 -0.1012580000 	 -2.2772440000 
312.40 	 224.9718000 	 1.872150 	 -0.1048724000 	 -2.2801270000 
312.60 	 224.9718000 	 1.872150 	 -0.1037248000 	 -2.2798790000 
312.80 	 224.9718000 	 1.872175 	 -0.1013247000 	 -2.2771520000 
313.00 	 224.9718000 	 1.872225 	 -0.1048215000 	 -2.2801560000 
313.20 	 224.9670000 	 1.872225 	 -0.1028252000 	 -2.2797680000 
313.40 	 224.9638000 	 1.872225 	 -0.1007748000 	 -2.2773330000 
313.60 	 224.9591000 	 1.872250 	 -0.1043606000 	 -2.2805530000 
313.80 	 224.9559000 	 1.872275 	 -0.1024659000 	 -2.2796790000 
314.00 	 224.9511000 	 1.872325 	 -0.1009178000 	 -2.2772980000 
314.20 	 224.9495000 	 1.872350 	 -0.1044687000 	 -2.2804900000 
314.40 	 224.9511000 	 1.872375 	 -0.1023197000 	 -2.2792660000 
314.60 	 224.9511000 	 1.872400 	 -0.1009019000 	 -2.2773650000 
314.80 	 224.9559000 	 1.872450 	 -0.1044877000 	 -2.2805280000 
315.00 	 224.9638000 	 1.872450 	 -0.1022116000 	 -2.2791230000 
315.20 	 224.9686000 	 1.872475 	 -0.1009369000 	 -2.2774060000 
315.40 	 224.9765000 	 1.872500 	 -0.1043892000 	 -2.2804390000 
315.60 	 224.9861000 	 1.872500 	 -0.1036199000 	 -2.2794850000 
315.80 	 224.9956000 	 1.872500 	 -0.1021767000 	 -2.2774670000 
316.00 	 225.0036000 	 1.872500 	 -0.1059310000 	 -2.2807690000 
316.20 	 225.0115000 	 1.872500 	 -0.1034896000 	 -2.2793870000 
316.40 	 225.0179000 	 1.872500 	 -0.1020813000 	 -2.2774380000 
316.60 	 225.0226000 	 1.872500 	 -0.1058102000 	 -2.2806420000 
316.80 	 225.0258000 	 1.872500 	 -0.1038138000 	 -2.2797550000 
317.00 	 225.0258000 	 1.872500 	 -0.1020813000 	 -2.2775680000 
317.20 	 225.0226000 	 1.872500 	 -0.1057498000 	 -2.2807150000 
317.40 	 225.0210000 	 1.872500 	 -0.1036104000 	 -2.2795870000 
317.60 	 225.0163000 	 1.872500 	 -0.1020209000 	 -2.2773620000 
317.80 	 225.0147000 	 1.872500 	 -0.1057275000 	 -2.2807150000 
318.00 	 225.0115000 	 1.872500 	 -0.1037216000 	 -2.2797840000 
318.20 	 225.0067000 	 1.872500 	 -0.1020940000 	 -2.2775080000 
318.40 	 225.0036000 	 1.872500 	 -0.1056957000 	 -2.2806610000 
318.60 	 225.0004000 	 1.872500 	 -0.1037725000 	 -2.2796540000 
318.80 	 225.0036000 	 1.872500 	 -0.1019669000 	 -2.2773010000 
319.00 	 224.9988000 	 1.872500 	 -0.1058769000 	 -2.2805500000 
319.20 	 224.9972000 	 1.872500 	 -0.1039759000 	 -2.2797900000 
319.40 	 224.9956000 	 1.872500 	 -0.1019573000 	 -2.2773230000 
319.60 	 224.9908000 	 1.872500 	 -0.1057243000 	 -2.2805280000 
319.80 	 224.9877000 	 1.872500 	 -0.1039251000 	 -2.2798470000 
320.00 	 224.9829000 	 1.872500 	 -0.1019700000 	 -2.2772920000 
320.20 	 224.9797000 	 1.872500 	 -0.1056925000 	 -2.2806580000 
320.40 	 224.9797000 	 1.872500 	 -0.1038615000 	 -2.2797170000 
320.60 	 224.9797000 	 1.872500 	 -0.1020781000 	 -2.2773960000 
320.80 	 224.9749000 	 1.872500 	 -0.1057307000 	 -2.2807600000 
321.00 	 224.9749000 	 1.872500 	 -0.1036580000 	 -2.2796950000 
321.20 	 224.9718000 	 1.872500 	 -0.1020495000 	 -2.2775460000 
321.40 	 224.9718000 	 1.872500 	 -0.1056512000 	 -2.2807060000 
321.60 	 224.9702000 	 1.872525 	 -0.1037788000 	 -2.2796340000 
321.80 	 224.9718000 	 1.872550 	 -0.1016871000 	 -2.2774470000 
322.00 	 224.9718000 	 1.872575 	 -0.1054573000 	 -2.2805150000 
322.20 	 224.9718000 	 1.872600 	 -0.1038933000 	 -2.2799020000 
322.40 	 224.9670000 	 1.872625 	 -0.1017189000 	 -2.2773870000 
322.60 	 224.9638000 	 1.872625 	 -0.1053588000 	 -2.2799400000 
322.80 	 224.9559000 	 1.872650 	 -0.1039378000 	 -2.2795140000 
323.00 	 224.9495000 	 1.872675 	 -0.1015917000 	 -2.2769200000 
323.20 	 224.9463000 	 1.872700 	 -0.1050981000 	 -2.2798470000 
323.40 	 224.9447000 	 1.872750 	 -0.1041762000 	 -2.2798090000 
323.60 	 224.9479000 	 1.872775 	 -0.1014996000 	 -2.2769070000 
323.80 	 224.9559000 	 1.872800 	 -0.1052348000 	 -2.2799110000 
324.00 	 224.9654000 	 1.872825 	 -0.1040777000 	 -2.2798060000 
324.20 	 224.9718000 	 1.872850 	 -0.1013215000 	 -2.2770210000 
324.40 	 224.9749000 	 1.872875 	 -0.1052666000 	 -2.2796790000 
324.60 	 224.9797000 	 1.872875 	 -0.1043733000 	 -2.2795360000 
324.80 	 224.9813000 	 1.872875 	 -0.1019827000 	 -2.2769010000 
325.00 	 224.9829000 	 1.872900 	 -0.1054223000 	 -2.2797710000 
325.20 	 224.9877000 	 1.872900 	 -0.1050758000 	 -2.2798060000 
325.40 	 224.9908000 	 1.872900 	 -0.1021703000 	 -2.2777300000 
325.60 	 224.9956000 	 1.872900 	 -0.1057657000 	 -2.2806990000 
325.80 	 225.0020000 	 1.872900 	 -0.1046689000 	 -2.2805050000 
326.00 	 225.0083000 	 1.872900 	 -0.1022848000 	 -2.2777810000 
326.20 	 225.0115000 	 1.872900 	 -0.1060931000 	 -2.2809150000 
326.40 	 225.0115000 	 1.872900 	 -0.1043606000 	 -2.2801430000 
326.60 	 225.0131000 	 1.872900 	 -0.1022402000 	 -2.2776670000 
326.80 	 225.0067000 	 1.872900 	 -0.1060994000 	 -2.2810680000 
327.00 	 225.0067000 	 1.872900 	 -0.1041603000 	 -2.2800130000 
327.20 	 225.0004000 	 1.872900 	 -0.1025836000 	 -2.2777720000 
327.40 	 224.9988000 	 1.872900 	 -0.1060677000 	 -2.2811350000 
327.60 	 224.9988000 	 1.872900 	 -0.1034768000 	 -2.2794470000 
327.80 	 224.9988000 	 1.872900 	 -0.1029142000 	 -2.2780930000 
328.00 	 224.9988000 	 1.872900 	 -0.1064777000 	 -2.2812750000 
328.20 	 224.9988000 	 1.872900 	 -0.1033592000 	 -2.2793640000 
328.40 	 224.9908000 	 1.872900 	 -0.1030223000 	 -2.2780930000 
328.60 	 224.9877000 	 1.872900 	 -0.1062330000 	 -2.2815070000 
328.80 	 224.9797000 	 1.872900 	 -0.1030445000 	 -2.2789730000 
329.00 	 224.9734000 	 1.872900 	 -0.1030382000 	 -2.2782170000 
329.20 	 224.9670000 	 1.872925 	 -0.1065381000 	 -2.2817450000 
329.40 	 224.9638000 	 1.872925 	 -0.1029936000 	 -2.2793510000 
329.60 	 224.9591000 	 1.872950 	 -0.1029460000 	 -2.2784650000 
329.80 	 224.9559000 	 1.872975 	 -0.1063156000 	 -2.2817070000 
330.00 	 224.9559000 	 1.873025 	 -0.1031971000 	 -2.2793830000 
330.20 	 224.9559000 	 1.873050 	 -0.1031907000 	 -2.2787220000 
330.40 	 224.9591000 	 1.873075 	 -0.1062679000 	 -2.2817870000 
330.60 	 224.9559000 	 1.873100 	 -0.1029555000 	 -2.2791770000 
330.80 	 224.9575000 	 1.873125 	 -0.1033624000 	 -2.2787060000 
331.00 	 224.9559000 	 1.873150 	 -0.1060899000 	 -2.2818280000 
331.20 	 224.9591000 	 1.873175 	 -0.1027044000 	 -2.2790560000 
331.40 	 224.9638000 	 1.873200 	 -0.1035658000 	 -2.2791290000 
331.60 	 224.9670000 	 1.873225 	 -0.1062298000 	 -2.2818500000 
331.80 	 224.9749000 	 1.873225 	 -0.1024691000 	 -2.2789800000 
332.00 	 224.9797000 	 1.873250 	 -0.1037280000 	 -2.2792690000 
332.20 	 224.9829000 	 1.873275 	 -0.1061471000 	 -2.2819300000 
332.40 	 224.9877000 	 1.873250 	 -0.1030827000 	 -2.2791580000 
332.60 	 224.9908000 	 1.873250 	 -0.1043129000 	 -2.2795930000 
332.80 	 224.9877000 	 1.873250 	 -0.1067479000 	 -2.2821330000 
333.00 	 224.9893000 	 1.873250 	 -0.1032448000 	 -2.2794720000 
333.20 	 224.9908000 	 1.873250 	 -0.1040173000 	 -2.2793740000 
333.40 	 224.9908000 	 1.873250 	 -0.1066653000 	 -2.2822060000 
333.60 	 224.9908000 	 1.873250 	 -0.1034292000 	 -2.2797710000 
333.80 	 224.9877000 	 1.873250 	 -0.1034164000 	 -2.2789860000 
334.00 	 224.9877000 	 1.873250 	 -0.1065445000 	 -2.2821430000 
334.20 	 224.9877000 	 1.873250 	 -0.1034101000 	 -2.2798000000 
334.40 	 224.9829000 	 1.873250 	 -0.1036040000 	 -2.2789100000 
334.60 	 224.9797000 	 1.873275 	 -0.1062425000 	 -2.2816310000 
334.80 	 224.9749000 	 1.873300 	 -0.1030318000 	 -2.2788880000 
335.00 	 224.9702000 	 1.873325 	 -0.1035722000 	 -2.2784330000 
335.20 	 224.9638000 	 1.873300 	 -0.1070213000 	 -2.2814460000 
335.40 	 224.9575000 	 1.873325 	 -0.1030636000 	 -2.2788210000 
335.60 	 224.9591000 	 1.873350 	 -0.1038901000 	 -2.2785980000 
335.80 	 224.9559000 	 1.873375 	 -0.1065508000 	 -2.2815640000 
336.00 	 224.9591000 	 1.873400 	 -0.1031717000 	 -2.2788400000 
336.20 	 224.9638000 	 1.873425 	 -0.1038583000 	 -2.2785470000 
336.40 	 224.9670000 	 1.873450 	 -0.1067797000 	 -2.2816690000 
336.60 	 224.9718000 	 1.873475 	 -0.1035309000 	 -2.2795610000 
336.80 	 224.9797000 	 1.873475 	 -0.1035182000 	 -2.2786620000 
337.00 	 224.9829000 	 1.873500 	 -0.1065922000 	 -2.2818470000 
337.20 	 224.9908000 	 1.873500 	 -0.1036676000 	 -2.2791160000 
337.40 	 224.9924000 	 1.873500 	 -0.1041222000 	 -2.2786550000 
337.60 	 224.9956000 	 1.873500 	 -0.1067797000 	 -2.2818600000 
337.80 	 224.9956000 	 1.873500 	 -0.1034896000 	 -2.2791000000 
338.00 	 224.9940000 	 1.873500 	 -0.1037502000 	 -2.2786490000 
338.20 	 224.9908000 	 1.873500 	 -0.1068179000 	 -2.2815900000 
338.40 	 224.9877000 	 1.873500 	 -0.1035563000 	 -2.2792180000 
338.60 	 224.9877000 	 1.873500 	 -0.1037248000 	 -2.2784970000 
338.80 	 224.9877000 	 1.873500 	 -0.1070754000 	 -2.2817390000 
339.00 	 224.9877000 	 1.873500 	 -0.1037121000 	 -2.2794220000 
339.20 	 224.9877000 	 1.873500 	 -0.1037693000 	 -2.2785030000 
339.40 	 224.9877000 	 1.873500 	 -0.1068815000 	 -2.2815100000 
339.60 	 224.9829000 	 1.873500 	 -0.1036358000 	 -2.2792150000 
339.80 	 224.9797000 	 1.873500 	 -0.1034578000 	 -2.2783690000 
340.00 	 224.9749000 	 1.873525 	 -0.1070722000 	 -2.2810900000 
340.20 	 224.9638000 	 1.873550 	 -0.1043987000 	 -2.2789730000 
340.40 	 224.9559000 	 1.873550 	 -0.1041698000 	 -2.2777270000 
340.60 	 224.9479000 	 1.873575 	 -0.1075204000 	 -2.2812180000 
340.80 	 224.9432000 	 1.873625 	 -0.1041698000 	 -2.2789380000 
341.00 	 224.9368000 	 1.873650 	 -0.1041635000 	 -2.2778070000 
341.20 	 224.9336000 	 1.873700 	 -0.1076921000 	 -2.2810810000 
341.40 	 224.9368000 	 1.873725 	 -0.1047262000 	 -2.2793070000 
341.60 	 224.9368000 	 1.873775 	 -0.1036485000 	 -2.2775270000 
341.80 	 224.9400000 	 1.873825 	 -0.1076349000 	 -2.2810940000 
342.00 	 224.9447000 	 1.873850 	 -0.1048056000 	 -2.2793990000 
342.20 	 224.9479000 	 1.873875 	 -0.1040745000 	 -2.2777750000 
342.40 	 224.9527000 	 1.873925 	 -0.1075077000 	 -2.2811290000 
342.60 	 224.9591000 	 1.873950 	 -0.1042175000 	 -2.2788330000 
342.80 	 224.9670000 	 1.873975 	 -0.1040936000 	 -2.2776950000 
343.00 	 224.9718000 	 1.873975 	 -0.1075808000 	 -2.2811220000 
343.20 	 224.9765000 	 1.874000 	 -0.1048247000 	 -2.2792400000 
343.40 	 224.9861000 	 1.874025 	 -0.1040014000 	 -2.2777370000 
343.60 	 224.9908000 	 1.874000 	 -0.1077429000 	 -2.2821970000 
343.80 	 224.9972000 	 1.874000 	 -0.1048025000 	 -2.2802350000 
344.00 	 225.0052000 	 1.874000 	 -0.1037884000 	 -2.2783630000 
344.20 	 225.0115000 	 1.874000 	 -0.1076953000 	 -2.2818500000 
344.40 	 225.0147000 	 1.874000 	 -0.1050345000 	 -2.2802890000 
344.60 	 225.0147000 	 1.874000 	 -0.1037184000 	 -2.2782710000 
344.80 	 225.0147000 	 1.874000 	 -0.1076984000 	 -2.2816400000 
345.00 	 225.0115000 	 1.874000 	 -0.1047866000 	 -2.2799560000 
345.20 	 225.0083000 	 1.874000 	 -0.1039696000 	 -2.2781820000 
345.40 	 225.0067000 	 1.874000 	 -0.1075935000 	 -2.2816750000 
345.60 	 225.0036000 	 1.874000 	 -0.1051235000 	 -2.2800730000 
345.80 	 224.9988000 	 1.874000 	 -0.1036390000 	 -2.2779270000 
346.00 	 224.9956000 	 1.874000 	 -0.1076253000 	 -2.2814850000 
346.20 	 224.9908000 	 1.874000 	 -0.1054382000 	 -2.2803470000 
346.40 	 224.9908000 	 1.874000 	 -0.1035913000 	 -2.2780580000 
346.60 	 224.9877000 	 1.874000 	 -0.1074632000 	 -2.2815900000 
346.80 	 224.9877000 	 1.874000 	 -0.1055113000 	 -2.2807220000 
347.00 	 224.9829000 	 1.874000 	 -0.1035595000 	 -2.2781910000 
347.20 	 224.9829000 	 1.874000 	 -0.1074251000 	 -2.2816210000 
347.40 	 224.9797000 	 1.874000 	 -0.1053556000 	 -2.2803530000 
347.60 	 224.9749000 	 1.874000 	 -0.1035309000 	 -2.2781440000 
347.80 	 224.9749000 	 1.874025 	 -0.1074155000 	 -2.2807600000 
348.00 	 224.9718000 	 1.874050 	 -0.1060422000 	 -2.2805690000 
348.20 	 224.9718000 	 1.874050 	 -0.1034578000 	 -2.2777140000 
348.40 	 224.9686000 	 1.874075 	 -0.1074092000 	 -2.2808270000 
348.60 	 224.9670000 	 1.874100 	 -0.1059151000 	 -2.2806100000 
348.80 	 224.9638000 	 1.874125 	 -0.1034101000 	 -2.2775050000 
349.00 	 224.9559000 	 1.874125 	 -0.1070881000 	 -2.2803240000 
349.20 	 224.9559000 	 1.874175 	 -0.1064523000 	 -2.2806200000 
349.40 	 224.9479000 	 1.874200 	 -0.1035277000 	 -2.2775010000 
349.60 	 224.9479000 	 1.874225 	 -0.1071517000 	 -2.2804990000 
349.80 	 224.9511000 	 1.874250 	 -0.1062425000 	 -2.2806990000 
350.00 	 224.9559000 	 1.874275 	 -0.1033815000 	 -2.2775460000 
350.20 	 224.9591000 	 1.874300 	 -0.1072566000 	 -2.2806070000 
350.40 	 224.9670000 	 1.874325 	 -0.1060136000 	 -2.2805470000 
350.60 	 224.9718000 	 1.874375 	 -0.1032098000 	 -2.2774310000 
350.80 	 224.9749000 	 1.874375 	 -0.1071103000 	 -2.2806390000 
351.00 	 224.9749000 	 1.874400 	 -0.1063665000 	 -2.2809730000 
351.20 	 224.9797000 	 1.874400 	 -0.1033370000 	 -2.2777300000 
351.40 	 224.9861000 	 1.874400 	 -0.1070786000 	 -2.2807060000 
351.60 	 224.9908000 	 1.874400 	 -0.1062743000 	 -2.2813190000 
351.80 	 224.9956000 	 1.874400 	 -0.1032956000 	 -2.2778030000 
352.00 	 224.9988000 	 1.874400 	 -0.1068465000 	 -2.2803500000 
352.20 	 224.9988000 	 1.874400 	 -0.1066335000 	 -2.2812680000 
352.40 	 225.0020000 	 1.874400 	 -0.1032289000 	 -2.2778860000 
352.60 	 225.0036000 	 1.874400 	 -0.1071390000 	 -2.2807820000 
352.80 	 225.0036000 	 1.874400 	 -0.1063410000 	 -2.2809310000 
353.00 	 224.9988000 	 1.874400 	 -0.1031812000 	 -2.2777430000 
353.20 	 224.9988000 	 1.874400 	 -0.1066303000 	 -2.2803210000 
353.40 	 224.9956000 	 1.874425 	 -0.1065985000 	 -2.2811630000 
353.60 	 224.9908000 	 1.874400 	 -0.1032480000 	 -2.2778480000 
353.80 	 224.9877000 	 1.874400 	 -0.1065954000 	 -2.2800920000 
354.00 	 224.9845000 	 1.874400 	 -0.1067384000 	 -2.2811600000 
354.20 	 224.9829000 	 1.874400 	 -0.1032194000 	 -2.2776890000 
354.40 	 224.9797000 	 1.874425 	 -0.1066271000 	 -2.2799110000 
354.60 	 224.9797000 	 1.874450 	 -0.1070976000 	 -2.2813920000 
354.80 	 224.9749000 	 1.874450 	 -0.1034546000 	 -2.2778890000 
355.00 	 224.9718000 	 1.874475 	 -0.1062870000 	 -2.2801620000 
355.20 	 224.9638000 	 1.874475 	 -0.1074696000 	 -2.2821870000 
355.40 	 224.9591000 	 1.874500 	 -0.1039092000 	 -2.2785380000 
355.60 	 224.9559000 	 1.874525 	 -0.1066271000 	 -2.2802730000 
355.80 	 224.9559000 	 1.874550 	 -0.1076921000 	 -2.2820890000 
356.00 	 224.9559000 	 1.874575 	 -0.1038615000 	 -2.2788750000 
356.20 	 224.9591000 	 1.874600 	 -0.1062202000 	 -2.2801720000 
356.40 	 224.9622000 	 1.874625 	 -0.1079528000 	 -2.2824640000 
356.60 	 224.9638000 	 1.874650 	 -0.1040522000 	 -2.2790110000 
356.80 	 224.9670000 	 1.874675 	 -0.1060359000 	 -2.2803850000 
357.00 	 224.9670000 	 1.874675 	 -0.1079782000 	 -2.2827080000 
357.20 	 224.9749000 	 1.874725 	 -0.1039092000 	 -2.2792180000 
357.40 	 224.9797000 	 1.874725 	 -0.1055368000 	 -2.2799460000 
357.60 	 224.9829000 	 1.874750 	 -0.1076794000 	 -2.2826070000 
357.80 	 224.9845000 	 1.874775 	 -0.1036962000 	 -2.2791390000 
358.00 	 224.9877000 	 1.874750 	 -0.0994873000 	 -2.2803240000 
358.20 	 224.9893000 	 1.874750 	 -0.1014709000 	 -2.2827310000 
358.40 	 224.9908000 	 1.874750 	 -0.0975036600 	 -2.2796440000 
358.60 	 224.9908000 	 1.874750 	 -0.0992743100 	 -2.2800290000 
358.80 	 224.9956000 	 1.874750 	 -0.1014423000 	 -2.2828100000 
359.00 	 224.9956000 	 1.874750 	 -0.0976880400 	 -2.2796850000 
359.20 	 224.9956000 	 1.874750 	 -0.0993474300 	 -2.2801210000 
359.40 	 224.9908000 	 1.874750 	 -0.1017030000 	 -2.2828170000 
359.60 	 224.9893000 	 1.874750 	 -0.0979169200 	 -2.2797970000 
359.80 	 224.9877000 	 1.874750 	 -0.0992711400 	 -2.2799400000 
360.00 	 224.9829000 	 1.874750 	 -0.1014137000 	 -2.2827940000 
360.20 	 224.9797000 	 1.874750 	 -0.0976721400 	 -2.2798570000 
360.40 	 224.9797000 	 1.874750 	 -0.0990041100 	 -2.2798000000 
360.60 	 224.9749000 	 1.874775 	 -0.1015854000 	 -2.2828260000 
360.80 	 224.9718000 	 1.874800 	 -0.0979741400 	 -2.2796150000 
361.00 	 224.9670000 	 1.874825 	 -0.0993855800 	 -2.2796310000 
361.20 	 224.9638000 	 1.874825 	 -0.1077398000 	 -2.2824640000 
361.40 	 224.9591000 	 1.874850 	 -0.1039537000 	 -2.2792530000 
361.60 	 224.9591000 	 1.874875 	 -0.1052698000 	 -2.2795360000 
361.80 	 224.9591000 	 1.874900 	 -0.1075586000 	 -2.2824190000 
362.00 	 224.9591000 	 1.874925 	 -0.1036803000 	 -2.2790430000 
362.20 	 224.9591000 	 1.874925 	 -0.1051966000 	 -2.2793960000 
362.40 	 224.9591000 	 1.874950 	 -0.1076444000 	 -2.2821930000 
362.60 	 224.9638000 	 1.874975 	 -0.1036835000 	 -2.2790810000 
362.80 	 224.9638000 	 1.875000 	 -0.1056258000 	 -2.2796630000 
363.00 	 224.9638000 	 1.875025 	 -0.1075681000 	 -2.2822700000 
363.20 	 224.9670000 	 1.875025 	 -0.1036580000 	 -2.2791800000 
363.40 	 224.9670000 	 1.875050 	 -0.1051871000 	 -2.2795770000 
363.60 	 224.9670000 	 1.875075 	 -0.1075681000 	 -2.2825810000 
363.80 	 224.9670000 	 1.875100 	 -0.1040681000 	 -2.2794690000 
364.00 	 224.9686000 	 1.875100 	 -0.1036898000 	 -2.2796440000 
364.20 	 224.9718000 	 1.875125 	 -0.1042016000 	 -2.2826700000 
364.40 	 224.9718000 	 1.875150 	 -0.1006635000 	 -2.2789890000 
364.60 	 224.9749000 	 1.875175 	 -0.1023293000 	 -2.2800860000 
364.80 	 224.9797000 	 1.875200 	 -0.1051108000 	 -2.2827210000 
365.00 	 224.9829000 	 1.875200 	 -0.1016966000 	 -2.2795070000 
365.20 	 224.9877000 	 1.875200 	 -0.1058229000 	 -2.2800450000 
365.40 	 224.9940000 	 1.875200 	 -0.1083438000 	 -2.2828510000 
365.60 	 224.9956000 	 1.875200 	 -0.1044750000 	 -2.2797780000 
365.80 	 224.9988000 	 1.875200 	 -0.1057402000 	 -2.2800130000 
366.00 	 224.9988000 	 1.875200 	 -0.1080863000 	 -2.2828580000 
366.20 	 224.9988000 	 1.875200 	 -0.1044178000 	 -2.2796220000 
366.40 	 224.9988000 	 1.875200 	 -0.1054478000 	 -2.2797490000 
366.60 	 225.0036000 	 1.875200 	 -0.1081880000 	 -2.2828230000 
366.80 	 225.0036000 	 1.875200 	 -0.1043224000 	 -2.2796570000 
367.00 	 225.0036000 	 1.875200 	 -0.1056703000 	 -2.2799430000 
367.20 	 224.9988000 	 1.875200 	 -0.1080195000 	 -2.2827880000 
367.40 	 224.9988000 	 1.875200 	 -0.1040395000 	 -2.2795230000 
367.60 	 224.9988000 	 1.875200 	 -0.1058324000 	 -2.2799750000 
367.80 	 224.9956000 	 1.875200 	 -0.1081022000 	 -2.2827940000 
368.00 	 224.9956000 	 1.875200 	 -0.1040777000 	 -2.2795800000 
368.20 	 224.9908000 	 1.875200 	 -0.1057498000 	 -2.2800060000 
368.40 	 224.9877000 	 1.875200 	 -0.1079432000 	 -2.2827150000 
368.60 	 224.9797000 	 1.875200 	 -0.1040554000 	 -2.2793100000 
368.80 	 224.9749000 	 1.875200 	 -0.1059278000 	 -2.2801270000 
369.00 	 224.9718000 	 1.875225 	 -0.1014264000 	 -2.2828800000 
369.20 	 224.9718000 	 1.875250 	 -0.0982952100 	 -2.2794820000 
369.40 	 224.9670000 	 1.875275 	 -0.1002185000 	 -2.2801270000 
369.60 	 224.9718000 	 1.875300 	 -0.1025105000 	 -2.2827820000 
369.80 	 224.9670000 	 1.875325 	 -0.0984795900 	 -2.2794060000 
370.00 	 224.9638000 	 1.875325 	 -0.1001294000 	 -2.2805820000 
370.20 	 224.9622000 	 1.875350 	 -0.1016553000 	 -2.2828550000 
370.40 	 224.9575000 	 1.875375 	 -0.0977738700 	 -2.2795710000 
370.60 	 224.9591000 	 1.875400 	 -0.0999959300 	 -2.2805600000 
370.80 	 224.9559000 	 1.875425 	 -0.1015790000 	 -2.2829820000 
371.00 	 224.9559000 	 1.875425 	 -0.0977897600 	 -2.2797780000 
371.20 	 224.9591000 	 1.875475 	 -0.0995985600 	 -2.2805530000 
371.40 	 224.9591000 	 1.875500 	 -0.1015154000 	 -2.2830960000 
371.60 	 224.9638000 	 1.875525 	 -0.0977643400 	 -2.2796660000 
371.80 	 224.9670000 	 1.875525 	 -0.1066367000 	 -2.2821010000 
372.00 	 224.9686000 	 1.875550 	 -0.1082993000 	 -2.2848540000 
372.20 	 224.9734000 	 1.875575 	 -0.1043733000 	 -2.2815320000 
372.40 	 224.9749000 	 1.875600 	 -0.1071548000 	 -2.2833160000 
372.60 	 224.9797000 	 1.875600 	 -0.1079178000 	 -2.2849780000 
372.80 	 224.9829000 	 1.875600 	 -0.1046753000 	 -2.2819550000 
373.00 	 224.9877000 	 1.875600 	 -0.1072629000 	 -2.2834140000 
373.20 	 224.9877000 	 1.875600 	 -0.1080481000 	 -2.2850580000 
373.40 	 224.9956000 	 1.875600 	 -0.1046594000 	 -2.2819040000 
373.60 	 224.9972000 	 1.875600 	 -0.1071548000 	 -2.2836240000 
373.80 	 224.9988000 	 1.875600 	 -0.1080831000 	 -2.2850130000 
374.00 	 225.0036000 	 1.875600 	 -0.1044178000 	 -2.2819610000 
374.20 	 225.0067000 	 1.875600 	 -0.1071390000 	 -2.2837510000 
374.40 	 225.0067000 	 1.875600 	 -0.1079210000 	 -2.2850990000 
374.60 	 225.0115000 	 1.875600 	 -0.1044083000 	 -2.2818730000 
374.80 	 225.0115000 	 1.875600 	 -0.1074537000 	 -2.2837510000 
375.00 	 225.0115000 	 1.875600 	 -0.1078192000 	 -2.2850990000 
375.20 	 225.0115000 	 1.875600 	 -0.1045068000 	 -2.2818950000 
375.40 	 225.0115000 	 1.875600 	 -0.1073837000 	 -2.2838180000 
375.60 	 225.0099000 	 1.875600 	 -0.1078637000 	 -2.2850510000 
375.80 	 225.0067000 	 1.875600 	 -0.1044528000 	 -2.2818370000 
376.00 	 225.0036000 	 1.875600 	 -0.1072057000 	 -2.2842220000 
376.20 	 224.9988000 	 1.875600 	 -0.1075935000 	 -2.2849850000 
376.40 	 224.9956000 	 1.875600 	 -0.1044083000 	 -2.2818600000 
376.60 	 224.9877000 	 1.875600 	 -0.1074537000 	 -2.2841390000 
376.80 	 224.9845000 	 1.875600 	 -0.1077112000 	 -2.2850990000 
377.00 	 224.9797000 	 1.875600 	 -0.1045895000 	 -2.2817640000 
377.20 	 224.9797000 	 1.875625 	 -0.1072375000 	 -2.2840150000 
377.40 	 224.9749000 	 1.875650 	 -0.1075141000 	 -2.2852420000 
377.60 	 224.9749000 	 1.875650 	 -0.1042080000 	 -2.2819110000 
377.80 	 224.9749000 	 1.875650 	 -0.1076094000 	 -2.2831920000 
378.00 	 224.9749000 	 1.875650 	 -0.1074759000 	 -2.2834400000 
378.20 	 224.9718000 	 1.875675 	 -0.1037820000 	 -2.2804580000 
378.40 	 224.9718000 	 1.875700 	 -0.1071040000 	 -2.2829790000 
378.60 	 224.9718000 	 1.875725 	 -0.1070340000 	 -2.2836490000 
378.80 	 224.9718000 	 1.875750 	 -0.1037407000 	 -2.2804480000 
379.00 	 224.9670000 	 1.875775 	 -0.1070690000 	 -2.2830490000 
379.20 	 224.9654000 	 1.875775 	 -0.1066081000 	 -2.2835160000 
379.40 	 224.9638000 	 1.875800 	 -0.1036167000 	 -2.2803500000 
379.60 	 224.9638000 	 1.875825 	 -0.1072502000 	 -2.2833220000 
379.80 	 224.9638000 	 1.875825 	 -0.1061281000 	 -2.2831030000 
380.00 	 224.9718000 	 1.875875 	 -0.1036199000 	 -2.2801850000 
380.20 	 224.9781000 	 1.875875 	 -0.1075586000 	 -2.2835060000 
380.40 	 224.9877000 	 1.875900 	 -0.1058865000 	 -2.2827910000 
380.60 	 224.9972000 	 1.875900 	 -0.1040363000 	 -2.2802670000 
380.80 	 225.0067000 	 1.875900 	 -0.1084518000 	 -2.2836650000 
381.00 	 225.0179000 	 1.875900 	 -0.1063283000 	 -2.2827690000 
381.20 	 225.0226000 	 1.875900 	 -0.1047929000 	 -2.2804390000 
381.40 	 225.0258000 	 1.875900 	 -0.1085440000 	 -2.2837670000 
381.60 	 225.0306000 	 1.875900 	 -0.1065000000 	 -2.2828260000 
381.80 	 225.0322000 	 1.875900 	 -0.1046181000 	 -2.2805150000 
382.00 	 225.0306000 	 1.875900 	 -0.1085218000 	 -2.2839710000 
382.20 	 225.0306000 	 1.875900 	 -0.1062902000 	 -2.2826770000 
382.40 	 225.0258000 	 1.875900 	 -0.1048406000 	 -2.2804040000 
382.60 	 225.0226000 	 1.875850 	 -0.1086299000 	 -2.2839000000 
382.80 	 225.0179000 	 1.875850 	 -0.1059755000 	 -2.2822670000 
383.00 	 225.0147000 	 1.875850 	 -0.1050345000 	 -2.2806200000 
383.20 	 225.0115000 	 1.875850 	 -0.1086394000 	 -2.2840880000 
383.40 	 225.0067000 	 1.875850 	 -0.1054637000 	 -2.2817710000 
383.60 	 225.0067000 	 1.875850 	 -0.1052984000 	 -2.2807060000 
383.80 	 225.0052000 	 1.875850 	 -0.1088969000 	 -2.2842600000 
384.00 	 225.0036000 	 1.875850 	 -0.1056830000 	 -2.2817930000 
384.20 	 225.0036000 	 1.875850 	 -0.1051585000 	 -2.2805820000 
384.40 	 225.0036000 	 1.875850 	 -0.1086553000 	 -2.2840600000 
384.60 	 225.0036000 	 1.875850 	 -0.1057720000 	 -2.2819260000 
384.80 	 225.0052000 	 1.875850 	 -0.1054923000 	 -2.2806520000 
385.00 	 225.0067000 	 1.875850 	 -0.1088079000 	 -2.2841040000 
385.20 	 225.0036000 	 1.875850 	 -0.1055272000 	 -2.2817010000 
385.40 	 224.9956000 	 1.875850 	 -0.1055400000 	 -2.2808580000 
385.60 	 224.9940000 	 1.875850 	 -0.1087221000 	 -2.2840560000 
385.80 	 224.9877000 	 1.875850 	 -0.1054955000 	 -2.2817580000 
386.00 	 224.9829000 	 1.875850 	 -0.1057498000 	 -2.2809860000 
386.20 	 224.9829000 	 1.875850 	 -0.1089096000 	 -2.2840790000 
386.40 	 224.9829000 	 1.875850 	 -0.1055431000 	 -2.2818180000 
386.60 	 224.9861000 	 1.875850 	 -0.1056194000 	 -2.2809000000 
386.80 	 224.9829000 	 1.875850 	 -0.1087411000 	 -2.2840280000 
387.00 	 224.9877000 	 1.875850 	 -0.1050154000 	 -2.2811920000 
387.20 	 224.9829000 	 1.875850 	 -0.1061344000 	 -2.2810330000 
387.40 	 224.9829000 	 1.875850 	 -0.1087920000 	 -2.2841230000 
387.60 	 224.9797000 	 1.875850 	 -0.1051299000 	 -2.2813190000 
387.80 	 224.9749000 	 1.875850 	 -0.1057116000 	 -2.2809190000 
388.00 	 224.9718000 	 1.875850 	 -0.1087189000 	 -2.2839740000 
388.20 	 224.9638000 	 1.875850 	 -0.1053365000 	 -2.2814430000 
388.40 	 224.9638000 	 1.875850 	 -0.1055304000 	 -2.2807950000 
388.60 	 224.9591000 	 1.875900 	 -0.1086012000 	 -2.2840020000 
388.80 	 224.9638000 	 1.875900 	 -0.1052348000 	 -2.2815260000 
389.00 	 224.9638000 	 1.875925 	 -0.1056544000 	 -2.2807280000 
389.20 	 224.9670000 	 1.875950 	 -0.1087252000 	 -2.2840560000 
389.40 	 224.9638000 	 1.875975 	 -0.1050218000 	 -2.2815100000 
389.60 	 224.9622000 	 1.876000 	 -0.1056703000 	 -2.2806360000 
389.80 	 224.9559000 	 1.876025 	 -0.1088047000 	 -2.2840880000 
390.00 	 224.9543000 	 1.876025 	 -0.1053143000 	 -2.2814430000 
390.20 	 224.9511000 	 1.876075 	 -0.1055940000 	 -2.2807410000 
390.40 	 224.9511000 	 1.876100 	 -0.1087284000 	 -2.2840150000 
390.60 	 224.9559000 	 1.876125 	 -0.1053842000 	 -2.2813990000 
390.80 	 224.9559000 	 1.876150 	 -0.1057021000 	 -2.2807600000 
391.00 	 224.9638000 	 1.876175 	 -0.1085758000 	 -2.2840850000 
391.20 	 224.9670000 	 1.876200 	 -0.1052411000 	 -2.2813070000 
391.40 	 224.9718000 	 1.876225 	 -0.1058642000 	 -2.2808520000 
391.60 	 224.9797000 	 1.876225 	 -0.1086458000 	 -2.2841200000 
391.80 	 224.9829000 	 1.876275 	 -0.1049900000 	 -2.2811790000 
392.00 	 224.9908000 	 1.876250 	 -0.1063347000 	 -2.2813800000 
392.20 	 224.9956000 	 1.876250 	 -0.1087570000 	 -2.2844820000 
392.40 	 224.9956000 	 1.876250 	 -0.1050154000 	 -2.2812050000 
392.60 	 225.0004000 	 1.876250 	 -0.1061535000 	 -2.2816280000 
392.80 	 225.0036000 	 1.876250 	 -0.1085377000 	 -2.2843430000 
393.00 	 225.0099000 	 1.876250 	 -0.1047293000 	 -2.2813800000 
393.20 	 225.0147000 	 1.876250 	 -0.1064046000 	 -2.2816500000 
393.40 	 225.0179000 	 1.876250 	 -0.1085122000 	 -2.2843170000 
393.60 	 225.0210000 	 1.876250 	 -0.1046626000 	 -2.2811730000 
393.80 	 225.0179000 	 1.876250 	 -0.1059945000 	 -2.2814970000 
394.00 	 225.0195000 	 1.876250 	 -0.1085790000 	 -2.2848420000 
394.20 	 225.0179000 	 1.876250 	 -0.1049550000 	 -2.2819960000 
394.40 	 225.0147000 	 1.876250 	 -0.1062552000 	 -2.2823650000 
394.60 	 225.0115000 	 1.876250 	 -0.1083628000 	 -2.2852040000 
394.80 	 225.0099000 	 1.876250 	 -0.1048215000 	 -2.2821010000 
395.00 	 225.0083000 	 1.876250 	 -0.1062616000 	 -2.2824450000 
395.20 	 225.0052000 	 1.876250 	 -0.1083310000 	 -2.2851370000 
395.40 	 225.0036000 	 1.876250 	 -0.1049169000 	 -2.2820500000 
395.60 	 225.0036000 	 1.876250 	 -0.1061694000 	 -2.2827500000 
395.80 	 224.9988000 	 1.876250 	 -0.1084328000 	 -2.2854010000 
396.00 	 224.9988000 	 1.876250 	 -0.1049423000 	 -2.2823620000 
396.20 	 224.9956000 	 1.876250 	 -0.1062997000 	 -2.2827530000 
396.40 	 224.9956000 	 1.876250 	 -0.1084550000 	 -2.2854110000 
396.60 	 224.9908000 	 1.876250 	 -0.1046562000 	 -2.2823910000 
396.80 	 224.9877000 	 1.876250 	 -0.1062234000 	 -2.2829120000 
397.00 	 224.9829000 	 1.876250 	 -0.1082675000 	 -2.2853060000 
397.20 	 224.9797000 	 1.876250 	 -0.1047452000 	 -2.2822760000 
397.40 	 224.9797000 	 1.876250 	 -0.1066081000 	 -2.2830360000 
397.60 	 224.9749000 	 1.876250 	 -0.1081880000 	 -2.2852390000 
397.80 	 224.9749000 	 1.876250 	 -0.1044877000 	 -2.2819710000 
398.00 	 224.9749000 	 1.876250 	 -0.1068147000 	 -2.2833280000 
398.20 	 224.9781000 	 1.876250 	 -0.1080132000 	 -2.2851210000 
398.40 	 224.9749000 	 1.876250 	 -0.1044242000 	 -2.2817490000 
398.60 	 224.9749000 	 1.876250 	 -0.1071135000 	 -2.2834620000 
398.80 	 224.9734000 	 1.876275 	 -0.1083628000 	 -2.2841420000 
399.00 	 224.9670000 	 1.876300 	 -0.1048056000 	 -2.2808810000 
399.20 	 224.9638000 	 1.876325 	 -0.1072947000 	 -2.2823110000 
399.40 	 224.9591000 	 1.876350 	 -0.1084201000 	 -2.2840980000 
399.60 	 224.9559000 	 1.876375 	 -0.1046562000 	 -2.2806450000 
399.80 	 224.9559000 	 1.876375 	 -0.1075395000 	 -2.2823970000 
400.00 	 224.9559000 	 1.876425 	 -0.1083533000 	 -2.2839860000 
400.20 	 224.9591000 	 1.876450 	 -0.1047834000 	 -2.2805280000 
400.40 	 224.9591000 	 1.876475 	 -0.1074251000 	 -2.2822410000 
400.60 	 224.9591000 	 1.876475 	 -0.1082770000 	 -2.2839130000 
400.80 	 224.9622000 	 1.876525 	 -0.1046594000 	 -2.2806100000 
401.00 	 224.9638000 	 1.876525 	 -0.1066653000 	 -2.2823620000 
401.20 	 224.9670000 	 1.876550 	 -0.1079528000 	 -2.2843870000 
401.40 	 224.9749000 	 1.876575 	 -0.1040618000 	 -2.2809060000 
401.60 	 224.9813000 	 1.876575 	 -0.1063474000 	 -2.2825110000 
401.80 	 224.9877000 	 1.876600 	 -0.1077016000 	 -2.2844220000 
402.00 	 224.9893000 	 1.876625 	 -0.1039791000 	 -2.2811250000 
402.20 	 224.9956000 	 1.876600 	 -0.1074727000 	 -2.2827470000 
402.40 	 224.9956000 	 1.876600 	 -0.1085472000 	 -2.2845870000 
402.60 	 224.9956000 	 1.876600 	 -0.1048501000 	 -2.2812370000 
402.80 	 224.9988000 	 1.876600 	 -0.1076317000 	 -2.2830330000 
403.00 	 224.9988000 	 1.876600 	 -0.1082993000 	 -2.2845270000 
403.20 	 225.0036000 	 1.876600 	 -0.1049582000 	 -2.2810940000 
403.40 	 224.9988000 	 1.876600 	 -0.1078892000 	 -2.2833250000 
403.60 	 225.0036000 	 1.876600 	 -0.1081403000 	 -2.2843520000 
403.80 	 224.9988000 	 1.876600 	 -0.1047166000 	 -2.2810240000 
404.00 	 224.9972000 	 1.876600 	 -0.1080322000 	 -2.2834210000 
404.20 	 224.9908000 	 1.876600 	 -0.1079782000 	 -2.2844700000 
404.40 	 224.9908000 	 1.876600 	 -0.1046181000 	 -2.2810490000 
404.60 	 224.9877000 	 1.876600 	 -0.1079782000 	 -2.2835000000 
404.80 	 224.9877000 	 1.876600 	 -0.1079432000 	 -2.2842600000 
405.00 	 224.9877000 	 1.876600 	 -0.1047579000 	 -2.2811100000 
405.20 	 224.9877000 	 1.876600 	 -0.1080863000 	 -2.2836720000 
405.40 	 224.9893000 	 1.876600 	 -0.1078033000 	 -2.2843650000 
405.60 	 224.9908000 	 1.876600 	 -0.1048247000 	 -2.2810620000 
405.80 	 224.9877000 	 1.876600 	 -0.1082166000 	 -2.2836330000 
406.00 	 224.9877000 	 1.876600 	 -0.1075649000 	 -2.2840600000 
406.20 	 224.9877000 	 1.876600 	 -0.1047579000 	 -2.2808810000 
406.40 	 224.9829000 	 1.876600 	 -0.1082611000 	 -2.2837450000 
406.60 	 224.9829000 	 1.876600 	 -0.1076794000 	 -2.2840750000 
406.80 	 224.9797000 	 1.876600 	 -0.1049201000 	 -2.2810200000 
407.00 	 224.9749000 	 1.876600 	 -0.1083247000 	 -2.2837000000 
407.20 	 224.9702000 	 1.876625 	 -0.1078606000 	 -2.2841230000 
407.40 	 224.9622000 	 1.876650 	 -0.1052380000 	 -2.2812020000 
407.60 	 224.9559000 	 1.876675 	 -0.1088715000 	 -2.2843710000 
407.80 	 224.9511000 	 1.876700 	 -0.1071612000 	 -2.2834900000 
408.00 	 224.9511000 	 1.876725 	 -0.1050536000 	 -2.2808620000 
408.20 	 224.9511000 	 1.876750 	 -0.1086553000 	 -2.2839390000 
408.40 	 224.9511000 	 1.876800 	 -0.1075363000 	 -2.2836650000 
408.60 	 224.9559000 	 1.876825 	 -0.1050727000 	 -2.2809630000 
408.80 	 224.9591000 	 1.876850 	 -0.1089223000 	 -2.2841040000 
409.00 	 224.9591000 	 1.876875 	 -0.1072439000 	 -2.2835950000 
409.20 	 224.9638000 	 1.876900 	 -0.1050663000 	 -2.2808070000 
409.40 	 224.9670000 	 1.876925 	 -0.1088715000 	 -2.2839710000 
409.60 	 224.9734000 	 1.876925 	 -0.1074568000 	 -2.2837770000 
409.80 	 224.9813000 	 1.876950 	 -0.1052666000 	 -2.2812140000 
410.00 	 224.9908000 	 1.876975 	 -0.1090749000 	 -2.2844570000 
410.20 	 224.9988000 	 1.876950 	 -0.1074314000 	 -2.2841580000 
410.40 	 225.0036000 	 1.876950 	 -0.1059341000 	 -2.2823680000 
410.60 	 225.0067000 	 1.876950 	 -0.1096630000 	 -2.2856930000 
410.80 	 225.0067000 	 1.876950 	 -0.1071517000 	 -2.2842660000 
411.00 	 225.0036000 	 1.876950 	 -0.1058165000 	 -2.2826610000 
411.20 	 225.0036000 	 1.876950 	 -0.1097202000 	 -2.2858300000 
411.40 	 224.9988000 	 1.876950 	 -0.1068433000 	 -2.2841390000 
411.60 	 224.9988000 	 1.876950 	 -0.1061312000 	 -2.2826350000 
411.80 	 224.9988000 	 1.876950 	 -0.1095581000 	 -2.2857920000 
412.00 	 224.9972000 	 1.876950 	 -0.1067543000 	 -2.2839640000 
412.20 	 224.9988000 	 1.876950 	 -0.1062171000 	 -2.2824480000 
412.40 	 224.9956000 	 1.876950 	 -0.1095581000 	 -2.2858330000 
412.60 	 224.9988000 	 1.876950 	 -0.1066271000 	 -2.2837990000 
412.80 	 224.9956000 	 1.876950 	 -0.1064777000 	 -2.2825500000 
413.00 	 224.9956000 	 1.876950 	 -0.1096376000 	 -2.2857860000 
413.20 	 224.9908000 	 1.876950 	 -0.1063124000 	 -2.2831850000 
413.40 	 224.9877000 	 1.876950 	 -0.1067066000 	 -2.2827370000 
413.60 	 224.9877000 	 1.876950 	 -0.1097043000 	 -2.2857090000 
413.80 	 224.9877000 	 1.876950 	 -0.1059310000 	 -2.2829340000 
414.00 	 224.9877000 	 1.876950 	 -0.1068052000 	 -2.2827630000 
414.20 	 224.9908000 	 1.876950 	 -0.1096185000 	 -2.2857600000 
414.40 	 224.9908000 	 1.876950 	 -0.1063283000 	 -2.2832010000 
414.60 	 224.9877000 	 1.876950 	 -0.1065254000 	 -2.2825150000 
414.80 	 224.9829000 	 1.876950 	 -0.1097393000 	 -2.2856330000 
415.00 	 224.9797000 	 1.876950 	 -0.1064841000 	 -2.2832390000 
415.20 	 224.9734000 	 1.876950 	 -0.1063347000 	 -2.2824350000 
415.40 	 224.9718000 	 1.876975 	 -0.1097107000 	 -2.2855760000 
415.60 	 224.9638000 	 1.877000 	 -0.1064968000 	 -2.2831790000 
415.80 	 224.9638000 	 1.877025 	 -0.1062202000 	 -2.2822510000 
416.00 	 224.9575000 	 1.877050 	 -0.1095136000 	 -2.2854580000 
416.20 	 224.9591000 	 1.877075 	 -0.1061885000 	 -2.2829150000 
416.40 	 224.9591000 	 1.877075 	 -0.1063506000 	 -2.2822980000 
416.60 	 224.9591000 	 1.877100 	 -0.1093419000 	 -2.2854230000 
416.80 	 224.9638000 	 1.877125 	 -0.1056957000 	 -2.2826480000 
417.00 	 224.9638000 	 1.877150 	 -0.1063824000 	 -2.2823330000 
417.20 	 224.9638000 	 1.877175 	 -0.1093483000 	 -2.2853020000 
417.40 	 224.9638000 	 1.877175 	 -0.1055654000 	 -2.2825840000 
417.60 	 224.9638000 	 1.877225 	 -0.1065381000 	 -2.2825910000 
417.80 	 224.9591000 	 1.877225 	 -0.1093547000 	 -2.2854610000 
418.00 	 224.9591000 	 1.877250 	 -0.1057243000 	 -2.2829500000 
418.20 	 224.9638000 	 1.877275 	 -0.1062997000 	 -2.2824730000 
418.40 	 224.9670000 	 1.877275 	 -0.1092466000 	 -2.2854260000 
418.60 	 224.9702000 	 1.877325 	 -0.1054827000 	 -2.2825810000 
418.80 	 224.9734000 	 1.877325 	 -0.1062361000 	 -2.2827980000 
419.00 	 224.9797000 	 1.877350 	 -0.1087093000 	 -2.2856590000 
419.20 	 224.9829000 	 1.877375 	 -0.1051044000 	 -2.2827430000 
419.40 	 224.9908000 	 1.877350 	 -0.1076825000 	 -2.2826320000 
419.60 	 224.9956000 	 1.877350 	 -0.1101589000 	 -2.2855160000 
419.80 	 224.9988000 	 1.877350 	 -0.1061821000 	 -2.2820310000 
420.00 	 225.0036000 	 1.877350 	 -0.1074473000 	 -2.2821930000 
420.20 	 225.0036000 	 1.877350 	 -0.1100445000 	 -2.2850610000 
420.40 	 225.0036000 	 1.877350 	 -0.1063061000 	 -2.2818730000 
420.60 	 225.0052000 	 1.877350 	 -0.1076635000 	 -2.2822480000 
420.80 	 225.0036000 	 1.877350 	 -0.1100985000 	 -2.2850200000 
421.00 	 225.0067000 	 1.877350 	 -0.1061440000 	 -2.2816980000 
421.20 	 225.0067000 	 1.877350 	 -0.1078733000 	 -2.2822540000 
421.40 	 225.0067000 	 1.877350 	 -0.1101939000 	 -2.2850390000 
421.60 	 225.0067000 	 1.877350 	 -0.1061980000 	 -2.2819110000 
421.80 	 225.0036000 	 1.877350 	 -0.1076889000 	 -2.2821460000 
422.00 	 225.0036000 	 1.877350 	 -0.1100794000 	 -2.2851820000 
422.20 	 224.9988000 	 1.877375 	 -0.1064587000 	 -2.2820440000 
422.40 	 224.9988000 	 1.877350 	 -0.1073456000 	 -2.2819110000 
422.60 	 224.9956000 	 1.877350 	 -0.1102002000 	 -2.2851530000 
422.80 	 224.9908000 	 1.877350 	 -0.1064332000 	 -2.2821400000 
423.00 	 224.9908000 	 1.877350 	 -0.1075172000 	 -2.2821550000 
423.20 	 224.9877000 	 1.877350 	 -0.1101589000 	 -2.2852230000 
423.40 	 224.9845000 	 1.877350 	 -0.1064618000 	 -2.2821620000 
423.60 	 224.9829000 	 1.877350 	 -0.1074632000 	 -2.2820660000 
423.80 	 224.9829000 	 1.877375 	 -0.1101462000 	 -2.2852070000 
424.00 	 224.9829000 	 1.877375 	 -0.1061853000 	 -2.2823650000 
424.20 	 224.9797000 	 1.877400 	 -0.1069895000 	 -2.2818090000 
424.40 	 224.9797000 	 1.877425 	 -0.1098220000 	 -2.2849970000 
424.60 	 224.9797000 	 1.877400 	 -0.1067098000 	 -2.2826040000 
424.80 	 224.9749000 	 1.877425 	 -0.1071103000 	 -2.2819680000 
425.00 	 224.9765000 	 1.877425 	 -0.1102098000 	 -2.2856270000 
425.20 	 224.9734000 	 1.877450 	 -0.1067956000 	 -2.2829120000 
425.40 	 224.9718000 	 1.877450 	 -0.1075649000 	 -2.2824480000 
425.60 	 224.9718000 	 1.877475 	 -0.1102797000 	 -2.2858620000 
425.80 	 224.9670000 	 1.877500 	 -0.1065508000 	 -2.2830580000 
426.00 	 224.9670000 	 1.877500 	 -0.1074696000 	 -2.2828070000 
426.20 	 224.9670000 	 1.877550 	 -0.1100508000 	 -2.2857730000 
426.40 	 224.9622000 	 1.877550 	 -0.1064396000 	 -2.2828990000 
426.60 	 224.9591000 	 1.877575 	 -0.1075204000 	 -2.2828360000 
426.80 	 224.9559000 	 1.877600 	 -0.1101430000 	 -2.2857670000 
427.00 	 224.9559000 	 1.877625 	 -0.1063569000 	 -2.2828010000 
427.20 	 224.9591000 	 1.877650 	 -0.1075617000 	 -2.2828510000 
427.40 	 224.9638000 	 1.877675 	 -0.1101780000 	 -2.2859000000 
427.60 	 224.9638000 	 1.877700 	 -0.1063887000 	 -2.2827020000 
427.80 	 224.9670000 	 1.877725 	 -0.1081244000 	 -2.2831180000 
428.00 	 224.9670000 	 1.877725 	 -0.1103147000 	 -2.2860940000 
428.20 	 224.9670000 	 1.877750 	 -0.1066875000 	 -2.2830990000 
428.40 	 224.9718000 	 1.877775 	 -0.1076984000 	 -2.2833860000 
428.60 	 224.9797000 	 1.877800 	 -0.1104037000 	 -2.2862850000 
428.80 	 224.9877000 	 1.877800 	 -0.1065318000 	 -2.2828130000 
429.00 	 224.9956000 	 1.877800 	 -0.1074568000 	 -2.2834490000 
429.20 	 224.9988000 	 1.877800 	 -0.1098124000 	 -2.2863450000 
429.40 	 225.0036000 	 1.877800 	 -0.1061058000 	 -2.2833090000 
429.60 	 225.0036000 	 1.877800 	 -0.1073265000 	 -2.2836140000 
429.80 	 225.0067000 	 1.877800 	 -0.1097457000 	 -2.2863070000 
430.00 	 225.0067000 	 1.877800 	 -0.1060009000 	 -2.2832680000 
430.20 	 225.0067000 	 1.877800 	 -0.1075172000 	 -2.2838780000 
430.40 	 225.0067000 	 1.877800 	 -0.1096789000 	 -2.2864980000 
430.60 	 225.0067000 	 1.877800 	 -0.1059278000 	 -2.2831440000 
430.80 	 225.0036000 	 1.877800 	 -0.1077112000 	 -2.2840820000 
431.00 	 225.0067000 	 1.877800 	 -0.1096376000 	 -2.2864150000 
431.20 	 225.0067000 	 1.877800 	 -0.1060200000 	 -2.2831380000 
431.40 	 225.0036000 	 1.877800 	 -0.1077906000 	 -2.2837640000 
431.60 	 225.0036000 	 1.877800 	 -0.1096535000 	 -2.2864120000 
431.80 	 224.9988000 	 1.877800 	 -0.1058801000 	 -2.2831030000 
432.00 	 224.9956000 	 1.877800 	 -0.1077016000 	 -2.2837860000 
432.20 	 224.9956000 	 1.877800 	 -0.1096662000 	 -2.2862660000 
432.40 	 224.9956000 	 1.877800 	 -0.1058960000 	 -2.2830390000 
432.60 	 224.9956000 	 1.877800 	 -0.1076603000 	 -2.2836880000 
432.80 	 224.9956000 	 1.877800 	 -0.1098061000 	 -2.2863040000 
433.00 	 224.9956000 	 1.877800 	 -0.1061376000 	 -2.2831700000 
433.20 	 224.9972000 	 1.877800 	 -0.1078192000 	 -2.2838470000 
433.40 	 224.9956000 	 1.877800 	 -0.1096344000 	 -2.2863510000 
433.60 	 224.9956000 	 1.877800 	 -0.1059310000 	 -2.2831470000 
433.80 	 224.9956000 	 1.877800 	 -0.1078320000 	 -2.2839260000 
434.00 	 224.9908000 	 1.877800 	 -0.1097170000 	 -2.2864980000 
434.20 	 224.9908000 	 1.877800 	 -0.1060390000 	 -2.2831180000 
434.40 	 224.9908000 	 1.877800 	 -0.1078033000 	 -2.2838620000 
434.60 	 224.9908000 	 1.877800 	 -0.1098347000 	 -2.2864220000 
434.80 	 224.9908000 	 1.877800 	 -0.1057943000 	 -2.2833380000 
435.00 	 224.9908000 	 1.877800 	 -0.1074505000 	 -2.2837450000 
435.20 	 224.9877000 	 1.877800 	 -0.1097965000 	 -2.2863360000 
435.40 	 224.9829000 	 1.877800 	 -0.1059278000 	 -2.2832520000 
435.60 	 224.9797000 	 1.877800 	 -0.1078161000 	 -2.2839930000 
435.80 	 224.9749000 	 1.877825 	 -0.1102765000 	 -2.2861770000 
436.00 	 224.9702000 	 1.877850 	 -0.1063760000 	 -2.2827210000 
436.20 	 224.9638000 	 1.877850 	 -0.1085313000 	 -2.2837290000 
436.40 	 224.9575000 	 1.877875 	 -0.1101017000 	 -2.2860940000 
436.60 	 224.9559000 	 1.877900 	 -0.1062552000 	 -2.2827530000 
436.80 	 224.9511000 	 1.877925 	 -0.1088238000 	 -2.2842150000 
437.00 	 224.9495000 	 1.877975 	 -0.1099618000 	 -2.2861890000 
437.20 	 224.9479000 	 1.878000 	 -0.1062234000 	 -2.2826160000 
437.40 	 224.9511000 	 1.878025 	 -0.1091194000 	 -2.2845170000 
437.60 	 224.9511000 	 1.878050 	 -0.1098474000 	 -2.2858750000 
437.80 	 224.9511000 	 1.878075 	 -0.1062266000 	 -2.2826800000 
438.00 	 224.9511000 	 1.878125 	 -0.1094850000 	 -2.2847720000 
438.20 	 224.9559000 	 1.878150 	 -0.1094023000 	 -2.2857600000 
438.40 	 224.9591000 	 1.878175 	 -0.1063665000 	 -2.2824510000 
438.60 	 224.9670000 	 1.878200 	 -0.1097202000 	 -2.2850860000 
438.80 	 224.9734000 	 1.878225 	 -0.1091925000 	 -2.2856110000 
439.00 	 224.9829000 	 1.878225 	 -0.1058006000 	 -2.2824410000 
439.20 	 224.9893000 	 1.878250 	 -0.1093102000 	 -2.2851310000 
439.40 	 224.9988000 	 1.878275 	 -0.1087952000 	 -2.2856590000 
439.60 	 225.0067000 	 1.878250 	 -0.1066144000 	 -2.2824990000 
439.80 	 225.0115000 	 1.878250 	 -0.1100000000 	 -2.2852290000 
440.00 	 225.0163000 	 1.878250 	 -0.1094278000 	 -2.2857380000 
440.20 	 225.0179000 	 1.878250 	 -0.1065890000 	 -2.2824220000 
440.40 	 225.0226000 	 1.878250 	 -0.1102765000 	 -2.2853150000 
440.60 	 225.0258000 	 1.878250 	 -0.1093356000 	 -2.2856740000 
440.80 	 225.0290000 	 1.878250 	 -0.1064173000 	 -2.2826450000 
441.00 	 225.0306000 	 1.878250 	 -0.1101144000 	 -2.2853280000 
441.20 	 225.0306000 	 1.878250 	 -0.1092466000 	 -2.2857760000 
441.40 	 225.0306000 	 1.878250 	 -0.1064618000 	 -2.2826190000 
441.60 	 225.0226000 	 1.878225 	 -0.1101335000 	 -2.2855950000 
441.80 	 225.0226000 	 1.878200 	 -0.1091321000 	 -2.2854260000 
442.00 	 225.0179000 	 1.878200 	 -0.1066462000 	 -2.2826510000 
442.20 	 225.0147000 	 1.878200 	 -0.1104800000 	 -2.2859290000 
442.40 	 225.0115000 	 1.878175 	 -0.1086267000 	 -2.2852040000 
442.60 	 225.0115000 	 1.878150 	 -0.1067289000 	 -2.2827850000 
442.80 	 225.0115000 	 1.878150 	 -0.1105531000 	 -2.2862020000 
443.00 	 225.0052000 	 1.878150 	 -0.1083215000 	 -2.2848890000 
443.20 	 225.0036000 	 1.878150 	 -0.1069800000 	 -2.2829340000 
443.40 	 225.0036000 	 1.878150 	 -0.1105722000 	 -2.2860810000 
443.60 	 225.0036000 	 1.878150 	 -0.1082929000 	 -2.2849780000 
443.80 	 225.0036000 	 1.878150 	 -0.1069196000 	 -2.2830390000 
444.00 	 225.0052000 	 1.878150 	 -0.1106644000 	 -2.2863550000 
444.20 	 225.0067000 	 1.878150 	 -0.1081785000 	 -2.2849750000 
444.40 	 225.0036000 	 1.878150 	 -0.1069832000 	 -2.2830360000 
444.60 	 224.9988000 	 1.878150 	 -0.1107216000 	 -2.2865200000 
444.80 	 224.9956000 	 1.878150 	 -0.1070595000 	 -2.2845360000 
445.00 	 224.9908000 	 1.878150 	 -0.1062139000 	 -2.2830960000 
445.20 	 224.9829000 	 1.878150 	 -0.1099078000 	 -2.2863670000 
445.40 	 224.9797000 	 1.878150 	 -0.1068624000 	 -2.2844380000 
445.60 	 224.9749000 	 1.878150 	 -0.1063887000 	 -2.2830040000 
445.80 	 224.9718000 	 1.878150 	 -0.1098315000 	 -2.2864020000 
446.00 	 224.9718000 	 1.878150 	 -0.1067766000 	 -2.2841960000 
446.20 	 224.9718000 	 1.878150 	 -0.1063029000 	 -2.2829470000 
446.40 	 224.9718000 	 1.878150 	 -0.1096980000 	 -2.2864600000 
446.60 	 224.9718000 	 1.878150 	 -0.1066494000 	 -2.2842820000 
446.80 	 224.9718000 	 1.878200 	 -0.1064936000 	 -2.2831500000 
447.00 	 224.9670000 	 1.878200 	 -0.1098188000 	 -2.2864630000 
447.20 	 224.9638000 	 1.878225 	 -0.1064873000 	 -2.2842340000 
447.40 	 224.9591000 	 1.878250 	 -0.1063506000 	 -2.2832650000 
447.60 	 224.9511000 	 1.878275 	 -0.1097520000 	 -2.2866150000 
447.80 	 224.9479000 	 1.878300 	 -0.1067066000 	 -2.2841930000 
448.00 	 224.9447000 	 1.878350 	 -0.1065254000 	 -2.2832970000 
448.20 	 224.9368000 	 1.878375 	 -0.1097457000 	 -2.2865490000 
448.40 	 224.9368000 	 1.878425 	 -0.1064841000 	 -2.2842500000 
448.60 	 224.9320000 	 1.878450 	 -0.1065858000 	 -2.2830260000 
448.80 	 224.9320000 	 1.878500 	 -0.1097107000 	 -2.2865040000 
449.00 	 224.9320000 	 1.878525 	 -0.1065763000 	 -2.2842880000 
449.20 	 224.9368000 	 1.878575 	 -0.1064428000 	 -2.2830840000 
449.40 	 224.9447000 	 1.878625 	 -0.1097902000 	 -2.2863860000 
449.60 	 224.9495000 	 1.878650 	 -0.1065095000 	 -2.2840210000 
449.80 	 224.9591000 	 1.878675 	 -0.1064936000 	 -2.2829280000 
450.00 	 224.9718000 	 1.878700 	 -0.1096217000 	 -2.2865390000 
450.20 	 224.9781000 	 1.878700 	 -0.1068719000 	 -2.2840050000 
450.40 	 224.9829000 	 1.878725 	 -0.1080290000 	 -2.2837380000 
450.60 	 224.9877000 	 1.878725 	 -0.1113478000 	 -2.2891080000 
450.80 	 224.9908000 	 1.878750 	 -0.1081626000 	 -2.2867900000 
451.00 	 224.9972000 	 1.878750 	 -0.1085250000 	 -2.2866180000 
451.20 	 225.0036000 	 1.878750 	 -0.1116149000 	 -2.2899560000 
451.40 	 225.0115000 	 1.878750 	 -0.1085313000 	 -2.2877760000 
451.60 	 225.0179000 	 1.878750 	 -0.1084137000 	 -2.2870030000 
451.80 	 225.0226000 	 1.878750 	 -0.1116276000 	 -2.2900870000 
452.00 	 225.0242000 	 1.878750 	 -0.1083787000 	 -2.2876520000 
452.20 	 225.0226000 	 1.878750 	 -0.1087252000 	 -2.2871750000 
452.40 	 225.0226000 	 1.878750 	 -0.1115004000 	 -2.2899980000 
452.60 	 225.0179000 	 1.878750 	 -0.1084550000 	 -2.2875980000 
452.80 	 225.0147000 	 1.878750 	 -0.1085409000 	 -2.2870350000 
453.00 	 225.0147000 	 1.878750 	 -0.1114655000 	 -2.2900390000 
453.20 	 225.0115000 	 1.878750 	 -0.1081594000 	 -2.2877030000 
453.40 	 225.0147000 	 1.878750 	 -0.1086267000 	 -2.2871620000 
453.60 	 225.0115000 	 1.878750 	 -0.1116594000 	 -2.2901120000 
453.80 	 225.0115000 	 1.878750 	 -0.1084169000 	 -2.2876520000 
454.00 	 225.0115000 	 1.878750 	 -0.1087062000 	 -2.2871460000 
454.20 	 225.0083000 	 1.878750 	 -0.1116371000 	 -2.2901340000 
454.40 	 225.0067000 	 1.878750 	 -0.1082548000 	 -2.2877280000 
454.60 	 225.0036000 	 1.878750 	 -0.1086648000 	 -2.2872230000 
454.80 	 225.0036000 	 1.878750 	 -0.1116435000 	 -2.2902110000 
455.00 	 224.9988000 	 1.878750 	 -0.1081785000 	 -2.2873560000 
455.20 	 224.9988000 	 1.878750 	 -0.1090240000 	 -2.2874550000 
455.40 	 224.9956000 	 1.878750 	 -0.1114845000 	 -2.2901730000 
455.60 	 224.9956000 	 1.878750 	 -0.1077875000 	 -2.2872320000 
455.80 	 224.9956000 	 1.878750 	 -0.1089986000 	 -2.2876290000 
456.00 	 224.9924000 	 1.878750 	 -0.1112938000 	 -2.2901150000 
456.20 	 224.9908000 	 1.878750 	 -0.1077239000 	 -2.2871330000 
456.40 	 224.9908000 	 1.878750 	 -0.1089891000 	 -2.2874390000 
456.60 	 224.9956000 	 1.878750 	 -0.1116912000 	 -2.2901570000 
456.80 	 224.9956000 	 1.878750 	 -0.1080449000 	 -2.2874550000 
457.00 	 224.9956000 	 1.878750 	 -0.1087761000 	 -2.2872450000 
457.20 	 224.9908000 	 1.878750 	 -0.1115386000 	 -2.2902080000 
457.40 	 224.9908000 	 1.878750 	 -0.1081149000 	 -2.2875560000 
457.60 	 224.9829000 	 1.878750 	 -0.1089319000 	 -2.2873430000 
457.80 	 224.9829000 	 1.878750 	 -0.1114559000 	 -2.2902330000 
458.00 	 224.9829000 	 1.878750 	 -0.1079051000 	 -2.2873470000 
458.20 	 224.9797000 	 1.878750 	 -0.1091417000 	 -2.2876010000 
458.40 	 224.9797000 	 1.878750 	 -0.1113701000 	 -2.2901790000 
458.60 	 224.9797000 	 1.878750 	 -0.1076698000 	 -2.2870950000 
458.80 	 224.9749000 	 1.878750 	 -0.1095390000 	 -2.2882180000 
459.00 	 224.9718000 	 1.878750 	 -0.1112048000 	 -2.2900070000 
459.20 	 224.9670000 	 1.878750 	 -0.1075300000 	 -2.2868060000 
459.40 	 224.9638000 	 1.878750 	 -0.1103115000 	 -2.2887390000 
459.60 	 224.9638000 	 1.878750 	 -0.1107788000 	 -2.2900300000 
459.80 	 224.9591000 	 1.878775 	 -0.1074505000 	 -2.2867490000 
460.00 	 224.9591000 	 1.878800 	 -0.1102193000 	 -2.2885640000 
460.20 	 224.9559000 	 1.878825 	 -0.1105944000 	 -2.2899120000 
460.40 	 224.9511000 	 1.878850 	 -0.1073488000 	 -2.2868730000 
460.60 	 224.9479000 	 1.878875 	 -0.1102670000 	 -2.2888880000 
460.80 	 224.9479000 	 1.878900 	 -0.1105150000 	 -2.2899630000 
461.00 	 224.9447000 	 1.878950 	 -0.1075172000 	 -2.2868090000 
461.20 	 224.9479000 	 1.878975 	 -0.1103083000 	 -2.2888340000 
461.40 	 224.9479000 	 1.879000 	 -0.1104450000 	 -2.2899600000 
461.60 	 224.9559000 	 1.879025 	 -0.1071803000 	 -2.2867140000 
461.80 	 224.9591000 	 1.879050 	 -0.1101589000 	 -2.2888370000 
462.00 	 224.9670000 	 1.879075 	 -0.1107057000 	 -2.2900710000 
462.20 	 224.9670000 	 1.879100 	 -0.1072598000 	 -2.2868540000 
462.40 	 224.9718000 	 1.879125 	 -0.1106962000 	 -2.2894640000 
462.60 	 224.9781000 	 1.879125 	 -0.1107152000 	 -2.2904300000 
462.80 	 224.9797000 	 1.879150 	 -0.1077048000 	 -2.2874960000 
463.00 	 224.9877000 	 1.879150 	 -0.1111857000 	 -2.2902840000 
463.20 	 224.9940000 	 1.879150 	 -0.1106993000 	 -2.2907990000 
463.40 	 224.9972000 	 1.879150 	 -0.1079146000 	 -2.2879060000 
463.60 	 225.0036000 	 1.879150 	 -0.1114464000 	 -2.2908500000 
463.80 	 225.0067000 	 1.879150 	 -0.1105022000 	 -2.2906780000 
464.00 	 225.0115000 	 1.879150 	 -0.1078447000 	 -2.2879120000 
464.20 	 225.0147000 	 1.879150 	 -0.1114941000 	 -2.2907320000 
464.40 	 225.0115000 	 1.879150 	 -0.1104577000 	 -2.2905800000 
464.60 	 225.0147000 	 1.879150 	 -0.1079718000 	 -2.2878230000 
464.80 	 225.0115000 	 1.879150 	 -0.1114845000 	 -2.2909100000 
465.00 	 225.0115000 	 1.879150 	 -0.1101685000 	 -2.2905030000 
465.20 	 225.0067000 	 1.879150 	 -0.1080449000 	 -2.2878870000 
465.40 	 225.0036000 	 1.879150 	 -0.1117770000 	 -2.2909200000 
465.60 	 224.9988000 	 1.879150 	 -0.1098315000 	 -2.2901570000 
465.80 	 224.9956000 	 1.879150 	 -0.1081594000 	 -2.2880870000 
466.00 	 224.9908000 	 1.879150 	 -0.1116721000 	 -2.2912500000 
466.20 	 224.9877000 	 1.879150 	 -0.1096821000 	 -2.2898770000 
466.40 	 224.9877000 	 1.879150 	 -0.1084360000 	 -2.2881060000 
466.60 	 224.9908000 	 1.879150 	 -0.1118374000 	 -2.2913960000 
466.80 	 224.9908000 	 1.879150 	 -0.1094596000 	 -2.2897910000 
467.00 	 224.9908000 	 1.879150 	 -0.1085917000 	 -2.2881510000 
467.20 	 224.9908000 	 1.879150 	 -0.1119836000 	 -2.2915780000 
467.40 	 224.9908000 	 1.879150 	 -0.1092148000 	 -2.2895910000 
467.60 	 224.9908000 	 1.879150 	 -0.1085885000 	 -2.2883510000 
467.80 	 224.9877000 	 1.879150 	 -0.1118787000 	 -2.2917080000 
468.00 	 224.9877000 	 1.879150 	 -0.1089478000 	 -2.2893400000 
468.20 	 224.9829000 	 1.879150 	 -0.1088905000 	 -2.2884780000 
468.40 	 224.9749000 	 1.879150 	 -0.1119804000 	 -2.2916190000 
468.60 	 224.9670000 	 1.879150 	 -0.1087062000 	 -2.2893330000 
468.80 	 224.9591000 	 1.879175 	 -0.1088874000 	 -2.2882940000 
469.00 	 224.9591000 	 1.879200 	 -0.1120790000 	 -2.2914860000 
469.20 	 224.9559000 	 1.879225 	 -0.1091925000 	 -2.2894700000 
469.40 	 224.9591000 	 1.879250 	 -0.1086871000 	 -2.2884720000 
469.60 	 224.9638000 	 1.879275 	 -0.1121044000 	 -2.2915650000 
469.80 	 224.9638000 	 1.879275 	 -0.1090972000 	 -2.2894350000 
470.00 	 224.9591000 	 1.879325 	 -0.1087379000 	 -2.2883890000 
470.20 	 224.9591000 	 1.879325 	 -0.1118978000 	 -2.2915080000 
470.40 	 224.9559000 	 1.879350 	 -0.1089923000 	 -2.2893270000 
470.60 	 224.9511000 	 1.879375 	 -0.1088842000 	 -2.2886560000 
470.80 	 224.9527000 	 1.879400 	 -0.1119900000 	 -2.2918160000 
471.00 	 224.9559000 	 1.879450 	 -0.1088270000 	 -2.2892600000 
471.20 	 224.9591000 	 1.879450 	 -0.1091417000 	 -2.2887290000 
471.40 	 224.9670000 	 1.879500 	 -0.1119773000 	 -2.2916730000 
471.60 	 224.9749000 	 1.879525 	 -0.1084391000 	 -2.2888500000 
471.80 	 224.9829000 	 1.879500 	 -0.1096376000 	 -2.2890850000 
472.00 	 224.9924000 	 1.879500 	 -0.1122220000 	 -2.2916670000 
472.20 	 224.9972000 	 1.879500 	 -0.1084963000 	 -2.2888410000 
472.40 	 225.0052000 	 1.879500 	 -0.1098124000 	 -2.2892480000 
472.60 	 225.0067000 	 1.879500 	 -0.1120345000 	 -2.2918130000 
472.80 	 225.0115000 	 1.879500 	 -0.1084709000 	 -2.2887640000 
473.00 	 225.0147000 	 1.879500 	 -0.1100095000 	 -2.2893560000 
473.20 	 225.0179000 	 1.879500 	 -0.1119804000 	 -2.2918100000 
473.40 	 225.0179000 	 1.879500 	 -0.1085218000 	 -2.2887170000 
473.60 	 225.0179000 	 1.879500 	 -0.1099968000 	 -2.2893520000 
473.80 	 225.0179000 	 1.879500 	 -0.1117929000 	 -2.2916630000 
474.00 	 225.0179000 	 1.879500 	 -0.1082834000 	 -2.2887230000 
474.20 	 225.0179000 	 1.879500 	 -0.1099396000 	 -2.2892860000 
474.40 	 225.0179000 	 1.879500 	 -0.1119137000 	 -2.2916030000 
474.60 	 225.0179000 	 1.879500 	 -0.1082929000 	 -2.2883670000 
474.80 	 225.0179000 	 1.879500 	 -0.1104450000 	 -2.2897430000 
475.00 	 225.0179000 	 1.879500 	 -0.1116308000 	 -2.2915620000 
475.20 	 225.0163000 	 1.879500 	 -0.1081308000 	 -2.2884020000 
475.40 	 225.0147000 	 1.879500 	 -0.1103274000 	 -2.2895590000 
475.60 	 225.0115000 	 1.879500 	 -0.1119200000 	 -2.2917240000 
475.80 	 225.0067000 	 1.879500 	 -0.1081371000 	 -2.2887040000 
476.00 	 225.0052000 	 1.879500 	 -0.1101240000 	 -2.2895720000 
476.20 	 224.9988000 	 1.879500 	 -0.1118056000 	 -2.2917370000 
476.40 	 224.9908000 	 1.879500 	 -0.1081753000 	 -2.2885450000 
476.60 	 224.9877000 	 1.879500 	 -0.1102066000 	 -2.2897150000 
476.80 	 224.9829000 	 1.879500 	 -0.1114051000 	 -2.2915460000 
477.00 	 224.9797000 	 1.879500 	 -0.1079019000 	 -2.2883350000 
477.20 	 224.9765000 	 1.879500 	 -0.1105690000 	 -2.2899660000 
477.40 	 224.9749000 	 1.879500 	 -0.1113510000 	 -2.2913900000 
477.60 	 224.9718000 	 1.879500 	 -0.1080036000 	 -2.2881130000 
477.80 	 224.9718000 	 1.879500 	 -0.1106962000 	 -2.2902490000 
478.00 	 224.9718000 	 1.879500 	 -0.1112620000 	 -2.2913620000 
478.20 	 224.9702000 	 1.879500 	 -0.1080640000 	 -2.2882370000 
478.40 	 224.9670000 	 1.879500 	 -0.1109886000 	 -2.2903890000 
478.60 	 224.9670000 	 1.879525 	 -0.1112239000 	 -2.2915170000 
478.80 	 224.9638000 	 1.879550 	 -0.1079973000 	 -2.2881820000 
479.00 	 224.9638000 	 1.879575 	 -0.1109791000 	 -2.2904400000 
479.20 	 224.9638000 	 1.879600 	 -0.1109664000 	 -2.2912500000 
479.40 	 224.9638000 	 1.879625 	 -0.1082166000 	 -2.2881220000 
479.60 	 224.9638000 	 1.879625 	 -0.1114146000 	 -2.2907540000 
479.80 	 224.9591000 	 1.879650 	 -0.1106040000 	 -2.2909230000 
480.00 	 224.9591000 	 1.879675 	 -0.1080227000 	 -2.2881480000 
480.20 	 224.9591000 	 1.879700 	 -0.1115195000 	 -2.2909480000 
480.40 	 224.9591000 	 1.879725 	 -0.1108551000 	 -2.2910850000 
480.60 	 224.9638000 	 1.879725 	 -0.1080736000 	 -2.2882140000 
480.80 	 224.9638000 	 1.879750 	 -0.1114972000 	 -2.2909450000 
481.00 	 224.9670000 	 1.879775 	 -0.1107820000 	 -2.2911070000 
481.20 	 224.9718000 	 1.879800 	 -0.1079241000 	 -2.2882460000 
481.40 	 224.9749000 	 1.879825 	 -0.1113224000 	 -2.2908150000 
481.60 	 224.9781000 	 1.879800 	 -0.1107375000 	 -2.2911260000 
481.80 	 224.9829000 	 1.879825 	 -0.1082357000 	 -2.2883610000 
482.00 	 224.9893000 	 1.879850 	 -0.1117261000 	 -2.2912500000 
482.20 	 224.9956000 	 1.879875 	 -0.1108583000 	 -2.2912090000 
482.40 	 224.9988000 	 1.879850 	 -0.1081753000 	 -2.2884080000 
482.60 	 225.0036000 	 1.879850 	 -0.1115672000 	 -2.2912150000 
482.80 	 225.0067000 	 1.879850 	 -0.1104546000 	 -2.2909800000 
483.00 	 225.0115000 	 1.879850 	 -0.1080513000 	 -2.2884020000 
483.20 	 225.0099000 	 1.879850 	 -0.1115799000 	 -2.2913740000 
483.40 	 225.0115000 	 1.879850 	 -0.1103655000 	 -2.2909900000 
483.60 	 225.0115000 	 1.879850 	 -0.1081308000 	 -2.2883800000 
483.80 	 225.0115000 	 1.879850 	 -0.1113669000 	 -2.2912280000 
484.00 	 225.0147000 	 1.879850 	 -0.1103401000 	 -2.2910630000 
484.20 	 225.0147000 	 1.879850 	 -0.1080990000 	 -2.2883960000 
484.40 	 225.0147000 	 1.879850 	 -0.1116244000 	 -2.2914860000 
484.60 	 225.0131000 	 1.879850 	 -0.1104736000 	 -2.2911330000 
484.80 	 225.0115000 	 1.879850 	 -0.1080481000 	 -2.2884050000 
485.00 	 225.0067000 	 1.879850 	 -0.1116085000 	 -2.2913810000 
485.20 	 225.0052000 	 1.879850 	 -0.1105181000 	 -2.2911830000 
485.40 	 225.0036000 	 1.879850 	 -0.1080036000 	 -2.2884590000 
485.60 	 225.0036000 	 1.879850 	 -0.1115863000 	 -2.2914030000 
485.80 	 224.9988000 	 1.879850 	 -0.1105499000 	 -2.2911480000 
486.00 	 224.9988000 	 1.879850 	 -0.1081053000 	 -2.2883640000 
486.20 	 224.9988000 	 1.879850 	 -0.1117897000 	 -2.2914470000 
486.40 	 224.9956000 	 1.879850 	 -0.1104323000 	 -2.2910590000 
486.60 	 224.9956000 	 1.879850 	 -0.1082548000 	 -2.2885580000 
486.80 	 224.9956000 	 1.879850 	 -0.1116085000 	 -2.2914030000 
487.00 	 224.9956000 	 1.879850 	 -0.1106898000 	 -2.2912980000 
487.20 	 224.9908000 	 1.879850 	 -0.1080513000 	 -2.2886470000 
487.40 	 224.9908000 	 1.879850 	 -0.1115386000 	 -2.2913040000 
487.60 	 224.9877000 	 1.879850 	 -0.1104832000 	 -2.2910950000 
487.80 	 224.9877000 	 1.879850 	 -0.1080481000 	 -2.2885290000 
488.00 	 224.9829000 	 1.879850 	 -0.1115322000 	 -2.2912530000 
488.20 	 224.9829000 	 1.879850 	 -0.1102829000 	 -2.2909130000 
488.40 	 224.9813000 	 1.879850 	 -0.1080259000 	 -2.2883130000 
488.60 	 224.9797000 	 1.879850 	 -0.1116530000 	 -2.2913520000 
488.80 	 224.9749000 	 1.879850 	 -0.1107661000 	 -2.2912030000 
489.00 	 224.9749000 	 1.879850 	 -0.1077716000 	 -2.2884300000 
489.20 	 224.9670000 	 1.879875 	 -0.1116085000 	 -2.2912950000 
489.40 	 224.9670000 	 1.879875 	 -0.1103338000 	 -2.2909610000 
489.60 	 224.9591000 	 1.879900 	 -0.1081785000 	 -2.2884880000 
489.80 	 224.9559000 	 1.879925 	 -0.1118883000 	 -2.2916320000 
490.00 	 224.9511000 	 1.879950 	 -0.1101589000 	 -2.2907730000 
490.20 	 224.9479000 	 1.880000 	 -0.1084518000 	 -2.2886090000 
490.40 	 224.9479000 	 1.880025 	 -0.1119391000 	 -2.2915680000 
490.60 	 224.9463000 	 1.880050 	 -0.1101112000 	 -2.2908280000 
490.80 	 224.9479000 	 1.880075 	 -0.1082166000 	 -2.2885930000 
491.00 	 224.9511000 	 1.880100 	 -0.1119836000 	 -2.2913930000 
491.20 	 224.9559000 	 1.880150 	 -0.1104927000 	 -2.2910020000 
491.40 	 224.9559000 	 1.880175 	 -0.1081975000 	 -2.2885040000 
491.60 	 224.9638000 	 1.880200 	 -0.1120981000 	 -2.2916730000 
491.80 	 224.9670000 	 1.880200 	 -0.1102225000 	 -2.2906970000 
492.00 	 224.9718000 	 1.880225 	 -0.1082834000 	 -2.2884720000 
492.20 	 224.9797000 	 1.880250 	 -0.1118120000 	 -2.2914220000 
492.40 	 224.9829000 	 1.880250 	 -0.1105181000 	 -2.2909450000 
492.60 	 224.9908000 	 1.880250 	 -0.1085409000 	 -2.2885290000 
492.80 	 224.9988000 	 1.880250 	 -0.1123142000 	 -2.2917590000 
493.00 	 225.0036000 	 1.880250 	 -0.1103783000 	 -2.2907670000 
493.20 	 225.0052000 	 1.880250 	 -0.1087824000 	 -2.2887680000 
493.40 	 225.0067000 	 1.880250 	 -0.1123842000 	 -2.2918920000 
493.60 	 225.0115000 	 1.880250 	 -0.1099237000 	 -2.2905350000 
493.80 	 225.0115000 	 1.880250 	 -0.1090813000 	 -2.2889200000 
494.00 	 225.0147000 	 1.880250 	 -0.1124573000 	 -2.2921310000 
494.20 	 225.0147000 	 1.880250 	 -0.1095136000 	 -2.2899310000 
494.40 	 225.0131000 	 1.880250 	 -0.1094627000 	 -2.2890540000 
494.60 	 225.0115000 	 1.880250 	 -0.1123842000 	 -2.2922230000 
494.80 	 225.0067000 	 1.880250 	 -0.1094818000 	 -2.2900140000 
495.00 	 225.0036000 	 1.880250 	 -0.1090495000 	 -2.2889040000 
495.20 	 224.9988000 	 1.880250 	 -0.1124922000 	 -2.2922070000 
495.40 	 224.9956000 	 1.880250 	 -0.1094945000 	 -2.2901120000 
495.60 	 224.9908000 	 1.880250 	 -0.1092148000 	 -2.2891170000 
495.80 	 224.9908000 	 1.880250 	 -0.1123778000 	 -2.2922360000 
496.00 	 224.9877000 	 1.880250 	 -0.1089923000 	 -2.2896700000 
496.20 	 224.9813000 	 1.880250 	 -0.1094564000 	 -2.2893710000 
496.40 	 224.9797000 	 1.880250 	 -0.1123556000 	 -2.2923500000 
496.60 	 224.9749000 	 1.880250 	 -0.1089223000 	 -2.2896030000 
496.80 	 224.9749000 	 1.880250 	 -0.1094246000 	 -2.2894480000 
497.00 	 224.9718000 	 1.880275 	 -0.1124064000 	 -2.2922640000 
497.20 	 224.9718000 	 1.880300 	 -0.1090272000 	 -2.2896320000 
497.40 	 224.9718000 	 1.880325 	 -0.1098728000 	 -2.2896290000 
497.60 	 224.9670000 	 1.880350 	 -0.1123460000 	 -2.2922710000 
497.80 	 224.9670000 	 1.880350 	 -0.1089191000 	 -2.2895560000 
498.00 	 224.9654000 	 1.880375 	 -0.1097997000 	 -2.2899090000 
498.20 	 224.9638000 	 1.880400 	 -0.1121998000 	 -2.2924580000 
498.40 	 224.9591000 	 1.880425 	 -0.1085854000 	 -2.2894830000 
498.60 	 224.9559000 	 1.880450 	 -0.1100636000 	 -2.2900740000 
498.80 	 224.9559000 	 1.880475 	 -0.1121426000 	 -2.2923720000 
499.00 	 224.9559000 	 1.880500 	 -0.1084741000 	 -2.2892700000 
499.20 	 224.9559000 	 1.880525 	 -0.1102988000 	 -2.2900490000 
499.40 	 224.9591000 	 1.880550 	 -0.1117674000 	 -2.2922770000 
499.60 	 224.9638000 	 1.880575 	 -0.1083342000 	 -2.2890950000 
499.80 	 224.9718000 	 1.880625 	 -0.1104132000 	 -2.2903350000 
500.00 	 224.9765000 	 1.880600 	 -0.1119073000 	 -2.2923660000 
500.20 	 224.9845000 	 1.880625 	 -0.1086744000 	 -2.2892250000 
500.40 	 224.9908000 	 1.880650 	 -0.1107597000 	 -2.2904590000 
500.60 	 224.9988000 	 1.880650 	 -0.1119963000 	 -2.2922420000 
500.80 	 225.0004000 	 1.880650 	 -0.1087062000 	 -2.2890760000 
501.00 	 225.0036000 	 1.880650 	 -0.1113764000 	 -2.2909610000 
501.20 	 225.0067000 	 1.880650 	 -0.1121108000 	 -2.2922420000 
501.40 	 225.0115000 	 1.880650 	 -0.1085567000 	 -2.2890790000 
501.60 	 225.0115000 	 1.880650 	 -0.1118724000 	 -2.2915460000 
501.80 	 225.0115000 	 1.880650 	 -0.1116816000 	 -2.2919810000 
502.00 	 225.0083000 	 1.880650 	 -0.1085218000 	 -2.2890060000 
502.20 	 225.0067000 	 1.880650 	 -0.1120122000 	 -2.2915330000 
502.40 	 225.0036000 	 1.880650 	 -0.1115576000 	 -2.2918700000 
502.60 	 224.9956000 	 1.880650 	 -0.1086585000 	 -2.2888370000 
502.80 	 224.9956000 	 1.880650 	 -0.1119932000 	 -2.2915740000 
503.00 	 224.9908000 	 1.880650 	 -0.1116657000 	 -2.2920640000 
503.20 	 224.9908000 	 1.880650 	 -0.1086775000 	 -2.2889870000 
503.40 	 224.9877000 	 1.880650 	 -0.1116562000 	 -2.2911290000 
503.60 	 224.9845000 	 1.880650 	 -0.1120726000 	 -2.2923180000 
503.80 	 224.9829000 	 1.880650 	 -0.1087030000 	 -2.2889870000 
504.00 	 224.9797000 	 1.880650 	 -0.1115004000 	 -2.2909130000 
504.20 	 224.9797000 	 1.880650 	 -0.1121044000 	 -2.2924040000 
504.40 	 224.9829000 	 1.880650 	 -0.1086235000 	 -2.2891550000 
504.60 	 224.9829000 	 1.880675 	 -0.1113923000 	 -2.2909160000 
504.80 	 224.9877000 	 1.880700 	 -0.1123174000 	 -2.2924390000 
505.00 	 224.9908000 	 1.880725 	 -0.1087411000 	 -2.2891780000 
505.20 	 224.9877000 	 1.880700 	 -0.1115926000 	 -2.2908850000 
505.40 	 224.9829000 	 1.880700 	 -0.1123778000 	 -2.2924930000 
505.60 	 224.9829000 	 1.880700 	 -0.1089287000 	 -2.2890760000 
505.80 	 224.9749000 	 1.880700 	 -0.1115417000 	 -2.2910150000 
506.00 	 224.9718000 	 1.880700 	 -0.1123333000 	 -2.2924330000 
506.20 	 224.9670000 	 1.880725 	 -0.1089287000 	 -2.2891810000 
506.40 	 224.9638000 	 1.880750 	 -0.1115735000 	 -2.2910210000 
506.60 	 224.9591000 	 1.880775 	 -0.1124064000 	 -2.2924300000 
506.80 	 224.9591000 	 1.880800 	 -0.1090558000 	 -2.2893080000 
507.00 	 224.9559000 	 1.880825 	 -0.1112588000 	 -2.2907420000 
507.20 	 224.9559000 	 1.880825 	 -0.1126734000 	 -2.2926240000 
507.40 	 224.9511000 	 1.880875 	 -0.1089128000 	 -2.2893330000 
507.60 	 224.9511000 	 1.880900 	 -0.1113160000 	 -2.2909610000 
507.80 	 224.9511000 	 1.880925 	 -0.1125209000 	 -2.2925630000 
508.00 	 224.9559000 	 1.880975 	 -0.1089350000 	 -2.2895590000 
508.20 	 224.9559000 	 1.881000 	 -0.1111857000 	 -2.2908370000 
508.40 	 224.9559000 	 1.881025 	 -0.1124223000 	 -2.2927380000 
508.60 	 224.9622000 	 1.881050 	 -0.1089859000 	 -2.2893110000 
508.80 	 224.9670000 	 1.881075 	 -0.1113288000 	 -2.2908120000 
509.00 	 224.9734000 	 1.881075 	 -0.1125971000 	 -2.2925730000 
509.20 	 224.9829000 	 1.881125 	 -0.1091321000 	 -2.2894160000 
509.40 	 224.9908000 	 1.881100 	 -0.1114178000 	 -2.2907700000 
509.60 	 224.9956000 	 1.881100 	 -0.1123587000 	 -2.2925950000 
509.80 	 224.9988000 	 1.881100 	 -0.1087125000 	 -2.2892830000 
510.00 	 225.0036000 	 1.881100 	 -0.1113447000 	 -2.2908120000 
510.20 	 225.0067000 	 1.881100 	 -0.1121489000 	 -2.2926520000 
510.40 	 225.0115000 	 1.881100 	 -0.1086712000 	 -2.2892890000 
510.60 	 225.0147000 	 1.881100 	 -0.1112620000 	 -2.2910750000 
510.80 	 225.0179000 	 1.881100 	 -0.1121394000 	 -2.2926010000 
511.00 	 225.0210000 	 1.881100 	 -0.1084582000 	 -2.2893020000 
511.20 	 225.0179000 	 1.881100 	 -0.1111825000 	 -2.2911070000 
511.40 	 225.0179000 	 1.881100 	 -0.1118215000 	 -2.2925760000 
511.60 	 225.0147000 	 1.881100 	 -0.1084773000 	 -2.2893360000 
511.80 	 225.0115000 	 1.881100 	 -0.1113955000 	 -2.2914150000 
512.00 	 225.0067000 	 1.881100 	 -0.1118437000 	 -2.2924550000 
512.20 	 225.0036000 	 1.881100 	 -0.1084963000 	 -2.2891710000 
512.40 	 225.0036000 	 1.881100 	 -0.1113510000 	 -2.2913550000 
512.60 	 225.0036000 	 1.881100 	 -0.1117293000 	 -2.2925540000 
512.80 	 224.9988000 	 1.881100 	 -0.1085313000 	 -2.2892350000 
513.00 	 224.9972000 	 1.881100 	 -0.1113733000 	 -2.2913740000 
513.20 	 224.9908000 	 1.881100 	 -0.1117420000 	 -2.2924330000 
513.40 	 224.9893000 	 1.881100 	 -0.1084868000 	 -2.2891710000 
513.60 	 224.9877000 	 1.881100 	 -0.1112938000 	 -2.2913110000 
513.80 	 224.9829000 	 1.881100 	 -0.1116149000 	 -2.2924580000 
514.00 	 224.9829000 	 1.881100 	 -0.1084010000 	 -2.2892860000 
514.20 	 224.9829000 	 1.881100 	 -0.1117961000 	 -2.2918350000 
514.40 	 224.9797000 	 1.881100 	 -0.1115513000 	 -2.2923880000 
514.60 	 224.9749000 	 1.881100 	 -0.1085345000 	 -2.2891520000 
514.80 	 224.9749000 	 1.881100 	 -0.1117325000 	 -2.2914920000 
515.00 	 224.9749000 	 1.881100 	 -0.1117579000 	 -2.2925060000 
515.20 	 224.9749000 	 1.881100 	 -0.1083755000 	 -2.2891680000 
515.40 	 224.9749000 	 1.881100 	 -0.1116721000 	 -2.2915620000 
515.60 	 224.9749000 	 1.881125 	 -0.1122475000 	 -2.2923150000 
515.80 	 224.9749000 	 1.881150 	 -0.1090813000 	 -2.2892030000 
516.00 	 224.9718000 	 1.881175 	 -0.1121235000 	 -2.2916350000 
516.20 	 224.9670000 	 1.881150 	 -0.1123174000 	 -2.2922990000 
516.40 	 224.9638000 	 1.881175 	 -0.1092529000 	 -2.2894070000 
516.60 	 224.9638000 	 1.881200 	 -0.1126830000 	 -2.2921310000 
516.80 	 224.9606000 	 1.881225 	 -0.1117293000 	 -2.2921780000 
517.00 	 224.9591000 	 1.881250 	 -0.1092752000 	 -2.2894290000 
517.20 	 224.9638000 	 1.881275 	 -0.1129405000 	 -2.2922870000 
517.40 	 224.9670000 	 1.881275 	 -0.1118819000 	 -2.2923530000 
517.60 	 224.9718000 	 1.881300 	 -0.1094405000 	 -2.2896350000 
517.80 	 224.9749000 	 1.881325 	 -0.1128165000 	 -2.2923760000 
518.00 	 224.9749000 	 1.881350 	 -0.1121744000 	 -2.2924360000 
518.20 	 224.9797000 	 1.881350 	 -0.1093578000 	 -2.2896960000 
518.40 	 224.9829000 	 1.881350 	 -0.1128101000 	 -2.2924680000 
518.60 	 224.9877000 	 1.881375 	 -0.1123937000 	 -2.2927670000 
518.80 	 224.9877000 	 1.881375 	 -0.1094977000 	 -2.2897690000 
519.00 	 224.9877000 	 1.881400 	 -0.1126893000 	 -2.2922130000 
519.20 	 224.9861000 	 1.881400 	 -0.1124223000 	 -2.2929990000 
519.40 	 224.9877000 	 1.881400 	 -0.1095041000 	 -2.2899280000 
519.60 	 224.9829000 	 1.881400 	 -0.1125399000 	 -2.2922040000 
519.80 	 224.9877000 	 1.881400 	 -0.1126925000 	 -2.2929760000 
520.00 	 224.9893000 	 1.881400 	 -0.1093260000 	 -2.2897720000 
520.20 	 224.9908000 	 1.881400 	 -0.1128515000 	 -2.2925440000 
520.40 	 224.9956000 	 1.881400 	 -0.1123619000 	 -2.2928210000 
520.60 	 224.9908000 	 1.881400 	 -0.1094182000 	 -2.2899090000 
520.80 	 224.9908000 	 1.881400 	 -0.1127052000 	 -2.2925350000 
521.00 	 224.9877000 	 1.881400 	 -0.1120631000 	 -2.2927540000 
521.20 	 224.9877000 	 1.881400 	 -0.1095200000 	 -2.2898640000 
521.40 	 224.9877000 	 1.881400 	 -0.1126893000 	 -2.2923880000 
521.60 	 224.9877000 	 1.881400 	 -0.1124001000 	 -2.2929000000 
521.80 	 224.9877000 	 1.881400 	 -0.1095613000 	 -2.2899470000 
522.00 	 224.9829000 	 1.881400 	 -0.1129309000 	 -2.2928970000 
522.20 	 224.9829000 	 1.881400 	 -0.1118883000 	 -2.2926040000 
522.40 	 224.9813000 	 1.881400 	 -0.1093960000 	 -2.2899020000 
522.60 	 224.9829000 	 1.881425 	 -0.1132997000 	 -2.2929570000 
522.80 	 224.9829000 	 1.881425 	 -0.1118596000 	 -2.2923150000 
523.00 	 224.9829000 	 1.881450 	 -0.1099586000 	 -2.2899120000 
523.20 	 224.9829000 	 1.881450 	 -0.1134046000 	 -2.2929990000 
523.40 	 224.9877000 	 1.881450 	 -0.1119423000 	 -2.2924610000 
523.60 	 224.9877000 	 1.881450 	 -0.1100445000 	 -2.2899470000 
523.80 	 224.9908000 	 1.881450 	 -0.1137129000 	 -2.2931740000 
524.00 	 224.9988000 	 1.881450 	 -0.1117738000 	 -2.2921850000 
524.20 	 225.0115000 	 1.881450 	 -0.1101112000 	 -2.2901180000 
524.40 	 225.0195000 	 1.881450 	 -0.1137956000 	 -2.2934530000 
524.60 	 225.0258000 	 1.881450 	 -0.1114400000 	 -2.2919430000 
524.80 	 225.0338000 	 1.881450 	 -0.1103719000 	 -2.2901980000 
525.00 	 225.0354000 	 1.881450 	 -0.1137352000 	 -2.2934120000 
525.20 	 225.0385000 	 1.881450 	 -0.1113796000 	 -2.2919050000 
525.40 	 225.0369000 	 1.881450 	 -0.1103655000 	 -2.2902200000 
525.60 	 225.0338000 	 1.881450 	 -0.1139323000 	 -2.2934440000 
525.80 	 225.0306000 	 1.881450 	 -0.1116530000 	 -2.2919050000 
526.00 	 225.0258000 	 1.881425 	 -0.1101398000 	 -2.2901250000 
526.20 	 225.0258000 	 1.881400 	 -0.1138210000 	 -2.2930500000 
526.40 	 225.0226000 	 1.881400 	 -0.1117579000 	 -2.2922170000 
526.60 	 225.0226000 	 1.881400 	 -0.1101049000 	 -2.2901180000 
526.80 	 225.0226000 	 1.881375 	 -0.1135890000 	 -2.2933230000 
527.00 	 225.0242000 	 1.881350 	 -0.1115131000 	 -2.2921340000 
527.20 	 225.0242000 	 1.881350 	 -0.1101907000 	 -2.2900840000 
527.40 	 225.0226000 	 1.881350 	 -0.1137257000 	 -2.2934750000 
527.60 	 225.0179000 	 1.881350 	 -0.1113764000 	 -2.2919180000 
527.80 	 225.0147000 	 1.881325 	 -0.1104450000 	 -2.2903280000 
528.00 	 225.0067000 	 1.881300 	 -0.1137733000 	 -2.2934720000 
528.20 	 225.0036000 	 1.881300 	 -0.1112270000 	 -2.2917840000 
528.40 	 224.9988000 	 1.881300 	 -0.1105340000 	 -2.2905060000 
528.60 	 224.9956000 	 1.881300 	 -0.1140213000 	 -2.2936440000 
528.80 	 224.9956000 	 1.881300 	 -0.1111507000 	 -2.2917560000 
529.00 	 224.9956000 	 1.881300 	 -0.1105340000 	 -2.2903350000 
529.20 	 224.9956000 	 1.881300 	 -0.1139196000 	 -2.2935490000 
529.40 	 224.9908000 	 1.881300 	 -0.1110776000 	 -2.2917340000 
529.60 	 224.9877000 	 1.881300 	 -0.1103719000 	 -2.2904170000 
529.80 	 224.9829000 	 1.881300 	 -0.1138020000 	 -2.2934660000 
530.00 	 224.9813000 	 1.881300 	 -0.1110681000 	 -2.2916320000 
530.20 	 224.9749000 	 1.881300 	 -0.1104132000 	 -2.2902550000 
530.40 	 224.9749000 	 1.881300 	 -0.1139514000 	 -2.2936120000 
530.60 	 224.9749000 	 1.881300 	 -0.1111158000 	 -2.2915360000 
530.80 	 224.9749000 	 1.881300 	 -0.1104864000 	 -2.2902010000 
531.00 	 224.9718000 	 1.881300 	 -0.1137288000 	 -2.2935870000 
531.20 	 224.9718000 	 1.881300 	 -0.1111126000 	 -2.2918320000 
531.40 	 224.9670000 	 1.881300 	 -0.1105054000 	 -2.2904810000 
531.60 	 224.9638000 	 1.881325 	 -0.1139545000 	 -2.2936180000 
531.80 	 224.9638000 	 1.881350 	 -0.1104832000 	 -2.2912120000 
532.00 	 224.9638000 	 1.881375 	 -0.1107915000 	 -2.2906330000 
532.20 	 224.9638000 	 1.881400 	 -0.1138115000 	 -2.2935650000 
532.40 	 224.9638000 	 1.881400 	 -0.1108297000 	 -2.2915010000 
532.60 	 224.9606000 	 1.881425 	 -0.1105340000 	 -2.2904870000 
532.80 	 224.9591000 	 1.881450 	 -0.1137829000 	 -2.2936310000 
533.00 	 224.9559000 	 1.881475 	 -0.1105976000 	 -2.2912340000 
533.20 	 224.9559000 	 1.881500 	 -0.1110268000 	 -2.2907130000 
533.40 	 224.9479000 	 1.881525 	 -0.1140499000 	 -2.2937650000 
533.60 	 224.9384000 	 1.881550 	 -0.1105118000 	 -2.2909420000 
533.80 	 224.9241000 	 1.881600 	 -0.1110808000 	 -2.2908620000 
534.00 	 224.9114000 	 1.881650 	 -0.1138687000 	 -2.2936570000 
534.20 	 224.9018000 	 1.881700 	 -0.1104864000 	 -2.2910150000 
534.40 	 224.8971000 	 1.881725 	 -0.1110649000 	 -2.2907670000 
534.60 	 224.8971000 	 1.881750 	 -0.1138973000 	 -2.2939140000 
534.80 	 224.9002000 	 1.881800 	 -0.1106199000 	 -2.2910980000 
535.00 	 224.9050000 	 1.881825 	 -0.1108774000 	 -2.2907130000 
535.20 	 224.9130000 	 1.881900 	 -0.1137988000 	 -2.2937870000 
535.40 	 224.9146000 	 1.881950 	 -0.1104482000 	 -2.2910120000 
535.60 	 224.9225000 	 1.881975 	 -0.1114114000 	 -2.2910180000 
535.80 	 224.9289000 	 1.882025 	 -0.1137702000 	 -2.2938160000 
536.00 	 224.9400000 	 1.882075 	 -0.1103528000 	 -2.2909860000 
536.20 	 224.9463000 	 1.882125 	 -0.1110395000 	 -2.2908500000 
536.40 	 224.9575000 	 1.882150 	 -0.1139132000 	 -2.2937900000 
536.60 	 224.9702000 	 1.882175 	 -0.1102225000 	 -2.2909860000 
536.80 	 224.9829000 	 1.882200 	 -0.1112715000 	 -2.2909290000 
537.00 	 224.9956000 	 1.882175 	 -0.1138814000 	 -2.2940440000 
537.20 	 225.0067000 	 1.882175 	 -0.1105054000 	 -2.2910880000 
537.40 	 225.0210000 	 1.882175 	 -0.1112334000 	 -2.2910950000 
537.60 	 225.0274000 	 1.882175 	 -0.1138369000 	 -2.2938790000 
537.80 	 225.0369000 	 1.882175 	 -0.1101780000 	 -2.2909580000 
538.00 	 225.0385000 	 1.882175 	 -0.1116784000 	 -2.2914310000 
538.20 	 225.0417000 	 1.882175 	 -0.1136653000 	 -2.2938730000 
538.40 	 225.0465000 	 1.882175 	 -0.1099491000 	 -2.2909800000 
538.60 	 225.0417000 	 1.882175 	 -0.1118469000 	 -2.2914540000 
538.80 	 225.0465000 	 1.882175 	 -0.1135317000 	 -2.2937710000 
539.00 	 225.0433000 	 1.882125 	 -0.1101240000 	 -2.2909360000 
539.20 	 225.0417000 	 1.882100 	 -0.1117738000 	 -2.2915010000 
539.40 	 225.0385000 	 1.882075 	 -0.1136780000 	 -2.2939870000 
539.60 	 225.0338000 	 1.882050 	 -0.1100604000 	 -2.2909480000 
539.80 	 225.0306000 	 1.882025 	 -0.1117865000 	 -2.2915870000 
540.00 	 225.0306000 	 1.882025 	 -0.1137129000 	 -2.2939330000 
540.20 	 225.0306000 	 1.882000 	 -0.1100159000 	 -2.2906560000 
540.40 	 225.0258000 	 1.881975 	 -0.1119041000 	 -2.2916730000 
540.60 	 225.0306000 	 1.881950 	 -0.1135731000 	 -2.2938890000 
540.80 	 225.0258000 	 1.881950 	 -0.1099364000 	 -2.2906750000 
541.00 	 225.0258000 	 1.881925 	 -0.1121076000 	 -2.2918190000 
541.20 	 225.0226000 	 1.881925 	 -0.1136049000 	 -2.2938700000 
541.40 	 225.0226000 	 1.881925 	 -0.1098982000 	 -2.2906620000 
541.60 	 225.0226000 	 1.881900 	 -0.1121839000 	 -2.2920350000 
541.80 	 225.0179000 	 1.881875 	 -0.1135222000 	 -2.2938410000 
542.00 	 225.0179000 	 1.881875 	 -0.1099809000 	 -2.2907450000 
542.20 	 225.0147000 	 1.881875 	 -0.1119836000 	 -2.2917140000 
542.40 	 225.0147000 	 1.881875 	 -0.1135413000 	 -2.2939400000 
542.60 	 225.0067000 	 1.881875 	 -0.1097170000 	 -2.2905830000 
542.80 	 225.0036000 	 1.881875 	 -0.1122888000 	 -2.2921020000 
543.00 	 224.9988000 	 1.881875 	 -0.1135731000 	 -2.2939400000 
543.20 	 224.9988000 	 1.881875 	 -0.1099364000 	 -2.2906970000 
543.40 	 224.9956000 	 1.881875 	 -0.1121966000 	 -2.2920700000 
543.60 	 224.9956000 	 1.881875 	 -0.1133283000 	 -2.2937740000 
543.80 	 224.9972000 	 1.881875 	 -0.1098633000 	 -2.2905890000 
544.00 	 224.9972000 	 1.881875 	 -0.1123238000 	 -2.2922200000 
544.20 	 224.9988000 	 1.881875 	 -0.1133188000 	 -2.2938220000 
544.40 	 224.9988000 	 1.881875 	 -0.1098537000 	 -2.2904460000 
544.60 	 224.9956000 	 1.881875 	 -0.1129055000 	 -2.2926140000 
544.80 	 224.9956000 	 1.881875 	 -0.1129309000 	 -2.2933100000 
545.00 	 224.9908000 	 1.881875 	 -0.1097107000 	 -2.2902680000 
545.20 	 224.9877000 	 1.881875 	 -0.1130009000 	 -2.2928270000 
545.40 	 224.9829000 	 1.881875 	 -0.1126417000 	 -2.2933990000 
545.60 	 224.9797000 	 1.881875 	 -0.1098124000 	 -2.2904430000 
545.80 	 224.9781000 	 1.881875 	 -0.1131280000 	 -2.2928400000 
546.00 	 224.9749000 	 1.881875 	 -0.1127275000 	 -2.2933390000 
546.20 	 224.9749000 	 1.881875 	 -0.1096694000 	 -2.2901540000 
546.40 	 224.9749000 	 1.881875 	 -0.1130454000 	 -2.2927700000 
546.60 	 224.9749000 	 1.881875 	 -0.1130041000 	 -2.2935360000 
546.80 	 224.9749000 	 1.881875 	 -0.1098442000 	 -2.2903440000 
547.00 	 224.9670000 	 1.881875 	 -0.1128324000 	 -2.2924360000 
547.20 	 224.9654000 	 1.881875 	 -0.1131312000 	 -2.2935490000 
547.40 	 224.9638000 	 1.881875 	 -0.1098442000 	 -2.2903850000 
547.60 	 224.9591000 	 1.881900 	 -0.1128642000 	 -2.2926360000 
547.80 	 224.9575000 	 1.881925 	 -0.1128292000 	 -2.2933580000 
548.00 	 224.9511000 	 1.881950 	 -0.1098569000 	 -2.2904900000 
548.20 	 224.9511000 	 1.881975 	 -0.1127116000 	 -2.2926200000 
548.40 	 224.9479000 	 1.882025 	 -0.1128101000 	 -2.2934750000 
548.60 	 224.9479000 	 1.882050 	 -0.1097679000 	 -2.2903090000 
548.80 	 224.9447000 	 1.882075 	 -0.1129564000 	 -2.2927090000 
549.00 	 224.9447000 	 1.882100 	 -0.1130422000 	 -2.2934940000 
549.20 	 224.9479000 	 1.882125 	 -0.1096567000 	 -2.2904270000 
549.40 	 224.9479000 	 1.882175 	 -0.1128546000 	 -2.2927440000 
549.60 	 224.9495000 	 1.882200 	 -0.1127974000 	 -2.2934180000 
549.80 	 224.9479000 	 1.882225 	 -0.1098220000 	 -2.2903220000 
550.00 	 224.9463000 	 1.882250 	 -0.1130231000 	 -2.2927760000 
550.20 	 224.9447000 	 1.882275 	 -0.1128451000 	 -2.2933960000 
550.40 	 224.9447000 	 1.882325 	 -0.1098474000 	 -2.2902270000 
550.60 	 224.9447000 	 1.882350 	 -0.1129182000 	 -2.2928650000 
550.80 	 224.9479000 	 1.882375 	 -0.1128769000 	 -2.2934790000 
551.00 	 224.9511000 	 1.882400 	 -0.1098283000 	 -2.2903700000 
551.20 	 224.9559000 	 1.882425 	 -0.1131566000 	 -2.2927700000 
551.40 	 224.9591000 	 1.882475 	 -0.1126385000 	 -2.2933230000 
551.60 	 224.9638000 	 1.882500 	 -0.1095963000 	 -2.2902740000 
551.80 	 224.9638000 	 1.882500 	 -0.1130772000 	 -2.2929260000 
552.00 	 224.9718000 	 1.882525 	 -0.1126003000 	 -2.2933450000 
552.20 	 224.9749000 	 1.882550 	 -0.1096916000 	 -2.2903160000 
552.40 	 224.9877000 	 1.882550 	 -0.1125654000 	 -2.2927510000 
552.60 	 224.9988000 	 1.882575 	 -0.1123778000 	 -2.2933040000 
552.80 	 225.0067000 	 1.882600 	 -0.1094278000 	 -2.2903730000 
553.00 	 225.0147000 	 1.882575 	 -0.1130486000 	 -2.2921280000 
553.20 	 225.0195000 	 1.882575 	 -0.1129659000 	 -2.2927890000 
553.40 	 225.0258000 	 1.882575 	 -0.1097488000 	 -2.2896700000 
553.60 	 225.0306000 	 1.882575 	 -0.1128642000 	 -2.2922930000 
553.80 	 225.0338000 	 1.882575 	 -0.1129055000 	 -2.2929950000 
554.00 	 225.0417000 	 1.882575 	 -0.1096153000 	 -2.2898450000 
554.20 	 225.0417000 	 1.882575 	 -0.1128928000 	 -2.2922420000 
554.40 	 225.0465000 	 1.882550 	 -0.1129691000 	 -2.2930970000 
554.60 	 225.0465000 	 1.882525 	 -0.1097679000 	 -2.2899940000 
554.80 	 225.0465000 	 1.882475 	 -0.1126575000 	 -2.2921940000 
555.00 	 225.0417000 	 1.882450 	 -0.1129786000 	 -2.2931160000 
555.20 	 225.0401000 	 1.882425 	 -0.1097584000 	 -2.2897690000 
555.40 	 225.0338000 	 1.882425 	 -0.1128006000 	 -2.2921660000 
555.60 	 225.0258000 	 1.882400 	 -0.1130772000 	 -2.2931260000 
555.80 	 225.0226000 	 1.882375 	 -0.1097170000 	 -2.2899090000 
556.00 	 225.0147000 	 1.882350 	 -0.1128070000 	 -2.2920320000 
556.20 	 225.0115000 	 1.882375 	 -0.1131566000 	 -2.2930590000 
556.40 	 225.0067000 	 1.882375 	 -0.1097838000 	 -2.2896890000 
556.60 	 225.0036000 	 1.882375 	 -0.1125558000 	 -2.2917680000 
556.80 	 225.0036000 	 1.882375 	 -0.1130899000 	 -2.2930110000 
557.00 	 225.0036000 	 1.882375 	 -0.1096471000 	 -2.2895970000 
557.20 	 225.0036000 	 1.882375 	 -0.1127815000 	 -2.2919500000 
557.40 	 224.9988000 	 1.882375 	 -0.1131090000 	 -2.2929320000 
557.60 	 224.9988000 	 1.882375 	 -0.1096344000 	 -2.2896450000 
557.80 	 224.9988000 	 1.882375 	 -0.1128864000 	 -2.2920700000 
558.00 	 224.9988000 	 1.882375 	 -0.1127529000 	 -2.2927120000 
558.20 	 224.9988000 	 1.882375 	 -0.1096567000 	 -2.2896070000 
558.40 	 224.9988000 	 1.882375 	 -0.1128419000 	 -2.2918610000 
558.60 	 224.9988000 	 1.882375 	 -0.1125685000 	 -2.2925730000 
558.80 	 224.9988000 	 1.882375 	 -0.1095835000 	 -2.2894510000 
559.00 	 224.9988000 	 1.882375 	 -0.1129405000 	 -2.2920350000 
559.20 	 224.9988000 	 1.882375 	 -0.1127879000 	 -2.2925980000 
559.40 	 224.9956000 	 1.882375 	 -0.1094596000 	 -2.2894760000 
559.60 	 224.9908000 	 1.882375 	 -0.1130835000 	 -2.2923920000 
559.80 	 224.9893000 	 1.882375 	 -0.1123079000 	 -2.2923020000 
560.00 	 224.9829000 	 1.882375 	 -0.1097107000 	 -2.2895530000 
560.20 	 224.9797000 	 1.882375 	 -0.1133823000 	 -2.2925280000 
560.40 	 224.9749000 	 1.882375 	 -0.1122761000 	 -2.2925000000 
560.60 	 224.9718000 	 1.882375 	 -0.1096948000 	 -2.2896740000 
560.80 	 224.9670000 	 1.882375 	 -0.1132902000 	 -2.2925570000 
561.00 	 224.9638000 	 1.882375 	 -0.1121203000 	 -2.2923120000 
561.20 	 224.9591000 	 1.882375 	 -0.1097170000 	 -2.2896770000 
561.40 	 224.9559000 	 1.882375 	 -0.1134205000 	 -2.2925850000 
561.60 	 224.9559000 	 1.882375 	 -0.1122888000 	 -2.2924800000 
561.80 	 224.9559000 	 1.882400 	 -0.1096916000 	 -2.2897820000 
562.00 	 224.9559000 	 1.882450 	 -0.1134841000 	 -2.2927570000 
562.20 	 224.9559000 	 1.882475 	 -0.1121394000 	 -2.2924260000 
562.40 	 224.9511000 	 1.882500 	 -0.1098442000 	 -2.2897080000 
562.60 	 224.9511000 	 1.882550 	 -0.1135317000 	 -2.2929990000 
562.80 	 224.9479000 	 1.882575 	 -0.1116912000 	 -2.2922330000 
563.00 	 224.9479000 	 1.882600 	 -0.1098410000 	 -2.2897150000 
563.20 	 224.9447000 	 1.882625 	 -0.1134682000 	 -2.2927440000 
563.40 	 224.9479000 	 1.882650 	 -0.1119232000 	 -2.2921440000 
563.60 	 224.9479000 	 1.882700 	 -0.1097711000 	 -2.2898170000 
563.80 	 224.9495000 	 1.882725 	 -0.1135858000 	 -2.2929380000 
564.00 	 224.9511000 	 1.882750 	 -0.1120631000 	 -2.2923980000 
564.20 	 224.9511000 	 1.882775 	 -0.1098506000 	 -2.2897910000 
564.40 	 224.9559000 	 1.882800 	 -0.1134046000 	 -2.2929220000 
564.60 	 224.9591000 	 1.882850 	 -0.1120758000 	 -2.2923820000 
564.80 	 224.9638000 	 1.882875 	 -0.1098665000 	 -2.2898170000 
565.00 	 224.9670000 	 1.882900 	 -0.1133219000 	 -2.2928020000 
565.20 	 224.9749000 	 1.882900 	 -0.1123778000 	 -2.2927730000 
565.40 	 224.9797000 	 1.882925 	 -0.1096312000 	 -2.2898480000 
565.60 	 224.9829000 	 1.882925 	 -0.1130803000 	 -2.2927730000 
565.80 	 224.9893000 	 1.882925 	 -0.1128960000 	 -2.2917590000 
566.00 	 224.9908000 	 1.882925 	 -0.1101526000 	 -2.2887900000 
566.20 	 224.9988000 	 1.882925 	 -0.1137638000 	 -2.2918480000 
566.40 	 224.9988000 	 1.882925 	 -0.1129309000 	 -2.2920480000 
566.60 	 225.0036000 	 1.882925 	 -0.1100953000 	 -2.2889260000 
566.80 	 225.0036000 	 1.882925 	 -0.1136971000 	 -2.2920510000 
567.00 	 225.0067000 	 1.882925 	 -0.1129150000 	 -2.2922990000 
567.20 	 225.0067000 	 1.882925 	 -0.1101589000 	 -2.2894450000 
567.40 	 225.0036000 	 1.882925 	 -0.1135763000 	 -2.2923020000 
567.60 	 225.0067000 	 1.882925 	 -0.1127402000 	 -2.2922230000 
567.80 	 225.0052000 	 1.882925 	 -0.1100636000 	 -2.2893270000 
568.00 	 225.0036000 	 1.882925 	 -0.1135604000 	 -2.2921590000 
568.20 	 224.9988000 	 1.882925 	 -0.1127625000 	 -2.2923790000 
568.40 	 224.9988000 	 1.882925 	 -0.1099555000 	 -2.2892060000 
568.60 	 224.9972000 	 1.882925 	 -0.1136557000 	 -2.2921280000 
568.80 	 225.0036000 	 1.882925 	 -0.1125622000 	 -2.2920830000 
569.00 	 225.0067000 	 1.882925 	 -0.1098728000 	 -2.2890950000 
569.20 	 225.0115000 	 1.882925 	 -0.1135731000 	 -2.2920480000 
569.40 	 225.0179000 	 1.882925 	 -0.1125654000 	 -2.2919690000 
569.60 	 225.0179000 	 1.882925 	 -0.1100000000 	 -2.2893210000 
569.80 	 225.0226000 	 1.882925 	 -0.1136748000 	 -2.2922640000 
570.00 	 225.0226000 	 1.882925 	 -0.1127275000 	 -2.2924640000 
570.20 	 225.0179000 	 1.882925 	 -0.1100636000 	 -2.2894890000 
570.40 	 225.0226000 	 1.882925 	 -0.1137416000 	 -2.2923500000 
570.60 	 225.0210000 	 1.882925 	 -0.1128578000 	 -2.2922130000 
570.80 	 225.0195000 	 1.882925 	 -0.1099237000 	 -2.2892980000 
571.00 	 225.0179000 	 1.882925 	 -0.1136716000 	 -2.2924960000 
571.20 	 225.0179000 	 1.882925 	 -0.1124541000 	 -2.2923690000 
571.40 	 225.0147000 	 1.882925 	 -0.1100477000 	 -2.2895400000 
571.60 	 225.0115000 	 1.882925 	 -0.1136780000 	 -2.2925190000 
571.80 	 225.0036000 	 1.882925 	 -0.1121934000 	 -2.2922070000 
572.00 	 224.9988000 	 1.882925 	 -0.1100636000 	 -2.2897050000 
572.20 	 224.9908000 	 1.882925 	 -0.1137733000 	 -2.2927950000 
572.40 	 224.9845000 	 1.882925 	 -0.1077716000 	 -2.2923090000 
572.60 	 224.9813000 	 1.882925 	 -0.1055400000 	 -2.2895720000 
572.80 	 224.9781000 	 1.882925 	 -0.1094818000 	 -2.2929220000 
573.00 	 224.9734000 	 1.882925 	 -0.1078415000 	 -2.2925950000 
573.20 	 224.9670000 	 1.882925 	 -0.1055177000 	 -2.2896320000 
573.40 	 224.9638000 	 1.882925 	 -0.1093706000 	 -2.2928620000 
573.60 	 224.9638000 	 1.882925 	 -0.1079750000 	 -2.2925440000 
573.80 	 224.9591000 	 1.882925 	 -0.1055749000 	 -2.2897050000 
574.00 	 224.9591000 	 1.882925 	 -0.1093864000 	 -2.2928430000 
574.20 	 224.9591000 	 1.882950 	 -0.1115767000 	 -2.2936280000 
574.40 	 224.9559000 	 1.882975 	 -0.1088905000 	 -2.2908620000 
574.60 	 224.9559000 	 1.883000 	 -0.1128928000 	 -2.2937140000 
574.80 	 224.9511000 	 1.883025 	 -0.1118946000 	 -2.2936630000 
575.00 	 224.9511000 	 1.883075 	 -0.1095486000 	 -2.2909320000 
575.20 	 224.9479000 	 1.883100 	 -0.1129119000 	 -2.2938410000 
575.40 	 224.9447000 	 1.883125 	 -0.1116180000 	 -2.2937770000 
575.60 	 224.9400000 	 1.883150 	 -0.1094468000 	 -2.2908750000 
575.80 	 224.9400000 	 1.883200 	 -0.1131058000 	 -2.2938950000 
576.00 	 224.9447000 	 1.883225 	 -0.1125908000 	 -2.2936340000 
576.20 	 224.9511000 	 1.883250 	 -0.1101557000 	 -2.2911580000 
576.40 	 224.9559000 	 1.883275 	 -0.1136239000 	 -2.2938350000 
576.60 	 224.9638000 	 1.883325 	 -0.1126544000 	 -2.2936470000 
576.80 	 224.9718000 	 1.883325 	 -0.1100000000 	 -2.2909900000 
577.00 	 224.9797000 	 1.883350 	 -0.1137924000 	 -2.2940480000 
577.20 	 224.9877000 	 1.883350 	 -0.1123365000 	 -2.2935490000 
577.40 	 224.9956000 	 1.883375 	 -0.1102797000 	 -2.2912340000 
577.60 	 224.9988000 	 1.883375 	 -0.1143583000 	 -2.2943180000 
577.80 	 225.0036000 	 1.883375 	 -0.1128832000 	 -2.2936760000 
578.00 	 225.0052000 	 1.883375 	 -0.1105817000 	 -2.2911450000 
578.20 	 225.0115000 	 1.883375 	 -0.1144060000 	 -2.2940540000 
578.40 	 225.0115000 	 1.883375 	 -0.1128260000 	 -2.2935360000 
578.60 	 225.0147000 	 1.883375 	 -0.1105372000 	 -2.2910020000 
578.80 	 225.0147000 	 1.883375 	 -0.1142248000 	 -2.2941140000 
579.00 	 225.0179000 	 1.883375 	 -0.1127752000 	 -2.2934910000 
579.20 	 225.0147000 	 1.883375 	 -0.1105213000 	 -2.2911450000 
579.40 	 225.0147000 	 1.883375 	 -0.1142756000 	 -2.2940990000 
579.60 	 225.0163000 	 1.883375 	 -0.1125177000 	 -2.2933610000 
579.80 	 225.0147000 	 1.883375 	 -0.1108774000 	 -2.2910050000 
580.00 	 225.0147000 	 1.883375 	 -0.1144505000 	 -2.2943310000 
580.20 	 225.0115000 	 1.883375 	 -0.1119423000 	 -2.2928560000 
580.40 	 225.0147000 	 1.883375 	 -0.1109409000 	 -2.2910820000 
580.60 	 225.0115000 	 1.883375 	 -0.1144695000 	 -2.2944800000 
580.80 	 225.0115000 	 1.883375 	 -0.1119773000 	 -2.2929130000 
581.00 	 225.0067000 	 1.883375 	 -0.1110840000 	 -2.2911990000 
581.20 	 225.0036000 	 1.883375 	 -0.1145522000 	 -2.2944510000 
581.40 	 225.0020000 	 1.883375 	 -0.1116816000 	 -2.2927380000 
581.60 	 224.9956000 	 1.883375 	 -0.1109886000 	 -2.2912760000 
581.80 	 224.9908000 	 1.883375 	 -0.1145522000 	 -2.2946100000 
582.00 	 224.9908000 	 1.883375 	 -0.1117961000 	 -2.2926520000 
582.20 	 224.9908000 	 1.883375 	 -0.1111317000 	 -2.2914510000 
582.40 	 224.9956000 	 1.883375 	 -0.1146317000 	 -2.2946960000 
582.60 	 224.9956000 	 1.883375 	 -0.1116530000 	 -2.2925500000 
582.80 	 224.9988000 	 1.883375 	 -0.1112366000 	 -2.2914660000 
583.00 	 225.0004000 	 1.883375 	 -0.1146634000 	 -2.2947790000 
583.20 	 224.9988000 	 1.883375 	 -0.1113542000 	 -2.2922420000 
583.40 	 224.9988000 	 1.883375 	 -0.1115068000 	 -2.2915650000 
583.60 	 224.9988000 	 1.883375 	 -0.1145999000 	 -2.2946480000 
583.80 	 224.9972000 	 1.883375 	 -0.1113033000 	 -2.2920160000 
584.00 	 224.9908000 	 1.883375 	 -0.1116721000 	 -2.2917680000 
584.20 	 224.9908000 	 1.883375 	 -0.1146857000 	 -2.2947440000 
584.40 	 224.9908000 	 1.883375 	 -0.1111730000 	 -2.2920670000 
584.60 	 224.9908000 	 1.883375 	 -0.1118787000 	 -2.2916630000 
584.80 	 224.9877000 	 1.883375 	 -0.1145585000 	 -2.2947600000 
585.00 	 224.9861000 	 1.883375 	 -0.1111539000 	 -2.2919500000 
585.20 	 224.9829000 	 1.883375 	 -0.1119137000 	 -2.2917870000 
585.40 	 224.9781000 	 1.883375 	 -0.1146412000 	 -2.2946740000 
585.60 	 224.9749000 	 1.883375 	 -0.1110490000 	 -2.2919560000 
585.80 	 224.9718000 	 1.883375 	 -0.1117770000 	 -2.2918570000 
586.00 	 224.9718000 	 1.883375 	 -0.1146030000 	 -2.2947570000 
586.20 	 224.9686000 	 1.883375 	 -0.1111921000 	 -2.2921250000 
586.40 	 224.9670000 	 1.883375 	 -0.1118088000 	 -2.2917810000 
586.60 	 224.9638000 	 1.883375 	 -0.1145490000 	 -2.2947060000 
586.80 	 224.9591000 	 1.883400 	 -0.1109568000 	 -2.2917140000 
587.00 	 224.9559000 	 1.883400 	 -0.1121362000 	 -2.2918960000 
587.20 	 224.9559000 	 1.883450 	 -0.1146380000 	 -2.2947760000 
587.40 	 224.9559000 	 1.883475 	 -0.1109568000 	 -2.2917490000 
587.60 	 224.9591000 	 1.883500 	 -0.1122697000 	 -2.2922800000 
587.80 	 224.9591000 	 1.883525 	 -0.1145045000 	 -2.2948710000 
588.00 	 224.9638000 	 1.883550 	 -0.1107852000 	 -2.2916220000 
588.20 	 224.9638000 	 1.883550 	 -0.1126289000 	 -2.2923630000 
588.40 	 224.9591000 	 1.883600 	 -0.1144950000 	 -2.2945750000 
588.60 	 224.9591000 	 1.883600 	 -0.1107502000 	 -2.2916130000 
588.80 	 224.9559000 	 1.883625 	 -0.1125749000 	 -2.2924870000 
589.00 	 224.9591000 	 1.883650 	 -0.1145204000 	 -2.2950300000 
589.20 	 224.9638000 	 1.883675 	 -0.1107629000 	 -2.2917490000 
589.40 	 224.9670000 	 1.883700 	 -0.1124891000 	 -2.2926810000 
589.60 	 224.9749000 	 1.883700 	 -0.1144473000 	 -2.2949120000 
589.80 	 224.9829000 	 1.883725 	 -0.1108551000 	 -2.2916820000 
590.00 	 224.9893000 	 1.883750 	 -0.1127052000 	 -2.2927470000 
590.20 	 224.9988000 	 1.883725 	 -0.1145872000 	 -2.2950970000 
590.40 	 225.0099000 	 1.883725 	 -0.1109219000 	 -2.2917780000 
590.60 	 225.0179000 	 1.883725 	 -0.1133919000 	 -2.2932180000 
590.80 	 225.0258000 	 1.883725 	 -0.1144028000 	 -2.2948490000 
591.00 	 225.0338000 	 1.883725 	 -0.1108106000 	 -2.2915840000 
591.20 	 225.0417000 	 1.883725 	 -0.1139768000 	 -2.2938190000 
591.40 	 225.0465000 	 1.883725 	 -0.1140245000 	 -2.2946330000 
591.60 	 225.0465000 	 1.883725 	 -0.1108487000 	 -2.2915940000 
591.80 	 225.0417000 	 1.883725 	 -0.1141040000 	 -2.2939490000 
592.00 	 225.0417000 	 1.883675 	 -0.1138465000 	 -2.2945980000 
592.20 	 225.0417000 	 1.883650 	 -0.1107279000 	 -2.2914440000 
592.40 	 225.0385000 	 1.883625 	 -0.1143837000 	 -2.2942670000 
592.60 	 225.0369000 	 1.883625 	 -0.1134936000 	 -2.2942130000 
592.80 	 225.0306000 	 1.883600 	 -0.1108392000 	 -2.2912380000 
593.00 	 225.0258000 	 1.883575 	 -0.1145363000 	 -2.2943590000 
593.20 	 225.0226000 	 1.883575 	 -0.1132202000 	 -2.2941210000 
593.40 	 225.0147000 	 1.883550 	 -0.1109600000 	 -2.2914630000 
593.60 	 225.0099000 	 1.883525 	 -0.1146603000 	 -2.2945440000 
593.80 	 225.0067000 	 1.883525 	 -0.1132425000 	 -2.2939080000 
594.00 	 225.0036000 	 1.883525 	 -0.1109409000 	 -2.2914540000 
594.20 	 225.0036000 	 1.883525 	 -0.1146952000 	 -2.2946200000 
594.40 	 224.9988000 	 1.883525 	 -0.1129850000 	 -2.2937490000 
594.60 	 224.9988000 	 1.883525 	 -0.1111062000 	 -2.2914730000 
594.80 	 224.9956000 	 1.883525 	 -0.1147207000 	 -2.2946640000 
595.00 	 224.9956000 	 1.883525 	 -0.1128928000 	 -2.2941110000 
595.20 	 224.9908000 	 1.883525 	 -0.1111189000 	 -2.2915080000 
595.40 	 224.9893000 	 1.883525 	 -0.1149623000 	 -2.2949920000 
595.60 	 224.9877000 	 1.883525 	 -0.1123714000 	 -2.2934530000 
595.80 	 224.9877000 	 1.883525 	 -0.1114527000 	 -2.2918290000 
596.00 	 224.9877000 	 1.883525 	 -0.1148828000 	 -2.2951000000 
596.20 	 224.9877000 	 1.883525 	 -0.1123015000 	 -2.2931100000 
596.40 	 224.9877000 	 1.883525 	 -0.1116021000 	 -2.2917270000 
596.60 	 224.9813000 	 1.883525 	 -0.1151530000 	 -2.2951700000 
596.80 	 224.9797000 	 1.883525 	 -0.1120631000 	 -2.2929320000 
597.00 	 224.9718000 	 1.883525 	 -0.1117420000 	 -2.2920450000 
597.20 	 224.9670000 	 1.883525 	 -0.1149718000 	 -2.2954270000 
597.40 	 224.9638000 	 1.883525 	 -0.1118819000 	 -2.2928810000 
597.60 	 224.9638000 	 1.883525 	 -0.1119582000 	 -2.2920160000 
597.80 	 224.9638000 	 1.883525 	 -0.1151212000 	 -2.2952910000 
598.00 	 224.9638000 	 1.883550 	 -0.1115100000 	 -2.2927030000 
598.20 	 224.9591000 	 1.883575 	 -0.1122506000 	 -2.2922360000 
598.40 	 224.9559000 	 1.883600 	 -0.1150990000 	 -2.2953160000 
598.60 	 224.9543000 	 1.883625 	 -0.1111253000 	 -2.2921560000 
598.80 	 224.9495000 	 1.883650 	 -0.1129627000 	 -2.2927730000 
599.00 	 224.9479000 	 1.883675 	 -0.1148129000 	 -2.2951600000 
599.20 	 224.9463000 	 1.883725 	 -0.1110045000 	 -2.2919270000 
599.40 	 224.9479000 	 1.883750 	 -0.1128070000 	 -2.2928270000 
599.60 	 224.9479000 	 1.883775 	 -0.1147429000 	 -2.2951890000 
599.80 	 224.9511000 	 1.883800 	 -0.1107883000 	 -2.2917940000 
600.00 	 224.9559000 	 1.883850 	 -0.1134459000 	 -2.2933230000 
600.20 	 224.9559000 	 1.883875 	 -0.1143583000 	 -2.2950520000 
600.40 	 224.9575000 	 1.883900 	 -0.1106962000 	 -2.2917300000 
600.60 	 224.9559000 	 1.883925 	 -0.1138337000 	 -2.2936570000 
600.80 	 224.9591000 	 1.883950 	 -0.1140467000 	 -2.2948390000 
601.00 	 224.9591000 	 1.883975 	 -0.1108901000 	 -2.2915200000 
601.20 	 224.9638000 	 1.884000 	 -0.1138814000 	 -2.2937770000 
601.40 	 224.9670000 	 1.884000 	 -0.1140149000 	 -2.2949060000 
601.60 	 224.9749000 	 1.884025 	 -0.1108742000 	 -2.2915110000 
601.80 	 224.9829000 	 1.884050 	 -0.1141326000 	 -2.2936730000 
602.00 	 224.9908000 	 1.884050 	 -0.1142057000 	 -2.2947910000 
602.20 	 224.9956000 	 1.884075 	 -0.1110617000 	 -2.2916290000 
602.40 	 225.0036000 	 1.884100 	 -0.1145172000 	 -2.2942830000 
602.60 	 225.0052000 	 1.884075 	 -0.1138496000 	 -2.2946390000 
602.80 	 225.0067000 	 1.884075 	 -0.1111031000 	 -2.2916670000 
603.00 	 225.0115000 	 1.884075 	 -0.1148065000 	 -2.2947380000 
603.20 	 225.0115000 	 1.884075 	 -0.1137543000 	 -2.2943780000 
603.40 	 225.0147000 	 1.884075 	 -0.1110522000 	 -2.2916890000 
603.60 	 225.0179000 	 1.884075 	 -0.1149368000 	 -2.2947660000 
603.80 	 225.0179000 	 1.884075 	 -0.1135858000 	 -2.2943050000 
604.00 	 225.0179000 	 1.884075 	 -0.1111476000 	 -2.2917430000 
604.20 	 225.0115000 	 1.884075 	 -0.1148987000 	 -2.2948200000 
604.40 	 225.0067000 	 1.884075 	 -0.1133696000 	 -2.2942130000 
604.60 	 225.0036000 	 1.884075 	 -0.1113160000 	 -2.2918030000 
604.80 	 224.9988000 	 1.884075 	 -0.1150672000 	 -2.2949790000 
605.00 	 224.9972000 	 1.884075 	 -0.1132393000 	 -2.2940440000 
605.20 	 224.9956000 	 1.884075 	 -0.1114623000 	 -2.2916100000 
605.40 	 224.9956000 	 1.884075 	 -0.1152293000 	 -2.2949860000 
605.60 	 224.9956000 	 1.884075 	 -0.1131280000 	 -2.2940440000 
605.80 	 224.9956000 	 1.884075 	 -0.1112811000 	 -2.2919050000 
606.00 	 224.9940000 	 1.884075 	 -0.1151148000 	 -2.2950970000 
606.20 	 224.9877000 	 1.884075 	 -0.1127338000 	 -2.2937770000 
606.40 	 224.9829000 	 1.884075 	 -0.1115481000 	 -2.2918670000 
606.60 	 224.9797000 	 1.884075 	 -0.1152166000 	 -2.2953320000 
606.80 	 224.9797000 	 1.884075 	 -0.1124954000 	 -2.2935450000 
607.00 	 224.9749000 	 1.884075 	 -0.1115545000 	 -2.2917680000 
607.20 	 224.9749000 	 1.884075 	 -0.1151594000 	 -2.2951410000 
607.40 	 224.9749000 	 1.884075 	 -0.1128006000 	 -2.2935650000 
607.60 	 224.9749000 	 1.884075 	 -0.1118120000 	 -2.2920320000 
607.80 	 224.9749000 	 1.884075 	 -0.1153437000 	 -2.2952970000 
608.00 	 224.9718000 	 1.884075 	 -0.1123842000 	 -2.2934280000 
608.20 	 224.9718000 	 1.884100 	 -0.1120059000 	 -2.2919020000 
608.40 	 224.9670000 	 1.884125 	 -0.1154391000 	 -2.2953220000 
608.60 	 224.9654000 	 1.884125 	 -0.1124477000 	 -2.2934280000 
608.80 	 224.9638000 	 1.884175 	 -0.1120758000 	 -2.2921910000 
609.00 	 224.9638000 	 1.884175 	 -0.1153692000 	 -2.2954400000 
609.20 	 224.9638000 	 1.884200 	 -0.1123333000 	 -2.2933360000 
609.40 	 224.9670000 	 1.884225 	 -0.1119645000 	 -2.2921690000 
609.60 	 224.9670000 	 1.884250 	 -0.1153851000 	 -2.2954620000 
609.80 	 224.9670000 	 1.884250 	 -0.1122347000 	 -2.2932940000 
610.00 	 224.9670000 	 1.884275 	 -0.1122411000 	 -2.2922680000 
610.20 	 224.9638000 	 1.884300 	 -0.1152770000 	 -2.2955610000 
610.40 	 224.9638000 	 1.884325 	 -0.1121203000 	 -2.2930750000 
610.60 	 224.9670000 	 1.884350 	 -0.1123810000 	 -2.2923790000 
610.80 	 224.9670000 	 1.884350 	 -0.1151880000 	 -2.2959170000 
611.00 	 224.9718000 	 1.884400 	 -0.1117897000 	 -2.2930020000 
611.20 	 224.9749000 	 1.884400 	 -0.1123714000 	 -2.2927280000 
611.40 	 224.9829000 	 1.884400 	 -0.1148001000 	 -2.2957260000 
611.60 	 224.9877000 	 1.884425 	 -0.1110522000 	 -2.2927220000 
611.80 	 224.9956000 	 1.884425 	 -0.1123079000 	 -2.2928270000 
612.00 	 224.9972000 	 1.884425 	 -0.1094977000 	 -2.2959550000 
612.20 	 225.0036000 	 1.884425 	 -0.1056925000 	 -2.2928240000 
612.40 	 225.0036000 	 1.884425 	 -0.1070054000 	 -2.2930970000 
612.60 	 225.0067000 	 1.884425 	 -0.1090876000 	 -2.2959230000 
612.80 	 225.0067000 	 1.884425 	 -0.1052634000 	 -2.2923660000 
613.00 	 225.0067000 	 1.884425 	 -0.1076953000 	 -2.2936250000 
613.20 	 225.0067000 	 1.884425 	 -0.1090431000 	 -2.2958180000 
613.40 	 225.0067000 	 1.884425 	 -0.1051585000 	 -2.2923150000 
613.60 	 225.0067000 	 1.884425 	 -0.1081117000 	 -2.2937520000 
613.80 	 225.0067000 	 1.884425 	 -0.1088174000 	 -2.2957960000 
614.00 	 225.0115000 	 1.884425 	 -0.1052062000 	 -2.2922230000 
614.20 	 225.0115000 	 1.884425 	 -0.1083024000 	 -2.2941620000 
614.40 	 225.0067000 	 1.884425 	 -0.1085790000 	 -2.2955510000 
614.60 	 225.0036000 	 1.884425 	 -0.1051394000 	 -2.2920610000 
614.80 	 224.9988000 	 1.884425 	 -0.1086648000 	 -2.2945690000 
615.00 	 224.9908000 	 1.884425 	 -0.1084646000 	 -2.2954400000 
615.20 	 224.9877000 	 1.884425 	 -0.1052411000 	 -2.2920540000 
615.40 	 224.9829000 	 1.884425 	 -0.1089605000 	 -2.2948960000 
615.60 	 224.9829000 	 1.884425 	 -0.1079941000 	 -2.2950390000 
615.80 	 224.9829000 	 1.884425 	 -0.1053810000 	 -2.2919530000 
616.00 	 224.9829000 	 1.884450 	 -0.1086267000 	 -2.2949310000 
616.20 	 224.9829000 	 1.884450 	 -0.1074314000 	 -2.2950620000 
616.40 	 224.9829000 	 1.884475 	 -0.1048724000 	 -2.2919340000 
616.60 	 224.9797000 	 1.884500 	 -0.1085695000 	 -2.2949760000 
616.80 	 224.9749000 	 1.884475 	 -0.1146603000 	 -2.2952050000 
617.00 	 224.9749000 	 1.884475 	 -0.1122602000 	 -2.2924010000 
617.20 	 224.9718000 	 1.884500 	 -0.1160177000 	 -2.2957420000 
617.40 	 224.9670000 	 1.884525 	 -0.1140340000 	 -2.2948420000 
617.60 	 224.9638000 	 1.884550 	 -0.1124096000 	 -2.2923530000 
617.80 	 224.9606000 	 1.884575 	 -0.1159223000 	 -2.2957040000 
618.00 	 224.9591000 	 1.884575 	 -0.1142120000 	 -2.2946580000 
618.20 	 224.9591000 	 1.884600 	 -0.1125463000 	 -2.2924070000 
618.40 	 224.9638000 	 1.884625 	 -0.1163038000 	 -2.2955990000 
618.60 	 224.9654000 	 1.884650 	 -0.1141866000 	 -2.2948040000 
618.80 	 224.9686000 	 1.884675 	 -0.1123746000 	 -2.2923060000 
619.00 	 224.9749000 	 1.884700 	 -0.1160844000 	 -2.2957010000 
619.20 	 224.9797000 	 1.884700 	 -0.1142597000 	 -2.2948300000 
619.40 	 224.9829000 	 1.884725 	 -0.1126258000 	 -2.2926620000 
619.60 	 224.9877000 	 1.884750 	 -0.1164532000 	 -2.2959870000 
619.80 	 224.9877000 	 1.884725 	 -0.1148860000 	 -2.2952110000 
620.00 	 224.9877000 	 1.884725 	 -0.1131884000 	 -2.2929640000 
620.20 	 224.9877000 	 1.884725 	 -0.1167679000 	 -2.2962090000 
620.40 	 224.9877000 	 1.884725 	 -0.1146984000 	 -2.2950430000 
620.60 	 224.9877000 	 1.884725 	 -0.1131471000 	 -2.2929830000 
620.80 	 224.9877000 	 1.884725 	 -0.1169300000 	 -2.2962380000 
621.00 	 224.9908000 	 1.884725 	 -0.1146730000 	 -2.2949760000 
621.20 	 224.9924000 	 1.884725 	 -0.1131598000 	 -2.2929070000 
621.40 	 224.9908000 	 1.884725 	 -0.1170794000 	 -2.2963050000 
621.60 	 224.9956000 	 1.884725 	 -0.1145013000 	 -2.2949190000 
621.80 	 224.9908000 	 1.884725 	 -0.1133315000 	 -2.2929290000 
622.00 	 224.9877000 	 1.884725 	 -0.1169523000 	 -2.2963270000 
622.20 	 224.9877000 	 1.884725 	 -0.1143360000 	 -2.2945280000 
622.40 	 224.9877000 	 1.884725 	 -0.1132552000 	 -2.2930180000 
622.60 	 224.9877000 	 1.884725 	 -0.1170317000 	 -2.2964480000 
622.80 	 224.9877000 	 1.884725 	 -0.1138687000 	 -2.2942730000 
623.00 	 224.9877000 	 1.884725 	 -0.1135476000 	 -2.2931800000 
623.20 	 224.9829000 	 1.884725 	 -0.1167711000 	 -2.2965210000 
623.40 	 224.9797000 	 1.884725 	 -0.1138274000 	 -2.2942730000 
623.60 	 224.9749000 	 1.884725 	 -0.1135985000 	 -2.2931930000 
623.80 	 224.9749000 	 1.884750 	 -0.1170254000 	 -2.2965500000 
624.00 	 224.9734000 	 1.884775 	 -0.1137225000 	 -2.2942160000 
624.20 	 224.9718000 	 1.884775 	 -0.1137066000 	 -2.2933670000 
624.40 	 224.9702000 	 1.884800 	 -0.1168537000 	 -2.2966580000 
624.60 	 224.9638000 	 1.884825 	 -0.1137384000 	 -2.2943530000 
624.80 	 224.9606000 	 1.884850 	 -0.1135540000 	 -2.2930720000 
625.00 	 224.9559000 	 1.884850 	 -0.1169268000 	 -2.2964070000 
625.20 	 224.9511000 	 1.884900 	 -0.1140245000 	 -2.2944510000 
625.40 	 224.9511000 	 1.884925 	 -0.1133982000 	 -2.2929950000 
625.60 	 224.9559000 	 1.884950 	 -0.1167425000 	 -2.2963240000 
625.80 	 224.9591000 	 1.884975 	 -0.1144536000 	 -2.2947280000 
626.00 	 224.9638000 	 1.885000 	 -0.1132456000 	 -2.2929220000 
626.20 	 224.9670000 	 1.885000 	 -0.1166916000 	 -2.2962410000 
626.40 	 224.9734000 	 1.885050 	 -0.1146952000 	 -2.2951030000 
626.60 	 224.9749000 	 1.885050 	 -0.1132107000 	 -2.2928750000 
626.80 	 224.9797000 	 1.885050 	 -0.1169205000 	 -2.2961590000 
627.00 	 224.9893000 	 1.885100 	 -0.1147811000 	 -2.2950580000 
627.20 	 224.9956000 	 1.885075 	 -0.1103624000 	 -2.2926240000 
627.40 	 225.0036000 	 1.885075 	 -0.1155090000 	 -2.2960440000 
627.60 	 225.0115000 	 1.885075 	 -0.1127688000 	 -2.2946140000 
627.80 	 225.0179000 	 1.885075 	 -0.1111825000 	 -2.2926620000 
628.00 	 225.0179000 	 1.885075 	 -0.1151689000 	 -2.2961460000 
628.20 	 225.0179000 	 1.885075 	 -0.1125336000 	 -2.2946960000 
628.40 	 225.0179000 	 1.885075 	 -0.1105499000 	 -2.2924960000 
628.60 	 225.0163000 	 1.885075 	 -0.1156616000 	 -2.2958880000 
628.80 	 225.0147000 	 1.885075 	 -0.1132711000 	 -2.2947720000 
629.00 	 225.0147000 	 1.885075 	 -0.1116403000 	 -2.2924960000 
629.20 	 225.0147000 	 1.885075 	 -0.1156902000 	 -2.2961390000 
629.40 	 225.0147000 	 1.885075 	 -0.1129214000 	 -2.2943660000 
629.60 	 225.0115000 	 1.885075 	 -0.1117516000 	 -2.2925500000 
629.80 	 225.0052000 	 1.885075 	 -0.1154900000 	 -2.2960760000 
630.00 	 224.9988000 	 1.885075 	 -0.1129150000 	 -2.2946290000 
630.20 	 224.9956000 	 1.885075 	 -0.1115640000 	 -2.2923500000 
630.40 	 224.9877000 	 1.885075 	 -0.1155440000 	 -2.2960120000 
630.60 	 224.9829000 	 1.885075 	 -0.1129754000 	 -2.2946710000 
630.80 	 224.9829000 	 1.885075 	 -0.1115417000 	 -2.2924680000 
631.00 	 224.9829000 	 1.885075 	 -0.1155472000 	 -2.2960630000 
631.20 	 224.9829000 	 1.885075 	 -0.1129882000 	 -2.2946170000 
631.40 	 224.9829000 	 1.885075 	 -0.1116085000 	 -2.2924360000 
631.60 	 224.9797000 	 1.885075 	 -0.1153024000 	 -2.2960850000 
631.80 	 224.9749000 	 1.885075 	 -0.1129691000 	 -2.2945910000 
632.00 	 224.9718000 	 1.885075 	 -0.1117547000 	 -2.2926110000 
632.20 	 224.9670000 	 1.885075 	 -0.1154645000 	 -2.2960570000 
632.40 	 224.9670000 	 1.885075 	 -0.1129691000 	 -2.2947340000 
632.60 	 224.9670000 	 1.885100 	 -0.1121267000 	 -2.2923820000 
632.80 	 224.9670000 	 1.885125 	 -0.1164341000 	 -2.2959640000 
633.00 	 224.9670000 	 1.885150 	 -0.1136335000 	 -2.2943340000 
633.20 	 224.9638000 	 1.885175 	 -0.1129564000 	 -2.2926110000 
633.40 	 224.9638000 	 1.885200 	 -0.1167138000 	 -2.2961110000 
633.60 	 224.9591000 	 1.885200 	 -0.1138592000 	 -2.2940990000 
633.80 	 224.9591000 	 1.885225 	 -0.1131598000 	 -2.2926590000 
634.00 	 224.9591000 	 1.885250 	 -0.1167965000 	 -2.2961200000 
634.20 	 224.9591000 	 1.885275 	 -0.1139005000 	 -2.2943530000 
634.40 	 224.9638000 	 1.885300 	 -0.1131280000 	 -2.2926520000 
634.60 	 224.9638000 	 1.885300 	 -0.1169205000 	 -2.2961930000 
634.80 	 224.9638000 	 1.885325 	 -0.1135190000 	 -2.2939520000 
635.00 	 224.9670000 	 1.885350 	 -0.1135413000 	 -2.2929260000 
635.20 	 224.9718000 	 1.885375 	 -0.1168919000 	 -2.2962950000 
635.40 	 224.9718000 	 1.885400 	 -0.1135540000 	 -2.2940160000 
635.60 	 224.9797000 	 1.885400 	 -0.1131185000 	 -2.2928560000 
635.80 	 224.9829000 	 1.885425 	 -0.1165644000 	 -2.2961680000 
636.00 	 224.9877000 	 1.885450 	 -0.1137098000 	 -2.2944390000 
636.20 	 224.9908000 	 1.885425 	 -0.1070499000 	 -2.2922450000 
636.40 	 224.9908000 	 1.885425 	 -0.1108233000 	 -2.2961590000 
636.60 	 224.9956000 	 1.885425 	 -0.1078510000 	 -2.2942800000 
636.80 	 224.9956000 	 1.885425 	 -0.1071103000 	 -2.2925120000 
637.00 	 224.9956000 	 1.885425 	 -0.1105944000 	 -2.2960820000 
637.20 	 224.9988000 	 1.885425 	 -0.1080545000 	 -2.2944640000 
637.40 	 224.9988000 	 1.885425 	 -0.1070309000 	 -2.2927090000 
637.60 	 225.0036000 	 1.885425 	 -0.1109060000 	 -2.2961140000 
637.80 	 225.0036000 	 1.885425 	 -0.1081498000 	 -2.2945850000 
638.00 	 224.9988000 	 1.885425 	 -0.1068083000 	 -2.2925600000 
638.20 	 224.9988000 	 1.885425 	 -0.1106040000 	 -2.2960880000 
638.40 	 224.9908000 	 1.885425 	 -0.1080036000 	 -2.2946670000 
638.60 	 224.9877000 	 1.885425 	 -0.1069101000 	 -2.2926780000 
638.80 	 224.9829000 	 1.885425 	 -0.1107152000 	 -2.2961170000 
639.00 	 224.9829000 	 1.885425 	 -0.1075872000 	 -2.2942510000 
639.20 	 224.9877000 	 1.885425 	 -0.1072502000 	 -2.2928270000 
639.40 	 224.9908000 	 1.885425 	 -0.1108932000 	 -2.2962730000 
639.60 	 224.9924000 	 1.885425 	 -0.1077302000 	 -2.2941050000 
639.80 	 224.9908000 	 1.885425 	 -0.1073170000 	 -2.2927090000 
640.00 	 224.9908000 	 1.885425 	 -0.1108742000 	 -2.2961550000 
640.20 	 224.9845000 	 1.885425 	 -0.1077620000 	 -2.2941720000 
640.40 	 224.9829000 	 1.885450 	 -0.1128387000 	 -2.2926010000 
640.60 	 224.9749000 	 1.885475 	 -0.1168028000 	 -2.2960630000 
640.80 	 224.9749000 	 1.885475 	 -0.1135985000 	 -2.2939360000 
641.00 	 224.9718000 	 1.885475 	 -0.1132806000 	 -2.2922680000 
641.20 	 224.9718000 	 1.885500 	 -0.1147366000 	 -2.2962120000 
641.40 	 224.9670000 	 1.885525 	 -0.1115799000 	 -2.2938790000 
641.60 	 224.9654000 	 1.885550 	 -0.1111539000 	 -2.2926010000 
641.80 	 224.9654000 	 1.885575 	 -0.1150195000 	 -2.2960920000 
642.00 	 224.9638000 	 1.885600 	 -0.1116594000 	 -2.2939520000 
642.20 	 224.9606000 	 1.885600 	 -0.1106612000 	 -2.2926390000 
642.40 	 224.9591000 	 1.885625 	 -0.1144060000 	 -2.2961870000 
642.60 	 224.9638000 	 1.885650 	 -0.1112588000 	 -2.2941240000 
642.80 	 224.9638000 	 1.885675 	 -0.1107470000 	 -2.2927060000 
643.00 	 224.9718000 	 1.885700 	 -0.1145426000 	 -2.2963140000 
643.20 	 224.9734000 	 1.885700 	 -0.1112366000 	 -2.2941680000 
643.40 	 224.9797000 	 1.885725 	 -0.1107566000 	 -2.2928430000 
643.60 	 224.9829000 	 1.885750 	 -0.1144377000 	 -2.2964160000 
643.80 	 224.9877000 	 1.885725 	 -0.1106008000 	 -2.2933010000 
644.00 	 224.9956000 	 1.885725 	 -0.1109664000 	 -2.2927630000 
644.20 	 224.9956000 	 1.885725 	 -0.1140340000 	 -2.2959420000 
644.40 	 225.0036000 	 1.885725 	 -0.1106644000 	 -2.2934790000 
644.60 	 225.0036000 	 1.885725 	 -0.1108042000 	 -2.2925380000 
644.80 	 225.0036000 	 1.885725 	 -0.1141644000 	 -2.2959520000 
645.00 	 225.0036000 	 1.885725 	 -0.1107089000 	 -2.2934850000 
645.20 	 225.0036000 	 1.885725 	 -0.1107756000 	 -2.2924360000 
645.40 	 224.9988000 	 1.885725 	 -0.1141008000 	 -2.2959870000 
645.60 	 224.9988000 	 1.885725 	 -0.1105372000 	 -2.2932080000 
645.80 	 224.9988000 	 1.885725 	 -0.1108932000 	 -2.2925280000 
646.00 	 224.9988000 	 1.885725 	 -0.1140817000 	 -2.2958210000 
646.20 	 224.9988000 	 1.885725 	 -0.1104927000 	 -2.2930460000 
646.40 	 224.9988000 	 1.885725 	 -0.1112207000 	 -2.2927060000 
646.60 	 224.9988000 	 1.885725 	 -0.1139895000 	 -2.2959200000 
646.80 	 224.9956000 	 1.885725 	 -0.1102956000 	 -2.2927250000 
647.00 	 224.9956000 	 1.885725 	 -0.1113764000 	 -2.2929760000 
647.20 	 224.9956000 	 1.885725 	 -0.1140849000 	 -2.2958660000 
647.40 	 224.9956000 	 1.885725 	 -0.1101843000 	 -2.2929260000 
647.60 	 224.9956000 	 1.885725 	 -0.1114241000 	 -2.2930110000 
647.80 	 224.9924000 	 1.885725 	 -0.1139482000 	 -2.2959710000 
648.00 	 224.9908000 	 1.885725 	 -0.1103147000 	 -2.2929950000 
648.20 	 224.9877000 	 1.885725 	 -0.1114909000 	 -2.2929670000 
648.40 	 224.9829000 	 1.885725 	 -0.1138814000 	 -2.2959930000 
648.60 	 224.9781000 	 1.885750 	 -0.1101907000 	 -2.2928620000 
648.80 	 224.9749000 	 1.885750 	 -0.1110490000 	 -2.2927830000 
649.00 	 224.9718000 	 1.885775 	 -0.1139609000 	 -2.2959640000 
649.20 	 224.9718000 	 1.885800 	 -0.1100540000 	 -2.2927190000 
649.40 	 224.9718000 	 1.885800 	 -0.1094182000 	 -2.2933860000 
649.60 	 224.9686000 	 1.885800 	 -0.1117674000 	 -2.2963710000 
649.80 	 224.9654000 	 1.885825 	 -0.1078987000 	 -2.2931540000 
650.00 	 224.9638000 	 1.885850 	 -0.1091417000 	 -2.2935070000 
650.20 	 224.9591000 	 1.885900 	 -0.1117229000 	 -2.2964670000 
650.40 	 224.9591000 	 1.885900 	 -0.1088556000 	 -2.2934120000 
650.60 	 224.9591000 	 1.885900 	 -0.1093674000 	 -2.2934820000 
650.80 	 224.9638000 	 1.885925 	 -0.1121998000 	 -2.2965840000 
651.00 	 224.9670000 	 1.885950 	 -0.1083215000 	 -2.2936980000 
651.20 	 224.9749000 	 1.885975 	 -0.1095963000 	 -2.2936890000 
651.40 	 224.9813000 	 1.885975 	 -0.1113288000 	 -2.2965970000 
651.60 	 224.9877000 	 1.885975 	 -0.1098506000 	 -2.2934750000 
651.80 	 224.9956000 	 1.885975 	 -0.1115799000 	 -2.2937550000 
652.00 	 225.0004000 	 1.885975 	 -0.1138401000 	 -2.2966160000 
652.20 	 225.0067000 	 1.885975 	 -0.1096853000 	 -2.2933830000 
652.40 	 225.0099000 	 1.885975 	 -0.1113605000 	 -2.2936920000 
652.60 	 225.0115000 	 1.885975 	 -0.1133982000 	 -2.2965620000 
652.80 	 225.0147000 	 1.885975 	 -0.1098124000 	 -2.2930940000 
653.00 	 225.0147000 	 1.885975 	 -0.1116657000 	 -2.2939970000 
653.20 	 225.0179000 	 1.885975 	 -0.1135572000 	 -2.2967400000 
653.40 	 225.0179000 	 1.885975 	 -0.1096344000 	 -2.2931930000 
653.60 	 225.0226000 	 1.885975 	 -0.1120885000 	 -2.2942260000 
653.80 	 225.0179000 	 1.885975 	 -0.1135763000 	 -2.2966770000 
654.00 	 225.0179000 	 1.885975 	 -0.1097234000 	 -2.2929510000 
654.20 	 225.0131000 	 1.885975 	 -0.1121585000 	 -2.2943470000 
654.40 	 225.0067000 	 1.885975 	 -0.1135413000 	 -2.2965500000 
654.60 	 225.0036000 	 1.885975 	 -0.1094850000 	 -2.2928170000 
654.80 	 224.9988000 	 1.885975 	 -0.1123206000 	 -2.2945560000 
655.00 	 224.9956000 	 1.885975 	 -0.1131217000 	 -2.2962790000 
655.20 	 224.9956000 	 1.885975 	 -0.1094246000 	 -2.2926490000 
655.40 	 224.9908000 	 1.885975 	 -0.1123397000 	 -2.2946170000 
655.60 	 224.9908000 	 1.885975 	 -0.1130613000 	 -2.2963050000 
655.80 	 224.9908000 	 1.885975 	 -0.1093928000 	 -2.2926780000 
656.00 	 224.9908000 	 1.885975 	 -0.1126544000 	 -2.2948040000 
656.20 	 224.9877000 	 1.885975 	 -0.1128101000 	 -2.2961170000 
656.40 	 224.9845000 	 1.885975 	 -0.1094373000 	 -2.2925880000 
656.60 	 224.9797000 	 1.885975 	 -0.1129723000 	 -2.2952080000 
656.80 	 224.9797000 	 1.885975 	 -0.1128038000 	 -2.2959330000 
657.00 	 224.9797000 	 1.885975 	 -0.1095454000 	 -2.2926390000 
657.20 	 224.9877000 	 1.885975 	 -0.1129818000 	 -2.2950330000 
657.40 	 224.9893000 	 1.885975 	 -0.1127402000 	 -2.2958790000 
657.60 	 224.9924000 	 1.885975 	 -0.1094659000 	 -2.2924710000 
657.80 	 224.9956000 	 1.885975 	 -0.1131439000 	 -2.2950940000 
658.00 	 224.9908000 	 1.885975 	 -0.1123524000 	 -2.2956020000 
658.20 	 224.9908000 	 1.885975 	 -0.1096217000 	 -2.2925060000 
658.40 	 224.9877000 	 1.885975 	 -0.1135063000 	 -2.2956560000 
658.60 	 224.9813000 	 1.885975 	 -0.1120472000 	 -2.2953830000 
658.80 	 224.9781000 	 1.885975 	 -0.1096853000 	 -2.2926900000 
659.00 	 224.9749000 	 1.885975 	 -0.1137257000 	 -2.2958280000 
659.20 	 224.9718000 	 1.886000 	 -0.1094055000 	 -2.2955480000 
659.40 	 224.9638000 	 1.886000 	 -0.1072407000 	 -2.2928870000 
659.60 	 224.9606000 	 1.886025 	 -0.1110617000 	 -2.2961300000 
659.80 	 224.9559000 	 1.886075 	 -0.1092180000 	 -2.2953960000 
660.00 	 224.9559000 	 1.886100 	 -0.1073074000 	 -2.2928810000 
660.20 	 224.9511000 	 1.886125 	 -0.1113478000 	 -2.2964070000 
660.40 	 224.9511000 	 1.886150 	 -0.1090940000 	 -2.2951920000 
660.60 	 224.9511000 	 1.886175 	 -0.1074505000 	 -2.2929760000 
660.80 	 224.9479000 	 1.886200 	 -0.1113415000 	 -2.2964220000 
661.00 	 224.9511000 	 1.886250 	 -0.1084232000 	 -2.2948070000 
661.20 	 224.9559000 	 1.886275 	 -0.1077747000 	 -2.2931540000 
661.40 	 224.9591000 	 1.886300 	 -0.1114082000 	 -2.2966990000 
661.60 	 224.9670000 	 1.886325 	 -0.1083755000 	 -2.2947470000 
661.80 	 224.9734000 	 1.886325 	 -0.1076158000 	 -2.2931540000 
662.00 	 224.9845000 	 1.886350 	 -0.1113764000 	 -2.2970900000 
662.20 	 224.9956000 	 1.886375 	 -0.1086330000 	 -2.2952910000 
662.40 	 225.0067000 	 1.886400 	 -0.1075490000 	 -2.2934470000 
662.60 	 225.0163000 	 1.886375 	 -0.1180967000 	 -2.2980660000 
662.80 	 225.0226000 	 1.886375 	 -0.1155853000 	 -2.2966350000 
663.00 	 225.0306000 	 1.886375 	 -0.1143106000 	 -2.2947630000 
663.20 	 225.0338000 	 1.886375 	 -0.1181539000 	 -2.2982470000 
663.40 	 225.0338000 	 1.886375 	 -0.1154995000 	 -2.2965050000 
663.60 	 225.0385000 	 1.886375 	 -0.1144218000 	 -2.2947280000 
663.80 	 225.0385000 	 1.886375 	 -0.1180617000 	 -2.2982980000 
664.00 	 225.0417000 	 1.886350 	 -0.1153056000 	 -2.2965430000 
664.20 	 225.0417000 	 1.886325 	 -0.1143519000 	 -2.2947310000 
664.40 	 225.0433000 	 1.886300 	 -0.1179981000 	 -2.2981330000 
664.60 	 225.0417000 	 1.886275 	 -0.1155821000 	 -2.2966320000 
664.80 	 225.0417000 	 1.886250 	 -0.1141040000 	 -2.2947440000 
665.00 	 225.0385000 	 1.886225 	 -0.1178551000 	 -2.2980660000 
665.20 	 225.0338000 	 1.886225 	 -0.1156934000 	 -2.2967080000 
665.40 	 225.0306000 	 1.886200 	 -0.1145013000 	 -2.2948330000 
665.60 	 225.0258000 	 1.886175 	 -0.1178805000 	 -2.2981900000 
665.80 	 225.0226000 	 1.886175 	 -0.1151498000 	 -2.2965270000 
666.00 	 225.0163000 	 1.886175 	 -0.1144250000 	 -2.2949730000 
666.20 	 225.0147000 	 1.886150 	 -0.1180935000 	 -2.2982220000 
666.40 	 225.0131000 	 1.886125 	 -0.1148733000 	 -2.2961010000 
666.60 	 225.0115000 	 1.886125 	 -0.1144854000 	 -2.2949820000 
666.80 	 225.0067000 	 1.886125 	 -0.1179695000 	 -2.2983810000 
667.00 	 225.0099000 	 1.886125 	 -0.1148955000 	 -2.2961300000 
667.20 	 225.0067000 	 1.886125 	 -0.1145649000 	 -2.2951100000 
667.40 	 225.0067000 	 1.886125 	 -0.1180395000 	 -2.2983770000 
667.60 	 225.0052000 	 1.886125 	 -0.1150831000 	 -2.2964190000 
667.80 	 224.9988000 	 1.886125 	 -0.1144409000 	 -2.2950390000 
668.00 	 224.9956000 	 1.886125 	 -0.1180013000 	 -2.2983900000 
668.20 	 224.9908000 	 1.886125 	 -0.1151530000 	 -2.2963910000 
668.40 	 224.9908000 	 1.886125 	 -0.1145999000 	 -2.2950740000 
668.60 	 224.9908000 	 1.886125 	 -0.1180077000 	 -2.2983650000 
668.80 	 224.9956000 	 1.886125 	 -0.1148733000 	 -2.2962980000 
669.00 	 224.9956000 	 1.886125 	 -0.1146730000 	 -2.2950710000 
669.20 	 224.9956000 	 1.886125 	 -0.1180140000 	 -2.2983460000 
669.40 	 224.9956000 	 1.886125 	 -0.1150513000 	 -2.2963020000 
669.60 	 224.9956000 	 1.886125 	 -0.1146507000 	 -2.2950620000 
669.80 	 224.9908000 	 1.886125 	 -0.1180426000 	 -2.2983170000 
670.00 	 224.9877000 	 1.886125 	 -0.1151403000 	 -2.2963650000 
670.20 	 224.9797000 	 1.886125 	 -0.1146253000 	 -2.2950710000 
670.40 	 224.9797000 	 1.886125 	 -0.1180840000 	 -2.2984630000 
670.60 	 224.9765000 	 1.886125 	 -0.1147938000 	 -2.2961330000 
670.80 	 224.9797000 	 1.886125 	 -0.1150004000 	 -2.2953290000 
671.00 	 224.9797000 	 1.886125 	 -0.1179790000 	 -2.2985270000 
671.20 	 224.9829000 	 1.886125 	 -0.1145140000 	 -2.2957450000 
671.40 	 224.9797000 	 1.886125 	 -0.1154105000 	 -2.2955890000 
671.60 	 224.9765000 	 1.886125 	 -0.1180172000 	 -2.2983900000 
671.80 	 224.9718000 	 1.886125 	 -0.1140658000 	 -2.2952970000 
672.00 	 224.9718000 	 1.886125 	 -0.1155949000 	 -2.2958790000 
672.20 	 224.9718000 	 1.886150 	 -0.1178169000 	 -2.2984790000 
672.40 	 224.9718000 	 1.886175 	 -0.1139990000 	 -2.2953890000 
672.60 	 224.9749000 	 1.886175 	 -0.1152325000 	 -2.2958530000 
672.80 	 224.9749000 	 1.886200 	 -0.1175276000 	 -2.2985620000 
673.00 	 224.9749000 	 1.886225 	 -0.1137861000 	 -2.2954020000 
673.20 	 224.9749000 	 1.886225 	 -0.1151689000 	 -2.2960920000 
673.40 	 224.9718000 	 1.886225 	 -0.1176039000 	 -2.2985110000 
673.60 	 224.9702000 	 1.886250 	 -0.1138910000 	 -2.2955610000 
673.80 	 224.9670000 	 1.886275 	 -0.1150767000 	 -2.2957800000 
674.00 	 224.9638000 	 1.886275 	 -0.1175117000 	 -2.2985520000 
674.20 	 224.9638000 	 1.886325 	 -0.1140149000 	 -2.2954650000 
674.40 	 224.9638000 	 1.886325 	 -0.1152229000 	 -2.2960500000 
674.60 	 224.9638000 	 1.886350 	 -0.1174895000 	 -2.2985460000 
674.80 	 224.9591000 	 1.886375 	 -0.1137606000 	 -2.2954300000 
675.00 	 224.9591000 	 1.886375 	 -0.1155186000 	 -2.2960500000 
675.20 	 224.9591000 	 1.886425 	 -0.1177629000 	 -2.2984700000 
675.40 	 224.9575000 	 1.886425 	 -0.1139259000 	 -2.2953570000 
675.60 	 224.9559000 	 1.886450 	 -0.1155218000 	 -2.2958250000 
675.80 	 224.9543000 	 1.886500 	 -0.1178042000 	 -2.2986510000 
676.00 	 224.9511000 	 1.886525 	 -0.1141199000 	 -2.2954270000 
676.20 	 224.9511000 	 1.886550 	 -0.1153914000 	 -2.2958760000 
676.40 	 224.9559000 	 1.886575 	 -0.1176039000 	 -2.2984980000 
676.60 	 224.9606000 	 1.886600 	 -0.1140944000 	 -2.2955990000 
676.80 	 224.9654000 	 1.886625 	 -0.1149940000 	 -2.2957320000 
677.00 	 224.9718000 	 1.886650 	 -0.1176834000 	 -2.2986600000 
677.20 	 224.9797000 	 1.886675 	 -0.1142820000 	 -2.2956470000 
677.40 	 224.9908000 	 1.886700 	 -0.1153024000 	 -2.2958530000 
677.60 	 224.9988000 	 1.886675 	 -0.1178455000 	 -2.2985620000 
677.80 	 225.0067000 	 1.886675 	 -0.1143328000 	 -2.2952240000 
678.00 	 225.0115000 	 1.886675 	 -0.1159286000 	 -2.2960600000 
678.20 	 225.0147000 	 1.886675 	 -0.1178773000 	 -2.2986000000 
678.40 	 225.0147000 	 1.886675 	 -0.1141485000 	 -2.2951820000 
678.60 	 225.0147000 	 1.886675 	 -0.1163451000 	 -2.2963680000 
678.80 	 225.0115000 	 1.886675 	 -0.1177947000 	 -2.2984920000 
679.00 	 225.0115000 	 1.886675 	 -0.1139514000 	 -2.2951920000 
679.20 	 225.0067000 	 1.886675 	 -0.1157792000 	 -2.2961710000 
679.40 	 225.0067000 	 1.886675 	 -0.1177788000 	 -2.2985460000 
679.60 	 225.0067000 	 1.886675 	 -0.1139863000 	 -2.2953540000 
679.80 	 225.0115000 	 1.886675 	 -0.1158873000 	 -2.2961240000 
680.00 	 225.0147000 	 1.886675 	 -0.1177470000 	 -2.2985200000 
680.20 	 225.0179000 	 1.886675 	 -0.1140372000 	 -2.2955350000 
680.40 	 225.0179000 	 1.886675 	 -0.1158365000 	 -2.2961810000 
680.60 	 225.0179000 	 1.886675 	 -0.1178487000 	 -2.2985390000 
680.80 	 225.0163000 	 1.886675 	 -0.1141294000 	 -2.2952870000 
681.00 	 225.0115000 	 1.886675 	 -0.1158492000 	 -2.2960500000 
681.20 	 225.0115000 	 1.886675 	 -0.1179504000 	 -2.2987020000 
681.40 	 225.0115000 	 1.886675 	 -0.1141612000 	 -2.2953480000 
681.60 	 225.0115000 	 1.886675 	 -0.1159573000 	 -2.2960690000 
681.80 	 225.0067000 	 1.886675 	 -0.1177247000 	 -2.2985650000 
682.00 	 225.0067000 	 1.886675 	 -0.1139736000 	 -2.2954910000 
682.20 	 225.0115000 	 1.886675 	 -0.1155853000 	 -2.2959010000 
682.40 	 225.0115000 	 1.886675 	 -0.1178487000 	 -2.2986860000 
682.60 	 225.0067000 	 1.886675 	 -0.1141898000 	 -2.2955510000 
682.80 	 225.0036000 	 1.886675 	 -0.1157411000 	 -2.2959490000 
683.00 	 224.9988000 	 1.886675 	 -0.1179028000 	 -2.2986220000 
683.20 	 224.9988000 	 1.886675 	 -0.1140690000 	 -2.2955860000 
683.40 	 224.9956000 	 1.886675 	 -0.1157729000 	 -2.2961430000 
683.60 	 224.9956000 	 1.886675 	 -0.1179822000 	 -2.2985780000 
683.80 	 224.9956000 	 1.886675 	 -0.1140881000 	 -2.2953450000 
684.00 	 224.9908000 	 1.886675 	 -0.1157824000 	 -2.2961780000 
684.20 	 224.9940000 	 1.886675 	 -0.1177279000 	 -2.2986540000 
684.40 	 224.9908000 	 1.886675 	 -0.1138846000 	 -2.2953380000 
684.60 	 224.9908000 	 1.886675 	 -0.1159573000 	 -2.2962000000 
684.80 	 224.9908000 	 1.886675 	 -0.1176230000 	 -2.2985010000 
685.00 	 224.9893000 	 1.886675 	 -0.1136812000 	 -2.2951250000 
685.20 	 224.9908000 	 1.886675 	 -0.1161035000 	 -2.2964260000 
685.40 	 224.9877000 	 1.886675 	 -0.1175499000 	 -2.2985010000 
685.60 	 224.9877000 	 1.886675 	 -0.1139291000 	 -2.2952080000 
685.80 	 224.9829000 	 1.886675 	 -0.1163991000 	 -2.2965370000 
686.00 	 224.9829000 	 1.886675 	 -0.1175722000 	 -2.2985080000 
686.20 	 224.9829000 	 1.886675 	 -0.1138496000 	 -2.2950810000 
686.40 	 224.9797000 	 1.886675 	 -0.1161607000 	 -2.2966030000 
686.60 	 224.9749000 	 1.886675 	 -0.1175276000 	 -2.2984630000 
686.80 	 224.9749000 	 1.886675 	 -0.1138751000 	 -2.2951980000 
687.00 	 224.9749000 	 1.886675 	 -0.1161321000 	 -2.2964830000 
687.20 	 224.9749000 	 1.886675 	 -0.1176135000 	 -2.2985050000 
687.40 	 224.9781000 	 1.886675 	 -0.1138401000 	 -2.2953000000 
687.60 	 224.9797000 	 1.886675 	 -0.1163483000 	 -2.2965810000 
687.80 	 224.9797000 	 1.886675 	 -0.1173623000 	 -2.2985810000 
688.00 	 224.9797000 	 1.886675 	 -0.1137161000 	 -2.2953060000 
688.20 	 224.9749000 	 1.886700 	 -0.1166789000 	 -2.2969530000 
688.40 	 224.9749000 	 1.886725 	 -0.1173242000 	 -2.2983840000 
688.60 	 224.9718000 	 1.886725 	 -0.1137861000 	 -2.2952490000 
688.80 	 224.9718000 	 1.886750 	 -0.1166534000 	 -2.2969790000 
689.00 	 224.9670000 	 1.886775 	 -0.1172829000 	 -2.2983900000 
689.20 	 224.9670000 	 1.886800 	 -0.1138274000 	 -2.2949950000 
689.40 	 224.9670000 	 1.886800 	 -0.1168315000 	 -2.2973280000 
689.60 	 224.9670000 	 1.886825 	 -0.1169936000 	 -2.2983650000 
689.80 	 224.9670000 	 1.886850 	 -0.1138115000 	 -2.2950870000 
690.00 	 224.9670000 	 1.886875 	 -0.1171112000 	 -2.2976750000 
690.20 	 224.9670000 	 1.886900 	 -0.1169205000 	 -2.2982880000 
690.40 	 224.9718000 	 1.886900 	 -0.1136971000 	 -2.2950010000 
690.60 	 224.9734000 	 1.886925 	 -0.1171843000 	 -2.2976520000 
690.80 	 224.9797000 	 1.886950 	 -0.1167488000 	 -2.2981360000 
691.00 	 224.9829000 	 1.886950 	 -0.1138941000 	 -2.2958060000 
691.20 	 224.9877000 	 1.886950 	 -0.1173051000 	 -2.2988480000 
691.40 	 224.9908000 	 1.886975 	 -0.1165644000 	 -2.2990160000 
691.60 	 224.9956000 	 1.886975 	 -0.1131948000 	 -2.2961390000 
691.80 	 224.9988000 	 1.886975 	 -0.1161607000 	 -2.2996710000 
692.00 	 224.9988000 	 1.886975 	 -0.1149654000 	 -2.2995920000 
692.20 	 224.9988000 	 1.886975 	 -0.1126671000 	 -2.2967120000 
692.40 	 225.0036000 	 1.886975 	 -0.1163864000 	 -2.2997630000 
692.60 	 225.0036000 	 1.886975 	 -0.1145999000 	 -2.2994610000 
692.80 	 225.0036000 	 1.886975 	 -0.1126162000 	 -2.2968320000 
693.00 	 225.0067000 	 1.886975 	 -0.1160399000 	 -2.2998110000 
693.20 	 225.0067000 	 1.886975 	 -0.1148637000 	 -2.2994360000 
693.40 	 225.0052000 	 1.886975 	 -0.1125526000 	 -2.2967530000 
693.60 	 225.0036000 	 1.886975 	 -0.1161671000 	 -2.2998050000 
693.80 	 224.9988000 	 1.886975 	 -0.1145585000 	 -2.2992680000 
694.00 	 224.9972000 	 1.886975 	 -0.1126385000 	 -2.2967980000 
694.20 	 224.9956000 	 1.886975 	 -0.1162306000 	 -2.2998910000 
694.40 	 224.9956000 	 1.886975 	 -0.1147747000 	 -2.2995920000 
694.60 	 224.9956000 	 1.886975 	 -0.1127307000 	 -2.2968990000 
694.80 	 224.9908000 	 1.886975 	 -0.1164754000 	 -2.3001190000 
695.00 	 224.9908000 	 1.886975 	 -0.1141866000 	 -2.2989270000 
695.20 	 224.9877000 	 1.886975 	 -0.1130899000 	 -2.2971030000 
695.40 	 224.9877000 	 1.886975 	 -0.1165517000 	 -2.3002590000 
695.60 	 224.9877000 	 1.886975 	 -0.1141453000 	 -2.2991340000 
695.80 	 224.9829000 	 1.886975 	 -0.1131503000 	 -2.2971660000 
696.00 	 224.9813000 	 1.886975 	 -0.1167933000 	 -2.3003800000 
696.20 	 224.9797000 	 1.886975 	 -0.1141993000 	 -2.2987780000 
696.40 	 224.9749000 	 1.886975 	 -0.1130835000 	 -2.2970680000 
696.60 	 224.9749000 	 1.887000 	 -0.1131980000 	 -2.3004820000 
696.80 	 224.9718000 	 1.887025 	 -0.1104673000 	 -2.2986510000 
697.00 	 224.9718000 	 1.887025 	 -0.1101843000 	 -2.2973410000 
697.20 	 224.9718000 	 1.887050 	 -0.1137416000 	 -2.3004530000 
697.40 	 224.9670000 	 1.887050 	 -0.1100604000 	 -2.2984920000 
697.60 	 224.9638000 	 1.887075 	 -0.1099205000 	 -2.2973980000 
697.80 	 224.9606000 	 1.887100 	 -0.1123842000 	 -2.3005990000 
698.00 	 224.9591000 	 1.887125 	 -0.1089541000 	 -2.2981450000 
698.20 	 224.9591000 	 1.887150 	 -0.1089033000 	 -2.2972840000 
698.40 	 224.9591000 	 1.887150 	 -0.1120695000 	 -2.3006120000 
698.60 	 224.9638000 	 1.887175 	 -0.1086203000 	 -2.2982310000 
698.80 	 224.9670000 	 1.887200 	 -0.1091353000 	 -2.2974940000 
699.00 	 224.9718000 	 1.887225 	 -0.1120345000 	 -2.3006980000 
699.20 	 224.9749000 	 1.887250 	 -0.1083883000 	 -2.2979580000 
699.40 	 224.9829000 	 1.887250 	 -0.1110458000 	 -2.2974750000 
699.60 	 224.9829000 	 1.887250 	 -0.1150036000 	 -2.3006890000 
699.80 	 224.9877000 	 1.887275 	 -0.1119709000 	 -2.2983810000 
700.00 	 224.9908000 	 1.887300 	 -0.1121712000 	 -2.2976330000 
700.20 	 224.9956000 	 1.887275 	 -0.1186053000 	 -2.3009940000 
700.40 	 224.9988000 	 1.887275 	 -0.1154200000 	 -2.2985620000 
700.60 	 225.0036000 	 1.887275 	 -0.1154963000 	 -2.2976210000 
700.80 	 225.0067000 	 1.887275 	 -0.1185989000 	 -2.3008220000 
701.00 	 225.0147000 	 1.887275 	 -0.1157347000 	 -2.2986700000 
701.20 	 225.0179000 	 1.887275 	 -0.1155122000 	 -2.2976910000 
701.40 	 225.0226000 	 1.887275 	 -0.1185894000 	 -2.3009050000 
701.60 	 225.0306000 	 1.887275 	 -0.1154455000 	 -2.2984630000 
701.80 	 225.0274000 	 1.887275 	 -0.1157220000 	 -2.2977760000 
702.00 	 225.0306000 	 1.887275 	 -0.1186657000 	 -2.3008600000 
702.20 	 225.0226000 	 1.887275 	 -0.1151625000 	 -2.2981450000 
702.40 	 225.0163000 	 1.887275 	 -0.1158524000 	 -2.2979580000 
702.60 	 225.0115000 	 1.887275 	 -0.1188564000 	 -2.3009520000 
702.80 	 225.0052000 	 1.887275 	 -0.1154359000 	 -2.2984310000 
703.00 	 224.9988000 	 1.887275 	 -0.1157411000 	 -2.2978560000 
703.20 	 224.9988000 	 1.887275 	 -0.1188087000 	 -2.3009810000 
703.40 	 224.9988000 	 1.887275 	 -0.1152992000 	 -2.2982760000 
703.60 	 224.9988000 	 1.887275 	 -0.1159922000 	 -2.2982630000 
703.80 	 225.0020000 	 1.887275 	 -0.1185830000 	 -2.3010380000 
704.00 	 224.9988000 	 1.887275 	 -0.1149972000 	 -2.2979390000 
704.20 	 225.0036000 	 1.887275 	 -0.1162084000 	 -2.2982790000 
704.40 	 224.9988000 	 1.887275 	 -0.1187547000 	 -2.3009330000 
704.60 	 224.9988000 	 1.887275 	 -0.1148987000 	 -2.2978780000 
704.80 	 224.9988000 	 1.887275 	 -0.1162879000 	 -2.2982600000 
705.00 	 224.9988000 	 1.887275 	 -0.1186593000 	 -2.3008760000 
705.20 	 225.0020000 	 1.887275 	 -0.1150004000 	 -2.2978560000 
705.40 	 225.0036000 	 1.887275 	 -0.1164055000 	 -2.2983390000 
705.60 	 225.0036000 	 1.887275 	 -0.1186689000 	 -2.3009650000 
705.80 	 225.0036000 	 1.887275 	 -0.1149019000 	 -2.2978660000 
706.00 	 224.9988000 	 1.887275 	 -0.1161861000 	 -2.2982440000 
706.20 	 224.9988000 	 1.887275 	 -0.1187102000 	 -2.3009840000 
706.40 	 224.9956000 	 1.887275 	 -0.1148383000 	 -2.2978590000 
706.60 	 224.9956000 	 1.887275 	 -0.1161607000 	 -2.2982220000 
706.80 	 224.9956000 	 1.887275 	 -0.1185767000 	 -2.3008980000 
707.00 	 224.9956000 	 1.887275 	 -0.1151307000 	 -2.2979710000 
707.20 	 224.9908000 	 1.887275 	 -0.1162593000 	 -2.2982440000 
707.40 	 224.9908000 	 1.887275 	 -0.1187738000 	 -2.3008790000 
707.60 	 224.9908000 	 1.887275 	 -0.1151117000 	 -2.2982760000 
707.80 	 224.9908000 	 1.887275 	 -0.1160526000 	 -2.2981770000 
708.00 	 224.9877000 	 1.887275 	 -0.1187452000 	 -2.3009750000 
708.20 	 224.9908000 	 1.887275 	 -0.1149209000 	 -2.2980020000 
708.40 	 224.9877000 	 1.887275 	 -0.1163514000 	 -2.2984540000 
708.60 	 224.9829000 	 1.887275 	 -0.1185258000 	 -2.3009360000 
708.80 	 224.9813000 	 1.887275 	 -0.1149305000 	 -2.2977320000 
709.00 	 224.9797000 	 1.887275 	 -0.1163673000 	 -2.2984280000 
709.20 	 224.9797000 	 1.887275 	 -0.1185576000 	 -2.3009560000 
709.40 	 224.9797000 	 1.887275 	 -0.1148446000 	 -2.2977760000 
709.60 	 224.9797000 	 1.887275 	 -0.1166121000 	 -2.2984500000 
709.80 	 224.9749000 	 1.887275 	 -0.1186021000 	 -2.3008920000 
710.00 	 224.9734000 	 1.887275 	 -0.1150290000 	 -2.2976750000 
710.20 	 224.9718000 	 1.887275 	 -0.1167456000 	 -2.2985330000 
710.40 	 224.9718000 	 1.887275 	 -0.1185004000 	 -2.3007840000 
710.60 	 224.9749000 	 1.887275 	 -0.1147302000 	 -2.2975380000 
710.80 	 224.9749000 	 1.887300 	 -0.1166534000 	 -2.2986890000 
711.00 	 224.9797000 	 1.887300 	 -0.1182206000 	 -2.3007170000 
711.20 	 224.9749000 	 1.887325 	 -0.1148319000 	 -2.2975830000 
711.40 	 224.9749000 	 1.887325 	 -0.1166089000 	 -2.2983740000 
711.60 	 224.9718000 	 1.887325 	 -0.1166662000 	 -2.3007520000 
711.80 	 224.9670000 	 1.887350 	 -0.1146475000 	 -2.2978500000 
712.00 	 224.9622000 	 1.887375 	 -0.1165009000 	 -2.2986950000 
712.20 	 224.9591000 	 1.887400 	 -0.1184432000 	 -2.3010800000 
712.40 	 224.9591000 	 1.887425 	 -0.1146698000 	 -2.2979480000 
712.60 	 224.9559000 	 1.887450 	 -0.1164277000 	 -2.2986980000 
712.80 	 224.9559000 	 1.887475 	 -0.1184813000 	 -2.3010280000 
713.00 	 224.9559000 	 1.887500 	 -0.1147620000 	 -2.2979670000 
713.20 	 224.9559000 	 1.887550 	 -0.1163006000 	 -2.2985010000 
713.40 	 224.9559000 	 1.887575 	 -0.1184432000 	 -2.3010410000 
713.60 	 224.9591000 	 1.887600 	 -0.1148860000 	 -2.2979100000 
713.80 	 224.9638000 	 1.887625 	 -0.1164595000 	 -2.2987530000 
714.00 	 224.9718000 	 1.887650 	 -0.1184400000 	 -2.3011620000 
714.20 	 224.9749000 	 1.887650 	 -0.1146762000 	 -2.2977830000 
714.40 	 224.9829000 	 1.887675 	 -0.1162593000 	 -2.2985780000 
714.60 	 224.9893000 	 1.887700 	 -0.1184305000 	 -2.3010830000 
714.80 	 224.9972000 	 1.887675 	 -0.1148828000 	 -2.2979710000 
715.00 	 225.0036000 	 1.887675 	 -0.1165676000 	 -2.2988730000 
715.20 	 225.0115000 	 1.887675 	 -0.1183319000 	 -2.3011560000 
715.40 	 225.0163000 	 1.887675 	 -0.1145840000 	 -2.2979860000 
715.60 	 225.0226000 	 1.887675 	 -0.1165803000 	 -2.2988830000 
715.80 	 225.0258000 	 1.887675 	 -0.1183859000 	 -2.3013210000 
716.00 	 225.0306000 	 1.887675 	 -0.1146889000 	 -2.2979450000 
716.20 	 225.0258000 	 1.887675 	 -0.1166884000 	 -2.2990990000 
716.40 	 225.0258000 	 1.887675 	 -0.1182461000 	 -2.3012100000 
716.60 	 225.0226000 	 1.887675 	 -0.1144377000 	 -2.2979830000 
716.80 	 225.0179000 	 1.887675 	 -0.1164564000 	 -2.2991400000 
717.00 	 225.0179000 	 1.887675 	 -0.1183319000 	 -2.3012350000 
717.20 	 225.0179000 	 1.887675 	 -0.1147207000 	 -2.2981070000 
717.40 	 225.0179000 	 1.887675 	 -0.1164691000 	 -2.2991120000 
717.60 	 225.0179000 	 1.887650 	 -0.1182779000 	 -2.3013500000 
717.80 	 225.0147000 	 1.887625 	 -0.1150227000 	 -2.2981390000 
718.00 	 225.0115000 	 1.887625 	 -0.1164627000 	 -2.2987530000 
718.20 	 225.0052000 	 1.887625 	 -0.1186689000 	 -2.3012800000 
718.40 	 224.9988000 	 1.887625 	 -0.1148828000 	 -2.2982380000 
718.60 	 224.9988000 	 1.887625 	 -0.1160908000 	 -2.2985680000 
718.80 	 224.9988000 	 1.887625 	 -0.1185322000 	 -2.3013240000 
719.00 	 224.9988000 	 1.887625 	 -0.1147747000 	 -2.2982310000 
719.20 	 224.9988000 	 1.887625 	 -0.1161893000 	 -2.2986820000 
719.40 	 224.9956000 	 1.887625 	 -0.1188342000 	 -2.3014160000 
719.60 	 224.9924000 	 1.887625 	 -0.1149432000 	 -2.2983520000 
719.80 	 224.9829000 	 1.887625 	 -0.1163419000 	 -2.2987750000 
720.00 	 224.9781000 	 1.887625 	 -0.1187706000 	 -2.3012480000 
720.20 	 224.9749000 	 1.887625 	 -0.1150036000 	 -2.2980630000 
720.40 	 224.9718000 	 1.887625 	 -0.1164277000 	 -2.2986890000 
720.60 	 224.9718000 	 1.887625 	 -0.1186721000 	 -2.3013910000 
720.80 	 224.9718000 	 1.887625 	 -0.1149209000 	 -2.2982180000 
721.00 	 224.9718000 	 1.887625 	 -0.1168728000 	 -2.2989750000 
721.20 	 224.9718000 	 1.887625 	 -0.1192665000 	 -2.3014800000 
721.40 	 224.9670000 	 1.887650 	 -0.1153533000 	 -2.2980120000 
721.60 	 224.9670000 	 1.887675 	 -0.1171494000 	 -2.2988030000 
721.80 	 224.9654000 	 1.887675 	 -0.1193746000 	 -2.3015280000 
722.00 	 224.9670000 	 1.887700 	 -0.1153533000 	 -2.2980690000 
722.20 	 224.9670000 	 1.887725 	 -0.1170413000 	 -2.2989050000 
722.40 	 224.9670000 	 1.887750 	 -0.1192856000 	 -2.3014160000 
722.60 	 224.9670000 	 1.887775 	 -0.1152960000 	 -2.2981170000 
722.80 	 224.9670000 	 1.887800 	 -0.1171112000 	 -2.2989110000 
723.00 	 224.9718000 	 1.887800 	 -0.1191521000 	 -2.3014610000 
723.20 	 224.9734000 	 1.887825 	 -0.1152452000 	 -2.2980590000 
723.40 	 224.9749000 	 1.887850 	 -0.1173655000 	 -2.2991560000 
723.60 	 224.9749000 	 1.887850 	 -0.1191139000 	 -2.3012860000 
723.80 	 224.9797000 	 1.887900 	 -0.1152229000 	 -2.2978970000 
724.00 	 224.9797000 	 1.887900 	 -0.1176771000 	 -2.2991630000 
724.20 	 224.9813000 	 1.887875 	 -0.1191330000 	 -2.3013270000 
724.40 	 224.9861000 	 1.887900 	 -0.1151117000 	 -2.2977320000 
724.60 	 224.9877000 	 1.887900 	 -0.1182365000 	 -2.3000810000 
724.80 	 224.9908000 	 1.887925 	 -0.1186148000 	 -2.3010830000 
725.00 	 224.9956000 	 1.887950 	 -0.1151498000 	 -2.2975990000 
725.20 	 224.9956000 	 1.887925 	 -0.1185385000 	 -2.3002180000 
725.40 	 224.9956000 	 1.887925 	 -0.1186244000 	 -2.3013560000 
725.60 	 224.9956000 	 1.887925 	 -0.1151530000 	 -2.2978690000 
725.80 	 224.9988000 	 1.887925 	 -0.1184177000 	 -2.3001960000 
726.00 	 224.9988000 	 1.887925 	 -0.1188246000 	 -2.3013590000 
726.20 	 224.9988000 	 1.887925 	 -0.1153819000 	 -2.2979320000 
726.40 	 224.9988000 	 1.887925 	 -0.1181666000 	 -2.2998400000 
726.60 	 224.9988000 	 1.887925 	 -0.1192252000 	 -2.3014990000 
726.80 	 224.9956000 	 1.887925 	 -0.1152738000 	 -2.2980630000 
727.00 	 224.9908000 	 1.887925 	 -0.1181412000 	 -2.2997030000 
727.20 	 224.9893000 	 1.887925 	 -0.1191489000 	 -2.3016330000 
727.40 	 224.9877000 	 1.887925 	 -0.1153501000 	 -2.2979610000 
727.60 	 224.9829000 	 1.887925 	 -0.1180935000 	 -2.2997890000 
727.80 	 224.9829000 	 1.887925 	 -0.1189232000 	 -2.3015470000 
728.00 	 224.9829000 	 1.887925 	 -0.1154168000 	 -2.2979130000 
728.20 	 224.9829000 	 1.887925 	 -0.1181793000 	 -2.2998490000 
728.40 	 224.9829000 	 1.887925 	 -0.1190599000 	 -2.3014070000 
728.60 	 224.9829000 	 1.887950 	 -0.1152293000 	 -2.2980690000 
728.80 	 224.9877000 	 1.887975 	 -0.1182111000 	 -2.3000430000 
729.00 	 224.9877000 	 1.887975 	 -0.1189836000 	 -2.3013970000 
729.20 	 224.9829000 	 1.888000 	 -0.1151466000 	 -2.2979550000 
729.40 	 224.9829000 	 1.887975 	 -0.1184177000 	 -2.3004940000 
729.60 	 224.9797000 	 1.887975 	 -0.1188946000 	 -2.3017630000 
729.80 	 224.9813000 	 1.887975 	 -0.1151848000 	 -2.2982120000 
730.00 	 224.9797000 	 1.888000 	 -0.1183446000 	 -2.3003930000 
730.20 	 224.9829000 	 1.888000 	 -0.1189550000 	 -2.3018110000 
730.40 	 224.9829000 	 1.888025 	 -0.1152039000 	 -2.2984000000 
730.60 	 224.9797000 	 1.888050 	 -0.1180840000 	 -2.3003200000 
730.80 	 224.9797000 	 1.888025 	 -0.1187547000 	 -2.3019120000 
731.00 	 224.9797000 	 1.888050 	 -0.1150322000 	 -2.2981930000 
731.20 	 224.9797000 	 1.888050 	 -0.1179345000 	 -2.3009560000 
731.40 	 224.9797000 	 1.888075 	 -0.1178010000 	 -2.3016640000 
731.60 	 224.9813000 	 1.888100 	 -0.1143964000 	 -2.2984060000 
731.80 	 224.9829000 	 1.888075 	 -0.1119169000 	 -2.3006690000 
732.00 	 224.9797000 	 1.888075 	 -0.1114114000 	 -2.3014580000 
732.20 	 224.9797000 	 1.888100 	 -0.1131980000 	 -2.2981420000 
732.40 	 224.9829000 	 1.888125 	 -0.1174577000 	 -2.3009050000 
732.60 	 224.9845000 	 1.888150 	 -0.1166058000 	 -2.3011970000 
732.80 	 224.9845000 	 1.888125 	 -0.1152515000 	 -2.2990580000 
733.00 	 224.9893000 	 1.888125 	 -0.1185862000 	 -2.3017250000 
733.20 	 224.9908000 	 1.888125 	 -0.1182715000 	 -2.3020360000 
733.40 	 224.9908000 	 1.888125 	 -0.1152706000 	 -2.2990830000 
733.60 	 224.9908000 	 1.888125 	 -0.1184781000 	 -2.3016670000 
733.80 	 224.9908000 	 1.888125 	 -0.1182810000 	 -2.3022650000 
734.00 	 224.9956000 	 1.888125 	 -0.1153119000 	 -2.2990800000 
734.20 	 224.9956000 	 1.888125 	 -0.1184209000 	 -2.3014450000 
734.40 	 224.9988000 	 1.888125 	 -0.1179441000 	 -2.3020970000 
734.60 	 224.9988000 	 1.888125 	 -0.1152992000 	 -2.2991180000 
734.80 	 224.9956000 	 1.888125 	 -0.1184813000 	 -2.3016640000 
735.00 	 224.9908000 	 1.888125 	 -0.1179155000 	 -2.3020710000 
735.20 	 224.9908000 	 1.888125 	 -0.1152674000 	 -2.2990670000 
735.40 	 224.9877000 	 1.888125 	 -0.1187102000 	 -2.3018460000 
735.60 	 224.9908000 	 1.888125 	 -0.1181666000 	 -2.3019000000 
735.80 	 224.9908000 	 1.888125 	 -0.1153819000 	 -2.2990930000 
736.00 	 224.9908000 	 1.888125 	 -0.1188914000 	 -2.3020740000 
736.20 	 224.9908000 	 1.888125 	 -0.1174005000 	 -2.3015090000 
736.40 	 224.9893000 	 1.888125 	 -0.1154900000 	 -2.2991180000 
736.60 	 224.9877000 	 1.888125 	 -0.1190408000 	 -2.3023730000 
736.80 	 224.9829000 	 1.888125 	 -0.1170095000 	 -2.3012070000 
737.00 	 224.9829000 	 1.888125 	 -0.1156839000 	 -2.2994550000 
737.20 	 224.9797000 	 1.888150 	 -0.1192379000 	 -2.3023250000 
737.40 	 224.9797000 	 1.888175 	 -0.1165104000 	 -2.3004910000 
737.60 	 224.9749000 	 1.888175 	 -0.1158905000 	 -2.2991400000 
737.80 	 224.9749000 	 1.888175 	 -0.1193047000 	 -2.3020620000 
738.00 	 224.9718000 	 1.888200 	 -0.1162593000 	 -2.2998710000 
738.20 	 224.9718000 	 1.888200 	 -0.1160749000 	 -2.2989150000 
738.40 	 224.9718000 	 1.888225 	 -0.1194986000 	 -2.3020360000 
738.60 	 224.9734000 	 1.888250 	 -0.1161385000 	 -2.2996300000 
738.80 	 224.9718000 	 1.888275 	 -0.1165263000 	 -2.2988800000 
739.00 	 224.9718000 	 1.888300 	 -0.1193110000 	 -2.3020940000 
739.20 	 224.9718000 	 1.888300 	 -0.1154137000 	 -2.2991150000 
739.40 	 224.9718000 	 1.888325 	 -0.1166630000 	 -2.2992960000 
739.60 	 224.9718000 	 1.888350 	 -0.1189137000 	 -2.3020970000 
739.80 	 224.9718000 	 1.888375 	 -0.1151975000 	 -2.2988480000 
740.00 	 224.9749000 	 1.888400 	 -0.1168823000 	 -2.2994680000 
740.20 	 224.9749000 	 1.888375 	 -0.1194509000 	 -2.3020360000 
740.40 	 224.9797000 	 1.888400 	 -0.1155599000 	 -2.2990130000 
740.60 	 224.9797000 	 1.888425 	 -0.1169936000 	 -2.2993060000 
740.80 	 224.9829000 	 1.888450 	 -0.1191425000 	 -2.3020550000 
741.00 	 224.9877000 	 1.888425 	 -0.1153564000 	 -2.2989270000 
741.20 	 224.9956000 	 1.888425 	 -0.1173274000 	 -2.2994770000 
741.40 	 225.0004000 	 1.888425 	 -0.1191298000 	 -2.3020330000 
741.60 	 225.0036000 	 1.888425 	 -0.1154995000 	 -2.2987940000 
741.80 	 225.0067000 	 1.888425 	 -0.1171970000 	 -2.2996870000 
742.00 	 225.0067000 	 1.888425 	 -0.1192284000 	 -2.3020900000 
742.20 	 225.0099000 	 1.888425 	 -0.1153056000 	 -2.2987940000 
742.40 	 225.0067000 	 1.888425 	 -0.1174259000 	 -2.2998490000 
742.60 	 225.0115000 	 1.888425 	 -0.1190217000 	 -2.3019150000 
742.80 	 225.0067000 	 1.888425 	 -0.1154168000 	 -2.2984700000 
743.00 	 225.0067000 	 1.888425 	 -0.1176707000 	 -2.3000340000 
743.20 	 225.0067000 	 1.888425 	 -0.1188596000 	 -2.3019280000 
743.40 	 225.0036000 	 1.888425 	 -0.1153342000 	 -2.2985170000 
743.60 	 225.0036000 	 1.888425 	 -0.1177438000 	 -2.2998620000 
743.80 	 225.0004000 	 1.888425 	 -0.1189486000 	 -2.3018390000 
744.00 	 225.0036000 	 1.888425 	 -0.1152960000 	 -2.2983770000 
744.20 	 224.9988000 	 1.888425 	 -0.1181761000 	 -2.3002820000 
744.40 	 224.9956000 	 1.888425 	 -0.1187197000 	 -2.3017090000 
744.60 	 224.9956000 	 1.888425 	 -0.1152039000 	 -2.2983770000 
744.80 	 224.9956000 	 1.888425 	 -0.1178678000 	 -2.3000530000 
745.00 	 224.9956000 	 1.888425 	 -0.1188119000 	 -2.3019120000 
745.20 	 224.9956000 	 1.888425 	 -0.1152229000 	 -2.2985240000 
745.40 	 224.9972000 	 1.888425 	 -0.1179886000 	 -2.3001830000 
745.60 	 224.9956000 	 1.888425 	 -0.1189073000 	 -2.3017660000 
745.80 	 224.9956000 	 1.888425 	 -0.1153183000 	 -2.2984790000 
746.00 	 224.9908000 	 1.888425 	 -0.1180299000 	 -2.3002310000 
746.20 	 224.9908000 	 1.888425 	 -0.1185862000 	 -2.3017310000 
746.40 	 224.9877000 	 1.888425 	 -0.1151594000 	 -2.2983170000 
746.60 	 224.9877000 	 1.888425 	 -0.1184909000 	 -2.3004440000 
746.80 	 224.9829000 	 1.888425 	 -0.1187770000 	 -2.3016390000 
747.00 	 224.9829000 	 1.888450 	 -0.1153946000 	 -2.2982850000 
747.20 	 224.9813000 	 1.888475 	 -0.1181507000 	 -2.3004020000 
747.40 	 224.9797000 	 1.888475 	 -0.1187166000 	 -2.3016870000 
747.60 	 224.9797000 	 1.888500 	 -0.1151594000 	 -2.2983420000 
747.80 	 224.9749000 	 1.888475 	 -0.1185830000 	 -2.3006690000 
748.00 	 224.9718000 	 1.888500 	 -0.1126893000 	 -2.3016200000 
748.20 	 224.9718000 	 1.888525 	 -0.1139100000 	 -2.2983710000 
748.40 	 224.9670000 	 1.888525 	 -0.1172098000 	 -2.3008090000 
748.60 	 224.9718000 	 1.888550 	 -0.1170349000 	 -2.3015500000 
748.80 	 224.9749000 	 1.888575 	 -0.1141644000 	 -2.2984700000 
749.00 	 224.9797000 	 1.888575 	 -0.1174609000 	 -2.3009080000 
749.20 	 224.9797000 	 1.888600 	 -0.1168760000 	 -2.3012670000 
749.40 	 224.9749000 	 1.888600 	 -0.1119868000 	 -2.2985840000 
749.60 	 224.9749000 	 1.888625 	 -0.1158619000 	 -2.3017150000 
749.80 	 224.9749000 	 1.888650 	 -0.1145776000 	 -2.3013970000 
750.00 	 224.9749000 	 1.888625 	 -0.1143869000 	 -2.2985870000 
750.20 	 224.9749000 	 1.888650 	 -0.1178837000 	 -2.3015430000 
750.40 	 224.9797000 	 1.888650 	 -0.1156521000 	 -2.3015020000 
750.60 	 224.9829000 	 1.888675 	 -0.1132870000 	 -2.2986760000 
750.80 	 224.9829000 	 1.888675 	 -0.1169936000 	 -2.3015880000 
751.00 	 224.9877000 	 1.888675 	 -0.1162052000 	 -2.3012890000 
751.20 	 224.9908000 	 1.888675 	 -0.1136621000 	 -2.2984190000 
751.40 	 224.9940000 	 1.888675 	 -0.1173655000 	 -2.3014160000 
751.60 	 224.9956000 	 1.888675 	 -0.1162306000 	 -2.3013110000 
751.80 	 224.9988000 	 1.888675 	 -0.1136176000 	 -2.2984760000 
752.00 	 225.0020000 	 1.888675 	 -0.1173242000 	 -2.3013750000 
752.20 	 225.0036000 	 1.888675 	 -0.1163260000 	 -2.3013310000 
752.40 	 225.0036000 	 1.888675 	 -0.1135953000 	 -2.2984220000 
752.60 	 225.0036000 	 1.888675 	 -0.1170349000 	 -2.3011720000 
752.80 	 225.0036000 	 1.888675 	 -0.1165994000 	 -2.3016360000 
753.00 	 224.9988000 	 1.888675 	 -0.1136653000 	 -2.2985740000 
753.20 	 224.9956000 	 1.888675 	 -0.1169650000 	 -2.3010380000 
753.40 	 224.9908000 	 1.888675 	 -0.1168315000 	 -2.3017500000 
753.60 	 224.9908000 	 1.888675 	 -0.1135445000 	 -2.2984820000 
753.80 	 224.9877000 	 1.888675 	 -0.1167679000 	 -2.3008030000 
754.00 	 224.9877000 	 1.888675 	 -0.1169173000 	 -2.3018260000 
754.20 	 224.9908000 	 1.888675 	 -0.1137098000 	 -2.2984660000 
754.40 	 224.9877000 	 1.888675 	 -0.1169682000 	 -2.3010480000 
754.60 	 224.9877000 	 1.888675 	 -0.1165867000 	 -2.3016710000 
754.80 	 224.9877000 	 1.888675 	 -0.1137352000 	 -2.2984440000 
755.00 	 224.9877000 	 1.888675 	 -0.1172797000 	 -2.3011560000 
755.20 	 224.9861000 	 1.888675 	 -0.1165930000 	 -2.3014610000 
755.40 	 224.9877000 	 1.888675 	 -0.1135540000 	 -2.2983300000 
755.60 	 224.9877000 	 1.888675 	 -0.1174005000 	 -2.3012480000 
755.80 	 224.9908000 	 1.888675 	 -0.1162465000 	 -2.3013620000 
756.00 	 224.9908000 	 1.888675 	 -0.1138274000 	 -2.2983200000 
756.20 	 224.9908000 	 1.888675 	 -0.1174577000 	 -2.3013150000 
756.40 	 224.9908000 	 1.888675 	 -0.1160940000 	 -2.3011180000 
756.60 	 224.9877000 	 1.888675 	 -0.1137861000 	 -2.2983870000 
756.80 	 224.9877000 	 1.888675 	 -0.1174990000 	 -2.3013210000 
757.00 	 224.9797000 	 1.888675 	 -0.1163864000 	 -2.3013050000 
757.20 	 224.9749000 	 1.888700 	 -0.1135159000 	 -2.2981830000 
757.40 	 224.9718000 	 1.888725 	 -0.1172352000 	 -2.3013880000 
757.60 	 224.9670000 	 1.888725 	 -0.1157729000 	 -2.3010440000 
757.80 	 224.9670000 	 1.888750 	 -0.1134491000 	 -2.2983110000 
758.00 	 224.9670000 	 1.888775 	 -0.1171271000 	 -2.3011300000 
758.20 	 224.9670000 	 1.888800 	 -0.1159223000 	 -2.3012320000 
758.40 	 224.9686000 	 1.888800 	 -0.1133664000 	 -2.2982950000 
758.60 	 224.9670000 	 1.888825 	 -0.1169682000 	 -2.3012190000 
758.80 	 224.9670000 	 1.888850 	 -0.1159000000 	 -2.3012570000 
759.00 	 224.9638000 	 1.888875 	 -0.1134141000 	 -2.2984700000 
759.20 	 224.9638000 	 1.888900 	 -0.1177947000 	 -2.3015180000 
759.40 	 224.9638000 	 1.888900 	 -0.1168982000 	 -2.3009900000 
759.60 	 224.9670000 	 1.888925 	 -0.1148796000 	 -2.2985010000 
759.80 	 224.9670000 	 1.888950 	 -0.1185513000 	 -2.3017340000 
760.00 	 224.9718000 	 1.888975 	 -0.1166121000 	 -2.3009170000 
760.20 	 224.9797000 	 1.889000 	 -0.1149273000 	 -2.2984600000 
760.40 	 224.9829000 	 1.889000 	 -0.1194350000 	 -2.3018900000 
760.60 	 224.9908000 	 1.889000 	 -0.1172670000 	 -2.3008540000 
760.80 	 224.9956000 	 1.889025 	 -0.1154327000 	 -2.2985390000 
761.00 	 224.9988000 	 1.889025 	 -0.1192506000 	 -2.3016520000 
761.20 	 225.0052000 	 1.889025 	 -0.1154931000 	 -2.3008820000 
761.40 	 225.0067000 	 1.889025 	 -0.1139514000 	 -2.2984660000 
761.60 	 225.0147000 	 1.889025 	 -0.1184527000 	 -2.3018580000 
761.80 	 225.0147000 	 1.889025 	 -0.1160399000 	 -2.3009430000 
762.00 	 225.0179000 	 1.889025 	 -0.1147652000 	 -2.2986670000 
762.20 	 225.0179000 	 1.889025 	 -0.1181507000 	 -2.3018580000 
762.40 	 225.0179000 	 1.889025 	 -0.1162720000 	 -2.3009520000 
762.60 	 225.0179000 	 1.889025 	 -0.1148764000 	 -2.2986670000 
762.80 	 225.0179000 	 1.889025 	 -0.1184845000 	 -2.3021860000 
763.00 	 225.0179000 	 1.889025 	 -0.1160113000 	 -2.3006890000 
763.20 	 225.0147000 	 1.889025 	 -0.1146380000 	 -2.2987590000 
763.40 	 225.0147000 	 1.889025 	 -0.1185735000 	 -2.3021510000 
763.60 	 225.0115000 	 1.889025 	 -0.1159350000 	 -2.3005610000 
763.80 	 225.0115000 	 1.889025 	 -0.1147493000 	 -2.2987270000 
764.00 	 225.0115000 	 1.889025 	 -0.1183701000 	 -2.3020330000 
764.20 	 225.0115000 	 1.889025 	 -0.1159159000 	 -2.3005650000 
764.40 	 225.0115000 	 1.889025 	 -0.1148574000 	 -2.2987970000 
764.60 	 225.0067000 	 1.889025 	 -0.1183351000 	 -2.3024690000 
764.80 	 225.0067000 	 1.889025 	 -0.1152420000 	 -2.3003170000 
765.00 	 225.0036000 	 1.889025 	 -0.1150958000 	 -2.2991180000 
765.20 	 224.9988000 	 1.889025 	 -0.1178932000 	 -2.3025610000 
765.40 	 224.9956000 	 1.889025 	 -0.1143487000 	 -2.2998360000 
765.60 	 224.9908000 	 1.889025 	 -0.1148129000 	 -2.2991660000 
765.80 	 224.9908000 	 1.889025 	 -0.1175849000 	 -2.3024300000 
766.00 	 224.9877000 	 1.889025 	 -0.1141580000 	 -2.2998210000 
766.20 	 224.9877000 	 1.889025 	 -0.1145554000 	 -2.2993090000 
766.40 	 224.9877000 	 1.889025 	 -0.1177406000 	 -2.3024020000 
766.60 	 224.9829000 	 1.889025 	 -0.1141421000 	 -2.3000370000 
766.80 	 224.9797000 	 1.889025 	 -0.1146666000 	 -2.2994170000 
767.00 	 224.9749000 	 1.889025 	 -0.1174863000 	 -2.3024940000 
767.20 	 224.9718000 	 1.889025 	 -0.1138878000 	 -2.2995000000 
767.40 	 224.9718000 	 1.889025 	 -0.1153692000 	 -2.2995630000 
767.60 	 224.9749000 	 1.889025 	 -0.1175308000 	 -2.3025580000 
767.80 	 224.9797000 	 1.889025 	 -0.1138655000 	 -2.2994300000 
768.00 	 224.9797000 	 1.889025 	 -0.1154296000 	 -2.2996780000 
768.20 	 224.9797000 	 1.889025 	 -0.1174800000 	 -2.3024850000 
768.40 	 224.9797000 	 1.889025 	 -0.1139545000 	 -2.2992130000 
768.60 	 224.9765000 	 1.889025 	 -0.1156171000 	 -2.2999830000 
768.80 	 224.9749000 	 1.889025 	 -0.1175435000 	 -2.3024370000 
769.00 	 224.9718000 	 1.889050 	 -0.1113160000 	 -2.2987050000 
769.20 	 224.9718000 	 1.889050 	 -0.1174227000 	 -2.3003420000 
769.40 	 224.9718000 	 1.889075 	 -0.1184368000 	 -2.3020580000 
769.60 	 224.9686000 	 1.889100 	 -0.1146126000 	 -2.2987370000 
769.80 	 224.9670000 	 1.889125 	 -0.1171652000 	 -2.3003170000 
770.00 	 224.9670000 	 1.889150 	 -0.1181761000 	 -2.3021540000 
770.20 	 224.9638000 	 1.889150 	 -0.1146030000 	 -2.2985050000 
770.40 	 224.9638000 	 1.889175 	 -0.1174291000 	 -2.3003860000 
770.60 	 224.9670000 	 1.889200 	 -0.1182143000 	 -2.3022870000 
770.80 	 224.9638000 	 1.889225 	 -0.1145585000 	 -2.2987680000 
771.00 	 224.9670000 	 1.889250 	 -0.1175912000 	 -2.3007270000 
771.20 	 224.9718000 	 1.889250 	 -0.1182016000 	 -2.3019700000 
771.40 	 224.9749000 	 1.889275 	 -0.1149305000 	 -2.2984920000 
771.60 	 224.9797000 	 1.889275 	 -0.1168283000 	 -2.3008220000 
771.80 	 224.9813000 	 1.889300 	 -0.1193523000 	 -2.3019890000 
772.00 	 224.9908000 	 1.889325 	 -0.1157761000 	 -2.2987020000 
772.20 	 224.9956000 	 1.889350 	 -0.1190758000 	 -2.3011490000 
772.40 	 225.0052000 	 1.889325 	 -0.1194445000 	 -2.3022780000 
772.60 	 225.0115000 	 1.889325 	 -0.1160113000 	 -2.2992290000 
772.80 	 225.0147000 	 1.889325 	 -0.1192602000 	 -2.3015530000 
773.00 	 225.0163000 	 1.889325 	 -0.1194223000 	 -2.3025540000 
773.20 	 225.0179000 	 1.889325 	 -0.1161067000 	 -2.2992610000 
773.40 	 225.0179000 	 1.889325 	 -0.1192792000 	 -2.3013850000 
773.60 	 225.0179000 	 1.889325 	 -0.1191934000 	 -2.3024240000 
773.80 	 225.0226000 	 1.889325 	 -0.1161257000 	 -2.2991500000 
774.00 	 225.0226000 	 1.889325 	 -0.1192602000 	 -2.3014160000 
774.20 	 225.0179000 	 1.889325 	 -0.1192411000 	 -2.3022810000 
774.40 	 225.0147000 	 1.889325 	 -0.1162879000 	 -2.2992290000 
774.60 	 225.0115000 	 1.889325 	 -0.1195463000 	 -2.3017980000 
774.80 	 225.0067000 	 1.889325 	 -0.1190440000 	 -2.3023730000 
775.00 	 225.0036000 	 1.889325 	 -0.1161067000 	 -2.2991780000 
775.20 	 225.0036000 	 1.889325 	 -0.1197116000 	 -2.3019000000 
775.40 	 225.0036000 	 1.889325 	 -0.1190344000 	 -2.3021630000 
775.60 	 225.0067000 	 1.889325 	 -0.1161289000 	 -2.2992710000 
775.80 	 225.0036000 	 1.889325 	 -0.1197624000 	 -2.3021440000 
776.00 	 225.0067000 	 1.889325 	 -0.1187738000 	 -2.3020300000 
776.20 	 225.0083000 	 1.889325 	 -0.1161257000 	 -2.2991240000 
776.40 	 225.0067000 	 1.889325 	 -0.1199182000 	 -2.3018420000 
776.60 	 225.0115000 	 1.889325 	 -0.1185258000 	 -2.3017410000 
776.80 	 225.0067000 	 1.889325 	 -0.1161702000 	 -2.2989460000 
777.00 	 225.0067000 	 1.889325 	 -0.1199818000 	 -2.3022970000 
777.20 	 225.0036000 	 1.889325 	 -0.1184877000 	 -2.3016900000 
777.40 	 224.9988000 	 1.889325 	 -0.1162306000 	 -2.2989560000 
777.60 	 224.9988000 	 1.889325 	 -0.1198546000 	 -2.3022020000 
777.80 	 224.9956000 	 1.889325 	 -0.1185926000 	 -2.3017150000 
778.00 	 224.9908000 	 1.889325 	 -0.1161734000 	 -2.2988990000 
778.20 	 224.9877000 	 1.889325 	 -0.1199563000 	 -2.3022330000 
778.40 	 224.9829000 	 1.889325 	 -0.1183446000 	 -2.3015310000 
778.60 	 224.9829000 	 1.889325 	 -0.1162465000 	 -2.2990510000 
778.80 	 224.9829000 	 1.889325 	 -0.1199881000 	 -2.3022720000 
779.00 	 224.9829000 	 1.889325 	 -0.1181698000 	 -2.3014320000 
779.20 	 224.9797000 	 1.889325 	 -0.1163197000 	 -2.2991180000 
779.40 	 224.9797000 	 1.889325 	 -0.1202170000 	 -2.3023860000 
779.60 	 224.9829000 	 1.889325 	 -0.1179759000 	 -2.3012290000 
779.80 	 224.9829000 	 1.889325 	 -0.1167138000 	 -2.2991910000 
780.00 	 224.9829000 	 1.889325 	 -0.1203569000 	 -2.3027930000 
780.20 	 224.9829000 	 1.889325 	 -0.1172066000 	 -2.3005290000 
780.40 	 224.9877000 	 1.889325 	 -0.1171652000 	 -2.2996680000 
780.60 	 224.9908000 	 1.889325 	 -0.1205126000 	 -2.3027680000 
780.80 	 224.9908000 	 1.889325 	 -0.1168060000 	 -2.3001130000 
781.00 	 224.9908000 	 1.889325 	 -0.1175912000 	 -2.2998330000 
781.20 	 224.9877000 	 1.889325 	 -0.1204332000 	 -2.3028630000 
781.40 	 224.9845000 	 1.889325 	 -0.1167615000 	 -2.2999130000 
781.60 	 224.9797000 	 1.889325 	 -0.1178932000 	 -2.3000880000 
781.80 	 224.9749000 	 1.889325 	 -0.1203537000 	 -2.3029490000 
782.00 	 224.9702000 	 1.889325 	 -0.1166598000 	 -2.2997920000 
782.20 	 224.9670000 	 1.889350 	 -0.1178869000 	 -2.2998840000 
782.40 	 224.9670000 	 1.889375 	 -0.1204363000 	 -2.3028910000 
782.60 	 224.9654000 	 1.889400 	 -0.1168569000 	 -2.2998360000 
782.80 	 224.9670000 	 1.889425 	 -0.1179218000 	 -2.2999890000 
783.00 	 224.9670000 	 1.889450 	 -0.1203060000 	 -2.3028340000 
783.20 	 224.9718000 	 1.889450 	 -0.1167202000 	 -2.2995880000 
783.40 	 224.9718000 	 1.889475 	 -0.1181094000 	 -2.3001800000 
783.60 	 224.9749000 	 1.889500 	 -0.1204713000 	 -2.3027130000 
783.80 	 224.9797000 	 1.889500 	 -0.1165454000 	 -2.2994420000 
784.00 	 224.9797000 	 1.889525 	 -0.1183478000 	 -2.3003550000 
784.20 	 224.9845000 	 1.889550 	 -0.1200549000 	 -2.3025860000 
784.40 	 224.9908000 	 1.889525 	 -0.1163451000 	 -2.2995380000 
784.60 	 224.9956000 	 1.889525 	 -0.1185036000 	 -2.3005650000 
784.80 	 224.9988000 	 1.889525 	 -0.1196829000 	 -2.3025200000 
785.00 	 225.0036000 	 1.889525 	 -0.1160336000 	 -2.2992580000 
785.20 	 225.0067000 	 1.889525 	 -0.1187770000 	 -2.3009840000 
785.40 	 225.0067000 	 1.889525 	 -0.1197783000 	 -2.3025960000 
785.60 	 225.0099000 	 1.889525 	 -0.1160336000 	 -2.2992960000 
785.80 	 225.0131000 	 1.889525 	 -0.1184909000 	 -2.3007300000 
786.00 	 225.0179000 	 1.889525 	 -0.1198260000 	 -2.3027290000 
786.20 	 225.0179000 	 1.889525 	 -0.1160590000 	 -2.2993560000 
786.40 	 225.0226000 	 1.889525 	 -0.1184654000 	 -2.3007170000 
786.60 	 225.0258000 	 1.889525 	 -0.1198101000 	 -2.3026370000 
786.80 	 225.0258000 	 1.889525 	 -0.1160208000 	 -2.2992830000 
787.00 	 225.0258000 	 1.889525 	 -0.1186943000 	 -2.3009680000 
787.20 	 225.0258000 	 1.889525 	 -0.1196702000 	 -2.3025040000 
787.40 	 225.0226000 	 1.889525 	 -0.1160940000 	 -2.2993790000 
787.60 	 225.0179000 	 1.889525 	 -0.1186180000 	 -2.3010030000 
787.80 	 225.0147000 	 1.889525 	 -0.1195876000 	 -2.3026150000 
788.00 	 225.0115000 	 1.889525 	 -0.1160018000 	 -2.2992260000 
788.20 	 225.0067000 	 1.889525 	 -0.1187547000 	 -2.3011050000 
788.40 	 225.0036000 	 1.889525 	 -0.1194890000 	 -2.3025670000 
788.60 	 225.0036000 	 1.889525 	 -0.1160749000 	 -2.2991590000 
788.80 	 225.0036000 	 1.889525 	 -0.1185322000 	 -2.3008280000 
789.00 	 225.0004000 	 1.889525 	 -0.1196130000 	 -2.3025640000 
789.20 	 224.9956000 	 1.889525 	 -0.1161162000 	 -2.2993060000 
789.40 	 224.9940000 	 1.889525 	 -0.1189200000 	 -2.3011270000 
789.60 	 224.9829000 	 1.889525 	 -0.1197275000 	 -2.3025990000 
789.80 	 224.9781000 	 1.889525 	 -0.1162465000 	 -2.2993980000 
790.00 	 224.9749000 	 1.889525 	 -0.1186625000 	 -2.3009520000 
790.20 	 224.9718000 	 1.889525 	 -0.1195590000 	 -2.3026120000 
790.40 	 224.9702000 	 1.889525 	 -0.1160971000 	 -2.2993630000 
790.60 	 224.9718000 	 1.889525 	 -0.1186466000 	 -2.3007610000 
790.80 	 224.9718000 	 1.889525 	 -0.1198101000 	 -2.3027480000 
791.00 	 224.9718000 	 1.889525 	 -0.1160431000 	 -2.2993120000 
791.20 	 224.9749000 	 1.889550 	 -0.1188914000 	 -2.3010190000 
791.40 	 224.9749000 	 1.889575 	 -0.1200867000 	 -2.3028660000 
791.60 	 224.9749000 	 1.889575 	 -0.1163832000 	 -2.2992320000 
791.80 	 224.9718000 	 1.889600 	 -0.1189009000 	 -2.3010350000 
792.00 	 224.9718000 	 1.889600 	 -0.1194859000 	 -2.3027230000 
792.20 	 224.9670000 	 1.889625 	 -0.1158047000 	 -2.2992870000 
792.40 	 224.9670000 	 1.889650 	 -0.1188342000 	 -2.3014420000 
792.60 	 224.9670000 	 1.889675 	 -0.1194191000 	 -2.3026820000 
792.80 	 224.9670000 	 1.889700 	 -0.1159096000 	 -2.2992740000 
793.00 	 224.9718000 	 1.889700 	 -0.1189137000 	 -2.3014580000 
793.20 	 224.9749000 	 1.889725 	 -0.1190376000 	 -2.3025960000 
793.40 	 224.9797000 	 1.889750 	 -0.1156680000 	 -2.2993820000 
793.60 	 224.9829000 	 1.889750 	 -0.1197211000 	 -2.3020110000 
793.80 	 224.9829000 	 1.889750 	 -0.1196925000 	 -2.3030440000 
794.00 	 224.9877000 	 1.889775 	 -0.1163292000 	 -2.2997280000 
794.20 	 224.9877000 	 1.889800 	 -0.1198641000 	 -2.3022810000 
794.40 	 224.9877000 	 1.889775 	 -0.1193269000 	 -2.3029870000 
794.60 	 224.9877000 	 1.889775 	 -0.1165454000 	 -2.2999860000 
794.80 	 224.9845000 	 1.889775 	 -0.1198451000 	 -2.3025100000 
795.00 	 224.9861000 	 1.889775 	 -0.1192411000 	 -2.3029840000 
795.20 	 224.9877000 	 1.889775 	 -0.1163642000 	 -2.2997790000 
795.40 	 224.9908000 	 1.889775 	 -0.1198228000 	 -2.3028820000 
795.60 	 224.9956000 	 1.889775 	 -0.1192061000 	 -2.3028790000 
795.80 	 224.9988000 	 1.889775 	 -0.1164246000 	 -2.2999260000 
796.00 	 224.9988000 	 1.889775 	 -0.1200231000 	 -2.3029140000 
796.20 	 224.9988000 	 1.889775 	 -0.1188469000 	 -2.3028180000 
796.40 	 224.9956000 	 1.889775 	 -0.1164436000 	 -2.3000780000 
796.60 	 224.9956000 	 1.889775 	 -0.1202011000 	 -2.3029520000 
796.80 	 224.9908000 	 1.889775 	 -0.1186275000 	 -2.3025450000 
797.00 	 224.9908000 	 1.889775 	 -0.1165295000 	 -2.2999100000 
797.20 	 224.9924000 	 1.889775 	 -0.1201661000 	 -2.3030470000 
797.40 	 224.9956000 	 1.889775 	 -0.1186339000 	 -2.3023570000 
797.60 	 224.9908000 	 1.889775 	 -0.1167043000 	 -2.2998080000 
797.80 	 224.9908000 	 1.889775 	 -0.1204427000 	 -2.3031680000 
798.00 	 224.9877000 	 1.889775 	 -0.1185513000 	 -2.3022720000 
798.20 	 224.9829000 	 1.889775 	 -0.1168823000 	 -2.2999950000 
798.40 	 224.9797000 	 1.889775 	 -0.1205031000 	 -2.3032280000 
798.60 	 224.9749000 	 1.889775 	 -0.1184972000 	 -2.3022430000 
798.80 	 224.9749000 	 1.889800 	 -0.1169173000 	 -2.3000780000 
799.00 	 224.9749000 	 1.889800 	 -0.1204840000 	 -2.3032760000 
799.20 	 224.9749000 	 1.889825 	 -0.1182270000 	 -2.3021190000 
799.40 	 224.9749000 	 1.889850 	 -0.1168823000 	 -2.3002020000 
799.60 	 224.9718000 	 1.889850 	 -0.1206811000 	 -2.3034190000 
799.80 	 224.9718000 	 1.889850 	 -0.1183128000 	 -2.3022840000 
800.00 	 224.9718000 	 1.889875 	 -0.1165676000 	 -2.3001700000 
800.20 	 224.9718000 	 1.889900 	 -0.1202838000 	 -2.3034220000 
800.40 	 224.9718000 	 1.889925 	 -0.1180712000 	 -2.3023920000 
800.60 	 224.9718000 	 1.889950 	 -0.1165485000 	 -2.3003360000 
800.80 	 224.9749000 	 1.889950 	 -0.1202329000 	 -2.3035500000 
801.00 	 224.9749000 	 1.889975 	 -0.1179918000 	 -2.3023160000 
801.20 	 224.9797000 	 1.890000 	 -0.1165644000 	 -2.3003510000 
801.40 	 224.9797000 	 1.889975 	 -0.1204777000 	 -2.3038230000 
801.60 	 224.9829000 	 1.890000 	 -0.1181030000 	 -2.3021670000 
801.80 	 224.9829000 	 1.890025 	 -0.1171271000 	 -2.3005260000 
802.00 	 224.9877000 	 1.890025 	 -0.1206303000 	 -2.3038360000 
802.20 	 224.9908000 	 1.890025 	 -0.1180077000 	 -2.3023220000 
802.40 	 224.9956000 	 1.890025 	 -0.1171398000 	 -2.3006370000 
802.60 	 224.9956000 	 1.890025 	 -0.1207797000 	 -2.3040520000 
802.80 	 224.9988000 	 1.890025 	 -0.1179981000 	 -2.3020780000 
803.00 	 224.9988000 	 1.890025 	 -0.1173369000 	 -2.3008060000 
803.20 	 225.0036000 	 1.890025 	 -0.1206938000 	 -2.3041250000 
803.40 	 225.0036000 	 1.890025 	 -0.1179155000 	 -2.3022490000 
803.60 	 225.0036000 	 1.890025 	 -0.1170921000 	 -2.3005960000 
803.80 	 225.0036000 	 1.890025 	 -0.1206907000 	 -2.3038770000 
804.00 	 224.9988000 	 1.890025 	 -0.1181761000 	 -2.3024690000 
804.20 	 224.9956000 	 1.890025 	 -0.1170413000 	 -2.3005900000 
804.40 	 224.9908000 	 1.890025 	 -0.1207193000 	 -2.3039050000 
804.60 	 224.9908000 	 1.890025 	 -0.1179218000 	 -2.3021030000 
804.80 	 224.9908000 	 1.890025 	 -0.1172002000 	 -2.3006090000 
805.00 	 224.9956000 	 1.890025 	 -0.1206334000 	 -2.3038230000 
805.20 	 224.9956000 	 1.890025 	 -0.1184114000 	 -2.3026240000 
805.40 	 224.9988000 	 1.890025 	 -0.1171303000 	 -2.3004660000 
805.60 	 224.9988000 	 1.890025 	 -0.1207765000 	 -2.3037340000 
805.80 	 224.9956000 	 1.890025 	 -0.1185004000 	 -2.3024050000 
806.00 	 224.9956000 	 1.890025 	 -0.1171652000 	 -2.3004410000 
806.20 	 224.9908000 	 1.890025 	 -0.1207892000 	 -2.3037660000 
806.40 	 224.9877000 	 1.890025 	 -0.1183669000 	 -2.3023800000 
806.60 	 224.9829000 	 1.890025 	 -0.1172892000 	 -2.3005870000 
806.80 	 224.9749000 	 1.890025 	 -0.1206748000 	 -2.3039440000 
807.00 	 224.9718000 	 1.890025 	 -0.1182652000 	 -2.3024690000 
807.20 	 224.9702000 	 1.890050 	 -0.1169999000 	 -2.3006760000 
807.40 	 224.9670000 	 1.890075 	 -0.1207256000 	 -2.3041180000 
807.60 	 224.9670000 	 1.890100 	 -0.1186212000 	 -2.3026910000 
807.80 	 224.9670000 	 1.890125 	 -0.1169364000 	 -2.3006950000 
808.00 	 224.9670000 	 1.890150 	 -0.1206303000 	 -2.3040490000 
808.20 	 224.9638000 	 1.890150 	 -0.1175245000 	 -2.3023380000 
808.40 	 224.9638000 	 1.890175 	 -0.1169205000 	 -2.3008700000 
808.60 	 224.9638000 	 1.890200 	 -0.1203346000 	 -2.3040260000 
808.80 	 224.9654000 	 1.890225 	 -0.1173496000 	 -2.3020200000 
809.00 	 224.9670000 	 1.890225 	 -0.1171176000 	 -2.3011460000 
809.20 	 224.9670000 	 1.890250 	 -0.1202043000 	 -2.3042650000 
809.40 	 224.9718000 	 1.890275 	 -0.1173941000 	 -2.3022720000 
809.60 	 224.9718000 	 1.890300 	 -0.1166948000 	 -2.3007970000 
809.80 	 224.9749000 	 1.890325 	 -0.1201725000 	 -2.3039690000 
810.00 	 224.9749000 	 1.890350 	 -0.1174132000 	 -2.3022370000 
810.20 	 224.9797000 	 1.890325 	 -0.1165326000 	 -2.3009900000 
810.40 	 224.9813000 	 1.890350 	 -0.1195494000 	 -2.3043790000 
810.60 	 224.9829000 	 1.890375 	 -0.1167552000 	 -2.3024050000 
810.80 	 224.9829000 	 1.890400 	 -0.1160494000 	 -2.3009330000 
811.00 	 224.9877000 	 1.890400 	 -0.1206239000 	 -2.3042870000 
811.20 	 224.9924000 	 1.890375 	 -0.1180045000 	 -2.3026370000 
811.40 	 224.9988000 	 1.890375 	 -0.1171875000 	 -2.3009490000 
811.60 	 225.0036000 	 1.890375 	 -0.1206430000 	 -2.3044200000 
811.80 	 225.0099000 	 1.890375 	 -0.1179504000 	 -2.3024210000 
812.00 	 225.0147000 	 1.890375 	 -0.1172956000 	 -2.3011140000 
812.20 	 225.0147000 	 1.890375 	 -0.1207447000 	 -2.3043920000 
812.40 	 225.0147000 	 1.890375 	 -0.1178773000 	 -2.3022210000 
812.60 	 225.0115000 	 1.890375 	 -0.1174959000 	 -2.3012480000 
812.80 	 225.0115000 	 1.890375 	 -0.1208623000 	 -2.3045510000 
813.00 	 225.0115000 	 1.890375 	 -0.1176707000 	 -2.3021980000 
813.20 	 225.0115000 	 1.890375 	 -0.1175912000 	 -2.3014670000 
813.40 	 225.0163000 	 1.890375 	 -0.1207670000 	 -2.3045670000 
813.60 	 225.0179000 	 1.890375 	 -0.1174577000 	 -2.3021130000 
813.80 	 225.0226000 	 1.890375 	 -0.1177502000 	 -2.3015120000 
814.00 	 225.0258000 	 1.890375 	 -0.1209005000 	 -2.3046430000 
814.20 	 225.0242000 	 1.890375 	 -0.1175817000 	 -2.3021950000 
814.40 	 225.0226000 	 1.890375 	 -0.1176135000 	 -2.3013310000 
814.60 	 225.0226000 	 1.890375 	 -0.1207797000 	 -2.3045510000 
814.80 	 225.0163000 	 1.890375 	 -0.1174800000 	 -2.3020580000 
815.00 	 225.0147000 	 1.890375 	 -0.1176929000 	 -2.3016040000 
815.20 	 225.0115000 	 1.890325 	 -0.1207193000 	 -2.3045790000 
815.40 	 225.0067000 	 1.890325 	 -0.1174736000 	 -2.3020740000 
815.60 	 225.0036000 	 1.890325 	 -0.1177247000 	 -2.3016770000 
815.80 	 225.0036000 	 1.890325 	 -0.1207987000 	 -2.3046460000 
816.00 	 224.9988000 	 1.890325 	 -0.1173592000 	 -2.3019440000 
816.20 	 224.9988000 	 1.890325 	 -0.1181285000 	 -2.3018620000 
816.40 	 224.9988000 	 1.890325 	 -0.1206907000 	 -2.3044400000 
816.60 	 224.9988000 	 1.890325 	 -0.1172988000 	 -2.3018070000 
816.80 	 225.0020000 	 1.890325 	 -0.1179473000 	 -2.3015280000 
817.00 	 225.0036000 	 1.890325 	 -0.1206684000 	 -2.3045670000 
817.20 	 225.0115000 	 1.890325 	 -0.1172924000 	 -2.3019890000 
817.40 	 225.0147000 	 1.890325 	 -0.1177057000 	 -2.3014990000 
817.60 	 225.0179000 	 1.890325 	 -0.1207987000 	 -2.3045950000 
817.80 	 225.0258000 	 1.890325 	 -0.1172511000 	 -2.3018200000 
818.00 	 225.0306000 	 1.890325 	 -0.1178392000 	 -2.3016480000 
818.20 	 225.0338000 	 1.890300 	 -0.1205858000 	 -2.3045380000 
818.40 	 225.0338000 	 1.890275 	 -0.1170031000 	 -2.3017380000 
818.60 	 225.0338000 	 1.890275 	 -0.1179949000 	 -2.3017020000 
818.80 	 225.0385000 	 1.890225 	 -0.1203187000 	 -2.3046810000 
819.00 	 225.0338000 	 1.890225 	 -0.1168156000 	 -2.3017410000 
819.20 	 225.0354000 	 1.890200 	 -0.1177692000 	 -2.3018170000 
819.40 	 225.0306000 	 1.890175 	 -0.1203855000 	 -2.3045600000 
819.60 	 225.0242000 	 1.890175 	 -0.1170286000 	 -2.3017720000 
819.80 	 225.0179000 	 1.890150 	 -0.1175022000 	 -2.3014900000 
820.00 	 225.0099000 	 1.890125 	 -0.1203092000 	 -2.3048310000 
820.20 	 225.0036000 	 1.890125 	 -0.1167933000 	 -2.3016520000 
820.40 	 224.9988000 	 1.890125 	 -0.1177979000 	 -2.3019660000 
820.60 	 224.9956000 	 1.890125 	 -0.1202011000 	 -2.3046110000 
820.80 	 224.9908000 	 1.890125 	 -0.1167615000 	 -2.3016550000 
821.00 	 224.9908000 	 1.890125 	 -0.1178360000 	 -2.3017310000 
821.20 	 224.9877000 	 1.890125 	 -0.1202774000 	 -2.3044590000 
821.40 	 224.9829000 	 1.890125 	 -0.1170254000 	 -2.3019950000 
821.60 	 224.9829000 	 1.890125 	 -0.1176993000 	 -2.3015590000 
821.80 	 224.9829000 	 1.890125 	 -0.1204395000 	 -2.3045570000 
822.00 	 224.9829000 	 1.890125 	 -0.1169904000 	 -2.3018010000 
822.20 	 224.9829000 	 1.890125 	 -0.1176230000 	 -2.3016330000 
822.40 	 224.9829000 	 1.890125 	 -0.1203918000 	 -2.3044840000 
822.60 	 224.9797000 	 1.890125 	 -0.1169713000 	 -2.3017690000 
822.80 	 224.9797000 	 1.890125 	 -0.1177343000 	 -2.3016260000 
823.00 	 224.9749000 	 1.890125 	 -0.1204522000 	 -2.3044240000 
823.20 	 224.9749000 	 1.890125 	 -0.1168601000 	 -2.3019120000 
823.40 	 224.9749000 	 1.890125 	 -0.1174927000 	 -2.3016230000 
823.60 	 224.9749000 	 1.890125 	 -0.1203823000 	 -2.3045990000 
823.80 	 224.9749000 	 1.890125 	 -0.1167266000 	 -2.3014070000 
824.00 	 224.9749000 	 1.890175 	 -0.1180776000 	 -2.3019790000 
824.20 	 224.9749000 	 1.890175 	 -0.1203124000 	 -2.3045280000 
824.40 	 224.9718000 	 1.890175 	 -0.1164595000 	 -2.3012730000 
824.60 	 224.9734000 	 1.890175 	 -0.1182111000 	 -2.3021860000 
824.80 	 224.9718000 	 1.890200 	 -0.1202043000 	 -2.3047420000 
825.00 	 224.9718000 	 1.890225 	 -0.1165072000 	 -2.3014070000 
825.20 	 224.9670000 	 1.890250 	 -0.1180267000 	 -2.3019980000 
825.40 	 224.9670000 	 1.890275 	 -0.1202011000 	 -2.3046020000 
825.60 	 224.9638000 	 1.890275 	 -0.1164691000 	 -2.3014230000 
825.80 	 224.9638000 	 1.890300 	 -0.1181984000 	 -2.3020710000 
826.00 	 224.9591000 	 1.890325 	 -0.1201216000 	 -2.3044520000 
826.20 	 224.9591000 	 1.890350 	 -0.1165517000 	 -2.3012760000 
826.40 	 224.9559000 	 1.890375 	 -0.1184082000 	 -2.3023250000 
826.60 	 224.9511000 	 1.890400 	 -0.1201026000 	 -2.3044870000 
826.80 	 224.9479000 	 1.890425 	 -0.1164182000 	 -2.3010480000 
827.00 	 224.9479000 	 1.890450 	 -0.1186244000 	 -2.3023890000 
827.20 	 224.9447000 	 1.890500 	 -0.1198769000 	 -2.3045060000 
827.40 	 224.9447000 	 1.890525 	 -0.1164023000 	 -2.3010890000 
827.60 	 224.9447000 	 1.890550 	 -0.1187388000 	 -2.3023830000 
827.80 	 224.9447000 	 1.890575 	 -0.1201884000 	 -2.3045090000 
828.00 	 224.9479000 	 1.890600 	 -0.1163419000 	 -2.3011180000 
828.20 	 224.9527000 	 1.890650 	 -0.1184273000 	 -2.3023220000 
828.40 	 224.9591000 	 1.890675 	 -0.1200326000 	 -2.3044270000 
828.60 	 224.9654000 	 1.890700 	 -0.1164277000 	 -2.3010130000 
828.80 	 224.9749000 	 1.890725 	 -0.1187674000 	 -2.3024850000 
829.00 	 224.9861000 	 1.890750 	 -0.1200612000 	 -2.3044140000 
829.20 	 224.9956000 	 1.890725 	 -0.1172352000 	 -2.3010000000 
829.40 	 225.0067000 	 1.890725 	 -0.1197465000 	 -2.3027640000 
829.60 	 225.0147000 	 1.890725 	 -0.1208115000 	 -2.3043160000 
829.80 	 225.0210000 	 1.890725 	 -0.1171939000 	 -2.3012070000 
830.00 	 225.0274000 	 1.890725 	 -0.1195399000 	 -2.3024780000 
830.20 	 225.0306000 	 1.890725 	 -0.1206271000 	 -2.3044400000 
830.40 	 225.0338000 	 1.890725 	 -0.1172384000 	 -2.3010130000 
830.60 	 225.0338000 	 1.890725 	 -0.1196861000 	 -2.3028850000 
830.80 	 225.0306000 	 1.890725 	 -0.1204777000 	 -2.3043570000 
831.00 	 225.0306000 	 1.890725 	 -0.1170603000 	 -2.3009680000 
831.20 	 225.0290000 	 1.890725 	 -0.1199595000 	 -2.3029300000 
831.40 	 225.0258000 	 1.890675 	 -0.1204872000 	 -2.3043160000 
831.60 	 225.0258000 	 1.890675 	 -0.1170190000 	 -2.3008730000 
831.80 	 225.0258000 	 1.890675 	 -0.1199245000 	 -2.3030880000 
832.00 	 225.0258000 	 1.890650 	 -0.1201280000 	 -2.3039280000 
832.20 	 225.0258000 	 1.890625 	 -0.1168633000 	 -2.3008280000 
832.40 	 225.0306000 	 1.890625 	 -0.1204459000 	 -2.3034790000 
832.60 	 225.0306000 	 1.890600 	 -0.1198928000 	 -2.3037270000 
832.80 	 225.0306000 	 1.890575 	 -0.1170254000 	 -2.3007040000 
833.00 	 225.0258000 	 1.890575 	 -0.1204173000 	 -2.3034410000 
833.20 	 225.0226000 	 1.890550 	 -0.1199627000 	 -2.3039370000 
833.40 	 225.0163000 	 1.890525 	 -0.1171017000 	 -2.3007390000 
833.60 	 225.0115000 	 1.890525 	 -0.1203887000 	 -2.3033780000 
833.80 	 225.0036000 	 1.890525 	 -0.1198292000 	 -2.3036830000 
834.00 	 225.0036000 	 1.890525 	 -0.1168791000 	 -2.3007550000 
834.20 	 224.9988000 	 1.890525 	 -0.1207542000 	 -2.3036320000 
834.40 	 224.9988000 	 1.890525 	 -0.1195558000 	 -2.3035270000 
834.60 	 225.0036000 	 1.890525 	 -0.1171652000 	 -2.3007200000 
834.80 	 225.0036000 	 1.890525 	 -0.1205730000 	 -2.3037940000 
835.00 	 225.0067000 	 1.890525 	 -0.1192919000 	 -2.3033970000 
835.20 	 225.0036000 	 1.890525 	 -0.1169968000 	 -2.3007770000 
835.40 	 225.0036000 	 1.890525 	 -0.1206334000 	 -2.3039440000 
835.60 	 225.0020000 	 1.890525 	 -0.1190503000 	 -2.3031300000 
835.80 	 224.9988000 	 1.890525 	 -0.1172543000 	 -2.3008030000 
836.00 	 224.9988000 	 1.890525 	 -0.1207765000 	 -2.3041180000 
836.20 	 224.9956000 	 1.890525 	 -0.1190154000 	 -2.3032280000 
836.40 	 224.9972000 	 1.890525 	 -0.1171430000 	 -2.3009170000 
836.60 	 224.9956000 	 1.890525 	 -0.1207797000 	 -2.3040770000 
836.80 	 224.9956000 	 1.890525 	 -0.1190694000 	 -2.3032250000 
837.00 	 224.9908000 	 1.890525 	 -0.1171176000 	 -2.3007680000 
837.20 	 224.9877000 	 1.890525 	 -0.1207479000 	 -2.3039500000 
837.40 	 224.9877000 	 1.890525 	 -0.1192506000 	 -2.3034220000 
837.60 	 224.9877000 	 1.890525 	 -0.1170890000 	 -2.3007770000 
837.80 	 224.9908000 	 1.890525 	 -0.1207415000 	 -2.3041060000 
838.00 	 224.9908000 	 1.890525 	 -0.1191553000 	 -2.3031360000 
838.20 	 224.9908000 	 1.890525 	 -0.1170699000 	 -2.3008950000 
838.40 	 224.9908000 	 1.890525 	 -0.1208083000 	 -2.3040800000 
838.60 	 224.9829000 	 1.890525 	 -0.1189550000 	 -2.3030150000 
838.80 	 224.9797000 	 1.890525 	 -0.1172415000 	 -2.3009050000 
839.00 	 224.9749000 	 1.890525 	 -0.1211325000 	 -2.3042930000 
839.20 	 224.9670000 	 1.890525 	 -0.1189645000 	 -2.3029110000 
839.40 	 224.9638000 	 1.890525 	 -0.1173242000 	 -2.3009680000 
839.60 	 224.9622000 	 1.890525 	 -0.1209195000 	 -2.3042840000 
839.80 	 224.9606000 	 1.890525 	 -0.1188501000 	 -2.3029520000 
840.00 	 224.9591000 	 1.890525 	 -0.1173337000 	 -2.3009240000 
840.20 	 224.9638000 	 1.890575 	 -0.1209577000 	 -2.3043730000 
840.40 	 224.9622000 	 1.890575 	 -0.1184622000 	 -2.3027100000 
840.60 	 224.9638000 	 1.890600 	 -0.1174482000 	 -2.3011050000 
840.80 	 224.9606000 	 1.890625 	 -0.1211071000 	 -2.3043630000 
841.00 	 224.9559000 	 1.890650 	 -0.1183414000 	 -2.3024780000 
841.20 	 224.9559000 	 1.890675 	 -0.1176739000 	 -2.3011590000 
841.40 	 224.9511000 	 1.890700 	 -0.1209323000 	 -2.3045350000 
841.60 	 224.9511000 	 1.890725 	 -0.1180712000 	 -2.3024650000 
841.80 	 224.9511000 	 1.890750 	 -0.1179441000 	 -2.3013720000 
842.00 	 224.9511000 	 1.890800 	 -0.1210721000 	 -2.3044430000 
842.20 	 224.9511000 	 1.890825 	 -0.1178042000 	 -2.3023190000 
842.40 	 224.9511000 	 1.890850 	 -0.1179822000 	 -2.3014580000 
842.60 	 224.9559000 	 1.890875 	 -0.1211389000 	 -2.3046560000 
842.80 	 224.9559000 	 1.890925 	 -0.1182270000 	 -2.3024560000 
843.00 	 224.9559000 	 1.890950 	 -0.1179345000 	 -2.3014610000 
843.20 	 224.9559000 	 1.890975 	 -0.1210721000 	 -2.3045950000 
843.40 	 224.9591000 	 1.891000 	 -0.1179377000 	 -2.3022810000 
843.60 	 224.9638000 	 1.891025 	 -0.1178042000 	 -2.3012860000 
843.80 	 224.9718000 	 1.891050 	 -0.1212311000 	 -2.3045380000 
844.00 	 224.9797000 	 1.891075 	 -0.1182238000 	 -2.3022210000 
844.20 	 224.9877000 	 1.891100 	 -0.1177851000 	 -2.3011720000 
844.40 	 224.9956000 	 1.891075 	 -0.1214886000 	 -2.3045640000 
844.60 	 225.0004000 	 1.891075 	 -0.1185036000 	 -2.3026210000 
844.80 	 225.0036000 	 1.891075 	 -0.1179886000 	 -2.3013530000 
845.00 	 225.0067000 	 1.891075 	 -0.1213996000 	 -2.3045920000 
845.20 	 225.0115000 	 1.891075 	 -0.1182079000 	 -2.3022780000 
845.40 	 225.0147000 	 1.891075 	 -0.1184591000 	 -2.3014260000 
845.60 	 225.0179000 	 1.891075 	 -0.1215013000 	 -2.3045890000 
845.80 	 225.0258000 	 1.891075 	 -0.1180267000 	 -2.3020240000 
846.00 	 225.0338000 	 1.891075 	 -0.1185799000 	 -2.3015340000 
846.20 	 225.0354000 	 1.891075 	 -0.1213805000 	 -2.3045440000 
846.40 	 225.0385000 	 1.891075 	 -0.1181666000 	 -2.3020940000 
846.60 	 225.0338000 	 1.891075 	 -0.1181952000 	 -2.3012990000 
846.80 	 225.0338000 	 1.891075 	 -0.1215140000 	 -2.3045510000 
847.00 	 225.0306000 	 1.891050 	 -0.1185290000 	 -2.3025230000 
847.20 	 225.0306000 	 1.891025 	 -0.1180935000 	 -2.3013400000 
847.40 	 225.0306000 	 1.891000 	 -0.1214727000 	 -2.3045730000 
847.60 	 225.0338000 	 1.890975 	 -0.1187833000 	 -2.3026630000 
847.80 	 225.0338000 	 1.890975 	 -0.1179091000 	 -2.3010830000 
848.00 	 225.0338000 	 1.890950 	 -0.1214091000 	 -2.3044170000 
848.20 	 225.0338000 	 1.890925 	 -0.1184495000 	 -2.3023670000 
848.40 	 225.0306000 	 1.890900 	 -0.1178773000 	 -2.3011110000 
848.60 	 225.0258000 	 1.890875 	 -0.1214504000 	 -2.3043630000 
848.80 	 225.0226000 	 1.890875 	 -0.1187706000 	 -2.3025230000 
849.00 	 225.0179000 	 1.890875 	 -0.1176039000 	 -2.3009080000 
849.20 	 225.0147000 	 1.890850 	 -0.1213773000 	 -2.3043600000 
849.40 	 225.0115000 	 1.890825 	 -0.1187356000 	 -2.3025510000 
849.60 	 225.0115000 	 1.890825 	 -0.1179568000 	 -2.3011370000 
849.80 	 225.0067000 	 1.890825 	 -0.1213900000 	 -2.3043850000 
850.00 	 225.0067000 	 1.890825 	 -0.1185258000 	 -2.3024850000 
850.20 	 225.0067000 	 1.890825 	 -0.1181825000 	 -2.3012320000 
850.40 	 225.0067000 	 1.890825 	 -0.1214091000 	 -2.3045130000 
850.60 	 225.0067000 	 1.890825 	 -0.1182556000 	 -2.3022270000 
850.80 	 225.0036000 	 1.890825 	 -0.1182906000 	 -2.3013310000 
851.00 	 224.9988000 	 1.890825 	 -0.1216189000 	 -2.3044650000 
851.20 	 224.9972000 	 1.890825 	 -0.1183383000 	 -2.3021980000 
851.40 	 224.9940000 	 1.890825 	 -0.1183605000 	 -2.3013400000 
851.60 	 224.9908000 	 1.890825 	 -0.1214155000 	 -2.3044750000 
851.80 	 224.9877000 	 1.890825 	 -0.1184114000 	 -2.3021760000 
852.00 	 224.9877000 	 1.890825 	 -0.1184845000 	 -2.3013910000 
852.20 	 224.9845000 	 1.890825 	 -0.1214155000 	 -2.3045250000 
852.40 	 224.9861000 	 1.890825 	 -0.1180808000 	 -2.3019060000 
852.60 	 224.9829000 	 1.890825 	 -0.1186244000 	 -2.3015370000 
852.80 	 224.9829000 	 1.890825 	 -0.1213201000 	 -2.3045830000 
853.00 	 224.9797000 	 1.890825 	 -0.1179504000 	 -2.3018420000 
853.20 	 224.9749000 	 1.890825 	 -0.1189645000 	 -2.3019730000 
853.40 	 224.9718000 	 1.890825 	 -0.1214441000 	 -2.3045510000 
853.60 	 224.9718000 	 1.890825 	 -0.1175976000 	 -2.3013940000 
853.80 	 224.9718000 	 1.890825 	 -0.1190853000 	 -2.3020330000 
854.00 	 224.9749000 	 1.890825 	 -0.1213487000 	 -2.3044780000 
854.20 	 224.9781000 	 1.890850 	 -0.1174800000 	 -2.3013310000 
854.40 	 224.9797000 	 1.890875 	 -0.1191966000 	 -2.3022050000 
854.60 	 224.9829000 	 1.890875 	 -0.1210245000 	 -2.3044330000 
854.80 	 224.9829000 	 1.890875 	 -0.1173274000 	 -2.3012540000 
855.00 	 224.9829000 	 1.890875 	 -0.1193047000 	 -2.3022910000 
855.20 	 224.9829000 	 1.890900 	 -0.1210117000 	 -2.3044810000 
855.40 	 224.9877000 	 1.890925 	 -0.1172765000 	 -2.3012640000 
855.60 	 224.9877000 	 1.890925 	 -0.1192602000 	 -2.3022910000 
855.80 	 224.9877000 	 1.890925 	 -0.1208814000 	 -2.3044240000 
856.00 	 224.9877000 	 1.890925 	 -0.1172988000 	 -2.3012450000 
856.20 	 224.9829000 	 1.890925 	 -0.1192029000 	 -2.3022530000 
856.40 	 224.9829000 	 1.890925 	 -0.1209927000 	 -2.3045190000 
856.60 	 224.9797000 	 1.890925 	 -0.1172384000 	 -2.3013560000 
856.80 	 224.9749000 	 1.890925 	 -0.1194477000 	 -2.3024490000 
857.00 	 224.9718000 	 1.890950 	 -0.1207733000 	 -2.3043280000 
857.20 	 224.9718000 	 1.890975 	 -0.1171557000 	 -2.3009270000 
857.40 	 224.9718000 	 1.890975 	 -0.1199118000 	 -2.3025510000 
857.60 	 224.9718000 	 1.891000 	 -0.1208242000 	 -2.3042580000 
857.80 	 224.9718000 	 1.891025 	 -0.1172161000 	 -2.3010250000 
858.00 	 224.9670000 	 1.891050 	 -0.1202393000 	 -2.3029450000 
858.20 	 224.9670000 	 1.891075 	 -0.1202170000 	 -2.3040010000 
858.40 	 224.9670000 	 1.891075 	 -0.1172765000 	 -2.3008380000 
858.60 	 224.9670000 	 1.891100 	 -0.1206207000 	 -2.3033300000 
858.80 	 224.9638000 	 1.891125 	 -0.1202647000 	 -2.3039500000 
859.00 	 224.9670000 	 1.891150 	 -0.1171907000 	 -2.3007610000 
859.20 	 224.9670000 	 1.891175 	 -0.1205762000 	 -2.3033810000 
859.40 	 224.9670000 	 1.891200 	 -0.1200930000 	 -2.3038960000 
859.60 	 224.9638000 	 1.891200 	 -0.1172670000 	 -2.3009900000 
859.80 	 224.9638000 	 1.891225 	 -0.1206366000 	 -2.3036100000 
860.00 	 224.9638000 	 1.891250 	 -0.1195780000 	 -2.3035340000 
860.20 	 224.9638000 	 1.891275 	 -0.1173687000 	 -2.3007580000 
860.40 	 224.9670000 	 1.891300 	 -0.1210054000 	 -2.3040230000 
860.60 	 224.9670000 	 1.891300 	 -0.1196957000 	 -2.3032760000 
860.80 	 224.9718000 	 1.891325 	 -0.1172193000 	 -2.3008510000 
861.00 	 224.9749000 	 1.891350 	 -0.1207860000 	 -2.3037370000 
861.20 	 224.9749000 	 1.891375 	 -0.1200326000 	 -2.3036320000 
861.40 	 224.9749000 	 1.891400 	 -0.1172002000 	 -2.3007360000 
861.60 	 224.9797000 	 1.891375 	 -0.1210499000 	 -2.3033110000 
861.80 	 224.9749000 	 1.891375 	 -0.1201852000 	 -2.3035370000 
862.00 	 224.9797000 	 1.891400 	 -0.1174100000 	 -2.3006730000 
862.20 	 224.9797000 	 1.891400 	 -0.1198069000 	 -2.3034570000 
862.40 	 224.9829000 	 1.891425 	 -0.1191139000 	 -2.3036450000 
862.60 	 224.9908000 	 1.891450 	 -0.1163038000 	 -2.3006950000 
862.80 	 224.9956000 	 1.891425 	 -0.1212343000 	 -2.3032000000 
863.00 	 224.9988000 	 1.891425 	 -0.1202838000 	 -2.3032090000 
863.20 	 225.0020000 	 1.891425 	 -0.1176516000 	 -2.3004090000 
863.40 	 224.9988000 	 1.891425 	 -0.1213264000 	 -2.3032730000 
863.60 	 224.9988000 	 1.891425 	 -0.1200676000 	 -2.3029230000 
863.80 	 224.9988000 	 1.891425 	 -0.1177025000 	 -2.3004500000 
864.00 	 224.9988000 	 1.891425 	 -0.1216761000 	 -2.3039470000 
864.20 	 224.9956000 	 1.891425 	 -0.1194318000 	 -2.3026720000 
864.40 	 224.9956000 	 1.891425 	 -0.1178360000 	 -2.3004980000 
864.60 	 224.9956000 	 1.891425 	 -0.1217874000 	 -2.3038360000 
864.80 	 224.9908000 	 1.891425 	 -0.1195304000 	 -2.3027930000 
865.00 	 224.9877000 	 1.891425 	 -0.1181507000 	 -2.3008380000 
865.20 	 224.9829000 	 1.891425 	 -0.1219718000 	 -2.3041120000 
865.40 	 224.9749000 	 1.891425 	 -0.1192888000 	 -2.3023640000 
865.60 	 224.9718000 	 1.891450 	 -0.1184400000 	 -2.3009240000 
865.80 	 224.9670000 	 1.891475 	 -0.1219591000 	 -2.3042770000 
866.00 	 224.9638000 	 1.891475 	 -0.1192983000 	 -2.3027640000 
866.20 	 224.9591000 	 1.891500 	 -0.1181698000 	 -2.3008510000 
866.40 	 224.9559000 	 1.891525 	 -0.1218224000 	 -2.3041790000 
866.60 	 224.9511000 	 1.891550 	 -0.1194286000 	 -2.3024910000 
866.80 	 224.9479000 	 1.891600 	 -0.1182048000 	 -2.3007710000 
867.00 	 224.9479000 	 1.891625 	 -0.1219241000 	 -2.3041440000 
867.20 	 224.9479000 	 1.891650 	 -0.1193873000 	 -2.3024430000 
867.40 	 224.9463000 	 1.891675 	 -0.1183955000 	 -2.3008160000 
867.60 	 224.9479000 	 1.891700 	 -0.1219432000 	 -2.3040610000 
867.80 	 224.9479000 	 1.891750 	 -0.1193237000 	 -2.3024240000 
868.00 	 224.9511000 	 1.891775 	 -0.1182906000 	 -2.3008090000 
868.20 	 224.9559000 	 1.891800 	 -0.1221085000 	 -2.3042580000 
868.40 	 224.9638000 	 1.891825 	 -0.1189486000 	 -2.3023960000 
868.60 	 224.9718000 	 1.891850 	 -0.1185036000 	 -2.3012130000 
868.80 	 224.9797000 	 1.891875 	 -0.1220544000 	 -2.3044330000 
869.00 	 224.9829000 	 1.891875 	 -0.1188946000 	 -2.3021790000 
869.20 	 224.9908000 	 1.891875 	 -0.1190535000 	 -2.3005100000 
869.40 	 224.9972000 	 1.891875 	 -0.1225026000 	 -2.3037820000 
869.60 	 225.0052000 	 1.891875 	 -0.1193301000 	 -2.3014390000 
869.80 	 225.0067000 	 1.891875 	 -0.1190790000 	 -2.3005170000 
870.00 	 225.0115000 	 1.891875 	 -0.1225344000 	 -2.3040170000 
870.20 	 225.0147000 	 1.891875 	 -0.1191489000 	 -2.3016930000 
870.40 	 225.0147000 	 1.891875 	 -0.1193460000 	 -2.3008250000 
870.60 	 225.0179000 	 1.891875 	 -0.1224200000 	 -2.3039600000 
870.80 	 225.0147000 	 1.891875 	 -0.1189836000 	 -2.3014190000 
871.00 	 225.0147000 	 1.891875 	 -0.1191743000 	 -2.3005990000 
871.20 	 225.0083000 	 1.891875 	 -0.1222960000 	 -2.3039660000 
871.40 	 225.0067000 	 1.891875 	 -0.1189264000 	 -2.3014130000 
871.60 	 225.0036000 	 1.891875 	 -0.1195939000 	 -2.3007840000 
871.80 	 225.0036000 	 1.891875 	 -0.1222738000 	 -2.3038960000 
872.00 	 225.0036000 	 1.891875 	 -0.1186689000 	 -2.3010480000 
872.20 	 225.0052000 	 1.891875 	 -0.1195335000 	 -2.3007870000 
872.40 	 225.0067000 	 1.891875 	 -0.1224105000 	 -2.3040710000 
872.60 	 225.0115000 	 1.891875 	 -0.1186403000 	 -2.3011840000 
872.80 	 225.0115000 	 1.891875 	 -0.1195558000 	 -2.3009080000 
873.00 	 225.0115000 	 1.891875 	 -0.1222642000 	 -2.3039150000 
873.20 	 225.0099000 	 1.891875 	 -0.1182938000 	 -2.3007970000 
873.40 	 225.0067000 	 1.891875 	 -0.1197592000 	 -2.3011330000 
873.60 	 225.0036000 	 1.891875 	 -0.1221275000 	 -2.3038640000 
873.80 	 224.9988000 	 1.891875 	 -0.1184654000 	 -2.3006760000 
874.00 	 224.9988000 	 1.891875 	 -0.1199849000 	 -2.3009520000 
874.20 	 224.9956000 	 1.891875 	 -0.1221148000 	 -2.3038070000 
874.40 	 224.9956000 	 1.891875 	 -0.1182842000 	 -2.3004020000 
874.60 	 224.9988000 	 1.891875 	 -0.1200581000 	 -2.3010700000 
874.80 	 225.0036000 	 1.891875 	 -0.1220862000 	 -2.3038390000 
875.00 	 224.9988000 	 1.891875 	 -0.1182556000 	 -2.3004470000 
875.20 	 224.9956000 	 1.891875 	 -0.1203156000 	 -2.3014480000 
875.40 	 224.9956000 	 1.891875 	 -0.1220830000 	 -2.3036890000 
875.60 	 224.9908000 	 1.891875 	 -0.1180649000 	 -2.3003480000 
875.80 	 224.9877000 	 1.891875 	 -0.1204427000 	 -2.3017150000 
876.00 	 224.9877000 	 1.891875 	 -0.1217588000 	 -2.3037620000 
876.20 	 224.9877000 	 1.891875 	 -0.1181348000 	 -2.3002530000 
876.40 	 224.9877000 	 1.891875 	 -0.1203028000 	 -2.3014670000 
876.60 	 224.9877000 	 1.891875 	 -0.1218446000 	 -2.3040330000 
876.80 	 224.9829000 	 1.891875 	 -0.1181285000 	 -2.3004280000 
877.00 	 224.9797000 	 1.891875 	 -0.1206017000 	 -2.3017530000 
877.20 	 224.9749000 	 1.891875 	 -0.1217779000 	 -2.3038040000 
877.40 	 224.9718000 	 1.891875 	 -0.1180204000 	 -2.3004690000 
877.60 	 224.9670000 	 1.891875 	 -0.1204809000 	 -2.3016640000 
877.80 	 224.9638000 	 1.891900 	 -0.1216698000 	 -2.3042170000 
878.00 	 224.9638000 	 1.891925 	 -0.1174482000 	 -2.3008220000 
878.20 	 224.9638000 	 1.891950 	 -0.1199818000 	 -2.3024110000 
878.40 	 224.9606000 	 1.891975 	 -0.1212025000 	 -2.3041820000 
878.60 	 224.9591000 	 1.892000 	 -0.1175690000 	 -2.3007390000 
878.80 	 224.9575000 	 1.892000 	 -0.1208401000 	 -2.3021980000 
879.00 	 224.9559000 	 1.892025 	 -0.1216602000 	 -2.3036540000 
879.20 	 224.9559000 	 1.892050 	 -0.1180585000 	 -2.3001640000 
879.40 	 224.9559000 	 1.892075 	 -0.1212406000 	 -2.3022780000 
879.60 	 224.9559000 	 1.892125 	 -0.1216602000 	 -2.3037120000 
879.80 	 224.9591000 	 1.892150 	 -0.1179822000 	 -2.3001770000 
880.00 	 224.9638000 	 1.892175 	 -0.1214218000 	 -2.3024880000 
880.20 	 224.9718000 	 1.892200 	 -0.1213233000 	 -2.3034320000 
880.40 	 224.9749000 	 1.892200 	 -0.1179441000 	 -2.3002080000 
880.60 	 224.9829000 	 1.892225 	 -0.1214218000 	 -2.3027010000 
880.80 	 224.9908000 	 1.892250 	 -0.1209704000 	 -2.3030880000 
881.00 	 224.9988000 	 1.892225 	 -0.1180522000 	 -2.2998750000 
881.20 	 225.0067000 	 1.892225 	 -0.1217620000 	 -2.3024690000 
881.40 	 225.0147000 	 1.892225 	 -0.1212215000 	 -2.3031870000 
881.60 	 225.0195000 	 1.892225 	 -0.1182588000 	 -2.2999320000 
881.80 	 225.0226000 	 1.892225 	 -0.1218637000 	 -2.3026240000 
882.00 	 225.0258000 	 1.892225 	 -0.1211484000 	 -2.3030950000 
882.20 	 225.0258000 	 1.892225 	 -0.1181666000 	 -2.2999000000 
882.40 	 225.0258000 	 1.892225 	 -0.1221307000 	 -2.3029770000 
882.60 	 225.0258000 	 1.892225 	 -0.1206716000 	 -2.3027040000 
882.80 	 225.0306000 	 1.892225 	 -0.1184368000 	 -2.2999190000 
883.00 	 225.0258000 	 1.892225 	 -0.1222102000 	 -2.3031780000 
883.20 	 225.0290000 	 1.892225 	 -0.1207034000 	 -2.3026820000 
883.40 	 225.0258000 	 1.892225 	 -0.1182493000 	 -2.2997570000 
883.60 	 225.0242000 	 1.892225 	 -0.1220735000 	 -2.3029900000 
883.80 	 225.0226000 	 1.892175 	 -0.1204332000 	 -2.3025730000 
884.00 	 225.0179000 	 1.892175 	 -0.1184940000 	 -2.2998360000 
884.20 	 225.0147000 	 1.892175 	 -0.1222960000 	 -2.3032670000 
884.40 	 225.0115000 	 1.892175 	 -0.1206017000 	 -2.3027130000 
884.60 	 225.0115000 	 1.892175 	 -0.1184527000 	 -2.2999990000 
884.80 	 225.0115000 	 1.892175 	 -0.1223310000 	 -2.3034830000 
885.00 	 225.0131000 	 1.892175 	 -0.1200835000 	 -2.3024370000 
885.20 	 225.0179000 	 1.892150 	 -0.1185830000 	 -2.3000270000 
885.40 	 225.0179000 	 1.892125 	 -0.1224772000 	 -2.3035050000 
885.60 	 225.0179000 	 1.892125 	 -0.1199532000 	 -2.3023540000 
885.80 	 225.0179000 	 1.892125 	 -0.1184686000 	 -2.3001670000 
886.00 	 225.0179000 	 1.892125 	 -0.1224200000 	 -2.3036000000 
886.20 	 225.0147000 	 1.892100 	 -0.1200517000 	 -2.3023030000 
886.40 	 225.0115000 	 1.892075 	 -0.1186848000 	 -2.3000240000 
886.60 	 225.0067000 	 1.892075 	 -0.1223787000 	 -2.3034480000 
886.80 	 225.0067000 	 1.892050 	 -0.1198578000 	 -2.3022460000 
887.00 	 225.0067000 	 1.892075 	 -0.1188501000 	 -2.3004370000 
887.20 	 225.0052000 	 1.892075 	 -0.1225503000 	 -2.3040130000 
887.40 	 225.0036000 	 1.892075 	 -0.1191266000 	 -2.3014000000 
887.60 	 225.0036000 	 1.892075 	 -0.1194986000 	 -2.3006950000 
887.80 	 225.0036000 	 1.892075 	 -0.1226362000 	 -2.3038800000 
888.00 	 224.9956000 	 1.892075 	 -0.1190503000 	 -2.3013430000 
888.20 	 224.9956000 	 1.892075 	 -0.1194986000 	 -2.3008380000 
888.40 	 224.9908000 	 1.892075 	 -0.1224518000 	 -2.3041120000 
888.60 	 224.9877000 	 1.892075 	 -0.1187960000 	 -2.3011400000 
888.80 	 224.9829000 	 1.892075 	 -0.1197084000 	 -2.3010640000 
889.00 	 224.9829000 	 1.892075 	 -0.1225471000 	 -2.3042140000 
889.20 	 224.9829000 	 1.892075 	 -0.1186244000 	 -2.3012610000 
889.40 	 224.9829000 	 1.892075 	 -0.1199690000 	 -2.3012920000 
889.60 	 224.9829000 	 1.892075 	 -0.1224709000 	 -2.3041730000 
889.80 	 224.9797000 	 1.892075 	 -0.1187356000 	 -2.3010640000 
890.00 	 224.9797000 	 1.892075 	 -0.1199436000 	 -2.3011680000 
890.20 	 224.9797000 	 1.892075 	 -0.1224867000 	 -2.3042300000 
890.40 	 224.9797000 	 1.892075 	 -0.1188056000 	 -2.3011180000 
890.60 	 224.9797000 	 1.892075 	 -0.1198483000 	 -2.3010800000 
890.80 	 224.9797000 	 1.892075 	 -0.1224963000 	 -2.3042010000 
891.00 	 224.9749000 	 1.892075 	 -0.1185958000 	 -2.3009050000 
891.20 	 224.9749000 	 1.892125 	 -0.1202424000 	 -2.3015590000 
891.40 	 224.9718000 	 1.892125 	 -0.1221943000 	 -2.3041150000 
891.60 	 224.9718000 	 1.892125 	 -0.1183097000 	 -2.3005450000 
891.80 	 224.9670000 	 1.892150 	 -0.1206303000 	 -2.3019220000 
892.00 	 224.9654000 	 1.892175 	 -0.1219018000 	 -2.3037940000 
892.20 	 224.9670000 	 1.892200 	 -0.1182556000 	 -2.3002180000 
892.40 	 224.9670000 	 1.892225 	 -0.1212629000 	 -2.3020900000 
892.60 	 224.9670000 	 1.892225 	 -0.1220767000 	 -2.3036860000 
892.80 	 224.9670000 	 1.892250 	 -0.1182270000 	 -2.3001030000 
893.00 	 224.9638000 	 1.892275 	 -0.1213805000 	 -2.3021350000 
893.20 	 224.9638000 	 1.892300 	 -0.1216888000 	 -2.3035180000 
893.40 	 224.9591000 	 1.892325 	 -0.1179473000 	 -2.3000840000 
893.60 	 224.9559000 	 1.892350 	 -0.1214186000 	 -2.3022650000 
893.80 	 224.9527000 	 1.892350 	 -0.1214759000 	 -2.3034540000 
894.00 	 224.9511000 	 1.892400 	 -0.1181920000 	 -2.2999640000 
894.20 	 224.9511000 	 1.892425 	 -0.1218414000 	 -2.3028880000 
894.40 	 224.9511000 	 1.892450 	 -0.1210149000 	 -2.3031300000 
894.60 	 224.9559000 	 1.892475 	 -0.1182842000 	 -2.2999030000 
894.80 	 224.9559000 	 1.892525 	 -0.1218923000 	 -2.3028660000 
895.00 	 224.9591000 	 1.892550 	 -0.1209672000 	 -2.3030220000 
895.20 	 224.9654000 	 1.892575 	 -0.1182016000 	 -2.2997670000 
895.40 	 224.9718000 	 1.892600 	 -0.1219749000 	 -2.3028660000 
895.60 	 224.9877000 	 1.892600 	 -0.1196353000 	 -2.3028120000 
895.80 	 224.9972000 	 1.892600 	 -0.1185322000 	 -2.3004060000 
896.00 	 225.0099000 	 1.892625 	 -0.1222452000 	 -2.3034350000 
896.20 	 225.0179000 	 1.892650 	 -0.1213678000 	 -2.3032350000 
896.40 	 225.0258000 	 1.892625 	 -0.1162879000 	 -2.3007080000 
896.60 	 225.0306000 	 1.892625 	 -0.1207924000 	 -2.3038670000 
896.80 	 225.0338000 	 1.892625 	 -0.1189041000 	 -2.3036540000 
897.00 	 225.0385000 	 1.892625 	 -0.1170349000 	 -2.3010280000 
897.20 	 225.0417000 	 1.892625 	 -0.1207447000 	 -2.3044010000 
897.40 	 225.0465000 	 1.892625 	 -0.1185576000 	 -2.3034100000 
897.60 	 225.0481000 	 1.892575 	 -0.1165708000 	 -2.3011970000 
897.80 	 225.0497000 	 1.892550 	 -0.1206112000 	 -2.3045860000 
898.00 	 225.0560000 	 1.892500 	 -0.1181444000 	 -2.3032310000 
898.20 	 225.0624000 	 1.892475 	 -0.1172606000 	 -2.3014420000 
898.40 	 225.0624000 	 1.892450 	 -0.1207701000 	 -2.3050370000 
898.60 	 225.0687000 	 1.892400 	 -0.1175880000 	 -2.3026910000 
898.80 	 225.0703000 	 1.892350 	 -0.1173941000 	 -2.3014350000 
899.00 	 225.0656000 	 1.892300 	 -0.1209354000 	 -2.3048180000 
899.20 	 225.0576000 	 1.892275 	 -0.1176961000 	 -2.3024850000 
899.40 	 225.0544000 	 1.892250 	 -0.1176866000 	 -2.3014930000 
899.60 	 225.0449000 	 1.892200 	 -0.1209927000 	 -2.3048940000 
899.80 	 225.0385000 	 1.892175 	 -0.1178932000 	 -2.3026530000 
900.00 	 225.0306000 	 1.892150 	 -0.1175086000 	 -2.3013850000 
900.20 	 225.0258000 	 1.892125 	 -0.1207415000 	 -2.3047190000 
900.40 	 225.0226000 	 1.892125 	 -0.1176039000 	 -2.3024620000 
900.60 	 225.0179000 	 1.892125 	 -0.1174768000 	 -2.3015750000 
900.80 	 225.0147000 	 1.892100 	 -0.1208464000 	 -2.3047670000 
901.00 	 225.0115000 	 1.892100 	 -0.1175245000 	 -2.3023920000 
901.20 	 225.0067000 	 1.892075 	 -0.1176961000 	 -2.3013910000 
901.40 	 225.0067000 	 1.892075 	 -0.1208496000 	 -2.3047800000 
901.60 	 225.0067000 	 1.892075 	 -0.1176866000 	 -2.3024180000 
901.80 	 225.0067000 	 1.892075 	 -0.1176484000 	 -2.3013340000 
902.00 	 225.0067000 	 1.892075 	 -0.1209386000 	 -2.3048340000 
902.20 	 225.0067000 	 1.892075 	 -0.1176008000 	 -2.3024180000 
902.40 	 225.0036000 	 1.892075 	 -0.1174323000 	 -2.3013500000 
902.60 	 225.0036000 	 1.892075 	 -0.1207797000 	 -2.3046880000 
902.80 	 225.0036000 	 1.892075 	 -0.1176484000 	 -2.3023450000 
903.00 	 225.0036000 	 1.892075 	 -0.1176993000 	 -2.3014930000 
903.20 	 225.0004000 	 1.892075 	 -0.1208750000 	 -2.3048620000 
903.40 	 224.9988000 	 1.892075 	 -0.1172002000 	 -2.3019380000 
903.60 	 224.9956000 	 1.892075 	 -0.1178328000 	 -2.3015430000 
903.80 	 224.9956000 	 1.892075 	 -0.1209036000 	 -2.3048210000 
904.00 	 224.9861000 	 1.892075 	 -0.1170794000 	 -2.3019000000 
904.20 	 224.9797000 	 1.892075 	 -0.1181889000 	 -2.3017790000 
904.40 	 224.9749000 	 1.892075 	 -0.1207829000 	 -2.3049900000 
904.60 	 224.9718000 	 1.892075 	 -0.1168696000 	 -2.3017440000 
904.80 	 224.9718000 	 1.892075 	 -0.1181380000 	 -2.3018260000 
905.00 	 224.9718000 	 1.892075 	 -0.1208941000 	 -2.3048530000 
905.20 	 224.9781000 	 1.892075 	 -0.1173814000 	 -2.3018170000 
905.40 	 224.9749000 	 1.892075 	 -0.1178805000 	 -2.3017880000 
905.60 	 224.9749000 	 1.892075 	 -0.1207670000 	 -2.3047830000 
905.80 	 224.9718000 	 1.892075 	 -0.1169459000 	 -2.3018360000 
906.00 	 224.9670000 	 1.892100 	 -0.1182016000 	 -2.3019090000 
906.20 	 224.9670000 	 1.892125 	 -0.1207606000 	 -2.3048400000 
906.40 	 224.9638000 	 1.892150 	 -0.1171939000 	 -2.3018740000 
906.60 	 224.9638000 	 1.892175 	 -0.1183033000 	 -2.3016390000 
906.80 	 224.9638000 	 1.892175 	 -0.1209958000 	 -2.3048660000 
907.00 	 224.9670000 	 1.892200 	 -0.1171557000 	 -2.3017090000 
907.20 	 224.9686000 	 1.892225 	 -0.1185099000 	 -2.3020200000 
907.40 	 224.9718000 	 1.892250 	 -0.1209195000 	 -2.3046810000 
907.60 	 224.9749000 	 1.892275 	 -0.1170699000 	 -2.3015400000 
907.80 	 224.9734000 	 1.892275 	 -0.1185322000 	 -2.3019760000 
908.00 	 224.9718000 	 1.892300 	 -0.1209036000 	 -2.3047510000 
908.20 	 224.9718000 	 1.892325 	 -0.1169459000 	 -2.3016070000 
908.40 	 224.9718000 	 1.892325 	 -0.1186180000 	 -2.3020170000 
908.60 	 224.9670000 	 1.892350 	 -0.1207383000 	 -2.3047610000 
908.80 	 224.9670000 	 1.892375 	 -0.1169554000 	 -2.3015240000 
909.00 	 224.9670000 	 1.892400 	 -0.1186880000 	 -2.3019150000 
909.20 	 224.9670000 	 1.892425 	 -0.1209323000 	 -2.3047730000 
909.40 	 224.9718000 	 1.892425 	 -0.1169554000 	 -2.3014800000 
909.60 	 224.9718000 	 1.892450 	 -0.1186275000 	 -2.3022330000 
909.80 	 224.9718000 	 1.892475 	 -0.1208369000 	 -2.3047760000 
910.00 	 224.9718000 	 1.892500 	 -0.1168728000 	 -2.3014480000 
910.20 	 224.9670000 	 1.892525 	 -0.1189105000 	 -2.3023890000 
910.40 	 224.9670000 	 1.892525 	 -0.1206207000 	 -2.3048150000 
910.60 	 224.9670000 	 1.892550 	 -0.1165581000 	 -2.3012990000 
910.80 	 224.9718000 	 1.892575 	 -0.1192156000 	 -2.3028310000 
911.00 	 224.9718000 	 1.892600 	 -0.1203124000 	 -2.3046970000 
911.20 	 224.9749000 	 1.892625 	 -0.1165803000 	 -2.3012920000 
911.40 	 224.9749000 	 1.892625 	 -0.1193333000 	 -2.3030060000 
911.60 	 224.9749000 	 1.892650 	 -0.1203283000 	 -2.3045830000 
911.80 	 224.9749000 	 1.892625 	 -0.1189550000 	 -2.3010990000 
912.00 	 224.9797000 	 1.892650 	 -0.1222420000 	 -2.3034830000 
912.20 	 224.9797000 	 1.892675 	 -0.1224422000 	 -2.3046180000 
912.40 	 224.9797000 	 1.892675 	 -0.1189613000 	 -2.3011560000 
912.60 	 224.9781000 	 1.892675 	 -0.1225789000 	 -2.3042580000 
912.80 	 224.9749000 	 1.892700 	 -0.1227156000 	 -2.3053330000 
913.00 	 224.9718000 	 1.892700 	 -0.1191171000 	 -2.3021760000 
913.20 	 224.9718000 	 1.892725 	 -0.1223850000 	 -2.3045700000 
913.40 	 224.9670000 	 1.892750 	 -0.1225090000 	 -2.3054570000 
913.60 	 224.9686000 	 1.892750 	 -0.1191362000 	 -2.3022560000 
913.80 	 224.9718000 	 1.892775 	 -0.1221625000 	 -2.3044520000 
914.00 	 224.9718000 	 1.892800 	 -0.1224168000 	 -2.3055490000 
914.20 	 224.9749000 	 1.892825 	 -0.1191425000 	 -2.3022270000 
914.40 	 224.9797000 	 1.892850 	 -0.1221530000 	 -2.3043570000 
914.60 	 224.9813000 	 1.892825 	 -0.1227061000 	 -2.3058100000 
914.80 	 224.9797000 	 1.892850 	 -0.1195272000 	 -2.3025100000 
915.00 	 224.9829000 	 1.892850 	 -0.1225726000 	 -2.3048720000 
915.20 	 224.9829000 	 1.892875 	 -0.1231066000 	 -2.3061560000 
915.40 	 224.9877000 	 1.892875 	 -0.1196321000 	 -2.3027900000 
915.60 	 224.9908000 	 1.892875 	 -0.1224709000 	 -2.3047670000 
915.80 	 224.9908000 	 1.892875 	 -0.1230717000 	 -2.3059650000 
916.00 	 224.9908000 	 1.892875 	 -0.1195621000 	 -2.3025700000 
916.20 	 224.9908000 	 1.892875 	 -0.1228333000 	 -2.3049350000 
916.40 	 224.9956000 	 1.892875 	 -0.1226076000 	 -2.3055970000 
916.60 	 224.9956000 	 1.892875 	 -0.1196671000 	 -2.3023990000 
916.80 	 224.9988000 	 1.892875 	 -0.1232783000 	 -2.3052150000 
917.00 	 224.9988000 	 1.892875 	 -0.1223660000 	 -2.3053300000 
917.20 	 224.9988000 	 1.892875 	 -0.1199023000 	 -2.3025100000 
917.40 	 224.9956000 	 1.892875 	 -0.1237392000 	 -2.3057330000 
917.60 	 224.9956000 	 1.892875 	 -0.1216125000 	 -2.3048050000 
917.80 	 224.9908000 	 1.892875 	 -0.1198832000 	 -2.3026310000 
918.00 	 224.9877000 	 1.892875 	 -0.1238410000 	 -2.3059080000 
918.20 	 224.9877000 	 1.892875 	 -0.1216412000 	 -2.3047420000 
918.40 	 224.9877000 	 1.892875 	 -0.1201089000 	 -2.3027450000 
918.60 	 224.9877000 	 1.892875 	 -0.1239077000 	 -2.3060770000 
918.80 	 224.9877000 	 1.892875 	 -0.1211071000 	 -2.3043030000 
919.00 	 224.9877000 	 1.892875 	 -0.1205794000 	 -2.3028500000 
919.20 	 224.9908000 	 1.892875 	 -0.1239459000 	 -2.3062130000 
919.40 	 224.9877000 	 1.892875 	 -0.1208433000 	 -2.3042870000 
919.60 	 224.9877000 	 1.892875 	 -0.1204332000 	 -2.3027260000 
919.80 	 224.9829000 	 1.892875 	 -0.1239840000 	 -2.3062640000 
920.00 	 224.9829000 	 1.892875 	 -0.1209259000 	 -2.3039500000 
920.20 	 224.9829000 	 1.892875 	 -0.1205921000 	 -2.3029450000 
920.40 	 224.9877000 	 1.892875 	 -0.1240985000 	 -2.3062390000 
920.60 	 224.9877000 	 1.892900 	 -0.1209672000 	 -2.3040450000 
920.80 	 224.9877000 	 1.892925 	 -0.1203283000 	 -2.3027160000 
921.00 	 224.9908000 	 1.892925 	 -0.1238028000 	 -2.3059490000 
921.20 	 224.9893000 	 1.892950 	 -0.1208909000 	 -2.3041340000 
921.40 	 224.9908000 	 1.892950 	 -0.1208973000 	 -2.3031780000 
921.60 	 224.9908000 	 1.892925 	 -0.1242320000 	 -2.3066270000 
921.80 	 224.9877000 	 1.892925 	 -0.1208528000 	 -2.3042230000 
922.00 	 224.9877000 	 1.892925 	 -0.1210848000 	 -2.3035210000 
922.20 	 224.9877000 	 1.892925 	 -0.1241366000 	 -2.3066460000 
922.40 	 224.9877000 	 1.892925 	 -0.1207511000 	 -2.3039880000 
922.60 	 224.9829000 	 1.892925 	 -0.1212311000 	 -2.3032700000 
922.80 	 224.9829000 	 1.892925 	 -0.1241779000 	 -2.3066140000 
923.00 	 224.9797000 	 1.892925 	 -0.1210944000 	 -2.3041530000 
923.20 	 224.9749000 	 1.892925 	 -0.1210435000 	 -2.3033110000 
923.40 	 224.9734000 	 1.892925 	 -0.1240190000 	 -2.3065090000 
923.60 	 224.9718000 	 1.892950 	 -0.1206621000 	 -2.3042200000 
923.80 	 224.9670000 	 1.892975 	 -0.1207765000 	 -2.3038580000 
924.00 	 224.9670000 	 1.893000 	 -0.1241048000 	 -2.3071320000 
924.20 	 224.9670000 	 1.893025 	 -0.1207829000 	 -2.3044750000 
924.40 	 224.9670000 	 1.893050 	 -0.1209863000 	 -2.3037620000 
924.60 	 224.9718000 	 1.893050 	 -0.1239713000 	 -2.3070690000 
924.80 	 224.9718000 	 1.893075 	 -0.1206430000 	 -2.3044680000 
925.00 	 224.9718000 	 1.893100 	 -0.1210213000 	 -2.3040740000 
925.20 	 224.9718000 	 1.893125 	 -0.1239840000 	 -2.3070400000 
925.40 	 224.9718000 	 1.893150 	 -0.1206462000 	 -2.3045250000 
925.60 	 224.9734000 	 1.893150 	 -0.1208782000 	 -2.3037940000 
925.80 	 224.9749000 	 1.893175 	 -0.1240444000 	 -2.3069600000 
926.00 	 224.9765000 	 1.893200 	 -0.1205730000 	 -2.3044900000 
926.20 	 224.9781000 	 1.893175 	 -0.1213423000 	 -2.3041500000 
926.40 	 224.9829000 	 1.893200 	 -0.1241144000 	 -2.3070430000 
926.60 	 224.9829000 	 1.893225 	 -0.1205572000 	 -2.3042110000 
926.80 	 224.9908000 	 1.893250 	 -0.1214250000 	 -2.3041410000 
927.00 	 224.9956000 	 1.893225 	 -0.1241430000 	 -2.3066840000 
927.20 	 224.9988000 	 1.893225 	 -0.1206430000 	 -2.3040840000 
927.40 	 225.0036000 	 1.893225 	 -0.1217302000 	 -2.3040230000 
927.60 	 225.0052000 	 1.893225 	 -0.1241398000 	 -2.3066780000 
927.80 	 225.0115000 	 1.893225 	 -0.1205254000 	 -2.3036800000 
928.00 	 225.0147000 	 1.893225 	 -0.1219082000 	 -2.3040800000 
928.20 	 225.0163000 	 1.893225 	 -0.1241302000 	 -2.3067120000 
928.40 	 225.0179000 	 1.893225 	 -0.1203950000 	 -2.3034920000 
928.60 	 225.0179000 	 1.893225 	 -0.1221116000 	 -2.3042110000 
928.80 	 225.0147000 	 1.893225 	 -0.1238855000 	 -2.3066900000 
929.00 	 225.0147000 	 1.893225 	 -0.1204363000 	 -2.3035500000 
929.20 	 225.0131000 	 1.893225 	 -0.1220703000 	 -2.3042740000 
929.40 	 225.0115000 	 1.893225 	 -0.1239268000 	 -2.3065190000 
929.60 	 225.0099000 	 1.893225 	 -0.1201534000 	 -2.3032090000 
929.80 	 225.0067000 	 1.893225 	 -0.1224136000 	 -2.3044780000 
930.00 	 224.9988000 	 1.893225 	 -0.1237329000 	 -2.3065310000 
930.20 	 224.9908000 	 1.893225 	 -0.1200994000 	 -2.3031330000 
930.40 	 224.9829000 	 1.893225 	 -0.1224009000 	 -2.3044460000 
930.60 	 224.9797000 	 1.893225 	 -0.1239268000 	 -2.3065120000 
930.80 	 224.9718000 	 1.893225 	 -0.1201185000 	 -2.3033620000 
931.00 	 224.9718000 	 1.893225 	 -0.1222229000 	 -2.3043380000 
931.20 	 224.9718000 	 1.893225 	 -0.1239395000 	 -2.3067090000 
931.40 	 224.9670000 	 1.893225 	 -0.1200612000 	 -2.3033620000 
931.60 	 224.9670000 	 1.893225 	 -0.1223151000 	 -2.3043820000 
931.80 	 224.9638000 	 1.893250 	 -0.1237806000 	 -2.3068140000 
932.00 	 224.9638000 	 1.893275 	 -0.1200104000 	 -2.3033460000 
932.20 	 224.9559000 	 1.893300 	 -0.1224009000 	 -2.3046880000 
932.40 	 224.9559000 	 1.893325 	 -0.1238187000 	 -2.3068020000 
932.60 	 224.9559000 	 1.893350 	 -0.1201598000 	 -2.3034570000 
932.80 	 224.9511000 	 1.893375 	 -0.1224391000 	 -2.3049040000 
933.00 	 224.9511000 	 1.893425 	 -0.1235898000 	 -2.3067060000 
933.20 	 224.9479000 	 1.893450 	 -0.1200835000 	 -2.3033270000 
933.40 	 224.9479000 	 1.893475 	 -0.1225599000 	 -2.3049420000 
933.60 	 224.9479000 	 1.893500 	 -0.1236375000 	 -2.3067380000 
933.80 	 224.9479000 	 1.893525 	 -0.1200422000 	 -2.3033460000 
934.00 	 224.9559000 	 1.893575 	 -0.1226711000 	 -2.3051290000 
934.20 	 224.9591000 	 1.893600 	 -0.1234245000 	 -2.3065950000 
934.40 	 224.9670000 	 1.893625 	 -0.1200422000 	 -2.3032540000 
934.60 	 224.9749000 	 1.893650 	 -0.1231480000 	 -2.3055840000 
934.80 	 224.9829000 	 1.893650 	 -0.1232974000 	 -2.3062960000 
935.00 	 224.9908000 	 1.893650 	 -0.1199214000 	 -2.3034570000 
935.20 	 224.9988000 	 1.893675 	 -0.1233323000 	 -2.3058610000 
935.40 	 225.0067000 	 1.893700 	 -0.1230399000 	 -2.3065190000 
935.60 	 225.0179000 	 1.893675 	 -0.1200740000 	 -2.3037590000 
935.80 	 225.0258000 	 1.893675 	 -0.1234436000 	 -2.3064930000 
936.00 	 225.0338000 	 1.893675 	 -0.1227029000 	 -2.3066110000 
936.20 	 225.0338000 	 1.893675 	 -0.1199786000 	 -2.3038200000 
936.40 	 225.0338000 	 1.893675 	 -0.1238219000 	 -2.3065120000 
936.60 	 225.0306000 	 1.893675 	 -0.1230176000 	 -2.3069570000 
936.80 	 225.0258000 	 1.893675 	 -0.1198991000 	 -2.3038290000 
937.00 	 225.0226000 	 1.893625 	 -0.1232561000 	 -2.3062480000 
937.20 	 225.0226000 	 1.893625 	 -0.1233196000 	 -2.3071130000 
937.40 	 225.0226000 	 1.893625 	 -0.1200390000 	 -2.3039560000 
937.60 	 225.0226000 	 1.893625 	 -0.1233578000 	 -2.3064170000 
937.80 	 225.0226000 	 1.893600 	 -0.1230431000 	 -2.3069700000 
938.00 	 225.0179000 	 1.893575 	 -0.1199722000 	 -2.3038860000 
938.20 	 225.0179000 	 1.893575 	 -0.1234086000 	 -2.3064010000 
938.40 	 225.0147000 	 1.893575 	 -0.1231511000 	 -2.3071480000 
938.60 	 225.0147000 	 1.893575 	 -0.1200708000 	 -2.3039470000 
938.80 	 225.0115000 	 1.893575 	 -0.1232910000 	 -2.3063880000 
939.00 	 225.0052000 	 1.893575 	 -0.1230081000 	 -2.3071220000 
939.20 	 225.0036000 	 1.893575 	 -0.1200803000 	 -2.3038700000 
939.40 	 224.9988000 	 1.893575 	 -0.1235167000 	 -2.3064930000 
939.60 	 224.9972000 	 1.893575 	 -0.1227570000 	 -2.3067120000 
939.80 	 224.9956000 	 1.893575 	 -0.1203537000 	 -2.3039370000 
940.00 	 224.9972000 	 1.893575 	 -0.1238092000 	 -2.3068430000 
940.20 	 224.9956000 	 1.893575 	 -0.1224295000 	 -2.3063600000 
940.40 	 224.9908000 	 1.893575 	 -0.1203982000 	 -2.3038800000 
940.60 	 224.9893000 	 1.893575 	 -0.1239936000 	 -2.3072020000 
940.80 	 224.9877000 	 1.893575 	 -0.1221720000 	 -2.3061560000 
941.00 	 224.9829000 	 1.893575 	 -0.1203060000 	 -2.3039050000 
941.20 	 224.9829000 	 1.893575 	 -0.1241144000 	 -2.3071510000 
941.40 	 224.9877000 	 1.893575 	 -0.1221275000 	 -2.3060930000 
941.60 	 224.9877000 	 1.893575 	 -0.1205667000 	 -2.3039530000 
941.80 	 224.9877000 	 1.893575 	 -0.1243019000 	 -2.3074050000 
942.00 	 224.9829000 	 1.893575 	 -0.1217810000 	 -2.3058480000 
942.20 	 224.9797000 	 1.893575 	 -0.1205858000 	 -2.3041570000 
942.40 	 224.9734000 	 1.893575 	 -0.1240444000 	 -2.3072430000 
942.60 	 224.9670000 	 1.893575 	 -0.1215172000 	 -2.3057140000 
942.80 	 224.9638000 	 1.893575 	 -0.1208337000 	 -2.3042270000 
943.00 	 224.9591000 	 1.893575 	 -0.1242860000 	 -2.3075230000 
943.20 	 224.9591000 	 1.893575 	 -0.1212057000 	 -2.3054250000 
943.40 	 224.9638000 	 1.893575 	 -0.1210690000 	 -2.3044240000 
943.60 	 224.9591000 	 1.893575 	 -0.1244036000 	 -2.3076090000 
943.80 	 224.9591000 	 1.893625 	 -0.1211961000 	 -2.3053840000 
944.00 	 224.9559000 	 1.893625 	 -0.1210626000 	 -2.3043540000 
944.20 	 224.9559000 	 1.893675 	 -0.1244450000 	 -2.3075960000 
944.40 	 224.9511000 	 1.893700 	 -0.1212660000 	 -2.3051200000 
944.60 	 224.9495000 	 1.893725 	 -0.1213392000 	 -2.3044490000 
944.80 	 224.9463000 	 1.893750 	 -0.1242924000 	 -2.3078060000 
945.00 	 224.9400000 	 1.893800 	 -0.1210308000 	 -2.3051870000 
945.20 	 224.9400000 	 1.893825 	 -0.1213487000 	 -2.3045480000 
945.40 	 224.9400000 	 1.893875 	 -0.1243814000 	 -2.3075990000 
945.60 	 224.9400000 	 1.893900 	 -0.1207987000 	 -2.3049550000 
945.80 	 224.9447000 	 1.893950 	 -0.1214155000 	 -2.3046370000 
946.00 	 224.9479000 	 1.893975 	 -0.1243559000 	 -2.3077770000 
946.20 	 224.9527000 	 1.894000 	 -0.1205572000 	 -2.3050310000 
946.40 	 224.9606000 	 1.894025 	 -0.1216888000 	 -2.3050400000 
946.60 	 224.9702000 	 1.894050 	 -0.1241684000 	 -2.3076660000 
946.80 	 224.9797000 	 1.894075 	 -0.1206112000 	 -2.3047610000 
947.00 	 224.9877000 	 1.894100 	 -0.1221720000 	 -2.3052150000 
947.20 	 224.9956000 	 1.894075 	 -0.1245721000 	 -2.3081560000 
947.40 	 225.0004000 	 1.894075 	 -0.1206716000 	 -2.3051040000 
947.60 	 225.0067000 	 1.894075 	 -0.1221848000 	 -2.3054950000 
947.80 	 225.0115000 	 1.894075 	 -0.1245944000 	 -2.3081620000 
948.00 	 225.0147000 	 1.894075 	 -0.1209195000 	 -2.3051290000 
948.20 	 225.0147000 	 1.894075 	 -0.1221371000 	 -2.3052950000 
948.40 	 225.0147000 	 1.894075 	 -0.1245689000 	 -2.3080790000 
948.60 	 225.0147000 	 1.894075 	 -0.1209641000 	 -2.3050470000 
948.80 	 225.0131000 	 1.894075 	 -0.1222515000 	 -2.3053330000 
949.00 	 225.0147000 	 1.894075 	 -0.1244609000 	 -2.3080320000 
949.20 	 225.0147000 	 1.894075 	 -0.1209641000 	 -2.3051070000 
949.40 	 225.0115000 	 1.894075 	 -0.1222356000 	 -2.3054790000 
949.60 	 225.0115000 	 1.894075 	 -0.1244704000 	 -2.3080540000 
949.80 	 225.0067000 	 1.894075 	 -0.1207797000 	 -2.3050750000 
950.00 	 225.0020000 	 1.894075 	 -0.1224963000 	 -2.3057010000 
950.20 	 224.9988000 	 1.894075 	 -0.1244513000 	 -2.3080600000 
950.40 	 224.9956000 	 1.894075 	 -0.1208719000 	 -2.3050530000 
950.60 	 224.9956000 	 1.894075 	 -0.1224550000 	 -2.3057400000 
950.80 	 224.9956000 	 1.894075 	 -0.1243051000 	 -2.3080640000 
951.00 	 224.9956000 	 1.894075 	 -0.1208115000 	 -2.3050020000 
951.20 	 224.9988000 	 1.894075 	 -0.1225789000 	 -2.3059020000 
951.40 	 224.9956000 	 1.894075 	 -0.1243687000 	 -2.3080220000 
951.60 	 224.9956000 	 1.894075 	 -0.1207733000 	 -2.3048430000 
951.80 	 224.9924000 	 1.894075 	 -0.1225599000 	 -2.3057490000 
952.00 	 224.9908000 	 1.894075 	 -0.1243623000 	 -2.3080950000 
952.20 	 224.9877000 	 1.894075 	 -0.1207987000 	 -2.3048340000 
952.40 	 224.9829000 	 1.894075 	 -0.1222833000 	 -2.3056220000 
952.60 	 224.9797000 	 1.894075 	 -0.1243210000 	 -2.3079400000 
952.80 	 224.9797000 	 1.894075 	 -0.1206748000 	 -2.3048970000 
953.00 	 224.9749000 	 1.894075 	 -0.1225694000 	 -2.3054950000 
953.20 	 224.9749000 	 1.894075 	 -0.1245181000 	 -2.3080060000 
953.40 	 224.9749000 	 1.894075 	 -0.1207383000 	 -2.3049290000 
953.60 	 224.9749000 	 1.894075 	 -0.1224995000 	 -2.3056130000 
953.80 	 224.9749000 	 1.894075 	 -0.1245880000 	 -2.3081460000 
954.00 	 224.9749000 	 1.894100 	 -0.1210403000 	 -2.3052150000 
954.20 	 224.9734000 	 1.894100 	 -0.1221943000 	 -2.3054190000 
954.40 	 224.9749000 	 1.894125 	 -0.1244768000 	 -2.3081620000 
954.60 	 224.9686000 	 1.894125 	 -0.1209386000 	 -2.3051740000 
954.80 	 224.9654000 	 1.894150 	 -0.1223373000 	 -2.3055460000 
955.00 	 224.9654000 	 1.894175 	 -0.1245213000 	 -2.3080440000 
955.20 	 224.9638000 	 1.894200 	 -0.1208496000 	 -2.3050430000 
955.40 	 224.9638000 	 1.894200 	 -0.1221148000 	 -2.3055840000 
955.60 	 224.9670000 	 1.894225 	 -0.1243146000 	 -2.3080860000 
955.80 	 224.9702000 	 1.894250 	 -0.1208305000 	 -2.3048750000 
956.00 	 224.9686000 	 1.894275 	 -0.1226139000 	 -2.3057270000 
956.20 	 224.9718000 	 1.894300 	 -0.1241398000 	 -2.3082100000 
956.40 	 224.9718000 	 1.894300 	 -0.1204999000 	 -2.3048810000 
956.60 	 224.9749000 	 1.894325 	 -0.1224200000 	 -2.3058410000 
956.80 	 224.9749000 	 1.894350 	 -0.1244195000 	 -2.3081560000 
957.00 	 224.9829000 	 1.894350 	 -0.1206970000 	 -2.3050660000 
957.20 	 224.9908000 	 1.894375 	 -0.1223469000 	 -2.3058800000 
957.40 	 224.9988000 	 1.894400 	 -0.1239268000 	 -2.3079840000 
957.60 	 225.0052000 	 1.894375 	 -0.1203632000 	 -2.3048400000 
957.80 	 225.0115000 	 1.894375 	 -0.1226203000 	 -2.3061050000 
958.00 	 225.0115000 	 1.894375 	 -0.1241175000 	 -2.3081460000 
958.20 	 225.0115000 	 1.894375 	 -0.1204904000 	 -2.3050530000 
958.40 	 225.0067000 	 1.894375 	 -0.1221911000 	 -2.3058920000 
958.60 	 225.0052000 	 1.894375 	 -0.1242733000 	 -2.3082510000 
958.80 	 225.0036000 	 1.894375 	 -0.1206684000 	 -2.3051170000 
959.00 	 225.0036000 	 1.894375 	 -0.1225503000 	 -2.3060450000 
959.20 	 224.9988000 	 1.894375 	 -0.1240253000 	 -2.3081590000 
959.40 	 224.9988000 	 1.894375 	 -0.1204205000 	 -2.3049710000 
959.60 	 224.9988000 	 1.894375 	 -0.1224899000 	 -2.3059180000 
959.80 	 225.0036000 	 1.894375 	 -0.1241207000 	 -2.3081520000 
960.00 	 225.0036000 	 1.894375 	 -0.1204840000 	 -2.3048810000 
960.20 	 225.0067000 	 1.894375 	 -0.1226330000 	 -2.3060610000 
960.40 	 225.0067000 	 1.894375 	 -0.1240158000 	 -2.3081490000 
960.60 	 225.0115000 	 1.894375 	 -0.1204173000 	 -2.3049070000 
960.80 	 225.0115000 	 1.894375 	 -0.1227125000 	 -2.3060070000 
961.00 	 225.0115000 	 1.894375 	 -0.1240444000 	 -2.3081020000 
961.20 	 225.0036000 	 1.894375 	 -0.1205572000 	 -2.3047670000 
961.40 	 224.9956000 	 1.894375 	 -0.1226997000 	 -2.3062390000 
961.60 	 224.9908000 	 1.894375 	 -0.1242320000 	 -2.3080920000 
961.80 	 224.9877000 	 1.894375 	 -0.1205349000 	 -2.3047990000 
962.00 	 224.9829000 	 1.894375 	 -0.1227061000 	 -2.3061280000 
962.20 	 224.9861000 	 1.894375 	 -0.1240953000 	 -2.3081330000 
962.40 	 224.9877000 	 1.894375 	 -0.1203346000 	 -2.3048400000 
962.60 	 224.9877000 	 1.894375 	 -0.1226330000 	 -2.3063250000 
962.80 	 224.9877000 	 1.894375 	 -0.1238855000 	 -2.3079590000 
963.00 	 224.9877000 	 1.894375 	 -0.1204491000 	 -2.3048430000 
963.20 	 224.9908000 	 1.894375 	 -0.1227411000 	 -2.3061660000 
963.40 	 224.9877000 	 1.894375 	 -0.1239077000 	 -2.3080830000 
963.60 	 224.9877000 	 1.894375 	 -0.1203823000 	 -2.3047570000 
963.80 	 224.9813000 	 1.894375 	 -0.1229445000 	 -2.3064550000 
964.00 	 224.9749000 	 1.894400 	 -0.1237170000 	 -2.3078570000 
964.20 	 224.9718000 	 1.894400 	 -0.1203346000 	 -2.3045280000 
964.40 	 224.9670000 	 1.894425 	 -0.1232592000 	 -2.3067470000 
964.60 	 224.9670000 	 1.894450 	 -0.1234659000 	 -2.3078320000 
964.80 	 224.9718000 	 1.894475 	 -0.1202997000 	 -2.3045090000 
965.00 	 224.9749000 	 1.894500 	 -0.1234627000 	 -2.3067760000 
965.20 	 224.9765000 	 1.894475 	 -0.1235549000 	 -2.3077330000 
965.40 	 224.9797000 	 1.894500 	 -0.1203092000 	 -2.3036670000 
965.60 	 224.9829000 	 1.894525 	 -0.1234881000 	 -2.3060350000 
965.80 	 224.9861000 	 1.894550 	 -0.1235676000 	 -2.3070430000 
966.00 	 224.9893000 	 1.894525 	 -0.1201471000 	 -2.3049130000 
966.20 	 224.9908000 	 1.894525 	 -0.1234055000 	 -2.3071070000 
966.40 	 224.9956000 	 1.894525 	 -0.1235962000 	 -2.3081650000 
966.60 	 224.9956000 	 1.894525 	 -0.1202551000 	 -2.3050690000 
966.80 	 224.9956000 	 1.894525 	 -0.1233514000 	 -2.3072310000 
967.00 	 224.9956000 	 1.894525 	 -0.1233991000 	 -2.3080860000 
967.20 	 224.9956000 	 1.894525 	 -0.1202297000 	 -2.3049480000 
967.40 	 224.9940000 	 1.894525 	 -0.1233927000 	 -2.3073320000 
967.60 	 224.9956000 	 1.894525 	 -0.1230844000 	 -2.3077580000 
967.80 	 224.9956000 	 1.894525 	 -0.1202869000 	 -2.3047760000 
968.00 	 224.9988000 	 1.894525 	 -0.1236153000 	 -2.3074180000 
968.20 	 224.9988000 	 1.894525 	 -0.1232147000 	 -2.3080730000 
968.40 	 224.9988000 	 1.894525 	 -0.1201534000 	 -2.3048180000 
968.60 	 224.9956000 	 1.894525 	 -0.1232433000 	 -2.3070910000 
968.80 	 224.9940000 	 1.894525 	 -0.1233546000 	 -2.3079620000 
969.00 	 224.9908000 	 1.894525 	 -0.1201757000 	 -2.3049990000 
969.20 	 224.9877000 	 1.894525 	 -0.1229572000 	 -2.3070270000 
969.40 	 224.9829000 	 1.894525 	 -0.1235231000 	 -2.3080990000 
969.60 	 224.9829000 	 1.894525 	 -0.1202615000 	 -2.3049160000 
969.80 	 224.9829000 	 1.894550 	 -0.1233196000 	 -2.3069000000 
970.00 	 224.9797000 	 1.894575 	 -0.1237456000 	 -2.3080700000 
970.20 	 224.9797000 	 1.894575 	 -0.1205762000 	 -2.3047190000 
970.40 	 224.9749000 	 1.894600 	 -0.1235580000 	 -2.3071260000 
970.60 	 224.9749000 	 1.894575 	 -0.1205699000 	 -2.3077360000 
970.80 	 224.9749000 	 1.894600 	 -0.1171939000 	 -2.3044460000 
971.00 	 224.9797000 	 1.894625 	 -0.1204809000 	 -2.3064330000 
971.20 	 224.9797000 	 1.894625 	 -0.1210308000 	 -2.3079940000 
971.40 	 224.9829000 	 1.894625 	 -0.1180744000 	 -2.3045350000 
971.60 	 224.9877000 	 1.894625 	 -0.1221339000 	 -2.3062740000 
971.80 	 224.9877000 	 1.894625 	 -0.1229413000 	 -2.3076150000 
972.00 	 224.9877000 	 1.894625 	 -0.1195653000 	 -2.3042650000 
972.20 	 224.9877000 	 1.894625 	 -0.1226107000 	 -2.3065250000 
972.40 	 224.9845000 	 1.894625 	 -0.1228364000 	 -2.3074720000 
972.60 	 224.9829000 	 1.894625 	 -0.1193841000 	 -2.3042710000 
972.80 	 224.9797000 	 1.894650 	 -0.1216475000 	 -2.3064870000 
973.00 	 224.9797000 	 1.894675 	 -0.1215903000 	 -2.3075930000 
973.20 	 224.9749000 	 1.894700 	 -0.1180236000 	 -2.3043000000 
973.40 	 224.9718000 	 1.894700 	 -0.1205254000 	 -2.3066840000 
973.60 	 224.9718000 	 1.894700 	 -0.1230526000 	 -2.3076120000 
973.80 	 224.9718000 	 1.894725 	 -0.1201852000 	 -2.3045130000 
974.00 	 224.9670000 	 1.894750 	 -0.1232179000 	 -2.3065090000 
974.20 	 224.9718000 	 1.894775 	 -0.1235771000 	 -2.3076730000 
974.40 	 224.9718000 	 1.894775 	 -0.1204141000 	 -2.3043630000 
974.60 	 224.9718000 	 1.894800 	 -0.1234213000 	 -2.3067890000 
974.80 	 224.9749000 	 1.894825 	 -0.1237901000 	 -2.3077680000 
975.00 	 224.9749000 	 1.894850 	 -0.1203378000 	 -2.3045890000 
975.20 	 224.9797000 	 1.894825 	 -0.1235231000 	 -2.3064840000 
975.40 	 224.9797000 	 1.894850 	 -0.1237011000 	 -2.3074600000 
975.60 	 224.9829000 	 1.894875 	 -0.1200930000 	 -2.3041470000 
975.80 	 224.9877000 	 1.894900 	 -0.1228619000 	 -2.3060640000 
976.00 	 224.9908000 	 1.894875 	 -0.1240031000 	 -2.3066590000 
976.20 	 224.9908000 	 1.894875 	 -0.1199881000 	 -2.3029680000 
976.40 	 224.9956000 	 1.894875 	 -0.1231798000 	 -2.3050750000 
976.60 	 224.9988000 	 1.894875 	 -0.1232497000 	 -2.3061340000 
976.80 	 224.9988000 	 1.894875 	 -0.1198896000 	 -2.3026720000 
977.00 	 225.0036000 	 1.894875 	 -0.1233991000 	 -2.3052980000 
977.20 	 225.0067000 	 1.894875 	 -0.1231543000 	 -2.3062360000 
977.40 	 225.0083000 	 1.894875 	 -0.1200326000 	 -2.3028600000 
977.60 	 225.0115000 	 1.894875 	 -0.1231639000 	 -2.3052470000 
977.80 	 225.0115000 	 1.894875 	 -0.1233355000 	 -2.3062290000 
978.00 	 225.0083000 	 1.894875 	 -0.1199627000 	 -2.3028790000 
978.20 	 225.0067000 	 1.894875 	 -0.1232529000 	 -2.3052910000 
978.40 	 225.0115000 	 1.894875 	 -0.1235040000 	 -2.3062870000 
978.60 	 225.0147000 	 1.894875 	 -0.1201725000 	 -2.3029450000 
978.80 	 225.0179000 	 1.894875 	 -0.1230303000 	 -2.3048400000 
979.00 	 225.0258000 	 1.894875 	 -0.1236852000 	 -2.3064840000 
979.20 	 225.0369000 	 1.894875 	 -0.1200835000 	 -2.3031200000 
979.40 	 225.0417000 	 1.894875 	 -0.1226902000 	 -2.3047760000 
979.60 	 225.0465000 	 1.894875 	 -0.1237075000 	 -2.3064550000 
979.80 	 225.0465000 	 1.894875 	 -0.1199754000 	 -2.3030310000 
980.00 	 225.0385000 	 1.894850 	 -0.1228428000 	 -2.3047350000 
980.20 	 225.0354000 	 1.894825 	 -0.1238886000 	 -2.3066680000 
980.40 	 225.0306000 	 1.894800 	 -0.1200835000 	 -2.3030630000 
980.60 	 225.0242000 	 1.894775 	 -0.1226107000 	 -2.3045860000 
980.80 	 225.0226000 	 1.894775 	 -0.1238314000 	 -2.3065570000 
981.00 	 225.0179000 	 1.894775 	 -0.1200930000 	 -2.3031460000 
981.20 	 225.0147000 	 1.894750 	 -0.1224232000 	 -2.3043950000 
981.40 	 225.0147000 	 1.894725 	 -0.1239363000 	 -2.3067410000 
981.60 	 225.0147000 	 1.894725 	 -0.1202551000 	 -2.3032760000 
981.80 	 225.0147000 	 1.894725 	 -0.1223946000 	 -2.3042230000 
982.00 	 225.0147000 	 1.894725 	 -0.1239014000 	 -2.3065760000 
982.20 	 225.0099000 	 1.894725 	 -0.1201693000 	 -2.3031110000 
982.40 	 225.0036000 	 1.894725 	 -0.1223501000 	 -2.3042960000 
982.60 	 225.0036000 	 1.894725 	 -0.1239427000 	 -2.3065950000 
982.80 	 224.9988000 	 1.894725 	 -0.1200072000 	 -2.3031840000 
983.00 	 225.0036000 	 1.894725 	 -0.1220798000 	 -2.3042040000 
983.20 	 225.0036000 	 1.894725 	 -0.1241525000 	 -2.3067220000 
983.40 	 225.0036000 	 1.894725 	 -0.1201280000 	 -2.3032410000 
983.60 	 224.9988000 	 1.894725 	 -0.1223183000 	 -2.3043700000 
983.80 	 224.9988000 	 1.894725 	 -0.1238918000 	 -2.3067000000 
984.00 	 224.9988000 	 1.894725 	 -0.1200644000 	 -2.3032090000 
984.20 	 224.9956000 	 1.894725 	 -0.1225185000 	 -2.3044620000 
984.40 	 224.9956000 	 1.894725 	 -0.1239554000 	 -2.3066230000 
984.60 	 224.9893000 	 1.894725 	 -0.1200358000 	 -2.3032600000 
984.80 	 224.9877000 	 1.894725 	 -0.1223342000 	 -2.3041690000 
985.00 	 224.9813000 	 1.894725 	 -0.1240381000 	 -2.3066870000 
985.20 	 224.9797000 	 1.894725 	 -0.1200612000 	 -2.3031110000 
985.40 	 224.9797000 	 1.894725 	 -0.1228205000 	 -2.3048940000 
985.60 	 224.9749000 	 1.894725 	 -0.1235835000 	 -2.3064140000 
985.80 	 224.9749000 	 1.894725 	 -0.1199881000 	 -2.3029520000 
986.00 	 224.9749000 	 1.894725 	 -0.1231956000 	 -2.3052090000 
986.20 	 224.9734000 	 1.894725 	 -0.1232942000 	 -2.3061590000 
986.40 	 224.9718000 	 1.894725 	 -0.1199690000 	 -2.3027900000 
986.60 	 224.9718000 	 1.894725 	 -0.1232656000 	 -2.3052530000 
986.80 	 224.9718000 	 1.894725 	 -0.1233133000 	 -2.3062550000 
987.00 	 224.9718000 	 1.894725 	 -0.1200517000 	 -2.3027640000 
987.20 	 224.9670000 	 1.894750 	 -0.1230844000 	 -2.3051580000 
987.40 	 224.9638000 	 1.894775 	 -0.1235040000 	 -2.3062900000 
987.60 	 224.9591000 	 1.894800 	 -0.1199722000 	 -2.3027990000 
987.80 	 224.9559000 	 1.894825 	 -0.1229986000 	 -2.3049800000 
988.00 	 224.9479000 	 1.894850 	 -0.1233451000 	 -2.3062870000 
988.20 	 224.9447000 	 1.894875 	 -0.1200485000 	 -2.3028600000 
988.40 	 224.9447000 	 1.894900 	 -0.1232561000 	 -2.3051140000 
988.60 	 224.9400000 	 1.894950 	 -0.1233323000 	 -2.3062360000 
988.80 	 224.9400000 	 1.895000 	 -0.1198705000 	 -2.3028210000 
989.00 	 224.9400000 	 1.895025 	 -0.1231861000 	 -2.3050850000 
989.20 	 224.9400000 	 1.895050 	 -0.1232910000 	 -2.3061970000 
989.40 	 224.9368000 	 1.895100 	 -0.1200517000 	 -2.3028660000 
989.60 	 224.9368000 	 1.895150 	 -0.1233864000 	 -2.3052850000 
989.80 	 224.9368000 	 1.895175 	 -0.1233228000 	 -2.3062200000 
990.00 	 224.9368000 	 1.895225 	 -0.1200899000 	 -2.3029230000 
990.20 	 224.9447000 	 1.895250 	 -0.1234023000 	 -2.3054890000 
990.40 	 224.9511000 	 1.895300 	 -0.1232115000 	 -2.3061240000 
990.60 	 224.9575000 	 1.895325 	 -0.1200072000 	 -2.3028020000 
990.80 	 224.9670000 	 1.895350 	 -0.1236439000 	 -2.3057210000 
991.00 	 224.9797000 	 1.895375 	 -0.1226711000 	 -2.3058510000 
991.20 	 224.9893000 	 1.895400 	 -0.1198610000 	 -2.3027070000 
991.40 	 225.0036000 	 1.895375 	 -0.1244640000 	 -2.3060890000 
991.60 	 225.0147000 	 1.895375 	 -0.1235326000 	 -2.3062230000 
991.80 	 225.0258000 	 1.895375 	 -0.1205826000 	 -2.3033780000 
992.00 	 225.0369000 	 1.895375 	 -0.1242415000 	 -2.3060160000 
992.20 	 225.0449000 	 1.895375 	 -0.1235326000 	 -2.3064680000 
992.40 	 225.0544000 	 1.895375 	 -0.1207352000 	 -2.3032220000 
992.60 	 225.0544000 	 1.895375 	 -0.1244450000 	 -2.3061500000 
992.80 	 225.0576000 	 1.895375 	 -0.1236661000 	 -2.3065060000 
993.00 	 225.0576000 	 1.895325 	 -0.1208274000 	 -2.3031970000 
993.20 	 225.0544000 	 1.895275 	 -0.1244322000 	 -2.3060290000 
993.40 	 225.0497000 	 1.895250 	 -0.1235199000 	 -2.3063880000 
993.60 	 225.0497000 	 1.895200 	 -0.1208655000 	 -2.3032890000 
993.80 	 225.0497000 	 1.895175 	 -0.1245181000 	 -2.3063600000 
994.00 	 225.0497000 	 1.895150 	 -0.1232020000 	 -2.3060350000 
994.20 	 225.0465000 	 1.895125 	 -0.1209036000 	 -2.3032790000 
994.40 	 225.0417000 	 1.895100 	 -0.1247247000 	 -2.3062710000 
994.60 	 225.0385000 	 1.895075 	 -0.1232878000 	 -2.3061310000 
994.80 	 225.0338000 	 1.895050 	 -0.1208210000 	 -2.3030630000 
995.00 	 225.0338000 	 1.895025 	 -0.1247470000 	 -2.3064580000 
995.20 	 225.0306000 	 1.895025 	 -0.1226838000 	 -2.3055580000 
995.40 	 225.0322000 	 1.895000 	 -0.1211739000 	 -2.3032160000 
995.60 	 225.0306000 	 1.894975 	 -0.1249854000 	 -2.3067600000 
995.80 	 225.0258000 	 1.894950 	 -0.1225440000 	 -2.3054570000 
996.00 	 225.0226000 	 1.894925 	 -0.1211103000 	 -2.3033430000 
996.20 	 225.0179000 	 1.894925 	 -0.1249695000 	 -2.3069540000 
996.40 	 225.0163000 	 1.894900 	 -0.1224518000 	 -2.3053620000 
996.60 	 225.0147000 	 1.894925 	 -0.1212343000 	 -2.3034000000 
996.80 	 225.0115000 	 1.894925 	 -0.1250521000 	 -2.3068080000 
997.00 	 225.0115000 	 1.894925 	 -0.1223818000 	 -2.3054790000 
997.20 	 225.0115000 	 1.894925 	 -0.1211103000 	 -2.3033680000 
997.40 	 225.0115000 	 1.894925 	 -0.1250617000 	 -2.3066740000 
997.60 	 225.0115000 	 1.894925 	 -0.1225122000 	 -2.3052980000 
997.80 	 225.0115000 	 1.894900 	 -0.1212629000 	 -2.3035110000 
998.00 	 225.0147000 	 1.894875 	 -0.1250744000 	 -2.3070430000 
998.20 	 225.0147000 	 1.894875 	 -0.1225535000 	 -2.3053770000 
998.40 	 225.0115000 	 1.894875 	 -0.1213296000 	 -2.3034860000 
998.60 	 225.0115000 	 1.894850 	 -0.1249345000 	 -2.3069890000 
998.80 	 225.0083000 	 1.894875 	 -0.1219559000 	 -2.3051040000 
999.00 	 225.0036000 	 1.894875 	 -0.1212947000 	 -2.3036990000 
999.20 	 224.9956000 	 1.894875 	 -0.1250935000 	 -2.3069700000 
999.40 	 224.9877000 	 1.894875 	 -0.1221403000 	 -2.3051450000 
999.60 	 224.9797000 	 1.894875 	 -0.1213392000 	 -2.3035050000 
999.80 	 224.9734000 	 1.894875 	 -0.1249059000 	 -2.3070370000 
1000.00 	 224.9718000 	 1.894875 	 -0.1220067000 	 -2.3049860000 
1000.20 	 224.9718000 	 1.894875 	 -0.1213996000 	 -2.3035750000 
1000.40 	 224.9718000 	 1.894875 	 -0.1250680000 	 -2.3069980000 
1000.60 	 224.9718000 	 1.894875 	 -0.1217143000 	 -2.3047890000 
1000.80 	 224.9749000 	 1.894875 	 -0.1217492000 	 -2.3037720000 
1001.00 	 224.9718000 	 1.894875 	 -0.1250871000 	 -2.3071030000 
1001.20 	 224.9718000 	 1.894875 	 -0.1213042000 	 -2.3042900000 
1001.40 	 224.9670000 	 1.894925 	 -0.1218859000 	 -2.3038800000 
1001.60 	 224.9670000 	 1.894925 	 -0.1249059000 	 -2.3073200000 
1001.80 	 224.9638000 	 1.894950 	 -0.1213646000 	 -2.3044140000 
1002.00 	 224.9638000 	 1.894975 	 -0.1220481000 	 -2.3039820000 
1002.20 	 224.9638000 	 1.895000 	 -0.1250521000 	 -2.3071000000 
1002.40 	 224.9638000 	 1.895025 	 -0.1214981000 	 -2.3044300000 
1002.60 	 224.9638000 	 1.895025 	 -0.1222452000 	 -2.3042040000 
1002.80 	 224.9638000 	 1.895050 	 -0.1249568000 	 -2.3072150000 
1003.00 	 224.9670000 	 1.895075 	 -0.1212184000 	 -2.3043730000 
1003.20 	 224.9670000 	 1.895100 	 -0.1221879000 	 -2.3041030000 
1003.40 	 224.9670000 	 1.895125 	 -0.1249981000 	 -2.3072810000 
1003.60 	 224.9670000 	 1.895125 	 -0.1214377000 	 -2.3044810000 
1003.80 	 224.9670000 	 1.895150 	 -0.1222324000 	 -2.3041150000 
1004.00 	 224.9638000 	 1.895175 	 -0.1248137000 	 -2.3073040000 
1004.20 	 224.9638000 	 1.895200 	 -0.1210976000 	 -2.3039940000 
1004.40 	 224.9591000 	 1.895225 	 -0.1226044000 	 -2.3045440000 
1004.60 	 224.9638000 	 1.895225 	 -0.1247501000 	 -2.3072310000 
1004.80 	 224.9638000 	 1.895250 	 -0.1210245000 	 -2.3041060000 
1005.00 	 224.9670000 	 1.895275 	 -0.1225154000 	 -2.3045250000 
1005.20 	 224.9670000 	 1.895300 	 -0.1245435000 	 -2.3070500000 
1005.40 	 224.9718000 	 1.895325 	 -0.1207987000 	 -2.3038230000 
1005.60 	 224.9718000 	 1.895325 	 -0.1231988000 	 -2.3050280000 
1005.80 	 224.9670000 	 1.895350 	 -0.1246738000 	 -2.3071100000 
1006.00 	 224.9670000 	 1.895375 	 -0.1207383000 	 -2.3037270000 
1006.20 	 224.9638000 	 1.895400 	 -0.1234213000 	 -2.3054030000 
1006.40 	 224.9638000 	 1.895425 	 -0.1243718000 	 -2.3069410000 
1006.60 	 224.9670000 	 1.895450 	 -0.1206144000 	 -2.3036480000 
1006.80 	 224.9670000 	 1.895450 	 -0.1234913000 	 -2.3053390000 
1007.00 	 224.9670000 	 1.895475 	 -0.1242956000 	 -2.3070620000 
1007.20 	 224.9670000 	 1.895500 	 -0.1207606000 	 -2.3035560000 
1007.40 	 224.9718000 	 1.895525 	 -0.1236439000 	 -2.3056860000 
1007.60 	 224.9670000 	 1.895525 	 -0.1239300000 	 -2.3068170000 
1007.80 	 224.9670000 	 1.895550 	 -0.1204395000 	 -2.3032090000 
1008.00 	 224.9686000 	 1.895575 	 -0.1239268000 	 -2.3054630000 
1008.20 	 224.9749000 	 1.895600 	 -0.1239395000 	 -2.3065500000 
1008.40 	 224.9813000 	 1.895625 	 -0.1205126000 	 -2.3030500000 
1008.60 	 224.9845000 	 1.895650 	 -0.1239967000 	 -2.3057720000 
1008.80 	 224.9956000 	 1.895625 	 -0.1180522000 	 -2.3067220000 
1009.00 	 224.9972000 	 1.895625 	 -0.1148510000 	 -2.3036380000 
1009.20 	 225.0067000 	 1.895625 	 -0.1184018000 	 -2.3065060000 
1009.40 	 225.0115000 	 1.895625 	 -0.1178265000 	 -2.3067920000 
1009.60 	 225.0179000 	 1.895625 	 -0.1151848000 	 -2.3036510000 
1009.80 	 225.0226000 	 1.895625 	 -0.1190472000 	 -2.3069260000 
1010.00 	 225.0179000 	 1.895625 	 -0.1173083000 	 -2.3064140000 
1010.20 	 225.0226000 	 1.895625 	 -0.1153342000 	 -2.3037370000 
1010.40 	 225.0258000 	 1.895625 	 -0.1193364000 	 -2.3071380000 
1010.60 	 225.0258000 	 1.895625 	 -0.1166344000 	 -2.3058160000 
1010.80 	 225.0258000 	 1.895625 	 -0.1155631000 	 -2.3038800000 
1011.00 	 225.0258000 	 1.895625 	 -0.1192061000 	 -2.3072020000 
1011.20 	 225.0258000 	 1.895625 	 -0.1167901000 	 -2.3059840000 
1011.40 	 225.0258000 	 1.895625 	 -0.1154804000 	 -2.3038800000 
1011.60 	 225.0226000 	 1.895625 	 -0.1193619000 	 -2.3074050000 
1011.80 	 225.0226000 	 1.895625 	 -0.1166630000 	 -2.3059910000 
1012.00 	 225.0226000 	 1.895625 	 -0.1158333000 	 -2.3041030000 
1012.20 	 225.0226000 	 1.895575 	 -0.1192824000 	 -2.3077960000 
1012.40 	 225.0226000 	 1.895575 	 -0.1161130000 	 -2.3053930000 
1012.60 	 225.0226000 	 1.895575 	 -0.1161893000 	 -2.3045640000 
1012.80 	 225.0226000 	 1.895575 	 -0.1193396000 	 -2.3078120000 
1013.00 	 225.0226000 	 1.895550 	 -0.1157633000 	 -2.3049100000 
1013.20 	 225.0179000 	 1.895525 	 -0.1164786000 	 -2.3045480000 
1013.40 	 225.0179000 	 1.895525 	 -0.1192888000 	 -2.3076730000 
1013.60 	 225.0147000 	 1.895525 	 -0.1156171000 	 -2.3047540000 
1013.80 	 225.0115000 	 1.895525 	 -0.1165167000 	 -2.3045480000 
1014.00 	 225.0067000 	 1.895525 	 -0.1192252000 	 -2.3077650000 
1014.20 	 225.0036000 	 1.895525 	 -0.1156076000 	 -2.3048850000 
1014.40 	 224.9988000 	 1.895525 	 -0.1165231000 	 -2.3045000000 
1014.60 	 224.9972000 	 1.895525 	 -0.1193269000 	 -2.3077610000 
1014.80 	 224.9956000 	 1.895525 	 -0.1153819000 	 -2.3045990000 
1015.00 	 224.9956000 	 1.895525 	 -0.1165199000 	 -2.3047070000 
1015.20 	 224.9908000 	 1.895525 	 -0.1193078000 	 -2.3078660000 
1015.40 	 224.9877000 	 1.895525 	 -0.1153851000 	 -2.3046140000 
1015.60 	 224.9877000 	 1.895525 	 -0.1167711000 	 -2.3048530000 
1015.80 	 224.9829000 	 1.895525 	 -0.1191425000 	 -2.3076660000 
1016.00 	 224.9829000 	 1.895525 	 -0.1152833000 	 -2.3042710000 
1016.20 	 224.9829000 	 1.895525 	 -0.1172415000 	 -2.3051870000 
1016.40 	 224.9877000 	 1.895525 	 -0.1191489000 	 -2.3076880000 
1016.60 	 224.9877000 	 1.895525 	 -0.1152865000 	 -2.3044620000 
1016.80 	 224.9908000 	 1.895525 	 -0.1168124000 	 -2.3050310000 
1017.00 	 224.9908000 	 1.895525 	 -0.1191743000 	 -2.3077740000 
1017.20 	 224.9877000 	 1.895525 	 -0.1153183000 	 -2.3047000000 
1017.40 	 224.9877000 	 1.895525 	 -0.1169300000 	 -2.3051140000 
1017.60 	 224.9829000 	 1.895525 	 -0.1191489000 	 -2.3076120000 
1017.80 	 224.9829000 	 1.895525 	 -0.1152197000 	 -2.3044680000 
1018.00 	 224.9861000 	 1.895525 	 -0.1170413000 	 -2.3050470000 
1018.20 	 224.9877000 	 1.895525 	 -0.1191648000 	 -2.3077330000 
1018.40 	 224.9908000 	 1.895525 	 -0.1152706000 	 -2.3044140000 
1018.60 	 224.9956000 	 1.895525 	 -0.1171366000 	 -2.3051830000 
1018.80 	 224.9956000 	 1.895525 	 -0.1190408000 	 -2.3077840000 
1019.00 	 224.9908000 	 1.895525 	 -0.1151498000 	 -2.3042960000 
1019.20 	 224.9908000 	 1.895525 	 -0.1175626000 	 -2.3053930000 
1019.40 	 224.9893000 	 1.895525 	 -0.1190154000 	 -2.3076440000 
1019.60 	 224.9877000 	 1.895525 	 -0.1149750000 	 -2.3041060000 
1019.80 	 224.9877000 	 1.895525 	 -0.1176898000 	 -2.3057300000 
1020.00 	 224.9829000 	 1.895525 	 -0.1185544000 	 -2.3073670000 
1020.20 	 224.9781000 	 1.895525 	 -0.1149845000 	 -2.3038800000 
1020.40 	 224.9749000 	 1.895525 	 -0.1182779000 	 -2.3060930000 
1020.60 	 224.9718000 	 1.895525 	 -0.1183510000 	 -2.3071350000 
1020.80 	 224.9718000 	 1.895525 	 -0.1149241000 	 -2.3039600000 
1021.00 	 224.9718000 	 1.895525 	 -0.1183987000 	 -2.3062800000 
1021.20 	 224.9749000 	 1.895550 	 -0.1180395000 	 -2.3070910000 
1021.40 	 224.9749000 	 1.895575 	 -0.1149273000 	 -2.3038510000 
1021.60 	 224.9797000 	 1.895575 	 -0.1186021000 	 -2.3063880000 
1021.80 	 224.9797000 	 1.895575 	 -0.1178360000 	 -2.3068020000 
1022.00 	 224.9781000 	 1.895575 	 -0.1150481000 	 -2.3037500000 
1022.20 	 224.9749000 	 1.895625 	 -0.1188596000 	 -2.3068750000 
1022.40 	 224.9749000 	 1.895625 	 -0.1171080000 	 -2.3064900000 
1022.60 	 224.9718000 	 1.895625 	 -0.1151180000 	 -2.3037080000 
1022.80 	 224.9718000 	 1.895650 	 -0.1188310000 	 -2.3068080000 
1023.00 	 224.9718000 	 1.895675 	 -0.1177216000 	 -2.3068900000 
1023.20 	 224.9749000 	 1.895700 	 -0.1150545000 	 -2.3038450000 
1023.40 	 224.9749000 	 1.895700 	 -0.1198133000 	 -2.3065630000 
1023.60 	 224.9749000 	 1.895725 	 -0.1187579000 	 -2.3065250000 
1023.80 	 224.9813000 	 1.895750 	 -0.1162593000 	 -2.3036380000 
1024.00 	 224.9829000 	 1.895725 	 -0.1237011000 	 -2.3068210000 
1024.20 	 224.9877000 	 1.895725 	 -0.1215553000 	 -2.3063820000 
1024.40 	 224.9877000 	 1.895725 	 -0.1187770000 	 -2.3035910000 
1024.60 	 224.9877000 	 1.895725 	 -0.1224581000 	 -2.3066840000 
1024.80 	 224.9877000 	 1.895725 	 -0.1208941000 	 -2.3062830000 
1025.00 	 224.9877000 	 1.895725 	 -0.1192411000 	 -2.3034160000 
1025.20 	 224.9877000 	 1.895725 	 -0.1230812000 	 -2.3067570000 
1025.40 	 224.9877000 	 1.895725 	 -0.1211993000 	 -2.3060860000 
1025.60 	 224.9877000 	 1.895725 	 -0.1192665000 	 -2.3035530000 
1025.80 	 224.9877000 	 1.895725 	 -0.1231289000 	 -2.3069320000 
1026.00 	 224.9829000 	 1.895725 	 -0.1209704000 	 -2.3059880000 
1026.20 	 224.9829000 	 1.895750 	 -0.1176484000 	 -2.3035270000 
1026.40 	 224.9797000 	 1.895775 	 -0.1219241000 	 -2.3067030000 
1026.60 	 224.9765000 	 1.895775 	 -0.1198037000 	 -2.3057590000 
1026.80 	 224.9718000 	 1.895800 	 -0.1182079000 	 -2.3032730000 
1027.00 	 224.9670000 	 1.895800 	 -0.1220608000 	 -2.3086930000 
1027.20 	 224.9670000 	 1.895825 	 -0.1192602000 	 -2.3073890000 
1027.40 	 224.9638000 	 1.895850 	 -0.1186752000 	 -2.3055900000 
1027.60 	 224.9670000 	 1.895875 	 -0.1223342000 	 -2.3090710000 
1027.80 	 224.9670000 	 1.895900 	 -0.1198037000 	 -2.3074850000 
1028.00 	 224.9670000 	 1.895900 	 -0.1191425000 	 -2.3059560000 
1028.20 	 224.9670000 	 1.895925 	 -0.1225758000 	 -2.3092530000 
1028.40 	 224.9670000 	 1.895950 	 -0.1195208000 	 -2.3073990000 
1028.60 	 224.9670000 	 1.895975 	 -0.1191235000 	 -2.3061240000 
1028.80 	 224.9686000 	 1.896000 	 -0.1225726000 	 -2.3095610000 
1029.00 	 224.9718000 	 1.896000 	 -0.1194064000 	 -2.3072720000 
1029.20 	 224.9749000 	 1.896025 	 -0.1191902000 	 -2.3061690000 
1029.40 	 224.9797000 	 1.896050 	 -0.1223437000 	 -2.3094180000 
1029.60 	 224.9829000 	 1.896025 	 -0.1190980000 	 -2.3075100000 
1029.80 	 224.9877000 	 1.896025 	 -0.1187420000 	 -2.3067310000 
1030.00 	 224.9908000 	 1.896025 	 -0.1220385000 	 -2.3098470000 
1030.20 	 224.9988000 	 1.896025 	 -0.1185830000 	 -2.3075610000 
1030.40 	 225.0052000 	 1.896025 	 -0.1186880000 	 -2.3068780000 
1030.60 	 225.0115000 	 1.896025 	 -0.1216888000 	 -2.3099300000 
1030.80 	 225.0163000 	 1.896025 	 -0.1184082000 	 -2.3075450000 
1031.00 	 225.0179000 	 1.896025 	 -0.1188596000 	 -2.3067860000 
1031.20 	 225.0179000 	 1.896025 	 -0.1220099000 	 -2.3097740000 
1031.40 	 225.0147000 	 1.896025 	 -0.1190376000 	 -2.3073960000 
1031.60 	 225.0115000 	 1.896025 	 -0.1192760000 	 -2.3069540000 
1031.80 	 225.0067000 	 1.896025 	 -0.1221816000 	 -2.3100760000 
1032.00 	 225.0036000 	 1.896025 	 -0.1188278000 	 -2.3071960000 
1032.20 	 225.0036000 	 1.896025 	 -0.1194318000 	 -2.3070590000 
1032.40 	 225.0036000 	 1.896025 	 -0.1221657000 	 -2.3098850000 
1032.60 	 225.0036000 	 1.896025 	 -0.1187134000 	 -2.3072120000 
1032.80 	 225.0067000 	 1.896025 	 -0.1195621000 	 -2.3070050000 
1033.00 	 225.0067000 	 1.896025 	 -0.1222102000 	 -2.3099170000 
1033.20 	 225.0067000 	 1.896025 	 -0.1188374000 	 -2.3072530000 
1033.40 	 225.0067000 	 1.896025 	 -0.1192284000 	 -2.3069540000 
1033.60 	 225.0067000 	 1.896025 	 -0.1221180000 	 -2.3099550000 
1033.80 	 225.0067000 	 1.896025 	 -0.1186752000 	 -2.3073130000 
1034.00 	 225.0067000 	 1.896025 	 -0.1194127000 	 -2.3069790000 
1034.20 	 225.0052000 	 1.896025 	 -0.1219813000 	 -2.3099520000 
1034.40 	 225.0036000 	 1.896025 	 -0.1185354000 	 -2.3072050000 
1034.60 	 225.0036000 	 1.896025 	 -0.1193301000 	 -2.3072500000 
1034.80 	 225.0036000 	 1.896025 	 -0.1217492000 	 -2.3098910000 
1035.00 	 224.9988000 	 1.896025 	 -0.1181285000 	 -2.3069950000 
1035.20 	 224.9972000 	 1.896025 	 -0.1196035000 	 -2.3071800000 
1035.40 	 224.9956000 	 1.896025 	 -0.1219591000 	 -2.3099490000 
1035.60 	 224.9956000 	 1.896025 	 -0.1181030000 	 -2.3069450000 
1035.80 	 224.9908000 	 1.896025 	 -0.1199690000 	 -2.3073260000 
1036.00 	 224.9908000 	 1.896025 	 -0.1219241000 	 -2.3100690000 
1036.20 	 224.9908000 	 1.896025 	 -0.1181602000 	 -2.3068170000 
1036.40 	 224.9893000 	 1.896025 	 -0.1201789000 	 -2.3076440000 
1036.60 	 224.9877000 	 1.896025 	 -0.1217874000 	 -2.3099110000 
1036.80 	 224.9877000 	 1.896025 	 -0.1180458000 	 -2.3065660000 
1037.00 	 224.9877000 	 1.896025 	 -0.1203156000 	 -2.3077460000 
1037.20 	 224.9877000 	 1.896025 	 -0.1213582000 	 -2.3098180000 
1037.40 	 224.9829000 	 1.896025 	 -0.1177502000 	 -2.3067980000 
1037.60 	 224.9861000 	 1.896025 	 -0.1197974000 	 -2.3076850000 
1037.80 	 224.9797000 	 1.896025 	 -0.1212438000 	 -2.3100440000 
1038.00 	 224.9797000 	 1.896025 	 -0.1176929000 	 -2.3066740000 
1038.20 	 224.9797000 	 1.896025 	 -0.1200835000 	 -2.3079460000 
1038.40 	 224.9781000 	 1.896025 	 -0.1209418000 	 -2.3097640000 
1038.60 	 224.9749000 	 1.896050 	 -0.1152865000 	 -2.3064900000 
1038.80 	 224.9749000 	 1.896075 	 -0.1183128000 	 -2.3083560000 
1039.00 	 224.9749000 	 1.896075 	 -0.1187674000 	 -2.3097390000 
1039.20 	 224.9734000 	 1.896100 	 -0.1154645000 	 -2.3063060000 
1039.40 	 224.9718000 	 1.896100 	 -0.1186816000 	 -2.3088170000 
1039.60 	 224.9718000 	 1.896125 	 -0.1190344000 	 -2.3100690000 
1039.80 	 224.9718000 	 1.896125 	 -0.1156076000 	 -2.3067630000 
1040.00 	 224.9670000 	 1.896175 	 -0.1185862000 	 -2.3086420000 
1040.20 	 224.9670000 	 1.896200 	 -0.1188151000 	 -2.3100030000 
1040.40 	 224.9670000 	 1.896200 	 -0.1154804000 	 -2.3066140000 
1040.60 	 224.9670000 	 1.896225 	 -0.1186275000 	 -2.3088610000 
1040.80 	 224.9718000 	 1.896250 	 -0.1188596000 	 -2.3101170000 
1041.00 	 224.9718000 	 1.896275 	 -0.1153660000 	 -2.3067890000 
1041.20 	 224.9749000 	 1.896300 	 -0.1187134000 	 -2.3090680000 
1041.40 	 224.9797000 	 1.896275 	 -0.1188819000 	 -2.3101200000 
1041.60 	 224.9829000 	 1.896300 	 -0.1157856000 	 -2.3068900000 
1041.80 	 224.9908000 	 1.896300 	 -0.1197878000 	 -2.3096560000 
1042.00 	 224.9956000 	 1.896325 	 -0.1190980000 	 -2.3101390000 
1042.20 	 225.0004000 	 1.896325 	 -0.1164405000 	 -2.3069510000 
1042.40 	 225.0036000 	 1.896325 	 -0.1203473000 	 -2.3096970000 
1042.60 	 225.0067000 	 1.896325 	 -0.1195304000 	 -2.3100950000 
1042.80 	 225.0115000 	 1.896325 	 -0.1166757000 	 -2.3069380000 
1043.00 	 225.0115000 	 1.896325 	 -0.1205031000 	 -2.3099680000 
1043.20 	 225.0115000 	 1.896325 	 -0.1191616000 	 -2.3099990000 
1043.40 	 225.0115000 	 1.896325 	 -0.1167647000 	 -2.3067600000 
1043.60 	 225.0131000 	 1.896325 	 -0.1205635000 	 -2.3100220000 
1043.80 	 225.0163000 	 1.896325 	 -0.1191743000 	 -2.3098530000 
1044.00 	 225.0179000 	 1.896325 	 -0.1167075000 	 -2.3068520000 
1044.20 	 225.0226000 	 1.896325 	 -0.1208433000 	 -2.3102000000 
1044.40 	 225.0226000 	 1.896325 	 -0.1190821000 	 -2.3099110000 
1044.60 	 225.0179000 	 1.896325 	 -0.1167997000 	 -2.3068590000 
1044.80 	 225.0179000 	 1.896325 	 -0.1206684000 	 -2.3103970000 
1045.00 	 225.0115000 	 1.896325 	 -0.1188437000 	 -2.3096120000 
1045.20 	 225.0115000 	 1.896325 	 -0.1168505000 	 -2.3069860000 
1045.40 	 225.0115000 	 1.896325 	 -0.1207066000 	 -2.3103110000 
1045.60 	 225.0115000 	 1.896325 	 -0.1188819000 	 -2.3096210000 
1045.80 	 225.0115000 	 1.896325 	 -0.1172543000 	 -2.3070270000 
1046.00 	 225.0115000 	 1.896325 	 -0.1208909000 	 -2.3104220000 
1046.20 	 225.0067000 	 1.896325 	 -0.1188056000 	 -2.3093920000 
1046.40 	 225.0067000 	 1.896325 	 -0.1170635000 	 -2.3069700000 
1046.60 	 225.0067000 	 1.896325 	 -0.1208846000 	 -2.3101330000 
1046.80 	 225.0099000 	 1.896325 	 -0.1189105000 	 -2.3095670000 
1047.00 	 225.0115000 	 1.896325 	 -0.1170476000 	 -2.3070720000 
1047.20 	 225.0115000 	 1.896325 	 -0.1207924000 	 -2.3103020000 
1047.40 	 225.0067000 	 1.896325 	 -0.1190758000 	 -2.3096210000 
1047.60 	 225.0067000 	 1.896325 	 -0.1170190000 	 -2.3067160000 
1047.80 	 225.0067000 	 1.896325 	 -0.1206430000 	 -2.3100980000 
1048.00 	 225.0067000 	 1.896325 	 -0.1190344000 	 -2.3097230000 
1048.20 	 225.0036000 	 1.896325 	 -0.1169014000 	 -2.3068330000 
1048.40 	 224.9988000 	 1.896325 	 -0.1207002000 	 -2.3102820000 
1048.60 	 224.9956000 	 1.896325 	 -0.1189741000 	 -2.3096240000 
1048.80 	 224.9908000 	 1.896325 	 -0.1170667000 	 -2.3070720000 
1049.00 	 224.9877000 	 1.896325 	 -0.1208941000 	 -2.3103680000 
1049.20 	 224.9877000 	 1.896325 	 -0.1188787000 	 -2.3095730000 
1049.40 	 224.9877000 	 1.896325 	 -0.1171366000 	 -2.3070970000 
1049.60 	 224.9829000 	 1.896325 	 -0.1210086000 	 -2.3105050000 
1049.80 	 224.9829000 	 1.896325 	 -0.1185068000 	 -2.3093570000 
1050.00 	 224.9829000 	 1.896325 	 -0.1172034000 	 -2.3071890000 
1050.20 	 224.9829000 	 1.896325 	 -0.1209831000 	 -2.3106380000 
1050.40 	 224.9829000 	 1.896325 	 -0.1181984000 	 -2.3091090000 
1050.60 	 224.9829000 	 1.896325 	 -0.1173655000 	 -2.3073230000 
1050.80 	 224.9829000 	 1.896325 	 -0.1209895000 	 -2.3107620000 
1051.00 	 224.9829000 	 1.896325 	 -0.1179473000 	 -2.3088010000 
1051.20 	 224.9829000 	 1.896325 	 -0.1177692000 	 -2.3074660000 
1051.40 	 224.9829000 	 1.896325 	 -0.1211643000 	 -2.3109250000 
1051.60 	 224.9829000 	 1.896325 	 -0.1176421000 	 -2.3083210000 
1051.80 	 224.9829000 	 1.896325 	 -0.1181634000 	 -2.3076690000 
1052.00 	 224.9877000 	 1.896325 	 -0.1211421000 	 -2.3108420000 
1052.20 	 224.9829000 	 1.896350 	 -0.1216443000 	 -2.3082130000 
1052.40 	 224.9829000 	 1.896375 	 -0.1221911000 	 -2.3078470000 
1052.60 	 224.9797000 	 1.896375 	 -0.1250394000 	 -2.3107660000 
1052.80 	 224.9797000 	 1.896400 	 -0.1216157000 	 -2.3081300000 
1053.00 	 224.9718000 	 1.896375 	 -0.1211739000 	 -2.3081520000 
1053.20 	 224.9702000 	 1.896400 	 -0.1226171000 	 -2.3110960000 
1053.40 	 224.9638000 	 1.896425 	 -0.1190154000 	 -2.3081370000 
1053.60 	 224.9638000 	 1.896450 	 -0.1198228000 	 -2.3080280000 
1053.80 	 224.9622000 	 1.896475 	 -0.1227156000 	 -2.3111530000 
1054.00 	 224.9591000 	 1.896500 	 -0.1189550000 	 -2.3080350000 
1054.20 	 224.9622000 	 1.896500 	 -0.1202520000 	 -2.3082290000 
1054.40 	 224.9638000 	 1.896525 	 -0.1227061000 	 -2.3112420000 
1054.60 	 224.9638000 	 1.896550 	 -0.1189995000 	 -2.3079750000 
1054.80 	 224.9670000 	 1.896575 	 -0.1204459000 	 -2.3083370000 
1055.00 	 224.9718000 	 1.896600 	 -0.1226997000 	 -2.3111370000 
1055.20 	 224.9749000 	 1.896600 	 -0.1191807000 	 -2.3077740000 
1055.40 	 224.9781000 	 1.896625 	 -0.1211961000 	 -2.3087950000 
1055.60 	 224.9829000 	 1.896650 	 -0.1229095000 	 -2.3110170000 
1055.80 	 224.9829000 	 1.896625 	 -0.1161289000 	 -2.3077710000 
1056.00 	 224.9893000 	 1.896625 	 -0.1188819000 	 -2.3090330000 
1056.20 	 224.9908000 	 1.896625 	 -0.1197910000 	 -2.3108450000 
1056.40 	 224.9908000 	 1.896625 	 -0.1162593000 	 -2.3074020000 
1056.60 	 224.9956000 	 1.896625 	 -0.1190122000 	 -2.3093990000 
1056.80 	 224.9956000 	 1.896625 	 -0.1197592000 	 -2.3110490000 
1057.00 	 224.9988000 	 1.896625 	 -0.1161639000 	 -2.3075040000 
1057.20 	 225.0036000 	 1.896625 	 -0.1190154000 	 -2.3092430000 
1057.40 	 225.0067000 	 1.896625 	 -0.1198165000 	 -2.3108930000 
1057.60 	 225.0067000 	 1.896625 	 -0.1161575000 	 -2.3075390000 
1057.80 	 225.0115000 	 1.896625 	 -0.1192220000 	 -2.3095920000 
1058.00 	 225.0147000 	 1.896625 	 -0.1195145000 	 -2.3108670000 
1058.20 	 225.0147000 	 1.896625 	 -0.1161162000 	 -2.3075360000 
1058.40 	 225.0147000 	 1.896625 	 -0.1194350000 	 -2.3097520000 
1058.60 	 225.0147000 	 1.896625 	 -0.1195208000 	 -2.3106700000 
1058.80 	 225.0147000 	 1.896625 	 -0.1160622000 	 -2.3074440000 
1059.00 	 225.0115000 	 1.896625 	 -0.1193841000 	 -2.3096020000 
1059.20 	 225.0115000 	 1.896625 	 -0.1192411000 	 -2.3107850000 
1059.40 	 225.0067000 	 1.896625 	 -0.1160622000 	 -2.3074090000 
1059.60 	 225.0036000 	 1.896625 	 -0.1194000000 	 -2.3096050000 
1059.80 	 225.0036000 	 1.896625 	 -0.1193237000 	 -2.3105560000 
1060.00 	 225.0036000 	 1.896625 	 -0.1160812000 	 -2.3074600000 
1060.20 	 225.0036000 	 1.896625 	 -0.1193460000 	 -2.3096970000 
1060.40 	 225.0036000 	 1.896625 	 -0.1193078000 	 -2.3106830000 
1060.60 	 225.0036000 	 1.896625 	 -0.1161321000 	 -2.3072880000 
1060.80 	 224.9988000 	 1.896625 	 -0.1197084000 	 -2.3099520000 
1061.00 	 224.9956000 	 1.896625 	 -0.1188946000 	 -2.3103240000 
1061.20 	 224.9956000 	 1.896625 	 -0.1161734000 	 -2.3072720000 
1061.40 	 224.9956000 	 1.896625 	 -0.1199436000 	 -2.3103460000 
1061.60 	 224.9988000 	 1.896625 	 -0.1186275000 	 -2.3101360000 
1061.80 	 225.0036000 	 1.896625 	 -0.1162910000 	 -2.3074790000 
1062.00 	 225.0036000 	 1.896625 	 -0.1201439000 	 -2.3102790000 
1062.20 	 225.0036000 	 1.896625 	 -0.1187642000 	 -2.3101390000 
1062.40 	 225.0036000 	 1.896625 	 -0.1162847000 	 -2.3073290000 
1062.60 	 224.9988000 	 1.896625 	 -0.1200040000 	 -2.3102790000 
1062.80 	 224.9956000 	 1.896625 	 -0.1185354000 	 -2.3101200000 
1063.00 	 224.9877000 	 1.896625 	 -0.1162815000 	 -2.3073770000 
1063.20 	 224.9877000 	 1.896625 	 -0.1200899000 	 -2.3105750000 
1063.40 	 224.9829000 	 1.896625 	 -0.1184241000 	 -2.3099900000 
1063.60 	 224.9829000 	 1.896625 	 -0.1163292000 	 -2.3074630000 
1063.80 	 224.9877000 	 1.896625 	 -0.1202075000 	 -2.3105340000 
1064.00 	 224.9877000 	 1.896625 	 -0.1183033000 	 -2.3099550000 
1064.20 	 224.9877000 	 1.896625 	 -0.1164754000 	 -2.3074880000 
1064.40 	 224.9829000 	 1.896625 	 -0.1202901000 	 -2.3108040000 
1064.60 	 224.9813000 	 1.896625 	 -0.1180617000 	 -2.3097770000 
1064.80 	 224.9797000 	 1.896625 	 -0.1165771000 	 -2.3073860000 
1065.00 	 224.9781000 	 1.896650 	 -0.1235104000 	 -2.3104860000 
1065.20 	 224.9749000 	 1.896675 	 -0.1219591000 	 -2.3098820000 
1065.40 	 224.9749000 	 1.896675 	 -0.1200899000 	 -2.3075290000 
1065.60 	 224.9718000 	 1.896700 	 -0.1237170000 	 -2.3105050000 
1065.80 	 224.9718000 	 1.896700 	 -0.1225948000 	 -2.3099990000 
1066.00 	 224.9749000 	 1.896725 	 -0.1213519000 	 -2.3074660000 
1066.20 	 224.9718000 	 1.896750 	 -0.1248232000 	 -2.3105340000 
1066.40 	 224.9718000 	 1.896750 	 -0.1229604000 	 -2.3098370000 
1066.60 	 224.9718000 	 1.896775 	 -0.1213201000 	 -2.3075770000 
1066.80 	 224.9718000 	 1.896800 	 -0.1253319000 	 -2.3107880000 
1067.00 	 224.9718000 	 1.896825 	 -0.1231607000 	 -2.3096370000 
1067.20 	 224.9734000 	 1.896850 	 -0.1217715000 	 -2.3076220000 
1067.40 	 224.9749000 	 1.896850 	 -0.1253287000 	 -2.3107970000 
1067.60 	 224.9749000 	 1.896875 	 -0.1229477000 	 -2.3094020000 
1067.80 	 224.9749000 	 1.896900 	 -0.1223850000 	 -2.3078060000 
1068.00 	 224.9749000 	 1.896875 	 -0.1263142000 	 -2.3109850000 
1068.20 	 224.9749000 	 1.896875 	 -0.1239427000 	 -2.3096850000 
1068.40 	 224.9797000 	 1.896900 	 -0.1226838000 	 -2.3077200000 
1068.60 	 224.9877000 	 1.896925 	 -0.1260376000 	 -2.3109910000 
1068.80 	 224.9956000 	 1.896950 	 -0.1239522000 	 -2.3095510000 
1069.00 	 224.9988000 	 1.896925 	 -0.1230590000 	 -2.3079810000 
1069.20 	 225.0052000 	 1.896925 	 -0.1267115000 	 -2.3112330000 
1069.40 	 225.0067000 	 1.896925 	 -0.1242161000 	 -2.3095800000 
1069.60 	 225.0067000 	 1.896925 	 -0.1231798000 	 -2.3078850000 
1069.80 	 225.0067000 	 1.896925 	 -0.1266034000 	 -2.3111120000 
1070.00 	 225.0067000 	 1.896925 	 -0.1241589000 	 -2.3095860000 
1070.20 	 225.0067000 	 1.896925 	 -0.1233419000 	 -2.3080830000 
1070.40 	 225.0067000 	 1.896925 	 -0.1268514000 	 -2.3113630000 
1070.60 	 225.0052000 	 1.896925 	 -0.1242224000 	 -2.3096180000 
1070.80 	 225.0036000 	 1.896925 	 -0.1232211000 	 -2.3079940000 
1071.00 	 225.0036000 	 1.896925 	 -0.1267211000 	 -2.3111690000 
1071.20 	 224.9988000 	 1.896925 	 -0.1241811000 	 -2.3095860000 
1071.40 	 224.9988000 	 1.896925 	 -0.1235708000 	 -2.3082570000 
1071.60 	 224.9956000 	 1.896925 	 -0.1266670000 	 -2.3114200000 
1071.80 	 224.9956000 	 1.896925 	 -0.1237869000 	 -2.3093510000 
1072.00 	 224.9908000 	 1.896925 	 -0.1236534000 	 -2.3083370000 
1072.20 	 224.9877000 	 1.896925 	 -0.1267211000 	 -2.3115060000 
1072.40 	 224.9877000 	 1.896925 	 -0.1234118000 	 -2.3091160000 
1072.60 	 224.9829000 	 1.896925 	 -0.1238124000 	 -2.3085560000 
1072.80 	 224.9829000 	 1.896925 	 -0.1266352000 	 -2.3114400000 
1073.00 	 224.9797000 	 1.896925 	 -0.1233133000 	 -2.3088390000 
1073.20 	 224.9797000 	 1.896950 	 -0.1239300000 	 -2.3086580000 
1073.40 	 224.9765000 	 1.896950 	 -0.1266829000 	 -2.3115000000 
1073.60 	 224.9749000 	 1.896975 	 -0.1231893000 	 -2.3088680000 
1073.80 	 224.9797000 	 1.897000 	 -0.1239014000 	 -2.3087760000 
1074.00 	 224.9797000 	 1.896975 	 -0.1266384000 	 -2.3115670000 
1074.20 	 224.9797000 	 1.897000 	 -0.1230590000 	 -2.3088260000 
1074.40 	 224.9813000 	 1.897000 	 -0.1240031000 	 -2.3086170000 
1074.60 	 224.9829000 	 1.897025 	 -0.1267942000 	 -2.3116210000 
1074.80 	 224.9829000 	 1.897050 	 -0.1233196000 	 -2.3087720000 
1075.00 	 224.9829000 	 1.897025 	 -0.1241970000 	 -2.3090460000 
1075.20 	 224.9797000 	 1.897050 	 -0.1263332000 	 -2.3117570000 
1075.40 	 224.9797000 	 1.897050 	 -0.1229000000 	 -2.3086930000 
1075.60 	 224.9749000 	 1.897075 	 -0.1246897000 	 -2.3094840000 
1075.80 	 224.9749000 	 1.897100 	 -0.1264858000 	 -2.3117350000 
1076.00 	 224.9749000 	 1.897075 	 -0.1228428000 	 -2.3086360000 
1076.20 	 224.9749000 	 1.897075 	 -0.1251825000 	 -2.3101140000 
1076.40 	 224.9797000 	 1.897100 	 -0.1260821000 	 -2.3117350000 
1076.60 	 224.9829000 	 1.897125 	 -0.1226679000 	 -2.3082350000 
1076.80 	 224.9829000 	 1.897150 	 -0.1256688000 	 -2.3104640000 
1077.00 	 224.9829000 	 1.897125 	 -0.1259486000 	 -2.3114010000 
1077.20 	 224.9829000 	 1.897125 	 -0.1228301000 	 -2.3082030000 
1077.40 	 224.9829000 	 1.897150 	 -0.1253319000 	 -2.3105720000 
1077.60 	 224.9861000 	 1.897175 	 -0.1253859000 	 -2.3113160000 
1077.80 	 224.9877000 	 1.897200 	 -0.1223246000 	 -2.3082480000 
1078.00 	 224.9877000 	 1.897175 	 -0.1263523000 	 -2.3107660000 
1078.20 	 224.9877000 	 1.897175 	 -0.1258055000 	 -2.3112610000 
1078.40 	 224.9877000 	 1.897175 	 -0.1229731000 	 -2.3082420000 
1078.60 	 224.9829000 	 1.897175 	 -0.1264191000 	 -2.3109940000 
1078.80 	 224.9829000 	 1.897175 	 -0.1255449000 	 -2.3111150000 
1079.00 	 224.9877000 	 1.897175 	 -0.1229413000 	 -2.3081460000 
1079.20 	 224.9877000 	 1.897175 	 -0.1266193000 	 -2.3111470000 
1079.40 	 224.9908000 	 1.897175 	 -0.1254177000 	 -2.3110360000 
1079.60 	 224.9908000 	 1.897175 	 -0.1232147000 	 -2.3084100000 
1079.80 	 224.9908000 	 1.897175 	 -0.1265208000 	 -2.3112870000 
1080.00 	 224.9908000 	 1.897175 	 -0.1251602000 	 -2.3106540000 
1080.20 	 224.9877000 	 1.897175 	 -0.1230590000 	 -2.3083660000 
1080.40 	 224.9877000 	 1.897175 	 -0.1267083000 	 -2.3114840000 
1080.60 	 224.9829000 	 1.897175 	 -0.1253255000 	 -2.3109820000 
1080.80 	 224.9797000 	 1.897175 	 -0.1231829000 	 -2.3084160000 
1081.00 	 224.9797000 	 1.897200 	 -0.1265208000 	 -2.3113380000 
1081.20 	 224.9797000 	 1.897225 	 -0.1250617000 	 -2.3108640000 
1081.40 	 224.9749000 	 1.897225 	 -0.1230049000 	 -2.3083910000 
1081.60 	 224.9797000 	 1.897225 	 -0.1266479000 	 -2.3113350000 
1081.80 	 224.9797000 	 1.897225 	 -0.1251634000 	 -2.3109250000 
1082.00 	 224.9797000 	 1.897250 	 -0.1232020000 	 -2.3084670000 
1082.20 	 224.9829000 	 1.897275 	 -0.1269500000 	 -2.3114780000 
1082.40 	 224.9829000 	 1.897300 	 -0.1253827000 	 -2.3109910000 
1082.60 	 224.9829000 	 1.897275 	 -0.1233006000 	 -2.3086770000 
1082.80 	 224.9845000 	 1.897275 	 -0.1268323000 	 -2.3116710000 
1083.00 	 224.9877000 	 1.897275 	 -0.1252556000 	 -2.3109720000 
1083.20 	 224.9908000 	 1.897275 	 -0.1235390000 	 -2.3085820000 
1083.40 	 224.9908000 	 1.897275 	 -0.1270612000 	 -2.3118210000 
1083.60 	 224.9908000 	 1.897275 	 -0.1249854000 	 -2.3106860000 
1083.80 	 224.9908000 	 1.897275 	 -0.1236375000 	 -2.3087570000 
1084.00 	 224.9908000 	 1.897275 	 -0.1271629000 	 -2.3119320000 
1084.20 	 224.9893000 	 1.897275 	 -0.1248646000 	 -2.3106290000 
1084.40 	 224.9877000 	 1.897275 	 -0.1238314000 	 -2.3088100000 
1084.60 	 224.9845000 	 1.897300 	 -0.1272996000 	 -2.3119510000 
1084.80 	 224.9829000 	 1.897300 	 -0.1252492000 	 -2.3108200000 
1085.00 	 224.9829000 	 1.897325 	 -0.1233705000 	 -2.3087530000 
1085.20 	 224.9877000 	 1.897350 	 -0.1272329000 	 -2.3119540000 
1085.40 	 224.9877000 	 1.897325 	 -0.1251825000 	 -2.3109020000 
1085.60 	 224.9908000 	 1.897325 	 -0.1234086000 	 -2.3087690000 
1085.80 	 224.9908000 	 1.897325 	 -0.1269595000 	 -2.3119580000 
1086.00 	 224.9908000 	 1.897325 	 -0.1249758000 	 -2.3108670000 
1086.20 	 224.9908000 	 1.897325 	 -0.1237011000 	 -2.3088260000 
1086.40 	 224.9908000 	 1.897325 	 -0.1273632000 	 -2.3119480000 
1086.60 	 224.9908000 	 1.897325 	 -0.1248550000 	 -2.3107120000 
1086.80 	 224.9908000 	 1.897325 	 -0.1237965000 	 -2.3087880000 
1087.00 	 224.9908000 	 1.897325 	 -0.1271184000 	 -2.3119540000 
1087.20 	 224.9877000 	 1.897325 	 -0.1250394000 	 -2.3106350000 
1087.40 	 224.9877000 	 1.897325 	 -0.1236852000 	 -2.3088550000 
1087.60 	 224.9829000 	 1.897325 	 -0.1272583000 	 -2.3123390000 
1087.80 	 224.9829000 	 1.897325 	 -0.1247438000 	 -2.3106260000 
1088.00 	 224.9813000 	 1.897325 	 -0.1237774000 	 -2.3089570000 
1088.20 	 224.9829000 	 1.897350 	 -0.1271343000 	 -2.3120120000 
1088.40 	 224.9829000 	 1.897375 	 -0.1246103000 	 -2.3106830000 
1088.60 	 224.9829000 	 1.897375 	 -0.1236312000 	 -2.3089950000 
1088.80 	 224.9829000 	 1.897375 	 -0.1270199000 	 -2.3121830000 
1089.00 	 224.9829000 	 1.897375 	 -0.1246134000 	 -2.3104380000 
1089.20 	 224.9829000 	 1.897400 	 -0.1241938000 	 -2.3091510000 
1089.40 	 224.9829000 	 1.897425 	 -0.1272678000 	 -2.3123260000 
1089.60 	 224.9829000 	 1.897425 	 -0.1244640000 	 -2.3102540000 
1089.80 	 224.9797000 	 1.897450 	 -0.1242256000 	 -2.3092370000 
1090.00 	 224.9797000 	 1.897425 	 -0.1275508000 	 -2.3123770000 
1090.20 	 224.9718000 	 1.897450 	 -0.1248678000 	 -2.3103970000 
1090.40 	 224.9718000 	 1.897475 	 -0.1241843000 	 -2.3092560000 
1090.60 	 224.9734000 	 1.897500 	 -0.1274681000 	 -2.3124030000 
1090.80 	 224.9749000 	 1.897500 	 -0.1244926000 	 -2.3101970000 
1091.00 	 224.9813000 	 1.897500 	 -0.1241620000 	 -2.3093760000 
1091.20 	 224.9829000 	 1.897525 	 -0.1271502000 	 -2.3126190000 
1091.40 	 224.9877000 	 1.897525 	 -0.1243019000 	 -2.3099420000 
1091.60 	 224.9877000 	 1.897525 	 -0.1243369000 	 -2.3094050000 
1091.80 	 224.9877000 	 1.897525 	 -0.1273092000 	 -2.3124690000 
1092.00 	 224.9877000 	 1.897525 	 -0.1237265000 	 -2.3096560000 
1092.20 	 224.9877000 	 1.897525 	 -0.1249790000 	 -2.3101810000 
1092.40 	 224.9877000 	 1.897525 	 -0.1272456000 	 -2.3125430000 
1092.60 	 224.9956000 	 1.897525 	 -0.1236248000 	 -2.3095830000 
1092.80 	 224.9956000 	 1.897525 	 -0.1251030000 	 -2.3101070000 
1093.00 	 224.9988000 	 1.897525 	 -0.1269944000 	 -2.3125270000 
1093.20 	 225.0036000 	 1.897525 	 -0.1233419000 	 -2.3092910000 
1093.40 	 225.0036000 	 1.897525 	 -0.1254241000 	 -2.3105110000 
1093.60 	 225.0036000 	 1.897525 	 -0.1271375000 	 -2.3126570000 
1093.80 	 225.0036000 	 1.897525 	 -0.1234436000 	 -2.3093890000 
1094.00 	 225.0067000 	 1.897525 	 -0.1254177000 	 -2.3104450000 
1094.20 	 225.0067000 	 1.897525 	 -0.1269627000 	 -2.3124630000 
1094.40 	 225.0067000 	 1.897525 	 -0.1233737000 	 -2.3093000000 
1094.60 	 225.0067000 	 1.897525 	 -0.1256402000 	 -2.3105400000 
1094.80 	 225.0067000 	 1.897525 	 -0.1268895000 	 -2.3124730000 
1095.00 	 225.0067000 	 1.897525 	 -0.1235422000 	 -2.3093570000 
1095.20 	 225.0067000 	 1.897525 	 -0.1252143000 	 -2.3103300000 
1095.40 	 225.0067000 	 1.897525 	 -0.1272011000 	 -2.3125460000 
1095.60 	 225.0036000 	 1.897525 	 -0.1236312000 	 -2.3094750000 
1095.80 	 224.9988000 	 1.897525 	 -0.1254654000 	 -2.3101330000 
1096.00 	 224.9988000 	 1.897525 	 -0.1273410000 	 -2.3124440000 
1096.20 	 224.9988000 	 1.897525 	 -0.1235930000 	 -2.3095000000 
1096.40 	 224.9988000 	 1.897525 	 -0.1253414000 	 -2.3101710000 
1096.60 	 224.9956000 	 1.897525 	 -0.1271598000 	 -2.3124410000 
1096.80 	 224.9956000 	 1.897525 	 -0.1234436000 	 -2.3093220000 
1097.00 	 224.9940000 	 1.897525 	 -0.1255322000 	 -2.3103170000 
1097.20 	 224.9908000 	 1.897525 	 -0.1268641000 	 -2.3124380000 
1097.40 	 224.9908000 	 1.897525 	 -0.1234436000 	 -2.3092490000 
1097.60 	 224.9908000 	 1.897525 	 -0.1255894000 	 -2.3104860000 
1097.80 	 224.9908000 	 1.897525 	 -0.1268641000 	 -2.3123610000 
1098.00 	 224.9956000 	 1.897525 	 -0.1233768000 	 -2.3090300000 
1098.20 	 224.9908000 	 1.897525 	 -0.1256784000 	 -2.3105780000 
1098.40 	 224.9908000 	 1.897525 	 -0.1268800000 	 -2.3122530000 
1098.60 	 224.9877000 	 1.897525 	 -0.1235167000 	 -2.3093000000 
1098.80 	 224.9861000 	 1.897525 	 -0.1256498000 	 -2.3105110000 
1099.00 	 224.9877000 	 1.897525 	 -0.1269595000 	 -2.3123870000 
1099.20 	 224.9829000 	 1.897525 	 -0.1234945000 	 -2.3091320000 
1099.40 	 224.9829000 	 1.897525 	 -0.1257928000 	 -2.3105370000 
1099.60 	 224.9829000 	 1.897550 	 -0.1272265000 	 -2.3123580000 
1099.80 	 224.9829000 	 1.897550 	 -0.1234404000 	 -2.3090460000 
1100.00 	 224.9797000 	 1.897575 	 -0.1261647000 	 -2.3107240000 
1100.20 	 224.9749000 	 1.897575 	 -0.1268705000 	 -2.3121480000 
1100.40 	 224.9749000 	 1.897575 	 -0.1235072000 	 -2.3091410000 
1100.60 	 224.9718000 	 1.897600 	 -0.1263618000 	 -2.3112330000 
1100.80 	 224.9718000 	 1.897625 	 -0.1267306000 	 -2.3122340000 
1101.00 	 224.9718000 	 1.897625 	 -0.1235580000 	 -2.3089630000 
1101.20 	 224.9718000 	 1.897675 	 -0.1265208000 	 -2.3113820000 
1101.40 	 224.9734000 	 1.897700 	 -0.1265844000 	 -2.3121260000 
1101.60 	 224.9749000 	 1.897700 	 -0.1239554000 	 -2.3091890000 
1101.80 	 224.9797000 	 1.897700 	 -0.1265017000 	 -2.3113730000 
1102.00 	 224.9829000 	 1.897725 	 -0.1268641000 	 -2.3123460000 
1102.20 	 224.9829000 	 1.897750 	 -0.1234436000 	 -2.3092300000 
1102.40 	 224.9877000 	 1.897725 	 -0.1262442000 	 -2.3113160000 
1102.60 	 224.9908000 	 1.897725 	 -0.1264890000 	 -2.3124630000 
1102.80 	 224.9956000 	 1.897725 	 -0.1235167000 	 -2.3093410000 
1103.00 	 225.0036000 	 1.897725 	 -0.1266384000 	 -2.3114750000 
1103.20 	 225.0067000 	 1.897725 	 -0.1265113000 	 -2.3123580000 
1103.40 	 225.0115000 	 1.897725 	 -0.1234404000 	 -2.3093130000 
1103.60 	 225.0147000 	 1.897725 	 -0.1268450000 	 -2.3118210000 
1103.80 	 225.0147000 	 1.897725 	 -0.1263078000 	 -2.3122570000 
1104.00 	 225.0147000 	 1.897725 	 -0.1233482000 	 -2.3092650000 
1104.20 	 225.0147000 	 1.897725 	 -0.1265939000 	 -2.3117990000 
1104.40 	 225.0115000 	 1.897725 	 -0.1263746000 	 -2.3122820000 
1104.60 	 225.0115000 	 1.897725 	 -0.1233768000 	 -2.3093190000 
1104.80 	 225.0067000 	 1.897725 	 -0.1268291000 	 -2.3118850000 
1105.00 	 225.0036000 	 1.897725 	 -0.1263428000 	 -2.3123360000 
1105.20 	 225.0036000 	 1.897725 	 -0.1232656000 	 -2.3091950000 
1105.40 	 224.9988000 	 1.897725 	 -0.1265399000 	 -2.3116810000 
1105.60 	 224.9956000 	 1.897725 	 -0.1262315000 	 -2.3122790000 
1105.80 	 224.9908000 	 1.897725 	 -0.1236184000 	 -2.3092750000 
1106.00 	 224.9893000 	 1.897725 	 -0.1270421000 	 -2.3121230000 
1106.20 	 224.9877000 	 1.897725 	 -0.1260376000 	 -2.3119960000 
1106.40 	 224.9877000 	 1.897725 	 -0.1236471000 	 -2.3093570000 
1106.60 	 224.9877000 	 1.897725 	 -0.1273441000 	 -2.3123870000 
1106.80 	 224.9908000 	 1.897725 	 -0.1255385000 	 -2.3115480000 
1107.00 	 224.9908000 	 1.897725 	 -0.1238251000 	 -2.3095160000 
1107.20 	 224.9877000 	 1.897725 	 -0.1274173000 	 -2.3123900000 
1107.40 	 224.9877000 	 1.897725 	 -0.1251189000 	 -2.3113280000 
1107.60 	 224.9877000 	 1.897725 	 -0.1239045000 	 -2.3093800000 
1107.80 	 224.9829000 	 1.897725 	 -0.1273600000 	 -2.3125740000 
1108.00 	 224.9829000 	 1.897725 	 -0.1254050000 	 -2.3116370000 
1108.20 	 224.9829000 	 1.897725 	 -0.1238314000 	 -2.3093640000 
1108.40 	 224.9829000 	 1.897725 	 -0.1274236000 	 -2.3126760000 
1108.60 	 224.9797000 	 1.897725 	 -0.1250235000 	 -2.3111440000 
1108.80 	 224.9797000 	 1.897725 	 -0.1244799000 	 -2.3097320000 
1109.00 	 224.9749000 	 1.897750 	 -0.1272074000 	 -2.3128130000 
1109.20 	 224.9749000 	 1.897775 	 -0.1246007000 	 -2.3108860000 
1109.40 	 224.9749000 	 1.897775 	 -0.1241811000 	 -2.3096880000 
1109.60 	 224.9749000 	 1.897800 	 -0.1275889000 	 -2.3129400000 
1109.80 	 224.9718000 	 1.897775 	 -0.1246548000 	 -2.3108800000 
1110.00 	 224.9734000 	 1.897800 	 -0.1242415000 	 -2.3097520000 
1110.20 	 224.9718000 	 1.897825 	 -0.1276970000 	 -2.3128640000 
1110.40 	 224.9718000 	 1.897850 	 -0.1250585000 	 -2.3111340000 
1110.60 	 224.9718000 	 1.897875 	 -0.1245149000 	 -2.3099680000 
1110.80 	 224.9718000 	 1.897900 	 -0.1277510000 	 -2.3128800000 
1111.00 	 224.9718000 	 1.897900 	 -0.1195049000 	 -2.3110550000 
1111.20 	 224.9718000 	 1.897925 	 -0.1195621000 	 -2.3097420000 
1111.40 	 224.9718000 	 1.897950 	 -0.1224295000 	 -2.3130890000 
1111.60 	 224.9749000 	 1.897975 	 -0.1204363000 	 -2.3109310000 
1111.80 	 224.9781000 	 1.898000 	 -0.1224200000 	 -2.3100790000 
1112.00 	 224.9829000 	 1.897975 	 -0.1280244000 	 -2.3134800000 
1112.20 	 224.9861000 	 1.897975 	 -0.1245054000 	 -2.3107120000 
1112.40 	 224.9877000 	 1.897975 	 -0.1249568000 	 -2.3103520000 
1112.60 	 224.9877000 	 1.897975 	 -0.1280244000 	 -2.3135310000 
1112.80 	 224.9861000 	 1.897975 	 -0.1242669000 	 -2.3104380000 
1113.00 	 224.9877000 	 1.898000 	 -0.1248805000 	 -2.3105240000 
1113.20 	 224.9908000 	 1.898025 	 -0.1278400000 	 -2.3135220000 
1113.40 	 224.9924000 	 1.898025 	 -0.1241398000 	 -2.3103620000 
1113.60 	 224.9988000 	 1.898050 	 -0.1244100000 	 -2.3104640000 
1113.80 	 224.9988000 	 1.898025 	 -0.1279259000 	 -2.3135630000 
1114.00 	 225.0036000 	 1.898025 	 -0.1244164000 	 -2.3107880000 
1114.20 	 225.0067000 	 1.898025 	 -0.1255194000 	 -2.3108740000 
1114.40 	 225.0067000 	 1.898025 	 -0.1276493000 	 -2.3134680000 
1114.60 	 225.0115000 	 1.898025 	 -0.1242924000 	 -2.3104130000 
1114.80 	 225.0115000 	 1.898025 	 -0.1254813000 	 -2.3108290000 
1115.00 	 225.0115000 	 1.898025 	 -0.1276906000 	 -2.3133560000 
1115.20 	 225.0115000 	 1.898025 	 -0.1241112000 	 -2.3102540000 
1115.40 	 225.0115000 	 1.898025 	 -0.1257197000 	 -2.3111150000 
1115.60 	 225.0115000 	 1.898025 	 -0.1276620000 	 -2.3133560000 
1115.80 	 225.0067000 	 1.898025 	 -0.1241430000 	 -2.3104600000 
1116.00 	 225.0067000 	 1.898025 	 -0.1258151000 	 -2.3111220000 
1116.20 	 225.0036000 	 1.898025 	 -0.1275889000 	 -2.3133980000 
1116.40 	 225.0004000 	 1.898025 	 -0.1240730000 	 -2.3103620000 
1116.60 	 224.9988000 	 1.898025 	 -0.1257165000 	 -2.3111180000 
1116.80 	 224.9956000 	 1.898025 	 -0.1275190000 	 -2.3133280000 
1117.00 	 224.9956000 	 1.898025 	 -0.1239109000 	 -2.3102440000 
1117.20 	 224.9956000 	 1.898025 	 -0.1259899000 	 -2.3111720000 
1117.40 	 224.9956000 	 1.898025 	 -0.1274395000 	 -2.3133250000 
1117.60 	 224.9988000 	 1.898025 	 -0.1240603000 	 -2.3103050000 
1117.80 	 224.9988000 	 1.898025 	 -0.1258659000 	 -2.3113470000 
1118.00 	 225.0036000 	 1.898025 	 -0.1275063000 	 -2.3134870000 
1118.20 	 225.0036000 	 1.898025 	 -0.1239204000 	 -2.3102540000 
1118.40 	 225.0036000 	 1.898025 	 -0.1261075000 	 -2.3113570000 
1118.60 	 225.0036000 	 1.898025 	 -0.1274204000 	 -2.3132830000 
1118.80 	 224.9988000 	 1.898025 	 -0.1237265000 	 -2.3100280000 
1119.00 	 224.9956000 	 1.898025 	 -0.1261647000 	 -2.3115760000 
1119.20 	 224.9908000 	 1.898025 	 -0.1274872000 	 -2.3132010000 
1119.40 	 224.9877000 	 1.898025 	 -0.1238823000 	 -2.3100690000 
1119.60 	 224.9829000 	 1.898025 	 -0.1260980000 	 -2.3114330000 
1119.80 	 224.9797000 	 1.898025 	 -0.1273759000 	 -2.3133340000 
1120.00 	 224.9797000 	 1.898025 	 -0.1239332000 	 -2.3101200000 
1120.20 	 224.9829000 	 1.898025 	 -0.1264445000 	 -2.3115380000 
1120.40 	 224.9845000 	 1.898025 	 -0.1273537000 	 -2.3131430000 
1120.60 	 224.9877000 	 1.898025 	 -0.1239840000 	 -2.3099360000 
1120.80 	 224.9908000 	 1.898025 	 -0.1266384000 	 -2.3116750000 
1121.00 	 224.9908000 	 1.898025 	 -0.1272678000 	 -2.3130860000 
1121.20 	 224.9908000 	 1.898025 	 -0.1238187000 	 -2.3099040000 
1121.40 	 224.9877000 	 1.898025 	 -0.1265081000 	 -2.3117130000 
1121.60 	 224.9893000 	 1.898025 	 -0.1270549000 	 -2.3130890000 
1121.80 	 224.9877000 	 1.898025 	 -0.1237965000 	 -2.3098660000 
1122.00 	 224.9829000 	 1.898025 	 -0.1268101000 	 -2.3119540000 
1122.20 	 224.9829000 	 1.898050 	 -0.1270644000 	 -2.3130540000 
1122.40 	 224.9829000 	 1.898075 	 -0.1236788000 	 -2.3099870000 
1122.60 	 224.9829000 	 1.898075 	 -0.1263587000 	 -2.3117760000 
1122.80 	 224.9813000 	 1.898075 	 -0.1270739000 	 -2.3130610000 
1123.00 	 224.9797000 	 1.898075 	 -0.1236598000 	 -2.3098600000 
1123.20 	 224.9781000 	 1.898100 	 -0.1267497000 	 -2.3124500000 
1123.40 	 224.9749000 	 1.898125 	 -0.1263555000 	 -2.3129210000 
1123.60 	 224.9749000 	 1.898125 	 -0.1235422000 	 -2.3100410000 
1123.80 	 224.9797000 	 1.898125 	 -0.1268005000 	 -2.3123680000 
1124.00 	 224.9829000 	 1.898125 	 -0.1264985000 	 -2.3130800000 
1124.20 	 224.9908000 	 1.898125 	 -0.1235708000 	 -2.3100820000 
1124.40 	 224.9924000 	 1.898125 	 -0.1267751000 	 -2.3125520000 
1124.60 	 224.9956000 	 1.898125 	 -0.1264827000 	 -2.3129050000 
1124.80 	 224.9893000 	 1.898125 	 -0.1234849000 	 -2.3100730000 
1125.00 	 224.9877000 	 1.898125 	 -0.1268673000 	 -2.3126000000 
1125.20 	 224.9877000 	 1.898125 	 -0.1262029000 	 -2.3129400000 
1125.40 	 224.9908000 	 1.898125 	 -0.1234500000 	 -2.3100350000 
1125.60 	 224.9893000 	 1.898125 	 -0.1268705000 	 -2.3126540000 
1125.80 	 224.9908000 	 1.898125 	 -0.1259645000 	 -2.3128290000 
1126.00 	 224.9908000 	 1.898125 	 -0.1234023000 	 -2.3098340000 
1126.20 	 224.9893000 	 1.898125 	 -0.1267433000 	 -2.3125360000 
1126.40 	 224.9877000 	 1.898125 	 -0.1258342000 	 -2.3126630000 
1126.60 	 224.9813000 	 1.898150 	 -0.1235898000 	 -2.3100880000 
1126.80 	 224.9765000 	 1.898175 	 -0.1270930000 	 -2.3129110000 
1127.00 	 224.9718000 	 1.898175 	 -0.1258564000 	 -2.3125430000 
1127.20 	 224.9718000 	 1.898175 	 -0.1236598000 	 -2.3099680000 
1127.40 	 224.9670000 	 1.898200 	 -0.1272297000 	 -2.3130320000 
1127.60 	 224.9670000 	 1.898225 	 -0.1262156000 	 -2.3126790000 
1127.80 	 224.9670000 	 1.898250 	 -0.1237679000 	 -2.3100980000 
1128.00 	 224.9718000 	 1.898275 	 -0.1271661000 	 -2.3129970000 
1128.20 	 224.9718000 	 1.898300 	 -0.1262538000 	 -2.3127810000 
1128.40 	 224.9734000 	 1.898300 	 -0.1237075000 	 -2.3101360000 
1128.60 	 224.9749000 	 1.898325 	 -0.1271947000 	 -2.3129650000 
1128.80 	 224.9749000 	 1.898350 	 -0.1261457000 	 -2.3127080000 
1129.00 	 224.9829000 	 1.898325 	 -0.1238441000 	 -2.3101230000 
1129.20 	 224.9877000 	 1.898350 	 -0.1270358000 	 -2.3131210000 
1129.40 	 224.9956000 	 1.898375 	 -0.1256911000 	 -2.3125970000 
1129.60 	 225.0036000 	 1.898400 	 -0.1235485000 	 -2.3101580000 
1129.80 	 225.0067000 	 1.898375 	 -0.1275158000 	 -2.3133690000 
1130.00 	 225.0147000 	 1.898375 	 -0.1256212000 	 -2.3126510000 
1130.20 	 225.0179000 	 1.898375 	 -0.1236439000 	 -2.3104260000 
1130.40 	 225.0226000 	 1.898375 	 -0.1274141000 	 -2.3133980000 
1130.60 	 225.0226000 	 1.898375 	 -0.1255194000 	 -2.3125460000 
1130.80 	 225.0306000 	 1.898375 	 -0.1236216000 	 -2.3102890000 
1131.00 	 225.0322000 	 1.898375 	 -0.1274014000 	 -2.3132260000 
1131.20 	 225.0338000 	 1.898375 	 -0.1257261000 	 -2.3126730000 
1131.40 	 225.0385000 	 1.898375 	 -0.1238155000 	 -2.3103810000 
1131.60 	 225.0385000 	 1.898350 	 -0.1274300000 	 -2.3133660000 
1131.80 	 225.0385000 	 1.898325 	 -0.1259581000 	 -2.3127720000 
1132.00 	 225.0385000 	 1.898300 	 -0.1236693000 	 -2.3102820000 
1132.20 	 225.0338000 	 1.898275 	 -0.1271470000 	 -2.3131720000 
1132.40 	 225.0338000 	 1.898275 	 -0.1257420000 	 -2.3127750000 
1132.60 	 225.0338000 	 1.898225 	 -0.1237742000 	 -2.3102380000 
1132.80 	 225.0338000 	 1.898225 	 -0.1273727000 	 -2.3134490000 
1133.00 	 225.0322000 	 1.898200 	 -0.1254495000 	 -2.3125460000 
1133.20 	 225.0306000 	 1.898175 	 -0.1238664000 	 -2.3104000000 
1133.40 	 225.0226000 	 1.898175 	 -0.1273982000 	 -2.3136870000 
1133.60 	 225.0179000 	 1.898150 	 -0.1252715000 	 -2.3123230000 
1133.80 	 225.0131000 	 1.898125 	 -0.1239109000 	 -2.3104950000 
1134.00 	 225.0115000 	 1.898125 	 -0.1274713000 	 -2.3138210000 
1134.20 	 225.0067000 	 1.898125 	 -0.1254749000 	 -2.3123710000 
1134.40 	 225.0067000 	 1.898125 	 -0.1240253000 	 -2.3105810000 
1134.60 	 225.0036000 	 1.898125 	 -0.1276429000 	 -2.3137160000 
1134.80 	 224.9988000 	 1.898125 	 -0.1252588000 	 -2.3125680000 
1135.00 	 224.9956000 	 1.898125 	 -0.1238728000 	 -2.3106730000 
1135.20 	 224.9940000 	 1.898125 	 -0.1276112000 	 -2.3138300000 
1135.40 	 224.9908000 	 1.898125 	 -0.1249917000 	 -2.3121740000 
1135.60 	 224.9908000 	 1.898125 	 -0.1242669000 	 -2.3106730000 
1135.80 	 224.9908000 	 1.898125 	 -0.1276652000 	 -2.3138110000 
1136.00 	 224.9956000 	 1.898125 	 -0.1248741000 	 -2.3118180000 
1136.20 	 224.9988000 	 1.898125 	 -0.1244132000 	 -2.3106450000 
1136.40 	 225.0020000 	 1.898125 	 -0.1275826000 	 -2.3139320000 
1136.60 	 225.0036000 	 1.898125 	 -0.1246548000 	 -2.3117890000 
1136.80 	 225.0052000 	 1.898125 	 -0.1244005000 	 -2.3107660000 
1137.00 	 225.0004000 	 1.898125 	 -0.1277256000 	 -2.3138050000 
1137.20 	 224.9988000 	 1.898125 	 -0.1247470000 	 -2.3117320000 
1137.40 	 224.9908000 	 1.898125 	 -0.1245276000 	 -2.3109630000 
1137.60 	 224.9877000 	 1.898125 	 -0.1275508000 	 -2.3139350000 
1137.80 	 224.9877000 	 1.898125 	 -0.1241080000 	 -2.3113660000 
1138.00 	 224.9877000 	 1.898125 	 -0.1249917000 	 -2.3109150000 
1138.20 	 224.9877000 	 1.898125 	 -0.1278846000 	 -2.3139600000 
1138.40 	 224.9908000 	 1.898125 	 -0.1242765000 	 -2.3114200000 
1138.60 	 224.9877000 	 1.898125 	 -0.1251793000 	 -2.3112110000 
1138.80 	 224.9908000 	 1.898125 	 -0.1275476000 	 -2.3139640000 
1139.00 	 224.9845000 	 1.898125 	 -0.1240412000 	 -2.3113570000 
1139.20 	 224.9829000 	 1.898125 	 -0.1249123000 	 -2.3111720000 
1139.40 	 224.9829000 	 1.898125 	 -0.1275508000 	 -2.3139760000 
1139.60 	 224.9829000 	 1.898125 	 -0.1240285000 	 -2.3110200000 
1139.80 	 224.9877000 	 1.898125 	 -0.1250172000 	 -2.3112490000 
1140.00 	 224.9908000 	 1.898125 	 -0.1275730000 	 -2.3139890000 
1140.20 	 224.9956000 	 1.898125 	 -0.1241271000 	 -2.3111630000 
1140.40 	 224.9908000 	 1.898125 	 -0.1249981000 	 -2.3111060000 
1140.60 	 224.9908000 	 1.898125 	 -0.1276843000 	 -2.3140590000 
1140.80 	 224.9908000 	 1.898125 	 -0.1240826000 	 -2.3111470000 
1141.00 	 224.9877000 	 1.898125 	 -0.1254940000 	 -2.3113700000 
1141.20 	 224.9877000 	 1.898125 	 -0.1272265000 	 -2.3138650000 
1141.40 	 224.9829000 	 1.898125 	 -0.1238791000 	 -2.3107560000 
1141.60 	 224.9829000 	 1.898125 	 -0.1260885000 	 -2.3120090000 
1141.80 	 224.9829000 	 1.898125 	 -0.1272106000 	 -2.3138490000 
1142.00 	 224.9829000 	 1.898125 	 -0.1236407000 	 -2.3106770000 
1142.20 	 224.9829000 	 1.898125 	 -0.1259836000 	 -2.3119700000 
1142.40 	 224.9797000 	 1.898125 	 -0.1271089000 	 -2.3138080000 
1142.60 	 224.9813000 	 1.898125 	 -0.1235326000 	 -2.3104540000 
1142.80 	 224.9781000 	 1.898125 	 -0.1261965000 	 -2.3122090000 
1143.00 	 224.9749000 	 1.898125 	 -0.1270008000 	 -2.3136430000 
1143.20 	 224.9734000 	 1.898125 	 -0.1236184000 	 -2.3104480000 
1143.40 	 224.9670000 	 1.898175 	 -0.1263682000 	 -2.3122570000 
1143.60 	 224.9638000 	 1.898175 	 -0.1270835000 	 -2.3136740000 
1143.80 	 224.9591000 	 1.898200 	 -0.1235072000 	 -2.3103840000 
1144.00 	 224.9559000 	 1.898225 	 -0.1261107000 	 -2.3121610000 
1144.20 	 224.9527000 	 1.898250 	 -0.1271439000 	 -2.3137700000 
1144.40 	 224.9511000 	 1.898275 	 -0.1235644000 	 -2.3104450000 
1144.60 	 224.9527000 	 1.898300 	 -0.1261870000 	 -2.3122340000 
1144.80 	 224.9559000 	 1.898350 	 -0.1269531000 	 -2.3136810000 
1145.00 	 224.9559000 	 1.898375 	 -0.1237075000 	 -2.3103810000 
1145.20 	 224.9559000 	 1.898400 	 -0.1260948000 	 -2.3122090000 
1145.40 	 224.9591000 	 1.898425 	 -0.1270262000 	 -2.3137350000 
1145.60 	 224.9591000 	 1.898450 	 -0.1234818000 	 -2.3104350000 
1145.80 	 224.9638000 	 1.898475 	 -0.1265335000 	 -2.3124120000 
1146.00 	 224.9638000 	 1.898475 	 -0.1267719000 	 -2.3136710000 
1146.20 	 224.9638000 	 1.898500 	 -0.1234627000 	 -2.3103400000 
1146.40 	 224.9638000 	 1.898525 	 -0.1264636000 	 -2.3125170000 
1146.60 	 224.9670000 	 1.898550 	 -0.1267878000 	 -2.3135150000 
1146.80 	 224.9670000 	 1.898575 	 -0.1235231000 	 -2.3102790000 
1147.00 	 224.9749000 	 1.898600 	 -0.1266797000 	 -2.3127430000 
1147.20 	 224.9749000 	 1.898600 	 -0.1271375000 	 -2.3133910000 
1147.40 	 224.9829000 	 1.898625 	 -0.1241493000 	 -2.3104450000 
1147.60 	 224.9877000 	 1.898650 	 -0.1273060000 	 -2.3128480000 
1147.80 	 224.9956000 	 1.898625 	 -0.1271820000 	 -2.3135500000 
1148.00 	 225.0036000 	 1.898625 	 -0.1242097000 	 -2.3103940000 
1148.20 	 225.0067000 	 1.898625 	 -0.1276366000 	 -2.3131210000 
1148.40 	 225.0115000 	 1.898625 	 -0.1267974000 	 -2.3130670000 
1148.60 	 225.0147000 	 1.898625 	 -0.1242510000 	 -2.3104480000 
1148.80 	 225.0131000 	 1.898625 	 -0.1277192000 	 -2.3135410000 
1149.00 	 225.0115000 	 1.898625 	 -0.1261012000 	 -2.3126540000 
1149.20 	 225.0115000 	 1.898625 	 -0.1245626000 	 -2.3105780000 
1149.40 	 225.0115000 	 1.898625 	 -0.1281675000 	 -2.3136230000 
1149.60 	 225.0115000 	 1.898625 	 -0.1257865000 	 -2.3124120000 
1149.80 	 225.0147000 	 1.898625 	 -0.1247025000 	 -2.3106480000 
1150.00 	 225.0147000 	 1.898625 	 -0.1282183000 	 -2.3139700000 
1150.20 	 225.0179000 	 1.898625 	 -0.1257610000 	 -2.3125010000 
1150.40 	 225.0226000 	 1.898625 	 -0.1246580000 	 -2.3104510000 
1150.60 	 225.0226000 	 1.898625 	 -0.1281993000 	 -2.3138400000 
1150.80 	 225.0226000 	 1.898625 	 -0.1257992000 	 -2.3122090000 
1151.00 	 225.0210000 	 1.898625 	 -0.1248964000 	 -2.3107340000 
1151.20 	 225.0226000 	 1.898625 	 -0.1282438000 	 -2.3138400000 
1151.40 	 225.0179000 	 1.898625 	 -0.1257451000 	 -2.3123070000 
1151.60 	 225.0179000 	 1.898625 	 -0.1246738000 	 -2.3105110000 
1151.80 	 225.0179000 	 1.898625 	 -0.1281643000 	 -2.3139100000 
1152.00 	 225.0179000 	 1.898625 	 -0.1256180000 	 -2.3121860000 
1152.20 	 225.0179000 	 1.898575 	 -0.1248391000 	 -2.3106670000 
1152.40 	 225.0147000 	 1.898575 	 -0.1282151000 	 -2.3138620000 
1152.60 	 225.0147000 	 1.898575 	 -0.1259836000 	 -2.3124030000 
1152.80 	 225.0115000 	 1.898575 	 -0.1249727000 	 -2.3107340000 
1153.00 	 225.0083000 	 1.898575 	 -0.1284122000 	 -2.3139480000 
1153.20 	 225.0067000 	 1.898575 	 -0.1257165000 	 -2.3121670000 
1153.40 	 225.0036000 	 1.898575 	 -0.1249504000 	 -2.3107150000 
1153.60 	 224.9988000 	 1.898575 	 -0.1283296000 	 -2.3139730000 
1153.80 	 224.9988000 	 1.898575 	 -0.1257610000 	 -2.3121670000 
1154.00 	 224.9940000 	 1.898575 	 -0.1248709000 	 -2.3108170000 
1154.20 	 224.9940000 	 1.898575 	 -0.1283010000 	 -2.3137410000 
1154.40 	 224.9908000 	 1.898575 	 -0.1255417000 	 -2.3121070000 
1154.60 	 224.9908000 	 1.898575 	 -0.1248137000 	 -2.3108360000 
1154.80 	 224.9908000 	 1.898575 	 -0.1282501000 	 -2.3139570000 
1155.00 	 224.9908000 	 1.898575 	 -0.1257483000 	 -2.3121390000 
1155.20 	 224.9908000 	 1.898575 	 -0.1251189000 	 -2.3109050000 
1155.40 	 224.9908000 	 1.898575 	 -0.1283137000 	 -2.3140050000 
1155.60 	 224.9908000 	 1.898575 	 -0.1254876000 	 -2.3119420000 
1155.80 	 224.9940000 	 1.898575 	 -0.1251030000 	 -2.3107120000 
1156.00 	 224.9908000 	 1.898575 	 -0.1283614000 	 -2.3140430000 
1156.20 	 224.9908000 	 1.898575 	 -0.1255894000 	 -2.3119320000 
1156.40 	 224.9893000 	 1.898575 	 -0.1249599000 	 -2.3107020000 
1156.60 	 224.9877000 	 1.898575 	 -0.1282692000 	 -2.3139600000 
1156.80 	 224.9829000 	 1.898575 	 -0.1255671000 	 -2.3121740000 
1157.00 	 224.9829000 	 1.898575 	 -0.1249854000 	 -2.3110130000 
1157.20 	 224.9829000 	 1.898575 	 -0.1282024000 	 -2.3139600000 
1157.40 	 224.9829000 	 1.898575 	 -0.1254495000 	 -2.3119040000 
1157.60 	 224.9829000 	 1.898575 	 -0.1249504000 	 -2.3108420000 
1157.80 	 224.9829000 	 1.898575 	 -0.1283423000 	 -2.3141700000 
1158.00 	 224.9813000 	 1.898575 	 -0.1255767000 	 -2.3119640000 
1158.20 	 224.9797000 	 1.898575 	 -0.1251252000 	 -2.3108070000 
1158.40 	 224.9797000 	 1.898575 	 -0.1284154000 	 -2.3140490000 
1158.60 	 224.9829000 	 1.898575 	 -0.1254495000 	 -2.3117190000 
1158.80 	 224.9845000 	 1.898575 	 -0.1252810000 	 -2.3110640000 
1159.00 	 224.9877000 	 1.898575 	 -0.1284059000 	 -2.3141510000 
1159.20 	 224.9908000 	 1.898575 	 -0.1254527000 	 -2.3120150000 
1159.40 	 224.9877000 	 1.898575 	 -0.1250807000 	 -2.3106350000 
1159.60 	 224.9877000 	 1.898575 	 -0.1281770000 	 -2.3139350000 
1159.80 	 224.9829000 	 1.898575 	 -0.1254209000 	 -2.3119510000 
1160.00 	 224.9829000 	 1.898575 	 -0.1252301000 	 -2.3109530000 
1160.20 	 224.9797000 	 1.898575 	 -0.1284599000 	 -2.3141420000 
1160.40 	 224.9797000 	 1.898575 	 -0.1253192000 	 -2.3117100000 
1160.60 	 224.9765000 	 1.898600 	 -0.1251316000 	 -2.3109050000 
1160.80 	 224.9749000 	 1.898625 	 -0.1284059000 	 -2.3142020000 
1161.00 	 224.9749000 	 1.898625 	 -0.1252588000 	 -2.3116780000 
1161.20 	 224.9718000 	 1.898625 	 -0.1251030000 	 -2.3108130000 
1161.40 	 224.9686000 	 1.898650 	 -0.1283391000 	 -2.3139950000 
1161.60 	 224.9670000 	 1.898675 	 -0.1251634000 	 -2.3116460000 
1161.80 	 224.9638000 	 1.898700 	 -0.1253192000 	 -2.3109150000 
1162.00 	 224.9591000 	 1.898725 	 -0.1280912000 	 -2.3140620000 
1162.20 	 224.9591000 	 1.898750 	 -0.1253001000 	 -2.3119700000 
1162.40 	 224.9591000 	 1.898750 	 -0.1252906000 	 -2.3109910000 
1162.60 	 224.9638000 	 1.898775 	 -0.1284822000 	 -2.3141130000 
1162.80 	 224.9654000 	 1.898800 	 -0.1252492000 	 -2.3117030000 
1163.00 	 224.9670000 	 1.898825 	 -0.1253891000 	 -2.3111090000 
1163.20 	 224.9718000 	 1.898825 	 -0.1283042000 	 -2.3140940000 
1163.40 	 224.9749000 	 1.898850 	 -0.1246961000 	 -2.3115440000 
1163.60 	 224.9797000 	 1.898875 	 -0.1252842000 	 -2.3113120000 
1163.80 	 224.9813000 	 1.898900 	 -0.1280435000 	 -2.3140750000 
1164.00 	 224.9877000 	 1.898875 	 -0.1248582000 	 -2.3114710000 
1164.20 	 224.9908000 	 1.898875 	 -0.1259295000 	 -2.3115730000 
1164.40 	 224.9972000 	 1.898875 	 -0.1281357000 	 -2.3142340000 
1164.60 	 225.0020000 	 1.898875 	 -0.1247025000 	 -2.3111850000 
1164.80 	 225.0067000 	 1.898875 	 -0.1260249000 	 -2.3116110000 
1165.00 	 225.0115000 	 1.898875 	 -0.1284250000 	 -2.3142720000 
1165.20 	 225.0131000 	 1.898875 	 -0.1245594000 	 -2.3112300000 
1165.40 	 225.0147000 	 1.898875 	 -0.1263046000 	 -2.3117540000 
1165.60 	 225.0210000 	 1.898875 	 -0.1283582000 	 -2.3141420000 
1165.80 	 225.0226000 	 1.898875 	 -0.1248137000 	 -2.3112390000 
1166.00 	 225.0226000 	 1.898875 	 -0.1262188000 	 -2.3117130000 
1166.20 	 225.0226000 	 1.898875 	 -0.1283328000 	 -2.3142500000 
1166.40 	 225.0226000 	 1.898875 	 -0.1247597000 	 -2.3112330000 
1166.60 	 225.0179000 	 1.898875 	 -0.1259899000 	 -2.3115060000 
1166.80 	 225.0147000 	 1.898875 	 -0.1285108000 	 -2.3140840000 
1167.00 	 225.0115000 	 1.898875 	 -0.1248169000 	 -2.3111530000 
1167.20 	 225.0067000 	 1.898875 	 -0.1263205000 	 -2.3117260000 
1167.40 	 225.0036000 	 1.898875 	 -0.1283423000 	 -2.3141480000 
1167.60 	 225.0036000 	 1.898875 	 -0.1247247000 	 -2.3112650000 
1167.80 	 225.0036000 	 1.898875 	 -0.1260598000 	 -2.3115280000 
1168.00 	 225.0036000 	 1.898875 	 -0.1282501000 	 -2.3141930000 
1168.20 	 225.0036000 	 1.898875 	 -0.1250076000 	 -2.3115280000 
1168.40 	 224.9988000 	 1.898875 	 -0.1256784000 	 -2.3113030000 
1168.60 	 225.0020000 	 1.898875 	 -0.1282374000 	 -2.3140720000 
1168.80 	 225.0036000 	 1.898875 	 -0.1251348000 	 -2.3116430000 
1169.00 	 225.0036000 	 1.898875 	 -0.1256371000 	 -2.3112900000 
1169.20 	 225.0036000 	 1.898875 	 -0.1283677000 	 -2.3142050000 
1169.40 	 225.0036000 	 1.898875 	 -0.1249409000 	 -2.3115380000 
1169.60 	 225.0036000 	 1.898875 	 -0.1255608000 	 -2.3111410000 
1169.80 	 225.0036000 	 1.898875 	 -0.1284059000 	 -2.3142310000 
1170.00 	 225.0036000 	 1.898875 	 -0.1249854000 	 -2.3114750000 
1170.20 	 225.0036000 	 1.898875 	 -0.1257261000 	 -2.3116620000 
1170.40 	 224.9988000 	 1.898875 	 -0.1284440000 	 -2.3143010000 
1170.60 	 224.9956000 	 1.898875 	 -0.1248805000 	 -2.3115790000 
1170.80 	 224.9908000 	 1.898875 	 -0.1255258000 	 -2.3113410000 
1171.00 	 224.9829000 	 1.898875 	 -0.1283296000 	 -2.3142560000 
1171.20 	 224.9829000 	 1.898875 	 -0.1249409000 	 -2.3115860000 
1171.40 	 224.9829000 	 1.898875 	 -0.1253573000 	 -2.3112650000 
1171.60 	 224.9797000 	 1.898875 	 -0.1284027000 	 -2.3141800000 
1171.80 	 224.9813000 	 1.898875 	 -0.1250172000 	 -2.3116330000 
1172.00 	 224.9797000 	 1.898875 	 -0.1254876000 	 -2.3111150000 
1172.20 	 224.9797000 	 1.898875 	 -0.1283328000 	 -2.3142120000 
1172.40 	 224.9797000 	 1.898875 	 -0.1251729000 	 -2.3117760000 
1172.60 	 224.9797000 	 1.898875 	 -0.1255957000 	 -2.3111440000 
1172.80 	 224.9813000 	 1.898875 	 -0.1283328000 	 -2.3142650000 
1173.00 	 224.9797000 	 1.898900 	 -0.1251316000 	 -2.3116210000 
1173.20 	 224.9829000 	 1.898900 	 -0.1255671000 	 -2.3113850000 
1173.40 	 224.9861000 	 1.898925 	 -0.1283201000 	 -2.3143990000 
1173.60 	 224.9829000 	 1.898925 	 -0.1248232000 	 -2.3115280000 
1173.80 	 224.9877000 	 1.898925 	 -0.1256307000 	 -2.3116140000 
1174.00 	 224.9877000 	 1.898925 	 -0.1224613000 	 -2.3144470000 
1174.20 	 224.9877000 	 1.898925 	 -0.1186466000 	 -2.3113630000 
1174.40 	 224.9877000 	 1.898925 	 -0.1206239000 	 -2.3118750000 
1174.60 	 224.9908000 	 1.898925 	 -0.1222833000 	 -2.3145070000 
1174.80 	 224.9908000 	 1.898925 	 -0.1186562000 	 -2.3110680000 
1175.00 	 224.9908000 	 1.898925 	 -0.1204999000 	 -2.3120150000 
1175.20 	 224.9908000 	 1.898925 	 -0.1222769000 	 -2.3143100000 
1175.40 	 224.9956000 	 1.898925 	 -0.1186275000 	 -2.3112170000 
1175.60 	 224.9956000 	 1.898925 	 -0.1208274000 	 -2.3120720000 
1175.80 	 224.9956000 	 1.898925 	 -0.1223055000 	 -2.3145550000 
1176.00 	 224.9956000 	 1.898925 	 -0.1184909000 	 -2.3113000000 
1176.20 	 224.9908000 	 1.898925 	 -0.1206621000 	 -2.3118500000 
1176.40 	 224.9893000 	 1.898925 	 -0.1224200000 	 -2.3143830000 
1176.60 	 224.9893000 	 1.898925 	 -0.1188024000 	 -2.3113350000 
1176.80 	 224.9908000 	 1.898925 	 -0.1204681000 	 -2.3117000000 
1177.00 	 224.9908000 	 1.898925 	 -0.1223755000 	 -2.3143990000 
1177.20 	 224.9956000 	 1.898925 	 -0.1187833000 	 -2.3113820000 
1177.40 	 224.9908000 	 1.898925 	 -0.1199436000 	 -2.3114110000 
1177.60 	 224.9877000 	 1.898925 	 -0.1226139000 	 -2.3144660000 
1177.80 	 224.9829000 	 1.898925 	 -0.1189582000 	 -2.3116210000 
1178.00 	 224.9734000 	 1.898925 	 -0.1198069000 	 -2.3110680000 
1178.20 	 224.9638000 	 1.898950 	 -0.1226648000 	 -2.3143100000 
1178.40 	 224.9511000 	 1.898975 	 -0.1192252000 	 -2.3117480000 
1178.60 	 224.9479000 	 1.899000 	 -0.1197147000 	 -2.3110580000 
1178.80 	 224.9432000 	 1.899025 	 -0.1225535000 	 -2.3145100000 
1179.00 	 224.9400000 	 1.899075 	 -0.1190344000 	 -2.3117510000 
1179.20 	 224.9400000 	 1.899125 	 -0.1196766000 	 -2.3111280000 
1179.40 	 224.9447000 	 1.899150 	 -0.1227411000 	 -2.3143100000 
1179.60 	 224.9447000 	 1.899175 	 -0.1190790000 	 -2.3115000000 
1179.80 	 224.9479000 	 1.899200 	 -0.1199087000 	 -2.3113220000 
1180.00 	 224.9479000 	 1.899225 	 -0.1226584000 	 -2.3143550000 
1180.20 	 224.9511000 	 1.899275 	 -0.1189454000 	 -2.3115320000 
1180.40 	 224.9559000 	 1.899300 	 -0.1198292000 	 -2.3112270000 
1180.60 	 224.9622000 	 1.899325 	 -0.1228491000 	 -2.3142620000 
1180.80 	 224.9718000 	 1.899350 	 -0.1195335000 	 -2.3119130000 
1181.00 	 224.9829000 	 1.899375 	 -0.1197370000 	 -2.3111180000 
1181.20 	 224.9940000 	 1.899400 	 -0.1227347000 	 -2.3143010000 
1181.40 	 225.0036000 	 1.899375 	 -0.1199055000 	 -2.3118270000 
1181.60 	 225.0147000 	 1.899375 	 -0.1203473000 	 -2.3113090000 
1181.80 	 225.0226000 	 1.899375 	 -0.1231035000 	 -2.3144600000 
1182.00 	 225.0274000 	 1.899375 	 -0.1195208000 	 -2.3117230000 
1182.20 	 225.0322000 	 1.899375 	 -0.1208687000 	 -2.3113820000 
1182.40 	 225.0338000 	 1.899375 	 -0.1237742000 	 -2.3144600000 
1182.60 	 225.0385000 	 1.899375 	 -0.1199659000 	 -2.3117420000 
1182.80 	 225.0385000 	 1.899375 	 -0.1208178000 	 -2.3112360000 
1183.00 	 225.0338000 	 1.899375 	 -0.1238219000 	 -2.3145170000 
1183.20 	 225.0369000 	 1.899350 	 -0.1200231000 	 -2.3117130000 
1183.40 	 225.0385000 	 1.899325 	 -0.1210213000 	 -2.3113090000 
1183.60 	 225.0417000 	 1.899300 	 -0.1240285000 	 -2.3143770000 
1183.80 	 225.0417000 	 1.899275 	 -0.1203028000 	 -2.3117100000 
1184.00 	 225.0417000 	 1.899250 	 -0.1208560000 	 -2.3112550000 
1184.20 	 225.0385000 	 1.899225 	 -0.1238346000 	 -2.3144820000 
1184.40 	 225.0385000 	 1.899225 	 -0.1202202000 	 -2.3115160000 
1184.60 	 225.0338000 	 1.899200 	 -0.1209005000 	 -2.3113250000 
1184.80 	 225.0306000 	 1.899175 	 -0.1238314000 	 -2.3143860000 
1185.00 	 225.0306000 	 1.899150 	 -0.1202997000 	 -2.3117990000 
1185.20 	 225.0258000 	 1.899125 	 -0.1208051000 	 -2.3111950000 
1185.40 	 225.0258000 	 1.899125 	 -0.1238060000 	 -2.3144500000 
1185.60 	 225.0258000 	 1.899125 	 -0.1199500000 	 -2.3116210000 
1185.80 	 225.0258000 	 1.899125 	 -0.1206621000 	 -2.3112740000 
1186.00 	 225.0226000 	 1.899100 	 -0.1236121000 	 -2.3144530000 
1186.20 	 225.0258000 	 1.899075 	 -0.1198037000 	 -2.3117950000 
1186.40 	 225.0226000 	 1.899075 	 -0.1202424000 	 -2.3112040000 
1186.60 	 225.0179000 	 1.899075 	 -0.1234023000 	 -2.3143960000 
1186.80 	 225.0226000 	 1.899075 	 -0.1199468000 	 -2.3119100000 
1187.00 	 225.0179000 	 1.899050 	 -0.1201566000 	 -2.3111690000 
1187.20 	 225.0179000 	 1.899025 	 -0.1234531000 	 -2.3145550000 
1187.40 	 225.0179000 	 1.899025 	 -0.1201185000 	 -2.3119510000 
1187.60 	 225.0179000 	 1.899025 	 -0.1203760000 	 -2.3112200000 
1187.80 	 225.0179000 	 1.899000 	 -0.1236439000 	 -2.3144370000 
1188.00 	 225.0147000 	 1.899000 	 -0.1196988000 	 -2.3117160000 
1188.20 	 225.0147000 	 1.898975 	 -0.1204109000 	 -2.3113980000 
1188.40 	 225.0115000 	 1.898975 	 -0.1234341000 	 -2.3145010000 
1188.60 	 225.0115000 	 1.898975 	 -0.1197402000 	 -2.3115630000 
1188.80 	 225.0115000 	 1.898975 	 -0.1209100000 	 -2.3114460000 
1189.00 	 225.0115000 	 1.898975 	 -0.1236184000 	 -2.3145130000 
1189.20 	 225.0115000 	 1.898975 	 -0.1198705000 	 -2.3113790000 
1189.40 	 225.0115000 	 1.898975 	 -0.1209195000 	 -2.3114490000 
1189.60 	 225.0067000 	 1.898975 	 -0.1236057000 	 -2.3144120000 
1189.80 	 225.0020000 	 1.898975 	 -0.1200771000 	 -2.3116970000 
1190.00 	 224.9956000 	 1.898975 	 -0.1210372000 	 -2.3113030000 
1190.20 	 224.9877000 	 1.898975 	 -0.1238410000 	 -2.3144120000 
1190.40 	 224.9829000 	 1.898975 	 -0.1200740000 	 -2.3113660000 
1190.60 	 224.9829000 	 1.898975 	 -0.1212470000 	 -2.3114110000 
1190.80 	 224.9797000 	 1.898975 	 -0.1237520000 	 -2.3144340000 
1191.00 	 224.9797000 	 1.898975 	 -0.1198006000 	 -2.3112550000 
1191.20 	 224.9749000 	 1.898975 	 -0.1210944000 	 -2.3116110000 
1191.40 	 224.9749000 	 1.898975 	 -0.1233641000 	 -2.3143800000 
1191.60 	 224.9781000 	 1.898975 	 -0.1195621000 	 -2.3112550000 
1191.80 	 224.9765000 	 1.898975 	 -0.1215553000 	 -2.3119320000 
1192.00 	 224.9797000 	 1.898975 	 -0.1233323000 	 -2.3143860000 
1192.20 	 224.9797000 	 1.898975 	 -0.1195780000 	 -2.3110490000 
1192.40 	 224.9797000 	 1.898975 	 -0.1217079000 	 -2.3121420000 
1192.60 	 224.9797000 	 1.898975 	 -0.1233896000 	 -2.3144150000 
1192.80 	 224.9797000 	 1.898975 	 -0.1195494000 	 -2.3108990000 
1193.00 	 224.9797000 	 1.898975 	 -0.1218478000 	 -2.3122220000 
1193.20 	 224.9749000 	 1.899025 	 -0.1231416000 	 -2.3143040000 
1193.40 	 224.9718000 	 1.899025 	 -0.1196893000 	 -2.3109020000 
1193.60 	 224.9670000 	 1.899025 	 -0.1220989000 	 -2.3123330000 
1193.80 	 224.9654000 	 1.899050 	 -0.1233705000 	 -2.3143580000 
1194.00 	 224.9638000 	 1.899075 	 -0.1194096000 	 -2.3108260000 
1194.20 	 224.9638000 	 1.899100 	 -0.1222261000 	 -2.3123960000 
1194.40 	 224.9670000 	 1.899125 	 -0.1232751000 	 -2.3142880000 
1194.60 	 224.9702000 	 1.899125 	 -0.1195749000 	 -2.3107750000 
1194.80 	 224.9734000 	 1.899150 	 -0.1227601000 	 -2.3128540000 
1195.00 	 224.9749000 	 1.899175 	 -0.1230717000 	 -2.3140650000 
1195.20 	 224.9749000 	 1.899175 	 -0.1195844000 	 -2.3105780000 
1195.40 	 224.9718000 	 1.899175 	 -0.1225154000 	 -2.3125270000 
1195.60 	 224.9718000 	 1.899200 	 -0.1232878000 	 -2.3143740000 
1195.80 	 224.9670000 	 1.899225 	 -0.1198705000 	 -2.3108700000 
1196.00 	 224.9718000 	 1.899250 	 -0.1221371000 	 -2.3121230000 
1196.20 	 224.9749000 	 1.899275 	 -0.1235294000 	 -2.3144470000 
1196.40 	 224.9829000 	 1.899275 	 -0.1195971000 	 -2.3110580000 
1196.60 	 224.9908000 	 1.899275 	 -0.1216666000 	 -2.3118020000 
1196.80 	 225.0036000 	 1.899275 	 -0.1237615000 	 -2.3146060000 
1197.00 	 225.0115000 	 1.899275 	 -0.1199945000 	 -2.3108320000 
1197.20 	 225.0115000 	 1.899275 	 -0.1210690000 	 -2.3110900000 
1197.40 	 225.0147000 	 1.899275 	 -0.1236089000 	 -2.3140270000 
1197.60 	 225.0115000 	 1.899275 	 -0.1196861000 	 -2.3107660000 
1197.80 	 225.0067000 	 1.899275 	 -0.1212915000 	 -2.3114270000 
1198.00 	 224.9988000 	 1.899275 	 -0.1234818000 	 -2.3139670000 
1198.20 	 224.9956000 	 1.899275 	 -0.1197211000 	 -2.3109090000 
1198.40 	 224.9908000 	 1.899275 	 -0.1212152000 	 -2.3114010000 
1198.60 	 224.9829000 	 1.899275 	 -0.1233737000 	 -2.3140840000 
1198.80 	 224.9829000 	 1.899275 	 -0.1195749000 	 -2.3108070000 
1199.00 	 224.9797000 	 1.899275 	 -0.1216030000 	 -2.3115600000 
1199.20 	 224.9797000 	 1.899300 	 -0.1236884000 	 -2.3137350000 
1199.40 	 224.9797000 	 1.899300 	 -0.1243496000 	 -2.3100880000 
1199.60 	 224.9797000 	 1.899325 	 -0.1266162000 	 -2.3116370000 
1199.80 	 224.9749000 	 1.899325 	 -0.1276652000 	 -2.3132990000 
1200.00 	 224.9734000 	 1.899325 	 -0.1240381000 	 -2.3099870000 
1200.20 	 224.9718000 	 1.899350 	 -0.1267179000 	 -2.3116650000 
1200.40 	 224.9670000 	 1.899375 	 -0.1277924000 	 -2.3133400000 
1200.60 	 224.9638000 	 1.899400 	 -0.1239332000 	 -2.3100280000 
1200.80 	 224.9638000 	 1.899400 	 -0.1266638000 	 -2.3116370000 
1201.00 	 224.9606000 	 1.899425 	 -0.1276398000 	 -2.3134300000 
1201.20 	 224.9591000 	 1.899450 	 -0.1239681000 	 -2.3100600000 
1201.40 	 224.9591000 	 1.899475 	 -0.1262887000 	 -2.3115600000 
1201.60 	 224.9591000 	 1.899500 	 -0.1280276000 	 -2.3132740000 
1201.80 	 224.9591000 	 1.899500 	 -0.1243655000 	 -2.3098400000 
1202.00 	 224.9591000 	 1.899525 	 -0.1271947000 	 -2.3117160000 
1202.20 	 224.9638000 	 1.899550 	 -0.1278909000 	 -2.3131080000 
1202.40 	 224.9638000 	 1.899575 	 -0.1243019000 	 -2.3098060000 
1202.60 	 224.9670000 	 1.899600 	 -0.1276302000 	 -2.3115220000 
1202.80 	 224.9718000 	 1.899600 	 -0.1277606000 	 -2.3123420000 
1203.00 	 224.9734000 	 1.899625 	 -0.1244195000 	 -2.3088930000 
1203.20 	 224.9749000 	 1.899650 	 -0.1275380000 	 -2.3112390000 
1203.40 	 224.9781000 	 1.899650 	 -0.1277415000 	 -2.3122280000 
1203.60 	 224.9797000 	 1.899675 	 -0.1243051000 	 -2.3089890000 
1203.80 	 224.9829000 	 1.899675 	 -0.1275826000 	 -2.3105650000 
1204.00 	 224.9829000 	 1.899675 	 -0.1277161000 	 -2.3120940000 
1204.20 	 224.9908000 	 1.899675 	 -0.1246929000 	 -2.3089090000 
1204.40 	 224.9956000 	 1.899675 	 -0.1279418000 	 -2.3114200000 
1204.60 	 225.0036000 	 1.899675 	 -0.1275730000 	 -2.3118880000 
1204.80 	 225.0115000 	 1.899675 	 -0.1247819000 	 -2.3088170000 
1205.00 	 225.0147000 	 1.899675 	 -0.1282501000 	 -2.3116620000 
1205.20 	 225.0210000 	 1.899675 	 -0.1272233000 	 -2.3116590000 
1205.40 	 225.0179000 	 1.899675 	 -0.1247660000 	 -2.3088100000 
1205.60 	 225.0226000 	 1.899675 	 -0.1285331000 	 -2.3118590000 
1205.80 	 225.0179000 	 1.899675 	 -0.1273251000 	 -2.3117350000 
1206.00 	 225.0179000 	 1.899675 	 -0.1247819000 	 -2.3087120000 
1206.20 	 225.0163000 	 1.899675 	 -0.1284377000 	 -2.3117670000 
1206.40 	 225.0147000 	 1.899675 	 -0.1270358000 	 -2.3114430000 
1206.60 	 225.0147000 	 1.899675 	 -0.1247438000 	 -2.3087600000 
1206.80 	 225.0147000 	 1.899675 	 -0.1286570000 	 -2.3120630000 
1207.00 	 225.0147000 	 1.899675 	 -0.1267147000 	 -2.3113220000 
1207.20 	 225.0147000 	 1.899675 	 -0.1248042000 	 -2.3088040000 
1207.40 	 225.0179000 	 1.899675 	 -0.1285235000 	 -2.3121390000 
1207.60 	 225.0179000 	 1.899675 	 -0.1267083000 	 -2.3112680000 
1207.80 	 225.0179000 	 1.899675 	 -0.1248678000 	 -2.3089570000 
1208.00 	 225.0147000 	 1.899625 	 -0.1286856000 	 -2.3121710000 
1208.20 	 225.0115000 	 1.899625 	 -0.1267878000 	 -2.3112550000 
1208.40 	 225.0036000 	 1.899625 	 -0.1246039000 	 -2.3088200000 
1208.60 	 224.9988000 	 1.899625 	 -0.1286316000 	 -2.3121140000 
1208.80 	 224.9988000 	 1.899625 	 -0.1265780000 	 -2.3112800000 
1209.00 	 224.9988000 	 1.899625 	 -0.1249631000 	 -2.3088300000 
1209.20 	 224.9988000 	 1.899625 	 -0.1286157000 	 -2.3121710000 
1209.40 	 224.9988000 	 1.899625 	 -0.1266225000 	 -2.3111370000 
1209.60 	 224.9956000 	 1.899625 	 -0.1249504000 	 -2.3089790000 
1209.80 	 224.9956000 	 1.899625 	 -0.1285299000 	 -2.3123170000 
1210.00 	 224.9908000 	 1.899625 	 -0.1264604000 	 -2.3111630000 
1210.20 	 224.9908000 	 1.899625 	 -0.1249504000 	 -2.3089600000 
1210.40 	 224.9956000 	 1.899625 	 -0.1288064000 	 -2.3122720000 
1210.60 	 224.9956000 	 1.899625 	 -0.1264191000 	 -2.3110840000 
1210.80 	 224.9956000 	 1.899625 	 -0.1250299000 	 -2.3090520000 
1211.00 	 224.9956000 	 1.899625 	 -0.1288319000 	 -2.3125080000 
1211.20 	 224.9908000 	 1.899625 	 -0.1262919000 	 -2.3109910000 
1211.40 	 224.9877000 	 1.899625 	 -0.1251634000 	 -2.3090390000 
1211.60 	 224.9877000 	 1.899625 	 -0.1288255000 	 -2.3125360000 
1211.80 	 224.9829000 	 1.899625 	 -0.1259327000 	 -2.3105620000 
1212.00 	 224.9829000 	 1.899625 	 -0.1253541000 	 -2.3091290000 
1212.20 	 224.9829000 	 1.899625 	 -0.1287937000 	 -2.3124760000 
1212.40 	 224.9877000 	 1.899625 	 -0.1258596000 	 -2.3105080000 
1212.60 	 224.9829000 	 1.899625 	 -0.1255608000 	 -2.3093160000 
1212.80 	 224.9829000 	 1.899625 	 -0.1290512000 	 -2.3127050000 
1213.00 	 224.9829000 	 1.899625 	 -0.1255385000 	 -2.3101490000 
1213.20 	 224.9797000 	 1.899625 	 -0.1258469000 	 -2.3096020000 
1213.40 	 224.9797000 	 1.899625 	 -0.1287301000 	 -2.3127650000 
1213.60 	 224.9749000 	 1.899625 	 -0.1252460000 	 -2.3097670000 
1213.80 	 224.9718000 	 1.899625 	 -0.1263173000 	 -2.3095990000 
1214.00 	 224.9718000 	 1.899625 	 -0.1289018000 	 -2.3127300000 
1214.20 	 224.9718000 	 1.899625 	 -0.1251348000 	 -2.3098400000 
1214.40 	 224.9670000 	 1.899650 	 -0.1263459000 	 -2.3097640000 
1214.60 	 224.9638000 	 1.899675 	 -0.1288192000 	 -2.3127110000 
1214.80 	 224.9591000 	 1.899700 	 -0.1253160000 	 -2.3098690000 
1215.00 	 224.9591000 	 1.899725 	 -0.1261870000 	 -2.3098180000 
1215.20 	 224.9591000 	 1.899725 	 -0.1290417000 	 -2.3127400000 
1215.40 	 224.9591000 	 1.899775 	 -0.1251125000 	 -2.3095800000 
1215.60 	 224.9591000 	 1.899800 	 -0.1265526000 	 -2.3100950000 
1215.80 	 224.9591000 	 1.899800 	 -0.1286125000 	 -2.3127620000 
1216.00 	 224.9591000 	 1.899825 	 -0.1249854000 	 -2.3095830000 
1216.20 	 224.9559000 	 1.899850 	 -0.1266511000 	 -2.3100980000 
1216.40 	 224.9591000 	 1.899875 	 -0.1284885000 	 -2.3127050000 
1216.60 	 224.9638000 	 1.899900 	 -0.1251380000 	 -2.3096340000 
1216.80 	 224.9654000 	 1.899900 	 -0.1264095000 	 -2.3099580000 
1217.00 	 224.9686000 	 1.899950 	 -0.1285426000 	 -2.3126190000 
1217.20 	 224.9718000 	 1.899950 	 -0.1247470000 	 -2.3098150000 
1217.40 	 224.9797000 	 1.899975 	 -0.1259422000 	 -2.3099110000 
1217.60 	 224.9797000 	 1.900000 	 -0.1286348000 	 -2.3128700000 
1217.80 	 224.9797000 	 1.899975 	 -0.1259740000 	 -2.3116650000 
1218.00 	 224.9797000 	 1.900000 	 -0.1266861000 	 -2.3116680000 
1218.20 	 224.9829000 	 1.900025 	 -0.1294009000 	 -2.3146820000 
1218.40 	 224.9861000 	 1.900025 	 -0.1259645000 	 -2.3118430000 
1218.60 	 224.9877000 	 1.900025 	 -0.1262601000 	 -2.3116840000 
1218.80 	 224.9908000 	 1.900025 	 -0.1292006000 	 -2.3149940000 
1219.00 	 224.9956000 	 1.900025 	 -0.1260090000 	 -2.3123610000 
1219.20 	 224.9988000 	 1.900025 	 -0.1265685000 	 -2.3120660000 
1219.40 	 224.9988000 	 1.900025 	 -0.1292642000 	 -2.3149390000 
1219.60 	 224.9988000 	 1.900025 	 -0.1256784000 	 -2.3121670000 
1219.80 	 224.9988000 	 1.900025 	 -0.1266257000 	 -2.3121520000 
1220.00 	 224.9988000 	 1.900025 	 -0.1293691000 	 -2.3149900000 
1220.20 	 225.0020000 	 1.900025 	 -0.1256053000 	 -2.3121670000 
1220.40 	 225.0036000 	 1.900025 	 -0.1266861000 	 -2.3123300000 
1220.60 	 225.0036000 	 1.900025 	 -0.1289558000 	 -2.3150060000 
1220.80 	 225.0067000 	 1.900025 	 -0.1254495000 	 -2.3121450000 
1221.00 	 225.0036000 	 1.900025 	 -0.1266861000 	 -2.3123460000 
1221.20 	 225.0036000 	 1.900025 	 -0.1290226000 	 -2.3149520000 
1221.40 	 224.9956000 	 1.900025 	 -0.1251793000 	 -2.3120430000 
1221.60 	 224.9924000 	 1.900025 	 -0.1266384000 	 -2.3125110000 
1221.80 	 224.9908000 	 1.900025 	 -0.1285775000 	 -2.3148950000 
1222.00 	 224.9908000 	 1.900025 	 -0.1250394000 	 -2.3118150000 
1222.20 	 224.9908000 	 1.900025 	 -0.1269436000 	 -2.3125840000 
1222.40 	 224.9956000 	 1.900025 	 -0.1287397000 	 -2.3148630000 
1222.60 	 224.9956000 	 1.900025 	 -0.1249472000 	 -2.3117190000 
1222.80 	 224.9988000 	 1.900025 	 -0.1268832000 	 -2.3128190000 
1223.00 	 224.9956000 	 1.900025 	 -0.1286538000 	 -2.3147900000 
1223.20 	 224.9956000 	 1.900025 	 -0.1249409000 	 -2.3116430000 
1223.40 	 224.9908000 	 1.900025 	 -0.1267147000 	 -2.3125360000 
1223.60 	 224.9877000 	 1.900025 	 -0.1285966000 	 -2.3148310000 
1223.80 	 224.9877000 	 1.900025 	 -0.1250617000 	 -2.3117800000 
1224.00 	 224.9829000 	 1.900025 	 -0.1269627000 	 -2.3125900000 
1224.20 	 224.9813000 	 1.900025 	 -0.1285331000 	 -2.3148540000 
1224.40 	 224.9797000 	 1.900050 	 -0.1251888000 	 -2.3117830000 
1224.60 	 224.9749000 	 1.900050 	 -0.1273028000 	 -2.3129720000 
1224.80 	 224.9749000 	 1.900075 	 -0.1286697000 	 -2.3149970000 
1225.00 	 224.9734000 	 1.900100 	 -0.1252397000 	 -2.3116370000 
1225.20 	 224.9718000 	 1.900075 	 -0.1277192000 	 -2.3130230000 
1225.40 	 224.9718000 	 1.900100 	 -0.1290989000 	 -2.3149680000 
1225.60 	 224.9734000 	 1.900125 	 -0.1255894000 	 -2.3119480000 
1225.80 	 224.9734000 	 1.900150 	 -0.1278178000 	 -2.3128290000 
1226.00 	 224.9734000 	 1.900150 	 -0.1290321000 	 -2.3150510000 
1226.20 	 224.9749000 	 1.900175 	 -0.1256148000 	 -2.3120780000 
1226.40 	 224.9718000 	 1.900175 	 -0.1274776000 	 -2.3126540000 
1226.60 	 224.9718000 	 1.900200 	 -0.1292642000 	 -2.3153180000 
1226.80 	 224.9718000 	 1.900225 	 -0.1256498000 	 -2.3122380000 
1227.00 	 224.9670000 	 1.900250 	 -0.1275984000 	 -2.3131280000 
1227.20 	 224.9749000 	 1.900275 	 -0.1296997000 	 -2.3153340000 
1227.40 	 224.9749000 	 1.900300 	 -0.1259422000 	 -2.3124660000 
1227.60 	 224.9829000 	 1.900275 	 -0.1274236000 	 -2.3129490000
[truncated: 340,882 more chars]
