# Supplementary material for: Scott Blair Fractional-Type Viscoelastic Behavior of Clear Spruce Wood: Influence of Compression Wood on Power-Law Stiffness Parameters
Source: Materials (Basel). 2024 Nov 9;17(22):5477. doi: 10.3390/ma17225477 (PMC11595321; doi:10.3390/ma17225477)
Supplement: Supplementary file 1 [file materials-17-05477-s001.zip › DATA_MDPI_upload.d/00_03_225.txt]

Bezeichnung: 	 00_03_225 
Bezeichnung Kofler: 	 03 
temperature [deg C] 	 moisture content [%] 	 raw density [kg/m³] 	 width [mm] 	 height [mm] 	 length [mm] 	 creepforce [N] 	 holding time [s] 	 reaction wood [%] 
20 	 11.31 	 393.9 	 15.01 	 15.11 	 240 	 225 	 1800 	 0.00 
-------------- Daten Shimadzu AGX 10 kN & 2 x HBM WA 20 -------------- 
1 _ 1 
Zeit 	 Kraft 	 Weg 	 Ext.1 	 Ext.2 
sec 	 N 	 mm 	 mm 	 mm 
0.00 	 4.8065190 	 0.000000 	 0.0040117900 	 0.0032107040 
0.20 	 4.8065190 	 0.002375 	 0.0004800161 	 -0.0002638499 
0.40 	 4.8065190 	 0.005675 	 0.0033092500 	 0.0020853680 
0.60 	 5.5774050 	 0.009000 	 0.0040404000 	 0.0034491220 
0.80 	 5.8937070 	 0.012350 	 0.0006198883 	 -0.0000762939 
1.00 	 6.3244500 	 0.015675 	 0.0036271410 	 0.0015036260 
1.20 	 6.6916150 	 0.019000 	 0.0051720940 	 0.0036017100 
1.40 	 7.0556010 	 0.022350 	 0.0013001760 	 0.0001525879 
1.60 	 7.4148180 	 0.025675 	 0.0045204160 	 0.0012493130 
1.80 	 7.7660880 	 0.029000 	 0.0062497460 	 0.0033251450 
2.00 	 8.1141790 	 0.032350 	 -0.0000508626 	 -0.0001907349 
2.20 	 8.4066390 	 0.035675 	 0.0005276998 	 -0.0016117100 
2.40 	 8.7038680 	 0.039025 	 0.0020376840 	 -0.0036843620 
2.60 	 8.9788440 	 0.042350 	 -0.0007025401 	 -0.0116729700 
2.80 	 9.1409680 	 0.045675 	 0.0084018710 	 -0.0181452400 
3.00 	 9.3475980 	 0.049000 	 0.0169785800 	 -0.0238132500 
3.20 	 9.5240280 	 0.052350 	 0.0214227000 	 -0.0361537900 
3.40 	 9.6178050 	 0.055675 	 0.0329462700 	 -0.0409539500 
3.60 	 9.8164870 	 0.059025 	 0.0401179000 	 -0.0435765600 
3.75 	 10.0263000 	 0.061500 	 0.0459003400 	 -0.0502936100 
3.80 	 10.0708000 	 0.062325 	 0.0458367700 	 -0.0535043100 
4.00 	 10.4141200 	 0.072475 	 0.0627835600 	 -0.0721645400 
4.20 	 12.0449100 	 0.111775 	 0.1457628000 	 -0.1459376000 
4.40 	 15.2921700 	 0.175950 	 0.2755801000 	 -0.2829424000 
4.60 	 17.9561000 	 0.247900 	 0.4825052000 	 -0.4669698000 
4.80 	 25.5171500 	 0.327200 	 0.4782963000 	 -0.5475871000 
5.00 	 33.1815100 	 0.397850 	 0.4497242000 	 -0.6312656000 
5.20 	 37.9514700 	 0.437625 	 0.4163996000 	 -0.6702392000 
5.40 	 42.0554500 	 0.477275 	 0.3936704000 	 -0.7014497000 
5.60 	 46.8508400 	 0.519725 	 0.3560448000 	 -0.7431857000 
5.80 	 51.3219800 	 0.557650 	 0.3215408000 	 -0.7763036000 
6.00 	 55.6500700 	 0.594650 	 0.2945963000 	 -0.8079306000 
6.20 	 60.1641300 	 0.631575 	 0.2590434000 	 -0.8410676000 
6.40 	 64.3920900 	 0.668125 	 0.2256966000 	 -0.8744240000 
6.60 	 68.9299900 	 0.705150 	 0.1954873000 	 -0.9022935000 
6.80 	 73.3216600 	 0.741200 	 0.1617813000 	 -0.9342257000 
7.00 	 77.7435300 	 0.777125 	 0.1269658000 	 -0.9666761000 
7.20 	 82.0986400 	 0.812475 	 0.0988356200 	 -0.9952354000 
7.40 	 86.4950800 	 0.847650 	 0.0675582900 	 -1.0230190000 
7.60 	 90.8454300 	 0.882225 	 0.0326347400 	 -1.0561370000 
7.80 	 95.2418700 	 0.916650 	 0.0059191380 	 -1.0873220000 
8.00 	 99.5747200 	 0.950775 	 -0.0231425000 	 -1.1140890000 
8.20 	 103.9410000 	 0.984900 	 -0.0572649700 	 -1.1466760000 
8.40 	 108.3310000 	 1.019125 	 -0.0848960900 	 -1.1708290000 
8.60 	 112.9405000 	 1.053350 	 -0.1152960000 	 -1.1991790000 
8.80 	 117.4927000 	 1.085750 	 -0.1478100000 	 -1.2324910000 
9.00 	 121.9622000 	 1.117375 	 -0.1732858000 	 -1.2607640000 
9.20 	 126.3714000 	 1.148800 	 -0.2022648000 	 -1.2851300000 
9.40 	 130.8552000 	 1.180400 	 -0.2316507000 	 -1.3154860000 
9.60 	 135.3057000 	 1.211800 	 -0.2548059000 	 -1.3427540000 
9.80 	 139.8961000 	 1.243250 	 -0.2782885000 	 -1.3648670000 
10.00 	 144.3148000 	 1.274225 	 -0.3114065000 	 -1.3948730000 
10.20 	 148.6778000 	 1.304975 	 -0.3367678000 	 -1.4217570000 
10.40 	 153.2046000 	 1.336225 	 -0.3628922000 	 -1.4488660000 
10.60 	 157.6900000 	 1.367225 	 -0.3963026000 	 -1.4766790000 
10.80 	 162.1548000 	 1.397950 	 -0.4239845000 	 -1.5053240000 
11.00 	 166.6578000 	 1.428550 	 -0.4504458000 	 -1.5295540000 
11.20 	 171.1035000 	 1.458875 	 -0.4809475000 	 -1.5587330000 
11.40 	 175.5349000 	 1.489450 	 -0.5077330000 	 -1.5852320000 
11.60 	 180.0394000 	 1.519825 	 -0.5307134000 	 -1.6081710000 
11.80 	 184.5169000 	 1.550125 	 -0.5624040000 	 -1.6385430000 
12.00 	 189.0659000 	 1.580225 	 -0.5881150000 	 -1.6665400000 
12.20 	 193.5800000 	 1.609850 	 -0.6133842000 	 -1.6853520000 
12.40 	 197.9653000 	 1.639275 	 -0.6412983000 	 -1.7138230000 
12.60 	 202.3792000 	 1.669250 	 -0.6698386000 	 -1.7407830000 
12.80 	 206.9759000 	 1.699275 	 -0.6945038000 	 -1.7638170000 
13.00 	 211.4010000 	 1.729025 	 -0.7219791000 	 -1.7926820000 
13.20 	 215.9182000 	 1.758600 	 -0.7524650000 	 -1.8199290000 
13.40 	 220.4164000 	 1.788125 	 -0.7776387000 	 -1.8443140000 
13.55 	 223.8369000 	 1.810200 	 -0.7999897000 	 -1.8666080000 
13.60 	 224.9161000 	 1.815775 	 -0.8038330000 	 -1.8703750000 
13.80 	 226.0796000 	 1.819025 	 -0.8159415000 	 -1.8786940000 
14.00 	 225.7617000 	 1.818575 	 -0.8120219000 	 -1.8757920000 
14.20 	 225.4534000 	 1.818325 	 -0.8138974000 	 -1.8761510000 
14.40 	 225.2483000 	 1.818175 	 -0.8164088000 	 -1.8788940000 
14.60 	 225.1037000 	 1.818125 	 -0.8136272000 	 -1.8761630000 
14.80 	 224.8669000 	 1.818075 	 -0.8137321000 	 -1.8757660000 
15.00 	 224.7763000 	 1.818075 	 -0.8170255000 	 -1.8789960000 
15.20 	 224.6523000 	 1.818200 	 -0.8139801000 	 -1.8766340000 
15.40 	 224.5188000 	 1.818375 	 -0.8138784000 	 -1.8754230000 
15.60 	 224.4711000 	 1.818575 	 -0.8171018000 	 -1.8786880000 
15.80 	 224.4123000 	 1.818825 	 -0.8142948000 	 -1.8761980000 
16.00 	 224.3137000 	 1.819100 	 -0.8137067000 	 -1.8751340000 
16.20 	 224.2517000 	 1.819375 	 -0.8170986000 	 -1.8786180000 
16.40 	 224.2327000 	 1.819675 	 -0.8147335000 	 -1.8773140000 
16.60 	 224.2645000 	 1.820000 	 -0.8133189000 	 -1.8763290000 
16.80 	 224.1993000 	 1.820300 	 -0.8167807000 	 -1.8793360000 
17.00 	 224.2184000 	 1.820650 	 -0.8156554000 	 -1.8785320000 
17.20 	 224.1770000 	 1.820975 	 -0.8138402000 	 -1.8768310000 
17.40 	 224.1548000 	 1.821275 	 -0.8178489000 	 -1.8802800000 
17.60 	 224.1866000 	 1.821625 	 -0.8166758000 	 -1.8805440000 
17.80 	 224.1373000 	 1.821950 	 -0.8141358000 	 -1.8790980000 
18.00 	 224.2136000 	 1.822275 	 -0.8176931000 	 -1.8829280000 
18.20 	 224.1770000 	 1.822575 	 -0.8165328000 	 -1.8830110000 
18.40 	 224.2009000 	 1.822925 	 -0.8107885000 	 -1.8803060000 
18.60 	 224.1977000 	 1.823225 	 -0.8167871000 	 -1.8833130000 
18.80 	 224.1929000 	 1.823550 	 -0.8181000000 	 -1.8841010000 
19.00 	 224.1929000 	 1.823875 	 -0.8103371000 	 -1.8815800000 
19.20 	 224.1929000 	 1.824200 	 -0.8122413000 	 -1.8836500000 
19.40 	 224.1929000 	 1.824525 	 -0.8151658000 	 -1.8854870000 
19.60 	 224.1929000 	 1.824850 	 -0.8112335000 	 -1.8829850000 
19.80 	 224.1929000 	 1.825175 	 -0.8193652000 	 -1.8848860000 
20.00 	 224.1929000 	 1.825500 	 -0.8208911000 	 -1.8868510000 
20.20 	 224.1977000 	 1.825825 	 -0.8177916000 	 -1.8817520000 
20.40 	 224.1977000 	 1.826150 	 -0.8198484000 	 -1.8836690000 
20.60 	 224.2009000 	 1.826475 	 -0.8217652000 	 -1.8850870000 
20.80 	 224.2057000 	 1.826800 	 -0.8166313000 	 -1.8834530000 
21.00 	 224.2072000 	 1.827125 	 -0.8195813000 	 -1.8850900000 
21.20 	 224.2088000 	 1.827425 	 -0.8229510000 	 -1.8875920000 
21.40 	 224.2168000 	 1.827750 	 -0.8201122000 	 -1.8845940000 
21.60 	 224.2231000 	 1.828075 	 -0.8210087000 	 -1.8855790000 
21.80 	 224.2295000 	 1.828375 	 -0.8234183000 	 -1.8886920000 
22.00 	 224.2390000 	 1.828675 	 -0.8189805000 	 -1.8864950000 
22.20 	 224.2502000 	 1.829000 	 -0.8214347000 	 -1.8861680000 
22.40 	 224.2645000 	 1.829300 	 -0.8247471000 	 -1.8892260000 
22.60 	 224.2724000 	 1.829575 	 -0.8221690000 	 -1.8873060000 
22.80 	 224.2867000 	 1.829875 	 -0.8220037000 	 -1.8858110000 
23.00 	 224.2962000 	 1.830175 	 -0.8253066000 	 -1.8895850000 
23.20 	 224.3058000 	 1.830450 	 -0.8232943000 	 -1.8885390000 
23.40 	 224.3153000 	 1.830725 	 -0.8227603000 	 -1.8855790000 
23.60 	 224.3264000 	 1.831000 	 -0.8230464000 	 -1.8889680000 
23.80 	 224.3376000 	 1.831250 	 -0.8239110000 	 -1.8874450000 
24.00 	 224.3535000 	 1.831525 	 -0.8229287000 	 -1.8862250000 
24.20 	 224.3725000 	 1.831775 	 -0.8237426000 	 -1.8898230000 
24.40 	 224.3916000 	 1.832025 	 -0.8227761000 	 -1.8887170000 
24.60 	 224.4139000 	 1.832275 	 -0.8235105000 	 -1.8877280000 
24.80 	 224.4314000 	 1.832500 	 -0.8262444000 	 -1.8911740000 
25.00 	 224.4473000 	 1.832725 	 -0.8232053000 	 -1.8907320000 
25.20 	 224.4568000 	 1.832950 	 -0.8205032000 	 -1.8897370000 
25.40 	 224.4615000 	 1.833175 	 -0.8280786000 	 -1.8941820000 
25.60 	 224.4647000 	 1.833375 	 -0.8262825000 	 -1.8934950000 
25.80 	 224.4679000 	 1.833600 	 -0.8247153000 	 -1.8894740000 
26.00 	 224.4727000 	 1.833800 	 -0.8285649000 	 -1.8929290000 
26.20 	 224.4806000 	 1.834025 	 -0.8272648000 	 -1.8926370000 
26.40 	 224.4870000 	 1.834225 	 -0.8253415000 	 -1.8906240000 
26.60 	 224.4918000 	 1.834425 	 -0.8290831000 	 -1.8940290000 
26.80 	 224.4997000 	 1.834625 	 -0.8282471000 	 -1.8948210000 
27.00 	 224.5061000 	 1.834825 	 -0.8257325000 	 -1.8920800000 
27.20 	 224.5140000 	 1.835025 	 -0.8288257000 	 -1.8947060000 
27.40 	 224.5204000 	 1.835225 	 -0.8293946000 	 -1.8959430000 
27.60 	 224.5315000 	 1.835400 	 -0.8261554000 	 -1.8931710000 
27.80 	 224.5378000 	 1.835600 	 -0.8234532000 	 -1.8950690000 
28.00 	 224.5458000 	 1.835775 	 -0.8278179000 	 -1.8965690000 
28.20 	 224.5506000 	 1.835950 	 -0.8267212000 	 -1.8937020000 
28.40 	 224.5553000 	 1.836125 	 -0.8292389000 	 -1.8961970000 
28.60 	 224.5585000 	 1.836325 	 -0.8303452000 	 -1.8993120000 
28.80 	 224.5633000 	 1.836500 	 -0.8225854000 	 -1.8961110000 
29.00 	 224.5665000 	 1.836675 	 -0.8291721000 	 -1.8973480000 
29.20 	 224.5744000 	 1.836825 	 -0.8310350000 	 -1.8996370000 
29.40 	 224.5792000 	 1.837000 	 -0.8282153000 	 -1.8971090000 
29.60 	 224.5871000 	 1.837175 	 -0.8289496000 	 -1.8972970000 
29.80 	 224.5919000 	 1.837325 	 -0.8316485000 	 -1.9002020000 
30.00 	 224.5983000 	 1.837500 	 -0.8289814000 	 -1.8982250000 
30.20 	 224.6062000 	 1.837650 	 -0.8292834000 	 -1.8981620000 
30.40 	 224.6094000 	 1.837800 	 -0.8319028000 	 -1.9006480000 
30.60 	 224.6173000 	 1.837975 	 -0.8292643000 	 -1.8986230000 
30.80 	 224.6221000 	 1.838125 	 -0.8259869000 	 -1.8962570000 
31.00 	 224.6300000 	 1.838275 	 -0.8320109000 	 -1.8993220000 
31.20 	 224.6332000 	 1.838425 	 -0.8295536000 	 -1.8979200000 
31.40 	 224.6380000 	 1.838550 	 -0.8291690000 	 -1.8961910000 
31.60 	 224.6396000 	 1.838700 	 -0.8328565000 	 -1.8993120000 
31.80 	 224.6412000 	 1.838850 	 -0.8312734000 	 -1.8988610000 
32.00 	 224.6443000 	 1.839000 	 -0.8290418000 	 -1.8965940000 
32.20 	 224.6459000 	 1.839125 	 -0.8327866000 	 -1.8997290000 
32.40 	 224.6491000 	 1.839275 	 -0.8319187000 	 -1.9008830000 
32.60 	 224.6539000 	 1.839425 	 -0.8296235000 	 -1.8968300000 
32.80 	 224.6539000 	 1.839550 	 -0.8328374000 	 -1.8994010000 
33.00 	 224.6571000 	 1.839700 	 -0.8327675000 	 -1.8999580000 
33.20 	 224.6618000 	 1.839825 	 -0.8298047000 	 -1.8969440000 
33.40 	 224.6650000 	 1.839950 	 -0.8329709000 	 -1.8994550000 
33.60 	 224.6730000 	 1.840100 	 -0.8332030000 	 -1.9002340000 
33.80 	 224.6761000 	 1.840225 	 -0.8300241000 	 -1.8971440000 
34.00 	 224.6761000 	 1.840350 	 -0.8328915000 	 -1.8995220000 
34.20 	 224.6761000 	 1.840475 	 -0.8334160000 	 -1.9009210000 
34.40 	 224.6761000 	 1.840600 	 -0.8304882000 	 -1.8977710000 
34.60 	 224.6745000 	 1.840750 	 -0.8325513000 	 -1.9006060000 
34.80 	 224.6761000 	 1.840875 	 -0.8339850000 	 -1.9023510000 
35.00 	 224.6825000 	 1.841000 	 -0.8312098000 	 -1.8997540000 
35.20 	 224.6888000 	 1.841125 	 -0.8328311000 	 -1.9008190000 
35.40 	 224.6920000 	 1.841250 	 -0.8351834000 	 -1.9033270000 
35.60 	 224.6920000 	 1.841375 	 -0.8318329000 	 -1.9026220000 
35.80 	 224.6920000 	 1.841500 	 -0.8325513000 	 -1.9030920000 
36.00 	 224.6920000 	 1.841625 	 -0.8352311000 	 -1.9057660000 
36.20 	 224.6968000 	 1.841750 	 -0.8325418000 	 -1.9036420000 
36.40 	 224.6968000 	 1.841875 	 -0.8323033000 	 -1.9030440000 
36.60 	 224.7000000 	 1.841975 	 -0.8356667000 	 -1.9052760000 
36.80 	 224.7063000 	 1.842100 	 -0.8332412000 	 -1.9026570000 
37.00 	 224.7095000 	 1.842225 	 -0.8327579000 	 -1.9004250000 
37.20 	 224.7159000 	 1.842325 	 -0.8359528000 	 -1.9035850000 
37.40 	 224.7206000 	 1.842450 	 -0.8339882000 	 -1.9023040000 
37.60 	 224.7238000 	 1.842550 	 -0.8324242000 	 -1.9004730000 
37.80 	 224.7286000 	 1.842675 	 -0.8360195000 	 -1.9037090000 
38.00 	 224.7334000 	 1.842775 	 -0.8347766000 	 -1.9032480000 
38.20 	 224.7397000 	 1.842875 	 -0.8322493000 	 -1.9009650000 
38.40 	 224.7429000 	 1.842975 	 -0.8355204000 	 -1.9045160000 
38.60 	 224.7477000 	 1.843075 	 -0.8350499000 	 -1.9046430000 
38.80 	 224.7508000 	 1.843175 	 -0.8317471000 	 -1.9014640000 
39.00 	 224.7508000 	 1.843275 	 -0.8347797000 	 -1.9043030000 
39.20 	 224.7556000 	 1.843375 	 -0.8335050000 	 -1.9052250000 
39.40 	 224.7588000 	 1.843475 	 -0.8322334000 	 -1.9027390000 
39.60 	 224.7588000 	 1.843575 	 -0.8345222000 	 -1.9036520000 
39.80 	 224.7588000 	 1.843675 	 -0.8356507000 	 -1.9058200000 
40.00 	 224.7556000 	 1.843750 	 -0.8324814000 	 -1.9028030000 
40.20 	 224.7556000 	 1.843850 	 -0.8328088000 	 -1.9034510000 
40.40 	 224.7588000 	 1.843950 	 -0.8355458000 	 -1.9060960000 
40.60 	 224.7635000 	 1.844050 	 -0.8334255000 	 -1.9031520000 
40.80 	 224.7667000 	 1.844125 	 -0.8293533000 	 -1.9035560000 
41.00 	 224.7667000 	 1.844225 	 -0.8327961000 	 -1.9065090000 
41.20 	 224.7715000 	 1.844325 	 -0.8343601000 	 -1.9041730000 
41.40 	 224.7683000 	 1.844400 	 -0.8301449000 	 -1.9034130000 
41.60 	 224.7667000 	 1.844500 	 -0.8368142000 	 -1.9068370000 
41.80 	 224.7667000 	 1.844575 	 -0.8336576000 	 -1.9043540000 
42.00 	 224.7667000 	 1.844675 	 -0.8338864000 	 -1.9031970000 
42.20 	 224.7715000 	 1.844775 	 -0.8378156000 	 -1.9066650000 
42.40 	 224.7731000 	 1.844850 	 -0.8352597000 	 -1.9051810000 
42.60 	 224.7747000 	 1.844950 	 -0.8341312000 	 -1.9034990000 
42.80 	 224.7794000 	 1.845025 	 -0.8375104000 	 -1.9062680000 
43.00 	 224.7810000 	 1.845125 	 -0.8363088000 	 -1.9057780000 
43.20 	 224.7826000 	 1.845200 	 -0.8341948000 	 -1.9033940000 
43.40 	 224.7826000 	 1.845300 	 -0.8376821000 	 -1.9062200000 
43.60 	 224.7874000 	 1.845375 	 -0.8369732000 	 -1.9065760000 
43.80 	 224.7874000 	 1.845450 	 -0.8339469000 	 -1.9036100000 
44.00 	 224.7906000 	 1.845550 	 -0.8365123000 	 -1.9057810000 
44.20 	 224.7906000 	 1.845625 	 -0.8368937000 	 -1.9068400000 
44.40 	 224.7953000 	 1.845700 	 -0.8342012000 	 -1.9037720000 
44.60 	 224.7985000 	 1.845775 	 -0.8365250000 	 -1.9054060000 
44.80 	 224.8017000 	 1.845875 	 -0.8373165000 	 -1.9069320000 
45.00 	 224.8033000 	 1.845950 	 -0.8343983000 	 -1.9039410000 
45.20 	 224.8033000 	 1.846025 	 -0.8369382000 	 -1.9057340000 
45.40 	 224.8065000 	 1.846100 	 -0.8382289000 	 -1.9074660000 
45.60 	 224.8033000 	 1.846175 	 -0.8349927000 	 -1.9044150000 
45.80 	 224.8033000 	 1.846250 	 -0.8366140000 	 -1.9051810000 
46.00 	 224.8049000 	 1.846325 	 -0.8387470000 	 -1.9074500000 
46.20 	 224.8065000 	 1.846400 	 -0.8350658000 	 -1.9048500000 
46.40 	 224.8065000 	 1.846475 	 -0.8364773000 	 -1.9051930000 
46.60 	 224.8033000 	 1.846550 	 -0.8386485000 	 -1.9078410000 
46.80 	 224.7985000 	 1.846625 	 -0.8355713000 	 -1.9050410000 
47.00 	 224.7985000 	 1.846700 	 -0.8359814000 	 -1.9050920000 
47.20 	 224.8033000 	 1.846775 	 -0.8382607000 	 -1.9079530000 
47.40 	 224.8049000 	 1.846850 	 -0.8331108000 	 -1.9057400000 
47.60 	 224.8096000 	 1.846925 	 -0.8319600000 	 -1.9067290000 
47.80 	 224.8144000 	 1.847000 	 -0.8353138000 	 -1.9098000000 
48.00 	 224.8176000 	 1.847075 	 -0.8321444000 	 -1.9087470000 
48.20 	 224.8208000 	 1.847150 	 -0.8326657000 	 -1.9081400000 
48.40 	 224.8255000 	 1.847225 	 -0.8373483000 	 -1.9110970000 
48.60 	 224.8303000 	 1.847275 	 -0.8352121000 	 -1.9096370000 
48.80 	 224.8303000 	 1.847350 	 -0.8347384000 	 -1.9077460000 
49.00 	 224.8303000 	 1.847425 	 -0.8382511000 	 -1.9116780000 
49.20 	 224.8303000 	 1.847475 	 -0.8359368000 	 -1.9097360000 
49.40 	 224.8255000 	 1.847550 	 -0.8344714000 	 -1.9080100000 
49.60 	 224.8224000 	 1.847625 	 -0.8380222000 	 -1.9093890000 
49.80 	 224.8176000 	 1.847675 	 -0.8352566000 	 -1.9090940000 
50.00 	 224.8144000 	 1.847750 	 -0.8300209000 	 -1.9062460000 
50.20 	 224.8144000 	 1.847825 	 -0.8332126000 	 -1.9089030000 
50.40 	 224.8096000 	 1.847900 	 -0.8378792000 	 -1.9083090000 
50.60 	 224.8096000 	 1.847975 	 -0.8355331000 	 -1.9056700000 
50.80 	 224.8065000 	 1.848050 	 -0.8389505000 	 -1.9090050000 
51.00 	 224.8096000 	 1.848125 	 -0.8381431000 	 -1.9086650000 
51.20 	 224.8096000 	 1.848200 	 -0.8357652000 	 -1.9061850000 
51.40 	 224.8096000 	 1.848275 	 -0.8388519000 	 -1.9088590000 
51.60 	 224.8144000 	 1.848350 	 -0.8384641000 	 -1.9092270000 
51.80 	 224.8144000 	 1.848425 	 -0.8358955000 	 -1.9061180000 
52.00 	 224.8144000 	 1.848500 	 -0.8384578000 	 -1.9088650000 
52.20 	 224.8176000 	 1.848575 	 -0.8385086000 	 -1.9090880000 
52.40 	 224.8176000 	 1.848650 	 -0.8358352000 	 -1.9060670000 
52.60 	 224.8224000 	 1.848725 	 -0.8381049000 	 -1.9084800000 
52.80 	 224.8255000 	 1.848800 	 -0.8390744000 	 -1.9095390000 
53.00 	 224.8335000 	 1.848850 	 -0.8356126000 	 -1.9070050000 
53.20 	 224.8383000 	 1.848925 	 -0.8380540000 	 -1.9091760000 
53.40 	 224.8414000 	 1.848975 	 -0.8388678000 	 -1.9115230000 
53.60 	 224.8494000 	 1.849050 	 -0.8358002000 	 -1.9087760000 
53.80 	 224.8494000 	 1.849100 	 -0.8383338000 	 -1.9104890000 
54.00 	 224.8542000 	 1.849150 	 -0.8393828000 	 -1.9120980000 
54.20 	 224.8542000 	 1.849225 	 -0.8362293000 	 -1.9092850000 
54.40 	 224.8542000 	 1.849275 	 -0.8374405000 	 -1.9105780000 
54.60 	 224.8542000 	 1.849325 	 -0.8395386000 	 -1.9126130000 
54.80 	 224.8542000 	 1.849375 	 -0.8351517000 	 -1.9099580000 
55.00 	 224.8542000 	 1.849425 	 -0.8373801000 	 -1.9104580000 
55.20 	 224.8494000 	 1.849500 	 -0.8396212000 	 -1.9129750000 
55.40 	 224.8494000 	 1.849550 	 -0.8372657000 	 -1.9104070000 
55.60 	 224.8462000 	 1.849625 	 -0.8376821000 	 -1.9097170000 
55.80 	 224.8414000 	 1.849675 	 -0.8393542000 	 -1.9127080000 
56.00 	 224.8414000 	 1.849725 	 -0.8370145000 	 -1.9106450000 
56.20 	 224.8398000 	 1.849800 	 -0.8375899000 	 -1.9100980000 
56.40 	 224.8414000 	 1.849850 	 -0.8402507000 	 -1.9129820000 
56.60 	 224.8398000 	 1.849925 	 -0.8381971000 	 -1.9111160000 
56.80 	 224.8414000 	 1.849975 	 -0.8372116000 	 -1.9100250000 
57.00 	 224.8462000 	 1.850050 	 -0.8398311000 	 -1.9130290000 
57.20 	 224.8494000 	 1.850100 	 -0.8379936000 	 -1.9116970000 
57.40 	 224.8542000 	 1.850150 	 -0.8351803000 	 -1.9102030000 
57.60 	 224.8542000 	 1.850200 	 -0.8377711000 	 -1.9131470000 
57.80 	 224.8573000 	 1.850275 	 -0.8361117000 	 -1.9121870000 
58.00 	 224.8573000 	 1.850325 	 -0.8352407000 	 -1.9102540000 
58.20 	 224.8621000 	 1.850375 	 -0.8390363000 	 -1.9129880000 
58.40 	 224.8573000 	 1.850425 	 -0.8395386000 	 -1.9123650000 
58.60 	 224.8621000 	 1.850475 	 -0.8377075000 	 -1.9103910000 
58.80 	 224.8653000 	 1.850550 	 -0.8407116000 	 -1.9131410000 
59.00 	 224.8653000 	 1.850600 	 -0.8395100000 	 -1.9127530000 
59.20 	 224.8685000 	 1.850650 	 -0.8364041000 	 -1.9102920000 
59.40 	 224.8653000 	 1.850700 	 -0.8385436000 	 -1.9128130000 
59.60 	 224.8653000 	 1.850750 	 -0.8407815000 	 -1.9127530000 
59.80 	 224.8621000 	 1.850800 	 -0.8377139000 	 -1.9106260000 
60.00 	 224.8621000 	 1.850850 	 -0.8414523000 	 -1.9128450000 
60.20 	 224.8557000 	 1.850900 	 -0.8405177000 	 -1.9135160000 
60.40 	 224.8542000 	 1.850950 	 -0.8382161000 	 -1.9105780000 
60.60 	 224.8494000 	 1.851025 	 -0.8409913000 	 -1.9127810000 
60.80 	 224.8462000 	 1.851075 	 -0.8412997000 	 -1.9138970000 
61.00 	 224.8414000 	 1.851125 	 -0.8380159000 	 -1.9109090000 
61.20 	 224.8414000 	 1.851200 	 -0.8402665000 	 -1.9123110000 
61.40 	 224.8462000 	 1.851250 	 -0.8413665000 	 -1.9138650000 
61.60 	 224.8462000 	 1.851325 	 -0.8383306000 	 -1.9110900000 
61.80 	 224.8542000 	 1.851375 	 -0.8405145000 	 -1.9123300000 
62.00 	 224.8573000 	 1.851425 	 -0.8417988000 	 -1.9142790000 
62.20 	 224.8573000 	 1.851475 	 -0.8391444000 	 -1.9110390000 
62.40 	 224.8621000 	 1.851525 	 -0.8400027000 	 -1.9115990000 
62.60 	 224.8621000 	 1.851600 	 -0.8421326000 	 -1.9140940000 
62.80 	 224.8621000 	 1.851650 	 -0.8390744000 	 -1.9111090000 
63.00 	 224.8653000 	 1.851700 	 -0.8396276000 	 -1.9109500000 
63.20 	 224.8653000 	 1.851750 	 -0.8421580000 	 -1.9128610000 
63.40 	 224.8700000 	 1.851800 	 -0.8391571000 	 -1.9111250000 
63.60 	 224.8700000 	 1.851850 	 -0.8391889000 	 -1.9104420000 
63.80 	 224.8732000 	 1.851900 	 -0.8421548000 	 -1.9136680000 
64.00 	 224.8716000 	 1.851950 	 -0.8396149000 	 -1.9116750000 
64.20 	 224.8700000 	 1.852000 	 -0.8393002000 	 -1.9105560000 
64.40 	 224.8700000 	 1.852050 	 -0.8426507000 	 -1.9133250000 
64.60 	 224.8669000 	 1.852100 	 -0.8405590000 	 -1.9133340000 
64.80 	 224.8700000 	 1.852150 	 -0.8385531000 	 -1.9119230000 
65.00 	 224.8700000 	 1.852200 	 -0.8418941000 	 -1.9150130000 
65.20 	 224.8732000 	 1.852250 	 -0.8404350000 	 -1.9140430000 
65.40 	 224.8764000 	 1.852300 	 -0.8386612000 	 -1.9117740000 
65.60 	 224.8796000 	 1.852350 	 -0.8423455000 	 -1.9132040000 
65.80 	 224.8812000 	 1.852400 	 -0.8413982000 	 -1.9130480000 
66.00 	 224.8812000 	 1.852450 	 -0.8389346000 	 -1.9115640000 
66.20 	 224.8764000 	 1.852500 	 -0.8421326000 	 -1.9150030000 
66.40 	 224.8732000 	 1.852550 	 -0.8418878000 	 -1.9152260000 
66.60 	 224.8700000 	 1.852600 	 -0.8355268000 	 -1.9129910000 
66.80 	 224.8653000 	 1.852650 	 -0.8417638000 	 -1.9154770000 
67.00 	 224.8621000 	 1.852700 	 -0.8414142000 	 -1.9159380000 
67.20 	 224.8621000 	 1.852750 	 -0.8384514000 	 -1.9132140000 
67.40 	 224.8653000 	 1.852800 	 -0.8414745000 	 -1.9151590000 
67.60 	 224.8653000 	 1.852850 	 -0.8420753000 	 -1.9163450000 
67.80 	 224.8653000 	 1.852900 	 -0.8387343000 	 -1.9135000000 
68.00 	 224.8653000 	 1.852950 	 -0.8414618000 	 -1.9144880000 
68.20 	 224.8653000 	 1.853000 	 -0.8421929000 	 -1.9158900000 
68.40 	 224.8700000 	 1.853050 	 -0.8396022000 	 -1.9130960000 
68.60 	 224.8700000 	 1.853100 	 -0.8420372000 	 -1.9147490000 
68.80 	 224.8732000 	 1.853150 	 -0.8430608000 	 -1.9159410000 
69.00 	 224.8748000 	 1.853200 	 -0.8397039000 	 -1.9128510000 
69.20 	 224.8764000 	 1.853250 	 -0.8413124000 	 -1.9138560000 
69.40 	 224.8812000 	 1.853300 	 -0.8434105000 	 -1.9160970000 
69.60 	 224.8812000 	 1.853350 	 -0.8402093000 	 -1.9125880000 
69.80 	 224.8844000 	 1.853375 	 -0.8416112000 	 -1.9133890000 
70.00 	 224.8828000 	 1.853425 	 -0.8437030000 	 -1.9159090000 
70.20 	 224.8844000 	 1.853475 	 -0.8407084000 	 -1.9127910000 
70.40 	 224.8844000 	 1.853525 	 -0.8418751000 	 -1.9132010000 
70.60 	 224.8844000 	 1.853575 	 -0.8438810000 	 -1.9153280000 
70.80 	 224.8844000 	 1.853625 	 -0.8406289000 	 -1.9124830000 
71.00 	 224.8844000 	 1.853650 	 -0.8417098000 	 -1.9125330000 
71.20 	 224.8844000 	 1.853700 	 -0.8445581000 	 -1.9156680000 
71.40 	 224.8828000 	 1.853750 	 -0.8414078000 	 -1.9132710000 
71.60 	 224.8812000 	 1.853800 	 -0.8413092000 	 -1.9128990000 
71.80 	 224.8844000 	 1.853825 	 -0.8441480000 	 -1.9162650000 
72.00 	 224.8812000 	 1.853875 	 -0.8414714000 	 -1.9146700000 
72.20 	 224.8812000 	 1.853925 	 -0.8412107000 	 -1.9141670000 
72.40 	 224.8828000 	 1.853975 	 -0.8438842000 	 -1.9171940000 
72.60 	 224.8844000 	 1.854025 	 -0.8399963000 	 -1.9154740000 
72.80 	 224.8844000 	 1.854075 	 -0.8398024000 	 -1.9136650000 
73.00 	 224.8812000 	 1.854100 	 -0.8430767000 	 -1.9164370000 
73.20 	 224.8812000 	 1.854150 	 -0.8412011000 	 -1.9148060000 
73.40 	 224.8812000 	 1.854200 	 -0.8396212000 	 -1.9135060000 
73.60 	 224.8812000 	 1.854250 	 -0.8430862000 	 -1.9168030000 
73.80 	 224.8844000 	 1.854275 	 -0.8415604000 	 -1.9162720000 
74.00 	 224.8844000 	 1.854325 	 -0.8392207000 	 -1.9145680000 
74.20 	 224.8844000 	 1.854375 	 -0.8398819000 	 -1.9176710000 
74.40 	 224.8891000 	 1.854425 	 -0.8416367000 	 -1.9170130000 
74.60 	 224.8891000 	 1.854475 	 -0.8391666000 	 -1.9147080000 
74.80 	 224.8891000 	 1.854525 	 -0.8424218000 	 -1.9174480000 
75.00 	 224.8891000 	 1.854550 	 -0.8411916000 	 -1.9171970000 
75.20 	 224.8891000 	 1.854600 	 -0.8401267000 	 -1.9147910000 
75.40 	 224.8891000 	 1.854650 	 -0.8434741000 	 -1.9176360000 
75.60 	 224.8891000 	 1.854700 	 -0.8425013000 	 -1.9171750000 
75.80 	 224.8891000 	 1.854725 	 -0.8398501000 	 -1.9144470000 
76.00 	 224.8891000 	 1.854775 	 -0.8429845000 	 -1.9167870000 
76.20 	 224.8891000 	 1.854825 	 -0.8420404000 	 -1.9164910000 
76.40 	 224.8891000 	 1.854875 	 -0.8395576000 	 -1.9140240000 
76.60 	 224.8891000 	 1.854925 	 -0.8430131000 	 -1.9165520000 
76.80 	 224.8891000 	 1.854975 	 -0.8418179000 	 -1.9151820000 
77.00 	 224.8891000 	 1.855000 	 -0.8388329000 	 -1.9128390000 
77.20 	 224.8891000 	 1.855050 	 -0.8430068000 	 -1.9148640000 
77.40 	 224.8891000 	 1.855100 	 -0.8438873000 	 -1.9161480000 
77.60 	 224.8891000 	 1.855150 	 -0.8413156000 	 -1.9147680000 
77.80 	 224.8891000 	 1.855175 	 -0.8442497000 	 -1.9168190000 
78.00 	 224.8923000 	 1.855225 	 -0.8453751000 	 -1.9186820000 
78.20 	 224.8971000 	 1.855275 	 -0.8418941000 	 -1.9155820000 
78.40 	 224.9002000 	 1.855300 	 -0.8435376000 	 -1.9166850000 
78.60 	 224.9002000 	 1.855350 	 -0.8457565000 	 -1.9187610000 
78.80 	 224.9002000 	 1.855375 	 -0.8423615000 	 -1.9161220000 
79.00 	 224.9002000 	 1.855425 	 -0.8432961000 	 -1.9165010000 
79.20 	 224.8971000 	 1.855475 	 -0.8463033000 	 -1.9189830000 
79.40 	 224.8923000 	 1.855500 	 -0.8436871000 	 -1.9165230000 
79.60 	 224.8891000 	 1.855550 	 -0.8430672000 	 -1.9155340000 
79.80 	 224.8875000 	 1.855575 	 -0.8462970000 	 -1.9186590000 
80.00 	 224.8844000 	 1.855625 	 -0.8438396000 	 -1.9166340000 
80.20 	 224.8844000 	 1.855675 	 -0.8434423000 	 -1.9166340000 
80.40 	 224.8891000 	 1.855725 	 -0.8464241000 	 -1.9196320000 
80.60 	 224.8923000 	 1.855775 	 -0.8439605000 	 -1.9182870000 
80.80 	 224.9002000 	 1.855800 	 -0.8426730000 	 -1.9168250000 
81.00 	 224.9002000 	 1.855850 	 -0.8455467000 	 -1.9195940000 
81.20 	 224.9050000 	 1.855875 	 -0.8440654000 	 -1.9191840000 
81.40 	 224.9050000 	 1.855925 	 -0.8422406000 	 -1.9170060000 
81.60 	 224.9050000 	 1.855950 	 -0.8457788000 	 -1.9198830000 
81.80 	 224.9050000 	 1.855975 	 -0.8449777000 	 -1.9195940000 
82.00 	 224.9018000 	 1.856025 	 -0.8425681000 	 -1.9172290000 
82.20 	 224.9002000 	 1.856050 	 -0.8455531000 	 -1.9199090000 
82.40 	 224.9002000 	 1.856100 	 -0.8453274000 	 -1.9200770000 
82.60 	 224.9002000 	 1.856150 	 -0.8424537000 	 -1.9173620000 
82.80 	 224.8971000 	 1.856175 	 -0.8454068000 	 -1.9196610000 
83.00 	 224.8939000 	 1.856225 	 -0.8457088000 	 -1.9201660000 
83.20 	 224.8923000 	 1.856250 	 -0.8428224000 	 -1.9176040000 
83.40 	 224.8859000 	 1.856300 	 -0.8455753000 	 -1.9196260000 
83.60 	 224.8875000 	 1.856350 	 -0.8457120000 	 -1.9206050000 
83.80 	 224.8891000 	 1.856400 	 -0.8429210000 	 -1.9176800000 
84.00 	 224.8923000 	 1.856450 	 -0.8446153000 	 -1.9192280000 
84.20 	 224.8923000 	 1.856475 	 -0.8466244000 	 -1.9208810000 
84.40 	 224.8971000 	 1.856525 	 -0.8431149000 	 -1.9179880000 
84.60 	 224.8971000 	 1.856550 	 -0.8435154000 	 -1.9187010000 
84.80 	 224.8971000 	 1.856600 	 -0.8453655000 	 -1.9207890000 
85.00 	 224.8971000 	 1.856625 	 -0.8423551000 	 -1.9180840000 
85.20 	 224.8971000 	 1.856675 	 -0.8436616000 	 -1.9186660000 
85.40 	 224.8971000 	 1.856725 	 -0.8458614000 	 -1.9210590000 
85.60 	 224.8923000 	 1.856750 	 -0.8441353000 	 -1.9182900000 
85.80 	 224.8971000 	 1.856800 	 -0.8448665000 	 -1.9186590000 
86.00 	 224.8923000 	 1.856825 	 -0.8475654000 	 -1.9212600000 
86.20 	 224.8971000 	 1.856875 	 -0.8444309000 	 -1.9188090000 
86.40 	 224.8971000 	 1.856925 	 -0.8447139000 	 -1.9185610000 
86.60 	 224.9002000 	 1.856950 	 -0.8474954000 	 -1.9212400000 
86.80 	 224.9066000 	 1.857000 	 -0.8448251000 	 -1.9192000000 
87.00 	 224.9082000 	 1.857025 	 -0.8443038000 	 -1.9182590000 
87.20 	 224.9130000 	 1.857075 	 -0.8471680000 	 -1.9212600000 
87.40 	 224.9130000 	 1.857100 	 -0.8457756000 	 -1.9198580000 
87.60 	 224.9130000 	 1.857125 	 -0.8437920000 	 -1.9177790000 
87.80 	 224.9161000 	 1.857150 	 -0.8464496000 	 -1.9209990000 
88.00 	 224.9130000 	 1.857225 	 -0.8463414000 	 -1.9203950000 
88.20 	 224.9146000 	 1.857275 	 -0.8442370000 	 -1.9180970000 
88.40 	 224.9130000 	 1.857300 	 -0.8471394000 	 -1.9207410000 
88.60 	 224.9130000 	 1.857350 	 -0.8462175000 	 -1.9205980000 
88.80 	 224.9130000 	 1.857375 	 -0.8440304000 	 -1.9179950000 
89.00 	 224.9161000 	 1.857425 	 -0.8471298000 	 -1.9203850000 
89.20 	 224.9161000 	 1.857450 	 -0.8469804000 	 -1.9210210000 
89.40 	 224.9161000 	 1.857525 	 -0.8436711000 	 -1.9179150000 
89.60 	 224.9209000 	 1.857550 	 -0.8466308000 	 -1.9203440000 
89.80 	 224.9225000 	 1.857600 	 -0.8463510000 	 -1.9209510000 
90.00 	 224.9209000 	 1.857675 	 -0.8432038000 	 -1.9183730000 
90.20 	 224.9209000 	 1.857700 	 -0.8458328000 	 -1.9204780000 
90.40 	 224.9225000 	 1.857775 	 -0.8465512000 	 -1.9213870000 
90.60 	 224.9241000 	 1.857800 	 -0.8442624000 	 -1.9182970000 
90.80 	 224.9289000 	 1.857850 	 -0.8466275000 	 -1.9200930000 
91.00 	 224.9368000 	 1.857925 	 -0.8480613000 	 -1.9215140000 
91.20 	 224.9447000 	 1.857950 	 -0.8448728000 	 -1.9187990000 
91.40 	 224.9479000 	 1.858000 	 -0.8467833000 	 -1.9202490000 
91.60 	 224.9559000 	 1.858025 	 -0.8482488000 	 -1.9222510000 
91.80 	 224.9559000 	 1.858075 	 -0.8451271000 	 -1.9194540000 
92.00 	 224.9638000 	 1.858100 	 -0.8467134000 	 -1.9199980000 
92.20 	 224.9622000 	 1.858125 	 -0.8486430000 	 -1.9225760000 
92.40 	 224.9638000 	 1.858150 	 -0.8452352000 	 -1.9200450000 
92.60 	 224.9638000 	 1.858175 	 -0.8460903000 	 -1.9201120000 
92.80 	 224.9654000 	 1.858175 	 -0.8482583000 	 -1.9225440000 
93.00 	 224.9654000 	 1.858200 	 -0.8457534000 	 -1.9198860000 
93.20 	 224.9638000 	 1.858225 	 -0.8458741000 	 -1.9199150000 
93.40 	 224.9638000 	 1.858250 	 -0.8486716000 	 -1.9226200000 
93.60 	 224.9591000 	 1.858250 	 -0.8459663000 	 -1.9204580000 
93.80 	 224.9591000 	 1.858300 	 -0.8460172000 	 -1.9197690000 
94.00 	 224.9591000 	 1.858325 	 -0.8486398000 	 -1.9226460000 
94.20 	 224.9559000 	 1.858350 	 -0.8454673000 	 -1.9202680000 
94.40 	 224.9559000 	 1.858375 	 -0.8456771000 	 -1.9196760000 
94.60 	 224.9511000 	 1.858425 	 -0.8487765000 	 -1.9227440000 
94.80 	 224.9495000 	 1.858450 	 -0.8463446000 	 -1.9208080000 
95.00 	 224.9479000 	 1.858475 	 -0.8457629000 	 -1.9199310000 
95.20 	 224.9447000 	 1.858525 	 -0.8489673000 	 -1.9229830000 
95.40 	 224.9432000 	 1.858575 	 -0.8461094000 	 -1.9213290000 
95.60 	 224.9400000 	 1.858600 	 -0.8457756000 	 -1.9201340000 
95.80 	 224.9368000 	 1.858650 	 -0.8482583000 	 -1.9229480000 
96.00 	 224.9400000 	 1.858675 	 -0.8468437000 	 -1.9217840000 
96.20 	 224.9400000 	 1.858725 	 -0.8456771000 	 -1.9201530000 
96.40 	 224.9400000 	 1.858775 	 -0.8491961000 	 -1.9229600000 
96.60 	 224.9400000 	 1.858825 	 -0.8474922000 	 -1.9223250000 
96.80 	 224.9447000 	 1.858850 	 -0.8457947000 	 -1.9201220000 
97.00 	 224.9447000 	 1.858900 	 -0.8487098000 	 -1.9225090000 
97.20 	 224.9511000 	 1.858925 	 -0.8485572000 	 -1.9230720000 
97.40 	 224.9559000 	 1.858975 	 -0.8458328000 	 -1.9202100000 
97.60 	 224.9591000 	 1.859000 	 -0.8483982000 	 -1.9221620000 
97.80 	 224.9638000 	 1.859025 	 -0.8490213000 	 -1.9235130000 
98.00 	 224.9670000 	 1.859050 	 -0.8458424000 	 -1.9207130000 
98.20 	 224.9670000 	 1.859075 	 -0.8475431000 	 -1.9220000000 
98.40 	 224.9670000 	 1.859075 	 -0.8493487000 	 -1.9240510000 
98.60 	 224.9670000 	 1.859100 	 -0.8458487000 	 -1.9212250000 
98.80 	 224.9670000 	 1.859125 	 -0.8472411000 	 -1.9219560000 
99.00 	 224.9638000 	 1.859150 	 -0.8496698000 	 -1.9240510000 
99.20 	 224.9591000 	 1.859150 	 -0.8466880000 	 -1.9216950000 
99.40 	 224.9575000 	 1.859200 	 -0.8476289000 	 -1.9219840000 
99.60 	 224.9591000 	 1.859225 	 -0.8499272000 	 -1.9243560000 
99.80 	 224.9559000 	 1.859250 	 -0.8468914000 	 -1.9219430000 
100.00 	 224.9559000 	 1.859275 	 -0.8473046000 	 -1.9221270000 
100.20 	 224.9511000 	 1.859325 	 -0.8490626000 	 -1.9245020000 
100.40 	 224.9447000 	 1.859350 	 -0.8470408000 	 -1.9222510000 
100.60 	 224.9400000 	 1.859400 	 -0.8474604000 	 -1.9220700000 
100.80 	 224.9368000 	 1.859425 	 -0.8501339000 	 -1.9247530000 
101.00 	 224.9320000 	 1.859475 	 -0.8472157000 	 -1.9223500000 
101.20 	 224.9368000 	 1.859525 	 -0.8472379000 	 -1.9220070000 
101.40 	 224.9368000 	 1.859575 	 -0.8500512000 	 -1.9247120000 
101.60 	 224.9447000 	 1.859625 	 -0.8476766000 	 -1.9229790000 
101.80 	 224.9447000 	 1.859675 	 -0.8467102000 	 -1.9218190000 
102.00 	 224.9479000 	 1.859725 	 -0.8497429000 	 -1.9244890000 
102.20 	 224.9511000 	 1.859750 	 -0.8480930000 	 -1.9236790000 
102.40 	 224.9511000 	 1.859775 	 -0.8462429000 	 -1.9215870000 
102.60 	 224.9559000 	 1.859800 	 -0.8489609000 	 -1.9240570000 
102.80 	 224.9591000 	 1.859850 	 -0.8484332000 	 -1.9242480000 
103.00 	 224.9638000 	 1.859875 	 -0.8460712000 	 -1.9217750000 
103.20 	 224.9638000 	 1.859875 	 -0.8490213000 	 -1.9241590000 
103.40 	 224.9686000 	 1.859925 	 -0.8489704000 	 -1.9246040000 
103.60 	 224.9718000 	 1.859925 	 -0.8461125000 	 -1.9218790000 
103.80 	 224.9749000 	 1.859950 	 -0.8486812000 	 -1.9240570000 
104.00 	 224.9749000 	 1.859975 	 -0.8486239000 	 -1.9245720000 
104.20 	 224.9749000 	 1.860000 	 -0.8458519000 	 -1.9220260000 
104.40 	 224.9734000 	 1.860000 	 -0.8486144000 	 -1.9242130000 
104.60 	 224.9718000 	 1.860025 	 -0.8490086000 	 -1.9248610000 
104.80 	 224.9686000 	 1.860050 	 -0.8461094000 	 -1.9223020000 
105.00 	 224.9670000 	 1.860075 	 -0.8483760000 	 -1.9240090000 
105.20 	 224.9638000 	 1.860100 	 -0.8493042000 	 -1.9252490000 
105.40 	 224.9591000 	 1.860100 	 -0.8461062000 	 -1.9224610000 
105.60 	 224.9559000 	 1.860150 	 -0.8478991000 	 -1.9236500000 
105.80 	 224.9559000 	 1.860175 	 -0.8497079000 	 -1.9255670000 
106.00 	 224.9559000 	 1.860200 	 -0.8466148000 	 -1.9230490000 
106.20 	 224.9527000 	 1.860225 	 -0.8478419000 	 -1.9236280000 
106.40 	 224.9511000 	 1.860275 	 -0.8498510000 	 -1.9259610000 
106.60 	 224.9511000 	 1.860300 	 -0.8472411000 	 -1.9234120000 
106.80 	 224.9511000 	 1.860325 	 -0.8475876000 	 -1.9234120000 
107.00 	 224.9511000 	 1.860350 	 -0.8503469000 	 -1.9258850000 
107.20 	 224.9511000 	 1.860375 	 -0.8476448000 	 -1.9238060000 
107.40 	 224.9559000 	 1.860425 	 -0.8474318000 	 -1.9232500000 
107.60 	 224.9559000 	 1.860450 	 -0.8502102000 	 -1.9259420000 
107.80 	 224.9527000 	 1.860475 	 -0.8480199000 	 -1.9242060000 
108.00 	 224.9511000 	 1.860500 	 -0.8474382000 	 -1.9230720000 
108.20 	 224.9511000 	 1.860525 	 -0.8505376000 	 -1.9259830000 
108.40 	 224.9511000 	 1.860575 	 -0.8485444000 	 -1.9247090000 
108.60 	 224.9511000 	 1.860600 	 -0.8472283000 	 -1.9229950000 
108.80 	 224.9511000 	 1.860625 	 -0.8502865000 	 -1.9253830000 
109.00 	 224.9511000 	 1.860650 	 -0.8490944000 	 -1.9247400000 
109.20 	 224.9511000 	 1.860675 	 -0.8464432000 	 -1.9224870000 
109.40 	 224.9511000 	 1.860725 	 -0.8495681000 	 -1.9247340000 
109.60 	 224.9511000 	 1.860750 	 -0.8492406000 	 -1.9245780000 
109.80 	 224.9527000 	 1.860775 	 -0.8465576000 	 -1.9224680000 
110.00 	 224.9511000 	 1.860800 	 -0.8490722000 	 -1.9249090000 
110.20 	 224.9495000 	 1.860825 	 -0.8493360000 	 -1.9253980000 
110.40 	 224.9479000 	 1.860875 	 -0.8464177000 	 -1.9230330000 
110.60 	 224.9479000 	 1.860900 	 -0.8487924000 	 -1.9239010000 
110.80 	 224.9511000 	 1.860950 	 -0.8494949000 	 -1.9252650000 
111.00 	 224.9559000 	 1.860975 	 -0.8464940000 	 -1.9231190000 
111.20 	 224.9591000 	 1.861000 	 -0.8484840000 	 -1.9244670000 
111.40 	 224.9638000 	 1.861025 	 -0.8500798000 	 -1.9251160000 
111.60 	 224.9686000 	 1.861050 	 -0.8419259000 	 -1.9223470000 
111.80 	 224.9702000 	 1.861075 	 -0.8484554000 	 -1.9233420000 
112.00 	 224.9749000 	 1.861100 	 -0.8506839000 	 -1.9260530000 
112.20 	 224.9749000 	 1.861125 	 -0.8472411000 	 -1.9232810000 
112.40 	 224.9749000 	 1.861125 	 -0.8487034000 	 -1.9241520000 
112.60 	 224.9749000 	 1.861150 	 -0.8506711000 	 -1.9252240000 
112.80 	 224.9718000 	 1.861175 	 -0.8475431000 	 -1.9225760000 
113.00 	 224.9734000 	 1.861200 	 -0.8482965000 	 -1.9227630000 
113.20 	 224.9718000 	 1.861200 	 -0.8505122000 	 -1.9254880000 
113.40 	 224.9670000 	 1.861225 	 -0.8477815000 	 -1.9234980000 
113.60 	 224.9670000 	 1.861250 	 -0.8476639000 	 -1.9227630000 
113.80 	 224.9670000 	 1.861275 	 -0.8504868000 	 -1.9256080000 
114.00 	 224.9670000 	 1.861300 	 -0.8479786000 	 -1.9238220000 
114.20 	 224.9638000 	 1.861300 	 -0.8474255000 	 -1.9223470000 
114.40 	 224.9638000 	 1.861325 	 -0.8507506000 	 -1.9253350000 
114.60 	 224.9591000 	 1.861350 	 -0.8484840000 	 -1.9243020000 
114.80 	 224.9559000 	 1.861375 	 -0.8472316000 	 -1.9225370000 
115.00 	 224.9511000 	 1.861425 	 -0.8506425000 	 -1.9255000000 
115.20 	 224.9479000 	 1.861450 	 -0.8487701000 	 -1.9243240000 
115.40 	 224.9479000 	 1.861475 	 -0.8468183000 	 -1.9221400000 
115.60 	 224.9479000 	 1.861525 	 -0.8501625000 	 -1.9250930000 
115.80 	 224.9447000 	 1.861550 	 -0.8487034000 	 -1.9246710000 
116.00 	 224.9447000 	 1.861600 	 -0.8467643000 	 -1.9215300000 
116.20 	 224.9447000 	 1.861625 	 -0.8485985000 	 -1.9246800000 
116.40 	 224.9479000 	 1.861675 	 -0.8485317000 	 -1.9252050000 
116.60 	 224.9479000 	 1.861725 	 -0.8457915000 	 -1.9239520000 
116.80 	 224.9511000 	 1.861750 	 -0.8490181000 	 -1.9261800000 
117.00 	 224.9559000 	 1.861775 	 -0.8488750000 	 -1.9268770000 
117.20 	 224.9559000 	 1.861825 	 -0.8464336000 	 -1.9242410000 
117.40 	 224.9606000 	 1.861850 	 -0.8494250000 	 -1.9263550000 
117.60 	 224.9638000 	 1.861875 	 -0.8500957000 	 -1.9270040000 
117.80 	 224.9686000 	 1.861875 	 -0.8464845000 	 -1.9240950000 
118.00 	 224.9749000 	 1.861900 	 -0.8484077000 	 -1.9253410000 
118.20 	 224.9797000 	 1.861925 	 -0.8508269000 	 -1.9270130000 
118.40 	 224.9797000 	 1.861950 	 -0.8454704000 	 -1.9246960000 
118.60 	 224.9749000 	 1.861950 	 -0.8511321000 	 -1.9273120000 
118.80 	 224.9718000 	 1.861950 	 -0.8535767000 	 -1.9299920000 
119.00 	 224.9638000 	 1.861975 	 -0.8503437000 	 -1.9272800000 
119.20 	 224.9559000 	 1.862000 	 -0.8511321000 	 -1.9274580000 
119.40 	 224.9479000 	 1.862050 	 -0.8534272000 	 -1.9300520000 
119.60 	 224.9368000 	 1.862075 	 -0.8504518000 	 -1.9277570000 
119.80 	 224.9257000 	 1.862125 	 -0.8501212000 	 -1.9271280000 
120.00 	 224.9146000 	 1.862175 	 -0.8531411000 	 -1.9299760000 
120.20 	 224.9082000 	 1.862225 	 -0.8510081000 	 -1.9286920000 
120.40 	 224.9050000 	 1.862250 	 -0.8499463000 	 -1.9266030000 
120.60 	 224.9050000 	 1.862300 	 -0.8533065000 	 -1.9293630000 
120.80 	 224.9082000 	 1.862325 	 -0.8515771000 	 -1.9286410000 
121.00 	 224.9146000 	 1.862375 	 -0.8491611000 	 -1.9266450000 
121.20 	 224.9209000 	 1.862400 	 -0.8525880000 	 -1.9292010000 
121.40 	 224.9241000 	 1.862450 	 -0.8517964000 	 -1.9290450000 
121.60 	 224.9305000 	 1.862500 	 -0.8496411000 	 -1.9274300000 
121.80 	 224.9320000 	 1.862550 	 -0.8524609000 	 -1.9299380000 
122.00 	 224.9368000 	 1.862600 	 -0.8522860000 	 -1.9305230000 
122.20 	 224.9368000 	 1.862650 	 -0.8495681000 	 -1.9281710000 
122.40 	 224.9447000 	 1.862700 	 -0.8518982000 	 -1.9302500000 
122.60 	 224.9479000 	 1.862750 	 -0.8526548000 	 -1.9310860000 
122.80 	 224.9527000 	 1.862775 	 -0.8495617000 	 -1.9283800000 
123.00 	 224.9575000 	 1.862800 	 -0.8517615000 	 -1.9297600000 
123.20 	 224.9670000 	 1.862825 	 -0.8529568000 	 -1.9313680000 
123.40 	 224.9718000 	 1.862850 	 -0.8498446000 	 -1.9286250000 
123.60 	 224.9749000 	 1.862875 	 -0.8515167000 	 -1.9296900000 
123.80 	 224.9813000 	 1.862900 	 -0.8533859000 	 -1.9315850000 
124.00 	 224.9877000 	 1.862900 	 -0.8510081000 	 -1.9270010000 
124.20 	 224.9908000 	 1.862925 	 -0.8517647000 	 -1.9274270000 
124.40 	 224.9908000 	 1.862925 	 -0.8542983000 	 -1.9301510000 
124.60 	 224.9956000 	 1.862950 	 -0.8510494000 	 -1.9274900000 
124.80 	 224.9908000 	 1.862925 	 -0.8509827000 	 -1.9278080000 
125.00 	 224.9877000 	 1.862925 	 -0.8538278000 	 -1.9305360000 
125.20 	 224.9797000 	 1.862925 	 -0.8508778000 	 -1.9282820000 
125.40 	 224.9718000 	 1.862925 	 -0.8503850000 	 -1.9275350000 
125.60 	 224.9654000 	 1.862950 	 -0.8524068000 	 -1.9308530000 
125.80 	 224.9591000 	 1.862975 	 -0.8487892000 	 -1.9288950000 
126.00 	 224.9575000 	 1.863000 	 -0.8472347000 	 -1.9277570000 
126.20 	 224.9511000 	 1.863025 	 -0.8500131000 	 -1.9307680000 
126.40 	 224.9463000 	 1.863075 	 -0.8488973000 	 -1.9293560000 
126.60 	 224.9447000 	 1.863100 	 -0.8473969000 	 -1.9274770000 
126.80 	 224.9320000 	 1.863150 	 -0.8511798000 	 -1.9303510000 
127.00 	 224.9289000 	 1.863200 	 -0.8497842000 	 -1.9295720000 
127.20 	 224.9241000 	 1.863250 	 -0.8468151000 	 -1.9272990000 
127.40 	 224.9241000 	 1.863300 	 -0.8508015000 	 -1.9300870000 
127.60 	 224.9209000 	 1.863375 	 -0.8499749000 	 -1.9298360000 
127.80 	 224.9241000 	 1.863375 	 -0.8475145000 	 -1.9270860000 
128.00 	 224.9289000 	 1.863450 	 -0.8512433000 	 -1.9297470000 
128.20 	 224.9320000 	 1.863525 	 -0.8511575000 	 -1.9302370000 
128.40 	 224.9368000 	 1.863575 	 -0.8479722000 	 -1.9273150000 
128.60 	 224.9447000 	 1.863600 	 -0.8516312000 	 -1.9294100000 
128.80 	 224.9511000 	 1.863650 	 -0.8522574000 	 -1.9304980000 
129.00 	 224.9591000 	 1.863675 	 -0.8488623000 	 -1.9275090000 
129.20 	 224.9654000 	 1.863700 	 -0.8510430000 	 -1.9289880000 
129.40 	 224.9734000 	 1.863725 	 -0.8526294000 	 -1.9306850000 
129.60 	 224.9829000 	 1.863750 	 -0.8490245000 	 -1.9277950000 
129.80 	 224.9877000 	 1.863750 	 -0.8512402000 	 -1.9290990000 
130.00 	 224.9940000 	 1.863750 	 -0.8482234000 	 -1.9323290000 
130.20 	 224.9956000 	 1.863750 	 -0.8451621000 	 -1.9296550000 
130.40 	 224.9956000 	 1.863750 	 -0.8463224000 	 -1.9303540000 
130.60 	 224.9893000 	 1.863750 	 -0.8484713000 	 -1.9325510000 
130.80 	 224.9829000 	 1.863750 	 -0.8454609000 	 -1.9297950000 
131.00 	 224.9749000 	 1.863775 	 -0.8508078000 	 -1.9297380000 
131.20 	 224.9718000 	 1.863775 	 -0.8534145000 	 -1.9323030000 
131.40 	 224.9718000 	 1.863825 	 -0.8503787000 	 -1.9299320000 
131.60 	 224.9670000 	 1.863825 	 -0.8500894000 	 -1.9292800000 
131.80 	 224.9670000 	 1.863850 	 -0.8529727000 	 -1.9320460000 
132.00 	 224.9670000 	 1.863875 	 -0.8504677000 	 -1.9307680000 
132.20 	 224.9638000 	 1.863875 	 -0.8496062000 	 -1.9298040000 
132.40 	 224.9591000 	 1.863925 	 -0.8524036000 	 -1.9326690000 
132.60 	 224.9559000 	 1.863925 	 -0.8502579000 	 -1.9309490000 
132.80 	 224.9511000 	 1.863975 	 -0.8489354000 	 -1.9295090000 
133.00 	 224.9479000 	 1.864000 	 -0.8523400000 	 -1.9323730000 
133.20 	 224.9447000 	 1.864025 	 -0.8504963000 	 -1.9311840000 
133.40 	 224.9447000 	 1.864075 	 -0.8489704000 	 -1.9294580000 
133.60 	 224.9400000 	 1.864125 	 -0.8523210000 	 -1.9322620000 
133.80 	 224.9400000 	 1.864150 	 -0.8507919000 	 -1.9313840000 
134.00 	 224.9400000 	 1.864200 	 -0.8487892000 	 -1.9293500000 
134.20 	 224.9447000 	 1.864225 	 -0.8520349000 	 -1.9321700000 
134.40 	 224.9479000 	 1.864275 	 -0.8510939000 	 -1.9318230000 
134.60 	 224.9511000 	 1.864325 	 -0.8485222000 	 -1.9295690000 
134.80 	 224.9559000 	 1.864350 	 -0.8517488000 	 -1.9321890000 
135.00 	 224.9559000 	 1.864375 	 -0.8512179000 	 -1.9321980000 
135.20 	 224.9591000 	 1.864400 	 -0.8478324000 	 -1.9296650000 
135.40 	 224.9638000 	 1.864425 	 -0.8511829000 	 -1.9317530000 
135.60 	 224.9670000 	 1.864475 	 -0.8507156000 	 -1.9322110000 
135.80 	 224.9718000 	 1.864475 	 -0.8478578000 	 -1.9304980000 
136.00 	 224.9749000 	 1.864500 	 -0.8505567000 	 -1.9324620000 
136.20 	 224.9797000 	 1.864500 	 -0.8510240000 	 -1.9333330000 
136.40 	 224.9829000 	 1.864525 	 -0.8495903000 	 -1.9311430000 
136.60 	 224.9829000 	 1.864525 	 -0.8516884000 	 -1.9328880000 
136.80 	 224.9845000 	 1.864550 	 -0.8526770000 	 -1.9341980000 
137.00 	 224.9877000 	 1.864550 	 -0.8496475000 	 -1.9306690000 
137.20 	 224.9877000 	 1.864550 	 -0.8506139000 	 -1.9319060000 
137.40 	 224.9877000 	 1.864575 	 -0.8520572000 	 -1.9336450000 
137.60 	 224.9829000 	 1.864575 	 -0.8492406000 	 -1.9311900000 
137.80 	 224.9797000 	 1.864600 	 -0.8508651000 	 -1.9320580000 
138.00 	 224.9718000 	 1.864600 	 -0.8533319000 	 -1.9346140000 
138.20 	 224.9606000 	 1.864625 	 -0.8503119000 	 -1.9322810000 
138.40 	 224.9511000 	 1.864650 	 -0.8516216000 	 -1.9327740000 
138.60 	 224.9447000 	 1.864675 	 -0.8532906000 	 -1.9350660000 
138.80 	 224.9400000 	 1.864725 	 -0.8502038000 	 -1.9323790000 
139.00 	 224.9368000 	 1.864775 	 -0.8512497000 	 -1.9326690000 
139.20 	 224.9368000 	 1.864825 	 -0.8532651000 	 -1.9349580000 
139.40 	 224.9368000 	 1.864875 	 -0.8503501000 	 -1.9326150000 
139.60 	 224.9320000 	 1.864925 	 -0.8505948000 	 -1.9323250000 
139.80 	 224.9320000 	 1.864975 	 -0.8532937000 	 -1.9350430000 
140.00 	 224.9368000 	 1.865025 	 -0.8502579000 	 -1.9326530000 
140.20 	 224.9400000 	 1.865075 	 -0.8509477000 	 -1.9325220000 
140.40 	 224.9447000 	 1.865125 	 -0.8534145000 	 -1.9350720000 
140.60 	 224.9479000 	 1.865150 	 -0.8506171000 	 -1.9330410000 
140.80 	 224.9559000 	 1.865175 	 -0.8497779000 	 -1.9321310000 
141.00 	 224.9606000 	 1.865225 	 -0.8523400000 	 -1.9350150000 
141.20 	 224.9654000 	 1.865250 	 -0.8498287000 	 -1.9332470000 
141.40 	 224.9718000 	 1.865250 	 -0.8488401000 	 -1.9320650000 
141.60 	 224.9749000 	 1.865275 	 -0.8530490000 	 -1.9351070000 
141.80 	 224.9749000 	 1.865300 	 -0.8508237000 	 -1.9334790000 
142.00 	 224.9749000 	 1.865325 	 -0.8499718000 	 -1.9320520000 
142.20 	 224.9749000 	 1.865350 	 -0.8528964000 	 -1.9349040000 
142.40 	 224.9718000 	 1.865375 	 -0.8513260000 	 -1.9334220000 
142.60 	 224.9670000 	 1.865375 	 -0.8497556000 	 -1.9309680000 
142.80 	 224.9606000 	 1.865400 	 -0.8532143000 	 -1.9338230000 
143.00 	 224.9559000 	 1.865425 	 -0.8519586000 	 -1.9334130000 
143.20 	 224.9479000 	 1.865450 	 -0.8497970000 	 -1.9307800000 
143.40 	 224.9447000 	 1.865500 	 -0.8530045000 	 -1.9337110000 
143.60 	 224.9400000 	 1.865525 	 -0.8521907000 	 -1.9337400000 
143.80 	 224.9368000 	 1.865575 	 -0.8498096000 	 -1.9311170000 
144.00 	 224.9368000 	 1.865625 	 -0.8526707000 	 -1.9337300000 
144.20 	 224.9368000 	 1.865675 	 -0.8523560000 	 -1.9338450000 
144.40 	 224.9368000 	 1.865725 	 -0.8495395000 	 -1.9311900000 
144.60 	 224.9368000 	 1.865775 	 -0.8524990000 	 -1.9334790000 
144.80 	 224.9447000 	 1.865825 	 -0.8527024000 	 -1.9343950000 
145.00 	 224.9511000 	 1.865850 	 -0.8497779000 	 -1.9312250000 
145.20 	 224.9591000 	 1.865900 	 -0.8522351000 	 -1.9331230000 
145.40 	 224.9638000 	 1.865925 	 -0.8532651000 	 -1.9341060000 
145.60 	 224.9734000 	 1.865925 	 -0.8500163000 	 -1.9311590000 
145.80 	 224.9797000 	 1.865975 	 -0.8516312000 	 -1.9322240000 
146.00 	 224.9829000 	 1.865950 	 -0.8517933000 	 -1.9346360000 
146.20 	 224.9877000 	 1.865975 	 -0.8511448000 	 -1.9334410000 
146.40 	 224.9877000 	 1.866000 	 -0.8524482000 	 -1.9340070000 
146.60 	 224.9877000 	 1.866025 	 -0.8543364000 	 -1.9365720000 
146.80 	 224.9877000 	 1.866000 	 -0.8517711000 	 -1.9342040000 
147.00 	 224.9877000 	 1.866000 	 -0.8523655000 	 -1.9342580000 
147.20 	 224.9829000 	 1.866025 	 -0.8548069000 	 -1.9369730000 
147.40 	 224.9829000 	 1.866050 	 -0.8519014000 	 -1.9347250000 
147.60 	 224.9797000 	 1.866075 	 -0.8515994000 	 -1.9340100000 
147.80 	 224.9797000 	 1.866050 	 -0.8550771000 	 -1.9367280000 
148.00 	 224.9749000 	 1.866075 	 -0.8527310000 	 -1.9355230000 
148.20 	 224.9670000 	 1.866075 	 -0.8514373000 	 -1.9339400000 
148.40 	 224.9638000 	 1.866100 	 -0.8546925000 	 -1.9367980000 
148.60 	 224.9527000 	 1.866125 	 -0.8527247000 	 -1.9357520000 
148.80 	 224.9479000 	 1.866175 	 -0.8512115000 	 -1.9338320000 
149.00 	 224.9400000 	 1.866200 	 -0.8545653000 	 -1.9366490000 
149.20 	 224.9384000 	 1.866250 	 -0.8531475000 	 -1.9358540000 
149.40 	 224.9368000 	 1.866275 	 -0.8512306000 	 -1.9336320000 
149.60 	 224.9368000 	 1.866350 	 -0.8543364000 	 -1.9363820000 
149.80 	 224.9368000 	 1.866375 	 -0.8535417000 	 -1.9363500000 
150.00 	 224.9368000 	 1.866450 	 -0.8509286000 	 -1.9337460000 
150.20 	 224.9400000 	 1.866475 	 -0.8537706000 	 -1.9359430000 
150.40 	 224.9432000 	 1.866525 	 -0.8540122000 	 -1.9367150000 
150.60 	 224.9479000 	 1.866575 	 -0.8509254000 	 -1.9337620000 
150.80 	 224.9543000 	 1.866600 	 -0.8535926000 	 -1.9357780000 
151.00 	 224.9591000 	 1.866625 	 -0.8540630000 	 -1.9369760000 
151.20 	 224.9638000 	 1.866675 	 -0.8509414000 	 -1.9339210000 
151.40 	 224.9670000 	 1.866675 	 -0.8532746000 	 -1.9354500000 
151.60 	 224.9718000 	 1.866725 	 -0.8543873000 	 -1.9371990000 
151.80 	 224.9765000 	 1.866725 	 -0.8509922000 	 -1.9344970000 
152.00 	 224.9797000 	 1.866725 	 -0.8527787000 	 -1.9356190000 
152.20 	 224.9877000 	 1.866775 	 -0.8544413000 	 -1.9375230000 
152.40 	 224.9908000 	 1.866750 	 -0.8517997000 	 -1.9349070000 
152.60 	 224.9956000 	 1.866750 	 -0.8526738000 	 -1.9352590000 
152.80 	 224.9956000 	 1.866750 	 -0.8551089000 	 -1.9376410000 
153.00 	 224.9956000 	 1.866750 	 -0.8521557000 	 -1.9354920000 
153.20 	 224.9956000 	 1.866750 	 -0.8519300000 	 -1.9347160000 
153.40 	 224.9940000 	 1.866750 	 -0.8551788000 	 -1.9376600000 
153.60 	 224.9956000 	 1.866750 	 -0.8527120000 	 -1.9359400000 
153.80 	 224.9924000 	 1.866750 	 -0.8517234000 	 -1.9345320000 
154.00 	 224.9908000 	 1.866750 	 -0.8549595000 	 -1.9375290000 
154.20 	 224.9877000 	 1.866750 	 -0.8535385000 	 -1.9365440000 
154.40 	 224.9829000 	 1.866775 	 -0.8518569000 	 -1.9342710000 
154.60 	 224.9749000 	 1.866775 	 -0.8553155000 	 -1.9370590000 
154.80 	 224.9718000 	 1.866800 	 -0.8542156000 	 -1.9367410000 
155.00 	 224.9670000 	 1.866825 	 -0.8519046000 	 -1.9341150000 
155.20 	 224.9638000 	 1.866825 	 -0.8550262000 	 -1.9365060000 
155.40 	 224.9559000 	 1.866875 	 -0.8545335000 	 -1.9367500000 
155.60 	 224.9559000 	 1.866900 	 -0.8517964000 	 -1.9341120000 
155.80 	 224.9511000 	 1.866925 	 -0.8548196000 	 -1.9364990000 
156.00 	 224.9479000 	 1.866950 	 -0.8545939000 	 -1.9367440000 
156.20 	 224.9479000 	 1.866975 	 -0.8516915000 	 -1.9341340000 
156.40 	 224.9463000 	 1.867025 	 -0.8544890000 	 -1.9363020000 
156.60 	 224.9479000 	 1.867075 	 -0.8544064000 	 -1.9369570000 
156.80 	 224.9479000 	 1.867125 	 -0.8516534000 	 -1.9342100000 
157.00 	 224.9511000 	 1.867150 	 -0.8539104000 	 -1.9358570000 
157.20 	 224.9527000 	 1.867175 	 -0.8550262000 	 -1.9372650000 
157.40 	 224.9559000 	 1.867225 	 -0.8516598000 	 -1.9343890000 
157.60 	 224.9622000 	 1.867250 	 -0.8534018000 	 -1.9354880000 
157.80 	 224.9638000 	 1.867275 	 -0.8549277000 	 -1.9372910000 
158.00 	 224.9670000 	 1.867300 	 -0.8518124000 	 -1.9345950000 
158.20 	 224.9718000 	 1.867325 	 -0.8532683000 	 -1.9354630000 
158.40 	 224.9749000 	 1.867325 	 -0.8546765000 	 -1.9374150000 
158.60 	 224.9749000 	 1.867350 	 -0.8511479000 	 -1.9344270000 
158.80 	 224.9797000 	 1.867375 	 -0.8525562000 	 -1.9352630000 
159.00 	 224.9797000 	 1.867375 	 -0.8550199000 	 -1.9375550000 
159.20 	 224.9829000 	 1.867400 	 -0.8517265000 	 -1.9345860000 
159.40 	 224.9797000 	 1.867425 	 -0.8528519000 	 -1.9351260000 
159.60 	 224.9797000 	 1.867400 	 -0.8551407000 	 -1.9382250000 
159.80 	 224.9797000 	 1.867400 	 -0.8520953000 	 -1.9355360000 
160.00 	 224.9797000 	 1.867425 	 -0.8527438000 	 -1.9357050000 
160.20 	 224.9749000 	 1.867450 	 -0.8550389000 	 -1.9381810000 
160.40 	 224.9749000 	 1.867475 	 -0.8520476000 	 -1.9359270000 
160.60 	 224.9749000 	 1.867475 	 -0.8520953000 	 -1.9353800000 
160.80 	 224.9749000 	 1.867500 	 -0.8549563000 	 -1.9381870000 
161.00 	 224.9749000 	 1.867525 	 -0.8527024000 	 -1.9364800000 
161.20 	 224.9734000 	 1.867525 	 -0.8517711000 	 -1.9351930000 
161.40 	 224.9749000 	 1.867550 	 -0.8548069000 	 -1.9380220000 
161.60 	 224.9718000 	 1.867575 	 -0.8529441000 	 -1.9368590000 
161.80 	 224.9718000 	 1.867600 	 -0.8513101000 	 -1.9348970000 
162.00 	 224.9670000 	 1.867625 	 -0.8545303000 	 -1.9377900000 
162.20 	 224.9670000 	 1.867625 	 -0.8533478000 	 -1.9371990000 
162.40 	 224.9670000 	 1.867650 	 -0.8514309000 	 -1.9349800000 
162.60 	 224.9670000 	 1.867675 	 -0.8545113000 	 -1.9375510000 
162.80 	 224.9718000 	 1.867700 	 -0.8534749000 	 -1.9375360000 
163.00 	 224.9718000 	 1.867725 	 -0.8511956000 	 -1.9348620000 
163.20 	 224.9718000 	 1.867725 	 -0.8539454000 	 -1.9372940000 
163.40 	 224.9670000 	 1.867750 	 -0.8537706000 	 -1.9379170000 
163.60 	 224.9654000 	 1.867775 	 -0.8510367000 	 -1.9349830000 
163.80 	 224.9638000 	 1.867800 	 -0.8534622000 	 -1.9367850000 
164.00 	 224.9591000 	 1.867825 	 -0.8540789000 	 -1.9381650000 
164.20 	 224.9591000 	 1.867850 	 -0.8510844000 	 -1.9349960000 
164.40 	 224.9591000 	 1.867875 	 -0.8534463000 	 -1.9367190000 
164.60 	 224.9622000 	 1.867900 	 -0.8542538000 	 -1.9382570000 
164.80 	 224.9638000 	 1.867925 	 -0.8509572000 	 -1.9352720000 
165.00 	 224.9702000 	 1.867975 	 -0.8527915000 	 -1.9363500000 
165.20 	 224.9749000 	 1.867975 	 -0.8549659000 	 -1.9383270000 
165.40 	 224.9829000 	 1.868000 	 -0.8516884000 	 -1.9355490000 
165.60 	 224.9908000 	 1.868025 	 -0.8525785000 	 -1.9358290000 
165.80 	 224.9956000 	 1.868000 	 -0.8547338000 	 -1.9380920000 
166.00 	 224.9988000 	 1.868000 	 -0.8518950000 	 -1.9359650000 
166.20 	 224.9988000 	 1.868000 	 -0.8515708000 	 -1.9352310000 
166.40 	 224.9988000 	 1.868000 	 -0.8545558000 	 -1.9380790000 
166.60 	 224.9988000 	 1.868000 	 -0.8521811000 	 -1.9365630000 
166.80 	 224.9956000 	 1.868000 	 -0.8514087000 	 -1.9350810000 
167.00 	 224.9956000 	 1.868000 	 -0.8543301000 	 -1.9380160000 
167.20 	 224.9908000 	 1.868000 	 -0.8522034000 	 -1.9366040000 
167.40 	 224.9908000 	 1.868000 	 -0.8507569000 	 -1.9348340000 
167.60 	 224.9877000 	 1.868000 	 -0.8538501000 	 -1.9376090000 
167.80 	 224.9829000 	 1.868000 	 -0.8527724000 	 -1.9370460000 
168.00 	 224.9749000 	 1.868000 	 -0.8506743000 	 -1.9347190000 
168.20 	 224.9718000 	 1.868025 	 -0.8546257000 	 -1.9372080000 
168.40 	 224.9670000 	 1.868050 	 -0.8542315000 	 -1.9375960000 
168.60 	 224.9638000 	 1.868075 	 -0.8512179000 	 -1.9347380000 
168.80 	 224.9591000 	 1.868100 	 -0.8539772000 	 -1.9368390000 
169.00 	 224.9591000 	 1.868125 	 -0.8543841000 	 -1.9378120000 
169.20 	 224.9591000 	 1.868150 	 -0.8512115000 	 -1.9349230000 
169.40 	 224.9591000 	 1.868175 	 -0.8535894000 	 -1.9367250000 
169.60 	 224.9575000 	 1.868225 	 -0.8545272000 	 -1.9380220000 
169.80 	 224.9559000 	 1.868250 	 -0.8514404000 	 -1.9351390000 
170.00 	 224.9591000 	 1.868275 	 -0.8531666000 	 -1.9360730000 
170.20 	 224.9591000 	 1.868300 	 -0.8549817000 	 -1.9381460000 
170.40 	 224.9591000 	 1.868325 	 -0.8515739000 	 -1.9354030000 
170.60 	 224.9591000 	 1.868375 	 -0.8530299000 	 -1.9358980000 
170.80 	 224.9638000 	 1.868375 	 -0.8550072000 	 -1.9382670000 
171.00 	 224.9638000 	 1.868425 	 -0.8520444000 	 -1.9358700000 
171.20 	 224.9670000 	 1.868425 	 -0.8526802000 	 -1.9356790000 
171.40 	 224.9718000 	 1.868450 	 -0.8552201000 	 -1.9382600000 
171.60 	 224.9749000 	 1.868475 	 -0.8521335000 	 -1.9360220000 
171.80 	 224.9734000 	 1.868475 	 -0.8523877000 	 -1.9353010000 
172.00 	 224.9749000 	 1.868525 	 -0.8552520000 	 -1.9382060000 
172.20 	 224.9749000 	 1.868525 	 -0.8528550000 	 -1.9363560000 
172.40 	 224.9749000 	 1.868550 	 -0.8521684000 	 -1.9350810000 
172.60 	 224.9749000 	 1.868575 	 -0.8552361000 	 -1.9381590000 
172.80 	 224.9797000 	 1.868575 	 -0.8532460000 	 -1.9367950000 
173.00 	 224.9797000 	 1.868625 	 -0.8515739000 	 -1.9348810000 
173.20 	 224.9829000 	 1.868600 	 -0.8557288000 	 -1.9387210000 
173.40 	 224.9877000 	 1.868600 	 -0.8546543000 	 -1.9381430000 
173.60 	 224.9908000 	 1.868600 	 -0.8521811000 	 -1.9357200000 
173.80 	 224.9940000 	 1.868600 	 -0.8554077000 	 -1.9380250000 
174.00 	 224.9956000 	 1.868600 	 -0.8550803000 	 -1.9386160000 
174.20 	 224.9908000 	 1.868600 	 -0.8523496000 	 -1.9357680000 
174.40 	 224.9908000 	 1.868600 	 -0.8548991000 	 -1.9378850000 
174.60 	 224.9908000 	 1.868600 	 -0.8552424000 	 -1.9387630000 
174.80 	 224.9877000 	 1.868625 	 -0.8520444000 	 -1.9359750000 
175.00 	 224.9877000 	 1.868625 	 -0.8543682000 	 -1.9373380000 
175.20 	 224.9877000 	 1.868650 	 -0.8554681000 	 -1.9390520000 
175.40 	 224.9845000 	 1.868650 	 -0.8522129000 	 -1.9360480000 
175.60 	 224.9829000 	 1.868650 	 -0.8537133000 	 -1.9369250000 
175.80 	 224.9829000 	 1.868675 	 -0.8555603000 	 -1.9392360000 
176.00 	 224.9797000 	 1.868675 	 -0.8524323000 	 -1.9367500000 
176.20 	 224.9749000 	 1.868700 	 -0.8528646000 	 -1.9366710000 
176.40 	 224.9749000 	 1.868700 	 -0.8558019000 	 -1.9394460000 
176.60 	 224.9718000 	 1.868725 	 -0.8526039000 	 -1.9371030000 
176.80 	 224.9670000 	 1.868750 	 -0.8532619000 	 -1.9368900000 
177.00 	 224.9638000 	 1.868775 	 -0.8555317000 	 -1.9394490000 
177.20 	 224.9591000 	 1.868775 	 -0.8528996000 	 -1.9372110000 
177.40 	 224.9559000 	 1.868825 	 -0.8529504000 	 -1.9365880000 
177.60 	 224.9559000 	 1.868850 	 -0.8555317000 	 -1.9393980000 
177.80 	 224.9511000 	 1.868875 	 -0.8531125000 	 -1.9375640000 
178.00 	 224.9511000 	 1.868900 	 -0.8528296000 	 -1.9364360000 
178.20 	 224.9511000 	 1.868950 	 -0.8556493000 	 -1.9393440000 
178.40 	 224.9511000 	 1.868975 	 -0.8534813000 	 -1.9378850000 
178.60 	 224.9559000 	 1.869000 	 -0.8522924000 	 -1.9362390000 
178.80 	 224.9575000 	 1.869025 	 -0.8558305000 	 -1.9391660000 
179.00 	 224.9638000 	 1.869050 	 -0.8538659000 	 -1.9381810000 
179.20 	 224.9670000 	 1.869075 	 -0.8523591000 	 -1.9360960000 
179.40 	 224.9718000 	 1.869100 	 -0.8553250000 	 -1.9387630000 
179.60 	 224.9718000 	 1.869125 	 -0.8545144000 	 -1.9388290000 
179.80 	 224.9734000 	 1.869125 	 -0.8516502000 	 -1.9361910000 
180.00 	 224.9797000 	 1.869150 	 -0.8546035000 	 -1.9383460000 
180.20 	 224.9813000 	 1.869150 	 -0.8548514000 	 -1.9392240000 
180.40 	 224.9877000 	 1.869175 	 -0.8526516000 	 -1.9358890000 
180.60 	 224.9877000 	 1.869200 	 -0.8555317000 	 -1.9378530000 
180.80 	 224.9877000 	 1.869225 	 -0.8561897000 	 -1.9386740000 
181.00 	 224.9877000 	 1.869200 	 -0.8527438000 	 -1.9364520000 
181.20 	 224.9877000 	 1.869200 	 -0.8547052000 	 -1.9377990000 
181.40 	 224.9877000 	 1.869225 	 -0.8557606000 	 -1.9397040000 
181.60 	 224.9877000 	 1.869250 	 -0.8524990000 	 -1.9369130000 
181.80 	 224.9908000 	 1.869250 	 -0.8541076000 	 -1.9376120000 
182.00 	 224.9956000 	 1.869250 	 -0.8557160000 	 -1.9399480000 
182.20 	 224.9972000 	 1.869250 	 -0.8526643000 	 -1.9371450000 
182.40 	 224.9988000 	 1.869250 	 -0.8535163000 	 -1.9374150000 
182.60 	 224.9988000 	 1.869250 	 -0.8558496000 	 -1.9399290000 
182.80 	 224.9972000 	 1.869250 	 -0.8527597000 	 -1.9375230000 
183.00 	 224.9956000 	 1.869250 	 -0.8533001000 	 -1.9371130000 
183.20 	 224.9877000 	 1.869250 	 -0.8561643000 	 -1.9398590000 
183.40 	 224.9829000 	 1.869250 	 -0.8530839000 	 -1.9377870000 
183.60 	 224.9749000 	 1.869250 	 -0.8530013000 	 -1.9370520000 
183.80 	 224.9718000 	 1.869275 	 -0.8557383000 	 -1.9397580000 
184.00 	 224.9670000 	 1.869300 	 -0.8532842000 	 -1.9379490000 
184.20 	 224.9638000 	 1.869325 	 -0.8520126000 	 -1.9364960000 
184.40 	 224.9606000 	 1.869350 	 -0.8556271000 	 -1.9396650000 
184.60 	 224.9591000 	 1.869375 	 -0.8536212000 	 -1.9382600000 
184.80 	 224.9575000 	 1.869375 	 -0.8524577000 	 -1.9366680000 
185.00 	 224.9559000 	 1.869425 	 -0.8553696000 	 -1.9393950000 
185.20 	 224.9559000 	 1.869450 	 -0.8538151000 	 -1.9386610000 
185.40 	 224.9511000 	 1.869475 	 -0.8519173000 	 -1.9364640000 
185.60 	 224.9559000 	 1.869525 	 -0.8550072000 	 -1.9390550000 
185.80 	 224.9559000 	 1.869550 	 -0.8542983000 	 -1.9390010000 
186.00 	 224.9591000 	 1.869575 	 -0.8516089000 	 -1.9364680000 
186.20 	 224.9638000 	 1.869600 	 -0.8545176000 	 -1.9385310000 
186.40 	 224.9686000 	 1.869625 	 -0.8548800000 	 -1.9395770000 
186.60 	 224.9749000 	 1.869650 	 -0.8517075000 	 -1.9366010000 
186.80 	 224.9813000 	 1.869675 	 -0.8544223000 	 -1.9383490000 
187.00 	 224.9829000 	 1.869675 	 -0.8561007000 	 -1.9400090000 
187.20 	 224.9877000 	 1.869675 	 -0.8525785000 	 -1.9372020000 
187.40 	 224.9877000 	 1.869700 	 -0.8545876000 	 -1.9384540000 
187.60 	 224.9877000 	 1.869725 	 -0.8559895000 	 -1.9402890000 
187.80 	 224.9861000 	 1.869700 	 -0.8525245000 	 -1.9374180000 
188.00 	 224.9845000 	 1.869700 	 -0.8540757000 	 -1.9385500000 
188.20 	 224.9877000 	 1.869725 	 -0.8559132000 	 -1.9404730000 
188.40 	 224.9877000 	 1.869750 	 -0.8526166000 	 -1.9376470000 
188.60 	 224.9877000 	 1.869750 	 -0.8541679000 	 -1.9382000000 
188.80 	 224.9877000 	 1.869750 	 -0.8569368000 	 -1.9406260000 
189.00 	 224.9877000 	 1.869750 	 -0.8536212000 	 -1.9379810000 
189.20 	 224.9829000 	 1.869775 	 -0.8544700000 	 -1.9381300000 
189.40 	 224.9829000 	 1.869800 	 -0.8566570000 	 -1.9407530000 
189.60 	 224.9797000 	 1.869825 	 -0.8538723000 	 -1.9384000000 
189.80 	 224.9797000 	 1.869800 	 -0.8542792000 	 -1.9379270000 
190.00 	 224.9797000 	 1.869825 	 -0.8570226000 	 -1.9407500000 
190.20 	 224.9797000 	 1.869825 	 -0.8541934000 	 -1.9386100000 
190.40 	 224.9797000 	 1.869850 	 -0.8543587000 	 -1.9378890000 
190.60 	 224.9781000 	 1.869875 	 -0.8570671000 	 -1.9406190000 
190.80 	 224.9749000 	 1.869850 	 -0.8545017000 	 -1.9389950000 
191.00 	 224.9718000 	 1.869875 	 -0.8538246000 	 -1.9376750000 
191.20 	 224.9718000 	 1.869900 	 -0.8569368000 	 -1.9406570000 
191.40 	 224.9718000 	 1.869925 	 -0.8546798000 	 -1.9391220000 
191.60 	 224.9670000 	 1.869950 	 -0.8537960000 	 -1.9377260000 
191.80 	 224.9670000 	 1.869950 	 -0.8568478000 	 -1.9405940000 
192.00 	 224.9670000 	 1.869975 	 -0.8547942000 	 -1.9393030000 
192.20 	 224.9670000 	 1.870000 	 -0.8535703000 	 -1.9375640000 
192.40 	 224.9670000 	 1.870025 	 -0.8565362000 	 -1.9403900000 
192.60 	 224.9670000 	 1.870050 	 -0.8552615000 	 -1.9396500000 
192.80 	 224.9670000 	 1.870050 	 -0.8536053000 	 -1.9374400000 
193.00 	 224.9670000 	 1.870075 	 -0.8564472000 	 -1.9404700000 
193.20 	 224.9670000 	 1.870100 	 -0.8552424000 	 -1.9399200000 
193.40 	 224.9718000 	 1.870125 	 -0.8527565000 	 -1.9374970000 
193.60 	 224.9749000 	 1.870150 	 -0.8559132000 	 -1.9398880000 
193.80 	 224.9718000 	 1.870150 	 -0.8556747000 	 -1.9403360000 
194.00 	 224.9734000 	 1.870175 	 -0.8533509000 	 -1.9375550000 
194.20 	 224.9734000 	 1.870200 	 -0.8562883000 	 -1.9396970000 
194.40 	 224.9718000 	 1.870225 	 -0.8562692000 	 -1.9402950000 
194.60 	 224.9749000 	 1.870250 	 -0.8534177000 	 -1.9376690000 
194.80 	 224.9797000 	 1.870250 	 -0.8561866000 	 -1.9396080000 
195.00 	 224.9797000 	 1.870275 	 -0.8562596000 	 -1.9405840000 
195.20 	 224.9829000 	 1.870300 	 -0.8533065000 	 -1.9377230000 
195.40 	 224.9845000 	 1.870325 	 -0.8559005000 	 -1.9393510000 
195.60 	 224.9829000 	 1.870300 	 -0.8564408000 	 -1.9407050000 
195.80 	 224.9829000 	 1.870300 	 -0.8533509000 	 -1.9378410000 
196.00 	 224.9829000 	 1.870325 	 -0.8556461000 	 -1.9391950000 
196.20 	 224.9877000 	 1.870350 	 -0.8568032000 	 -1.9408160000 
196.40 	 224.9908000 	 1.870375 	 -0.8535417000 	 -1.9378820000 
196.60 	 224.9908000 	 1.870350 	 -0.8564377000 	 -1.9392490000 
196.80 	 224.9956000 	 1.870350 	 -0.8576870000 	 -1.9410580000 
197.00 	 224.9956000 	 1.870350 	 -0.8542760000 	 -1.9382290000 
197.20 	 224.9956000 	 1.870350 	 -0.8561103000 	 -1.9392460000 
197.40 	 224.9988000 	 1.870350 	 -0.8576870000 	 -1.9412100000 
197.60 	 224.9988000 	 1.870350 	 -0.8546734000 	 -1.9383970000 
197.80 	 224.9972000 	 1.870350 	 -0.8557256000 	 -1.9388480000 
198.00 	 224.9956000 	 1.870350 	 -0.8580748000 	 -1.9411690000 
198.20 	 224.9956000 	 1.870350 	 -0.8553759000 	 -1.9387880000 
198.40 	 224.9956000 	 1.870350 	 -0.8558432000 	 -1.9385310000 
198.60 	 224.9956000 	 1.870350 	 -0.8583450000 	 -1.9411180000 
198.80 	 224.9956000 	 1.870350 	 -0.8553410000 	 -1.9389850000 
199.00 	 224.9956000 	 1.870350 	 -0.8555762000 	 -1.9384450000 
199.20 	 224.9908000 	 1.870350 	 -0.8581511000 	 -1.9410740000 
199.40 	 224.9908000 	 1.870350 	 -0.8554268000 	 -1.9390770000 
199.60 	 224.9908000 	 1.870350 	 -0.8551788000 	 -1.9381620000 
199.80 	 224.9829000 	 1.870350 	 -0.8581257000 	 -1.9410510000 
200.00 	 224.9797000 	 1.870350 	 -0.8557256000 	 -1.9393980000 
200.20 	 224.9749000 	 1.870375 	 -0.8548832000 	 -1.9381270000 
200.40 	 224.9670000 	 1.870375 	 -0.8580780000 	 -1.9409240000 
200.60 	 224.9591000 	 1.870400 	 -0.8561770000 	 -1.9398530000 
200.80 	 224.9591000 	 1.870425 	 -0.8546638000 	 -1.9378660000 
201.00 	 224.9559000 	 1.870475 	 -0.8577315000 	 -1.9405590000 
201.20 	 224.9559000 	 1.870500 	 -0.8565776000 	 -1.9400560000 
201.40 	 224.9511000 	 1.870525 	 -0.8543777000 	 -1.9378570000 
201.60 	 224.9511000 	 1.870550 	 -0.8572865000 	 -1.9402820000 
201.80 	 224.9479000 	 1.870600 	 -0.8568446000 	 -1.9404820000 
202.00 	 224.9447000 	 1.870625 	 -0.8541775000 	 -1.9378760000 
202.20 	 224.9400000 	 1.870675 	 -0.8572674000 	 -1.9402120000 
202.40 	 224.9400000 	 1.870725 	 -0.8569972000 	 -1.9405460000 
202.60 	 224.9368000 	 1.870750 	 -0.8542665000 	 -1.9377740000 
202.80 	 224.9368000 	 1.870800 	 -0.8571148000 	 -1.9399130000 
203.00 	 224.9400000 	 1.870850 	 -0.8572865000 	 -1.9408480000 
203.20 	 224.9447000 	 1.870875 	 -0.8542538000 	 -1.9379840000 
203.40 	 224.9495000 	 1.870925 	 -0.8564758000 	 -1.9395830000 
203.60 	 224.9559000 	 1.870950 	 -0.8576139000 	 -1.9410960000 
203.80 	 224.9638000 	 1.871000 	 -0.8544000000 	 -1.9382760000 
204.00 	 224.9734000 	 1.871025 	 -0.8561007000 	 -1.9390580000 
204.20 	 224.9813000 	 1.871025 	 -0.8580907000 	 -1.9413380000 
204.40 	 224.9908000 	 1.871050 	 -0.8547942000 	 -1.9385660000 
204.60 	 224.9988000 	 1.871075 	 -0.8562247000 	 -1.9390110000 
204.80 	 225.0067000 	 1.871050 	 -0.8583927000 	 -1.9416940000 
205.00 	 225.0131000 	 1.871050 	 -0.8553123000 	 -1.9391950000 
205.20 	 225.0179000 	 1.871050 	 -0.8559768000 	 -1.9392430000 
205.40 	 225.0195000 	 1.871050 	 -0.8584785000 	 -1.9416970000 
205.60 	 225.0226000 	 1.871050 	 -0.8555381000 	 -1.9393160000 
205.80 	 225.0226000 	 1.871050 	 -0.8558814000 	 -1.9388520000 
206.00 	 225.0226000 	 1.871050 	 -0.8582847000 	 -1.9417290000 
206.20 	 225.0179000 	 1.871050 	 -0.8555444000 	 -1.9397350000 
206.40 	 225.0147000 	 1.871050 	 -0.8552456000 	 -1.9389440000 
206.60 	 225.0115000 	 1.871050 	 -0.8585708000 	 -1.9416940000 
206.80 	 225.0067000 	 1.871050 	 -0.8559163000 	 -1.9397420000 
207.00 	 225.0067000 	 1.871050 	 -0.8551884000 	 -1.9386740000 
207.20 	 225.0036000 	 1.871050 	 -0.8583863000 	 -1.9414550000 
207.40 	 224.9988000 	 1.871050 	 -0.8560975000 	 -1.9399680000 
207.60 	 224.9956000 	 1.871050 	 -0.8548705000 	 -1.9386320000 
207.80 	 224.9908000 	 1.871050 	 -0.8577061000 	 -1.9412610000 
208.00 	 224.9877000 	 1.871050 	 -0.8565267000 	 -1.9406000000 
208.20 	 224.9861000 	 1.871050 	 -0.8544381000 	 -1.9382950000 
208.40 	 224.9829000 	 1.871050 	 -0.8574104000 	 -1.9407530000 
208.60 	 224.9797000 	 1.871050 	 -0.8567269000 	 -1.9410670000 
208.80 	 224.9749000 	 1.871050 	 -0.8542125000 	 -1.9384860000 
209.00 	 224.9718000 	 1.871050 	 -0.8569972000 	 -1.9405620000 
209.20 	 224.9670000 	 1.871050 	 -0.8570321000 	 -1.9412040000 
209.40 	 224.9670000 	 1.871075 	 -0.8540503000 	 -1.9384290000 
209.60 	 224.9638000 	 1.871075 	 -0.8568192000 	 -1.9402030000 
209.80 	 224.9591000 	 1.871100 	 -0.8575566000 	 -1.9413060000 
210.00 	 224.9591000 	 1.871125 	 -0.8543841000 	 -1.9385310000 
210.20 	 224.9559000 	 1.871175 	 -0.8565140000 	 -1.9399710000 
210.40 	 224.9479000 	 1.871200 	 -0.8578682000 	 -1.9416140000 
210.60 	 224.9447000 	 1.871225 	 -0.8546003000 	 -1.9386610000 
210.80 	 224.9447000 	 1.871275 	 -0.8567556000 	 -1.9398850000 
211.00 	 224.9447000 	 1.871325 	 -0.8578682000 	 -1.9415630000 
211.20 	 224.9479000 	 1.871350 	 -0.8548610000 	 -1.9387310000 
211.40 	 224.9559000 	 1.871400 	 -0.8564568000 	 -1.9396850000 
211.60 	 224.9591000 	 1.871425 	 -0.8583164000 	 -1.9416900000 
211.80 	 224.9638000 	 1.871450 	 -0.8550771000 	 -1.9391410000 
212.00 	 224.9670000 	 1.871475 	 -0.8559895000 	 -1.9393730000 
212.20 	 224.9718000 	 1.871475 	 -0.8582020000 	 -1.9418400000 
212.40 	 224.9718000 	 1.871500 	 -0.8552074000 	 -1.9394270000 
212.60 	 224.9749000 	 1.871525 	 -0.8555921000 	 -1.9390740000 
212.80 	 224.9813000 	 1.871550 	 -0.8581511000 	 -1.9418910000 
213.00 	 224.9797000 	 1.871575 	 -0.8554554000 	 -1.9398210000 
213.20 	 224.9829000 	 1.871550 	 -0.8558846000 	 -1.9392680000 
213.40 	 224.9829000 	 1.871575 	 -0.8589013000 	 -1.9421290000 
213.60 	 224.9829000 	 1.871575 	 -0.8565013000 	 -1.9403740000 
213.80 	 224.9829000 	 1.871600 	 -0.8559132000 	 -1.9392170000 
214.00 	 224.9829000 	 1.871625 	 -0.8589427000 	 -1.9421960000 
214.20 	 224.9893000 	 1.871600 	 -0.8570067000 	 -1.9407500000 
214.40 	 224.9877000 	 1.871625 	 -0.8561961000 	 -1.9392590000 
214.60 	 224.9877000 	 1.871625 	 -0.8595975000 	 -1.9423830000 
214.80 	 224.9877000 	 1.871650 	 -0.8576298000 	 -1.9411120000 
215.00 	 224.9829000 	 1.871650 	 -0.8562756000 	 -1.9394020000 
215.20 	 224.9829000 	 1.871650 	 -0.8593972000 	 -1.9423680000 
215.40 	 224.9829000 	 1.871650 	 -0.8579063000 	 -1.9415600000 
215.60 	 224.9797000 	 1.871675 	 -0.8561580000 	 -1.9395030000 
215.80 	 224.9797000 	 1.871700 	 -0.8594068000 	 -1.9422400000 
216.00 	 224.9749000 	 1.871725 	 -0.8581829000 	 -1.9418590000 
216.20 	 224.9749000 	 1.871700 	 -0.8567460000 	 -1.9397420000 
216.40 	 224.9718000 	 1.871725 	 -0.8598868000 	 -1.9423480000 
216.60 	 224.9718000 	 1.871750 	 -0.8595212000 	 -1.9426630000 
216.80 	 224.9670000 	 1.871775 	 -0.8568318000 	 -1.9399070000 
217.00 	 224.9670000 	 1.871800 	 -0.8596738000 	 -1.9420780000 
217.20 	 224.9638000 	 1.871800 	 -0.8593464000 	 -1.9428380000 
217.40 	 224.9591000 	 1.871825 	 -0.8564949000 	 -1.9401010000 
217.60 	 224.9591000 	 1.871875 	 -0.8593273000 	 -1.9422630000 
217.80 	 224.9591000 	 1.871900 	 -0.8595816000 	 -1.9430640000 
218.00 	 224.9591000 	 1.871925 	 -0.8566443000 	 -1.9400690000 
218.20 	 224.9591000 	 1.871950 	 -0.8592669000 	 -1.9421930000 
218.40 	 224.9638000 	 1.871975 	 -0.8599822000 	 -1.9432390000 
218.60 	 224.9654000 	 1.872025 	 -0.8568637000 	 -1.9404280000 
218.80 	 224.9670000 	 1.872025 	 -0.8588950000 	 -1.9417700000 
219.00 	 224.9749000 	 1.872050 	 -0.8597660000 	 -1.9434770000 
219.20 	 224.9797000 	 1.872075 	 -0.8565839000 	 -1.9405780000 
219.40 	 224.9845000 	 1.872075 	 -0.8583196000 	 -1.9412840000 
219.60 	 224.9877000 	 1.872100 	 -0.8602619000 	 -1.9434010000 
219.80 	 224.9908000 	 1.872125 	 -0.8571053000 	 -1.9407430000 
220.00 	 224.9956000 	 1.872100 	 -0.8581002000 	 -1.9413600000 
220.20 	 224.9956000 	 1.872100 	 -0.8606656000 	 -1.9441060000 
220.40 	 224.9988000 	 1.872100 	 -0.8577983000 	 -1.9416750000 
220.60 	 224.9988000 	 1.872100 	 -0.8576965000 	 -1.9412070000 
220.80 	 225.0036000 	 1.872100 	 -0.8606148000 	 -1.9438840000 
221.00 	 225.0067000 	 1.872100 	 -0.8579509000 	 -1.9419030000 
221.20 	 225.0115000 	 1.872100 	 -0.8575312000 	 -1.9408800000 
221.40 	 225.0067000 	 1.872100 	 -0.8607101000 	 -1.9438460000 
221.60 	 225.0052000 	 1.872100 	 -0.8581352000 	 -1.9420430000 
221.80 	 224.9988000 	 1.872100 	 -0.8571879000 	 -1.9408450000 
222.00 	 224.9940000 	 1.872100 	 -0.8606784000 	 -1.9436680000 
222.20 	 224.9877000 	 1.872100 	 -0.8590317000 	 -1.9426220000 
222.40 	 224.9877000 	 1.872100 	 -0.8571847000 	 -1.9406860000 
222.60 	 224.9877000 	 1.872100 	 -0.8603604000 	 -1.9435690000 
222.80 	 224.9829000 	 1.872100 	 -0.8591270000 	 -1.9430290000 
223.00 	 224.9829000 	 1.872125 	 -0.8568446000 	 -1.9407690000 
223.20 	 224.9797000 	 1.872150 	 -0.8601030000 	 -1.9434200000 
223.40 	 224.9797000 	 1.872175 	 -0.8594258000 	 -1.9434360000 
223.60 	 224.9749000 	 1.872150 	 -0.8567460000 	 -1.9410510000 
223.80 	 224.9718000 	 1.872175 	 -0.8597056000 	 -1.9430700000 
224.00 	 224.9702000 	 1.872200 	 -0.8597406000 	 -1.9436550000 
224.20 	 224.9670000 	 1.872225 	 -0.8568223000 	 -1.9409620000 
224.40 	 224.9670000 	 1.872250 	 -0.8596261000 	 -1.9428380000 
224.60 	 224.9638000 	 1.872275 	 -0.8598836000 	 -1.9437980000 
224.80 	 224.9591000 	 1.872275 	 -0.8564885000 	 -1.9410230000 
225.00 	 224.9575000 	 1.872325 	 -0.8586629000 	 -1.9426380000 
225.20 	 224.9559000 	 1.872350 	 -0.8598836000 	 -1.9439820000 
225.40 	 224.9591000 	 1.872375 	 -0.8566888000 	 -1.9411820000 
225.60 	 224.9559000 	 1.872400 	 -0.8586884000 	 -1.9422880000 
225.80 	 224.9638000 	 1.872425 	 -0.8599154000 	 -1.9439950000 
226.00 	 224.9670000 	 1.872475 	 -0.8565204000 	 -1.9411820000 
226.20 	 224.9718000 	 1.872475 	 -0.8579127000 	 -1.9421770000 
226.40 	 224.9749000 	 1.872475 	 -0.8595784000 	 -1.9442400000 
226.60 	 224.9797000 	 1.872525 	 -0.8567206000 	 -1.9416840000 
226.80 	 224.9797000 	 1.872525 	 -0.8579953000 	 -1.9414490000 
227.00 	 224.9829000 	 1.872525 	 -0.8604209000 	 -1.9439950000 
227.20 	 224.9829000 	 1.872575 	 -0.8576075000 	 -1.9420240000 
227.40 	 224.9829000 	 1.872550 	 -0.8575630000 	 -1.9411820000 
227.60 	 224.9829000 	 1.872550 	 -0.8607674000 	 -1.9442240000 
227.80 	 224.9829000 	 1.872575 	 -0.8585231000 	 -1.9428290000 
228.00 	 224.9877000 	 1.872575 	 -0.8572705000 	 -1.9413500000 
228.20 	 224.9861000 	 1.872625 	 -0.8604527000 	 -1.9441220000 
228.40 	 224.9877000 	 1.872600 	 -0.8590634000 	 -1.9431720000 
228.60 	 224.9893000 	 1.872600 	 -0.8570194000 	 -1.9411720000 
228.80 	 224.9908000 	 1.872600 	 -0.8599536000 	 -1.9439350000 
229.00 	 224.9956000 	 1.872600 	 -0.8589204000 	 -1.9435690000 
229.20 	 224.9908000 	 1.872600 	 -0.8566666000 	 -1.9412100000 
229.40 	 224.9956000 	 1.872600 	 -0.8598900000 	 -1.9435910000 
229.60 	 224.9956000 	 1.872600 	 -0.8593432000 	 -1.9438330000 
229.80 	 224.9956000 	 1.872600 	 -0.8565044000 	 -1.9411980000 
230.00 	 224.9956000 	 1.872600 	 -0.8595307000 	 -1.9433560000 
230.20 	 224.9908000 	 1.872600 	 -0.8597787000 	 -1.9442370000 
230.40 	 224.9893000 	 1.872600 	 -0.8568732000 	 -1.9414040000 
230.60 	 224.9797000 	 1.872625 	 -0.8592224000 	 -1.9427590000 
230.80 	 224.9765000 	 1.872625 	 -0.8602174000 	 -1.9443890000 
231.00 	 224.9718000 	 1.872650 	 -0.8571148000 	 -1.9415410000 
231.20 	 224.9670000 	 1.872675 	 -0.8589268000 	 -1.9426470000 
231.40 	 224.9670000 	 1.872675 	 -0.8606339000 	 -1.9446630000 
231.60 	 224.9654000 	 1.872725 	 -0.8574899000 	 -1.9419480000 
231.80 	 224.9654000 	 1.872725 	 -0.8576171000 	 -1.9420810000 
232.00 	 224.9638000 	 1.872750 	 -0.8599567000 	 -1.9446180000 
232.20 	 224.9638000 	 1.872775 	 -0.8570035000 	 -1.9422400000 
232.40 	 224.9638000 	 1.872775 	 -0.8577538000 	 -1.9420970000 
232.60 	 224.9591000 	 1.872800 	 -0.8606370000 	 -1.9447390000 
232.80 	 224.9591000 	 1.872825 	 -0.8577092000 	 -1.9421900000 
233.00 	 224.9591000 	 1.872875 	 -0.8582656000 	 -1.9419960000 
233.20 	 224.9606000 	 1.872900 	 -0.8606879000 	 -1.9446660000 
233.40 	 224.9638000 	 1.872925 	 -0.8581257000 	 -1.9424790000 
233.60 	 224.9670000 	 1.872950 	 -0.8576425000 	 -1.9415410000 
233.80 	 224.9718000 	 1.872975 	 -0.8607451000 	 -1.9445260000 
234.00 	 224.9734000 	 1.872975 	 -0.8584372000 	 -1.9428600000 
234.20 	 224.9797000 	 1.873000 	 -0.8577251000 	 -1.9415250000 
234.40 	 224.9797000 	 1.873025 	 -0.8609836000 	 -1.9442530000 
234.60 	 224.9845000 	 1.873025 	 -0.8592224000 	 -1.9435370000 
234.80 	 224.9893000 	 1.873025 	 -0.8573214000 	 -1.9413470000 
235.00 	 224.9956000 	 1.873050 	 -0.8603509000 	 -1.9439730000 
235.20 	 224.9988000 	 1.873050 	 -0.8597724000 	 -1.9438780000 
235.40 	 225.0036000 	 1.873050 	 -0.8578237000 	 -1.9414040000 
235.60 	 225.0067000 	 1.873050 	 -0.8605226000 	 -1.9436840000 
235.80 	 225.0115000 	 1.873050 	 -0.8603954000 	 -1.9442940000 
236.00 	 225.0067000 	 1.873050 	 -0.8576012000 	 -1.9414580000 
236.20 	 225.0067000 	 1.873050 	 -0.8600807000 	 -1.9430830000 
236.40 	 225.0036000 	 1.873050 	 -0.8610948000 	 -1.9446250000 
236.60 	 225.0036000 	 1.873050 	 -0.8577824000 	 -1.9417100000 
236.80 	 224.9988000 	 1.873050 	 -0.8593082000 	 -1.9425520000 
237.00 	 224.9956000 	 1.873050 	 -0.8611647000 	 -1.9446880000 
237.20 	 224.9956000 	 1.873050 	 -0.8577919000 	 -1.9419030000 
237.40 	 224.9908000 	 1.873050 	 -0.8586184000 	 -1.9422180000 
237.60 	 224.9877000 	 1.873050 	 -0.8610249000 	 -1.9447900000 
237.80 	 224.9877000 	 1.873050 	 -0.8579953000 	 -1.9421670000 
238.00 	 224.9829000 	 1.873050 	 -0.8586534000 	 -1.9421610000 
238.20 	 224.9877000 	 1.873050 	 -0.8611202000 	 -1.9448250000 
238.40 	 224.9829000 	 1.873075 	 -0.8581638000 	 -1.9425390000 
238.60 	 224.9829000 	 1.873075 	 -0.8578555000 	 -1.9418940000 
238.80 	 224.9797000 	 1.873100 	 -0.8608532000 	 -1.9447520000 
239.00 	 224.9765000 	 1.873100 	 -0.8588441000 	 -1.9434100000 
239.20 	 224.9749000 	 1.873100 	 -0.8582337000 	 -1.9420690000 
239.40 	 224.9718000 	 1.873125 	 -0.8613364000 	 -1.9450920000 
239.60 	 224.9718000 	 1.873150 	 -0.8591906000 	 -1.9440170000 
239.80 	 224.9718000 	 1.873175 	 -0.8575122000 	 -1.9419830000 
240.00 	 224.9718000 	 1.873225 	 -0.8607769000 	 -1.9446950000 
240.20 	 224.9718000 	 1.873225 	 -0.8600362000 	 -1.9444970000 
240.40 	 224.9670000 	 1.873225 	 -0.8574486000 	 -1.9420080000 
240.60 	 224.9654000 	 1.873250 	 -0.8603827000 	 -1.9442810000 
240.80 	 224.9638000 	 1.873275 	 -0.8599980000 	 -1.9447330000 
241.00 	 224.9638000 	 1.873300 	 -0.8572896000 	 -1.9421640000 
241.20 	 224.9591000 	 1.873325 	 -0.8603477000 	 -1.9441670000 
241.40 	 224.9638000 	 1.873350 	 -0.8606084000 	 -1.9449620000 
241.60 	 224.9638000 	 1.873375 	 -0.8576107000 	 -1.9420940000 
241.80 	 224.9670000 	 1.873400 	 -0.8601220000 	 -1.9438550000 
242.00 	 224.9670000 	 1.873425 	 -0.8606148000 	 -1.9451300000 
242.20 	 224.9670000 	 1.873425 	 -0.8579572000 	 -1.9423580000 
242.40 	 224.9718000 	 1.873450 	 -0.8598582000 	 -1.9436710000 
242.60 	 224.9718000 	 1.873475 	 -0.8606561000 	 -1.9454000000 
242.80 	 224.9749000 	 1.873475 	 -0.8575280000 	 -1.9426280000 
243.00 	 224.9797000 	 1.873525 	 -0.8596230000 	 -1.9433470000 
243.20 	 224.9829000 	 1.873500 	 -0.8612601000 	 -1.9455020000 
243.40 	 224.9877000 	 1.873525 	 -0.8585994000 	 -1.9429400000 
243.60 	 224.9908000 	 1.873550 	 -0.8591874000 	 -1.9430960000 
243.80 	 224.9908000 	 1.873575 	 -0.8618832000 	 -1.9456420000 
244.00 	 224.9924000 	 1.873550 	 -0.8590603000 	 -1.9435910000 
244.20 	 224.9908000 	 1.873550 	 -0.8591843000 	 -1.9431650000 
244.40 	 224.9908000 	 1.873550 	 -0.8621629000 	 -1.9460170000 
244.60 	 224.9908000 	 1.873550 	 -0.8594354000 	 -1.9440170000 
244.80 	 224.9877000 	 1.873550 	 -0.8591334000 	 -1.9429400000 
245.00 	 224.9877000 	 1.873550 	 -0.8622583000 	 -1.9458170000 
245.20 	 224.9829000 	 1.873550 	 -0.8599631000 	 -1.9442270000 
245.40 	 224.9829000 	 1.873550 	 -0.8588473000 	 -1.9428380000 
245.60 	 224.9877000 	 1.873575 	 -0.8619308000 	 -1.9457090000 
245.80 	 224.9877000 	 1.873575 	 -0.8597088000 	 -1.9446560000 
246.00 	 224.9829000 	 1.873600 	 -0.8587043000 	 -1.9428700000 
246.20 	 224.9829000 	 1.873625 	 -0.8620612000 	 -1.9457850000 
246.40 	 224.9797000 	 1.873600 	 -0.8606402000 	 -1.9448880000 
246.60 	 224.9749000 	 1.873625 	 -0.8588219000 	 -1.9427930000 
246.80 	 224.9734000 	 1.873625 	 -0.8622424000 	 -1.9458520000 
247.00 	 224.9734000 	 1.873650 	 -0.8608500000 	 -1.9450250000 
247.20 	 224.9718000 	 1.873675 	 -0.8589332000 	 -1.9430100000 
247.40 	 224.9670000 	 1.873700 	 -0.8621566000 	 -1.9454540000 
247.60 	 224.9670000 	 1.873725 	 -0.8613777000 	 -1.9455150000 
247.80 	 224.9638000 	 1.873725 	 -0.8585421000 	 -1.9427740000 
248.00 	 224.9638000 	 1.873775 	 -0.8614286000 	 -1.9450280000 
248.20 	 224.9606000 	 1.873775 	 -0.8616225000 	 -1.9458390000 
248.40 	 224.9638000 	 1.873800 	 -0.8586280000 	 -1.9429870000 
248.60 	 224.9638000 	 1.873825 	 -0.8611012000 	 -1.9446250000 
248.80 	 224.9638000 	 1.873825 	 -0.8619531000 	 -1.9461690000 
249.00 	 224.9670000 	 1.873875 	 -0.8587074000 	 -1.9431910000 
249.20 	 224.9670000 	 1.873875 	 -0.8605194000 	 -1.9443230000 
249.40 	 224.9670000 	 1.873900 	 -0.8619722000 	 -1.9462490000 
249.60 	 224.9670000 	 1.873925 	 -0.8588314000 	 -1.9433210000 
249.80 	 224.9670000 	 1.873925 	 -0.8597310000 	 -1.9438170000 
250.00 	 224.9749000 	 1.873975 	 -0.8618577000 	 -1.9462330000 
250.20 	 224.9781000 	 1.873975 	 -0.8592033000 	 -1.9436300000 
250.40 	 224.9829000 	 1.874000 	 -0.8597152000 	 -1.9436680000 
250.60 	 224.9877000 	 1.874025 	 -0.8620517000 	 -1.9461820000 
250.80 	 224.9908000 	 1.874000 	 -0.8595943000 	 -1.9441220000 
251.00 	 224.9956000 	 1.874000 	 -0.8598868000 	 -1.9435340000 
251.20 	 224.9956000 	 1.874000 	 -0.8627065000 	 -1.9462780000 
251.40 	 224.9988000 	 1.874000 	 -0.8598614000 	 -1.9443230000 
251.60 	 224.9988000 	 1.874000 	 -0.8595912000 	 -1.9433880000 
251.80 	 225.0020000 	 1.874000 	 -0.8624458000 	 -1.9462900000 
252.00 	 225.0036000 	 1.874000 	 -0.8604145000 	 -1.9446750000 
252.20 	 224.9988000 	 1.874000 	 -0.8594036000 	 -1.9431910000 
252.40 	 224.9988000 	 1.874000 	 -0.8624585000 	 -1.9460420000 
252.60 	 224.9956000 	 1.874000 	 -0.8601856000 	 -1.9449390000 
252.80 	 224.9908000 	 1.874000 	 -0.8587138000 	 -1.9430160000 
253.00 	 224.9877000 	 1.874000 	 -0.8619468000 	 -1.9459380000 
253.20 	 224.9829000 	 1.874000 	 -0.8608150000 	 -1.9454100000 
253.40 	 224.9829000 	 1.874025 	 -0.8588346000 	 -1.9434230000 
253.60 	 224.9797000 	 1.874050 	 -0.8620739000 	 -1.9460650000 
253.80 	 224.9797000 	 1.874075 	 -0.8609104000 	 -1.9457370000 
254.00 	 224.9749000 	 1.874050 	 -0.8587392000 	 -1.9427360000 
254.20 	 224.9734000 	 1.874075 	 -0.8622265000 	 -1.9459410000 
254.40 	 224.9718000 	 1.874100 	 -0.8617592000 	 -1.9461890000 
254.60 	 224.9670000 	 1.874125 	 -0.8588632000 	 -1.9435310000 
254.80 	 224.9670000 	 1.874150 	 -0.8616034000 	 -1.9455340000 
255.00 	 224.9638000 	 1.874150 	 -0.8620453000 	 -1.9464110000 
255.20 	 224.9591000 	 1.874175 	 -0.8585644000 	 -1.9434960000 
255.40 	 224.9591000 	 1.874200 	 -0.8612220000 	 -1.9453870000 
255.60 	 224.9559000 	 1.874250 	 -0.8617433000 	 -1.9464910000 
255.80 	 224.9559000 	 1.874275 	 -0.8587869000 	 -1.9436070000 
256.00 	 224.9559000 	 1.874300 	 -0.8610249000 	 -1.9451870000 
256.20 	 224.9559000 	 1.874325 	 -0.8616002000 	 -1.9464520000 
256.40 	 224.9527000 	 1.874375 	 -0.8583959000 	 -1.9436610000 
256.60 	 224.9511000 	 1.874400 	 -0.8607515000 	 -1.9451360000 
256.80 	 224.9559000 	 1.874425 	 -0.8620993000 	 -1.9466650000 
257.00 	 224.9638000 	 1.874450 	 -0.8588727000 	 -1.9438680000 
257.20 	 224.9718000 	 1.874475 	 -0.8602428000 	 -1.9445550000 
257.40 	 224.9797000 	 1.874500 	 -0.8621883000 	 -1.9467700000 
257.60 	 224.9877000 	 1.874525 	 -0.8589776000 	 -1.9441410000 
257.80 	 224.9908000 	 1.874500 	 -0.8605353000 	 -1.9445510000 
258.00 	 224.9956000 	 1.874500 	 -0.8623536000 	 -1.9465570000 
258.20 	 224.9988000 	 1.874500 	 -0.8594481000 	 -1.9439730000 
258.40 	 224.9988000 	 1.874500 	 -0.8600203000 	 -1.9441540000 
258.60 	 224.9988000 	 1.874500 	 -0.8626906000 	 -1.9466210000 
258.80 	 225.0036000 	 1.874500 	 -0.8599218000 	 -1.9443640000 
259.00 	 225.0036000 	 1.874500 	 -0.8599790000 	 -1.9437310000 
259.20 	 225.0067000 	 1.874500 	 -0.8629258000 	 -1.9465960000 
259.40 	 225.0067000 	 1.874500 	 -0.8600330000 	 -1.9445420000 
259.60 	 225.0067000 	 1.874500 	 -0.8593273000 	 -1.9434990000 
259.80 	 225.0036000 	 1.874500 	 -0.8625094000 	 -1.9464560000 
260.00 	 224.9988000 	 1.874500 	 -0.8604876000 	 -1.9450600000 
260.20 	 224.9988000 	 1.874500 	 -0.8591588000 	 -1.9433240000 
260.40 	 224.9956000 	 1.874500 	 -0.8624204000 	 -1.9462460000 
260.60 	 224.9956000 	 1.874500 	 -0.8609200000 	 -1.9454670000 
260.80 	 224.9956000 	 1.874500 	 -0.8590444000 	 -1.9433310000 
261.00 	 224.9956000 	 1.874500 	 -0.8624554000 	 -1.9460420000 
261.20 	 224.9988000 	 1.874500 	 -0.8611361000 	 -1.9456830000 
261.40 	 224.9956000 	 1.874500 	 -0.8590412000 	 -1.9432320000 
261.60 	 224.9956000 	 1.874500 	 -0.8618705000 	 -1.9459850000 
261.80 	 224.9908000 	 1.874500 	 -0.8610535000 	 -1.9456480000 
262.00 	 224.9877000 	 1.874500 	 -0.8588346000 	 -1.9431970000 
262.20 	 224.9877000 	 1.874525 	 -0.8619149000 	 -1.9454670000 
262.40 	 224.9829000 	 1.874525 	 -0.8616702000 	 -1.9458960000 
262.60 	 224.9877000 	 1.874550 	 -0.8590158000 	 -1.9431210000 
262.80 	 224.9829000 	 1.874575 	 -0.8618991000 	 -1.9453590000 
263.00 	 224.9829000 	 1.874550 	 -0.8620834000 	 -1.9468470000 
263.20 	 224.9797000 	 1.874575 	 -0.8591143000 	 -1.9441290000 
263.40 	 224.9749000 	 1.874575 	 -0.8613300000 	 -1.9457980000 
263.60 	 224.9718000 	 1.874600 	 -0.8622487000 	 -1.9471040000 
263.80 	 224.9670000 	 1.874625 	 -0.8586057000 	 -1.9428290000 
264.00 	 224.9638000 	 1.874625 	 -0.8608818000 	 -1.9439600000 
264.20 	 224.9591000 	 1.874650 	 -0.8621788000 	 -1.9465290000 
264.40 	 224.9559000 	 1.874675 	 -0.8588664000 	 -1.9427810000 
264.60 	 224.9511000 	 1.874725 	 -0.8605416000 	 -1.9436800000 
264.80 	 224.9495000 	 1.874750 	 -0.8624013000 	 -1.9457210000 
265.00 	 224.9479000 	 1.874775 	 -0.8590253000 	 -1.9429140000 
265.20 	 224.9511000 	 1.874825 	 -0.8604527000 	 -1.9437060000 
265.40 	 224.9543000 	 1.874850 	 -0.8624331000 	 -1.9459630000 
265.60 	 224.9591000 	 1.874875 	 -0.8593718000 	 -1.9431500000 
265.80 	 224.9638000 	 1.874900 	 -0.8602555000 	 -1.9433630000 
266.00 	 224.9670000 	 1.874925 	 -0.8629894000 	 -1.9458710000 
266.20 	 224.9749000 	 1.874950 	 -0.8599027000 	 -1.9435020000 
266.40 	 224.9797000 	 1.874950 	 -0.8600966000 	 -1.9425230000 
266.60 	 224.9861000 	 1.874975 	 -0.8634250000 	 -1.9469200000 
266.80 	 224.9908000 	 1.875000 	 -0.8606370000 	 -1.9445770000 
267.00 	 224.9956000 	 1.875025 	 -0.8603764000 	 -1.9436110000 
267.20 	 224.9956000 	 1.875000 	 -0.8637619000 	 -1.9469480000 
267.40 	 224.9956000 	 1.875000 	 -0.8613936000 	 -1.9453210000 
267.60 	 224.9924000 	 1.875000 	 -0.8602492000 	 -1.9438780000 
267.80 	 224.9956000 	 1.875000 	 -0.8635108000 	 -1.9467800000 
268.00 	 224.9956000 	 1.875000 	 -0.8619118000 	 -1.9458170000 
268.20 	 224.9956000 	 1.875000 	 -0.8601792000 	 -1.9439190000 
268.40 	 224.9988000 	 1.875000 	 -0.8634090000 	 -1.9467610000 
268.60 	 225.0036000 	 1.875000 	 -0.8620484000 	 -1.9458870000 
268.80 	 225.0036000 	 1.875000 	 -0.8600966000 	 -1.9437950000 
269.00 	 225.0036000 	 1.875000 	 -0.8631770000 	 -1.9462490000 
269.20 	 225.0036000 	 1.875000 	 -0.8626080000 	 -1.9464560000 
269.40 	 225.0067000 	 1.875000 	 -0.8599504000 	 -1.9437310000 
269.60 	 225.0067000 	 1.875000 	 -0.8629100000 	 -1.9461660000 
269.80 	 225.0036000 	 1.875000 	 -0.8629354000 	 -1.9467070000 
270.00 	 225.0036000 	 1.875000 	 -0.8599885000 	 -1.9439130000 
270.20 	 224.9988000 	 1.875000 	 -0.8620771000 	 -1.9453970000 
270.40 	 224.9924000 	 1.875000 	 -0.8632978000 	 -1.9472220000 
270.60 	 224.9893000 	 1.875000 	 -0.8598804000 	 -1.9442370000 
270.80 	 224.9877000 	 1.875000 	 -0.8616352000 	 -1.9452600000 
271.00 	 224.9829000 	 1.875000 	 -0.8635013000 	 -1.9471580000 
271.20 	 224.9829000 	 1.875000 	 -0.8604781000 	 -1.9444400000 
271.40 	 224.9829000 	 1.875025 	 -0.8610153000 	 -1.9447200000 
271.60 	 224.9829000 	 1.875025 	 -0.8636157000 	 -1.9471360000 
271.80 	 224.9797000 	 1.875050 	 -0.8608119000 	 -1.9448410000 
272.00 	 224.9734000 	 1.875075 	 -0.8608691000 	 -1.9442620000 
272.20 	 224.9670000 	 1.875075 	 -0.8637301000 	 -1.9472440000 
272.40 	 224.9591000 	 1.875075 	 -0.8603414000 	 -1.9455180000 
272.60 	 224.9559000 	 1.875125 	 -0.8595943000 	 -1.9444880000 
272.80 	 224.9511000 	 1.875150 	 -0.8628337000 	 -1.9473430000 
273.00 	 224.9511000 	 1.875175 	 -0.8604844000 	 -1.9459630000 
273.20 	 224.9511000 	 1.875225 	 -0.8591080000 	 -1.9441950000 
273.40 	 224.9511000 	 1.875250 	 -0.8623473000 	 -1.9471550000 
273.60 	 224.9511000 	 1.875275 	 -0.8607070000 	 -1.9462360000 
273.80 	 224.9511000 	 1.875300 	 -0.8587710000 	 -1.9441350000 
274.00 	 224.9559000 	 1.875325 	 -0.8622043000 	 -1.9468180000 
274.20 	 224.9591000 	 1.875375 	 -0.8616288000 	 -1.9466560000 
274.40 	 224.9638000 	 1.875375 	 -0.8591525000 	 -1.9441640000 
274.60 	 224.9734000 	 1.875400 	 -0.8619595000 	 -1.9464680000 
274.80 	 224.9813000 	 1.875425 	 -0.8625062000 	 -1.9468400000 
275.00 	 224.9940000 	 1.875450 	 -0.8596293000 	 -1.9440940000 
275.20 	 225.0036000 	 1.875450 	 -0.8624172000 	 -1.9465220000 
275.40 	 225.0131000 	 1.875450 	 -0.8635712000 	 -1.9454570000 
275.60 	 225.0147000 	 1.875450 	 -0.8601634000 	 -1.9423070000 
275.80 	 225.0179000 	 1.875450 	 -0.8626874000 	 -1.9441540000 
276.00 	 225.0179000 	 1.875450 	 -0.8639145000 	 -1.9457630000 
276.20 	 225.0115000 	 1.875450 	 -0.8603477000 	 -1.9428410000 
276.40 	 225.0115000 	 1.875450 	 -0.8617274000 	 -1.9436450000 
276.60 	 225.0036000 	 1.875450 	 -0.8639081000 	 -1.9461220000 
276.80 	 225.0036000 	 1.875450 	 -0.8604653000 	 -1.9431150000 
277.00 	 224.9988000 	 1.875450 	 -0.8615367000 	 -1.9433530000 
277.20 	 224.9956000 	 1.875450 	 -0.8642547000 	 -1.9460200000 
277.40 	 224.9908000 	 1.875450 	 -0.8609676000 	 -1.9436140000 
277.60 	 224.9908000 	 1.875450 	 -0.8610249000 	 -1.9430030000 
277.80 	 224.9908000 	 1.875450 	 -0.8640544000 	 -1.9459980000 
278.00 	 224.9908000 	 1.875450 	 -0.8609009000 	 -1.9436610000 
278.20 	 224.9908000 	 1.875450 	 -0.8605321000 	 -1.9429110000 
278.40 	 224.9908000 	 1.875450 	 -0.8637619000 	 -1.9460110000 
278.60 	 224.9877000 	 1.875450 	 -0.8609231000 	 -1.9441570000 
278.80 	 224.9829000 	 1.875450 	 -0.8602588000 	 -1.9427390000 
279.00 	 224.9829000 	 1.875450 	 -0.8634822000 	 -1.9456480000 
279.20 	 224.9797000 	 1.875450 	 -0.8611679000 	 -1.9443610000 
279.40 	 224.9797000 	 1.875450 	 -0.8596866000 	 -1.9426440000 
279.60 	 224.9749000 	 1.875450 	 -0.8632342000 	 -1.9456290000 
279.80 	 224.9749000 	 1.875475 	 -0.8619435000 	 -1.9455910000 
280.00 	 224.9718000 	 1.875475 	 -0.8596897000 	 -1.9440020000 
280.20 	 224.9718000 	 1.875500 	 -0.8629830000 	 -1.9468500000 
280.40 	 224.9670000 	 1.875525 	 -0.8622329000 	 -1.9468940000 
280.60 	 224.9638000 	 1.875575 	 -0.8596897000 	 -1.9443070000 
280.80 	 224.9575000 	 1.875575 	 -0.8625953000 	 -1.9467260000 
281.00 	 224.9527000 	 1.875575 	 -0.8626429000 	 -1.9471870000 
281.20 	 224.9511000 	 1.875650 	 -0.8596420000 	 -1.9444530000 
281.40 	 224.9511000 	 1.875675 	 -0.8623918000 	 -1.9466620000 
281.60 	 224.9559000 	 1.875700 	 -0.8625666000 	 -1.9476570000 
281.80 	 224.9591000 	 1.875725 	 -0.8597501000 	 -1.9448220000 
282.00 	 224.9670000 	 1.875750 	 -0.8622646000 	 -1.9466110000 
282.20 	 224.9718000 	 1.875775 	 -0.8630149000 	 -1.9478890000 
282.40 	 224.9749000 	 1.875775 	 -0.8599504000 	 -1.9450440000 
282.60 	 224.9749000 	 1.875825 	 -0.8623314000 	 -1.9467070000 
282.80 	 224.9797000 	 1.875825 	 -0.8627923000 	 -1.9480670000 
283.00 	 224.9797000 	 1.875850 	 -0.8598232000 	 -1.9449390000 
283.20 	 224.9797000 	 1.875875 	 -0.8621883000 	 -1.9466560000 
283.40 	 224.9829000 	 1.875850 	 -0.8629672000 	 -1.9488840000 
283.60 	 224.9829000 	 1.875850 	 -0.8597342000 	 -1.9459690000 
283.80 	 224.9877000 	 1.875875 	 -0.8616797000 	 -1.9472220000 
284.00 	 224.9877000 	 1.875900 	 -0.8631452000 	 -1.9490240000 
284.20 	 224.9877000 	 1.875900 	 -0.8600426000 	 -1.9462710000 
284.40 	 224.9877000 	 1.875900 	 -0.8613746000 	 -1.9471390000 
284.60 	 224.9877000 	 1.875900 	 -0.8634567000 	 -1.9493390000 
284.80 	 224.9877000 	 1.875925 	 -0.8602206000 	 -1.9465760000 
285.00 	 224.9877000 	 1.875950 	 -0.8612983000 	 -1.9469360000 
285.20 	 224.9908000 	 1.875950 	 -0.8634567000 	 -1.9491540000 
285.40 	 224.9956000 	 1.875950 	 -0.8605671000 	 -1.9469130000 
285.60 	 224.9956000 	 1.875950 	 -0.8608786000 	 -1.9464810000 
285.80 	 224.9972000 	 1.875950 	 -0.8636062000 	 -1.9492590000 
286.00 	 224.9988000 	 1.875950 	 -0.8607801000 	 -1.9469870000 
286.20 	 224.9988000 	 1.875950 	 -0.8607197000 	 -1.9464300000 
286.40 	 224.9988000 	 1.875950 	 -0.8636315000 	 -1.9491230000 
286.60 	 224.9988000 	 1.875950 	 -0.8608150000 	 -1.9472630000 
286.80 	 224.9956000 	 1.875950 	 -0.8608532000 	 -1.9464840000 
287.00 	 224.9956000 	 1.875950 	 -0.8637365000 	 -1.9492630000 
287.20 	 224.9908000 	 1.875950 	 -0.8608214000 	 -1.9470370000 
287.40 	 224.9908000 	 1.875950 	 -0.8609073000 	 -1.9463630000 
287.60 	 224.9908000 	 1.875950 	 -0.8637301000 	 -1.9491200000 
287.80 	 224.9908000 	 1.875950 	 -0.8612601000 	 -1.9471900000 
288.00 	 224.9908000 	 1.875950 	 -0.8606784000 	 -1.9462360000 
288.20 	 224.9908000 	 1.875950 	 -0.8638000000 	 -1.9491930000 
288.40 	 224.9877000 	 1.875950 	 -0.8612664000 	 -1.9474920000 
288.60 	 224.9877000 	 1.875950 	 -0.8604781000 	 -1.9460580000 
288.80 	 224.9861000 	 1.875950 	 -0.8635839000 	 -1.9489450000 
289.00 	 224.9829000 	 1.875975 	 -0.8618164000 	 -1.9478160000 
289.20 	 224.9797000 	 1.875975 	 -0.8600839000 	 -1.9460110000 
289.40 	 224.9797000 	 1.876000 	 -0.8631706000 	 -1.9487130000 
289.60 	 224.9749000 	 1.876025 	 -0.8622392000 	 -1.9484550000 
289.80 	 224.9749000 	 1.876025 	 -0.8602683000 	 -1.9460520000 
290.00 	 224.9718000 	 1.876025 	 -0.8631675000 	 -1.9483790000 
290.20 	 224.9686000 	 1.876050 	 -0.8630021000 	 -1.9489290000 
290.40 	 224.9670000 	 1.876075 	 -0.8603160000 	 -1.9462140000 
290.60 	 224.9638000 	 1.876100 	 -0.8630530000 	 -1.9481180000 
290.80 	 224.9591000 	 1.876125 	 -0.8631547000 	 -1.9490970000 
291.00 	 224.9559000 	 1.876125 	 -0.8603351000 	 -1.9463700000 
291.20 	 224.9559000 	 1.876175 	 -0.8624871000 	 -1.9477590000 
291.40 	 224.9527000 	 1.876200 	 -0.8634059000 	 -1.9493870000 
291.60 	 224.9511000 	 1.876250 	 -0.8604972000 	 -1.9463790000 
291.80 	 224.9559000 	 1.876275 	 -0.8623378000 	 -1.9476260000 
292.00 	 224.9591000 	 1.876300 	 -0.8637365000 	 -1.9494150000 
292.20 	 224.9606000 	 1.876325 	 -0.8604050000 	 -1.9464720000 
292.40 	 224.9670000 	 1.876350 	 -0.8621375000 	 -1.9472890000 
292.60 	 224.9718000 	 1.876375 	 -0.8639590000 	 -1.9495170000 
292.80 	 224.9749000 	 1.876400 	 -0.8607101000 	 -1.9468750000 
293.00 	 224.9797000 	 1.876425 	 -0.8617623000 	 -1.9470410000 
293.20 	 224.9797000 	 1.876425 	 -0.8638986000 	 -1.9495260000 
293.40 	 224.9829000 	 1.876450 	 -0.8607419000 	 -1.9469260000 
293.60 	 224.9877000 	 1.876450 	 -0.8615844000 	 -1.9470150000 
293.80 	 224.9908000 	 1.876450 	 -0.8637555000 	 -1.9495070000 
294.00 	 224.9924000 	 1.876450 	 -0.8612601000 	 -1.9472730000 
294.20 	 224.9956000 	 1.876450 	 -0.8614445000 	 -1.9467670000 
294.40 	 224.9988000 	 1.876450 	 -0.8643150000 	 -1.9494370000 
294.60 	 225.0036000 	 1.876450 	 -0.8617433000 	 -1.9475840000 
294.80 	 225.0036000 	 1.876450 	 -0.8609613000 	 -1.9464720000 
295.00 	 225.0067000 	 1.876450 	 -0.8639367000 	 -1.9494370000 
295.20 	 225.0067000 	 1.876450 	 -0.8619976000 	 -1.9480010000 
295.40 	 225.0067000 	 1.876450 	 -0.8609040000 	 -1.9464430000 
295.60 	 225.0036000 	 1.876450 	 -0.8642038000 	 -1.9492440000 
295.80 	 225.0036000 	 1.876450 	 -0.8623664000 	 -1.9483500000 
296.00 	 224.9988000 	 1.876450 	 -0.8606561000 	 -1.9461920000 
296.20 	 224.9956000 	 1.876450 	 -0.8637874000 	 -1.9490050000 
296.40 	 224.9956000 	 1.876450 	 -0.8626397000 	 -1.9485700000 
296.60 	 224.9940000 	 1.876450 	 -0.8607261000 	 -1.9462680000 
296.80 	 224.9956000 	 1.876450 	 -0.8634726000 	 -1.9487950000 
297.00 	 224.9908000 	 1.876450 	 -0.8632628000 	 -1.9490270000 
297.20 	 224.9908000 	 1.876450 	 -0.8606625000 	 -1.9462390000 
297.40 	 224.9908000 	 1.876450 	 -0.8629958000 	 -1.9482990000 
297.60 	 224.9908000 	 1.876450 	 -0.8638827000 	 -1.9493870000 
297.80 	 224.9908000 	 1.876450 	 -0.8608150000 	 -1.9463250000 
298.00 	 224.9861000 	 1.876450 	 -0.8630340000 	 -1.9481530000 
298.20 	 224.9829000 	 1.876475 	 -0.8640194000 	 -1.9493740000 
298.40 	 224.9797000 	 1.876475 	 -0.8609326000 	 -1.9464430000 
298.60 	 224.9749000 	 1.876500 	 -0.8626588000 	 -1.9479150000 
298.80 	 224.9718000 	 1.876525 	 -0.8638763000 	 -1.9493830000 
299.00 	 224.9686000 	 1.876525 	 -0.8603191000 	 -1.9463890000 
299.20 	 224.9654000 	 1.876550 	 -0.8623791000 	 -1.9476670000 
299.40 	 224.9670000 	 1.876575 	 -0.8641974000 	 -1.9495170000 
299.60 	 224.9670000 	 1.876600 	 -0.8610948000 	 -1.9469520000 
299.80 	 224.9670000 	 1.876625 	 -0.8622074000 	 -1.9473110000 
300.00 	 224.9670000 	 1.876625 	 -0.8640988000 	 -1.9498190000 
300.20 	 224.9670000 	 1.876650 	 -0.8611679000 	 -1.9472760000 
300.40 	 224.9718000 	 1.876675 	 -0.8617051000 	 -1.9471420000 
300.60 	 224.9734000 	 1.876700 	 -0.8642960000 	 -1.9497200000 
300.80 	 224.9749000 	 1.876725 	 -0.8613586000 	 -1.9475240000 
301.00 	 224.9765000 	 1.876725 	 -0.8611965000 	 -1.9468820000 
301.20 	 224.9797000 	 1.876750 	 -0.8641434000 	 -1.9498700000 
301.40 	 224.9829000 	 1.876775 	 -0.8618228000 	 -1.9479660000 
301.60 	 224.9829000 	 1.876750 	 -0.8613459000 	 -1.9469710000 
301.80 	 224.9877000 	 1.876775 	 -0.8645026000 	 -1.9498160000 
302.00 	 224.9877000 	 1.876825 	 -0.8612823000 	 -1.9482840000 
302.20 	 224.9908000 	 1.876800 	 -0.8608277000 	 -1.9470150000 
302.40 	 224.9908000 	 1.876800 	 -0.8643055000 	 -1.9498670000 
302.60 	 224.9940000 	 1.876800 	 -0.8622010000 	 -1.9480390000 
302.80 	 224.9972000 	 1.876800 	 -0.8614381000 	 -1.9468340000 
303.00 	 224.9908000 	 1.876800 	 -0.8643373000 	 -1.9498860000 
303.20 	 224.9940000 	 1.876800 	 -0.8619817000 	 -1.9484680000 
303.40 	 224.9908000 	 1.876800 	 -0.8608818000 	 -1.9466530000 
303.60 	 224.9908000 	 1.876800 	 -0.8639399000 	 -1.9496310000 
303.80 	 224.9908000 	 1.876800 	 -0.8623250000 	 -1.9485660000 
304.00 	 224.9908000 	 1.876800 	 -0.8607419000 	 -1.9467890000 
304.20 	 224.9908000 	 1.876800 	 -0.8638255000 	 -1.9494920000 
304.40 	 224.9908000 	 1.876800 	 -0.8625126000 	 -1.9487830000 
304.60 	 224.9908000 	 1.876800 	 -0.8605226000 	 -1.9466370000 
304.80 	 224.9908000 	 1.876800 	 -0.8634758000 	 -1.9491040000 
305.00 	 224.9893000 	 1.876800 	 -0.8628337000 	 -1.9492630000 
305.20 	 224.9829000 	 1.876800 	 -0.8603096000 	 -1.9465100000 
305.40 	 224.9829000 	 1.876800 	 -0.8631833000 	 -1.9489640000 
305.60 	 224.9797000 	 1.876825 	 -0.8630880000 	 -1.9493830000 
305.80 	 224.9718000 	 1.876825 	 -0.8600457000 	 -1.9466940000 
306.00 	 224.9638000 	 1.876850 	 -0.8627765000 	 -1.9487790000 
306.20 	 224.9591000 	 1.876875 	 -0.8632565000 	 -1.9496030000 
306.40 	 224.9591000 	 1.876900 	 -0.8600553000 	 -1.9468560000 
306.60 	 224.9559000 	 1.876925 	 -0.8622710000 	 -1.9482010000 
306.80 	 224.9559000 	 1.876975 	 -0.8635299000 	 -1.9497300000 
307.00 	 224.9559000 	 1.877000 	 -0.8602874000 	 -1.9469450000 
307.20 	 224.9559000 	 1.877025 	 -0.8619944000 	 -1.9480170000 
307.40 	 224.9559000 	 1.877050 	 -0.8632501000 	 -1.9497650000 
307.60 	 224.9559000 	 1.877075 	 -0.8601252000 	 -1.9470340000 
307.80 	 224.9559000 	 1.877125 	 -0.8617020000 	 -1.9478160000 
308.00 	 224.9575000 	 1.877150 	 -0.8633296000 	 -1.9499240000 
308.20 	 224.9591000 	 1.877175 	 -0.8600616000 	 -1.9469010000 
308.40 	 224.9638000 	 1.877200 	 -0.8615303000 	 -1.9479400000 
308.60 	 224.9718000 	 1.877225 	 -0.8646424000 	 -1.9492120000 
308.80 	 224.9813000 	 1.877225 	 -0.8611965000 	 -1.9462460000 
309.00 	 224.9877000 	 1.877275 	 -0.8626493000 	 -1.9470880000 
309.20 	 224.9956000 	 1.877250 	 -0.8648014000 	 -1.9498920000 
309.40 	 225.0036000 	 1.877250 	 -0.8612569000 	 -1.9470250000 
309.60 	 225.0067000 	 1.877250 	 -0.8627828000 	 -1.9479500000 
309.80 	 225.0115000 	 1.877250 	 -0.8644803000 	 -1.9500860000 
310.00 	 225.0147000 	 1.877250 	 -0.8614572000 	 -1.9473360000 
310.20 	 225.0179000 	 1.877250 	 -0.8621883000 	 -1.9476760000 
310.40 	 225.0226000 	 1.877250 	 -0.8646393000 	 -1.9499460000 
310.60 	 225.0226000 	 1.877250 	 -0.8618132000 	 -1.9477620000 
310.80 	 225.0226000 	 1.877250 	 -0.8616034000 	 -1.9470880000 
311.00 	 225.0179000 	 1.877250 	 -0.8645503000 	 -1.9499460000 
311.20 	 225.0179000 	 1.877250 	 -0.8617656000 	 -1.9478990000 
311.40 	 225.0179000 	 1.877250 	 -0.8616574000 	 -1.9471930000 
311.60 	 225.0147000 	 1.877250 	 -0.8646870000 	 -1.9498760000 
311.80 	 225.0147000 	 1.877250 	 -0.8621502000 	 -1.9482490000 
312.00 	 225.0115000 	 1.877250 	 -0.8615653000 	 -1.9470310000 
312.20 	 225.0115000 	 1.877250 	 -0.8646870000 	 -1.9498980000 
312.40 	 225.0115000 	 1.877250 	 -0.8622169000 	 -1.9481910000 
312.60 	 225.0115000 	 1.877250 	 -0.8615335000 	 -1.9469360000 
312.80 	 225.0067000 	 1.877250 	 -0.8647187000 	 -1.9498600000 
313.00 	 225.0067000 	 1.877250 	 -0.8626620000 	 -1.9486460000 
313.20 	 225.0036000 	 1.877250 	 -0.8610916000 	 -1.9467070000 
313.40 	 225.0052000 	 1.877250 	 -0.8643500000 	 -1.9495900000 
313.60 	 225.0036000 	 1.877250 	 -0.8631929000 	 -1.9490750000 
313.80 	 225.0036000 	 1.877250 	 -0.8609645000 	 -1.9467890000 
314.00 	 225.0036000 	 1.877250 	 -0.8641879000 	 -1.9492440000 
314.20 	 224.9988000 	 1.877250 	 -0.8631579000 	 -1.9490530000 
314.40 	 224.9988000 	 1.877250 	 -0.8608659000 	 -1.9466460000 
314.60 	 224.9924000 	 1.877250 	 -0.8639876000 	 -1.9493140000 
314.80 	 224.9908000 	 1.877250 	 -0.8634408000 	 -1.9492590000 
315.00 	 224.9861000 	 1.877250 	 -0.8609104000 	 -1.9466400000 
315.20 	 224.9829000 	 1.877250 	 -0.8636634000 	 -1.9490560000 
315.40 	 224.9797000 	 1.877250 	 -0.8634885000 	 -1.9492690000 
315.60 	 224.9749000 	 1.877250 	 -0.8609040000 	 -1.9466270000 
315.80 	 224.9718000 	 1.877250 	 -0.8637778000 	 -1.9487730000 
316.00 	 224.9670000 	 1.877250 	 -0.8638668000 	 -1.9494850000 
316.20 	 224.9638000 	 1.877250 	 -0.8610757000 	 -1.9468210000 
316.40 	 224.9591000 	 1.877250 	 -0.8635807000 	 -1.9486270000 
316.60 	 224.9591000 	 1.877275 	 -0.8641307000 	 -1.9496980000 
316.80 	 224.9591000 	 1.877325 	 -0.8609486000 	 -1.9469960000 
317.00 	 224.9559000 	 1.877350 	 -0.8634408000 	 -1.9487350000 
317.20 	 224.9559000 	 1.877375 	 -0.8641338000 	 -1.9498630000 
317.40 	 224.9559000 	 1.877425 	 -0.8610312000 	 -1.9470660000 
317.60 	 224.9527000 	 1.877450 	 -0.8632628000 	 -1.9484080000 
317.80 	 224.9511000 	 1.877475 	 -0.8642737000 	 -1.9499590000 
318.00 	 224.9479000 	 1.877500 	 -0.8608596000 	 -1.9470980000 
318.20 	 224.9479000 	 1.877525 	 -0.8631007000 	 -1.9481950000 
318.40 	 224.9479000 	 1.877575 	 -0.8643818000 	 -1.9501460000 
318.60 	 224.9479000 	 1.877625 	 -0.8613173000 	 -1.9473520000 
318.80 	 224.9559000 	 1.877650 	 -0.8624935000 	 -1.9479150000 
319.00 	 224.9591000 	 1.877675 	 -0.8643786000 	 -1.9501180000 
319.20 	 224.9670000 	 1.877725 	 -0.8613110000 	 -1.9473580000 
319.40 	 224.9749000 	 1.877725 	 -0.8623314000 	 -1.9477690000 
319.60 	 224.9797000 	 1.877750 	 -0.8644899000 	 -1.9501880000 
319.80 	 224.9877000 	 1.877750 	 -0.8614667000 	 -1.9473330000 
320.00 	 224.9940000 	 1.877750 	 -0.8633232000 	 -1.9483150000 
320.20 	 224.9988000 	 1.877750 	 -0.8656597000 	 -1.9507440000 
320.40 	 225.0052000 	 1.877750 	 -0.8627765000 	 -1.9485190000 
320.60 	 225.0115000 	 1.877750 	 -0.8627828000 	 -1.9479470000 
320.80 	 225.0163000 	 1.877750 	 -0.8656724000 	 -1.9507250000 
321.00 	 225.0179000 	 1.877750 	 -0.8631261000 	 -1.9487090000 
321.20 	 225.0179000 	 1.877750 	 -0.8625793000 	 -1.9478610000 
321.40 	 225.0179000 	 1.877750 	 -0.8658441000 	 -1.9508230000 
321.60 	 225.0163000 	 1.877750 	 -0.8633836000 	 -1.9488140000 
321.80 	 225.0147000 	 1.877750 	 -0.8625507000 	 -1.9478260000 
322.00 	 225.0115000 	 1.877750 	 -0.8655103000 	 -1.9505020000 
322.20 	 225.0067000 	 1.877750 	 -0.8637555000 	 -1.9494180000 
322.40 	 225.0036000 	 1.877750 	 -0.8623155000 	 -1.9475900000 
322.60 	 225.0036000 	 1.877750 	 -0.8653991000 	 -1.9504740000 
322.80 	 224.9988000 	 1.877750 	 -0.8640735000 	 -1.9496890000 
323.00 	 224.9972000 	 1.877750 	 -0.8620644000 	 -1.9477370000 
323.20 	 224.9956000 	 1.877750 	 -0.8654213000 	 -1.9504670000 
323.40 	 224.9908000 	 1.877750 	 -0.8642197000 	 -1.9496980000 
323.60 	 224.9877000 	 1.877750 	 -0.8619912000 	 -1.9475940000 
323.80 	 224.9829000 	 1.877750 	 -0.8650811000 	 -1.9499810000 
324.00 	 224.9797000 	 1.877750 	 -0.8642451000 	 -1.9498630000 
324.20 	 224.9797000 	 1.877750 	 -0.8621280000 	 -1.9476030000 
324.40 	 224.9749000 	 1.877750 	 -0.8654054000 	 -1.9502320000 
324.60 	 224.9749000 	 1.877750 	 -0.8642070000 	 -1.9498570000 
324.80 	 224.9797000 	 1.877775 	 -0.8621025000 	 -1.9474920000 
325.00 	 224.9749000 	 1.877800 	 -0.8650208000 	 -1.9500410000 
325.20 	 224.9749000 	 1.877800 	 -0.8647251000 	 -1.9502390000 
325.40 	 224.9718000 	 1.877825 	 -0.8618672000 	 -1.9478540000 
325.60 	 224.9718000 	 1.877875 	 -0.8647346000 	 -1.9498890000 
325.80 	 224.9702000 	 1.877875 	 -0.8642547000 	 -1.9504710000 
326.00 	 224.9670000 	 1.877875 	 -0.8614604000 	 -1.9477340000 
326.20 	 224.9670000 	 1.877925 	 -0.8640766000 	 -1.9497710000 
326.40 	 224.9638000 	 1.877925 	 -0.8644740000 	 -1.9506300000 
326.60 	 224.9638000 	 1.877950 	 -0.8612506000 	 -1.9478260000 
326.80 	 224.9591000 	 1.877975 	 -0.8630340000 	 -1.9495550000 
327.00 	 224.9591000 	 1.878000 	 -0.8636665000 	 -1.9508110000 
327.20 	 224.9591000 	 1.878025 	 -0.8607292000 	 -1.9480290000 
327.40 	 224.9638000 	 1.878050 	 -0.8627923000 	 -1.9493360000 
327.60 	 224.9670000 	 1.878075 	 -0.8639844000 	 -1.9508420000 
327.80 	 224.9718000 	 1.878125 	 -0.8607769000 	 -1.9481600000 
328.00 	 224.9813000 	 1.878100 	 -0.8637683000 	 -1.9492850000 
328.20 	 224.9877000 	 1.878125 	 -0.8643277000 	 -1.9515860000 
328.40 	 224.9908000 	 1.878150 	 -0.8610916000 	 -1.9489100000 
328.60 	 224.9956000 	 1.878150 	 -0.8622043000 	 -1.9494020000 
328.80 	 224.9956000 	 1.878150 	 -0.8657487000 	 -1.9517520000 
329.00 	 224.9956000 	 1.878150 	 -0.8626874000 	 -1.9491670000 
329.20 	 224.9956000 	 1.878150 	 -0.8634663000 	 -1.9493070000 
329.40 	 224.9956000 	 1.878150 	 -0.8659363000 	 -1.9516310000 
329.60 	 224.9988000 	 1.878150 	 -0.8627732000 	 -1.9491610000 
329.80 	 224.9988000 	 1.878150 	 -0.8633010000 	 -1.9492180000 
330.00 	 224.9988000 	 1.878150 	 -0.8659967000 	 -1.9517100000 
330.20 	 224.9988000 	 1.878150 	 -0.8628400000 	 -1.9491770000 
330.40 	 224.9956000 	 1.878150 	 -0.8632851000 	 -1.9491420000 
330.60 	 224.9956000 	 1.878150 	 -0.8659522000 	 -1.9517140000 
330.80 	 224.9956000 	 1.878150 	 -0.8627542000 	 -1.9493100000 
331.00 	 224.9988000 	 1.878150 	 -0.8629926000 	 -1.9489670000 
331.20 	 224.9988000 	 1.878150 	 -0.8659108000 	 -1.9516750000 
331.40 	 225.0036000 	 1.878150 	 -0.8635680000 	 -1.9497590000 
331.60 	 225.0004000 	 1.878150 	 -0.8627923000 	 -1.9486050000 
331.80 	 224.9988000 	 1.878150 	 -0.8660889000 	 -1.9513770000 
332.00 	 224.9956000 	 1.878150 	 -0.8640162000 	 -1.9501370000 
332.20 	 224.9877000 	 1.878150 	 -0.8624967000 	 -1.9484010000 
332.40 	 224.9829000 	 1.878150 	 -0.8657964000 	 -1.9511450000 
332.60 	 224.9797000 	 1.878150 	 -0.8645821000 	 -1.9507250000 
332.80 	 224.9797000 	 1.878150 	 -0.8622901000 	 -1.9483980000 
333.00 	 224.9749000 	 1.878175 	 -0.8654245000 	 -1.9509030000 
333.20 	 224.9718000 	 1.878200 	 -0.8649254000 	 -1.9510940000 
333.40 	 224.9718000 	 1.878225 	 -0.8622296000 	 -1.9484680000 
333.60 	 224.9670000 	 1.878250 	 -0.8650780000 	 -1.9506200000 
333.80 	 224.9654000 	 1.878250 	 -0.8652814000 	 -1.9512020000 
334.00 	 224.9638000 	 1.878275 	 -0.8624808000 	 -1.9485220000 
334.20 	 224.9591000 	 1.878275 	 -0.8650748000 	 -1.9506930000 
334.40 	 224.9591000 	 1.878325 	 -0.8655135000 	 -1.9514810000 
334.60 	 224.9559000 	 1.878350 	 -0.8625317000 	 -1.9488620000 
334.80 	 224.9559000 	 1.878375 	 -0.8644740000 	 -1.9500700000 
335.00 	 224.9559000 	 1.878425 	 -0.8653609000 	 -1.9517390000 
335.20 	 224.9591000 	 1.878450 	 -0.8617751000 	 -1.9489800000 
335.40 	 224.9622000 	 1.878475 	 -0.8634790000 	 -1.9496600000 
335.60 	 224.9670000 	 1.878500 	 -0.8652465000 	 -1.9518090000 
335.80 	 224.9670000 	 1.878525 	 -0.8621375000 	 -1.9490720000 
336.00 	 224.9749000 	 1.878525 	 -0.8631134000 	 -1.9496600000 
336.20 	 224.9797000 	 1.878575 	 -0.8652115000 	 -1.9518120000 
336.40 	 224.9829000 	 1.878575 	 -0.8627192000 	 -1.9490810000 
336.60 	 224.9908000 	 1.878575 	 -0.8637460000 	 -1.9494060000 
336.80 	 224.9972000 	 1.878600 	 -0.8659363000 	 -1.9518950000 
337.00 	 225.0036000 	 1.878600 	 -0.8635299000 	 -1.9493610000 
337.20 	 225.0067000 	 1.878600 	 -0.8635934000 	 -1.9494920000 
337.40 	 225.0115000 	 1.878600 	 -0.8662764000 	 -1.9521200000 
337.60 	 225.0147000 	 1.878600 	 -0.8635871000 	 -1.9501620000 
337.80 	 225.0179000 	 1.878600 	 -0.8630626000 	 -1.9491960000 
338.00 	 225.0179000 	 1.878600 	 -0.8661175000 	 -1.9519770000 
338.20 	 225.0179000 	 1.878600 	 -0.8639686000 	 -1.9504960000 
338.40 	 225.0147000 	 1.878600 	 -0.8629068000 	 -1.9489640000 
338.60 	 225.0147000 	 1.878600 	 -0.8663177000 	 -1.9519300000 
338.80 	 225.0131000 	 1.878600 	 -0.8641784000 	 -1.9505950000 
339.00 	 225.0147000 	 1.878600 	 -0.8629449000 	 -1.9490180000 
339.20 	 225.0179000 	 1.878600 	 -0.8661525000 	 -1.9517580000 
339.40 	 225.0179000 	 1.878600 	 -0.8643087000 	 -1.9507690000 
339.60 	 225.0179000 	 1.878600 	 -0.8628528000 	 -1.9487350000 
339.80 	 225.0179000 	 1.878600 	 -0.8658378000 	 -1.9514690000 
340.00 	 225.0179000 	 1.878550 	 -0.8647950000 	 -1.9512140000 
340.20 	 225.0179000 	 1.878550 	 -0.8624108000 	 -1.9488370000 
340.40 	 225.0147000 	 1.878550 	 -0.8654149000 	 -1.9510940000 
340.60 	 225.0067000 	 1.878550 	 -0.8649762000 	 -1.9515990000 
340.80 	 225.0036000 	 1.878550 	 -0.8622583000 	 -1.9487290000 
341.00 	 224.9988000 	 1.878550 	 -0.8648396000 	 -1.9508110000 
341.20 	 224.9956000 	 1.878550 	 -0.8655071000 	 -1.9518820000 
341.40 	 224.9908000 	 1.878550 	 -0.8625476000 	 -1.9490910000 
341.60 	 224.9956000 	 1.878550 	 -0.8645789000 	 -1.9502890000 
341.80 	 224.9956000 	 1.878550 	 -0.8658409000 	 -1.9521270000 
342.00 	 224.9956000 	 1.878550 	 -0.8626175000 	 -1.9491610000 
342.20 	 224.9924000 	 1.878550 	 -0.8642038000 	 -1.9500540000 
342.40 	 224.9908000 	 1.878550 	 -0.8660857000 	 -1.9519870000 
342.60 	 224.9877000 	 1.878550 	 -0.8627383000 	 -1.9493390000 
342.80 	 224.9829000 	 1.878550 	 -0.8638573000 	 -1.9497300000 
343.00 	 224.9781000 	 1.878550 	 -0.8661842000 	 -1.9521330000 
343.20 	 224.9718000 	 1.878550 	 -0.8631102000 	 -1.9496000000 
343.40 	 224.9718000 	 1.878550 	 -0.8633168000 	 -1.9493900000 
343.60 	 224.9670000 	 1.878550 	 -0.8660793000 	 -1.9521650000 
343.80 	 224.9670000 	 1.878550 	 -0.8634440000 	 -1.9503400000 
344.00 	 224.9638000 	 1.878550 	 -0.8628495000 	 -1.9491990000 
344.20 	 224.9591000 	 1.878550 	 -0.8659108000 	 -1.9520470000 
344.40 	 224.9638000 	 1.878600 	 -0.8637078000 	 -1.9504070000 
344.60 	 224.9606000 	 1.878625 	 -0.8627446000 	 -1.9490530000 
344.80 	 224.9638000 	 1.878650 	 -0.8660157000 	 -1.9518030000 
345.00 	 224.9622000 	 1.878675 	 -0.8641688000 	 -1.9509380000 
345.20 	 224.9591000 	 1.878700 	 -0.8625031000 	 -1.9488840000 
345.40 	 224.9591000 	 1.878725 	 -0.8657646000 	 -1.9516470000 
345.60 	 224.9559000 	 1.878750 	 -0.8645248000 	 -1.9511380000 
345.80 	 224.9559000 	 1.878775 	 -0.8624617000 	 -1.9488300000 
346.00 	 224.9559000 	 1.878825 	 -0.8657201000 	 -1.9512650000 
346.20 	 224.9559000 	 1.878850 	 -0.8653005000 	 -1.9516120000 
346.40 	 224.9591000 	 1.878875 	 -0.8626493000 	 -1.9489030000 
346.60 	 224.9638000 	 1.878900 	 -0.8650048000 	 -1.9504870000 
346.80 	 224.9718000 	 1.878925 	 -0.8659394000 	 -1.9520380000 
347.00 	 224.9765000 	 1.878950 	 -0.8628464000 	 -1.9492400000 
347.20 	 224.9829000 	 1.878950 	 -0.8646870000 	 -1.9502450000 
347.40 	 224.9877000 	 1.878950 	 -0.8666579000 	 -1.9521970000 
347.60 	 224.9908000 	 1.878975 	 -0.8638318000 	 -1.9494150000 
347.80 	 224.9956000 	 1.879000 	 -0.8649222000 	 -1.9500220000 
348.00 	 224.9988000 	 1.879025 	 -0.8668454000 	 -1.9522830000 
348.20 	 225.0036000 	 1.879000 	 -0.8637460000 	 -1.9497650000 
348.40 	 225.0115000 	 1.879000 	 -0.8650780000 	 -1.9500960000 
348.60 	 225.0147000 	 1.879000 	 -0.8672142000 	 -1.9523810000 
348.80 	 225.0179000 	 1.879000 	 -0.8641815000 	 -1.9499400000 
349.00 	 225.0179000 	 1.879000 	 -0.8646107000 	 -1.9496570000 
349.20 	 225.0179000 	 1.879000 	 -0.8673795000 	 -1.9522990000 
349.40 	 225.0179000 	 1.879000 	 -0.8645248000 	 -1.9502390000 
349.60 	 225.0179000 	 1.879000 	 -0.8644517000 	 -1.9495330000 
349.80 	 225.0179000 	 1.879000 	 -0.8671315000 	 -1.9522950000 
350.00 	 225.0147000 	 1.879000 	 -0.8649413000 	 -1.9507090000 
350.20 	 225.0147000 	 1.879000 	 -0.8640480000 	 -1.9493990000 
350.40 	 225.0115000 	 1.879000 	 -0.8672397000 	 -1.9520310000 
350.60 	 225.0067000 	 1.879000 	 -0.8653800000 	 -1.9511450000 
350.80 	 225.0067000 	 1.879000 	 -0.8635585000 	 -1.9491800000 
351.00 	 225.0067000 	 1.879025 	 -0.8670108000 	 -1.9517990000 
351.20 	 225.0052000 	 1.879000 	 -0.8660698000 	 -1.9515930000 
351.40 	 225.0036000 	 1.879000 	 -0.8633868000 	 -1.9492370000 
351.60 	 224.9988000 	 1.879000 	 -0.8663241000 	 -1.9514970000 
351.80 	 224.9988000 	 1.879000 	 -0.8660539000 	 -1.9517100000 
352.00 	 224.9956000 	 1.879000 	 -0.8633423000 	 -1.9491510000 
352.20 	 224.9988000 	 1.879000 	 -0.8660634000 	 -1.9513570000 
352.40 	 224.9956000 	 1.879000 	 -0.8662192000 	 -1.9519740000 
352.60 	 224.9956000 	 1.879000 	 -0.8634154000 	 -1.9491800000 
352.80 	 224.9908000 	 1.879000 	 -0.8658791000 	 -1.9509730000 
353.00 	 224.9877000 	 1.879000 	 -0.8663718000 	 -1.9521940000 
353.20 	 224.9829000 	 1.879000 	 -0.8635871000 	 -1.9493740000 
353.40 	 224.9781000 	 1.879000 	 -0.8654785000 	 -1.9505120000 
353.60 	 224.9749000 	 1.879000 	 -0.8667278000 	 -1.9523430000 
353.80 	 224.9749000 	 1.879000 	 -0.8636220000 	 -1.9495490000 
354.00 	 224.9749000 	 1.879000 	 -0.8651257000 	 -1.9503210000 
354.20 	 224.9749000 	 1.879000 	 -0.8669789000 	 -1.9524540000 
354.40 	 224.9749000 	 1.879000 	 -0.8637746000 	 -1.9497680000 
354.60 	 224.9749000 	 1.879000 	 -0.8647378000 	 -1.9501050000 
354.80 	 224.9718000 	 1.879025 	 -0.8672778000 	 -1.9525780000 
355.00 	 224.9670000 	 1.879050 	 -0.8641624000 	 -1.9497390000 
355.20 	 224.9638000 	 1.879075 	 -0.8652592000 	 -1.9501340000 
355.40 	 224.9638000 	 1.879100 	 -0.8673255000 	 -1.9525110000 
355.60 	 224.9654000 	 1.879125 	 -0.8643055000 	 -1.9499140000 
355.80 	 224.9670000 	 1.879125 	 -0.8643373000 	 -1.9497300000 
356.00 	 224.9670000 	 1.879150 	 -0.8673573000 	 -1.9525340000 
356.20 	 224.9718000 	 1.879175 	 -0.8646138000 	 -1.9504360000 
356.40 	 224.9718000 	 1.879200 	 -0.8642960000 	 -1.9495870000 
356.60 	 224.9718000 	 1.879225 	 -0.8673382000 	 -1.9523490000 
356.80 	 224.9718000 	 1.879225 	 -0.8654944000 	 -1.9507340000 
357.00 	 224.9670000 	 1.879250 	 -0.8645089000 	 -1.9493990000 
357.20 	 224.9670000 	 1.879275 	 -0.8675830000 	 -1.9523590000 
357.40 	 224.9638000 	 1.879300 	 -0.8658282000 	 -1.9511290000 
357.60 	 224.9670000 	 1.879300 	 -0.8643087000 	 -1.9492500000 
357.80 	 224.9718000 	 1.879325 	 -0.8674367000 	 -1.9523080000 
358.00 	 224.9749000 	 1.879350 	 -0.8659204000 	 -1.9513960000 
358.20 	 224.9797000 	 1.879375 	 -0.8642864000 	 -1.9493580000 
358.40 	 224.9829000 	 1.879400 	 -0.8675289000 	 -1.9520700000 
358.60 	 224.9829000 	 1.879425 	 -0.8664258000 	 -1.9516850000 
358.80 	 224.9861000 	 1.879400 	 -0.8642228000 	 -1.9493200000 
359.00 	 224.9893000 	 1.879400 	 -0.8671379000 	 -1.9517960000 
359.20 	 224.9908000 	 1.879400 	 -0.8669090000 	 -1.9521650000 
359.40 	 224.9972000 	 1.879400 	 -0.8642864000 	 -1.9494880000 
359.60 	 224.9988000 	 1.879400 	 -0.8670552000 	 -1.9515990000 
359.80 	 225.0036000 	 1.879400 	 -0.8670394000 	 -1.9521590000 
360.00 	 225.0036000 	 1.879400 	 -0.8642006000 	 -1.9495200000 
360.20 	 225.0067000 	 1.879400 	 -0.8667660000 	 -1.9513190000 
360.40 	 225.0067000 	 1.879400 	 -0.8672397000 	 -1.9523240000 
360.60 	 225.0036000 	 1.879400 	 -0.8642737000 	 -1.9493640000 
360.80 	 225.0036000 	 1.879400 	 -0.8665307000 	 -1.9513420000 
361.00 	 225.0020000 	 1.879400 	 -0.8672619000 	 -1.9523560000 
361.20 	 224.9988000 	 1.879400 	 -0.8643341000 	 -1.9495070000 
361.40 	 224.9988000 	 1.879400 	 -0.8662732000 	 -1.9510050000 
361.60 	 224.9956000 	 1.879400 	 -0.8675734000 	 -1.9526580000 
361.80 	 224.9956000 	 1.879400 	 -0.8644803000 	 -1.9496410000 
362.00 	 224.9956000 	 1.879400 	 -0.8656566000 	 -1.9504580000 
362.20 	 224.9924000 	 1.879400 	 -0.8678373000 	 -1.9525780000 
362.40 	 224.9956000 	 1.879400 	 -0.8648141000 	 -1.9501400000 
362.60 	 224.9908000 	 1.879400 	 -0.8653545000 	 -1.9500960000 
362.80 	 224.9908000 	 1.879400 	 -0.8679454000 	 -1.9526930000 
363.00 	 224.9877000 	 1.879400 	 -0.8652274000 	 -1.9506010000 
363.20 	 224.9829000 	 1.879425 	 -0.8644040000 	 -1.9496890000 
363.40 	 224.9797000 	 1.879450 	 -0.8671920000 	 -1.9525020000 
363.60 	 224.9749000 	 1.879475 	 -0.8649413000 	 -1.9509220000 
363.80 	 224.9718000 	 1.879475 	 -0.8645948000 	 -1.9495140000 
364.00 	 224.9718000 	 1.879475 	 -0.8675035000 	 -1.9523180000 
364.20 	 224.9718000 	 1.879500 	 -0.8656788000 	 -1.9514080000 
364.40 	 224.9718000 	 1.879525 	 -0.8641052000 	 -1.9493680000 
364.60 	 224.9670000 	 1.879575 	 -0.8672905000 	 -1.9521110000 
364.80 	 224.9638000 	 1.879575 	 -0.8655071000 	 -1.9518570000 
365.00 	 224.9638000 	 1.879575 	 -0.8632278000 	 -1.9494950000 
365.20 	 224.9591000 	 1.879625 	 -0.8659458000 	 -1.9518660000 
365.40 	 224.9591000 	 1.879650 	 -0.8658950000 	 -1.9522760000 
365.60 	 224.9638000 	 1.879675 	 -0.8632660000 	 -1.9495740000 
365.80 	 224.9702000 	 1.879700 	 -0.8658631000 	 -1.9516400000 
366.00 	 224.9765000 	 1.879725 	 -0.8657328000 	 -1.9525400000 
366.20 	 224.9829000 	 1.879725 	 -0.8644199000 	 -1.9497490000 
366.40 	 224.9908000 	 1.879750 	 -0.8665435000 	 -1.9511730000 
366.60 	 224.9972000 	 1.879750 	 -0.8678182000 	 -1.9526830000 
366.80 	 225.0036000 	 1.879750 	 -0.8636920000 	 -1.9499460000 
367.00 	 225.0036000 	 1.879750 	 -0.8656343000 	 -1.9511380000 
367.20 	 225.0036000 	 1.879750 	 -0.8669885000 	 -1.9528170000 
367.40 	 225.0067000 	 1.879750 	 -0.8637969000 	 -1.9500060000 
367.60 	 225.0067000 	 1.879750 	 -0.8652814000 	 -1.9507690000 
367.80 	 225.0052000 	 1.879750 	 -0.8670998000 	 -1.9528580000 
368.00 	 225.0067000 	 1.879750 	 -0.8640798000 	 -1.9501910000 
368.20 	 225.0067000 	 1.879750 	 -0.8650303000 	 -1.9504130000 
368.40 	 225.0067000 	 1.879750 	 -0.8673382000 	 -1.9529820000 
368.60 	 225.0036000 	 1.879750 	 -0.8643659000 	 -1.9504260000 
368.80 	 224.9988000 	 1.879750 	 -0.8645217000 	 -1.9500800000 
369.00 	 224.9988000 	 1.879750 	 -0.8672237000 	 -1.9528170000 
369.20 	 224.9908000 	 1.879750 	 -0.8648936000 	 -1.9509760000 
369.40 	 224.9908000 	 1.879750 	 -0.8641815000 	 -1.9498860000 
369.60 	 224.9908000 	 1.879750 	 -0.8671792000 	 -1.9526160000 
369.80 	 224.9877000 	 1.879750 	 -0.8654881000 	 -1.9514940000 
370.00 	 224.9877000 	 1.879750 	 -0.8637778000 	 -1.9497200000 
370.20 	 224.9829000 	 1.879750 	 -0.8671252000 	 -1.9523370000 
370.40 	 224.9829000 	 1.879750 	 -0.8658155000 	 -1.9519550000 
370.60 	 224.9829000 	 1.879775 	 -0.8643087000 	 -1.9495960000 
370.80 	 224.9829000 	 1.879775 	 -0.8672587000 	 -1.9520060000 
371.00 	 224.9877000 	 1.879800 	 -0.8667533000 	 -1.9520510000 
371.20 	 224.9877000 	 1.879800 	 -0.8642006000 	 -1.9496220000 
371.40 	 224.9877000 	 1.879800 	 -0.8674653000 	 -1.9519200000 
371.60 	 224.9877000 	 1.879825 	 -0.8676561000 	 -1.9524960000 
371.80 	 224.9877000 	 1.879825 	 -0.8635044000 	 -1.9498760000 
372.00 	 224.9829000 	 1.879850 	 -0.8659077000 	 -1.9514940000 
372.20 	 224.9797000 	 1.879850 	 -0.8654721000 	 -1.9528900000 
372.40 	 224.9797000 	 1.879850 	 -0.8646901000 	 -1.9499750000 
372.60 	 224.9813000 	 1.879850 	 -0.8664322000 	 -1.9511000000 
372.80 	 224.9829000 	 1.879875 	 -0.8678882000 	 -1.9531030000 
373.00 	 224.9877000 	 1.879900 	 -0.8648046000 	 -1.9504480000 
373.20 	 224.9877000 	 1.879900 	 -0.8660253000 	 -1.9507380000 
373.40 	 224.9877000 	 1.879900 	 -0.8689277000 	 -1.9533410000 
373.60 	 224.9877000 	 1.879925 	 -0.8658918000 	 -1.9507730000 
373.80 	 224.9877000 	 1.879925 	 -0.8659840000 	 -1.9506870000 
374.00 	 224.9829000 	 1.879950 	 -0.8685525000 	 -1.9532390000 
374.20 	 224.9877000 	 1.879950 	 -0.8655898000 	 -1.9509760000 
374.40 	 224.9829000 	 1.879950 	 -0.8651511000 	 -1.9504360000 
374.60 	 224.9829000 	 1.879975 	 -0.8683046000 	 -1.9532140000 
374.80 	 224.9829000 	 1.879975 	 -0.8654690000 	 -1.9514470000 
375.00 	 224.9829000 	 1.880025 	 -0.8650112000 	 -1.9502860000 
375.20 	 224.9797000 	 1.880000 	 -0.8685239000 	 -1.9532490000 
375.40 	 224.9765000 	 1.880000 	 -0.8652210000 	 -1.9515990000 
375.60 	 224.9781000 	 1.880025 	 -0.8641974000 	 -1.9502890000 
375.80 	 224.9749000 	 1.880025 	 -0.8672492000 	 -1.9531000000 
376.00 	 224.9749000 	 1.880050 	 -0.8654849000 	 -1.9519960000 
376.20 	 224.9781000 	 1.880075 	 -0.8635171000 	 -1.9500990000 
376.40 	 224.9749000 	 1.880075 	 -0.8667183000 	 -1.9527280000 
376.60 	 224.9797000 	 1.880125 	 -0.8658727000 	 -1.9526990000 
376.80 	 224.9797000 	 1.880100 	 -0.8642070000 	 -1.9501500000 
377.00 	 224.9829000 	 1.880125 	 -0.8662510000 	 -1.9523270000 
377.20 	 224.9861000 	 1.880150 	 -0.8660190000 	 -1.9530840000 
377.40 	 224.9908000 	 1.880175 	 -0.8632024000 	 -1.9502000000 
377.60 	 224.9908000 	 1.880150 	 -0.8627987000 	 -1.9519420000 
377.80 	 224.9908000 	 1.880150 	 -0.8636348000 	 -1.9532460000 
378.00 	 224.9893000 	 1.880150 	 -0.8603604000 	 -1.9503150000 
378.20 	 224.9908000 	 1.880150 	 -0.8622456000 	 -1.9515670000 
378.40 	 224.9877000 	 1.880150 	 -0.8639876000 	 -1.9534330000 
378.60 	 224.9829000 	 1.880150 	 -0.8606847000 	 -1.9505820000 
378.80 	 224.9829000 	 1.880175 	 -0.8665053000 	 -1.9511100000 
379.00 	 224.9829000 	 1.880200 	 -0.8686956000 	 -1.9534050000 
379.20 	 224.9829000 	 1.880225 	 -0.8654817000 	 -1.9507090000 
379.40 	 224.9829000 	 1.880200 	 -0.8664481000 	 -1.9509090000 
379.60 	 224.9829000 	 1.880200 	 -0.8680694000 	 -1.9535260000 
379.80 	 224.9845000 	 1.880225 	 -0.8664481000 	 -1.9512300000 
380.00 	 224.9861000 	 1.880250 	 -0.8661175000 	 -1.9507030000 
380.20 	 224.9877000 	 1.880275 	 -0.8689626000 	 -1.9534520000 
380.40 	 224.9829000 	 1.880250 	 -0.8666325000 	 -1.9519110000 
380.60 	 224.9845000 	 1.880250 	 -0.8655007000 	 -1.9504100000 
380.80 	 224.9829000 	 1.880275 	 -0.8688481000 	 -1.9532520000 
381.00 	 224.9877000 	 1.880300 	 -0.8670648000 	 -1.9523050000 
381.20 	 224.9829000 	 1.880325 	 -0.8654658000 	 -1.9504010000 
381.40 	 224.9829000 	 1.880300 	 -0.8687496000 	 -1.9531030000 
381.60 	 224.9829000 	 1.880300 	 -0.8675925000 	 -1.9528990000 
381.80 	 224.9829000 	 1.880325 	 -0.8651511000 	 -1.9504040000 
382.00 	 224.9829000 	 1.880350 	 -0.8680375000 	 -1.9530330000 
382.20 	 224.9813000 	 1.880375 	 -0.8673446000 	 -1.9528960000 
382.40 	 224.9797000 	 1.880350 	 -0.8652115000 	 -1.9504010000 
382.60 	 224.9797000 	 1.880350 	 -0.8679135000 	 -1.9529060000 
382.80 	 224.9797000 	 1.880375 	 -0.8670902000 	 -1.9529720000 
383.00 	 224.9797000 	 1.880400 	 -0.8646202000 	 -1.9504960000 
383.20 	 224.9797000 	 1.880425 	 -0.8672873000 	 -1.9526540000 
383.40 	 224.9797000 	 1.880400 	 -0.8680026000 	 -1.9533160000 
383.60 	 224.9829000 	 1.880400 	 -0.8648618000 	 -1.9506580000 
383.80 	 224.9829000 	 1.880425 	 -0.8673477000 	 -1.9522220000 
384.00 	 224.9877000 	 1.880450 	 -0.8684540000 	 -1.9538080000 
384.20 	 224.9877000 	 1.880475 	 -0.8652719000 	 -1.9508680000 
384.40 	 224.9845000 	 1.880450 	 -0.8670838000 	 -1.9522290000 
384.60 	 224.9877000 	 1.880450 	 -0.8679104000 	 -1.9537730000 
384.80 	 224.9861000 	 1.880475 	 -0.8651352000 	 -1.9510020000 
385.00 	 224.9877000 	 1.880500 	 -0.8669217000 	 -1.9521520000 
385.20 	 224.9893000 	 1.880525 	 -0.8681297000 	 -1.9537770000 
385.40 	 224.9908000 	 1.880500 	 -0.8656661000 	 -1.9510050000 
385.60 	 224.9924000 	 1.880500 	 -0.8672397000 	 -1.9521240000 
385.80 	 224.9956000 	 1.880500 	 -0.8692328000 	 -1.9539420000 
386.00 	 224.9908000 	 1.880500 	 -0.8657773000 	 -1.9512080000 
386.20 	 224.9908000 	 1.880500 	 -0.8671443000 	 -1.9517260000 
386.40 	 224.9877000 	 1.880500 	 -0.8691247000 	 -1.9540410000 
386.60 	 224.9877000 	 1.880500 	 -0.8661811000 	 -1.9515010000 
386.80 	 224.9845000 	 1.880500 	 -0.8666356000 	 -1.9515170000 
387.00 	 224.9829000 	 1.880525 	 -0.8685653000 	 -1.9540310000 
387.20 	 224.9829000 	 1.880550 	 -0.8658187000 	 -1.9517200000 
387.40 	 224.9877000 	 1.880550 	 -0.8659808000 	 -1.9512240000 
387.60 	 224.9908000 	 1.880550 	 -0.8663940000 	 -1.9538430000 
387.80 	 224.9956000 	 1.880550 	 -0.8638350000 	 -1.9520950000 
388.00 	 224.9988000 	 1.880550 	 -0.8634408000 	 -1.9508230000 
388.20 	 224.9988000 	 1.880550 	 -0.8663432000 	 -1.9536720000 
388.40 	 224.9956000 	 1.880550 	 -0.8643277000 	 -1.9525560000 
388.60 	 224.9908000 	 1.880550 	 -0.8630657000 	 -1.9506520000 
388.80 	 224.9877000 	 1.880550 	 -0.8661239000 	 -1.9533130000 
389.00 	 224.9829000 	 1.880575 	 -0.8649127000 	 -1.9530040000 
389.20 	 224.9829000 	 1.880575 	 -0.8622201000 	 -1.9505560000 
389.40 	 224.9797000 	 1.880600 	 -0.8650144000 	 -1.9530610000 
389.60 	 224.9829000 	 1.880600 	 -0.8647664000 	 -1.9532970000 
389.80 	 224.9829000 	 1.880600 	 -0.8655834000 	 -1.9507310000 
390.00 	 224.9877000 	 1.880625 	 -0.8682029000 	 -1.9526740000 
390.20 	 224.9877000 	 1.880625 	 -0.8685207000 	 -1.9537230000 
390.40 	 224.9829000 	 1.880650 	 -0.8654308000 	 -1.9508330000 
390.60 	 224.9829000 	 1.880675 	 -0.8679040000 	 -1.9524130000 
390.80 	 224.9797000 	 1.880650 	 -0.8687655000 	 -1.9538080000 
391.00 	 224.9797000 	 1.880675 	 -0.8657964000 	 -1.9510050000 
391.20 	 224.9797000 	 1.880675 	 -0.8676847000 	 -1.9522600000 
391.40 	 224.9797000 	 1.880700 	 -0.8688450000 	 -1.9538530000 
391.60 	 224.9797000 	 1.880700 	 -0.8653927000 	 -1.9511830000 
391.80 	 224.9829000 	 1.880700 	 -0.8668200000 	 -1.9521900000 
392.00 	 224.9829000 	 1.880725 	 -0.8687496000 	 -1.9540880000 
392.20 	 224.9877000 	 1.880725 	 -0.8653386000 	 -1.9516660000 
392.40 	 224.9845000 	 1.880750 	 -0.8665244000 	 -1.9519080000 
392.60 	 224.9877000 	 1.880750 	 -0.8685811000 	 -1.9542630000 
392.80 	 224.9877000 	 1.880750 	 -0.8662891000 	 -1.9517680000 
393.00 	 224.9877000 	 1.880775 	 -0.8670108000 	 -1.9517450000 
393.20 	 224.9829000 	 1.880775 	 -0.8694299000 	 -1.9543200000 
393.40 	 224.9829000 	 1.880800 	 -0.8665752000 	 -1.9522830000 
393.60 	 224.9829000 	 1.880825 	 -0.8662987000 	 -1.9516090000 
393.80 	 224.9797000 	 1.880800 	 -0.8692805000 	 -1.9543040000 
394.00 	 224.9829000 	 1.880825 	 -0.8667914000 	 -1.9525180000 
394.20 	 224.9829000 	 1.880825 	 -0.8658727000 	 -1.9514340000 
394.40 	 224.9797000 	 1.880875 	 -0.8689117000 	 -1.9542690000 
394.60 	 224.9797000 	 1.880850 	 -0.8675162000 	 -1.9528770000 
394.80 	 224.9781000 	 1.880850 	 -0.8648173000 	 -1.9512400000 
395.00 	 224.9797000 	 1.880875 	 -0.8687941000 	 -1.9540120000 
395.20 	 224.9797000 	 1.880875 	 -0.8673573000 	 -1.9534460000 
395.40 	 224.9829000 	 1.880925 	 -0.8654022000 	 -1.9512400000 
395.60 	 224.9877000 	 1.880900 	 -0.8677991000 	 -1.9538080000 
395.80 	 224.9908000 	 1.880900 	 -0.8662001000 	 -1.9537510000 
396.00 	 224.9956000 	 1.880900 	 -0.8636729000 	 -1.9512910000 
396.20 	 224.9956000 	 1.880900 	 -0.8669345000 	 -1.9539870000 
396.40 	 224.9956000 	 1.880900 	 -0.8661620000 	 -1.9538820000 
396.60 	 224.9956000 	 1.880900 	 -0.8637174000 	 -1.9513380000 
396.80 	 224.9956000 	 1.880900 	 -0.8669122000 	 -1.9536910000 
397.00 	 224.9956000 	 1.880900 	 -0.8664958000 	 -1.9540410000 
397.20 	 224.9956000 	 1.880900 	 -0.8635871000 	 -1.9513290000 
397.40 	 224.9956000 	 1.880900 	 -0.8664449000 	 -1.9535350000 
397.60 	 224.9956000 	 1.880900 	 -0.8666738000 	 -1.9542500000 
397.80 	 224.9956000 	 1.880900 	 -0.8636443000 	 -1.9513260000 
398.00 	 224.9908000 	 1.880900 	 -0.8659744000 	 -1.9529600000 
398.20 	 224.9877000 	 1.880900 	 -0.8669440000 	 -1.9544920000 
398.40 	 224.9829000 	 1.880900 	 -0.8639653000 	 -1.9515770000 
398.60 	 224.9797000 	 1.880925 	 -0.8657233000 	 -1.9527050000 
398.80 	 224.9749000 	 1.880950 	 -0.8672746000 	 -1.9546600000 
399.00 	 224.9749000 	 1.880975 	 -0.8640258000 	 -1.9519140000 
399.20 	 224.9718000 	 1.880975 	 -0.8659045000 	 -1.9522670000 
399.40 	 224.9718000 	 1.881000 	 -0.8681329000 	 -1.9547080000 
399.60 	 224.9718000 	 1.881025 	 -0.8650048000 	 -1.9521590000 
399.80 	 224.9670000 	 1.881050 	 -0.8654594000 	 -1.9520600000 
400.00 	 224.9670000 	 1.881075 	 -0.8679231000 	 -1.9548770000 
400.20 	 224.9670000 	 1.881075 	 -0.8646234000 	 -1.9523400000 
400.40 	 224.9686000 	 1.881100 	 -0.8648809000 	 -1.9520730000 
400.60 	 224.9718000 	 1.881125 	 -0.8675385000 	 -1.9546250000 
400.80 	 224.9781000 	 1.881150 	 -0.8649158000 	 -1.9526770000 
401.00 	 224.9797000 	 1.881175 	 -0.8645185000 	 -1.9517900000 
401.20 	 224.9829000 	 1.881150 	 -0.8672397000 	 -1.9546570000 
401.40 	 224.9829000 	 1.881175 	 -0.8653164000 	 -1.9532430000 
401.60 	 224.9829000 	 1.881175 	 -0.8636538000 	 -1.9518500000 
401.80 	 224.9829000 	 1.881225 	 -0.8668645000 	 -1.9548070000 
402.00 	 224.9877000 	 1.881200 	 -0.8668486000 	 -1.9533440000 
402.20 	 224.9908000 	 1.881200 	 -0.8652814000 	 -1.9518180000 
402.40 	 224.9956000 	 1.881200 	 -0.8685303000 	 -1.9545300000 
402.60 	 225.0036000 	 1.881200 	 -0.8670807000 	 -1.9539580000 
402.80 	 225.0036000 	 1.881200 	 -0.8651829000 	 -1.9517360000 
403.00 	 225.0036000 	 1.881200 	 -0.8682664000 	 -1.9543650000 
403.20 	 225.0036000 	 1.881200 	 -0.8671856000 	 -1.9539360000 
403.40 	 224.9988000 	 1.881200 	 -0.8651447000 	 -1.9518120000 
403.60 	 224.9988000 	 1.881200 	 -0.8680947000 	 -1.9543740000 
403.80 	 224.9988000 	 1.881200 	 -0.8674462000 	 -1.9542690000 
404.00 	 225.0036000 	 1.881200 	 -0.8649063000 	 -1.9517580000 
404.20 	 224.9988000 	 1.881200 	 -0.8677991000 	 -1.9541010000 
404.40 	 225.0036000 	 1.881200 	 -0.8677769000 	 -1.9545810000 
404.60 	 224.9988000 	 1.881200 	 -0.8651384000 	 -1.9517610000 
404.80 	 225.0020000 	 1.881200 	 -0.8674653000 	 -1.9536110000 
405.00 	 224.9988000 	 1.881200 	 -0.8680471000 	 -1.9548450000 
405.20 	 224.9956000 	 1.881200 	 -0.8651066000 	 -1.9519620000 
405.40 	 224.9908000 	 1.881200 	 -0.8672523000 	 -1.9534750000 
405.60 	 224.9877000 	 1.881200 	 -0.8680375000 	 -1.9548990000 
405.80 	 224.9829000 	 1.881225 	 -0.8651225000 	 -1.9521590000 
406.00 	 224.9829000 	 1.881250 	 -0.8666229000 	 -1.9530650000 
406.20 	 224.9797000 	 1.881250 	 -0.8681297000 	 -1.9549560000 
406.40 	 224.9829000 	 1.881250 	 -0.8658536000 	 -1.9524420000 
406.60 	 224.9829000 	 1.881250 	 -0.8674558000 	 -1.9528070000 
406.80 	 224.9829000 	 1.881275 	 -0.8701579000 	 -1.9552390000 
407.00 	 224.9797000 	 1.881300 	 -0.8672492000 	 -1.9528140000 
407.20 	 224.9749000 	 1.881325 	 -0.8675067000 	 -1.9526260000 
407.40 	 224.9718000 	 1.881300 	 -0.8700530000 	 -1.9553790000 
407.60 	 224.9670000 	 1.881325 	 -0.8672778000 	 -1.9532550000 
407.80 	 224.9718000 	 1.881350 	 -0.8671506000 	 -1.9524890000 
408.00 	 224.9718000 	 1.881375 	 -0.8702278000 	 -1.9552360000 
408.20 	 224.9749000 	 1.881400 	 -0.8674558000 	 -1.9533790000 
408.40 	 224.9797000 	 1.881400 	 -0.8670076000 	 -1.9524480000 
408.60 	 224.9829000 	 1.881400 	 -0.8701611000 	 -1.9552840000 
408.80 	 224.9797000 	 1.881425 	 -0.8676402000 	 -1.9537540000 
409.00 	 224.9829000 	 1.881450 	 -0.8666992000 	 -1.9524540000 
409.20 	 224.9797000 	 1.881475 	 -0.8698781000 	 -1.9553120000 
409.40 	 224.9829000 	 1.881450 	 -0.8663273000 	 -1.9539900000 
409.60 	 224.9829000 	 1.881450 	 -0.8653641000 	 -1.9524220000 
409.80 	 224.9845000 	 1.881475 	 -0.8690866000 	 -1.9552610000 
410.00 	 224.9877000 	 1.881500 	 -0.8676497000 	 -1.9544760000 
410.20 	 224.9877000 	 1.881500 	 -0.8657551000 	 -1.9524160000 
410.40 	 224.9877000 	 1.881500 	 -0.8683491000 	 -1.9549050000 
410.60 	 224.9877000 	 1.881525 	 -0.8677610000 	 -1.9550420000 
410.80 	 224.9877000 	 1.881525 	 -0.8648459000 	 -1.9525240000 
411.00 	 224.9877000 	 1.881550 	 -0.8676434000 	 -1.9546410000 
411.20 	 224.9877000 	 1.881575 	 -0.8680471000 	 -1.9554230000 
411.40 	 224.9893000 	 1.881550 	 -0.8654754000 	 -1.9528140000 
411.60 	 224.9908000 	 1.881550 	 -0.8675671000 	 -1.9542440000 
411.80 	 224.9956000 	 1.881550 	 -0.8688386000 	 -1.9556550000 
412.00 	 224.9956000 	 1.881550 	 -0.8653577000 	 -1.9528830000 
412.20 	 224.9956000 	 1.881550 	 -0.8673382000 	 -1.9541040000 
412.40 	 224.9908000 	 1.881550 	 -0.8687019000 	 -1.9556750000 
412.60 	 224.9877000 	 1.881550 	 -0.8656533000 	 -1.9530520000 
412.80 	 224.9877000 	 1.881550 	 -0.8673890000 	 -1.9541230000 
413.00 	 224.9829000 	 1.881575 	 -0.8696302000 	 -1.9559290000 
413.20 	 224.9829000 	 1.881600 	 -0.8664672000 	 -1.9531030000 
413.40 	 224.9829000 	 1.881625 	 -0.8680789000 	 -1.9538340000 
413.60 	 224.9829000 	 1.881600 	 -0.8700275000 	 -1.9557890000 
413.80 	 224.9813000 	 1.881600 	 -0.8669026000 	 -1.9532010000 
414.00 	 224.9829000 	 1.881625 	 -0.8676084000 	 -1.9537860000 
414.20 	 224.9829000 	 1.881650 	 -0.8694871000 	 -1.9559290000 
414.40 	 224.9845000 	 1.881675 	 -0.8664100000 	 -1.9534650000 
414.60 	 224.9877000 	 1.881650 	 -0.8676211000 	 -1.9537420000 
414.80 	 224.9893000 	 1.881650 	 -0.8698495000 	 -1.9560370000 
415.00 	 224.9893000 	 1.881675 	 -0.8671474000 	 -1.9534300000 
415.20 	 224.9908000 	 1.881700 	 -0.8676497000 	 -1.9537100000 
415.40 	 224.9908000 	 1.881725 	 -0.8697033000 	 -1.9560720000 
415.60 	 224.9956000 	 1.881700 	 -0.8670394000 	 -1.9535600000 
415.80 	 224.9940000 	 1.881700 	 -0.8673509000 	 -1.9535640000 
416.00 	 224.9908000 	 1.881700 	 -0.8699989000 	 -1.9561390000 
416.20 	 224.9908000 	 1.881700 	 -0.8671983000 	 -1.9538400000 
416.40 	 224.9877000 	 1.881700 	 -0.8672047000 	 -1.9533860000 
416.60 	 224.9829000 	 1.881700 	 -0.8698845000 	 -1.9559830000 
416.80 	 224.9797000 	 1.881700 	 -0.8672905000 	 -1.9539710000 
417.00 	 224.9797000 	 1.881700 	 -0.8672269000 	 -1.9532360000 
417.20 	 224.9797000 	 1.881700 	 -0.8699703000 	 -1.9560110000 
417.40 	 224.9749000 	 1.881725 	 -0.8670743000 	 -1.9540090000 
417.60 	 224.9749000 	 1.881750 	 -0.8665339000 	 -1.9530900000 
417.80 	 224.9718000 	 1.881775 	 -0.8697446000 	 -1.9558970000 
418.00 	 224.9718000 	 1.881800 	 -0.8674749000 	 -1.9544120000 
418.20 	 224.9734000 	 1.881800 	 -0.8662351000 	 -1.9528040000 
418.40 	 224.9718000 	 1.881825 	 -0.8695380000 	 -1.9558140000 
418.60 	 224.9718000 	 1.881850 	 -0.8677642000 	 -1.9546890000 
418.80 	 224.9670000 	 1.881875 	 -0.8661079000 	 -1.9528830000 
419.00 	 224.9670000 	 1.881900 	 -0.8694426000 	 -1.9557600000 
419.20 	 224.9718000 	 1.881925 	 -0.8676720000 	 -1.9545270000 
419.40 	 224.9749000 	 1.881925 	 -0.8658950000 	 -1.9527400000 
419.60 	 224.9765000 	 1.881950 	 -0.8690389000 	 -1.9557350000 
419.80 	 224.9797000 	 1.881975 	 -0.8675798000 	 -1.9548960000 
420.00 	 224.9877000 	 1.881975 	 -0.8629926000 	 -1.9527210000 
420.20 	 224.9877000 	 1.882000 	 -0.8662097000 	 -1.9556170000 
420.40 	 224.9956000 	 1.882025 	 -0.8647346000 	 -1.9552420000 
420.60 	 224.9972000 	 1.882000 	 -0.8639622000 	 -1.9528520000 
420.80 	 225.0020000 	 1.882000 	 -0.8669503000 	 -1.9553820000 
421.00 	 225.0036000 	 1.882000 	 -0.8663972000 	 -1.9553850000 
421.20 	 225.0115000 	 1.882000 	 -0.8639526000 	 -1.9528800000 
421.40 	 225.0147000 	 1.882000 	 -0.8668359000 	 -1.9550420000 
421.60 	 225.0147000 	 1.882000 	 -0.8667215000 	 -1.9556110000 
421.80 	 225.0147000 	 1.882000 	 -0.8641021000 	 -1.9528010000 
422.00 	 225.0163000 	 1.882000 	 -0.8667564000 	 -1.9551020000 
422.20 	 225.0179000 	 1.882000 	 -0.8670680000 	 -1.9558210000 
422.40 	 225.0147000 	 1.882000 	 -0.8639081000 	 -1.9529090000 
422.60 	 225.0147000 	 1.882000 	 -0.8662923000 	 -1.9546990000 
422.80 	 225.0115000 	 1.882000 	 -0.8670044000 	 -1.9558460000 
423.00 	 225.0067000 	 1.882000 	 -0.8638636000 	 -1.9529440000 
423.20 	 225.0036000 	 1.882000 	 -0.8662065000 	 -1.9546450000 
423.40 	 224.9988000 	 1.882000 	 -0.8671697000 	 -1.9560110000 
423.60 	 224.9956000 	 1.882000 	 -0.8640321000 	 -1.9531760000 
423.80 	 224.9924000 	 1.882000 	 -0.8659394000 	 -1.9544220000 
424.00 	 224.9956000 	 1.882000 	 -0.8673318000 	 -1.9562180000 
424.20 	 224.9908000 	 1.882000 	 -0.8640448000 	 -1.9533630000 
424.40 	 224.9908000 	 1.882000 	 -0.8658123000 	 -1.9542850000 
424.60 	 224.9908000 	 1.882000 	 -0.8673795000 	 -1.9562850000 
424.80 	 224.9908000 	 1.882000 	 -0.8640416000 	 -1.9532930000 
425.00 	 224.9908000 	 1.882000 	 -0.8656470000 	 -1.9540500000 
425.20 	 224.9877000 	 1.882000 	 -0.8675321000 	 -1.9561930000 
425.40 	 224.9908000 	 1.882000 	 -0.8641784000 	 -1.9534520000 
425.60 	 224.9908000 	 1.882000 	 -0.8653991000 	 -1.9539100000 
425.80 	 224.9908000 	 1.882000 	 -0.8676656000 	 -1.9561580000 
426.00 	 224.9956000 	 1.882000 	 -0.8644867000 	 -1.9536240000 
426.20 	 224.9908000 	 1.882000 	 -0.8650589000 	 -1.9537290000 
426.40 	 224.9893000 	 1.882000 	 -0.8677292000 	 -1.9562440000 
426.60 	 224.9877000 	 1.882000 	 -0.8647060000 	 -1.9540500000 
426.80 	 224.9829000 	 1.882000 	 -0.8646774000 	 -1.9532430000 
427.00 	 224.9829000 	 1.882000 	 -0.8677451000 	 -1.9561230000 
427.20 	 224.9829000 	 1.882000 	 -0.8650494000 	 -1.9543140000 
427.40 	 224.9829000 	 1.882000 	 -0.8642514000 	 -1.9531500000 
427.60 	 224.9829000 	 1.882000 	 -0.8676243000 	 -1.9558970000 
427.80 	 224.9797000 	 1.882000 	 -0.8657678000 	 -1.9548570000 
428.00 	 224.9797000 	 1.882000 	 -0.8641911000 	 -1.9529980000 
428.20 	 224.9749000 	 1.882025 	 -0.8676434000 	 -1.9557630000 
428.40 	 224.9718000 	 1.882025 	 -0.8658314000 	 -1.9548350000 
428.60 	 224.9670000 	 1.882050 	 -0.8640702000 	 -1.9530260000 
428.80 	 224.9638000 	 1.882100 	 -0.8674209000 	 -1.9557540000 
429.00 	 224.9638000 	 1.882125 	 -0.8659967000 	 -1.9550480000 
429.20 	 224.9591000 	 1.882125 	 -0.8643087000 	 -1.9529470000 
429.40 	 224.9591000 	 1.882150 	 -0.8676465000 	 -1.9556490000 
429.60 	 224.9591000 	 1.882200 	 -0.8666961000 	 -1.9554040000 
429.80 	 224.9638000 	 1.882225 	 -0.8644326000 	 -1.9529250000 
430.00 	 224.9638000 	 1.882250 	 -0.8675988000 	 -1.9554840000 
430.20 	 224.9638000 	 1.882275 	 -0.8668200000 	 -1.9554420000 
430.40 	 224.9638000 	 1.882275 	 -0.8640035000 	 -1.9529570000 
430.60 	 224.9670000 	 1.882325 	 -0.8668613000 	 -1.9549880000 
430.80 	 224.9718000 	 1.882325 	 -0.8672364000 	 -1.9559700000 
431.00 	 224.9749000 	 1.882350 	 -0.8640766000 	 -1.9529440000 
431.20 	 224.9829000 	 1.882350 	 -0.8664576000 	 -1.9547180000 
431.40 	 224.9877000 	 1.882375 	 -0.8689753000 	 -1.9561510000 
431.60 	 224.9908000 	 1.882375 	 -0.8656693000 	 -1.9533350000 
431.80 	 224.9956000 	 1.882425 	 -0.8676370000 	 -1.9544980000 
432.00 	 224.9956000 	 1.882425 	 -0.8707873000 	 -1.9563640000 
432.20 	 224.9956000 	 1.882400 	 -0.8671506000 	 -1.9534300000 
432.40 	 224.9988000 	 1.882400 	 -0.8684794000 	 -1.9541650000 
432.60 	 224.9988000 	 1.882400 	 -0.8704980000 	 -1.9566190000 
432.80 	 225.0036000 	 1.882400 	 -0.8676497000 	 -1.9539010000 
433.00 	 225.0036000 	 1.882400 	 -0.8681806000 	 -1.9539320000 
433.20 	 225.0099000 	 1.882400 	 -0.8706856000 	 -1.9563930000 
433.40 	 225.0067000 	 1.882400 	 -0.8678849000 	 -1.9541990000 
433.60 	 225.0115000 	 1.882400 	 -0.8678945000 	 -1.9538050000 
433.80 	 225.0115000 	 1.882400 	 -0.8707301000 	 -1.9564600000 
434.00 	 225.0115000 	 1.882400 	 -0.8680471000 	 -1.9543520000 
434.20 	 225.0067000 	 1.882400 	 -0.8680058000 	 -1.9537350000 
434.40 	 225.0067000 	 1.882400 	 -0.8707333000 	 -1.9563230000 
434.60 	 225.0036000 	 1.882400 	 -0.8679708000 	 -1.9542280000 
434.80 	 225.0036000 	 1.882400 	 -0.8680407000 	 -1.9535100000 
435.00 	 225.0036000 	 1.882400 	 -0.8706951000 	 -1.9563260000 
435.20 	 225.0067000 	 1.882400 	 -0.8680566000 	 -1.9544410000 
435.40 	 225.0067000 	 1.882400 	 -0.8675321000 	 -1.9534970000 
435.60 	 225.0036000 	 1.882400 	 -0.8707555000 	 -1.9562020000 
435.80 	 224.9988000 	 1.882400 	 -0.8683141000 	 -1.9544950000 
436.00 	 224.9956000 	 1.882400 	 -0.8678150000 	 -1.9533790000 
436.20 	 224.9908000 	 1.882400 	 -0.8706983000 	 -1.9563420000 
436.40 	 224.9877000 	 1.882400 	 -0.8686320000 	 -1.9548260000 
436.60 	 224.9877000 	 1.882400 	 -0.8673509000 	 -1.9532870000 
436.80 	 224.9829000 	 1.882400 	 -0.8705648000 	 -1.9561230000 
437.00 	 224.9829000 	 1.882400 	 -0.8688736000 	 -1.9549810000 
437.20 	 224.9829000 	 1.882425 	 -0.8673604000 	 -1.9531220000 
437.40 	 224.9797000 	 1.882425 	 -0.8702087000 	 -1.9558080000 
437.60 	 224.9797000 	 1.882450 	 -0.8690961000 	 -1.9551690000 
437.80 	 224.9749000 	 1.882450 	 -0.8671697000 	 -1.9530420000 
438.00 	 224.9749000 	 1.882475 	 -0.8698273000 	 -1.9556520000 
438.20 	 224.9718000 	 1.882475 	 -0.8685271000 	 -1.9552900000 
438.40 	 224.9718000 	 1.882525 	 -0.8665879000 	 -1.9531730000 
438.60 	 224.9718000 	 1.882525 	 -0.8696302000 	 -1.9557860000 
438.80 	 224.9718000 	 1.882575 	 -0.8685334000 	 -1.9551690000 
439.00 	 224.9749000 	 1.882575 	 -0.8669758000 	 -1.9530840000 
439.20 	 224.9749000 	 1.882575 	 -0.8699862000 	 -1.9557510000 
439.40 	 224.9749000 	 1.882625 	 -0.8690007000 	 -1.9553530000 
439.60 	 224.9781000 	 1.882625 	 -0.8671220000 	 -1.9530520000 
439.80 	 224.9797000 	 1.882675 	 -0.8701547000 	 -1.9556330000 
440.00 	 224.9829000 	 1.882675 	 -0.8700688000 	 -1.9556710000 
440.20 	 224.9877000 	 1.882650 	 -0.8666070000 	 -1.9530170000 
440.40 	 224.9908000 	 1.882650 	 -0.8695634000 	 -1.9552390000 
440.60 	 224.9956000 	 1.882650 	 -0.8695507000 	 -1.9558750000 
440.80 	 225.0020000 	 1.882650 	 -0.8668168000 	 -1.9532050000 
441.00 	 225.0036000 	 1.882650 	 -0.8693981000 	 -1.9550480000 
441.20 	 225.0067000 	 1.882650 	 -0.8696715000 	 -1.9561510000 
441.40 	 225.0036000 	 1.882650 	 -0.8665879000 	 -1.9533760000 
441.60 	 225.0036000 	 1.882650 	 -0.8691629000 	 -1.9548930000 
441.80 	 224.9988000 	 1.882650 	 -0.8700975000 	 -1.9561700000 
442.00 	 224.9956000 	 1.882650 	 -0.8668931000 	 -1.9533060000 
442.20 	 224.9956000 	 1.882650 	 -0.8690071000 	 -1.9547400000 
442.40 	 224.9908000 	 1.882650 	 -0.8701261000 	 -1.9562940000 
442.60 	 224.9908000 	 1.882650 	 -0.8668582000 	 -1.9533220000 
442.80 	 224.9908000 	 1.882650 	 -0.8688927000 	 -1.9546000000 
443.00 	 224.9956000 	 1.882650 	 -0.8703296000 	 -1.9563230000 
443.20 	 224.9956000 	 1.882650 	 -0.8671093000 	 -1.9537770000 
443.40 	 224.9972000 	 1.882650 	 -0.8683427000 	 -1.9543550000 
443.60 	 224.9988000 	 1.882650 	 -0.8703136000 	 -1.9564980000 
443.80 	 224.9956000 	 1.882650 	 -0.8673604000 	 -1.9537890000 
444.00 	 224.9908000 	 1.882650 	 -0.8682887000 	 -1.9542410000 
444.20 	 224.9877000 	 1.882650 	 -0.8704026000 	 -1.9565010000 
444.40 	 224.9829000 	 1.882675 	 -0.8674049000 	 -1.9537290000 
444.60 	 224.9829000 	 1.882700 	 -0.8683205000 	 -1.9540250000 
444.80 	 224.9797000 	 1.882725 	 -0.8707110000 	 -1.9564410000 
445.00 	 224.9829000 	 1.882700 	 -0.8660730000 	 -1.9540500000 
445.20 	 224.9797000 	 1.882725 	 -0.8662319000 	 -1.9536340000 
445.40 	 224.9797000 	 1.882725 	 -0.8695952000 	 -1.9564340000 
445.60 	 224.9797000 	 1.882750 	 -0.8669376000 	 -1.9545460000 
445.80 	 224.9797000 	 1.882775 	 -0.8667628000 	 -1.9533510000 
446.00 	 224.9797000 	 1.882750 	 -0.8710575000 	 -1.9561670000 
446.20 	 224.9797000 	 1.882775 	 -0.8687687000 	 -1.9544920000 
446.40 	 224.9797000 	 1.882775 	 -0.8673477000 	 -1.9532930000 
446.60 	 224.9797000 	 1.882800 	 -0.8704312000 	 -1.9562310000 
446.80 	 224.9797000 	 1.882800 	 -0.8687623000 	 -1.9548960000 
447.00 	 224.9829000 	 1.882800 	 -0.8664481000 	 -1.9533540000 
447.20 	 224.9877000 	 1.882825 	 -0.8695412000 	 -1.9560970000 
447.40 	 224.9893000 	 1.882825 	 -0.8683236000 	 -1.9555190000 
447.60 	 224.9893000 	 1.882850 	 -0.8666070000 	 -1.9535320000 
447.80 	 224.9877000 	 1.882850 	 -0.8679390000 	 -1.9561640000 
448.00 	 224.9877000 	 1.882850 	 -0.8681234000 	 -1.9554740000 
448.20 	 224.9829000 	 1.882850 	 -0.8663082000 	 -1.9533730000 
448.40 	 224.9829000 	 1.882850 	 -0.8693759000 	 -1.9559320000 
448.60 	 224.9813000 	 1.882875 	 -0.8685811000 	 -1.9556590000 
448.80 	 224.9829000 	 1.882900 	 -0.8662319000 	 -1.9534330000 
449.00 	 224.9797000 	 1.882925 	 -0.8689277000 	 -1.9555090000 
449.20 	 224.9749000 	 1.882900 	 -0.8684063000 	 -1.9560970000 
449.40 	 224.9749000 	 1.882925 	 -0.8667850000 	 -1.9534780000 
449.60 	 224.9718000 	 1.882950 	 -0.8691502000 	 -1.9556080000 
449.80 	 224.9670000 	 1.882975 	 -0.8694617000 	 -1.9565770000 
450.00 	 224.9670000 	 1.883000 	 -0.8664672000 	 -1.9539670000 
450.20 	 224.9670000 	 1.883025 	 -0.8684953000 	 -1.9551660000 
450.40 	 224.9654000 	 1.883025 	 -0.8695729000 	 -1.9569140000 
450.60 	 224.9670000 	 1.883050 	 -0.8663877000 	 -1.9540690000 
450.80 	 224.9686000 	 1.883075 	 -0.8678595000 	 -1.9547620000 
451.00 	 224.9718000 	 1.883100 	 -0.8697923000 	 -1.9569590000 
451.20 	 224.9749000 	 1.883125 	 -0.8667469000 	 -1.9544060000 
451.40 	 224.9749000 	 1.883125 	 -0.8686479000 	 -1.9543900000 
451.60 	 224.9797000 	 1.883150 	 -0.8714008000 	 -1.9569490000 
451.80 	 224.9877000 	 1.883175 	 -0.8685239000 	 -1.9548700000 
452.00 	 224.9956000 	 1.883150 	 -0.8686638000 	 -1.9541550000 
452.20 	 225.0020000 	 1.883150 	 -0.8716170000 	 -1.9570130000 
452.40 	 225.0067000 	 1.883150 	 -0.8692265000 	 -1.9550260000 
452.60 	 225.0115000 	 1.883150 	 -0.8683650000 	 -1.9539170000 
452.80 	 225.0115000 	 1.883150 	 -0.8713086000 	 -1.9567710000 
453.00 	 225.0147000 	 1.883150 	 -0.8694426000 	 -1.9553120000 
453.20 	 225.0147000 	 1.883150 	 -0.8681838000 	 -1.9537540000 
453.40 	 225.0147000 	 1.883150 	 -0.8713405000 	 -1.9567870000 
453.60 	 225.0147000 	 1.883150 	 -0.8696015000 	 -1.9554810000 
453.80 	 225.0179000 	 1.883150 	 -0.8679326000 	 -1.9536620000 
454.00 	 225.0179000 	 1.883150 	 -0.8709621000 	 -1.9564020000 
454.20 	 225.0147000 	 1.883150 	 -0.8696842000 	 -1.9557540000 
454.40 	 225.0115000 	 1.883150 	 -0.8677356000 	 -1.9536430000 
454.60 	 225.0067000 	 1.883150 	 -0.8710353000 	 -1.9563990000 
454.80 	 225.0036000 	 1.883150 	 -0.8698114000 	 -1.9560240000 
455.00 	 224.9988000 	 1.883150 	 -0.8676593000 	 -1.9537260000 
455.20 	 224.9988000 	 1.883150 	 -0.8707905000 	 -1.9564470000 
455.40 	 224.9972000 	 1.883150 	 -0.8697669000 	 -1.9559730000 
455.60 	 224.9956000 	 1.883150 	 -0.8675194000 	 -1.9538310000 
455.80 	 224.9956000 	 1.883150 	 -0.8706474000 	 -1.9562590000 
456.00 	 224.9908000 	 1.883150 	 -0.8700275000 	 -1.9561510000 
456.20 	 224.9877000 	 1.883150 	 -0.8675702000 	 -1.9537770000 
456.40 	 224.9877000 	 1.883150 	 -0.8707206000 	 -1.9562210000 
456.60 	 224.9829000 	 1.883150 	 -0.8702469000 	 -1.9562940000 
456.80 	 224.9829000 	 1.883150 	 -0.8678691000 	 -1.9537160000 
457.00 	 224.9797000 	 1.883150 	 -0.8704631000 	 -1.9558780000 
457.20 	 224.9765000 	 1.883150 	 -0.8704408000 	 -1.9562940000 
457.40 	 224.9749000 	 1.883150 	 -0.8677546000 	 -1.9536500000 
457.60 	 224.9718000 	 1.883150 	 -0.8704599000 	 -1.9560240000 
457.80 	 224.9670000 	 1.883175 	 -0.8708223000 	 -1.9564500000 
458.00 	 224.9638000 	 1.883200 	 -0.8679517000 	 -1.9537230000 
458.20 	 224.9606000 	 1.883225 	 -0.8705361000 	 -1.9556680000 
458.40 	 224.9559000 	 1.883250 	 -0.8708572000 	 -1.9565420000 
458.60 	 224.9559000 	 1.883275 	 -0.8679708000 	 -1.9538750000 
458.80 	 224.9511000 	 1.883300 	 -0.8703582000 	 -1.9556110000 
459.00 	 224.9511000 	 1.883350 	 -0.8712133000 	 -1.9568630000 
459.20 	 224.9511000 	 1.883375 	 -0.8681011000 	 -1.9537610000 
459.40 	 224.9559000 	 1.883400 	 -0.8699322000 	 -1.9552200000 
459.60 	 224.9559000 	 1.883425 	 -0.8715121000 	 -1.9570760000 
459.80 	 224.9591000 	 1.883475 	 -0.8683300000 	 -1.9540950000 
460.00 	 224.9591000 	 1.883500 	 -0.8697510000 	 -1.9551530000 
460.20 	 224.9638000 	 1.883525 	 -0.8718014000 	 -1.9571180000 
460.40 	 224.9670000 	 1.883525 	 -0.8683332000 	 -1.9541610000 
460.60 	 224.9749000 	 1.883575 	 -0.8698781000 	 -1.9549590000 
460.80 	 224.9829000 	 1.883575 	 -0.8714676000 	 -1.9570130000 
461.00 	 224.9908000 	 1.883575 	 -0.8682601000 	 -1.9544510000 
461.20 	 224.9988000 	 1.883625 	 -0.8689149000 	 -1.9546670000 
461.40 	 225.0052000 	 1.883600 	 -0.8714040000 	 -1.9569840000 
461.60 	 225.0115000 	 1.883600 	 -0.8679168000 	 -1.9544410000 
461.80 	 225.0147000 	 1.883600 	 -0.8686002000 	 -1.9546100000 
462.00 	 225.0179000 	 1.883600 	 -0.8709590000 	 -1.9570450000 
462.20 	 225.0179000 	 1.883600 	 -0.8680725000 	 -1.9546600000 
462.40 	 225.0226000 	 1.883600 	 -0.8683586000 	 -1.9543230000 
462.60 	 225.0226000 	 1.883600 	 -0.8711052000 	 -1.9570320000 
462.80 	 225.0258000 	 1.883600 	 -0.8685398000 	 -1.9549370000 
463.00 	 225.0258000 	 1.883600 	 -0.8682823000 	 -1.9542220000 
463.20 	 225.0258000 	 1.883600 	 -0.8711720000 	 -1.9570410000 
463.40 	 225.0226000 	 1.883600 	 -0.8685939000 	 -1.9551120000 
463.60 	 225.0226000 	 1.883550 	 -0.8681647000 	 -1.9541870000 
463.80 	 225.0163000 	 1.883550 	 -0.8712165000 	 -1.9568760000 
464.00 	 225.0147000 	 1.883550 	 -0.8687751000 	 -1.9550390000 
464.20 	 225.0115000 	 1.883550 	 -0.8680947000 	 -1.9541490000 
464.40 	 225.0147000 	 1.883550 	 -0.8713086000 	 -1.9567840000 
464.60 	 225.0147000 	 1.883500 	 -0.8688927000 	 -1.9551690000 
464.80 	 225.0115000 	 1.883500 	 -0.8678627000 	 -1.9539260000 
465.00 	 225.0083000 	 1.883500 	 -0.8709272000 	 -1.9567780000 
465.20 	 225.0036000 	 1.883500 	 -0.8693473000 	 -1.9556900000 
465.40 	 224.9988000 	 1.883500 	 -0.8676052000 	 -1.9538150000 
465.60 	 224.9956000 	 1.883500 	 -0.8706379000 	 -1.9564440000 
465.80 	 224.9908000 	 1.883500 	 -0.8695793000 	 -1.9560080000 
466.00 	 224.9908000 	 1.883500 	 -0.8675098000 	 -1.9536560000 
466.20 	 224.9877000 	 1.883500 	 -0.8704662000 	 -1.9562180000 
466.40 	 224.9908000 	 1.883500 	 -0.8700530000 	 -1.9564880000 
466.60 	 224.9893000 	 1.883500 	 -0.8674876000 	 -1.9537700000 
466.80 	 224.9877000 	 1.883500 	 -0.8703645000 	 -1.9559610000 
467.00 	 224.9908000 	 1.883500 	 -0.8700562000 	 -1.9563990000 
467.20 	 224.9908000 	 1.883500 	 -0.8675544000 	 -1.9538400000 
467.40 	 224.9908000 	 1.883500 	 -0.8701579000 	 -1.9559030000 
467.60 	 224.9877000 	 1.883500 	 -0.8704726000 	 -1.9567140000 
467.80 	 224.9877000 	 1.883500 	 -0.8673509000 	 -1.9539170000 
468.00 	 224.9829000 	 1.883500 	 -0.8696143000 	 -1.9553820000 
468.20 	 224.9797000 	 1.883500 	 -0.8708604000 	 -1.9569400000 
468.40 	 224.9749000 	 1.883500 	 -0.8676052000 	 -1.9541200000 
468.60 	 224.9718000 	 1.883500 	 -0.8690548000 	 -1.9550040000 
468.80 	 224.9670000 	 1.883500 	 -0.8709876000 	 -1.9569870000 
469.00 	 224.9654000 	 1.883500 	 -0.8680598000 	 -1.9543010000 
469.20 	 224.9638000 	 1.883550 	 -0.8689022000 	 -1.9545750000 
469.40 	 224.9622000 	 1.883550 	 -0.8713436000 	 -1.9571210000 
469.60 	 224.9591000 	 1.883575 	 -0.8681456000 	 -1.9544470000 
469.80 	 224.9559000 	 1.883600 	 -0.8684921000 	 -1.9543110000 
470.00 	 224.9559000 	 1.883650 	 -0.8712165000 	 -1.9570800000 
470.20 	 224.9511000 	 1.883675 	 -0.8684857000 	 -1.9548260000 
470.40 	 224.9511000 	 1.883700 	 -0.8682950000 	 -1.9542790000 
470.60 	 224.9527000 	 1.883725 	 -0.8711974000 	 -1.9569650000 
470.80 	 224.9511000 	 1.883775 	 -0.8683459000 	 -1.9550420000 
471.00 	 224.9559000 	 1.883800 	 -0.8680471000 	 -1.9540060000 
471.20 	 224.9559000 	 1.883825 	 -0.8710353000 	 -1.9568920000 
471.40 	 224.9591000 	 1.883850 	 -0.8689626000 	 -1.9553660000 
471.60 	 224.9638000 	 1.883875 	 -0.8677101000 	 -1.9538660000 
471.80 	 224.9670000 	 1.883925 	 -0.8708795000 	 -1.9568540000 
472.00 	 224.9749000 	 1.883925 	 -0.8677133000 	 -1.9552900000 
472.20 	 224.9829000 	 1.883950 	 -0.8666642000 	 -1.9540060000 
472.40 	 224.9908000 	 1.883950 	 -0.8703486000 	 -1.9566600000 
472.60 	 224.9988000 	 1.883950 	 -0.8711147000 	 -1.9557860000 
472.80 	 225.0036000 	 1.883950 	 -0.8688545000 	 -1.9538120000 
473.00 	 225.0067000 	 1.883950 	 -0.8720430000 	 -1.9563260000 
473.20 	 225.0115000 	 1.883950 	 -0.8714040000 	 -1.9563420000 
473.40 	 225.0147000 	 1.883950 	 -0.8689117000 	 -1.9537100000 
473.60 	 225.0147000 	 1.883950 	 -0.8717315000 	 -1.9562470000 
473.80 	 225.0147000 	 1.883950 	 -0.8715852000 	 -1.9564530000 
474.00 	 225.0131000 	 1.883950 	 -0.8690230000 	 -1.9537420000 
474.20 	 225.0115000 	 1.883950 	 -0.8717537000 	 -1.9559480000 
474.40 	 225.0036000 	 1.883950 	 -0.8719571000 	 -1.9567240000 
474.60 	 224.9988000 	 1.883950 	 -0.8689849000 	 -1.9538590000 
474.80 	 224.9988000 	 1.883950 	 -0.8714707000 	 -1.9556550000 
475.00 	 224.9988000 	 1.883950 	 -0.8721225000 	 -1.9567680000 
475.20 	 224.9988000 	 1.883950 	 -0.8691406000 	 -1.9539360000 
475.40 	 225.0036000 	 1.883950 	 -0.8712514000 	 -1.9555280000 
475.60 	 225.0004000 	 1.883950 	 -0.8720207000 	 -1.9569620000 
475.80 	 224.9988000 	 1.883950 	 -0.8691756000 	 -1.9541140000 
476.00 	 224.9988000 	 1.883950 	 -0.8710321000 	 -1.9554200000 
476.20 	 224.9956000 	 1.883950 	 -0.8722019000 	 -1.9568730000 
476.40 	 224.9908000 	 1.883950 	 -0.8690548000 	 -1.9541520000 
476.60 	 224.9908000 	 1.883950 	 -0.8706188000 	 -1.9554390000 
476.80 	 224.9829000 	 1.883950 	 -0.8718204000 	 -1.9569940000 
477.00 	 224.9829000 	 1.883950 	 -0.8687909000 	 -1.9541680000 
477.20 	 224.9797000 	 1.883950 	 -0.8704885000 	 -1.9553410000 
477.40 	 224.9797000 	 1.883950 	 -0.8720048000 	 -1.9569910000 
477.60 	 224.9797000 	 1.883950 	 -0.8689435000 	 -1.9541740000 
477.80 	 224.9797000 	 1.883975 	 -0.8706474000 	 -1.9552290000 
478.00 	 224.9829000 	 1.883975 	 -0.8719222000 	 -1.9571590000 
478.20 	 224.9829000 	 1.884000 	 -0.8687941000 	 -1.9545840000 
478.40 	 224.9829000 	 1.884025 	 -0.8699386000 	 -1.9549970000 
478.60 	 224.9797000 	 1.884000 	 -0.8718840000 	 -1.9574070000 
478.80 	 224.9749000 	 1.884025 	 -0.8690262000 	 -1.9546730000 
479.00 	 224.9749000 	 1.884025 	 -0.8697478000 	 -1.9547050000 
479.20 	 224.9718000 	 1.884075 	 -0.8721924000 	 -1.9574230000 
479.40 	 224.9718000 	 1.884075 	 -0.8692582000 	 -1.9550360000 
479.60 	 224.9749000 	 1.884100 	 -0.8690040000 	 -1.9543740000 
479.80 	 224.9749000 	 1.884125 	 -0.8715947000 	 -1.9572700000 
480.00 	 224.9781000 	 1.884125 	 -0.8684667000 	 -1.9551090000 
480.20 	 224.9749000 	 1.884175 	 -0.8680947000 	 -1.9542120000 
480.40 	 224.9749000 	 1.884175 	 -0.8724086000 	 -1.9572000000 
480.60 	 224.9781000 	 1.884175 	 -0.8704567000 	 -1.9559920000 
480.80 	 224.9781000 	 1.884200 	 -0.8691502000 	 -1.9545400000 
481.00 	 224.9813000 	 1.884225 	 -0.8725898000 	 -1.9573820000 
481.20 	 224.9861000 	 1.884225 	 -0.8710893000 	 -1.9563710000 
481.40 	 224.9893000 	 1.884250 	 -0.8693123000 	 -1.9546730000 
481.60 	 224.9940000 	 1.884250 	 -0.8724721000 	 -1.9574670000 
481.80 	 224.9956000 	 1.884250 	 -0.8713595000 	 -1.9567360000 
482.00 	 224.9956000 	 1.884250 	 -0.8693250000 	 -1.9548380000 
482.20 	 224.9956000 	 1.884250 	 -0.8722369000 	 -1.9572190000 
482.40 	 224.9956000 	 1.884250 	 -0.8717346000 	 -1.9574040000 
482.60 	 224.9956000 	 1.884250 	 -0.8692551000 	 -1.9547560000 
482.80 	 224.9956000 	 1.884250 	 -0.8721955000 	 -1.9571270000 
483.00 	 224.9988000 	 1.884250 	 -0.8718554000 	 -1.9574550000 
483.20 	 224.9988000 	 1.884250 	 -0.8688481000 	 -1.9549050000 
483.40 	 224.9956000 	 1.884250 	 -0.8715884000 	 -1.9569620000 
483.60 	 224.9956000 	 1.884250 	 -0.8717855000 	 -1.9575950000 
483.80 	 224.9908000 	 1.884250 	 -0.8687528000 	 -1.9549560000 
484.00 	 224.9908000 	 1.884250 	 -0.8711147000 	 -1.9565610000 
484.20 	 224.9877000 	 1.884250 	 -0.8721606000 	 -1.9579860000 
484.40 	 224.9829000 	 1.884250 	 -0.8689435000 	 -1.9550290000 
484.60 	 224.9829000 	 1.884250 	 -0.8706570000 	 -1.9559990000 
484.80 	 224.9797000 	 1.884275 	 -0.8727710000 	 -1.9580430000 
485.00 	 224.9797000 	 1.884300 	 -0.8696175000 	 -1.9554110000 
485.20 	 224.9797000 	 1.884325 	 -0.8709590000 	 -1.9558590000 
485.40 	 224.9797000 	 1.884325 	 -0.8728504000 	 -1.9580970000 
485.60 	 224.9797000 	 1.884300 	 -0.8699036000 	 -1.9557410000 
485.80 	 224.9797000 	 1.884325 	 -0.8703677000 	 -1.9555920000 
486.00 	 224.9813000 	 1.884350 	 -0.8729108000 	 -1.9582210000 
486.20 	 224.9797000 	 1.884375 	 -0.8702024000 	 -1.9560050000 
486.40 	 224.9797000 	 1.884350 	 -0.8702533000 	 -1.9553630000 
486.60 	 224.9797000 	 1.884350 	 -0.8730538000 	 -1.9582240000 
486.80 	 224.9797000 	 1.884375 	 -0.8704599000 	 -1.9564060000 
487.00 	 224.9797000 	 1.884400 	 -0.8692646000 	 -1.9551910000 
487.20 	 224.9797000 	 1.884425 	 -0.8724372000 	 -1.9578580000 
487.40 	 224.9829000 	 1.884400 	 -0.8716424000 	 -1.9587520000 
487.60 	 224.9877000 	 1.884400 	 -0.8694236000 	 -1.9566820000 
487.80 	 224.9877000 	 1.884425 	 -0.8727996000 	 -1.9590310000 
488.00 	 224.9877000 	 1.884450 	 -0.8721765000 	 -1.9590350000 
488.20 	 224.9877000 	 1.884475 	 -0.8696842000 	 -1.9565810000 
488.40 	 224.9829000 	 1.884450 	 -0.8724308000 	 -1.9589520000 
488.60 	 224.9829000 	 1.884450 	 -0.8718554000 	 -1.9593720000 
488.80 	 224.9797000 	 1.884475 	 -0.8695253000 	 -1.9565960000 
489.00 	 224.9797000 	 1.884500 	 -0.8719380000 	 -1.9587200000 
489.20 	 224.9797000 	 1.884525 	 -0.8720843000 	 -1.9594610000 
489.40 	 224.9829000 	 1.884500 	 -0.8695666000 	 -1.9567200000 
489.60 	 224.9877000 	 1.884500 	 -0.8715089000 	 -1.9584310000 
489.80 	 224.9908000 	 1.884525 	 -0.8720430000 	 -1.9597370000 
490.00 	 224.9956000 	 1.884550 	 -0.8688068000 	 -1.9570350000 
490.20 	 224.9956000 	 1.884575 	 -0.8704662000 	 -1.9577920000 
490.40 	 224.9988000 	 1.884550 	 -0.8712419000 	 -1.9600170000 
490.60 	 224.9988000 	 1.884550 	 -0.8680630000 	 -1.9574610000 
490.80 	 224.9988000 	 1.884550 	 -0.8686511000 	 -1.9573630000 
491.00 	 224.9988000 	 1.884550 	 -0.8710067000 	 -1.9598930000 
491.20 	 224.9956000 	 1.884550 	 -0.8683555000 	 -1.9579470000 
491.40 	 224.9956000 	 1.884550 	 -0.8680217000 	 -1.9569910000 
491.60 	 224.9908000 	 1.884550 	 -0.8711656000 	 -1.9599020000 
491.80 	 224.9908000 	 1.884550 	 -0.8686956000 	 -1.9581450000 
492.00 	 224.9877000 	 1.884550 	 -0.8677228000 	 -1.9569810000 
492.20 	 224.9829000 	 1.884550 	 -0.8708509000 	 -1.9597560000 
492.40 	 224.9797000 	 1.884550 	 -0.8692201000 	 -1.9585770000 
492.60 	 224.9797000 	 1.884550 	 -0.8677292000 	 -1.9568860000 
492.80 	 224.9749000 	 1.884575 	 -0.8710639000 	 -1.9596580000 
493.00 	 224.9749000 	 1.884575 	 -0.8704694000 	 -1.9587580000 
493.20 	 224.9749000 	 1.884600 	 -0.8686288000 	 -1.9567810000 
493.40 	 224.9749000 	 1.884625 	 -0.8719921000 	 -1.9595300000 
493.60 	 224.9718000 	 1.884675 	 -0.8708763000 	 -1.9592350000 
493.80 	 224.9702000 	 1.884650 	 -0.8687115000 	 -1.9566790000 
494.00 	 224.9670000 	 1.884675 	 -0.8706760000 	 -1.9590950000 
494.20 	 224.9670000 	 1.884700 	 -0.8705997000 	 -1.9594480000 
494.40 	 224.9718000 	 1.884725 	 -0.8678754000 	 -1.9567620000 
494.60 	 224.9749000 	 1.884775 	 -0.8704026000 	 -1.9585960000 
494.80 	 224.9749000 	 1.884775 	 -0.8721638000 	 -1.9597150000 
495.00 	 224.9813000 	 1.884775 	 -0.8685653000 	 -1.9568670000 
495.20 	 224.9829000 	 1.884825 	 -0.8705838000 	 -1.9582210000 
495.40 	 224.9877000 	 1.884800 	 -0.8721669000 	 -1.9599250000 
495.60 	 224.9877000 	 1.884800 	 -0.8684890000 	 -1.9570290000 
495.80 	 224.9908000 	 1.884800 	 -0.8700911000 	 -1.9579160000 
496.00 	 224.9956000 	 1.884800 	 -0.8718141000 	 -1.9599500000 
496.20 	 224.9988000 	 1.884800 	 -0.8690135000 	 -1.9574930000 
496.40 	 225.0004000 	 1.884800 	 -0.8696715000 	 -1.9574420000 
496.60 	 225.0067000 	 1.884800 	 -0.8722496000 	 -1.9600330000 
496.80 	 225.0115000 	 1.884800 	 -0.8693886000 	 -1.9577950000 
497.00 	 225.0115000 	 1.884800 	 -0.8695285000 	 -1.9572960000 
497.20 	 225.0115000 	 1.884800 	 -0.8725007000 	 -1.9599880000 
497.40 	 225.0067000 	 1.884800 	 -0.8697033000 	 -1.9582560000 
497.60 	 225.0036000 	 1.884800 	 -0.8687146000 	 -1.9569750000 
497.80 	 224.9988000 	 1.884800 	 -0.8717219000 	 -1.9600170000 
498.00 	 224.9956000 	 1.884800 	 -0.8692932000 	 -1.9583100000 
498.20 	 224.9956000 	 1.884800 	 -0.8683491000 	 -1.9569650000 
498.40 	 224.9956000 	 1.884800 	 -0.8716901000 	 -1.9597400000 
498.60 	 224.9956000 	 1.884800 	 -0.8696143000 	 -1.9585390000 
498.80 	 224.9956000 	 1.884800 	 -0.8681870000 	 -1.9569110000 
499.00 	 224.9908000 	 1.884800 	 -0.8713309000 	 -1.9594350000 
499.20 	 224.9908000 	 1.884800 	 -0.8702087000 	 -1.9590310000 
499.40 	 224.9893000 	 1.884800 	 -0.8679962000 	 -1.9566630000 
499.60 	 224.9893000 	 1.884825 	 -0.8710702000 	 -1.9592000000 
499.80 	 224.9877000 	 1.884850 	 -0.8707587000 	 -1.9592480000 
500.00 	 224.9877000 	 1.884875 	 -0.8682442000 	 -1.9566920000 
500.20 	 224.9877000 	 1.884850 	 -0.8710225000 	 -1.9586980000 
500.40 	 224.9877000 	 1.884850 	 -0.8714612000 	 -1.9597120000 
500.60 	 224.9877000 	 1.884850 	 -0.8686479000 	 -1.9568760000 
500.80 	 224.9861000 	 1.884875 	 -0.8715503000 	 -1.9584970000 
501.00 	 224.9893000 	 1.884900 	 -0.8725675000 	 -1.9599470000 
501.20 	 224.9877000 	 1.884900 	 -0.8695157000 	 -1.9570320000 
501.40 	 224.9893000 	 1.884900 	 -0.8714390000 	 -1.9581670000 
501.60 	 224.9877000 	 1.884900 	 -0.8732669000 	 -1.9599950000 
501.80 	 224.9829000 	 1.884925 	 -0.8701165000 	 -1.9571620000 
502.00 	 224.9829000 	 1.884925 	 -0.8715725000 	 -1.9579090000 
502.20 	 224.9813000 	 1.884950 	 -0.8734671000 	 -1.9599980000 
502.40 	 224.9829000 	 1.884975 	 -0.8706284000 	 -1.9575410000 
502.60 	 224.9829000 	 1.884950 	 -0.8705648000 	 -1.9576930000 
502.80 	 224.9877000 	 1.884950 	 -0.8731238000 	 -1.9600650000 
503.00 	 224.9877000 	 1.884975 	 -0.8701038000 	 -1.9579060000 
503.20 	 224.9908000 	 1.885000 	 -0.8700307000 	 -1.9571460000 
503.40 	 224.9988000 	 1.885000 	 -0.8729966000 	 -1.9598990000 
503.60 	 225.0036000 	 1.885000 	 -0.8706506000 	 -1.9581030000 
503.80 	 225.0067000 	 1.885000 	 -0.8696270000 	 -1.9570510000 
504.00 	 225.0067000 	 1.885000 	 -0.8721192000 	 -1.9597560000 
504.20 	 225.0036000 	 1.885000 	 -0.8704122000 	 -1.9586470000 
504.40 	 224.9956000 	 1.885000 	 -0.8688609000 	 -1.9568380000 
504.60 	 224.9908000 	 1.885000 	 -0.8719857000 	 -1.9595590000 
504.80 	 224.9877000 	 1.885000 	 -0.8708382000 	 -1.9588920000 
505.00 	 224.9877000 	 1.885000 	 -0.8686002000 	 -1.9565930000 
505.20 	 224.9829000 	 1.885000 	 -0.8714994000 	 -1.9590440000 
505.40 	 224.9877000 	 1.885000 	 -0.8713182000 	 -1.9595050000 
505.60 	 224.9877000 	 1.885025 	 -0.8688481000 	 -1.9565870000 
505.80 	 224.9908000 	 1.885050 	 -0.8712800000 	 -1.9586750000 
506.00 	 224.9877000 	 1.885075 	 -0.8718109000 	 -1.9595910000 
506.20 	 224.9877000 	 1.885050 	 -0.8686988000 	 -1.9567710000 
506.40 	 224.9877000 	 1.885050 	 -0.8710544000 	 -1.9585510000 
506.60 	 224.9877000 	 1.885050 	 -0.8720811000 	 -1.9598740000 
506.80 	 224.9908000 	 1.885050 	 -0.8688545000 	 -1.9569050000 
507.00 	 224.9908000 	 1.885050 	 -0.8705075000 	 -1.9579000000 
507.20 	 224.9956000 	 1.885050 	 -0.8724976000 	 -1.9601730000 
507.40 	 224.9940000 	 1.885050 	 -0.8691025000 	 -1.9570730000 
507.60 	 224.9908000 	 1.885050 	 -0.8703391000 	 -1.9578780000 
507.80 	 224.9861000 	 1.885075 	 -0.8723831000 	 -1.9601120000 
508.00 	 224.9797000 	 1.885100 	 -0.8692138000 	 -1.9573500000 
508.20 	 224.9797000 	 1.885125 	 -0.8701198000 	 -1.9576550000 
508.40 	 224.9749000 	 1.885100 	 -0.8717887000 	 -1.9601410000 
508.60 	 224.9718000 	 1.885125 	 -0.8683586000 	 -1.9575210000 
508.80 	 224.9718000 	 1.885150 	 -0.8686669000 	 -1.9572290000 
509.00 	 224.9718000 	 1.885175 	 -0.8714390000 	 -1.9600110000 
509.20 	 224.9749000 	 1.885200 	 -0.8689753000 	 -1.9580360000 
509.40 	 224.9749000 	 1.885225 	 -0.8686574000 	 -1.9571050000 
509.60 	 224.9797000 	 1.885225 	 -0.8720525000 	 -1.9600520000 
509.80 	 224.9829000 	 1.885250 	 -0.8701611000 	 -1.9585700000 
510.00 	 224.9845000 	 1.885275 	 -0.8686702000 	 -1.9569210000 
510.20 	 224.9893000 	 1.885250 	 -0.8721447000 	 -1.9597430000 
510.40 	 224.9908000 	 1.885250 	 -0.8703613000 	 -1.9586690000 
510.60 	 224.9956000 	 1.885250 	 -0.8686320000 	 -1.9568410000 
510.80 	 224.9988000 	 1.885250 	 -0.8718459000 	 -1.9596670000 
511.00 	 224.9988000 	 1.885250 	 -0.8706061000 	 -1.9590630000 
511.20 	 225.0036000 	 1.885250 	 -0.8685811000 	 -1.9570220000 
511.40 	 225.0036000 	 1.885250 	 -0.8716742000 	 -1.9594670000 
511.60 	 225.0036000 	 1.885250 	 -0.8706824000 	 -1.9591460000 
511.80 	 224.9988000 	 1.885250 	 -0.8683777000 	 -1.9567270000 
512.00 	 224.9988000 	 1.885250 	 -0.8715852000 	 -1.9592570000 
512.20 	 224.9988000 	 1.885250 	 -0.8712133000 	 -1.9596540000 
512.40 	 224.9988000 	 1.885250 	 -0.8684508000 	 -1.9568920000 
512.60 	 225.0036000 	 1.885250 	 -0.8710957000 	 -1.9588340000 
512.80 	 224.9988000 	 1.885250 	 -0.8712769000 	 -1.9597630000 
513.00 	 225.0036000 	 1.885250 	 -0.8684794000 	 -1.9568700000 
513.20 	 225.0036000 	 1.885250 	 -0.8709844000 	 -1.9587140000 
513.40 	 225.0036000 	 1.885250 	 -0.8715630000 	 -1.9599440000 
513.60 	 225.0067000 	 1.885250 	 -0.8684985000 	 -1.9569400000 
513.80 	 225.0067000 	 1.885250 	 -0.8707206000 	 -1.9584720000 
514.00 	 225.0067000 	 1.885250 	 -0.8718745000 	 -1.9601630000 
514.20 	 225.0036000 	 1.885250 	 -0.8686797000 	 -1.9572040000 
514.40 	 224.9988000 	 1.885250 	 -0.8702977000 	 -1.9581860000 
514.60 	 224.9908000 	 1.885250 	 -0.8720430000 	 -1.9601000000 
514.80 	 224.9877000 	 1.885250 	 -0.8688195000 	 -1.9575020000 
515.00 	 224.9829000 	 1.885275 	 -0.8698018000 	 -1.9578490000 
515.20 	 224.9749000 	 1.885275 	 -0.8718554000 	 -1.9601730000 
515.40 	 224.9718000 	 1.885300 	 -0.8688672000 	 -1.9576800000 
515.60 	 224.9718000 	 1.885325 	 -0.8695634000 	 -1.9576260000 
515.80 	 224.9670000 	 1.885325 	 -0.8719635000 	 -1.9601350000 
516.00 	 224.9718000 	 1.885375 	 -0.8691565000 	 -1.9578900000 
516.20 	 224.9670000 	 1.885375 	 -0.8692074000 	 -1.9574640000 
516.40 	 224.9718000 	 1.885400 	 -0.8719890000 	 -1.9601600000 
516.60 	 224.9702000 	 1.885425 	 -0.8694649000 	 -1.9582780000 
516.80 	 224.9718000 	 1.885425 	 -0.8686892000 	 -1.9571400000 
517.00 	 224.9718000 	 1.885475 	 -0.8717124000 	 -1.9599690000 
517.20 	 224.9749000 	 1.885475 	 -0.8697541000 	 -1.9583830000 
517.40 	 224.9829000 	 1.885500 	 -0.8689817000 	 -1.9571840000 
517.60 	 224.9877000 	 1.885525 	 -0.8722274000 	 -1.9599500000 
517.80 	 224.9877000 	 1.885500 	 -0.8709717000 	 -1.9587200000 
518.00 	 224.9908000 	 1.885500 	 -0.8693218000 	 -1.9570350000 
518.20 	 224.9956000 	 1.885500 	 -0.8726533000 	 -1.9597560000 
518.40 	 224.9988000 	 1.885500 	 -0.8710448000 	 -1.9588760000 
518.60 	 225.0036000 	 1.885500 	 -0.8692678000 	 -1.9569680000 
518.80 	 225.0067000 	 1.885500 	 -0.8725675000 	 -1.9598740000 
519.00 	 225.0115000 	 1.885500 	 -0.8712260000 	 -1.9590280000 
519.20 	 225.0115000 	 1.885500 	 -0.8691819000 	 -1.9568980000 
519.40 	 225.0067000 	 1.885500 	 -0.8722909000 	 -1.9595850000 
519.60 	 225.0067000 	 1.885500 	 -0.8715439000 	 -1.9592860000 
519.80 	 225.0036000 	 1.885500 	 -0.8691406000 	 -1.9568280000 
520.00 	 225.0036000 	 1.885500 	 -0.8721320000 	 -1.9591460000 
520.20 	 225.0036000 	 1.885500 	 -0.8720430000 	 -1.9594380000 
520.40 	 225.0036000 	 1.885500 	 -0.8691819000 	 -1.9568220000 
520.60 	 225.0036000 	 1.885500 	 -0.8718364000 	 -1.9586690000 
520.80 	 225.0036000 	 1.885500 	 -0.8724721000 	 -1.9598360000 
521.00 	 225.0036000 	 1.885500 	 -0.8693377000 	 -1.9569170000 
521.20 	 224.9988000 	 1.885500 	 -0.8712959000 	 -1.9584210000 
521.40 	 224.9956000 	 1.885500 	 -0.8726661000 	 -1.9600900000 
521.60 	 224.9908000 	 1.885500 	 -0.8695825000 	 -1.9572040000 
521.80 	 224.9908000 	 1.885500 	 -0.8708668000 	 -1.9580490000 
522.00 	 224.9877000 	 1.885525 	 -0.8733590000 	 -1.9601310000 
522.20 	 224.9877000 	 1.885525 	 -0.8700498000 	 -1.9576260000 
522.40 	 224.9861000 	 1.885550 	 -0.8709081000 	 -1.9576520000 
522.60 	 224.9877000 	 1.885550 	 -0.8733845000 	 -1.9600450000 
522.80 	 224.9877000 	 1.885550 	 -0.8699958000 	 -1.9575720000 
523.00 	 224.9877000 	 1.885575 	 -0.8710511000 	 -1.9577090000 
523.20 	 224.9877000 	 1.885575 	 -0.8733590000 	 -1.9600710000 
523.40 	 224.9861000 	 1.885625 	 -0.8705361000 	 -1.9577820000 
523.60 	 224.9877000 	 1.885600 	 -0.8711974000 	 -1.9576140000 
523.80 	 224.9908000 	 1.885600 	 -0.8736928000 	 -1.9601150000 
524.00 	 224.9924000 	 1.885600 	 -0.8708890000 	 -1.9579660000 
524.20 	 224.9988000 	 1.885600 	 -0.8708413000 	 -1.9573150000 
524.40 	 225.0067000 	 1.885600 	 -0.8735784000 	 -1.9600040000 
524.60 	 225.0115000 	 1.885600 	 -0.8710607000 	 -1.9578840000 
524.80 	 225.0179000 	 1.885600 	 -0.8708477000 	 -1.9573970000 
525.00 	 225.0242000 	 1.885600 	 -0.8735911000 	 -1.9600230000 
525.20 	 225.0306000 	 1.885600 	 -0.8713531000 	 -1.9582690000 
525.40 	 225.0306000 	 1.885600 	 -0.8705298000 	 -1.9571880000 
525.60 	 225.0306000 	 1.885600 	 -0.8736070000 	 -1.9598550000 
525.80 	 225.0306000 	 1.885600 	 -0.8716170000 	 -1.9586720000 
526.00 	 225.0258000 	 1.885600 	 -0.8701198000 	 -1.9569050000 
526.20 	 225.0226000 	 1.885600 	 -0.8734544000 	 -1.9596480000 
526.40 	 225.0147000 	 1.885600 	 -0.8720906000 	 -1.9589870000 
526.60 	 225.0115000 	 1.885575 	 -0.8699417000 	 -1.9568920000 
526.80 	 225.0067000 	 1.885550 	 -0.8732064000 	 -1.9595210000 
527.00 	 225.0036000 	 1.885550 	 -0.8724308000 	 -1.9592570000 
527.20 	 224.9988000 	 1.885550 	 -0.8701960000 	 -1.9568220000 
527.40 	 224.9988000 	 1.885550 	 -0.8729744000 	 -1.9591430000 
527.60 	 224.9988000 	 1.885550 	 -0.8731111000 	 -1.9596640000 
527.80 	 224.9988000 	 1.885550 	 -0.8701484000 	 -1.9569870000 
528.00 	 224.9988000 	 1.885550 	 -0.8726279000 	 -1.9588530000 
528.20 	 224.9988000 	 1.885550 	 -0.8734162000 	 -1.9599530000 
528.40 	 224.9988000 	 1.885550 	 -0.8703899000 	 -1.9571400000 
528.60 	 224.9956000 	 1.885550 	 -0.8723132000 	 -1.9582690000 
528.80 	 224.9956000 	 1.885550 	 -0.8737087000 	 -1.9601220000 
529.00 	 224.9908000 	 1.885550 	 -0.8703995000 	 -1.9571590000 
529.20 	 224.9908000 	 1.885550 	 -0.8720779000 	 -1.9581990000 
529.40 	 224.9877000 	 1.885550 	 -0.8736770000 	 -1.9600520000 
529.60 	 224.9877000 	 1.885550 	 -0.8707142000 	 -1.9573340000 
529.80 	 224.9829000 	 1.885550 	 -0.8717887000 	 -1.9580810000 
530.00 	 224.9829000 	 1.885550 	 -0.8736770000 	 -1.9601190000 
530.20 	 224.9829000 	 1.885550 	 -0.8707396000 	 -1.9576930000 
530.40 	 224.9797000 	 1.885550 	 -0.8715884000 	 -1.9579510000 
530.60 	 224.9829000 	 1.885550 	 -0.8737755000 	 -1.9601850000 
530.80 	 224.9797000 	 1.885550 	 -0.8707714000 	 -1.9576870000 
531.00 	 224.9797000 	 1.885550 	 -0.8713055000 	 -1.9578420000 
531.20 	 224.9797000 	 1.885550 	 -0.8738041000 	 -1.9602270000 
531.40 	 224.9749000 	 1.885550 	 -0.8708699000 	 -1.9576610000 
531.60 	 224.9749000 	 1.885575 	 -0.8714135000 	 -1.9576520000 
531.80 	 224.9718000 	 1.885600 	 -0.8738295000 	 -1.9602270000 
532.00 	 224.9718000 	 1.885625 	 -0.8712832000 	 -1.9581060000 
532.20 	 224.9718000 	 1.885650 	 -0.8709018000 	 -1.9574360000 
532.40 	 224.9718000 	 1.885675 	 -0.8737532000 	 -1.9600170000 
532.60 	 224.9718000 	 1.885675 	 -0.8713245000 	 -1.9584850000 
532.80 	 224.9718000 	 1.885725 	 -0.8704885000 	 -1.9571050000 
533.00 	 224.9718000 	 1.885725 	 -0.8735116000 	 -1.9599210000 
533.20 	 224.9718000 	 1.885750 	 -0.8716647000 	 -1.9586750000 
533.40 	 224.9670000 	 1.885775 	 -0.8702405000 	 -1.9569780000 
533.60 	 224.9654000 	 1.885775 	 -0.8731048000 	 -1.9597240000 
533.80 	 224.9670000 	 1.885800 	 -0.8718681000 	 -1.9590470000 
534.00 	 224.9702000 	 1.885825 	 -0.8698590000 	 -1.9569620000 
534.20 	 224.9749000 	 1.885850 	 -0.8730412000 	 -1.9598740000 
534.40 	 224.9829000 	 1.885850 	 -0.8717664000 	 -1.9589710000 
534.60 	 224.9908000 	 1.885875 	 -0.8702374000 	 -1.9569240000 
534.80 	 224.9988000 	 1.885900 	 -0.8731747000 	 -1.9597050000 
535.00 	 225.0036000 	 1.885925 	 -0.8721924000 	 -1.9591300000 
535.20 	 225.0067000 	 1.885900 	 -0.8681806000 	 -1.9567010000 
535.40 	 225.0115000 	 1.885900 	 -0.8712673000 	 -1.9595020000 
535.60 	 225.0115000 	 1.885900 	 -0.8710830000 	 -1.9597660000 
535.80 	 225.0147000 	 1.885900 	 -0.8680503000 	 -1.9568670000 
536.00 	 225.0147000 	 1.885900 	 -0.8706887000 	 -1.9587420000 
536.20 	 225.0147000 	 1.885900 	 -0.8714326000 	 -1.9599210000 
536.40 	 225.0179000 	 1.885900 	 -0.8682283000 	 -1.9569970000 
536.60 	 225.0226000 	 1.885900 	 -0.8702214000 	 -1.9584370000 
536.80 	 225.0274000 	 1.885900 	 -0.8718331000 	 -1.9603380000 
537.00 	 225.0322000 	 1.885900 	 -0.8683618000 	 -1.9573690000 
537.20 	 225.0338000 	 1.885900 	 -0.8697541000 	 -1.9579220000 
537.40 	 225.0306000 	 1.885875 	 -0.8719921000 	 -1.9602680000 
537.60 	 225.0306000 	 1.885850 	 -0.8686797000 	 -1.9576800000 
537.80 	 225.0274000 	 1.885825 	 -0.8693631000 	 -1.9576140000 
538.00 	 225.0226000 	 1.885800 	 -0.8719635000 	 -1.9603060000 
538.20 	 225.0179000 	 1.885800 	 -0.8691629000 	 -1.9580400000 
538.40 	 225.0147000 	 1.885800 	 -0.8690040000 	 -1.9575210000 
538.60 	 225.0115000 	 1.885800 	 -0.8720620000 	 -1.9603250000 
538.80 	 225.0067000 	 1.885800 	 -0.8693854000 	 -1.9582400000 
539.00 	 225.0004000 	 1.885800 	 -0.8686288000 	 -1.9570480000 
539.20 	 224.9988000 	 1.885800 	 -0.8719985000 	 -1.9599950000 
539.40 	 224.9988000 	 1.885800 	 -0.8699195000 	 -1.9587140000 
539.60 	 224.9956000 	 1.885800 	 -0.8685048000 	 -1.9570410000 
539.80 	 224.9956000 	 1.885800 	 -0.8718745000 	 -1.9599280000 
540.00 	 224.9988000 	 1.885800 	 -0.8699290000 	 -1.9587040000 
540.20 	 224.9956000 	 1.885800 	 -0.8687401000 	 -1.9569360000 
540.40 	 224.9940000 	 1.885800 	 -0.8719762000 	 -1.9598670000 
540.60 	 224.9908000 	 1.885800 	 -0.8703136000 	 -1.9588850000 
540.80 	 224.9893000 	 1.885800 	 -0.8686034000 	 -1.9567740000 
541.00 	 224.9877000 	 1.885800 	 -0.8718331000 	 -1.9597690000 
541.20 	 224.9829000 	 1.885800 	 -0.8704948000 	 -1.9591360000 
541.40 	 224.9877000 	 1.885800 	 -0.8683968000 	 -1.9567520000 
541.60 	 224.9829000 	 1.885800 	 -0.8716742000 	 -1.9596320000 
541.80 	 224.9829000 	 1.885800 	 -0.8711402000 	 -1.9595300000 
542.00 	 224.9797000 	 1.885800 	 -0.8682823000 	 -1.9569400000 
542.20 	 224.9749000 	 1.885800 	 -0.8712037000 	 -1.9592190000 
542.40 	 224.9718000 	 1.885800 	 -0.8714771000 	 -1.9599850000 
542.60 	 224.9670000 	 1.885800 	 -0.8683459000 	 -1.9570920000 
542.80 	 224.9638000 	 1.885800 	 -0.8703041000 	 -1.9583000000 
543.00 	 224.9638000 	 1.885800 	 -0.8719190000 	 -1.9601600000 
543.20 	 224.9638000 	 1.885850 	 -0.8686606000 	 -1.9573180000 
543.40 	 224.9654000 	 1.885850 	 -0.8700435000 	 -1.9580270000 
543.60 	 224.9638000 	 1.885875 	 -0.8720716000 	 -1.9604520000 
543.80 	 224.9638000 	 1.885900 	 -0.8688100000 	 -1.9575530000 
544.00 	 224.9638000 	 1.885925 	 -0.8696525000 	 -1.9578330000 
544.20 	 224.9591000 	 1.885950 	 -0.8721002000 	 -1.9603890000 
544.40 	 224.9511000 	 1.885975 	 -0.8689181000 	 -1.9577630000 
544.60 	 224.9447000 	 1.886025 	 -0.8694426000 	 -1.9575120000 
544.80 	 224.9400000 	 1.886050 	 -0.8722178000 	 -1.9603220000 
545.00 	 224.9320000 	 1.886075 	 -0.8693536000 	 -1.9581000000 
545.20 	 224.9320000 	 1.886150 	 -0.8689785000 	 -1.9571020000 
545.40 	 224.9320000 	 1.886175 	 -0.8721669000 	 -1.9601660000 
545.60 	 224.9368000 	 1.886250 	 -0.8698654000 	 -1.9585580000 
545.80 	 224.9400000 	 1.886275 	 -0.8686097000 	 -1.9570030000 
546.00 	 224.9479000 	 1.886325 	 -0.8718204000 	 -1.9598230000 
546.20 	 224.9559000 	 1.886375 	 -0.8706601000 	 -1.9590570000 
546.40 	 224.9670000 	 1.886400 	 -0.8683999000 	 -1.9567550000 
546.60 	 224.9797000 	 1.886425 	 -0.8716456000 	 -1.9594380000 
546.80 	 224.9861000 	 1.886425 	 -0.8730316000 	 -1.9595400000 
547.00 	 224.9908000 	 1.886450 	 -0.8704535000 	 -1.9570600000 
547.20 	 224.9988000 	 1.886475 	 -0.8730094000 	 -1.9590700000 
547.40 	 225.0067000 	 1.886450 	 -0.8718522000 	 -1.9598290000 
547.60 	 225.0067000 	 1.886450 	 -0.8682410000 	 -1.9569460000 
547.80 	 225.0115000 	 1.886450 	 -0.8707173000 	 -1.9585450000 
548.00 	 225.0147000 	 1.886450 	 -0.8717442000 	 -1.9600490000 
548.20 	 225.0147000 	 1.886450 	 -0.8685144000 	 -1.9570860000 
548.40 	 225.0147000 	 1.886450 	 -0.8708032000 	 -1.9587360000 
548.60 	 225.0147000 	 1.886450 	 -0.8716996000 	 -1.9599880000 
548.80 	 225.0179000 	 1.886450 	 -0.8681743000 	 -1.9571530000 
549.00 	 225.0210000 	 1.886450 	 -0.8707428000 	 -1.9584780000 
549.20 	 225.0226000 	 1.886450 	 -0.8714771000 	 -1.9601030000 
549.40 	 225.0226000 	 1.886450 	 -0.8680184000 	 -1.9570260000 
549.60 	 225.0226000 	 1.886450 	 -0.8699004000 	 -1.9583860000 
549.80 	 225.0179000 	 1.886450 	 -0.8711052000 	 -1.9602300000 
550.00 	 225.0147000 	 1.886450 	 -0.8680471000 	 -1.9573750000 
550.20 	 225.0115000 	 1.886450 	 -0.8692678000 	 -1.9580360000 
550.40 	 225.0067000 	 1.886450 	 -0.8716202000 	 -1.9602460000 
550.60 	 225.0036000 	 1.886450 	 -0.8686161000 	 -1.9577410000 
550.80 	 224.9988000 	 1.886450 	 -0.8691819000 	 -1.9574320000 
551.00 	 224.9988000 	 1.886450 	 -0.8719571000 	 -1.9601570000 
551.20 	 224.9956000 	 1.886450 	 -0.8691216000 	 -1.9578870000 
551.40 	 224.9956000 	 1.886450 	 -0.8695698000 	 -1.9573850000 
551.60 	 224.9988000 	 1.886450 	 -0.8724213000 	 -1.9601950000 
551.80 	 224.9988000 	 1.886450 	 -0.8698209000 	 -1.9580900000 
552.00 	 225.0036000 	 1.886450 	 -0.8697827000 	 -1.9574130000 
552.20 	 225.0036000 	 1.886450 	 -0.8725802000 	 -1.9601410000 
552.40 	 225.0036000 	 1.886450 	 -0.8705711000 	 -1.9585420000 
552.60 	 225.0036000 	 1.886450 	 -0.8695825000 	 -1.9570760000 
552.80 	 224.9988000 	 1.886450 	 -0.8724499000 	 -1.9600040000 
553.00 	 224.9972000 	 1.886450 	 -0.8705266000 	 -1.9588790000 
553.20 	 224.9908000 	 1.886450 	 -0.8690326000 	 -1.9571210000 
553.40 	 224.9908000 	 1.886450 	 -0.8720271000 	 -1.9597050000 
553.60 	 224.9893000 	 1.886450 	 -0.8709844000 	 -1.9594260000 
553.80 	 224.9877000 	 1.886450 	 -0.8686066000 	 -1.9568700000 
554.00 	 224.9908000 	 1.886450 	 -0.8712514000 	 -1.9592510000 
554.20 	 224.9956000 	 1.886450 	 -0.8710034000 	 -1.9595940000 
554.40 	 224.9956000 	 1.886450 	 -0.8687115000 	 -1.9569330000 
554.60 	 224.9956000 	 1.886450 	 -0.8717378000 	 -1.9590600000 
554.80 	 224.9956000 	 1.886450 	 -0.8716393000 	 -1.9599150000 
555.00 	 224.9956000 	 1.886450 	 -0.8686129000 	 -1.9570190000 
555.20 	 224.9956000 	 1.886450 	 -0.8712006000 	 -1.9587290000 
555.40 	 224.9908000 	 1.886450 	 -0.8712928000 	 -1.9599120000 
555.60 	 224.9877000 	 1.886450 	 -0.8678627000 	 -1.9570830000 
555.80 	 224.9845000 	 1.886450 	 -0.8703677000 	 -1.9584850000 
556.00 	 224.9829000 	 1.886450 	 -0.8712705000 	 -1.9601500000 
556.20 	 224.9797000 	 1.886450 	 -0.8683745000 	 -1.9571840000 
556.40 	 224.9797000 	 1.886450 	 -0.8700275000 	 -1.9581190000 
556.60 	 224.9749000 	 1.886450 	 -0.8718395000 	 -1.9601850000 
556.80 	 224.9781000 	 1.886450 	 -0.8686892000 	 -1.9575820000 
557.00 	 224.9749000 	 1.886450 	 -0.8701579000 	 -1.9578330000 
557.20 	 224.9749000 	 1.886450 	 -0.8725739000 	 -1.9601630000 
557.40 	 224.9749000 	 1.886475 	 -0.8703423000 	 -1.9578780000 
557.60 	 224.9749000 	 1.886475 	 -0.8702819000 	 -1.9575530000 
557.80 	 224.9718000 	 1.886500 	 -0.8732446000 	 -1.9602460000 
558.00 	 224.9718000 	 1.886525 	 -0.8706506000 	 -1.9581760000 
558.20 	 224.9670000 	 1.886550 	 -0.8702596000 	 -1.9572610000 
558.40 	 224.9638000 	 1.886575 	 -0.8707682000 	 -1.9601760000 
558.60 	 224.9638000 	 1.886575 	 -0.8700053000 	 -1.9587800000 
558.80 	 224.9638000 	 1.886600 	 -0.8694776000 	 -1.9571560000 
559.00 	 224.9638000 	 1.886625 	 -0.8726788000 	 -1.9598610000 
559.20 	 224.9654000 	 1.886650 	 -0.8713405000 	 -1.9589960000 
559.40 	 224.9670000 	 1.886675 	 -0.8692519000 	 -1.9567870000 
559.60 	 224.9702000 	 1.886675 	 -0.8735148000 	 -1.9598740000 
559.80 	 224.9718000 	 1.886700 	 -0.8724594000 	 -1.9593020000 
560.00 	 224.9734000 	 1.886725 	 -0.8703232000 	 -1.9570600000 
560.20 	 224.9797000 	 1.886750 	 -0.8735721000 	 -1.9596610000 
560.40 	 224.9813000 	 1.886775 	 -0.8730285000 	 -1.9594350000 
560.60 	 224.9877000 	 1.886750 	 -0.8711465000 	 -1.9569750000 
560.80 	 224.9908000 	 1.886775 	 -0.8747387000 	 -1.9595240000 
561.00 	 224.9956000 	 1.886800 	 -0.8742682000 	 -1.9598130000 
561.20 	 225.0036000 	 1.886800 	 -0.8716647000 	 -1.9569560000 
561.40 	 225.0067000 	 1.886800 	 -0.8734290000 	 -1.9591970000 
561.60 	 225.0099000 	 1.886800 	 -0.8738168000 	 -1.9602870000 
561.80 	 225.0115000 	 1.886800 	 -0.8708858000 	 -1.9572730000 
562.00 	 225.0147000 	 1.886800 	 -0.8729966000 	 -1.9588150000 
562.20 	 225.0147000 	 1.886800 	 -0.8740807000 	 -1.9602900000 
562.40 	 225.0179000 	 1.886800 	 -0.8710766000 	 -1.9574610000 
562.60 	 225.0226000 	 1.886800 	 -0.8726311000 	 -1.9585230000 
562.80 	 225.0258000 	 1.886800 	 -0.8742523000 	 -1.9603380000 
563.00 	 225.0226000 	 1.886800 	 -0.8710416000 	 -1.9574960000 
563.20 	 225.0210000 	 1.886800 	 -0.8726152000 	 -1.9584880000 
563.40 	 225.0210000 	 1.886800 	 -0.8744431000 	 -1.9602970000 
563.60 	 225.0147000 	 1.886800 	 -0.8713405000 	 -1.9577060000 
563.80 	 225.0115000 	 1.886800 	 -0.8721097000 	 -1.9578810000 
564.00 	 225.0067000 	 1.886800 	 -0.8745766000 	 -1.9604840000 
564.20 	 225.0067000 	 1.886800 	 -0.8714867000 	 -1.9580400000 
564.40 	 225.0036000 	 1.886800 	 -0.8718650000 	 -1.9578330000 
564.60 	 225.0036000 	 1.886800 	 -0.8746116000 	 -1.9605260000 
564.80 	 225.0052000 	 1.886800 	 -0.8721860000 	 -1.9586750000 
565.00 	 225.0067000 	 1.886800 	 -0.8712323000 	 -1.9573690000 
565.20 	 225.0115000 	 1.886800 	 -0.8743858000 	 -1.9602360000 
565.40 	 225.0115000 	 1.886800 	 -0.8727677000 	 -1.9592130000 
565.60 	 225.0115000 	 1.886800 	 -0.8708858000 	 -1.9571650000 
565.80 	 225.0067000 	 1.886800 	 -0.8740425000 	 -1.9599820000 
566.00 	 225.0020000 	 1.886800 	 -0.8731079000 	 -1.9595460000 
566.20 	 224.9956000 	 1.886800 	 -0.8706347000 	 -1.9570760000 
566.40 	 224.9908000 	 1.886800 	 -0.8734639000 	 -1.9594320000 
566.60 	 224.9908000 	 1.886800 	 -0.8736897000 	 -1.9601440000 
566.80 	 224.9908000 	 1.886800 	 -0.8708064000 	 -1.9572700000 
567.00 	 224.9877000 	 1.886800 	 -0.8730634000 	 -1.9588530000 
567.20 	 224.9908000 	 1.886800 	 -0.8741983000 	 -1.9601980000 
567.40 	 224.9908000 	 1.886800 	 -0.8709335000 	 -1.9574990000 
567.60 	 224.9908000 	 1.886800 	 -0.8726788000 	 -1.9584180000 
567.80 	 224.9908000 	 1.886800 	 -0.8743795000 	 -1.9604020000 
568.00 	 224.9908000 	 1.886800 	 -0.8710830000 	 -1.9576390000 
568.20 	 224.9908000 	 1.886800 	 -0.8722146000 	 -1.9579600000 
568.40 	 224.9877000 	 1.886800 	 -0.8745193000 	 -1.9604050000 
568.60 	 224.9877000 	 1.886800 	 -0.8717124000 	 -1.9582940000 
568.80 	 224.9877000 	 1.886800 	 -0.8715725000 	 -1.9574360000 
569.00 	 224.9861000 	 1.886800 	 -0.8744335000 	 -1.9602330000 
569.20 	 224.9829000 	 1.886800 	 -0.8723227000 	 -1.9586470000 
569.40 	 224.9829000 	 1.886800 	 -0.8710353000 	 -1.9571340000 
569.60 	 224.9797000 	 1.886800 	 -0.8744685000 	 -1.9599340000 
569.80 	 224.9797000 	 1.886800 	 -0.8730316000 	 -1.9594610000 
570.00 	 224.9797000 	 1.886800 	 -0.8708890000 	 -1.9570670000 
570.20 	 224.9749000 	 1.886800 	 -0.8738359000 	 -1.9593870000 
570.40 	 224.9718000 	 1.886800 	 -0.8735275000 	 -1.9598260000 
570.60 	 224.9702000 	 1.886800 	 -0.8707523000 	 -1.9569910000 
570.80 	 224.9670000 	 1.886825 	 -0.8738835000 	 -1.9590920000 
571.00 	 224.9606000 	 1.886850 	 -0.8741983000 	 -1.9599720000 
571.20 	 224.9591000 	 1.886875 	 -0.8713563000 	 -1.9572260000 
571.40 	 224.9591000 	 1.886900 	 -0.8732955000 	 -1.9588090000 
571.60 	 224.9591000 	 1.886950 	 -0.8744367000 	 -1.9604520000 
571.80 	 224.9606000 	 1.886975 	 -0.8712546000 	 -1.9573080000 
572.00 	 224.9638000 	 1.887000 	 -0.8731238000 	 -1.9584660000 
572.20 	 224.9718000 	 1.887025 	 -0.8747292000 	 -1.9604210000 
572.40 	 224.9749000 	 1.887025 	 -0.8716742000 	 -1.9574670000 
572.60 	 224.9797000 	 1.887050 	 -0.8726247000 	 -1.9579220000 
572.80 	 224.9797000 	 1.887050 	 -0.8748372000 	 -1.9601760000 
573.00 	 224.9797000 	 1.887050 	 -0.8716615000 	 -1.9576300000 
573.20 	 224.9797000 	 1.887075 	 -0.8728409000 	 -1.9577060000 
573.40 	 224.9829000 	 1.887100 	 -0.8753745000 	 -1.9602740000 
573.60 	 224.9877000 	 1.887125 	 -0.8719857000 	 -1.9576930000 
573.80 	 224.9908000 	 1.887100 	 -0.8726311000 	 -1.9580970000 
574.00 	 224.9956000 	 1.887100 	 -0.8754985000 	 -1.9609580000 
574.20 	 224.9988000 	 1.887100 	 -0.8727360000 	 -1.9586560000 
574.40 	 224.9988000 	 1.887100 	 -0.8722941000 	 -1.9578970000 
574.60 	 224.9988000 	 1.887100 	 -0.8753077000 	 -1.9606080000 
574.80 	 225.0036000 	 1.887100 	 -0.8732700000 	 -1.9590950000 
575.00 	 224.9988000 	 1.887100 	 -0.8721002000 	 -1.9576610000 
575.20 	 224.9988000 	 1.887100 	 -0.8751710000 	 -1.9604080000 
575.40 	 224.9972000 	 1.887100 	 -0.8733273000 	 -1.9593590000 
575.60 	 224.9956000 	 1.887100 	 -0.8718491000 	 -1.9575060000 
575.80 	 224.9908000 	 1.887100 	 -0.8749707000 	 -1.9604080000 
576.00 	 224.9908000 	 1.887100 	 -0.8736038000 	 -1.9597240000 
576.20 	 224.9908000 	 1.887100 	 -0.8716869000 	 -1.9574360000 
576.40 	 224.9908000 	 1.887100 	 -0.8747323000 	 -1.9601090000 
576.60 	 224.9908000 	 1.887100 	 -0.8741156000 	 -1.9598770000 
576.80 	 224.9877000 	 1.887100 	 -0.8715757000 	 -1.9575500000 
577.00 	 224.9829000 	 1.887125 	 -0.8744335000 	 -1.9596770000 
577.20 	 224.9797000 	 1.887125 	 -0.8743699000 	 -1.9605060000 
577.40 	 224.9797000 	 1.887150 	 -0.8714263000 	 -1.9576740000 
577.60 	 224.9749000 	 1.887175 	 -0.8739217000 	 -1.9591050000 
577.80 	 224.9749000 	 1.887175 	 -0.8751869000 	 -1.9602240000 
578.00 	 224.9749000 	 1.887175 	 -0.8718967000 	 -1.9564820000 
578.20 	 224.9749000 	 1.887225 	 -0.8737437000 	 -1.9575530000 
578.40 	 224.9749000 	 1.887225 	 -0.8753363000 	 -1.9598480000 
578.60 	 224.9749000 	 1.887275 	 -0.8719667000 	 -1.9567390000 
578.80 	 224.9749000 	 1.887275 	 -0.8730761000 	 -1.9571690000 
579.00 	 224.9718000 	 1.887275 	 -0.8752537000 	 -1.9595850000 
579.20 	 224.9718000 	 1.887325 	 -0.8719985000 	 -1.9568220000 
579.40 	 224.9718000 	 1.887325 	 -0.8730920000 	 -1.9571720000 
579.60 	 224.9734000 	 1.887375 	 -0.8754476000 	 -1.9597020000 
579.80 	 224.9718000 	 1.887375 	 -0.8725325000 	 -1.9571530000 
580.00 	 224.9749000 	 1.887400 	 -0.8728027000 	 -1.9567550000 
580.20 	 224.9749000 	 1.887425 	 -0.8756733000 	 -1.9592030000 
580.40 	 224.9797000 	 1.887425 	 -0.8727837000 	 -1.9570640000 
580.60 	 224.9829000 	 1.887475 	 -0.8723291000 	 -1.9559610000 
580.80 	 224.9829000 	 1.887450 	 -0.8756161000 	 -1.9596390000 
581.00 	 224.9861000 	 1.887450 	 -0.8729172000 	 -1.9579440000 
581.20 	 224.9877000 	 1.887450 	 -0.8717982000 	 -1.9562590000 
581.40 	 224.9877000 	 1.887475 	 -0.8746751000 	 -1.9595620000 
581.60 	 224.9908000 	 1.887500 	 -0.8726565000 	 -1.9582240000 
581.80 	 224.9956000 	 1.887500 	 -0.8713531000 	 -1.9563580000 
582.00 	 225.0020000 	 1.887500 	 -0.8751297000 	 -1.9600420000 
582.20 	 224.9988000 	 1.887500 	 -0.8734703000 	 -1.9590090000 
582.40 	 224.9988000 	 1.887500 	 -0.8717282000 	 -1.9568920000 
582.60 	 224.9988000 	 1.887500 	 -0.8750534000 	 -1.9598010000 
582.80 	 224.9988000 	 1.887500 	 -0.8736451000 	 -1.9591080000 
583.00 	 225.0036000 	 1.887500 	 -0.8716361000 	 -1.9568280000 
583.20 	 225.0067000 	 1.887500 	 -0.8748055000 	 -1.9596230000 
583.40 	 225.0115000 	 1.887500 	 -0.8741919000 	 -1.9597780000 
583.60 	 225.0147000 	 1.887500 	 -0.8715026000 	 -1.9569520000 
583.80 	 225.0179000 	 1.887500 	 -0.8742015000 	 -1.9589110000 
584.00 	 225.0195000 	 1.887500 	 -0.8747991000 	 -1.9601730000 
584.20 	 225.0179000 	 1.887500 	 -0.8716170000 	 -1.9571530000 
584.40 	 225.0179000 	 1.887500 	 -0.8736388000 	 -1.9585550000 
584.60 	 225.0147000 	 1.887500 	 -0.8752251000 	 -1.9602840000 
584.80 	 225.0115000 	 1.887500 	 -0.8719380000 	 -1.9574390000 
585.00 	 225.0067000 	 1.887500 	 -0.8732796000 	 -1.9580360000 
585.20 	 225.0067000 	 1.887500 	 -0.8753077000 	 -1.9603860000 
585.40 	 225.0036000 	 1.887500 	 -0.8719730000 	 -1.9576330000 
585.60 	 225.0036000 	 1.887500 	 -0.8729712000 	 -1.9577630000 
585.80 	 225.0036000 	 1.887500 	 -0.8755207000 	 -1.9604210000 
586.00 	 225.0036000 	 1.887500 	 -0.8722814000 	 -1.9580240000 
586.20 	 225.0036000 	 1.887500 	 -0.8724658000 	 -1.9575090000 
586.40 	 225.0036000 	 1.887500 	 -0.8753872000 	 -1.9604590000 
586.60 	 225.0036000 	 1.887500 	 -0.8725135000 	 -1.9583000000 
586.80 	 225.0036000 	 1.887500 	 -0.8721542000 	 -1.9572290000 
587.00 	 225.0036000 	 1.887500 	 -0.8753745000 	 -1.9603220000 
587.20 	 224.9988000 	 1.887500 	 -0.8730602000 	 -1.9586660000 
587.40 	 224.9956000 	 1.887500 	 -0.8718236000 	 -1.9571940000 
587.60 	 224.9908000 	 1.887500 	 -0.8752282000 	 -1.9600770000 
587.80 	 224.9845000 	 1.887500 	 -0.8734798000 	 -1.9590410000 
588.00 	 224.9813000 	 1.887500 	 -0.8716742000 	 -1.9569970000 
588.20 	 224.9797000 	 1.887500 	 -0.8749231000 	 -1.9598100000 
588.40 	 224.9749000 	 1.887500 	 -0.8740266000 	 -1.9594130000 
588.60 	 224.9749000 	 1.887500 	 -0.8714199000 	 -1.9567240000 
588.80 	 224.9749000 	 1.887500 	 -0.8745320000 	 -1.9593140000 
589.00 	 224.9749000 	 1.887500 	 -0.8746083000 	 -1.9598870000 
589.20 	 224.9781000 	 1.887525 	 -0.8717092000 	 -1.9567200000 
589.40 	 224.9797000 	 1.887550 	 -0.8741983000 	 -1.9588530000 
589.60 	 224.9797000 	 1.887550 	 -0.8749707000 	 -1.9602460000 
589.80 	 224.9797000 	 1.887575 	 -0.8712705000 	 -1.9567360000 
590.00 	 224.9797000 	 1.887575 	 -0.8737469000 	 -1.9584240000 
590.20 	 224.9829000 	 1.887575 	 -0.8751519000 	 -1.9608630000 
590.40 	 224.9797000 	 1.887600 	 -0.8718364000 	 -1.9580240000 
590.60 	 224.9797000 	 1.887600 	 -0.8733495000 	 -1.9580750000 
590.80 	 224.9797000 	 1.887600 	 -0.8756002000 	 -1.9608470000 
591.00 	 224.9749000 	 1.887600 	 -0.8723800000 	 -1.9581160000 
591.20 	 224.9797000 	 1.887625 	 -0.8727233000 	 -1.9581410000 
591.40 	 224.9797000 	 1.887650 	 -0.8758227000 	 -1.9608660000 
591.60 	 224.9813000 	 1.887650 	 -0.8731492000 	 -1.9584780000 
591.80 	 224.9877000 	 1.887650 	 -0.8719603000 	 -1.9572730000 
592.00 	 224.9877000 	 1.887675 	 -0.8752346000 	 -1.9601980000 
592.20 	 224.9877000 	 1.887675 	 -0.8727932000 	 -1.9587450000 
592.40 	 224.9877000 	 1.887700 	 -0.8715439000 	 -1.9572670000 
592.60 	 224.9829000 	 1.887700 	 -0.8746656000 	 -1.9599820000 
592.80 	 224.9829000 	 1.887700 	 -0.8733590000 	 -1.9596930000 
593.00 	 224.9829000 	 1.887725 	 -0.8712292000 	 -1.9573180000 
593.20 	 224.9797000 	 1.887725 	 -0.8740266000 	 -1.9600170000 
593.40 	 224.9813000 	 1.887750 	 -0.8731365000 	 -1.9598360000 
593.60 	 224.9797000 	 1.887775 	 -0.8710162000 	 -1.9576140000 
593.80 	 224.9797000 	 1.887750 	 -0.8745034000 	 -1.9611490000 
594.00 	 224.9797000 	 1.887775 	 -0.8747895000 	 -1.9615360000 
594.20 	 224.9797000 	 1.887775 	 -0.8713182000 	 -1.9587200000 
594.40 	 224.9813000 	 1.887825 	 -0.8740489000 	 -1.9606970000 
594.60 	 224.9829000 	 1.887825 	 -0.8746147000 	 -1.9611900000 
594.80 	 224.9829000 	 1.887800 	 -0.8712514000 	 -1.9585770000 
595.00 	 224.9829000 	 1.887825 	 -0.8740012000 	 -1.9602170000 
595.20 	 224.9829000 	 1.887825 	 -0.8747546000 	 -1.9619120000 
595.40 	 224.9797000 	 1.887850 	 -0.8714326000 	 -1.9590660000 
595.60 	 224.9829000 	 1.887875 	 -0.8741443000 	 -1.9597180000 
595.80 	 224.9829000 	 1.887850 	 -0.8757114000 	 -1.9622450000 
596.00 	 224.9877000 	 1.887850 	 -0.8725007000 	 -1.9591200000 
596.20 	 224.9908000 	 1.887875 	 -0.8733209000 	 -1.9602080000 
596.40 	 224.9956000 	 1.887900 	 -0.8754635000 	 -1.9623220000 
596.60 	 224.9988000 	 1.887900 	 -0.8723354000 	 -1.9590000000 
596.80 	 225.0020000 	 1.887900 	 -0.8730348000 	 -1.9598290000 
597.00 	 225.0036000 	 1.887900 	 -0.8752823000 	 -1.9623570000 
597.20 	 225.0036000 	 1.887900 	 -0.8720525000 	 -1.9597210000 
597.40 	 225.0036000 	 1.887900 	 -0.8727741000 	 -1.9599120000 
597.60 	 225.0036000 	 1.887900 	 -0.8752092000 	 -1.9623790000 
597.80 	 225.0036000 	 1.887900 	 -0.8723291000 	 -1.9601310000 
598.00 	 225.0036000 	 1.887900 	 -0.8723545000 	 -1.9594060000 
598.20 	 225.0036000 	 1.887900 	 -0.8752950000 	 -1.9624040000 
598.40 	 225.0067000 	 1.887900 	 -0.8723545000 	 -1.9602970000 
598.60 	 225.0115000 	 1.887900 	 -0.8723291000 	 -1.9595020000 
598.80 	 225.0115000 	 1.887900 	 -0.8750693000 	 -1.9622010000 
599.00 	 225.0147000 	 1.887900 	 -0.8727582000 	 -1.9603250000 
599.20 	 225.0147000 	 1.887900 	 -0.8722718000 	 -1.9592220000 
599.40 	 225.0179000 	 1.887900 	 -0.8750916000 	 -1.9622040000 
599.60 	 225.0147000 	 1.887900 	 -0.8733781000 	 -1.9609800000 
599.80 	 225.0115000 	 1.887900 	 -0.8718459000 	 -1.9591330000 
600.00 	 225.0067000 	 1.887900 	 -0.8750916000 	 -1.9620130000 
600.20 	 225.0036000 	 1.887900 	 -0.8735085000 	 -1.9611580000 
600.40 	 225.0036000 	 1.887900 	 -0.8716138000 	 -1.9590410000 
600.60 	 224.9988000 	 1.887900 	 -0.8748627000 	 -1.9617620000 
600.80 	 225.0036000 	 1.887900 	 -0.8738168000 	 -1.9612310000 
601.00 	 225.0036000 	 1.887900 	 -0.8716361000 	 -1.9589610000 
601.20 	 225.0067000 	 1.887900 	 -0.8746656000 	 -1.9617880000 
601.40 	 225.0036000 	 1.887900 	 -0.8734035000 	 -1.9614630000 
601.60 	 225.0036000 	 1.887900 	 -0.8712800000 	 -1.9589550000 
601.80 	 225.0036000 	 1.887900 	 -0.8745543000 	 -1.9615900000 
602.00 	 225.0036000 	 1.887900 	 -0.8739217000 	 -1.9615550000 
602.20 	 225.0036000 	 1.887900 	 -0.8714358000 	 -1.9590030000 
602.40 	 225.0004000 	 1.887900 	 -0.8742332000 	 -1.9612820000 
602.60 	 225.0036000 	 1.887900 	 -0.8743318000 	 -1.9619400000 
602.80 	 225.0036000 	 1.887900 	 -0.8713531000 	 -1.9591840000 
603.00 	 225.0036000 	 1.887900 	 -0.8735434000 	 -1.9607070000 
603.20 	 225.0004000 	 1.887900 	 -0.8746402000 	 -1.9621850000 
603.40 	 224.9988000 	 1.887900 	 -0.8713086000 	 -1.9591010000 
603.60 	 224.9956000 	 1.887900 	 -0.8733432000 	 -1.9604020000 
603.80 	 224.9893000 	 1.887900 	 -0.8747419000 	 -1.9622480000 
604.00 	 224.9829000 	 1.887900 	 -0.8714358000 	 -1.9593780000 
604.20 	 224.9829000 	 1.887900 	 -0.8731048000 	 -1.9604490000 
604.40 	 224.9797000 	 1.887900 	 -0.8749294000 	 -1.9622930000 
604.60 	 224.9797000 	 1.887900 	 -0.8716329000 	 -1.9594670000 
604.80 	 224.9797000 	 1.887900 	 -0.8729998000 	 -1.9600260000 
605.00 	 224.9797000 	 1.887900 	 -0.8748849000 	 -1.9623790000 
605.20 	 224.9797000 	 1.887900 	 -0.8716361000 	 -1.9595500000 
605.40 	 224.9797000 	 1.887900 	 -0.8728727000 	 -1.9601280000 
605.60 	 224.9797000 	 1.887900 	 -0.8750089000 	 -1.9613550000 
605.80 	 224.9797000 	 1.887925 	 -0.8712864000 	 -1.9593110000 
606.00 	 224.9749000 	 1.887950 	 -0.8722146000 	 -1.9592830000 
606.20 	 224.9749000 	 1.887975 	 -0.8746211000 	 -1.9612690000 
606.40 	 224.9749000 	 1.887975 	 -0.8720779000 	 -1.9591970000 
606.60 	 224.9749000 	 1.888000 	 -0.8723513000 	 -1.9588090000 
606.80 	 224.9734000 	 1.888025 	 -0.8750439000 	 -1.9616790000 
607.00 	 224.9718000 	 1.888050 	 -0.8721828000 	 -1.9595110000 
607.20 	 224.9670000 	 1.888075 	 -0.8718045000 	 -1.9582690000 
607.40 	 224.9670000 	 1.888075 	 -0.8748531000 	 -1.9616380000 
607.60 	 224.9670000 	 1.888100 	 -0.8724117000 	 -1.9598230000 
607.80 	 224.9718000 	 1.888125 	 -0.8716361000 	 -1.9586370000 
608.00 	 224.9749000 	 1.888150 	 -0.8747292000 	 -1.9615010000 
608.20 	 224.9797000 	 1.888175 	 -0.8726947000 	 -1.9601540000 
608.40 	 224.9877000 	 1.888150 	 -0.8724054000 	 -1.9586150000 
608.60 	 224.9908000 	 1.888175 	 -0.8755589000 	 -1.9616480000 
608.80 	 224.9908000 	 1.888200 	 -0.8738041000 	 -1.9607990000 
609.00 	 224.9956000 	 1.888225 	 -0.8720462000 	 -1.9573720000 
609.20 	 224.9908000 	 1.888200 	 -0.8752346000 	 -1.9612570000 
609.40 	 224.9956000 	 1.888200 	 -0.8742619000 	 -1.9609860000 
609.60 	 224.9956000 	 1.888200 	 -0.8714421000 	 -1.9583960000 
609.80 	 224.9988000 	 1.888200 	 -0.8751519000 	 -1.9612790000 
610.00 	 225.0036000 	 1.888200 	 -0.8743445000 	 -1.9612950000 
610.20 	 225.0067000 	 1.888200 	 -0.8715598000 	 -1.9586470000 
610.40 	 225.0099000 	 1.888200 	 -0.8746560000 	 -1.9609800000 
610.60 	 225.0067000 	 1.888200 	 -0.8745829000 	 -1.9615590000 
610.80 	 225.0083000 	 1.888200 	 -0.8716361000 	 -1.9587520000 
611.00 	 225.0036000 	 1.888200 	 -0.8747132000 	 -1.9612180000 
611.20 	 225.0036000 	 1.888200 	 -0.8744780000 	 -1.9617210000 
611.40 	 225.0036000 	 1.888200 	 -0.8715725000 	 -1.9586910000 
611.60 	 224.9988000 	 1.888200 	 -0.8743159000 	 -1.9609450000 
611.80 	 224.9988000 	 1.888200 	 -0.8750343000 	 -1.9620640000 
612.00 	 224.9988000 	 1.888200 	 -0.8717378000 	 -1.9587900000 
612.20 	 224.9988000 	 1.888200 	 -0.8743350000 	 -1.9606910000 
612.40 	 224.9956000 	 1.888200 	 -0.8752632000 	 -1.9620770000 
612.60 	 224.9924000 	 1.888200 	 -0.8716806000 	 -1.9589930000 
612.80 	 224.9908000 	 1.888200 	 -0.8739726000 	 -1.9604240000 
613.00 	 224.9893000 	 1.888225 	 -0.8753936000 	 -1.9621880000 
613.20 	 224.9908000 	 1.888200 	 -0.8718586000 	 -1.9593080000 
613.40 	 224.9877000 	 1.888200 	 -0.8735593000 	 -1.9600550000 
613.60 	 224.9877000 	 1.888200 	 -0.8756161000 	 -1.9623720000 
613.80 	 224.9877000 	 1.888200 	 -0.8720748000 	 -1.9593840000 
614.00 	 224.9797000 	 1.888200 	 -0.8728695000 	 -1.9597120000 
614.20 	 224.9765000 	 1.888225 	 -0.8755620000 	 -1.9598960000 
614.40 	 224.9749000 	 1.888225 	 -0.8722623000 	 -1.9592480000 
614.60 	 224.9718000 	 1.888250 	 -0.8725293000 	 -1.9585450000 
614.80 	 224.9718000 	 1.888275 	 -0.8754603000 	 -1.9619080000 
615.00 	 224.9718000 	 1.888300 	 -0.8723545000 	 -1.9595940000 
615.20 	 224.9718000 	 1.888325 	 -0.8733082000 	 -1.9568280000 
615.40 	 224.9718000 	 1.888325 	 -0.8765538000 	 -1.9614000000 
615.60 	 224.9734000 	 1.888350 	 -0.8738518000 	 -1.9597050000 
615.80 	 224.9749000 	 1.888375 	 -0.8732478000 	 -1.9585930000 
616.00 	 224.9765000 	 1.888400 	 -0.8765602000 	 -1.9619210000 
616.20 	 224.9829000 	 1.888400 	 -0.8737914000 	 -1.9593300000 
616.40 	 224.9829000 	 1.888425 	 -0.8736134000 	 -1.9593910000 
616.60 	 224.9877000 	 1.888425 	 -0.8763091000 	 -1.9606210000 
616.80 	 224.9877000 	 1.888450 	 -0.8742142000 	 -1.9593560000 
617.00 	 224.9908000 	 1.888475 	 -0.8733654000 	 -1.9569240000 
617.20 	 224.9908000 	 1.888450 	 -0.8770084000 	 -1.9598100000 
617.40 	 224.9988000 	 1.888450 	 -0.8751742000 	 -1.9587450000 
617.60 	 225.0036000 	 1.888450 	 -0.8736770000 	 -1.9566150000 
617.80 	 225.0067000 	 1.888450 	 -0.8772023000 	 -1.9598330000 
618.00 	 225.0067000 	 1.888450 	 -0.8753904000 	 -1.9587330000 
618.20 	 225.0115000 	 1.888450 	 -0.8734703000 	 -1.9565140000 
618.40 	 225.0115000 	 1.888450 	 -0.8767192000 	 -1.9594380000 
618.60 	 225.0115000 	 1.888450 	 -0.8758609000 	 -1.9592730000 
618.80 	 225.0131000 	 1.888450 	 -0.8731747000 	 -1.9565230000 
619.00 	 225.0147000 	 1.888450 	 -0.8764458000 	 -1.9590000000 
619.20 	 225.0115000 	 1.888450 	 -0.8764235000 	 -1.9596800000 
619.40 	 225.0115000 	 1.888450 	 -0.8731620000 	 -1.9564340000 
619.60 	 225.0067000 	 1.888450 	 -0.8759721000 	 -1.9584660000 
619.80 	 225.0036000 	 1.888450 	 -0.8765984000 	 -1.9597720000 
620.00 	 225.0036000 	 1.888450 	 -0.8733082000 	 -1.9566980000 
620.20 	 225.0036000 	 1.888450 	 -0.8757274000 	 -1.9585420000 
620.40 	 225.0067000 	 1.888450 	 -0.8766969000 	 -1.9598990000 
620.60 	 225.0052000 	 1.888450 	 -0.8732605000 	 -1.9567930000 
620.80 	 225.0067000 	 1.888450 	 -0.8755271000 	 -1.9581700000 
621.00 	 225.0067000 	 1.888450 	 -0.8768622000 	 -1.9599120000 
621.20 	 225.0067000 	 1.888450 	 -0.8734162000 	 -1.9568790000 
621.40 	 225.0036000 	 1.888450 	 -0.8756351000 	 -1.9579920000 
621.60 	 225.0036000 	 1.888450 	 -0.8771356000 	 -1.9601190000 
621.80 	 224.9988000 	 1.888450 	 -0.8735339000 	 -1.9570060000 
622.00 	 224.9988000 	 1.888450 	 -0.8750343000 	 -1.9577880000 
622.20 	 224.9988000 	 1.888450 	 -0.8770784000 	 -1.9600650000 
622.40 	 224.9956000 	 1.888450 	 -0.8736610000 	 -1.9572040000 
622.60 	 224.9956000 	 1.888450 	 -0.8748118000 	 -1.9575690000 
622.80 	 224.9956000 	 1.888450 	 -0.8772596000 	 -1.9600550000 
623.00 	 224.9908000 	 1.888450 	 -0.8740139000 	 -1.9574480000 
623.20 	 224.9908000 	 1.888450 	 -0.8744907000 	 -1.9573210000 
623.40 	 224.9861000 	 1.888450 	 -0.8773041000 	 -1.9601790000 
623.60 	 224.9829000 	 1.888450 	 -0.8740807000 	 -1.9575600000 
623.80 	 224.9749000 	 1.888450 	 -0.8742746000 	 -1.9571460000 
624.00 	 224.9749000 	 1.888475 	 -0.8771483000 	 -1.9601220000 
624.20 	 224.9749000 	 1.888475 	 -0.8740203000 	 -1.9577310000 
624.40 	 224.9718000 	 1.888500 	 -0.8737659000 	 -1.9568320000 
624.60 	 224.9749000 	 1.888525 	 -0.8770657000 	 -1.9599370000 
624.80 	 224.9749000 	 1.888550 	 -0.8745067000 	 -1.9581920000 
625.00 	 224.9781000 	 1.888575 	 -0.8732255000 	 -1.9565580000 
625.20 	 224.9797000 	 1.888575 	 -0.8763981000 	 -1.9599470000 
625.40 	 224.9829000 	 1.888600 	 -0.8741951000 	 -1.9585130000 
625.60 	 224.9877000 	 1.888600 	 -0.8729744000 	 -1.9564720000 
625.80 	 224.9877000 	 1.888600 	 -0.8764839000 	 -1.9596320000 
626.00 	 224.9877000 	 1.888600 	 -0.8746465000 	 -1.9587710000 
626.20 	 224.9908000 	 1.888600 	 -0.8728377000 	 -1.9565710000 
626.40 	 224.9908000 	 1.888600 	 -0.8765125000 	 -1.9594670000 
626.60 	 224.9956000 	 1.888600 	 -0.8750566000 	 -1.9589230000 
626.80 	 224.9956000 	 1.888600 	 -0.8728822000 	 -1.9565810000 
627.00 	 224.9988000 	 1.888600 	 -0.8762677000 	 -1.9594920000 
627.20 	 225.0020000 	 1.888600 	 -0.8751233000 	 -1.9591010000 
627.40 	 225.0020000 	 1.888600 	 -0.8728377000 	 -1.9564310000 
627.60 	 225.0036000 	 1.888600 	 -0.8759944000 	 -1.9589930000 
627.80 	 224.9988000 	 1.888600 	 -0.8756320000 	 -1.9594130000 
628.00 	 224.9988000 	 1.888600 	 -0.8728091000 	 -1.9563900000 
628.20 	 224.9956000 	 1.888600 	 -0.8754794000 	 -1.9585230000 
628.40 	 224.9956000 	 1.888600 	 -0.8758799000 	 -1.9596480000 
628.60 	 224.9956000 	 1.888600 	 -0.8727837000 	 -1.9566920000 
628.80 	 224.9972000 	 1.888600 	 -0.8753236000 	 -1.9583230000 
629.00 	 224.9988000 	 1.888600 	 -0.8761311000 	 -1.9598960000 
629.20 	 224.9956000 	 1.888600 	 -0.8729045000 	 -1.9566920000 
629.40 	 224.9956000 	 1.888600 	 -0.8749549000 	 -1.9580050000 
629.60 	 224.9956000 	 1.888600 	 -0.8766111000 	 -1.9599370000 
629.80 	 224.9956000 	 1.888600 	 -0.8729935000 	 -1.9570030000 
630.00 	 224.9908000 	 1.888600 	 -0.8746942000 	 -1.9577790000 
630.20 	 224.9908000 	 1.888600 	 -0.8765507000 	 -1.9600770000 
630.40 	 224.9908000 	 1.888600 	 -0.8730666000 	 -1.9569750000 
630.60 	 224.9877000 	 1.888625 	 -0.8744717000 	 -1.9574870000 
630.80 	 224.9829000 	 1.888625 	 -0.8767509000 	 -1.9600490000 
631.00 	 224.9829000 	 1.888650 	 -0.8733273000 	 -1.9572480000 
631.20 	 224.9829000 	 1.888650 	 -0.8740234000 	 -1.9571840000 
631.40 	 224.9877000 	 1.888650 	 -0.8767383000 	 -1.9601540000 
631.60 	 224.9908000 	 1.888650 	 -0.8735530000 	 -1.9575180000 
631.80 	 224.9972000 	 1.888650 	 -0.8736483000 	 -1.9571720000 
632.00 	 224.9988000 	 1.888650 	 -0.8765666000 	 -1.9602010000 
632.20 	 225.0067000 	 1.888650 	 -0.8736102000 	 -1.9577500000 
632.40 	 225.0036000 	 1.888650 	 -0.8732350000 	 -1.9568860000 
632.60 	 225.0067000 	 1.888650 	 -0.8765157000 	 -1.9600110000 
632.80 	 225.0067000 	 1.888650 	 -0.8738995000 	 -1.9580240000 
633.00 	 225.0067000 	 1.888650 	 -0.8730857000 	 -1.9568860000 
633.20 	 225.0067000 	 1.888650 	 -0.8764235000 	 -1.9599600000 
633.40 	 225.0036000 	 1.888650 	 -0.8739884000 	 -1.9584150000 
633.60 	 224.9988000 	 1.888650 	 -0.8728854000 	 -1.9564250000 
633.80 	 224.9956000 	 1.888650 	 -0.8762169000 	 -1.9595370000 
634.00 	 224.9908000 	 1.888650 	 -0.8745067000 	 -1.9586850000 
634.20 	 224.9877000 	 1.888675 	 -0.8725770000 	 -1.9564690000 
634.40 	 224.9829000 	 1.888700 	 -0.8759912000 	 -1.9595300000 
634.60 	 224.9797000 	 1.888725 	 -0.8748086000 	 -1.9590850000 
634.80 	 224.9797000 	 1.888725 	 -0.8728600000 	 -1.9565450000 
635.00 	 224.9829000 	 1.888700 	 -0.8762360000 	 -1.9592130000 
635.20 	 224.9877000 	 1.888725 	 -0.8747514000 	 -1.9596770000 
635.40 	 224.9908000 	 1.888750 	 -0.8716170000 	 -1.9566150000 
635.60 	 224.9956000 	 1.888775 	 -0.8746910000 	 -1.9589740000 
635.80 	 224.9956000 	 1.888750 	 -0.8761024000 	 -1.9597780000 
636.00 	 224.9908000 	 1.888750 	 -0.8724912000 	 -1.9568160000 
636.20 	 224.9908000 	 1.888750 	 -0.8744335000 	 -1.9583730000 
636.40 	 224.9877000 	 1.888750 	 -0.8757846000 	 -1.9600840000 
636.60 	 224.9893000 	 1.888750 	 -0.8723418000 	 -1.9567460000 
636.80 	 224.9877000 	 1.888750 	 -0.8744144000 	 -1.9583700000 
637.00 	 224.9908000 	 1.888750 	 -0.8759848000 	 -1.9601760000 
637.20 	 224.9908000 	 1.888750 	 -0.8725071000 	 -1.9571650000 
637.40 	 224.9956000 	 1.888750 	 -0.8738804000 	 -1.9577630000 
637.60 	 224.9956000 	 1.888750 	 -0.8762836000 	 -1.9603700000 
637.80 	 224.9956000 	 1.888750 	 -0.8728790000 	 -1.9576450000 
638.00 	 224.9940000 	 1.888750 	 -0.8733432000 	 -1.9574670000 
638.20 	 224.9877000 	 1.888750 	 -0.8762836000 	 -1.9602110000 
638.40 	 224.9829000 	 1.888750 	 -0.8731842000 	 -1.9578040000 
638.60 	 224.9797000 	 1.888750 	 -0.8733940000 	 -1.9572160000 
638.80 	 224.9749000 	 1.888775 	 -0.8771293000 	 -1.9603350000 
639.00 	 224.9749000 	 1.888775 	 -0.8738136000 	 -1.9581030000 
639.20 	 224.9718000 	 1.888800 	 -0.8737500000 	 -1.9573750000 
639.40 	 224.9718000 	 1.888825 	 -0.8768495000 	 -1.9603730000 
639.60 	 224.9718000 	 1.888875 	 -0.8739567000 	 -1.9581160000 
639.80 	 224.9670000 	 1.888875 	 -0.8735339000 	 -1.9572130000 
640.00 	 224.9702000 	 1.888875 	 -0.8762550000 	 -1.9602810000 
640.20 	 224.9670000 	 1.888925 	 -0.8735148000 	 -1.9583420000 
640.40 	 224.9718000 	 1.888925 	 -0.8727710000 	 -1.9572580000 
640.60 	 224.9718000 	 1.888950 	 -0.8762646000 	 -1.9602550000 
640.80 	 224.9718000 	 1.888975 	 -0.8736770000 	 -1.9588980000 
641.00 	 224.9749000 	 1.888975 	 -0.8719857000 	 -1.9569300000 
641.20 	 224.9797000 	 1.889025 	 -0.8752601000 	 -1.9599880000 
641.40 	 224.9813000 	 1.889025 	 -0.8750693000 	 -1.9591620000 
641.60 	 224.9829000 	 1.889025 	 -0.8733940000 	 -1.9568220000 
641.80 	 224.9877000 	 1.889050 	 -0.8766270000 	 -1.9596200000 
642.00 	 224.9877000 	 1.889075 	 -0.8759308000 	 -1.9598200000 
642.20 	 224.9940000 	 1.889050 	 -0.8722973000 	 -1.9569590000 
642.40 	 224.9988000 	 1.889050 	 -0.8756638000 	 -1.9594920000 
642.60 	 225.0036000 	 1.889050 	 -0.8754444000 	 -1.9598330000 
642.80 	 225.0067000 	 1.889050 	 -0.8724181000 	 -1.9568730000 
643.00 	 225.0115000 	 1.889050 	 -0.8752124000 	 -1.9589840000 
643.20 	 225.0147000 	 1.889050 	 -0.8757877000 	 -1.9604330000 
643.40 	 225.0147000 	 1.889050 	 -0.8725198000 	 -1.9570220000 
643.60 	 225.0131000 	 1.889050 	 -0.8747641000 	 -1.9584880000 
643.80 	 225.0115000 	 1.889050 	 -0.8760929000 	 -1.9602360000 
644.00 	 225.0067000 	 1.889050 	 -0.8725993000 	 -1.9571620000 
644.20 	 225.0067000 	 1.889050 	 -0.8744399000 	 -1.9582970000 
644.40 	 225.0067000 	 1.889050 	 -0.8763472000 	 -1.9604560000 
644.60 	 225.0115000 	 1.889050 	 -0.8726661000 	 -1.9572510000 
644.80 	 225.0115000 	 1.889050 	 -0.8741252000 	 -1.9579160000 
645.00 	 225.0147000 	 1.889050 	 -0.8764521000 	 -1.9605060000 
645.20 	 225.0147000 	 1.889050 	 -0.8730666000 	 -1.9577880000 
645.40 	 225.0179000 	 1.889050 	 -0.8736038000 	 -1.9574420000 
645.60 	 225.0179000 	 1.889050 	 -0.8765061000 	 -1.9604430000 
645.80 	 225.0179000 	 1.889050 	 -0.8737183000 	 -1.9583190000 
646.00 	 225.0179000 	 1.889050 	 -0.8732923000 	 -1.9572290000 
646.20 	 225.0179000 	 1.889050 	 -0.8765411000 	 -1.9604840000 
646.40 	 225.0163000 	 1.889050 	 -0.8741093000 	 -1.9587580000 
646.60 	 225.0147000 	 1.889050 	 -0.8728949000 	 -1.9569240000 
646.80 	 225.0131000 	 1.889050 	 -0.8763409000 	 -1.9601440000 
647.00 	 225.0115000 	 1.889050 	 -0.8745130000 	 -1.9591430000 
647.20 	 225.0067000 	 1.889050 	 -0.8727201000 	 -1.9568980000 
647.40 	 225.0067000 	 1.889050 	 -0.8761311000 	 -1.9599210000 
647.60 	 225.0067000 	 1.889050 	 -0.8745480000 	 -1.9592290000 
647.80 	 225.0067000 	 1.889050 	 -0.8726788000 	 -1.9569270000 
648.00 	 225.0067000 	 1.889050 	 -0.8760421000 	 -1.9598580000 
648.20 	 225.0067000 	 1.889050 	 -0.8750089000 	 -1.9594570000 
648.40 	 225.0067000 	 1.889050 	 -0.8724276000 	 -1.9568630000 
648.60 	 225.0036000 	 1.889050 	 -0.8756765000 	 -1.9595530000 
648.80 	 225.0036000 	 1.889050 	 -0.8754666000 	 -1.9597590000 
649.00 	 224.9988000 	 1.889050 	 -0.8726152000 	 -1.9568890000 
649.20 	 224.9988000 	 1.889050 	 -0.8754921000 	 -1.9589710000 
649.40 	 224.9956000 	 1.889050 	 -0.8758799000 	 -1.9600960000 
649.60 	 224.9956000 	 1.889050 	 -0.8726501000 	 -1.9568860000 
649.80 	 224.9940000 	 1.889050 	 -0.8750375000 	 -1.9588500000 
650.00 	 224.9956000 	 1.889050 	 -0.8762582000 	 -1.9603920000 
650.20 	 224.9956000 	 1.889050 	 -0.8725739000 	 -1.9571940000 
650.40 	 224.9956000 	 1.889050 	 -0.8750248000 	 -1.9586560000 
650.60 	 224.9956000 	 1.889050 	 -0.8762900000 	 -1.9603600000 
650.80 	 224.9908000 	 1.889050 	 -0.8727519000 	 -1.9571210000 
651.00 	 224.9908000 	 1.889050 	 -0.8747546000 	 -1.9583570000 
651.20 	 224.9908000 	 1.889050 	 -0.8764108000 	 -1.9604870000 
651.40 	 224.9877000 	 1.889050 	 -0.8729808000 	 -1.9574390000 
651.60 	 224.9877000 	 1.889050 	 -0.8740330000 	 -1.9578580000 
651.80 	 224.9829000 	 1.889050 	 -0.8765571000 	 -1.9604970000 
652.00 	 224.9829000 	 1.889050 	 -0.8732319000 	 -1.9575950000 
652.20 	 224.9829000 	 1.889050 	 -0.8741506000 	 -1.9580330000 
652.40 	 224.9829000 	 1.889050 	 -0.8764012000 	 -1.9604940000 
652.60 	 224.9797000 	 1.889050 	 -0.8730666000 	 -1.9576520000 
652.80 	 224.9797000 	 1.889050 	 -0.8737691000 	 -1.9578740000 
653.00 	 224.9797000 	 1.889050 	 -0.8765411000 	 -1.9605540000 
653.20 	 224.9749000 	 1.889050 	 -0.8734703000 	 -1.9581570000 
653.40 	 224.9749000 	 1.889050 	 -0.8736261000 	 -1.9575690000 
653.60 	 224.9749000 	 1.889050 	 -0.8766429000 	 -1.9606650000 
653.80 	 224.9749000 	 1.889075 	 -0.8736229000 	 -1.9582270000 
654.00 	 224.9749000 	 1.889100 	 -0.8732446000 	 -1.9572960000 
654.20 	 224.9749000 	 1.889125 	 -0.8764076000 	 -1.9604170000 
654.40 	 224.9797000 	 1.889150 	 -0.8739662000 	 -1.9586370000 
654.60 	 224.9797000 	 1.889175 	 -0.8730538000 	 -1.9572540000 
654.80 	 224.9797000 	 1.889150 	 -0.8767255000 	 -1.9604560000 
655.00 	 224.9797000 	 1.889150 	 -0.8743604000 	 -1.9587450000 
655.20 	 224.9797000 	 1.889175 	 -0.8728854000 	 -1.9569840000 
655.40 	 224.9829000 	 1.889200 	 -0.8763695000 	 -1.9602360000 
655.60 	 224.9829000 	 1.889200 	 -0.8742619000 	 -1.9589070000 
655.80 	 224.9861000 	 1.889200 	 -0.8737405000 	 -1.9569210000 
656.00 	 224.9877000 	 1.889200 	 -0.8772500000 	 -1.9599790000 
656.20 	 224.9877000 	 1.889225 	 -0.8744049000 	 -1.9595880000 
656.40 	 224.9877000 	 1.889250 	 -0.8721415000 	 -1.9568730000 
656.60 	 224.9829000 	 1.889250 	 -0.8762391000 	 -1.9595780000 
656.80 	 224.9877000 	 1.889250 	 -0.8750121000 	 -1.9599500000 
657.00 	 224.9877000 	 1.889275 	 -0.8722115000 	 -1.9569750000 
657.20 	 224.9829000 	 1.889275 	 -0.8753045000 	 -1.9596200000 
657.40 	 224.9829000 	 1.889300 	 -0.8750916000 	 -1.9600490000 
657.60 	 224.9861000 	 1.889300 	 -0.8718427000 	 -1.9571910000 
657.80 	 224.9829000 	 1.889300 	 -0.8737469000 	 -1.9592060000 
658.00 	 224.9813000 	 1.889300 	 -0.8744144000 	 -1.9606620000 
658.20 	 224.9829000 	 1.889325 	 -0.8715407000 	 -1.9575790000 
658.40 	 224.9877000 	 1.889350 	 -0.8739281000 	 -1.9592000000 
658.60 	 224.9877000 	 1.889350 	 -0.8750248000 	 -1.9609260000 
658.80 	 224.9908000 	 1.889350 	 -0.8710098000 	 -1.9578170000 
659.00 	 224.9956000 	 1.889350 	 -0.8734894000 	 -1.9593970000 
659.20 	 225.0036000 	 1.889350 	 -0.8745702000 	 -1.9610940000 
659.40 	 225.0036000 	 1.889350 	 -0.8711402000 	 -1.9578520000 
659.60 	 225.0067000 	 1.889350 	 -0.8733845000 	 -1.9593180000 
659.80 	 225.0067000 	 1.889350 	 -0.8745670000 	 -1.9608560000 
660.00 	 225.0067000 	 1.889350 	 -0.8711656000 	 -1.9579440000 
660.20 	 225.0036000 	 1.889350 	 -0.8731397000 	 -1.9590380000 
660.40 	 225.0036000 	 1.889350 	 -0.8746942000 	 -1.9610470000 
660.60 	 225.0036000 	 1.889350 	 -0.8712006000 	 -1.9581730000 
660.80 	 224.9988000 	 1.889350 	 -0.8728250000 	 -1.9589740000 
661.00 	 224.9988000 	 1.889350 	 -0.8748468000 	 -1.9612790000 
661.20 	 224.9988000 	 1.889350 	 -0.8712578000 	 -1.9581830000 
661.40 	 224.9988000 	 1.889350 	 -0.8724594000 	 -1.9586940000 
661.60 	 224.9956000 	 1.889350 	 -0.8748531000 	 -1.9611070000 
661.80 	 224.9956000 	 1.889350 	 -0.8715280000 	 -1.9585160000 
662.00 	 224.9956000 	 1.889350 	 -0.8725516000 	 -1.9586240000 
662.20 	 224.9988000 	 1.889350 	 -0.8749294000 	 -1.9612630000 
662.40 	 224.9988000 	 1.889350 	 -0.8714930000 	 -1.9585130000 
662.60 	 224.9956000 	 1.889350 	 -0.8725230000 	 -1.9585960000 
662.80 	 224.9956000 	 1.889350 	 -0.8749898000 	 -1.9612850000 
663.00 	 224.9956000 	 1.889350 	 -0.8716552000 	 -1.9585740000 
663.20 	 224.9908000 	 1.889350 	 -0.8723100000 	 -1.9584080000 
663.40 	 224.9908000 	 1.889350 	 -0.8749263000 	 -1.9612060000 
663.60 	 224.9908000 	 1.889350 	 -0.8718300000 	 -1.9586240000 
663.80 	 224.9908000 	 1.889350 	 -0.8720239000 	 -1.9583000000 
664.00 	 224.9940000 	 1.889350 	 -0.8749676000 	 -1.9613200000 
664.20 	 224.9956000 	 1.889350 	 -0.8719794000 	 -1.9587260000 
664.40 	 224.9908000 	 1.889350 	 -0.8722305000 	 -1.9583800000 
664.60 	 224.9908000 	 1.889350 	 -0.8749707000 	 -1.9611870000 
664.80 	 224.9877000 	 1.889350 	 -0.8718522000 	 -1.9586880000 
665.00 	 224.9829000 	 1.889350 	 -0.8722369000 	 -1.9583190000 
665.20 	 224.9829000 	 1.889375 	 -0.8743858000 	 -1.9612180000 
665.40 	 224.9797000 	 1.889400 	 -0.8712896000 	 -1.9588950000 
665.60 	 224.9797000 	 1.889425 	 -0.8710797000 	 -1.9581510000 
665.80 	 224.9781000 	 1.889400 	 -0.8747482000 	 -1.9613270000 
666.00 	 224.9765000 	 1.889425 	 -0.8717664000 	 -1.9589550000 
666.20 	 224.9781000 	 1.889425 	 -0.8713023000 	 -1.9580810000 
666.40 	 224.9797000 	 1.889450 	 -0.8745797000 	 -1.9613040000 
666.60 	 224.9797000 	 1.889475 	 -0.8718936000 	 -1.9594190000 
666.80 	 224.9829000 	 1.889450 	 -0.8705171000 	 -1.9578840000 
667.00 	 224.9877000 	 1.889475 	 -0.8738359000 	 -1.9611260000 
667.20 	 224.9908000 	 1.889500 	 -0.8715121000 	 -1.9595150000 
667.40 	 224.9908000 	 1.889525 	 -0.8708763000 	 -1.9580940000 
667.60 	 224.9908000 	 1.889500 	 -0.8762932000 	 -1.9611900000 
667.80 	 224.9956000 	 1.889500 	 -0.8739185000 	 -1.9596100000 
668.00 	 224.9956000 	 1.889500 	 -0.8727773000 	 -1.9581290000 
668.20 	 224.9956000 	 1.889500 	 -0.8762233000 	 -1.9612880000 
668.40 	 224.9988000 	 1.889500 	 -0.8740838000 	 -1.9598740000 
668.60 	 224.9988000 	 1.889500 	 -0.8725293000 	 -1.9579280000 
668.80 	 224.9956000 	 1.889500 	 -0.8760548000 	 -1.9610060000 
669.00 	 224.9956000 	 1.889500 	 -0.8744780000 	 -1.9601920000 
669.20 	 224.9956000 	 1.889500 	 -0.8724499000 	 -1.9576870000 
669.40 	 224.9956000 	 1.889500 	 -0.8759562000 	 -1.9606530000 
669.60 	 224.9956000 	 1.889500 	 -0.8746751000 	 -1.9604430000 
669.80 	 224.9988000 	 1.889500 	 -0.8723068000 	 -1.9577850000 
670.00 	 224.9988000 	 1.889500 	 -0.8756797000 	 -1.9605130000 
670.20 	 224.9988000 	 1.889500 	 -0.8749930000 	 -1.9606020000 
670.40 	 225.0036000 	 1.889500 	 -0.8723958000 	 -1.9578490000 
670.60 	 224.9988000 	 1.889500 	 -0.8756478000 	 -1.9604210000 
670.80 	 224.9988000 	 1.889500 	 -0.8755652000 	 -1.9610060000 
671.00 	 224.9956000 	 1.889500 	 -0.8724117000 	 -1.9580270000 
671.20 	 224.9908000 	 1.889500 	 -0.8751678000 	 -1.9599210000 
671.40 	 224.9908000 	 1.889500 	 -0.8757560000 	 -1.9610530000 
671.60 	 224.9877000 	 1.889500 	 -0.8724753000 	 -1.9580460000 
671.80 	 224.9877000 	 1.889500 	 -0.8747196000 	 -1.9596040000 
672.00 	 224.9877000 	 1.889500 	 -0.8757527000 	 -1.9612980000 
672.20 	 224.9877000 	 1.889525 	 -0.8719476000 	 -1.9580900000 
672.40 	 224.9829000 	 1.889550 	 -0.8742078000 	 -1.9596670000 
672.60 	 224.9829000 	 1.889575 	 -0.8754699000 	 -1.9613490000 
672.80 	 224.9765000 	 1.889550 	 -0.8719380000 	 -1.9581730000 
673.00 	 224.9749000 	 1.889575 	 -0.8739758000 	 -1.9594220000 
673.20 	 224.9718000 	 1.889575 	 -0.8756002000 	 -1.9615050000 
673.40 	 224.9718000 	 1.889625 	 -0.8723164000 	 -1.9585130000 
673.60 	 224.9670000 	 1.889625 	 -0.8739631000 	 -1.9593650000 
673.80 	 224.9638000 	 1.889675 	 -0.8759721000 	 -1.9615940000 
674.00 	 224.9638000 	 1.889675 	 -0.8724403000 	 -1.9590410000 
674.20 	 224.9638000 	 1.889675 	 -0.8731747000 	 -1.9592510000 
674.40 	 224.9670000 	 1.889725 	 -0.8756097000 	 -1.9619210000 
674.60 	 224.9718000 	 1.889725 	 -0.8725421000 	 -1.9594220000 
674.80 	 224.9797000 	 1.889750 	 -0.8729744000 	 -1.9589110000 
675.00 	 224.9829000 	 1.889750 	 -0.8756256000 	 -1.9621560000 
675.20 	 224.9877000 	 1.889750 	 -0.8728345000 	 -1.9599570000 
675.40 	 224.9956000 	 1.889775 	 -0.8724753000 	 -1.9590220000 
675.60 	 224.9972000 	 1.889825 	 -0.8757496000 	 -1.9620360000 
675.80 	 224.9972000 	 1.889800 	 -0.8735498000 	 -1.9601000000 
676.00 	 224.9988000 	 1.889800 	 -0.8727264000 	 -1.9592090000 
676.20 	 225.0036000 	 1.889800 	 -0.8759117000 	 -1.9622290000 
676.40 	 225.0067000 	 1.889800 	 -0.8733209000 	 -1.9603160000 
676.60 	 225.0115000 	 1.889800 	 -0.8727519000 	 -1.9589490000 
676.80 	 225.0179000 	 1.889800 	 -0.8760388000 	 -1.9622870000 
677.00 	 225.0179000 	 1.889800 	 -0.8737087000 	 -1.9608050000 
677.20 	 225.0226000 	 1.889800 	 -0.8723831000 	 -1.9589170000 
677.40 	 225.0179000 	 1.889800 	 -0.8756669000 	 -1.9618480000 
677.60 	 225.0147000 	 1.889800 	 -0.8745639000 	 -1.9614160000 
677.80 	 225.0131000 	 1.889800 	 -0.8722655000 	 -1.9588880000 
678.00 	 225.0115000 	 1.889800 	 -0.8755620000 	 -1.9615900000 
678.20 	 225.0067000 	 1.889800 	 -0.8747101000 	 -1.9614250000 
678.40 	 225.0067000 	 1.889800 	 -0.8721669000 	 -1.9586660000 
678.60 	 225.0067000 	 1.889800 	 -0.8754762000 	 -1.9613520000 
678.80 	 225.0067000 	 1.889800 	 -0.8752028000 	 -1.9616830000 
679.00 	 225.0036000 	 1.889800 	 -0.8720939000 	 -1.9588380000 
679.20 	 225.0036000 	 1.889800 	 -0.8749453000 	 -1.9612410000 
679.40 	 225.0036000 	 1.889800 	 -0.8752696000 	 -1.9618890000 
679.60 	 225.0036000 	 1.889800 	 -0.8721192000 	 -1.9588980000 
679.80 	 224.9988000 	 1.889800 	 -0.8749866000 	 -1.9608590000 
680.00 	 224.9956000 	 1.889800 	 -0.8755207000 	 -1.9620160000 
680.20 	 224.9908000 	 1.889800 	 -0.8721765000 	 -1.9588880000 
680.40 	 224.9908000 	 1.889800 	 -0.8744017000 	 -1.9604170000 
680.60 	 224.9877000 	 1.889800 	 -0.8758163000 	 -1.9621720000 
680.80 	 224.9877000 	 1.889800 	 -0.8723323000 	 -1.9590890000 
681.00 	 224.9908000 	 1.889800 	 -0.8741379000 	 -1.9602740000 
681.20 	 224.9956000 	 1.889800 	 -0.8758163000 	 -1.9623370000 
681.40 	 224.9908000 	 1.889800 	 -0.8723895000 	 -1.9592250000 
681.60 	 224.9908000 	 1.889800 	 -0.8732224000 	 -1.9599180000 
681.80 	 224.9877000 	 1.889800 	 -0.8755207000 	 -1.9622930000 
682.00 	 224.9877000 	 1.889800 	 -0.8720239000 	 -1.9594060000 
682.20 	 224.9877000 	 1.889800 	 -0.8728727000 	 -1.9596960000 
682.40 	 224.9908000 	 1.889800 	 -0.8755016000 	 -1.9625220000 
682.60 	 224.9893000 	 1.889800 	 -0.8724626000 	 -1.9600550000 
682.80 	 224.9893000 	 1.889800 	 -0.8721860000 	 -1.9591970000 
683.00 	 224.9877000 	 1.889800 	 -0.8755620000 	 -1.9622710000 
683.20 	 224.9797000 	 1.889800 	 -0.8730729000 	 -1.9604520000 
683.40 	 224.9734000 	 1.889800 	 -0.8718999000 	 -1.9587740000 
683.60 	 224.9670000 	 1.889800 	 -0.8753840000 	 -1.9621560000 
683.80 	 224.9638000 	 1.889825 	 -0.8746529000 	 -1.9607730000 
684.00 	 224.9638000 	 1.889850 	 -0.8726501000 	 -1.9585930000 
684.20 	 224.9591000 	 1.889875 	 -0.8763091000 	 -1.9615750000 
684.40 	 224.9591000 	 1.889900 	 -0.8747546000 	 -1.9610280000 
684.60 	 224.9622000 	 1.889925 	 -0.8727614000 	 -1.9586630000 
684.80 	 224.9638000 	 1.889950 	 -0.8762487000 	 -1.9618320000 
685.00 	 224.9718000 	 1.889975 	 -0.8742173000 	 -1.9611520000 
685.20 	 224.9718000 	 1.890000 	 -0.8719063000 	 -1.9587140000 
685.40 	 224.9749000 	 1.890025 	 -0.8752441000 	 -1.9615620000 
685.60 	 224.9797000 	 1.890025 	 -0.8743922000 	 -1.9613870000 
685.80 	 224.9829000 	 1.890050 	 -0.8718300000 	 -1.9585100000 
686.00 	 224.9893000 	 1.890075 	 -0.8755271000 	 -1.9612410000 
686.20 	 224.9940000 	 1.890050 	 -0.8760007000 	 -1.9623630000 
686.40 	 224.9988000 	 1.890050 	 -0.8728091000 	 -1.9593370000 
686.60 	 225.0036000 	 1.890050 	 -0.8756542000 	 -1.9613200000 
686.80 	 225.0036000 	 1.890050 	 -0.8762963000 	 -1.9626460000 
687.00 	 225.0067000 	 1.890050 	 -0.8730634000 	 -1.9597310000 
687.20 	 225.0115000 	 1.890050 	 -0.8751901000 	 -1.9607860000 
687.40 	 225.0147000 	 1.890050 	 -0.8766747000 	 -1.9628650000 
687.60 	 225.0147000 	 1.890050 	 -0.8733940000 	 -1.9599950000 
687.80 	 225.0147000 	 1.890050 	 -0.8746529000 	 -1.9605700000 
688.00 	 225.0115000 	 1.890050 	 -0.8768399000 	 -1.9629730000 
688.20 	 225.0115000 	 1.890050 	 -0.8733590000 	 -1.9599720000 
688.40 	 225.0083000 	 1.890050 	 -0.8746211000 	 -1.9603030000 
688.60 	 225.0083000 	 1.890050 	 -0.8769894000 	 -1.9629130000 
688.80 	 225.0067000 	 1.890050 	 -0.8735021000 	 -1.9600330000 
689.00 	 225.0067000 	 1.890050 	 -0.8744748000 	 -1.9601190000 
689.20 	 225.0115000 	 1.890050 	 -0.8770911000 	 -1.9629700000 
689.40 	 225.0067000 	 1.890050 	 -0.8739694000 	 -1.9605890000 
689.60 	 225.0052000 	 1.890050 	 -0.8741188000 	 -1.9599690000 
689.80 	 224.9988000 	 1.890050 	 -0.8770244000 	 -1.9629420000 
690.00 	 224.9988000 	 1.890050 	 -0.8740552000 	 -1.9606530000 
690.20 	 224.9956000 	 1.890050 	 -0.8738009000 	 -1.9598580000 
690.40 	 224.9988000 	 1.890050 	 -0.8768241000 	 -1.9627600000 
690.60 	 225.0036000 	 1.890050 	 -0.8742428000 	 -1.9609960000 
690.80 	 225.0067000 	 1.890050 	 -0.8736070000 	 -1.9596000000 
691.00 	 225.0067000 	 1.890050 	 -0.8766969000 	 -1.9626740000 
691.20 	 225.0083000 	 1.890050 	 -0.8746783000 	 -1.9613740000 
691.40 	 225.0067000 	 1.890050 	 -0.8731556000 	 -1.9594960000 
691.60 	 225.0067000 	 1.890050 	 -0.8767001000 	 -1.9624810000 
691.80 	 225.0052000 	 1.890050 	 -0.8752378000 	 -1.9618990000 
692.00 	 225.0036000 	 1.890050 	 -0.8730094000 	 -1.9593910000 
692.20 	 225.0036000 	 1.890050 	 -0.8762709000 	 -1.9620070000 
692.40 	 225.0036000 	 1.890050 	 -0.8757305000 	 -1.9620860000 
692.60 	 225.0036000 	 1.890050 	 -0.8729045000 	 -1.9592920000 
692.80 	 225.0036000 	 1.890050 	 -0.8759339000 	 -1.9617110000 
693.00 	 224.9988000 	 1.890050 	 -0.8758767000 	 -1.9623530000 
693.20 	 224.9956000 	 1.890050 	 -0.8729680000 	 -1.9591200000 
693.40 	 224.9956000 	 1.890050 	 -0.8757496000 	 -1.9613040000 
693.60 	 224.9956000 	 1.890050 	 -0.8763440000 	 -1.9626680000 
693.80 	 224.9924000 	 1.890050 	 -0.8729712000 	 -1.9595020000 
694.00 	 224.9908000 	 1.890050 	 -0.8751329000 	 -1.9609960000 
694.20 	 224.9908000 	 1.890050 	 -0.8766047000 	 -1.9626840000 
694.40 	 224.9908000 	 1.890050 	 -0.8731461000 	 -1.9597050000 
694.60 	 224.9908000 	 1.890050 	 -0.8749485000 	 -1.9605730000 
694.80 	 224.9877000 	 1.890050 	 -0.8765475000 	 -1.9629480000 
695.00 	 224.9908000 	 1.890050 	 -0.8727741000 	 -1.9599280000 
695.20 	 224.9893000 	 1.890050 	 -0.8740171000 	 -1.9604490000 
695.40 	 224.9908000 	 1.890050 	 -0.8761597000 	 -1.9630660000 
695.60 	 224.9908000 	 1.890050 	 -0.8729140000 	 -1.9602270000 
695.80 	 224.9908000 	 1.890050 	 -0.8736388000 	 -1.9602840000 
696.00 	 224.9908000 	 1.890050 	 -0.8763695000 	 -1.9628590000 
696.20 	 224.9956000 	 1.890050 	 -0.8735561000 	 -1.9605890000 
696.40 	 224.9956000 	 1.890050 	 -0.8732414000 	 -1.9597940000 
696.60 	 224.9908000 	 1.890050 	 -0.8763949000 	 -1.9628140000 
696.80 	 224.9908000 	 1.890050 	 -0.8737723000 	 -1.9609320000 
697.00 	 224.9877000 	 1.890050 	 -0.8729108000 	 -1.9597370000 
697.20 	 224.9829000 	 1.890050 	 -0.8764203000 	 -1.9628750000 
697.40 	 224.9813000 	 1.890050 	 -0.8737564000 	 -1.9611610000 
697.60 	 224.9781000 	 1.890075 	 -0.8727328000 	 -1.9594540000 
697.80 	 224.9749000 	 1.890075 	 -0.8757846000 	 -1.9621940000 
698.00 	 224.9749000 	 1.890100 	 -0.8736737000 	 -1.9609740000 
698.20 	 224.9718000 	 1.890125 	 -0.8722909000 	 -1.9589580000 
698.40 	 224.9718000 	 1.890150 	 -0.8758354000 	 -1.9621150000 
698.60 	 224.9670000 	 1.890175 	 -0.8739535000 	 -1.9614950000 
698.80 	 224.9591000 	 1.890175 	 -0.8716838000 	 -1.9592890000 
699.00 	 224.9575000 	 1.890225 	 -0.8751965000 	 -1.9622990000 
699.20 	 224.9559000 	 1.890250 	 -0.8741919000 	 -1.9620130000 
699.40 	 224.9511000 	 1.890275 	 -0.8716710000 	 -1.9592830000 
699.60 	 224.9511000 	 1.890300 	 -0.8749485000 	 -1.9619270000 
699.80 	 224.9559000 	 1.890325 	 -0.8746942000 	 -1.9622330000 
700.00 	 224.9591000 	 1.890375 	 -0.8716075000 	 -1.9592920000 
700.20 	 224.9654000 	 1.890400 	 -0.8746211000 	 -1.9615620000 
700.40 	 224.9749000 	 1.890400 	 -0.8749390000 	 -1.9625030000 
700.60 	 224.9813000 	 1.890425 	 -0.8712514000 	 -1.9595180000 
700.80 	 224.9877000 	 1.890450 	 -0.8738454000 	 -1.9611800000 
701.00 	 224.9956000 	 1.890475 	 -0.8748563000 	 -1.9628210000 
701.20 	 225.0036000 	 1.890450 	 -0.8729649000 	 -1.9594540000 
701.40 	 225.0099000 	 1.890450 	 -0.8753777000 	 -1.9611170000 
701.60 	 225.0163000 	 1.890450 	 -0.8767636000 	 -1.9628680000 
701.80 	 225.0226000 	 1.890450 	 -0.8730857000 	 -1.9598070000 
702.00 	 225.0258000 	 1.890450 	 -0.8750026000 	 -1.9608180000 
702.20 	 225.0306000 	 1.890450 	 -0.8766620000 	 -1.9630150000 
702.40 	 225.0306000 	 1.890450 	 -0.8731079000 	 -1.9598100000 
702.60 	 225.0322000 	 1.890450 	 -0.8749199000 	 -1.9606340000 
702.80 	 225.0306000 	 1.890450 	 -0.8767478000 	 -1.9631040000 
703.00 	 225.0274000 	 1.890450 	 -0.8731969000 	 -1.9600040000 
703.20 	 225.0242000 	 1.890400 	 -0.8744939000 	 -1.9604270000 
703.40 	 225.0179000 	 1.890400 	 -0.8767064000 	 -1.9629060000 
703.60 	 225.0179000 	 1.890375 	 -0.8732064000 	 -1.9600170000 
703.80 	 225.0147000 	 1.890350 	 -0.8744240000 	 -1.9603280000 
704.00 	 225.0147000 	 1.890350 	 -0.8767700000 	 -1.9628910000 
704.20 	 225.0115000 	 1.890350 	 -0.8735561000 	 -1.9601980000 
704.40 	 225.0115000 	 1.890350 	 -0.8743445000 	 -1.9602740000 
704.60 	 225.0115000 	 1.890350 	 -0.8769290000 	 -1.9629570000 
704.80 	 225.0115000 	 1.890350 	 -0.8740075000 	 -1.9604970000 
705.00 	 225.0115000 	 1.890350 	 -0.8735911000 	 -1.9596510000 
705.20 	 225.0067000 	 1.890350 	 -0.8770625000 	 -1.9627160000 
705.40 	 225.0067000 	 1.890350 	 -0.8745575000 	 -1.9611930000 
705.60 	 225.0036000 	 1.890350 	 -0.8732955000 	 -1.9594190000 
705.80 	 225.0052000 	 1.890350 	 -0.8768463000 	 -1.9625120000 
706.00 	 225.0067000 	 1.890350 	 -0.8750693000 	 -1.9615810000 
706.20 	 225.0067000 	 1.890350 	 -0.8731397000 	 -1.9593520000 
706.40 	 225.0067000 	 1.890350 	 -0.8766651000 	 -1.9623220000 
706.60 	 225.0067000 	 1.890350 	 -0.8748086000 	 -1.9623530000 
706.80 	 225.0036000 	 1.890350 	 -0.8723418000 	 -1.9597660000 
707.00 	 224.9988000 	 1.890350 	 -0.8757464000 	 -1.9625790000 
707.20 	 224.9988000 	 1.890350 	 -0.8748754000 	 -1.9622100000 
707.40 	 224.9988000 	 1.890350 	 -0.8724117000 	 -1.9596610000 
707.60 	 224.9988000 	 1.890350 	 -0.8755143000 	 -1.9622480000 
707.80 	 224.9988000 	 1.890350 	 -0.8752950000 	 -1.9628560000 
708.00 	 224.9988000 	 1.890350 	 -0.8723545000 	 -1.9597470000 
708.20 	 224.9988000 	 1.890350 	 -0.8754253000 	 -1.9620070000 
708.40 	 224.9988000 	 1.890350 	 -0.8755525000 	 -1.9628780000 
708.60 	 224.9988000 	 1.890350 	 -0.8723895000 	 -1.9597560000 
708.80 	 225.0020000 	 1.890350 	 -0.8752854000 	 -1.9618540000 
709.00 	 224.9988000 	 1.890350 	 -0.8759435000 	 -1.9629570000 
709.20 	 224.9956000 	 1.890350 	 -0.8725007000 	 -1.9599060000 
709.40 	 224.9908000 	 1.890350 	 -0.8751361000 	 -1.9616030000 
709.60 	 224.9877000 	 1.890350 	 -0.8758386000 	 -1.9630970000 
709.80 	 224.9877000 	 1.890350 	 -0.8724403000 	 -1.9596890000 
710.00 	 224.9829000 	 1.890350 	 -0.8747037000 	 -1.9612920000 
710.20 	 224.9877000 	 1.890350 	 -0.8761279000 	 -1.9631960000 
710.40 	 224.9877000 	 1.890350 	 -0.8726978000 	 -1.9601500000 
710.60 	 224.9877000 	 1.890350 	 -0.8742492000 	 -1.9611070000 
710.80 	 224.9877000 	 1.890350 	 -0.8763695000 	 -1.9632590000 
711.00 	 224.9797000 	 1.890350 	 -0.8727424000 	 -1.9603440000 
711.20 	 224.9749000 	 1.890350 	 -0.8744081000 	 -1.9610940000 
711.40 	 224.9718000 	 1.890350 	 -0.8764808000 	 -1.9634180000 
711.60 	 224.9702000 	 1.890350 	 -0.8727932000 	 -1.9602110000 
711.80 	 224.9670000 	 1.890375 	 -0.8741410000 	 -1.9608340000 
712.00 	 224.9670000 	 1.890400 	 -0.8764521000 	 -1.9634980000 
712.20 	 224.9702000 	 1.890400 	 -0.8731620000 	 -1.9607000000 
712.40 	 224.9670000 	 1.890450 	 -0.8739312000 	 -1.9607670000 
712.60 	 224.9670000 	 1.890450 	 -0.8765284000 	 -1.9635140000 
712.80 	 224.9670000 	 1.890475 	 -0.8729776000 	 -1.9606240000 
713.00 	 224.9670000 	 1.890500 	 -0.8736547000 	 -1.9606370000 
713.20 	 224.9670000 	 1.890525 	 -0.8768781000 	 -1.9633330000 
713.40 	 224.9670000 	 1.890525 	 -0.8737437000 	 -1.9609480000 
713.60 	 224.9670000 	 1.890550 	 -0.8734989000 	 -1.9600710000 
713.80 	 224.9718000 	 1.890575 	 -0.8768050000 	 -1.9631260000 
714.00 	 224.9718000 	 1.890625 	 -0.8739694000 	 -1.9611870000 
714.20 	 224.9749000 	 1.890625 	 -0.8729998000 	 -1.9598550000 
714.40 	 224.9718000 	 1.890625 	 -0.8758450000 	 -1.9630300000 
714.60 	 224.9749000 	 1.890650 	 -0.8738677000 	 -1.9616830000 
714.80 	 224.9765000 	 1.890675 	 -0.8720779000 	 -1.9595720000 
715.00 	 224.9765000 	 1.890725 	 -0.8755589000 	 -1.9626710000 
715.20 	 224.9797000 	 1.890725 	 -0.8734290000 	 -1.9621910000 
715.40 	 224.9813000 	 1.890700 	 -0.8706729000 	 -1.9597780000 
715.60 	 224.9829000 	 1.890725 	 -0.8771293000 	 -1.9625980000 
715.80 	 224.9877000 	 1.890750 	 -0.8758736000 	 -1.9626110000 
716.00 	 224.9940000 	 1.890775 	 -0.8735244000 	 -1.9598610000 
716.20 	 224.9988000 	 1.890750 	 -0.8757909000 	 -1.9627000000 
716.40 	 225.0036000 	 1.890750 	 -0.8760548000 	 -1.9635900000 
716.60 	 225.0099000 	 1.890750 	 -0.8728631000 	 -1.9606400000 
716.80 	 225.0115000 	 1.890750 	 -0.8756097000 	 -1.9623180000 
717.00 	 225.0115000 	 1.890750 	 -0.8762646000 	 -1.9637490000 
717.20 	 225.0147000 	 1.890750 	 -0.8731015000 	 -1.9608470000 
717.40 	 225.0147000 	 1.890750 	 -0.8754158000 	 -1.9622520000 
717.60 	 225.0147000 	 1.890750 	 -0.8765984000 	 -1.9639490000 
717.80 	 225.0147000 	 1.890750 	 -0.8730221000 	 -1.9607580000 
718.00 	 225.0147000 	 1.890750 	 -0.8746910000 	 -1.9618000000 
718.20 	 225.0147000 	 1.890750 	 -0.8767128000 	 -1.9640480000 
718.40 	 225.0147000 	 1.890750 	 -0.8734958000 	 -1.9611420000 
718.60 	 225.0147000 	 1.890750 	 -0.8747546000 	 -1.9616890000 
718.80 	 225.0147000 	 1.890750 	 -0.8769067000 	 -1.9640670000 
719.00 	 225.0147000 	 1.890750 	 -0.8738645000 	 -1.9615460000 
719.20 	 225.0115000 	 1.890750 	 -0.8743286000 	 -1.9613300000 
719.40 	 225.0115000 	 1.890775 	 -0.8776156000 	 -1.9642100000 
719.60 	 225.0115000 	 1.890750 	 -0.8745607000 	 -1.9619500000 
719.80 	 225.0115000 	 1.890750 	 -0.8742110000 	 -1.9609360000 
720.00 	 225.0115000 	 1.890750 	 -0.8773549000 	 -1.9639110000 
720.20 	 225.0115000 	 1.890750 	 -0.8750789000 	 -1.9624460000 
720.40 	 225.0067000 	 1.890750 	 -0.8740394000 	 -1.9606400000 
720.60 	 225.0067000 	 1.890750 	 -0.8774217000 	 -1.9638860000 
720.80 	 225.0067000 	 1.890750 	 -0.8754317000 	 -1.9626460000 
721.00 	 225.0067000 	 1.890750 	 -0.8735943000 	 -1.9605290000 
721.20 	 225.0036000 	 1.890750 	 -0.8771801000 	 -1.9634980000 
721.40 	 225.0036000 	 1.890750 	 -0.8759022000 	 -1.9631200000 
721.60 	 224.9988000 	 1.890750 	 -0.8735053000 	 -1.9605030000 
721.80 	 224.9956000 	 1.890750 	 -0.8767891000 	 -1.9631580000 
722.00 	 224.9956000 	 1.890750 	 -0.8762741000 	 -1.9633100000 
722.20 	 224.9956000 	 1.890750 	 -0.8733749000 	 -1.9606490000 
722.40 	 224.9908000 	 1.890750 	 -0.8765761000 	 -1.9629100000 
722.60 	 224.9908000 	 1.890750 	 -0.8764172000 	 -1.9634210000 
722.80 	 224.9908000 	 1.890750 	 -0.8735561000 	 -1.9606750000 
723.00 	 224.9908000 	 1.890750 	 -0.8763917000 	 -1.9628020000 
723.20 	 224.9877000 	 1.890750 	 -0.8767223000 	 -1.9636570000 
723.40 	 224.9908000 	 1.890750 	 -0.8736229000 	 -1.9606080000 
723.60 	 224.9893000 	 1.890750 	 -0.8759912000 	 -1.9623120000 
723.80 	 224.9908000 	 1.890750 	 -0.8770211000 	 -1.9638670000 
724.00 	 224.9908000 	 1.890750 	 -0.8736515000 	 -1.9609480000 
724.20 	 224.9908000 	 1.890750 	 -0.8753967000 	 -1.9619590000 
724.40 	 224.9908000 	 1.890750 	 -0.8772723000 	 -1.9641240000 
724.60 	 224.9908000 	 1.890750 	 -0.8738422000 	 -1.9611490000 
724.80 	 224.9908000 	 1.890750 	 -0.8750502000 	 -1.9615710000 
725.00 	 224.9908000 	 1.890750 	 -0.8774694000 	 -1.9642070000 
725.20 	 224.9908000 	 1.890750 	 -0.8743985000 	 -1.9616760000 
725.40 	 224.9908000 	 1.890750 	 -0.8748214000 	 -1.9613520000 
725.60 	 224.9908000 	 1.890750 	 -0.8776760000 	 -1.9642930000 
725.80 	 224.9908000 	 1.890750 	 -0.8747005000 	 -1.9619810000 
726.00 	 224.9908000 	 1.890750 	 -0.8744621000 	 -1.9610530000 
726.20 	 224.9908000 	 1.890750 	 -0.8774471000 	 -1.9640350000 
726.40 	 224.9877000 	 1.890750 	 -0.8749485000 	 -1.9620960000 
726.60 	 224.9908000 	 1.890750 	 -0.8741601000 	 -1.9609170000 
726.80 	 224.9908000 	 1.890750 	 -0.8775806000 	 -1.9639520000 
727.00 	 224.9908000 	 1.890750 	 -0.8753331000 	 -1.9625920000 
727.20 	 224.9877000 	 1.890750 	 -0.8738454000 	 -1.9608720000 
727.40 	 224.9861000 	 1.890750 	 -0.8771260000 	 -1.9638630000 
727.60 	 224.9829000 	 1.890750 	 -0.8752601000 	 -1.9626970000 
727.80 	 224.9797000 	 1.890750 	 -0.8738168000 	 -1.9607770000 
728.00 	 224.9749000 	 1.890750 	 -0.8772309000 	 -1.9636440000 
728.20 	 224.9749000 	 1.890750 	 -0.8757877000 	 -1.9630500000 
728.40 	 224.9670000 	 1.890750 	 -0.8735911000 	 -1.9607290000 
728.60 	 224.9670000 	 1.890775 	 -0.8765221000 	 -1.9657260000 
728.80 	 224.9638000 	 1.890775 	 -0.8757591000 	 -1.9659580000 
729.00 	 224.9622000 	 1.890800 	 -0.8733082000 	 -1.9633740000 
729.20 	 224.9591000 	 1.890825 	 -0.8761247000 	 -1.9656820000 
729.40 	 224.9591000 	 1.890875 	 -0.8760929000 	 -1.9663370000 
729.60 	 224.9559000 	 1.890900 	 -0.8732605000 	 -1.9634060000 
729.80 	 224.9559000 	 1.890925 	 -0.8756192000 	 -1.9653890000 
730.00 	 224.9511000 	 1.890950 	 -0.8764299000 	 -1.9664350000 
730.20 	 224.9511000 	 1.890975 	 -0.8732923000 	 -1.9637200000 
730.40 	 224.9559000 	 1.891025 	 -0.8750216000 	 -1.9647220000 
730.60 	 224.9591000 	 1.891050 	 -0.8765316000 	 -1.9668330000 
730.80 	 224.9654000 	 1.891075 	 -0.8734576000 	 -1.9640100000 
731.00 	 224.9718000 	 1.891100 	 -0.8744240000 	 -1.9643530000 
731.20 	 224.9829000 	 1.891125 	 -0.8776792000 	 -1.9665560000 
731.40 	 224.9877000 	 1.891125 	 -0.8710575000 	 -1.9622010000 
731.60 	 224.9956000 	 1.891150 	 -0.8716266000 	 -1.9626110000 
731.80 	 225.0036000 	 1.891150 	 -0.8743954000 	 -1.9646930000 
732.00 	 225.0067000 	 1.891150 	 -0.8717187000 	 -1.9616760000 
732.20 	 225.0115000 	 1.891150 	 -0.8716806000 	 -1.9609480000 
732.40 	 225.0115000 	 1.891150 	 -0.8750280000 	 -1.9640830000 
732.60 	 225.0147000 	 1.891150 	 -0.8720462000 	 -1.9620360000 
732.80 	 225.0147000 	 1.891150 	 -0.8712991000 	 -1.9606650000 
733.00 	 225.0115000 	 1.891150 	 -0.8744717000 	 -1.9638250000 
733.20 	 225.0115000 	 1.891150 	 -0.8726565000 	 -1.9626740000 
733.40 	 225.0115000 	 1.891150 	 -0.8710098000 	 -1.9605190000 
733.60 	 225.0115000 	 1.891150 	 -0.8745067000 	 -1.9636950000 
733.80 	 225.0115000 	 1.891150 	 -0.8728504000 	 -1.9628210000 
734.00 	 225.0115000 	 1.891150 	 -0.8708286000 	 -1.9604110000 
734.20 	 225.0147000 	 1.891150 	 -0.8742364000 	 -1.9633200000 
734.40 	 225.0147000 	 1.891150 	 -0.8734671000 	 -1.9632150000 
734.60 	 225.0147000 	 1.891150 	 -0.8708286000 	 -1.9603540000 
734.80 	 225.0147000 	 1.891150 	 -0.8740361000 	 -1.9630110000 
735.00 	 225.0115000 	 1.891150 	 -0.8737151000 	 -1.9635800000 
735.20 	 225.0067000 	 1.891150 	 -0.8706188000 	 -1.9605030000 
735.40 	 225.0067000 	 1.891150 	 -0.8734862000 	 -1.9625890000 
735.60 	 225.0067000 	 1.891150 	 -0.8743032000 	 -1.9638630000 
735.80 	 225.0131000 	 1.891150 	 -0.8707969000 	 -1.9607290000 
736.00 	 225.0179000 	 1.891150 	 -0.8732637000 	 -1.9621980000 
736.20 	 225.0290000 	 1.891150 	 -0.8742650000 	 -1.9639590000 
736.40 	 225.0354000 	 1.891150 	 -0.8707905000 	 -1.9606020000 
736.60 	 225.0385000 	 1.891125 	 -0.8733082000 	 -1.9622420000 
736.80 	 225.0417000 	 1.891075 	 -0.8745193000 	 -1.9639210000 
737.00 	 225.0385000 	 1.891050 	 -0.8709876000 	 -1.9607700000 
737.20 	 225.0338000 	 1.891025 	 -0.8726724000 	 -1.9619080000 
737.40 	 225.0290000 	 1.891000 	 -0.8748023000 	 -1.9640510000 
737.60 	 225.0226000 	 1.891000 	 -0.8714231000 	 -1.9611550000 
737.80 	 225.0115000 	 1.890975 	 -0.8726088000 	 -1.9617620000 
738.00 	 224.9988000 	 1.890950 	 -0.8750343000 	 -1.9643850000 
738.20 	 224.9924000 	 1.890950 	 -0.8713595000 	 -1.9613580000 
738.40 	 224.9877000 	 1.890950 	 -0.8723386000 	 -1.9615870000 
738.60 	 224.9829000 	 1.890950 	 -0.8747609000 	 -1.9644260000 
738.80 	 224.9829000 	 1.890950 	 -0.8714549000 	 -1.9615970000 
739.00 	 224.9829000 	 1.890950 	 -0.8722655000 	 -1.9614380000 
739.20 	 224.9877000 	 1.890950 	 -0.8749517000 	 -1.9642540000 
739.40 	 224.9908000 	 1.890950 	 -0.8716075000 	 -1.9616410000 
739.60 	 224.9908000 	 1.890950 	 -0.8719380000 	 -1.9612250000 
739.80 	 224.9908000 	 1.890950 	 -0.8749040000 	 -1.9643150000 
740.00 	 224.9908000 	 1.890950 	 -0.8715916000 	 -1.9618130000 
740.20 	 224.9877000 	 1.890950 	 -0.8717124000 	 -1.9611260000 
740.40 	 224.9829000 	 1.890950 	 -0.8749580000 	 -1.9642290000 
740.60 	 224.9797000 	 1.890950 	 -0.8721097000 	 -1.9623120000 
740.80 	 224.9781000 	 1.890950 	 -0.8714421000 	 -1.9609260000 
741.00 	 224.9797000 	 1.890950 	 -0.8748181000 	 -1.9641340000 
741.20 	 224.9797000 	 1.890950 	 -0.8726692000 	 -1.9637490000 
741.40 	 224.9829000 	 1.891000 	 -0.8713818000 	 -1.9652270000 
741.60 	 224.9829000 	 1.891000 	 -0.8750057000 	 -1.9695150000 
741.80 	 224.9845000 	 1.891000 	 -0.8729362000 	 -1.9682530000 
742.00 	 224.9829000 	 1.891000 	 -0.8713913000 	 -1.9661170000 
742.20 	 224.9797000 	 1.891025 	 -0.8749199000 	 -1.9690930000 
742.40 	 224.9734000 	 1.891050 	 -0.8735275000 	 -1.9688450000 
742.60 	 224.9638000 	 1.891050 	 -0.8711624000 	 -1.9661780000 
742.80 	 224.9575000 	 1.891075 	 -0.8745034000 	 -1.9691370000 
743.00 	 224.9511000 	 1.891100 	 -0.8736706000 	 -1.9689590000 
743.20 	 224.9479000 	 1.891125 	 -0.8712069000 	 -1.9660920000 
743.40 	 224.9447000 	 1.891175 	 -0.8743413000 	 -1.9685460000 
743.60 	 224.9447000 	 1.891225 	 -0.8739154000 	 -1.9692070000 
743.80 	 224.9447000 	 1.891250 	 -0.8709844000 	 -1.9661390000 
744.00 	 224.9447000 	 1.891300 	 -0.8740266000 	 -1.9683270000 
744.20 	 224.9447000 	 1.891325 	 -0.8742841000 	 -1.9693720000 
744.40 	 224.9400000 	 1.891375 	 -0.8710003000 	 -1.9661780000 
744.60 	 224.9416000 	 1.891425 	 -0.8739821000 	 -1.9680660000 
744.80 	 224.9447000 	 1.891450 	 -0.8745003000 	 -1.9694840000 
745.00 	 224.9495000 	 1.891500 	 -0.8711370000 	 -1.9662890000 
745.20 	 224.9559000 	 1.891525 	 -0.8736007000 	 -1.9677890000 
745.40 	 224.9638000 	 1.891550 	 -0.8746688000 	 -1.9695660000 
745.60 	 224.9718000 	 1.891575 	 -0.8711783000 	 -1.9665590000 
745.80 	 224.9829000 	 1.891625 	 -0.8730857000 	 -1.9675990000 
746.00 	 224.9908000 	 1.891600 	 -0.8743127000 	 -1.9683840000 
746.20 	 225.0004000 	 1.891600 	 -0.8711211000 	 -1.9637330000 
746.40 	 225.0115000 	 1.891600 	 -0.8725802000 	 -1.9640990000 
746.60 	 225.0147000 	 1.891600 	 -0.8748500000 	 -1.9667280000 
746.80 	 225.0179000 	 1.891600 	 -0.8715725000 	 -1.9642990000 
747.00 	 225.0179000 	 1.891600 	 -0.8720557000 	 -1.9638220000 
747.20 	 225.0195000 	 1.891600 	 -0.8750280000 	 -1.9667690000 
747.40 	 225.0226000 	 1.891600 	 -0.8717282000 	 -1.9646710000 
747.60 	 225.0242000 	 1.891600 	 -0.8715153000 	 -1.9635550000 
747.80 	 225.0242000 	 1.891600 	 -0.8746783000 	 -1.9667780000 
748.00 	 225.0258000 	 1.891600 	 -0.8720906000 	 -1.9649350000 
748.20 	 225.0258000 	 1.891600 	 -0.8713849000 	 -1.9637240000 
748.40 	 225.0258000 	 1.891600 	 -0.8747005000 	 -1.9670580000 
748.60 	 225.0242000 	 1.891600 	 -0.8717918000 	 -1.9650900000 
748.80 	 225.0258000 	 1.891550 	 -0.8711433000 	 -1.9633290000 
749.00 	 225.0258000 	 1.891550 	 -0.8747165000 	 -1.9664290000 
749.20 	 225.0258000 	 1.891525 	 -0.8723450000 	 -1.9649760000 
749.40 	 225.0258000 	 1.891500 	 -0.8710702000 	 -1.9630620000 
749.60 	 225.0274000 	 1.891475 	 -0.8743699000 	 -1.9663400000 
749.80 	 225.0306000 	 1.891450 	 -0.8726756000 	 -1.9653450000 
750.00 	 225.0258000 	 1.891450 	 -0.8707650000 	 -1.9631740000 
750.20 	 225.0226000 	 1.891425 	 -0.8745067000 	 -1.9663270000 
750.40 	 225.0179000 	 1.891400 	 -0.8729871000 	 -1.9656500000 
750.60 	 225.0147000 	 1.891400 	 -0.8707809000 	 -1.9632240000 
750.80 	 225.0067000 	 1.891400 	 -0.8743890000 	 -1.9661300000 
751.00 	 225.0036000 	 1.891400 	 -0.8730252000 	 -1.9657390000 
751.20 	 225.0036000 	 1.891400 	 -0.8708604000 	 -1.9632050000 
751.40 	 225.0036000 	 1.891400 	 -0.8739249000 	 -1.9657520000 
751.60 	 225.0067000 	 1.891400 	 -0.8735434000 	 -1.9661550000 
751.80 	 225.0067000 	 1.891400 	 -0.8704948000 	 -1.9632850000 
752.00 	 225.0067000 	 1.891400 	 -0.8733241000 	 -1.9653420000 
752.20 	 225.0067000 	 1.891400 	 -0.8740012000 	 -1.9665910000 
752.40 	 225.0036000 	 1.891400 	 -0.8707428000 	 -1.9636790000 
752.60 	 225.0036000 	 1.891400 	 -0.8729394000 	 -1.9649000000 
752.80 	 224.9988000 	 1.891400 	 -0.8744144000 	 -1.9668480000 
753.00 	 224.9988000 	 1.891400 	 -0.8708382000 	 -1.9635960000 
753.20 	 224.9988000 	 1.891400 	 -0.8724721000 	 -1.9643560000 
753.40 	 224.9988000 	 1.891400 	 -0.8745766000 	 -1.9669660000 
753.60 	 224.9956000 	 1.891400 	 -0.8709240000 	 -1.9638820000 
753.80 	 224.9956000 	 1.891400 	 -0.8722115000 	 -1.9642350000 
754.00 	 224.9908000 	 1.891400 	 -0.8747165000 	 -1.9668800000 
754.20 	 224.9908000 	 1.891400 	 -0.8712546000 	 -1.9641400000 
754.40 	 224.9956000 	 1.891400 	 -0.8717282000 	 -1.9638890000 
754.60 	 224.9956000 	 1.891400 	 -0.8746783000 	 -1.9668900000 
754.80 	 224.9956000 	 1.891400 	 -0.8715057000 	 -1.9645180000 
755.00 	 224.9988000 	 1.891400 	 -0.8716615000 	 -1.9638060000 
755.20 	 224.9988000 	 1.891400 	 -0.8748500000 	 -1.9669880000 
755.40 	 224.9988000 	 1.891400 	 -0.8715693000 	 -1.9647310000 
755.60 	 224.9956000 	 1.891400 	 -0.8713500000 	 -1.9638060000 
755.80 	 224.9988000 	 1.891400 	 -0.8744971000 	 -1.9668040000 
756.00 	 224.9988000 	 1.891400 	 -0.8720493000 	 -1.9649440000 
756.20 	 225.0020000 	 1.891400 	 -0.8708763000 	 -1.9632820000 
756.40 	 224.9988000 	 1.891400 	 -0.8744399000 	 -1.9665300000 
756.60 	 224.9956000 	 1.891400 	 -0.8725770000 	 -1.9654560000 
756.80 	 224.9956000 	 1.891400 	 -0.8709081000 	 -1.9632850000 
757.00 	 224.9908000 	 1.891400 	 -0.8741443000 	 -1.9663720000 
757.20 	 224.9877000 	 1.891400 	 -0.8730857000 	 -1.9659200000 
757.40 	 224.9829000 	 1.891400 	 -0.8704885000 	 -1.9632590000 
757.60 	 224.9829000 	 1.891400 	 -0.8738200000 	 -1.9658220000 
757.80 	 224.9829000 	 1.891400 	 -0.8732605000 	 -1.9661590000 
758.00 	 224.9797000 	 1.891400 	 -0.8704789000 	 -1.9633520000 
758.20 	 224.9765000 	 1.891400 	 -0.8734830000 	 -1.9656090000 
758.40 	 224.9797000 	 1.891400 	 -0.8737437000 	 -1.9664420000 
758.60 	 224.9749000 	 1.891400 	 -0.8703009000 	 -1.9634020000 
758.80 	 224.9797000 	 1.891400 	 -0.8731620000 	 -1.9652750000 
759.00 	 224.9797000 	 1.891400 	 -0.8743413000 	 -1.9668390000 
759.20 	 224.9829000 	 1.891400 	 -0.8707364000 	 -1.9637330000 
759.40 	 224.9829000 	 1.891400 	 -0.8722846000 	 -1.9644070000 
759.60 	 224.9797000 	 1.891400 	 -0.8745098000 	 -1.9669500000 
759.80 	 224.9829000 	 1.891450 	 -0.8710797000 	 -1.9639330000 
760.00 	 224.9797000 	 1.891450 	 -0.8719635000 	 -1.9640130000 
760.20 	 224.9797000 	 1.891450 	 -0.8746116000 	 -1.9669760000 
760.40 	 224.9813000 	 1.891450 	 -0.8715057000 	 -1.9644640000 
760.60 	 224.9797000 	 1.891475 	 -0.8713309000 	 -1.9634370000 
760.80 	 224.9797000 	 1.891500 	 -0.8745543000 	 -1.9668100000 
761.00 	 224.9797000 	 1.891500 	 -0.8721161000 	 -1.9649790000 
761.20 	 224.9797000 	 1.891500 	 -0.8710130000 	 -1.9634020000 
761.40 	 224.9797000 	 1.891500 	 -0.8744144000 	 -1.9668420000 
761.60 	 224.9829000 	 1.891525 	 -0.8722973000 	 -1.9651030000 
761.80 	 224.9829000 	 1.891550 	 -0.8707746000 	 -1.9631830000 
762.00 	 224.9877000 	 1.891550 	 -0.8741856000 	 -1.9661140000 
762.20 	 224.9877000 	 1.891550 	 -0.8730412000 	 -1.9657610000 
762.40 	 224.9861000 	 1.891575 	 -0.8705648000 	 -1.9630970000 
762.60 	 224.9813000 	 1.891575 	 -0.8781147000 	 -1.9661300000 
762.80 	 224.9797000 	 1.891600 	 -0.8769321000 	 -1.9660980000 
763.00 	 224.9749000 	 1.891600 	 -0.8743699000 	 -1.9633420000 
763.20 	 224.9749000 	 1.891600 	 -0.8775234000 	 -1.9658660000 
763.40 	 224.9718000 	 1.891625 	 -0.8774598000 	 -1.9665910000 
763.60 	 224.9718000 	 1.891650 	 -0.8742015000 	 -1.9634880000 
763.80 	 224.9718000 	 1.891675 	 -0.8769767000 	 -1.9653380000 
764.00 	 224.9718000 	 1.891700 	 -0.8777396000 	 -1.9668200000 
764.20 	 224.9718000 	 1.891725 	 -0.8746879000 	 -1.9636150000 
764.40 	 224.9686000 	 1.891725 	 -0.8761501000 	 -1.9650620000 
764.60 	 224.9734000 	 1.891775 	 -0.8778381000 	 -1.9669310000 
764.80 	 224.9749000 	 1.891775 	 -0.8737342000 	 -1.9638480000 
765.00 	 224.9797000 	 1.891800 	 -0.8753045000 	 -1.9645020000 
765.20 	 224.9829000 	 1.891825 	 -0.8776252000 	 -1.9670230000 
765.40 	 224.9877000 	 1.891800 	 -0.8741124000 	 -1.9642580000 
765.60 	 224.9877000 	 1.891800 	 -0.8745257000 	 -1.9643020000 
765.80 	 224.9908000 	 1.891825 	 -0.8788109000 	 -1.9669790000 
766.00 	 224.9956000 	 1.891850 	 -0.8760865000 	 -1.9650360000 
766.20 	 224.9988000 	 1.891850 	 -0.8754539000 	 -1.9633330000 
766.40 	 225.0036000 	 1.891850 	 -0.8798854000 	 -1.9670680000 
766.60 	 225.0067000 	 1.891850 	 -0.8775743000 	 -1.9654660000 
766.80 	 225.0115000 	 1.891850 	 -0.8762709000 	 -1.9637110000 
767.00 	 225.0147000 	 1.891850 	 -0.8798504000 	 -1.9669060000 
767.20 	 225.0210000 	 1.891850 	 -0.8778222000 	 -1.9659010000 
767.40 	 225.0226000 	 1.891850 	 -0.8760516000 	 -1.9637580000 
767.60 	 225.0258000 	 1.891850 	 -0.8796628000 	 -1.9666390000 
767.80 	 225.0226000 	 1.891850 	 -0.8781211000 	 -1.9661940000 
768.00 	 225.0226000 	 1.891850 	 -0.8758895000 	 -1.9637390000 
768.20 	 225.0163000 	 1.891850 	 -0.8791955000 	 -1.9664290000 
768.40 	 225.0147000 	 1.891850 	 -0.8788808000 	 -1.9667850000 
768.60 	 225.0115000 	 1.891850 	 -0.8761279000 	 -1.9638120000 
768.80 	 225.0115000 	 1.891850 	 -0.8787823000 	 -1.9661840000 
769.00 	 225.0147000 	 1.891850 	 -0.8794625000 	 -1.9669660000 
769.20 	 225.0179000 	 1.891850 	 -0.8759816000 	 -1.9639910000 
769.40 	 225.0179000 	 1.891800 	 -0.8781655000 	 -1.9657900000 
769.60 	 225.0179000 	 1.891800 	 -0.8793704000 	 -1.9673730000 
769.80 	 225.0195000 	 1.891800 	 -0.8760230000 	 -1.9642960000 
770.00 	 225.0147000 	 1.891800 	 -0.8779907000 	 -1.9659740000 
770.20 	 225.0115000 	 1.891775 	 -0.8793609000 	 -1.9674940000 
770.40 	 225.0067000 	 1.891750 	 -0.8760388000 	 -1.9644480000 
770.60 	 225.0036000 	 1.891750 	 -0.8775933000 	 -1.9655930000 
770.80 	 224.9956000 	 1.891750 	 -0.8794308000 	 -1.9676750000 
771.00 	 224.9924000 	 1.891750 	 -0.8760198000 	 -1.9647150000 
771.20 	 224.9877000 	 1.891750 	 -0.8773867000 	 -1.9654590000 
771.40 	 224.9877000 	 1.891750 	 -0.8796819000 	 -1.9677640000 
771.60 	 224.9877000 	 1.891750 	 -0.8764172000 	 -1.9650460000 
771.80 	 224.9877000 	 1.891750 	 -0.8768432000 	 -1.9650240000 
772.00 	 224.9877000 	 1.891750 	 -0.8795325000 	 -1.9677700000 
772.20 	 224.9877000 	 1.891750 	 -0.8764775000 	 -1.9645530000 
772.40 	 224.9877000 	 1.891750 	 -0.8755207000 	 -1.9640760000 
772.60 	 224.9877000 	 1.891750 	 -0.8788967000 	 -1.9673670000 
772.80 	 224.9845000 	 1.891750 	 -0.8762773000 	 -1.9653570000 
773.00 	 224.9829000 	 1.891750 	 -0.8756065000 	 -1.9642230000 
773.20 	 224.9797000 	 1.891750 	 -0.8788236000 	 -1.9672390000 
773.40 	 224.9797000 	 1.891775 	 -0.8764108000 	 -1.9656630000 
773.60 	 224.9781000 	 1.891800 	 -0.8754985000 	 -1.9642730000 
773.80 	 224.9797000 	 1.891800 	 -0.8788903000 	 -1.9674400000 
774.00 	 224.9797000 	 1.891800 	 -0.8767796000 	 -1.9663620000 
774.20 	 224.9829000 	 1.891800 	 -0.8752155000 	 -1.9644070000 
774.40 	 224.9877000 	 1.891825 	 -0.8786583000 	 -1.9673600000 
774.60 	 224.9877000 	 1.891850 	 -0.8772373000 	 -1.9664570000 
774.80 	 224.9877000 	 1.891850 	 -0.8751042000 	 -1.9643080000 
775.00 	 224.9829000 	 1.891850 	 -0.8784199000 	 -1.9671190000 
775.20 	 224.9829000 	 1.891850 	 -0.8773963000 	 -1.9670640000 
775.40 	 224.9797000 	 1.891875 	 -0.8751805000 	 -1.9643240000 
775.60 	 224.9797000 	 1.891900 	 -0.8782196000 	 -1.9666890000 
775.80 	 224.9749000 	 1.891925 	 -0.8789539000 	 -1.9662790000 
776.00 	 224.9749000 	 1.891900 	 -0.8754571000 	 -1.9636790000 
776.20 	 224.9718000 	 1.891925 	 -0.8775170000 	 -1.9656050000 
776.40 	 224.9718000 	 1.891950 	 -0.8784294000 	 -1.9673350000 
776.60 	 224.9749000 	 1.891975 	 -0.8752728000 	 -1.9644260000 
776.80 	 224.9797000 	 1.892000 	 -0.8771706000 	 -1.9659580000 
777.00 	 224.9829000 	 1.892000 	 -0.8792369000 	 -1.9671950000 
777.20 	 224.9861000 	 1.892000 	 -0.8757877000 	 -1.9645690000 
777.40 	 224.9908000 	 1.892025 	 -0.8763154000 	 -1.9654310000 
777.60 	 224.9908000 	 1.892050 	 -0.8780003000 	 -1.9678850000 
777.80 	 224.9924000 	 1.892075 	 -0.8749104000 	 -1.9649660000 
778.00 	 224.9956000 	 1.892050 	 -0.8753331000 	 -1.9649820000 
778.20 	 224.9956000 	 1.892050 	 -0.8781083000 	 -1.9678400000 
778.40 	 224.9956000 	 1.892050 	 -0.8745543000 	 -1.9653100000 
778.60 	 224.9956000 	 1.892050 	 -0.8746465000 	 -1.9650810000 
778.80 	 224.9956000 	 1.892050 	 -0.8780162000 	 -1.9677800000 
779.00 	 224.9908000 	 1.892050 	 -0.8744399000 	 -1.9657290000 
779.20 	 224.9893000 	 1.892050 	 -0.8741665000 	 -1.9648770000 
779.40 	 224.9877000 	 1.892050 	 -0.8772278000 	 -1.9678340000 
779.60 	 224.9877000 	 1.892050 	 -0.8754126000 	 -1.9661550000 
779.80 	 224.9893000 	 1.892050 	 -0.8740107000 	 -1.9647920000 
780.00 	 224.9908000 	 1.892050 	 -0.8774567000 	 -1.9678620000 
780.20 	 224.9956000 	 1.892050 	 -0.8749740000 	 -1.9664420000 
780.40 	 224.9988000 	 1.892050 	 -0.8744844000 	 -1.9648300000 
780.60 	 224.9988000 	 1.892050 	 -0.8778985000 	 -1.9679580000 
780.80 	 224.9956000 	 1.892050 	 -0.8758290000 	 -1.9665460000 
781.00 	 224.9924000 	 1.892050 	 -0.8743604000 	 -1.9648270000 
781.20 	 224.9908000 	 1.892050 	 -0.8775870000 	 -1.9680340000 
781.40 	 224.9877000 	 1.892050 	 -0.8758672000 	 -1.9669880000 
781.60 	 224.9861000 	 1.892075 	 -0.8742110000 	 -1.9648930000 
781.80 	 224.9877000 	 1.892075 	 -0.8765316000 	 -1.9671220000 
782.00 	 224.9829000 	 1.892100 	 -0.8754253000 	 -1.9664730000 
782.20 	 224.9829000 	 1.892100 	 -0.8733749000 	 -1.9642730000 
782.40 	 224.9797000 	 1.892100 	 -0.8780289000 	 -1.9672520000 
782.60 	 224.9797000 	 1.892125 	 -0.8772564000 	 -1.9670520000 
782.80 	 224.9749000 	 1.892125 	 -0.8741633000 	 -1.9645750000 
783.00 	 224.9749000 	 1.892150 	 -0.8769099000 	 -1.9670960000 
783.20 	 224.9749000 	 1.892175 	 -0.8780479000 	 -1.9675000000 
783.40 	 224.9718000 	 1.892175 	 -0.8742237000 	 -1.9652330000 
783.60 	 224.9734000 	 1.892200 	 -0.8769703000 	 -1.9672650000 
783.80 	 224.9718000 	 1.892225 	 -0.8772914000 	 -1.9682820000 
784.00 	 224.9781000 	 1.892250 	 -0.8740457000 	 -1.9654780000 
784.20 	 224.9797000 	 1.892275 	 -0.8763313000 	 -1.9663560000 
784.40 	 224.9877000 	 1.892275 	 -0.8784263000 	 -1.9680630000 
784.60 	 224.9893000 	 1.892275 	 -0.8752982000 	 -1.9654180000 
784.80 	 224.9908000 	 1.892325 	 -0.8769671000 	 -1.9667020000 
785.00 	 224.9908000 	 1.892325 	 -0.8792750000 	 -1.9685210000 
785.20 	 224.9877000 	 1.892300 	 -0.8762741000 	 -1.9656980000 
785.40 	 224.9877000 	 1.892300 	 -0.8770784000 	 -1.9660820000 
785.60 	 224.9877000 	 1.892300 	 -0.8796946000 	 -1.9684980000 
785.80 	 224.9908000 	 1.892300 	 -0.8763409000 	 -1.9660540000 
786.00 	 224.9940000 	 1.892300 	 -0.8766270000 	 -1.9657740000 
786.20 	 224.9988000 	 1.892300 	 -0.8794022000 	 -1.9685430000 
786.40 	 225.0036000 	 1.892300 	 -0.8765857000 	 -1.9662250000 
786.60 	 225.0052000 	 1.892300 	 -0.8765793000 	 -1.9657930000 
786.80 	 225.0067000 	 1.892300 	 -0.8795770000 	 -1.9686540000 
787.00 	 225.0115000 	 1.892300 	 -0.8768495000 	 -1.9665370000 
787.20 	 225.0083000 	 1.892300 	 -0.8765857000 	 -1.9659200000 
787.40 	 225.0067000 	 1.892300 	 -0.8794658000 	 -1.9686790000 
787.60 	 225.0115000 	 1.892300 	 -0.8766842000 	 -1.9665340000 
787.80 	 225.0099000 	 1.892300 	 -0.8764331000 	 -1.9656820000 
788.00 	 225.0115000 	 1.892300 	 -0.8793513000 	 -1.9686410000 
788.20 	 225.0067000 	 1.892300 	 -0.8772246000 	 -1.9668800000 
788.40 	 225.0067000 	 1.892300 	 -0.8759339000 	 -1.9654660000 
788.60 	 225.0067000 	 1.892300 	 -0.8791542000 	 -1.9683010000 
788.80 	 225.0067000 	 1.892300 	 -0.8773263000 	 -1.9671440000 
789.00 	 225.0067000 	 1.892300 	 -0.8758481000 	 -1.9654340000 
789.20 	 225.0067000 	 1.892300 	 -0.8790048000 	 -1.9681100000 
789.40 	 225.0067000 	 1.892300 	 -0.8779748000 	 -1.9674490000 
789.60 	 225.0067000 	 1.892300 	 -0.8758577000 	 -1.9651130000 
789.80 	 225.0067000 	 1.892300 	 -0.8789889000 	 -1.9680150000 
790.00 	 225.0036000 	 1.892300 	 -0.8783181000 	 -1.9679200000 
790.20 	 224.9988000 	 1.892300 	 -0.8756161000 	 -1.9652940000 
790.40 	 224.9956000 	 1.892300 	 -0.8783213000 	 -1.9676300000 
790.60 	 224.9908000 	 1.892300 	 -0.8787600000 	 -1.9682980000 
790.80 	 224.9877000 	 1.892300 	 -0.8756987000 	 -1.9653800000 
791.00 	 224.9829000 	 1.892325 	 -0.8780193000 	 -1.9667720000 
791.20 	 224.9829000 	 1.892350 	 -0.8792560000 	 -1.9680980000 
791.40 	 224.9877000 	 1.892350 	 -0.8760135000 	 -1.9653960000 
791.60 	 224.9877000 	 1.892375 	 -0.8780003000 	 -1.9666100000 
791.80 	 224.9877000 	 1.892350 	 -0.8781655000 	 -1.9684060000 
792.00 	 224.9877000 	 1.892375 	 -0.8746942000 	 -1.9654120000 
792.20 	 224.9877000 	 1.892400 	 -0.8758195000 	 -1.9662950000 
792.40 	 224.9877000 	 1.892425 	 -0.8778922000 	 -1.9686510000 
792.60 	 224.9829000 	 1.892425 	 -0.8741029000 	 -1.9656560000 
792.80 	 224.9797000 	 1.892400 	 -0.8743827000 	 -1.9666640000 
793.00 	 224.9829000 	 1.892425 	 -0.8774598000 	 -1.9689240000 
793.20 	 224.9861000 	 1.892450 	 -0.8746879000 	 -1.9655450000 
793.40 	 224.9893000 	 1.892475 	 -0.8749326000 	 -1.9651480000 
793.60 	 224.9908000 	 1.892475 	 -0.8757496000 	 -1.9684600000 
793.80 	 224.9956000 	 1.892450 	 -0.8742905000 	 -1.9668170000 
794.00 	 224.9956000 	 1.892450 	 -0.8733972000 	 -1.9655390000 
794.20 	 224.9908000 	 1.892450 	 -0.8764966000 	 -1.9683330000 
794.40 	 224.9877000 	 1.892450 	 -0.8746624000 	 -1.9673160000 
794.60 	 224.9877000 	 1.892450 	 -0.8730666000 	 -1.9654660000 
794.80 	 224.9908000 	 1.892450 	 -0.8762455000 	 -1.9682850000 
795.00 	 224.9908000 	 1.892450 	 -0.8747546000 	 -1.9674620000 
795.20 	 224.9908000 	 1.892450 	 -0.8732414000 	 -1.9656210000 
795.40 	 224.9956000 	 1.892450 	 -0.8767827000 	 -1.9685430000 
795.60 	 224.9956000 	 1.892450 	 -0.8746497000 	 -1.9674110000 
795.80 	 224.9956000 	 1.892450 	 -0.8734639000 	 -1.9655610000 
796.00 	 224.9956000 	 1.892450 	 -0.8765824000 	 -1.9684600000 
796.20 	 224.9956000 	 1.892450 	 -0.8746338000 	 -1.9675410000 
796.40 	 224.9908000 	 1.892450 	 -0.8718459000 	 -1.9649980000 
796.60 	 224.9877000 	 1.892450 	 -0.8752155000 	 -1.9678910000 
796.80 	 224.9829000 	 1.892475 	 -0.8745734000 	 -1.9682820000 
797.00 	 224.9829000 	 1.892500 	 -0.8720493000 	 -1.9658440000 
797.20 	 224.9829000 	 1.892525 	 -0.8752028000 	 -1.9684000000 
797.40 	 224.9797000 	 1.892500 	 -0.8751805000 	 -1.9684060000 
797.60 	 224.9797000 	 1.892500 	 -0.8725548000 	 -1.9657360000 
797.80 	 224.9765000 	 1.892525 	 -0.8761120000 	 -1.9683420000 
798.00 	 224.9749000 	 1.892550 	 -0.8756225000 	 -1.9685330000 
798.20 	 224.9702000 	 1.892575 	 -0.8729553000 	 -1.9658820000 
798.40 	 224.9638000 	 1.892575 	 -0.8758767000 	 -1.9679550000 
798.60 	 224.9591000 	 1.892600 	 -0.8764331000 	 -1.9690360000 
798.80 	 224.9591000 	 1.892625 	 -0.8732350000 	 -1.9659390000 
799.00 	 224.9591000 	 1.892675 	 -0.8753777000 	 -1.9675030000 
799.20 	 224.9638000 	 1.892675 	 -0.8765189000 	 -1.9691210000 
799.40 	 224.9670000 	 1.892725 	 -0.8733050000 	 -1.9663370000 
799.60 	 224.9734000 	 1.892725 	 -0.8750756000 	 -1.9671730000 
799.80 	 224.9749000 	 1.892750 	 -0.8769162000 	 -1.9692740000 
800.00 	 224.9829000 	 1.892775 	 -0.8735021000 	 -1.9664730000 
800.20 	 224.9877000 	 1.892775 	 -0.8751710000 	 -1.9665530000 
800.40 	 224.9908000 	 1.892800 	 -0.8774726000 	 -1.9686790000 
800.60 	 224.9988000 	 1.892825 	 -0.8741633000 	 -1.9656790000 
800.80 	 225.0036000 	 1.892800 	 -0.8750820000 	 -1.9659360000 
801.00 	 225.0099000 	 1.892800 	 -0.8776951000 	 -1.9686350000 
801.20 	 225.0147000 	 1.892800 	 -0.8743000000 	 -1.9660410000 
801.40 	 225.0179000 	 1.892800 	 -0.8744717000 	 -1.9657390000 
801.60 	 225.0179000 	 1.892800 	 -0.8773041000 	 -1.9685840000 
801.80 	 225.0226000 	 1.892800 	 -0.8747546000 	 -1.9667940000 
802.00 	 225.0226000 	 1.892800 	 -0.8738963000 	 -1.9653100000 
802.20 	 225.0226000 	 1.892800 	 -0.8772373000 	 -1.9684440000 
802.40 	 225.0195000 	 1.892800 	 -0.8748881000 	 -1.9668990000 
802.60 	 225.0195000 	 1.892800 	 -0.8736833000 	 -1.9653830000 
802.80 	 225.0226000 	 1.892800 	 -0.8770244000 	 -1.9685590000 
803.00 	 225.0179000 	 1.892800 	 -0.8748977000 	 -1.9671730000 
803.20 	 225.0179000 	 1.892800 	 -0.8735402000 	 -1.9652910000 
803.40 	 225.0147000 	 1.892800 	 -0.8770974000 	 -1.9683930000 
803.60 	 225.0147000 	 1.892750 	 -0.8752918000 	 -1.9673980000 
803.80 	 225.0115000 	 1.892750 	 -0.8733876000 	 -1.9655450000 
804.00 	 225.0115000 	 1.892750 	 -0.8769448000 	 -1.9683550000 
804.20 	 225.0147000 	 1.892750 	 -0.8752251000 	 -1.9674300000 
804.40 	 225.0131000 	 1.892750 	 -0.8734767000 	 -1.9654210000 
804.60 	 225.0147000 	 1.892750 	 -0.8768685000 	 -1.9683810000 
804.80 	 225.0147000 	 1.892750 	 -0.8755334000 	 -1.9674910000 
805.00 	 225.0147000 	 1.892750 	 -0.8733368000 	 -1.9652750000 
805.20 	 225.0147000 	 1.892700 	 -0.8767414000 	 -1.9680060000 
805.40 	 225.0147000 	 1.892700 	 -0.8757782000 	 -1.9676530000 
805.60 	 225.0163000 	 1.892700 	 -0.8734544000 	 -1.9652750000 
805.80 	 225.0147000 	 1.892700 	 -0.8764521000 	 -1.9678020000 
806.00 	 225.0147000 	 1.892675 	 -0.8761819000 	 -1.9679900000 
806.20 	 225.0131000 	 1.892650 	 -0.8732510000 	 -1.9650750000 
806.40 	 225.0115000 	 1.892650 	 -0.8762233000 	 -1.9674650000 
806.60 	 225.0067000 	 1.892650 	 -0.8763631000 	 -1.9682250000 
806.80 	 225.0036000 	 1.892650 	 -0.8732192000 	 -1.9650590000 
807.00 	 224.9988000 	 1.892650 	 -0.8761247000 	 -1.9670140000 
807.20 	 224.9988000 	 1.892650 	 -0.8766683000 	 -1.9681710000 
807.40 	 224.9988000 	 1.892650 	 -0.8734576000 	 -1.9651130000 
807.60 	 224.9988000 	 1.892650 	 -0.8753999000 	 -1.9667240000 
807.80 	 224.9972000 	 1.892650 	 -0.8768527000 	 -1.9683930000 
808.00 	 224.9956000 	 1.892650 	 -0.8733527000 	 -1.9653640000 
808.20 	 224.9956000 	 1.892650 	 -0.8753331000 	 -1.9665270000 
808.40 	 224.9908000 	 1.892650 	 -0.8770307000 	 -1.9684160000 
808.60 	 224.9908000 	 1.892650 	 -0.8734639000 	 -1.9656310000 
808.80 	 224.9877000 	 1.892650 	 -0.8750184000 	 -1.9662760000 
809.00 	 224.9908000 	 1.892650 	 -0.8772023000 	 -1.9686480000 
809.20 	 224.9908000 	 1.892650 	 -0.8741983000 	 -1.9659610000 
809.40 	 224.9956000 	 1.892650 	 -0.8743731000 	 -1.9654970000 
809.60 	 224.9988000 	 1.892650 	 -0.8773772000 	 -1.9684890000 
809.80 	 225.0036000 	 1.892650 	 -0.8747292000 	 -1.9666100000 
810.00 	 225.0036000 	 1.892650 	 -0.8742459000 	 -1.9652330000 
810.20 	 224.9988000 	 1.892650 	 -0.8774567000 	 -1.9681770000 
810.40 	 224.9956000 	 1.892650 	 -0.8752854000 	 -1.9667400000 
810.60 	 224.9908000 	 1.892650 	 -0.8737819000 	 -1.9651790000 
810.80 	 224.9908000 	 1.892650 	 -0.8770847000 	 -1.9681420000 
811.00 	 224.9877000 	 1.892650 	 -0.8753808000 	 -1.9671280000 
811.20 	 224.9893000 	 1.892650 	 -0.8734099000 	 -1.9651220000 
811.40 	 224.9877000 	 1.892650 	 -0.8769131000 	 -1.9678430000 
811.60 	 224.9877000 	 1.892650 	 -0.8756192000 	 -1.9674490000 
811.80 	 224.9813000 	 1.892650 	 -0.8734671000 	 -1.9649190000 
812.00 	 224.9797000 	 1.892650 	 -0.8766492000 	 -1.9675920000 
812.20 	 224.9749000 	 1.892650 	 -0.8760421000 	 -1.9677290000 
812.40 	 224.9749000 	 1.892650 	 -0.8733559000 	 -1.9649410000 
812.60 	 224.9749000 	 1.892650 	 -0.8761247000 	 -1.9670260000 
812.80 	 224.9749000 	 1.892675 	 -0.8761342000 	 -1.9681740000 
813.00 	 224.9734000 	 1.892700 	 -0.8730920000 	 -1.9652240000 
813.20 	 224.9718000 	 1.892725 	 -0.8757718000 	 -1.9670390000 
813.40 	 224.9718000 	 1.892750 	 -0.8764680000 	 -1.9682690000 
813.60 	 224.9670000 	 1.892775 	 -0.8731429000 	 -1.9652910000 
813.80 	 224.9718000 	 1.892800 	 -0.8753141000 	 -1.9668040000 
814.00 	 224.9718000 	 1.892800 	 -0.8767192000 	 -1.9684470000 
814.20 	 224.9718000 	 1.892825 	 -0.8732986000 	 -1.9654500000 
814.40 	 224.9718000 	 1.892850 	 -0.8750725000 	 -1.9663620000 
814.60 	 224.9718000 	 1.892875 	 -0.8771260000 	 -1.9685140000 
814.80 	 224.9718000 	 1.892875 	 -0.8738041000 	 -1.9664190000 
815.00 	 224.9670000 	 1.892925 	 -0.8746306000 	 -1.9664730000 
815.20 	 224.9670000 	 1.892925 	 -0.8771865000 	 -1.9690160000 
815.40 	 224.9670000 	 1.892950 	 -0.8743222000 	 -1.9664670000 
815.60 	 224.9670000 	 1.892975 	 -0.8744844000 	 -1.9655040000 
815.80 	 224.9670000 	 1.892975 	 -0.8772786000 	 -1.9687210000 
816.00 	 224.9718000 	 1.893025 	 -0.8742650000 	 -1.9660280000 
816.20 	 224.9718000 	 1.893025 	 -0.8743159000 	 -1.9658470000 
816.40 	 224.9718000 	 1.893050 	 -0.8775012000 	 -1.9689530000 
816.60 	 224.9749000 	 1.893075 	 -0.8748944000 	 -1.9667020000 
816.80 	 224.9797000 	 1.893075 	 -0.8741443000 	 -1.9653990000 
817.00 	 224.9877000 	 1.893125 	 -0.8774185000 	 -1.9684280000 
817.20 	 224.9908000 	 1.893100 	 -0.8749231000 	 -1.9668740000 
817.40 	 224.9988000 	 1.893100 	 -0.8738009000 	 -1.9655700000 
817.60 	 225.0067000 	 1.893100 	 -0.8772214000 	 -1.9686950000 
817.80 	 225.0131000 	 1.893100 	 -0.8748881000 	 -1.9670040000 
818.00 	 225.0163000 	 1.893100 	 -0.8737151000 	 -1.9654020000 
818.20 	 225.0179000 	 1.893100 	 -0.8770370000 	 -1.9683300000 
818.40 	 225.0226000 	 1.893100 	 -0.8755302000 	 -1.9677190000 
818.60 	 225.0258000 	 1.893100 	 -0.8733845000 	 -1.9653760000 
818.80 	 225.0258000 	 1.893100 	 -0.8765252000 	 -1.9680850000 
819.00 	 225.0258000 	 1.893100 	 -0.8758481000 	 -1.9679830000 
819.20 	 225.0226000 	 1.893100 	 -0.8733686000 	 -1.9654020000 
819.40 	 225.0226000 	 1.893100 	 -0.8764617000 	 -1.9679800000 
819.60 	 225.0226000 	 1.893100 	 -0.8762264000 	 -1.9681230000 
819.80 	 225.0226000 	 1.893100 	 -0.8734258000 	 -1.9654590000 
820.00 	 225.0242000 	 1.893075 	 -0.8765030000 	 -1.9676150000 
820.20 	 225.0226000 	 1.893050 	 -0.8763885000 	 -1.9679610000 
820.40 	 225.0258000 	 1.893050 	 -0.8735116000 	 -1.9648650000 
820.60 	 225.0179000 	 1.893050 	 -0.8759562000 	 -1.9668800000 
820.80 	 225.0179000 	 1.893025 	 -0.8768908000 	 -1.9680820000 
821.00 	 225.0147000 	 1.893000 	 -0.8736451000 	 -1.9651410000 
821.20 	 225.0083000 	 1.893000 	 -0.8756447000 	 -1.9664890000 
821.40 	 225.0067000 	 1.893000 	 -0.8770911000 	 -1.9684540000 
821.60 	 225.0067000 	 1.893000 	 -0.8737977000 	 -1.9654120000 
821.80 	 225.0036000 	 1.893000 	 -0.8751996000 	 -1.9663270000 
822.00 	 225.0036000 	 1.893000 	 -0.8771293000 	 -1.9683040000 
822.20 	 225.0036000 	 1.893000 	 -0.8738963000 	 -1.9654050000 
822.40 	 225.0067000 	 1.893000 	 -0.8750534000 	 -1.9659270000 
822.60 	 225.0067000 	 1.893000 	 -0.8772977000 	 -1.9683900000 
822.80 	 225.0115000 	 1.893000 	 -0.8740997000 	 -1.9655480000 
823.00 	 225.0115000 	 1.893000 	 -0.8745925000 	 -1.9654240000 
823.20 	 225.0115000 	 1.893000 	 -0.8774090000 	 -1.9682570000 
823.40 	 225.0067000 	 1.893000 	 -0.8744621000 	 -1.9658910000 
823.60 	 225.0036000 	 1.893000 	 -0.8742873000 	 -1.9653190000 
823.80 	 225.0036000 	 1.893000 	 -0.8773677000 	 -1.9680530000 
824.00 	 224.9988000 	 1.893000 	 -0.8747928000 	 -1.9662700000 
824.20 	 225.0036000 	 1.893000 	 -0.8738804000 	 -1.9650710000 
824.40 	 224.9988000 	 1.893000 	 -0.8772532000 	 -1.9679610000 
824.60 	 225.0036000 	 1.893000 	 -0.8752219000 	 -1.9666040000 
824.80 	 225.0036000 	 1.893000 	 -0.8737596000 	 -1.9648740000 
825.00 	 225.0052000 	 1.893000 	 -0.8769894000 	 -1.9678120000 
825.20 	 225.0052000 	 1.893000 	 -0.8756574000 	 -1.9670800000 
825.40 	 225.0036000 	 1.893000 	 -0.8735721000 	 -1.9646840000 
825.60 	 225.0036000 	 1.893000 	 -0.8769099000 	 -1.9676300000 
825.80 	 225.0036000 	 1.893000 	 -0.8757274000 	 -1.9672300000 
826.00 	 224.9988000 	 1.893000 	 -0.8735943000 	 -1.9648710000 
826.20 	 224.9988000 	 1.893000 	 -0.8767350000 	 -1.9675000000 
826.40 	 224.9988000 	 1.893000 	 -0.8762614000 	 -1.9674650000 
826.60 	 224.9956000 	 1.893000 	 -0.8735021000 	 -1.9646870000 
826.80 	 224.9956000 	 1.893000 	 -0.8766873000 	 -1.9674360000 
827.00 	 224.9956000 	 1.893000 	 -0.8762487000 	 -1.9676780000 
827.20 	 224.9956000 	 1.893000 	 -0.8734576000 	 -1.9647180000 
827.40 	 224.9908000 	 1.893000 	 -0.8765221000 	 -1.9671760000 
827.60 	 224.9877000 	 1.893000 	 -0.8765380000 	 -1.9680280000 
827.80 	 224.9829000 	 1.893000 	 -0.8733972000 	 -1.9649630000 
828.00 	 224.9829000 	 1.893000 	 -0.8758004000 	 -1.9665180000 
828.20 	 224.9829000 	 1.893000 	 -0.8771197000 	 -1.9681900000 
828.40 	 224.9829000 	 1.893000 	 -0.8737056000 	 -1.9652050000 
828.60 	 224.9877000 	 1.893000 	 -0.8753745000 	 -1.9662920000 
828.80 	 224.9908000 	 1.893000 	 -0.8772437000 	 -1.9682600000 
829.00 	 224.9908000 	 1.893000 	 -0.8738136000 	 -1.9653450000 
829.20 	 224.9940000 	 1.893000 	 -0.8751361000 	 -1.9658790000 
829.40 	 224.9956000 	 1.893000 	 -0.8773867000 	 -1.9683420000 
829.60 	 224.9956000 	 1.893000 	 -0.8740552000 	 -1.9654400000 
829.80 	 224.9908000 	 1.893000 	 -0.8745289000 	 -1.9655360000 
830.00 	 224.9877000 	 1.893000 	 -0.8774249000 	 -1.9682530000 
830.20 	 224.9829000 	 1.893000 	 -0.8745130000 	 -1.9658980000 
830.40 	 224.9797000 	 1.893000 	 -0.8744780000 	 -1.9653610000 
830.60 	 224.9765000 	 1.893000 	 -0.8773486000 	 -1.9682730000 
830.80 	 224.9749000 	 1.893000 	 -0.8748277000 	 -1.9663460000 
831.00 	 224.9749000 	 1.893000 	 -0.8740743000 	 -1.9650170000 
831.20 	 224.9797000 	 1.893050 	 -0.8773295000 	 -1.9679670000 
831.40 	 224.9797000 	 1.893050 	 -0.8753490000 	 -1.9668100000 
831.60 	 224.9797000 	 1.893050 	 -0.8736293000 	 -1.9648170000 
831.80 	 224.9829000 	 1.893075 	 -0.8771197000 	 -1.9676880000 
832.00 	 224.9829000 	 1.893100 	 -0.8756542000 	 -1.9670870000 
832.20 	 224.9797000 	 1.893100 	 -0.8734481000 	 -1.9647730000 
832.40 	 224.9797000 	 1.893100 	 -0.8767192000 	 -1.9675250000 
832.60 	 224.9797000 	 1.893100 	 -0.8762519000 	 -1.9674840000 
832.80 	 224.9749000 	 1.893125 	 -0.8733781000 	 -1.9647250000 
833.00 	 224.9749000 	 1.893150 	 -0.8763822000 	 -1.9672460000 
833.20 	 224.9749000 	 1.893175 	 -0.8765571000 	 -1.9678530000 
833.40 	 224.9749000 	 1.893175 	 -0.8733972000 	 -1.9649760000 
833.60 	 224.9749000 	 1.893200 	 -0.8758418000 	 -1.9667720000 
833.80 	 224.9749000 	 1.893225 	 -0.8768209000 	 -1.9681520000 
834.00 	 224.9749000 	 1.893250 	 -0.8735371000 	 -1.9650840000 
834.20 	 224.9718000 	 1.893275 	 -0.8755906000 	 -1.9663400000 
834.40 	 224.9718000 	 1.893275 	 -0.8771102000 	 -1.9681960000 
834.60 	 224.9718000 	 1.893300 	 -0.8737850000 	 -1.9652210000 
834.80 	 224.9718000 	 1.893325 	 -0.8753300000 	 -1.9662060000 
835.00 	 224.9718000 	 1.893350 	 -0.8772659000 	 -1.9684510000 
835.20 	 224.9749000 	 1.893350 	 -0.8739821000 	 -1.9654180000 
835.40 	 224.9797000 	 1.893375 	 -0.8749326000 	 -1.9663330000 
835.60 	 224.9829000 	 1.893400 	 -0.8773327000 	 -1.9689910000 
835.80 	 224.9893000 	 1.893425 	 -0.8742301000 	 -1.9657580000 
836.00 	 224.9908000 	 1.893400 	 -0.8737214000 	 -1.9657420000 
836.20 	 224.9988000 	 1.893400 	 -0.8767509000 	 -1.9686320000 
836.40 	 224.9988000 	 1.893400 	 -0.8741443000 	 -1.9667090000 
836.60 	 225.0036000 	 1.893400 	 -0.8733781000 	 -1.9653450000 
836.80 	 225.0067000 	 1.893400 	 -0.8767192000 	 -1.9684190000 
837.00 	 225.0115000 	 1.893400 	 -0.8745988000 	 -1.9669760000 
837.20 	 225.0131000 	 1.893400 	 -0.8731461000 	 -1.9653160000 
837.40 	 225.0147000 	 1.893400 	 -0.8764648000 	 -1.9682760000 
837.60 	 225.0147000 	 1.893400 	 -0.8746910000 	 -1.9671850000 
837.80 	 225.0147000 	 1.893400 	 -0.8728981000 	 -1.9651670000 
838.00 	 225.0115000 	 1.893400 	 -0.8763472000 	 -1.9682600000 
838.20 	 225.0115000 	 1.893400 	 -0.8750693000 	 -1.9674460000 
838.40 	 225.0083000 	 1.893400 	 -0.8728727000 	 -1.9650620000 
838.60 	 225.0115000 	 1.893400 	 -0.8761151000 	 -1.9680150000 
838.80 	 225.0115000 	 1.893400 	 -0.8754190000 	 -1.9679130000 
839.00 	 225.0147000 	 1.893400 	 -0.8727710000 	 -1.9652620000 
839.20 	 225.0179000 	 1.893400 	 -0.8758036000 	 -1.9676720000 
839.40 	 225.0226000 	 1.893400 	 -0.8756161000 	 -1.9680470000 
839.60 	 225.0226000 	 1.893400 	 -0.8727614000 	 -1.9652810000 
839.80 	 225.0226000 	 1.893400 	 -0.8756320000 	 -1.9676300000 
840.00 	 225.0226000 	 1.893400 	 -0.8760039000 	 -1.9683110000 
840.20 	 225.0179000 	 1.893400 	 -0.8728409000 	 -1.9654370000 
840.40 	 225.0179000 	 1.893400 	 -0.8752251000 	 -1.9671690000 
840.60 	 225.0147000 	 1.893400 	 -0.8760579000 	 -1.9684030000 
840.80 	 225.0147000 	 1.893400 	 -0.8728981000 	 -1.9654620000 
841.00 	 225.0115000 	 1.893375 	 -0.8749135000 	 -1.9667720000 
841.20 	 225.0083000 	 1.893350 	 -0.8764045000 	 -1.9685710000 
841.40 	 225.0036000 	 1.893350 	 -0.8730348000 	 -1.9656370000 
841.60 	 225.0036000 	 1.893350 	 -0.8744812000 	 -1.9664570000 
841.80 	 224.9988000 	 1.893350 	 -0.8765061000 	 -1.9685900000 
842.00 	 224.9988000 	 1.893350 	 -0.8733209000 	 -1.9658120000 
842.20 	 224.9988000 	 1.893350 	 -0.8741760000 	 -1.9661680000 
842.40 	 224.9988000 	 1.893350 	 -0.8765888000 	 -1.9686600000 
842.60 	 224.9988000 	 1.893350 	 -0.8734004000 	 -1.9659870000 
842.80 	 224.9988000 	 1.893350 	 -0.8740075000 	 -1.9659490000 
843.00 	 224.9988000 	 1.893350 	 -0.8765793000 	 -1.9685940000 
843.20 	 225.0036000 	 1.893350 	 -0.8734099000 	 -1.9660380000 
843.40 	 225.0036000 	 1.893350 	 -0.8738613000 	 -1.9660730000 
843.60 	 225.0067000 	 1.893350 	 -0.8766651000 	 -1.9686440000 
843.80 	 225.0036000 	 1.893350 	 -0.8738232000 	 -1.9664510000 
844.00 	 225.0020000 	 1.893350 	 -0.8736261000 	 -1.9656560000 
844.20 	 224.9988000 	 1.893350 	 -0.8767192000 	 -1.9685940000 
844.40 	 224.9924000 	 1.893350 	 -0.8740997000 	 -1.9666990000 
844.60 	 224.9908000 	 1.893350 	 -0.8731206000 	 -1.9653700000 
844.80 	 224.9877000 	 1.893350 	 -0.8765729000 	 -1.9683840000 
845.00 	 224.9877000 	 1.893350 	 -0.8745829000 	 -1.9672200000 
845.20 	 224.9877000 	 1.893350 	 -0.8727201000 	 -1.9651510000 
845.40 	 224.9877000 	 1.893350 	 -0.8761247000 	 -1.9679610000 
845.60 	 224.9877000 	 1.893350 	 -0.8752124000 	 -1.9678120000 
845.80 	 224.9877000 	 1.893350 	 -0.8727137000 	 -1.9650780000 
846.00 	 224.9908000 	 1.893350 	 -0.8758450000 	 -1.9676340000 
846.20 	 224.9908000 	 1.893350 	 -0.8756351000 	 -1.9679510000 
846.40 	 224.9908000 	 1.893350 	 -0.8727424000 	 -1.9650710000 
846.60 	 224.9908000 	 1.893350 	 -0.8755493000 	 -1.9675060000 
846.80 	 224.9877000 	 1.893350 	 -0.8758577000 	 -1.9681140000 
847.00 	 224.9877000 	 1.893350 	 -0.8727487000 	 -1.9651600000 
847.20 	 224.9829000 	 1.893350 	 -0.8753363000 	 -1.9672010000 
847.40 	 224.9829000 	 1.893350 	 -0.8759848000 	 -1.9684310000 
847.60 	 224.9797000 	 1.893350 	 -0.8728790000 	 -1.9652330000 
847.80 	 224.9797000 	 1.893375 	 -0.8751424000 	 -1.9671850000 
848.00 	 224.9749000 	 1.893400 	 -0.8763472000 	 -1.9685520000 
848.20 	 224.9797000 	 1.893400 	 -0.8728250000 	 -1.9654460000 
848.40 	 224.9797000 	 1.893400 	 -0.8747673000 	 -1.9667470000 
848.60 	 224.9829000 	 1.893425 	 -0.8763568000 	 -1.9686350000 
848.80 	 224.9797000 	 1.893450 	 -0.8730094000 	 -1.9658530000 
849.00 	 224.9829000 	 1.893475 	 -0.8740139000 	 -1.9662860000 
849.20 	 224.9797000 	 1.893450 	 -0.8792114000 	 -1.9685870000 
849.40 	 224.9797000 	 1.893450 	 -0.8761819000 	 -1.9660000000 
849.60 	 224.9813000 	 1.893475 	 -0.8755016000 	 -1.9655930000 
849.80 	 224.9797000 	 1.893500 	 -0.8780384000 	 -1.9686250000 
850.00 	 224.9749000 	 1.893525 	 -0.8751647000 	 -1.9662820000 
850.20 	 224.9749000 	 1.893500 	 -0.8782451000 	 -1.9674050000 
850.40 	 224.9749000 	 1.893525 	 -0.8796374000 	 -1.9699480000 
850.60 	 224.9718000 	 1.893550 	 -0.8768113000 	 -1.9680530000 
850.80 	 224.9718000 	 1.893575 	 -0.8767827000 	 -1.9672200000 
851.00 	 224.9718000 	 1.893600 	 -0.8797359000 	 -1.9700590000 
851.20 	 224.9718000 	 1.893625 	 -0.8769290000 	 -1.9681390000 
851.40 	 224.9718000 	 1.893625 	 -0.8771801000 	 -1.9671410000 
851.60 	 224.9749000 	 1.893650 	 -0.8800602000 	 -1.9700300000 
851.80 	 224.9749000 	 1.893675 	 -0.8780988000 	 -1.9684190000 
852.00 	 224.9797000 	 1.893700 	 -0.8771483000 	 -1.9666640000 
852.20 	 224.9829000 	 1.893700 	 -0.8802922000 	 -1.9696110000 
852.40 	 224.9877000 	 1.893700 	 -0.8783213000 	 -1.9682730000 
852.60 	 224.9940000 	 1.893700 	 -0.8765443000 	 -1.9663330000 
852.80 	 224.9972000 	 1.893700 	 -0.8798440000 	 -1.9691560000 
853.00 	 224.9988000 	 1.893700 	 -0.8788268000 	 -1.9688640000 
853.20 	 224.9988000 	 1.893700 	 -0.8765284000 	 -1.9665110000 
853.40 	 225.0004000 	 1.893700 	 -0.8794562000 	 -1.9687620000 
853.60 	 225.0036000 	 1.893700 	 -0.8792273000 	 -1.9689310000 
853.80 	 225.0067000 	 1.893700 	 -0.8765602000 	 -1.9663970000 
854.00 	 225.0115000 	 1.893700 	 -0.8795516000 	 -1.9688000000 
854.20 	 225.0115000 	 1.893700 	 -0.8798154000 	 -1.9692930000 
854.40 	 225.0131000 	 1.893700 	 -0.8767255000 	 -1.9664030000 
854.60 	 225.0147000 	 1.893700 	 -0.8793386000 	 -1.9685140000 
854.80 	 225.0147000 	 1.893700 	 -0.8797677000 	 -1.9693820000 
855.00 	 225.0131000 	 1.893700 	 -0.8766206000 	 -1.9664700000 
855.20 	 225.0083000 	 1.893700 	 -0.8787823000 	 -1.9679930000 
855.40 	 225.0036000 	 1.893700 	 -0.8801206000 	 -1.9696490000 
855.60 	 224.9988000 	 1.893700 	 -0.8759912000 	 -1.9666830000 
855.80 	 224.9956000 	 1.893700 	 -0.8777905000 	 -1.9678050000 
856.00 	 224.9908000 	 1.893700 	 -0.8795993000 	 -1.9696430000 
856.20 	 224.9908000 	 1.893700 	 -0.8762137000 	 -1.9669280000 
856.40 	 224.9956000 	 1.893700 	 -0.8772596000 	 -1.9673600000 
856.60 	 224.9956000 	 1.893700 	 -0.8793831000 	 -1.9697000000 
856.80 	 224.9956000 	 1.893700 	 -0.8763885000 	 -1.9671500000 
857.00 	 224.9988000 	 1.893700 	 -0.8772723000 	 -1.9672780000 
857.20 	 225.0036000 	 1.893700 	 -0.8796660000 	 -1.9697510000 
857.40 	 225.0067000 	 1.893700 	 -0.8765857000 	 -1.9674460000 
857.60 	 225.0067000 	 1.893700 	 -0.8770593000 	 -1.9670870000 
857.80 	 225.0067000 	 1.893700 	 -0.8796088000 	 -1.9697410000 
858.00 	 225.0036000 	 1.893700 	 -0.8770021000 	 -1.9678780000 
858.20 	 225.0036000 	 1.893700 	 -0.8765602000 	 -1.9668710000 
858.40 	 225.0036000 	 1.893700 	 -0.8797359000 	 -1.9696460000 
858.60 	 225.0036000 	 1.893700 	 -0.8781338000 	 -1.9675250000 
858.80 	 225.0052000 	 1.893700 	 -0.8733909000 	 -1.9698210000 
859.00 	 225.0036000 	 1.893700 	 -0.8783340000 	 -1.9732410000 
859.20 	 225.0052000 	 1.893700 	 -0.8773549000 	 -1.9727610000 
859.40 	 225.0067000 	 1.893700 	 -0.8753617000 	 -1.9704530000 
859.60 	 225.0036000 	 1.893700 	 -0.8787982000 	 -1.9730700000 
859.80 	 224.9956000 	 1.893700 	 -0.8781846000 	 -1.9731360000 
860.00 	 224.9908000 	 1.893700 	 -0.8758195000 	 -1.9704500000 
860.20 	 224.9877000 	 1.893700 	 -0.8787377000 	 -1.9729040000 
860.40 	 224.9829000 	 1.893700 	 -0.8786551000 	 -1.9734510000 
860.60 	 224.9797000 	 1.893700 	 -0.8756797000 	 -1.9707680000 
860.80 	 224.9749000 	 1.893725 	 -0.8785089000 	 -1.9724180000 
861.00 	 224.9718000 	 1.893725 	 -0.8795674000 	 -1.9739400000 
861.20 	 224.9718000 	 1.893750 	 -0.8763854000 	 -1.9710730000 
861.40 	 224.9718000 	 1.893775 	 -0.8777841000 	 -1.9716900000 
861.60 	 224.9718000 	 1.893825 	 -0.8798154000 	 -1.9738930000 
861.80 	 224.9749000 	 1.893825 	 -0.8771610000 	 -1.9710480000 
862.00 	 224.9797000 	 1.893825 	 -0.8785502000 	 -1.9719600000 
862.20 	 224.9797000 	 1.893850 	 -0.8807119000 	 -1.9740040000 
862.40 	 224.9829000 	 1.893850 	 -0.8775933000 	 -1.9714320000 
862.60 	 224.9829000 	 1.893850 	 -0.8790207000 	 -1.9714390000 
862.80 	 224.9829000 	 1.893875 	 -0.8806832000 	 -1.9739060000 
863.00 	 224.9829000 	 1.893900 	 -0.8779907000 	 -1.9715940000 
863.20 	 224.9829000 	 1.893925 	 -0.8776538000 	 -1.9709710000 
863.40 	 224.9829000 	 1.893900 	 -0.8810043000 	 -1.9738040000 
863.60 	 224.9877000 	 1.893900 	 -0.8787346000 	 -1.9720940000 
863.80 	 224.9908000 	 1.893925 	 -0.8781974000 	 -1.9707140000 
864.00 	 224.9908000 	 1.893950 	 -0.8809980000 	 -1.9736960000 
864.20 	 224.9956000 	 1.893975 	 -0.8791510000 	 -1.9722140000 
864.40 	 224.9988000 	 1.893950 	 -0.8760039000 	 -1.9706340000 
864.60 	 224.9988000 	 1.893950 	 -0.8792083000 	 -1.9736290000 
864.80 	 225.0036000 	 1.893950 	 -0.8776156000 	 -1.9728120000 
865.00 	 225.0036000 	 1.893950 	 -0.8757909000 	 -1.9706950000 
865.20 	 225.0052000 	 1.893950 	 -0.8789794000 	 -1.9734610000 
865.40 	 225.0036000 	 1.893950 	 -0.8777110000 	 -1.9730950000 
865.60 	 225.0036000 	 1.893950 	 -0.8756351000 	 -1.9707240000 
865.80 	 224.9988000 	 1.893950 	 -0.8789857000 	 -1.9731900000 
866.00 	 224.9988000 	 1.893950 	 -0.8783245000 	 -1.9732980000 
866.20 	 224.9972000 	 1.893950 	 -0.8756351000 	 -1.9706540000 
866.40 	 224.9956000 	 1.893950 	 -0.8787854000 	 -1.9732410000 
866.60 	 224.9956000 	 1.893950 	 -0.8783786000 	 -1.9736000000 
866.80 	 224.9956000 	 1.893950 	 -0.8757210000 	 -1.9707270000 
867.00 	 224.9956000 	 1.893950 	 -0.8787377000 	 -1.9732220000 
867.20 	 224.9956000 	 1.893950 	 -0.8783309000 	 -1.9735850000 
867.40 	 224.9956000 	 1.893950 	 -0.8757337000 	 -1.9707270000 
867.60 	 224.9988000 	 1.893950 	 -0.8784993000 	 -1.9728470000 
867.80 	 224.9988000 	 1.893950 	 -0.8787600000 	 -1.9737090000 
868.00 	 224.9988000 	 1.893950 	 -0.8759816000 	 -1.9708320000 
868.20 	 224.9956000 	 1.893950 	 -0.8784644000 	 -1.9727170000 
868.40 	 224.9877000 	 1.893950 	 -0.8794816000 	 -1.9738420000 
868.60 	 224.9829000 	 1.893950 	 -0.8760643000 	 -1.9710030000 
868.80 	 224.9797000 	 1.893950 	 -0.8784358000 	 -1.9723800000 
869.00 	 224.9765000 	 1.893950 	 -0.8793926000 	 -1.9739760000 
869.20 	 224.9749000 	 1.893975 	 -0.8765221000 	 -1.9700210000 
869.40 	 224.9749000 	 1.894000 	 -0.8787187000 	 -1.9719000000 
869.60 	 224.9749000 	 1.894025 	 -0.8799331000 	 -1.9735850000 
869.80 	 224.9749000 	 1.894050 	 -0.8766206000 	 -1.9707870000 
870.00 	 224.9749000 	 1.894050 	 -0.8784167000 	 -1.9718110000 
870.20 	 224.9718000 	 1.894075 	 -0.8801079000 	 -1.9736260000 
870.40 	 224.9749000 	 1.894100 	 -0.8769639000 	 -1.9712540000 
870.60 	 224.9749000 	 1.894125 	 -0.8782451000 	 -1.9716330000 
870.80 	 224.9797000 	 1.894150 	 -0.8803495000 	 -1.9739560000 
871.00 	 224.9797000 	 1.894175 	 -0.8775266000 	 -1.9711490000 
871.20 	 224.9797000 	 1.894150 	 -0.8771546000 	 -1.9708090000 
871.40 	 224.9813000 	 1.894150 	 -0.8798377000 	 -1.9736730000 
871.60 	 224.9829000 	 1.894175 	 -0.8775520000 	 -1.9714670000 
871.80 	 224.9877000 	 1.894200 	 -0.8772532000 	 -1.9708030000 
872.00 	 224.9893000 	 1.894225 	 -0.8815289000 	 -1.9727960000 
872.20 	 224.9956000 	 1.894200 	 -0.8788586000 	 -1.9717220000 
872.40 	 225.0020000 	 1.894200 	 -0.8779335000 	 -1.9706380000 
872.60 	 225.0067000 	 1.894200 	 -0.8811538000 	 -1.9737050000 
872.80 	 225.0115000 	 1.894200 	 -0.8792496000 	 -1.9723610000 
873.00 	 225.0115000 	 1.894200 	 -0.8777142000 	 -1.9705930000 
873.20 	 225.0131000 	 1.894200 	 -0.8807628000 	 -1.9736260000 
873.40 	 225.0147000 	 1.894200 	 -0.8793513000 	 -1.9725890000 
873.60 	 225.0147000 	 1.894200 	 -0.8776824000 	 -1.9706570000 
873.80 	 225.0147000 	 1.894200 	 -0.8809121000 	 -1.9735150000 
874.00 	 225.0147000 	 1.894200 	 -0.8796374000 	 -1.9728850000 
874.20 	 225.0147000 	 1.894200 	 -0.8775393000 	 -1.9706600000 
874.40 	 225.0115000 	 1.894200 	 -0.8809693000 	 -1.9734670000 
874.60 	 225.0067000 	 1.894200 	 -0.8797423000 	 -1.9728440000 
874.80 	 225.0067000 	 1.894200 	 -0.8777015000 	 -1.9706690000 
875.00 	 225.0036000 	 1.894200 	 -0.8807786000 	 -1.9728410000 
875.20 	 225.0036000 	 1.894200 	 -0.8805053000 	 -1.9735050000 
875.40 	 225.0036000 	 1.894200 	 -0.8774630000 	 -1.9707140000 
875.60 	 225.0036000 	 1.894200 	 -0.8800380000 	 -1.9724240000 
875.80 	 224.9988000 	 1.894200 	 -0.8807755000 	 -1.9736540000 
876.00 	 224.9988000 	 1.894200 	 -0.8776410000 	 -1.9708820000 
876.20 	 224.9972000 	 1.894200 	 -0.8797614000 	 -1.9722940000 
876.40 	 224.9956000 	 1.894200 	 -0.8810361000 	 -1.9740100000 
876.60 	 224.9956000 	 1.894200 	 -0.8778604000 	 -1.9710000000 
876.80 	 224.9956000 	 1.894200 	 -0.8793290000 	 -1.9719820000 
877.00 	 224.9956000 	 1.894200 	 -0.8811665000 	 -1.9740010000 
877.20 	 224.9956000 	 1.894200 	 -0.8779812000 	 -1.9711810000 
877.40 	 224.9956000 	 1.894200 	 -0.8791764000 	 -1.9716930000 
877.60 	 224.9972000 	 1.894200 	 -0.8813763000 	 -1.9739850000 
877.80 	 224.9988000 	 1.894200 	 -0.8780797000 	 -1.9713820000 
878.00 	 224.9988000 	 1.894200 	 -0.8791320000 	 -1.9717570000 
878.20 	 224.9988000 	 1.894200 	 -0.8813317000 	 -1.9741030000 
878.40 	 224.9988000 	 1.894200 	 -0.8783786000 	 -1.9716230000 
878.60 	 224.9972000 	 1.894200 	 -0.8786297000 	 -1.9713590000 
878.80 	 224.9956000 	 1.894200 	 -0.8812968000 	 -1.9740200000 
879.00 	 224.9956000 	 1.894200 	 -0.8784739000 	 -1.9717850000 
879.20 	 224.9956000 	 1.894200 	 -0.8784962000 	 -1.9712160000 
879.40 	 224.9956000 	 1.894200 	 -0.8814113000 	 -1.9741500000 
879.60 	 224.9988000 	 1.894200 	 -0.8788045000 	 -1.9718870000 
879.80 	 224.9988000 	 1.894200 	 -0.8785279000 	 -1.9709810000 
880.00 	 224.9988000 	 1.894200 	 -0.8813540000 	 -1.9737940000 
880.20 	 224.9988000 	 1.894200 	 -0.8790112000 	 -1.9720400000 
880.40 	 224.9956000 	 1.894200 	 -0.8782768000 	 -1.9709680000 
880.60 	 224.9956000 	 1.894200 	 -0.8812841000 	 -1.9738200000 
880.80 	 224.9956000 	 1.894200 	 -0.8794212000 	 -1.9726470000 
881.00 	 224.9893000 	 1.894200 	 -0.8778286000 	 -1.9707200000 
881.20 	 224.9877000 	 1.894200 	 -0.8808581000 	 -1.9732380000 
881.40 	 224.9829000 	 1.894200 	 -0.8802509000 	 -1.9733330000 
881.60 	 224.9797000 	 1.894200 	 -0.8777459000 	 -1.9708350000 
881.80 	 224.9749000 	 1.894200 	 -0.8808644000 	 -1.9732410000 
882.00 	 224.9749000 	 1.894200 	 -0.8802128000 	 -1.9734570000 
882.20 	 224.9797000 	 1.894225 	 -0.8773263000 	 -1.9691280000 
882.40 	 224.9797000 	 1.894225 	 -0.8801969000 	 -1.9720810000 
882.60 	 224.9829000 	 1.894250 	 -0.8803876000 	 -1.9732600000 
882.80 	 224.9877000 	 1.894275 	 -0.8773994000 	 -1.9705200000 
883.00 	 224.9908000 	 1.894250 	 -0.8807023000 	 -1.9723070000 
883.20 	 224.9908000 	 1.894250 	 -0.8818023000 	 -1.9739180000 
883.40 	 224.9908000 	 1.894250 	 -0.8784962000 	 -1.9710510000 
883.60 	 224.9893000 	 1.894250 	 -0.8804162000 	 -1.9721130000 
883.80 	 224.9877000 	 1.894250 	 -0.8819453000 	 -1.9739820000 
884.00 	 224.9829000 	 1.894275 	 -0.8779780000 	 -1.9703100000 
884.20 	 224.9749000 	 1.894300 	 -0.8797741000 	 -1.9713750000 
884.40 	 224.9686000 	 1.894325 	 -0.8814812000 	 -1.9737150000 
884.60 	 224.9638000 	 1.894325 	 -0.8776474000 	 -1.9706570000 
884.80 	 224.9591000 	 1.894350 	 -0.8784707000 	 -1.9715910000 
885.00 	 224.9591000 	 1.894375 	 -0.8809884000 	 -1.9743000000 
885.20 	 224.9591000 	 1.894400 	 -0.8781497000 	 -1.9718270000 
885.40 	 224.9670000 	 1.894425 	 -0.8786042000 	 -1.9714010000 
885.60 	 224.9670000 	 1.894475 	 -0.8813763000 	 -1.9740490000 
885.80 	 224.9718000 	 1.894475 	 -0.8783722000 	 -1.9704250000 
886.00 	 224.9749000 	 1.894475 	 -0.8781815000 	 -1.9702780000 
886.20 	 224.9765000 	 1.894525 	 -0.8811442000 	 -1.9733970000 
886.40 	 224.9829000 	 1.894525 	 -0.8792273000 	 -1.9705140000 
886.60 	 224.9877000 	 1.894525 	 -0.8782864000 	 -1.9709400000 
886.80 	 224.9893000 	 1.894550 	 -0.8812173000 	 -1.9741030000 
887.00 	 224.9908000 	 1.894550 	 -0.8793418000 	 -1.9706000000 
887.20 	 224.9956000 	 1.894550 	 -0.8787854000 	 -1.9704530000 
887.40 	 224.9988000 	 1.894550 	 -0.8816941000 	 -1.9734640000 
887.60 	 225.0052000 	 1.894550 	 -0.8794721000 	 -1.9719820000 
887.80 	 225.0067000 	 1.894550 	 -0.8783563000 	 -1.9705930000 
888.00 	 225.0115000 	 1.894550 	 -0.8815289000 	 -1.9734130000 
888.20 	 225.0147000 	 1.894550 	 -0.8799617000 	 -1.9724750000 
888.40 	 225.0147000 	 1.894550 	 -0.8783181000 	 -1.9705360000 
888.60 	 225.0179000 	 1.894550 	 -0.8815606000 	 -1.9734320000 
888.80 	 225.0147000 	 1.894550 	 -0.8798313000 	 -1.9727520000 
889.00 	 225.0179000 	 1.894550 	 -0.8780448000 	 -1.9706340000 
889.20 	 225.0147000 	 1.894550 	 -0.8814971000 	 -1.9733840000 
889.40 	 225.0147000 	 1.894550 	 -0.8805053000 	 -1.9731740000 
889.60 	 225.0147000 	 1.894550 	 -0.8779367000 	 -1.9705900000 
889.80 	 225.0115000 	 1.894550 	 -0.8811951000 	 -1.9731040000 
890.00 	 225.0115000 	 1.894550 	 -0.8805593000 	 -1.9732700000 
890.20 	 225.0067000 	 1.894550 	 -0.8779462000 	 -1.9705300000 
890.40 	 225.0067000 	 1.894550 	 -0.8808200000 	 -1.9728150000 
890.60 	 225.0067000 	 1.894550 	 -0.8809407000 	 -1.9734510000 
890.80 	 225.0067000 	 1.894550 	 -0.8780225000 	 -1.9707240000 
891.00 	 225.0067000 	 1.894550 	 -0.8808041000 	 -1.9729070000 
891.20 	 225.0067000 	 1.894550 	 -0.8809535000 	 -1.9735690000 
891.40 	 225.0036000 	 1.894550 	 -0.8780925000 	 -1.9708760000 
891.60 	 224.9988000 	 1.894550 	 -0.8806928000 	 -1.9727640000 
891.80 	 224.9988000 	 1.894550 	 -0.8812809000 	 -1.9738860000 
892.00 	 224.9988000 	 1.894550 	 -0.8781369000 	 -1.9711240000 
892.20 	 224.9988000 	 1.894550 	 -0.8803113000 	 -1.9723830000 
892.40 	 224.9988000 	 1.894550 	 -0.8814494000 	 -1.9739340000 
892.60 	 225.0036000 	 1.894550 	 -0.8781465000 	 -1.9712960000 
892.80 	 225.0036000 	 1.894550 	 -0.8797741000 	 -1.9720870000 
893.00 	 225.0036000 	 1.894550 	 -0.8816814000 	 -1.9741030000 
893.20 	 225.0036000 	 1.894550 	 -0.8782482000 	 -1.9714100000 
893.40 	 225.0036000 	 1.894550 	 -0.8794880000 	 -1.9717920000 
893.60 	 224.9988000 	 1.894550 	 -0.8816211000 	 -1.9740390000 
893.80 	 224.9956000 	 1.894550 	 -0.8784263000 	 -1.9714830000 
894.00 	 224.9908000 	 1.894550 	 -0.8793322000 	 -1.9717470000 
894.20 	 224.9908000 	 1.894550 	 -0.8815829000 	 -1.9741220000 
894.40 	 224.9877000 	 1.894550 	 -0.8783944000 	 -1.9715440000 
894.60 	 224.9893000 	 1.894550 	 -0.8792686000 	 -1.9716770000 
894.80 	 224.9893000 	 1.894550 	 -0.8815479000 	 -1.9741190000 
895.00 	 224.9877000 	 1.894550 	 -0.8787727000 	 -1.9717440000 
895.20 	 224.9877000 	 1.894550 	 -0.8791224000 	 -1.9714420000 
895.40 	 224.9829000 	 1.894550 	 -0.8818309000 	 -1.9742580000 
895.60 	 224.9829000 	 1.894550 	 -0.8790525000 	 -1.9721700000 
895.80 	 224.9829000 	 1.894550 	 -0.8784549000 	 -1.9710990000 
896.00 	 224.9829000 	 1.894550 	 -0.8816814000 	 -1.9741150000 
896.20 	 224.9829000 	 1.894550 	 -0.8792146000 	 -1.9722520000 
896.40 	 224.9797000 	 1.894550 	 -0.8785407000 	 -1.9711300000 
896.60 	 224.9749000 	 1.894550 	 -0.8816020000 	 -1.9740360000 
896.80 	 224.9686000 	 1.894575 	 -0.8794212000 	 -1.9713210000 
897.00 	 224.9670000 	 1.894600 	 -0.8780734000 	 -1.9702590000 
897.20 	 224.9638000 	 1.894625 	 -0.8813572000 	 -1.9733810000 
897.40 	 224.9670000 	 1.894650 	 -0.8796628000 	 -1.9727550000 
897.60 	 224.9670000 	 1.894675 	 -0.8778477000 	 -1.9706950000 
897.80 	 224.9670000 	 1.894675 	 -0.8811156000 	 -1.9726980000 
898.00 	 224.9638000 	 1.894700 	 -0.8803749000 	 -1.9724400000 
898.20 	 224.9654000 	 1.894725 	 -0.8779271000 	 -1.9705260000 
898.40 	 224.9654000 	 1.894750 	 -0.8810647000 	 -1.9731360000 
898.60 	 224.9670000 	 1.894775 	 -0.8806483000 	 -1.9731810000 
898.80 	 224.9749000 	 1.894775 	 -0.8770943000 	 -1.9701830000 
899.00 	 224.9765000 	 1.894800 	 -0.8798535000 	 -1.9725420000 
899.20 	 224.9861000 	 1.894825 	 -0.8802573000 	 -1.9722330000 
899.40 	 224.9908000 	 1.894825 	 -0.8786647000 	 -1.9692170000 
899.60 	 224.9988000 	 1.894850 	 -0.8808422000 	 -1.9714260000 
899.80 	 225.0004000 	 1.894875 	 -0.8818150000 	 -1.9726370000 
900.00 	 225.0067000 	 1.894850 	 -0.8785534000 	 -1.9694840000 
900.20 	 225.0099000 	 1.894850 	 -0.8803018000 	 -1.9712960000 
900.40 	 225.0115000 	 1.894850 	 -0.8818944000 	 -1.9734030000 
900.60 	 225.0147000 	 1.894850 	 -0.8784866000 	 -1.9706850000 
900.80 	 225.0163000 	 1.894850 	 -0.8799171000 	 -1.9715150000 
901.00 	 225.0179000 	 1.894850 	 -0.8820343000 	 -1.9738450000 
901.20 	 225.0179000 	 1.894850 	 -0.8790175000 	 -1.9712610000 
901.40 	 225.0179000 	 1.894850 	 -0.8798059000 	 -1.9715530000 
901.60 	 225.0147000 	 1.894850 	 -0.8822028000 	 -1.9741410000 
901.80 	 225.0147000 	 1.894850 	 -0.8792877000 	 -1.9716610000 
902.00 	 225.0147000 	 1.894850 	 -0.8793609000 	 -1.9708950000 
902.20 	 225.0147000 	 1.894850 	 -0.8820851000 	 -1.9739440000 
902.40 	 225.0147000 	 1.894850 	 -0.8791606000 	 -1.9718170000 
902.60 	 225.0115000 	 1.894850 	 -0.8794181000 	 -1.9714900000 
902.80 	 225.0147000 	 1.894825 	 -0.8822791000 	 -1.9727230000 
903.00 	 225.0115000 	 1.894800 	 -0.8796279000 	 -1.9713210000 
903.20 	 225.0115000 	 1.894800 	 -0.8788840000 	 -1.9707140000 
903.40 	 225.0067000 	 1.894800 	 -0.8819866000 	 -1.9736990000 
903.60 	 225.0067000 	 1.894800 	 -0.8798599000 	 -1.9723450000 
903.80 	 225.0067000 	 1.894800 	 -0.8786933000 	 -1.9709750000 
904.00 	 225.0067000 	 1.894800 	 -0.8818944000 	 -1.9738990000 
904.20 	 225.0083000 	 1.894800 	 -0.8799298000 	 -1.9723730000 
904.40 	 225.0067000 	 1.894800 	 -0.8788776000 	 -1.9709750000 
904.60 	 225.0067000 	 1.894800 	 -0.8819389000 	 -1.9737690000 
904.80 	 225.0052000 	 1.894800 	 -0.8802605000 	 -1.9729580000 
905.00 	 225.0036000 	 1.894800 	 -0.8786710000 	 -1.9708890000 
905.20 	 224.9988000 	 1.894800 	 -0.8818563000 	 -1.9737880000 
905.40 	 225.0036000 	 1.894800 	 -0.8805339000 	 -1.9730350000 
905.60 	 225.0020000 	 1.894800 	 -0.8785502000 	 -1.9708890000 
905.80 	 225.0004000 	 1.894800 	 -0.8817450000 	 -1.9734920000 
906.00 	 225.0036000 	 1.894800 	 -0.8806165000 	 -1.9731490000 
906.20 	 224.9988000 	 1.894800 	 -0.8785502000 	 -1.9708730000 
906.40 	 224.9988000 	 1.894800 	 -0.8816242000 	 -1.9735590000 
906.60 	 224.9956000 	 1.894800 	 -0.8809249000 	 -1.9734000000 
906.80 	 224.9956000 	 1.894800 	 -0.8786011000 	 -1.9709870000 
907.00 	 224.9956000 	 1.894800 	 -0.8813254000 	 -1.9728690000 
907.20 	 224.9956000 	 1.894800 	 -0.8811505000 	 -1.9734510000 
907.40 	 224.9924000 	 1.894800 	 -0.8783658000 	 -1.9706410000 
907.60 	 224.9908000 	 1.894800 	 -0.8808740000 	 -1.9726630000 
907.80 	 224.9877000 	 1.894800 	 -0.8814875000 	 -1.9739280000 
908.00 	 224.9877000 	 1.894800 	 -0.8784167000 	 -1.9705800000 
908.20 	 224.9877000 	 1.894800 	 -0.8804480000 	 -1.9723160000 
908.40 	 224.9908000 	 1.894800 	 -0.8816687000 	 -1.9737370000 
908.60 	 224.9908000 	 1.894800 	 -0.8787568000 	 -1.9712540000 
908.80 	 224.9956000 	 1.894800 	 -0.8800570000 	 -1.9719920000 
909.00 	 224.9956000 	 1.894800 	 -0.8820343000 	 -1.9742110000 
909.20 	 224.9956000 	 1.894800 	 -0.8789380000 	 -1.9715600000 
909.40 	 224.9956000 	 1.894800 	 -0.8797010000 	 -1.9716450000 
909.60 	 224.9908000 	 1.894800 	 -0.8819993000 	 -1.9740800000 
909.80 	 224.9908000 	 1.894800 	 -0.8789985000 	 -1.9715820000 
910.00 	 224.9877000 	 1.894800 	 -0.8794785000 	 -1.9714800000 
910.20 	 224.9877000 	 1.894800 	 -0.8822123000 	 -1.9741030000 
910.40 	 224.9877000 	 1.894800 	 -0.8791351000 	 -1.9719700000 
910.60 	 224.9829000 	 1.894800 	 -0.8791733000 	 -1.9712000000 
910.80 	 224.9829000 	 1.894800 	 -0.8820248000 	 -1.9741760000 
911.00 	 224.9797000 	 1.894800 	 -0.8796470000 	 -1.9722490000 
911.20 	 224.9797000 	 1.894800 	 -0.8789635000 	 -1.9710600000 
911.40 	 224.9749000 	 1.894800 	 -0.8819230000 	 -1.9738420000 
911.60 	 224.9749000 	 1.894825 	 -0.8802573000 	 -1.9725200000 
911.80 	 224.9718000 	 1.894850 	 -0.8785248000 	 -1.9696040000 
912.00 	 224.9718000 	 1.894875 	 -0.8818309000 	 -1.9729490000 
912.20 	 224.9702000 	 1.894900 	 -0.8806483000 	 -1.9717820000 
912.40 	 224.9670000 	 1.894925 	 -0.8784294000 	 -1.9696810000 
912.60 	 224.9686000 	 1.894925 	 -0.8811665000 	 -1.9723350000 
912.80 	 224.9718000 	 1.894950 	 -0.8802668000 	 -1.9724460000 
913.00 	 224.9749000 	 1.894975 	 -0.8780639000 	 -1.9697860000 
913.20 	 224.9813000 	 1.895000 	 -0.8812491000 	 -1.9725890000 
913.40 	 224.9829000 	 1.895000 	 -0.8803241000 	 -1.9721980000 
913.60 	 224.9877000 	 1.895000 	 -0.8775139000 	 -1.9692710000 
913.80 	 224.9877000 	 1.895025 	 -0.8808009000 	 -1.9715340000 
914.00 	 224.9861000 	 1.895025 	 -0.8802859000 	 -1.9719350000 
914.20 	 224.9829000 	 1.895075 	 -0.8774726000 	 -1.9689750000 
914.40 	 224.9829000 	 1.895050 	 -0.8806992000 	 -1.9711810000 
914.60 	 224.9797000 	 1.895050 	 -0.8806992000 	 -1.9722940000 
914.80 	 224.9797000 	 1.895075 	 -0.8775647000 	 -1.9691560000 
915.00 	 224.9797000 	 1.895075 	 -0.8797169000 	 -1.9709710000 
915.20 	 224.9797000 	 1.895125 	 -0.8806896000 	 -1.9723960000 
915.40 	 224.9829000 	 1.895100 	 -0.8783690000 	 -1.9694270000 
915.60 	 224.9829000 	 1.895100 	 -0.8797868000 	 -1.9708920000 
915.80 	 224.9893000 	 1.895125 	 -0.8813286000 	 -1.9724020000 
916.00 	 224.9908000 	 1.895125 	 -0.8773899000 	 -1.9696300000 
916.20 	 224.9988000 	 1.895175 	 -0.8791955000 	 -1.9708320000 
916.40 	 225.0036000 	 1.895150 	 -0.8812936000 	 -1.9726820000 
916.60 	 225.0036000 	 1.895150 	 -0.8780734000 	 -1.9699220000 
916.80 	 225.0067000 	 1.895150 	 -0.8792527000 	 -1.9703640000 
917.00 	 225.0036000 	 1.895150 	 -0.8815448000 	 -1.9728530000 
917.20 	 225.0067000 	 1.895150 	 -0.8783245000 	 -1.9703830000 
917.40 	 225.0083000 	 1.895150 	 -0.8789539000 	 -1.9704060000 
917.60 	 225.0147000 	 1.895150 	 -0.8815638000 	 -1.9733110000 
917.80 	 225.0179000 	 1.895150 	 -0.8787060000 	 -1.9707970000 
918.00 	 225.0226000 	 1.895150 	 -0.8786742000 	 -1.9704500000 
918.20 	 225.0258000 	 1.895150 	 -0.8816242000 	 -1.9733940000 
918.40 	 225.0226000 	 1.895150 	 -0.8787155000 	 -1.9712920000 
918.60 	 225.0179000 	 1.895150 	 -0.8785248000 	 -1.9704880000 
918.80 	 225.0147000 	 1.895150 	 -0.8816115000 	 -1.9734380000 
919.00 	 225.0147000 	 1.895150 	 -0.8790271000 	 -1.9715280000 
919.20 	 225.0147000 	 1.895150 	 -0.8787124000 	 -1.9705680000 
919.40 	 225.0163000 	 1.895150 	 -0.8815479000 	 -1.9736040000 
919.60 	 225.0163000 	 1.895125 	 -0.8790302000 	 -1.9708030000 
919.80 	 225.0147000 	 1.895100 	 -0.8781052000 	 -1.9697790000 
920.00 	 225.0147000 	 1.895100 	 -0.8814875000 	 -1.9727640000 
920.20 	 225.0131000 	 1.895100 	 -0.8794085000 	 -1.9714990000 
920.40 	 225.0115000 	 1.895100 	 -0.8780925000 	 -1.9696520000 
920.60 	 225.0115000 	 1.895100 	 -0.8811538000 	 -1.9726560000 
920.80 	 225.0099000 	 1.895100 	 -0.8797677000 	 -1.9721000000 
921.00 	 225.0115000 	 1.895100 	 -0.8776729000 	 -1.9696740000 
921.20 	 225.0067000 	 1.895100 	 -0.8809693000 	 -1.9722620000 
921.40 	 225.0067000 	 1.895100 	 -0.8801174000 	 -1.9721510000 
921.60 	 225.0036000 	 1.895100 	 -0.8776792000 	 -1.9696140000 
921.80 	 225.0036000 	 1.895100 	 -0.8805275000 	 -1.9719380000 
922.00 	 225.0020000 	 1.895100 	 -0.8805116000 	 -1.9723640000 
922.20 	 224.9956000 	 1.895100 	 -0.8776442000 	 -1.9697030000 
922.40 	 224.9988000 	 1.895100 	 -0.8802986000 	 -1.9719510000 
922.60 	 224.9988000 	 1.895100 	 -0.8808041000 	 -1.9728090000 
922.80 	 225.0036000 	 1.895100 	 -0.8776474000 	 -1.9698050000 
923.00 	 225.0036000 	 1.895100 	 -0.8802032000 	 -1.9718460000 
923.20 	 225.0052000 	 1.895100 	 -0.8809662000 	 -1.9727580000 
923.40 	 225.0036000 	 1.895100 	 -0.8778381000 	 -1.9700500000 
923.60 	 224.9988000 	 1.895100 	 -0.8800094000 	 -1.9715440000 
923.80 	 224.9956000 	 1.895100 	 -0.8811219000 	 -1.9729960000 
924.00 	 224.9908000 	 1.895100 	 -0.8777555000 	 -1.9700300000 
924.20 	 224.9877000 	 1.895100 	 -0.8796597000 	 -1.9711810000 
924.40 	 224.9877000 	 1.895100 	 -0.8813254000 	 -1.9732820000 
924.60 	 224.9845000 	 1.895100 	 -0.8778636000 	 -1.9703930000 
924.80 	 224.9829000 	 1.895100 	 -0.8792369000 	 -1.9709170000 
925.00 	 224.9829000 	 1.895100 	 -0.8812873000 	 -1.9730440000 
925.20 	 224.9797000 	 1.895100 	 -0.8784453000 	 -1.9709110000 
925.40 	 224.9797000 	 1.895100 	 -0.8786615000 	 -1.9704980000 
925.60 	 224.9797000 	 1.895100 	 -0.8815543000 	 -1.9732570000 
925.80 	 224.9797000 	 1.895100 	 -0.8787124000 	 -1.9709650000 
926.00 	 224.9797000 	 1.895100 	 -0.8782451000 	 -1.9700690000 
926.20 	 224.9749000 	 1.895100 	 -0.8813317000 	 -1.9728910000 
926.40 	 224.9749000 	 1.895100 	 -0.8793990000 	 -1.9715630000 
926.60 	 224.9718000 	 1.895100 	 -0.8777714000 	 -1.9697280000 
926.80 	 224.9718000 	 1.895125 	 -0.8807755000 	 -1.9723570000 
927.00 	 224.9670000 	 1.895150 	 -0.8798377000 	 -1.9718740000 
927.20 	 224.9670000 	 1.895175 	 -0.8774567000 	 -1.9694740000 
927.40 	 224.9670000 	 1.895200 	 -0.8804607000 	 -1.9720590000 
927.60 	 224.9670000 	 1.895225 	 -0.8801587000 	 -1.9721600000 
927.80 	 224.9718000 	 1.895225 	 -0.8773645000 	 -1.9694840000 
928.00 	 224.9718000 	 1.895275 	 -0.8802573000 	 -1.9716520000 
928.20 	 224.9734000 	 1.895275 	 -0.8803208000 	 -1.9724910000 
928.40 	 224.9718000 	 1.895300 	 -0.8772151000 	 -1.9695890000 
928.60 	 224.9734000 	 1.895325 	 -0.8796056000 	 -1.9711150000 
928.80 	 224.9749000 	 1.895325 	 -0.8806229000 	 -1.9728060000 
929.00 	 224.9781000 	 1.895375 	 -0.8773168000 	 -1.9697220000 
929.20 	 224.9797000 	 1.895375 	 -0.8792083000 	 -1.9709810000 
929.40 	 224.9829000 	 1.895400 	 -0.8807246000 	 -1.9727640000 
929.60 	 224.9877000 	 1.895425 	 -0.8773740000 	 -1.9699320000 
929.80 	 224.9908000 	 1.895400 	 -0.8797614000 	 -1.9706410000 
930.00 	 224.9924000 	 1.895400 	 -0.8818181000 	 -1.9727960000 
930.20 	 224.9956000 	 1.895400 	 -0.8785216000 	 -1.9700370000 
930.40 	 224.9988000 	 1.895400 	 -0.8799044000 	 -1.9708630000 
930.60 	 225.0067000 	 1.895400 	 -0.8819103000 	 -1.9728790000 
930.80 	 225.0099000 	 1.895400 	 -0.8785248000 	 -1.9700240000 
931.00 	 225.0147000 	 1.895400 	 -0.8797519000 	 -1.9705960000 
931.20 	 225.0179000 	 1.895400 	 -0.8819898000 	 -1.9728090000 
931.40 	 225.0195000 	 1.895400 	 -0.8787410000 	 -1.9701070000 
931.60 	 225.0226000 	 1.895400 	 -0.8796374000 	 -1.9705300000 
931.80 	 225.0226000 	 1.895400 	 -0.8820884000 	 -1.9730250000 
932.00 	 225.0226000 	 1.895400 	 -0.8793004000 	 -1.9706850000 
932.20 	 225.0179000 	 1.895400 	 -0.8790620000 	 -1.9697760000 
932.40 	 225.0147000 	 1.895400 	 -0.8819802000 	 -1.9727900000 
932.60 	 225.0147000 	 1.895400 	 -0.8798313000 	 -1.9711430000 
932.80 	 225.0115000 	 1.895400 	 -0.8787791000 	 -1.9696780000 
933.00 	 225.0147000 	 1.895400 	 -0.8819516000 	 -1.9726820000 
933.20 	 225.0147000 	 1.895400 	 -0.8798313000 	 -1.9710830000 
933.40 	 225.0147000 	 1.895400 	 -0.8784962000 	 -1.9696360000 
933.60 	 225.0115000 	 1.895400 	 -0.8819167000 	 -1.9724720000 
933.80 	 225.0115000 	 1.895400 	 -0.8799903000 	 -1.9714260000 
934.00 	 225.0067000 	 1.895400 	 -0.8783054000 	 -1.9694710000 
934.20 	 225.0067000 	 1.895400 	 -0.8815098000 	 -1.9723730000 
934.40 	 225.0036000 	 1.895400 	 -0.8802287000 	 -1.9717280000 
934.60 	 225.0036000 	 1.895400 	 -0.8781688000 	 -1.9694490000 
934.80 	 225.0036000 	 1.895400 	 -0.8815225000 	 -1.9722430000 
935.00 	 224.9988000 	 1.895400 	 -0.8806832000 	 -1.9720710000 
935.20 	 225.0020000 	 1.895400 	 -0.8782132000 	 -1.9693790000 
935.40 	 224.9988000 	 1.895400 	 -0.8812268000 	 -1.9719190000 
935.60 	 225.0020000 	 1.895400 	 -0.8808104000 	 -1.9722430000 
935.80 	 224.9988000 	 1.895400 	 -0.8779812000 	 -1.9694960000 
936.00 	 224.9988000 	 1.895400 	 -0.8810043000 	 -1.9716680000 
936.20 	 224.9988000 	 1.895400 	 -0.8811824000 	 -1.9722970000 
936.40 	 224.9988000 	 1.895400 	 -0.8781497000 	 -1.9694140000 
936.60 	 224.9988000 	 1.895400 	 -0.8808994000 	 -1.9716230000 
936.80 	 225.0036000 	 1.895400 	 -0.8814526000 	 -1.9724270000 
937.00 	 224.9988000 	 1.895400 	 -0.8781783000 	 -1.9696080000 
937.20 	 224.9988000 	 1.895400 	 -0.8808390000 	 -1.9714040000 
937.40 	 224.9956000 	 1.895400 	 -0.8813445000 	 -1.9725640000 
937.60 	 224.9908000 	 1.895400 	 -0.8780702000 	 -1.9694270000 
937.80 	 224.9829000 	 1.895400 	 -0.8805116000 	 -1.9712770000 
938.00 	 224.9829000 	 1.895400 	 -0.8814430000 	 -1.9727640000 
938.20 	 224.9829000 	 1.895400 	 -0.8782482000 	 -1.9698020000 
938.40 	 224.9813000 	 1.895400 	 -0.8799617000 	 -1.9708030000 
938.60 	 224.9797000 	 1.895400 	 -0.8816401000 	 -1.9728570000 
938.80 	 224.9797000 	 1.895400 	 -0.8783913000 	 -1.9700690000 
939.00 	 224.9829000 	 1.895400 	 -0.8797582000 	 -1.9706980000 
939.20 	 224.9797000 	 1.895400 	 -0.8818690000 	 -1.9728370000 
939.40 	 224.9797000 	 1.895400 	 -0.8786011000 	 -1.9700880000 
939.60 	 224.9797000 	 1.895400 	 -0.8794212000 	 -1.9703260000 
939.80 	 224.9749000 	 1.895400 	 -0.8818849000 	 -1.9729840000 
940.00 	 224.9749000 	 1.895400 	 -0.8789126000 	 -1.9705010000 
940.20 	 224.9749000 	 1.895425 	 -0.8791288000 	 -1.9700620000 
940.40 	 224.9749000 	 1.895425 	 -0.8813953000 	 -1.9728630000 
940.60 	 224.9749000 	 1.895450 	 -0.8785725000 	 -1.9709270000 
940.80 	 224.9749000 	 1.895475 	 -0.8780988000 	 -1.9698870000 
941.00 	 224.9749000 	 1.895500 	 -0.8812777000 	 -1.9728720000 
941.20 	 224.9718000 	 1.895525 	 -0.8790748000 	 -1.9707460000 
941.40 	 224.9749000 	 1.895525 	 -0.8788554000 	 -1.9700430000 
941.60 	 224.9781000 	 1.895550 	 -0.8820407000 	 -1.9730630000 
941.80 	 224.9797000 	 1.895575 	 -0.8801587000 	 -1.9717470000 
942.00 	 224.9829000 	 1.895575 	 -0.8786551000 	 -1.9699290000 
942.20 	 224.9861000 	 1.895600 	 -0.8821487000 	 -1.9729800000 
942.40 	 224.9877000 	 1.895625 	 -0.8809185000 	 -1.9718010000 
942.60 	 224.9877000 	 1.895600 	 -0.8782069000 	 -1.9698620000 
942.80 	 224.9877000 	 1.895600 	 -0.8815448000 	 -1.9726690000 
943.00 	 224.9908000 	 1.895625 	 -0.8785248000 	 -1.9719160000 
943.20 	 224.9956000 	 1.895650 	 -0.8765284000 	 -1.9696970000 
943.40 	 224.9988000 	 1.895650 	 -0.8794435000 	 -1.9724430000 
943.60 	 225.0036000 	 1.895650 	 -0.8815861000 	 -1.9723890000 
943.80 	 225.0036000 	 1.895650 	 -0.8791892000 	 -1.9697790000 
944.00 	 225.0067000 	 1.895650 	 -0.8822123000 	 -1.9722270000 
944.20 	 225.0115000 	 1.895650 	 -0.8822886000 	 -1.9728850000 
944.40 	 225.0115000 	 1.895650 	 -0.8792305000 	 -1.9699990000 
944.60 	 225.0115000 	 1.895650 	 -0.8820025000 	 -1.9720550000 
944.80 	 225.0115000 	 1.895650 	 -0.8825652000 	 -1.9730350000 
945.00 	 225.0115000 	 1.895650 	 -0.8794848000 	 -1.9701770000 
945.20 	 225.0147000 	 1.895650 	 -0.8814653000 	 -1.9716260000 
945.40 	 225.0115000 	 1.895650 	 -0.8824889000 	 -1.9732250000 
945.60 	 225.0115000 	 1.895650 	 -0.8793704000 	 -1.9700970000 
945.80 	 225.0067000 	 1.895650 	 -0.8813985000 	 -1.9714830000 
946.00 	 225.0036000 	 1.895650 	 -0.8829085000 	 -1.9733270000 
946.20 	 225.0036000 	 1.895650 	 -0.8797264000 	 -1.9705390000 
946.40 	 224.9988000 	 1.895650 	 -0.8806896000 	 -1.9710600000 
946.60 	 224.9988000 	 1.895650 	 -0.8829021000 	 -1.9733370000 
946.80 	 224.9956000 	 1.895650 	 -0.8797963000 	 -1.9705550000 
947.00 	 224.9956000 	 1.895650 	 -0.8806801000 	 -1.9709620000 
947.20 	 224.9940000 	 1.895650 	 -0.8830960000 	 -1.9732700000 
947.40 	 224.9908000 	 1.895650 	 -0.8799934000 	 -1.9709750000 
947.60 	 224.9908000 	 1.895650 	 -0.8805593000 	 -1.9707930000 
947.80 	 224.9908000 	 1.895650 	 -0.8832009000 	 -1.9734130000 
948.00 	 224.9908000 	 1.895650 	 -0.8799998000 	 -1.9709210000 
948.20 	 224.9877000 	 1.895650 	 -0.8807341000 	 -1.9708700000 
948.40 	 224.9877000 	 1.895650 	 -0.8832518000 	 -1.9734220000 
948.60 	 224.9829000 	 1.895650 	 -0.8801651000 	 -1.9711490000 
948.80 	 224.9877000 	 1.895650 	 -0.8803145000 	 -1.9706190000 
949.00 	 224.9877000 	 1.895650 	 -0.8832105000 	 -1.9735110000 
949.20 	 224.9877000 	 1.895650 	 -0.8803813000 	 -1.9713340000 
949.40 	 224.9908000 	 1.895650 	 -0.8802001000 	 -1.9705550000 
949.60 	 224.9956000 	 1.895650 	 -0.8832009000 	 -1.9733840000 
949.80 	 224.9956000 	 1.895650 	 -0.8804512000 	 -1.9711080000 
950.00 	 224.9956000 	 1.895650 	 -0.8802223000 	 -1.9704310000 
950.20 	 224.9908000 	 1.895650 	 -0.8832614000 	 -1.9732890000 
950.40 	 224.9877000 	 1.895650 	 -0.8804385000 	 -1.9714580000 
950.60 	 224.9829000 	 1.895650 	 -0.8798695000 	 -1.9704630000 
950.80 	 224.9797000 	 1.895675 	 -0.8829181000 	 -1.9739690000 
951.00 	 224.9797000 	 1.895700 	 -0.8807023000 	 -1.9723320000 
951.20 	 224.9797000 	 1.895725 	 -0.8799775000 	 -1.9713460000 
951.40 	 224.9797000 	 1.895700 	 -0.8820248000 	 -1.9742080000 
951.60 	 224.9829000 	 1.895700 	 -0.8795993000 	 -1.9725670000 
951.80 	 224.9797000 	 1.895725 	 -0.8789126000 	 -1.9709910000 
952.00 	 224.9797000 	 1.895750 	 -0.8822060000 	 -1.9739630000 
952.20 	 224.9797000 	 1.895750 	 -0.8800602000 	 -1.9727330000 
952.40 	 224.9829000 	 1.895750 	 -0.8787823000 	 -1.9699220000 
952.60 	 224.9829000 	 1.895750 	 -0.8820629000 	 -1.9729650000 
952.80 	 224.9829000 	 1.895775 	 -0.8800666000 	 -1.9718460000 
953.00 	 224.9877000 	 1.895800 	 -0.8783690000 	 -1.9699700000 
953.20 	 224.9877000 	 1.895825 	 -0.8819167000 	 -1.9729710000 
953.40 	 224.9877000 	 1.895800 	 -0.8810902000 	 -1.9719950000 
953.60 	 224.9861000 	 1.895800 	 -0.8794498000 	 -1.9699160000 
953.80 	 224.9829000 	 1.895825 	 -0.8825620000 	 -1.9728150000 
954.00 	 224.9829000 	 1.895850 	 -0.8814843000 	 -1.9726880000 
954.20 	 224.9829000 	 1.895850 	 -0.8792432000 	 -1.9701580000 
954.40 	 224.9829000 	 1.895850 	 -0.8829530000 	 -1.9735940000 
954.60 	 224.9877000 	 1.895850 	 -0.8820915000 	 -1.9732350000 
954.80 	 224.9877000 	 1.895875 	 -0.8795929000 	 -1.9708630000 
955.00 	 224.9940000 	 1.895900 	 -0.8827877000 	 -1.9734920000 
955.20 	 224.9956000 	 1.895900 	 -0.8820343000 	 -1.9731360000 
955.40 	 224.9988000 	 1.895900 	 -0.8799012000 	 -1.9709870000 
955.60 	 224.9972000 	 1.895900 	 -0.8832105000 	 -1.9736450000 
955.80 	 224.9988000 	 1.895900 	 -0.8822663000 	 -1.9734670000 
956.00 	 224.9988000 	 1.895900 	 -0.8798472000 	 -1.9710450000 
956.20 	 224.9988000 	 1.895900 	 -0.8830579000 	 -1.9734950000 
956.40 	 225.0036000 	 1.895900 	 -0.8819898000 	 -1.9733840000 
956.60 	 225.0036000 	 1.895900 	 -0.8798091000 	 -1.9710380000 
956.80 	 225.0083000 	 1.895900 	 -0.8828831000 	 -1.9734890000 
957.00 	 225.0115000 	 1.895900 	 -0.8823363000 	 -1.9735240000 
957.20 	 225.0147000 	 1.895900 	 -0.8797741000 	 -1.9710540000 
957.40 	 225.0147000 	 1.895900 	 -0.8828831000 	 -1.9735650000 
957.60 	 225.0115000 	 1.895900 	 -0.8823363000 	 -1.9737880000 
957.80 	 225.0115000 	 1.895900 	 -0.8798027000 	 -1.9709910000 
958.00 	 225.0115000 	 1.895900 	 -0.8825811000 	 -1.9732060000 
958.20 	 225.0115000 	 1.895900 	 -0.8828735000 	 -1.9737850000 
958.40 	 225.0115000 	 1.895900 	 -0.8797741000 	 -1.9710700000 
958.60 	 225.0099000 	 1.895900 	 -0.8820311000 	 -1.9726850000 
958.80 	 225.0115000 	 1.895900 	 -0.8831882000 	 -1.9742230000 
959.00 	 225.0115000 	 1.895900 	 -0.8799998000 	 -1.9712070000 
959.20 	 225.0147000 	 1.895900 	 -0.8818881000 	 -1.9724780000 
959.40 	 225.0147000 	 1.895900 	 -0.8830929000 	 -1.9741600000 
959.60 	 225.0147000 	 1.895900 	 -0.8802732000 	 -1.9713910000 
959.80 	 225.0147000 	 1.895900 	 -0.8817482000 	 -1.9722840000 
960.00 	 225.0115000 	 1.895900 	 -0.8835666000 	 -1.9743310000 
960.20 	 225.0067000 	 1.895900 	 -0.8804226000 	 -1.9716420000 
960.40 	 225.0036000 	 1.895900 	 -0.8813508000 	 -1.9719220000 
960.60 	 225.0036000 	 1.895900 	 -0.8836873000 	 -1.9743950000 
960.80 	 225.0067000 	 1.895900 	 -0.8808390000 	 -1.9721540000 
961.00 	 225.0067000 	 1.895900 	 -0.8809853000 	 -1.9717380000 
961.20 	 225.0115000 	 1.895900 	 -0.8835570000 	 -1.9743220000 
961.40 	 225.0147000 	 1.895900 	 -0.8808963000 	 -1.9720590000 
961.60 	 225.0147000 	 1.895900 	 -0.8807628000 	 -1.9715400000 
961.80 	 225.0147000 	 1.895900 	 -0.8835093000 	 -1.9743470000 
962.00 	 225.0147000 	 1.895900 	 -0.8811061000 	 -1.9724620000 
962.20 	 225.0115000 	 1.895900 	 -0.8806102000 	 -1.9713560000 
962.40 	 225.0083000 	 1.895900 	 -0.8835157000 	 -1.9743410000 
962.60 	 225.0067000 	 1.895900 	 -0.8810329000 	 -1.9723730000 
962.80 	 225.0099000 	 1.895900 	 -0.8806133000 	 -1.9714960000 
963.00 	 225.0067000 	 1.895900 	 -0.8835411000 	 -1.9742010000 
963.20 	 225.0067000 	 1.895900 	 -0.8813826000 	 -1.9727550000 
963.40 	 225.0067000 	 1.895900 	 -0.8803908000 	 -1.9713270000 
963.60 	 225.0036000 	 1.895900 	 -0.8835824000 	 -1.9741340000 
963.80 	 225.0036000 	 1.895900 	 -0.8811219000 	 -1.9726340000 
964.00 	 225.0036000 	 1.895900 	 -0.8803908000 	 -1.9712730000 
964.20 	 225.0036000 	 1.895900 	 -0.8834584000 	 -1.9740580000 
964.40 	 225.0036000 	 1.895900 	 -0.8813572000 	 -1.9727290000 
964.60 	 225.0036000 	 1.895900 	 -0.8802159000 	 -1.9712260000 
964.80 	 225.0036000 	 1.895900 	 -0.8832264000 	 -1.9741150000 
965.00 	 224.9988000 	 1.895900 	 -0.8815066000 	 -1.9728980000 
965.20 	 224.9988000 	 1.895900 	 -0.8799807000 	 -1.9710480000 
965.40 	 224.9956000 	 1.895900 	 -0.8833440000 	 -1.9737940000 
965.60 	 224.9908000 	 1.895900 	 -0.8819612000 	 -1.9731970000 
965.80 	 224.9877000 	 1.895900 	 -0.8799680000 	 -1.9710990000 
966.00 	 224.9845000 	 1.895900 	 -0.8832137000 	 -1.9736260000 
966.20 	 224.9829000 	 1.895900 	 -0.8820629000 	 -1.9734640000 
966.40 	 224.9813000 	 1.895900 	 -0.8797932000 	 -1.9709650000 
966.60 	 224.9829000 	 1.895900 	 -0.8827083000 	 -1.9735110000 
966.80 	 224.9797000 	 1.895900 	 -0.8826065000 	 -1.9737560000 
967.00 	 224.9797000 	 1.895900 	 -0.8797614000 	 -1.9710890000 
967.20 	 224.9749000 	 1.895900 	 -0.8823299000 	 -1.9731170000 
967.40 	 224.9749000 	 1.895900 	 -0.8828481000 	 -1.9739980000 
967.60 	 224.9718000 	 1.895900 	 -0.8798313000 	 -1.9710700000 
967.80 	 224.9702000 	 1.895900 	 -0.8823554000 	 -1.9730190000 
968.00 	 224.9670000 	 1.895925 	 -0.8830611000 	 -1.9741000000 
968.20 	 224.9638000 	 1.895950 	 -0.8799871000 	 -1.9712920000 
968.40 	 224.9638000 	 1.895975 	 -0.8819548000 	 -1.9726880000 
968.60 	 224.9606000 	 1.896000 	 -0.8831533000 	 -1.9742930000 
968.80 	 224.9575000 	 1.896025 	 -0.8796470000 	 -1.9709110000 
969.00 	 224.9559000 	 1.896050 	 -0.8815479000 	 -1.9721440000 
969.20 	 224.9591000 	 1.896075 	 -0.8828545000 	 -1.9739280000 
969.40 	 224.9638000 	 1.896100 	 -0.8797233000 	 -1.9711490000 
969.60 	 224.9670000 	 1.896125 	 -0.8815225000 	 -1.9724970000 
969.80 	 224.9718000 	 1.896175 	 -0.8829085000 	 -1.9741090000 
970.00 	 224.9749000 	 1.896175 	 -0.8802446000 	 -1.9713560000 
970.20 	 224.9749000 	 1.896175 	 -0.8817990000 	 -1.9726090000 
970.40 	 224.9797000 	 1.896225 	 -0.8831151000 	 -1.9743820000 
970.60 	 224.9877000 	 1.896200 	 -0.8802859000 	 -1.9712480000 
970.80 	 224.9908000 	 1.896225 	 -0.8813064000 	 -1.9721920000 
971.00 	 224.9956000 	 1.896250 	 -0.8833726000 	 -1.9744050000 
971.20 	 224.9988000 	 1.896250 	 -0.8799521000 	 -1.9710990000 
971.40 	 225.0036000 	 1.896250 	 -0.8806610000 	 -1.9715720000 
971.60 	 225.0067000 	 1.896250 	 -0.8831279000 	 -1.9740550000 
971.80 	 225.0115000 	 1.896250 	 -0.8801365000 	 -1.9717380000 
972.00 	 225.0147000 	 1.896250 	 -0.8804576000 	 -1.9714010000 
972.20 	 225.0226000 	 1.896250 	 -0.8832486000 	 -1.9742170000 
972.40 	 225.0258000 	 1.896250 	 -0.8803241000 	 -1.9719350000 
972.60 	 225.0306000 	 1.896250 	 -0.8802636000 	 -1.9712290000 
972.80 	 225.0306000 	 1.896250 	 -0.8832391000 	 -1.9742010000 
973.00 	 225.0306000 	 1.896250 	 -0.8809757000 	 -1.9724180000 
973.20 	 225.0306000 	 1.896250 	 -0.8799775000 	 -1.9710730000 
973.40 	 225.0258000 	 1.896200 	 -0.8831469000 	 -1.9740490000 
973.60 	 225.0258000 	 1.896200 	 -0.8809980000 	 -1.9727010000 
973.80 	 225.0258000 	 1.896150 	 -0.8799648000 	 -1.9709050000 
974.00 	 225.0258000 	 1.896150 	 -0.8831437000 	 -1.9736290000 
974.20 	 225.0258000 	 1.896125 	 -0.8814240000 	 -1.9727450000 
974.40 	 225.0258000 	 1.896100 	 -0.8795261000 	 -1.9705490000 
974.60 	 225.0258000 	 1.896075 	 -0.8828735000 	 -1.9733590000 
974.80 	 225.0258000 	 1.896050 	 -0.8818340000 	 -1.9730600000 
975.00 	 225.0226000 	 1.896050 	 -0.8794848000 	 -1.9706310000 
975.20 	 225.0226000 	 1.896050 	 -0.8828545000 	 -1.9733110000 
975.40 	 225.0179000 	 1.896025 	 -0.8822155000 	 -1.9737910000 
975.60 	 225.0147000 	 1.896000 	 -0.8796819000 	 -1.9709240000 
975.80 	 225.0131000 	 1.896000 	 -0.8826637000 	 -1.9732700000 
976.00 	 225.0115000 	 1.896000 	 -0.8824825000 	 -1.9737340000 
976.20 	 225.0115000 	 1.896000 	 -0.8795961000 	 -1.9708380000 
976.40 	 225.0067000 	 1.896000 	 -0.8822854000 	 -1.9728280000 
976.60 	 225.0115000 	 1.896000 	 -0.8825715000 	 -1.9738100000 
976.80 	 225.0099000 	 1.896000 	 -0.8795770000 	 -1.9709360000 
977.00 	 225.0067000 	 1.896000 	 -0.8820788000 	 -1.9727010000 
977.20 	 225.0115000 	 1.896000 	 -0.8830357000 	 -1.9741310000 
977.40 	 225.0147000 	 1.896000 	 -0.8798409000 	 -1.9710220000 
977.60 	 225.0147000 	 1.896000 	 -0.8818595000 	 -1.9723920000 
977.80 	 225.0179000 	 1.896000 	 -0.8829848000 	 -1.9739210000 
978.00 	 225.0179000 	 1.895975 	 -0.8798790000 	 -1.9711270000 
978.20 	 225.0147000 	 1.895950 	 -0.8817959000 	 -1.9723160000 
978.40 	 225.0131000 	 1.895950 	 -0.8831819000 	 -1.9741730000 
978.60 	 225.0115000 	 1.895950 	 -0.8799934000 	 -1.9715210000 
978.80 	 225.0099000 	 1.895950 	 -0.8813064000 	 -1.9720750000 
979.00 	 225.0067000 	 1.895950 	 -0.8832582000 	 -1.9741920000 
979.20 	 225.0067000 	 1.895950 	 -0.8799394000 	 -1.9715340000 
979.40 	 225.0036000 	 1.895950 	 -0.8808422000 	 -1.9717280000 
979.60 	 225.0036000 	 1.895950 	 -0.8833058000 	 -1.9742810000 
979.80 	 224.9988000 	 1.895950 	 -0.8802032000 	 -1.9716550000 
980.00 	 224.9988000 	 1.895950 	 -0.8809916000 	 -1.9718810000 
980.20 	 224.9956000 	 1.895950 	 -0.8833027000 	 -1.9742010000 
980.40 	 224.9908000 	 1.895950 	 -0.8803813000 	 -1.9718230000 
980.60 	 224.9877000 	 1.895950 	 -0.8806992000 	 -1.9715530000 
980.80 	 224.9877000 	 1.895950 	 -0.8835189000 	 -1.9743860000 
981.00 	 224.9829000 	 1.895950 	 -0.8807786000 	 -1.9722110000 
981.20 	 224.9877000 	 1.895950 	 -0.8802986000 	 -1.9712860000 
981.40 	 224.9877000 	 1.895950 	 -0.8835538000 	 -1.9740840000 
981.60 	 224.9908000 	 1.895950 	 -0.8814208000 	 -1.9726820000 
981.80 	 224.9908000 	 1.895950 	 -0.8799744000 	 -1.9710060000 
982.00 	 224.9940000 	 1.895950 	 -0.8833535000 	 -1.9737970000 
982.20 	 224.9956000 	 1.895950 	 -0.8818881000 	 -1.9732130000 
982.40 	 224.9956000 	 1.895950 	 -0.8799362000 	 -1.9709940000 
982.60 	 224.9956000 	 1.895950 	 -0.8833535000 	 -1.9738580000 
982.80 	 224.9956000 	 1.895950 	 -0.8818436000 	 -1.9731300000 
983.00 	 224.9956000 	 1.895950 	 -0.8798917000 	 -1.9708470000 
983.20 	 224.9972000 	 1.895950 	 -0.8830230000 	 -1.9735240000 
983.40 	 224.9988000 	 1.895950 	 -0.8821011000 	 -1.9732890000 
983.60 	 224.9988000 	 1.895950 	 -0.8797296000 	 -1.9708760000 
983.80 	 225.0036000 	 1.895950 	 -0.8831914000 	 -1.9735300000 
984.00 	 225.0036000 	 1.895950 	 -0.8821964000 	 -1.9733020000 
984.20 	 224.9988000 	 1.895950 	 -0.8797836000 	 -1.9708860000 
984.40 	 224.9956000 	 1.895950 	 -0.8827209000 	 -1.9733140000 
984.60 	 224.9893000 	 1.895950 	 -0.8822410000 	 -1.9733910000 
984.80 	 224.9829000 	 1.895950 	 -0.8798822000 	 -1.9710100000 
985.00 	 224.9813000 	 1.895950 	 -0.8828481000 	 -1.9733810000 
985.20 	 224.9797000 	 1.895950 	 -0.8821647000 	 -1.9735750000 
985.40 	 224.9749000 	 1.895950 	 -0.8796024000 	 -1.9708320000 
985.60 	 224.9749000 	 1.895950 	 -0.8826383000 	 -1.9731080000 
985.80 	 224.9749000 	 1.895950 	 -0.8825620000 	 -1.9737470000 
986.00 	 224.9749000 	 1.895975 	 -0.8797010000 	 -1.9708220000 
986.20 	 224.9749000 	 1.896000 	 -0.8819866000 	 -1.9727360000 
986.40 	 224.9749000 	 1.896000 	 -0.8825493000 	 -1.9738040000 
986.60 	 224.9749000 	 1.896050 	 -0.8794753000 	 -1.9711180000 
986.80 	 224.9749000 	 1.896050 	 -0.8814907000 	 -1.9724240000 
987.00 	 224.9718000 	 1.896075 	 -0.8828290000 	 -1.9740710000 
987.20 	 224.9670000 	 1.896100 	 -0.8796183000 	 -1.9713240000 
987.40 	 224.9638000 	 1.896125 	 -0.8811919000 	 -1.9719310000 
987.60 	 224.9638000 	 1.896150 	 -0.8832169000 	 -1.9742490000 
987.80 	 224.9638000 	 1.896150 	 -0.8797995000 	 -1.9715790000 
988.00 	 224.9638000 	 1.896175 	 -0.8808677000 	 -1.9719890000 
988.20 	 224.9670000 	 1.896200 	 -0.8829498000 	 -1.9745380000 
988.40 	 224.9734000 	 1.896225 	 -0.8798186000 	 -1.9717570000 
988.60 	 224.9749000 	 1.896250 	 -0.8808358000 	 -1.9719470000 
988.80 	 224.9797000 	 1.896250 	 -0.8831978000 	 -1.9744300000 
989.00 	 224.9749000 	 1.896250 	 -0.8803241000 	 -1.9720210000 
989.20 	 224.9749000 	 1.896275 	 -0.8803431000 	 -1.9714070000 
989.40 	 224.9718000 	 1.896325 	 -0.8831978000 	 -1.9742970000 
989.60 	 224.9670000 	 1.896325 	 -0.8805275000 	 -1.9720520000 
989.80 	 224.9670000 	 1.896325 	 -0.8801619000 	 -1.9714320000 
990.00 	 224.9670000 	 1.896375 	 -0.8830611000 	 -1.9744210000 
990.20 	 224.9670000 	 1.896375 	 -0.8808231000 	 -1.9726980000 
990.40 	 224.9718000 	 1.896425 	 -0.8799839000 	 -1.9713240000 
990.60 	 224.9734000 	 1.896425 	 -0.8827941000 	 -1.9740260000 
990.80 	 224.9749000 	 1.896425 	 -0.8809662000 	 -1.9730150000 
991.00 	 224.9797000 	 1.896475 	 -0.8794498000 	 -1.9712230000 
991.20 	 224.9797000 	 1.896475 	 -0.8821074000 	 -1.9735560000 
991.40 	 224.9829000 	 1.896475 	 -0.8789952000 	 -1.9731680000 
991.60 	 224.9829000 	 1.896525 	 -0.8773931000 	 -1.9711810000 
991.80 	 224.9877000 	 1.896500 	 -0.8805720000 	 -1.9738710000 
992.00 	 224.9908000 	 1.896500 	 -0.8792400000 	 -1.9732820000 
992.20 	 224.9988000 	 1.896500 	 -0.8772405000 	 -1.9712350000 
992.40 	 225.0067000 	 1.896500 	 -0.8803876000 	 -1.9737210000 
992.60 	 225.0147000 	 1.896500 	 -0.8798663000 	 -1.9739820000 
992.80 	 225.0226000 	 1.896500 	 -0.8771006000 	 -1.9711840000 
993.00 	 225.0226000 	 1.896500 	 -0.8801810000 	 -1.9734350000 
993.20 	 225.0258000 	 1.896500 	 -0.8798631000 	 -1.9739400000 
993.40 	 225.0258000 	 1.896500 	 -0.8769639000 	 -1.9712350000 
993.60 	 225.0258000 	 1.896500 	 -0.8797328000 	 -1.9732540000 
993.80 	 225.0258000 	 1.896500 	 -0.8799235000 	 -1.9741660000 
994.00 	 225.0258000 	 1.896500 	 -0.8769608000 	 -1.9713240000 
994.20 	 225.0226000 	 1.896500 	 -0.8794912000 	 -1.9729870000 
994.40 	 225.0195000 	 1.896475 	 -0.8802096000 	 -1.9742140000 
994.60 	 225.0179000 	 1.896450 	 -0.8767955000 	 -1.9714160000 
994.80 	 225.0147000 	 1.896450 	 -0.8795484000 	 -1.9729680000 
995.00 	 225.0115000 	 1.896450 	 -0.8801873000 	 -1.9744330000 
995.20 	 225.0115000 	 1.896450 	 -0.8769004000 	 -1.9715340000 
995.40 	 225.0099000 	 1.896450 	 -0.8791320000 	 -1.9727450000 
995.60 	 225.0067000 	 1.896450 	 -0.8802891000 	 -1.9743950000 
995.80 	 225.0067000 	 1.896450 	 -0.8771165000 	 -1.9715340000 
996.00 	 225.0067000 	 1.896450 	 -0.8787918000 	 -1.9724910000 
996.20 	 225.0067000 	 1.896450 	 -0.8803177000 	 -1.9745350000 
996.40 	 225.0036000 	 1.896450 	 -0.8771960000 	 -1.9716930000 
996.60 	 225.0067000 	 1.896450 	 -0.8788936000 	 -1.9724690000 
996.80 	 225.0036000 	 1.896450 	 -0.8806992000 	 -1.9746270000 
997.00 	 225.0067000 	 1.896450 	 -0.8772659000 	 -1.9716420000 
997.20 	 225.0067000 	 1.896450 	 -0.8785629000 	 -1.9723030000 
997.40 	 225.0067000 	 1.896450 	 -0.8804258000 	 -1.9745480000 
997.60 	 225.0067000 	 1.896450 	 -0.8771896000 	 -1.9717600000 
997.80 	 225.0067000 	 1.896450 	 -0.8786361000 	 -1.9723730000 
998.00 	 225.0036000 	 1.896450 	 -0.8805720000 	 -1.9745130000 
998.20 	 224.9988000 	 1.896450 	 -0.8773009000 	 -1.9718330000 
998.40 	 224.9956000 	 1.896450 	 -0.8784263000 	 -1.9720710000 
998.60 	 224.9908000 	 1.896450 	 -0.8805847000 	 -1.9745640000 
998.80 	 224.9908000 	 1.896450 	 -0.8775170000 	 -1.9720840000 
999.00 	 224.9877000 	 1.896450 	 -0.8780352000 	 -1.9718550000 
999.20 	 224.9877000 	 1.896450 	 -0.8807532000 	 -1.9745410000 
999.40 	 224.9829000 	 1.896450 	 -0.8775711000 	 -1.9722810000 
999.60 	 224.9829000 	 1.896450 	 -0.8779049000 	 -1.9715880000 
999.80 	 224.9797000 	 1.896450 	 -0.8806960000 	 -1.9744710000 
1000.00 	 224.9829000 	 1.896450 	 -0.8777968000 	 -1.9724910000 
1000.20 	 224.9829000 	 1.896450 	 -0.8778254000 	 -1.9716680000 
1000.40 	 224.9877000 	 1.896450 	 -0.8807119000 	 -1.9745790000 
1000.60 	 224.9908000 	 1.896450 	 -0.8780003000 	 -1.9726020000 
1000.80 	 224.9956000 	 1.896450 	 -0.8775552000 	 -1.9714770000 
1001.00 	 224.9956000 	 1.896450 	 -0.8806197000 	 -1.9743760000 
1001.20 	 224.9956000 	 1.896450 	 -0.8785407000 	 -1.9729840000 
1001.40 	 224.9908000 	 1.896450 	 -0.8772755000 	 -1.9713020000 
1001.60 	 224.9893000 	 1.896450 	 -0.8806705000 	 -1.9742680000 
1001.80 	 224.9829000 	 1.896450 	 -0.8785502000 	 -1.9731080000 
1002.00 	 224.9877000 	 1.896450 	 -0.8772818000 	 -1.9711910000 
1002.20 	 224.9861000 	 1.896450 	 -0.8805339000 	 -1.9741690000 
1002.40 	 224.9829000 	 1.896450 	 -0.8788808000 	 -1.9732670000 
1002.60 	 224.9829000 	 1.896450 	 -0.8770974000 	 -1.9712640000 
1002.80 	 224.9829000 	 1.896450 	 -0.8805084000 	 -1.9740900000 
1003.00 	 224.9829000 	 1.896450 	 -0.8791383000 	 -1.9735850000 
1003.20 	 224.9829000 	 1.896500 	 -0.8770688000 	 -1.9711050000 
1003.40 	 224.9829000 	 1.896500 	 -0.8800602000 	 -1.9735940000 
1003.60 	 224.9797000 	 1.896500 	 -0.8795579000 	 -1.9739720000 
1003.80 	 224.9797000 	 1.896500 	 -0.8769798000 	 -1.9712290000 
1004.00 	 224.9797000 	 1.896525 	 -0.8796723000 	 -1.9730920000 
1004.20 	 224.9797000 	 1.896550 	 -0.8801015000 	 -1.9744270000 
1004.40 	 224.9829000 	 1.896575 	 -0.8771133000 	 -1.9715690000 
1004.60 	 224.9829000 	 1.896550 	 -0.8800411000 	 -1.9725830000 
1004.80 	 224.9829000 	 1.896550 	 -0.8817387000 	 -1.9744400000 
1005.00 	 224.9829000 	 1.896575 	 -0.8782578000 	 -1.9718070000 
1005.20 	 224.9829000 	 1.896600 	 -0.8796056000 	 -1.9723540000 
1005.40 	 224.9797000 	 1.896625 	 -0.8817609000 	 -1.9746240000 
1005.60 	 224.9749000 	 1.896600 	 -0.8810202000 	 -1.9718840000 
1005.80 	 224.9718000 	 1.896625 	 -0.8817291000 	 -1.9722490000 
1006.00 	 224.9718000 	 1.896625 	 -0.8838908000 	 -1.9749010000 
1006.20 	 224.9670000 	 1.896675 	 -0.8809757000 	 -1.9724150000 
1006.40 	 224.9670000 	 1.896675 	 -0.8813127000 	 -1.9722560000 
1006.60 	 224.9718000 	 1.896725 	 -0.8839862000 	 -1.9748590000 
1006.80 	 224.9749000 	 1.896725 	 -0.8815384000 	 -1.9725290000 
1007.00 	 224.9781000 	 1.896725 	 -0.8815098000 	 -1.9719660000 
1007.20 	 224.9797000 	 1.896775 	 -0.8844471000 	 -1.9746810000 
1007.40 	 224.9829000 	 1.896750 	 -0.8814653000 	 -1.9726790000 
1007.60 	 224.9861000 	 1.896775 	 -0.8805625000 	 -1.9716420000 
1007.80 	 224.9908000 	 1.896800 	 -0.8834203000 	 -1.9744940000 
1008.00 	 224.9956000 	 1.896825 	 -0.8813190000 	 -1.9728690000 
1008.20 	 224.9988000 	 1.896800 	 -0.8794117000 	 -1.9713400000 
1008.40 	 225.0036000 	 1.896800 	 -0.8825906000 	 -1.9742200000 
1008.60 	 225.0036000 	 1.896800 	 -0.8808994000 	 -1.9732350000 
1008.80 	 225.0052000 	 1.896800 	 -0.8791383000 	 -1.9712770000 
1009.00 	 225.0067000 	 1.896800 	 -0.8823903000 	 -1.9738230000 
1009.20 	 225.0067000 	 1.896800 	 -0.8811696000 	 -1.9736290000 
1009.40 	 225.0067000 	 1.896800 	 -0.8790620000 	 -1.9713080000 
1009.60 	 225.0067000 	 1.896800 	 -0.8822823000 	 -1.9738930000 
1009.80 	 225.0067000 	 1.896800 	 -0.8812904000 	 -1.9737590000 
1010.00 	 225.0067000 	 1.896800 	 -0.8790843000 	 -1.9711720000 
1010.20 	 225.0067000 	 1.896800 	 -0.8821805000 	 -1.9737210000 
1010.40 	 225.0067000 	 1.896800 	 -0.8815511000 	 -1.9738520000 
1010.60 	 225.0067000 	 1.896800 	 -0.8790620000 	 -1.9711840000 
1010.80 	 225.0067000 	 1.896800 	 -0.8821265000 	 -1.9737180000 
1011.00 	 225.0067000 	 1.896800 	 -0.8816974000 	 -1.9737430000 
1011.20 	 225.0067000 	 1.896800 	 -0.8791129000 	 -1.9712640000 
1011.40 	 225.0115000 	 1.896800 	 -0.8819644000 	 -1.9733210000 
1011.60 	 225.0115000 	 1.896800 	 -0.8822028000 	 -1.9742300000 
1011.80 	 225.0115000 	 1.896800 	 -0.8791701000 	 -1.9712670000 
1012.00 	 225.0115000 	 1.896800 	 -0.8814843000 	 -1.9730310000 
1012.20 	 225.0115000 	 1.896800 	 -0.8823331000 	 -1.9743760000 
1012.40 	 225.0115000 	 1.896800 	 -0.8792496000 	 -1.9714670000 
1012.60 	 225.0115000 	 1.896800 	 -0.8812873000 	 -1.9726470000 
1012.80 	 225.0115000 	 1.896800 	 -0.8827559000 	 -1.9744840000 
1013.00 	 225.0115000 	 1.896800 	 -0.8793958000 	 -1.9714700000 
1013.20 	 225.0115000 	 1.896800 	 -0.8812904000 	 -1.9726370000 
1013.40 	 225.0067000 	 1.896800 	 -0.8827750000 	 -1.9744680000 
1013.60 	 225.0052000 	 1.896800 	 -0.8794053000 	 -1.9716610000 
1013.80 	 224.9988000 	 1.896800 	 -0.8811505000 	 -1.9726120000 
1014.00 	 224.9988000 	 1.896800 	 -0.8826701000 	 -1.9745250000 
1014.20 	 224.9908000 	 1.896800 	 -0.8795293000 	 -1.9717600000 
1014.40 	 224.9956000 	 1.896800 	 -0.8811252000 	 -1.9725130000 
1014.60 	 224.9956000 	 1.896800 	 -0.8828068000 	 -1.9744940000 
1014.80 	 224.9956000 	 1.896800 	 -0.8794848000 	 -1.9717600000 
1015.00 	 224.9908000 	 1.896800 	 -0.8808390000 	 -1.9722050000 
1015.20 	 224.9924000 	 1.896800 	 -0.8830039000 	 -1.9745760000 
1015.40 	 224.9956000 	 1.896800 	 -0.8795643000 	 -1.9718110000 
1015.60 	 224.9956000 	 1.896800 	 -0.8803368000 	 -1.9721790000 
1015.80 	 224.9956000 	 1.896800 	 -0.8821933000 	 -1.9746840000 
1016.00 	 224.9956000 	 1.896800 	 -0.8792369000 	 -1.9721950000 
1016.20 	 224.9956000 	 1.896800 	 -0.8799807000 	 -1.9718930000 
1016.40 	 224.9908000 	 1.896800 	 -0.8825143000 	 -1.9745410000 
1016.60 	 224.9908000 	 1.896800 	 -0.8794022000 	 -1.9721790000 
1016.80 	 224.9908000 	 1.896800 	 -0.8796692000 	 -1.9718490000 
1017.00 	 224.9908000 	 1.896800 	 -0.8825016000 	 -1.9746180000 
1017.20 	 224.9908000 	 1.896800 	 -0.8797741000 	 -1.9724880000 
1017.40 	 224.9829000 	 1.896800 	 -0.8795007000 	 -1.9716550000 
1017.60 	 224.9797000 	 1.896800 	 -0.8824698000 	 -1.9744240000 
1017.80 	 224.9749000 	 1.896800 	 -0.8802064000 	 -1.9731270000 
1018.00 	 224.9749000 	 1.896825 	 -0.8787155000 	 -1.9713530000 
1018.20 	 224.9749000 	 1.896850 	 -0.8821233000 	 -1.9740930000 
1018.40 	 224.9749000 	 1.896875 	 -0.8804544000 	 -1.9734260000 
1018.60 	 224.9813000 	 1.896900 	 -0.8786233000 	 -1.9711650000 
1018.80 	 224.9829000 	 1.896925 	 -0.8818023000 	 -1.9737940000 
1019.00 	 224.9877000 	 1.896900 	 -0.8823490000 	 -1.9736420000 
1019.20 	 224.9877000 	 1.896900 	 -0.8799680000 	 -1.9712320000 
1019.40 	 224.9908000 	 1.896900 	 -0.8829689000 	 -1.9734410000 
1019.60 	 224.9908000 	 1.896900 	 -0.8829848000 	 -1.9741540000 
1019.80 	 224.9908000 	 1.896900 	 -0.8798663000 	 -1.9712510000 
1020.00 	 224.9956000 	 1.896900 	 -0.8827432000 	 -1.9732980000 
1020.20 	 224.9988000 	 1.896900 	 -0.8829753000 	 -1.9740900000 
1020.40 	 225.0036000 	 1.896900 	 -0.8799585000 	 -1.9712640000 
1020.60 	 225.0067000 	 1.896900 	 -0.8823299000 	 -1.9728570000 
1020.80 	 225.0067000 	 1.896900 	 -0.8830897000 	 -1.9743760000 
1021.00 	 225.0099000 	 1.896900 	 -0.8800220000 	 -1.9714010000 
1021.20 	 225.0067000 	 1.896900 	 -0.8818786000 	 -1.9725640000 
1021.40 	 225.0036000 	 1.896900 	 -0.8835443000 	 -1.9743860000 
1021.60 	 225.0036000 	 1.896900 	 -0.8804290000 	 -1.9717410000 
1021.80 	 225.0036000 	 1.896900 	 -0.8812777000 	 -1.9720870000 
1022.00 	 224.9988000 	 1.896900 	 -0.8836015000 	 -1.9744870000 
1022.20 	 224.9988000 	 1.896900 	 -0.8804290000 	 -1.9717440000 
1022.40 	 224.9972000 	 1.896900 	 -0.8813159000 	 -1.9721480000 
1022.60 	 224.9972000 	 1.896900 	 -0.8836651000 	 -1.9746270000 
1022.80 	 224.9956000 	 1.896900 	 -0.8805084000 	 -1.9721480000 
1023.00 	 224.9956000 	 1.896900 	 -0.8808677000 	 -1.9719280000 
1023.20 	 224.9924000 	 1.896900 	 -0.8836015000 	 -1.9747130000 
1023.40 	 224.9908000 	 1.896900 	 -0.8806419000 	 -1.9722240000 
1023.60 	 224.9877000 	 1.896900 	 -0.8808963000 	 -1.9718770000 
1023.80 	 224.9829000 	 1.896925 	 -0.8831851000 	 -1.9745100000 
1024.00 	 224.9829000 	 1.896950 	 -0.8804734000 	 -1.9724180000 
1024.20 	 224.9829000 	 1.896950 	 -0.8806324000 	 -1.9718170000 
1024.40 	 224.9829000 	 1.896950 	 -0.8841546000 	 -1.9737560000 
1024.60 	 224.9845000 	 1.896950 	 -0.8815289000 	 -1.9717180000 
1024.80 	 224.9877000 	 1.896975 	 -0.8810584000 	 -1.9711720000 
1025.00 	 224.9845000 	 1.897000 	 -0.8839257000 	 -1.9739180000 
1025.20 	 224.9829000 	 1.897000 	 -0.8806705000 	 -1.9717440000 
1025.40 	 224.9829000 	 1.897000 	 -0.8808899000 	 -1.9709490000 
1025.60 	 224.9829000 	 1.897025 	 -0.8837318000 	 -1.9738200000 
1025.80 	 224.9829000 	 1.897025 	 -0.8813826000 	 -1.9718770000 
1026.00 	 224.9861000 	 1.897050 	 -0.8804734000 	 -1.9705390000 
1026.20 	 224.9829000 	 1.897050 	 -0.8837573000 	 -1.9735340000 
1026.40 	 224.9829000 	 1.897050 	 -0.8796279000 	 -1.9729580000 
1026.60 	 224.9797000 	 1.897050 	 -0.8785152000 	 -1.9712960000 
1026.80 	 224.9829000 	 1.897075 	 -0.8815829000 	 -1.9741310000 
1027.00 	 224.9829000 	 1.897100 	 -0.8799140000 	 -1.9733020000 
1027.20 	 224.9877000 	 1.897125 	 -0.8783181000 	 -1.9712640000 
1027.40 	 224.9908000 	 1.897100 	 -0.8838145000 	 -1.9734990000 
1027.60 	 224.9956000 	 1.897100 	 -0.8828354000 	 -1.9734350000 
1027.80 	 225.0036000 	 1.897100 	 -0.8803590000 	 -1.9708440000 
1028.00 	 225.0099000 	 1.897100 	 -0.8834108000 	 -1.9734220000 
1028.20 	 225.0147000 	 1.897100 	 -0.8828862000 	 -1.9734950000 
1028.40 	 225.0147000 	 1.897100 	 -0.8803495000 	 -1.9709970000 
1028.60 	 225.0147000 	 1.897100 	 -0.8833949000 	 -1.9734130000 
1028.80 	 225.0147000 	 1.897100 	 -0.8831533000 	 -1.9737120000 
1029.00 	 225.0115000 	 1.897100 	 -0.8802668000 	 -1.9709910000 
1029.20 	 225.0052000 	 1.897100 	 -0.8830166000 	 -1.9730850000 
1029.40 	 225.0036000 	 1.897100 	 -0.8834394000 	 -1.9740260000 
1029.60 	 224.9988000 	 1.897100 	 -0.8804544000 	 -1.9712100000 
1029.80 	 224.9956000 	 1.897100 	 -0.8828704000 	 -1.9728690000 
1030.00 	 224.9956000 	 1.897100 	 -0.8835793000 	 -1.9741600000 
1030.20 	 224.9956000 	 1.897100 	 -0.8804862000 	 -1.9713080000 
1030.40 	 224.9956000 	 1.897100 	 -0.8823745000 	 -1.9726150000 
1030.60 	 224.9988000 	 1.897100 	 -0.8837001000 	 -1.9742840000 
1030.80 	 225.0036000 	 1.897100 	 -0.8803622000 	 -1.9713460000 
1031.00 	 225.0036000 	 1.897100 	 -0.8820915000 	 -1.9722270000 
1031.20 	 224.9988000 	 1.897100 	 -0.8837478000 	 -1.9743000000 
1031.40 	 224.9956000 	 1.897100 	 -0.8806928000 	 -1.9716520000 
1031.60 	 224.9908000 	 1.897100 	 -0.8813477000 	 -1.9718040000 
1031.80 	 224.9877000 	 1.897100 	 -0.8839099000 	 -1.9742770000 
1032.00 	 224.9829000 	 1.897100 	 -0.8810489000 	 -1.9721320000 
1032.20 	 224.9829000 	 1.897100 	 -0.8809884000 	 -1.9714990000 
1032.40 	 224.9877000 	 1.897100 	 -0.8839257000 	 -1.9742930000 
1032.60 	 224.9877000 	 1.897100 	 -0.8812873000 	 -1.9722330000 
1032.80 	 224.9908000 	 1.897125 	 -0.8806260000 	 -1.9715090000 
1033.00 	 224.9908000 	 1.897150 	 -0.8835506000 	 -1.9743980000 
1033.20 	 224.9956000 	 1.897175 	 -0.8810742000 	 -1.9725610000 
1033.40 	 224.9924000 	 1.897150 	 -0.8806388000 	 -1.9713850000 
1033.60 	 224.9908000 	 1.897150 	 -0.8831246000 	 -1.9743250000 
1033.80 	 224.9908000 	 1.897150 	 -0.8810361000 	 -1.9729900000 
1034.00 	 224.9908000 	 1.897150 	 -0.8798218000 	 -1.9712890000 
1034.20 	 224.9908000 	 1.897150 	 -0.8829721000 	 -1.9742230000 
1034.40 	 224.9908000 	 1.897150 	 -0.8816020000 	 -1.9733460000 
1034.60 	 224.9940000 	 1.897150 	 -0.8797868000 	 -1.9713050000 
1034.80 	 224.9908000 	 1.897150 	 -0.8829689000 	 -1.9741690000 
1035.00 	 224.9908000 	 1.897150 	 -0.8815129000 	 -1.9732920000 
1035.20 	 224.9877000 	 1.897150 	 -0.8796628000 	 -1.9712770000 
1035.40 	 224.9877000 	 1.897150 	 -0.8828163000 	 -1.9736450000 
1035.60 	 224.9877000 	 1.897150 	 -0.8820851000 	 -1.9737560000 
1035.80 	 224.9877000 	 1.897150 	 -0.8794785000 	 -1.9712230000 
1036.00 	 224.9877000 	 1.897150 	 -0.8824825000 	 -1.9734410000 
1036.20 	 224.9829000 	 1.897150 	 -0.8822663000 	 -1.9740170000 
1036.40 	 224.9829000 	 1.897175 	 -0.8789985000 	 -1.9713270000 
1036.60 	 224.9797000 	 1.897175 	 -0.8815925000 	 -1.9732130000 
1036.80 	 224.9797000 	 1.897225 	 -0.8819421000 	 -1.9741410000 
1037.00 	 224.9749000 	 1.897200 	 -0.8802446000 	 -1.9706730000 
1037.20 	 224.9718000 	 1.897225 	 -0.8822187000 	 -1.9722430000 
1037.40 	 224.9718000 	 1.897250 	 -0.8833058000 	 -1.9737090000 
1037.60 	 224.9718000 	 1.897275 	 -0.8798822000 	 -1.9707460000 
1037.80 	 224.9781000 	 1.897300 	 -0.8818690000 	 -1.9719510000 
1038.00 	 224.9829000 	 1.897325 	 -0.8835824000 	 -1.9740770000 
1038.20 	 224.9908000 	 1.897300 	 -0.8801365000 	 -1.9706600000 
1038.40 	 224.9924000 	 1.897300 	 -0.8814080000 	 -1.9713340000 
1038.60 	 224.9956000 	 1.897300 	 -0.8835919000 	 -1.9736800000 
1038.80 	 224.9956000 	 1.897300 	 -0.8803336000 	 -1.9709140000 
1039.00 	 224.9924000 	 1.897300 	 -0.8811219000 	 -1.9712130000 
1039.20 	 224.9908000 	 1.897300 	 -0.8835761000 	 -1.9736610000 
1039.40 	 224.9908000 	 1.897300 	 -0.8803844000 	 -1.9710920000 
1039.60 	 224.9908000 	 1.897300 	 -0.8808677000 	 -1.9707710000 
1039.80 	 224.9908000 	 1.897300 	 -0.8837001000 	 -1.9736480000 
1040.00 	 224.9908000 	 1.897300 	 -0.8808168000 	 -1.9713660000 
1040.20 	 224.9908000 	 1.897300 	 -0.8808931000 	 -1.9708350000 
1040.40 	 224.9908000 	 1.897300 	 -0.8834934000 	 -1.9736160000 
1040.60 	 224.9908000 	 1.897300 	 -0.8810902000 	 -1.9717660000 
1040.80 	 224.9877000 	 1.897300 	 -0.8802478000 	 -1.9704370000 
1041.00 	 224.9877000 	 1.897325 	 -0.8833821000 	 -1.9734640000 
1041.20 	 224.9877000 	 1.897325 	 -0.8808708000 	 -1.9721950000 
1041.40 	 224.9877000 	 1.897350 	 -0.8797073000 	 -1.9705960000 
1041.60 	 224.9908000 	 1.897375 	 -0.8829848000 	 -1.9732820000 
1041.80 	 224.9940000 	 1.897350 	 -0.8806356000 	 -1.9723320000 
1042.00 	 224.9988000 	 1.897350 	 -0.8789444000 	 -1.9703830000 
1042.20 	 225.0036000 	 1.897350 	 -0.8821328000 	 -1.9732860000 
1042.40 	 225.0036000 	 1.897350 	 -0.8809821000 	 -1.9726630000 
1042.60 	 225.0036000 	 1.897350 	 -0.8788331000 	 -1.9702180000 
1042.80 	 225.0036000 	 1.897350 	 -0.8820756000 	 -1.9729520000 
1043.00 	 225.0004000 	 1.897350 	 -0.8814335000 	 -1.9730890000 
1043.20 	 224.9956000 	 1.897350 	 -0.8787314000 	 -1.9703580000 
1043.40 	 224.9924000 	 1.897350 	 -0.8817005000 	 -1.9725670000 
1043.60 	 224.9908000 	 1.897350 	 -0.8817227000 	 -1.9733110000 
1043.80 	 224.9908000 	 1.897350 	 -0.8786678000 	 -1.9705930000 
1044.00 	 224.9908000 	 1.897350 	 -0.8811283000 	 -1.9722300000 
1044.20 	 224.9877000 	 1.897350 	 -0.8820502000 	 -1.9734670000 
1044.40 	 224.9877000 	 1.897350 	 -0.8788459000 	 -1.9705360000 
1044.60 	 224.9877000 	 1.897350 	 -0.8808899000 	 -1.9718680000 
1044.80 	 224.9829000 	 1.897375 	 -0.8823712000 	 -1.9734480000 
1045.00 	 224.9797000 	 1.897400 	 -0.8791351000 	 -1.9705200000 
1045.20 	 224.9797000 	 1.897425 	 -0.8807437000 	 -1.9715720000 
1045.40 	 224.9797000 	 1.897400 	 -0.8836969000 	 -1.9738520000 
1045.60 	 224.9749000 	 1.897425 	 -0.8800157000 	 -1.9713400000 
1045.80 	 224.9749000 	 1.897425 	 -0.8813826000 	 -1.9714480000 
1046.00 	 224.9781000 	 1.897450 	 -0.8833726000 	 -1.9736990000 
1046.20 	 224.9797000 	 1.897475 	 -0.8801110000 	 -1.9710320000 
1046.40 	 224.9861000 	 1.897475 	 -0.8803971000 	 -1.9711650000 
1046.60 	 224.9829000 	 1.897500 	 -0.8827178000 	 -1.9737690000 
1046.80 	 224.9877000 	 1.897500 	 -0.8803685000 	 -1.9710730000 
1047.00 	 224.9877000 	 1.897500 	 -0.8804989000 	 -1.9713820000 
1047.20 	 224.9877000 	 1.897525 	 -0.8830039000 	 -1.9738550000 
1047.40 	 224.9877000 	 1.897525 	 -0.8797836000 	 -1.9716360000 
1047.60 	 224.9908000 	 1.897550 	 -0.8800284000 	 -1.9712260000 
1047.80 	 224.9908000 	 1.897550 	 -0.8827972000 	 -1.9740840000 
1048.00 	 224.9956000 	 1.897550 	 -0.8805847000 	 -1.9726180000 
1048.20 	 224.9988000 	 1.897550 	 -0.8799871000 	 -1.9714900000 
1048.40 	 224.9988000 	 1.897550 	 -0.8830547000 	 -1.9743120000 
1048.60 	 225.0036000 	 1.897550 	 -0.8811061000 	 -1.9731240000 
1048.80 	 225.0067000 	 1.897550 	 -0.8796183000 	 -1.9712100000 
1049.00 	 225.0099000 	 1.897550 	 -0.8828068000 	 -1.9740200000 
1049.20 	 225.0115000 	 1.897550 	 -0.8814907000 	 -1.9734290000 
1049.40 	 225.0115000 	 1.897550 	 -0.8794658000 	 -1.9712800000 
1049.60 	 225.0147000 	 1.897550 	 -0.8827083000 	 -1.9738130000 
1049.80 	 225.0147000 	 1.897550 	 -0.8820629000 	 -1.9738320000 
1050.00 	 225.0163000 	 1.897550 	 -0.8795802000 	 -1.9712130000 
1050.20 	 225.0179000 	 1.897550 	 -0.8825207000 	 -1.9734130000 
1050.40 	 225.0179000 	 1.897550 	 -0.8825271000 	 -1.9740800000 
1050.60 	 225.0179000 	 1.897550 	 -0.8794562000 	 -1.9711690000 
1050.80 	 225.0179000 	 1.897550 	 -0.8815988000 	 -1.9726430000 
1051.00 	 225.0179000 	 1.897550 	 -0.8827241000 	 -1.9744970000 
1051.20 	 225.0131000 	 1.897550 	 -0.8794689000 	 -1.9714100000 
1051.40 	 225.0067000 	 1.897550 	 -0.8814366000 	 -1.9726500000 
1051.60 	 225.0036000 	 1.897550 	 -0.8831246000 	 -1.9745350000 
1051.80 	 225.0036000 	 1.897550 	 -0.8797137000 	 -1.9716170000 
1052.00 	 225.0036000 	 1.897550 	 -0.8812014000 	 -1.9722330000 
1052.20 	 225.0067000 	 1.897550 	 -0.8832582000 	 -1.9745410000 
1052.40 	 225.0067000 	 1.897550 	 -0.8802159000 	 -1.9721790000 
1052.60 	 225.0067000 	 1.897550 	 -0.8804067000 	 -1.9717090000 
1052.80 	 225.0067000 	 1.897550 	 -0.8833694000 	 -1.9745410000 
1053.00 	 225.0020000 	 1.897550 	 -0.8805497000 	 -1.9725130000 
1053.20 	 224.9988000 	 1.897550 	 -0.8802541000 	 -1.9714900000 
1053.40 	 224.9908000 	 1.897550 	 -0.8833027000 	 -1.9744870000 
1053.60 	 224.9908000 	 1.897550 	 -0.8808072000 	 -1.9726240000 
1053.80 	 224.9908000 	 1.897550 	 -0.8799617000 	 -1.9713690000 
1054.00 	 224.9956000 	 1.897550 	 -0.8831533000 	 -1.9742550000 
1054.20 	 224.9988000 	 1.897550 	 -0.8812428000 	 -1.9731810000 
1054.40 	 225.0036000 	 1.897550 	 -0.8798917000 	 -1.9712610000 
1054.60 	 225.0067000 	 1.897550 	 -0.8830547000 	 -1.9741660000 
1054.80 	 225.0052000 	 1.897550 	 -0.8815606000 	 -1.9733680000 
1055.00 	 225.0036000 	 1.897550 	 -0.8796692000 	 -1.9711840000 
1055.20 	 225.0036000 	 1.897550 	 -0.8827050000 	 -1.9738990000 
1055.40 	 224.9988000 	 1.897550 	 -0.8818658000 	 -1.9738450000 
1055.60 	 224.9988000 	 1.897550 	 -0.8795166000 	 -1.9711490000 
1055.80 	 224.9988000 	 1.897550 	 -0.8823903000 	 -1.9736770000 
1056.00 	 225.0004000 	 1.897550 	 -0.8819580000 	 -1.9739440000 
1056.20 	 224.9988000 	 1.897550 	 -0.8794149000 	 -1.9711940000 
1056.40 	 224.9988000 	 1.897550 	 -0.8822727000 	 -1.9732700000 
1056.60 	 224.9988000 	 1.897550 	 -0.8823459000 	 -1.9741980000 
1056.80 	 224.9972000 	 1.897550 	 -0.8792750000 	 -1.9712510000 
1057.00 	 224.9956000 	 1.897550 	 -0.8818595000 	 -1.9728660000 
1057.20 	 224.9956000 	 1.897550 	 -0.8826923000 	 -1.9743160000 
1057.40 	 224.9908000 	 1.897550 	 -0.8795102000 	 -1.9714900000 
1057.60 	 224.9908000 	 1.897550 	 -0.8813858000 	 -1.9726850000 
1057.80 	 224.9908000 	 1.897550 	 -0.8829244000 	 -1.9744940000 
1058.00 	 224.9908000 	 1.897550 	 -0.8799458000 	 -1.9716520000 
1058.20 	 224.9908000 	 1.897550 	 -0.8812268000 	 -1.9724020000 
1058.40 	 224.9877000 	 1.897550 	 -0.8831310000 	 -1.9745000000 
1058.60 	 224.9861000 	 1.897550 	 -0.8797614000 	 -1.9719030000 
1058.80 	 224.9829000 	 1.897550 	 -0.8808422000 	 -1.9720400000 
1059.00 	 224.9813000 	 1.897550 	 -0.8830706000 	 -1.9746490000 
1059.20 	 224.9797000 	 1.897550 	 -0.8802223000 	 -1.9722970000 
1059.40 	 224.9797000 	 1.897550 	 -0.8802001000 	 -1.9715600000 
1059.60 	 224.9797000 	 1.897550 	 -0.8831437000 	 -1.9744490000 
1059.80 	 224.9797000 	 1.897550 	 -0.8805339000 	 -1.9725640000 
1060.00 	 224.9797000 	 1.897550 	 -0.8803463000 	 -1.9716100000 
1060.20 	 224.9829000 	 1.897550 	 -0.8829944000 	 -1.9744520000 
1060.40 	 224.9813000 	 1.897550 	 -0.8806324000 	 -1.9726980000 
1060.60 	 224.9829000 	 1.897550 	 -0.8800602000 	 -1.9714070000 
1060.80 	 224.9829000 	 1.897575 	 -0.8833218000 	 -1.9744300000 
1061.00 	 224.9829000 	 1.897600 	 -0.8811474000 	 -1.9729740000 
1061.20 	 224.9877000 	 1.897600 	 -0.8800411000 	 -1.9714450000 
1061.40 	 224.9877000 	 1.897600 	 -0.8839194000 	 -1.9744010000 
1061.60 	 224.9908000 	 1.897600 	 -0.8818467000 	 -1.9730920000 
1061.80 	 224.9877000 	 1.897600 	 -0.8805720000 	 -1.9712640000 
1062.00 	 224.9877000 	 1.897625 	 -0.8837032000 	 -1.9743600000 
1062.20 	 224.9877000 	 1.897625 	 -0.8815734000 	 -1.9733650000 
1062.40 	 224.9845000 	 1.897650 	 -0.8799648000 	 -1.9713690000 
1062.60 	 224.9829000 	 1.897650 	 -0.8835570000 	 -1.9740390000 
1062.80 	 224.9797000 	 1.897650 	 -0.8823586000 	 -1.9737240000 
1063.00 	 224.9797000 	 1.897675 	 -0.8802001000 	 -1.9712230000 
1063.20 	 224.9797000 	 1.897675 	 -0.8831120000 	 -1.9737820000 
1063.40 	 224.9797000 	 1.897725 	 -0.8826987000 	 -1.9739370000 
1063.60 	 224.9829000 	 1.897700 	 -0.8801810000 	 -1.9712700000 
1063.80 	 224.9829000 	 1.897700 	 -0.8827019000 	 -1.9732920000 
1064.00 	 224.9877000 	 1.897725 	 -0.8831565000 	 -1.9744870000 
1064.20 	 224.9877000 	 1.897725 	 -0.8800284000 	 -1.9714990000 
1064.40 	 224.9877000 	 1.897775 	 -0.8820502000 	 -1.9727990000 
1064.60 	 224.9877000 	 1.897750 	 -0.8830230000 	 -1.9746270000 
1064.80 	 224.9877000 	 1.897750 	 -0.8791828000 	 -1.9717600000 
1065.00 	 224.9908000 	 1.897750 	 -0.8806705000 	 -1.9725130000 
1065.20 	 224.9908000 	 1.897750 	 -0.8826033000 	 -1.9746530000 
1065.40 	 224.9956000 	 1.897750 	 -0.8795134000 	 -1.9721250000 
1065.60 	 224.9956000 	 1.897750 	 -0.8802128000 	 -1.9721350000 
1065.80 	 224.9988000 	 1.897750 	 -0.8826701000 	 -1.9747580000 
1066.00 	 225.0020000 	 1.897750 	 -0.8798949000 	 -1.9726240000 
1066.20 	 225.0052000 	 1.897750 	 -0.8797646000 	 -1.9718490000 
1066.40 	 225.0083000 	 1.897750 	 -0.8828418000 	 -1.9748120000 
1066.60 	 225.0147000 	 1.897750 	 -0.8799966000 	 -1.9728280000 
1066.80 	 225.0163000 	 1.897750 	 -0.8795993000 	 -1.9715500000 
1067.00 	 225.0179000 	 1.897750 	 -0.8827209000 	 -1.9745250000 
1067.20 	 225.0179000 	 1.897750 	 -0.8807532000 	 -1.9733400000 
1067.40 	 225.0147000 	 1.897750 	 -0.8790906000 	 -1.9714550000 
1067.60 	 225.0115000 	 1.897750 	 -0.8825238000 	 -1.9742170000 
1067.80 	 225.0099000 	 1.897750 	 -0.8811378000 	 -1.9736070000 
1068.00 	 225.0067000 	 1.897750 	 -0.8792305000 	 -1.9714770000 
1068.20 	 225.0067000 	 1.897750 	 -0.8823077000 	 -1.9740390000 
1068.40 	 225.0067000 	 1.897750 	 -0.8813127000 	 -1.9739120000 
1068.60 	 225.0067000 	 1.897750 	 -0.8789539000 	 -1.9712580000 
1068.80 	 225.0099000 	 1.897750 	 -0.8817641000 	 -1.9734700000 
1069.00 	 225.0067000 	 1.897750 	 -0.8822219000 	 -1.9745160000 
1069.20 	 225.0067000 	 1.897750 	 -0.8791097000 	 -1.9714360000 
1069.40 	 225.0067000 	 1.897750 	 -0.8812491000 	 -1.9730660000 
1069.60 	 225.0036000 	 1.897750 	 -0.8822536000 	 -1.9745060000 
1069.80 	 225.0036000 	 1.897750 	 -0.8791606000 	 -1.9717600000 
1070.00 	 225.0036000 	 1.897750 	 -0.8810870000 	 -1.9729260000 
1070.20 	 224.9988000 	 1.897750 	 -0.8823395000 	 -1.9745510000 
1070.40 	 224.9988000 	 1.897750 	 -0.8792178000 	 -1.9717850000 
1070.60 	 224.9956000 	 1.897750 	 -0.8809121000 	 -1.9726180000 
1070.80 	 224.9956000 	 1.897750 	 -0.8826129000 	 -1.9748590000 
1071.00 	 224.9988000 	 1.897750 	 -0.8795516000 	 -1.9722520000 
1071.20 	 224.9988000 	 1.897750 	 -0.8803876000 	 -1.9720400000 
1071.40 	 224.9988000 	 1.897750 	 -0.8828354000 	 -1.9747670000 
1071.60 	 225.0020000 	 1.897750 	 -0.8797677000 	 -1.9724370000 
1071.80 	 225.0036000 	 1.897750 	 -0.8801492000 	 -1.9721350000 
1072.00 	 224.9988000 	 1.897750 	 -0.8826542000 	 -1.9748270000 
1072.20 	 224.9988000 	 1.897750 	 -0.8798186000 	 -1.9727480000 
1072.40 	 224.9988000 	 1.897750 	 -0.8798059000 	 -1.9717880000 
1072.60 	 224.9956000 	 1.897750 	 -0.8828354000 	 -1.9747670000 
1072.80 	 224.9908000 	 1.897750 	 -0.8803018000 	 -1.9728280000 
1073.00 	 224.9908000 	 1.897750 	 -0.8795293000 	 -1.9717380000 
1073.20 	 224.9908000 	 1.897750 	 -0.8826669000 	 -1.9745480000 
1073.40 	 224.9956000 	 1.897750 	 -0.8806579000 	 -1.9732060000 
1073.60 	 224.9956000 	 1.897750 	 -0.8794944000 	 -1.9714930000 
1073.80 	 224.9988000 	 1.897750 	 -0.8827336000 	 -1.9745190000 
1074.00 	 224.9988000 	 1.897750 	 -0.8808772000 	 -1.9734100000 
1074.20 	 224.9956000 	 1.897750 	 -0.8793831000 	 -1.9715910000 
1074.40 	 224.9956000 	 1.897750 	 -0.8826606000 	 -1.9742200000 
1074.60 	 224.9877000 	 1.897750 	 -0.8810806000 	 -1.9736260000 
1074.80 	 224.9877000 	 1.897750 	 -0.8793195000 	 -1.9714900000 
1075.00 	 224.9877000 	 1.897750 	 -0.8824380000 	 -1.9739950000 
1075.20 	 224.9877000 	 1.897750 	 -0.8813636000 	 -1.9738390000 
1075.40 	 224.9877000 	 1.897750 	 -0.8792019000 	 -1.9713690000 
1075.60 	 224.9829000 	 1.897750 	 -0.8825048000 	 -1.9739180000 
1075.80 	 224.9829000 	 1.897775 	 -0.8817959000 	 -1.9739690000 
1076.00 	 224.9797000 	 1.897775 	 -0.8791288000 	 -1.9714320000 
1076.20 	 224.9797000 	 1.897800 	 -0.8822854000 	 -1.9737660000 
1076.40 	 224.9797000 	 1.897825 	 -0.8816306000 	 -1.9740770000 
1076.60 	 224.9797000 	 1.897800 	 -0.8791478000 	 -1.9712920000 
1076.80 	 224.9829000 	 1.897825 	 -0.8821424000 	 -1.9735530000 
1077.00 	 224.9829000 	 1.897825 	 -0.8816560000 	 -1.9741090000 
1077.20 	 224.9829000 	 1.897850 	 -0.8789222000 	 -1.9715090000 
1077.40 	 224.9877000 	 1.897850 	 -0.8818976000 	 -1.9734190000 
1077.60 	 224.9877000 	 1.897850 	 -0.8818277000 	 -1.9744140000 
1077.80 	 224.9877000 	 1.897875 	 -0.8788713000 	 -1.9713970000 
1078.00 	 224.9877000 	 1.897875 	 -0.8810742000 	 -1.9733270000 
1078.20 	 224.9877000 	 1.897900 	 -0.8814589000 	 -1.9744300000 
1078.40 	 224.9877000 	 1.897900 	 -0.8786519000 	 -1.9716520000 
1078.60 	 224.9829000 	 1.897900 	 -0.8814843000 	 -1.9733300000 
1078.80 	 224.9861000 	 1.897925 	 -0.8822663000 	 -1.9746560000 
1079.00 	 224.9829000 	 1.897925 	 -0.8787314000 	 -1.9718040000 
1079.20 	 224.9829000 	 1.897950 	 -0.8808136000 	 -1.9728570000 
1079.40 	 224.9797000 	 1.897950 	 -0.8821647000 	 -1.9747100000 
1079.60 	 224.9797000 	 1.897950 	 -0.8790143000 	 -1.9719000000 
1079.80 	 224.9797000 	 1.897975 	 -0.8804448000 	 -1.9726050000 
1080.00 	 224.9829000 	 1.897975 	 -0.8821614000 	 -1.9747990000 
1080.20 	 224.9829000 	 1.898000 	 -0.8789666000 	 -1.9721380000 
1080.40 	 224.9861000 	 1.898000 	 -0.8804480000 	 -1.9725700000 
1080.60 	 224.9877000 	 1.898000 	 -0.8824221000 	 -1.9750060000 
1080.80 	 224.9908000 	 1.898000 	 -0.8793609000 	 -1.9725200000 
1081.00 	 224.9956000 	 1.898000 	 -0.8800157000 	 -1.9721670000 
1081.20 	 224.9956000 	 1.898000 	 -0.8827527000 	 -1.9748590000 
1081.40 	 224.9956000 	 1.898000 	 -0.8798059000 	 -1.9729230000 
1081.60 	 224.9988000 	 1.898000 	 -0.8796183000 	 -1.9720650000 
1081.80 	 224.9988000 	 1.898000 	 -0.8825938000 	 -1.9749480000 
1082.00 	 224.9988000 	 1.898000 	 -0.8803336000 	 -1.9733140000 
1082.20 	 224.9988000 	 1.898000 	 -0.8793704000 	 -1.9717850000 
1082.40 	 224.9988000 	 1.898000 	 -0.8824794000 	 -1.9747480000 
1082.60 	 224.9956000 	 1.898000 	 -0.8803749000 	 -1.9734060000 
1082.80 	 224.9956000 	 1.898000 	 -0.8793799000 	 -1.9716140000 
1083.00 	 224.9956000 	 1.898000 	 -0.8825557000 	 -1.9745570000 
1083.20 	 224.9988000 	 1.898000 	 -0.8809503000 	 -1.9735910000 
1083.40 	 224.9988000 	 1.898000 	 -0.8792050000 	 -1.9715090000 
1083.60 	 225.0036000 	 1.898000 	 -0.8827019000 	 -1.9743220000 
1083.80 	 225.0036000 	 1.898000 	 -0.8814716000 	 -1.9739210000 
1084.00 	 225.0036000 	 1.898000 	 -0.8791192000 	 -1.9715600000 
1084.20 	 225.0036000 	 1.898000 	 -0.8824539000 	 -1.9742490000 
1084.40 	 225.0036000 	 1.898000 	 -0.8819421000 	 -1.9743540000 
1084.60 	 224.9988000 	 1.898000 	 -0.8791860000 	 -1.9718330000 
1084.80 	 224.9988000 	 1.898000 	 -0.8815066000 	 -1.9732440000 
1085.00 	 224.9988000 	 1.898000 	 -0.8824762000 	 -1.9746880000 
1085.20 	 224.9988000 	 1.898000 	 -0.8791606000 	 -1.9719280000 
1085.40 	 224.9956000 	 1.898000 	 -0.8812714000 	 -1.9729140000 
1085.60 	 224.9956000 	 1.898000 	 -0.8829530000 	 -1.9748750000 
1085.80 	 224.9956000 	 1.898000 	 -0.8796151000 	 -1.9721950000 
1086.00 	 224.9956000 	 1.898000 	 -0.8808899000 	 -1.9726310000 
1086.20 	 224.9988000 	 1.898000 	 -0.8828099000 	 -1.9749450000 
1086.40 	 224.9988000 	 1.898000 	 -0.8797391000 	 -1.9724180000 
1086.60 	 224.9988000 	 1.898000 	 -0.8805275000 	 -1.9722270000 
1086.80 	 224.9988000 	 1.898000 	 -0.8829339000 	 -1.9749640000 
1087.00 	 224.9972000 	 1.898000 	 -0.8799076000 	 -1.9727100000 
1087.20 	 224.9956000 	 1.898000 	 -0.8800729000 	 -1.9719410000 
1087.40 	 224.9908000 	 1.898000 	 -0.8829562000 	 -1.9749860000 
1087.60 	 224.9877000 	 1.898000 	 -0.8802636000 	 -1.9727990000 
1087.80 	 224.9877000 	 1.898025 	 -0.8801206000 	 -1.9718740000 
1088.00 	 224.9877000 	 1.898025 	 -0.8830293000 	 -1.9749100000 
1088.20 	 224.9877000 	 1.898050 	 -0.8806546000 	 -1.9731650000 
1088.40 	 224.9877000 	 1.898050 	 -0.8797200000 	 -1.9716040000 
1088.60 	 224.9908000 	 1.898050 	 -0.8829784000 	 -1.9746590000 
1088.80 	 224.9956000 	 1.898050 	 -0.8813286000 	 -1.9738070000 
1089.00 	 224.9956000 	 1.898050 	 -0.8798790000 	 -1.9716360000 
1089.20 	 224.9924000 	 1.898050 	 -0.8830166000 	 -1.9743820000 
1089.40 	 224.9893000 	 1.898050 	 -0.8815925000 	 -1.9736580000 
1089.60 	 224.9829000 	 1.898050 	 -0.8797200000 	 -1.9715440000 
1089.80 	 224.9829000 	 1.898075 	 -0.8828195000 	 -1.9742140000 
1090.00 	 224.9797000 	 1.898075 	 -0.8817387000 	 -1.9738800000 
1090.20 	 224.9797000 	 1.898100 	 -0.8794689000 	 -1.9715060000 
1090.40 	 224.9829000 	 1.898100 	 -0.8824635000 	 -1.9742710000 
1090.60 	 224.9829000 	 1.898100 	 -0.8819358000 	 -1.9743120000 
1090.80 	 224.9877000 	 1.898125 	 -0.8794594000 	 -1.9716260000 
1091.00 	 224.9908000 	 1.898125 	 -0.8823999000 	 -1.9739370000 
1091.20 	 224.9956000 	 1.898150 	 -0.8820184000 	 -1.9743120000 
1091.40 	 224.9988000 	 1.898175 	 -0.8772659000 	 -1.9717060000 
1091.60 	 224.9988000 	 1.898150 	 -0.8802001000 	 -1.9737820000 
1091.80 	 224.9988000 	 1.898150 	 -0.8803813000 	 -1.9745510000 
1092.00 	 224.9956000 	 1.898150 	 -0.8772309000 	 -1.9716550000 
1092.20 	 224.9956000 	 1.898150 	 -0.8798981000 	 -1.9736040000 
1092.40 	 224.9908000 	 1.898150 	 -0.8805879000 	 -1.9746810000 
1092.60 	 224.9908000 	 1.898150 	 -0.8773136000 	 -1.9715340000 
1092.80 	 224.9877000 	 1.898150 	 -0.8798091000 	 -1.9734130000 
1093.00 	 224.9908000 	 1.898150 	 -0.8805847000 	 -1.9748050000 
1093.20 	 224.9908000 	 1.898150 	 -0.8775298000 	 -1.9719190000 
1093.40 	 224.9956000 	 1.898150 	 -0.8796024000 	 -1.9731810000 
1093.60 	 224.9988000 	 1.898150 	 -0.8808613000 	 -1.9749610000 
1093.80 	 225.0036000 	 1.898150 	 -0.8774312000 	 -1.9720110000 
1094.00 	 225.0067000 	 1.898150 	 -0.8791987000 	 -1.9728880000 
1094.20 	 225.0067000 	 1.898150 	 -0.8808994000 	 -1.9750440000 
1094.40 	 225.0115000 	 1.898150 	 -0.8774154000 	 -1.9718710000 
1094.60 	 225.0067000 	 1.898150 	 -0.8792369000 	 -1.9728720000 
1094.80 	 225.0036000 	 1.898150 	 -0.8808931000 	 -1.9750400000 
1095.00 	 224.9988000 	 1.898150 	 -0.8776982000 	 -1.9722210000 
1095.20 	 224.9956000 	 1.898150 	 -0.8787950000 	 -1.9723510000 
1095.40 	 224.9908000 	 1.898150 	 -0.8811347000 	 -1.9750280000 
1095.60 	 224.9845000 	 1.898150 	 -0.8779748000 	 -1.9726180000 
1095.80 	 224.9877000 	 1.898150 	 -0.8783054000 	 -1.9721350000 
1096.00 	 224.9845000 	 1.898150 	 -0.8810965000 	 -1.9750980000 
1096.20 	 224.9877000 	 1.898150 	 -0.8781910000 	 -1.9727710000 
1096.40 	 224.9829000 	 1.898175 	 -0.8804607000 	 -1.9721440000 
1096.60 	 224.9829000 	 1.898175 	 -0.8835856000 	 -1.9748430000 
1096.80 	 224.9829000 	 1.898200 	 -0.8810520000 	 -1.9730820000 
1097.00 	 224.9829000 	 1.898225 	 -0.8800189000 	 -1.9719660000 
1097.20 	 224.9797000 	 1.898200 	 -0.8824984000 	 -1.9750280000 
1097.40 	 224.9829000 	 1.898225 	 -0.8807055000 	 -1.9735340000 
1097.60 	 224.9877000 	 1.898225 	 -0.8793895000 	 -1.9718300000 
1097.80 	 224.9908000 	 1.898275 	 -0.8826860000 	 -1.9748020000 
1098.00 	 224.9908000 	 1.898250 	 -0.8805816000 	 -1.9737470000 
1098.20 	 224.9908000 	 1.898250 	 -0.8792560000 	 -1.9720210000 
1098.40 	 224.9956000 	 1.898250 	 -0.8824794000 	 -1.9747450000 
1098.60 	 224.9956000 	 1.898250 	 -0.8808041000 	 -1.9738390000 
1098.80 	 224.9956000 	 1.898250 	 -0.8790238000 	 -1.9717410000 
1099.00 	 224.9956000 	 1.898250 	 -0.8824221000 	 -1.9745000000 
1099.20 	 224.9972000 	 1.898250 	 -0.8809757000 	 -1.9740450000 
1099.40 	 224.9988000 	 1.898250 	 -0.8790143000 	 -1.9716520000 
1099.60 	 224.9956000 	 1.898250 	 -0.8822410000 	 -1.9742460000 
1099.80 	 224.9940000 	 1.898250 	 -0.8814017000 	 -1.9743730000 
1100.00 	 224.9908000 	 1.898250 	 -0.8790906000 	 -1.9718040000 
1100.20 	 224.9877000 	 1.898250 	 -0.8821678000 	 -1.9743380000 
1100.40 	 224.9877000 	 1.898250 	 -0.8817260000 	 -1.9743860000 
1100.60 	 224.9908000 	 1.898250 	 -0.8791129000 	 -1.9717090000 
1100.80 	 224.9877000 	 1.898250 	 -0.8818722000 	 -1.9739020000 
1101.00 	 224.9908000 	 1.898250 	 -0.8820565000 	 -1.9747000000 
1101.20 	 224.9956000 	 1.898250 	 -0.8791161000 	 -1.9717030000 
1101.40 	 224.9972000 	 1.898250 	 -0.8816306000 	 -1.9737120000 
1101.60 	 225.0036000 	 1.898250 	 -0.8822250000 	 -1.9748940000 
1101.80 	 225.0036000 	 1.898250 	 -0.8789380000 	 -1.9718550000 
1102.00 	 225.0067000 	 1.898250 	 -0.8814907000 	 -1.9736450000 
1102.20 	 225.0036000 	 1.898250 	 -0.8822219000 	 -1.9749360000 
1102.40 	 225.0004000 	 1.898250 	 -0.8791256000 	 -1.9720170000 
1102.60 	 224.9988000 	 1.898250 	 -0.8811474000 	 -1.9731580000 
1102.80 	 224.9956000 	 1.898250 	 -0.8825302000 	 -1.9750690000 
1103.00 	 224.9956000 	 1.898250 	 -0.8792973000 	 -1.9721410000 
1103.20 	 224.9956000 	 1.898250 	 -0.8809535000 	 -1.9727960000 
1103.40 	 224.9956000 	 1.898250 	 -0.8827718000 	 -1.9752310000 
1103.60 	 224.9956000 	 1.898250 	 -0.8795325000 	 -1.9724430000 
1103.80 	 224.9956000 	 1.898250 	 -0.8805084000 	 -1.9725610000 
1104.00 	 224.9908000 	 1.898250 	 -0.8828418000 	 -1.9752470000 
1104.20 	 224.9877000 	 1.898250 	 -0.8799362000 	 -1.9727900000 
1104.40 	 224.9829000 	 1.898275 	 -0.8803844000 	 -1.9721030000 
1104.60 	 224.9829000 	 1.898275 	 -0.8830102000 	 -1.9750880000 
1104.80 	 224.9829000 	 1.898300 	 -0.8803368000 	 -1.9731110000 
1105.00 	 224.9829000 	 1.898300 	 -0.8809693000 	 -1.9723640000 
1105.20 	 224.9829000 	 1.898300 	 -0.8835697000 	 -1.9748880000 
1105.40 	 224.9797000 	 1.898325 	 -0.8812714000 	 -1.9732600000 
1105.60 	 224.9765000 	 1.898325 	 -0.8806896000 	 -1.9719980000 
1105.80 	 224.9749000 	 1.898375 	 -0.8837128000 	 -1.9748210000 
1106.00 	 224.9718000 	 1.898375 	 -0.8823077000 	 -1.9734830000 
1106.20 	 224.9749000 	 1.898375 	 -0.8803876000 	 -1.9720210000 
1106.40 	 224.9749000 	 1.898425 	 -0.8835602000 	 -1.9749420000 
1106.60 	 224.9797000 	 1.898425 	 -0.8821106000 	 -1.9737050000 
1106.80 	 224.9829000 	 1.898450 	 -0.8807437000 	 -1.9718710000 
1107.00 	 224.9877000 	 1.898475 	 -0.8841197000 	 -1.9747580000 
1107.20 	 224.9908000 	 1.898450 	 -0.8823268000 	 -1.9741730000 
1107.40 	 224.9956000 	 1.898450 	 -0.8803558000 	 -1.9717600000 
1107.60 	 224.9988000 	 1.898450 	 -0.8835983000 	 -1.9744870000 
1107.80 	 224.9988000 	 1.898450 	 -0.8826733000 	 -1.9744460000 
1108.00 	 225.0036000 	 1.898450 	 -0.8803940000 	 -1.9718610000 
1108.20 	 225.0067000 	 1.898450 	 -0.8834584000 	 -1.9742490000 
1108.40 	 225.0067000 	 1.898450 	 -0.8829848000 	 -1.9745570000 
1108.60 	 225.0036000 	 1.898450 	 -0.8803622000 	 -1.9719850000 
1108.80 	 225.0036000 	 1.898450 	 -0.8832137000 	 -1.9740680000 
1109.00 	 225.0036000 	 1.898450 	 -0.8834203000 	 -1.9748780000 
1109.20 	 225.0036000 	 1.898450 	 -0.8804639000 	 -1.9720110000 
1109.40 	 225.0036000 	 1.898450 	 -0.8826955000 	 -1.9736480000 
1109.60 	 225.0036000 	 1.898450 	 -0.8837700000 	 -1.9751100000 
1109.80 	 225.0036000 	 1.898450 	 -0.8806165000 	 -1.9722840000 
1110.00 	 224.9988000 	 1.898450 	 -0.8821900000 	 -1.9732250000 
1110.20 	 224.9988000 	 1.898450 	 -0.8841355000 	 -1.9753650000 
1110.40 	 224.9988000 	 1.898450 	 -0.8806769000 	 -1.9724750000 
1110.60 	 224.9988000 	 1.898450 	 -0.8817863000 	 -1.9728280000 
1110.80 	 225.0036000 	 1.898450 	 -0.8838844000 	 -1.9753300000 
1111.00 	 225.0067000 	 1.898450 	 -0.8806801000 	 -1.9726120000 
1111.20 	 225.0067000 	 1.898450 	 -0.8816497000 	 -1.9727870000 
1111.40 	 225.0067000 	 1.898450 	 -0.8839417000 	 -1.9752180000 
1111.60 	 225.0036000 	 1.898450 	 -0.8809821000 	 -1.9728120000 
1111.80 	 225.0036000 	 1.898450 	 -0.8813317000 	 -1.9725610000 
1112.00 	 224.9988000 	 1.898450 	 -0.8839290000 	 -1.9752660000 
1112.20 	 224.9988000 	 1.898450 	 -0.8810456000 	 -1.9730790000 
1112.40 	 224.9988000 	 1.898450 	 -0.8813477000 	 -1.9725860000 
1112.60 	 224.9988000 	 1.898450 	 -0.8840466000 	 -1.9752030000 
1112.80 	 224.9956000 	 1.898450 	 -0.8815193000 	 -1.9732860000 
1113.00 	 224.9956000 	 1.898450 	 -0.8809058000 	 -1.9722210000 
1113.20 	 224.9956000 	 1.898450 	 -0.8839607000 	 -1.9751390000 
1113.40 	 224.9956000 	 1.898450 	 -0.8817450000 	 -1.9734290000 
1113.60 	 224.9988000 	 1.898450 	 -0.8807278000 	 -1.9721290000 
1113.80 	 225.0004000 	 1.898450 	 -0.8839989000 	 -1.9749700000 
1114.00 	 225.0052000 	 1.898450 	 -0.8820343000 	 -1.9737560000 
1114.20 	 225.0036000 	 1.898450 	 -0.8805561000 	 -1.9720620000 
1114.40 	 225.0067000 	 1.898450 	 -0.8838304000 	 -1.9746970000 
1114.60 	 225.0036000 	 1.898450 	 -0.8823109000 	 -1.9741570000 
1114.80 	 225.0020000 	 1.898450 	 -0.8802732000 	 -1.9719220000 
1115.00 	 224.9956000 	 1.898450 	 -0.8834807000 	 -1.9745890000 
1115.20 	 224.9908000 	 1.898450 	 -0.8827464000 	 -1.9745790000 
1115.40 	 224.9877000 	 1.898450 	 -0.8801969000 	 -1.9718360000 
1115.60 	 224.9829000 	 1.898475 	 -0.8828640000 	 -1.9741540000 
1115.80 	 224.9845000 	 1.898475 	 -0.8830197000 	 -1.9748050000 
1116.00 	 224.9829000 	 1.898500 	 -0.8801460000 	 -1.9719540000 
1116.20 	 224.9829000 	 1.898525 	 -0.8822473000 	 -1.9736190000 
1116.40 	 224.9829000 	 1.898500 	 -0.8827782000 	 -1.9750980000 
1116.60 	 224.9829000 	 1.898525 	 -0.8797423000 	 -1.9722110000 
1116.80 	 224.9829000 	 1.898525 	 -0.8810997000 	 -1.9731650000 
1117.00 	 224.9829000 	 1.898550 	 -0.8829594000 	 -1.9753270000 
1117.20 	 224.9877000 	 1.898550 	 -0.8799140000 	 -1.9726050000 
1117.40 	 224.9877000 	 1.898550 	 -0.8811156000 	 -1.9730250000 
1117.60 	 224.9877000 	 1.898550 	 -0.8831596000 	 -1.9755010000 
1117.80 	 224.9908000 	 1.898575 	 -0.8799267000 	 -1.9728410000 
1118.00 	 224.9908000 	 1.898600 	 -0.8805211000 	 -1.9727070000 
1118.20 	 224.9908000 	 1.898600 	 -0.8829212000 	 -1.9754090000 
1118.40 	 224.9908000 	 1.898600 	 -0.8807055000 	 -1.9733590000 
1118.60 	 224.9908000 	 1.898600 	 -0.8808422000 	 -1.9727830000 
1118.80 	 224.9924000 	 1.898600 	 -0.8833854000 	 -1.9754700000 
1119.00 	 224.9908000 	 1.898600 	 -0.8806229000 	 -1.9733430000 
1119.20 	 224.9956000 	 1.898600 	 -0.8805307000 	 -1.9725000000 
1119.40 	 224.9956000 	 1.898600 	 -0.8835506000 	 -1.9753040000 
1119.60 	 224.9956000 	 1.898600 	 -0.8811601000 	 -1.9736290000 
1119.80 	 224.9988000 	 1.898600 	 -0.8801143000 	 -1.9721220000 
1120.00 	 224.9988000 	 1.898600 	 -0.8834171000 	 -1.9749700000 
1120.20 	 224.9988000 	 1.898600 	 -0.8811124000 	 -1.9738070000 
1120.40 	 224.9988000 	 1.898600 	 -0.8800697000 	 -1.9722080000 
1120.60 	 224.9988000 	 1.898600 	 -0.8832582000 	 -1.9749480000 
1120.80 	 224.9956000 	 1.898600 	 -0.8817355000 	 -1.9742680000 
1121.00 	 224.9908000 	 1.898600 	 -0.8797868000 	 -1.9720520000 
1121.20 	 224.9877000 	 1.898600 	 -0.8831501000 	 -1.9745160000 
1121.40 	 224.9877000 	 1.898600 	 -0.8822028000 	 -1.9745760000 
1121.60 	 224.9829000 	 1.898600 	 -0.8797264000 	 -1.9719700000 
1121.80 	 224.9829000 	 1.898600 	 -0.8827845000 	 -1.9745190000 
1122.00 	 224.9877000 	 1.898600 	 -0.8824348000 	 -1.9745860000 
1122.20 	 224.9877000 	 1.898625 	 -0.8795802000 	 -1.9719730000 
1122.40 	 224.9908000 	 1.898625 	 -0.8825080000 	 -1.9742840000 
1122.60 	 224.9956000 	 1.898650 	 -0.8823745000 	 -1.9750210000 
1122.80 	 224.9972000 	 1.898650 	 -0.8794276000 	 -1.9722180000 
1123.00 	 224.9988000 	 1.898650 	 -0.8823872000 	 -1.9743160000 
1123.20 	 224.9988000 	 1.898650 	 -0.8830960000 	 -1.9753870000 
1123.40 	 225.0004000 	 1.898650 	 -0.8796247000 	 -1.9724560000 
1123.60 	 224.9988000 	 1.898650 	 -0.8816497000 	 -1.9735720000 
1123.80 	 224.9988000 	 1.898650 	 -0.8831660000 	 -1.9755080000 
1124.00 	 224.9988000 	 1.898650 	 -0.8798186000 	 -1.9725510000 
1124.20 	 224.9956000 	 1.898650 	 -0.8818118000 	 -1.9737150000 
1124.40 	 224.9988000 	 1.898650 	 -0.8830802000 	 -1.9755400000 
1124.60 	 224.9956000 	 1.898650 	 -0.8798091000 	 -1.9726940000 
1124.80 	 224.9956000 	 1.898650 	 -0.8814049000 	 -1.9733270000 
1125.00 	 224.9956000 	 1.898650 	 -0.8833281000 	 -1.9755650000 
1125.20 	 224.9956000 	 1.898650 	 -0.8799871000 	 -1.9728410000 
1125.40 	 224.9956000 	 1.898650 	 -0.8811252000 	 -1.9730980000 
1125.60 	 224.9988000 	 1.898650 	 -0.8832455000 	 -1.9755740000 
1125.80 	 224.9988000 	 1.898650 	 -0.8801906000 	 -1.9729420000 
1126.00 	 224.9988000 	 1.898650 	 -0.8808231000 	 -1.9727990000 
1126.20 	 224.9988000 	 1.898650 	 -0.8835093000 	 -1.9755680000 
1126.40 	 225.0004000 	 1.898650 	 -0.8800634000 	 -1.9731970000 
1126.60 	 225.0036000 	 1.898650 	 -0.8798885000 	 -1.9724910000 
1126.80 	 225.0004000 	 1.898650 	 -0.8829181000 	 -1.9753170000 
1127.00 	 225.0036000 	 1.898650 	 -0.8805656000 	 -1.9737720000 
1127.20 	 224.9988000 	 1.898650 	 -0.8797677000 	 -1.9723570000 
1127.40 	 224.9988000 	 1.898650 	 -0.8828385000 	 -1.9751740000 
1127.60 	 225.0036000 	 1.898650 	 -0.8810425000 	 -1.9741120000 
1127.80 	 225.0036000 	 1.898650 	 -0.8795039000 	 -1.9721920000 
1128.00 	 224.9988000 	 1.898650 	 -0.8827623000 	 -1.9747830000 
1128.20 	 224.9972000 	 1.898650 	 -0.8814716000 	 -1.9746750000 
1128.40 	 224.9908000 	 1.898650 	 -0.8792178000 	 -1.9720080000 
1128.60 	 224.9877000 	 1.898650 	 -0.8823109000 	 -1.9745990000 
1128.80 	 224.9813000 	 1.898650 	 -0.8816528000 	 -1.9746910000 
1129.00 	 224.9765000 	 1.898650 	 -0.8789794000 	 -1.9719660000 
1129.20 	 224.9749000 	 1.898650 	 -0.8822632000 	 -1.9745030000 
1129.40 	 224.9749000 	 1.898675 	 -0.8822950000 	 -1.9748530000 
1129.60 	 224.9749000 	 1.898700 	 -0.8797359000 	 -1.9721410000 
1129.80 	 224.9749000 	 1.898725 	 -0.8822886000 	 -1.9742680000 
1130.00 	 224.9797000 	 1.898750 	 -0.8827019000 	 -1.9752570000 
1130.20 	 224.9797000 	 1.898750 	 -0.8798218000 	 -1.9723220000 
1130.40 	 224.9829000 	 1.898750 	 -0.8818499000 	 -1.9731360000 
1130.60 	 224.9861000 	 1.898750 	 -0.8829498000 	 -1.9745830000 
1130.80 	 224.9908000 	 1.898775 	 -0.8802891000 	 -1.9725640000 
1131.00 	 224.9956000 	 1.898800 	 -0.8823808000 	 -1.9739280000 
1131.20 	 224.9956000 	 1.898825 	 -0.8838494000 	 -1.9755080000 
1131.40 	 224.9956000 	 1.898800 	 -0.8802446000 	 -1.9728220000 
1131.60 	 224.9956000 	 1.898800 	 -0.8814748000 	 -1.9732760000 
1131.80 	 224.9956000 	 1.898800 	 -0.8837318000 	 -1.9755300000 
1132.00 	 224.9908000 	 1.898800 	 -0.8806229000 	 -1.9731940000 
1132.20 	 224.9908000 	 1.898800 	 -0.8813508000 	 -1.9730820000 
1132.40 	 224.9908000 	 1.898800 	 -0.8838908000 	 -1.9756510000 
1132.60 	 224.9908000 	 1.898800 	 -0.8807405000 	 -1.9732790000 
1132.80 	 224.9956000 	 1.898800 	 -0.8812745000 	 -1.9729770000 
1133.00 	 224.9988000 	 1.898800 	 -0.8838494000 	 -1.9755650000 
1133.20 	 224.9988000 	 1.898800 	 -0.8809598000 	 -1.9734510000 
1133.40 	 224.9988000 	 1.898800 	 -0.8811156000 	 -1.9728570000 
1133.60 	 224.9956000 	 1.898800 	 -0.8838494000 	 -1.9756030000 
1133.80 	 224.9956000 	 1.898800 	 -0.8812141000 	 -1.9738960000 
1134.00 	 224.9956000 	 1.898800 	 -0.8804258000 	 -1.9725510000 
1134.20 	 224.9956000 	 1.898800 	 -0.8836396000 	 -1.9754120000 
1134.40 	 224.9956000 	 1.898800 	 -0.8816083000 	 -1.9740450000 
1134.60 	 224.9956000 	 1.898800 	 -0.8803368000 	 -1.9723510000 
1134.80 	 224.9988000 	 1.898800 	 -0.8835284000 	 -1.9753330000 
1135.00 	 224.9956000 	 1.898800 	 -0.8820407000 	 -1.9744940000 
1135.20 	 224.9972000 	 1.898800 	 -0.8800793000 	 -1.9724620000 
1135.40 	 224.9988000 	 1.898800 	 -0.8833313000 	 -1.9749450000 
1135.60 	 224.9956000 	 1.898800 	 -0.8825429000 	 -1.9749160000 
1135.80 	 224.9956000 	 1.898800 	 -0.8800570000 	 -1.9722520000 
1136.00 	 224.9956000 	 1.898800 	 -0.8827400000 	 -1.9743730000 
1136.20 	 224.9956000 	 1.898800 	 -0.8831056000 	 -1.9753390000 
1136.40 	 224.9956000 	 1.898800 	 -0.8802605000 	 -1.9724530000 
1136.60 	 224.9908000 	 1.898800 	 -0.8823204000 	 -1.9739470000 
1136.80 	 224.9908000 	 1.898800 	 -0.8832836000 	 -1.9754950000 
1137.00 	 224.9908000 	 1.898800 	 -0.8800475000 	 -1.9724810000 
1137.20 	 224.9956000 	 1.898800 	 -0.8822155000 	 -1.9738130000 
1137.40 	 224.9956000 	 1.898800 	 -0.8833821000 	 -1.9755300000 
1137.60 	 224.9956000 	 1.898800 	 -0.8800920000 	 -1.9725480000 
1137.80 	 224.9956000 	 1.898800 	 -0.8818181000 	 -1.9734000000 
1138.00 	 224.9908000 	 1.898800 	 -0.8836365000 	 -1.9756030000 
1138.20 	 224.9845000 	 1.898800 	 -0.8804830000 	 -1.9729170000 
1138.40 	 224.9829000 	 1.898800 	 -0.8812173000 	 -1.9729230000 
1138.60 	 224.9829000 	 1.898800 	 -0.8839830000 	 -1.9757750000 
1138.80 	 224.9829000 	 1.898800 	 -0.8809980000 	 -1.9735430000 
1139.00 	 224.9877000 	 1.898825 	 -0.8806324000 	 -1.9727260000 
1139.20 	 224.9908000 	 1.898850 	 -0.8835538000 	 -1.9755240000 
1139.40 	 224.9956000 	 1.898850 	 -0.8811410000 	 -1.9741000000 
1139.60 	 224.9956000 	 1.898850 	 -0.8800793000 	 -1.9724340000 
1139.80 	 224.9956000 	 1.898850 	 -0.8834903000 	 -1.9751960000 
1140.00 	 224.9908000 	 1.898850 	 -0.8822187000 	 -1.9744520000 
1140.20 	 224.9877000 	 1.898850 	 -0.8800538000 	 -1.9723700000 
1140.40 	 224.9797000 	 1.898850 	 -0.8834584000 	 -1.9750310000 
1140.60 	 224.9781000 	 1.898850 	 -0.8822091000 	 -1.9747830000 
1140.80 	 224.9749000 	 1.898875 	 -0.8801238000 	 -1.9721290000 
1141.00 	 224.9749000 	 1.898875 	 -0.8830738000 	 -1.9748180000 
1141.20 	 224.9797000 	 1.898900 	 -0.8823967000 	 -1.9750820000 
1141.40 	 224.9813000 	 1.898925 	 -0.8798091000 	 -1.9709240000 
1141.60 	 224.9877000 	 1.898925 	 -0.8827941000 	 -1.9732380000 
1141.80 	 224.9877000 	 1.898950 	 -0.8827400000 	 -1.9741690000 
1142.00 	 224.9877000 	 1.898950 	 -0.8799553000 	 -1.9721860000 
1142.20 	 224.9893000 	 1.898950 	 -0.8827146000 	 -1.9744050000 
1142.40 	 224.9877000 	 1.898950 	 -0.8831882000 	 -1.9754510000 
1142.60 	 224.9893000 	 1.898975 	 -0.8801746000 	 -1.9725770000 
1142.80 	 224.9877000 	 1.899000 	 -0.8820375000 	 -1.9733490000 
1143.00 	 224.9877000 	 1.899025 	 -0.8835761000 	 -1.9756790000 
1143.20 	 224.9877000 	 1.899000 	 -0.8805466000 	 -1.9733110000 
1143.40 	 224.9877000 	 1.899000 	 -0.8813190000 	 -1.9735750000 
1143.60 	 224.9908000 	 1.899000 	 -0.8838336000 	 -1.9759180000 
1143.80 	 224.9940000 	 1.899000 	 -0.8807881000 	 -1.9736290000 
1144.00 	 224.9956000 	 1.899000 	 -0.8810584000 	 -1.9731140000 
1144.20 	 224.9988000 	 1.899000 	 -0.8838050000 	 -1.9760450000 
1144.40 	 225.0004000 	 1.899000 	 -0.8814494000 	 -1.9740390000 
1144.60 	 225.0036000 	 1.899000 	 -0.8807246000 	 -1.9728370000 
1144.80 	 225.0036000 	 1.899000 	 -0.8839671000 	 -1.9757880000 
1145.00 	 225.0036000 	 1.899000 	 -0.8818150000 	 -1.9745320000 
1145.20 	 225.0036000 	 1.899000 	 -0.8804862000 	 -1.9727550000 
1145.40 	 225.0020000 	 1.899000 	 -0.8837382000 	 -1.9755240000 
1145.60 	 224.9972000 	 1.899000 	 -0.8824094000 	 -1.9749070000 
1145.80 	 224.9956000 	 1.899000 	 -0.8802795000 	 -1.9726150000 
1146.00 	 224.9877000 	 1.899000 	 -0.8836492000 	 -1.9751870000 
1146.20 	 224.9845000 	 1.899025 	 -0.8835157000 	 -1.9751960000 
1146.40 	 224.9813000 	 1.899050 	 -0.8808994000 	 -1.9725860000 
1146.60 	 224.9797000 	 1.899050 	 -0.8839385000 	 -1.9749860000 
1146.80 	 224.9813000 	 1.899050 	 -0.8841355000 	 -1.9756000000 
1147.00 	 224.9829000 	 1.899050 	 -0.8807945000 	 -1.9728410000 
1147.20 	 224.9877000 	 1.899075 	 -0.8834171000 	 -1.9745790000 
1147.40 	 224.9877000 	 1.899100 	 -0.8837414000 	 -1.9757140000 
1147.60 	 224.9877000 	 1.899125 	 -0.8806801000 	 -1.9729170000 
1147.80 	 224.9877000 	 1.899100 	 -0.8834394000 	 -1.9740390000 
1148.00 	 224.9908000 	 1.899100 	 -0.8845107000 	 -1.9758130000 
1148.20 	 224.9956000 	 1.899100 	 -0.8813286000 	 -1.9729770000 
1148.40 	 225.0020000 	 1.899100 	 -0.8829594000 	 -1.9738230000 
1148.60 	 225.0036000 	 1.899100 	 -0.8846951000 	 -1.9759650000 
1148.80 	 225.0036000 	 1.899100 	 -0.8814653000 	 -1.9730660000 
1149.00 	 225.0036000 	 1.899100 	 -0.8827273000 	 -1.9735970000 
1149.20 	 225.0036000 	 1.899100 	 -0.8848858000 	 -1.9758670000 
1149.40 	 225.0036000 	 1.899100 	 -0.8819739000 	 -1.9733490000 
1149.60 	 225.0036000 	 1.899100 	 -0.8824857000 	 -1.9733180000 
1149.80 	 225.0067000 	 1.899100 	 -0.8848222000 	 -1.9758860000 
1150.00 	 225.0036000 	 1.899100 	 -0.8823204000 	 -1.9737940000 
1150.20 	 225.0067000 	 1.899100 	 -0.8817800000 	 -1.9726720000 
1150.40 	 225.0052000 	 1.899100 	 -0.8849017000 	 -1.9756160000 
1150.60 	 225.0036000 	 1.899100 	 -0.8826447000 	 -1.9742840000 
1150.80 	 225.0004000 	 1.899100 	 -0.8813445000 	 -1.9725640000 
1151.00 	 224.9988000 	 1.899100 	 -0.8847077000 	 -1.9755110000 
1151.20 	 224.9988000 	 1.899100 	 -0.8833281000 	 -1.9747700000 
1151.40 	 224.9988000 	 1.899100 	 -0.8813000000 	 -1.9724850000 
1151.60 	 224.9988000 	 1.899100 	 -0.8844948000 	 -1.9750940000 
1151.80 	 224.9988000 	 1.899100 	 -0.8837605000 	 -1.9752120000 
1152.00 	 225.0036000 	 1.899100 	 -0.8811760000 	 -1.9724430000 
1152.20 	 225.0067000 	 1.899100 	 -0.8842977000 	 -1.9748180000 
1152.40 	 225.0115000 	 1.899100 	 -0.8842341000 	 -1.9754190000 
1152.60 	 225.0115000 	 1.899100 	 -0.8811792000 	 -1.9725890000 
1152.80 	 225.0147000 	 1.899100 	 -0.8835888000 	 -1.9742970000 
1153.00 	 225.0115000 	 1.899100 	 -0.8844471000 	 -1.9756860000 
1153.20 	 225.0067000 	 1.899100 	 -0.8809249000 	 -1.9726790000 
1153.40 	 224.9988000 	 1.899100 	 -0.8832836000 	 -1.9743350000 
1153.60 	 224.9972000 	 1.899100 	 -0.8841515000 	 -1.9757620000 
1153.80 	 224.9988000 	 1.899100 	 -0.8809916000 	 -1.9728410000 
1154.00 	 224.9956000 	 1.899100 	 -0.8825302000 	 -1.9738170000 
1154.20 	 224.9988000 	 1.899100 	 -0.8843104000 	 -1.9757750000 
1154.40 	 224.9988000 	 1.899100 	 -0.8810997000 	 -1.9730760000 
1154.60 	 225.0036000 	 1.899100 	 -0.8820407000 	 -1.9732860000 
1154.80 	 225.0052000 	 1.899100 	 -0.8845393000 	 -1.9758640000 
1155.00 	 225.0067000 	 1.899100 	 -0.8813000000 	 -1.9732730000 
1155.20 	 225.0115000 	 1.899100 	 -0.8822219000 	 -1.9734220000 
1155.40 	 225.0147000 	 1.899100 	 -0.8844153000 	 -1.9759310000 
1155.60 	 225.0147000 	 1.899100 	 -0.8816560000 	 -1.9736450000 
1155.80 	 225.0179000 	 1.899100 	 -0.8816115000 	 -1.9730150000 
1156.00 	 225.0179000 	 1.899100 	 -0.8844121000 	 -1.9757750000 
1156.20 	 225.0179000 	 1.899100 	 -0.8821710000 	 -1.9741410000 
1156.40 	 225.0179000 	 1.899100 	 -0.8811760000 	 -1.9728060000 
1156.60 	 225.0179000 	 1.899100 	 -0.8844598000 	 -1.9755940000 
1156.80 	 225.0147000 	 1.899100 	 -0.8823077000 	 -1.9743410000 
1157.00 	 225.0115000 	 1.899100 	 -0.8812396000 	 -1.9727130000 
1157.20 	 225.0067000 	 1.899100 	 -0.8843136000 	 -1.9753270000 
1157.40 	 225.0036000 	 1.899100 	 -0.8827686000 	 -1.9747640000 
1157.60 	 224.9972000 	 1.899100 	 -0.8808454000 	 -1.9724880000 
1157.80 	 224.9908000 	 1.899100 	 -0.8838940000 	 -1.9752280000 
1158.00 	 224.9829000 	 1.899100 	 -0.8830516000 	 -1.9750850000 
1158.20 	 224.9797000 	 1.899100 	 -0.8806928000 	 -1.9725130000 
1158.40 	 224.9749000 	 1.899100 	 -0.8836142000 	 -1.9749040000 
1158.60 	 224.9749000 	 1.899100 	 -0.8833472000 	 -1.9751580000 
1158.80 	 224.9749000 	 1.899100 	 -0.8805783000 	 -1.9726280000 
1159.00 	 224.9749000 	 1.899100 	 -0.8834584000 	 -1.9747350000 
1159.20 	 224.9749000 	 1.899125 	 -0.8839035000 	 -1.9754850000 
1159.40 	 224.9749000 	 1.899125 	 -0.8808994000 	 -1.9727870000 
1159.60 	 224.9749000 	 1.899150 	 -0.8834298000 	 -1.9747420000 
1159.80 	 224.9749000 	 1.899175 	 -0.8838208000 	 -1.9756160000 
1160.00 	 224.9749000 	 1.899225 	 -0.8808677000 	 -1.9725860000 
1160.20 	 224.9749000 	 1.899225 	 -0.8829753000 	 -1.9741410000 
1160.40 	 224.9765000 	 1.899250 	 -0.8838145000 	 -1.9760990000 
1160.60 	 224.9797000 	 1.899275 	 -0.8806960000 	 -1.9732030000 
1160.80 	 224.9829000 	 1.899250 	 -0.8832105000 	 -1.9738360000 
1161.00 	 224.9877000 	 1.899275 	 -0.8843549000 	 -1.9755360000 
1161.20 	 224.9908000 	 1.899300 	 -0.8812268000 	 -1.9728120000 
1161.40 	 224.9940000 	 1.899325 	 -0.8829911000 	 -1.9736540000 
1161.60 	 224.9956000 	 1.899300 	 -0.8848476000 	 -1.9763910000 
1161.80 	 224.9956000 	 1.899300 	 -0.8817323000 	 -1.9736580000 
1162.00 	 224.9956000 	 1.899300 	 -0.8831501000 	 -1.9743630000 
1162.20 	 224.9956000 	 1.899300 	 -0.8853213000 	 -1.9767190000 
1162.40 	 224.9908000 	 1.899300 	 -0.8817959000 	 -1.9740490000 
1162.60 	 224.9956000 	 1.899300 	 -0.8823172000 	 -1.9739910000 
1162.80 	 224.9956000 	 1.899300 	 -0.8845775000 	 -1.9766490000 
1163.00 	 224.9988000 	 1.899300 	 -0.8815575000 	 -1.9742650000 
1163.20 	 224.9988000 	 1.899300 	 -0.8822568000 	 -1.9739180000 
1163.40 	 225.0036000 	 1.899300 	 -0.8848159000 	 -1.9766650000 
1163.60 	 225.0036000 	 1.899300 	 -0.8821138000 	 -1.9744460000 
1163.80 	 225.0036000 	 1.899300 	 -0.8821456000 	 -1.9736700000 
1164.00 	 225.0036000 	 1.899300 	 -0.8848159000 	 -1.9764490000 
1164.20 	 225.0036000 	 1.899300 	 -0.8825811000 	 -1.9748970000 
1164.40 	 225.0020000 	 1.899300 	 -0.8812682000 	 -1.9733270000 
1164.60 	 224.9988000 	 1.899300 	 -0.8846219000 	 -1.9763120000 
1164.80 	 224.9988000 	 1.899300 	 -0.8825811000 	 -1.9752280000 
1165.00 	 224.9956000 	 1.899300 	 -0.8810298000 	 -1.9732220000 
1165.20 	 224.9956000 	 1.899300 	 -0.8843009000 	 -1.9760580000 
1165.40 	 224.9956000 	 1.899300 	 -0.8830929000 	 -1.9756000000 
1165.60 	 224.9956000 	 1.899300 	 -0.8806832000 	 -1.9732090000 
1165.80 	 224.9956000 	 1.899300 	 -0.8839543000 	 -1.9754630000 
1166.00 	 224.9956000 	 1.899300 	 -0.8839830000 	 -1.9761530000 
1166.20 	 224.9988000 	 1.899300 	 -0.8810806000 	 -1.9732700000 
1166.40 	 224.9956000 	 1.899300 	 -0.8837795000 	 -1.9752660000 
1166.60 	 224.9956000 	 1.899300 	 -0.8842278000 	 -1.9762740000 
1166.80 	 224.9908000 	 1.899300 	 -0.8809948000 	 -1.9733080000 
1167.00 	 224.9893000 	 1.899300 	 -0.8834235000 	 -1.9749290000 
1167.20 	 224.9908000 	 1.899300 	 -0.8841546000 	 -1.9763340000 
1167.40 	 224.9877000 	 1.899300 	 -0.8811982000 	 -1.9734160000 
1167.60 	 224.9877000 	 1.899300 	 -0.8830388000 	 -1.9746080000 
1167.80 	 224.9877000 	 1.899300 	 -0.8847554000 	 -1.9766710000 
1168.00 	 224.9877000 	 1.899325 	 -0.8811505000 	 -1.9740610000 
1168.20 	 224.9829000 	 1.899350 	 -0.8818786000 	 -1.9738930000 
1168.40 	 224.9797000 	 1.899375 	 -0.8845425000 	 -1.9766200000 
1168.60 	 224.9797000 	 1.899350 	 -0.8818245000 	 -1.9745700000 
1168.80 	 224.9797000 	 1.899350 	 -0.8806801000 	 -1.9738860000 
1169.00 	 224.9749000 	 1.899375 	 -0.8834553000 	 -1.9767380000 
1169.20 	 224.9749000 	 1.899400 	 -0.8809376000 	 -1.9752760000 
1169.40 	 224.9718000 	 1.899425 	 -0.8799839000 	 -1.9735430000 
1169.60 	 224.9718000 	 1.899425 	 -0.8833885000 	 -1.9764710000 
1169.80 	 224.9670000 	 1.899450 	 -0.8813636000 	 -1.9757080000 
1170.00 	 224.9686000 	 1.899475 	 -0.8796151000 	 -1.9733620000 
1170.20 	 224.9718000 	 1.899500 	 -0.8828767000 	 -1.9761020000 
1170.40 	 224.9781000 	 1.899525 	 -0.8818277000 	 -1.9760070000 
1170.60 	 224.9829000 	 1.899525 	 -0.8795770000 	 -1.9735050000 
1170.80 	 224.9908000 	 1.899550 	 -0.8826478000 	 -1.9759690000 
1171.00 	 224.9956000 	 1.899575 	 -0.8821710000 	 -1.9763500000 
1171.20 	 225.0004000 	 1.899550 	 -0.8806388000 	 -1.9725480000 
1171.40 	 225.0036000 	 1.899550 	 -0.8831279000 	 -1.9744300000 
1171.60 	 225.0067000 	 1.899550 	 -0.8838367000 	 -1.9755360000 
1171.80 	 225.0115000 	 1.899550 	 -0.8804480000 	 -1.9726090000 
1172.00 	 225.0147000 	 1.899550 	 -0.8828227000 	 -1.9740900000 
1172.20 	 225.0147000 	 1.899550 	 -0.8840974000 	 -1.9757520000 
1172.40 	 225.0147000 	 1.899550 	 -0.8806483000 	 -1.9727710000 
1172.60 	 225.0147000 	 1.899550 	 -0.8826573000 	 -1.9739060000 
1172.80 	 225.0115000 	 1.899550 	 -0.8839671000 	 -1.9757650000 
1173.00 	 225.0115000 	 1.899550 	 -0.8807755000 	 -1.9729840000 
1173.20 	 225.0115000 	 1.899550 	 -0.8824571000 	 -1.9734610000 
1173.40 	 225.0115000 	 1.899550 	 -0.8843994000 	 -1.9759460000 
1173.60 	 225.0147000 	 1.899550 	 -0.8813000000 	 -1.9732410000 
1173.80 	 225.0147000 	 1.899550 	 -0.8820788000 	 -1.9733430000 
1174.00 	 225.0179000 	 1.899550 	 -0.8845170000 	 -1.9758760000 
1174.20 	 225.0179000 	 1.899550 	 -0.8812650000 	 -1.9737370000 
1174.40 	 225.0226000 	 1.899550 	 -0.8811442000 	 -1.9729070000 
1174.60 	 225.0179000 	 1.899550 	 -0.8842118000 	 -1.9757940000 
1174.80 	 225.0179000 	 1.899550 	 -0.8817291000 	 -1.9738390000 
1175.00 	 225.0179000 	 1.899550 	 -0.8812396000 	 -1.9728030000 
1175.20 	 225.0147000 	 1.899525 	 -0.8844344000 	 -1.9758320000 
1175.40 	 225.0147000 	 1.899500 	 -0.8821551000 	 -1.9742650000 
1175.60 	 225.0147000 	 1.899500 	 -0.8811252000 	 -1.9727230000 
1175.80 	 225.0131000 	 1.899500 	 -0.8843454000 	 -1.9757880000 
1176.00 	 225.0115000 	 1.899500 	 -0.8823745000 	 -1.9744520000 
1176.20 	 225.0067000 	 1.899500 	 -0.8807977000 	 -1.9725450000 
1176.40 	 225.0067000 	 1.899500 	 -0.8842437000 	 -1.9754980000 
1176.60 	 225.0067000 	 1.899500 	 -0.8825843000 	 -1.9747380000 
1176.80 	 225.0067000 	 1.899500 	 -0.8807214000 	 -1.9725450000 
1177.00 	 225.0067000 	 1.899500 	 -0.8839385000 	 -1.9752280000 
1177.20 	 225.0067000 	 1.899500 	 -0.8830420000 	 -1.9750630000 
1177.40 	 225.0067000 	 1.899500 	 -0.8805275000 	 -1.9724970000 
1177.60 	 225.0083000 	 1.899500 	 -0.8835125000 	 -1.9747990000 
1177.80 	 225.0067000 	 1.899500 	 -0.8834807000 	 -1.9753650000 
1178.00 	 225.0067000 	 1.899500 	 -0.8805879000 	 -1.9725800000 
1178.20 	 225.0020000 	 1.899500 	 -0.8831215000 	 -1.9743890000 
1178.40 	 224.9988000 	 1.899500 	 -0.8837636000 	 -1.9757180000 
1178.60 	 224.9972000 	 1.899500 	 -0.8807945000 	 -1.9725830000 
1178.80 	 224.9956000 	 1.899500 	 -0.8830357000 	 -1.9741790000 
1179.00 	 224.9956000 	 1.899500 	 -0.8840211000 	 -1.9758800000 
1179.20 	 224.9956000 	 1.899500 	 -0.8806356000 	 -1.9729460000 
1179.40 	 224.9972000 	 1.899500 	 -0.8825493000 	 -1.9740040000 
1179.60 	 224.9988000 	 1.899500 	 -0.8843136000 	 -1.9760290000 
1179.80 	 225.0020000 	 1.899500 	 -0.8814494000 	 -1.9730980000 
1180.00 	 225.0036000 	 1.899500 	 -0.8822505000 	 -1.9734920000 
1180.20 	 225.0020000 	 1.899500 	 -0.8843517000 	 -1.9760260000 
1180.40 	 225.0004000 	 1.899500 	 -0.8811696000 	 -1.9732510000 
1180.60 	 224.9972000 	 1.899500 	 -0.8822219000 	 -1.9735880000 
1180.80 	 224.9988000 	 1.899500 	 -0.8846347000 	 -1.9761630000 
1181.00 	 224.9988000 	 1.899500 	 -0.8815448000 	 -1.9737020000 
1181.20 	 224.9988000 	 1.899500 	 -0.8815289000 	 -1.9731110000 
1181.40 	 225.0036000 	 1.899500 	 -0.8845615000 	 -1.9758640000 
1181.60 	 225.0036000 	 1.899500 	 -0.8818277000 	 -1.9738770000 
1181.80 	 225.0036000 	 1.899500 	 -0.8813890000 	 -1.9728370000 
1182.00 	 224.9988000 	 1.899500 	 -0.8845234000 	 -1.9758990000 
1182.20 	 224.9940000 	 1.899500 	 -0.8822663000 	 -1.9742490000 
1182.40 	 224.9877000 	 1.899500 	 -0.8811760000 	 -1.9728310000 
1182.60 	 224.9797000 	 1.899500 	 -0.8845933000 	 -1.9756760000 
1182.80 	 224.9749000 	 1.899500 	 -0.8821647000 	 -1.9743380000 
1183.00 	 224.9718000 	 1.899500 	 -0.8810933000 	 -1.9726050000 
1183.20 	 224.9702000 	 1.899500 	 -0.8843772000 	 -1.9756410000 
1183.40 	 224.9670000 	 1.899500 	 -0.8826669000 	 -1.9746650000 
1183.60 	 224.9670000 	 1.899500 	 -0.8808677000 	 -1.9724780000 
1183.80 	 224.9638000 	 1.899500 	 -0.8840243000 	 -1.9752280000 
1184.00 	 224.9638000 	 1.899500 	 -0.8834553000 	 -1.9753650000 
1184.20 	 224.9638000 	 1.899550 	 -0.8806165000 	 -1.9726090000 
1184.40 	 224.9638000 	 1.899550 	 -0.8834521000 	 -1.9747920000 
1184.60 	 224.9638000 	 1.899575 	 -0.8837445000 	 -1.9755680000 
1184.80 	 224.9638000 	 1.899600 	 -0.8805529000 	 -1.9726430000 
1185.00 	 224.9638000 	 1.899625 	 -0.8827813000 	 -1.9744460000 
1185.20 	 224.9638000 	 1.899625 	 -0.8837891000 	 -1.9758570000 
1185.40 	 224.9670000 	 1.899675 	 -0.8805752000 	 -1.9727360000 
1185.60 	 224.9670000 	 1.899675 	 -0.8827559000 	 -1.9741150000 
1185.80 	 224.9670000 	 1.899700 	 -0.8842468000 	 -1.9760100000 
1186.00 	 224.9670000 	 1.899725 	 -0.8813031000 	 -1.9729550000 
1186.20 	 224.9638000 	 1.899725 	 -0.8828576000 	 -1.9738860000 
1186.40 	 224.9638000 	 1.899775 	 -0.8847873000 	 -1.9760390000 
1186.60 	 224.9638000 	 1.899775 	 -0.8816878000 	 -1.9732790000 
1186.80 	 224.9638000 	 1.899825 	 -0.8827591000 	 -1.9734890000 
1187.00 	 224.9670000 	 1.899825 	 -0.8842437000 	 -1.9767540000 
1187.20 	 224.9749000 	 1.899825 	 -0.8810647000 	 -1.9742620000 
1187.40 	 224.9829000 	 1.899875 	 -0.8815765000 	 -1.9742300000 
1187.60 	 224.9893000 	 1.899850 	 -0.8832423000 	 -1.9760480000 
1187.80 	 224.9956000 	 1.899850 	 -0.8799553000 	 -1.9737280000 
1188.00 	 224.9988000 	 1.899850 	 -0.8800666000 	 -1.9731330000 
1188.20 	 224.9988000 	 1.899850 	 -0.8831406000 	 -1.9760040000 
1188.40 	 225.0067000 	 1.899850 	 -0.8805561000 	 -1.9741630000 
1188.60 	 225.0067000 	 1.899850 	 -0.8798758000 	 -1.9728880000 
1188.80 	 225.0147000 	 1.899850 	 -0.8830960000 	 -1.9758830000 
1189.00 	 225.0147000 	 1.899850 	 -0.8808677000 	 -1.9745670000 
1189.20 	 225.0179000 	 1.899850 	 -0.8795897000 	 -1.9727480000 
1189.40 	 225.0226000 	 1.899850 	 -0.8829148000 	 -1.9756060000 
1189.60 	 225.0226000 	 1.899850 	 -0.8812745000 	 -1.9748590000 
1189.80 	 225.0258000 	 1.899850 	 -0.8795388000 	 -1.9725830000 
1190.00 	 225.0258000 	 1.899850 	 -0.8828735000 	 -1.9755520000 
1190.20 	 225.0258000 	 1.899850 	 -0.8816178000 	 -1.9750720000 
1190.40 	 225.0226000 	 1.899850 	 -0.8793449000 	 -1.9724750000 
1190.60 	 225.0179000 	 1.899850 	 -0.8826478000 	 -1.9751490000 
1190.80 	 225.0179000 	 1.899850 	 -0.8820598000 	 -1.9755140000 
1191.00 	 225.0147000 	 1.899850 	 -0.8792146000 	 -1.9725700000 
1191.20 	 225.0099000 	 1.899825 	 -0.8825302000 	 -1.9750120000 
1191.40 	 225.0067000 	 1.899800 	 -0.8823077000 	 -1.9756060000 
1191.60 	 225.0036000 	 1.899800 	 -0.8791447000 	 -1.9725200000 
1191.80 	 224.9988000 	 1.899800 	 -0.8820121000 	 -1.9744710000 
1192.00 	 225.0036000 	 1.899800 	 -0.8825747000 	 -1.9758320000 
1192.20 	 225.0036000 	 1.899800 	 -0.8792846000 	 -1.9729770000 
1192.40 	 225.0067000 	 1.899800 	 -0.8815892000 	 -1.9740960000 
1192.60 	 225.0067000 	 1.899800 	 -0.8827273000 	 -1.9760480000 
1192.80 	 225.0115000 	 1.899800 	 -0.8795230000 	 -1.9727800000 
1193.00 	 225.0147000 	 1.899800 	 -0.8811696000 	 -1.9738580000 
1193.20 	 225.0147000 	 1.899800 	 -0.8832359000 	 -1.9760830000 
1193.40 	 225.0147000 	 1.899800 	 -0.8798981000 	 -1.9736000000 
1193.60 	 225.0083000 	 1.899800 	 -0.8805911000 	 -1.9732920000 
1193.80 	 225.0036000 	 1.899800 	 -0.8831024000 	 -1.9760670000 
1194.00 	 224.9988000 	 1.899800 	 -0.8798535000 	 -1.9737780000 
1194.20 	 224.9956000 	 1.899800 	 -0.8799648000 	 -1.9729710000 
1194.40 	 224.9908000 	 1.899800 	 -0.8830770000 	 -1.9760000000 
1194.60 	 224.9908000 	 1.899800 	 -0.8805148000 	 -1.9743000000 
1194.80 	 224.9908000 	 1.899800 	 -0.8799108000 	 -1.9726820000 
1195.00 	 224.9908000 	 1.899800 	 -0.8829403000 	 -1.9758380000 
1195.20 	 224.9908000 	 1.899800 	 -0.8809726000 	 -1.9748180000 
1195.40 	 224.9908000 	 1.899800 	 -0.8793290000 	 -1.9726240000 
1195.60 	 224.9908000 	 1.899800 	 -0.8826033000 	 -1.9754890000 
1195.80 	 224.9908000 	 1.899800 	 -0.8814113000 	 -1.9752980000 
1196.00 	 224.9956000 	 1.899800 	 -0.8792178000 	 -1.9724940000 
1196.20 	 224.9988000 	 1.899800 	 -0.8823999000 	 -1.9753170000 
1196.40 	 224.9988000 	 1.899800 	 -0.8818054000 	 -1.9754380000 
1196.60 	 224.9956000 	 1.899800 	 -0.8789222000 	 -1.9725390000 
1196.80 	 224.9908000 	 1.899800 	 -0.8822663000 	 -1.9752820000 
1197.00 	 224.9877000 	 1.899800 	 -0.8816465000 	 -1.9753330000 
1197.20 	 224.9829000 	 1.899800 	 -0.8789794000 	 -1.9726850000 
1197.40 	 224.9797000 	 1.899800 	 -0.8819802000 	 -1.9750150000 
1197.60 	 224.9797000 	 1.899800 	 -0.8819389000 	 -1.9756320000 
1197.80 	 224.9749000 	 1.899800 	 -0.8789539000 	 -1.9727290000 
1198.00 	 224.9797000 	 1.899800 	 -0.8816338000 	 -1.9746110000 
1198.20 	 224.9813000 	 1.899800 	 -0.8820724000 	 -1.9756380000 
1198.40 	 224.9797000 	 1.899800 	 -0.8789921000 	 -1.9729110000 
1198.60 	 224.9829000 	 1.899800 	 -0.8813064000 	 -1.9742580000 
1198.80 	 224.9829000 	 1.899800 	 -0.8825970000 	 -1.9761020000 
1199.00 	 224.9829000 	 1.899800 	 -0.8791606000 	 -1.9731550000 
1199.20 	 224.9829000 	 1.899800 	 -0.8806483000 	 -1.9736000000 
1199.40 	 224.9829000 	 1.899800 	 -0.8828513000 	 -1.9762070000 
1199.60 	 224.9797000 	 1.899825 	 -0.8797900000 	 -1.9736610000 
1199.80 	 224.9765000 	 1.899850 	 -0.8802414000 	 -1.9733590000 
1200.00 	 224.9734000 	 1.899850 	 -0.8829181000 	 -1.9762290000 
1200.20 	 224.9718000 	 1.899875 	 -0.8799648000 	 -1.9738830000 
1200.40 	 224.9718000 	 1.899900 	 -0.8802064000 	 -1.9732130000 
1200.60 	 224.9718000 	 1.899925 	 -0.8830134000 	 -1.9761180000 
1200.80 	 224.9718000 	 1.899925 	 -0.8801460000 	 -1.9741500000 
1201.00 	 224.9718000 	 1.899950 	 -0.8796183000 	 -1.9731390000 
1201.20 	 224.9718000 	 1.899975 	 -0.8829975000 	 -1.9761180000 
1201.40 	 224.9670000 	 1.899975 	 -0.8804767000 	 -1.9747070000 
1201.60 	 224.9670000 	 1.900025 	 -0.8795834000 	 -1.9730660000 
1201.80 	 224.9670000 	 1.900025 	 -0.8829721000 	 -1.9759690000 
1202.00 	 224.9749000 	 1.900050 	 -0.8806165000 	 -1.9745790000 
1202.20 	 224.9781000 	 1.900075 	 -0.8794912000 	 -1.9729610000 
1202.40 	 224.9877000 	 1.900075 	 -0.8828227000 	 -1.9758320000 
1202.60 	 224.9956000 	 1.900125 	 -0.8810489000 	 -1.9750440000 
1202.80 	 224.9988000 	 1.900100 	 -0.8793640000 	 -1.9727640000 
1203.00 	 225.0036000 	 1.900100 	 -0.8825970000 	 -1.9757080000 
1203.20 	 225.0036000 	 1.900100 	 -0.8815289000 	 -1.9753740000 
1203.40 	 225.0067000 	 1.900100 	 -0.8792210000 	 -1.9729010000 
1203.60 	 225.0067000 	 1.900100 	 -0.8823363000 	 -1.9750750000 
1203.80 	 225.0115000 	 1.900100 	 -0.8823554000 	 -1.9758890000 
1204.00 	 225.0147000 	 1.900100 	 -0.8794880000 	 -1.9728600000 
1204.20 	 225.0147000 	 1.900100 	 -0.8821074000 	 -1.9748180000 
1204.40 	 225.0147000 	 1.900100 	 -0.8829403000 	 -1.9761630000 
1204.60 	 225.0147000 	 1.900100 	 -0.8794912000 	 -1.9729870000 
1204.80 	 225.0115000 	 1.900100 	 -0.8818976000 	 -1.9744650000 
1205.00 	 225.0147000 	 1.900100 	 -0.8829467000 	 -1.9762550000 
1205.20 	 225.0147000 	 1.900100 	 -0.8797423000 	 -1.9732220000 
1205.40 	 225.0163000 	 1.900100 	 -0.8810298000 	 -1.9737690000 
1205.60 	 225.0179000 	 1.900100 	 -0.8832455000 	 -1.9764580000 
1205.80 	 225.0179000 	 1.900100 	 -0.8799775000 	 -1.9736700000 
1206.00 	 225.0210000 	 1.900100 	 -0.8805053000 	 -1.9733680000 
1206.20 	 225.0179000 	 1.900100 	 -0.8831660000 	 -1.9763850000 
1206.40 	 225.0179000 	 1.900100 	 -0.8803272000 	 -1.9740710000 
1206.60 	 225.0147000 	 1.900075 	 -0.8801429000 	 -1.9733330000 
1206.80 	 225.0115000 	 1.900050 	 -0.8831533000 	 -1.9762990000 
1207.00 	 225.0067000 	 1.900050 	 -0.8805561000 	 -1.9742010000 
1207.20 	 225.0036000 	 1.900050 	 -0.8798726000 	 -1.9732090000 
1207.40 	 225.0036000 	 1.900050 	 -0.8833758000 	 -1.9762360000 
1207.60 	 225.0036000 	 1.900050 	 -0.8808358000 	 -1.9746460000 
1207.80 	 225.0036000 	 1.900050 	 -0.8797582000 	 -1.9730280000 
1208.00 	 225.0067000 	 1.900050 	 -0.8831056000 	 -1.9760580000 
1208.20 	 225.0067000 	 1.900050 	 -0.8814843000 	 -1.9752760000 
1208.40 	 225.0036000 	 1.900050 	 -0.8795516000 	 -1.9729360000 
1208.60 	 225.0036000 	 1.900050 	 -0.8829467000 	 -1.9759430000 
1208.80 	 224.9988000 	 1.900050 	 -0.8816878000 	 -1.9754000000 
1209.00 	 224.9988000 	 1.900050 	 -0.8793513000 	 -1.9729230000 
1209.20 	 224.9956000 	 1.900050 	 -0.8823903000 	 -1.9753740000 
1209.40 	 224.9956000 	 1.900050 	 -0.8823172000 	 -1.9759530000 
1209.60 	 224.9956000 	 1.900050 	 -0.8792305000 	 -1.9728410000 
1209.80 	 224.9956000 	 1.900050 	 -0.8817895000 	 -1.9746530000 
1210.00 	 224.9956000 	 1.900050 	 -0.8827114000 	 -1.9763090000 
1210.20 	 224.9956000 	 1.900050 	 -0.8794435000 	 -1.9734030000 
1210.40 	 224.9956000 	 1.900050 	 -0.8815352000 	 -1.9743670000 
1210.60 	 224.9908000 	 1.900050 	 -0.8828195000 	 -1.9761880000 
1210.80 	 224.9924000 	 1.900050 	 -0.8793609000 	 -1.9732220000 
1211.00 	 224.9893000 	 1.900050 	 -0.8812332000 	 -1.9741410000 
1211.20 	 224.9908000 	 1.900050 	 -0.8830261000 	 -1.9763980000 
1211.40 	 224.9908000 	 1.900050 	 -0.8795547000 	 -1.9733370000 
1211.60 	 224.9908000 	 1.900050 	 -0.8812618000 	 -1.9741880000 
1211.80 	 224.9908000 	 1.900050 	 -0.8832137000 	 -1.9764010000 
1212.00 	 224.9908000 	 1.900050 	 -0.8798981000 	 -1.9735650000 
1212.20 	 224.9908000 	 1.900050 	 -0.8806705000 	 -1.9737310000 
1212.40 	 224.9908000 	 1.900050 	 -0.8831342000 	 -1.9764770000 
1212.60 	 224.9908000 	 1.900050 	 -0.8800761000 	 -1.9739400000 
1212.80 	 224.9908000 	 1.900050 	 -0.8802032000 	 -1.9733680000 
1213.00 	 224.9908000 	 1.900050 	 -0.8832486000 	 -1.9762580000 
1213.20 	 224.9877000 	 1.900050 	 -0.8805625000 	 -1.9743280000 
1213.40 	 224.9877000 	 1.900050 	 -0.8799648000 	 -1.9730760000 
1213.60 	 224.9877000 	 1.900050 	 -0.8832073000 	 -1.9761720000 
1213.80 	 224.9877000 	 1.900050 	 -0.8807564000 	 -1.9747290000 
1214.00 	 224.9829000 	 1.900050 	 -0.8796056000 	 -1.9730700000 
1214.20 	 224.9877000 	 1.900050 	 -0.8832169000 	 -1.9759400000 
1214.40 	 224.9845000 	 1.900050 	 -0.8813095000 	 -1.9750880000 
1214.60 	 224.9829000 	 1.900050 	 -0.8794339000 	 -1.9727990000 
1214.80 	 224.9861000 	 1.900050 	 -0.8829117000 	 -1.9755140000 
1215.00 	 224.9829000 	 1.900050 	 -0.8819294000 	 -1.9755140000 
1215.20 	 224.9829000 	 1.900050 	 -0.8795452000 	 -1.9726750000 
1215.40 	 224.9829000 	 1.900075 	 -0.8826160000 	 -1.9753930000 
1215.60 	 224.9797000 	 1.900100 	 -0.8819008000 	 -1.9755740000 
1215.80 	 224.9749000 	 1.900100 	 -0.8793354000 	 -1.9729680000 
1216.00 	 224.9749000 	 1.900100 	 -0.8823617000 	 -1.9753230000 
1216.20 	 224.9749000 	 1.900125 	 -0.8822060000 	 -1.9757430000 
1216.40 	 224.9718000 	 1.900175 	 -0.8793513000 	 -1.9729520000 
1216.60 	 224.9718000 	 1.900175 	 -0.8822155000 	 -1.9750440000 
1216.80 	 224.9670000 	 1.900200 	 -0.8823426000 	 -1.9758260000 
1217.00 	 224.9670000 	 1.900225 	 -0.8794562000 	 -1.9730600000 
1217.20 	 224.9670000 	 1.900225 	 -0.8822377000 	 -1.9750250000 
1217.40 	 224.9670000 	 1.900275 	 -0.8828322000 	 -1.9760990000 
1217.60 	 224.9702000 	 1.900275 	 -0.8793862000 	 -1.9731710000 
1217.80 	 224.9718000 	 1.900300 	 -0.8818817000 	 -1.9746940000 
1218.00 	 224.9718000 	 1.900325 	 -0.8829371000 	 -1.9763600000 
1218.20 	 224.9718000 	 1.900325 	 -0.8797296000 	 -1.9732980000 
1218.40 	 224.9718000 	 1.900375 	 -0.8811601000 	 -1.9740100000 
1218.60 	 224.9797000 	 1.900375 	 -0.8832105000 	 -1.9764300000 
1218.80 	 224.9813000 	 1.900400 	 -0.8798758000 	 -1.9738580000 
1219.00 	 224.9877000 	 1.900400 	 -0.8806992000 	 -1.9737660000 
1219.20 	 224.9956000 	 1.900400 	 -0.8838241000 	 -1.9774720000 
1219.40 	 225.0004000 	 1.900400 	 -0.8811601000 	 -1.9753270000 
1219.60 	 225.0067000 	 1.900400 	 -0.8807723000 	 -1.9744110000 
1219.80 	 225.0147000 	 1.900400 	 -0.8838272000 	 -1.9772150000 
1220.00 	 225.0179000 	 1.900400 	 -0.8817323000 	 -1.9757140000 
1220.20 	 225.0226000 	 1.900400 	 -0.8804512000 	 -1.9740710000 
1220.40 	 225.0226000 	 1.900400 	 -0.8837573000 	 -1.9771580000 
1220.60 	 225.0226000 	 1.900400 	 -0.8817323000 	 -1.9761050000 
1220.80 	 225.0226000 	 1.900400 	 -0.8803971000 	 -1.9741190000 
1221.00 	 225.0226000 	 1.900400 	 -0.8836873000 	 -1.9768460000 
1221.20 	 225.0226000 	 1.900400 	 -0.8822473000 	 -1.9765820000 
1221.40 	 225.0258000 	 1.900400 	 -0.8799521000 	 -1.9738640000 
1221.60 	 225.0226000 	 1.900400 	 -0.8831437000 	 -1.9765660000 
1221.80 	 225.0242000 	 1.900400 	 -0.8827114000 	 -1.9769060000 
1222.00 	 225.0179000 	 1.900400 	 -0.8798027000 	 -1.9739120000 
1222.20 	 225.0179000 	 1.900375 	 -0.8827941000 	 -1.9761910000 
1222.40 	 225.0179000 	 1.900350 	 -0.8828990000 	 -1.9771450000 
1222.60 	 225.0147000 	 1.900350 	 -0.8798599000 	 -1.9741000000 
1222.80 	 225.0147000 	 1.900350 	 -0.8829053000 	 -1.9762330000 
1223.00 	 225.0147000 	 1.900350 	 -0.8828894000 	 -1.9769890000 
1223.20 	 225.0147000 	 1.900325 	 -0.8799521000 	 -1.9741690000 
1223.40 	 225.0147000 	 1.900300 	 -0.8822886000 	 -1.9757270000 
1223.60 	 225.0147000 	 1.900300 	 -0.8834203000 	 -1.9773580000 
1223.80 	 225.0115000 	 1.900300 	 -0.8801270000 	 -1.9744910000 
1224.00 	 225.0115000 	 1.900300 	 -0.8819072000 	 -1.9753490000 
1224.20 	 225.0115000 	 1.900300 	 -0.8836396000 	 -1.9774630000 
1224.40 	 225.0067000 	 1.900300 	 -0.8802668000 	 -1.9744590000 
1224.60 	 225.0067000 	 1.900300 	 -0.8816910000 	 -1.9750250000 
1224.80 	 225.0067000 	 1.900300 	 -0.8839480000 	 -1.9776250000 
1225.00 	 225.0052000 	 1.900300 	 -0.8805497000 	 -1.9748850000 
1225.20 	 225.0052000 	 1.900300 	 -0.8813699000 	 -1.9748690000 
1225.40 	 225.0036000 	 1.900300 	 -0.8837922000 	 -1.9775840000 
1225.60 	 225.0067000 	 1.900300 	 -0.8808009000 	 -1.9751610000 
1225.80 	 225.0036000 	 1.900300 	 -0.8809471000 	 -1.9744330000 
1226.00 	 225.0036000 	 1.900300 	 -0.8838685000 	 -1.9772850000 
1226.20 	 225.0036000 	 1.900300 	 -0.8810489000 	 -1.9753740000 
1226.40 	 225.0036000 	 1.900300 	 -0.8805688000 	 -1.9743220000 
1226.60 	 224.9988000 	 1.900300 	 -0.8838558000 	 -1.9772080000 
1226.80 	 224.9988000 	 1.900300 	 -0.8812301000 	 -1.9756640000 
1227.00 	 224.9988000 	 1.900300 	 -0.8805116000 	 -1.9742270000 
1227.20 	 224.9972000 	 1.900300 	 -0.8837731000 	 -1.9772150000 
1227.40 	 224.9956000 	 1.900300 	 -0.8815129000 	 -1.9759500000
[truncated: 296,550 more chars]
