# Supplementary material for: Scott Blair Fractional-Type Viscoelastic Behavior of Clear Spruce Wood: Influence of Compression Wood on Power-Law Stiffness Parameters
Source: Materials (Basel). 2024 Nov 9;17(22):5477. doi: 10.3390/ma17225477 (PMC11595321; doi:10.3390/ma17225477)
Supplement: Supplementary file 1 [file materials-17-05477-s001.zip › DATA_MDPI_upload.d/00_04_225.txt]

Bezeichnung: 	 00_04_225 
Bezeichnung Kofler: 	 04 
temperature [deg C] 	 moisture content [%] 	 raw density [kg/m³] 	 width [mm] 	 height [mm] 	 length [mm] 	 creepforce [N] 	 holding time [s] 	 reaction wood [%] 
20 	 11.62 	 387.1 	 15.07 	 15.02 	 240 	 225 	 1800 	 0.00 
-------------- Daten Shimadzu AGX 10 kN & 2 x HBM WA 20 -------------- 
1 _ 1 
Zeit 	 Kraft 	 Weg 	 Ext.1 	 Ext.2 
sec 	 N 	 mm 	 mm 	 mm 
0.00 	 4.5156480 	 0.000000 	 0.0037034350 	 0.0032965340 
0.20 	 4.5156480 	 0.002375 	 0.0012048090 	 0.0005404155 
0.40 	 4.5156480 	 0.005675 	 0.0045839940 	 0.0034999850 
0.60 	 5.1911670 	 0.009000 	 0.0036684670 	 0.0033919020 
0.80 	 5.5344900 	 0.012350 	 0.0010554000 	 0.0005722046 
1.00 	 5.8603290 	 0.015675 	 0.0046602880 	 0.0034364060 
1.20 	 6.2386190 	 0.019000 	 0.0039323170 	 0.0033601120 
1.40 	 6.5994260 	 0.022350 	 0.0012620290 	 0.0002988180 
1.60 	 6.8934760 	 0.025675 	 0.0046793620 	 0.0029977160 
1.80 	 6.9967900 	 0.029000 	 0.0040880840 	 -0.0123818700 
2.00 	 7.3178610 	 0.032350 	 0.0016021730 	 -0.0162951100 
2.20 	 7.6421100 	 0.035675 	 0.0049972530 	 -0.0143782300 
2.40 	 7.9552340 	 0.039000 	 0.0041421260 	 -0.0149631500 
2.60 	 8.2063670 	 0.042325 	 0.0057792660 	 -0.0180053700 
2.80 	 8.1316630 	 0.045675 	 0.0227801000 	 -0.0400988300 
3.00 	 8.3891550 	 0.049000 	 0.0243187000 	 -0.0413417800 
3.20 	 8.6530050 	 0.052350 	 0.0278727200 	 -0.0466632800 
3.40 	 8.8198980 	 0.055675 	 0.0382232700 	 -0.0481446600 
3.60 	 9.0630850 	 0.059000 	 0.0456301400 	 -0.0550206500 
3.80 	 9.2538190 	 0.062350 	 0.0472768100 	 -0.0636768300 
4.00 	 9.2999140 	 0.065675 	 0.0640424100 	 -0.0781981100 
4.20 	 9.4429660 	 0.069000 	 0.0719865200 	 -0.0797843900 
4.40 	 9.5542270 	 0.072350 	 0.0763575200 	 -0.0916830700 
4.60 	 9.7084050 	 0.075675 	 0.0913016000 	 -0.0953547100 
4.80 	 9.8371510 	 0.079000 	 0.0989882100 	 -0.1021353000 
5.00 	 9.9563600 	 0.082350 	 0.1036803000 	 -0.1153151000 
5.15 	 10.0167600 	 0.084850 	 0.1084042000 	 -0.1173782000 
5.20 	 10.0453700 	 0.085725 	 0.1133315000 	 -0.1162847000 
5.40 	 10.4808800 	 0.102675 	 0.1441224000 	 -0.1497269000 
5.60 	 11.1579900 	 0.170075 	 0.3620529000 	 -0.3405158000 
5.80 	 12.9302300 	 0.281475 	 0.7307529000 	 -0.6521511000 
6.00 	 22.9692500 	 0.407050 	 0.6974061000 	 -0.7873948000 
6.20 	 31.5841000 	 0.463825 	 0.6333160000 	 -0.8459536000 
6.40 	 32.9573900 	 0.488050 	 0.6181208000 	 -0.8447552000 
6.60 	 39.4090000 	 0.551300 	 0.5604522000 	 -0.9027831000 
6.80 	 42.8168000 	 0.579200 	 0.5322361000 	 -0.9271176000 
7.00 	 47.0924400 	 0.627550 	 0.4945946000 	 -0.9630902000 
7.20 	 52.0404200 	 0.669350 	 0.4534149000 	 -0.9980456000 
7.40 	 55.8106100 	 0.707050 	 0.4184596000 	 -1.0280550000 
7.60 	 60.3358000 	 0.751000 	 0.3826459000 	 -1.0628160000 
7.80 	 64.7862800 	 0.791825 	 0.3436852000 	 -1.1003970000 
8.00 	 69.0635100 	 0.832050 	 0.3043556000 	 -1.1348760000 
8.20 	 73.4551800 	 0.873025 	 0.2707895000 	 -1.1679200000 
8.40 	 77.8579700 	 0.913225 	 0.2311420000 	 -1.1983970000 
8.60 	 82.2353400 	 0.952975 	 0.1957544000 	 -1.2312890000 
8.80 	 86.4839600 	 0.991950 	 0.1622613000 	 -1.2680180000 
9.00 	 90.8104600 	 1.031100 	 0.1243496000 	 -1.2995850000 
9.20 	 95.1019900 	 1.070225 	 0.0835323300 	 -1.3374550000 
9.40 	 99.3982900 	 1.109375 	 0.0537459100 	 -1.3656770000 
9.60 	 103.8170000 	 1.148850 	 0.0136566200 	 -1.4017900000 
9.80 	 108.3978000 	 1.187350 	 -0.0219694800 	 -1.4332390000 
10.00 	 112.7132000 	 1.225900 	 -0.0552336400 	 -1.4616360000 
10.20 	 117.3242000 	 1.264425 	 -0.0930118600 	 -1.4969760000 
10.40 	 121.9209000 	 1.301400 	 -0.1302306000 	 -1.5368840000 
10.60 	 126.3666000 	 1.337850 	 -0.1595243000 	 -1.5656760000 
10.80 	 130.8648000 	 1.374400 	 -0.1923561000 	 -1.5990920000 
11.00 	 135.2898000 	 1.410825 	 -0.2280998000 	 -1.6303320000 
11.20 	 139.7673000 	 1.446975 	 -0.2606551000 	 -1.6635700000 
11.40 	 144.4451000 	 1.482750 	 -0.2947998000 	 -1.6930290000 
11.60 	 148.7986000 	 1.517775 	 -0.3288523000 	 -1.7220430000 
11.80 	 153.2189000 	 1.553325 	 -0.3579044000 	 -1.7489370000 
12.00 	 157.7298000 	 1.588625 	 -0.3959306000 	 -1.7825760000 
12.20 	 162.2280000 	 1.623825 	 -0.4267438000 	 -1.8147280000 
12.40 	 166.6975000 	 1.658675 	 -0.4559422000 	 -1.8429310000 
12.60 	 171.2004000 	 1.693450 	 -0.4927286000 	 -1.8732830000 
12.80 	 175.5858000 	 1.728150 	 -0.5251567000 	 -1.9094790000 
13.00 	 179.9790000 	 1.763275 	 -0.5557823000 	 -1.9335050000 
13.20 	 184.6266000 	 1.798225 	 -0.5921078000 	 -1.9691910000 
13.40 	 189.0373000 	 1.832475 	 -0.6240559000 	 -2.0034220000 
13.60 	 193.5736000 	 1.866800 	 -0.6520653000 	 -2.0288210000 
13.80 	 198.0893000 	 1.901000 	 -0.6862386000 	 -2.0612750000 
14.00 	 202.5016000 	 1.934850 	 -0.7173697000 	 -2.0910200000 
14.20 	 207.0395000 	 1.968900 	 -0.7452075000 	 -2.1178630000 
14.40 	 211.5281000 	 2.002625 	 -0.7795811000 	 -2.1470960000 
14.60 	 215.9166000 	 2.036375 	 -0.8108361000 	 -2.1849440000 
14.80 	 220.4752000 	 2.070650 	 -0.8388265000 	 -2.2127790000 
14.95 	 223.9100000 	 2.096025 	 -0.8633010000 	 -2.2347860000 
15.00 	 225.0624000 	 2.102375 	 -0.8730125000 	 -2.2423550000 
15.20 	 226.0955000 	 2.105975 	 -0.8786297000 	 -2.2505860000 
15.40 	 225.6727000 	 2.105425 	 -0.8764172000 	 -2.2497430000 
15.60 	 225.4709000 	 2.105150 	 -0.8748277000 	 -2.2530750000 
15.80 	 225.2452000 	 2.105000 	 -0.8769290000 	 -2.2542950000 
16.00 	 225.0004000 	 2.104950 	 -0.8758450000 	 -2.2529160000 
16.20 	 224.8780000 	 2.104925 	 -0.8800761000 	 -2.2557130000 
16.40 	 224.6523000 	 2.104975 	 -0.8789635000 	 -2.2552240000 
16.60 	 224.5553000 	 2.105150 	 -0.8768145000 	 -2.2519780000 
16.80 	 224.4568000 	 2.105375 	 -0.8800443000 	 -2.2552170000 
17.00 	 224.3725000 	 2.105675 	 -0.8792210000 	 -2.2538950000 
17.20 	 224.2613000 	 2.106000 	 -0.8767732000 	 -2.2516060000 
17.40 	 224.1754000 	 2.106350 	 -0.8800570000 	 -2.2554180000 
17.60 	 224.1643000 	 2.106725 	 -0.8797486000 	 -2.2555380000 
17.80 	 224.1611000 	 2.107075 	 -0.8774503000 	 -2.2537450000 
18.00 	 224.0992000 	 2.107475 	 -0.8807755000 	 -2.2560630000 
18.20 	 224.1119000 	 2.107875 	 -0.8796151000 	 -2.2561070000 
18.40 	 224.1198000 	 2.108275 	 -0.8774376000 	 -2.2535320000 
18.60 	 224.1151000 	 2.108675 	 -0.8815162000 	 -2.2569690000 
18.80 	 224.1325000 	 2.109050 	 -0.8799140000 	 -2.2567810000 
19.00 	 224.1039000 	 2.109475 	 -0.8787696000 	 -2.2545650000 
19.20 	 224.1707000 	 2.109875 	 -0.8824921000 	 -2.2579830000 
19.40 	 224.1341000 	 2.110300 	 -0.8803050000 	 -2.2572870000 
19.60 	 224.1850000 	 2.110700 	 -0.8797105000 	 -2.2562530000 
19.80 	 224.1405000 	 2.111100 	 -0.8832900000 	 -2.2607040000 
20.00 	 224.1325000 	 2.111475 	 -0.8773295000 	 -2.2591880000 
20.20 	 224.1294000 	 2.111875 	 -0.8784549000 	 -2.2581640000 
20.40 	 224.1230000 	 2.112300 	 -0.8822759000 	 -2.2611870000 
20.60 	 224.1151000 	 2.112700 	 -0.8824253000 	 -2.2602110000 
20.80 	 224.1103000 	 2.113100 	 -0.8812968000 	 -2.2591370000 
21.00 	 224.1071000 	 2.113525 	 -0.8854198000 	 -2.2628970000 
21.20 	 224.1023000 	 2.113925 	 -0.8789253000 	 -2.2614640000 
21.40 	 224.0992000 	 2.114350 	 -0.8785565000 	 -2.2596360000 
21.60 	 224.0992000 	 2.114750 	 -0.8869839000 	 -2.2634480000 
21.80 	 224.0992000 	 2.115175 	 -0.8853753000 	 -2.2620070000 
22.00 	 224.1008000 	 2.115600 	 -0.8848985000 	 -2.2622230000 
22.20 	 224.1071000 	 2.116000 	 -0.8877373000 	 -2.2655770000 
22.40 	 224.1151000 	 2.116425 	 -0.8859285000 	 -2.2621700000 
22.60 	 224.1214000 	 2.116825 	 -0.8821138000 	 -2.2628660000 
22.80 	 224.1310000 	 2.117225 	 -0.8891678000 	 -2.2674240000 
23.00 	 224.1389000 	 2.117625 	 -0.8868535000 	 -2.2661020000 
23.20 	 224.1500000 	 2.118025 	 -0.8877023000 	 -2.2673730000 
23.40 	 224.1611000 	 2.118400 	 -0.8900547000 	 -2.2711560000 
23.60 	 224.1707000 	 2.118800 	 -0.8881156000 	 -2.2689500000 
23.80 	 224.1818000 	 2.119175 	 -0.8893681000 	 -2.2697190000 
24.00 	 224.1929000 	 2.119550 	 -0.8907064000 	 -2.2723390000 
24.20 	 224.2057000 	 2.119925 	 -0.8894698000 	 -2.2702410000 
24.40 	 224.2168000 	 2.120275 	 -0.8896828000 	 -2.2702500000 
24.60 	 224.2327000 	 2.120650 	 -0.8930905000 	 -2.2733090000 
24.80 	 224.2422000 	 2.121000 	 -0.8904393000 	 -2.2713280000 
25.00 	 224.2565000 	 2.121350 	 -0.8909829000 	 -2.2711880000 
25.20 	 224.2676000 	 2.121675 	 -0.8937931000 	 -2.2742050000 
25.40 	 224.2804000 	 2.122000 	 -0.8886560000 	 -2.2718140000 
25.60 	 224.2915000 	 2.122350 	 -0.8917173000 	 -2.2718780000 
25.80 	 224.3042000 	 2.122650 	 -0.8907890000 	 -2.2747990000 
26.00 	 224.3169000 	 2.122975 	 -0.8908589000 	 -2.2726440000 
26.20 	 224.3312000 	 2.123300 	 -0.8905665000 	 -2.2716460000 
26.40 	 224.3439000 	 2.123600 	 -0.8943049000 	 -2.2746440000 
26.60 	 224.3614000 	 2.123900 	 -0.8911864000 	 -2.2728060000 
26.80 	 224.3789000 	 2.124200 	 -0.8921687000 	 -2.2733370000 
27.00 	 224.3900000 	 2.124475 	 -0.8959166000 	 -2.2762390000 
27.20 	 224.4059000 	 2.124750 	 -0.8934180000 	 -2.2741100000 
27.40 	 224.4139000 	 2.125025 	 -0.8932877000 	 -2.2741890000 
27.60 	 224.4202000 	 2.125300 	 -0.8965397000 	 -2.2771960000 
27.80 	 224.4298000 	 2.125550 	 -0.8924389000 	 -2.2745070000 
28.00 	 224.4330000 	 2.125825 	 -0.8884621000 	 -2.2736770000 
28.20 	 224.4409000 	 2.126075 	 -0.8970165000 	 -2.2774950000 
28.40 	 224.4473000 	 2.126325 	 -0.8949025000 	 -2.2748570000 
28.60 	 224.4568000 	 2.126575 	 -0.8918222000 	 -2.2742720000 
28.80 	 224.4663000 	 2.126825 	 -0.8983390000 	 -2.2781560000 
29.00 	 224.4790000 	 2.127075 	 -0.8958785000 	 -2.2757940000 
29.20 	 224.4918000 	 2.127300 	 -0.8957036000 	 -2.2752830000 
29.40 	 224.5029000 	 2.127550 	 -0.8985424000 	 -2.2790340000 
29.60 	 224.5124000 	 2.127775 	 -0.8930842000 	 -2.2777140000 
29.80 	 224.5220000 	 2.128000 	 -0.8952300000 	 -2.2765800000 
30.00 	 224.5267000 	 2.128200 	 -0.8996614000 	 -2.2799620000 
30.20 	 224.5347000 	 2.128425 	 -0.8970864000 	 -2.2786680000 
30.40 	 224.5426000 	 2.128625 	 -0.8971214000 	 -2.2788080000 
30.60 	 224.5490000 	 2.128850 	 -0.9002113000 	 -2.2819300000 
30.80 	 224.5569000 	 2.129050 	 -0.8975983000 	 -2.2798790000 
31.00 	 224.5585000 	 2.129250 	 -0.8981895000 	 -2.2804040000 
31.20 	 224.5633000 	 2.129450 	 -0.9009679000 	 -2.2834270000 
31.40 	 224.5665000 	 2.129650 	 -0.8944988000 	 -2.2810650000 
31.60 	 224.5665000 	 2.129850 	 -0.8955606000 	 -2.2809730000 
31.80 	 224.5728000 	 2.130050 	 -0.9013240000 	 -2.2832620000 
32.00 	 224.5760000 	 2.130250 	 -0.8937009000 	 -2.2808770000 
32.20 	 224.5824000 	 2.130425 	 -0.8988190000 	 -2.2820060000 
32.40 	 224.5887000 	 2.130625 	 -0.8968417000 	 -2.2843270000 
32.60 	 224.5903000 	 2.130825 	 -0.8960342000 	 -2.2817330000 
32.80 	 224.5935000 	 2.131000 	 -0.8950170000 	 -2.2833890000 
33.00 	 224.5903000 	 2.131200 	 -0.9014225000 	 -2.2856870000 
33.20 	 224.5935000 	 2.131375 	 -0.8949979000 	 -2.2828100000 
33.40 	 224.5983000 	 2.131575 	 -0.9004307000 	 -2.2844670000 
33.60 	 224.6014000 	 2.131750 	 -0.8980147000 	 -2.2863550000 
33.80 	 224.6062000 	 2.131925 	 -0.8999888000 	 -2.2834110000 
34.00 	 224.6094000 	 2.132100 	 -0.9023285000 	 -2.2851150000 
34.20 	 224.6141000 	 2.132300 	 -0.9001160000 	 -2.2867200000 
34.40 	 224.6141000 	 2.132475 	 -0.9002304000 	 -2.2840500000 
34.60 	 224.6141000 	 2.132650 	 -0.9028530000 	 -2.2860340000 
34.80 	 224.6173000 	 2.132825 	 -0.9037463000 	 -2.2874800000 
35.00 	 224.6189000 	 2.133000 	 -0.8959453000 	 -2.2850830000 
35.20 	 224.6253000 	 2.133175 	 -0.9004021000 	 -2.2876010000 
35.40 	 224.6300000 	 2.133325 	 -0.9028657000 	 -2.2883060000 
35.60 	 224.6380000 	 2.133500 	 -0.9007740000 	 -2.2863640000 
35.80 	 224.6412000 	 2.133675 	 -0.9015274000 	 -2.2889420000 
36.00 	 224.6459000 	 2.133825 	 -0.8980656000 	 -2.2893710000 
36.20 	 224.6459000 	 2.133975 	 -0.8977349000 	 -2.2869400000 
36.40 	 224.6412000 	 2.134150 	 -0.9043821000 	 -2.2898670000 
36.60 	 224.6412000 	 2.134300 	 -0.9043185000 	 -2.2898740000 
36.80 	 224.6443000 	 2.134475 	 -0.9021314000 	 -2.2878520000 
37.00 	 224.6491000 	 2.134650 	 -0.9052785000 	 -2.2907100000 
37.20 	 224.6555000 	 2.134800 	 -0.9020424000 	 -2.2902930000 
37.40 	 224.6586000 	 2.134950 	 -0.8955796000 	 -2.2884910000 
37.60 	 224.6650000 	 2.135100 	 -0.9054565000 	 -2.2912220000 
37.80 	 224.6682000 	 2.135250 	 -0.9042104000 	 -2.2899440000 
38.00 	 224.6730000 	 2.135400 	 -0.9023476000 	 -2.2883000000 
38.20 	 224.6730000 	 2.135550 	 -0.9052436000 	 -2.2911170000 
38.40 	 224.6730000 	 2.135700 	 -0.9044806000 	 -2.2902170000 
38.60 	 224.6761000 	 2.135850 	 -0.9007232000 	 -2.2886720000 
38.80 	 224.6777000 	 2.136000 	 -0.9060669000 	 -2.2914760000 
39.00 	 224.6809000 	 2.136150 	 -0.9044043000 	 -2.2898510000 
39.20 	 224.6841000 	 2.136300 	 -0.9039116000 	 -2.2879600000 
39.40 	 224.6888000 	 2.136450 	 -0.9068998000 	 -2.2911330000 
39.60 	 224.6920000 	 2.136575 	 -0.9030724000 	 -2.2898610000 
39.80 	 224.6968000 	 2.136725 	 -0.9040387000 	 -2.2892280000 
40.00 	 224.7000000 	 2.136850 	 -0.9073925000 	 -2.2905700000 
40.20 	 224.7079000 	 2.137000 	 -0.9057776000 	 -2.2897340000 
40.40 	 224.7111000 	 2.137125 	 -0.9040229000 	 -2.2883830000 
40.60 	 224.7127000 	 2.137250 	 -0.9077994000 	 -2.2914660000 
40.80 	 224.7159000 	 2.137400 	 -0.9062831000 	 -2.2909480000 
41.00 	 224.7143000 	 2.137525 	 -0.9046142000 	 -2.2890160000 
41.20 	 224.7127000 	 2.137650 	 -0.9057617000 	 -2.2921090000 
41.40 	 224.7127000 	 2.137775 	 -0.9052213000 	 -2.2914760000 
41.60 	 224.7159000 	 2.137900 	 -0.9015942000 	 -2.2893650000 
41.80 	 224.7175000 	 2.138050 	 -0.9084861000 	 -2.2925250000 
42.00 	 224.7206000 	 2.138175 	 -0.9069347000 	 -2.2914440000 
42.20 	 224.7238000 	 2.138300 	 -0.9051959000 	 -2.2894350000 
42.40 	 224.7238000 	 2.138425 	 -0.9088262000 	 -2.2929730000 
42.60 	 224.7238000 	 2.138525 	 -0.9069570000 	 -2.2917140000 
42.80 	 224.7238000 	 2.138675 	 -0.9057649000 	 -2.2900140000 
43.00 	 224.7238000 	 2.138800 	 -0.9094588000 	 -2.2933930000 
43.20 	 224.7270000 	 2.138925 	 -0.9071032000 	 -2.2916250000 
43.40 	 224.7286000 	 2.139050 	 -0.9061305000 	 -2.2903320000 
43.60 	 224.7318000 	 2.139175 	 -0.9095923000 	 -2.2936380000 
43.80 	 224.7318000 	 2.139275 	 -0.9055360000 	 -2.2916760000 
44.00 	 224.7349000 	 2.139400 	 -0.9051959000 	 -2.2913070000 
44.20 	 224.7365000 	 2.139525 	 -0.9100406000 	 -2.2956500000 
44.40 	 224.7381000 	 2.139650 	 -0.9016705000 	 -2.2928750000 
44.60 	 224.7397000 	 2.139775 	 -0.9070587000 	 -2.2918030000 
44.80 	 224.7397000 	 2.139875 	 -0.9100882000 	 -2.2945820000 
45.00 	 224.7429000 	 2.140000 	 -0.9027449000 	 -2.2920260000 
45.20 	 224.7429000 	 2.140125 	 -0.9059079000 	 -2.2928590000 
45.40 	 224.7508000 	 2.140225 	 -0.9091600000 	 -2.2956780000 
45.60 	 224.7540000 	 2.140350 	 -0.9067948000 	 -2.2938160000 
45.80 	 224.7556000 	 2.140450 	 -0.9073861000 	 -2.2940380000 
46.00 	 224.7588000 	 2.140575 	 -0.9101868000 	 -2.2966380000 
46.20 	 224.7635000 	 2.140675 	 -0.9073575000 	 -2.2942480000 
46.40 	 224.7651000 	 2.140775 	 -0.9076532000 	 -2.2948870000 
46.60 	 224.7667000 	 2.140875 	 -0.9088262000 	 -2.2971060000 
46.80 	 224.7667000 	 2.141000 	 -0.9055774000 	 -2.2943590000 
47.00 	 224.7667000 	 2.141100 	 -0.9075324000 	 -2.2949280000 
47.20 	 224.7667000 	 2.141200 	 -0.9065850000 	 -2.2965180000 
47.40 	 224.7635000 	 2.141300 	 -0.9058857000 	 -2.2940000000 
47.60 	 224.7651000 	 2.141400 	 -0.9053103000 	 -2.2950550000 
47.80 	 224.7651000 	 2.141525 	 -0.9057776000 	 -2.2976050000 
48.00 	 224.7715000 	 2.141625 	 -0.9067917000 	 -2.2949630000 
48.20 	 224.7715000 	 2.141725 	 -0.9096845000 	 -2.2946100000 
48.40 	 224.7794000 	 2.141825 	 -0.9117126000 	 -2.2968290000 
48.60 	 224.7794000 	 2.141925 	 -0.9086640000 	 -2.2941330000 
48.80 	 224.7794000 	 2.142025 	 -0.9100437000 	 -2.2947760000 
49.00 	 224.7826000 	 2.142125 	 -0.9121736000 	 -2.2973250000 
49.20 	 224.7794000 	 2.142225 	 -0.9070937000 	 -2.2950780000 
49.40 	 224.7794000 	 2.142325 	 -0.9099897000 	 -2.2949760000 
49.60 	 224.7763000 	 2.142425 	 -0.9127839000 	 -2.2978150000 
49.80 	 224.7747000 	 2.142525 	 -0.9099801000 	 -2.2956280000 
50.00 	 224.7763000 	 2.142625 	 -0.9106858000 	 -2.2957740000 
50.20 	 224.7747000 	 2.142725 	 -0.9132258000 	 -2.2986160000 
50.40 	 224.7747000 	 2.142825 	 -0.9104379000 	 -2.2966100000 
50.60 	 224.7794000 	 2.142925 	 -0.9106255000 	 -2.2962630000 
50.80 	 224.7794000 	 2.143025 	 -0.9133561000 	 -2.2990830000 
51.00 	 224.7874000 	 2.143125 	 -0.9103107000 	 -2.2966070000 
51.20 	 224.7906000 	 2.143225 	 -0.9086418000 	 -2.2963400000 
51.40 	 224.7985000 	 2.143300 	 -0.9140142000 	 -2.2994010000 
51.60 	 224.8033000 	 2.143400 	 -0.9105937000 	 -2.2975540000 
51.80 	 224.8081000 	 2.143500 	 -0.9111786000 	 -2.2967980000 
52.00 	 224.8096000 	 2.143575 	 -0.9139856000 	 -2.2995790000 
52.20 	 224.8144000 	 2.143650 	 -0.9105809000 	 -2.2975510000 
52.40 	 224.8144000 	 2.143750 	 -0.9115601000 	 -2.2979860000 
52.60 	 224.8128000 	 2.143825 	 -0.9140174000 	 -2.3011620000 
52.80 	 224.8065000 	 2.143925 	 -0.9110355000 	 -2.2993180000 
53.00 	 224.8033000 	 2.144000 	 -0.9114234000 	 -2.2996810000 
53.20 	 224.7985000 	 2.144100 	 -0.9140365000 	 -2.3018620000 
53.40 	 224.7953000 	 2.144200 	 -0.9108829000 	 -2.2993980000 
53.60 	 224.7906000 	 2.144275 	 -0.9114075000 	 -2.3006820000 
53.80 	 224.7906000 	 2.144375 	 -0.9137757000 	 -2.3017570000 
54.00 	 224.7826000 	 2.144475 	 -0.9063752000 	 -2.2988770000 
54.20 	 224.7826000 	 2.144575 	 -0.9105142000 	 -2.2991910000 
54.40 	 224.7826000 	 2.144675 	 -0.9083526000 	 -2.3022680000 
54.60 	 224.7826000 	 2.144775 	 -0.9062989000 	 -2.3001930000 
54.80 	 224.7874000 	 2.144875 	 -0.9106827000 	 -2.2999350000 
55.00 	 224.7906000 	 2.144975 	 -0.9154860000 	 -2.3028850000 
55.20 	 224.7953000 	 2.145050 	 -0.9113153000 	 -2.2991050000 
55.40 	 224.7969000 	 2.145150 	 -0.9129524000 	 -2.2997090000 
55.60 	 224.8033000 	 2.145250 	 -0.9151268000 	 -2.3017530000 
55.80 	 224.8049000 	 2.145325 	 -0.9120496000 	 -2.2990510000 
56.00 	 224.8096000 	 2.145425 	 -0.9132290000 	 -2.2996360000 
56.20 	 224.8176000 	 2.145500 	 -0.9152889000 	 -2.3016480000 
56.40 	 224.8224000 	 2.145600 	 -0.9119828000 	 -2.2989810000 
56.60 	 224.8303000 	 2.145675 	 -0.9135056000 	 -2.2995820000 
56.80 	 224.8335000 	 2.145750 	 -0.9153430000 	 -2.3018710000 
57.00 	 224.8335000 	 2.145825 	 -0.9110737000 	 -2.2990860000 
57.20 	 224.8303000 	 2.145900 	 -0.9128380000 	 -2.2999060000 
57.40 	 224.8255000 	 2.145975 	 -0.9133657000 	 -2.3021440000 
57.60 	 224.8239000 	 2.146050 	 -0.9055837000 	 -2.2990640000 
57.80 	 224.8176000 	 2.146125 	 -0.9120782000 	 -2.3001510000 
58.00 	 224.8176000 	 2.146200 	 -0.9135469000 	 -2.3019730000 
58.20 	 224.8176000 	 2.146300 	 -0.9110260000 	 -2.2992040000 
58.40 	 224.8224000 	 2.146375 	 -0.9147040000 	 -2.3008350000 
58.60 	 224.8271000 	 2.146450 	 -0.9153144000 	 -2.3021670000 
58.80 	 224.8335000 	 2.146525 	 -0.9119638000 	 -2.2992260000 
59.00 	 224.8383000 	 2.146600 	 -0.9134420000 	 -2.3007770000 
59.20 	 224.8383000 	 2.146675 	 -0.9153907000 	 -2.3025800000 
59.40 	 224.8383000 	 2.146750 	 -0.9107844000 	 -2.2999510000 
59.60 	 224.8383000 	 2.146825 	 -0.9134229000 	 -2.3012420000 
59.80 	 224.8367000 	 2.146900 	 -0.9160614000 	 -2.3027200000 
60.00 	 224.8335000 	 2.146975 	 -0.9129079000 	 -2.3004020000 
60.20 	 224.8335000 	 2.147050 	 -0.9155941000 	 -2.3023730000 
60.40 	 224.8383000 	 2.147125 	 -0.9165319000 	 -2.3032570000 
60.60 	 224.8414000 	 2.147200 	 -0.9132767000 	 -2.3010800000 
60.80 	 224.8462000 	 2.147275 	 -0.9158325000 	 -2.3031680000 
61.00 	 224.8494000 	 2.147325 	 -0.9168498000 	 -2.3044330000 
61.20 	 224.8542000 	 2.147400 	 -0.9135501000 	 -2.3015240000 
61.40 	 224.8542000 	 2.147475 	 -0.9162776000 	 -2.3034570000 
61.60 	 224.8542000 	 2.147525 	 -0.9168307000 	 -2.3045060000 
61.80 	 224.8494000 	 2.147600 	 -0.9135692000 	 -2.3015980000 
62.00 	 224.8414000 	 2.147675 	 -0.9164333000 	 -2.3037820000 
62.20 	 224.8383000 	 2.147750 	 -0.9163634000 	 -2.3049610000 
62.40 	 224.8335000 	 2.147825 	 -0.9127648000 	 -2.3021790000 
62.60 	 224.8303000 	 2.147900 	 -0.9140651000 	 -2.3045090000 
62.80 	 224.8303000 	 2.147975 	 -0.9168434000 	 -2.3054030000 
63.00 	 224.8303000 	 2.148050 	 -0.9139252000 	 -2.3027070000 
63.20 	 224.8303000 	 2.148125 	 -0.9167417000 	 -2.3051260000 
63.40 	 224.8271000 	 2.148200 	 -0.9172503000 	 -2.3062360000 
63.60 	 224.8287000 	 2.148275 	 -0.9143512000 	 -2.3029040000 
63.80 	 224.8303000 	 2.148350 	 -0.9171295000 	 -2.3051170000 
64.00 	 224.8303000 	 2.148425 	 -0.9167957000 	 -2.3063500000 
64.20 	 224.8335000 	 2.148500 	 -0.9144338000 	 -2.3027320000 
64.40 	 224.8335000 	 2.148575 	 -0.9174315000 	 -2.3048310000 
64.60 	 224.8383000 	 2.148650 	 -0.9173076000 	 -2.3050470000 
64.80 	 224.8383000 	 2.148725 	 -0.9147708000 	 -2.3024270000 
65.00 	 224.8383000 	 2.148800 	 -0.9180228000 	 -2.3054380000 
65.20 	 224.8398000 	 2.148875 	 -0.9174379000 	 -2.3062960000 
65.40 	 224.8335000 	 2.148950 	 -0.9145959000 	 -2.3040770000 
65.60 	 224.8335000 	 2.149025 	 -0.9180419000 	 -2.3069030000 
65.80 	 224.8303000 	 2.149100 	 -0.9179242000 	 -2.3069830000 
66.00 	 224.8303000 	 2.149175 	 -0.9153748000 	 -2.3049550000 
66.20 	 224.8303000 	 2.149250 	 -0.9183311000 	 -2.3077610000 
66.40 	 224.8255000 	 2.149325 	 -0.9177208000 	 -2.3074630000 
66.60 	 224.8255000 	 2.149400 	 -0.9135755000 	 -2.3049900000 
66.80 	 224.8303000 	 2.149475 	 -0.9183471000 	 -2.3077810000 
67.00 	 224.8335000 	 2.149550 	 -0.9180355000 	 -2.3079430000 
67.20 	 224.8398000 	 2.149625 	 -0.9153843000 	 -2.3051830000 
67.40 	 224.8462000 	 2.149700 	 -0.9184583000 	 -2.3081840000 
67.60 	 224.8510000 	 2.149775 	 -0.9183725000 	 -2.3087120000 
67.80 	 224.8542000 	 2.149825 	 -0.9156863000 	 -2.3062360000 
68.00 	 224.8542000 	 2.149900 	 -0.9186840000 	 -2.3090460000 
68.20 	 224.8494000 	 2.149975 	 -0.9172313000 	 -2.3084670000 
68.40 	 224.8494000 	 2.150025 	 -0.9151268000 	 -2.3067030000 
68.60 	 224.8462000 	 2.150100 	 -0.9191449000 	 -2.3095260000 
68.80 	 224.8494000 	 2.150175 	 -0.9182294000 	 -2.3090710000 
69.00 	 224.8494000 	 2.150250 	 -0.9163857000 	 -2.3062930000 
69.20 	 224.8542000 	 2.150325 	 -0.9189351000 	 -2.3088230000 
69.40 	 224.8542000 	 2.150375 	 -0.9184234000 	 -2.3073580000 
69.60 	 224.8573000 	 2.150450 	 -0.9164365000 	 -2.3051740000 
69.80 	 224.8542000 	 2.150500 	 -0.9194056000 	 -2.3094490000 
70.00 	 224.8542000 	 2.150575 	 -0.9185855000 	 -2.3087060000 
70.20 	 224.8494000 	 2.150650 	 -0.9165096000 	 -2.3072180000 
70.40 	 224.8494000 	 2.150700 	 -0.9200923000 	 -2.3088100000 
70.60 	 224.8494000 	 2.150775 	 -0.9193961000 	 -2.3086930000 
70.80 	 224.8462000 	 2.150850 	 -0.9167544000 	 -2.3078190000 
71.00 	 224.8494000 	 2.150925 	 -0.9199905000 	 -2.3086230000 
71.20 	 224.8494000 	 2.151000 	 -0.9193325000 	 -2.3083370000 
71.40 	 224.8494000 	 2.151050 	 -0.9172153000 	 -2.3059840000 
71.60 	 224.8542000 	 2.151125 	 -0.9204865000 	 -2.3094460000 
71.80 	 224.8542000 	 2.151200 	 -0.9192435000 	 -2.3084230000 
72.00 	 224.8542000 	 2.151250 	 -0.9174379000 	 -2.3063020000 
72.20 	 224.8573000 	 2.151325 	 -0.9208266000 	 -2.3092140000 
72.40 	 224.8621000 	 2.151400 	 -0.9194533000 	 -2.3089950000 
72.60 	 224.8653000 	 2.151450 	 -0.9175301000 	 -2.3067030000 
72.80 	 224.8700000 	 2.151500 	 -0.9207852000 	 -2.3117070000 
73.00 	 224.8716000 	 2.151575 	 -0.9196663000 	 -2.3093890000 
73.20 	 224.8732000 	 2.151625 	 -0.9176604000 	 -2.3074250000 
73.40 	 224.8732000 	 2.151675 	 -0.9210014000 	 -2.3120850000 
73.60 	 224.8732000 	 2.151725 	 -0.9196599000 	 -2.3100120000 
73.80 	 224.8764000 	 2.151800 	 -0.9180482000 	 -2.3080920000 
74.00 	 224.8764000 	 2.151850 	 -0.9211572000 	 -2.3131690000 
74.20 	 224.8764000 	 2.151900 	 -0.9198602000 	 -2.3128030000 
74.40 	 224.8764000 	 2.151950 	 -0.9179115000 	 -2.3109940000 
74.60 	 224.8748000 	 2.152000 	 -0.9211890000 	 -2.3139540000 
74.80 	 224.8700000 	 2.152075 	 -0.9198888000 	 -2.3129240000 
75.00 	 224.8621000 	 2.152125 	 -0.9184011000 	 -2.3112490000 
75.20 	 224.8605000 	 2.152175 	 -0.9216945000 	 -2.3142750000 
75.40 	 224.8542000 	 2.152250 	 -0.9199015000 	 -2.3132640000 
75.60 	 224.8510000 	 2.152325 	 -0.9188461000 	 -2.3115630000 
75.80 	 224.8494000 	 2.152375 	 -0.9220123000 	 -2.3146250000 
76.00 	 224.8462000 	 2.152450 	 -0.9198348000 	 -2.3131660000 
76.20 	 224.8494000 	 2.152525 	 -0.9189828000 	 -2.3120590000 
76.40 	 224.8494000 	 2.152600 	 -0.9223016000 	 -2.3149710000 
76.60 	 224.8542000 	 2.152675 	 -0.9199492000 	 -2.3129720000 
76.80 	 224.8542000 	 2.152725 	 -0.9193961000 	 -2.3116810000 
77.00 	 224.8573000 	 2.152800 	 -0.9224987000 	 -2.3151710000 
77.20 	 224.8621000 	 2.152850 	 -0.9202639000 	 -2.3133980000 
77.40 	 224.8621000 	 2.152925 	 -0.9196758000 	 -2.3124660000 
77.60 	 224.8621000 	 2.152975 	 -0.9228261000 	 -2.3154480000 
77.80 	 224.8621000 	 2.153050 	 -0.9199429000 	 -2.3133630000 
78.00 	 224.8605000 	 2.153100 	 -0.9196377000 	 -2.3128190000 
78.20 	 224.8573000 	 2.153175 	 -0.9174315000 	 -2.3156200000 
78.40 	 224.8621000 	 2.153225 	 -0.9180355000 	 -2.3138050000 
78.60 	 224.8621000 	 2.153275 	 -0.9196790000 	 -2.3129050000 
78.80 	 224.8653000 	 2.153350 	 -0.9228484000 	 -2.3156670000 
79.00 	 224.8653000 	 2.153400 	 -0.9206263000 	 -2.3138460000 
79.20 	 224.8621000 	 2.153475 	 -0.9200764000 	 -2.3129780000 
79.40 	 224.8621000 	 2.153525 	 -0.9230995000 	 -2.3158810000 
79.60 	 224.8621000 	 2.153575 	 -0.9206517000 	 -2.3138840000 
79.80 	 224.8621000 	 2.153650 	 -0.9204229000 	 -2.3132900000 
80.00 	 224.8621000 	 2.153700 	 -0.9234937000 	 -2.3161160000 
80.20 	 224.8653000 	 2.153775 	 -0.9204388000 	 -2.3139730000 
80.40 	 224.8653000 	 2.153825 	 -0.9203593000 	 -2.3135950000 
80.60 	 224.8653000 	 2.153875 	 -0.9234969000 	 -2.3147610000 
80.80 	 224.8700000 	 2.153950 	 -0.9197521000 	 -2.3126060000 
81.00 	 224.8700000 	 2.154000 	 -0.9202163000 	 -2.3136070000 
81.20 	 224.8700000 	 2.154075 	 -0.9231027000 	 -2.3162940000 
81.40 	 224.8700000 	 2.154125 	 -0.9197108000 	 -2.3118750000 
81.60 	 224.8732000 	 2.154175 	 -0.9208615000 	 -2.3119770000 
81.80 	 224.8732000 	 2.154250 	 -0.9234079000 	 -2.3143860000 
82.00 	 224.8764000 	 2.154300 	 -0.9196281000 	 -2.3119990000 
82.20 	 224.8812000 	 2.154350 	 -0.9215164000 	 -2.3123900000 
82.40 	 224.8844000 	 2.154400 	 -0.9232839000 	 -2.3146950000 
82.60 	 224.8891000 	 2.154450 	 -0.9156640000 	 -2.3117230000 
82.80 	 224.8923000 	 2.154500 	 -0.9218629000 	 -2.3146120000 
83.00 	 224.8891000 	 2.154550 	 -0.9232013000 	 -2.3165450000 
83.20 	 224.8907000 	 2.154600 	 -0.9136645000 	 -2.3136900000 
83.40 	 224.8844000 	 2.154650 	 -0.9170119000 	 -2.3144310000 
83.60 	 224.8812000 	 2.154700 	 -0.9182962000 	 -2.3169740000 
83.80 	 224.8812000 	 2.154750 	 -0.9138839000 	 -2.3140530000 
84.00 	 224.8764000 	 2.154825 	 -0.9160296000 	 -2.3144150000 
84.20 	 224.8812000 	 2.154875 	 -0.9237544000 	 -2.3167360000 
84.40 	 224.8828000 	 2.154925 	 -0.9205087000 	 -2.3141800000 
84.60 	 224.8844000 	 2.154975 	 -0.9217421000 	 -2.3145710000 
84.80 	 224.8891000 	 2.155025 	 -0.9239769000 	 -2.3168150000 
85.00 	 224.8891000 	 2.155075 	 -0.9207630000 	 -2.3141450000 
85.20 	 224.8891000 	 2.155125 	 -0.9221204000 	 -2.3149170000 
85.40 	 224.8875000 	 2.155175 	 -0.9241899000 	 -2.3168120000 
85.60 	 224.8859000 	 2.155225 	 -0.9196885000 	 -2.3141990000 
85.80 	 224.8844000 	 2.155275 	 -0.9202639000 	 -2.3148410000 
86.00 	 224.8844000 	 2.155325 	 -0.9195455000 	 -2.3170690000 
86.20 	 224.8844000 	 2.155375 	 -0.9177272000 	 -2.3143700000 
86.40 	 224.8844000 	 2.155425 	 -0.9220664000 	 -2.3151110000 
86.60 	 224.8891000 	 2.155475 	 -0.9229533000 	 -2.3168820000 
86.80 	 224.8891000 	 2.155525 	 -0.9142272000 	 -2.3142400000 
87.00 	 224.8891000 	 2.155575 	 -0.9159533000 	 -2.3148950000 
87.20 	 224.8891000 	 2.155625 	 -0.9179878000 	 -2.3171680000 
87.40 	 224.8891000 	 2.155675 	 -0.9142240000 	 -2.3140650000 
87.60 	 224.8891000 	 2.155725 	 -0.9166400000 	 -2.3153370000 
87.80 	 224.8891000 	 2.155775 	 -0.9178734000 	 -2.3170950000 
88.00 	 224.8891000 	 2.155825 	 -0.9150918000 	 -2.3140840000 
88.20 	 224.8891000 	 2.155875 	 -0.9222444000 	 -2.3155660000 
88.40 	 224.8891000 	 2.155925 	 -0.9240341000 	 -2.3169420000 
88.60 	 224.8859000 	 2.155975 	 -0.9214783000 	 -2.3139540000 
88.80 	 224.8844000 	 2.156025 	 -0.9237544000 	 -2.3157440000 
89.00 	 224.8844000 	 2.156075 	 -0.9246635000 	 -2.3167360000 
89.20 	 224.8812000 	 2.156125 	 -0.9218979000 	 -2.3139730000 
89.40 	 224.8764000 	 2.156175 	 -0.9243298000 	 -2.3159030000 
89.60 	 224.8812000 	 2.156250 	 -0.9248956000 	 -2.3169230000 
89.80 	 224.8812000 	 2.156300 	 -0.9219360000 	 -2.3141220000 
90.00 	 224.8891000 	 2.156350 	 -0.9246190000 	 -2.3161730000 
90.20 	 224.8923000 	 2.156400 	 -0.9249401000 	 -2.3169420000 
90.40 	 224.8971000 	 2.156450 	 -0.9220569000 	 -2.3141800000 
90.60 	 224.8971000 	 2.156475 	 -0.9244347000 	 -2.3160680000 
90.80 	 224.8987000 	 2.156525 	 -0.9252071000 	 -2.3167390000 
91.00 	 224.8971000 	 2.156575 	 -0.9223143000 	 -2.3138270000 
91.20 	 224.9002000 	 2.156625 	 -0.9246063000 	 -2.3151430000 
91.40 	 224.9002000 	 2.156675 	 -0.9257444000 	 -2.3155940000 
91.60 	 224.9002000 	 2.156725 	 -0.9225082000 	 -2.3125430000 
91.80 	 224.9050000 	 2.156750 	 -0.9250609000 	 -2.3150190000 
92.00 	 224.9050000 	 2.156800 	 -0.9257762000 	 -2.3163510000 
92.20 	 224.9050000 	 2.156825 	 -0.9224637000 	 -2.3136620000 
92.40 	 224.9018000 	 2.156875 	 -0.9250291000 	 -2.3162520000 
92.60 	 224.9050000 	 2.156925 	 -0.9256617000 	 -2.3173810000 
92.80 	 224.9002000 	 2.156950 	 -0.9225305000 	 -2.3146060000 
93.00 	 224.8971000 	 2.157000 	 -0.9245809000 	 -2.3164340000 
93.20 	 224.8923000 	 2.157050 	 -0.9242058000 	 -2.3172980000 
93.40 	 224.8923000 	 2.157100 	 -0.9215991000 	 -2.3147270000 
93.60 	 224.8923000 	 2.157150 	 -0.9240818000 	 -2.3163990000 
93.80 	 224.8891000 	 2.157200 	 -0.9249401000 	 -2.3165610000 
94.00 	 224.8891000 	 2.157250 	 -0.9206231000 	 -2.3144630000 
94.20 	 224.8844000 	 2.157300 	 -0.9233189000 	 -2.3163730000 
94.40 	 224.8844000 	 2.157350 	 -0.9245364000 	 -2.3171680000 
94.60 	 224.8844000 	 2.157400 	 -0.9225400000 	 -2.3145100000 
94.80 	 224.8812000 	 2.157450 	 -0.9254615000 	 -2.3169420000 
95.00 	 224.8844000 	 2.157500 	 -0.9255123000 	 -2.3172570000 
95.20 	 224.8859000 	 2.157550 	 -0.9232648000 	 -2.3131370000 
95.40 	 224.8891000 	 2.157600 	 -0.9262403000 	 -2.3172310000 
95.60 	 224.8923000 	 2.157650 	 -0.9232076000 	 -2.3178990000 
95.80 	 224.8971000 	 2.157700 	 -0.9234841000 	 -2.3153270000 
96.00 	 224.8987000 	 2.157750 	 -0.9264914000 	 -2.3174980000 
96.20 	 224.8987000 	 2.157800 	 -0.9263833000 	 -2.3165100000 
96.40 	 224.9002000 	 2.157825 	 -0.9223493000 	 -2.3152920000 
96.60 	 224.9002000 	 2.157875 	 -0.9213511000 	 -2.3180990000 
96.80 	 224.9002000 	 2.157925 	 -0.9227626000 	 -2.3181820000 
97.00 	 224.9002000 	 2.157975 	 -0.9225782000 	 -2.3158200000 
97.20 	 224.9002000 	 2.158025 	 -0.9271908000 	 -2.3185410000 
97.40 	 224.9002000 	 2.158050 	 -0.9263865000 	 -2.3182900000 
97.60 	 224.9002000 	 2.158100 	 -0.9243679000 	 -2.3161540000 
97.80 	 224.9002000 	 2.158150 	 -0.9275977000 	 -2.3190240000 
98.00 	 224.9002000 	 2.158200 	 -0.9264056000 	 -2.3186300000 
98.20 	 224.9002000 	 2.158250 	 -0.9234047000 	 -2.3164620000 
98.40 	 224.9002000 	 2.158275 	 -0.9260845000 	 -2.3191450000 
98.60 	 224.9002000 	 2.158325 	 -0.9235509000 	 -2.3188530000 
98.80 	 224.9002000 	 2.158375 	 -0.9178257000 	 -2.3164620000 
99.00 	 224.8987000 	 2.158425 	 -0.9255314000 	 -2.3195930000 
99.20 	 224.8955000 	 2.158475 	 -0.9251785000 	 -2.3187800000 
99.40 	 224.8923000 	 2.158525 	 -0.9226100000 	 -2.3167040000 
99.60 	 224.8891000 	 2.158575 	 -0.9261926000 	 -2.3200770000 
99.80 	 224.8859000 	 2.158625 	 -0.9231218000 	 -2.3183980000 
100.00 	 224.8891000 	 2.158675 	 -0.9212081000 	 -2.3168180000 
100.20 	 224.8891000 	 2.158725 	 -0.9244633000 	 -2.3202740000 
100.40 	 224.8907000 	 2.158775 	 -0.9197744000 	 -2.3184080000 
100.60 	 224.8923000 	 2.158825 	 -0.9186046000 	 -2.3172860000 
100.80 	 224.8971000 	 2.158850 	 -0.9243965000 	 -2.3202320000 
101.00 	 224.8971000 	 2.158900 	 -0.9240023000 	 -2.3181560000 
101.20 	 224.8923000 	 2.158950 	 -0.9221299000 	 -2.3175750000 
101.40 	 224.8923000 	 2.159000 	 -0.9278615000 	 -2.3204230000 
101.60 	 224.8923000 	 2.159050 	 -0.9257317000 	 -2.3182930000 
101.80 	 224.8891000 	 2.159100 	 -0.9244410000 	 -2.3178700000 
102.00 	 224.8907000 	 2.159150 	 -0.9279569000 	 -2.3205220000 
102.20 	 224.8923000 	 2.159200 	 -0.9258556000 	 -2.3181920000 
102.40 	 224.8971000 	 2.159250 	 -0.9264914000 	 -2.3185380000 
102.60 	 224.9002000 	 2.159300 	 -0.9289868000 	 -2.3208210000 
102.80 	 224.9050000 	 2.159325 	 -0.9260305000 	 -2.3186110000 
103.00 	 224.9082000 	 2.159375 	 -0.9265677000 	 -2.3186560000 
103.20 	 224.9130000 	 2.159425 	 -0.9288788000 	 -2.3211890000 
103.40 	 224.9130000 	 2.159450 	 -0.9258620000 	 -2.3186330000 
103.60 	 224.9146000 	 2.159500 	 -0.9265931000 	 -2.3189450000 
103.80 	 224.9130000 	 2.159525 	 -0.9291871000 	 -2.3215130000 
104.00 	 224.9082000 	 2.159575 	 -0.9262085000 	 -2.3189230000 
104.20 	 224.9050000 	 2.159600 	 -0.9270350000 	 -2.3192340000 
104.40 	 224.9002000 	 2.159650 	 -0.9292507000 	 -2.3215800000 
104.60 	 224.9002000 	 2.159700 	 -0.9261958000 	 -2.3190780000 
104.80 	 224.9002000 	 2.159750 	 -0.9272798000 	 -2.3196000000 
105.00 	 224.9002000 	 2.159775 	 -0.9293620000 	 -2.3214340000 
105.20 	 224.9002000 	 2.159825 	 -0.9261926000 	 -2.3190980000 
105.40 	 224.9002000 	 2.159875 	 -0.9273784000 	 -2.3200230000 
105.60 	 224.9034000 	 2.159925 	 -0.9291967000 	 -2.3221270000 
105.80 	 224.9002000 	 2.159975 	 -0.9261513000 	 -2.3192150000 
106.00 	 224.9050000 	 2.160000 	 -0.9278615000 	 -2.3204830000 
106.20 	 224.9050000 	 2.160050 	 -0.9293239000 	 -2.3223270000 
106.40 	 224.9050000 	 2.160075 	 -0.9260495000 	 -2.3194760000 
106.60 	 224.9050000 	 2.160125 	 -0.9278329000 	 -2.3208270000 
106.80 	 224.9050000 	 2.160175 	 -0.9293048000 	 -2.3225240000 
107.00 	 224.9130000 	 2.160200 	 -0.9260623000 	 -2.3195080000 
107.20 	 224.9082000 	 2.160250 	 -0.9278457000 	 -2.3212020000 
107.40 	 224.9130000 	 2.160275 	 -0.9292030000 	 -2.3227570000 
107.60 	 224.9082000 	 2.160325 	 -0.9261513000 	 -2.3191550000 
107.80 	 224.9082000 	 2.160375 	 -0.9282176000 	 -2.3210370000 
108.00 	 224.9050000 	 2.160400 	 -0.9293588000 	 -2.3229440000 
108.20 	 224.9002000 	 2.160450 	 -0.9261703000 	 -2.3201400000 
108.40 	 224.8971000 	 2.160500 	 -0.9285450000 	 -2.3218630000 
108.60 	 224.8923000 	 2.160550 	 -0.9293270000 	 -2.3233250000 
108.80 	 224.8891000 	 2.160600 	 -0.9262053000 	 -2.3205310000 
109.00 	 224.8891000 	 2.160650 	 -0.9289582000 	 -2.3226230000 
109.20 	 224.8923000 	 2.160700 	 -0.9289551000 	 -2.3233700000 
109.40 	 224.9002000 	 2.160750 	 -0.9262180000 	 -2.3208810000 
109.60 	 224.9002000 	 2.160775 	 -0.9291108000 	 -2.3232050000 
109.80 	 224.9066000 	 2.160825 	 -0.9290123000 	 -2.3225690000 
110.00 	 224.9066000 	 2.160875 	 -0.9260814000 	 -2.3206490000 
110.20 	 224.9082000 	 2.160900 	 -0.9291108000 	 -2.3230330000 
110.40 	 224.9098000 	 2.160950 	 -0.9287007000 	 -2.3222060000 
110.60 	 224.9146000 	 2.160975 	 -0.9262244000 	 -2.3206040000 
110.80 	 224.9161000 	 2.161025 	 -0.9296386000 	 -2.3234240000 
111.00 	 224.9209000 	 2.161050 	 -0.9287230000 	 -2.3234620000 
111.20 	 224.9209000 	 2.161100 	 -0.9265677000 	 -2.3199300000 
111.40 	 224.9241000 	 2.161125 	 -0.9300041000 	 -2.3220860000 
111.60 	 224.9241000 	 2.161150 	 -0.9285927000 	 -2.3212240000 
111.80 	 224.9241000 	 2.161200 	 -0.9266885000 	 -2.3189580000 
112.00 	 224.9241000 	 2.161225 	 -0.9300264000 	 -2.3233830000 
112.20 	 224.9241000 	 2.161275 	 -0.9287007000 	 -2.3215900000 
112.40 	 224.9289000 	 2.161300 	 -0.9265518000 	 -2.3206300000 
112.60 	 224.9289000 	 2.161350 	 -0.9300550000 	 -2.3245620000 
112.80 	 224.9289000 	 2.161375 	 -0.9285450000 	 -2.3237420000 
113.00 	 224.9289000 	 2.161450 	 -0.9269746000 	 -2.3218060000 
113.20 	 224.9289000 	 2.161500 	 -0.9303856000 	 -2.3245840000 
113.40 	 224.9289000 	 2.161550 	 -0.9286499000 	 -2.3213740000 
113.60 	 224.9289000 	 2.161600 	 -0.9274165000 	 -2.3221620000 
113.80 	 224.9305000 	 2.161625 	 -0.9305064000 	 -2.3249940000 
114.00 	 224.9289000 	 2.161700 	 -0.9287103000 	 -2.3237510000 
114.20 	 224.9289000 	 2.161750 	 -0.9273116000 	 -2.3221750000 
114.40 	 224.9289000 	 2.161800 	 -0.9305573000 	 -2.3250680000 
114.60 	 224.9257000 	 2.161850 	 -0.9290759000 	 -2.3242190000 
114.80 	 224.9289000 	 2.161875 	 -0.9273084000 	 -2.3222160000 
115.00 	 224.9241000 	 2.161950 	 -0.9305573000 	 -2.3252420000 
115.20 	 224.9257000 	 2.161975 	 -0.9291077000 	 -2.3244570000 
115.40 	 224.9241000 	 2.162000 	 -0.9276454000 	 -2.3224580000 
115.60 	 224.9241000 	 2.162050 	 -0.9308624000 	 -2.3253950000 
115.80 	 224.9289000 	 2.162075 	 -0.9288056000 	 -2.3240920000 
116.00 	 224.9289000 	 2.162100 	 -0.9278710000 	 -2.3227410000 
116.20 	 224.9320000 	 2.162175 	 -0.9310468000 	 -2.3256680000 
116.40 	 224.9320000 	 2.162200 	 -0.9287548000 	 -2.3238880000 
116.60 	 224.9352000 	 2.162275 	 -0.9282557000 	 -2.3231600000 
116.80 	 224.9320000 	 2.162325 	 -0.9313043000 	 -2.3259130000 
117.00 	 224.9289000 	 2.162375 	 -0.9284465000 	 -2.3237830000 
117.20 	 224.9289000 	 2.162400 	 -0.9289106000 	 -2.3234110000 
117.40 	 224.9257000 	 2.162475 	 -0.9314315000 	 -2.3260400000 
117.60 	 224.9289000 	 2.162525 	 -0.9286849000 	 -2.3236850000 
117.80 	 224.9320000 	 2.162575 	 -0.9289901000 	 -2.3235640000 
118.00 	 224.9368000 	 2.162600 	 -0.9315618000 	 -2.3260470000 
118.20 	 224.9447000 	 2.162675 	 -0.9283956000 	 -2.3236560000 
118.40 	 224.9479000 	 2.162700 	 -0.9292952000 	 -2.3238440000 
118.60 	 224.9559000 	 2.162750 	 -0.9317843000 	 -2.3261800000 
118.80 	 224.9591000 	 2.162775 	 -0.9286785000 	 -2.3236780000 
119.00 	 224.9638000 	 2.162825 	 -0.9295686000 	 -2.3240410000 
119.20 	 224.9654000 	 2.162850 	 -0.9317207000 	 -2.3261800000 
119.40 	 224.9670000 	 2.162875 	 -0.9285291000 	 -2.3234680000 
119.60 	 224.9718000 	 2.162900 	 -0.9297879000 	 -2.3241580000 
119.80 	 224.9670000 	 2.162925 	 -0.9317493000 	 -2.3262410000 
120.00 	 224.9718000 	 2.162975 	 -0.9285545000 	 -2.3233540000 
120.20 	 224.9686000 	 2.162975 	 -0.9301345000 	 -2.3244730000 
120.40 	 224.9718000 	 2.163000 	 -0.9316254000 	 -2.3262850000 
120.60 	 224.9670000 	 2.163025 	 -0.9283765000 	 -2.3218890000 
120.80 	 224.9638000 	 2.163075 	 -0.9304969000 	 -2.3242890000 
121.00 	 224.9638000 	 2.163100 	 -0.9317048000 	 -2.3250390000 
121.20 	 224.9638000 	 2.163125 	 -0.9286340000 	 -2.3233890000 
121.40 	 224.9638000 	 2.163150 	 -0.9304683000 	 -2.3249020000 
121.60 	 224.9591000 	 2.163175 	 -0.9317207000 	 -2.3261360000 
121.80 	 224.9591000 	 2.163225 	 -0.9285609000 	 -2.3233100000 
122.00 	 224.9559000 	 2.163250 	 -0.9312344000 	 -2.3254590000 
122.20 	 224.9511000 	 2.163300 	 -0.9315395000 	 -2.3260340000 
122.40 	 224.9479000 	 2.163325 	 -0.9286435000 	 -2.3233600000 
122.60 	 224.9479000 	 2.163375 	 -0.9312757000 	 -2.3255470000 
122.80 	 224.9479000 	 2.163400 	 -0.9315681000 	 -2.3261960000 
123.00 	 224.9479000 	 2.163450 	 -0.9287803000 	 -2.3235510000 
123.20 	 224.9479000 	 2.163500 	 -0.9312503000 	 -2.3257220000 
123.40 	 224.9479000 	 2.163525 	 -0.9316476000 	 -2.3264190000 
123.60 	 224.9479000 	 2.163575 	 -0.9288502000 	 -2.3237550000 
123.80 	 224.9527000 	 2.163600 	 -0.9315999000 	 -2.3258530000 
124.00 	 224.9575000 	 2.163650 	 -0.9318542000 	 -2.3265460000 
124.20 	 224.9591000 	 2.163675 	 -0.9290218000 	 -2.3237670000 
124.40 	 224.9591000 	 2.163725 	 -0.9317398000 	 -2.3259930000 
124.60 	 224.9591000 	 2.163750 	 -0.9322580000 	 -2.3267140000 
124.80 	 224.9559000 	 2.163775 	 -0.9292030000 	 -2.3239610000 
125.00 	 224.9559000 	 2.163800 	 -0.9320354000 	 -2.3262570000 
125.20 	 224.9511000 	 2.163850 	 -0.9321976000 	 -2.3268250000 
125.40 	 224.9511000 	 2.163900 	 -0.9294255000 	 -2.3241200000 
125.60 	 224.9495000 	 2.163925 	 -0.9320927000 	 -2.3265960000 
125.80 	 224.9479000 	 2.163975 	 -0.9324265000 	 -2.3273020000 
126.00 	 224.9511000 	 2.164000 	 -0.9296258000 	 -2.3242980000 
126.20 	 224.9511000 	 2.164050 	 -0.9320259000 	 -2.3245240000 
126.40 	 224.9559000 	 2.164100 	 -0.9328111000 	 -2.3259670000 
126.60 	 224.9559000 	 2.164125 	 -0.9295718000 	 -2.3233320000 
126.80 	 224.9559000 	 2.164175 	 -0.9322262000 	 -2.3247810000 
127.00 	 224.9559000 	 2.164200 	 -0.9329700000 	 -2.3258780000 
127.20 	 224.9559000 	 2.164250 	 -0.9297689000 	 -2.3230550000 
127.40 	 224.9559000 	 2.164300 	 -0.9322007000 	 -2.3250200000 
127.60 	 224.9591000 	 2.164325 	 -0.9329128000 	 -2.3262690000 
127.80 	 224.9606000 	 2.164350 	 -0.9297816000 	 -2.3231920000 
128.00 	 224.9606000 	 2.164400 	 -0.9322421000 	 -2.3248510000 
128.20 	 224.9638000 	 2.164425 	 -0.9329224000 	 -2.3259800000 
128.40 	 224.9638000 	 2.164450 	 -0.9299437000 	 -2.3230330000 
128.60 	 224.9638000 	 2.164475 	 -0.9326203000 	 -2.3248640000 
128.80 	 224.9591000 	 2.164500 	 -0.9331449000 	 -2.3259610000 
129.00 	 224.9591000 	 2.164550 	 -0.9299342000 	 -2.3233000000 
129.20 	 224.9559000 	 2.164575 	 -0.9326744000 	 -2.3249370000 
129.40 	 224.9559000 	 2.164600 	 -0.9331067000 	 -2.3262820000 
129.60 	 224.9591000 	 2.164650 	 -0.9300105000 	 -2.3232520000 
129.80 	 224.9591000 	 2.164675 	 -0.9326712000 	 -2.3251760000 
130.00 	 224.9638000 	 2.164700 	 -0.9331449000 	 -2.3263710000 
130.20 	 224.9670000 	 2.164750 	 -0.9300550000 	 -2.3235540000 
130.40 	 224.9670000 	 2.164775 	 -0.9325822000 	 -2.3263040000 
130.60 	 224.9670000 	 2.164800 	 -0.9332307000 	 -2.3263040000 
130.80 	 224.9638000 	 2.164825 	 -0.9300359000 	 -2.3234400000 
131.00 	 224.9638000 	 2.164850 	 -0.9331195000 	 -2.3257640000 
131.20 	 224.9559000 	 2.164900 	 -0.9328747000 	 -2.3264500000 
131.40 	 224.9591000 	 2.164925 	 -0.9299596000 	 -2.3235540000 
131.60 	 224.9559000 	 2.164950 	 -0.9330018000 	 -2.3261860000 
131.80 	 224.9511000 	 2.165000 	 -0.9326108000 	 -2.3263770000 
132.00 	 224.9479000 	 2.165025 	 -0.9301345000 	 -2.3236500000 
132.20 	 224.9479000 	 2.165075 	 -0.9335359000 	 -2.3266980000 
132.40 	 224.9479000 	 2.165125 	 -0.9323915000 	 -2.3263550000 
132.60 	 224.9479000 	 2.165150 	 -0.9302139000 	 -2.3239870000 
132.80 	 224.9479000 	 2.165200 	 -0.9336312000 	 -2.3268100000 
133.00 	 224.9495000 	 2.165250 	 -0.9321658000 	 -2.3260590000 
133.20 	 224.9511000 	 2.165275 	 -0.9306908000 	 -2.3240440000 
133.40 	 224.9511000 	 2.165325 	 -0.9338347000 	 -2.3268570000 
133.60 	 224.9559000 	 2.165350 	 -0.9321849000 	 -2.3258180000 
133.80 	 224.9559000 	 2.165400 	 -0.9307830000 	 -2.3238950000 
134.00 	 224.9575000 	 2.165450 	 -0.9341399000 	 -2.3271660000 
134.20 	 224.9591000 	 2.165475 	 -0.9322707000 	 -2.3262660000 
134.40 	 224.9638000 	 2.165500 	 -0.9307893000 	 -2.3244250000 
134.60 	 224.9654000 	 2.165525 	 -0.9341240000 	 -2.3275540000 
134.80 	 224.9670000 	 2.165550 	 -0.9325790000 	 -2.3266380000 
135.00 	 224.9670000 	 2.165600 	 -0.9306113000 	 -2.3250070000 
135.20 	 224.9654000 	 2.165625 	 -0.9340732000 	 -2.3282780000 
135.40 	 224.9638000 	 2.165650 	 -0.9322834000 	 -2.3271430000 
135.60 	 224.9638000 	 2.165675 	 -0.9307098000 	 -2.3252170000 
135.80 	 224.9638000 	 2.165700 	 -0.9341748000 	 -2.3283320000 
136.00 	 224.9638000 	 2.165750 	 -0.9322802000 	 -2.3270000000 
136.20 	 224.9638000 	 2.165775 	 -0.9308815000 	 -2.3254040000 
136.40 	 224.9654000 	 2.165800 	 -0.9341653000 	 -2.3284500000 
136.60 	 224.9670000 	 2.165825 	 -0.9321626000 	 -2.3271110000 
136.80 	 224.9638000 	 2.165850 	 -0.9312407000 	 -2.3255920000 
137.00 	 224.9670000 	 2.165900 	 -0.9345691000 	 -2.3287200000 
137.20 	 224.9670000 	 2.165925 	 -0.9322834000 	 -2.3266950000 
137.40 	 224.9670000 	 2.165950 	 -0.9313615000 	 -2.3253150000 
137.60 	 224.9670000 	 2.165975 	 -0.9344864000 	 -2.3282530000 
137.80 	 224.9670000 	 2.166000 	 -0.9323152000 	 -2.3268410000 
138.00 	 224.9670000 	 2.166050 	 -0.9312980000 	 -2.3256840000 
138.20 	 224.9670000 	 2.166075 	 -0.9345945000 	 -2.3287270000 
138.40 	 224.9670000 	 2.166100 	 -0.9321404000 	 -2.3271180000 
138.60 	 224.9670000 	 2.166125 	 -0.9318066000 	 -2.3269150000 
138.80 	 224.9638000 	 2.166150 	 -0.9352939000 	 -2.3349000000 
139.00 	 224.9591000 	 2.166200 	 -0.9325727000 	 -2.3351480000 
139.20 	 224.9559000 	 2.166225 	 -0.9291935000 	 -2.3349830000 
139.40 	 224.9511000 	 2.166250 	 -0.9328334000 	 -2.3376880000 
139.60 	 224.9479000 	 2.166300 	 -0.9321244000 	 -2.3353670000 
139.80 	 224.9400000 	 2.166350 	 -0.9313996000 	 -2.3348650000 
140.00 	 224.9320000 	 2.166375 	 -0.9296703000 	 -2.3378590000 
140.20 	 224.9209000 	 2.166425 	 -0.9285514000 	 -2.3349980000 
140.40 	 224.9082000 	 2.166450 	 -0.9315872000 	 -2.3351000000 
140.60 	 224.9018000 	 2.166500 	 -0.9306495000 	 -2.3378120000 
140.80 	 224.8923000 	 2.166550 	 -0.9260941000 	 -2.3349830000 
141.00 	 224.8891000 	 2.166600 	 -0.9268315000 	 -2.3353130000 
141.20 	 224.8891000 	 2.166650 	 -0.9286308000 	 -2.3378150000 
141.40 	 224.8844000 	 2.166700 	 -0.9251499000 	 -2.3347850000 
141.60 	 224.8844000 	 2.166750 	 -0.9264247000 	 -2.3354660000 
141.80 	 224.8844000 	 2.166800 	 -0.9284496000 	 -2.3377040000 
142.00 	 224.8891000 	 2.166850 	 -0.9250577000 	 -2.3347160000 
142.20 	 224.8923000 	 2.166900 	 -0.9275754000 	 -2.3353960000 
142.40 	 224.9002000 	 2.166950 	 -0.9345405000 	 -2.3375290000 
142.60 	 224.9082000 	 2.166975 	 -0.9286340000 	 -2.3348430000 
142.80 	 224.9130000 	 2.167025 	 -0.9335232000 	 -2.3357300000 
143.00 	 224.9161000 	 2.167050 	 -0.9351571000 	 -2.3376050000 
143.20 	 224.9209000 	 2.167100 	 -0.9321022000 	 -2.3348930000 
143.40 	 224.9289000 	 2.167125 	 -0.9335613000 	 -2.3356750000 
143.60 	 224.9305000 	 2.167150 	 -0.9353797000 	 -2.3375990000 
143.80 	 224.9368000 	 2.167225 	 -0.9323470000 	 -2.3348080000 
144.00 	 224.9368000 	 2.167275 	 -0.9337648000 	 -2.3357960000 
144.20 	 224.9400000 	 2.167325 	 -0.9356467000 	 -2.3377540000 
144.40 	 224.9447000 	 2.167375 	 -0.9323692000 	 -2.3349160000 
144.60 	 224.9479000 	 2.167425 	 -0.9339969000 	 -2.3359330000 
144.80 	 224.9527000 	 2.167475 	 -0.9355767000 	 -2.3375510000 
145.00 	 224.9591000 	 2.167500 	 -0.9322739000 	 -2.3347350000 
145.20 	 224.9638000 	 2.167550 	 -0.9342321000 	 -2.3360860000 
145.40 	 224.9718000 	 2.167575 	 -0.9355227000 	 -2.3374210000 
145.60 	 224.9749000 	 2.167600 	 -0.9324010000 	 -2.3346900000 
145.80 	 224.9797000 	 2.167625 	 -0.9343783000 	 -2.3361560000 
146.00 	 224.9829000 	 2.167650 	 -0.9356753000 	 -2.3376430000 
146.20 	 224.9829000 	 2.167625 	 -0.9285863000 	 -2.3346460000 
146.40 	 224.9813000 	 2.167625 	 -0.9316381000 	 -2.3364510000 
146.60 	 224.9797000 	 2.167650 	 -0.9366004000 	 -2.3378590000 
146.80 	 224.9734000 	 2.167675 	 -0.9331544000 	 -2.3349160000 
147.00 	 224.9638000 	 2.167700 	 -0.9354178000 	 -2.3365560000 
147.20 	 224.9575000 	 2.167725 	 -0.9360504000 	 -2.3377040000 
147.40 	 224.9479000 	 2.167750 	 -0.9322230000 	 -2.3349410000 
147.60 	 224.9384000 	 2.167800 	 -0.9344228000 	 -2.3365660000 
147.80 	 224.9289000 	 2.167850 	 -0.9348392000 	 -2.3377990000 
148.00 	 224.9209000 	 2.167900 	 -0.9318574000 	 -2.3349700000 
148.20 	 224.9209000 	 2.167950 	 -0.9339682000 	 -2.3365240000 
148.40 	 224.9161000 	 2.167975 	 -0.9343179000 	 -2.3377900000 
148.60 	 224.9209000 	 2.168000 	 -0.9328938000 	 -2.3349090000 
148.80 	 224.9209000 	 2.168050 	 -0.9335772000 	 -2.3365370000 
149.00 	 224.9209000 	 2.168075 	 -0.9337870000 	 -2.3378590000 
149.20 	 224.9241000 	 2.168125 	 -0.9309737000 	 -2.3349160000 
149.40 	 224.9241000 	 2.168150 	 -0.9320195000 	 -2.3365090000 
149.60 	 224.9289000 	 2.168175 	 -0.9326649000 	 -2.3376910000 
149.80 	 224.9289000 	 2.168225 	 -0.9302076000 	 -2.3348430000 
150.00 	 224.9320000 	 2.168275 	 -0.9329064000 	 -2.3362860000 
150.20 	 224.9320000 	 2.168325 	 -0.9342480000 	 -2.3379040000 
150.40 	 224.9368000 	 2.168375 	 -0.9318193000 	 -2.3347060000 
150.60 	 224.9368000 	 2.168425 	 -0.9359137000 	 -2.3364190000 
150.80 	 224.9400000 	 2.168475 	 -0.9369214000 	 -2.3377830000 
151.00 	 224.9479000 	 2.168525 	 -0.9338315000 	 -2.3350050000 
151.20 	 224.9511000 	 2.168575 	 -0.9359837000 	 -2.3364160000 
151.40 	 224.9591000 	 2.168625 	 -0.9370391000 	 -2.3378720000 
151.60 	 224.9638000 	 2.168650 	 -0.9336980000 	 -2.3350110000 
151.80 	 224.9718000 	 2.168675 	 -0.9358470000 	 -2.3363270000 
152.00 	 224.9797000 	 2.168700 	 -0.9370708000 	 -2.3377960000 
152.20 	 224.9829000 	 2.168725 	 -0.9336185000 	 -2.3349980000 
152.40 	 224.9908000 	 2.168700 	 -0.9366958000 	 -2.3370230000 
152.60 	 224.9956000 	 2.168700 	 -0.9373569000 	 -2.3382410000 
152.80 	 224.9956000 	 2.168700 	 -0.9342766000 	 -2.3353860000 
153.00 	 224.9940000 	 2.168700 	 -0.9370740000 	 -2.3376370000 
153.20 	 224.9908000 	 2.168700 	 -0.9370486000 	 -2.3381710000 
153.40 	 224.9829000 	 2.168725 	 -0.9342957000 	 -2.3354630000 
153.60 	 224.9765000 	 2.168725 	 -0.9374396000 	 -2.3380660000 
153.80 	 224.9718000 	 2.168750 	 -0.9372425000 	 -2.3382440000 
154.00 	 224.9654000 	 2.168775 	 -0.9346008000 	 -2.3355800000 
154.20 	 224.9591000 	 2.168800 	 -0.9375572000 	 -2.3378590000 
154.40 	 224.9559000 	 2.168825 	 -0.9373696000 	 -2.3382160000 
154.60 	 224.9479000 	 2.168875 	 -0.9347026000 	 -2.3356660000 
154.80 	 224.9447000 	 2.168925 	 -0.9376557000 	 -2.3382380000 
155.00 	 224.9368000 	 2.168975 	 -0.9372775000 	 -2.3382190000 
155.20 	 224.9368000 	 2.169025 	 -0.9345563000 	 -2.3355740000 
155.40 	 224.9368000 	 2.169050 	 -0.9376399000 	 -2.3382250000 
155.60 	 224.9368000 	 2.169125 	 -0.9372107000 	 -2.3382030000 
155.80 	 224.9368000 	 2.169150 	 -0.9345691000 	 -2.3355610000 
156.00 	 224.9368000 	 2.169225 	 -0.9376176000 	 -2.3381230000 
156.20 	 224.9400000 	 2.169250 	 -0.9372966000 	 -2.3381710000 
156.40 	 224.9416000 	 2.169325 	 -0.9346707000 	 -2.3357330000 
156.60 	 224.9447000 	 2.169350 	 -0.9377193000 	 -2.3383620000 
156.80 	 224.9511000 	 2.169400 	 -0.9368737000 	 -2.3380090000 
157.00 	 224.9575000 	 2.169450 	 -0.9347089000 	 -2.3358790000 
157.20 	 224.9638000 	 2.169475 	 -0.9378306000 	 -2.3384830000 
157.40 	 224.9718000 	 2.169500 	 -0.9367720000 	 -2.3381170000 
157.60 	 224.9797000 	 2.169525 	 -0.9344832000 	 -2.3358250000 
157.80 	 224.9877000 	 2.169575 	 -0.9378052000 	 -2.3385300000 
158.00 	 224.9908000 	 2.169550 	 -0.9335804000 	 -2.3385430000 
158.20 	 224.9956000 	 2.169550 	 -0.9326744000 	 -2.3364610000 
158.40 	 224.9908000 	 2.169550 	 -0.9366226000 	 -2.3392710000 
158.60 	 224.9908000 	 2.169550 	 -0.9358914000 	 -2.3383680000 
158.80 	 224.9829000 	 2.169550 	 -0.9353733000 	 -2.3364610000 
159.00 	 224.9813000 	 2.169550 	 -0.9385077000 	 -2.3393120000 
159.20 	 224.9749000 	 2.169550 	 -0.9368483000 	 -2.3381450000 
159.40 	 224.9749000 	 2.169575 	 -0.9360759000 	 -2.3368450000 
159.60 	 224.9718000 	 2.169600 	 -0.9391658000 	 -2.3398080000 
159.80 	 224.9702000 	 2.169625 	 -0.9372139000 	 -2.3382060000 
160.00 	 224.9654000 	 2.169650 	 -0.9362062000 	 -2.3368070000 
160.20 	 224.9575000 	 2.169675 	 -0.9393565000 	 -2.3397100000 
160.40 	 224.9511000 	 2.169725 	 -0.9370009000 	 -2.3380370000 
160.60 	 224.9479000 	 2.169750 	 -0.9360600000 	 -2.3369760000 
160.80 	 224.9400000 	 2.169800 	 -0.9392007000 	 -2.3397670000 
161.00 	 224.9400000 	 2.169850 	 -0.9367244000 	 -2.3378400000 
161.20 	 224.9368000 	 2.169900 	 -0.9363174000 	 -2.3370960000 
161.40 	 224.9368000 	 2.169950 	 -0.9391530000 	 -2.3398080000 
161.60 	 224.9400000 	 2.170000 	 -0.9367244000 	 -2.3376560000 
161.80 	 224.9447000 	 2.170050 	 -0.9362571000 	 -2.3370810000 
162.00 	 224.9495000 	 2.170100 	 -0.9393056000 	 -2.3398050000 
162.20 	 224.9559000 	 2.170125 	 -0.9366512000 	 -2.3377580000 
162.40 	 224.9591000 	 2.170175 	 -0.9363015000 	 -2.3370960000 
162.60 	 224.9638000 	 2.170200 	 -0.9391689000 	 -2.3399230000 
162.80 	 224.9686000 	 2.170225 	 -0.9363715000 	 -2.3373830000 
163.00 	 224.9749000 	 2.170250 	 -0.9367434000 	 -2.3374620000 
163.20 	 224.9797000 	 2.170275 	 -0.9391562000 	 -2.3400020000 
163.40 	 224.9845000 	 2.170300 	 -0.9362602000 	 -2.3372840000 
163.60 	 224.9877000 	 2.170325 	 -0.9368165000 	 -2.3375700000 
163.80 	 224.9908000 	 2.170300 	 -0.9399509000 	 -2.3404030000 
164.00 	 224.9924000 	 2.170300 	 -0.9369691000 	 -2.3375100000 
164.20 	 224.9908000 	 2.170300 	 -0.9374396000 	 -2.3378690000 
164.40 	 224.9940000 	 2.170300 	 -0.9398746000 	 -2.3402600000 
164.60 	 224.9877000 	 2.170300 	 -0.9366162000 	 -2.3376660000 
164.80 	 224.9877000 	 2.170300 	 -0.9376939000 	 -2.3379610000 
165.00 	 224.9845000 	 2.170300 	 -0.9397984000 	 -2.3402370000 
165.20 	 224.9829000 	 2.170325 	 -0.9370327000 	 -2.3376020000 
165.40 	 224.9797000 	 2.170350 	 -0.9376971000 	 -2.3381900000 
165.60 	 224.9734000 	 2.170350 	 -0.9400845000 	 -2.3403200000 
165.80 	 224.9670000 	 2.170375 	 -0.9369659000 	 -2.3377100000 
166.00 	 224.9575000 	 2.170375 	 -0.9383265000 	 -2.3384090000 
166.20 	 224.9511000 	 2.170450 	 -0.9402339000 	 -2.3405330000 
166.40 	 224.9400000 	 2.170475 	 -0.9369151000 	 -2.3378280000 
166.60 	 224.9368000 	 2.170525 	 -0.9381930000 	 -2.3385620000 
166.80 	 224.9352000 	 2.170575 	 -0.9402053000 	 -2.3405110000 
167.00 	 224.9320000 	 2.170625 	 -0.9368197000 	 -2.3375960000 
167.20 	 224.9289000 	 2.170675 	 -0.9383996000 	 -2.3385750000 
167.40 	 224.9289000 	 2.170725 	 -0.9401925000 	 -2.3405140000 
167.60 	 224.9289000 	 2.170775 	 -0.9369023000 	 -2.3375610000 
167.80 	 224.9289000 	 2.170825 	 -0.9386126000 	 -2.3386450000 
168.00 	 224.9320000 	 2.170875 	 -0.9400527000 	 -2.3403330000 
168.20 	 224.9400000 	 2.170925 	 -0.9369278000 	 -2.3374940000 
168.40 	 224.9479000 	 2.171000 	 -0.9384187000 	 -2.3387310000 
168.60 	 224.9559000 	 2.171025 	 -0.9401353000 	 -2.3404720000 
168.80 	 224.9638000 	 2.171075 	 -0.9369786000 	 -2.3376660000 
169.00 	 224.9718000 	 2.171100 	 -0.9386444000 	 -2.3387970000 
169.20 	 224.9765000 	 2.171125 	 -0.9400940000 	 -2.3403960000 
169.40 	 224.9797000 	 2.171150 	 -0.9366417000 	 -2.3373570000 
169.60 	 224.9877000 	 2.171175 	 -0.9390418000 	 -2.3392010000 
169.80 	 224.9877000 	 2.171150 	 -0.9405835000 	 -2.3406540000 
170.00 	 224.9908000 	 2.171150 	 -0.9375922000 	 -2.3378250000 
170.20 	 224.9908000 	 2.171150 	 -0.9396553000 	 -2.3394550000 
170.40 	 224.9908000 	 2.171150 	 -0.9405867000 	 -2.3406630000 
170.60 	 224.9908000 	 2.171150 	 -0.9373410000 	 -2.3377100000 
170.80 	 224.9877000 	 2.171150 	 -0.9399414000 	 -2.3396750000 
171.00 	 224.9829000 	 2.171175 	 -0.9402657000 	 -2.3404790000 
171.20 	 224.9749000 	 2.171175 	 -0.9375572000 	 -2.3377860000 
171.40 	 224.9670000 	 2.171200 	 -0.9402625000 	 -2.3396110000 
171.60 	 224.9591000 	 2.171225 	 -0.9404818000 	 -2.3405040000 
171.80 	 224.9511000 	 2.171250 	 -0.9375985000 	 -2.3377960000 
172.00 	 224.9479000 	 2.171300 	 -0.9404373000 	 -2.3400660000 
172.20 	 224.9432000 	 2.171325 	 -0.9402879000 	 -2.3405110000 
172.40 	 224.9368000 	 2.171400 	 -0.9374873000 	 -2.3377580000 
172.60 	 224.9305000 	 2.171425 	 -0.9402243000 	 -2.3399260000 
172.80 	 224.9241000 	 2.171500 	 -0.9403992000 	 -2.3406000000 
173.00 	 224.9241000 	 2.171525 	 -0.9375985000 	 -2.3377610000 
173.20 	 224.9241000 	 2.171550 	 -0.9404469000 	 -2.3401520000 
173.40 	 224.9305000 	 2.171600 	 -0.9401290000 	 -2.3404440000 
173.60 	 224.9400000 	 2.171675 	 -0.9374269000 	 -2.3377610000 
173.80 	 224.9495000 	 2.171725 	 -0.9404055000 	 -2.3401520000 
174.00 	 224.9591000 	 2.171750 	 -0.9401512000 	 -2.3404850000 
174.20 	 224.9670000 	 2.171775 	 -0.9375318000 	 -2.3377990000 
174.40 	 224.9718000 	 2.171800 	 -0.9404882000 	 -2.3403170000 
174.60 	 224.9718000 	 2.171825 	 -0.9398746000 	 -2.3401580000 
174.80 	 224.9797000 	 2.171875 	 -0.9372775000 	 -2.3378180000 
175.00 	 224.9829000 	 2.171850 	 -0.9404755000 	 -2.3403610000 
175.20 	 224.9908000 	 2.171875 	 -0.9405041000 	 -2.3405010000 
175.40 	 224.9956000 	 2.171900 	 -0.9381072000 	 -2.3381520000 
175.60 	 225.0036000 	 2.171900 	 -0.9411907000 	 -2.3404920000 
175.80 	 225.0036000 	 2.171925 	 -0.9406058000 	 -2.3406160000 
176.00 	 225.0036000 	 2.171900 	 -0.9383901000 	 -2.3371220000 
176.20 	 224.9988000 	 2.171900 	 -0.9414641000 	 -2.3396110000 
176.40 	 224.9956000 	 2.171900 	 -0.9408538000 	 -2.3396370000 
176.60 	 224.9908000 	 2.171900 	 -0.9384918000 	 -2.3372010000 
176.80 	 224.9861000 	 2.171900 	 -0.9417375000 	 -2.3400080000 
177.00 	 224.9797000 	 2.171900 	 -0.9406312000 	 -2.3396300000 
177.20 	 224.9749000 	 2.171900 	 -0.9384378000 	 -2.3372590000 
177.40 	 224.9718000 	 2.171900 	 -0.9418106000 	 -2.3403480000 
177.60 	 224.9591000 	 2.171925 	 -0.9405486000 	 -2.3397700000 
177.80 	 224.9543000 	 2.171975 	 -0.9389941000 	 -2.3376970000 
178.00 	 224.9479000 	 2.172025 	 -0.9421222000 	 -2.3407840000 
178.20 	 224.9447000 	 2.172050 	 -0.9400654000 	 -2.3394420000 
178.40 	 224.9384000 	 2.172100 	 -0.9389591000 	 -2.3379330000 
178.60 	 224.9336000 	 2.172150 	 -0.9422112000 	 -2.3410480000 
178.80 	 224.9320000 	 2.172200 	 -0.9401417000 	 -2.3395630000 
179.00 	 224.9289000 	 2.172275 	 -0.9392738000 	 -2.3381230000 
179.20 	 224.9289000 	 2.172300 	 -0.9424973000 	 -2.3411150000 
179.40 	 224.9289000 	 2.172375 	 -0.9396775000 	 -2.3392010000 
179.60 	 224.9320000 	 2.172400 	 -0.9394455000 	 -2.3384410000 
179.80 	 224.9384000 	 2.172450 	 -0.9424655000 	 -2.3412160000 
180.00 	 224.9447000 	 2.172475 	 -0.9394836000 	 -2.3388390000 
180.20 	 224.9511000 	 2.172550 	 -0.9398238000 	 -2.3386070000 
180.40 	 224.9559000 	 2.172575 	 -0.9424941000 	 -2.3413910000 
180.60 	 224.9591000 	 2.172625 	 -0.9392071000 	 -2.3385620000 
180.80 	 224.9591000 	 2.172650 	 -0.9398651000 	 -2.3387590000 
181.00 	 224.9638000 	 2.172675 	 -0.9423478000 	 -2.3411430000 
181.20 	 224.9702000 	 2.172700 	 -0.9390576000 	 -2.3383010000 
181.40 	 224.9749000 	 2.172725 	 -0.9402784000 	 -2.3391560000 
181.60 	 224.9845000 	 2.172750 	 -0.9423510000 	 -2.3409020000 
181.80 	 224.9956000 	 2.172775 	 -0.9388638000 	 -2.3379330000 
182.00 	 224.9988000 	 2.172775 	 -0.9404532000 	 -2.3389280000 
182.20 	 225.0036000 	 2.172775 	 -0.9424718000 	 -2.3410990000 
182.40 	 225.0067000 	 2.172775 	 -0.9393056000 	 -2.3384130000 
182.60 	 225.0067000 	 2.172775 	 -0.9414355000 	 -2.3397950000 
182.80 	 225.0067000 	 2.172775 	 -0.9424655000 	 -2.3413280000 
183.00 	 225.0067000 	 2.172775 	 -0.9391880000 	 -2.3382000000 
183.20 	 225.0036000 	 2.172775 	 -0.9411590000 	 -2.3397640000 
183.40 	 224.9988000 	 2.172775 	 -0.9425132000 	 -2.3414170000 
183.60 	 224.9956000 	 2.172775 	 -0.9392865000 	 -2.3384600000 
183.80 	 224.9908000 	 2.172775 	 -0.9412320000 	 -2.3400400000 
184.00 	 224.9829000 	 2.172775 	 -0.9424909000 	 -2.3415500000 
184.20 	 224.9749000 	 2.172775 	 -0.9391244000 	 -2.3384980000 
184.40 	 224.9686000 	 2.172775 	 -0.9417470000 	 -2.3404310000 
184.60 	 224.9638000 	 2.172800 	 -0.9424877000 	 -2.3417570000 
184.80 	 224.9559000 	 2.172850 	 -0.9393914000 	 -2.3388290000 
185.00 	 224.9495000 	 2.172875 	 -0.9422175000 	 -2.3410770000 
185.20 	 224.9432000 	 2.172925 	 -0.9421317000 	 -2.3416680000 
185.40 	 224.9368000 	 2.172975 	 -0.9392929000 	 -2.3387210000 
185.60 	 224.9289000 	 2.173025 	 -0.9419854000 	 -2.3409680000 
185.80 	 224.9241000 	 2.173075 	 -0.9421317000 	 -2.3416040000 
186.00 	 224.9289000 	 2.173125 	 -0.9393024000 	 -2.3387620000 
186.20 	 224.9289000 	 2.173175 	 -0.9423701000 	 -2.3413340000 
186.40 	 224.9368000 	 2.173225 	 -0.9418742000 	 -2.3414070000 
186.60 	 224.9447000 	 2.173275 	 -0.9393692000 	 -2.3389120000 
186.80 	 224.9543000 	 2.173325 	 -0.9424050000 	 -2.3414040000 
187.00 	 224.9622000 	 2.173350 	 -0.9417025000 	 -2.3413590000 
187.20 	 224.9670000 	 2.173375 	 -0.9393215000 	 -2.3388610000 
187.40 	 224.9749000 	 2.173425 	 -0.9425704000 	 -2.3416970000 
187.60 	 224.9749000 	 2.173425 	 -0.9414895000 	 -2.3413090000 
187.80 	 224.9797000 	 2.173450 	 -0.9395917000 	 -2.3401230000 
188.00 	 224.9829000 	 2.173450 	 -0.9431331000 	 -2.3434260000 
188.20 	 224.9877000 	 2.173475 	 -0.9417279000 	 -2.3427520000 
188.40 	 224.9924000 	 2.173475 	 -0.9398524000 	 -2.3407590000 
188.60 	 224.9988000 	 2.173475 	 -0.9434192000 	 -2.3448370000 
188.80 	 225.0036000 	 2.173475 	 -0.9419600000 	 -2.3439340000 
189.00 	 224.9988000 	 2.173475 	 -0.9401798000 	 -2.3420360000 
189.20 	 224.9956000 	 2.173475 	 -0.9433873000 	 -2.3449420000 
189.40 	 224.9845000 	 2.173475 	 -0.9418551000 	 -2.3438680000 
189.60 	 224.9797000 	 2.173475 	 -0.9400145000 	 -2.3420970000 
189.80 	 224.9718000 	 2.173500 	 -0.9434382000 	 -2.3446620000 
190.00 	 224.9670000 	 2.173500 	 -0.9419727000 	 -2.3443030000 
190.20 	 224.9638000 	 2.173550 	 -0.9400241000 	 -2.3421860000 
190.40 	 224.9591000 	 2.173575 	 -0.9433079000 	 -2.3451200000 
190.60 	 224.9575000 	 2.173600 	 -0.9418647000 	 -2.3441280000 
190.80 	 224.9511000 	 2.173650 	 -0.9401894000 	 -2.3423420000 
191.00 	 224.9479000 	 2.173675 	 -0.9434764000 	 -2.3452220000 
191.20 	 224.9447000 	 2.173725 	 -0.9416389000 	 -2.3439500000 
191.40 	 224.9400000 	 2.173775 	 -0.9404182000 	 -2.3424880000 
191.60 	 224.9400000 	 2.173825 	 -0.9434573000 	 -2.3452570000 
191.80 	 224.9400000 	 2.173875 	 -0.9418551000 	 -2.3440900000 
192.00 	 224.9447000 	 2.173925 	 -0.9401608000 	 -2.3423670000 
192.20 	 224.9463000 	 2.173975 	 -0.9433429000 	 -2.3454480000 
192.40 	 224.9511000 	 2.174000 	 -0.9412320000 	 -2.3436830000 
192.60 	 224.9559000 	 2.174050 	 -0.9405168000 	 -2.3427300000 
192.80 	 224.9591000 	 2.174100 	 -0.9437783000 	 -2.3455400000 
193.00 	 224.9670000 	 2.174125 	 -0.9410763000 	 -2.3434290000 
193.20 	 224.9718000 	 2.174150 	 -0.9406726000 	 -2.3426880000 
193.40 	 224.9749000 	 2.174175 	 -0.9436417000 	 -2.3455840000 
193.60 	 224.9829000 	 2.174200 	 -0.9408760000 	 -2.3434670000 
193.80 	 224.9908000 	 2.174200 	 -0.9409650000 	 -2.3435910000 
194.00 	 224.9956000 	 2.174225 	 -0.9437783000 	 -2.3459690000 
194.20 	 224.9956000 	 2.174225 	 -0.9408760000 	 -2.3437340000 
194.40 	 224.9956000 	 2.174225 	 -0.9416072000 	 -2.3437630000 
194.60 	 224.9956000 	 2.174225 	 -0.9441948000 	 -2.3465540000 
194.80 	 224.9877000 	 2.174225 	 -0.9409078000 	 -2.3439380000 
195.00 	 224.9877000 	 2.174225 	 -0.9417375000 	 -2.3440620000 
195.20 	 224.9829000 	 2.174225 	 -0.9440963000 	 -2.3463280000 
195.40 	 224.9829000 	 2.174225 	 -0.9410445000 	 -2.3438740000 
195.60 	 224.9797000 	 2.174225 	 -0.9419219000 	 -2.3442590000 
195.80 	 224.9797000 	 2.174250 	 -0.9439087000 	 -2.3464580000 
196.00 	 224.9749000 	 2.174250 	 -0.9405835000 	 -2.3438140000 
196.20 	 224.9718000 	 2.174275 	 -0.9422461000 	 -2.3444560000 
196.40 	 224.9638000 	 2.174300 	 -0.9437243000 	 -2.3463630000 
196.60 	 224.9591000 	 2.174325 	 -0.9403801000 	 -2.3434930000 
196.80 	 224.9511000 	 2.174350 	 -0.9423478000 	 -2.3448850000 
197.00 	 224.9511000 	 2.174400 	 -0.9433238000 	 -2.3463540000 
197.20 	 224.9511000 	 2.174450 	 -0.9403197000 	 -2.3433490000 
197.40 	 224.9479000 	 2.174475 	 -0.9424877000 	 -2.3449800000 
197.60 	 224.9479000 	 2.174525 	 -0.9435781000 	 -2.3462330000 
197.80 	 224.9479000 	 2.174575 	 -0.9402497000 	 -2.3434070000 
198.00 	 224.9479000 	 2.174600 	 -0.9427611000 	 -2.3450880000 
198.20 	 224.9495000 	 2.174650 	 -0.9432666000 	 -2.3462960000 
198.40 	 224.9511000 	 2.174675 	 -0.9400908000 	 -2.3432920000 
198.60 	 224.9559000 	 2.174725 	 -0.9426658000 	 -2.3451490000 
198.80 	 224.9559000 	 2.174775 	 -0.9431044000 	 -2.3460290000 
199.00 	 224.9591000 	 2.174800 	 -0.9402116000 	 -2.3432030000 
199.20 	 224.9638000 	 2.174825 	 -0.9427579000 	 -2.3453140000 
199.40 	 224.9670000 	 2.174850 	 -0.9428565000 	 -2.3460320000 
199.60 	 224.9734000 	 2.174875 	 -0.9400018000 	 -2.3432730000 
199.80 	 224.9797000 	 2.174925 	 -0.9430377000 	 -2.3456130000 
200.00 	 224.9829000 	 2.174925 	 -0.9427039000 	 -2.3458860000 
200.20 	 224.9877000 	 2.174925 	 -0.9404595000 	 -2.3433240000 
200.40 	 224.9877000 	 2.174925 	 -0.9436544000 	 -2.3459590000 
200.60 	 224.9908000 	 2.174950 	 -0.9436099000 	 -2.3463180000 
200.80 	 224.9877000 	 2.174975 	 -0.9409268000 	 -2.3436580000 
201.00 	 224.9893000 	 2.174975 	 -0.9439945000 	 -2.3461310000 
201.20 	 224.9877000 	 2.175000 	 -0.9436862000 	 -2.3462230000 
201.40 	 224.9829000 	 2.174975 	 -0.9412575000 	 -2.3438450000 
201.60 	 224.9797000 	 2.174975 	 -0.9440994000 	 -2.3465060000 
201.80 	 224.9797000 	 2.175000 	 -0.9437275000 	 -2.3465220000 
202.00 	 224.9797000 	 2.175025 	 -0.9406980000 	 -2.3440430000 
202.20 	 224.9749000 	 2.175025 	 -0.9434732000 	 -2.3462140000 
202.40 	 224.9749000 	 2.175050 	 -0.9438197000 	 -2.3467220000 
202.60 	 224.9718000 	 2.175050 	 -0.9408474000 	 -2.3440430000 
202.80 	 224.9670000 	 2.175075 	 -0.9438006000 	 -2.3463500000 
203.00 	 224.9638000 	 2.175125 	 -0.9434827000 	 -2.3466110000 
203.20 	 224.9591000 	 2.175150 	 -0.9407933000 	 -2.3441190000 
203.40 	 224.9591000 	 2.175175 	 -0.9441376000 	 -2.3466900000 
203.60 	 224.9559000 	 2.175200 	 -0.9431903000 	 -2.3463660000 
203.80 	 224.9559000 	 2.175250 	 -0.9408887000 	 -2.3442750000 
204.00 	 224.9559000 	 2.175275 	 -0.9442329000 	 -2.3469350000 
204.20 	 224.9591000 	 2.175325 	 -0.9426785000 	 -2.3459880000 
204.40 	 224.9591000 	 2.175350 	 -0.9410731000 	 -2.3442750000 
204.60 	 224.9622000 	 2.175375 	 -0.9443156000 	 -2.3472050000 
204.80 	 224.9591000 	 2.175425 	 -0.9423797000 	 -2.3457970000 
205.00 	 224.9638000 	 2.175450 	 -0.9411144000 	 -2.3442300000 
205.20 	 224.9638000 	 2.175475 	 -0.9442234000 	 -2.3471670000 
205.40 	 224.9670000 	 2.175500 	 -0.9422652000 	 -2.3459210000 
205.60 	 224.9718000 	 2.175525 	 -0.9412766000 	 -2.3444650000 
205.80 	 224.9734000 	 2.175550 	 -0.9444110000 	 -2.3472280000 
206.00 	 224.9749000 	 2.175575 	 -0.9420586000 	 -2.3455870000 
206.20 	 224.9749000 	 2.175600 	 -0.9412193000 	 -2.3443760000 
206.40 	 224.9749000 	 2.175600 	 -0.9442170000 	 -2.3471670000 
206.60 	 224.9749000 	 2.175625 	 -0.9419060000 	 -2.3456030000 
206.80 	 224.9749000 	 2.175650 	 -0.9415563000 	 -2.3445960000 
207.00 	 224.9749000 	 2.175675 	 -0.9442965000 	 -2.3473710000 
207.20 	 224.9749000 	 2.175700 	 -0.9419473000 	 -2.3455140000 
207.40 	 224.9718000 	 2.175700 	 -0.9412861000 	 -2.3446430000 
207.60 	 224.9718000 	 2.175725 	 -0.9443410000 	 -2.3473990000 
207.80 	 224.9670000 	 2.175750 	 -0.9414609000 	 -2.3453740000 
208.00 	 224.9670000 	 2.175775 	 -0.9415817000 	 -2.3448370000 
208.20 	 224.9638000 	 2.175825 	 -0.9441630000 	 -2.3475710000 
208.40 	 224.9670000 	 2.175850 	 -0.9412892000 	 -2.3452090000 
208.60 	 224.9702000 	 2.175875 	 -0.9414832000 	 -2.3449800000 
208.80 	 224.9718000 	 2.175900 	 -0.9440327000 	 -2.3474850000 
209.00 	 224.9749000 	 2.175925 	 -0.9413306000 	 -2.3450310000 
209.20 	 224.9797000 	 2.175950 	 -0.9416644000 	 -2.3450340000 
209.40 	 224.9797000 	 2.175950 	 -0.9451199000 	 -2.3483690000 
209.60 	 224.9829000 	 2.175975 	 -0.9419600000 	 -2.3457810000 
209.80 	 224.9893000 	 2.175975 	 -0.9432411000 	 -2.3463440000 
210.00 	 224.9908000 	 2.175975 	 -0.9455109000 	 -2.3486070000 
210.20 	 224.9956000 	 2.175975 	 -0.9422366000 	 -2.3460900000 
210.40 	 224.9956000 	 2.175975 	 -0.9437625000 	 -2.3471860000 
210.60 	 224.9956000 	 2.175975 	 -0.9455236000 	 -2.3489480000 
210.80 	 224.9908000 	 2.175975 	 -0.9423034000 	 -2.3461280000 
211.00 	 224.9829000 	 2.175975 	 -0.9438483000 	 -2.3470620000 
211.20 	 224.9797000 	 2.175975 	 -0.9454219000 	 -2.3490270000 
211.40 	 224.9734000 	 2.176000 	 -0.9423828000 	 -2.3461020000 
211.60 	 224.9670000 	 2.176025 	 -0.9439977000 	 -2.3473420000 
211.80 	 224.9622000 	 2.176050 	 -0.9454282000 	 -2.3490810000 
212.00 	 224.9591000 	 2.176075 	 -0.9421825000 	 -2.3461090000 
212.20 	 224.9559000 	 2.176100 	 -0.9440263000 	 -2.3473800000 
212.40 	 224.9511000 	 2.176150 	 -0.9452979000 	 -2.3487920000 
212.60 	 224.9511000 	 2.176200 	 -0.9421094000 	 -2.3460740000 
212.80 	 224.9527000 	 2.176225 	 -0.9443538000 	 -2.3475330000 
213.00 	 224.9559000 	 2.176275 	 -0.9453710000 	 -2.3489350000 
213.20 	 224.9559000 	 2.176300 	 -0.9421031000 	 -2.3460510000 
213.40 	 224.9575000 	 2.176350 	 -0.9440009000 	 -2.3475810000 
213.60 	 224.9591000 	 2.176375 	 -0.9448115000 	 -2.3490170000 
213.80 	 224.9638000 	 2.176425 	 -0.9417852000 	 -2.3458960000 
214.00 	 224.9670000 	 2.176450 	 -0.9449164000 	 -2.3481370000 
214.20 	 224.9686000 	 2.176475 	 -0.9444459000 	 -2.3484770000 
214.40 	 224.9718000 	 2.176500 	 -0.9418042000 	 -2.3458580000 
214.60 	 224.9749000 	 2.176525 	 -0.9448941000 	 -2.3482830000 
214.80 	 224.9797000 	 2.176550 	 -0.9443538000 	 -2.3483470000 
215.00 	 224.9797000 	 2.176550 	 -0.9424782000 	 -2.3463820000 
215.20 	 224.9797000 	 2.176550 	 -0.9458097000 	 -2.3493450000 
215.40 	 224.9813000 	 2.176575 	 -0.9450245000 	 -2.3488460000 
215.60 	 224.9813000 	 2.176600 	 -0.9426625000 	 -2.3466110000 
215.80 	 224.9797000 	 2.176575 	 -0.9462007000 	 -2.3497870000 
216.00 	 224.9797000 	 2.176600 	 -0.9453170000 	 -2.3495390000 
216.20 	 224.9797000 	 2.176600 	 -0.9432189000 	 -2.3473170000 
216.40 	 224.9797000 	 2.176625 	 -0.9462643000 	 -2.3501110000 
216.60 	 224.9797000 	 2.176650 	 -0.9451962000 	 -2.3496500000 
216.80 	 224.9797000 	 2.176625 	 -0.9433715000 	 -2.3479560000 
217.00 	 224.9797000 	 2.176650 	 -0.9467093000 	 -2.3507400000 
217.20 	 224.9749000 	 2.176650 	 -0.9458351000 	 -2.3504040000 
217.40 	 224.9734000 	 2.176675 	 -0.9433301000 	 -2.3478860000 
217.60 	 224.9718000 	 2.176700 	 -0.9463501000 	 -2.3505120000 
217.80 	 224.9670000 	 2.176725 	 -0.9458733000 	 -2.3504730000 
218.00 	 224.9606000 	 2.176750 	 -0.9432952000 	 -2.3478480000 
218.20 	 224.9575000 	 2.176775 	 -0.9461657000 	 -2.3504260000 
218.40 	 224.9511000 	 2.176800 	 -0.9460290000 	 -2.3506610000 
218.60 	 224.9479000 	 2.176850 	 -0.9433206000 	 -2.3479490000 
218.80 	 224.9447000 	 2.176900 	 -0.9462643000 	 -2.3505400000 
219.00 	 224.9432000 	 2.176950 	 -0.9455745000 	 -2.3503400000 
219.20 	 224.9416000 	 2.177000 	 -0.9434350000 	 -2.3479370000 
219.40 	 224.9447000 	 2.177050 	 -0.9464805000 	 -2.3505940000 
219.60 	 224.9511000 	 2.177075 	 -0.9455585000 	 -2.3502830000 
219.80 	 224.9559000 	 2.177125 	 -0.9434032000 	 -2.3479970000 
220.00 	 224.9622000 	 2.177175 	 -0.9464359000 	 -2.3508610000 
220.20 	 224.9670000 	 2.177200 	 -0.9453392000 	 -2.3500920000 
220.40 	 224.9749000 	 2.177225 	 -0.9435272000 	 -2.3479940000 
220.60 	 224.9829000 	 2.177250 	 -0.9466394000 	 -2.3507790000 
220.80 	 224.9877000 	 2.177250 	 -0.9454250000 	 -2.3498340000 
221.00 	 224.9908000 	 2.177250 	 -0.9439723000 	 -2.3480220000 
221.20 	 224.9956000 	 2.177275 	 -0.9471416000 	 -2.3508960000 
221.40 	 224.9988000 	 2.177300 	 -0.9452279000 	 -2.3499740000 
221.60 	 225.0036000 	 2.177275 	 -0.9443124000 	 -2.3489160000 
221.80 	 225.0067000 	 2.177275 	 -0.9474182000 	 -2.3516210000 
222.00 	 225.0067000 	 2.177275 	 -0.9450404000 	 -2.3499230000 
222.20 	 225.0036000 	 2.177275 	 -0.9444268000 	 -2.3489190000 
222.40 	 224.9988000 	 2.177275 	 -0.9472402000 	 -2.3516970000 
222.60 	 224.9908000 	 2.177275 	 -0.9448592000 	 -2.3498470000 
222.80 	 224.9845000 	 2.177275 	 -0.9445000000 	 -2.3491320000 
223.00 	 224.9797000 	 2.177275 	 -0.9473355000 	 -2.3519070000 
223.20 	 224.9749000 	 2.177275 	 -0.9444364000 	 -2.3495040000 
223.40 	 224.9749000 	 2.177300 	 -0.9448465000 	 -2.3493390000 
223.60 	 224.9670000 	 2.177300 	 -0.9474087000 	 -2.3518940000 
223.80 	 224.9702000 	 2.177350 	 -0.9444968000 	 -2.3495610000 
224.00 	 224.9638000 	 2.177375 	 -0.9448974000 	 -2.3494630000 
224.20 	 224.9591000 	 2.177400 	 -0.9473292000 	 -2.3519230000 
224.40 	 224.9527000 	 2.177425 	 -0.9441757000 	 -2.3493320000 
224.60 	 224.9511000 	 2.177475 	 -0.9450595000 	 -2.3497200000 
224.80 	 224.9447000 	 2.177500 	 -0.9472179000 	 -2.3520060000 
225.00 	 224.9416000 	 2.177575 	 -0.9441185000 	 -2.3494050000 
225.20 	 224.9400000 	 2.177600 	 -0.9451516000 	 -2.3498310000 
225.40 	 224.9400000 	 2.177675 	 -0.9470749000 	 -2.3520600000 
225.60 	 224.9400000 	 2.177700 	 -0.9441853000 	 -2.3493580000 
225.80 	 224.9447000 	 2.177775 	 -0.9452565000 	 -2.3499270000 
226.00 	 224.9463000 	 2.177800 	 -0.9472179000 	 -2.3519040000 
226.20 	 224.9511000 	 2.177875 	 -0.9438546000 	 -2.3491640000 
226.40 	 224.9606000 	 2.177900 	 -0.9456348000 	 -2.3502570000 
226.60 	 224.9686000 	 2.177925 	 -0.9467952000 	 -2.3517580000 
226.80 	 224.9813000 	 2.177950 	 -0.9436830000 	 -2.3489060000 
227.00 	 224.9877000 	 2.177975 	 -0.9457652000 	 -2.3507120000 
227.20 	 224.9988000 	 2.178000 	 -0.9465885000 	 -2.3515100000 
227.40 	 225.0067000 	 2.177975 	 -0.9442489000 	 -2.3489670000 
227.60 	 225.0115000 	 2.177975 	 -0.9469255000 	 -2.3511510000 
227.80 	 225.0147000 	 2.177975 	 -0.9470208000 	 -2.3516620000 
228.00 	 225.0179000 	 2.177975 	 -0.9441058000 	 -2.3489120000 
228.20 	 225.0226000 	 2.177975 	 -0.9469731000 	 -2.3511150000 
228.40 	 225.0226000 	 2.177975 	 -0.9468778000 	 -2.3514140000 
228.60 	 225.0179000 	 2.177975 	 -0.9441153000 	 -2.3487820000 
228.80 	 225.0179000 	 2.177975 	 -0.9471957000 	 -2.3514080000 
229.00 	 225.0147000 	 2.177975 	 -0.9464455000 	 -2.3510960000 
229.20 	 225.0147000 	 2.177975 	 -0.9441980000 	 -2.3489320000 
229.40 	 225.0115000 	 2.177975 	 -0.9474564000 	 -2.3516970000 
229.60 	 225.0083000 	 2.177975 	 -0.9462484000 	 -2.3511090000 
229.80 	 225.0067000 	 2.177925 	 -0.9443665000 	 -2.3490110000 
230.00 	 224.9988000 	 2.177925 	 -0.9476121000 	 -2.3519260000 
230.20 	 224.9956000 	 2.177925 	 -0.9456761000 	 -2.3506290000 
230.40 	 224.9893000 	 2.177925 	 -0.9446208000 	 -2.3491510000 
230.60 	 224.9829000 	 2.177925 	 -0.9477711000 	 -2.3520250000 
230.80 	 224.9829000 	 2.177925 	 -0.9454473000 	 -2.3503840000 
231.00 	 224.9781000 	 2.177925 	 -0.9445445000 	 -2.3493740000 
231.20 	 224.9734000 	 2.177925 	 -0.9477679000 	 -2.3520120000 
231.40 	 224.9670000 	 2.177925 	 -0.9449609000 	 -2.3500820000 
231.60 	 224.9591000 	 2.177925 	 -0.9450276000 	 -2.3495800000 
231.80 	 224.9559000 	 2.177950 	 -0.9477711000 	 -2.3521490000 
232.00 	 224.9495000 	 2.178000 	 -0.9449100000 	 -2.3498920000 
232.20 	 224.9447000 	 2.178050 	 -0.9449577000 	 -2.3496310000 
232.40 	 224.9384000 	 2.178100 	 -0.9477043000 	 -2.3520850000 
232.60 	 224.9368000 	 2.178150 	 -0.9450245000 	 -2.3500410000 
232.80 	 224.9320000 	 2.178200 	 -0.9449863000 	 -2.3494780000 
233.00 	 224.9320000 	 2.178275 	 -0.9478124000 	 -2.3522850000 
233.20 	 224.9320000 	 2.178300 	 -0.9448306000 	 -2.3498250000 
233.40 	 224.9320000 	 2.178350 	 -0.9451612000 	 -2.3497070000 
233.60 	 224.9320000 	 2.178425 	 -0.9476979000 	 -2.3521610000 
233.80 	 224.9368000 	 2.178475 	 -0.9444968000 	 -2.3495260000 
234.00 	 224.9447000 	 2.178525 	 -0.9455522000 	 -2.3498440000 
234.20 	 224.9527000 	 2.178550 	 -0.9475009000 	 -2.3522880000 
234.40 	 224.9638000 	 2.178600 	 -0.9444396000 	 -2.3493640000 
234.60 	 224.9765000 	 2.178625 	 -0.9459559000 	 -2.3502130000 
234.80 	 224.9893000 	 2.178650 	 -0.9474023000 	 -2.3519930000 
235.00 	 224.9988000 	 2.178650 	 -0.9444841000 	 -2.3491320000 
235.20 	 225.0067000 	 2.178650 	 -0.9466171000 	 -2.3506200000 
235.40 	 225.0147000 	 2.178650 	 -0.9479873000 	 -2.3519740000 
235.60 	 225.0179000 	 2.178650 	 -0.9447797000 	 -2.3492270000 
235.80 	 225.0226000 	 2.178650 	 -0.9468842000 	 -2.3505620000 
236.00 	 225.0258000 	 2.178650 	 -0.9480349000 	 -2.3520470000 
236.20 	 225.0306000 	 2.178650 	 -0.9448592000 	 -2.3491220000 
236.40 	 225.0258000 	 2.178650 	 -0.9464614000 	 -2.3503210000 
236.60 	 225.0226000 	 2.178650 	 -0.9481398000 	 -2.3522380000 
236.80 	 225.0179000 	 2.178650 	 -0.9448178000 	 -2.3491130000 
237.00 	 225.0099000 	 2.178600 	 -0.9464931000 	 -2.3502540000 
237.20 	 225.0052000 	 2.178600 	 -0.9482415000 	 -2.3521740000 
237.40 	 224.9988000 	 2.178600 	 -0.9448910000 	 -2.3492180000 
237.60 	 224.9956000 	 2.178600 	 -0.9465631000 	 -2.3504860000 
237.80 	 224.9924000 	 2.178600 	 -0.9479936000 	 -2.3519610000 
238.00 	 224.9908000 	 2.178600 	 -0.9447289000 	 -2.3491000000 
238.20 	 224.9908000 	 2.178600 	 -0.9467030000 	 -2.3503300000 
238.40 	 224.9877000 	 2.178600 	 -0.9477806000 	 -2.3517960000 
238.60 	 224.9877000 	 2.178600 	 -0.9447129000 	 -2.3488490000 
238.80 	 224.9829000 	 2.178600 	 -0.9467729000 	 -2.3503720000 
239.00 	 224.9749000 	 2.178600 	 -0.9478919000 	 -2.3519100000 
239.20 	 224.9718000 	 2.178600 	 -0.9447479000 	 -2.3488330000 
239.40 	 224.9638000 	 2.178600 	 -0.9466394000 	 -2.3499740000 
239.60 	 224.9591000 	 2.178600 	 -0.9480000000 	 -2.3519230000 
239.80 	 224.9511000 	 2.178625 	 -0.9446462000 	 -2.3491100000 
240.00 	 224.9479000 	 2.178675 	 -0.9466521000 	 -2.3505690000 
240.20 	 224.9447000 	 2.178725 	 -0.9480349000 	 -2.3521960000 
240.40 	 224.9400000 	 2.178775 	 -0.9447384000 	 -2.3495610000 
240.60 	 224.9400000 	 2.178825 	 -0.9465981000 	 -2.3506740000 
240.80 	 224.9368000 	 2.178875 	 -0.9479523000 	 -2.3522690000 
241.00 	 224.9400000 	 2.178925 	 -0.9450150000 	 -2.3495830000 
241.20 	 224.9368000 	 2.178975 	 -0.9463533000 	 -2.3503020000 
241.40 	 224.9368000 	 2.179025 	 -0.9478855000 	 -2.3523300000 
241.60 	 224.9368000 	 2.179075 	 -0.9450181000 	 -2.3495130000 
241.80 	 224.9400000 	 2.179125 	 -0.9459369000 	 -2.3500730000 
242.00 	 224.9447000 	 2.179175 	 -0.9483814000 	 -2.3523300000 
242.20 	 224.9511000 	 2.179225 	 -0.9450912000 	 -2.3496060000 
242.40 	 224.9591000 	 2.179250 	 -0.9460958000 	 -2.3501300000 
242.60 	 224.9638000 	 2.179275 	 -0.9482034000 	 -2.3525140000 
242.80 	 224.9718000 	 2.179325 	 -0.9450595000 	 -2.3497490000 
243.00 	 224.9749000 	 2.179350 	 -0.9462102000 	 -2.3502800000 
243.20 	 224.9797000 	 2.179375 	 -0.9482479000 	 -2.3524570000 
243.40 	 224.9813000 	 2.179350 	 -0.9452597000 	 -2.3496410000 
243.60 	 224.9877000 	 2.179375 	 -0.9467030000 	 -2.3507240000 
243.80 	 224.9924000 	 2.179400 	 -0.9484418000 	 -2.3524600000 
244.00 	 224.9972000 	 2.179425 	 -0.9452534000 	 -2.3496370000 
244.20 	 225.0036000 	 2.179400 	 -0.9473705000 	 -2.3512780000 
244.40 	 225.0067000 	 2.179400 	 -0.9491984000 	 -2.3533180000 
244.60 	 225.0067000 	 2.179400 	 -0.9462420000 	 -2.3508260000 
244.80 	 225.0067000 	 2.179400 	 -0.9470240000 	 -2.3511510000 
245.00 	 225.0036000 	 2.179400 	 -0.9491857000 	 -2.3533790000 
245.20 	 225.0004000 	 2.179400 	 -0.9460672000 	 -2.3507370000 
245.40 	 224.9956000 	 2.179400 	 -0.9471099000 	 -2.3510200000 
245.60 	 224.9908000 	 2.179400 	 -0.9494114000 	 -2.3534680000 
245.80 	 224.9877000 	 2.179400 	 -0.9461784000 	 -2.3508070000 
246.00 	 224.9829000 	 2.179400 	 -0.9469859000 	 -2.3512390000 
246.20 	 224.9797000 	 2.179400 	 -0.9493573000 	 -2.3534810000 
246.40 	 224.9797000 	 2.179400 	 -0.9464169000 	 -2.3509220000 
246.60 	 224.9765000 	 2.179425 	 -0.9469636000 	 -2.3510040000 
246.80 	 224.9749000 	 2.179450 	 -0.9494495000 	 -2.3534650000 
247.00 	 224.9702000 	 2.179475 	 -0.9463660000 	 -2.3510300000 
247.20 	 224.9670000 	 2.179475 	 -0.9468587000 	 -2.3509310000 
247.40 	 224.9591000 	 2.179525 	 -0.9493351000 	 -2.3534970000 
247.60 	 224.9559000 	 2.179550 	 -0.9463978000 	 -2.3508710000 
247.80 	 224.9511000 	 2.179600 	 -0.9471035000 	 -2.3512200000 
248.00 	 224.9495000 	 2.179625 	 -0.9493001000 	 -2.3534900000 
248.20 	 224.9495000 	 2.179675 	 -0.9460799000 	 -2.3506450000 
248.40 	 224.9511000 	 2.179725 	 -0.9471321000 	 -2.3513670000 
248.60 	 224.9511000 	 2.179750 	 -0.9492652000 	 -2.3534490000 
248.80 	 224.9591000 	 2.179800 	 -0.9459845000 	 -2.3505940000 
249.00 	 224.9638000 	 2.179825 	 -0.9472688000 	 -2.3515160000 
249.20 	 224.9718000 	 2.179850 	 -0.9490998000 	 -2.3534460000 
249.40 	 224.9781000 	 2.179875 	 -0.9460068000 	 -2.3506260000 
249.60 	 224.9829000 	 2.179900 	 -0.9473324000 	 -2.3515320000 
249.80 	 224.9829000 	 2.179900 	 -0.9491380000 	 -2.3534420000 
250.00 	 224.9829000 	 2.179900 	 -0.9462833000 	 -2.3511540000 
250.20 	 224.9829000 	 2.179900 	 -0.9479936000 	 -2.3522220000 
250.40 	 224.9877000 	 2.179925 	 -0.9495576000 	 -2.3539450000 
250.60 	 224.9908000 	 2.179950 	 -0.9463437000 	 -2.3510390000 
250.80 	 224.9908000 	 2.179975 	 -0.9481208000 	 -2.3523870000 
251.00 	 224.9924000 	 2.179950 	 -0.9499518000 	 -2.3542750000 
251.20 	 224.9908000 	 2.179950 	 -0.9468047000 	 -2.3516460000 
251.40 	 224.9908000 	 2.179950 	 -0.9480636000 	 -2.3522880000 
251.60 	 224.9877000 	 2.179950 	 -0.9499550000 	 -2.3543360000 
251.80 	 224.9877000 	 2.179950 	 -0.9468396000 	 -2.3517320000 
252.00 	 224.9829000 	 2.179950 	 -0.9479809000 	 -2.3522220000 
252.20 	 224.9829000 	 2.179950 	 -0.9499772000 	 -2.3544090000 
252.40 	 224.9797000 	 2.179975 	 -0.9469731000 	 -2.3517510000 
252.60 	 224.9797000 	 2.180000 	 -0.9479586000 	 -2.3522250000 
252.80 	 224.9734000 	 2.180025 	 -0.9498628000 	 -2.3544910000 
253.00 	 224.9670000 	 2.180025 	 -0.9466489000 	 -2.3516340000 
253.20 	 224.9638000 	 2.180025 	 -0.9481685000 	 -2.3527750000 
253.40 	 224.9575000 	 2.180075 	 -0.9497897000 	 -2.3546440000 
253.60 	 224.9511000 	 2.180125 	 -0.9466394000 	 -2.3517610000 
253.80 	 224.9479000 	 2.180150 	 -0.9483464000 	 -2.3528290000 
254.00 	 224.9447000 	 2.180200 	 -0.9497070000 	 -2.3545710000 
254.20 	 224.9447000 	 2.180250 	 -0.9464868000 	 -2.3517860000 
254.40 	 224.9447000 	 2.180275 	 -0.9485340000 	 -2.3531630000 
254.60 	 224.9511000 	 2.180350 	 -0.9494686000 	 -2.3543930000 
254.80 	 224.9559000 	 2.180375 	 -0.9463819000 	 -2.3514530000 
255.00 	 224.9638000 	 2.180400 	 -0.9487057000 	 -2.3531850000 
255.20 	 224.9702000 	 2.180450 	 -0.9495258000 	 -2.3543100000 
255.40 	 224.9749000 	 2.180475 	 -0.9464200000 	 -2.3513250000 
255.60 	 224.9797000 	 2.180475 	 -0.9490108000 	 -2.3534040000 
255.80 	 224.9797000 	 2.180500 	 -0.9494877000 	 -2.3543260000 
256.00 	 224.9829000 	 2.180500 	 -0.9465345000 	 -2.3516240000 
256.20 	 224.9877000 	 2.180500 	 -0.9493446000 	 -2.3538810000 
256.40 	 224.9908000 	 2.180500 	 -0.9498437000 	 -2.3548030000 
256.60 	 224.9908000 	 2.180500 	 -0.9466426000 	 -2.3519800000 
256.80 	 224.9908000 	 2.180500 	 -0.9492556000 	 -2.3539540000 
257.00 	 224.9877000 	 2.180525 	 -0.9496276000 	 -2.3547170000 
257.20 	 224.9877000 	 2.180525 	 -0.9469096000 	 -2.3520090000 
257.40 	 224.9829000 	 2.180550 	 -0.9495926000 	 -2.3543830000 
257.60 	 224.9829000 	 2.180550 	 -0.9492111000 	 -2.3547170000 
257.80 	 224.9829000 	 2.180550 	 -0.9469223000 	 -2.3522030000 
258.00 	 224.9829000 	 2.180550 	 -0.9497611000 	 -2.3546890000 
258.20 	 224.9797000 	 2.180575 	 -0.9498024000 	 -2.3551720000 
258.40 	 224.9765000 	 2.180600 	 -0.9472466000 	 -2.3525080000 
258.60 	 224.9749000 	 2.180625 	 -0.9498978000 	 -2.3548730000 
258.80 	 224.9654000 	 2.180625 	 -0.9499550000 	 -2.3551460000 
259.00 	 224.9591000 	 2.180650 	 -0.9471385000 	 -2.3525110000 
259.20 	 224.9559000 	 2.180700 	 -0.9499359000 	 -2.3547200000 
259.40 	 224.9511000 	 2.180725 	 -0.9500980000 	 -2.3554550000 
259.60 	 224.9511000 	 2.180775 	 -0.9471290000 	 -2.3526920000 
259.80 	 224.9511000 	 2.180800 	 -0.9498469000 	 -2.3546500000 
260.00 	 224.9511000 	 2.180850 	 -0.9497865000 	 -2.3551530000 
260.20 	 224.9511000 	 2.180875 	 -0.9471035000 	 -2.3526480000 
260.40 	 224.9511000 	 2.180925 	 -0.9498946000 	 -2.3548100000 
260.60 	 224.9527000 	 2.180975 	 -0.9497706000 	 -2.3552320000 
260.80 	 224.9559000 	 2.181000 	 -0.9470685000 	 -2.3525970000 
261.00 	 224.9638000 	 2.181050 	 -0.9499836000 	 -2.3549080000 
261.20 	 224.9686000 	 2.181075 	 -0.9496753000 	 -2.3552100000 
261.40 	 224.9749000 	 2.181100 	 -0.9470494000 	 -2.3525430000 
261.60 	 224.9797000 	 2.181125 	 -0.9500186000 	 -2.3551430000 
261.80 	 224.9829000 	 2.181125 	 -0.9500567000 	 -2.3556930000 
262.00 	 224.9877000 	 2.181150 	 -0.9475327000 	 -2.3530320000 
262.20 	 224.9956000 	 2.181175 	 -0.9505113000 	 -2.3556450000 
262.40 	 224.9988000 	 2.181150 	 -0.9504350000 	 -2.3540340000 
262.60 	 225.0036000 	 2.181150 	 -0.9476216000 	 -2.3510810000 
262.80 	 225.0036000 	 2.181150 	 -0.9506321000 	 -2.3539420000 
263.00 	 225.0036000 	 2.181150 	 -0.9504032000 	 -2.3542500000 
263.20 	 225.0036000 	 2.181150 	 -0.9475835000 	 -2.3514270000 
263.40 	 225.0036000 	 2.181150 	 -0.9505526000 	 -2.3541160000 
263.60 	 225.0036000 	 2.181150 	 -0.9504287000 	 -2.3549530000 
263.80 	 225.0036000 	 2.181150 	 -0.9476789000 	 -2.3527460000 
264.00 	 225.0036000 	 2.181150 	 -0.9506257000 	 -2.3552100000 
264.20 	 224.9988000 	 2.181150 	 -0.9504032000 	 -2.3556610000 
264.40 	 224.9988000 	 2.181150 	 -0.9475708000 	 -2.3531500000 
264.60 	 224.9924000 	 2.181150 	 -0.9505653000 	 -2.3554960000 
264.80 	 224.9893000 	 2.181150 	 -0.9503587000 	 -2.3557600000 
265.00 	 224.9829000 	 2.181150 	 -0.9477806000 	 -2.3531790000 
265.20 	 224.9829000 	 2.181150 	 -0.9507179000 	 -2.3559190000 
265.40 	 224.9797000 	 2.181150 	 -0.9503460000 	 -2.3557920000 
265.60 	 224.9749000 	 2.181175 	 -0.9476407000 	 -2.3513890000 
265.80 	 224.9749000 	 2.181200 	 -0.9507306000 	 -2.3540050000 
266.00 	 224.9718000 	 2.181225 	 -0.9503778000 	 -2.3541930000 
266.20 	 224.9670000 	 2.181250 	 -0.9474850000 	 -2.3513060000 
266.40 	 224.9670000 	 2.181275 	 -0.9507243000 	 -2.3540400000 
266.60 	 224.9638000 	 2.181300 	 -0.9501044000 	 -2.3538300000 
266.80 	 224.9638000 	 2.181325 	 -0.9475803000 	 -2.3513480000 
267.00 	 224.9591000 	 2.181350 	 -0.9508801000 	 -2.3539610000 
267.20 	 224.9638000 	 2.181375 	 -0.9501616000 	 -2.3539670000 
267.40 	 224.9638000 	 2.181425 	 -0.9474373000 	 -2.3512940000 
267.60 	 224.9654000 	 2.181450 	 -0.9507020000 	 -2.3536430000 
267.80 	 224.9670000 	 2.181475 	 -0.9501775000 	 -2.3539920000 
268.00 	 224.9670000 	 2.181500 	 -0.9476725000 	 -2.3513290000 
268.20 	 224.9670000 	 2.181525 	 -0.9508801000 	 -2.3540590000 
268.40 	 224.9670000 	 2.181575 	 -0.9500154000 	 -2.3540400000 
268.60 	 224.9670000 	 2.181600 	 -0.9475644000 	 -2.3515920000 
268.80 	 224.9670000 	 2.181625 	 -0.9508006000 	 -2.3540750000 
269.00 	 224.9718000 	 2.181650 	 -0.9502316000 	 -2.3540400000 
269.20 	 224.9718000 	 2.181675 	 -0.9474786000 	 -2.3515420000 
269.40 	 224.9765000 	 2.181700 	 -0.9506543000 	 -2.3541260000 
269.60 	 224.9797000 	 2.181700 	 -0.9502029000 	 -2.3543170000 
269.80 	 224.9829000 	 2.181700 	 -0.9478219000 	 -2.3517320000 
270.00 	 224.9893000 	 2.181725 	 -0.9511884000 	 -2.3545420000 
270.20 	 224.9908000 	 2.181750 	 -0.9505145000 	 -2.3548220000 
270.40 	 224.9956000 	 2.181775 	 -0.9478760000 	 -2.3523240000 
270.60 	 224.9956000 	 2.181775 	 -0.9511280000 	 -2.3561160000 
270.80 	 224.9956000 	 2.181750 	 -0.9507720000 	 -2.3558710000 
271.00 	 224.9956000 	 2.181750 	 -0.9480603000 	 -2.3530320000 
271.20 	 224.9956000 	 2.181750 	 -0.9508737000 	 -2.3555500000 
271.40 	 224.9908000 	 2.181750 	 -0.9508769000 	 -2.3558900000 
271.60 	 224.9877000 	 2.181750 	 -0.9480031000 	 -2.3530100000 
271.80 	 224.9829000 	 2.181750 	 -0.9508737000 	 -2.3553880000 
272.00 	 224.9797000 	 2.181750 	 -0.9507688000 	 -2.3557350000 
272.20 	 224.9797000 	 2.181750 	 -0.9480699000 	 -2.3530420000 
272.40 	 224.9797000 	 2.181750 	 -0.9508038000 	 -2.3553720000 
272.60 	 224.9749000 	 2.181775 	 -0.9510295000 	 -2.3557730000 
272.80 	 224.9718000 	 2.181800 	 -0.9479873000 	 -2.3528230000 
273.00 	 224.9670000 	 2.181825 	 -0.9510803000 	 -2.3551020000 
273.20 	 224.9638000 	 2.181850 	 -0.9506798000 	 -2.3554480000 
273.40 	 224.9591000 	 2.181875 	 -0.9480731000 	 -2.3527750000 
273.60 	 224.9591000 	 2.181900 	 -0.9511757000 	 -2.3556520000 
273.80 	 224.9559000 	 2.181950 	 -0.9506257000 	 -2.3565770000 
274.00 	 224.9559000 	 2.181975 	 -0.9481430000 	 -2.3543800000 
274.20 	 224.9511000 	 2.182025 	 -0.9512170000 	 -2.3570380000 
274.40 	 224.9559000 	 2.182050 	 -0.9506639000 	 -2.3569840000 
274.60 	 224.9591000 	 2.182100 	 -0.9481525000 	 -2.3544980000 
274.80 	 224.9654000 	 2.182125 	 -0.9509818000 	 -2.3570220000 
275.00 	 224.9749000 	 2.182150 	 -0.9506130000 	 -2.3569840000 
275.20 	 224.9829000 	 2.182175 	 -0.9480636000 	 -2.3543140000 
275.40 	 224.9877000 	 2.182225 	 -0.9511662000 	 -2.3571170000 
275.60 	 224.9877000 	 2.182200 	 -0.9509055000 	 -2.3551210000 
275.80 	 224.9893000 	 2.182200 	 -0.9483973000 	 -2.3527910000 
276.00 	 224.9877000 	 2.182200 	 -0.9518306000 	 -2.3558620000 
276.20 	 224.9908000 	 2.182200 	 -0.9507688000 	 -2.3554200000 
276.40 	 224.9956000 	 2.182200 	 -0.9484673000 	 -2.3530960000 
276.60 	 224.9988000 	 2.182200 	 -0.9515317000 	 -2.3557570000 
276.80 	 224.9988000 	 2.182200 	 -0.9511026000 	 -2.3556420000 
277.00 	 224.9972000 	 2.182200 	 -0.9484164000 	 -2.3530070000 
277.20 	 224.9908000 	 2.182200 	 -0.9515412000 	 -2.3555850000 
277.40 	 224.9877000 	 2.182200 	 -0.9509723000 	 -2.3555850000 
277.60 	 224.9829000 	 2.182225 	 -0.9484546000 	 -2.3533850000 
277.80 	 224.9797000 	 2.182250 	 -0.9516971000 	 -2.3560620000 
278.00 	 224.9781000 	 2.182250 	 -0.9509214000 	 -2.3560330000 
278.20 	 224.9749000 	 2.182250 	 -0.9482066000 	 -2.3552960000 
278.40 	 224.9718000 	 2.182275 	 -0.9476121000 	 -2.3570760000 
278.60 	 224.9670000 	 2.182300 	 -0.9470367000 	 -2.3569420000 
278.80 	 224.9638000 	 2.182325 	 -0.9442489000 	 -2.3541990000 
279.00 	 224.9622000 	 2.182375 	 -0.9473483000 	 -2.3570920000 
279.20 	 224.9591000 	 2.182400 	 -0.9465885000 	 -2.3570600000 
279.40 	 224.9559000 	 2.182425 	 -0.9439309000 	 -2.3543070000 
279.60 	 224.9511000 	 2.182475 	 -0.9470780000 	 -2.3572130000 
279.80 	 224.9511000 	 2.182500 	 -0.9467570000 	 -2.3578870000 
280.00 	 224.9511000 	 2.182550 	 -0.9438260000 	 -2.3550190000 
280.20 	 224.9479000 	 2.182575 	 -0.9469064000 	 -2.3575150000 
280.40 	 224.9511000 	 2.182625 	 -0.9462770000 	 -2.3579760000 
280.60 	 224.9559000 	 2.182650 	 -0.9435399000 	 -2.3551110000 
280.80 	 224.9591000 	 2.182700 	 -0.9468460000 	 -2.3578670000 
281.00 	 224.9654000 	 2.182725 	 -0.9461403000 	 -2.3583220000 
281.20 	 224.9670000 	 2.182750 	 -0.9431012000 	 -2.3552070000 
281.40 	 224.9734000 	 2.182800 	 -0.9459432000 	 -2.3576610000 
281.60 	 224.9749000 	 2.182825 	 -0.9455617000 	 -2.3581500000 
281.80 	 224.9797000 	 2.182825 	 -0.9417312000 	 -2.3553370000 
282.00 	 224.9829000 	 2.182850 	 -0.9450404000 	 -2.3579910000 
282.20 	 224.9908000 	 2.182875 	 -0.9442012000 	 -2.3580230000 
282.40 	 224.9956000 	 2.182850 	 -0.9491444000 	 -2.3539380000 
282.60 	 225.0020000 	 2.182850 	 -0.9520944000 	 -2.3565990000 
282.80 	 225.0067000 	 2.182850 	 -0.9519005000 	 -2.3567930000 
283.00 	 225.0115000 	 2.182850 	 -0.9489059000 	 -2.3540240000 
283.20 	 225.0147000 	 2.182850 	 -0.9520213000 	 -2.3563990000 
283.40 	 225.0115000 	 2.182850 	 -0.9519100000 	 -2.3568920000 
283.60 	 225.0115000 	 2.182850 	 -0.9489377000 	 -2.3541640000 
283.80 	 225.0067000 	 2.182850 	 -0.9519799000 	 -2.3564660000 
284.00 	 225.0036000 	 2.182850 	 -0.9517797000 	 -2.3569080000 
284.20 	 225.0036000 	 2.182850 	 -0.9490204000 	 -2.3539890000 
284.40 	 225.0020000 	 2.182850 	 -0.9520817000 	 -2.3566220000 
284.60 	 224.9988000 	 2.182850 	 -0.9518814000 	 -2.3569490000 
284.80 	 224.9908000 	 2.182850 	 -0.9491284000 	 -2.3541480000 
285.00 	 224.9877000 	 2.182850 	 -0.9519672000 	 -2.3564270000 
285.20 	 224.9829000 	 2.182850 	 -0.9517829000 	 -2.3569040000 
285.40 	 224.9781000 	 2.182850 	 -0.9490617000 	 -2.3540530000 
285.60 	 224.9734000 	 2.182850 	 -0.9519386000 	 -2.3566370000 
285.80 	 224.9670000 	 2.182850 	 -0.9517574000 	 -2.3566750000 
286.00 	 224.9670000 	 2.182875 	 -0.9491666000 	 -2.3542950000 
286.20 	 224.9638000 	 2.182925 	 -0.9522724000 	 -2.3570250000 
286.40 	 224.9591000 	 2.182950 	 -0.9515603000 	 -2.3567200000 
286.60 	 224.9575000 	 2.182975 	 -0.9492652000 	 -2.3542240000 
286.80 	 224.9559000 	 2.183025 	 -0.9525331000 	 -2.3571400000 
287.00 	 224.9559000 	 2.183050 	 -0.9514809000 	 -2.3568790000 
287.20 	 224.9511000 	 2.183100 	 -0.9490554000 	 -2.3542630000 
287.40 	 224.9511000 	 2.183125 	 -0.9524377000 	 -2.3571210000 
287.60 	 224.9511000 	 2.183175 	 -0.9511916000 	 -2.3564240000 
287.80 	 224.9559000 	 2.183225 	 -0.9492652000 	 -2.3543520000 
288.00 	 224.9591000 	 2.183250 	 -0.9527715000 	 -2.3575560000 
288.20 	 224.9591000 	 2.183300 	 -0.9509309000 	 -2.3562590000 
288.40 	 224.9638000 	 2.183325 	 -0.9493923000 	 -2.3542980000 
288.60 	 224.9670000 	 2.183350 	 -0.9527175000 	 -2.3574890000 
288.80 	 224.9749000 	 2.183375 	 -0.9509690000 	 -2.3562910000 
289.00 	 224.9797000 	 2.183400 	 -0.9493510000 	 -2.3545170000 
289.20 	 224.9845000 	 2.183425 	 -0.9527556000 	 -2.3575210000 
289.40 	 224.9908000 	 2.183400 	 -0.9515159000 	 -2.3561070000 
289.60 	 224.9956000 	 2.183400 	 -0.9500122000 	 -2.3543900000 
289.80 	 224.9988000 	 2.183400 	 -0.9533469000 	 -2.3571710000 
290.00 	 225.0036000 	 2.183400 	 -0.9514745000 	 -2.3560360000 
290.20 	 225.0067000 	 2.183400 	 -0.9500885000 	 -2.3543640000 
290.40 	 225.0083000 	 2.183400 	 -0.9534486000 	 -2.3573940000 
290.60 	 225.0115000 	 2.183425 	 -0.9511916000 	 -2.3558680000 
290.80 	 225.0099000 	 2.183400 	 -0.9500281000 	 -2.3543580000 
291.00 	 225.0067000 	 2.183400 	 -0.9533882000 	 -2.3573270000 
291.20 	 225.0036000 	 2.183400 	 -0.9513505000 	 -2.3559760000 
291.40 	 224.9988000 	 2.183400 	 -0.9500663000 	 -2.3544980000 
291.60 	 224.9956000 	 2.183400 	 -0.9534423000 	 -2.3575690000 
291.80 	 224.9908000 	 2.183400 	 -0.9509659000 	 -2.3554870000 
292.00 	 224.9908000 	 2.183400 	 -0.9503396000 	 -2.3545770000 
292.20 	 224.9877000 	 2.183400 	 -0.9533342000 	 -2.3577470000 
292.40 	 224.9877000 	 2.183400 	 -0.9509087000 	 -2.3556930000 
292.60 	 224.9877000 	 2.183425 	 -0.9503078000 	 -2.3546350000 
292.80 	 224.9829000 	 2.183425 	 -0.9536298000 	 -2.3576130000 
293.00 	 224.9797000 	 2.183450 	 -0.9508864000 	 -2.3556110000 
293.20 	 224.9797000 	 2.183475 	 -0.9505431000 	 -2.3548250000 
293.40 	 224.9749000 	 2.183450 	 -0.9483337000 	 -2.3578360000 
293.60 	 224.9718000 	 2.183475 	 -0.9477139000 	 -2.3556300000 
293.80 	 224.9670000 	 2.183500 	 -0.9473864000 	 -2.3545420000 
294.00 	 224.9638000 	 2.183525 	 -0.9508101000 	 -2.3576130000 
294.20 	 224.9638000 	 2.183550 	 -0.9478442000 	 -2.3556840000 
294.40 	 224.9638000 	 2.183600 	 -0.9473388000 	 -2.3546980000 
294.60 	 224.9638000 	 2.183625 	 -0.9493415000 	 -2.3577690000 
294.80 	 224.9638000 	 2.183650 	 -0.9462166000 	 -2.3554990000 
295.00 	 224.9638000 	 2.183675 	 -0.9469764000 	 -2.3548160000 
295.20 	 224.9670000 	 2.183700 	 -0.9505145000 	 -2.3576860000 
295.40 	 224.9702000 	 2.183750 	 -0.9467888000 	 -2.3552420000 
295.60 	 224.9718000 	 2.183775 	 -0.9490967000 	 -2.3548790000 
295.80 	 224.9749000 	 2.183775 	 -0.9519164000 	 -2.3576320000 
296.00 	 224.9797000 	 2.183825 	 -0.9505622000 	 -2.3554010000 
296.20 	 224.9797000 	 2.183800 	 -0.9514205000 	 -2.3579060000 
296.40 	 224.9829000 	 2.183825 	 -0.9545326000 	 -2.3614120000 
296.60 	 224.9829000 	 2.183850 	 -0.9516239000 	 -2.3591930000 
296.80 	 224.9829000 	 2.183875 	 -0.9514936000 	 -2.3586050000 
297.00 	 224.9749000 	 2.183850 	 -0.9546153000 	 -2.3629510000 
297.20 	 224.9718000 	 2.183875 	 -0.9518750000 	 -2.3609610000 
297.40 	 224.9638000 	 2.183900 	 -0.9518433000 	 -2.3606710000 
297.60 	 224.9591000 	 2.183925 	 -0.9545771000 	 -2.3632910000 
297.80 	 224.9591000 	 2.183950 	 -0.9521071000 	 -2.3614310000 
298.00 	 224.9591000 	 2.183975 	 -0.9515794000 	 -2.3605600000 
298.20 	 224.9638000 	 2.184025 	 -0.9545453000 	 -2.3634880000 
298.40 	 224.9638000 	 2.184050 	 -0.9517097000 	 -2.3611420000 
298.60 	 224.9591000 	 2.184075 	 -0.9515889000 	 -2.3604420000 
298.80 	 224.9559000 	 2.184100 	 -0.9545771000 	 -2.3632020000 
299.00 	 224.9559000 	 2.184150 	 -0.9519672000 	 -2.3614180000 
299.20 	 224.9527000 	 2.184175 	 -0.9514936000 	 -2.3605190000 
299.40 	 224.9527000 	 2.184225 	 -0.9544468000 	 -2.3633640000 
299.60 	 224.9559000 	 2.184275 	 -0.9517384000 	 -2.3612950000 
299.80 	 224.9622000 	 2.184300 	 -0.9516589000 	 -2.3605890000 
300.00 	 224.9654000 	 2.184325 	 -0.9546121000 	 -2.3632500000 
300.20 	 224.9718000 	 2.184350 	 -0.9517892000 	 -2.3609960000 
300.40 	 224.9749000 	 2.184400 	 -0.9516366000 	 -2.3606750000 
300.60 	 224.9797000 	 2.184400 	 -0.9546216000 	 -2.3632500000 
300.80 	 224.9829000 	 2.184400 	 -0.9521071000 	 -2.3606400000 
301.00 	 224.9877000 	 2.184425 	 -0.9517511000 	 -2.3591200000 
301.20 	 224.9908000 	 2.184425 	 -0.9548505000 	 -2.3621210000 
301.40 	 224.9908000 	 2.184475 	 -0.9520085000 	 -2.3599980000 
301.60 	 224.9956000 	 2.184450 	 -0.9518401000 	 -2.3592730000 
301.80 	 224.9956000 	 2.184450 	 -0.9549268000 	 -2.3621210000 
302.00 	 224.9988000 	 2.184450 	 -0.9521866000 	 -2.3598540000 
302.20 	 225.0036000 	 2.184450 	 -0.9517956000 	 -2.3592470000 
302.40 	 225.0067000 	 2.184450 	 -0.9550412000 	 -2.3620610000 
302.60 	 225.0067000 	 2.184450 	 -0.9522311000 	 -2.3600260000 
302.80 	 225.0036000 	 2.184450 	 -0.9521134000 	 -2.3593040000 
303.00 	 225.0004000 	 2.184450 	 -0.9549586000 	 -2.3621430000 
303.20 	 224.9956000 	 2.184450 	 -0.9521008000 	 -2.3597780000 
303.40 	 224.9908000 	 2.184450 	 -0.9518083000 	 -2.3592570000 
303.60 	 224.9908000 	 2.184450 	 -0.9549491000 	 -2.3620290000 
303.80 	 224.9940000 	 2.184450 	 -0.9522025000 	 -2.3599210000 
304.00 	 224.9908000 	 2.184450 	 -0.9521993000 	 -2.3593550000 
304.20 	 224.9877000 	 2.184450 	 -0.9548886000 	 -2.3621810000 
304.40 	 224.9829000 	 2.184450 	 -0.9517733000 	 -2.3594470000 
304.60 	 224.9797000 	 2.184450 	 -0.9526761000 	 -2.3597720000 
304.80 	 224.9749000 	 2.184450 	 -0.9549173000 	 -2.3620610000 
305.00 	 224.9702000 	 2.184475 	 -0.9514363000 	 -2.3590950000 
305.20 	 224.9638000 	 2.184500 	 -0.9529686000 	 -2.3599370000 
305.40 	 224.9591000 	 2.184525 	 -0.9548251000 	 -2.3620350000 
305.60 	 224.9591000 	 2.184575 	 -0.9514618000 	 -2.3588780000 
305.80 	 224.9638000 	 2.184600 	 -0.9530067000 	 -2.3598580000 
306.00 	 224.9638000 	 2.184625 	 -0.9548410000 	 -2.3620130000 
306.20 	 224.9670000 	 2.184650 	 -0.9515381000 	 -2.3590470000 
306.40 	 224.9718000 	 2.184675 	 -0.9531816000 	 -2.3601250000 
306.60 	 224.9718000 	 2.184700 	 -0.9547679000 	 -2.3619330000 
306.80 	 224.9718000 	 2.184725 	 -0.9514077000 	 -2.3588690000 
307.00 	 224.9718000 	 2.184750 	 -0.9530036000 	 -2.3599850000 
307.20 	 224.9718000 	 2.184775 	 -0.9548219000 	 -2.3621020000 
307.40 	 224.9718000 	 2.184775 	 -0.9513251000 	 -2.3589290000 
307.60 	 224.9749000 	 2.184800 	 -0.9534009000 	 -2.3603090000 
307.80 	 224.9749000 	 2.184825 	 -0.9546439000 	 -2.3618030000 
308.00 	 224.9797000 	 2.184850 	 -0.9512456000 	 -2.3588370000 
308.20 	 224.9829000 	 2.184875 	 -0.9536998000 	 -2.3605950000 
308.40 	 224.9877000 	 2.184850 	 -0.9546153000 	 -2.3617810000 
308.60 	 224.9924000 	 2.184850 	 -0.9514777000 	 -2.3588560000 
308.80 	 224.9956000 	 2.184850 	 -0.9539254000 	 -2.3607480000 
309.00 	 224.9956000 	 2.184850 	 -0.9547901000 	 -2.3618860000 
309.20 	 224.9956000 	 2.184850 	 -0.9515731000 	 -2.3589040000 
309.40 	 224.9908000 	 2.184850 	 -0.9540176000 	 -2.3609230000 
309.60 	 224.9893000 	 2.184850 	 -0.9546216000 	 -2.3616980000 
309.80 	 224.9877000 	 2.184875 	 -0.9516525000 	 -2.3588120000 
310.00 	 224.9877000 	 2.184875 	 -0.9545453000 	 -2.3611640000 
310.20 	 224.9829000 	 2.184900 	 -0.9543705000 	 -2.3616120000 
310.40 	 224.9813000 	 2.184925 	 -0.9514554000 	 -2.3588660000 
310.60 	 224.9797000 	 2.184900 	 -0.9548759000 	 -2.3614530000 
310.80 	 224.9797000 	 2.184925 	 -0.9544976000 	 -2.3616950000 
311.00 	 224.9797000 	 2.184950 	 -0.9517606000 	 -2.3589170000 
311.20 	 224.9797000 	 2.184950 	 -0.9547965000 	 -2.3616220000 
311.40 	 224.9749000 	 2.184950 	 -0.9546216000 	 -2.3626230000 
311.60 	 224.9734000 	 2.184975 	 -0.9522247000 	 -2.3589390000 
311.80 	 224.9718000 	 2.185000 	 -0.9553115000 	 -2.3616120000 
312.00 	 224.9718000 	 2.185000 	 -0.9546058000 	 -2.3617050000 
312.20 	 224.9718000 	 2.185050 	 -0.9521516000 	 -2.3590880000 
312.40 	 224.9749000 	 2.185075 	 -0.9554958000 	 -2.3617940000 
312.60 	 224.9749000 	 2.185075 	 -0.9542847000 	 -2.3614280000 
312.80 	 224.9749000 	 2.185075 	 -0.9522470000 	 -2.3590560000 
313.00 	 224.9749000 	 2.185100 	 -0.9554895000 	 -2.3619300000 
313.20 	 224.9718000 	 2.185150 	 -0.9542720000 	 -2.3613010000 
313.40 	 224.9718000 	 2.185175 	 -0.9522883000 	 -2.3591550000 
313.60 	 224.9718000 	 2.185175 	 -0.9557851000 	 -2.3623720000 
313.80 	 224.9749000 	 2.185200 	 -0.9540176000 	 -2.3610810000 
314.00 	 224.9749000 	 2.185225 	 -0.9524314000 	 -2.3594890000 
314.20 	 224.9797000 	 2.185225 	 -0.9558551000 	 -2.3624070000 
314.40 	 224.9797000 	 2.185275 	 -0.9541543000 	 -2.3611200000 
314.60 	 224.9797000 	 2.185275 	 -0.9527111000 	 -2.3594120000 
314.80 	 224.9797000 	 2.185250 	 -0.9558360000 	 -2.3622230000 
315.00 	 224.9797000 	 2.185250 	 -0.9540622000 	 -2.3613390000 
315.20 	 224.9829000 	 2.185275 	 -0.9526793000 	 -2.3592470000 
315.40 	 224.9877000 	 2.185300 	 -0.9563701000 	 -2.3623440000 
315.60 	 224.9908000 	 2.185325 	 -0.9542656000 	 -2.3610560000 
315.80 	 224.9908000 	 2.185300 	 -0.9529877000 	 -2.3594090000 
316.00 	 224.9908000 	 2.185300 	 -0.9563828000 	 -2.3625210000 
316.20 	 224.9877000 	 2.185300 	 -0.9543483000 	 -2.3609480000 
316.40 	 224.9877000 	 2.185300 	 -0.9531879000 	 -2.3595910000 
316.60 	 224.9829000 	 2.185325 	 -0.9565957000 	 -2.3627500000 
316.80 	 224.9813000 	 2.185350 	 -0.9542115000 	 -2.3610750000 
317.00 	 224.9797000 	 2.185350 	 -0.9530544000 	 -2.3596350000 
317.20 	 224.9749000 	 2.185350 	 -0.9563382000 	 -2.3625340000 
317.40 	 224.9718000 	 2.185375 	 -0.9545040000 	 -2.3614440000 
317.60 	 224.9670000 	 2.185400 	 -0.9528605000 	 -2.3596890000 
317.80 	 224.9638000 	 2.185425 	 -0.9561920000 	 -2.3624520000 
318.00 	 224.9559000 	 2.185450 	 -0.9545708000 	 -2.3615230000 
318.20 	 224.9511000 	 2.185500 	 -0.9527619000 	 -2.3596700000 
318.40 	 224.9495000 	 2.185525 	 -0.9560172000 	 -2.3623850000 
318.60 	 224.9479000 	 2.185575 	 -0.9547202000 	 -2.3617050000 
318.80 	 224.9479000 	 2.185625 	 -0.9528351000 	 -2.3595170000 
319.00 	 224.9479000 	 2.185650 	 -0.9561221000 	 -2.3623660000 
319.20 	 224.9559000 	 2.185700 	 -0.9548219000 	 -2.3616920000 
319.40 	 224.9591000 	 2.185725 	 -0.9526952000 	 -2.3593840000 
319.60 	 224.9670000 	 2.185775 	 -0.9559822000 	 -2.3623440000 
319.80 	 224.9718000 	 2.185800 	 -0.9548346000 	 -2.3617390000 
320.00 	 224.9749000 	 2.185825 	 -0.9527333000 	 -2.3594510000 
320.20 	 224.9797000 	 2.185825 	 -0.9563001000 	 -2.3625470000 
320.40 	 224.9797000 	 2.185850 	 -0.9543419000 	 -2.3614030000 
320.60 	 224.9829000 	 2.185850 	 -0.9531148000 	 -2.3597400000 
320.80 	 224.9829000 	 2.185850 	 -0.9564877000 	 -2.3628390000 
321.00 	 224.9877000 	 2.185875 	 -0.9547361000 	 -2.3615330000 
321.20 	 224.9908000 	 2.185900 	 -0.9533405000 	 -2.3599850000 
321.40 	 224.9956000 	 2.185900 	 -0.9566148000 	 -2.3628040000 
321.60 	 224.9988000 	 2.185900 	 -0.9546947000 	 -2.3613420000 
321.80 	 224.9988000 	 2.185900 	 -0.9536076000 	 -2.3605030000 
322.00 	 224.9972000 	 2.185900 	 -0.9567197000 	 -2.3634120000 
322.20 	 224.9956000 	 2.185900 	 -0.9547774000 	 -2.3618730000 
322.40 	 224.9956000 	 2.185900 	 -0.9535789000 	 -2.3605280000 
322.60 	 224.9908000 	 2.185900 	 -0.9567738000 	 -2.3635830000 
322.80 	 224.9908000 	 2.185900 	 -0.9547074000 	 -2.3618350000 
323.00 	 224.9908000 	 2.185900 	 -0.9536171000 	 -2.3606140000 
323.20 	 224.9877000 	 2.185900 	 -0.9568564000 	 -2.3635550000 
323.40 	 224.9877000 	 2.185900 	 -0.9546534000 	 -2.3619460000 
323.60 	 224.9797000 	 2.185900 	 -0.9535758000 	 -2.3606560000 
323.80 	 224.9797000 	 2.185900 	 -0.9568977000 	 -2.3635770000 
324.00 	 224.9718000 	 2.185925 	 -0.9547202000 	 -2.3619590000 
324.20 	 224.9702000 	 2.185950 	 -0.9535535000 	 -2.3606900000 
324.40 	 224.9638000 	 2.185975 	 -0.9567897000 	 -2.3637070000 
324.60 	 224.9559000 	 2.186000 	 -0.9547806000 	 -2.3621750000 
324.80 	 224.9479000 	 2.186025 	 -0.9531720000 	 -2.3602870000 
325.00 	 224.9400000 	 2.186075 	 -0.9567801000 	 -2.3636940000 
325.20 	 224.9368000 	 2.186125 	 -0.9546630000 	 -2.3621940000 
325.40 	 224.9289000 	 2.186175 	 -0.9532039000 	 -2.3605120000 
325.60 	 224.9273000 	 2.186250 	 -0.9567611000 	 -2.3636690000 
325.80 	 224.9241000 	 2.186275 	 -0.9546185000 	 -2.3621490000 
326.00 	 224.9289000 	 2.186300 	 -0.9529241000 	 -2.3603410000 
326.20 	 224.9305000 	 2.186350 	 -0.9565799000 	 -2.3635320000 
326.40 	 224.9384000 	 2.186400 	 -0.9548346000 	 -2.3624170000 
326.60 	 224.9479000 	 2.186475 	 -0.9530990000 	 -2.3605250000 
326.80 	 224.9591000 	 2.186500 	 -0.9566815000 	 -2.3636940000 
327.00 	 224.9702000 	 2.186550 	 -0.9548633000 	 -2.3622420000 
327.20 	 224.9765000 	 2.186575 	 -0.9532928000 	 -2.3605060000 
327.40 	 224.9877000 	 2.186575 	 -0.9566085000 	 -2.3637360000 
327.60 	 224.9940000 	 2.186575 	 -0.9536712000 	 -2.3622320000 
327.80 	 225.0036000 	 2.186575 	 -0.9533660000 	 -2.3601340000 
328.00 	 225.0115000 	 2.186575 	 -0.9566815000 	 -2.3631570000 
328.20 	 225.0179000 	 2.186575 	 -0.9550921000 	 -2.3620350000 
328.40 	 225.0226000 	 2.186575 	 -0.9534200000 	 -2.3601690000 
328.60 	 225.0258000 	 2.186575 	 -0.9567292000 	 -2.3631290000 
328.80 	 225.0258000 	 2.186575 	 -0.9552002000 	 -2.3620770000 
329.00 	 225.0258000 	 2.186575 	 -0.9532547000 	 -2.3601980000 
329.20 	 225.0226000 	 2.186575 	 -0.9567102000 	 -2.3632400000 
329.40 	 225.0226000 	 2.186575 	 -0.9547107000 	 -2.3618000000 
329.60 	 225.0179000 	 2.186575 	 -0.9535980000 	 -2.3603570000 
329.80 	 225.0179000 	 2.186525 	 -0.9568914000 	 -2.3633160000 
330.00 	 225.0147000 	 2.186525 	 -0.9547107000 	 -2.3617050000 
330.20 	 225.0115000 	 2.186525 	 -0.9535027000 	 -2.3603180000 
330.40 	 225.0067000 	 2.186525 	 -0.9567325000 	 -2.3633070000 
330.60 	 225.0036000 	 2.186525 	 -0.9546661000 	 -2.3617580000 
330.80 	 224.9988000 	 2.186525 	 -0.9535344000 	 -2.3603500000 
331.00 	 224.9908000 	 2.186525 	 -0.9568214000 	 -2.3634500000 
331.20 	 224.9877000 	 2.186525 	 -0.9545930000 	 -2.3615770000 
331.40 	 224.9829000 	 2.186525 	 -0.9536076000 	 -2.3603090000 
331.60 	 224.9829000 	 2.186525 	 -0.9567833000 	 -2.3633540000 
331.80 	 224.9797000 	 2.186525 	 -0.9547679000 	 -2.3617460000 
332.00 	 224.9829000 	 2.186525 	 -0.9533532000 	 -2.3602800000 
332.20 	 224.9813000 	 2.186525 	 -0.9567738000 	 -2.3633890000 
332.40 	 224.9797000 	 2.186525 	 -0.9548028000 	 -2.3618250000 
332.60 	 224.9797000 	 2.186525 	 -0.9535663000 	 -2.3603030000 
332.80 	 224.9718000 	 2.186525 	 -0.9568374000 	 -2.3634530000 
333.00 	 224.9654000 	 2.186525 	 -0.9547329000 	 -2.3619240000 
333.20 	 224.9559000 	 2.186525 	 -0.9532452000 	 -2.3602420000 
333.40 	 224.9511000 	 2.186550 	 -0.9566085000 	 -2.3632460000 
333.60 	 224.9447000 	 2.186600 	 -0.9548473000 	 -2.3620990000 
333.80 	 224.9447000 	 2.186650 	 -0.9532166000 	 -2.3602680000 
334.00 	 224.9447000 	 2.186700 	 -0.9566180000 	 -2.3633160000 
334.20 	 224.9432000 	 2.186775 	 -0.9546216000 	 -2.3619750000 
334.40 	 224.9447000 	 2.186800 	 -0.9533914000 	 -2.3605540000 
334.60 	 224.9447000 	 2.186875 	 -0.9567515000 	 -2.3632840000 
334.80 	 224.9447000 	 2.186900 	 -0.9548633000 	 -2.3619590000 
335.00 	 224.9479000 	 2.186975 	 -0.9532642000 	 -2.3602870000 
335.20 	 224.9511000 	 2.187000 	 -0.9565290000 	 -2.3633610000 
335.40 	 224.9606000 	 2.187050 	 -0.9546344000 	 -2.3621110000 
335.60 	 224.9718000 	 2.187075 	 -0.9532865000 	 -2.3604140000 
335.80 	 224.9829000 	 2.187100 	 -0.9567388000 	 -2.3634210000 
336.00 	 224.9956000 	 2.187125 	 -0.9543133000 	 -2.3618890000 
336.20 	 225.0083000 	 2.187150 	 -0.9534009000 	 -2.3605090000 
336.40 	 225.0179000 	 2.187125 	 -0.9571711000 	 -2.3636660000 
336.60 	 225.0274000 	 2.187125 	 -0.9546439000 	 -2.3618440000 
336.80 	 225.0338000 	 2.187125 	 -0.9540812000 	 -2.3606460000 
337.00 	 225.0385000 	 2.187125 	 -0.9573364000 	 -2.3637390000 
337.20 	 225.0417000 	 2.187125 	 -0.9547107000 	 -2.3617170000 
337.40 	 225.0465000 	 2.187075 	 -0.9541448000 	 -2.3607440000 
337.60 	 225.0433000 	 2.187050 	 -0.9571679000 	 -2.3637230000 
337.80 	 225.0417000 	 2.187000 	 -0.9544182000 	 -2.3615230000 
338.00 	 225.0385000 	 2.186975 	 -0.9544213000 	 -2.3608110000 
338.20 	 225.0306000 	 2.186950 	 -0.9573142000 	 -2.3637930000 
338.40 	 225.0242000 	 2.186925 	 -0.9542592000 	 -2.3612400000 
338.60 	 225.0179000 	 2.186900 	 -0.9543006000 	 -2.3610470000 
338.80 	 225.0131000 	 2.186875 	 -0.9573110000 	 -2.3637610000 
339.00 	 225.0067000 	 2.186875 	 -0.9544373000 	 -2.3616120000 
339.20 	 225.0036000 	 2.186875 	 -0.9542624000 	 -2.3608810000 
339.40 	 225.0036000 	 2.186875 	 -0.9571521000 	 -2.3636630000 
339.60 	 224.9988000 	 2.186875 	 -0.9542561000 	 -2.3614280000 
339.80 	 224.9972000 	 2.186875 	 -0.9545135000 	 -2.3610620000 
340.00 	 224.9956000 	 2.186875 	 -0.9572474000 	 -2.3637770000 
340.20 	 224.9908000 	 2.186875 	 -0.9541130000 	 -2.3612560000 
340.40 	 224.9877000 	 2.186875 	 -0.9548791000 	 -2.3613480000 
340.60 	 224.9797000 	 2.186875 	 -0.9571457000 	 -2.3636150000 
340.80 	 224.9797000 	 2.186875 	 -0.9538269000 	 -2.3609570000 
341.00 	 224.9749000 	 2.186875 	 -0.9551366000 	 -2.3615010000 
341.20 	 224.9797000 	 2.186875 	 -0.9570758000 	 -2.3636440000 
341.40 	 224.9797000 	 2.186875 	 -0.9536012000 	 -2.3606590000 
341.60 	 224.9813000 	 2.186875 	 -0.9555753000 	 -2.3618290000 
341.80 	 224.9797000 	 2.186875 	 -0.9569709000 	 -2.3636280000 
342.00 	 224.9749000 	 2.186875 	 -0.9536521000 	 -2.3605790000 
342.20 	 224.9718000 	 2.186875 	 -0.9554863000 	 -2.3619910000 
342.40 	 224.9638000 	 2.186875 	 -0.9567420000 	 -2.3635480000 
342.60 	 224.9591000 	 2.186925 	 -0.9535249000 	 -2.3605820000 
342.80 	 224.9479000 	 2.186950 	 -0.9559822000 	 -2.3622830000 
343.00 	 224.9447000 	 2.187000 	 -0.9566848000 	 -2.3634690000 
343.20 	 224.9320000 	 2.187050 	 -0.9532928000 	 -2.3605730000 
343.40 	 224.9257000 	 2.187100 	 -0.9555690000 	 -2.3622610000 
343.60 	 224.9209000 	 2.187125 	 -0.9565004000 	 -2.3633450000 
343.80 	 224.9130000 	 2.187175 	 -0.9534995000 	 -2.3605000000 
344.00 	 224.9130000 	 2.187225 	 -0.9556802000 	 -2.3621750000 
344.20 	 224.9050000 	 2.187250 	 -0.9566212000 	 -2.3633350000 
344.40 	 224.9066000 	 2.187300 	 -0.9534073000 	 -2.3603570000 
344.60 	 224.9050000 	 2.187325 	 -0.9560235000 	 -2.3624170000 
344.80 	 224.9002000 	 2.187375 	 -0.9565036000 	 -2.3633000000 
345.00 	 224.9050000 	 2.187425 	 -0.9534200000 	 -2.3602930000 
345.20 	 224.9050000 	 2.187450 	 -0.9560521000 	 -2.3625060000 
345.40 	 224.9130000 	 2.187500 	 -0.9562810000 	 -2.3631510000 
345.60 	 224.9225000 	 2.187525 	 -0.9532611000 	 -2.3604040000 
345.80 	 224.9368000 	 2.187575 	 -0.9561698000 	 -2.3627250000 
346.00 	 224.9543000 	 2.187625 	 -0.9563382000 	 -2.3631830000 
346.20 	 224.9702000 	 2.187675 	 -0.9535344000 	 -2.3605030000 
346.40 	 224.9877000 	 2.187700 	 -0.9562270000 	 -2.3626070000 
346.60 	 225.0036000 	 2.187675 	 -0.9566021000 	 -2.3635670000 
346.80 	 225.0115000 	 2.187675 	 -0.9538555000 	 -2.3611960000 
347.00 	 225.0147000 	 2.187675 	 -0.9565799000 	 -2.3634050000 
347.20 	 225.0147000 	 2.187675 	 -0.9563701000 	 -2.3637100000 
347.40 	 225.0147000 	 2.187675 	 -0.9537728000 	 -2.3610560000 
347.60 	 225.0083000 	 2.187675 	 -0.9566148000 	 -2.3636280000 
347.80 	 225.0067000 	 2.187675 	 -0.9563414000 	 -2.3637870000 
348.00 	 225.0067000 	 2.187675 	 -0.9536298000 	 -2.3612630000 
348.20 	 225.0036000 	 2.187675 	 -0.9567197000 	 -2.3634690000 
348.40 	 225.0020000 	 2.187675 	 -0.9564972000 	 -2.3640120000 
348.60 	 225.0036000 	 2.187675 	 -0.9537824000 	 -2.3611830000 
348.80 	 225.0020000 	 2.187675 	 -0.9569550000 	 -2.3636050000 
349.00 	 224.9988000 	 2.187675 	 -0.9562874000 	 -2.3636440000 
349.20 	 224.9956000 	 2.187675 	 -0.9536998000 	 -2.3612090000 
349.40 	 224.9908000 	 2.187675 	 -0.9567070000 	 -2.3636470000 
349.60 	 224.9877000 	 2.187675 	 -0.9563351000 	 -2.3638630000 
349.80 	 224.9797000 	 2.187675 	 -0.9538205000 	 -2.3612720000 
350.00 	 224.9797000 	 2.187675 	 -0.9568374000 	 -2.3638500000 
350.20 	 224.9797000 	 2.187675 	 -0.9561253000 	 -2.3635230000 
350.40 	 224.9749000 	 2.187700 	 -0.9524600000 	 -2.3612590000 
350.60 	 224.9797000 	 2.187700 	 -0.9517257000 	 -2.3643210000 
350.80 	 224.9797000 	 2.187725 	 -0.9499391000 	 -2.3633380000 
351.00 	 224.9765000 	 2.187725 	 -0.9483528000 	 -2.3612950000 
351.20 	 224.9749000 	 2.187750 	 -0.9574699000 	 -2.3643880000 
351.40 	 224.9670000 	 2.187750 	 -0.9557597000 	 -2.3631160000 
351.60 	 224.9670000 	 2.187800 	 -0.9543133000 	 -2.3615420000 
351.80 	 224.9638000 	 2.187825 	 -0.9575908000 	 -2.3645150000 
352.00 	 224.9591000 	 2.187850 	 -0.9553592000 	 -2.3628930000 
352.20 	 224.9591000 	 2.187875 	 -0.9545453000 	 -2.3616500000 
352.40 	 224.9591000 	 2.187925 	 -0.9577084000 	 -2.3646350000 
352.60 	 224.9591000 	 2.187950 	 -0.9548442000 	 -2.3626800000 
352.80 	 224.9559000 	 2.187975 	 -0.9547138000 	 -2.3617460000 
353.00 	 224.9559000 	 2.188025 	 -0.9577592000 	 -2.3646510000 
353.20 	 224.9591000 	 2.188050 	 -0.9547265000 	 -2.3623400000 
353.40 	 224.9638000 	 2.188075 	 -0.9549522000 	 -2.3620060000 
353.60 	 224.9670000 	 2.188100 	 -0.9577560000 	 -2.3647240000 
353.80 	 224.9718000 	 2.188125 	 -0.9547647000 	 -2.3621270000 
354.00 	 224.9718000 	 2.188150 	 -0.9550381000 	 -2.3619910000 
354.20 	 224.9749000 	 2.188175 	 -0.9576448000 	 -2.3647020000 
354.40 	 224.9749000 	 2.188200 	 -0.9547870000 	 -2.3624040000 
354.60 	 224.9797000 	 2.188200 	 -0.9550222000 	 -2.3619870000 
354.80 	 224.9845000 	 2.188225 	 -0.9577815000 	 -2.3646040000 
355.00 	 224.9877000 	 2.188250 	 -0.9553941000 	 -2.3627980000 
355.20 	 224.9908000 	 2.188225 	 -0.9548600000 	 -2.3616000000 
355.40 	 224.9956000 	 2.188225 	 -0.9580008000 	 -2.3646000000 
355.60 	 224.9956000 	 2.188225 	 -0.9556325000 	 -2.3630330000 
355.80 	 224.9956000 	 2.188225 	 -0.9546534000 	 -2.3616920000 
356.00 	 224.9956000 	 2.188225 	 -0.9580421000 	 -2.3645270000 
356.20 	 224.9956000 	 2.188225 	 -0.9556230000 	 -2.3629510000 
356.40 	 224.9908000 	 2.188225 	 -0.9546979000 	 -2.3616060000 
356.60 	 224.9908000 	 2.188225 	 -0.9579436000 	 -2.3645750000 
356.80 	 224.9877000 	 2.188225 	 -0.9555244000 	 -2.3629250000 
357.00 	 224.9829000 	 2.188250 	 -0.9549300000 	 -2.3623020000 
357.20 	 224.9797000 	 2.188275 	 -0.9581344000 	 -2.3652580000 
357.40 	 224.9749000 	 2.188275 	 -0.9555690000 	 -2.3633160000 
357.60 	 224.9718000 	 2.188300 	 -0.9549141000 	 -2.3623370000 
357.80 	 224.9670000 	 2.188325 	 -0.9580358000 	 -2.3651660000 
358.00 	 224.9670000 	 2.188350 	 -0.9555531000 	 -2.3634080000 
358.20 	 224.9638000 	 2.188375 	 -0.9550285000 	 -2.3623780000 
358.40 	 224.9638000 	 2.188400 	 -0.9580994000 	 -2.3653060000 
358.60 	 224.9591000 	 2.188425 	 -0.9553559000 	 -2.3630680000 
358.80 	 224.9559000 	 2.188475 	 -0.9551175000 	 -2.3624230000 
359.00 	 224.9559000 	 2.188500 	 -0.9580453000 	 -2.3653160000 
359.20 	 224.9591000 	 2.188550 	 -0.9553337000 	 -2.3631450000 
359.40 	 224.9638000 	 2.188575 	 -0.9551652000 	 -2.3625060000 
359.60 	 224.9670000 	 2.188600 	 -0.9580930000 	 -2.3654050000 
359.80 	 224.9749000 	 2.188625 	 -0.9552447000 	 -2.3630590000 
360.00 	 224.9797000 	 2.188650 	 -0.9553559000 	 -2.3626450000 
360.20 	 224.9877000 	 2.188675 	 -0.9581597000 	 -2.3654370000 
360.40 	 224.9908000 	 2.188675 	 -0.9551017000 	 -2.3630270000 
360.60 	 224.9988000 	 2.188675 	 -0.9555085000 	 -2.3622480000 
360.80 	 224.9988000 	 2.188675 	 -0.9584427000 	 -2.3650520000 
361.00 	 225.0036000 	 2.188675 	 -0.9553051000 	 -2.3626360000 
361.20 	 225.0020000 	 2.188675 	 -0.9556739000 	 -2.3624830000 
361.40 	 225.0036000 	 2.188675 	 -0.9583791000 	 -2.3650740000 
361.60 	 225.0036000 	 2.188675 	 -0.9549554000 	 -2.3623880000 
361.80 	 225.0067000 	 2.188675 	 -0.9560172000 	 -2.3627950000 
362.00 	 225.0115000 	 2.188675 	 -0.9583632000 	 -2.3651310000 
362.20 	 225.0115000 	 2.188675 	 -0.9550889000 	 -2.3623690000 
362.40 	 225.0115000 	 2.188675 	 -0.9559409000 	 -2.3628080000 
362.60 	 225.0115000 	 2.188675 	 -0.9582679000 	 -2.3652520000 
362.80 	 225.0052000 	 2.188675 	 -0.9551684000 	 -2.3623630000 
363.00 	 225.0036000 	 2.188675 	 -0.9561889000 	 -2.3630970000 
363.20 	 224.9956000 	 2.188675 	 -0.9583346000 	 -2.3651920000 
363.40 	 224.9908000 	 2.188675 	 -0.9548505000 	 -2.3622230000 
363.60 	 224.9877000 	 2.188675 	 -0.9563001000 	 -2.3631540000 
363.80 	 224.9877000 	 2.188675 	 -0.9582233000 	 -2.3651700000 
364.00 	 224.9877000 	 2.188675 	 -0.9548569000 	 -2.3622860000 
364.20 	 224.9877000 	 2.188675 	 -0.9564750000 	 -2.3631830000 
364.40 	 224.9829000 	 2.188675 	 -0.9579849000 	 -2.3652200000 
364.60 	 224.9829000 	 2.188675 	 -0.9546439000 	 -2.3621490000 
364.80 	 224.9829000 	 2.188675 	 -0.9567515000 	 -2.3636210000 
365.00 	 224.9797000 	 2.188700 	 -0.9579659000 	 -2.3649250000 
365.20 	 224.9797000 	 2.188725 	 -0.9545930000 	 -2.3618920000 
365.40 	 224.9749000 	 2.188725 	 -0.9570948000 	 -2.3636560000 
365.60 	 224.9718000 	 2.188750 	 -0.9580421000 	 -2.3650360000 
365.80 	 224.9670000 	 2.188750 	 -0.9546725000 	 -2.3621400000 
366.00 	 224.9638000 	 2.188800 	 -0.9569550000 	 -2.3636310000 
366.20 	 224.9606000 	 2.188825 	 -0.9578800000 	 -2.3650390000 
366.40 	 224.9591000 	 2.188850 	 -0.9547234000 	 -2.3620380000 
366.60 	 224.9591000 	 2.188875 	 -0.9570662000 	 -2.3639580000 
366.80 	 224.9591000 	 2.188925 	 -0.9580612000 	 -2.3649470000 
367.00 	 224.9591000 	 2.188950 	 -0.9547265000 	 -2.3618860000 
367.20 	 224.9591000 	 2.188975 	 -0.9572124000 	 -2.3637960000 
367.40 	 224.9638000 	 2.189000 	 -0.9575717000 	 -2.3648010000 
367.60 	 224.9638000 	 2.189025 	 -0.9544627000 	 -2.3619870000 
367.80 	 224.9670000 	 2.189075 	 -0.9573110000 	 -2.3639420000 
368.00 	 224.9718000 	 2.189100 	 -0.9574699000 	 -2.3646740000 
368.20 	 224.9749000 	 2.189125 	 -0.9544213000 	 -2.3618570000 
368.40 	 224.9813000 	 2.189150 	 -0.9574604000 	 -2.3643330000 
368.60 	 224.9861000 	 2.189125 	 -0.9577338000 	 -2.3638030000 
368.80 	 224.9908000 	 2.189150 	 -0.9549872000 	 -2.3612500000 
369.00 	 224.9924000 	 2.189175 	 -0.9582583000 	 -2.3638340000 
369.20 	 224.9956000 	 2.189175 	 -0.9572665000 	 -2.3635990000 
369.40 	 224.9972000 	 2.189175 	 -0.9549491000 	 -2.3611200000 
369.60 	 224.9988000 	 2.189175 	 -0.9586303000 	 -2.3641780000 
369.80 	 224.9988000 	 2.189175 	 -0.9575685000 	 -2.3636150000 
370.00 	 224.9972000 	 2.189175 	 -0.9554036000 	 -2.3612430000 
370.20 	 224.9956000 	 2.189175 	 -0.9586017000 	 -2.3641650000 
370.40 	 224.9908000 	 2.189175 	 -0.9575176000 	 -2.3636250000 
370.60 	 224.9877000 	 2.189175 	 -0.9553719000 	 -2.3611900000 
370.80 	 224.9829000 	 2.189175 	 -0.9587097000 	 -2.3641520000 
371.00 	 224.9829000 	 2.189175 	 -0.9574350000 	 -2.3635170000 
371.20 	 224.9797000 	 2.189175 	 -0.9553464000 	 -2.3612020000 
371.40 	 224.9797000 	 2.189200 	 -0.9588687000 	 -2.3647880000 
371.60 	 224.9749000 	 2.189200 	 -0.9574223000 	 -2.3641680000 
371.80 	 224.9718000 	 2.189225 	 -0.9558201000 	 -2.3621050000 
372.00 	 224.9670000 	 2.189250 	 -0.9591452000 	 -2.3652520000 
372.20 	 224.9670000 	 2.189275 	 -0.9569931000 	 -2.3635960000 
372.40 	 224.9670000 	 2.189300 	 -0.9559949000 	 -2.3623630000 
372.60 	 224.9654000 	 2.189325 	 -0.9593232000 	 -2.3654330000 
372.80 	 224.9638000 	 2.189375 	 -0.9565099000 	 -2.3632020000 
373.00 	 224.9638000 	 2.189400 	 -0.9565322000 	 -2.3627790000 
373.20 	 224.9591000 	 2.189425 	 -0.9592565000 	 -2.3654110000 
373.40 	 224.9591000 	 2.189450 	 -0.9563319000 	 -2.3629830000 
373.60 	 224.9591000 	 2.189475 	 -0.9563541000 	 -2.3627850000 
373.80 	 224.9591000 	 2.189525 	 -0.9593709000 	 -2.3655160000 
374.00 	 224.9638000 	 2.189550 	 -0.9563859000 	 -2.3630490000 
374.20 	 224.9638000 	 2.189575 	 -0.9565480000 	 -2.3629090000 
374.40 	 224.9702000 	 2.189600 	 -0.9591770000 	 -2.3655540000 
374.60 	 224.9718000 	 2.189625 	 -0.9562270000 	 -2.3630810000 
374.80 	 224.9765000 	 2.189650 	 -0.9567134000 	 -2.3631450000 
375.00 	 224.9829000 	 2.189675 	 -0.9592851000 	 -2.3655320000 
375.20 	 224.9877000 	 2.189675 	 -0.9559854000 	 -2.3629350000 
375.40 	 224.9956000 	 2.189675 	 -0.9572061000 	 -2.3636530000 
375.60 	 224.9988000 	 2.189675 	 -0.9594981000 	 -2.3659390000 
375.80 	 225.0036000 	 2.189675 	 -0.9563160000 	 -2.3631670000 
376.00 	 225.0067000 	 2.189675 	 -0.9571807000 	 -2.3634780000 
376.20 	 225.0067000 	 2.189675 	 -0.9594154000 	 -2.3657860000 
376.40 	 225.0083000 	 2.189675 	 -0.9560172000 	 -2.3629190000 
376.60 	 225.0099000 	 2.189675 	 -0.9575717000 	 -2.3638090000 
376.80 	 225.0083000 	 2.189675 	 -0.9593042000 	 -2.3655830000 
377.00 	 225.0067000 	 2.189700 	 -0.9560394000 	 -2.3627690000 
377.20 	 225.0036000 	 2.189675 	 -0.9578419000 	 -2.3639490000 
377.40 	 225.0036000 	 2.189675 	 -0.9588878000 	 -2.3655100000 
377.60 	 224.9956000 	 2.189675 	 -0.9557851000 	 -2.3626140000 
377.80 	 224.9877000 	 2.189675 	 -0.9584045000 	 -2.3644510000 
378.00 	 224.9813000 	 2.189675 	 -0.9587129000 	 -2.3653980000 
378.20 	 224.9749000 	 2.189675 	 -0.9556039000 	 -2.3624800000 
378.40 	 224.9718000 	 2.189700 	 -0.9584872000 	 -2.3646290000 
378.60 	 224.9718000 	 2.189700 	 -0.9586811000 	 -2.3652680000 
378.80 	 224.9670000 	 2.189725 	 -0.9557406000 	 -2.3623850000 
379.00 	 224.9670000 	 2.189775 	 -0.9583378000 	 -2.3645310000 
379.20 	 224.9638000 	 2.189800 	 -0.9588051000 	 -2.3654940000 
379.40 	 224.9638000 	 2.189825 	 -0.9557406000 	 -2.3625600000 
379.60 	 224.9591000 	 2.189850 	 -0.9587574000 	 -2.3647720000 
379.80 	 224.9591000 	 2.189875 	 -0.9585285000 	 -2.3653380000 
380.00 	 224.9591000 	 2.189925 	 -0.9558805000 	 -2.3625850000 
380.20 	 224.9591000 	 2.189950 	 -0.9587606000 	 -2.3650520000 
380.40 	 224.9591000 	 2.189975 	 -0.9585984000 	 -2.3653090000 
380.60 	 224.9591000 	 2.190000 	 -0.9557788000 	 -2.3626390000 
380.80 	 224.9591000 	 2.190025 	 -0.9588115000 	 -2.3653060000 
381.00 	 224.9606000 	 2.190075 	 -0.9584172000 	 -2.3652940000 
381.20 	 224.9638000 	 2.190100 	 -0.9558837000 	 -2.3626490000 
381.40 	 224.9670000 	 2.190125 	 -0.9591134000 	 -2.3653320000 
381.60 	 224.9718000 	 2.190150 	 -0.9582106000 	 -2.3651220000 
381.80 	 224.9749000 	 2.190175 	 -0.9559536000 	 -2.3626110000 
382.00 	 224.9797000 	 2.190200 	 -0.9591166000 	 -2.3653860000 
382.20 	 224.9813000 	 2.190200 	 -0.9583823000 	 -2.3666600000 
382.40 	 224.9829000 	 2.190225 	 -0.9564908000 	 -2.3647980000 
382.60 	 224.9877000 	 2.190250 	 -0.9597365000 	 -2.3677060000 
382.80 	 224.9829000 	 2.190250 	 -0.9582806000 	 -2.3663780000 
383.00 	 224.9877000 	 2.190225 	 -0.9571902000 	 -2.3649630000 
383.20 	 224.9877000 	 2.190250 	 -0.9603755000 	 -2.3668320000 
383.40 	 224.9908000 	 2.190275 	 -0.9579213000 	 -2.3648450000 
383.60 	 224.9956000 	 2.190275 	 -0.9572633000 	 -2.3638090000 
383.80 	 224.9956000 	 2.190275 	 -0.9603405000 	 -2.3667880000 
384.00 	 224.9956000 	 2.190275 	 -0.9578959000 	 -2.3643940000 
384.20 	 224.9908000 	 2.190275 	 -0.9575303000 	 -2.3636850000 
384.40 	 224.9877000 	 2.190275 	 -0.9605567000 	 -2.3666700000 
384.60 	 224.9813000 	 2.190275 	 -0.9578578000 	 -2.3642280000 
384.80 	 224.9749000 	 2.190275 	 -0.9577401000 	 -2.3638440000 
385.00 	 224.9686000 	 2.190300 	 -0.9607251000 	 -2.3663650000 
385.20 	 224.9670000 	 2.190300 	 -0.9577370000 	 -2.3636690000 
385.40 	 224.9638000 	 2.190350 	 -0.9577878000 	 -2.3632750000 
385.60 	 224.9638000 	 2.190375 	 -0.9605535000 	 -2.3664060000 
385.80 	 224.9606000 	 2.190425 	 -0.9575748000 	 -2.3638890000 
386.00 	 224.9591000 	 2.190450 	 -0.9581057000 	 -2.3635320000 
386.20 	 224.9591000 	 2.190475 	 -0.9607887000 	 -2.3664310000 
386.40 	 224.9559000 	 2.190500 	 -0.9575589000 	 -2.3639010000 
386.60 	 224.9559000 	 2.190550 	 -0.9581025000 	 -2.3635420000 
386.80 	 224.9511000 	 2.190575 	 -0.9607251000 	 -2.3663040000 
387.00 	 224.9511000 	 2.190625 	 -0.9576671000 	 -2.3638630000 
387.20 	 224.9511000 	 2.190675 	 -0.9581280000 	 -2.3637550000 
387.40 	 224.9511000 	 2.190700 	 -0.9608428000 	 -2.3665430000 
387.60 	 224.9559000 	 2.190750 	 -0.9575145000 	 -2.3638790000 
387.80 	 224.9591000 	 2.190775 	 -0.9579404000 	 -2.3637840000 
388.00 	 224.9654000 	 2.190825 	 -0.9606266000 	 -2.3665430000 
388.20 	 224.9718000 	 2.190850 	 -0.9574795000 	 -2.3639610000 
388.40 	 224.9749000 	 2.190875 	 -0.9583092000 	 -2.3639840000 
388.60 	 224.9829000 	 2.190900 	 -0.9606266000 	 -2.3663490000 
388.80 	 224.9908000 	 2.190875 	 -0.9577847000 	 -2.3660180000 
389.00 	 224.9956000 	 2.190875 	 -0.9587066000 	 -2.3663070000 
389.20 	 225.0036000 	 2.190875 	 -0.9608873000 	 -2.3685360000 
389.40 	 225.0036000 	 2.190875 	 -0.9575176000 	 -2.3657290000 
389.60 	 225.0067000 	 2.190875 	 -0.9590721000 	 -2.3665840000 
389.80 	 225.0020000 	 2.190875 	 -0.9606838000 	 -2.3685140000 
390.00 	 224.9988000 	 2.190875 	 -0.9572983000 	 -2.3654300000 
390.20 	 224.9908000 	 2.190875 	 -0.9594314000 	 -2.3669240000 
390.40 	 224.9877000 	 2.190875 	 -0.9605185000 	 -2.3683100000 
390.60 	 224.9829000 	 2.190900 	 -0.9573777000 	 -2.3655610000 
390.80 	 224.9765000 	 2.190900 	 -0.9596856000 	 -2.3677410000 
391.00 	 224.9749000 	 2.190925 	 -0.9606552000 	 -2.3690730000 
391.20 	 224.9718000 	 2.190950 	 -0.9576257000 	 -2.3663300000 
391.40 	 224.9670000 	 2.190975 	 -0.9598001000 	 -2.3678870000 
391.60 	 224.9670000 	 2.191000 	 -0.9605503000 	 -2.3690190000 
391.80 	 224.9638000 	 2.191025 	 -0.9574890000 	 -2.3663520000 
392.00 	 224.9591000 	 2.191050 	 -0.9601052000 	 -2.3680400000 
392.20 	 224.9591000 	 2.191075 	 -0.9603818000 	 -2.3689110000 
392.40 	 224.9559000 	 2.191100 	 -0.9573777000 	 -2.3661900000 
392.60 	 224.9575000 	 2.191150 	 -0.9600417000 	 -2.3681610000 
392.80 	 224.9591000 	 2.191175 	 -0.9602897000 	 -2.3688790000 
393.00 	 224.9591000 	 2.191200 	 -0.9573682000 	 -2.3662090000 
393.20 	 224.9638000 	 2.191225 	 -0.9600766000 	 -2.3683070000 
393.40 	 224.9638000 	 2.191275 	 -0.9599813000 	 -2.3687520000 
393.60 	 224.9702000 	 2.191300 	 -0.9573396000 	 -2.3661140000 
393.80 	 224.9718000 	 2.191325 	 -0.9604804000 	 -2.3687930000 
394.00 	 224.9749000 	 2.191325 	 -0.9596952000 	 -2.3683420000 
394.20 	 224.9749000 	 2.191350 	 -0.9575272000 	 -2.3662690000 
394.40 	 224.9797000 	 2.191375 	 -0.9607347000 	 -2.3690100000 
394.60 	 224.9829000 	 2.191400 	 -0.9586398000 	 -2.3674140000 
394.80 	 224.9877000 	 2.191375 	 -0.9502633000 	 -2.3639970000 
395.00 	 224.9956000 	 2.191400 	 -0.9612433000 	 -2.3673760000 
395.20 	 224.9988000 	 2.191425 	 -0.9597047000 	 -2.3665020000 
395.40 	 225.0067000 	 2.191450 	 -0.9578450000 	 -2.3645310000 
395.60 	 225.0067000 	 2.191425 	 -0.9612401000 	 -2.3674300000 
395.80 	 225.0083000 	 2.191425 	 -0.9596984000 	 -2.3666640000 
396.00 	 225.0067000 	 2.191425 	 -0.9579468000 	 -2.3644540000 
396.20 	 225.0036000 	 2.191425 	 -0.9613323000 	 -2.3674010000 
396.40 	 225.0036000 	 2.191425 	 -0.9598255000 	 -2.3666060000 
396.60 	 224.9988000 	 2.191425 	 -0.9577720000 	 -2.3644540000 
396.80 	 224.9956000 	 2.191425 	 -0.9611543000 	 -2.3675380000 
397.00 	 224.9924000 	 2.191425 	 -0.9596825000 	 -2.3666130000 
397.20 	 224.9877000 	 2.191425 	 -0.9578896000 	 -2.3646930000 
397.40 	 224.9829000 	 2.191425 	 -0.9613450000 	 -2.3678650000 
397.60 	 224.9829000 	 2.191425 	 -0.9591389000 	 -2.3662600000 
397.80 	 224.9797000 	 2.191425 	 -0.9579086000 	 -2.3646670000 
398.00 	 224.9749000 	 2.191425 	 -0.9613800000 	 -2.3676940000 
398.20 	 224.9718000 	 2.191450 	 -0.9595203000 	 -2.3664600000 
398.40 	 224.9718000 	 2.191475 	 -0.9582011000 	 -2.3648520000 
398.60 	 224.9670000 	 2.191500 	 -0.9615580000 	 -2.3679570000 
398.80 	 224.9638000 	 2.191525 	 -0.9594377000 	 -2.3664120000 
399.00 	 224.9638000 	 2.191550 	 -0.9582901000 	 -2.3647910000 
399.20 	 224.9638000 	 2.191575 	 -0.9616788000 	 -2.3678750000 
399.40 	 224.9591000 	 2.191625 	 -0.9592342000 	 -2.3664060000 
399.60 	 224.9591000 	 2.191650 	 -0.9583632000 	 -2.3647400000 
399.80 	 224.9559000 	 2.191675 	 -0.9615739000 	 -2.3677760000 
400.00 	 224.9559000 	 2.191725 	 -0.9592851000 	 -2.3663270000 
400.20 	 224.9591000 	 2.191750 	 -0.9584395000 	 -2.3647790000 
400.40 	 224.9638000 	 2.191775 	 -0.9615739000 	 -2.3679130000 
400.60 	 224.9734000 	 2.191825 	 -0.9594154000 	 -2.3663200000 
400.80 	 224.9797000 	 2.191825 	 -0.9584458000 	 -2.3647880000 
401.00 	 224.9877000 	 2.191850 	 -0.9615803000 	 -2.3679960000 
401.20 	 224.9908000 	 2.191850 	 -0.9591897000 	 -2.3661610000 
401.40 	 224.9956000 	 2.191875 	 -0.9582074000 	 -2.3650490000 
401.60 	 225.0020000 	 2.191900 	 -0.9615580000 	 -2.3681960000 
401.80 	 225.0036000 	 2.191875 	 -0.9589927000 	 -2.3661140000 
402.00 	 225.0067000 	 2.191875 	 -0.9583982000 	 -2.3649090000 
402.20 	 225.0115000 	 2.191875 	 -0.9614308000 	 -2.3682240000 
402.40 	 225.0115000 	 2.191875 	 -0.9586938000 	 -2.3660560000 
402.60 	 225.0115000 	 2.191875 	 -0.9585603000 	 -2.3651950000 
402.80 	 225.0067000 	 2.191875 	 -0.9617265000 	 -2.3681450000 
403.00 	 225.0020000 	 2.191875 	 -0.9587288000 	 -2.3661070000 
403.20 	 224.9956000 	 2.191875 	 -0.9584332000 	 -2.3652840000 
403.40 	 224.9908000 	 2.191875 	 -0.9616120000 	 -2.3682430000 
403.60 	 224.9877000 	 2.191875 	 -0.9585635000 	 -2.3658530000 
403.80 	 224.9877000 	 2.191875 	 -0.9588655000 	 -2.3654140000 
404.00 	 224.9893000 	 2.191875 	 -0.9615707000 	 -2.3682240000 
404.20 	 224.9877000 	 2.191875 	 -0.9583219000 	 -2.3657770000 
404.40 	 224.9893000 	 2.191875 	 -0.9587097000 	 -2.3655770000 
404.60 	 224.9908000 	 2.191875 	 -0.9615898000 	 -2.3682850000 
404.80 	 224.9893000 	 2.191875 	 -0.9580771000 	 -2.3656650000 
405.00 	 224.9877000 	 2.191875 	 -0.9592374000 	 -2.3660280000 
405.20 	 224.9877000 	 2.191875 	 -0.9615326000 	 -2.3682240000 
405.40 	 224.9829000 	 2.191875 	 -0.9579468000 	 -2.3652200000 
405.60 	 224.9813000 	 2.191900 	 -0.9598541000 	 -2.3661840000 
405.80 	 224.9797000 	 2.191925 	 -0.9614976000 	 -2.3682430000 
406.00 	 224.9749000 	 2.191925 	 -0.9582233000 	 -2.3651410000 
406.20 	 224.9718000 	 2.191950 	 -0.9601275000 	 -2.3664570000 
406.40 	 224.9654000 	 2.191975 	 -0.9615199000 	 -2.3682690000 
406.60 	 224.9638000 	 2.192000 	 -0.9579245000 	 -2.3650330000 
406.80 	 224.9591000 	 2.192025 	 -0.9601625000 	 -2.3664060000 
407.00 	 224.9591000 	 2.192050 	 -0.9614118000 	 -2.3681450000 
407.20 	 224.9622000 	 2.192075 	 -0.9580358000 	 -2.3649950000 
407.40 	 224.9638000 	 2.192125 	 -0.9605980000 	 -2.3668860000 
407.60 	 224.9670000 	 2.192150 	 -0.9611607000 	 -2.3678490000 
407.80 	 224.9734000 	 2.192175 	 -0.9579785000 	 -2.3649150000 
408.00 	 224.9797000 	 2.192200 	 -0.9606552000 	 -2.3669940000 
408.20 	 224.9797000 	 2.192200 	 -0.9608555000 	 -2.3679230000 
408.40 	 224.9829000 	 2.192225 	 -0.9577910000 	 -2.3648330000 
408.60 	 224.9877000 	 2.192225 	 -0.9609445000 	 -2.3671980000 
408.80 	 224.9908000 	 2.192225 	 -0.9613387000 	 -2.3685520000 
409.00 	 224.9956000 	 2.192225 	 -0.9584395000 	 -2.3653790000 
409.20 	 224.9956000 	 2.192225 	 -0.9614118000 	 -2.3680240000 
409.40 	 224.9956000 	 2.192225 	 -0.9612338000 	 -2.3683770000 
409.60 	 224.9956000 	 2.192225 	 -0.9584205000 	 -2.3654590000 
409.80 	 224.9956000 	 2.192225 	 -0.9616597000 	 -2.3680810000 
410.00 	 224.9924000 	 2.192225 	 -0.9609445000 	 -2.3680080000 
410.20 	 224.9956000 	 2.192225 	 -0.9584141000 	 -2.3655450000 
410.40 	 224.9956000 	 2.192225 	 -0.9615326000 	 -2.3680180000 
410.60 	 224.9924000 	 2.192225 	 -0.9610367000 	 -2.3682310000 
410.80 	 224.9908000 	 2.192225 	 -0.9584141000 	 -2.3654170000 
411.00 	 224.9877000 	 2.192225 	 -0.9618123000 	 -2.3682690000 
411.20 	 224.9877000 	 2.192225 	 -0.9606870000 	 -2.3679070000 
411.40 	 224.9829000 	 2.192250 	 -0.9584045000 	 -2.3657000000 
411.60 	 224.9797000 	 2.192275 	 -0.9615771000 	 -2.3685680000 
411.80 	 224.9813000 	 2.192275 	 -0.9604168000 	 -2.3680530000 
412.00 	 224.9797000 	 2.192300 	 -0.9583473000 	 -2.3656560000 
412.20 	 224.9797000 	 2.192275 	 -0.9622192000 	 -2.3692860000 
412.40 	 224.9749000 	 2.192300 	 -0.9604772000 	 -2.3688350000 
412.60 	 224.9718000 	 2.192325 	 -0.9588464000 	 -2.3668160000 
412.80 	 224.9670000 	 2.192350 	 -0.9624100000 	 -2.3698230000 
413.00 	 224.9638000 	 2.192375 	 -0.9603373000 	 -2.3685140000 
413.20 	 224.9559000 	 2.192400 	 -0.9590149000 	 -2.3667690000 
413.40 	 224.9495000 	 2.192450 	 -0.9623687000 	 -2.3697310000 
413.60 	 224.9479000 	 2.192475 	 -0.9602801000 	 -2.3683900000 
413.80 	 224.9463000 	 2.192525 	 -0.9589386000 	 -2.3666410000 
414.00 	 224.9479000 	 2.192575 	 -0.9623591000 	 -2.3697850000 
414.20 	 224.9479000 	 2.192600 	 -0.9603373000 	 -2.3683830000 
414.40 	 224.9511000 	 2.192650 	 -0.9590690000 	 -2.3665590000 
414.60 	 224.9559000 	 2.192675 	 -0.9625943000 	 -2.3695530000 
414.80 	 224.9559000 	 2.192725 	 -0.9603024000 	 -2.3680430000 
415.00 	 224.9638000 	 2.192750 	 -0.9590785000 	 -2.3663300000 
415.20 	 224.9686000 	 2.192775 	 -0.9624131000 	 -2.3695760000 
415.40 	 224.9797000 	 2.192800 	 -0.9599908000 	 -2.3677700000 
415.60 	 224.9908000 	 2.192825 	 -0.9593551000 	 -2.3666510000 
415.80 	 224.9988000 	 2.192850 	 -0.9627025000 	 -2.3705170000 
416.00 	 225.0115000 	 2.192825 	 -0.9601815000 	 -2.3684120000 
416.20 	 225.0179000 	 2.192825 	 -0.9599813000 	 -2.3677380000 
416.40 	 225.0226000 	 2.192825 	 -0.9628360000 	 -2.3706980000 
416.60 	 225.0242000 	 2.192825 	 -0.9599845000 	 -2.3682720000 
416.80 	 225.0226000 	 2.192825 	 -0.9601720000 	 -2.3679160000 
417.00 	 225.0195000 	 2.192825 	 -0.9628900000 	 -2.3707900000 
417.20 	 225.0115000 	 2.192825 	 -0.9600258000 	 -2.3682630000 
417.40 	 225.0067000 	 2.192825 	 -0.9601212000 	 -2.3678300000 
417.60 	 225.0036000 	 2.192825 	 -0.9629822000 	 -2.3709010000 
417.80 	 224.9988000 	 2.192825 	 -0.9598446000 	 -2.3682470000 
418.00 	 224.9988000 	 2.192825 	 -0.9604232000 	 -2.3682470000 
418.20 	 224.9940000 	 2.192825 	 -0.9629059000 	 -2.3707960000 
418.40 	 224.9908000 	 2.192825 	 -0.9596284000 	 -2.3681450000 
418.60 	 224.9829000 	 2.192825 	 -0.9604995000 	 -2.3682690000 
418.80 	 224.9829000 	 2.192825 	 -0.9629090000 	 -2.3708370000 
419.00 	 224.9797000 	 2.192825 	 -0.9596475000 	 -2.3680110000 
419.20 	 224.9749000 	 2.192825 	 -0.9605948000 	 -2.3683260000 
419.40 	 224.9718000 	 2.192825 	 -0.9628455000 	 -2.3707550000 
419.60 	 224.9702000 	 2.192825 	 -0.9595966000 	 -2.3679640000 
419.80 	 224.9670000 	 2.192825 	 -0.9605694000 	 -2.3683360000 
420.00 	 224.9591000 	 2.192825 	 -0.9627755000 	 -2.3707200000 
420.20 	 224.9591000 	 2.192850 	 -0.9595363000 	 -2.3681800000 
420.40 	 224.9559000 	 2.192900 	 -0.9608046000 	 -2.3688410000 
420.60 	 224.9543000 	 2.192950 	 -0.9628487000 	 -2.3711010000 
420.80 	 224.9511000 	 2.192975 	 -0.9594631000 	 -2.3681390000 
421.00 	 224.9511000 	 2.193025 	 -0.9609858000 	 -2.3689530000 
421.20 	 224.9511000 	 2.193075 	 -0.9624990000 	 -2.3709420000 
421.40 	 224.9511000 	 2.193100 	 -0.9591802000 	 -2.3677130000 
421.60 	 224.9511000 	 2.193150 	 -0.9613482000 	 -2.3691940000 
421.80 	 224.9575000 	 2.193175 	 -0.9624958000 	 -2.3708690000 
422.00 	 224.9606000 	 2.193225 	 -0.9590308000 	 -2.3678050000 
422.20 	 224.9670000 	 2.193250 	 -0.9614531000 	 -2.3696140000 
422.40 	 224.9749000 	 2.193275 	 -0.9623210000 	 -2.3706370000 
422.60 	 224.9829000 	 2.193300 	 -0.9590530000 	 -2.3676650000 
422.80 	 224.9893000 	 2.193300 	 -0.9616534000 	 -2.3695020000 
423.00 	 224.9972000 	 2.193325 	 -0.9622065000 	 -2.3705130000 
423.20 	 225.0036000 	 2.193350 	 -0.9583696000 	 -2.3675660000 
423.40 	 225.0067000 	 2.193325 	 -0.9593042000 	 -2.3699030000 
423.60 	 225.0115000 	 2.193325 	 -0.9594790000 	 -2.3706690000 
423.80 	 225.0067000 	 2.193325 	 -0.9564050000 	 -2.3675920000 
424.00 	 225.0067000 	 2.193325 	 -0.9594536000 	 -2.3700870000 
424.20 	 225.0067000 	 2.193325 	 -0.9592279000 	 -2.3705890000 
424.40 	 225.0036000 	 2.193325 	 -0.9562429000 	 -2.3674900000 
424.60 	 225.0020000 	 2.193325 	 -0.9594822000 	 -2.3703990000 
424.80 	 224.9988000 	 2.193325 	 -0.9592279000 	 -2.3704780000 
425.00 	 224.9972000 	 2.193325 	 -0.9563701000 	 -2.3674810000 
425.20 	 224.9956000 	 2.193325 	 -0.9598191000 	 -2.3706150000 
425.40 	 224.9908000 	 2.193325 	 -0.9590976000 	 -2.3702460000 
425.60 	 224.9908000 	 2.193325 	 -0.9565385000 	 -2.3676870000 
425.80 	 224.9877000 	 2.193325 	 -0.9600322000 	 -2.3708090000 
426.00 	 224.9829000 	 2.193325 	 -0.9583950000 	 -2.3699090000 
426.20 	 224.9797000 	 2.193325 	 -0.9566975000 	 -2.3676430000 
426.40 	 224.9797000 	 2.193325 	 -0.9601688000 	 -2.3708030000 
426.60 	 224.9781000 	 2.193325 	 -0.9583664000 	 -2.3697600000 
426.80 	 224.9797000 	 2.193350 	 -0.9567420000 	 -2.3677670000 
427.00 	 224.9749000 	 2.193350 	 -0.9576448000 	 -2.3710730000 
427.20 	 224.9749000 	 2.193375 	 -0.9556325000 	 -2.3698070000 
427.40 	 224.9734000 	 2.193400 	 -0.9529431000 	 -2.3678910000 
427.60 	 224.9718000 	 2.193425 	 -0.9565639000 	 -2.3711400000 
427.80 	 224.9718000 	 2.193450 	 -0.9541575000 	 -2.3697820000 
428.00 	 224.9718000 	 2.193450 	 -0.9525681000 	 -2.3679860000 
428.20 	 224.9718000 	 2.193475 	 -0.9558169000 	 -2.3711750000 
428.40 	 224.9718000 	 2.193500 	 -0.9535599000 	 -2.3693630000 
428.60 	 224.9718000 	 2.193525 	 -0.9528224000 	 -2.3681900000 
428.80 	 224.9718000 	 2.193525 	 -0.9561793000 	 -2.3711330000 
429.00 	 224.9749000 	 2.193550 	 -0.9543133000 	 -2.3693630000 
429.20 	 224.9749000 	 2.193575 	 -0.9537888000 	 -2.3682120000 
429.40 	 224.9749000 	 2.193600 	 -0.9570503000 	 -2.3712320000 
429.60 	 224.9749000 	 2.193625 	 -0.9549268000 	 -2.3694960000 
429.80 	 224.9765000 	 2.193650 	 -0.9564845000 	 -2.3681040000 
430.00 	 224.9781000 	 2.193650 	 -0.9630680000 	 -2.3713780000 
430.20 	 224.9749000 	 2.193675 	 -0.9606012000 	 -2.3695950000 
430.40 	 224.9797000 	 2.193675 	 -0.9598954000 	 -2.3685260000 
430.60 	 224.9797000 	 2.193675 	 -0.9600322000 	 -2.3718360000 
430.80 	 224.9829000 	 2.193700 	 -0.9588051000 	 -2.3701570000 
431.00 	 224.9797000 	 2.193725 	 -0.9589513000 	 -2.3694610000 
431.20 	 224.9813000 	 2.193725 	 -0.9616725000 	 -2.3724750000 
431.40 	 224.9797000 	 2.193725 	 -0.9577211000 	 -2.3701220000 
431.60 	 224.9765000 	 2.193725 	 -0.9559536000 	 -2.3721150000 
431.80 	 224.9749000 	 2.193750 	 -0.9593773000 	 -2.3751860000 
432.00 	 224.9718000 	 2.193775 	 -0.9565862000 	 -2.3723700000 
432.20 	 224.9670000 	 2.193800 	 -0.9574096000 	 -2.3724330000 
432.40 	 224.9670000 	 2.193825 	 -0.9601943000 	 -2.3752090000 
432.60 	 224.9686000 	 2.193850 	 -0.9568183000 	 -2.3724870000 
432.80 	 224.9718000 	 2.193875 	 -0.9574382000 	 -2.3723410000 
433.00 	 224.9749000 	 2.193900 	 -0.9601848000 	 -2.3754020000 
433.20 	 224.9781000 	 2.193925 	 -0.9567992000 	 -2.3724520000 
433.40 	 224.9797000 	 2.193950 	 -0.9573047000 	 -2.3723410000 
433.60 	 224.9829000 	 2.193925 	 -0.9606616000 	 -2.3751830000 
433.80 	 224.9877000 	 2.193950 	 -0.9579277000 	 -2.3727890000 
434.00 	 224.9908000 	 2.193975 	 -0.9585984000 	 -2.3727920000 
434.20 	 224.9956000 	 2.193975 	 -0.9608396000 	 -2.3751070000 
434.40 	 224.9956000 	 2.193975 	 -0.9578228000 	 -2.3725920000 
434.60 	 224.9908000 	 2.193975 	 -0.9570662000 	 -2.3731450000 
434.80 	 224.9924000 	 2.193975 	 -0.9593455000 	 -2.3755520000 
435.00 	 224.9877000 	 2.193975 	 -0.9564368000 	 -2.3728780000 
435.20 	 224.9877000 	 2.193975 	 -0.9573460000 	 -2.3733780000 
435.40 	 224.9829000 	 2.193975 	 -0.9591834000 	 -2.3755040000 
435.60 	 224.9813000 	 2.193975 	 -0.9557469000 	 -2.3725510000 
435.80 	 224.9813000 	 2.194000 	 -0.9602674000 	 -2.3739240000 
436.00 	 224.9797000 	 2.194025 	 -0.9614531000 	 -2.3756190000 
436.20 	 224.9797000 	 2.194050 	 -0.9580326000 	 -2.3722620000 
436.40 	 224.9797000 	 2.194025 	 -0.9580867000 	 -2.3743250000 
436.60 	 224.9749000 	 2.194050 	 -0.9590785000 	 -2.3758480000 
436.80 	 224.9749000 	 2.194050 	 -0.9556929000 	 -2.3725730000 
437.00 	 224.9718000 	 2.194075 	 -0.9579722000 	 -2.3740040000 
437.20 	 224.9718000 	 2.194100 	 -0.9592438000 	 -2.3758890000 
437.40 	 224.9638000 	 2.194125 	 -0.9555785000 	 -2.3726150000 
437.60 	 224.9591000 	 2.194150 	 -0.9579213000 	 -2.3740290000 
437.80 	 224.9575000 	 2.194200 	 -0.9591262000 	 -2.3756340000 
438.00 	 224.9559000 	 2.194225 	 -0.9556484000 	 -2.3725220000 
438.20 	 224.9543000 	 2.194275 	 -0.9581280000 	 -2.3740700000 
438.40 	 224.9559000 	 2.194300 	 -0.9591770000 	 -2.3757870000 
438.60 	 224.9559000 	 2.194350 	 -0.9556675000 	 -2.3726300000 
438.80 	 224.9591000 	 2.194375 	 -0.9578006000 	 -2.3740420000 
439.00 	 224.9591000 	 2.194425 	 -0.9590816000 	 -2.3757270000 
439.20 	 224.9654000 	 2.194450 	 -0.9557279000 	 -2.3726180000 
439.40 	 224.9670000 	 2.194475 	 -0.9580294000 	 -2.3740320000 
439.60 	 224.9749000 	 2.194500 	 -0.9592819000 	 -2.3758290000 
439.80 	 224.9829000 	 2.194525 	 -0.9558455000 	 -2.3726560000 
440.00 	 224.9908000 	 2.194550 	 -0.9577465000 	 -2.3739120000 
440.20 	 224.9988000 	 2.194525 	 -0.9581184000 	 -2.3755840000 
440.40 	 225.0036000 	 2.194525 	 -0.9548950000 	 -2.3725060000 
440.60 	 225.0115000 	 2.194525 	 -0.9571552000 	 -2.3740550000 
440.80 	 225.0147000 	 2.194525 	 -0.9579754000 	 -2.3754790000 
441.00 	 225.0179000 	 2.194525 	 -0.9547424000 	 -2.3725250000 
441.20 	 225.0226000 	 2.194525 	 -0.9573205000 	 -2.3739310000 
441.40 	 225.0226000 	 2.194525 	 -0.9579659000 	 -2.3753390000 
441.60 	 225.0258000 	 2.194525 	 -0.9547393000 	 -2.3724490000 
441.80 	 225.0258000 	 2.194525 	 -0.9574096000 	 -2.3741790000 
442.00 	 225.0306000 	 2.194525 	 -0.9578769000 	 -2.3752850000 
442.20 	 225.0258000 	 2.194525 	 -0.9547901000 	 -2.3724560000 
442.40 	 225.0226000 	 2.194475 	 -0.9575240000 	 -2.3741850000 
442.60 	 225.0147000 	 2.194475 	 -0.9581470000 	 -2.3752530000 
442.80 	 225.0115000 	 2.194450 	 -0.9551430000 	 -2.3723760000 
443.00 	 225.0067000 	 2.194425 	 -0.9578705000 	 -2.3744140000 
443.20 	 225.0052000 	 2.194425 	 -0.9580453000 	 -2.3751510000 
443.40 	 225.0020000 	 2.194425 	 -0.9550349000 	 -2.3723220000 
443.60 	 224.9988000 	 2.194425 	 -0.9580040000 	 -2.3746680000 
443.80 	 224.9956000 	 2.194425 	 -0.9577560000 	 -2.3750620000 
444.00 	 224.9908000 	 2.194425 	 -0.9551430000 	 -2.3721950000 
444.20 	 224.9908000 	 2.194425 	 -0.9581375000 	 -2.3746430000 
444.40 	 224.9908000 	 2.194425 	 -0.9577370000 	 -2.3749730000 
444.60 	 224.9908000 	 2.194425 	 -0.9548600000 	 -2.3723130000 
444.80 	 224.9877000 	 2.194425 	 -0.9581661000 	 -2.3747760000 
445.00 	 224.9877000 	 2.194425 	 -0.9575367000 	 -2.3748910000 
445.20 	 224.9829000 	 2.194425 	 -0.9550985000 	 -2.3722930000 
445.40 	 224.9797000 	 2.194425 	 -0.9581407000 	 -2.3748490000 
445.60 	 224.9749000 	 2.194425 	 -0.9575589000 	 -2.3749350000 
445.80 	 224.9718000 	 2.194425 	 -0.9551271000 	 -2.3722580000 
446.00 	 224.9686000 	 2.194425 	 -0.9581661000 	 -2.3747220000 
446.20 	 224.9638000 	 2.194425 	 -0.9576352000 	 -2.3750690000 
446.40 	 224.9638000 	 2.194475 	 -0.9555054000 	 -2.3722770000 
446.60 	 224.9591000 	 2.194500 	 -0.9587161000 	 -2.3747350000 
446.80 	 224.9591000 	 2.194525 	 -0.9577624000 	 -2.3748710000 
447.00 	 224.9622000 	 2.194550 	 -0.9550794000 	 -2.3722390000 
447.20 	 224.9606000 	 2.194600 	 -0.9581693000 	 -2.3749540000 
447.40 	 224.9591000 	 2.194625 	 -0.9574922000 	 -2.3750400000 
447.60 	 224.9591000 	 2.194650 	 -0.9550667000 	 -2.3722460000 
447.80 	 224.9591000 	 2.194675 	 -0.9581630000 	 -2.3748620000 
448.00 	 224.9575000 	 2.194725 	 -0.9572251000 	 -2.3747830000 
448.20 	 224.9559000 	 2.194750 	 -0.9549999000 	 -2.3723130000 
448.40 	 224.9559000 	 2.194800 	 -0.9582233000 	 -2.3749230000 
448.60 	 224.9559000 	 2.194825 	 -0.9571552000 	 -2.3745120000 
448.80 	 224.9559000 	 2.194875 	 -0.9551747000 	 -2.3721980000 
449.00 	 224.9591000 	 2.194900 	 -0.9583728000 	 -2.3750400000 
449.20 	 224.9638000 	 2.194950 	 -0.9569263000 	 -2.3744800000 
449.40 	 224.9686000 	 2.194975 	 -0.9551684000 	 -2.3721470000 
449.60 	 224.9781000 	 2.195000 	 -0.9583791000 	 -2.3750370000 
449.80 	 224.9861000 	 2.195025 	 -0.9568660000 	 -2.3745380000 
450.00 	 224.9908000 	 2.195050 	 -0.9555117000 	 -2.3724050000 
450.20 	 224.9956000 	 2.195025 	 -0.9647083000 	 -2.3751230000 
450.40 	 224.9972000 	 2.195025 	 -0.9627787000 	 -2.3738450000 
450.60 	 225.0052000 	 2.195025 	 -0.9614913000 	 -2.3722200000 
450.80 	 225.0115000 	 2.195025 	 -0.9646130000 	 -2.3752940000 
451.00 	 225.0163000 	 2.195025 	 -0.9626897000 	 -2.3738890000 
451.20 	 225.0226000 	 2.195025 	 -0.9615962000 	 -2.3724840000 
451.40 	 225.0226000 	 2.195025 	 -0.9648196000 	 -2.3754180000 
451.60 	 225.0226000 	 2.195025 	 -0.9624290000 	 -2.3736060000 
451.80 	 225.0179000 	 2.195025 	 -0.9616280000 	 -2.3725320000 
452.00 	 225.0147000 	 2.195025 	 -0.9647147000 	 -2.3754760000 
452.20 	 225.0115000 	 2.195025 	 -0.9622161000 	 -2.3734220000 
452.40 	 225.0099000 	 2.195025 	 -0.9618728000 	 -2.3727580000 
452.60 	 225.0067000 	 2.195025 	 -0.9647020000 	 -2.3754410000 
452.80 	 225.0036000 	 2.195025 	 -0.9620540000 	 -2.3731420000 
453.00 	 224.9988000 	 2.195025 	 -0.9619109000 	 -2.3727480000 
453.20 	 224.9988000 	 2.195025 	 -0.9648037000 	 -2.3756500000 
453.40 	 224.9956000 	 2.195025 	 -0.9618728000 	 -2.3731040000 
453.60 	 224.9972000 	 2.195025 	 -0.9622669000 	 -2.3730120000 
453.80 	 224.9956000 	 2.195025 	 -0.9648196000 	 -2.3754180000 
454.00 	 224.9988000 	 2.195025 	 -0.9615421000 	 -2.3728560000 
454.20 	 224.9972000 	 2.195025 	 -0.9626134000 	 -2.3732790000 
454.40 	 224.9956000 	 2.195025 	 -0.9648196000 	 -2.3755710000 
454.60 	 224.9956000 	 2.195025 	 -0.9614341000 	 -2.3728530000 
454.80 	 224.9908000 	 2.195025 	 -0.9629695000 	 -2.3736670000 
455.00 	 224.9956000 	 2.195025 	 -0.9645589000 	 -2.3753830000 
455.20 	 224.9956000 	 2.195025 	 -0.9610589000 	 -2.3725480000 
455.40 	 224.9956000 	 2.195025 	 -0.9631284000 	 -2.3737970000 
455.60 	 224.9972000 	 2.195025 	 -0.9645684000 	 -2.3753480000 
455.80 	 224.9940000 	 2.195025 	 -0.9611670000 	 -2.3725480000 
456.00 	 224.9908000 	 2.195025 	 -0.9631030000 	 -2.3738960000 
456.20 	 224.9877000 	 2.195025 	 -0.9643586000 	 -2.3751800000 
456.40 	 224.9829000 	 2.195025 	 -0.9611320000 	 -2.3722650000 
456.60 	 224.9797000 	 2.195025 	 -0.9632301000 	 -2.3737370000 
456.80 	 224.9749000 	 2.195025 	 -0.9643269000 	 -2.3751190000 
457.00 	 224.9718000 	 2.195025 	 -0.9611098000 	 -2.3723760000 
457.20 	 224.9670000 	 2.195025 	 -0.9634559000 	 -2.3738770000 
457.40 	 224.9638000 	 2.195025 	 -0.9644032000 	 -2.3751830000 
457.60 	 224.9606000 	 2.195025 	 -0.9612560000 	 -2.3723350000 
457.80 	 224.9591000 	 2.195050 	 -0.9634050000 	 -2.3739500000 
458.00 	 224.9559000 	 2.195100 	 -0.9641647000 	 -2.3753390000 
458.20 	 224.9559000 	 2.195125 	 -0.9611352000 	 -2.3724650000 
458.40 	 224.9559000 	 2.195175 	 -0.9631316000 	 -2.3739850000 
458.60 	 224.9559000 	 2.195200 	 -0.9642347000 	 -2.3754530000 
458.80 	 224.9511000 	 2.195250 	 -0.9611416000 	 -2.3723920000 
459.00 	 224.9511000 	 2.195300 	 -0.9630299000 	 -2.3739560000 
459.20 	 224.9479000 	 2.195325 	 -0.9641743000 	 -2.3752370000 
459.40 	 224.9511000 	 2.195375 	 -0.9609858000 	 -2.3724750000 
459.60 	 224.9511000 	 2.195400 	 -0.9635258000 	 -2.3741150000 
459.80 	 224.9559000 	 2.195450 	 -0.9639359000 	 -2.3751290000 
460.00 	 224.9606000 	 2.195500 	 -0.9609318000 	 -2.3721820000 
460.20 	 224.9670000 	 2.195525 	 -0.9633923000 	 -2.3742930000 
460.40 	 224.9765000 	 2.195550 	 -0.9640026000 	 -2.3749730000 
460.60 	 224.9829000 	 2.195575 	 -0.9608873000 	 -2.3722740000 
460.80 	 224.9956000 	 2.195600 	 -0.9634845000 	 -2.3743530000 
461.00 	 225.0020000 	 2.195575 	 -0.9634590000 	 -2.3740130000 
461.20 	 225.0067000 	 2.195575 	 -0.9604676000 	 -2.3711750000 
461.40 	 225.0115000 	 2.195575 	 -0.9634526000 	 -2.3734440000 
461.60 	 225.0147000 	 2.195575 	 -0.9632142000 	 -2.3736640000 
461.80 	 225.0226000 	 2.195575 	 -0.9606234000 	 -2.3709770000 
462.00 	 225.0226000 	 2.195575 	 -0.9635671000 	 -2.3736570000 
462.20 	 225.0274000 	 2.195575 	 -0.9630108000 	 -2.3736980000 
462.40 	 225.0306000 	 2.195575 	 -0.9604073000 	 -2.3710380000 
462.60 	 225.0338000 	 2.195575 	 -0.9637864000 	 -2.3737270000 
462.80 	 225.0306000 	 2.195575 	 -0.9630108000 	 -2.3734190000 
463.00 	 225.0306000 	 2.195525 	 -0.9606171000 	 -2.3709200000 
463.20 	 225.0306000 	 2.195525 	 -0.9639835000 	 -2.3739020000 
463.40 	 225.0258000 	 2.195475 	 -0.9627724000 	 -2.3733740000 
463.60 	 225.0226000 	 2.195475 	 -0.9605471000 	 -2.3709680000 
463.80 	 225.0210000 	 2.195450 	 -0.9637515000 	 -2.3738480000 
464.00 	 225.0179000 	 2.195425 	 -0.9627628000 	 -2.3733430000 
464.20 	 225.0147000 	 2.195425 	 -0.9607823000 	 -2.3710350000 
464.40 	 225.0115000 	 2.195425 	 -0.9639518000 	 -2.3740070000 
464.60 	 225.0115000 	 2.195400 	 -0.9625912000 	 -2.3732920000 
464.80 	 225.0099000 	 2.195375 	 -0.9607792000 	 -2.3710850000 
465.00 	 225.0067000 	 2.195375 	 -0.9640471000 	 -2.3739310000 
465.20 	 225.0036000 	 2.195375 	 -0.9622796000 	 -2.3729800000 
465.40 	 224.9988000 	 2.195375 	 -0.9610685000 	 -2.3713080000 
465.60 	 224.9988000 	 2.195375 	 -0.9644985000 	 -2.3742450000 
465.80 	 224.9956000 	 2.195375 	 -0.9621589000 	 -2.3728280000 
466.00 	 224.9908000 	 2.195375 	 -0.9611130000 	 -2.3712380000 
466.20 	 224.9908000 	 2.195375 	 -0.9644381000 	 -2.3743600000 
466.40 	 224.9877000 	 2.195375 	 -0.9621302000 	 -2.3726080000 
466.60 	 224.9829000 	 2.195375 	 -0.9614213000 	 -2.3714830000 
466.80 	 224.9797000 	 2.195375 	 -0.9643872000 	 -2.3744520000 
467.00 	 224.9749000 	 2.195375 	 -0.9618823000 	 -2.3724780000 
467.20 	 224.9718000 	 2.195375 	 -0.9613546000 	 -2.3716450000 
467.40 	 224.9670000 	 2.195375 	 -0.9645494000 	 -2.3744520000 
467.60 	 224.9638000 	 2.195375 	 -0.9619268000 	 -2.3724620000 
467.80 	 224.9622000 	 2.195400 	 -0.9615294000 	 -2.3716960000 
468.00 	 224.9591000 	 2.195425 	 -0.9646320000 	 -2.3744490000 
468.20 	 224.9591000 	 2.195475 	 -0.9620667000 	 -2.3725000000 
468.40 	 224.9559000 	 2.195500 	 -0.9617646000 	 -2.3718170000 
468.60 	 224.9575000 	 2.195525 	 -0.9648005000 	 -2.3745600000 
468.80 	 224.9559000 	 2.195575 	 -0.9620857000 	 -2.3725990000 
469.00 	 224.9559000 	 2.195600 	 -0.9616820000 	 -2.3714130000 
469.20 	 224.9511000 	 2.195650 	 -0.9648259000 	 -2.3746140000 
469.40 	 224.9479000 	 2.195700 	 -0.9622478000 	 -2.3724720000 
469.60 	 224.9447000 	 2.195725 	 -0.9620349000 	 -2.3717180000 
469.80 	 224.9432000 	 2.195775 	 -0.9648450000 	 -2.3745220000 
470.00 	 224.9400000 	 2.195825 	 -0.9619331000 	 -2.3722360000 
470.20 	 224.9400000 	 2.195875 	 -0.9622765000 	 -2.3718830000 
470.40 	 224.9447000 	 2.195925 	 -0.9649913000 	 -2.3745980000 
470.60 	 224.9479000 	 2.195975 	 -0.9620571000 	 -2.3723130000 
470.80 	 224.9559000 	 2.196025 	 -0.9620762000 	 -2.3716700000 
471.00 	 224.9638000 	 2.196075 	 -0.9650517000 	 -2.3746140000 
471.20 	 224.9749000 	 2.196075 	 -0.9623019000 	 -2.3723090000 
471.40 	 224.9861000 	 2.196100 	 -0.9620698000 	 -2.3717120000 
471.60 	 224.9956000 	 2.196125 	 -0.9651756000 	 -2.3745820000 
471.80 	 225.0083000 	 2.196125 	 -0.9623368000 	 -2.3724490000 
472.00 	 225.0147000 	 2.196125 	 -0.9628963000 	 -2.3722200000 
472.20 	 225.0226000 	 2.196125 	 -0.9655349000 	 -2.3748840000 
472.40 	 225.0258000 	 2.196125 	 -0.9622669000 	 -2.3721500000 
472.60 	 225.0258000 	 2.196125 	 -0.9633891000 	 -2.3723410000 
472.80 	 225.0226000 	 2.196125 	 -0.9655730000 	 -2.3748400000 
473.00 	 225.0226000 	 2.196125 	 -0.9620698000 	 -2.3717280000 
473.20 	 225.0258000 	 2.196125 	 -0.9635766000 	 -2.3726880000 
473.40 	 225.0258000 	 2.196075 	 -0.9652742000 	 -2.3747220000 
473.60 	 225.0306000 	 2.196075 	 -0.9619014000 	 -2.3715180000 
473.80 	 225.0338000 	 2.196025 	 -0.9638119000 	 -2.3728660000 
474.00 	 225.0306000 	 2.196000 	 -0.9652710000 	 -2.3746680000 
474.20 	 225.0306000 	 2.195975 	 -0.9618791000 	 -2.3716160000 
474.40 	 225.0226000 	 2.195975 	 -0.9636847000 	 -2.3728660000 
474.60 	 225.0163000 	 2.195950 	 -0.9650739000 	 -2.3747760000 
474.80 	 225.0115000 	 2.195925 	 -0.9618823000 	 -2.3715590000 
475.00 	 225.0067000 	 2.195925 	 -0.9638723000 	 -2.3729670000 
475.20 	 225.0036000 	 2.195900 	 -0.9651852000 	 -2.3746110000 
475.40 	 224.9988000 	 2.195925 	 -0.9617742000 	 -2.3717590000 
475.60 	 224.9972000 	 2.195925 	 -0.9639168000 	 -2.3730820000 
475.80 	 224.9956000 	 2.195925 	 -0.9650834000 	 -2.3744960000 
476.00 	 224.9908000 	 2.195925 	 -0.9616820000 	 -2.3714350000 
476.20 	 224.9908000 	 2.195925 	 -0.9643142000 	 -2.3733840000 
476.40 	 224.9908000 	 2.195925 	 -0.9649722000 	 -2.3743310000 
476.60 	 224.9956000 	 2.195925 	 -0.9616947000 	 -2.3713840000 
476.80 	 224.9972000 	 2.195925 	 -0.9644635000 	 -2.3735550000 
477.00 	 224.9988000 	 2.195925 	 -0.9649118000 	 -2.3743530000 
477.20 	 225.0036000 	 2.195925 	 -0.9617138000 	 -2.3713430000 
477.40 	 225.0036000 	 2.195925 	 -0.9644381000 	 -2.3734510000 
477.60 	 225.0020000 	 2.195925 	 -0.9648864000 	 -2.3742490000 
477.80 	 224.9988000 	 2.195925 	 -0.9618728000 	 -2.3714000000 
478.00 	 224.9908000 	 2.195925 	 -0.9646447000 	 -2.3737490000 
478.20 	 224.9877000 	 2.195925 	 -0.9645049000 	 -2.3740420000 
478.40 	 224.9829000 	 2.195925 	 -0.9617646000 	 -2.3712320000 
478.60 	 224.9813000 	 2.195925 	 -0.9650548000 	 -2.3739370000 
478.80 	 224.9797000 	 2.195925 	 -0.9642919000 	 -2.3738190000 
479.00 	 224.9797000 	 2.195925 	 -0.9617106000 	 -2.3712600000 
479.20 	 224.9797000 	 2.195925 	 -0.9651629000 	 -2.3741690000 
479.40 	 224.9797000 	 2.195925 	 -0.9641520000 	 -2.3737720000 
479.60 	 224.9797000 	 2.195925 	 -0.9618187000 	 -2.3713750000 
479.80 	 224.9749000 	 2.195925 	 -0.9652138000 	 -2.3741660000 
480.00 	 224.9718000 	 2.195925 	 -0.9641902000 	 -2.3737650000 
480.20 	 224.9670000 	 2.195925 	 -0.9617837000 	 -2.3712480000 
480.40 	 224.9638000 	 2.195975 	 -0.9650866000 	 -2.3740960000 
480.60 	 224.9559000 	 2.196000 	 -0.9637483000 	 -2.3734030000 
480.80 	 224.9543000 	 2.196025 	 -0.9619713000 	 -2.3713870000 
481.00 	 224.9479000 	 2.196075 	 -0.9654617000 	 -2.3743690000 
481.20 	 224.9479000 	 2.196100 	 -0.9634018000 	 -2.3731610000 
481.40 	 224.9447000 	 2.196150 	 -0.9622510000 	 -2.3715690000 
481.60 	 224.9432000 	 2.196200 	 -0.9655126000 	 -2.3743630000 
481.80 	 224.9400000 	 2.196275 	 -0.9633859000 	 -2.3730500000 
482.00 	 224.9400000 	 2.196300 	 -0.9620889000 	 -2.3715340000 
482.20 	 224.9400000 	 2.196375 	 -0.9655698000 	 -2.3746680000 
482.40 	 224.9400000 	 2.196400 	 -0.9632111000 	 -2.3729520000 
482.60 	 224.9447000 	 2.196475 	 -0.9623909000 	 -2.3718230000 
482.80 	 224.9479000 	 2.196500 	 -0.9657065000 	 -2.3746840000 
483.00 	 224.9543000 	 2.196550 	 -0.9629154000 	 -2.3726970000 
483.20 	 224.9622000 	 2.196575 	 -0.9627533000 	 -2.3719340000 
483.40 	 224.9702000 	 2.196625 	 -0.9657733000 	 -2.3747220000 
483.60 	 224.9781000 	 2.196650 	 -0.9626516000 	 -2.3724140000 
483.80 	 224.9845000 	 2.196675 	 -0.9628264000 	 -2.3720230000 
484.00 	 224.9956000 	 2.196700 	 -0.9656143000 	 -2.3749670000 
484.20 	 225.0036000 	 2.196675 	 -0.9614468000 	 -2.3727920000 
484.40 	 225.0147000 	 2.196675 	 -0.9623432000 	 -2.3724780000 
484.60 	 225.0226000 	 2.196675 	 -0.9648418000 	 -2.3751320000 
484.80 	 225.0290000 	 2.196675 	 -0.9610717000 	 -2.3725410000 
485.00 	 225.0306000 	 2.196675 	 -0.9622892000 	 -2.3727230000 
485.20 	 225.0338000 	 2.196675 	 -0.9637387000 	 -2.3752660000 
485.40 	 225.0338000 	 2.196675 	 -0.9605630000 	 -2.3724110000 
485.60 	 225.0306000 	 2.196650 	 -0.9620571000 	 -2.3728310000 
485.80 	 225.0258000 	 2.196625 	 -0.9647242000 	 -2.3753040000 
486.00 	 225.0179000 	 2.196600 	 -0.9609382000 	 -2.3723130000 
486.20 	 225.0163000 	 2.196575 	 -0.9629377000 	 -2.3730790000 
486.40 	 225.0147000 	 2.196575 	 -0.9649531000 	 -2.3752150000 
486.60 	 225.0115000 	 2.196575 	 -0.9614404000 	 -2.3723290000 
486.80 	 225.0067000 	 2.196575 	 -0.9628550000 	 -2.3730090000 
487.00 	 225.0067000 	 2.196575 	 -0.9647655000 	 -2.3750910000 
487.20 	 225.0036000 	 2.196575 	 -0.9613864000 	 -2.3722580000 
487.40 	 225.0036000 	 2.196575 	 -0.9631062000 	 -2.3732470000 
487.60 	 224.9988000 	 2.196575 	 -0.9645970000 	 -2.3751290000 
487.80 	 224.9956000 	 2.196575 	 -0.9612370000 	 -2.3721030000 
488.00 	 224.9908000 	 2.196575 	 -0.9632937000 	 -2.3733520000 
488.20 	 224.9877000 	 2.196575 	 -0.9645621000 	 -2.3751160000 
488.40 	 224.9845000 	 2.196575 	 -0.9611734000 	 -2.3720330000 
488.60 	 224.9797000 	 2.196575 	 -0.9631729000 	 -2.3735080000 
488.80 	 224.9749000 	 2.196575 	 -0.9646702000 	 -2.3752050000 
489.00 	 224.9670000 	 2.196575 	 -0.9608173000 	 -2.3721600000 
489.20 	 224.9638000 	 2.196575 	 -0.9630394000 	 -2.3735620000 
489.40 	 224.9638000 	 2.196575 	 -0.9641584000 	 -2.3751770000 
489.60 	 224.9638000 	 2.196575 	 -0.9607570000 	 -2.3721820000 
489.80 	 224.9638000 	 2.196600 	 -0.9631093000 	 -2.3735270000 
490.00 	 224.9670000 	 2.196650 	 -0.9641902000 	 -2.3752430000 
490.20 	 224.9718000 	 2.196675 	 -0.9607665000 	 -2.3722810000 
490.40 	 224.9702000 	 2.196700 	 -0.9620921000 	 -2.3735270000 
490.60 	 224.9670000 	 2.196725 	 -0.9637197000 	 -2.3753930000 
490.80 	 224.9654000 	 2.196750 	 -0.9605249000 	 -2.3722200000 
491.00 	 224.9638000 	 2.196775 	 -0.9616343000 	 -2.3736190000 
491.20 	 224.9591000 	 2.196825 	 -0.9628391000 	 -2.3751480000 
491.40 	 224.9575000 	 2.196850 	 -0.9594281000 	 -2.3720960000 
491.60 	 224.9591000 	 2.196875 	 -0.9628137000 	 -2.3738320000 
491.80 	 224.9559000 	 2.196900 	 -0.9631252000 	 -2.3751160000 
492.00 	 224.9559000 	 2.196950 	 -0.9598668000 	 -2.3720390000 
492.20 	 224.9559000 	 2.197000 	 -0.9630521000 	 -2.3743980000 
492.40 	 224.9559000 	 2.197025 	 -0.9630807000 	 -2.3750150000 
492.60 	 224.9591000 	 2.197075 	 -0.9600417000 	 -2.3719310000 
492.80 	 224.9638000 	 2.197100 	 -0.9634113000 	 -2.3745090000 
493.00 	 224.9638000 	 2.197125 	 -0.9628010000 	 -2.3746590000 
493.20 	 224.9670000 	 2.197150 	 -0.9605503000 	 -2.3718480000 
493.40 	 224.9749000 	 2.197175 	 -0.9638818000 	 -2.3746330000 
493.60 	 224.9797000 	 2.197200 	 -0.9623464000 	 -2.3744710000 
493.80 	 224.9845000 	 2.197225 	 -0.9598987000 	 -2.3721310000 
494.00 	 224.9956000 	 2.197225 	 -0.9636561000 	 -2.3754410000 
494.20 	 225.0036000 	 2.197225 	 -0.9592565000 	 -2.3762610000 
494.40 	 225.0115000 	 2.197225 	 -0.9567388000 	 -2.3735590000 
494.60 	 225.0179000 	 2.197225 	 -0.9603755000 	 -2.3766360000 
494.80 	 225.0226000 	 2.197225 	 -0.9585603000 	 -2.3759560000 
495.00 	 225.0226000 	 2.197225 	 -0.9568151000 	 -2.3738800000 
495.20 	 225.0210000 	 2.197225 	 -0.9603946000 	 -2.3769820000 
495.40 	 225.0179000 	 2.197225 	 -0.9582520000 	 -2.3755550000 
495.60 	 225.0147000 	 2.197225 	 -0.9571521000 	 -2.3738890000 
495.80 	 225.0131000 	 2.197225 	 -0.9604613000 	 -2.3771000000 
496.00 	 225.0067000 	 2.197225 	 -0.9577847000 	 -2.3750110000 
496.20 	 225.0067000 	 2.197225 	 -0.9576416000 	 -2.3740390000 
496.40 	 225.0036000 	 2.197225 	 -0.9606997000 	 -2.3771830000 
496.60 	 225.0067000 	 2.197225 	 -0.9577401000 	 -2.3747730000 
496.80 	 225.0067000 	 2.197225 	 -0.9579023000 	 -2.3742710000 
497.00 	 225.0036000 	 2.197225 	 -0.9607093000 	 -2.3771860000 
497.20 	 225.0036000 	 2.197225 	 -0.9574636000 	 -2.3747250000 
497.40 	 224.9988000 	 2.197225 	 -0.9577084000 	 -2.3742990000 
497.60 	 224.9956000 	 2.197225 	 -0.9604709000 	 -2.3773220000 
497.80 	 224.9924000 	 2.197225 	 -0.9569645000 	 -2.3744110000 
498.00 	 224.9908000 	 2.197225 	 -0.9582202000 	 -2.3747440000 
498.20 	 224.9908000 	 2.197225 	 -0.9603723000 	 -2.3771410000 
498.40 	 224.9877000 	 2.197225 	 -0.9569263000 	 -2.3740230000 
498.60 	 224.9877000 	 2.197225 	 -0.9585857000 	 -2.3749890000 
498.80 	 224.9877000 	 2.197225 	 -0.9599622000 	 -2.3769890000 
499.00 	 224.9829000 	 2.197225 	 -0.9565226000 	 -2.3737840000 
499.20 	 224.9797000 	 2.197225 	 -0.9588496000 	 -2.3752400000 
499.40 	 224.9749000 	 2.197225 	 -0.9601943000 	 -2.3771100000 
499.60 	 224.9718000 	 2.197225 	 -0.9565989000 	 -2.3740450000 
499.80 	 224.9670000 	 2.197225 	 -0.9584332000 	 -2.3748020000 
500.00 	 224.9638000 	 2.197225 	 -0.9602610000 	 -2.3771260000 
500.20 	 224.9670000 	 2.197250 	 -0.9570726000 	 -2.3738190000 
500.40 	 224.9670000 	 2.197275 	 -0.9596793000 	 -2.3750660000 
500.60 	 224.9670000 	 2.197325 	 -0.9607983000 	 -2.3767440000 
500.80 	 224.9670000 	 2.197350 	 -0.9576924000 	 -2.3737210000 
501.00 	 224.9638000 	 2.197375 	 -0.9604295000 	 -2.3752980000 
501.20 	 224.9591000 	 2.197400 	 -0.9613832000 	 -2.3765400000 
501.40 	 224.9559000 	 2.197450 	 -0.9582329000 	 -2.3736760000 
501.60 	 224.9559000 	 2.197475 	 -0.9611829000 	 -2.3754530000 
501.80 	 224.9559000 	 2.197525 	 -0.9624450000 	 -2.3765400000 
502.00 	 224.9606000 	 2.197550 	 -0.9598446000 	 -2.3736290000 
502.20 	 224.9670000 	 2.197575 	 -0.9652042000 	 -2.3758410000 
502.40 	 224.9718000 	 2.197625 	 -0.9652519000 	 -2.3762480000 
502.60 	 224.9797000 	 2.197625 	 -0.9624545000 	 -2.3736220000 
502.80 	 224.9877000 	 2.197625 	 -0.9658082000 	 -2.3756030000 
503.00 	 224.9956000 	 2.197650 	 -0.9658082000 	 -2.3754410000 
503.20 	 225.0036000 	 2.197675 	 -0.9631062000 	 -2.3728400000 
503.40 	 225.0099000 	 2.197700 	 -0.9663486000 	 -2.3753360000 
503.60 	 225.0147000 	 2.197675 	 -0.9657669000 	 -2.3761430000 
503.80 	 225.0147000 	 2.197675 	 -0.9634431000 	 -2.3737050000 
504.00 	 225.0147000 	 2.197675 	 -0.9669113000 	 -2.3768170000 
504.20 	 225.0147000 	 2.197675 	 -0.9654681000 	 -2.3758510000 
504.40 	 225.0099000 	 2.197675 	 -0.9636275000 	 -2.3737430000 
504.60 	 225.0115000 	 2.197675 	 -0.9669082000 	 -2.3769000000 
504.80 	 225.0067000 	 2.197675 	 -0.9653251000 	 -2.3758950000 
505.00 	 225.0067000 	 2.197675 	 -0.9635194000 	 -2.3738960000 
505.20 	 225.0036000 	 2.197675 	 -0.9669463000 	 -2.3767760000 
505.40 	 224.9988000 	 2.197675 	 -0.9651470000 	 -2.3754660000 
505.60 	 224.9956000 	 2.197675 	 -0.9638818000 	 -2.3740010000 
505.80 	 224.9924000 	 2.197675 	 -0.9671910000 	 -2.3769980000 
506.00 	 224.9877000 	 2.197675 	 -0.9648831000 	 -2.3752850000 
506.20 	 224.9877000 	 2.197675 	 -0.9642856000 	 -2.3743470000 
506.40 	 224.9877000 	 2.197675 	 -0.9673055000 	 -2.3772110000 
506.60 	 224.9877000 	 2.197675 	 -0.9646193000 	 -2.3749890000 
506.80 	 224.9877000 	 2.197675 	 -0.9640694000 	 -2.3741880000 
507.00 	 224.9829000 	 2.197675 	 -0.9673214000 	 -2.3772050000 
507.20 	 224.9829000 	 2.197675 	 -0.9643205000 	 -2.3751160000 
507.40 	 224.9797000 	 2.197675 	 -0.9643205000 	 -2.3743090000 
507.60 	 224.9749000 	 2.197675 	 -0.9672070000 	 -2.3771860000 
507.80 	 224.9718000 	 2.197675 	 -0.9641711000 	 -2.3753100000 
508.00 	 224.9718000 	 2.197700 	 -0.9645844000 	 -2.3747860000 
508.20 	 224.9749000 	 2.197725 	 -0.9672673000 	 -2.3775290000 
508.40 	 224.9749000 	 2.197750 	 -0.9640344000 	 -2.3746840000 
508.60 	 224.9718000 	 2.197775 	 -0.9650199000 	 -2.3752560000 
508.80 	 224.9670000 	 2.197800 	 -0.9672101000 	 -2.3775040000 
509.00 	 224.9638000 	 2.197800 	 -0.9637260000 	 -2.3745440000 
509.20 	 224.9591000 	 2.197850 	 -0.9652932000 	 -2.3754090000 
509.40 	 224.9559000 	 2.197875 	 -0.9669240000 	 -2.3773220000 
509.60 	 224.9575000 	 2.197900 	 -0.9637101000 	 -2.3742990000 
509.80 	 224.9559000 	 2.197950 	 -0.9652932000 	 -2.3754950000 
510.00 	 224.9559000 	 2.197975 	 -0.9669463000 	 -2.3773350000 
510.20 	 224.9559000 	 2.198025 	 -0.9636243000 	 -2.3743440000 
510.40 	 224.9511000 	 2.198075 	 -0.9656112000 	 -2.3758030000 
510.60 	 224.9479000 	 2.198100 	 -0.9668191000 	 -2.3773540000 
510.80 	 224.9479000 	 2.198150 	 -0.9634145000 	 -2.3741910000 
511.00 	 224.9479000 	 2.198175 	 -0.9658400000 	 -2.3759810000 
511.20 	 224.9479000 	 2.198225 	 -0.9665553000 	 -2.3772590000 
511.40 	 224.9559000 	 2.198275 	 -0.9634209000 	 -2.3741340000 
511.60 	 224.9638000 	 2.198300 	 -0.9661865000 	 -2.3764010000 
511.80 	 224.9718000 	 2.198325 	 -0.9661834000 	 -2.3768550000 
512.00 	 224.9829000 	 2.198350 	 -0.9632047000 	 -2.3740230000 
512.20 	 224.9908000 	 2.198375 	 -0.9663550000 	 -2.3766770000 
512.40 	 225.0020000 	 2.198400 	 -0.9659736000 	 -2.3767190000 
512.60 	 225.0067000 	 2.198375 	 -0.9638627000 	 -2.3745320000 
512.80 	 225.0147000 	 2.198375 	 -0.9672769000 	 -2.3773570000 
513.00 	 225.0179000 	 2.198375 	 -0.9663709000 	 -2.3771410000 
513.20 	 225.0226000 	 2.198375 	 -0.9638341000 	 -2.3744360000 
513.40 	 225.0258000 	 2.198375 	 -0.9669049000 	 -2.3771670000 
513.60 	 225.0306000 	 2.198375 	 -0.9662597000 	 -2.3769440000 
513.80 	 225.0306000 	 2.198375 	 -0.9639645000 	 -2.3746620000 
514.00 	 225.0258000 	 2.198375 	 -0.9672101000 	 -2.3773770000 
514.20 	 225.0226000 	 2.198325 	 -0.9658496000 	 -2.3764740000 
514.40 	 225.0179000 	 2.198325 	 -0.9640153000 	 -2.3746900000 
514.60 	 225.0147000 	 2.198325 	 -0.9674485000 	 -2.3774050000 
514.80 	 225.0147000 	 2.198300 	 -0.9658496000 	 -2.3764770000 
515.00 	 225.0115000 	 2.198275 	 -0.9640757000 	 -2.3744140000 
515.20 	 225.0115000 	 2.198275 	 -0.9675312000 	 -2.3774780000 
515.40 	 225.0067000 	 2.198275 	 -0.9657001000 	 -2.3763880000 
515.60 	 225.0036000 	 2.198275 	 -0.9640916000 	 -2.3745250000 
515.80 	 225.0036000 	 2.198275 	 -0.9677251000 	 -2.3776880000 
516.00 	 224.9988000 	 2.198275 	 -0.9655857000 	 -2.3761150000 
516.20 	 224.9988000 	 2.198275 	 -0.9642537000 	 -2.3747190000 
516.40 	 224.9956000 	 2.198275 	 -0.9676075000 	 -2.3777360000 
516.60 	 224.9908000 	 2.198275 	 -0.9651788000 	 -2.3757650000 
516.80 	 224.9877000 	 2.198275 	 -0.9643205000 	 -2.3746490000 
517.00 	 224.9797000 	 2.198275 	 -0.9677060000 	 -2.3776530000 
517.20 	 224.9734000 	 2.198275 	 -0.9650834000 	 -2.3759270000 
517.40 	 224.9718000 	 2.198275 	 -0.9646797000 	 -2.3746810000 
517.60 	 224.9670000 	 2.198275 	 -0.9678745000 	 -2.3778600000 
517.80 	 224.9591000 	 2.198275 	 -0.9648641000 	 -2.3755390000 
518.00 	 224.9575000 	 2.198275 	 -0.9648736000 	 -2.3748970000 
518.20 	 224.9511000 	 2.198325 	 -0.9678777000 	 -2.3779200000 
518.40 	 224.9511000 	 2.198350 	 -0.9646829000 	 -2.3754720000 
518.60 	 224.9511000 	 2.198400 	 -0.9649054000 	 -2.3750810000 
518.80 	 224.9511000 	 2.198450 	 -0.9676743000 	 -2.3779710000 
519.00 	 224.9559000 	 2.198500 	 -0.9644191000 	 -2.3751540000 
519.20 	 224.9511000 	 2.198525 	 -0.9650803000 	 -2.3753290000 
519.40 	 224.9559000 	 2.198575 	 -0.9676107000 	 -2.3779420000 
519.60 	 224.9511000 	 2.198600 	 -0.9642188000 	 -2.3751610000 
519.80 	 224.9511000 	 2.198650 	 -0.9655094000 	 -2.3758220000 
520.00 	 224.9511000 	 2.198700 	 -0.9673977000 	 -2.3780120000 
520.20 	 224.9511000 	 2.198725 	 -0.9641616000 	 -2.3749350000 
520.40 	 224.9559000 	 2.198775 	 -0.9656398000 	 -2.3758380000 
520.60 	 224.9591000 	 2.198800 	 -0.9674931000 	 -2.3778690000 
520.80 	 224.9670000 	 2.198850 	 -0.9640948000 	 -2.3750720000 
521.00 	 224.9734000 	 2.198875 	 -0.9655571000 	 -2.3758950000 
521.20 	 224.9829000 	 2.198875 	 -0.9674168000 	 -2.3778880000 
521.40 	 224.9908000 	 2.198875 	 -0.9646606000 	 -2.3756280000 
521.60 	 224.9988000 	 2.198875 	 -0.9663137000 	 -2.3769570000 
521.80 	 225.0067000 	 2.198875 	 -0.9678364000 	 -2.3788010000 
522.00 	 225.0115000 	 2.198875 	 -0.9644095000 	 -2.3758130000 
522.20 	 225.0147000 	 2.198875 	 -0.9665362000 	 -2.3770400000 
522.40 	 225.0147000 	 2.198875 	 -0.9676583000 	 -2.3785430000 
522.60 	 225.0179000 	 2.198875 	 -0.9643586000 	 -2.3755460000 
522.80 	 225.0179000 	 2.198875 	 -0.9667142000 	 -2.3772020000 
523.00 	 225.0179000 	 2.198875 	 -0.9677410000 	 -2.3785180000 
523.20 	 225.0179000 	 2.198875 	 -0.9644890000 	 -2.3756120000 
523.40 	 225.0210000 	 2.198875 	 -0.9667428000 	 -2.3771410000 
523.60 	 225.0179000 	 2.198875 	 -0.9676266000 	 -2.3787180000 
523.80 	 225.0179000 	 2.198875 	 -0.9643809000 	 -2.3755200000 
524.00 	 225.0131000 	 2.198875 	 -0.9668827000 	 -2.3775670000 
524.20 	 225.0115000 	 2.198875 	 -0.9672546000 	 -2.3784700000 
524.40 	 225.0052000 	 2.198875 	 -0.9642379000 	 -2.3753930000 
524.60 	 225.0020000 	 2.198875 	 -0.9672896000 	 -2.3777960000 
524.80 	 224.9988000 	 2.198875 	 -0.9671656000 	 -2.3781170000 
525.00 	 224.9908000 	 2.198875 	 -0.9643269000 	 -2.3753640000 
525.20 	 224.9908000 	 2.198875 	 -0.9673278000 	 -2.3778790000 
525.40 	 224.9877000 	 2.198875 	 -0.9671466000 	 -2.3780820000 
525.60 	 224.9908000 	 2.198875 	 -0.9644731000 	 -2.3753260000 
525.80 	 224.9877000 	 2.198875 	 -0.9676297000 	 -2.3781170000 
526.00 	 224.9877000 	 2.198875 	 -0.9667237000 	 -2.3777930000 
526.20 	 224.9893000 	 2.198875 	 -0.9644445000 	 -2.3752820000 
526.40 	 224.9877000 	 2.198875 	 -0.9676393000 	 -2.3780540000 
526.60 	 224.9877000 	 2.198875 	 -0.9663200000 	 -2.3776210000 
526.80 	 224.9877000 	 2.198875 	 -0.9647465000 	 -2.3754880000 
527.00 	 224.9877000 	 2.198875 	 -0.9680684000 	 -2.3786100000 
527.20 	 224.9877000 	 2.198875 	 -0.9661261000 	 -2.3772620000 
527.40 	 224.9829000 	 2.198875 	 -0.9649436000 	 -2.3757140000 
527.60 	 224.9829000 	 2.198875 	 -0.9682465000 	 -2.3788230000 
527.80 	 224.9797000 	 2.198875 	 -0.9657319000 	 -2.3769600000 
528.00 	 224.9797000 	 2.198875 	 -0.9651725000 	 -2.3758160000 
528.20 	 224.9797000 	 2.198875 	 -0.9682242000 	 -2.3788330000 
528.40 	 224.9749000 	 2.198900 	 -0.9652138000 	 -2.3764260000 
528.60 	 224.9718000 	 2.198925 	 -0.9655444000 	 -2.3760450000 
528.80 	 224.9718000 	 2.198950 	 -0.9681638000 	 -2.3787780000 
529.00 	 224.9702000 	 2.198975 	 -0.9649499000 	 -2.3762390000 
529.20 	 224.9670000 	 2.199000 	 -0.9655507000 	 -2.3763910000 
529.40 	 224.9638000 	 2.199025 	 -0.9682941000 	 -2.3789150000 
529.60 	 224.9638000 	 2.199050 	 -0.9649627000 	 -2.3761110000 
529.80 	 224.9638000 	 2.199075 	 -0.9659036000 	 -2.3764670000 
530.00 	 224.9638000 	 2.199100 	 -0.9679921000 	 -2.3788830000 
530.20 	 224.9638000 	 2.199125 	 -0.9649118000 	 -2.3759460000 
530.40 	 224.9638000 	 2.199175 	 -0.9660594000 	 -2.3766420000 
530.60 	 224.9638000 	 2.199200 	 -0.9681256000 	 -2.3788390000 
530.80 	 224.9670000 	 2.199225 	 -0.9646797000 	 -2.3758380000 
531.00 	 224.9702000 	 2.199250 	 -0.9664313000 	 -2.3769160000 
531.20 	 224.9749000 	 2.199275 	 -0.9680017000 	 -2.3787430000 
531.40 	 224.9797000 	 2.199300 	 -0.9646257000 	 -2.3757010000 
531.60 	 224.9829000 	 2.199325 	 -0.9664027000 	 -2.3770780000 
531.80 	 224.9908000 	 2.199350 	 -0.9677919000 	 -2.3786930000 
532.00 	 224.9988000 	 2.199325 	 -0.9647782000 	 -2.3755010000 
532.20 	 225.0036000 	 2.199325 	 -0.9672070000 	 -2.3770970000 
532.40 	 225.0067000 	 2.199325 	 -0.9681670000 	 -2.3785430000 
532.60 	 225.0067000 	 2.199325 	 -0.9648196000 	 -2.3753670000 
532.80 	 225.0052000 	 2.199325 	 -0.9675217000 	 -2.3774050000 
533.00 	 225.0036000 	 2.199325 	 -0.9675980000 	 -2.3781970000 
533.20 	 224.9988000 	 2.199325 	 -0.9647147000 	 -2.3751420000 
533.40 	 224.9988000 	 2.199325 	 -0.9679095000 	 -2.3778150000 
533.60 	 224.9956000 	 2.199325 	 -0.9674771000 	 -2.3779550000 
533.80 	 224.9924000 	 2.199325 	 -0.9647179000 	 -2.3753580000 
534.00 	 224.9908000 	 2.199325 	 -0.9678237000 	 -2.3777770000 
534.20 	 224.9877000 	 2.199325 	 -0.9672546000 	 -2.3778440000 
534.40 	 224.9908000 	 2.199325 	 -0.9647147000 	 -2.3752780000 
534.60 	 224.9893000 	 2.199325 	 -0.9680907000 	 -2.3780540000 
534.80 	 224.9908000 	 2.199325 	 -0.9672610000 	 -2.3779680000 
535.00 	 224.9924000 	 2.199325 	 -0.9646289000 	 -2.3752780000 
535.20 	 224.9908000 	 2.199325 	 -0.9680748000 	 -2.3781780000 
535.40 	 224.9908000 	 2.199325 	 -0.9671529000 	 -2.3777990000 
535.60 	 224.9877000 	 2.199325 	 -0.9646543000 	 -2.3753580000 
535.80 	 224.9861000 	 2.199325 	 -0.9679508000 	 -2.3779270000 
536.00 	 224.9829000 	 2.199350 	 -0.9672038000 	 -2.3779740000 
536.20 	 224.9797000 	 2.199375 	 -0.9648005000 	 -2.3753170000 
536.40 	 224.9749000 	 2.199375 	 -0.9682528000 	 -2.3782730000 
536.60 	 224.9734000 	 2.199400 	 -0.9670639000 	 -2.3777740000 
536.80 	 224.9670000 	 2.199400 	 -0.9649372000 	 -2.3753770000 
537.00 	 224.9638000 	 2.199450 	 -0.9684467000 	 -2.3783810000 
537.20 	 224.9591000 	 2.199475 	 -0.9667810000 	 -2.3775360000 
537.40 	 224.9559000 	 2.199500 	 -0.9650707000 	 -2.3755300000 
537.60 	 224.9511000 	 2.199550 	 -0.9684086000 	 -2.3786040000 
537.80 	 224.9495000 	 2.199575 	 -0.9670321000 	 -2.3776980000 
538.00 	 224.9511000 	 2.199625 	 -0.9648959000 	 -2.3755550000 
538.20 	 224.9511000 	 2.199650 	 -0.9683768000 	 -2.3784540000 
538.40 	 224.9591000 	 2.199700 	 -0.9670512000 	 -2.3777480000 
538.60 	 224.9591000 	 2.199725 	 -0.9649563000 	 -2.3753770000 
538.80 	 224.9654000 	 2.199750 	 -0.9683482000 	 -2.3785270000 
539.00 	 224.9686000 	 2.199775 	 -0.9668191000 	 -2.3776250000 
539.20 	 224.9749000 	 2.199825 	 -0.9650326000 	 -2.3756340000 
539.40 	 224.9829000 	 2.199825 	 -0.9684849000 	 -2.3785970000 
539.60 	 224.9956000 	 2.199850 	 -0.9665775000 	 -2.3777230000 
539.80 	 225.0036000 	 2.199825 	 -0.9654935000 	 -2.3765590000 
540.00 	 225.0147000 	 2.199825 	 -0.9688727000 	 -2.3795570000 
540.20 	 225.0147000 	 2.199825 	 -0.9670131000 	 -2.3782350000 
540.40 	 225.0179000 	 2.199825 	 -0.9659386000 	 -2.3766520000 
540.60 	 225.0210000 	 2.199825 	 -0.9691747000 	 -2.3798240000 
540.80 	 225.0226000 	 2.199825 	 -0.9665394000 	 -2.3779610000 
541.00 	 225.0179000 	 2.199825 	 -0.9659290000 	 -2.3767340000 
541.20 	 225.0147000 	 2.199825 	 -0.9692733000 	 -2.3798150000 
541.40 	 225.0115000 	 2.199825 	 -0.9665775000 	 -2.3776720000 
541.60 	 225.0067000 	 2.199825 	 -0.9661643000 	 -2.3768300000 
541.80 	 225.0036000 	 2.199825 	 -0.9689839000 	 -2.3798430000 
542.00 	 225.0036000 	 2.199825 	 -0.9662597000 	 -2.3776310000 
542.20 	 224.9988000 	 2.199825 	 -0.9664090000 	 -2.3771410000 
542.40 	 224.9988000 	 2.199825 	 -0.9692224000 	 -2.3798560000 
542.60 	 224.9972000 	 2.199825 	 -0.9661357000 	 -2.3774150000 
542.80 	 224.9956000 	 2.199825 	 -0.9664790000 	 -2.3773260000 
543.00 	 224.9908000 	 2.199825 	 -0.9691111000 	 -2.3800530000 
543.20 	 224.9877000 	 2.199825 	 -0.9659576000 	 -2.3772340000 
543.40 	 224.9877000 	 2.199825 	 -0.9666824000 	 -2.3773610000 
543.60 	 224.9829000 	 2.199825 	 -0.9690507000 	 -2.3798690000 
543.80 	 224.9829000 	 2.199825 	 -0.9656875000 	 -2.3770240000 
544.00 	 224.9829000 	 2.199825 	 -0.9671338000 	 -2.3777900000 
544.20 	 224.9829000 	 2.199825 	 -0.9688504000 	 -2.3798080000 
544.40 	 224.9877000 	 2.199825 	 -0.9654331000 	 -2.3767280000 
544.60 	 224.9877000 	 2.199825 	 -0.9673913000 	 -2.3779740000 
544.80 	 224.9877000 	 2.199825 	 -0.9687138000 	 -2.3799610000 
545.00 	 224.9877000 	 2.199825 	 -0.9654045000 	 -2.3766420000 
545.20 	 224.9829000 	 2.199825 	 -0.9675694000 	 -2.3782380000 
545.40 	 224.9797000 	 2.199825 	 -0.9687487000 	 -2.3796680000 
545.60 	 224.9749000 	 2.199850 	 -0.9651788000 	 -2.3768650000 
545.80 	 224.9749000 	 2.199875 	 -0.9675694000 	 -2.3783870000 
546.00 	 224.9749000 	 2.199875 	 -0.9683768000 	 -2.3797040000 
546.20 	 224.9749000 	 2.199925 	 -0.9652392000 	 -2.3767440000 
546.40 	 224.9749000 	 2.199950 	 -0.9678395000 	 -2.3788070000 
546.60 	 224.9718000 	 2.199950 	 -0.9682465000 	 -2.3795760000 
546.80 	 224.9670000 	 2.199975 	 -0.9652042000 	 -2.3768300000 
547.00 	 224.9638000 	 2.200000 	 -0.9680907000 	 -2.3788930000 
547.20 	 224.9591000 	 2.200025 	 -0.9683959000 	 -2.3797130000 
547.40 	 224.9591000 	 2.200050 	 -0.9653918000 	 -2.3768110000 
547.60 	 224.9591000 	 2.200075 	 -0.9680207000 	 -2.3790420000 
547.80 	 224.9606000 	 2.200125 	 -0.9685643000 	 -2.3798400000 
548.00 	 224.9638000 	 2.200150 	 -0.9652360000 	 -2.3768230000 
548.20 	 224.9670000 	 2.200175 	 -0.9682115000 	 -2.3790140000 
548.40 	 224.9718000 	 2.200200 	 -0.9683196000 	 -2.3797390000 
548.60 	 224.9749000 	 2.200225 	 -0.9652519000 	 -2.3767920000 
548.80 	 224.9829000 	 2.200250 	 -0.9681352000 	 -2.3789340000 
549.00 	 224.9908000 	 2.200250 	 -0.9669812000 	 -2.3797480000 
549.20 	 224.9956000 	 2.200275 	 -0.9639390000 	 -2.3770020000 
549.40 	 225.0020000 	 2.200300 	 -0.9672133000 	 -2.3793440000 
549.60 	 225.0067000 	 2.200275 	 -0.9673405000 	 -2.3796240000 
549.80 	 225.0115000 	 2.200275 	 -0.9646479000 	 -2.3769600000 
550.00 	 225.0147000 	 2.200275 	 -0.9677982000 	 -2.3796340000 
550.20 	 225.0147000 	 2.200275 	 -0.9667842000 	 -2.3792270000 
550.40 	 225.0147000 	 2.200275 	 -0.9646606000 	 -2.3769570000 
550.60 	 225.0147000 	 2.200275 	 -0.9679763000 	 -2.3798080000 
550.80 	 225.0147000 	 2.200275 	 -0.9665998000 	 -2.3793280000 
551.00 	 225.0115000 	 2.200275 	 -0.9645621000 	 -2.3768490000 
551.20 	 225.0067000 	 2.200275 	 -0.9679985000 	 -2.3798210000 
551.40 	 225.0036000 	 2.200275 	 -0.9665998000 	 -2.3791380000 
551.60 	 224.9988000 	 2.200275 	 -0.9648132000 	 -2.3770870000 
551.80 	 224.9924000 	 2.200275 	 -0.9680557000 	 -2.3800400000 
552.00 	 224.9877000 	 2.200275 	 -0.9661770000 	 -2.3789660000 
552.20 	 224.9829000 	 2.200275 	 -0.9649499000 	 -2.3770650000 
552.40 	 224.9829000 	 2.200275 	 -0.9681193000 	 -2.3801580000 
552.60 	 224.9797000 	 2.200275 	 -0.9661834000 	 -2.3788390000 
552.80 	 224.9797000 	 2.200275 	 -0.9647624000 	 -2.3771000000 
553.00 	 224.9797000 	 2.200275 	 -0.9679731000 	 -2.3802220000 
553.20 	 224.9749000 	 2.200275 	 -0.9661834000 	 -2.3789790000 
553.40 	 224.9749000 	 2.200275 	 -0.9647973000 	 -2.3772210000 
553.60 	 224.9749000 	 2.200275 	 -0.9683482000 	 -2.3802600000 
553.80 	 224.9749000 	 2.200300 	 -0.9659863000 	 -2.3789820000 
554.00 	 224.9749000 	 2.200325 	 -0.9645621000 	 -2.3773260000 
554.20 	 224.9797000 	 2.200325 	 -0.9680144000 	 -2.3803040000 
554.40 	 224.9829000 	 2.200350 	 -0.9656429000 	 -2.3787430000 
554.60 	 224.9829000 	 2.200375 	 -0.9650866000 	 -2.3774500000 
554.80 	 224.9908000 	 2.200375 	 -0.9692383000 	 -2.3804380000 
555.00 	 224.9940000 	 2.200375 	 -0.9673691000 	 -2.3790550000 
555.20 	 224.9972000 	 2.200375 	 -0.9671783000 	 -2.3782280000 
555.40 	 224.9988000 	 2.200375 	 -0.9701157000 	 -2.3810260000 
555.60 	 225.0020000 	 2.200375 	 -0.9674804000 	 -2.3789180000 
555.80 	 225.0036000 	 2.200375 	 -0.9673150000 	 -2.3785430000 
556.00 	 225.0036000 	 2.200375 	 -0.9701443000 	 -2.3812610000 
556.20 	 225.0036000 	 2.200375 	 -0.9671752000 	 -2.3787430000 
556.40 	 224.9988000 	 2.200375 	 -0.9672070000 	 -2.3784570000 
556.60 	 224.9956000 	 2.200375 	 -0.9701188000 	 -2.3812390000 
556.80 	 224.9908000 	 2.200375 	 -0.9671084000 	 -2.3788710000 
557.00 	 224.9829000 	 2.200375 	 -0.9672197000 	 -2.3784830000 
557.20 	 224.9749000 	 2.200375 	 -0.9702428000 	 -2.3813310000 
557.40 	 224.9670000 	 2.200400 	 -0.9671879000 	 -2.3789150000 
557.60 	 224.9670000 	 2.200425 	 -0.9675534000 	 -2.3787590000 
557.80 	 224.9654000 	 2.200450 	 -0.9701030000 	 -2.3811820000 
558.00 	 224.9670000 	 2.200500 	 -0.9669845000 	 -2.3785400000 
558.20 	 224.9654000 	 2.200525 	 -0.9675630000 	 -2.3785460000 
558.40 	 224.9638000 	 2.200550 	 -0.9701633000 	 -2.3810580000 
558.60 	 224.9670000 	 2.200575 	 -0.9667397000 	 -2.3784130000 
558.80 	 224.9638000 	 2.200600 	 -0.9678428000 	 -2.3783710000 
559.00 	 224.9654000 	 2.200650 	 -0.9700235000 	 -2.3810860000 
559.20 	 224.9670000 	 2.200675 	 -0.9666888000 	 -2.3780730000 
559.40 	 224.9718000 	 2.200700 	 -0.9677823000 	 -2.3784950000 
559.60 	 224.9749000 	 2.200725 	 -0.9701665000 	 -2.3809460000 
559.80 	 224.9829000 	 2.200750 	 -0.9668096000 	 -2.3779300000 
560.00 	 224.9877000 	 2.200725 	 -0.9665585000 	 -2.3790840000 
560.20 	 224.9924000 	 2.200750 	 -0.9704018000 	 -2.3818650000 
560.40 	 224.9988000 	 2.200775 	 -0.9670639000 	 -2.3788450000 
560.60 	 225.0067000 	 2.200800 	 -0.9684467000 	 -2.3797860000 
560.80 	 225.0067000 	 2.200775 	 -0.9705098000 	 -2.3819380000 
561.00 	 225.0115000 	 2.200775 	 -0.9671783000 	 -2.3787590000 
561.20 	 225.0131000 	 2.200775 	 -0.9688377000 	 -2.3799670000 
561.40 	 225.0115000 	 2.200775 	 -0.9705257000 	 -2.3818460000 
561.60 	 225.0147000 	 2.200775 	 -0.9672483000 	 -2.3789440000 
561.80 	 225.0115000 	 2.200775 	 -0.9683609000 	 -2.3797290000 
562.00 	 225.0115000 	 2.200775 	 -0.9703700000 	 -2.3818490000 
562.20 	 225.0067000 	 2.200775 	 -0.9670671000 	 -2.3789060000 
562.40 	 225.0067000 	 2.200775 	 -0.9688790000 	 -2.3799930000 
562.60 	 225.0036000 	 2.200775 	 -0.9701633000 	 -2.3818620000 
562.80 	 224.9988000 	 2.200775 	 -0.9668700000 	 -2.3785880000 
563.00 	 224.9956000 	 2.200775 	 -0.9690984000 	 -2.3802220000 
563.20 	 224.9956000 	 2.200775 	 -0.9701125000 	 -2.3815920000 
563.40 	 224.9908000 	 2.200775 	 -0.9667778000 	 -2.3786040000 
563.60 	 224.9877000 	 2.200775 	 -0.9692796000 	 -2.3803140000 
563.80 	 224.9877000 	 2.200775 	 -0.9699154000 	 -2.3815280000 
564.00 	 224.9877000 	 2.200775 	 -0.9668605000 	 -2.3785530000 
564.20 	 224.9877000 	 2.200775 	 -0.9694862000 	 -2.3805840000 
564.40 	 224.9877000 	 2.200775 	 -0.9698009000 	 -2.3813470000 
564.60 	 224.9877000 	 2.200775 	 -0.9668509000 	 -2.3785430000 
564.80 	 224.9861000 	 2.200775 	 -0.9697692000 	 -2.3807210000 
565.00 	 224.9877000 	 2.200775 	 -0.9697692000 	 -2.3813530000 
565.20 	 224.9877000 	 2.200775 	 -0.9668509000 	 -2.3784420000 
565.40 	 224.9877000 	 2.200775 	 -0.9700902000 	 -2.3809650000 
565.60 	 224.9877000 	 2.200775 	 -0.9696484000 	 -2.3811850000 
565.80 	 224.9829000 	 2.200775 	 -0.9669018000 	 -2.3784730000 
566.00 	 224.9797000 	 2.200800 	 -0.9701888000 	 -2.3810040000 
566.20 	 224.9718000 	 2.200800 	 -0.9695148000 	 -2.3811500000 
566.40 	 224.9670000 	 2.200825 	 -0.9670194000 	 -2.3786700000 
566.60 	 224.9670000 	 2.200850 	 -0.9701951000 	 -2.3813720000 
566.80 	 224.9638000 	 2.200875 	 -0.9693050000 	 -2.3811400000 
567.00 	 224.9638000 	 2.200925 	 -0.9669558000 	 -2.3785850000 
567.20 	 224.9638000 	 2.200950 	 -0.9701729000 	 -2.3813500000 
567.40 	 224.9638000 	 2.200975 	 -0.9691684000 	 -2.3809530000 
567.60 	 224.9638000 	 2.201000 	 -0.9668159000 	 -2.3785080000 
567.80 	 224.9670000 	 2.201050 	 -0.9701633000 	 -2.3815060000 
568.00 	 224.9702000 	 2.201075 	 -0.9688218000 	 -2.3806920000 
568.20 	 224.9765000 	 2.201075 	 -0.9671021000 	 -2.3786800000 
568.40 	 224.9829000 	 2.201125 	 -0.9705417000 	 -2.3816620000 
568.60 	 224.9877000 	 2.201150 	 -0.9684054000 	 -2.3803010000 
568.80 	 224.9908000 	 2.201125 	 -0.9675185000 	 -2.3792200000 
569.00 	 224.9908000 	 2.201125 	 -0.9709199000 	 -2.3821800000 
569.20 	 224.9956000 	 2.201125 	 -0.9681575000 	 -2.3801740000 
569.40 	 224.9956000 	 2.201125 	 -0.9679921000 	 -2.3794940000 
569.60 	 224.9988000 	 2.201125 	 -0.9710948000 	 -2.3823990000 
569.80 	 224.9988000 	 2.201125 	 -0.9682083000 	 -2.3800790000 
570.00 	 224.9988000 	 2.201125 	 -0.9679890000 	 -2.3794520000 
570.20 	 224.9988000 	 2.201125 	 -0.9710757000 	 -2.3824630000 
570.40 	 224.9908000 	 2.201125 	 -0.9681225000 	 -2.3800630000 
570.60 	 224.9845000 	 2.201125 	 -0.9682973000 	 -2.3795730000 
570.80 	 224.9781000 	 2.201125 	 -0.9708945000 	 -2.3824410000 
571.00 	 224.9734000 	 2.201150 	 -0.9681129000 	 -2.3798690000 
571.20 	 224.9718000 	 2.201150 	 -0.9685326000 	 -2.3798050000 
571.40 	 224.9670000 	 2.201200 	 -0.9711520000 	 -2.3823830000 
571.60 	 224.9670000 	 2.201225 	 -0.9678714000 	 -2.3797700000 
571.80 	 224.9670000 	 2.201250 	 -0.9684340000 	 -2.3798780000 
572.00 	 224.9670000 	 2.201275 	 -0.9709517000 	 -2.3824850000 
572.20 	 224.9686000 	 2.201300 	 -0.9676329000 	 -2.3795860000 
572.40 	 224.9670000 	 2.201325 	 -0.9690571000 	 -2.3802410000 
572.60 	 224.9702000 	 2.201350 	 -0.9709740000 	 -2.3824790000 
572.80 	 224.9686000 	 2.201375 	 -0.9674327000 	 -2.3794840000 
573.00 	 224.9718000 	 2.201400 	 -0.9693305000 	 -2.3806790000 
573.20 	 224.9718000 	 2.201425 	 -0.9707387000 	 -2.3822850000 
573.40 	 224.9734000 	 2.201450 	 -0.9669240000 	 -2.3791980000 
573.60 	 224.9797000 	 2.201475 	 -0.9691079000 	 -2.3809850000 
573.80 	 224.9829000 	 2.201500 	 -0.9699504000 	 -2.3821990000 
574.00 	 224.9908000 	 2.201475 	 -0.9663677000 	 -2.3788290000 
574.20 	 224.9956000 	 2.201475 	 -0.9700648000 	 -2.3806290000 
574.40 	 225.0036000 	 2.201475 	 -0.9708245000 	 -2.3819540000 
574.60 	 225.0067000 	 2.201475 	 -0.9675471000 	 -2.3787780000 
574.80 	 225.0067000 	 2.201475 	 -0.9703032000 	 -2.3808930000 
575.00 	 225.0067000 	 2.201475 	 -0.9705194000 	 -2.3820050000 
575.20 	 225.0052000 	 2.201475 	 -0.9676552000 	 -2.3788990000 
575.40 	 225.0036000 	 2.201475 	 -0.9705162000 	 -2.3812420000 
575.60 	 224.9988000 	 2.201475 	 -0.9702937000 	 -2.3817890000 
575.80 	 225.0004000 	 2.201475 	 -0.9675503000 	 -2.3790610000 
576.00 	 224.9988000 	 2.201475 	 -0.9708913000 	 -2.3815380000 
576.20 	 224.9940000 	 2.201475 	 -0.9700744000 	 -2.3813560000 
576.40 	 224.9877000 	 2.201475 	 -0.9676520000 	 -2.3788480000 
576.60 	 224.9829000 	 2.201500 	 -0.9686343000 	 -2.3815630000 
576.80 	 224.9797000 	 2.201525 	 -0.9679794000 	 -2.3816390000 
577.00 	 224.9749000 	 2.201525 	 -0.9654872000 	 -2.3788010000 
577.20 	 224.9749000 	 2.201550 	 -0.9685643000 	 -2.3822780000 
577.40 	 224.9749000 	 2.201550 	 -0.9653695000 	 -2.3819830000 
577.60 	 224.9749000 	 2.201575 	 -0.9633668000 	 -2.3795480000 
577.80 	 224.9718000 	 2.201600 	 -0.9669590000 	 -2.3829140000 
578.00 	 224.9670000 	 2.201625 	 -0.9648418000 	 -2.3816300000 
578.20 	 224.9670000 	 2.201650 	 -0.9630839000 	 -2.3798720000 
578.40 	 224.9670000 	 2.201675 	 -0.9665489000 	 -2.3831910000 
578.60 	 224.9670000 	 2.201700 	 -0.9638246000 	 -2.3811500000 
578.80 	 224.9718000 	 2.201750 	 -0.9633000000 	 -2.3800120000 
579.00 	 224.9718000 	 2.201775 	 -0.9665775000 	 -2.3831880000 
579.20 	 224.9749000 	 2.201775 	 -0.9636211000 	 -2.3812260000 
579.40 	 224.9797000 	 2.201800 	 -0.9633541000 	 -2.3800950000 
579.60 	 224.9877000 	 2.201825 	 -0.9663963000 	 -2.3833780000 
579.80 	 224.9908000 	 2.201850 	 -0.9632142000 	 -2.3808510000 
580.00 	 224.9956000 	 2.201825 	 -0.9691588000 	 -2.3806380000 
580.20 	 225.0020000 	 2.201825 	 -0.9718037000 	 -2.3831910000 
580.40 	 225.0036000 	 2.201825 	 -0.9688886000 	 -2.3808700000 
580.60 	 225.0036000 	 2.201825 	 -0.9690094000 	 -2.3803140000 
580.80 	 225.0036000 	 2.201825 	 -0.9718037000 	 -2.3831210000 
581.00 	 225.0036000 	 2.201825 	 -0.9688314000 	 -2.3805330000 
581.20 	 225.0036000 	 2.201825 	 -0.9692574000 	 -2.3805140000 
581.40 	 225.0036000 	 2.201825 	 -0.9718100000 	 -2.3832290000 
581.60 	 225.0036000 	 2.201825 	 -0.9686534000 	 -2.3804310000 
581.80 	 225.0036000 	 2.201825 	 -0.9695148000 	 -2.3807080000 
582.00 	 225.0036000 	 2.201825 	 -0.9718704000 	 -2.3831720000 
582.20 	 224.9988000 	 2.201825 	 -0.9684563000 	 -2.3803840000 
582.40 	 224.9988000 	 2.201825 	 -0.9698963000 	 -2.3809910000 
582.60 	 224.9988000 	 2.201825 	 -0.9715684000 	 -2.3830290000 
582.80 	 224.9956000 	 2.201825 	 -0.9682465000 	 -2.3799960000 
583.00 	 224.9956000 	 2.201825 	 -0.9702237000 	 -2.3815250000 
583.20 	 224.9908000 	 2.201825 	 -0.9714349000 	 -2.3827490000 
583.40 	 224.9908000 	 2.201825 	 -0.9681034000 	 -2.3799070000 
583.60 	 224.9877000 	 2.201825 	 -0.9709485000 	 -2.3818870000 
583.80 	 224.9829000 	 2.201825 	 -0.9708182000 	 -2.3825390000 
584.00 	 224.9829000 	 2.201850 	 -0.9680398000 	 -2.3796400000 
584.20 	 224.9797000 	 2.201850 	 -0.9712505000 	 -2.3825870000 
584.40 	 224.9749000 	 2.201875 	 -0.9709962000 	 -2.3827010000 
584.60 	 224.9749000 	 2.201875 	 -0.9682846000 	 -2.3801360000 
584.80 	 224.9749000 	 2.201900 	 -0.9713141000 	 -2.3826920000 
585.00 	 224.9718000 	 2.201925 	 -0.9707006000 	 -2.3825710000 
585.20 	 224.9749000 	 2.201950 	 -0.9683959000 	 -2.3798530000 
585.40 	 224.9749000 	 2.201950 	 -0.9715684000 	 -2.3824720000 
585.60 	 224.9749000 	 2.201975 	 -0.9704399000 	 -2.3819380000 
585.80 	 224.9797000 	 2.202000 	 -0.9683895000 	 -2.3797830000 
586.00 	 224.9797000 	 2.202025 	 -0.9719054000 	 -2.3827010000 
586.20 	 224.9813000 	 2.202050 	 -0.9703827000 	 -2.3817380000 
586.40 	 224.9813000 	 2.202025 	 -0.9686057000 	 -2.3798430000 
586.60 	 224.9829000 	 2.202025 	 -0.9719308000 	 -2.3829010000 
586.80 	 224.9829000 	 2.202050 	 -0.9701888000 	 -2.3817570000 
587.00 	 224.9877000 	 2.202075 	 -0.9689045000 	 -2.3804700000 
587.20 	 224.9877000 	 2.202075 	 -0.9721248000 	 -2.3835120000 
587.40 	 224.9877000 	 2.202100 	 -0.9698423000 	 -2.3816550000 
587.60 	 224.9877000 	 2.202075 	 -0.9691715000 	 -2.3805650000 
587.80 	 224.9877000 	 2.202100 	 -0.9724967000 	 -2.3834900000 
588.00 	 224.9829000 	 2.202125 	 -0.9698709000 	 -2.3817830000 
588.20 	 224.9877000 	 2.202125 	 -0.9691588000 	 -2.3804380000 
588.40 	 224.9877000 	 2.202125 	 -0.9723790000 	 -2.3837090000 
588.60 	 224.9877000 	 2.202125 	 -0.9694831000 	 -2.3823130000 
588.80 	 224.9908000 	 2.202150 	 -0.9679572000 	 -2.3812900000 
589.00 	 224.9829000 	 2.202175 	 -0.9710884000 	 -2.3843100000 
589.20 	 224.9829000 	 2.202175 	 -0.9686057000 	 -2.3824370000 
589.40 	 224.9797000 	 2.202175 	 -0.9683164000 	 -2.3815000000 
589.60 	 224.9749000 	 2.202175 	 -0.9722519000 	 -2.3846240000 
589.80 	 224.9749000 	 2.202200 	 -0.9690730000 	 -2.3822560000 
590.00 	 224.9718000 	 2.202225 	 -0.9692669000 	 -2.3817990000 
590.20 	 224.9749000 	 2.202250 	 -0.9719467000 	 -2.3847360000 
590.40 	 224.9749000 	 2.202275 	 -0.9688727000 	 -2.3820020000 
590.60 	 224.9749000 	 2.202300 	 -0.9696261000 	 -2.3821700000 
590.80 	 224.9797000 	 2.202300 	 -0.9718800000 	 -2.3845510000 
591.00 	 224.9749000 	 2.202325 	 -0.9684531000 	 -2.3816490000 
591.20 	 224.9781000 	 2.202325 	 -0.9704399000 	 -2.3824880000 
591.40 	 224.9749000 	 2.202350 	 -0.9725030000 	 -2.3843450000 
591.60 	 224.9781000 	 2.202375 	 -0.9690698000 	 -2.3813440000 
591.80 	 224.9797000 	 2.202375 	 -0.9711583000 	 -2.3826470000 
592.00 	 224.9797000 	 2.202400 	 -0.9723949000 	 -2.3843000000 
592.20 	 224.9781000 	 2.202425 	 -0.9690635000 	 -2.3812330000 
592.40 	 224.9718000 	 2.202450 	 -0.9710948000 	 -2.3826470000 
592.60 	 224.9718000 	 2.202450 	 -0.9724172000 	 -2.3842650000 
592.80 	 224.9670000 	 2.202450 	 -0.9690698000 	 -2.3812770000 
593.00 	 224.9718000 	 2.202500 	 -0.9715207000 	 -2.3832350000 
593.20 	 224.9718000 	 2.202525 	 -0.9724712000 	 -2.3844750000 
593.40 	 224.9749000 	 2.202525 	 -0.9691270000 	 -2.3814110000 
593.60 	 224.9749000 	 2.202550 	 -0.9718164000 	 -2.3833560000 
593.80 	 224.9797000 	 2.202575 	 -0.9722074000 	 -2.3842110000 
594.00 	 224.9797000 	 2.202575 	 -0.9691398000 	 -2.3811790000 
594.20 	 224.9829000 	 2.202600 	 -0.9719276000 	 -2.3837380000 
594.40 	 224.9877000 	 2.202600 	 -0.9720866000 	 -2.3845890000 
594.60 	 224.9908000 	 2.202625 	 -0.9690158000 	 -2.3817350000 
594.80 	 224.9908000 	 2.202650 	 -0.9720707000 	 -2.3840460000 
595.00 	 224.9908000 	 2.202625 	 -0.9717973000 	 -2.3846020000 
595.20 	 224.9908000 	 2.202625 	 -0.9688377000 	 -2.3819030000 
595.40 	 224.9956000 	 2.202625 	 -0.9717401000 	 -2.3841700000 
595.60 	 224.9908000 	 2.202625 	 -0.9716924000 	 -2.3846240000 
595.80 	 224.9908000 	 2.202625 	 -0.9688854000 	 -2.3819160000 
596.00 	 224.9908000 	 2.202625 	 -0.9716797000 	 -2.3842490000 
596.20 	 224.9956000 	 2.202625 	 -0.9713046000 	 -2.3843960000 
596.40 	 224.9956000 	 2.202625 	 -0.9688060000 	 -2.3817380000 
596.60 	 224.9908000 	 2.202625 	 -0.9719944000 	 -2.3844620000 
596.80 	 224.9940000 	 2.202625 	 -0.9711234000 	 -2.3842270000 
597.00 	 224.9956000 	 2.202625 	 -0.9689395000 	 -2.3818210000 
597.20 	 224.9908000 	 2.202625 	 -0.9720548000 	 -2.3846940000 
597.40 	 224.9877000 	 2.202625 	 -0.9711520000 	 -2.3842910000 
597.60 	 224.9829000 	 2.202625 	 -0.9688663000 	 -2.3817920000 
597.80 	 224.9797000 	 2.202625 	 -0.9721597000 	 -2.3845740000 
598.00 	 224.9749000 	 2.202650 	 -0.9715049000 	 -2.3841030000 
598.20 	 224.9718000 	 2.202650 	 -0.9690285000 	 -2.3816170000 
598.40 	 224.9718000 	 2.202675 	 -0.9722074000 	 -2.3844310000 
598.60 	 224.9718000 	 2.202700 	 -0.9712664000 	 -2.3840360000 
598.80 	 224.9670000 	 2.202725 	 -0.9690825000 	 -2.3818300000 
599.00 	 224.9670000 	 2.202750 	 -0.9727065000 	 -2.3847010000 
599.20 	 224.9670000 	 2.202775 	 -0.9711075000 	 -2.3837950000 
599.40 	 224.9670000 	 2.202800 	 -0.9692128000 	 -2.3817410000 
599.60 	 224.9638000 	 2.202850 	 -0.9725666000 	 -2.3846310000 
599.80 	 224.9670000 	 2.202875 	 -0.9709581000 	 -2.3837500000 
600.00 	 224.9670000 	 2.202900 	 -0.9690984000 	 -2.3817030000 
600.20 	 224.9686000 	 2.202925 	 -0.9726270000 	 -2.3847100000 
600.40 	 224.9749000 	 2.202950 	 -0.9711266000 	 -2.3838170000 
600.60 	 224.9797000 	 2.202975 	 -0.9691684000 	 -2.3817130000 
600.80 	 224.9877000 	 2.203000 	 -0.9724395000 	 -2.3846630000 
601.00 	 224.9956000 	 2.202975 	 -0.9708913000 	 -2.3837820000 
601.20 	 225.0036000 	 2.202975 	 -0.9689522000 	 -2.3814900000 
601.40 	 225.0067000 	 2.202975 	 -0.9722487000 	 -2.3843920000 
601.60 	 225.0115000 	 2.202975 	 -0.9707546000 	 -2.3835880000 
601.80 	 225.0147000 	 2.202975 	 -0.9689522000 	 -2.3815850000 
602.00 	 225.0179000 	 2.202975 	 -0.9721915000 	 -2.3843800000 
602.20 	 225.0226000 	 2.202975 	 -0.9705194000 	 -2.3835020000 
602.40 	 225.0179000 	 2.202975 	 -0.9692891000 	 -2.3816810000 
602.60 	 225.0147000 	 2.202975 	 -0.9723600000 	 -2.3846210000 
602.80 	 225.0131000 	 2.202975 	 -0.9702269000 	 -2.3831340000 
603.00 	 225.0067000 	 2.202975 	 -0.9693400000 	 -2.3817410000 
603.20 	 225.0036000 	 2.202975 	 -0.9726016000 	 -2.3848500000 
603.40 	 224.9988000 	 2.202975 	 -0.9700744000 	 -2.3829210000 
603.60 	 224.9956000 	 2.202975 	 -0.9693496000 	 -2.3817060000 
603.80 	 224.9908000 	 2.202975 	 -0.9724935000 	 -2.3848500000 
604.00 	 224.9908000 	 2.202975 	 -0.9699917000 	 -2.3829080000 
604.20 	 224.9908000 	 2.202975 	 -0.9695275000 	 -2.3819700000 
604.40 	 224.9877000 	 2.202975 	 -0.9725825000 	 -2.3849580000 
604.60 	 224.9877000 	 2.202975 	 -0.9696324000 	 -2.3825040000 
604.80 	 224.9877000 	 2.202975 	 -0.9693940000 	 -2.3818680000 
605.00 	 224.9877000 	 2.202975 	 -0.9727256000 	 -2.3849230000 
605.20 	 224.9877000 	 2.202975 	 -0.9696324000 	 -2.3825450000 
605.40 	 224.9877000 	 2.202975 	 -0.9694958000 	 -2.3820750000 
605.60 	 224.9893000 	 2.202975 	 -0.9726588000 	 -2.3847740000 
605.80 	 224.9877000 	 2.202975 	 -0.9694386000 	 -2.3823040000 
606.00 	 224.9797000 	 2.202975 	 -0.9698963000 	 -2.3823070000 
606.20 	 224.9797000 	 2.202975 	 -0.9724967000 	 -2.3849930000 
606.40 	 224.9749000 	 2.203000 	 -0.9694512000 	 -2.3823800000 
606.60 	 224.9749000 	 2.203025 	 -0.9698200000 	 -2.3822120000 
606.80 	 224.9718000 	 2.203025 	 -0.9725888000 	 -2.3849520000 
607.00 	 224.9734000 	 2.203075 	 -0.9693813000 	 -2.3824180000 
607.20 	 224.9749000 	 2.203075 	 -0.9699885000 	 -2.3821130000 
607.40 	 224.9749000 	 2.203100 	 -0.9725348000 	 -2.3848950000 
607.60 	 224.9718000 	 2.203125 	 -0.9691175000 	 -2.3822470000 
607.80 	 224.9718000 	 2.203150 	 -0.9700044000 	 -2.3825100000 
608.00 	 224.9670000 	 2.203150 	 -0.9723473000 	 -2.3850730000 
608.20 	 224.9670000 	 2.203200 	 -0.9688886000 	 -2.3821860000 
608.40 	 224.9670000 	 2.203225 	 -0.9700680000 	 -2.3827770000 
608.60 	 224.9718000 	 2.203250 	 -0.9721788000 	 -2.3851230000 
608.80 	 224.9749000 	 2.203275 	 -0.9688060000 	 -2.3818620000 
609.00 	 224.9749000 	 2.203300 	 -0.9704145000 	 -2.3830250000 
609.20 	 224.9781000 	 2.203300 	 -0.9720357000 	 -2.3848660000 
609.40 	 224.9749000 	 2.203325 	 -0.9687233000 	 -2.3818870000 
609.60 	 224.9797000 	 2.203325 	 -0.9707229000 	 -2.3832540000 
609.80 	 224.9813000 	 2.203350 	 -0.9725602000 	 -2.3848560000 
610.00 	 224.9877000 	 2.203375 	 -0.9692637000 	 -2.3819380000 
610.20 	 224.9956000 	 2.203400 	 -0.9717910000 	 -2.3836930000 
610.40 	 225.0004000 	 2.203375 	 -0.9727192000 	 -2.3852410000 
610.60 	 225.0067000 	 2.203375 	 -0.9694449000 	 -2.3823010000 
610.80 	 225.0115000 	 2.203375 	 -0.9721692000 	 -2.3842370000 
611.00 	 225.0115000 	 2.203375 	 -0.9727128000 	 -2.3852730000 
611.20 	 225.0115000 	 2.203375 	 -0.9695022000 	 -2.3822310000 
611.40 	 225.0115000 	 2.203375 	 -0.9722869000 	 -2.3841890000 
611.60 	 225.0115000 	 2.203375 	 -0.9726334000 	 -2.3851550000 
611.80 	 225.0115000 	 2.203375 	 -0.9695148000 	 -2.3822980000 
612.00 	 225.0115000 	 2.203375 	 -0.9722264000 	 -2.3844590000 
612.20 	 225.0115000 	 2.203375 	 -0.9724045000 	 -2.3850850000 
612.40 	 225.0115000 	 2.203375 	 -0.9694290000 	 -2.3823360000 
612.60 	 225.0036000 	 2.203375 	 -0.9722424000 	 -2.3847260000 
612.80 	 225.0067000 	 2.203375 	 -0.9720739000 	 -2.3848920000 
613.00 	 225.0036000 	 2.203375 	 -0.9694958000 	 -2.3823100000 
613.20 	 225.0052000 	 2.203375 	 -0.9726970000 	 -2.3848980000 
613.40 	 225.0036000 	 2.203375 	 -0.9721406000 	 -2.3847870000 
613.60 	 224.9988000 	 2.203375 	 -0.9694386000 	 -2.3820880000 
613.80 	 224.9956000 	 2.203375 	 -0.9726651000 	 -2.3849300000 
614.00 	 224.9908000 	 2.203375 	 -0.9722137000 	 -2.3849330000 
614.20 	 224.9877000 	 2.203375 	 -0.9695403000 	 -2.3822120000 
614.40 	 224.9829000 	 2.203375 	 -0.9726174000 	 -2.3848690000 
614.60 	 224.9829000 	 2.203375 	 -0.9719944000 	 -2.3847900000 
614.80 	 224.9797000 	 2.203375 	 -0.9693782000 	 -2.3822910000 
615.00 	 224.9749000 	 2.203375 	 -0.9726842000 	 -2.3850190000 
615.20 	 224.9797000 	 2.203375 	 -0.9720325000 	 -2.3848920000 
615.40 	 224.9749000 	 2.203375 	 -0.9695721000 	 -2.3823070000 
615.60 	 224.9797000 	 2.203375 	 -0.9728082000 	 -2.3851170000 
615.80 	 224.9797000 	 2.203375 	 -0.9716956000 	 -2.3846370000 
616.00 	 224.9829000 	 2.203400 	 -0.9695275000 	 -2.3823390000 
616.20 	 224.9829000 	 2.203400 	 -0.9730752000 	 -2.3852280000 
616.40 	 224.9797000 	 2.203425 	 -0.9717878000 	 -2.3845420000 
616.60 	 224.9781000 	 2.203425 	 -0.9698995000 	 -2.3823580000 
616.80 	 224.9734000 	 2.203425 	 -0.9732755000 	 -2.3867130000 
617.00 	 224.9718000 	 2.203450 	 -0.9716638000 	 -2.3854380000 
617.20 	 224.9670000 	 2.203475 	 -0.9698899000 	 -2.3836200000 
617.40 	 224.9654000 	 2.203500 	 -0.9730053000 	 -2.3864240000 
617.60 	 224.9591000 	 2.203550 	 -0.9714095000 	 -2.3854640000 
617.80 	 224.9559000 	 2.203575 	 -0.9697596000 	 -2.3835560000 
618.00 	 224.9559000 	 2.203600 	 -0.9730816000 	 -2.3864970000 
618.20 	 224.9559000 	 2.203650 	 -0.9716892000 	 -2.3857310000 
618.40 	 224.9591000 	 2.203675 	 -0.9697310000 	 -2.3835440000 
618.60 	 224.9591000 	 2.203725 	 -0.9731324000 	 -2.3865860000 
618.80 	 224.9638000 	 2.203750 	 -0.9715526000 	 -2.3856230000 
619.00 	 224.9670000 	 2.203775 	 -0.9696515000 	 -2.3834960000 
619.20 	 224.9718000 	 2.203800 	 -0.9730212000 	 -2.3864560000 
619.40 	 224.9797000 	 2.203825 	 -0.9714858000 	 -2.3855050000 
619.60 	 224.9908000 	 2.203825 	 -0.9697692000 	 -2.3837150000 
619.80 	 225.0020000 	 2.203825 	 -0.9735139000 	 -2.3871870000 
620.00 	 225.0099000 	 2.203825 	 -0.9714794000 	 -2.3856290000 
620.20 	 225.0163000 	 2.203825 	 -0.9703605000 	 -2.3843450000 
620.40 	 225.0226000 	 2.203825 	 -0.9736283000 	 -2.3872570000 
620.60 	 225.0258000 	 2.203825 	 -0.9709930000 	 -2.3852510000 
620.80 	 225.0274000 	 2.203825 	 -0.9704431000 	 -2.3844050000 
621.00 	 225.0338000 	 2.203825 	 -0.9735870000 	 -2.3873200000 
621.20 	 225.0338000 	 2.203825 	 -0.9707324000 	 -2.3852030000 
621.40 	 225.0338000 	 2.203825 	 -0.9707355000 	 -2.3846940000 
621.60 	 225.0306000 	 2.203775 	 -0.9735997000 	 -2.3873810000 
621.80 	 225.0274000 	 2.203775 	 -0.9708818000 	 -2.3850890000 
622.00 	 225.0226000 	 2.203725 	 -0.9707482000 	 -2.3844620000 
622.20 	 225.0179000 	 2.203725 	 -0.9736824000 	 -2.3873900000 
622.40 	 225.0179000 	 2.203700 	 -0.9708595000 	 -2.3849900000 
622.60 	 225.0179000 	 2.203675 	 -0.9710121000 	 -2.3847070000 
622.80 	 225.0163000 	 2.203675 	 -0.9736093000 	 -2.3872790000 
623.00 	 225.0147000 	 2.203675 	 -0.9706433000 	 -2.3848850000 
623.20 	 225.0115000 	 2.203675 	 -0.9710757000 	 -2.3847070000 
623.40 	 225.0115000 	 2.203650 	 -0.9735807000 	 -2.3874440000 
623.60 	 225.0083000 	 2.203625 	 -0.9704812000 	 -2.3848690000 
623.80 	 225.0067000 	 2.203625 	 -0.9710153000 	 -2.3848980000 
624.00 	 225.0067000 	 2.203600 	 -0.9736411000 	 -2.3874350000 
624.20 	 225.0036000 	 2.203625 	 -0.9701888000 	 -2.3846370000 
624.40 	 225.0036000 	 2.203625 	 -0.9712442000 	 -2.3850310000 
624.60 	 224.9988000 	 2.203625 	 -0.9733995000 	 -2.3874950000 
624.80 	 224.9924000 	 2.203625 	 -0.9702079000 	 -2.3845040000 
625.00 	 224.9908000 	 2.203625 	 -0.9714603000 	 -2.3852570000 
625.20 	 224.9877000 	 2.203625 	 -0.9734726000 	 -2.3874700000 
625.40 	 224.9877000 	 2.203625 	 -0.9701220000 	 -2.3845550000 
625.60 	 224.9845000 	 2.203625 	 -0.9716415000 	 -2.3854000000 
625.80 	 224.9829000 	 2.203625 	 -0.9733168000 	 -2.3872880000 
626.00 	 224.9877000 	 2.203625 	 -0.9700108000 	 -2.3845320000 
626.20 	 224.9861000 	 2.203625 	 -0.9719912000 	 -2.3856540000 
626.40 	 224.9877000 	 2.203625 	 -0.9731738000 	 -2.3871390000 
626.60 	 224.9829000 	 2.203625 	 -0.9700267000 	 -2.3843540000 
626.80 	 224.9829000 	 2.203625 	 -0.9719626000 	 -2.3857750000 
627.00 	 224.9797000 	 2.203625 	 -0.9732310000 	 -2.3872090000 
627.20 	 224.9749000 	 2.203625 	 -0.9699981000 	 -2.3841890000 
627.40 	 224.9718000 	 2.203650 	 -0.9722678000 	 -2.3859340000 
627.60 	 224.9670000 	 2.203675 	 -0.9729735000 	 -2.3869290000 
627.80 	 224.9670000 	 2.203700 	 -0.9699027000 	 -2.3840270000 
628.00 	 224.9638000 	 2.203725 	 -0.9726334000 	 -2.3862490000 
628.20 	 224.9654000 	 2.203775 	 -0.9728463000 	 -2.3869770000 
628.40 	 224.9670000 	 2.203800 	 -0.9697628000 	 -2.3840170000 
628.60 	 224.9638000 	 2.203825 	 -0.9726588000 	 -2.3862650000 
628.80 	 224.9638000 	 2.203850 	 -0.9729545000 	 -2.3869260000 
629.00 	 224.9638000 	 2.203875 	 -0.9698836000 	 -2.3839470000 
629.20 	 224.9591000 	 2.203925 	 -0.9724331000 	 -2.3861220000 
629.40 	 224.9591000 	 2.203950 	 -0.9726747000 	 -2.3867960000 
629.60 	 224.9591000 	 2.203975 	 -0.9696897000 	 -2.3842020000 
629.80 	 224.9591000 	 2.204000 	 -0.9724617000 	 -2.3862240000 
630.00 	 224.9606000 	 2.204025 	 -0.9728782000 	 -2.3869350000 
630.20 	 224.9638000 	 2.204075 	 -0.9697247000 	 -2.3840780000 
630.40 	 224.9670000 	 2.204100 	 -0.9725825000 	 -2.3864460000 
630.60 	 224.9749000 	 2.204125 	 -0.9726493000 	 -2.3869710000 
630.80 	 224.9797000 	 2.204150 	 -0.9697501000 	 -2.3840430000 
631.00 	 224.9877000 	 2.204150 	 -0.9727287000 	 -2.3865000000 
631.20 	 224.9956000 	 2.204175 	 -0.9726048000 	 -2.3867290000 
631.40 	 225.0020000 	 2.204200 	 -0.9697850000 	 -2.3839980000 
631.60 	 225.0036000 	 2.204175 	 -0.9733455000 	 -2.3878730000 
631.80 	 225.0067000 	 2.204175 	 -0.9722900000 	 -2.3874890000 
632.00 	 225.0067000 	 2.204175 	 -0.9703286000 	 -2.3854290000 
632.20 	 225.0067000 	 2.204175 	 -0.9736156000 	 -2.3883120000 
632.40 	 225.0067000 	 2.204175 	 -0.9718863000 	 -2.3872250000 
632.60 	 225.0115000 	 2.204175 	 -0.9705289000 	 -2.3854540000 
632.80 	 225.0131000 	 2.204175 	 -0.9737619000 	 -2.3883500000 
633.00 	 225.0147000 	 2.204175 	 -0.9716034000 	 -2.3868660000 
633.20 	 225.0147000 	 2.204175 	 -0.9705448000 	 -2.3855660000 
633.40 	 225.0147000 	 2.204175 	 -0.9739812000 	 -2.3884870000 
633.60 	 225.0147000 	 2.204175 	 -0.9713459000 	 -2.3865990000 
633.80 	 225.0179000 	 2.204175 	 -0.9708850000 	 -2.3857660000 
634.00 	 225.0226000 	 2.204175 	 -0.9737587000 	 -2.3887090000 
634.20 	 225.0226000 	 2.204175 	 -0.9711965000 	 -2.3864940000 
634.40 	 225.0258000 	 2.204175 	 -0.9710153000 	 -2.3857880000 
634.60 	 225.0226000 	 2.204125 	 -0.9739367000 	 -2.3885060000 
634.80 	 225.0226000 	 2.204125 	 -0.9711902000 	 -2.3862270000 
635.00 	 225.0226000 	 2.204100 	 -0.9708850000 	 -2.3858170000 
635.20 	 225.0258000 	 2.204075 	 -0.9737619000 	 -2.3885980000 
635.40 	 225.0306000 	 2.204050 	 -0.9710121000 	 -2.3860710000 
635.60 	 225.0338000 	 2.204025 	 -0.9710153000 	 -2.3859410000 
635.80 	 225.0385000 	 2.204000 	 -0.9739717000 	 -2.3884740000 
636.00 	 225.0385000 	 2.203975 	 -0.9709708000 	 -2.3863090000 
636.20 	 225.0338000 	 2.203950 	 -0.9713173000 	 -2.3862170000 
636.40 	 225.0210000 	 2.203925 	 -0.9737682000 	 -2.3886110000 
636.60 	 225.0115000 	 2.203900 	 -0.9706243000 	 -2.3859440000 
636.80 	 224.9956000 	 2.203875 	 -0.9716479000 	 -2.3863380000 
637.00 	 224.9845000 	 2.203875 	 -0.9738318000 	 -2.3886360000 
637.20 	 224.9734000 	 2.203875 	 -0.9706656000 	 -2.3859180000 
637.40 	 224.9654000 	 2.203850 	 -0.9715843000 	 -2.3863600000 
637.60 	 224.9591000 	 2.203875 	 -0.9736697000 	 -2.3886360000 
637.80 	 224.9559000 	 2.203875 	 -0.9705639000 	 -2.3858420000 
638.00 	 224.9511000 	 2.203900 	 -0.9716511000 	 -2.3864780000 
638.20 	 224.9447000 	 2.203950 	 -0.9736093000 	 -2.3885600000 
638.40 	 224.9447000 	 2.204000 	 -0.9703382000 	 -2.3857470000 
638.60 	 224.9463000 	 2.204050 	 -0.9722201000 	 -2.3867990000 
638.80 	 224.9479000 	 2.204100 	 -0.9733868000 	 -2.3885250000 
639.00 	 224.9511000 	 2.204150 	 -0.9703509000 	 -2.3854860000 
639.20 	 224.9511000 	 2.204175 	 -0.9725221000 	 -2.3872120000 
639.40 	 224.9527000 	 2.204225 	 -0.9730657000 	 -2.3881980000 
639.60 	 224.9511000 	 2.204250 	 -0.9700457000 	 -2.3852950000 
639.80 	 224.9511000 	 2.204300 	 -0.9726715000 	 -2.3873200000 
640.00 	 224.9511000 	 2.204350 	 -0.9730307000 	 -2.3880800000 
640.20 	 224.9511000 	 2.204375 	 -0.9700680000 	 -2.3852860000 
640.40 	 224.9511000 	 2.204425 	 -0.9728146000 	 -2.3875590000 
640.60 	 224.9559000 	 2.204475 	 -0.9729163000 	 -2.3879690000 
640.80 	 224.9559000 	 2.204500 	 -0.9700108000 	 -2.3852670000 
641.00 	 224.9591000 	 2.204550 	 -0.9727414000 	 -2.3875300000 
641.20 	 224.9591000 	 2.204575 	 -0.9730148000 	 -2.3880610000 
641.40 	 224.9638000 	 2.204600 	 -0.9701474000 	 -2.3852320000 
641.60 	 224.9718000 	 2.204625 	 -0.9729131000 	 -2.3874000000 
641.80 	 224.9797000 	 2.204650 	 -0.9729798000 	 -2.3879850000 
642.00 	 224.9861000 	 2.204675 	 -0.9701220000 	 -2.3850950000 
642.20 	 224.9908000 	 2.204700 	 -0.9728877000 	 -2.3874660000 
642.40 	 224.9988000 	 2.204675 	 -0.9730911000 	 -2.3876950000 
642.60 	 225.0036000 	 2.204675 	 -0.9703223000 	 -2.3848280000 
642.80 	 225.0083000 	 2.204675 	 -0.9730275000 	 -2.3872690000 
643.00 	 225.0131000 	 2.204675 	 -0.9732310000 	 -2.3877970000 
643.20 	 225.0179000 	 2.204675 	 -0.9703096000 	 -2.3848030000 
643.40 	 225.0226000 	 2.204675 	 -0.9732501000 	 -2.3874160000 
643.60 	 225.0258000 	 2.204675 	 -0.9729131000 	 -2.3875170000 
643.80 	 225.0306000 	 2.204675 	 -0.9703000000 	 -2.3849110000 
644.00 	 225.0258000 	 2.204675 	 -0.9733804000 	 -2.3875970000 
644.20 	 225.0306000 	 2.204675 	 -0.9727986000 	 -2.3873710000 
644.40 	 225.0258000 	 2.204675 	 -0.9702714000 	 -2.3850660000 
644.60 	 225.0258000 	 2.204625 	 -0.9736792000 	 -2.3877370000 
644.80 	 225.0226000 	 2.204625 	 -0.9724808000 	 -2.3871450000 
645.00 	 225.0242000 	 2.204575 	 -0.9704463000 	 -2.3850920000 
645.20 	 225.0258000 	 2.204575 	 -0.9736125000 	 -2.3877970000 
645.40 	 225.0258000 	 2.204550 	 -0.9722678000 	 -2.3870150000 
645.60 	 225.0226000 	 2.204525 	 -0.9705384000 	 -2.3850790000 
645.80 	 225.0179000 	 2.204525 	 -0.9736411000 	 -2.3880450000 
646.00 	 225.0115000 	 2.204500 	 -0.9721088000 	 -2.3869350000 
646.20 	 225.0067000 	 2.204475 	 -0.9705607000 	 -2.3850280000 
646.40 	 225.0036000 	 2.204475 	 -0.9739049000 	 -2.3879530000 
646.60 	 224.9988000 	 2.204475 	 -0.9719499000 	 -2.3865160000 
646.80 	 224.9988000 	 2.204450 	 -0.9705035000 	 -2.3850760000 
647.00 	 225.0004000 	 2.204475 	 -0.9739017000 	 -2.3881400000 
647.20 	 225.0036000 	 2.204475 	 -0.9719658000 	 -2.3866460000 
647.40 	 225.0052000 	 2.204475 	 -0.9705607000 	 -2.3851040000 
647.60 	 225.0067000 	 2.204475 	 -0.9738763000 	 -2.3882100000 
647.80 	 225.0052000 	 2.204475 	 -0.9718005000 	 -2.3866840000 
648.00 	 224.9988000 	 2.204475 	 -0.9708341000 	 -2.3854160000 
648.20 	 224.9956000 	 2.204475 	 -0.9738922000 	 -2.3882580000 
648.40 	 224.9893000 	 2.204475 	 -0.9716447000 	 -2.3865570000 
648.60 	 224.9829000 	 2.204475 	 -0.9709422000 	 -2.3854570000 
648.80 	 224.9797000 	 2.204475 	 -0.9741052000 	 -2.3883720000 
649.00 	 224.9749000 	 2.204475 	 -0.9712029000 	 -2.3861690000 
649.20 	 224.9718000 	 2.204475 	 -0.9710439000 	 -2.3855620000 
649.40 	 224.9718000 	 2.204475 	 -0.9740098000 	 -2.3883980000 
649.60 	 224.9718000 	 2.204475 	 -0.9711520000 	 -2.3859370000 
649.80 	 224.9718000 	 2.204475 	 -0.9714667000 	 -2.3857050000 
650.00 	 224.9686000 	 2.204500 	 -0.9740416000 	 -2.3883250000 
650.20 	 224.9670000 	 2.204525 	 -0.9709231000 	 -2.3858860000 
650.40 	 224.9670000 	 2.204550 	 -0.9712951000 	 -2.3858610000 
650.60 	 224.9638000 	 2.204600 	 -0.9739049000 	 -2.3881820000 
650.80 	 224.9638000 	 2.204625 	 -0.9708595000 	 -2.3857120000 
651.00 	 224.9606000 	 2.204650 	 -0.9713268000 	 -2.3856000000 
651.20 	 224.9638000 	 2.204675 	 -0.9738700000 	 -2.3884650000 
651.40 	 224.9638000 	 2.204725 	 -0.9707928000 	 -2.3857690000 
651.60 	 224.9638000 	 2.204750 	 -0.9711234000 	 -2.3858520000 
651.80 	 224.9591000 	 2.204775 	 -0.9738445000 	 -2.3883950000 
652.00 	 224.9591000 	 2.204800 	 -0.9706783000 	 -2.3858670000 
652.20 	 224.9591000 	 2.204850 	 -0.9714699000 	 -2.3858010000 
652.40 	 224.9559000 	 2.204875 	 -0.9737237000 	 -2.3883690000 
652.60 	 224.9559000 	 2.204925 	 -0.9704526000 	 -2.3855690000 
652.80 	 224.9591000 	 2.204950 	 -0.9716956000 	 -2.3861150000 
653.00 	 224.9638000 	 2.204975 	 -0.9738286000 	 -2.3882680000 
653.20 	 224.9670000 	 2.205000 	 -0.9704272000 	 -2.3853680000 
653.40 	 224.9718000 	 2.205025 	 -0.9717624000 	 -2.3863670000 
653.60 	 224.9749000 	 2.205050 	 -0.9737079000 	 -2.3882580000 
653.80 	 224.9829000 	 2.205075 	 -0.9701888000 	 -2.3854800000 
654.00 	 224.9877000 	 2.205100 	 -0.9724076000 	 -2.3864720000 
654.20 	 224.9893000 	 2.205075 	 -0.9738604000 	 -2.3883370000 
654.40 	 224.9956000 	 2.205075 	 -0.9705639000 	 -2.3854190000 
654.60 	 224.9956000 	 2.205075 	 -0.9728146000 	 -2.3868560000 
654.80 	 225.0036000 	 2.205075 	 -0.9736633000 	 -2.3882450000 
655.00 	 225.0067000 	 2.205075 	 -0.9704844000 	 -2.3853680000 
655.20 	 225.0067000 	 2.205075 	 -0.9726174000 	 -2.3868880000 
655.40 	 225.0067000 	 2.205075 	 -0.9736347000 	 -2.3882360000 
655.60 	 225.0036000 	 2.205075 	 -0.9703891000 	 -2.3853020000 
655.80 	 224.9988000 	 2.205075 	 -0.9729258000 	 -2.3871830000 
656.00 	 224.9908000 	 2.205075 	 -0.9733422000 	 -2.3880550000 
656.20 	 224.9908000 	 2.205075 	 -0.9702746000 	 -2.3850920000 
656.40 	 224.9908000 	 2.205075 	 -0.9732183000 	 -2.3875270000 
656.60 	 224.9908000 	 2.205075 	 -0.9731483000 	 -2.3879650000 
656.80 	 224.9908000 	 2.205075 	 -0.9702937000 	 -2.3851520000 
657.00 	 224.9924000 	 2.205075 	 -0.9733772000 	 -2.3875460000 
657.20 	 224.9956000 	 2.205075 	 -0.9730148000 	 -2.3876670000 
657.40 	 224.9956000 	 2.205075 	 -0.9702142000 	 -2.3851520000 
657.60 	 224.9956000 	 2.205075 	 -0.9734853000 	 -2.3878190000 
657.80 	 224.9956000 	 2.205075 	 -0.9726302000 	 -2.3874790000 
658.00 	 224.9956000 	 2.205075 	 -0.9704812000 	 -2.3852540000 
658.20 	 224.9908000 	 2.205075 	 -0.9737714000 	 -2.3879970000 
658.40 	 224.9877000 	 2.205075 	 -0.9723886000 	 -2.3872090000 
658.60 	 224.9829000 	 2.205100 	 -0.9707133000 	 -2.3853560000 
658.80 	 224.9829000 	 2.205125 	 -0.9739653000 	 -2.3883180000 
659.00 	 224.9797000 	 2.205125 	 -0.9721947000 	 -2.3871040000 
659.20 	 224.9829000 	 2.205125 	 -0.9708214000 	 -2.3856190000 
659.40 	 224.9797000 	 2.205125 	 -0.9743468000 	 -2.3897300000 
659.60 	 224.9765000 	 2.205150 	 -0.9718640000 	 -2.3878730000 
659.80 	 224.9781000 	 2.205175 	 -0.9712791000 	 -2.3869100000 
660.00 	 224.9718000 	 2.205175 	 -0.9741179000 	 -2.3896500000 
660.20 	 224.9686000 	 2.205200 	 -0.9721915000 	 -2.3879850000 
660.40 	 224.9670000 	 2.205225 	 -0.9717591000 	 -2.3873870000 
660.60 	 224.9718000 	 2.205250 	 -0.9746806000 	 -2.3900540000 
660.80 	 224.9749000 	 2.205275 	 -0.9719149000 	 -2.3878700000 
661.00 	 224.9718000 	 2.205300 	 -0.9719276000 	 -2.3875400000 
661.20 	 224.9749000 	 2.205325 	 -0.9746329000 	 -2.3901300000 
661.40 	 224.9749000 	 2.205350 	 -0.9717464000 	 -2.3878640000 
661.60 	 224.9749000 	 2.205350 	 -0.9719245000 	 -2.3875590000 
661.80 	 224.9749000 	 2.205375 	 -0.9745566000 	 -2.3900510000 
662.00 	 224.9749000 	 2.205400 	 -0.9716542000 	 -2.3877240000 
662.20 	 224.9797000 	 2.205425 	 -0.9720071000 	 -2.3876290000 
662.40 	 224.9797000 	 2.205425 	 -0.9745439000 	 -2.3901240000 
662.60 	 224.9829000 	 2.205425 	 -0.9714890000 	 -2.3859790000 
662.80 	 224.9829000 	 2.205450 	 -0.9722392000 	 -2.3861570000 
663.00 	 224.9877000 	 2.205450 	 -0.9748586000 	 -2.3888180000 
663.20 	 224.9893000 	 2.205475 	 -0.9714317000 	 -2.3861190000 
663.40 	 224.9940000 	 2.205475 	 -0.9721978000 	 -2.3863760000 
663.60 	 224.9956000 	 2.205475 	 -0.9746997000 	 -2.3888430000 
663.80 	 225.0020000 	 2.205475 	 -0.9712696000 	 -2.3857150000 
664.00 	 225.0036000 	 2.205475 	 -0.9725348000 	 -2.3866240000 
664.20 	 225.0067000 	 2.205475 	 -0.9746043000 	 -2.3888080000 
664.40 	 225.0067000 	 2.205475 	 -0.9710662000 	 -2.3856580000 
664.60 	 225.0036000 	 2.205475 	 -0.9728972000 	 -2.3868940000 
664.80 	 225.0004000 	 2.205475 	 -0.9745121000 	 -2.3886300000 
665.00 	 224.9988000 	 2.205475 	 -0.9709549000 	 -2.3856260000 
665.20 	 224.9956000 	 2.205475 	 -0.9729163000 	 -2.3870470000 
665.40 	 224.9956000 	 2.205475 	 -0.9740353000 	 -2.3887570000 
665.60 	 224.9956000 	 2.205475 	 -0.9708500000 	 -2.3856510000 
665.80 	 224.9988000 	 2.205475 	 -0.9731833000 	 -2.3871520000 
666.00 	 224.9988000 	 2.205475 	 -0.9741306000 	 -2.3884330000 
666.20 	 224.9988000 	 2.205475 	 -0.9709263000 	 -2.3854190000 
666.40 	 224.9988000 	 2.205475 	 -0.9734631000 	 -2.3874500000 
666.60 	 224.9956000 	 2.205475 	 -0.9740035000 	 -2.3884580000 
666.80 	 224.9908000 	 2.205475 	 -0.9709581000 	 -2.3853300000 
667.00 	 224.9877000 	 2.205475 	 -0.9736570000 	 -2.3874820000 
667.20 	 224.9829000 	 2.205475 	 -0.9736919000 	 -2.3880100000 
667.40 	 224.9829000 	 2.205475 	 -0.9708023000 	 -2.3854760000 
667.60 	 224.9829000 	 2.205500 	 -0.9736983000 	 -2.3877170000 
667.80 	 224.9797000 	 2.205525 	 -0.9735997000 	 -2.3882320000 
668.00 	 224.9749000 	 2.205525 	 -0.9707419000 	 -2.3854290000 
668.20 	 224.9670000 	 2.205550 	 -0.9736792000 	 -2.3878960000 
668.40 	 224.9638000 	 2.205550 	 -0.9732056000 	 -2.3881050000 
668.60 	 224.9559000 	 2.205600 	 -0.9707578000 	 -2.3855240000 
668.80 	 224.9511000 	 2.205625 	 -0.9741719000 	 -2.3883880000 
669.00 	 224.9559000 	 2.205675 	 -0.9728495000 	 -2.3876480000 
669.20 	 224.9559000 	 2.205725 	 -0.9709422000 	 -2.3855560000 
669.40 	 224.9591000 	 2.205750 	 -0.9742069000 	 -2.3884770000 
669.60 	 224.9638000 	 2.205800 	 -0.9725380000 	 -2.3873680000 
669.80 	 224.9686000 	 2.205825 	 -0.9709740000 	 -2.3855560000 
670.00 	 224.9749000 	 2.205850 	 -0.9743150000 	 -2.3885510000 
670.20 	 224.9813000 	 2.205875 	 -0.9726779000 	 -2.3875710000 
670.40 	 224.9877000 	 2.205875 	 -0.9710503000 	 -2.3857660000 
670.60 	 224.9908000 	 2.205875 	 -0.9744613000 	 -2.3890050000 
670.80 	 224.9956000 	 2.205875 	 -0.9727383000 	 -2.3877560000 
671.00 	 225.0036000 	 2.205875 	 -0.9713809000 	 -2.3860450000 
671.20 	 225.0067000 	 2.205875 	 -0.9747569000 	 -2.3890370000 
671.40 	 225.0115000 	 2.205875 	 -0.9725221000 	 -2.3875270000 
671.60 	 225.0179000 	 2.205875 	 -0.9715557000 	 -2.3861280000 
671.80 	 225.0226000 	 2.205875 	 -0.9748618000 	 -2.3892970000 
672.00 	 225.0258000 	 2.205875 	 -0.9721756000 	 -2.3871360000 
672.20 	 225.0258000 	 2.205875 	 -0.9719722000 	 -2.3865730000 
672.40 	 225.0306000 	 2.205875 	 -0.9748427000 	 -2.3892690000 
672.60 	 225.0338000 	 2.205875 	 -0.9715335000 	 -2.3867610000 
672.80 	 225.0306000 	 2.205875 	 -0.9725316000 	 -2.3871040000 
673.00 	 225.0322000 	 2.205825 	 -0.9746392000 	 -2.3894500000 
673.20 	 225.0306000 	 2.205825 	 -0.9712188000 	 -2.3864300000 
673.40 	 225.0226000 	 2.205775 	 -0.9730212000 	 -2.3875240000 
673.60 	 225.0163000 	 2.205775 	 -0.9745534000 	 -2.3893130000 
673.80 	 225.0099000 	 2.205775 	 -0.9711488000 	 -2.3862680000 
674.00 	 225.0052000 	 2.205775 	 -0.9732692000 	 -2.3877620000 
674.20 	 225.0004000 	 2.205775 	 -0.9743373000 	 -2.3890240000 
674.40 	 224.9988000 	 2.205775 	 -0.9710471000 	 -2.3862620000 
674.60 	 224.9956000 	 2.205775 	 -0.9733709000 	 -2.3879310000 
674.80 	 224.9956000 	 2.205775 	 -0.9740734000 	 -2.3889320000 
675.00 	 224.9956000 	 2.205775 	 -0.9710185000 	 -2.3859720000 
675.20 	 224.9908000 	 2.205775 	 -0.9739463000 	 -2.3883470000 
675.40 	 224.9908000 	 2.205775 	 -0.9738636000 	 -2.3888020000 
675.60 	 224.9908000 	 2.205775 	 -0.9710471000 	 -2.3861090000 
675.80 	 224.9908000 	 2.205775 	 -0.9737714000 	 -2.3883220000 
676.00 	 224.9877000 	 2.205775 	 -0.9735807000 	 -2.3888210000 
676.20 	 224.9829000 	 2.205775 	 -0.9709899000 	 -2.3859370000 
676.40 	 224.9797000 	 2.205775 	 -0.9739431000 	 -2.3885030000 
676.60 	 224.9749000 	 2.205775 	 -0.9731674000 	 -2.3883760000 
676.80 	 224.9718000 	 2.205775 	 -0.9709072000 	 -2.3861150000 
677.00 	 224.9670000 	 2.205775 	 -0.9739812000 	 -2.3884770000 
677.20 	 224.9670000 	 2.205775 	 -0.9732406000 	 -2.3883530000 
677.40 	 224.9670000 	 2.205775 	 -0.9708786000 	 -2.3859090000 
677.60 	 224.9670000 	 2.205800 	 -0.9741561000 	 -2.3888050000 
677.80 	 224.9638000 	 2.205825 	 -0.9731483000 	 -2.3883500000 
678.00 	 224.9670000 	 2.205875 	 -0.9708373000 	 -2.3860580000 
678.20 	 224.9638000 	 2.205900 	 -0.9743023000 	 -2.3890460000 
678.40 	 224.9638000 	 2.205925 	 -0.9724426000 	 -2.3879240000 
678.60 	 224.9638000 	 2.205975 	 -0.9712155000 	 -2.3864870000 
678.80 	 224.9638000 	 2.206000 	 -0.9745948000 	 -2.3893330000 
679.00 	 224.9638000 	 2.206025 	 -0.9720707000 	 -2.3874500000 
679.20 	 224.9591000 	 2.206050 	 -0.9714985000 	 -2.3865640000 
679.40 	 224.9591000 	 2.206075 	 -0.9744613000 	 -2.3894720000 
679.60 	 224.9591000 	 2.206125 	 -0.9714953000 	 -2.3870820000 
679.80 	 224.9591000 	 2.206150 	 -0.9721120000 	 -2.3869100000 
680.00 	 224.9638000 	 2.206175 	 -0.9745852000 	 -2.3893610000 
680.20 	 224.9670000 	 2.206200 	 -0.9712283000 	 -2.3867000000 
680.40 	 224.9718000 	 2.206225 	 -0.9723504000 	 -2.3872820000 
680.60 	 224.9765000 	 2.206250 	 -0.9744326000 	 -2.3894340000 
680.80 	 224.9861000 	 2.206275 	 -0.9712442000 	 -2.3866650000 
681.00 	 224.9893000 	 2.206275 	 -0.9725793000 	 -2.3873870000 
681.20 	 224.9940000 	 2.206275 	 -0.9747378000 	 -2.3896820000 
681.40 	 224.9956000 	 2.206275 	 -0.9715335000 	 -2.3866750000 
681.60 	 225.0020000 	 2.206275 	 -0.9730784000 	 -2.3876060000 
681.80 	 225.0052000 	 2.206275 	 -0.9748395000 	 -2.3894910000 
682.00 	 225.0099000 	 2.206275 	 -0.9714890000 	 -2.3867350000 
682.20 	 225.0147000 	 2.206275 	 -0.9733804000 	 -2.3878960000 
682.40 	 225.0147000 	 2.206275 	 -0.9746361000 	 -2.3894020000 
682.60 	 225.0179000 	 2.206275 	 -0.9712188000 	 -2.3865000000 
682.80 	 225.0179000 	 2.206275 	 -0.9735934000 	 -2.3881600000 
683.00 	 225.0179000 	 2.206275 	 -0.9745979000 	 -2.3893040000 
683.20 	 225.0147000 	 2.206275 	 -0.9713268000 	 -2.3863320000 
683.40 	 225.0147000 	 2.206275 	 -0.9739463000 	 -2.3884270000 
683.60 	 225.0115000 	 2.206275 	 -0.9742133000 	 -2.3892780000 
683.80 	 225.0115000 	 2.206275 	 -0.9711742000 	 -2.3862770000 
684.00 	 225.0083000 	 2.206275 	 -0.9740098000 	 -2.3885600000 
684.20 	 225.0115000 	 2.206275 	 -0.9741815000 	 -2.3892910000 
684.40 	 225.0067000 	 2.206275 	 -0.9711425000 	 -2.3862930000 
684.60 	 225.0052000 	 2.206275 	 -0.9738763000 	 -2.3884460000 
684.80 	 225.0036000 	 2.206275 	 -0.9742419000 	 -2.3890620000 
685.00 	 225.0036000 	 2.206275 	 -0.9712219000 	 -2.3862430000 
685.20 	 225.0036000 	 2.206275 	 -0.9739780000 	 -2.3884680000 
685.40 	 225.0036000 	 2.206275 	 -0.9743436000 	 -2.3891420000 
685.60 	 225.0067000 	 2.206275 	 -0.9712918000 	 -2.3863190000 
685.80 	 225.0067000 	 2.206275 	 -0.9738827000 	 -2.3883600000 
686.00 	 225.0067000 	 2.206275 	 -0.9742196000 	 -2.3891160000 
686.20 	 225.0036000 	 2.206275 	 -0.9712537000 	 -2.3863090000 
686.40 	 224.9988000 	 2.206275 	 -0.9740448000 	 -2.3886520000 
686.60 	 224.9956000 	 2.206275 	 -0.9738922000 	 -2.3890850000 
686.80 	 224.9908000 	 2.206275 	 -0.9711552000 	 -2.3864270000 
687.00 	 224.9908000 	 2.206275 	 -0.9739812000 	 -2.3887030000 
687.20 	 224.9877000 	 2.206275 	 -0.9740861000 	 -2.3890430000 
687.40 	 224.9908000 	 2.206275 	 -0.9713237000 	 -2.3863980000 
687.60 	 224.9908000 	 2.206275 	 -0.9743150000 	 -2.3886650000 
687.80 	 224.9877000 	 2.206275 	 -0.9737428000 	 -2.3887760000 
688.00 	 224.9877000 	 2.206275 	 -0.9713046000 	 -2.3862870000 
688.20 	 224.9813000 	 2.206275 	 -0.9744580000 	 -2.3889990000 
688.40 	 224.9797000 	 2.206275 	 -0.9735680000 	 -2.3886460000 
688.60 	 224.9749000 	 2.206275 	 -0.9711774000 	 -2.3863380000 
688.80 	 224.9718000 	 2.206275 	 -0.9744040000 	 -2.3889540000 
689.00 	 224.9749000 	 2.206275 	 -0.9735139000 	 -2.3886460000 
689.20 	 224.9749000 	 2.206275 	 -0.9712155000 	 -2.3862200000 
689.40 	 224.9765000 	 2.206300 	 -0.9744549000 	 -2.3892090000 
689.60 	 224.9797000 	 2.206325 	 -0.9734662000 	 -2.3887950000 
689.80 	 224.9797000 	 2.206325 	 -0.9711869000 	 -2.3865160000 
690.00 	 224.9765000 	 2.206350 	 -0.9743754000 	 -2.3894630000 
690.20 	 224.9749000 	 2.206350 	 -0.9734885000 	 -2.3890140000 
690.40 	 224.9718000 	 2.206375 	 -0.9714826000 	 -2.3867100000 
690.60 	 224.9686000 	 2.206400 	 -0.9748618000 	 -2.3897770000 
690.80 	 224.9638000 	 2.206425 	 -0.9731610000 	 -2.3885980000 
691.00 	 224.9638000 	 2.206450 	 -0.9716575000 	 -2.3868630000 
691.20 	 224.9638000 	 2.206475 	 -0.9748904000 	 -2.3898570000 
691.40 	 224.9638000 	 2.206525 	 -0.9731038000 	 -2.3885600000 
691.60 	 224.9638000 	 2.206550 	 -0.9717910000 	 -2.3870340000 
691.80 	 224.9638000 	 2.206575 	 -0.9750779000 	 -2.3898760000 
692.00 	 224.9638000 	 2.206600 	 -0.9731229000 	 -2.3883630000 
692.20 	 224.9638000 	 2.206625 	 -0.9717115000 	 -2.3868400000 
692.40 	 224.9670000 	 2.206675 	 -0.9751956000 	 -2.3897810000 
692.60 	 224.9718000 	 2.206700 	 -0.9731134000 	 -2.3885030000 
692.80 	 224.9734000 	 2.206725 	 -0.9717147000 	 -2.3868720000 
693.00 	 224.9797000 	 2.206750 	 -0.9750557000 	 -2.3899140000 
693.20 	 224.9829000 	 2.206750 	 -0.9734567000 	 -2.3876980000 
693.40 	 224.9877000 	 2.206750 	 -0.9721215000 	 -2.3864140000 
693.60 	 224.9893000 	 2.206775 	 -0.9754308000 	 -2.3896340000 
693.80 	 224.9956000 	 2.206800 	 -0.9728686000 	 -2.3878960000 
694.00 	 224.9988000 	 2.206775 	 -0.9726874000 	 -2.3873740000 
694.20 	 225.0067000 	 2.206775 	 -0.9756470000 	 -2.3902070000 
694.40 	 225.0147000 	 2.206775 	 -0.9729417000 	 -2.3879940000 
694.60 	 225.0179000 	 2.206775 	 -0.9723886000 	 -2.3871710000 
694.80 	 225.0226000 	 2.206775 	 -0.9756470000 	 -2.3901680000 
695.00 	 225.0226000 	 2.206775 	 -0.9729576000 	 -2.3880510000 
695.20 	 225.0179000 	 2.206775 	 -0.9725062000 	 -2.3873070000 
695.40 	 225.0179000 	 2.206775 	 -0.9755834000 	 -2.3903240000 
695.60 	 225.0147000 	 2.206775 	 -0.9727319000 	 -2.3878480000 
695.80 	 225.0147000 	 2.206775 	 -0.9729195000 	 -2.3875400000 
696.00 	 225.0147000 	 2.206775 	 -0.9755993000 	 -2.3903750000 
696.20 	 225.0147000 	 2.206775 	 -0.9722328000 	 -2.3875550000 
696.40 	 225.0147000 	 2.206725 	 -0.9733550000 	 -2.3880890000 
696.60 	 225.0115000 	 2.206725 	 -0.9753513000 	 -2.3902510000 
696.80 	 225.0036000 	 2.206725 	 -0.9720421000 	 -2.3873330000 
697.00 	 225.0004000 	 2.206725 	 -0.9734090000 	 -2.3881280000 
697.20 	 224.9956000 	 2.206725 	 -0.9752814000 	 -2.3901530000 
697.40 	 224.9908000 	 2.206725 	 -0.9722042000 	 -2.3872730000 
697.60 	 224.9908000 	 2.206725 	 -0.9734344000 	 -2.3882830000 
697.80 	 224.9956000 	 2.206725 	 -0.9752560000 	 -2.3901560000 
698.00 	 224.9956000 	 2.206725 	 -0.9720008000 	 -2.3873010000 
698.20 	 224.9988000 	 2.206725 	 -0.9740035000 	 -2.3885380000 
698.40 	 224.9988000 	 2.206725 	 -0.9751574000 	 -2.3901180000 
698.60 	 224.9956000 	 2.206725 	 -0.9717941000 	 -2.3870310000 
698.80 	 224.9956000 	 2.206725 	 -0.9740067000 	 -2.3886680000 
699.00 	 224.9908000 	 2.206725 	 -0.9750049000 	 -2.3899590000 
699.20 	 224.9877000 	 2.206725 	 -0.9718132000 	 -2.3869640000 
699.40 	 224.9829000 	 2.206725 	 -0.9741719000 	 -2.3889260000 
699.60 	 224.9781000 	 2.206725 	 -0.9750525000 	 -2.3898670000 
699.80 	 224.9734000 	 2.206725 	 -0.9718673000 	 -2.3870690000 
700.00 	 224.9670000 	 2.206725 	 -0.9741052000 	 -2.3886390000 
700.20 	 224.9638000 	 2.206725 	 -0.9750016000 	 -2.3900730000 
700.40 	 224.9638000 	 2.206725 	 -0.9718387000 	 -2.3870210000 
700.60 	 224.9638000 	 2.206750 	 -0.9740670000 	 -2.3887670000 
700.80 	 224.9638000 	 2.206800 	 -0.9751701000 	 -2.3901810000 
701.00 	 224.9638000 	 2.206825 	 -0.9719308000 	 -2.3871640000 
701.20 	 224.9670000 	 2.206850 	 -0.9741656000 	 -2.3887670000 
701.40 	 224.9670000 	 2.206875 	 -0.9751129000 	 -2.3901560000 
701.60 	 224.9670000 	 2.206925 	 -0.9717782000 	 -2.3873710000 
701.80 	 224.9670000 	 2.206950 	 -0.9740067000 	 -2.3888970000 
702.00 	 224.9670000 	 2.206975 	 -0.9748681000 	 -2.3900190000 
702.20 	 224.9718000 	 2.207000 	 -0.9717242000 	 -2.3869070000 
702.40 	 224.9670000 	 2.207025 	 -0.9743754000 	 -2.3890370000 
702.60 	 224.9718000 	 2.207050 	 -0.9746552000 	 -2.3899140000 
702.80 	 224.9718000 	 2.207075 	 -0.9716956000 	 -2.3870060000 
703.00 	 224.9718000 	 2.207100 	 -0.9744008000 	 -2.3890460000 
703.20 	 224.9718000 	 2.207125 	 -0.9746647000 	 -2.3900320000 
703.40 	 224.9797000 	 2.207150 	 -0.9717433000 	 -2.3871450000 
703.60 	 224.9797000 	 2.207150 	 -0.9745693000 	 -2.3900640000 
703.80 	 224.9829000 	 2.207175 	 -0.9746488000 	 -2.3904640000 
704.00 	 224.9877000 	 2.207200 	 -0.9719022000 	 -2.3878130000 
704.20 	 224.9908000 	 2.207175 	 -0.9750493000 	 -2.3906170000 
704.40 	 224.9956000 	 2.207175 	 -0.9748300000 	 -2.3909920000 
704.60 	 224.9988000 	 2.207175 	 -0.9719944000 	 -2.3883790000 
704.80 	 225.0036000 	 2.207175 	 -0.9749699000 	 -2.3906550000 
705.00 	 225.0036000 	 2.207175 	 -0.9747791000 	 -2.3907660000 
705.20 	 225.0067000 	 2.207175 	 -0.9722932000 	 -2.3883410000 
705.40 	 225.0067000 	 2.207175 	 -0.9751511000 	 -2.3907790000 
705.60 	 225.0099000 	 2.207175 	 -0.9745026000 	 -2.3905660000 
705.80 	 225.0099000 	 2.207175 	 -0.9722487000 	 -2.3883250000 
706.00 	 225.0067000 	 2.207175 	 -0.9751415000 	 -2.3907440000 
706.20 	 225.0067000 	 2.207175 	 -0.9745248000 	 -2.3904350000 
706.40 	 225.0036000 	 2.207175 	 -0.9722424000 	 -2.3883600000 
706.60 	 225.0036000 	 2.207175 	 -0.9752114000 	 -2.3908520000 
706.80 	 224.9988000 	 2.207175 	 -0.9746647000 	 -2.3906420000 
707.00 	 224.9988000 	 2.207175 	 -0.9722710000 	 -2.3883530000 
707.20 	 224.9956000 	 2.207175 	 -0.9752560000 	 -2.3908680000 
707.40 	 224.9908000 	 2.207175 	 -0.9741624000 	 -2.3904710000 
707.60 	 224.9908000 	 2.207175 	 -0.9722264000 	 -2.3882550000 
707.80 	 224.9908000 	 2.207175 	 -0.9754435000 	 -2.3911090000 
708.00 	 224.9908000 	 2.207175 	 -0.9740829000 	 -2.3901050000 
708.20 	 224.9877000 	 2.207175 	 -0.9723091000 	 -2.3883150000 
708.40 	 224.9877000 	 2.207175 	 -0.9756820000 	 -2.3912620000 
708.60 	 224.9908000 	 2.207175 	 -0.9741910000 	 -2.3903110000 
708.80 	 224.9908000 	 2.207175 	 -0.9722996000 	 -2.3883500000 
709.00 	 224.9908000 	 2.207175 	 -0.9754880000 	 -2.3911760000 
709.20 	 224.9908000 	 2.207175 	 -0.9740575000 	 -2.3902190000 
709.40 	 224.9877000 	 2.207175 	 -0.9722837000 	 -2.3884200000 
709.60 	 224.9829000 	 2.207175 	 -0.9756088000 	 -2.3912530000 
709.80 	 224.9797000 	 2.207200 	 -0.9740670000 	 -2.3902230000 
710.00 	 224.9781000 	 2.207200 	 -0.9726143000 	 -2.3887130000 
710.20 	 224.9749000 	 2.207225 	 -0.9757423000 	 -2.3915640000 
710.40 	 224.9718000 	 2.207250 	 -0.9733677000 	 -2.3897270000 
710.60 	 224.9718000 	 2.207275 	 -0.9728463000 	 -2.3889350000 
710.80 	 224.9670000 	 2.207300 	 -0.9758155000 	 -2.3916560000 
711.00 	 224.9670000 	 2.207300 	 -0.9729640000 	 -2.3892880000 
711.20 	 224.9670000 	 2.207350 	 -0.9730689000 	 -2.3891420000 
711.40 	 224.9638000 	 2.207375 	 -0.9757805000 	 -2.3916750000 
711.60 	 224.9606000 	 2.207400 	 -0.9730117000 	 -2.3894310000 
711.80 	 224.9638000 	 2.207425 	 -0.9731674000 	 -2.3889220000 
712.00 	 224.9654000 	 2.207475 	 -0.9757201000 	 -2.3917640000 
712.20 	 224.9702000 	 2.207500 	 -0.9728177000 	 -2.3891540000 
712.40 	 224.9749000 	 2.207525 	 -0.9731960000 	 -2.3891290000 
712.60 	 224.9877000 	 2.207550 	 -0.9757678000 	 -2.3916750000 
712.80 	 224.9908000 	 2.207525 	 -0.9728749000 	 -2.3892370000 
713.00 	 224.9972000 	 2.207525 	 -0.9735775000 	 -2.3892530000 
713.20 	 224.9988000 	 2.207525 	 -0.9758886000 	 -2.3914880000 
713.40 	 225.0052000 	 2.207525 	 -0.9725285000 	 -2.3886230000 
713.60 	 225.0067000 	 2.207525 	 -0.9738604000 	 -2.3893480000 
713.80 	 225.0115000 	 2.207525 	 -0.9757233000 	 -2.3914400000 
714.00 	 225.0115000 	 2.207525 	 -0.9725634000 	 -2.3885410000 
714.20 	 225.0115000 	 2.207525 	 -0.9740098000 	 -2.3894090000 
714.40 	 225.0115000 	 2.207525 	 -0.9756279000 	 -2.3911950000 
714.60 	 225.0115000 	 2.207525 	 -0.9724839000 	 -2.3882130000 
714.80 	 225.0099000 	 2.207525 	 -0.9742038000 	 -2.3896250000 
715.00 	 225.0067000 	 2.207525 	 -0.9755198000 	 -2.3911220000 
715.20 	 225.0052000 	 2.207525 	 -0.9721724000 	 -2.3881280000 
715.40 	 225.0036000 	 2.207525 	 -0.9742387000 	 -2.3895710000 
715.60 	 224.9988000 	 2.207525 	 -0.9753768000 	 -2.3907660000 
715.80 	 224.9988000 	 2.207525 	 -0.9723027000 	 -2.3878890000 
716.00 	 224.9988000 	 2.207525 	 -0.9748109000 	 -2.3898030000 
716.20 	 225.0004000 	 2.207525 	 -0.9752560000 	 -2.3907820000 
716.40 	 225.0036000 	 2.207525 	 -0.9722996000 	 -2.3879080000 
716.60 	 225.0036000 	 2.207525 	 -0.9748427000 	 -2.3899010000 
716.80 	 225.0067000 	 2.207525 	 -0.9753545000 	 -2.3906390000 
717.00 	 225.0036000 	 2.207525 	 -0.9722360000 	 -2.3879340000 
717.20 	 225.0036000 	 2.207525 	 -0.9750112000 	 -2.3899620000 
717.40 	 224.9988000 	 2.207525 	 -0.9752687000 	 -2.3906140000 
717.60 	 224.9956000 	 2.207525 	 -0.9723504000 	 -2.3878510000 
717.80 	 224.9908000 	 2.207525 	 -0.9748046000 	 -2.3900350000 
718.00 	 224.9908000 	 2.207525 	 -0.9751956000 	 -2.3906520000 
718.20 	 224.9908000 	 2.207525 	 -0.9722583000 	 -2.3878570000 
718.40 	 224.9908000 	 2.207525 	 -0.9748459000 	 -2.3898120000 
718.60 	 224.9908000 	 2.207525 	 -0.9752210000 	 -2.3907690000 
718.80 	 224.9908000 	 2.207525 	 -0.9722932000 	 -2.3878800000 
719.00 	 224.9877000 	 2.207525 	 -0.9744613000 	 -2.3895770000 
719.20 	 224.9877000 	 2.207525 	 -0.9755135000 	 -2.3908620000 
719.40 	 224.9877000 	 2.207525 	 -0.9723568000 	 -2.3881370000 
719.60 	 224.9797000 	 2.207525 	 -0.9743404000 	 -2.3897900000 
719.80 	 224.9749000 	 2.207525 	 -0.9754372000 	 -2.3911670000 
720.00 	 224.9670000 	 2.207550 	 -0.9722137000 	 -2.3882290000 
720.20 	 224.9638000 	 2.207550 	 -0.9746615000 	 -2.3899140000 
720.40 	 224.9591000 	 2.207600 	 -0.9755771000 	 -2.3913000000 
720.60 	 224.9559000 	 2.207625 	 -0.9723822000 	 -2.3882320000 
720.80 	 224.9511000 	 2.207675 	 -0.9747092000 	 -2.3898630000 
721.00 	 224.9479000 	 2.207725 	 -0.9754848000 	 -2.3911480000 
721.20 	 224.9495000 	 2.207750 	 -0.9723632000 	 -2.3882640000 
721.40 	 224.9511000 	 2.207800 	 -0.9746806000 	 -2.3897390000 
721.60 	 224.9543000 	 2.207825 	 -0.9756947000 	 -2.3913410000 
721.80 	 224.9591000 	 2.207875 	 -0.9723250000 	 -2.3883410000 
722.00 	 224.9670000 	 2.207900 	 -0.9742546000 	 -2.3897200000 
722.20 	 224.9749000 	 2.207925 	 -0.9755993000 	 -2.3913160000 
722.40 	 224.9829000 	 2.207925 	 -0.9722678000 	 -2.3881210000 
722.60 	 224.9924000 	 2.207950 	 -0.9746361000 	 -2.3901340000 
722.80 	 225.0004000 	 2.207975 	 -0.9755516000 	 -2.3912620000 
723.00 	 225.0067000 	 2.207975 	 -0.9721406000 	 -2.3883410000 
723.20 	 225.0115000 	 2.207975 	 -0.9753926000 	 -2.3909890000 
723.40 	 225.0195000 	 2.207975 	 -0.9757169000 	 -2.3917040000 
723.60 	 225.0242000 	 2.207975 	 -0.9726238000 	 -2.3887830000 
723.80 	 225.0274000 	 2.207975 	 -0.9754531000 	 -2.3910170000 
724.00 	 225.0258000 	 2.207975 	 -0.9754817000 	 -2.3916750000 
724.20 	 225.0258000 	 2.207975 	 -0.9725030000 	 -2.3888840000 
724.40 	 225.0179000 	 2.207975 	 -0.9754117000 	 -2.3912400000 
724.60 	 225.0147000 	 2.207925 	 -0.9753895000 	 -2.3917100000 
724.80 	 225.0147000 	 2.207925 	 -0.9725507000 	 -2.3888560000 
725.00 	 225.0115000 	 2.207925 	 -0.9752877000 	 -2.3910810000 
725.20 	 225.0115000 	 2.207900 	 -0.9754054000 	 -2.3917640000 
725.40 	 225.0067000 	 2.207875 	 -0.9724967000 	 -2.3889130000 
725.60 	 225.0067000 	 2.207875 	 -0.9751606000 	 -2.3911450000 
725.80 	 225.0067000 	 2.207875 	 -0.9753291000 	 -2.3916440000 
726.00 	 225.0036000 	 2.207875 	 -0.9724236000 	 -2.3887600000 
726.20 	 224.9988000 	 2.207875 	 -0.9754340000 	 -2.3912080000 
726.40 	 224.9956000 	 2.207875 	 -0.9753482000 	 -2.3917900000 
726.60 	 224.9924000 	 2.207875 	 -0.9725125000 	 -2.3887410000 
726.80 	 224.9956000 	 2.207875 	 -0.9753259000 	 -2.3910780000 
727.00 	 224.9940000 	 2.207875 	 -0.9752782000 	 -2.3917260000 
727.20 	 224.9972000 	 2.207875 	 -0.9723409000 	 -2.3887470000 
727.40 	 224.9988000 	 2.207875 	 -0.9752750000 	 -2.3910970000 
727.60 	 225.0036000 	 2.207875 	 -0.9753323000 	 -2.3916500000 
727.80 	 224.9988000 	 2.207875 	 -0.9724712000 	 -2.3886970000 
728.00 	 224.9988000 	 2.207875 	 -0.9752623000 	 -2.3911730000 
728.20 	 224.9956000 	 2.207875 	 -0.9750175000 	 -2.3914840000 
728.40 	 224.9956000 	 2.207875 	 -0.9724776000 	 -2.3886740000 
728.60 	 224.9908000 	 2.207875 	 -0.9757106000 	 -2.3916020000 
728.80 	 224.9940000 	 2.207875 	 -0.9750049000 	 -2.3913830000 
729.00 	 224.9940000 	 2.207875 	 -0.9724331000 	 -2.3888520000 
729.20 	 224.9956000 	 2.207875 	 -0.9755834000 	 -2.3914940000 
729.40 	 224.9908000 	 2.207875 	 -0.9748809000 	 -2.3912560000 
729.60 	 224.9908000 	 2.207875 	 -0.9725888000 	 -2.3887630000 
729.80 	 224.9877000 	 2.207875 	 -0.9756915000 	 -2.3914310000 
730.00 	 224.9861000 	 2.207875 	 -0.9750907000 	 -2.3913640000 
730.20 	 224.9813000 	 2.207875 	 -0.9724172000 	 -2.3885980000 
730.40 	 224.9749000 	 2.207875 	 -0.9754022000 	 -2.3912210000 
730.60 	 224.9718000 	 2.207875 	 -0.9751098000 	 -2.3914370000 
730.80 	 224.9638000 	 2.207875 	 -0.9724458000 	 -2.3886870000 
731.00 	 224.9591000 	 2.207875 	 -0.9758695000 	 -2.3916120000 
731.20 	 224.9575000 	 2.207900 	 -0.9751415000 	 -2.3913540000 
731.40 	 224.9559000 	 2.207950 	 -0.9724140000 	 -2.3887600000 
731.60 	 224.9511000 	 2.208000 	 -0.9753545000 	 -2.3913410000 
731.80 	 224.9511000 	 2.208025 	 -0.9752401000 	 -2.3914970000 
732.00 	 224.9511000 	 2.208075 	 -0.9723568000 	 -2.3886840000 
732.20 	 224.9463000 	 2.208100 	 -0.9754689000 	 -2.3914720000 
732.40 	 224.9416000 	 2.208175 	 -0.9750748000 	 -2.3912400000 
732.60 	 224.9400000 	 2.208200 	 -0.9723600000 	 -2.3889260000 
732.80 	 224.9400000 	 2.208275 	 -0.9757964000 	 -2.3916560000 
733.00 	 224.9447000 	 2.208300 	 -0.9745884000 	 -2.3912240000 
733.20 	 224.9511000 	 2.208375 	 -0.9725793000 	 -2.3888940000 
733.40 	 224.9591000 	 2.208400 	 -0.9759426000 	 -2.3916790000 
733.60 	 224.9670000 	 2.208425 	 -0.9747728000 	 -2.3910110000 
733.80 	 224.9781000 	 2.208475 	 -0.9726302000 	 -2.3887410000 
734.00 	 224.9877000 	 2.208475 	 -0.9760253000 	 -2.3916720000 
734.20 	 224.9956000 	 2.208500 	 -0.9747251000 	 -2.3910710000 
734.40 	 225.0036000 	 2.208475 	 -0.9729640000 	 -2.3889890000 
734.60 	 225.0067000 	 2.208475 	 -0.9762891000 	 -2.3917010000 
734.80 	 225.0147000 	 2.208475 	 -0.9748586000 	 -2.3911160000 
735.00 	 225.0179000 	 2.208475 	 -0.9727224000 	 -2.3888710000 
735.20 	 225.0226000 	 2.208475 	 -0.9761397000 	 -2.3915800000 
735.40 	 225.0258000 	 2.208475 	 -0.9749953000 	 -2.3913030000 
735.60 	 225.0258000 	 2.208475 	 -0.9730721000 	 -2.3889700000 
735.80 	 225.0242000 	 2.208475 	 -0.9761588000 	 -2.3918850000 
736.00 	 225.0226000 	 2.208475 	 -0.9751193000 	 -2.3912140000 
736.20 	 225.0195000 	 2.208475 	 -0.9726079000 	 -2.3889000000 
736.40 	 225.0179000 	 2.208425 	 -0.9760697000 	 -2.3917450000 
736.60 	 225.0179000 	 2.208425 	 -0.9751828000 	 -2.3913890000 
736.80 	 225.0147000 	 2.208425 	 -0.9728050000 	 -2.3889480000 
737.00 	 225.0115000 	 2.208425 	 -0.9761047000 	 -2.3916120000 
737.20 	 225.0067000 	 2.208400 	 -0.9750239000 	 -2.3912490000 
737.40 	 225.0067000 	 2.208375 	 -0.9726970000 	 -2.3888560000 
737.60 	 225.0036000 	 2.208375 	 -0.9760221000 	 -2.3916750000 
737.80 	 224.9988000 	 2.208375 	 -0.9750302000 	 -2.3913830000 
738.00 	 225.0004000 	 2.208375 	 -0.9726779000 	 -2.3889100000 
738.20 	 224.9988000 	 2.208375 	 -0.9761111000 	 -2.3918820000 
738.40 	 224.9988000 	 2.208375 	 -0.9749126000 	 -2.3910010000 
738.60 	 224.9988000 	 2.208375 	 -0.9728114000 	 -2.3890300000 
738.80 	 224.9956000 	 2.208375 	 -0.9761397000 	 -2.3918660000 
739.00 	 224.9908000 	 2.208375 	 -0.9749381000 	 -2.3911890000 
739.20 	 224.9813000 	 2.208375 	 -0.9727256000 	 -2.3889420000 
739.40 	 224.9749000 	 2.208375 	 -0.9760857000 	 -2.3918250000 
739.60 	 224.9670000 	 2.208375 	 -0.9750335000 	 -2.3913830000 
739.80 	 224.9654000 	 2.208375 	 -0.9727287000 	 -2.3887790000 
740.00 	 224.9670000 	 2.208375 	 -0.9758918000 	 -2.3913960000 
740.20 	 224.9718000 	 2.208400 	 -0.9753513000 	 -2.3916150000 
740.40 	 224.9749000 	 2.208425 	 -0.9726810000 	 -2.3889800000 
740.60 	 224.9797000 	 2.208425 	 -0.9759521000 	 -2.3916400000 
740.80 	 224.9829000 	 2.208475 	 -0.9751320000 	 -2.3912840000 
741.00 	 224.9829000 	 2.208475 	 -0.9726493000 	 -2.3888910000 
741.20 	 224.9797000 	 2.208475 	 -0.9759299000 	 -2.3915070000 
741.40 	 224.9797000 	 2.208475 	 -0.9752114000 	 -2.3914940000 
741.60 	 224.9749000 	 2.208475 	 -0.9727764000 	 -2.3888490000 
741.80 	 224.9749000 	 2.208525 	 -0.9757900000 	 -2.3916980000 
742.00 	 224.9686000 	 2.208525 	 -0.9748395000 	 -2.3912330000 
742.20 	 224.9670000 	 2.208550 	 -0.9727605000 	 -2.3888460000 
742.40 	 224.9638000 	 2.208600 	 -0.9761524000 	 -2.3918280000 
742.60 	 224.9622000 	 2.208625 	 -0.9751129000 	 -2.3913540000 
742.80 	 224.9591000 	 2.208650 	 -0.9727923000 	 -2.3889510000 
743.00 	 224.9591000 	 2.208675 	 -0.9761207000 	 -2.3916660000 
743.20 	 224.9559000 	 2.208725 	 -0.9749317000 	 -2.3912840000 
743.40 	 224.9559000 	 2.208775 	 -0.9728527000 	 -2.3889540000 
743.60 	 224.9559000 	 2.208800 	 -0.9763400000 	 -2.3920600000 
743.80 	 224.9559000 	 2.208850 	 -0.9745948000 	 -2.3909980000 
744.00 	 224.9622000 	 2.208875 	 -0.9729385000 	 -2.3889800000 
744.20 	 224.9686000 	 2.208900 	 -0.9763686000 	 -2.3920980000 
744.40 	 224.9781000 	 2.208925 	 -0.9744835000 	 -2.3907730000 
744.60 	 224.9877000 	 2.208950 	 -0.9729735000 	 -2.3892150000 
744.80 	 224.9956000 	 2.208925 	 -0.9769185000 	 -2.3924000000 
745.00 	 225.0036000 	 2.208925 	 -0.9751098000 	 -2.3910870000 
745.20 	 225.0067000 	 2.208925 	 -0.9739049000 	 -2.3896410000 
745.40 	 225.0115000 	 2.208925 	 -0.9772746000 	 -2.3926260000 
745.60 	 225.0115000 	 2.208925 	 -0.9750557000 	 -2.3911450000 
745.80 	 225.0115000 	 2.208925 	 -0.9736570000 	 -2.3895580000 
746.00 	 225.0083000 	 2.208925 	 -0.9769917000 	 -2.3924950000 
746.20 	 225.0115000 	 2.208925 	 -0.9752210000 	 -2.3911190000 
746.40 	 225.0083000 	 2.208925 	 -0.9737841000 	 -2.3896790000 
746.60 	 225.0067000 	 2.208925 	 -0.9772174000 	 -2.3925720000 
746.80 	 225.0115000 	 2.208925 	 -0.9750398000 	 -2.3910400000 
747.00 	 225.0115000 	 2.208925 	 -0.9737428000 	 -2.3895680000 
747.20 	 225.0115000 	 2.208925 	 -0.9772078000 	 -2.3925340000 
747.40 	 225.0115000 	 2.208925 	 -0.9750779000 	 -2.3912110000 
747.60 	 225.0115000 	 2.208925 	 -0.9737555000 	 -2.3893740000 
747.80 	 225.0067000 	 2.208925 	 -0.9771569000 	 -2.3924480000 
748.00 	 225.0036000 	 2.208925 	 -0.9752655000 	 -2.3912170000 
748.20 	 224.9988000 	 2.208925 	 -0.9739017000 	 -2.3895900000 
748.40 	 224.9956000 	 2.208925 	 -0.9771951000 	 -2.3925340000 
748.60 	 224.9956000 	 2.208925 	 -0.9750366000 	 -2.3910210000 
748.80 	 224.9956000 	 2.208925 	 -0.9736856000 	 -2.3894120000 
749.00 	 224.9956000 	 2.208925 	 -0.9770775000 	 -2.3926860000 
749.20 	 224.9956000 	 2.208925 	 -0.9748618000 	 -2.3909540000 
749.40 	 224.9940000 	 2.208925 	 -0.9738858000 	 -2.3897840000 
749.60 	 224.9908000 	 2.208925 	 -0.9771792000 	 -2.3925500000 
749.80 	 224.9829000 	 2.208925 	 -0.9749889000 	 -2.3909250000 
750.00 	 224.9765000 	 2.208925 	 -0.9737809000 	 -2.3894210000 
750.20 	 224.9718000 	 2.208925 	 -0.9771729000 	 -2.3924760000 
750.40 	 224.9718000 	 2.208925 	 -0.9752242000 	 -2.3911950000 
750.60 	 224.9670000 	 2.208925 	 -0.9736602000 	 -2.3892210000 
750.80 	 224.9670000 	 2.208950 	 -0.9770489000 	 -2.3923270000 
751.00 	 224.9670000 	 2.208950 	 -0.9750779000 	 -2.3911190000 
751.20 	 224.9638000 	 2.209000 	 -0.9740067000 	 -2.3895490000 
751.40 	 224.9638000 	 2.209025 	 -0.9776242000 	 -2.3927050000 
751.60 	 224.9559000 	 2.209050 	 -0.9751860000 	 -2.3910490000 
751.80 	 224.9511000 	 2.209100 	 -0.9743309000 	 -2.3896060000 
752.00 	 224.9495000 	 2.209125 	 -0.9774367000 	 -2.3927150000 
752.20 	 224.9463000 	 2.209175 	 -0.9750175000 	 -2.3909220000 
752.40 	 224.9447000 	 2.209225 	 -0.9741497000 	 -2.3895330000 
752.60 	 224.9479000 	 2.209275 	 -0.9773636000 	 -2.3928170000 
752.80 	 224.9479000 	 2.209300 	 -0.9747728000 	 -2.3905940000 
753.00 	 224.9559000 	 2.209350 	 -0.9741688000 	 -2.3897080000 
753.20 	 224.9559000 	 2.209375 	 -0.9774144000 	 -2.3926800000 
753.40 	 224.9670000 	 2.209425 	 -0.9748300000 	 -2.3908140000 
753.60 	 224.9718000 	 2.209450 	 -0.9740989000 	 -2.3896340000 
753.80 	 224.9829000 	 2.209475 	 -0.9773318000 	 -2.3927560000 
754.00 	 224.9956000 	 2.209500 	 -0.9745376000 	 -2.3903970000 
754.20 	 225.0036000 	 2.209475 	 -0.9749921000 	 -2.3901080000 
754.40 	 225.0147000 	 2.209475 	 -0.9780089000 	 -2.3931530000 
754.60 	 225.0179000 	 2.209475 	 -0.9750621000 	 -2.3908520000 
754.80 	 225.0226000 	 2.209475 	 -0.9750430000 	 -2.3904550000 
755.00 	 225.0195000 	 2.209475 	 -0.9778531000 	 -2.3933380000 
755.20 	 225.0226000 	 2.209475 	 -0.9748459000 	 -2.3906420000 
755.40 	 225.0179000 	 2.209475 	 -0.9753959000 	 -2.3906360000 
755.60 	 225.0179000 	 2.209475 	 -0.9777959000 	 -2.3931530000 
755.80 	 225.0179000 	 2.209475 	 -0.9748300000 	 -2.3906520000 
756.00 	 225.0147000 	 2.209475 	 -0.9753577000 	 -2.3904860000 
756.20 	 225.0179000 	 2.209475 	 -0.9779549000 	 -2.3933320000 
756.40 	 225.0115000 	 2.209475 	 -0.9749095000 	 -2.3908710000 
756.60 	 225.0115000 	 2.209450 	 -0.9751479000 	 -2.3904070000 
756.80 	 225.0067000 	 2.209425 	 -0.9779962000 	 -2.3932770000 
757.00 	 225.0036000 	 2.209425 	 -0.9748650000 	 -2.3906420000 
757.20 	 225.0036000 	 2.209425 	 -0.9750811000 	 -2.3904610000 
757.40 	 225.0036000 	 2.209425 	 -0.9780216000 	 -2.3933920000 
757.60 	 225.0036000 	 2.209425 	 -0.9750907000 	 -2.3908970000 
757.80 	 225.0036000 	 2.209425 	 -0.9749158000 	 -2.3903020000 
758.00 	 225.0036000 	 2.209425 	 -0.9780471000 	 -2.3932460000 
758.20 	 225.0020000 	 2.209425 	 -0.9748777000 	 -2.3908110000 
758.40 	 224.9988000 	 2.209425 	 -0.9753640000 	 -2.3906550000 
758.60 	 224.9940000 	 2.209425 	 -0.9781774000 	 -2.3932740000 
758.80 	 224.9893000 	 2.209425 	 -0.9749158000 	 -2.3907410000 
759.00 	 224.9829000 	 2.209425 	 -0.9753736000 	 -2.3905560000 
759.20 	 224.9829000 	 2.209425 	 -0.9779899000 	 -2.3931730000 
759.40 	 224.9829000 	 2.209425 	 -0.9748014000 	 -2.3904640000 
759.60 	 224.9829000 	 2.209425 	 -0.9755071000 	 -2.3906420000 
759.80 	 224.9829000 	 2.209425 	 -0.9779103000 	 -2.3931470000 
760.00 	 224.9829000 	 2.209425 	 -0.9746170000 	 -2.3905120000 
760.20 	 224.9797000 	 2.209425 	 -0.9754212000 	 -2.3905530000 
760.40 	 224.9797000 	 2.209425 	 -0.9778976000 	 -2.3933190000 
760.60 	 224.9797000 	 2.209425 	 -0.9749126000 	 -2.3908110000 
760.80 	 224.9749000 	 2.209425 	 -0.9754848000 	 -2.3907600000 
761.00 	 224.9749000 	 2.209425 	 -0.9780693000 	 -2.3933700000 
761.20 	 224.9749000 	 2.209475 	 -0.9747060000 	 -2.3906870000 
761.40 	 224.9718000 	 2.209475 	 -0.9755929000 	 -2.3908330000 
761.60 	 224.9718000 	 2.209500 	 -0.9777260000 	 -2.3932650000 
761.80 	 224.9670000 	 2.209525 	 -0.9744613000 	 -2.3904740000 
762.00 	 224.9670000 	 2.209550 	 -0.9756470000 	 -2.3911130000 
762.20 	 224.9591000 	 2.209575 	 -0.9778087000 	 -2.3934750000 
762.40 	 224.9559000 	 2.209625 	 -0.9744485000 	 -2.3904450000 
762.60 	 224.9511000 	 2.209650 	 -0.9760253000 	 -2.3914150000 
762.80 	 224.9511000 	 2.209700 	 -0.9778722000 	 -2.3934910000 
763.00 	 224.9511000 	 2.209725 	 -0.9742959000 	 -2.3903210000 
763.20 	 224.9511000 	 2.209775 	 -0.9760030000 	 -2.3912620000 
763.40 	 224.9591000 	 2.209800 	 -0.9779517000 	 -2.3933700000 
763.60 	 224.9638000 	 2.209850 	 -0.9744453000 	 -2.3905060000 
763.80 	 224.9670000 	 2.209875 	 -0.9759839000 	 -2.3915260000 
764.00 	 224.9718000 	 2.209900 	 -0.9777578000 	 -2.3934050000 
764.20 	 224.9749000 	 2.209925 	 -0.9743309000 	 -2.3903560000 
764.40 	 224.9797000 	 2.209950 	 -0.9761270000 	 -2.3912750000 
764.60 	 224.9877000 	 2.209950 	 -0.9778500000 	 -2.3934050000 
764.80 	 224.9956000 	 2.209975 	 -0.9743881000 	 -2.3903240000 
765.00 	 225.0036000 	 2.210000 	 -0.9761302000 	 -2.3915420000 
765.20 	 225.0115000 	 2.209975 	 -0.9780089000 	 -2.3942380000 
765.40 	 225.0147000 	 2.209975 	 -0.9745757000 	 -2.3911380000 
765.60 	 225.0179000 	 2.209975 	 -0.9763686000 	 -2.3922000000 
765.80 	 225.0179000 	 2.209975 	 -0.9779390000 	 -2.3940690000 
766.00 	 225.0179000 	 2.209975 	 -0.9746678000 	 -2.3911000000 
766.20 	 225.0147000 	 2.209975 	 -0.9766197000 	 -2.3924420000 
766.40 	 225.0147000 	 2.209975 	 -0.9780534000 	 -2.3941490000 
766.60 	 225.0115000 	 2.209975 	 -0.9745280000 	 -2.3910740000 
766.80 	 225.0115000 	 2.209975 	 -0.9764544000 	 -2.3922250000 
767.00 	 225.0067000 	 2.209975 	 -0.9777546000 	 -2.3941550000 
767.20 	 225.0115000 	 2.209975 	 -0.9744866000 	 -2.3909890000 
767.40 	 225.0067000 	 2.209975 	 -0.9768581000 	 -2.3926100000 
767.60 	 225.0067000 	 2.209975 	 -0.9777260000 	 -2.3939990000 
767.80 	 225.0083000 	 2.209975 	 -0.9745662000 	 -2.3908840000 
768.00 	 225.0067000 	 2.209975 	 -0.9768836000 	 -2.3928480000 
768.20 	 225.0067000 	 2.209975 	 -0.9776561000 	 -2.3939350000 
768.40 	 225.0067000 	 2.209975 	 -0.9745407000 	 -2.3910240000 
768.60 	 225.0052000 	 2.209975 	 -0.9769313000 	 -2.3927750000 
768.80 	 225.0036000 	 2.209975 	 -0.9775639000 	 -2.3938530000 
769.00 	 224.9988000 	 2.209975 	 -0.9743754000 	 -2.3908810000 
769.20 	 224.9988000 	 2.209975 	 -0.9771760000 	 -2.3930710000 
769.40 	 224.9972000 	 2.209975 	 -0.9775416000 	 -2.3937510000 
769.60 	 224.9956000 	 2.209975 	 -0.9745789000 	 -2.3908010000 
769.80 	 224.9956000 	 2.209975 	 -0.9769853000 	 -2.3926540000 
770.00 	 224.9893000 	 2.209975 	 -0.9775193000 	 -2.3938940000 
770.20 	 224.9877000 	 2.209975 	 -0.9743150000 	 -2.3909890000 
770.40 	 224.9829000 	 2.209975 	 -0.9769630000 	 -2.3927720000 
770.60 	 224.9797000 	 2.209975 	 -0.9776751000 	 -2.3940370000 
770.80 	 224.9765000 	 2.209975 	 -0.9745566000 	 -2.3911320000 
771.00 	 224.9749000 	 2.209975 	 -0.9766133000 	 -2.3925970000 
771.20 	 224.9749000 	 2.209975 	 -0.9776783000 	 -2.3940590000 
771.40 	 224.9749000 	 2.209975 	 -0.9744422000 	 -2.3909730000 
771.60 	 224.9797000 	 2.209975 	 -0.9767691000 	 -2.3925750000 
771.80 	 224.9797000 	 2.209975 	 -0.9777641000 	 -2.3940210000 
772.00 	 224.9797000 	 2.210000 	 -0.9745343000 	 -2.3911090000 
772.20 	 224.9829000 	 2.210000 	 -0.9768264000 	 -2.3929560000 
772.40 	 224.9829000 	 2.210025 	 -0.9778786000 	 -2.3942730000 
772.60 	 224.9845000 	 2.210050 	 -0.9744771000 	 -2.3911000000 
772.80 	 224.9877000 	 2.210025 	 -0.9773445000 	 -2.3928260000 
773.00 	 224.9908000 	 2.210025 	 -0.9780788000 	 -2.3941740000 
773.20 	 224.9908000 	 2.210025 	 -0.9749889000 	 -2.3909350000 
773.40 	 224.9908000 	 2.210025 	 -0.9770139000 	 -2.3926380000 
773.60 	 224.9877000 	 2.210050 	 -0.9781806000 	 -2.3941930000 
773.80 	 224.9797000 	 2.210075 	 -0.9749858000 	 -2.3911220000 
774.00 	 224.9718000 	 2.210075 	 -0.9771602000 	 -2.3927210000 
774.20 	 224.9638000 	 2.210100 	 -0.9782569000 	 -2.3941140000 
774.40 	 224.9591000 	 2.210100 	 -0.9749667000 	 -2.3911700000 
774.60 	 224.9591000 	 2.210150 	 -0.9774621000 	 -2.3928520000 
774.80 	 224.9591000 	 2.210175 	 -0.9782124000 	 -2.3942120000 
775.00 	 224.9591000 	 2.210225 	 -0.9749889000 	 -2.3911480000 
775.20 	 224.9638000 	 2.210250 	 -0.9773032000 	 -2.3928420000 
775.40 	 224.9670000 	 2.210275 	 -0.9781265000 	 -2.3940370000 
775.60 	 224.9734000 	 2.210300 	 -0.9748872000 	 -2.3910270000 
775.80 	 224.9749000 	 2.210325 	 -0.9774494000 	 -2.3929690000 
776.00 	 224.9829000 	 2.210325 	 -0.9782219000 	 -2.3940280000 
776.20 	 224.9829000 	 2.210350 	 -0.9752750000 	 -2.3914210000 
776.40 	 224.9877000 	 2.210350 	 -0.9780121000 	 -2.3931250000 
776.60 	 224.9877000 	 2.210375 	 -0.9783459000 	 -2.3941330000 
776.80 	 224.9877000 	 2.210400 	 -0.9751924000 	 -2.3911320000 
777.00 	 224.9893000 	 2.210375 	 -0.9776465000 	 -2.3932680000 
777.20 	 224.9908000 	 2.210375 	 -0.9784985000 	 -2.3943770000 
777.40 	 224.9956000 	 2.210375 	 -0.9753386000 	 -2.3914720000 
777.60 	 224.9988000 	 2.210375 	 -0.9779517000 	 -2.3933320000 
777.80 	 225.0020000 	 2.210375 	 -0.9785207000 	 -2.3945240000 
778.00 	 225.0020000 	 2.210375 	 -0.9753291000 	 -2.3913290000 
778.20 	 225.0036000 	 2.210375 	 -0.9779612000 	 -2.3934560000 
778.40 	 224.9988000 	 2.210375 	 -0.9782760000 	 -2.3942820000 
778.60 	 224.9988000 	 2.210375 	 -0.9752591000 	 -2.3912680000 
778.80 	 224.9972000 	 2.210375 	 -0.9780089000 	 -2.3935990000 
779.00 	 224.9988000 	 2.210375 	 -0.9781265000 	 -2.3941170000 
779.20 	 224.9988000 	 2.210375 	 -0.9752846000 	 -2.3913290000 
779.40 	 224.9988000 	 2.210375 	 -0.9783586000 	 -2.3936970000 
779.60 	 224.9988000 	 2.210375 	 -0.9780407000 	 -2.3940060000 
779.80 	 224.9988000 	 2.210375 	 -0.9751701000 	 -2.3912910000 
780.00 	 224.9988000 	 2.210375 	 -0.9784158000 	 -2.3937730000 
780.20 	 224.9956000 	 2.210375 	 -0.9777705000 	 -2.3939290000 
780.40 	 224.9956000 	 2.210375 	 -0.9752274000 	 -2.3911600000 
780.60 	 224.9908000 	 2.210375 	 -0.9784031000 	 -2.3938530000 
780.80 	 224.9877000 	 2.210375 	 -0.9776179000 	 -2.3937640000 
781.00 	 224.9877000 	 2.210400 	 -0.9755071000 	 -2.3915160000 
781.20 	 224.9877000 	 2.210400 	 -0.9789721000 	 -2.3940370000 
781.40 	 224.9829000 	 2.210425 	 -0.9778309000 	 -2.3937160000 
781.60 	 224.9829000 	 2.210450 	 -0.9755993000 	 -2.3912170000 
781.80 	 224.9797000 	 2.210425 	 -0.9789467000 	 -2.3945430000 
782.00 	 224.9749000 	 2.210450 	 -0.9774621000 	 -2.3937260000 
782.20 	 224.9718000 	 2.210450 	 -0.9757646000 	 -2.3917740000 
782.40 	 224.9718000 	 2.210475 	 -0.9791660000 	 -2.3946060000 
782.60 	 224.9734000 	 2.210500 	 -0.9775512000 	 -2.3938560000 
782.80 	 224.9749000 	 2.210525 	 -0.9756915000 	 -2.3917070000 
783.00 	 224.9797000 	 2.210550 	 -0.9791183000 	 -2.3948920000 
783.20 	 224.9797000 	 2.210550 	 -0.9774049000 	 -2.3936080000 
783.40 	 224.9877000 	 2.210575 	 -0.9757392000 	 -2.3916910000 
783.60 	 224.9893000 	 2.210600 	 -0.9791724000 	 -2.3943810000 
783.80 	 224.9908000 	 2.210575 	 -0.9773986000 	 -2.3935790000 
784.00 	 224.9956000 	 2.210575 	 -0.9758504000 	 -2.3918090000 
784.20 	 224.9956000 	 2.210575 	 -0.9791629000 	 -2.3947590000 
784.40 	 224.9956000 	 2.210575 	 -0.9779644000 	 -2.3942340000 
784.60 	 224.9908000 	 2.210575 	 -0.9757583000 	 -2.3918790000 
784.80 	 224.9908000 	 2.210575 	 -0.9789753000 	 -2.3947530000 
785.00 	 224.9908000 	 2.210575 	 -0.9779453000 	 -2.3941450000 
785.20 	 224.9908000 	 2.210575 	 -0.9758822000 	 -2.3918470000 
785.40 	 224.9956000 	 2.210575 	 -0.9789054000 	 -2.3945490000 
785.60 	 224.9956000 	 2.210575 	 -0.9783109000 	 -2.3944160000 
785.80 	 224.9956000 	 2.210575 	 -0.9755611000 	 -2.3916690000 
786.00 	 224.9956000 	 2.210575 	 -0.9787941000 	 -2.3944220000 
786.20 	 224.9988000 	 2.210575 	 -0.9780439000 	 -2.3942470000 
786.40 	 224.9988000 	 2.210575 	 -0.9757836000 	 -2.3917900000 
786.60 	 224.9972000 	 2.210575 	 -0.9789212000 	 -2.3944090000 
786.80 	 224.9956000 	 2.210575 	 -0.9780089000 	 -2.3942630000 
787.00 	 224.9940000 	 2.210575 	 -0.9755961000 	 -2.3917200000 
787.20 	 224.9877000 	 2.210575 	 -0.9789689000 	 -2.3947210000 
787.40 	 224.9877000 	 2.210575 	 -0.9778849000 	 -2.3940630000 
787.60 	 224.9829000 	 2.210600 	 -0.9756724000 	 -2.3917740000 
787.80 	 224.9829000 	 2.210600 	 -0.9790770000 	 -2.3945680000 
788.00 	 224.9877000 	 2.210625 	 -0.9778404000 	 -2.3938820000 
788.20 	 224.9829000 	 2.210625 	 -0.9756787000 	 -2.3916150000 
788.40 	 224.9829000 	 2.210625 	 -0.9792614000 	 -2.3945520000 
788.60 	 224.9813000 	 2.210650 	 -0.9780566000 	 -2.3939700000 
788.80 	 224.9797000 	 2.210650 	 -0.9757487000 	 -2.3915260000 
789.00 	 224.9749000 	 2.210675 	 -0.9790198000 	 -2.3941230000 
789.20 	 224.9718000 	 2.210700 	 -0.9783459000 	 -2.3942250000 
789.40 	 224.9686000 	 2.210700 	 -0.9755771000 	 -2.3914340000 
789.60 	 224.9670000 	 2.210725 	 -0.9788100000 	 -2.3941900000 
789.80 	 224.9638000 	 2.210775 	 -0.9785366000 	 -2.3944690000 
790.00 	 224.9638000 	 2.210800 	 -0.9757900000 	 -2.3916050000 
790.20 	 224.9591000 	 2.210825 	 -0.9787909000 	 -2.3939390000 
790.40 	 224.9638000 	 2.210850 	 -0.9785621000 	 -2.3944950000 
790.60 	 224.9638000 	 2.210875 	 -0.9757201000 	 -2.3915930000 
790.80 	 224.9654000 	 2.210925 	 -0.9786351000 	 -2.3940150000 
791.00 	 224.9718000 	 2.210950 	 -0.9785684000 	 -2.3944160000 
791.20 	 224.9749000 	 2.210975 	 -0.9756724000 	 -2.3916340000 
791.40 	 224.9829000 	 2.211000 	 -0.9787719000 	 -2.3942250000 
791.60 	 224.9877000 	 2.210975 	 -0.9787273000 	 -2.3953220000 
791.80 	 224.9988000 	 2.210975 	 -0.9758790000 	 -2.3929850000 
792.00 	 225.0067000 	 2.210975 	 -0.9788609000 	 -2.3952960000 
792.20 	 225.0147000 	 2.210975 	 -0.9788386000 	 -2.3957190000 
792.40 	 225.0195000 	 2.210975 	 -0.9761620000 	 -2.3931310000 
792.60 	 225.0258000 	 2.210975 	 -0.9785970000 	 -2.3952230000 
792.80 	 225.0258000 	 2.210975 	 -0.9789149000 	 -2.3958590000 
793.00 	 225.0306000 	 2.210975 	 -0.9759458000 	 -2.3930420000 
793.20 	 225.0306000 	 2.210975 	 -0.9785430000 	 -2.3951470000 
793.40 	 225.0306000 	 2.210975 	 -0.9787210000 	 -2.3958330000 
793.60 	 225.0306000 	 2.210975 	 -0.9759744000 	 -2.3928930000 
793.80 	 225.0258000 	 2.210975 	 -0.9788799000 	 -2.3952580000 
794.00 	 225.0226000 	 2.210925 	 -0.9785239000 	 -2.3957190000 
794.20 	 225.0179000 	 2.210925 	 -0.9759172000 	 -2.3929150000 
794.40 	 225.0115000 	 2.210925 	 -0.9788990000 	 -2.3954010000 
794.60 	 225.0067000 	 2.210875 	 -0.9786542000 	 -2.3956970000 
794.80 	 225.0067000 	 2.210875 	 -0.9759013000 	 -2.3929280000 
795.00 	 225.0067000 	 2.210875 	 -0.9789498000 	 -2.3954930000 
795.20 	 225.0067000 	 2.210875 	 -0.9784253000 	 -2.3954360000 
795.40 	 225.0067000 	 2.210875 	 -0.9759204000 	 -2.3929690000 
795.60 	 225.0067000 	 2.210875 	 -0.9790198000 	 -2.3956270000 
795.80 	 225.0067000 	 2.210875 	 -0.9783236000 	 -2.3954360000 
796.00 	 225.0067000 	 2.210875 	 -0.9758918000 	 -2.3929470000 
796.20 	 225.0067000 	 2.210875 	 -0.9791597000 	 -2.3956330000 
796.40 	 225.0067000 	 2.210875 	 -0.9784412000 	 -2.3955030000 
796.60 	 225.0067000 	 2.210875 	 -0.9759648000 	 -2.3928710000 
796.80 	 225.0036000 	 2.210875 	 -0.9789912000 	 -2.3956810000 
797.00 	 225.0036000 	 2.210875 	 -0.9784953000 	 -2.3955120000 
797.20 	 224.9988000 	 2.210875 	 -0.9760411000 	 -2.3929340000 
797.40 	 224.9956000 	 2.210875 	 -0.9790230000 	 -2.3955500000 
797.60 	 224.9908000 	 2.210875 	 -0.9782600000 	 -2.3952580000 
797.80 	 224.9877000 	 2.210875 	 -0.9759744000 	 -2.3928740000 
798.00 	 224.9877000 	 2.210875 	 -0.9791533000 	 -2.3957250000 
798.20 	 224.9877000 	 2.210875 	 -0.9782696000 	 -2.3952420000 
798.40 	 224.9877000 	 2.210875 	 -0.9759998000 	 -2.3928670000 
798.60 	 224.9877000 	 2.210875 	 -0.9791819000 	 -2.3957630000 
798.80 	 224.9877000 	 2.210875 	 -0.9781837000 	 -2.3952320000 
799.00 	 224.9877000 	 2.210875 	 -0.9759617000 	 -2.3929440000 
799.20 	 224.9877000 	 2.210875 	 -0.9792073000 	 -2.3957470000 
799.40 	 224.9829000 	 2.210875 	 -0.9781106000 	 -2.3951150000 
799.60 	 224.9829000 	 2.210875 	 -0.9760380000 	 -2.3929280000 
799.80 	 224.9829000 	 2.210875 	 -0.9792233000 	 -2.3955700000 
800.00 	 224.9797000 	 2.210875 	 -0.9783173000 	 -2.3952610000 
800.20 	 224.9797000 	 2.210900 	 -0.9760952000 	 -2.3929150000 
800.40 	 224.9749000 	 2.210925 	 -0.9792741000 	 -2.3957090000 
800.60 	 224.9718000 	 2.210925 	 -0.9784444000 	 -2.3953180000 
800.80 	 224.9718000 	 2.210950 	 -0.9761174000 	 -2.3929660000 
801.00 	 224.9718000 	 2.210975 	 -0.9791343000 	 -2.3956200000 
801.20 	 224.9670000 	 2.211000 	 -0.9784190000 	 -2.3955700000 
801.40 	 224.9638000 	 2.211025 	 -0.9759808000 	 -2.3929690000 
801.60 	 224.9670000 	 2.211075 	 -0.9792137000 	 -2.3957320000 
801.80 	 224.9638000 	 2.211100 	 -0.9781837000 	 -2.3951660000 
802.00 	 224.9670000 	 2.211125 	 -0.9759108000 	 -2.3929720000 
802.20 	 224.9702000 	 2.211150 	 -0.9795094000 	 -2.3958900000 
802.40 	 224.9734000 	 2.211175 	 -0.9780979000 	 -2.3950130000 
802.60 	 224.9797000 	 2.211200 	 -0.9761524000 	 -2.3928960000 
802.80 	 224.9829000 	 2.211225 	 -0.9791343000 	 -2.3957350000 
803.00 	 224.9877000 	 2.211250 	 -0.9781551000 	 -2.3953180000 
803.20 	 224.9877000 	 2.211225 	 -0.9764163000 	 -2.3922220000 
803.40 	 224.9956000 	 2.211225 	 -0.9795983000 	 -2.3951340000 
803.60 	 224.9972000 	 2.211225 	 -0.9785811000 	 -2.3945170000 
803.80 	 224.9988000 	 2.211225 	 -0.9763591000 	 -2.3921740000 
804.00 	 225.0036000 	 2.211225 	 -0.9797955000 	 -2.3952710000 
804.20 	 225.0036000 	 2.211225 	 -0.9783077000 	 -2.3943010000 
804.40 	 225.0067000 	 2.211225 	 -0.9764703000 	 -2.3922250000 
804.60 	 225.0083000 	 2.211225 	 -0.9798431000 	 -2.3952740000 
804.80 	 225.0115000 	 2.211225 	 -0.9781297000 	 -2.3940880000 
805.00 	 225.0067000 	 2.211225 	 -0.9765530000 	 -2.3922440000 
805.20 	 225.0036000 	 2.211225 	 -0.9797795000 	 -2.3952170000 
805.40 	 224.9988000 	 2.211225 	 -0.9782855000 	 -2.3941710000 
805.60 	 224.9956000 	 2.211225 	 -0.9764449000 	 -2.3923940000 
805.80 	 224.9908000 	 2.211225 	 -0.9798940000 	 -2.3953980000 
806.00 	 224.9908000 	 2.211225 	 -0.9784444000 	 -2.3943840000 
806.20 	 224.9908000 	 2.211225 	 -0.9764862000 	 -2.3924760000 
806.40 	 224.9956000 	 2.211225 	 -0.9798654000 	 -2.3952710000 
806.60 	 224.9956000 	 2.211225 	 -0.9782600000 	 -2.3944440000 
806.80 	 224.9956000 	 2.211225 	 -0.9765339000 	 -2.3922670000 
807.00 	 224.9956000 	 2.211225 	 -0.9796969000 	 -2.3951750000 
807.20 	 224.9908000 	 2.211225 	 -0.9783268000 	 -2.3943420000 
807.40 	 224.9908000 	 2.211225 	 -0.9763845000 	 -2.3923370000 
807.60 	 224.9877000 	 2.211225 	 -0.9797414000 	 -2.3953180000 
807.80 	 224.9877000 	 2.211225 	 -0.9783332000 	 -2.3942880000 
808.00 	 224.9829000 	 2.211225 	 -0.9765021000 	 -2.3921430000 
808.20 	 224.9813000 	 2.211225 	 -0.9797160000 	 -2.3951310000 
808.40 	 224.9829000 	 2.211250 	 -0.9785970000 	 -2.3946540000 
808.60 	 224.9797000 	 2.211275 	 -0.9763559000 	 -2.3921550000 
808.80 	 224.9797000 	 2.211275 	 -0.9793282000 	 -2.3948320000 
809.00 	 224.9749000 	 2.211275 	 -0.9787273000 	 -2.3945550000 
809.20 	 224.9749000 	 2.211300 	 -0.9766038000 	 -2.3931310000 
809.40 	 224.9734000 	 2.211325 	 -0.9798813000 	 -2.3959480000 
809.60 	 224.9749000 	 2.211350 	 -0.9788227000 	 -2.3953410000 
809.80 	 224.9781000 	 2.211375 	 -0.9764862000 	 -2.3931310000 
810.00 	 224.9797000 	 2.211400 	 -0.9798463000 	 -2.3959700000 
810.20 	 224.9781000 	 2.211375 	 -0.9788068000 	 -2.3957130000 
810.40 	 224.9749000 	 2.211400 	 -0.9765434000 	 -2.3936720000 
810.60 	 224.9749000 	 2.211425 	 -0.9799385000 	 -2.3963480000 
810.80 	 224.9718000 	 2.211450 	 -0.9786447000 	 -2.3958330000 
811.00 	 224.9718000 	 2.211475 	 -0.9768105000 	 -2.3938500000 
811.20 	 224.9718000 	 2.211500 	 -0.9801229000 	 -2.3965520000 
811.40 	 224.9718000 	 2.211500 	 -0.9785175000 	 -2.3956040000 
811.60 	 224.9718000 	 2.211525 	 -0.9767628000 	 -2.3937610000 
811.80 	 224.9734000 	 2.211550 	 -0.9799417000 	 -2.3965870000 
812.00 	 224.9749000 	 2.211575 	 -0.9785048000 	 -2.3955820000 
812.20 	 224.9829000 	 2.211600 	 -0.9768009000 	 -2.3937000000 
812.40 	 224.9877000 	 2.211575 	 -0.9803613000 	 -2.3958620000 
812.60 	 224.9908000 	 2.211600 	 -0.9787210000 	 -2.3948800000 
812.80 	 224.9956000 	 2.211625 	 -0.9769948000 	 -2.3929630000 
813.00 	 225.0036000 	 2.211650 	 -0.9804757000 	 -2.3960340000 
813.20 	 225.0067000 	 2.211625 	 -0.9785175000 	 -2.3943840000 
813.40 	 225.0067000 	 2.211625 	 -0.9770966000 	 -2.3926100000 
813.60 	 225.0131000 	 2.211625 	 -0.9803168000 	 -2.3957410000 
813.80 	 225.0163000 	 2.211625 	 -0.9786606000 	 -2.3944160000 
814.00 	 225.0179000 	 2.211625 	 -0.9772682000 	 -2.3926640000 
814.20 	 225.0179000 	 2.211625 	 -0.9806506000 	 -2.3958750000 
814.40 	 225.0179000 	 2.211625 	 -0.9786002000 	 -2.3944160000 
814.60 	 225.0179000 	 2.211625 	 -0.9770648000 	 -2.3926580000 
814.80 	 225.0179000 	 2.211625 	 -0.9804630000 	 -2.3957190000 
815.00 	 225.0195000 	 2.211625 	 -0.9787496000 	 -2.3946000000 
815.20 	 225.0258000 	 2.211625 	 -0.9771125000 	 -2.3926290000 
815.40 	 225.0258000 	 2.211575 	 -0.9803517000 	 -2.3955980000 
815.60 	 225.0306000 	 2.211575 	 -0.9787623000 	 -2.3946600000 
815.80 	 225.0306000 	 2.211550 	 -0.9769249000 	 -2.3927210000 
816.00 	 225.0242000 	 2.211525 	 -0.9805425000 	 -2.3956620000 
816.20 	 225.0179000 	 2.211525 	 -0.9791120000 	 -2.3949080000 
816.40 	 225.0115000 	 2.211475 	 -0.9770393000 	 -2.3926100000 
816.60 	 225.0115000 	 2.211475 	 -0.9802787000 	 -2.3955820000 
816.80 	 225.0067000 	 2.211475 	 -0.9790547000 	 -2.3947810000 
817.00 	 225.0067000 	 2.211475 	 -0.9772523000 	 -2.3927120000 
817.20 	 225.0067000 	 2.211475 	 -0.9805362000 	 -2.3957350000 
817.40 	 225.0067000 	 2.211475 	 -0.9782505000 	 -2.3943200000 
817.60 	 225.0036000 	 2.211475 	 -0.9772491000 	 -2.3926480000 
817.80 	 225.0004000 	 2.211475 	 -0.9803867000 	 -2.3957090000 
818.00 	 224.9972000 	 2.211475 	 -0.9781456000 	 -2.3943420000 
818.20 	 224.9956000 	 2.211475 	 -0.9769281000 	 -2.3926800000 
818.40 	 224.9877000 	 2.211475 	 -0.9802278000 	 -2.3956390000 
818.60 	 224.9877000 	 2.211475 	 -0.9783077000 	 -2.3942850000 
818.80 	 224.9877000 	 2.211475 	 -0.9770076000 	 -2.3928130000 
819.00 	 224.9829000 	 2.211475 	 -0.9803422000 	 -2.3956710000 
819.20 	 224.9829000 	 2.211475 	 -0.9780820000 	 -2.3942410000 
819.40 	 224.9829000 	 2.211475 	 -0.9771315000 	 -2.3928550000 
819.60 	 224.9797000 	 2.211475 	 -0.9803550000 	 -2.3959610000 
819.80 	 224.9797000 	 2.211475 	 -0.9781456000 	 -2.3941830000 
820.00 	 224.9749000 	 2.211475 	 -0.9770743000 	 -2.3927970000 
820.20 	 224.9749000 	 2.211475 	 -0.9803931000 	 -2.3958490000 
820.40 	 224.9718000 	 2.211475 	 -0.9778500000 	 -2.3940500000 
820.60 	 224.9718000 	 2.211500 	 -0.9771156000 	 -2.3928450000 
820.80 	 224.9670000 	 2.211525 	 -0.9804726000 	 -2.3958020000 
821.00 	 224.9670000 	 2.211550 	 -0.9780121000 	 -2.3942020000 
821.20 	 224.9670000 	 2.211600 	 -0.9772651000 	 -2.3930200000 
821.40 	 224.9670000 	 2.211625 	 -0.9802596000 	 -2.3958560000 
821.60 	 224.9670000 	 2.211650 	 -0.9780312000 	 -2.3942920000 
821.80 	 224.9670000 	 2.211675 	 -0.9771855000 	 -2.3928800000 
822.00 	 224.9718000 	 2.211725 	 -0.9803836000 	 -2.3959480000 
822.20 	 224.9718000 	 2.211725 	 -0.9779835000 	 -2.3941100000 
822.40 	 224.9749000 	 2.211750 	 -0.9771792000 	 -2.3930710000 
822.60 	 224.9749000 	 2.211775 	 -0.9803168000 	 -2.3960020000 
822.80 	 224.9797000 	 2.211800 	 -0.9780979000 	 -2.3955500000 
823.00 	 224.9749000 	 2.211800 	 -0.9772651000 	 -2.3948030000 
823.20 	 224.9797000 	 2.211825 	 -0.9802945000 	 -2.3976930000 
823.40 	 224.9749000 	 2.211825 	 -0.9781583000 	 -2.3960240000 
823.60 	 224.9749000 	 2.211850 	 -0.9774272000 	 -2.3951370000 
823.80 	 224.9749000 	 2.211875 	 -0.9805870000 	 -2.3977820000 
824.00 	 224.9797000 	 2.211900 	 -0.9784222000 	 -2.3963450000 
824.20 	 224.9797000 	 2.211925 	 -0.9773636000 	 -2.3948480000 
824.40 	 224.9829000 	 2.211925 	 -0.9804821000 	 -2.3978610000 
824.60 	 224.9861000 	 2.211925 	 -0.9784508000 	 -2.3942020000 
824.80 	 224.9908000 	 2.211925 	 -0.9778627000 	 -2.3931500000 
825.00 	 224.9956000 	 2.211925 	 -0.9810098000 	 -2.3961260000 
825.20 	 224.9988000 	 2.211925 	 -0.9782760000 	 -2.3939990000 
825.40 	 225.0036000 	 2.211925 	 -0.9779930000 	 -2.3933030000 
825.60 	 225.0067000 	 2.211925 	 -0.9810193000 	 -2.3961130000 
825.80 	 225.0115000 	 2.211925 	 -0.9781392000 	 -2.3940090000 
826.00 	 225.0131000 	 2.211925 	 -0.9778563000 	 -2.3931060000 
826.20 	 225.0179000 	 2.211925 	 -0.9811084000 	 -2.3961260000 
826.40 	 225.0179000 	 2.211925 	 -0.9780598000 	 -2.3938110000 
826.60 	 225.0226000 	 2.211925 	 -0.9777196000 	 -2.3929090000 
826.80 	 225.0179000 	 2.211925 	 -0.9809939000 	 -2.3960690000 
827.00 	 225.0179000 	 2.211925 	 -0.9784317000 	 -2.3940250000 
827.20 	 225.0147000 	 2.211925 	 -0.9778913000 	 -2.3930390000 
827.40 	 225.0067000 	 2.211925 	 -0.9810225000 	 -2.3960940000 
827.60 	 225.0067000 	 2.211925 	 -0.9781265000 	 -2.3937990000 
827.80 	 225.0067000 	 2.211925 	 -0.9779771000 	 -2.3931410000 
828.00 	 225.0067000 	 2.211925 	 -0.9809589000 	 -2.3959670000 
828.20 	 225.0036000 	 2.211925 	 -0.9782473000 	 -2.3937800000 
828.40 	 225.0036000 	 2.211925 	 -0.9780693000 	 -2.3930840000 
828.60 	 225.0036000 	 2.211925 	 -0.9811242000 	 -2.3960810000 
828.80 	 224.9956000 	 2.211925 	 -0.9780852000 	 -2.3937190000 
829.00 	 224.9956000 	 2.211925 	 -0.9781901000 	 -2.3932360000 
829.20 	 224.9956000 	 2.211925 	 -0.9809939000 	 -2.3959640000 
829.40 	 224.9908000 	 2.211925 	 -0.9782346000 	 -2.3937640000 
829.60 	 224.9908000 	 2.211925 	 -0.9782505000 	 -2.3932200000 
829.80 	 224.9893000 	 2.211925 	 -0.9810035000 	 -2.3961160000 
830.00 	 224.9877000 	 2.211925 	 -0.9779708000 	 -2.3937580000 
830.20 	 224.9829000 	 2.211925 	 -0.9782505000 	 -2.3933060000 
830.40 	 224.9797000 	 2.211925 	 -0.9809335000 	 -2.3960300000 
830.60 	 224.9797000 	 2.211925 	 -0.9779580000 	 -2.3937350000 
830.80 	 224.9749000 	 2.211925 	 -0.9783332000 	 -2.3935290000 
831.00 	 224.9749000 	 2.211925 	 -0.9810861000 	 -2.3960590000 
831.20 	 224.9749000 	 2.211925 	 -0.9779612000 	 -2.3936560000 
831.40 	 224.9749000 	 2.211950 	 -0.9786065000 	 -2.3933630000 
831.60 	 224.9749000 	 2.211975 	 -0.9809081000 	 -2.3958650000 
831.80 	 224.9749000 	 2.212000 	 -0.9778054000 	 -2.3931380000 
832.00 	 224.9749000 	 2.212025 	 -0.9783776000 	 -2.3933380000 
832.20 	 224.9797000 	 2.212050 	 -0.9810352000 	 -2.3960430000 
832.40 	 224.9797000 	 2.212025 	 -0.9780598000 	 -2.3938270000 
832.60 	 224.9797000 	 2.212050 	 -0.9786415000 	 -2.3940090000 
832.80 	 224.9781000 	 2.212075 	 -0.9810289000 	 -2.3965140000 
833.00 	 224.9781000 	 2.212100 	 -0.9779008000 	 -2.3937480000 
833.20 	 224.9718000 	 2.212100 	 -0.9786924000 	 -2.3936270000 
833.40 	 224.9749000 	 2.212100 	 -0.9813309000 	 -2.3964790000 
833.60 	 224.9718000 	 2.212125 	 -0.9781488000 	 -2.3937070000 
833.80 	 224.9797000 	 2.212150 	 -0.9789085000 	 -2.3937390000 
834.00 	 224.9797000 	 2.212175 	 -0.9813436000 	 -2.3963550000 
834.20 	 224.9829000 	 2.212200 	 -0.9778786000 	 -2.3932330000 
834.40 	 224.9829000 	 2.212175 	 -0.9791629000 	 -2.3943520000 
834.60 	 224.9813000 	 2.212200 	 -0.9811115000 	 -2.3966190000 
834.80 	 224.9829000 	 2.212225 	 -0.9777005000 	 -2.3936240000 
835.00 	 224.9781000 	 2.212250 	 -0.9791629000 	 -2.3943710000 
835.20 	 224.9765000 	 2.212225 	 -0.9810925000 	 -2.3967460000 
835.40 	 224.9797000 	 2.212250 	 -0.9777419000 	 -2.3940060000 
835.60 	 224.9749000 	 2.212275 	 -0.9791279000 	 -2.3950510000 
835.80 	 224.9749000 	 2.212275 	 -0.9810035000 	 -2.3971080000 
836.00 	 224.9797000 	 2.212325 	 -0.9776179000 	 -2.3940660000 
836.20 	 224.9829000 	 2.212350 	 -0.9791978000 	 -2.3949050000 
836.40 	 224.9829000 	 2.212325 	 -0.9815311000 	 -2.3968860000 
836.60 	 224.9893000 	 2.212325 	 -0.9779708000 	 -2.3939740000 
836.80 	 224.9908000 	 2.212325 	 -0.9792264000 	 -2.3945970000 
837.00 	 224.9956000 	 2.212325 	 -0.9814135000 	 -2.3968630000 
837.20 	 224.9940000 	 2.212325 	 -0.9781297000 	 -2.3939450000 
837.40 	 224.9956000 	 2.212325 	 -0.9792296000 	 -2.3945330000 
837.60 	 224.9988000 	 2.212325 	 -0.9812832000 	 -2.3968120000 
837.80 	 224.9988000 	 2.212325 	 -0.9781138000 	 -2.3940370000 
838.00 	 225.0036000 	 2.212325 	 -0.9791915000 	 -2.3944600000 
838.20 	 225.0036000 	 2.212325 	 -0.9814517000 	 -2.3969270000 
838.40 	 225.0067000 	 2.212325 	 -0.9779676000 	 -2.3940980000 
838.60 	 225.0036000 	 2.212325 	 -0.9791787000 	 -2.3945590000 
838.80 	 225.0036000 	 2.212325 	 -0.9814294000 	 -2.3968060000 
839.00 	 224.9988000 	 2.212325 	 -0.9781774000 	 -2.3940310000 
839.20 	 224.9956000 	 2.212325 	 -0.9791851000 	 -2.3945740000 
839.40 	 224.9877000 	 2.212325 	 -0.9815152000 	 -2.3968820000 
839.60 	 224.9877000 	 2.212350 	 -0.9780915000 	 -2.3938720000 
839.80 	 224.9861000 	 2.212350 	 -0.9795380000 	 -2.3944190000 
840.00 	 224.9877000 	 2.212375 	 -0.9813754000 	 -2.3964410000 
840.20 	 224.9877000 	 2.212400 	 -0.9779676000 	 -2.3935830000 
840.40 	 224.9908000 	 2.212375 	 -0.9795920000 	 -2.3944820000 
840.60 	 224.9956000 	 2.212375 	 -0.9812927000 	 -2.3967960000 
840.80 	 224.9956000 	 2.212375 	 -0.9779803000 	 -2.3937230000 
841.00 	 224.9956000 	 2.212375 	 -0.9794839000 	 -2.3946600000 
841.20 	 224.9908000 	 2.212375 	 -0.9813023000 	 -2.3966090000 
841.40 	 224.9908000 	 2.212375 	 -0.9778182000 	 -2.3935220000 
841.60 	 224.9908000 	 2.212375 	 -0.9797414000 	 -2.3946860000 
841.80 	 224.9908000 	 2.212375 	 -0.9811592000 	 -2.3964820000 
842.00 	 224.9908000 	 2.212375 	 -0.9777991000 	 -2.3933440000 
842.20 	 224.9908000 	 2.212375 	 -0.9794839000 	 -2.3945810000 
842.40 	 224.9877000 	 2.212375 	 -0.9811179000 	 -2.3964760000 
842.60 	 224.9877000 	 2.212375 	 -0.9778659000 	 -2.3935320000 
842.80 	 224.9797000 	 2.212400 	 -0.9799163000 	 -2.3947620000 
843.00 	 224.9749000 	 2.212400 	 -0.9808699000 	 -2.3964150000 
843.20 	 224.9718000 	 2.212425 	 -0.9776783000 	 -2.3933440000 
843.40 	 224.9734000 	 2.212450 	 -0.9800529000 	 -2.3952550000 
843.60 	 224.9734000 	 2.212450 	 -0.9809113000 	 -2.3963070000 
843.80 	 224.9781000 	 2.212500 	 -0.9777038000 	 -2.3933440000 
844.00 	 224.9797000 	 2.212500 	 -0.9803295000 	 -2.3953560000 
844.20 	 224.9797000 	 2.212525 	 -0.9806983000 	 -2.3962620000 
844.40 	 224.9877000 	 2.212550 	 -0.9775607000 	 -2.3932740000 
844.60 	 224.9877000 	 2.212525 	 -0.9805425000 	 -2.3951310000 
844.80 	 224.9956000 	 2.212525 	 -0.9810035000 	 -2.3958940000 
845.00 	 225.0020000 	 2.212525 	 -0.9778340000 	 -2.3930260000 
845.20 	 225.0067000 	 2.212525 	 -0.9807460000 	 -2.3952040000 
845.40 	 225.0115000 	 2.212525 	 -0.9807110000 	 -2.3959060000 
845.60 	 225.0115000 	 2.212525 	 -0.9777451000 	 -2.3927780000 
845.80 	 225.0099000 	 2.212525 	 -0.9811465000 	 -2.3955280000 
846.00 	 225.0067000 	 2.212525 	 -0.9804440000 	 -2.3955540000 
846.20 	 225.0067000 	 2.212525 	 -0.9777324000 	 -2.3929500000 
846.40 	 225.0067000 	 2.212525 	 -0.9811242000 	 -2.3955600000 
846.60 	 225.0067000 	 2.212525 	 -0.9801642000 	 -2.3953340000 
846.80 	 225.0067000 	 2.212525 	 -0.9778754000 	 -2.3929660000 
847.00 	 225.0067000 	 2.212525 	 -0.9812546000 	 -2.3959480000 
847.20 	 225.0115000 	 2.212525 	 -0.9800498000 	 -2.3952040000 
847.40 	 225.0115000 	 2.212525 	 -0.9778659000 	 -2.3930230000 
847.60 	 225.0147000 	 2.212525 	 -0.9814072000 	 -2.3959130000 
847.80 	 225.0115000 	 2.212525 	 -0.9801865000 	 -2.3954270000 
848.00 	 225.0052000 	 2.212525 	 -0.9779422000 	 -2.3929660000 
848.20 	 224.9988000 	 2.212525 	 -0.9812959000 	 -2.3957440000 
848.40 	 224.9908000 	 2.212525 	 -0.9799862000 	 -2.3953310000 
848.60 	 224.9908000 	 2.212525 	 -0.9779167000 	 -2.3929880000 
848.80 	 224.9877000 	 2.212525 	 -0.9814103000 	 -2.3959480000 
849.00 	 224.9908000 	 2.212525 	 -0.9799640000 	 -2.3952230000 
849.20 	 224.9908000 	 2.212525 	 -0.9779930000 	 -2.3928710000 
849.40 	 224.9956000 	 2.212525 	 -0.9813023000 	 -2.3959860000 
849.60 	 224.9908000 	 2.212525 	 -0.9801292000 	 -2.3951120000 
849.80 	 224.9908000 	 2.212525 	 -0.9779739000 	 -2.3928710000 
850.00 	 224.9829000 	 2.212525 	 -0.9813436000 	 -2.3958840000 
850.20 	 224.9749000 	 2.212525 	 -0.9801419000 	 -2.3953560000 
850.40 	 224.9670000 	 2.212525 	 -0.9779453000 	 -2.3929090000 
850.60 	 224.9591000 	 2.212550 	 -0.9814358000 	 -2.3960140000 
850.80 	 224.9511000 	 2.212550 	 -0.9799290000 	 -2.3950740000 
851.00 	 224.9463000 	 2.212625 	 -0.9780152000 	 -2.3931220000 
851.20 	 224.9400000 	 2.212675 	 -0.9814485000 	 -2.3960210000 
851.40 	 224.9400000 	 2.212700 	 -0.9797859000 	 -2.3951180000 
851.60 	 224.9384000 	 2.212775 	 -0.9779866000 	 -2.3929790000 
851.80 	 224.9400000 	 2.212800 	 -0.9812768000 	 -2.3960560000 
852.00 	 224.9400000 	 2.212875 	 -0.9797732000 	 -2.3951880000 
852.20 	 224.9447000 	 2.212900 	 -0.9777768000 	 -2.3930200000 
852.40 	 224.9511000 	 2.212975 	 -0.9812896000 	 -2.3959350000 
852.60 	 224.9559000 	 2.213000 	 -0.9797414000 	 -2.3952360000 
852.80 	 224.9654000 	 2.213050 	 -0.9779453000 	 -2.3929660000 
853.00 	 224.9749000 	 2.213075 	 -0.9814517000 	 -2.3960880000 
853.20 	 224.9861000 	 2.213075 	 -0.9795380000 	 -2.3948320000 
853.40 	 224.9956000 	 2.213075 	 -0.9781201000 	 -2.3930170000 
853.60 	 225.0036000 	 2.213075 	 -0.9817696000 	 -2.3964950000 
853.80 	 225.0067000 	 2.213075 	 -0.9798972000 	 -2.3952420000 
854.00 	 225.0115000 	 2.213075 	 -0.9783999000 	 -2.3933890000 
854.20 	 225.0147000 	 2.213075 	 -0.9817950000 	 -2.3966410000 
854.40 	 225.0179000 	 2.213075 	 -0.9797192000 	 -2.3951790000 
854.60 	 225.0179000 	 2.213075 	 -0.9783904000 	 -2.3933700000 
854.80 	 225.0226000 	 2.213075 	 -0.9818840000 	 -2.3965170000 
855.00 	 225.0226000 	 2.213075 	 -0.9797032000 	 -2.3950100000 
855.20 	 225.0226000 	 2.213075 	 -0.9784317000 	 -2.3934170000 
855.40 	 225.0179000 	 2.213075 	 -0.9818395000 	 -2.3964020000 
855.60 	 225.0179000 	 2.213075 	 -0.9798431000 	 -2.3951120000 
855.80 	 225.0195000 	 2.213075 	 -0.9784889000 	 -2.3935060000 
856.00 	 225.0179000 	 2.213050 	 -0.9819062000 	 -2.3965330000 
856.20 	 225.0226000 	 2.213025 	 -0.9798400000 	 -2.3951470000 
856.40 	 225.0226000 	 2.213025 	 -0.9783809000 	 -2.3934910000 
856.60 	 225.0226000 	 2.213000 	 -0.9818299000 	 -2.3964950000 
856.80 	 225.0179000 	 2.212975 	 -0.9797414000 	 -2.3948990000 
857.00 	 225.0179000 	 2.212975 	 -0.9785748000 	 -2.3934870000 
857.20 	 225.0179000 	 2.212950 	 -0.9820620000 	 -2.3965360000 
857.40 	 225.0226000 	 2.212925 	 -0.9796206000 	 -2.3949430000 
857.60 	 225.0226000 	 2.212925 	 -0.9786637000 	 -2.3934650000 
857.80 	 225.0179000 	 2.212900 	 -0.9820430000 	 -2.3965640000 
858.00 	 225.0179000 	 2.212875 	 -0.9793631000 	 -2.3947680000 
858.20 	 225.0179000 	 2.212875 	 -0.9787400000 	 -2.3937480000 
858.40 	 225.0147000 	 2.212875 	 -0.9819698000 	 -2.3966030000 
858.60 	 225.0115000 	 2.212875 	 -0.9793409000 	 -2.3947400000 
858.80 	 225.0115000 	 2.212850 	 -0.9786161000 	 -2.3936840000 
859.00 	 225.0115000 	 2.212825 	 -0.9818681000 	 -2.3965840000 
859.20 	 225.0083000 	 2.212825 	 -0.9792328000 	 -2.3946830000 
859.40 	 225.0067000 	 2.212825 	 -0.9786224000 	 -2.3935320000 
859.60 	 225.0036000 	 2.212825 	 -0.9818332000 	 -2.3966600000 
859.80 	 224.9988000 	 2.212825 	 -0.9796238000 	 -2.3949590000 
860.00 	 224.9908000 	 2.212825 	 -0.9786701000 	 -2.3936110000 
860.20 	 224.9877000 	 2.212825 	 -0.9818522000 	 -2.3967580000 
860.40 	 224.9877000 	 2.212825 	 -0.9796016000 	 -2.3948190000 
860.60 	 224.9829000 	 2.212825 	 -0.9784858000 	 -2.3934170000 
860.80 	 224.9829000 	 2.212825 	 -0.9818427000 	 -2.3965840000 
861.00 	 224.9877000 	 2.212825 	 -0.9795634000 	 -2.3949370000 
861.20 	 224.9877000 	 2.212825 	 -0.9784858000 	 -2.3936020000 
861.40 	 224.9877000 	 2.212825 	 -0.9818490000 	 -2.3965070000 
861.60 	 224.9877000 	 2.212825 	 -0.9796588000 	 -2.3949120000 
861.80 	 224.9893000 	 2.212825 	 -0.9787909000 	 -2.3935440000 
862.00 	 224.9877000 	 2.212825 	 -0.9817918000 	 -2.3967270000 
862.20 	 224.9908000 	 2.212825 	 -0.9792392000 	 -2.3945870000 
862.40 	 224.9908000 	 2.212825 	 -0.9787941000 	 -2.3937130000 
862.60 	 224.9877000 	 2.212825 	 -0.9820970000 	 -2.3967960000 
862.80 	 224.9861000 	 2.212825 	 -0.9791629000 	 -2.3944570000 
863.00 	 224.9829000 	 2.212825 	 -0.9789944000 	 -2.3937670000 
863.20 	 224.9797000 	 2.212825 	 -0.9819317000 	 -2.3968000000 
863.40 	 224.9797000 	 2.212825 	 -0.9791406000 	 -2.3944030000 
863.60 	 224.9749000 	 2.212875 	 -0.9789848000 	 -2.3938500000 
863.80 	 224.9797000 	 2.212875 	 -0.9818713000 	 -2.3966690000 
864.00 	 224.9797000 	 2.212875 	 -0.9789085000 	 -2.3944630000 
864.20 	 224.9797000 	 2.212900 	 -0.9789403000 	 -2.3938310000 
864.40 	 224.9797000 	 2.212925 	 -0.9818999000 	 -2.3967010000 
864.60 	 224.9749000 	 2.212925 	 -0.9790866000 	 -2.3943930000 
864.80 	 224.9718000 	 2.212925 	 -0.9790611000 	 -2.3940820000 
865.00 	 224.9670000 	 2.212975 	 -0.9818586000 	 -2.3967040000 
865.20 	 224.9670000 	 2.212975 	 -0.9790675000 	 -2.3945300000 
865.40 	 224.9654000 	 2.213025 	 -0.9790993000 	 -2.3939230000 
865.60 	 224.9670000 	 2.213050 	 -0.9819603000 	 -2.3966950000 
865.80 	 224.9670000 	 2.213075 	 -0.9787178000 	 -2.3941170000 
866.00 	 224.9702000 	 2.213100 	 -0.9790866000 	 -2.3940470000 
866.20 	 224.9670000 	 2.213125 	 -0.9819348000 	 -2.3967430000 
866.40 	 224.9654000 	 2.213150 	 -0.9789022000 	 -2.3943900000 
866.60 	 224.9638000 	 2.213200 	 -0.9790675000 	 -2.3939580000 
866.80 	 224.9591000 	 2.213225 	 -0.9819348000 	 -2.3967870000 
867.00 	 224.9591000 	 2.213250 	 -0.9787846000 	 -2.3941960000 
867.20 	 224.9622000 	 2.213275 	 -0.9790802000 	 -2.3939130000 
867.40 	 224.9638000 	 2.213300 	 -0.9819667000 	 -2.3967960000 
867.60 	 224.9670000 	 2.213350 	 -0.9787846000 	 -2.3941100000 
867.80 	 224.9734000 	 2.213375 	 -0.9793981000 	 -2.3941010000 
868.00 	 224.9797000 	 2.213375 	 -0.9819953000 	 -2.3967240000 
868.20 	 224.9829000 	 2.213400 	 -0.9789880000 	 -2.3942380000 
868.40 	 224.9908000 	 2.213425 	 -0.9791533000 	 -2.3939580000 
868.60 	 224.9988000 	 2.213450 	 -0.9819825000 	 -2.3968540000 
868.80 	 225.0052000 	 2.213425 	 -0.9788386000 	 -2.3938780000 
869.00 	 225.0083000 	 2.213425 	 -0.9797700000 	 -2.3945300000 
869.20 	 225.0115000 	 2.213425 	 -0.9820588000 	 -2.3968410000 
869.40 	 225.0115000 	 2.213425 	 -0.9787591000 	 -2.3938720000 
869.60 	 225.0115000 	 2.213425 	 -0.9801896000 	 -2.3946980000 
869.80 	 225.0099000 	 2.213425 	 -0.9820970000 	 -2.3967520000 
870.00 	 225.0067000 	 2.213425 	 -0.9785779000 	 -2.3937770000 
870.20 	 225.0067000 	 2.213425 	 -0.9803486000 	 -2.3949780000 
870.40 	 225.0036000 	 2.213425 	 -0.9820048000 	 -2.3966690000 
870.60 	 225.0036000 	 2.213425 	 -0.9785175000 	 -2.3937100000 
870.80 	 225.0067000 	 2.213425 	 -0.9804344000 	 -2.3950130000 
871.00 	 225.0067000 	 2.213425 	 -0.9815375000 	 -2.3964500000 
871.20 	 225.0099000 	 2.213425 	 -0.9783681000 	 -2.3935060000 
871.40 	 225.0067000 	 2.213425 	 -0.9801801000 	 -2.3947940000 
871.60 	 225.0067000 	 2.213425 	 -0.9817092000 	 -2.3967240000 
871.80 	 225.0067000 	 2.213425 	 -0.9783046000 	 -2.3935760000 
872.00 	 225.0067000 	 2.213425 	 -0.9802119000 	 -2.3948700000 
872.20 	 225.0052000 	 2.213425 	 -0.9815471000 	 -2.3966690000 
872.40 	 225.0067000 	 2.213425 	 -0.9783141000 	 -2.3935250000 
872.60 	 225.0067000 	 2.213425 	 -0.9803994000 	 -2.3950100000 
872.80 	 225.0036000 	 2.213425 	 -0.9814644000 	 -2.3963290000 
873.00 	 225.0036000 	 2.213425 	 -0.9780471000 	 -2.3933570000 
873.20 	 225.0036000 	 2.213425 	 -0.9803804000 	 -2.3952480000 
873.40 	 225.0020000 	 2.213425 	 -0.9814072000 	 -2.3965330000 
873.60 	 224.9988000 	 2.213425 	 -0.9781456000 	 -2.3934970000 
873.80 	 224.9956000 	 2.213425 	 -0.9804249000 	 -2.3951120000 
874.00 	 224.9956000 	 2.213425 	 -0.9813118000 	 -2.3964880000 
874.20 	 224.9956000 	 2.213425 	 -0.9780534000 	 -2.3933670000 
874.40 	 224.9956000 	 2.213425 	 -0.9806760000 	 -2.3952260000 
874.60 	 224.9908000 	 2.213425 	 -0.9814580000 	 -2.3966220000 
874.80 	 224.9908000 	 2.213425 	 -0.9781488000 	 -2.3934870000 
875.00 	 224.9877000 	 2.213425 	 -0.9805298000 	 -2.3950580000 
875.20 	 224.9877000 	 2.213425 	 -0.9813849000 	 -2.3965960000 
875.40 	 224.9829000 	 2.213425 	 -0.9780661000 	 -2.3935290000 
875.60 	 224.9797000 	 2.213425 	 -0.9802468000 	 -2.3949020000 
875.80 	 224.9749000 	 2.213425 	 -0.9815184000 	 -2.3966820000 
876.00 	 224.9749000 	 2.213425 	 -0.9780788000 	 -2.3936110000 
876.20 	 224.9718000 	 2.213425 	 -0.9805711000 	 -2.3950160000 
876.40 	 224.9670000 	 2.213450 	 -0.9817505000 	 -2.3964370000 
876.60 	 224.9718000 	 2.213475 	 -0.9784317000 	 -2.3935030000 
876.80 	 224.9749000 	 2.213500 	 -0.9806474000 	 -2.3950670000 
877.00 	 224.9749000 	 2.213525 	 -0.9817314000 	 -2.3966250000 
877.20 	 224.9749000 	 2.213550 	 -0.9784158000 	 -2.3935160000 
877.40 	 224.9749000 	 2.213550 	 -0.9803264000 	 -2.3949340000 
877.60 	 224.9749000 	 2.213600 	 -0.9818459000 	 -2.3965930000 
877.80 	 224.9718000 	 2.213600 	 -0.9784825000 	 -2.3936620000 
878.00 	 224.9749000 	 2.213625 	 -0.9802532000 	 -2.3949150000 
878.20 	 224.9749000 	 2.213650 	 -0.9816678000 	 -2.3965840000 
878.40 	 224.9797000 	 2.213650 	 -0.9782918000 	 -2.3936970000 
878.60 	 224.9797000 	 2.213675 	 -0.9803073000 	 -2.3948290000 
878.80 	 224.9829000 	 2.213675 	 -0.9819635000 	 -2.3968470000 
879.00 	 224.9813000 	 2.213675 	 -0.9789245000 	 -2.3940720000 
879.20 	 224.9829000 	 2.213700 	 -0.9807078000 	 -2.3950860000 
879.40 	 224.9877000 	 2.213725 	 -0.9823672000 	 -2.3969170000 
879.60 	 224.9893000 	 2.213750 	 -0.9789149000 	 -2.3937000000 
879.80 	 224.9988000 	 2.213725 	 -0.9808413000 	 -2.3951210000 
880.00 	 224.9988000 	 2.213725 	 -0.9824371000 	 -2.3970920000 
880.20 	 225.0036000 	 2.213725 	 -0.9790516000 	 -2.3939450000 
880.40 	 225.0036000 	 2.213725 	 -0.9811878000 	 -2.3956970000 
880.60 	 225.0036000 	 2.213725 	 -0.9822496000 	 -2.3972260000 
880.80 	 225.0067000 	 2.213725 	 -0.9789435000 	 -2.3940440000 
881.00 	 225.0067000 	 2.213725 	 -0.9809812000 	 -2.3956900000 
881.20 	 225.0115000 	 2.213725 	 -0.9821160000 	 -2.3969520000 
881.40 	 225.0067000 	 2.213725 	 -0.9787846000 	 -2.3940120000 
881.60 	 225.0083000 	 2.213725 	 -0.9812101000 	 -2.3959450000 
881.80 	 225.0067000 	 2.213725 	 -0.9819857000 	 -2.3970030000 
882.00 	 225.0036000 	 2.213725 	 -0.9786956000 	 -2.3937990000 
882.20 	 225.0036000 	 2.213725 	 -0.9811465000 	 -2.3956740000 
882.40 	 225.0020000 	 2.213725 	 -0.9820938000 	 -2.3970700000 
882.60 	 225.0036000 	 2.213725 	 -0.9788863000 	 -2.3939130000 
882.80 	 225.0036000 	 2.213725 	 -0.9810765000 	 -2.3956680000 
883.00 	 225.0067000 	 2.213725 	 -0.9822209000 	 -2.3969750000 
883.20 	 225.0036000 	 2.213725 	 -0.9788609000 	 -2.3939610000 
883.40 	 225.0020000 	 2.213725 	 -0.9812514000 	 -2.3956230000 
883.60 	 224.9956000 	 2.213725 	 -0.9820620000 	 -2.3968730000 
883.80 	 224.9908000 	 2.213725 	 -0.9787400000 	 -2.3939350000 
884.00 	 224.9877000 	 2.213725 	 -0.9812101000 	 -2.3957410000 
884.20 	 224.9877000 	 2.213725 	 -0.9818268000 	 -2.3968120000 
884.40 	 224.9877000 	 2.213725 	 -0.9786733000 	 -2.3940630000 
884.60 	 224.9908000 	 2.213725 	 -0.9815979000 	 -2.3961100000 
884.80 	 224.9956000 	 2.213725 	 -0.9814103000 	 -2.3966790000 
885.00 	 224.9956000 	 2.213725 	 -0.9786034000 	 -2.3937960000 
885.20 	 224.9940000 	 2.213725 	 -0.9816901000 	 -2.3963740000 
885.40 	 224.9877000 	 2.213725 	 -0.9814803000 	 -2.3965140000 
885.60 	 224.9877000 	 2.213725 	 -0.9786256000 	 -2.3938110000 
885.80 	 224.9877000 	 2.213725 	 -0.9816170000 	 -2.3960050000 
886.00 	 224.9829000 	 2.213750 	 -0.9817155000 	 -2.3967930000 
886.20 	 224.9797000 	 2.213775 	 -0.9786288000 	 -2.3938150000 
886.40 	 224.9797000 	 2.213775 	 -0.9815915000 	 -2.3960650000 
886.60 	 224.9797000 	 2.213800 	 -0.9819285000 	 -2.3967040000 
886.80 	 224.9749000 	 2.213775 	 -0.9790484000 	 -2.3938590000 
887.00 	 224.9797000 	 2.213800 	 -0.9819348000 	 -2.3962180000 
887.20 	 224.9797000 	 2.213825 	 -0.9821796000 	 -2.3968320000 
887.40 	 224.9797000 	 2.213850 	 -0.9790770000 	 -2.3939320000 
887.60 	 224.9797000 	 2.213825 	 -0.9821097000 	 -2.3963290000 
887.80 	 224.9765000 	 2.213850 	 -0.9823608000 	 -2.3970920000 
888.00 	 224.9749000 	 2.213875 	 -0.9793122000 	 -2.3940370000 
888.20 	 224.9718000 	 2.213875 	 -0.9822083000 	 -2.3964020000 
888.40 	 224.9718000 	 2.213900 	 -0.9824626000 	 -2.3970830000 
888.60 	 224.9718000 	 2.213925 	 -0.9793282000 	 -2.3941170000 
888.80 	 224.9718000 	 2.213950 	 -0.9819762000 	 -2.3962810000 
889.00 	 224.9718000 	 2.213950 	 -0.9822337000 	 -2.3972730000 
889.20 	 224.9749000 	 2.213975 	 -0.9791692000 	 -2.3944060000 
889.40 	 224.9749000 	 2.214000 	 -0.9820874000 	 -2.3964500000 
889.60 	 224.9749000 	 2.214025 	 -0.9824944000 	 -2.3973050000 
889.80 	 224.9797000 	 2.214025 	 -0.9792137000 	 -2.3942820000 
890.00 	 224.9861000 	 2.214050 	 -0.9820144000 	 -2.3963550000 
890.20 	 224.9908000 	 2.214075 	 -0.9826819000 	 -2.3975440000 
890.40 	 224.9956000 	 2.214100 	 -0.9794331000 	 -2.3945650000 
890.60 	 224.9972000 	 2.214075 	 -0.9822909000 	 -2.3965200000 
890.80 	 224.9988000 	 2.214075 	 -0.9827550000 	 -2.3976870000 
891.00 	 225.0036000 	 2.214075 	 -0.9795952000 	 -2.3946510000 
891.20 	 225.0067000 	 2.214075 	 -0.9823481000 	 -2.3968820000 
891.40 	 225.0067000 	 2.214075 	 -0.9826819000 	 -2.3974610000 
891.60 	 225.0067000 	 2.214075 	 -0.9794394000 	 -2.3946160000 
891.80 	 225.0067000 	 2.214075 	 -0.9821956000 	 -2.3967200000 
892.00 	 225.0067000 	 2.214075 	 -0.9825833000 	 -2.3976200000 
892.20 	 224.9988000 	 2.214075 	 -0.9795443000 	 -2.3945840000 
892.40 	 224.9988000 	 2.214075 	 -0.9821860000 	 -2.3965900000 
892.60 	 224.9956000 	 2.214075 	 -0.9827550000 	 -2.3975690000 
892.80 	 224.9940000 	 2.214075 	 -0.9794839000 	 -2.3944730000 
893.00 	 224.9908000 	 2.214075 	 -0.9821256000 	 -2.3963900000 
893.20 	 224.9908000 	 2.214075 	 -0.9828250000 	 -2.3975530000 
893.40 	 224.9956000 	 2.214075 	 -0.9795888000 	 -2.3945330000 
893.60 	 224.9956000 	 2.214075 	 -0.9820493000 	 -2.3964020000 
893.80 	 224.9956000 	 2.214075 	 -0.9828345000 	 -2.3977060000 
894.00 	 224.9988000 	 2.214075 	 -0.9796683000 	 -2.3947530000 
894.20 	 225.0020000 	 2.214075 	 -0.9820239000 	 -2.3963830000 
894.40 	 224.9988000 	 2.214075 	 -0.9828885000 	 -2.3977060000 
894.60 	 224.9972000 	 2.214075 	 -0.9797160000 	 -2.3946060000 
894.80 	 224.9956000 	 2.214075 	 -0.9820938000 	 -2.3964530000 
895.00 	 224.9908000 	 2.214075 	 -0.9826724000 	 -2.3976830000 
895.20 	 224.9877000 	 2.214075 	 -0.9794585000 	 -2.3946570000 
895.40 	 224.9829000 	 2.214075 	 -0.9823005000 	 -2.3967620000 
895.60 	 224.9829000 	 2.214075 	 -0.9825166000 	 -2.3975530000 
895.80 	 224.9829000 	 2.214075 	 -0.9794458000 	 -2.3947720000 
896.00 	 224.9845000 	 2.214100 	 -0.9823608000 	 -2.3968380000 
896.20 	 224.9877000 	 2.214125 	 -0.9824753000 	 -2.3976140000 
896.40 	 224.9877000 	 2.214125 	 -0.9794744000 	 -2.3946160000 
896.60 	 224.9877000 	 2.214125 	 -0.9822591000 	 -2.3968570000 
896.80 	 224.9877000 	 2.214125 	 -0.9825389000 	 -2.3979280000 
897.00 	 224.9861000 	 2.214150 	 -0.9795888000 	 -2.3949910000 
897.20 	 224.9877000 	 2.214175 	 -0.9825484000 	 -2.3974740000 
897.40 	 224.9829000 	 2.214175 	 -0.9826533000 	 -2.3980620000 
897.60 	 224.9829000 	 2.214175 	 -0.9795602000 	 -2.3949940000 
897.80 	 224.9829000 	 2.214175 	 -0.9824530000 	 -2.3974670000 
898.00 	 224.9829000 	 2.214200 	 -0.9824912000 	 -2.3991650000 
898.20 	 224.9829000 	 2.214225 	 -0.9795730000 	 -2.3966920000 
898.40 	 224.9829000 	 2.214225 	 -0.9824212000 	 -2.3988980000 
898.60 	 224.9829000 	 2.214225 	 -0.9823768000 	 -2.3993330000 
898.80 	 224.9829000 	 2.214225 	 -0.9795666000 	 -2.3970410000 
899.00 	 224.9829000 	 2.214250 	 -0.9827995000 	 -2.3996420000 
899.20 	 224.9829000 	 2.214275 	 -0.9824817000 	 -2.3997810000 
899.40 	 224.9829000 	 2.214275 	 -0.9797637000 	 -2.3972230000 
899.60 	 224.9797000 	 2.214275 	 -0.9830157000 	 -2.3995620000 
899.80 	 224.9797000 	 2.214275 	 -0.9821606000 	 -2.3997400000 
900.00 	 224.9797000 	 2.214300 	 -0.9800434000 	 -2.3973180000 
900.20 	 224.9813000 	 2.214325 	 -0.9831746000 	 -2.4000840000 
900.40 	 224.9829000 	 2.214325 	 -0.9823863000 	 -2.3997150000 
900.60 	 224.9829000 	 2.214325 	 -0.9800180000 	 -2.3974800000 
900.80 	 224.9829000 	 2.214325 	 -0.9831365000 	 -2.3999630000 
901.00 	 224.9797000 	 2.214350 	 -0.9819571000 	 -2.3993750000 
901.20 	 224.9797000 	 2.214375 	 -0.9800307000 	 -2.3972920000 
901.40 	 224.9749000 	 2.214375 	 -0.9832351000 	 -2.4000200000 
901.60 	 224.9749000 	 2.214400 	 -0.9821860000 	 -2.3990060000 
901.80 	 224.9781000 	 2.214400 	 -0.9801801000 	 -2.3969840000 
902.00 	 224.9781000 	 2.214425 	 -0.9834926000 	 -2.3998010000 
902.20 	 224.9797000 	 2.214425 	 -0.9821542000 	 -2.3990500000 
902.40 	 224.9829000 	 2.214450 	 -0.9800466000 	 -2.3965580000 
902.60 	 224.9829000 	 2.214475 	 -0.9835815000 	 -2.3997020000 
902.80 	 224.9829000 	 2.214475 	 -0.9817759000 	 -2.3984720000 
903.00 	 224.9829000 	 2.214475 	 -0.9804980000 	 -2.3971560000 
903.20 	 224.9877000 	 2.214475 	 -0.9838295000 	 -2.4002140000 
903.40 	 224.9908000 	 2.214500 	 -0.9817473000 	 -2.3986050000 
903.60 	 224.9956000 	 2.214525 	 -0.9805648000 	 -2.3972700000 
903.80 	 225.0020000 	 2.214550 	 -0.9835529000 	 -2.4000390000 
904.00 	 225.0036000 	 2.214525 	 -0.9816074000 	 -2.3985990000 
904.20 	 225.0036000 	 2.214525 	 -0.9807078000 	 -2.3972350000 
904.40 	 225.0036000 	 2.214525 	 -0.9839916000 	 -2.4001980000 
904.60 	 224.9988000 	 2.214525 	 -0.9814866000 	 -2.3985930000 
904.80 	 224.9988000 	 2.214525 	 -0.9805616000 	 -2.3975060000 
905.00 	 224.9956000 	 2.214525 	 -0.9839026000 	 -2.4003860000 
905.20 	 224.9956000 	 2.214525 	 -0.9815057000 	 -2.3984620000 
905.40 	 224.9956000 	 2.214525 	 -0.9808922000 	 -2.3974070000 
905.60 	 224.9940000 	 2.214525 	 -0.9839757000 	 -2.4004810000 
905.80 	 224.9908000 	 2.214525 	 -0.9815598000 	 -2.3984750000 
906.00 	 224.9908000 	 2.214525 	 -0.9808667000 	 -2.3974610000 
906.20 	 224.9908000 	 2.214525 	 -0.9839630000 	 -2.4003280000 
906.40 	 224.9877000 	 2.214525 	 -0.9811528000 	 -2.3982650000 
906.60 	 224.9877000 	 2.214525 	 -0.9810479000 	 -2.3975060000 
906.80 	 224.9829000 	 2.214525 	 -0.9838009000 	 -2.4003700000 
907.00 	 224.9829000 	 2.214525 	 -0.9810225000 	 -2.3980460000 
907.20 	 224.9829000 	 2.214550 	 -0.9811847000 	 -2.3976740000 
907.40 	 224.9845000 	 2.214550 	 -0.9840329000 	 -2.4002430000 
907.60 	 224.9829000 	 2.214575 	 -0.9808731000 	 -2.3976550000 
907.80 	 224.9877000 	 2.214575 	 -0.9811624000 	 -2.3974510000 
908.00 	 224.9877000 	 2.214575 	 -0.9841442000 	 -2.4001440000 
908.20 	 224.9877000 	 2.214575 	 -0.9808318000 	 -2.3979500000 
908.40 	 224.9877000 	 2.214600 	 -0.9815216000 	 -2.3979380000 
908.60 	 224.9829000 	 2.214625 	 -0.9838422000 	 -2.4002520000 
908.80 	 224.9829000 	 2.214625 	 -0.9808095000 	 -2.3975310000 
909.00 	 224.9829000 	 2.214625 	 -0.9812260000 	 -2.3973880000 
909.20 	 224.9829000 	 2.214650 	 -0.9840361000 	 -2.3997850000 
909.40 	 224.9829000 	 2.214650 	 -0.9804885000 	 -2.3971560000 
909.60 	 224.9829000 	 2.214675 	 -0.9812133000 	 -2.3973340000 
909.80 	 224.9829000 	 2.214700 	 -0.9838327000 	 -2.3998930000 
910.00 	 224.9877000 	 2.214675 	 -0.9807555000 	 -2.3972380000 
910.20 	 224.9877000 	 2.214700 	 -0.9814771000 	 -2.3972990000 
910.40 	 224.9908000 	 2.214700 	 -0.9838836000 	 -2.3998580000 
910.60 	 224.9908000 	 2.214725 	 -0.9804599000 	 -2.3970190000 
910.80 	 224.9908000 	 2.214725 	 -0.9819095000 	 -2.3977220000 
911.00 	 224.9908000 	 2.214725 	 -0.9836006000 	 -2.4000170000 
911.20 	 224.9877000 	 2.214725 	 -0.9804217000 	 -2.3970030000 
911.40 	 224.9845000 	 2.214725 	 -0.9817060000 	 -2.3978900000 
911.60 	 224.9829000 	 2.214725 	 -0.9836642000 	 -2.4000420000 
911.80 	 224.9829000 	 2.214725 	 -0.9802755000 	 -2.3970190000 
912.00 	 224.9797000 	 2.214725 	 -0.9819762000 	 -2.3980900000 
912.20 	 224.9797000 	 2.214750 	 -0.9837437000 	 -2.4000710000 
912.40 	 224.9797000 	 2.214775 	 -0.9801610000 	 -2.3969780000 
912.60 	 224.9749000 	 2.214800 	 -0.9821002000 	 -2.3981760000 
912.80 	 224.9734000 	 2.214800 	 -0.9834576000 	 -2.3998670000 
913.00 	 224.9749000 	 2.214825 	 -0.9800243000 	 -2.3968790000 
913.20 	 224.9749000 	 2.214825 	 -0.9823640000 	 -2.3984270000 
913.40 	 224.9765000 	 2.214875 	 -0.9832859000 	 -2.3998420000 
913.60 	 224.9797000 	 2.214875 	 -0.9799067000 	 -2.3967840000 
913.80 	 224.9813000 	 2.214875 	 -0.9822019000 	 -2.3986470000 
914.00 	 224.9845000 	 2.214900 	 -0.9831429000 	 -2.4002200000 
914.20 	 224.9877000 	 2.214900 	 -0.9795697000 	 -2.3980970000 
914.40 	 224.9908000 	 2.214925 	 -0.9820588000 	 -2.3998610000 
914.60 	 224.9908000 	 2.214925 	 -0.9826787000 	 -2.4008910000 
914.80 	 224.9908000 	 2.214925 	 -0.9801547000 	 -2.3990190000 
915.00 	 224.9908000 	 2.214925 	 -0.9829394000 	 -2.4012120000 
915.20 	 224.9893000 	 2.214925 	 -0.9830634000 	 -2.4018070000 
915.40 	 224.9877000 	 2.214925 	 -0.9802850000 	 -2.3988790000 
915.60 	 224.9877000 	 2.214925 	 -0.9830284000 	 -2.4013450000 
915.80 	 224.9877000 	 2.214950 	 -0.9827550000 	 -2.4015330000 
916.00 	 224.9893000 	 2.214950 	 -0.9801102000 	 -2.3989110000 
916.20 	 224.9908000 	 2.214975 	 -0.9831206000 	 -2.4014980000 
916.40 	 224.9956000 	 2.215000 	 -0.9826629000 	 -2.4014980000 
916.60 	 224.9988000 	 2.214975 	 -0.9802818000 	 -2.3989140000 
916.80 	 225.0036000 	 2.214975 	 -0.9833717000 	 -2.4017750000 
917.00 	 225.0067000 	 2.214975 	 -0.9825230000 	 -2.4012630000 
917.20 	 225.0147000 	 2.214975 	 -0.9803136000 	 -2.3989140000 
917.40 	 225.0179000 	 2.214975 	 -0.9834385000 	 -2.4015780000 
917.60 	 225.0226000 	 2.214975 	 -0.9825770000 	 -2.4013610000 
917.80 	 225.0210000 	 2.214975 	 -0.9801102000 	 -2.3989800000 
918.00 	 225.0163000 	 2.214975 	 -0.9834321000 	 -2.4014730000 
918.20 	 225.0131000 	 2.214975 	 -0.9828694000 	 -2.4015270000 
918.40 	 225.0067000 	 2.214975 	 -0.9802691000 	 -2.3991550000 
918.60 	 224.9988000 	 2.214975 	 -0.9831746000 	 -2.4013680000 
918.80 	 224.9956000 	 2.214975 	 -0.9828027000 	 -2.4016480000 
919.00 	 224.9956000 	 2.214975 	 -0.9802914000 	 -2.3990380000 
919.20 	 224.9908000 	 2.214975 	 -0.9834067000 	 -2.4015110000 
919.40 	 224.9877000 	 2.214975 	 -0.9824817000 	 -2.4012660000 
919.60 	 224.9877000 	 2.214975 	 -0.9804090000 	 -2.3989420000 
919.80 	 224.9845000 	 2.214975 	 -0.9833813000 	 -2.4018510000 
920.00 	 224.9829000 	 2.214975 	 -0.9820874000 	 -2.4009640000 
920.20 	 224.9829000 	 2.214975 	 -0.9804916000 	 -2.3991940000 
920.40 	 224.9829000 	 2.214975 	 -0.9836197000 	 -2.4018960000 
920.60 	 224.9829000 	 2.214975 	 -0.9821065000 	 -2.4008180000 
920.80 	 224.9829000 	 2.214975 	 -0.9805616000 	 -2.3991520000 
921.00 	 224.9877000 	 2.214975 	 -0.9837691000 	 -2.4019810000 
921.20 	 224.9877000 	 2.214975 	 -0.9820366000 	 -2.4006460000 
921.40 	 224.9877000 	 2.214975 	 -0.9806569000 	 -2.3991940000 
921.60 	 224.9877000 	 2.214975 	 -0.9837182000 	 -2.4022230000 
921.80 	 224.9877000 	 2.214975 	 -0.9817346000 	 -2.4005700000 
922.00 	 224.9877000 	 2.215000 	 -0.9809144000 	 -2.3993240000 
922.20 	 224.9877000 	 2.215025 	 -0.9839852000 	 -2.4022170000 
922.40 	 224.9877000 	 2.215025 	 -0.9814771000 	 -2.4003410000 
922.60 	 224.9829000 	 2.215025 	 -0.9810193000 	 -2.3995940000 
922.80 	 224.9797000 	 2.215025 	 -0.9839249000 	 -2.4019210000 
923.00 	 224.9797000 	 2.215050 	 -0.9810289000 	 -2.3991430000 
923.20 	 224.9765000 	 2.215075 	 -0.9813499000 	 -2.3985960000 
923.40 	 224.9749000 	 2.215100 	 -0.9840934000 	 -2.4013740000 
923.60 	 224.9749000 	 2.215100 	 -0.9808350000 	 -2.3987290000 
923.80 	 224.9749000 	 2.215125 	 -0.9811942000 	 -2.3986340000 
924.00 	 224.9734000 	 2.215150 	 -0.9838104000 	 -2.4012090000 
924.20 	 224.9749000 	 2.215175 	 -0.9808127000 	 -2.3985960000 
924.40 	 224.9797000 	 2.215200 	 -0.9814294000 	 -2.3987290000 
924.60 	 224.9797000 	 2.215175 	 -0.9841664000 	 -2.4011230000 
924.80 	 224.9829000 	 2.215200 	 -0.9808381000 	 -2.3990190000 
925.00 	 224.9829000 	 2.215225 	 -0.9816710000 	 -2.3991580000 
925.20 	 224.9877000 	 2.215250 	 -0.9841124000 	 -2.4018350000 
925.40 	 224.9877000 	 2.215225 	 -0.9812101000 	 -2.3994610000 
925.60 	 224.9877000 	 2.215225 	 -0.9819953000 	 -2.3999180000 
925.80 	 224.9908000 	 2.215250 	 -0.9841061000 	 -2.4022450000 
926.00 	 224.9956000 	 2.215275 	 -0.9808318000 	 -2.3993330000 
926.20 	 224.9988000 	 2.215300 	 -0.9822019000 	 -2.4000070000 
926.40 	 225.0004000 	 2.215275 	 -0.9840266000 	 -2.4024070000 
926.60 	 225.0036000 	 2.215275 	 -0.9805775000 	 -2.3994450000 
926.80 	 225.0036000 	 2.215275 	 -0.9823100000 	 -2.4007510000 
927.00 	 224.9988000 	 2.215275 	 -0.9838327000 	 -2.4025630000 
927.20 	 225.0036000 	 2.215275 	 -0.9806506000 	 -2.3995590000 
927.40 	 225.0036000 	 2.215275 	 -0.9822909000 	 -2.4006810000 
927.60 	 225.0036000 	 2.215275 	 -0.9840043000 	 -2.4026300000 
927.80 	 224.9988000 	 2.215275 	 -0.9805743000 	 -2.3995720000 
928.00 	 224.9956000 	 2.215275 	 -0.9821510000 	 -2.4005570000 
928.20 	 224.9940000 	 2.215275 	 -0.9839344000 	 -2.4026490000 
928.40 	 224.9908000 	 2.215275 	 -0.9806697000 	 -2.3996160000 
928.60 	 224.9877000 	 2.215275 	 -0.9825643000 	 -2.4007800000 
928.80 	 224.9829000 	 2.215275 	 -0.9838803000 	 -2.4026230000 
929.00 	 224.9829000 	 2.215275 	 -0.9809208000 	 -2.3996930000 
929.20 	 224.9829000 	 2.215275 	 -0.9824753000 	 -2.4007350000 
929.40 	 224.9829000 	 2.215300 	 -0.9839344000 	 -2.4024420000 
929.60 	 224.9829000 	 2.215300 	 -0.9805616000 	 -2.3995780000 
929.80 	 224.9829000 	 2.215325 	 -0.9823640000 	 -2.4007890000 
930.00 	 224.9829000 	 2.215350 	 -0.9838104000 	 -2.4024680000 
930.20 	 224.9829000 	 2.215325 	 -0.9806760000 	 -2.3991170000 
930.40 	 224.9813000 	 2.215325 	 -0.9827073000 	 -2.4002580000 
930.60 	 224.9797000 	 2.215350 	 -0.9839789000 	 -2.4019460000 
930.80 	 224.9797000 	 2.215375 	 -0.9805965000 	 -2.3987580000 
931.00 	 224.9797000 	 2.215400 	 -0.9826247000 	 -2.4002620000 
931.20 	 224.9797000 	 2.215375 	 -0.9837373000 	 -2.4014030000 
931.40 	 224.9797000 	 2.215375 	 -0.9803136000 	 -2.3984370000 
931.60 	 224.9797000 	 2.215400 	 -0.9826120000 	 -2.4000420000 
931.80 	 224.9797000 	 2.215425 	 -0.9835434000 	 -2.4014950000 
932.00 	 224.9813000 	 2.215425 	 -0.9803836000 	 -2.3984940000 
932.20 	 224.9797000 	 2.215425 	 -0.9832160000 	 -2.3999020000 
932.40 	 224.9829000 	 2.215425 	 -0.9839344000 	 -2.4012920000 
932.60 	 224.9829000 	 2.215450 	 -0.9805393000 	 -2.3981890000 
932.80 	 224.9877000 	 2.215475 	 -0.9831874000 	 -2.4001000000 
933.00 	 224.9877000 	 2.215500 	 -0.9839122000 	 -2.4012530000 
933.20 	 224.9877000 	 2.215475 	 -0.9805934000 	 -2.3983130000 
933.40 	 224.9861000 	 2.215475 	 -0.9831238000 	 -2.4003540000 
933.60 	 224.9829000 	 2.215500 	 -0.9836642000 	 -2.4013840000 
933.80 	 224.9877000 	 2.215525 	 -0.9804122000 	 -2.3983380000 
934.00 	 224.9877000 	 2.215550 	 -0.9829617000 	 -2.4001880000 
934.20 	 224.9908000 	 2.215525 	 -0.9837627000 	 -2.4015970000 
934.40 	 224.9956000 	 2.215525 	 -0.9804694000 	 -2.3984880000 
934.60 	 224.9988000 	 2.215525 	 -0.9827582000 	 -2.4001250000 
934.80 	 225.0036000 	 2.215525 	 -0.9836578000 	 -2.4014060000 
935.00 	 225.0067000 	 2.215525 	 -0.9802818000 	 -2.3983600000 
935.20 	 225.0115000 	 2.215525 	 -0.9828631000 	 -2.4001280000 
935.40 	 225.0115000 	 2.215525 	 -0.9838231000 	 -2.4014540000 
935.60 	 225.0115000 	 2.215525 	 -0.9802945000 	 -2.3983960000 
935.80 	 225.0067000 	 2.215525 	 -0.9829267000 	 -2.4002360000 
936.00 	 225.0067000 	 2.215525 	 -0.9835688000 	 -2.4014160000 
936.20 	 225.0036000 	 2.215525 	 -0.9803422000 	 -2.3983450000 
936.40 	 225.0036000 	 2.215525 	 -0.9828727000 	 -2.4003160000 
936.60 	 224.9988000 	 2.215525 	 -0.9834449000 	 -2.4013650000 
936.80 	 224.9972000 	 2.215525 	 -0.9802945000 	 -2.3985260000 
937.00 	 224.9956000 	 2.215525 	 -0.9830888000 	 -2.4004840000 
937.20 	 224.9908000 	 2.215525 	 -0.9834449000 	 -2.4014250000 
937.40 	 224.9908000 	 2.215525 	 -0.9803073000 	 -2.3983800000 
937.60 	 224.9908000 	 2.215525 	 -0.9830411000 	 -2.4004750000 
937.80 	 224.9956000 	 2.215525 	 -0.9835498000 	 -2.4015010000 
938.00 	 224.9908000 	 2.215525 	 -0.9804503000 	 -2.3983700000 
938.20 	 224.9908000 	 2.215525 	 -0.9830189000 	 -2.4004620000 
938.40 	 224.9877000 	 2.215525 	 -0.9834290000 	 -2.4014030000 
938.60 	 224.9829000 	 2.215525 	 -0.9804344000 	 -2.3983480000 
938.80 	 224.9797000 	 2.215525 	 -0.9833336000 	 -2.4009350000 
939.00 	 224.9749000 	 2.215525 	 -0.9831047000 	 -2.4010150000 
939.20 	 224.9749000 	 2.215550 	 -0.9801419000 	 -2.3988280000 
939.40 	 224.9797000 	 2.215575 	 -0.9832478000 	 -2.4015240000 
939.60 	 224.9829000 	 2.215575 	 -0.9827645000 	 -2.4014630000 
939.80 	 224.9829000 	 2.215600 	 -0.9802119000 	 -2.3989490000 
940.00 	 224.9829000 	 2.215600 	 -0.9835052000 	 -2.4016030000 
940.20 	 224.9797000 	 2.215625 	 -0.9830506000 	 -2.4015780000 
940.40 	 224.9797000 	 2.215650 	 -0.9803836000 	 -2.3990600000 
940.60 	 224.9797000 	 2.215625 	 -0.9836738000 	 -2.4026300000 
940.80 	 224.9797000 	 2.215625 	 -0.9828822000 	 -2.4025570000 
941.00 	 224.9797000 	 2.215650 	 -0.9804153000 	 -2.4000010000 
941.20 	 224.9797000 	 2.215675 	 -0.9836388000 	 -2.4026580000 
941.40 	 224.9797000 	 2.215700 	 -0.9826183000 	 -2.4023630000 
941.60 	 224.9797000 	 2.215675 	 -0.9810098000 	 -2.4003280000 
941.80 	 224.9797000 	 2.215675 	 -0.9838454000 	 -2.4031890000 
942.00 	 224.9797000 	 2.215700 	 -0.9828441000 	 -2.4028300000 
942.20 	 224.9797000 	 2.215725 	 -0.9806919000 	 -2.4003600000 
942.40 	 224.9797000 	 2.215750 	 -0.9838231000 	 -2.4030810000 
942.60 	 224.9829000 	 2.215725 	 -0.9829553000 	 -2.4027280000 
942.80 	 224.9877000 	 2.215725 	 -0.9807205000 	 -2.4004840000 
943.00 	 224.9877000 	 2.215750 	 -0.9838517000 	 -2.4031570000 
943.20 	 224.9908000 	 2.215775 	 -0.9829648000 	 -2.4026390000 
943.40 	 224.9940000 	 2.215800 	 -0.9809113000 	 -2.4005250000 
943.60 	 224.9956000 	 2.215775 	 -0.9840552000 	 -2.4033290000 
943.80 	 224.9956000 	 2.215775 	 -0.9826406000 	 -2.4025120000 
944.00 	 224.9956000 	 2.215775 	 -0.9807332000 	 -2.4005440000 
944.20 	 224.9956000 	 2.215775 	 -0.9841188000 	 -2.4033990000 
944.40 	 224.9956000 	 2.215775 	 -0.9825389000 	 -2.4024680000 
944.60 	 224.9956000 	 2.215775 	 -0.9809367000 	 -2.4006970000 
944.80 	 224.9956000 	 2.215775 	 -0.9840043000 	 -2.4033520000 
945.00 	 224.9956000 	 2.215775 	 -0.9824467000 	 -2.4023060000 
945.20 	 224.9956000 	 2.215775 	 -0.9809144000 	 -2.4004590000 
945.40 	 224.9956000 	 2.215775 	 -0.9841760000 	 -2.4032660000 
945.60 	 224.9956000 	 2.215775 	 -0.9821351000 	 -2.4022770000 
945.80 	 224.9956000 	 2.215775 	 -0.9809526000 	 -2.4006530000 
946.00 	 224.9956000 	 2.215775 	 -0.9841506000 	 -2.4034910000 
946.20 	 224.9956000 	 2.215775 	 -0.9822432000 	 -2.4021690000 
946.40 	 224.9956000 	 2.215775 	 -0.9808413000 	 -2.4005510000 
946.60 	 224.9956000 	 2.215775 	 -0.9841824000 	 -2.4035710000 
946.80 	 224.9940000 	 2.215775 	 -0.9824435000 	 -2.4022870000 
947.00 	 224.9908000 	 2.215775 	 -0.9807714000 	 -2.4004110000 
947.20 	 224.9893000 	 2.215775 	 -0.9840488000 	 -2.4033200000 
947.40 	 224.9877000 	 2.215775 	 -0.9825293000 	 -2.4024010000 
947.60 	 224.9829000 	 2.215775 	 -0.9808826000 	 -2.4005830000 
947.80 	 224.9829000 	 2.215775 	 -0.9841664000 	 -2.4035360000 
948.00 	 224.9797000 	 2.215800 	 -0.9820588000 	 -2.4020960000 
948.20 	 224.9749000 	 2.215800 	 -0.9812196000 	 -2.4004550000 
948.40 	 224.9749000 	 2.215825 	 -0.9843572000 	 -2.4033670000 
948.60 	 224.9718000 	 2.215850 	 -0.9827932000 	 -2.4022960000 
948.80 	 224.9734000 	 2.215875 	 -0.9811242000 	 -2.4005570000 
949.00 	 224.9749000 	 2.215900 	 -0.9843636000 	 -2.4034980000 
949.20 	 224.9797000 	 2.215900 	 -0.9825961000 	 -2.4022450000 
949.40 	 224.9797000 	 2.215925 	 -0.9811465000 	 -2.4004460000 
949.60 	 224.9797000 	 2.215950 	 -0.9843985000 	 -2.4034470000 
949.80 	 224.9797000 	 2.215925 	 -0.9828472000 	 -2.4023150000 
950.00 	 224.9797000 	 2.215925 	 -0.9814294000 	 -2.4006750000 
950.20 	 224.9829000 	 2.215950 	 -0.9846783000 	 -2.4035390000 
950.40 	 224.9829000 	 2.215975 	 -0.9825007000 	 -2.4020070000 
950.60 	 224.9877000 	 2.216000 	 -0.9814803000 	 -2.4007990000 
950.80 	 224.9877000 	 2.215975 	 -0.9845384000 	 -2.4036660000 
951.00 	 224.9908000 	 2.215975 	 -0.9822750000 	 -2.4019460000 
951.20 	 224.9908000 	 2.215975 	 -0.9815121000 	 -2.4008910000 
951.40 	 224.9908000 	 2.215975 	 -0.9847291000 	 -2.4037870000 
951.60 	 224.9908000 	 2.215975 	 -0.9821606000 	 -2.4018570000 
951.80 	 224.9908000 	 2.215975 	 -0.9816201000 	 -2.4009010000 
952.00 	 224.9940000 	 2.215975 	 -0.9845416000 	 -2.4037650000 
952.20 	 224.9908000 	 2.215975 	 -0.9822496000 	 -2.4018640000 
952.40 	 224.9956000 	 2.215975 	 -0.9816487000 	 -2.4009390000 
952.60 	 224.9956000 	 2.215975 	 -0.9846814000 	 -2.4038280000 
952.80 	 224.9956000 	 2.215975 	 -0.9820684000 	 -2.4017880000 
953.00 	 224.9940000 	 2.215975 	 -0.9815471000 	 -2.4009740000 
953.20 	 224.9908000 	 2.215975 	 -0.9846560000 	 -2.4038890000 
953.40 	 224.9908000 	 2.215975 	 -0.9823418000 	 -2.4021560000 
953.60 	 224.9877000 	 2.215975 	 -0.9814135000 	 -2.4007540000 
953.80 	 224.9877000 	 2.216000 	 -0.9845288000 	 -2.4038280000 
954.00 	 224.9877000 	 2.216025 	 -0.9823163000 	 -2.4020070000 
954.20 	 224.9877000 	 2.216050 	 -0.9813817000 	 -2.4008400000 
954.40 	 224.9877000 	 2.216025 	 -0.9843540000 	 -2.4037080000 
954.60 	 224.9877000 	 2.216025 	 -0.9807110000 	 -2.4017430000 
954.80 	 224.9861000 	 2.216050 	 -0.9816201000 	 -2.4008560000 
955.00 	 224.9829000 	 2.216075 	 -0.9846433000 	 -2.4036950000 
955.20 	 224.9829000 	 2.216100 	 -0.9821510000 	 -2.4018540000 
955.40 	 224.9829000 	 2.216075 	 -0.9820239000 	 -2.4009960000 
955.60 	 224.9877000 	 2.216075 	 -0.9848531000 	 -2.4039240000 
955.80 	 224.9877000 	 2.216100 	 -0.9820843000 	 -2.4016090000 
956.00 	 224.9893000 	 2.216125 	 -0.9820144000 	 -2.4010590000 
956.20 	 224.9893000 	 2.216150 	 -0.9847896000 	 -2.4037550000 
956.40 	 224.9877000 	 2.216125 	 -0.9818967000 	 -2.4015300000 
956.60 	 224.9877000 	 2.216125 	 -0.9819539000 	 -2.4012280000 
956.80 	 224.9908000 	 2.216125 	 -0.9846624000 	 -2.4038630000 
957.00 	 224.9908000 	 2.216125 	 -0.9817123000 	 -2.4013710000 
957.20 	 224.9908000 	 2.216125 	 -0.9823195000 	 -2.4013110000 
957.40 	 224.9956000 	 2.216125 	 -0.9848849000 	 -2.4038440000 
957.60 	 224.9988000 	 2.216125 	 -0.9819348000 	 -2.4015930000 
957.80 	 224.9988000 	 2.216125 	 -0.9818904000 	 -2.4010280000 
958.00 	 225.0036000 	 2.216125 	 -0.9848245000 	 -2.4037010000 
958.20 	 225.0036000 	 2.216125 	 -0.9823322000 	 -2.4017430000 
958.40 	 225.0036000 	 2.216125 	 -0.9817441000 	 -2.4009640000 
958.60 	 225.0036000 	 2.216125 	 -0.9847896000 	 -2.4037520000 
958.80 	 225.0036000 	 2.216125 	 -0.9820652000 	 -2.4015360000 
959.00 	 224.9988000 	 2.216125 	 -0.9818904000 	 -2.4010630000 
959.20 	 224.9956000 	 2.216125 	 -0.9848912000 	 -2.4036440000 
959.40 	 224.9908000 	 2.216125 	 -0.9820493000 	 -2.4014920000 
959.60 	 224.9877000 	 2.216125 	 -0.9819984000 	 -2.4009930000 
959.80 	 224.9877000 	 2.216150 	 -0.9844844000 	 -2.4037770000 
960.00 	 224.9829000 	 2.216175 	 -0.9817378000 	 -2.4013930000 
960.20 	 224.9829000 	 2.216175 	 -0.9820747000 	 -2.4012150000 
960.40 	 224.9829000 	 2.216200 	 -0.9846497000 	 -2.4038000000 
960.60 	 224.9829000 	 2.216175 	 -0.9817727000 	 -2.4015460000 
960.80 	 224.9797000 	 2.216200 	 -0.9826946000 	 -2.4014660000 
961.00 	 224.9797000 	 2.216225 	 -0.9849548000 	 -2.4039810000 
961.20 	 224.9813000 	 2.216250 	 -0.9818713000 	 -2.4014660000 
961.40 	 224.9829000 	 2.216225 	 -0.9826247000 	 -2.4016540000 
961.60 	 224.9829000 	 2.216225 	 -0.9848563000 	 -2.4040510000 
961.80 	 224.9877000 	 2.216250 	 -0.9814771000 	 -2.4013110000 
962.00 	 224.9877000 	 2.216275 	 -0.9825929000 	 -2.4019340000 
962.20 	 224.9877000 	 2.216300 	 -0.9846528000 	 -2.4041110000 
962.40 	 224.9908000 	 2.216275 	 -0.9813659000 	 -2.4014310000 
962.60 	 224.9908000 	 2.216275 	 -0.9822178000 	 -2.4019020000 
962.80 	 224.9908000 	 2.216275 	 -0.9842777000 	 -2.4040540000 
963.00 	 224.9956000 	 2.216275 	 -0.9810130000 	 -2.4012850000 
963.20 	 224.9940000 	 2.216275 	 -0.9822209000 	 -2.4019310000 
963.40 	 224.9908000 	 2.216275 	 -0.9842777000 	 -2.4040860000 
963.60 	 224.9877000 	 2.216275 	 -0.9812832000 	 -2.4013070000 
963.80 	 224.9877000 	 2.216275 	 -0.9823418000 	 -2.4016730000 
964.00 	 224.9877000 	 2.216300 	 -0.9844430000 	 -2.4040220000 
964.20 	 224.9877000 	 2.216300 	 -0.9813340000 	 -2.4014090000 
964.40 	 224.9877000 	 2.216325 	 -0.9823863000 	 -2.4019240000 
964.60 	 224.9829000 	 2.216350 	 -0.9843890000 	 -2.4042730000 
964.80 	 224.9813000 	 2.216325 	 -0.9818808000 	 -2.4014570000 
965.00 	 224.9797000 	 2.216350 	 -0.9828408000 	 -2.4017680000 
965.20 	 224.9718000 	 2.216350 	 -0.9849866000 	 -2.4041020000 
965.40 	 224.9718000 	 2.216375 	 -0.9818935000 	 -2.4013420000 
965.60 	 224.9718000 	 2.216400 	 -0.9829203000 	 -2.4020230000 
965.80 	 224.9749000 	 2.216425 	 -0.9849421000 	 -2.4040510000 
966.00 	 224.9829000 	 2.216450 	 -0.9818967000 	 -2.4013200000 
966.20 	 224.9908000 	 2.216425 	 -0.9828377000 	 -2.4020990000 
966.40 	 224.9988000 	 2.216425 	 -0.9849358000 	 -2.4044200000 
966.60 	 225.0052000 	 2.216425 	 -0.9816329000 	 -2.4015930000 
966.80 	 225.0115000 	 2.216425 	 -0.9833209000 	 -2.4025090000 
967.00 	 225.0067000 	 2.216425 	 -0.9848309000 	 -2.4042730000 
967.20 	 225.0067000 	 2.216425 	 -0.9815820000 	 -2.4014890000 
967.40 	 225.0067000 	 2.216425 	 -0.9832001000 	 -2.4026680000 
967.60 	 225.0067000 	 2.216425 	 -0.9848658000 	 -2.4043750000 
967.80 	 225.0067000 	 2.216425 	 -0.9815534000 	 -2.4013170000 
968.00 	 225.0067000 	 2.216425 	 -0.9833336000 	 -2.4026550000 
968.20 	 225.0067000 	 2.216425 	 -0.9848531000 	 -2.4042860000 
968.40 	 224.9988000 	 2.216425 	 -0.9814262000 	 -2.4015140000 
968.60 	 224.9956000 	 2.216425 	 -0.9829044000 	 -2.4022930000 
968.80 	 224.9924000 	 2.216425 	 -0.9848754000 	 -2.4044260000 
969.00 	 224.9877000 	 2.216425 	 -0.9817283000 	 -2.4014850000 
969.20 	 224.9877000 	 2.216425 	 -0.9828250000 	 -2.4022290000 
969.40 	 224.9893000 	 2.216425 	 -0.9847800000 	 -2.4043020000 
969.60 	 224.9908000 	 2.216450 	 -0.9814453000 	 -2.4015680000 
969.80 	 224.9908000 	 2.216475 	 -0.9830443000 	 -2.4024200000 
970.00 	 224.9908000 	 2.216475 	 -0.9847609000 	 -2.4043270000 
970.20 	 224.9908000 	 2.216500 	 -0.9815661000 	 -2.4015200000 
970.40 	 224.9877000 	 2.216475 	 -0.9831524000 	 -2.4027220000 
970.60 	 224.9877000 	 2.216475 	 -0.9846401000 	 -2.4046360000 
970.80 	 224.9877000 	 2.216475 	 -0.9814358000 	 -2.4016570000 
971.00 	 224.9877000 	 2.216475 	 -0.9832223000 	 -2.4029990000 
971.20 	 224.9877000 	 2.216475 	 -0.9846783000 	 -2.4046740000 
971.40 	 224.9877000 	 2.216475 	 -0.9815121000 	 -2.4018960000 
971.60 	 224.9877000 	 2.216500 	 -0.9831842000 	 -2.4029670000 
971.80 	 224.9877000 	 2.216500 	 -0.9847164000 	 -2.4047150000 
972.00 	 224.9829000 	 2.216525 	 -0.9814072000 	 -2.4017270000 
972.20 	 224.9829000 	 2.216525 	 -0.9834003000 	 -2.4030750000 
972.40 	 224.9829000 	 2.216525 	 -0.9848595000 	 -2.4046800000 
972.60 	 224.9797000 	 2.216550 	 -0.9816806000 	 -2.4019110000 
972.80 	 224.9797000 	 2.216550 	 -0.9835084000 	 -2.4030650000 
973.00 	 224.9797000 	 2.216575 	 -0.9849198000 	 -2.4047760000 
973.20 	 224.9797000 	 2.216600 	 -0.9817314000 	 -2.4019620000 
973.40 	 224.9797000 	 2.216575 	 -0.9833654000 	 -2.4031800000 
973.60 	 224.9797000 	 2.216600 	 -0.9847005000 	 -2.4047440000 
973.80 	 224.9749000 	 2.216600 	 -0.9816583000 	 -2.4020230000 
974.00 	 224.9749000 	 2.216625 	 -0.9833367000 	 -2.4031890000 
974.20 	 224.9749000 	 2.216650 	 -0.9846179000 	 -2.4047630000 
974.40 	 224.9781000 	 2.216650 	 -0.9814453000 	 -2.4018640000 
974.60 	 224.9797000 	 2.216675 	 -0.9837341000 	 -2.4036530000 
974.80 	 224.9797000 	 2.216700 	 -0.9845161000 	 -2.4046580000 
975.00 	 224.9829000 	 2.216700 	 -0.9810670000 	 -2.4018190000 
975.20 	 224.9877000 	 2.216725 	 -0.9834321000 	 -2.4036570000 
975.40 	 224.9908000 	 2.216725 	 -0.9839376000 	 -2.4046770000 
975.60 	 224.9924000 	 2.216725 	 -0.9812577000 	 -2.4017560000 
975.80 	 224.9956000 	 2.216725 	 -0.9839280000 	 -2.4038060000 
976.00 	 224.9988000 	 2.216725 	 -0.9842173000 	 -2.4043590000 
976.20 	 225.0020000 	 2.216725 	 -0.9813626000 	 -2.4016410000 
976.40 	 225.0036000 	 2.216725 	 -0.9841347000 	 -2.4040030000 
976.60 	 224.9988000 	 2.216725 	 -0.9841188000 	 -2.4042160000 
976.80 	 224.9988000 	 2.216725 	 -0.9814517000 	 -2.4018320000 
977.00 	 224.9988000 	 2.216725 	 -0.9840393000 	 -2.4040990000 
977.20 	 224.9988000 	 2.216725 	 -0.9838708000 	 -2.4041940000 
977.40 	 224.9988000 	 2.216725 	 -0.9814771000 	 -2.4017110000 
977.60 	 224.9988000 	 2.216725 	 -0.9844844000 	 -2.4043300000 
977.80 	 224.9956000 	 2.216725 	 -0.9837151000 	 -2.4040860000 
978.00 	 224.9956000 	 2.216725 	 -0.9814262000 	 -2.4017810000 
978.20 	 224.9908000 	 2.216725 	 -0.9847355000 	 -2.4045750000 
978.40 	 224.9908000 	 2.216725 	 -0.9835529000 	 -2.4039550000 
978.60 	 224.9877000 	 2.216725 	 -0.9815820000 	 -2.4018000000 
978.80 	 224.9908000 	 2.216725 	 -0.9849675000 	 -2.4046130000 
979.00 	 224.9908000 	 2.216725 	 -0.9831842000 	 -2.4036760000 
979.20 	 224.9908000 	 2.216725 	 -0.9817283000 	 -2.4017780000 
979.40 	 224.9908000 	 2.216725 	 -0.9849675000 	 -2.4047790000 
979.60 	 224.9908000 	 2.216725 	 -0.9831206000 	 -2.4035170000 
979.80 	 224.9908000 	 2.216725 	 -0.9816043000 	 -2.4018260000 
980.00 	 224.9877000 	 2.216725 	 -0.9849866000 	 -2.4047310000 
980.20 	 224.9877000 	 2.216725 	 -0.9829076000 	 -2.4035010000 
980.40 	 224.9877000 	 2.216725 	 -0.9818840000 	 -2.4020070000 
980.60 	 224.9829000 	 2.216750 	 -0.9850693000 	 -2.4047980000 
980.80 	 224.9829000 	 2.216750 	 -0.9827137000 	 -2.4034630000 
981.00 	 224.9797000 	 2.216775 	 -0.9818586000 	 -2.4017880000 
981.20 	 224.9797000 	 2.216800 	 -0.9850184000 	 -2.4048870000 
981.40 	 224.9797000 	 2.216775 	 -0.9826946000 	 -2.4032310000 
981.60 	 224.9797000 	 2.216800 	 -0.9820397000 	 -2.4020420000 
981.80 	 224.9797000 	 2.216800 	 -0.9847419000 	 -2.4049190000 
982.00 	 224.9749000 	 2.216825 	 -0.9826152000 	 -2.4032210000 
982.20 	 224.9749000 	 2.216850 	 -0.9817823000 	 -2.4018830000 
982.40 	 224.9718000 	 2.216850 	 -0.9853585000 	 -2.4047120000 
982.60 	 224.9718000 	 2.216875 	 -0.9830220000 	 -2.4029100000 
982.80 	 224.9718000 	 2.216900 	 -0.9824181000 	 -2.4019620000 
983.00 	 224.9718000 	 2.216925 	 -0.9856256000 	 -2.4047850000 
983.20 	 224.9749000 	 2.216950 	 -0.9831588000 	 -2.4031230000 
983.40 	 224.9797000 	 2.216950 	 -0.9821892000 	 -2.4016700000 
983.60 	 224.9813000 	 2.216975 	 -0.9854667000 	 -2.4045850000 
983.80 	 224.9829000 	 2.217000 	 -0.9829776000 	 -2.4027790000 
984.00 	 224.9861000 	 2.216975 	 -0.9822051000 	 -2.4015590000 
984.20 	 224.9877000 	 2.216975 	 -0.9853236000 	 -2.4043690000 
984.40 	 224.9908000 	 2.216975 	 -0.9829776000 	 -2.4025120000 
984.60 	 224.9956000 	 2.216975 	 -0.9821828000 	 -2.4013230000 
984.80 	 224.9988000 	 2.216975 	 -0.9854094000 	 -2.4043750000 
985.00 	 225.0036000 	 2.216975 	 -0.9828663000 	 -2.4024170000 
985.20 	 225.0020000 	 2.216975 	 -0.9821542000 	 -2.4013520000 
985.40 	 225.0036000 	 2.216975 	 -0.9852886000 	 -2.4041910000 
985.60 	 225.0004000 	 2.216975 	 -0.9832923000 	 -2.4026390000 
985.80 	 224.9988000 	 2.216975 	 -0.9819857000 	 -2.4011550000 
986.00 	 224.9956000 	 2.216975 	 -0.9852664000 	 -2.4040950000 
986.20 	 224.9988000 	 2.216975 	 -0.9832191000 	 -2.4027890000 
986.40 	 224.9972000 	 2.216975 	 -0.9819762000 	 -2.4011390000 
986.60 	 224.9988000 	 2.216975 	 -0.9852822000 	 -2.4041460000 
986.80 	 224.9988000 	 2.216975 	 -0.9832096000 	 -2.4025660000 
987.00 	 224.9988000 	 2.216975 	 -0.9822496000 	 -2.4011800000 
987.20 	 224.9988000 	 2.216975 	 -0.9853013000 	 -2.4042000000 
987.40 	 224.9956000 	 2.216975 	 -0.9830570000 	 -2.4024520000 
987.60 	 224.9908000 	 2.216975 	 -0.9822686000 	 -2.4013360000 
987.80 	 224.9877000 	 2.217000 	 -0.9854253000 	 -2.4042990000 
988.00 	 224.9861000 	 2.217000 	 -0.9828313000 	 -2.4019110000 
988.20 	 224.9829000 	 2.217025 	 -0.9822559000 	 -2.4008500000 
988.40 	 224.9797000 	 2.217050 	 -0.9854285000 	 -2.4037650000 
988.60 	 224.9797000 	 2.217025 	 -0.9830284000 	 -2.4018130000 
988.80 	 224.9797000 	 2.217025 	 -0.9822528000 	 -2.4004050000 
989.00 	 224.9797000 	 2.217050 	 -0.9853395000 	 -2.4034020000 
989.20 	 224.9797000 	 2.217075 	 -0.9832668000 	 -2.4019880000 
989.40 	 224.9749000 	 2.217100 	 -0.9819635000 	 -2.4003860000 
989.60 	 224.9749000 	 2.217100 	 -0.9855270000 	 -2.4034150000 
989.80 	 224.9718000 	 2.217125 	 -0.9829490000 	 -2.4016730000 
990.00 	 224.9749000 	 2.217150 	 -0.9819825000 	 -2.4002960000 
990.20 	 224.9734000 	 2.217175 	 -0.9850915000 	 -2.4033450000 
990.40 	 224.9797000 	 2.217200 	 -0.9830157000 	 -2.4016160000 
990.60 	 224.9797000 	 2.217175 	 -0.9821383000 	 -2.4002710000 
990.80 	 224.9829000 	 2.217200 	 -0.9851837000 	 -2.4034630000 
991.00 	 224.9877000 	 2.217225 	 -0.9829871000 	 -2.4019370000 
991.20 	 224.9877000 	 2.217225 	 -0.9819508000 	 -2.4004970000 
991.40 	 224.9908000 	 2.217225 	 -0.9854094000 	 -2.4046130000 
991.60 	 224.9908000 	 2.217225 	 -0.9831937000 	 -2.4030780000 
991.80 	 224.9908000 	 2.217225 	 -0.9819381000 	 -2.4016860000 
992.00 	 224.9908000 	 2.217225 	 -0.9853745000 	 -2.4046260000 
992.20 	 224.9924000 	 2.217225 	 -0.9832001000 	 -2.4030690000 
992.40 	 224.9956000 	 2.217225 	 -0.9822686000 	 -2.4017750000 
992.60 	 224.9908000 	 2.217225 	 -0.9853458000 	 -2.4047570000 
992.80 	 224.9956000 	 2.217225 	 -0.9830284000 	 -2.4029250000 
993.00 	 224.9908000 	 2.217225 	 -0.9822083000 	 -2.4017210000 
993.20 	 224.9908000 	 2.217225 	 -0.9854031000 	 -2.4046580000 
993.40 	 224.9908000 	 2.217225 	 -0.9833304000 	 -2.4032020000 
993.60 	 224.9908000 	 2.217225 	 -0.9821415000 	 -2.4018130000 
993.80 	 224.9908000 	 2.217225 	 -0.9855080000 	 -2.4047440000 
994.00 	 224.9908000 	 2.217225 	 -0.9830952000 	 -2.4029450000 
994.20 	 224.9956000 	 2.217225 	 -0.9824085000 	 -2.4019180000 
994.40 	 224.9908000 	 2.217225 	 -0.9855652000 	 -2.4047410000 
994.60 	 224.9908000 	 2.217225 	 -0.9833145000 	 -2.4031640000 
994.80 	 224.9908000 	 2.217225 	 -0.9821256000 	 -2.4018100000 
995.00 	 224.9893000 	 2.217225 	 -0.9854444000 	 -2.4048110000 
995.20 	 224.9877000 	 2.217225 	 -0.9832065000 	 -2.4031830000 
995.40 	 224.9877000 	 2.217225 	 -0.9821224000 	 -2.4018890000 
995.60 	 224.9877000 	 2.217250 	 -0.9852441000 	 -2.4044010000 
995.80 	 224.9877000 	 2.217275 	 -0.9830602000 	 -2.4025380000 
996.00 	 224.9877000 	 2.217275 	 -0.9822686000 	 -2.4013170000 
996.20 	 224.9861000 	 2.217300 	 -0.9855366000 	 -2.4042610000 
996.40 	 224.9829000 	 2.217275 	 -0.9830125000 	 -2.4020640000 
996.60 	 224.9797000 	 2.217300 	 -0.9822845000 	 -2.4009510000 
996.80 	 224.9829000 	 2.217325 	 -0.9855397000 	 -2.4041810000 
997.00 	 224.9829000 	 2.217350 	 -0.9829076000 	 -2.4022100000 
997.20 	 224.9877000 	 2.217325 	 -0.9827169000 	 -2.4021180000 
997.40 	 224.9908000 	 2.217325 	 -0.9857845000 	 -2.4053100000 
997.60 	 224.9908000 	 2.217325 	 -0.9834099000 	 -2.4033990000 
997.80 	 224.9877000 	 2.217325 	 -0.9826629000 	 -2.4024550000 
998.00 	 224.9877000 	 2.217325 	 -0.9857178000 	 -2.4053540000 
998.20 	 224.9797000 	 2.217350 	 -0.9834226000 	 -2.4036090000 
998.40 	 224.9765000 	 2.217375 	 -0.9823895000 	 -2.4021980000 
998.60 	 224.9749000 	 2.217400 	 -0.9857941000 	 -2.4051950000 
998.80 	 224.9749000 	 2.217400 	 -0.9838009000 	 -2.4034340000 
999.00 	 224.9749000 	 2.217425 	 -0.9822051000 	 -2.4016280000 
999.20 	 224.9749000 	 2.217450 	 -0.9856129000 	 -2.4046900000 
999.40 	 224.9797000 	 2.217475 	 -0.9836833000 	 -2.4034630000 
999.60 	 224.9749000 	 2.217500 	 -0.9824181000 	 -2.4017720000 
999.80 	 224.9797000 	 2.217475 	 -0.9858227000 	 -2.4049160000 
1000.00 	 224.9797000 	 2.217500 	 -0.9836705000 	 -2.4035230000 
1000.20 	 224.9797000 	 2.217525 	 -0.9825643000 	 -2.4019430000 
1000.40 	 224.9797000 	 2.217550 	 -0.9857782000 	 -2.4051030000 
1000.60 	 224.9797000 	 2.217550 	 -0.9833717000 	 -2.4032720000 
1000.80 	 224.9797000 	 2.217525 	 -0.9827678000 	 -2.4021750000 
1001.00 	 224.9797000 	 2.217550 	 -0.9858227000 	 -2.4057130000 
1001.20 	 224.9813000 	 2.217575 	 -0.9832859000 	 -2.4038310000 
1001.40 	 224.9813000 	 2.217575 	 -0.9825643000 	 -2.4027440000 
1001.60 	 224.9829000 	 2.217575 	 -0.9859053000 	 -2.4050870000 
1001.80 	 224.9877000 	 2.217575 	 -0.9836705000 	 -2.4033390000 
1002.00 	 224.9877000 	 2.217600 	 -0.9826438000 	 -2.4017620000 
1002.20 	 224.9908000 	 2.217625 	 -0.9860452000 	 -2.4049000000 
1002.40 	 224.9908000 	 2.217625 	 -0.9837850000 	 -2.4032940000 
1002.60 	 224.9940000 	 2.217625 	 -0.9830379000 	 -2.4018220000 
1002.80 	 224.9908000 	 2.217625 	 -0.9862105000 	 -2.4048230000 
1003.00 	 224.9956000 	 2.217625 	 -0.9839312000 	 -2.4032910000 
1003.20 	 224.9908000 	 2.217625 	 -0.9828059000 	 -2.4019460000 
1003.40 	 224.9893000 	 2.217625 	 -0.9861787000 	 -2.4049310000 
1003.60 	 224.9877000 	 2.217625 	 -0.9838454000 	 -2.4033480000 
1003.80 	 224.9829000 	 2.217625 	 -0.9830539000 	 -2.4018890000 
1004.00 	 224.9829000 	 2.217625 	 -0.9862645000 	 -2.4048770000 
1004.20 	 224.9829000 	 2.217650 	 -0.9837532000 	 -2.4032310000 
1004.40 	 224.9877000 	 2.217650 	 -0.9828281000 	 -2.4018960000 
1004.60 	 224.9908000 	 2.217675 	 -0.9860611000 	 -2.4049790000 
1004.80 	 224.9908000 	 2.217700 	 -0.9838231000 	 -2.4029480000 
1005.00 	 224.9908000 	 2.217675 	 -0.9829903000 	 -2.4018320000 
1005.20 	 224.9908000 	 2.217675 	 -0.9862423000 	 -2.4049600000 
1005.40 	 224.9893000 	 2.217675 	 -0.9836133000 	 -2.4031000000 
1005.60 	 224.9877000 	 2.217675 	 -0.9831015000 	 -2.4020100000 
1005.80 	 224.9877000 	 2.217675 	 -0.9863472000 	 -2.4048390000 
1006.00 	 224.9845000 	 2.217700 	 -0.9835625000 	 -2.4031290000 
1006.20 	 224.9829000 	 2.217725 	 -0.9827995000 	 -2.4019650000 
1006.40 	 224.9877000 	 2.217725 	 -0.9860929000 	 -2.4050050000 
1006.60 	 224.9877000 	 2.217725 	 -0.9839280000 	 -2.4034600000 
1006.80 	 224.9877000 	 2.217725 	 -0.9829044000 	 -2.4022610000 
1007.00 	 224.9877000 	 2.217750 	 -0.9862677000 	 -2.4050400000 
1007.20 	 224.9877000 	 2.217775 	 -0.9835370000 	 -2.4030910000 
1007.40 	 224.9829000 	 2.217775 	 -0.9832032000 	 -2.4021150000 
1007.60 	 224.9797000 	 2.217775 	 -0.9861692000 	 -2.4052140000 
1007.80 	 224.9813000 	 2.217775 	 -0.9833686000 	 -2.4031730000 
1008.00 	 224.9797000 	 2.217800 	 -0.9832573000 	 -2.4025220000 
1008.20 	 224.9749000 	 2.217825 	 -0.9860675000 	 -2.4054310000 
1008.40 	 224.9749000 	 2.217825 	 -0.9829171000 	 -2.4027980000 
1008.60 	 224.9749000 	 2.217850 	 -0.9834544000 	 -2.4027890000 
1008.80 	 224.9797000 	 2.217875 	 -0.9861787000 	 -2.4054880000 
1009.00 	 224.9797000 	 2.217875 	 -0.9828822000 	 -2.4029510000 
1009.20 	 224.9829000 	 2.217875 	 -0.9836705000 	 -2.4027090000 
1009.40 	 224.9845000 	 2.217900 	 -0.9863599000 	 -2.4057390000 
1009.60 	 224.9877000 	 2.217925 	 -0.9830888000 	 -2.4031480000 
1009.80 	 224.9877000 	 2.217925 	 -0.9839026000 	 -2.4030430000 
1010.00 	 224.9829000 	 2.217925 	 -0.9863345000 	 -2.4057130000 
1010.20 	 224.9829000 	 2.217925 	 -0.9830157000 	 -2.4032210000 
1010.40 	 224.9797000 	 2.217950 	 -0.9837437000 	 -2.4034980000 
1010.60 	 224.9797000 	 2.217975 	 -0.9862455000 	 -2.4061650000 
1010.80 	 224.9797000 	 2.217975 	 -0.9829299000 	 -2.4033610000 
1011.00 	 224.9829000 	 2.217975 	 -0.9837691000 	 -2.4034630000 
1011.20 	 224.9877000 	 2.217975 	 -0.9861533000 	 -2.4061170000 
1011.40 	 224.9956000 	 2.218000 	 -0.9828186000 	 -2.4033260000 
1011.60 	 224.9940000 	 2.218025 	 -0.9835116000 	 -2.4034250000 
1011.80 	 224.9956000 	 2.218025 	 -0.9861215000 	 -2.4059680000 
1012.00 	 224.9940000 	 2.218025 	 -0.9835752000 	 -2.4038570000 
1012.20 	 224.9908000 	 2.218025 	 -0.9835625000 	 -2.4041370000 
1012.40 	 224.9908000 	 2.218025 	 -0.9864330000 	 -2.4070170000 
1012.60 	 224.9956000 	 2.218025 	 -0.9835275000 	 -2.4045780000 
1012.80 	 224.9988000 	 2.218025 	 -0.9837723000 	 -2.4041180000 
1013.00 	 225.0067000 	 2.218025 	 -0.9864807000 	 -2.4067690000 
1013.20 	 225.0115000 	 2.218025 	 -0.9836324000 	 -2.4045660000 
1013.40 	 225.0147000 	 2.218025 	 -0.9837182000 	 -2.4042510000 
1013.60 	 225.0115000 	 2.218025 	 -0.9864998000 	 -2.4067780000 
1013.80 	 225.0067000 	 2.218025 	 -0.9834512000 	 -2.4044740000 
1014.00 	 225.0036000 	 2.218025 	 -0.9840679000 	 -2.4044610000 
1014.20 	 224.9988000 	 2.218025 	 -0.9864776000 	 -2.4068550000 
1014.40 	 224.9908000 	 2.218025 	 -0.9834130000 	 -2.4046390000 
1014.60 	 224.9877000 	 2.218025 	 -0.9838708000 	 -2.4044510000 
1014.80 	 224.9829000 	 2.218025 	 -0.9865729000 	 -2.4069310000 
1015.00 	 224.9797000 	 2.218025 	 -0.9833876000 	 -2.4043910000 
1015.20 	 224.9749000 	 2.218025 	 -0.9839662000 	 -2.4044350000 
1015.40 	 224.9765000 	 2.218025 	 -0.9863885000 	 -2.4068260000 
1015.60 	 224.9749000 	 2.218025 	 -0.9833050000 	 -2.4042830000 
1015.80 	 224.9749000 	 2.218050 	 -0.9840488000 	 -2.4045470000 
1016.00 	 224.9749000 	 2.218075 	 -0.9862931000 	 -2.4068550000 
1016.20 	 224.9734000 	 2.218075 	 -0.9832191000 	 -2.4043370000 
1016.40 	 224.9686000 	 2.218125 	 -0.9837882000 	 -2.4042260000 
1016.60 	 224.9670000 	 2.218150 	 -0.9864299000 	 -2.4068070000 
1016.80 	 224.9638000 	 2.218150 	 -0.9835975000 	 -2.4044700000 
1017.00 	 224.9638000 	 2.218200 	 -0.9837437000 	 -2.4042480000 
1017.20 	 224.9638000 	 2.218225 	 -0.9863567000 	 -2.4069180000 
1017.40 	 224.9718000 	 2.218250 	 -0.9834544000 	 -2.4044770000 
1017.60 	 224.9734000 	 2.218275 	 -0.9836102000 	 -2.4042920000 
1017.80 	 224.9797000 	 2.218300 	 -0.9865029000 	 -2.4068100000 
1018.00 	 224.9829000 	 2.218325 	 -0.9835307000 	 -2.4044420000 
1018.20 	 224.9877000 	 2.218350 	 -0.9837278000 	 -2.4041530000 
1018.40 	 224.9908000 	 2.218325 	 -0.9868813000 	 -2.4063050000 
1018.60 	 224.9908000 	 2.218325 	 -0.9840457000 	 -2.4041720000 
1018.80 	 224.9956000 	 2.218325 	 -0.9837564000 	 -2.4034790000 
1019.00 	 224.9988000 	 2.218325 	 -0.9868717000 	 -2.4064540000 
1019.20 	 225.0036000 	 2.218325 	 -0.9842078000 	 -2.4044230000 
1019.40 	 225.0052000 	 2.218325 	 -0.9836483000 	 -2.4034400000 
1019.60 	 225.0067000 	 2.218325 	 -0.9868336000 	 -2.4064100000 
1019.80 	 225.0099000 	 2.218325 	 -0.9842078000 	 -2.4045020000 
1020.00 	 225.0067000 	 2.218325 	 -0.9836451000 	 -2.4036000000 
1020.20 	 225.0067000 	 2.218325 	 -0.9868050000 	 -2.4065690000 
1020.40 	 225.0036000 	 2.218325 	 -0.9840107000 	 -2.4042580000 
1020.60 	 225.0036000 	 2.218325 	 -0.9837818000 	 -2.4035900000 
1020.80 	 225.0036000 	 2.218325 	 -0.9867700000 	 -2.4065880000 
1021.00 	 224.9988000 	 2.218325 	 -0.9841347000 	 -2.4043940000 
1021.20 	 224.9988000 	 2.218325 	 -0.9838200000 	 -2.4037270000 
1021.40 	 224.9908000 	 2.218325 	 -0.9868590000 	 -2.4065330000 
1021.60 	 224.9908000 	 2.218325 	 -0.9837500000 	 -2.4041460000 
1021.80 	 224.9877000 	 2.218325 	 -0.9840171000 	 -2.4036440000 
1022.00 	 224.9829000 	 2.218325 	 -0.9866874000 	 -2.4065050000 
1022.20 	 224.9829000 	 2.218350 	 -0.9838359000 	 -2.4037550000 
1022.40 	 224.9877000 	 2.218375 	 -0.9836674000 	 -2.4033230000 
1022.60 	 224.9908000 	 2.218375 	 -0.9865888000 	 -2.4061550000 
1022.80 	 224.9956000 	 2.218375 	 -0.9837659000 	 -2.4037960000 
1023.00 	 224.9972000 	 2.218375 	 -0.9838803000 	 -2.4033100000 
1023.20 	 225.0036000 	 2.218375 	 -0.9867001000 	 -2.4061420000 
1023.40 	 225.0036000 	 2.218375 	 -0.9837437000 	 -2.4037230000 
1023.60 	 225.0036000 	 2.218375 	 -0.9840393000 	 -2.4032850000 
1023.80 	 225.0036000 	 2.218375 	 -0.9867032000 	 -2.4060570000 
1024.00 	 224.9988000 	 2.218375 	 -0.9841029000 	 -2.4039010000 
1024.20 	 224.9988000 	 2.218375 	 -0.9834099000 	 -2.4030720000 
1024.40 	 224.9956000 	 2.218375 	 -0.9867287000 	 -2.4060890000 
1024.60 	 224.9908000 	 2.218375 	 -0.9838740000 	 -2.4040130000 
1024.80 	 224.9877000 	 2.218375 	 -0.9834290000 	 -2.4030850000 
1025.00 	 224.9845000 	 2.218375 	 -0.9866078000 	 -2.4062030000 
1025.20 	 224.9829000 	 2.218375 	 -0.9838963000 	 -2.4039710000 
1025.40 	 224.9829000 	 2.218400 	 -0.9831715000 	 -2.4028650000 
1025.60 	 224.9829000 	 2.218425 	 -0.9867064000 	 -2.4060630000 
1025.80 	 224.9877000 	 2.218425 	 -0.9840298000 	 -2.4041240000 
1026.00 	 224.9829000 	 2.218425 	 -0.9832191000 	 -2.4027030000 
1026.20 	 224.9797000 	 2.218425 	 -0.9867318000 	 -2.4065080000 
1026.40 	 224.9749000 	 2.218450 	 -0.9846179000 	 -2.4053510000 
1026.60 	 224.9749000 	 2.218475 	 -0.9832001000 	 -2.4036690000 
1026.80 	 224.9718000 	 2.218500 	 -0.9865125000 	 -2.4063940000 
1027.00 	 224.9718000 	 2.218500 	 -0.9849231000 	 -2.4055860000 
1027.20 	 224.9749000 	 2.218550 	 -0.9829966000 	 -2.4036310000 
1027.40 	 224.9749000 	 2.218550 	 -0.9862964000 	 -2.4065050000 
1027.60 	 224.9749000 	 2.218575 	 -0.9853013000 	 -2.4058600000 
1027.80 	 224.9749000 	 2.218600 	 -0.9828568000 	 -2.4035680000 
1028.00 	 224.9749000 	 2.218625 	 -0.9860134000 	 -2.4062920000 
1028.20 	 224.9797000 	 2.218650 	 -0.9853331000 	 -2.4059610000 
1028.40 	 224.9797000 	 2.218625 	 -0.9831715000 	 -2.4035610000 
1028.60 	 224.9797000 	 2.218650 	 -0.9861978000 	 -2.4062660000 
1028.80 	 224.9829000 	 2.218675 	 -0.9854444000 	 -2.4060890000 
1029.00 	 224.9829000 	 2.218700 	 -0.9829076000 	 -2.4037140000 
1029.20 	 224.9829000 	 2.218675 	 -0.9863091000 	 -2.4061550000 
1029.40 	 224.9829000 	 2.218675 	 -0.9855970000 	 -2.4061110000 
1029.60 	 224.9877000 	 2.218700 	 -0.9829712000 	 -2.4035260000 
1029.80 	 224.9908000 	 2.218725 	 -0.9861215000 	 -2.4060540000 
1030.00 	 224.9908000 	 2.218750 	 -0.9856701000 	 -2.4061810000 
1030.20 	 224.9908000 	 2.218725 	 -0.9831079000 	 -2.4034980000 
1030.40 	 224.9908000 	 2.218725 	 -0.9861152000 	 -2.4061870000 
1030.60 	 224.9956000 	 2.218725 	 -0.9858258000 	 -2.4063140000 
1030.80 	 224.9956000 	 2.218725 	 -0.9830570000 	 -2.4036470000 
1031.00 	 224.9988000 	 2.218725 	 -0.9861596000 	 -2.4061930000 
1031.20 	 225.0036000 	 2.218725 	 -0.9858386000 	 -2.4063810000 
1031.40 	 225.0036000 	 2.218725 	 -0.9830443000 	 -2.4037040000 
1031.60 	 225.0067000 	 2.218725 	 -0.9859149000 	 -2.4060730000 
1031.80 	 225.0067000 	 2.218725 	 -0.9861501000 	 -2.4066700000 
1032.00 	 225.0067000 	 2.218725 	 -0.9832923000 	 -2.4037430000 
1032.20 	 225.0036000 	 2.218725 	 -0.9857750000 	 -2.4058910000 
1032.40 	 224.9972000 	 2.218725 	 -0.9863790000 	 -2.4067150000 
1032.60 	 224.9908000 	 2.218725 	 -0.9834258000 	 -2.4039840000 
1032.80 	 224.9861000 	 2.218725 	 -0.9856542000 	 -2.4057640000 
1033.00 	 224.9797000 	 2.218725 	 -0.9863885000 	 -2.4068800000 
1033.20 	 224.9797000 	 2.218725 	 -0.9832223000 	 -2.4038760000 
1033.40 	 224.9781000 	 2.218750 	 -0.9855270000 	 -2.4055700000 
1033.60 	 224.9781000 	 2.218750 	 -0.9865093000 	 -2.4070390000 
1033.80 	 224.9749000 	 2.218775 	 -0.9833272000 	 -2.4039750000 
1034.00 	 224.9797000 	 2.218800 	 -0.9853840000 	 -2.4054590000 
1034.20 	 224.9781000 	 2.218800 	 -0.9866238000 	 -2.4070040000 
1034.40 	 224.9749000 	 2.218825 	 -0.9833400000 	 -2.4041240000 
1034.60 	 224.9749000 	 2.218850 	 -0.9854476000 	 -2.4054880000 
1034.80 	 224.9749000 	 2.218850 	 -0.9869607000 	 -2.4071720000 
1035.00 	 224.9749000 	 2.218875 	 -0.9835784000 	 -2.4041720000 
1035.20 	 224.9749000 	 2.218900 	 -0.9851043000 	 -2.4050970000 
1035.40 	 224.9765000 	 2.218925 	 -0.9870561000 	 -2.4071720000 
1035.60 	 224.9797000 	 2.218925 	 -0.9838803000 	 -2.4041810000 
1035.80 	 224.9829000 	 2.218950 	 -0.9850629000 	 -2.4049310000 
1036.00 	 224.9877000 	 2.218950 	 -0.9869194000 	 -2.4070740000 
1036.20 	 224.9924000 	 2.218975 	 -0.9836896000 	 -2.4043660000 
1036.40 	 224.9988000 	 2.218975 	 -0.9849326000 	 -2.4047180000 
1036.60 	 225.0036000 	 2.218975 	 -0.9870784000 	 -2.4067180000 
1036.80 	 225.0052000 	 2.218975 	 -0.9837818000 	 -2.4039300000 
1037.00 	 225.0036000 	 2.218975 	 -0.9848881000 	 -2.4043750000 
1037.20 	 225.0036000 	 2.218975 	 -0.9871991000 	 -2.4068390000 
1037.40 	 224.9988000 	 2.218975 	 -0.9839439000 	 -2.4041210000 
1037.60 	 224.9956000 	 2.218975 	 -0.9848277000 	 -2.4044390000 
1037.80 	 224.9908000 	 2.218975 	 -0.9871165000 	 -2.4067660000 
1038.00 	 224.9908000 	 2.218975 	 -0.9838263000 	 -2.4042350000 
1038.20 	 224.9908000 	 2.218975 	 -0.9847514000 	 -2.4042130000 
1038.40 	 224.9908000 	 2.218975 	 -0.9871547000 	 -2.4069090000 
1038.60 	 224.9893000 	 2.218975 	 -0.9838168000 	 -2.4040480000 
1038.80 	 224.9877000 	 2.218975 	 -0.9848086000 	 -2.4044860000 
1039.00 	 224.9829000 	 2.218975 	 -0.9871101000 	 -2.4069530000 
1039.20 	 224.9829000 	 2.218975 	 -0.9839122000 	 -2.4041870000 
1039.40 	 224.9829000 	 2.219000 	 -0.9844875000 	 -2.4041720000 
1039.60 	 224.9829000 	 2.219000 	 -0.9871547000 	 -2.4069720000 
1039.80 	 224.9877000 	 2.219025 	 -0.9841919000 	 -2.4046520000 
1040.00 	 224.9877000 	 2.219050 	 -0.9842491000 	 -2.4041460000 
1040.20 	 224.9877000 	 2.219025 	 -0.9873931000 	 -2.4073380000 
1040.40 	 224.9877000 	 2.219050 	 -0.9847005000 	 -2.4052520000 
1040.60 	 224.9829000 	 2.219050 	 -0.9840139000 	 -2.4042670000 
1040.80 	 224.9829000 	 2.219075 	 -0.9870974000 	 -2.4073790000 
1041.00 	 224.9797000 	 2.219100 	 -0.9842300000 	 -2.4050590000 
1041.20 	 224.9797000 	 2.219075 	 -0.9844494000 	 -2.4040790000 
1041.40 	 224.9797000 	 2.219100 	 -0.9874694000 	 -2.4070330000 
1041.60 	 224.9797000 	 2.219100 	 -0.9843572000 	 -2.4044450000 
1041.80 	 224.9797000 	 2.219125 	 -0.9846560000 	 -2.4040990000 
1042.00 	 224.9797000 	 2.219125 	 -0.9872150000 	 -2.4068200000 
1042.20 	 224.9797000 	 2.219125 	 -0.9842014000 	 -2.4044010000 
1042.40 	 224.9749000 	 2.219150 	 -0.9845321000 	 -2.4040510000 
1042.60 	 224.9749000 	 2.219175 	 -0.9872913000 	 -2.4069600000 
1042.80 	 224.9749000 	 2.219175 	 -0.9843445000 	 -2.4046830000 
1043.00 	 224.9797000 	 2.219200 	 -0.9842555000 	 -2.4038890000 
1043.20 	 224.9829000 	 2.219250 	 -0.9873231000 	 -2.4069950000 
1043.40 	 224.9829000 	 2.219225 	 -0.9844017000 	 -2.4051220000 
1043.60 	 224.9877000 	 2.219225 	 -0.9842427000 	 -2.4044510000 
1043.80 	 224.9877000 	 2.219250 	 -0.9870656000 	 -2.4074390000 
1044.00 	 224.9829000 	 2.219275 	 -0.9840488000 	 -2.4049350000 
1044.20 	 224.9829000 	 2.219300 	 -0.9839694000 	 -2.4044350000 
1044.40 	 224.9829000 	 2.219275 	 -0.9877014000 	 -2.4068360000 
1044.60 	 224.9877000 	 2.219275 	 -0.9847100000 	 -2.4049920000 
1044.80 	 224.9877000 	 2.219300 	 -0.9840997000 	 -2.4038920000 
1045.00 	 224.9908000 	 2.219325 	 -0.9871960000 	 -2.4068230000 
1045.20 	 224.9956000 	 2.219350 	 -0.9846433000 	 -2.4049470000 
1045.40 	 224.9956000 	 2.219325 	 -0.9840870000 	 -2.4038820000 
1045.60 	 224.9956000 	 2.219325 	 -0.9872691000 	 -2.4071380000 
1045.80 	 224.9956000 	 2.219325 	 -0.9850121000 	 -2.4054270000 
1046.00 	 224.9908000 	 2.219325 	 -0.9841569000 	 -2.4038730000 
1046.20 	 224.9877000 	 2.219325 	 -0.9874375000 	 -2.4071600000 
1046.40 	 224.9877000 	 2.219325 	 -0.9849135000 	 -2.4054080000 
1046.60 	 224.9877000 	 2.219325 	 -0.9841983000 	 -2.4040250000 
1046.80 	 224.9908000 	 2.219325 	 -0.9873581000 	 -2.4072580000 
1047.00 	 224.9908000 	 2.219325 	 -0.9850629000 	 -2.4055450000 
1047.20 	 224.9908000 	 2.219325 	 -0.9841983000 	 -2.4040700000 
1047.40 	 224.9908000 	 2.219325 	 -0.9873772000 	 -2.4071250000 
1047.60 	 224.9908000 	 2.219325 	 -0.9848213000 	 -2.4053030000 
1047.80 	 224.9893000 	 2.219325 	 -0.9842713000 	 -2.4041020000 
1048.00 	 224.9877000 	 2.219325 	 -0.9875202000 	 -2.4073220000 
1048.20 	 224.9829000 	 2.219350 	 -0.9844907000 	 -2.4048330000 
1048.40 	 224.9829000 	 2.219350 	 -0.9843826000 	 -2.4043940000 
1048.60 	 224.9797000 	 2.219375 	 -0.9873168000 	 -2.4072170000 
1048.80 	 224.9813000 	 2.219400 	 -0.9843095000 	 -2.4047980000 
1049.00 	 224.9797000 	 2.219375 	 -0.9847546000 	 -2.4048010000 
1049.20 	 224.9797000 	 2.219375 	 -0.9875361000 	 -2.4074940000 
1049.40 	 224.9797000 	 2.219400 	 -0.9844844000 	 -2.4050050000 
1049.60 	 224.9797000 	 2.219425 	 -0.9845098000 	 -2.4045050000 
1049.80 	 224.9797000 	 2.219450 	 -0.9873645000 	 -2.4075130000 
1050.00 	 224.9797000 	 2.219425 	 -0.9846687000 	 -2.4055290000 
1050.20 	 224.9797000 	 2.219450 	 -0.9845479000 	 -2.4047280000 
1050.40 	 224.9797000 	 2.219450 	 -0.9873803000 	 -2.4077260000 
1050.60 	 224.9813000 	 2.219475 	 -0.9848499000 	 -2.4057640000 
1050.80 	 224.9797000 	 2.219475 	 -0.9842555000 	 -2.4048140000 
1051.00 	 224.9797000 	 2.219475 	 -0.9873581000 	 -2.4082950000 
1051.20 	 224.9749000 	 2.219500 	 -0.9848149000 	 -2.4060790000 
1051.40 	 224.9718000 	 2.219525 	 -0.9844875000 	 -2.4052720000 
1051.60 	 224.9749000 	 2.219550 	 -0.9873295000 	 -2.4079510000 
1051.80 	 224.9781000 	 2.219575 	 -0.9849961000 	 -2.4062730000 
1052.00 	 224.9813000 	 2.219600 	 -0.9843286000 	 -2.4050010000 
1052.20 	 224.9877000 	 2.219575 	 -0.9874312000 	 -2.4080020000 
1052.40 	 224.9908000 	 2.219575 	 -0.9847959000 	 -2.4061200000 
1052.60 	 224.9956000 	 2.219575 	 -0.9841537000 	 -2.4051830000 
1052.80 	 224.9956000 	 2.219575 	 -0.9872977000 	 -2.4080630000 
1053.00 	 224.9924000 	 2.219575 	 -0.9848309000 	 -2.4062510000 
1053.20 	 224.9956000 	 2.219575 	 -0.9841347000 	 -2.4050110000 
1053.40 	 224.9956000 	 2.219575 	 -0.9873454000 	 -2.4080910000 
1053.60 	 224.9956000 	 2.219575 	 -0.9850629000 	 -2.4062980000 
1053.80 	 224.9908000 	 2.219575 	 -0.9841569000 	 -2.4051640000 
1054.00 	 224.9924000 	 2.219575 	 -0.9873645000 	 -2.4080910000 
1054.20 	 224.9956000 	 2.219575 	 -0.9847768000 	 -2.4059870000 
1054.40 	 224.9908000 	 2.219575 	 -0.9844176000 	 -2.4053410000 
1054.60 	 224.9908000 	 2.219575 	 -0.9874249000 	 -2.4080690000 
1054.80 	 224.9877000 	 2.219575 	 -0.9847005000 	 -2.4058880000 
1055.00 	 224.9877000 	 2.219600 	 -0.9845543000 	 -2.4051760000 
1055.20 	 224.9829000 	 2.219625 	 -0.9874566000 	 -2.4080440000 
1055.40 	 224.9797000 	 2.219650 	 -0.9849675000 	 -2.4061520000 
1055.60 	 224.9797000 	 2.219625 	 -0.9842713000 	 -2.4037010000 
1055.80 	 224.9749000 	 2.219650 	 -0.9872437000 	 -2.4068070000 
1056.00 	 224.9749000 	 2.219675 	 -0.9849707000 	 -2.4054270000 
1056.20 	 224.9781000 	 2.219675 	 -0.9840806000 	 -2.4039170000 
1056.40 	 224.9749000 	 2.219700 	 -0.9871864000 	 -2.4070450000 
1056.60 	 224.9749000 	 2.219725 	 -0.9847705000 	 -2.4053130000 
1056.80 	 224.9718000 	 2.219750 	 -0.9839948000 	 -2.4038950000 
1057.00 	 224.9670000 	 2.219750 	 -0.9872659000 	 -2.4068800000 
1057.20 	 224.9638000 	 2.219800 	 -0.9851297000 	 -2.4054240000 
1057.40 	 224.9638000 	 2.219825 	 -0.9837627000 	 -2.4038760000 
1057.60 	 224.9670000 	 2.219850 	 -0.9871514000 	 -2.4069980000 
1057.80 	 224.9718000 	 2.219875 	 -0.9849961000 	 -2.4054310000 
1058.00 	 224.9749000 	 2.219925 	 -0.9839408000 	 -2.4039010000 
1058.20 	 224.9861000 	 2.219925 	 -0.9872882000 	 -2.4070290000 
1058.40 	 224.9908000 	 2.219925 	 -0.9849898000 	 -2.4054590000 
1058.60 	 224.9988000 	 2.219925 	 -0.9839026000 	 -2.4038890000 
1058.80 	 225.0067000 	 2.219925 	 -0.9874217000 	 -2.4070230000 
1059.00 	 225.0115000 	 2.219925 	 -0.9851710000 	 -2.4054810000 
1059.20 	 225.0179000 	 2.219925 	 -0.9839757000 	 -2.4039170000 
1059.40 	 225.0210000 	 2.219925 	 -0.9872754000 	 -2.4069690000 
1059.60 	 225.0226000 	 2.219925 	 -0.9850438000 	 -2.4052750000 
1059.80 	 225.0226000 	 2.219925 	 -0.9841442000 	 -2.4039360000 
1060.00 	 225.0179000 	 2.219925 	 -0.9873803000 	 -2.4070140000 
1060.20 	 225.0179000 	 2.219925 	 -0.9849707000 	 -2.4052560000 
1060.40 	 225.0179000 	 2.219925 	 -0.9842427000 	 -2.4039520000 
1060.60 	 225.0179000 	 2.219925 	 -0.9875329000 	 -2.4070170000 
1060.80 	 225.0179000 	 2.219925 	 -0.9846274000 	 -2.4050010000 
1061.00 	 225.0179000 	 2.219925 	 -0.9844272000 	 -2.4042320000 
1061.20 	 225.0179000 	 2.219875 	 -0.9876060000 	 -2.4071530000 
1061.40 	 225.0163000 	 2.219875 	 -0.9843318000 	 -2.4048040000 
1061.60 	 225.0115000 	 2.219875 	 -0.9844716000 	 -2.4041020000 
1061.80 	 225.0115000 	 2.219875 	 -0.9874662000 	 -2.4072230000 
1062.00 	 225.0067000 	 2.219875 	 -0.9847228000 	 -2.4049570000 
1062.20 	 225.0067000 	 2.219875 	 -0.9844939000 	 -2.4042030000 
1062.40 	 225.0036000 	 2.219875 	 -0.9873454000 	 -2.4071920000 
1062.60 	 224.9988000 	 2.219875 	 -0.9843540000 	 -2.4048200000 
1062.80 	 224.9956000 	 2.219875 	 -0.9845734000 	 -2.4042510000 
1063.00 	 224.9908000 	 2.219875 	 -0.9874566000 	 -2.4070680000 
1063.20 	 224.9908000 	 2.219875 	 -0.9844971000 	 -2.4048230000 
1063.40 	 224.9893000 	 2.219875 	 -0.9846179000 	 -2.4041720000 
1063.60 	 224.9908000 	 2.219875 	 -0.9874757000 	 -2.4071820000 
1063.80 	 224.9956000 	 2.219875 	 -0.9844653000 	 -2.4047600000 
1064.00 	 224.9972000 	 2.219875 	 -0.9846465000 	 -2.4042070000 
1064.20 	 224.9988000 	 2.219875 	 -0.9875647000 	 -2.4072390000 
1064.40 	 224.9956000 	 2.219875 	 -0.9844812000 	 -2.4046010000 
1064.60 	 224.9956000 	 2.219875 	 -0.9847800000 	 -2.4045630000 
1064.80 	 224.9956000 	 2.219875 	 -0.9874948000 	 -2.4072360000 
1065.00 	 224.9877000 	 2.219875 	 -0.9842364000 	 -2.4045940000 
1065.20 	 224.9829000 	 2.219875 	 -0.9845034000 	 -2.4043500000 
1065.40 	 224.9797000 	 2.219875 	 -0.9873073000 	 -2.4070800000 
1065.60 	 224.9749000 	 2.219875 	 -0.9842713000 	 -2.4045880000 
1065.80 	 224.9670000 	 2.219875 	 -0.9847482000 	 -2.4043970000 
1066.00 	 224.9638000 	 2.219875 	 -0.9875202000 	 -2.4071980000 
1066.20 	 224.9638000 	 2.219875 	 -0.9845257000 	 -2.4046550000 
1066.40 	 224.9622000 	 2.219875 	 -0.9846751000 	 -2.4042830000 
1066.60 	 224.9591000 	 2.219925 	 -0.9872850000 	 -2.4071760000 
1066.80 	 224.9591000 	 2.219950 	 -0.9844017000 	 -2.4046900000 
1067.00 	 224.9591000 	 2.220000 	 -0.9846560000 	 -2.4042800000 
1067.20 	 224.9591000 	 2.220025 	 -0.9873549000 	 -2.4072840000 
1067.40 	 224.9591000 	 2.220050 	 -0.9841537000 	 -2.4046490000 
1067.60 	 224.9591000 	 2.220075 	 -0.9849517000 	 -2.4046450000 
1067.80 	 224.9591000 	 2.220125 	 -0.9875298000 	 -2.4072580000 
1068.00 	 224.9575000 	 2.220150 	 -0.9842046000 	 -2.4044510000 
1068.20 	 224.9591000 	 2.220175 	 -0.9848881000 	 -2.4045250000 
1068.40 	 224.9606000 	 2.220200 	 -0.9873803000 	 -2.4073090000 
1068.60 	 224.9718000 	 2.220225 	 -0.9843985000 	 -2.4048680000 
1068.80 	 224.9797000 	 2.220275 	 -0.9846306000 	 -2.4046100000 
1069.00 	 224.9908000 	 2.220275 	 -0.9874471000 	 -2.4070930000 
1069.20 	 225.0020000 	 2.220300 	 -0.9845638000 	 -2.4047280000 
1069.40 	 225.0115000 	 2.220275 	 -0.9847196000 	 -2.4040760000 
1069.60 	 225.0147000 	 2.220275 	 -0.9876601000 	 -2.4071250000 
1069.80 	 225.0179000 	 2.220275 	 -0.9846401000 	 -2.4047660000 
1070.00 	 225.0179000 	 2.220275 	 -0.9848595000 	 -2.4044100000 
1070.20 	 225.0179000 	 2.220275 	 -0.9875361000 	 -2.4072390000 
1070.40 	 225.0179000 	 2.220275 	 -0.9845829000 	 -2.4046740000 
1070.60 	 225.0147000 	 2.220275 	 -0.9849517000 	 -2.4043560000 
1070.80 	 225.0147000 	 2.220275 	 -0.9877491000 	 -2.4072490000 
1071.00 	 225.0115000 	 2.220275 	 -0.9846020000 	 -2.4046040000 
1071.20 	 225.0083000 	 2.220275 	 -0.9846656000 	 -2.4043780000 
1071.40 	 225.0083000 	 2.220275 	 -0.9876220000 	 -2.4072960000 
1071.60 	 225.0067000 	 2.220275 	 -0.9846973000 	 -2.4048450000 
1071.80 	 225.0115000 	 2.220275 	 -0.9849898000 	 -2.4045150000 
1072.00 	 225.0115000 	 2.220275 	 -0.9876506000 	 -2.4073310000 
1072.20 	 225.0131000 	 2.220275 	 -0.9842841000 	 -2.4044420000 
1072.40 	 225.0147000 	 2.220225 	 -0.9853776000 	 -2.4047980000 
1072.60 	 225.0115000 	 2.220225 	 -0.9877427000 	 -2.4073220000 
1072.80 	 225.0067000 	 2.220225 	 -0.9843032000 	 -2.4044580000 
1073.00 	 225.0036000 	 2.220225 	 -0.9854444000 	 -2.4049160000 
1073.20 	 224.9988000 	 2.220225 	 -0.9875488000 	 -2.4072900000 
1073.40 	 224.9988000 	 2.220225 	 -0.9841569000 	 -2.4043750000 
1073.60 	 224.9956000 	 2.220225 	 -0.9853109000 	 -2.4050010000 
1073.80 	 224.9988000 	 2.220225 	 -0.9877046000 	 -2.4072900000 
1074.00 	 224.9988000 	 2.220225 	 -0.9842713000 	 -2.4044450000 
1074.20 	 224.9988000 	 2.220225 	 -0.9851615000 	 -2.4046990000 
1074.40 	 224.9988000 	 2.220225 	 -0.9878127000 	 -2.4072520000 
1074.60 	 224.9956000 	 2.220225 	 -0.9844685000 	 -2.4046360000 
1074.80 	 224.9972000 	 2.220225 	 -0.9850438000 	 -2.4046360000 
1075.00 	 224.9956000 	 2.220225 	 -0.9877523000 	 -2.4072870000 
1075.20 	 224.9908000 	 2.220225 	 -0.9847546000 	 -2.4047820000 
1075.40 	 224.9908000 	 2.220225 	 -0.9847482000 	 -2.4043620000 
1075.60 	 224.9877000 	 2.220225 	 -0.9876410000 	 -2.4072550000 
1075.80 	 224.9877000 	 2.220225 	 -0.9845607000 	 -2.4048390000 
1076.00 	 224.9877000 	 2.220225 	 -0.9848595000 	 -2.4045910000 
1076.20 	 224.9908000 	 2.220225 	 -0.9876919000 	 -2.4073860000 
1076.40 	 224.9908000 	 2.220225 	 -0.9846179000 	 -2.4048040000 
1076.60 	 224.9908000 	 2.220225 	 -0.9848658000 	 -2.4046170000 
1076.80 	 224.9877000 	 2.220225 	 -0.9877459000 	 -2.4072960000 
1077.00 	 224.9877000 	 2.220225 	 -0.9847959000 	 -2.4048010000 
1077.20 	 224.9877000 	 2.220225 	 -0.9846942000 	 -2.4045660000 
1077.40 	 224.9829000 	 2.220225 	 -0.9876696000 	 -2.4073470000 
1077.60 	 224.9829000 	 2.220225 	 -0.9846274000 	 -2.4048360000 
1077.80 	 224.9797000 	 2.220225 	 -0.9849389000 	 -2.4045750000 
1078.00 	 224.9797000 	 2.220225 	 -0.9876251000 	 -2.4073280000 
1078.20 	 224.9797000 	 2.220225 	 -0.9844748000 	 -2.4046740000 
1078.40 	 224.9749000 	 2.220225 	 -0.9847386000 	 -2.4044700000 
1078.60 	 224.9749000 	 2.220225 	 -0.9877427000 	 -2.4074050000 
1078.80 	 224.9749000 	 2.220275 	 -0.9847577000 	 -2.4048710000 
1079.00 	 224.9749000 	 2.220275 	 -0.9846401000 	 -2.4043880000 
1079.20 	 224.9749000 	 2.220300 	 -0.9875965000 	 -2.4072070000 
1079.40 	 224.9718000 	 2.220325 	 -0.9847577000 	 -2.4049600000 
1079.60 	 224.9718000 	 2.220350 	 -0.9848468000 	 -2.4043940000 
1079.80 	 224.9638000 	 2.220375 	 -0.9877809000 	 -2.4071920000 
1080.00 	 224.9638000 	 2.220400 	 -0.9847260000 	 -2.4047880000 
1080.20 	 224.9559000 	 2.220425 	 -0.9850534000 	 -2.4044480000 
1080.40 	 224.9559000 	 2.220450 	 -0.9876664000 	 -2.4071660000 
1080.60 	 224.9511000 	 2.220500 	 -0.9846337000 	 -2.4045690000 
1080.80 	 224.9511000 	 2.220550 	 -0.9850788000 	 -2.4044070000 
1081.00 	 224.9559000 	 2.220575 	 -0.9876728000 	 -2.4072010000 
1081.20 	 224.9591000 	 2.220625 	 -0.9847069000 	 -2.4046490000 
1081.40 	 224.9670000 	 2.220650 	 -0.9850852000 	 -2.4045150000 
1081.60 	 224.9765000 	 2.220675 	 -0.9877586000 	 -2.4071980000 
1081.80 	 224.9877000 	 2.220675 	 -0.9846942000 	 -2.4045660000 
1082.00 	 224.9988000 	 2.220700 	 -0.9852918000 	 -2.4044350000 
1082.20 	 225.0067000 	 2.220675 	 -0.9878349000 	 -2.4076490000 
1082.40 	 225.0163000 	 2.220675 	 -0.9847959000 	 -2.4048840000 
1082.60 	 225.0226000 	 2.220675 	 -0.9855716000 	 -2.4051090000 
1082.80 	 225.0306000 	 2.220675 	 -0.9880098000 	 -2.4077260000 
1083.00 	 225.0338000 	 2.220675 	 -0.9846973000 	 -2.4048650000 
1083.20 	 225.0385000 	 2.220675 	 -0.9855048000 	 -2.4051860000 
1083.40 	 225.0385000 	 2.220675 	 -0.9880352000 	 -2.4074550000 
1083.60 	 225.0385000 	 2.220675 	 -0.9848149000 	 -2.4049760000 
1083.80 	 225.0338000 	 2.220625 	 -0.9854062000 	 -2.4050900000 
1084.00 	 225.0338000 	 2.220600 	 -0.9879621000 	 -2.4076560000 
1084.20 	 225.0338000 	 2.220575 	 -0.9846242000 	 -2.4051060000 
1084.40 	 225.0338000 	 2.220550 	 -0.9853776000 	 -2.4050330000 
1084.60 	 225.0385000 	 2.220500 	 -0.9880161000 	 -2.4077290000 
1084.80 	 225.0338000 	 2.220475 	 -0.9848118000 	 -2.4051480000 
1085.00 	 225.0338000 	 2.220450 	 -0.9853490000 	 -2.4050330000 
1085.20 	 225.0306000 	 2.220425 	 -0.9880193000 	 -2.4078020000 
1085.40 	 225.0226000 	 2.220400 	 -0.9849517000 	 -2.4052270000 
1085.60 	 225.0195000 	 2.220375 	 -0.9851265000 	 -2.4048810000 
1085.80 	 225.0147000 	 2.220375 	 -0.9880034000 	 -2.4076970000 
1086.00 	 225.0131000 	 2.220375 	 -0.9848690000 	 -2.4050080000 
1086.20 	 225.0067000 	 2.220350 	 -0.9852155000 	 -2.4048040000 
1086.40 	 225.0067000 	 2.220325 	 -0.9879303000 	 -2.4076810000 
1086.60 	 225.0067000 	 2.220325 	 -0.9849008000 	 -2.4050200000 
1086.80 	 225.0067000 	 2.220325 	 -0.9853172000 	 -2.4048740000 
1087.00 	 225.0067000 	 2.220300 	 -0.9880225000 	 -2.4076400000 
1087.20 	 225.0067000 	 2.220325 	 -0.9850502000 	 -2.4052620000 
1087.40 	 225.0052000 	 2.220325 	 -0.9847896000 	 -2.4046170000 
1087.60 	 225.0036000 	 2.220325 	 -0.9879716000 	 -2.4074650000 
1087.80 	 224.9988000 	 2.220325 	 -0.9854380000 	 -2.4056530000 
1088.00 	 224.9956000 	 2.220325 	 -0.9847896000 	 -2.4045210000 
1088.20 	 224.9908000 	 2.220325 	 -0.9880193000 	 -2.4075000000 
1088.40 	 224.9908000 	 2.220325 	 -0.9855493000 	 -2.4057320000 
1088.60 	 224.9908000 	 2.220325 	 -0.9846497000 	 -2.4042640000 
1088.80 	 224.9908000 	 2.220325 	 -0.9880002000 	 -2.4074050000 
1089.00 	 224.9908000 	 2.220325 	 -0.9856288000 	 -2.4057710000 
1089.20 	 224.9877000 	 2.220325 	 -0.9845511000 	 -2.4043180000 
1089.40 	 224.9829000 	 2.220325 	 -0.9880574000 	 -2.4072810000 
1089.60 	 224.9797000 	 2.220325 	 -0.9856796000 	 -2.4059260000 
1089.80 	 224.9749000 	 2.220325 	 -0.9846433000 	 -2.4043340000 
1090.00 	 224.9718000 	 2.220325 	 -0.9879176000 	 -2.4075100000 
1090.20 	 224.9670000 	 2.220325 	 -0.9857019000 	 -2.4057480000 
1090.40 	 224.9670000 	 2.220325 	 -0.9845956000 	 -2.4043780000 
1090.60 	 224.9670000 	 2.220375 	 -0.9880416000 	 -2.4074270000 
1090.80 	 224.9686000 	 2.220400 	 -0.9855811000 	 -2.4058340000 
1091.00 	 224.9718000 	 2.220425 	 -0.9846751000 	 -2.4044420000 
1091.20 	 224.9749000 	 2.220450 	 -0.9877936000 	 -2.4074650000 
1091.40 	 224.9749000 	 2.220475 	 -0.9852409000 	 -2.4055160000 
1091.60 	 224.9749000 	 2.220475 	 -0.9847641000 	 -2.4045440000 
1091.80 	 224.9749000 	 2.220500 	 -0.9878667000 	 -2.4075760000 
1092.00 	 224.9749000 	 2.220525 	 -0.9853013000 	 -2.4055930000 
1092.20 	 224.9718000 	 2.220550 	 -0.9845384000 	 -2.4044700000 
1092.40 	 224.9670000 	 2.220575 	 -0.9879017000 	 -2.4074680000 
1092.60 	 224.9670000 	 2.220600 	 -0.9854348000 	 -2.4056820000 
1092.80 	 224.9638000 	 2.220625 	 -0.9849008000 	 -2.4045120000 
1093.00 	 224.9638000 	 2.220650 	 -0.9879748000 	 -2.4074330000 
1093.20 	 224.9670000 	 2.220675 	 -0.9855207000 	 -2.4056690000 
1093.40 	 224.9670000 	 2.220725 	 -0.9847896000 	 -2.4043750000 
1093.60 	 224.9718000 	 2.220750 	 -0.9879271000 	 -2.4074170000 
1093.80 	 224.9718000 	 2.220775 	 -0.9856892000 	 -2.4058880000 
1094.00 	 224.9749000 	 2.220800 	 -0.9843922000 	 -2.4041840000 
1094.20 	 224.9765000 	 2.220800 	 -0.9877332000 	 -2.4073820000 
1094.40 	 224.9765000 	 2.220825 	 -0.9859753000 	 -2.4061330000 
1094.60 	 224.9829000 	 2.220825 	 -0.9841824000 	 -2.4041430000 
1094.80 	 224.9877000 	 2.220825 	 -0.9877364000 	 -2.4066640000 
1095.00 	 224.9829000 	 2.220850 	 -0.9860929000 	 -2.4061620000 
1095.20 	 224.9877000 	 2.220875 	 -0.9842809000 	 -2.4039360000 
1095.40 	 224.9829000 	 2.220900 	 -0.9875743000 	 -2.4068070000 
1095.60 	 224.9877000 	 2.220875 	 -0.9865157000 	 -2.4061010000 
1095.80 	 224.9877000 	 2.220900 	 -0.9845988000 	 -2.4041020000 
1096.00 	 224.9877000 	 2.220900 	 -0.9878476000 	 -2.4070040000 
1096.20 	 224.9908000 	 2.220925 	 -0.9861119000 	 -2.4060890000 
1096.40 	 224.9877000 	 2.220950 	 -0.9845002000 	 -2.4041650000 
1096.60 	 224.9908000 	 2.220925 	 -0.9880002000 	 -2.4073120000 
1096.80 	 224.9956000 	 2.220925 	 -0.9861755000 	 -2.4061270000 
1097.00 	 224.9988000 	 2.220925 	 -0.9847927000 	 -2.4045440000 
1097.20 	 224.9988000 	 2.220925 	 -0.9880829000 	 -2.4074940000 
1097.40 	 224.9988000 	 2.220925 	 -0.9860134000 	 -2.4061230000 
1097.60 	 225.0036000 	 2.220925 	 -0.9847927000 	 -2.4046490000 
1097.80 	 224.9988000 	 2.220925 	 -0.9881401000 	 -2.4077540000 
1098.00 	 224.9988000 	 2.220925 	 -0.9857051000 	 -2.4060340000 
1098.20 	 224.9988000 	 2.220925 	 -0.9849644000 	 -2.4046360000 
1098.40 	 224.9988000 	 2.220925 	 -0.9881783000 	 -2.4077640000 
1098.60 	 224.9988000 	 2.220925 	 -0.9856479000 	 -2.4059070000 
1098.80 	 224.9988000 	 2.220925 	 -0.9851456000 	 -2.4048740000 
1099.00 	 225.0036000 	 2.220925 	 -0.9882069000 	 -2.4078430000 
1099.20 	 225.0036000 	 2.220925 	 -0.9857178000 	 -2.4060440000 
1099.40 	 224.9988000 	 2.220925 	 -0.9850407000 	 -2.4048610000 
1099.60 	 224.9988000 	 2.220925 	 -0.9882800000 	 -2.4078150000 
1099.80 	 224.9972000 	 2.220925 	 -0.9856669000 	 -2.4059390000 
1100.00 	 224.9908000 	 2.220925 	 -0.9849072000 	 -2.4046770000 
1100.20 	 224.9908000 	 2.220925 	 -0.9882196000 	 -2.4076560000 
1100.40 	 224.9877000 	 2.220925 	 -0.9859498000 	 -2.4061840000 
1100.60 	 224.9877000 	 2.220925 	 -0.9849707000 	 -2.4046390000 
1100.80 	 224.9908000 	 2.220925 	 -0.9882577000 	 -2.4076720000 
1101.00 	 224.9908000 	 2.220925 	 -0.9860134000 	 -2.4061460000 
1101.20 	 224.9908000 	 2.220925 	 -0.9847959000 	 -2.4044670000 
1101.40 	 224.9940000 	 2.220925 	 -0.9881115000 	 -2.4075220000 
1101.60 	 224.9908000 	 2.220925 	 -0.9862677000 	 -2.4061930000 
1101.80 	 224.9940000 	 2.220925 	 -0.9844112000 	 -2.4044510000 
1102.00 	 224.9924000 	 2.220925 	 -0.9879430000 	 -2.4074110000 
1102.20 	 224.9956000 	 2.220925 	 -0.9860547000 	 -2.4063520000 
1102.40 	 224.9908000 	 2.220925 	 -0.9845034000 	 -2.4045210000 
1102.60 	 224.9893000 	 2.220925 	 -0.9881147000 	 -2.4075440000 
1102.80 	 224.9829000 	 2.220950 	 -0.9860007000 	 -2.4060440000 
1103.00 	 224.9749000 	 2.220950 	 -0.9846210000 	 -2.4044420000 
1103.20 	 224.9718000 	 2.220975 	 -0.9880733000 	 -2.4077060000 
1103.40 	 224.9718000 	 2.221000 	 -0.9858258000 	 -2.4058630000 
1103.60 	 224.9670000 	 2.221025 	 -0.9849485000 	 -2.4046740000 
1103.80 	 224.9686000 	 2.221050 	 -0.9881242000 	 -2.4075510000 
1104.00 	 224.9718000 	 2.221050 	 -0.9861692000 	 -2.4062510000 
1104.20 	 224.9670000 	 2.221075 	 -0.9848022000 	 -2.4045090000 
1104.40 	 224.9718000 	 2.221100 	 -0.9880416000 	 -2.4073000000 
1104.60 	 224.9686000 	 2.221150 	 -0.9862614000 	 -2.4063400000 
1104.80 	 224.9670000 	 2.221150 	 -0.9846465000 	 -2.4044290000 
1105.00 	 224.9718000 	 2.221175 	 -0.9881210000 	 -2.4074620000 
1105.20 	 224.9749000 	 2.221200 	 -0.9865157000 	 -2.4063810000 
1105.40 	 224.9813000 	 2.221225 	 -0.9845924000 	 -2.4042890000 
1105.60 	 224.9877000 	 2.221250 	 -0.9878286000 	 -2.4073220000 
1105.80 	 224.9956000 	 2.221225 	 -0.9867795000 	 -2.4068450000 
1106.00 	 224.9988000 	 2.221225 	 -0.9848531000 	 -2.4046870000 
1106.20 	 225.0036000 	 2.221225 	 -0.9884262000 	 -2.4078110000 
1106.40 	 225.0052000 	 2.221225 	 -0.9865983000 	 -2.4067310000 
1106.60 	 225.0067000 	 2.221225 	 -0.9849834000 	 -2.4047150000 
1106.80 	 225.0067000 	 2.221225 	 -0.9881528000 	 -2.4075510000 
1107.00 	 225.0067000 	 2.221225 	 -0.9868145000 	 -2.4067370000 
1107.20 	 225.0115000 	 2.221225 	 -0.9849326000 	 -2.4045910000 
1107.40 	 225.0147000 	 2.221225 	 -0.9881115000 	 -2.4076430000 
1107.60 	 225.0147000 	 2.221225 	 -0.9869226000 	 -2.4068640000 
1107.80 	 225.0179000 	 2.221225 	 -0.9849262000 	 -2.4047020000 
1108.00 	 225.0179000 	 2.221225 	 -0.9881401000 	 -2.4076020000 
1108.20 	 225.0179000 	 2.221225 	 -0.9869893000 	 -2.4069880000 
1108.40 	 225.0147000 	 2.221225 	 -0.9848849000 	 -2.4044830000 
1108.60 	 225.0115000 	 2.221225 	 -0.9881656000 	 -2.4075630000 
1108.80 	 225.0115000 	 2.221225 	 -0.9867446000 	 -2.4067690000 
1109.00 	 225.0067000 	 2.221225 	 -0.9848149000 	 -2.4047340000 
1109.20 	 225.0067000 	 2.221225 	 -0.9879176000 	 -2.4075830000 
1109.40 	 225.0067000 	 2.221225 	 -0.9870974000 	 -2.4070480000 
1109.60 	 225.0036000 	 2.221225 	 -0.9848340000 	 -2.4045940000 
1109.80 	 225.0067000 	 2.221225 	 -0.9882419000 	 -2.4075320000 
1110.00 	 225.0067000 	 2.221225 	 -0.9869957000 	 -2.4070360000 
1110.20 	 225.0067000 	 2.221225 	 -0.9847736000 	 -2.4045980000 
1110.40 	 225.0115000 	 2.221225 	 -0.9881433000 	 -2.4076210000 
1110.60 	 225.0115000 	 2.221225 	 -0.9868844000 	 -2.4069760000 
1110.80 	 225.0067000 	 2.221225 	 -0.9848404000 	 -2.4045980000 
1111.00 	 225.0067000 	 2.221225 	 -0.9879398000 	 -2.4072300000 
1111.20 	 225.0036000 	 2.221225 	 -0.9869989000 	 -2.4069210000 
1111.40 	 225.0036000 	 2.221225 	 -0.9845956000 	 -2.4047880000 
1111.60 	 225.0036000 	 2.221225 	 -0.9879430000 	 -2.4074520000 
1111.80 	 225.0036000 	 2.221225 	 -0.9871133000 	 -2.4070840000 
1112.00 	 225.0067000 	 2.221225 	 -0.9846084000 	 -2.4047150000 
1112.20 	 225.0036000 	 2.221225 	 -0.9881878000 	 -2.4075920000 
1112.40 	 225.0036000 	 2.221225 	 -0.9868463000 	 -2.4069370000 
1112.60 	 224.9988000 	 2.221225 	 -0.9846751000 	 -2.4044900000 
1112.80 	 224.9956000 	 2.221225 	 -0.9880098000 	 -2.4075630000 
1113.00 	 224.9908000 	 2.221225 	 -0.9870275000 	 -2.4071380000 
1113.20 	 224.9877000 	 2.221225 	 -0.9843604000 	 -2.4047120000 
1113.40 	 224.9877000 	 2.221225 	 -0.9876156000 	 -2.4074390000 
1113.60 	 224.9877000 	 2.221225 	 -0.9863599000 	 -2.4067910000 
1113.80 	 224.9877000 	 2.221225 	 -0.9844112000 	 -2.4047820000 
1114.00 	 224.9877000 	 2.221225 	 -0.9876601000 	 -2.4077320000 
1114.20 	 224.9877000 	 2.221225 	 -0.9861596000 	 -2.4067120000 
1114.40 	 224.9877000 	 2.221225 	 -0.9845384000 	 -2.4047340000 
1114.60 	 224.9877000 	 2.221225 	 -0.9879239000 	 -2.4078110000 
1114.80 	 224.9877000 	 2.221225 	 -0.9862168000 	 -2.4068040000 
1115.00 	 224.9877000 	 2.221225 	 -0.9844907000 	 -2.4048580000 
1115.20 	 224.9829000 	 2.221225 	 -0.9876633000 	 -2.4076020000 
1115.40 	 224.9829000 	 2.221225 	 -0.9864426000 	 -2.4067400000 
1115.60 	 224.9765000 	 2.221225 	 -0.9842713000 	 -2.4046680000 
1115.80 	 224.9797000 	 2.221250 	 -0.9877523000 	 -2.4074810000 
1116.00 	 224.9797000 	 2.221275 	 -0.9867318000 	 -2.4070140000 
1116.20 	 224.9797000 	 2.221275 	 -0.9843858000 	 -2.4046960000 
1116.40 	 224.9829000 	 2.221300 	 -0.9875806000 	 -2.4074550000 
1116.60 	 224.9829000 	 2.221275 	 -0.9869003000 	 -2.4071850000 
1116.80 	 224.9829000 	 2.221300 	 -0.9847641000 	 -2.4050270000 
1117.00 	 224.9829000 	 2.221325 	 -0.9877809000 	 -2.4077800000 
1117.20 	 224.9877000 	 2.221325 	 -0.9870974000 	 -2.4076140000 
1117.40 	 224.9877000 	 2.221325 	 -0.9848849000 	 -2.4046200000 
1117.60 	 224.9877000 	 2.221325 	 -0.9879780000 	 -2.4071880000 
1117.80 	 224.9877000 	 2.221350 	 -0.9872913000 	 -2.4071820000 
1118.00 	 224.9893000 	 2.221375 	 -0.9848690000 	 -2.4046260000 
1118.20 	 224.9829000 	 2.221375 	 -0.9879430000 	 -2.4072270000 
1118.40 	 224.9877000 	 2.221375 	 -0.9876187000 	 -2.4071690000 
1118.60 	 224.9877000 	 2.221375 	 -0.9847768000 	 -2.4046170000 
1118.80 	 224.9877000 	 2.221375 	 -0.9877586000 	 -2.4071150000 
1119.00 	 224.9908000 	 2.221400 	 -0.9875520000 	 -2.4075380000 
1119.20 	 224.9877000 	 2.221425 	 -0.9846814000 	 -2.4045750000 
1119.40 	 224.9877000 	 2.221450 	 -0.9878254000 	 -2.4071030000 
1119.60 	 224.9877000 	 2.221425 	 -0.9874217000 	 -2.4073220000 
1119.80 	 224.9877000 	 2.221425 	 -0.9847736000 	 -2.4047250000 
1120.00 	 224.9845000 	 2.221425 	 -0.9880797000 	 -2.4075440000 
1120.20 	 224.9877000 	 2.221450 	 -0.9870275000 	 -2.4069150000 
1120.40 	 224.9877000 	 2.221475 	 -0.9849294000 	 -2.4047820000 
1120.60 	 224.9908000 	 2.221475 	 -0.9881496000 	 -2.4075980000 
1120.80 	 224.9908000 	 2.221475 	 -0.9871547000 	 -2.4068610000 
1121.00 	 224.9908000 	 2.221475 	 -0.9851837000 	 -2.4047020000 
1121.20 	 224.9908000 	 2.221475 	 -0.9885184000 	 -2.4075060000 
1121.40 	 224.9877000 	 2.221475 	 -0.9872277000 	 -2.4070930000 
1121.60 	 224.9861000 	 2.221475 	 -0.9851583000 	 -2.4048740000 
1121.80 	 224.9845000 	 2.221475 	 -0.9884008000 	 -2.4077350000 
1122.00 	 224.9877000 	 2.221500 	 -0.9870338000 	 -2.4067500000 
1122.20 	 224.9908000 	 2.221500 	 -0.9853363000 	 -2.4049380000 
1122.40 	 224.9956000 	 2.221525 	 -0.9887028000 	 -2.4080090000 
1122.60 	 224.9988000 	 2.221550 	 -0.9868018000 	 -2.4067940000 
1122.80 	 225.0036000 	 2.221525 	 -0.9852918000 	 -2.4048930000 
1123.00 	 225.0036000 	 2.221525 	 -0.9887378000 	 -2.4079390000 
1123.20 	 225.0020000 	 2.221525 	 -0.9868526000 	 -2.4065590000 
1123.40 	 224.9988000 	 2.221525 	 -0.9852409000 	 -2.4049190000 
1123.60 	 224.9956000 	 2.221525 	 -0.9885629000 	 -2.4080590000 
1123.80 	 224.9956000 	 2.221525 	 -0.9867287000 	 -2.4064990000 
1124.00 	 224.9956000 	 2.221525 	 -0.9854158000 	 -2.4050840000 
1124.20 	 224.9956000 	 2.221525 	 -0.9887695000 	 -2.4080500000 
1124.40 	 224.9956000 	 2.221525 	 -0.9866746000 	 -2.4066070000 
1124.60 	 224.9988000 	 2.221525 	 -0.9854317000 	 -2.4050680000 
1124.80 	 224.9988000 	 2.221525 	 -0.9887473000 	 -2.4081100000 
1125.00 	 224.9988000 	 2.221525 	 -0.9863853000 	 -2.4063170000 
1125.20 	 224.9988000 	 2.221525 	 -0.9858227000 	 -2.4051600000 
1125.40 	 224.9988000 	 2.221525 	 -0.9888999000 	 -2.4082500000 
1125.60 	 224.9988000 	 2.221525 	 -0.9861851000 	 -2.4061040000 
1125.80 	 224.9956000 	 2.221525 	 -0.9857495000 	 -2.4051890000 
1126.00 	 224.9908000 	 2.221525 	 -0.9887632000 	 -2.4082500000 
1126.20 	 224.9908000 	 2.221525 	 -0.9862328000 	 -2.4061900000 
1126.40 	 224.9908000 	 2.221525 	 -0.9855302000 	 -2.4053070000 
1126.60 	 224.9908000 	 2.221525 	 -0.9887218000 	 -2.4084090000 
1126.80 	 224.9877000 	 2.221525 	 -0.9861438000 	 -2.4062030000 
1127.00 	 224.9861000 	 2.221525 	 -0.9856415000 	 -2.4052050000 
1127.20 	 224.9829000 	 2.221525 	 -0.9886646000 	 -2.4081610000 
1127.40 	 224.9829000 	 2.221525 	 -0.9861024000 	 -2.4062000000 
1127.60 	 224.9813000 	 2.221525 	 -0.9857114000 	 -2.4052590000 
1127.80 	 224.9797000 	 2.221550 	 -0.9886582000 	 -2.4081450000 
1128.00 	 224.9797000 	 2.221575 	 -0.9862804000 	 -2.4061460000 
1128.20 	 224.9829000 	 2.221575 	 -0.9854539000 	 -2.4050620000 
1128.40 	 224.9829000 	 2.221575 	 -0.9888808000 	 -2.4080530000 
1128.60 	 224.9797000 	 2.221575 	 -0.9863726000 	 -2.4061780000 
1128.80 	 224.9749000 	 2.221600 	 -0.9855175000 	 -2.4048360000 
1129.00 	 224.9718000 	 2.221625 	 -0.9888681000 	 -2.4080820000 
1129.20 	 224.9718000 	 2.221650 	 -0.9865411000 	 -2.4063970000 
1129.40 	 224.9718000 	 2.221650 	 -0.9854253000 	 -2.4047310000 
1129.60 	 224.9718000 	 2.221675 	 -0.9887123000 	 -2.4078750000 
1129.80 	 224.9718000 	 2.221725 	 -0.9863536000 	 -2.4062470000 
1130.00 	 224.9749000 	 2.221750 	 -0.9855874000 	 -2.4049980000 
1130.20 	 224.9797000 	 2.221725 	 -0.9886487000 	 -2.4079540000 
1130.40 	 224.9829000 	 2.221750 	 -0.9863186000 	 -2.4061710000 
1130.60 	 224.9877000 	 2.221775 	 -0.9855016000 	 -2.4049220000 
1130.80 	 224.9877000 	 2.221800 	 -0.9887600000 	 -2.4079540000 
1131.00 	 224.9877000 	 2.221775 	 -0.9862328000 	 -2.4061900000 
1131.20 	 224.9908000 	 2.221775 	 -0.9857082000 	 -2.4051950000 
1131.40 	 224.9908000 	 2.221775 	 -0.9888363000 	 -2.4080470000 
1131.60 	 224.9908000 	 2.221775 	 -0.9861310000 	 -2.4060340000 
1131.80 	 224.9908000 	 2.221775 	 -0.9856796000 	 -2.4051540000 
1132.00 	 224.9956000 	 2.221775 	 -0.9888427000 	 -2.4081420000 
1132.20 	 224.9956000 	 2.221775 	 -0.9862487000 	 -2.4061360000 
1132.40 	 224.9956000 	 2.221775 	 -0.9855938000 	 -2.4049890000 
1132.60 	 224.9956000 	 2.221775 	 -0.9890111000 	 -2.4080440000 
1132.80 	 224.9956000 	 2.221775 	 -0.9862041000 	 -2.4061710000 
1133.00 	 224.9988000 	 2.221775 	 -0.9855111000 	 -2.4048360000 
1133.20 	 224.9988000 	 2.221775 	 -0.9888649000 	 -2.4079540000 
1133.40 	 224.9988000 	 2.221775 	 -0.9861152000 	 -2.4061270000 
1133.60 	 224.9988000 	 2.221775 	 -0.9855779000 	 -2.4048300000 
1133.80 	 224.9988000 	 2.221775 	 -0.9887981000 	 -2.4080150000 
1134.00 	 224.9988000 	 2.221775 	 -0.9862168000 	 -2.4059580000 
1134.20 	 224.9956000 	 2.221775 	 -0.9855270000 	 -2.4049310000 
1134.40 	 224.9956000 	 2.221775 	 -0.9889190000 	 -2.4080280000 
1134.60 	 224.9956000 	 2.221775 	 -0.9864776000 	 -2.4062410000 
1134.80 	 224.9956000 	 2.221775 	 -0.9854158000 	 -2.4048390000 
1135.00 	 224.9908000 	 2.221775 	 -0.9888236000 	 -2.4079480000 
1135.20 	 224.9908000 	 2.221775 	 -0.9864394000 	 -2.4061170000 
1135.40 	 224.9893000 	 2.221775 	 -0.9855493000 	 -2.4049850000 
1135.60 	 224.9877000 	 2.221800 	 -0.9889476000 	 -2.4080720000 
1135.80 	 224.9877000 	 2.221800 	 -0.9859784000 	 -2.4058750000 
1136.00 	 224.9877000 	 2.221825 	 -0.9858100000 	 -2.4051950000 
1136.20 	 224.9877000 	 2.221825 	 -0.9888999000 	 -2.4080880000 
1136.40 	 224.9829000 	 2.221825 	 -0.9863122000 	 -2.4059550000 
1136.60 	 224.9829000 	 2.221825 	 -0.9858449000 	 -2.4051000000 
1136.80 	 224.9765000 	 2.221850 	 -0.9888713000 	 -2.4080780000 
1137.00 	 224.9718000 	 2.221875 	 -0.9863631000 	 -2.4061300000 
1137.20 	 224.9702000 	 2.221900 	 -0.9857337000 	 -2.4048650000 
1137.40 	 224.9686000 	 2.221900 	 -0.9889793000 	 -2.4079200000 
1137.60 	 224.9670000 	 2.221950 	 -0.9864044000 	 -2.4060250000 
1137.80 	 224.9718000 	 2.221975 	 -0.9857782000 	 -2.4048930000 
1138.00 	 224.9718000 	 2.221975 	 -0.9890206000 	 -2.4079770000 
1138.20 	 224.9718000 	 2.222000 	 -0.9863250000 	 -2.4059040000 
1138.40 	 224.9749000 	 2.222025 	 -0.9858163000 	 -2.4048390000 
1138.60 	 224.9749000 	 2.222050 	 -0.9890270000 	 -2.4080180000 
1138.80 	 224.9797000 	 2.222050 	 -0.9866588000 	 -2.4064860000 
1139.00 	 224.9829000 	 2.222075 	 -0.9857209000 	 -2.4053830000 
1139.20 	 224.9877000 	 2.222075 	 -0.9890811000 	 -2.4082630000 
1139.40 	 224.9877000 	 2.222075 	 -0.9866174000 	 -2.4066040000 
1139.60 	 224.9908000 	 2.222100 	 -0.9859149000 	 -2.4054690000 
1139.80 	 224.9908000 	 2.222125 	 -0.9889984000 	 -2.4083680000 
1140.00 	 224.9908000 	 2.222150 	 -0.9863345000 	 -2.4063750000 
1140.20 	 224.9908000 	 2.222125 	 -0.9860103000 	 -2.4053800000 
1140.40 	 224.9956000 	 2.222125 	 -0.9891415000 	 -2.4085240000 
1140.60 	 224.9956000 	 2.222125 	 -0.9868240000 	 -2.4067340000 
1140.80 	 224.9972000 	 2.222125 	 -0.9859340000 	 -2.4056690000 
1141.00 	 224.9988000 	 2.222125 	 -0.9892654000 	 -2.4085810000 
1141.20 	 225.0036000 	 2.222125 	 -0.9864044000 	 -2.4065080000 
1141.40 	 225.0036000 	 2.222125 	 -0.9861310000 	 -2.4057260000 
1141.60 	 225.0067000 	 2.222125 	 -0.9891574000 	 -2.4087560000 
1141.80 	 225.0115000 	 2.222125 	 -0.9862518000 	 -2.4062440000 
1142.00 	 225.0147000 	 2.222125 	 -0.9862868000 	 -2.4059420000 
1142.20 	 225.0179000 	 2.222125 	 -0.9891987000 	 -2.4087050000 
1142.40 	 225.0226000 	 2.222125 	 -0.9862518000 	 -2.4062600000 
1142.60 	 225.0258000 	 2.222125 	 -0.9862232000 	 -2.4058180000 
1142.80 	 225.0306000 	 2.222125 	 -0.9892273000 	 -2.4086890000 
1143.00 	 225.0338000 	 2.222125 	 -0.9862900000 	 -2.4062000000 
1143.20 	 225.0338000 	 2.222100 	 -0.9866937000 	 -2.4061200000 
1143.40 	 225.0306000 	 2.222050 	 -0.9892178000 	 -2.4086860000 
1143.60 	 225.0306000 	 2.222025 	 -0.9860675000 	 -2.4060310000 
1143.80 	 225.0258000 	 2.222025 	 -0.9867509000 	 -2.4060980000 
1144.00 	 225.0258000 	 2.221975 	 -0.9892178000 	 -2.4087110000 
1144.20 	 225.0226000 	 2.221975 	 -0.9859721000 	 -2.4060500000 
1144.40 	 225.0179000 	 2.221950 	 -0.9868813000 	 -2.4063940000 
1144.60 	 225.0163000 	 2.221925 	 -0.9891574000 	 -2.4087490000 
1144.80 	 225.0147000 	 2.221925 	 -0.9860356000 	 -2.4060440000 
1145.00 	 225.0067000 	 2.221925 	 -0.9866746000 	 -2.4061620000 
1145.20 	 225.0067000 	 2.221925 	 -0.9893449000 	 -2.4088290000 
1145.40 	 225.0036000 	 2.221925 	 -0.9860484000 	 -2.4061580000 
1145.60 	 224.9988000 	 2.221925 	 -0.9864426000 	 -2.4061970000 
1145.80 	 224.9988000 	 2.221925 	 -0.9892018000 	 -2.4087110000 
1146.00 	 224.9988000 	 2.221925 	 -0.9858608000 	 -2.4061460000 
1146.20 	 224.9988000 	 2.221925 	 -0.9867541000 	 -2.4062760000 
1146.40 	 224.9988000 	 2.221925 	 -0.9891097000 	 -2.4088950000 
1146.60 	 224.9988000 	 2.221925 	 -0.9860356000 	 -2.4062000000 
1146.80 	 224.9988000 	 2.221925 	 -0.9869480000 	 -2.4064860000 
1147.00 	 224.9988000 	 2.221925 	 -0.9891542000 	 -2.4087520000 
1147.20 	 224.9956000 	 2.221925 	 -0.9858513000 	 -2.4058020000 
1147.40 	 224.9956000 	 2.221925 	 -0.9871006000 	 -2.4066380000 
1147.60 	 224.9956000 	 2.221925 	 -0.9889666000 	 -2.4087050000 
1147.80 	 224.9956000 	 2.221925 	 -0.9854507000 	 -2.4055740000 
1148.00 	 224.9908000 	 2.221925 	 -0.9873867000 	 -2.4068450000 
1148.20 	 224.9908000 	 2.221925 	 -0.9888776000 	 -2.4087110000 
1148.40 	 224.9877000 	 2.221925 	 -0.9855874000 	 -2.4054780000 
1148.60 	 224.9877000 	 2.221925 	 -0.9875520000 	 -2.4070520000 
1148.80 	 224.9829000 	 2.221925 	 -0.9888554000 	 -2.4086950000 
1149.00 	 224.9845000 	 2.221925 	 -0.9855843000 	 -2.4058440000 
1149.20 	 224.9829000 	 2.221925 	 -0.9875107000 	 -2.4071380000 
1149.40 	 224.9845000 	 2.221925 	 -0.9888999000 	 -2.4086790000 
1149.60 	 224.9861000 	 2.221925 	 -0.9855970000 	 -2.4056530000 
1149.80 	 224.9877000 	 2.221925 	 -0.9876823000 	 -2.4071030000 
1150.00 	 224.9877000 	 2.221925 	 -0.9886964000 	 -2.4085970000 
1150.20 	 224.9829000 	 2.221925 	 -0.9854571000 	 -2.4053960000 
1150.40 	 224.9829000 	 2.221925 	 -0.9878826000 	 -2.4071250000 
1150.60 	 224.9797000 	 2.221925 	 -0.9886805000 	 -2.4085460000 
1150.80 	 224.9797000 	 2.221925 	 -0.9855239000 	 -2.4055350000 
1151.00 	 224.9797000 	 2.221925 	 -0.9876855000 	 -2.4072300000 
1151.20 	 224.9797000 	 2.221975 	 -0.9887092000 	 -2.4087170000 
1151.40 	 224.9829000 	 2.221975 	 -0.9855747000 	 -2.4056750000 
1151.60 	 224.9797000 	 2.221975 	 -0.9876474000 	 -2.4071280000 
1151.80 	 224.9797000 	 2.221975 	 -0.9890493000 	 -2.4087110000 
1152.00 	 224.9749000 	 2.222000 	 -0.9855207000 	 -2.4057580000 
1152.20 	 224.9718000 	 2.222025 	 -0.9878286000 	 -2.4071190000 
1152.40 	 224.9670000 	 2.222050 	 -0.9889380000 	 -2.4086760000 
1152.60 	 224.9638000 	 2.222075 	 -0.9856224000 	 -2.4059070000 
1152.80 	 224.9670000 	 2.222100 	 -0.9874026000 	 -2.4068070000 
1153.00 	 224.9670000 	 2.222125 	 -0.9890588000 	 -2.4089020000 
1153.20 	 224.9718000 	 2.222150 	 -0.9856319000 	 -2.4057230000 
1153.40 	 224.9718000 	 2.222175 	 -0.9870879000 	 -2.4068580000 
1153.60 	 224.9718000 	 2.222200 	 -0.9891605000 	 -2.4089080000 
1153.80 	 224.9718000 	 2.222225 	 -0.9858258000 	 -2.4060060000 
1154.00 	 224.9718000 	 2.222250 	 -0.9872310000 	 -2.4067590000 
1154.20 	 224.9718000 	 2.222250 	 -0.9891033000 	 -2.4088990000 
1154.40 	 224.9718000 	 2.222275 	 -0.9856987000 	 -2.4058470000 
1154.60 	 224.9718000 	 2.222300 	 -0.9870561000 	 -2.4064610000 
1154.80 	 224.9749000 	 2.222325 	 -0.9892273000 	 -2.4086890000 
1155.00 	 224.9797000 	 2.222325 	 -0.9858544000 	 -2.4059900000 
1155.20 	 224.9829000 	 2.222350 	 -0.9871674000 	 -2.4080210000 
1155.40 	 224.9908000 	 2.222375 	 -0.9892686000 	 -2.4101070000 
1155.60 	 224.9988000 	 2.222400 	 -0.9859053000 	 -2.4074200000 
1155.80 	 225.0052000 	 2.222375 	 -0.9871324000 	 -2.4079670000 
1156.00 	 225.0067000 	 2.222375 	 -0.9890048000 	 -2.4101830000 
1156.20 	 225.0115000 	 2.222375 	 -0.9857718000 	 -2.4072270000 
1156.40 	 225.0115000 	 2.222375 	 -0.9871324000 	 -2.4079700000 
1156.60 	 225.0147000 	 2.222375 	 -0.9890366000 	 -2.4100400000 
1156.80 	 225.0147000 	 2.222375 	 -0.9857019000 	 -2.4073310000 
1157.00 	 225.0147000 	 2.222375 	 -0.9869576000 	 -2.4078180000 
1157.20 	 225.0147000 	 2.222375 	 -0.9889221000 	 -2.4099510000 
1157.40 	 225.0147000 	 2.222375 	 -0.9858131000 	 -2.4072170000 
1157.60 	 225.0147000 	 2.222375 	 -0.9872596000 	 -2.4080210000 
1157.80 	 225.0115000 	 2.222375 	 -0.9890048000 	 -2.4099950000 
1158.00 	 225.0115000 	 2.222375 	 -0.9857209000 	 -2.4070390000 
1158.20 	 225.0083000 	 2.222375 	 -0.9871737000 	 -2.4079930000 
1158.40 	 225.0067000 	 2.222375 	 -0.9890938000 	 -2.4100690000 
1158.60 	 225.0067000 	 2.222375 	 -0.9858577000 	 -2.4072330000 
1158.80 	 225.0067000 	 2.222375 	 -0.9872055000 	 -2.4079480000 
1159.00 	 225.0036000 	 2.222375 	 -0.9888427000 	 -2.4099890000 
1159.20 	 225.0036000 	 2.222375 	 -0.9857400000 	 -2.4071570000 
1159.40 	 225.0036000 	 2.222375 	 -0.9871864000 	 -2.4078940000 
1159.60 	 225.0036000 	 2.222375 	 -0.9891033000 	 -2.4099950000 
1159.80 	 225.0004000 	 2.222375 	 -0.9858258000 	 -2.4071150000 
1160.00 	 224.9988000 	 2.222375 	 -0.9868526000 	 -2.4075830000 
1160.20 	 224.9956000 	 2.222375 	 -0.9890715000 	 -2.4100430000 
1160.40 	 224.9908000 	 2.222375 	 -0.9858958000 	 -2.4071920000 
1160.60 	 224.9877000 	 2.222375 	 -0.9868749000 	 -2.4074780000 
1160.80 	 224.9829000 	 2.222375 	 -0.9891828000 	 -2.4098430000 
1161.00 	 224.9829000 	 2.222375 	 -0.9861851000 	 -2.4074840000 
1161.20 	 224.9829000 	 2.222375 	 -0.9868653000 	 -2.4076870000 
1161.40 	 224.9829000 	 2.222375 	 -0.9891478000 	 -2.4100020000 
1161.60 	 224.9877000 	 2.222375 	 -0.9861374000 	 -2.4073220000 
1161.80 	 224.9877000 	 2.222375 	 -0.9868463000 	 -2.4075130000 
1162.00 	 224.9908000 	 2.222375 	 -0.9891415000 	 -2.4100690000 
1162.20 	 224.9956000 	 2.222375 	 -0.9863790000 	 -2.4075890000 
1162.40 	 224.9956000 	 2.222375 	 -0.9867573000 	 -2.4072360000 
1162.60 	 224.9956000 	 2.222375 	 -0.9894149000 	 -2.4101040000 
1162.80 	 224.9908000 	 2.222375 	 -0.9865475000 	 -2.4076370000 
1163.00 	 224.9908000 	 2.222375 	 -0.9863440000 	 -2.4072010000 
1163.20 	 224.9877000 	 2.222375 	 -0.9892623000 	 -2.4099060000 
1163.40 	 224.9877000 	 2.222375 	 -0.9867541000 	 -2.4078970000 
1163.60 	 224.9829000 	 2.222375 	 -0.9862836000 	 -2.4070580000 
1163.80 	 224.9797000 	 2.222375 	 -0.9893640000 	 -2.4099640000 
1164.00 	 224.9749000 	 2.222375 	 -0.9868876000 	 -2.4080310000 
1164.20 	 224.9718000 	 2.222375 	 -0.9860325000 	 -2.4068580000 
1164.40 	 224.9670000 	 2.222400 	 -0.9892114000 	 -2.4098490000 
1164.60 	 224.9670000 	 2.222425 	 -0.9869576000 	 -2.4080750000 
1164.80 	 224.9718000 	 2.222450 	 -0.9859626000 	 -2.4067430000 
1165.00 	 224.9718000 	 2.222475 	 -0.9890175000 	 -2.4097410000 
1165.20 	 224.9670000 	 2.222500 	 -0.9869766000 	 -2.4082440000 
1165.40 	 224.9670000 	 2.222550 	 -0.9860389000 	 -2.4068390000 
1165.60 	 224.9638000 	 2.222575 	 -0.9891860000 	 -2.4098330000 
1165.80 	 224.9638000 	 2.222600 	 -0.9870275000 	 -2.4082790000 
1166.00 	 224.9670000 	 2.222625 	 -0.9857718000 	 -2.4067120000 
1166.20 	 224.9670000 	 2.222650 	 -0.9890302000 	 -2.4097220000 
1166.40 	 224.9718000 	 2.222675 	 -0.9873104000 	 -2.4085680000 
1166.60 	 224.9781000 	 2.222700 	 -0.9857242000 	 -2.4067340000 
1166.80 	 224.9829000 	 2.222725 	 -0.9889348000 	 -2.4095890000 
1167.00 	 224.9877000 	 2.222750 	 -0.9876220000 	 -2.4084820000 
1167.20 	 224.9908000 	 2.222725 	 -0.9859816000 	 -2.4071340000 
1167.40 	 224.9988000 	 2.222725 	 -0.9893640000 	 -2.4099640000 
1167.60 	 225.0052000 	 2.222725 	 -0.9876760000 	 -2.4090070000 
1167.80 	 225.0131000 	 2.222725 	 -0.9860992000 	 -2.4071570000 
1168.00 	 225.0179000 	 2.222725 	 -0.9892972000 	 -2.4100530000 
1168.20 	 225.0242000 	 2.222725 	 -0.9875171000 	 -2.4087050000 
1168.40 	 225.0306000 	 2.222725 	 -0.9862804000 	 -2.4071950000 
1168.60 	 225.0338000 	 2.222725 	 -0.9893544000 	 -2.4100720000 
1168.80 	 225.0338000 	 2.222725 	 -0.9873199000 	 -2.4086320000 
1169.00 	 225.0322000 	 2.222725 	 -0.9861596000 	 -2.4073510000 
1169.20 	 225.0306000 	 2.222700 	 -0.9894180000 	 -2.4100210000 
1169.40 	 225.0258000 	 2.222675 	 -0.9874694000 	 -2.4085810000 
1169.60 	 225.0258000 	 2.222650 	 -0.9861310000 	 -2.4073630000 
1169.80 	 225.0258000 	 2.222625 	 -0.9893544000 	 -2.4100910000 
1170.00 	 225.0338000 	 2.222600 	 -0.9875298000 	 -2.4088450000 
1170.20 	 225.0385000 	 2.222575 	 -0.9861438000 	 -2.4072040000 
1170.40 	 225.0465000 	 2.222550 	 -0.9893036000 	 -2.4102210000 
1170.60 	 225.0497000 	 2.222500 	 -0.9876983000 	 -2.4088450000 
1170.80 	 225.0560000 	 2.222475 	 -0.9860103000 	 -2.4071410000 
1171.00 	 225.0576000 	 2.222400 	 -0.9891574000 	 -2.4100690000 
1171.20 	 225.0624000 	 2.222350 	 -0.9878413000 	 -2.4090260000 
1171.40 	 225.0656000 	 2.222300 	 -0.9860070000 	 -2.4072550000 
1171.60 	 225.0656000 	 2.222250 	 -0.9891478000 	 -2.4099700000 
1171.80 	 225.0656000 	 2.222200 	 -0.9876283000 	 -2.4091120000 
1172.00 	 225.0656000 	 2.222175 	 -0.9859498000 	 -2.4071060000 
1172.20 	 225.0703000 	 2.222100 	 -0.9890969000 	 -2.4099190000 
1172.40 	 225.0671000 	 2.222050 	 -0.9877427000 	 -2.4091120000 
1172.60 	 225.0656000 	 2.222000 	 -0.9859435000 	 -2.4070840000 
1172.80 	 225.0624000 	 2.221950 	 -0.9891891000 	 -2.4100140000 
1173.00 	 225.0576000 	 2.221900 	 -0.9877523000 	 -2.4091150000 
1173.20 	 225.0544000 	 2.221850 	 -0.9859244000 	 -2.4071720000 
1173.40 	 225.0465000 	 2.221800 	 -0.9892559000 	 -2.4100020000 
1173.60 	 225.0433000 	 2.221750 	 -0.9875774000 	 -2.4089210000 
1173.80 	 225.0385000 	 2.221725 	 -0.9859594000 	 -2.4071280000 
1174.00 	 225.0338000 	 2.221700 	 -0.9892750000 	 -2.4099860000 
1174.20 	 225.0306000 	 2.221675 	 -0.9873422000 	 -2.4089840000 
1174.40 	 225.0226000 	 2.221650 	 -0.9861851000 	 -2.4073730000 
1174.60 	 225.0147000 	 2.221625 	 -0.9893481000 	 -2.4102720000 
1174.80 	 225.0115000 	 2.221625 	 -0.9871356000 	 -2.4084630000 
1175.00 	 225.0036000 	 2.221625 	 -0.9860166000 	 -2.4073190000 
1175.20 	 224.9988000 	 2.221625 	 -0.9894180000 	 -2.4102780000 
1175.40 	 224.9956000 	 2.221625 	 -0.9872468000 	 -2.4087080000 
1175.60 	 224.9908000 	 2.221625 	 -0.9859467000 	 -2.4071690000 
1175.80 	 224.9908000 	 2.221625 	 -0.9892273000 	 -2.4101700000 
1176.00 	 224.9908000 	 2.221625 	 -0.9872532000 	 -2.4087590000 
1176.20 	 224.9956000 	 2.221625 	 -0.9861978000 	 -2.4073570000 
1176.40 	 224.9956000 	 2.221625 	 -0.9892814000 	 -2.4102560000 
1176.60 	 224.9956000 	 2.221625 	 -0.9873517000 	 -2.4086000000 
1176.80 	 224.9956000 	 2.221625 	 -0.9862264000 	 -2.4073470000 
1177.00 	 224.9956000 	 2.221625 	 -0.9894562000 	 -2.4103040000 
1177.20 	 224.9908000 	 2.221625 	 -0.9868972000 	 -2.4085110000 
1177.40 	 224.9893000 	 2.221625 	 -0.9865475000 	 -2.4076490000 
1177.60 	 224.9877000 	 2.221625 	 -0.9894021000 	 -2.4103710000 
1177.80 	 224.9893000 	 2.221625 	 -0.9869925000 	 -2.4084190000 
1178.00 	 224.9908000 	 2.221625 	 -0.9865697000 	 -2.4075410000 
1178.20 	 224.9908000 	 2.221625 	 -0.9894276000 	 -2.4104150000 
1178.40 	 224.9956000 	 2.221625 	 -0.9869067000 	 -2.4081490000 
1178.60 	 224.9956000 	 2.221625 	 -0.9866588000 	 -2.4075030000 
1178.80 	 224.9956000 	 2.221625 	 -0.9894276000 	 -2.4103390000 
1179.00 	 224.9908000 	 2.221625 	 -0.9869385000 	 -2.4083710000 
1179.20 	 224.9877000 	 2.221625 	 -0.9865125000 	 -2.4077220000 
1179.40 	 224.9877000 	 2.221625 	 -0.9894339000 	 -2.4104720000 
1179.60 	 224.9877000 	 2.221625 	 -0.9866905000 	 -2.4083300000 
1179.80 	 224.9877000 	 2.221625 	 -0.9865189000 	 -2.4078720000 
1180.00 	 224.9877000 	 2.221625 	 -0.9893830000 	 -2.4104120000 
1180.20 	 224.9845000 	 2.221625 	 -0.9868686000 	 -2.4083680000 
1180.40 	 224.9813000 	 2.221625 	 -0.9865157000 	 -2.4075440000 
1180.60 	 224.9749000 	 2.221625 	 -0.9894117000 	 -2.4103290000 
1180.80 	 224.9670000 	 2.221625 	 -0.9868653000 	 -2.4083710000 
1181.00 	 224.9638000 	 2.221625 	 -0.9866397000 	 -2.4077100000 
1181.20 	 224.9591000 	 2.221675 	 -0.9895356000 	 -2.4102530000 
1181.40 	 224.9591000 	 2.221700 	 -0.9869385000 	 -2.4083870000 
1181.60 	 224.9638000 	 2.221750 	 -0.9864330000 	 -2.4076430000 
1181.80 	 224.9670000 	 2.221775 	 -0.9895166000 	 -2.4104820000 
1182.00 	 224.9749000 	 2.221800 	 -0.9866555000 	 -2.4084250000 
1182.20 	 224.9797000 	 2.221825 	 -0.9866937000 	 -2.4077290000 
1182.40 	 224.9829000 	 2.221825 	 -0.9894530000 	 -2.4104020000 
1182.60 	 224.9829000 	 2.221825 	 -0.9866460000 	 -2.4080440000 
1182.80 	 224.9797000 	 2.221825 	 -0.9868876000 	 -2.4079260000 
1183.00 	 224.9718000 	 2.221875 	 -0.9895802000 	 -2.4105260000 
1183.20 	 224.9654000 	 2.221875 	 -0.9864998000 	 -2.4079320000 
1183.40 	 224.9591000 	 2.221900 	 -0.9869289000 	 -2.4079450000 
1183.60 	 224.9559000 	 2.221950 	 -0.9894689000 	 -2.4103610000 
1183.80 	 224.9511000 	 2.221975 	 -0.9865538000 	 -2.4079510000 
1184.00 	 224.9495000 	 2.222000 	 -0.9865379000 	 -2.4076810000 
1184.20 	 224.9479000 	 2.222050 	 -0.9894657000 	 -2.4103230000 
1184.40 	 224.9463000 	 2.222100 	 -0.9866937000 	 -2.4080850000 
1184.60 	 224.9447000 	 2.222150 	 -0.9865888000 	 -2.4076530000 
1184.80 	 224.9479000 	 2.222200 	 -0.9894562000 	 -2.4103610000 
1185.00 	 224.9479000 	 2.222250 	 -0.9866905000 	 -2.4082470000 
1185.20 	 224.9511000 	 2.222275 	 -0.9866238000 	 -2.4076240000 
1185.40 	 224.9559000 	 2.222325 	 -0.9896088000 	 -2.4104210000 
1185.60 	 224.9575000 	 2.222350 	 -0.9864235000 	 -2.4080560000 
1185.80 	 224.9591000 	 2.222400 	 -0.9868400000 	 -2.4080050000 
1186.00 	 224.9638000 	 2.222425 	 -0.9894021000 	 -2.4103800000 
1186.20 	 224.9670000 	 2.222450 	 -0.9863663000 	 -2.4079040000 
1186.40 	 224.9670000 	 2.222475 	 -0.9869576000 	 -2.4079070000 
1186.60 	 224.9718000 	 2.222500 	 -0.9893608000 	 -2.4104120000 
1186.80 	 224.9718000 	 2.222525 	 -0.9863313000 	 -2.4077670000 
1187.00 	 224.9718000 	 2.222550 	 -0.9870561000 	 -2.4078590000 
1187.20 	 224.9718000 	 2.222575 	 -0.9894117000 	 -2.4103550000 
1187.40 	 224.9718000 	 2.222600 	 -0.9863726000 	 -2.4078080000 
1187.60 	 224.9718000 	 2.222600 	 -0.9869766000 	 -2.4080050000 
1187.80 	 224.9718000 	 2.222625 	 -0.9894180000 	 -2.4103200000 
1188.00 	 224.9734000 	 2.222650 	 -0.9863917000 	 -2.4078590000 
1188.20 	 224.9749000 	 2.222675 	 -0.9869385000 	 -2.4078690000 
1188.40 	 224.9749000 	 2.222700 	 -0.9893767000 	 -2.4105480000 
1188.60 	 224.9797000 	 2.222700 	 -0.9865029000 	 -2.4080590000 
1188.80 	 224.9797000 	 2.222725 	 -0.9871578000 	 -2.4082310000 
1189.00 	 224.9877000 	 2.222725 	 -0.9894593000 	 -2.4108510000 
1189.20 	 224.9908000 	 2.222725 	 -0.9866047000 	 -2.4082570000 
1189.40 	 224.9956000 	 2.222725 	 -0.9869702000 	 -2.4081100000 
1189.60 	 224.9988000 	 2.222725 	 -0.9897550000 	 -2.4106660000 
1189.80 	 225.0036000 	 2.222725 	 -0.9863313000 	 -2.4082760000 
1190.00 	 225.0115000 	 2.222725 	 -0.9871261000 	 -2.4083170000 
1190.20 	 225.0115000 	 2.222725 	 -0.9895229000 	 -2.4106950000 
1190.40 	 225.0147000 	 2.222725 	 -0.9864553000 	 -2.4081490000 
1190.60 	 225.0179000 	 2.222725 	 -0.9871292000 	 -2.4083360000 
1190.80 	 225.0179000 	 2.222725 	 -0.9895293000 	 -2.4107960000 
1191.00 	 225.0147000 	 2.222725 	 -0.9863917000 	 -2.4082250000 
1191.20 	 225.0147000 	 2.222725 	 -0.9872373000 	 -2.4083680000 
1191.40 	 225.0115000 	 2.222725 	 -0.9893926000 	 -2.4108190000 
1191.60 	 225.0115000 	 2.222725 	 -0.9863440000 	 -2.4081550000 
1191.80 	 225.0067000 	 2.222725 	 -0.9873009000 	 -2.4083650000 
1192.00 	 225.0036000 	 2.222725 	 -0.9894276000 	 -2.4106120000 
1192.20 	 225.0036000 	 2.222725 	 -0.9863281000 	 -2.4078210000 
1192.40 	 224.9988000 	 2.222725 	 -0.9875584000 	 -2.4088100000 
1192.60 	 224.9956000 	 2.222725 	 -0.9893640000 	 -2.4106150000 
1192.80 	 224.9956000 	 2.222725 	 -0.9861660000 	 -2.4077920000 
1193.00 	 224.9956000 	 2.222725 	 -0.9878286000 	 -2.4087590000 
1193.20 	 224.9988000 	 2.222725 	 -0.9895770000 	 -2.4106470000 
1193.40 	 224.9988000 	 2.222725 	 -0.9864235000 	 -2.4080090000 
1193.60 	 224.9956000 	 2.222725 	 -0.9873486000 	 -2.4084660000 
1193.80 	 224.9908000 	 2.222725 	 -0.9895929000 	 -2.4106850000 
1194.00 	 224.9877000 	 2.222725 	 -0.9864616000 	 -2.4080780000 
1194.20 	 224.9877000 	 2.222725 	 -0.9870656000 	 -2.4080630000 
1194.40 	 224.9877000 	 2.222725 	 -0.9896405000 	 -2.4107010000 
1194.60 	 224.9877000 	 2.222725 	 -0.9865348000 	 -2.4081070000 
1194.80 	 224.9877000 	 2.222725 	 -0.9870370000 	 -2.4081130000 
1195.00 	 224.9877000 	 2.222725 	 -0.9897073000 	 -2.4106530000 
1195.20 	 224.9829000 	 2.222725 	 -0.9866937000 	 -2.4082690000 
1195.40 	 224.9829000 	 2.222725 	 -0.9869162000 	 -2.4081130000 
1195.60 	 224.9797000 	 2.222725 	 -0.9894784000 	 -2.4106760000 
1195.80 	 224.9797000 	 2.222725 	 -0.9865506000 	 -2.4080530000 
1196.00 	 224.9797000 	 2.222750 	 -0.9875107000 	 -2.4083200000 
1196.20 	 224.9829000 	 2.222775 	 -0.9898408000 	 -2.4105200000 
1196.40 	 224.9829000 	 2.222775 	 -0.9865634000 	 -2.4080340000 
1196.60 	 224.9829000 	 2.222775 	 -0.9875520000 	 -2.4084540000 
1196.80 	 224.9829000 	 2.222775 	 -0.9900411000 	 -2.4106440000 
1197.00 	 224.9829000 	 2.222800 	 -0.9867350000 	 -2.4078110000 
1197.20 	 224.9797000 	 2.222825 	 -0.9881020000 	 -2.4086700000 
1197.40 	 224.9749000 	 2.222850 	 -0.9898567000 	 -2.4107960000 
1197.60 	 224.9718000 	 2.222850 	 -0.9866874000 	 -2.4061360000 
1197.80 	 224.9638000 	 2.222850 	 -0.9882609000 	 -2.4073280000 
1198.00 	 224.9559000 	 2.222900 	 -0.9899139000 	 -2.4092860000 
1198.20 	 224.9495000 	 2.222925 	 -0.9866397000 	 -2.4064410000 
1198.40 	 224.9432000 	 2.222975 	 -0.9880320000 	 -2.4071950000 
1198.60 	 224.9400000 	 2.223025 	 -0.9900315000 	 -2.4093790000 
1198.80 	 224.9400000 	 2.223075 	 -0.9868400000 	 -2.4068010000 
1199.00 	 224.9447000 	 2.223125 	 -0.9876760000 	 -2.4070170000 
1199.20 	 224.9495000 	 2.223175 	 -0.9900602000 	 -2.4094490000 
1199.40 	 224.9591000 	 2.223200 	 -0.9868081000 	 -2.4067780000 
1199.60 	 224.9718000 	 2.223250 	 -0.9876760000 	 -2.4071220000 
1199.80 	 224.9813000 	 2.223275 	 -0.9899076000 	 -2.4096460000 
1200.00 	 224.9956000 	 2.223300 	 -0.9867287000 	 -2.4067560000 
1200.20 	 225.0052000 	 2.223275 	 -0.9883531000 	 -2.4068320000 
1200.40 	 225.0163000 	 2.223275 	 -0.9904321000 	 -2.4091340000 
1200.60 	 225.0242000 	 2.223275 	 -0.9871451000 	 -2.4063080000 
1200.80 	 225.0338000 	 2.223275 	 -0.9884008000 	 -2.4069400000 
1201.00 	 225.0385000 	 2.223275 	 -0.9905910000 	 -2.4090640000 
1201.20 	 225.0417000 	 2.223275 	 -0.9871514000 	 -2.4063170000 
1201.40 	 225.0465000 	 2.223275 	 -0.9878445000 	 -2.4065650000 
1201.60 	 225.0465000 	 2.223225 	 -0.9905529000 	 -2.4092930000 
1201.80 	 225.0481000 	 2.223200 	 -0.9871483000 	 -2.4063590000 
1202.00 	 225.0465000 	 2.223150 	 -0.9881051000 	 -2.4066770000 
1202.20 	 225.0465000 	 2.223100 	 -0.9905434000 	 -2.4093600000 
1202.40 	 225.0465000 	 2.223050 	 -0.9872723000 	 -2.4065080000 
1202.60 	 225.0417000 	 2.223025 	 -0.9878699000 	 -2.4066070000 
1202.80 	 225.0417000 	 2.222975 	 -0.9905084000 	 -2.4091880000 
1203.00 	 225.0369000 	 2.222950 	 -0.9873326000 	 -2.4064000000 
1203.20 	 225.0338000 	 2.222925 	 -0.9880288000 	 -2.4065690000 
1203.40 	 225.0306000 	 2.222900 	 -0.9905815000 	 -2.4091820000 
1203.60 	 225.0306000 	 2.222875 	 -0.9873994000 	 -2.4064950000 
1203.80 	 225.0306000 	 2.222850 	 -0.9877682000 	 -2.4062600000 
1204.00 	 225.0306000 	 2.222825 	 -0.9906991000 	 -2.4091270000 
1204.20 	 225.0306000 	 2.222825 	 -0.9877650000 	 -2.4069600000 
1204.40 	 225.0306000 	 2.222775 	 -0.9874980000 	 -2.4061230000 
1204.60 	 225.0258000 	 2.222775 	 -0.9905338000 	 -2.4090860000 
1204.80 	 225.0226000 	 2.222750 	 -0.9878445000 	 -2.4071250000 
1205.00 	 225.0179000 	 2.222725 	 -0.9872119000 	 -2.4059800000 
1205.20 	 225.0147000 	 2.222725 	 -0.9902923000 	 -2.4090450000 
1205.40 	 225.0147000 	 2.222725 	 -0.9880034000 	 -2.4073310000 
1205.60 	 225.0115000 	 2.222700 	 -0.9870434000 	 -2.4060120000 
1205.80 	 225.0115000 	 2.222675 	 -0.9902890000 	 -2.4089620000 
1206.00 	 225.0067000 	 2.222675 	 -0.9877205000 	 -2.4071500000 
1206.20 	 225.0099000 	 2.222675 	 -0.9870815000 	 -2.4060250000 
1206.40 	 225.0067000 	 2.222675 	 -0.9902287000 	 -2.4091310000 
1206.60 	 225.0036000 	 2.222675 	 -0.9876855000 	 -2.4070640000 
1206.80 	 224.9988000 	 2.222675 	 -0.9870370000 	 -2.4061230000 
1207.00 	 224.9956000 	 2.222675 	 -0.9903749000 	 -2.4091690000 
1207.20 	 224.9908000 	 2.222675 	 -0.9876283000 	 -2.4070450000 
1207.40 	 224.9893000 	 2.222675 	 -0.9872723000 	 -2.4063490000 
1207.60 	 224.9877000 	 2.222675 	 -0.9902509000 	 -2.4092640000 
1207.80 	 224.9861000 	 2.222675 	 -0.9872913000 	 -2.4068610000 
1208.00 	 224.9829000 	 2.222675 	 -0.9873708000 	 -2.4063080000 
1208.20 	 224.9829000 	 2.222675 	 -0.9902636000 	 -2.4092580000 
1208.40 	 224.9829000 	 2.222675 	 -0.9872087000 	 -2.4067500000 
1208.60 	 224.9829000 	 2.222675 	 -0.9873199000 	 -2.4064480000 
1208.80 	 224.9829000 	 2.222675 	 -0.9902287000 	 -2.4091720000 
1209.00 	 224.9829000 	 2.222675 	 -0.9872119000 	 -2.4067340000 
1209.20 	 224.9829000 	 2.222675 	 -0.9873708000 	 -2.4063650000 
1209.40 	 224.9829000 	 2.222675 	 -0.9901333000 	 -2.4091150000 
1209.60 	 224.9829000 	 2.222675 	 -0.9874725000 	 -2.4069600000 
1209.80 	 224.9797000 	 2.222675 	 -0.9871896000 	 -2.4061740000 
1210.00 	 224.9749000 	 2.222700 	 -0.9902191000 	 -2.4091910000 
1210.20 	 224.9670000 	 2.222725 	 -0.9875011000 	 -2.4068800000 
1210.40 	 224.9638000 	 2.222750 	 -0.9872373000 	 -2.4060790000 
1210.60 	 224.9638000 	 2.222775 	 -0.9902477000 	 -2.4089620000 
1210.80 	 224.9638000 	 2.222800 	 -0.9877491000 	 -2.4071280000 
1211.00 	 224.9638000 	 2.222825 	 -0.9871387000 	 -2.4059610000 
1211.20 	 224.9638000 	 2.222875 	 -0.9901651000 	 -2.4090160000 
1211.40 	 224.9670000 	 2.222900 	 -0.9875457000 	 -2.4071470000 
1211.60 	 224.9670000 	 2.222925 	 -0.9870116000 	 -2.4060850000 
1211.80 	 224.9670000 	 2.222950 	 -0.9903240000 	 -2.4092200000 
1212.00 	 224.9670000 	 2.222975 	 -0.9873772000 	 -2.4068520000 
1212.20 	 224.9670000 	 2.223025 	 -0.9871356000 	 -2.4061140000 
1212.40 	 224.9718000 	 2.223050 	 -0.9901492000 	 -2.4089940000 
1212.60 	 224.9718000 	 2.223075 	 -0.9877459000 	 -2.4070840000 
1212.80 	 224.9718000 	 2.223075 	 -0.9869416000 	 -2.4058370000 
1213.00 	 224.9718000 	 2.223100 	 -0.9903018000 	 -2.4089460000 
1213.20 	 224.9718000 	 2.223125 	 -0.9875075000 	 -2.4069690000 
1213.40 	 224.9718000 	 2.223150 	 -0.9869702000 	 -2.4058150000 
1213.60 	 224.9670000 	 2.223175 	 -0.9902064000 	 -2.4089020000 
1213.80 	 224.9670000 	 2.223200 	 -0.9877777000 	 -2.4070800000 
1214.00 	 224.9718000 	 2.223225 	 -0.9868686000 	 -2.4058530000 
1214.20 	 224.9718000 	 2.223250 	 -0.9902509000 	 -2.4088730000 
1214.40 	 224.9749000 	 2.223275 	 -0.9882450000 	 -2.4075130000 
1214.60 	 224.9718000 	 2.223275 	 -0.9868781000 	 -2.4057580000 
1214.80 	 224.9718000 	 2.223300 	 -0.9902477000 	 -2.4087910000 
1215.00 	 224.9718000 	 2.223325 	 -0.9879239000 	 -2.4073570000 
1215.20 	 224.9718000 	 2.223350 	 -0.9870529000 	 -2.4058630000 
1215.40 	 224.9718000 	 2.223350 	 -0.9904067000 	 -2.4089810000 
1215.60 	 224.9670000 	 2.223400 	 -0.9875138000 	 -2.4069850000 
1215.80 	 224.9670000 	 2.223425 	 -0.9870307000 	 -2.4058530000 
1216.00 	 224.9638000 	 2.223450 	 -0.9902700000 	 -2.4090130000 
1216.20 	 224.9638000 	 2.223475 	 -0.9876664000 	 -2.4069950000 
1216.40 	 224.9638000 	 2.223500 	 -0.9870625000 	 -2.4060660000 
1216.60 	 224.9638000 	 2.223525 	 -0.9904353000 	 -2.4090510000 
1216.80 	 224.9591000 	 2.223575 	 -0.9876601000 	 -2.4068990000 
1217.00 	 224.9511000 	 2.223600 	 -0.9871261000 	 -2.4060150000 
1217.20 	 224.9479000 	 2.223650 	 -0.9902382000 	 -2.4090860000 
1217.40 	 224.9447000 	 2.223675 	 -0.9876187000 	 -2.4070200000 
1217.60 	 224.9479000 	 2.223725 	 -0.9873295000 	 -2.4060250000 
1217.80 	 224.9511000 	 2.223775 	 -0.9903304000 	 -2.4089940000 
1218.00 	 224.9559000 	 2.223800 	 -0.9875647000 	 -2.4070800000 
1218.20 	 224.9638000 	 2.223850 	 -0.9872119000 	 -2.4061040000 
1218.40 	 224.9718000 	 2.223875 	 -0.9904194000 	 -2.4092230000 
1218.60 	 224.9813000 	 2.223875 	 -0.9876633000 	 -2.4070260000 
1218.80 	 224.9908000 	 2.223900 	 -0.9870593000 	 -2.4059580000 
1219.00 	 224.9988000 	 2.223925 	 -0.9903781000 	 -2.4090860000 
1219.20 	 225.0115000 	 2.223950 	 -0.9875584000 	 -2.4069760000 
1219.40 	 225.0179000 	 2.223925 	 -0.9876823000 	 -2.4064730000 
1219.60 	 225.0242000 	 2.223925 	 -0.9907277000 	 -2.4093850000 
1219.80 	 225.0306000 	 2.223925 	 -0.9879939000 	 -2.4072840000 
1220.00 	 225.0306000 	 2.223925 	 -0.9875298000 	 -2.4063900000 
1220.20 	 225.0306000 	 2.223925 	 -0.9908104000 	 -2.4093850000 
1220.40 	 225.0306000 	 2.223925 	 -0.9879430000 	 -2.4072740000 
1220.60 	 225.0274000 	 2.223875 	 -0.9875774000 	 -2.4063400000 
1220.80 	 225.0258000 	 2.223875 	 -0.9908454000 	 -2.4092010000 
1221.00 	 225.0226000 	 2.223850 	 -0.9880893000 	 -2.4073280000 
1221.20 	 225.0226000 	 2.223825 	 -0.9873899000 	 -2.4060600000 
1221.40 	 225.0226000 	 2.223800 	 -0.9907182000 	 -2.4092960000 
1221.60 	 225.0226000 	 2.223775 	 -0.9882164000 	 -2.4073220000 
1221.80 	 225.0179000 	 2.223775 	 -0.9874312000 	 -2.4062090000 
1222.00 	 225.0147000 	 2.223775 	 -0.9907818000 	 -2.4092670000 
1222.20 	 225.0131000 	 2.223750 	 -0.9886329000 	 -2.4078110000 
1222.40 	 225.0115000 	 2.223725 	 -0.9872182000 	 -2.4059770000 
1222.60 	 225.0067000 	 2.223725 	 -0.9906260000 	 -2.4091210000 
1222.80 	 225.0067000 	 2.223725 	 -0.9890016000 	 -2.4080690000 
1223.00 	 224.9988000 	 2.223725 	 -0.9870402000 	 -2.4058220000 
1223.20 	 224.9956000 	 2.223725 	 -0.9902827000 	 -2.4088130000 
1223.40 	 224.9908000 	 2.223725 	 -0.9892877000 	 -2.4084120000 
1223.60 	 224.9908000 	 2.223725 	 -0.9870211000 	 -2.4059990000 
1223.80 	 224.9908000 	 2.223725 	 -0.9901841000 	 -2.4085550000 
1224.00 	 224.9908000 	 2.223725 	 -0.9896278000 	 -2.4085870000 
1224.20 	 224.9956000 	 2.223725 	 -0.9868526000 	 -2.4058220000 
1224.40 	 224.9956000 	 2.223725 	 -0.9899012000 	 -2.4083580000 
1224.60 	 224.9908000 	 2.223725 	 -0.9895261000 	 -2.4085840000 
1224.80 	 224.9908000 	 2.223725 	 -0.9869226000 	 -2.4058090000 
1225.00 	 224.9877000 	 2.223725 	 -0.9901174000 	 -2.4084730000 
1225.20 	 224.9829000 	 2.223725 	 -0.9895770000 	 -2.4085870000 
1225.40 	 224.9797000 	 2.223725 	 -0.9869035000 	 -2.4059360000 
1225.60 	 224.9749000 	 2.223725 	 -0.9898217000 	 -2.4082820000 
1225.80 	 224.9749000 	 2.223725 	 -0.9897773000 	 -2.4085650000 
1226.00 	 224.9797000 	 2.223725 	 -0.9869258000 	 -2.4058410000 
1226.20 	 224.9813000 	 2.223725 	 -0.9897677000 	 -2.4083390000 
1226.40 	 224.9829000 	 2.223725 	 -0.9898281000 	 -2.4088860000 
1226.60 	 224.9829000 	 2.223725 	 -0.9869607000 	 -2.4058180000 
1226.80 	 224.9829000 	 2.223725 	 -0.9899362000 	 -2.4080980000 
1227.00 	 224.9797000 	 2.223725 	 -0.9901206000 	 -2.4088000000 
1227.20 	 224.9749000 	 2.223725 	 -0.9870402000 	 -2.4059360000 
1227.40 	 224.9718000 	 2.223775 	 -0.9897073000 	 -2.4081680000
[truncated: 274,998 more chars]
