# Supplementary material for: Scott Blair Fractional-Type Viscoelastic Behavior of Clear Spruce Wood: Influence of Compression Wood on Power-Law Stiffness Parameters
Source: Materials (Basel). 2024 Nov 9;17(22):5477. doi: 10.3390/ma17225477 (PMC11595321; doi:10.3390/ma17225477)
Supplement: Supplementary file 1 [file materials-17-05477-s001.zip › DATA_MDPI_upload.d/00_05_225.txt]

Bezeichnung: 	 00_05_225 
Bezeichnung Kofler: 	 05 
temperature [deg C] 	 moisture content [%] 	 raw density [kg/m³] 	 width [mm] 	 height [mm] 	 length [mm] 	 creepforce [N] 	 holding time [s] 	 reaction wood [%] 
20 	 11.54 	 400.3 	 15.00 	 15.10 	 240 	 225 	 1800 	 0.00 
-------------- Daten Shimadzu AGX 10 kN & 2 x HBM WA 20 -------------- 
1 _ 1 
Zeit 	 Kraft 	 Weg 	 Ext.1 	 Ext.2 
sec 	 N 	 mm 	 mm 	 mm 
0.00 	 5.8205920 	 0.000000 	 -0.0007724762 	 0.0000445048 
0.20 	 5.8205920 	 0.002375 	 0.0018119810 	 0.0016530360 
0.40 	 5.8205920 	 0.005675 	 0.0026289620 	 0.0033251450 
0.60 	 6.4833960 	 0.009000 	 -0.0005722046 	 0.0000826518 
0.80 	 6.9300330 	 0.012350 	 0.0021775560 	 0.0017833710 
1.00 	 7.3512400 	 0.015675 	 0.0024223330 	 0.0031820930 
1.20 	 7.6818470 	 0.019000 	 -0.0010649360 	 -0.0001080831 
1.40 	 8.0569580 	 0.022350 	 0.0023492180 	 0.0020567580 
1.60 	 8.4288910 	 0.025675 	 0.0028451280 	 0.0027402240 
1.80 	 8.7722140 	 0.029000 	 0.0003751119 	 -0.0003433228 
2.00 	 9.0281170 	 0.032350 	 0.0058682760 	 0.0025240580 
2.20 	 9.3936920 	 0.035675 	 0.0066916150 	 0.0027720130 
2.40 	 9.6734360 	 0.039000 	 0.0066820780 	 -0.0004609426 
2.60 	 9.8053620 	 0.042350 	 0.0137424500 	 0.0016339620 
2.80 	 9.8387400 	 0.045675 	 0.0267505600 	 -0.0234349600 
3.00 	 10.0056300 	 0.049000 	 0.0243218700 	 -0.0273005200 
3.05 	 9.9611280 	 0.049825 	 0.0286070500 	 -0.0236829100 
3.25 	 10.5126700 	 0.059750 	 0.0338872300 	 -0.0332450900 
3.45 	 11.9845100 	 0.094600 	 0.0760205600 	 -0.0913747200 
3.65 	 15.0203700 	 0.150550 	 0.1591587000 	 -0.2005291000 
3.85 	 17.7145000 	 0.212325 	 0.3015550000 	 -0.3497887000 
4.05 	 22.7530800 	 0.280575 	 0.3479513000 	 -0.4391289000 
4.25 	 30.4492300 	 0.357075 	 0.2948348000 	 -0.4971345000 
4.45 	 38.1088300 	 0.420525 	 0.2324772000 	 -0.5616029000 
4.65 	 42.4210200 	 0.454625 	 0.2014637000 	 -0.5848153000 
4.85 	 46.4153300 	 0.494125 	 0.1701959000 	 -0.6102371000 
5.05 	 51.2584000 	 0.535925 	 0.1288414000 	 -0.6482410000 
5.25 	 55.6389500 	 0.573725 	 0.0958061200 	 -0.6829389000 
5.45 	 59.9892900 	 0.611975 	 0.0638326000 	 -0.7097435000 
5.65 	 64.4683800 	 0.649975 	 0.0253963500 	 -0.7444922000 
5.85 	 68.7694500 	 0.687400 	 -0.0059890750 	 -0.7768154000 
6.05 	 73.1070900 	 0.725000 	 -0.0393358900 	 -0.8058198000 
6.25 	 77.5400800 	 0.763325 	 -0.0780264500 	 -0.8505694000 
6.45 	 81.9953300 	 0.800825 	 -0.1106453000 	 -0.8730825000 
6.65 	 86.3281900 	 0.837400 	 -0.1411692000 	 -0.9002813000 
6.85 	 90.7596000 	 0.874325 	 -0.1780415000 	 -0.9347566000 
7.05 	 95.0972200 	 0.910600 	 -0.2102725000 	 -0.9688441000 
7.25 	 99.5715500 	 0.946825 	 -0.2393691000 	 -0.9939321000 
7.45 	 103.7995000 	 0.982875 	 -0.2758630000 	 -1.0285150000 
7.65 	 108.2023000 	 1.019750 	 -0.3080750000 	 -1.0625650000 
7.85 	 112.7386000 	 1.056475 	 -0.3374545000 	 -1.0871470000 
8.05 	 117.3194000 	 1.092250 	 -0.3731251000 	 -1.1215940000 
8.25 	 121.8955000 	 1.126825 	 -0.4057916000 	 -1.1511640000 
8.45 	 126.3571000 	 1.160450 	 -0.4325104000 	 -1.1787950000 
8.65 	 130.7869000 	 1.194625 	 -0.4681587000 	 -1.2100660000 
8.85 	 135.2406000 	 1.228800 	 -0.4996332000 	 -1.2453270000 
9.05 	 139.8706000 	 1.262975 	 -0.5271180000 	 -1.2675250000 
9.25 	 144.2464000 	 1.296400 	 -0.5626329000 	 -1.3039940000 
9.45 	 148.7001000 	 1.330125 	 -0.5919425000 	 -1.3296730000 
9.65 	 153.2014000 	 1.363900 	 -0.6194083000 	 -1.3558160000 
9.85 	 157.6916000 	 1.397600 	 -0.6540807000 	 -1.3886200000 
10.05 	 162.1580000 	 1.430700 	 -0.6857331000 	 -1.4201200000 
10.25 	 166.6085000 	 1.464050 	 -0.7126681000 	 -1.4468160000 
10.45 	 171.1448000 	 1.497200 	 -0.7454618000 	 -1.4785990000 
10.65 	 175.5524000 	 1.530300 	 -0.7761605000 	 -1.5083350000 
10.85 	 179.9997000 	 1.563600 	 -0.8025169000 	 -1.5352880000 
11.05 	 184.5789000 	 1.596775 	 -0.8370686000 	 -1.5696560000 
11.25 	 189.0771000 	 1.629075 	 -0.8667342000 	 -1.5991210000 
11.45 	 193.5148000 	 1.661600 	 -0.8929856000 	 -1.6238240000 
11.65 	 198.0305000 	 1.694200 	 -0.9279124000 	 -1.6504260000 
11.85 	 202.4476000 	 1.726650 	 -0.9579023000 	 -1.6803770000 
12.05 	 207.0300000 	 1.759150 	 -0.9849072000 	 -1.7066450000 
12.25 	 211.5170000 	 1.791300 	 -1.0186640000 	 -1.7404750000 
12.45 	 215.9135000 	 1.823450 	 -1.0469500000 	 -1.7759740000 
12.65 	 220.4673000 	 1.855975 	 -1.0747240000 	 -1.8019200000 
12.80 	 223.8735000 	 1.880375 	 -1.0989540000 	 -1.8246650000 
12.85 	 225.0163000 	 1.886525 	 -1.1084140000 	 -1.8329870000 
13.05 	 226.1082000 	 1.890050 	 -1.1151660000 	 -1.8393930000 
13.25 	 225.7411000 	 1.889575 	 -1.1127410000 	 -1.8367480000 
13.45 	 225.3850000 	 1.889300 	 -1.1161580000 	 -1.8396470000 
13.65 	 225.2150000 	 1.889175 	 -1.1163080000 	 -1.8402830000 
13.85 	 225.0274000 	 1.889125 	 -1.1132050000 	 -1.8373080000 
14.05 	 224.9416000 	 1.889100 	 -1.1160880000 	 -1.8396730000 
14.25 	 224.7651000 	 1.889100 	 -1.1167940000 	 -1.8407440000 
14.45 	 224.6348000 	 1.889250 	 -1.1132940000 	 -1.8375490000 
14.65 	 224.5378000 	 1.889425 	 -1.1159640000 	 -1.8394630000 
14.85 	 224.3996000 	 1.889675 	 -1.1169850000 	 -1.8410650000 
15.05 	 224.2645000 	 1.889975 	 -1.1137900000 	 -1.8379940000 
15.25 	 224.2438000 	 1.890275 	 -1.1161580000 	 -1.8396090000 
15.45 	 224.2406000 	 1.890625 	 -1.1174200000 	 -1.8414180000 
15.65 	 224.1882000 	 1.890975 	 -1.1141900000 	 -1.8383600000 
15.85 	 224.1596000 	 1.891325 	 -1.1161450000 	 -1.8397900000 
16.05 	 224.1754000 	 1.891675 	 -1.1181640000 	 -1.8419040000 
16.25 	 224.1469000 	 1.892050 	 -1.1149340000 	 -1.8388880000 
16.45 	 224.1294000 	 1.892400 	 -1.1165840000 	 -1.8399940000 
16.65 	 224.1357000 	 1.892775 	 -1.1193660000 	 -1.8423810000 
16.85 	 224.1500000 	 1.893150 	 -1.1162380000 	 -1.8396060000 
17.05 	 224.1500000 	 1.893525 	 -1.1172930000 	 -1.8401180000 
17.25 	 224.1278000 	 1.893900 	 -1.1203380000 	 -1.8430330000 
17.45 	 224.1405000 	 1.894275 	 -1.1178180000 	 -1.8407440000 
17.65 	 224.1675000 	 1.894675 	 -1.1182750000 	 -1.8406260000 
17.85 	 224.1627000 	 1.895025 	 -1.1217780000 	 -1.8439830000 
18.05 	 224.1548000 	 1.895400 	 -1.1191110000 	 -1.8417550000 
18.25 	 224.1469000 	 1.895775 	 -1.1193780000 	 -1.8416820000 
18.45 	 224.1421000 	 1.896125 	 -1.1228530000 	 -1.8453380000 
18.65 	 224.1389000 	 1.896525 	 -1.1199820000 	 -1.8435420000 
18.85 	 224.1341000 	 1.896900 	 -1.1198170000 	 -1.8431150000 
19.05 	 224.1341000 	 1.897275 	 -1.1236000000 	 -1.8471370000 
19.25 	 224.1373000 	 1.897650 	 -1.1211360000 	 -1.8458940000 
19.45 	 224.1389000 	 1.898025 	 -1.1208310000 	 -1.8454490000 
19.65 	 224.1421000 	 1.898400 	 -1.1246520000 	 -1.8495340000 
19.85 	 224.1469000 	 1.898775 	 -1.1227070000 	 -1.8488440000 
20.05 	 224.1500000 	 1.899150 	 -1.1218450000 	 -1.8477410000 
20.25 	 224.1500000 	 1.899525 	 -1.1257590000 	 -1.8511770000 
20.45 	 224.1548000 	 1.899900 	 -1.1240740000 	 -1.8502810000 
20.65 	 224.1548000 	 1.900250 	 -1.1226590000 	 -1.8484560000 
20.85 	 224.1580000 	 1.900625 	 -1.1264830000 	 -1.8521050000 
21.05 	 224.1659000 	 1.901000 	 -1.1255550000 	 -1.8520390000 
21.25 	 224.1754000 	 1.901350 	 -1.1234600000 	 -1.8503030000 
21.45 	 224.1898000 	 1.901725 	 -1.1273480000 	 -1.8536410000 
21.65 	 224.2009000 	 1.902075 	 -1.1269950000 	 -1.8544420000 
21.85 	 224.2168000 	 1.902400 	 -1.1247160000 	 -1.8527860000 
22.05 	 224.2311000 	 1.902750 	 -1.1280850000 	 -1.8567400000 
22.25 	 224.2438000 	 1.903075 	 -1.1283140000 	 -1.8581450000 
22.45 	 224.2597000 	 1.903425 	 -1.1253930000 	 -1.8554750000 
22.65 	 224.2724000 	 1.903725 	 -1.1287780000 	 -1.8585270000 
22.85 	 224.2867000 	 1.904050 	 -1.1291440000 	 -1.8592520000 
23.05 	 224.2994000 	 1.904350 	 -1.1262580000 	 -1.8563910000 
23.25 	 224.3121000 	 1.904675 	 -1.1298430000 	 -1.8589560000 
23.45 	 224.3264000 	 1.904950 	 -1.1300560000 	 -1.8598140000 
23.65 	 224.3423000 	 1.905250 	 -1.1271570000 	 -1.8569500000 
23.85 	 224.3567000 	 1.905525 	 -1.1302220000 	 -1.8593950000 
24.05 	 224.3710000 	 1.905800 	 -1.1310200000 	 -1.8607110000 
24.25 	 224.3837000 	 1.906075 	 -1.1280250000 	 -1.8576810000 
24.45 	 224.3964000 	 1.906350 	 -1.1309270000 	 -1.8599610000 
24.65 	 224.4075000 	 1.906625 	 -1.1318460000 	 -1.8613910000 
24.85 	 224.4186000 	 1.906875 	 -1.1285650000 	 -1.8583870000 
25.05 	 224.4330000 	 1.907125 	 -1.1314170000 	 -1.8604850000 
25.25 	 224.4457000 	 1.907375 	 -1.1325960000 	 -1.8618740000 
25.45 	 224.4584000 	 1.907600 	 -1.1294020000 	 -1.8589270000 
25.65 	 224.4743000 	 1.907850 	 -1.1320530000 	 -1.8608160000 
25.85 	 224.4870000 	 1.908075 	 -1.1336260000 	 -1.8626310000 
26.05 	 224.4997000 	 1.908275 	 -1.1301260000 	 -1.8593340000 
26.25 	 224.5108000 	 1.908500 	 -1.1322080000 	 -1.8610700000 
26.45 	 224.5204000 	 1.908725 	 -1.1344150000 	 -1.8631360000 
26.65 	 224.5267000 	 1.908925 	 -1.1311590000 	 -1.8600590000 
26.85 	 224.5315000 	 1.909125 	 -1.1329240000 	 -1.8610350000 
27.05 	 224.5347000 	 1.909325 	 -1.1352320000 	 -1.8635370000 
27.25 	 224.5394000 	 1.909525 	 -1.1317510000 	 -1.8604250000 
27.45 	 224.5426000 	 1.909725 	 -1.1335850000 	 -1.8615500000 
27.65 	 224.5490000 	 1.909925 	 -1.1358870000 	 -1.8638610000 
27.85 	 224.5585000 	 1.910125 	 -1.1327200000 	 -1.8610890000 
28.05 	 224.5665000 	 1.910325 	 -1.1344940000 	 -1.8619280000 
28.25 	 224.5776000 	 1.910500 	 -1.1367960000 	 -1.8644590000 
28.45 	 224.5824000 	 1.910675 	 -1.1334990000 	 -1.8614990000 
28.65 	 224.5871000 	 1.910875 	 -1.1348760000 	 -1.8621890000 
28.85 	 224.5919000 	 1.911050 	 -1.1372920000 	 -1.8646140000 
29.05 	 224.5935000 	 1.911225 	 -1.1339410000 	 -1.8617820000 
29.25 	 224.5935000 	 1.911400 	 -1.1348980000 	 -1.8623030000 
29.45 	 224.5967000 	 1.911575 	 -1.1377720000 	 -1.8649770000 
29.65 	 224.5983000 	 1.911750 	 -1.1345010000 	 -1.8623030000 
29.85 	 224.6046000 	 1.911925 	 -1.1353460000 	 -1.8624910000 
30.05 	 224.6094000 	 1.912100 	 -1.1384900000 	 -1.8655550000 
30.25 	 224.6141000 	 1.912275 	 -1.1352570000 	 -1.8628660000 
30.45 	 224.6221000 	 1.912425 	 -1.1358640000 	 -1.8628660000 
30.65 	 224.6253000 	 1.912600 	 -1.1391640000 	 -1.8660700000 
30.85 	 224.6300000 	 1.912750 	 -1.1360230000 	 -1.8635650000 
31.05 	 224.6332000 	 1.912925 	 -1.1362780000 	 -1.8635810000 
31.25 	 224.6380000 	 1.913075 	 -1.1395610000 	 -1.8672750000 
31.45 	 224.6412000 	 1.913225 	 -1.1367830000 	 -1.8652660000 
31.65 	 224.6412000 	 1.913375 	 -1.1363030000 	 -1.8650820000 
31.85 	 224.6459000 	 1.913525 	 -1.1398510000 	 -1.8689000000 
32.05 	 224.6475000 	 1.913675 	 -1.1369480000 	 -1.8669730000 
32.25 	 224.6459000 	 1.913850 	 -1.1368560000 	 -1.8665410000 
32.45 	 224.6459000 	 1.914000 	 -1.1403970000 	 -1.8701930000 
32.65 	 224.6412000 	 1.914150 	 -1.1376290000 	 -1.8686140000 
32.85 	 224.6412000 	 1.914300 	 -1.1373170000 	 -1.8681750000 
33.05 	 224.6412000 	 1.914475 	 -1.1405690000 	 -1.8716560000 
33.25 	 224.6459000 	 1.914600 	 -1.1380160000 	 -1.8695860000 
33.45 	 224.6491000 	 1.914775 	 -1.1373650000 	 -1.8686930000 
33.65 	 224.6539000 	 1.914925 	 -1.1410970000 	 -1.8721870000 
33.85 	 224.6618000 	 1.915075 	 -1.1387440000 	 -1.8701460000 
34.05 	 224.6650000 	 1.915225 	 -1.1378610000 	 -1.8690360000 
34.25 	 224.6682000 	 1.915350 	 -1.1416820000 	 -1.8724600000 
34.45 	 224.6682000 	 1.915500 	 -1.1390620000 	 -1.8705270000 
34.65 	 224.6730000 	 1.915650 	 -1.1384960000 	 -1.8695010000 
34.85 	 224.6745000 	 1.915775 	 -1.1423240000 	 -1.8728730000 
35.05 	 224.6809000 	 1.915925 	 -1.1398280000 	 -1.8710170000 
35.25 	 224.6888000 	 1.916075 	 -1.1391420000 	 -1.8696980000 
35.45 	 224.6920000 	 1.916200 	 -1.1428170000 	 -1.8730770000 
35.65 	 224.7000000 	 1.916325 	 -1.1405310000 	 -1.8714430000 
35.85 	 224.7047000 	 1.916450 	 -1.1385730000 	 -1.8698150000 
36.05 	 224.7127000 	 1.916575 	 -1.1412780000 	 -1.8730800000 
36.25 	 224.7127000 	 1.916700 	 -1.1413220000 	 -1.8719860000 
36.45 	 224.7127000 	 1.916825 	 -1.1396380000 	 -1.8700000000 
36.65 	 224.7127000 	 1.916950 	 -1.1434210000 	 -1.8734010000 
36.85 	 224.7079000 	 1.917075 	 -1.1416310000 	 -1.8719860000 
37.05 	 224.7079000 	 1.917200 	 -1.1391230000 	 -1.8702350000 
37.25 	 224.7127000 	 1.917325 	 -1.1439930000 	 -1.8736710000 
37.45 	 224.7127000 	 1.917450 	 -1.1420600000 	 -1.8727430000 
37.65 	 224.7175000 	 1.917575 	 -1.1403560000 	 -1.8706890000 
37.85 	 224.7206000 	 1.917700 	 -1.1443580000 	 -1.8741670000 
38.05 	 224.7238000 	 1.917825 	 -1.1430070000 	 -1.8732710000 
38.25 	 224.7286000 	 1.917950 	 -1.1411790000 	 -1.8713250000 
38.45 	 224.7286000 	 1.918050 	 -1.1448160000 	 -1.8745610000 
38.65 	 224.7318000 	 1.918175 	 -1.1433510000 	 -1.8739220000 
38.85 	 224.7318000 	 1.918300 	 -1.1414620000 	 -1.8716680000 
39.05 	 224.7318000 	 1.918400 	 -1.1454040000 	 -1.8749590000 
39.25 	 224.7318000 	 1.918525 	 -1.1437190000 	 -1.8739190000 
39.45 	 224.7349000 	 1.918625 	 -1.1419300000 	 -1.8717920000 
39.65 	 224.7349000 	 1.918750 	 -1.1457090000 	 -1.8753210000 
39.85 	 224.7397000 	 1.918850 	 -1.1442180000 	 -1.8744910000 
40.05 	 224.7429000 	 1.918975 	 -1.1423620000 	 -1.8722150000 
40.25 	 224.7429000 	 1.919075 	 -1.1459570000 	 -1.8754990000 
40.45 	 224.7445000 	 1.919200 	 -1.1445840000 	 -1.8748250000 
40.65 	 224.7429000 	 1.919300 	 -1.1425970000 	 -1.8724570000 
40.85 	 224.7477000 	 1.919400 	 -1.1462370000 	 -1.8759440000 
41.05 	 224.7477000 	 1.919525 	 -1.1447720000 	 -1.8751910000 
41.25 	 224.7477000 	 1.919625 	 -1.1428610000 	 -1.8730480000 
41.45 	 224.7477000 	 1.919750 	 -1.1465710000 	 -1.8762330000 
41.65 	 224.7508000 	 1.919850 	 -1.1448570000 	 -1.8754010000 
41.85 	 224.7556000 	 1.919950 	 -1.1431310000 	 -1.8732320000 
42.05 	 224.7588000 	 1.920075 	 -1.1466820000 	 -1.8768310000 
42.25 	 224.7604000 	 1.920175 	 -1.1452930000 	 -1.8758710000 
42.45 	 224.7651000 	 1.920275 	 -1.1433700000 	 -1.8736840000 
42.65 	 224.7667000 	 1.920375 	 -1.1472070000 	 -1.8771200000 
42.85 	 224.7667000 	 1.920475 	 -1.1460590000 	 -1.8764690000 
43.05 	 224.7715000 	 1.920575 	 -1.1437830000 	 -1.8741230000 
43.25 	 224.7715000 	 1.920675 	 -1.1472190000 	 -1.8772220000 
43.45 	 224.7747000 	 1.920775 	 -1.1466950000 	 -1.8772540000 
43.65 	 224.7794000 	 1.920850 	 -1.1440120000 	 -1.8745450000 
43.85 	 224.7858000 	 1.920950 	 -1.1472960000 	 -1.8775530000 
44.05 	 224.7874000 	 1.921050 	 -1.1473590000 	 -1.8780990000 
44.25 	 224.7906000 	 1.921125 	 -1.1443550000 	 -1.8751080000 
44.45 	 224.7953000 	 1.921225 	 -1.1475280000 	 -1.8778740000 
44.65 	 224.7953000 	 1.921325 	 -1.1478420000 	 -1.8786050000 
44.85 	 224.7953000 	 1.921400 	 -1.1447590000 	 -1.8754450000 
45.05 	 224.7953000 	 1.921500 	 -1.1476330000 	 -1.8778100000 
45.25 	 224.7985000 	 1.921575 	 -1.1485890000 	 -1.8792500000 
45.45 	 224.7985000 	 1.921675 	 -1.1450320000 	 -1.8759090000 
45.65 	 224.7985000 	 1.921750 	 -1.1476770000 	 -1.8778640000 
45.85 	 224.7953000 	 1.921825 	 -1.1490690000 	 -1.8795550000 
46.05 	 224.7937000 	 1.921925 	 -1.1456580000 	 -1.8764560000 
46.25 	 224.7890000 	 1.922025 	 -1.1478300000 	 -1.8781190000 
46.45 	 224.7874000 	 1.922100 	 -1.1494700000 	 -1.8800130000 
46.65 	 224.7858000 	 1.922200 	 -1.1459480000 	 -1.8768660000 
46.85 	 224.7874000 	 1.922275 	 -1.1481410000 	 -1.8782870000 
47.05 	 224.7874000 	 1.922375 	 -1.1495970000 	 -1.8804230000 
47.25 	 224.7874000 	 1.922475 	 -1.1461930000 	 -1.8771140000 
47.45 	 224.7874000 	 1.922550 	 -1.1485260000 	 -1.8788810000 
47.65 	 224.7874000 	 1.922650 	 -1.1500930000 	 -1.8807700000 
47.85 	 224.7874000 	 1.922725 	 -1.1466850000 	 -1.8777530000 
48.05 	 224.7874000 	 1.922825 	 -1.1489800000 	 -1.8793870000 
48.25 	 224.7906000 	 1.922925 	 -1.1505860000 	 -1.8813100000 
48.45 	 224.7953000 	 1.923000 	 -1.1471180000 	 -1.8781380000 
48.65 	 224.7985000 	 1.923100 	 -1.1490060000 	 -1.8794380000 
48.85 	 224.7985000 	 1.923175 	 -1.1510150000 	 -1.8817460000 
49.05 	 224.8033000 	 1.923275 	 -1.1474770000 	 -1.8786560000 
49.25 	 224.8065000 	 1.923350 	 -1.1493430000 	 -1.8797430000 
49.45 	 224.8065000 	 1.923425 	 -1.1512910000 	 -1.8819520000 
49.65 	 224.8096000 	 1.923525 	 -1.1477720000 	 -1.8790180000 
49.85 	 224.8144000 	 1.923600 	 -1.1498230000 	 -1.8802130000 
50.05 	 224.8144000 	 1.923675 	 -1.1515840000 	 -1.8823370000 
50.25 	 224.8096000 	 1.923750 	 -1.1478170000 	 -1.8790750000 
50.45 	 224.8096000 	 1.923825 	 -1.1502620000 	 -1.8807790000 
50.65 	 224.8096000 	 1.923925 	 -1.1516480000 	 -1.8823850000 
50.85 	 224.8096000 	 1.924000 	 -1.1479850000 	 -1.8791710000 
51.05 	 224.8144000 	 1.924075 	 -1.1505830000 	 -1.8808140000 
51.25 	 224.8144000 	 1.924150 	 -1.1521240000 	 -1.8827120000 
51.45 	 224.8144000 	 1.924225 	 -1.1483890000 	 -1.8793460000 
51.65 	 224.8144000 	 1.924325 	 -1.1504590000 	 -1.8809290000 
51.85 	 224.8176000 	 1.924400 	 -1.1522330000 	 -1.8828230000 
52.05 	 224.8192000 	 1.924475 	 -1.1486850000 	 -1.8795330000 
52.25 	 224.8224000 	 1.924550 	 -1.1510150000 	 -1.8811800000 
52.45 	 224.8255000 	 1.924625 	 -1.1524580000 	 -1.8829250000 
52.65 	 224.8255000 	 1.924700 	 -1.1488910000 	 -1.8797370000 
52.85 	 224.8255000 	 1.924775 	 -1.1513550000 	 -1.8813900000 
53.05 	 224.8255000 	 1.924850 	 -1.1527350000 	 -1.8831570000 
53.25 	 224.8303000 	 1.924925 	 -1.1489770000 	 -1.8797370000 
53.45 	 224.8303000 	 1.924975 	 -1.1517400000 	 -1.8816470000 
53.65 	 224.8303000 	 1.925050 	 -1.1527980000 	 -1.8831160000 
53.85 	 224.8335000 	 1.925125 	 -1.1492120000 	 -1.8800100000 
54.05 	 224.8335000 	 1.925200 	 -1.1516570000 	 -1.8815100000 
54.25 	 224.8383000 	 1.925275 	 -1.1531890000 	 -1.8834690000 
54.45 	 224.8383000 	 1.925350 	 -1.1497210000 	 -1.8802830000 
54.65 	 224.8414000 	 1.925400 	 -1.1515140000 	 -1.8815520000 
54.85 	 224.8430000 	 1.925475 	 -1.1535900000 	 -1.8837290000 
55.05 	 224.8414000 	 1.925550 	 -1.1502460000 	 -1.8807470000 
55.25 	 224.8414000 	 1.925625 	 -1.1515780000 	 -1.8815640000 
55.45 	 224.8398000 	 1.925675 	 -1.1539080000 	 -1.8840600000 
55.65 	 224.8414000 	 1.925750 	 -1.1502360000 	 -1.8810050000 
55.85 	 224.8383000 	 1.925825 	 -1.1522450000 	 -1.8820860000 
56.05 	 224.8383000 	 1.925900 	 -1.1539840000 	 -1.8842790000 
56.25 	 224.8383000 	 1.925975 	 -1.1503060000 	 -1.8810910000 
56.45 	 224.8430000 	 1.926025 	 -1.1521660000 	 -1.8823210000 
56.65 	 224.8462000 	 1.926100 	 -1.1542610000 	 -1.8845300000 
56.85 	 224.8542000 	 1.926175 	 -1.1507640000 	 -1.8815640000 
57.05 	 224.8573000 	 1.926225 	 -1.1520230000 	 -1.8823110000 
57.25 	 224.8621000 	 1.926275 	 -1.1546520000 	 -1.8849280000 
57.45 	 224.8621000 	 1.926350 	 -1.1509830000 	 -1.8819710000 
57.65 	 224.8621000 	 1.926400 	 -1.1522040000 	 -1.8823370000 
57.85 	 224.8573000 	 1.926475 	 -1.1548230000 	 -1.8852460000 
58.05 	 224.8526000 	 1.926525 	 -1.1514030000 	 -1.8823780000 
58.25 	 224.8462000 	 1.926600 	 -1.1523500000 	 -1.8827690000 
58.45 	 224.8414000 	 1.926650 	 -1.1547720000 	 -1.8853660000 
58.65 	 224.8462000 	 1.926725 	 -1.1512530000 	 -1.8823470000 
58.85 	 224.8462000 	 1.926800 	 -1.1526240000 	 -1.8831480000 
59.05 	 224.8462000 	 1.926850 	 -1.1550270000 	 -1.8855920000 
59.25 	 224.8494000 	 1.926925 	 -1.1514890000 	 -1.8827280000 
59.45 	 224.8542000 	 1.926975 	 -1.1522830000 	 -1.8829950000 
59.65 	 224.8542000 	 1.927050 	 -1.1552780000 	 -1.8859740000 
59.85 	 224.8526000 	 1.927100 	 -1.1522990000 	 -1.8834400000 
60.05 	 224.8494000 	 1.927175 	 -1.1521120000 	 -1.8829790000 
60.25 	 224.8494000 	 1.927225 	 -1.1554460000 	 -1.8860910000 
60.45 	 224.8494000 	 1.927300 	 -1.1524390000 	 -1.8837200000 
60.65 	 224.8462000 	 1.927375 	 -1.1522330000 	 -1.8831160000 
60.85 	 224.8462000 	 1.927425 	 -1.1556210000 	 -1.8864060000 
61.05 	 224.8462000 	 1.927500 	 -1.1526930000 	 -1.8839710000 
61.25 	 224.8462000 	 1.927550 	 -1.1521660000 	 -1.8832020000 
61.45 	 224.8510000 	 1.927625 	 -1.1559330000 	 -1.8865740000 
61.65 	 224.8573000 	 1.927675 	 -1.1530080000 	 -1.8843750000 
61.85 	 224.8621000 	 1.927750 	 -1.1525220000 	 -1.8835390000 
62.05 	 224.8621000 	 1.927800 	 -1.1560340000 	 -1.8868380000 
62.25 	 224.8653000 	 1.927850 	 -1.1531320000 	 -1.8847150000 
62.45 	 224.8621000 	 1.927925 	 -1.1528240000 	 -1.8838340000 
62.65 	 224.8621000 	 1.927975 	 -1.1564570000 	 -1.8871560000 
62.85 	 224.8621000 	 1.928025 	 -1.1534820000 	 -1.8848420000 
63.05 	 224.8653000 	 1.928100 	 -1.1532690000 	 -1.8839770000 
63.25 	 224.8653000 	 1.928150 	 -1.1566420000 	 -1.8872260000 
63.45 	 224.8653000 	 1.928200 	 -1.1536880000 	 -1.8847620000 
63.65 	 224.8653000 	 1.928250 	 -1.1535170000 	 -1.8836720000 
63.85 	 224.8621000 	 1.928325 	 -1.1567500000 	 -1.8872010000 
64.05 	 224.8621000 	 1.928375 	 -1.1538760000 	 -1.8847270000 
64.25 	 224.8621000 	 1.928425 	 -1.1535420000 	 -1.8842950000 
64.45 	 224.8653000 	 1.928500 	 -1.1570040000 	 -1.8877000000 
64.65 	 224.8700000 	 1.928550 	 -1.1541590000 	 -1.8852270000 
64.85 	 224.8700000 	 1.928600 	 -1.1536660000 	 -1.8846990000 
65.05 	 224.8700000 	 1.928650 	 -1.1572770000 	 -1.8880840000 
65.25 	 224.8700000 	 1.928700 	 -1.1542800000 	 -1.8857290000 
65.45 	 224.8700000 	 1.928775 	 -1.1539270000 	 -1.8850420000 
65.65 	 224.8653000 	 1.928825 	 -1.1573700000 	 -1.8883320000 
65.85 	 224.8653000 	 1.928875 	 -1.1545020000 	 -1.8861230000 
66.05 	 224.8653000 	 1.928925 	 -1.1542480000 	 -1.8853380000 
66.25 	 224.8669000 	 1.928975 	 -1.1575130000 	 -1.8886950000 
66.45 	 224.8653000 	 1.929050 	 -1.1545880000 	 -1.8862220000 
66.65 	 224.8653000 	 1.929100 	 -1.1546740000 	 -1.8856330000 
66.85 	 224.8653000 	 1.929150 	 -1.1576970000 	 -1.8887420000 
67.05 	 224.8653000 	 1.929200 	 -1.1547790000 	 -1.8863140000 
67.25 	 224.8700000 	 1.929250 	 -1.1546580000 	 -1.8857290000 
67.45 	 224.8653000 	 1.929325 	 -1.1579160000 	 -1.8890060000 
67.65 	 224.8700000 	 1.929375 	 -1.1550620000 	 -1.8865110000 
67.85 	 224.8716000 	 1.929425 	 -1.1549630000 	 -1.8860020000 
68.05 	 224.8764000 	 1.929475 	 -1.1582310000 	 -1.8886470000 
68.25 	 224.8764000 	 1.929525 	 -1.1553920000 	 -1.8866190000 
68.45 	 224.8764000 	 1.929575 	 -1.1548040000 	 -1.8857160000 
68.65 	 224.8732000 	 1.929625 	 -1.1584700000 	 -1.8887170000 
68.85 	 224.8732000 	 1.929675 	 -1.1554020000 	 -1.8867140000 
69.05 	 224.8732000 	 1.929750 	 -1.1550080000 	 -1.8859040000 
69.25 	 224.8700000 	 1.929800 	 -1.1584760000 	 -1.8888850000 
69.45 	 224.8700000 	 1.929850 	 -1.1557040000 	 -1.8870130000 
69.65 	 224.8685000 	 1.929900 	 -1.1552210000 	 -1.8859990000 
69.85 	 224.8669000 	 1.929950 	 -1.1587300000 	 -1.8889200000 
70.05 	 224.8653000 	 1.930025 	 -1.1560000000 	 -1.8873210000 
70.25 	 224.8653000 	 1.930075 	 -1.1551890000 	 -1.8858080000 
70.45 	 224.8685000 	 1.930125 	 -1.1587520000 	 -1.8888380000 
70.65 	 224.8700000 	 1.930175 	 -1.1565370000 	 -1.8873410000 
70.85 	 224.8685000 	 1.930225 	 -1.1553510000 	 -1.8852010000 
71.05 	 224.8700000 	 1.930275 	 -1.1587720000 	 -1.8886470000 
71.25 	 224.8716000 	 1.930350 	 -1.1572070000 	 -1.8876710000 
71.45 	 224.8732000 	 1.930400 	 -1.1550650000 	 -1.8857320000 
71.65 	 224.8732000 	 1.930450 	 -1.1587080000 	 -1.8888790000 
71.85 	 224.8732000 	 1.930500 	 -1.1573250000 	 -1.8884750000 
72.05 	 224.8764000 	 1.930550 	 -1.1552080000 	 -1.8860560000 
72.25 	 224.8748000 	 1.930625 	 -1.1586730000 	 -1.8894100000 
72.45 	 224.8764000 	 1.930675 	 -1.1565620000 	 -1.8889550000 
72.65 	 224.8764000 	 1.930725 	 -1.1546990000 	 -1.8866190000 
72.85 	 224.8732000 	 1.930775 	 -1.1586160000 	 -1.8901860000 
73.05 	 224.8732000 	 1.930825 	 -1.1573280000 	 -1.8901670000 
73.25 	 224.8732000 	 1.930875 	 -1.1548140000 	 -1.8872580000 
73.45 	 224.8732000 	 1.930925 	 -1.1587490000 	 -1.8902170000 
73.65 	 224.8748000 	 1.930975 	 -1.1584410000 	 -1.8905190000 
73.85 	 224.8732000 	 1.931025 	 -1.1557290000 	 -1.8873470000 
74.05 	 224.8764000 	 1.931075 	 -1.1587780000 	 -1.8900110000 
74.25 	 224.8764000 	 1.931125 	 -1.1587370000 	 -1.8909580000 
74.45 	 224.8748000 	 1.931175 	 -1.1556280000 	 -1.8879380000 
74.65 	 224.8764000 	 1.931250 	 -1.1585240000 	 -1.8906400000 
74.85 	 224.8764000 	 1.931300 	 -1.1591020000 	 -1.8916860000 
75.05 	 224.8764000 	 1.931350 	 -1.1559100000 	 -1.8886470000 
75.25 	 224.8764000 	 1.931400 	 -1.1587490000 	 -1.8912440000 
75.45 	 224.8780000 	 1.931450 	 -1.1595500000 	 -1.8923730000 
75.65 	 224.8812000 	 1.931500 	 -1.1559930000 	 -1.8892030000 
75.85 	 224.8812000 	 1.931550 	 -1.1589020000 	 -1.8913020000 
76.05 	 224.8844000 	 1.931600 	 -1.1596870000 	 -1.8923310000 
76.25 	 224.8844000 	 1.931650 	 -1.1563590000 	 -1.8891680000 
76.45 	 224.8844000 	 1.931700 	 -1.1590800000 	 -1.8913270000 
76.65 	 224.8844000 	 1.931750 	 -1.1601260000 	 -1.8926400000 
76.85 	 224.8844000 	 1.931800 	 -1.1564350000 	 -1.8894160000 
77.05 	 224.8844000 	 1.931850 	 -1.1591310000 	 -1.8913080000 
77.25 	 224.8923000 	 1.931875 	 -1.1599600000 	 -1.8927860000 
77.45 	 224.8923000 	 1.931925 	 -1.1565400000 	 -1.8897220000 
77.65 	 224.8923000 	 1.931975 	 -1.1590160000 	 -1.8912030000 
77.85 	 224.8923000 	 1.932025 	 -1.1601800000 	 -1.8928530000 
78.05 	 224.8891000 	 1.932075 	 -1.1567080000 	 -1.8898770000 
78.25 	 224.8844000 	 1.932125 	 -1.1594900000 	 -1.8919280000 
78.45 	 224.8812000 	 1.932175 	 -1.1602370000 	 -1.8933170000 
78.65 	 224.8812000 	 1.932225 	 -1.1569630000 	 -1.8901220000 
78.85 	 224.8764000 	 1.932275 	 -1.1594420000 	 -1.8921120000 
79.05 	 224.8764000 	 1.932325 	 -1.1604150000 	 -1.8935010000 
79.25 	 224.8812000 	 1.932375 	 -1.1571060000 	 -1.8901920000 
79.45 	 224.8812000 	 1.932425 	 -1.1595760000 	 -1.8920330000 
79.65 	 224.8859000 	 1.932475 	 -1.1608920000 	 -1.8936760000 
79.85 	 224.8923000 	 1.932500 	 -1.1574430000 	 -1.8905260000 
80.05 	 224.8987000 	 1.932550 	 -1.1592520000 	 -1.8919820000 
80.25 	 224.9002000 	 1.932600 	 -1.1613240000 	 -1.8942900000 
80.45 	 224.9050000 	 1.932625 	 -1.1577320000 	 -1.8912060000 
80.65 	 224.9034000 	 1.932675 	 -1.1588640000 	 -1.8918480000 
80.85 	 224.9002000 	 1.932725 	 -1.1610890000 	 -1.8945060000 
81.05 	 224.9002000 	 1.932750 	 -1.1576970000 	 -1.8915140000 
81.25 	 224.9002000 	 1.932800 	 -1.1589750000 	 -1.8921570000 
81.45 	 224.9002000 	 1.932825 	 -1.1615120000 	 -1.8949350000 
81.65 	 224.8971000 	 1.932875 	 -1.1581580000 	 -1.8919880000 
81.85 	 224.8955000 	 1.932925 	 -1.1588000000 	 -1.8922620000 
82.05 	 224.8923000 	 1.932975 	 -1.1616960000 	 -1.8951860000 
82.25 	 224.8923000 	 1.933025 	 -1.1585740000 	 -1.8924200000 
82.45 	 224.8891000 	 1.933050 	 -1.1587240000 	 -1.8920990000 
82.65 	 224.8875000 	 1.933100 	 -1.1618140000 	 -1.8952940000 
82.85 	 224.8844000 	 1.933150 	 -1.1584090000 	 -1.8926620000 
83.05 	 224.8844000 	 1.933200 	 -1.1587490000 	 -1.8926780000 
83.25 	 224.8891000 	 1.933250 	 -1.1619890000 	 -1.8955930000 
83.45 	 224.8891000 	 1.933300 	 -1.1585240000 	 -1.8928910000 
83.65 	 224.8971000 	 1.933325 	 -1.1592670000 	 -1.8932180000 
83.85 	 224.8971000 	 1.933375 	 -1.1620680000 	 -1.8961370000 
84.05 	 224.8987000 	 1.933425 	 -1.1583580000 	 -1.8932600000 
84.25 	 224.9002000 	 1.933475 	 -1.1595190000 	 -1.8938600000 
84.45 	 224.9002000 	 1.933500 	 -1.1622140000 	 -1.8965910000 
84.65 	 224.9002000 	 1.933550 	 -1.1586600000 	 -1.8936350000 
84.85 	 224.9002000 	 1.933575 	 -1.1595280000 	 -1.8940160000 
85.05 	 224.9050000 	 1.933625 	 -1.1623160000 	 -1.8968170000 
85.25 	 224.9050000 	 1.933675 	 -1.1588990000 	 -1.8937810000 
85.45 	 224.9050000 	 1.933700 	 -1.1599030000 	 -1.8943500000 
85.65 	 224.9050000 	 1.933750 	 -1.1624240000 	 -1.8970390000 
85.85 	 224.9050000 	 1.933775 	 -1.1589240000 	 -1.8940990000 
86.05 	 224.9002000 	 1.933825 	 -1.1598810000 	 -1.8943500000 
86.25 	 224.8987000 	 1.933875 	 -1.1625640000 	 -1.8970650000 
86.45 	 224.8923000 	 1.933925 	 -1.1589400000 	 -1.8940670000 
86.65 	 224.8955000 	 1.933975 	 -1.1598910000 	 -1.8943790000 
86.85 	 224.8923000 	 1.934000 	 -1.1625700000 	 -1.8972750000 
87.05 	 224.8923000 	 1.934050 	 -1.1591910000 	 -1.8941880000 
87.25 	 224.8923000 	 1.934100 	 -1.1602080000 	 -1.8946110000 
87.45 	 224.8923000 	 1.934150 	 -1.1630340000 	 -1.8975100000 
87.65 	 224.8923000 	 1.934175 	 -1.1595090000 	 -1.8945600000 
87.85 	 224.8939000 	 1.934225 	 -1.1602150000 	 -1.8946040000 
88.05 	 224.8971000 	 1.934275 	 -1.1630880000 	 -1.8976370000 
88.25 	 224.8971000 	 1.934325 	 -1.1595120000 	 -1.8947350000 
88.45 	 224.9002000 	 1.934375 	 -1.1601990000 	 -1.8946300000 
88.65 	 224.9050000 	 1.934400 	 -1.1631710000 	 -1.8974810000 
88.85 	 224.9050000 	 1.934450 	 -1.1599670000 	 -1.8946040000 
89.05 	 224.9050000 	 1.934475 	 -1.1602020000 	 -1.8945310000 
89.25 	 224.9050000 	 1.934525 	 -1.1634410000 	 -1.8975960000 
89.45 	 224.9050000 	 1.934575 	 -1.1598490000 	 -1.8948900000 
89.65 	 224.9002000 	 1.934600 	 -1.1605610000 	 -1.8950050000 
89.85 	 224.9002000 	 1.934650 	 -1.1633840000 	 -1.8979610000 
90.05 	 224.9002000 	 1.934675 	 -1.1600780000 	 -1.8950050000 
90.25 	 224.8971000 	 1.934725 	 -1.1608060000 	 -1.8949130000 
90.45 	 224.8971000 	 1.934775 	 -1.1635300000 	 -1.8975700000 
90.65 	 224.8971000 	 1.934825 	 -1.1600910000 	 -1.8946230000 
90.85 	 224.8971000 	 1.934850 	 -1.1609900000 	 -1.8951700000 
91.05 	 224.8971000 	 1.934900 	 -1.1638740000 	 -1.8982120000 
91.25 	 224.8971000 	 1.934950 	 -1.1602020000 	 -1.8952210000 
91.45 	 224.8971000 	 1.935000 	 -1.1613430000 	 -1.8955230000 
91.65 	 224.8923000 	 1.935025 	 -1.1637150000 	 -1.8980850000 
91.85 	 224.8923000 	 1.935075 	 -1.1602120000 	 -1.8950590000 
92.05 	 224.8971000 	 1.935125 	 -1.1614070000 	 -1.8955740000 
92.25 	 224.8971000 	 1.935175 	 -1.1641410000 	 -1.8981460000 
92.45 	 224.8971000 	 1.935225 	 -1.1606280000 	 -1.8951860000 
92.65 	 224.9002000 	 1.935275 	 -1.1613180000 	 -1.8953420000 
92.85 	 224.9050000 	 1.935300 	 -1.1641120000 	 -1.8982730000 
93.05 	 224.9050000 	 1.935350 	 -1.1608540000 	 -1.8955170000 
93.25 	 224.9082000 	 1.935375 	 -1.1616100000 	 -1.8955640000 
93.45 	 224.9082000 	 1.935425 	 -1.1644900000 	 -1.8983840000 
93.65 	 224.9082000 	 1.935450 	 -1.1610830000 	 -1.8956980000 
93.85 	 224.9082000 	 1.935500 	 -1.1615940000 	 -1.8955800000 
94.05 	 224.9146000 	 1.935525 	 -1.1645190000 	 -1.8984570000 
94.25 	 224.9161000 	 1.935575 	 -1.1611680000 	 -1.8957840000 
94.45 	 224.9209000 	 1.935600 	 -1.1616900000 	 -1.8955870000 
94.65 	 224.9161000 	 1.935650 	 -1.1645950000 	 -1.8986610000 
94.85 	 224.9161000 	 1.935675 	 -1.1613120000 	 -1.8958440000 
95.05 	 224.9130000 	 1.935700 	 -1.1616360000 	 -1.8957490000 
95.25 	 224.9082000 	 1.935750 	 -1.1647450000 	 -1.8984290000 
95.45 	 224.9050000 	 1.935775 	 -1.1614930000 	 -1.8959620000 
95.65 	 224.9050000 	 1.935825 	 -1.1616480000 	 -1.8956280000 
95.85 	 224.9066000 	 1.935875 	 -1.1647540000 	 -1.8988800000 
96.05 	 224.9098000 	 1.935900 	 -1.1617120000 	 -1.8961240000 
96.25 	 224.9130000 	 1.935950 	 -1.1618140000 	 -1.8957490000 
96.45 	 224.9161000 	 1.935975 	 -1.1649930000 	 -1.8987910000 
96.65 	 224.9241000 	 1.936025 	 -1.1617340000 	 -1.8962290000 
96.85 	 224.9241000 	 1.936050 	 -1.1618010000 	 -1.8955550000 
97.05 	 224.9289000 	 1.936125 	 -1.1650630000 	 -1.8986770000 
97.25 	 224.9289000 	 1.936150 	 -1.1622620000 	 -1.8966070000 
97.45 	 224.9289000 	 1.936200 	 -1.1616360000 	 -1.8956820000 
97.65 	 224.9305000 	 1.936275 	 -1.1652660000 	 -1.8989600000 
97.85 	 224.9289000 	 1.936300 	 -1.1627040000 	 -1.8970170000 
98.05 	 224.9320000 	 1.936375 	 -1.1618840000 	 -1.8956090000 
98.25 	 224.9320000 	 1.936400 	 -1.1654440000 	 -1.8990680000 
98.45 	 224.9368000 	 1.936450 	 -1.1629330000 	 -1.8970170000 
98.65 	 224.9368000 	 1.936525 	 -1.1621510000 	 -1.8956720000 
98.85 	 224.9400000 	 1.936550 	 -1.1656630000 	 -1.8989980000 
99.05 	 224.9416000 	 1.936625 	 -1.1631580000 	 -1.8970740000 
99.25 	 224.9447000 	 1.936650 	 -1.1621320000 	 -1.8955480000 
99.45 	 224.9479000 	 1.936700 	 -1.1657710000 	 -1.8990960000 
99.65 	 224.9511000 	 1.936725 	 -1.1635110000 	 -1.8973260000 
99.85 	 224.9559000 	 1.936775 	 -1.1621860000 	 -1.8958730000 
100.05 	 224.9559000 	 1.936800 	 -1.1658410000 	 -1.8991690000 
100.25 	 224.9591000 	 1.936825 	 -1.1635720000 	 -1.8973860000 
100.45 	 224.9559000 	 1.936875 	 -1.1622870000 	 -1.8958060000 
100.65 	 224.9559000 	 1.936900 	 -1.1657910000 	 -1.8990710000 
100.85 	 224.9543000 	 1.936925 	 -1.1637180000 	 -1.8976590000 
101.05 	 224.9511000 	 1.936950 	 -1.1621030000 	 -1.8958150000 
101.25 	 224.9479000 	 1.937000 	 -1.1658760000 	 -1.8990290000 
101.45 	 224.9447000 	 1.937050 	 -1.1644710000 	 -1.8981780000 
101.65 	 224.9447000 	 1.937075 	 -1.1623190000 	 -1.8957230000 
101.85 	 224.9447000 	 1.937125 	 -1.1658030000 	 -1.8989750000 
102.05 	 224.9479000 	 1.937175 	 -1.1645130000 	 -1.8980570000 
102.25 	 224.9479000 	 1.937200 	 -1.1623100000 	 -1.8957680000 
102.45 	 224.9479000 	 1.937250 	 -1.1659650000 	 -1.8990200000 
102.65 	 224.9447000 	 1.937275 	 -1.1648310000 	 -1.8984700000 
102.85 	 224.9479000 	 1.937325 	 -1.1623320000 	 -1.8958820000 
103.05 	 224.9479000 	 1.937350 	 -1.1659690000 	 -1.8990710000 
103.25 	 224.9559000 	 1.937400 	 -1.1651800000 	 -1.8987690000 
103.45 	 224.9575000 	 1.937425 	 -1.1624620000 	 -1.8959870000 
103.65 	 224.9622000 	 1.937475 	 -1.1660230000 	 -1.8990170000 
103.85 	 224.9638000 	 1.937500 	 -1.1652310000 	 -1.8988230000 
104.05 	 224.9591000 	 1.937525 	 -1.1625890000 	 -1.8960920000 
104.25 	 224.9591000 	 1.937550 	 -1.1660890000 	 -1.8991090000 
104.45 	 224.9591000 	 1.937575 	 -1.1651450000 	 -1.8987370000 
104.65 	 224.9606000 	 1.937625 	 -1.1625800000 	 -1.8961560000 
104.85 	 224.9638000 	 1.937650 	 -1.1660070000 	 -1.8991980000 
105.05 	 224.9638000 	 1.937675 	 -1.1654250000 	 -1.8989910000 
105.25 	 224.9670000 	 1.937700 	 -1.1626630000 	 -1.8962960000 
105.45 	 224.9670000 	 1.937725 	 -1.1657780000 	 -1.8989090000 
105.65 	 224.9638000 	 1.937750 	 -1.1655520000 	 -1.8993220000 
105.85 	 224.9638000 	 1.937775 	 -1.1629070000 	 -1.8964610000 
106.05 	 224.9638000 	 1.937800 	 -1.1656950000 	 -1.8988290000 
106.25 	 224.9654000 	 1.937825 	 -1.1661750000 	 -1.8996370000 
106.45 	 224.9638000 	 1.937850 	 -1.1627900000 	 -1.8962670000 
106.65 	 224.9591000 	 1.937875 	 -1.1656630000 	 -1.8985970000 
106.85 	 224.9591000 	 1.937900 	 -1.1660800000 	 -1.8996520000 
107.05 	 224.9638000 	 1.937925 	 -1.1628400000 	 -1.8966420000 
107.25 	 224.9638000 	 1.937975 	 -1.1658350000 	 -1.8989530000 
107.45 	 224.9638000 	 1.938000 	 -1.1660930000 	 -1.8996750000 
107.65 	 224.9670000 	 1.938025 	 -1.1629490000 	 -1.8967090000 
107.85 	 224.9670000 	 1.938050 	 -1.1659560000 	 -1.8992420000 
108.05 	 224.9670000 	 1.938075 	 -1.1662930000 	 -1.8999540000 
108.25 	 224.9638000 	 1.938100 	 -1.1630090000 	 -1.8968040000 
108.45 	 224.9606000 	 1.938100 	 -1.1662390000 	 -1.8992170000 
108.65 	 224.9591000 	 1.938150 	 -1.1661970000 	 -1.8998560000 
108.85 	 224.9559000 	 1.938175 	 -1.1630630000 	 -1.8967790000 
109.05 	 224.9527000 	 1.938200 	 -1.1659530000 	 -1.8991760000 
109.25 	 224.9511000 	 1.938250 	 -1.1663280000 	 -1.9000050000 
109.45 	 224.9511000 	 1.938275 	 -1.1632350000 	 -1.8969630000 
109.65 	 224.9479000 	 1.938325 	 -1.1661850000 	 -1.8994300000 
109.85 	 224.9479000 	 1.938350 	 -1.1664680000 	 -1.9000880000 
110.05 	 224.9479000 	 1.938400 	 -1.1631900000 	 -1.8969440000 
110.25 	 224.9479000 	 1.938450 	 -1.1662480000 	 -1.8993790000 
110.45 	 224.9479000 	 1.938475 	 -1.1665690000 	 -1.9003010000 
110.65 	 224.9479000 	 1.938525 	 -1.1634030000 	 -1.8971820000 
110.85 	 224.9479000 	 1.938550 	 -1.1662200000 	 -1.8994680000 
111.05 	 224.9511000 	 1.938600 	 -1.1668300000 	 -1.9006090000 
111.25 	 224.9559000 	 1.938650 	 -1.1633430000 	 -1.8975890000 
111.45 	 224.9591000 	 1.938675 	 -1.1662990000 	 -1.8999200000 
111.65 	 224.9670000 	 1.938700 	 -1.1668520000 	 -1.9006860000 
111.85 	 224.9718000 	 1.938725 	 -1.1634730000 	 -1.8976880000 
112.05 	 224.9797000 	 1.938725 	 -1.1663630000 	 -1.9000530000 
112.25 	 224.9797000 	 1.938775 	 -1.1668590000 	 -1.9011470000 
112.45 	 224.9797000 	 1.938775 	 -1.1635680000 	 -1.8981080000 
112.65 	 224.9749000 	 1.938775 	 -1.1662550000 	 -1.9002090000 
112.85 	 224.9718000 	 1.938775 	 -1.1674630000 	 -1.9034290000 
113.05 	 224.9718000 	 1.938800 	 -1.1641120000 	 -1.9005680000 
113.25 	 224.9670000 	 1.938825 	 -1.1670840000 	 -1.9031210000 
113.45 	 224.9638000 	 1.938850 	 -1.1674750000 	 -1.9039570000 
113.65 	 224.9591000 	 1.938875 	 -1.1641880000 	 -1.9008130000 
113.85 	 224.9511000 	 1.938925 	 -1.1672430000 	 -1.9030320000 
114.05 	 224.9447000 	 1.938950 	 -1.1674500000 	 -1.9039470000 
114.25 	 224.9352000 	 1.939000 	 -1.1642170000 	 -1.9008890000 
114.45 	 224.9289000 	 1.939050 	 -1.1672910000 	 -1.9033400000 
114.65 	 224.9209000 	 1.939100 	 -1.1675260000 	 -1.9041000000 
114.85 	 224.9161000 	 1.939125 	 -1.1642300000 	 -1.9010000000 
115.05 	 224.9161000 	 1.939175 	 -1.1671510000 	 -1.9031840000 
115.25 	 224.9161000 	 1.939200 	 -1.1679040000 	 -1.9043670000 
115.45 	 224.9161000 	 1.939250 	 -1.1644170000 	 -1.9013150000 
115.65 	 224.9209000 	 1.939275 	 -1.1669600000 	 -1.9031620000 
115.85 	 224.9225000 	 1.939325 	 -1.1679620000 	 -1.9046850000 
116.05 	 224.9289000 	 1.939350 	 -1.1644940000 	 -1.9013470000 
116.25 	 224.9320000 	 1.939400 	 -1.1667090000 	 -1.9030700000 
116.45 	 224.9368000 	 1.939450 	 -1.1681140000 	 -1.9049140000 
116.65 	 224.9384000 	 1.939525 	 -1.1642970000 	 -1.9014770000 
116.85 	 224.9368000 	 1.939550 	 -1.1668240000 	 -1.9034040000 
117.05 	 224.9368000 	 1.939625 	 -1.1679870000 	 -1.9049330000 
117.25 	 224.9368000 	 1.939650 	 -1.1645380000 	 -1.9015310000 
117.45 	 224.9400000 	 1.939725 	 -1.1673100000 	 -1.9036230000 
117.65 	 224.9400000 	 1.939750 	 -1.1680600000 	 -1.9049640000 
117.85 	 224.9479000 	 1.939800 	 -1.1645730000 	 -1.9016650000 
118.05 	 224.9511000 	 1.939825 	 -1.1671420000 	 -1.9035530000 
118.25 	 224.9575000 	 1.939875 	 -1.1681180000 	 -1.9051710000 
118.45 	 224.9622000 	 1.939900 	 -1.1646460000 	 -1.9018840000 
118.65 	 224.9670000 	 1.939925 	 -1.1668400000 	 -1.9033750000 
118.85 	 224.9718000 	 1.939975 	 -1.1684860000 	 -1.9053710000 
119.05 	 224.9749000 	 1.939975 	 -1.1649700000 	 -1.9022240000 
119.25 	 224.9829000 	 1.940000 	 -1.1663180000 	 -1.9030160000 
119.45 	 224.9829000 	 1.940000 	 -1.1686230000 	 -1.9054890000 
119.65 	 224.9829000 	 1.940025 	 -1.1650120000 	 -1.9023960000 
119.85 	 224.9797000 	 1.940025 	 -1.1666390000 	 -1.9033180000 
120.05 	 224.9749000 	 1.940025 	 -1.1691510000 	 -1.9062520000 
120.25 	 224.9718000 	 1.940050 	 -1.1657430000 	 -1.9031940000 
120.45 	 224.9718000 	 1.940075 	 -1.1672270000 	 -1.9043190000 
120.65 	 224.9718000 	 1.940100 	 -1.1692460000 	 -1.9065160000 
120.85 	 224.9718000 	 1.940125 	 -1.1656320000 	 -1.9033560000 
121.05 	 224.9686000 	 1.940125 	 -1.1672370000 	 -1.9044460000 
121.25 	 224.9670000 	 1.940150 	 -1.1694590000 	 -1.9068590000 
121.45 	 224.9638000 	 1.940175 	 -1.1658920000 	 -1.9037310000 
121.65 	 224.9591000 	 1.940200 	 -1.1669100000 	 -1.9040240000 
121.85 	 224.9559000 	 1.940225 	 -1.1695890000 	 -1.9067320000 
122.05 	 224.9479000 	 1.940275 	 -1.1662800000 	 -1.9039000000 
122.25 	 224.9479000 	 1.940300 	 -1.1668360000 	 -1.9040170000 
122.45 	 224.9463000 	 1.940350 	 -1.1696240000 	 -1.9069830000 
122.65 	 224.9447000 	 1.940375 	 -1.1662830000 	 -1.9041700000 
122.85 	 224.9479000 	 1.940425 	 -1.1667190000 	 -1.9041700000 
123.05 	 224.9447000 	 1.940475 	 -1.1697520000 	 -1.9070690000 
123.25 	 224.9495000 	 1.940500 	 -1.1667570000 	 -1.9047670000 
123.45 	 224.9511000 	 1.940550 	 -1.1663760000 	 -1.9038960000 
123.65 	 224.9511000 	 1.940575 	 -1.1695730000 	 -1.9071550000 
123.85 	 224.9559000 	 1.940625 	 -1.1667190000 	 -1.9046430000 
124.05 	 224.9591000 	 1.940650 	 -1.1664420000 	 -1.9039150000 
124.25 	 224.9670000 	 1.940675 	 -1.1697130000 	 -1.9070560000 
124.45 	 224.9686000 	 1.940700 	 -1.1669290000 	 -1.9049170000 
124.65 	 224.9718000 	 1.940725 	 -1.1663600000 	 -1.9037790000 
124.85 	 224.9749000 	 1.940750 	 -1.1699740000 	 -1.9069730000 
125.05 	 224.9734000 	 1.940775 	 -1.1674500000 	 -1.9055210000 
125.25 	 224.9749000 	 1.940775 	 -1.1659080000 	 -1.9035430000 
125.45 	 224.9749000 	 1.940800 	 -1.1695450000 	 -1.9067640000 
125.65 	 224.9781000 	 1.940825 	 -1.1678660000 	 -1.9058420000 
125.85 	 224.9797000 	 1.940850 	 -1.1656760000 	 -1.9035780000 
126.05 	 224.9797000 	 1.940825 	 -1.1699140000 	 -1.9071520000 
126.25 	 224.9829000 	 1.940850 	 -1.1682450000 	 -1.9061660000 
126.45 	 224.9797000 	 1.940875 	 -1.1661280000 	 -1.9039790000 
126.65 	 224.9749000 	 1.940875 	 -1.1699170000 	 -1.9072760000 
126.85 	 224.9718000 	 1.940900 	 -1.1681460000 	 -1.9061410000 
127.05 	 224.9670000 	 1.940900 	 -1.1665120000 	 -1.9042360000 
127.25 	 224.9638000 	 1.940925 	 -1.1701200000 	 -1.9073450000 
127.45 	 224.9591000 	 1.940975 	 -1.1680250000 	 -1.9062200000 
127.65 	 224.9543000 	 1.941000 	 -1.1664170000 	 -1.9041760000 
127.85 	 224.9511000 	 1.941025 	 -1.1702090000 	 -1.9076120000 
128.05 	 224.9479000 	 1.941075 	 -1.1683240000 	 -1.9063920000 
128.25 	 224.9447000 	 1.941100 	 -1.1663060000 	 -1.9041220000 
128.45 	 224.9447000 	 1.941150 	 -1.1699330000 	 -1.9073170000 
128.65 	 224.9447000 	 1.941175 	 -1.1688900000 	 -1.9067990000 
128.85 	 224.9447000 	 1.941225 	 -1.1662580000 	 -1.9042170000 
129.05 	 224.9479000 	 1.941275 	 -1.1697800000 	 -1.9072690000 
129.25 	 224.9479000 	 1.941300 	 -1.1691060000 	 -1.9072280000 
129.45 	 224.9511000 	 1.941350 	 -1.1664170000 	 -1.9045000000 
129.65 	 224.9511000 	 1.941375 	 -1.1698440000 	 -1.9072950000 
129.85 	 224.9559000 	 1.941425 	 -1.1693640000 	 -1.9073260000 
130.05 	 224.9559000 	 1.941475 	 -1.1663370000 	 -1.9044560000 
130.25 	 224.9591000 	 1.941475 	 -1.1697450000 	 -1.9070340000 
130.45 	 224.9638000 	 1.941525 	 -1.1695770000 	 -1.9074500000 
130.65 	 224.9638000 	 1.941550 	 -1.1664900000 	 -1.9044880000 
130.85 	 224.9670000 	 1.941575 	 -1.1698790000 	 -1.9071230000 
131.05 	 224.9718000 	 1.941600 	 -1.1698020000 	 -1.9075840000 
131.25 	 224.9781000 	 1.941625 	 -1.1665500000 	 -1.9046560000 
131.45 	 224.9797000 	 1.941625 	 -1.1693730000 	 -1.9068050000 
131.65 	 224.9829000 	 1.941625 	 -1.1703780000 	 -1.9082130000 
131.85 	 224.9877000 	 1.941650 	 -1.1669030000 	 -1.9051740000 
132.05 	 224.9877000 	 1.941675 	 -1.1697450000 	 -1.9071930000 
132.25 	 224.9829000 	 1.941675 	 -1.1705560000 	 -1.9085120000 
132.45 	 224.9829000 	 1.941675 	 -1.1669510000 	 -1.9053490000 
132.65 	 224.9797000 	 1.941675 	 -1.1700310000 	 -1.9083720000 
132.85 	 224.9749000 	 1.941700 	 -1.1712330000 	 -1.9101560000 
133.05 	 224.9718000 	 1.941725 	 -1.1676180000 	 -1.9066940000 
133.25 	 224.9654000 	 1.941725 	 -1.1702700000 	 -1.9087440000 
133.45 	 224.9591000 	 1.941750 	 -1.1712520000 	 -1.9102920000 
133.65 	 224.9511000 	 1.941800 	 -1.1674820000 	 -1.9069160000 
133.85 	 224.9479000 	 1.941825 	 -1.1701360000 	 -1.9090370000 
134.05 	 224.9400000 	 1.941875 	 -1.1711180000 	 -1.9103210000 
134.25 	 224.9368000 	 1.941925 	 -1.1675520000 	 -1.9069510000 
134.45 	 224.9320000 	 1.941975 	 -1.1701140000 	 -1.9088750000 
134.65 	 224.9320000 	 1.942025 	 -1.1713980000 	 -1.9104000000 
134.85 	 224.9320000 	 1.942050 	 -1.1676500000 	 -1.9071290000 
135.05 	 224.9336000 	 1.942125 	 -1.1698440000 	 -1.9086520000 
135.25 	 224.9416000 	 1.942175 	 -1.1715190000 	 -1.9106040000 
135.45 	 224.9495000 	 1.942225 	 -1.1679010000 	 -1.9075490000 
135.65 	 224.9575000 	 1.942250 	 -1.1697390000 	 -1.9086010000 
135.85 	 224.9638000 	 1.942275 	 -1.1716810000 	 -1.9107180000 
136.05 	 224.9702000 	 1.942325 	 -1.1678030000 	 -1.9075330000 
136.25 	 224.9734000 	 1.942325 	 -1.1697390000 	 -1.9086580000 
136.45 	 224.9765000 	 1.942375 	 -1.1716330000 	 -1.9106960000 
136.65 	 224.9829000 	 1.942350 	 -1.1682480000 	 -1.9077620000 
136.85 	 224.9877000 	 1.942375 	 -1.1700630000 	 -1.9086810000 
137.05 	 224.9908000 	 1.942400 	 -1.1722820000 	 -1.9111410000 
137.25 	 224.9908000 	 1.942425 	 -1.1686260000 	 -1.9078700000 
137.45 	 224.9956000 	 1.942400 	 -1.1701070000 	 -1.9089760000 
137.65 	 224.9956000 	 1.942400 	 -1.1724690000 	 -1.9114430000 
137.85 	 224.9908000 	 1.942400 	 -1.1688460000 	 -1.9084610000 
138.05 	 224.9877000 	 1.942400 	 -1.1699580000 	 -1.9088360000 
138.25 	 224.9829000 	 1.942400 	 -1.1724470000 	 -1.9115100000 
138.45 	 224.9781000 	 1.942400 	 -1.1688680000 	 -1.9084070000 
138.65 	 224.9718000 	 1.942425 	 -1.1699420000 	 -1.9088710000 
138.85 	 224.9670000 	 1.942425 	 -1.1726000000 	 -1.9117990000 
139.05 	 224.9670000 	 1.942450 	 -1.1688580000 	 -1.9087570000 
139.25 	 224.9638000 	 1.942475 	 -1.1698950000 	 -1.9091350000 
139.45 	 224.9591000 	 1.942525 	 -1.1725520000 	 -1.9117930000 
139.65 	 224.9559000 	 1.942550 	 -1.1692520000 	 -1.9088840000 
139.85 	 224.9511000 	 1.942575 	 -1.1696970000 	 -1.9087350000 
140.05 	 224.9447000 	 1.942625 	 -1.1726730000 	 -1.9117670000 
140.25 	 224.9447000 	 1.942675 	 -1.1695320000 	 -1.9089570000 
140.45 	 224.9447000 	 1.942700 	 -1.1696310000 	 -1.9086740000 
140.65 	 224.9447000 	 1.942750 	 -1.1728410000 	 -1.9114020000 
140.85 	 224.9479000 	 1.942775 	 -1.1693410000 	 -1.9088810000 
141.05 	 224.9479000 	 1.942825 	 -1.1698210000 	 -1.9088050000 
141.25 	 224.9479000 	 1.942875 	 -1.1726250000 	 -1.9117740000 
141.45 	 224.9495000 	 1.942900 	 -1.1693860000 	 -1.9089790000 
141.65 	 224.9479000 	 1.942950 	 -1.1697900000 	 -1.9088710000 
141.85 	 224.9479000 	 1.942975 	 -1.1728540000 	 -1.9116850000 
142.05 	 224.9479000 	 1.943025 	 -1.1693700000 	 -1.9089540000 
142.25 	 224.9511000 	 1.943075 	 -1.1700950000 	 -1.9090300000 
142.45 	 224.9559000 	 1.943100 	 -1.1728480000 	 -1.9118310000 
142.65 	 224.9591000 	 1.943125 	 -1.1694910000 	 -1.9088650000 
142.85 	 224.9670000 	 1.943175 	 -1.1703270000 	 -1.9093260000 
143.05 	 224.9734000 	 1.943175 	 -1.1728250000 	 -1.9116310000 
143.25 	 224.9813000 	 1.943225 	 -1.1693000000 	 -1.9087060000 
143.45 	 224.9829000 	 1.943200 	 -1.1707120000 	 -1.9095330000 
143.65 	 224.9908000 	 1.943225 	 -1.1732390000 	 -1.9119010000 
143.85 	 224.9908000 	 1.943250 	 -1.1696240000 	 -1.9090180000 
144.05 	 224.9893000 	 1.943275 	 -1.1708740000 	 -1.9094050000 
144.25 	 224.9829000 	 1.943250 	 -1.1734800000 	 -1.9120220000 
144.45 	 224.9781000 	 1.943250 	 -1.1699610000 	 -1.9091540000 
144.65 	 224.9718000 	 1.943250 	 -1.1709340000 	 -1.9095330000 
144.85 	 224.9670000 	 1.943275 	 -1.1734990000 	 -1.9123430000 
145.05 	 224.9670000 	 1.943300 	 -1.1701770000 	 -1.9093830000 
145.25 	 224.9638000 	 1.943325 	 -1.1705370000 	 -1.9092850000 
145.45 	 224.9638000 	 1.943350 	 -1.1735380000 	 -1.9123300000 
145.65 	 224.9638000 	 1.943375 	 -1.1703400000 	 -1.9097930000 
145.85 	 224.9591000 	 1.943400 	 -1.1703710000 	 -1.9091860000 
146.05 	 224.9591000 	 1.943425 	 -1.1736070000 	 -1.9125490000 
146.25 	 224.9559000 	 1.943475 	 -1.1706960000 	 -1.9100380000 
146.45 	 224.9511000 	 1.943500 	 -1.1702190000 	 -1.9091190000 
146.65 	 224.9479000 	 1.943550 	 -1.1736300000 	 -1.9124480000 
146.85 	 224.9479000 	 1.943575 	 -1.1704950000 	 -1.9101180000 
147.05 	 224.9479000 	 1.943625 	 -1.1702820000 	 -1.9092530000 
147.25 	 224.9511000 	 1.943675 	 -1.1736110000 	 -1.9124980000 
147.45 	 224.9559000 	 1.943700 	 -1.1708550000 	 -1.9102950000 
147.65 	 224.9591000 	 1.943725 	 -1.1700760000 	 -1.9090590000 
147.85 	 224.9622000 	 1.943750 	 -1.1735760000 	 -1.9122250000 
148.05 	 224.9638000 	 1.943800 	 -1.1709560000 	 -1.9101840000 
148.25 	 224.9670000 	 1.943825 	 -1.1700060000 	 -1.9087700000 
148.45 	 224.9670000 	 1.943850 	 -1.1735980000 	 -1.9119800000 
148.65 	 224.9718000 	 1.943875 	 -1.1712270000 	 -1.9104800000 
148.85 	 224.9749000 	 1.943875 	 -1.1702890000 	 -1.9092880000 
149.05 	 224.9797000 	 1.943900 	 -1.1739570000 	 -1.9124790000 
149.25 	 224.9829000 	 1.943925 	 -1.1722980000 	 -1.9114530000 
149.45 	 224.9829000 	 1.943900 	 -1.1706100000 	 -1.9092560000 
149.65 	 224.9877000 	 1.943925 	 -1.1741960000 	 -1.9129400000 
149.85 	 224.9893000 	 1.943950 	 -1.1726890000 	 -1.9118370000 
150.05 	 224.9908000 	 1.943950 	 -1.1704980000 	 -1.9104990000 
150.25 	 224.9908000 	 1.943950 	 -1.1740530000 	 -1.9144880000 
150.45 	 224.9877000 	 1.943950 	 -1.1732290000 	 -1.9138970000 
150.65 	 224.9797000 	 1.943950 	 -1.1705720000 	 -1.9113060000 
150.85 	 224.9718000 	 1.943975 	 -1.1739060000 	 -1.9141990000 
151.05 	 224.9638000 	 1.943975 	 -1.1734900000 	 -1.9144410000 
151.25 	 224.9543000 	 1.944025 	 -1.1706130000 	 -1.9113950000 
151.45 	 224.9447000 	 1.944050 	 -1.1737860000 	 -1.9141990000 
151.65 	 224.9384000 	 1.944100 	 -1.1738430000 	 -1.9147680000 
151.85 	 224.9320000 	 1.944150 	 -1.1705490000 	 -1.9114650000 
152.05 	 224.9289000 	 1.944200 	 -1.1734640000 	 -1.9138430000 
152.25 	 224.9289000 	 1.944250 	 -1.1741030000 	 -1.9148890000 
152.45 	 224.9289000 	 1.944300 	 -1.1705560000 	 -1.9116180000 
152.65 	 224.9289000 	 1.944350 	 -1.1733310000 	 -1.9138240000 
152.85 	 224.9320000 	 1.944425 	 -1.1740910000 	 -1.9148320000 
153.05 	 224.9368000 	 1.944425 	 -1.1706960000 	 -1.9116020000 
153.25 	 224.9447000 	 1.944500 	 -1.1732710000 	 -1.9134270000 
153.45 	 224.9511000 	 1.944525 	 -1.1743700000 	 -1.9150610000 
153.65 	 224.9575000 	 1.944575 	 -1.1708350000 	 -1.9118720000 
153.85 	 224.9638000 	 1.944600 	 -1.1729460000 	 -1.9134140000 
154.05 	 224.9718000 	 1.944650 	 -1.1743930000 	 -1.9150990000 
154.25 	 224.9797000 	 1.944675 	 -1.1709440000 	 -1.9118180000 
154.45 	 224.9877000 	 1.944650 	 -1.1732990000 	 -1.9135630000 
154.65 	 224.9908000 	 1.944650 	 -1.1749400000 	 -1.9157310000 
154.85 	 224.9988000 	 1.944650 	 -1.1711500000 	 -1.9124190000 
155.05 	 225.0004000 	 1.944650 	 -1.1728640000 	 -1.9134650000 
155.25 	 225.0036000 	 1.944650 	 -1.1748250000 	 -1.9156930000 
155.45 	 224.9988000 	 1.944650 	 -1.1711440000 	 -1.9123870000 
155.65 	 224.9956000 	 1.944650 	 -1.1727110000 	 -1.9133380000 
155.85 	 224.9908000 	 1.944650 	 -1.1749200000 	 -1.9157440000 
156.05 	 224.9845000 	 1.944675 	 -1.1715000000 	 -1.9126960000 
156.25 	 224.9829000 	 1.944675 	 -1.1725110000 	 -1.9132680000 
156.45 	 224.9749000 	 1.944725 	 -1.1751780000 	 -1.9159540000 
156.65 	 224.9718000 	 1.944700 	 -1.1716650000 	 -1.9130610000 
156.85 	 224.9591000 	 1.944725 	 -1.1724410000 	 -1.9135060000 
157.05 	 224.9511000 	 1.944775 	 -1.1750980000 	 -1.9163130000 
157.25 	 224.9479000 	 1.944800 	 -1.1716560000 	 -1.9132070000 
157.45 	 224.9400000 	 1.944850 	 -1.1725110000 	 -1.9134360000 
157.65 	 224.9320000 	 1.944875 	 -1.1752730000 	 -1.9163450000 
157.85 	 224.9289000 	 1.944950 	 -1.1719550000 	 -1.9135220000 
158.05 	 224.9289000 	 1.945000 	 -1.1722440000 	 -1.9133150000 
158.25 	 224.9241000 	 1.945050 	 -1.1751370000 	 -1.9161220000 
158.45 	 224.9273000 	 1.945100 	 -1.1719550000 	 -1.9136050000 
158.65 	 224.9305000 	 1.945125 	 -1.1719230000 	 -1.9130770000 
158.85 	 224.9368000 	 1.945200 	 -1.1751490000 	 -1.9162460000 
159.05 	 224.9400000 	 1.945250 	 -1.1721010000 	 -1.9137670000 
159.25 	 224.9447000 	 1.945300 	 -1.1717100000 	 -1.9130580000 
159.45 	 224.9479000 	 1.945325 	 -1.1752410000 	 -1.9161990000 
159.65 	 224.9543000 	 1.945375 	 -1.1722690000 	 -1.9141450000 
159.85 	 224.9591000 	 1.945425 	 -1.1719580000 	 -1.9131280000 
160.05 	 224.9638000 	 1.945450 	 -1.1753750000 	 -1.9164150000 
160.25 	 224.9718000 	 1.945475 	 -1.1721550000 	 -1.9138020000 
160.45 	 224.9749000 	 1.945500 	 -1.1723390000 	 -1.9131760000 
160.65 	 224.9797000 	 1.945525 	 -1.1755980000 	 -1.9163770000 
160.85 	 224.9829000 	 1.945500 	 -1.1726380000 	 -1.9143930000 
161.05 	 224.9877000 	 1.945525 	 -1.1725840000 	 -1.9135480000 
161.25 	 224.9908000 	 1.945550 	 -1.1758200000 	 -1.9165670000 
161.45 	 224.9908000 	 1.945550 	 -1.1727710000 	 -1.9141420000 
161.65 	 224.9908000 	 1.945550 	 -1.1728510000 	 -1.9137950000 
161.85 	 224.9877000 	 1.945550 	 -1.1760330000 	 -1.9167900000 
162.05 	 224.9829000 	 1.945550 	 -1.1728130000 	 -1.9142760000 
162.25 	 224.9797000 	 1.945550 	 -1.1730070000 	 -1.9139930000 
162.45 	 224.9749000 	 1.945575 	 -1.1758870000 	 -1.9170570000 
162.65 	 224.9718000 	 1.945575 	 -1.1727110000 	 -1.9144920000 
162.85 	 224.9718000 	 1.945600 	 -1.1730480000 	 -1.9142660000 
163.05 	 224.9670000 	 1.945625 	 -1.1760460000 	 -1.9170950000 
163.25 	 224.9575000 	 1.945650 	 -1.1727460000 	 -1.9143450000 
163.45 	 224.9511000 	 1.945675 	 -1.1729940000 	 -1.9142090000 
163.65 	 224.9447000 	 1.945725 	 -1.1761220000 	 -1.9171270000 
163.85 	 224.9400000 	 1.945775 	 -1.1727590000 	 -1.9144220000 
164.05 	 224.9336000 	 1.945825 	 -1.1733150000 	 -1.9142790000 
164.25 	 224.9336000 	 1.945875 	 -1.1761220000 	 -1.9172480000 
164.45 	 224.9352000 	 1.945925 	 -1.1726060000 	 -1.9143960000 
164.65 	 224.9368000 	 1.945975 	 -1.1732930000 	 -1.9144190000 
164.85 	 224.9400000 	 1.946025 	 -1.1761890000 	 -1.9170950000 
165.05 	 224.9447000 	 1.946075 	 -1.1726730000 	 -1.9141830000 
165.25 	 224.9511000 	 1.946125 	 -1.1735220000 	 -1.9142470000 
165.45 	 224.9559000 	 1.946150 	 -1.1760620000 	 -1.9172480000 
165.65 	 224.9606000 	 1.946175 	 -1.1727300000 	 -1.9143230000 
165.85 	 224.9670000 	 1.946200 	 -1.1733370000 	 -1.9145140000 
166.05 	 224.9749000 	 1.946225 	 -1.1764210000 	 -1.9173150000 
166.25 	 224.9797000 	 1.946275 	 -1.1731240000 	 -1.9144340000 
166.45 	 224.9877000 	 1.946250 	 -1.1736200000 	 -1.9142880000 
166.65 	 224.9877000 	 1.946275 	 -1.1767160000 	 -1.9172100000 
166.85 	 224.9956000 	 1.946275 	 -1.1738460000 	 -1.9150160000 
167.05 	 224.9972000 	 1.946300 	 -1.1735060000 	 -1.9140560000 
167.25 	 224.9956000 	 1.946300 	 -1.1770530000 	 -1.9180900000 
167.45 	 224.9908000 	 1.946300 	 -1.1740490000 	 -1.9157850000 
167.65 	 224.9877000 	 1.946300 	 -1.1736930000 	 -1.9151720000 
167.85 	 224.9829000 	 1.946300 	 -1.1771230000 	 -1.9180680000 
168.05 	 224.9797000 	 1.946300 	 -1.1738740000 	 -1.9156710000 
168.25 	 224.9749000 	 1.946300 	 -1.1737820000 	 -1.9149110000 
168.45 	 224.9718000 	 1.946325 	 -1.1771200000 	 -1.9181060000 
168.65 	 224.9670000 	 1.946350 	 -1.1740020000 	 -1.9157790000 
168.85 	 224.9670000 	 1.946375 	 -1.1740620000 	 -1.9151430000 
169.05 	 224.9638000 	 1.946400 	 -1.1773240000 	 -1.9182870000 
169.25 	 224.9591000 	 1.946425 	 -1.1737190000 	 -1.9154420000 
169.45 	 224.9559000 	 1.946450 	 -1.1741730000 	 -1.9153370000 
169.65 	 224.9479000 	 1.946475 	 -1.1771520000 	 -1.9182110000 
169.85 	 224.9463000 	 1.946525 	 -1.1738080000 	 -1.9155220000 
170.05 	 224.9400000 	 1.946575 	 -1.1744120000 	 -1.9154610000 
170.25 	 224.9352000 	 1.946625 	 -1.1771840000 	 -1.9183190000 
170.45 	 224.9289000 	 1.946675 	 -1.1738810000 	 -1.9155820000 
170.65 	 224.9289000 	 1.946725 	 -1.1739100000 	 -1.9152200000 
170.85 	 224.9320000 	 1.946775 	 -1.1772350000 	 -1.9183220000 
171.05 	 224.9368000 	 1.946850 	 -1.1739540000 	 -1.9157120000 
171.25 	 224.9447000 	 1.946875 	 -1.1739540000 	 -1.9151910000 
171.45 	 224.9543000 	 1.946925 	 -1.1772250000 	 -1.9183920000 
171.65 	 224.9622000 	 1.946950 	 -1.1738840000 	 -1.9157950000 
171.85 	 224.9686000 	 1.947000 	 -1.1743480000 	 -1.9155920000 
172.05 	 224.9797000 	 1.947025 	 -1.1772730000 	 -1.9184680000 
172.25 	 224.9829000 	 1.947025 	 -1.1743260000 	 -1.9162940000 
172.45 	 224.9908000 	 1.947025 	 -1.1743450000 	 -1.9158840000 
172.65 	 224.9908000 	 1.947075 	 -1.1776420000 	 -1.9191420000 
172.85 	 224.9988000 	 1.947050 	 -1.1745610000 	 -1.9172450000 
173.05 	 225.0036000 	 1.947050 	 -1.1746850000 	 -1.9169780000 
173.25 	 225.0067000 	 1.947050 	 -1.1778200000 	 -1.9199690000 
173.45 	 225.0083000 	 1.947050 	 -1.1744340000 	 -1.9173340000 
173.65 	 225.0067000 	 1.947050 	 -1.1745130000 	 -1.9168060000 
173.85 	 225.0036000 	 1.947050 	 -1.1775780000 	 -1.9198580000 
174.05 	 225.0004000 	 1.947050 	 -1.1744470000 	 -1.9171680000 
174.25 	 224.9956000 	 1.947050 	 -1.1745100000 	 -1.9169080000 
174.45 	 224.9877000 	 1.947050 	 -1.1779370000 	 -1.9199020000 
174.65 	 224.9829000 	 1.947050 	 -1.1741000000 	 -1.9170820000 
174.85 	 224.9781000 	 1.947050 	 -1.1748790000 	 -1.9170350000 
175.05 	 224.9718000 	 1.947075 	 -1.1778230000 	 -1.9198740000 
175.25 	 224.9670000 	 1.947075 	 -1.1743010000 	 -1.9172410000 
175.45 	 224.9638000 	 1.947100 	 -1.1745680000 	 -1.9169110000 
175.65 	 224.9591000 	 1.947150 	 -1.1776890000 	 -1.9200870000 
175.85 	 224.9559000 	 1.947175 	 -1.1746410000 	 -1.9172760000 
176.05 	 224.9511000 	 1.947200 	 -1.1746660000 	 -1.9169300000 
176.25 	 224.9479000 	 1.947225 	 -1.1777500000 	 -1.9199090000 
176.45 	 224.9400000 	 1.947275 	 -1.1742810000 	 -1.9172000000 
176.65 	 224.9400000 	 1.947325 	 -1.1750540000 	 -1.9172130000 
176.85 	 224.9368000 	 1.947375 	 -1.1777850000 	 -1.9199720000 
177.05 	 224.9368000 	 1.947425 	 -1.1745330000 	 -1.9173210000 
177.25 	 224.9384000 	 1.947475 	 -1.1743930000 	 -1.9167420000 
177.45 	 224.9447000 	 1.947525 	 -1.1776730000 	 -1.9200290000 
177.65 	 224.9479000 	 1.947575 	 -1.1748700000 	 -1.9175310000 
177.85 	 224.9559000 	 1.947600 	 -1.1745770000 	 -1.9168660000 
178.05 	 224.9606000 	 1.947650 	 -1.1779790000 	 -1.9199470000 
178.25 	 224.9670000 	 1.947675 	 -1.1748790000 	 -1.9175310000 
178.45 	 224.9734000 	 1.947700 	 -1.1745420000 	 -1.9166560000 
178.65 	 224.9781000 	 1.947725 	 -1.1778390000 	 -1.9199630000 
178.85 	 224.9797000 	 1.947725 	 -1.1750440000 	 -1.9186970000 
179.05 	 224.9829000 	 1.947725 	 -1.1747800000 	 -1.9170630000 
179.25 	 224.9877000 	 1.947750 	 -1.1781150000 	 -1.9205570000 
179.45 	 224.9893000 	 1.947750 	 -1.1758460000 	 -1.9188880000 
179.65 	 224.9956000 	 1.947750 	 -1.1745290000 	 -1.9170860000 
179.85 	 224.9972000 	 1.947750 	 -1.1781950000 	 -1.9203440000 
180.05 	 225.0036000 	 1.947750 	 -1.1761160000 	 -1.9188440000 
180.25 	 224.9988000 	 1.947750 	 -1.1745390000 	 -1.9171680000 
180.45 	 224.9988000 	 1.947750 	 -1.1782070000 	 -1.9206210000 
180.65 	 224.9956000 	 1.947750 	 -1.1761380000 	 -1.9190370000 
180.85 	 224.9908000 	 1.947750 	 -1.1746280000 	 -1.9171400000 
181.05 	 224.9877000 	 1.947750 	 -1.1781630000 	 -1.9204040000 
181.25 	 224.9829000 	 1.947750 	 -1.1764180000 	 -1.9192760000 
181.45 	 224.9797000 	 1.947775 	 -1.1744820000 	 -1.9171020000 
181.65 	 224.9749000 	 1.947800 	 -1.1780960000 	 -1.9204110000 
181.85 	 224.9718000 	 1.947825 	 -1.1763830000 	 -1.9193400000 
182.05 	 224.9670000 	 1.947825 	 -1.1743830000 	 -1.9171240000 
182.25 	 224.9638000 	 1.947850 	 -1.1782230000 	 -1.9201690000 
182.45 	 224.9638000 	 1.947875 	 -1.1768440000 	 -1.9196320000 
182.65 	 224.9638000 	 1.947925 	 -1.1744980000 	 -1.9171050000 
182.85 	 224.9638000 	 1.947950 	 -1.1781340000 	 -1.9204080000 
183.05 	 224.9638000 	 1.947975 	 -1.1765890000 	 -1.9194350000 
183.25 	 224.9638000 	 1.948000 	 -1.1744250000 	 -1.9171330000 
183.45 	 224.9622000 	 1.948025 	 -1.1779660000 	 -1.9202900000 
183.65 	 224.9591000 	 1.948075 	 -1.1771650000 	 -1.9198610000 
183.85 	 224.9559000 	 1.948100 	 -1.1745070000 	 -1.9170380000 
184.05 	 224.9559000 	 1.948125 	 -1.1779250000 	 -1.9197720000 
184.25 	 224.9591000 	 1.948150 	 -1.1774060000 	 -1.9201410000 
184.45 	 224.9638000 	 1.948175 	 -1.1743450000 	 -1.9170540000 
184.65 	 224.9670000 	 1.948200 	 -1.1775340000 	 -1.9197240000 
184.85 	 224.9718000 	 1.948225 	 -1.1774790000 	 -1.9201120000 
185.05 	 224.9749000 	 1.948275 	 -1.1743670000 	 -1.9169870000 
185.25 	 224.9749000 	 1.948275 	 -1.1781600000 	 -1.9195940000 
185.45 	 224.9797000 	 1.948275 	 -1.1778890000 	 -1.9200450000 
185.65 	 224.9813000 	 1.948325 	 -1.1749460000 	 -1.9169550000 
185.85 	 224.9829000 	 1.948300 	 -1.1779470000 	 -1.9199150000 
186.05 	 224.9877000 	 1.948325 	 -1.1784010000 	 -1.9210470000 
186.25 	 224.9877000 	 1.948325 	 -1.1750350000 	 -1.9177020000 
186.45 	 224.9877000 	 1.948350 	 -1.1776130000 	 -1.9197880000 
186.65 	 224.9877000 	 1.948350 	 -1.1784080000 	 -1.9210210000 
186.85 	 224.9829000 	 1.948350 	 -1.1751970000 	 -1.9174860000 
187.05 	 224.9829000 	 1.948350 	 -1.1778960000 	 -1.9194220000 
187.25 	 224.9797000 	 1.948375 	 -1.1787830000 	 -1.9212400000 
187.45 	 224.9749000 	 1.948400 	 -1.1750670000 	 -1.9180490000 
187.65 	 224.9734000 	 1.948400 	 -1.1776190000 	 -1.9196640000 
187.85 	 224.9702000 	 1.948425 	 -1.1791580000 	 -1.9215430000 
188.05 	 224.9670000 	 1.948450 	 -1.1755590000 	 -1.9184080000 
188.25 	 224.9638000 	 1.948475 	 -1.1774730000 	 -1.9198800000 
188.45 	 224.9638000 	 1.948500 	 -1.1793100000 	 -1.9215770000 
188.65 	 224.9591000 	 1.948525 	 -1.1759000000 	 -1.9184970000 
188.85 	 224.9559000 	 1.948550 	 -1.1777150000 	 -1.9196320000 
189.05 	 224.9559000 	 1.948575 	 -1.1792820000 	 -1.9216160000 
189.25 	 224.9511000 	 1.948625 	 -1.1757250000 	 -1.9186270000 
189.45 	 224.9479000 	 1.948675 	 -1.1775620000 	 -1.9196160000 
189.65 	 224.9511000 	 1.948700 	 -1.1793990000 	 -1.9217490000 
189.85 	 224.9511000 	 1.948725 	 -1.1758900000 	 -1.9187040000 
190.05 	 224.9591000 	 1.948775 	 -1.1771580000 	 -1.9194410000 
190.25 	 224.9638000 	 1.948800 	 -1.1793450000 	 -1.9217780000 
190.45 	 224.9718000 	 1.948825 	 -1.1760770000 	 -1.9188560000 
190.65 	 224.9749000 	 1.948875 	 -1.1771200000 	 -1.9194160000 
190.85 	 224.9829000 	 1.948850 	 -1.1795270000 	 -1.9222890000 
191.05 	 224.9877000 	 1.948875 	 -1.1759250000 	 -1.9184370000 
191.25 	 224.9924000 	 1.948900 	 -1.1772890000 	 -1.9191810000 
191.45 	 224.9956000 	 1.948900 	 -1.1795740000 	 -1.9216510000 
191.65 	 224.9988000 	 1.948900 	 -1.1762080000 	 -1.9186590000 
191.85 	 225.0020000 	 1.948900 	 -1.1771270000 	 -1.9186430000 
192.05 	 224.9988000 	 1.948900 	 -1.1797400000 	 -1.9216120000 
192.25 	 224.9988000 	 1.948900 	 -1.1764490000 	 -1.9187930000 
192.45 	 224.9956000 	 1.948900 	 -1.1768660000 	 -1.9188050000 
192.65 	 224.9908000 	 1.948900 	 -1.1798600000 	 -1.9218350000 
192.85 	 224.9877000 	 1.948900 	 -1.1766430000 	 -1.9192850000 
193.05 	 224.9829000 	 1.948900 	 -1.1766150000 	 -1.9185350000 
193.25 	 224.9797000 	 1.948900 	 -1.1798480000 	 -1.9215810000 
193.45 	 224.9749000 	 1.948900 	 -1.1769390000 	 -1.9195940000 
193.65 	 224.9749000 	 1.948925 	 -1.1766430000 	 -1.9187860000 
193.85 	 224.9718000 	 1.948950 	 -1.1798250000 	 -1.9219270000 
194.05 	 224.9670000 	 1.948975 	 -1.1769260000 	 -1.9195240000 
194.25 	 224.9638000 	 1.948975 	 -1.1764460000 	 -1.9187130000 
194.45 	 224.9575000 	 1.949025 	 -1.1797520000 	 -1.9218480000 
194.65 	 224.9559000 	 1.949050 	 -1.1772600000 	 -1.9199340000 
194.85 	 224.9511000 	 1.949075 	 -1.1762650000 	 -1.9185890000 
195.05 	 224.9511000 	 1.949125 	 -1.1799370000 	 -1.9219460000 
195.25 	 224.9511000 	 1.949150 	 -1.1771520000 	 -1.9201090000 
195.45 	 224.9511000 	 1.949200 	 -1.1761630000 	 -1.9188340000 
195.65 	 224.9527000 	 1.949225 	 -1.1797940000 	 -1.9220990000 
195.85 	 224.9559000 	 1.949275 	 -1.1771770000 	 -1.9203760000 
196.05 	 224.9591000 	 1.949300 	 -1.1759280000 	 -1.9188590000 
196.25 	 224.9638000 	 1.949325 	 -1.1795040000 	 -1.9220420000 
196.45 	 224.9718000 	 1.949375 	 -1.1774700000 	 -1.9206590000 
196.65 	 224.9749000 	 1.949375 	 -1.1759440000 	 -1.9187900000 
196.85 	 224.9797000 	 1.949400 	 -1.1796570000 	 -1.9220380000 
197.05 	 224.9829000 	 1.949400 	 -1.1774730000 	 -1.9206710000 
197.25 	 224.9877000 	 1.949400 	 -1.1761350000 	 -1.9189420000 
197.45 	 224.9877000 	 1.949425 	 -1.1797050000 	 -1.9219720000 
197.65 	 224.9877000 	 1.949450 	 -1.1778230000 	 -1.9210050000 
197.85 	 224.9877000 	 1.949475 	 -1.1762330000 	 -1.9190820000 
198.05 	 224.9908000 	 1.949450 	 -1.1800000000 	 -1.9229480000 
198.25 	 224.9908000 	 1.949450 	 -1.1784680000 	 -1.9219180000 
198.45 	 224.9908000 	 1.949450 	 -1.1761920000 	 -1.9195240000 
198.65 	 224.9908000 	 1.949450 	 -1.1799840000 	 -1.9229640000 
198.85 	 224.9908000 	 1.949450 	 -1.1780800000 	 -1.9216090000 
199.05 	 224.9877000 	 1.949450 	 -1.1763480000 	 -1.9195180000 
199.25 	 224.9877000 	 1.949450 	 -1.1800000000 	 -1.9228170000 
199.45 	 224.9829000 	 1.949475 	 -1.1781500000 	 -1.9216790000 
199.65 	 224.9797000 	 1.949475 	 -1.1763670000 	 -1.9196260000 
199.85 	 224.9797000 	 1.949525 	 -1.1801120000 	 -1.9230650000 
200.05 	 224.9749000 	 1.949500 	 -1.1781180000 	 -1.9206110000 
200.25 	 224.9718000 	 1.949525 	 -1.1767960000 	 -1.9176130000 
200.45 	 224.9670000 	 1.949525 	 -1.1802290000 	 -1.9208780000 
200.65 	 224.9638000 	 1.949575 	 -1.1783090000 	 -1.9196890000 
200.85 	 224.9591000 	 1.949600 	 -1.1765960000 	 -1.9175500000 
201.05 	 224.9591000 	 1.949625 	 -1.1801120000 	 -1.9208530000 
201.25 	 224.9559000 	 1.949650 	 -1.1783730000 	 -1.9196260000 
201.45 	 224.9559000 	 1.949675 	 -1.1765730000 	 -1.9176160000 
201.65 	 224.9479000 	 1.949725 	 -1.1801340000 	 -1.9208050000 
201.85 	 224.9479000 	 1.949750 	 -1.1785570000 	 -1.9198700000 
202.05 	 224.9463000 	 1.949800 	 -1.1764340000 	 -1.9171520000 
202.25 	 224.9479000 	 1.949825 	 -1.1800960000 	 -1.9203660000 
202.45 	 224.9511000 	 1.949875 	 -1.1788720000 	 -1.9198550000 
202.65 	 224.9559000 	 1.949925 	 -1.1765000000 	 -1.9171520000 
202.85 	 224.9606000 	 1.949950 	 -1.1797680000 	 -1.9199430000 
203.05 	 224.9670000 	 1.949975 	 -1.1792500000 	 -1.9203850000 
203.25 	 224.9749000 	 1.950000 	 -1.1764370000 	 -1.9174930000 
203.45 	 224.9813000 	 1.950000 	 -1.1798380000 	 -1.9209730000 
203.65 	 224.9877000 	 1.950025 	 -1.1797110000 	 -1.9216950000 
203.85 	 224.9908000 	 1.950050 	 -1.1766690000 	 -1.9188020000 
204.05 	 224.9956000 	 1.950050 	 -1.1794920000 	 -1.9218980000 
204.25 	 224.9988000 	 1.950050 	 -1.1797080000 	 -1.9231160000 
204.45 	 224.9988000 	 1.950050 	 -1.1766850000 	 -1.9199470000 
204.65 	 224.9988000 	 1.950050 	 -1.1800100000 	 -1.9225720000 
204.85 	 224.9988000 	 1.950050 	 -1.1799340000 	 -1.9230970000 
205.05 	 224.9908000 	 1.950050 	 -1.1765320000 	 -1.9198700000 
205.25 	 224.9877000 	 1.950050 	 -1.1797460000 	 -1.9225530000 
205.45 	 224.9829000 	 1.950050 	 -1.1799490000 	 -1.9231070000 
205.65 	 224.9749000 	 1.950050 	 -1.1767260000 	 -1.9200550000 
205.85 	 224.9734000 	 1.950075 	 -1.1798670000 	 -1.9225340000 
206.05 	 224.9718000 	 1.950075 	 -1.1798130000 	 -1.9231290000 
206.25 	 224.9686000 	 1.950100 	 -1.1766820000 	 -1.9199750000 
206.45 	 224.9670000 	 1.950125 	 -1.1796950000 	 -1.9226070000 
206.65 	 224.9670000 	 1.950175 	 -1.1800450000 	 -1.9230750000 
206.85 	 224.9670000 	 1.950175 	 -1.1770730000 	 -1.9202100000 
207.05 	 224.9654000 	 1.950175 	 -1.1797560000 	 -1.9227030000 
207.25 	 224.9638000 	 1.950225 	 -1.1804640000 	 -1.9238820000 
207.45 	 224.9591000 	 1.950250 	 -1.1770630000 	 -1.9204780000 
207.65 	 224.9591000 	 1.950275 	 -1.1796350000 	 -1.9224770000 
207.85 	 224.9591000 	 1.950300 	 -1.1806270000 	 -1.9237010000 
208.05 	 224.9591000 	 1.950325 	 -1.1770090000 	 -1.9204550000 
208.25 	 224.9591000 	 1.950375 	 -1.1794410000 	 -1.9221270000 
208.45 	 224.9591000 	 1.950400 	 -1.1805790000 	 -1.9237840000 
208.65 	 224.9591000 	 1.950425 	 -1.1771580000 	 -1.9204930000 
208.85 	 224.9591000 	 1.950450 	 -1.1791480000 	 -1.9218790000 
209.05 	 224.9591000 	 1.950475 	 -1.1808400000 	 -1.9237100000 
209.25 	 224.9591000 	 1.950525 	 -1.1773710000 	 -1.9204680000 
209.45 	 224.9638000 	 1.950550 	 -1.1788810000 	 -1.9213840000 
209.65 	 224.9670000 	 1.950575 	 -1.1808870000 	 -1.9237260000 
209.85 	 224.9718000 	 1.950600 	 -1.1770760000 	 -1.9206710000 
210.05 	 224.9749000 	 1.950625 	 -1.1791290000 	 -1.9210530000 
210.25 	 224.9829000 	 1.950625 	 -1.1809410000 	 -1.9230460000 
210.45 	 224.9877000 	 1.950675 	 -1.1773490000 	 -1.9198190000 
210.65 	 224.9908000 	 1.950650 	 -1.1795490000 	 -1.9208750000 
210.85 	 224.9956000 	 1.950650 	 -1.1811350000 	 -1.9226960000 
211.05 	 224.9908000 	 1.950650 	 -1.1774320000 	 -1.9193680000 
211.25 	 224.9908000 	 1.950650 	 -1.1793740000 	 -1.9205380000 
211.45 	 224.9877000 	 1.950650 	 -1.1809510000 	 -1.9225280000 
211.65 	 224.9893000 	 1.950650 	 -1.1774540000 	 -1.9192090000 
211.85 	 224.9877000 	 1.950650 	 -1.1790470000 	 -1.9202680000 
212.05 	 224.9813000 	 1.950675 	 -1.1811670000 	 -1.9230270000 
212.25 	 224.9797000 	 1.950675 	 -1.1776100000 	 -1.9213450000 
212.45 	 224.9718000 	 1.950700 	 -1.1789540000 	 -1.9221560000 
212.65 	 224.9749000 	 1.950700 	 -1.1815200000 	 -1.9235640000 
212.85 	 224.9686000 	 1.950725 	 -1.1778670000 	 -1.9214790000 
213.05 	 224.9718000 	 1.950750 	 -1.1794060000 	 -1.9224200000 
213.25 	 224.9718000 	 1.950775 	 -1.1815330000 	 -1.9247090000 
213.45 	 224.9670000 	 1.950800 	 -1.1778860000 	 -1.9215300000 
213.65 	 224.9670000 	 1.950800 	 -1.1797010000 	 -1.9224520000 
213.85 	 224.9591000 	 1.950825 	 -1.1816530000 	 -1.9245150000 
214.05 	 224.9591000 	 1.950875 	 -1.1781020000 	 -1.9212660000 
214.25 	 224.9559000 	 1.950900 	 -1.1794470000 	 -1.9219490000 
214.45 	 224.9559000 	 1.950925 	 -1.1817070000 	 -1.9245370000 
214.65 	 224.9559000 	 1.950950 	 -1.1784110000 	 -1.9214760000 
214.85 	 224.9559000 	 1.950975 	 -1.1791320000 	 -1.9216790000 
215.05 	 224.9591000 	 1.951025 	 -1.1818030000 	 -1.9244860000 
215.25 	 224.9575000 	 1.951050 	 -1.1784710000 	 -1.9215900000 
215.45 	 224.9591000 	 1.951075 	 -1.1793040000 	 -1.9218220000 
215.65 	 224.9591000 	 1.951100 	 -1.1817330000 	 -1.9245530000 
215.85 	 224.9638000 	 1.951125 	 -1.1785030000 	 -1.9217050000 
216.05 	 224.9670000 	 1.951175 	 -1.1789290000 	 -1.9215390000 
216.25 	 224.9718000 	 1.951175 	 -1.1819010000 	 -1.9245210000 
216.45 	 224.9749000 	 1.951225 	 -1.1790620000 	 -1.9219880000 
216.65 	 224.9797000 	 1.951225 	 -1.1789700000 	 -1.9211610000 
216.85 	 224.9829000 	 1.951225 	 -1.1819430000 	 -1.9247400000 
217.05 	 224.9877000 	 1.951250 	 -1.1788850000 	 -1.9226300000 
217.25 	 224.9924000 	 1.951250 	 -1.1791990000 	 -1.9216470000 
217.45 	 224.9988000 	 1.951250 	 -1.1822610000 	 -1.9246130000 
217.65 	 225.0036000 	 1.951250 	 -1.1795650000 	 -1.9223370000 
217.85 	 225.0067000 	 1.951250 	 -1.1787730000 	 -1.9212950000 
218.05 	 225.0067000 	 1.951250 	 -1.1824350000 	 -1.9246580000 
218.25 	 225.0067000 	 1.951250 	 -1.1798640000 	 -1.9226870000 
218.45 	 225.0067000 	 1.951250 	 -1.1786870000 	 -1.9211230000 
218.65 	 225.0067000 	 1.951250 	 -1.1823270000 	 -1.9245240000 
218.85 	 225.0115000 	 1.951250 	 -1.1798700000 	 -1.9229540000 
219.05 	 225.0067000 	 1.951250 	 -1.1787570000 	 -1.9217900000 
219.25 	 225.0115000 	 1.951250 	 -1.1822730000 	 -1.9249760000 
219.45 	 225.0067000 	 1.951250 	 -1.1803400000 	 -1.9238600000 
219.65 	 225.0036000 	 1.951250 	 -1.1785600000 	 -1.9216250000 
219.85 	 224.9988000 	 1.951250 	 -1.1818760000 	 -1.9248990000 
220.05 	 224.9924000 	 1.951250 	 -1.1809640000 	 -1.9245720000 
220.25 	 224.9829000 	 1.951250 	 -1.1783440000 	 -1.9218760000 
220.45 	 224.9749000 	 1.951250 	 -1.1816470000 	 -1.9247630000 
220.65 	 224.9654000 	 1.951275 	 -1.1814210000 	 -1.9250170000 
220.85 	 224.9575000 	 1.951300 	 -1.1781410000 	 -1.9219910000 
221.05 	 224.9511000 	 1.951325 	 -1.1812780000 	 -1.9242600000 
221.25 	 224.9479000 	 1.951375 	 -1.1817550000 	 -1.9250650000 
221.45 	 224.9479000 	 1.951425 	 -1.1784680000 	 -1.9220160000 
221.65 	 224.9447000 	 1.951450 	 -1.1810050000 	 -1.9241490000 
221.85 	 224.9447000 	 1.951500 	 -1.1818470000 	 -1.9252270000 
222.05 	 224.9400000 	 1.951525 	 -1.1784360000 	 -1.9219720000 
222.25 	 224.9384000 	 1.951575 	 -1.1810460000 	 -1.9240320000 
222.45 	 224.9368000 	 1.951625 	 -1.1818980000 	 -1.9251760000 
222.65 	 224.9368000 	 1.951675 	 -1.1783980000 	 -1.9218730000 
222.85 	 224.9400000 	 1.951725 	 -1.1808300000 	 -1.9232020000 
223.05 	 224.9447000 	 1.951775 	 -1.1820060000 	 -1.9247090000 
223.25 	 224.9543000 	 1.951825 	 -1.1785630000 	 -1.9215970000 
223.45 	 224.9638000 	 1.951850 	 -1.1807920000 	 -1.9232210000 
223.65 	 224.9765000 	 1.951875 	 -1.1818660000 	 -1.9249060000 
223.85 	 224.9829000 	 1.951900 	 -1.1785890000 	 -1.9216700000 
224.05 	 224.9956000 	 1.951900 	 -1.1806390000 	 -1.9226260000 
224.25 	 224.9988000 	 1.951900 	 -1.1823500000 	 -1.9246070000 
224.45 	 225.0067000 	 1.951900 	 -1.1789580000 	 -1.9215840000 
224.65 	 225.0115000 	 1.951900 	 -1.1806580000 	 -1.9225060000 
224.85 	 225.0147000 	 1.951900 	 -1.1825310000 	 -1.9247690000 
225.05 	 225.0179000 	 1.951900 	 -1.1788180000 	 -1.9216160000 
225.25 	 225.0179000 	 1.951900 	 -1.1804200000 	 -1.9224740000 
225.45 	 225.0179000 	 1.951900 	 -1.1826290000 	 -1.9249570000 
225.65 	 225.0147000 	 1.951900 	 -1.1789070000 	 -1.9216980000 
225.85 	 225.0115000 	 1.951900 	 -1.1802550000 	 -1.9222770000 
226.05 	 225.0067000 	 1.951900 	 -1.1823970000 	 -1.9248580000 
226.25 	 225.0036000 	 1.951900 	 -1.1791100000 	 -1.9216860000 
226.45 	 224.9988000 	 1.951900 	 -1.1802740000 	 -1.9221940000 
226.65 	 224.9988000 	 1.951900 	 -1.1825120000 	 -1.9247060000 
226.85 	 224.9988000 	 1.951900 	 -1.1793100000 	 -1.9217680000 
227.05 	 224.9988000 	 1.951900 	 -1.1801910000 	 -1.9219940000 
227.25 	 224.9988000 	 1.951900 	 -1.1827790000 	 -1.9248420000 
227.45 	 224.9956000 	 1.951900 	 -1.1793960000 	 -1.9222640000 
227.65 	 224.9956000 	 1.951900 	 -1.1797430000 	 -1.9223910000 
227.85 	 224.9908000 	 1.951900 	 -1.1828800000 	 -1.9255610000 
228.05 	 224.9908000 	 1.951900 	 -1.1796760000 	 -1.9228940000 
228.25 	 224.9877000 	 1.951900 	 -1.1797620000 	 -1.9224900000 
228.45 	 224.9829000 	 1.951900 	 -1.1827500000 	 -1.9255160000 
228.65 	 224.9797000 	 1.951900 	 -1.1799080000 	 -1.9232240000 
228.85 	 224.9718000 	 1.951900 	 -1.1794120000 	 -1.9222770000 
229.05 	 224.9638000 	 1.951900 	 -1.1826130000 	 -1.9255420000 
229.25 	 224.9559000 	 1.951925 	 -1.1802960000 	 -1.9232590000 
229.45 	 224.9511000 	 1.951975 	 -1.1791390000 	 -1.9216730000 
229.65 	 224.9447000 	 1.952000 	 -1.1827280000 	 -1.9248330000 
229.85 	 224.9400000 	 1.952050 	 -1.1809320000 	 -1.9240540000 
230.05 	 224.9384000 	 1.952075 	 -1.1791070000 	 -1.9220130000 
230.25 	 224.9368000 	 1.952150 	 -1.1826480000 	 -1.9250360000 
230.45 	 224.9368000 	 1.952175 	 -1.1809380000 	 -1.9238220000 
230.65 	 224.9368000 	 1.952250 	 -1.1788910000 	 -1.9213990000 
230.85 	 224.9400000 	 1.952275 	 -1.1825400000 	 -1.9249030000 
231.05 	 224.9447000 	 1.952350 	 -1.1811770000 	 -1.9244100000 
231.25 	 224.9495000 	 1.952375 	 -1.1789100000 	 -1.9216280000 
231.45 	 224.9559000 	 1.952425 	 -1.1822320000 	 -1.9242760000 
231.65 	 224.9638000 	 1.952450 	 -1.1815680000 	 -1.9242060000 
231.85 	 224.9670000 	 1.952475 	 -1.1787800000 	 -1.9213010000 
232.05 	 224.9749000 	 1.952525 	 -1.1823180000 	 -1.9243650000 
232.25 	 224.9829000 	 1.952525 	 -1.1818890000 	 -1.9238340000 
232.45 	 224.9908000 	 1.952525 	 -1.1792880000 	 -1.9210880000 
232.65 	 224.9988000 	 1.952575 	 -1.1827210000 	 -1.9240820000 
232.85 	 225.0036000 	 1.952550 	 -1.1825720000 	 -1.9245750000 
233.05 	 225.0067000 	 1.952550 	 -1.1794760000 	 -1.9217810000 
233.25 	 225.0115000 	 1.952550 	 -1.1824890000 	 -1.9239580000 
233.45 	 225.0115000 	 1.952550 	 -1.1828580000 	 -1.9247790000 
233.65 	 225.0131000 	 1.952550 	 -1.1796540000 	 -1.9216000000 
233.85 	 225.0115000 	 1.952550 	 -1.1823530000 	 -1.9237800000 
234.05 	 225.0099000 	 1.952550 	 -1.1830580000 	 -1.9250070000 
234.25 	 225.0099000 	 1.952550 	 -1.1798670000 	 -1.9216160000 
234.45 	 225.0052000 	 1.952550 	 -1.1828740000 	 -1.9239740000 
234.65 	 225.0036000 	 1.952550 	 -1.1831060000 	 -1.9250270000 
234.85 	 224.9988000 	 1.952550 	 -1.1796410000 	 -1.9216570000 
235.05 	 224.9972000 	 1.952550 	 -1.1824000000 	 -1.9237490000 
235.25 	 224.9956000 	 1.952550 	 -1.1831630000 	 -1.9248740000 
235.45 	 224.9908000 	 1.952550 	 -1.1797300000 	 -1.9217140000 
235.65 	 224.9877000 	 1.952550 	 -1.1823210000 	 -1.9235710000 
235.85 	 224.9877000 	 1.952550 	 -1.1834560000 	 -1.9251000000 
236.05 	 224.9829000 	 1.952550 	 -1.1799180000 	 -1.9217110000 
236.25 	 224.9797000 	 1.952550 	 -1.1820160000 	 -1.9232310000 
236.45 	 224.9749000 	 1.952575 	 -1.1836530000 	 -1.9251000000 
236.65 	 224.9718000 	 1.952575 	 -1.1802640000 	 -1.9218130000 
236.85 	 224.9670000 	 1.952600 	 -1.1816760000 	 -1.9227120000 
237.05 	 224.9638000 	 1.952625 	 -1.1838950000 	 -1.9251310000 
237.25 	 224.9591000 	 1.952650 	 -1.1802390000 	 -1.9221460000 
237.45 	 224.9511000 	 1.952675 	 -1.1814940000 	 -1.9226490000 
237.65 	 224.9479000 	 1.952725 	 -1.1837610000 	 -1.9252650000 
237.85 	 224.9447000 	 1.952775 	 -1.1801690000 	 -1.9221310000 
238.05 	 224.9432000 	 1.952800 	 -1.1814400000 	 -1.9226650000 
238.25 	 224.9400000 	 1.952850 	 -1.1837040000 	 -1.9252270000 
238.45 	 224.9447000 	 1.952900 	 -1.1803210000 	 -1.9220380000 
238.65 	 224.9447000 	 1.952925 	 -1.1816530000 	 -1.9226520000 
238.85 	 224.9495000 	 1.952975 	 -1.1838950000 	 -1.9254430000 
239.05 	 224.9591000 	 1.953025 	 -1.1803980000 	 -1.9222890000 
239.25 	 224.9670000 	 1.953050 	 -1.1812590000 	 -1.9226520000 
239.45 	 224.9765000 	 1.953075 	 -1.1839390000 	 -1.9253480000 
239.65 	 224.9861000 	 1.953075 	 -1.1802100000 	 -1.9222670000 
239.85 	 224.9956000 	 1.953125 	 -1.1814880000 	 -1.9225760000 
240.05 	 224.9988000 	 1.953100 	 -1.1841740000 	 -1.9260500000 
240.25 	 225.0036000 	 1.953100 	 -1.1809190000 	 -1.9229440000 
240.45 	 225.0067000 	 1.953100 	 -1.1816560000 	 -1.9231730000 
240.65 	 225.0067000 	 1.953100 	 -1.1844640000 	 -1.9260180000 
240.85 	 225.0115000 	 1.953100 	 -1.1810680000 	 -1.9231350000 
241.05 	 225.0115000 	 1.953100 	 -1.1813010000 	 -1.9227890000 
241.25 	 225.0147000 	 1.953100 	 -1.1845870000 	 -1.9258310000 
241.45 	 225.0115000 	 1.953100 	 -1.1811540000 	 -1.9231990000 
241.65 	 225.0067000 	 1.953100 	 -1.1815390000 	 -1.9228740000 
241.85 	 225.0067000 	 1.953100 	 -1.1844980000 	 -1.9258690000 
242.05 	 225.0036000 	 1.953100 	 -1.1811920000 	 -1.9231990000 
242.25 	 224.9988000 	 1.953100 	 -1.1813990000 	 -1.9227760000 
242.45 	 224.9988000 	 1.953100 	 -1.1845270000 	 -1.9256650000 
242.65 	 224.9956000 	 1.953100 	 -1.1812400000 	 -1.9231800000 
242.85 	 224.9908000 	 1.953100 	 -1.1813100000 	 -1.9225630000 
243.05 	 224.9877000 	 1.953100 	 -1.1843900000 	 -1.9258020000 
243.25 	 224.9829000 	 1.953100 	 -1.1817960000 	 -1.9237170000 
243.45 	 224.9797000 	 1.953100 	 -1.1812240000 	 -1.9227470000 
243.65 	 224.9749000 	 1.953100 	 -1.1845400000 	 -1.9258590000 
243.85 	 224.9749000 	 1.953125 	 -1.1814310000 	 -1.9234750000 
244.05 	 224.9749000 	 1.953125 	 -1.1813100000 	 -1.9230620000 
244.25 	 224.9749000 	 1.953150 	 -1.1845720000 	 -1.9264540000 
244.45 	 224.9734000 	 1.953175 	 -1.1813260000 	 -1.9238920000 
244.65 	 224.9670000 	 1.953225 	 -1.1813930000 	 -1.9235320000 
244.85 	 224.9654000 	 1.953225 	 -1.1846960000 	 -1.9273760000 
245.05 	 224.9638000 	 1.953225 	 -1.1819550000 	 -1.9251350000 
245.25 	 224.9591000 	 1.953275 	 -1.1818630000 	 -1.9245430000 
245.45 	 224.9591000 	 1.953300 	 -1.1849180000 	 -1.9275410000 
245.65 	 224.9559000 	 1.953325 	 -1.1820350000 	 -1.9253440000 
245.85 	 224.9511000 	 1.953375 	 -1.1816690000 	 -1.9244420000 
246.05 	 224.9511000 	 1.953400 	 -1.1849750000 	 -1.9273500000 
246.25 	 224.9479000 	 1.953450 	 -1.1825530000 	 -1.9257390000 
246.45 	 224.9479000 	 1.953475 	 -1.1814940000 	 -1.9243750000 
246.65 	 224.9479000 	 1.953525 	 -1.1848390000 	 -1.9273250000 
246.85 	 224.9479000 	 1.953575 	 -1.1826770000 	 -1.9258720000 
247.05 	 224.9527000 	 1.953600 	 -1.1813580000 	 -1.9242600000 
247.25 	 224.9591000 	 1.953650 	 -1.1849590000 	 -1.9273730000 
247.45 	 224.9702000 	 1.953675 	 -1.1828040000 	 -1.9259330000 
247.65 	 224.9813000 	 1.953700 	 -1.1813960000 	 -1.9240790000 
247.85 	 224.9972000 	 1.953700 	 -1.1849280000 	 -1.9271820000 
248.05 	 225.0115000 	 1.953700 	 -1.1830110000 	 -1.9258440000 
248.25 	 225.0179000 	 1.953700 	 -1.1816090000 	 -1.9240160000 
248.45 	 225.0258000 	 1.953700 	 -1.1852710000 	 -1.9271880000 
248.65 	 225.0306000 	 1.953700 	 -1.1832080000 	 -1.9264190000 
248.85 	 225.0338000 	 1.953700 	 -1.1817840000 	 -1.9251540000 
249.05 	 225.0306000 	 1.953700 	 -1.1853790000 	 -1.9280940000 
249.25 	 225.0306000 	 1.953700 	 -1.1831600000 	 -1.9268290000 
249.45 	 225.0290000 	 1.953700 	 -1.1818190000 	 -1.9250520000 
249.65 	 225.0226000 	 1.953675 	 -1.1852930000 	 -1.9275760000 
249.85 	 225.0131000 	 1.953650 	 -1.1833320000 	 -1.9260760000 
250.05 	 225.0036000 	 1.953650 	 -1.1817580000 	 -1.9241620000 
250.25 	 224.9940000 	 1.953650 	 -1.1850520000 	 -1.9271910000 
250.45 	 224.9877000 	 1.953650 	 -1.1837390000 	 -1.9263900000 
250.65 	 224.9797000 	 1.953650 	 -1.1816120000 	 -1.9240600000 
250.85 	 224.9797000 	 1.953650 	 -1.1849750000 	 -1.9272520000 
251.05 	 224.9749000 	 1.953650 	 -1.1838050000 	 -1.9266160000 
251.25 	 224.9718000 	 1.953650 	 -1.1817840000 	 -1.9243210000 
251.45 	 224.9718000 	 1.953650 	 -1.1850740000 	 -1.9271690000 
251.65 	 224.9670000 	 1.953650 	 -1.1840340000 	 -1.9268640000 
251.85 	 224.9670000 	 1.953650 	 -1.1816060000 	 -1.9242100000 
252.05 	 224.9638000 	 1.953675 	 -1.1847340000 	 -1.9270200000 
252.25 	 224.9575000 	 1.953700 	 -1.1842060000 	 -1.9265050000 
252.45 	 224.9511000 	 1.953725 	 -1.1815520000 	 -1.9240130000 
252.65 	 224.9479000 	 1.953775 	 -1.1847270000 	 -1.9267500000 
252.85 	 224.9447000 	 1.953825 	 -1.1843330000 	 -1.9269470000 
253.05 	 224.9400000 	 1.953875 	 -1.1817230000 	 -1.9242600000 
253.25 	 224.9368000 	 1.953925 	 -1.1848040000 	 -1.9269850000 
253.45 	 224.9368000 	 1.953975 	 -1.1843010000 	 -1.9270480000 
253.65 	 224.9384000 	 1.954025 	 -1.1813510000 	 -1.9240760000 
253.85 	 224.9368000 	 1.954075 	 -1.1846860000 	 -1.9270070000 
254.05 	 224.9447000 	 1.954100 	 -1.1842160000 	 -1.9272680000 
254.25 	 224.9463000 	 1.954150 	 -1.1813700000 	 -1.9243460000 
254.45 	 224.9511000 	 1.954200 	 -1.1846800000 	 -1.9272840000 
254.65 	 224.9559000 	 1.954225 	 -1.1844220000 	 -1.9273340000 
254.85 	 224.9638000 	 1.954275 	 -1.1815290000 	 -1.9246230000 
255.05 	 224.9718000 	 1.954300 	 -1.1847080000 	 -1.9270070000 
255.25 	 224.9797000 	 1.954300 	 -1.1844760000 	 -1.9274300000 
255.45 	 224.9877000 	 1.954300 	 -1.1817460000 	 -1.9255540000 
255.65 	 224.9956000 	 1.954325 	 -1.1850710000 	 -1.9271090000 
255.85 	 225.0036000 	 1.954350 	 -1.1848290000 	 -1.9283710000 
256.05 	 225.0115000 	 1.954375 	 -1.1817710000 	 -1.9245560000 
256.25 	 225.0115000 	 1.954350 	 -1.1854430000 	 -1.9286890000 
256.45 	 225.0115000 	 1.954350 	 -1.1853190000 	 -1.9292420000 
256.65 	 225.0067000 	 1.954350 	 -1.1824260000 	 -1.9266290000 
256.85 	 225.0036000 	 1.954350 	 -1.1854870000 	 -1.9289460000 
257.05 	 224.9988000 	 1.954350 	 -1.1853380000 	 -1.9293910000 
257.25 	 224.9988000 	 1.954350 	 -1.1825080000 	 -1.9264890000 
257.45 	 225.0036000 	 1.954350 	 -1.1851340000 	 -1.9284380000 
257.65 	 225.0036000 	 1.954350 	 -1.1853500000 	 -1.9291310000 
257.85 	 225.0036000 	 1.954350 	 -1.1824930000 	 -1.9262790000 
258.05 	 225.0036000 	 1.954350 	 -1.1853030000 	 -1.9284280000 
258.25 	 224.9988000 	 1.954350 	 -1.1856680000 	 -1.9290890000 
258.45 	 224.9956000 	 1.954350 	 -1.1825400000 	 -1.9262220000 
258.65 	 224.9940000 	 1.954350 	 -1.1852900000 	 -1.9288980000 
258.85 	 224.9908000 	 1.954350 	 -1.1856330000 	 -1.9294710000 
259.05 	 224.9877000 	 1.954350 	 -1.1825660000 	 -1.9264380000 
259.25 	 224.9829000 	 1.954350 	 -1.1852260000 	 -1.9286470000 
259.45 	 224.9829000 	 1.954350 	 -1.1853310000 	 -1.9292260000 
259.65 	 224.9749000 	 1.954350 	 -1.1824510000 	 -1.9265330000 
259.85 	 224.9718000 	 1.954375 	 -1.1851760000 	 -1.9287650000 
260.05 	 224.9670000 	 1.954375 	 -1.1857260000 	 -1.9298900000 
260.25 	 224.9670000 	 1.954400 	 -1.1826740000 	 -1.9270520000 
260.45 	 224.9638000 	 1.954425 	 -1.1854360000 	 -1.9291460000 
260.65 	 224.9575000 	 1.954475 	 -1.1854460000 	 -1.9296870000 
260.85 	 224.9559000 	 1.954500 	 -1.1826670000 	 -1.9269530000 
261.05 	 224.9511000 	 1.954525 	 -1.1855950000 	 -1.9292510000 
261.25 	 224.9479000 	 1.954575 	 -1.1856240000 	 -1.9298300000 
261.45 	 224.9479000 	 1.954600 	 -1.1826640000 	 -1.9271440000 
261.65 	 224.9511000 	 1.954650 	 -1.1853120000 	 -1.9293940000 
261.85 	 224.9559000 	 1.954675 	 -1.1853760000 	 -1.9296840000 
262.05 	 224.9638000 	 1.954725 	 -1.1827600000 	 -1.9270800000 
262.25 	 224.9670000 	 1.954750 	 -1.1857060000 	 -1.9295560000 
262.45 	 224.9718000 	 1.954750 	 -1.1853090000 	 -1.9298360000 
262.65 	 224.9749000 	 1.954775 	 -1.1826260000 	 -1.9270010000 
262.85 	 224.9829000 	 1.954800 	 -1.1856240000 	 -1.9294070000 
263.05 	 224.9877000 	 1.954800 	 -1.1858240000 	 -1.9303990000 
263.25 	 224.9908000 	 1.954800 	 -1.1830680000 	 -1.9283830000 
263.45 	 224.9988000 	 1.954800 	 -1.1858300000 	 -1.9306850000 
263.65 	 225.0004000 	 1.954800 	 -1.1860050000 	 -1.9311520000 
263.85 	 225.0036000 	 1.954800 	 -1.1832050000 	 -1.9284060000 
264.05 	 225.0036000 	 1.954800 	 -1.1857380000 	 -1.9305830000 
264.25 	 225.0036000 	 1.954800 	 -1.1861740000 	 -1.9313680000 
264.45 	 224.9988000 	 1.954800 	 -1.1831220000 	 -1.9285840000 
264.65 	 224.9988000 	 1.954800 	 -1.1856590000 	 -1.9304310000 
264.85 	 224.9988000 	 1.954800 	 -1.1861830000 	 -1.9312000000 
265.05 	 224.9988000 	 1.954800 	 -1.1831130000 	 -1.9284410000 
265.25 	 224.9956000 	 1.954800 	 -1.1857380000 	 -1.9303190000 
265.45 	 224.9956000 	 1.954800 	 -1.1862500000 	 -1.9313370000 
265.65 	 224.9908000 	 1.954800 	 -1.1829630000 	 -1.9284440000 
265.85 	 224.9908000 	 1.954800 	 -1.1851530000 	 -1.9299860000 
266.05 	 224.9877000 	 1.954800 	 -1.1866250000 	 -1.9316350000 
266.25 	 224.9908000 	 1.954825 	 -1.1831350000 	 -1.9285110000 
266.45 	 224.9877000 	 1.954825 	 -1.1848610000 	 -1.9280400000 
266.65 	 224.9829000 	 1.954850 	 -1.1864890000 	 -1.9298650000 
266.85 	 224.9734000 	 1.954875 	 -1.1830740000 	 -1.9266990000 
267.05 	 224.9670000 	 1.954875 	 -1.1851500000 	 -1.9293280000 
267.25 	 224.9591000 	 1.954875 	 -1.1866540000 	 -1.9293690000 
267.45 	 224.9559000 	 1.954925 	 -1.1832680000 	 -1.9263650000 
267.65 	 224.9511000 	 1.954950 	 -1.1848800000 	 -1.9272140000 
267.85 	 224.9479000 	 1.955000 	 -1.1868060000 	 -1.9294450000 
268.05 	 224.9479000 	 1.955025 	 -1.1831160000 	 -1.9263010000 
268.25 	 224.9479000 	 1.955075 	 -1.1849240000 	 -1.9272550000 
268.45 	 224.9479000 	 1.955125 	 -1.1867240000 	 -1.9294900000 
268.65 	 224.9479000 	 1.955150 	 -1.1831860000 	 -1.9262730000 
268.85 	 224.9511000 	 1.955200 	 -1.1845020000 	 -1.9269560000 
269.05 	 224.9511000 	 1.955225 	 -1.1870320000 	 -1.9295790000 
269.25 	 224.9559000 	 1.955275 	 -1.1834620000 	 -1.9267150000 
269.45 	 224.9638000 	 1.955300 	 -1.1842470000 	 -1.9268230000 
269.65 	 224.9718000 	 1.955325 	 -1.1869080000 	 -1.9296550000 
269.85 	 224.9797000 	 1.955375 	 -1.1835190000 	 -1.9266480000 
270.05 	 224.9877000 	 1.955350 	 -1.1849210000 	 -1.9284530000 
270.25 	 224.9956000 	 1.955350 	 -1.1872860000 	 -1.9311590000 
270.45 	 224.9956000 	 1.955350 	 -1.1844440000 	 -1.9287080000 
270.65 	 224.9988000 	 1.955350 	 -1.1847270000 	 -1.9284190000 
270.85 	 225.0036000 	 1.955350 	 -1.1875180000 	 -1.9309970000 
271.05 	 225.0067000 	 1.955350 	 -1.1846000000 	 -1.9286410000 
271.25 	 225.0115000 	 1.955350 	 -1.1844980000 	 -1.9282150000 
271.45 	 225.0115000 	 1.955350 	 -1.1873910000 	 -1.9309650000 
271.65 	 225.0115000 	 1.955350 	 -1.1846640000 	 -1.9288130000 
271.85 	 225.0067000 	 1.955350 	 -1.1847460000 	 -1.9284820000 
272.05 	 225.0036000 	 1.955350 	 -1.1874260000 	 -1.9310820000 
272.25 	 224.9956000 	 1.955350 	 -1.1843940000 	 -1.9287110000 
272.45 	 224.9908000 	 1.955350 	 -1.1845050000 	 -1.9281740000 
272.65 	 224.9877000 	 1.955375 	 -1.1875250000 	 -1.9310160000 
272.85 	 224.9829000 	 1.955375 	 -1.1844290000 	 -1.9286730000 
273.05 	 224.9813000 	 1.955400 	 -1.1840220000 	 -1.9278020000 
273.25 	 224.9797000 	 1.955425 	 -1.1875660000 	 -1.9309680000 
273.45 	 224.9797000 	 1.955400 	 -1.1846730000 	 -1.9296420000 
273.65 	 224.9797000 	 1.955400 	 -1.1840920000 	 -1.9284730000 
273.85 	 224.9797000 	 1.955425 	 -1.1875760000 	 -1.9325260000 
274.05 	 224.9797000 	 1.955450 	 -1.1846000000 	 -1.9303420000 
274.25 	 224.9797000 	 1.955475 	 -1.1842220000 	 -1.9293400000 
274.45 	 224.9797000 	 1.955450 	 -1.1877440000 	 -1.9324110000 
274.65 	 224.9797000 	 1.955475 	 -1.1853760000 	 -1.9305360000 
274.85 	 224.9734000 	 1.955475 	 -1.1845720000 	 -1.9288730000 
275.05 	 224.9749000 	 1.955500 	 -1.1876740000 	 -1.9317950000 
275.25 	 224.9718000 	 1.955525 	 -1.1859290000 	 -1.9304980000 
275.45 	 224.9718000 	 1.955550 	 -1.1842090000 	 -1.9287080000 
275.65 	 224.9718000 	 1.955550 	 -1.1875720000 	 -1.9316350000 
275.85 	 224.9718000 	 1.955575 	 -1.1857000000 	 -1.9303540000 
276.05 	 224.9718000 	 1.955600 	 -1.1842440000 	 -1.9287300000 
276.25 	 224.9702000 	 1.955625 	 -1.1875530000 	 -1.9318230000 
276.45 	 224.9670000 	 1.955650 	 -1.1857410000 	 -1.9304470000 
276.65 	 224.9718000 	 1.955650 	 -1.1842820000 	 -1.9287650000 
276.85 	 224.9702000 	 1.955675 	 -1.1875980000 	 -1.9320010000 
277.05 	 224.9734000 	 1.955700 	 -1.1858430000 	 -1.9308060000 
277.25 	 224.9749000 	 1.955725 	 -1.1840660000 	 -1.9288250000 
277.45 	 224.9797000 	 1.955750 	 -1.1875570000 	 -1.9317880000 
277.65 	 224.9797000 	 1.955750 	 -1.1857920000 	 -1.9307010000 
277.85 	 224.9829000 	 1.955750 	 -1.1839330000 	 -1.9288920000 
278.05 	 224.9797000 	 1.955775 	 -1.1877120000 	 -1.9320390000 
278.25 	 224.9829000 	 1.955775 	 -1.1862020000 	 -1.9312410000 
278.45 	 224.9845000 	 1.955800 	 -1.1840060000 	 -1.9287360000 
278.65 	 224.9908000 	 1.955800 	 -1.1876650000 	 -1.9318550000 
278.85 	 224.9956000 	 1.955800 	 -1.1861770000 	 -1.9316010000 
279.05 	 224.9988000 	 1.955800 	 -1.1840600000 	 -1.9293690000 
279.25 	 225.0036000 	 1.955800 	 -1.1876650000 	 -1.9325920000 
279.45 	 225.0036000 	 1.955800 	 -1.1859320000 	 -1.9312920000 
279.65 	 225.0036000 	 1.955800 	 -1.1842160000 	 -1.9293310000 
279.85 	 225.0020000 	 1.955800 	 -1.1879060000 	 -1.9326750000 
280.05 	 224.9988000 	 1.955800 	 -1.1858050000 	 -1.9312670000 
280.25 	 224.9956000 	 1.955800 	 -1.1841710000 	 -1.9294580000 
280.45 	 224.9940000 	 1.955800 	 -1.1879630000 	 -1.9328240000 
280.65 	 224.9877000 	 1.955800 	 -1.1858500000 	 -1.9312440000 
280.85 	 224.9829000 	 1.955800 	 -1.1843330000 	 -1.9294680000 
281.05 	 224.9797000 	 1.955800 	 -1.1880490000 	 -1.9328530000 
281.25 	 224.9749000 	 1.955825 	 -1.1856110000 	 -1.9314670000 
281.45 	 224.9718000 	 1.955850 	 -1.1843080000 	 -1.9298650000 
281.65 	 224.9670000 	 1.955875 	 -1.1878490000 	 -1.9330410000 
281.85 	 224.9622000 	 1.955900 	 -1.1856370000 	 -1.9316710000 
282.05 	 224.9559000 	 1.955925 	 -1.1842250000 	 -1.9298840000 
282.25 	 224.9479000 	 1.955950 	 -1.1876840000 	 -1.9329930000 
282.45 	 224.9416000 	 1.956000 	 -1.1861740000 	 -1.9320420000 
282.65 	 224.9400000 	 1.956025 	 -1.1840820000 	 -1.9295850000 
282.85 	 224.9368000 	 1.956100 	 -1.1877630000 	 -1.9330440000 
283.05 	 224.9368000 	 1.956125 	 -1.1859770000 	 -1.9320010000 
283.25 	 224.9400000 	 1.956175 	 -1.1839360000 	 -1.9295790000 
283.45 	 224.9447000 	 1.956250 	 -1.1876490000 	 -1.9329420000 
283.65 	 224.9527000 	 1.956275 	 -1.1860430000 	 -1.9319280000 
283.85 	 224.9591000 	 1.956325 	 -1.1840410000 	 -1.9297160000 
284.05 	 224.9670000 	 1.956350 	 -1.1877470000 	 -1.9330920000 
284.25 	 224.9749000 	 1.956375 	 -1.1861610000 	 -1.9321470000 
284.45 	 224.9829000 	 1.956375 	 -1.1840250000 	 -1.9298520000 
284.65 	 224.9893000 	 1.956425 	 -1.1876300000 	 -1.9329130000 
284.85 	 224.9956000 	 1.956400 	 -1.1864730000 	 -1.9326180000 
285.05 	 224.9956000 	 1.956400 	 -1.1841680000 	 -1.9300750000 
285.25 	 225.0020000 	 1.956400 	 -1.1878240000 	 -1.9333710000 
285.45 	 225.0036000 	 1.956400 	 -1.1863010000 	 -1.9323890000 
285.65 	 225.0067000 	 1.956400 	 -1.1841960000 	 -1.9300460000 
285.85 	 225.0067000 	 1.956400 	 -1.1879000000 	 -1.9331900000 
286.05 	 225.0099000 	 1.956400 	 -1.1866280000 	 -1.9326210000 
286.25 	 225.0067000 	 1.956400 	 -1.1841490000 	 -1.9300170000 
286.45 	 225.0036000 	 1.956400 	 -1.1877470000 	 -1.9331390000 
286.65 	 224.9988000 	 1.956400 	 -1.1866000000 	 -1.9325190000 
286.85 	 224.9956000 	 1.956400 	 -1.1841550000 	 -1.9299130000 
287.05 	 224.9877000 	 1.956400 	 -1.1877540000 	 -1.9330690000 
287.25 	 224.9829000 	 1.956400 	 -1.1865040000 	 -1.9325030000 
287.45 	 224.9749000 	 1.956400 	 -1.1842120000 	 -1.9300590000 
287.65 	 224.9749000 	 1.956425 	 -1.1878240000 	 -1.9331580000 
287.85 	 224.9749000 	 1.956450 	 -1.1867400000 	 -1.9327350000 
288.05 	 224.9781000 	 1.956475 	 -1.1842190000 	 -1.9299860000 
288.25 	 224.9749000 	 1.956500 	 -1.1877570000 	 -1.9331900000 
288.45 	 224.9749000 	 1.956500 	 -1.1866760000 	 -1.9326500000 
288.65 	 224.9718000 	 1.956525 	 -1.1843650000 	 -1.9296710000 
288.85 	 224.9718000 	 1.956525 	 -1.1879350000 	 -1.9328750000 
289.05 	 224.9670000 	 1.956550 	 -1.1869810000 	 -1.9324240000 
289.25 	 224.9638000 	 1.956575 	 -1.1844440000 	 -1.9297120000 
289.45 	 224.9591000 	 1.956625 	 -1.1880430000 	 -1.9328400000 
289.65 	 224.9591000 	 1.956650 	 -1.1867650000 	 -1.9322870000 
289.85 	 224.9575000 	 1.956675 	 -1.1843110000 	 -1.9296930000 
290.05 	 224.9559000 	 1.956700 	 -1.1879890000 	 -1.9326690000 
290.25 	 224.9511000 	 1.956725 	 -1.1872420000 	 -1.9325890000 
290.45 	 224.9511000 	 1.956775 	 -1.1843900000 	 -1.9296770000 
290.65 	 224.9559000 	 1.956800 	 -1.1877220000 	 -1.9324240000 
290.85 	 224.9575000 	 1.956850 	 -1.1874100000 	 -1.9327610000 
291.05 	 224.9638000 	 1.956875 	 -1.1842760000 	 -1.9297190000 
291.25 	 224.9718000 	 1.956900 	 -1.1874900000 	 -1.9321470000 
291.45 	 224.9797000 	 1.956900 	 -1.1876140000 	 -1.9327960000 
291.65 	 224.9797000 	 1.956925 	 -1.1843810000 	 -1.9296710000 
291.85 	 224.9861000 	 1.956975 	 -1.1877350000 	 -1.9325030000 
292.05 	 224.9877000 	 1.956950 	 -1.1875880000 	 -1.9326590000 
292.25 	 224.9956000 	 1.956950 	 -1.1846730000 	 -1.9299860000 
292.45 	 224.9956000 	 1.956950 	 -1.1878080000 	 -1.9324210000 
292.65 	 224.9988000 	 1.956950 	 -1.1875760000 	 -1.9330880000 
292.85 	 225.0036000 	 1.956950 	 -1.1846070000 	 -1.9300460000 
293.05 	 225.0036000 	 1.956950 	 -1.1879030000 	 -1.9326050000 
293.25 	 225.0020000 	 1.956950 	 -1.1878170000 	 -1.9330720000 
293.45 	 224.9988000 	 1.956950 	 -1.1847180000 	 -1.9299760000 
293.65 	 224.9972000 	 1.956950 	 -1.1878430000 	 -1.9324840000 
293.85 	 224.9924000 	 1.956950 	 -1.1877440000 	 -1.9331330000 
294.05 	 224.9908000 	 1.956950 	 -1.1846130000 	 -1.9300560000 
294.25 	 224.9908000 	 1.956950 	 -1.1877030000 	 -1.9325160000 
294.45 	 224.9893000 	 1.956950 	 -1.1877280000 	 -1.9330560000 
294.65 	 224.9877000 	 1.956950 	 -1.1846030000 	 -1.9298810000 
294.85 	 224.9829000 	 1.956975 	 -1.1877410000 	 -1.9327770000 
295.05 	 224.9829000 	 1.956975 	 -1.1875880000 	 -1.9328530000 
295.25 	 224.9781000 	 1.957000 	 -1.1847240000 	 -1.9298780000 
295.45 	 224.9749000 	 1.957000 	 -1.1882880000 	 -1.9328880000 
295.65 	 224.9718000 	 1.957025 	 -1.1876550000 	 -1.9334220000 
295.85 	 224.9670000 	 1.957050 	 -1.1849370000 	 -1.9306280000 
296.05 	 224.9670000 	 1.957075 	 -1.1885290000 	 -1.9334950000 
296.25 	 224.9638000 	 1.957100 	 -1.1874070000 	 -1.9331070000 
296.45 	 224.9638000 	 1.957125 	 -1.1850040000 	 -1.9305830000 
296.65 	 224.9591000 	 1.957150 	 -1.1885710000 	 -1.9335110000 
296.85 	 224.9559000 	 1.957175 	 -1.1879510000 	 -1.9334060000 
297.05 	 224.9511000 	 1.957225 	 -1.1850740000 	 -1.9305200000 
297.25 	 224.9479000 	 1.957250 	 -1.1881670000 	 -1.9333650000 
297.45 	 224.9479000 	 1.957275 	 -1.1878810000 	 -1.9334000000 
297.65 	 224.9479000 	 1.957325 	 -1.1849340000 	 -1.9304210000 
297.85 	 224.9511000 	 1.957375 	 -1.1882750000 	 -1.9331420000 
298.05 	 224.9511000 	 1.957425 	 -1.1881800000 	 -1.9337400000 
298.25 	 224.9575000 	 1.957450 	 -1.1849500000 	 -1.9305070000 
298.45 	 224.9622000 	 1.957475 	 -1.1880650000 	 -1.9330020000 
298.65 	 224.9718000 	 1.957500 	 -1.1881220000 	 -1.9336290000 
298.85 	 224.9797000 	 1.957525 	 -1.1850290000 	 -1.9305170000 
299.05 	 224.9877000 	 1.957550 	 -1.1882050000 	 -1.9331490000 
299.25 	 224.9908000 	 1.957575 	 -1.1882910000 	 -1.9338160000 
299.45 	 224.9972000 	 1.957550 	 -1.1849720000 	 -1.9305260000 
299.65 	 225.0020000 	 1.957550 	 -1.1878740000 	 -1.9327230000 
299.85 	 225.0052000 	 1.957550 	 -1.1887140000 	 -1.9340040000 
300.05 	 225.0067000 	 1.957550 	 -1.1852330000 	 -1.9308250000 
300.25 	 225.0099000 	 1.957550 	 -1.1879090000 	 -1.9326780000 
300.45 	 225.0099000 	 1.957550 	 -1.1887070000 	 -1.9339690000 
300.65 	 225.0067000 	 1.957550 	 -1.1851950000 	 -1.9307300000 
300.85 	 225.0115000 	 1.957550 	 -1.1879600000 	 -1.9328400000 
301.05 	 225.0099000 	 1.957550 	 -1.1886850000 	 -1.9339210000 
301.25 	 225.0067000 	 1.957550 	 -1.1852110000 	 -1.9306880000 
301.45 	 225.0036000 	 1.957550 	 -1.1878780000 	 -1.9327390000 
301.65 	 224.9988000 	 1.957550 	 -1.1887770000 	 -1.9339980000 
301.85 	 224.9956000 	 1.957550 	 -1.1852140000 	 -1.9307260000 
302.05 	 224.9877000 	 1.957550 	 -1.1879760000 	 -1.9326970000 
302.25 	 224.9829000 	 1.957550 	 -1.1887360000 	 -1.9339820000 
302.45 	 224.9797000 	 1.957550 	 -1.1852170000 	 -1.9307610000 
302.65 	 224.9749000 	 1.957575 	 -1.1879250000 	 -1.9330060000 
302.85 	 224.9718000 	 1.957600 	 -1.1887930000 	 -1.9343570000 
303.05 	 224.9686000 	 1.957625 	 -1.1851410000 	 -1.9309110000 
303.25 	 224.9670000 	 1.957650 	 -1.1882370000 	 -1.9331110000 
303.45 	 224.9654000 	 1.957675 	 -1.1884310000 	 -1.9340770000 
303.65 	 224.9638000 	 1.957675 	 -1.1852420000 	 -1.9312920000 
303.85 	 224.9638000 	 1.957700 	 -1.1881890000 	 -1.9337500000 
304.05 	 224.9670000 	 1.957725 	 -1.1884630000 	 -1.9343630000 
304.25 	 224.9670000 	 1.957775 	 -1.1853380000 	 -1.9312440000 
304.45 	 224.9670000 	 1.957775 	 -1.1881770000 	 -1.9336000000 
304.65 	 224.9670000 	 1.957800 	 -1.1884720000 	 -1.9344840000 
304.85 	 224.9670000 	 1.957825 	 -1.1853090000 	 -1.9314990000 
305.05 	 224.9702000 	 1.957825 	 -1.1883640000 	 -1.9338510000 
305.25 	 224.9718000 	 1.957850 	 -1.1888690000 	 -1.9347700000 
305.45 	 224.9797000 	 1.957875 	 -1.1852740000 	 -1.9314860000 
305.65 	 224.9797000 	 1.957900 	 -1.1880080000 	 -1.9335750000 
305.85 	 224.9861000 	 1.957925 	 -1.1888280000 	 -1.9348810000 
306.05 	 224.9845000 	 1.957900 	 -1.1855470000 	 -1.9316390000 
306.25 	 224.9877000 	 1.957900 	 -1.1880840000 	 -1.9335520000 
306.45 	 224.9893000 	 1.957925 	 -1.1890410000 	 -1.9343570000 
306.65 	 224.9908000 	 1.957950 	 -1.1856810000 	 -1.9311240000 
306.85 	 224.9908000 	 1.957950 	 -1.1882310000 	 -1.9329610000 
307.05 	 224.9908000 	 1.957950 	 -1.1895750000 	 -1.9348080000 
307.25 	 224.9908000 	 1.957950 	 -1.1856270000 	 -1.9314450000 
307.45 	 224.9877000 	 1.957950 	 -1.1877570000 	 -1.9326970000 
307.65 	 224.9845000 	 1.957950 	 -1.1893720000 	 -1.9348110000 
307.85 	 224.9829000 	 1.957950 	 -1.1860240000 	 -1.9316070000 
308.05 	 224.9829000 	 1.957950 	 -1.1874290000 	 -1.9324400000 
308.25 	 224.9797000 	 1.957975 	 -1.1895970000 	 -1.9349350000 
308.45 	 224.9797000 	 1.958000 	 -1.1860690000 	 -1.9317850000 
308.65 	 224.9749000 	 1.958025 	 -1.1872900000 	 -1.9323760000 
308.85 	 224.9749000 	 1.958000 	 -1.1900110000 	 -1.9357140000 
309.05 	 224.9797000 	 1.958025 	 -1.1863960000 	 -1.9325830000 
309.25 	 224.9797000 	 1.958050 	 -1.1872160000 	 -1.9327700000 
309.45 	 224.9829000 	 1.958050 	 -1.1899340000 	 -1.9351830000 
309.65 	 224.9829000 	 1.958050 	 -1.1865970000 	 -1.9328340000 
309.85 	 224.9797000 	 1.958075 	 -1.1873820000 	 -1.9326080000 
310.05 	 224.9781000 	 1.958100 	 -1.1902750000 	 -1.9355930000 
310.25 	 224.9749000 	 1.958125 	 -1.1867520000 	 -1.9329100000 
310.45 	 224.9718000 	 1.958125 	 -1.1871720000 	 -1.9334600000 
310.65 	 224.9718000 	 1.958125 	 -1.1901600000 	 -1.9369540000 
310.85 	 224.9718000 	 1.958150 	 -1.1866250000 	 -1.9339050000 
311.05 	 224.9734000 	 1.958175 	 -1.1878620000 	 -1.9343060000 
311.25 	 224.9718000 	 1.958225 	 -1.1902590000 	 -1.9368970000 
311.45 	 224.9718000 	 1.958225 	 -1.1867200000 	 -1.9342140000 
311.65 	 224.9718000 	 1.958225 	 -1.1877540000 	 -1.9345440000 
311.85 	 224.9718000 	 1.958275 	 -1.1904680000 	 -1.9373380000 
312.05 	 224.9718000 	 1.958275 	 -1.1867710000 	 -1.9343790000 
312.25 	 224.9718000 	 1.958325 	 -1.1877280000 	 -1.9346780000 
312.45 	 224.9670000 	 1.958325 	 -1.1904240000 	 -1.9375900000 
312.65 	 224.9670000 	 1.958325 	 -1.1870540000 	 -1.9346560000 
312.85 	 224.9670000 	 1.958375 	 -1.1877820000 	 -1.9349640000 
313.05 	 224.9670000 	 1.958375 	 -1.1904560000 	 -1.9376630000 
313.25 	 224.9749000 	 1.958425 	 -1.1868320000 	 -1.9346080000 
313.45 	 224.9765000 	 1.958425 	 -1.1879730000 	 -1.9351200000 
313.65 	 224.9829000 	 1.958425 	 -1.1904530000 	 -1.9377290000 
313.85 	 224.9829000 	 1.958475 	 -1.1868480000 	 -1.9345700000 
314.05 	 224.9829000 	 1.958450 	 -1.1881100000 	 -1.9354440000 
314.25 	 224.9877000 	 1.958450 	 -1.1904650000 	 -1.9377930000 
314.45 	 224.9877000 	 1.958475 	 -1.1867360000 	 -1.9345730000 
314.65 	 224.9861000 	 1.958500 	 -1.1883890000 	 -1.9355900000 
314.85 	 224.9877000 	 1.958525 	 -1.1905480000 	 -1.9378220000 
315.05 	 224.9908000 	 1.958500 	 -1.1869270000 	 -1.9348720000 
315.25 	 224.9908000 	 1.958500 	 -1.1882560000 	 -1.9354850000 
315.45 	 224.9893000 	 1.958500 	 -1.1904620000 	 -1.9379140000 
315.65 	 224.9845000 	 1.958500 	 -1.1868640000 	 -1.9346650000 
315.85 	 224.9829000 	 1.958525 	 -1.1884630000 	 -1.9356920000 
316.05 	 224.9797000 	 1.958525 	 -1.1906150000 	 -1.9379870000 
316.25 	 224.9749000 	 1.958550 	 -1.1869840000 	 -1.9347320000 
316.45 	 224.9749000 	 1.958550 	 -1.1883990000 	 -1.9356090000 
316.65 	 224.9749000 	 1.958575 	 -1.1906560000 	 -1.9380730000 
316.85 	 224.9749000 	 1.958600 	 -1.1872200000 	 -1.9351100000 
317.05 	 224.9749000 	 1.958625 	 -1.1882110000 	 -1.9355580000 
317.25 	 224.9749000 	 1.958650 	 -1.1906530000 	 -1.9382190000 
317.45 	 224.9749000 	 1.958675 	 -1.1871690000 	 -1.9352310000 
317.65 	 224.9749000 	 1.958675 	 -1.1880530000 	 -1.9352440000 
317.85 	 224.9749000 	 1.958725 	 -1.1908180000 	 -1.9381240000 
318.05 	 224.9797000 	 1.958725 	 -1.1871750000 	 -1.9353830000 
318.25 	 224.9797000 	 1.958725 	 -1.1880210000 	 -1.9355650000 
318.45 	 224.9797000 	 1.958775 	 -1.1906660000 	 -1.9382600000 
318.65 	 224.9797000 	 1.958750 	 -1.1873440000 	 -1.9355680000 
318.85 	 224.9829000 	 1.958750 	 -1.1880460000 	 -1.9358320000 
319.05 	 224.9877000 	 1.958775 	 -1.1907290000 	 -1.9386200000 
319.25 	 224.9908000 	 1.958775 	 -1.1872160000 	 -1.9354790000 
319.45 	 224.9956000 	 1.958800 	 -1.1884560000 	 -1.9362000000 
319.65 	 224.9988000 	 1.958800 	 -1.1907770000 	 -1.9386670000 
319.85 	 225.0036000 	 1.958800 	 -1.1871970000 	 -1.9354880000 
320.05 	 225.0036000 	 1.958800 	 -1.1889710000 	 -1.9364870000 
320.25 	 225.0036000 	 1.958800 	 -1.1907260000 	 -1.9386390000 
320.45 	 224.9988000 	 1.958800 	 -1.1868890000 	 -1.9352750000 
320.65 	 224.9956000 	 1.958800 	 -1.1891750000 	 -1.9366140000 
320.85 	 224.9956000 	 1.958800 	 -1.1905510000 	 -1.9386010000 
321.05 	 224.9956000 	 1.958800 	 -1.1869490000 	 -1.9351800000 
321.25 	 224.9956000 	 1.958800 	 -1.1891460000 	 -1.9366360000 
321.45 	 224.9956000 	 1.958800 	 -1.1906020000 	 -1.9385720000 
321.65 	 224.9908000 	 1.958800 	 -1.1867680000 	 -1.9351610000 
321.85 	 224.9908000 	 1.958800 	 -1.1891910000 	 -1.9367350000 
322.05 	 224.9877000 	 1.958800 	 -1.1905890000 	 -1.9384540000 
322.25 	 224.9829000 	 1.958800 	 -1.1868760000 	 -1.9350430000 
322.45 	 224.9829000 	 1.958800 	 -1.1890350000 	 -1.9367380000 
322.65 	 224.9797000 	 1.958800 	 -1.1905610000 	 -1.9385850000 
322.85 	 224.9749000 	 1.958825 	 -1.1870350000 	 -1.9352500000 
323.05 	 224.9749000 	 1.958850 	 -1.1890470000 	 -1.9367250000 
323.25 	 224.9718000 	 1.958850 	 -1.1907100000 	 -1.9385880000 
323.45 	 224.9702000 	 1.958875 	 -1.1870450000 	 -1.9354530000 
323.65 	 224.9670000 	 1.958925 	 -1.1890700000 	 -1.9366140000 
323.85 	 224.9638000 	 1.958925 	 -1.1906970000 	 -1.9386550000 
324.05 	 224.9638000 	 1.958925 	 -1.1869530000 	 -1.9353390000 
324.25 	 224.9591000 	 1.958975 	 -1.1892190000 	 -1.9368900000 
324.45 	 224.9591000 	 1.959000 	 -1.1905230000 	 -1.9384860000 
324.65 	 224.9591000 	 1.959050 	 -1.1869880000 	 -1.9353290000 
324.85 	 224.9591000 	 1.959075 	 -1.1892860000 	 -1.9370020000 
325.05 	 224.9591000 	 1.959100 	 -1.1903800000 	 -1.9385340000 
325.25 	 224.9670000 	 1.959125 	 -1.1867780000 	 -1.9351390000 
325.45 	 224.9670000 	 1.959150 	 -1.1896230000 	 -1.9373320000 
325.65 	 224.9718000 	 1.959175 	 -1.1902080000 	 -1.9384670000 
325.85 	 224.9797000 	 1.959200 	 -1.1867750000 	 -1.9353450000 
326.05 	 224.9829000 	 1.959200 	 -1.1894350000 	 -1.9370780000 
326.25 	 224.9893000 	 1.959200 	 -1.1904940000 	 -1.9386930000 
326.45 	 224.9908000 	 1.959200 	 -1.1870420000 	 -1.9352880000 
326.65 	 224.9988000 	 1.959200 	 -1.1895020000 	 -1.9372460000 
326.85 	 224.9988000 	 1.959200 	 -1.1904620000 	 -1.9385720000 
327.05 	 225.0036000 	 1.959200 	 -1.1868950000 	 -1.9352790000 
327.25 	 225.0067000 	 1.959200 	 -1.1895820000 	 -1.9374310000 
327.45 	 225.0115000 	 1.959200 	 -1.1902430000 	 -1.9384510000 
327.65 	 225.0083000 	 1.959200 	 -1.1868220000 	 -1.9353490000 
327.85 	 225.0067000 	 1.959200 	 -1.1897910000 	 -1.9375480000 
328.05 	 225.0036000 	 1.959200 	 -1.1901920000 	 -1.9384990000 
328.25 	 224.9988000 	 1.959200 	 -1.1870260000 	 -1.9353290000 
328.45 	 224.9908000 	 1.959200 	 -1.1893050000 	 -1.9369320000 
328.65 	 224.9893000 	 1.959200 	 -1.1905990000 	 -1.9388990000 
328.85 	 224.9877000 	 1.959225 	 -1.1870320000 	 -1.9355390000 
329.05 	 224.9861000 	 1.959250 	 -1.1891460000 	 -1.9371320000 
329.25 	 224.9861000 	 1.959250 	 -1.1905730000 	 -1.9388010000 
329.45 	 224.9829000 	 1.959250 	 -1.1870570000 	 -1.9354380000 
329.65 	 224.9797000 	 1.959250 	 -1.1896830000 	 -1.9374500000 
329.85 	 224.9749000 	 1.959275 	 -1.1906340000 	 -1.9389600000 
330.05 	 224.9749000 	 1.959300 	 -1.1870860000 	 -1.9356440000 
330.25 	 224.9749000 	 1.959325 	 -1.1894640000 	 -1.9375040000 
330.45 	 224.9718000 	 1.959350 	 -1.1907100000 	 -1.9389760000 
330.65 	 224.9749000 	 1.959375 	 -1.1871660000 	 -1.9356250000 
330.85 	 224.9749000 	 1.959375 	 -1.1893210000 	 -1.9373000000 
331.05 	 224.9749000 	 1.959400 	 -1.1907900000 	 -1.9391030000 
331.25 	 224.9749000 	 1.959425 	 -1.1873880000 	 -1.9360030000 
331.45 	 224.9749000 	 1.959425 	 -1.1890380000 	 -1.9368330000 
331.65 	 224.9749000 	 1.959475 	 -1.1910530000 	 -1.9393570000 
331.85 	 224.9749000 	 1.959475 	 -1.1876010000 	 -1.9362320000 
332.05 	 224.9749000 	 1.959500 	 -1.1887420000 	 -1.9367220000 
332.25 	 224.9749000 	 1.959525 	 -1.1912470000 	 -1.9391790000 
332.45 	 224.9749000 	 1.959550 	 -1.1874960000 	 -1.9362100000 
332.65 	 224.9749000 	 1.959550 	 -1.1885100000 	 -1.9365690000 
332.85 	 224.9734000 	 1.959575 	 -1.1912090000 	 -1.9392240000 
333.05 	 224.9718000 	 1.959600 	 -1.1876740000 	 -1.9363240000 
333.25 	 224.9749000 	 1.959625 	 -1.1886470000 	 -1.9368650000 
333.45 	 224.9781000 	 1.959650 	 -1.1912790000 	 -1.9394810000 
333.65 	 224.9797000 	 1.959650 	 -1.1876870000 	 -1.9361240000 
333.85 	 224.9829000 	 1.959650 	 -1.1890980000 	 -1.9370430000 
334.05 	 224.9908000 	 1.959675 	 -1.1914220000 	 -1.9395030000 
334.25 	 224.9956000 	 1.959675 	 -1.1877030000 	 -1.9364040000 
334.45 	 224.9956000 	 1.959700 	 -1.1889300000 	 -1.9369760000 
334.65 	 224.9988000 	 1.959725 	 -1.1915870000 	 -1.9397200000 
334.85 	 224.9988000 	 1.959700 	 -1.1880110000 	 -1.9366680000 
335.05 	 224.9908000 	 1.959700 	 -1.1888630000 	 -1.9369510000 
335.25 	 224.9893000 	 1.959700 	 -1.1916510000 	 -1.9398050000 
335.45 	 224.9877000 	 1.959700 	 -1.1882080000 	 -1.9367090000 
335.65 	 224.9877000 	 1.959700 	 -1.1888600000 	 -1.9370940000 
335.85 	 224.9877000 	 1.959700 	 -1.1916220000 	 -1.9396500000 
336.05 	 224.9908000 	 1.959700 	 -1.1881190000 	 -1.9365690000 
336.25 	 224.9956000 	 1.959700 	 -1.1889390000 	 -1.9372400000 
336.45 	 224.9908000 	 1.959700 	 -1.1915300000 	 -1.9396310000 
336.65 	 224.9877000 	 1.959700 	 -1.1880400000 	 -1.9365340000 
336.85 	 224.9877000 	 1.959700 	 -1.1891650000 	 -1.9371540000 
337.05 	 224.9829000 	 1.959725 	 -1.1916730000 	 -1.9396620000 
337.25 	 224.9797000 	 1.959725 	 -1.1880970000 	 -1.9366550000 
337.45 	 224.9797000 	 1.959750 	 -1.1889520000 	 -1.9369570000 
337.65 	 224.9797000 	 1.959775 	 -1.1916320000 	 -1.9397450000 
337.85 	 224.9797000 	 1.959750 	 -1.1881450000 	 -1.9367350000 
338.05 	 224.9797000 	 1.959775 	 -1.1893300000 	 -1.9373990000 
338.25 	 224.9829000 	 1.959775 	 -1.1917850000 	 -1.9399010000 
338.45 	 224.9829000 	 1.959800 	 -1.1881830000 	 -1.9366770000 
338.65 	 224.9829000 	 1.959800 	 -1.1892800000 	 -1.9370810000 
338.85 	 224.9829000 	 1.959800 	 -1.1919080000 	 -1.9396910000 
339.05 	 224.9797000 	 1.959800 	 -1.1882910000 	 -1.9368870000 
339.25 	 224.9749000 	 1.959825 	 -1.1893720000 	 -1.9371030000 
339.45 	 224.9718000 	 1.959850 	 -1.1919310000 	 -1.9397070000 
339.65 	 224.9670000 	 1.959875 	 -1.1882150000 	 -1.9367090000 
339.85 	 224.9670000 	 1.959875 	 -1.1895180000 	 -1.9374400000 
340.05 	 224.9638000 	 1.959925 	 -1.1918930000 	 -1.9397070000 
340.25 	 224.9638000 	 1.959925 	 -1.1880620000 	 -1.9364800000 
340.45 	 224.9591000 	 1.959975 	 -1.1899030000 	 -1.9377960000 
340.65 	 224.9606000 	 1.960000 	 -1.1916990000 	 -1.9396210000 
340.85 	 224.9606000 	 1.960025 	 -1.1881030000 	 -1.9363850000 
341.05 	 224.9638000 	 1.960050 	 -1.1898960000 	 -1.9376470000 
341.25 	 224.9670000 	 1.960075 	 -1.1915750000 	 -1.9395030000 
341.45 	 224.9718000 	 1.960125 	 -1.1881640000 	 -1.9364830000 
341.65 	 224.9749000 	 1.960125 	 -1.1896040000 	 -1.9376120000 
341.85 	 224.9797000 	 1.960150 	 -1.1918640000 	 -1.9399960000 
342.05 	 224.9829000 	 1.960175 	 -1.1883580000 	 -1.9367690000 
342.25 	 224.9829000 	 1.960175 	 -1.1894420000 	 -1.9375070000 
342.45 	 224.9908000 	 1.960175 	 -1.1920200000 	 -1.9400820000 
342.65 	 224.9972000 	 1.960200 	 -1.1886060000 	 -1.9370970000 
342.85 	 225.0036000 	 1.960200 	 -1.1891620000 	 -1.9371920000 
343.05 	 225.0067000 	 1.960200 	 -1.1922800000 	 -1.9401330000 
343.25 	 225.0131000 	 1.960200 	 -1.1889740000 	 -1.9375100000 
343.45 	 225.0179000 	 1.960200 	 -1.1892260000 	 -1.9372180000 
343.65 	 225.0195000 	 1.960200 	 -1.1921090000 	 -1.9402090000 
343.85 	 225.0226000 	 1.960200 	 -1.1887740000 	 -1.9374820000 
344.05 	 225.0226000 	 1.960200 	 -1.1893020000 	 -1.9374780000 
344.25 	 225.0195000 	 1.960200 	 -1.1921950000 	 -1.9403490000 
344.45 	 225.0163000 	 1.960200 	 -1.1885420000 	 -1.9372460000 
344.65 	 225.0147000 	 1.960200 	 -1.1895660000 	 -1.9376720000 
344.85 	 225.0115000 	 1.960200 	 -1.1921790000 	 -1.9402850000 
345.05 	 225.0067000 	 1.960200 	 -1.1887140000 	 -1.9372970000 
345.25 	 225.0052000 	 1.960200 	 -1.1893050000 	 -1.9373420000 
345.45 	 225.0036000 	 1.960200 	 -1.1922580000 	 -1.9402540000 
345.65 	 224.9988000 	 1.960200 	 -1.1890280000 	 -1.9375740000 
345.85 	 224.9956000 	 1.960200 	 -1.1889740000 	 -1.9372080000 
346.05 	 224.9908000 	 1.960200 	 -1.1921600000 	 -1.9402440000 
346.25 	 224.9908000 	 1.960200 	 -1.1891590000 	 -1.9377960000 
346.45 	 224.9877000 	 1.960200 	 -1.1887610000 	 -1.9370330000 
346.65 	 224.9829000 	 1.960200 	 -1.1919400000 	 -1.9402250000 
346.85 	 224.9829000 	 1.960200 	 -1.1890440000 	 -1.9376120000 
347.05 	 224.9813000 	 1.960200 	 -1.1888220000 	 -1.9369760000 
347.25 	 224.9749000 	 1.960200 	 -1.1922650000 	 -1.9402980000 
347.45 	 224.9718000 	 1.960200 	 -1.1888850000 	 -1.9375070000 
347.65 	 224.9718000 	 1.960200 	 -1.1889740000 	 -1.9370270000 
347.85 	 224.9718000 	 1.960200 	 -1.1921470000 	 -1.9402190000 
348.05 	 224.9718000 	 1.960225 	 -1.1893370000 	 -1.9378980000 
348.25 	 224.9749000 	 1.960250 	 -1.1890320000 	 -1.9371670000 
348.45 	 224.9797000 	 1.960250 	 -1.1921220000 	 -1.9401770000 
348.65 	 224.9829000 	 1.960275 	 -1.1891370000 	 -1.9376470000 
348.85 	 224.9829000 	 1.960300 	 -1.1890440000 	 -1.9370210000 
349.05 	 224.9813000 	 1.960325 	 -1.1921910000 	 -1.9401230000 
349.25 	 224.9797000 	 1.960300 	 -1.1893750000 	 -1.9380540000 
349.45 	 224.9718000 	 1.960300 	 -1.1889930000 	 -1.9371830000 
349.65 	 224.9670000 	 1.960325 	 -1.1923690000 	 -1.9405560000 
349.85 	 224.9606000 	 1.960350 	 -1.1895530000 	 -1.9382830000 
350.05 	 224.9591000 	 1.960375 	 -1.1888950000 	 -1.9371450000 
350.25 	 224.9559000 	 1.960425 	 -1.1923660000 	 -1.9403900000 
350.45 	 224.9559000 	 1.960450 	 -1.1896900000 	 -1.9382250000 
350.65 	 224.9511000 	 1.960475 	 -1.1887770000 	 -1.9371950000 
350.85 	 224.9511000 	 1.960525 	 -1.1922200000 	 -1.9403550000 
351.05 	 224.9511000 	 1.960550 	 -1.1898100000 	 -1.9385780000 
351.25 	 224.9511000 	 1.960600 	 -1.1886120000 	 -1.9369980000 
351.45 	 224.9511000 	 1.960625 	 -1.1922230000 	 -1.9402500000 
351.65 	 224.9511000 	 1.960675 	 -1.1897820000 	 -1.9385690000 
351.85 	 224.9559000 	 1.960725 	 -1.1886500000 	 -1.9370910000 
352.05 	 224.9591000 	 1.960750 	 -1.1922990000 	 -1.9403870000 
352.25 	 224.9654000 	 1.960775 	 -1.1896740000 	 -1.9384960000 
352.45 	 224.9749000 	 1.960800 	 -1.1888280000 	 -1.9370680000 
352.65 	 224.9845000 	 1.960800 	 -1.1922230000 	 -1.9404030000 
352.85 	 224.9940000 	 1.960800 	 -1.1897950000 	 -1.9385530000 
353.05 	 225.0036000 	 1.960800 	 -1.1887900000 	 -1.9370140000 
353.25 	 225.0115000 	 1.960800 	 -1.1923280000 	 -1.9403900000 
353.45 	 225.0179000 	 1.960800 	 -1.1895780000 	 -1.9384480000 
353.65 	 225.0258000 	 1.960800 	 -1.1888790000 	 -1.9373860000 
353.85 	 225.0258000 	 1.960800 	 -1.1924170000 	 -1.9404920000 
354.05 	 225.0306000 	 1.960800 	 -1.1898170000 	 -1.9384510000 
354.25 	 225.0258000 	 1.960800 	 -1.1887770000 	 -1.9371640000 
354.45 	 225.0242000 	 1.960800 	 -1.1924300000 	 -1.9405680000 
354.65 	 225.0179000 	 1.960800 	 -1.1896610000 	 -1.9386130000 
354.85 	 225.0147000 	 1.960800 	 -1.1889840000 	 -1.9374780000 
355.05 	 225.0115000 	 1.960800 	 -1.1923890000 	 -1.9407240000 
355.25 	 225.0067000 	 1.960800 	 -1.1893910000 	 -1.9382000000 
355.45 	 225.0115000 	 1.960800 	 -1.1892030000 	 -1.9376690000 
355.65 	 225.0115000 	 1.960800 	 -1.1924780000 	 -1.9407530000 
355.85 	 225.0067000 	 1.960800 	 -1.1893240000 	 -1.9382320000 
356.05 	 225.0067000 	 1.960800 	 -1.1893500000 	 -1.9375670000 
356.25 	 225.0067000 	 1.960800 	 -1.1924740000 	 -1.9406800000 
356.45 	 225.0067000 	 1.960800 	 -1.1893720000 	 -1.9382540000 
356.65 	 225.0067000 	 1.960800 	 -1.1893080000 	 -1.9375800000 
356.85 	 225.0036000 	 1.960800 	 -1.1925160000 	 -1.9406990000 
357.05 	 225.0036000 	 1.960800 	 -1.1892100000 	 -1.9382220000 
357.25 	 224.9956000 	 1.960800 	 -1.1892190000 	 -1.9376060000 
357.45 	 224.9908000 	 1.960800 	 -1.1923790000 	 -1.9406990000 
357.65 	 224.9877000 	 1.960800 	 -1.1892600000 	 -1.9381200000 
357.85 	 224.9829000 	 1.960800 	 -1.1893270000 	 -1.9376690000 
358.05 	 224.9829000 	 1.960800 	 -1.1925000000 	 -1.9406800000 
358.25 	 224.9813000 	 1.960800 	 -1.1892540000 	 -1.9380060000 
358.45 	 224.9797000 	 1.960800 	 -1.1892480000 	 -1.9375070000 
358.65 	 224.9749000 	 1.960800 	 -1.1924740000 	 -1.9407080000 
358.85 	 224.9718000 	 1.960800 	 -1.1894450000 	 -1.9382030000 
359.05 	 224.9670000 	 1.960800 	 -1.1893270000 	 -1.9375320000 
359.25 	 224.9591000 	 1.960800 	 -1.1926020000 	 -1.9404890000 
359.45 	 224.9591000 	 1.960825 	 -1.1893750000 	 -1.9379840000 
359.65 	 224.9591000 	 1.960875 	 -1.1892320000 	 -1.9373640000 
359.85 	 224.9591000 	 1.960900 	 -1.1925670000 	 -1.9406920000 
360.05 	 224.9638000 	 1.960925 	 -1.1899310000 	 -1.9384480000 
360.25 	 224.9638000 	 1.960950 	 -1.1890790000 	 -1.9371380000 
360.45 	 224.9638000 	 1.960975 	 -1.1926240000 	 -1.9404730000 
360.65 	 224.9670000 	 1.961025 	 -1.1900620000 	 -1.9385530000 
360.85 	 224.9670000 	 1.961050 	 -1.1889010000 	 -1.9371570000 
361.05 	 224.9718000 	 1.961075 	 -1.1923570000 	 -1.9404190000 
361.25 	 224.9718000 	 1.961075 	 -1.1903350000 	 -1.9391500000 
361.45 	 224.9718000 	 1.961100 	 -1.1889810000 	 -1.9373000000 
361.65 	 224.9718000 	 1.961125 	 -1.1925820000 	 -1.9406990000 
361.85 	 224.9686000 	 1.961125 	 -1.1903600000 	 -1.9390550000 
362.05 	 224.9718000 	 1.961175 	 -1.1889620000 	 -1.9375200000 
362.25 	 224.9670000 	 1.961175 	 -1.1926300000 	 -1.9407780000 
362.45 	 224.9718000 	 1.961200 	 -1.1899380000 	 -1.9389220000 
362.65 	 224.9749000 	 1.961225 	 -1.1891620000 	 -1.9376210000 
362.85 	 224.9797000 	 1.961225 	 -1.1927480000 	 -1.9408290000 
363.05 	 224.9829000 	 1.961275 	 -1.1899660000 	 -1.9386900000 
363.25 	 224.9877000 	 1.961250 	 -1.1893910000 	 -1.9375670000 
363.45 	 224.9877000 	 1.961250 	 -1.1928620000 	 -1.9409620000 
363.65 	 224.9877000 	 1.961275 	 -1.1899980000 	 -1.9387280000 
363.85 	 224.9908000 	 1.961300 	 -1.1898070000 	 -1.9379140000 
364.05 	 224.9908000 	 1.961300 	 -1.1930530000 	 -1.9410510000 
364.25 	 224.9908000 	 1.961300 	 -1.1901920000 	 -1.9389250000 
364.45 	 224.9956000 	 1.961300 	 -1.1897280000 	 -1.9380820000 
364.65 	 224.9988000 	 1.961300 	 -1.1930340000 	 -1.9412770000 
364.85 	 225.0036000 	 1.961300 	 -1.1901380000 	 -1.9389410000 
365.05 	 225.0036000 	 1.961300 	 -1.1896390000 	 -1.9380600000 
365.25 	 225.0036000 	 1.961300 	 -1.1930750000 	 -1.9412800000 
365.45 	 225.0036000 	 1.961300 	 -1.1899760000 	 -1.9388740000 
365.65 	 224.9988000 	 1.961300 	 -1.1898290000 	 -1.9381300000 
365.85 	 224.9956000 	 1.961300 	 -1.1928690000 	 -1.9413470000 
366.05 	 224.9908000 	 1.961300 	 -1.1899790000 	 -1.9388550000 
366.25 	 224.9877000 	 1.961300 	 -1.1897020000 	 -1.9380630000 
366.45 	 224.9829000 	 1.961300 	 -1.1931390000 	 -1.9411820000 
366.65 	 224.9829000 	 1.961300 	 -1.1901540000 	 -1.9390390000 
366.85 	 224.9829000 	 1.961300 	 -1.1894830000 	 -1.9377770000 
367.05 	 224.9829000 	 1.961325 	 -1.1930780000 	 -1.9412520000 
367.25 	 224.9829000 	 1.961350 	 -1.1903250000 	 -1.9394020000 
367.45 	 224.9829000 	 1.961375 	 -1.1894480000 	 -1.9379300000 
367.65 	 224.9797000 	 1.961350 	 -1.1931170000 	 -1.9415440000 
367.85 	 224.9749000 	 1.961350 	 -1.1904910000 	 -1.9397290000 
368.05 	 224.9718000 	 1.961375 	 -1.1899250000 	 -1.9383370000 
368.25 	 224.9718000 	 1.961400 	 -1.1931360000 	 -1.9416840000 
368.45 	 224.9718000 	 1.961425 	 -1.1904780000 	 -1.9397580000 
368.65 	 224.9718000 	 1.961450 	 -1.1895720000 	 -1.9385310000 
368.85 	 224.9749000 	 1.961475 	 -1.1931390000 	 -1.9418460000 
369.05 	 224.9749000 	 1.961475 	 -1.1905480000 	 -1.9399770000 
369.25 	 224.9749000 	 1.961500 	 -1.1896010000 	 -1.9386260000 
369.45 	 224.9749000 	 1.961525 	 -1.1930880000 	 -1.9417700000 
369.65 	 224.9749000 	 1.961550 	 -1.1908310000 	 -1.9400280000 
369.85 	 224.9749000 	 1.961550 	 -1.1893910000 	 -1.9383490000 
370.05 	 224.9749000 	 1.961575 	 -1.1930720000 	 -1.9416200000 
370.25 	 224.9749000 	 1.961600 	 -1.1914320000 	 -1.9406100000 
370.45 	 224.9749000 	 1.961625 	 -1.1891170000 	 -1.9383020000 
370.65 	 224.9797000 	 1.961650 	 -1.1928240000 	 -1.9414710000 
370.85 	 224.9877000 	 1.961675 	 -1.1913900000 	 -1.9407240000 
371.05 	 224.9908000 	 1.961650 	 -1.1892760000 	 -1.9384770000 
371.25 	 224.9924000 	 1.961650 	 -1.1930880000 	 -1.9417190000 
371.45 	 224.9956000 	 1.961650 	 -1.1915050000 	 -1.9408130000 
371.65 	 224.9956000 	 1.961650 	 -1.1893620000 	 -1.9384730000 
371.85 	 224.9988000 	 1.961650 	 -1.1931510000 	 -1.9417830000 
372.05 	 224.9956000 	 1.961650 	 -1.1914570000 	 -1.9407240000 
372.25 	 224.9956000 	 1.961650 	 -1.1892160000 	 -1.9384800000 
372.45 	 224.9940000 	 1.961650 	 -1.1929380000 	 -1.9416780000 
372.65 	 224.9908000 	 1.961650 	 -1.1917080000 	 -1.9410580000 
372.85 	 224.9877000 	 1.961650 	 -1.1893620000 	 -1.9385560000 
373.05 	 224.9877000 	 1.961650 	 -1.1928780000 	 -1.9415950000 
373.25 	 224.9829000 	 1.961675 	 -1.1921500000 	 -1.9413030000 
373.45 	 224.9829000 	 1.961700 	 -1.1891940000 	 -1.9384890000 
373.65 	 224.9829000 	 1.961700 	 -1.1925890000 	 -1.9413280000 
373.85 	 224.9829000 	 1.961700 	 -1.1923630000 	 -1.9414520000 
374.05 	 224.9813000 	 1.961725 	 -1.1893650000 	 -1.9385620000 
374.25 	 224.9797000 	 1.961725 	 -1.1926020000 	 -1.9417100000 
374.45 	 224.9749000 	 1.961750 	 -1.1926020000 	 -1.9420240000 
374.65 	 224.9718000 	 1.961750 	 -1.1894190000 	 -1.9387790000 
374.85 	 224.9670000 	 1.961775 	 -1.1925160000 	 -1.9412550000 
375.05 	 224.9670000 	 1.961800 	 -1.1928500000 	 -1.9421900000 
375.25 	 224.9670000 	 1.961825 	 -1.1893750000 	 -1.9388610000 
375.45 	 224.9670000 	 1.961850 	 -1.1926050000 	 -1.9413790000 
375.65 	 224.9670000 	 1.961875 	 -1.1928300000 	 -1.9422180000 
375.85 	 224.9670000 	 1.961875 	 -1.1894960000 	 -1.9389380000 
376.05 	 224.9718000 	 1.961900 	 -1.1922490000 	 -1.9412260000 
376.25 	 224.9718000 	 1.961925 	 -1.1930780000 	 -1.9424380000 
376.45 	 224.9718000 	 1.961950 	 -1.1895780000 	 -1.9390900000 
376.65 	 224.9749000 	 1.961975 	 -1.1922870000 	 -1.9411880000 
376.85 	 224.9797000 	 1.961975 	 -1.1929540000 	 -1.9423010000 
377.05 	 224.9797000 	 1.962000 	 -1.1895820000 	 -1.9390620000 
377.25 	 224.9829000 	 1.962000 	 -1.1923410000 	 -1.9413090000 
377.45 	 224.9829000 	 1.962000 	 -1.1931230000 	 -1.9424720000 
377.65 	 224.9877000 	 1.962025 	 -1.1895660000 	 -1.9391160000 
377.85 	 224.9877000 	 1.962050 	 -1.1923980000 	 -1.9411250000 
378.05 	 224.9908000 	 1.962050 	 -1.1929580000 	 -1.9423230000 
378.25 	 224.9924000 	 1.962050 	 -1.1896740000 	 -1.9391890000 
378.45 	 224.9956000 	 1.962050 	 -1.1926650000 	 -1.9415160000 
378.65 	 224.9956000 	 1.962050 	 -1.1930310000 	 -1.9422690000 
378.85 	 224.9908000 	 1.962050 	 -1.1896960000 	 -1.9391160000 
379.05 	 224.9877000 	 1.962050 	 -1.1924970000 	 -1.9414300000 
379.25 	 224.9877000 	 1.962050 	 -1.1929610000 	 -1.9423520000 
379.45 	 224.9877000 	 1.962050 	 -1.1896480000 	 -1.9390770000 
379.65 	 224.9877000 	 1.962075 	 -1.1923730000 	 -1.9412230000 
379.85 	 224.9877000 	 1.962075 	 -1.1931670000 	 -1.9424790000 
380.05 	 224.9829000 	 1.962100 	 -1.1896390000 	 -1.9392490000 
380.25 	 224.9829000 	 1.962125 	 -1.1923500000 	 -1.9411950000 
380.45 	 224.9797000 	 1.962100 	 -1.1930970000 	 -1.9423360000 
380.65 	 224.9749000 	 1.962125 	 -1.1897370000 	 -1.9391920000 
380.85 	 224.9781000 	 1.962125 	 -1.1922900000 	 -1.9409530000 
381.05 	 224.9749000 	 1.962150 	 -1.1932180000 	 -1.9424630000 
381.25 	 224.9797000 	 1.962150 	 -1.1897850000 	 -1.9392140000 
381.45 	 224.9797000 	 1.962175 	 -1.1925060000 	 -1.9410640000 
381.65 	 224.9797000 	 1.962200 	 -1.1933070000 	 -1.9424310000 
381.85 	 224.9749000 	 1.962200 	 -1.1898360000 	 -1.9392490000 
382.05 	 224.9749000 	 1.962225 	 -1.1923310000 	 -1.9411820000 
382.25 	 224.9749000 	 1.962225 	 -1.1935010000 	 -1.9427930000 
382.45 	 224.9749000 	 1.962250 	 -1.1899220000 	 -1.9395030000 
382.65 	 224.9749000 	 1.962275 	 -1.1924080000 	 -1.9411820000 
382.85 	 224.9797000 	 1.962325 	 -1.1935080000 	 -1.9427870000 
383.05 	 224.9797000 	 1.962300 	 -1.1901320000 	 -1.9396210000 
383.25 	 224.9829000 	 1.962325 	 -1.1922200000 	 -1.9412870000 
383.45 	 224.9813000 	 1.962325 	 -1.1936160000 	 -1.9429240000 
383.65 	 224.9829000 	 1.962350 	 -1.1899980000 	 -1.9396400000 
383.85 	 224.9829000 	 1.962350 	 -1.1924200000 	 -1.9413660000 
384.05 	 224.9829000 	 1.962350 	 -1.1938600000 	 -1.9431840000 
384.25 	 224.9829000 	 1.962375 	 -1.1900420000 	 -1.9399170000 
384.45 	 224.9797000 	 1.962375 	 -1.1924080000 	 -1.9414900000 
384.65 	 224.9749000 	 1.962400 	 -1.1938100000 	 -1.9431590000 
384.85 	 224.9749000 	 1.962400 	 -1.1901700000 	 -1.9399520000 
385.05 	 224.9718000 	 1.962425 	 -1.1926110000 	 -1.9415540000 
385.25 	 224.9749000 	 1.962450 	 -1.1937240000 	 -1.9432540000 
385.45 	 224.9797000 	 1.962475 	 -1.1901760000 	 -1.9398020000 
385.65 	 224.9829000 	 1.962475 	 -1.1925350000 	 -1.9415540000 
385.85 	 224.9845000 	 1.962500 	 -1.1941850000 	 -1.9435440000 
386.05 	 224.9877000 	 1.962525 	 -1.1904880000 	 -1.9401960000 
386.25 	 224.9877000 	 1.962500 	 -1.1921760000 	 -1.9413730000 
386.45 	 224.9829000 	 1.962500 	 -1.1940570000 	 -1.9435630000 
386.65 	 224.9797000 	 1.962525 	 -1.1905540000 	 -1.9402280000 
386.85 	 224.9749000 	 1.962550 	 -1.1923570000 	 -1.9413880000 
387.05 	 224.9718000 	 1.962575 	 -1.1942390000 	 -1.9436170000 
387.25 	 224.9718000 	 1.962575 	 -1.1906110000 	 -1.9403780000 
387.45 	 224.9718000 	 1.962600 	 -1.1921950000 	 -1.9412520000 
387.65 	 224.9749000 	 1.962625 	 -1.1943560000 	 -1.9436300000 
387.85 	 224.9797000 	 1.962625 	 -1.1906180000 	 -1.9403780000 
388.05 	 224.9829000 	 1.962675 	 -1.1924710000 	 -1.9414840000 
388.25 	 224.9829000 	 1.962650 	 -1.1944260000 	 -1.9438650000 
388.45 	 224.9829000 	 1.962650 	 -1.1906780000 	 -1.9403840000 
388.65 	 224.9829000 	 1.962650 	 -1.1924810000 	 -1.9415250000 
388.85 	 224.9797000 	 1.962675 	 -1.1944200000 	 -1.9438040000 
389.05 	 224.9813000 	 1.962700 	 -1.1908980000 	 -1.9407810000 
389.25 	 224.9829000 	 1.962725 	 -1.1920770000 	 -1.9413060000 
389.45 	 224.9861000 	 1.962700 	 -1.1945920000 	 -1.9439380000 
389.65 	 224.9877000 	 1.962725 	 -1.1909770000 	 -1.9406450000 
389.85 	 224.9877000 	 1.962725 	 -1.1924360000 	 -1.9415120000 
390.05 	 224.9877000 	 1.962750 	 -1.1946740000 	 -1.9439220000 
390.25 	 224.9877000 	 1.962775 	 -1.1909010000 	 -1.9406410000 
390.45 	 224.9829000 	 1.962750 	 -1.1926810000 	 -1.9418210000 
390.65 	 224.9829000 	 1.962750 	 -1.1944390000 	 -1.9438900000 
390.85 	 224.9829000 	 1.962775 	 -1.1908440000 	 -1.9404540000 
391.05 	 224.9829000 	 1.962800 	 -1.1928590000 	 -1.9420020000 
391.25 	 224.9797000 	 1.962825 	 -1.1945570000 	 -1.9439030000 
391.45 	 224.9797000 	 1.962800 	 -1.1909610000 	 -1.9406100000 
391.65 	 224.9797000 	 1.962800 	 -1.1929960000 	 -1.9420020000 
391.85 	 224.9797000 	 1.962825 	 -1.1946810000 	 -1.9441220000 
392.05 	 224.9749000 	 1.962850 	 -1.1908470000 	 -1.9405300000 
392.25 	 224.9749000 	 1.962875 	 -1.1931610000 	 -1.9421990000 
392.45 	 224.9718000 	 1.962875 	 -1.1944990000 	 -1.9438710000 
392.65 	 224.9718000 	 1.962900 	 -1.1909680000 	 -1.9405300000 
392.85 	 224.9670000 	 1.962925 	 -1.1930660000 	 -1.9422440000 
393.05 	 224.9670000 	 1.962925 	 -1.1945950000 	 -1.9439700000 
393.25 	 224.9718000 	 1.962975 	 -1.1910060000 	 -1.9407140000 
393.45 	 224.9718000 	 1.962975 	 -1.1926620000 	 -1.9417790000 
393.65 	 224.9718000 	 1.963000 	 -1.1945310000 	 -1.9440650000 
393.85 	 224.9749000 	 1.963025 	 -1.1908980000 	 -1.9408320000 
394.05 	 224.9749000 	 1.963025 	 -1.1926620000 	 -1.9418460000 
394.25 	 224.9797000 	 1.963075 	 -1.1946900000 	 -1.9441100000 
394.45 	 224.9797000 	 1.963075 	 -1.1912410000 	 -1.9408930000 
394.65 	 224.9829000 	 1.963075 	 -1.1929420000 	 -1.9419700000 
394.85 	 224.9829000 	 1.963100 	 -1.1949860000 	 -1.9442180000 
395.05 	 224.9829000 	 1.963125 	 -1.1914250000 	 -1.9410990000 
395.25 	 224.9829000 	 1.963100 	 -1.1926870000 	 -1.9419890000 
395.45 	 224.9797000 	 1.963100 	 -1.1951070000 	 -1.9444120000 
395.65 	 224.9797000 	 1.963125 	 -1.1913520000 	 -1.9412390000 
395.85 	 224.9797000 	 1.963150 	 -1.1928180000 	 -1.9420340000 
396.05 	 224.9797000 	 1.963175 	 -1.1950620000 	 -1.9443670000 
396.25 	 224.9797000 	 1.963150 	 -1.1914600000 	 -1.9413380000 
396.45 	 224.9765000 	 1.963150 	 -1.1927760000 	 -1.9421800000 
396.65 	 224.9718000 	 1.963175 	 -1.1951540000 	 -1.9444620000 
396.85 	 224.9718000 	 1.963200 	 -1.1915590000 	 -1.9413470000 
397.05 	 224.9718000 	 1.963225 	 -1.1925190000 	 -1.9418780000 
397.25 	 224.9718000 	 1.963250 	 -1.1950530000 	 -1.9445480000 
397.45 	 224.9749000 	 1.963275 	 -1.1918100000 	 -1.9416680000 
397.65 	 224.9781000 	 1.963275 	 -1.1925090000 	 -1.9417600000 
397.85 	 224.9797000 	 1.963300 	 -1.1952110000 	 -1.9447520000 
398.05 	 224.9829000 	 1.963325 	 -1.1917850000 	 -1.9416520000 
398.25 	 224.9829000 	 1.963300 	 -1.1926780000 	 -1.9423550000 
398.45 	 224.9861000 	 1.963325 	 -1.1951260000 	 -1.9448570000 
398.65 	 224.9877000 	 1.963350 	 -1.1915680000 	 -1.9416870000 
398.85 	 224.9908000 	 1.963350 	 -1.1927950000 	 -1.9423330000 
399.05 	 224.9956000 	 1.963350 	 -1.1952780000 	 -1.9450540000 
399.25 	 224.9908000 	 1.963350 	 -1.1917460000 	 -1.9418270000 
399.45 	 224.9877000 	 1.963350 	 -1.1925470000 	 -1.9421420000 
399.65 	 224.9829000 	 1.963350 	 -1.1954280000 	 -1.9449140000 
399.85 	 224.9813000 	 1.963350 	 -1.1920610000 	 -1.9421900000 
400.05 	 224.9813000 	 1.963350 	 -1.1923350000 	 -1.9419700000 
400.25 	 224.9829000 	 1.963375 	 -1.1953640000 	 -1.9448920000 
400.45 	 224.9877000 	 1.963400 	 -1.1918100000 	 -1.9418910000 
400.65 	 224.9877000 	 1.963400 	 -1.1926430000 	 -1.9422790000 
400.85 	 224.9877000 	 1.963400 	 -1.1953670000 	 -1.9448250000 
401.05 	 224.9877000 	 1.963400 	 -1.1919560000 	 -1.9419570000 
401.25 	 224.9877000 	 1.963425 	 -1.1925510000 	 -1.9418400000 
401.45 	 224.9877000 	 1.963450 	 -1.1954910000 	 -1.9447520000 
401.65 	 224.9861000 	 1.963475 	 -1.1920360000 	 -1.9419290000 
401.85 	 224.9829000 	 1.963450 	 -1.1925570000 	 -1.9419860000 
402.05 	 224.9797000 	 1.963450 	 -1.1954630000 	 -1.9449550000 
402.25 	 224.9749000 	 1.963475 	 -1.1921410000 	 -1.9420660000 
402.45 	 224.9749000 	 1.963500 	 -1.1926240000 	 -1.9420720000 
402.65 	 224.9749000 	 1.963525 	 -1.1953670000 	 -1.9449300000 
402.85 	 224.9749000 	 1.963525 	 -1.1923790000 	 -1.9423830000 
403.05 	 224.9797000 	 1.963550 	 -1.1925670000 	 -1.9420910000 
403.25 	 224.9797000 	 1.963575 	 -1.1955870000 	 -1.9450570000 
403.45 	 224.9797000 	 1.963550 	 -1.1923630000 	 -1.9422500000 
403.65 	 224.9749000 	 1.963575 	 -1.1925250000 	 -1.9418870000 
403.85 	 224.9797000 	 1.963625 	 -1.1955070000 	 -1.9448470000 
404.05 	 224.9797000 	 1.963600 	 -1.1928590000 	 -1.9425810000 
404.25 	 224.9797000 	 1.963600 	 -1.1920290000 	 -1.9414010000 
404.45 	 224.9829000 	 1.963650 	 -1.1954880000 	 -1.9446880000 
404.65 	 224.9829000 	 1.963675 	 -1.1929320000 	 -1.9428030000 
404.85 	 224.9877000 	 1.963675 	 -1.1920710000 	 -1.9415280000 
405.05 	 224.9877000 	 1.963650 	 -1.1955740000 	 -1.9448440000 
405.25 	 224.9877000 	 1.963650 	 -1.1932250000 	 -1.9431750000 
405.45 	 224.9893000 	 1.963675 	 -1.1917780000 	 -1.9413500000 
405.65 	 224.9908000 	 1.963700 	 -1.1955070000 	 -1.9445740000 
405.85 	 224.9877000 	 1.963700 	 -1.1935420000 	 -1.9435090000 
406.05 	 224.9908000 	 1.963700 	 -1.1916890000 	 -1.9413090000 
406.25 	 224.9908000 	 1.963700 	 -1.1954940000 	 -1.9447230000 
406.45 	 224.9956000 	 1.963700 	 -1.1933960000 	 -1.9433470000 
406.65 	 224.9908000 	 1.963700 	 -1.1918160000 	 -1.9414840000 
406.85 	 224.9956000 	 1.963700 	 -1.1955450000 	 -1.9447900000 
407.05 	 224.9956000 	 1.963700 	 -1.1933450000 	 -1.9432200000 
407.25 	 224.9956000 	 1.963700 	 -1.1921370000 	 -1.9413730000 
407.45 	 224.9956000 	 1.963700 	 -1.1957140000 	 -1.9448060000 
407.65 	 224.9988000 	 1.963700 	 -1.1931100000 	 -1.9428950000 
407.85 	 225.0036000 	 1.963700 	 -1.1920130000 	 -1.9413920000 
408.05 	 224.9988000 	 1.963700 	 -1.1955450000 	 -1.9447330000 
408.25 	 224.9988000 	 1.963700 	 -1.1933610000 	 -1.9430730000 
408.45 	 224.9908000 	 1.963700 	 -1.1919910000 	 -1.9414140000 
408.65 	 224.9877000 	 1.963700 	 -1.1957930000 	 -1.9447260000 
408.85 	 224.9829000 	 1.963700 	 -1.1933520000 	 -1.9431650000 
409.05 	 224.9797000 	 1.963700 	 -1.1917430000 	 -1.9413820000 
409.25 	 224.9749000 	 1.963725 	 -1.1954940000 	 -1.9449040000 
409.45 	 224.9718000 	 1.963750 	 -1.1935740000 	 -1.9435980000 
409.65 	 224.9702000 	 1.963775 	 -1.1917560000 	 -1.9414420000 
409.85 	 224.9670000 	 1.963800 	 -1.1954400000 	 -1.9448030000 
410.05 	 224.9654000 	 1.963825 	 -1.1935710000 	 -1.9436450000 
410.25 	 224.9622000 	 1.963825 	 -1.1917720000 	 -1.9418940000 
410.45 	 224.9591000 	 1.963875 	 -1.1955870000 	 -1.9452410000 
410.65 	 224.9591000 	 1.963900 	 -1.1938350000 	 -1.9439890000 
410.85 	 224.9591000 	 1.963925 	 -1.1916350000 	 -1.9417440000 
411.05 	 224.9559000 	 1.963950 	 -1.1954560000 	 -1.9449960000 
411.25 	 224.9559000 	 1.963975 	 -1.1938130000 	 -1.9441670000 
411.45 	 224.9591000 	 1.964025 	 -1.1917970000 	 -1.9418430000 
411.65 	 224.9638000 	 1.964050 	 -1.1953960000 	 -1.9449550000 
411.85 	 224.9670000 	 1.964075 	 -1.1939370000 	 -1.9440680000 
412.05 	 224.9734000 	 1.964100 	 -1.1917780000 	 -1.9417030000 
412.25 	 224.9797000 	 1.964100 	 -1.1953350000 	 -1.9447550000 
412.45 	 224.9829000 	 1.964125 	 -1.1938830000 	 -1.9438390000 
412.65 	 224.9877000 	 1.964150 	 -1.1917430000 	 -1.9414770000 
412.85 	 224.9908000 	 1.964150 	 -1.1955290000 	 -1.9450790000 
413.05 	 224.9972000 	 1.964150 	 -1.1942260000 	 -1.9444620000 
413.25 	 225.0036000 	 1.964150 	 -1.1915840000 	 -1.9419070000 
413.45 	 225.0115000 	 1.964150 	 -1.1951290000 	 -1.9448600000 
413.65 	 225.0147000 	 1.964150 	 -1.1947350000 	 -1.9449460000 
413.85 	 225.0179000 	 1.964150 	 -1.1914980000 	 -1.9418330000 
414.05 	 225.0226000 	 1.964150 	 -1.1947630000 	 -1.9444430000 
414.25 	 225.0258000 	 1.964150 	 -1.1949030000 	 -1.9451240000 
414.45 	 225.0306000 	 1.964150 	 -1.1916190000 	 -1.9419700000 
414.65 	 225.0306000 	 1.964150 	 -1.1950140000 	 -1.9446950000 
414.85 	 225.0306000 	 1.964150 	 -1.1943310000 	 -1.9447770000 
415.05 	 225.0306000 	 1.964150 	 -1.1916160000 	 -1.9419420000 
415.25 	 225.0258000 	 1.964125 	 -1.1949410000 	 -1.9445960000 
415.45 	 225.0242000 	 1.964100 	 -1.1945690000 	 -1.9448820000 
415.65 	 225.0179000 	 1.964100 	 -1.1915300000 	 -1.9417380000 
415.85 	 225.0147000 	 1.964075 	 -1.1950430000 	 -1.9447450000 
416.05 	 225.0067000 	 1.964050 	 -1.1944330000 	 -1.9448060000 
416.25 	 225.0036000 	 1.964050 	 -1.1918200000 	 -1.9418490000 
416.45 	 225.0020000 	 1.964050 	 -1.1949920000 	 -1.9446440000 
416.65 	 224.9988000 	 1.964050 	 -1.1946300000 	 -1.9449770000 
416.85 	 224.9988000 	 1.964050 	 -1.1914410000 	 -1.9419260000 
417.05 	 224.9988000 	 1.964050 	 -1.1945880000 	 -1.9444690000 
417.25 	 224.9908000 	 1.964050 	 -1.1948870000 	 -1.9449490000 
417.45 	 224.9877000 	 1.964050 	 -1.1916100000 	 -1.9418300000 
417.65 	 224.9877000 	 1.964050 	 -1.1947730000 	 -1.9445670000 
417.85 	 224.9829000 	 1.964050 	 -1.1944680000 	 -1.9449620000 
418.05 	 224.9813000 	 1.964050 	 -1.1915300000 	 -1.9419920000 
418.25 	 224.9797000 	 1.964050 	 -1.1947950000 	 -1.9447040000 
418.45 	 224.9829000 	 1.964050 	 -1.1945530000 	 -1.9447900000 
418.65 	 224.9813000 	 1.964050 	 -1.1915330000 	 -1.9419190000 
418.85 	 224.9797000 	 1.964050 	 -1.1951100000 	 -1.9448600000 
419.05 	 224.9797000 	 1.964050 	 -1.1942320000 	 -1.9447450000 
419.25 	 224.9749000 	 1.964050 	 -1.1916610000 	 -1.9417730000 
419.45 	 224.9702000 	 1.964050 	 -1.1949480000 	 -1.9446150000 
419.65 	 224.9670000 	 1.964075 	 -1.1945180000 	 -1.9447200000 
419.85 	 224.9638000 	 1.964100 	 -1.1916920000 	 -1.9418050000 
420.05 	 224.9654000 	 1.964125 	 -1.1949700000 	 -1.9444310000 
420.25 	 224.9670000 	 1.964150 	 -1.1943440000 	 -1.9447640000 
420.45 	 224.9718000 	 1.964175 	 -1.1918390000 	 -1.9419030000 
420.65 	 224.9718000 	 1.964225 	 -1.1949730000 	 -1.9446950000 
420.85 	 224.9702000 	 1.964225 	 -1.1945280000 	 -1.9448880000 
421.05 	 224.9670000 	 1.964250 	 -1.1915460000 	 -1.9418270000 
421.25 	 224.9591000 	 1.964275 	 -1.1946710000 	 -1.9444810000 
421.45 	 224.9559000 	 1.964300 	 -1.1947790000 	 -1.9448820000 
421.65 	 224.9511000 	 1.964325 	 -1.1916730000 	 -1.9418460000 
421.85 	 224.9559000 	 1.964375 	 -1.1948270000 	 -1.9445290000 
422.05 	 224.9559000 	 1.964400 	 -1.1949410000 	 -1.9449330000 
422.25 	 224.9591000 	 1.964425 	 -1.1917460000 	 -1.9419380000 
422.45 	 224.9638000 	 1.964475 	 -1.1946300000 	 -1.9443040000 
422.65 	 224.9670000 	 1.964500 	 -1.1950870000 	 -1.9451520000 
422.85 	 224.9718000 	 1.964525 	 -1.1917050000 	 -1.9420340000 
423.05 	 224.9749000 	 1.964525 	 -1.1948620000 	 -1.9444370000 
423.25 	 224.9797000 	 1.964550 	 -1.1948780000 	 -1.9449230000 
423.45 	 224.9829000 	 1.964550 	 -1.1917810000 	 -1.9418300000 
423.65 	 224.9877000 	 1.964550 	 -1.1953130000 	 -1.9447900000 
423.85 	 224.9908000 	 1.964575 	 -1.1948140000 	 -1.9451240000 
424.05 	 224.9988000 	 1.964600 	 -1.1918200000 	 -1.9420400000 
424.25 	 225.0036000 	 1.964625 	 -1.1951990000 	 -1.9448630000 
424.45 	 225.0115000 	 1.964600 	 -1.1947980000 	 -1.9450860000 
424.65 	 225.0115000 	 1.964600 	 -1.1920550000 	 -1.9422750000 
424.85 	 225.0147000 	 1.964600 	 -1.1953960000 	 -1.9450890000 
425.05 	 225.0179000 	 1.964600 	 -1.1947980000 	 -1.9450090000 
425.25 	 225.0179000 	 1.964600 	 -1.1921560000 	 -1.9422720000 
425.45 	 225.0258000 	 1.964600 	 -1.1952720000 	 -1.9449140000 
425.65 	 225.0258000 	 1.964600 	 -1.1951070000 	 -1.9453330000 
425.85 	 225.0258000 	 1.964600 	 -1.1921410000 	 -1.9423450000 
426.05 	 225.0258000 	 1.964600 	 -1.1949060000 	 -1.9448570000 
426.25 	 225.0179000 	 1.964575 	 -1.1953740000 	 -1.9455470000 
426.45 	 225.0163000 	 1.964550 	 -1.1919850000 	 -1.9422980000 
426.65 	 225.0067000 	 1.964550 	 -1.1949250000 	 -1.9445930000 
426.85 	 225.0067000 	 1.964550 	 -1.1954470000 	 -1.9456670000 
427.05 	 225.0004000 	 1.964550 	 -1.1920320000 	 -1.9422590000 
427.25 	 224.9988000 	 1.964550 	 -1.1948270000 	 -1.9445640000 
427.45 	 224.9988000 	 1.964550 	 -1.1954440000 	 -1.9457150000 
427.65 	 224.9956000 	 1.964550 	 -1.1918890000 	 -1.9424250000 
427.85 	 224.9956000 	 1.964550 	 -1.1948080000 	 -1.9446850000 
428.05 	 224.9908000 	 1.964550 	 -1.1954820000 	 -1.9455810000 
428.25 	 224.9893000 	 1.964550 	 -1.1918960000 	 -1.9422910000 
428.45 	 224.9845000 	 1.964550 	 -1.1947380000 	 -1.9446250000 
428.65 	 224.9813000 	 1.964550 	 -1.1953390000 	 -1.9456860000 
428.85 	 224.9829000 	 1.964550 	 -1.1919750000 	 -1.9423170000 
429.05 	 224.9797000 	 1.964550 	 -1.1945570000 	 -1.9443480000 
429.25 	 224.9797000 	 1.964550 	 -1.1955740000 	 -1.9458800000 
429.45 	 224.9797000 	 1.964550 	 -1.1921060000 	 -1.9423830000 
429.65 	 224.9797000 	 1.964550 	 -1.1944450000 	 -1.9442720000 
429.85 	 224.9797000 	 1.964550 	 -1.1959580000 	 -1.9458260000 
430.05 	 224.9797000 	 1.964550 	 -1.1921180000 	 -1.9427080000 
430.25 	 224.9797000 	 1.964550 	 -1.1940830000 	 -1.9438840000 
430.45 	 224.9749000 	 1.964550 	 -1.1958660000 	 -1.9460230000 
430.65 	 224.9749000 	 1.964550 	 -1.1922680000 	 -1.9427590000 
430.85 	 224.9749000 	 1.964600 	 -1.1940510000 	 -1.9437850000 
431.05 	 224.9718000 	 1.964600 	 -1.1960250000 	 -1.9460870000 
431.25 	 224.9718000 	 1.964625 	 -1.1922740000 	 -1.9426060000 
431.45 	 224.9670000 	 1.964650 	 -1.1938190000 	 -1.9435820000 
431.65 	 224.9670000 	 1.964675 	 -1.1961590000 	 -1.9461190000 
431.85 	 224.9670000 	 1.964675 	 -1.1925860000 	 -1.9428090000 
432.05 	 224.9638000 	 1.964725 	 -1.1936410000 	 -1.9434390000 
432.25 	 224.9591000 	 1.964750 	 -1.1962670000 	 -1.9460260000 
432.45 	 224.9559000 	 1.964775 	 -1.1928690000 	 -1.9432390000 
432.65 	 224.9559000 	 1.964800 	 -1.1933100000 	 -1.9429460000 
432.85 	 224.9559000 	 1.964825 	 -1.1963430000 	 -1.9459820000 
433.05 	 224.9559000 	 1.964875 	 -1.1929700000 	 -1.9434010000 
433.25 	 224.9591000 	 1.964900 	 -1.1931070000 	 -1.9431620000 
433.45 	 224.9638000 	 1.964925 	 -1.1962290000 	 -1.9460260000 
433.65 	 224.9670000 	 1.964950 	 -1.1928400000 	 -1.9432700000 
433.85 	 224.9718000 	 1.964975 	 -1.1932050000 	 -1.9429240000 
434.05 	 224.9765000 	 1.965025 	 -1.1963590000 	 -1.9460580000 
434.25 	 224.9797000 	 1.965000 	 -1.1935770000 	 -1.9432770000 
434.45 	 224.9877000 	 1.965025 	 -1.1932910000 	 -1.9423930000 
434.65 	 224.9908000 	 1.965050 	 -1.1963650000 	 -1.9454990000 
434.85 	 224.9956000 	 1.965075 	 -1.1934150000 	 -1.9432230000 
435.05 	 224.9988000 	 1.965050 	 -1.1933390000 	 -1.9428220000 
435.25 	 225.0036000 	 1.965050 	 -1.1966290000 	 -1.9458230000 
435.45 	 225.0067000 	 1.965050 	 -1.1932050000 	 -1.9433310000 
435.65 	 225.0115000 	 1.965050 	 -1.1935960000 	 -1.9430260000 
435.85 	 225.0147000 	 1.965050 	 -1.1965470000 	 -1.9459090000 
436.05 	 225.0147000 	 1.965050 	 -1.1933450000 	 -1.9432040000 
436.25 	 225.0179000 	 1.965050 	 -1.1935810000 	 -1.9428290000 
436.45 	 225.0179000 	 1.965050 	 -1.1965180000 	 -1.9460170000 
436.65 	 225.0226000 	 1.965050 	 -1.1935080000 	 -1.9435820000 
436.85 	 225.0179000 	 1.965050 	 -1.1933230000 	 -1.9427200000 
437.05 	 225.0179000 	 1.965050 	 -1.1968070000 	 -1.9459180000 
437.25 	 225.0179000 	 1.965050 	 -1.1935390000 	 -1.9433530000 
437.45 	 225.0147000 	 1.965050 	 -1.1930720000 	 -1.9426700000 
437.65 	 225.0115000 	 1.965050 	 -1.1967180000 	 -1.9459120000 
437.85 	 225.0067000 	 1.965050 	 -1.1937940000 	 -1.9437950000 
438.05 	 225.0067000 	 1.965050 	 -1.1931100000 	 -1.9425930000 
438.25 	 225.0036000 	 1.965050 	 -1.1965210000 	 -1.9457020000 
438.45 	 224.9988000 	 1.965050 	 -1.1941180000 	 -1.9440710000 
438.65 	 225.0020000 	 1.965050 	 -1.1928080000 	 -1.9422590000 
438.85 	 224.9988000 	 1.965050 	 -1.1963400000 	 -1.9455810000 
439.05 	 224.9988000 	 1.965050 	 -1.1945920000 	 -1.9444430000 
439.25 	 224.9988000 	 1.965050 	 -1.1928620000 	 -1.9422790000 
439.45 	 224.9956000 	 1.965050 	 -1.1963780000 	 -1.9456550000 
439.65 	 224.9956000 	 1.965075 	 -1.1944290000 	 -1.9445390000 
439.85 	 224.9908000 	 1.965050 	 -1.1924840000 	 -1.9422310000 
440.05 	 224.9908000 	 1.965050 	 -1.1961870000 	 -1.9454230000 
440.25 	 224.9908000 	 1.965050 	 -1.1945500000 	 -1.9445610000 
440.45 	 224.9908000 	 1.965050 	 -1.1925320000 	 -1.9422500000 
440.65 	 224.9877000 	 1.965050 	 -1.1963270000 	 -1.9455940000 
440.85 	 224.9829000 	 1.965050 	 -1.1948360000 	 -1.9447010000 
441.05 	 224.9813000 	 1.965050 	 -1.1926900000 	 -1.9422850000 
441.25 	 224.9797000 	 1.965050 	 -1.1959040000 	 -1.9451560000 
441.45 	 224.9797000 	 1.965050 	 -1.1951030000 	 -1.9449770000 
441.65 	 224.9797000 	 1.965050 	 -1.1923850000 	 -1.9421740000 
441.85 	 224.9797000 	 1.965050 	 -1.1958150000 	 -1.9452160000 
442.05 	 224.9797000 	 1.965050 	 -1.1954280000 	 -1.9451300000 
442.25 	 224.9797000 	 1.965050 	 -1.1922900000 	 -1.9422090000 
442.45 	 224.9797000 	 1.965050 	 -1.1957360000 	 -1.9447800000 
442.65 	 224.9797000 	 1.965050 	 -1.1954150000 	 -1.9452670000 
442.85 	 224.9765000 	 1.965050 	 -1.1924810000 	 -1.9423930000 
443.05 	 224.9734000 	 1.965075 	 -1.1955740000 	 -1.9449740000 
443.25 	 224.9670000 	 1.965100 	 -1.1955710000 	 -1.9455850000 
443.45 	 224.9670000 	 1.965125 	 -1.1923440000 	 -1.9424280000 
443.65 	 224.9654000 	 1.965150 	 -1.1953350000 	 -1.9448310000 
443.85 	 224.9638000 	 1.965175 	 -1.1957420000 	 -1.9454860000 
444.05 	 224.9591000 	 1.965175 	 -1.1923730000 	 -1.9426890000 
444.25 	 224.9591000 	 1.965225 	 -1.1952910000 	 -1.9449490000 
444.45 	 224.9591000 	 1.965250 	 -1.1956500000 	 -1.9459220000 
444.65 	 224.9591000 	 1.965275 	 -1.1923630000 	 -1.9429490000 
444.85 	 224.9559000 	 1.965325 	 -1.1952750000 	 -1.9448690000 
445.05 	 224.9511000 	 1.965350 	 -1.1957770000 	 -1.9458990000 
445.25 	 224.9559000 	 1.965375 	 -1.1922010000 	 -1.9426160000 
445.45 	 224.9575000 	 1.965425 	 -1.1953960000 	 -1.9452480000 
445.65 	 224.9606000 	 1.965450 	 -1.1957550000 	 -1.9458900000 
445.85 	 224.9718000 	 1.965475 	 -1.1924650000 	 -1.9427110000 
446.05 	 224.9749000 	 1.965500 	 -1.1951510000 	 -1.9449360000 
446.25 	 224.9877000 	 1.965525 	 -1.1959230000 	 -1.9460230000 
446.45 	 224.9908000 	 1.965500 	 -1.1925890000 	 -1.9431590000 
446.65 	 224.9988000 	 1.965500 	 -1.1954470000 	 -1.9453560000 
446.85 	 225.0067000 	 1.965500 	 -1.1962920000 	 -1.9463790000 
447.05 	 225.0163000 	 1.965500 	 -1.1925980000 	 -1.9431810000 
447.25 	 225.0242000 	 1.965500 	 -1.1948930000 	 -1.9449200000 
447.45 	 225.0258000 	 1.965500 	 -1.1963080000 	 -1.9465070000 
447.65 	 225.0306000 	 1.965500 	 -1.1926020000 	 -1.9432320000 
447.85 	 225.0306000 	 1.965500 	 -1.1955070000 	 -1.9453270000 
448.05 	 225.0306000 	 1.965500 	 -1.1962290000 	 -1.9463570000 
448.25 	 225.0258000 	 1.965500 	 -1.1925920000 	 -1.9432510000 
448.45 	 225.0226000 	 1.965500 	 -1.1953640000 	 -1.9453940000 
448.65 	 225.0179000 	 1.965500 	 -1.1960980000 	 -1.9464430000 
448.85 	 225.0163000 	 1.965500 	 -1.1925950000 	 -1.9430510000 
449.05 	 225.0115000 	 1.965450 	 -1.1952370000 	 -1.9453620000 
449.25 	 225.0099000 	 1.965450 	 -1.1959550000 	 -1.9463570000 
449.45 	 225.0067000 	 1.965450 	 -1.1925700000 	 -1.9431840000 
449.65 	 225.0115000 	 1.965450 	 -1.1953670000 	 -1.9451590000 
449.85 	 225.0131000 	 1.965450 	 -1.1961330000 	 -1.9464560000 
450.05 	 225.0163000 	 1.965450 	 -1.1925380000 	 -1.9431300000 
450.25 	 225.0179000 	 1.965450 	 -1.1949130000 	 -1.9446690000 
450.45 	 225.0179000 	 1.965450 	 -1.1962570000 	 -1.9465000000 
450.65 	 225.0147000 	 1.965450 	 -1.1926430000 	 -1.9431840000 
450.85 	 225.0115000 	 1.965425 	 -1.1952650000 	 -1.9449770000 
451.05 	 225.0067000 	 1.965400 	 -1.1960470000 	 -1.9464400000 
451.25 	 225.0036000 	 1.965400 	 -1.1927830000 	 -1.9431810000 
451.45 	 225.0036000 	 1.965400 	 -1.1947310000 	 -1.9446790000 
451.65 	 225.0036000 	 1.965400 	 -1.1963620000 	 -1.9466780000 
451.85 	 225.0067000 	 1.965400 	 -1.1927190000 	 -1.9431150000 
452.05 	 225.0067000 	 1.965400 	 -1.1951030000 	 -1.9449080000 
452.25 	 225.0067000 	 1.965400 	 -1.1963300000 	 -1.9467040000 
452.45 	 225.0067000 	 1.965400 	 -1.1928500000 	 -1.9433780000 
452.65 	 225.0020000 	 1.965400 	 -1.1949030000 	 -1.9446850000 
452.85 	 224.9988000 	 1.965400 	 -1.1965430000 	 -1.9466500000 
453.05 	 224.9908000 	 1.965400 	 -1.1928300000 	 -1.9433980000 
453.25 	 224.9845000 	 1.965400 	 -1.1946520000 	 -1.9444400000 
453.45 	 224.9797000 	 1.965400 	 -1.1964860000 	 -1.9464490000 
453.65 	 224.9734000 	 1.965400 	 -1.1927060000 	 -1.9433750000 
453.85 	 224.9718000 	 1.965400 	 -1.1949510000 	 -1.9448630000 
454.05 	 224.9670000 	 1.965400 	 -1.1963720000 	 -1.9464050000 
454.25 	 224.9670000 	 1.965400 	 -1.1926360000 	 -1.9432890000 
454.45 	 224.9670000 	 1.965400 	 -1.1946840000 	 -1.9445800000 
454.65 	 224.9670000 	 1.965450 	 -1.1964770000 	 -1.9466650000 
454.85 	 224.9670000 	 1.965450 	 -1.1927350000 	 -1.9434040000 
455.05 	 224.9638000 	 1.965475 	 -1.1946550000 	 -1.9447100000 
455.25 	 224.9638000 	 1.965500 	 -1.1965500000 	 -1.9466210000 
455.45 	 224.9622000 	 1.965525 	 -1.1929450000 	 -1.9434870000 
455.65 	 224.9591000 	 1.965575 	 -1.1945020000 	 -1.9444120000 
455.85 	 224.9559000 	 1.965600 	 -1.1966450000 	 -1.9467230000 
456.05 	 224.9559000 	 1.965625 	 -1.1930750000 	 -1.9436800000 
456.25 	 224.9511000 	 1.965675 	 -1.1940260000 	 -1.9441100000 
456.45 	 224.9543000 	 1.965700 	 -1.1965590000 	 -1.9466620000 
456.65 	 224.9511000 	 1.965750 	 -1.1932090000 	 -1.9437410000 
456.85 	 224.9559000 	 1.965775 	 -1.1941850000 	 -1.9441450000 
457.05 	 224.9591000 	 1.965800 	 -1.1966070000 	 -1.9466750000 
457.25 	 224.9638000 	 1.965850 	 -1.1931580000 	 -1.9437790000 
457.45 	 224.9670000 	 1.965875 	 -1.1940160000 	 -1.9440170000 
457.65 	 224.9749000 	 1.965900 	 -1.1967530000 	 -1.9467800000 
457.85 	 224.9829000 	 1.965925 	 -1.1934470000 	 -1.9442270000 
458.05 	 224.9893000 	 1.965900 	 -1.1937870000 	 -1.9439160000 
458.25 	 224.9988000 	 1.965900 	 -1.1970650000 	 -1.9471200000 
458.45 	 225.0052000 	 1.965900 	 -1.1940480000 	 -1.9447710000 
458.65 	 225.0115000 	 1.965900 	 -1.1936160000 	 -1.9437570000 
458.85 	 225.0147000 	 1.965900 	 -1.1969630000 	 -1.9470020000 
459.05 	 225.0179000 	 1.965900 	 -1.1940800000 	 -1.9448530000 
459.25 	 225.0226000 	 1.965900 	 -1.1935110000 	 -1.9438140000 
459.45 	 225.0226000 	 1.965900 	 -1.1968640000 	 -1.9470630000 
459.65 	 225.0226000 	 1.965900 	 -1.1940800000 	 -1.9447070000 
459.85 	 225.0179000 	 1.965900 	 -1.1937010000 	 -1.9438710000 
460.05 	 225.0179000 	 1.965900 	 -1.1969280000 	 -1.9470310000 
460.25 	 225.0131000 	 1.965900 	 -1.1941660000 	 -1.9446370000 
460.45 	 225.0099000 	 1.965900 	 -1.1937080000 	 -1.9438650000 
460.65 	 225.0067000 	 1.965900 	 -1.1970390000 	 -1.9470660000 
460.85 	 225.0036000 	 1.965900 	 -1.1939810000 	 -1.9446500000 
461.05 	 224.9988000 	 1.965900 	 -1.1936030000 	 -1.9436260000 
461.25 	 224.9956000 	 1.965900 	 -1.1969410000 	 -1.9469010000 
461.45 	 224.9956000 	 1.965900 	 -1.1944520000 	 -1.9447930000 
461.65 	 224.9908000 	 1.965900 	 -1.1934850000 	 -1.9435880000 
461.85 	 224.9908000 	 1.965900 	 -1.1969120000 	 -1.9467990000 
462.05 	 224.9908000 	 1.965900 	 -1.1945720000 	 -1.9450920000 
462.25 	 224.9877000 	 1.965900 	 -1.1933360000 	 -1.9436010000 
462.45 	 224.9845000 	 1.965900 	 -1.1969690000 	 -1.9467670000 
462.65 	 224.9829000 	 1.965900 	 -1.1949860000 	 -1.9456130000 
462.85 	 224.9797000 	 1.965900 	 -1.1931070000 	 -1.9434550000 
463.05 	 224.9797000 	 1.965900 	 -1.1968640000 	 -1.9465830000 
463.25 	 224.9749000 	 1.965900 	 -1.1947120000 	 -1.9451490000 
463.45 	 224.9749000 	 1.965900 	 -1.1932150000 	 -1.9433280000 
463.65 	 224.9718000 	 1.965925 	 -1.1968390000 	 -1.9468020000 
463.85 	 224.9718000 	 1.965950 	 -1.1949950000 	 -1.9454610000 
464.05 	 224.9718000 	 1.965975 	 -1.1932210000 	 -1.9434480000 
464.25 	 224.9718000 	 1.966000 	 -1.1967910000 	 -1.9466050000 
464.45 	 224.9718000 	 1.966025 	 -1.1951480000 	 -1.9457090000 
464.65 	 224.9718000 	 1.966025 	 -1.1935200000 	 -1.9441540000 
464.85 	 224.9718000 	 1.966050 	 -1.1969950000 	 -1.9470530000 
465.05 	 224.9718000 	 1.966075 	 -1.1955870000 	 -1.9462930000 
465.25 	 224.9718000 	 1.966100 	 -1.1933290000 	 -1.9440520000 
465.45 	 224.9670000 	 1.966125 	 -1.1967980000 	 -1.9469230000 
465.65 	 224.9670000 	 1.966125 	 -1.1958190000 	 -1.9464300000 
465.85 	 224.9638000 	 1.966150 	 -1.1935140000 	 -1.9441730000 
466.05 	 224.9638000 	 1.966200 	 -1.1967370000 	 -1.9471200000 
466.25 	 224.9638000 	 1.966225 	 -1.1959870000 	 -1.9467130000 
466.45 	 224.9638000 	 1.966250 	 -1.1934600000 	 -1.9440560000 
466.65 	 224.9670000 	 1.966275 	 -1.1964100000 	 -1.9466690000 
466.85 	 224.9670000 	 1.966300 	 -1.1961490000 	 -1.9469710000 
467.05 	 224.9718000 	 1.966300 	 -1.1933740000 	 -1.9437540000 
467.25 	 224.9749000 	 1.966325 	 -1.1963690000 	 -1.9461790000 
467.45 	 224.9813000 	 1.966350 	 -1.1963620000 	 -1.9467130000 
467.65 	 224.9829000 	 1.966375 	 -1.1934660000 	 -1.9443000000 
467.85 	 224.9908000 	 1.966375 	 -1.1961940000 	 -1.9475360000 
468.05 	 224.9956000 	 1.966400 	 -1.1967120000 	 -1.9485060000 
468.25 	 224.9988000 	 1.966425 	 -1.1934220000 	 -1.9452890000 
468.45 	 225.0036000 	 1.966400 	 -1.1961840000 	 -1.9478510000 
468.65 	 225.0067000 	 1.966400 	 -1.1972520000 	 -1.9491700000 
468.85 	 225.0067000 	 1.966400 	 -1.1937970000 	 -1.9459790000 
469.05 	 225.0036000 	 1.966400 	 -1.1956910000 	 -1.9472030000 
469.25 	 225.0067000 	 1.966400 	 -1.1973090000 	 -1.9493480000 
469.45 	 225.0036000 	 1.966400 	 -1.1937560000 	 -1.9460840000 
469.65 	 225.0067000 	 1.966400 	 -1.1956090000 	 -1.9471550000 
469.85 	 225.0067000 	 1.966400 	 -1.1975260000 	 -1.9493900000 
470.05 	 225.0099000 	 1.966400 	 -1.1939330000 	 -1.9460420000 
470.25 	 225.0067000 	 1.966400 	 -1.1954660000 	 -1.9469670000 
470.45 	 225.0067000 	 1.966400 	 -1.1975380000 	 -1.9493040000 
470.65 	 225.0067000 	 1.966400 	 -1.1939560000 	 -1.9463830000 
470.85 	 225.0067000 	 1.966400 	 -1.1951450000 	 -1.9468880000 
471.05 	 225.0115000 	 1.966400 	 -1.1977290000 	 -1.9494760000 
471.25 	 225.0131000 	 1.966400 	 -1.1942260000 	 -1.9466210000 
471.45 	 225.0147000 	 1.966400 	 -1.1950680000 	 -1.9469040000 
471.65 	 225.0147000 	 1.966400 	 -1.1975960000 	 -1.9495580000 
471.85 	 225.0147000 	 1.966400 	 -1.1941750000 	 -1.9464050000 
472.05 	 225.0147000 	 1.966400 	 -1.1946390000 	 -1.9464780000 
472.25 	 225.0099000 	 1.966400 	 -1.1977130000 	 -1.9494570000 
472.45 	 225.0067000 	 1.966400 	 -1.1947190000 	 -1.9470910000 
472.65 	 225.0020000 	 1.966400 	 -1.1943090000 	 -1.9462590000 
472.85 	 224.9956000 	 1.966400 	 -1.1977480000 	 -1.9495260000 
473.05 	 224.9908000 	 1.966400 	 -1.1947060000 	 -1.9469420000 
473.25 	 224.9877000 	 1.966400 	 -1.1943370000 	 -1.9462080000 
473.45 	 224.9845000 	 1.966400 	 -1.1976500000 	 -1.9493740000 
473.65 	 224.9861000 	 1.966400 	 -1.1945880000 	 -1.9469670000 
473.85 	 224.9845000 	 1.966400 	 -1.1941970000 	 -1.9460810000 
474.05 	 224.9829000 	 1.966400 	 -1.1976400000 	 -1.9493390000 
474.25 	 224.9829000 	 1.966400 	 -1.1949060000 	 -1.9471520000 
474.45 	 224.9829000 	 1.966400 	 -1.1940830000 	 -1.9460170000 
474.65 	 224.9797000 	 1.966400 	 -1.1978280000 	 -1.9492880000 
474.85 	 224.9765000 	 1.966400 	 -1.1948680000 	 -1.9473460000 
475.05 	 224.9749000 	 1.966425 	 -1.1942860000 	 -1.9459220000 
475.25 	 224.9718000 	 1.966450 	 -1.1977550000 	 -1.9493900000 
475.45 	 224.9718000 	 1.966475 	 -1.1948620000 	 -1.9469230000 
475.65 	 224.9718000 	 1.966500 	 -1.1942860000 	 -1.9459920000 
475.85 	 224.9670000 	 1.966525 	 -1.1978340000 	 -1.9491830000 
476.05 	 224.9638000 	 1.966525 	 -1.1952500000 	 -1.9475710000 
476.25 	 224.9591000 	 1.966550 	 -1.1945570000 	 -1.9464370000 
476.45 	 224.9559000 	 1.966600 	 -1.1978980000 	 -1.9497110000 
476.65 	 224.9511000 	 1.966625 	 -1.1951730000 	 -1.9477490000 
476.85 	 224.9479000 	 1.966675 	 -1.1944770000 	 -1.9466460000 
477.05 	 224.9511000 	 1.966700 	 -1.1978120000 	 -1.9495900000 
477.25 	 224.9559000 	 1.966750 	 -1.1953160000 	 -1.9477110000 
477.45 	 224.9622000 	 1.966775 	 -1.1943530000 	 -1.9463000000 
477.65 	 224.9670000 	 1.966800 	 -1.1977070000 	 -1.9496350000 
477.85 	 224.9749000 	 1.966825 	 -1.1952590000 	 -1.9478860000 
478.05 	 224.9797000 	 1.966850 	 -1.1942770000 	 -1.9463980000 
478.25 	 224.9797000 	 1.966875 	 -1.1977960000 	 -1.9496310000 
478.45 	 224.9829000 	 1.966850 	 -1.1957260000 	 -1.9482330000 
478.65 	 224.9877000 	 1.966875 	 -1.1939780000 	 -1.9461310000 
478.85 	 224.9924000 	 1.966875 	 -1.1978020000 	 -1.9494820000 
479.05 	 225.0036000 	 1.966925 	 -1.1959650000 	 -1.9482550000 
479.25 	 225.0115000 	 1.966900 	 -1.1941750000 	 -1.9461280000 
479.45 	 225.0179000 	 1.966900 	 -1.1975730000 	 -1.9493990000 
479.65 	 225.0226000 	 1.966900 	 -1.1963690000 	 -1.9486430000 
479.85 	 225.0258000 	 1.966900 	 -1.1941050000 	 -1.9461280000 
480.05 	 225.0258000 	 1.966900 	 -1.1975800000 	 -1.9491830000 
480.25 	 225.0274000 	 1.966900 	 -1.1965310000 	 -1.9489160000 
480.45 	 225.0306000 	 1.966900 	 -1.1937360000 	 -1.9460770000 
480.65 	 225.0258000 	 1.966900 	 -1.1971220000 	 -1.9488530000 
480.85 	 225.0258000 	 1.966850 	 -1.1966510000 	 -1.9489960000 
481.05 	 225.0226000 	 1.966850 	 -1.1937810000 	 -1.9460460000 
481.25 	 225.0226000 	 1.966825 	 -1.1970360000 	 -1.9487000000 
481.45 	 225.0226000 	 1.966800 	 -1.1969340000 	 -1.9492370000 
481.65 	 225.0226000 	 1.966800 	 -1.1939080000 	 -1.9460580000 
481.85 	 225.0226000 	 1.966800 	 -1.1969380000 	 -1.9486900000 
482.05 	 225.0179000 	 1.966800 	 -1.1970680000 	 -1.9491900000 
482.25 	 225.0179000 	 1.966775 	 -1.1938480000 	 -1.9460900000 
482.45 	 225.0147000 	 1.966750 	 -1.1968710000 	 -1.9486870000 
482.65 	 225.0083000 	 1.966750 	 -1.1969920000 	 -1.9492630000 
482.85 	 225.0067000 	 1.966725 	 -1.1937400000 	 -1.9461250000 
483.05 	 225.0036000 	 1.966750 	 -1.1965530000 	 -1.9483630000 
483.25 	 224.9988000 	 1.966750 	 -1.1973730000 	 -1.9494950000 
483.45 	 224.9988000 	 1.966750 	 -1.1938760000 	 -1.9461690000 
483.65 	 224.9988000 	 1.966750 	 -1.1962860000 	 -1.9479910000 
483.85 	 224.9988000 	 1.966750 	 -1.1974400000 	 -1.9495420000 
484.05 	 224.9988000 	 1.966750 	 -1.1939750000 	 -1.9463670000 
484.25 	 224.9988000 	 1.966750 	 -1.1961780000 	 -1.9477400000 
484.45 	 224.9956000 	 1.966750 	 -1.1978910000 	 -1.9499370000 
484.65 	 224.9956000 	 1.966750 	 -1.1941850000 	 -1.9467040000 
484.85 	 224.9908000 	 1.966750 	 -1.1955230000 	 -1.9473780000 
485.05 	 224.9908000 	 1.966750 	 -1.1980470000 	 -1.9500000000 
485.25 	 224.9908000 	 1.966750 	 -1.1947280000 	 -1.9470250000 
485.45 	 224.9956000 	 1.966750 	 -1.1951830000 	 -1.9471230000 
485.65 	 225.0036000 	 1.966750 	 -1.1979260000 	 -1.9498700000 
485.85 	 225.0115000 	 1.966750 	 -1.1948930000 	 -1.9469770000 
486.05 	 225.0147000 	 1.966750 	 -1.1954820000 	 -1.9468910000 
486.25 	 225.0147000 	 1.966750 	 -1.1983140000 	 -1.9499330000 
486.45 	 225.0083000 	 1.966750 	 -1.1951760000 	 -1.9474120000 
486.65 	 225.0020000 	 1.966750 	 -1.1949320000 	 -1.9466460000 
486.85 	 224.9908000 	 1.966750 	 -1.1982890000 	 -1.9498090000 
487.05 	 224.9829000 	 1.966750 	 -1.1954400000 	 -1.9478610000 
487.25 	 224.9749000 	 1.966750 	 -1.1947410000 	 -1.9465670000 
487.45 	 224.9718000 	 1.966750 	 -1.1981810000 	 -1.9497200000 
487.65 	 224.9638000 	 1.966750 	 -1.1953200000 	 -1.9475650000 
487.85 	 224.9575000 	 1.966750 	 -1.1949830000 	 -1.9466560000 
488.05 	 224.9511000 	 1.966750 	 -1.1982660000 	 -1.9498060000 
488.25 	 224.9479000 	 1.966775 	 -1.1954500000 	 -1.9476060000 
488.45 	 224.9463000 	 1.966800 	 -1.1948870000 	 -1.9464520000 
488.65 	 224.9479000 	 1.966850 	 -1.1984220000 	 -1.9499780000 
488.85 	 224.9479000 	 1.966875 	 -1.1951480000 	 -1.9475170000 
489.05 	 224.9511000 	 1.966925 	 -1.1951260000 	 -1.9467800000 
489.25 	 224.9479000 	 1.966975 	 -1.1982690000 	 -1.9498380000 
489.45 	 224.9479000 	 1.967025 	 -1.1956440000 	 -1.9478260000 
489.65 	 224.9447000 	 1.967050 	 -1.1946520000 	 -1.9463890000 
489.85 	 224.9400000 	 1.967100 	 -1.1981490000 	 -1.9495550000 
490.05 	 224.9400000 	 1.967150 	 -1.1960540000 	 -1.9482040000 
490.25 	 224.9400000 	 1.967200 	 -1.1943590000 	 -1.9461660000 
490.45 	 224.9447000 	 1.967250 	 -1.1978780000 	 -1.9494880000 
490.65 	 224.9479000 	 1.967275 	 -1.1965210000 	 -1.9485280000 
490.85 	 224.9527000 	 1.967325 	 -1.1944680000 	 -1.9460580000 
491.05 	 224.9591000 	 1.967350 	 -1.1980410000 	 -1.9493480000 
491.25 	 224.9670000 	 1.967400 	 -1.1966510000 	 -1.9487730000 
491.45 	 224.9749000 	 1.967425 	 -1.1941810000 	 -1.9461850000 
491.65 	 224.9797000 	 1.967425 	 -1.1978210000 	 -1.9492090000 
491.85 	 224.9877000 	 1.967450 	 -1.1968010000 	 -1.9487790000 
492.05 	 224.9924000 	 1.967475 	 -1.1944200000 	 -1.9460710000 
492.25 	 224.9988000 	 1.967450 	 -1.1977610000 	 -1.9493610000 
492.45 	 225.0067000 	 1.967450 	 -1.1969470000 	 -1.9490590000 
492.65 	 225.0147000 	 1.967450 	 -1.1943880000 	 -1.9462740000 
492.85 	 225.0226000 	 1.967450 	 -1.1973440000 	 -1.9489480000 
493.05 	 225.0258000 	 1.967450 	 -1.1975130000 	 -1.9497680000 
493.25 	 225.0338000 	 1.967450 	 -1.1942230000 	 -1.9464210000 
493.45 	 225.0401000 	 1.967450 	 -1.1972300000 	 -1.9488020000 
493.65 	 225.0417000 	 1.967450 	 -1.1976880000 	 -1.9495580000 
493.85 	 225.0401000 	 1.967450 	 -1.1943530000 	 -1.9464240000 
494.05 	 225.0385000 	 1.967400 	 -1.1972870000 	 -1.9489160000 
494.25 	 225.0338000 	 1.967375 	 -1.1976620000 	 -1.9495810000 
494.45 	 225.0338000 	 1.967350 	 -1.1943820000 	 -1.9464300000 
494.65 	 225.0338000 	 1.967325 	 -1.1971380000 	 -1.9486170000 
494.85 	 225.0338000 	 1.967300 	 -1.1978910000 	 -1.9496820000 
495.05 	 225.0338000 	 1.967275 	 -1.1942740000 	 -1.9462870000 
495.25 	 225.0338000 	 1.967250 	 -1.1968840000 	 -1.9483180000 
495.45 	 225.0322000 	 1.967225 	 -1.1980630000 	 -1.9497520000 
495.65 	 225.0306000 	 1.967200 	 -1.1944290000 	 -1.9465510000 
495.85 	 225.0258000 	 1.967200 	 -1.1967180000 	 -1.9484390000 
496.05 	 225.0226000 	 1.967175 	 -1.1980500000 	 -1.9498630000 
496.25 	 225.0226000 	 1.967150 	 -1.1944230000 	 -1.9466560000 
496.45 	 225.0179000 	 1.967125 	 -1.1961300000 	 -1.9477910000 
496.65 	 225.0147000 	 1.967150 	 -1.1982150000 	 -1.9500990000 
496.85 	 225.0131000 	 1.967125 	 -1.1945250000 	 -1.9470410000 
497.05 	 225.0115000 	 1.967125 	 -1.1963050000 	 -1.9479970000 
497.25 	 225.0067000 	 1.967075 	 -1.1981070000 	 -1.9499970000 
497.45 	 225.0067000 	 1.967075 	 -1.1944580000 	 -1.9467580000 
497.65 	 225.0067000 	 1.967100 	 -1.1962030000 	 -1.9478770000 
497.85 	 225.0067000 	 1.967100 	 -1.1983240000 	 -1.9502230000 
498.05 	 225.0036000 	 1.967100 	 -1.1946330000 	 -1.9470120000 
498.25 	 225.0036000 	 1.967100 	 -1.1960600000 	 -1.9476860000 
498.45 	 224.9988000 	 1.967100 	 -1.1984350000 	 -1.9502100000 
498.65 	 224.9956000 	 1.967100 	 -1.1947410000 	 -1.9469550000 
498.85 	 224.9924000 	 1.967100 	 -1.1956720000 	 -1.9473840000 
499.05 	 224.9877000 	 1.967100 	 -1.1984380000 	 -1.9502450000 
499.25 	 224.9829000 	 1.967100 	 -1.1952110000 	 -1.9474760000 
499.45 	 224.9829000 	 1.967100 	 -1.1953890000 	 -1.9472600000 
499.65 	 224.9797000 	 1.967100 	 -1.1984000000 	 -1.9501940000 
499.85 	 224.9829000 	 1.967100 	 -1.1950110000 	 -1.9473900000 
500.05 	 224.9829000 	 1.967100 	 -1.1956020000 	 -1.9473230000 
500.25 	 224.9877000 	 1.967100 	 -1.1985050000 	 -1.9501340000 
500.45 	 224.9877000 	 1.967100 	 -1.1950810000 	 -1.9474000000 
500.65 	 224.9877000 	 1.967100 	 -1.1953640000 	 -1.9470910000 
500.85 	 224.9829000 	 1.967100 	 -1.1984920000 	 -1.9501500000 
501.05 	 224.9797000 	 1.967100 	 -1.1954780000 	 -1.9479270000 
501.25 	 224.9749000 	 1.967125 	 -1.1948550000 	 -1.9466910000 
501.45 	 224.9749000 	 1.967150 	 -1.1984480000 	 -1.9500830000 
501.65 	 224.9718000 	 1.967150 	 -1.1957010000 	 -1.9479590000 
501.85 	 224.9718000 	 1.967175 	 -1.1948620000 	 -1.9468500000 
502.05 	 224.9702000 	 1.967200 	 -1.1983050000 	 -1.9500920000 
502.25 	 224.9670000 	 1.967225 	 -1.1956660000 	 -1.9479430000 
502.45 	 224.9638000 	 1.967250 	 -1.1948780000 	 -1.9466650000 
502.65 	 224.9591000 	 1.967275 	 -1.1984670000 	 -1.9500990000 
502.85 	 224.9591000 	 1.967300 	 -1.1957070000 	 -1.9479340000 
503.05 	 224.9591000 	 1.967325 	 -1.1948900000 	 -1.9466560000 
503.25 	 224.9606000 	 1.967350 	 -1.1984160000 	 -1.9500220000 
503.45 	 224.9638000 	 1.967400 	 -1.1957740000 	 -1.9479910000 
503.65 	 224.9638000 	 1.967425 	 -1.1949920000 	 -1.9467200000 
503.85 	 224.9606000 	 1.967450 	 -1.1983870000 	 -1.9500190000 
504.05 	 224.9591000 	 1.967475 	 -1.1957580000 	 -1.9479660000 
504.25 	 224.9591000 	 1.967525 	 -1.1949670000 	 -1.9467610000 
504.45 	 224.9591000 	 1.967550 	 -1.1983010000 	 -1.9499780000 
504.65 	 224.9575000 	 1.967575 	 -1.1958090000 	 -1.9480170000 
504.85 	 224.9559000 	 1.967600 	 -1.1950020000 	 -1.9467000000 
505.05 	 224.9559000 	 1.967625 	 -1.1984380000 	 -1.9499140000 
505.25 	 224.9559000 	 1.967675 	 -1.1960350000 	 -1.9482550000 
505.45 	 224.9591000 	 1.967700 	 -1.1948780000 	 -1.9465070000 
505.65 	 224.9591000 	 1.967725 	 -1.1984510000 	 -1.9498380000 
505.85 	 224.9638000 	 1.967750 	 -1.1961590000 	 -1.9481280000 
506.05 	 224.9686000 	 1.967775 	 -1.1948330000 	 -1.9465220000 
506.25 	 224.9797000 	 1.967825 	 -1.1983740000 	 -1.9498570000 
506.45 	 224.9877000 	 1.967800 	 -1.1964100000 	 -1.9485920000 
506.65 	 224.9956000 	 1.967800 	 -1.1947410000 	 -1.9465410000 
506.85 	 225.0004000 	 1.967800 	 -1.1982000000 	 -1.9498480000 
507.05 	 225.0067000 	 1.967800 	 -1.1965500000 	 -1.9489160000 
507.25 	 225.0147000 	 1.967800 	 -1.1943500000 	 -1.9464750000 
507.45 	 225.0147000 	 1.967800 	 -1.1978090000 	 -1.9493200000 
507.65 	 225.0147000 	 1.967800 	 -1.1969030000 	 -1.9491640000 
507.85 	 225.0147000 	 1.967800 	 -1.1943180000 	 -1.9464750000 
508.05 	 225.0179000 	 1.967800 	 -1.1976560000 	 -1.9494250000 
508.25 	 225.0179000 	 1.967800 	 -1.1971760000 	 -1.9493200000 
508.45 	 225.0179000 	 1.967800 	 -1.1942100000 	 -1.9463700000 
508.65 	 225.0226000 	 1.967800 	 -1.1974620000 	 -1.9491420000 
508.85 	 225.0179000 	 1.967800 	 -1.1976370000 	 -1.9496570000 
509.05 	 225.0147000 	 1.967800 	 -1.1942960000 	 -1.9465410000 
509.25 	 225.0115000 	 1.967800 	 -1.1972490000 	 -1.9488840000 
509.45 	 225.0067000 	 1.967800 	 -1.1975860000 	 -1.9497010000 
509.65 	 225.0036000 	 1.967800 	 -1.1943850000 	 -1.9463980000 
509.85 	 224.9988000 	 1.967800 	 -1.1967880000 	 -1.9484900000 
510.05 	 224.9972000 	 1.967800 	 -1.1979200000 	 -1.9499170000 
510.25 	 224.9956000 	 1.967800 	 -1.1944770000 	 -1.9466050000 
510.45 	 224.9956000 	 1.967800 	 -1.1970870000 	 -1.9485790000 
510.65 	 224.9956000 	 1.967800 	 -1.1979550000 	 -1.9500540000 
510.85 	 224.9956000 	 1.967800 	 -1.1945250000 	 -1.9467260000 
511.05 	 224.9908000 	 1.967800 	 -1.1963780000 	 -1.9482170000 
511.25 	 224.9908000 	 1.967800 	 -1.1983870000 	 -1.9502200000 
511.45 	 224.9877000 	 1.967800 	 -1.1948520000 	 -1.9471230000 
511.65 	 224.9829000 	 1.967800 	 -1.1961840000 	 -1.9477840000 
511.85 	 224.9829000 	 1.967800 	 -1.1984090000 	 -1.9502420000 
512.05 	 224.9861000 	 1.967800 	 -1.1948520000 	 -1.9472030000 
512.25 	 224.9829000 	 1.967800 	 -1.1960630000 	 -1.9477080000 
512.45 	 224.9829000 	 1.967800 	 -1.1985460000 	 -1.9501110000 
512.65 	 224.9829000 	 1.967800 	 -1.1947410000 	 -1.9470280000 
512.85 	 224.9797000 	 1.967800 	 -1.1959840000 	 -1.9475970000 
513.05 	 224.9749000 	 1.967800 	 -1.1985050000 	 -1.9502510000 
513.25 	 224.9718000 	 1.967825 	 -1.1951220000 	 -1.9474470000 
513.45 	 224.9718000 	 1.967825 	 -1.1957520000 	 -1.9474860000 
513.65 	 224.9718000 	 1.967850 	 -1.1986410000 	 -1.9503310000 
513.85 	 224.9670000 	 1.967875 	 -1.1952340000 	 -1.9475050000 
514.05 	 224.9670000 	 1.967925 	 -1.1954150000 	 -1.9472120000 
514.25 	 224.9638000 	 1.967925 	 -1.1986100000 	 -1.9503150000 
514.45 	 224.9670000 	 1.967925 	 -1.1959230000 	 -1.9481470000 
514.65 	 224.9654000 	 1.967975 	 -1.1949030000 	 -1.9469230000 
514.85 	 224.9718000 	 1.968000 	 -1.1984830000 	 -1.9503050000 
515.05 	 224.9718000 	 1.968000 	 -1.1959680000 	 -1.9482960000 
515.25 	 224.9718000 	 1.968025 	 -1.1951220000 	 -1.9469420000 
515.45 	 224.9718000 	 1.968050 	 -1.1985650000 	 -1.9501590000 
515.65 	 224.9718000 	 1.968075 	 -1.1960600000 	 -1.9483660000 
515.85 	 224.9718000 	 1.968100 	 -1.1948870000 	 -1.9468530000 
516.05 	 224.9749000 	 1.968100 	 -1.1984950000 	 -1.9501400000 
516.25 	 224.9797000 	 1.968125 	 -1.1964450000 	 -1.9484770000 
516.45 	 224.9845000 	 1.968150 	 -1.1950430000 	 -1.9469010000 
516.65 	 224.9908000 	 1.968175 	 -1.1986220000 	 -1.9503630000 
516.85 	 224.9956000 	 1.968150 	 -1.1963110000 	 -1.9484840000 
517.05 	 225.0020000 	 1.968150 	 -1.1949670000 	 -1.9468050000 
517.25 	 225.0067000 	 1.968150 	 -1.1986670000 	 -1.9500160000 
517.45 	 225.0115000 	 1.968150 	 -1.1964580000 	 -1.9484140000 
517.65 	 225.0147000 	 1.968150 	 -1.1950400000 	 -1.9465570000 
517.85 	 225.0147000 	 1.968150 	 -1.1986860000 	 -1.9498510000 
518.05 	 225.0131000 	 1.968150 	 -1.1967370000 	 -1.9487380000 
518.25 	 225.0067000 	 1.968150 	 -1.1947980000 	 -1.9467670000 
518.45 	 225.0036000 	 1.968150 	 -1.1986600000 	 -1.9498190000 
518.65 	 225.0036000 	 1.968150 	 -1.1971000000 	 -1.9491480000 
518.85 	 224.9988000 	 1.968150 	 -1.1948010000 	 -1.9466110000 
519.05 	 224.9988000 	 1.968150 	 -1.1984350000 	 -1.9496920000 
519.25 	 224.9988000 	 1.968150 	 -1.1975540000 	 -1.9493830000 
519.45 	 224.9988000 	 1.968150 	 -1.1946420000 	 -1.9465760000 
519.65 	 224.9988000 	 1.968150 	 -1.1978820000 	 -1.9494440000 
519.85 	 224.9956000 	 1.968150 	 -1.1973860000 	 -1.9493610000 
520.05 	 224.9988000 	 1.968150 	 -1.1947250000 	 -1.9465670000 
520.25 	 224.9956000 	 1.968150 	 -1.1980500000 	 -1.9494470000 
520.45 	 224.9988000 	 1.968150 	 -1.1975380000 	 -1.9495360000 
520.65 	 224.9988000 	 1.968150 	 -1.1945850000 	 -1.9466460000 
520.85 	 224.9956000 	 1.968150 	 -1.1977230000 	 -1.9492820000 
521.05 	 224.9908000 	 1.968150 	 -1.1975730000 	 -1.9495550000 
521.25 	 224.9829000 	 1.968150 	 -1.1946040000 	 -1.9464300000 
521.45 	 224.9797000 	 1.968150 	 -1.1975700000 	 -1.9490050000 
521.65 	 224.9718000 	 1.968150 	 -1.1980310000 	 -1.9499020000 
521.85 	 224.9686000 	 1.968150 	 -1.1946390000 	 -1.9465320000 
522.05 	 224.9670000 	 1.968175 	 -1.1975070000 	 -1.9488430000 
522.25 	 224.9670000 	 1.968200 	 -1.1981360000 	 -1.9499680000 
522.45 	 224.9718000 	 1.968225 	 -1.1946330000 	 -1.9467390000 
522.65 	 224.9718000 	 1.968250 	 -1.1971730000 	 -1.9488270000 
522.85 	 224.9734000 	 1.968275 	 -1.1979260000 	 -1.9500320000 
523.05 	 224.9718000 	 1.968275 	 -1.1945380000 	 -1.9468400000 
523.25 	 224.9670000 	 1.968300 	 -1.1974460000 	 -1.9489770000 
523.45 	 224.9670000 	 1.968325 	 -1.1980660000 	 -1.9500960000 
523.65 	 224.9654000 	 1.968350 	 -1.1945280000 	 -1.9467130000 
523.85 	 224.9654000 	 1.968375 	 -1.1974300000 	 -1.9488970000 
524.05 	 224.9670000 	 1.968400 	 -1.1981810000 	 -1.9500860000 
524.25 	 224.9718000 	 1.968425 	 -1.1947000000 	 -1.9468560000 
524.45 	 224.9749000 	 1.968425 	 -1.1970900000 	 -1.9485980000 
524.65 	 224.9749000 	 1.968475 	 -1.1983200000 	 -1.9502670000 
524.85 	 224.9797000 	 1.968475 	 -1.1948240000 	 -1.9468690000 
525.05 	 224.9797000 	 1.968475 	 -1.1973440000 	 -1.9483950000 
525.25 	 224.9813000 	 1.968525 	 -1.1985650000 	 -1.9501430000 
525.45 	 224.9829000 	 1.968525 	 -1.1951610000 	 -1.9467800000 
525.65 	 224.9877000 	 1.968500 	 -1.1974400000 	 -1.9483030000 
525.85 	 224.9877000 	 1.968525 	 -1.1987530000 	 -1.9501300000 
526.05 	 224.9908000 	 1.968525 	 -1.1953770000 	 -1.9467640000 
526.25 	 224.9956000 	 1.968575 	 -1.1969950000 	 -1.9478230000 
526.45 	 224.9988000 	 1.968550 	 -1.1992260000 	 -1.9503240000 
526.65 	 225.0036000 	 1.968550 	 -1.1956020000 	 -1.9472150000 
526.85 	 225.0067000 	 1.968550 	 -1.1966990000 	 -1.9477530000 
527.05 	 225.0067000 	 1.968550 	 -1.1992900000 	 -1.9503530000 
527.25 	 225.0067000 	 1.968550 	 -1.1957930000 	 -1.9474160000 
527.45 	 225.0067000 	 1.968550 	 -1.1965780000 	 -1.9475460000 
527.65 	 225.0067000 	 1.968550 	 -1.1992520000 	 -1.9504580000 
527.85 	 225.0115000 	 1.968550 	 -1.1959330000 	 -1.9475080000 
528.05 	 225.0115000 	 1.968550 	 -1.1966200000 	 -1.9474660000 
528.25 	 225.0115000 	 1.968550 	 -1.1994330000 	 -1.9504070000 
528.45 	 225.0067000 	 1.968550 	 -1.1961810000 	 -1.9478160000 
528.65 	 225.0036000 	 1.968550 	 -1.1961210000 	 -1.9471230000 
528.85 	 224.9988000 	 1.968550 	 -1.1994460000 	 -1.9503310000 
529.05 	 224.9988000 	 1.968550 	 -1.1963430000 	 -1.9479850000 
529.25 	 224.9988000 	 1.968550 	 -1.1960190000 	 -1.9470690000 
529.45 	 224.9940000 	 1.968550 	 -1.1993570000 	 -1.9503880000 
529.65 	 224.9908000 	 1.968550 	 -1.1962800000 	 -1.9477430000 
529.85 	 224.9877000 	 1.968550 	 -1.1960790000 	 -1.9471870000 
530.05 	 224.9877000 	 1.968550 	 -1.1993030000 	 -1.9504420000 
530.25 	 224.9877000 	 1.968550 	 -1.1963840000 	 -1.9479470000 
530.45 	 224.9908000 	 1.968550 	 -1.1960980000 	 -1.9470020000 
530.65 	 224.9877000 	 1.968550 	 -1.1993730000 	 -1.9502830000 
530.85 	 224.9908000 	 1.968550 	 -1.1965530000 	 -1.9480480000 
531.05 	 224.9908000 	 1.968550 	 -1.1960980000 	 -1.9470280000 
531.25 	 224.9877000 	 1.968575 	 -1.1992680000 	 -1.9501970000 
531.45 	 224.9861000 	 1.968575 	 -1.1966390000 	 -1.9482390000 
531.65 	 224.9813000 	 1.968600 	 -1.1959230000 	 -1.9470440000 
531.85 	 224.9781000 	 1.968625 	 -1.1995890000 	 -1.9503180000 
532.05 	 224.9749000 	 1.968625 	 -1.1968040000 	 -1.9486360000 
532.25 	 224.9718000 	 1.968625 	 -1.1961210000 	 -1.9474280000 
532.45 	 224.9749000 	 1.968650 	 -1.1994520000 	 -1.9505470000 
532.65 	 224.9749000 	 1.968675 	 -1.1971980000 	 -1.9489260000 
532.85 	 224.9749000 	 1.968700 	 -1.1959140000 	 -1.9471490000 
533.05 	 224.9797000 	 1.968700 	 -1.1993540000 	 -1.9505950000 
533.25 	 224.9797000 	 1.968725 	 -1.1970230000 	 -1.9491770000 
533.45 	 224.9797000 	 1.968750 	 -1.1959650000 	 -1.9475270000 
533.65 	 224.9797000 	 1.968775 	 -1.1997290000 	 -1.9508230000 
533.85 	 224.9749000 	 1.968750 	 -1.1970770000 	 -1.9490310000 
534.05 	 224.9749000 	 1.968775 	 -1.1959810000 	 -1.9476600000 
534.25 	 224.9749000 	 1.968800 	 -1.1996460000 	 -1.9511030000 
534.45 	 224.9749000 	 1.968825 	 -1.1973700000 	 -1.9493520000 
534.65 	 224.9749000 	 1.968850 	 -1.1960160000 	 -1.9479050000 
534.85 	 224.9749000 	 1.968875 	 -1.1996560000 	 -1.9509250000 
535.05 	 224.9749000 	 1.968875 	 -1.1976430000 	 -1.9495140000 
535.25 	 224.9749000 	 1.968900 	 -1.1958820000 	 -1.9475940000 
535.45 	 224.9749000 	 1.968925 	 -1.1994270000 	 -1.9506550000 
535.65 	 224.9749000 	 1.968925 	 -1.1980150000 	 -1.9500410000 
535.85 	 224.9765000 	 1.968975 	 -1.1957110000 	 -1.9474120000 
536.05 	 224.9797000 	 1.968950 	 -1.1993350000 	 -1.9505660000 
536.25 	 224.9797000 	 1.968975 	 -1.1986830000 	 -1.9504990000 
536.45 	 224.9829000 	 1.969025 	 -1.1957770000 	 -1.9477050000 
536.65 	 224.9829000 	 1.969025 	 -1.1992140000 	 -1.9504480000 
536.85 	 224.9877000 	 1.969000 	 -1.1988160000 	 -1.9506260000 
537.05 	 224.9908000 	 1.969000 	 -1.1958440000 	 -1.9475870000 
537.25 	 224.9956000 	 1.969000 	 -1.1988350000 	 -1.9502700000 
537.45 	 224.9956000 	 1.969000 	 -1.1989310000 	 -1.9508270000 
537.65 	 224.9956000 	 1.969000 	 -1.1958760000 	 -1.9477210000 
537.85 	 224.9988000 	 1.969000 	 -1.1989370000 	 -1.9502100000 
538.05 	 224.9988000 	 1.969000 	 -1.1994230000 	 -1.9511350000 
538.25 	 225.0036000 	 1.969000 	 -1.1957800000 	 -1.9477910000 
538.45 	 225.0052000 	 1.969000 	 -1.1986190000 	 -1.9499330000 
538.65 	 225.0036000 	 1.969000 	 -1.1994140000 	 -1.9511290000 
538.85 	 225.0036000 	 1.969000 	 -1.1959710000 	 -1.9479120000 
539.05 	 225.0036000 	 1.969000 	 -1.1985300000 	 -1.9498130000 
539.25 	 225.0036000 	 1.969000 	 -1.1994870000 	 -1.9511220000 
539.45 	 225.0036000 	 1.969000 	 -1.1958760000 	 -1.9477880000 
539.65 	 225.0036000 	 1.969000 	 -1.1981520000 	 -1.9495200000 
539.85 	 225.0036000 	 1.969000 	 -1.1995790000 	 -1.9512620000 
540.05 	 224.9988000 	 1.969000 	 -1.1959460000 	 -1.9478960000 
540.25 	 224.9988000 	 1.969000 	 -1.1981460000 	 -1.9495460000 
540.45 	 224.9972000 	 1.969000 	 -1.1998560000 	 -1.9512780000 
540.65 	 224.9956000 	 1.969000 	 -1.1961900000 	 -1.9481090000 
540.85 	 224.9956000 	 1.969000 	 -1.1979740000 	 -1.9492850000 
541.05 	 224.9924000 	 1.969000 	 -1.1997480000 	 -1.9514120000 
541.25 	 224.9908000 	 1.969000 	 -1.1960600000 	 -1.9482710000 
541.45 	 224.9893000 	 1.969000 	 -1.1973860000 	 -1.9489640000 
541.65 	 224.9877000 	 1.969025 	 -1.1998020000 	 -1.9515100000 
541.85 	 224.9877000 	 1.969050 	 -1.1963910000 	 -1.9483500000 
542.05 	 224.9877000 	 1.969050 	 -1.1974240000 	 -1.9489070000 
542.25 	 224.9877000 	 1.969075 	 -1.2000120000 	 -1.9513570000 
542.45 	 224.9908000 	 1.969050 	 -1.1967210000 	 -1.9482520000 
542.65 	 224.9908000 	 1.969050 	 -1.1974050000 	 -1.9484230000 
542.85 	 224.9956000 	 1.969050 	 -1.2001580000 	 -1.9512720000 
543.05 	 224.9908000 	 1.969050 	 -1.1967050000 	 -1.9483030000 
543.25 	 224.9908000 	 1.969050 	 -1.1972550000 	 -1.9483250000 
543.45 	 224.9877000 	 1.969050 	 -1.2000880000 	 -1.9511760000 
543.65 	 224.9829000 	 1.969075 	 -1.1971060000 	 -1.9487030000 
543.85 	 224.9829000 	 1.969100 	 -1.1967980000 	 -1.9480420000 
544.05 	 224.9749000 	 1.969125 	 -1.2001740000 	 -1.9511000000 
544.25 	 224.9749000 	 1.969100 	 -1.1975960000 	 -1.9494760000 
544.45 	 224.9718000 	 1.969125 	 -1.1968420000 	 -1.9483150000 
544.65 	 224.9718000 	 1.969150 	 -1.2002630000 	 -1.9515670000 
544.85 	 224.9718000 	 1.969175 	 -1.1977130000 	 -1.9497330000 
545.05 	 224.9718000 	 1.969200 	 -1.1963340000 	 -1.9479750000 
545.25 	 224.9718000 	 1.969225 	 -1.1999830000 	 -1.9513260000 
545.45 	 224.9686000 	 1.969225 	 -1.1980250000 	 -1.9499810000 
545.65 	 224.9718000 	 1.969250 	 -1.1966580000 	 -1.9480010000 
545.85 	 224.9718000 	 1.969275 	 -1.2000120000 	 -1.9511260000 
546.05 	 224.9749000 	 1.969300 	 -1.1983810000 	 -1.9503400000 
546.25 	 224.9749000 	 1.969325 	 -1.1962450000 	 -1.9479470000 
546.45 	 224.9797000 	 1.969325 	 -1.1998340000 	 -1.9510050000 
546.65 	 224.9797000 	 1.969350 	 -1.1985650000 	 -1.9504130000 
546.85 	 224.9829000 	 1.969350 	 -1.1961360000 	 -1.9480860000 
547.05 	 224.9829000 	 1.969350 	 -1.1999930000 	 -1.9511860000 
547.25 	 224.9877000 	 1.969375 	 -1.1984160000 	 -1.9501370000 
547.45 	 224.9956000 	 1.969375 	 -1.1961400000 	 -1.9479780000 
547.65 	 224.9988000 	 1.969400 	 -1.1998810000 	 -1.9510870000 
547.85 	 225.0067000 	 1.969425 	 -1.1984510000 	 -1.9503750000 
548.05 	 225.0115000 	 1.969400 	 -1.1961140000 	 -1.9479720000 
548.25 	 225.0147000 	 1.969400 	 -1.1998970000 	 -1.9511950000 
548.45 	 225.0147000 	 1.969400 	 -1.1984980000 	 -1.9503530000 
548.65 	 225.0147000 	 1.969400 	 -1.1961560000 	 -1.9479590000 
548.85 	 225.0147000 	 1.969400 	 -1.1998140000 	 -1.9511220000 
549.05 	 225.0147000 	 1.969400 	 -1.1984060000 	 -1.9503120000 
549.25 	 225.0179000 	 1.969400 	 -1.1962950000 	 -1.9478960000 
549.45 	 225.0179000 	 1.969400 	 -1.1997510000 	 -1.9509440000 
549.65 	 225.0226000 	 1.969400 	 -1.1987080000 	 -1.9504550000 
549.85 	 225.0179000 	 1.969400 	 -1.1960600000 	 -1.9479470000 
550.05 	 225.0179000 	 1.969400 	 -1.1997160000 	 -1.9508080000 
550.25 	 225.0179000 	 1.969400 	 -1.1989940000 	 -1.9508710000 
550.45 	 225.0147000 	 1.969375 	 -1.1961140000 	 -1.9478540000 
550.65 	 225.0115000 	 1.969350 	 -1.1994460000 	 -1.9507120000 
550.85 	 225.0099000 	 1.969350 	 -1.1990480000 	 -1.9509730000 
551.05 	 225.0052000 	 1.969350 	 -1.1961330000 	 -1.9479530000 
551.25 	 225.0036000 	 1.969350 	 -1.1993250000 	 -1.9505910000 
551.45 	 224.9988000 	 1.969350 	 -1.1992260000 	 -1.9510870000 
551.65 	 224.9988000 	 1.969350 	 -1.1959040000 	 -1.9479970000 
551.85 	 224.9988000 	 1.969350 	 -1.1990610000 	 -1.9502770000 
552.05 	 224.9956000 	 1.969350 	 -1.1994780000 	 -1.9512050000 
552.25 	 224.9956000 	 1.969350 	 -1.1961360000 	 -1.9480450000 
552.45 	 224.9908000 	 1.969350 	 -1.1987500000 	 -1.9499560000 
552.65 	 224.9908000 	 1.969350 	 -1.1996560000 	 -1.9514590000 
552.85 	 224.9908000 	 1.969350 	 -1.1962060000 	 -1.9480070000 
553.05 	 224.9956000 	 1.969350 	 -1.1986000000 	 -1.9499300000 
553.25 	 224.9972000 	 1.969350 	 -1.1997510000 	 -1.9514370000 
553.45 	 224.9956000 	 1.969350 	 -1.1962060000 	 -1.9481600000 
553.65 	 224.9956000 	 1.969350 	 -1.1984060000 	 -1.9495580000 
553.85 	 224.9908000 	 1.969350 	 -1.1998810000 	 -1.9513640000 
554.05 	 224.9908000 	 1.969350 	 -1.1963050000 	 -1.9482960000 
554.25 	 224.9877000 	 1.969350 	 -1.1984630000 	 -1.9496150000 
554.45 	 224.9861000 	 1.969350 	 -1.2000240000 	 -1.9515710000 
554.65 	 224.9829000 	 1.969350 	 -1.1961750000 	 -1.9480420000 
554.85 	 224.9797000 	 1.969350 	 -1.1980880000 	 -1.9494090000 
555.05 	 224.9797000 	 1.969350 	 -1.2001200000 	 -1.9517200000 
555.25 	 224.9797000 	 1.969350 	 -1.1964860000 	 -1.9484110000 
555.45 	 224.9797000 	 1.969350 	 -1.1980250000 	 -1.9491640000 
555.65 	 224.9797000 	 1.969350 	 -1.2001230000 	 -1.9516370000 
555.85 	 224.9797000 	 1.969350 	 -1.1966320000 	 -1.9482870000 
556.05 	 224.9797000 	 1.969350 	 -1.1978750000 	 -1.9491040000 
556.25 	 224.9797000 	 1.969350 	 -1.2001800000 	 -1.9515860000 
556.45 	 224.9749000 	 1.969375 	 -1.1965720000 	 -1.9485820000 
556.65 	 224.9734000 	 1.969400 	 -1.1974750000 	 -1.9490180000 
556.85 	 224.9718000 	 1.969400 	 -1.2002980000 	 -1.9518790000 
557.05 	 224.9686000 	 1.969450 	 -1.1968420000 	 -1.9486970000 
557.25 	 224.9670000 	 1.969475 	 -1.1975070000 	 -1.9488080000 
557.45 	 224.9670000 	 1.969475 	 -1.2003010000 	 -1.9518120000 
557.65 	 224.9670000 	 1.969500 	 -1.1967470000 	 -1.9489070000 
557.85 	 224.9670000 	 1.969525 	 -1.1975230000 	 -1.9487920000 
558.05 	 224.9670000 	 1.969525 	 -1.2003230000 	 -1.9516850000 
558.25 	 224.9638000 	 1.969575 	 -1.1971280000 	 -1.9489380000 
558.45 	 224.9591000 	 1.969600 	 -1.1973510000 	 -1.9487790000 
558.65 	 224.9591000 	 1.969625 	 -1.2002280000 	 -1.9517900000 
558.85 	 224.9591000 	 1.969650 	 -1.1970810000 	 -1.9490560000 
559.05 	 224.9591000 	 1.969675 	 -1.1972650000 	 -1.9485540000 
559.25 	 224.9591000 	 1.969725 	 -1.2002210000 	 -1.9516250000 
559.45 	 224.9638000 	 1.969750 	 -1.1967500000 	 -1.9488530000 
559.65 	 224.9670000 	 1.969775 	 -1.1974870000 	 -1.9487320000 
559.85 	 224.9749000 	 1.969800 	 -1.2001670000 	 -1.9517680000 
560.05 	 224.9829000 	 1.969825 	 -1.1966010000 	 -1.9485760000 
560.25 	 224.9908000 	 1.969800 	 -1.1978210000 	 -1.9493770000 
560.45 	 224.9956000 	 1.969800 	 -1.2002790000 	 -1.9520060000 
560.65 	 224.9988000 	 1.969800 	 -1.1965850000 	 -1.9490500000 
560.85 	 224.9988000 	 1.969800 	 -1.1975380000 	 -1.9491450000 
561.05 	 225.0036000 	 1.969800 	 -1.2003260000 	 -1.9520510000 
561.25 	 225.0067000 	 1.969800 	 -1.1967630000 	 -1.9490240000 
561.45 	 225.0067000 	 1.969800 	 -1.1975160000 	 -1.9491450000 
561.65 	 225.0115000 	 1.969800 	 -1.2003330000 	 -1.9521170000 
561.85 	 225.0115000 	 1.969800 	 -1.1969380000 	 -1.9489830000 
562.05 	 225.0115000 	 1.969800 	 -1.1976180000 	 -1.9492820000 
562.25 	 225.0067000 	 1.969800 	 -1.2004280000 	 -1.9520220000 
562.45 	 225.0115000 	 1.969800 	 -1.1967340000 	 -1.9490940000 
562.65 	 225.0115000 	 1.969800 	 -1.1977860000 	 -1.9495200000 
562.85 	 225.0115000 	 1.969800 	 -1.2003960000 	 -1.9521050000 
563.05 	 225.0115000 	 1.969800 	 -1.1970200000 	 -1.9492280000 
563.25 	 225.0115000 	 1.969800 	 -1.1976880000 	 -1.9493200000 
563.45 	 225.0099000 	 1.969800 	 -1.2002530000 	 -1.9521140000 
563.65 	 225.0067000 	 1.969800 	 -1.1971950000 	 -1.9494340000 
563.85 	 225.0036000 	 1.969800 	 -1.1971350000 	 -1.9487700000 
564.05 	 224.9988000 	 1.969800 	 -1.2004470000 	 -1.9519810000 
564.25 	 224.9988000 	 1.969800 	 -1.1970840000 	 -1.9494220000 
564.45 	 224.9956000 	 1.969800 	 -1.1975320000 	 -1.9490910000 
564.65 	 224.9924000 	 1.969800 	 -1.2005520000 	 -1.9520440000 
564.85 	 224.9877000 	 1.969800 	 -1.1972550000 	 -1.9494950000 
565.05 	 224.9877000 	 1.969825 	 -1.1973830000 	 -1.9488330000 
565.25 	 224.9829000 	 1.969850 	 -1.2004720000 	 -1.9518660000 
565.45 	 224.9797000 	 1.969875 	 -1.1972650000 	 -1.9493830000 
565.65 	 224.9797000 	 1.969850 	 -1.1973160000 	 -1.9487990000 
565.85 	 224.9829000 	 1.969875 	 -1.2005080000 	 -1.9519010000 
566.05 	 224.9797000 	 1.969875 	 -1.1973250000 	 -1.9491230000 
566.25 	 224.9797000 	 1.969900 	 -1.1976690000 	 -1.9490430000 
566.45 	 224.9749000 	 1.969925 	 -1.2003900000 	 -1.9518180000 
566.65 	 224.9749000 	 1.969900 	 -1.1968360000 	 -1.9487190000 
566.85 	 224.9718000 	 1.969925 	 -1.1978590000 	 -1.9489230000 
567.05 	 224.9718000 	 1.969950 	 -1.2003770000 	 -1.9518850000 
567.25 	 224.9686000 	 1.969975 	 -1.1968710000 	 -1.9488460000 
567.45 	 224.9718000 	 1.970000 	 -1.1975830000 	 -1.9490340000 
567.65 	 224.9718000 	 1.970025 	 -1.2004820000 	 -1.9518850000 
567.85 	 224.9749000 	 1.970025 	 -1.1971660000 	 -1.9492780000 
568.05 	 224.9765000 	 1.970050 	 -1.1975670000 	 -1.9490850000 
568.25 	 224.9829000 	 1.970075 	 -1.2005330000 	 -1.9520120000 
568.45 	 224.9893000 	 1.970075 	 -1.1970360000 	 -1.9492850000 
568.65 	 224.9908000 	 1.970125 	 -1.1973130000 	 -1.9490310000 
568.85 	 224.9972000 	 1.970100 	 -1.2006350000 	 -1.9522730000 
569.05 	 225.0036000 	 1.970100 	 -1.1973290000 	 -1.9494470000 
569.25 	 225.0036000 	 1.970100 	 -1.1975380000 	 -1.9491160000 
569.45 	 225.0036000 	 1.970100 	 -1.2006120000 	 -1.9523620000 
569.65 	 225.0067000 	 1.970100 	 -1.1973130000 	 -1.9494920000 
569.85 	 225.0067000 	 1.970100 	 -1.1976660000 	 -1.9491700000 
570.05 	 225.0052000 	 1.970100 	 -1.2004720000 	 -1.9522570000 
570.25 	 225.0036000 	 1.970100 	 -1.1970960000 	 -1.9492090000 
570.45 	 224.9988000 	 1.970100 	 -1.1977260000 	 -1.9493200000 
570.65 	 224.9988000 	 1.970100 	 -1.2006660000 	 -1.9522380000 
570.85 	 224.9956000 	 1.970100 	 -1.1974870000 	 -1.9496090000 
571.05 	 224.9956000 	 1.970100 	 -1.1975160000 	 -1.9491000000 
571.25 	 224.9956000 	 1.970100 	 -1.2006410000 	 -1.9522290000 
571.45 	 224.9956000 	 1.970100 	 -1.1972270000 	 -1.9495580000 
571.65 	 224.9956000 	 1.970100 	 -1.1976430000 	 -1.9492470000 
571.85 	 224.9893000 	 1.970100 	 -1.2007490000 	 -1.9523020000 
572.05 	 224.9877000 	 1.970100 	 -1.1974970000 	 -1.9494850000 
572.25 	 224.9829000 	 1.970100 	 -1.1977290000 	 -1.9491930000 
572.45 	 224.9797000 	 1.970100 	 -1.2007270000 	 -1.9522030000 
572.65 	 224.9797000 	 1.970125 	 -1.1977130000 	 -1.9497680000 
572.85 	 224.9797000 	 1.970125 	 -1.1972750000 	 -1.9489830000 
573.05 	 224.9749000 	 1.970150 	 -1.2005300000 	 -1.9521460000 
573.25 	 224.9749000 	 1.970150 	 -1.1980120000 	 -1.9500670000 
573.45 	 224.9749000 	 1.970150 	 -1.1972270000 	 -1.9487190000 
573.65 	 224.9718000 	 1.970175 	 -1.2009490000 	 -1.9521460000 
573.85 	 224.9718000 	 1.970225 	 -1.1983810000 	 -1.9502990000 
574.05 	 224.9670000 	 1.970225 	 -1.1974180000 	 -1.9486300000 
574.25 	 224.9670000 	 1.970275 	 -1.2010190000 	 -1.9521170000 
574.45 	 224.9638000 	 1.970275 	 -1.1984220000 	 -1.9502070000 
574.65 	 224.9638000 	 1.970300 	 -1.1973570000 	 -1.9486750000 
574.85 	 224.9638000 	 1.970325 	 -1.2011500000 	 -1.9522320000 
575.05 	 224.9638000 	 1.970350 	 -1.1983460000 	 -1.9502230000 
575.25 	 224.9654000 	 1.970400 	 -1.1975260000 	 -1.9488300000 
575.45 	 224.9670000 	 1.970425 	 -1.2009300000 	 -1.9521680000 
575.65 	 224.9718000 	 1.970425 	 -1.1981390000 	 -1.9502200000 
575.85 	 224.9718000 	 1.970475 	 -1.1974560000 	 -1.9489000000 
576.05 	 224.9749000 	 1.970475 	 -1.2008760000 	 -1.9520540000 
576.25 	 224.9797000 	 1.970500 	 -1.1985490000 	 -1.9502860000 
576.45 	 224.9829000 	 1.970525 	 -1.1973190000 	 -1.9486900000 
576.65 	 224.9877000 	 1.970500 	 -1.2009530000 	 -1.9520060000 
576.85 	 224.9908000 	 1.970500 	 -1.1991120000 	 -1.9508360000 
577.05 	 224.9940000 	 1.970500 	 -1.1971630000 	 -1.9484930000 
577.25 	 224.9956000 	 1.970500 	 -1.2005620000 	 -1.9517960000 
577.45 	 224.9956000 	 1.970500 	 -1.1993690000 	 -1.9509980000 
577.65 	 224.9956000 	 1.970500 	 -1.1970270000 	 -1.9484930000 
577.85 	 224.9988000 	 1.970500 	 -1.2006600000 	 -1.9515930000 
578.05 	 224.9956000 	 1.970500 	 -1.1995320000 	 -1.9510710000 
578.25 	 224.9956000 	 1.970500 	 -1.1968900000 	 -1.9484170000 
578.45 	 224.9908000 	 1.970500 	 -1.2004630000 	 -1.9514150000 
578.65 	 224.9893000 	 1.970500 	 -1.1997670000 	 -1.9513800000 
578.85 	 224.9877000 	 1.970525 	 -1.1970200000 	 -1.9485120000 
579.05 	 224.9877000 	 1.970550 	 -1.2008950000 	 -1.9515930000 
579.25 	 224.9877000 	 1.970575 	 -1.1996490000 	 -1.9512720000 
579.45 	 224.9908000 	 1.970550 	 -1.1970710000 	 -1.9486270000 
579.65 	 224.9924000 	 1.970550 	 -1.2005930000 	 -1.9515170000 
579.85 	 224.9956000 	 1.970550 	 -1.1998240000 	 -1.9514720000 
580.05 	 224.9956000 	 1.970550 	 -1.1968740000 	 -1.9486680000 
580.25 	 224.9908000 	 1.970550 	 -1.2004470000 	 -1.9512620000 
580.45 	 224.9908000 	 1.970550 	 -1.2002850000 	 -1.9517960000 
580.65 	 224.9893000 	 1.970550 	 -1.1969850000 	 -1.9486010000 
580.85 	 224.9877000 	 1.970550 	 -1.2000940000 	 -1.9510560000 
581.05 	 224.9893000 	 1.970550 	 -1.2002910000 	 -1.9518950000 
581.25 	 224.9877000 	 1.970550 	 -1.1970390000 	 -1.9488050000 
581.45 	 224.9908000 	 1.970575 	 -1.1999100000 	 -1.9508390000 
581.65 	 224.9877000 	 1.970600 	 -1.2005270000 	 -1.9519580000 
581.85 	 224.9877000 	 1.970600 	 -1.1971380000 	 -1.9487350000 
582.05 	 224.9797000 	 1.970600 	 -1.1997800000 	 -1.9508200000 
582.25 	 224.9749000 	 1.970600 	 -1.2009080000 	 -1.9523300000 
582.45 	 224.9718000 	 1.970625 	 -1.1971860000 	 -1.9489260000 
582.65 	 224.9670000 	 1.970625 	 -1.1998810000 	 -1.9510520000 
582.85 	 224.9638000 	 1.970675 	 -1.2008860000 	 -1.9524030000 
583.05 	 224.9654000 	 1.970700 	 -1.1972300000 	 -1.9491070000 
583.25 	 224.9638000 	 1.970725 	 -1.1996460000 	 -1.9507730000 
583.45 	 224.9670000 	 1.970750 	 -1.2012350000 	 -1.9533220000 
583.65 	 224.9638000 	 1.970775 	 -1.1976810000 	 -1.9500320000 
583.85 	 224.9670000 	 1.970775 	 -1.1995380000 	 -1.9511220000 
584.05 	 224.9638000 	 1.970825 	 -1.2015760000 	 -1.9535540000 
584.25 	 224.9638000 	 1.970850 	 -1.1980220000 	 -1.9507690000 
584.45 	 224.9591000 	 1.970875 	 -1.1994300000 	 -1.9515670000 
584.65 	 224.9591000 	 1.970900 	 -1.2017690000 	 -1.9541490000 
584.85 	 224.9591000 	 1.970925 	 -1.1979520000 	 -1.9507920000 
585.05 	 224.9591000 	 1.970975 	 -1.1990580000 	 -1.9513570000 
585.25 	 224.9591000 	 1.971000 	 -1.2017150000 	 -1.9539670000 
585.45 	 224.9591000 	 1.971025 	 -1.1983170000 	 -1.9510780000 
585.65 	 224.9622000 	 1.971050 	 -1.1988350000 	 -1.9509280000 
585.85 	 224.9638000 	 1.971075 	 -1.2016450000 	 -1.9539710000 
586.05 	 224.9718000 	 1.971125 	 -1.1987880000 	 -1.9514470000 
586.25 	 224.9765000 	 1.971125 	 -1.1985080000 	 -1.9509350000 
586.45 	 224.9797000 	 1.971150 	 -1.2017250000 	 -1.9539360000 
586.65 	 224.9829000 	 1.971150 	 -1.1986920000 	 -1.9517360000 
586.85 	 224.9877000 	 1.971150 	 -1.1983080000 	 -1.9514120000 
587.05 	 224.9877000 	 1.971175 	 -1.2015530000 	 -1.9546000000 
587.25 	 224.9956000 	 1.971200 	 -1.1988260000 	 -1.9522440000 
587.45 	 224.9972000 	 1.971200 	 -1.1984920000 	 -1.9511510000 
587.65 	 225.0036000 	 1.971200 	 -1.2017500000 	 -1.9549050000 
587.85 	 225.0067000 	 1.971200 	 -1.1990710000 	 -1.9529020000 
588.05 	 225.0067000 	 1.971200 	 -1.1981520000 	 -1.9515070000 
588.25 	 225.0067000 	 1.971200 	 -1.2016580000 	 -1.9549120000 
588.45 	 225.0052000 	 1.971200 	 -1.1990770000 	 -1.9530420000 
588.65 	 225.0067000 	 1.971200 	 -1.1978910000 	 -1.9514240000 
588.85 	 225.0067000 	 1.971200 	 -1.2015060000 	 -1.9547080000 
589.05 	 225.0036000 	 1.971200 	 -1.1992490000 	 -1.9531570000 
589.25 	 225.0036000 	 1.971200 	 -1.1979640000 	 -1.9514270000 
589.45 	 224.9988000 	 1.971200 	 -1.2015020000 	 -1.9547590000 
589.65 	 224.9924000 	 1.971200 	 -1.1992390000 	 -1.9531660000 
589.85 	 224.9877000 	 1.971200 	 -1.1978780000 	 -1.9513960000 
590.05 	 224.9829000 	 1.971200 	 -1.2014330000 	 -1.9546030000 
590.25 	 224.9829000 	 1.971200 	 -1.1993820000 	 -1.9532550000 
590.45 	 224.9797000 	 1.971200 	 -1.1978500000 	 -1.9512620000 
590.65 	 224.9797000 	 1.971200 	 -1.2013880000 	 -1.9545940000 
590.85 	 224.9749000 	 1.971225 	 -1.1995470000 	 -1.9531540000 
591.05 	 224.9718000 	 1.971250 	 -1.1979800000 	 -1.9514530000 
591.25 	 224.9718000 	 1.971275 	 -1.2015850000 	 -1.9548190000 
591.45 	 224.9670000 	 1.971300 	 -1.1993540000 	 -1.9533350000 
591.65 	 224.9670000 	 1.971300 	 -1.1978590000 	 -1.9514080000 
591.85 	 224.9670000 	 1.971325 	 -1.2016110000 	 -1.9547400000 
592.05 	 224.9718000 	 1.971350 	 -1.1997130000 	 -1.9536240000 
592.25 	 224.9718000 	 1.971375 	 -1.1976560000 	 -1.9514270000 
592.45 	 224.9718000 	 1.971400 	 -1.2012450000 	 -1.9545520000 
592.65 	 224.9718000 	 1.971400 	 -1.2000850000 	 -1.9539640000 
592.85 	 224.9749000 	 1.971425 	 -1.1975670000 	 -1.9515770000 
593.05 	 224.9797000 	 1.971450 	 -1.2011590000 	 -1.9545900000 
593.25 	 224.9797000 	 1.971450 	 -1.2004690000 	 -1.9544090000 
593.45 	 224.9829000 	 1.971475 	 -1.1977830000 	 -1.9519460000 
593.65 	 224.9829000 	 1.971500 	 -1.2010700000 	 -1.9546510000 
593.85 	 224.9829000 	 1.971500 	 -1.2007200000 	 -1.9547720000 
594.05 	 224.9829000 	 1.971500 	 -1.1979960000 	 -1.9519740000 
594.25 	 224.9797000 	 1.971500 	 -1.2013880000 	 -1.9548230000 
594.45 	 224.9829000 	 1.971525 	 -1.2006660000 	 -1.9549020000 
594.65 	 224.9813000 	 1.971550 	 -1.1978850000 	 -1.9520250000 
594.85 	 224.9829000 	 1.971575 	 -1.2013440000 	 -1.9548540000 
595.05 	 224.9829000 	 1.971550 	 -1.2009680000 	 -1.9552900000 
595.25 	 224.9797000 	 1.971550 	 -1.1978780000 	 -1.9520850000 
595.45 	 224.9797000 	 1.971575 	 -1.2010860000 	 -1.9547880000 
595.65 	 224.9749000 	 1.971600 	 -1.2010130000 	 -1.9553980000 
595.85 	 224.9749000 	 1.971600 	 -1.1978850000 	 -1.9523530000 
596.05 	 224.9765000 	 1.971600 	 -1.2009490000 	 -1.9548030000 
596.25 	 224.9797000 	 1.971625 	 -1.2013310000 	 -1.9555660000 
596.45 	 224.9797000 	 1.971675 	 -1.1978630000 	 -1.9524570000 
596.65 	 224.9797000 	 1.971650 	 -1.2007400000 	 -1.9545780000 
596.85 	 224.9797000 	 1.971675 	 -1.2016330000 	 -1.9558530000 
597.05 	 224.9797000 	 1.971675 	 -1.1981040000 	 -1.9525970000 
597.25 	 224.9813000 	 1.971700 	 -1.2006310000 	 -1.9544320000 
597.45 	 224.9829000 	 1.971700 	 -1.2017760000 	 -1.9562560000 
597.65 	 224.9797000 	 1.971700 	 -1.1982730000 	 -1.9528480000 
597.85 	 224.9813000 	 1.971725 	 -1.2005810000 	 -1.9546450000 
598.05 	 224.9813000 	 1.971725 	 -1.2018930000 	 -1.9561770000 
598.25 	 224.9829000 	 1.971750 	 -1.1984060000 	 -1.9529660000 
598.45 	 224.9877000 	 1.971750 	 -1.2004920000 	 -1.9544980000 
598.65 	 224.9877000 	 1.971750 	 -1.2019380000 	 -1.9562820000 
598.85 	 224.9877000 	 1.971750 	 -1.1983590000 	 -1.9530650000 
599.05 	 224.9829000 	 1.971775 	 -1.2003070000 	 -1.9543080000 
599.25 	 224.9829000 	 1.971800 	 -1.2020520000 	 -1.9564150000 
599.45 	 224.9829000 	 1.971825 	 -1.1984130000 	 -1.9533600000 
599.65 	 224.9797000 	 1.971800 	 -1.2000500000 	 -1.9543200000 
599.85 	 224.9829000 	 1.971825 	 -1.2022560000 	 -1.9566920000 
600.05 	 224.9829000 	 1.971825 	 -1.1983550000 	 -1.9534560000 
600.25 	 224.9908000 	 1.971850 	 -1.1999480000 	 -1.9544090000 
600.45 	 224.9908000 	 1.971875 	 -1.2020680000 	 -1.9566380000 
600.65 	 224.9908000 	 1.971850 	 -1.1984440000 	 -1.9533730000 
600.85 	 224.9924000 	 1.971850 	 -1.1999640000 	 -1.9545240000 
601.05 	 224.9908000 	 1.971850 	 -1.2019380000 	 -1.9566250000 
601.25 	 224.9877000 	 1.971850 	 -1.1981520000 	 -1.9533920000 
601.45 	 224.9861000 	 1.971850 	 -1.2001710000 	 -1.9546510000 
601.65 	 224.9877000 	 1.971850 	 -1.2018680000 	 -1.9566090000 
601.85 	 224.9877000 	 1.971875 	 -1.1982850000 	 -1.9533630000 
602.05 	 224.9908000 	 1.971900 	 -1.2005080000 	 -1.9549560000 
602.25 	 224.9924000 	 1.971900 	 -1.2016710000 	 -1.9565110000 
602.45 	 224.9956000 	 1.971900 	 -1.1983590000 	 -1.9532970000 
602.65 	 224.9956000 	 1.971900 	 -1.2008090000 	 -1.9550200000 
602.85 	 224.9956000 	 1.971900 	 -1.2020490000 	 -1.9567780000 
603.05 	 224.9908000 	 1.971900 	 -1.1983740000 	 -1.9535450000 
603.25 	 224.9877000 	 1.971900 	 -1.2004180000 	 -1.9547970000 
603.45 	 224.9877000 	 1.971900 	 -1.2021540000 	 -1.9568700000 
603.65 	 224.9829000 	 1.971900 	 -1.1986160000 	 -1.9536750000 
603.85 	 224.9765000 	 1.971900 	 -1.2000560000 	 -1.9544000000 
604.05 	 224.9749000 	 1.971925 	 -1.2020360000 	 -1.9568730000 
604.25 	 224.9718000 	 1.971950 	 -1.1986100000 	 -1.9539260000 
604.45 	 224.9718000 	 1.971975 	 -1.1996560000 	 -1.9542600000 
604.65 	 224.9670000 	 1.972000 	 -1.2021100000 	 -1.9570030000 
604.85 	 224.9702000 	 1.972025 	 -1.1985460000 	 -1.9539450000 
605.05 	 224.9702000 	 1.972025 	 -1.1997480000 	 -1.9541070000 
605.25 	 224.9718000 	 1.972050 	 -1.2023860000 	 -1.9570130000 
605.45 	 224.9670000 	 1.972075 	 -1.1989940000 	 -1.9541770000 
605.65 	 224.9670000 	 1.972075 	 -1.1993790000 	 -1.9540530000 
605.85 	 224.9718000 	 1.972125 	 -1.2025990000 	 -1.9569560000 
606.05 	 224.9749000 	 1.972125 	 -1.1992900000 	 -1.9542760000 
606.25 	 224.9797000 	 1.972150 	 -1.1995470000 	 -1.9540210000 
606.45 	 224.9877000 	 1.972150 	 -1.2025610000 	 -1.9571210000 
606.65 	 224.9908000 	 1.972150 	 -1.1994970000 	 -1.9545270000 
606.85 	 224.9956000 	 1.972150 	 -1.1993090000 	 -1.9539710000 
607.05 	 224.9956000 	 1.972150 	 -1.2025100000 	 -1.9570920000 
607.25 	 224.9956000 	 1.972150 	 -1.1996520000 	 -1.9549590000 
607.45 	 224.9956000 	 1.972150 	 -1.1989750000 	 -1.9534780000 
607.65 	 224.9908000 	 1.972150 	 -1.2025740000 	 -1.9569140000 
607.85 	 224.9924000 	 1.972150 	 -1.2001390000 	 -1.9550290000 
608.05 	 224.9924000 	 1.972150 	 -1.1989340000 	 -1.9536020000 
608.25 	 224.9908000 	 1.972150 	 -1.2024340000 	 -1.9568090000 
608.45 	 224.9877000 	 1.972150 	 -1.2004720000 	 -1.9553790000 
608.65 	 224.9877000 	 1.972175 	 -1.1985840000 	 -1.9531540000 
608.85 	 224.9877000 	 1.972200 	 -1.2021510000 	 -1.9563800000 
609.05 	 224.9877000 	 1.972225 	 -1.2005680000 	 -1.9557480000 
609.25 	 224.9877000 	 1.972200 	 -1.1985020000 	 -1.9532170000 
609.45 	 224.9877000 	 1.972200 	 -1.2021410000 	 -1.9564690000 
609.65 	 224.9877000 	 1.972225 	 -1.2009180000 	 -1.9559260000 
609.85 	 224.9877000 	 1.972250 	 -1.1985430000 	 -1.9533410000 
610.05 	 224.9908000 	 1.972275 	 -1.2020240000 	 -1.9564720000 
610.25 	 224.9908000 	 1.972250 	 -1.2009490000 	 -1.9558840000 
610.45 	 224.9956000 	 1.972250 	 -1.1985940000 	 -1.9534300000 
610.65 	 224.9908000 	 1.972250 	 -1.2021190000 	 -1.9563870000 
610.85 	 224.9908000 	 1.972250 	 -1.2012580000 	 -1.9561610000 
611.05 	 224.9908000 	 1.972250 	 -1.1985460000 	 -1.9534590000 
611.25 	 224.9877000 	 1.972250 	 -1.2018870000 	 -1.9563520000 
611.45 	 224.9877000 	 1.972250 	 -1.2007520000 	 -1.9557130000 
611.65 	 224.9877000 	 1.972250 	 -1.1985170000 	 -1.9532650000 
611.85 	 224.9877000 	 1.972250 	 -1.2021670000 	 -1.9563870000 
612.05 	 224.9829000 	 1.972275 	 -1.2010670000 	 -1.9559990000 
612.25 	 224.9829000 	 1.972300 	 -1.1985750000 	 -1.9533920000 
612.45 	 224.9797000 	 1.972300 	 -1.2022620000 	 -1.9564760000 
612.65 	 224.9765000 	 1.972300 	 -1.2012900000 	 -1.9562340000 
612.85 	 224.9797000 	 1.972300 	 -1.1987110000 	 -1.9533630000 
613.05 	 224.9749000 	 1.972325 	 -1.2022970000 	 -1.9563830000 
613.25 	 224.9749000 	 1.972350 	 -1.2013560000 	 -1.9561320000 
613.45 	 224.9749000 	 1.972375 	 -1.1990870000 	 -1.9533440000 
613.65 	 224.9749000 	 1.972375 	 -1.2023000000 	 -1.9562150000 
613.85 	 224.9749000 	 1.972400 	 -1.2018330000 	 -1.9562530000 
614.05 	 224.9749000 	 1.972425 	 -1.1988890000 	 -1.9532490000 
614.25 	 224.9797000 	 1.972475 	 -1.2023420000 	 -1.9559700000 
614.45 	 224.9797000 	 1.972450 	 -1.2019060000 	 -1.9563170000 
614.65 	 224.9797000 	 1.972475 	 -1.1989500000 	 -1.9534970000 
614.85 	 224.9797000 	 1.972500 	 -1.2021800000 	 -1.9561770000 
615.05 	 224.9797000 	 1.972525 	 -1.2019090000 	 -1.9565170000 
615.25 	 224.9829000 	 1.972500 	 -1.1986570000 	 -1.9534750000 
615.45 	 224.9877000 	 1.972500 	 -1.2018050000 	 -1.9558680000 
615.65 	 224.9908000 	 1.972525 	 -1.2020210000 	 -1.9566730000 
615.85 	 224.9956000 	 1.972550 	 -1.1987880000 	 -1.9534970000 
616.05 	 224.9972000 	 1.972575 	 -1.2017540000 	 -1.9560020000 
616.25 	 224.9956000 	 1.972550 	 -1.2018900000 	 -1.9567040000 
616.45 	 224.9988000 	 1.972550 	 -1.1987080000 	 -1.9536500000 
616.65 	 224.9956000 	 1.972550 	 -1.2019350000 	 -1.9562470000 
616.85 	 224.9956000 	 1.972550 	 -1.2015950000 	 -1.9565170000 
617.05 	 224.9956000 	 1.972550 	 -1.1985590000 	 -1.9535290000 
617.25 	 224.9956000 	 1.972550 	 -1.2017890000 	 -1.9559540000 
617.45 	 224.9988000 	 1.972550 	 -1.2021190000 	 -1.9568090000 
617.65 	 224.9988000 	 1.972550 	 -1.1986570000 	 -1.9536430000 
617.85 	 224.9988000 	 1.972550 	 -1.2013690000 	 -1.9557510000 
618.05 	 225.0036000 	 1.972550 	 -1.2024150000 	 -1.9569360000 
618.25 	 225.0036000 	 1.972550 	 -1.1988100000 	 -1.9537000000 
618.45 	 225.0036000 	 1.972550 	 -1.2014420000 	 -1.9558140000 
618.65 	 225.0036000 	 1.972550 	 -1.2024020000 	 -1.9569360000 
618.85 	 225.0020000 	 1.972550 	 -1.1988100000 	 -1.9537450000 
619.05 	 224.9988000 	 1.972550 	 -1.2012860000 	 -1.9554580000 
619.25 	 224.9956000 	 1.972550 	 -1.2023540000 	 -1.9568700000 
619.45 	 224.9908000 	 1.972550 	 -1.1988350000 	 -1.9537230000 
619.65 	 224.9893000 	 1.972550 	 -1.2013720000 	 -1.9556710000 
619.85 	 224.9877000 	 1.972550 	 -1.2023390000 	 -1.9569590000 
620.05 	 224.9829000 	 1.972550 	 -1.1986760000 	 -1.9535990000 
620.25 	 224.9829000 	 1.972550 	 -1.2011780000 	 -1.9555660000 
620.45 	 224.9829000 	 1.972550 	 -1.2023420000 	 -1.9570160000 
620.65 	 224.9877000 	 1.972575 	 -1.1990990000 	 -1.9538720000 
620.85 	 224.9829000 	 1.972600 	 -1.2009020000 	 -1.9553660000 
621.05 	 224.9829000 	 1.972625 	 -1.2022590000 	 -1.9569970000 
621.25 	 224.9829000 	 1.972600 	 -1.1989750000 	 -1.9538750000 
621.45 	 224.9797000 	 1.972600 	 -1.2013020000 	 -1.9554460000 
621.65 	 224.9797000 	 1.972625 	 -1.2023000000 	 -1.9572070000 
621.85 	 224.9749000 	 1.972650 	 -1.1987400000 	 -1.9540090000 
622.05 	 224.9797000 	 1.972650 	 -1.2008670000 	 -1.9555350000 
622.25 	 224.9797000 	 1.972650 	 -1.2023990000 	 -1.9572450000 
622.45 	 224.9797000 	 1.972650 	 -1.1986350000 	 -1.9541840000 
622.65 	 224.9797000 	 1.972675 	 -1.2005520000 	 -1.9553660000 
622.85 	 224.9797000 	 1.972700 	 -1.2021100000 	 -1.9573880000 
623.05 	 224.9749000 	 1.972725 	 -1.1985590000 	 -1.9542090000 
623.25 	 224.9781000 	 1.972700 	 -1.2010860000 	 -1.9555510000 
623.45 	 224.9797000 	 1.972725 	 -1.2030280000 	 -1.9575530000 
623.65 	 224.9797000 	 1.972750 	 -1.1994900000 	 -1.9541040000 
623.85 	 224.9797000 	 1.972750 	 -1.2013850000 	 -1.9558110000 
624.05 	 224.9781000 	 1.972750 	 -1.2033490000 	 -1.9575560000 
624.25 	 224.9797000 	 1.972750 	 -1.1996590000 	 -1.9542310000 
624.45 	 224.9797000 	 1.972775 	 -1.2017060000 	 -1.9556590000 
624.65 	 224.9797000 	 1.972800 	 -1.2034030000 	 -1.9577340000 
624.85 	 224.9797000 	 1.972800 	 -1.1997260000 	 -1.9543520000 
625.05 	 224.9829000 	 1.972800 	 -1.2017190000 	 -1.9557160000 
625.25 	 224.9829000 	 1.972800 	 -1.2032510000 	 -1.9576610000 
625.45 	 224.9877000 	 1.972825 	 -1.1994200000 	 -1.9542310000 
625.65 	 224.9908000 	 1.972850 	 -1.2017890000 	 -1.9559990000 
625.85 	 224.9956000 	 1.972875 	 -1.2029360000 	 -1.9577310000 
626.05 	 224.9956000 	 1.972850 	 -1.1994680000 	 -1.9544660000 
626.25 	 224.9956000 	 1.972850 	 -1.2013370000 	 -1.9556240000 
626.45 	 224.9908000 	 1.972850 	 -1.2030600000 	 -1.9577540000 
626.65 	 224.9908000 	 1.972850 	 -1.1995000000 	 -1.9542440000 
626.85 	 224.9893000 	 1.972850 	 -1.2013910000 	 -1.9556490000 
627.05 	 224.9877000 	 1.972850 	 -1.2033180000 	 -1.9577820000 
627.25 	 224.9877000 	 1.972850 	 -1.1996940000 	 -1.9546320000 
627.45 	 224.9877000 	 1.972850 	 -1.2009940000 	 -1.9552480000 
627.65 	 224.9908000 	 1.972875 	 -1.2035560000 	 -1.9577060000 
627.85 	 224.9908000 	 1.972900 	 -1.2002440000 	 -1.9549310000 
628.05 	 224.9908000 	 1.972925 	 -1.2007460000 	 -1.9550040000 
628.25 	 224.9908000 	 1.972900 	 -1.2032600000 	 -1.9577250000 
628.45 	 224.9908000 	 1.972900 	 -1.1999960000 	 -1.9549180000 
628.65 	 224.9908000 	 1.972900 	 -1.2002050000 	 -1.9547880000 
628.85 	 224.9908000 	 1.972900 	 -1.2031330000 	 -1.9578200000 
629.05 	 224.9956000 	 1.972900 	 -1.1999990000 	 -1.9551210000 
629.25 	 224.9956000 	 1.972900 	 -1.2004530000 	 -1.9552290000 
629.45 	 224.9956000 	 1.972900 	 -1.2034960000 	 -1.9579470000 
629.65 	 224.9956000 	 1.972900 	 -1.2002720000 	 -1.9550010000 
629.85 	 224.9956000 	 1.972900 	 -1.2007050000 	 -1.9549590000 
630.05 	 224.9908000 	 1.972900 	 -1.2036100000 	 -1.9578740000 
630.25 	 224.9908000 	 1.972900 	 -1.2000910000 	 -1.9548960000 
630.45 	 224.9908000 	 1.972900 	 -1.2009400000 	 -1.9551660000 
630.65 	 224.9877000 	 1.972900 	 -1.2036450000 	 -1.9580010000 
630.85 	 224.9877000 	 1.972900 	 -1.1999260000 	 -1.9549850000 
631.05 	 224.9877000 	 1.972900 	 -1.2007590000 	 -1.9552420000 
631.25 	 224.9877000 	 1.972900 	 -1.2036710000 	 -1.9578740000 
631.45 	 224.9829000 	 1.972925 	 -1.2000850000 	 -1.9548230000 
631.65 	 224.9829000 	 1.972925 	 -1.2011750000 	 -1.9551440000 
631.85 	 224.9829000 	 1.972950 	 -1.2038870000 	 -1.9578550000 
632.05 	 224.9797000 	 1.972950 	 -1.2004090000 	 -1.9550420000 
632.25 	 224.9813000 	 1.972950 	 -1.2009870000 	 -1.9549530000 
632.45 	 224.9797000 	 1.972975 	 -1.2038640000 	 -1.9580050000 
632.65 	 224.9797000 	 1.972975 	 -1.2005200000 	 -1.9552070000 
632.85 	 224.9797000 	 1.973000 	 -1.2009430000 	 -1.9550830000 
633.05 	 224.9765000 	 1.973000 	 -1.2034770000 	 -1.9579950000 
633.25 	 224.9749000 	 1.973000 	 -1.2003480000 	 -1.9554040000 
633.45 	 224.9749000 	 1.973025 	 -1.2007110000 	 -1.9549340000 
633.65 	 224.9749000 	 1.973050 	 -1.2038960000 	 -1.9581480000 
633.85 	 224.9749000 	 1.973075 	 -1.2006470000 	 -1.9555570000 
634.05 	 224.9749000 	 1.973100 	 -1.2008700000 	 -1.9552230000 
634.25 	 224.9765000 	 1.973100 	 -1.2040200000 	 -1.9581190000 
634.45 	 224.9781000 	 1.973125 	 -1.2007550000 	 -1.9556080000 
634.65 	 224.9797000 	 1.973150 	 -1.2007400000 	 -1.9550160000 
634.85 	 224.9797000 	 1.973175 	 -1.2038770000 	 -1.9579950000 
635.05 	 224.9829000 	 1.973150 	 -1.1998940000 	 -1.9557480000 
635.25 	 224.9877000 	 1.973150 	 -1.1996270000 	 -1.9550200000 
635.45 	 224.9893000 	 1.973175 	 -1.2039090000 	 -1.9581290000 
635.65 	 224.9956000 	 1.973225 	 -1.2011080000 	 -1.9560620000 
635.85 	 224.9956000 	 1.973200 	 -1.2005460000 	 -1.9549690000 
636.05 	 224.9988000 	 1.973200 	 -1.2040460000 	 -1.9581570000 
636.25 	 224.9988000 	 1.973200 	 -1.2015090000 	 -1.9563360000 
636.45 	 224.9956000 	 1.973200 	 -1.2002660000 	 -1.9547300000 
636.65 	 224.9988000 	 1.973200 	 -1.2039950000 	 -1.9580550000 
636.85 	 224.9956000 	 1.973200 	 -1.2017470000 	 -1.9563990000 
637.05 	 224.9988000 	 1.973200 	 -1.2003040000 	 -1.9545240000 
637.25 	 224.9988000 	 1.973200 	 -1.2037720000 	 -1.9577570000 
637.45 	 224.9988000 	 1.973200 	 -1.2019600000 	 -1.9567330000 
637.65 	 224.9988000 	 1.973200 	 -1.2000370000 	 -1.9545810000 
637.85 	 224.9956000 	 1.973200 	 -1.2036160000 	 -1.9577880000 
638.05 	 224.9956000 	 1.973200 	 -1.2024020000 	 -1.9567740000 
638.25 	 224.9908000 	 1.973200 	 -1.2000370000 	 -1.9544000000 
638.45 	 224.9908000 	 1.973200 	 -1.2036010000 	 -1.9575910000 
638.65 	 224.9908000 	 1.973200 	 -1.2026630000 	 -1.9572130000 
638.85 	 224.9877000 	 1.973200 	 -1.2000690000 	 -1.9544600000 
639.05 	 224.9877000 	 1.973200 	 -1.2035430000 	 -1.9572540000 
639.25 	 224.9877000 	 1.973200 	 -1.2028950000 	 -1.9574510000 
639.45 	 224.9893000 	 1.973200 	 -1.1999190000 	 -1.9543740000 
639.65 	 224.9908000 	 1.973200 	 -1.2032190000 	 -1.9570670000 
639.85 	 224.9908000 	 1.973200 	 -1.2029970000 	 -1.9575020000 
640.05 	 224.9877000 	 1.973200 	 -1.1999190000 	 -1.9543550000 
640.25 	 224.9877000 	 1.973225 	 -1.2030000000 	 -1.9571430000 
640.45 	 224.9829000 	 1.973250 	 -1.2028820000 	 -1.9573880000 
640.65 	 224.9797000 	 1.973275 	 -1.1997030000 	 -1.9541710000 
640.85 	 224.9749000 	 1.973250 	 -1.2020590000 	 -1.9569360000 
641.05 	 224.9749000 	 1.973275 	 -1.2024660000 	 -1.9576420000 
641.25 	 224.9734000 	 1.973300 	 -1.1991150000 	 -1.9545300000 
641.45 	 224.9781000 	 1.973325 	 -1.2020210000 	 -1.9566310000 
641.65 	 224.9765000 	 1.973350 	 -1.2028500000 	 -1.9578580000 
641.85 	 224.9813000 	 1.973350 	 -1.1991790000 	 -1.9545970000 
642.05 	 224.9797000 	 1.973350 	 -1.2020300000 	 -1.9562940000 
642.25 	 224.9829000 	 1.973350 	 -1.2033720000 	 -1.9578680000 
642.45 	 224.9829000 	 1.973375 	 -1.2002720000 	 -1.9545750000 
642.65 	 224.9829000 	 1.973400 	 -1.2023700000 	 -1.9560020000 
642.85 	 224.9829000 	 1.973400 	 -1.2040010000 	 -1.9579000000 
643.05 	 224.9877000 	 1.973400 	 -1.2005170000 	 -1.9553120000 
643.25 	 224.9877000 	 1.973400 	 -1.2020110000 	 -1.9562440000 
643.45 	 224.9956000 	 1.973400 	 -1.2042390000 	 -1.9586310000 
643.65 	 224.9956000 	 1.973400 	 -1.2007050000 	 -1.9553410000 
643.85 	 225.0036000 	 1.973400 	 -1.2016010000 	 -1.9559260000 
644.05 	 225.0036000 	 1.973400 	 -1.2043570000 	 -1.9584850000 
644.25 	 225.0067000 	 1.973400 	 -1.2007170000 	 -1.9556110000 
644.45 	 225.0083000 	 1.973400 	 -1.2014520000 	 -1.9558240000 
644.65 	 225.0067000 	 1.973400 	 -1.2042140000 	 -1.9586440000 
644.85 	 225.0036000 	 1.973400 	 -1.2011690000 	 -1.9560240000 
645.05 	 224.9956000 	 1.973400 	 -1.2012860000 	 -1.9555280000 
645.25 	 224.9908000 	 1.973400 	 -1.2043030000 	 -1.9585640000 
645.45 	 224.9877000 	 1.973425 	 -1.2011910000 	 -1.9562690000 
645.65 	 224.9829000 	 1.973425 	 -1.2010320000 	 -1.9555540000 
645.85 	 224.9829000 	 1.973450 	 -1.2044080000 	 -1.9586560000 
646.05 	 224.9877000 	 1.973450 	 -1.2015910000 	 -1.9565110000 
646.25 	 224.9877000 	 1.973450 	 -1.1997600000 	 -1.9548640000 
646.45 	 224.9908000 	 1.973450 	 -1.2034070000 	 -1.9582840000 
646.65 	 224.9956000 	 1.973450 	 -1.2010380000 	 -1.9566410000 
646.85 	 224.9956000 	 1.973450 	 -1.1997600000 	 -1.9548830000 
647.05 	 224.9988000 	 1.973450 	 -1.2036900000 	 -1.9580900000 
647.25 	 224.9988000 	 1.973450 	 -1.2013400000 	 -1.9566470000 
647.45 	 224.9988000 	 1.973450 	 -1.1999830000 	 -1.9548290000 
647.65 	 224.9956000 	 1.973450 	 -1.2035020000 	 -1.9581190000 
647.85 	 224.9908000 	 1.973450 	 -1.2017220000 	 -1.9567740000 
648.05 	 224.9877000 	 1.973475 	 -1.1995280000 	 -1.9547590000 
648.25 	 224.9829000 	 1.973475 	 -1.2029270000 	 -1.9578360000 
648.45 	 224.9829000 	 1.973500 	 -1.2014390000 	 -1.9569780000 
648.65 	 224.9829000 	 1.973500 	 -1.1992140000 	 -1.9544440000 
648.85 	 224.9797000 	 1.973500 	 -1.2030000000 	 -1.9577030000 
649.05 	 224.9797000 	 1.973525 	 -1.2016260000 	 -1.9572130000 
649.25 	 224.9749000 	 1.973525 	 -1.1995090000 	 -1.9548130000 
649.45 	 224.9797000 	 1.973575 	 -1.2032860000 	 -1.9576580000 
649.65 	 224.9781000 	 1.973550 	 -1.2020140000 	 -1.9578200000 
649.85 	 224.9797000 	 1.973575 	 -1.1996050000 	 -1.9549780000 
650.05 	 224.9829000 	 1.973575 	 -1.2037940000 	 -1.9584530000 
650.25 	 224.9908000 	 1.973625 	 -1.2032540000 	 -1.9582750000 
650.45 	 224.9956000 	 1.973600 	 -1.2004280000 	 -1.9555220000 
650.65 	 224.9988000 	 1.973600 	 -1.2036360000 	 -1.9582080000 
650.85 	 225.0036000 	 1.973600 	 -1.2035470000 	 -1.9587330000 
651.05 	 225.0036000 	 1.973600 	 -1.2005300000 	 -1.9557350000 
651.25 	 224.9988000 	 1.973600 	 -1.2036420000 	 -1.9582020000 
651.45 	 224.9956000 	 1.973600 	 -1.2037120000 	 -1.9588920000 
651.65 	 224.9908000 	 1.973600 	 -1.2003140000 	 -1.9556140000 
651.85 	 224.9877000 	 1.973600 	 -1.2034190000 	 -1.9578620000 
652.05 	 224.9877000 	 1.973600 	 -1.2039150000 	 -1.9589460000 
652.25 	 224.9877000 	 1.973600 	 -1.2004340000 	 -1.9556390000 
652.45 	 224.9829000 	 1.973625 	 -1.2031870000 	 -1.9576610000 
652.65 	 224.9829000 	 1.973625 	 -1.2041280000 	 -1.9590510000 
652.85 	 224.9813000 	 1.973650 	 -1.2005620000 	 -1.9558330000 
653.05 	 224.9797000 	 1.973675 	 -1.2028730000 	 -1.9576230000 
653.25 	 224.9797000 	 1.973650 	 -1.2042010000 	 -1.9595340000 
653.45 	 224.9749000 	 1.973675 	 -1.2006060000 	 -1.9564150000 
653.65 	 224.9749000 	 1.973700 	 -1.2031520000 	 -1.9582530000 
653.85 	 224.9718000 	 1.973725 	 -1.2042810000 	 -1.9596960000 
654.05 	 224.9718000 	 1.973725 	 -1.2006790000 	 -1.9564150000 
654.25 	 224.9718000 	 1.973775 	 -1.2031330000 	 -1.9581830000 
654.45 	 224.9734000 	 1.973775 	 -1.2043380000 	 -1.9599090000 
654.65 	 224.9749000 	 1.973800 	 -1.2006730000 	 -1.9565040000 
654.85 	 224.9797000 	 1.973800 	 -1.2028820000 	 -1.9578810000 
655.05 	 224.9829000 	 1.973800 	 -1.2044240000 	 -1.9599020000 
655.25 	 224.9829000 	 1.973825 	 -1.2008990000 	 -1.9566380000 
655.45 	 224.9908000 	 1.973850 	 -1.2025610000 	 -1.9577380000 
655.65 	 224.9908000 	 1.973850 	 -1.2047200000 	 -1.9599950000 
655.85 	 224.9956000 	 1.973850 	 -1.2011880000 	 -1.9568950000 
656.05 	 225.0004000 	 1.973850 	 -1.2019820000 	 -1.9574170000 
656.25 	 225.0036000 	 1.973850 	 -1.2048470000 	 -1.9600330000 
656.45 	 225.0067000 	 1.973850 	 -1.2012450000 	 -1.9570670000 
656.65 	 225.0067000 	 1.973850 	 -1.2021380000 	 -1.9573720000 
656.85 	 225.0067000 	 1.973850 	 -1.2048340000 	 -1.9600450000 
657.05 	 225.0067000 	 1.973850 	 -1.2014450000 	 -1.9572190000 
657.25 	 225.0067000 	 1.973850 	 -1.2020240000 	 -1.9572450000 
657.45 	 225.0067000 	 1.973850 	 -1.2047700000 	 -1.9601150000 
657.65 	 225.0067000 	 1.973850 	 -1.2013660000 	 -1.9572040000 
657.85 	 225.0115000 	 1.973850 	 -1.2019920000 	 -1.9570860000 
658.05 	 225.0115000 	 1.973850 	 -1.2047900000 	 -1.9599530000 
658.25 	 225.0131000 	 1.973850 	 -1.2015090000 	 -1.9573500000 
658.45 	 225.0115000 	 1.973850 	 -1.2018270000 	 -1.9570320000 
658.65 	 225.0115000 	 1.973850 	 -1.2048400000 	 -1.9598870000 
658.85 	 225.0115000 	 1.973850 	 -1.2017570000 	 -1.9575310000 
659.05 	 225.0083000 	 1.973850 	 -1.2014330000 	 -1.9568790000 
659.25 	 225.0099000 	 1.973850 	 -1.2049550000 	 -1.9599530000 
659.45 	 225.0067000 	 1.973850 	 -1.2021160000 	 -1.9579540000 
659.65 	 225.0052000 	 1.973850 	 -1.2013850000 	 -1.9567580000 
659.85 	 225.0036000 	 1.973850 	 -1.2047960000 	 -1.9599020000 
660.05 	 224.9988000 	 1.973850 	 -1.2023510000 	 -1.9581510000 
660.25 	 224.9972000 	 1.973850 	 -1.2012420000 	 -1.9565230000 
660.45 	 224.9956000 	 1.973850 	 -1.2047350000 	 -1.9597210000 
660.65 	 224.9908000 	 1.973850 	 -1.2027710000 	 -1.9583230000 
660.85 	 224.9877000 	 1.973850 	 -1.2009590000 	 -1.9563260000 
661.05 	 224.9877000 	 1.973850 	 -1.2044430000 	 -1.9596390000 
661.25 	 224.9829000 	 1.973850 	 -1.2029930000 	 -1.9587040000 
661.45 	 224.9829000 	 1.973850 	 -1.2009080000 	 -1.9562560000 
661.65 	 224.9829000 	 1.973850 	 -1.2045480000 	 -1.9595240000 
661.85 	 224.9829000 	 1.973875 	 -1.2029080000 	 -1.9585740000 
662.05 	 224.9829000 	 1.973900 	 -1.2008250000 	 -1.9562090000 
662.25 	 224.9829000 	 1.973900 	 -1.2039980000 	 -1.9590700000 
662.45 	 224.9797000 	 1.973900 	 -1.2037210000 	 -1.9593590000 
662.65 	 224.9797000 	 1.973900 	 -1.2005840000 	 -1.9564060000 
662.85 	 224.9829000 	 1.973925 	 -1.2026250000 	 -1.9586690000 
663.05 	 224.9813000 	 1.973950 	 -1.2033300000 	 -1.9598260000 
663.25 	 224.9797000 	 1.973975 	 -1.1997350000 	 -1.9565450000 
663.45 	 224.9813000 	 1.973950 	 -1.2015720000 	 -1.9580970000 
663.65 	 224.9829000 	 1.973950 	 -1.2033720000 	 -1.9601350000 
663.85 	 224.9797000 	 1.973975 	 -1.1996110000 	 -1.9569080000 
664.05 	 224.9797000 	 1.974000 	 -1.2013180000 	 -1.9579000000 
664.25 	 224.9829000 	 1.974000 	 -1.2032030000 	 -1.9601540000 
664.45 	 224.9829000 	 1.974000 	 -1.1997410000 	 -1.9570860000 
664.65 	 224.9829000 	 1.974000 	 -1.2009020000 	 -1.9577250000 
664.85 	 224.9877000 	 1.974025 	 -1.2031650000 	 -1.9603120000 
665.05 	 224.9893000 	 1.974050 	 -1.1995510000 	 -1.9570990000 
665.25 	 224.9877000 	 1.974075 	 -1.2004030000 	 -1.9573750000 
665.45 	 224.9908000 	 1.974050 	 -1.2034290000 	 -1.9605000000 
665.65 	 224.9877000 	 1.974050 	 -1.1999290000 	 -1.9574580000 
665.85 	 224.9877000 	 1.974050 	 -1.2004920000 	 -1.9574010000 
666.05 	 224.9877000 	 1.974075 	 -1.2034320000 	 -1.9602680000 
666.25 	 224.9877000 	 1.974100 	 -1.2004180000 	 -1.9578970000 
666.45 	 224.9877000 	 1.974125 	 -1.1998560000 	 -1.9570350000 
666.65 	 224.9877000 	 1.974100 	 -1.2031490000 	 -1.9601410000 
666.85 	 224.9877000 	 1.974100 	 -1.2003990000 	 -1.9579280000 
667.05 	 224.9877000 	 1.974125 	 -1.1998650000 	 -1.9567900000 
667.25 	 224.9877000 	 1.974150 	 -1.2032920000 	 -1.9599060000 
667.45 	 224.9877000 	 1.974175 	 -1.2005770000 	 -1.9579160000 
667.65 	 224.9877000 	 1.974150 	 -1.1997030000 	 -1.9564790000 
667.85 	 224.9908000 	 1.974150 	 -1.2030380000 	 -1.9597280000 
668.05 	 224.9908000 	 1.974150 	 -1.2007810000 	 -1.9580590000 
668.25 	 224.9956000 	 1.974150 	 -1.1997290000 	 -1.9563930000 
668.45 	 224.9956000 	 1.974150 	 -1.2032480000 	 -1.9597500000 
668.65 	 224.9988000 	 1.974150 	 -1.2009460000 	 -1.9583290000 
668.85 	 225.0036000 	 1.974150 	 -1.1995630000 	 -1.9563230000 
669.05 	 225.0036000 	 1.974150 	 -1.2030440000 	 -1.9595940000 
669.25 	 225.0067000 	 1.974150 	 -1.2014040000 	 -1.9585830000 
669.45 	 225.0036000 	 1.974150 	 -1.1993950000 	 -1.9562560000 
669.65 	 225.0036000 	 1.974150 	 -1.2028790000 	 -1.9595300000 
669.85 	 225.0036000 	 1.974150 	 -1.2012290000 	 -1.9585930000 
670.05 	 224.9988000 	 1.974150 	 -1.1993440000 	 -1.9561900000 
670.25 	 224.9988000 	 1.974150 	 -1.2029740000 	 -1.9592250000 
670.45 	 224.9956000 	 1.974150 	 -1.2012510000 	 -1.9585320000 
670.65 	 224.9988000 	 1.974150 	 -1.1993380000 	 -1.9561990000 
670.85 	 224.9956000 	 1.974150 	 -1.2026980000 	 -1.9591900000 
671.05 	 224.9988000 	 1.974150 	 -1.2016040000 	 -1.9587140000 
671.25 	 224.9956000 	 1.974150 	 -1.1991690000 	 -1.9562090000 
671.45 	 224.9956000 	 1.974150 	 -1.2024780000 	 -1.9590310000 
671.65 	 224.9956000 	 1.974150 	 -1.2018300000 	 -1.9589960000 
671.85 	 224.9924000 	 1.974150 	 -1.1990960000 	 -1.9561450000 
672.05 	 224.9908000 	 1.974150 	 -1.2024050000 	 -1.9586690000 
672.25 	 224.9877000 	 1.974150 	 -1.2023510000 	 -1.9593490000 
672.45 	 224.9829000 	 1.974175 	 -1.1986700000 	 -1.9563130000 
672.65 	 224.9797000 	 1.974200 	 -1.2012230000 	 -1.9580810000 
672.85 	 224.9797000 	 1.974225 	 -1.2025170000 	 -1.9597910000 
673.05 	 224.9797000 	 1.974200 	 -1.1988930000 	 -1.9565930000 
673.25 	 224.9797000 	 1.974200 	 -1.2006630000 	 -1.9577220000 
673.45 	 224.9797000 	 1.974225 	 -1.2024310000 	 -1.9599210000 
673.65 	 224.9829000 	 1.974250 	 -1.1990360000 	 -1.9569300000 
673.85 	 224.9829000 	 1.974275 	 -1.2002720000 	 -1.9573400000 
674.05 	 224.9845000 	 1.974250 	 -1.2027900000 	 -1.9601150000 
674.25 	 224.9877000 	 1.974250 	 -1.1991910000 	 -1.9570700000 
674.45 	 224.9829000 	 1.974275 	 -1.2003960000 	 -1.9574450000 
674.65 	 224.9829000 	 1.974300 	 -1.2027200000 	 -1.9601120000 
674.85 	 224.9797000 	 1.974325 	 -1.1993730000 	 -1.9573630000 
675.05 	 224.9797000 	 1.974300 	 -1.1995320000 	 -1.9571590000 
675.25 	 224.9749000 	 1.974325 	 -1.2025100000 	 -1.9599910000 
675.45 	 224.9718000 	 1.974325 	 -1.1994010000 	 -1.9574450000 
675.65 	 224.9734000 	 1.974375 	 -1.1997510000 	 -1.9571430000 
675.85 	 224.9718000 	 1.974375 	 -1.2028310000 	 -1.9600260000 
676.05 	 224.9797000 	 1.974400 	 -1.1996170000 	 -1.9576390000 
676.25 	 224.9829000 	 1.974425 	 -1.1995860000 	 -1.9571180000 
676.45 	 224.9877000 	 1.974425 	 -1.2027770000 	 -1.9602520000 
676.65 	 224.9877000 	 1.974425 	 -1.1975800000 	 -1.9576200000 
676.85 	 224.9877000 	 1.974450 	 -1.1977550000 	 -1.9569590000 
677.05 	 224.9908000 	 1.974450 	 -1.2003640000 	 -1.9600770000 
677.25 	 224.9908000 	 1.974450 	 -1.1974050000 	 -1.9576360000 
677.45 	 224.9956000 	 1.974450 	 -1.1973290000 	 -1.9568510000 
677.65 	 224.9956000 	 1.974450 	 -1.2002050000 	 -1.9599980000 
677.85 	 224.9988000 	 1.974450 	 -1.1968840000 	 -1.9574960000 
678.05 	 224.9988000 	 1.974450 	 -1.1973440000 	 -1.9571780000 
678.25 	 224.9988000 	 1.974450 	 -1.2002020000 	 -1.9600170000 
678.45 	 224.9988000 	 1.974450 	 -1.1971890000 	 -1.9577600000 
678.65 	 224.9988000 	 1.974450 	 -1.1971030000 	 -1.9569590000 
678.85 	 224.9988000 	 1.974450 	 -1.2002980000 	 -1.9601410000 
679.05 	 224.9988000 	 1.974450 	 -1.1974020000 	 -1.9579860000 
679.25 	 224.9988000 	 1.974450 	 -1.1967150000 	 -1.9567620000 
679.45 	 224.9988000 	 1.974450 	 -1.2001770000 	 -1.9598990000 
679.65 	 224.9988000 	 1.974450 	 -1.1978150000 	 -1.9582270000 
679.85 	 224.9988000 	 1.974450 	 -1.1967600000 	 -1.9566310000 
680.05 	 224.9988000 	 1.974450 	 -1.2002050000 	 -1.9598290000 
680.25 	 224.9988000 	 1.974450 	 -1.1982090000 	 -1.9585010000 
680.45 	 224.9956000 	 1.974450 	 -1.1965530000 	 -1.9565300000 
680.65 	 224.9956000 	 1.974450 	 -1.2002280000 	 -1.9598610000 
680.85 	 224.9956000 	 1.974450 	 -1.1980720000 	 -1.9582140000 
681.05 	 224.9956000 	 1.974450 	 -1.1969630000 	 -1.9567200000 
681.25 	 224.9956000 	 1.974450 	 -1.2004180000 	 -1.9599880000 
681.45 	 224.9956000 	 1.974450 	 -1.1978980000 	 -1.9581250000 
681.65 	 224.9956000 	 1.974450 	 -1.1970080000 	 -1.9564950000 
681.85 	 224.9956000 	 1.974450 	 -1.2006190000 	 -1.9600900000 
682.05 	 224.9893000 	 1.974450 	 -1.1976080000 	 -1.9579060000 
682.25 	 224.9908000 	 1.974450 	 -1.1971600000 	 -1.9567010000 
682.45 	 224.9877000 	 1.974450 	 -1.2007110000 	 -1.9599760000 
682.65 	 224.9908000 	 1.974450 	 -1.1979740000 	 -1.9581410000 
682.85 	 224.9908000 	 1.974450 	 -1.1972650000 	 -1.9566440000 
683.05 	 224.9877000 	 1.974450 	 -1.2006920000 	 -1.9597980000 
683.25 	 224.9861000 	 1.974450 	 -1.1980760000 	 -1.9581640000 
683.45 	 224.9829000 	 1.974475 	 -1.1982600000 	 -1.9565070000 
683.65 	 224.9797000 	 1.974500 	 -1.2020300000 	 -1.9597150000 
683.85 	 224.9797000 	 1.974525 	 -1.1999860000 	 -1.9585130000 
684.05 	 224.9781000 	 1.974500 	 -1.1991090000 	 -1.9562240000 
684.25 	 224.9749000 	 1.974525 	 -1.2023740000 	 -1.9593460000 
684.45 	 224.9781000 	 1.974525 	 -1.2007110000 	 -1.9591330000 
684.65 	 224.9797000 	 1.974575 	 -1.1983200000 	 -1.9565740000 
684.85 	 224.9797000 	 1.974575 	 -1.2026180000 	 -1.9596420000 
685.05 	 224.9829000 	 1.974575 	 -1.2010320000 	 -1.9591650000 
685.25 	 224.9829000 	 1.974575 	 -1.1983330000 	 -1.9564980000 
685.45 	 224.9877000 	 1.974600 	 -1.2017000000 	 -1.9592380000 
685.65 	 224.9829000 	 1.974625 	 -1.2014260000 	 -1.9594960000 
685.85 	 224.9829000 	 1.974600 	 -1.1987840000 	 -1.9566980000 
686.05 	 224.9829000 	 1.974625 	 -1.2020140000 	 -1.9592830000 
686.25 	 224.9829000 	 1.974625 	 -1.1995160000 	 -1.9594860000 
686.45 	 224.9877000 	 1.974650 	 -1.1959230000 	 -1.9569050000 
686.65 	 224.9908000 	 1.974675 	 -1.1978560000 	 -1.9591940000 
686.85 	 224.9956000 	 1.974650 	 -1.1981040000 	 -1.9598100000 
687.05 	 224.9988000 	 1.974650 	 -1.1951570000 	 -1.9567900000 
687.25 	 225.0036000 	 1.974650 	 -1.1982790000 	 -1.9590150000 
687.45 	 225.0036000 	 1.974650 	 -1.1983930000 	 -1.9601030000 
687.65 	 225.0004000 	 1.974650 	 -1.1954980000 	 -1.9570450000 
687.85 	 224.9988000 	 1.974650 	 -1.1985970000 	 -1.9591780000 
688.05 	 224.9956000 	 1.974650 	 -1.1989240000 	 -1.9601790000 
688.25 	 224.9908000 	 1.974650 	 -1.1951130000 	 -1.9569750000 
688.45 	 224.9908000 	 1.974650 	 -1.1974840000 	 -1.9589300000 
688.65 	 224.9877000 	 1.974650 	 -1.1978240000 	 -1.9601790000 
688.85 	 224.9829000 	 1.974650 	 -1.1946770000 	 -1.9570800000 
689.05 	 224.9797000 	 1.974675 	 -1.1975920000 	 -1.9588530000 
689.25 	 224.9829000 	 1.974700 	 -1.1981230000 	 -1.9603000000 
689.45 	 224.9829000 	 1.974725 	 -1.1949060000 	 -1.9571400000 
689.65 	 224.9877000 	 1.974725 	 -1.1970200000 	 -1.9587140000 
689.85 	 224.9908000 	 1.974700 	 -1.1983170000 	 -1.9605290000 
690.05 	 224.9956000 	 1.974700 	 -1.1948650000 	 -1.9571500000 
690.25 	 224.9956000 	 1.974700 	 -1.1971190000 	 -1.9585070000 
690.45 	 224.9988000 	 1.974700 	 -1.1984480000 	 -1.9605290000 
690.65 	 224.9988000 	 1.974700 	 -1.1951700000 	 -1.9574200000 
690.85 	 224.9956000 	 1.974700 	 -1.1969980000 	 -1.9581000000 
691.05 	 224.9956000 	 1.974700 	 -1.1987080000 	 -1.9606210000 
691.25 	 224.9908000 	 1.974700 	 -1.1952340000 	 -1.9575250000 
691.45 	 224.9924000 	 1.974700 	 -1.1967050000 	 -1.9579510000 
691.65 	 224.9908000 	 1.974700 	 -1.1989150000 	 -1.9607190000 
691.85 	 224.9908000 	 1.974700 	 -1.1955360000 	 -1.9578710000 
692.05 	 224.9893000 	 1.974700 	 -1.1963240000 	 -1.9577790000 
692.25 	 224.9877000 	 1.974700 	 -1.1990550000 	 -1.9605670000 
692.45 	 224.9877000 	 1.974725 	 -1.1967560000 	 -1.9576900000 
692.65 	 224.9877000 	 1.974750 	 -1.1971470000 	 -1.9575150000 
692.85 	 224.9877000 	 1.974750 	 -1.1998340000 	 -1.9605320000 
693.05 	 224.9845000 	 1.974775 	 -1.1962860000 	 -1.9582780000 
693.25 	 224.9829000 	 1.974750 	 -1.1963140000 	 -1.9572640000 
693.45 	 224.9797000 	 1.974775 	 -1.1994200000 	 -1.9605030000 
693.65 	 224.9749000 	 1.974800 	 -1.1971120000 	 -1.9585390000 
693.85 	 224.9718000 	 1.974825 	 -1.1970550000 	 -1.9571720000 
694.05 	 224.9718000 	 1.974825 	 -1.1989780000 	 -1.9604360000 
694.25 	 224.9749000 	 1.974850 	 -1.1966010000 	 -1.9586820000 
694.45 	 224.9749000 	 1.974875 	 -1.1956500000 	 -1.9571720000 
694.65 	 224.9749000 	 1.974900 	 -1.1990100000 	 -1.9604020000 
694.85 	 224.9765000 	 1.974900 	 -1.1966230000 	 -1.9587800000 
695.05 	 224.9797000 	 1.974900 	 -1.1957680000 	 -1.9571560000 
695.25 	 224.9797000 	 1.974925 	 -1.1990070000 	 -1.9603320000 
695.45 	 224.9797000 	 1.974950 	 -1.1969310000 	 -1.9591240000 
695.65 	 224.9797000 	 1.974950 	 -1.1952530000 	 -1.9570060000 
695.85 	 224.9829000 	 1.974950 	 -1.1989590000 	 -1.9601410000 
696.05 	 224.9829000 	 1.974975 	 -1.2004920000 	 -1.9590470000 
696.25 	 224.9845000 	 1.975000 	 -1.1988350000 	 -1.9571050000 
696.45 	 224.9877000 	 1.975025 	 -1.2025100000 	 -1.9601630000 
696.65 	 224.9908000 	 1.975000 	 -1.2014900000 	 -1.9590630000 
696.85 	 224.9956000 	 1.975000 	 -1.1971000000 	 -1.9568600000 
697.05 	 224.9956000 	 1.975000 	 -1.2003230000 	 -1.9600140000 
697.25 	 224.9988000 	 1.975000 	 -1.1985490000 	 -1.9591300000 
697.45 	 225.0036000 	 1.975000 	 -1.1967090000 	 -1.9568480000 
697.65 	 225.0036000 	 1.975000 	 -1.2002910000 	 -1.9598480000 
697.85 	 224.9988000 	 1.975000 	 -1.1983240000 	 -1.9593780000 
698.05 	 224.9988000 	 1.975000 	 -1.1959580000 	 -1.9566920000 
698.25 	 224.9956000 	 1.975000 	 -1.1993630000 	 -1.9595400000 
698.45 	 224.9893000 	 1.975000 	 -1.1987940000 	 -1.9597720000 
698.65 	 224.9877000 	 1.975000 	 -1.1959740000 	 -1.9567870000 
698.85 	 224.9813000 	 1.975000 	 -1.1991310000 	 -1.9593870000 
699.05 	 224.9797000 	 1.975025 	 -1.1985750000 	 -1.9598260000 
699.25 	 224.9797000 	 1.975050 	 -1.1953510000 	 -1.9569270000 
699.45 	 224.9813000 	 1.975050 	 -1.1982500000 	 -1.9589870000 
699.65 	 224.9861000 	 1.975050 	 -1.1982440000 	 -1.9598930000 
699.85 	 224.9908000 	 1.975050 	 -1.1949790000 	 -1.9567460000 
700.05 	 224.9924000 	 1.975050 	 -1.1975350000 	 -1.9582780000 
700.25 	 224.9956000 	 1.975050 	 -1.1987970000 	 -1.9601280000 
700.45 	 224.9988000 	 1.975050 	 -1.1951670000 	 -1.9569210000 
700.65 	 224.9956000 	 1.975050 	 -1.1974020000 	 -1.9582080000 
700.85 	 224.9940000 	 1.975050 	 -1.1986570000 	 -1.9602270000 
701.05 	 224.9893000 	 1.975050 	 -1.1952840000 	 -1.9571020000 
701.25 	 224.9877000 	 1.975075 	 -1.1984060000 	 -1.9579630000 
701.45 	 224.9829000 	 1.975100 	 -1.1996680000 	 -1.9597280000 
701.65 	 224.9829000 	 1.975100 	 -1.1966230000 	 -1.9569560000 
701.85 	 224.9829000 	 1.975100 	 -1.1974330000 	 -1.9576230000 
702.05 	 224.9829000 	 1.975100 	 -1.1995220000 	 -1.9601220000 
702.25 	 224.9829000 	 1.975125 	 -1.1963650000 	 -1.9569460000 
702.45 	 224.9829000 	 1.975150 	 -1.1971090000 	 -1.9570860000 
702.65 	 224.9797000 	 1.975175 	 -1.1997100000 	 -1.9598580000 
702.85 	 224.9829000 	 1.975150 	 -1.1958350000 	 -1.9572540000 
703.05 	 224.9797000 	 1.975150 	 -1.1968070000 	 -1.9574830000 
703.25 	 224.9797000 	 1.975175 	 -1.1990420000 	 -1.9600170000 
703.45 	 224.9813000 	 1.975200 	 -1.1955610000 	 -1.9570700000 
703.65 	 224.9829000 	 1.975225 	 -1.1967820000 	 -1.9575340000 
703.85 	 224.9829000 	 1.975200 	 -1.1993690000 	 -1.9604020000 
704.05 	 224.9829000 	 1.975200 	 -1.1959490000 	 -1.9574230000 
704.25 	 224.9829000 	 1.975225 	 -1.1963690000 	 -1.9573470000 
704.45 	 224.9877000 	 1.975250 	 -1.1993950000 	 -1.9602520000 
704.65 	 224.9877000 	 1.975275 	 -1.1965500000 	 -1.9583190000 
704.85 	 224.9877000 	 1.975250 	 -1.1961210000 	 -1.9577920000 
705.05 	 224.9908000 	 1.975250 	 -1.1993660000 	 -1.9608080000 
705.25 	 224.9908000 	 1.975250 	 -1.1965620000 	 -1.9591240000 
705.45 	 224.9956000 	 1.975250 	 -1.1959520000 	 -1.9577540000 
705.65 	 224.9956000 	 1.975250 	 -1.1993440000 	 -1.9608400000 
705.85 	 224.9956000 	 1.975250 	 -1.1965690000 	 -1.9591080000 
706.05 	 224.9908000 	 1.975250 	 -1.1959710000 	 -1.9576070000 
706.25 	 224.9956000 	 1.975250 	 -1.1993890000 	 -1.9608270000 
706.45 	 224.9956000 	 1.975250 	 -1.1966930000 	 -1.9590280000 
706.65 	 224.9956000 	 1.975250 	 -1.1960250000 	 -1.9575500000 
706.85 	 224.9956000 	 1.975250 	 -1.1993440000 	 -1.9607890000 
707.05 	 224.9956000 	 1.975250 	 -1.1969630000 	 -1.9591710000 
707.25 	 224.9988000 	 1.975250 	 -1.1957550000 	 -1.9574770000 
707.45 	 224.9988000 	 1.975250 	 -1.1991950000 	 -1.9606210000 
707.65 	 225.0036000 	 1.975250 	 -1.1970170000 	 -1.9594190000 
707.85 	 225.0036000 	 1.975250 	 -1.1956560000 	 -1.9574450000 
708.05 	 225.0052000 	 1.975250 	 -1.1993280000 	 -1.9605410000 
708.25 	 225.0036000 	 1.975250 	 -1.1973290000 	 -1.9594890000 
708.45 	 224.9972000 	 1.975250 	 -1.1956750000 	 -1.9574900000 
708.65 	 224.9940000 	 1.975250 	 -1.1990670000 	 -1.9605060000 
708.85 	 224.9908000 	 1.975250 	 -1.1973950000 	 -1.9595720000 
709.05 	 224.9877000 	 1.975275 	 -1.1959170000 	 -1.9573660000 
709.25 	 224.9829000 	 1.975275 	 -1.1996140000 	 -1.9603160000 
709.45 	 224.9829000 	 1.975300 	 -1.1982760000 	 -1.9597590000 
709.65 	 224.9797000 	 1.975300 	 -1.1960510000 	 -1.9572100000 
709.85 	 224.9749000 	 1.975300 	 -1.1988640000 	 -1.9603320000 
710.05 	 224.9749000 	 1.975325 	 -1.1978280000 	 -1.9601500000 
710.25 	 224.9749000 	 1.975350 	 -1.1955710000 	 -1.9573210000 
710.45 	 224.9749000 	 1.975375 	 -1.1991120000 	 -1.9602870000 
710.65 	 224.9749000 	 1.975400 	 -1.1977510000 	 -1.9600550000 
710.85 	 224.9749000 	 1.975425 	 -1.1953670000 	 -1.9573910000 
711.05 	 224.9749000 	 1.975425 	 -1.1987270000 	 -1.9601350000 
711.25 	 224.9749000 	 1.975450 	 -1.1978370000 	 -1.9602780000 
711.45 	 224.9749000 	 1.975475 	 -1.1952910000 	 -1.9574710000 
711.65 	 224.9749000 	 1.975500 	 -1.1986160000 	 -1.9598670000 
711.85 	 224.9797000 	 1.975525 	 -1.1979290000 	 -1.9603190000 
712.05 	 224.9797000 	 1.975500 	 -1.1970550000 	 -1.9574770000 
712.25 	 224.9845000 	 1.975525 	 -1.1986670000 	 -1.9600490000 
712.45 	 224.9877000 	 1.975550 	 -1.1982660000 	 -1.9605920000 
712.65 	 224.9908000 	 1.975550 	 -1.1955230000 	 -1.9575910000 
712.85 	 224.9893000 	 1.975550 	 -1.1995730000 	 -1.9598640000 
713.05 	 224.9908000 	 1.975550 	 -1.1996560000 	 -1.9606400000 
713.25 	 224.9908000 	 1.975550 	 -1.1964450000 	 -1.9573750000 
713.45 	 224.9956000 	 1.975550 	 -1.1997600000 	 -1.9597720000 
713.65 	 224.9972000 	 1.975550 	 -1.1995630000 	 -1.9605060000 
713.85 	 224.9988000 	 1.975550 	 -1.1963560000 	 -1.9572860000 
714.05 	 225.0036000 	 1.975550 	 -1.1994780000 	 -1.9596960000 
714.25 	 225.0036000 	 1.975550 	 -1.1997640000 	 -1.9606590000 
714.45 	 225.0067000 	 1.975550 	 -1.1965150000 	 -1.9574360000 
714.65 	 225.0067000 	 1.975550 	 -1.1993150000 	 -1.9592480000 
714.85 	 225.0115000 	 1.975550 	 -1.2001010000 	 -1.9607130000 
715.05 	 225.0115000 	 1.975550 	 -1.1967660000 	 -1.9577030000 
715.25 	 225.0115000 	 1.975550 	 -1.1991470000 	 -1.9591900000 
715.45 	 225.0147000 	 1.975550 	 -1.2003200000 	 -1.9609170000 
715.65 	 225.0147000 	 1.975550 	 -1.1968870000 	 -1.9578620000 
715.85 	 225.0115000 	 1.975550 	 -1.1986890000 	 -1.9587260000 
716.05 	 225.0115000 	 1.975550 	 -1.2005330000 	 -1.9610690000 
716.25 	 225.0036000 	 1.975550 	 -1.1970520000 	 -1.9580110000 
716.45 	 225.0036000 	 1.975550 	 -1.2019890000 	 -1.9587200000 
716.65 	 224.9988000 	 1.975550 	 -1.2042390000 	 -1.9611610000 
716.85 	 224.9956000 	 1.975550 	 -1.2006570000 	 -1.9579440000 
717.05 	 224.9956000 	 1.975550 	 -1.2014990000 	 -1.9582940000 
717.25 	 224.9956000 	 1.975550 	 -1.2040080000 	 -1.9612120000 
717.45 	 224.9956000 	 1.975550 	 -1.2004880000 	 -1.9581990000 
717.65 	 224.9956000 	 1.975550 	 -1.2012100000 	 -1.9581760000 
717.85 	 224.9924000 	 1.975550 	 -1.2041160000 	 -1.9611770000 
718.05 	 224.9877000 	 1.975550 	 -1.2006030000 	 -1.9585160000 
718.25 	 224.9797000 	 1.975550 	 -1.2007300000 	 -1.9580680000 
718.45 	 224.9749000 	 1.975550 	 -1.2036830000 	 -1.9612500000 
718.65 	 224.9718000 	 1.975550 	 -1.2009270000 	 -1.9588790000 
718.85 	 224.9670000 	 1.975575 	 -1.1979930000 	 -1.9578080000 
719.05 	 224.9638000 	 1.975600 	 -1.2005040000 	 -1.9609830000 
719.25 	 224.9638000 	 1.975625 	 -1.1977800000 	 -1.9594960000 
719.45 	 224.9670000 	 1.975675 	 -1.1976020000 	 -1.9577500000 
719.65 	 224.9670000 	 1.975700 	 -1.2014010000 	 -1.9607580000 
719.85 	 224.9718000 	 1.975725 	 -1.1996560000 	 -1.9597630000 
720.05 	 224.9749000 	 1.975725 	 -1.1975420000 	 -1.9574900000 
720.25 	 224.9797000 	 1.975750 	 -1.2011970000 	 -1.9605920000 
720.45 	 224.9813000 	 1.975775 	 -1.1999670000 	 -1.9599820000 
720.65 	 224.9829000 	 1.975750 	 -1.1977770000 	 -1.9575950000 
720.85 	 224.9877000 	 1.975775 	 -1.2009210000 	 -1.9607510000 
721.05 	 224.9893000 	 1.975775 	 -1.2002400000 	 -1.9604430000 
721.25 	 224.9956000 	 1.975825 	 -1.1978940000 	 -1.9577220000 
721.45 	 224.9988000 	 1.975800 	 -1.2038900000 	 -1.9610210000 
721.65 	 224.9988000 	 1.975800 	 -1.2010670000 	 -1.9606910000 
721.85 	 225.0036000 	 1.975800 	 -1.1984380000 	 -1.9581480000 
722.05 	 224.9988000 	 1.975800 	 -1.2021000000 	 -1.9611640000 
722.25 	 224.9988000 	 1.975800 	 -1.2013880000 	 -1.9608310000 
722.45 	 224.9956000 	 1.975800 	 -1.1989910000 	 -1.9579470000 
722.65 	 224.9956000 	 1.975800 	 -1.2028060000 	 -1.9609860000 
722.85 	 224.9956000 	 1.975800 	 -1.2018330000 	 -1.9608880000 
723.05 	 224.9956000 	 1.975800 	 -1.1990320000 	 -1.9579660000 
723.25 	 224.9988000 	 1.975800 	 -1.2027580000 	 -1.9609010000 
723.45 	 224.9988000 	 1.975800 	 -1.2024820000 	 -1.9611390000 
723.65 	 224.9988000 	 1.975800 	 -1.1994040000 	 -1.9579320000 
723.85 	 225.0004000 	 1.975800 	 -1.2025770000 	 -1.9606180000 
724.05 	 224.9988000 	 1.975800 	 -1.2025550000 	 -1.9610560000 
724.25 	 224.9972000 	 1.975800 	 -1.1992870000 	 -1.9581790000 
724.45 	 224.9956000 	 1.975800 	 -1.2023070000 	 -1.9603000000 
724.65 	 224.9908000 	 1.975800 	 -1.2026310000 	 -1.9613390000 
724.85 	 224.9908000 	 1.975800 	 -1.2002750000 	 -1.9583070000 
725.05 	 224.9877000 	 1.975800 	 -1.2027170000 	 -1.9601410000 
725.25 	 224.9877000 	 1.975800 	 -1.2036510000 	 -1.9615050000 
725.45 	 224.9829000 	 1.975800 	 -1.2000750000 	 -1.9582240000 
725.65 	 224.9797000 	 1.975800 	 -1.2025200000 	 -1.9598580000 
725.85 	 224.9734000 	 1.975825 	 -1.2022810000 	 -1.9614920000 
726.05 	 224.9670000 	 1.975850 	 -1.1986670000 	 -1.9582330000 
726.25 	 224.9638000 	 1.975875 	 -1.2005960000 	 -1.9596230000 
726.45 	 224.9638000 	 1.975900 	 -1.2022650000 	 -1.9615490000 
726.65 	 224.9638000 	 1.975925 	 -1.1988640000 	 -1.9583860000 
726.85 	 224.9670000 	 1.975950 	 -1.2002180000 	 -1.9588850000 
727.05 	 224.9670000 	 1.975975 	 -1.2024910000 	 -1.9614350000 
727.25 	 224.9670000 	 1.976025 	 -1.1986920000 	 -1.9585580000 
727.45 	 224.9718000 	 1.976025 	 -1.1996620000 	 -1.9589740000 
727.65 	 224.9718000 	 1.976025 	 -1.2020840000 	 -1.9617270000 
727.85 	 224.9749000 	 1.976075 	 -1.1987050000 	 -1.9588280000 
728.05 	 224.9797000 	 1.976075 	 -1.1992110000 	 -1.9585860000 
728.25 	 224.9829000 	 1.976125 	 -1.2021060000 	 -1.9616220000 
728.45 	 224.9877000 	 1.976100 	 -1.1978280000 	 -1.9598670000 
728.65 	 224.9893000 	 1.976100 	 -1.1974720000 	 -1.9588380000 
728.85 	 224.9908000 	 1.976100 	 -1.2008480000 	 -1.9620160000 
729.05 	 224.9956000 	 1.976100 	 -1.1981610000 	 -1.9602010000 
729.25 	 224.9908000 	 1.976100 	 -1.1973030000 	 -1.9586470000 
729.45 	 224.9956000 	 1.976100 	 -1.2006860000 	 -1.9617970000 
729.65 	 224.9972000 	 1.976100 	 -1.1985650000 	 -1.9604720000 
729.85 	 224.9988000 	 1.976100 	 -1.1970230000 	 -1.9584080000 
730.05 	 224.9988000 	 1.976100 	 -1.2007650000 	 -1.9617880000 
730.25 	 225.0036000 	 1.976100 	 -1.1988260000 	 -1.9606940000 
730.45 	 224.9988000 	 1.976100 	 -1.1971760000 	 -1.9585230000 
730.65 	 224.9988000 	 1.976100 	 -1.2007550000 	 -1.9616670000 
730.85 	 224.9956000 	 1.976100 	 -1.1989780000 	 -1.9608430000 
731.05 	 224.9908000 	 1.976100 	 -1.1970360000 	 -1.9584210000 
731.25 	 224.9877000 	 1.976100 	 -1.2006350000 	 -1.9615110000 
731.45 	 224.9829000 	 1.976125 	 -1.1996520000 	 -1.9609640000 
731.65 	 224.9797000 	 1.976150 	 -1.1974300000 	 -1.9583570000 
731.85 	 224.9797000 	 1.976175 	 -1.2013530000 	 -1.9611870000 
732.05 	 224.9797000 	 1.976150 	 -1.2017950000 	 -1.9612880000 
732.25 	 224.9797000 	 1.976150 	 -1.1988700000 	 -1.9585510000 
732.45 	 224.9797000 	 1.976175 	 -1.2024280000 	 -1.9611450000 
732.65 	 224.9797000 	 1.976200 	 -1.2021640000 	 -1.9616380000 
732.85 	 224.9797000 	 1.976200 	 -1.1991120000 	 -1.9586470000 
733.05 	 224.9829000 	 1.976200 	 -1.2021920000 	 -1.9612440000 
733.25 	 224.9829000 	 1.976200 	 -1.2025550000 	 -1.9619910000 
733.45 	 224.9829000 	 1.976225 	 -1.2002600000 	 -1.9588790000 
733.65 	 224.9829000 	 1.976250 	 -1.2026820000 	 -1.9605220000 
733.85 	 224.9829000 	 1.976250 	 -1.2037370000 	 -1.9621630000 
734.05 	 224.9829000 	 1.976250 	 -1.1997540000 	 -1.9593210000 
734.25 	 224.9813000 	 1.976250 	 -1.2019790000 	 -1.9608560000 
734.45 	 224.9829000 	 1.976275 	 -1.2030890000 	 -1.9626080000 
734.65 	 224.9797000 	 1.976300 	 -1.1997450000 	 -1.9593240000 
734.85 	 224.9797000 	 1.976325 	 -1.2014230000 	 -1.9603950000 
735.05 	 224.9797000 	 1.976300 	 -1.2051330000 	 -1.9631930000 
735.25 	 224.9797000 	 1.976325 	 -1.2016520000 	 -1.9602010000 
735.45 	 224.9749000 	 1.976325 	 -1.2025040000 	 -1.9605800000 
735.65 	 224.9781000 	 1.976375 	 -1.2052190000 	 -1.9634090000 
735.85 	 224.9749000 	 1.976375 	 -1.2016650000 	 -1.9603890000 
736.05 	 224.9749000 	 1.976375 	 -1.2026410000 	 -1.9606180000 
736.25 	 224.9749000 	 1.976425 	 -1.2053710000 	 -1.9633610000 
736.45 	 224.9749000 	 1.976425 	 -1.2022720000 	 -1.9607930000 
736.65 	 224.9797000 	 1.976450 	 -1.2025450000 	 -1.9603380000 
736.85 	 224.9797000 	 1.976475 	 -1.2056480000 	 -1.9634370000 
737.05 	 224.9829000 	 1.976450 	 -1.2028030000 	 -1.9609200000 
737.25 	 224.9845000 	 1.976475 	 -1.2020780000 	 -1.9600300000 
737.45 	 224.9877000 	 1.976500 	 -1.2054160000 	 -1.9633640000 
737.65 	 224.9877000 	 1.976525 	 -1.2027330000 	 -1.9613780000 
737.85 	 224.9893000 	 1.976500 	 -1.2021410000 	 -1.9601790000 
738.05 	 224.9908000 	 1.976500 	 -1.2054790000 	 -1.9634790000 
738.25 	 224.9908000 	 1.976500 	 -1.2031680000 	 -1.9617560000 
738.45 	 224.9908000 	 1.976500 	 -1.2020650000 	 -1.9600490000 
738.65 	 224.9924000 	 1.976500 	 -1.2056380000 	 -1.9632590000 
738.85 	 224.9908000 	 1.976500 	 -1.2033370000 	 -1.9618640000 
739.05 	 224.9956000 	 1.976500 	 -1.2017090000 	 -1.9599630000 
739.25 	 224.9988000 	 1.976500 	 -1.2053740000 	 -1.9631770000 
739.45 	 225.0004000 	 1.976500 	 -1.2036160000 	 -1.9620610000 
739.65 	 225.0036000 	 1.976500 	 -1.2016230000 	 -1.9599500000 
739.85 	 224.9988000 	 1.976500 	 -1.2053050000 	 -1.9630180000 
740.05 	 224.9956000 	 1.976500 	 -1.2040010000 	 -1.9625280000 
740.25 	 224.9908000 	 1.976500 	 -1.2016170000 	 -1.9599020000 
740.45 	 224.9829000 	 1.976500 	 -1.2050090000 	 -1.9628210000 
740.65 	 224.9829000 	 1.976525 	 -1.2044110000 	 -1.9627730000 
740.85 	 224.9797000 	 1.976525 	 -1.2012740000 	 -1.9598070000 
741.05 	 224.9797000 	 1.976550 	 -1.2042750000 	 -1.9618800000 
741.25 	 224.9797000 	 1.976575 	 -1.2049070000 	 -1.9632020000 
741.45 	 224.9749000 	 1.976550 	 -1.2015340000 	 -1.9600870000 
741.65 	 224.9765000 	 1.976575 	 -1.2037530000 	 -1.9617140000 
741.85 	 224.9718000 	 1.976600 	 -1.2049260000 	 -1.9634370000 
742.05 	 224.9718000 	 1.976625 	 -1.2013660000 	 -1.9602740000 
742.25 	 224.9718000 	 1.976625 	 -1.2035750000 	 -1.9616410000 
742.45 	 224.9718000 	 1.976675 	 -1.2050060000 	 -1.9635040000 
742.65 	 224.9718000 	 1.976675 	 -1.2017350000 	 -1.9601500000 
742.85 	 224.9702000 	 1.976700 	 -1.2037940000 	 -1.9614920000 
743.05 	 224.9670000 	 1.976725 	 -1.2053620000 	 -1.9634090000 
743.25 	 224.9670000 	 1.976725 	 -1.2016900000 	 -1.9601350000 
743.45 	 224.9702000 	 1.976775 	 -1.2032760000 	 -1.9610250000 
743.65 	 224.9718000 	 1.976775 	 -1.2054950000 	 -1.9634660000 
743.85 	 224.9749000 	 1.976800 	 -1.2020110000 	 -1.9603350000 
744.05 	 224.9797000 	 1.976825 	 -1.2029650000 	 -1.9607390000 
744.25 	 224.9829000 	 1.976825 	 -1.2056320000 	 -1.9634760000 
744.45 	 224.9877000 	 1.976825 	 -1.2023100000 	 -1.9612920000 
744.65 	 224.9908000 	 1.976850 	 -1.2023800000 	 -1.9608340000 
744.85 	 224.9940000 	 1.976850 	 -1.2057050000 	 -1.9640130000 
745.05 	 224.9956000 	 1.976850 	 -1.2024470000 	 -1.9615870000 
745.25 	 224.9972000 	 1.976850 	 -1.2028060000 	 -1.9610370000 
745.45 	 224.9988000 	 1.976850 	 -1.2057940000 	 -1.9641690000 
745.65 	 225.0036000 	 1.976850 	 -1.2026560000 	 -1.9617240000 
745.85 	 225.0067000 	 1.976850 	 -1.2027840000 	 -1.9610370000 
746.05 	 225.0067000 	 1.976850 	 -1.2058320000 	 -1.9641650000 
746.25 	 225.0115000 	 1.976850 	 -1.2030920000 	 -1.9620130000 
746.45 	 225.0067000 	 1.976850 	 -1.2023990000 	 -1.9607700000 
746.65 	 225.0052000 	 1.976850 	 -1.2057840000 	 -1.9642610000 
746.85 	 225.0036000 	 1.976850 	 -1.2027360000 	 -1.9617840000 
747.05 	 224.9972000 	 1.976850 	 -1.2025930000 	 -1.9607930000 
747.25 	 224.9908000 	 1.976850 	 -1.2058480000 	 -1.9640920000 
747.45 	 224.9908000 	 1.976850 	 -1.2031520000 	 -1.9620450000 
747.65 	 224.9877000 	 1.976850 	 -1.2021830000 	 -1.9607990000 
747.85 	 224.9829000 	 1.976850 	 -1.2057970000 	 -1.9639400000 
748.05 	 224.9813000 	 1.976850 	 -1.2038960000 	 -1.9626010000 
748.25 	 224.9749000 	 1.976875 	 -1.2019540000 	 -1.9606150000 
748.45 	 224.9718000 	 1.976875 	 -1.2047580000 	 -1.9637240000 
748.65 	 224.9670000 	 1.976900 	 -1.2028380000 	 -1.9626270000 
748.85 	 224.9670000 	 1.976925 	 -1.2009680000 	 -1.9604080000 
749.05 	 224.9718000 	 1.976975 	 -1.2046430000 	 -1.9636030000 
749.25 	 224.9718000 	 1.976975 	 -1.2021860000 	 -1.9630270000 
749.45 	 224.9718000 	 1.976975 	 -1.1973830000 	 -1.9605700000 
749.65 	 224.9734000 	 1.977000 	 -1.2029140000 	 -1.9635300000 
749.85 	 224.9734000 	 1.977025 	 -1.2015910000 	 -1.9630270000 
750.05 	 224.9749000 	 1.977050 	 -1.2003900000 	 -1.9605950000 
750.25 	 224.9797000 	 1.977075 	 -1.2032640000 	 -1.9636060000 
750.45 	 224.9829000 	 1.977075 	 -1.2024530000 	 -1.9630400000 
750.65 	 224.9893000 	 1.977100 	 -1.1999540000 	 -1.9602840000 
750.85 	 224.9956000 	 1.977100 	 -1.2035530000 	 -1.9631890000 
751.05 	 224.9988000 	 1.977100 	 -1.2008000000 	 -1.9634570000 
751.25 	 225.0036000 	 1.977100 	 -1.1983490000 	 -1.9606240000 
751.45 	 225.0036000 	 1.977100 	 -1.2013850000 	 -1.9629420000 
751.65 	 225.0036000 	 1.977100 	 -1.2008730000 	 -1.9636690000 
751.85 	 225.0052000 	 1.977100 	 -1.1978090000 	 -1.9606460000 
752.05 	 225.0036000 	 1.977100 	 -1.2008440000 	 -1.9627670000 
752.25 	 225.0036000 	 1.977100 	 -1.2010730000 	 -1.9637330000 
752.45 	 225.0036000 	 1.977100 	 -1.1976660000 	 -1.9605920000 
752.65 	 225.0036000 	 1.977100 	 -1.2000880000 	 -1.9627030000 
752.85 	 225.0036000 	 1.977100 	 -1.2001010000 	 -1.9636660000 
753.05 	 224.9988000 	 1.977100 	 -1.1969880000 	 -1.9606240000 
753.25 	 224.9988000 	 1.977100 	 -1.1999930000 	 -1.9626140000 
753.45 	 224.9956000 	 1.977100 	 -1.2006980000 	 -1.9639270000 
753.65 	 224.9956000 	 1.977100 	 -1.1972400000 	 -1.9607580000 
753.85 	 224.9924000 	 1.977100 	 -1.1995600000 	 -1.9623630000 
754.05 	 224.9956000 	 1.977100 	 -1.2005300000 	 -1.9639490000 
754.25 	 224.9956000 	 1.977100 	 -1.1967050000 	 -1.9609040000 
754.45 	 224.9956000 	 1.977100 	 -1.1986670000 	 -1.9617880000 
754.65 	 224.9956000 	 1.977100 	 -1.2006570000 	 -1.9642670000 
754.85 	 224.9908000 	 1.977100 	 -1.1972170000 	 -1.9613970000 
755.05 	 224.9908000 	 1.977100 	 -1.1984600000 	 -1.9613620000 
755.25 	 224.9908000 	 1.977100 	 -1.2008410000 	 -1.9643120000 
755.45 	 224.9877000 	 1.977100 	 -1.1972330000 	 -1.9614090000 
755.65 	 224.9829000 	 1.977100 	 -1.1983140000 	 -1.9615110000 
755.85 	 224.9797000 	 1.977100 	 -1.2007200000 	 -1.9641270000 
756.05 	 224.9749000 	 1.977125 	 -1.1983330000 	 -1.9618230000 
756.25 	 224.9686000 	 1.977125 	 -1.1990900000 	 -1.9610750000 
756.45 	 224.9670000 	 1.977150 	 -1.2023700000 	 -1.9641370000 
756.65 	 224.9670000 	 1.977175 	 -1.1996300000 	 -1.9619970000 
756.85 	 224.9638000 	 1.977225 	 -1.1996300000 	 -1.9610210000 
757.05 	 224.9638000 	 1.977225 	 -1.2042680000 	 -1.9641810000 
757.25 	 224.9638000 	 1.977250 	 -1.2013240000 	 -1.9620480000 
757.45 	 224.9654000 	 1.977300 	 -1.2006700000 	 -1.9608590000 
757.65 	 224.9670000 	 1.977300 	 -1.2039220000 	 -1.9639840000 
757.85 	 224.9718000 	 1.977325 	 -1.2016330000 	 -1.9623310000 
758.05 	 224.9718000 	 1.977375 	 -1.2004470000 	 -1.9605350000 
758.25 	 224.9749000 	 1.977375 	 -1.2009270000 	 -1.9640700000 
758.45 	 224.9749000 	 1.977375 	 -1.2008350000 	 -1.9631640000 
758.65 	 224.9813000 	 1.977425 	 -1.1991530000 	 -1.9608780000 
758.85 	 224.9877000 	 1.977425 	 -1.2042080000 	 -1.9642450000 
759.05 	 224.9877000 	 1.977425 	 -1.2031330000 	 -1.9635070000 
759.25 	 224.9908000 	 1.977450 	 -1.2006860000 	 -1.9609100000 
759.45 	 224.9908000 	 1.977475 	 -1.2030220000 	 -1.9637680000 
759.65 	 224.9956000 	 1.977450 	 -1.2059560000 	 -1.9641050000 
759.85 	 224.9956000 	 1.977450 	 -1.2030000000 	 -1.9611710000 
760.05 	 224.9972000 	 1.977450 	 -1.2058960000 	 -1.9638000000 
760.25 	 224.9988000 	 1.977450 	 -1.2060200000 	 -1.9644670000 
760.45 	 224.9988000 	 1.977450 	 -1.2026560000 	 -1.9613230000 
760.65 	 225.0036000 	 1.977450 	 -1.2057460000 	 -1.9635550000 
760.85 	 225.0036000 	 1.977450 	 -1.2061250000 	 -1.9645310000 
761.05 	 225.0067000 	 1.977450 	 -1.2026820000 	 -1.9612980000 
761.25 	 225.0115000 	 1.977450 	 -1.2054700000 	 -1.9635770000 
761.45 	 225.0147000 	 1.977450 	 -1.2062070000 	 -1.9648810000 
761.65 	 225.0179000 	 1.977450 	 -1.2026500000 	 -1.9615010000 
761.85 	 225.0179000 	 1.977450 	 -1.2048240000 	 -1.9631070000 
762.05 	 225.0226000 	 1.977450 	 -1.2060130000 	 -1.9647880000 
762.25 	 225.0179000 	 1.977450 	 -1.2024470000 	 -1.9615080000 
762.45 	 225.0179000 	 1.977450 	 -1.2046080000 	 -1.9629480000 
762.65 	 225.0179000 	 1.977450 	 -1.2061470000 	 -1.9650550000 
762.85 	 225.0179000 	 1.977450 	 -1.2024500000 	 -1.9616480000 
763.05 	 225.0179000 	 1.977450 	 -1.2038330000 	 -1.9627480000 
763.25 	 225.0179000 	 1.977450 	 -1.2058320000 	 -1.9650460000 
763.45 	 225.0115000 	 1.977450 	 -1.2020270000 	 -1.9616450000 
763.65 	 225.0115000 	 1.977450 	 -1.2036160000 	 -1.9626970000 
763.85 	 225.0067000 	 1.977450 	 -1.2055270000 	 -1.9649350000 
764.05 	 225.0036000 	 1.977450 	 -1.2016840000 	 -1.9618890000 
764.25 	 225.0004000 	 1.977450 	 -1.2027010000 	 -1.9627790000 
764.45 	 224.9988000 	 1.977450 	 -1.2040620000 	 -1.9648840000 
764.65 	 224.9956000 	 1.977450 	 -1.1999930000 	 -1.9616920000 
764.85 	 224.9908000 	 1.977450 	 -1.2020620000 	 -1.9628720000 
765.05 	 224.9877000 	 1.977450 	 -1.2037630000 	 -1.9649730000 
765.25 	 224.9861000 	 1.977450 	 -1.1999700000 	 -1.9616600000 
765.45 	 224.9829000 	 1.977450 	 -1.2019730000 	 -1.9629060000 
765.65 	 224.9797000 	 1.977450 	 -1.2033370000 	 -1.9649790000 
765.85 	 224.9749000 	 1.977450 	 -1.1998970000 	 -1.9617490000 
766.05 	 224.9718000 	 1.977450 	 -1.2017220000 	 -1.9629700000 
766.25 	 224.9718000 	 1.977450 	 -1.2032950000 	 -1.9650550000 
766.45 	 224.9718000 	 1.977450 	 -1.1996810000 	 -1.9618990000 
766.65 	 224.9718000 	 1.977450 	 -1.2015600000 	 -1.9628400000 
766.85 	 224.9749000 	 1.977475 	 -1.2051840000 	 -1.9650970000 
767.05 	 224.9718000 	 1.977475 	 -1.2036070000 	 -1.9612090000 
767.25 	 224.9718000 	 1.977500 	 -1.2051450000 	 -1.9620510000 
767.45 	 224.9718000 	 1.977525 	 -1.2074630000 	 -1.9644580000 
767.65 	 224.9718000 	 1.977575 	 -1.2037120000 	 -1.9613460000 
767.85 	 224.9670000 	 1.977575 	 -1.2050630000 	 -1.9619370000 
768.05 	 224.9670000 	 1.977575 	 -1.2073800000 	 -1.9645470000 
768.25 	 224.9638000 	 1.977625 	 -1.2039060000 	 -1.9615210000 
768.45 	 224.9638000 	 1.977625 	 -1.2048340000 	 -1.9616950000 
768.65 	 224.9670000 	 1.977675 	 -1.2077590000 	 -1.9645660000 
768.85 	 224.9670000 	 1.977700 	 -1.2045570000 	 -1.9617780000 
769.05 	 224.9749000 	 1.977725 	 -1.2045350000 	 -1.9612540000 
769.25 	 224.9797000 	 1.977725 	 -1.2078290000 	 -1.9650970000 
769.45 	 224.9829000 	 1.977750 	 -1.2050180000 	 -1.9626390000 
769.65 	 224.9877000 	 1.977775 	 -1.2043350000 	 -1.9617780000 
769.85 	 224.9877000 	 1.977750 	 -1.2062640000 	 -1.9647120000 
770.05 	 224.9877000 	 1.977750 	 -1.2033720000 	 -1.9624840000 
770.25 	 224.9877000 	 1.977775 	 -1.2033530000 	 -1.9617840000 
770.45 	 224.9956000 	 1.977800 	 -1.2069380000 	 -1.9649950000 
770.65 	 224.9988000 	 1.977800 	 -1.2043670000 	 -1.9633130000 
770.85 	 225.0036000 	 1.977800 	 -1.2030060000 	 -1.9614860000 
771.05 	 225.0067000 	 1.977825 	 -1.2062800000 	 -1.9647030000 
771.25 	 225.0067000 	 1.977800 	 -1.2040580000 	 -1.9630430000 
771.45 	 225.0099000 	 1.977800 	 -1.2026660000 	 -1.9612850000 
771.65 	 225.0083000 	 1.977800 	 -1.2060070000 	 -1.9643880000 
771.85 	 225.0115000 	 1.977800 	 -1.2046850000 	 -1.9635300000 
772.05 	 225.0131000 	 1.977800 	 -1.2023990000 	 -1.9611010000 
772.25 	 225.0163000 	 1.977800 	 -1.2060130000 	 -1.9638000000 
772.45 	 225.0147000 	 1.977800 	 -1.2052350000 	 -1.9639650000 
772.65 	 225.0147000 	 1.977800 	 -1.2023480000 	 -1.9610880000 
772.85 	 225.0099000 	 1.977800 	 -1.2056190000 	 -1.9637620000 
773.05 	 225.0067000 	 1.977800 	 -1.2055430000 	 -1.9642260000 
773.25 	 225.0036000 	 1.977800 	 -1.2023960000 	 -1.9611330000 
773.45 	 225.0036000 	 1.977800 	 -1.2056290000 	 -1.9637460000 
773.65 	 225.0036000 	 1.977800 	 -1.2054860000 	 -1.9640830000 
773.85 	 225.0036000 	 1.977800 	 -1.2022400000 	 -1.9610630000 
774.05 	 225.0036000 	 1.977800 	 -1.2055240000 	 -1.9634880000 
774.25 	 225.0036000 	 1.977800 	 -1.2057720000 	 -1.9645120000 
774.45 	 225.0036000 	 1.977800 	 -1.2024750000 	 -1.9612030000 
774.65 	 225.0036000 	 1.977800 	 -1.2051140000 	 -1.9632780000 
774.85 	 224.9988000 	 1.977800 	 -1.2062170000 	 -1.9647950000 
775.05 	 224.9988000 	 1.977800 	 -1.2026180000 	 -1.9614470000 
775.25 	 224.9956000 	 1.977800 	 -1.2046660000 	 -1.9627350000 
775.45 	 224.9908000 	 1.977800 	 -1.2063980000 	 -1.9647690000 
775.65 	 224.9908000 	 1.977800 	 -1.2027580000 	 -1.9615010000 
775.85 	 224.9908000 	 1.977800 	 -1.2044970000 	 -1.9623600000 
776.05 	 224.9908000 	 1.977800 	 -1.2065470000 	 -1.9649540000 
776.25 	 224.9908000 	 1.977800 	 -1.2030730000 	 -1.9617560000 
776.45 	 224.9908000 	 1.977800 	 -1.2040520000 	 -1.9620390000 
776.65 	 224.9908000 	 1.977800 	 -1.2067510000 	 -1.9648520000 
776.85 	 224.9893000 	 1.977800 	 -1.2033720000 	 -1.9621910000 
777.05 	 224.9877000 	 1.977800 	 -1.2035810000 	 -1.9617140000 
777.25 	 224.9877000 	 1.977800 	 -1.2068590000 	 -1.9647880000 
777.45 	 224.9829000 	 1.977800 	 -1.2040270000 	 -1.9627130000 
777.65 	 224.9813000 	 1.977800 	 -1.2032920000 	 -1.9612820000 
777.85 	 224.9797000 	 1.977800 	 -1.2067760000 	 -1.9647790000 
778.05 	 224.9797000 	 1.977800 	 -1.2039950000 	 -1.9625730000 
778.25 	 224.9797000 	 1.977800 	 -1.2037120000 	 -1.9617560000 
778.45 	 224.9749000 	 1.977825 	 -1.2069420000 	 -1.9648810000 
778.65 	 224.9749000 	 1.977825 	 -1.2038360000 	 -1.9617810000 
778.85 	 224.9749000 	 1.977850 	 -1.2034670000 	 -1.9610280000 
779.05 	 224.9718000 	 1.977875 	 -1.2066620000 	 -1.9642890000 
779.25 	 224.9718000 	 1.977900 	 -1.2036670000 	 -1.9618570000 
779.45 	 224.9670000 	 1.977925 	 -1.2037470000 	 -1.9611770000 
779.65 	 224.9638000 	 1.977925 	 -1.2072630000 	 -1.9642830000 
779.85 	 224.9638000 	 1.977975 	 -1.2039340000 	 -1.9617240000 
780.05 	 224.9638000 	 1.978000 	 -1.2040840000 	 -1.9610310000 
780.25 	 224.9670000 	 1.978025 	 -1.2073260000 	 -1.9642990000 
780.45 	 224.9686000 	 1.978050 	 -1.2041630000 	 -1.9619400000 
780.65 	 224.9718000 	 1.978050 	 -1.2038140000 	 -1.9609550000 
780.85 	 224.9749000 	 1.978075 	 -1.2070430000 	 -1.9646900000 
781.05 	 224.9797000 	 1.978100 	 -1.2044110000 	 -1.9625380000 
781.25 	 224.9829000 	 1.978125 	 -1.2034570000 	 -1.9613080000 
781.45 	 224.9829000 	 1.978125 	 -1.2069100000 	 -1.9657800000 
781.65 	 224.9877000 	 1.978150 	 -1.2046720000 	 -1.9641690000 
781.85 	 224.9956000 	 1.978175 	 -1.2035210000 	 -1.9626460000 
782.05 	 224.9988000 	 1.978150 	 -1.2057050000 	 -1.9664480000 
782.25 	 225.0036000 	 1.978150 	 -1.2034160000 	 -1.9650210000 
782.45 	 225.0083000 	 1.978150 	 -1.2010480000 	 -1.9631800000 
782.65 	 225.0147000 	 1.978150 	 -1.2041540000 	 -1.9663240000 
782.85 	 225.0179000 	 1.978150 	 -1.2021670000 	 -1.9650710000 
783.05 	 225.0226000 	 1.978150 	 -1.2004720000 	 -1.9630460000 
783.25 	 225.0226000 	 1.978150 	 -1.2041570000 	 -1.9664190000 
783.45 	 225.0226000 	 1.978150 	 -1.2020170000 	 -1.9649540000 
783.65 	 225.0179000 	 1.978150 	 -1.2003900000 	 -1.9631990000 
783.85 	 225.0147000 	 1.978150 	 -1.2039150000 	 -1.9664190000 
784.05 	 225.0115000 	 1.978150 	 -1.2016420000 	 -1.9649700000 
784.25 	 225.0067000 	 1.978150 	 -1.2003070000 	 -1.9630240000 
784.45 	 225.0036000 	 1.978150 	 -1.2063150000 	 -1.9664450000 
784.65 	 225.0020000 	 1.978150 	 -1.2043830000 	 -1.9649030000 
784.85 	 225.0036000 	 1.978150 	 -1.2031140000 	 -1.9630720000 
785.05 	 225.0036000 	 1.978150 	 -1.2067450000 	 -1.9661710000 
785.25 	 225.0036000 	 1.978150 	 -1.2049930000 	 -1.9651540000 
785.45 	 225.0036000 	 1.978150 	 -1.2029710000 	 -1.9630560000 
785.65 	 225.0036000 	 1.978150 	 -1.2065600000 	 -1.9662250000 
785.85 	 225.0036000 	 1.978150 	 -1.2057810000 	 -1.9653220000 
786.05 	 224.9988000 	 1.978150 	 -1.2035690000 	 -1.9629220000 
786.25 	 224.9988000 	 1.978150 	 -1.2072440000 	 -1.9660380000 
786.45 	 224.9988000 	 1.978150 	 -1.2063340000 	 -1.9656910000 
786.65 	 224.9988000 	 1.978150 	 -1.2037880000 	 -1.9628780000 
786.85 	 224.9956000 	 1.978150 	 -1.2073170000 	 -1.9662190000 
787.05 	 224.9908000 	 1.978150 	 -1.2061720000 	 -1.9655580000 
787.25 	 224.9908000 	 1.978150 	 -1.2038520000 	 -1.9629220000 
787.45 	 224.9908000 	 1.978150 	 -1.2073710000 	 -1.9657990000 
787.65 	 224.9908000 	 1.978150 	 -1.2065160000 	 -1.9656590000 
787.85 	 224.9908000 	 1.978150 	 -1.2038390000 	 -1.9629990000 
788.05 	 224.9908000 	 1.978150 	 -1.2074760000 	 -1.9660410000 
788.25 	 224.9908000 	 1.978150 	 -1.2066050000 	 -1.9656530000 
788.45 	 224.9908000 	 1.978150 	 -1.2037660000 	 -1.9628620000 
788.65 	 224.9877000 	 1.978150 	 -1.2072850000 	 -1.9658440000 
788.85 	 224.9877000 	 1.978150 	 -1.2068780000 	 -1.9659840000 
789.05 	 224.9877000 	 1.978150 	 -1.2038330000 	 -1.9629100000 
789.25 	 224.9877000 	 1.978150 	 -1.2069450000 	 -1.9655390000 
789.45 	 224.9829000 	 1.978150 	 -1.2067730000 	 -1.9660090000 
789.65 	 224.9797000 	 1.978150 	 -1.2039220000 	 -1.9630430000 
789.85 	 224.9797000 	 1.978150 	 -1.2070810000 	 -1.9656400000 
790.05 	 224.9749000 	 1.978150 	 -1.2065660000 	 -1.9659140000 
790.25 	 224.9749000 	 1.978150 	 -1.2037560000 	 -1.9629640000 
790.45 	 224.9797000 	 1.978175 	 -1.2071100000 	 -1.9655960000 
790.65 	 224.9797000 	 1.978200 	 -1.2073870000 	 -1.9663270000 
790.85 	 224.9797000 	 1.978200 	 -1.2041030000 	 -1.9629830000 
791.05 	 224.9797000 	 1.978200 	 -1.2069000000 	 -1.9652940000 
791.25 	 224.9781000 	 1.978225 	 -1.2074500000 	 -1.9669060000 
791.45 	 224.9749000 	 1.978225 	 -1.2039850000 	 -1.9637330000 
791.65 	 224.9718000 	 1.978250 	 -1.2068110000 	 -1.9657580000 
791.85 	 224.9718000 	 1.978275 	 -1.2075770000 	 -1.9669560000 
792.05 	 224.9734000 	 1.978300 	 -1.2041890000 	 -1.9638120000 
792.25 	 224.9749000 	 1.978325 	 -1.2065980000 	 -1.9656180000 
792.45 	 224.9797000 	 1.978325 	 -1.2076730000 	 -1.9672040000 
792.65 	 224.9749000 	 1.978350 	 -1.2041060000 	 -1.9639490000 
792.85 	 224.9749000 	 1.978375 	 -1.2062330000 	 -1.9653800000 
793.05 	 224.9749000 	 1.978375 	 -1.2079560000 	 -1.9674300000 
793.25 	 224.9749000 	 1.978400 	 -1.2042940000 	 -1.9641780000 
793.45 	 224.9797000 	 1.978425 	 -1.2061470000 	 -1.9652720000 
793.65 	 224.9797000 	 1.978450 	 -1.2079680000 	 -1.9674300000 
793.85 	 224.9845000 	 1.978450 	 -1.2042680000 	 -1.9642320000 
794.05 	 224.9877000 	 1.978450 	 -1.2058070000 	 -1.9651640000 
794.25 	 224.9956000 	 1.978450 	 -1.2082320000 	 -1.9676560000 
794.45 	 224.9988000 	 1.978450 	 -1.2046370000 	 -1.9644900000 
794.65 	 225.0052000 	 1.978450 	 -1.2054320000 	 -1.9647030000 
794.85 	 225.0115000 	 1.978450 	 -1.2081750000 	 -1.9675730000 
795.05 	 225.0147000 	 1.978450 	 -1.2049070000 	 -1.9646140000 
795.25 	 225.0163000 	 1.978450 	 -1.2055680000 	 -1.9647570000 
795.45 	 225.0179000 	 1.978450 	 -1.2082480000 	 -1.9674840000 
795.65 	 225.0147000 	 1.978450 	 -1.2047040000 	 -1.9644040000 
795.85 	 225.0115000 	 1.978450 	 -1.2057750000 	 -1.9648300000 
796.05 	 225.0067000 	 1.978450 	 -1.2082390000 	 -1.9675030000 
796.25 	 225.0052000 	 1.978450 	 -1.2049230000 	 -1.9645750000 
796.45 	 225.0067000 	 1.978450 	 -1.2056380000 	 -1.9646100000 
796.65 	 225.0067000 	 1.978450 	 -1.2081910000 	 -1.9674650000 
796.85 	 225.0083000 	 1.978450 	 -1.2050340000 	 -1.9647250000 
797.05 	 225.0115000 	 1.978450 	 -1.2054630000 	 -1.9644290000 
797.25 	 225.0115000 	 1.978450 	 -1.2084990000 	 -1.9675380000 
797.45 	 225.0067000 	 1.978450 	 -1.2054160000 	 -1.9650900000 
797.65 	 225.0036000 	 1.978450 	 -1.2051840000 	 -1.9643340000 
797.85 	 224.9972000 	 1.978450 	 -1.2084200000 	 -1.9675700000 
798.05 	 224.9956000 	 1.978450 	 -1.2052600000 	 -1.9651510000 
798.25 	 224.9908000 	 1.978450 	 -1.2052600000 	 -1.9645210000 
798.45 	 224.9893000 	 1.978450 	 -1.2085630000 	 -1.9675790000 
798.65 	 224.9877000 	 1.978450 	 -1.2053110000 	 -1.9650170000 
798.85 	 224.9908000 	 1.978450 	 -1.2052820000 	 -1.9644200000 
799.05 	 224.9908000 	 1.978450 	 -1.2085060000 	 -1.9674430000 
799.25 	 224.9908000 	 1.978450 	 -1.2055460000 	 -1.9653290000 
799.45 	 224.9908000 	 1.978450 	 -1.2048780000 	 -1.9642350000 
799.65 	 224.9908000 	 1.978450 	 -1.2083880000 	 -1.9674910000 
799.85 	 224.9956000 	 1.978450 	 -1.2057750000 	 -1.9654430000 
800.05 	 224.9956000 	 1.978450 	 -1.2047510000 	 -1.9640860000 
800.25 	 224.9956000 	 1.978450 	 -1.2082800000 	 -1.9673510000 
800.45 	 224.9956000 	 1.978450 	 -1.2060930000 	 -1.9658280000 
800.65 	 224.9908000 	 1.978450 	 -1.2043030000 	 -1.9639330000 
800.85 	 224.9908000 	 1.978450 	 -1.2080220000 	 -1.9672680000 
801.05 	 224.9877000 	 1.978450 	 -1.2061020000 	 -1.9659330000 
801.25 	 224.9829000 	 1.978450 	 -1.2043700000 	 -1.9638510000 
801.45 	 224.9829000 	 1.978450 	 -1.2080320000 	 -1.9672360000 
801.65 	 224.9797000 	 1.978475 	 -1.2062140000 	 -1.9660540000 
801.85 	 224.9749000 	 1.978475 	 -1.2041980000 	 -1.9637390000 
802.05 	 224.9718000 	 1.978500 	 -1.2078160000 	 -1.9668640000 
802.25 	 224.9670000 	 1.978525 	 -1.2066490000 	 -1.9664000000 
802.45 	 224.9638000 	 1.978550 	 -1.2040010000 	 -1.9638000000 
802.65 	 224.9638000 	 1.978575 	 -1.2075390000 	 -1.9666130000 
802.85 	 224.9591000 	 1.978600 	 -1.2068620000 	 -1.9665650000 
803.05 	 224.9638000 	 1.978625 	 -1.2041440000 	 -1.9638000000 
803.25 	 224.9654000 	 1.978650 	 -1.2075070000 	 -1.9665910000 
803.45 	 224.9686000 	 1.978700 	 -1.2070080000 	 -1.9666700000 
803.65 	 224.9749000 	 1.978700 	 -1.2041630000 	 -1.9636660000 
803.85 	 224.9797000 	 1.978725 	 -1.2076000000 	 -1.9666510000 
804.05 	 224.9829000 	 1.978750 	 -1.2067000000 	 -1.9664030000 
804.25 	 224.9877000 	 1.978775 	 -1.2044110000 	 -1.9639680000 
804.45 	 224.9956000 	 1.978750 	 -1.2080260000 	 -1.9671470000 
804.65 	 224.9988000 	 1.978750 	 -1.2067250000 	 -1.9667590000 
804.85 	 225.0036000 	 1.978750 	 -1.2042680000 	 -1.9641050000 
805.05 	 225.0067000 	 1.978750 	 -1.2079780000 	 -1.9670520000 
805.25 	 225.0115000 	 1.978750 	 -1.2071670000 	 -1.9668420000 
805.45 	 225.0147000 	 1.978750 	 -1.2043860000 	 -1.9641240000 
805.65 	 225.0179000 	 1.978750 	 -1.2075840000 	 -1.9667180000 
805.85 	 225.0210000 	 1.978750 	 -1.2072310000 	 -1.9670260000 
806.05 	 225.0226000 	 1.978750 	 -1.2041820000 	 -1.9639940000 
806.25 	 225.0258000 	 1.978750 	 -1.2072660000 	 -1.9665270000 
806.45 	 225.0258000 	 1.978750 	 -1.2076630000 	 -1.9673570000 
806.65 	 225.0226000 	 1.978750 	 -1.2043670000 	 -1.9641650000 
806.85 	 225.0226000 	 1.978750 	 -1.2068840000 	 -1.9661460000 
807.05 	 225.0179000 	 1.978750 	 -1.2079370000 	 -1.9675290000 
807.25 	 225.0147000 	 1.978750 	 -1.2044370000 	 -1.9642830000 
807.45 	 225.0115000 	 1.978750 	 -1.2067600000 	 -1.9660510000 
807.65 	 225.0115000 	 1.978750 	 -1.2082130000 	 -1.9676840000 
807.85 	 225.0115000 	 1.978750 	 -1.2045160000 	 -1.9643590000 
808.05 	 225.0115000 	 1.978750 	 -1.2067220000 	 -1.9659200000 
808.25 	 225.0115000 	 1.978700 	 -1.2080510000 	 -1.9675350000 
808.45 	 225.0115000 	 1.978700 	 -1.2043760000 	 -1.9642800000 
808.65 	 225.0067000 	 1.978700 	 -1.2065540000 	 -1.9658980000 
808.85 	 225.0067000 	 1.978700 	 -1.2081300000 	 -1.9677260000 
809.05 	 225.0036000 	 1.978700 	 -1.2046270000 	 -1.9645790000 
809.25 	 224.9988000 	 1.978700 	 -1.2064330000 	 -1.9655800000 
809.45 	 224.9956000 	 1.978700 	 -1.2081660000 	 -1.9677450000 
809.65 	 224.9956000 	 1.978700 	 -1.2044720000 	 -1.9645210000 
809.85 	 224.9956000 	 1.978700 	 -1.2061250000 	 -1.9653030000 
810.05 	 224.9956000 	 1.978700 	 -1.2082320000 	 -1.9678240000 
810.25 	 224.9956000 	 1.978700 	 -1.2047420000 	 -1.9646070000 
810.45 	 224.9956000 	 1.978700 	 -1.2061980000 	 -1.9655610000 
810.65 	 224.9908000 	 1.978700 	 -1.2084640000 	 -1.9679260000 
810.85 	 224.9908000 	 1.978700 	 -1.2048560000 	 -1.9649310000 
811.05 	 224.9908000 	 1.978700 	 -1.2059880000 	 -1.9651790000 
811.25 	 224.9877000 	 1.978700 	 -1.2086010000 	 -1.9679320000 
811.45 	 224.9877000 	 1.978700 	 -1.2048660000 	 -1.9648490000 
811.65 	 224.9877000 	 1.978700 	 -1.2058100000 	 -1.9651220000 
811.85 	 224.9877000 	 1.978700 	 -1.2084870000 	 -1.9679640000 
812.05 	 224.9877000 	 1.978700 	 -1.2049870000 	 -1.9648870000 
812.25 	 224.9829000 	 1.978700 	 -1.2059370000 	 -1.9651480000 
812.45 	 224.9829000 	 1.978700 	 -1.2083940000 	 -1.9678970000 
812.65 	 224.9829000 	 1.978700 	 -1.2049830000 	 -1.9648490000 
812.85 	 224.9797000 	 1.978700 	 -1.2057560000 	 -1.9649350000 
813.05 	 224.9829000 	 1.978700 	 -1.2085720000 	 -1.9679740000 
813.25 	 224.9829000 	 1.978700 	 -1.2053710000 	 -1.9651220000 
813.45 	 224.9829000 	 1.978725 	 -1.2053010000 	 -1.9645940000 
813.65 	 224.9877000 	 1.978750 	 -1.2086360000 	 -1.9678910000 
813.85 	 224.9877000 	 1.978750 	 -1.2058160000 	 -1.9656440000 
814.05 	 224.9908000 	 1.978750 	 -1.2049740000 	 -1.9642960000 
814.25 	 224.9908000 	 1.978750 	 -1.2084710000 	 -1.9677030000 
814.45 	 224.9908000 	 1.978750 	 -1.2059530000 	 -1.9661390000 
814.65 	 224.9908000 	 1.978750 	 -1.2045610000 	 -1.9641270000 
814.85 	 224.9908000 	 1.978750 	 -1.2081020000 	 -1.9671250000 
815.05 	 224.9877000 	 1.978750 	 -1.2069030000 	 -1.9667280000 
815.25 	 224.9877000 	 1.978750 	 -1.2043160000 	 -1.9639680000 
815.45 	 224.9829000 	 1.978775 	 -1.2076220000 	 -1.9667940000 
815.65 	 224.9829000 	 1.978800 	 -1.2073840000 	 -1.9670770000 
815.85 	 224.9829000 	 1.978825 	 -1.2043760000 	 -1.9640920000 
816.05 	 224.9893000 	 1.978800 	 -1.2073520000 	 -1.9665910000 
816.25 	 224.9908000 	 1.978800 	 -1.2080480000 	 -1.9675190000 
816.45 	 224.9908000 	 1.978800 	 -1.2042940000 	 -1.9641270000 
816.65 	 224.9908000 	 1.978800 	 -1.2072660000 	 -1.9663680000 
816.85 	 224.9877000 	 1.978800 	 -1.2079840000 	 -1.9676490000 
817.05 	 224.9877000 	 1.978800 	 -1.2044810000 	 -1.9644480000 
817.25 	 224.9829000 	 1.978825 	 -1.2065950000 	 -1.9659040000 
817.45 	 224.9797000 	 1.978850 	 -1.2082900000 	 -1.9678270000 
817.65 	 224.9749000 	 1.978875 	 -1.2048780000 	 -1.9646870000 
817.85 	 224.9749000 	 1.978875 	 -1.2061410000 	 -1.9653670000 
818.05 	 224.9718000 	 1.978875 	 -1.2084830000 	 -1.9680500000 
818.25 	 224.9749000 	 1.978900 	 -1.2051200000 	 -1.9652270000 
818.45 	 224.9749000 	 1.978925 	 -1.2055080000 	 -1.9651890000 
818.65 	 224.9797000 	 1.978975 	 -1.2086170000 	 -1.9681170000 
818.85 	 224.9829000 	 1.978950 	 -1.2053710000 	 -1.9654660000 
819.05 	 224.9877000 	 1.978950 	 -1.2060990000 	 -1.9654500000 
819.25 	 224.9908000 	 1.978975 	 -1.2090300000 	 -1.9681610000 
819.45 	 224.9908000 	 1.978975 	 -1.2054350000 	 -1.9652050000 
819.65 	 224.9908000 	 1.979025 	 -1.2064680000 	 -1.9654620000 
819.85 	 224.9908000 	 1.979000 	 -1.2066140000 	 -1.9682790000 
820.05 	 224.9908000 	 1.979000 	 -1.2031940000 	 -1.9653610000 
820.25 	 224.9908000 	 1.979000 	 -1.2035240000 	 -1.9652970000 
820.45 	 224.9908000 	 1.979000 	 -1.2065280000 	 -1.9681640000 
820.65 	 224.9908000 	 1.979000 	 -1.2030660000 	 -1.9654020000 
820.85 	 224.9956000 	 1.979000 	 -1.2037750000 	 -1.9653450000 
821.05 	 224.9956000 	 1.979000 	 -1.2065860000 	 -1.9683140000 
821.25 	 224.9956000 	 1.979000 	 -1.2030630000 	 -1.9654210000 
821.45 	 224.9972000 	 1.979000 	 -1.2035530000 	 -1.9652140000 
821.65 	 224.9972000 	 1.979000 	 -1.2063570000 	 -1.9681900000 
821.85 	 224.9956000 	 1.979000 	 -1.2033910000 	 -1.9657680000 
822.05 	 224.9956000 	 1.979000 	 -1.2033940000 	 -1.9651190000 
822.25 	 224.9908000 	 1.979000 	 -1.2065630000 	 -1.9682920000 
822.45 	 224.9940000 	 1.979000 	 -1.2035270000 	 -1.9659110000 
822.65 	 224.9908000 	 1.979000 	 -1.2032510000 	 -1.9650460000 
822.85 	 224.9908000 	 1.979000 	 -1.2066360000 	 -1.9682500000 
823.05 	 224.9908000 	 1.979000 	 -1.2034260000 	 -1.9658150000 
823.25 	 224.9908000 	 1.979000 	 -1.2031870000 	 -1.9650240000 
823.45 	 224.9908000 	 1.979000 	 -1.2064330000 	 -1.9682470000 
823.65 	 224.9877000 	 1.979000 	 -1.2036670000 	 -1.9660980000 
823.85 	 224.9877000 	 1.979000 	 -1.2031680000 	 -1.9650620000 
824.05 	 224.9877000 	 1.979000 	 -1.2064170000 	 -1.9683140000 
824.25 	 224.9877000 	 1.979000 	 -1.2034350000 	 -1.9660000000 
824.45 	 224.9877000 	 1.979000 	 -1.2030060000 	 -1.9650270000 
824.65 	 224.9829000 	 1.979025 	 -1.2059020000 	 -1.9681900000 
824.85 	 224.9829000 	 1.979050 	 -1.2031170000 	 -1.9662090000 
825.05 	 224.9829000 	 1.979075 	 -1.2019730000 	 -1.9648420000 
825.25 	 224.9829000 	 1.979050 	 -1.2061500000 	 -1.9679930000 
825.45 	 224.9829000 	 1.979050 	 -1.2052730000 	 -1.9664860000 
825.65 	 224.9829000 	 1.979075 	 -1.2031620000 	 -1.9647280000 
825.85 	 224.9829000 	 1.979100 	 -1.2067190000 	 -1.9679260000 
826.05 	 224.9797000 	 1.979125 	 -1.2054280000 	 -1.9668520000 
826.25 	 224.9749000 	 1.979100 	 -1.2047350000 	 -1.9645440000 
826.45 	 224.9718000 	 1.979125 	 -1.2088870000 	 -1.9677320000 
826.65 	 224.9718000 	 1.979150 	 -1.2073390000 	 -1.9668010000 
826.85 	 224.9670000 	 1.979175 	 -1.2054060000 	 -1.9647630000 
827.05 	 224.9670000 	 1.979200 	 -1.2089950000 	 -1.9679420000 
827.25 	 224.9670000 	 1.979200 	 -1.2074530000 	 -1.9670010000 
827.45 	 224.9702000 	 1.979225 	 -1.2047260000 	 -1.9646420000 
827.65 	 224.9718000 	 1.979250 	 -1.2079330000 	 -1.9677770000 
827.85 	 224.9749000 	 1.979275 	 -1.2061660000 	 -1.9669500000 
828.05 	 224.9813000 	 1.979300 	 -1.2039980000 	 -1.9644580000 
828.25 	 224.9829000 	 1.979325 	 -1.2072820000 	 -1.9673790000 
828.45 	 224.9877000 	 1.979300 	 -1.2068050000 	 -1.9672930000 
828.65 	 224.9908000 	 1.979300 	 -1.2038520000 	 -1.9643940000 
828.85 	 224.9940000 	 1.979300 	 -1.2070180000 	 -1.9671440000 
829.05 	 224.9956000 	 1.979300 	 -1.2067540000 	 -1.9676150000 
829.25 	 224.9988000 	 1.979300 	 -1.2038070000 	 -1.9645720000 
829.45 	 225.0036000 	 1.979300 	 -1.2072210000 	 -1.9670550000 
829.65 	 225.0036000 	 1.979300 	 -1.2076000000 	 -1.9675890000 
829.85 	 225.0067000 	 1.979300 	 -1.2046660000 	 -1.9644170000 
830.05 	 225.0083000 	 1.979300 	 -1.2077680000 	 -1.9670360000 
830.25 	 225.0115000 	 1.979300 	 -1.2079110000 	 -1.9676880000 
830.45 	 225.0083000 	 1.979300 	 -1.2047480000 	 -1.9645370000 
830.65 	 225.0067000 	 1.979300 	 -1.2076000000 	 -1.9667400000 
830.85 	 225.0036000 	 1.979300 	 -1.2081460000 	 -1.9679800000 
831.05 	 224.9988000 	 1.979300 	 -1.2047990000 	 -1.9647280000 
831.25 	 224.9956000 	 1.979300 	 -1.2074180000 	 -1.9665650000 
831.45 	 224.9988000 	 1.979300 	 -1.2085690000 	 -1.9679800000 
831.65 	 224.9972000 	 1.979300 	 -1.2049010000 	 -1.9648270000 
831.85 	 224.9988000 	 1.979300 	 -1.2070310000 	 -1.9662130000 
832.05 	 225.0067000 	 1.979300 	 -1.2086170000 	 -1.9681840000 
832.25 	 225.0115000 	 1.979300 	 -1.2049420000 	 -1.9649310000 
832.45 	 225.0115000 	 1.979300 	 -1.2069160000 	 -1.9661650000 
832.65 	 225.0131000 	 1.979300 	 -1.2087030000 	 -1.9681710000 
832.85 	 225.0147000 	 1.979300 	 -1.2050530000 	 -1.9648740000 
833.05 	 225.0147000 	 1.979300 	 -1.2066520000 	 -1.9659230000 
833.25 	 225.0115000 	 1.979300 	 -1.2087500000 	 -1.9681680000 
833.45 	 225.0115000 	 1.979300 	 -1.2051810000 	 -1.9649730000 
833.65 	 225.0115000 	 1.979300 	 -1.2068970000 	 -1.9658880000 
833.85 	 225.0115000 	 1.979300 	 -1.2088490000 	 -1.9682920000 
834.05 	 225.0067000 	 1.979300 	 -1.2050880000 	 -1.9648870000 
834.25 	 224.9988000 	 1.979300 	 -1.2067830000 	 -1.9658470000 
834.45 	 224.9956000 	 1.979300 	 -1.2087630000 	 -1.9682310000 
834.65 	 224.9893000 	 1.979300 	 -1.2051230000 	 -1.9650240000 
834.85 	 224.9877000 	 1.979300 	 -1.2065790000 	 -1.9657900000 
835.05 	 224.9829000 	 1.979300 	 -1.2091000000 	 -1.9682280000 
835.25 	 224.9797000 	 1.979300 	 -1.2055020000 	 -1.9653350000 
835.45 	 224.9797000 	 1.979300 	 -1.2064900000 	 -1.9654850000 
835.65 	 224.9797000 	 1.979300 	 -1.2090170000 	 -1.9684120000 
835.85 	 224.9829000 	 1.979325 	 -1.2060100000 	 -1.9653190000 
836.05 	 224.9845000 	 1.979350 	 -1.2068970000 	 -1.9653890000 
836.25 	 224.9877000 	 1.979375 	 -1.2095290000 	 -1.9682310000 
836.45 	 224.9908000 	 1.979350 	 -1.2062550000 	 -1.9655960000 
836.65 	 224.9908000 	 1.979350 	 -1.2066970000 	 -1.9655550000 
836.85 	 224.9893000 	 1.979350 	 -1.2093230000 	 -1.9684190000 
837.05 	 224.9829000 	 1.979350 	 -1.2063030000 	 -1.9658600000 
837.25 	 224.9797000 	 1.979375 	 -1.2064200000 	 -1.9653260000 
837.45 	 224.9797000 	 1.979375 	 -1.2094630000 	 -1.9684980000 
837.65 	 224.9813000 	 1.979400 	 -1.2064390000 	 -1.9659420000 
837.85 	 224.9861000 	 1.979425 	 -1.2061690000 	 -1.9652810000 
838.05 	 224.9877000 	 1.979400 	 -1.2095900000 	 -1.9684700000 
838.25 	 224.9893000 	 1.979400 	 -1.2067250000 	 -1.9662250000 
838.45 	 224.9908000 	 1.979400 	 -1.2063310000 	 -1.9652840000 
838.65 	 224.9956000 	 1.979400 	 -1.2095670000 	 -1.9684980000 
838.85 	 224.9956000 	 1.979425 	 -1.2067160000 	 -1.9662410000 
839.05 	 224.9956000 	 1.979400 	 -1.2062330000 	 -1.9651890000 
839.25 	 224.9956000 	 1.979400 	 -1.2096600000 	 -1.9684950000 
839.45 	 224.9956000 	 1.979400 	 -1.2071130000 	 -1.9665240000 
839.65 	 224.9940000 	 1.979400 	 -1.2059310000 	 -1.9649120000 
839.85 	 224.9908000 	 1.979400 	 -1.2093890000 	 -1.9683170000 
840.05 	 224.9908000 	 1.979400 	 -1.2071010000 	 -1.9666930000 
840.25 	 224.9908000 	 1.979400 	 -1.2058480000 	 -1.9651760000 
840.45 	 224.9893000 	 1.979400 	 -1.2095200000 	 -1.9685840000 
840.65 	 224.9877000 	 1.979425 	 -1.2070660000 	 -1.9666420000 
840.85 	 224.9829000 	 1.979450 	 -1.2058670000 	 -1.9652210000 
841.05 	 224.9797000 	 1.979475 	 -1.2095930000 	 -1.9683550000 
841.25 	 224.9797000 	 1.979450 	 -1.2071420000 	 -1.9667560000 
841.45 	 224.9797000 	 1.979450 	 -1.2059050000 	 -1.9652430000 
841.65 	 224.9797000 	 1.979475 	 -1.2094880000 	 -1.9683610000 
841.85 	 224.9797000 	 1.979500 	 -1.2070530000 	 -1.9668200000 
842.05 	 224.9797000 	 1.979525 	 -1.2054030000 	 -1.9652020000 
842.25 	 224.9797000 	 1.979500 	 -1.2091570000 	 -1.9684570000 
842.45 	 224.9749000 	 1.979500 	 -1.2071290000 	 -1.9671540000 
842.65 	 224.9749000 	 1.979525 	 -1.2047040000 	 -1.9649380000 
842.85 	 224.9718000 	 1.979550 	 -1.2082860000 	 -1.9683070000 
843.05 	 224.9670000 	 1.979575 	 -1.2057080000 	 -1.9671410000 
843.25 	 224.9670000 	 1.979600 	 -1.2036200000 	 -1.9649190000 
843.45 	 224.9670000 	 1.979600 	 -1.2080100000 	 -1.9680910000 
843.65 	 224.9749000 	 1.979625 	 -1.2056920000 	 -1.9675700000 
843.85 	 224.9765000 	 1.979650 	 -1.2033020000 	 -1.9649570000 
844.05 	 224.9829000 	 1.979650 	 -1.2070690000 	 -1.9679610000 
844.25 	 224.9877000 	 1.979675 	 -1.2050630000 	 -1.9673510000 
844.45 	 224.9893000 	 1.979700 	 -1.2031330000 	 -1.9649280000 
844.65 	 224.9956000 	 1.979700 	 -1.2073200000 	 -1.9680690000 
844.85 	 224.9988000 	 1.979700 	 -1.2075520000 	 -1.9675920000 
845.05 	 225.0036000 	 1.979700 	 -1.2050060000 	 -1.9650840000 
845.25 	 225.0083000 	 1.979700 	 -1.2084800000 	 -1.9678750000 
845.45 	 225.0131000 	 1.979700 	 -1.2080670000 	 -1.9680500000 
845.65 	 225.0226000 	 1.979700 	 -1.2048340000 	 -1.9650330000 
845.85 	 225.0258000 	 1.979700 	 -1.2082420000 	 -1.9676400000 
846.05 	 225.0258000 	 1.979700 	 -1.2080860000 	 -1.9681900000 
846.25 	 225.0258000 	 1.979700 	 -1.2050310000 	 -1.9649440000 
846.45 	 225.0258000 	 1.979700 	 -1.2081530000 	 -1.9673540000 
846.65 	 225.0258000 	 1.979700 	 -1.2082740000 	 -1.9680910000 
846.85 	 225.0226000 	 1.979700 	 -1.2050880000 	 -1.9648740000 
847.05 	 225.0226000 	 1.979650 	 -1.2080260000 	 -1.9674970000 
847.25 	 225.0179000 	 1.979650 	 -1.2083280000 	 -1.9682600000 
847.45 	 225.0163000 	 1.979650 	 -1.2050630000 	 -1.9649350000 
847.65 	 225.0147000 	 1.979650 	 -1.2082960000 	 -1.9677420000 
847.85 	 225.0147000 	 1.979650 	 -1.2083850000 	 -1.9682120000 
848.05 	 225.0115000 	 1.979600 	 -1.2050630000 	 -1.9651130000 
848.25 	 225.0115000 	 1.979600 	 -1.2079940000 	 -1.9672710000 
848.45 	 225.0115000 	 1.979600 	 -1.2088330000 	 -1.9684760000 
848.65 	 225.0115000 	 1.979600 	 -1.2051040000 	 -1.9651600000 
848.85 	 225.0067000 	 1.979600 	 -1.2076570000 	 -1.9671190000 
849.05 	 225.0067000 	 1.979600 	 -1.2085690000 	 -1.9682980000 
849.25 	 225.0067000 	 1.979600 	 -1.2051200000 	 -1.9649600000 
849.45 	 225.0036000 	 1.979600 	 -1.2081240000 	 -1.9673670000 
849.65 	 225.0036000 	 1.979600 	 -1.2085090000 	 -1.9683650000 
849.85 	 224.9988000 	 1.979600 	 -1.2051420000 	 -1.9651190000 
850.05 	 224.9956000 	 1.979600 	 -1.2078130000 	 -1.9672490000 
850.25 	 224.9956000 	 1.979600 	 -1.2087220000 	 -1.9684440000 
850.45 	 224.9956000 	 1.979600 	 -1.2051420000 	 -1.9652620000 
850.65 	 224.9956000 	 1.979600 	 -1.2078670000 	 -1.9671000000 
850.85 	 224.9956000 	 1.979600 	 -1.2088330000 	 -1.9684000000 
851.05 	 224.9956000 	 1.979600 	 -1.2051870000 	 -1.9650550000 
851.25 	 224.9956000 	 1.979600 	 -1.2078030000 	 -1.9670300000 
851.45 	 224.9908000 	 1.979600 	 -1.2085760000 	 -1.9683520000 
851.65 	 224.9908000 	 1.979600 	 -1.2051330000 	 -1.9650620000 
851.85 	 224.9956000 	 1.979600 	 -1.2077460000 	 -1.9670870000 
852.05 	 224.9972000 	 1.979600 	 -1.2086650000 	 -1.9684190000 
852.25 	 224.9988000 	 1.979600 	 -1.2050980000 	 -1.9652460000 
852.45 	 225.0036000 	 1.979600 	 -1.2076630000 	 -1.9669630000 
852.65 	 224.9988000 	 1.979600 	 -1.2086360000 	 -1.9684570000 
852.85 	 224.9988000 	 1.979600 	 -1.2051450000 	 -1.9650900000 
853.05 	 224.9956000 	 1.979600 	 -1.2077710000 	 -1.9670300000 
853.25 	 224.9924000 	 1.979600 	 -1.2089570000 	 -1.9685430000 
853.45 	 224.9908000 	 1.979600 	 -1.2054130000 	 -1.9654500000 
853.65 	 224.9908000 	 1.979600 	 -1.2070340000 	 -1.9666990000 
853.85 	 224.9877000 	 1.979600 	 -1.2090970000 	 -1.9688100000 
854.05 	 224.9861000 	 1.979600 	 -1.2055170000 	 -1.9656240000 
854.25 	 224.9813000 	 1.979600 	 -1.2067510000 	 -1.9662890000 
854.45 	 224.9734000 	 1.979600 	 -1.2093320000 	 -1.9687720000 
854.65 	 224.9670000 	 1.979600 	 -1.2056830000 	 -1.9658630000 
854.85 	 224.9622000 	 1.979600 	 -1.2066520000 	 -1.9659870000 
855.05 	 224.9559000 	 1.979600 	 -1.2092530000 	 -1.9688700000 
855.25 	 224.9511000 	 1.979625 	 -1.2057650000 	 -1.9657520000 
855.45 	 224.9479000 	 1.979675 	 -1.2064680000 	 -1.9658880000 
855.65 	 224.9479000 	 1.979725 	 -1.2092210000 	 -1.9688070000 
855.85 	 224.9463000 	 1.979775 	 -1.2062010000 	 -1.9661010000 
856.05 	 224.9447000 	 1.979800 	 -1.2062680000 	 -1.9656790000 
856.25 	 224.9447000 	 1.979850 	 -1.2093260000 	 -1.9687180000 
856.45 	 224.9447000 	 1.979875 	 -1.2064520000 	 -1.9664670000 
856.65 	 224.9447000 	 1.979925 	 -1.2058450000 	 -1.9654240000 
856.85 	 224.9447000 	 1.979975 	 -1.2093450000 	 -1.9687180000 
857.05 	 224.9479000 	 1.980000 	 -1.2067060000 	 -1.9667750000 
857.25 	 224.9527000 	 1.980050 	 -1.2056600000 	 -1.9654180000 
857.45 	 224.9638000 	 1.980075 	 -1.2092940000 	 -1.9686890000 
857.65 	 224.9718000 	 1.980100 	 -1.2067990000 	 -1.9666770000 
857.85 	 224.9813000 	 1.980125 	 -1.2055810000 	 -1.9651860000 
858.05 	 224.9908000 	 1.980125 	 -1.2093000000 	 -1.9684630000 
858.25 	 224.9988000 	 1.980175 	 -1.2070940000 	 -1.9670960000 
858.45 	 225.0067000 	 1.980150 	 -1.2057780000 	 -1.9652080000 
858.65 	 225.0115000 	 1.980150 	 -1.2095290000 	 -1.9683460000 
858.85 	 225.0147000 	 1.980150 	 -1.2080350000 	 -1.9674360000 
859.05 	 225.0179000 	 1.980150 	 -1.2057150000 	 -1.9650490000 
859.25 	 225.0226000 	 1.980150 	 -1.2095010000 	 -1.9683650000 
859.45 	 225.0242000 	 1.980150 	 -1.2079080000 	 -1.9673280000 
859.65 	 225.0226000 	 1.980150 	 -1.2058160000 	 -1.9651790000 
859.85 	 225.0226000 	 1.980150 	 -1.2094590000 	 -1.9681550000 
860.05 	 225.0195000 	 1.980150 	 -1.2081560000 	 -1.9674710000 
860.25 	 225.0179000 	 1.980150 	 -1.2057940000 	 -1.9649660000 
860.45 	 225.0179000 	 1.980150 	 -1.2095200000 	 -1.9683010000 
860.65 	 225.0179000 	 1.980150 	 -1.2081150000 	 -1.9673600000 
860.85 	 225.0210000 	 1.980125 	 -1.2057080000 	 -1.9650210000 
861.05 	 225.0179000 	 1.980100 	 -1.2093830000 	 -1.9680250000 
861.25 	 225.0210000 	 1.980100 	 -1.2087760000 	 -1.9680600000 
861.45 	 225.0179000 	 1.980100 	 -1.2058000000 	 -1.9650620000 
861.65 	 225.0179000 	 1.980100 	 -1.2089030000 	 -1.9676940000 
861.85 	 225.0210000 	 1.980075 	 -1.2087060000 	 -1.9679740000 
862.05 	 225.0195000 	 1.980050 	 -1.2056190000 	 -1.9650620000 
862.25 	 225.0226000 	 1.980050 	 -1.2090650000 	 -1.9676400000 
862.45 	 225.0226000 	 1.980050 	 -1.2089380000 	 -1.9684000000 
862.65 	 225.0226000 	 1.980050 	 -1.2057590000 	 -1.9651600000 
862.85 	 225.0163000 	 1.980025 	 -1.2087570000 	 -1.9676270000 
863.05 	 225.0147000 	 1.980000 	 -1.2087690000 	 -1.9682730000 
863.25 	 225.0131000 	 1.980000 	 -1.2057300000 	 -1.9650400000 
863.45 	 225.0115000 	 1.979975 	 -1.2090400000 	 -1.9676530000 
863.65 	 225.0115000 	 1.980000 	 -1.2088080000 	 -1.9681550000 
863.85 	 225.0115000 	 1.980000 	 -1.2056960000 	 -1.9650360000 
864.05 	 225.0067000 	 1.980000 	 -1.2085090000 	 -1.9672840000 
864.25 	 225.0067000 	 1.980000 	 -1.2093800000 	 -1.9684920000 
864.45 	 225.0067000 	 1.980000 	 -1.2058290000 	 -1.9651290000 
864.65 	 225.0036000 	 1.980000 	 -1.2081210000 	 -1.9668770000 
864.85 	 224.9988000 	 1.980000 	 -1.2096280000 	 -1.9686890000 
865.05 	 224.9988000 	 1.980000 	 -1.2059340000 	 -1.9654020000 
865.25 	 224.9956000 	 1.980000 	 -1.2078950000 	 -1.9665970000 
865.45 	 224.9908000 	 1.980000 	 -1.2097800000 	 -1.9686790000 
865.65 	 224.9893000 	 1.980000 	 -1.2060710000 	 -1.9654620000 
865.85 	 224.9908000 	 1.980000 	 -1.2073710000 	 -1.9659710000 
866.05 	 224.9877000 	 1.980000 	 -1.2098180000 	 -1.9688160000 
866.25 	 224.9908000 	 1.980000 	 -1.2065320000 	 -1.9659580000 
866.45 	 224.9908000 	 1.980000 	 -1.2068560000 	 -1.9657900000 
866.65 	 224.9908000 	 1.980000 	 -1.2099200000 	 -1.9688190000 
866.85 	 224.9908000 	 1.980000 	 -1.2066680000 	 -1.9662760000 
867.05 	 224.9877000 	 1.980000 	 -1.2068780000 	 -1.9659010000 
867.25 	 224.9877000 	 1.980000 	 -1.2100380000 	 -1.9690000000 
867.45 	 224.9797000 	 1.980000 	 -1.2067220000 	 -1.9662630000 
867.65 	 224.9797000 	 1.980000 	 -1.2065440000 	 -1.9654940000 
867.85 	 224.9749000 	 1.980000 	 -1.2099080000 	 -1.9688830000 
868.05 	 224.9797000 	 1.980000 	 -1.2074120000 	 -1.9667150000 
868.25 	 224.9797000 	 1.980000 	 -1.2062710000 	 -1.9653030000 
868.45 	 224.9829000 	 1.980000 	 -1.2098280000 	 -1.9686700000 
868.65 	 224.9908000 	 1.980000 	 -1.2075070000 	 -1.9671880000 
868.85 	 224.9956000 	 1.980000 	 -1.2060870000 	 -1.9652680000 
869.05 	 224.9956000 	 1.980000 	 -1.2097870000 	 -1.9685010000 
869.25 	 224.9956000 	 1.980000 	 -1.2080160000 	 -1.9674240000 
869.45 	 224.9956000 	 1.980000 	 -1.2059270000 	 -1.9652080000 
869.65 	 224.9908000 	 1.980000 	 -1.2095450000 	 -1.9681610000 
869.85 	 224.9877000 	 1.980000 	 -1.2083090000 	 -1.9678080000 
870.05 	 224.9877000 	 1.980000 	 -1.2058580000 	 -1.9651320000 
870.25 	 224.9877000 	 1.980000 	 -1.2092810000 	 -1.9679770000 
870.45 	 224.9829000 	 1.980025 	 -1.2085630000 	 -1.9677350000 
870.65 	 224.9829000 	 1.980050 	 -1.2057370000 	 -1.9652050000 
870.85 	 224.9797000 	 1.980050 	 -1.2093390000 	 -1.9680310000 
871.05 	 224.9797000 	 1.980050 	 -1.2088390000 	 -1.9681040000 
871.25 	 224.9749000 	 1.980075 	 -1.2057530000 	 -1.9651090000 
871.45 	 224.9718000 	 1.980100 	 -1.2091670000 	 -1.9677610000 
871.65 	 224.9670000 	 1.980100 	 -1.2088330000 	 -1.9678720000 
871.85 	 224.9638000 	 1.980125 	 -1.2056730000 	 -1.9650840000 
872.05 	 224.9591000 	 1.980150 	 -1.2089820000 	 -1.9677890000 
872.25 	 224.9559000 	 1.980200 	 -1.2090970000 	 -1.9682760000 
872.45 	 224.9527000 	 1.980225 	 -1.2056990000 	 -1.9652210000 
872.65 	 224.9511000 	 1.980275 	 -1.2084130000 	 -1.9672390000 
872.85 	 224.9511000 	 1.980300 	 -1.2091640000 	 -1.9684280000 
873.05 	 224.9511000 	 1.980350 	 -1.2058510000 	 -1.9652590000 
873.25 	 224.9511000 	 1.980375 	 -1.2081850000 	 -1.9669600000 
873.45 	 224.9511000 	 1.980425 	 -1.2095070000 	 -1.9686990000 
873.65 	 224.9511000 	 1.980475 	 -1.2058700000 	 -1.9653830000 
873.85 	 224.9559000 	 1.980500 	 -1.2081910000 	 -1.9668070000 
874.05 	 224.9559000 	 1.980525 	 -1.2095580000 	 -1.9687110000 
874.25 	 224.9638000 	 1.980575 	 -1.2058800000 	 -1.9651730000 
874.45 	 224.9670000 	 1.980600 	 -1.2082070000 	 -1.9669560000 
874.65 	 224.9749000 	 1.980625 	 -1.2096880000 	 -1.9687140000 
874.85 	 224.9861000 	 1.980625 	 -1.2060360000 	 -1.9655000000 
875.05 	 224.9908000 	 1.980675 	 -1.2078160000 	 -1.9666640000 
875.25 	 224.9988000 	 1.980650 	 -1.2098180000 	 -1.9689910000 
875.45 	 225.0067000 	 1.980650 	 -1.2060710000 	 -1.9656630000 
875.65 	 225.0131000 	 1.980650 	 -1.2080100000 	 -1.9666480000 
875.85 	 225.0179000 	 1.980650 	 -1.2098920000 	 -1.9689880000 
876.05 	 225.0226000 	 1.980650 	 -1.2063060000 	 -1.9654940000 
876.25 	 225.0258000 	 1.980650 	 -1.2079210000 	 -1.9666700000 
876.45 	 225.0306000 	 1.980650 	 -1.2098790000 	 -1.9689460000 
876.65 	 225.0306000 	 1.980650 	 -1.2065190000 	 -1.9657710000 
876.85 	 225.0322000 	 1.980650 	 -1.2077300000 	 -1.9664760000 
877.05 	 225.0338000 	 1.980650 	 -1.2101650000 	 -1.9689780000 
877.25 	 225.0306000 	 1.980625 	 -1.2065250000 	 -1.9658370000 
877.45 	 225.0306000 	 1.980600 	 -1.2075300000 	 -1.9663240000 
877.65 	 225.0306000 	 1.980575 	 -1.2101550000 	 -1.9691150000 
877.85 	 225.0274000 	 1.980550 	 -1.2068300000 	 -1.9661900000 
878.05 	 225.0306000 	 1.980550 	 -1.2072180000 	 -1.9662060000 
878.25 	 225.0306000 	 1.980500 	 -1.2100600000 	 -1.9690160000 
878.45 	 225.0306000 	 1.980500 	 -1.2068400000 	 -1.9661490000 
878.65 	 225.0306000 	 1.980475 	 -1.2070620000 	 -1.9658720000 
878.85 	 225.0290000 	 1.980450 	 -1.2102730000 	 -1.9691210000 
879.05 	 225.0210000 	 1.980450 	 -1.2071320000 	 -1.9666160000 
879.25 	 225.0147000 	 1.980425 	 -1.2069190000 	 -1.9658630000 
879.45 	 225.0067000 	 1.980400 	 -1.2102510000 	 -1.9690230000 
879.65 	 225.0067000 	 1.980400 	 -1.2072210000 	 -1.9665300000 
879.85 	 225.0036000 	 1.980400 	 -1.2067320000 	 -1.9655740000 
880.05 	 225.0036000 	 1.980400 	 -1.2101050000 	 -1.9688830000 
880.25 	 224.9988000 	 1.980400 	 -1.2077870000 	 -1.9670520000 
880.45 	 224.9988000 	 1.980400 	 -1.2064230000 	 -1.9653920000 
880.65 	 224.9988000 	 1.980400 	 -1.2099680000 	 -1.9686480000 
880.85 	 224.9988000 	 1.980400 	 -1.2074150000 	 -1.9668520000 
881.05 	 224.9988000 	 1.980400 	 -1.2067890000 	 -1.9656690000 
881.25 	 224.9988000 	 1.980400 	 -1.2101170000 	 -1.9689500000 
881.45 	 224.9972000 	 1.980400 	 -1.2075390000 	 -1.9669500000 
881.65 	 224.9956000 	 1.980400 	 -1.2065250000 	 -1.9655390000 
881.85 	 224.9924000 	 1.980400 	 -1.2104000000 	 -1.9688800000 
882.05 	 224.9908000 	 1.980400 	 -1.2075390000 	 -1.9669060000 
882.25 	 224.9877000 	 1.980400 	 -1.2066680000 	 -1.9656850000 
882.45 	 224.9829000 	 1.980400 	 -1.2101010000 	 -1.9691340000 
882.65 	 224.9829000 	 1.980400 	 -1.2073040000 	 -1.9667020000 
882.85 	 224.9781000 	 1.980400 	 -1.2067250000 	 -1.9656940000 
883.05 	 224.9734000 	 1.980400 	 -1.2101400000 	 -1.9689150000 
883.25 	 224.9686000 	 1.980400 	 -1.2072910000 	 -1.9666860000 
883.45 	 224.9638000 	 1.980400 	 -1.2066080000 	 -1.9655320000 
883.65 	 224.9591000 	 1.980400 	 -1.2102380000 	 -1.9688190000 
883.85 	 224.9559000 	 1.980450 	 -1.2076820000 	 -1.9669530000 
884.05 	 224.9511000 	 1.980475 	 -1.2065090000 	 -1.9653920000 
884.25 	 224.9511000 	 1.980525 	 -1.2100280000 	 -1.9686480000 
884.45 	 224.9479000 	 1.980575 	 -1.2079490000 	 -1.9672490000 
884.65 	 224.9479000 	 1.980600 	 -1.2062960000 	 -1.9652590000 
884.85 	 224.9479000 	 1.980650 	 -1.2096910000 	 -1.9685620000 
885.05 	 224.9511000 	 1.980675 	 -1.2081910000 	 -1.9673320000 
885.25 	 224.9559000 	 1.980725 	 -1.2063280000 	 -1.9653000000 
885.45 	 224.9559000 	 1.980750 	 -1.2101110000 	 -1.9687560000 
885.65 	 224.9591000 	 1.980800 	 -1.2080700000 	 -1.9672680000 
885.85 	 224.9638000 	 1.980825 	 -1.2062930000 	 -1.9652180000 
886.05 	 224.9670000 	 1.980850 	 -1.2099230000 	 -1.9684220000 
886.25 	 224.9670000 	 1.980875 	 -1.2083150000 	 -1.9676300000 
886.45 	 224.9670000 	 1.980900 	 -1.2063150000 	 -1.9653190000 
886.65 	 224.9670000 	 1.980900 	 -1.2099620000 	 -1.9687050000 
886.85 	 224.9718000 	 1.980925 	 -1.2080890000 	 -1.9675000000 
887.05 	 224.9734000 	 1.980950 	 -1.2063180000 	 -1.9653320000 
887.25 	 224.9797000 	 1.980975 	 -1.2100470000 	 -1.9686830000 
887.45 	 224.9829000 	 1.981000 	 -1.2080540000 	 -1.9673380000 
887.65 	 224.9908000 	 1.981025 	 -1.2065320000 	 -1.9655200000 
887.85 	 224.9956000 	 1.981000 	 -1.2103110000 	 -1.9689020000 
888.05 	 224.9956000 	 1.981000 	 -1.2082960000 	 -1.9676370000 
888.25 	 224.9988000 	 1.981000 	 -1.2065250000 	 -1.9656210000 
888.45 	 225.0036000 	 1.981000 	 -1.2104290000 	 -1.9690320000 
888.65 	 225.0052000 	 1.981000 	 -1.2081340000 	 -1.9675790000 
888.85 	 225.0067000 	 1.981000 	 -1.2068650000 	 -1.9658910000 
889.05 	 225.0067000 	 1.981000 	 -1.2103020000 	 -1.9690930000 
889.25 	 225.0067000 	 1.981000 	 -1.2079970000 	 -1.9673920000 
889.45 	 225.0067000 	 1.981000 	 -1.2067190000 	 -1.9655930000 
889.65 	 225.0067000 	 1.981000 	 -1.2103430000 	 -1.9691090000 
889.85 	 225.0067000 	 1.981000 	 -1.2080610000 	 -1.9672170000 
890.05 	 225.0036000 	 1.981000 	 -1.2066620000 	 -1.9656370000 
890.25 	 225.0020000 	 1.981000 	 -1.2103020000 	 -1.9691790000 
890.45 	 225.0036000 	 1.981000 	 -1.2081110000 	 -1.9674270000 
890.65 	 224.9988000 	 1.981000 	 -1.2066520000 	 -1.9655420000 
890.85 	 225.0036000 	 1.981000 	 -1.2103400000 	 -1.9688540000 
891.05 	 225.0036000 	 1.981000 	 -1.2082740000 	 -1.9675160000 
891.25 	 225.0036000 	 1.981000 	 -1.2065760000 	 -1.9656630000 
891.45 	 224.9988000 	 1.981000 	 -1.2102380000 	 -1.9688450000 
891.65 	 224.9988000 	 1.981000 	 -1.2085410000 	 -1.9677510000 
891.85 	 225.0020000 	 1.981000 	 -1.2065950000 	 -1.9655320000 
892.05 	 224.9988000 	 1.981000 	 -1.2103840000 	 -1.9690360000 
892.25 	 224.9956000 	 1.981000 	 -1.2080700000 	 -1.9673570000 
892.45 	 224.9908000 	 1.981000 	 -1.2066140000 	 -1.9656500000 
892.65 	 224.9877000 	 1.981000 	 -1.2103560000 	 -1.9691370000 
892.85 	 224.9877000 	 1.981000 	 -1.2084260000 	 -1.9675830000 
893.05 	 224.9877000 	 1.981000 	 -1.2066810000 	 -1.9656180000 
893.25 	 224.9877000 	 1.981025 	 -1.2104450000 	 -1.9688960000 
893.45 	 224.9829000 	 1.981050 	 -1.2085210000 	 -1.9677800000 
893.65 	 224.9797000 	 1.981050 	 -1.2065860000 	 -1.9656750000 
893.85 	 224.9765000 	 1.981050 	 -1.2102450000 	 -1.9687560000 
894.05 	 224.9749000 	 1.981050 	 -1.2088710000 	 -1.9681230000 
894.25 	 224.9749000 	 1.981075 	 -1.2065730000 	 -1.9658340000 
894.45 	 224.9718000 	 1.981100 	 -1.2103650000 	 -1.9689400000 
894.65 	 224.9670000 	 1.981125 	 -1.2088270000 	 -1.9682470000 
894.85 	 224.9670000 	 1.981175 	 -1.2067250000 	 -1.9658950000 
895.05 	 224.9638000 	 1.981175 	 -1.2102920000 	 -1.9690390000 
895.25 	 224.9638000 	 1.981200 	 -1.2092150000 	 -1.9683460000 
895.45 	 224.9638000 	 1.981225 	 -1.2065760000 	 -1.9657360000 
895.65 	 224.9638000 	 1.981250 	 -1.2101900000 	 -1.9687840000 
895.85 	 224.9718000 	 1.981300 	 -1.2090520000 	 -1.9682760000 
896.05 	 224.9749000 	 1.981325 	 -1.2066110000 	 -1.9658440000 
896.25 	 224.9829000 	 1.981325 	 -1.2106230000 	 -1.9684630000 
896.45 	 224.9877000 	 1.981325 	 -1.2091410000 	 -1.9676270000 
896.65 	 224.9908000 	 1.981375 	 -1.2070880000 	 -1.9653670000 
896.85 	 224.9956000 	 1.981350 	 -1.2106770000 	 -1.9688990000 
897.05 	 224.9956000 	 1.981350 	 -1.2095390000 	 -1.9678430000 
897.25 	 224.9988000 	 1.981350 	 -1.2070560000 	 -1.9653670000 
897.45 	 224.9988000 	 1.981350 	 -1.2104450000 	 -1.9682600000 
897.65 	 224.9988000 	 1.981350 	 -1.2095010000 	 -1.9677670000 
897.85 	 225.0020000 	 1.981350 	 -1.2070470000 	 -1.9652620000 
898.05 	 225.0004000 	 1.981350 	 -1.2106360000 	 -1.9684220000 
898.25 	 225.0036000 	 1.981350 	 -1.2094690000 	 -1.9680850000 
898.45 	 225.0052000 	 1.981350 	 -1.2070120000 	 -1.9652180000 
898.65 	 225.0067000 	 1.981350 	 -1.2106550000 	 -1.9682150000 
898.85 	 225.0067000 	 1.981350 	 -1.2095610000 	 -1.9680090000 
899.05 	 225.0036000 	 1.981350 	 -1.2069670000 	 -1.9652080000 
899.25 	 225.0020000 	 1.981350 	 -1.2106770000 	 -1.9682630000 
899.45 	 224.9956000 	 1.981350 	 -1.2097450000 	 -1.9679640000 
899.65 	 224.9956000 	 1.981350 	 -1.2069570000 	 -1.9652240000 
899.85 	 224.9956000 	 1.981350 	 -1.2105460000 	 -1.9682530000 
900.05 	 224.9908000 	 1.981350 	 -1.2098090000 	 -1.9679900000 
900.25 	 224.9908000 	 1.981350 	 -1.2069890000 	 -1.9652810000 
900.45 	 224.9908000 	 1.981350 	 -1.2105430000 	 -1.9683330000 
900.65 	 224.9877000 	 1.981350 	 -1.2095390000 	 -1.9678210000 
900.85 	 224.9861000 	 1.981350 	 -1.2070310000 	 -1.9652810000 
901.05 	 224.9829000 	 1.981350 	 -1.2104510000 	 -1.9681070000 
901.25 	 224.9829000 	 1.981375 	 -1.2097420000 	 -1.9681520000 
901.45 	 224.9829000 	 1.981400 	 -1.2070310000 	 -1.9651990000 
901.65 	 224.9829000 	 1.981400 	 -1.2103590000 	 -1.9681170000 
901.85 	 224.9829000 	 1.981425 	 -1.2101810000 	 -1.9682180000 
902.05 	 224.9829000 	 1.981400 	 -1.2071640000 	 -1.9654050000 
902.25 	 224.9829000 	 1.981425 	 -1.2100980000 	 -1.9684790000 
902.45 	 224.9829000 	 1.981450 	 -1.2104510000 	 -1.9692010000 
902.65 	 224.9829000 	 1.981475 	 -1.2071670000 	 -1.9661080000 
902.85 	 224.9797000 	 1.981450 	 -1.2102540000 	 -1.9677890000 
903.05 	 224.9797000 	 1.981450 	 -1.2106770000 	 -1.9688070000 
903.25 	 224.9797000 	 1.981475 	 -1.2072940000 	 -1.9654400000 
903.45 	 224.9797000 	 1.981500 	 -1.2102670000 	 -1.9678820000 
903.65 	 224.9829000 	 1.981525 	 -1.2104670000 	 -1.9686570000 
903.85 	 224.9877000 	 1.981500 	 -1.2074500000 	 -1.9649730000 
904.05 	 224.9908000 	 1.981500 	 -1.2100120000 	 -1.9673670000 
904.25 	 224.9940000 	 1.981500 	 -1.2108200000 	 -1.9685400000 
904.45 	 224.9908000 	 1.981500 	 -1.2072120000 	 -1.9651030000 
904.65 	 224.9877000 	 1.981500 	 -1.2100730000 	 -1.9673730000 
904.85 	 224.9877000 	 1.981500 	 -1.2107370000 	 -1.9685170000 
905.05 	 224.9829000 	 1.981525 	 -1.2074410000 	 -1.9655000000 
905.25 	 224.9829000 	 1.981550 	 -1.2095740000 	 -1.9670140000 
905.45 	 224.9797000 	 1.981550 	 -1.2110900000 	 -1.9686760000 
905.65 	 224.9797000 	 1.981550 	 -1.2075390000 	 -1.9655640000 
905.85 	 224.9749000 	 1.981575 	 -1.2091570000 	 -1.9664730000 
906.05 	 224.9797000 	 1.981575 	 -1.2114720000 	 -1.9691020000 
906.25 	 224.9797000 	 1.981600 	 -1.2079720000 	 -1.9661900000 
906.45 	 224.9877000 	 1.981600 	 -1.2086550000 	 -1.9661200000 
906.65 	 224.9908000 	 1.981600 	 -1.2115290000 	 -1.9702500000 
906.85 	 224.9908000 	 1.981600 	 -1.2081910000 	 -1.9674970000 
907.05 	 224.9956000 	 1.981600 	 -1.2085090000 	 -1.9672010000 
907.25 	 224.9956000 	 1.981600 	 -1.2115700000 	 -1.9702970000 
907.45 	 224.9956000 	 1.981600 	 -1.2081560000 	 -1.9674020000 
907.65 	 224.9908000 	 1.981600 	 -1.2086770000 	 -1.9673120000 
907.85 	 224.9908000 	 1.981600 	 -1.2115160000 	 -1.9701160000 
908.05 	 224.9877000 	 1.981625 	 -1.2081210000 	 -1.9674490000 
908.25 	 224.9829000 	 1.981625 	 -1.2084800000 	 -1.9670800000 
908.45 	 224.9797000 	 1.981650 	 -1.2116020000 	 -1.9699890000 
908.65 	 224.9749000 	 1.981650 	 -1.2084200000 	 -1.9673250000 
908.85 	 224.9749000 	 1.981675 	 -1.2087190000 	 -1.9671150000 
909.05 	 224.9797000 	 1.981675 	 -1.2115830000 	 -1.9703900000 
909.25 	 224.9813000 	 1.981700 	 -1.2085600000 	 -1.9678240000 
909.45 	 224.9829000 	 1.981700 	 -1.2083310000 	 -1.9672460000 
909.65 	 224.9877000 	 1.981725 	 -1.2117230000 	 -1.9705450000 
909.85 	 224.9908000 	 1.981725 	 -1.2084870000 	 -1.9678850000 
910.05 	 224.9908000 	 1.981750 	 -1.2084610000 	 -1.9673540000 
910.25 	 224.9956000 	 1.981750 	 -1.2115030000 	 -1.9703040000 
910.45 	 224.9972000 	 1.981750 	 -1.2084930000 	 -1.9678180000 
910.65 	 224.9972000 	 1.981750 	 -1.2087470000 	 -1.9675730000 
910.85 	 224.9988000 	 1.981750 	 -1.2115700000 	 -1.9706470000 
911.05 	 224.9956000 	 1.981750 	 -1.2081560000 	 -1.9678150000 
911.25 	 224.9956000 	 1.981750 	 -1.2087060000 	 -1.9675950000 
911.45 	 224.9908000 	 1.981750 	 -1.2116910000 	 -1.9704720000 
911.65 	 224.9893000 	 1.981750 	 -1.2084870000 	 -1.9680310000 
911.85 	 224.9829000 	 1.981750 	 -1.2084100000 	 -1.9673250000 
912.05 	 224.9829000 	 1.981750 	 -1.2117000000 	 -1.9705140000 
912.25 	 224.9829000 	 1.981750 	 -1.2086580000 	 -1.9682340000 
912.45 	 224.9829000 	 1.981750 	 -1.2085150000 	 -1.9673950000 
912.65 	 224.9829000 	 1.981775 	 -1.2117800000 	 -1.9706060000 
912.85 	 224.9877000 	 1.981800 	 -1.2086610000 	 -1.9681070000 
913.05 	 224.9877000 	 1.981825 	 -1.2085470000 	 -1.9673510000 
913.25 	 224.9877000 	 1.981800 	 -1.2117420000 	 -1.9707810000 
913.45 	 224.9877000 	 1.981800 	 -1.2088170000 	 -1.9683110000 
913.65 	 224.9877000 	 1.981825 	 -1.2084520000 	 -1.9674400000 
913.85 	 224.9829000 	 1.981850 	 -1.2117990000 	 -1.9706090000 
914.05 	 224.9829000 	 1.981875 	 -1.2088170000 	 -1.9684000000 
914.25 	 224.9829000 	 1.981850 	 -1.2085250000 	 -1.9674750000 
914.45 	 224.9845000 	 1.981850 	 -1.2118470000 	 -1.9705640000 
914.65 	 224.9829000 	 1.981875 	 -1.2088330000 	 -1.9682030000 
914.85 	 224.9877000 	 1.981900 	 -1.2086810000 	 -1.9675290000 
915.05 	 224.9877000 	 1.981900 	 -1.2116690000 	 -1.9707200000 
915.25 	 224.9877000 	 1.981900 	 -1.2087350000 	 -1.9681040000 
915.45 	 224.9877000 	 1.981900 	 -1.2087350000 	 -1.9676620000 
915.65 	 224.9877000 	 1.981925 	 -1.2117770000 	 -1.9707930000 
915.85 	 224.9908000 	 1.981950 	 -1.2088710000 	 -1.9683770000 
916.05 	 224.9908000 	 1.981975 	 -1.2083310000 	 -1.9675410000 
916.25 	 224.9908000 	 1.981950 	 -1.2120910000 	 -1.9712510000 
916.45 	 224.9956000 	 1.981950 	 -1.2090110000 	 -1.9690390000 
916.65 	 224.9988000 	 1.981950 	 -1.2086490000 	 -1.9682060000 
916.85 	 225.0036000 	 1.981950 	 -1.2117930000 	 -1.9714200000 
917.05 	 225.0067000 	 1.981950 	 -1.2089670000 	 -1.9688290000 
917.25 	 225.0067000 	 1.981950 	 -1.2085280000 	 -1.9679480000 
917.45 	 225.0067000 	 1.981950 	 -1.2118530000 	 -1.9713780000 
917.65 	 225.0067000 	 1.981950 	 -1.2089250000 	 -1.9689620000 
917.85 	 225.0067000 	 1.981950 	 -1.2084990000 	 -1.9680090000 
918.05 	 225.0036000 	 1.981950 	 -1.2118780000 	 -1.9711750000 
918.25 	 225.0020000 	 1.981950 	 -1.2087540000 	 -1.9689210000 
918.45 	 224.9988000 	 1.981950 	 -1.2083910000 	 -1.9680600000 
918.65 	 224.9956000 	 1.981950 	 -1.2117450000 	 -1.9711300000 
918.85 	 224.9908000 	 1.981950 	 -1.2092370000 	 -1.9692100000 
919.05 	 224.9908000 	 1.981950 	 -1.2083090000 	 -1.9679960000 
919.25 	 224.9893000 	 1.981950 	 -1.2118310000 	 -1.9711150000 
919.45 	 224.9877000 	 1.981950 	 -1.2093580000 	 -1.9693690000 
919.65 	 224.9877000 	 1.981950 	 -1.2082450000 	 -1.9678850000 
919.85 	 224.9908000 	 1.981950 	 -1.2118090000 	 -1.9711430000 
920.05 	 224.9908000 	 1.981950 	 -1.2092620000 	 -1.9692480000 
920.25 	 224.9956000 	 1.981950 	 -1.2083090000 	 -1.9678750000 
920.45 	 224.9972000 	 1.981950 	 -1.2118150000 	 -1.9711560000 
920.65 	 224.9988000 	 1.981950 	 -1.2093160000 	 -1.9692230000 
920.85 	 224.9988000 	 1.981950 	 -1.2083280000 	 -1.9679450000 
921.05 	 224.9988000 	 1.981950 	 -1.2118470000 	 -1.9714070000 
921.25 	 224.9988000 	 1.981950 	 -1.2092110000 	 -1.9694230000 
921.45 	 224.9988000 	 1.981950 	 -1.2083210000 	 -1.9678820000 
921.65 	 224.9956000 	 1.981950 	 -1.2118500000 	 -1.9711650000 
921.85 	 224.9924000 	 1.981950 	 -1.2094850000 	 -1.9693720000 
922.05 	 224.9908000 	 1.981950 	 -1.2082580000 	 -1.9678340000 
922.25 	 224.9877000 	 1.981950 	 -1.2117260000 	 -1.9712450000 
922.45 	 224.9829000 	 1.981975 	 -1.2094660000 	 -1.9695600000 
922.65 	 224.9749000 	 1.982000 	 -1.2082670000 	 -1.9678750000 
922.85 	 224.9749000 	 1.982025 	 -1.2118370000 	 -1.9711210000 
923.05 	 224.9749000 	 1.982025 	 -1.2093070000 	 -1.9694490000 
923.25 	 224.9749000 	 1.982025 	 -1.2082350000 	 -1.9679670000 
923.45 	 224.9749000 	 1.982050 	 -1.2116530000 	 -1.9712800000 
923.65 	 224.9749000 	 1.982075 	 -1.2098790000 	 -1.9697510000 
923.85 	 224.9749000 	 1.982125 	 -1.2079650000 	 -1.9676300000 
924.05 	 224.9749000 	 1.982100 	 -1.2117610000 	 -1.9711430000 
924.25 	 224.9797000 	 1.982125 	 -1.2096090000 	 -1.9696550000 
924.45 	 224.9877000 	 1.982175 	 -1.2082800000 	 -1.9679580000 
924.65 	 224.9908000 	 1.982150 	 -1.2118660000 	 -1.9712480000 
924.85 	 224.9956000 	 1.982150 	 -1.2096020000 	 -1.9696110000 
925.05 	 224.9988000 	 1.982150 	 -1.2082290000 	 -1.9677420000 
925.25 	 224.9988000 	 1.982150 	 -1.2116020000 	 -1.9711460000 
925.45 	 224.9988000 	 1.982150 	 -1.2099930000 	 -1.9699800000 
925.65 	 224.9956000 	 1.982150 	 -1.2081780000 	 -1.9678620000 
925.85 	 224.9956000 	 1.982150 	 -1.2118820000 	 -1.9712450000 
926.05 	 224.9956000 	 1.982150 	 -1.2094940000 	 -1.9694900000 
926.25 	 224.9908000 	 1.982150 	 -1.2083020000 	 -1.9679580000 
926.45 	 224.9908000 	 1.982150 	 -1.2119390000 	 -1.9712700000 
926.65 	 224.9956000 	 1.982150 	 -1.2093540000 	 -1.9694200000 
926.85 	 224.9972000 	 1.982150 	 -1.2083440000 	 -1.9680440000 
927.05 	 224.9988000 	 1.982150 	 -1.2119100000 	 -1.9712920000 
927.25 	 225.0036000 	 1.982150 	 -1.2093350000 	 -1.9693060000 
927.45 	 225.0036000 	 1.982150 	 -1.2083280000 	 -1.9679740000 
927.65 	 225.0036000 	 1.982150 	 -1.2119960000 	 -1.9712350000 
927.85 	 224.9988000 	 1.982150 	 -1.2095260000 	 -1.9695760000 
928.05 	 224.9988000 	 1.982150 	 -1.2081660000 	 -1.9678500000 
928.25 	 224.9956000 	 1.982150 	 -1.2117990000 	 -1.9710640000 
928.45 	 224.9908000 	 1.982150 	 -1.2101210000 	 -1.9699320000 
928.65 	 224.9908000 	 1.982150 	 -1.2080350000 	 -1.9677450000 
928.85 	 224.9908000 	 1.982150 	 -1.2117390000 	 -1.9710700000 
929.05 	 224.9877000 	 1.982150 	 -1.2097100000 	 -1.9698210000 
929.25 	 224.9829000 	 1.982175 	 -1.2081690000 	 -1.9678340000 
929.45 	 224.9829000 	 1.982200 	 -1.2119260000 	 -1.9712190000 
929.65 	 224.9797000 	 1.982200 	 -1.2099200000 	 -1.9699670000 
929.85 	 224.9781000 	 1.982200 	 -1.2081430000 	 -1.9678780000 
930.05 	 224.9749000 	 1.982225 	 -1.2119610000 	 -1.9707360000 
930.25 	 224.9797000 	 1.982250 	 -1.2100700000 	 -1.9693500000 
930.45 	 224.9797000 	 1.982275 	 -1.2081850000 	 -1.9671410000 
930.65 	 224.9829000 	 1.982250 	 -1.2117200000 	 -1.9706090000 
930.85 	 224.9829000 	 1.982275 	 -1.2104540000 	 -1.9697920000 
931.05 	 224.9829000 	 1.982275 	 -1.2081530000 	 -1.9675380000 
931.25 	 224.9877000 	 1.982325 	 -1.2118500000 	 -1.9707970000 
931.45 	 224.9877000 	 1.982300 	 -1.2104160000 	 -1.9696270000 
931.65 	 224.9908000 	 1.982300 	 -1.2082200000 	 -1.9670580000 
931.85 	 224.9908000 	 1.982300 	 -1.2116940000 	 -1.9701700000 
932.05 	 224.9908000 	 1.982300 	 -1.2103180000 	 -1.9695000000 
932.25 	 224.9908000 	 1.982300 	 -1.2082450000 	 -1.9671250000 
932.45 	 224.9924000 	 1.982300 	 -1.2118660000 	 -1.9703040000 
932.65 	 224.9956000 	 1.982300 	 -1.2104320000 	 -1.9696710000 
932.85 	 224.9988000 	 1.982300 	 -1.2081850000 	 -1.9670300000 
933.05 	 224.9988000 	 1.982300 	 -1.2118910000 	 -1.9704880000 
933.25 	 224.9988000 	 1.982300 	 -1.2104670000 	 -1.9696490000 
933.45 	 224.9956000 	 1.982300 	 -1.2082450000 	 -1.9671440000 
933.65 	 224.9956000 	 1.982300 	 -1.2118720000 	 -1.9702660000 
933.85 	 224.9924000 	 1.982300 	 -1.2105940000 	 -1.9697160000 
934.05 	 224.9908000 	 1.982300 	 -1.2081370000 	 -1.9671980000 
934.25 	 224.9877000 	 1.982300 	 -1.2117200000 	 -1.9701160000 
934.45 	 224.9829000 	 1.982325 	 -1.2107750000 	 -1.9698400000 
934.65 	 224.9829000 	 1.982325 	 -1.2081080000 	 -1.9671340000 
934.85 	 224.9861000 	 1.982350 	 -1.2114970000 	 -1.9700590000 
935.05 	 224.9861000 	 1.982375 	 -1.2110960000 	 -1.9701830000 
935.25 	 224.9877000 	 1.982350 	 -1.2081660000 	 -1.9671440000 
935.45 	 224.9908000 	 1.982350 	 -1.2116620000 	 -1.9698400000 
935.65 	 224.9908000 	 1.982350 	 -1.2109120000 	 -1.9700340000 
935.85 	 224.9908000 	 1.982350 	 -1.2081460000 	 -1.9672430000 
936.05 	 224.9877000 	 1.982350 	 -1.2112590000 	 -1.9699730000 
936.25 	 224.9893000 	 1.982375 	 -1.2111440000 	 -1.9702560000 
936.45 	 224.9877000 	 1.982400 	 -1.2080830000 	 -1.9674840000 
936.65 	 224.9908000 	 1.982425 	 -1.2112200000 	 -1.9698330000 
936.85 	 224.9956000 	 1.982400 	 -1.2111820000 	 -1.9704630000 
937.05 	 224.9988000 	 1.982400 	 -1.2079750000 	 -1.9672520000 
937.25 	 225.0036000 	 1.982400 	 -1.2109120000 	 -1.9695030000 
937.45 	 225.0036000 	 1.982400 	 -1.2115160000 	 -1.9706760000 
937.65 	 225.0036000 	 1.982400 	 -1.2078980000 	 -1.9673440000 
937.85 	 225.0004000 	 1.982400 	 -1.2109220000 	 -1.9695150000 
938.05 	 224.9956000 	 1.982400 	 -1.2115320000 	 -1.9705800000 
938.25 	 224.9924000 	 1.982400 	 -1.2080130000 	 -1.9672110000 
938.45 	 224.9908000 	 1.982400 	 -1.2107120000 	 -1.9693720000 
938.65 	 224.9877000 	 1.982400 	 -1.2116690000 	 -1.9707200000 
938.85 	 224.9908000 	 1.982400 	 -1.2080290000 	 -1.9675600000 
939.05 	 224.9940000 	 1.982400 	 -1.2107530000 	 -1.9692420000 
939.25 	 224.9972000 	 1.982400 	 -1.2117770000 	 -1.9706090000 
939.45 	 224.9988000 	 1.982400 	 -1.2081150000 	 -1.9675890000 
939.65 	 224.9988000 	 1.982400 	 -1.2106930000 	 -1.9692230000 
939.85 	 225.0036000 	 1.982400 	 -1.2117230000 	 -1.9706250000 
940.05 	 224.9988000 	 1.982400 	 -1.2082100000 	 -1.9674300000 
940.25 	 224.9988000 	 1.982400 	 -1.2103180000 	 -1.9690960000 
940.45 	 224.9988000 	 1.982400 	 -1.2117860000 	 -1.9707490000 
940.65 	 224.9956000 	 1.982400 	 -1.2080130000 	 -1.9675030000 
940.85 	 224.9924000 	 1.982400 	 -1.2100030000 	 -1.9687560000 
941.05 	 224.9877000 	 1.982400 	 -1.2121770000 	 -1.9709710000 
941.25 	 224.9829000 	 1.982400 	 -1.2085690000 	 -1.9677640000 
941.45 	 224.9797000 	 1.982400 	 -1.2098340000 	 -1.9684470000 
941.65 	 224.9797000 	 1.982425 	 -1.2121330000 	 -1.9711240000 
941.85 	 224.9765000 	 1.982425 	 -1.2085910000 	 -1.9680310000 
942.05 	 224.9749000 	 1.982450 	 -1.2097930000 	 -1.9684660000 
942.25 	 224.9749000 	 1.982475 	 -1.2120950000 	 -1.9711400000 
942.45 	 224.9734000 	 1.982500 	 -1.2088270000 	 -1.9683770000 
942.65 	 224.9718000 	 1.982500 	 -1.2091100000 	 -1.9680150000 
942.85 	 224.9670000 	 1.982525 	 -1.2123330000 	 -1.9711460000 
943.05 	 224.9670000 	 1.982550 	 -1.2092750000 	 -1.9685490000 
943.25 	 224.9670000 	 1.982575 	 -1.2089480000 	 -1.9677670000 
943.45 	 224.9670000 	 1.982600 	 -1.2121170000 	 -1.9708950000 
943.65 	 224.9734000 	 1.982625 	 -1.2092210000 	 -1.9686600000 
943.85 	 224.9797000 	 1.982625 	 -1.2087980000 	 -1.9675480000 
944.05 	 224.9829000 	 1.982650 	 -1.2122570000 	 -1.9708190000 
944.25 	 224.9877000 	 1.982675 	 -1.2097300000 	 -1.9690100000 
944.45 	 224.9908000 	 1.982650 	 -1.2086110000 	 -1.9674360000 
944.65 	 224.9924000 	 1.982650 	 -1.2124030000 	 -1.9708410000 
944.85 	 224.9956000 	 1.982650 	 -1.2099200000 	 -1.9692770000 
945.05 	 224.9988000 	 1.982650 	 -1.2086550000 	 -1.9674650000 
945.25 	 225.0036000 	 1.982650 	 -1.2123140000 	 -1.9707650000 
945.45 	 225.0067000 	 1.982650 	 -1.2098950000 	 -1.9690830000 
945.65 	 225.0115000 	 1.982650 	 -1.2087350000 	 -1.9674620000 
945.85 	 225.0147000 	 1.982650 	 -1.2121800000 	 -1.9708510000 
946.05 	 225.0179000 	 1.982650 	 -1.2097580000 	 -1.9688610000 
946.25 	 225.0179000 	 1.982650 	 -1.2088330000 	 -1.9676080000 
946.45 	 225.0147000 	 1.982650 	 -1.2121960000 	 -1.9709710000 
946.65 	 225.0147000 	 1.982650 	 -1.2095130000 	 -1.9689590000 
946.85 	 225.0115000 	 1.982650 	 -1.2085910000 	 -1.9676270000 
947.05 	 225.0115000 	 1.982650 	 -1.2122000000 	 -1.9708670000 
947.25 	 225.0115000 	 1.982650 	 -1.2096310000 	 -1.9690700000 
947.45 	 225.0067000 	 1.982650 	 -1.2087310000 	 -1.9675290000 
947.65 	 225.0067000 	 1.982650 	 -1.2122150000 	 -1.9707550000 
947.85 	 225.0067000 	 1.982650 	 -1.2098880000 	 -1.9690740000 
948.05 	 225.0067000 	 1.982650 	 -1.2083310000 	 -1.9672490000 
948.25 	 225.0067000 	 1.982650 	 -1.2120060000 	 -1.9705300000 
948.45 	 225.0052000 	 1.982650 	 -1.2103970000 	 -1.9697030000 
948.65 	 225.0036000 	 1.982650 	 -1.2082510000 	 -1.9672970000 
948.85 	 224.9956000 	 1.982650 	 -1.2117510000 	 -1.9702910000 
949.05 	 224.9956000 	 1.982650 	 -1.2104320000 	 -1.9697600000 
949.25 	 224.9908000 	 1.982650 	 -1.2083590000 	 -1.9673600000 
949.45 	 224.9908000 	 1.982650 	 -1.2119330000 	 -1.9704310000 
949.65 	 224.9924000 	 1.982650 	 -1.2102950000 	 -1.9693720000 
949.85 	 224.9956000 	 1.982650 	 -1.2083280000 	 -1.9672810000 
950.05 	 224.9988000 	 1.982650 	 -1.2119670000 	 -1.9703480000 
950.25 	 224.9988000 	 1.982650 	 -1.2104320000 	 -1.9696110000 
950.45 	 224.9988000 	 1.982650 	 -1.2083180000 	 -1.9672170000 
950.65 	 225.0036000 	 1.982650 	 -1.2118400000 	 -1.9704120000 
950.85 	 225.0036000 	 1.982650 	 -1.2102480000 	 -1.9694900000 
951.05 	 225.0036000 	 1.982650 	 -1.2083690000 	 -1.9672490000 
951.25 	 225.0036000 	 1.982650 	 -1.2119040000 	 -1.9704720000 
951.45 	 224.9988000 	 1.982650 	 -1.2102000000 	 -1.9692670000 
951.65 	 224.9972000 	 1.982650 	 -1.2081530000 	 -1.9671410000 
951.85 	 224.9956000 	 1.982650 	 -1.2118500000 	 -1.9704150000 
952.05 	 224.9956000 	 1.982650 	 -1.2106230000 	 -1.9696710000 
952.25 	 224.9908000 	 1.982650 	 -1.2081970000 	 -1.9672110000 
952.45 	 224.9908000 	 1.982650 	 -1.2117740000 	 -1.9703230000 
952.65 	 224.9908000 	 1.982650 	 -1.2105080000 	 -1.9696300000 
952.85 	 224.9908000 	 1.982650 	 -1.2082860000 	 -1.9671660000 
953.05 	 224.9908000 	 1.982650 	 -1.2119040000 	 -1.9702780000 
953.25 	 224.9908000 	 1.982650 	 -1.2106930000 	 -1.9697250000 
953.45 	 224.9908000 	 1.982650 	 -1.2080190000 	 -1.9671570000 
953.65 	 224.9908000 	 1.982650 	 -1.2116780000 	 -1.9701510000 
953.85 	 224.9908000 	 1.982650 	 -1.2109120000 	 -1.9700650000 
954.05 	 224.9877000 	 1.982650 	 -1.2081210000 	 -1.9671600000 
954.25 	 224.9829000 	 1.982650 	 -1.2115860000 	 -1.9700240000 
954.45 	 224.9829000 	 1.982650 	 -1.2110330000 	 -1.9700780000 
954.65 	 224.9797000 	 1.982650 	 -1.2080220000 	 -1.9671690000 
954.85 	 224.9749000 	 1.982675 	 -1.2115890000 	 -1.9700620000 
955.05 	 224.9718000 	 1.982675 	 -1.2111120000 	 -1.9702630000 
955.25 	 224.9718000 	 1.982700 	 -1.2080570000 	 -1.9672930000 
955.45 	 224.9734000 	 1.982725 	 -1.2116020000 	 -1.9700970000 
955.65 	 224.9749000 	 1.982750 	 -1.2111000000 	 -1.9703800000 
955.85 	 224.9749000 	 1.982775 	 -1.2082130000 	 -1.9673410000 
956.05 	 224.9797000 	 1.982775 	 -1.2114400000 	 -1.9700340000 
956.25 	 224.9797000 	 1.982800 	 -1.2112710000 	 -1.9704150000 
956.45 	 224.9797000 	 1.982800 	 -1.2082160000 	 -1.9674300000 
956.65 	 224.9829000 	 1.982800 	 -1.2112900000 	 -1.9697980000 
956.85 	 224.9877000 	 1.982825 	 -1.2113540000 	 -1.9706250000 
957.05 	 224.9956000 	 1.982825 	 -1.2083370000 	 -1.9673410000 
957.25 	 225.0036000 	 1.982850 	 -1.2110070000 	 -1.9697190000 
957.45 	 225.0067000 	 1.982850 	 -1.2118210000 	 -1.9706920000 
957.65 	 225.0115000 	 1.982850 	 -1.2082930000 	 -1.9674170000 
957.85 	 225.0115000 	 1.982850 	 -1.2111630000 	 -1.9695980000 
958.05 	 225.0067000 	 1.982850 	 -1.2114780000 	 -1.9704950000 
958.25 	 225.0067000 	 1.982850 	 -1.2083370000 	 -1.9673220000 
958.45 	 225.0036000 	 1.982850 	 -1.2112490000 	 -1.9697980000 
958.65 	 225.0067000 	 1.982850 	 -1.2115890000 	 -1.9704280000 
958.85 	 225.0052000 	 1.982850 	 -1.2082320000 	 -1.9672490000 
959.05 	 225.0067000 	 1.982850 	 -1.2113130000 	 -1.9697090000 
959.25 	 225.0067000 	 1.982850 	 -1.2116620000 	 -1.9705710000 
959.45 	 225.0099000 	 1.982850 	 -1.2081400000 	 -1.9673190000 
959.65 	 225.0115000 	 1.982850 	 -1.2114750000 	 -1.9699220000 
959.85 	 225.0115000 	 1.982850 	 -1.2114520000 	 -1.9705580000 
960.05 	 225.0099000 	 1.982850 	 -1.2083020000 	 -1.9673730000 
960.25 	 225.0067000 	 1.982850 	 -1.2113510000 	 -1.9698020000 
960.45 	 225.0067000 	 1.982850 	 -1.2114110000 	 -1.9704820000 
960.65 	 225.0036000 	 1.982850 	 -1.2083120000 	 -1.9674620000 
960.85 	 225.0036000 	 1.982850 	 -1.2111510000 	 -1.9695440000 
961.05 	 225.0036000 	 1.982850 	 -1.2116020000 	 -1.9705330000 
961.25 	 224.9988000 	 1.982850 	 -1.2082260000 	 -1.9674430000 
961.45 	 224.9972000 	 1.982850 	 -1.2112270000 	 -1.9696490000 
961.65 	 224.9956000 	 1.982850 	 -1.2116780000 	 -1.9705900000 
961.85 	 224.9956000 	 1.982850 	 -1.2082740000 	 -1.9673120000 
962.05 	 224.9908000 	 1.982850 	 -1.2111120000 	 -1.9696490000 
962.25 	 224.9877000 	 1.982850 	 -1.2117960000 	 -1.9707710000 
962.45 	 224.9829000 	 1.982850 	 -1.2082770000 	 -1.9674240000 
962.65 	 224.9797000 	 1.982850 	 -1.2110200000 	 -1.9695380000 
962.85 	 224.9749000 	 1.982850 	 -1.2120310000 	 -1.9709080000 
963.05 	 224.9749000 	 1.982875 	 -1.2084100000 	 -1.9675730000 
963.25 	 224.9749000 	 1.982875 	 -1.2105500000 	 -1.9690450000 
963.45 	 224.9797000 	 1.982900 	 -1.2121900000 	 -1.9710790000 
963.65 	 224.9797000 	 1.982925 	 -1.2084260000 	 -1.9676560000 
963.85 	 224.9813000 	 1.982925 	 -1.2103940000 	 -1.9688760000 
964.05 	 224.9829000 	 1.982950 	 -1.2125490000 	 -1.9711530000 
964.25 	 224.9829000 	 1.982950 	 -1.2085910000 	 -1.9679320000 
964.45 	 224.9829000 	 1.982950 	 -1.2102350000 	 -1.9686320000 
964.65 	 224.9877000 	 1.982950 	 -1.2125680000 	 -1.9710700000 
964.85 	 224.9877000 	 1.982975 	 -1.2086930000 	 -1.9680370000 
965.05 	 224.9908000 	 1.983000 	 -1.2098120000 	 -1.9683170000 
965.25 	 224.9908000 	 1.983000 	 -1.2125620000 	 -1.9711400000 
965.45 	 224.9972000 	 1.983000 	 -1.2093610000 	 -1.9685780000 
965.65 	 224.9988000 	 1.983000 	 -1.2094720000 	 -1.9680120000 
965.85 	 225.0036000 	 1.983000 	 -1.2126570000 	 -1.9711110000 
966.05 	 225.0067000 	 1.983000 	 -1.2097450000 	 -1.9689750000 
966.25 	 225.0067000 	 1.983000 	 -1.2091380000 	 -1.9676910000 
966.45 	 225.0115000 	 1.983000 	 -1.2126130000 	 -1.9710000000 
966.65 	 225.0115000 	 1.983000 	 -1.2101620000 	 -1.9691310000 
966.85 	 225.0115000 	 1.983000 	 -1.2087250000 	 -1.9673980000 
967.05 	 225.0115000 	 1.983000 	 -1.2122250000 	 -1.9706380000 
967.25 	 225.0115000 	 1.983000 	 -1.2110460000 	 -1.9697600000 
967.45 	 225.0115000 	 1.983000 	 -1.2085820000 	 -1.9675000000 
967.65 	 225.0067000 	 1.983000 	 -1.2119670000 	 -1.9703520000 
967.85 	 225.0067000 	 1.983000 	 -1.2109530000 	 -1.9699030000 
968.05 	 225.0036000 	 1.983000 	 -1.2084900000 	 -1.9673700000 
968.25 	 224.9988000 	 1.983000 	 -1.2119420000 	 -1.9702430000 
968.45 	 224.9908000 	 1.983000 	 -1.2111310000 	 -1.9701100000 
968.65 	 224.9893000 	 1.983000 	 -1.2084550000 	 -1.9673890000 
968.85 	 224.9877000 	 1.983000 	 -1.2118720000 	 -1.9700780000 
969.05 	 224.9877000 	 1.983000 	 -1.2112140000 	 -1.9701320000 
969.25 	 224.9877000 	 1.983000 	 -1.2083850000 	 -1.9673510000 
969.45 	 224.9877000 	 1.983000 	 -1.2119360000 	 -1.9703230000 
969.65 	 224.9877000 	 1.983025 	 -1.2113350000 	 -1.9703610000 
969.85 	 224.9877000 	 1.983050 	 -1.2084520000 	 -1.9674330000 
970.05 	 224.9877000 	 1.983050 	 -1.2116430000 	 -1.9700300000 
970.25 	 224.9829000 	 1.983050 	 -1.2115260000 	 -1.9707140000 
970.45 	 224.9829000 	 1.983050 	 -1.2084670000 	 -1.9675830000 
970.65 	 224.9829000 	 1.983075 	 -1.2114940000 	 -1.9699100000 
970.85 	 224.9829000 	 1.983100 	 -1.2119870000 	 -1.9710450000 
971.05 	 224.9797000 	 1.983100 	 -1.2085500000 	 -1.9678880000 
971.25 	 224.9797000 	 1.983100 	 -1.2113730000 	 -1.9697920000 
971.45 	 224.9749000 	 1.983125 	 -1.2118750000 	 -1.9709360000 
971.65 	 224.9797000 	 1.983125 	 -1.2087120000 	 -1.9678690000 
971.85 	 224.9829000 	 1.983150 	 -1.2111060000 	 -1.9697440000 
972.05 	 224.9829000 	 1.983150 	 -1.2123110000 	 -1.9712260000 
972.25 	 224.9829000 	 1.983150 	 -1.2088040000 	 -1.9681740000 
972.45 	 224.9877000 	 1.983175 	 -1.2107560000 	 -1.9696430000 
972.65 	 224.9877000 	 1.983200 	 -1.2125520000 	 -1.9716870000 
972.85 	 224.9908000 	 1.983225 	 -1.2089090000 	 -1.9682920000 
973.05 	 224.9956000 	 1.983200 	 -1.2108550000 	 -1.9694680000 
973.25 	 225.0036000 	 1.983200 	 -1.2126450000 	 -1.9716140000 
973.45 	 225.0036000 	 1.983200 	 -1.2091950000 	 -1.9684920000 
973.65 	 225.0036000 	 1.983200 	 -1.2105940000 	 -1.9691530000 
973.85 	 225.0067000 	 1.983200 	 -1.2128070000 	 -1.9717470000 
974.05 	 225.0036000 	 1.983200 	 -1.2092050000 	 -1.9686250000 
974.25 	 225.0067000 	 1.983200 	 -1.2102890000 	 -1.9689180000 
974.45 	 225.0067000 	 1.983200 	 -1.2128730000 	 -1.9717180000 
974.65 	 225.0067000 	 1.983200 	 -1.2095670000 	 -1.9689880000 
974.85 	 225.0067000 	 1.983200 	 -1.2099170000 	 -1.9687300000 
975.05 	 225.0036000 	 1.983200 	 -1.2127270000 	 -1.9716490000 
975.25 	 224.9988000 	 1.983200 	 -1.2094750000 	 -1.9688610000 
975.45 	 224.9956000 	 1.983200 	 -1.2102000000 	 -1.9688670000 
975.65 	 224.9956000 	 1.983200 	 -1.2129720000 	 -1.9716800000 
975.85 	 224.9908000 	 1.983200 	 -1.2096630000 	 -1.9690320000 
976.05 	 224.9956000 	 1.983200 	 -1.2097200000 	 -1.9686510000 
976.25 	 224.9956000 	 1.983200 	 -1.2129720000 	 -1.9717150000 
976.45 	 224.9956000 	 1.983200 	 -1.2101460000 	 -1.9693630000 
976.65 	 224.9956000 	 1.983200 	 -1.2096630000 	 -1.9683520000 
976.85 	 224.9908000 	 1.983200 	 -1.2128000000 	 -1.9715340000 
977.05 	 224.9877000 	 1.983200 	 -1.2101080000 	 -1.9694680000 
977.25 	 224.9877000 	 1.983200 	 -1.2092690000 	 -1.9681740000 
977.45 	 224.9829000 	 1.983200 	 -1.2129780000 	 -1.9716230000 
977.65 	 224.9829000 	 1.983200 	 -1.2100280000 	 -1.9693660000 
977.85 	 224.9797000 	 1.983225 	 -1.2097200000 	 -1.9683900000 
978.05 	 224.9797000 	 1.983250 	 -1.2128930000 	 -1.9716550000 
978.25 	 224.9797000 	 1.983250 	 -1.2100090000 	 -1.9693760000 
978.45 	 224.9797000 	 1.983250 	 -1.2094240000 	 -1.9683140000 
978.65 	 224.9829000 	 1.983250 	 -1.2130670000 	 -1.9716390000 
978.85 	 224.9829000 	 1.983275 	 -1.2103810000 	 -1.9696240000 
979.05 	 224.9877000 	 1.983300 	 -1.2094500000 	 -1.9683330000 
979.25 	 224.9877000 	 1.983325 	 -1.2128260000 	 -1.9715720000 
979.45 	 224.9877000 	 1.983300 	 -1.2103780000 	 -1.9698240000 
979.65 	 224.9908000 	 1.983300 	 -1.2094720000 	 -1.9684410000 
979.85 	 224.9877000 	 1.983300 	 -1.2129910000 	 -1.9717090000 
980.05 	 224.9877000 	 1.983325 	 -1.2102670000 	 -1.9697920000 
980.25 	 224.9829000 	 1.983325 	 -1.2092750000 	 -1.9683230000 
980.45 	 224.9829000 	 1.983350 	 -1.2127750000 	 -1.9717090000 
980.65 	 224.9829000 	 1.983350 	 -1.2105210000 	 -1.9700180000 
980.85 	 224.9829000 	 1.983350 	 -1.2092840000 	 -1.9687590000 
981.05 	 224.9829000 	 1.983375 	 -1.2130390000 	 -1.9717790000 
981.25 	 224.9829000 	 1.983375 	 -1.2107020000 	 -1.9703800000 
981.45 	 224.9877000 	 1.983400 	 -1.2093000000 	 -1.9685240000 
981.65 	 224.9908000 	 1.983425 	 -1.2127910000 	 -1.9718040000 
981.85 	 224.9956000 	 1.983400 	 -1.2109340000 	 -1.9705040000 
982.05 	 224.9988000 	 1.983400 	 -1.2091160000 	 -1.9684790000 
982.25 	 224.9988000 	 1.983400 	 -1.2128510000 	 -1.9717470000 
982.45 	 225.0004000 	 1.983400 	 -1.2111410000 	 -1.9704410000 
982.65 	 225.0036000 	 1.983400 	 -1.2090330000 	 -1.9683550000 
982.85 	 225.0036000 	 1.983400 	 -1.2127560000 	 -1.9716490000 
983.05 	 225.0052000 	 1.983400 	 -1.2111820000 	 -1.9706790000 
983.25 	 225.0036000 	 1.983400 	 -1.2090300000 	 -1.9682850000 
983.45 	 225.0036000 	 1.983400 	 -1.2126920000 	 -1.9715500000 
983.65 	 224.9972000 	 1.983400 	 -1.2113570000 	 -1.9707580000 
983.85 	 224.9956000 	 1.983400 	 -1.2089600000 	 -1.9683270000 
984.05 	 224.9908000 	 1.983400 	 -1.2126000000 	 -1.9713820000 
984.25 	 224.9877000 	 1.983400 	 -1.2115920000 	 -1.9710990000 
984.45 	 224.9877000 	 1.983400 	 -1.2089540000 	 -1.9683200000 
984.65 	 224.9893000 	 1.983400 	 -1.2125050000 	 -1.9711840000 
984.85 	 224.9877000 	 1.983425 	 -1.2117640000 	 -1.9710540000 
985.05 	 224.9908000 	 1.983425 	 -1.2090330000 	 -1.9682880000 
985.25 	 224.9908000 	 1.983450 	 -1.2124000000 	 -1.9713780000 
985.45 	 224.9877000 	 1.983475 	 -1.2117890000 	 -1.9711080000 
985.65 	 224.9877000 	 1.983450 	 -1.2092020000 	 -1.9683930000 
985.85 	 224.9845000 	 1.983450 	 -1.2126290000 	 -1.9712580000 
986.05 	 224.9829000 	 1.983450 	 -1.2118500000 	 -1.9710410000 
986.25 	 224.9797000 	 1.983475 	 -1.2091100000 	 -1.9682950000 
986.45 	 224.9797000 	 1.983500 	 -1.2126600000 	 -1.9712830000 
986.65 	 224.9797000 	 1.983525 	 -1.2119360000 	 -1.9710600000 
986.85 	 224.9749000 	 1.983500 	 -1.2090940000 	 -1.9684120000 
987.05 	 224.9749000 	 1.983525 	 -1.2126480000 	 -1.9713180000 
987.25 	 224.9749000 	 1.983550 	 -1.2119550000 	 -1.9713180000 
987.45 	 224.9797000 	 1.983575 	 -1.2092460000 	 -1.9684380000 
987.65 	 224.9797000 	 1.983575 	 -1.2124220000 	 -1.9709520000 
987.85 	 224.9797000 	 1.983625 	 -1.2124380000 	 -1.9714580000 
988.05 	 224.9829000 	 1.983600 	 -1.2092270000 	 -1.9683970000 
988.25 	 224.9829000 	 1.983600 	 -1.2121450000 	 -1.9706500000 
988.45 	 224.9877000 	 1.983625 	 -1.2128510000 	 -1.9718550000 
988.65 	 224.9893000 	 1.983650 	 -1.2093230000 	 -1.9685940000 
988.85 	 224.9908000 	 1.983675 	 -1.2113060000 	 -1.9700400000 
989.05 	 224.9956000 	 1.983650 	 -1.2129910000 	 -1.9718390000 
989.25 	 224.9972000 	 1.983650 	 -1.2094310000 	 -1.9687370000 
989.45 	 224.9988000 	 1.983650 	 -1.2116240000 	 -1.9701040000 
989.65 	 224.9988000 	 1.983650 	 -1.2132420000 	 -1.9721290000 
989.85 	 224.9988000 	 1.983650 	 -1.2094880000 	 -1.9690900000 
990.05 	 225.0004000 	 1.983650 	 -1.2111000000 	 -1.9698910000 
990.25 	 225.0036000 	 1.983650 	 -1.2134420000 	 -1.9723100000 
990.45 	 225.0036000 	 1.983650 	 -1.2099460000 	 -1.9692130000 
990.65 	 225.0067000 	 1.983650 	 -1.2106740000 	 -1.9696010000 
990.85 	 225.0067000 	 1.983650 	 -1.2134710000 	 -1.9722970000 
991.05 	 225.0067000 	 1.983650 	 -1.2101050000 	 -1.9693600000 
991.25 	 225.0067000 	 1.983650 	 -1.2106420000 	 -1.9694550000 
991.45 	 225.0067000 	 1.983650 	 -1.2133570000 	 -1.9722940000 
991.65 	 225.0067000 	 1.983650 	 -1.2102060000 	 -1.9694870000 
991.85 	 225.0067000 	 1.983650 	 -1.2105660000 	 -1.9692830000 
992.05 	 225.0067000 	 1.983650 	 -1.2134390000 	 -1.9722050000 
992.25 	 225.0052000 	 1.983650 	 -1.2100160000 	 -1.9693760000 
992.45 	 225.0036000 	 1.983650 	 -1.2104480000 	 -1.9692640000 
992.65 	 225.0036000 	 1.983650 	 -1.2135410000 	 -1.9721600000 
992.85 	 225.0036000 	 1.983650 	 -1.2104030000 	 -1.9697760000 
993.05 	 225.0036000 	 1.983650 	 -1.2102890000 	 -1.9689970000 
993.25 	 224.9988000 	 1.983650 	 -1.2134870000 	 -1.9720970000 
993.45 	 224.9988000 	 1.983650 	 -1.2104800000 	 -1.9697630000 
993.65 	 224.9956000 	 1.983650 	 -1.2101940000 	 -1.9687330000 
993.85 	 224.9924000 	 1.983650 	 -1.2134930000 	 -1.9720940000 
994.05 	 224.9908000 	 1.983650 	 -1.2107240000 	 -1.9698910000 
994.25 	 224.9908000 	 1.983650 	 -1.2100440000 	 -1.9687650000 
994.45 	 224.9908000 	 1.983650 	 -1.2134230000 	 -1.9722720000 
994.65 	 224.9908000 	 1.983650 	 -1.2107630000 	 -1.9699950000 
994.85 	 224.9908000 	 1.983650 	 -1.2099740000 	 -1.9689020000 
995.05 	 224.9877000 	 1.983650 	 -1.2135000000 	 -1.9722080000 
995.25 	 224.9877000 	 1.983650 	 -1.2108200000 	 -1.9701610000 
995.45 	 224.9829000 	 1.983650 	 -1.2101490000 	 -1.9689430000 
995.65 	 224.9813000 	 1.983675 	 -1.2135920000 	 -1.9721320000 
995.85 	 224.9797000 	 1.983675 	 -1.2110710000 	 -1.9702850000 
996.05 	 224.9797000 	 1.983700 	 -1.2096660000 	 -1.9686130000 
996.25 	 224.9797000 	 1.983700 	 -1.2134620000 	 -1.9718550000 
996.45 	 224.9797000 	 1.983700 	 -1.2114940000 	 -1.9710380000 
996.65 	 224.9829000 	 1.983725 	 -1.2095960000 	 -1.9689940000 
996.85 	 224.9877000 	 1.983750 	 -1.2133060000 	 -1.9721350000 
997.05 	 224.9893000 	 1.983775 	 -1.2119960000 	 -1.9713240000 
997.25 	 224.9893000 	 1.983750 	 -1.2095260000 	 -1.9688670000 
997.45 	 224.9908000 	 1.983750 	 -1.2132260000 	 -1.9720170000 
997.65 	 224.9908000 	 1.983750 	 -1.2118970000 	 -1.9711910000 
997.85 	 224.9908000 	 1.983750 	 -1.2096470000 	 -1.9689150000 
998.05 	 224.9908000 	 1.983750 	 -1.2133250000 	 -1.9720400000 
998.25 	 224.9908000 	 1.983750 	 -1.2118630000 	 -1.9710790000 
998.45 	 224.9924000 	 1.983750 	 -1.2096410000 	 -1.9687460000 
998.65 	 224.9908000 	 1.983750 	 -1.2133790000 	 -1.9721640000 
998.85 	 224.9956000 	 1.983750 	 -1.2116690000 	 -1.9711780000 
999.05 	 224.9908000 	 1.983750 	 -1.2095100000 	 -1.9688350000 
999.25 	 224.9908000 	 1.983750 	 -1.2132740000 	 -1.9719120000 
999.45 	 224.9908000 	 1.983750 	 -1.2118210000 	 -1.9711460000 
999.65 	 224.9893000 	 1.983750 	 -1.2094080000 	 -1.9686670000 
999.85 	 224.9877000 	 1.983750 	 -1.2131500000 	 -1.9718770000 
1000.05 	 224.9877000 	 1.983750 	 -1.2119330000 	 -1.9712990000 
1000.25 	 224.9829000 	 1.983775 	 -1.2095710000 	 -1.9688260000 
1000.45 	 224.9749000 	 1.983800 	 -1.2133250000 	 -1.9720050000 
1000.65 	 224.9718000 	 1.983825 	 -1.2117200000 	 -1.9712420000 
1000.85 	 224.9670000 	 1.983825 	 -1.2095360000 	 -1.9686350000 
1001.05 	 224.9638000 	 1.983825 	 -1.2133280000 	 -1.9716740000 
1001.25 	 224.9638000 	 1.983875 	 -1.2121770000 	 -1.9712030000 
1001.45 	 224.9670000 	 1.983900 	 -1.2095200000 	 -1.9684570000 
1001.65 	 224.9718000 	 1.983925 	 -1.2130130000 	 -1.9713690000 
1001.85 	 224.9749000 	 1.983950 	 -1.2124630000 	 -1.9714230000 
1002.05 	 224.9797000 	 1.983975 	 -1.2093930000 	 -1.9685360000 
1002.25 	 224.9829000 	 1.983975 	 -1.2125400000 	 -1.9711270000 
1002.45 	 224.9829000 	 1.984000 	 -1.2128290000 	 -1.9719470000 
1002.65 	 224.9845000 	 1.984025 	 -1.2094880000 	 -1.9687180000 
1002.85 	 224.9877000 	 1.984000 	 -1.2124820000 	 -1.9711810000 
1003.05 	 224.9908000 	 1.984000 	 -1.2131210000 	 -1.9723220000 
1003.25 	 224.9956000 	 1.984000 	 -1.2097450000 	 -1.9691660000 
1003.45 	 224.9988000 	 1.984000 	 -1.2119550000 	 -1.9709680000 
1003.65 	 225.0036000 	 1.984000 	 -1.2131910000 	 -1.9725420000 
1003.85 	 225.0067000 	 1.984000 	 -1.2098090000 	 -1.9693370000 
1004.05 	 225.0067000 	 1.984000 	 -1.2116880000 	 -1.9707080000 
1004.25 	 225.0067000 	 1.984000 	 -1.2135380000 	 -1.9728090000 
1004.45 	 225.0036000 	 1.984000 	 -1.2101170000 	 -1.9695280000 
1004.65 	 224.9988000 	 1.984000 	 -1.2116270000 	 -1.9705800000 
1004.85 	 224.9972000 	 1.984000 	 -1.2136750000 	 -1.9728220000 
1005.05 	 224.9956000 	 1.984000 	 -1.2100160000 	 -1.9693980000 
1005.25 	 224.9908000 	 1.984000 	 -1.2117290000 	 -1.9707360000 
1005.45 	 224.9940000 	 1.984000 	 -1.2134460000 	 -1.9726370000 
1005.65 	 224.9956000 	 1.984000 	 -1.2099330000 	 -1.9694270000 
1005.85 	 224.9956000 	 1.984000 	 -1.2115990000 	 -1.9705800000 
1006.05 	 224.9940000 	 1.984000 	 -1.2136270000 	 -1.9727770000 
1006.25 	 224.9956000 	 1.984000 	 -1.2099490000 	 -1.9695310000 
1006.45 	 224.9908000 	 1.984000 	 -1.2116300000 	 -1.9704120000 
1006.65 	 224.9908000 	 1.984000 	 -1.2136900000 	 -1.9727330000 
1006.85 	 224.9908000 	 1.984000 	 -1.2100790000 	 -1.9696460000 
1007.05 	 224.9877000 	 1.984000 	 -1.2114240000 	 -1.9702970000 
1007.25 	 224.9908000 	 1.984000 	 -1.2138590000 	 -1.9727610000 
1007.45 	 224.9877000 	 1.984025 	 -1.2103370000 	 -1.9699730000 
1007.65 	 224.9877000 	 1.984025 	 -1.2108390000 	 -1.9700430000 
1007.85 	 224.9877000 	 1.984050 	 -1.2137700000 	 -1.9729300000 
1008.05 	 224.9861000 	 1.984075 	 -1.2105620000 	 -1.9699990000 
1008.25 	 224.9845000 	 1.984050 	 -1.2108330000 	 -1.9698490000 
1008.45 	 224.9829000 	 1.984075 	 -1.2139160000 	 -1.9729360000 
1008.65 	 224.9829000 	 1.984075 	 -1.2106640000 	 -1.9702910000 
1008.85 	 224.9797000 	 1.984100 	 -1.2108640000 	 -1.9697570000 
1009.05 	 224.9749000 	 1.984125 	 -1.2139380000 	 -1.9728790000 
1009.25 	 224.9718000 	 1.984125 	 -1.2108710000 	 -1.9703130000 
1009.45 	 224.9670000 	 1.984125 	 -1.2108200000 	 -1.9697440000 
1009.65 	 224.9670000 	 1.984150 	 -1.2140020000 	 -1.9728720000 
1009.85 	 224.9718000 	 1.984175 	 -1.2110580000 	 -1.9704340000 
1010.05 	 224.9718000 	 1.984225 	 -1.2108420000 	 -1.9697820000 
1010.25 	 224.9749000 	 1.984225 	 -1.2139770000 	 -1.9727830000 
1010.45 	 224.9749000 	 1.984225 	 -1.2110520000 	 -1.9707300000 
1010.65 	 224.9797000 	 1.984250 	 -1.2103210000 	 -1.9695950000 
1010.85 	 224.9829000 	 1.984250 	 -1.2137570000 	 -1.9728410000 
1011.05 	 224.9877000 	 1.984275 	 -1.2118050000 	 -1.9710730000 
1011.25 	 224.9908000 	 1.984300 	 -1.2102640000 	 -1.9693500000 
1011.45 	 224.9956000 	 1.984300 	 -1.2136810000 	 -1.9726590000 
1011.65 	 225.0004000 	 1.984300 	 -1.2120820000 	 -1.9714550000 
1011.85 	 224.9988000 	 1.984300 	 -1.2098500000 	 -1.9689780000 
1012.05 	 224.9988000 	 1.984300 	 -1.2132610000 	 -1.9718970000 
1012.25 	 225.0036000 	 1.984300 	 -1.2129020000 	 -1.9720680000 
1012.45 	 225.0036000 	 1.984300 	 -1.2098470000 	 -1.9691210000 
1012.65 	 225.0036000 	 1.984300 	 -1.2129430000 	 -1.9717570000 
1012.85 	 225.0067000 	 1.984300 	 -1.2131600000 	 -1.9723890000 
1013.05 	 225.0067000 	 1.984300 	 -1.2097680000 	 -1.9691500000 
1013.25 	 225.0067000 	 1.984300 	 -1.2128000000 	 -1.9714930000 
1013.45 	 225.0036000 	 1.984300 	 -1.2131340000 	 -1.9725160000 
1013.65 	 225.0067000 	 1.984300 	 -1.2097770000 	 -1.9692930000 
1013.85 	 225.0067000 	 1.984300 	 -1.2125300000 	 -1.9712800000 
1014.05 	 225.0115000 	 1.984300 	 -1.2134080000 	 -1.9725390000 
1014.25 	 225.0115000 	 1.984300 	 -1.2099170000 	 -1.9693410000 
1014.45 	 225.0115000 	 1.984300 	 -1.2121710000 	 -1.9708410000 
1014.65 	 225.0115000 	 1.984300 	 -1.2136780000 	 -1.9727960000 
1014.85 	 225.0052000 	 1.984300 	 -1.2099390000 	 -1.9693720000 
1015.05 	 225.0036000 	 1.984300 	 -1.2121870000 	 -1.9707870000 
1015.25 	 224.9988000 	 1.984300 	 -1.2138020000 	 -1.9728630000 
1015.45 	 224.9956000 	 1.984300 	 -1.2102000000 	 -1.9695820000 
1015.65 	 224.9956000 	 1.984300 	 -1.2118210000 	 -1.9706090000 
1015.85 	 224.9956000 	 1.984300 	 -1.2138910000 	 -1.9728760000 
1016.05 	 224.9908000 	 1.984300 	 -1.2103430000 	 -1.9699060000 
1016.25 	 224.9877000 	 1.984300 	 -1.2115260000 	 -1.9704690000 
1016.45 	 224.9829000 	 1.984300 	 -1.2140850000 	 -1.9730440000 
1016.65 	 224.9797000 	 1.984300 	 -1.2106610000 	 -1.9701230000 
1016.85 	 224.9797000 	 1.984300 	 -1.2113000000 	 -1.9700300000 
1017.05 	 224.9797000 	 1.984325 	 -1.2141230000 	 -1.9728410000 
1017.25 	 224.9797000 	 1.984325 	 -1.2107150000 	 -1.9701860000 
1017.45 	 224.9797000 	 1.984350 	 -1.2108930000 	 -1.9696270000 
1017.65 	 224.9797000 	 1.984375 	 -1.2140590000 	 -1.9729960000 
1017.85 	 224.9797000 	 1.984350 	 -1.2110270000 	 -1.9705740000 
1018.05 	 224.9797000 	 1.984375 	 -1.2106770000 	 -1.9695730000 
1018.25 	 224.9797000 	 1.984375 	 -1.2141550000 	 -1.9728470000 
1018.45 	 224.9797000 	 1.984400 	 -1.2116560000 	 -1.9710320000 
1018.65 	 224.9797000 	 1.984425 	 -1.2105560000 	 -1.9696170000 
1018.85 	 224.9797000 	 1.984400 	 -1.2140020000 	 -1.9726590000 
1019.05 	 224.9749000 	 1.984425 	 -1.2119390000 	 -1.9713660000 
1019.25 	 224.9718000 	 1.984450 	 -1.2101680000 	 -1.9693280000 
1019.45 	 224.9718000 	 1.984475 	 -1.2137290000 	 -1.9723730000 
1019.65 	 224.9670000 	 1.984475 	 -1.2125680000 	 -1.9717980000 
1019.85 	 224.9670000 	 1.984500 	 -1.2100510000 	 -1.9691150000 
1020.05 	 224.9749000 	 1.984525 	 -1.2135410000 	 -1.9721510000 
1020.25 	 224.9797000 	 1.984550 	 -1.2128610000 	 -1.9720780000 
1020.45 	 224.9829000 	 1.984575 	 -1.2099580000 	 -1.9692710000 
1020.65 	 224.9877000 	 1.984550 	 -1.2134140000 	 -1.9719310000 
1020.85 	 224.9924000 	 1.984550 	 -1.2130010000 	 -1.9722300000 
1021.05 	 224.9908000 	 1.984550 	 -1.2099490000 	 -1.9691240000 
1021.25 	 224.9908000 	 1.984550 	 -1.2131720000 	 -1.9717440000 
1021.45 	 224.9956000 	 1.984550 	 -1.2133060000 	 -1.9723480000 
1021.65 	 224.9956000 	 1.984550 	 -1.2100630000 	 -1.9691690000 
1021.85 	 224.9956000 	 1.984550 	 -1.2130260000 	 -1.9716040000 
1022.05 	 224.9988000 	 1.984550 	 -1.2133950000 	 -1.9726560000 
1022.25 	 224.9988000 	 1.984550 	 -1.2100090000 	 -1.9693660000 
1022.45 	 224.9956000 	 1.984550 	 -1.2127080000 	 -1.9713270000 
1022.65 	 224.9908000 	 1.984550 	 -1.2136430000 	 -1.9725860000 
1022.85 	 224.9877000 	 1.984550 	 -1.2100090000 	 -1.9693950000 
1023.05 	 224.9845000 	 1.984575 	 -1.2127210000 	 -1.9713270000 
1023.25 	 224.9829000 	 1.984600 	 -1.2135310000 	 -1.9726720000 
1023.45 	 224.9829000 	 1.984625 	 -1.2101620000 	 -1.9692170000 
1023.65 	 224.9829000 	 1.984600 	 -1.2129940000 	 -1.9714610000 
1023.85 	 224.9829000 	 1.984600 	 -1.2134650000 	 -1.9726880000 
1024.05 	 224.9829000 	 1.984625 	 -1.2102510000 	 -1.9692930000 
1024.25 	 224.9829000 	 1.984650 	 -1.2130450000 	 -1.9716870000 
1024.45 	 224.9829000 	 1.984650 	 -1.2135760000 	 -1.9726470000 
1024.65 	 224.9829000 	 1.984650 	 -1.2103110000 	 -1.9694650000 
1024.85 	 224.9829000 	 1.984650 	 -1.2129080000 	 -1.9716010000 
1025.05 	 224.9829000 	 1.984675 	 -1.2138080000 	 -1.9728310000 
1025.25 	 224.9813000 	 1.984700 	 -1.2103210000 	 -1.9695660000 
1025.45 	 224.9861000 	 1.984725 	 -1.2127110000 	 -1.9714900000 
1025.65 	 224.9877000 	 1.984700 	 -1.2139290000 	 -1.9729550000 
1025.85 	 224.9908000 	 1.984700 	 -1.2102640000 	 -1.9697280000 
1026.05 	 224.9956000 	 1.984700 	 -1.2124920000 	 -1.9712260000 
1026.25 	 224.9988000 	 1.984700 	 -1.2141390000 	 -1.9731040000 
1026.45 	 225.0036000 	 1.984700 	 -1.2103840000 	 -1.9698330000 
1026.65 	 225.0036000 	 1.984700 	 -1.2124730000 	 -1.9711150000 
1026.85 	 224.9988000 	 1.984700 	 -1.2139290000 	 -1.9731680000 
1027.05 	 224.9988000 	 1.984700 	 -1.2103110000 	 -1.9697540000 
1027.25 	 224.9956000 	 1.984700 	 -1.2124480000 	 -1.9710790000 
1027.45 	 224.9940000 	 1.984700 	 -1.2141800000 	 -1.9732440000 
1027.65 	 224.9877000 	 1.984700 	 -1.2105340000 	 -1.9700050000 
1027.85 	 224.9908000 	 1.984700 	 -1.2121900000 	 -1.9710130000 
1028.05 	 224.9908000 	 1.984725 	 -1.2141290000 	 -1.9732790000 
1028.25 	 224.9908000 	 1.984750 	 -1.2104800000 	 -1.9699950000 
1028.45 	 224.9956000 	 1.984750 	 -1.2120980000 	 -1.9709590000 
1028.65 	 224.9924000 	 1.984750 	 -1.2142690000 	 -1.9731740000 
1028.85 	 224.9956000 	 1.984750 	 -1.2108520000 	 -1.9700340000 
1029.05 	 224.9924000 	 1.984750 	 -1.2118970000 	 -1.9706790000 
1029.25 	 224.9908000 	 1.984750 	 -1.2144030000 	 -1.9731740000 
1029.45 	 224.9877000 	 1.984750 	 -1.2108640000 	 -1.9702910000 
1029.65 	 224.9829000 	 1.984750 	 -1.2113670000 	 -1.9702180000 
1029.85 	 224.9797000 	 1.984750 	 -1.2144410000 	 -1.9732890000 
1030.05 	 224.9749000 	 1.984750 	 -1.2115920000 	 -1.9709400000 
1030.25 	 224.9734000 	 1.984775 	 -1.2111030000 	 -1.9698430000 
1030.45 	 224.9749000 	 1.984775 	 -1.2144910000 	 -1.9731550000 
1030.65 	 224.9749000 	 1.984800 	 -1.2116810000 	 -1.9710670000 
1030.85 	 224.9749000 	 1.984825 	 -1.2110460000 	 -1.9698840000 
1031.05 	 224.9781000 	 1.984875 	 -1.2145610000 	 -1.9730980000 
1031.25 	 224.9749000 	 1.984875 	 -1.2120530000 	 -1.9717880000 
1031.45 	 224.9797000 	 1.984875 	 -1.2107600000 	 -1.9702750000 
1031.65 	 224.9797000 	 1.984900 	 -1.2142850000 	 -1.9735560000 
1031.85 	 224.9829000 	 1.984925 	 -1.2120850000 	 -1.9721220000 
1032.05 	 224.9861000 	 1.984925 	 -1.2107090000 	 -1.9704280000 
1032.25 	 224.9877000 	 1.984925 	 -1.2144370000 	 -1.9736800000 
1032.45 	 224.9877000 	 1.984950 	 -1.2123710000 	 -1.9723640000 
1032.65 	 224.9877000 	 1.984975 	 -1.2107750000 	 -1.9703870000 
1032.85 	 224.9877000 	 1.984950 	 -1.2142630000 	 -1.9736070000 
1033.05 	 224.9829000 	 1.984950 	 -1.2124350000 	 -1.9724150000 
1033.25 	 224.9877000 	 1.984975 	 -1.2105120000 	 -1.9703580000 
1033.45 	 224.9877000 	 1.985000 	 -1.2143480000 	 -1.9736930000 
1033.65 	 224.9908000 	 1.985000 	 -1.2123680000 	 -1.9722650000 
1033.85 	 224.9956000 	 1.985000 	 -1.2107370000 	 -1.9704690000 
1034.05 	 224.9988000 	 1.985000 	 -1.2143800000 	 -1.9736450000 
1034.25 	 225.0036000 	 1.985000 	 -1.2128930000 	 -1.9726850000 
1034.45 	 225.0067000 	 1.985000 	 -1.2105910000 	 -1.9702020000 
1034.65 	 225.0067000 	 1.985000 	 -1.2140750000 	 -1.9735240000 
1034.85 	 225.0115000 	 1.985000 	 -1.2127620000 	 -1.9725700000 
1035.05 	 225.0115000 	 1.985000 	 -1.2104480000 	 -1.9701960000 
1035.25 	 225.0099000 	 1.985000 	 -1.2141040000 	 -1.9734480000 
1035.45 	 225.0036000 	 1.985000 	 -1.2131060000 	 -1.9728340000 
1035.65 	 225.0036000 	 1.985000 	 -1.2104990000 	 -1.9701040000 
1035.85 	 224.9956000 	 1.985000 	 -1.2140310000 	 -1.9731710000 
1036.05 	 224.9956000 	 1.985000 	 -1.2131370000 	 -1.9729300000 
1036.25 	 224.9908000 	 1.985000 	 -1.2105150000 	 -1.9700110000 
1036.45 	 224.9908000 	 1.985000 	 -1.2137510000 	 -1.9729800000 
1036.65 	 224.9908000 	 1.985000 	 -1.2132960000 	 -1.9730150000 
1036.85 	 224.9908000 	 1.985000 	 -1.2104480000 	 -1.9699670000 
1037.05 	 224.9908000 	 1.985000 	 -1.2136300000 	 -1.9728530000 
1037.25 	 224.9956000 	 1.985000 	 -1.2133950000 	 -1.9731620000 
1037.45 	 224.9956000 	 1.985000 	 -1.2103270000 	 -1.9700850000 
1037.65 	 224.9956000 	 1.985000 	 -1.2131980000 	 -1.9724690000 
1037.85 	 224.9988000 	 1.985000 	 -1.2137510000 	 -1.9733020000 
1038.05 	 224.9988000 	 1.985000 	 -1.2103490000 	 -1.9701000000 
1038.25 	 224.9988000 	 1.985000 	 -1.2131660000 	 -1.9723070000 
1038.45 	 224.9988000 	 1.985000 	 -1.2138330000 	 -1.9735240000 
1038.65 	 224.9988000 	 1.985000 	 -1.2103050000 	 -1.9703230000 
1038.85 	 224.9988000 	 1.985000 	 -1.2128450000 	 -1.9721860000 
1039.05 	 224.9988000 	 1.985000 	 -1.2141450000 	 -1.9735690000 
1039.25 	 224.9924000 	 1.985000 	 -1.2104160000 	 -1.9703990000 
1039.45 	 224.9877000 	 1.985000 	 -1.2127340000 	 -1.9721220000 
1039.65 	 224.9877000 	 1.985000 	 -1.2141450000 	 -1.9735910000 
1039.85 	 224.9829000 	 1.985000 	 -1.2105340000 	 -1.9703930000 
1040.05 	 224.9829000 	 1.985025 	 -1.2127720000 	 -1.9719850000 
1040.25 	 224.9829000 	 1.985050 	 -1.2143480000 	 -1.9737090000 
1040.45 	 224.9829000 	 1.985075 	 -1.2105880000 	 -1.9704280000 
1040.65 	 224.9829000 	 1.985050 	 -1.2127560000 	 -1.9721700000 
1040.85 	 224.9829000 	 1.985050 	 -1.2142600000 	 -1.9739530000 
1041.05 	 224.9829000 	 1.985075 	 -1.2106230000 	 -1.9708030000 
1041.25 	 224.9797000 	 1.985100 	 -1.2126570000 	 -1.9720330000 
1041.45 	 224.9797000 	 1.985125 	 -1.2143710000 	 -1.9739950000 
1041.65 	 224.9797000 	 1.985100 	 -1.2105500000 	 -1.9705960000 
1041.85 	 224.9765000 	 1.985125 	 -1.2127180000 	 -1.9721600000 
1042.05 	 224.9749000 	 1.985125 	 -1.2145740000 	 -1.9741440000 
1042.25 	 224.9749000 	 1.985150 	 -1.2107750000 	 -1.9708600000 
1042.45 	 224.9781000 	 1.985175 	 -1.2125680000 	 -1.9719310000 
1042.65 	 224.9797000 	 1.985200 	 -1.2144790000 	 -1.9742270000 
1042.85 	 224.9797000 	 1.985225 	 -1.2109150000 	 -1.9711780000 
1043.05 	 224.9829000 	 1.985200 	 -1.2123010000 	 -1.9719540000 
1043.25 	 224.9829000 	 1.985225 	 -1.2147330000 	 -1.9743410000 
1043.45 	 224.9829000 	 1.985225 	 -1.2112300000 	 -1.9715340000 
1043.65 	 224.9829000 	 1.985250 	 -1.2120690000 	 -1.9717950000 
1043.85 	 224.9829000 	 1.985275 	 -1.2146600000 	 -1.9745510000 
1044.05 	 224.9797000 	 1.985250 	 -1.2114680000 	 -1.9718840000 
1044.25 	 224.9829000 	 1.985250 	 -1.2120090000 	 -1.9718610000 
1044.45 	 224.9829000 	 1.985275 	 -1.2148760000 	 -1.9745510000 
1044.65 	 224.9829000 	 1.985300 	 -1.2118560000 	 -1.9720490000 
1044.85 	 224.9829000 	 1.985325 	 -1.2116370000 	 -1.9714990000 
1045.05 	 224.9877000 	 1.985300 	 -1.2148570000 	 -1.9746650000 
1045.25 	 224.9893000 	 1.985300 	 -1.2117830000 	 -1.9721160000 
1045.45 	 224.9908000 	 1.985325 	 -1.2113670000 	 -1.9712030000 
1045.65 	 224.9956000 	 1.985350 	 -1.2147520000 	 -1.9744210000 
1045.85 	 224.9988000 	 1.985375 	 -1.2123040000 	 -1.9725320000 
1046.05 	 224.9988000 	 1.985350 	 -1.2112460000 	 -1.9710100000 
1046.25 	 225.0036000 	 1.985350 	 -1.2149330000 	 -1.9744430000 
1046.45 	 225.0036000 	 1.985350 	 -1.2123360000 	 -1.9726660000 
1046.65 	 225.0067000 	 1.985350 	 -1.2113510000 	 -1.9710600000 
1046.85 	 225.0067000 	 1.985350 	 -1.2147620000 	 -1.9744270000 
1047.05 	 225.0115000 	 1.985350 	 -1.2121680000 	 -1.9724340000 
1047.25 	 225.0147000 	 1.985350 	 -1.2113410000 	 -1.9712580000 
1047.45 	 225.0147000 	 1.985350 	 -1.2148600000 	 -1.9744110000 
1047.65 	 225.0147000 	 1.985350 	 -1.2123840000 	 -1.9725800000 
1047.85 	 225.0131000 	 1.985350 	 -1.2112240000 	 -1.9710410000 
1048.05 	 225.0115000 	 1.985350 	 -1.2148440000 	 -1.9743090000 
1048.25 	 225.0115000 	 1.985350 	 -1.2126670000 	 -1.9728060000 
1048.45 	 225.0115000 	 1.985350 	 -1.2112620000 	 -1.9710890000 
1048.65 	 225.0115000 	 1.985350 	 -1.2148860000 	 -1.9744680000 
1048.85 	 225.0067000 	 1.985350 	 -1.2128510000 	 -1.9730030000 
1049.05 	 225.0067000 	 1.985350 	 -1.2111150000 	 -1.9709140000 
1049.25 	 225.0036000 	 1.985350 	 -1.2147080000 	 -1.9741980000 
1049.45 	 224.9988000 	 1.985350 	 -1.2129240000 	 -1.9731740000 
1049.65 	 224.9988000 	 1.985350 	 -1.2111380000 	 -1.9710480000 
1049.85 	 224.9908000 	 1.985350 	 -1.2147740000 	 -1.9742740000 
1050.05 	 224.9877000 	 1.985350 	 -1.2130070000 	 -1.9732000000 
1050.25 	 224.9829000 	 1.985350 	 -1.2110520000 	 -1.9708860000 
1050.45 	 224.9797000 	 1.985350 	 -1.2144470000 	 -1.9739910000 
1050.65 	 224.9797000 	 1.985350 	 -1.2134970000 	 -1.9734480000 
1050.85 	 224.9797000 	 1.985350 	 -1.2108770000 	 -1.9709970000 
1051.05 	 224.9829000 	 1.985350 	 -1.2142750000 	 -1.9737630000 
1051.25 	 224.9829000 	 1.985350 	 -1.2140050000 	 -1.9739370000 
1051.45 	 224.9797000 	 1.985350 	 -1.2109150000 	 -1.9709970000 
1051.65 	 224.9797000 	 1.985350 	 -1.2138940000 	 -1.9733180000 
1051.85 	 224.9797000 	 1.985375 	 -1.2143100000 	 -1.9740640000 
1052.05 	 224.9797000 	 1.985400 	 -1.2109570000 	 -1.9709330000 
1052.25 	 224.9797000 	 1.985425 	 -1.2134330000 	 -1.9729870000 
1052.45 	 224.9829000 	 1.985400 	 -1.2142310000 	 -1.9743160000 
1052.65 	 224.9829000 	 1.985425 	 -1.2108550000 	 -1.9707010000 
1052.85 	 224.9829000 	 1.985425 	 -1.2135570000 	 -1.9729140000 
1053.05 	 224.9829000 	 1.985450 	 -1.2144910000 	 -1.9742620000 
1053.25 	 224.9829000 	 1.985475 	 -1.2108230000 	 -1.9709870000 
1053.45 	 224.9877000 	 1.985450 	 -1.2134930000 	 -1.9729460000 
1053.65 	 224.9877000 	 1.985450 	 -1.2142340000 	 -1.9741850000 
1053.85 	 224.9877000 	 1.985475 	 -1.2108680000 	 -1.9708700000 
1054.05 	 224.9829000 	 1.985500 	 -1.2132550000 	 -1.9726090000 
1054.25 	 224.9829000 	 1.985500 	 -1.2146630000 	 -1.9743540000 
1054.45 	 224.9797000 	 1.985500 	 -1.2111150000 	 -1.9711880000 
1054.65 	 224.9749000 	 1.985525 	 -1.2130640000 	 -1.9724310000 
1054.85 	 224.9749000 	 1.985525 	 -1.2148380000 	 -1.9744870000 
1055.05 	 224.9765000 	 1.985575 	 -1.2112970000 	 -1.9712540000 
1055.25 	 224.9797000 	 1.985575 	 -1.2126890000 	 -1.9720780000 
1055.45 	 224.9829000 	 1.985625 	 -1.2149050000 	 -1.9744780000 
1055.65 	 224.9877000 	 1.985600 	 -1.2116180000 	 -1.9714130000 
1055.85 	 224.9877000 	 1.985600 	 -1.2123900000 	 -1.9717150000 
1056.05 	 224.9908000 	 1.985600 	 -1.2151460000 	 -1.9743700000 
1056.25 	 224.9956000 	 1.985600 	 -1.2116560000 	 -1.9713850000 
1056.45 	 224.9988000 	 1.985600 	 -1.2122570000 	 -1.9715340000 
1056.65 	 225.0052000 	 1.985600 	 -1.2151780000 	 -1.9744170000 
1056.85 	 225.0099000 	 1.985600 	 -1.2119130000 	 -1.9716960000 
1057.05 	 225.0115000 	 1.985600 	 -1.2121260000 	 -1.9713530000 
1057.25 	 225.0115000 	 1.985600 	 -1.2151270000 	 -1.9743190000 
1057.45 	 225.0115000 	 1.985600 	 -1.2120310000 	 -1.9718550000 
1057.65 	 225.0067000 	 1.985600 	 -1.2117420000 	 -1.9710920000 
1057.85 	 225.0067000 	 1.985600 	 -1.2153340000 	 -1.9743950000 
1058.05 	 225.0067000 	 1.985600 	 -1.2125840000 	 -1.9722270000 
1058.25 	 225.0067000 	 1.985600 	 -1.2116530000 	 -1.9710540000 
1058.45 	 225.0036000 	 1.985600 	 -1.2151300000 	 -1.9743250000 
1058.65 	 225.0036000 	 1.985600 	 -1.2124890000 	 -1.9721760000 
1058.85 	 225.0052000 	 1.985600 	 -1.2116940000 	 -1.9710540000 
1059.05 	 225.0067000 	 1.985600 	 -1.2150890000 	 -1.9742770000 
1059.25 	 225.0036000 	 1.985600 	 -1.2126030000 	 -1.9724080000 
1059.45 	 225.0067000 	 1.985600 	 -1.2115000000 	 -1.9708320000 
1059.65 	 225.0067000 	 1.985600 	 -1.2150570000 	 -1.9742680000 
1059.85 	 225.0067000 	 1.985600 	 -1.2129270000 	 -1.9727200000 
1060.05 	 225.0036000 	 1.985600 	 -1.2113380000 	 -1.9707360000 
1060.25 	 224.9988000 	 1.985600 	 -1.2148630000 	 -1.9740450000 
1060.45 	 224.9988000 	 1.985600 	 -1.2133570000 	 -1.9728720000 
1060.65 	 224.9988000 	 1.985600 	 -1.2111980000 	 -1.9707300000 
1060.85 	 224.9988000 	 1.985600 	 -1.2148890000 	 -1.9738900000 
1061.05 	 224.9988000 	 1.985600 	 -1.2135660000 	 -1.9731460000 
1061.25 	 224.9988000 	 1.985600 	 -1.2109470000 	 -1.9705330000 
1061.45 	 224.9988000 	 1.985600 	 -1.2145870000 	 -1.9736510000 
1061.65 	 224.9956000 	 1.985600 	 -1.2135220000 	 -1.9731870000 
1061.85 	 224.9908000 	 1.985600 	 -1.2110490000 	 -1.9707240000 
1062.05 	 224.9877000 	 1.985625 	 -1.2143290000 	 -1.9732790000 
1062.25 	 224.9877000 	 1.985625 	 -1.2140180000 	 -1.9737500000 
1062.45 	 224.9877000 	 1.985650 	 -1.2109280000 	 -1.9707240000 
1062.65 	 224.9877000 	 1.985675 	 -1.2142400000 	 -1.9731900000 
1062.85 	 224.9877000 	 1.985650 	 -1.2144280000 	 -1.9740100000 
1063.05 	 224.9877000 	 1.985675 	 -1.2110580000 	 -1.9708380000 
1063.25 	 224.9877000 	 1.985675 	 -1.2138210000 	 -1.9731780000 
1063.45 	 224.9877000 	 1.985700 	 -1.2145360000 	 -1.9741280000 
1063.65 	 224.9877000 	 1.985700 	 -1.2111660000 	 -1.9708120000 
1063.85 	 224.9877000 	 1.985700 	 -1.2138970000 	 -1.9734060000 
1064.05 	 224.9877000 	 1.985725 	 -1.2145040000 	 -1.9745250000 
1064.25 	 224.9861000 	 1.985725 	 -1.2112110000 	 -1.9711560000 
1064.45 	 224.9877000 	 1.985750 	 -1.2140370000 	 -1.9733810000 
1064.65 	 224.9877000 	 1.985775 	 -1.2146890000 	 -1.9745250000 
1064.85 	 224.9877000 	 1.985750 	 -1.2112900000 	 -1.9713970000 
1065.05 	 224.9908000 	 1.985750 	 -1.2134170000 	 -1.9730280000 
1065.25 	 224.9956000 	 1.985750 	 -1.2148760000 	 -1.9746430000 
1065.45 	 224.9988000 	 1.985750 	 -1.2112430000 	 -1.9714160000 
1065.65 	 225.0020000 	 1.985750 	 -1.2133980000 	 -1.9729900000 
1065.85 	 225.0036000 	 1.985750 	 -1.2148570000 	 -1.9747540000 
1066.05 	 225.0083000 	 1.985750 	 -1.2114020000 	 -1.9714830000 
1066.25 	 225.0147000 	 1.985750 	 -1.2131400000 	 -1.9727070000 
1066.45 	 225.0147000 	 1.985750 	 -1.2151970000 	 -1.9749230000 
1066.65 	 225.0163000 	 1.985750 	 -1.2117160000 	 -1.9717730000 
1066.85 	 225.0179000 	 1.985750 	 -1.2129340000 	 -1.9726120000 
1067.05 	 225.0179000 	 1.985750 	 -1.2153090000 	 -1.9749770000 
1067.25 	 225.0147000 	 1.985750 	 -1.2116500000 	 -1.9719570000 
1067.45 	 225.0147000 	 1.985750 	 -1.2124980000 	 -1.9721730000 
1067.65 	 225.0115000 	 1.985750 	 -1.2152580000 	 -1.9749930000 
1067.85 	 225.0099000 	 1.985750 	 -1.2118120000 	 -1.9720110000 
1068.05 	 225.0036000 	 1.985750 	 -1.2124480000 	 -1.9720330000 
1068.25 	 225.0036000 	 1.985750 	 -1.2152890000 	 -1.9749260000 
1068.45 	 224.9988000 	 1.985750 	 -1.2125910000 	 -1.9725770000 
1068.65 	 224.9988000 	 1.985750 	 -1.2118630000 	 -1.9715880000 
1068.85 	 224.9956000 	 1.985750 	 -1.2151590000 	 -1.9748820000 
1069.05 	 224.9988000 	 1.985750 	 -1.2123300000 	 -1.9725860000 
1069.25 	 224.9988000 	 1.985750 	 -1.2118180000 	 -1.9714640000 
1069.45 	 224.9956000 	 1.985750 	 -1.2154170000 	 -1.9746750000 
1069.65 	 224.9940000 	 1.985750 	 -1.2127490000 	 -1.9729930000 
1069.85 	 224.9908000 	 1.985750 	 -1.2115320000 	 -1.9713020000 
1070.05 	 224.9877000 	 1.985750 	 -1.2149430000 	 -1.9744330000 
1070.25 	 224.9877000 	 1.985750 	 -1.2135280000 	 -1.9735940000 
1070.45 	 224.9877000 	 1.985750 	 -1.2113380000 	 -1.9711490000 
1070.65 	 224.9908000 	 1.985750 	 -1.2146730000 	 -1.9741540000 
1070.85 	 224.9908000 	 1.985750 	 -1.2135630000 	 -1.9736320000 
1071.05 	 224.9908000 	 1.985750 	 -1.2111850000 	 -1.9712610000 
1071.25 	 224.9893000 	 1.985750 	 -1.2148440000 	 -1.9744590000 
1071.45 	 224.9877000 	 1.985750 	 -1.2135060000 	 -1.9735080000 
1071.65 	 224.9877000 	 1.985750 	 -1.2112680000 	 -1.9711370000 
1071.85 	 224.9877000 	 1.985750 	 -1.2148670000 	 -1.9742900000 
1072.05 	 224.9829000 	 1.985750 	 -1.2138840000 	 -1.9738550000 
1072.25 	 224.9829000 	 1.985775 	 -1.2110270000 	 -1.9710730000 
1072.45 	 224.9797000 	 1.985800 	 -1.2142790000 	 -1.9735910000 
1072.65 	 224.9749000 	 1.985800 	 -1.2144280000 	 -1.9743860000 
1072.85 	 224.9718000 	 1.985825 	 -1.2111220000 	 -1.9713820000 
1073.05 	 224.9718000 	 1.985825 	 -1.2140150000 	 -1.9734830000 
1073.25 	 224.9686000 	 1.985850 	 -1.2143450000 	 -1.9743280000 
1073.45 	 224.9718000 	 1.985875 	 -1.2112390000 	 -1.9712960000 
1073.65 	 224.9670000 	 1.985900 	 -1.2142280000 	 -1.9737750000 
1073.85 	 224.9718000 	 1.985925 	 -1.2142820000 	 -1.9741880000 
1074.05 	 224.9718000 	 1.985925 	 -1.2110810000 	 -1.9712730000 
1074.25 	 224.9718000 	 1.985950 	 -1.2144280000 	 -1.9739180000 
1074.45 	 224.9749000 	 1.985975 	 -1.2141200000 	 -1.9739340000 
1074.65 	 224.9797000 	 1.986000 	 -1.2110840000 	 -1.9710510000 
1074.85 	 224.9813000 	 1.986025 	 -1.2143480000 	 -1.9737470000 
1075.05 	 224.9877000 	 1.986000 	 -1.2145870000 	 -1.9742010000 
1075.25 	 224.9908000 	 1.986025 	 -1.2113410000 	 -1.9710450000 
1075.45 	 224.9956000 	 1.986050 	 -1.2141990000 	 -1.9733970000 
1075.65 	 224.9988000 	 1.986050 	 -1.2146700000 	 -1.9744270000 
1075.85 	 224.9988000 	 1.986050 	 -1.2112680000 	 -1.9710920000 
1076.05 	 225.0036000 	 1.986050 	 -1.2140940000 	 -1.9732600000 
1076.25 	 225.0036000 	 1.986050 	 -1.2148790000 	 -1.9744110000 
1076.45 	 225.0067000 	 1.986050 	 -1.2114650000 	 -1.9713210000 
1076.65 	 225.0115000 	 1.986050 	 -1.2139290000 	 -1.9732160000 
1076.85 	 225.0115000 	 1.986050 	 -1.2147940000 	 -1.9744240000 
1077.05 	 225.0131000 	 1.986050 	 -1.2113510000 	 -1.9712580000 
1077.25 	 225.0147000 	 1.986050 	 -1.2136400000 	 -1.9728530000 
1077.45 	 225.0115000 	 1.986050 	 -1.2151590000 	 -1.9746240000 
1077.65 	 225.0115000 	 1.986050 	 -1.2117640000 	 -1.9714860000 
1077.85 	 225.0067000 	 1.986050 	 -1.2129430000 	 -1.9722110000 
1078.05 	 225.0036000 	 1.986050 	 -1.2154930000 	 -1.9748720000 
1078.25 	 225.0036000 	 1.986050 	 -1.2119330000 	 -1.9718390000 
1078.45 	 225.0052000 	 1.986050 	 -1.2128730000 	 -1.9721090000 
1078.65 	 225.0067000 	 1.986050 	 -1.2154610000 	 -1.9748430000 
1078.85 	 225.0099000 	 1.986050 	 -1.2119740000 	 -1.9718770000 
1079.05 	 225.0115000 	 1.986050 	 -1.2125170000 	 -1.9718900000 
1079.25 	 225.0115000 	 1.986050 	 -1.2154480000 	 -1.9746210000 
1079.45 	 225.0115000 	 1.986050 	 -1.2125080000 	 -1.9722430000 
1079.65 	 225.0115000 	 1.986050 	 -1.2122220000 	 -1.9715690000 
1079.85 	 225.0067000 	 1.986050 	 -1.2156390000 	 -1.9747420000 
1080.05 	 225.0115000 	 1.986050 	 -1.2126990000 	 -1.9724620000 
1080.25 	 225.0115000 	 1.986050 	 -1.2121740000 	 -1.9714960000 
1080.45 	 225.0115000 	 1.986050 	 -1.2154330000 	 -1.9746240000 
1080.65 	 225.0115000 	 1.986050 	 -1.2128860000 	 -1.9725160000 
1080.85 	 225.0067000 	 1.986050 	 -1.2117890000 	 -1.9713660000 
1081.05 	 225.0036000 	 1.986050 	 -1.2154130000 	 -1.9745380000 
1081.25 	 224.9988000 	 1.986050 	 -1.2130900000 	 -1.9730350000 
1081.45 	 224.9956000 	 1.986050 	 -1.2117580000 	 -1.9714320000 
1081.65 	 224.9956000 	 1.986050 	 -1.2152580000 	 -1.9744650000 
1081.85 	 224.9908000 	 1.986050 	 -1.2130990000 	 -1.9728630000 
1082.05 	 224.9908000 	 1.986050 	 -1.2115960000 	 -1.9710950000 
1082.25 	 224.9956000 	 1.986050 	 -1.2152890000 	 -1.9744910000 
1082.45 	 224.9972000 	 1.986050 	 -1.2133250000 	 -1.9731040000 
1082.65 	 224.9988000 	 1.986050 	 -1.2116690000 	 -1.9711370000 
1082.85 	 224.9988000 	 1.986050 	 -1.2152320000 	 -1.9744520000 
1083.05 	 224.9988000 	 1.986050 	 -1.2133500000 	 -1.9730920000 
1083.25 	 224.9972000 	 1.986050 	 -1.2115760000 	 -1.9710320000 
1083.45 	 224.9956000 	 1.986050 	 -1.2151560000 	 -1.9742970000 
1083.65 	 224.9908000 	 1.986050 	 -1.2134140000 	 -1.9731140000 
1083.85 	 224.9908000 	 1.986050 	 -1.2115700000 	 -1.9711080000 
1084.05 	 224.9877000 	 1.986050 	 -1.2151620000 	 -1.9744400000 
1084.25 	 224.9877000 	 1.986050 	 -1.2134770000 	 -1.9733780000 
1084.45 	 224.9877000 	 1.986050 	 -1.2115100000 	 -1.9710640000 
1084.65 	 224.9877000 	 1.986050 	 -1.2151910000 	 -1.9743510000 
1084.85 	 224.9829000 	 1.986050 	 -1.2135700000 	 -1.9733720000 
1085.05 	 224.9829000 	 1.986050 	 -1.2114300000 	 -1.9711340000 
1085.25 	 224.9829000 	 1.986075 	 -1.2150380000 	 -1.9743250000 
1085.45 	 224.9829000 	 1.986100 	 -1.2139960000 	 -1.9738670000 
1085.65 	 224.9829000 	 1.986100 	 -1.2113190000 	 -1.9709810000 
1085.85 	 224.9829000 	 1.986100 	 -1.2147390000 	 -1.9738900000 
1086.05 	 224.9829000 	 1.986100 	 -1.2141230000 	 -1.9739760000 
1086.25 	 224.9877000 	 1.986125 	 -1.2113380000 	 -1.9711650000 
1086.45 	 224.9877000 	 1.986150 	 -1.2146700000 	 -1.9739790000 
1086.65 	 224.9877000 	 1.986175 	 -1.2140530000 	 -1.9741600000 
1086.85 	 224.9877000 	 1.986150 	 -1.2114370000 	 -1.9710890000 
1087.05 	 224.9829000 	 1.986150 	 -1.2146440000 	 -1.9737910000 
1087.25 	 224.9829000 	 1.986175 	 -1.2143480000 	 -1.9736960000 
1087.45 	 224.9829000 	 1.986200 	 -1.2116400000 	 -1.9708860000 
1087.65 	 224.9829000 	 1.986225 	 -1.2148570000 	 -1.9737590000 
1087.85 	 224.9829000 	 1.986200 	 -1.2143480000 	 -1.9738070000 
1088.05 	 224.9877000 	 1.986200 	 -1.2116910000 	 -1.9711240000 
1088.25 	 224.9877000 	 1.986225 	 -1.2150290000 	 -1.9739760000 
1088.45 	 224.9908000 	 1.986250 	 -1.2143170000 	 -1.9740390000 
1088.65 	 224.9940000 	 1.986275 	 -1.2114910000 	 -1.9710730000 
1088.85 	 224.9956000 	 1.986250 	 -1.2146060000 	 -1.9735910000 
1089.05 	 224.9956000 	 1.986250 	 -1.2148220000 	 -1.9742810000 
1089.25 	 224.9956000 	 1.986250 	 -1.2115420000 	 -1.9709870000 
1089.45 	 224.9972000 	 1.986250 	 -1.2142530000 	 -1.9730890000 
1089.65 	 224.9956000 	 1.986250 	 -1.2150290000 	 -1.9744330000 
1089.85 	 224.9956000 	 1.986250 	 -1.2114780000 	 -1.9711210000 
1090.05 	 224.9956000 	 1.986250 	 -1.2144370000 	 -1.9732980000 
1090.25 	 224.9956000 	 1.986250 	 -1.2151970000 	 -1.9745030000 
1090.45 	 224.9956000 	 1.986250 	 -1.2116180000 	 -1.9711180000 
1090.65 	 224.9940000 	 1.986250 	 -1.2142090000 	 -1.9731040000 
1090.85 	 224.9908000 	 1.986250 	 -1.2152290000 	 -1.9744810000 
1091.05 	 224.9877000 	 1.986250 	 -1.2116940000 	 -1.9712640000 
1091.25 	 224.9877000 	 1.986250 	 -1.2139450000 	 -1.9729330000 
1091.45 	 224.9877000 	 1.986250 	 -1.2152990000 	 -1.9746970000 
1091.65 	 224.9908000 	 1.986250 	 -1.2117480000 	 -1.9714390000 
1091.85 	 224.9908000 	 1.986250 	 -1.2138050000 	 -1.9727930000 
1092.05 	 224.9956000 	 1.986250 	 -1.2155120000 	 -1.9749130000 
1092.25 	 224.9956000 	 1.986250 	 -1.2119040000 	 -1.9718300000 
1092.45 	 224.9972000 	 1.986250 	 -1.2132580000 	 -1.9723960000 
1092.65 	 224.9956000 	 1.986250 	 -1.2154800000 	 -1.9748660000 
1092.85 	 224.9956000 	 1.986250 	 -1.2120470000 	 -1.9716800000 
1093.05 	 224.9988000 	 1.986250 	 -1.2132230000 	 -1.9722210000 
1093.25 	 224.9956000 	 1.986250 	 -1.2157090000 	 -1.9748940000 
1093.45 	 224.9988000 	 1.986250 	 -1.2121520000 	 -1.9717220000 
1093.65 	 224.9988000 	 1.986250 	 -1.2129500000 	 -1.9722020000 
1093.85 	 224.9988000 	 1.986250 	 -1.2157470000 	 -1.9748720000 
1094.05 	 224.9988000 	 1.986250 	 -1.2125870000 	 -1.9721410000 
1094.25 	 224.9988000 	 1.986250 	 -1.2126190000 	 -1.9717340000 
1094.45 	 224.9988000 	 1.986250 	 -1.2156170000 	 -1.9748660000 
1094.65 	 224.9956000 	 1.986250 	 -1.2126410000 	 -1.9724370000 
1094.85 	 224.9877000 	 1.986250 	 -1.2123710000 	 -1.9715250000 
1095.05 	 224.9797000 	 1.986275 	 -1.2158620000 	 -1.9746430000 
1095.25 	 224.9734000 	 1.986300 	 -1.2128540000 	 -1.9724880000 
1095.45 	 224.9718000 	 1.986325 	 -1.2122250000 	 -1.9713400000 
1095.65 	 224.9718000 	 1.986325 	 -1.2157190000 	 -1.9745920000 
1095.85 	 224.9718000 	 1.986350 	 -1.2129750000 	 -1.9726020000 
1096.05 	 224.9749000 	 1.986375 	 -1.2123330000 	 -1.9714070000 
1096.25 	 224.9797000 	 1.986375 	 -1.2159540000 	 -1.9746430000 
1096.45 	 224.9797000 	 1.986425 	 -1.2129880000 	 -1.9725160000 
1096.65 	 224.9797000 	 1.986400 	 -1.2123460000 	 -1.9712860000 
1096.85 	 224.9797000 	 1.986400 	 -1.2157690000 	 -1.9747160000 
1097.05 	 224.9797000 	 1.986425 	 -1.2133280000 	 -1.9729770000 
1097.25 	 224.9813000 	 1.986450 	 -1.2121330000 	 -1.9714830000 
1097.45 	 224.9829000 	 1.986475 	 -1.2156070000 	 -1.9746650000 
1097.65 	 224.9908000 	 1.986450 	 -1.2134550000 	 -1.9730250000 
1097.85 	 224.9972000 	 1.986450 	 -1.2119770000 	 -1.9710450000 
1098.05 	 225.0036000 	 1.986450 	 -1.2153940000 	 -1.9741120000 
1098.25 	 225.0036000 	 1.986450 	 -1.2139420000 	 -1.9733140000 
1098.45 	 225.0036000 	 1.986450 	 -1.2117510000 	 -1.9708000000 
1098.65 	 225.0036000 	 1.986450 	 -1.2155790000 	 -1.9740390000 
1098.85 	 225.0036000 	 1.986450 	 -1.2144570000 	 -1.9735690000 
1099.05 	 225.0020000 	 1.986450 	 -1.2118660000 	 -1.9708600000 
1099.25 	 225.0036000 	 1.986450 	 -1.2153430000 	 -1.9738710000 
1099.45 	 225.0067000 	 1.986450 	 -1.2144690000 	 -1.9737020000 
1099.65 	 225.0115000 	 1.986450 	 -1.2117230000 	 -1.9708120000 
1099.85 	 225.0115000 	 1.986450 	 -1.2151300000 	 -1.9737430000 
1100.05 	 225.0147000 	 1.986450 	 -1.2146570000 	 -1.9738640000 
1100.25 	 225.0147000 	 1.986450 	 -1.2116560000 	 -1.9709680000 
1100.45 	 225.0147000 	 1.986450 	 -1.2147840000 	 -1.9734730000 
1100.65 	 225.0115000 	 1.986450 	 -1.2151020000 	 -1.9741500000 
1100.85 	 225.0115000 	 1.986450 	 -1.2115920000 	 -1.9709330000 
1101.05 	 225.0115000 	 1.986450 	 -1.2145390000 	 -1.9733240000 
1101.25 	 225.0115000 	 1.986450 	 -1.2152160000 	 -1.9744650000 
1101.45 	 225.0147000 	 1.986450 	 -1.2116300000 	 -1.9712260000 
1101.65 	 225.0179000 	 1.986450 	 -1.2144180000 	 -1.9732220000 
1101.85 	 225.0147000 	 1.986450 	 -1.2151180000 	 -1.9743000000 
1102.05 	 225.0147000 	 1.986450 	 -1.2117040000 	 -1.9709710000 
1102.25 	 225.0115000 	 1.986450 	 -1.2144250000 	 -1.9729960000 
1102.45 	 225.0067000 	 1.986450 	 -1.2153720000 	 -1.9743630000 
1102.65 	 225.0036000 	 1.986450 	 -1.2118180000 	 -1.9710060000 
1102.85 	 225.0036000 	 1.986450 	 -1.2145520000 	 -1.9731650000 
1103.05 	 225.0036000 	 1.986450 	 -1.2152320000 	 -1.9743220000 
1103.25 	 225.0036000 	 1.986450 	 -1.2116500000 	 -1.9710540000 
1103.45 	 225.0036000 	 1.986450 	 -1.2140660000 	 -1.9727960000 
1103.65 	 225.0036000 	 1.986450 	 -1.2155250000 	 -1.9745640000 
1103.85 	 224.9988000 	 1.986450 	 -1.2118150000 	 -1.9712700000 
1104.05 	 224.9988000 	 1.986450 	 -1.2137220000 	 -1.9723920000 
1104.25 	 224.9956000 	 1.986450 	 -1.2155790000 	 -1.9744490000 
1104.45 	 224.9908000 	 1.986450 	 -1.2121770000 	 -1.9715020000 
1104.65 	 224.9908000 	 1.986450 	 -1.2135160000 	 -1.9723290000 
1104.85 	 224.9908000 	 1.986450 	 -1.2156840000 	 -1.9747450000 
1105.05 	 224.9908000 	 1.986450 	 -1.2121650000 	 -1.9715500000 
1105.25 	 224.9908000 	 1.986450 	 -1.2133060000 	 -1.9719440000 
1105.45 	 224.9877000 	 1.986450 	 -1.2158780000 	 -1.9747160000 
1105.65 	 224.9813000 	 1.986450 	 -1.2122820000 	 -1.9717600000 
1105.85 	 224.9797000 	 1.986450 	 -1.2130480000 	 -1.9716680000 
1106.05 	 224.9749000 	 1.986450 	 -1.2159030000 	 -1.9746150000 
1106.25 	 224.9797000 	 1.986450 	 -1.2125270000 	 -1.9718680000 
1106.45 	 224.9797000 	 1.986450 	 -1.2129970000 	 -1.9717730000 
1106.65 	 224.9829000 	 1.986450 	 -1.2159510000 	 -1.9748020000 
1106.85 	 224.9829000 	 1.986450 	 -1.2128160000 	 -1.9719190000 
1107.05 	 224.9877000 	 1.986450 	 -1.2130640000 	 -1.9717220000 
1107.25 	 224.9893000 	 1.986475 	 -1.2159860000 	 -1.9746180000 
1107.45 	 224.9877000 	 1.986500 	 -1.2129910000 	 -1.9722240000 
1107.65 	 224.9908000 	 1.986500 	 -1.2126640000 	 -1.9714290000 
1107.85 	 224.9877000 	 1.986500 	 -1.2158240000 	 -1.9746110000 
1108.05 	 224.9877000 	 1.986500 	 -1.2133570000 	 -1.9725990000 
1108.25 	 224.9877000 	 1.986500 	 -1.2122880000 	 -1.9712510000 
1108.45 	 224.9877000 	 1.986525 	 -1.2160560000 	 -1.9746650000 
1108.65 	 224.9829000 	 1.986550 	 -1.2134110000 	 -1.9725130000 
1108.85 	 224.9829000 	 1.986575 	 -1.2122980000 	 -1.9712000000 
1109.05 	 224.9829000 	 1.986550 	 -1.2158080000 	 -1.9746530000 
1109.25 	 224.9829000 	 1.986550 	 -1.2134270000 	 -1.9728880000 
1109.45 	 224.9829000 	 1.986575 	 -1.2122980000 	 -1.9712920000 
1109.65 	 224.9829000 	 1.986600 	 -1.2157920000 	 -1.9745600000 
1109.85 	 224.9893000 	 1.986625 	 -1.2136400000 	 -1.9729330000 
1110.05 	 224.9940000 	 1.986600 	 -1.2119990000 	 -1.9710060000 
1110.25 	 224.9956000 	 1.986600 	 -1.2156930000 	 -1.9742740000 
1110.45 	 224.9988000 	 1.986600 	 -1.2140340000 	 -1.9733210000 
1110.65 	 224.9988000 	 1.986600 	 -1.2119710000 	 -1.9710290000 
1110.85 	 224.9988000 	 1.986600 	 -1.2155950000 	 -1.9741980000 
1111.05 	 224.9988000 	 1.986600 	 -1.2142240000 	 -1.9734060000 
1111.25 	 224.9988000 	 1.986600 	 -1.2120950000 	 -1.9710510000 
1111.45 	 224.9988000 	 1.986600 	 -1.2155060000 	 -1.9741540000 
1111.65 	 224.9988000 	 1.986600 	 -1.2145840000 	 -1.9736700000 
1111.85 	 224.9988000 	 1.986600 	 -1.2118720000 	 -1.9709210000 
1112.05 	 224.9956000 	 1.986600 	 -1.2151850000 	 -1.9737210000 
1112.25 	 224.9956000 	 1.986600 	 -1.2145840000 	 -1.9736480000 
1112.45 	 224.9908000 	 1.986600 	 -1.2118500000 	 -1.9709210000 
1112.65 	 224.9908000 	 1.986600 	 -1.2153370000 	 -1.9737820000 
1112.85 	 224.9908000 	 1.986600 	 -1.2147840000 	 -1.9738830000 
1113.05 	 224.9877000 	 1.986600 	 -1.2117420000 	 -1.9708540000 
1113.25 	 224.9877000 	 1.986600 	 -1.2150730000 	 -1.9736610000 
1113.45 	 224.9829000 	 1.986600 	 -1.2150670000 	 -1.9742040000 
1113.65 	 224.9829000 	 1.986625 	 -1.2117800000 	 -1.9709140000 
1113.85 	 224.9797000 	 1.986650 	 -1.2147710000 	 -1.9735880000 
1114.05 	 224.9797000 	 1.986675 	 -1.2151300000 	 -1.9742930000 
1114.25 	 224.9813000 	 1.986650 	 -1.2118470000 	 -1.9712350000 
1114.45 	 224.9829000 	 1.986650 	 -1.2144310000 	 -1.9729870000 
1114.65 	 224.9845000 	 1.986675 	 -1.2154830000 	 -1.9744460000 
1114.85 	 224.9861000 	 1.986700 	 -1.2118530000 	 -1.9711650000 
1115.05 	 224.9877000 	 1.986725 	 -1.2143960000 	 -1.9731240000 
1115.25 	 224.9877000 	 1.986700 	 -1.2156040000 	 -1.9744910000 
1115.45 	 224.9877000 	 1.986700 	 -1.2118590000 	 -1.9711530000 
1115.65 	 224.9908000 	 1.986725 	 -1.2141510000 	 -1.9726400000 
1115.85 	 224.9956000 	 1.986750 	 -1.2156170000 	 -1.9745540000 
1116.05 	 224.9956000 	 1.986775 	 -1.2120660000 	 -1.9711970000 
1116.25 	 224.9988000 	 1.986750 	 -1.2139130000 	 -1.9723730000 
1116.45 	 225.0036000 	 1.986750 	 -1.2159890000 	 -1.9747000000 
1116.65 	 225.0067000 	 1.986750 	 -1.2123240000 	 -1.9717120000 
1116.85 	 225.0067000 	 1.986750 	 -1.2136140000 	 -1.9723380000 
1117.05 	 225.0067000 	 1.986750 	 -1.2160650000 	 -1.9747480000 
1117.25 	 225.0067000 	 1.986750 	 -1.2124630000 	 -1.9717530000 
1117.45 	 225.0067000 	 1.986750 	 -1.2136900000 	 -1.9722750000 
1117.65 	 225.0036000 	 1.986750 	 -1.2160910000 	 -1.9748150000 
1117.85 	 225.0067000 	 1.986750 	 -1.2125400000 	 -1.9718070000 
1118.05 	 225.0036000 	 1.986750 	 -1.2136330000 	 -1.9723160000 
1118.25 	 224.9988000 	 1.986750 	 -1.2160560000 	 -1.9747450000 
1118.45 	 224.9956000 	 1.986750 	 -1.2123810000 	 -1.9715820000 
1118.65 	 224.9940000 	 1.986750 	 -1.2134330000 	 -1.9721320000 
1118.85 	 224.9908000 	 1.986750 	 -1.2161350000 	 -1.9748590000 
1119.05 	 224.9877000 	 1.986750 	 -1.2127210000 	 -1.9720010000 
1119.25 	 224.9877000 	 1.986750 	 -1.2130130000 	 -1.9717600000 
1119.45 	 224.9877000 	 1.986750 	 -1.2161160000 	 -1.9747800000 
1119.65 	 224.9877000 	 1.986750 	 -1.2131120000 	 -1.9724150000 
1119.85 	 224.9877000 	 1.986750 	 -1.2129470000 	 -1.9716840000 
1120.05 	 224.9877000 	 1.986750 	 -1.2160430000 	 -1.9747350000 
1120.25 	 224.9908000 	 1.986775 	 -1.2133920000 	 -1.9726340000 
1120.45 	 224.9908000 	 1.986800 	 -1.2127880000 	 -1.9714360000 
1120.65 	 224.9908000 	 1.986825 	 -1.2161130000 	 -1.9745920000 
1120.85 	 224.9956000 	 1.986800 	 -1.2138110000 	 -1.9732250000 
1121.05 	 224.9956000 	 1.986800 	 -1.2123580000 	 -1.9713820000 
1121.25 	 224.9988000 	 1.986800 	 -1.2160840000 	 -1.9746080000 
1121.45 	 224.9956000 	 1.986800 	 -1.2139130000 	 -1.9733140000 
1121.65 	 224.9988000 	 1.986800 	 -1.2124280000 	 -1.9714990000 
1121.85 	 224.9956000 	 1.986800 	 -1.2159120000 	 -1.9745990000 
1122.05 	 224.9956000 	 1.986800 	 -1.2141160000 	 -1.9734610000 
1122.25 	 224.9908000 	 1.986800 	 -1.2123110000 	 -1.9713970000 
1122.45 	 224.9908000 	 1.986800 	 -1.2159510000 	 -1.9743470000 
1122.65 	 224.9877000 	 1.986800 	 -1.2145900000 	 -1.9739090000 
1122.85 	 224.9877000 	 1.986800 	 -1.2120910000 	 -1.9713400000 
1123.05 	 224.9877000 	 1.986800 	 -1.2154450000 	 -1.9740420000 
1123.25 	 224.9877000 	 1.986800 	 -1.2153150000 	 -1.9742580000 
1123.45 	 224.9877000 	 1.986825 	 -1.2120500000 	 -1.9713590000 
1123.65 	 224.9908000 	 1.986825 	 -1.2149590000 	 -1.9735530000 
1123.85 	 224.9908000 	 1.986850 	 -1.2155180000 	 -1.9745640000 
1124.05 	 224.9908000 	 1.986850 	 -1.2121490000 	 -1.9712890000 
1124.25 	 224.9877000 	 1.986850 	 -1.2149590000 	 -1.9730630000 
1124.45 	 224.9877000 	 1.986850 	 -1.2157470000 	 -1.9744080000 
1124.65 	 224.9829000 	 1.986850 	 -1.2121580000 	 -1.9711050000 
1124.85 	 224.9845000 	 1.986850 	 -1.2145870000 	 -1.9727990000 
1125.05 	 224.9877000 	 1.986875 	 -1.2159280000 	 -1.9745100000 
1125.25 	 224.9908000 	 1.986875 	 -1.2123840000 	 -1.9710320000 
1125.45 	 224.9908000 	 1.986900 	 -1.2142400000 	 -1.9723890000 
1125.65 	 224.9956000 	 1.986925 	 -1.2160910000 	 -1.9745000000 
1125.85 	 224.9988000 	 1.986900 	 -1.2124440000 	 -1.9715060000 
1126.05 	 224.9988000 	 1.986900 	 -1.2138880000 	 -1.9721860000 
1126.25 	 225.0020000 	 1.986900 	 -1.2162970000 	 -1.9746020000 
1126.45 	 224.9956000 	 1.986900 	 -1.2128260000 	 -1.9720550000 
1126.65 	 224.9924000 	 1.986900 	 -1.2131850000 	 -1.9715720000 
1126.85 	 224.9877000 	 1.986900 	 -1.2162780000 	 -1.9745790000 
1127.05 	 224.9829000 	 1.986900 	 -1.2133060000 	 -1.9724120000 
1127.25 	 224.9797000 	 1.986900 	 -1.2127370000 	 -1.9712890000 
1127.45 	 224.9797000 	 1.986900 	 -1.2161380000 	 -1.9745100000 
1127.65 	 224.9797000 	 1.986925 	 -1.2137220000 	 -1.9727670000 
1127.85 	 224.9829000 	 1.986925 	 -1.2123840000 	 -1.9711940000 
1128.05 	 224.9845000 	 1.986950 	 -1.2161380000 	 -1.9742810000 
1128.25 	 224.9845000 	 1.986950 	 -1.2143710000 	 -1.9732030000 
1128.45 	 224.9877000 	 1.986950 	 -1.2122760000 	 -1.9710410000 
1128.65 	 224.9829000 	 1.986950 	 -1.2158810000 	 -1.9741250000 
1128.85 	 224.9829000 	 1.986975 	 -1.2147460000 	 -1.9738390000 
1129.05 	 224.9813000 	 1.987000 	 -1.2122060000 	 -1.9712130000 
1129.25 	 224.9829000 	 1.987000 	 -1.2156010000 	 -1.9740170000 
1129.45 	 224.9877000 	 1.987000 	 -1.2148630000 	 -1.9739340000 
1129.65 	 224.9908000 	 1.987000 	 -1.2123010000 	 -1.9712510000 
1129.85 	 224.9988000 	 1.987000 	 -1.2156900000 	 -1.9741790000 
1130.05 	 224.9988000 	 1.987000 	 -1.2151590000 	 -1.9741150000 
1130.25 	 225.0020000 	 1.987000 	 -1.2123840000 	 -1.9712000000 
1130.45 	 224.9988000 	 1.987000 	 -1.2156300000 	 -1.9740300000 
1130.65 	 224.9988000 	 1.987000 	 -1.2148860000 	 -1.9740330000 
1130.85 	 225.0036000 	 1.987000 	 -1.2122760000 	 -1.9712290000 
1131.05 	 225.0020000 	 1.987000 	 -1.2156300000 	 -1.9739950000 
1131.25 	 225.0036000 	 1.987000 	 -1.2154420000 	 -1.9743570000 
1131.45 	 225.0036000 	 1.987000 	 -1.2123080000 	 -1.9712580000 
1131.65 	 225.0036000 	 1.987000 	 -1.2155180000 	 -1.9736770000 
1131.85 	 225.0036000 	 1.987000 	 -1.2155060000 	 -1.9744650000 
1132.05 	 225.0004000 	 1.987000 	 -1.2122790000 	 -1.9713370000 
1132.25 	 225.0036000 	 1.987000 	 -1.2150760000 	 -1.9734890000 
1132.45 	 224.9988000 	 1.987000 	 -1.2158040000 	 -1.9746780000 
1132.65 	 224.9988000 	 1.987000 	 -1.2122440000 	 -1.9712230000 
1132.85 	 224.9956000 	 1.987000 	 -1.2148950000 	 -1.9733050000 
1133.05 	 224.9956000 	 1.987000 	 -1.2159250000 	 -1.9747580000 
1133.25 	 224.9908000 	 1.987000 	 -1.2124250000 	 -1.9714700000 
1133.45 	 224.9908000 	 1.987000 	 -1.2145680000 	 -1.9730250000 
1133.65 	 224.9908000 	 1.987000 	 -1.2162300000 	 -1.9748940000 
1133.85 	 224.9908000 	 1.987000 	 -1.2125970000 	 -1.9716040000 
1134.05 	 224.9908000 	 1.987000 	 -1.2144820000 	 -1.9728820000 
1134.25 	 224.9908000 	 1.987000 	 -1.2162590000 	 -1.9749700000 
1134.45 	 224.9877000 	 1.987000 	 -1.2126410000 	 -1.9718230000 
1134.65 	 224.9877000 	 1.987025 	 -1.2141450000 	 -1.9725160000 
1134.85 	 224.9877000 	 1.987050 	 -1.2163130000 	 -1.9750980000 
1135.05 	 224.9877000 	 1.987075 	 -1.2127370000 	 -1.9719410000 
1135.25 	 224.9861000 	 1.987050 	 -1.2140050000 	 -1.9725770000 
1135.45 	 224.9877000 	 1.987050 	 -1.2163890000 	 -1.9753490000 
1135.65 	 224.9908000 	 1.987050 	 -1.2129050000 	 -1.9724690000 
1135.85 	 224.9908000 	 1.987050 	 -1.2137860000 	 -1.9725480000 
1136.05 	 224.9908000 	 1.987050 	 -1.2165800000 	 -1.9752370000 
1136.25 	 224.9940000 	 1.987050 	 -1.2131310000 	 -1.9725070000 
1136.45 	 224.9956000 	 1.987050 	 -1.2134010000 	 -1.9723510000 
1136.65 	 224.9956000 	 1.987050 	 -1.2165480000 	 -1.9752660000 
1136.85 	 224.9956000 	 1.987050 	 -1.2135510000 	 -1.9727390000 
1137.05 	 224.9908000 	 1.987050 	 -1.2132200000 	 -1.9722050000 
1137.25 	 224.9877000 	 1.987050 	 -1.2164050000 	 -1.9751990000 
1137.45 	 224.9861000 	 1.987075 	 -1.2134740000 	 -1.9729900000 
1137.65 	 224.9797000 	 1.987100 	 -1.2133220000 	 -1.9722590000 
1137.85 	 224.9797000 	 1.987125 	 -1.2166820000 	 -1.9752630000 
1138.05 	 224.9797000 	 1.987100 	 -1.2137190000 	 -1.9730760000 
1138.25 	 224.9797000 	 1.987100 	 -1.2129630000 	 -1.9717310000 
1138.45 	 224.9829000 	 1.987125 	 -1.2163800000 	 -1.9752500000 
1138.65 	 224.9829000 	 1.987150 	 -1.2144690000 	 -1.9738550000 
1138.85 	 224.9829000 	 1.987175 	 -1.2127110000 	 -1.9718460000 
1139.05 	 224.9829000 	 1.987150 	 -1.2163350000 	 -1.9751770000 
1139.25 	 224.9797000 	 1.987150 	 -1.2143930000 	 -1.9739440000 
1139.45 	 224.9797000 	 1.987175 	 -1.2126130000 	 -1.9718010000 
1139.65 	 224.9797000 	 1.987200 	 -1.2162530000 	 -1.9750500000 
1139.85 	 224.9797000 	 1.987225 	 -1.2148320000 	 -1.9742300000 
1140.05 	 224.9781000 	 1.987200 	 -1.2126190000 	 -1.9715440000 
1140.25 	 224.9797000 	 1.987200 	 -1.2160110000 	 -1.9747640000 
1140.45 	 224.9829000 	 1.987225 	 -1.2149870000 	 -1.9741630000 
1140.65 	 224.9829000 	 1.987250 	 -1.2125050000 	 -1.9714930000 
1140.85 	 224.9877000 	 1.987275 	 -1.2159350000 	 -1.9745480000 
1141.05 	 224.9877000 	 1.987250 	 -1.2152670000 	 -1.9744520000 
1141.25 	 224.9877000 	 1.987250 	 -1.2125460000 	 -1.9715370000 
1141.45 	 224.9908000 	 1.987250 	 -1.2159440000 	 -1.9744840000 
1141.65 	 224.9956000 	 1.987250 	 -1.2154010000 	 -1.9744240000 
1141.85 	 224.9956000 	 1.987250 	 -1.2123970000 	 -1.9715790000 
1142.05 	 225.0004000 	 1.987250 	 -1.2158550000 	 -1.9742710000 
1142.25 	 225.0036000 	 1.987250 	 -1.2157660000 	 -1.9747030000 
1142.45 	 225.0067000 	 1.987250 	 -1.2124570000 	 -1.9714450000 
1142.65 	 225.0067000 	 1.987250 	 -1.2151430000 	 -1.9734890000 
1142.85 	 225.0115000 	 1.987250 	 -1.2163730000 	 -1.9750180000 
1143.05 	 225.0115000 	 1.987250 	 -1.2126290000 	 -1.9719160000 
1143.25 	 225.0131000 	 1.987250 	 -1.2147110000 	 -1.9733490000 
1143.45 	 225.0147000 	 1.987250 	 -1.2164430000 	 -1.9752030000 
1143.65 	 225.0115000 	 1.987250 	 -1.2128540000 	 -1.9719890000 
1143.85 	 225.0115000 	 1.987250 	 -1.2144280000 	 -1.9730190000 
1144.05 	 225.0067000 	 1.987250 	 -1.2164210000 	 -1.9753840000 
1144.25 	 225.0052000 	 1.987250 	 -1.2128990000 	 -1.9721410000 
1144.45 	 225.0052000 	 1.987250 	 -1.2146030000 	 -1.9730440000 
1144.65 	 225.0067000 	 1.987250 	 -1.2166020000 	 -1.9752570000 
1144.85 	 225.0067000 	 1.987250 	 -1.2130040000 	 -1.9720330000 
1145.05 	 225.0067000 	 1.987250 	 -1.2142790000 	 -1.9727480000 
1145.25 	 225.0067000 	 1.987250 	 -1.2167330000 	 -1.9752690000 
1145.45 	 225.0067000 	 1.987250 	 -1.2131180000 	 -1.9722880000 
1145.65 	 225.0036000 	 1.987250 	 -1.2137410000 	 -1.9723000000 
1145.85 	 225.0036000 	 1.987250 	 -1.2166750000 	 -1.9753070000 
1146.05 	 224.9988000 	 1.987250 	 -1.2137950000 	 -1.9730250000 
1146.25 	 224.9972000 	 1.987250 	 -1.2132100000 	 -1.9720240000 
1146.45 	 224.9956000 	 1.987250 	 -1.2165610000 	 -1.9752630000 
1146.65 	 224.9956000 	 1.987250 	 -1.2143100000 	 -1.9734130000 
1146.85 	 224.9956000 	 1.987250 	 -1.2129560000 	 -1.9716870000 
1147.05 	 224.9956000 	 1.987250 	 -1.2163580000 	 -1.9749230000 
1147.25 	 224.9908000 	 1.987250 	 -1.2148280000 	 -1.9737240000 
1147.45 	 224.9908000 	 1.987250 	 -1.2127340000 	 -1.9716300000 
1147.65 	 224.9877000 	 1.987250 	 -1.2164530000 	 -1.9747770000 
1147.85 	 224.9829000 	 1.987250 	 -1.2147330000 	 -1.9739660000 
1148.05 	 224.9829000 	 1.987275 	 -1.2126160000 	 -1.9715340000 
1148.25 	 224.9829000 	 1.987275 	 -1.2159280000 	 -1.9744400000 
1148.45 	 224.9829000 	 1.987300 	 -1.2152890000 	 -1.9745510000 
1148.65 	 224.9877000 	 1.987325 	 -1.2124950000 	 -1.9714420000 
1148.85 	 224.9877000 	 1.987300 	 -1.2158900000 	 -1.9740640000 
1149.05 	 224.9877000 	 1.987325 	 -1.2155410000 	 -1.9744430000 
1149.25 	 224.9829000 	 1.987325 	 -1.2125750000 	 -1.9713940000 
1149.45 	 224.9829000 	 1.987350 	 -1.2156900000 	 -1.9741880000 
1149.65 	 224.9829000 	 1.987350 	 -1.2155690000 	 -1.9746810000 
1149.85 	 224.9861000 	 1.987350 	 -1.2124950000 	 -1.9714450000 
1150.05 	 224.9877000 	 1.987375 	 -1.2156230000 	 -1.9738480000 
1150.25 	 224.9908000 	 1.987375 	 -1.2155980000 	 -1.9745380000 
1150.45 	 224.9972000 	 1.987425 	 -1.2124060000 	 -1.9714700000 
1150.65 	 224.9988000 	 1.987400 	 -1.2156070000 	 -1.9737310000 
1150.85 	 224.9988000 	 1.987400 	 -1.2160520000 	 -1.9748620000 
1151.05 	 224.9988000 	 1.987400 	 -1.2125210000 	 -1.9717250000 
1151.25 	 224.9988000 	 1.987400 	 -1.2151270000 	 -1.9735300000 
1151.45 	 224.9956000 	 1.987400 	 -1.2162720000 	 -1.9750600000 
1151.65 	 224.9908000 	 1.987400 	 -1.2127340000 	 -1.9719060000 
1151.85 	 224.9956000 	 1.987400 	 -1.2147300000 	 -1.9730540000 
1152.05 	 224.9956000 	 1.987400 	 -1.2167010000 	 -1.9753550000 
1152.25 	 224.9956000 	 1.987400 	 -1.2133150000 	 -1.9724620000 
1152.45 	 224.9956000 	 1.987400 	 -1.2139800000 	 -1.9724180000 
1152.65 	 224.9956000 	 1.987400 	 -1.2166750000 	 -1.9753040000 
1152.85 	 224.9956000 	 1.987400 	 -1.2137130000 	 -1.9727770000 
1153.05 	 224.9956000 	 1.987400 	 -1.2133120000 	 -1.9719510000 
1153.25 	 224.9956000 	 1.987400 	 -1.2168340000 	 -1.9752340000 
1153.45 	 224.9956000 	 1.987400 	 -1.2140340000 	 -1.9732600000 
1153.65 	 224.9908000 	 1.987400 	 -1.2131180000 	 -1.9717250000 
1153.85 	 224.9908000 	 1.987400 	 -1.2166150000 	 -1.9749100000 
1154.05 	 224.9908000 	 1.987400 	 -1.2145610000 	 -1.9736480000 
1154.25 	 224.9877000 	 1.987400 	 -1.2128030000 	 -1.9716390000 
1154.45 	 224.9877000 	 1.987400 	 -1.2166150000 	 -1.9749200000 
1154.65 	 224.9877000 	 1.987400 	 -1.2148570000 	 -1.9738390000 
1154.85 	 224.9877000 	 1.987400 	 -1.2128190000 	 -1.9715530000 
1155.05 	 224.9877000 	 1.987400 	 -1.2163480000 	 -1.9746340000 
1155.25 	 224.9877000 	 1.987425 	 -1.2150800000 	 -1.9742580000 
1155.45 	 224.9908000 	 1.987450 	 -1.2128540000 	 -1.9716900000 
1155.65 	 224.9908000 	 1.987475 	 -1.2163130000 	 -1.9744590000 
1155.85 	 224.9877000 	 1.987450 	 -1.2154930000 	 -1.9743790000 
1156.05 	 224.9877000 	 1.987450 	 -1.2126830000 	 -1.9714100000 
1156.25 	 224.9845000 	 1.987450 	 -1.2159540000 	 -1.9740740000 
1156.45 	 224.9877000 	 1.987450 	 -1.2159380000 	 -1.9745570000 
1156.65 	 224.9877000 	 1.987475 	 -1.2124950000 	 -1.9713560000 
1156.85 	 224.9908000 	 1.987500 	 -1.2157150000 	 -1.9737750000 
1157.05 	 224.9893000 	 1.987525 	 -1.2158490000 	 -1.9748720000 
1157.25 	 224.9908000 	 1.987500 	 -1.2126540000 	 -1.9716390000 
1157.45 	 224.9908000 	 1.987500 	 -1.2156360000 	 -1.9741120000 
1157.65 	 224.9893000 	 1.987500 	 -1.2161990000 	 -1.9751490000 
1157.85 	 224.9829000 	 1.987500 	 -1.2126990000 	 -1.9720810000 
1158.05 	 224.9797000 	 1.987500 	 -1.2152860000 	 -1.9739310000 
1158.25 	 224.9765000 	 1.987500 	 -1.2162780000 	 -1.9753520000 
1158.45 	 224.9749000 	 1.987525 	 -1.2128510000 	 -1.9720080000 
1158.65 	 224.9718000 	 1.987550 	 -1.2149110000 	 -1.9735460000 
1158.85 	 224.9749000 	 1.987575 	 -1.2164660000 	 -1.9755550000 
1159.05 	 224.9781000 	 1.987600 	 -1.2129400000 	 -1.9720430000 
1159.25 	 224.9797000 	 1.987600 	 -1.2146440000 	 -1.9732440000 
1159.45 	 224.9797000 	 1.987600 	 -1.2166530000 	 -1.9755780000 
1159.65 	 224.9797000 	 1.987625 	 -1.2129310000 	 -1.9725260000 
1159.85 	 224.9797000 	 1.987650 	 -1.2144310000 	 -1.9733180000 
1160.05 	 224.9829000 	 1.987675 	 -1.2167770000 	 -1.9757560000 
1160.25 	 224.9877000 	 1.987650 	 -1.2134040000 	 -1.9729610000 
1160.45 	 224.9877000 	 1.987650 	 -1.2141640000 	 -1.9729770000 
1160.65 	 224.9908000 	 1.987650 	 -1.2168340000 	 -1.9757330000 
1160.85 	 224.9956000 	 1.987650 	 -1.2133310000 	 -1.9727260000 
1161.05 	 224.9988000 	 1.987650 	 -1.2140720000 	 -1.9728150000 
1161.25 	 225.0036000 	 1.987650 	 -1.2169270000 	 -1.9757780000 
1161.45 	 225.0067000 	 1.987650 	 -1.2135660000 	 -1.9731390000 
1161.65 	 225.0067000 	 1.987650 	 -1.2135890000 	 -1.9725070000 
1161.85 	 225.0067000 	 1.987650 	 -1.2169010000 	 -1.9757620000 
1162.05 	 225.0067000 	 1.987650 	 -1.2138780000 	 -1.9733870000 
1162.25 	 225.0067000 	 1.987650 	 -1.2134390000 	 -1.9723730000 
1162.45 	 225.0036000 	 1.987650 	 -1.2169770000 	 -1.9757080000 
1162.65 	 225.0036000 	 1.987650 	 -1.2138560000 	 -1.9734160000 
1162.85 	 225.0036000 	 1.987650 	 -1.2134550000 	 -1.9724620000 
1163.05 	 225.0036000 	 1.987650 	 -1.2167300000 	 -1.9756790000 
1163.25 	 225.0036000 	 1.987650 	 -1.2141480000 	 -1.9738670000 
1163.45 	 225.0036000 	 1.987650 	 -1.2131370000 	 -1.9721670000 
1163.65 	 225.0036000 	 1.987650 	 -1.2167330000 	 -1.9755170000 
1163.85 	 225.0052000 	 1.987650 	 -1.2146120000 	 -1.9741950000 
1164.05 	 225.0067000 	 1.987650 	 -1.2130990000 	 -1.9720170000 
1164.25 	 225.0036000 	 1.987650 	 -1.2166440000 	 -1.9754350000 
1164.45 	 225.0036000 	 1.987650 	 -1.2148220000 	 -1.9742140000 
1164.65 	 225.0036000 	 1.987650 	 -1.2131210000 	 -1.9721130000 
1164.85 	 225.0036000 	 1.987650 	 -1.2165450000 	 -1.9753230000 
1165.05 	 225.0036000 	 1.987650 	 -1.2151690000 	 -1.9745790000 
1165.25 	 225.0036000 	 1.987650 	 -1.2127240000 	 -1.9721540000 
1165.45 	 225.0036000 	 1.987650 	 -1.2163930000 	 -1.9750980000 
1165.65 	 225.0036000 	 1.987650 	 -1.2153660000 	 -1.9748590000 
1165.85 	 225.0036000 	 1.987650 	 -1.2127560000 	 -1.9720300000 
1166.05 	 225.0020000 	 1.987650 	 -1.2161220000 	 -1.9747320000 
1166.25 	 224.9988000 	 1.987650 	 -1.2159630000 	 -1.9752220000 
1166.45 	 224.9956000 	 1.987650 	 -1.2128420000 	 -1.9720300000 
1166.65 	 224.9908000 	 1.987650 	 -1.2156170000 	 -1.9742710000 
1166.85 	 224.9893000 	 1.987650 	 -1.2163350000 	 -1.9754570000 
1167.05 	 224.9877000 	 1.987675 	 -1.2128800000 	 -1.9720940000 
1167.25 	 224.9877000 	 1.987700 	 -1.2149870000 	 -1.9735370000 
1167.45 	 224.9908000 	 1.987725 	 -1.2166440000 	 -1.9756790000 
1167.65 	 224.9908000 	 1.987700 	 -1.2130960000 	 -1.9724940000 
1167.85 	 224.9956000 	 1.987700 	 -1.2147810000 	 -1.9733240000 
1168.05 	 224.9988000 	 1.987700 	 -1.2167200000 	 -1.9755240000 
1168.25 	 224.9988000 	 1.987700 	 -1.2130860000 	 -1.9721920000 
1168.45 	 224.9988000 	 1.987700 	 -1.2148670000 	 -1.9731940000 
1168.65 	 224.9956000 	 1.987700 	 -1.2166980000 	 -1.9754820000 
1168.85 	 224.9956000 	 1.987700 	 -1.2131370000 	 -1.9723570000 
1169.05 	 224.9908000 	 1.987700 	 -1.2144790000 	 -1.9730410000 
1169.25 	 224.9877000 	 1.987700 	 -1.2168820000 	 -1.9754920000 
1169.45 	 224.9877000 	 1.987700 	 -1.2134300000 	 -1.9726150000 
1169.65 	 224.9877000 	 1.987700 	 -1.2140780000 	 -1.9727230000 
1169.85 	 224.9877000 	 1.987725 	 -1.2168440000 	 -1.9754790000 
1170.05 	 224.9877000 	 1.987725 	 -1.2135600000 	 -1.9728340000 
1170.25 	 224.9908000 	 1.987750 	 -1.2140880000 	 -1.9725350000 
1170.45 	 224.9908000 	 1.987750 	 -1.2168790000 	 -1.9755900000 
1170.65 	 224.9908000 	 1.987750 	 -1.2140020000 	 -1.9737090000 
1170.85 	 224.9877000 	 1.987750 	 -1.2132900000 	 -1.9723100000 
1171.05 	 224.9877000 	 1.987750 	 -1.2169040000 	 -1.9755870000 
1171.25 	 224.9877000 	 1.987750 	 -1.2144630000 	 -1.9738770000 
1171.45 	 224.9877000 	 1.987750 	 -1.2133600000 	 -1.9724210000 
1171.65 	 224.9908000 	 1.987750 	 -1.2168180000 	 -1.9754630000 
1171.85 	 224.9908000 	 1.987750 	 -1.2146790000 	 -1.9743410000 
1172.05 	 224.9908000 	 1.987750 	 -1.2132390000 	 -1.9721860000 
1172.25 	 224.9908000 	 1.987750 	 -1.2167840000 	 -1.9756030000 
1172.45 	 224.9877000 	 1.987775 	 -1.2148250000 	 -1.9742620000 
1172.65 	 224.9877000 	 1.987775 	 -1.2130860000 	 -1.9723160000 
1172.85 	 224.9877000 	 1.987800 	 -1.2167800000 	 -1.9755650000 
1173.05 	 224.9829000 	 1.987825 	 -1.2150510000 	 -1.9743860000 
1173.25 	 224.9797000 	 1.987800 	 -1.2132360000 	 -1.9722270000 
1173.45 	 224.9765000 	 1.987800 	 -1.2168530000 	 -1.9755870000 
1173.65 	 224.9734000 	 1.987825 	 -1.2148510000 	 -1.9743600000 
1173.85 	 224.9702000 	 1.987850 	 -1.2130710000 	 -1.9721380000 
1174.05 	 224.9670000 	 1.987875 	 -1.2168250000 	 -1.9752440000 
1174.25 	 224.9702000 	 1.987900 	 -1.2148790000 	 -1.9743350000 
1174.45 	 224.9718000 	 1.987925 	 -1.2129500000 	 -1.9721000000 
1174.65 	 224.9749000 	 1.987925 	 -1.2166690000 	 -1.9754630000 
1174.85 	 224.9797000 	 1.987950 	 -1.2151850000 	 -1.9746240000 
1175.05 	 224.9861000 	 1.987975 	 -1.2130830000 	 -1.9721130000 
1175.25 	 224.9877000 	 1.987950 	 -1.2167990000 	 -1.9755870000 
1175.45 	 224.9956000 	 1.987975 	 -1.2151270000 	 -1.9750370000 
1175.65 	 224.9972000 	 1.988000 	 -1.2130360000 	 -1.9726790000 
1175.85 	 225.0036000 	 1.988025 	 -1.2164370000 	 -1.9758290000 
1176.05 	 225.0036000 	 1.988000 	 -1.2159480000 	 -1.9759780000 
1176.25 	 225.0052000 	 1.988000 	 -1.2131020000 	 -1.9731010000 
1176.45 	 225.0036000 	 1.988000 	 -1.2162840000 	 -1.9758350000 
1176.65 	 225.0036000 	 1.988000 	 -1.2162400000 	 -1.9761790000 
1176.85 	 225.0036000 	 1.988000 	 -1.2129660000 	 -1.9731110000 
1177.05 	 225.0052000 	 1.988000 	 -1.2162210000 	 -1.9757020000 
1177.25 	 225.0067000 	 1.988000 	 -1.2160520000 	 -1.9761050000 
1177.45 	 225.0067000 	 1.988000 	 -1.2129240000 	 -1.9732000000 
1177.65 	 225.0115000 	 1.988000 	 -1.2162460000 	 -1.9757140000 
1177.85 	 225.0115000 	 1.988000 	 -1.2161760000 	 -1.9761240000 
1178.05 	 225.0115000 	 1.988000 	 -1.2130230000 	 -1.9731780000 
1178.25 	 225.0115000 	 1.988000 	 -1.2160810000 	 -1.9755650000 
1178.45 	 225.0067000 	 1.988000 	 -1.2163960000 	 -1.9764230000 
1178.65 	 225.0036000 	 1.988000 	 -1.2129500000 	 -1.9732630000 
1178.85 	 225.0036000 	 1.988000 	 -1.2159760000 	 -1.9754950000 
1179.05 	 225.0036000 	 1.988000 	 -1.2165930000 	 -1.9765150000 
1179.25 	 225.0036000 	 1.988000 	 -1.2131400000 	 -1.9731940000 
1179.45 	 225.0036000 	 1.988000 	 -1.2156040000 	 -1.9752370000 
1179.65 	 225.0036000 	 1.988000 	 -1.2167550000 	 -1.9766390000 
1179.85 	 225.0036000 	 1.988000 	 -1.2132520000 	 -1.9734320000 
1180.05 	 225.0020000 	 1.988000 	 -1.2153370000 	 -1.9748720000 
1180.25 	 225.0036000 	 1.988000 	 -1.2168280000 	 -1.9766430000 
1180.45 	 225.0036000 	 1.988000 	 -1.2130480000 	 -1.9734570000 
1180.65 	 225.0052000 	 1.988000 	 -1.2150920000 	 -1.9746780000 
1180.85 	 225.0036000 	 1.988000 	 -1.2169740000 	 -1.9768270000 
1181.05 	 225.0036000 	 1.988000 	 -1.2133730000 	 -1.9738390000 
1181.25 	 225.0036000 	 1.988000 	 -1.2145710000 	 -1.9744300000 
1181.45 	 224.9972000 	 1.988000 	 -1.2171360000 	 -1.9769730000 
1181.65 	 224.9908000 	 1.988000 	 -1.2138490000 	 -1.9740870000 
1181.85 	 224.9877000 	 1.988000 	 -1.2143230000 	 -1.9739500000 
1182.05 	 224.9877000 	 1.988000 	 -1.2171900000 	 -1.9769060000 
1182.25 	 224.9829000 	 1.988000 	 -1.2143450000 	 -1.9745350000 
1182.45 	 224.9877000 	 1.988000 	 -1.2139320000 	 -1.9735370000 
1182.65 	 224.9829000 	 1.988000 	 -1.2172220000 	 -1.9767820000 
1182.85 	 224.9845000 	 1.988000 	 -1.2144630000 	 -1.9747100000 
1183.05 	 224.9877000 	 1.988025 	 -1.2135470000 	 -1.9733560000 
1183.25 	 224.9877000 	 1.988050 	 -1.2170760000 	 -1.9766710000 
1183.45 	 224.9908000 	 1.988075 	 -1.2151810000 	 -1.9753360000 
1183.65 	 224.9956000 	 1.988050 	 -1.2131980000 	 -1.9732730000 
1183.85 	 225.0004000 	 1.988050 	 -1.2168180000 	 -1.9764230000 
1184.05 	 225.0004000 	 1.988050 	 -1.2154130000 	 -1.9758380000 
1184.25 	 225.0036000 	 1.988050 	 -1.2130770000 	 -1.9732440000 
1184.45 	 225.0036000 	 1.988050 	 -1.2165930000 	 -1.9763820000 
1184.65 	 224.9988000 	 1.988050 	 -1.2158550000 	 -1.9758760000 
1184.85 	 224.9956000 	 1.988050 	 -1.2131980000 	 -1.9732570000 
1185.05 	 224.9908000 	 1.988050 	 -1.2166940000 	 -1.9763150000 
1185.25 	 224.9877000 	 1.988050 	 -1.2159760000 	 -1.9762040000 
1185.45 	 224.9829000 	 1.988050 	 -1.2131210000 	 -1.9732000000 
1185.65 	 224.9829000 	 1.988050 	 -1.2162180000 	 -1.9758640000 
1185.85 	 224.9797000 	 1.988075 	 -1.2163580000 	 -1.9766080000 
1186.05 	 224.9797000 	 1.988100 	 -1.2130580000 	 -1.9734260000 
1186.25 	 224.9797000 	 1.988100 	 -1.2158520000 	 -1.9755650000 
1186.45 	 224.9797000 	 1.988100 	 -1.2166940000 	 -1.9763470000 
1186.65 	 224.9829000 	 1.988100 	 -1.2132170000 	 -1.9721220000 
1186.85 	 224.9829000 	 1.988125 	 -1.2157220000 	 -1.9740960000 
1187.05 	 224.9813000 	 1.988150 	 -1.2170060000 	 -1.9756890000 
1187.25 	 224.9829000 	 1.988150 	 -1.2134110000 	 -1.9724210000 
1187.45 	 224.9829000 	 1.988150 	 -1.2154670000 	 -1.9742680000 
1187.65 	 224.9829000 	 1.988150 	 -1.2170380000 	 -1.9761180000 
1187.85 	 224.9829000 	 1.988175 	 -1.2136170000 	 -1.9727550000 
1188.05 	 224.9829000 	 1.988200 	 -1.2153090000 	 -1.9739180000 
1188.25 	 224.9829000 	 1.988225 	 -1.2171970000 	 -1.9761090000 
1188.45 	 224.9829000 	 1.988200 	 -1.2136940000 	 -1.9726370000 
1188.65 	 224.9829000 	 1.988200 	 -1.2151590000 	 -1.9731940000 
1188.85 	 224.9845000 	 1.988225 	 -1.2172760000 	 -1.9757720000 
1189.05 	 224.9877000 	 1.988250 	 -1.2137290000 	 -1.9726470000 
1189.25 	 224.9908000 	 1.988275 	 -1.2151750000 	 -1.9734260000 
1189.45 	 224.9908000 	 1.988250 	 -1.2174130000 	 -1.9760800000 
1189.65 	 224.9956000 	 1.988250 	 -1.2139700000 	 -1.9731970000 
1189.85 	 224.9956000 	 1.988250 	 -1.2149750000 	 -1.9735300000 
1190.05 	 224.9956000 	 1.988250 	 -1.2174700000 	 -1.9760770000 
1190.25 	 224.9988000 	 1.988250 	 -1.2139730000 	 -1.9731300000 
1190.45 	 224.9988000 	 1.988250 	 -1.2148790000 	 -1.9733720000 
1190.65 	 224.9988000 	 1.988250 	 -1.2176390000 	 -1.9760830000 
1190.85 	 224.9988000 	 1.988250 	 -1.2143740000 	 -1.9735050000 
1191.05 	 224.9988000 	 1.988250 	 -1.2145710000 	 -1.9730920000 
1191.25 	 224.9972000 	 1.988250 	 -1.2175050000 	 -1.9762170000 
1191.45 	 224.9956000 	 1.988250 	 -1.2143960000 	 -1.9734990000 
1191.65 	 224.9956000 	 1.988250 	 -1.2142910000 	 -1.9729260000 
1191.85 	 224.9908000 	 1.988250 	 -1.2174000000 	 -1.9760200000 
1192.05 	 224.9908000 	 1.988250 	 -1.2145870000 	 -1.9737910000 
1192.25 	 224.9908000 	 1.988250 	 -1.2141800000 	 -1.9729870000 
1192.45 	 224.9908000 	 1.988250 	 -1.2174540000 	 -1.9760740000 
1192.65 	 224.9908000 	 1.988250 	 -1.2147430000 	 -1.9738860000 
1192.85 	 224.9908000 	 1.988250 	 -1.2140880000 	 -1.9728090000 
1193.05 	 224.9877000 	 1.988250 	 -1.2174640000 	 -1.9759720000 
1193.25 	 224.9877000 	 1.988250 	 -1.2148320000 	 -1.9740230000 
1193.45 	 224.9829000 	 1.988275 	 -1.2139540000 	 -1.9726240000 
1193.65 	 224.9829000 	 1.988275 	 -1.2175940000 	 -1.9759810000 
1193.85 	 224.9797000 	 1.988300 	 -1.2153720000 	 -1.9742710000 
1194.05 	 224.9781000 	 1.988300 	 -1.2137920000 	 -1.9723830000 
1194.25 	 224.9797000 	 1.988300 	 -1.2173680000 	 -1.9758800000 
1194.45 	 224.9749000 	 1.988325 	 -1.2153560000 	 -1.9748370000 
1194.65 	 224.9749000 	 1.988350 	 -1.2137060000 	 -1.9725450000 
1194.85 	 224.9749000 	 1.988375 	 -1.2170700000 	 -1.9757840000 
1195.05 	 224.9797000 	 1.988375 	 -1.2160910000 	 -1.9754120000 
1195.25 	 224.9797000 	 1.988400 	 -1.2133630000 	 -1.9726940000 
1195.45 	 224.9797000 	 1.988400 	 -1.2167800000 	 -1.9754850000 
1195.65 	 224.9829000 	 1.988400 	 -1.2164340000 	 -1.9764740000 
1195.85 	 224.9829000 	 1.988425 	 -1.2135440000 	 -1.9735620000 
1196.05 	 224.9829000 	 1.988450 	 -1.2165830000 	 -1.9760510000 
1196.25 	 224.9877000 	 1.988450 	 -1.2165070000 	 -1.9765410000 
1196.45 	 224.9877000 	 1.988450 	 -1.2135440000 	 -1.9732950000 
1196.65 	 224.9877000 	 1.988450 	 -1.2164050000 	 -1.9756090000 
1196.85 	 224.9908000 	 1.988475 	 -1.2171550000 	 -1.9773070000 
1197.05 	 224.9956000 	 1.988500 	 -1.2135730000 	 -1.9742930000 
1197.25 	 224.9972000 	 1.988525 	 -1.2160360000 	 -1.9759210000 
1197.45 	 224.9956000 	 1.988500 	 -1.2174640000 	 -1.9770370000 
1197.65 	 224.9988000 	 1.988500 	 -1.2139100000 	 -1.9738260000 
1197.85 	 224.9988000 	 1.988500 	 -1.2156960000 	 -1.9750470000 
1198.05 	 225.0036000 	 1.988500 	 -1.2175940000 	 -1.9771860000 
1198.25 	 225.0036000 	 1.988500 	 -1.2140560000 	 -1.9740390000 
1198.45 	 225.0067000 	 1.988500 	 -1.2150800000 	 -1.9743470000 
1198.65 	 225.0083000 	 1.988500 	 -1.2179280000 	 -1.9772780000 
1198.85 	 225.0115000 	 1.988500 	 -1.2145140000 	 -1.9744360000 
1199.05 	 225.0115000 	 1.988500 	 -1.2149300000 	 -1.9741190000 
1199.25 	 225.0115000 	 1.988500 	 -1.2179880000 	 -1.9772050000 
1199.45 	 225.0115000 	 1.988500 	 -1.2146600000 	 -1.9748660000 
1199.65 	 225.0067000 	 1.988500 	 -1.2146600000 	 -1.9740740000 
1199.85 	 225.0099000 	 1.988500 	 -1.2178480000 	 -1.9771420000 
1200.05 	 225.0067000 	 1.988500 	 -1.2150220000 	 -1.9750150000 
1200.25 	 225.0067000 	 1.988500 	 -1.2144760000 	 -1.9737750000 
1200.45 	 225.0083000 	 1.988500 	 -1.2178450000 	 -1.9771100000 
1200.65 	 225.0083000 	 1.988500 	 -1.2149110000 	 -1.9749450000 
1200.85 	 225.0067000 	 1.988500 	 -1.2145810000 	 -1.9740450000 
1201.05 	 224.9988000 	 1.988500 	 -1.2178580000 	 -1.9772620000 
1201.25 	 224.9988000 	 1.988500 	 -1.2151590000 	 -1.9751200000 
1201.45 	 224.9956000 	 1.988500 	 -1.2144220000 	 -1.9738360000 
1201.65 	 224.9908000 	 1.988500 	 -1.2178130000 	 -1.9770400000 
1201.85 	 224.9908000 	 1.988500 	 -1.2155250000 	 -1.9755240000 
1202.05 	 224.9908000 	 1.988500 	 -1.2139990000 	 -1.9735560000 
1202.25 	 224.9908000 	 1.988500 	 -1.2175880000 	 -1.9767060000 
1202.45 	 224.9924000 	 1.988500 	 -1.2159730000 	 -1.9760040000 
1202.65 	 224.9956000 	 1.988500 	 -1.2137600000 	 -1.9734640000 
1202.85 	 224.9956000 	 1.988500 	 -1.2174160000 	 -1.9764770000 
1203.05 	 224.9908000 	 1.988500 	 -1.2164240000 	 -1.9761210000 
1203.25 	 224.9908000 	 1.988500 	 -1.2137860000 	 -1.9733910000 
1203.45 	 224.9877000 	 1.988500 	 -1.2170250000 	 -1.9762670000 
1203.65 	 224.9861000 	 1.988500 	 -1.2164270000 	 -1.9762420000 
1203.85 	 224.9861000 	 1.988500 	 -1.2136940000 	 -1.9734950000 
1204.05 	 224.9829000 	 1.988500 	 -1.2170310000 	 -1.9761430000 
1204.25 	 224.9845000 	 1.988500 	 -1.2167580000 	 -1.9764710000 
1204.45 	 224.9861000 	 1.988525 	 -1.2136590000 	 -1.9732700000 
1204.65 	 224.9877000 	 1.988525 	 -1.2167990000 	 -1.9757180000 
1204.85 	 224.9829000 	 1.988550 	 -1.2171300000 	 -1.9766040000 
1205.05 	 224.9829000 	 1.988550 	 -1.2138620000 	 -1.9736860000 
1205.25 	 224.9797000 	 1.988550 	 -1.2166630000 	 -1.9758260000 
1205.45 	 224.9813000 	 1.988575 	 -1.2173110000 	 -1.9770690000 
1205.65 	 224.9797000 	 1.988575 	 -1.2137220000 	 -1.9736890000 
1205.85 	 224.9813000 	 1.988625 	 -1.2164430000 	 -1.9757110000 
1206.05 	 224.9829000 	 1.988600 	 -1.2174640000 	 -1.9771130000 
1206.25 	 224.9829000 	 1.988600 	 -1.2138370000 	 -1.9740930000 
1206.45 	 224.9877000 	 1.988625 	 -1.2159890000 	 -1.9753200000 
1206.65 	 224.9877000 	 1.988650 	 -1.2177370000 	 -1.9773990000 
1206.85 	 224.9877000 	 1.988675 	 -1.2140720000 	 -1.9742140000 
1207.05 	 224.9877000 	 1.988650 	 -1.2154550000 	 -1.9754090000 
1207.25 	 224.9829000 	 1.988650 	 -1.2180680000 	 -1.9785370000 
1207.45 	 224.9829000 	 1.988675 	 -1.2145460000 	 -1.9757240000 
1207.65 	 224.9829000 	 1.988700 	 -1.2153210000 	 -1.9757370000 
1207.85 	 224.9829000 	 1.988725 	 -1.2181630000 	 -1.9786260000 
1208.05 	 224.9829000 	 1.988700 	 -1.2151080000 	 -1.9762390000 
1208.25 	 224.9829000 	 1.988700 	 -1.2147390000 	 -1.9755110000 
1208.45 	 224.9829000 	 1.988725 	 -1.2181660000 	 -1.9786490000 
1208.65 	 224.9813000 	 1.988750 	 -1.2152670000 	 -1.9767090000 
1208.85 	 224.9797000 	 1.988775 	 -1.2146060000 	 -1.9753650000 
1209.05 	 224.9829000 	 1.988750 	 -1.2180710000 	 -1.9786130000 
1209.25 	 224.9861000 	 1.988750 	 -1.2158460000 	 -1.9769100000 
1209.45 	 224.9877000 	 1.988775 	 -1.2145870000 	 -1.9753270000 
1209.65 	 224.9908000 	 1.988775 	 -1.2181250000 	 -1.9786870000 
1209.85 	 224.9877000 	 1.988825 	 -1.2159820000 	 -1.9770240000 
1210.05 	 224.9893000 	 1.988800 	 -1.2145070000 	 -1.9752250000 
1210.25 	 224.9877000 	 1.988800 	 -1.2179570000 	 -1.9783940000 
1210.45 	 224.9877000 	 1.988800 	 -1.2163860000 	 -1.9774530000 
1210.65 	 224.9877000 	 1.988800 	 -1.2143140000 	 -1.9750250000 
1210.85 	 224.9877000 	 1.988825 	 -1.2178070000 	 -1.9780290000 
1211.05 	 224.9877000 	 1.988850 	 -1.2166400000 	 -1.9777390000 
1211.25 	 224.9908000 	 1.988875 	 -1.2141640000 	 -1.9751930000 
1211.45 	 224.9956000 	 1.988850 	 -1.2176960000 	 -1.9780790000 
1211.65 	 224.9956000 	 1.988850 	 -1.2171140000 	 -1.9781460000 
1211.85 	 224.9988000 	 1.988850 	 -1.2141390000 	 -1.9752220000 
1212.05 	 224.9956000 	 1.988850 	 -1.2174890000 	 -1.9779360000 
1212.25 	 224.9956000 	 1.988850 	 -1.2173940000 	 -1.9782450000 
1212.45 	 224.9956000 	 1.988850 	 -1.2142560000 	 -1.9751140000 
1212.65 	 224.9908000 	 1.988850 	 -1.2172160000 	 -1.9775610000 
1212.85 	 224.9940000 	 1.988850 	 -1.2175460000 	 -1.9784130000 
1213.05 	 224.9908000 	 1.988850 	 -1.2141990000 	 -1.9751990000 
1213.25 	 224.9908000 	 1.988850 	 -1.2170820000 	 -1.9774720000 
1213.45 	 224.9877000 	 1.988850 	 -1.2177280000 	 -1.9784670000 
1213.65 	 224.9829000 	 1.988850 	 -1.2140370000 	 -1.9752470000 
1213.85 	 224.9829000 	 1.988850 	 -1.2171590000 	 -1.9774950000 
1214.05 	 224.9797000 	 1.988875 	 -1.2176610000 	 -1.9784230000 
1214.25 	 224.9749000 	 1.988900 	 -1.2141480000 	 -1.9751640000 
1214.45 	 224.9718000 	 1.988900 	 -1.2170160000 	 -1.9775420000 
1214.65 	 224.9718000 	 1.988925 	 -1.2177660000 	 -1.9785820000 
1214.85 	 224.9670000 	 1.988950 	 -1.2142750000 	 -1.9753360000 
1215.05 	 224.9670000 	 1.988975 	 -1.2166630000 	 -1.9771640000 
1215.25 	 224.9718000 	 1.988975 	 -1.2179310000 	 -1.9786360000 
1215.45 	 224.9734000 	 1.989025 	 -1.2142240000 	 -1.9753870000 
1215.65 	 224.9781000 	 1.989025 	 -1.2164590000 	 -1.9768490000 
1215.85 	 224.9797000 	 1.989050 	 -1.2181570000 	 -1.9788930000 
1216.05 	 224.9877000 	 1.989075 	 -1.2145870000 	 -1.9756440000 
1216.25 	 224.9877000 	 1.989050 	 -1.2160910000 	 -1.9765380000 
1216.45 	 224.9908000 	 1.989050 	 -1.2184110000 	 -1.9789090000 
1216.65 	 224.9940000 	 1.989050 	 -1.2149650000 	 -1.9759460000 
1216.85 	 224.9956000 	 1.989050 	 -1.2158390000 	 -1.9762610000 
1217.05 	 224.9956000 	 1.989050 	 -1.2183320000 	 -1.9789060000 
1217.25 	 224.9908000 	 1.989050 	 -1.2149940000 	 -1.9759620000 
1217.45 	 224.9908000 	 1.989050 	 -1.2158390000 	 -1.9763820000 
1217.65 	 224.9908000 	 1.989050 	 -1.2184780000 	 -1.9791060000 
1217.85 	 224.9877000 	 1.989050 	 -1.2148980000 	 -1.9760450000 
1218.05 	 224.9893000 	 1.989075 	 -1.2158740000 	 -1.9762100000 
1218.25 	 224.9908000 	 1.989075 	 -1.2183510000 	 -1.9791030000 
1218.45 	 224.9940000 	 1.989100 	 -1.2151720000 	 -1.9763410000 
1218.65 	 224.9940000 	 1.989125 	 -1.2156170000 	 -1.9761690000 
1218.85 	 224.9956000 	 1.989100 	 -1.2186270000 	 -1.9791320000 
1219.05 	 224.9924000 	 1.989100 	 -1.2154800000 	 -1.9764070000 
1219.25 	 224.9908000 	 1.989100 	 -1.2154450000 	 -1.9759590000 
1219.45 	 224.9877000 	 1.989100 	 -1.2186110000 	 -1.9791060000 
1219.65 	 224.9829000 	 1.989100 	 -1.2155180000 	 -1.9765730000 
1219.85 	 224.9829000 	 1.989100 	 -1.2153050000 	 -1.9758800000 
1220.05 	 224.9829000 	 1.989100 	 -1.2186370000 	 -1.9789570000 
1220.25 	 224.9877000 	 1.989100 	 -1.2158840000 	 -1.9767730000 
1220.45 	 224.9877000 	 1.989125 	 -1.2151340000 	 -1.9757400000 
1220.65 	 224.9908000 	 1.989150 	 -1.2185570000 	 -1.9788330000 
1220.85 	 224.9940000 	 1.989175 	 -1.2161000000 	 -1.9771190000 
1221.05 	 224.9908000 	 1.989150 	 -1.2151150000 	 -1.9755620000 
1221.25 	 224.9877000 	 1.989150 	 -1.2186270000 	 -1.9789350000 
1221.45 	 224.9877000 	 1.989150 	 -1.2161130000 	 -1.9770880000 
1221.65 	 224.9829000 	 1.989150 	 -1.2149080000 	 -1.9755300000 
1221.85 	 224.9829000 	 1.989150 	 -1.2184520000 	 -1.9787950000 
1222.05 	 224.9829000 	 1.989150 	 -1.2165100000 	 -1.9773010000 
1222.25 	 224.9877000 	 1.989175 	 -1.2146920000 	 -1.9754510000 
1222.45 	 224.9877000 	 1.989200 	 -1.2182240000 	 -1.9785750000 
1222.65 	 224.9877000 	 1.989225 	 -1.2166790000 	 -1.9777710000 
1222.85 	 224.9893000 	 1.989200 	 -1.2147080000 	 -1.9756320000 
1223.05 	 224.9877000 	 1.989200 	 -1.2183920000 	 -1.9790550000 
1223.25 	 224.9829000 	 1.989225 	 -1.2167040000 	 -1.9777390000 
1223.45 	 224.9829000 	 1.989225 	 -1.2147430000 	 -1.9757430000 
1223.65 	 224.9797000 	 1.989250 	 -1.2183790000 	 -1.9788390000 
1223.85 	 224.9797000 	 1.989250 	 -1.2168570000 	 -1.9780640000 
1224.05 	 224.9797000 	 1.989250 	 -1.2147460000 	 -1.9747420000 
1224.25 	 224.9781000 	 1.989275 	 -1.2183060000 	 -1.9777200000 
1224.45 	 224.9749000 	 1.989275 	 -1.2173270000 	 -1.9781780000 
1224.65 	 224.9734000 	 1.989300 	 -1.2145390000 	 -1.9753930000 
1224.85 	 224.9718000 	 1.989325 	 -1.2179150000 	 -1.9781810000 
1225.05 	 224.9718000 	 1.989350 	 -1.2176800000 	 -1.9784700000 
1225.25 	 224.9734000 	 1.989375 	 -1.2146540000 	 -1.9755970000 
1225.45 	 224.9718000 	 1.989375 	 -1.2176900000 	 -1.9781240000 
1225.65 	 224.9749000 	 1.989400 	 -1.2178230000 	 -1.9788300000 
1225.85 	 224.9797000 	 1.989425 	 -1.2145140000 	 -1.9754820000 
1226.05 	 224.9829000 	 1.989450 	 -1.2175210000 	 -1.9779270000 
1226.25 	 224.9877000 	 1.989450 	 -1.2181280000 	 -1.9790810000 
1226.45 	 224.9956000 	 1.989450 	 -1.2145580000 	 -1.9756890000 
1226.65 	 224.9988000 	 1.989450 	 -1.2172670000 	 -1.9777390000 
1226.85 	 225.0067000 	 1.989450 	 -1.2181410000 	 -1.9790520000 
1227.05 	 225.0115000 	 1.989450 	 -1.2145650000 	 -1.9758000000 
1227.25 	 225.0131000 	 1.989450 	 -1.2174860000 	 -1.9778350000
[truncated: 301,540 more chars]
