# Supplementary material for: Scott Blair Fractional-Type Viscoelastic Behavior of Clear Spruce Wood: Influence of Compression Wood on Power-Law Stiffness Parameters
Source: Materials (Basel). 2024 Nov 9;17(22):5477. doi: 10.3390/ma17225477 (PMC11595321; doi:10.3390/ma17225477)
Supplement: Supplementary file 1 [file materials-17-05477-s001.zip › DATA_MDPI_upload.d/00_06_225.txt]

Bezeichnung: 	 00_06_225 
Bezeichnung Kofler: 	 06 
temperature [deg C] 	 moisture content [%] 	 raw density [kg/m³] 	 width [mm] 	 height [mm] 	 length [mm] 	 creepforce [N] 	 holding time [s] 	 reaction wood [%] 
20 	 11.19 	 396.7 	 15.09 	 14.99 	 240 	 225 	 1800 	 0.00 
-------------- Daten Shimadzu AGX 10 kN & 2 x HBM WA 20 -------------- 
1 _ 1 
Zeit 	 Kraft 	 Weg 	 Ext.1 	 Ext.2 
sec 	 N 	 mm 	 mm 	 mm 
0.00 	 5.5551530 	 0.000000 	 0.0025494890 	 0.0013287860 
0.20 	 5.5519740 	 0.002375 	 -0.0007851918 	 -0.0013732910 
0.40 	 5.5535640 	 0.005675 	 -0.0008392334 	 -0.0023778280 
0.60 	 6.2767660 	 0.009000 	 0.0024890900 	 0.0009950002 
0.80 	 6.6677730 	 0.012350 	 0.0001907349 	 -0.0005340576 
1.00 	 7.0524220 	 0.015675 	 -0.0016053520 	 -0.0027624770 
1.20 	 7.4609120 	 0.019000 	 0.0020504000 	 0.0001303355 
1.40 	 7.7199940 	 0.022350 	 0.0008042653 	 0.0003083547 
1.60 	 8.1078210 	 0.025675 	 -0.0022411350 	 -0.0028196970 
1.80 	 8.5194900 	 0.029025 	 0.0009059906 	 -0.0004768372 
2.00 	 8.7976460 	 0.032350 	 0.0016625720 	 0.0009187062 
2.20 	 9.0837480 	 0.035675 	 -0.0009155273 	 -0.0024795530 
2.40 	 9.3444190 	 0.039000 	 0.0019518530 	 -0.0019868210 
2.60 	 9.5558170 	 0.042350 	 0.0048923490 	 -0.0002765656 
2.80 	 9.7751620 	 0.045675 	 0.0043487550 	 -0.0040531160 
3.00 	 9.8530450 	 0.049000 	 0.0118509900 	 -0.0140285500 
3.20 	 9.9706650 	 0.052350 	 0.0200367000 	 -0.0149695100 
3.25 	 10.0994100 	 0.053175 	 0.0173378000 	 -0.0195471400 
3.40 	 10.1709400 	 0.056225 	 0.0239340500 	 -0.0198618600 
3.60 	 10.8671200 	 0.077075 	 0.0525760700 	 -0.0607776600 
3.80 	 12.6059800 	 0.127200 	 0.1424376000 	 -0.1559448000 
4.00 	 15.3970700 	 0.190350 	 0.2432060000 	 -0.2809620000 
4.20 	 21.7978200 	 0.260525 	 0.2441311000 	 -0.3608354000 
4.40 	 29.8468300 	 0.335175 	 0.1956940000 	 -0.4311784000 
4.60 	 35.8978900 	 0.380675 	 0.1604176000 	 -0.4700120000 
4.80 	 39.6029200 	 0.415550 	 0.1249790000 	 -0.5004501000 
5.00 	 44.2727400 	 0.457250 	 0.0951004000 	 -0.5299377000 
5.20 	 48.7693100 	 0.495675 	 0.0598430600 	 -0.5627282000 
5.40 	 53.1578100 	 0.532925 	 0.0278949700 	 -0.5970542000 
5.60 	 57.4731800 	 0.570150 	 -0.0059286750 	 -0.6352488000 
5.80 	 61.8823400 	 0.607650 	 -0.0373586000 	 -0.6649621000 
6.00 	 66.2899000 	 0.644625 	 -0.0752004000 	 -0.6995932000 
6.20 	 70.6847500 	 0.681350 	 -0.1069005000 	 -0.7272498000 
6.40 	 75.1002700 	 0.717700 	 -0.1370652000 	 -0.7604058000 
6.60 	 79.4744500 	 0.754125 	 -0.1687209000 	 -0.7896996000 
6.80 	 83.8168500 	 0.790200 	 -0.2013334000 	 -0.8257771000 
7.00 	 88.1369900 	 0.826525 	 -0.2333482000 	 -0.8555603000 
7.20 	 92.6748900 	 0.862625 	 -0.2681160000 	 -0.8848731000 
7.40 	 97.0014000 	 0.897925 	 -0.3028615000 	 -0.9186935000 
7.60 	 101.3406000 	 0.933325 	 -0.3321044000 	 -0.9435018000 
7.80 	 105.7482000 	 0.968925 	 -0.3647868000 	 -0.9705098000 
8.00 	 110.2177000 	 1.004975 	 -0.3996976000 	 -1.0069620000 
8.20 	 114.7000000 	 1.040825 	 -0.4309082000 	 -1.0381090000 
8.40 	 119.4127000 	 1.075325 	 -0.4557292000 	 -1.0639510000 
8.60 	 123.8314000 	 1.108825 	 -0.4943880000 	 -1.0946270000 
8.80 	 128.2692000 	 1.142625 	 -0.5234559000 	 -1.1273860000 
9.00 	 132.8325000 	 1.176300 	 -0.5514653000 	 -1.1536690000 
9.20 	 137.3482000 	 1.209650 	 -0.5869516000 	 -1.1851760000 
9.40 	 141.7875000 	 1.242475 	 -0.6166458000 	 -1.2180900000 
9.60 	 146.2619000 	 1.275425 	 -0.6446934000 	 -1.2412170000 
9.80 	 150.7171000 	 1.308675 	 -0.6749280000 	 -1.2726400000 
10.00 	 155.2757000 	 1.341750 	 -0.7088693000 	 -1.3052720000 
10.20 	 159.7055000 	 1.374350 	 -0.7351907000 	 -1.3308370000 
10.40 	 164.1099000 	 1.407100 	 -0.7637565000 	 -1.3668220000 
10.60 	 168.5890000 	 1.439875 	 -0.7989629000 	 -1.3943450000 
10.80 	 173.1427000 	 1.472250 	 -0.8258438000 	 -1.4222460000 
11.00 	 177.5344000 	 1.504725 	 -0.8544953000 	 -1.4487930000 
11.20 	 182.1200000 	 1.537475 	 -0.8865706000 	 -1.4811830000 
11.40 	 186.6261000 	 1.569600 	 -0.9139729000 	 -1.5118060000 
11.60 	 191.0464000 	 1.601700 	 -0.9422874000 	 -1.5345130000 
11.80 	 195.6208000 	 1.633850 	 -0.9759362000 	 -1.5639080000 
12.00 	 200.0459000 	 1.665700 	 -1.0071790000 	 -1.5900360000 
12.20 	 204.5441000 	 1.697525 	 -1.0316530000 	 -1.6186210000 
12.40 	 209.0073000 	 1.729300 	 -1.0652350000 	 -1.6453840000 
12.60 	 213.4943000 	 1.761050 	 -1.0934640000 	 -1.6807650000 
12.80 	 218.0338000 	 1.792825 	 -1.1214960000 	 -1.7054430000 
13.00 	 222.4620000 	 1.824625 	 -1.1516920000 	 -1.7350670000 
13.05 	 223.6128000 	 1.832575 	 -1.1572810000 	 -1.7435840000 
13.20 	 225.9684000 	 1.841900 	 -1.1749140000 	 -1.7564010000 
13.40 	 225.6330000 	 1.841975 	 -1.1718210000 	 -1.7570620000 
13.60 	 225.3310000 	 1.841700 	 -1.1720880000 	 -1.7557970000 
13.80 	 225.0830000 	 1.841600 	 -1.1773430000 	 -1.7587920000 
14.00 	 224.9591000 	 1.841575 	 -1.1764080000 	 -1.7591700000 
14.20 	 224.7524000 	 1.841575 	 -1.1733370000 	 -1.7566490000 
14.40 	 224.5522000 	 1.841725 	 -1.1745770000 	 -1.7589220000 
14.60 	 224.4488000 	 1.841950 	 -1.1743290000 	 -1.7605650000 
14.80 	 224.3423000 	 1.842225 	 -1.1736140000 	 -1.7580000000 
15.00 	 224.2311000 	 1.842525 	 -1.1753080000 	 -1.7591760000 
15.20 	 224.1993000 	 1.842875 	 -1.1777460000 	 -1.7620400000 
15.40 	 224.1230000 	 1.843250 	 -1.1745170000 	 -1.7597140000 
15.60 	 224.1294000 	 1.843625 	 -1.1708580000 	 -1.7597420000 
15.80 	 224.0896000 	 1.844000 	 -1.1756640000 	 -1.7643610000 
16.00 	 224.0880000 	 1.844400 	 -1.1732100000 	 -1.7642970000 
16.20 	 224.0006000 	 1.844825 	 -1.1715410000 	 -1.7632770000 
16.40 	 224.0658000 	 1.845250 	 -1.1791770000 	 -1.7662050000 
16.60 	 224.0213000 	 1.845675 	 -1.1795520000 	 -1.7671870000 
16.80 	 224.0181000 	 1.846100 	 -1.1737220000 	 -1.7642880000 
17.00 	 223.9688000 	 1.846550 	 -1.1751810000 	 -1.7660390000 
17.20 	 223.9927000 	 1.846975 	 -1.1805820000 	 -1.7684460000 
17.40 	 224.0006000 	 1.847400 	 -1.1747140000 	 -1.7637320000 
17.60 	 224.0038000 	 1.847825 	 -1.1781440000 	 -1.7636330000 
17.80 	 224.0213000 	 1.848275 	 -1.1821430000 	 -1.7692530000 
18.00 	 224.0086000 	 1.848700 	 -1.1794250000 	 -1.7663890000 
18.20 	 224.0086000 	 1.849100 	 -1.1797460000 	 -1.7668880000 
18.40 	 224.0054000 	 1.849550 	 -1.1832490000 	 -1.7688780000 
18.60 	 224.0054000 	 1.849975 	 -1.1787540000 	 -1.7696950000 
18.80 	 224.0054000 	 1.850400 	 -1.1804960000 	 -1.7657060000 
19.00 	 224.0054000 	 1.850825 	 -1.1843940000 	 -1.7686750000 
19.20 	 224.0086000 	 1.851250 	 -1.1846670000 	 -1.7695900000 
19.40 	 224.0133000 	 1.851675 	 -1.1818000000 	 -1.7679340000 
19.60 	 224.0197000 	 1.852100 	 -1.1845490000 	 -1.7722130000 
19.80 	 224.0213000 	 1.852525 	 -1.1854140000 	 -1.7730300000 
20.00 	 224.0245000 	 1.852950 	 -1.1825050000 	 -1.7708080000 
20.20 	 224.0260000 	 1.853375 	 -1.1842190000 	 -1.7717460000 
20.40 	 224.0276000 	 1.853800 	 -1.1863520000 	 -1.7751730000 
20.60 	 224.0340000 	 1.854200 	 -1.1840310000 	 -1.7735580000 
20.80 	 224.0435000 	 1.854625 	 -1.1843520000 	 -1.7724480000 
21.00 	 224.0562000 	 1.855025 	 -1.1886760000 	 -1.7759360000 
21.20 	 224.0721000 	 1.855425 	 -1.1876460000 	 -1.7756940000 
21.40 	 224.0880000 	 1.855825 	 -1.1849090000 	 -1.7726230000 
21.60 	 224.1055000 	 1.856200 	 -1.1886440000 	 -1.7754650000 
21.80 	 224.1262000 	 1.856600 	 -1.1888060000 	 -1.7767780000 
22.00 	 224.1484000 	 1.856975 	 -1.1865650000 	 -1.7744260000 
22.20 	 224.1707000 	 1.857325 	 -1.1894130000 	 -1.7789650000 
22.40 	 224.1929000 	 1.857675 	 -1.1910180000 	 -1.7787270000 
22.60 	 224.2152000 	 1.858025 	 -1.1821870000 	 -1.7757570000 
22.80 	 224.2343000 	 1.858350 	 -1.1856330000 	 -1.7771020000 
23.00 	 224.2517000 	 1.858675 	 -1.1896640000 	 -1.7794320000 
23.20 	 224.2676000 	 1.859000 	 -1.1886370000 	 -1.7769430000 
23.40 	 224.2804000 	 1.859325 	 -1.1892220000 	 -1.7768890000 
23.60 	 224.2883000 	 1.859625 	 -1.1928590000 	 -1.7805800000 
23.80 	 224.2962000 	 1.859925 	 -1.1905920000 	 -1.7781290000 
24.00 	 224.3026000 	 1.860225 	 -1.1898070000 	 -1.7768190000 
24.20 	 224.3074000 	 1.860525 	 -1.1929040000 	 -1.7801510000 
24.40 	 224.3153000 	 1.860825 	 -1.1908880000 	 -1.7796520000 
24.60 	 224.3233000 	 1.861125 	 -1.1894160000 	 -1.7775790000 
24.80 	 224.3344000 	 1.861400 	 -1.1941560000 	 -1.7802910000 
25.00 	 224.3487000 	 1.861700 	 -1.1918740000 	 -1.7813710000 
25.20 	 224.3630000 	 1.861975 	 -1.1892570000 	 -1.7788540000 
25.40 	 224.3741000 	 1.862250 	 -1.1936570000 	 -1.7803030000 
25.60 	 224.3900000 	 1.862500 	 -1.1956820000 	 -1.7838030000 
25.80 	 224.3996000 	 1.862775 	 -1.1920130000 	 -1.7805130000 
26.00 	 224.4107000 	 1.863025 	 -1.1939020000 	 -1.7813910000 
26.20 	 224.4218000 	 1.863275 	 -1.1970360000 	 -1.7849950000 
26.40 	 224.4330000 	 1.863525 	 -1.1944680000 	 -1.7835080000 
26.60 	 224.4409000 	 1.863750 	 -1.1941310000 	 -1.7828180000 
26.80 	 224.4520000 	 1.863975 	 -1.1973760000 	 -1.7867820000 
27.00 	 224.4647000 	 1.864225 	 -1.1957930000 	 -1.7861720000 
27.20 	 224.4695000 	 1.864450 	 -1.1944680000 	 -1.7846490000 
27.40 	 224.4759000 	 1.864675 	 -1.1982060000 	 -1.7880120000 
27.60 	 224.4822000 	 1.864900 	 -1.1976270000 	 -1.7881230000 
27.80 	 224.4870000 	 1.865125 	 -1.1949350000 	 -1.7853830000 
28.00 	 224.4918000 	 1.865350 	 -1.1977830000 	 -1.7875420000 
28.20 	 224.4997000 	 1.865575 	 -1.1990960000 	 -1.7893790000 
28.40 	 224.5076000 	 1.865775 	 -1.1957680000 	 -1.7864480000 
28.60 	 224.5092000 	 1.865975 	 -1.1974940000 	 -1.7874780000 
28.80 	 224.5156000 	 1.866200 	 -1.1996970000 	 -1.7898810000 
29.00 	 224.5156000 	 1.866400 	 -1.1965340000 	 -1.7871700000 
29.20 	 224.5156000 	 1.866625 	 -1.1974870000 	 -1.7874490000 
29.40 	 224.5156000 	 1.866825 	 -1.2003170000 	 -1.7902790000 
29.60 	 224.5188000 	 1.867025 	 -1.1976370000 	 -1.7882670000 
29.80 	 224.5235000 	 1.867250 	 -1.1972750000 	 -1.7871440000 
30.00 	 224.5283000 	 1.867450 	 -1.2008060000 	 -1.7902530000 
30.20 	 224.5347000 	 1.867650 	 -1.1991950000 	 -1.7893730000 
30.40 	 224.5426000 	 1.867850 	 -1.1971470000 	 -1.7869250000 
30.60 	 224.5506000 	 1.868025 	 -1.2006160000 	 -1.7900310000 
30.80 	 224.5569000 	 1.868225 	 -1.1999930000 	 -1.7901580000 
31.00 	 224.5633000 	 1.868400 	 -1.1972550000 	 -1.7873220000 
31.20 	 224.5712000 	 1.868600 	 -1.2004500000 	 -1.7895640000 
31.40 	 224.5824000 	 1.868775 	 -1.2013120000 	 -1.7911120000 
31.60 	 224.5919000 	 1.868950 	 -1.1976590000 	 -1.7881620000 
31.80 	 224.5998000 	 1.869125 	 -1.1993850000 	 -1.7890170000 
32.00 	 224.6062000 	 1.869300 	 -1.2017500000 	 -1.7917160000 
32.20 	 224.6141000 	 1.869475 	 -1.1922840000 	 -1.7891570000 
32.40 	 224.6221000 	 1.869625 	 -1.1985210000 	 -1.7891150000 
32.60 	 224.6253000 	 1.869800 	 -1.1992960000 	 -1.7920430000 
32.80 	 224.6300000 	 1.869950 	 -1.1985810000 	 -1.7900500000 
33.00 	 224.6332000 	 1.870100 	 -1.1993760000 	 -1.7889660000 
33.20 	 224.6332000 	 1.870275 	 -1.2023670000 	 -1.7925360000 
33.40 	 224.6380000 	 1.870425 	 -1.2004880000 	 -1.7915380000 
33.60 	 224.6412000 	 1.870575 	 -1.1951640000 	 -1.7895980000 
33.80 	 224.6459000 	 1.870725 	 -1.2030730000 	 -1.7926600000 
34.00 	 224.6507000 	 1.870875 	 -1.2025100000 	 -1.7932990000 
34.20 	 224.6571000 	 1.871025 	 -1.1958440000 	 -1.7907020000 
34.40 	 224.6618000 	 1.871175 	 -1.2001040000 	 -1.7931300000 
34.60 	 224.6618000 	 1.871300 	 -1.1975830000 	 -1.7946280000 
34.80 	 224.6618000 	 1.871450 	 -1.2004720000 	 -1.7914330000 
35.00 	 224.6618000 	 1.871600 	 -1.1984000000 	 -1.7924560000 
35.20 	 224.6618000 	 1.871750 	 -1.2028880000 	 -1.7953080000 
35.40 	 224.6618000 	 1.871900 	 -1.2006120000 	 -1.7928570000 
35.60 	 224.6618000 	 1.872025 	 -1.1999890000 	 -1.7925290000 
35.80 	 224.6650000 	 1.872175 	 -1.2004530000 	 -1.7955530000 
36.00 	 224.6650000 	 1.872325 	 -1.2008670000 	 -1.7940870000 
36.20 	 224.6650000 	 1.872475 	 -1.2010830000 	 -1.7924630000 
36.40 	 224.6650000 	 1.872625 	 -1.2037750000 	 -1.7958130000 
36.60 	 224.6618000 	 1.872750 	 -1.2007620000 	 -1.7954130000 
36.80 	 224.6618000 	 1.872900 	 -1.2013690000 	 -1.7928500000 
37.00 	 224.6650000 	 1.873050 	 -1.2047960000 	 -1.7955530000 
37.20 	 224.6682000 	 1.873200 	 -1.2048020000 	 -1.7967450000 
37.40 	 224.6730000 	 1.873325 	 -1.2016870000 	 -1.7939190000 
37.60 	 224.6793000 	 1.873475 	 -1.2045100000 	 -1.7962550000 
37.80 	 224.6888000 	 1.873600 	 -1.2058390000 	 -1.7990810000 
38.00 	 224.6968000 	 1.873750 	 -1.2026370000 	 -1.7960290000 
38.20 	 224.7032000 	 1.873875 	 -1.2042430000 	 -1.7972470000 
38.40 	 224.7079000 	 1.874000 	 -1.2065160000 	 -1.7999300000 
38.60 	 224.7127000 	 1.874125 	 -1.2035180000 	 -1.7974340000 
38.80 	 224.7143000 	 1.874225 	 -1.2036100000 	 -1.7970240000 
39.00 	 224.7159000 	 1.874350 	 -1.2070660000 	 -1.8000060000 
39.20 	 224.7159000 	 1.874475 	 -1.2044020000 	 -1.7980230000 
39.40 	 224.7206000 	 1.874600 	 -1.2032730000 	 -1.7964940000 
39.60 	 224.7206000 	 1.874725 	 -1.2067290000 	 -1.7995390000 
39.80 	 224.7206000 	 1.874825 	 -1.2061880000 	 -1.7997140000 
40.00 	 224.7238000 	 1.874950 	 -1.2033530000 	 -1.7967640000 
40.20 	 224.7238000 	 1.875075 	 -1.2062800000 	 -1.7987160000 
40.40 	 224.7238000 	 1.875175 	 -1.2072370000 	 -1.7999360000 
40.60 	 224.7238000 	 1.875300 	 -1.2039030000 	 -1.7966050000 
40.80 	 224.7270000 	 1.875400 	 -1.2054670000 	 -1.7976320000 
41.00 	 224.7286000 	 1.875525 	 -1.2078980000 	 -1.8001460000 
41.20 	 224.7286000 	 1.875650 	 -1.2047670000 	 -1.7975520000 
41.40 	 224.7286000 	 1.875750 	 -1.2050690000 	 -1.7973070000 
41.60 	 224.7318000 	 1.875875 	 -1.2082040000 	 -1.8004320000 
41.80 	 224.7318000 	 1.875975 	 -1.2052440000 	 -1.7986930000 
42.00 	 224.7349000 	 1.876100 	 -1.2040680000 	 -1.7972340000 
42.20 	 224.7397000 	 1.876225 	 -1.2066750000 	 -1.8004320000 
42.40 	 224.7429000 	 1.876325 	 -1.2066970000 	 -1.7995990000 
42.60 	 224.7477000 	 1.876425 	 -1.2049960000 	 -1.7971070000 
42.80 	 224.7477000 	 1.876525 	 -1.2082770000 	 -1.8000190000 
43.00 	 224.7508000 	 1.876650 	 -1.2069420000 	 -1.8003650000 
43.20 	 224.7508000 	 1.876750 	 -1.2027930000 	 -1.7974250000 
43.40 	 224.7508000 	 1.876850 	 -1.2078000000 	 -1.7993930000 
43.60 	 224.7508000 	 1.876950 	 -1.2077170000 	 -1.8012520000 
43.80 	 224.7508000 	 1.877050 	 -1.2056600000 	 -1.7985220000 
44.00 	 224.7493000 	 1.877175 	 -1.2058960000 	 -1.7989320000 
44.20 	 224.7477000 	 1.877275 	 -1.2090520000 	 -1.8017040000 
44.40 	 224.7477000 	 1.877375 	 -1.2062260000 	 -1.7989730000 
44.60 	 224.7477000 	 1.877475 	 -1.2047230000 	 -1.7988520000 
44.80 	 224.7508000 	 1.877575 	 -1.2092690000 	 -1.8020600000 
45.00 	 224.7508000 	 1.877700 	 -1.2066140000 	 -1.8002350000 
45.20 	 224.7508000 	 1.877800 	 -1.2062070000 	 -1.7984140000 
45.40 	 224.7524000 	 1.877900 	 -1.2081240000 	 -1.8015160000 
45.60 	 224.7556000 	 1.878000 	 -1.2067950000 	 -1.8017100000 
45.80 	 224.7556000 	 1.878100 	 -1.2046850000 	 -1.7988200000 
46.00 	 224.7572000 	 1.878225 	 -1.2082320000 	 -1.8009570000 
46.20 	 224.7588000 	 1.878325 	 -1.2068110000 	 -1.8025650000 
46.40 	 224.7651000 	 1.878425 	 -1.2053840000 	 -1.7996720000 
46.60 	 224.7715000 	 1.878525 	 -1.2044560000 	 -1.8004160000 
46.80 	 224.7715000 	 1.878600 	 -1.2097580000 	 -1.8031340000 
47.00 	 224.7794000 	 1.878700 	 -1.2067540000 	 -1.8007760000 
47.20 	 224.7810000 	 1.878800 	 -1.2025960000 	 -1.8001710000 
47.40 	 224.7826000 	 1.878900 	 -1.2103940000 	 -1.8032200000 
47.60 	 224.7874000 	 1.878975 	 -1.2087090000 	 -1.8018820000 
47.80 	 224.7874000 	 1.879075 	 -1.2070500000 	 -1.7998730000 
48.00 	 224.7874000 	 1.879150 	 -1.2106740000 	 -1.8028420000 
48.20 	 224.7794000 	 1.879250 	 -1.2062200000 	 -1.8030580000 
48.40 	 224.7794000 	 1.879350 	 -1.2013180000 	 -1.8000950000 
48.60 	 224.7747000 	 1.879450 	 -1.2061250000 	 -1.8029340000 
48.80 	 224.7715000 	 1.879525 	 -1.2079810000 	 -1.8061570000 
49.00 	 224.7715000 	 1.879625 	 -1.2062930000 	 -1.8032110000 
49.20 	 224.7635000 	 1.879725 	 -1.2037750000 	 -1.8046540000 
49.40 	 224.7635000 	 1.879825 	 -1.2071390000 	 -1.8068190000 
49.60 	 224.7556000 	 1.879925 	 -1.2030090000 	 -1.8038620000 
49.80 	 224.7556000 	 1.880025 	 -1.2063600000 	 -1.8040850000 
50.00 	 224.7556000 	 1.880125 	 -1.2082800000 	 -1.8069390000 
50.20 	 224.7556000 	 1.880250 	 -1.2068910000 	 -1.8045620000 
50.40 	 224.7556000 	 1.880350 	 -1.2077010000 	 -1.8036590000 
50.60 	 224.7556000 	 1.880450 	 -1.2105690000 	 -1.8066220000 
50.80 	 224.7556000 	 1.880550 	 -1.2097580000 	 -1.8057570000 
51.00 	 224.7635000 	 1.880650 	 -1.2057810000 	 -1.8033310000 
51.20 	 224.7699000 	 1.880750 	 -1.2083750000 	 -1.8062050000 
51.40 	 224.7794000 	 1.880850 	 -1.2076980000 	 -1.8067710000 
51.60 	 224.7874000 	 1.880950 	 -1.2073710000 	 -1.8037920000 
51.80 	 224.7969000 	 1.881025 	 -1.2046780000 	 -1.8057220000 
52.00 	 224.8049000 	 1.881125 	 -1.2106290000 	 -1.8073620000 
52.20 	 224.8096000 	 1.881200 	 -1.2075960000 	 -1.8045140000 
52.40 	 224.8144000 	 1.881275 	 -1.2038170000 	 -1.8046000000 
52.60 	 224.8160000 	 1.881350 	 -1.2058450000 	 -1.8075590000 
52.80 	 224.8176000 	 1.881425 	 -1.2051710000 	 -1.8050230000 
53.00 	 224.8144000 	 1.881500 	 -1.2035470000 	 -1.8041480000 
53.20 	 224.8144000 	 1.881600 	 -1.2120910000 	 -1.8072860000 
53.40 	 224.8096000 	 1.881675 	 -1.2104260000 	 -1.8058620000 
53.60 	 224.8065000 	 1.881750 	 -1.2084420000 	 -1.8040120000 
53.80 	 224.8049000 	 1.881825 	 -1.2118590000 	 -1.8070630000 
54.00 	 224.8033000 	 1.881900 	 -1.2112650000 	 -1.8068890000 
54.20 	 224.8033000 	 1.882000 	 -1.2089280000 	 -1.8041390000 
54.40 	 224.8065000 	 1.882075 	 -1.2125560000 	 -1.8068280000 
54.60 	 224.8096000 	 1.882150 	 -1.2124000000 	 -1.8077310000 
54.80 	 224.8144000 	 1.882250 	 -1.2089280000 	 -1.8046760000 
55.00 	 224.8192000 	 1.882325 	 -1.2092210000 	 -1.8064120000 
55.20 	 224.8224000 	 1.882400 	 -1.2133030000 	 -1.8083130000 
55.40 	 224.8224000 	 1.882475 	 -1.2101870000 	 -1.8052510000 
55.60 	 224.8255000 	 1.882550 	 -1.2113980000 	 -1.8056650000 
55.80 	 224.8255000 	 1.882625 	 -1.2132710000 	 -1.8083380000 
56.00 	 224.8255000 	 1.882700 	 -1.2098220000 	 -1.8058780000 
56.20 	 224.8224000 	 1.882775 	 -1.2086960000 	 -1.8049020000 
56.40 	 224.8239000 	 1.882850 	 -1.2111790000 	 -1.8080680000 
56.60 	 224.8255000 	 1.882925 	 -1.2116500000 	 -1.8071270000 
56.80 	 224.8255000 	 1.883000 	 -1.2074060000 	 -1.8046790000 
57.00 	 224.8255000 	 1.883075 	 -1.2105750000 	 -1.8075080000 
57.20 	 224.8255000 	 1.883150 	 -1.2076350000 	 -1.8076900000 
57.40 	 224.8255000 	 1.883225 	 -1.2042050000 	 -1.8046470000 
57.60 	 224.8239000 	 1.883300 	 -1.2069510000 	 -1.8066560000 
57.80 	 224.8224000 	 1.883375 	 -1.2109790000 	 -1.8082900000 
58.00 	 224.8224000 	 1.883450 	 -1.2064550000 	 -1.8053880000 
58.20 	 224.8255000 	 1.883525 	 -1.2085470000 	 -1.8059510000 
58.40 	 224.8255000 	 1.883600 	 -1.2095010000 	 -1.8085920000 
58.60 	 224.8303000 	 1.883650 	 -1.2053270000 	 -1.8062690000 
58.80 	 224.8303000 	 1.883725 	 -1.2050880000 	 -1.8053630000 
59.00 	 224.8319000 	 1.883800 	 -1.2102860000 	 -1.8085040000 
59.20 	 224.8303000 	 1.883875 	 -1.2066210000 	 -1.8072070000 
59.40 	 224.8335000 	 1.883950 	 -1.2043570000 	 -1.8051080000 
59.60 	 224.8335000 	 1.884000 	 -1.2087540000 	 -1.8081220000 
59.80 	 224.8383000 	 1.884075 	 -1.2078630000 	 -1.8079790000 
60.00 	 224.8383000 	 1.884150 	 -1.2044970000 	 -1.8050700000 
60.20 	 224.8414000 	 1.884225 	 -1.2080800000 	 -1.8076100000 
60.40 	 224.8414000 	 1.884275 	 -1.2116080000 	 -1.8084840000 
60.60 	 224.8383000 	 1.884350 	 -1.2086520000 	 -1.8053630000 
60.80 	 224.8335000 	 1.884425 	 -1.2112490000 	 -1.8066880000 
61.00 	 224.8335000 	 1.884500 	 -1.2130550000 	 -1.8090180000 
61.20 	 224.8303000 	 1.884550 	 -1.2091860000 	 -1.8057760000 
61.40 	 224.8303000 	 1.884625 	 -1.2095450000 	 -1.8062110000 
61.60 	 224.8303000 	 1.884700 	 -1.2100630000 	 -1.8091620000 
61.80 	 224.8255000 	 1.884775 	 -1.2062300000 	 -1.8065260000 
62.00 	 224.8255000 	 1.884850 	 -1.2085630000 	 -1.8057000000 
62.20 	 224.8255000 	 1.884925 	 -1.2130360000 	 -1.8090600000 
62.40 	 224.8303000 	 1.885000 	 -1.2128770000 	 -1.8074450000 
62.60 	 224.8303000 	 1.885050 	 -1.2125970000 	 -1.8055150000 
62.80 	 224.8303000 	 1.885125 	 -1.2160400000 	 -1.8086210000 
63.00 	 224.8303000 	 1.885200 	 -1.2149680000 	 -1.8079790000 
63.20 	 224.8255000 	 1.885275 	 -1.2125020000 	 -1.8052360000 
63.40 	 224.8255000 	 1.885350 	 -1.2159510000 	 -1.8079310000 
63.60 	 224.8224000 	 1.885425 	 -1.2159540000 	 -1.8085480000 
63.80 	 224.8224000 	 1.885500 	 -1.2128390000 	 -1.8054640000 
64.00 	 224.8224000 	 1.885575 	 -1.2154480000 	 -1.8072670000 
64.20 	 224.8255000 	 1.885650 	 -1.2168790000 	 -1.8089640000 
64.40 	 224.8255000 	 1.885725 	 -1.2134620000 	 -1.8062750000 
64.60 	 224.8303000 	 1.885800 	 -1.2143070000 	 -1.8062500000 
64.80 	 224.8303000 	 1.885875 	 -1.2172730000 	 -1.8093240000 
65.00 	 224.8383000 	 1.885925 	 -1.2141260000 	 -1.8068920000 
65.20 	 224.8414000 	 1.886000 	 -1.2140120000 	 -1.8059890000 
65.40 	 224.8462000 	 1.886075 	 -1.2173940000 	 -1.8092790000 
65.60 	 224.8478000 	 1.886125 	 -1.2154170000 	 -1.8080810000 
65.80 	 224.8494000 	 1.886200 	 -1.2135350000 	 -1.8060240000 
66.00 	 224.8494000 	 1.886275 	 -1.2171750000 	 -1.8091460000 
66.20 	 224.8494000 	 1.886325 	 -1.2161160000 	 -1.8088910000 
66.40 	 224.8494000 	 1.886400 	 -1.2135890000 	 -1.8060560000 
66.60 	 224.8478000 	 1.886450 	 -1.2166340000 	 -1.8084590000 
66.80 	 224.8462000 	 1.886525 	 -1.2168440000 	 -1.8094760000 
67.00 	 224.8414000 	 1.886600 	 -1.2136240000 	 -1.8064820000 
67.20 	 224.8462000 	 1.886650 	 -1.2158620000 	 -1.8080110000 
67.40 	 224.8494000 	 1.886725 	 -1.2177440000 	 -1.8103120000 
67.60 	 224.8542000 	 1.886775 	 -1.2141290000 	 -1.8070540000 
67.80 	 224.8557000 	 1.886850 	 -1.2156930000 	 -1.8076290000 
68.00 	 224.8573000 	 1.886900 	 -1.2179850000 	 -1.8103920000 
68.20 	 224.8573000 	 1.886975 	 -1.2146380000 	 -1.8076320000 
68.40 	 224.8573000 	 1.887025 	 -1.2153850000 	 -1.8075470000 
68.60 	 224.8573000 	 1.887075 	 -1.2181280000 	 -1.8103150000 
68.80 	 224.8573000 	 1.887150 	 -1.2155660000 	 -1.8081600000 
69.00 	 224.8573000 	 1.887200 	 -1.2144250000 	 -1.8066340000 
69.20 	 224.8573000 	 1.887275 	 -1.2181440000 	 -1.8097560000 
69.40 	 224.8573000 	 1.887325 	 -1.2168880000 	 -1.8090220000 
69.60 	 224.8621000 	 1.887375 	 -1.2146700000 	 -1.8063230000 
69.80 	 224.8621000 	 1.887425 	 -1.2174670000 	 -1.8086910000 
70.00 	 224.8621000 	 1.887500 	 -1.2181470000 	 -1.8094030000 
70.20 	 224.8621000 	 1.887550 	 -1.2150640000 	 -1.8066850000 
70.40 	 224.8653000 	 1.887600 	 -1.2168980000 	 -1.8078580000 
70.60 	 224.8653000 	 1.887650 	 -1.2186880000 	 -1.8100520000 
70.80 	 224.8653000 	 1.887700 	 -1.2155910000 	 -1.8073080000 
71.00 	 224.8653000 	 1.887775 	 -1.2163580000 	 -1.8074770000 
71.20 	 224.8653000 	 1.887825 	 -1.2191200000 	 -1.8102200000 
71.40 	 224.8653000 	 1.887875 	 -1.2161030000 	 -1.8078610000 
71.60 	 224.8653000 	 1.887925 	 -1.2154100000 	 -1.8069140000 
71.80 	 224.8653000 	 1.887975 	 -1.2190980000 	 -1.8097400000 
72.00 	 224.8700000 	 1.888050 	 -1.2169840000 	 -1.8090280000 
72.20 	 224.8700000 	 1.888100 	 -1.2152510000 	 -1.8066690000 
72.40 	 224.8700000 	 1.888150 	 -1.2186880000 	 -1.8094440000 
72.60 	 224.8700000 	 1.888200 	 -1.2182110000 	 -1.8100320000 
72.80 	 224.8700000 	 1.888250 	 -1.2151210000 	 -1.8069430000 
73.00 	 224.8700000 	 1.888325 	 -1.2178480000 	 -1.8085770000 
73.20 	 224.8653000 	 1.888375 	 -1.2190760000 	 -1.8104680000 
73.40 	 224.8653000 	 1.888425 	 -1.2156420000 	 -1.8074320000 
73.60 	 224.8621000 	 1.888475 	 -1.2171940000 	 -1.8082810000 
73.80 	 224.8653000 	 1.888525 	 -1.2196350000 	 -1.8106870000 
74.00 	 224.8653000 	 1.888600 	 -1.2163770000 	 -1.8081190000 
74.20 	 224.8653000 	 1.888650 	 -1.2167550000 	 -1.8078200000 
74.40 	 224.8700000 	 1.888700 	 -1.2199340000 	 -1.8109000000 
74.60 	 224.8653000 	 1.888750 	 -1.2174030000 	 -1.8090790000 
74.80 	 224.8653000 	 1.888800 	 -1.2161320000 	 -1.8077560000 
75.00 	 224.8653000 	 1.888875 	 -1.2196000000 	 -1.8109930000 
75.20 	 224.8653000 	 1.888925 	 -1.2184680000 	 -1.8103980000 
75.40 	 224.8653000 	 1.888975 	 -1.2158810000 	 -1.8077690000 
75.60 	 224.8700000 	 1.889025 	 -1.2192690000 	 -1.8102610000 
75.80 	 224.8732000 	 1.889075 	 -1.2194950000 	 -1.8113100000 
76.00 	 224.8748000 	 1.889150 	 -1.2162210000 	 -1.8081820000 
76.20 	 224.8764000 	 1.889200 	 -1.2188020000 	 -1.8097370000 
76.40 	 224.8812000 	 1.889250 	 -1.2201630000 	 -1.8116120000 
76.60 	 224.8844000 	 1.889300 	 -1.2167900000 	 -1.8086340000 
76.80 	 224.8844000 	 1.889350 	 -1.2181220000 	 -1.8090850000 
77.00 	 224.8844000 	 1.889400 	 -1.2207440000 	 -1.8117330000 
77.20 	 224.8812000 	 1.889450 	 -1.2174380000 	 -1.8092860000 
77.40 	 224.8764000 	 1.889500 	 -1.2174030000 	 -1.8086430000 
77.60 	 224.8732000 	 1.889550 	 -1.2206680000 	 -1.8118060000 
77.80 	 224.8716000 	 1.889600 	 -1.2182810000 	 -1.8101980000 
78.00 	 224.8700000 	 1.889650 	 -1.2171780000 	 -1.8085960000 
78.20 	 224.8700000 	 1.889700 	 -1.2204520000 	 -1.8115080000 
78.40 	 224.8653000 	 1.889775 	 -1.2192570000 	 -1.8111040000 
78.60 	 224.8621000 	 1.889825 	 -1.2167010000 	 -1.8085450000 
78.80 	 224.8621000 	 1.889875 	 -1.2202170000 	 -1.8111900000 
79.00 	 224.8621000 	 1.889925 	 -1.2200420000 	 -1.8120190000 
79.20 	 224.8621000 	 1.889975 	 -1.2169200000 	 -1.8088950000 
79.40 	 224.8653000 	 1.890050 	 -1.2193040000 	 -1.8106020000 
79.60 	 224.8685000 	 1.890100 	 -1.2207130000 	 -1.8124710000 
79.80 	 224.8700000 	 1.890150 	 -1.2173750000 	 -1.8092820000 
80.00 	 224.8716000 	 1.890200 	 -1.2187480000 	 -1.8101280000 
80.20 	 224.8732000 	 1.890250 	 -1.2211480000 	 -1.8129410000 
80.40 	 224.8764000 	 1.890325 	 -1.2181660000 	 -1.8108690000 
80.60 	 224.8764000 	 1.890375 	 -1.2178740000 	 -1.8108970000 
80.80 	 224.8812000 	 1.890425 	 -1.2211770000 	 -1.8138660000 
81.00 	 224.8812000 	 1.890475 	 -1.2189930000 	 -1.8128170000 
81.20 	 224.8844000 	 1.890525 	 -1.2171170000 	 -1.8107640000 
81.40 	 224.8891000 	 1.890550 	 -1.2207060000 	 -1.8141710000 
81.60 	 224.8891000 	 1.890600 	 -1.2200070000 	 -1.8139520000 
81.80 	 224.8891000 	 1.890650 	 -1.2170980000 	 -1.8105670000 
82.00 	 224.8844000 	 1.890700 	 -1.2203340000 	 -1.8130840000 
82.20 	 224.8891000 	 1.890750 	 -1.2206490000 	 -1.8130140000 
82.40 	 224.8891000 	 1.890800 	 -1.2173780000 	 -1.8098550000 
82.60 	 224.8891000 	 1.890825 	 -1.2195750000 	 -1.8111520000 
82.80 	 224.8891000 	 1.890875 	 -1.2214150000 	 -1.8140470000 
83.00 	 224.8844000 	 1.890925 	 -1.2181500000 	 -1.8109610000 
83.20 	 224.8891000 	 1.890975 	 -1.2187260000 	 -1.8112280000 
83.40 	 224.8844000 	 1.891025 	 -1.2215900000 	 -1.8145310000 
83.60 	 224.8891000 	 1.891075 	 -1.2188780000 	 -1.8120610000 
83.80 	 224.8891000 	 1.891125 	 -1.2178770000 	 -1.8111930000 
84.00 	 224.8923000 	 1.891150 	 -1.2213670000 	 -1.8148580000 
84.20 	 224.8971000 	 1.891200 	 -1.2196760000 	 -1.8136280000 
84.40 	 224.8971000 	 1.891250 	 -1.2175940000 	 -1.8112530000 
84.60 	 224.8971000 	 1.891275 	 -1.2210180000 	 -1.8146830000 
84.80 	 224.8971000 	 1.891325 	 -1.2204040000 	 -1.8147880000 
85.00 	 224.8923000 	 1.891375 	 -1.2175150000 	 -1.8117050000 
85.20 	 224.8923000 	 1.891400 	 -1.2204970000 	 -1.8139680000 
85.40 	 224.8891000 	 1.891450 	 -1.2215110000 	 -1.8155770000 
85.60 	 224.8923000 	 1.891500 	 -1.2181310000 	 -1.8126300000 
85.80 	 224.8891000 	 1.891550 	 -1.2194060000 	 -1.8134660000 
86.00 	 224.8891000 	 1.891600 	 -1.2219940000 	 -1.8164540000 
86.20 	 224.8844000 	 1.891650 	 -1.2188910000 	 -1.8138690000 
86.40 	 224.8844000 	 1.891675 	 -1.2189580000 	 -1.8126460000 
86.60 	 224.8812000 	 1.891725 	 -1.2221460000 	 -1.8176050000 
86.80 	 224.8812000 	 1.891775 	 -1.2197460000 	 -1.8162660000 
87.00 	 224.8764000 	 1.891825 	 -1.2183510000 	 -1.8149980000 
87.20 	 224.8764000 	 1.891875 	 -1.2216410000 	 -1.8190230000 
87.40 	 224.8764000 	 1.891925 	 -1.2209000000 	 -1.8173030000 
87.60 	 224.8764000 	 1.891975 	 -1.2180420000 	 -1.8141780000 
87.80 	 224.8764000 	 1.892025 	 -1.2213230000 	 -1.8171250000 
88.00 	 224.8764000 	 1.892075 	 -1.2216890000 	 -1.8188100000 
88.20 	 224.8764000 	 1.892125 	 -1.2182680000 	 -1.8161330000 
88.40 	 224.8764000 	 1.892175 	 -1.2205030000 	 -1.8171790000 
88.60 	 224.8764000 	 1.892225 	 -1.2220510000 	 -1.8194170000 
88.80 	 224.8748000 	 1.892275 	 -1.2183670000 	 -1.8167460000 
89.00 	 224.8732000 	 1.892350 	 -1.2194950000 	 -1.8169590000 
89.20 	 224.8732000 	 1.892400 	 -1.2225790000 	 -1.8209080000 
89.40 	 224.8732000 	 1.892450 	 -1.2197490000 	 -1.8188950000 
89.60 	 224.8732000 	 1.892500 	 -1.2195330000 	 -1.8180500000 
89.80 	 224.8732000 	 1.892550 	 -1.2228520000 	 -1.8212640000 
90.00 	 224.8780000 	 1.892625 	 -1.2203250000 	 -1.8193660000 
90.20 	 224.8812000 	 1.892675 	 -1.2189130000 	 -1.8177800000 
90.40 	 224.8812000 	 1.892725 	 -1.2223470000 	 -1.8211750000 
90.60 	 224.8844000 	 1.892775 	 -1.2205790000 	 -1.8204750000 
90.80 	 224.8844000 	 1.892800 	 -1.2185760000 	 -1.8180910000 
91.00 	 224.8844000 	 1.892875 	 -1.2215710000 	 -1.8206630000 
91.20 	 224.8844000 	 1.892900 	 -1.2220290000 	 -1.8207010000 
91.40 	 224.8891000 	 1.892950 	 -1.2187930000 	 -1.8177290000 
91.60 	 224.8844000 	 1.893000 	 -1.2218220000 	 -1.8200140000 
91.80 	 224.8844000 	 1.893050 	 -1.2229120000 	 -1.8217370000 
92.00 	 224.8812000 	 1.893100 	 -1.2193580000 	 -1.8186250000 
92.20 	 224.8844000 	 1.893150 	 -1.2213130000 	 -1.8199600000 
92.40 	 224.8844000 	 1.893200 	 -1.2234340000 	 -1.8218610000 
92.60 	 224.8891000 	 1.893250 	 -1.2201180000 	 -1.8184060000 
92.80 	 224.8891000 	 1.893300 	 -1.2206460000 	 -1.8186980000 
93.00 	 224.8971000 	 1.893350 	 -1.2234820000 	 -1.8215560000 
93.20 	 224.9002000 	 1.893375 	 -1.2209100000 	 -1.8195720000 
93.40 	 224.9050000 	 1.893425 	 -1.2198190000 	 -1.8181230000 
93.60 	 224.9114000 	 1.893450 	 -1.2232590000 	 -1.8210890000 
93.80 	 224.9161000 	 1.893500 	 -1.2217740000 	 -1.8203480000 
94.00 	 224.9161000 	 1.893525 	 -1.2195490000 	 -1.8180120000 
94.20 	 224.9161000 	 1.893575 	 -1.2228650000 	 -1.8207420000 
94.40 	 224.9130000 	 1.893600 	 -1.2230430000 	 -1.8213620000 
94.60 	 224.9082000 	 1.893625 	 -1.2198420000 	 -1.8183260000 
94.80 	 224.9050000 	 1.893675 	 -1.2221150000 	 -1.8198110000 
95.00 	 224.9050000 	 1.893700 	 -1.2236690000 	 -1.8218680000 
95.20 	 224.9050000 	 1.893750 	 -1.2194540000 	 -1.8190420000 
95.40 	 224.9002000 	 1.893800 	 -1.2174380000 	 -1.8194140000 
95.60 	 224.8971000 	 1.893825 	 -1.2188400000 	 -1.8222710000 
95.80 	 224.8971000 	 1.893875 	 -1.2142210000 	 -1.8198710000 
96.00 	 224.8939000 	 1.893925 	 -1.2140210000 	 -1.8189300000 
96.20 	 224.8923000 	 1.893950 	 -1.2177720000 	 -1.8221920000 
96.40 	 224.8891000 	 1.894000 	 -1.2155950000 	 -1.8210220000 
96.60 	 224.8891000 	 1.894050 	 -1.2140880000 	 -1.8193470000 
96.80 	 224.8891000 	 1.894100 	 -1.2169170000 	 -1.8221250000 
97.00 	 224.8891000 	 1.894150 	 -1.2159980000 	 -1.8221250000 
97.20 	 224.8891000 	 1.894175 	 -1.2160460000 	 -1.8191020000 
97.40 	 224.8923000 	 1.894225 	 -1.2192410000 	 -1.8216770000 
97.60 	 224.8923000 	 1.894275 	 -1.2170280000 	 -1.8227320000 
97.80 	 224.8971000 	 1.894325 	 -1.2201280000 	 -1.8196360000 
98.00 	 224.8971000 	 1.894350 	 -1.2221240000 	 -1.8218010000 
98.20 	 224.9002000 	 1.894400 	 -1.2244640000 	 -1.8232190000 
98.40 	 224.8971000 	 1.894450 	 -1.2209320000 	 -1.8204910000 
98.60 	 224.8971000 	 1.894475 	 -1.2213710000 	 -1.8199060000 
98.80 	 224.8955000 	 1.894525 	 -1.2190440000 	 -1.8232980000 
99.00 	 224.8971000 	 1.894550 	 -1.2195080000 	 -1.8220080000 
99.20 	 224.8971000 	 1.894600 	 -1.2186750000 	 -1.8201030000 
99.40 	 224.8971000 	 1.894650 	 -1.2209700000 	 -1.8228940000 
99.60 	 224.9002000 	 1.894675 	 -1.2179720000 	 -1.8228630000 
99.80 	 224.9050000 	 1.894725 	 -1.2163350000 	 -1.8198300000 
100.00 	 224.9050000 	 1.894750 	 -1.2188240000 	 -1.8222620000 
100.20 	 224.9050000 	 1.894800 	 -1.2212090000 	 -1.8231390000 
100.40 	 224.9050000 	 1.894850 	 -1.2179340000 	 -1.8206690000 
100.60 	 224.9050000 	 1.894875 	 -1.2201150000 	 -1.8220490000 
100.80 	 224.9082000 	 1.894925 	 -1.2203660000 	 -1.8238230000 
101.00 	 224.9066000 	 1.894950 	 -1.2149970000 	 -1.8203960000 
101.20 	 224.9130000 	 1.895000 	 -1.2148060000 	 -1.8209870000 
101.40 	 224.9082000 	 1.895025 	 -1.2183410000 	 -1.8236130000 
101.60 	 224.9130000 	 1.895050 	 -1.2152070000 	 -1.8215560000 
101.80 	 224.9130000 	 1.895100 	 -1.2152510000 	 -1.8199790000 
102.00 	 224.9082000 	 1.895125 	 -1.2181380000 	 -1.8226940000 
102.20 	 224.9130000 	 1.895175 	 -1.2161670000 	 -1.8219630000 
102.40 	 224.9082000 	 1.895200 	 -1.2151940000 	 -1.8196010000 
102.60 	 224.9082000 	 1.895225 	 -1.2180140000 	 -1.8228560000 
102.80 	 224.9050000 	 1.895275 	 -1.2225880000 	 -1.8233110000 
103.00 	 224.9050000 	 1.895300 	 -1.2147110000 	 -1.8205320000 
103.20 	 224.9002000 	 1.895350 	 -1.2176740000 	 -1.8226660000 
103.40 	 224.8923000 	 1.895400 	 -1.2217080000 	 -1.8243760000 
103.60 	 224.8923000 	 1.895425 	 -1.2210430000 	 -1.8209780000 
103.80 	 224.8907000 	 1.895475 	 -1.2227630000 	 -1.8215080000 
104.00 	 224.8907000 	 1.895525 	 -1.2251950000 	 -1.8243440000 
104.20 	 224.8923000 	 1.895575 	 -1.2220990000 	 -1.8220080000 
104.40 	 224.8971000 	 1.895625 	 -1.2217840000 	 -1.8213780000 
104.60 	 224.8971000 	 1.895650 	 -1.2247590000 	 -1.8244620000 
104.80 	 224.8971000 	 1.895700 	 -1.2223530000 	 -1.8230660000 
105.00 	 224.9002000 	 1.895725 	 -1.2208620000 	 -1.8210890000 
105.20 	 224.8971000 	 1.895775 	 -1.2244510000 	 -1.8239880000 
105.40 	 224.8971000 	 1.895825 	 -1.2241430000 	 -1.8240290000 
105.60 	 224.8971000 	 1.895850 	 -1.2206430000 	 -1.8212380000 
105.80 	 224.8971000 	 1.895900 	 -1.2233670000 	 -1.8232760000 
106.00 	 224.8971000 	 1.895925 	 -1.2247430000 	 -1.8248530000 
106.20 	 224.9002000 	 1.895975 	 -1.2208620000 	 -1.8218550000 
106.40 	 224.9002000 	 1.896025 	 -1.2226550000 	 -1.8228090000 
106.60 	 224.9002000 	 1.896050 	 -1.2230080000 	 -1.8250470000 
106.80 	 224.8971000 	 1.896100 	 -1.2182300000 	 -1.8223350000 
107.00 	 224.9002000 	 1.896125 	 -1.2184940000 	 -1.8220740000 
107.20 	 224.9050000 	 1.896175 	 -1.2209540000 	 -1.8249730000 
107.40 	 224.9050000 	 1.896225 	 -1.2186880000 	 -1.8230220000 
107.60 	 224.9082000 	 1.896250 	 -1.2208490000 	 -1.8220330000 
107.80 	 224.9082000 	 1.896300 	 -1.2243560000 	 -1.8252880000 
108.00 	 224.9130000 	 1.896325 	 -1.2228360000 	 -1.8239240000 
108.20 	 224.9130000 	 1.896350 	 -1.2210690000 	 -1.8221820000 
108.40 	 224.9130000 	 1.896400 	 -1.2247310000 	 -1.8250240000 
108.60 	 224.9130000 	 1.896425 	 -1.2235830000 	 -1.8246330000 
108.80 	 224.9130000 	 1.896475 	 -1.2203280000 	 -1.8223510000 
109.00 	 224.9130000 	 1.896500 	 -1.2235100000 	 -1.8242260000 
109.20 	 224.9130000 	 1.896525 	 -1.2242440000 	 -1.8254660000 
109.40 	 224.9130000 	 1.896575 	 -1.2199240000 	 -1.8222900000 
109.60 	 224.9130000 	 1.896600 	 -1.2235010000 	 -1.8241950000 
109.80 	 224.9082000 	 1.896650 	 -1.2245850000 	 -1.8257490000 
110.00 	 224.9050000 	 1.896675 	 -1.2210240000 	 -1.8226810000 
110.20 	 224.8987000 	 1.896725 	 -1.2228580000 	 -1.8237150000 
110.40 	 224.8923000 	 1.896750 	 -1.2248580000 	 -1.8260990000 
110.60 	 224.8891000 	 1.896800 	 -1.2215810000 	 -1.8234570000 
110.80 	 224.8891000 	 1.896850 	 -1.2212500000 	 -1.8234160000 
111.00 	 224.8891000 	 1.896900 	 -1.2229630000 	 -1.8260610000 
111.20 	 224.8971000 	 1.896925 	 -1.2197020000 	 -1.8243190000 
111.40 	 224.8987000 	 1.896975 	 -1.2215230000 	 -1.8229230000 
111.60 	 224.9050000 	 1.897025 	 -1.2251090000 	 -1.8259490000 
111.80 	 224.9066000 	 1.897050 	 -1.2237520000 	 -1.8252020000 
112.00 	 224.9082000 	 1.897100 	 -1.2209380000 	 -1.8229330000 
112.20 	 224.9130000 	 1.897125 	 -1.2229060000 	 -1.8253900000 
112.40 	 224.9130000 	 1.897150 	 -1.2242220000 	 -1.8261690000 
112.60 	 224.9146000 	 1.897200 	 -1.2184520000 	 -1.8231550000 
112.80 	 224.9130000 	 1.897225 	 -1.2242350000 	 -1.8244900000 
113.00 	 224.9082000 	 1.897275 	 -1.2258280000 	 -1.8265280000 
113.20 	 224.9066000 	 1.897300 	 -1.2179090000 	 -1.8237940000 
113.40 	 224.9002000 	 1.897350 	 -1.2202260000 	 -1.8237560000 
113.60 	 224.9002000 	 1.897375 	 -1.2230650000 	 -1.8265720000 
113.80 	 224.9002000 	 1.897425 	 -1.2196220000 	 -1.8250080000 
114.00 	 224.9082000 	 1.897450 	 -1.2174260000 	 -1.8232440000 
114.20 	 224.9082000 	 1.897500 	 -1.2264860000 	 -1.8263530000 
114.40 	 224.9130000 	 1.897525 	 -1.2251540000 	 -1.8256250000 
114.60 	 224.9130000 	 1.897575 	 -1.2230430000 	 -1.8231680000 
114.80 	 224.9130000 	 1.897600 	 -1.2254170000 	 -1.8261080000 
115.00 	 224.9161000 	 1.897625 	 -1.2259450000 	 -1.8260160000 
115.20 	 224.9161000 	 1.897675 	 -1.2232240000 	 -1.8232410000 
115.40 	 224.9193000 	 1.897700 	 -1.2260630000 	 -1.8255840000 
115.60 	 224.9193000 	 1.897750 	 -1.2270320000 	 -1.8268080000 
115.80 	 224.9177000 	 1.897800 	 -1.2238340000 	 -1.8238450000 
116.00 	 224.9161000 	 1.897825 	 -1.2250110000 	 -1.8246170000 
116.20 	 224.9161000 	 1.897875 	 -1.2276710000 	 -1.8271410000 
116.40 	 224.9130000 	 1.897900 	 -1.2246610000 	 -1.8247730000 
116.60 	 224.9130000 	 1.897925 	 -1.2241710000 	 -1.8236760000 
116.80 	 224.9161000 	 1.897975 	 -1.2275030000 	 -1.8267600000 
117.00 	 224.9161000 	 1.898000 	 -1.2254680000 	 -1.8255620000 
117.20 	 224.9161000 	 1.898050 	 -1.2237010000 	 -1.8234920000 
117.40 	 224.9130000 	 1.898075 	 -1.2272990000 	 -1.8264420000 
117.60 	 224.9130000 	 1.898100 	 -1.2266640000 	 -1.8262290000 
117.80 	 224.9098000 	 1.898150 	 -1.2237170000 	 -1.8236060000 
118.00 	 224.9082000 	 1.898175 	 -1.2265750000 	 -1.8256380000 
118.20 	 224.9082000 	 1.898225 	 -1.2274680000 	 -1.8269730000 
118.40 	 224.9130000 	 1.898250 	 -1.2240090000 	 -1.8239560000 
118.60 	 224.9161000 	 1.898275 	 -1.2260150000 	 -1.8252790000 
118.80 	 224.9177000 	 1.898325 	 -1.2278370000 	 -1.8274340000 
119.00 	 224.9193000 	 1.898350 	 -1.2247910000 	 -1.8247130000 
119.20 	 224.9209000 	 1.898375 	 -1.2253540000 	 -1.8246360000 
119.40 	 224.9161000 	 1.898450 	 -1.2282910000 	 -1.8274470000 
119.60 	 224.9161000 	 1.898475 	 -1.2254650000 	 -1.8253070000 
119.80 	 224.9130000 	 1.898500 	 -1.2249910000 	 -1.8243060000 
120.00 	 224.9130000 	 1.898550 	 -1.2283360000 	 -1.8273480000 
120.20 	 224.9114000 	 1.898575 	 -1.2264120000 	 -1.8264070000 
120.40 	 224.9130000 	 1.898600 	 -1.2245270000 	 -1.8241560000 
120.60 	 224.9130000 	 1.898650 	 -1.2277640000 	 -1.8268490000 
120.80 	 224.9130000 	 1.898675 	 -1.2271720000 	 -1.8267980000 
121.00 	 224.9161000 	 1.898725 	 -1.2244220000 	 -1.8237910000 
121.20 	 224.9161000 	 1.898750 	 -1.2271440000 	 -1.8262260000 
121.40 	 224.9161000 	 1.898800 	 -1.2277600000 	 -1.8270300000 
121.60 	 224.9209000 	 1.898825 	 -1.2242640000 	 -1.8240800000 
121.80 	 224.9161000 	 1.898850 	 -1.2262470000 	 -1.8257870000 
122.00 	 224.9209000 	 1.898875 	 -1.2279070000 	 -1.8279390000 
122.20 	 224.9193000 	 1.898925 	 -1.2245180000 	 -1.8248590000 
122.40 	 224.9209000 	 1.898950 	 -1.2251700000 	 -1.8250720000 
122.60 	 224.9209000 	 1.899000 	 -1.2279670000 	 -1.8280700000 
122.80 	 224.9209000 	 1.899050 	 -1.2250550000 	 -1.8257520000 
123.00 	 224.9209000 	 1.899100 	 -1.2248740000 	 -1.8252210000 
123.20 	 224.9161000 	 1.899150 	 -1.2277060000 	 -1.8283300000 
123.40 	 224.9161000 	 1.899175 	 -1.2247980000 	 -1.8268840000 
123.60 	 224.9161000 	 1.899225 	 -1.2214910000 	 -1.8247640000 
123.80 	 224.9209000 	 1.899250 	 -1.2231510000 	 -1.8277900000 
124.00 	 224.9241000 	 1.899300 	 -1.2221020000 	 -1.8280730000 
124.20 	 224.9320000 	 1.899350 	 -1.2221650000 	 -1.8251710000 
124.40 	 224.9400000 	 1.899425 	 -1.2211200000 	 -1.8272720000 
124.60 	 224.9447000 	 1.899450 	 -1.2227540000 	 -1.8288580000 
124.80 	 224.9479000 	 1.899500 	 -1.2186780000 	 -1.8257900000 
125.00 	 224.9479000 	 1.899550 	 -1.2209800000 	 -1.8266010000 
125.20 	 224.9495000 	 1.899600 	 -1.2233380000 	 -1.8292810000 
125.40 	 224.9495000 	 1.899625 	 -1.2216980000 	 -1.8269410000 
125.60 	 224.9559000 	 1.899675 	 -1.2194920000 	 -1.8260100000 
125.80 	 224.9575000 	 1.899700 	 -1.2230110000 	 -1.8289850000 
126.00 	 224.9638000 	 1.899725 	 -1.2263650000 	 -1.8276750000 
126.20 	 224.9638000 	 1.899750 	 -1.2248580000 	 -1.8259240000 
126.40 	 224.9638000 	 1.899775 	 -1.2285140000 	 -1.8291220000 
126.60 	 224.9638000 	 1.899825 	 -1.2272580000 	 -1.8284190000 
126.80 	 224.9670000 	 1.899850 	 -1.2234660000 	 -1.8261270000 
127.00 	 224.9670000 	 1.899875 	 -1.2246450000 	 -1.8287880000 
127.20 	 224.9670000 	 1.899900 	 -1.2240790000 	 -1.8292330000 
127.40 	 224.9638000 	 1.899900 	 -1.2218890000 	 -1.8264610000 
127.60 	 224.9638000 	 1.899950 	 -1.2271310000 	 -1.8286510000 
127.80 	 224.9591000 	 1.899975 	 -1.2267970000 	 -1.8297040000 
128.00 	 224.9543000 	 1.900000 	 -1.2229440000 	 -1.8265600000 
128.20 	 224.9479000 	 1.900025 	 -1.2267910000 	 -1.8280000000 
128.40 	 224.9447000 	 1.900075 	 -1.2287710000 	 -1.8302030000 
128.60 	 224.9384000 	 1.900100 	 -1.2252080000 	 -1.8272240000 
128.80 	 224.9352000 	 1.900175 	 -1.2262660000 	 -1.8275070000 
129.00 	 224.9320000 	 1.900200 	 -1.2292580000 	 -1.8303680000 
129.20 	 224.9352000 	 1.900275 	 -1.2266160000 	 -1.8276470000 
129.40 	 224.9400000 	 1.900300 	 -1.2266320000 	 -1.8271130000 
129.60 	 224.9447000 	 1.900375 	 -1.2298620000 	 -1.8302120000 
129.80 	 224.9495000 	 1.900400 	 -1.2271370000 	 -1.8281270000 
130.00 	 224.9511000 	 1.900450 	 -1.2265330000 	 -1.8267980000 
130.20 	 224.9559000 	 1.900475 	 -1.2299670000 	 -1.8301740000 
130.40 	 224.9591000 	 1.900500 	 -1.2283230000 	 -1.8291380000 
130.60 	 224.9591000 	 1.900550 	 -1.2260690000 	 -1.8266390000 
130.80 	 224.9638000 	 1.900575 	 -1.2292100000 	 -1.8294560000 
131.00 	 224.9638000 	 1.900600 	 -1.2295020000 	 -1.8302190000 
131.20 	 224.9670000 	 1.900625 	 -1.2263140000 	 -1.8269250000 
131.40 	 224.9686000 	 1.900650 	 -1.2287170000 	 -1.8286450000 
131.60 	 224.9718000 	 1.900675 	 -1.2300810000 	 -1.8305840000 
131.80 	 224.9718000 	 1.900700 	 -1.2244030000 	 -1.8276180000 
132.00 	 224.9734000 	 1.900700 	 -1.2257580000 	 -1.8283460000 
132.20 	 224.9749000 	 1.900725 	 -1.2294320000 	 -1.8311560000 
132.40 	 224.9718000 	 1.900750 	 -1.2270100000 	 -1.8287090000 
132.60 	 224.9718000 	 1.900775 	 -1.2267300000 	 -1.8278410000 
132.80 	 224.9670000 	 1.900775 	 -1.2304460000 	 -1.8311440000 
133.00 	 224.9670000 	 1.900800 	 -1.2291590000 	 -1.8307050000 
133.20 	 224.9638000 	 1.900825 	 -1.2272580000 	 -1.8285530000 
133.40 	 224.9622000 	 1.900850 	 -1.2305700000 	 -1.8314550000 
133.60 	 224.9559000 	 1.900875 	 -1.2300970000 	 -1.8314870000 
133.80 	 224.9495000 	 1.900925 	 -1.2271630000 	 -1.8284770000 
134.00 	 224.9447000 	 1.900950 	 -1.2303260000 	 -1.8312420000 
134.20 	 224.9384000 	 1.901000 	 -1.2306440000 	 -1.8320210000 
134.40 	 224.9336000 	 1.901050 	 -1.2273060000 	 -1.8290330000 
134.60 	 224.9320000 	 1.901100 	 -1.2293500000 	 -1.8302470000 
134.80 	 224.9320000 	 1.901150 	 -1.2314380000 	 -1.8325230000 
135.00 	 224.9320000 	 1.901200 	 -1.2281700000 	 -1.8295670000 
135.20 	 224.9368000 	 1.901250 	 -1.2285550000 	 -1.8295100000 
135.40 	 224.9320000 	 1.901300 	 -1.2314920000 	 -1.8324790000 
135.60 	 224.9368000 	 1.901350 	 -1.2289400000 	 -1.8305210000 
135.80 	 224.9368000 	 1.901400 	 -1.2275350000 	 -1.8289760000 
136.00 	 224.9432000 	 1.901450 	 -1.2312060000 	 -1.8320530000 
136.20 	 224.9447000 	 1.901475 	 -1.2297660000 	 -1.8314200000 
136.40 	 224.9511000 	 1.901525 	 -1.2270930000 	 -1.8287980000 
136.60 	 224.9606000 	 1.901575 	 -1.2306590000 	 -1.8315660000 
136.80 	 224.9670000 	 1.901600 	 -1.2307990000 	 -1.8320240000 
137.00 	 224.9718000 	 1.901625 	 -1.2274930000 	 -1.8289820000 
137.20 	 224.9749000 	 1.901650 	 -1.2297570000 	 -1.8305080000 
137.40 	 224.9797000 	 1.901650 	 -1.2307330000 	 -1.8326310000 
137.60 	 224.9829000 	 1.901675 	 -1.2273370000 	 -1.8298020000 
137.80 	 224.9877000 	 1.901700 	 -1.2290920000 	 -1.8297260000 
138.00 	 224.9908000 	 1.901675 	 -1.2268220000 	 -1.8326980000 
138.20 	 224.9908000 	 1.901675 	 -1.2235770000 	 -1.8302730000 
138.40 	 224.9908000 	 1.901675 	 -1.2235960000 	 -1.8295610000 
138.60 	 224.9877000 	 1.901675 	 -1.2267620000 	 -1.8325170000 
138.80 	 224.9829000 	 1.901675 	 -1.2247090000 	 -1.8312390000 
139.00 	 224.9797000 	 1.901700 	 -1.2280240000 	 -1.8295290000 
139.20 	 224.9749000 	 1.901725 	 -1.2311270000 	 -1.8321960000 
139.40 	 224.9718000 	 1.901725 	 -1.2298930000 	 -1.8317510000 
139.60 	 224.9670000 	 1.901750 	 -1.2261960000 	 -1.8293990000 
139.80 	 224.9591000 	 1.901775 	 -1.2288630000 	 -1.8318180000 
140.00 	 224.9559000 	 1.901800 	 -1.2287010000 	 -1.8325040000 
140.20 	 224.9479000 	 1.901850 	 -1.2256690000 	 -1.8295320000 
140.40 	 224.9432000 	 1.901875 	 -1.2275030000 	 -1.8308510000 
140.60 	 224.9368000 	 1.901925 	 -1.2293400000 	 -1.8326190000 
140.80 	 224.9320000 	 1.901975 	 -1.2260880000 	 -1.8300440000 
141.00 	 224.9289000 	 1.902025 	 -1.2274360000 	 -1.8304730000 
141.20 	 224.9289000 	 1.902075 	 -1.2301510000 	 -1.8330030000 
141.40 	 224.9289000 	 1.902125 	 -1.2273440000 	 -1.8305400000 
141.60 	 224.9320000 	 1.902175 	 -1.2275190000 	 -1.8298780000 
141.80 	 224.9352000 	 1.902225 	 -1.2309900000 	 -1.8328700000 
142.00 	 224.9368000 	 1.902275 	 -1.2292640000 	 -1.8316330000 
142.20 	 224.9400000 	 1.902325 	 -1.2272870000 	 -1.8297670000 
142.40 	 224.9447000 	 1.902375 	 -1.2308630000 	 -1.8325230000 
142.60 	 224.9479000 	 1.902400 	 -1.2300490000 	 -1.8323870000 
142.80 	 224.9559000 	 1.902450 	 -1.2273600000 	 -1.8296560000 
143.00 	 224.9638000 	 1.902500 	 -1.2300360000 	 -1.8318460000 
143.20 	 224.9686000 	 1.902525 	 -1.2305420000 	 -1.8331850000 
143.40 	 224.9718000 	 1.902550 	 -1.2276620000 	 -1.8303170000 
143.60 	 224.9765000 	 1.902575 	 -1.2290480000 	 -1.8311090000 
143.80 	 224.9797000 	 1.902575 	 -1.2334190000 	 -1.8337280000 
144.00 	 224.9797000 	 1.902575 	 -1.2302210000 	 -1.8316620000 
144.20 	 224.9797000 	 1.902600 	 -1.2304720000 	 -1.8314780000 
144.40 	 224.9797000 	 1.902600 	 -1.2333110000 	 -1.8345580000 
144.60 	 224.9797000 	 1.902600 	 -1.2305010000 	 -1.8336140000 
144.80 	 224.9797000 	 1.902625 	 -1.2290640000 	 -1.8321740000 
145.00 	 224.9749000 	 1.902625 	 -1.2320260000 	 -1.8353750000 
145.20 	 224.9718000 	 1.902650 	 -1.2311300000 	 -1.8352480000 
145.40 	 224.9670000 	 1.902675 	 -1.2285010000 	 -1.8327590000 
145.60 	 224.9559000 	 1.902700 	 -1.2313490000 	 -1.8348500000 
145.80 	 224.9447000 	 1.902725 	 -1.2319280000 	 -1.8358070000 
146.00 	 224.9368000 	 1.902775 	 -1.2289780000 	 -1.8329080000 
146.20 	 224.9320000 	 1.902825 	 -1.2307580000 	 -1.8340430000 
146.40 	 224.9257000 	 1.902875 	 -1.2326400000 	 -1.8361790000 
146.60 	 224.9241000 	 1.902900 	 -1.2293430000 	 -1.8335440000 
146.80 	 224.9241000 	 1.902975 	 -1.2299860000 	 -1.8334230000 
147.00 	 224.9305000 	 1.903025 	 -1.2325450000 	 -1.8361630000 
147.20 	 224.9320000 	 1.903075 	 -1.2297730000 	 -1.8341510000 
147.40 	 224.9368000 	 1.903100 	 -1.2292960000 	 -1.8330420000 
147.60 	 224.9400000 	 1.903175 	 -1.2325190000 	 -1.8359880000 
147.80 	 224.9447000 	 1.903200 	 -1.2288380000 	 -1.8351110000 
148.00 	 224.9447000 	 1.903250 	 -1.2263520000 	 -1.8326350000 
148.20 	 224.9479000 	 1.903300 	 -1.2281800000 	 -1.8353460000 
148.40 	 224.9559000 	 1.903325 	 -1.2292260000 	 -1.8358360000 
148.60 	 224.9591000 	 1.903375 	 -1.2239300000 	 -1.8329080000 
148.80 	 224.9638000 	 1.903400 	 -1.2259580000 	 -1.8343230000 
149.00 	 224.9718000 	 1.903425 	 -1.2289650000 	 -1.8363950000 
149.20 	 224.9734000 	 1.903450 	 -1.2268160000 	 -1.8334640000 
149.40 	 224.9749000 	 1.903475 	 -1.2268220000 	 -1.8338520000 
149.60 	 224.9749000 	 1.903475 	 -1.2333620000 	 -1.8368180000 
149.80 	 224.9749000 	 1.903500 	 -1.2303350000 	 -1.8342690000 
150.00 	 224.9749000 	 1.903525 	 -1.2302970000 	 -1.8337220000 
150.20 	 224.9781000 	 1.903550 	 -1.2335550000 	 -1.8368120000 
150.40 	 224.9749000 	 1.903550 	 -1.2308630000 	 -1.8347550000 
150.60 	 224.9749000 	 1.903575 	 -1.2250550000 	 -1.8336490000 
150.80 	 224.9749000 	 1.903575 	 -1.2280150000 	 -1.8367830000 
151.00 	 224.9734000 	 1.903600 	 -1.2264540000 	 -1.8358260000 
151.20 	 224.9718000 	 1.903625 	 -1.2243910000 	 -1.8334770000 
151.40 	 224.9686000 	 1.903650 	 -1.2277730000 	 -1.8360680000 
151.60 	 224.9670000 	 1.903675 	 -1.2300140000 	 -1.8365290000 
151.80 	 224.9638000 	 1.903675 	 -1.2274520000 	 -1.8338270000 
152.00 	 224.9591000 	 1.903725 	 -1.2298810000 	 -1.8356930000 
152.20 	 224.9591000 	 1.903750 	 -1.2301410000 	 -1.8370210000 
152.40 	 224.9559000 	 1.903775 	 -1.2266790000 	 -1.8342080000 
152.60 	 224.9511000 	 1.903825 	 -1.2294130000 	 -1.8350350000 
152.80 	 224.9479000 	 1.903850 	 -1.2312320000 	 -1.8374670000 
153.00 	 224.9479000 	 1.903900 	 -1.2270510000 	 -1.8347520000 
153.20 	 224.9479000 	 1.903925 	 -1.2291490000 	 -1.8346530000 
153.40 	 224.9479000 	 1.903975 	 -1.2314700000 	 -1.8373780000 
153.60 	 224.9511000 	 1.904000 	 -1.2292510000 	 -1.8355660000 
153.80 	 224.9495000 	 1.904050 	 -1.2276080000 	 -1.8341510000 
154.00 	 224.9543000 	 1.904100 	 -1.2289270000 	 -1.8373360000 
154.20 	 224.9559000 	 1.904125 	 -1.2266190000 	 -1.8359790000 
154.40 	 224.9591000 	 1.904150 	 -1.2247910000 	 -1.8340110000 
154.60 	 224.9638000 	 1.904175 	 -1.2280180000 	 -1.8369520000 
154.80 	 224.9670000 	 1.904200 	 -1.2272450000 	 -1.8367260000 
155.00 	 224.9749000 	 1.904225 	 -1.2245850000 	 -1.8340940000 
155.20 	 224.9797000 	 1.904250 	 -1.2276430000 	 -1.8366720000 
155.40 	 224.9829000 	 1.904250 	 -1.2310310000 	 -1.8368470000 
155.60 	 224.9877000 	 1.904250 	 -1.2291810000 	 -1.8350700000 
155.80 	 224.9877000 	 1.904275 	 -1.2311140000 	 -1.8379530000 
156.00 	 224.9908000 	 1.904300 	 -1.2323220000 	 -1.8392720000 
156.20 	 224.9829000 	 1.904325 	 -1.2288190000 	 -1.8364650000 
156.40 	 224.9813000 	 1.904300 	 -1.2339500000 	 -1.8374160000 
156.60 	 224.9718000 	 1.904300 	 -1.2357620000 	 -1.8405210000 
156.80 	 224.9622000 	 1.904325 	 -1.2266730000 	 -1.8366370000 
157.00 	 224.9559000 	 1.904350 	 -1.2273660000 	 -1.8368500000 
157.20 	 224.9479000 	 1.904400 	 -1.2301950000 	 -1.8397840000 
157.40 	 224.9447000 	 1.904425 	 -1.2272930000 	 -1.8379750000 
157.60 	 224.9384000 	 1.904475 	 -1.2265240000 	 -1.8364330000 
157.80 	 224.9368000 	 1.904525 	 -1.2298270000 	 -1.8394030000 
158.00 	 224.9320000 	 1.904575 	 -1.2280880000 	 -1.8380990000 
158.20 	 224.9289000 	 1.904625 	 -1.2260630000 	 -1.8359060000 
158.40 	 224.9289000 	 1.904700 	 -1.2295500000 	 -1.8387700000 
158.60 	 224.9289000 	 1.904700 	 -1.2290950000 	 -1.8397940000 
158.80 	 224.9289000 	 1.904775 	 -1.2259770000 	 -1.8370120000 
159.00 	 224.9320000 	 1.904850 	 -1.2284220000 	 -1.8392910000 
159.20 	 224.9400000 	 1.904875 	 -1.2294230000 	 -1.8408810000 
159.40 	 224.9463000 	 1.904925 	 -1.2260180000 	 -1.8374980000 
159.60 	 224.9559000 	 1.904975 	 -1.2268610000 	 -1.8380710000 
159.80 	 224.9638000 	 1.905000 	 -1.2352660000 	 -1.8403940000 
160.00 	 224.9686000 	 1.905025 	 -1.2322270000 	 -1.8380170000 
160.20 	 224.9749000 	 1.905050 	 -1.2321630000 	 -1.8370880000 
160.40 	 224.9797000 	 1.905075 	 -1.2355360000 	 -1.8399810000 
160.60 	 224.9877000 	 1.905075 	 -1.2326750000 	 -1.8376890000 
160.80 	 224.9908000 	 1.905075 	 -1.2305480000 	 -1.8381690000 
161.00 	 224.9908000 	 1.905075 	 -1.2341590000 	 -1.8413800000 
161.20 	 224.9956000 	 1.905075 	 -1.2327510000 	 -1.8404740000 
161.40 	 224.9940000 	 1.905075 	 -1.2305360000 	 -1.8381980000 
161.60 	 224.9956000 	 1.905075 	 -1.2338990000 	 -1.8410210000 
161.80 	 224.9908000 	 1.905075 	 -1.2334980000 	 -1.8405340000 
162.00 	 224.9908000 	 1.905075 	 -1.2309330000 	 -1.8381180000 
162.20 	 224.9908000 	 1.905075 	 -1.2338640000 	 -1.8405210000 
162.40 	 224.9845000 	 1.905075 	 -1.2342550000 	 -1.8410710000 
162.60 	 224.9813000 	 1.905100 	 -1.2319880000 	 -1.8382040000 
162.80 	 224.9749000 	 1.905125 	 -1.2343180000 	 -1.8398760000 
163.00 	 224.9670000 	 1.905150 	 -1.2359590000 	 -1.8417770000 
163.20 	 224.9591000 	 1.905150 	 -1.2325890000 	 -1.8386620000 
163.40 	 224.9543000 	 1.905200 	 -1.2334280000 	 -1.8391100000 
163.60 	 224.9479000 	 1.905225 	 -1.2362000000 	 -1.8419930000 
163.80 	 224.9400000 	 1.905250 	 -1.2332340000 	 -1.8393990000 
164.00 	 224.9368000 	 1.905300 	 -1.2326940000 	 -1.8387030000 
164.20 	 224.9320000 	 1.905350 	 -1.2361150000 	 -1.8419930000 
164.40 	 224.9289000 	 1.905400 	 -1.2337590000 	 -1.8401270000 
164.60 	 224.9289000 	 1.905475 	 -1.2325190000 	 -1.8385820000 
164.80 	 224.9320000 	 1.905500 	 -1.2359910000 	 -1.8415040000 
165.00 	 224.9320000 	 1.905550 	 -1.2346080000 	 -1.8406360000 
165.20 	 224.9368000 	 1.905625 	 -1.2320740000 	 -1.8382870000 
165.40 	 224.9447000 	 1.905650 	 -1.2353420000 	 -1.8407120000 
165.60 	 224.9447000 	 1.905700 	 -1.2353610000 	 -1.8415640000 
165.80 	 224.9479000 	 1.905750 	 -1.2322650000 	 -1.8383730000 
166.00 	 224.9527000 	 1.905775 	 -1.2346970000 	 -1.8403310000 
166.20 	 224.9606000 	 1.905800 	 -1.2358820000 	 -1.8418630000 
166.40 	 224.9718000 	 1.905850 	 -1.2324560000 	 -1.8386810000 
166.60 	 224.9797000 	 1.905850 	 -1.2338860000 	 -1.8395110000 
166.80 	 224.9908000 	 1.905850 	 -1.2357040000 	 -1.8421520000 
167.00 	 224.9956000 	 1.905875 	 -1.2329230000 	 -1.8383980000 
167.20 	 224.9988000 	 1.905900 	 -1.2333620000 	 -1.8382550000 
167.40 	 225.0036000 	 1.905900 	 -1.2360000000 	 -1.8415580000 
167.60 	 225.0036000 	 1.905900 	 -1.2328940000 	 -1.8399370000 
167.80 	 225.0052000 	 1.905900 	 -1.2318330000 	 -1.8394600000 
168.00 	 225.0036000 	 1.905900 	 -1.2351960000 	 -1.8426320000 
168.20 	 224.9988000 	 1.905900 	 -1.2335900000 	 -1.8419140000 
168.40 	 224.9908000 	 1.905900 	 -1.2313870000 	 -1.8394440000 
168.60 	 224.9829000 	 1.905900 	 -1.2345760000 	 -1.8420190000 
168.80 	 224.9718000 	 1.905900 	 -1.2344390000 	 -1.8424000000 
169.00 	 224.9654000 	 1.905900 	 -1.2315270000 	 -1.8396890000 
169.20 	 224.9591000 	 1.905925 	 -1.2344200000 	 -1.8397080000 
169.40 	 224.9559000 	 1.905950 	 -1.2355650000 	 -1.8415930000 
169.60 	 224.9559000 	 1.906000 	 -1.2320460000 	 -1.8387700000 
169.80 	 224.9511000 	 1.906025 	 -1.2331100000 	 -1.8385820000 
170.00 	 224.9511000 	 1.906050 	 -1.2358630000 	 -1.8419010000 
170.20 	 224.9479000 	 1.906100 	 -1.2328370000 	 -1.8398090000 
170.40 	 224.9447000 	 1.906125 	 -1.2325000000 	 -1.8388240000 
170.60 	 224.9447000 	 1.906175 	 -1.2357390000 	 -1.8417580000 
170.80 	 224.9400000 	 1.906225 	 -1.2335780000 	 -1.8401810000 
171.00 	 224.9416000 	 1.906275 	 -1.2317980000 	 -1.8382740000 
171.20 	 224.9447000 	 1.906300 	 -1.2350400000 	 -1.8410460000 
171.40 	 224.9463000 	 1.906350 	 -1.2343090000 	 -1.8412880000 
171.60 	 224.9495000 	 1.906400 	 -1.2314890000 	 -1.8382260000 
171.80 	 224.9511000 	 1.906425 	 -1.2336640000 	 -1.8401780000 
172.00 	 224.9575000 	 1.906475 	 -1.2347480000 	 -1.8418060000 
172.20 	 224.9591000 	 1.906500 	 -1.2313020000 	 -1.8385280000 
172.40 	 224.9670000 	 1.906525 	 -1.2324710000 	 -1.8391670000 
172.60 	 224.9670000 	 1.906550 	 -1.2350310000 	 -1.8418730000 
172.80 	 224.9749000 	 1.906575 	 -1.2324490000 	 -1.8395520000 
173.00 	 224.9797000 	 1.906575 	 -1.2305670000 	 -1.8384930000 
173.20 	 224.9797000 	 1.906600 	 -1.2323130000 	 -1.8415550000 
173.40 	 224.9797000 	 1.906600 	 -1.2302020000 	 -1.8396920000 
173.60 	 224.9749000 	 1.906600 	 -1.2339530000 	 -1.8386270000 
173.80 	 224.9749000 	 1.906625 	 -1.2370680000 	 -1.8412270000 
174.00 	 224.9734000 	 1.906650 	 -1.2359240000 	 -1.8409350000 
174.20 	 224.9718000 	 1.906675 	 -1.2334350000 	 -1.8382420000 
174.40 	 224.9718000 	 1.906700 	 -1.2365790000 	 -1.8407790000 
174.60 	 224.9702000 	 1.906725 	 -1.2369090000 	 -1.8420890000 
174.80 	 224.9670000 	 1.906725 	 -1.2334760000 	 -1.8388240000 
175.00 	 224.9638000 	 1.906750 	 -1.2354880000 	 -1.8401430000 
175.20 	 224.9638000 	 1.906775 	 -1.2371410000 	 -1.8421170000 
175.40 	 224.9591000 	 1.906825 	 -1.2336290000 	 -1.8391360000 
175.60 	 224.9559000 	 1.906850 	 -1.2349130000 	 -1.8394980000 
175.80 	 224.9575000 	 1.906875 	 -1.2372970000 	 -1.8421170000 
176.00 	 224.9559000 	 1.906900 	 -1.2345660000 	 -1.8397110000 
176.20 	 224.9559000 	 1.906925 	 -1.2338640000 	 -1.8384490000 
176.40 	 224.9559000 	 1.906975 	 -1.2372210000 	 -1.8418660000 
176.60 	 224.9527000 	 1.907000 	 -1.2355580000 	 -1.8408650000 
176.80 	 224.9559000 	 1.907025 	 -1.2333770000 	 -1.8384900000 
177.00 	 224.9559000 	 1.907075 	 -1.2364520000 	 -1.8408580000 
177.20 	 224.9591000 	 1.907100 	 -1.2367410000 	 -1.8416630000 
177.40 	 224.9638000 	 1.907125 	 -1.2334220000 	 -1.8384680000 
177.60 	 224.9670000 	 1.907150 	 -1.2359780000 	 -1.8401590000 
177.80 	 224.9718000 	 1.907175 	 -1.2373130000 	 -1.8423460000 
178.00 	 224.9718000 	 1.907200 	 -1.2339370000 	 -1.8389830000 
178.20 	 224.9749000 	 1.907225 	 -1.2349670000 	 -1.8391390000 
178.40 	 224.9797000 	 1.907225 	 -1.2377230000 	 -1.8422060000 
178.60 	 224.9813000 	 1.907250 	 -1.2345410000 	 -1.8397620000 
178.80 	 224.9877000 	 1.907250 	 -1.2342360000 	 -1.8385820000 
179.00 	 224.9877000 	 1.907250 	 -1.2376940000 	 -1.8436500000 
179.20 	 224.9908000 	 1.907250 	 -1.2325610000 	 -1.8421710000 
179.40 	 224.9877000 	 1.907300 	 -1.2341750000 	 -1.8402230000 
179.60 	 224.9877000 	 1.907300 	 -1.2375990000 	 -1.8428800000 
179.80 	 224.9829000 	 1.907300 	 -1.2370300000 	 -1.8430170000 
180.00 	 224.9797000 	 1.907300 	 -1.2340550000 	 -1.8402480000 
180.20 	 224.9749000 	 1.907300 	 -1.2367380000 	 -1.8421330000 
180.40 	 224.9686000 	 1.907325 	 -1.2379300000 	 -1.8439330000 
180.60 	 224.9591000 	 1.907350 	 -1.2344360000 	 -1.8410560000 
180.80 	 224.9511000 	 1.907375 	 -1.2353260000 	 -1.8412620000 
181.00 	 224.9447000 	 1.907425 	 -1.2380410000 	 -1.8441550000 
181.20 	 224.9384000 	 1.907475 	 -1.2348240000 	 -1.8419170000 
181.40 	 224.9368000 	 1.907525 	 -1.2345060000 	 -1.8406680000 
181.60 	 224.9320000 	 1.907575 	 -1.2380410000 	 -1.8438500000 
181.80 	 224.9320000 	 1.907600 	 -1.2359650000 	 -1.8428800000 
182.00 	 224.9368000 	 1.907675 	 -1.2344960000 	 -1.8408490000 
182.20 	 224.9400000 	 1.907700 	 -1.2378120000 	 -1.8433860000 
182.40 	 224.9447000 	 1.907775 	 -1.2373610000 	 -1.8438280000 
182.60 	 224.9511000 	 1.907800 	 -1.2343880000 	 -1.8406420000 
182.80 	 224.9575000 	 1.907850 	 -1.2369510000 	 -1.8425340000 
183.00 	 224.9638000 	 1.907875 	 -1.2379680000 	 -1.8439740000 
183.20 	 224.9670000 	 1.907900 	 -1.2345160000 	 -1.8407690000 
183.40 	 224.9718000 	 1.907925 	 -1.2363720000 	 -1.8416980000 
183.60 	 224.9749000 	 1.907950 	 -1.2383490000 	 -1.8441140000 
183.80 	 224.9797000 	 1.907975 	 -1.2350560000 	 -1.8414850000 
184.00 	 224.9829000 	 1.907975 	 -1.2365530000 	 -1.8414780000 
184.20 	 224.9908000 	 1.907975 	 -1.2394240000 	 -1.8459380000 
184.40 	 224.9908000 	 1.908000 	 -1.2369760000 	 -1.8442150000 
184.60 	 224.9956000 	 1.908000 	 -1.2356120000 	 -1.8420540000 
184.80 	 224.9908000 	 1.908000 	 -1.2395290000 	 -1.8468510000 
185.00 	 224.9940000 	 1.908000 	 -1.2383110000 	 -1.8462180000 
185.20 	 224.9877000 	 1.908000 	 -1.2358380000 	 -1.8437230000 
185.40 	 224.9861000 	 1.908000 	 -1.2389470000 	 -1.8462440000 
185.60 	 224.9797000 	 1.908000 	 -1.2390610000 	 -1.8468480000 
185.80 	 224.9734000 	 1.908000 	 -1.2358950000 	 -1.8439010000 
186.00 	 224.9670000 	 1.908025 	 -1.2382920000 	 -1.8457380000 
186.20 	 224.9638000 	 1.908050 	 -1.2396110000 	 -1.8473280000 
186.40 	 224.9591000 	 1.908075 	 -1.2361110000 	 -1.8442690000 
186.60 	 224.9559000 	 1.908125 	 -1.2373380000 	 -1.8448190000 
186.80 	 224.9511000 	 1.908150 	 -1.2397830000 	 -1.8473050000 
187.00 	 224.9479000 	 1.908175 	 -1.2365690000 	 -1.8447940000 
187.20 	 224.9400000 	 1.908225 	 -1.2366870000 	 -1.8443680000 
187.40 	 224.9400000 	 1.908275 	 -1.2397610000 	 -1.8471750000 
187.60 	 224.9368000 	 1.908325 	 -1.2373640000 	 -1.8455660000 
187.80 	 224.9400000 	 1.908375 	 -1.2362000000 	 -1.8439580000 
188.00 	 224.9447000 	 1.908425 	 -1.2394710000 	 -1.8468950000 
188.20 	 224.9479000 	 1.908475 	 -1.2382030000 	 -1.8461960000 
188.40 	 224.9511000 	 1.908500 	 -1.2358730000 	 -1.8439670000 
188.60 	 224.9559000 	 1.908550 	 -1.2392230000 	 -1.8465580000 
188.80 	 224.9591000 	 1.908575 	 -1.2386390000 	 -1.8466540000 
189.00 	 224.9638000 	 1.908600 	 -1.2358280000 	 -1.8437890000 
189.20 	 224.9718000 	 1.908625 	 -1.2383710000 	 -1.8455220000 
189.40 	 224.9749000 	 1.908650 	 -1.2393630000 	 -1.8470860000 
189.60 	 224.9797000 	 1.908650 	 -1.2362610000 	 -1.8441740000 
189.80 	 224.9877000 	 1.908675 	 -1.2377070000 	 -1.8437960000 
190.00 	 224.9908000 	 1.908675 	 -1.2402090000 	 -1.8461320000 
190.20 	 224.9956000 	 1.908700 	 -1.2370300000 	 -1.8435000000 
190.40 	 224.9988000 	 1.908725 	 -1.2370900000 	 -1.8434140000 
190.60 	 225.0004000 	 1.908700 	 -1.2405360000 	 -1.8470190000 
190.80 	 225.0036000 	 1.908700 	 -1.2385110000 	 -1.8455820000 
191.00 	 224.9988000 	 1.908700 	 -1.2366010000 	 -1.8433540000 
191.20 	 224.9956000 	 1.908700 	 -1.2398970000 	 -1.8462820000 
191.40 	 224.9877000 	 1.908700 	 -1.2393980000 	 -1.8465360000 
191.60 	 224.9829000 	 1.908700 	 -1.2365210000 	 -1.8436780000 
191.80 	 224.9749000 	 1.908700 	 -1.2392430000 	 -1.8457220000 
192.00 	 224.9670000 	 1.908700 	 -1.2400560000 	 -1.8472100000 
192.20 	 224.9591000 	 1.908725 	 -1.2367380000 	 -1.8443490000 
192.40 	 224.9559000 	 1.908775 	 -1.2386670000 	 -1.8457830000 
192.60 	 224.9511000 	 1.908800 	 -1.2404060000 	 -1.8478520000 
192.80 	 224.9479000 	 1.908850 	 -1.2372110000 	 -1.8449150000 
193.00 	 224.9463000 	 1.908875 	 -1.2376400000 	 -1.8449120000 
193.20 	 224.9447000 	 1.908925 	 -1.2405050000 	 -1.8477880000 
193.40 	 224.9447000 	 1.908975 	 -1.2375800000 	 -1.8452840000 
193.60 	 224.9447000 	 1.909000 	 -1.2373990000 	 -1.8445910000 
193.80 	 224.9479000 	 1.909050 	 -1.2405240000 	 -1.8476420000 
194.00 	 224.9511000 	 1.909075 	 -1.2382350000 	 -1.8460560000 
194.20 	 224.9527000 	 1.909125 	 -1.2365060000 	 -1.8440820000 
194.40 	 224.9591000 	 1.909150 	 -1.2399580000 	 -1.8470890000 
194.60 	 224.9654000 	 1.909200 	 -1.2389370000 	 -1.8466470000 
194.80 	 224.9718000 	 1.909200 	 -1.2363370000 	 -1.8440280000 
195.00 	 224.9797000 	 1.909250 	 -1.2394400000 	 -1.8466660000 
195.20 	 224.9829000 	 1.909275 	 -1.2393630000 	 -1.8471020000 
195.40 	 224.9908000 	 1.909250 	 -1.2367660000 	 -1.8444630000 
195.60 	 224.9956000 	 1.909250 	 -1.2393090000 	 -1.8460530000 
195.80 	 224.9972000 	 1.909250 	 -1.2403070000 	 -1.8475690000 
196.00 	 224.9972000 	 1.909250 	 -1.2368840000 	 -1.8446950000 
196.20 	 224.9956000 	 1.909250 	 -1.2385780000 	 -1.8455510000 
196.40 	 224.9908000 	 1.909250 	 -1.2407300000 	 -1.8478010000 
196.60 	 224.9877000 	 1.909250 	 -1.2375890000 	 -1.8453030000 
196.80 	 224.9829000 	 1.909250 	 -1.2377770000 	 -1.8446920000 
197.00 	 224.9797000 	 1.909275 	 -1.2407180000 	 -1.8476520000 
197.20 	 224.9797000 	 1.909300 	 -1.2381080000 	 -1.8458140000 
197.40 	 224.9797000 	 1.909300 	 -1.2369700000 	 -1.8441490000 
197.60 	 224.9797000 	 1.909325 	 -1.2408190000 	 -1.8474770000 
197.80 	 224.9749000 	 1.909325 	 -1.2396400000 	 -1.8481730000 
198.00 	 224.9718000 	 1.909325 	 -1.2364990000 	 -1.8469780000 
198.20 	 224.9670000 	 1.909350 	 -1.2391790000 	 -1.8492830000 
198.40 	 224.9638000 	 1.909375 	 -1.2396240000 	 -1.8501030000 
198.60 	 224.9559000 	 1.909425 	 -1.2363210000 	 -1.8472930000 
198.80 	 224.9495000 	 1.909450 	 -1.2382630000 	 -1.8484400000 
199.00 	 224.9447000 	 1.909475 	 -1.2399770000 	 -1.8505190000 
199.20 	 224.9368000 	 1.909525 	 -1.2370970000 	 -1.8476580000 
199.40 	 224.9320000 	 1.909575 	 -1.2369540000 	 -1.8473180000 
199.60 	 224.9320000 	 1.909625 	 -1.2401900000 	 -1.8501120000 
199.80 	 224.9320000 	 1.909700 	 -1.2376820000 	 -1.8474580000 
200.00 	 224.9368000 	 1.909725 	 -1.2363240000 	 -1.8457190000 
200.20 	 224.9416000 	 1.909800 	 -1.2399990000 	 -1.8487710000 
200.40 	 224.9479000 	 1.909825 	 -1.2385690000 	 -1.8480780000 
200.60 	 224.9559000 	 1.909875 	 -1.2364230000 	 -1.8455570000 
200.80 	 224.9622000 	 1.909900 	 -1.2396750000 	 -1.8470220000 
201.00 	 224.9718000 	 1.909925 	 -1.2396300000 	 -1.8477470000 
201.20 	 224.9749000 	 1.909950 	 -1.2364550000 	 -1.8447240000 
201.40 	 224.9829000 	 1.909975 	 -1.2388930000 	 -1.8463290000 
201.60 	 224.9940000 	 1.909950 	 -1.2411370000 	 -1.8483860000 
201.80 	 224.9988000 	 1.909950 	 -1.2376470000 	 -1.8453090000 
202.00 	 225.0115000 	 1.909950 	 -1.2389980000 	 -1.8457410000 
202.20 	 225.0115000 	 1.909950 	 -1.2414650000 	 -1.8484850000 
202.40 	 225.0147000 	 1.909950 	 -1.2385020000 	 -1.8462720000 
202.60 	 225.0147000 	 1.909950 	 -1.2377360000 	 -1.8449690000 
202.80 	 225.0147000 	 1.909950 	 -1.2413060000 	 -1.8481250000 
203.00 	 225.0147000 	 1.909950 	 -1.2395570000 	 -1.8472640000 
203.20 	 225.0115000 	 1.909950 	 -1.2374430000 	 -1.8449240000 
203.40 	 225.0067000 	 1.909950 	 -1.2404160000 	 -1.8476200000 
203.60 	 225.0020000 	 1.909950 	 -1.2403580000 	 -1.8481130000 
203.80 	 224.9956000 	 1.909950 	 -1.2372270000 	 -1.8450930000 
204.00 	 224.9908000 	 1.909950 	 -1.2397070000 	 -1.8468730000 
204.20 	 224.9829000 	 1.909950 	 -1.2410890000 	 -1.8486470000 
204.40 	 224.9797000 	 1.909950 	 -1.2376630000 	 -1.8456650000 
204.60 	 224.9749000 	 1.909950 	 -1.2388450000 	 -1.8461420000 
204.80 	 224.9718000 	 1.909975 	 -1.2415000000 	 -1.8489070000 
205.00 	 224.9686000 	 1.909975 	 -1.2381200000 	 -1.8464180000 
205.20 	 224.9638000 	 1.910000 	 -1.2381460000 	 -1.8455120000 
205.40 	 224.9638000 	 1.910050 	 -1.2411120000 	 -1.8486120000 
205.60 	 224.9559000 	 1.910075 	 -1.2390070000 	 -1.8471880000 
205.80 	 224.9479000 	 1.910100 	 -1.2373570000 	 -1.8450900000 
206.00 	 224.9400000 	 1.910150 	 -1.2407910000 	 -1.8481060000 
206.20 	 224.9336000 	 1.910200 	 -1.2398720000 	 -1.8478300000 
206.40 	 224.9289000 	 1.910225 	 -1.2370710000 	 -1.8451210000 
206.60 	 224.9289000 	 1.910300 	 -1.2398180000 	 -1.8469970000 
206.80 	 224.9320000 	 1.910350 	 -1.2407680000 	 -1.8486940000 
207.00 	 224.9320000 	 1.910400 	 -1.2372910000 	 -1.8455790000 
207.20 	 224.9320000 	 1.910450 	 -1.2389560000 	 -1.8465650000 
207.40 	 224.9400000 	 1.910500 	 -1.2411940000 	 -1.8489680000 
207.60 	 224.9416000 	 1.910550 	 -1.2380760000 	 -1.8463740000 
207.80 	 224.9511000 	 1.910600 	 -1.2380030000 	 -1.8457440000 
208.00 	 224.9638000 	 1.910650 	 -1.2411820000 	 -1.8487640000 
208.20 	 224.9749000 	 1.910650 	 -1.2384380000 	 -1.8469810000 
208.40 	 224.9829000 	 1.910700 	 -1.2372680000 	 -1.8453340000 
208.60 	 224.9877000 	 1.910700 	 -1.2405520000 	 -1.8481160000 
208.80 	 224.9972000 	 1.910700 	 -1.2401680000 	 -1.8482530000 
209.00 	 224.9988000 	 1.910700 	 -1.2365500000 	 -1.8449120000 
209.20 	 225.0036000 	 1.910700 	 -1.2393410000 	 -1.8471940000 
209.40 	 225.0036000 	 1.910700 	 -1.2400180000 	 -1.8484750000 
209.60 	 225.0036000 	 1.910700 	 -1.2367090000 	 -1.8455570000 
209.80 	 225.0036000 	 1.910700 	 -1.2381170000 	 -1.8464500000 
210.00 	 224.9988000 	 1.910700 	 -1.2406030000 	 -1.8488790000 
210.20 	 224.9988000 	 1.910700 	 -1.2371440000 	 -1.8459100000 
210.40 	 224.9940000 	 1.910700 	 -1.2375230000 	 -1.8455570000 
210.60 	 224.9908000 	 1.910700 	 -1.2405620000 	 -1.8485770000 
210.80 	 224.9877000 	 1.910700 	 -1.2376120000 	 -1.8465610000 
211.00 	 224.9829000 	 1.910700 	 -1.2369160000 	 -1.8452230000 
211.20 	 224.9829000 	 1.910725 	 -1.2404090000 	 -1.8483190000 
211.40 	 224.9797000 	 1.910725 	 -1.2380000000 	 -1.8473430000 
211.60 	 224.9797000 	 1.910750 	 -1.2361080000 	 -1.8447880000 
211.80 	 224.9797000 	 1.910775 	 -1.2391310000 	 -1.8473880000 
212.00 	 224.9749000 	 1.910750 	 -1.2381940000 	 -1.8491110000 
212.20 	 224.9718000 	 1.910775 	 -1.2315880000 	 -1.8464030000 
212.40 	 224.9718000 	 1.910800 	 -1.2341340000 	 -1.8478080000 
212.60 	 224.9670000 	 1.910825 	 -1.2354980000 	 -1.8496480000 
212.80 	 224.9638000 	 1.910850 	 -1.2320230000 	 -1.8464880000 
213.00 	 224.9638000 	 1.910875 	 -1.2333010000 	 -1.8471110000 
213.20 	 224.9559000 	 1.910900 	 -1.2357300000 	 -1.8497530000 
213.40 	 224.9559000 	 1.910925 	 -1.2327320000 	 -1.8473720000 
213.60 	 224.9479000 	 1.910975 	 -1.2326370000 	 -1.8464500000 
213.80 	 224.9479000 	 1.911000 	 -1.2358890000 	 -1.8495660000 
214.00 	 224.9463000 	 1.911050 	 -1.2338290000 	 -1.8482460000 
214.20 	 224.9447000 	 1.911075 	 -1.2319470000 	 -1.8460180000 
214.40 	 224.9447000 	 1.911125 	 -1.2354560000 	 -1.8490700000 
214.60 	 224.9447000 	 1.911175 	 -1.2344460000 	 -1.8489520000 
214.80 	 224.9511000 	 1.911200 	 -1.2317340000 	 -1.8461670000 
215.00 	 224.9511000 	 1.911250 	 -1.2345500000 	 -1.8482530000 
215.20 	 224.9591000 	 1.911275 	 -1.2353200000 	 -1.8496160000 
215.40 	 224.9638000 	 1.911300 	 -1.2318420000 	 -1.8465420000 
215.60 	 224.9686000 	 1.911350 	 -1.2340420000 	 -1.8478490000 
215.80 	 224.9749000 	 1.911375 	 -1.2353230000 	 -1.8496510000 
216.00 	 224.9797000 	 1.911375 	 -1.2331580000 	 -1.8463870000 
216.20 	 224.9829000 	 1.911400 	 -1.2337840000 	 -1.8468350000 
216.40 	 224.9877000 	 1.911425 	 -1.2363910000 	 -1.8495050000 
216.60 	 224.9877000 	 1.911400 	 -1.2370170000 	 -1.8487290000 
216.80 	 224.9940000 	 1.911400 	 -1.2356600000 	 -1.8487580000 
217.00 	 224.9956000 	 1.911400 	 -1.2390900000 	 -1.8516540000 
217.20 	 224.9988000 	 1.911400 	 -1.2371860000 	 -1.8506490000 
217.40 	 224.9988000 	 1.911400 	 -1.2353740000 	 -1.8485900000 
217.60 	 224.9988000 	 1.911400 	 -1.2386740000 	 -1.8513970000 
217.80 	 224.9956000 	 1.911400 	 -1.2374180000 	 -1.8510630000 
218.00 	 224.9893000 	 1.911400 	 -1.2352500000 	 -1.8484820000 
218.20 	 224.9829000 	 1.911400 	 -1.2383750000 	 -1.8511170000 
218.40 	 224.9797000 	 1.911425 	 -1.2357300000 	 -1.8499370000 
218.60 	 224.9749000 	 1.911450 	 -1.2324970000 	 -1.8470220000 
218.80 	 224.9749000 	 1.911450 	 -1.2348910000 	 -1.8487070000 
219.00 	 224.9670000 	 1.911475 	 -1.2361270000 	 -1.8502620000 
219.20 	 224.9638000 	 1.911500 	 -1.2326530000 	 -1.8474040000 
219.40 	 224.9591000 	 1.911525 	 -1.2343280000 	 -1.8480910000 
219.60 	 224.9559000 	 1.911550 	 -1.2365690000 	 -1.8504940000 
219.80 	 224.9511000 	 1.911575 	 -1.2335010000 	 -1.8480080000 
220.00 	 224.9479000 	 1.911625 	 -1.2333070000 	 -1.8472390000 
220.20 	 224.9511000 	 1.911675 	 -1.2364900000 	 -1.8502040000 
220.40 	 224.9511000 	 1.911700 	 -1.2342610000 	 -1.8487610000 
220.60 	 224.9559000 	 1.911750 	 -1.2328020000 	 -1.8468000000 
220.80 	 224.9638000 	 1.911775 	 -1.2362830000 	 -1.8500260000 
221.00 	 224.9670000 	 1.911800 	 -1.2351390000 	 -1.8494670000 
221.20 	 224.9718000 	 1.911825 	 -1.2325700000 	 -1.8466890000 
221.40 	 224.9749000 	 1.911850 	 -1.2355710000 	 -1.8491460000 
221.60 	 224.9829000 	 1.911875 	 -1.2360860000 	 -1.8503480000 
221.80 	 224.9877000 	 1.911850 	 -1.2386800000 	 -1.8483290000 
222.00 	 224.9908000 	 1.911875 	 -1.2345660000 	 -1.8499570000 
222.20 	 224.9956000 	 1.911900 	 -1.2365370000 	 -1.8524070000 
222.40 	 224.9988000 	 1.911925 	 -1.2331520000 	 -1.8497910000 
222.60 	 224.9988000 	 1.911900 	 -1.2356690000 	 -1.8495530000 
222.80 	 224.9988000 	 1.911900 	 -1.2368580000 	 -1.8525000000 
223.00 	 224.9956000 	 1.911900 	 -1.2340230000 	 -1.8504560000 
223.20 	 224.9908000 	 1.911900 	 -1.2333870000 	 -1.8490280000 
223.40 	 224.9829000 	 1.911900 	 -1.2365440000 	 -1.8521250000 
223.60 	 224.9797000 	 1.911900 	 -1.2350810000 	 -1.8513840000 
223.80 	 224.9749000 	 1.911900 	 -1.2327730000 	 -1.8488280000 
224.00 	 224.9718000 	 1.911925 	 -1.2362830000 	 -1.8512090000 
224.20 	 224.9670000 	 1.911925 	 -1.2366170000 	 -1.8522330000 
224.40 	 224.9638000 	 1.911950 	 -1.2334950000 	 -1.8491240000 
224.60 	 224.9622000 	 1.912000 	 -1.2354760000 	 -1.8504870000 
224.80 	 224.9559000 	 1.912025 	 -1.2375640000 	 -1.8528110000 
225.00 	 224.9543000 	 1.912050 	 -1.2342740000 	 -1.8498960000 
225.20 	 224.9511000 	 1.912075 	 -1.2343950000 	 -1.8493940000 
225.40 	 224.9463000 	 1.912125 	 -1.2376850000 	 -1.8525120000 
225.60 	 224.9447000 	 1.912175 	 -1.2354250000 	 -1.8510560000 
225.80 	 224.9400000 	 1.912200 	 -1.2337080000 	 -1.8492290000 
226.00 	 224.9447000 	 1.912250 	 -1.2371860000 	 -1.8520260000 
226.20 	 224.9479000 	 1.912300 	 -1.2362260000 	 -1.8518800000 
226.40 	 224.9559000 	 1.912325 	 -1.2334950000 	 -1.8488850000 
226.60 	 224.9686000 	 1.912375 	 -1.2365950000 	 -1.8512440000 
226.80 	 224.9797000 	 1.912400 	 -1.2372240000 	 -1.8523920000 
227.00 	 224.9877000 	 1.912400 	 -1.2338890000 	 -1.8494030000 
227.20 	 224.9956000 	 1.912425 	 -1.2382670000 	 -1.8505760000 
227.40 	 224.9988000 	 1.912400 	 -1.2426150000 	 -1.8512470000 
227.60 	 225.0036000 	 1.912400 	 -1.2393600000 	 -1.8487710000 
227.80 	 225.0036000 	 1.912400 	 -1.2382190000 	 -1.8478740000 
228.00 	 225.0036000 	 1.912400 	 -1.2409340000 	 -1.8510600000 
228.20 	 224.9988000 	 1.912400 	 -1.2385850000 	 -1.8496450000 
228.40 	 224.9956000 	 1.912400 	 -1.2366140000 	 -1.8476800000 
228.60 	 224.9956000 	 1.912400 	 -1.2400150000 	 -1.8506020000 
228.80 	 224.9908000 	 1.912400 	 -1.2388450000 	 -1.8502240000 
229.00 	 224.9908000 	 1.912400 	 -1.2359300000 	 -1.8475060000 
229.20 	 224.9908000 	 1.912400 	 -1.2390200000 	 -1.8500740000 
229.40 	 224.9908000 	 1.912400 	 -1.2393320000 	 -1.8508050000 
229.60 	 224.9877000 	 1.912400 	 -1.2358730000 	 -1.8476770000 
229.80 	 224.9829000 	 1.912400 	 -1.2381240000 	 -1.8492540000 
230.00 	 224.9734000 	 1.912425 	 -1.2432040000 	 -1.8509520000 
230.20 	 224.9670000 	 1.912425 	 -1.2402060000 	 -1.8480910000 
230.40 	 224.9591000 	 1.912475 	 -1.2408920000 	 -1.8479000000 
230.60 	 224.9559000 	 1.912500 	 -1.2436230000 	 -1.8508370000 
230.80 	 224.9511000 	 1.912525 	 -1.2407720000 	 -1.8487610000 
231.00 	 224.9479000 	 1.912575 	 -1.2399450000 	 -1.8475370000 
231.20 	 224.9447000 	 1.912600 	 -1.2432510000 	 -1.8508370000 
231.40 	 224.9400000 	 1.912650 	 -1.2411020000 	 -1.8491680000 
231.60 	 224.9400000 	 1.912700 	 -1.2393320000 	 -1.8473020000 
231.80 	 224.9400000 	 1.912725 	 -1.2429010000 	 -1.8500460000 
232.00 	 224.9400000 	 1.912800 	 -1.2424340000 	 -1.8505640000 
232.20 	 224.9400000 	 1.912825 	 -1.2392620000 	 -1.8471650000 
232.40 	 224.9447000 	 1.912900 	 -1.2419920000 	 -1.8491940000 
232.60 	 224.9479000 	 1.912925 	 -1.2432040000 	 -1.8509320000 
232.80 	 224.9559000 	 1.912950 	 -1.2397100000 	 -1.8480330000 
233.00 	 224.9638000 	 1.913000 	 -1.2410010000 	 -1.8481790000 
233.20 	 224.9718000 	 1.913025 	 -1.2436390000 	 -1.8510850000 
233.40 	 224.9765000 	 1.913050 	 -1.2405330000 	 -1.8487450000 
233.60 	 224.9829000 	 1.913050 	 -1.2402280000 	 -1.8476840000 
233.80 	 224.9908000 	 1.913050 	 -1.2442370000 	 -1.8511230000 
234.00 	 224.9988000 	 1.913050 	 -1.2422560000 	 -1.8497880000 
234.20 	 225.0036000 	 1.913050 	 -1.2404160000 	 -1.8476930000 
234.40 	 225.0115000 	 1.913050 	 -1.2437690000 	 -1.8506620000 
234.60 	 225.0147000 	 1.913050 	 -1.2431180000 	 -1.8508630000 
234.80 	 225.0147000 	 1.913050 	 -1.2402660000 	 -1.8477630000 
235.00 	 225.0147000 	 1.913050 	 -1.2428130000 	 -1.8496860000 
235.20 	 225.0067000 	 1.913050 	 -1.2437600000 	 -1.8513460000 
235.40 	 225.0083000 	 1.913050 	 -1.2404440000 	 -1.8482590000 
235.60 	 225.0067000 	 1.913050 	 -1.2417540000 	 -1.8487230000 
235.80 	 225.0036000 	 1.913050 	 -1.2444240000 	 -1.8514380000 
236.00 	 224.9988000 	 1.913050 	 -1.2414420000 	 -1.8492030000 
236.20 	 224.9972000 	 1.913050 	 -1.2408700000 	 -1.8478810000 
236.40 	 224.9956000 	 1.913050 	 -1.2443100000 	 -1.8511610000 
236.60 	 224.9908000 	 1.913050 	 -1.2422980000 	 -1.8499980000 
236.80 	 224.9877000 	 1.913050 	 -1.2404570000 	 -1.8476580000 
237.00 	 224.9877000 	 1.913050 	 -1.2436170000 	 -1.8504620000 
237.20 	 224.9829000 	 1.913050 	 -1.2435530000 	 -1.8509200000 
237.40 	 224.9749000 	 1.913075 	 -1.2403070000 	 -1.8479510000 
237.60 	 224.9718000 	 1.913075 	 -1.2427430000 	 -1.8527000000 
237.80 	 224.9670000 	 1.913100 	 -1.2441100000 	 -1.8544770000 
238.00 	 224.9638000 	 1.913125 	 -1.2407140000 	 -1.8513430000 
238.20 	 224.9591000 	 1.913150 	 -1.2422620000 	 -1.8522360000 
238.40 	 224.9559000 	 1.913200 	 -1.2443920000 	 -1.8547150000 
238.60 	 224.9511000 	 1.913225 	 -1.2412550000 	 -1.8518960000 
238.80 	 224.9511000 	 1.913250 	 -1.2411340000 	 -1.8513230000 
239.00 	 224.9511000 	 1.913300 	 -1.2444780000 	 -1.8545370000 
239.20 	 224.9511000 	 1.913325 	 -1.2420940000 	 -1.8527320000 
239.40 	 224.9559000 	 1.913375 	 -1.2405810000 	 -1.8510880000 
239.60 	 224.9575000 	 1.913400 	 -1.2441510000 	 -1.8542100000 
239.80 	 224.9591000 	 1.913450 	 -1.2425840000 	 -1.8533710000 
240.00 	 224.9591000 	 1.913475 	 -1.2403520000 	 -1.8508210000 
240.20 	 224.9638000 	 1.913500 	 -1.2435090000 	 -1.8533990000 
240.40 	 224.9638000 	 1.913525 	 -1.2436930000 	 -1.8541650000 
240.60 	 224.9686000 	 1.913550 	 -1.2403420000 	 -1.8509830000 
240.80 	 224.9734000 	 1.913575 	 -1.2425390000 	 -1.8524270000 
241.00 	 224.9797000 	 1.913600 	 -1.2445260000 	 -1.8546140000 
241.20 	 224.9829000 	 1.913625 	 -1.2409560000 	 -1.8516890000 
241.40 	 224.9829000 	 1.913600 	 -1.2420080000 	 -1.8483260000 
241.60 	 224.9877000 	 1.913625 	 -1.2452000000 	 -1.8522770000 
241.80 	 224.9877000 	 1.913650 	 -1.2424440000 	 -1.8501890000 
242.00 	 224.9877000 	 1.913675 	 -1.2413820000 	 -1.8488820000 
242.20 	 224.9877000 	 1.913650 	 -1.2450700000 	 -1.8515430000 
242.40 	 224.9908000 	 1.913650 	 -1.2435820000 	 -1.8508180000 
242.60 	 224.9908000 	 1.913650 	 -1.2412900000 	 -1.8481510000 
242.80 	 224.9956000 	 1.913650 	 -1.2442720000 	 -1.8505670000 
243.00 	 224.9908000 	 1.913650 	 -1.2446820000 	 -1.8516350000 
243.20 	 224.9908000 	 1.913650 	 -1.2412930000 	 -1.8483860000 
243.40 	 224.9829000 	 1.913675 	 -1.2432380000 	 -1.8495940000 
243.60 	 224.9797000 	 1.913675 	 -1.2452090000 	 -1.8520900000 
243.80 	 224.9749000 	 1.913700 	 -1.2420050000 	 -1.8491650000 
244.00 	 224.9718000 	 1.913700 	 -1.2422370000 	 -1.8487740000 
244.20 	 224.9718000 	 1.913725 	 -1.2452670000 	 -1.8520130000 
244.40 	 224.9718000 	 1.913750 	 -1.2429520000 	 -1.8502330000 
244.60 	 224.9718000 	 1.913775 	 -1.2416270000 	 -1.8483610000 
244.80 	 224.9670000 	 1.913800 	 -1.2451430000 	 -1.8513710000 
245.00 	 224.9670000 	 1.913800 	 -1.2437220000 	 -1.8507730000 
245.20 	 224.9638000 	 1.913825 	 -1.2411440000 	 -1.8481250000 
245.40 	 224.9622000 	 1.913875 	 -1.2444780000 	 -1.8505350000 
245.60 	 224.9591000 	 1.913900 	 -1.2447100000 	 -1.8516830000 
245.80 	 224.9591000 	 1.913925 	 -1.2413850000 	 -1.8484820000 
246.00 	 224.9591000 	 1.913950 	 -1.2435090000 	 -1.8497210000 
246.20 	 224.9591000 	 1.913975 	 -1.2452090000 	 -1.8519340000 
246.40 	 224.9638000 	 1.914025 	 -1.2416780000 	 -1.8489930000 
246.60 	 224.9702000 	 1.914050 	 -1.2428630000 	 -1.8492290000 
246.80 	 224.9749000 	 1.914075 	 -1.2455080000 	 -1.8521210000 
247.00 	 224.9797000 	 1.914075 	 -1.2424950000 	 -1.8498390000 
247.20 	 224.9829000 	 1.914100 	 -1.2418970000 	 -1.8485360000 
247.40 	 224.9877000 	 1.914125 	 -1.2454350000 	 -1.8517940000 
247.60 	 224.9877000 	 1.914100 	 -1.2436740000 	 -1.8508340000 
247.80 	 224.9877000 	 1.914100 	 -1.2416550000 	 -1.8485580000 
248.00 	 224.9908000 	 1.914125 	 -1.2450470000 	 -1.8515430000 
248.20 	 224.9877000 	 1.914150 	 -1.2444310000 	 -1.8514570000 
248.40 	 224.9877000 	 1.914175 	 -1.2415820000 	 -1.8485390000 
248.60 	 224.9829000 	 1.914150 	 -1.2443700000 	 -1.8510500000 
248.80 	 224.9797000 	 1.914150 	 -1.2451430000 	 -1.8525280000 
249.00 	 224.9797000 	 1.914150 	 -1.2419640000 	 -1.8495690000 
249.20 	 224.9749000 	 1.914175 	 -1.2436140000 	 -1.8513140000 
249.40 	 224.9749000 	 1.914200 	 -1.2455430000 	 -1.8534880000 
249.60 	 224.9749000 	 1.914225 	 -1.2421540000 	 -1.8506750000 
249.80 	 224.9749000 	 1.914250 	 -1.2429780000 	 -1.8508180000 
250.00 	 224.9718000 	 1.914275 	 -1.2457400000 	 -1.8537330000 
250.20 	 224.9718000 	 1.914275 	 -1.2426530000 	 -1.8514470000 
250.40 	 224.9702000 	 1.914300 	 -1.2423990000 	 -1.8504400000 
250.60 	 224.9718000 	 1.914325 	 -1.2458580000 	 -1.8536600000 
250.80 	 224.9718000 	 1.914350 	 -1.2433940000 	 -1.8521600000 
251.00 	 224.9718000 	 1.914375 	 -1.2417030000 	 -1.8499570000 
251.20 	 224.9718000 	 1.914375 	 -1.2450500000 	 -1.8527640000 
251.40 	 224.9718000 	 1.914400 	 -1.2447010000 	 -1.8531070000 
251.60 	 224.9734000 	 1.914425 	 -1.2416900000 	 -1.8501340000 
251.80 	 224.9749000 	 1.914450 	 -1.2441290000 	 -1.8521150000 
252.00 	 224.9749000 	 1.914475 	 -1.2451840000 	 -1.8536060000 
252.20 	 224.9797000 	 1.914475 	 -1.2420080000 	 -1.8502270000 
252.40 	 224.9797000 	 1.914500 	 -1.2432450000 	 -1.8508630000 
252.60 	 224.9797000 	 1.914500 	 -1.2458260000 	 -1.8535770000 
252.80 	 224.9797000 	 1.914525 	 -1.2426220000 	 -1.8511450000 
253.00 	 224.9749000 	 1.914500 	 -1.2425740000 	 -1.8507040000 
253.20 	 224.9749000 	 1.914525 	 -1.2454990000 	 -1.8534410000 
253.40 	 224.9749000 	 1.914550 	 -1.2430350000 	 -1.8518670000 
253.60 	 224.9734000 	 1.914575 	 -1.2417630000 	 -1.8498420000 
253.80 	 224.9718000 	 1.914600 	 -1.2452130000 	 -1.8530880000 
254.00 	 224.9718000 	 1.914625 	 -1.2439570000 	 -1.8525160000 
254.20 	 224.9718000 	 1.914625 	 -1.2413410000 	 -1.8498100000 
254.40 	 224.9718000 	 1.914650 	 -1.2446340000 	 -1.8523690000 
254.60 	 224.9686000 	 1.914675 	 -1.2446500000 	 -1.8529760000 
254.80 	 224.9718000 	 1.914700 	 -1.2414870000 	 -1.8499880000 
255.00 	 224.9670000 	 1.914725 	 -1.2438460000 	 -1.8514890000 
255.20 	 224.9670000 	 1.914725 	 -1.2452980000 	 -1.8534850000 
255.40 	 224.9670000 	 1.914750 	 -1.2418710000 	 -1.8504560000 
255.60 	 224.9670000 	 1.914775 	 -1.2429780000 	 -1.8505920000 
255.80 	 224.9670000 	 1.914800 	 -1.2456130000 	 -1.8535200000 
256.00 	 224.9670000 	 1.914825 	 -1.2427870000 	 -1.8512030000 
256.20 	 224.9670000 	 1.914825 	 -1.2418520000 	 -1.8499600000 
256.40 	 224.9670000 	 1.914850 	 -1.2453650000 	 -1.8530460000 
256.60 	 224.9686000 	 1.914875 	 -1.2440430000 	 -1.8525000000 
256.80 	 224.9749000 	 1.914900 	 -1.2416680000 	 -1.8498900000 
257.00 	 224.9749000 	 1.914900 	 -1.2446630000 	 -1.8521470000 
257.20 	 224.9797000 	 1.914925 	 -1.2452730000 	 -1.8534280000 
257.40 	 224.9829000 	 1.914950 	 -1.2418080000 	 -1.8501820000 
257.60 	 224.9908000 	 1.914950 	 -1.2437950000 	 -1.8514090000 
257.80 	 224.9908000 	 1.914950 	 -1.2461150000 	 -1.8536700000 
258.00 	 224.9956000 	 1.914950 	 -1.2425580000 	 -1.8506370000 
258.20 	 224.9956000 	 1.914950 	 -1.2434360000 	 -1.8507990000 
258.40 	 224.9988000 	 1.914950 	 -1.2461190000 	 -1.8537430000 
258.60 	 224.9956000 	 1.914950 	 -1.2436960000 	 -1.8517940000 
258.80 	 224.9956000 	 1.914950 	 -1.2422910000 	 -1.8501660000 
259.00 	 224.9877000 	 1.914950 	 -1.2457080000 	 -1.8530650000 
259.20 	 224.9829000 	 1.914950 	 -1.2448340000 	 -1.8529220000 
259.40 	 224.9797000 	 1.914950 	 -1.2419410000 	 -1.8499690000 
259.60 	 224.9749000 	 1.914975 	 -1.2451840000 	 -1.8524360000 
259.80 	 224.9749000 	 1.915000 	 -1.2455080000 	 -1.8532940000 
260.00 	 224.9749000 	 1.915000 	 -1.2421230000 	 -1.8501380000 
260.20 	 224.9781000 	 1.915025 	 -1.2444080000 	 -1.8517880000 
260.40 	 224.9797000 	 1.915075 	 -1.2458770000 	 -1.8537170000 
260.60 	 224.9797000 	 1.915050 	 -1.2424690000 	 -1.8510340000 
260.80 	 224.9797000 	 1.915050 	 -1.2439470000 	 -1.8519430000 
261.00 	 224.9797000 	 1.915075 	 -1.2463000000 	 -1.8545060000 
261.20 	 224.9749000 	 1.915100 	 -1.2431650000 	 -1.8519460000 
261.40 	 224.9718000 	 1.915100 	 -1.2429750000 	 -1.8509770000 
261.60 	 224.9670000 	 1.915125 	 -1.2461760000 	 -1.8538190000 
261.80 	 224.9638000 	 1.915150 	 -1.2441980000 	 -1.8526140000 
262.00 	 224.9591000 	 1.915200 	 -1.2422780000 	 -1.8504080000 
262.20 	 224.9591000 	 1.915225 	 -1.2455400000 	 -1.8531480000 
262.40 	 224.9559000 	 1.915250 	 -1.2451460000 	 -1.8537040000 
262.60 	 224.9511000 	 1.915275 	 -1.2420850000 	 -1.8505320000 
262.80 	 224.9479000 	 1.915325 	 -1.2443260000 	 -1.8519500000 
263.00 	 224.9511000 	 1.915350 	 -1.2461630000 	 -1.8541650000 
263.20 	 224.9495000 	 1.915400 	 -1.2429840000 	 -1.8514730000 
263.40 	 224.9511000 	 1.915450 	 -1.2430700000 	 -1.8511520000 
263.60 	 224.9559000 	 1.915475 	 -1.2461340000 	 -1.8537870000 
263.80 	 224.9559000 	 1.915500 	 -1.2439660000 	 -1.8524010000 
264.00 	 224.9591000 	 1.915550 	 -1.2423990000 	 -1.8504170000 
264.20 	 224.9654000 	 1.915575 	 -1.2460040000 	 -1.8535840000 
264.40 	 224.9718000 	 1.915600 	 -1.2446280000 	 -1.8530750000 
264.60 	 224.9829000 	 1.915625 	 -1.2421230000 	 -1.8504270000 
264.80 	 224.9908000 	 1.915625 	 -1.2456860000 	 -1.8528840000 
265.00 	 224.9972000 	 1.915650 	 -1.2457690000 	 -1.8536760000 
265.20 	 224.9988000 	 1.915675 	 -1.2424980000 	 -1.8504210000 
265.40 	 225.0036000 	 1.915650 	 -1.2447640000 	 -1.8527350000 
265.60 	 225.0067000 	 1.915650 	 -1.2462520000 	 -1.8543690000 
265.80 	 225.0067000 	 1.915650 	 -1.2427490000 	 -1.8512920000 
266.00 	 225.0083000 	 1.915650 	 -1.2442270000 	 -1.8518830000 
266.20 	 225.0131000 	 1.915650 	 -1.2466810000 	 -1.8544160000 
266.40 	 225.0147000 	 1.915650 	 -1.2435950000 	 -1.8520960000 
266.60 	 225.0147000 	 1.915650 	 -1.2431340000 	 -1.8511960000 
266.80 	 225.0147000 	 1.915650 	 -1.2467000000 	 -1.8542640000 
267.00 	 225.0115000 	 1.915650 	 -1.2444460000 	 -1.8530370000 
267.20 	 225.0083000 	 1.915650 	 -1.2427810000 	 -1.8508750000 
267.40 	 225.0036000 	 1.915650 	 -1.2462520000 	 -1.8537140000 
267.60 	 224.9956000 	 1.915650 	 -1.2454320000 	 -1.8537110000 
267.80 	 224.9893000 	 1.915650 	 -1.2424660000 	 -1.8508430000 
268.00 	 224.9861000 	 1.915650 	 -1.2455020000 	 -1.8530910000 
268.20 	 224.9797000 	 1.915650 	 -1.2459910000 	 -1.8540100000 
268.40 	 224.9797000 	 1.915650 	 -1.2426850000 	 -1.8508180000 
268.60 	 224.9797000 	 1.915650 	 -1.2451300000 	 -1.8526360000 
268.80 	 224.9797000 	 1.915650 	 -1.2460360000 	 -1.8543590000 
269.00 	 224.9829000 	 1.915650 	 -1.2428160000 	 -1.8512760000 
269.20 	 224.9829000 	 1.915650 	 -1.2442020000 	 -1.8518580000 
269.40 	 224.9829000 	 1.915650 	 -1.2466400000 	 -1.8545690000 
269.60 	 224.9797000 	 1.915675 	 -1.2434640000 	 -1.8520550000 
269.80 	 224.9797000 	 1.915700 	 -1.2432160000 	 -1.8512820000 
270.00 	 224.9749000 	 1.915700 	 -1.2467700000 	 -1.8543720000 
270.20 	 224.9670000 	 1.915725 	 -1.2442400000 	 -1.8526010000 
270.40 	 224.9606000 	 1.915750 	 -1.2428670000 	 -1.8507450000 
270.60 	 224.9559000 	 1.915775 	 -1.2464430000 	 -1.8538980000 
270.80 	 224.9511000 	 1.915800 	 -1.2450470000 	 -1.8534790000 
271.00 	 224.9479000 	 1.915850 	 -1.2424020000 	 -1.8506940000 
271.20 	 224.9479000 	 1.915875 	 -1.2455150000 	 -1.8531700000 
271.40 	 224.9495000 	 1.915925 	 -1.2458010000 	 -1.8540610000 
271.60 	 224.9495000 	 1.915975 	 -1.2425040000 	 -1.8509010000 
271.80 	 224.9511000 	 1.916000 	 -1.2446750000 	 -1.8524270000 
272.00 	 224.9559000 	 1.916050 	 -1.2463320000 	 -1.8544200000 
272.20 	 224.9591000 	 1.916075 	 -1.2428380000 	 -1.8514730000 
272.40 	 224.9638000 	 1.916100 	 -1.2436360000 	 -1.8515750000 
272.60 	 224.9718000 	 1.916125 	 -1.2464560000 	 -1.8545180000 
272.80 	 224.9797000 	 1.916150 	 -1.2434740000 	 -1.8520930000 
273.00 	 224.9861000 	 1.916175 	 -1.2432670000 	 -1.8513430000 
273.20 	 224.9908000 	 1.916150 	 -1.2462810000 	 -1.8550550000 
273.40 	 224.9956000 	 1.916150 	 -1.2441350000 	 -1.8536570000 
273.60 	 224.9988000 	 1.916150 	 -1.2423010000 	 -1.8517240000 
273.80 	 225.0004000 	 1.916150 	 -1.2459750000 	 -1.8545820000 
274.00 	 225.0036000 	 1.916150 	 -1.2453050000 	 -1.8546390000 
274.20 	 225.0036000 	 1.916150 	 -1.2423320000 	 -1.8518130000 
274.40 	 225.0036000 	 1.916150 	 -1.2450220000 	 -1.8537520000 
274.60 	 224.9988000 	 1.916150 	 -1.2461630000 	 -1.8553420000 
274.80 	 224.9924000 	 1.916150 	 -1.2427580000 	 -1.8523950000 
275.00 	 224.9877000 	 1.916150 	 -1.2437980000 	 -1.8526430000 
275.20 	 224.9829000 	 1.916175 	 -1.2459910000 	 -1.8553580000 
275.40 	 224.9749000 	 1.916200 	 -1.2432920000 	 -1.8532590000 
275.60 	 224.9718000 	 1.916200 	 -1.2421800000 	 -1.8516670000 
275.80 	 224.9670000 	 1.916225 	 -1.2456450000 	 -1.8548620000 
276.00 	 224.9638000 	 1.916250 	 -1.2441160000 	 -1.8540570000 
276.20 	 224.9638000 	 1.916275 	 -1.2418520000 	 -1.8515910000 
276.40 	 224.9638000 	 1.916300 	 -1.2449490000 	 -1.8540860000 
276.60 	 224.9638000 	 1.916350 	 -1.2451240000 	 -1.8549310000 
276.80 	 224.9591000 	 1.916375 	 -1.2418170000 	 -1.8518160000 
277.00 	 224.9559000 	 1.916400 	 -1.2441830000 	 -1.8533040000 
277.20 	 224.9543000 	 1.916425 	 -1.2457280000 	 -1.8552020000 
277.40 	 224.9479000 	 1.916475 	 -1.2418210000 	 -1.8522360000 
277.60 	 224.9479000 	 1.916500 	 -1.2432290000 	 -1.8528840000 
277.80 	 224.9479000 	 1.916550 	 -1.2457080000 	 -1.8554530000 
278.00 	 224.9511000 	 1.916600 	 -1.2421960000 	 -1.8525410000 
278.20 	 224.9559000 	 1.916625 	 -1.2425580000 	 -1.8523060000 
278.40 	 224.9638000 	 1.916650 	 -1.2456930000 	 -1.8553920000 
278.60 	 224.9734000 	 1.916675 	 -1.2430250000 	 -1.8535770000 
278.80 	 224.9797000 	 1.916700 	 -1.2419190000 	 -1.8518190000 
279.00 	 224.9877000 	 1.916725 	 -1.2453680000 	 -1.8551160000 
279.20 	 224.9908000 	 1.916700 	 -1.2445420000 	 -1.8551860000 
279.40 	 224.9956000 	 1.916700 	 -1.2421580000 	 -1.8526400000 
279.60 	 224.9988000 	 1.916700 	 -1.2452510000 	 -1.8551190000 
279.80 	 225.0067000 	 1.916700 	 -1.2458360000 	 -1.8563080000 
280.00 	 225.0067000 	 1.916700 	 -1.2423420000 	 -1.8533420000 
280.20 	 225.0067000 	 1.916700 	 -1.2441540000 	 -1.8544420000 
280.40 	 225.0052000 	 1.916700 	 -1.2461250000 	 -1.8566930000 
280.60 	 225.0036000 	 1.916700 	 -1.2430320000 	 -1.8540480000 
280.80 	 224.9988000 	 1.916700 	 -1.2433750000 	 -1.8537650000 
281.00 	 224.9988000 	 1.916700 	 -1.2463950000 	 -1.8567020000 
281.20 	 224.9956000 	 1.916700 	 -1.2438770000 	 -1.8548550000 
281.40 	 224.9908000 	 1.916700 	 -1.2427460000 	 -1.8531860000 
281.60 	 224.9877000 	 1.916700 	 -1.2461220000 	 -1.8560540000 
281.80 	 224.9877000 	 1.916700 	 -1.2450090000 	 -1.8558730000 
282.00 	 224.9829000 	 1.916725 	 -1.2414390000 	 -1.8536310000 
282.20 	 224.9797000 	 1.916750 	 -1.2441190000 	 -1.8560760000 
282.40 	 224.9797000 	 1.916775 	 -1.2448630000 	 -1.8571190000 
282.60 	 224.9749000 	 1.916750 	 -1.2428320000 	 -1.8547660000 
282.80 	 224.9749000 	 1.916775 	 -1.2444720000 	 -1.8546840000 
283.00 	 224.9749000 	 1.916800 	 -1.2462200000 	 -1.8569850000 
283.20 	 224.9797000 	 1.916800 	 -1.2430670000 	 -1.8541690000 
283.40 	 224.9829000 	 1.916825 	 -1.2436230000 	 -1.8539400000 
283.60 	 224.9908000 	 1.916850 	 -1.2465890000 	 -1.8570460000 
283.80 	 224.9972000 	 1.916875 	 -1.2440460000 	 -1.8551160000 
284.00 	 224.9988000 	 1.916850 	 -1.2438650000 	 -1.8529730000 
284.20 	 225.0036000 	 1.916850 	 -1.2471140000 	 -1.8560470000 
284.40 	 225.0036000 	 1.916850 	 -1.2460800000 	 -1.8558690000 
284.60 	 225.0036000 	 1.916850 	 -1.2436260000 	 -1.8530150000 
284.80 	 225.0036000 	 1.916850 	 -1.2466140000 	 -1.8554910000 
285.00 	 224.9988000 	 1.916850 	 -1.2468500000 	 -1.8563270000 
285.20 	 224.9988000 	 1.916850 	 -1.2436960000 	 -1.8534120000 
285.40 	 224.9956000 	 1.916850 	 -1.2455530000 	 -1.8546800000 
285.60 	 224.9956000 	 1.916850 	 -1.2474030000 	 -1.8568520000 
285.80 	 224.9908000 	 1.916850 	 -1.2440650000 	 -1.8539620000 
286.00 	 224.9877000 	 1.916850 	 -1.2446590000 	 -1.8539910000 
286.20 	 224.9877000 	 1.916850 	 -1.2475360000 	 -1.8568070000 
286.40 	 224.9829000 	 1.916850 	 -1.2447580000 	 -1.8547660000 
286.60 	 224.9829000 	 1.916850 	 -1.2437630000 	 -1.8531640000 
286.80 	 224.9829000 	 1.916875 	 -1.2425450000 	 -1.8566990000 
287.00 	 224.9829000 	 1.916900 	 -1.2410740000 	 -1.8566040000 
287.20 	 224.9797000 	 1.916900 	 -1.2386510000 	 -1.8541970000 
287.40 	 224.9749000 	 1.916925 	 -1.2418520000 	 -1.8563910000 
287.60 	 224.9718000 	 1.916925 	 -1.2431880000 	 -1.8580310000 
287.80 	 224.9718000 	 1.916950 	 -1.2399070000 	 -1.8549670000 
288.00 	 224.9718000 	 1.916950 	 -1.2423170000 	 -1.8565050000 
288.20 	 224.9718000 	 1.917000 	 -1.2440080000 	 -1.8583550000 
288.40 	 224.9702000 	 1.917025 	 -1.2406480000 	 -1.8553800000 
288.60 	 224.9591000 	 1.917025 	 -1.2447450000 	 -1.8561140000 
288.80 	 224.9479000 	 1.917050 	 -1.2471420000 	 -1.8585550000 
289.00 	 224.9336000 	 1.917100 	 -1.2443410000 	 -1.8562830000 
289.20 	 224.9209000 	 1.917150 	 -1.2437310000 	 -1.8549220000 
289.40 	 224.9130000 	 1.917200 	 -1.2470500000 	 -1.8580530000 
289.60 	 224.9050000 	 1.917225 	 -1.2452350000 	 -1.8567790000 
289.80 	 224.9050000 	 1.917275 	 -1.2433150000 	 -1.8549440000 
290.00 	 224.9018000 	 1.917300 	 -1.2463980000 	 -1.8573320000 
290.20 	 224.9082000 	 1.917350 	 -1.2462460000 	 -1.8576560000 
290.40 	 224.9130000 	 1.917375 	 -1.2432480000 	 -1.8546870000 
290.60 	 224.9209000 	 1.917425 	 -1.2458290000 	 -1.8565590000 
290.80 	 224.9305000 	 1.917450 	 -1.2469070000 	 -1.8580530000 
291.00 	 224.9384000 	 1.917500 	 -1.2433750000 	 -1.8549440000 
291.20 	 224.9479000 	 1.917550 	 -1.2448920000 	 -1.8556720000 
291.40 	 224.9511000 	 1.917600 	 -1.2473550000 	 -1.8581100000 
291.60 	 224.9591000 	 1.917625 	 -1.2442300000 	 -1.8557900000 
291.80 	 224.9670000 	 1.917650 	 -1.2440620000 	 -1.8551790000 
292.00 	 224.9686000 	 1.917675 	 -1.2470590000 	 -1.8584030000 
292.20 	 224.9749000 	 1.917700 	 -1.2451930000 	 -1.8570610000 
292.40 	 224.9781000 	 1.917725 	 -1.2436070000 	 -1.8553420000 
292.60 	 224.9797000 	 1.917750 	 -1.2468210000 	 -1.8580250000 
292.80 	 224.9829000 	 1.917725 	 -1.2465600000 	 -1.8568960000 
293.00 	 224.9877000 	 1.917750 	 -1.2437340000 	 -1.8548170000 
293.20 	 224.9908000 	 1.917775 	 -1.2464560000 	 -1.8581490000 
293.40 	 224.9956000 	 1.917800 	 -1.2468810000 	 -1.8592520000 
293.60 	 224.9956000 	 1.917775 	 -1.2441730000 	 -1.8547850000 
293.80 	 224.9908000 	 1.917775 	 -1.2461440000 	 -1.8563840000 
294.00 	 224.9877000 	 1.917775 	 -1.2475140000 	 -1.8582880000 
294.20 	 224.9829000 	 1.917775 	 -1.2442300000 	 -1.8556790000 
294.40 	 224.9797000 	 1.917775 	 -1.2451550000 	 -1.8558730000 
294.60 	 224.9749000 	 1.917775 	 -1.2478540000 	 -1.8584820000 
294.80 	 224.9749000 	 1.917800 	 -1.2450920000 	 -1.8551380000 
295.00 	 224.9749000 	 1.917825 	 -1.2451300000 	 -1.8546010000 
295.20 	 224.9749000 	 1.917850 	 -1.2482320000 	 -1.8576400000 
295.40 	 224.9718000 	 1.917875 	 -1.2459850000 	 -1.8561490000 
295.60 	 224.9734000 	 1.917900 	 -1.2443730000 	 -1.8545500000 
295.80 	 224.9718000 	 1.917900 	 -1.2477910000 	 -1.8568130000 
296.00 	 224.9670000 	 1.917925 	 -1.2465990000 	 -1.8565460000 
296.20 	 224.9638000 	 1.917950 	 -1.2439860000 	 -1.8547690000 
296.40 	 224.9591000 	 1.917975 	 -1.2471290000 	 -1.8565720000 
296.60 	 224.9591000 	 1.918000 	 -1.2473010000 	 -1.8573980000 
296.80 	 224.9638000 	 1.918025 	 -1.2439950000 	 -1.8554310000 
297.00 	 224.9670000 	 1.918075 	 -1.2461850000 	 -1.8566740000 
297.20 	 224.9734000 	 1.918075 	 -1.2478220000 	 -1.8590740000 
297.40 	 224.9749000 	 1.918100 	 -1.2441570000 	 -1.8545370000 
297.60 	 224.9797000 	 1.918125 	 -1.2450980000 	 -1.8545720000 
297.80 	 224.9797000 	 1.918150 	 -1.2479530000 	 -1.8574300000 
298.00 	 224.9829000 	 1.918125 	 -1.2450820000 	 -1.8556690000 
298.20 	 224.9829000 	 1.918125 	 -1.2445130000 	 -1.8546990000 
298.40 	 224.9829000 	 1.918150 	 -1.2483500000 	 -1.8597730000 
298.60 	 224.9877000 	 1.918175 	 -1.2466050000 	 -1.8587110000 
298.80 	 224.9877000 	 1.918175 	 -1.2445450000 	 -1.8567750000 
299.00 	 224.9845000 	 1.918175 	 -1.2477720000 	 -1.8573700000 
299.20 	 224.9877000 	 1.918175 	 -1.2471740000 	 -1.8576460000 
299.40 	 224.9845000 	 1.918200 	 -1.2442910000 	 -1.8573760000 
299.60 	 224.9829000 	 1.918225 	 -1.2467800000 	 -1.8591750000 
299.80 	 224.9829000 	 1.918250 	 -1.2478160000 	 -1.8606820000 
300.00 	 224.9877000 	 1.918225 	 -1.2448410000 	 -1.8563080000 
300.20 	 224.9877000 	 1.918250 	 -1.2465130000 	 -1.8570930000 
300.40 	 224.9829000 	 1.918250 	 -1.2493320000 	 -1.8600880000 
300.60 	 224.9797000 	 1.918275 	 -1.2459950000 	 -1.8576430000 
300.80 	 224.9797000 	 1.918300 	 -1.2458230000 	 -1.8567630000 
301.00 	 224.9749000 	 1.918275 	 -1.2487890000 	 -1.8598680000 
301.20 	 224.9686000 	 1.918300 	 -1.2470050000 	 -1.8589430000 
301.40 	 224.9670000 	 1.918325 	 -1.2454160000 	 -1.8570710000 
301.60 	 224.9670000 	 1.918350 	 -1.2489480000 	 -1.8599100000 
301.80 	 224.9638000 	 1.918375 	 -1.2480990000 	 -1.8597640000 
302.00 	 224.9670000 	 1.918400 	 -1.2451930000 	 -1.8570360000 
302.20 	 224.9670000 	 1.918425 	 -1.2480480000 	 -1.8594260000 
302.40 	 224.9718000 	 1.918450 	 -1.2484420000 	 -1.8599860000 
302.60 	 224.9718000 	 1.918450 	 -1.2452920000 	 -1.8572010000 
302.80 	 224.9718000 	 1.918475 	 -1.2473900000 	 -1.8586290000 
303.00 	 224.9670000 	 1.918500 	 -1.2490590000 	 -1.8604660000 
303.20 	 224.9670000 	 1.918500 	 -1.2457080000 	 -1.8576180000 
303.40 	 224.9670000 	 1.918525 	 -1.2464050000 	 -1.8576080000 
303.60 	 224.9670000 	 1.918550 	 -1.2492150000 	 -1.8603960000 
303.80 	 224.9670000 	 1.918575 	 -1.2466680000 	 -1.8585900000 
304.00 	 224.9718000 	 1.918600 	 -1.2459440000 	 -1.8568390000 
304.20 	 224.9718000 	 1.918600 	 -1.2494370000 	 -1.8598620000 
304.40 	 224.9749000 	 1.918625 	 -1.2473580000 	 -1.8587780000 
304.60 	 224.9749000 	 1.918650 	 -1.2455340000 	 -1.8566160000 
304.80 	 224.9749000 	 1.918675 	 -1.2488810000 	 -1.8593570000 
305.00 	 224.9718000 	 1.918700 	 -1.2483980000 	 -1.8602820000 
305.20 	 224.9670000 	 1.918700 	 -1.2454540000 	 -1.8576560000 
305.40 	 224.9718000 	 1.918750 	 -1.2478410000 	 -1.8594810000 
305.60 	 224.9734000 	 1.918750 	 -1.2489730000 	 -1.8609870000 
305.80 	 224.9749000 	 1.918800 	 -1.2455460000 	 -1.8579710000 
306.00 	 224.9797000 	 1.918775 	 -1.2470470000 	 -1.8587020000 
306.20 	 224.9829000 	 1.918800 	 -1.2494500000 	 -1.8607270000 
306.40 	 224.9893000 	 1.918825 	 -1.2461790000 	 -1.8579830000 
306.60 	 224.9908000 	 1.918825 	 -1.2463410000 	 -1.8577160000 
306.80 	 224.9956000 	 1.918825 	 -1.2491740000 	 -1.8601610000 
307.00 	 224.9988000 	 1.918825 	 -1.2469130000 	 -1.8584920000 
307.20 	 225.0036000 	 1.918825 	 -1.2451040000 	 -1.8564290000 
307.40 	 225.0036000 	 1.918825 	 -1.2486080000 	 -1.8594580000 
307.60 	 225.0036000 	 1.918825 	 -1.2475740000 	 -1.8591720000 
307.80 	 224.9988000 	 1.918825 	 -1.2447960000 	 -1.8564450000 
308.00 	 224.9956000 	 1.918825 	 -1.2478770000 	 -1.8587560000 
308.20 	 224.9908000 	 1.918825 	 -1.2483310000 	 -1.8597670000 
308.40 	 224.9877000 	 1.918825 	 -1.2448980000 	 -1.8565340000 
308.60 	 224.9845000 	 1.918825 	 -1.2471930000 	 -1.8581260000 
308.80 	 224.9829000 	 1.918825 	 -1.2488240000 	 -1.8601130000 
309.00 	 224.9797000 	 1.918825 	 -1.2452630000 	 -1.8570710000 
309.20 	 224.9749000 	 1.918850 	 -1.2466880000 	 -1.8575190000 
309.40 	 224.9718000 	 1.918875 	 -1.2492470000 	 -1.8604630000 
309.60 	 224.9670000 	 1.918900 	 -1.2464430000 	 -1.8580750000 
309.80 	 224.9622000 	 1.918925 	 -1.2459150000 	 -1.8569470000 
310.00 	 224.9591000 	 1.918950 	 -1.2491100000 	 -1.8597890000 
310.20 	 224.9559000 	 1.918975 	 -1.2474600000 	 -1.8592580000 
310.40 	 224.9559000 	 1.919025 	 -1.2452980000 	 -1.8566550000 
310.60 	 224.9511000 	 1.919050 	 -1.2484230000 	 -1.8590130000 
310.80 	 224.9511000 	 1.919075 	 -1.2485500000 	 -1.8600080000 
311.00 	 224.9511000 	 1.919125 	 -1.2454030000 	 -1.8569500000 
311.20 	 224.9559000 	 1.919150 	 -1.2478260000 	 -1.8585620000 
311.40 	 224.9559000 	 1.919200 	 -1.2489860000 	 -1.8601390000 
311.60 	 224.9591000 	 1.919225 	 -1.2456580000 	 -1.8572840000 
311.80 	 224.9670000 	 1.919250 	 -1.2468910000 	 -1.8575670000 
312.00 	 224.9749000 	 1.919275 	 -1.2494410000 	 -1.8603550000 
312.20 	 224.9845000 	 1.919275 	 -1.2463980000 	 -1.8577320000 
312.40 	 224.9908000 	 1.919300 	 -1.2458260000 	 -1.8596270000 
312.60 	 224.9956000 	 1.919325 	 -1.2490020000 	 -1.8625480000 
312.80 	 224.9988000 	 1.919350 	 -1.2473840000 	 -1.8615660000 
313.00 	 224.9988000 	 1.919325 	 -1.2456770000 	 -1.8593370000 
313.20 	 224.9988000 	 1.919325 	 -1.2485190000 	 -1.8619730000 
313.40 	 224.9988000 	 1.919325 	 -1.2482900000 	 -1.8621160000 
313.60 	 224.9956000 	 1.919325 	 -1.2455050000 	 -1.8595280000 
313.80 	 224.9956000 	 1.919325 	 -1.2476250000 	 -1.8609370000 
314.00 	 224.9908000 	 1.919325 	 -1.2491510000 	 -1.8627800000 
314.20 	 224.9908000 	 1.919325 	 -1.2459280000 	 -1.8600850000 
314.40 	 224.9877000 	 1.919325 	 -1.2466210000 	 -1.8602780000 
314.60 	 224.9829000 	 1.919325 	 -1.2492280000 	 -1.8627930000 
314.80 	 224.9797000 	 1.919325 	 -1.2461380000 	 -1.8604150000 
315.00 	 224.9797000 	 1.919325 	 -1.2459440000 	 -1.8596870000 
315.20 	 224.9749000 	 1.919350 	 -1.2491510000 	 -1.8629360000 
315.40 	 224.9749000 	 1.919375 	 -1.2470850000 	 -1.8615560000 
315.60 	 224.9734000 	 1.919400 	 -1.2456260000 	 -1.8596270000 
315.80 	 224.9718000 	 1.919425 	 -1.2489350000 	 -1.8625320000 
316.00 	 224.9670000 	 1.919450 	 -1.2477430000 	 -1.8620650000 
316.20 	 224.9638000 	 1.919450 	 -1.2447360000 	 -1.8595700000 
316.40 	 224.9575000 	 1.919475 	 -1.2480740000 	 -1.8622400000 
316.60 	 224.9559000 	 1.919525 	 -1.2476890000 	 -1.8624270000 
316.80 	 224.9479000 	 1.919550 	 -1.2446850000 	 -1.8596520000 
317.00 	 224.9511000 	 1.919600 	 -1.2471870000 	 -1.8616360000 
317.20 	 224.9479000 	 1.919625 	 -1.2480320000 	 -1.8629490000 
317.40 	 224.9511000 	 1.919675 	 -1.2450410000 	 -1.8602340000 
317.60 	 224.9559000 	 1.919700 	 -1.2458860000 	 -1.8605330000 
317.80 	 224.9591000 	 1.919725 	 -1.2483410000 	 -1.8629680000 
318.00 	 224.9591000 	 1.919775 	 -1.2452570000 	 -1.8603100000 
318.20 	 224.9638000 	 1.919800 	 -1.2457080000 	 -1.8603130000 
318.40 	 224.9638000 	 1.919825 	 -1.2484960000 	 -1.8631490000 
318.60 	 224.9670000 	 1.919850 	 -1.2458610000 	 -1.8610540000 
318.80 	 224.9718000 	 1.919875 	 -1.2448020000 	 -1.8597440000 
319.00 	 224.9749000 	 1.919900 	 -1.2487090000 	 -1.8626910000 
319.20 	 224.9829000 	 1.919900 	 -1.2472850000 	 -1.8616740000 
319.40 	 224.9877000 	 1.919925 	 -1.2453490000 	 -1.8597640000 
319.60 	 224.9940000 	 1.919925 	 -1.2486430000 	 -1.8624080000 
319.80 	 224.9988000 	 1.919925 	 -1.2485730000 	 -1.8602720000 
320.00 	 225.0036000 	 1.919925 	 -1.2460140000 	 -1.8573700000 
320.20 	 225.0036000 	 1.919925 	 -1.2491830000 	 -1.8598330000 
320.40 	 225.0067000 	 1.919925 	 -1.2491770000 	 -1.8606660000 
320.60 	 225.0052000 	 1.919925 	 -1.2458420000 	 -1.8574810000 
320.80 	 225.0067000 	 1.919925 	 -1.2482360000 	 -1.8589810000 
321.00 	 225.0067000 	 1.919925 	 -1.2498060000 	 -1.8610000000 
321.20 	 225.0067000 	 1.919925 	 -1.2464560000 	 -1.8581450000 
321.40 	 225.0036000 	 1.919925 	 -1.2470470000 	 -1.8580120000 
321.60 	 224.9956000 	 1.919925 	 -1.2501650000 	 -1.8612380000 
321.80 	 224.9908000 	 1.919925 	 -1.2473420000 	 -1.8593660000 
322.00 	 224.9797000 	 1.919925 	 -1.2463030000 	 -1.8575860000 
322.20 	 224.9718000 	 1.919925 	 -1.2496220000 	 -1.8607300000 
322.40 	 224.9638000 	 1.919950 	 -1.2482830000 	 -1.8606120000 
322.60 	 224.9591000 	 1.920000 	 -1.2461410000 	 -1.8581100000 
322.80 	 224.9511000 	 1.920025 	 -1.2493900000 	 -1.8608540000 
323.00 	 224.9511000 	 1.920050 	 -1.2495010000 	 -1.8613880000 
323.20 	 224.9511000 	 1.920100 	 -1.2461280000 	 -1.8583520000 
323.40 	 224.9511000 	 1.920125 	 -1.2480350000 	 -1.8595950000 
323.60 	 224.9511000 	 1.920175 	 -1.2500100000 	 -1.8616390000 
323.80 	 224.9511000 	 1.920200 	 -1.2466590000 	 -1.8589970000 
324.00 	 224.9511000 	 1.920250 	 -1.2471450000 	 -1.8587080000 
324.20 	 224.9479000 	 1.920300 	 -1.2501560000 	 -1.8615560000 
324.40 	 224.9511000 	 1.920325 	 -1.2473110000 	 -1.8596590000 
324.60 	 224.9511000 	 1.920375 	 -1.2462740000 	 -1.8581930000 
324.80 	 224.9559000 	 1.920400 	 -1.2496820000 	 -1.8611080000 
325.00 	 224.9591000 	 1.920450 	 -1.2482610000 	 -1.8605770000 
325.20 	 224.9670000 	 1.920475 	 -1.2459530000 	 -1.8579900000 
325.40 	 224.9781000 	 1.920500 	 -1.2487600000 	 -1.8604120000 
325.60 	 224.9861000 	 1.920525 	 -1.2492690000 	 -1.8614480000 
325.80 	 224.9940000 	 1.920550 	 -1.2461250000 	 -1.8580750000 
326.00 	 225.0020000 	 1.920525 	 -1.2481910000 	 -1.8591050000 
326.20 	 225.0052000 	 1.920525 	 -1.2500950000 	 -1.8614320000 
326.40 	 225.0115000 	 1.920525 	 -1.2466780000 	 -1.8586600000 
326.60 	 225.0147000 	 1.920525 	 -1.2473200000 	 -1.8585400000 
326.80 	 225.0179000 	 1.920525 	 -1.2502100000 	 -1.8614990000 
327.00 	 225.0163000 	 1.920525 	 -1.2474730000 	 -1.8595380000 
327.20 	 225.0115000 	 1.920525 	 -1.2466490000 	 -1.8580020000 
327.40 	 225.0115000 	 1.920525 	 -1.2501590000 	 -1.8612580000 
327.60 	 225.0036000 	 1.920525 	 -1.2484930000 	 -1.8602310000 
327.80 	 225.0004000 	 1.920525 	 -1.2465570000 	 -1.8578530000 
328.00 	 224.9972000 	 1.920525 	 -1.2496890000 	 -1.8607270000 
328.20 	 224.9956000 	 1.920525 	 -1.2493450000 	 -1.8608250000 
328.40 	 224.9908000 	 1.920525 	 -1.2460870000 	 -1.8579390000 
328.60 	 224.9908000 	 1.920525 	 -1.2486010000 	 -1.8597670000 
328.80 	 224.9861000 	 1.920525 	 -1.2498600000 	 -1.8615210000 
329.00 	 224.9829000 	 1.920525 	 -1.2465700000 	 -1.8583900000 
329.20 	 224.9749000 	 1.920525 	 -1.2480960000 	 -1.8592640000 
329.40 	 224.9718000 	 1.920525 	 -1.2502230000 	 -1.8617980000 
329.60 	 224.9670000 	 1.920525 	 -1.2468880000 	 -1.8591980000 
329.80 	 224.9638000 	 1.920550 	 -1.2471680000 	 -1.8588100000 
330.00 	 224.9591000 	 1.920600 	 -1.2501720000 	 -1.8618110000 
330.20 	 224.9559000 	 1.920625 	 -1.2475740000 	 -1.8599450000 
330.40 	 224.9559000 	 1.920650 	 -1.2463220000 	 -1.8580150000 
330.60 	 224.9559000 	 1.920675 	 -1.2499870000 	 -1.8610860000 
330.80 	 224.9575000 	 1.920700 	 -1.2485630000 	 -1.8606470000 
331.00 	 224.9591000 	 1.920750 	 -1.2461470000 	 -1.8579260000 
331.20 	 224.9591000 	 1.920775 	 -1.2492310000 	 -1.8606150000 
331.40 	 224.9591000 	 1.920800 	 -1.2491380000 	 -1.8611210000 
331.60 	 224.9591000 	 1.920825 	 -1.2460390000 	 -1.8579670000 
331.80 	 224.9591000 	 1.920850 	 -1.2485980000 	 -1.8598080000 
332.00 	 224.9559000 	 1.920900 	 -1.2498980000 	 -1.8614130000 
332.20 	 224.9591000 	 1.920925 	 -1.2462300000 	 -1.8587530000 
332.40 	 224.9638000 	 1.920950 	 -1.2473650000 	 -1.8587970000 
332.60 	 224.9670000 	 1.920975 	 -1.2501530000 	 -1.8616930000 
332.80 	 224.9718000 	 1.921000 	 -1.2471420000 	 -1.8594490000 
333.00 	 224.9718000 	 1.921025 	 -1.2466270000 	 -1.8583840000 
333.20 	 224.9749000 	 1.921050 	 -1.2506610000 	 -1.8614420000 
333.40 	 224.9797000 	 1.921050 	 -1.2478290000 	 -1.8600940000 
333.60 	 224.9829000 	 1.921075 	 -1.2469200000 	 -1.8584730000 
333.80 	 224.9877000 	 1.921100 	 -1.2503210000 	 -1.8616710000 
334.00 	 224.9940000 	 1.921075 	 -1.2491700000 	 -1.8608730000 
334.20 	 224.9972000 	 1.921075 	 -1.2469200000 	 -1.8582440000 
334.40 	 224.9988000 	 1.921075 	 -1.2500160000 	 -1.8607490000 
334.60 	 224.9988000 	 1.921075 	 -1.2501460000 	 -1.8620680000 
334.80 	 224.9988000 	 1.921075 	 -1.2466970000 	 -1.8584540000 
335.00 	 224.9988000 	 1.921075 	 -1.2490240000 	 -1.8600780000 
335.20 	 225.0020000 	 1.921075 	 -1.2506990000 	 -1.8620780000 
335.40 	 224.9988000 	 1.921075 	 -1.2471330000 	 -1.8591310000 
335.60 	 224.9972000 	 1.921075 	 -1.2480800000 	 -1.8593980000 
335.80 	 224.9956000 	 1.921075 	 -1.2507660000 	 -1.8622590000 
336.00 	 224.9956000 	 1.921075 	 -1.2478000000 	 -1.8598940000 
336.20 	 224.9956000 	 1.921075 	 -1.2473360000 	 -1.8589180000 
336.40 	 224.9877000 	 1.921075 	 -1.2506420000 	 -1.8620900000 
336.60 	 224.9829000 	 1.921100 	 -1.2486390000 	 -1.8610030000 
336.80 	 224.9797000 	 1.921100 	 -1.2467160000 	 -1.8586980000 
337.00 	 224.9749000 	 1.921125 	 -1.2501460000 	 -1.8615120000 
337.20 	 224.9718000 	 1.921150 	 -1.2492080000 	 -1.8614450000 
337.40 	 224.9654000 	 1.921150 	 -1.2469290000 	 -1.8587940000 
337.60 	 224.9622000 	 1.921175 	 -1.2502320000 	 -1.8611560000 
337.80 	 224.9559000 	 1.921225 	 -1.2501110000 	 -1.8619980000 
338.00 	 224.9543000 	 1.921250 	 -1.2471040000 	 -1.8588670000 
338.20 	 224.9495000 	 1.921275 	 -1.2494660000 	 -1.8605800000 
338.40 	 224.9479000 	 1.921325 	 -1.2505750000 	 -1.8623290000 
338.60 	 224.9479000 	 1.921350 	 -1.2471520000 	 -1.8591790000 
338.80 	 224.9479000 	 1.921400 	 -1.2487090000 	 -1.8598750000 
339.00 	 224.9511000 	 1.921450 	 -1.2510170000 	 -1.8623860000 
339.20 	 224.9575000 	 1.921475 	 -1.2477300000 	 -1.8597790000 
339.40 	 224.9591000 	 1.921500 	 -1.2478860000 	 -1.8593440000 
339.60 	 224.9670000 	 1.921525 	 -1.2511410000 	 -1.8622370000 
339.80 	 224.9718000 	 1.921550 	 -1.2483690000 	 -1.8602430000 
340.00 	 224.9813000 	 1.921575 	 -1.2475520000 	 -1.8588260000 
340.20 	 224.9908000 	 1.921575 	 -1.2513860000 	 -1.8618930000 
340.40 	 224.9988000 	 1.921575 	 -1.2492850000 	 -1.8612320000 
340.60 	 225.0067000 	 1.921575 	 -1.2476730000 	 -1.8591530000 
340.80 	 225.0115000 	 1.921575 	 -1.2511380000 	 -1.8622340000 
341.00 	 225.0147000 	 1.921575 	 -1.2499590000 	 -1.8619730000 
341.20 	 225.0147000 	 1.921575 	 -1.2473740000 	 -1.8591530000 
341.40 	 225.0179000 	 1.921575 	 -1.2505310000 	 -1.8613560000 
341.60 	 225.0163000 	 1.921575 	 -1.2507570000 	 -1.8625960000 
341.80 	 225.0147000 	 1.921575 	 -1.2475270000 	 -1.8595190000 
342.00 	 225.0115000 	 1.921575 	 -1.2497110000 	 -1.8608860000 
342.20 	 225.0067000 	 1.921575 	 -1.2514370000 	 -1.8630980000 
342.40 	 225.0036000 	 1.921575 	 -1.2477940000 	 -1.8599290000 
342.60 	 224.9988000 	 1.921575 	 -1.2488300000 	 -1.8602240000 
342.80 	 224.9972000 	 1.921575 	 -1.2517010000 	 -1.8629900000 
343.00 	 224.9908000 	 1.921575 	 -1.2483630000 	 -1.8606790000 
343.20 	 224.9908000 	 1.921575 	 -1.2482130000 	 -1.8598110000 
343.40 	 224.9908000 	 1.921575 	 -1.2514240000 	 -1.8630190000 
343.60 	 224.9893000 	 1.921575 	 -1.2493390000 	 -1.8616200000 
343.80 	 224.9877000 	 1.921575 	 -1.2474920000 	 -1.8595160000 
344.00 	 224.9877000 	 1.921575 	 -1.2510740000 	 -1.8623670000 
344.20 	 224.9877000 	 1.921575 	 -1.2505660000 	 -1.8626500000 
344.40 	 224.9829000 	 1.921575 	 -1.2473710000 	 -1.8595850000 
344.60 	 224.9797000 	 1.921575 	 -1.2501270000 	 -1.8617190000 
344.80 	 224.9749000 	 1.921600 	 -1.2510810000 	 -1.8631550000 
345.00 	 224.9718000 	 1.921600 	 -1.2477240000 	 -1.8595350000 
345.20 	 224.9670000 	 1.921625 	 -1.2493670000 	 -1.8601670000 
345.40 	 224.9638000 	 1.921650 	 -1.2514110000 	 -1.8628310000 
345.60 	 224.9638000 	 1.921675 	 -1.2480550000 	 -1.8600270000 
345.80 	 224.9638000 	 1.921700 	 -1.2487440000 	 -1.8598370000 
346.00 	 224.9606000 	 1.921750 	 -1.2516820000 	 -1.8628410000 
346.20 	 224.9638000 	 1.921775 	 -1.2488270000 	 -1.8608130000 
346.40 	 224.9638000 	 1.921800 	 -1.2478070000 	 -1.8592230000 
346.60 	 224.9638000 	 1.921825 	 -1.2513350000 	 -1.8622680000 
346.80 	 224.9638000 	 1.921850 	 -1.2498920000 	 -1.8615790000 
347.00 	 224.9638000 	 1.921900 	 -1.2474500000 	 -1.8590960000 
347.20 	 224.9638000 	 1.921925 	 -1.2505150000 	 -1.8614480000 
347.40 	 224.9670000 	 1.921950 	 -1.2509730000 	 -1.8626050000 
347.60 	 224.9749000 	 1.921975 	 -1.2475740000 	 -1.8595540000 
347.80 	 224.9829000 	 1.921975 	 -1.2497490000 	 -1.8607770000 
348.00 	 224.9940000 	 1.921975 	 -1.2519580000 	 -1.8633370000 
348.20 	 225.0036000 	 1.921975 	 -1.2486870000 	 -1.8606950000 
348.40 	 225.0115000 	 1.921975 	 -1.2489000000 	 -1.8601480000 
348.60 	 225.0179000 	 1.921975 	 -1.2520220000 	 -1.8630820000 
348.80 	 225.0226000 	 1.921975 	 -1.2496890000 	 -1.8615880000 
349.00 	 225.0290000 	 1.921975 	 -1.2482290000 	 -1.8595250000 
349.20 	 225.0306000 	 1.921975 	 -1.2515860000 	 -1.8625930000 
349.40 	 225.0338000 	 1.921975 	 -1.2508170000 	 -1.8625510000 
349.60 	 225.0338000 	 1.921975 	 -1.2478800000 	 -1.8595980000 
349.80 	 225.0258000 	 1.921975 	 -1.2506930000 	 -1.8617600000 
350.00 	 225.0226000 	 1.921975 	 -1.2513570000 	 -1.8630950000 
350.20 	 225.0147000 	 1.921975 	 -1.2479080000 	 -1.8599320000 
350.40 	 225.0067000 	 1.921975 	 -1.2500700000 	 -1.8609460000 
350.60 	 224.9988000 	 1.921975 	 -1.2517390000 	 -1.8634290000 
350.80 	 224.9940000 	 1.921975 	 -1.2484010000 	 -1.8604020000 
351.00 	 224.9908000 	 1.921975 	 -1.2491190000 	 -1.8601930000 
351.20 	 224.9893000 	 1.921975 	 -1.2519490000 	 -1.8632950000 
351.40 	 224.9877000 	 1.921975 	 -1.2491420000 	 -1.8610990000 
351.60 	 224.9829000 	 1.921975 	 -1.2485310000 	 -1.8599990000 
351.80 	 224.9829000 	 1.921975 	 -1.2519170000 	 -1.8630190000 
352.00 	 224.9813000 	 1.921975 	 -1.2499140000 	 -1.8619120000 
352.20 	 224.9797000 	 1.921975 	 -1.2480130000 	 -1.8596240000 
352.40 	 224.9797000 	 1.921975 	 -1.2513350000 	 -1.8623480000 
352.60 	 224.9797000 	 1.922000 	 -1.2508360000 	 -1.8626090000 
352.80 	 224.9797000 	 1.921975 	 -1.2479050000 	 -1.8596520000 
353.00 	 224.9797000 	 1.921975 	 -1.2506100000 	 -1.8617250000 
353.20 	 224.9765000 	 1.921975 	 -1.2515260000 	 -1.8631300000 
353.40 	 224.9749000 	 1.921975 	 -1.2479530000 	 -1.8600690000 
353.60 	 224.9718000 	 1.921975 	 -1.2499010000 	 -1.8624810000 
353.80 	 224.9702000 	 1.922000 	 -1.2519490000 	 -1.8655780000 
354.00 	 224.9654000 	 1.922025 	 -1.2486170000 	 -1.8625070000 
354.20 	 224.9638000 	 1.922050 	 -1.2494910000 	 -1.8629200000 
354.40 	 224.9591000 	 1.922075 	 -1.2521780000 	 -1.8653460000 
354.60 	 224.9559000 	 1.922100 	 -1.2492660000 	 -1.8623860000 
354.80 	 224.9559000 	 1.922150 	 -1.2486460000 	 -1.8613500000 
355.00 	 224.9479000 	 1.922175 	 -1.2519800000 	 -1.8644490000 
355.20 	 224.9479000 	 1.922200 	 -1.2501750000 	 -1.8632540000 
355.40 	 224.9479000 	 1.922250 	 -1.2482580000 	 -1.8611340000 
355.60 	 224.9479000 	 1.922300 	 -1.2514850000 	 -1.8638230000 
355.80 	 224.9543000 	 1.922325 	 -1.2513510000 	 -1.8643280000 
356.00 	 224.9591000 	 1.922375 	 -1.2482290000 	 -1.8622810000 
356.20 	 224.9686000 	 1.922400 	 -1.2504670000 	 -1.8640550000 
356.40 	 224.9749000 	 1.922425 	 -1.2517170000 	 -1.8654700000 
356.60 	 224.9797000 	 1.922450 	 -1.2484870000 	 -1.8625770000 
356.80 	 224.9829000 	 1.922450 	 -1.2497010000 	 -1.8622400000 
357.00 	 224.9877000 	 1.922450 	 -1.2524950000 	 -1.8655780000 
357.20 	 224.9877000 	 1.922500 	 -1.2491380000 	 -1.8628120000 
357.40 	 224.9877000 	 1.922475 	 -1.2492660000 	 -1.8625160000 
357.60 	 224.9829000 	 1.922475 	 -1.2523270000 	 -1.8686360000 
357.80 	 224.9797000 	 1.922500 	 -1.2501970000 	 -1.8672080000 
358.00 	 224.9734000 	 1.922500 	 -1.2487060000 	 -1.8656700000 
358.20 	 224.9670000 	 1.922525 	 -1.2519360000 	 -1.8684580000 
358.40 	 224.9638000 	 1.922550 	 -1.2509660000 	 -1.8682040000 
358.60 	 224.9591000 	 1.922575 	 -1.2484420000 	 -1.8655590000 
358.80 	 224.9591000 	 1.922600 	 -1.2511540000 	 -1.8680060000 
359.00 	 224.9559000 	 1.922650 	 -1.2515800000 	 -1.8687280000 
359.20 	 224.9559000 	 1.922675 	 -1.2484900000 	 -1.8659530000 
359.40 	 224.9559000 	 1.922700 	 -1.2504260000 	 -1.8673360000 
359.60 	 224.9559000 	 1.922725 	 -1.2520760000 	 -1.8690650000 
359.80 	 224.9559000 	 1.922750 	 -1.2489570000 	 -1.8663600000 
360.00 	 224.9591000 	 1.922800 	 -1.2494980000 	 -1.8664870000 
360.20 	 224.9591000 	 1.922825 	 -1.2522630000 	 -1.8690810000 
360.40 	 224.9591000 	 1.922850 	 -1.2499680000 	 -1.8672340000 
360.60 	 224.9591000 	 1.922875 	 -1.2488170000 	 -1.8658920000 
360.80 	 224.9591000 	 1.922900 	 -1.2519960000 	 -1.8686610000 
361.00 	 224.9638000 	 1.922950 	 -1.2510490000 	 -1.8681080000 
361.20 	 224.9686000 	 1.922975 	 -1.2485220000 	 -1.8657430000 
361.40 	 224.9797000 	 1.923000 	 -1.2510550000 	 -1.8678980000 
361.60 	 224.9893000 	 1.923000 	 -1.2520850000 	 -1.8690300000 
361.80 	 225.0020000 	 1.923025 	 -1.2490270000 	 -1.8662960000 
362.00 	 225.0083000 	 1.923025 	 -1.2505690000 	 -1.8673040000 
362.20 	 225.0147000 	 1.923025 	 -1.2525370000 	 -1.8693130000 
362.40 	 225.0179000 	 1.923025 	 -1.2492940000 	 -1.8665030000 
362.60 	 225.0179000 	 1.923025 	 -1.2496950000 	 -1.8664040000 
362.80 	 225.0179000 	 1.923025 	 -1.2524350000 	 -1.8690900000 
363.00 	 225.0147000 	 1.923025 	 -1.2500250000 	 -1.8672120000 
363.20 	 225.0147000 	 1.923025 	 -1.2488300000 	 -1.8658450000 
363.40 	 225.0115000 	 1.923025 	 -1.2519650000 	 -1.8685180000 
363.60 	 225.0131000 	 1.923025 	 -1.2512780000 	 -1.8683240000 
363.80 	 225.0115000 	 1.923025 	 -1.2486840000 	 -1.8655520000 
364.00 	 225.0115000 	 1.923025 	 -1.2515420000 	 -1.8679110000 
364.20 	 225.0115000 	 1.923025 	 -1.2519390000 	 -1.8687060000 
364.40 	 225.0115000 	 1.923025 	 -1.2486620000 	 -1.8657880000 
364.60 	 225.0115000 	 1.923025 	 -1.2509280000 	 -1.8674910000 
364.80 	 225.0067000 	 1.923025 	 -1.2520150000 	 -1.8688870000 
365.00 	 225.0067000 	 1.923025 	 -1.2489480000 	 -1.8660960000 
365.20 	 225.0036000 	 1.923025 	 -1.2501590000 	 -1.8667380000 
365.40 	 225.0020000 	 1.923025 	 -1.2523750000 	 -1.8690940000 
365.60 	 224.9988000 	 1.923025 	 -1.2498190000 	 -1.8667220000 
365.80 	 224.9956000 	 1.923025 	 -1.2490840000 	 -1.8658830000 
366.00 	 224.9956000 	 1.923025 	 -1.2523650000 	 -1.8688040000 
366.20 	 224.9908000 	 1.923025 	 -1.2506800000 	 -1.8677650000 
366.40 	 224.9877000 	 1.923025 	 -1.2486520000 	 -1.8656920000 
366.60 	 224.9861000 	 1.923025 	 -1.2515960000 	 -1.8681460000 
366.80 	 224.9829000 	 1.923025 	 -1.2513730000 	 -1.8685440000 
367.00 	 224.9797000 	 1.923025 	 -1.2487130000 	 -1.8658350000 
367.20 	 224.9749000 	 1.923025 	 -1.2507920000 	 -1.8674790000 
367.40 	 224.9718000 	 1.923025 	 -1.2520980000 	 -1.8690710000 
367.60 	 224.9670000 	 1.923025 	 -1.2491480000 	 -1.8662740000 
367.80 	 224.9638000 	 1.923025 	 -1.2497870000 	 -1.8663500000 
368.00 	 224.9559000 	 1.923050 	 -1.2527500000 	 -1.8690680000 
368.20 	 224.9559000 	 1.923075 	 -1.2500060000 	 -1.8668240000 
368.40 	 224.9559000 	 1.923125 	 -1.2493860000 	 -1.8659880000 
368.60 	 224.9559000 	 1.923150 	 -1.2524730000 	 -1.8687880000 
368.80 	 224.9559000 	 1.923175 	 -1.2507820000 	 -1.8674370000 
369.00 	 224.9559000 	 1.923200 	 -1.2489320000 	 -1.8655840000 
369.20 	 224.9591000 	 1.923225 	 -1.2519550000 	 -1.8682580000 
369.40 	 224.9575000 	 1.923275 	 -1.2515700000 	 -1.8682700000 
369.60 	 224.9575000 	 1.923300 	 -1.2486040000 	 -1.8656570000 
369.80 	 224.9591000 	 1.923325 	 -1.2513410000 	 -1.8676690000 
370.00 	 224.9591000 	 1.923350 	 -1.2521110000 	 -1.8686290000 
370.20 	 224.9654000 	 1.923375 	 -1.2490400000 	 -1.8661090000 
370.40 	 224.9670000 	 1.923400 	 -1.2503470000 	 -1.8666140000 
370.60 	 224.9749000 	 1.923425 	 -1.2524600000 	 -1.8690200000 
370.80 	 224.9749000 	 1.923450 	 -1.2495330000 	 -1.8663440000 
371.00 	 224.9797000 	 1.923475 	 -1.2491510000 	 -1.8654280000 
371.20 	 224.9797000 	 1.923500 	 -1.2523400000 	 -1.8685120000 
371.40 	 224.9797000 	 1.923475 	 -1.2505560000 	 -1.8663850000 
371.60 	 224.9829000 	 1.923500 	 -1.2492940000 	 -1.8657750000 
371.80 	 224.9829000 	 1.923525 	 -1.2524700000 	 -1.8687880000 
372.00 	 224.9877000 	 1.923550 	 -1.2510170000 	 -1.8678000000 
372.20 	 224.9877000 	 1.923525 	 -1.2493040000 	 -1.8652060000 
372.40 	 224.9908000 	 1.923525 	 -1.2526480000 	 -1.8673830000 
372.60 	 224.9908000 	 1.923525 	 -1.2523110000 	 -1.8674060000 
372.80 	 224.9908000 	 1.923525 	 -1.2492180000 	 -1.8645510000 
373.00 	 224.9972000 	 1.923525 	 -1.2517580000 	 -1.8664300000 
373.20 	 224.9988000 	 1.923525 	 -1.2528800000 	 -1.8680410000 
373.40 	 225.0020000 	 1.923525 	 -1.2494210000 	 -1.8648850000 
373.60 	 224.9988000 	 1.923525 	 -1.2508580000 	 -1.8657020000 
373.80 	 224.9956000 	 1.923525 	 -1.2532040000 	 -1.8681970000 
374.00 	 224.9908000 	 1.923525 	 -1.2501430000 	 -1.8656670000 
374.20 	 224.9877000 	 1.923525 	 -1.2501810000 	 -1.8650310000 
374.40 	 224.9797000 	 1.923550 	 -1.2531920000 	 -1.8679330000 
374.60 	 224.9749000 	 1.923550 	 -1.2505590000 	 -1.8663950000 
374.80 	 224.9749000 	 1.923575 	 -1.2488460000 	 -1.8643860000 
375.00 	 224.9749000 	 1.923600 	 -1.2520790000 	 -1.8672750000 
375.20 	 224.9749000 	 1.923600 	 -1.2515290000 	 -1.8672690000 
375.40 	 224.9749000 	 1.923625 	 -1.2485220000 	 -1.8645160000 
375.60 	 224.9765000 	 1.923650 	 -1.2511920000 	 -1.8665500000 
375.80 	 224.9749000 	 1.923675 	 -1.2522250000 	 -1.8679400000 
376.00 	 224.9749000 	 1.923675 	 -1.2490750000 	 -1.8647320000 
376.20 	 224.9734000 	 1.923700 	 -1.2508960000 	 -1.8658960000 
376.40 	 224.9718000 	 1.923725 	 -1.2528740000 	 -1.8680190000 
376.60 	 224.9670000 	 1.923750 	 -1.2495100000 	 -1.8650660000 
376.80 	 224.9670000 	 1.923775 	 -1.2503150000 	 -1.8651290000 
377.00 	 224.9654000 	 1.923800 	 -1.2530930000 	 -1.8680920000 
377.20 	 224.9670000 	 1.923800 	 -1.2501240000 	 -1.8657940000 
377.40 	 224.9670000 	 1.923825 	 -1.2497040000 	 -1.8647320000 
377.60 	 224.9670000 	 1.923875 	 -1.2528830000 	 -1.8677460000 
377.80 	 224.9718000 	 1.923900 	 -1.2506100000 	 -1.8663310000 
378.00 	 224.9702000 	 1.923900 	 -1.2487090000 	 -1.8637850000 
378.20 	 224.9718000 	 1.923925 	 -1.2522190000 	 -1.8667220000 
378.40 	 224.9749000 	 1.923925 	 -1.2511030000 	 -1.8663020000 
378.60 	 224.9749000 	 1.923950 	 -1.2485150000 	 -1.8636770000 
378.80 	 224.9797000 	 1.924000 	 -1.2514690000 	 -1.8660200000 
379.00 	 224.9829000 	 1.923975 	 -1.2526510000 	 -1.8674530000 
379.20 	 224.9861000 	 1.923975 	 -1.2486200000 	 -1.8641690000 
379.40 	 224.9877000 	 1.924000 	 -1.2452950000 	 -1.8657110000 
379.60 	 224.9877000 	 1.924025 	 -1.2471520000 	 -1.8676790000 
379.80 	 224.9908000 	 1.924050 	 -1.2438900000 	 -1.8646680000 
380.00 	 224.9908000 	 1.924025 	 -1.2504960000 	 -1.8660960000 
380.20 	 224.9908000 	 1.924025 	 -1.2532010000 	 -1.8688840000 
380.40 	 224.9893000 	 1.924025 	 -1.2502770000 	 -1.8666900000 
380.60 	 224.9877000 	 1.924025 	 -1.2498250000 	 -1.8655680000 
380.80 	 224.9877000 	 1.924025 	 -1.2531410000 	 -1.8686800000 
381.00 	 224.9829000 	 1.924050 	 -1.2510140000 	 -1.8668050000 
381.20 	 224.9829000 	 1.924050 	 -1.2486970000 	 -1.8646650000 
381.40 	 224.9829000 	 1.924075 	 -1.2516120000 	 -1.8677550000 
381.60 	 224.9877000 	 1.924100 	 -1.2514240000 	 -1.8680190000 
381.80 	 224.9877000 	 1.924075 	 -1.2492910000 	 -1.8678600000 
382.00 	 224.9877000 	 1.924100 	 -1.2517680000 	 -1.8699360000 
382.20 	 224.9877000 	 1.924100 	 -1.2513830000 	 -1.8710580000 
382.40 	 224.9845000 	 1.924125 	 -1.2481210000 	 -1.8679590000 
382.60 	 224.9797000 	 1.924125 	 -1.2500410000 	 -1.8693770000 
382.80 	 224.9749000 	 1.924125 	 -1.2499460000 	 -1.8713380000 
383.00 	 224.9749000 	 1.924150 	 -1.2499680000 	 -1.8685500000 
383.20 	 224.9749000 	 1.924175 	 -1.2504900000 	 -1.8688300000 
383.40 	 224.9797000 	 1.924200 	 -1.2529880000 	 -1.8713410000 
383.60 	 224.9797000 	 1.924225 	 -1.2503810000 	 -1.8692560000 
383.80 	 224.9829000 	 1.924250 	 -1.2497110000 	 -1.8684480000 
384.00 	 224.9829000 	 1.924225 	 -1.2539860000 	 -1.8709820000 
384.20 	 224.9797000 	 1.924225 	 -1.2519490000 	 -1.8696500000 
384.40 	 224.9749000 	 1.924250 	 -1.2503210000 	 -1.8678440000 
384.60 	 224.9718000 	 1.924250 	 -1.2528550000 	 -1.8706610000 
384.80 	 224.9670000 	 1.924275 	 -1.2517130000 	 -1.8702000000 
385.00 	 224.9670000 	 1.924300 	 -1.2493860000 	 -1.8678980000 
385.20 	 224.9670000 	 1.924325 	 -1.2522410000 	 -1.8703240000 
385.40 	 224.9670000 	 1.924350 	 -1.2524480000 	 -1.8707660000 
385.60 	 224.9670000 	 1.924350 	 -1.2486870000 	 -1.8679680000 
385.80 	 224.9718000 	 1.924375 	 -1.2507760000 	 -1.8694310000 
386.00 	 224.9718000 	 1.924400 	 -1.2520790000 	 -1.8710550000 
386.20 	 224.9734000 	 1.924425 	 -1.2487830000 	 -1.8683660000 
386.40 	 224.9749000 	 1.924450 	 -1.2509950000 	 -1.8688740000 
386.60 	 224.9797000 	 1.924450 	 -1.2533730000 	 -1.8711920000 
386.80 	 224.9797000 	 1.924475 	 -1.2498920000 	 -1.8688930000 
387.00 	 224.9797000 	 1.924500 	 -1.2499460000 	 -1.8682890000 
387.20 	 224.9797000 	 1.924475 	 -1.2534400000 	 -1.8710900000 
387.40 	 224.9797000 	 1.924500 	 -1.2512650000 	 -1.8692560000 
387.60 	 224.9781000 	 1.924525 	 -1.2501780000 	 -1.8680950000 
387.80 	 224.9797000 	 1.924525 	 -1.2534840000 	 -1.8708230000 
388.00 	 224.9797000 	 1.924525 	 -1.2526450000 	 -1.8695700000 
388.20 	 224.9797000 	 1.924550 	 -1.2500440000 	 -1.8674660000 
388.40 	 224.9797000 	 1.924575 	 -1.2529790000 	 -1.8701330000 
388.60 	 224.9797000 	 1.924600 	 -1.2523970000 	 -1.8701620000 
388.80 	 224.9749000 	 1.924575 	 -1.2501590000 	 -1.8676250000 
389.00 	 224.9749000 	 1.924575 	 -1.2529150000 	 -1.8698660000 
389.20 	 224.9749000 	 1.924600 	 -1.2531950000 	 -1.8706130000 
389.40 	 224.9718000 	 1.924625 	 -1.2499520000 	 -1.8675870000 
389.60 	 224.9718000 	 1.924650 	 -1.2516310000 	 -1.8688960000 
389.80 	 224.9718000 	 1.924700 	 -1.2536180000 	 -1.8708740000 
390.00 	 224.9749000 	 1.924700 	 -1.2502380000 	 -1.8680410000 
390.20 	 224.9781000 	 1.924700 	 -1.2498280000 	 -1.8682890000 
390.40 	 224.9797000 	 1.924725 	 -1.2526040000 	 -1.8710650000 
390.60 	 224.9829000 	 1.924725 	 -1.2503910000 	 -1.8692330000 
390.80 	 224.9813000 	 1.924750 	 -1.2499080000 	 -1.8690080000 
391.00 	 224.9797000 	 1.924775 	 -1.2531410000 	 -1.8718270000 
391.20 	 224.9749000 	 1.924800 	 -1.2513640000 	 -1.8707850000 
391.40 	 224.9749000 	 1.924775 	 -1.2478220000 	 -1.8687310000 
391.60 	 224.9749000 	 1.924800 	 -1.2479210000 	 -1.8713820000 
391.80 	 224.9749000 	 1.924825 	 -1.2469610000 	 -1.8714140000 
392.00 	 224.9797000 	 1.924850 	 -1.2445770000 	 -1.8688460000 
392.20 	 224.9813000 	 1.924850 	 -1.2518880000 	 -1.8710550000 
392.40 	 224.9877000 	 1.924850 	 -1.2524130000 	 -1.8712490000 
392.60 	 224.9877000 	 1.924875 	 -1.2492080000 	 -1.8683500000 
392.80 	 224.9877000 	 1.924875 	 -1.2504480000 	 -1.8689350000 
393.00 	 224.9877000 	 1.924875 	 -1.2511600000 	 -1.8709980000 
393.20 	 224.9877000 	 1.924875 	 -1.2483340000 	 -1.8685500000 
393.40 	 224.9877000 	 1.924900 	 -1.2510490000 	 -1.8682990000 
393.60 	 224.9877000 	 1.924925 	 -1.2536940000 	 -1.8711380000 
393.80 	 224.9829000 	 1.924925 	 -1.2499940000 	 -1.8698630000 
394.00 	 224.9829000 	 1.924925 	 -1.2475970000 	 -1.8689090000 
394.20 	 224.9829000 	 1.924950 	 -1.2516850000 	 -1.8717920000 
394.40 	 224.9829000 	 1.924950 	 -1.2500480000 	 -1.8711120000 
394.60 	 224.9877000 	 1.924975 	 -1.2474790000 	 -1.8689030000 
394.80 	 224.9877000 	 1.924975 	 -1.2537770000 	 -1.8714940000 
395.00 	 224.9829000 	 1.924975 	 -1.2548260000 	 -1.8700350000 
395.20 	 224.9797000 	 1.925000 	 -1.2517680000 	 -1.8670940000 
395.40 	 224.9718000 	 1.925000 	 -1.2540370000 	 -1.8684230000 
395.60 	 224.9670000 	 1.925025 	 -1.2555150000 	 -1.8705240000 
395.80 	 224.9638000 	 1.925050 	 -1.2524600000 	 -1.8678730000 
396.00 	 224.9670000 	 1.925075 	 -1.2529340000 	 -1.8677390000 
396.20 	 224.9670000 	 1.925100 	 -1.2557090000 	 -1.8705400000 
396.40 	 224.9670000 	 1.925125 	 -1.2533060000 	 -1.8684070000 
396.60 	 224.9670000 	 1.925150 	 -1.2523050000 	 -1.8673670000 
396.80 	 224.9638000 	 1.925150 	 -1.2549110000 	 -1.8720250000 
397.00 	 224.9638000 	 1.925175 	 -1.2540500000 	 -1.8717800000 
397.20 	 224.9591000 	 1.925225 	 -1.2511790000 	 -1.8690810000 
397.40 	 224.9606000 	 1.925250 	 -1.2538750000 	 -1.8710900000 
397.60 	 224.9638000 	 1.925275 	 -1.2549460000 	 -1.8725170000 
397.80 	 224.9670000 	 1.925300 	 -1.2516470000 	 -1.8696120000 
398.00 	 224.9702000 	 1.925325 	 -1.2528390000 	 -1.8703680000 
398.20 	 224.9749000 	 1.925350 	 -1.2551120000 	 -1.8727400000 
398.40 	 224.9829000 	 1.925375 	 -1.2523110000 	 -1.8701710000 
398.60 	 224.9877000 	 1.925400 	 -1.2519360000 	 -1.8693450000 
398.80 	 224.9908000 	 1.925375 	 -1.2535670000 	 -1.8726510000 
399.00 	 224.9956000 	 1.925375 	 -1.2510240000 	 -1.8713980000 
399.20 	 224.9988000 	 1.925375 	 -1.2491290000 	 -1.8694690000 
399.40 	 225.0036000 	 1.925375 	 -1.2527720000 	 -1.8723840000 
399.60 	 225.0036000 	 1.925375 	 -1.2518790000 	 -1.8720340000 
399.80 	 225.0036000 	 1.925375 	 -1.2513220000 	 -1.8694310000 
400.00 	 225.0036000 	 1.925375 	 -1.2543550000 	 -1.8720020000 
400.20 	 224.9988000 	 1.925375 	 -1.2542630000 	 -1.8723580000 
400.40 	 224.9956000 	 1.925375 	 -1.2512110000 	 -1.8694370000 
400.60 	 224.9908000 	 1.925375 	 -1.2535320000 	 -1.8711090000 
400.80 	 224.9877000 	 1.925375 	 -1.2548760000 	 -1.8728480000 
401.00 	 224.9877000 	 1.925375 	 -1.2515130000 	 -1.8697130000 
401.20 	 224.9829000 	 1.925400 	 -1.2524860000 	 -1.8707780000 
401.40 	 224.9829000 	 1.925425 	 -1.2552230000 	 -1.8729150000 
401.60 	 224.9781000 	 1.925425 	 -1.2520470000 	 -1.8702350000 
401.80 	 224.9797000 	 1.925450 	 -1.2505280000 	 -1.8700350000 
402.00 	 224.9749000 	 1.925450 	 -1.2492850000 	 -1.8721960000 
402.20 	 224.9781000 	 1.925450 	 -1.2467920000 	 -1.8702440000 
402.40 	 224.9749000 	 1.925475 	 -1.2457910000 	 -1.8690110000 
402.60 	 224.9749000 	 1.925500 	 -1.2489000000 	 -1.8719510000 
402.80 	 224.9718000 	 1.925500 	 -1.2472500000 	 -1.8711660000 
403.00 	 224.9670000 	 1.925525 	 -1.2449330000 	 -1.8687120000 
403.20 	 224.9670000 	 1.925550 	 -1.2480200000 	 -1.8713440000 
403.40 	 224.9670000 	 1.925575 	 -1.2476380000 	 -1.8714870000 
403.60 	 224.9670000 	 1.925600 	 -1.2510550000 	 -1.8686580000 
403.80 	 224.9670000 	 1.925600 	 -1.2543650000 	 -1.8708670000 
404.00 	 224.9718000 	 1.925625 	 -1.2550480000 	 -1.8722150000 
404.20 	 224.9718000 	 1.925650 	 -1.2518150000 	 -1.8690620000 
404.40 	 224.9749000 	 1.925675 	 -1.2536680000 	 -1.8702380000 
404.60 	 224.9749000 	 1.925675 	 -1.2516880000 	 -1.8722120000 
404.80 	 224.9749000 	 1.925700 	 -1.2475080000 	 -1.8693800000 
405.00 	 224.9718000 	 1.925725 	 -1.2484650000 	 -1.8697200000 
405.20 	 224.9718000 	 1.925750 	 -1.2507220000 	 -1.8723360000 
405.40 	 224.9670000 	 1.925775 	 -1.2478890000 	 -1.8700310000 
405.60 	 224.9670000 	 1.925800 	 -1.2500290000 	 -1.8690740000 
405.80 	 224.9670000 	 1.925800 	 -1.2491700000 	 -1.8722660000 
406.00 	 224.9670000 	 1.925825 	 -1.2471960000 	 -1.8709820000 
406.20 	 224.9718000 	 1.925850 	 -1.2454380000 	 -1.8690430000 
406.40 	 224.9734000 	 1.925875 	 -1.2485820000 	 -1.8716810000 
406.60 	 224.9797000 	 1.925900 	 -1.2482930000 	 -1.8717350000 
406.80 	 224.9829000 	 1.925900 	 -1.2456960000 	 -1.8686990000 
407.00 	 224.9877000 	 1.925925 	 -1.2487510000 	 -1.8712490000 
407.20 	 224.9924000 	 1.925950 	 -1.2485570000 	 -1.8717580000 
407.40 	 224.9956000 	 1.925925 	 -1.2514430000 	 -1.8692080000 
407.60 	 224.9988000 	 1.925925 	 -1.2538050000 	 -1.8710770000 
407.80 	 225.0036000 	 1.925925 	 -1.2549750000 	 -1.8725360000 
408.00 	 225.0067000 	 1.925925 	 -1.2517680000 	 -1.8694240000 
408.20 	 225.0036000 	 1.925925 	 -1.2527880000 	 -1.8700250000 
408.40 	 225.0036000 	 1.925925 	 -1.2552990000 	 -1.8726250000 
408.60 	 224.9988000 	 1.925925 	 -1.2524450000 	 -1.8702470000 
408.80 	 224.9956000 	 1.925925 	 -1.2519930000 	 -1.8695450000 
409.00 	 224.9956000 	 1.925925 	 -1.2551400000 	 -1.8724440000 
409.20 	 224.9908000 	 1.925925 	 -1.2531060000 	 -1.8709820000 
409.40 	 224.9956000 	 1.925925 	 -1.2516440000 	 -1.8693480000 
409.60 	 224.9908000 	 1.925925 	 -1.2549020000 	 -1.8719350000 
409.80 	 224.9924000 	 1.925925 	 -1.2539800000 	 -1.8714840000 
410.00 	 224.9908000 	 1.925925 	 -1.2513800000 	 -1.8691100000 
410.20 	 224.9877000 	 1.925925 	 -1.2544760000 	 -1.8717190000 
410.40 	 224.9877000 	 1.925925 	 -1.2540790000 	 -1.8718340000 
410.60 	 224.9829000 	 1.925925 	 -1.2514530000 	 -1.8691030000 
410.80 	 224.9797000 	 1.925950 	 -1.2522600000 	 -1.8711220000 
411.00 	 224.9749000 	 1.925975 	 -1.2527530000 	 -1.8724090000 
411.20 	 224.9718000 	 1.925975 	 -1.2497520000 	 -1.8694650000 
411.40 	 224.9670000 	 1.926000 	 -1.2517550000 	 -1.8708860000 
411.60 	 224.9670000 	 1.926025 	 -1.2531820000 	 -1.8726920000 
411.80 	 224.9654000 	 1.926050 	 -1.2480800000 	 -1.8698370000 
412.00 	 224.9638000 	 1.926050 	 -1.2482390000 	 -1.8698720000 
412.20 	 224.9591000 	 1.926100 	 -1.2516690000 	 -1.8724860000 
412.40 	 224.9559000 	 1.926125 	 -1.2486330000 	 -1.8706510000 
412.60 	 224.9559000 	 1.926150 	 -1.2477780000 	 -1.8693190000 
412.80 	 224.9511000 	 1.926200 	 -1.2513190000 	 -1.8722630000 
413.00 	 224.9559000 	 1.926225 	 -1.2496950000 	 -1.8711980000 
413.20 	 224.9559000 	 1.926275 	 -1.2479590000 	 -1.8691190000 
413.40 	 224.9638000 	 1.926300 	 -1.2515290000 	 -1.8720340000 
413.60 	 224.9670000 	 1.926325 	 -1.2501080000 	 -1.8715160000 
413.80 	 224.9749000 	 1.926350 	 -1.2479590000 	 -1.8691890000 
414.00 	 224.9797000 	 1.926350 	 -1.2508770000 	 -1.8716810000 
414.20 	 224.9829000 	 1.926400 	 -1.2508960000 	 -1.8719770000 
414.40 	 224.9908000 	 1.926375 	 -1.2478070000 	 -1.8697100000 
414.60 	 224.9956000 	 1.926375 	 -1.2497010000 	 -1.8715890000 
414.80 	 224.9988000 	 1.926375 	 -1.2504860000 	 -1.8729460000 
415.00 	 225.0067000 	 1.926375 	 -1.2470790000 	 -1.8698600000 
415.20 	 225.0067000 	 1.926375 	 -1.2486110000 	 -1.8707530000 
415.40 	 225.0115000 	 1.926375 	 -1.2506900000 	 -1.8729780000 
415.60 	 225.0115000 	 1.926375 	 -1.2474350000 	 -1.8704800000 
415.80 	 225.0115000 	 1.926375 	 -1.2477300000 	 -1.8701270000 
416.00 	 225.0131000 	 1.926375 	 -1.2504420000 	 -1.8728960000 
416.20 	 225.0131000 	 1.926375 	 -1.2484800000 	 -1.8712740000 
416.40 	 225.0147000 	 1.926375 	 -1.2472220000 	 -1.8696780000 
416.60 	 225.0147000 	 1.926375 	 -1.2504200000 	 -1.8725590000 
416.80 	 225.0115000 	 1.926375 	 -1.2492940000 	 -1.8719260000 
417.00 	 225.0115000 	 1.926375 	 -1.2468690000 	 -1.8693670000 
417.20 	 225.0036000 	 1.926375 	 -1.2497040000 	 -1.8717040000 
417.40 	 224.9988000 	 1.926375 	 -1.2501210000 	 -1.8726030000 
417.60 	 224.9940000 	 1.926375 	 -1.2471710000 	 -1.8696910000 
417.80 	 224.9877000 	 1.926375 	 -1.2490720000 	 -1.8710710000 
418.00 	 224.9829000 	 1.926375 	 -1.2508300000 	 -1.8729810000 
418.20 	 224.9797000 	 1.926375 	 -1.2471550000 	 -1.8701930000 
418.40 	 224.9749000 	 1.926375 	 -1.2481560000 	 -1.8704100000 
418.60 	 224.9749000 	 1.926400 	 -1.2519960000 	 -1.8729240000 
418.80 	 224.9718000 	 1.926400 	 -1.2497710000 	 -1.8708480000 
419.00 	 224.9718000 	 1.926425 	 -1.2488370000 	 -1.8697230000 
419.20 	 224.9670000 	 1.926450 	 -1.2518500000 	 -1.8726570000 
419.40 	 224.9670000 	 1.926475 	 -1.2500800000 	 -1.8713630000 
419.60 	 224.9670000 	 1.926500 	 -1.2519550000 	 -1.8691540000 
419.80 	 224.9670000 	 1.926500 	 -1.2549560000 	 -1.8721070000 
420.00 	 224.9670000 	 1.926525 	 -1.2540250000 	 -1.8718210000 
420.20 	 224.9670000 	 1.926550 	 -1.2515640000 	 -1.8692080000 
420.40 	 224.9718000 	 1.926575 	 -1.2543360000 	 -1.8715480000 
420.60 	 224.9718000 	 1.926600 	 -1.2551590000 	 -1.8710650000 
420.80 	 224.9749000 	 1.926600 	 -1.2517800000 	 -1.8677650000 
421.00 	 224.9749000 	 1.926625 	 -1.2544630000 	 -1.8698370000 
421.20 	 224.9749000 	 1.926650 	 -1.2553340000 	 -1.8712810000 
421.40 	 224.9749000 	 1.926700 	 -1.2520440000 	 -1.8682960000 
421.60 	 224.9797000 	 1.926700 	 -1.2538110000 	 -1.8689190000 
421.80 	 224.9749000 	 1.926700 	 -1.2553060000 	 -1.8714620000 
422.00 	 224.9749000 	 1.926725 	 -1.2522060000 	 -1.8685750000 
422.20 	 224.9749000 	 1.926750 	 -1.2529980000 	 -1.8686200000 
422.40 	 224.9797000 	 1.926775 	 -1.2557600000 	 -1.8714840000 
422.60 	 224.9797000 	 1.926800 	 -1.2528610000 	 -1.8692180000 
422.80 	 224.9829000 	 1.926775 	 -1.2525590000 	 -1.8677040000 
423.00 	 224.9877000 	 1.926800 	 -1.2561960000 	 -1.8709440000 
423.20 	 224.9908000 	 1.926800 	 -1.2538370000 	 -1.8697990000 
423.40 	 224.9908000 	 1.926825 	 -1.2526260000 	 -1.8679430000 
423.60 	 224.9956000 	 1.926850 	 -1.2558680000 	 -1.8712170000 
423.80 	 224.9956000 	 1.926825 	 -1.2537890000 	 -1.8706960000 
424.00 	 224.9956000 	 1.926825 	 -1.2517640000 	 -1.8682890000 
424.20 	 224.9972000 	 1.926825 	 -1.2550290000 	 -1.8712550000 
424.40 	 224.9988000 	 1.926825 	 -1.2544120000 	 -1.8711600000 
424.60 	 225.0004000 	 1.926825 	 -1.2515390000 	 -1.8683780000 
424.80 	 224.9988000 	 1.926825 	 -1.2543490000 	 -1.8706540000 
425.00 	 225.0036000 	 1.926825 	 -1.2549270000 	 -1.8714970000 
425.20 	 225.0036000 	 1.926825 	 -1.2517170000 	 -1.8685400000 
425.40 	 225.0067000 	 1.926825 	 -1.2537420000 	 -1.8698980000 
425.60 	 225.0067000 	 1.926825 	 -1.2554840000 	 -1.8719800000 
425.80 	 225.0083000 	 1.926825 	 -1.2520760000 	 -1.8693000000 
426.00 	 225.0115000 	 1.926825 	 -1.2529530000 	 -1.8691380000 
426.20 	 225.0115000 	 1.926825 	 -1.2556170000 	 -1.8719290000 
426.40 	 225.0067000 	 1.926825 	 -1.2525530000 	 -1.8695860000 
426.60 	 225.0067000 	 1.926825 	 -1.2522060000 	 -1.8688490000 
426.80 	 225.0036000 	 1.926825 	 -1.2556170000 	 -1.8717480000 
427.00 	 224.9988000 	 1.926825 	 -1.2531880000 	 -1.8701900000 
427.20 	 224.9956000 	 1.926825 	 -1.2517710000 	 -1.8683530000 
427.40 	 224.9956000 	 1.926825 	 -1.2550860000 	 -1.8712230000 
427.60 	 224.9956000 	 1.926825 	 -1.2542060000 	 -1.8711220000 
427.80 	 224.9956000 	 1.926825 	 -1.2513030000 	 -1.8683400000 
428.00 	 224.9956000 	 1.926825 	 -1.2545390000 	 -1.8705240000 
428.20 	 224.9908000 	 1.926825 	 -1.2547810000 	 -1.8713670000 
428.40 	 224.9908000 	 1.926825 	 -1.2514370000 	 -1.8684770000 
428.60 	 224.9877000 	 1.926825 	 -1.2542340000 	 -1.8703940000 
428.80 	 224.9829000 	 1.926825 	 -1.2550640000 	 -1.8715730000 
429.00 	 224.9797000 	 1.926825 	 -1.2517770000 	 -1.8686830000 
429.20 	 224.9749000 	 1.926825 	 -1.2535570000 	 -1.8698310000 
429.40 	 224.9670000 	 1.926850 	 -1.2562400000 	 -1.8717640000 
429.60 	 224.9638000 	 1.926875 	 -1.2527590000 	 -1.8690360000 
429.80 	 224.9575000 	 1.926900 	 -1.2533660000 	 -1.8689160000 
430.00 	 224.9559000 	 1.926950 	 -1.2563170000 	 -1.8717290000 
430.20 	 224.9559000 	 1.926975 	 -1.2536970000 	 -1.8697800000 
430.40 	 224.9511000 	 1.927000 	 -1.2526580000 	 -1.8683560000 
430.60 	 224.9527000 	 1.927050 	 -1.2560140000 	 -1.8715160000 
430.80 	 224.9511000 	 1.927075 	 -1.2545840000 	 -1.8705560000 
431.00 	 224.9511000 	 1.927100 	 -1.2521490000 	 -1.8681560000 
431.20 	 224.9511000 	 1.927150 	 -1.2555980000 	 -1.8708170000 
431.40 	 224.9559000 	 1.927200 	 -1.2550670000 	 -1.8711530000 
431.60 	 224.9591000 	 1.927225 	 -1.2521900000 	 -1.8681340000 
431.80 	 224.9670000 	 1.927250 	 -1.2545240000 	 -1.8701390000 
432.00 	 224.9734000 	 1.927275 	 -1.2558900000 	 -1.8715760000 
432.20 	 224.9829000 	 1.927275 	 -1.2522950000 	 -1.8691410000 
432.40 	 224.9877000 	 1.927300 	 -1.2528640000 	 -1.8699490000 
432.60 	 224.9956000 	 1.927325 	 -1.2551340000 	 -1.8721490000 
432.80 	 225.0004000 	 1.927350 	 -1.2518600000 	 -1.8695990000 
433.00 	 225.0036000 	 1.927325 	 -1.2528860000 	 -1.8689860000 
433.20 	 225.0067000 	 1.927325 	 -1.2555310000 	 -1.8719420000 
433.40 	 225.0067000 	 1.927325 	 -1.2534710000 	 -1.8706320000 
433.60 	 225.0099000 	 1.927325 	 -1.2518090000 	 -1.8686040000 
433.80 	 225.0115000 	 1.927325 	 -1.2549940000 	 -1.8713350000 
434.00 	 225.0147000 	 1.927325 	 -1.2546060000 	 -1.8714400000 
434.20 	 225.0163000 	 1.927325 	 -1.2516180000 	 -1.8685090000 
434.40 	 225.0147000 	 1.927325 	 -1.2541740000 	 -1.8703940000 
434.60 	 225.0147000 	 1.927325 	 -1.2549720000 	 -1.8720050000 
434.80 	 225.0115000 	 1.927325 	 -1.2516240000 	 -1.8687820000 
435.00 	 225.0067000 	 1.927325 	 -1.2536590000 	 -1.8701240000 
435.20 	 224.9988000 	 1.927325 	 -1.2552390000 	 -1.8720470000 
435.40 	 224.9956000 	 1.927325 	 -1.2519230000 	 -1.8691350000 
435.60 	 224.9908000 	 1.927325 	 -1.2530070000 	 -1.8694970000 
435.80 	 224.9908000 	 1.927325 	 -1.2555500000 	 -1.8720980000 
436.00 	 224.9908000 	 1.927325 	 -1.2523810000 	 -1.8696880000 
436.20 	 224.9956000 	 1.927325 	 -1.2523170000 	 -1.8690550000 
436.40 	 224.9956000 	 1.927325 	 -1.2554770000 	 -1.8721450000 
436.60 	 224.9956000 	 1.927325 	 -1.2530990000 	 -1.8700380000 
436.80 	 224.9908000 	 1.927325 	 -1.2519230000 	 -1.8685660000 
437.00 	 224.9877000 	 1.927325 	 -1.2551880000 	 -1.8718240000 
437.20 	 224.9829000 	 1.927325 	 -1.2534360000 	 -1.8708130000 
437.40 	 224.9797000 	 1.927325 	 -1.2516310000 	 -1.8684990000 
437.60 	 224.9749000 	 1.927325 	 -1.2548130000 	 -1.8712230000 
437.80 	 224.9749000 	 1.927325 	 -1.2546630000 	 -1.8714900000 
438.00 	 224.9749000 	 1.927325 	 -1.2515000000 	 -1.8683850000 
438.20 	 224.9749000 	 1.927350 	 -1.2547490000 	 -1.8707530000 
438.40 	 224.9718000 	 1.927375 	 -1.2553440000 	 -1.8718080000 
438.60 	 224.9749000 	 1.927400 	 -1.2520190000 	 -1.8690240000 
438.80 	 224.9749000 	 1.927425 	 -1.2536880000 	 -1.8699840000 
439.00 	 224.9718000 	 1.927450 	 -1.2556330000 	 -1.8721260000 
439.20 	 224.9718000 	 1.927450 	 -1.2519650000 	 -1.8691480000 
439.40 	 224.9670000 	 1.927475 	 -1.2525590000 	 -1.8692020000 
439.60 	 224.9670000 	 1.927500 	 -1.2556170000 	 -1.8719990000 
439.80 	 224.9686000 	 1.927525 	 -1.2527080000 	 -1.8698630000 
440.00 	 224.9718000 	 1.927550 	 -1.2519300000 	 -1.8686260000 
440.20 	 224.9749000 	 1.927550 	 -1.2560560000 	 -1.8714330000 
440.40 	 224.9797000 	 1.927575 	 -1.2542220000 	 -1.8702160000 
440.60 	 224.9829000 	 1.927575 	 -1.2523300000 	 -1.8681620000 
440.80 	 224.9829000 	 1.927575 	 -1.2557600000 	 -1.8711920000 
441.00 	 224.9829000 	 1.927600 	 -1.2551560000 	 -1.8710680000 
441.20 	 224.9829000 	 1.927625 	 -1.2523050000 	 -1.8681880000 
441.40 	 224.9829000 	 1.927650 	 -1.2550990000 	 -1.8704000000 
441.60 	 224.9877000 	 1.927625 	 -1.2563290000 	 -1.8716270000 
441.80 	 224.9877000 	 1.927625 	 -1.2524320000 	 -1.8685530000 
442.00 	 224.9908000 	 1.927650 	 -1.2540790000 	 -1.8696310000 
442.20 	 224.9877000 	 1.927675 	 -1.2557630000 	 -1.8720050000 
442.40 	 224.9877000 	 1.927700 	 -1.2523400000 	 -1.8690810000 
442.60 	 224.9877000 	 1.927675 	 -1.2541040000 	 -1.8698790000 
442.80 	 224.9877000 	 1.927675 	 -1.2563480000 	 -1.8727650000 
443.00 	 224.9877000 	 1.927675 	 -1.2532270000 	 -1.8701330000 
443.20 	 224.9877000 	 1.927700 	 -1.2514720000 	 -1.8693290000 
443.40 	 224.9877000 	 1.927725 	 -1.2543010000 	 -1.8723070000 
443.60 	 224.9877000 	 1.927725 	 -1.2514590000 	 -1.8705690000 
443.80 	 224.9877000 	 1.927725 	 -1.2484520000 	 -1.8689760000 
444.00 	 224.9829000 	 1.927725 	 -1.2561860000 	 -1.8721770000 
444.20 	 224.9829000 	 1.927750 	 -1.2544920000 	 -1.8710610000 
444.40 	 224.9797000 	 1.927750 	 -1.2526190000 	 -1.8692590000 
444.60 	 224.9797000 	 1.927775 	 -1.2560650000 	 -1.8721550000 
444.80 	 224.9797000 	 1.927775 	 -1.2550740000 	 -1.8718620000 
445.00 	 224.9797000 	 1.927775 	 -1.2528860000 	 -1.8693030000 
445.20 	 224.9797000 	 1.927800 	 -1.2558400000 	 -1.8716180000 
445.40 	 224.9797000 	 1.927825 	 -1.2558520000 	 -1.8719450000 
445.60 	 224.9797000 	 1.927825 	 -1.2528830000 	 -1.8690270000 
445.80 	 224.9781000 	 1.927850 	 -1.2557600000 	 -1.8717890000 
446.00 	 224.9797000 	 1.927825 	 -1.2561100000 	 -1.8722920000 
446.20 	 224.9797000 	 1.927850 	 -1.2526770000 	 -1.8699070000 
446.40 	 224.9797000 	 1.927875 	 -1.2549650000 	 -1.8716560000 
446.60 	 224.9749000 	 1.927900 	 -1.2562780000 	 -1.8732260000 
446.80 	 224.9749000 	 1.927875 	 -1.2528170000 	 -1.8696630000 
447.00 	 224.9718000 	 1.927900 	 -1.2547300000 	 -1.8708520000 
447.20 	 224.9670000 	 1.927925 	 -1.2564880000 	 -1.8727870000 
447.40 	 224.9670000 	 1.927950 	 -1.2532840000 	 -1.8701810000 
447.60 	 224.9670000 	 1.927975 	 -1.2537230000 	 -1.8699520000 
447.80 	 224.9670000 	 1.928000 	 -1.2568090000 	 -1.8729780000 
448.00 	 224.9718000 	 1.928000 	 -1.2543930000 	 -1.8708230000 
448.20 	 224.9718000 	 1.928025 	 -1.2535410000 	 -1.8696280000 
448.40 	 224.9749000 	 1.928050 	 -1.2568980000 	 -1.8727750000 
448.60 	 224.9781000 	 1.928075 	 -1.2549500000 	 -1.8714750000 
448.80 	 224.9797000 	 1.928100 	 -1.2532110000 	 -1.8694310000 
449.00 	 224.9829000 	 1.928075 	 -1.2571240000 	 -1.8720750000 
449.20 	 224.9829000 	 1.928100 	 -1.2557030000 	 -1.8717160000 
449.40 	 224.9829000 	 1.928125 	 -1.2532620000 	 -1.8692370000 
449.60 	 224.9877000 	 1.928150 	 -1.2565070000 	 -1.8718780000 
449.80 	 224.9845000 	 1.928125 	 -1.2564790000 	 -1.8721140000 
450.00 	 224.9829000 	 1.928125 	 -1.2533980000 	 -1.8690170000 
450.20 	 224.9797000 	 1.928150 	 -1.2562560000 	 -1.8712360000 
450.40 	 224.9749000 	 1.928175 	 -1.2563830000 	 -1.8722180000 
450.60 	 224.9718000 	 1.928200 	 -1.2530290000 	 -1.8691190000 
450.80 	 224.9670000 	 1.928200 	 -1.2554840000 	 -1.8705560000 
451.00 	 224.9718000 	 1.928225 	 -1.2570130000 	 -1.8725650000 
451.20 	 224.9749000 	 1.928250 	 -1.2535570000 	 -1.8695070000 
451.40 	 224.9797000 	 1.928275 	 -1.2548320000 	 -1.8699870000 
451.60 	 224.9829000 	 1.928300 	 -1.2572730000 	 -1.8726760000 
451.80 	 224.9829000 	 1.928275 	 -1.2543960000 	 -1.8708390000 
452.00 	 224.9877000 	 1.928275 	 -1.2542470000 	 -1.8702470000 
452.20 	 224.9877000 	 1.928300 	 -1.2575530000 	 -1.8731910000 
452.40 	 224.9908000 	 1.928325 	 -1.2549500000 	 -1.8714870000 
452.60 	 224.9924000 	 1.928350 	 -1.2537610000 	 -1.8698530000 
452.80 	 224.9956000 	 1.928325 	 -1.2575120000 	 -1.8727210000 
453.00 	 224.9988000 	 1.928325 	 -1.2559890000 	 -1.8720210000 
453.20 	 225.0036000 	 1.928325 	 -1.2535350000 	 -1.8692650000 
453.40 	 225.0036000 	 1.928325 	 -1.2567140000 	 -1.8720310000 
453.60 	 225.0036000 	 1.928325 	 -1.2564410000 	 -1.8727050000 
453.80 	 224.9988000 	 1.928325 	 -1.2534750000 	 -1.8695700000 
454.00 	 224.9956000 	 1.928325 	 -1.2558840000 	 -1.8713790000 
454.20 	 224.9908000 	 1.928325 	 -1.2571680000 	 -1.8731240000 
454.40 	 224.9908000 	 1.928325 	 -1.2536110000 	 -1.8699070000 
454.60 	 224.9908000 	 1.928325 	 -1.2554140000 	 -1.8709150000 
454.80 	 224.9877000 	 1.928325 	 -1.2575590000 	 -1.8731180000 
455.00 	 224.9877000 	 1.928325 	 -1.2540660000 	 -1.8701870000 
455.20 	 224.9829000 	 1.928325 	 -1.2550040000 	 -1.8703940000 
455.40 	 224.9829000 	 1.928325 	 -1.2577150000 	 -1.8731820000 
455.60 	 224.9797000 	 1.928350 	 -1.2541960000 	 -1.8707430000 
455.80 	 224.9797000 	 1.928375 	 -1.2543620000 	 -1.8703590000 
456.00 	 224.9797000 	 1.928400 	 -1.2574320000 	 -1.8734300000 
456.20 	 224.9749000 	 1.928375 	 -1.2550930000 	 -1.8716490000 
456.40 	 224.9718000 	 1.928400 	 -1.2528830000 	 -1.8698530000 
456.60 	 224.9670000 	 1.928425 	 -1.2561700000 	 -1.8728610000 
456.80 	 224.9670000 	 1.928450 	 -1.2541740000 	 -1.8719100000 
457.00 	 224.9638000 	 1.928475 	 -1.2525210000 	 -1.8697420000 
457.20 	 224.9670000 	 1.928500 	 -1.2558330000 	 -1.8728450000 
457.40 	 224.9670000 	 1.928525 	 -1.2546000000 	 -1.8721260000 
457.60 	 224.9670000 	 1.928550 	 -1.2522160000 	 -1.8697010000 
457.80 	 224.9718000 	 1.928550 	 -1.2557190000 	 -1.8726290000 
458.00 	 224.9718000 	 1.928575 	 -1.2551180000 	 -1.8726480000 
458.20 	 224.9670000 	 1.928600 	 -1.2523080000 	 -1.8699140000 
458.40 	 224.9702000 	 1.928600 	 -1.2549110000 	 -1.8719510000 
458.60 	 224.9718000 	 1.928625 	 -1.2558620000 	 -1.8733850000 
458.80 	 224.9749000 	 1.928650 	 -1.2524320000 	 -1.8703560000 
459.00 	 224.9749000 	 1.928675 	 -1.2538500000 	 -1.8710520000 
459.20 	 224.9749000 	 1.928700 	 -1.2565140000 	 -1.8744370000 
459.40 	 224.9813000 	 1.928700 	 -1.2538970000 	 -1.8702890000 
459.60 	 224.9829000 	 1.928725 	 -1.2542850000 	 -1.8698850000 
459.80 	 224.9877000 	 1.928750 	 -1.2572770000 	 -1.8730320000 
460.00 	 224.9877000 	 1.928725 	 -1.2545550000 	 -1.8709210000 
460.20 	 224.9908000 	 1.928725 	 -1.2540660000 	 -1.8697830000 
460.40 	 224.9908000 	 1.928725 	 -1.2572450000 	 -1.8729080000 
460.60 	 224.9956000 	 1.928725 	 -1.2550230000 	 -1.8715060000 
460.80 	 224.9956000 	 1.928725 	 -1.2536750000 	 -1.8695450000 
461.00 	 224.9988000 	 1.928725 	 -1.2570640000 	 -1.8726250000 
461.20 	 225.0036000 	 1.928725 	 -1.2558110000 	 -1.8720120000 
461.40 	 225.0036000 	 1.928725 	 -1.2532620000 	 -1.8693450000 
461.60 	 225.0067000 	 1.928725 	 -1.2567300000 	 -1.8721010000 
461.80 	 225.0052000 	 1.928725 	 -1.2563610000 	 -1.8725050000 
462.00 	 224.9988000 	 1.928725 	 -1.2533120000 	 -1.8695610000 
462.20 	 224.9956000 	 1.928725 	 -1.2564090000 	 -1.8717540000 
462.40 	 224.9877000 	 1.928725 	 -1.2565870000 	 -1.8727650000 
462.60 	 224.9877000 	 1.928750 	 -1.2531980000 	 -1.8695420000 
462.80 	 224.9829000 	 1.928750 	 -1.2557950000 	 -1.8712460000 
463.00 	 224.9829000 	 1.928775 	 -1.2572190000 	 -1.8732450000 
463.20 	 224.9813000 	 1.928800 	 -1.2537670000 	 -1.8703460000 
463.40 	 224.9829000 	 1.928775 	 -1.2557320000 	 -1.8709950000 
463.60 	 224.9829000 	 1.928775 	 -1.2579310000 	 -1.8735350000 
463.80 	 224.9797000 	 1.928800 	 -1.2548570000 	 -1.8711730000 
464.00 	 224.9749000 	 1.928825 	 -1.2546830000 	 -1.8703780000 
464.20 	 224.9686000 	 1.928850 	 -1.2580330000 	 -1.8735440000 
464.40 	 224.9670000 	 1.928850 	 -1.2554610000 	 -1.8720020000 
464.60 	 224.9638000 	 1.928875 	 -1.2542690000 	 -1.8702190000 
464.80 	 224.9638000 	 1.928900 	 -1.2576870000 	 -1.8733660000 
465.00 	 224.9670000 	 1.928925 	 -1.2560840000 	 -1.8725550000 
465.20 	 224.9670000 	 1.928950 	 -1.2537450000 	 -1.8700820000 
465.40 	 224.9670000 	 1.928975 	 -1.2570830000 	 -1.8729310000 
465.60 	 224.9670000 	 1.929000 	 -1.2567110000 	 -1.8730670000 
465.80 	 224.9702000 	 1.929000 	 -1.2532650000 	 -1.8703210000 
466.00 	 224.9718000 	 1.929025 	 -1.2559510000 	 -1.8722060000 
466.20 	 224.9749000 	 1.929050 	 -1.2567010000 	 -1.8739030000 
466.40 	 224.9797000 	 1.929075 	 -1.2530800000 	 -1.8706000000 
466.60 	 224.9829000 	 1.929075 	 -1.2548510000 	 -1.8714140000 
466.80 	 224.9829000 	 1.929075 	 -1.2573560000 	 -1.8747430000 
467.00 	 224.9861000 	 1.929100 	 -1.2539710000 	 -1.8721580000 
467.20 	 224.9877000 	 1.929100 	 -1.2540050000 	 -1.8717190000 
467.40 	 224.9908000 	 1.929125 	 -1.2571460000 	 -1.8746850000 
467.60 	 224.9956000 	 1.929125 	 -1.2540180000 	 -1.8724310000 
467.80 	 224.9972000 	 1.929125 	 -1.2537160000 	 -1.8718370000 
468.00 	 224.9988000 	 1.929125 	 -1.2568730000 	 -1.8748440000 
468.20 	 224.9988000 	 1.929125 	 -1.2548450000 	 -1.8734330000 
468.40 	 224.9956000 	 1.929125 	 -1.2531120000 	 -1.8712970000 
468.60 	 224.9956000 	 1.929125 	 -1.2562810000 	 -1.8742820000 
468.80 	 224.9956000 	 1.929125 	 -1.2556840000 	 -1.8742620000 
469.00 	 224.9956000 	 1.929125 	 -1.2527240000 	 -1.8711630000 
469.20 	 224.9956000 	 1.929125 	 -1.2558900000 	 -1.8736810000 
469.40 	 224.9956000 	 1.929125 	 -1.2560750000 	 -1.8745770000 
469.60 	 224.9956000 	 1.929125 	 -1.2528610000 	 -1.8714750000 
469.80 	 224.9956000 	 1.929125 	 -1.2552290000 	 -1.8730930000 
470.00 	 224.9893000 	 1.929125 	 -1.2565390000 	 -1.8749870000 
470.20 	 224.9877000 	 1.929125 	 -1.2530840000 	 -1.8719070000 
470.40 	 224.9829000 	 1.929125 	 -1.2546030000 	 -1.8725400000 
470.60 	 224.9797000 	 1.929125 	 -1.2569560000 	 -1.8752230000 
470.80 	 224.9797000 	 1.929150 	 -1.2534300000 	 -1.8725780000 
471.00 	 224.9829000 	 1.929150 	 -1.2536720000 	 -1.8725490000 
471.20 	 224.9829000 	 1.929175 	 -1.2567870000 	 -1.8755210000 
471.40 	 224.9829000 	 1.929175 	 -1.2539580000 	 -1.8731180000 
471.60 	 224.9877000 	 1.929175 	 -1.2541550000 	 -1.8715290000 
471.80 	 224.9829000 	 1.929200 	 -1.2575150000 	 -1.8747710000 
472.00 	 224.9797000 	 1.929200 	 -1.2552550000 	 -1.8733980000 
472.20 	 224.9718000 	 1.929225 	 -1.2537100000 	 -1.8714360000 
472.40 	 224.9670000 	 1.929250 	 -1.2574640000 	 -1.8745200000 
472.60 	 224.9638000 	 1.929250 	 -1.2560370000 	 -1.8742430000 
472.80 	 224.9591000 	 1.929300 	 -1.2536020000 	 -1.8715670000 
473.00 	 224.9591000 	 1.929325 	 -1.2567710000 	 -1.8742180000 
473.20 	 224.9638000 	 1.929350 	 -1.2564820000 	 -1.8746920000 
473.40 	 224.9638000 	 1.929375 	 -1.2535830000 	 -1.8715220000 
473.60 	 224.9591000 	 1.929425 	 -1.2562810000 	 -1.8733690000 
473.80 	 224.9606000 	 1.929450 	 -1.2571680000 	 -1.8752960000 
474.00 	 224.9638000 	 1.929475 	 -1.2536240000 	 -1.8720690000 
474.20 	 224.9638000 	 1.929500 	 -1.2552010000 	 -1.8727780000 
474.40 	 224.9718000 	 1.929525 	 -1.2575210000 	 -1.8754040000 
474.60 	 224.9781000 	 1.929550 	 -1.2543360000 	 -1.8727490000 
474.80 	 224.9829000 	 1.929575 	 -1.2546830000 	 -1.8720850000 
475.00 	 224.9877000 	 1.929600 	 -1.2578140000 	 -1.8753780000 
475.20 	 224.9940000 	 1.929575 	 -1.2551980000 	 -1.8735980000 
475.40 	 224.9988000 	 1.929575 	 -1.2543070000 	 -1.8720820000 
475.60 	 225.0036000 	 1.929575 	 -1.2577280000 	 -1.8751300000 
475.80 	 225.0115000 	 1.929575 	 -1.2555090000 	 -1.8741130000 
476.00 	 225.0179000 	 1.929575 	 -1.2536370000 	 -1.8716880000 
476.20 	 225.0226000 	 1.929575 	 -1.2572700000 	 -1.8745610000 
476.40 	 225.0290000 	 1.929575 	 -1.2562180000 	 -1.8744600000 
476.60 	 225.0306000 	 1.929575 	 -1.2533510000 	 -1.8717000000 
476.80 	 225.0258000 	 1.929575 	 -1.2568090000 	 -1.8742910000 
477.00 	 225.0226000 	 1.929575 	 -1.2563960000 	 -1.8749490000 
477.20 	 225.0179000 	 1.929575 	 -1.2536330000 	 -1.8717260000 
477.40 	 225.0115000 	 1.929575 	 -1.2566090000 	 -1.8737830000 
477.60 	 225.0067000 	 1.929575 	 -1.2571400000 	 -1.8753340000 
477.80 	 225.0067000 	 1.929575 	 -1.2537860000 	 -1.8722250000 
478.00 	 225.0036000 	 1.929575 	 -1.2557630000 	 -1.8733370000 
478.20 	 225.0036000 	 1.929575 	 -1.2577250000 	 -1.8755500000 
478.40 	 225.0036000 	 1.929575 	 -1.2541930000 	 -1.8726160000 
478.60 	 225.0067000 	 1.929575 	 -1.2551400000 	 -1.8726060000 
478.80 	 225.0036000 	 1.929575 	 -1.2577020000 	 -1.8755400000 
479.00 	 224.9988000 	 1.929575 	 -1.2545080000 	 -1.8729400000 
479.20 	 224.9956000 	 1.929575 	 -1.2543300000 	 -1.8721360000 
479.40 	 224.9908000 	 1.929575 	 -1.2578230000 	 -1.8752230000 
479.60 	 224.9877000 	 1.929575 	 -1.2554520000 	 -1.8738710000 
479.80 	 224.9877000 	 1.929575 	 -1.2537730000 	 -1.8716970000 
480.00 	 224.9877000 	 1.929575 	 -1.2574610000 	 -1.8748860000 
480.20 	 224.9877000 	 1.929575 	 -1.2560530000 	 -1.8743990000 
480.40 	 224.9877000 	 1.929575 	 -1.2536020000 	 -1.8716050000 
480.60 	 224.9829000 	 1.929575 	 -1.2571240000 	 -1.8744020000 
480.80 	 224.9829000 	 1.929575 	 -1.2567930000 	 -1.8749430000 
481.00 	 224.9797000 	 1.929575 	 -1.2536430000 	 -1.8717770000 
481.20 	 224.9749000 	 1.929575 	 -1.2563990000 	 -1.8737630000 
481.40 	 224.9749000 	 1.929575 	 -1.2571840000 	 -1.8751270000 
481.60 	 224.9718000 	 1.929575 	 -1.2537100000 	 -1.8720690000 
481.80 	 224.9718000 	 1.929575 	 -1.2554110000 	 -1.8728100000 
482.00 	 224.9718000 	 1.929600 	 -1.2579280000 	 -1.8754670000 
482.20 	 224.9670000 	 1.929625 	 -1.2546190000 	 -1.8729690000 
482.40 	 224.9670000 	 1.929650 	 -1.2545200000 	 -1.8722120000 
482.60 	 224.9606000 	 1.929675 	 -1.2577410000 	 -1.8752640000 
482.80 	 224.9591000 	 1.929700 	 -1.2553530000 	 -1.8737280000 
483.00 	 224.9559000 	 1.929725 	 -1.2540280000 	 -1.8719160000 
483.20 	 224.9511000 	 1.929775 	 -1.2575720000 	 -1.8750380000 
483.40 	 224.9591000 	 1.929800 	 -1.2559220000 	 -1.8743040000 
483.60 	 224.9591000 	 1.929825 	 -1.2535890000 	 -1.8715670000 
483.80 	 224.9638000 	 1.929850 	 -1.2567650000 	 -1.8741070000 
484.00 	 224.9718000 	 1.929875 	 -1.2570250000 	 -1.8748890000 
484.20 	 224.9749000 	 1.929900 	 -1.2537350000 	 -1.8717670000 
484.40 	 224.9781000 	 1.929925 	 -1.2559410000 	 -1.8731180000 
484.60 	 224.9797000 	 1.929950 	 -1.2577660000 	 -1.8753780000 
484.80 	 224.9829000 	 1.929950 	 -1.2546790000 	 -1.8728730000 
485.00 	 224.9893000 	 1.929950 	 -1.2556200000 	 -1.8727460000 
485.20 	 224.9924000 	 1.929975 	 -1.2585740000 	 -1.8757120000 
485.40 	 224.9988000 	 1.929975 	 -1.2559290000 	 -1.8737980000 
485.60 	 225.0036000 	 1.929975 	 -1.2550000000 	 -1.8725810000 
485.80 	 225.0036000 	 1.929975 	 -1.2587450000 	 -1.8760010000 
486.00 	 225.0036000 	 1.929975 	 -1.2565230000 	 -1.8746340000 
486.20 	 225.0036000 	 1.929975 	 -1.2549210000 	 -1.8724160000 
486.40 	 225.0036000 	 1.929975 	 -1.2582140000 	 -1.8754580000 
486.60 	 224.9988000 	 1.929975 	 -1.2572960000 	 -1.8751210000 
486.80 	 224.9988000 	 1.929975 	 -1.2545270000 	 -1.8723010000 
487.00 	 224.9988000 	 1.929975 	 -1.2577410000 	 -1.8746690000 
487.20 	 224.9988000 	 1.929975 	 -1.2578550000 	 -1.8756710000 
487.40 	 224.9956000 	 1.929975 	 -1.2544540000 	 -1.8725460000 
487.60 	 224.9956000 	 1.929975 	 -1.2568280000 	 -1.8741480000 
487.80 	 224.9908000 	 1.929975 	 -1.2583670000 	 -1.8759920000 
488.00 	 224.9893000 	 1.929975 	 -1.2546060000 	 -1.8728350000 
488.20 	 224.9829000 	 1.929975 	 -1.2563170000 	 -1.8736170000 
488.40 	 224.9829000 	 1.929975 	 -1.2585450000 	 -1.8762400000 
488.60 	 224.9829000 	 1.929975 	 -1.2552830000 	 -1.8735690000 
488.80 	 224.9797000 	 1.930000 	 -1.2554230000 	 -1.8729850000 
489.00 	 224.9797000 	 1.930000 	 -1.2578360000 	 -1.8763730000 
489.20 	 224.9797000 	 1.930025 	 -1.2551690000 	 -1.8745550000 
489.40 	 224.9829000 	 1.930050 	 -1.2539010000 	 -1.8724980000 
489.60 	 224.9829000 	 1.930025 	 -1.2590820000 	 -1.8765890000 
489.80 	 224.9813000 	 1.930025 	 -1.2575750000 	 -1.8760940000 
490.00 	 224.9829000 	 1.930050 	 -1.2550990000 	 -1.8736740000 
490.20 	 224.9797000 	 1.930075 	 -1.2583480000 	 -1.8763450000 
490.40 	 224.9797000 	 1.930100 	 -1.2583920000 	 -1.8763380000 
490.60 	 224.9749000 	 1.930100 	 -1.2549620000 	 -1.8734900000 
490.80 	 224.9749000 	 1.930100 	 -1.2575500000 	 -1.8759500000 
491.00 	 224.9749000 	 1.930125 	 -1.2580330000 	 -1.8771360000 
491.20 	 224.9749000 	 1.930150 	 -1.2545550000 	 -1.8739890000 
491.40 	 224.9765000 	 1.930175 	 -1.2562910000 	 -1.8752000000 
491.60 	 224.9765000 	 1.930200 	 -1.2585540000 	 -1.8773140000 
491.80 	 224.9718000 	 1.930200 	 -1.2547560000 	 -1.8740430000 
492.00 	 224.9670000 	 1.930225 	 -1.2557320000 	 -1.8744630000 
492.20 	 224.9670000 	 1.930250 	 -1.2584940000 	 -1.8772510000 
492.40 	 224.9638000 	 1.930275 	 -1.2549110000 	 -1.8747230000 
492.60 	 224.9638000 	 1.930300 	 -1.2550390000 	 -1.8740340000 
492.80 	 224.9670000 	 1.930325 	 -1.2583800000 	 -1.8770760000 
493.00 	 224.9670000 	 1.930350 	 -1.2554960000 	 -1.8752420000 
493.20 	 224.9718000 	 1.930375 	 -1.2545170000 	 -1.8736330000 
493.40 	 224.9718000 	 1.930400 	 -1.2580460000 	 -1.8769990000 
493.60 	 224.9749000 	 1.930400 	 -1.2554990000 	 -1.8759310000 
493.80 	 224.9797000 	 1.930425 	 -1.2537640000 	 -1.8737470000 
494.00 	 224.9829000 	 1.930425 	 -1.2572320000 	 -1.8765700000 
494.20 	 224.9893000 	 1.930450 	 -1.2562080000 	 -1.8764150000 
494.40 	 224.9908000 	 1.930475 	 -1.2529090000 	 -1.8736360000 
494.60 	 224.9956000 	 1.930500 	 -1.2560460000 	 -1.8761060000 
494.80 	 224.9956000 	 1.930475 	 -1.2584430000 	 -1.8773460000 
495.00 	 224.9972000 	 1.930475 	 -1.2549460000 	 -1.8743900000 
495.20 	 224.9988000 	 1.930475 	 -1.2575370000 	 -1.8761920000 
495.40 	 225.0036000 	 1.930475 	 -1.2586020000 	 -1.8779600000 
495.60 	 225.0052000 	 1.930475 	 -1.2552800000 	 -1.8747040000 
495.80 	 225.0067000 	 1.930475 	 -1.2566340000 	 -1.8754710000 
496.00 	 225.0067000 	 1.930475 	 -1.2589390000 	 -1.8780200000 
496.20 	 225.0036000 	 1.930475 	 -1.2558210000 	 -1.8754320000 
496.40 	 225.0036000 	 1.930475 	 -1.2558870000 	 -1.8749330000 
496.60 	 224.9988000 	 1.930475 	 -1.2589960000 	 -1.8779530000 
496.80 	 224.9972000 	 1.930475 	 -1.2560560000 	 -1.8759280000 
497.00 	 224.9956000 	 1.930475 	 -1.2554140000 	 -1.8746410000 
497.20 	 224.9908000 	 1.930475 	 -1.2586750000 	 -1.8777470000 
497.40 	 224.9877000 	 1.930475 	 -1.2568410000 	 -1.8765960000 
497.60 	 224.9829000 	 1.930475 	 -1.2550070000 	 -1.8744910000 
497.80 	 224.9797000 	 1.930475 	 -1.2584690000 	 -1.8774100000 
498.00 	 224.9781000 	 1.930475 	 -1.2575500000 	 -1.8771930000 
498.20 	 224.9749000 	 1.930500 	 -1.2550290000 	 -1.8746500000 
498.40 	 224.9749000 	 1.930500 	 -1.2574740000 	 -1.8766880000 
498.60 	 224.9797000 	 1.930525 	 -1.2580550000 	 -1.8779440000 
498.80 	 224.9797000 	 1.930550 	 -1.2546220000 	 -1.8745170000 
499.00 	 224.9781000 	 1.930550 	 -1.2557000000 	 -1.8764940000 
499.20 	 224.9749000 	 1.930550 	 -1.2563640000 	 -1.8780900000 
499.40 	 224.9718000 	 1.930600 	 -1.2529720000 	 -1.8748860000 
499.60 	 224.9718000 	 1.930600 	 -1.2544630000 	 -1.8757690000 
499.80 	 224.9718000 	 1.930625 	 -1.2567550000 	 -1.8783700000 
500.00 	 224.9718000 	 1.930650 	 -1.2535920000 	 -1.8758040000 
500.20 	 224.9718000 	 1.930675 	 -1.2537540000 	 -1.8753180000 
500.40 	 224.9718000 	 1.930700 	 -1.2567870000 	 -1.8784140000 
500.60 	 224.9670000 	 1.930700 	 -1.2550540000 	 -1.8758900000 
500.80 	 224.9670000 	 1.930725 	 -1.2544660000 	 -1.8746630000 
501.00 	 224.9670000 	 1.930750 	 -1.2578300000 	 -1.8777620000 
501.20 	 224.9654000 	 1.930775 	 -1.2562180000 	 -1.8768500000 
501.40 	 224.9638000 	 1.930800 	 -1.2538430000 	 -1.8745040000 
501.60 	 224.9670000 	 1.930800 	 -1.2569270000 	 -1.8771390000 
501.80 	 224.9670000 	 1.930825 	 -1.2567710000 	 -1.8776160000 
502.00 	 224.9718000 	 1.930850 	 -1.2538240000 	 -1.8745230000 
502.20 	 224.9734000 	 1.930900 	 -1.2562560000 	 -1.8763640000 
502.40 	 224.9797000 	 1.930900 	 -1.2582050000 	 -1.8778960000 
502.60 	 224.9813000 	 1.930900 	 -1.2545330000 	 -1.8750290000 
502.80 	 224.9877000 	 1.930925 	 -1.2559320000 	 -1.8753940000 
503.00 	 224.9908000 	 1.930925 	 -1.2601250000 	 -1.8777020000 
503.20 	 224.9988000 	 1.930925 	 -1.2566180000 	 -1.8755120000 
503.40 	 225.0036000 	 1.930925 	 -1.2568510000 	 -1.8750000000 
503.60 	 225.0115000 	 1.930925 	 -1.2598260000 	 -1.8779530000 
503.80 	 225.0147000 	 1.930925 	 -1.2572480000 	 -1.8762330000 
504.00 	 225.0147000 	 1.930925 	 -1.2559890000 	 -1.8745200000 
504.20 	 225.0115000 	 1.930925 	 -1.2594760000 	 -1.8776000000 
504.40 	 225.0067000 	 1.930925 	 -1.2582590000 	 -1.8770690000 
504.60 	 225.0036000 	 1.930925 	 -1.2557030000 	 -1.8743640000 
504.80 	 224.9972000 	 1.930925 	 -1.2589330000 	 -1.8769610000 
505.00 	 224.9956000 	 1.930925 	 -1.2589360000 	 -1.8776510000 
505.20 	 224.9908000 	 1.930925 	 -1.2557280000 	 -1.8744750000 
505.40 	 224.9908000 	 1.930925 	 -1.2583540000 	 -1.8763290000 
505.60 	 224.9908000 	 1.930925 	 -1.2593970000 	 -1.8779910000 
505.80 	 224.9924000 	 1.930925 	 -1.2559000000 	 -1.8749870000 
506.00 	 224.9908000 	 1.930925 	 -1.2575850000 	 -1.8756710000 
506.20 	 224.9908000 	 1.930925 	 -1.2597180000 	 -1.8781660000 
506.40 	 224.9908000 	 1.930925 	 -1.2561960000 	 -1.8752450000 
506.60 	 224.9908000 	 1.930925 	 -1.2569520000 	 -1.8751210000 
506.80 	 224.9877000 	 1.930925 	 -1.2596890000 	 -1.8780870000 
507.00 	 224.9829000 	 1.930925 	 -1.2566630000 	 -1.8757380000 
507.20 	 224.9797000 	 1.930925 	 -1.2562750000 	 -1.8747650000 
507.40 	 224.9718000 	 1.930925 	 -1.2595780000 	 -1.8778710000 
507.60 	 224.9670000 	 1.930950 	 -1.2568220000 	 -1.8767360000 
507.80 	 224.9638000 	 1.930975 	 -1.2550450000 	 -1.8744340000 
508.00 	 224.9638000 	 1.931025 	 -1.2586280000 	 -1.8773810000 
508.20 	 224.9638000 	 1.931050 	 -1.2575910000 	 -1.8771170000 
508.40 	 224.9654000 	 1.931075 	 -1.2547870000 	 -1.8742470000 
508.60 	 224.9638000 	 1.931100 	 -1.2580590000 	 -1.8766080000 
508.80 	 224.9670000 	 1.931125 	 -1.2580300000 	 -1.8776420000 
509.00 	 224.9670000 	 1.931150 	 -1.2548760000 	 -1.8744820000 
509.20 	 224.9718000 	 1.931175 	 -1.2575150000 	 -1.8762780000 
509.40 	 224.9734000 	 1.931200 	 -1.2583610000 	 -1.8778830000 
509.60 	 224.9797000 	 1.931200 	 -1.2562020000 	 -1.8748280000 
509.80 	 224.9829000 	 1.931225 	 -1.2580680000 	 -1.8758550000 
510.00 	 224.9877000 	 1.931250 	 -1.2600740000 	 -1.8782520000 
510.20 	 224.9956000 	 1.931225 	 -1.2569680000 	 -1.8755590000 
510.40 	 224.9908000 	 1.931225 	 -1.2573910000 	 -1.8752160000 
510.60 	 224.9956000 	 1.931225 	 -1.2604810000 	 -1.8784810000 
510.80 	 224.9956000 	 1.931225 	 -1.2574580000 	 -1.8763610000 
511.00 	 224.9956000 	 1.931225 	 -1.2569050000 	 -1.8748980000 
511.20 	 224.9956000 	 1.931225 	 -1.2604140000 	 -1.8780360000 
511.40 	 224.9956000 	 1.931225 	 -1.2587010000 	 -1.8771810000 
511.60 	 224.9956000 	 1.931225 	 -1.2563100000 	 -1.8747970000 
511.80 	 224.9940000 	 1.931225 	 -1.2597370000 	 -1.8775650000 
512.00 	 224.9908000 	 1.931225 	 -1.2592950000 	 -1.8779120000 
512.20 	 224.9908000 	 1.931225 	 -1.2562560000 	 -1.8747580000 
512.40 	 224.9877000 	 1.931225 	 -1.2592060000 	 -1.8770220000 
512.60 	 224.9877000 	 1.931225 	 -1.2597120000 	 -1.8782140000 
512.80 	 224.9877000 	 1.931250 	 -1.2561420000 	 -1.8754070000 
513.00 	 224.9813000 	 1.931275 	 -1.2582620000 	 -1.8767170000 
513.20 	 224.9797000 	 1.931300 	 -1.2600260000 	 -1.8787510000 
513.40 	 224.9797000 	 1.931275 	 -1.2563390000 	 -1.8757630000 
513.60 	 224.9765000 	 1.931300 	 -1.2570790000 	 -1.8756290000 
513.80 	 224.9749000 	 1.931300 	 -1.2588600000 	 -1.8787130000 
514.00 	 224.9781000 	 1.931325 	 -1.2561860000 	 -1.8766630000 
514.20 	 224.9797000 	 1.931350 	 -1.2551590000 	 -1.8752890000 
514.40 	 224.9797000 	 1.931350 	 -1.2583730000 	 -1.8783820000 
514.60 	 224.9797000 	 1.931375 	 -1.2566760000 	 -1.8773270000 
514.80 	 224.9797000 	 1.931400 	 -1.2514690000 	 -1.8749200000 
515.00 	 224.9797000 	 1.931375 	 -1.2568350000 	 -1.8783470000 
515.20 	 224.9829000 	 1.931400 	 -1.2559990000 	 -1.8781600000 
515.40 	 224.9829000 	 1.931400 	 -1.2554420000 	 -1.8754100000 
515.60 	 224.9829000 	 1.931425 	 -1.2582750000 	 -1.8774260000 
515.80 	 224.9797000 	 1.931450 	 -1.2594160000 	 -1.8789740000 
516.00 	 224.9749000 	 1.931425 	 -1.2563170000 	 -1.8759280000 
516.20 	 224.9718000 	 1.931450 	 -1.2583220000 	 -1.8770190000 
516.40 	 224.9670000 	 1.931475 	 -1.2604620000 	 -1.8794000000 
516.60 	 224.9638000 	 1.931500 	 -1.2568920000 	 -1.8764150000 
516.80 	 224.9591000 	 1.931525 	 -1.2578260000 	 -1.8766150000 
517.00 	 224.9591000 	 1.931550 	 -1.2603820000 	 -1.8794380000 
517.20 	 224.9606000 	 1.931600 	 -1.2572350000 	 -1.8768630000 
517.40 	 224.9606000 	 1.931625 	 -1.2570480000 	 -1.8760840000 
517.60 	 224.9591000 	 1.931650 	 -1.2603410000 	 -1.8790310000 
517.80 	 224.9591000 	 1.931675 	 -1.2582590000 	 -1.8778130000 
518.00 	 224.9638000 	 1.931700 	 -1.2564790000 	 -1.8758010000 
518.20 	 224.9670000 	 1.931750 	 -1.2600550000 	 -1.8787800000 
518.40 	 224.9718000 	 1.931775 	 -1.2591010000 	 -1.8783950000 
518.60 	 224.9749000 	 1.931800 	 -1.2564340000 	 -1.8757120000 
518.80 	 224.9829000 	 1.931800 	 -1.2592540000 	 -1.8786590000 
519.00 	 224.9877000 	 1.931800 	 -1.2597470000 	 -1.8795300000 
519.20 	 224.9908000 	 1.931825 	 -1.2564500000 	 -1.8764400000 
519.40 	 224.9956000 	 1.931850 	 -1.2586280000 	 -1.8779750000 
519.60 	 224.9956000 	 1.931825 	 -1.2591930000 	 -1.8789160000 
519.80 	 224.9956000 	 1.931825 	 -1.2559670000 	 -1.8761190000 
520.00 	 224.9972000 	 1.931825 	 -1.2569240000 	 -1.8762110000 
520.20 	 225.0020000 	 1.931825 	 -1.2595620000 	 -1.8790820000 
520.40 	 225.0036000 	 1.931825 	 -1.2563010000 	 -1.8766310000 
520.60 	 225.0067000 	 1.931825 	 -1.2565200000 	 -1.8758330000 
520.80 	 225.0115000 	 1.931825 	 -1.2596350000 	 -1.8788880000 
521.00 	 225.0067000 	 1.931825 	 -1.2570030000 	 -1.8770730000 
521.20 	 225.0067000 	 1.931825 	 -1.2560910000 	 -1.8757570000 
521.40 	 225.0036000 	 1.931825 	 -1.2597120000 	 -1.8787000000 
521.60 	 225.0004000 	 1.931825 	 -1.2574420000 	 -1.8775300000 
521.80 	 224.9972000 	 1.931825 	 -1.2559290000 	 -1.8753660000 
522.00 	 224.9956000 	 1.931825 	 -1.2591080000 	 -1.8782080000 
522.20 	 224.9908000 	 1.931825 	 -1.2582750000 	 -1.8781660000 
522.40 	 224.9829000 	 1.931825 	 -1.2555920000 	 -1.8752570000 
522.60 	 224.9765000 	 1.931825 	 -1.2587480000 	 -1.8778770000 
522.80 	 224.9734000 	 1.931825 	 -1.2588280000 	 -1.8783700000 
523.00 	 224.9670000 	 1.931850 	 -1.2560340000 	 -1.8754900000 
523.20 	 224.9670000 	 1.931875 	 -1.2583700000 	 -1.8770600000 
523.40 	 224.9670000 	 1.931900 	 -1.2598040000 	 -1.8789860000 
523.60 	 224.9670000 	 1.931925 	 -1.2560110000 	 -1.8760780000 
523.80 	 224.9638000 	 1.931950 	 -1.2564370000 	 -1.8762080000 
524.00 	 224.9670000 	 1.931950 	 -1.2578840000 	 -1.8791580000 
524.20 	 224.9638000 	 1.932000 	 -1.2541580000 	 -1.8766120000 
524.40 	 224.9638000 	 1.932025 	 -1.2541230000 	 -1.8758580000 
524.60 	 224.9638000 	 1.932050 	 -1.2574130000 	 -1.8791580000 
524.80 	 224.9591000 	 1.932075 	 -1.2547590000 	 -1.8773910000 
525.00 	 224.9591000 	 1.932125 	 -1.2537540000 	 -1.8757850000 
525.20 	 224.9591000 	 1.932150 	 -1.2574450000 	 -1.8788690000 
525.40 	 224.9606000 	 1.932175 	 -1.2552990000 	 -1.8778290000 
525.60 	 224.9638000 	 1.932200 	 -1.2537570000 	 -1.8755370000 
525.80 	 224.9670000 	 1.932225 	 -1.2568950000 	 -1.8783890000 
526.00 	 224.9686000 	 1.932250 	 -1.2563420000 	 -1.8785790000 
526.20 	 224.9734000 	 1.932300 	 -1.2529500000 	 -1.8754320000 
526.40 	 224.9797000 	 1.932300 	 -1.2583320000 	 -1.8774260000 
526.60 	 224.9829000 	 1.932300 	 -1.2591520000 	 -1.8789510000 
526.80 	 224.9877000 	 1.932325 	 -1.2558330000 	 -1.8758390000 
527.00 	 224.9908000 	 1.932325 	 -1.2584940000 	 -1.8769770000 
527.20 	 224.9956000 	 1.932325 	 -1.2609580000 	 -1.8796190000 
527.40 	 224.9988000 	 1.932325 	 -1.2574100000 	 -1.8769650000 
527.60 	 225.0036000 	 1.932325 	 -1.2581700000 	 -1.8768410000 
527.80 	 225.0067000 	 1.932325 	 -1.2609770000 	 -1.8796000000 
528.00 	 225.0131000 	 1.932325 	 -1.2580840000 	 -1.8775110000 
528.20 	 225.0147000 	 1.932325 	 -1.2575180000 	 -1.8762810000 
528.40 	 225.0179000 	 1.932325 	 -1.2609160000 	 -1.8794760000 
528.60 	 225.0163000 	 1.932325 	 -1.2586150000 	 -1.8780930000 
528.80 	 225.0147000 	 1.932325 	 -1.2571300000 	 -1.8759410000 
529.00 	 225.0147000 	 1.932325 	 -1.2607480000 	 -1.8790150000 
529.20 	 225.0147000 	 1.932325 	 -1.2594920000 	 -1.8788690000 
529.40 	 225.0147000 	 1.932325 	 -1.2568600000 	 -1.8758330000 
529.60 	 225.0115000 	 1.932325 	 -1.2597590000 	 -1.8781980000 
529.80 	 225.0067000 	 1.932325 	 -1.2603730000 	 -1.8794350000 
530.00 	 224.9988000 	 1.932325 	 -1.2569050000 	 -1.8762840000 
530.20 	 224.9956000 	 1.932325 	 -1.2591080000 	 -1.8776610000 
530.40 	 224.9908000 	 1.932325 	 -1.2607610000 	 -1.8796440000 
530.60 	 224.9829000 	 1.932325 	 -1.2572320000 	 -1.8766180000 
530.80 	 224.9829000 	 1.932325 	 -1.2583290000 	 -1.8768790000 
531.00 	 224.9797000 	 1.932325 	 -1.2608560000 	 -1.8796630000 
531.20 	 224.9829000 	 1.932325 	 -1.2580170000 	 -1.8775750000 
531.40 	 224.9877000 	 1.932325 	 -1.2575210000 	 -1.8763890000 
531.60 	 224.9972000 	 1.932325 	 -1.2609580000 	 -1.8795140000 
531.80 	 225.0052000 	 1.932325 	 -1.2583570000 	 -1.8778320000 
532.00 	 225.0147000 	 1.932325 	 -1.2570990000 	 -1.8760110000 
532.20 	 225.0226000 	 1.932325 	 -1.2604400000 	 -1.8790720000 
532.40 	 225.0226000 	 1.932325 	 -1.2592980000 	 -1.8787510000 
532.60 	 225.0179000 	 1.932325 	 -1.2567110000 	 -1.8758620000 
532.80 	 225.0115000 	 1.932325 	 -1.2598900000 	 -1.8784520000 
533.00 	 225.0036000 	 1.932325 	 -1.2602650000 	 -1.8793070000 
533.20 	 224.9877000 	 1.932325 	 -1.2569710000 	 -1.8764020000 
533.40 	 224.9749000 	 1.932325 	 -1.2590980000 	 -1.8777430000 
533.60 	 224.9654000 	 1.932325 	 -1.2604940000 	 -1.8799460000 
533.80 	 224.9591000 	 1.932325 	 -1.2572290000 	 -1.8769170000 
534.00 	 224.9559000 	 1.932325 	 -1.2583640000 	 -1.8769960000 
534.20 	 224.9559000 	 1.932350 	 -1.2612630000 	 -1.8799430000 
534.40 	 224.9559000 	 1.932400 	 -1.2579600000 	 -1.8773490000 
534.60 	 224.9559000 	 1.932425 	 -1.2579310000 	 -1.8769010000 
534.80 	 224.9543000 	 1.932450 	 -1.2612150000 	 -1.8799500000 
535.00 	 224.9495000 	 1.932500 	 -1.2584240000 	 -1.8779440000 
535.20 	 224.9511000 	 1.932525 	 -1.2574860000 	 -1.8765830000 
535.40 	 224.9479000 	 1.932575 	 -1.2609700000 	 -1.8796440000 
535.60 	 224.9511000 	 1.932600 	 -1.2589610000 	 -1.8786590000 
535.80 	 224.9559000 	 1.932650 	 -1.2570760000 	 -1.8761600000 
536.00 	 224.9591000 	 1.932675 	 -1.2601980000 	 -1.8789580000 
536.20 	 224.9638000 	 1.932725 	 -1.2598640000 	 -1.8793520000 
536.40 	 224.9702000 	 1.932750 	 -1.2568540000 	 -1.8762460000 
536.60 	 224.9781000 	 1.932775 	 -1.2592700000 	 -1.8780900000 
536.80 	 224.9797000 	 1.932800 	 -1.2607570000 	 -1.8798860000 
537.00 	 224.9829000 	 1.932775 	 -1.2577440000 	 -1.8772190000 
537.20 	 224.9908000 	 1.932775 	 -1.2589520000 	 -1.8780260000 
537.40 	 224.9956000 	 1.932775 	 -1.2612380000 	 -1.8804230000 
537.60 	 225.0004000 	 1.932775 	 -1.2579950000 	 -1.8776350000 
537.80 	 225.0036000 	 1.932775 	 -1.2585640000 	 -1.8774160000 
538.00 	 225.0115000 	 1.932775 	 -1.2613330000 	 -1.8804360000 
538.20 	 225.0131000 	 1.932775 	 -1.2586910000 	 -1.8781820000 
538.40 	 225.0147000 	 1.932775 	 -1.2578610000 	 -1.8770030000 
538.60 	 225.0147000 	 1.932775 	 -1.2613300000 	 -1.8799370000 
538.80 	 225.0179000 	 1.932775 	 -1.2591040000 	 -1.8790470000 
539.00 	 225.0179000 	 1.932775 	 -1.2572670000 	 -1.8767960000 
539.20 	 225.0179000 	 1.932775 	 -1.2607700000 	 -1.8796950000 
539.40 	 225.0179000 	 1.932775 	 -1.2598290000 	 -1.8796320000 
539.60 	 225.0179000 	 1.932775 	 -1.2571370000 	 -1.8768250000 
539.80 	 225.0179000 	 1.932775 	 -1.2602420000 	 -1.8790530000 
540.00 	 225.0147000 	 1.932775 	 -1.2605090000 	 -1.8801500000 
540.20 	 225.0115000 	 1.932775 	 -1.2570030000 	 -1.8769450000 
540.40 	 225.0036000 	 1.932775 	 -1.2592280000 	 -1.8783730000 
540.60 	 224.9988000 	 1.932775 	 -1.2608880000 	 -1.8804610000 
540.80 	 224.9956000 	 1.932775 	 -1.2577060000 	 -1.8776450000 
541.00 	 224.9908000 	 1.932775 	 -1.2584940000 	 -1.8775880000 
541.20 	 224.9908000 	 1.932775 	 -1.2613460000 	 -1.8805090000 
541.40 	 224.9877000 	 1.932775 	 -1.2583130000 	 -1.8781120000 
541.60 	 224.9861000 	 1.932775 	 -1.2577660000 	 -1.8772220000 
541.80 	 224.9829000 	 1.932775 	 -1.2611990000 	 -1.8802960000 
542.00 	 224.9797000 	 1.932775 	 -1.2587830000 	 -1.8786810000 
542.20 	 224.9749000 	 1.932775 	 -1.2575310000 	 -1.8769230000 
542.40 	 224.9749000 	 1.932775 	 -1.2609230000 	 -1.8800040000 
542.60 	 224.9749000 	 1.932775 	 -1.2592920000 	 -1.8793110000 
542.80 	 224.9718000 	 1.932800 	 -1.2576740000 	 -1.8767710000 
543.00 	 224.9718000 	 1.932800 	 -1.2611580000 	 -1.8803690000 
543.20 	 224.9718000 	 1.932825 	 -1.2606240000 	 -1.8804650000 
543.40 	 224.9718000 	 1.932850 	 -1.2577060000 	 -1.8776290000 
543.60 	 224.9718000 	 1.932875 	 -1.2603280000 	 -1.8795970000 
543.80 	 224.9718000 	 1.932900 	 -1.2611610000 	 -1.8801240000 
544.00 	 224.9686000 	 1.932900 	 -1.2576260000 	 -1.8771780000 
544.20 	 224.9670000 	 1.932925 	 -1.2598990000 	 -1.8785830000 
544.40 	 224.9670000 	 1.932950 	 -1.2615080000 	 -1.8803310000 
544.60 	 224.9670000 	 1.933000 	 -1.2580650000 	 -1.8774860000 
544.80 	 224.9670000 	 1.933000 	 -1.2584270000 	 -1.8776230000 
545.00 	 224.9718000 	 1.933000 	 -1.2609900000 	 -1.8805660000 
545.20 	 224.9718000 	 1.933050 	 -1.2579350000 	 -1.8782680000 
545.40 	 224.9749000 	 1.933050 	 -1.2579380000 	 -1.8774950000 
545.60 	 224.9749000 	 1.933100 	 -1.2609800000 	 -1.8805250000 
545.80 	 224.9749000 	 1.933100 	 -1.2589010000 	 -1.8783950000 
546.00 	 224.9765000 	 1.933100 	 -1.2568760000 	 -1.8769330000 
546.20 	 224.9797000 	 1.933125 	 -1.2602930000 	 -1.8800200000 
546.40 	 224.9829000 	 1.933125 	 -1.2598740000 	 -1.8793230000 
546.60 	 224.9877000 	 1.933150 	 -1.2576390000 	 -1.8771810000 
546.80 	 224.9908000 	 1.933175 	 -1.2609390000 	 -1.8797020000 
547.00 	 224.9956000 	 1.933200 	 -1.2606970000 	 -1.8802360000 
547.20 	 224.9988000 	 1.933175 	 -1.2580010000 	 -1.8774450000 
547.40 	 225.0004000 	 1.933175 	 -1.2605510000 	 -1.8793740000 
547.60 	 225.0052000 	 1.933175 	 -1.2617520000 	 -1.8809600000 
547.80 	 225.0036000 	 1.933175 	 -1.2582140000 	 -1.8780330000 
548.00 	 225.0067000 	 1.933175 	 -1.2593140000 	 -1.8785060000 
548.20 	 225.0036000 	 1.933175 	 -1.2618600000 	 -1.8812270000 
548.40 	 224.9988000 	 1.933175 	 -1.2590690000 	 -1.8789930000 
548.60 	 224.9956000 	 1.933175 	 -1.2584530000 	 -1.8775620000 
548.80 	 224.9908000 	 1.933175 	 -1.2616160000 	 -1.8807160000 
549.00 	 224.9908000 	 1.933175 	 -1.2599210000 	 -1.8798610000 
549.20 	 224.9877000 	 1.933175 	 -1.2577720000 	 -1.8776230000 
549.40 	 224.9893000 	 1.933175 	 -1.2611170000 	 -1.8803250000 
549.60 	 224.9877000 	 1.933175 	 -1.2602870000 	 -1.8802960000 
549.80 	 224.9829000 	 1.933175 	 -1.2575150000 	 -1.8775590000 
550.00 	 224.9829000 	 1.933200 	 -1.2610590000 	 -1.8800040000 
550.20 	 224.9829000 	 1.933200 	 -1.2603540000 	 -1.8809350000 
550.40 	 224.9829000 	 1.933225 	 -1.2570860000 	 -1.8778070000 
550.60 	 224.9829000 	 1.933250 	 -1.2601660000 	 -1.8798130000 
550.80 	 224.9829000 	 1.933225 	 -1.2618380000 	 -1.8814210000 
551.00 	 224.9829000 	 1.933250 	 -1.2585640000 	 -1.8782840000 
551.20 	 224.9829000 	 1.933250 	 -1.2601660000 	 -1.8794500000 
551.40 	 224.9829000 	 1.933275 	 -1.2620670000 	 -1.8818120000 
551.60 	 224.9829000 	 1.933275 	 -1.2588850000 	 -1.8785760000 
551.80 	 224.9797000 	 1.933275 	 -1.2592820000 	 -1.8785730000 
552.00 	 224.9749000 	 1.933300 	 -1.2624260000 	 -1.8811700000 
552.20 	 224.9718000 	 1.933300 	 -1.2588120000 	 -1.8789480000 
552.40 	 224.9686000 	 1.933325 	 -1.2588910000 	 -1.8783320000 
552.60 	 224.9670000 	 1.933350 	 -1.2620450000 	 -1.8814530000 
552.80 	 224.9638000 	 1.933400 	 -1.2592280000 	 -1.8795430000 
553.00 	 224.9606000 	 1.933400 	 -1.2583670000 	 -1.8778930000 
553.20 	 224.9591000 	 1.933425 	 -1.2618640000 	 -1.8810720000 
553.40 	 224.9559000 	 1.933475 	 -1.2598100000 	 -1.8799500000 
553.60 	 224.9591000 	 1.933500 	 -1.2576830000 	 -1.8776420000 
553.80 	 224.9591000 	 1.933525 	 -1.2609390000 	 -1.8802580000 
554.00 	 224.9638000 	 1.933550 	 -1.2607450000 	 -1.8808810000 
554.20 	 224.9638000 	 1.933600 	 -1.2574860000 	 -1.8777150000 
554.40 	 224.9702000 	 1.933625 	 -1.2602420000 	 -1.8797020000 
554.60 	 224.9718000 	 1.933650 	 -1.2613390000 	 -1.8813390000 
554.80 	 224.9749000 	 1.933650 	 -1.2575750000 	 -1.8785100000 
555.00 	 224.9829000 	 1.933675 	 -1.2592510000 	 -1.8795110000 
555.20 	 224.9893000 	 1.933700 	 -1.2613140000 	 -1.8819780000 
555.40 	 224.9988000 	 1.933675 	 -1.2585160000 	 -1.8805280000 
555.60 	 225.0067000 	 1.933675 	 -1.2588880000 	 -1.8806870000 
555.80 	 225.0115000 	 1.933675 	 -1.2618030000 	 -1.8833450000 
556.00 	 225.0179000 	 1.933675 	 -1.2590090000 	 -1.8811860000 
556.20 	 225.0179000 	 1.933675 	 -1.2584880000 	 -1.8801940000 
556.40 	 225.0226000 	 1.933675 	 -1.2616730000 	 -1.8831730000 
556.60 	 225.0226000 	 1.933675 	 -1.2598740000 	 -1.8819460000 
556.80 	 225.0226000 	 1.933675 	 -1.2579690000 	 -1.8798030000 
557.00 	 225.0179000 	 1.933675 	 -1.2613200000 	 -1.8826830000 
557.20 	 225.0147000 	 1.933675 	 -1.2602390000 	 -1.8822960000 
557.40 	 225.0147000 	 1.933675 	 -1.2577120000 	 -1.8798480000 
557.60 	 225.0115000 	 1.933675 	 -1.2607510000 	 -1.8821910000 
557.80 	 225.0115000 	 1.933675 	 -1.2610940000 	 -1.8829570000 
558.00 	 225.0083000 	 1.933675 	 -1.2579060000 	 -1.8799080000 
558.20 	 225.0067000 	 1.933675 	 -1.2599850000 	 -1.8813860000 
558.40 	 225.0036000 	 1.933675 	 -1.2615780000 	 -1.8832970000 
558.60 	 225.0052000 	 1.933675 	 -1.2582140000 	 -1.8803910000 
558.80 	 225.0036000 	 1.933675 	 -1.2593620000 	 -1.8807860000 
559.00 	 225.0036000 	 1.933675 	 -1.2617780000 	 -1.8834400000 
559.20 	 224.9988000 	 1.933675 	 -1.2588880000 	 -1.8809700000 
559.40 	 224.9956000 	 1.933675 	 -1.2584620000 	 -1.8802260000 
559.60 	 224.9908000 	 1.933675 	 -1.2617140000 	 -1.8830330000 
559.80 	 224.9829000 	 1.933675 	 -1.2597400000 	 -1.8817300000 
560.00 	 224.9829000 	 1.933675 	 -1.2580590000 	 -1.8798760000 
560.20 	 224.9797000 	 1.933675 	 -1.2614820000 	 -1.8826070000 
560.40 	 224.9797000 	 1.933675 	 -1.2604750000 	 -1.8825560000 
560.60 	 224.9797000 	 1.933675 	 -1.2578230000 	 -1.8799750000 
560.80 	 224.9749000 	 1.933675 	 -1.2606750000 	 -1.8820190000 
561.00 	 224.9718000 	 1.933675 	 -1.2610850000 	 -1.8831060000 
561.20 	 224.9718000 	 1.933700 	 -1.2580710000 	 -1.8803090000 
561.40 	 224.9718000 	 1.933700 	 -1.2598130000 	 -1.8819140000 
561.60 	 224.9734000 	 1.933725 	 -1.2611330000 	 -1.8837520000 
561.80 	 224.9749000 	 1.933750 	 -1.2580970000 	 -1.8811130000 
562.00 	 224.9749000 	 1.933800 	 -1.2585390000 	 -1.8809030000 
562.20 	 224.9718000 	 1.933800 	 -1.2614820000 	 -1.8836880000 
562.40 	 224.9670000 	 1.933800 	 -1.2586240000 	 -1.8818600000 
562.60 	 224.9670000 	 1.933825 	 -1.2582080000 	 -1.8808210000 
562.80 	 224.9638000 	 1.933850 	 -1.2613010000 	 -1.8836980000 
563.00 	 224.9638000 	 1.933900 	 -1.2593870000 	 -1.8825850000 
563.20 	 224.9638000 	 1.933925 	 -1.2576770000 	 -1.8804680000 
563.40 	 224.9670000 	 1.933950 	 -1.2610780000 	 -1.8831830000 
563.60 	 224.9670000 	 1.933975 	 -1.2604590000 	 -1.8832590000 
563.80 	 224.9670000 	 1.934000 	 -1.2578710000 	 -1.8806460000 
564.00 	 224.9670000 	 1.934000 	 -1.2602550000 	 -1.8823270000 
564.20 	 224.9718000 	 1.934025 	 -1.2612470000 	 -1.8837320000 
564.40 	 224.9749000 	 1.934050 	 -1.2579820000 	 -1.8808970000 
564.60 	 224.9797000 	 1.934075 	 -1.2591230000 	 -1.8814720000 
564.80 	 224.9829000 	 1.934075 	 -1.2618450000 	 -1.8839110000 
565.00 	 224.9877000 	 1.934075 	 -1.2586470000 	 -1.8805250000 
565.20 	 224.9956000 	 1.934075 	 -1.2586400000 	 -1.8797780000 
565.40 	 225.0020000 	 1.934075 	 -1.2617560000 	 -1.8828420000 
565.60 	 225.0099000 	 1.934075 	 -1.2594990000 	 -1.8812780000 
565.80 	 225.0147000 	 1.934075 	 -1.2580780000 	 -1.8793650000 
566.00 	 225.0179000 	 1.934075 	 -1.2615330000 	 -1.8823430000 
566.20 	 225.0179000 	 1.934075 	 -1.2602200000 	 -1.8819680000 
566.40 	 225.0163000 	 1.934075 	 -1.2577570000 	 -1.8792570000 
566.60 	 225.0115000 	 1.934075 	 -1.2610050000 	 -1.8816470000 
566.80 	 225.0067000 	 1.934075 	 -1.2612470000 	 -1.8824770000 
567.00 	 225.0036000 	 1.934075 	 -1.2579250000 	 -1.8795680000 
567.20 	 225.0036000 	 1.934075 	 -1.2601600000 	 -1.8809380000 
567.40 	 225.0052000 	 1.934075 	 -1.2615620000 	 -1.8828680000 
567.60 	 225.0115000 	 1.934075 	 -1.2582370000 	 -1.8799180000 
567.80 	 225.0115000 	 1.934075 	 -1.2594100000 	 -1.8802130000 
568.00 	 225.0147000 	 1.934075 	 -1.2617560000 	 -1.8829440000 
568.20 	 225.0131000 	 1.934075 	 -1.2588250000 	 -1.8804520000 
568.40 	 225.0115000 	 1.934075 	 -1.2588180000 	 -1.8797370000 
568.60 	 225.0067000 	 1.934075 	 -1.2619530000 	 -1.8828960000 
568.80 	 225.0067000 	 1.934075 	 -1.2594160000 	 -1.8809640000 
569.00 	 225.0036000 	 1.934075 	 -1.2584020000 	 -1.8795460000 
569.20 	 224.9988000 	 1.934075 	 -1.2616410000 	 -1.8824770000 
569.40 	 224.9988000 	 1.934075 	 -1.2603760000 	 -1.8816340000 
569.60 	 224.9956000 	 1.934075 	 -1.2580330000 	 -1.8792660000 
569.80 	 224.9988000 	 1.934075 	 -1.2613360000 	 -1.8819300000 
570.00 	 224.9956000 	 1.934075 	 -1.2611040000 	 -1.8824550000 
570.20 	 224.9956000 	 1.934075 	 -1.2578330000 	 -1.8794500000 
570.40 	 224.9908000 	 1.934075 	 -1.2603030000 	 -1.8811670000 
570.60 	 224.9893000 	 1.934075 	 -1.2613930000 	 -1.8827220000 
570.80 	 224.9829000 	 1.934075 	 -1.2581600000 	 -1.8798860000 
571.00 	 224.9797000 	 1.934075 	 -1.2597750000 	 -1.8806200000 
571.20 	 224.9797000 	 1.934075 	 -1.2619590000 	 -1.8829380000 
571.40 	 224.9829000 	 1.934075 	 -1.2587420000 	 -1.8804520000 
571.60 	 224.9829000 	 1.934075 	 -1.2586530000 	 -1.8797810000 
571.80 	 224.9877000 	 1.934075 	 -1.2618640000 	 -1.8828260000 
572.00 	 224.9877000 	 1.934100 	 -1.2594920000 	 -1.8814180000 
572.20 	 224.9877000 	 1.934125 	 -1.2580490000 	 -1.8795930000 
572.40 	 224.9845000 	 1.934125 	 -1.2614790000 	 -1.8825880000 
572.60 	 224.9829000 	 1.934125 	 -1.2603820000 	 -1.8820730000 
572.80 	 224.9797000 	 1.934125 	 -1.2579760000 	 -1.8797020000 
573.00 	 224.9797000 	 1.934150 	 -1.2610240000 	 -1.8821370000 
573.20 	 224.9797000 	 1.934175 	 -1.2608210000 	 -1.8825820000 
573.40 	 224.9797000 	 1.934200 	 -1.2576640000 	 -1.8796220000 
573.60 	 224.9797000 	 1.934175 	 -1.2614690000 	 -1.8820700000 
573.80 	 224.9797000 	 1.934175 	 -1.2626330000 	 -1.8835580000 
574.00 	 224.9749000 	 1.934200 	 -1.2584430000 	 -1.8807890000 
574.20 	 224.9702000 	 1.934225 	 -1.2597970000 	 -1.8813420000 
574.40 	 224.9670000 	 1.934250 	 -1.2620800000 	 -1.8838500000 
574.60 	 224.9670000 	 1.934275 	 -1.2593940000 	 -1.8816340000 
574.80 	 224.9654000 	 1.934275 	 -1.2591300000 	 -1.8807000000 
575.00 	 224.9670000 	 1.934300 	 -1.2625120000 	 -1.8836240000 
575.20 	 224.9670000 	 1.934325 	 -1.2608210000 	 -1.8824830000 
575.40 	 224.9670000 	 1.934350 	 -1.2589740000 	 -1.8803790000 
575.60 	 224.9718000 	 1.934375 	 -1.2619650000 	 -1.8830430000 
575.80 	 224.9749000 	 1.934400 	 -1.2615650000 	 -1.8831320000 
576.00 	 224.9829000 	 1.934400 	 -1.2586590000 	 -1.8804230000 
576.20 	 224.9861000 	 1.934425 	 -1.2613680000 	 -1.8825020000 
576.40 	 224.9893000 	 1.934425 	 -1.2620040000 	 -1.8837230000 
576.60 	 224.9908000 	 1.934425 	 -1.2592160000 	 -1.8807060000 
576.80 	 224.9908000 	 1.934425 	 -1.2607510000 	 -1.8816280000 
577.00 	 224.9956000 	 1.934425 	 -1.2628140000 	 -1.8840310000 
577.20 	 224.9988000 	 1.934425 	 -1.2596610000 	 -1.8812210000 
577.40 	 225.0036000 	 1.934425 	 -1.2600520000 	 -1.8810300000 
577.60 	 225.0052000 	 1.934425 	 -1.2630020000 	 -1.8839680000 
577.80 	 225.0067000 	 1.934425 	 -1.2601280000 	 -1.8817490000 
578.00 	 225.0067000 	 1.934425 	 -1.2594130000 	 -1.8806740000 
578.20 	 225.0067000 	 1.934425 	 -1.2626650000 	 -1.8836400000 
578.40 	 225.0036000 	 1.934425 	 -1.2610120000 	 -1.8825560000 
578.60 	 225.0036000 	 1.934425 	 -1.2589990000 	 -1.8805540000 
578.80 	 225.0036000 	 1.934425 	 -1.2622900000 	 -1.8832750000 
579.00 	 225.0036000 	 1.934425 	 -1.2617490000 	 -1.8832840000 
579.20 	 225.0036000 	 1.934425 	 -1.2589330000 	 -1.8805380000 
579.40 	 224.9988000 	 1.934425 	 -1.2615300000 	 -1.8823970000 
579.60 	 224.9956000 	 1.934425 	 -1.2624870000 	 -1.8837550000 
579.80 	 224.9908000 	 1.934425 	 -1.2592820000 	 -1.8807920000 
580.00 	 224.9877000 	 1.934425 	 -1.2608240000 	 -1.8817170000 
580.20 	 224.9829000 	 1.934425 	 -1.2628330000 	 -1.8840850000 
580.40 	 224.9829000 	 1.934450 	 -1.2598550000 	 -1.8810180000 
580.60 	 224.9829000 	 1.934450 	 -1.2600990000 	 -1.8809160000 
580.80 	 224.9829000 	 1.934475 	 -1.2630690000 	 -1.8837290000 
581.00 	 224.9877000 	 1.934500 	 -1.2598010000 	 -1.8812500000 
581.20 	 224.9829000 	 1.934475 	 -1.2598740000 	 -1.8803790000 
581.40 	 224.9829000 	 1.934500 	 -1.2633610000 	 -1.8834210000 
581.60 	 224.9749000 	 1.934500 	 -1.2608270000 	 -1.8818820000 
581.80 	 224.9749000 	 1.934525 	 -1.2594760000 	 -1.8803560000 
582.00 	 224.9718000 	 1.934550 	 -1.2627630000 	 -1.8834110000 
582.20 	 224.9670000 	 1.934550 	 -1.2613330000 	 -1.8828740000 
582.40 	 224.9670000 	 1.934600 	 -1.2589930000 	 -1.8803500000 
582.60 	 224.9670000 	 1.934600 	 -1.2621720000 	 -1.8828680000 
582.80 	 224.9670000 	 1.934625 	 -1.2620670000 	 -1.8833320000 
583.00 	 224.9638000 	 1.934650 	 -1.2590760000 	 -1.8802420000 
583.20 	 224.9638000 	 1.934675 	 -1.2615300000 	 -1.8823430000 
583.40 	 224.9622000 	 1.934700 	 -1.2625340000 	 -1.8836400000 
583.60 	 224.9638000 	 1.934750 	 -1.2591490000 	 -1.8807130000 
583.80 	 224.9654000 	 1.934775 	 -1.2610440000 	 -1.8816760000 
584.00 	 224.9718000 	 1.934800 	 -1.2630750000 	 -1.8839650000 
584.20 	 224.9749000 	 1.934825 	 -1.2596800000 	 -1.8811130000 
584.40 	 224.9829000 	 1.934850 	 -1.2603280000 	 -1.8809950000 
584.60 	 224.9877000 	 1.934825 	 -1.2629350000 	 -1.8859900000 
584.80 	 224.9956000 	 1.934825 	 -1.2604140000 	 -1.8842250000 
585.00 	 224.9988000 	 1.934825 	 -1.2594030000 	 -1.8827090000 
585.20 	 225.0036000 	 1.934825 	 -1.2625250000 	 -1.8858370000 
585.40 	 225.0067000 	 1.934825 	 -1.2603380000 	 -1.8844410000 
585.60 	 225.0115000 	 1.934825 	 -1.2590630000 	 -1.8827090000 
585.80 	 225.0147000 	 1.934825 	 -1.2622480000 	 -1.8856020000 
586.00 	 225.0179000 	 1.934825 	 -1.2609320000 	 -1.8847560000 
586.20 	 225.0179000 	 1.934825 	 -1.2588910000 	 -1.8825180000 
586.40 	 225.0179000 	 1.934825 	 -1.2619910000 	 -1.8853060000 
586.60 	 225.0147000 	 1.934825 	 -1.2614440000 	 -1.8851660000 
586.80 	 225.0147000 	 1.934825 	 -1.2587290000 	 -1.8826230000 
587.00 	 225.0115000 	 1.934825 	 -1.2618060000 	 -1.8849090000 
587.20 	 225.0115000 	 1.934825 	 -1.2617560000 	 -1.8856750000 
587.40 	 225.0115000 	 1.934825 	 -1.2587740000 	 -1.8826420000 
587.60 	 225.0115000 	 1.934825 	 -1.2607160000 	 -1.8840790000 
587.80 	 225.0115000 	 1.934825 	 -1.2625250000 	 -1.8860750000 
588.00 	 225.0115000 	 1.934825 	 -1.2593210000 	 -1.8832400000 
588.20 	 225.0147000 	 1.934825 	 -1.2600930000 	 -1.8836310000 
588.40 	 225.0147000 	 1.934825 	 -1.2626930000 	 -1.8860630000 
588.60 	 225.0147000 	 1.934825 	 -1.2599250000 	 -1.8839390000 
588.80 	 225.0147000 	 1.934825 	 -1.2598100000 	 -1.8830810000 
589.00 	 225.0147000 	 1.934825 	 -1.2626780000 	 -1.8860660000 
589.20 	 225.0115000 	 1.934825 	 -1.2603470000 	 -1.8841840000 
589.40 	 225.0067000 	 1.934825 	 -1.2593140000 	 -1.8828550000 
589.60 	 224.9988000 	 1.934825 	 -1.2623470000 	 -1.8857290000 
589.80 	 224.9956000 	 1.934825 	 -1.2608460000 	 -1.8848070000 
590.00 	 224.9877000 	 1.934825 	 -1.2589010000 	 -1.8826290000 
590.20 	 224.9829000 	 1.934825 	 -1.2619620000 	 -1.8853090000 
590.40 	 224.9797000 	 1.934825 	 -1.2616480000 	 -1.8853030000 
590.60 	 224.9749000 	 1.934825 	 -1.2587010000 	 -1.8826170000 
590.80 	 224.9797000 	 1.934825 	 -1.2615360000 	 -1.8848610000 
591.00 	 224.9797000 	 1.934825 	 -1.2620480000 	 -1.8856210000 
591.20 	 224.9829000 	 1.934825 	 -1.2588600000 	 -1.8827920000 
591.40 	 224.9829000 	 1.934825 	 -1.2606020000 	 -1.8841740000 
591.60 	 224.9877000 	 1.934825 	 -1.2624990000 	 -1.8860180000 
591.80 	 224.9861000 	 1.934825 	 -1.2592510000 	 -1.8834300000 
592.00 	 224.9829000 	 1.934825 	 -1.2598420000 	 -1.8833380000 
592.20 	 224.9829000 	 1.934850 	 -1.2626520000 	 -1.8860940000 
592.40 	 224.9797000 	 1.934850 	 -1.2598670000 	 -1.8835480000 
592.60 	 224.9749000 	 1.934875 	 -1.2594890000 	 -1.8826040000 
592.80 	 224.9718000 	 1.934900 	 -1.2626170000 	 -1.8855760000 
593.00 	 224.9718000 	 1.934900 	 -1.2605410000 	 -1.8842600000 
593.20 	 224.9670000 	 1.934925 	 -1.2590500000 	 -1.8823970000 
593.40 	 224.9670000 	 1.934950 	 -1.2623980000 	 -1.8852930000 
593.60 	 224.9670000 	 1.934975 	 -1.2611580000 	 -1.8847080000 
593.80 	 224.9638000 	 1.935000 	 -1.2587200000 	 -1.8822890000 
594.00 	 224.9670000 	 1.935025 	 -1.2621150000 	 -1.8847970000 
594.20 	 224.9670000 	 1.935050 	 -1.2617780000 	 -1.8851660000 
594.40 	 224.9686000 	 1.935050 	 -1.2588340000 	 -1.8823970000 
594.60 	 224.9670000 	 1.935100 	 -1.2612920000 	 -1.8840920000 
594.80 	 224.9670000 	 1.935100 	 -1.2617520000 	 -1.8857290000 
595.00 	 224.9670000 	 1.935125 	 -1.2585990000 	 -1.8826330000 
595.20 	 224.9670000 	 1.935150 	 -1.2604870000 	 -1.8840630000 
595.40 	 224.9702000 	 1.935175 	 -1.2621940000 	 -1.8859800000 
595.60 	 224.9749000 	 1.935200 	 -1.2590250000 	 -1.8832460000 
595.80 	 224.9797000 	 1.935200 	 -1.2606530000 	 -1.8829120000 
596.00 	 224.9877000 	 1.935225 	 -1.2632080000 	 -1.8854940000 
596.20 	 224.9956000 	 1.935225 	 -1.2603410000 	 -1.8831030000 
596.40 	 224.9988000 	 1.935225 	 -1.2607990000 	 -1.8816790000 
596.60 	 225.0115000 	 1.935225 	 -1.2641460000 	 -1.8851410000 
596.80 	 225.0147000 	 1.935225 	 -1.2616890000 	 -1.8836310000 
597.00 	 225.0210000 	 1.935225 	 -1.2604330000 	 -1.8819140000 
597.20 	 225.0226000 	 1.935225 	 -1.2636470000 	 -1.8846830000 
597.40 	 225.0290000 	 1.935225 	 -1.2627660000 	 -1.8844800000 
597.60 	 225.0306000 	 1.935225 	 -1.2601530000 	 -1.8817740000 
597.80 	 225.0258000 	 1.935225 	 -1.2631230000 	 -1.8843400000 
598.00 	 225.0258000 	 1.935225 	 -1.2628360000 	 -1.8847850000 
598.20 	 225.0226000 	 1.935225 	 -1.2600710000 	 -1.8820860000 
598.40 	 225.0163000 	 1.935225 	 -1.2629030000 	 -1.8842790000 
598.60 	 225.0115000 	 1.935175 	 -1.2632620000 	 -1.8852550000 
598.80 	 225.0036000 	 1.935175 	 -1.2602170000 	 -1.8822730000 
599.00 	 225.0036000 	 1.935175 	 -1.2617940000 	 -1.8832050000 
599.20 	 224.9988000 	 1.935175 	 -1.2638280000 	 -1.8854300000 
599.40 	 224.9988000 	 1.935175 	 -1.2607000000 	 -1.8826710000 
599.60 	 224.9988000 	 1.935175 	 -1.2611520000 	 -1.8824930000 
599.80 	 225.0067000 	 1.935175 	 -1.2641370000 	 -1.8854240000 
600.00 	 225.0083000 	 1.935175 	 -1.2612060000 	 -1.8832210000 
600.20 	 225.0115000 	 1.935175 	 -1.2606840000 	 -1.8820890000 
600.40 	 225.0147000 	 1.935175 	 -1.2639810000 	 -1.8852870000 
600.60 	 225.0147000 	 1.935175 	 -1.2617970000 	 -1.8837040000 
600.80 	 225.0115000 	 1.935175 	 -1.2602270000 	 -1.8817870000 
601.00 	 225.0036000 	 1.935175 	 -1.2635990000 	 -1.8847240000 
601.20 	 224.9988000 	 1.935175 	 -1.2625790000 	 -1.8842790000 
601.40 	 224.9908000 	 1.935175 	 -1.2600610000 	 -1.8818160000 
601.60 	 224.9877000 	 1.935175 	 -1.2630490000 	 -1.8842220000 
601.80 	 224.9861000 	 1.935175 	 -1.2631420000 	 -1.8848510000 
602.00 	 224.9845000 	 1.935175 	 -1.2601440000 	 -1.8819200000 
602.20 	 224.9845000 	 1.935175 	 -1.2625920000 	 -1.8838600000 
602.40 	 224.9829000 	 1.935175 	 -1.2634530000 	 -1.8851600000 
602.60 	 224.9829000 	 1.935175 	 -1.2602710000 	 -1.8821370000 
602.80 	 224.9797000 	 1.935175 	 -1.2618800000 	 -1.8831600000 
603.00 	 224.9749000 	 1.935175 	 -1.2638600000 	 -1.8851820000 
603.20 	 224.9718000 	 1.935175 	 -1.2606780000 	 -1.8825750000 
603.40 	 224.9686000 	 1.935175 	 -1.2613200000 	 -1.8823810000 
603.60 	 224.9670000 	 1.935175 	 -1.2641240000 	 -1.8853060000 
603.80 	 224.9638000 	 1.935200 	 -1.2613550000 	 -1.8834340000 
604.00 	 224.9638000 	 1.935225 	 -1.2605670000 	 -1.8820990000 
604.20 	 224.9575000 	 1.935275 	 -1.2637550000 	 -1.8851030000 
604.40 	 224.9591000 	 1.935300 	 -1.2619020000 	 -1.8839550000 
604.60 	 224.9575000 	 1.935325 	 -1.2600420000 	 -1.8820000000 
604.80 	 224.9559000 	 1.935375 	 -1.2632430000 	 -1.8847720000 
605.00 	 224.9559000 	 1.935400 	 -1.2626390000 	 -1.8844950000 
605.20 	 224.9511000 	 1.935425 	 -1.2599410000 	 -1.8818820000 
605.40 	 224.9559000 	 1.935450 	 -1.2626360000 	 -1.8839930000 
605.60 	 224.9511000 	 1.935500 	 -1.2633420000 	 -1.8852080000 
605.80 	 224.9511000 	 1.935550 	 -1.2600870000 	 -1.8820760000 
606.00 	 224.9559000 	 1.935575 	 -1.2620960000 	 -1.8833800000 
606.20 	 224.9591000 	 1.935600 	 -1.2638220000 	 -1.8854140000 
606.40 	 224.9654000 	 1.935625 	 -1.2605160000 	 -1.8827090000 
606.60 	 224.9718000 	 1.935675 	 -1.2610050000 	 -1.8826580000 
606.80 	 224.9765000 	 1.935700 	 -1.2638280000 	 -1.8856210000 
607.00 	 224.9877000 	 1.935675 	 -1.2613360000 	 -1.8829350000 
607.20 	 224.9940000 	 1.935700 	 -1.2604650000 	 -1.8822730000 
607.40 	 225.0036000 	 1.935725 	 -1.2633610000 	 -1.8851950000 
607.60 	 225.0115000 	 1.935750 	 -1.2613330000 	 -1.8836590000 
607.80 	 225.0179000 	 1.935725 	 -1.2605700000 	 -1.8820830000 
608.00 	 225.0226000 	 1.935725 	 -1.2639550000 	 -1.8850520000 
608.20 	 225.0258000 	 1.935725 	 -1.2626740000 	 -1.8846450000 
608.40 	 225.0258000 	 1.935725 	 -1.2601340000 	 -1.8818760000 
608.60 	 225.0306000 	 1.935725 	 -1.2631450000 	 -1.8842700000 
608.80 	 225.0306000 	 1.935725 	 -1.2636280000 	 -1.8852840000 
609.00 	 225.0338000 	 1.935725 	 -1.2603160000 	 -1.8823050000 
609.20 	 225.0369000 	 1.935675 	 -1.2624170000 	 -1.8837290000 
609.40 	 225.0338000 	 1.935675 	 -1.2637390000 	 -1.8855480000 
609.60 	 225.0338000 	 1.935625 	 -1.2604200000 	 -1.8823940000 
609.80 	 225.0338000 	 1.935625 	 -1.2620260000 	 -1.8832650000 
610.00 	 225.0306000 	 1.935575 	 -1.2640990000 	 -1.8856650000 
610.20 	 225.0226000 	 1.935575 	 -1.2609510000 	 -1.8831030000 
610.40 	 225.0179000 	 1.935575 	 -1.2609860000 	 -1.8825280000 
610.60 	 225.0147000 	 1.935550 	 -1.2640190000 	 -1.8855480000 
610.80 	 225.0147000 	 1.935525 	 -1.2618160000 	 -1.8840190000 
611.00 	 225.0147000 	 1.935525 	 -1.2603630000 	 -1.8821720000 
611.20 	 225.0115000 	 1.935525 	 -1.2637140000 	 -1.8850740000 
611.40 	 225.0067000 	 1.935525 	 -1.2627440000 	 -1.8846960000 
611.60 	 225.0067000 	 1.935525 	 -1.2601920000 	 -1.8820890000 
611.80 	 225.0052000 	 1.935525 	 -1.2630370000 	 -1.8841970000 
612.00 	 225.0067000 	 1.935525 	 -1.2635800000 	 -1.8854170000 
612.20 	 225.0036000 	 1.935525 	 -1.2601820000 	 -1.8822230000 
612.40 	 225.0067000 	 1.935525 	 -1.2622610000 	 -1.8835930000 
612.60 	 225.0036000 	 1.935525 	 -1.2640510000 	 -1.8856680000 
612.80 	 225.0036000 	 1.935525 	 -1.2606780000 	 -1.8827470000 
613.00 	 224.9988000 	 1.935525 	 -1.2613260000 	 -1.8829950000 
613.20 	 224.9956000 	 1.935525 	 -1.2641210000 	 -1.8856460000 
613.40 	 224.9956000 	 1.935525 	 -1.2611550000 	 -1.8833290000 
613.60 	 224.9908000 	 1.935525 	 -1.2610880000 	 -1.8825660000 
613.80 	 224.9908000 	 1.935525 	 -1.2639940000 	 -1.8855860000 
614.00 	 224.9908000 	 1.935525 	 -1.2615140000 	 -1.8837040000 
614.20 	 224.9877000 	 1.935525 	 -1.2604900000 	 -1.8822290000 
614.40 	 224.9829000 	 1.935525 	 -1.2636720000 	 -1.8851920000 
614.60 	 224.9781000 	 1.935525 	 -1.2622100000 	 -1.8843940000 
614.80 	 224.9749000 	 1.935525 	 -1.2600610000 	 -1.8821300000 
615.00 	 224.9718000 	 1.935525 	 -1.2631320000 	 -1.8846000000 
615.20 	 224.9718000 	 1.935525 	 -1.2630180000 	 -1.8850960000 
615.40 	 224.9718000 	 1.935525 	 -1.2600230000 	 -1.8822260000 
615.60 	 224.9749000 	 1.935525 	 -1.2628940000 	 -1.8842190000 
615.80 	 224.9749000 	 1.935525 	 -1.2632310000 	 -1.8853000000 
616.00 	 224.9765000 	 1.935575 	 -1.2602520000 	 -1.8823530000 
616.20 	 224.9749000 	 1.935575 	 -1.2624330000 	 -1.8839040000 
616.40 	 224.9749000 	 1.935600 	 -1.2636850000 	 -1.8855510000 
616.60 	 224.9718000 	 1.935625 	 -1.2603510000 	 -1.8824260000 
616.80 	 224.9670000 	 1.935650 	 -1.2620510000 	 -1.8835350000 
617.00 	 224.9670000 	 1.935675 	 -1.2637840000 	 -1.8856970000 
617.20 	 224.9670000 	 1.935700 	 -1.2605440000 	 -1.8828070000 
617.40 	 224.9638000 	 1.935725 	 -1.2614120000 	 -1.8830900000 
617.60 	 224.9638000 	 1.935750 	 -1.2641330000 	 -1.8856460000 
617.80 	 224.9638000 	 1.935775 	 -1.2611100000 	 -1.8832910000 
618.00 	 224.9638000 	 1.935800 	 -1.2605830000 	 -1.8823940000 
618.20 	 224.9591000 	 1.935850 	 -1.2639360000 	 -1.8854620000 
618.40 	 224.9559000 	 1.935875 	 -1.2619430000 	 -1.8840220000 
618.60 	 224.9559000 	 1.935900 	 -1.2602520000 	 -1.8823240000 
618.80 	 224.9559000 	 1.935925 	 -1.2636180000 	 -1.8851310000 
619.00 	 224.9591000 	 1.935950 	 -1.2627660000 	 -1.8845910000 
619.20 	 224.9591000 	 1.936000 	 -1.2599690000 	 -1.8819460000 
619.40 	 224.9638000 	 1.936025 	 -1.2630270000 	 -1.8844890000 
619.60 	 224.9670000 	 1.936050 	 -1.2631160000 	 -1.8851470000 
619.80 	 224.9718000 	 1.936075 	 -1.2601180000 	 -1.8822450000 
620.00 	 224.9749000 	 1.936100 	 -1.2622800000 	 -1.8838630000 
620.20 	 224.9797000 	 1.936100 	 -1.2634250000 	 -1.8854840000 
620.40 	 224.9877000 	 1.936125 	 -1.2601760000 	 -1.8824510000 
620.60 	 224.9908000 	 1.936125 	 -1.2620350000 	 -1.8833220000 
620.80 	 224.9972000 	 1.936125 	 -1.2640990000 	 -1.8860750000 
621.00 	 224.9988000 	 1.936125 	 -1.2609670000 	 -1.8835000000 
621.20 	 225.0036000 	 1.936125 	 -1.2614000000 	 -1.8831350000 
621.40 	 225.0067000 	 1.936125 	 -1.2641210000 	 -1.8859610000 
621.60 	 225.0115000 	 1.936125 	 -1.2615390000 	 -1.8840030000 
621.80 	 225.0147000 	 1.936125 	 -1.2604710000 	 -1.8825980000 
622.00 	 225.0179000 	 1.936125 	 -1.2637620000 	 -1.8856430000 
622.20 	 225.0179000 	 1.936125 	 -1.2624930000 	 -1.8847470000 
622.40 	 225.0226000 	 1.936125 	 -1.2601760000 	 -1.8824900000 
622.60 	 225.0226000 	 1.936125 	 -1.2633670000 	 -1.8850800000 
622.80 	 225.0258000 	 1.936125 	 -1.2629760000 	 -1.8853250000 
623.00 	 225.0258000 	 1.936125 	 -1.2600360000 	 -1.8824640000 
623.20 	 225.0226000 	 1.936125 	 -1.2623980000 	 -1.8841460000 
623.40 	 225.0179000 	 1.936125 	 -1.2636790000 	 -1.8858210000 
623.60 	 225.0147000 	 1.936125 	 -1.2601530000 	 -1.8829410000 
623.80 	 225.0131000 	 1.936100 	 -1.2619780000 	 -1.8838720000 
624.00 	 225.0115000 	 1.936075 	 -1.2637520000 	 -1.8860210000 
624.20 	 225.0115000 	 1.936075 	 -1.2606620000 	 -1.8833100000 
624.40 	 225.0115000 	 1.936075 	 -1.2609990000 	 -1.8832650000 
624.60 	 225.0099000 	 1.936075 	 -1.2637740000 	 -1.8859450000 
624.80 	 225.0099000 	 1.936075 	 -1.2611390000 	 -1.8838280000 
625.00 	 225.0099000 	 1.936075 	 -1.2605830000 	 -1.8826990000 
625.20 	 225.0115000 	 1.936075 	 -1.2638120000 	 -1.8857320000 
625.40 	 225.0067000 	 1.936075 	 -1.2618060000 	 -1.8843590000 
625.60 	 225.0067000 	 1.936075 	 -1.2600290000 	 -1.8825720000 
625.80 	 225.0036000 	 1.936075 	 -1.2634790000 	 -1.8853220000 
626.00 	 224.9988000 	 1.936075 	 -1.2623440000 	 -1.8848830000 
626.20 	 224.9924000 	 1.936075 	 -1.2599180000 	 -1.8823850000 
626.40 	 224.9893000 	 1.936075 	 -1.2628400000 	 -1.8848800000 
626.60 	 224.9877000 	 1.936075 	 -1.2629450000 	 -1.8854200000 
626.80 	 224.9829000 	 1.936075 	 -1.2600010000 	 -1.8824860000 
627.00 	 224.9797000 	 1.936075 	 -1.2622870000 	 -1.8841970000 
627.20 	 224.9797000 	 1.936075 	 -1.2636470000 	 -1.8857230000 
627.40 	 224.9749000 	 1.936075 	 -1.2603950000 	 -1.8829760000 
627.60 	 224.9734000 	 1.936075 	 -1.2612090000 	 -1.8834150000 
627.80 	 224.9718000 	 1.936075 	 -1.2639360000 	 -1.8859990000 
628.00 	 224.9749000 	 1.936075 	 -1.2610180000 	 -1.8838150000 
628.20 	 224.9749000 	 1.936125 	 -1.2605990000 	 -1.8826870000 
628.40 	 224.9749000 	 1.936125 	 -1.2637650000 	 -1.8857450000 
628.60 	 224.9718000 	 1.936150 	 -1.2619620000 	 -1.8844350000 
628.80 	 224.9749000 	 1.936175 	 -1.2598260000 	 -1.8824770000 
629.00 	 224.9718000 	 1.936200 	 -1.2633290000 	 -1.8853510000 
629.20 	 224.9718000 	 1.936225 	 -1.2625190000 	 -1.8849340000 
629.40 	 224.9718000 	 1.936250 	 -1.2599950000 	 -1.8824320000 
629.60 	 224.9718000 	 1.936250 	 -1.2628080000 	 -1.8844290000 
629.80 	 224.9718000 	 1.936275 	 -1.2635520000 	 -1.8856560000 
630.00 	 224.9718000 	 1.936300 	 -1.2601470000 	 -1.8824230000 
630.20 	 224.9749000 	 1.936325 	 -1.2616090000 	 -1.8835740000 
630.40 	 224.9781000 	 1.936350 	 -1.2635840000 	 -1.8856460000 
630.60 	 224.9829000 	 1.936350 	 -1.2604300000 	 -1.8829760000 
630.80 	 224.9829000 	 1.936375 	 -1.2611010000 	 -1.8828360000 
631.00 	 224.9877000 	 1.936400 	 -1.2637520000 	 -1.8857800000 
631.20 	 224.9877000 	 1.936375 	 -1.2617720000 	 -1.8838180000 
631.40 	 224.9908000 	 1.936375 	 -1.2610310000 	 -1.8825120000 
631.60 	 224.9956000 	 1.936375 	 -1.2641370000 	 -1.8857160000 
631.80 	 224.9988000 	 1.936375 	 -1.2627160000 	 -1.8847400000 
632.00 	 224.9988000 	 1.936375 	 -1.2605320000 	 -1.8824450000 
632.20 	 225.0036000 	 1.936375 	 -1.2635770000 	 -1.8849980000 
632.40 	 225.0036000 	 1.936375 	 -1.2634250000 	 -1.8853760000 
632.60 	 225.0067000 	 1.936375 	 -1.2602010000 	 -1.8824990000 
632.80 	 225.0067000 	 1.936375 	 -1.2629700000 	 -1.8843400000 
633.00 	 225.0036000 	 1.936375 	 -1.2638510000 	 -1.8858080000 
633.20 	 225.0036000 	 1.936375 	 -1.2603540000 	 -1.8826140000 
633.40 	 224.9988000 	 1.936375 	 -1.2622230000 	 -1.8839360000 
633.60 	 224.9956000 	 1.936375 	 -1.2640790000 	 -1.8858110000 
633.80 	 224.9908000 	 1.936375 	 -1.2608340000 	 -1.8830710000 
634.00 	 224.9893000 	 1.936375 	 -1.2618320000 	 -1.8836180000 
634.20 	 224.9908000 	 1.936375 	 -1.2642670000 	 -1.8861140000 
634.40 	 224.9908000 	 1.936375 	 -1.2610850000 	 -1.8834460000 
634.60 	 224.9908000 	 1.936375 	 -1.2614760000 	 -1.8832370000 
634.80 	 224.9908000 	 1.936375 	 -1.2642420000 	 -1.8860440000 
635.00 	 224.9877000 	 1.936375 	 -1.2615520000 	 -1.8839170000 
635.20 	 224.9877000 	 1.936400 	 -1.2610090000 	 -1.8827850000 
635.40 	 224.9829000 	 1.936425 	 -1.2644130000 	 -1.8858690000 
635.60 	 224.9829000 	 1.936425 	 -1.2624930000 	 -1.8846670000 
635.80 	 224.9797000 	 1.936425 	 -1.2606560000 	 -1.8826140000 
636.00 	 224.9749000 	 1.936450 	 -1.2633800000 	 -1.8857830000 
636.20 	 224.9718000 	 1.936450 	 -1.2624960000 	 -1.8857450000 
636.40 	 224.9670000 	 1.936475 	 -1.2598990000 	 -1.8829440000 
636.60 	 224.9638000 	 1.936500 	 -1.2626620000 	 -1.8851760000 
636.80 	 224.9638000 	 1.936525 	 -1.2631450000 	 -1.8862820000 
637.00 	 224.9638000 	 1.936550 	 -1.2599280000 	 -1.8834970000 
637.20 	 224.9638000 	 1.936575 	 -1.2615930000 	 -1.8843050000 
637.40 	 224.9686000 	 1.936600 	 -1.2634440000 	 -1.8867300000 
637.60 	 224.9702000 	 1.936625 	 -1.2604940000 	 -1.8840630000 
637.80 	 224.9718000 	 1.936650 	 -1.2607830000 	 -1.8833890000 
638.00 	 224.9749000 	 1.936650 	 -1.2636090000 	 -1.8863710000 
638.20 	 224.9781000 	 1.936700 	 -1.2611550000 	 -1.8846450000 
638.40 	 224.9813000 	 1.936700 	 -1.2600450000 	 -1.8830200000 
638.60 	 224.9829000 	 1.936725 	 -1.2633130000 	 -1.8859700000 
638.80 	 224.9908000 	 1.936750 	 -1.2619050000 	 -1.8852360000 
639.00 	 224.9908000 	 1.936725 	 -1.2609000000 	 -1.8832750000 
639.20 	 224.9908000 	 1.936725 	 -1.2635680000 	 -1.8859900000 
639.40 	 224.9956000 	 1.936725 	 -1.2630240000 	 -1.8860400000 
639.60 	 224.9956000 	 1.936725 	 -1.2603540000 	 -1.8834050000 
639.80 	 224.9956000 	 1.936725 	 -1.2627190000 	 -1.8851530000 
640.00 	 224.9956000 	 1.936725 	 -1.2639780000 	 -1.8866320000 
640.20 	 224.9956000 	 1.936725 	 -1.2605540000 	 -1.8836240000 
640.40 	 224.9956000 	 1.936725 	 -1.2622930000 	 -1.8848860000 
640.60 	 224.9940000 	 1.936725 	 -1.2639870000 	 -1.8867810000 
640.80 	 224.9956000 	 1.936725 	 -1.2604710000 	 -1.8839260000 
641.00 	 224.9956000 	 1.936725 	 -1.2614500000 	 -1.8843620000 
641.20 	 224.9956000 	 1.936725 	 -1.2640410000 	 -1.8869050000 
641.40 	 224.9956000 	 1.936725 	 -1.2610880000 	 -1.8843970000 
641.60 	 224.9908000 	 1.936725 	 -1.2610630000 	 -1.8837710000 
641.80 	 224.9893000 	 1.936725 	 -1.2640090000 	 -1.8866350000 
642.00 	 224.9877000 	 1.936725 	 -1.2615970000 	 -1.8849950000 
642.20 	 224.9829000 	 1.936725 	 -1.2605700000 	 -1.8836150000 
642.40 	 224.9829000 	 1.936750 	 -1.2640700000 	 -1.8865900000 
642.60 	 224.9797000 	 1.936750 	 -1.2621240000 	 -1.8858690000 
642.80 	 224.9781000 	 1.936775 	 -1.2602680000 	 -1.8838630000 
643.00 	 224.9797000 	 1.936800 	 -1.2635900000 	 -1.8863260000 
643.20 	 224.9749000 	 1.936800 	 -1.2594410000 	 -1.8865460000 
643.40 	 224.9749000 	 1.936800 	 -1.2589710000 	 -1.8835260000 
643.60 	 224.9749000 	 1.936825 	 -1.2614600000 	 -1.8856240000 
643.80 	 224.9797000 	 1.936850 	 -1.2616380000 	 -1.8867240000 
644.00 	 224.9797000 	 1.936900 	 -1.2585320000 	 -1.8836910000 
644.20 	 224.9829000 	 1.936875 	 -1.2609770000 	 -1.8850550000 
644.40 	 224.9861000 	 1.936875 	 -1.2606650000 	 -1.8868760000 
644.60 	 224.9877000 	 1.936900 	 -1.2576830000 	 -1.8845270000 
644.80 	 224.9877000 	 1.936900 	 -1.2581860000 	 -1.8838910000 
645.00 	 224.9908000 	 1.936925 	 -1.2608080000 	 -1.8867590000 
645.20 	 224.9877000 	 1.936950 	 -1.2581160000 	 -1.8850520000 
645.40 	 224.9877000 	 1.936925 	 -1.2555850000 	 -1.8830300000 
645.60 	 224.9877000 	 1.936925 	 -1.2590030000 	 -1.8861330000 
645.80 	 224.9829000 	 1.936925 	 -1.2572320000 	 -1.8853440000 
646.00 	 224.9829000 	 1.936950 	 -1.2549590000 	 -1.8828870000 
646.20 	 224.9861000 	 1.936975 	 -1.2579760000 	 -1.8854650000 
646.40 	 224.9877000 	 1.936975 	 -1.2581290000 	 -1.8861290000 
646.60 	 224.9893000 	 1.936975 	 -1.2593140000 	 -1.8834210000 
646.80 	 224.9908000 	 1.936975 	 -1.2625470000 	 -1.8851150000 
647.00 	 224.9908000 	 1.936975 	 -1.2639200000 	 -1.8869400000 
647.20 	 224.9908000 	 1.936975 	 -1.2605950000 	 -1.8841230000 
647.40 	 224.9908000 	 1.936975 	 -1.2616600000 	 -1.8844890000 
647.60 	 224.9908000 	 1.936975 	 -1.2641840000 	 -1.8871780000 
647.80 	 224.9877000 	 1.936975 	 -1.2612630000 	 -1.8847940000 
648.00 	 224.9893000 	 1.936975 	 -1.2607480000 	 -1.8837580000 
648.20 	 224.9877000 	 1.937000 	 -1.2641560000 	 -1.8867370000 
648.40 	 224.9829000 	 1.937000 	 -1.2624930000 	 -1.8859540000 
648.60 	 224.9829000 	 1.937025 	 -1.2605860000 	 -1.8838210000 
648.80 	 224.9797000 	 1.937025 	 -1.2637870000 	 -1.8866060000 
649.00 	 224.9749000 	 1.937025 	 -1.2633390000 	 -1.8862180000 
649.20 	 224.9718000 	 1.937050 	 -1.2584110000 	 -1.8836820000 
649.40 	 224.9718000 	 1.937075 	 -1.2596930000 	 -1.8857540000 
649.60 	 224.9718000 	 1.937100 	 -1.2605860000 	 -1.8871340000 
649.80 	 224.9718000 	 1.937125 	 -1.2572670000 	 -1.8838750000 
650.00 	 224.9718000 	 1.937150 	 -1.2592000000 	 -1.8849880000 
650.20 	 224.9749000 	 1.937150 	 -1.2607730000 	 -1.8873310000 
650.40 	 224.9749000 	 1.937175 	 -1.2575500000 	 -1.8845940000 
650.60 	 224.9797000 	 1.937200 	 -1.2582330000 	 -1.8847150000 
650.80 	 224.9797000 	 1.937200 	 -1.2644480000 	 -1.8874450000 
651.00 	 224.9813000 	 1.937200 	 -1.2617240000 	 -1.8854780000 
651.20 	 224.9829000 	 1.937225 	 -1.2612470000 	 -1.8841870000 
651.40 	 224.9845000 	 1.937250 	 -1.2647630000 	 -1.8871690000 
651.60 	 224.9877000 	 1.937225 	 -1.2586980000 	 -1.8865200000 
651.80 	 224.9908000 	 1.937225 	 -1.2563100000 	 -1.8841140000 
652.00 	 224.9988000 	 1.937225 	 -1.2598130000 	 -1.8869300000 
652.20 	 225.0036000 	 1.937225 	 -1.2591970000 	 -1.8869750000 
652.40 	 225.0067000 	 1.937225 	 -1.2587550000 	 -1.8841580000 
652.60 	 225.0067000 	 1.937225 	 -1.2616540000 	 -1.8862630000 
652.80 	 225.0115000 	 1.937225 	 -1.2624800000 	 -1.8875570000 
653.00 	 225.0115000 	 1.937225 	 -1.2592120000 	 -1.8843460000 
653.20 	 225.0067000 	 1.937225 	 -1.2608720000 	 -1.8856180000 
653.40 	 225.0067000 	 1.937225 	 -1.2628240000 	 -1.8877320000 
653.60 	 225.0036000 	 1.937225 	 -1.2592470000 	 -1.8849440000 
653.80 	 225.0036000 	 1.937225 	 -1.2599950000 	 -1.8849790000 
654.00 	 224.9988000 	 1.937225 	 -1.2627890000 	 -1.8876930000 
654.20 	 224.9988000 	 1.937225 	 -1.2586910000 	 -1.8859000000 
654.40 	 224.9956000 	 1.937225 	 -1.2569270000 	 -1.8842890000 
654.60 	 224.9956000 	 1.937225 	 -1.2605160000 	 -1.8872710000 
654.80 	 224.9956000 	 1.937225 	 -1.2597850000 	 -1.8867810000 
655.00 	 224.9956000 	 1.937225 	 -1.2584020000 	 -1.8841200000 
655.20 	 224.9908000 	 1.937225 	 -1.2614890000 	 -1.8863520000 
655.40 	 224.9893000 	 1.937225 	 -1.2619180000 	 -1.8875120000 
655.60 	 224.9829000 	 1.937250 	 -1.2604650000 	 -1.8844920000 
655.80 	 224.9797000 	 1.937250 	 -1.2626710000 	 -1.8858400000 
656.00 	 224.9749000 	 1.937275 	 -1.2643110000 	 -1.8877190000 
656.20 	 224.9718000 	 1.937300 	 -1.2609740000 	 -1.8849910000 
656.40 	 224.9670000 	 1.937300 	 -1.2617520000 	 -1.8853220000 
656.60 	 224.9670000 	 1.937325 	 -1.2643460000 	 -1.8878400000 
656.80 	 224.9654000 	 1.937350 	 -1.2615810000 	 -1.8857380000 
657.00 	 224.9670000 	 1.937375 	 -1.2611040000 	 -1.8847240000 
657.20 	 224.9638000 	 1.937400 	 -1.2639050000 	 -1.8875760000 
657.40 	 224.9670000 	 1.937425 	 -1.2620160000 	 -1.8863870000 
657.60 	 224.9670000 	 1.937450 	 -1.2602870000 	 -1.8843080000 
657.80 	 224.9718000 	 1.937475 	 -1.2634440000 	 -1.8870450000 
658.00 	 224.9718000 	 1.937500 	 -1.2629130000 	 -1.8871050000 
658.20 	 224.9749000 	 1.937500 	 -1.2586590000 	 -1.8844290000 
658.40 	 224.9813000 	 1.937525 	 -1.2616410000 	 -1.8865550000 
658.60 	 224.9877000 	 1.937550 	 -1.2621970000 	 -1.8876710000 
658.80 	 224.9908000 	 1.937525 	 -1.2614630000 	 -1.8842730000 
659.00 	 224.9956000 	 1.937525 	 -1.2635580000 	 -1.8855700000 
659.20 	 224.9988000 	 1.937525 	 -1.2653920000 	 -1.8876650000 
659.40 	 225.0036000 	 1.937525 	 -1.2622170000 	 -1.8849530000 
659.60 	 225.0067000 	 1.937525 	 -1.2627000000 	 -1.8848990000 
659.80 	 225.0115000 	 1.937525 	 -1.2655860000 	 -1.8877950000 
660.00 	 225.0147000 	 1.937525 	 -1.2624870000 	 -1.8853510000 
660.20 	 225.0147000 	 1.937525 	 -1.2623310000 	 -1.8845910000 
660.40 	 225.0147000 	 1.937525 	 -1.2657170000 	 -1.8876520000 
660.60 	 225.0115000 	 1.937525 	 -1.2631480000 	 -1.8859540000 
660.80 	 225.0115000 	 1.937525 	 -1.2617650000 	 -1.8843110000 
661.00 	 225.0083000 	 1.937525 	 -1.2652870000 	 -1.8874070000 
661.20 	 225.0115000 	 1.937525 	 -1.2635550000 	 -1.8863770000 
661.40 	 225.0115000 	 1.937525 	 -1.2616700000 	 -1.8841300000 
661.60 	 225.0147000 	 1.937525 	 -1.2649980000 	 -1.8870770000 
661.80 	 225.0147000 	 1.937525 	 -1.2641780000 	 -1.8869300000 
662.00 	 225.0147000 	 1.937525 	 -1.2614220000 	 -1.8840470000 
662.20 	 225.0115000 	 1.937525 	 -1.2642380000 	 -1.8862440000 
662.40 	 225.0036000 	 1.937525 	 -1.2650590000 	 -1.8875440000 
662.60 	 224.9988000 	 1.937525 	 -1.2616920000 	 -1.8844190000 
662.80 	 224.9908000 	 1.937525 	 -1.2631640000 	 -1.8852930000 
663.00 	 224.9877000 	 1.937525 	 -1.2653890000 	 -1.8878680000 
663.20 	 224.9877000 	 1.937525 	 -1.2622510000 	 -1.8850900000 
663.40 	 224.9877000 	 1.937525 	 -1.2624680000 	 -1.8848070000 
663.60 	 224.9908000 	 1.937525 	 -1.2656280000 	 -1.8877570000 
663.80 	 224.9956000 	 1.937525 	 -1.2628020000 	 -1.8857670000 
664.00 	 224.9988000 	 1.937525 	 -1.2618830000 	 -1.8841900000 
664.20 	 224.9988000 	 1.937525 	 -1.2654180000 	 -1.8874420000 
664.40 	 224.9956000 	 1.937525 	 -1.2634820000 	 -1.8861990000 
664.60 	 224.9908000 	 1.937525 	 -1.2615520000 	 -1.8840890000 
664.80 	 224.9877000 	 1.937525 	 -1.2649890000 	 -1.8873210000 
665.00 	 224.9829000 	 1.937525 	 -1.2640320000 	 -1.8867560000 
665.20 	 224.9797000 	 1.937525 	 -1.2614540000 	 -1.8841300000 
665.40 	 224.9765000 	 1.937525 	 -1.2647370000 	 -1.8866950000 
665.60 	 224.9749000 	 1.937550 	 -1.2646230000 	 -1.8875410000 
665.80 	 224.9734000 	 1.937575 	 -1.2613330000 	 -1.8842600000 
666.00 	 224.9670000 	 1.937575 	 -1.2638850000 	 -1.8863360000 
666.20 	 224.9638000 	 1.937625 	 -1.2653380000 	 -1.8877630000 
666.40 	 224.9591000 	 1.937650 	 -1.2617460000 	 -1.8846260000 
666.60 	 224.9559000 	 1.937675 	 -1.2631510000 	 -1.8854360000 
666.80 	 224.9559000 	 1.937700 	 -1.2654530000 	 -1.8880620000 
667.00 	 224.9559000 	 1.937725 	 -1.2621470000 	 -1.8850870000 
667.20 	 224.9591000 	 1.937750 	 -1.2625190000 	 -1.8849440000 
667.40 	 224.9591000 	 1.937800 	 -1.2655260000 	 -1.8878620000 
667.60 	 224.9591000 	 1.937825 	 -1.2629480000 	 -1.8859670000 
667.80 	 224.9638000 	 1.937850 	 -1.2618450000 	 -1.8845020000 
668.00 	 224.9638000 	 1.937875 	 -1.2653830000 	 -1.8876040000 
668.20 	 224.9638000 	 1.937900 	 -1.2635680000 	 -1.8867560000 
668.40 	 224.9670000 	 1.937925 	 -1.2614500000 	 -1.8843240000 
668.60 	 224.9702000 	 1.937950 	 -1.2647340000 	 -1.8869050000 
668.80 	 224.9749000 	 1.938000 	 -1.2645560000 	 -1.8874420000 
669.00 	 224.9813000 	 1.938000 	 -1.2599150000 	 -1.8851220000 
669.20 	 224.9877000 	 1.938000 	 -1.2631610000 	 -1.8868060000 
669.40 	 224.9988000 	 1.938025 	 -1.2640060000 	 -1.8885290000 
669.60 	 225.0052000 	 1.938025 	 -1.2611480000 	 -1.8856490000 
669.80 	 225.0115000 	 1.938025 	 -1.2636820000 	 -1.8862530000 
670.00 	 225.0179000 	 1.938025 	 -1.2659200000 	 -1.8886720000 
670.20 	 225.0226000 	 1.938025 	 -1.2630020000 	 -1.8861990000 
670.40 	 225.0226000 	 1.938025 	 -1.2630240000 	 -1.8857450000 
670.60 	 225.0226000 	 1.938025 	 -1.2659770000 	 -1.8886060000 
670.80 	 225.0226000 	 1.938025 	 -1.2635480000 	 -1.8866920000 
671.00 	 225.0226000 	 1.938025 	 -1.2626710000 	 -1.8854870000 
671.20 	 225.0179000 	 1.938025 	 -1.2659110000 	 -1.8884940000 
671.40 	 225.0179000 	 1.938025 	 -1.2642070000 	 -1.8873660000 
671.60 	 225.0179000 	 1.938025 	 -1.2620890000 	 -1.8850680000 
671.80 	 225.0179000 	 1.938025 	 -1.2653450000 	 -1.8878110000 
672.00 	 225.0179000 	 1.938025 	 -1.2650050000 	 -1.8879950000 
672.20 	 225.0147000 	 1.938025 	 -1.2620390000 	 -1.8850800000 
672.40 	 225.0147000 	 1.937975 	 -1.2645470000 	 -1.8870130000 
672.60 	 225.0115000 	 1.937975 	 -1.2654840000 	 -1.8885140000 
672.80 	 225.0083000 	 1.937975 	 -1.2621470000 	 -1.8854590000 
673.00 	 225.0083000 	 1.937975 	 -1.2637810000 	 -1.8865170000 
673.20 	 225.0067000 	 1.937975 	 -1.2656880000 	 -1.8885260000 
673.40 	 225.0067000 	 1.937975 	 -1.2624840000 	 -1.8858180000 
673.60 	 225.0067000 	 1.937975 	 -1.2631830000 	 -1.8859740000 
673.80 	 225.0067000 	 1.937975 	 -1.2659330000 	 -1.8887620000 
674.00 	 225.0067000 	 1.937975 	 -1.2631960000 	 -1.8864950000 
674.20 	 225.0036000 	 1.937975 	 -1.2625090000 	 -1.8854680000 
674.40 	 225.0036000 	 1.937975 	 -1.2659110000 	 -1.8885290000 
674.60 	 224.9972000 	 1.937975 	 -1.2641870000 	 -1.8874110000 
674.80 	 224.9956000 	 1.937975 	 -1.2620860000 	 -1.8852620000 
675.00 	 224.9908000 	 1.937975 	 -1.2651860000 	 -1.8878140000 
675.20 	 224.9908000 	 1.937975 	 -1.2650300000 	 -1.8879800000 
675.40 	 224.9908000 	 1.937975 	 -1.2620160000 	 -1.8851220000 
675.60 	 224.9877000 	 1.937975 	 -1.2643690000 	 -1.8870420000 
675.80 	 224.9877000 	 1.937975 	 -1.2655860000 	 -1.8886280000 
676.00 	 224.9829000 	 1.937975 	 -1.2621470000 	 -1.8855480000 
676.20 	 224.9797000 	 1.937975 	 -1.2635680000 	 -1.8862760000 
676.40 	 224.9749000 	 1.937975 	 -1.2659930000 	 -1.8887010000 
676.60 	 224.9718000 	 1.937975 	 -1.2627630000 	 -1.8861770000 
676.80 	 224.9718000 	 1.937975 	 -1.2633770000 	 -1.8860150000 
677.00 	 224.9718000 	 1.937975 	 -1.2658850000 	 -1.8887300000 
677.20 	 224.9718000 	 1.937975 	 -1.2631640000 	 -1.8865550000 
677.40 	 224.9718000 	 1.938025 	 -1.2623850000 	 -1.8853980000 
677.60 	 224.9686000 	 1.938025 	 -1.2656310000 	 -1.8883450000 
677.80 	 224.9670000 	 1.938050 	 -1.2636470000 	 -1.8869620000 
678.00 	 224.9670000 	 1.938075 	 -1.2618380000 	 -1.8851440000 
678.20 	 224.9670000 	 1.938100 	 -1.2650550000 	 -1.8878360000 
678.40 	 224.9638000 	 1.938125 	 -1.2645530000 	 -1.8879380000 
678.60 	 224.9638000 	 1.938150 	 -1.2616190000 	 -1.8851630000 
678.80 	 224.9638000 	 1.938175 	 -1.2645310000 	 -1.8874170000 
679.00 	 224.9638000 	 1.938200 	 -1.2648420000 	 -1.8881510000 
679.20 	 224.9638000 	 1.938250 	 -1.2616440000 	 -1.8851410000 
679.40 	 224.9606000 	 1.938275 	 -1.2636720000 	 -1.8863840000 
679.60 	 224.9638000 	 1.938300 	 -1.2656050000 	 -1.8887140000 
679.80 	 224.9638000 	 1.938325 	 -1.2619270000 	 -1.8856460000 
680.00 	 224.9670000 	 1.938350 	 -1.2628870000 	 -1.8858970000 
680.20 	 224.9749000 	 1.938375 	 -1.2656910000 	 -1.8886120000 
680.40 	 224.9813000 	 1.938375 	 -1.2634600000 	 -1.8858940000 
680.60 	 224.9893000 	 1.938400 	 -1.2625220000 	 -1.8848830000 
680.80 	 224.9956000 	 1.938425 	 -1.2655990000 	 -1.8880240000 
681.00 	 225.0004000 	 1.938450 	 -1.2634940000 	 -1.8866480000 
681.20 	 225.0036000 	 1.938425 	 -1.2620640000 	 -1.8845620000 
681.40 	 225.0036000 	 1.938425 	 -1.2654620000 	 -1.8875950000 
681.60 	 225.0067000 	 1.938425 	 -1.2644900000 	 -1.8872580000 
681.80 	 225.0067000 	 1.938425 	 -1.2617780000 	 -1.8843940000 
682.00 	 225.0067000 	 1.938425 	 -1.2644320000 	 -1.8864950000 
682.20 	 225.0083000 	 1.938425 	 -1.2655100000 	 -1.8879290000 
682.40 	 225.0083000 	 1.938425 	 -1.2620230000 	 -1.8847180000 
682.60 	 225.0083000 	 1.938425 	 -1.2641110000 	 -1.8862470000 
682.80 	 225.0067000 	 1.938425 	 -1.2656590000 	 -1.8882470000 
683.00 	 225.0067000 	 1.938425 	 -1.2622960000 	 -1.8852330000 
683.20 	 225.0067000 	 1.938425 	 -1.2631160000 	 -1.8853760000 
683.40 	 225.0115000 	 1.938425 	 -1.2660060000 	 -1.8880370000 
683.60 	 225.0083000 	 1.938425 	 -1.2628970000 	 -1.8858460000 
683.80 	 225.0115000 	 1.938425 	 -1.2625220000 	 -1.8848480000 
684.00 	 225.0067000 	 1.938425 	 -1.2658280000 	 -1.8880690000 
684.20 	 225.0115000 	 1.938425 	 -1.2636720000 	 -1.8865930000 
684.40 	 225.0067000 	 1.938425 	 -1.2618540000 	 -1.8846450000 
684.60 	 225.0115000 	 1.938425 	 -1.2650200000 	 -1.8871660000 
684.80 	 225.0115000 	 1.938425 	 -1.2647470000 	 -1.8875250000 
685.00 	 225.0099000 	 1.938425 	 -1.2618100000 	 -1.8845300000 
685.20 	 225.0067000 	 1.938425 	 -1.2641370000 	 -1.8862440000 
685.40 	 225.0052000 	 1.938425 	 -1.2656280000 	 -1.8880460000 
685.60 	 225.0036000 	 1.938425 	 -1.2622360000 	 -1.8850170000 
685.80 	 224.9988000 	 1.938425 	 -1.2631230000 	 -1.8853890000 
686.00 	 224.9972000 	 1.938425 	 -1.2658690000 	 -1.8881700000 
686.20 	 224.9908000 	 1.938425 	 -1.2631450000 	 -1.8860720000 
686.40 	 224.9877000 	 1.938425 	 -1.2624040000 	 -1.8849720000 
686.60 	 224.9877000 	 1.938425 	 -1.2656690000 	 -1.8880340000 
686.80 	 224.9829000 	 1.938425 	 -1.2637620000 	 -1.8866000000 
687.00 	 224.9845000 	 1.938425 	 -1.2620290000 	 -1.8847180000 
687.20 	 224.9877000 	 1.938425 	 -1.2654590000 	 -1.8875540000 
687.40 	 224.9877000 	 1.938450 	 -1.2637770000 	 -1.8874010000 
687.60 	 224.9908000 	 1.938475 	 -1.2610820000 	 -1.8844920000 
687.80 	 224.9908000 	 1.938500 	 -1.2641590000 	 -1.8868260000 
688.00 	 224.9908000 	 1.938475 	 -1.2636150000 	 -1.8876930000 
688.20 	 224.9877000 	 1.938475 	 -1.2600140000 	 -1.8846800000 
688.40 	 224.9877000 	 1.938475 	 -1.2618160000 	 -1.8859350000 
688.60 	 224.9908000 	 1.938475 	 -1.2636500000 	 -1.8880140000 
688.80 	 224.9893000 	 1.938475 	 -1.2601470000 	 -1.8849820000 
689.00 	 224.9877000 	 1.938475 	 -1.2613360000 	 -1.8856210000 
689.20 	 224.9861000 	 1.938475 	 -1.2639240000 	 -1.8880430000 
689.40 	 224.9829000 	 1.938500 	 -1.2609740000 	 -1.8863200000 
689.60 	 224.9797000 	 1.938525 	 -1.2603890000 	 -1.8853120000 
689.80 	 224.9734000 	 1.938550 	 -1.2637360000 	 -1.8885740000 
690.00 	 224.9686000 	 1.938550 	 -1.2630720000 	 -1.8870420000 
690.20 	 224.9670000 	 1.938550 	 -1.2615460000 	 -1.8844990000 
690.40 	 224.9670000 	 1.938575 	 -1.2645820000 	 -1.8873310000 
690.60 	 224.9718000 	 1.938600 	 -1.2640250000 	 -1.8874010000 
690.80 	 224.9734000 	 1.938625 	 -1.2612090000 	 -1.8844670000 
691.00 	 224.9749000 	 1.938650 	 -1.2636410000 	 -1.8864190000 
691.20 	 224.9749000 	 1.938650 	 -1.2643810000 	 -1.8880370000 
691.40 	 224.9797000 	 1.938700 	 -1.2608180000 	 -1.8849560000 
691.60 	 224.9797000 	 1.938675 	 -1.2637010000 	 -1.8865460000 
691.80 	 224.9829000 	 1.938700 	 -1.2651410000 	 -1.8889430000 
692.00 	 224.9829000 	 1.938725 	 -1.2615360000 	 -1.8863960000 
692.20 	 224.9877000 	 1.938750 	 -1.2616290000 	 -1.8859740000 
692.40 	 224.9908000 	 1.938725 	 -1.2660660000 	 -1.8880370000 
692.60 	 224.9908000 	 1.938725 	 -1.2630590000 	 -1.8858020000 
692.80 	 224.9956000 	 1.938725 	 -1.2624170000 	 -1.8847080000 
693.00 	 224.9956000 	 1.938725 	 -1.2658560000 	 -1.8877090000 
693.20 	 224.9956000 	 1.938725 	 -1.2638950000 	 -1.8865140000 
693.40 	 224.9956000 	 1.938725 	 -1.2619910000 	 -1.8844220000 
693.60 	 224.9924000 	 1.938725 	 -1.2652520000 	 -1.8871210000 
693.80 	 224.9908000 	 1.938725 	 -1.2646550000 	 -1.8871910000 
694.00 	 224.9940000 	 1.938725 	 -1.2618160000 	 -1.8843080000 
694.20 	 224.9908000 	 1.938725 	 -1.2646040000 	 -1.8864630000 
694.40 	 224.9908000 	 1.938725 	 -1.2655670000 	 -1.8878560000 
694.60 	 224.9877000 	 1.938725 	 -1.2621660000 	 -1.8849910000 
694.80 	 224.9877000 	 1.938725 	 -1.2632910000 	 -1.8855510000 
695.00 	 224.9877000 	 1.938750 	 -1.2646740000 	 -1.8880210000 
695.20 	 224.9829000 	 1.938775 	 -1.2615240000 	 -1.8856050000 
695.40 	 224.9861000 	 1.938800 	 -1.2615550000 	 -1.8847620000 
695.60 	 224.9829000 	 1.938775 	 -1.2660570000 	 -1.8879800000 
695.80 	 224.9829000 	 1.938775 	 -1.2636090000 	 -1.8862090000 
696.00 	 224.9829000 	 1.938800 	 -1.2621240000 	 -1.8845490000 
696.20 	 224.9829000 	 1.938825 	 -1.2654500000 	 -1.8877120000 
696.40 	 224.9829000 	 1.938850 	 -1.2637680000 	 -1.8869240000 
696.60 	 224.9813000 	 1.938825 	 -1.2628050000 	 -1.8852080000 
696.80 	 224.9797000 	 1.938825 	 -1.2660190000 	 -1.8878710000 
697.00 	 224.9829000 	 1.938850 	 -1.2656500000 	 -1.8876970000 
697.20 	 224.9845000 	 1.938875 	 -1.2627220000 	 -1.8849410000 
697.40 	 224.9829000 	 1.938875 	 -1.2655420000 	 -1.8869970000 
697.60 	 224.9829000 	 1.938875 	 -1.2654590000 	 -1.8882780000 
697.80 	 224.9829000 	 1.938900 	 -1.2619050000 	 -1.8851500000 
698.00 	 224.9797000 	 1.938900 	 -1.2635800000 	 -1.8869840000 
698.20 	 224.9765000 	 1.938925 	 -1.2656720000 	 -1.8892700000 
698.40 	 224.9765000 	 1.938950 	 -1.2623210000 	 -1.8865840000 
698.60 	 224.9749000 	 1.938950 	 -1.2642260000 	 -1.8864980000 
698.80 	 224.9749000 	 1.938975 	 -1.2669690000 	 -1.8899220000 
699.00 	 224.9749000 	 1.939000 	 -1.2646140000 	 -1.8881800000 
699.20 	 224.9797000 	 1.939000 	 -1.2629760000 	 -1.8859990000 
699.40 	 224.9797000 	 1.939025 	 -1.2662030000 	 -1.8889490000 
699.60 	 224.9797000 	 1.939050 	 -1.2646710000 	 -1.8881480000 
699.80 	 224.9829000 	 1.939025 	 -1.2630910000 	 -1.8862980000 
700.00 	 224.9877000 	 1.939025 	 -1.2662250000 	 -1.8889240000 
700.20 	 224.9908000 	 1.939050 	 -1.2659200000 	 -1.8886250000 
700.40 	 224.9924000 	 1.939075 	 -1.2628240000 	 -1.8856400000 
700.60 	 224.9972000 	 1.939075 	 -1.2655640000 	 -1.8875280000 
700.80 	 224.9988000 	 1.939075 	 -1.2664730000 	 -1.8886720000 
701.00 	 224.9988000 	 1.939075 	 -1.2629830000 	 -1.8854430000 
701.20 	 224.9988000 	 1.939075 	 -1.2649470000 	 -1.8865360000 
701.40 	 224.9956000 	 1.939075 	 -1.2667340000 	 -1.8886980000 
701.60 	 224.9988000 	 1.939075 	 -1.2634980000 	 -1.8858370000 
701.80 	 224.9988000 	 1.939075 	 -1.2642510000 	 -1.8860980000 
702.00 	 224.9988000 	 1.939075 	 -1.2668100000 	 -1.8888510000 
702.20 	 224.9956000 	 1.939075 	 -1.2636380000 	 -1.8862150000 
702.40 	 224.9956000 	 1.939075 	 -1.2638310000 	 -1.8856180000 
702.60 	 224.9956000 	 1.939075 	 -1.2668100000 	 -1.8887010000 
702.80 	 224.9956000 	 1.939075 	 -1.2642730000 	 -1.8867810000 
703.00 	 224.9956000 	 1.939075 	 -1.2632050000 	 -1.8852170000 
703.20 	 224.9956000 	 1.939075 	 -1.2665970000 	 -1.8883900000 
703.40 	 224.9956000 	 1.939075 	 -1.2653670000 	 -1.8877190000 
703.60 	 224.9956000 	 1.939075 	 -1.2629890000 	 -1.8852300000 
703.80 	 224.9893000 	 1.939075 	 -1.2659230000 	 -1.8877250000 
704.00 	 224.9829000 	 1.939075 	 -1.2659960000 	 -1.8881610000 
704.20 	 224.9797000 	 1.939075 	 -1.2628400000 	 -1.8851440000 
704.40 	 224.9749000 	 1.939075 	 -1.2655960000 	 -1.8871940000 
704.60 	 224.9718000 	 1.939100 	 -1.2665020000 	 -1.8885900000 
704.80 	 224.9702000 	 1.939125 	 -1.2632310000 	 -1.8855220000 
705.00 	 224.9718000 	 1.939125 	 -1.2649060000 	 -1.8867370000 
705.20 	 224.9718000 	 1.939175 	 -1.2667020000 	 -1.8888030000 
705.40 	 224.9718000 	 1.939200 	 -1.2633830000 	 -1.8859420000 
705.60 	 224.9718000 	 1.939200 	 -1.2641750000 	 -1.8857990000 
705.80 	 224.9718000 	 1.939225 	 -1.2668290000 	 -1.8888440000 
706.00 	 224.9670000 	 1.939250 	 -1.2638660000 	 -1.8865360000 
706.20 	 224.9638000 	 1.939250 	 -1.2633550000 	 -1.8853950000 
706.40 	 224.9638000 	 1.939300 	 -1.2666800000 	 -1.8884660000 
706.60 	 224.9638000 	 1.939325 	 -1.2646520000 	 -1.8872550000 
706.80 	 224.9670000 	 1.939350 	 -1.2628870000 	 -1.8850260000 
707.00 	 224.9718000 	 1.939375 	 -1.2665300000 	 -1.8879700000 
707.20 	 224.9797000 	 1.939375 	 -1.2654400000 	 -1.8878140000 
707.40 	 224.9829000 	 1.939400 	 -1.2630690000 	 -1.8855790000 
707.60 	 224.9877000 	 1.939425 	 -1.2660220000 	 -1.8882340000 
707.80 	 224.9908000 	 1.939450 	 -1.2658850000 	 -1.8887080000 
708.00 	 224.9908000 	 1.939425 	 -1.2630020000 	 -1.8871940000 
708.20 	 224.9972000 	 1.939425 	 -1.2652430000 	 -1.8888600000 
708.40 	 224.9972000 	 1.939425 	 -1.2664380000 	 -1.8904590000 
708.60 	 225.0036000 	 1.939425 	 -1.2630650000 	 -1.8875090000 
708.80 	 225.0052000 	 1.939425 	 -1.2643310000 	 -1.8881230000 
709.00 	 225.0067000 	 1.939425 	 -1.2666450000 	 -1.8907740000 
709.20 	 225.0067000 	 1.939425 	 -1.2638380000 	 -1.8884440000 
709.40 	 225.0099000 	 1.939425 	 -1.2635100000 	 -1.8873750000 
709.60 	 225.0115000 	 1.939425 	 -1.2665330000 	 -1.8904110000 
709.80 	 225.0115000 	 1.939425 	 -1.2643460000 	 -1.8889750000 
710.00 	 225.0115000 	 1.939425 	 -1.2631030000 	 -1.8872200000 
710.20 	 225.0083000 	 1.939425 	 -1.2663870000 	 -1.8901480000 
710.40 	 225.0067000 	 1.939425 	 -1.2649470000 	 -1.8894290000 
710.60 	 225.0036000 	 1.939425 	 -1.2627380000 	 -1.8870130000 
710.80 	 225.0036000 	 1.939425 	 -1.2656120000 	 -1.8895050000 
711.00 	 225.0067000 	 1.939425 	 -1.2656240000 	 -1.8900240000 
711.20 	 225.0067000 	 1.939425 	 -1.2627600000 	 -1.8871080000 
711.40 	 225.0067000 	 1.939425 	 -1.2646260000 	 -1.8886060000 
711.60 	 225.0115000 	 1.939425 	 -1.2663870000 	 -1.8905100000 
711.80 	 225.0067000 	 1.939425 	 -1.2630430000 	 -1.8876970000 
712.00 	 225.0067000 	 1.939425 	 -1.2638760000 	 -1.8877570000 
712.20 	 225.0036000 	 1.939425 	 -1.2664290000 	 -1.8907010000 
712.40 	 225.0036000 	 1.939425 	 -1.2636920000 	 -1.8884280000 
712.60 	 225.0036000 	 1.939425 	 -1.2630180000 	 -1.8872170000 
712.80 	 224.9956000 	 1.939425 	 -1.2662470000 	 -1.8902870000 
713.00 	 224.9956000 	 1.939425 	 -1.2644420000 	 -1.8892990000 
713.20 	 224.9908000 	 1.939425 	 -1.2626780000 	 -1.8870700000 
713.40 	 224.9908000 	 1.939425 	 -1.2658060000 	 -1.8898230000 
713.60 	 224.9893000 	 1.939425 	 -1.2652840000 	 -1.8898810000 
713.80 	 224.9877000 	 1.939425 	 -1.2623660000 	 -1.8869530000 
714.00 	 224.9877000 	 1.939425 	 -1.2648580000 	 -1.8887580000 
714.20 	 224.9829000 	 1.939450 	 -1.2659770000 	 -1.8905580000 
714.40 	 224.9829000 	 1.939450 	 -1.2620670000 	 -1.8874300000 
714.60 	 224.9797000 	 1.939475 	 -1.2636340000 	 -1.8883770000 
714.80 	 224.9813000 	 1.939500 	 -1.2658560000 	 -1.8906080000 
715.00 	 224.9797000 	 1.939475 	 -1.2628140000 	 -1.8882310000 
715.20 	 224.9749000 	 1.939500 	 -1.2635710000 	 -1.8882530000 
715.40 	 224.9734000 	 1.939500 	 -1.2658530000 	 -1.8910760000 
715.60 	 224.9718000 	 1.939525 	 -1.2632850000 	 -1.8889050000 
715.80 	 224.9718000 	 1.939550 	 -1.2622510000 	 -1.8875190000 
716.00 	 224.9670000 	 1.939575 	 -1.2652870000 	 -1.8904240000 
716.20 	 224.9654000 	 1.939600 	 -1.2641720000 	 -1.8896900000 
716.40 	 224.9638000 	 1.939600 	 -1.2615710000 	 -1.8876010000 
716.60 	 224.9638000 	 1.939650 	 -1.2648390000 	 -1.8903670000 
716.80 	 224.9638000 	 1.939675 	 -1.2640700000 	 -1.8901250000 
717.00 	 224.9670000 	 1.939725 	 -1.2613300000 	 -1.8873750000 
717.20 	 224.9734000 	 1.939750 	 -1.2642700000 	 -1.8896290000 
717.40 	 224.9797000 	 1.939750 	 -1.2652490000 	 -1.8904240000 
717.60 	 224.9877000 	 1.939750 	 -1.2617430000 	 -1.8875730000 
717.80 	 224.9956000 	 1.939800 	 -1.2637680000 	 -1.8885230000 
718.00 	 225.0036000 	 1.939775 	 -1.2670680000 	 -1.8909770000 
718.20 	 225.0067000 	 1.939775 	 -1.2627660000 	 -1.8881420000 
718.40 	 225.0147000 	 1.939775 	 -1.2636720000 	 -1.8881990000 
718.60 	 225.0147000 	 1.939775 	 -1.2664670000 	 -1.8909070000 
718.80 	 225.0179000 	 1.939775 	 -1.2633830000 	 -1.8886790000 
719.00 	 225.0147000 	 1.939775 	 -1.2630530000 	 -1.8877320000 
719.20 	 225.0147000 	 1.939775 	 -1.2663780000 	 -1.8907420000 
719.40 	 225.0131000 	 1.939775 	 -1.2642320000 	 -1.8893690000 
719.60 	 225.0115000 	 1.939775 	 -1.2625280000 	 -1.8874170000 
719.80 	 225.0115000 	 1.939775 	 -1.2658660000 	 -1.8902940000 
720.00 	 225.0115000 	 1.939775 	 -1.2649190000 	 -1.8900650000 
720.20 	 225.0115000 	 1.939775 	 -1.2624800000 	 -1.8873600000 
720.40 	 225.0067000 	 1.939775 	 -1.2650740000 	 -1.8895440000 
720.60 	 225.0036000 	 1.939775 	 -1.2655230000 	 -1.8907320000 
720.80 	 224.9988000 	 1.939775 	 -1.2621150000 	 -1.8874110000 
721.00 	 224.9956000 	 1.939775 	 -1.2641400000 	 -1.8889550000 
721.20 	 224.9956000 	 1.939775 	 -1.2659260000 	 -1.8909110000 
721.40 	 224.9972000 	 1.939775 	 -1.2627410000 	 -1.8882340000 
721.60 	 224.9988000 	 1.939775 	 -1.2635140000 	 -1.8882780000 
721.80 	 224.9988000 	 1.939775 	 -1.2662920000 	 -1.8910090000 
722.00 	 225.0036000 	 1.939775 	 -1.2636250000 	 -1.8890410000 
722.20 	 225.0036000 	 1.939775 	 -1.2626170000 	 -1.8875280000 
722.40 	 225.0036000 	 1.939775 	 -1.2658720000 	 -1.8905100000 
722.60 	 225.0036000 	 1.939775 	 -1.2648650000 	 -1.8900900000 
722.80 	 225.0036000 	 1.939775 	 -1.2621560000 	 -1.8874170000 
723.00 	 224.9988000 	 1.939775 	 -1.2653670000 	 -1.8898390000 
723.20 	 224.9956000 	 1.939775 	 -1.2652400000 	 -1.8904430000 
723.40 	 224.9908000 	 1.939775 	 -1.2622420000 	 -1.8874170000 
723.60 	 224.9908000 	 1.939775 	 -1.2647470000 	 -1.8896360000 
723.80 	 224.9908000 	 1.939775 	 -1.2656180000 	 -1.8909300000 
724.00 	 224.9893000 	 1.939775 	 -1.2624450000 	 -1.8879510000 
724.20 	 224.9829000 	 1.939775 	 -1.2638090000 	 -1.8886060000 
724.40 	 224.9797000 	 1.939775 	 -1.2661740000 	 -1.8910540000 
724.60 	 224.9718000 	 1.939775 	 -1.2631230000 	 -1.8884980000 
724.80 	 224.9670000 	 1.939775 	 -1.2630340000 	 -1.8878810000 
725.00 	 224.9670000 	 1.939775 	 -1.2663110000 	 -1.8909990000 
725.20 	 224.9638000 	 1.939800 	 -1.2649440000 	 -1.8894640000 
725.40 	 224.9638000 	 1.939800 	 -1.2624610000 	 -1.8874010000 
725.60 	 224.9670000 	 1.939850 	 -1.2655540000 	 -1.8902810000 
725.80 	 224.9718000 	 1.939875 	 -1.2646900000 	 -1.8902970000 
726.00 	 224.9734000 	 1.939900 	 -1.2626360000 	 -1.8871310000 
726.20 	 224.9749000 	 1.939900 	 -1.2655960000 	 -1.8892190000 
726.40 	 224.9718000 	 1.939925 	 -1.2663360000 	 -1.8906150000 
726.60 	 224.9749000 	 1.939950 	 -1.2627700000 	 -1.8875410000 
726.80 	 224.9718000 	 1.939975 	 -1.2647020000 	 -1.8888890000 
727.00 	 224.9749000 	 1.940000 	 -1.2663520000 	 -1.8908560000 
727.20 	 224.9749000 	 1.940000 	 -1.2626870000 	 -1.8879540000 
727.40 	 224.9749000 	 1.940025 	 -1.2632210000 	 -1.8877980000 
727.60 	 224.9749000 	 1.940050 	 -1.2661460000 	 -1.8907610000 
727.80 	 224.9797000 	 1.940075 	 -1.2635520000 	 -1.8886090000 
728.00 	 224.9829000 	 1.940100 	 -1.2629190000 	 -1.8875500000 
728.20 	 224.9877000 	 1.940075 	 -1.2663140000 	 -1.8893590000 
728.40 	 224.9924000 	 1.940075 	 -1.2649250000 	 -1.8889620000 
728.60 	 224.9972000 	 1.940075 	 -1.2622640000 	 -1.8862120000 
728.80 	 225.0036000 	 1.940075 	 -1.2653730000 	 -1.8887490000 
729.00 	 225.0067000 	 1.940075 	 -1.2658530000 	 -1.8896680000 
729.20 	 225.0067000 	 1.940075 	 -1.2624260000 	 -1.8865170000 
729.40 	 225.0036000 	 1.940075 	 -1.2643340000 	 -1.8877980000 
729.60 	 225.0036000 	 1.940075 	 -1.2665750000 	 -1.8901090000 
729.80 	 225.0020000 	 1.940075 	 -1.2628970000 	 -1.8870890000 
730.00 	 224.9988000 	 1.940075 	 -1.2635360000 	 -1.8870230000 
730.20 	 224.9988000 	 1.940075 	 -1.2665400000 	 -1.8899630000 
730.40 	 224.9972000 	 1.940075 	 -1.2637710000 	 -1.8879100000 
730.60 	 224.9956000 	 1.940075 	 -1.2627380000 	 -1.8865840000 
730.80 	 224.9956000 	 1.940075 	 -1.2661170000 	 -1.8893020000 
731.00 	 224.9924000 	 1.940075 	 -1.2649820000 	 -1.8891810000 
731.20 	 224.9908000 	 1.940075 	 -1.2622960000 	 -1.8863650000 
731.40 	 224.9908000 	 1.940075 	 -1.2652400000 	 -1.8884600000 
731.60 	 224.9893000 	 1.940075 	 -1.2660600000 	 -1.8898680000 
731.80 	 224.9908000 	 1.940075 	 -1.2628050000 	 -1.8868410000 
732.00 	 224.9877000 	 1.940100 	 -1.2636820000 	 -1.8872360000 
732.20 	 224.9877000 	 1.940125 	 -1.2659800000 	 -1.8898680000 
732.40 	 224.9908000 	 1.940125 	 -1.2627570000 	 -1.8872870000 
732.60 	 224.9908000 	 1.940125 	 -1.2645940000 	 -1.8886410000 
732.80 	 224.9908000 	 1.940125 	 -1.2674620000 	 -1.8915020000 
733.00 	 224.9956000 	 1.940125 	 -1.2656430000 	 -1.8904810000 
733.20 	 224.9972000 	 1.940125 	 -1.2636310000 	 -1.8881730000 
733.40 	 224.9956000 	 1.940125 	 -1.2666990000 	 -1.8906820000 
733.60 	 224.9924000 	 1.940125 	 -1.2665180000 	 -1.8911970000 
733.80 	 224.9908000 	 1.940125 	 -1.2634600000 	 -1.8882430000 
734.00 	 224.9893000 	 1.940125 	 -1.2661780000 	 -1.8904080000 
734.20 	 224.9877000 	 1.940125 	 -1.2668860000 	 -1.8915460000 
734.40 	 224.9829000 	 1.940125 	 -1.2636570000 	 -1.8885930000 
734.60 	 224.9829000 	 1.940150 	 -1.2652240000 	 -1.8904180000 
734.80 	 224.9829000 	 1.940175 	 -1.2676080000 	 -1.8928910000 
735.00 	 224.9797000 	 1.940200 	 -1.2645310000 	 -1.8904020000 
735.20 	 224.9797000 	 1.940175 	 -1.2647660000 	 -1.8880560000 
735.40 	 224.9749000 	 1.940200 	 -1.2675670000 	 -1.8909650000 
735.60 	 224.9718000 	 1.940200 	 -1.2637740000 	 -1.8899380000 
735.80 	 224.9686000 	 1.940225 	 -1.2625540000 	 -1.8882500000 
736.00 	 224.9670000 	 1.940250 	 -1.2660310000 	 -1.8914480000 
736.20 	 224.9638000 	 1.940275 	 -1.2643690000 	 -1.8906340000 
736.40 	 224.9638000 	 1.940300 	 -1.2618260000 	 -1.8881450000 
736.60 	 224.9638000 	 1.940325 	 -1.2649660000 	 -1.8908720000 
736.80 	 224.9591000 	 1.940375 	 -1.2647760000 	 -1.8911710000 
737.00 	 224.9591000 	 1.940375 	 -1.2620040000 	 -1.8883040000 
737.20 	 224.9559000 	 1.940425 	 -1.2644040000 	 -1.8900840000 
737.40 	 224.9559000 	 1.940450 	 -1.2653760000 	 -1.8915080000 
737.60 	 224.9559000 	 1.940475 	 -1.2621660000 	 -1.8886980000 
737.80 	 224.9638000 	 1.940500 	 -1.2632370000 	 -1.8890250000 
738.00 	 224.9686000 	 1.940525 	 -1.2655480000 	 -1.8917470000 
738.20 	 224.9781000 	 1.940575 	 -1.2630300000 	 -1.8897090000 
738.40 	 224.9877000 	 1.940600 	 -1.2621940000 	 -1.8881030000 
738.60 	 224.9956000 	 1.940575 	 -1.2677160000 	 -1.8915750000 
738.80 	 225.0036000 	 1.940575 	 -1.2655580000 	 -1.8914790000 
739.00 	 225.0131000 	 1.940575 	 -1.2635290000 	 -1.8892130000 
739.20 	 225.0195000 	 1.940575 	 -1.2667270000 	 -1.8918770000 
739.40 	 225.0258000 	 1.940575 	 -1.2663810000 	 -1.8921790000 
739.60 	 225.0258000 	 1.940575 	 -1.2634310000 	 -1.8894830000 
739.80 	 225.0306000 	 1.940575 	 -1.2657990000 	 -1.8910950000 
740.00 	 225.0258000 	 1.940575 	 -1.2670040000 	 -1.8927450000 
740.20 	 225.0258000 	 1.940575 	 -1.2639590000 	 -1.8899730000 
740.40 	 225.0226000 	 1.940575 	 -1.2647790000 	 -1.8902870000 
740.60 	 225.0179000 	 1.940600 	 -1.2673120000 	 -1.8929390000 
740.80 	 225.0179000 	 1.940575 	 -1.2641620000 	 -1.8905510000 
741.00 	 225.0179000 	 1.940525 	 -1.2635800000 	 -1.8888220000 
741.20 	 225.0179000 	 1.940525 	 -1.2668510000 	 -1.8917970000 
741.40 	 225.0179000 	 1.940525 	 -1.2654370000 	 -1.8908530000 
741.60 	 225.0147000 	 1.940525 	 -1.2630590000 	 -1.8884560000 
741.80 	 225.0147000 	 1.940500 	 -1.2664160000 	 -1.8911300000 
742.00 	 225.0115000 	 1.940475 	 -1.2660790000 	 -1.8912600000 
742.20 	 225.0115000 	 1.940475 	 -1.2631670000 	 -1.8884370000 
742.40 	 225.0115000 	 1.940475 	 -1.2659010000 	 -1.8906850000 
742.60 	 225.0115000 	 1.940475 	 -1.2667180000 	 -1.8919500000 
742.80 	 225.0083000 	 1.940475 	 -1.2633130000 	 -1.8888190000 
743.00 	 225.0115000 	 1.940475 	 -1.2649030000 	 -1.8898300000 
743.20 	 225.0067000 	 1.940475 	 -1.2669440000 	 -1.8920580000 
743.40 	 225.0067000 	 1.940475 	 -1.2636690000 	 -1.8893530000 
743.60 	 225.0020000 	 1.940475 	 -1.2641680000 	 -1.8892380000 
743.80 	 224.9988000 	 1.940475 	 -1.2671720000 	 -1.8920580000 
744.00 	 224.9956000 	 1.940475 	 -1.2642670000 	 -1.8899220000 
744.20 	 224.9956000 	 1.940475 	 -1.2638030000 	 -1.8887840000 
744.40 	 224.9908000 	 1.940475 	 -1.2670170000 	 -1.8917810000 
744.60 	 224.9908000 	 1.940475 	 -1.2649790000 	 -1.8905700000 
744.80 	 224.9908000 	 1.940475 	 -1.2633200000 	 -1.8885960000 
745.00 	 224.9908000 	 1.940475 	 -1.2666320000 	 -1.8915050000 
745.20 	 224.9908000 	 1.940475 	 -1.2655510000 	 -1.8910060000 
745.40 	 224.9908000 	 1.940475 	 -1.2632470000 	 -1.8885100000 
745.60 	 224.9908000 	 1.940475 	 -1.2662350000 	 -1.8910540000 
745.80 	 224.9893000 	 1.940475 	 -1.2661080000 	 -1.8913430000 
746.00 	 224.9908000 	 1.940475 	 -1.2631890000 	 -1.8884370000 
746.20 	 224.9908000 	 1.940475 	 -1.2659170000 	 -1.8902240000 
746.40 	 224.9908000 	 1.940475 	 -1.2666990000 	 -1.8916540000 
746.60 	 224.9908000 	 1.940475 	 -1.2633900000 	 -1.8888090000 
746.80 	 224.9877000 	 1.940475 	 -1.2649630000 	 -1.8894960000 
747.00 	 224.9877000 	 1.940475 	 -1.2671180000 	 -1.8919910000 
747.20 	 224.9829000 	 1.940475 	 -1.2638250000 	 -1.8894100000 
747.40 	 224.9829000 	 1.940475 	 -1.2641530000 	 -1.8890540000 
747.60 	 224.9829000 	 1.940475 	 -1.2671060000 	 -1.8917340000 
747.80 	 224.9829000 	 1.940475 	 -1.2646900000 	 -1.8898610000 
748.00 	 224.9829000 	 1.940475 	 -1.2634820000 	 -1.8882370000 
748.20 	 224.9797000 	 1.940475 	 -1.2669120000 	 -1.8911620000 
748.40 	 224.9797000 	 1.940475 	 -1.2656530000 	 -1.8905830000 
748.60 	 224.9765000 	 1.940475 	 -1.2629800000 	 -1.8879060000 
748.80 	 224.9718000 	 1.940500 	 -1.2661360000 	 -1.8904720000 
749.00 	 224.9734000 	 1.940525 	 -1.2665210000 	 -1.8911390000 
749.20 	 224.9718000 	 1.940550 	 -1.2633420000 	 -1.8881510000 
749.40 	 224.9749000 	 1.940575 	 -1.2654110000 	 -1.8895820000 
749.60 	 224.9718000 	 1.940575 	 -1.2668960000 	 -1.8915210000 
749.80 	 224.9718000 	 1.940600 	 -1.2635740000 	 -1.8886150000 
750.00 	 224.9718000 	 1.940625 	 -1.2643050000 	 -1.8888090000 
750.20 	 224.9670000 	 1.940650 	 -1.2669280000 	 -1.8917270000 
750.40 	 224.9638000 	 1.940675 	 -1.2647180000 	 -1.8898040000 
750.60 	 224.9591000 	 1.940700 	 -1.2634020000 	 -1.8882340000 
750.80 	 224.9591000 	 1.940725 	 -1.2665650000 	 -1.8911040000 
751.00 	 224.9591000 	 1.940750 	 -1.2652050000 	 -1.8906780000 
751.20 	 224.9591000 	 1.940775 	 -1.2631380000 	 -1.8882080000 
751.40 	 224.9591000 	 1.940825 	 -1.2662730000 	 -1.8907480000 
751.60 	 224.9638000 	 1.940850 	 -1.2661110000 	 -1.8912660000 
751.80 	 224.9638000 	 1.940875 	 -1.2630110000 	 -1.8882810000 
752.00 	 224.9638000 	 1.940900 	 -1.2658280000 	 -1.8901950000 
752.20 	 224.9670000 	 1.940925 	 -1.2668960000 	 -1.8916420000 
752.40 	 224.9670000 	 1.940950 	 -1.2634560000 	 -1.8886850000 
752.60 	 224.9718000 	 1.941000 	 -1.2645880000 	 -1.8892570000 
752.80 	 224.9749000 	 1.941000 	 -1.2687490000 	 -1.8916610000 
753.00 	 224.9797000 	 1.941000 	 -1.2642960000 	 -1.8898010000 
753.20 	 224.9877000 	 1.941025 	 -1.2642960000 	 -1.8893340000 
753.40 	 224.9908000 	 1.941025 	 -1.2687240000 	 -1.8909740000 
753.60 	 224.9988000 	 1.941025 	 -1.2662760000 	 -1.8891620000 
753.80 	 225.0020000 	 1.941025 	 -1.2646680000 	 -1.8872450000 
754.00 	 225.0036000 	 1.941025 	 -1.2679930000 	 -1.8900740000 
754.20 	 225.0036000 	 1.941025 	 -1.2668160000 	 -1.8900110000 
754.40 	 225.0067000 	 1.941025 	 -1.2642160000 	 -1.8872990000 
754.60 	 225.0115000 	 1.941025 	 -1.2671530000 	 -1.8896770000 
754.80 	 225.0115000 	 1.941025 	 -1.2676430000 	 -1.8904910000 
755.00 	 225.0115000 	 1.941025 	 -1.2641080000 	 -1.8872930000 
755.20 	 225.0147000 	 1.941025 	 -1.2667660000 	 -1.8891720000 
755.40 	 225.0115000 	 1.941025 	 -1.2678460000 	 -1.8910600000 
755.60 	 225.0115000 	 1.941025 	 -1.2642700000 	 -1.8878020000 
755.80 	 225.0115000 	 1.941025 	 -1.2659450000 	 -1.8886250000 
756.00 	 225.0115000 	 1.941025 	 -1.2680630000 	 -1.8909140000 
756.20 	 225.0115000 	 1.941025 	 -1.2646930000 	 -1.8882660000 
756.40 	 225.0067000 	 1.941025 	 -1.2652520000 	 -1.8879450000 
756.60 	 225.0036000 	 1.941025 	 -1.2680780000 	 -1.8910440000 
756.80 	 224.9988000 	 1.941025 	 -1.2650200000 	 -1.8886180000 
757.00 	 224.9988000 	 1.941025 	 -1.2648390000 	 -1.8875030000 
757.20 	 224.9956000 	 1.941025 	 -1.2681330000 	 -1.8908150000 
757.40 	 224.9972000 	 1.941025 	 -1.2657830000 	 -1.8893780000 
757.60 	 224.9956000 	 1.941025 	 -1.2642420000 	 -1.8872580000 
757.80 	 224.9956000 	 1.941025 	 -1.2676430000 	 -1.8904110000 
758.00 	 224.9908000 	 1.941025 	 -1.2666800000 	 -1.8900520000 
758.20 	 224.9908000 	 1.941025 	 -1.2641650000 	 -1.8873720000 
758.40 	 224.9877000 	 1.941025 	 -1.2669660000 	 -1.8896610000 
758.60 	 224.9861000 	 1.941025 	 -1.2673030000 	 -1.8906310000 
758.80 	 224.9877000 	 1.941025 	 -1.2638380000 	 -1.8874770000 
759.00 	 224.9877000 	 1.941025 	 -1.2661810000 	 -1.8889140000 
759.20 	 224.9829000 	 1.941025 	 -1.2675030000 	 -1.8909040000 
759.40 	 224.9829000 	 1.941050 	 -1.2650360000 	 -1.8898930000 
759.60 	 224.9829000 	 1.941075 	 -1.2657010000 	 -1.8900140000 
759.80 	 224.9797000 	 1.941100 	 -1.2683810000 	 -1.8929070000 
760.00 	 224.9749000 	 1.941075 	 -1.2647310000 	 -1.8914860000 
760.20 	 224.9670000 	 1.941100 	 -1.2649310000 	 -1.8905160000 
760.40 	 224.9638000 	 1.941125 	 -1.2681800000 	 -1.8934030000 
760.60 	 224.9575000 	 1.941150 	 -1.2663360000 	 -1.8921980000 
760.80 	 224.9559000 	 1.941200 	 -1.2643110000 	 -1.8900300000 
761.00 	 224.9559000 	 1.941225 	 -1.2673380000 	 -1.8925410000 
761.20 	 224.9591000 	 1.941250 	 -1.2671440000 	 -1.8929130000 
761.40 	 224.9622000 	 1.941275 	 -1.2640510000 	 -1.8899540000 
761.60 	 224.9670000 	 1.941300 	 -1.2665810000 	 -1.8920800000 
761.80 	 224.9718000 	 1.941325 	 -1.2675290000 	 -1.8932720000 
762.00 	 224.9718000 	 1.941350 	 -1.2640510000 	 -1.8881160000 
762.20 	 224.9749000 	 1.941350 	 -1.2652870000 	 -1.8889360000 
762.40 	 224.9749000 	 1.941400 	 -1.2675320000 	 -1.8915970000 
762.60 	 224.9813000 	 1.941400 	 -1.2638350000 	 -1.8914290000 
762.80 	 224.9829000 	 1.941425 	 -1.2641400000 	 -1.8909390000 
763.00 	 224.9877000 	 1.941450 	 -1.2687430000 	 -1.8913520000 
763.20 	 224.9908000 	 1.941425 	 -1.2659580000 	 -1.8894450000 
763.40 	 224.9908000 	 1.941425 	 -1.2647410000 	 -1.8877090000 
763.60 	 224.9956000 	 1.941425 	 -1.2683170000 	 -1.8908950000 
763.80 	 224.9956000 	 1.941425 	 -1.2665940000 	 -1.8902490000 
764.00 	 224.9988000 	 1.941425 	 -1.2644510000 	 -1.8875540000 
764.20 	 225.0020000 	 1.941425 	 -1.2677920000 	 -1.8903730000 
764.40 	 225.0083000 	 1.941425 	 -1.2671790000 	 -1.8909260000 
764.60 	 225.0147000 	 1.941425 	 -1.2641020000 	 -1.8878050000 
764.80 	 225.0179000 	 1.941425 	 -1.2670140000 	 -1.8899030000 
765.00 	 225.0226000 	 1.941425 	 -1.2677540000 	 -1.8912790000 
765.20 	 225.0179000 	 1.941425 	 -1.2643310000 	 -1.8883260000 
765.40 	 225.0163000 	 1.941425 	 -1.2660120000 	 -1.8890410000 
765.60 	 225.0131000 	 1.941425 	 -1.2681580000 	 -1.8913870000 
765.80 	 225.0067000 	 1.941425 	 -1.2651160000 	 -1.8888980000 
766.00 	 225.0036000 	 1.941425 	 -1.2651950000 	 -1.8883710000 
766.20 	 225.0036000 	 1.941425 	 -1.2682850000 	 -1.8913330000 
766.40 	 225.0036000 	 1.941425 	 -1.2656720000 	 -1.8894450000 
766.60 	 225.0036000 	 1.941425 	 -1.2643460000 	 -1.8877980000 
766.80 	 225.0067000 	 1.941425 	 -1.2678210000 	 -1.8909360000 
767.00 	 225.0067000 	 1.941425 	 -1.2664320000 	 -1.8902840000 
767.20 	 225.0067000 	 1.941425 	 -1.2640950000 	 -1.8875920000 
767.40 	 225.0052000 	 1.941425 	 -1.2673380000 	 -1.8902270000 
767.60 	 225.0036000 	 1.941425 	 -1.2672550000 	 -1.8909140000 
767.80 	 224.9988000 	 1.941425 	 -1.2641430000 	 -1.8878210000 
768.00 	 224.9988000 	 1.941425 	 -1.2667940000 	 -1.8895120000 
768.20 	 224.9956000 	 1.941425 	 -1.2677450000 	 -1.8914190000 
768.40 	 224.9908000 	 1.941425 	 -1.2642770000 	 -1.8881510000 
768.60 	 224.9877000 	 1.941425 	 -1.2660190000 	 -1.8890890000 
768.80 	 224.9829000 	 1.941425 	 -1.2681170000 	 -1.8915020000 
769.00 	 224.9829000 	 1.941425 	 -1.2646770000 	 -1.8885640000 
769.20 	 224.9781000 	 1.941425 	 -1.2653320000 	 -1.8883510000 
769.40 	 224.9749000 	 1.941425 	 -1.2683490000 	 -1.8913080000 
769.60 	 224.9749000 	 1.941450 	 -1.2655040000 	 -1.8893080000 
769.80 	 224.9718000 	 1.941450 	 -1.2645850000 	 -1.8880720000 
770.00 	 224.9718000 	 1.941475 	 -1.2681960000 	 -1.8912790000 
770.20 	 224.9718000 	 1.941500 	 -1.2663710000 	 -1.8902170000 
770.40 	 224.9718000 	 1.941525 	 -1.2644800000 	 -1.8877980000 
770.60 	 224.9718000 	 1.941550 	 -1.2684350000 	 -1.8911520000 
770.80 	 224.9718000 	 1.941550 	 -1.2675220000 	 -1.8911810000 
771.00 	 224.9718000 	 1.941575 	 -1.2644130000 	 -1.8882270000 
771.20 	 224.9670000 	 1.941600 	 -1.2668960000 	 -1.8901440000 
771.40 	 224.9718000 	 1.941625 	 -1.2680530000 	 -1.8917590000 
771.60 	 224.9749000 	 1.941650 	 -1.2652840000 	 -1.8886180000 
771.80 	 224.9797000 	 1.941650 	 -1.2664510000 	 -1.8899440000 
772.00 	 224.9829000 	 1.941675 	 -1.2685740000 	 -1.8925600000 
772.20 	 224.9829000 	 1.941675 	 -1.2667560000 	 -1.8907670000 
772.40 	 224.9829000 	 1.941675 	 -1.2658020000 	 -1.8898810000 
772.60 	 224.9797000 	 1.941700 	 -1.2670990000 	 -1.8944770000 
772.80 	 224.9829000 	 1.941725 	 -1.2653700000 	 -1.8930910000 
773.00 	 224.9797000 	 1.941750 	 -1.2634850000 	 -1.8912860000 
773.20 	 224.9829000 	 1.941725 	 -1.2691630000 	 -1.8916160000 
773.40 	 224.9829000 	 1.941725 	 -1.2679070000 	 -1.8913170000 
773.60 	 224.9829000 	 1.941750 	 -1.2649660000 	 -1.8882910000 
773.80 	 224.9829000 	 1.941775 	 -1.2679830000 	 -1.8906500000 
774.00 	 224.9877000 	 1.941800 	 -1.2682760000 	 -1.8917120000 
774.20 	 224.9877000 	 1.941775 	 -1.2653410000 	 -1.8898490000 
774.40 	 224.9908000 	 1.941775 	 -1.2673250000 	 -1.8912570000 
774.60 	 224.9893000 	 1.941775 	 -1.2690960000 	 -1.8933420000 
774.80 	 224.9877000 	 1.941775 	 -1.2648520000 	 -1.8904530000 
775.00 	 224.9877000 	 1.941800 	 -1.2658850000 	 -1.8903760000 
775.20 	 224.9829000 	 1.941800 	 -1.2668230000 	 -1.8929000000 
775.40 	 224.9829000 	 1.941825 	 -1.2640950000 	 -1.8907450000 
775.60 	 224.9877000 	 1.941850 	 -1.2641140000 	 -1.8898870000 
775.80 	 224.9877000 	 1.941825 	 -1.2695690000 	 -1.8925990000 
776.00 	 224.9908000 	 1.941850 	 -1.2673850000 	 -1.8914100000 
776.20 	 224.9908000 	 1.941850 	 -1.2657040000 	 -1.8894540000 
776.40 	 224.9908000 	 1.941875 	 -1.2692510000 	 -1.8924390000 
776.60 	 224.9877000 	 1.941875 	 -1.2688130000 	 -1.8923630000 
776.80 	 224.9829000 	 1.941875 	 -1.2639300000 	 -1.8893020000 
777.00 	 224.9829000 	 1.941875 	 -1.2668930000 	 -1.8916380000 
777.20 	 224.9813000 	 1.941875 	 -1.2673630000 	 -1.8925730000 
777.40 	 224.9829000 	 1.941875 	 -1.2639590000 	 -1.8896040000 
777.60 	 224.9797000 	 1.941900 	 -1.2658410000 	 -1.8910340000 
777.80 	 224.9797000 	 1.941925 	 -1.2673060000 	 -1.8930910000 
778.00 	 224.9797000 	 1.941950 	 -1.2638410000 	 -1.8903130000 
778.20 	 224.9797000 	 1.941925 	 -1.2657510000 	 -1.8903570000 
778.40 	 224.9797000 	 1.941925 	 -1.2674200000 	 -1.8933490000 
778.60 	 224.9797000 	 1.941950 	 -1.2654620000 	 -1.8911110000 
778.80 	 224.9797000 	 1.941975 	 -1.2648070000 	 -1.8900050000 
779.00 	 224.9797000 	 1.942000 	 -1.2680210000 	 -1.8931800000 
779.20 	 224.9829000 	 1.941975 	 -1.2679200000 	 -1.8921150000 
779.40 	 224.9829000 	 1.941975 	 -1.2663940000 	 -1.8901730000 
779.60 	 224.9829000 	 1.942000 	 -1.2673250000 	 -1.8929830000 
779.80 	 224.9797000 	 1.942025 	 -1.2665180000 	 -1.8928080000 
780.00 	 224.9765000 	 1.942050 	 -1.2638760000 	 -1.8900300000 
780.20 	 224.9749000 	 1.942025 	 -1.2686160000 	 -1.8919340000 
780.40 	 224.9718000 	 1.942050 	 -1.2689400000 	 -1.8933140000 
780.60 	 224.9718000 	 1.942075 	 -1.2653570000 	 -1.8902210000 
780.80 	 224.9718000 	 1.942100 	 -1.2671570000 	 -1.8912890000 
781.00 	 224.9749000 	 1.942125 	 -1.2694490000 	 -1.8935550000 
781.20 	 224.9781000 	 1.942150 	 -1.2664030000 	 -1.8912160000 
781.40 	 224.9781000 	 1.942150 	 -1.2648420000 	 -1.8903700000 
781.60 	 224.9797000 	 1.942175 	 -1.2681770000 	 -1.8935780000 
781.80 	 224.9797000 	 1.942175 	 -1.2660500000 	 -1.8921120000 
782.00 	 224.9829000 	 1.942175 	 -1.2658090000 	 -1.8899600000 
782.20 	 224.9829000 	 1.942200 	 -1.2692870000 	 -1.8928940000 
782.40 	 224.9829000 	 1.942200 	 -1.2631640000 	 -1.8927380000 
782.60 	 224.9829000 	 1.942225 	 -1.2607420000 	 -1.8899850000 
782.80 	 224.9813000 	 1.942225 	 -1.2637140000 	 -1.8927830000 
783.00 	 224.9829000 	 1.942225 	 -1.2636600000 	 -1.8933710000 
783.20 	 224.9829000 	 1.942250 	 -1.2605160000 	 -1.8903320000 
783.40 	 224.9829000 	 1.942250 	 -1.2631570000 	 -1.8921720000 
783.60 	 224.9829000 	 1.942275 	 -1.2645020000 	 -1.8939940000 
783.80 	 224.9877000 	 1.942300 	 -1.2609770000 	 -1.8908980000 
784.00 	 224.9877000 	 1.942275 	 -1.2645820000 	 -1.8914790000 
784.20 	 224.9908000 	 1.942275 	 -1.2672620000 	 -1.8941720000 
784.40 	 224.9908000 	 1.942275 	 -1.2640220000 	 -1.8915650000 
784.60 	 224.9908000 	 1.942275 	 -1.2640510000 	 -1.8908820000 
784.80 	 224.9908000 	 1.942275 	 -1.2665110000 	 -1.8939970000 
785.00 	 224.9829000 	 1.942275 	 -1.2640290000 	 -1.8923160000 
785.20 	 224.9813000 	 1.942300 	 -1.2609000000 	 -1.8906630000 
785.40 	 224.9749000 	 1.942325 	 -1.2643270000 	 -1.8937720000 
785.60 	 224.9749000 	 1.942350 	 -1.2627540000 	 -1.8930470000 
785.80 	 224.9749000 	 1.942350 	 -1.2638950000 	 -1.8904110000 
786.00 	 224.9797000 	 1.942375 	 -1.2672460000 	 -1.8930940000 
786.20 	 224.9877000 	 1.942400 	 -1.2669050000 	 -1.8936700000 
786.40 	 224.9908000 	 1.942375 	 -1.2625980000 	 -1.8907130000 
786.60 	 224.9956000 	 1.942375 	 -1.2652270000 	 -1.8926560000 
786.80 	 224.9956000 	 1.942375 	 -1.2662410000 	 -1.8942930000 
787.00 	 224.9956000 	 1.942375 	 -1.2629160000 	 -1.8911930000 
787.20 	 224.9956000 	 1.942375 	 -1.2643970000 	 -1.8917970000 
787.40 	 224.9956000 	 1.942375 	 -1.2666230000 	 -1.8944520000 
787.60 	 224.9956000 	 1.942375 	 -1.2634120000 	 -1.8919400000 
787.80 	 224.9908000 	 1.942375 	 -1.2635100000 	 -1.8913080000 
788.00 	 224.9908000 	 1.942375 	 -1.2666070000 	 -1.8943950000 
788.20 	 224.9877000 	 1.942400 	 -1.2642800000 	 -1.8928150000 
788.40 	 224.9797000 	 1.942400 	 -1.2623340000 	 -1.8906820000 
788.60 	 224.9797000 	 1.942425 	 -1.2658020000 	 -1.8938800000 
788.80 	 224.9749000 	 1.942450 	 -1.2654110000 	 -1.8935590000 
789.00 	 224.9749000 	 1.942450 	 -1.2619780000 	 -1.8911840000 
789.20 	 224.9749000 	 1.942450 	 -1.2649190000 	 -1.8937050000 
789.40 	 224.9749000 	 1.942500 	 -1.2651630000 	 -1.8944960000 
789.60 	 224.9797000 	 1.942500 	 -1.2612660000 	 -1.8917050000 
789.80 	 224.9797000 	 1.942500 	 -1.2632370000 	 -1.8928300000 
790.00 	 224.9797000 	 1.942525 	 -1.2651160000 	 -1.8950810000 
790.20 	 224.9797000 	 1.942550 	 -1.2620990000 	 -1.8923190000 
790.40 	 224.9765000 	 1.942525 	 -1.2626300000 	 -1.8921280000 
790.60 	 224.9797000 	 1.942550 	 -1.2651540000 	 -1.8951030000 
790.80 	 224.9797000 	 1.942575 	 -1.2620290000 	 -1.8926300000 
791.00 	 224.9797000 	 1.942600 	 -1.2618350000 	 -1.8917120000 
791.20 	 224.9813000 	 1.942575 	 -1.2656210000 	 -1.8951610000 
791.40 	 224.9829000 	 1.942575 	 -1.2636660000 	 -1.8937750000 
791.60 	 224.9797000 	 1.942600 	 -1.2621780000 	 -1.8918580000 
791.80 	 224.9797000 	 1.942625 	 -1.2653990000 	 -1.8947860000 
792.00 	 224.9749000 	 1.942650 	 -1.2642800000 	 -1.8945440000 
792.20 	 224.9718000 	 1.942650 	 -1.2615870000 	 -1.8916480000 
792.40 	 224.9670000 	 1.942650 	 -1.2644290000 	 -1.8945500000 
792.60 	 224.9670000 	 1.942675 	 -1.2639650000 	 -1.8947570000 
792.80 	 224.9670000 	 1.942700 	 -1.2610050000 	 -1.8918130000 
793.00 	 224.9718000 	 1.942725 	 -1.2636950000 	 -1.8939150000 
793.20 	 224.9749000 	 1.942750 	 -1.2642770000 	 -1.8951190000 
793.40 	 224.9797000 	 1.942750 	 -1.2609130000 	 -1.8921220000 
793.60 	 224.9861000 	 1.942775 	 -1.2631070000 	 -1.8932440000 
793.80 	 224.9893000 	 1.942800 	 -1.2662540000 	 -1.8954470000 
794.00 	 224.9908000 	 1.942775 	 -1.2619150000 	 -1.8924520000 
794.20 	 224.9908000 	 1.942775 	 -1.2629380000 	 -1.8929700000 
794.40 	 224.9940000 	 1.942775 	 -1.2657230000 	 -1.8956760000 
794.60 	 224.9908000 	 1.942775 	 -1.2627280000 	 -1.8933930000 
794.80 	 224.9908000 	 1.942775 	 -1.2622360000 	 -1.8923220000 
795.00 	 224.9877000 	 1.942775 	 -1.2655800000 	 -1.8956310000 
795.20 	 224.9877000 	 1.942800 	 -1.2632940000 	 -1.8939300000 
795.40 	 224.9877000 	 1.942800 	 -1.2627730000 	 -1.8923090000 
795.60 	 224.9908000 	 1.942825 	 -1.2662890000 	 -1.8953260000 
795.80 	 224.9908000 	 1.942850 	 -1.2649120000 	 -1.8946780000 
796.00 	 224.9877000 	 1.942825 	 -1.2640290000 	 -1.8921410000 
796.20 	 224.9877000 	 1.942825 	 -1.2671500000 	 -1.8949000000 
796.40 	 224.9877000 	 1.942825 	 -1.2667210000 	 -1.8950780000 
796.60 	 224.9877000 	 1.942825 	 -1.2637140000 	 -1.8922300000 
796.80 	 224.9829000 	 1.942825 	 -1.2664320000 	 -1.8941660000 
797.00 	 224.9829000 	 1.942850 	 -1.2657230000 	 -1.8955200000 
797.20 	 224.9829000 	 1.942875 	 -1.2624900000 	 -1.8925130000 
797.40 	 224.9861000 	 1.942900 	 -1.2641490000 	 -1.8934410000 
797.60 	 224.9877000 	 1.942875 	 -1.2676110000 	 -1.8965280000 
797.80 	 224.9829000 	 1.942875 	 -1.2640290000 	 -1.8938860000 
798.00 	 224.9829000 	 1.942900 	 -1.2643500000 	 -1.8935590000 
798.20 	 224.9829000 	 1.942925 	 -1.2671530000 	 -1.8963850000 
798.40 	 224.9797000 	 1.942950 	 -1.2650620000 	 -1.8948170000 
798.60 	 224.9797000 	 1.942925 	 -1.2625190000 	 -1.8929040000 
798.80 	 224.9781000 	 1.942925 	 -1.2656720000 	 -1.8953900000 
799.00 	 224.9797000 	 1.942950 	 -1.2650900000 	 -1.8955900000 
799.20 	 224.9749000 	 1.942975 	 -1.2623180000 	 -1.8926620000 
799.40 	 224.9749000 	 1.943000 	 -1.2651510000 	 -1.8947440000 
799.60 	 224.9749000 	 1.943000 	 -1.2658470000 	 -1.8958820000 
799.80 	 224.9749000 	 1.943050 	 -1.2625760000 	 -1.8930210000 
800.00 	 224.9797000 	 1.943050 	 -1.2639520000 	 -1.8941400000 
800.20 	 224.9797000 	 1.943075 	 -1.2658340000 	 -1.8964070000 
800.40 	 224.9829000 	 1.943100 	 -1.2626680000 	 -1.8933680000 
800.60 	 224.9877000 	 1.943075 	 -1.2632560000 	 -1.8942390000 
800.80 	 224.9845000 	 1.943075 	 -1.2659070000 	 -1.8970390000 
801.00 	 224.9829000 	 1.943100 	 -1.2626710000 	 -1.8943630000 
801.20 	 224.9845000 	 1.943125 	 -1.2620260000 	 -1.8931330000 
801.40 	 224.9845000 	 1.943150 	 -1.2651380000 	 -1.8961720000 
801.60 	 224.9877000 	 1.943125 	 -1.2638660000 	 -1.8949160000 
801.80 	 224.9940000 	 1.943125 	 -1.2620070000 	 -1.8929450000 
802.00 	 224.9956000 	 1.943125 	 -1.2655480000 	 -1.8957810000 
802.20 	 225.0020000 	 1.943125 	 -1.2645880000 	 -1.8957930000 
802.40 	 224.9988000 	 1.943125 	 -1.2617720000 	 -1.8930720000 
802.60 	 225.0036000 	 1.943125 	 -1.2648610000 	 -1.8953670000 
802.80 	 224.9988000 	 1.943125 	 -1.2650080000 	 -1.8963620000 
803.00 	 224.9988000 	 1.943125 	 -1.2619080000 	 -1.8934150000 
803.20 	 224.9956000 	 1.943125 	 -1.2639360000 	 -1.8945820000 
803.40 	 224.9956000 	 1.943125 	 -1.2657710000 	 -1.8965050000 
803.60 	 224.9908000 	 1.943125 	 -1.2623370000 	 -1.8939460000 
803.80 	 224.9908000 	 1.943125 	 -1.2630810000 	 -1.8939460000 
804.00 	 224.9877000 	 1.943125 	 -1.2658630000 	 -1.8967410000 
804.20 	 224.9829000 	 1.943150 	 -1.2626270000 	 -1.8948780000 
804.40 	 224.9797000 	 1.943175 	 -1.2619150000 	 -1.8939530000 
804.60 	 224.9765000 	 1.943200 	 -1.2652400000 	 -1.8968740000 
804.80 	 224.9749000 	 1.943200 	 -1.2649850000 	 -1.8948210000 
805.00 	 224.9749000 	 1.943200 	 -1.2631830000 	 -1.8929450000 
805.20 	 224.9749000 	 1.943225 	 -1.2665620000 	 -1.8959390000 
805.40 	 224.9749000 	 1.943250 	 -1.2658180000 	 -1.8957140000 
805.60 	 224.9797000 	 1.943275 	 -1.2628840000 	 -1.8928690000 
805.80 	 224.9797000 	 1.943300 	 -1.2663080000 	 -1.8953420000 
806.00 	 224.9797000 	 1.943275 	 -1.2675290000 	 -1.8962260000 
806.20 	 224.9829000 	 1.943300 	 -1.2627060000 	 -1.8931330000 
806.40 	 224.9829000 	 1.943325 	 -1.2646770000 	 -1.8944490000 
806.60 	 224.9829000 	 1.943350 	 -1.2662280000 	 -1.8965210000 
806.80 	 224.9829000 	 1.943325 	 -1.2649500000 	 -1.8935240000 
807.00 	 224.9877000 	 1.943325 	 -1.2656500000 	 -1.8938670000 
807.20 	 224.9877000 	 1.943350 	 -1.2680940000 	 -1.8966670000 
807.40 	 224.9908000 	 1.943375 	 -1.2649500000 	 -1.8942130000 
807.60 	 224.9908000 	 1.943400 	 -1.2646830000 	 -1.8934380000 
807.80 	 224.9908000 	 1.943375 	 -1.2690260000 	 -1.8964610000 
808.00 	 224.9877000 	 1.943375 	 -1.2658500000 	 -1.8949700000 
808.20 	 224.9877000 	 1.943375 	 -1.2646480000 	 -1.8932060000 
808.40 	 224.9908000 	 1.943375 	 -1.2679640000 	 -1.8961140000 
808.60 	 224.9908000 	 1.943375 	 -1.2665970000 	 -1.8955680000 
808.80 	 224.9956000 	 1.943375 	 -1.2641870000 	 -1.8931770000 
809.00 	 224.9956000 	 1.943375 	 -1.2675160000 	 -1.8956380000 
809.20 	 224.9988000 	 1.943375 	 -1.2672930000 	 -1.8961490000 
809.40 	 224.9956000 	 1.943375 	 -1.2641530000 	 -1.8932820000 
809.60 	 224.9956000 	 1.943375 	 -1.2663050000 	 -1.8946140000 
809.80 	 224.9956000 	 1.943375 	 -1.2676180000 	 -1.8964830000 
810.00 	 224.9956000 	 1.943375 	 -1.2644510000 	 -1.8935710000 
810.20 	 224.9956000 	 1.943375 	 -1.2655860000 	 -1.8940040000 
810.40 	 224.9908000 	 1.943375 	 -1.2677800000 	 -1.8966390000 
810.60 	 224.9956000 	 1.943375 	 -1.2648260000 	 -1.8941370000 
810.80 	 224.9956000 	 1.943375 	 -1.2647150000 	 -1.8934090000 
811.00 	 224.9956000 	 1.943375 	 -1.2679000000 	 -1.8964930000 
811.20 	 224.9972000 	 1.943375 	 -1.2652430000 	 -1.8948140000 
811.40 	 224.9956000 	 1.943375 	 -1.2643270000 	 -1.8932630000 
811.60 	 224.9956000 	 1.943375 	 -1.2673660000 	 -1.8961970000 
811.80 	 224.9908000 	 1.943375 	 -1.2658340000 	 -1.8953450000 
812.00 	 224.9877000 	 1.943375 	 -1.2635640000 	 -1.8931480000 
812.20 	 224.9829000 	 1.943375 	 -1.2669280000 	 -1.8958540000 
812.40 	 224.9797000 	 1.943375 	 -1.2662000000 	 -1.8958280000 
812.60 	 224.9797000 	 1.943375 	 -1.2633550000 	 -1.8929670000 
812.80 	 224.9797000 	 1.943400 	 -1.2668990000 	 -1.8951290000 
813.00 	 224.9797000 	 1.943425 	 -1.2676020000 	 -1.8965400000 
813.20 	 224.9797000 	 1.943450 	 -1.2644000000 	 -1.8934410000 
813.40 	 224.9797000 	 1.943425 	 -1.2674270000 	 -1.8951610000 
813.60 	 224.9797000 	 1.943425 	 -1.2691340000 	 -1.8971790000 
813.80 	 224.9749000 	 1.943450 	 -1.2651320000 	 -1.8944640000 
814.00 	 224.9749000 	 1.943475 	 -1.2659010000 	 -1.8946110000 
814.20 	 224.9749000 	 1.943500 	 -1.2690990000 	 -1.8969000000 
814.40 	 224.9670000 	 1.943500 	 -1.2646960000 	 -1.8953130000 
814.60 	 224.9638000 	 1.943525 	 -1.2640290000 	 -1.8941780000 
814.80 	 224.9591000 	 1.943550 	 -1.2674870000 	 -1.8970810000 
815.00 	 224.9559000 	 1.943575 	 -1.2655580000 	 -1.8961270000 
815.20 	 224.9559000 	 1.943625 	 -1.2638920000 	 -1.8941020000 
815.40 	 224.9559000 	 1.943650 	 -1.2670290000 	 -1.8968610000 
815.60 	 224.9591000 	 1.943675 	 -1.2661740000 	 -1.8966740000 
815.80 	 224.9591000 	 1.943700 	 -1.2635640000 	 -1.8939460000 
816.00 	 224.9638000 	 1.943725 	 -1.2663110000 	 -1.8959680000 
816.20 	 224.9670000 	 1.943775 	 -1.2667080000 	 -1.8971190000 
816.40 	 224.9718000 	 1.943800 	 -1.2635520000 	 -1.8940890000 
816.60 	 224.9797000 	 1.943800 	 -1.2654050000 	 -1.8957230000 
816.80 	 224.9877000 	 1.943825 	 -1.2667310000 	 -1.8974560000 
817.00 	 224.9956000 	 1.943825 	 -1.2633320000 	 -1.8944610000 
817.20 	 224.9988000 	 1.943825 	 -1.2667180000 	 -1.8945280000 
817.40 	 225.0036000 	 1.943825 	 -1.2687810000 	 -1.8969190000 
817.60 	 225.0115000 	 1.943825 	 -1.2657070000 	 -1.8942670000 
817.80 	 225.0179000 	 1.943825 	 -1.2659260000 	 -1.8939370000 
818.00 	 225.0258000 	 1.943825 	 -1.2689780000 	 -1.8968010000 
818.20 	 225.0258000 	 1.943825 	 -1.2661780000 	 -1.8946810000 
818.40 	 225.0306000 	 1.943825 	 -1.2657070000 	 -1.8938030000 
818.60 	 225.0258000 	 1.943825 	 -1.2688570000 	 -1.8966830000 
818.80 	 225.0306000 	 1.943825 	 -1.2668930000 	 -1.8954600000 
819.00 	 225.0290000 	 1.943825 	 -1.2648770000 	 -1.8932910000 
819.20 	 225.0258000 	 1.943800 	 -1.2682180000 	 -1.8960860000 
819.40 	 225.0258000 	 1.943775 	 -1.2676080000 	 -1.8960950000 
819.60 	 225.0242000 	 1.943750 	 -1.2647760000 	 -1.8934410000 
819.80 	 225.0242000 	 1.943725 	 -1.2678240000 	 -1.8956090000 
820.00 	 225.0226000 	 1.943725 	 -1.2679320000 	 -1.8965120000 
820.20 	 225.0226000 	 1.943725 	 -1.2648420000 	 -1.8934220000 
820.40 	 225.0226000 	 1.943725 	 -1.2672200000 	 -1.8950880000 
820.60 	 225.0226000 	 1.943675 	 -1.2684060000 	 -1.8967530000 
820.80 	 225.0226000 	 1.943675 	 -1.2651280000 	 -1.8936860000 
821.00 	 225.0226000 	 1.943675 	 -1.2664190000 	 -1.8943310000 
821.20 	 225.0179000 	 1.943675 	 -1.2686860000 	 -1.8968770000 
821.40 	 225.0147000 	 1.943650 	 -1.2656210000 	 -1.8940640000 
821.60 	 225.0147000 	 1.943650 	 -1.2657740000 	 -1.8937780000 
821.80 	 225.0115000 	 1.943625 	 -1.2687170000 	 -1.8967790000 
822.00 	 225.0067000 	 1.943600 	 -1.2660790000 	 -1.8947380000 
822.20 	 225.0036000 	 1.943625 	 -1.2651060000 	 -1.8933390000 
822.40 	 224.9988000 	 1.943625 	 -1.2686220000 	 -1.8964670000 
822.60 	 224.9956000 	 1.943625 	 -1.2668100000 	 -1.8955290000 
822.80 	 224.9956000 	 1.943625 	 -1.2647180000 	 -1.8931930000 
823.00 	 224.9940000 	 1.943625 	 -1.2677920000 	 -1.8957040000 
823.20 	 224.9908000 	 1.943625 	 -1.2677320000 	 -1.8960790000 
823.40 	 224.9908000 	 1.943625 	 -1.2647060000 	 -1.8931770000 
823.60 	 224.9845000 	 1.943625 	 -1.2672960000 	 -1.8950530000 
823.80 	 224.9845000 	 1.943625 	 -1.2683260000 	 -1.8966170000 
824.00 	 224.9829000 	 1.943625 	 -1.2650870000 	 -1.8936280000 
824.20 	 224.9749000 	 1.943625 	 -1.2663400000 	 -1.8944100000 
824.40 	 224.9718000 	 1.943625 	 -1.2688730000 	 -1.8969090000 
824.60 	 224.9670000 	 1.943625 	 -1.2656340000 	 -1.8943060000 
824.80 	 224.9670000 	 1.943625 	 -1.2657480000 	 -1.8938920000 
825.00 	 224.9686000 	 1.943625 	 -1.2687020000 	 -1.8967530000 
825.20 	 224.9718000 	 1.943675 	 -1.2661420000 	 -1.8948550000 
825.40 	 224.9749000 	 1.943675 	 -1.2648580000 	 -1.8933360000 
825.60 	 224.9734000 	 1.943700 	 -1.2679510000 	 -1.8962350000 
825.80 	 224.9718000 	 1.943725 	 -1.2664220000 	 -1.8955550000 
826.00 	 224.9702000 	 1.943750 	 -1.2641370000 	 -1.8931990000 
826.20 	 224.9670000 	 1.943775 	 -1.2674750000 	 -1.8958090000 
826.40 	 224.9638000 	 1.943775 	 -1.2668480000 	 -1.8960730000 
826.60 	 224.9638000 	 1.943800 	 -1.2642510000 	 -1.8933520000 
826.80 	 224.9622000 	 1.943825 	 -1.2671980000 	 -1.8955480000 
827.00 	 224.9559000 	 1.943875 	 -1.2675190000 	 -1.8966200000 
827.20 	 224.9559000 	 1.943900 	 -1.2643270000 	 -1.8935680000 
827.40 	 224.9511000 	 1.943925 	 -1.2663020000 	 -1.8948400000 
827.60 	 224.9511000 	 1.943975 	 -1.2678560000 	 -1.8968960000 
827.80 	 224.9479000 	 1.944000 	 -1.2645400000 	 -1.8939110000 
828.00 	 224.9479000 	 1.944050 	 -1.2658440000 	 -1.8945150000 
828.20 	 224.9527000 	 1.944100 	 -1.2682600000 	 -1.8971250000 
828.40 	 224.9559000 	 1.944125 	 -1.2650140000 	 -1.8942100000 
828.60 	 224.9638000 	 1.944150 	 -1.2655800000 	 -1.8941430000 
828.80 	 224.9702000 	 1.944175 	 -1.2684350000 	 -1.8969630000 
829.00 	 224.9813000 	 1.944200 	 -1.2655480000 	 -1.8947060000 
829.20 	 224.9893000 	 1.944250 	 -1.2652240000 	 -1.8937460000 
829.40 	 225.0036000 	 1.944225 	 -1.2704280000 	 -1.8967500000 
829.60 	 225.0115000 	 1.944225 	 -1.2680660000 	 -1.8955360000 
829.80 	 225.0147000 	 1.944225 	 -1.2666570000 	 -1.8938670000 
830.00 	 225.0226000 	 1.944225 	 -1.2699000000 	 -1.8967440000 
830.20 	 225.0226000 	 1.944225 	 -1.2691560000 	 -1.8962480000 
830.40 	 225.0258000 	 1.944225 	 -1.2662380000 	 -1.8937050000 
830.60 	 225.0258000 	 1.944225 	 -1.2691270000 	 -1.8962130000 
830.80 	 225.0258000 	 1.944225 	 -1.2689530000 	 -1.8966960000 
831.00 	 225.0258000 	 1.944225 	 -1.2662570000 	 -1.8938600000 
831.20 	 225.0258000 	 1.944225 	 -1.2685620000 	 -1.8957870000 
831.40 	 225.0258000 	 1.944175 	 -1.2696900000 	 -1.8969470000 
831.60 	 225.0306000 	 1.944175 	 -1.2665750000 	 -1.8940610000 
831.80 	 225.0306000 	 1.944150 	 -1.2680880000 	 -1.8951800000 
832.00 	 225.0306000 	 1.944125 	 -1.2699830000 	 -1.8972560000 
832.20 	 225.0306000 	 1.944100 	 -1.2669660000 	 -1.8947280000 
832.40 	 225.0306000 	 1.944075 	 -1.2671630000 	 -1.8942640000 
832.60 	 225.0306000 	 1.944075 	 -1.2700880000 	 -1.8971730000 
832.80 	 225.0258000 	 1.944050 	 -1.2676020000 	 -1.8951480000 
833.00 	 225.0258000 	 1.944025 	 -1.2664670000 	 -1.8938060000 
833.20 	 225.0226000 	 1.944025 	 -1.2699190000 	 -1.8967180000 
833.40 	 225.0147000 	 1.944000 	 -1.2687810000 	 -1.8962420000 
833.60 	 225.0147000 	 1.943975 	 -1.2662350000 	 -1.8935840000 
833.80 	 225.0115000 	 1.943975 	 -1.2695470000 	 -1.8963370000 
834.00 	 225.0067000 	 1.943975 	 -1.2692610000 	 -1.8965910000 
834.20 	 225.0036000 	 1.943975 	 -1.2662820000 	 -1.8937870000 
834.40 	 224.9988000 	 1.943975 	 -1.2686670000 	 -1.8956310000 
834.60 	 224.9956000 	 1.943975 	 -1.2698430000 	 -1.8971730000 
834.80 	 224.9908000 	 1.943975 	 -1.2666450000 	 -1.8942390000 
835.00 	 224.9893000 	 1.943975 	 -1.2680560000 	 -1.8949160000 
835.20 	 224.9877000 	 1.943975 	 -1.2701830000 	 -1.8971760000 
835.40 	 224.9829000 	 1.943975 	 -1.2668640000 	 -1.8947540000 
835.60 	 224.9829000 	 1.943975 	 -1.2674010000 	 -1.8944770000 
835.80 	 224.9813000 	 1.943975 	 -1.2701640000 	 -1.8973450000 
836.00 	 224.9813000 	 1.943975 	 -1.2675250000 	 -1.8953200000 
836.20 	 224.9829000 	 1.943975 	 -1.2666030000 	 -1.8939400000 
836.40 	 224.9829000 	 1.943975 	 -1.2699920000 	 -1.8969030000 
836.60 	 224.9829000 	 1.943975 	 -1.2683900000 	 -1.8959750000 
836.80 	 224.9797000 	 1.943975 	 -1.2664220000 	 -1.8936730000 
837.00 	 224.9829000 	 1.943975 	 -1.2696580000 	 -1.8965590000 
837.20 	 224.9797000 	 1.943975 	 -1.2689530000 	 -1.8963690000 
837.40 	 224.9829000 	 1.943975 	 -1.2663170000 	 -1.8937680000 
837.60 	 224.9829000 	 1.944000 	 -1.2690040000 	 -1.8957960000 
837.80 	 224.9797000 	 1.944025 	 -1.2693180000 	 -1.8968900000 
838.00 	 224.9781000 	 1.944025 	 -1.2660380000 	 -1.8940290000 
838.20 	 224.9718000 	 1.944025 	 -1.2679350000 	 -1.8953070000 
838.40 	 224.9670000 	 1.944050 	 -1.2696270000 	 -1.8974240000 
838.60 	 224.9638000 	 1.944075 	 -1.2662030000 	 -1.8946930000 
838.80 	 224.9638000 	 1.944100 	 -1.2669820000 	 -1.8947380000 
839.00 	 224.9638000 	 1.944125 	 -1.2696930000 	 -1.8973450000 
839.20 	 224.9591000 	 1.944175 	 -1.2664130000 	 -1.8951100000 
839.40 	 224.9638000 	 1.944200 	 -1.2664410000 	 -1.8944300000 
839.60 	 224.9622000 	 1.944225 	 -1.2695730000 	 -1.8971890000 
839.80 	 224.9591000 	 1.944250 	 -1.2675480000 	 -1.8960630000 
840.00 	 224.9638000 	 1.944275 	 -1.2660060000 	 -1.8940860000 
840.20 	 224.9638000 	 1.944325 	 -1.2693150000 	 -1.8968930000 
840.40 	 224.9638000 	 1.944350 	 -1.2681100000 	 -1.8964830000 
840.60 	 224.9622000 	 1.944375 	 -1.2656690000 	 -1.8939910000 
840.80 	 224.9591000 	 1.944400 	 -1.2687430000 	 -1.8962990000 
841.00 	 224.9591000 	 1.944425 	 -1.2688410000 	 -1.8970390000 
841.20 	 224.9638000 	 1.944475 	 -1.2657550000 	 -1.8939970000 
841.40 	 224.9670000 	 1.944500 	 -1.2681100000 	 -1.8957490000 
841.60 	 224.9734000 	 1.944525 	 -1.2691050000 	 -1.8971950000 
841.80 	 224.9813000 	 1.944525 	 -1.2659870000 	 -1.8942510000 
842.00 	 224.9908000 	 1.944525 	 -1.2686670000 	 -1.8956310000 
842.20 	 225.0036000 	 1.944525 	 -1.2700720000 	 -1.8973800000 
842.40 	 225.0099000 	 1.944525 	 -1.2668070000 	 -1.8946420000 
842.60 	 225.0163000 	 1.944525 	 -1.2680090000 	 -1.8951480000 
842.80 	 225.0226000 	 1.944525 	 -1.2702210000 	 -1.8975260000 
843.00 	 225.0258000 	 1.944525 	 -1.2672550000 	 -1.8949220000 
843.20 	 225.0258000 	 1.944525 	 -1.2673630000 	 -1.8945600000 
843.40 	 225.0226000 	 1.944525 	 -1.2702970000 	 -1.8974940000 
843.60 	 225.0226000 	 1.944525 	 -1.2681870000 	 -1.8957490000 
843.80 	 225.0226000 	 1.944525 	 -1.2668700000 	 -1.8941690000 
844.00 	 225.0210000 	 1.944525 	 -1.2702370000 	 -1.8970550000 
844.20 	 225.0179000 	 1.944525 	 -1.2686570000 	 -1.8963460000 
844.40 	 225.0226000 	 1.944525 	 -1.2666230000 	 -1.8940000000 
844.60 	 225.0179000 	 1.944525 	 -1.2697730000 	 -1.8967280000 
844.80 	 225.0179000 	 1.944525 	 -1.2695500000 	 -1.8970010000 
845.00 	 225.0179000 	 1.944525 	 -1.2664410000 	 -1.8941660000 
845.20 	 225.0147000 	 1.944500 	 -1.2691590000 	 -1.8960090000 
845.40 	 225.0115000 	 1.944475 	 -1.2702530000 	 -1.8974490000 
845.60 	 225.0115000 	 1.944475 	 -1.2668700000 	 -1.8945340000 
845.80 	 225.0067000 	 1.944475 	 -1.2681900000 	 -1.8952210000 
846.00 	 225.0036000 	 1.944475 	 -1.2704500000 	 -1.8976630000 
846.20 	 224.9988000 	 1.944475 	 -1.2674620000 	 -1.8948840000 
846.40 	 224.9956000 	 1.944475 	 -1.2670900000 	 -1.8948010000 
846.60 	 224.9908000 	 1.944475 	 -1.2694360000 	 -1.8981010000 
846.80 	 224.9877000 	 1.944475 	 -1.2666800000 	 -1.8963910000 
847.00 	 224.9829000 	 1.944475 	 -1.2654080000 	 -1.8945660000 
847.20 	 224.9797000 	 1.944475 	 -1.2687940000 	 -1.8976120000 
847.40 	 224.9749000 	 1.944475 	 -1.2677450000 	 -1.8971920000 
847.60 	 224.9718000 	 1.944475 	 -1.2649440000 	 -1.8944740000 
847.80 	 224.9670000 	 1.944475 	 -1.2681200000 	 -1.8969600000 
848.00 	 224.9638000 	 1.944475 	 -1.2682910000 	 -1.8978090000 
848.20 	 224.9575000 	 1.944475 	 -1.2649850000 	 -1.8946840000 
848.40 	 224.9527000 	 1.944525 	 -1.2673850000 	 -1.8963910000 
848.60 	 224.9479000 	 1.944550 	 -1.2687240000 	 -1.8981520000 
848.80 	 224.9447000 	 1.944600 	 -1.2650780000 	 -1.8951540000 
849.00 	 224.9416000 	 1.944650 	 -1.2660440000 	 -1.8954600000 
849.20 	 224.9447000 	 1.944700 	 -1.2688510000 	 -1.8983870000 
849.40 	 224.9447000 	 1.944725 	 -1.2660760000 	 -1.8959810000 
849.60 	 224.9479000 	 1.944775 	 -1.2652720000 	 -1.8947630000 
849.80 	 224.9479000 	 1.944800 	 -1.2686730000 	 -1.8977930000 
850.00 	 224.9479000 	 1.944850 	 -1.2671850000 	 -1.8971570000 
850.20 	 224.9479000 	 1.944900 	 -1.2647820000 	 -1.8946650000 
850.40 	 224.9479000 	 1.944925 	 -1.2683140000 	 -1.8973510000 
850.60 	 224.9511000 	 1.944975 	 -1.2678370000 	 -1.8977610000 
850.80 	 224.9606000 	 1.945000 	 -1.2648960000 	 -1.8947120000 
851.00 	 224.9702000 	 1.945025 	 -1.2674550000 	 -1.8965340000 
851.20 	 224.9829000 	 1.945050 	 -1.2685360000 	 -1.8981780000 
851.40 	 224.9956000 	 1.945100 	 -1.2652620000 	 -1.8951070000 
851.60 	 225.0099000 	 1.945075 	 -1.2701380000 	 -1.8955170000 
851.80 	 225.0147000 	 1.945075 	 -1.2722330000 	 -1.8982440000 
852.00 	 225.0242000 	 1.945075 	 -1.2689780000 	 -1.8956340000 
852.20 	 225.0322000 	 1.945075 	 -1.2691120000 	 -1.8951610000 
852.40 	 225.0417000 	 1.945075 	 -1.2720680000 	 -1.8981840000 
852.60 	 225.0481000 	 1.945075 	 -1.2690260000 	 -1.8961110000 
852.80 	 225.0544000 	 1.945075 	 -1.2681100000 	 -1.8945790000 
853.00 	 225.0576000 	 1.945025 	 -1.2716200000 	 -1.8978250000 
853.20 	 225.0544000 	 1.944975 	 -1.2699920000 	 -1.8969500000 
853.40 	 225.0544000 	 1.944925 	 -1.2678720000 	 -1.8944450000 
853.60 	 225.0481000 	 1.944900 	 -1.2710890000 	 -1.8973190000 
853.80 	 225.0465000 	 1.944850 	 -1.2706720000 	 -1.8975960000 
854.00 	 225.0417000 	 1.944825 	 -1.2677670000 	 -1.8946200000 
854.20 	 225.0417000 	 1.944800 	 -1.2701160000 	 -1.8963270000 
854.40 	 225.0385000 	 1.944750 	 -1.2714160000 	 -1.8981170000 
854.60 	 225.0385000 	 1.944725 	 -1.2678660000 	 -1.8949860000 
854.80 	 225.0385000 	 1.944700 	 -1.2694640000 	 -1.8957580000 
855.00 	 225.0385000 	 1.944675 	 -1.2717530000 	 -1.8983140000 
855.20 	 225.0385000 	 1.944650 	 -1.2687870000 	 -1.8955680000 
855.40 	 225.0385000 	 1.944600 	 -1.2685710000 	 -1.8950210000 
855.60 	 225.0385000 	 1.944575 	 -1.2717310000 	 -1.8980440000 
855.80 	 225.0338000 	 1.944550 	 -1.2697090000 	 -1.8966550000 
856.00 	 225.0306000 	 1.944525 	 -1.2680660000 	 -1.8946080000 
856.20 	 225.0258000 	 1.944525 	 -1.2715440000 	 -1.8976020000 
856.40 	 225.0258000 	 1.944475 	 -1.2702120000 	 -1.8972910000 
856.60 	 225.0179000 	 1.944475 	 -1.2676840000 	 -1.8944100000 
856.80 	 225.0147000 	 1.944475 	 -1.2684470000 	 -1.8966230000 
857.00 	 225.0115000 	 1.944475 	 -1.2687170000 	 -1.8978120000 
857.20 	 225.0067000 	 1.944475 	 -1.2653570000 	 -1.8949670000 
857.40 	 225.0020000 	 1.944475 	 -1.2672200000 	 -1.8959010000 
857.60 	 224.9972000 	 1.944475 	 -1.2694230000 	 -1.8980820000 
857.80 	 224.9956000 	 1.944475 	 -1.2658660000 	 -1.8952370000 
858.00 	 224.9877000 	 1.944475 	 -1.2665750000 	 -1.8952020000 
858.20 	 224.9829000 	 1.944475 	 -1.2694580000 	 -1.8982730000 
858.40 	 224.9797000 	 1.944475 	 -1.2663210000 	 -1.8957170000 
858.60 	 224.9749000 	 1.944475 	 -1.2662380000 	 -1.8948870000 
858.80 	 224.9749000 	 1.944475 	 -1.2694070000 	 -1.8980820000 
859.00 	 224.9749000 	 1.944475 	 -1.2671570000 	 -1.8964100000 
859.20 	 224.9797000 	 1.944475 	 -1.2658750000 	 -1.8945250000 
859.40 	 224.9797000 	 1.944475 	 -1.2690800000 	 -1.8975070000 
859.60 	 224.9797000 	 1.944475 	 -1.2679700000 	 -1.8970970000 
859.80 	 224.9797000 	 1.944475 	 -1.2653800000 	 -1.8945250000 
860.00 	 224.9797000 	 1.944475 	 -1.2684600000 	 -1.8968680000 
860.20 	 224.9749000 	 1.944475 	 -1.2688510000 	 -1.8977900000 
860.40 	 224.9718000 	 1.944500 	 -1.2654150000 	 -1.8947320000 
860.60 	 224.9670000 	 1.944525 	 -1.2675350000 	 -1.8961050000 
860.80 	 224.9638000 	 1.944550 	 -1.2694010000 	 -1.8981460000 
861.00 	 224.9638000 	 1.944575 	 -1.2657800000 	 -1.8951860000 
861.20 	 224.9638000 	 1.944600 	 -1.2665460000 	 -1.8952910000 
861.40 	 224.9591000 	 1.944625 	 -1.2692930000 	 -1.8982380000 
861.60 	 224.9559000 	 1.944675 	 -1.2664990000 	 -1.8960250000 
861.80 	 224.9591000 	 1.944700 	 -1.2658150000 	 -1.8948110000 
862.00 	 224.9638000 	 1.944725 	 -1.2692200000 	 -1.8979960000 
862.20 	 224.9638000 	 1.944750 	 -1.2674490000 	 -1.8969060000 
862.40 	 224.9718000 	 1.944775 	 -1.2652780000 	 -1.8944640000 
862.60 	 224.9749000 	 1.944800 	 -1.2686670000 	 -1.8970300000 
862.80 	 224.9797000 	 1.944825 	 -1.2683710000 	 -1.8975830000 
863.00 	 224.9797000 	 1.944825 	 -1.2652170000 	 -1.8944770000 
863.20 	 224.9829000 	 1.944825 	 -1.2679160000 	 -1.8963780000 
863.40 	 224.9829000 	 1.944850 	 -1.2687460000 	 -1.8979140000 
863.60 	 224.9749000 	 1.944875 	 -1.2653640000 	 -1.8949100000 
863.80 	 224.9734000 	 1.944900 	 -1.2668930000 	 -1.8954600000 
864.00 	 224.9670000 	 1.944900 	 -1.2710570000 	 -1.8987690000 
864.20 	 224.9638000 	 1.944925 	 -1.2678430000 	 -1.8964640000 
864.40 	 224.9638000 	 1.944950 	 -1.2678940000 	 -1.8957070000 
864.60 	 224.9591000 	 1.944975 	 -1.2712640000 	 -1.8986570000 
864.80 	 224.9591000 	 1.945000 	 -1.2689180000 	 -1.8970870000 
865.00 	 224.9591000 	 1.945050 	 -1.2673160000 	 -1.8949890000 
865.20 	 224.9591000 	 1.945075 	 -1.2704750000 	 -1.8978850000 
865.40 	 224.9591000 	 1.945100 	 -1.2701830000 	 -1.8979740000 
865.60 	 224.9638000 	 1.945125 	 -1.2671820000 	 -1.8952690000 
865.80 	 224.9670000 	 1.945150 	 -1.2696840000 	 -1.8970390000 
866.00 	 224.9670000 	 1.945200 	 -1.2707930000 	 -1.8986230000 
866.20 	 224.9718000 	 1.945200 	 -1.2657200000 	 -1.8956880000 
866.40 	 224.9718000 	 1.945225 	 -1.2670640000 	 -1.8964040000 
866.60 	 224.9749000 	 1.945250 	 -1.2698210000 	 -1.8988830000 
866.80 	 224.9797000 	 1.945250 	 -1.2664860000 	 -1.8962570000 
867.00 	 224.9829000 	 1.945300 	 -1.2667240000 	 -1.8956720000 
867.20 	 224.9877000 	 1.945275 	 -1.2713530000 	 -1.8982470000 
867.40 	 224.9893000 	 1.945275 	 -1.2675600000 	 -1.8964830000 
867.60 	 224.9893000 	 1.945275 	 -1.2662220000 	 -1.8949100000 
867.80 	 224.9908000 	 1.945275 	 -1.2697630000 	 -1.8977800000 
868.00 	 224.9893000 	 1.945275 	 -1.2684850000 	 -1.8974110000 
868.20 	 224.9908000 	 1.945275 	 -1.2658470000 	 -1.8944450000 
868.40 	 224.9924000 	 1.945275 	 -1.2690040000 	 -1.8970870000 
868.60 	 224.9956000 	 1.945275 	 -1.2691500000 	 -1.8978750000 
868.80 	 224.9988000 	 1.945275 	 -1.2657480000 	 -1.8948750000 
869.00 	 225.0036000 	 1.945275 	 -1.2679540000 	 -1.8962380000 
869.20 	 225.0036000 	 1.945275 	 -1.2697410000 	 -1.8982190000 
869.40 	 225.0036000 	 1.945275 	 -1.2663590000 	 -1.8951860000 
869.60 	 225.0036000 	 1.945275 	 -1.2670040000 	 -1.8954310000 
869.80 	 224.9988000 	 1.945275 	 -1.2697540000 	 -1.8983140000 
870.00 	 224.9988000 	 1.945275 	 -1.2670480000 	 -1.8963750000 
870.20 	 224.9972000 	 1.945275 	 -1.2662410000 	 -1.8947440000 
870.40 	 224.9956000 	 1.945275 	 -1.2698840000 	 -1.8979100000 
870.60 	 224.9908000 	 1.945275 	 -1.2682150000 	 -1.8971670000 
870.80 	 224.9877000 	 1.945275 	 -1.2658560000 	 -1.8946970000 
871.00 	 224.9845000 	 1.945300 	 -1.2687330000 	 -1.8971030000 
871.20 	 224.9797000 	 1.945300 	 -1.2685680000 	 -1.8977420000 
871.40 	 224.9797000 	 1.945325 	 -1.2653130000 	 -1.8949000000 
871.60 	 224.9829000 	 1.945325 	 -1.2681200000 	 -1.8965660000 
871.80 	 224.9877000 	 1.945325 	 -1.2729930000 	 -1.8984760000 
872.00 	 224.9861000 	 1.945350 	 -1.2697470000 	 -1.8956180000 
872.20 	 224.9877000 	 1.945350 	 -1.2710090000 	 -1.8970170000 
872.40 	 224.9829000 	 1.945375 	 -1.2730790000 	 -1.8990680000 
872.60 	 224.9797000 	 1.945375 	 -1.2699190000 	 -1.8963020000 
872.80 	 224.9797000 	 1.945375 	 -1.2699160000 	 -1.8955800000 
873.00 	 224.9749000 	 1.945400 	 -1.2737240000 	 -1.8989180000 
873.20 	 224.9749000 	 1.945400 	 -1.2708380000 	 -1.8971540000 
873.40 	 224.9797000 	 1.945425 	 -1.2698620000 	 -1.8957460000 
873.60 	 224.9797000 	 1.945450 	 -1.2731710000 	 -1.8987590000 
873.80 	 224.9829000 	 1.945475 	 -1.2714610000 	 -1.8978340000 
874.00 	 224.9877000 	 1.945475 	 -1.2693530000 	 -1.8954880000 
874.20 	 224.9845000 	 1.945475 	 -1.2721730000 	 -1.8982860000 
874.40 	 224.9877000 	 1.945475 	 -1.2717020000 	 -1.8985110000 
874.60 	 224.9829000 	 1.945500 	 -1.2687020000 	 -1.8953390000 
874.80 	 224.9829000 	 1.945525 	 -1.2713020000 	 -1.8973030000 
875.00 	 224.9829000 	 1.945550 	 -1.2723290000 	 -1.8988040000 
875.20 	 224.9877000 	 1.945525 	 -1.2649500000 	 -1.8957230000 
875.40 	 224.9893000 	 1.945525 	 -1.2663520000 	 -1.8967060000 
875.60 	 224.9956000 	 1.945525 	 -1.2684310000 	 -1.8990770000 
875.80 	 224.9972000 	 1.945525 	 -1.2651790000 	 -1.8964990000 
876.00 	 225.0004000 	 1.945525 	 -1.2656370000 	 -1.8962190000 
876.20 	 225.0036000 	 1.945525 	 -1.2685140000 	 -1.8990480000 
876.40 	 224.9988000 	 1.945525 	 -1.2658210000 	 -1.8972080000 
876.60 	 224.9956000 	 1.945525 	 -1.2643310000 	 -1.8955550000 
876.80 	 224.9893000 	 1.945525 	 -1.2681390000 	 -1.8986610000 
877.00 	 224.9861000 	 1.945550 	 -1.2682440000 	 -1.8976400000 
877.20 	 224.9797000 	 1.945575 	 -1.2660760000 	 -1.8952940000 
877.40 	 224.9749000 	 1.945600 	 -1.2693210000 	 -1.8981650000 
877.60 	 224.9749000 	 1.945575 	 -1.2709780000 	 -1.8979450000 
877.80 	 224.9749000 	 1.945600 	 -1.2678430000 	 -1.8952720000 
878.00 	 224.9749000 	 1.945625 	 -1.2705040000 	 -1.8976270000 
878.20 	 224.9797000 	 1.945650 	 -1.2709010000 	 -1.8985370000 
878.40 	 224.9797000 	 1.945675 	 -1.2675510000 	 -1.8955580000 
878.60 	 224.9797000 	 1.945700 	 -1.2699730000 	 -1.8970460000 
878.80 	 224.9797000 	 1.945675 	 -1.2717280000 	 -1.8988390000 
879.00 	 224.9829000 	 1.945675 	 -1.2684030000 	 -1.8961080000 
879.20 	 224.9797000 	 1.945675 	 -1.2690040000 	 -1.8957610000 
879.40 	 224.9877000 	 1.945700 	 -1.2724020000 	 -1.8988040000 
879.60 	 224.9877000 	 1.945725 	 -1.2700400000 	 -1.8971670000 
879.80 	 224.9956000 	 1.945725 	 -1.2690700000 	 -1.8951380000 
880.00 	 224.9956000 	 1.945725 	 -1.2713750000 	 -1.8981390000 
880.20 	 224.9956000 	 1.945725 	 -1.2708790000 	 -1.8983650000 
880.40 	 224.9908000 	 1.945725 	 -1.2679260000 	 -1.8954310000 
880.60 	 224.9877000 	 1.945725 	 -1.2708190000 	 -1.8974340000 
880.80 	 224.9877000 	 1.945725 	 -1.2715630000 	 -1.8987720000 
881.00 	 224.9829000 	 1.945725 	 -1.2682370000 	 -1.8956440000 
881.20 	 224.9877000 	 1.945750 	 -1.2701700000 	 -1.8971120000 
881.40 	 224.9877000 	 1.945775 	 -1.2704120000 	 -1.8990040000 
881.60 	 224.9877000 	 1.945800 	 -1.2669400000 	 -1.8959680000 
881.80 	 224.9877000 	 1.945800 	 -1.2701070000 	 -1.8968550000 
882.00 	 224.9877000 	 1.945775 	 -1.2702910000 	 -1.8992390000 
882.20 	 224.9877000 	 1.945800 	 -1.2670290000 	 -1.8964960000 
882.40 	 224.9877000 	 1.945800 	 -1.2682980000 	 -1.8963690000 
882.60 	 224.9829000 	 1.945825 	 -1.2710980000 	 -1.8991600000 
882.80 	 224.9829000 	 1.945825 	 -1.2670900000 	 -1.8970580000 
883.00 	 224.9877000 	 1.945825 	 -1.2673790000 	 -1.8960220000 
883.20 	 224.9877000 	 1.945825 	 -1.2716450000 	 -1.8997350000 
883.40 	 224.9908000 	 1.945850 	 -1.2692040000 	 -1.8988830000 
883.60 	 224.9908000 	 1.945875 	 -1.2673350000 	 -1.8967660000 
883.80 	 224.9908000 	 1.945875 	 -1.2718710000 	 -1.8995890000 
884.00 	 224.9956000 	 1.945875 	 -1.2706380000 	 -1.8997290000 
884.20 	 224.9988000 	 1.945875 	 -1.2678880000 	 -1.8970460000 
884.40 	 225.0036000 	 1.945875 	 -1.2707270000 	 -1.8992520000 
884.60 	 225.0067000 	 1.945875 	 -1.2712320000 	 -1.9002020000 
884.80 	 225.0115000 	 1.945875 	 -1.2679990000 	 -1.8971760000 
885.00 	 225.0115000 	 1.945875 	 -1.2699890000 	 -1.8983140000 
885.20 	 225.0115000 	 1.945875 	 -1.2715630000 	 -1.9005490000 
885.40 	 225.0083000 	 1.945875 	 -1.2682950000 	 -1.8977260000 
885.60 	 225.0067000 	 1.945875 	 -1.2692550000 	 -1.8980220000 
885.80 	 225.0036000 	 1.945875 	 -1.2718300000 	 -1.9004660000 
886.00 	 225.0036000 	 1.945875 	 -1.2690420000 	 -1.8983430000 
886.20 	 224.9988000 	 1.945875 	 -1.2684470000 	 -1.8973860000 
886.40 	 224.9988000 	 1.945875 	 -1.2716480000 	 -1.9002820000 
886.60 	 224.9988000 	 1.945875 	 -1.2696930000 	 -1.8989630000 
886.80 	 224.9956000 	 1.945875 	 -1.2678110000 	 -1.8968930000 
887.00 	 224.9956000 	 1.945875 	 -1.2710540000 	 -1.8996970000 
887.20 	 224.9924000 	 1.945875 	 -1.2705170000 	 -1.8996110000 
887.40 	 224.9924000 	 1.945875 	 -1.2677260000 	 -1.8969350000 
887.60 	 224.9908000 	 1.945875 	 -1.2702880000 	 -1.8989910000 
887.80 	 224.9908000 	 1.945875 	 -1.2711210000 	 -1.9004470000 
888.00 	 224.9908000 	 1.945875 	 -1.2676870000 	 -1.8972720000 
888.20 	 224.9877000 	 1.945875 	 -1.2698240000 	 -1.8984990000 
888.40 	 224.9845000 	 1.945875 	 -1.2714640000 	 -1.9004120000 
888.60 	 224.9861000 	 1.945875 	 -1.2682690000 	 -1.8976500000 
888.80 	 224.9877000 	 1.945875 	 -1.2688890000 	 -1.8977290000 
889.00 	 224.9877000 	 1.945900 	 -1.2710380000 	 -1.9009270000 
889.20 	 224.9877000 	 1.945925 	 -1.2682570000 	 -1.8985240000 
889.40 	 224.9829000 	 1.945925 	 -1.2681930000 	 -1.8979070000 
889.60 	 224.9797000 	 1.945950 	 -1.2714640000 	 -1.9008700000 
889.80 	 224.9749000 	 1.945925 	 -1.2686700000 	 -1.8983300000 
890.00 	 224.9718000 	 1.945950 	 -1.2686030000 	 -1.8968900000 
890.20 	 224.9718000 	 1.945975 	 -1.2720240000 	 -1.8999390000 
890.40 	 224.9749000 	 1.946000 	 -1.2702500000 	 -1.8990640000 
890.60 	 224.9749000 	 1.946025 	 -1.2680690000 	 -1.8968420000 
890.80 	 224.9797000 	 1.946050 	 -1.2727510000 	 -1.8992770000 
891.00 	 224.9829000 	 1.946050 	 -1.2717150000 	 -1.8993630000 
891.20 	 224.9861000 	 1.946075 	 -1.2687620000 	 -1.8963370000 
891.40 	 224.9877000 	 1.946100 	 -1.2714800000 	 -1.8983970000 
891.60 	 224.9877000 	 1.946075 	 -1.2722620000 	 -1.9001800000 
891.80 	 224.9877000 	 1.946075 	 -1.2688350000 	 -1.8971160000 
892.00 	 224.9877000 	 1.946100 	 -1.2700330000 	 -1.8972460000 
892.20 	 224.9893000 	 1.946125 	 -1.2719790000 	 -1.8997060000 
892.40 	 224.9956000 	 1.946150 	 -1.2687300000 	 -1.8969500000 
892.60 	 224.9956000 	 1.946125 	 -1.2705520000 	 -1.8967760000 
892.80 	 224.9956000 	 1.946125 	 -1.2736770000 	 -1.8995670000 
893.00 	 224.9956000 	 1.946125 	 -1.2710600000 	 -1.8976470000 
893.20 	 224.9972000 	 1.946125 	 -1.2701070000 	 -1.8962830000 
893.40 	 224.9956000 	 1.946125 	 -1.2734730000 	 -1.8994970000 
893.60 	 224.9988000 	 1.946125 	 -1.2714700000 	 -1.8985590000 
893.80 	 225.0004000 	 1.946125 	 -1.2691470000 	 -1.8961970000 
894.00 	 225.0036000 	 1.946125 	 -1.2720840000 	 -1.8985910000 
894.20 	 225.0036000 	 1.946125 	 -1.2720970000 	 -1.8992930000 
894.40 	 225.0052000 	 1.946125 	 -1.2691150000 	 -1.8960760000 
894.60 	 225.0036000 	 1.946125 	 -1.2717440000 	 -1.8980180000 
894.80 	 225.0036000 	 1.946125 	 -1.2725890000 	 -1.8993470000 
895.00 	 224.9988000 	 1.946125 	 -1.2692580000 	 -1.8964000000 
895.20 	 224.9988000 	 1.946125 	 -1.2709200000 	 -1.8972840000 
895.40 	 224.9956000 	 1.946125 	 -1.2732660000 	 -1.8997570000 
895.60 	 224.9908000 	 1.946125 	 -1.2700400000 	 -1.8971280000 
895.80 	 224.9877000 	 1.946125 	 -1.2698170000 	 -1.8965660000 
896.00 	 224.9877000 	 1.946125 	 -1.2731230000 	 -1.8995190000 
896.20 	 224.9877000 	 1.946125 	 -1.2705960000 	 -1.8978150000 
896.40 	 224.9877000 	 1.946125 	 -1.2693790000 	 -1.8962190000 
896.60 	 224.9877000 	 1.946150 	 -1.2730880000 	 -1.8993470000 
896.80 	 224.9908000 	 1.946150 	 -1.2714610000 	 -1.8981420000 
897.00 	 224.9877000 	 1.946175 	 -1.2695220000 	 -1.8959080000 
897.20 	 224.9877000 	 1.946175 	 -1.2730920000 	 -1.8988510000 
897.40 	 224.9829000 	 1.946175 	 -1.2714540000 	 -1.8986260000 
897.60 	 224.9797000 	 1.946175 	 -1.2686600000 	 -1.8960190000 
897.80 	 224.9749000 	 1.946200 	 -1.2719470000 	 -1.8978020000 
898.00 	 224.9749000 	 1.946225 	 -1.2728340000 	 -1.8994750000 
898.20 	 224.9749000 	 1.946250 	 -1.2694800000 	 -1.8965630000 
898.40 	 224.9749000 	 1.946250 	 -1.2708380000 	 -1.8969730000 
898.60 	 224.9749000 	 1.946300 	 -1.2730850000 	 -1.8994810000 
898.80 	 224.9797000 	 1.946300 	 -1.2662730000 	 -1.8969850000 
899.00 	 224.9829000 	 1.946300 	 -1.2670040000 	 -1.8966290000 
899.20 	 224.9877000 	 1.946325 	 -1.2702850000 	 -1.8995860000 
899.40 	 224.9908000 	 1.946350 	 -1.2690990000 	 -1.8981580000 
899.60 	 224.9908000 	 1.946325 	 -1.2668740000 	 -1.8963620000 
899.80 	 224.9956000 	 1.946325 	 -1.2702910000 	 -1.8991370000 
900.00 	 224.9956000 	 1.946325 	 -1.2694140000 	 -1.8990990000 
900.20 	 224.9988000 	 1.946325 	 -1.2666960000 	 -1.8963020000 
900.40 	 225.0052000 	 1.946325 	 -1.2694930000 	 -1.8984220000 
900.60 	 225.0115000 	 1.946325 	 -1.2702370000 	 -1.8997830000 
900.80 	 225.0115000 	 1.946325 	 -1.2667270000 	 -1.8965880000 
901.00 	 225.0147000 	 1.946325 	 -1.2687840000 	 -1.8979040000 
901.20 	 225.0115000 	 1.946325 	 -1.2703200000 	 -1.8999510000 
901.40 	 225.0115000 	 1.946325 	 -1.2667880000 	 -1.8969350000 
901.60 	 225.0067000 	 1.946325 	 -1.2682720000 	 -1.8975700000 
901.80 	 225.0067000 	 1.946325 	 -1.2706030000 	 -1.9000240000 
902.00 	 225.0036000 	 1.946325 	 -1.2673440000 	 -1.8973760000 
902.20 	 224.9988000 	 1.946325 	 -1.2677190000 	 -1.8969790000 
902.40 	 224.9988000 	 1.946325 	 -1.2706060000 	 -1.8998210000 
902.60 	 224.9956000 	 1.946325 	 -1.2677800000 	 -1.8977170000 
902.80 	 224.9924000 	 1.946325 	 -1.2671690000 	 -1.8966130000 
903.00 	 224.9908000 	 1.946325 	 -1.2705580000 	 -1.8995440000 
903.20 	 224.9877000 	 1.946325 	 -1.2684540000 	 -1.8983710000 
903.40 	 224.9877000 	 1.946325 	 -1.2667370000 	 -1.8963080000 
903.60 	 224.9861000 	 1.946325 	 -1.2700050000 	 -1.8989720000 
903.80 	 224.9829000 	 1.946325 	 -1.2696010000 	 -1.8994270000 
904.00 	 224.9829000 	 1.946325 	 -1.2667590000 	 -1.8965940000 
904.20 	 224.9797000 	 1.946350 	 -1.2692480000 	 -1.8982510000 
904.40 	 224.9797000 	 1.946375 	 -1.2703960000 	 -1.8998660000 
904.60 	 224.9797000 	 1.946375 	 -1.2670870000 	 -1.8968900000 
904.80 	 224.9829000 	 1.946375 	 -1.2685490000 	 -1.8977610000 
905.00 	 224.9861000 	 1.946400 	 -1.2716130000 	 -1.9005620000 
905.20 	 224.9877000 	 1.946400 	 -1.2699700000 	 -1.8979420000 
905.40 	 224.9908000 	 1.946425 	 -1.2698110000 	 -1.8973030000 
905.60 	 224.9893000 	 1.946425 	 -1.2735750000 	 -1.8997510000 
905.80 	 224.9908000 	 1.946425 	 -1.2705960000 	 -1.8984570000 
906.00 	 224.9908000 	 1.946425 	 -1.2686670000 	 -1.8960730000 
906.20 	 224.9908000 	 1.946425 	 -1.2718580000 	 -1.8988580000 
906.40 	 224.9908000 	 1.946425 	 -1.2714390000 	 -1.8991280000 
906.60 	 224.9908000 	 1.946425 	 -1.2683870000 	 -1.8963300000 
906.80 	 224.9924000 	 1.946425 	 -1.2712670000 	 -1.8984570000 
907.00 	 224.9908000 	 1.946425 	 -1.2719350000 	 -1.8995630000 
907.20 	 224.9877000 	 1.946425 	 -1.2685810000 	 -1.8966230000 
907.40 	 224.9877000 	 1.946425 	 -1.2702470000 	 -1.8974490000 
907.60 	 224.9877000 	 1.946425 	 -1.2724270000 	 -1.8999670000 
907.80 	 224.9877000 	 1.946450 	 -1.2694870000 	 -1.8972910000 
908.00 	 224.9877000 	 1.946450 	 -1.2689240000 	 -1.8971090000 
908.20 	 224.9877000 	 1.946475 	 -1.2721000000 	 -1.8998880000 
908.40 	 224.9877000 	 1.946475 	 -1.2711180000 	 -1.8980600000 
908.60 	 224.9877000 	 1.946475 	 -1.2688920000 	 -1.8963810000 
908.80 	 224.9877000 	 1.946500 	 -1.2755490000 	 -1.8998370000 
909.00 	 224.9877000 	 1.946500 	 -1.2736990000 	 -1.8987270000 
909.20 	 224.9829000 	 1.946525 	 -1.2719540000 	 -1.8969470000 
909.40 	 224.9877000 	 1.946525 	 -1.2755300000 	 -1.8998910000 
909.60 	 224.9877000 	 1.946525 	 -1.2742140000 	 -1.8994080000 
909.80 	 224.9845000 	 1.946550 	 -1.2716390000 	 -1.8966990000 
910.00 	 224.9861000 	 1.946550 	 -1.2706220000 	 -1.8995190000 
910.20 	 224.9829000 	 1.946575 	 -1.2697700000 	 -1.8996180000 
910.40 	 224.9829000 	 1.946575 	 -1.2691120000 	 -1.8967120000 
910.60 	 224.9829000 	 1.946575 	 -1.2738510000 	 -1.8987430000 
910.80 	 224.9829000 	 1.946600 	 -1.2747000000 	 -1.9001010000 
911.00 	 224.9877000 	 1.946600 	 -1.2710250000 	 -1.8970970000 
911.20 	 224.9829000 	 1.946625 	 -1.2729100000 	 -1.8981490000 
911.40 	 224.9829000 	 1.946625 	 -1.2749450000 	 -1.9002120000 
911.60 	 224.9797000 	 1.946625 	 -1.2716990000 	 -1.8979930000 
911.80 	 224.9797000 	 1.946650 	 -1.2713110000 	 -1.8971790000 
912.00 	 224.9749000 	 1.946650 	 -1.2747800000 	 -1.9006090000 
912.20 	 224.9749000 	 1.946700 	 -1.2720900000 	 -1.8985460000 
912.40 	 224.9718000 	 1.946700 	 -1.2709240000 	 -1.8984350000 
912.60 	 224.9734000 	 1.946725 	 -1.2745540000 	 -1.9014010000 
912.80 	 224.9749000 	 1.946750 	 -1.2727130000 	 -1.9005240000 
913.00 	 224.9749000 	 1.946750 	 -1.2704820000 	 -1.8980250000 
913.20 	 224.9797000 	 1.946800 	 -1.2740100000 	 -1.9009080000 
913.40 	 224.9797000 	 1.946775 	 -1.2734480000 	 -1.9011940000 
913.60 	 224.9877000 	 1.946800 	 -1.2704910000 	 -1.8982540000 
913.80 	 224.9893000 	 1.946825 	 -1.2732790000 	 -1.9004850000 
914.00 	 224.9956000 	 1.946850 	 -1.2740550000 	 -1.9017920000 
914.20 	 224.9988000 	 1.946850 	 -1.2693850000 	 -1.8978340000 
914.40 	 225.0036000 	 1.946825 	 -1.2717410000 	 -1.8987180000 
914.60 	 225.0067000 	 1.946825 	 -1.2740830000 	 -1.9012320000 
914.80 	 225.0115000 	 1.946825 	 -1.2710760000 	 -1.8988360000 
915.00 	 225.0147000 	 1.946825 	 -1.2708760000 	 -1.8980600000 
915.20 	 225.0147000 	 1.946825 	 -1.2740710000 	 -1.9009560000 
915.40 	 225.0147000 	 1.946825 	 -1.2717340000 	 -1.8992650000 
915.60 	 225.0115000 	 1.946825 	 -1.2704660000 	 -1.8977900000 
915.80 	 225.0115000 	 1.946825 	 -1.2737560000 	 -1.9006160000 
916.00 	 225.0067000 	 1.946825 	 -1.2727290000 	 -1.9000780000 
916.20 	 225.0036000 	 1.946825 	 -1.2701350000 	 -1.8976120000 
916.40 	 225.0036000 	 1.946825 	 -1.2730730000 	 -1.8999450000 
916.60 	 225.0036000 	 1.946825 	 -1.2734570000 	 -1.9008320000 
916.80 	 225.0067000 	 1.946825 	 -1.2701480000 	 -1.8977640000 
917.00 	 225.0067000 	 1.946825 	 -1.2720650000 	 -1.8990550000 
917.20 	 225.0115000 	 1.946825 	 -1.2739880000 	 -1.9010990000 
917.40 	 225.0131000 	 1.946825 	 -1.2708730000 	 -1.8985460000 
917.60 	 225.0147000 	 1.946825 	 -1.2712350000 	 -1.8984030000 
917.80 	 225.0147000 	 1.946825 	 -1.2740930000 	 -1.9010730000 
918.00 	 225.0115000 	 1.946825 	 -1.2716070000 	 -1.8991280000 
918.20 	 225.0115000 	 1.946825 	 -1.2704470000 	 -1.8977100000 
918.40 	 225.0115000 	 1.946825 	 -1.2736670000 	 -1.9006730000 
918.60 	 225.0115000 	 1.946825 	 -1.2727070000 	 -1.9002060000 
918.80 	 225.0067000 	 1.946825 	 -1.2702750000 	 -1.8975960000 
919.00 	 225.0067000 	 1.946825 	 -1.2728750000 	 -1.8999990000 
919.20 	 225.0036000 	 1.946825 	 -1.2731390000 	 -1.9008130000 
919.40 	 225.0020000 	 1.946825 	 -1.2700880000 	 -1.8978470000 
919.60 	 224.9988000 	 1.946825 	 -1.2721920000 	 -1.8991180000 
919.80 	 224.9988000 	 1.946825 	 -1.2739340000 	 -1.9011400000 
920.00 	 224.9972000 	 1.946825 	 -1.2706820000 	 -1.8983140000 
920.20 	 224.9956000 	 1.946825 	 -1.2712000000 	 -1.8984570000 
920.40 	 224.9908000 	 1.946825 	 -1.2739310000 	 -1.9012770000 
920.60 	 224.9877000 	 1.946825 	 -1.2712000000 	 -1.8990070000 
920.80 	 224.9829000 	 1.946825 	 -1.2706530000 	 -1.8979710000 
921.00 	 224.9797000 	 1.946825 	 -1.2720490000 	 -1.9010190000 
921.20 	 224.9797000 	 1.946825 	 -1.2696330000 	 -1.8996110000 
921.40 	 224.9797000 	 1.946825 	 -1.2679420000 	 -1.8976910000 
921.60 	 224.9797000 	 1.946825 	 -1.2714390000 	 -1.9006700000 
921.80 	 224.9749000 	 1.946825 	 -1.2701960000 	 -1.9000880000 
922.00 	 224.9797000 	 1.946825 	 -1.2678940000 	 -1.8976050000 
922.20 	 224.9797000 	 1.946825 	 -1.2707360000 	 -1.9002280000 
922.40 	 224.9797000 	 1.946850 	 -1.2711720000 	 -1.9017730000 
922.60 	 224.9797000 	 1.946875 	 -1.2682470000 	 -1.8989280000 
922.80 	 224.9829000 	 1.946900 	 -1.2709780000 	 -1.9010510000 
923.00 	 224.9813000 	 1.946875 	 -1.2713180000 	 -1.9008380000 
923.20 	 224.9797000 	 1.946875 	 -1.2680340000 	 -1.8981040000 
923.40 	 224.9749000 	 1.946900 	 -1.2702210000 	 -1.8993440000 
923.60 	 224.9718000 	 1.946925 	 -1.2720390000 	 -1.9012390000 
923.80 	 224.9670000 	 1.946950 	 -1.2686380000 	 -1.8986260000 
924.00 	 224.9638000 	 1.946975 	 -1.2693210000 	 -1.8990100000 
924.20 	 224.9638000 	 1.947000 	 -1.2720740000 	 -1.9016300000 
924.40 	 224.9638000 	 1.947025 	 -1.2691560000 	 -1.8991530000 
924.60 	 224.9670000 	 1.947050 	 -1.2689560000 	 -1.8984350000 
924.80 	 224.9670000 	 1.947075 	 -1.2723510000 	 -1.9012420000 
925.00 	 224.9718000 	 1.947100 	 -1.2686350000 	 -1.8998780000 
925.20 	 224.9749000 	 1.947100 	 -1.2652430000 	 -1.8981490000 
925.40 	 224.9797000 	 1.947150 	 -1.2685590000 	 -1.9010450000 
925.60 	 224.9829000 	 1.947125 	 -1.2716290000 	 -1.9016970000 
925.80 	 224.9908000 	 1.947150 	 -1.2698050000 	 -1.8990100000 
926.00 	 224.9956000 	 1.947175 	 -1.2722680000 	 -1.9009880000 
926.20 	 225.0020000 	 1.947200 	 -1.2732250000 	 -1.9023320000 
926.40 	 225.0036000 	 1.947175 	 -1.2700180000 	 -1.8990770000 
926.60 	 225.0067000 	 1.947175 	 -1.2717690000 	 -1.9002570000 
926.80 	 225.0036000 	 1.947175 	 -1.2734060000 	 -1.9022120000 
927.00 	 225.0036000 	 1.947175 	 -1.2703260000 	 -1.8995860000 
927.20 	 225.0036000 	 1.947175 	 -1.2710320000 	 -1.8996910000 
927.40 	 225.0067000 	 1.947175 	 -1.2735650000 	 -1.9023860000 
927.60 	 225.0115000 	 1.947175 	 -1.2708000000 	 -1.9002280000 
927.80 	 225.0179000 	 1.947175 	 -1.2702340000 	 -1.8991530000 
928.00 	 225.0226000 	 1.947175 	 -1.2736030000 	 -1.9020720000 
928.20 	 225.0258000 	 1.947175 	 -1.2718070000 	 -1.9010770000 
928.40 	 225.0258000 	 1.947175 	 -1.2698330000 	 -1.8988740000 
928.60 	 225.0258000 	 1.947175 	 -1.2729990000 	 -1.9014390000 
928.80 	 225.0226000 	 1.947175 	 -1.2726310000 	 -1.9016490000 
929.00 	 225.0179000 	 1.947175 	 -1.2698710000 	 -1.8989720000 
929.20 	 225.0147000 	 1.947175 	 -1.2723260000 	 -1.9006700000 
929.40 	 225.0115000 	 1.947125 	 -1.2734060000 	 -1.9020270000 
929.60 	 225.0067000 	 1.947125 	 -1.2702400000 	 -1.8990960000 
929.80 	 225.0036000 	 1.947125 	 -1.2716900000 	 -1.8999200000 
930.00 	 225.0036000 	 1.947125 	 -1.2737020000 	 -1.9023040000 
930.20 	 225.0036000 	 1.947125 	 -1.2708030000 	 -1.8997540000 
930.40 	 225.0036000 	 1.947125 	 -1.2710980000 	 -1.8994780000 
930.60 	 225.0036000 	 1.947125 	 -1.2738420000 	 -1.9021890000 
930.80 	 225.0052000 	 1.947125 	 -1.2715180000 	 -1.9004150000 
931.00 	 225.0036000 	 1.947125 	 -1.2703510000 	 -1.8989210000 
931.20 	 225.0036000 	 1.947125 	 -1.2735780000 	 -1.9018010000 
931.40 	 224.9988000 	 1.947125 	 -1.2722080000 	 -1.9011180000 
931.60 	 224.9972000 	 1.947125 	 -1.2699730000 	 -1.8990140000 
931.80 	 224.9908000 	 1.947125 	 -1.2730950000 	 -1.9014580000 
932.00 	 224.9908000 	 1.947125 	 -1.2727130000 	 -1.9015790000 
932.20 	 224.9893000 	 1.947125 	 -1.2699990000 	 -1.8987750000 
932.40 	 224.9908000 	 1.947125 	 -1.2726530000 	 -1.9008350000 
932.60 	 224.9908000 	 1.947125 	 -1.2733360000 	 -1.9019480000 
932.80 	 224.9956000 	 1.947125 	 -1.2701700000 	 -1.8989180000 
933.00 	 224.9988000 	 1.947125 	 -1.2717760000 	 -1.9000780000 
933.20 	 225.0004000 	 1.947125 	 -1.2738550000 	 -1.9022560000 
933.40 	 225.0036000 	 1.947125 	 -1.2706630000 	 -1.8996970000 
933.60 	 225.0036000 	 1.947125 	 -1.2710510000 	 -1.8994870000 
933.80 	 225.0036000 	 1.947125 	 -1.2739630000 	 -1.9022240000 
934.00 	 225.0067000 	 1.947125 	 -1.2713020000 	 -1.9003610000 
934.20 	 225.0067000 	 1.947125 	 -1.2704210000 	 -1.8990100000 
934.40 	 225.0036000 	 1.947125 	 -1.2738550000 	 -1.9018810000 
934.60 	 225.0036000 	 1.947125 	 -1.2720900000 	 -1.9010190000 
934.80 	 224.9956000 	 1.947125 	 -1.2703550000 	 -1.8988000000 
935.00 	 224.9877000 	 1.947125 	 -1.2734670000 	 -1.9015250000 
935.20 	 224.9877000 	 1.947125 	 -1.2727230000 	 -1.9014550000 
935.40 	 224.9845000 	 1.947125 	 -1.2702690000 	 -1.8988800000 
935.60 	 224.9877000 	 1.947125 	 -1.2729140000 	 -1.9008760000 
935.80 	 224.9829000 	 1.947125 	 -1.2733550000 	 -1.9019190000 
936.00 	 224.9829000 	 1.947125 	 -1.2701320000 	 -1.8991660000 
936.20 	 224.9797000 	 1.947125 	 -1.2719220000 	 -1.9002760000 
936.40 	 224.9749000 	 1.947125 	 -1.2736380000 	 -1.9023040000 
936.60 	 224.9718000 	 1.947125 	 -1.2703610000 	 -1.8995410000 
936.80 	 224.9686000 	 1.947125 	 -1.2713020000 	 -1.8997570000 
937.00 	 224.9670000 	 1.947175 	 -1.2737210000 	 -1.9020970000 
937.20 	 224.9670000 	 1.947175 	 -1.2712130000 	 -1.9001450000 
937.40 	 224.9670000 	 1.947200 	 -1.2704560000 	 -1.8990070000 
937.60 	 224.9638000 	 1.947250 	 -1.2736770000 	 -1.9018750000 
937.80 	 224.9638000 	 1.947275 	 -1.2719220000 	 -1.9008190000 
938.00 	 224.9638000 	 1.947300 	 -1.2697950000 	 -1.8989400000 
938.20 	 224.9638000 	 1.947325 	 -1.2730600000 	 -1.9014040000 
938.40 	 224.9670000 	 1.947350 	 -1.2726500000 	 -1.9016080000 
938.60 	 224.9670000 	 1.947400 	 -1.2697470000 	 -1.8988770000 
938.80 	 224.9718000 	 1.947400 	 -1.2726780000 	 -1.8995160000 
939.00 	 224.9749000 	 1.947425 	 -1.2739850000 	 -1.9012070000 
939.20 	 224.9797000 	 1.947450 	 -1.2708030000 	 -1.8981040000 
939.40 	 224.9797000 	 1.947450 	 -1.2716610000 	 -1.8989820000 
939.60 	 224.9813000 	 1.947475 	 -1.2739020000 	 -1.9014070000 
939.80 	 224.9829000 	 1.947475 	 -1.2709330000 	 -1.8986030000 
940.00 	 224.9845000 	 1.947475 	 -1.2720970000 	 -1.8984730000 
940.20 	 224.9877000 	 1.947475 	 -1.2752850000 	 -1.9015180000 
940.40 	 224.9908000 	 1.947500 	 -1.2727860000 	 -1.9014260000 
940.60 	 224.9956000 	 1.947525 	 -1.2712800000 	 -1.8995730000 
940.80 	 224.9988000 	 1.947550 	 -1.2744200000 	 -1.9024400000 
941.00 	 225.0036000 	 1.947525 	 -1.2733680000 	 -1.9021350000 
941.20 	 225.0067000 	 1.947525 	 -1.2704850000 	 -1.8997610000 
941.40 	 225.0067000 	 1.947525 	 -1.2728560000 	 -1.9017160000 
941.60 	 225.0067000 	 1.947525 	 -1.2735330000 	 -1.9028440000 
941.80 	 225.0067000 	 1.947525 	 -1.2705140000 	 -1.8999670000 
942.00 	 225.0036000 	 1.947525 	 -1.2726210000 	 -1.9014800000 
942.20 	 225.0036000 	 1.947525 	 -1.2739400000 	 -1.9030630000 
942.40 	 224.9988000 	 1.947525 	 -1.2708220000 	 -1.9004310000 
942.60 	 224.9988000 	 1.947525 	 -1.2716610000 	 -1.9006760000 
942.80 	 224.9988000 	 1.947525 	 -1.2741090000 	 -1.9032030000 
943.00 	 224.9988000 	 1.947525 	 -1.2712700000 	 -1.9007870000 
943.20 	 225.0067000 	 1.947525 	 -1.2713880000 	 -1.9002910000 
943.40 	 225.0083000 	 1.947525 	 -1.2741880000 	 -1.9029940000 
943.60 	 225.0115000 	 1.947525 	 -1.2719150000 	 -1.9015660000 
943.80 	 225.0147000 	 1.947525 	 -1.2707610000 	 -1.8998430000 
944.00 	 225.0115000 	 1.947525 	 -1.2739020000 	 -1.9026340000 
944.20 	 225.0099000 	 1.947525 	 -1.2727260000 	 -1.9021920000 
944.40 	 225.0067000 	 1.947525 	 -1.2704720000 	 -1.8997130000 
944.60 	 225.0036000 	 1.947525 	 -1.2733680000 	 -1.9021070000 
944.80 	 225.0036000 	 1.947525 	 -1.2733170000 	 -1.9026470000 
945.00 	 224.9988000 	 1.947525 	 -1.2703740000 	 -1.8997450000 
945.20 	 224.9956000 	 1.947525 	 -1.2723190000 	 -1.9014040000 
945.40 	 224.9956000 	 1.947525 	 -1.2736290000 	 -1.9030790000 
945.60 	 224.9956000 	 1.947525 	 -1.2705990000 	 -1.9001580000 
945.80 	 224.9956000 	 1.947525 	 -1.2716580000 	 -1.9006120000 
946.00 	 224.9956000 	 1.947525 	 -1.2740740000 	 -1.9030600000 
946.20 	 224.9924000 	 1.947525 	 -1.2716040000 	 -1.9014040000 
946.40 	 224.9908000 	 1.947525 	 -1.2707270000 	 -1.8999480000 
946.60 	 224.9908000 	 1.947525 	 -1.2738640000 	 -1.9025800000 
946.80 	 224.9908000 	 1.947525 	 -1.2726180000 	 -1.9020750000 
947.00 	 224.9908000 	 1.947525 	 -1.2702400000 	 -1.8999130000 
947.20 	 224.9877000 	 1.947525 	 -1.2728060000 	 -1.9016710000 
947.40 	 224.9893000 	 1.947525 	 -1.2737590000 	 -1.9028280000 
947.60 	 224.9829000 	 1.947525 	 -1.2705640000 	 -1.9000210000 
947.80 	 224.9765000 	 1.947525 	 -1.2717150000 	 -1.9006860000 
948.00 	 224.9702000 	 1.947525 	 -1.2740930000 	 -1.9030090000 
948.20 	 224.9591000 	 1.947550 	 -1.2711180000 	 -1.9007710000 
948.40 	 224.9511000 	 1.947575 	 -1.2708730000 	 -1.8999800000 
948.60 	 224.9447000 	 1.947625 	 -1.2738740000 	 -1.9028380000 
948.80 	 224.9400000 	 1.947650 	 -1.2721280000 	 -1.9015790000 
949.00 	 224.9368000 	 1.947700 	 -1.2702720000 	 -1.8997130000 
949.20 	 224.9320000 	 1.947750 	 -1.2732410000 	 -1.9023580000 
949.40 	 224.9289000 	 1.947825 	 -1.2729550000 	 -1.9024280000 
949.60 	 224.9289000 	 1.947850 	 -1.2699890000 	 -1.8998940000 
949.80 	 224.9320000 	 1.947900 	 -1.2721060000 	 -1.9013790000 
950.00 	 224.9368000 	 1.947950 	 -1.2736990000 	 -1.9029200000 
950.20 	 224.9447000 	 1.948000 	 -1.2708540000 	 -1.9003110000 
950.40 	 224.9511000 	 1.948050 	 -1.2711590000 	 -1.9003960000 
950.60 	 224.9638000 	 1.948100 	 -1.2739340000 	 -1.9030320000 
950.80 	 224.9734000 	 1.948100 	 -1.2714830000 	 -1.9011210000 
951.00 	 224.9829000 	 1.948125 	 -1.2706250000 	 -1.9001010000 
951.20 	 224.9908000 	 1.948150 	 -1.2736860000 	 -1.9027040000 
951.40 	 224.9988000 	 1.948150 	 -1.2737810000 	 -1.9009530000 
951.60 	 225.0067000 	 1.948150 	 -1.2721320000 	 -1.8968200000 
951.80 	 225.0131000 	 1.948150 	 -1.2752660000 	 -1.8994010000 
952.00 	 225.0179000 	 1.948150 	 -1.2749740000 	 -1.8996910000 
952.20 	 225.0258000 	 1.948150 	 -1.2721280000 	 -1.8966450000 
952.40 	 225.0306000 	 1.948150 	 -1.2748300000 	 -1.8988100000 
952.60 	 225.0306000 	 1.948150 	 -1.2756090000 	 -1.9003650000 
952.80 	 225.0338000 	 1.948150 	 -1.2723350000 	 -1.8973160000 
953.00 	 225.0338000 	 1.948150 	 -1.2735210000 	 -1.8976940000 
953.20 	 225.0338000 	 1.948150 	 -1.2760190000 	 -1.9004630000 
953.40 	 225.0338000 	 1.948100 	 -1.2728280000 	 -1.8979300000 
953.60 	 225.0338000 	 1.948100 	 -1.2729230000 	 -1.8972210000 
953.80 	 225.0338000 	 1.948075 	 -1.2759690000 	 -1.9000720000 
954.00 	 225.0338000 	 1.948050 	 -1.2736610000 	 -1.8986380000 
954.20 	 225.0385000 	 1.948025 	 -1.2723830000 	 -1.8967980000 
954.40 	 225.0385000 	 1.948000 	 -1.2754820000 	 -1.8998370000 
954.60 	 225.0338000 	 1.947975 	 -1.2745410000 	 -1.8993350000 
954.80 	 225.0306000 	 1.947950 	 -1.2718580000 	 -1.8967950000 
955.00 	 225.0242000 	 1.947925 	 -1.2750630000 	 -1.8992420000 
955.20 	 225.0179000 	 1.947900 	 -1.2752060000 	 -1.9000050000 
955.40 	 225.0147000 	 1.947900 	 -1.2719470000 	 -1.8969350000 
955.60 	 225.0099000 	 1.947875 	 -1.2742140000 	 -1.8985210000 
955.80 	 225.0067000 	 1.947900 	 -1.2758450000 	 -1.9002950000 
956.00 	 224.9988000 	 1.947900 	 -1.2721820000 	 -1.8971120000 
956.20 	 224.9988000 	 1.947900 	 -1.2734030000 	 -1.8977740000 
956.40 	 224.9956000 	 1.947900 	 -1.2759210000 	 -1.9004340000 
956.60 	 224.9956000 	 1.947900 	 -1.2727900000 	 -1.8980120000 
956.80 	 224.9956000 	 1.947900 	 -1.2727710000 	 -1.8973570000 
957.00 	 224.9908000 	 1.947900 	 -1.2759590000 	 -1.9002600000 
957.20 	 224.9908000 	 1.947900 	 -1.2734160000 	 -1.8986450000 
957.40 	 224.9908000 	 1.947900 	 -1.2721760000 	 -1.8968260000 
957.60 	 224.9877000 	 1.947900 	 -1.2756160000 	 -1.8999070000 
957.80 	 224.9893000 	 1.947900 	 -1.2742040000 	 -1.8990520000 
958.00 	 224.9877000 	 1.947900 	 -1.2719030000 	 -1.8968140000 
958.20 	 224.9845000 	 1.947900 	 -1.2753260000 	 -1.8994810000 
958.40 	 224.9829000 	 1.947900 	 -1.2747060000 	 -1.8996180000 
958.60 	 224.9797000 	 1.947900 	 -1.2717410000 	 -1.8968870000 
958.80 	 224.9829000 	 1.947900 	 -1.2744810000 	 -1.8990290000 
959.00 	 224.9829000 	 1.947900 	 -1.2753200000 	 -1.9002180000 
959.20 	 224.9829000 	 1.947900 	 -1.2720520000 	 -1.8974150000 
959.40 	 224.9829000 	 1.947900 	 -1.2737180000 	 -1.8981200000 
959.60 	 224.9877000 	 1.947900 	 -1.2758670000 	 -1.9004500000 
959.80 	 224.9893000 	 1.947900 	 -1.2725130000 	 -1.8978500000 
960.00 	 224.9908000 	 1.947900 	 -1.2726780000 	 -1.8974150000 
960.20 	 224.9956000 	 1.947900 	 -1.2760030000 	 -1.9002850000 
960.40 	 224.9988000 	 1.947900 	 -1.2734860000 	 -1.8987940000 
960.60 	 225.0036000 	 1.947900 	 -1.2721350000 	 -1.8967760000 
960.80 	 225.0036000 	 1.947900 	 -1.2756350000 	 -1.8996780000 
961.00 	 225.0067000 	 1.947900 	 -1.2744710000 	 -1.8992550000 
961.20 	 225.0067000 	 1.947900 	 -1.2718170000 	 -1.8967090000 
961.40 	 225.0067000 	 1.947900 	 -1.2749930000 	 -1.8993790000 
961.60 	 225.0067000 	 1.947900 	 -1.2749510000 	 -1.8997450000 
961.80 	 225.0036000 	 1.947900 	 -1.2718870000 	 -1.8969000000 
962.00 	 225.0036000 	 1.947900 	 -1.2742040000 	 -1.8985490000 
962.20 	 224.9988000 	 1.947900 	 -1.2756000000 	 -1.9003740000 
962.40 	 224.9988000 	 1.947900 	 -1.2721250000 	 -1.8973060000 
962.60 	 224.9988000 	 1.947900 	 -1.2736610000 	 -1.8979140000 
962.80 	 224.9988000 	 1.947900 	 -1.2758350000 	 -1.9004500000 
963.00 	 224.9988000 	 1.947900 	 -1.2725130000 	 -1.8978310000 
963.20 	 224.9988000 	 1.947900 	 -1.2729580000 	 -1.8973920000 
963.40 	 224.9988000 	 1.947900 	 -1.2758000000 	 -1.9002440000 
963.60 	 224.9988000 	 1.947900 	 -1.2733620000 	 -1.8985590000 
963.80 	 224.9988000 	 1.947900 	 -1.2722240000 	 -1.8969470000 
964.00 	 224.9988000 	 1.947900 	 -1.2755580000 	 -1.9000470000 
964.20 	 224.9988000 	 1.947900 	 -1.2740610000 	 -1.8992270000 
964.40 	 224.9972000 	 1.947900 	 -1.2719850000 	 -1.8967600000 
964.60 	 224.9956000 	 1.947900 	 -1.2752570000 	 -1.8992870000 
964.80 	 224.9908000 	 1.947900 	 -1.2749230000 	 -1.8999230000 
965.00 	 224.9908000 	 1.947900 	 -1.2717980000 	 -1.8968840000 
965.20 	 224.9877000 	 1.947900 	 -1.2745440000 	 -1.8987940000 
965.40 	 224.9877000 	 1.947900 	 -1.2754090000 	 -1.8999420000 
965.60 	 224.9893000 	 1.947900 	 -1.2719470000 	 -1.8971600000 
965.80 	 224.9877000 	 1.947900 	 -1.2739530000 	 -1.8983140000 
966.00 	 224.9877000 	 1.947925 	 -1.2756920000 	 -1.9003550000 
966.20 	 224.9829000 	 1.947950 	 -1.2717660000 	 -1.8972400000 
966.40 	 224.9829000 	 1.947950 	 -1.2729680000 	 -1.8979010000 
966.60 	 224.9797000 	 1.947950 	 -1.2754820000 	 -1.9003710000 
966.80 	 224.9749000 	 1.947950 	 -1.2723450000 	 -1.8979610000 
967.00 	 224.9718000 	 1.947975 	 -1.2722840000 	 -1.8969250000 
967.20 	 224.9670000 	 1.948000 	 -1.2754730000 	 -1.9002180000 
967.40 	 224.9638000 	 1.948025 	 -1.2730060000 	 -1.8984450000 
967.60 	 224.9591000 	 1.948050 	 -1.2717600000 	 -1.8967880000 
967.80 	 224.9591000 	 1.948075 	 -1.2752660000 	 -1.8997100000 
968.00 	 224.9591000 	 1.948100 	 -1.2735910000 	 -1.8991220000 
968.20 	 224.9591000 	 1.948150 	 -1.2713210000 	 -1.8965780000 
968.40 	 224.9606000 	 1.948175 	 -1.2745410000 	 -1.8992010000 
968.60 	 224.9638000 	 1.948200 	 -1.2741030000 	 -1.8996330000 
968.80 	 224.9638000 	 1.948225 	 -1.2713300000 	 -1.8966770000 
969.00 	 224.9670000 	 1.948250 	 -1.2738320000 	 -1.8985880000 
969.20 	 224.9670000 	 1.948275 	 -1.2747700000 	 -1.9002500000 
969.40 	 224.9686000 	 1.948300 	 -1.2712610000 	 -1.8970270000 
969.60 	 224.9670000 	 1.948325 	 -1.2732730000 	 -1.8979330000 
969.80 	 224.9718000 	 1.948325 	 -1.2755300000 	 -1.9004090000 
970.00 	 224.9718000 	 1.948350 	 -1.2719570000 	 -1.8977990000 
970.20 	 224.9749000 	 1.948375 	 -1.2723260000 	 -1.8975000000 
970.40 	 224.9797000 	 1.948400 	 -1.2752120000 	 -1.9003800000 
970.60 	 224.9829000 	 1.948400 	 -1.2700780000 	 -1.8990450000 
970.80 	 224.9877000 	 1.948425 	 -1.2668480000 	 -1.8995570000 
971.00 	 224.9877000 	 1.948425 	 -1.2694260000 	 -1.9020840000 
971.20 	 224.9908000 	 1.948450 	 -1.2677380000 	 -1.9012610000 
971.40 	 224.9908000 	 1.948475 	 -1.2681900000 	 -1.8980440000 
971.60 	 224.9877000 	 1.948450 	 -1.2745160000 	 -1.9023860000 
971.80 	 224.9829000 	 1.948450 	 -1.2744840000 	 -1.9026950000 
972.00 	 224.9797000 	 1.948450 	 -1.2714800000 	 -1.8999000000 
972.20 	 224.9749000 	 1.948475 	 -1.2743120000 	 -1.9012510000 
972.40 	 224.9734000 	 1.948500 	 -1.2755490000 	 -1.9026880000 
972.60 	 224.9670000 	 1.948500 	 -1.2724020000 	 -1.9000150000 
972.80 	 224.9670000 	 1.948525 	 -1.2733430000 	 -1.9004220000 
973.00 	 224.9638000 	 1.948575 	 -1.2759690000 	 -1.9028920000 
973.20 	 224.9575000 	 1.948575 	 -1.2727770000 	 -1.9005330000 
973.40 	 224.9511000 	 1.948625 	 -1.2724810000 	 -1.8998910000 
973.60 	 224.9511000 	 1.948650 	 -1.2754920000 	 -1.9027010000 
973.80 	 224.9511000 	 1.948700 	 -1.2735590000 	 -1.9012640000 
974.00 	 224.9559000 	 1.948725 	 -1.2719090000 	 -1.8995290000 
974.20 	 224.9638000 	 1.948750 	 -1.2750630000 	 -1.9021420000 
974.40 	 224.9686000 	 1.948800 	 -1.2745790000 	 -1.9021190000 
974.60 	 224.9797000 	 1.948800 	 -1.2716930000 	 -1.8993950000 
974.80 	 224.9893000 	 1.948825 	 -1.2743850000 	 -1.9014840000 
975.00 	 225.0036000 	 1.948850 	 -1.2752790000 	 -1.9028120000 
975.20 	 225.0147000 	 1.948875 	 -1.2720900000 	 -1.9000940000 
975.40 	 225.0274000 	 1.948850 	 -1.2693210000 	 -1.8982280000 
975.60 	 225.0417000 	 1.948850 	 -1.2711400000 	 -1.9005840000 
975.80 	 225.0544000 	 1.948850 	 -1.2677990000 	 -1.8979450000 
976.00 	 225.0608000 	 1.948850 	 -1.2680980000 	 -1.8974750000 
976.20 	 225.0624000 	 1.948800 	 -1.2709050000 	 -1.9005360000 
976.40 	 225.0656000 	 1.948750 	 -1.2683870000 	 -1.8987660000 
976.60 	 225.0656000 	 1.948675 	 -1.2668580000 	 -1.8969120000 
976.80 	 225.0656000 	 1.948625 	 -1.2703200000 	 -1.9000020000 
977.00 	 225.0656000 	 1.948575 	 -1.2692610000 	 -1.8996590000 
977.20 	 225.0624000 	 1.948525 	 -1.2666640000 	 -1.8969120000 
977.40 	 225.0528000 	 1.948500 	 -1.2697190000 	 -1.8993250000 
977.60 	 225.0449000 	 1.948450 	 -1.2699540000 	 -1.9002210000 
977.80 	 225.0338000 	 1.948425 	 -1.2666800000 	 -1.8971790000 
978.00 	 225.0306000 	 1.948400 	 -1.2687520000 	 -1.8983520000 
978.20 	 225.0242000 	 1.948375 	 -1.2706850000 	 -1.9006510000 
978.40 	 225.0242000 	 1.948350 	 -1.2671380000 	 -1.8977480000 
978.60 	 225.0226000 	 1.948350 	 -1.2676300000 	 -1.8976020000 
978.80 	 225.0226000 	 1.948325 	 -1.2706760000 	 -1.9005840000 
979.00 	 225.0226000 	 1.948350 	 -1.2678340000 	 -1.8985970000 
979.20 	 225.0258000 	 1.948325 	 -1.2673220000 	 -1.8972870000 
979.40 	 225.0290000 	 1.948300 	 -1.2707460000 	 -1.9005170000 
979.60 	 225.0306000 	 1.948275 	 -1.2680590000 	 -1.8988640000 
979.80 	 225.0306000 	 1.948250 	 -1.2668800000 	 -1.8970650000 
980.00 	 225.0306000 	 1.948250 	 -1.2703700000 	 -1.9002310000 
980.20 	 225.0306000 	 1.948200 	 -1.2688730000 	 -1.8993150000 
980.40 	 225.0306000 	 1.948200 	 -1.2665530000 	 -1.8969060000 
980.60 	 225.0242000 	 1.948175 	 -1.2696420000 	 -1.8996460000 
980.80 	 225.0179000 	 1.948150 	 -1.2692040000 	 -1.8998970000 
981.00 	 225.0067000 	 1.948150 	 -1.2663970000 	 -1.8969310000 
981.20 	 225.0004000 	 1.948125 	 -1.2694930000 	 -1.8993950000 
981.40 	 224.9956000 	 1.948150 	 -1.2697470000 	 -1.9002820000 
981.60 	 224.9893000 	 1.948150 	 -1.2663170000 	 -1.8971630000 
981.80 	 224.9829000 	 1.948150 	 -1.2687680000 	 -1.8987180000 
982.00 	 224.9829000 	 1.948150 	 -1.2702750000 	 -1.9005870000 
982.20 	 224.9797000 	 1.948150 	 -1.2669050000 	 -1.8976370000 
982.40 	 224.9797000 	 1.948150 	 -1.2679510000 	 -1.8981330000 
982.60 	 224.9829000 	 1.948150 	 -1.2704910000 	 -1.9006030000 
982.80 	 224.9829000 	 1.948150 	 -1.2671180000 	 -1.8978820000 
983.00 	 224.9829000 	 1.948150 	 -1.2677190000 	 -1.8977170000 
983.20 	 224.9829000 	 1.948150 	 -1.2705450000 	 -1.9006570000 
983.40 	 224.9797000 	 1.948150 	 -1.2680440000 	 -1.8988640000 
983.60 	 224.9749000 	 1.948150 	 -1.2667080000 	 -1.8970390000 
983.80 	 224.9670000 	 1.948150 	 -1.2701230000 	 -1.9000590000 
984.00 	 224.9670000 	 1.948175 	 -1.2691660000 	 -1.8996840000 
984.20 	 224.9606000 	 1.948200 	 -1.2664890000 	 -1.8969280000 
984.40 	 224.9559000 	 1.948250 	 -1.2693370000 	 -1.8992520000 
984.60 	 224.9511000 	 1.948275 	 -1.2699160000 	 -1.9003450000 
984.80 	 224.9463000 	 1.948300 	 -1.2665180000 	 -1.8971480000 
985.00 	 224.9447000 	 1.948350 	 -1.2686600000 	 -1.8986290000 
985.20 	 224.9320000 	 1.948375 	 -1.2703830000 	 -1.9006120000 
985.40 	 224.9305000 	 1.948425 	 -1.2671060000 	 -1.8978180000 
985.60 	 224.9257000 	 1.948500 	 -1.2676020000 	 -1.8976050000 
985.80 	 224.9241000 	 1.948550 	 -1.2706250000 	 -1.9005740000 
986.00 	 224.9209000 	 1.948600 	 -1.2677380000 	 -1.8983300000 
986.20 	 224.9209000 	 1.948625 	 -1.2670840000 	 -1.8971510000 
986.40 	 224.9209000 	 1.948675 	 -1.2706850000 	 -1.9003740000 
986.60 	 224.9209000 	 1.948750 	 -1.2689560000 	 -1.8992270000 
986.80 	 224.9209000 	 1.948800 	 -1.2665880000 	 -1.8968420000 
987.00 	 224.9225000 	 1.948850 	 -1.2699190000 	 -1.8996110000 
987.20 	 224.9241000 	 1.948875 	 -1.2695950000 	 -1.9001290000 
987.40 	 224.9320000 	 1.948950 	 -1.2664570000 	 -1.8970710000 
987.60 	 224.9368000 	 1.949000 	 -1.2692260000 	 -1.8987020000 
987.80 	 224.9447000 	 1.949050 	 -1.2704180000 	 -1.9004280000 
988.00 	 224.9479000 	 1.949100 	 -1.2669370000 	 -1.8973950000 
988.20 	 224.9559000 	 1.949125 	 -1.2685200000 	 -1.8981650000 
988.40 	 224.9606000 	 1.949150 	 -1.2707110000 	 -1.9005520000 
988.60 	 224.9670000 	 1.949200 	 -1.2674620000 	 -1.8978660000 
988.80 	 224.9749000 	 1.949200 	 -1.2678590000 	 -1.8973860000 
989.00 	 224.9813000 	 1.949225 	 -1.2707900000 	 -1.9004690000 
989.20 	 224.9893000 	 1.949250 	 -1.2682760000 	 -1.8986070000 
989.40 	 224.9972000 	 1.949250 	 -1.2667430000 	 -1.8967280000 
989.60 	 225.0036000 	 1.949250 	 -1.2700430000 	 -1.8998430000 
989.80 	 225.0115000 	 1.949250 	 -1.2685490000 	 -1.8990900000 
990.00 	 225.0179000 	 1.949250 	 -1.2662410000 	 -1.8966010000 
990.20 	 225.0226000 	 1.949250 	 -1.2695600000 	 -1.8990740000 
990.40 	 225.0226000 	 1.949250 	 -1.2693790000 	 -1.8995790000 
990.60 	 225.0258000 	 1.949250 	 -1.2662470000 	 -1.8967180000 
990.80 	 225.0258000 	 1.949250 	 -1.2691210000 	 -1.8986480000 
991.00 	 225.0226000 	 1.949250 	 -1.2698750000 	 -1.9000430000 
991.20 	 225.0258000 	 1.949250 	 -1.2663750000 	 -1.8969220000 
991.40 	 225.0258000 	 1.949250 	 -1.2684000000 	 -1.8981230000 
991.60 	 225.0290000 	 1.949250 	 -1.2701320000 	 -1.9003300000 
991.80 	 225.0274000 	 1.949200 	 -1.2666230000 	 -1.8971790000 
992.00 	 225.0306000 	 1.949200 	 -1.2680020000 	 -1.8977710000 
992.20 	 225.0306000 	 1.949150 	 -1.2702500000 	 -1.9003330000 
992.40 	 225.0306000 	 1.949150 	 -1.2669980000 	 -1.8974460000 
992.60 	 225.0306000 	 1.949125 	 -1.2671410000 	 -1.8970390000 
992.80 	 225.0306000 	 1.949100 	 -1.2703320000 	 -1.9003140000 
993.00 	 225.0226000 	 1.949100 	 -1.2676810000 	 -1.8981170000 
993.20 	 225.0147000 	 1.949075 	 -1.2666030000 	 -1.8967950000 
993.40 	 225.0115000 	 1.949050 	 -1.2702780000 	 -1.8999740000 
993.60 	 225.0067000 	 1.949050 	 -1.2683450000 	 -1.8990010000 
993.80 	 225.0052000 	 1.949050 	 -1.2663620000 	 -1.8965750000 
994.00 	 225.0036000 	 1.949050 	 -1.2697250000 	 -1.8995130000 
994.20 	 225.0052000 	 1.949050 	 -1.2691560000 	 -1.8995540000 
994.40 	 225.0036000 	 1.949050 	 -1.2662320000 	 -1.8966290000 
994.60 	 225.0036000 	 1.949050 	 -1.2693150000 	 -1.8990070000 
994.80 	 224.9988000 	 1.949050 	 -1.2696900000 	 -1.9000910000 
995.00 	 224.9988000 	 1.949050 	 -1.2663970000 	 -1.8969440000 
995.20 	 224.9972000 	 1.949050 	 -1.2681520000 	 -1.8977640000 
995.40 	 224.9972000 	 1.949050 	 -1.2703700000 	 -1.9003300000 
995.60 	 224.9988000 	 1.949050 	 -1.2671410000 	 -1.8977170000 
995.80 	 224.9956000 	 1.949050 	 -1.2672490000 	 -1.8971890000 
996.00 	 224.9956000 	 1.949050 	 -1.2702530000 	 -1.9001800000 
996.20 	 224.9908000 	 1.949050 	 -1.2678690000 	 -1.8982890000 
996.40 	 224.9908000 	 1.949050 	 -1.2667560000 	 -1.8968230000 
996.60 	 224.9877000 	 1.949050 	 -1.2702970000 	 -1.9000150000 
996.80 	 224.9877000 	 1.949050 	 -1.2686160000 	 -1.8990550000 
997.00 	 224.9829000 	 1.949050 	 -1.2664730000 	 -1.8965660000 
997.20 	 224.9829000 	 1.949050 	 -1.2695790000 	 -1.8992010000 
997.40 	 224.9829000 	 1.949050 	 -1.2693440000 	 -1.8996780000 
997.60 	 224.9797000 	 1.949050 	 -1.2664250000 	 -1.8966550000 
997.80 	 224.9797000 	 1.949050 	 -1.2690990000 	 -1.8986830000 
998.00 	 224.9797000 	 1.949050 	 -1.2700210000 	 -1.9000940000 
998.20 	 224.9749000 	 1.949050 	 -1.2664640000 	 -1.8969600000 
998.40 	 224.9749000 	 1.949050 	 -1.2680500000 	 -1.8979490000 
998.60 	 224.9718000 	 1.949075 	 -1.2704600000 	 -1.9003900000 
998.80 	 224.9718000 	 1.949100 	 -1.2668860000 	 -1.8975770000 
999.00 	 224.9670000 	 1.949100 	 -1.2674940000 	 -1.8973760000 
999.20 	 224.9670000 	 1.949150 	 -1.2704500000 	 -1.9004280000 
999.40 	 224.9654000 	 1.949150 	 -1.2676720000 	 -1.8980660000 
999.60 	 224.9670000 	 1.949175 	 -1.2668640000 	 -1.8967210000 
999.80 	 224.9670000 	 1.949200 	 -1.2701990000 	 -1.8997990000 
1000.00 	 224.9638000 	 1.949225 	 -1.2689270000 	 -1.8993540000 
1000.20 	 224.9638000 	 1.949250 	 -1.2661170000 	 -1.8965400000 
1000.40 	 224.9638000 	 1.949275 	 -1.2692480000 	 -1.8987810000 
1000.60 	 224.9591000 	 1.949300 	 -1.2694990000 	 -1.8998460000 
1000.80 	 224.9591000 	 1.949325 	 -1.2662860000 	 -1.8966200000 
1001.00 	 224.9559000 	 1.949375 	 -1.2686890000 	 -1.8984760000 
1001.20 	 224.9559000 	 1.949400 	 -1.2700490000 	 -1.9002790000 
1001.40 	 224.9559000 	 1.949425 	 -1.2665490000 	 -1.8971700000 
1001.60 	 224.9559000 	 1.949450 	 -1.2679900000 	 -1.8977800000 
1001.80 	 224.9559000 	 1.949475 	 -1.2703070000 	 -1.9004470000 
1002.00 	 224.9559000 	 1.949525 	 -1.2671250000 	 -1.8976180000 
1002.20 	 224.9591000 	 1.949550 	 -1.2674490000 	 -1.8972590000 
1002.40 	 224.9591000 	 1.949575 	 -1.2703420000 	 -1.9003420000 
1002.60 	 224.9670000 	 1.949600 	 -1.2675630000 	 -1.8978910000 
1002.80 	 224.9734000 	 1.949625 	 -1.2669250000 	 -1.8966870000 
1003.00 	 224.9797000 	 1.949650 	 -1.2703700000 	 -1.8999290000 
1003.20 	 224.9877000 	 1.949675 	 -1.2681170000 	 -1.8985370000 
1003.40 	 224.9956000 	 1.949650 	 -1.2724940000 	 -1.8968010000 
1003.60 	 225.0020000 	 1.949650 	 -1.2760640000 	 -1.9000850000 
1003.80 	 225.0067000 	 1.949650 	 -1.2746020000 	 -1.8991600000 
1004.00 	 225.0147000 	 1.949650 	 -1.2723730000 	 -1.8968230000 
1004.20 	 225.0226000 	 1.949650 	 -1.2757400000 	 -1.8995540000 
1004.40 	 225.0258000 	 1.949650 	 -1.2749770000 	 -1.8999800000 
1004.60 	 225.0306000 	 1.949650 	 -1.2722330000 	 -1.8968680000 
1004.80 	 225.0306000 	 1.949650 	 -1.2749290000 	 -1.8991120000 
1005.00 	 225.0338000 	 1.949650 	 -1.2752950000 	 -1.9001230000 
1005.20 	 225.0338000 	 1.949650 	 -1.2720200000 	 -1.8970390000 
1005.40 	 225.0385000 	 1.949650 	 -1.2746430000 	 -1.8985810000 
1005.60 	 225.0385000 	 1.949625 	 -1.2758290000 	 -1.9003550000 
1005.80 	 225.0385000 	 1.949575 	 -1.2722780000 	 -1.8973540000 
1006.00 	 225.0354000 	 1.949550 	 -1.2734320000 	 -1.8978630000 
1006.20 	 225.0306000 	 1.949525 	 -1.2760580000 	 -1.9006820000 
1006.40 	 225.0258000 	 1.949500 	 -1.2729420000 	 -1.8981460000 
1006.60 	 225.0226000 	 1.949500 	 -1.2724750000 	 -1.8970710000 
1006.80 	 225.0226000 	 1.949475 	 -1.2758510000 	 -1.9002280000 
1007.00 	 225.0226000 	 1.949450 	 -1.2736070000 	 -1.8990710000 
1007.20 	 225.0179000 	 1.949450 	 -1.2720170000 	 -1.8968140000 
1007.40 	 225.0179000 	 1.949450 	 -1.2753300000 	 -1.8997800000 
1007.60 	 225.0226000 	 1.949450 	 -1.2743540000 	 -1.8996140000 
1007.80 	 225.0226000 	 1.949425 	 -1.2707490000 	 -1.8968610000 
1008.00 	 225.0226000 	 1.949400 	 -1.2738640000 	 -1.8991880000 
1008.20 	 225.0179000 	 1.949400 	 -1.2741980000 	 -1.9002280000 
1008.40 	 225.0179000 	 1.949375 	 -1.2709780000 	 -1.8970460000 
1008.60 	 225.0179000 	 1.949400 	 -1.2732920000 	 -1.8985810000 
1008.80 	 225.0147000 	 1.949375 	 -1.2749510000 	 -1.9005430000 
1009.00 	 225.0115000 	 1.949350 	 -1.2711910000 	 -1.8973860000 
1009.20 	 225.0083000 	 1.949350 	 -1.2726370000 	 -1.8978950000 
1009.40 	 225.0067000 	 1.949350 	 -1.2748460000 	 -1.9006480000 
1009.60 	 225.0036000 	 1.949350 	 -1.2713810000 	 -1.8975610000 
1009.80 	 225.0036000 	 1.949350 	 -1.2720110000 	 -1.8976750000 
1010.00 	 225.0004000 	 1.949350 	 -1.2748970000 	 -1.9004790000 
1010.20 	 225.0036000 	 1.949350 	 -1.2722620000 	 -1.8985810000 
1010.40 	 224.9988000 	 1.949350 	 -1.2709870000 	 -1.8968550000 
1010.60 	 224.9988000 	 1.949350 	 -1.2746560000 	 -1.9001520000 
1010.80 	 224.9988000 	 1.949350 	 -1.2731780000 	 -1.8994200000 
1011.00 	 224.9956000 	 1.949350 	 -1.2709270000 	 -1.8968140000 
1011.20 	 224.9956000 	 1.949350 	 -1.2741030000 	 -1.8994550000 
1011.40 	 224.9908000 	 1.949350 	 -1.2739180000 	 -1.9000180000 
1011.60 	 224.9908000 	 1.949350 	 -1.2709080000 	 -1.8970870000 
1011.80 	 224.9877000 	 1.949350 	 -1.2735020000 	 -1.8988160000 
1012.00 	 224.9861000 	 1.949350 	 -1.2747920000 	 -1.9003900000 
1012.20 	 224.9829000 	 1.949350 	 -1.2711140000 	 -1.8972050000 
1012.40 	 224.9797000 	 1.949350 	 -1.2729580000 	 -1.8983460000 
1012.60 	 224.9749000 	 1.949350 	 -1.2749640000 	 -1.9005490000 
1012.80 	 224.9670000 	 1.949350 	 -1.2716900000 	 -1.8978150000 
1013.00 	 224.9670000 	 1.949350 	 -1.2723510000 	 -1.8977230000 
1013.20 	 224.9670000 	 1.949350 	 -1.2747610000 	 -1.9004690000 
1013.40 	 224.9670000 	 1.949375 	 -1.2720460000 	 -1.8981620000 
1013.60 	 224.9638000 	 1.949400 	 -1.2711780000 	 -1.8971190000 
1013.80 	 224.9670000 	 1.949425 	 -1.2744460000 	 -1.9003110000 
1014.00 	 224.9670000 	 1.949450 	 -1.2722810000 	 -1.8988830000 
1014.20 	 224.9702000 	 1.949450 	 -1.2707580000 	 -1.8967470000 
1014.40 	 224.9718000 	 1.949500 	 -1.2740800000 	 -1.8995830000 
1014.60 	 224.9718000 	 1.949500 	 -1.2731620000 	 -1.8995700000 
1014.80 	 224.9718000 	 1.949525 	 -1.2704940000 	 -1.8967470000 
1015.00 	 224.9718000 	 1.949550 	 -1.2733710000 	 -1.8990390000 
1015.20 	 224.9670000 	 1.949575 	 -1.2738390000 	 -1.9002210000 
1015.40 	 224.9670000 	 1.949600 	 -1.2707770000 	 -1.8969350000 
1015.60 	 224.9670000 	 1.949600 	 -1.2738830000 	 -1.8985940000 
1015.80 	 224.9670000 	 1.949625 	 -1.2753710000 	 -1.9004190000 
1016.00 	 224.9638000 	 1.949650 	 -1.2721090000 	 -1.8975830000 
1016.20 	 224.9638000 	 1.949675 	 -1.2731780000 	 -1.8977710000 
1016.40 	 224.9591000 	 1.949700 	 -1.2758510000 	 -1.9005040000 
1016.60 	 224.9591000 	 1.949725 	 -1.2726400000 	 -1.8982030000 
1016.80 	 224.9575000 	 1.949775 	 -1.2722620000 	 -1.8973030000 
1017.00 	 224.9591000 	 1.949800 	 -1.2755970000 	 -1.9002980000 
1017.20 	 224.9591000 	 1.949825 	 -1.2732440000 	 -1.8987400000 
1017.40 	 224.9591000 	 1.949850 	 -1.2717020000 	 -1.8968200000 
1017.60 	 224.9638000 	 1.949900 	 -1.2751330000 	 -1.8999390000 
1017.80 	 224.9670000 	 1.949900 	 -1.2740770000 	 -1.8995950000 
1018.00 	 224.9734000 	 1.949950 	 -1.2716740000 	 -1.8967760000 
1018.20 	 224.9797000 	 1.949975 	 -1.2748080000 	 -1.8990990000 
1018.40 	 224.9877000 	 1.949950 	 -1.2767250000 	 -1.9005300000 
1018.60 	 224.9908000 	 1.949975 	 -1.2739600000 	 -1.8977670000 
1018.80 	 224.9956000 	 1.950000 	 -1.2762550000 	 -1.8992460000 
1019.00 	 224.9988000 	 1.950000 	 -1.2777200000 	 -1.9010390000 
1019.20 	 224.9988000 	 1.950000 	 -1.2745030000 	 -1.8982980000 
1019.40 	 225.0036000 	 1.950000 	 -1.2756540000 	 -1.8988160000 
1019.60 	 225.0036000 	 1.950000 	 -1.2780950000 	 -1.9015880000 
1019.80 	 225.0067000 	 1.950000 	 -1.2749390000 	 -1.8992070000 
1020.00 	 225.0036000 	 1.950000 	 -1.2747380000 	 -1.8983360000 
1020.20 	 225.0036000 	 1.950000 	 -1.2779650000 	 -1.9013910000 
1020.40 	 224.9988000 	 1.950000 	 -1.2756090000 	 -1.8999670000 
1020.60 	 224.9988000 	 1.950000 	 -1.2741470000 	 -1.8977640000 
1020.80 	 224.9956000 	 1.950000 	 -1.2773670000 	 -1.9008130000 
1021.00 	 224.9924000 	 1.950000 	 -1.2767250000 	 -1.9009080000 
1021.20 	 224.9924000 	 1.950000 	 -1.2737400000 	 -1.8980310000 
1021.40 	 224.9908000 	 1.950000 	 -1.2767280000 	 -1.8999510000 
1021.60 	 224.9956000 	 1.950000 	 -1.2774440000 	 -1.9013060000 
1021.80 	 224.9956000 	 1.950000 	 -1.2740100000 	 -1.8981970000 
1022.00 	 224.9956000 	 1.950000 	 -1.2757940000 	 -1.8991790000 
1022.20 	 224.9956000 	 1.950000 	 -1.2779200000 	 -1.9016360000 
1022.40 	 224.9956000 	 1.950000 	 -1.2746970000 	 -1.8990550000 
1022.60 	 224.9908000 	 1.950000 	 -1.2751010000 	 -1.8985460000 
1022.80 	 224.9908000 	 1.950000 	 -1.2779520000 	 -1.9014770000 
1023.00 	 224.9908000 	 1.950000 	 -1.2749070000 	 -1.8992040000 
1023.20 	 224.9940000 	 1.950000 	 -1.2747060000 	 -1.8982860000 
1023.40 	 224.9956000 	 1.950025 	 -1.2779620000 	 -1.9013750000 
1023.60 	 224.9956000 	 1.950000 	 -1.2755040000 	 -1.8998780000 
1023.80 	 224.9956000 	 1.950000 	 -1.2742650000 	 -1.8980310000 
1024.00 	 224.9908000 	 1.950000 	 -1.2775800000 	 -1.9010610000 
1024.20 	 224.9908000 	 1.950000 	 -1.2763250000 	 -1.9005040000 
1024.40 	 224.9877000 	 1.950000 	 -1.2739090000 	 -1.8979390000 
1024.60 	 224.9829000 	 1.950000 	 -1.2772660000 	 -1.9007140000 
1024.80 	 224.9829000 	 1.950000 	 -1.2766110000 	 -1.9008320000 
1025.00 	 224.9829000 	 1.950000 	 -1.2738200000 	 -1.8979960000 
1025.20 	 224.9797000 	 1.950000 	 -1.2766810000 	 -1.9001930000 
1025.40 	 224.9797000 	 1.950025 	 -1.2774180000 	 -1.9016270000 
1025.60 	 224.9781000 	 1.950050 	 -1.2738130000 	 -1.8983680000 
1025.80 	 224.9765000 	 1.950050 	 -1.2758600000 	 -1.8996910000 
1026.00 	 224.9749000 	 1.950075 	 -1.2774850000 	 -1.9016390000 
1026.20 	 224.9749000 	 1.950100 	 -1.2740610000 	 -1.8985020000 
1026.40 	 224.9797000 	 1.950125 	 -1.2752760000 	 -1.8991630000 
1026.60 	 224.9797000 	 1.950100 	 -1.2782570000 	 -1.9018970000 
1026.80 	 224.9797000 	 1.950125 	 -1.2752310000 	 -1.8993090000 
1027.00 	 224.9797000 	 1.950150 	 -1.2751390000 	 -1.8985430000 
1027.20 	 224.9749000 	 1.950175 	 -1.2781680000 	 -1.9015310000 
1027.40 	 224.9749000 	 1.950175 	 -1.2761050000 	 -1.9009210000 
1027.60 	 224.9718000 	 1.950175 	 -1.2743790000 	 -1.8990580000 
1027.80 	 224.9718000 	 1.950200 	 -1.2778660000 	 -1.9019450000 
1028.00 	 224.9718000 	 1.950225 	 -1.2763820000 	 -1.9012710000 
1028.20 	 224.9718000 	 1.950250 	 -1.2741720000 	 -1.8987660000 
1028.40 	 224.9749000 	 1.950275 	 -1.2775450000 	 -1.9017660000 
1028.60 	 224.9797000 	 1.950275 	 -1.2768400000 	 -1.9017380000 
1028.80 	 224.9877000 	 1.950300 	 -1.2742070000 	 -1.8988390000 
1029.00 	 224.9940000 	 1.950325 	 -1.2776220000 	 -1.9016330000 
1029.20 	 224.9988000 	 1.950300 	 -1.2763530000 	 -1.9028920000 
1029.40 	 225.0036000 	 1.950300 	 -1.2727010000 	 -1.8998300000 
1029.60 	 225.0099000 	 1.950300 	 -1.2750430000 	 -1.9018940000 
1029.80 	 225.0147000 	 1.950300 	 -1.2760860000 	 -1.9031370000 
1030.00 	 225.0179000 	 1.950300 	 -1.2728850000 	 -1.9000850000 
1030.20 	 225.0226000 	 1.950300 	 -1.2746020000 	 -1.9013530000 
1030.40 	 225.0226000 	 1.950300 	 -1.2762550000 	 -1.9034260000 
1030.60 	 225.0226000 	 1.950300 	 -1.2728340000 	 -1.9005970000 
1030.80 	 225.0226000 	 1.950300 	 -1.2735400000 	 -1.9008320000 
1031.00 	 225.0179000 	 1.950300 	 -1.2761750000 	 -1.9034420000 
1031.20 	 225.0179000 	 1.950300 	 -1.2730470000 	 -1.9012170000 
1031.40 	 225.0163000 	 1.950300 	 -1.2721950000 	 -1.9001900000 
1031.60 	 225.0147000 	 1.950300 	 -1.2752820000 	 -1.9033430000 
1031.80 	 225.0131000 	 1.950300 	 -1.2728790000 	 -1.9016680000 
1032.00 	 225.0067000 	 1.950300 	 -1.2716260000 	 -1.9000120000 
1032.20 	 225.0036000 	 1.950300 	 -1.2747380000 	 -1.9030730000 
1032.40 	 224.9988000 	 1.950300 	 -1.2733110000 	 -1.9021190000 
1032.60 	 224.9924000 	 1.950300 	 -1.2710190000 	 -1.8998940000 
1032.80 	 224.9908000 	 1.950300 	 -1.2739500000 	 -1.9024180000 
1033.00 	 224.9877000 	 1.950300 	 -1.2740100000 	 -1.9028790000 
1033.20 	 224.9877000 	 1.950300 	 -1.2705260000 	 -1.8998810000 
1033.40 	 224.9877000 	 1.950300 	 -1.2729390000 	 -1.9018360000 
1033.60 	 224.9829000 	 1.950300 	 -1.2740640000 	 -1.9032130000 
1033.80 	 224.9829000 	 1.950300 	 -1.2707960000 	 -1.9003360000 
1034.00 	 224.9829000 	 1.950300 	 -1.2719760000 	 -1.9011530000 
1034.20 	 224.9797000 	 1.950300 	 -1.2741910000 	 -1.9035280000 
1034.40 	 224.9797000 	 1.950300 	 -1.2709590000 	 -1.9006030000 
1034.60 	 224.9749000 	 1.950300 	 -1.2714610000 	 -1.9007810000 
1034.80 	 224.9781000 	 1.950300 	 -1.2742110000 	 -1.9033150000 
1035.00 	 224.9749000 	 1.950300 	 -1.2713500000 	 -1.9010640000 
1035.20 	 224.9765000 	 1.950325 	 -1.2751010000 	 -1.9008260000 
1035.40 	 224.9781000 	 1.950350 	 -1.2780760000 	 -1.9037180000 
1035.60 	 224.9797000 	 1.950350 	 -1.2762580000 	 -1.9023100000 
1035.80 	 224.9797000 	 1.950350 	 -1.2751770000 	 -1.9008260000 
1036.00 	 224.9797000 	 1.950375 	 -1.2781940000 	 -1.9037760000 
1036.20 	 224.9813000 	 1.950400 	 -1.2775360000 	 -1.9037820000 
1036.40 	 224.9813000 	 1.950425 	 -1.2749160000 	 -1.9011750000 
1036.60 	 224.9797000 	 1.950400 	 -1.2781210000 	 -1.9028820000 
1036.80 	 224.9797000 	 1.950400 	 -1.2782100000 	 -1.9038360000 
1037.00 	 224.9797000 	 1.950425 	 -1.2750530000 	 -1.9007270000 
1037.20 	 224.9781000 	 1.950450 	 -1.2772080000 	 -1.9023740000 
1037.40 	 224.9797000 	 1.950475 	 -1.2786640000 	 -1.9041350000 
1037.60 	 224.9797000 	 1.950475 	 -1.2750210000 	 -1.9009150000 
1037.80 	 224.9829000 	 1.950475 	 -1.2757840000 	 -1.9016490000 
1038.00 	 224.9829000 	 1.950500 	 -1.2779590000 	 -1.9040200000 
1038.20 	 224.9861000 	 1.950500 	 -1.2759810000 	 -1.9013980000 
1038.40 	 224.9829000 	 1.950500 	 -1.2756790000 	 -1.9018520000 
1038.60 	 224.9845000 	 1.950525 	 -1.2788800000 	 -1.9044020000 
1038.80 	 224.9877000 	 1.950525 	 -1.2760770000 	 -1.9023420000 
1039.00 	 224.9877000 	 1.950550 	 -1.2755870000 	 -1.9014900000 
1039.20 	 224.9893000 	 1.950575 	 -1.2784420000 	 -1.9042490000 
1039.40 	 224.9908000 	 1.950550 	 -1.2763880000 	 -1.9033780000 
1039.60 	 224.9908000 	 1.950550 	 -1.2748690000 	 -1.9014900000 
1039.80 	 224.9908000 	 1.950550 	 -1.2782640000 	 -1.9043700000 
1040.00 	 224.9908000 	 1.950550 	 -1.2772660000 	 -1.9041250000 
1040.20 	 224.9956000 	 1.950550 	 -1.2747570000 	 -1.9015500000 
1040.40 	 224.9940000 	 1.950550 	 -1.2774370000 	 -1.9035630000 
1040.60 	 224.9908000 	 1.950550 	 -1.2779680000 	 -1.9046470000 
1040.80 	 224.9908000 	 1.950550 	 -1.2747260000 	 -1.9017920000 
1041.00 	 224.9908000 	 1.950550 	 -1.2768970000 	 -1.9031330000 
1041.20 	 224.9908000 	 1.950550 	 -1.2783500000 	 -1.9049330000 
1041.40 	 224.9877000 	 1.950550 	 -1.2751640000 	 -1.9019220000 
1041.60 	 224.9893000 	 1.950550 	 -1.2760100000 	 -1.9024370000 
1041.80 	 224.9877000 	 1.950550 	 -1.2786640000 	 -1.9049580000 
1042.00 	 224.9845000 	 1.950575 	 -1.2758730000 	 -1.9029390000 
1042.20 	 224.9829000 	 1.950600 	 -1.2750910000 	 -1.9017630000 
1042.40 	 224.9829000 	 1.950600 	 -1.2785090000 	 -1.9048630000 
1042.60 	 224.9829000 	 1.950600 	 -1.2765540000 	 -1.9036580000 
1042.80 	 224.9877000 	 1.950600 	 -1.2756540000 	 -1.9022180000 
1043.00 	 224.9908000 	 1.950625 	 -1.2785430000 	 -1.9047740000 
1043.20 	 224.9908000 	 1.950650 	 -1.2778120000 	 -1.9046210000 
1043.40 	 224.9908000 	 1.950650 	 -1.2753550000 	 -1.9019860000 
1043.60 	 224.9908000 	 1.950650 	 -1.2780630000 	 -1.9040430000 
1043.80 	 224.9908000 	 1.950650 	 -1.2784260000 	 -1.9048910000 
1044.00 	 224.9893000 	 1.950650 	 -1.2753840000 	 -1.9019600000 
1044.20 	 224.9877000 	 1.950650 	 -1.2775990000 	 -1.9035690000 
1044.40 	 224.9877000 	 1.950650 	 -1.2788520000 	 -1.9052760000 
1044.60 	 224.9908000 	 1.950650 	 -1.2756440000 	 -1.9022780000 
1044.80 	 224.9908000 	 1.950650 	 -1.2767700000 	 -1.9029460000 
1045.00 	 224.9908000 	 1.950650 	 -1.2791790000 	 -1.9054730000 
1045.20 	 224.9908000 	 1.950650 	 -1.2761820000 	 -1.9027650000 
1045.40 	 224.9877000 	 1.950650 	 -1.2762770000 	 -1.9024400000 
1045.60 	 224.9877000 	 1.950650 	 -1.2792780000 	 -1.9052850000 
1045.80 	 224.9829000 	 1.950650 	 -1.2768050000 	 -1.9034640000 
1046.00 	 224.9829000 	 1.950675 	 -1.2756920000 	 -1.9019130000 
1046.20 	 224.9829000 	 1.950700 	 -1.2789730000 	 -1.9046310000 
1046.40 	 224.9797000 	 1.950700 	 -1.2776850000 	 -1.9038650000 
1046.60 	 224.9797000 	 1.950700 	 -1.2756190000 	 -1.9017410000 
1046.80 	 224.9749000 	 1.950700 	 -1.2782000000 	 -1.9039540000 
1047.00 	 224.9749000 	 1.950725 	 -1.2777870000 	 -1.9044490000 
1047.20 	 224.9797000 	 1.950750 	 -1.2747570000 	 -1.9016770000 
1047.40 	 224.9797000 	 1.950775 	 -1.2772850000 	 -1.9034540000 
1047.60 	 224.9797000 	 1.950775 	 -1.2790780000 	 -1.9052000000 
1047.80 	 224.9797000 	 1.950800 	 -1.2759050000 	 -1.9022080000 
1048.00 	 224.9797000 	 1.950825 	 -1.2773290000 	 -1.9030820000 
1048.20 	 224.9797000 	 1.950800 	 -1.2785180000 	 -1.9055650000 
1048.40 	 224.9797000 	 1.950800 	 -1.2753170000 	 -1.9030440000 
1048.60 	 224.9829000 	 1.950825 	 -1.2741470000 	 -1.9026570000 
1048.80 	 224.9845000 	 1.950850 	 -1.2770940000 	 -1.9054950000 
1049.00 	 224.9877000 	 1.950875 	 -1.2745600000 	 -1.9037440000 
1049.20 	 224.9877000 	 1.950850 	 -1.2756700000 	 -1.9028760000 
1049.40 	 224.9877000 	 1.950850 	 -1.2789440000 	 -1.9060130000 
1049.60 	 224.9877000 	 1.950875 	 -1.2766770000 	 -1.9044840000 
1049.80 	 224.9908000 	 1.950900 	 -1.2749770000 	 -1.9025900000 
1050.00 	 224.9956000 	 1.950925 	 -1.2781520000 	 -1.9053970000 
1050.20 	 224.9972000 	 1.950900 	 -1.2766140000 	 -1.9051230000 
1050.40 	 224.9972000 	 1.950900 	 -1.2739210000 	 -1.9026850000 
1050.60 	 224.9988000 	 1.950900 	 -1.2766870000 	 -1.9050120000 
1050.80 	 224.9956000 	 1.950900 	 -1.2770780000 	 -1.9060170000 
1051.00 	 224.9956000 	 1.950900 	 -1.2740360000 	 -1.9029650000 
1051.20 	 224.9988000 	 1.950900 	 -1.2761720000 	 -1.9043890000 
1051.40 	 224.9988000 	 1.950900 	 -1.2774790000 	 -1.9060990000 
1051.60 	 225.0004000 	 1.950900 	 -1.2741060000 	 -1.9031780000 
1051.80 	 224.9988000 	 1.950900 	 -1.2752410000 	 -1.9038710000 
1052.00 	 225.0036000 	 1.950900 	 -1.2775680000 	 -1.9062460000 
1052.20 	 224.9988000 	 1.950900 	 -1.2744710000 	 -1.9036040000 
1052.40 	 224.9956000 	 1.950900 	 -1.2748460000 	 -1.9031910000 
1052.60 	 224.9956000 	 1.950900 	 -1.2776760000 	 -1.9061410000 
1052.80 	 224.9956000 	 1.950900 	 -1.2751740000 	 -1.9043190000 
1053.00 	 224.9956000 	 1.950900 	 -1.2742460000 	 -1.9029110000 
1053.20 	 224.9956000 	 1.950900 	 -1.2774180000 	 -1.9058700000 
1053.40 	 224.9956000 	 1.950900 	 -1.2758700000 	 -1.9049260000 
1053.60 	 224.9956000 	 1.950900 	 -1.2737590000 	 -1.9027650000 
1053.80 	 224.9924000 	 1.950900 	 -1.2768270000 	 -1.9054000000 
1054.00 	 224.9908000 	 1.950900 	 -1.2766110000 	 -1.9055940000 
1054.20 	 224.9893000 	 1.950900 	 -1.2735370000 	 -1.9026820000 
1054.40 	 224.9877000 	 1.950900 	 -1.2760260000 	 -1.9046310000 
1054.60 	 224.9829000 	 1.950900 	 -1.2772620000 	 -1.9060290000 
1054.80 	 224.9829000 	 1.950900 	 -1.2738130000 	 -1.9031110000 
1055.00 	 224.9829000 	 1.950900 	 -1.2752880000 	 -1.9038330000 
1055.20 	 224.9829000 	 1.950925 	 -1.2771350000 	 -1.9061910000 
1055.40 	 224.9829000 	 1.950950 	 -1.2739210000 	 -1.9038200000 
1055.60 	 224.9829000 	 1.950950 	 -1.2743030000 	 -1.9034420000 
1055.80 	 224.9877000 	 1.950950 	 -1.2771290000 	 -1.9061910000 
1056.00 	 224.9877000 	 1.950950 	 -1.2753040000 	 -1.9041860000 
1056.20 	 224.9877000 	 1.950975 	 -1.2745130000 	 -1.9032220000 
1056.40 	 224.9829000 	 1.951000 	 -1.2775450000 	 -1.9062010000 
1056.60 	 224.9829000 	 1.951025 	 -1.2753140000 	 -1.9046310000 
1056.80 	 224.9829000 	 1.951000 	 -1.2741440000 	 -1.9031560000 
1057.00 	 224.9797000 	 1.951000 	 -1.2774150000 	 -1.9061690000 
1057.20 	 224.9829000 	 1.951025 	 -1.2754980000 	 -1.9054190000 
1057.40 	 224.9813000 	 1.951050 	 -1.2733430000 	 -1.9031460000 
1057.60 	 224.9829000 	 1.951075 	 -1.2764450000 	 -1.9057780000 
1057.80 	 224.9877000 	 1.951050 	 -1.2758890000 	 -1.9061120000 
1058.00 	 224.9908000 	 1.951050 	 -1.2729040000 	 -1.9033650000 
1058.20 	 224.9956000 	 1.951050 	 -1.2756320000 	 -1.9054250000 
1058.40 	 224.9988000 	 1.951050 	 -1.2758890000 	 -1.9065350000 
1058.60 	 225.0036000 	 1.951050 	 -1.2731300000 	 -1.9037630000 
1058.80 	 225.0052000 	 1.951050 	 -1.2742520000 	 -1.9043950000 
1059.00 	 225.0052000 	 1.951050 	 -1.2765570000 	 -1.9067510000 
1059.20 	 225.0036000 	 1.951050 	 -1.2733010000 	 -1.9040270000 
1059.40 	 224.9988000 	 1.951050 	 -1.2740390000 	 -1.9040330000 
1059.60 	 224.9940000 	 1.951050 	 -1.2767730000 	 -1.9067130000 
1059.80 	 224.9893000 	 1.951050 	 -1.2738670000 	 -1.9045730000 
1060.00 	 224.9829000 	 1.951075 	 -1.2736920000 	 -1.9034990000 
1060.20 	 224.9829000 	 1.951075 	 -1.2769160000 	 -1.9066840000 
1060.40 	 224.9829000 	 1.951100 	 -1.2746650000 	 -1.9052160000 
1060.60 	 224.9813000 	 1.951125 	 -1.2734570000 	 -1.9036930000 
1060.80 	 224.9813000 	 1.951100 	 -1.2756000000 	 -1.9065440000 
1061.00 	 224.9829000 	 1.951125 	 -1.2740610000 	 -1.9056990000 
1061.20 	 224.9813000 	 1.951125 	 -1.2715090000 	 -1.9035310000 
1061.40 	 224.9829000 	 1.951150 	 -1.2745980000 	 -1.9062230000 
1061.60 	 224.9829000 	 1.951175 	 -1.2739910000 	 -1.9061880000 
1061.80 	 224.9829000 	 1.951150 	 -1.2704370000 	 -1.9035630000 
1062.00 	 224.9829000 	 1.951175 	 -1.2733110000 	 -1.9054890000 
1062.20 	 224.9877000 	 1.951175 	 -1.2744900000 	 -1.9068300000 
1062.40 	 224.9877000 	 1.951200 	 -1.2711970000 	 -1.9038650000 
1062.60 	 224.9908000 	 1.951225 	 -1.2728530000 	 -1.9047290000 
1062.80 	 224.9940000 	 1.951200 	 -1.2757140000 	 -1.9071290000 
1063.00 	 224.9924000 	 1.951200 	 -1.2724650000 	 -1.9044210000 
1063.20 	 224.9956000 	 1.951200 	 -1.2732860000 	 -1.9046400000 
1063.40 	 224.9956000 	 1.951200 	 -1.2758450000 	 -1.9070150000 
1063.60 	 224.9908000 	 1.951200 	 -1.2729040000 	 -1.9048980000 
1063.80 	 224.9908000 	 1.951200 	 -1.2727900000 	 -1.9039760000 
1064.00 	 224.9908000 	 1.951200 	 -1.2757710000 	 -1.9069000000 
1064.20 	 224.9877000 	 1.951200 	 -1.2737690000 	 -1.9054130000 
1064.40 	 224.9877000 	 1.951200 	 -1.2723990000 	 -1.9037150000 
1064.60 	 224.9877000 	 1.951200 	 -1.2757940000 	 -1.9066300000 
1064.80 	 224.9877000 	 1.951225 	 -1.2741310000 	 -1.9058130000 
1065.00 	 224.9877000 	 1.951250 	 -1.2722910000 	 -1.9035020000 
1065.20 	 224.9877000 	 1.951275 	 -1.2754820000 	 -1.9064460000 
1065.40 	 224.9908000 	 1.951250 	 -1.2760070000 	 -1.9062230000 
1065.60 	 224.9908000 	 1.951250 	 -1.2734640000 	 -1.9036960000 
1065.80 	 224.9908000 	 1.951250 	 -1.2763660000 	 -1.9058610000 
1066.00 	 224.9908000 	 1.951250 	 -1.2767380000 	 -1.9066780000 
1066.20 	 224.9877000 	 1.951250 	 -1.2736860000 	 -1.9037600000 
1066.40 	 224.9893000 	 1.951250 	 -1.2759150000 	 -1.9055910000 
1066.60 	 224.9877000 	 1.951275 	 -1.2773260000 	 -1.9069000000 
1066.80 	 224.9908000 	 1.951275 	 -1.2736670000 	 -1.9040360000 
1067.00 	 224.9893000 	 1.951300 	 -1.2752530000 	 -1.9048530000 
1067.20 	 224.9908000 	 1.951325 	 -1.2771260000 	 -1.9071450000 
1067.40 	 224.9908000 	 1.951300 	 -1.2735020000 	 -1.9046880000 
1067.60 	 224.9908000 	 1.951300 	 -1.2740100000 	 -1.9044370000 
1067.80 	 224.9956000 	 1.951300 	 -1.2767220000 	 -1.9071170000 
1068.00 	 224.9956000 	 1.951300 	 -1.2737310000 	 -1.9049450000 
1068.20 	 224.9956000 	 1.951300 	 -1.2736990000 	 -1.9041440000 
1068.40 	 224.9956000 	 1.951300 	 -1.2766770000 	 -1.9069130000 
1068.60 	 224.9956000 	 1.951300 	 -1.2742170000 	 -1.9053780000 
1068.80 	 224.9940000 	 1.951300 	 -1.2732030000 	 -1.9039380000 
1069.00 	 224.9908000 	 1.951300 	 -1.2766460000 	 -1.9068370000 
1069.20 	 224.9877000 	 1.951300 	 -1.2748340000 	 -1.9058450000 
1069.40 	 224.9877000 	 1.951300 	 -1.2729930000 	 -1.9036830000 
1069.60 	 224.9877000 	 1.951300 	 -1.2759880000 	 -1.9063440000 
1069.80 	 224.9908000 	 1.951300 	 -1.2755010000 	 -1.9063570000 
1070.00 	 224.9908000 	 1.951300 	 -1.2728370000 	 -1.9038110000 
1070.20 	 224.9893000 	 1.951300 	 -1.2755520000 	 -1.9057020000 
1070.40 	 224.9877000 	 1.951300 	 -1.2762170000 	 -1.9067960000 
1070.60 	 224.9877000 	 1.951325 	 -1.2727100000 	 -1.9039660000 
1070.80 	 224.9877000 	 1.951350 	 -1.2748210000 	 -1.9049520000 
1071.00 	 224.9829000 	 1.951375 	 -1.2763060000 	 -1.9071010000 
1071.20 	 224.9797000 	 1.951350 	 -1.2730630000 	 -1.9048470000 
1071.40 	 224.9797000 	 1.951350 	 -1.2740830000 	 -1.9052600000 
1071.60 	 224.9797000 	 1.951375 	 -1.2760070000 	 -1.9077940000 
1071.80 	 224.9829000 	 1.951400 	 -1.2733780000 	 -1.9057400000 
1072.00 	 224.9877000 	 1.951425 	 -1.2727100000 	 -1.9047200000 
1072.20 	 224.9877000 	 1.951400 	 -1.2755490000 	 -1.9074820000 
1072.40 	 224.9877000 	 1.951400 	 -1.2736540000 	 -1.9066810000 
1072.60 	 224.9829000 	 1.951425 	 -1.2718420000 	 -1.9046340000 
1072.80 	 224.9797000 	 1.951450 	 -1.2753140000 	 -1.9073010000 
1073.00 	 224.9797000 	 1.951450 	 -1.2740360000 	 -1.9070280000 
1073.20 	 224.9797000 	 1.951450 	 -1.2707200000 	 -1.9037530000 
1073.40 	 224.9797000 	 1.951450 	 -1.2769510000 	 -1.9067570000 
1073.60 	 224.9829000 	 1.951475 	 -1.2766840000 	 -1.9072500000 
1073.80 	 224.9829000 	 1.951500 	 -1.2738260000 	 -1.9043100000 
1074.00 	 224.9845000 	 1.951525 	 -1.2761720000 	 -1.9061030000 
1074.20 	 224.9829000 	 1.951500 	 -1.2786960000 	 -1.9074120000 
1074.40 	 224.9877000 	 1.951500 	 -1.2748530000 	 -1.9045860000 
1074.60 	 224.9829000 	 1.951525 	 -1.2769030000 	 -1.9058420000 
1074.80 	 224.9861000 	 1.951550 	 -1.2781370000 	 -1.9076220000 
1075.00 	 224.9877000 	 1.951575 	 -1.2750280000 	 -1.9046820000 
1075.20 	 224.9877000 	 1.951550 	 -1.2772750000 	 -1.9056700000 
1075.40 	 224.9908000 	 1.951550 	 -1.2790740000 	 -1.9079490000 
1075.60 	 224.9908000 	 1.951550 	 -1.2760510000 	 -1.9055530000 
1075.80 	 224.9956000 	 1.951550 	 -1.2759940000 	 -1.9051200000 
1076.00 	 224.9972000 	 1.951550 	 -1.2789660000 	 -1.9078990000 
1076.20 	 224.9988000 	 1.951550 	 -1.2764640000 	 -1.9059910000 
1076.40 	 224.9988000 	 1.951550 	 -1.2756280000 	 -1.9047830000 
1076.60 	 225.0036000 	 1.951550 	 -1.2787250000 	 -1.9076320000 
1076.80 	 224.9988000 	 1.951550 	 -1.2771190000 	 -1.9066370000 
1077.00 	 224.9988000 	 1.951550 	 -1.2750880000 	 -1.9044180000 
1077.20 	 224.9956000 	 1.951550 	 -1.2781300000 	 -1.9069070000 
1077.40 	 224.9908000 	 1.951550 	 -1.2781560000 	 -1.9073640000 
1077.60 	 224.9877000 	 1.951550 	 -1.2750970000 	 -1.9044020000 
1077.80 	 224.9877000 	 1.951575 	 -1.2777770000 	 -1.9063790000 
1078.00 	 224.9877000 	 1.951600 	 -1.2786200000 	 -1.9074060000 
1078.20 	 224.9861000 	 1.951625 	 -1.2755430000 	 -1.9044970000 
1078.40 	 224.9829000 	 1.951600 	 -1.2774370000 	 -1.9055840000 
1078.60 	 224.9877000 	 1.951600 	 -1.2788420000 	 -1.9077140000 
1078.80 	 224.9877000 	 1.951625 	 -1.2756280000 	 -1.9049070000 
1079.00 	 224.9908000 	 1.951650 	 -1.2764300000 	 -1.9051270000 
1079.20 	 224.9908000 	 1.951650 	 -1.2789410000 	 -1.9077840000 
1079.40 	 224.9924000 	 1.951675 	 -1.2762100000 	 -1.9048600000 
1079.60 	 224.9908000 	 1.951650 	 -1.2752630000 	 -1.9041380000 
1079.80 	 224.9877000 	 1.951650 	 -1.2786960000 	 -1.9071070000 
1080.00 	 224.9877000 	 1.951650 	 -1.2768240000 	 -1.9058640000 
1080.20 	 224.9829000 	 1.951650 	 -1.2750340000 	 -1.9038680000 
1080.40 	 224.9829000 	 1.951650 	 -1.2783880000 	 -1.9066430000 
1080.60 	 224.9845000 	 1.951675 	 -1.2773670000 	 -1.9064330000 
1080.80 	 224.9908000 	 1.951675 	 -1.2747030000 	 -1.9037250000 
1081.00 	 224.9940000 	 1.951700 	 -1.2774530000 	 -1.9059120000 
1081.20 	 224.9988000 	 1.951725 	 -1.2781180000 	 -1.9069450000 
1081.40 	 224.9988000 	 1.951700 	 -1.2737560000 	 -1.9048370000 
1081.60 	 224.9988000 	 1.951700 	 -1.2756510000 	 -1.9060010000 
1081.80 	 224.9956000 	 1.951700 	 -1.2774280000 	 -1.9081940000 
1082.00 	 224.9940000 	 1.951700 	 -1.2743820000 	 -1.9054920000 
1082.20 	 224.9908000 	 1.951700 	 -1.2748210000 	 -1.9053300000 
1082.40 	 224.9908000 	 1.951700 	 -1.2773450000 	 -1.9080100000 
1082.60 	 224.9908000 	 1.951700 	 -1.2750470000 	 -1.9064040000 
1082.80 	 224.9908000 	 1.951700 	 -1.2740330000 	 -1.9049100000 
1083.00 	 224.9956000 	 1.951700 	 -1.2770880000 	 -1.9075200000 
1083.20 	 224.9924000 	 1.951700 	 -1.2759150000 	 -1.9069510000 
1083.40 	 224.9956000 	 1.951700 	 -1.2735490000 	 -1.9046180000 
1083.60 	 224.9988000 	 1.951700 	 -1.2765950000 	 -1.9072950000 
1083.80 	 224.9988000 	 1.951700 	 -1.2765660000 	 -1.9075140000 
1084.00 	 225.0036000 	 1.951700 	 -1.2735050000 	 -1.9047320000 
1084.20 	 224.9988000 	 1.951700 	 -1.2759560000 	 -1.9065030000 
1084.40 	 225.0004000 	 1.951700 	 -1.2767820000 	 -1.9079560000 
1084.60 	 224.9988000 	 1.951700 	 -1.2735810000 	 -1.9050090000 
1084.80 	 224.9956000 	 1.951700 	 -1.2752910000 	 -1.9058800000 
1085.00 	 224.9908000 	 1.951700 	 -1.2771160000 	 -1.9081310000 
1085.20 	 224.9877000 	 1.951700 	 -1.2739880000 	 -1.9056260000 
1085.40 	 224.9877000 	 1.951700 	 -1.2743470000 	 -1.9052600000 
1085.60 	 224.9877000 	 1.951700 	 -1.2773770000 	 -1.9081500000 
1085.80 	 224.9877000 	 1.951700 	 -1.2745860000 	 -1.9061470000 
1086.00 	 224.9877000 	 1.951725 	 -1.2747830000 	 -1.9050150000 
1086.20 	 224.9861000 	 1.951725 	 -1.2779170000 	 -1.9079530000 
1086.40 	 224.9829000 	 1.951750 	 -1.2759590000 	 -1.9067160000 
1086.60 	 224.9797000 	 1.951775 	 -1.2746080000 	 -1.9047290000 
1086.80 	 224.9765000 	 1.951750 	 -1.2777140000 	 -1.9075810000 
1087.00 	 224.9765000 	 1.951775 	 -1.2764900000 	 -1.9071990000 
1087.20 	 224.9797000 	 1.951800 	 -1.2743250000 	 -1.9046530000 
1087.40 	 224.9829000 	 1.951825 	 -1.2773390000 	 -1.9071330000 
1087.60 	 224.9877000 	 1.951800 	 -1.2781780000 	 -1.9071200000 
1087.80 	 224.9908000 	 1.951825 	 -1.2751580000 	 -1.9043060000 
1088.00 	 224.9956000 	 1.951850 	 -1.2774500000 	 -1.9059940000 
1088.20 	 224.9972000 	 1.951875 	 -1.2788330000 	 -1.9077300000 
1088.40 	 224.9956000 	 1.951850 	 -1.2747760000 	 -1.9049420000 
1088.60 	 224.9956000 	 1.951850 	 -1.2759240000 	 -1.9056540000 
1088.80 	 224.9956000 	 1.951850 	 -1.2782260000 	 -1.9080860000 
1089.00 	 224.9956000 	 1.951850 	 -1.2753450000 	 -1.9056320000 
1089.20 	 224.9956000 	 1.951850 	 -1.2751480000 	 -1.9050030000 
1089.40 	 224.9988000 	 1.951850 	 -1.2781910000 	 -1.9079620000 
1089.60 	 224.9988000 	 1.951850 	 -1.2759020000 	 -1.9060640000 
1089.80 	 225.0036000 	 1.951850 	 -1.2747540000 	 -1.9045990000 
1090.00 	 225.0036000 	 1.951850 	 -1.2780820000 	 -1.9074250000 
1090.20 	 225.0036000 	 1.951850 	 -1.2765730000 	 -1.9068300000 
1090.40 	 225.0036000 	 1.951850 	 -1.2743150000 	 -1.9045160000 
1090.60 	 225.0036000 	 1.951850 	 -1.2776470000 	 -1.9072820000 
1090.80 	 224.9988000 	 1.951850 	 -1.2769250000 	 -1.9070150000 
1091.00 	 224.9956000 	 1.951850 	 -1.2743380000 	 -1.9046050000 
1091.20 	 224.9908000 	 1.951850 	 -1.2773860000 	 -1.9070880000 
1091.40 	 224.9877000 	 1.951850 	 -1.2771830000 	 -1.9073200000 
1091.60 	 224.9877000 	 1.951850 	 -1.2744170000 	 -1.9044910000 
1091.80 	 224.9877000 	 1.951850 	 -1.2768680000 	 -1.9064620000 
1092.00 	 224.9908000 	 1.951850 	 -1.2777230000 	 -1.9078730000 
1092.20 	 224.9908000 	 1.951850 	 -1.2744650000 	 -1.9047930000 
1092.40 	 224.9956000 	 1.951850 	 -1.2766620000 	 -1.9062360000 
1092.60 	 224.9956000 	 1.951850 	 -1.2781520000 	 -1.9078730000 
1092.80 	 224.9893000 	 1.951850 	 -1.2748970000 	 -1.9051490000 
1093.00 	 224.9877000 	 1.951850 	 -1.2760320000 	 -1.9056380000 
1093.20 	 224.9797000 	 1.951875 	 -1.2783910000 	 -1.9080800000 
1093.40 	 224.9765000 	 1.951875 	 -1.2750780000 	 -1.9054510000 
1093.60 	 224.9749000 	 1.951900 	 -1.2752850000 	 -1.9050150000 
1093.80 	 224.9734000 	 1.951925 	 -1.2782190000 	 -1.9078250000 
1094.00 	 224.9718000 	 1.951950 	 -1.2759150000 	 -1.9060520000 
1094.20 	 224.9718000 	 1.951975 	 -1.2747130000 	 -1.9047320000 
1094.40 	 224.9718000 	 1.951975 	 -1.2774470000 	 -1.9072120000 
1094.60 	 224.9718000 	 1.952000 	 -1.2764390000 	 -1.9068270000 
1094.80 	 224.9718000 	 1.952025 	 -1.2742300000 	 -1.9043670000 
1095.00 	 224.9718000 	 1.952050 	 -1.2771540000 	 -1.9067480000 
1095.20 	 224.9718000 	 1.952075 	 -1.2770840000 	 -1.9073580000 
1095.40 	 224.9749000 	 1.952075 	 -1.2736290000 	 -1.9049960000 
1095.60 	 224.9797000 	 1.952100 	 -1.2758190000 	 -1.9065820000 
1095.80 	 224.9877000 	 1.952125 	 -1.2772620000 	 -1.9082420000 
1096.00 	 224.9956000 	 1.952100 	 -1.2743920000 	 -1.9054950000 
1096.20 	 224.9988000 	 1.952100 	 -1.2753900000 	 -1.9057210000 
1096.40 	 225.0052000 	 1.952100 	 -1.2778120000 	 -1.9082130000 
1096.60 	 225.0067000 	 1.952100 	 -1.2747830000 	 -1.9057210000 
1096.80 	 225.0067000 	 1.952100 	 -1.2746270000 	 -1.9051270000 
1097.00 	 225.0067000 	 1.952100 	 -1.2776310000 	 -1.9081120000 
1097.20 	 225.0067000 	 1.952100 	 -1.2752600000 	 -1.9062200000 
1097.40 	 225.0067000 	 1.952125 	 -1.2741370000 	 -1.9049230000 
1097.60 	 225.0067000 	 1.952100 	 -1.2773830000 	 -1.9077460000 
1097.80 	 225.0036000 	 1.952100 	 -1.2759430000 	 -1.9071770000 
1098.00 	 225.0036000 	 1.952100 	 -1.2737210000 	 -1.9047900000 
1098.20 	 225.0036000 	 1.952100 	 -1.2766620000 	 -1.9074150000 
1098.40 	 224.9988000 	 1.952100 	 -1.2765090000 	 -1.9076700000 
1098.60 	 225.0036000 	 1.952100 	 -1.2735810000 	 -1.9048600000 
1098.80 	 225.0036000 	 1.952100 	 -1.2762640000 	 -1.9066560000 
1099.00 	 225.0067000 	 1.952100 	 -1.2771030000 	 -1.9080960000 
1099.20 	 225.0115000 	 1.952100 	 -1.2738960000 	 -1.9051770000 
1099.40 	 225.0115000 	 1.952100 	 -1.2756280000 	 -1.9062610000 
1099.60 	 225.0115000 	 1.952100 	 -1.2773930000 	 -1.9082800000 
1099.80 	 225.0115000 	 1.952100 	 -1.2743760000 	 -1.9057050000 
1100.00 	 225.0115000 	 1.952100 	 -1.2746680000 	 -1.9052820000 
1100.20 	 225.0099000 	 1.952100 	 -1.2777110000 	 -1.9082510000 
1100.40 	 225.0115000 	 1.952100 	 -1.2753550000 	 -1.9067730000 
1100.60 	 225.0067000 	 1.952100 	 -1.2738450000 	 -1.9048500000 
1100.80 	 225.0067000 	 1.952100 	 -1.2769220000 	 -1.9078410000 
1101.00 	 225.0067000 	 1.952100 	 -1.2761270000 	 -1.9073550000 
1101.20 	 225.0036000 	 1.952100 	 -1.2735650000 	 -1.9046720000 
1101.40 	 225.0036000 	 1.952100 	 -1.2765120000 	 -1.9070780000 
1101.60 	 225.0036000 	 1.952100 	 -1.2771030000 	 -1.9078950000 
1101.80 	 225.0067000 	 1.952100 	 -1.2738770000 	 -1.9050380000 
1102.00 	 225.0067000 	 1.952100 	 -1.2756630000 	 -1.9060770000 
1102.20 	 225.0067000 	 1.952100 	 -1.2775580000 	 -1.9082160000 
1102.40 	 225.0067000 	 1.952100 	 -1.2742840000 	 -1.9053750000 
1102.60 	 225.0067000 	 1.952100 	 -1.2749960000 	 -1.9057050000 
1102.80 	 224.9988000 	 1.952100 	 -1.2777460000 	 -1.9081780000 
1103.00 	 224.9956000 	 1.952100 	 -1.2748560000 	 -1.9060170000 
1103.20 	 224.9893000 	 1.952100 	 -1.2744430000 	 -1.9052220000 
1103.40 	 224.9861000 	 1.952100 	 -1.2774210000 	 -1.9081620000 
1103.60 	 224.9813000 	 1.952125 	 -1.2753870000 	 -1.9065700000 
1103.80 	 224.9797000 	 1.952150 	 -1.2737690000 	 -1.9046720000 
1104.00 	 224.9813000 	 1.952150 	 -1.2770330000 	 -1.9075490000 
1104.20 	 224.9797000 	 1.952150 	 -1.2763060000 	 -1.9072280000 
1104.40 	 224.9829000 	 1.952150 	 -1.2729200000 	 -1.9044590000 
1104.60 	 224.9829000 	 1.952175 	 -1.2757520000 	 -1.9066720000 
1104.80 	 224.9829000 	 1.952200 	 -1.2762770000 	 -1.9079210000 
1105.00 	 224.9797000 	 1.952225 	 -1.2728310000 	 -1.9047700000 
1105.20 	 224.9797000 	 1.952225 	 -1.2748110000 	 -1.9057750000 
1105.40 	 224.9829000 	 1.952200 	 -1.2766810000 	 -1.9075330000 
1105.60 	 224.9829000 	 1.952225 	 -1.2734830000 	 -1.9048500000 
1105.80 	 224.9877000 	 1.952250 	 -1.2743410000 	 -1.9050280000 
1106.00 	 224.9877000 	 1.952275 	 -1.2771320000 	 -1.9076820000 
1106.20 	 224.9893000 	 1.952275 	 -1.2747160000 	 -1.9053080000 
1106.40 	 224.9877000 	 1.952250 	 -1.2746300000 	 -1.9041570000 
1106.60 	 224.9877000 	 1.952250 	 -1.2776310000 	 -1.9071480000 
1106.80 	 224.9877000 	 1.952275 	 -1.2755680000 	 -1.9056070000 
1107.00 	 224.9877000 	 1.952300 	 -1.2740170000 	 -1.9038900000 
1107.20 	 224.9877000 	 1.952300 	 -1.2775870000 	 -1.9068020000 
1107.40 	 224.9877000 	 1.952300 	 -1.2771320000 	 -1.9063090000 
1107.60 	 224.9877000 	 1.952300 	 -1.2749350000 	 -1.9036360000 
1107.80 	 224.9877000 	 1.952325 	 -1.2782220000 	 -1.9061760000 
1108.00 	 224.9845000 	 1.952350 	 -1.2781050000 	 -1.9066750000 
1108.20 	 224.9861000 	 1.952375 	 -1.2751640000 	 -1.9036710000 
1108.40 	 224.9877000 	 1.952350 	 -1.2747380000 	 -1.9055620000 
1108.60 	 224.9877000 	 1.952375 	 -1.2752760000 	 -1.9072500000 
1108.80 	 224.9877000 	 1.952375 	 -1.2708540000 	 -1.9044810000 
1109.00 	 224.9877000 	 1.952400 	 -1.2720360000 	 -1.9047830000 
1109.20 	 224.9908000 	 1.952425 	 -1.2782510000 	 -1.9075270000 
1109.40 	 224.9877000 	 1.952400 	 -1.2724340000 	 -1.9048660000 
1109.60 	 224.9908000 	 1.952400 	 -1.2727670000 	 -1.9044150000 
1109.80 	 224.9908000 	 1.952400 	 -1.2757520000 	 -1.9075390000 
1110.00 	 224.9908000 	 1.952400 	 -1.2729260000 	 -1.9055430000 
1110.20 	 224.9924000 	 1.952400 	 -1.2720330000 	 -1.9040780000 
1110.40 	 224.9956000 	 1.952400 	 -1.2756440000 	 -1.9072500000 
1110.60 	 224.9908000 	 1.952400 	 -1.2739850000 	 -1.9062300000 
1110.80 	 224.9908000 	 1.952400 	 -1.2717440000 	 -1.9038170000 
1111.00 	 224.9877000 	 1.952400 	 -1.2749450000 	 -1.9065890000 
1111.20 	 224.9877000 	 1.952400 	 -1.2745090000 	 -1.9069670000 
1111.40 	 224.9877000 	 1.952400 	 -1.2715750000 	 -1.9039980000 
1111.60 	 224.9845000 	 1.952425 	 -1.2740800000 	 -1.9057940000 
1111.80 	 224.9877000 	 1.952425 	 -1.2746750000 	 -1.9073710000 
1112.00 	 224.9877000 	 1.952450 	 -1.2710350000 	 -1.9043100000 
1112.20 	 224.9877000 	 1.952475 	 -1.2727710000 	 -1.9052790000 
1112.40 	 224.9829000 	 1.952450 	 -1.2775680000 	 -1.9076220000 
1112.60 	 224.9877000 	 1.952450 	 -1.2747000000 	 -1.9051710000 
1112.80 	 224.9861000 	 1.952475 	 -1.2757170000 	 -1.9048060000 
1113.00 	 224.9877000 	 1.952500 	 -1.2786070000 	 -1.9075740000 
1113.20 	 224.9908000 	 1.952525 	 -1.2758100000 	 -1.9054920000 
1113.40 	 224.9956000 	 1.952500 	 -1.2745060000 	 -1.9044080000 
1113.60 	 224.9988000 	 1.952500 	 -1.2779200000 	 -1.9074190000 
1113.80 	 224.9988000 	 1.952500 	 -1.2757080000 	 -1.9063090000 
1114.00 	 225.0004000 	 1.952500 	 -1.2739630000 	 -1.9039220000 
1114.20 	 224.9988000 	 1.952500 	 -1.2773160000 	 -1.9069860000 
1114.40 	 224.9988000 	 1.952500 	 -1.2766740000 	 -1.9069260000 
1114.60 	 224.9988000 	 1.952500 	 -1.2739020000 	 -1.9042780000 
1114.80 	 224.9988000 	 1.952500 	 -1.2766270000 	 -1.9063660000 
1115.00 	 224.9988000 	 1.952500 	 -1.2772880000 	 -1.9074570000 
1115.20 	 224.9956000 	 1.952500 	 -1.2739600000 	 -1.9042870000 
1115.40 	 224.9908000 	 1.952500 	 -1.2761500000 	 -1.9058390000 
1115.60 	 224.9908000 	 1.952500 	 -1.2775100000 	 -1.9076890000 
1115.80 	 224.9877000 	 1.952500 	 -1.2743060000 	 -1.9048690000 
1116.00 	 224.9877000 	 1.952500 	 -1.2753300000 	 -1.9050790000 
1116.20 	 224.9877000 	 1.952500 	 -1.2779490000 	 -1.9077910000 
1116.40 	 224.9908000 	 1.952525 	 -1.2748530000 	 -1.9052310000 
1116.60 	 224.9877000 	 1.952550 	 -1.2756540000 	 -1.9050790000 
1116.80 	 224.9877000 	 1.952550 	 -1.2783500000 	 -1.9079720000 
1117.00 	 224.9877000 	 1.952575 	 -1.2762230000 	 -1.9056260000 
1117.20 	 224.9908000 	 1.952550 	 -1.2748500000 	 -1.9048750000 
1117.40 	 224.9877000 	 1.952550 	 -1.2782320000 	 -1.9079970000 
1117.60 	 224.9877000 	 1.952550 	 -1.2765250000 	 -1.9068050000 
1117.80 	 224.9877000 	 1.952550 	 -1.2745920000 	 -1.9047740000 
1118.00 	 224.9829000 	 1.952575 	 -1.2777650000 	 -1.9075810000 
1118.20 	 224.9797000 	 1.952600 	 -1.2769510000 	 -1.9074000000 
1118.40 	 224.9749000 	 1.952600 	 -1.2745290000 	 -1.9045860000 
1118.60 	 224.9718000 	 1.952600 	 -1.2774790000 	 -1.9068500000 
1118.80 	 224.9718000 	 1.952625 	 -1.2774720000 	 -1.9076380000 
1119.00 	 224.9718000 	 1.952650 	 -1.2738800000 	 -1.9046470000 
1119.20 	 224.9718000 	 1.952675 	 -1.2766740000 	 -1.9062610000 
1119.40 	 224.9734000 	 1.952700 	 -1.2780890000 	 -1.9080160000 
1119.60 	 224.9718000 	 1.952725 	 -1.2744240000 	 -1.9050950000 
1119.80 	 224.9749000 	 1.952725 	 -1.2760390000 	 -1.9056450000 
1120.00 	 224.9749000 	 1.952750 	 -1.2788680000 	 -1.9081430000 
1120.20 	 224.9797000 	 1.952775 	 -1.2757430000 	 -1.9054160000 
1120.40 	 224.9829000 	 1.952800 	 -1.2760130000 	 -1.9049990000 
1120.60 	 224.9829000 	 1.952825 	 -1.2789340000 	 -1.9079780000 
1120.80 	 224.9877000 	 1.952800 	 -1.2742610000 	 -1.9063350000 
1121.00 	 224.9877000 	 1.952800 	 -1.2729300000 	 -1.9043950000 
1121.20 	 224.9908000 	 1.952800 	 -1.2760860000 	 -1.9072880000 
1121.40 	 224.9956000 	 1.952800 	 -1.2756350000 	 -1.9070310000 
1121.60 	 224.9988000 	 1.952800 	 -1.2724590000 	 -1.9043540000 
1121.80 	 225.0036000 	 1.952800 	 -1.2758830000 	 -1.9066650000 
1122.00 	 225.0115000 	 1.952800 	 -1.2764550000 	 -1.9077400000 
1122.20 	 225.0131000 	 1.952800 	 -1.2730440000 	 -1.9047550000 
1122.40 	 225.0179000 	 1.952800 	 -1.2751040000 	 -1.9058900000 
1122.60 	 225.0226000 	 1.952800 	 -1.2763470000 	 -1.9081120000 
1122.80 	 225.0179000 	 1.952800 	 -1.2730250000 	 -1.9051930000 
1123.00 	 225.0179000 	 1.952800 	 -1.2737310000 	 -1.9051650000 
1123.20 	 225.0147000 	 1.952800 	 -1.2760670000 	 -1.9078600000 
1123.40 	 225.0147000 	 1.952800 	 -1.2730690000 	 -1.9059590000 
1123.60 	 225.0147000 	 1.952800 	 -1.2726970000 	 -1.9046310000 
1123.80 	 225.0147000 	 1.952800 	 -1.2771730000 	 -1.9076790000 
1124.00 	 225.0163000 	 1.952800 	 -1.2753770000 	 -1.9067220000 
1124.20 	 225.0179000 	 1.952800 	 -1.2734730000 	 -1.9042270000 
1124.40 	 225.0226000 	 1.952800 	 -1.2769090000 	 -1.9070970000 
1124.60 	 225.0226000 	 1.952800 	 -1.2763310000 	 -1.9072280000 
1124.80 	 225.0226000 	 1.952800 	 -1.2734600000 	 -1.9042140000 
1125.00 	 225.0258000 	 1.952800 	 -1.2764610000 	 -1.9064940000 
1125.20 	 225.0258000 	 1.952750 	 -1.2772120000 	 -1.9076820000 
1125.40 	 225.0258000 	 1.952750 	 -1.2734700000 	 -1.9045640000 
1125.60 	 225.0226000 	 1.952725 	 -1.2756350000 	 -1.9057780000 
1125.80 	 225.0226000 	 1.952700 	 -1.2776060000 	 -1.9080640000 
1126.00 	 225.0210000 	 1.952700 	 -1.2743410000 	 -1.9053430000 
1126.20 	 225.0179000 	 1.952700 	 -1.2743380000 	 -1.9048060000 
1126.40 	 225.0179000 	 1.952700 	 -1.2775710000 	 -1.9080070000 
1126.60 	 225.0179000 	 1.952675 	 -1.2752150000 	 -1.9062330000 
1126.80 	 225.0179000 	 1.952650 	 -1.2739400000 	 -1.9044270000 
1127.00 	 225.0179000 	 1.952650 	 -1.2774150000 	 -1.9076540000 
1127.20 	 225.0147000 	 1.952650 	 -1.2759810000 	 -1.9067320000 
1127.40 	 225.0115000 	 1.952650 	 -1.2755170000 	 -1.9042300000 
1127.60 	 225.0067000 	 1.952650 	 -1.2786390000 	 -1.9070370000 
1127.80 	 225.0036000 	 1.952650 	 -1.2787370000 	 -1.9075300000 
1128.00 	 224.9988000 	 1.952650 	 -1.2754950000 	 -1.9045930000 
1128.20 	 224.9956000 	 1.952650 	 -1.2776440000 	 -1.9058830000 
1128.40 	 224.9908000 	 1.952650 	 -1.2792460000 	 -1.9079340000 
1128.60 	 224.9908000 	 1.952650 	 -1.2759340000 	 -1.9050920000 
1128.80 	 224.9877000 	 1.952650 	 -1.2767890000 	 -1.9053110000 
1129.00 	 224.9877000 	 1.952650 	 -1.2794560000 	 -1.9082010000 
1129.20 	 224.9877000 	 1.952650 	 -1.2765500000 	 -1.9057720000 
1129.40 	 224.9877000 	 1.952650 	 -1.2759810000 	 -1.9046750000 
1129.60 	 224.9829000 	 1.952650 	 -1.2791820000 	 -1.9080190000 
1129.80 	 224.9829000 	 1.952650 	 -1.2770560000 	 -1.9063120000 
1130.00 	 224.9829000 	 1.952650 	 -1.2757490000 	 -1.9046940000 
1130.20 	 224.9829000 	 1.952650 	 -1.2789850000 	 -1.9075520000 
1130.40 	 224.9829000 	 1.952650 	 -1.2778250000 	 -1.9069160000 
1130.60 	 224.9829000 	 1.952650 	 -1.2752790000 	 -1.9043950000 
1130.80 	 224.9829000 	 1.952650 	 -1.2782000000 	 -1.9066300000 
1131.00 	 224.9797000 	 1.952650 	 -1.2788200000 	 -1.9077240000 
1131.20 	 224.9734000 	 1.952650 	 -1.2753840000 	 -1.9045960000 
1131.40 	 224.9670000 	 1.952650 	 -1.2774090000 	 -1.9058130000 
1131.60 	 224.9654000 	 1.952700 	 -1.2794430000 	 -1.9080770000 
1131.80 	 224.9638000 	 1.952700 	 -1.2760030000 	 -1.9050570000 
1132.00 	 224.9638000 	 1.952750 	 -1.2765310000 	 -1.9051140000 
1132.20 	 224.9638000 	 1.952775 	 -1.2796430000 	 -1.9079430000 
1132.40 	 224.9591000 	 1.952800 	 -1.2764040000 	 -1.9056480000 
1132.60 	 224.9559000 	 1.952825 	 -1.2760990000 	 -1.9047670000 
1132.80 	 224.9511000 	 1.952875 	 -1.2794210000 	 -1.9078760000 
1133.00 	 224.9511000 	 1.952900 	 -1.2769670000 	 -1.9062490000 
1133.20 	 224.9479000 	 1.952950 	 -1.2756060000 	 -1.9044530000 
1133.40 	 224.9479000 	 1.953000 	 -1.2791220000 	 -1.9074690000 
1133.60 	 224.9479000 	 1.953025 	 -1.2776820000 	 -1.9067760000 
1133.80 	 224.9511000 	 1.953075 	 -1.2753550000 	 -1.9042750000 
1134.00 	 224.9559000 	 1.953100 	 -1.2782160000 	 -1.9065890000 
1134.20 	 224.9638000 	 1.953150 	 -1.2785560000 	 -1.9076060000 
1134.40 	 224.9702000 	 1.953175 	 -1.2753800000 	 -1.9044150000 
1134.60 	 224.9749000 	 1.953200 	 -1.2778350000 	 -1.9060990000 
1134.80 	 224.9829000 	 1.953225 	 -1.2788420000 	 -1.9078480000 
1135.00 	 224.9893000 	 1.953200 	 -1.2772590000 	 -1.9047040000 
1135.20 	 224.9972000 	 1.953200 	 -1.2789120000 	 -1.9056640000 
1135.40 	 225.0067000 	 1.953200 	 -1.2813540000 	 -1.9081970000 
1135.60 	 225.0147000 	 1.953200 	 -1.2779270000 	 -1.9054350000 
1135.80 	 225.0226000 	 1.953200 	 -1.2782730000 	 -1.9052220000 
1136.00 	 225.0258000 	 1.953200 	 -1.2812170000 	 -1.9082200000 
1136.20 	 225.0306000 	 1.953200 	 -1.2786710000 	 -1.9060900000 
1136.40 	 225.0338000 	 1.953200 	 -1.2777610000 	 -1.9047360000 
1136.60 	 225.0306000 	 1.953200 	 -1.2811090000 	 -1.9077650000 
1136.80 	 225.0258000 	 1.953200 	 -1.2792170000 	 -1.9066330000 
1137.00 	 225.0226000 	 1.953200 	 -1.2774370000 	 -1.9044690000 
1137.20 	 225.0210000 	 1.953200 	 -1.2808990000 	 -1.9074120000 
1137.40 	 225.0179000 	 1.953200 	 -1.2798600000 	 -1.9071670000 
1137.60 	 225.0179000 	 1.953150 	 -1.2771800000 	 -1.9044940000 
1137.80 	 225.0226000 	 1.953150 	 -1.2800570000 	 -1.9068460000 
1138.00 	 225.0226000 	 1.953150 	 -1.2807560000 	 -1.9077400000 
1138.20 	 225.0226000 	 1.953150 	 -1.2775260000 	 -1.9046470000 
1138.40 	 225.0226000 	 1.953125 	 -1.2796660000 	 -1.9062810000 
1138.60 	 225.0179000 	 1.953100 	 -1.2810420000 	 -1.9081620000 
1138.80 	 225.0147000 	 1.953100 	 -1.2774820000 	 -1.9050090000 
1139.00 	 225.0115000 	 1.953100 	 -1.2791600000 	 -1.9057120000 
1139.20 	 225.0115000 	 1.953100 	 -1.2813280000 	 -1.9082320000 
1139.40 	 225.0067000 	 1.953100 	 -1.2779140000 	 -1.9053840000 
1139.60 	 225.0067000 	 1.953100 	 -1.2781620000 	 -1.9051740000 
1139.80 	 225.0036000 	 1.953100 	 -1.2813060000 	 -1.9079880000 
1140.00 	 224.9988000 	 1.953100 	 -1.2788260000 	 -1.9062610000 
1140.20 	 224.9972000 	 1.953100 	 -1.2775260000 	 -1.9046150000 
1140.40 	 224.9956000 	 1.953100 	 -1.2810040000 	 -1.9076250000 
1140.60 	 224.9988000 	 1.953100 	 -1.2795700000 	 -1.9069100000 
1140.80 	 225.0036000 	 1.953100 	 -1.2771960000 	 -1.9044020000 
1141.00 	 225.0036000 	 1.953100 	 -1.2805840000 	 -1.9071550000 
1141.20 	 225.0067000 	 1.953100 	 -1.2799800000 	 -1.9073140000 
1141.40 	 225.0067000 	 1.953100 	 -1.2771800000 	 -1.9044300000 
1141.60 	 225.0067000 	 1.953100 	 -1.2798440000 	 -1.9065630000 
1141.80 	 225.0067000 	 1.953100 	 -1.2807810000 	 -1.9078480000 
1142.00 	 225.0036000 	 1.953100 	 -1.2773000000 	 -1.9047040000 
1142.20 	 225.0036000 	 1.953100 	 -1.2793730000 	 -1.9059280000 
1142.40 	 224.9988000 	 1.953100 	 -1.2811060000 	 -1.9080700000 
1142.60 	 224.9988000 	 1.953100 	 -1.2775450000 	 -1.9050600000 
1142.80 	 224.9956000 	 1.953100 	 -1.2787410000 	 -1.9054190000 
1143.00 	 224.9908000 	 1.953100 	 -1.2813760000 	 -1.9081850000 
1143.20 	 224.9908000 	 1.953100 	 -1.2778760000 	 -1.9054990000 
1143.40 	 224.9908000 	 1.953100 	 -1.2783810000 	 -1.9052350000 
1143.60 	 224.9908000 	 1.953100 	 -1.2813030000 	 -1.9081050000 
1143.80 	 224.9877000 	 1.953100 	 -1.2786070000 	 -1.9059310000 
1144.00 	 224.9908000 	 1.953100 	 -1.2777650000 	 -1.9047290000 
1144.20 	 224.9893000 	 1.953100 	 -1.2812580000 	 -1.9079080000 
1144.40 	 224.9908000 	 1.953100 	 -1.2792710000 	 -1.9065980000 
1144.60 	 224.9956000 	 1.953100 	 -1.2775520000 	 -1.9046560000 
1144.80 	 224.9956000 	 1.953100 	 -1.2810900000 	 -1.9076060000 
1145.00 	 224.9988000 	 1.953100 	 -1.2800410000 	 -1.9071480000 
1145.20 	 224.9988000 	 1.953100 	 -1.2772270000 	 -1.9044210000 
1145.40 	 224.9956000 	 1.953100 	 -1.2802630000 	 -1.9068460000 
1145.60 	 224.9908000 	 1.953100 	 -1.2806540000 	 -1.9077300000 
1145.80 	 224.9877000 	 1.953100 	 -1.2774600000 	 -1.9046500000 
1146.00 	 224.9829000 	 1.953100 	 -1.2794940000 	 -1.9061120000 
1146.20 	 224.9829000 	 1.953100 	 -1.2811280000 	 -1.9080920000 
1146.40 	 224.9797000 	 1.953100 	 -1.2777110000 	 -1.9050340000 
1146.60 	 224.9781000 	 1.953100 	 -1.2787020000 	 -1.9055140000 
1146.80 	 224.9749000 	 1.953100 	 -1.2814010000 	 -1.9080670000 
1147.00 	 224.9718000 	 1.953100 	 -1.2781840000 	 -1.9056670000 
1147.20 	 224.9718000 	 1.953100 	 -1.2782290000 	 -1.9050180000 
1147.40 	 224.9670000 	 1.953100 	 -1.2814240000 	 -1.9080130000 
1147.60 	 224.9670000 	 1.953150 	 -1.2785750000 	 -1.9059370000 
1147.80 	 224.9638000 	 1.953150 	 -1.2776600000 	 -1.9046150000 
1148.00 	 224.9638000 	 1.953175 	 -1.2811060000 	 -1.9077460000 
1148.20 	 224.9638000 	 1.953200 	 -1.2793670000 	 -1.9069260000 
1148.40 	 224.9591000 	 1.953225 	 -1.2773830000 	 -1.9044690000 
1148.60 	 224.9591000 	 1.953275 	 -1.2807500000 	 -1.9073330000 
1148.80 	 224.9591000 	 1.953300 	 -1.2804030000 	 -1.9075620000 
1149.00 	 224.9591000 	 1.953325 	 -1.2771960000 	 -1.9045800000 
1149.20 	 224.9591000 	 1.953350 	 -1.2800410000 	 -1.9068690000 
1149.40 	 224.9638000 	 1.953400 	 -1.2805430000 	 -1.9076700000 
1149.60 	 224.9638000 	 1.953425 	 -1.2773480000 	 -1.9046750000 
1149.80 	 224.9670000 	 1.953450 	 -1.2797990000 	 -1.9063310000 
1150.00 	 224.9718000 	 1.953475 	 -1.2808740000 	 -1.9080480000 
1150.20 	 224.9749000 	 1.953500 	 -1.2774850000 	 -1.9048060000 
1150.40 	 224.9797000 	 1.953525 	 -1.2787500000 	 -1.9056190000 
1150.60 	 224.9829000 	 1.953500 	 -1.2770650000 	 -1.9085730000 
1150.80 	 224.9877000 	 1.953525 	 -1.2759020000 	 -1.9062520000 
1151.00 	 224.9893000 	 1.953550 	 -1.2759400000 	 -1.9055460000 
1151.20 	 224.9908000 	 1.953550 	 -1.2793160000 	 -1.9084870000 
1151.40 	 224.9956000 	 1.953550 	 -1.2768870000 	 -1.9074250000 
1151.60 	 224.9988000 	 1.953550 	 -1.2755680000 	 -1.9055530000 
1151.80 	 225.0020000 	 1.953550 	 -1.2788580000 	 -1.9084070000 
1152.00 	 225.0067000 	 1.953550 	 -1.2777460000 	 -1.9080160000 
1152.20 	 225.0115000 	 1.953550 	 -1.2752630000 	 -1.9055530000 
1152.40 	 225.0147000 	 1.953550 	 -1.2782830000 	 -1.9077590000 
1152.60 	 225.0210000 	 1.953550 	 -1.2786170000 	 -1.9088210000 
1152.80 	 225.0258000 	 1.953550 	 -1.2754310000 	 -1.9058510000 
1153.00 	 225.0274000 	 1.953550 	 -1.2775260000 	 -1.9073200000 
1153.20 	 225.0258000 	 1.953550 	 -1.2786580000 	 -1.9090020000 
1153.40 	 225.0258000 	 1.953550 	 -1.2755930000 	 -1.9060330000 
1153.60 	 225.0226000 	 1.953550 	 -1.2772310000 	 -1.9068210000 
1153.80 	 225.0226000 	 1.953550 	 -1.2792050000 	 -1.9091290000 
1154.00 	 225.0226000 	 1.953500 	 -1.2762510000 	 -1.9065860000 
1154.20 	 225.0226000 	 1.953500 	 -1.2760990000 	 -1.9061630000 
1154.40 	 225.0226000 	 1.953500 	 -1.2793890000 	 -1.9090270000 
1154.60 	 225.0179000 	 1.953500 	 -1.2769060000 	 -1.9074570000 
1154.80 	 225.0163000 	 1.953500 	 -1.2757140000 	 -1.9057780000 
1155.00 	 225.0115000 	 1.953450 	 -1.2788300000 	 -1.9086460000 
1155.20 	 225.0067000 	 1.953450 	 -1.2776470000 	 -1.9078670000 
1155.40 	 225.0052000 	 1.953450 	 -1.2754410000 	 -1.9055810000 
1155.60 	 225.0052000 	 1.953450 	 -1.2786130000 	 -1.9083180000 
1155.80 	 225.0036000 	 1.953450 	 -1.2781780000 	 -1.9082960000 
1156.00 	 225.0036000 	 1.953450 	 -1.2752850000 	 -1.9055180000 
1156.20 	 225.0036000 	 1.953450 	 -1.2779200000 	 -1.9076350000 
1156.40 	 225.0036000 	 1.953450 	 -1.2785120000 	 -1.9086900000 
1156.60 	 225.0036000 	 1.953450 	 -1.2754790000 	 -1.9057400000 
1156.80 	 225.0036000 	 1.953450 	 -1.2777870000 	 -1.9072560000 
1157.00 	 224.9988000 	 1.953450 	 -1.2790740000 	 -1.9089130000 
1157.20 	 224.9956000 	 1.953450 	 -1.2758290000 	 -1.9061120000 
1157.40 	 224.9908000 	 1.953450 	 -1.2770750000 	 -1.9067290000 
1157.60 	 224.9861000 	 1.953450 	 -1.2792750000 	 -1.9092430000 
1157.80 	 224.9829000 	 1.953450 	 -1.2759810000 	 -1.9064240000 
1158.00 	 224.9829000 	 1.953450 	 -1.2765150000 	 -1.9064010000 
1158.20 	 224.9829000 	 1.953450 	 -1.2792430000 	 -1.9089950000 
1158.40 	 224.9813000 	 1.953450 	 -1.2766650000 	 -1.9069640000 
1158.60 	 224.9813000 	 1.953450 	 -1.2760390000 	 -1.9058390000 
1158.80 	 224.9797000 	 1.953450 	 -1.2791760000 	 -1.9088810000 
1159.00 	 224.9749000 	 1.953450 	 -1.2773420000 	 -1.9075360000 
1159.20 	 224.9718000 	 1.953450 	 -1.2755930000 	 -1.9055460000 
1159.40 	 224.9702000 	 1.953475 	 -1.2788140000 	 -1.9083340000 
1159.60 	 224.9670000 	 1.953500 	 -1.2784350000 	 -1.9084580000 
1159.80 	 224.9638000 	 1.953525 	 -1.2754690000 	 -1.9056990000 
1160.00 	 224.9591000 	 1.953550 	 -1.2780250000 	 -1.9076760000 
1160.20 	 224.9559000 	 1.953575 	 -1.2787950000 	 -1.9087510000 
1160.40 	 224.9559000 	 1.953600 	 -1.2756220000 	 -1.9056800000 
1160.60 	 224.9559000 	 1.953650 	 -1.2774910000 	 -1.9071260000 
1160.80 	 224.9559000 	 1.953675 	 -1.2790970000 	 -1.9089760000 
1161.00 	 224.9559000 	 1.953700 	 -1.2758380000 	 -1.9060170000 
1161.20 	 224.9591000 	 1.953725 	 -1.2770240000 	 -1.9066680000 
1161.40 	 224.9638000 	 1.953775 	 -1.2793480000 	 -1.9091320000 
1161.60 	 224.9670000 	 1.953800 	 -1.2763060000 	 -1.9065570000 
1161.80 	 224.9718000 	 1.953825 	 -1.2767310000 	 -1.9062710000 
1162.00 	 224.9749000 	 1.953850 	 -1.2794560000 	 -1.9089760000 
1162.20 	 224.9797000 	 1.953875 	 -1.2766840000 	 -1.9068270000 
1162.40 	 224.9877000 	 1.953850 	 -1.2771510000 	 -1.9064710000 
1162.60 	 224.9956000 	 1.953850 	 -1.2802090000 	 -1.9093860000 
1162.80 	 224.9988000 	 1.953850 	 -1.2778220000 	 -1.9076540000 
1163.00 	 225.0036000 	 1.953850 	 -1.2765340000 	 -1.9061630000 
1163.20 	 225.0099000 	 1.953850 	 -1.2797130000 	 -1.9089410000 
1163.40 	 225.0115000 	 1.953850 	 -1.2783720000 	 -1.9080130000 
1163.60 	 225.0147000 	 1.953850 	 -1.2763560000 	 -1.9059500000 
1163.80 	 225.0195000 	 1.953850 	 -1.2795230000 	 -1.9086900000 
1164.00 	 225.0226000 	 1.953850 	 -1.2788490000 	 -1.9084330000 
1164.20 	 225.0306000 	 1.953850 	 -1.2762900000 	 -1.9057970000 
1164.40 	 225.0306000 	 1.953850 	 -1.2788680000 	 -1.9080070000 
1164.60 	 225.0306000 	 1.953850 	 -1.2795290000 	 -1.9091420000 
1164.80 	 225.0306000 	 1.953850 	 -1.2763280000 	 -1.9063440000 
1165.00 	 225.0258000 	 1.953850 	 -1.2781560000 	 -1.9074440000 
1165.20 	 225.0258000 	 1.953850 	 -1.2799580000 	 -1.9093420000 
1165.40 	 225.0226000 	 1.953800 	 -1.2766080000 	 -1.9066050000 
1165.60 	 225.0226000 	 1.953800 	 -1.2776690000 	 -1.9069800000 
1165.80 	 225.0226000 	 1.953800 	 -1.2799900000 	 -1.9094340000 
1166.00 	 225.0226000 	 1.953800 	 -1.2770840000 	 -1.9068650000 
1166.20 	 225.0195000 	 1.953775 	 -1.2772460000 	 -1.9065220000 
1166.40 	 225.0163000 	 1.953750 	 -1.2800570000 	 -1.9092020000 
1166.60 	 225.0147000 	 1.953750 	 -1.2774180000 	 -1.9073010000 
1166.80 	 225.0115000 	 1.953750 	 -1.2766970000 	 -1.9062930000 
1167.00 	 225.0067000 	 1.953750 	 -1.2801650000 	 -1.9093320000 
1167.20 	 225.0036000 	 1.953750 	 -1.2779520000 	 -1.9079110000 
1167.40 	 225.0036000 	 1.953750 	 -1.2763250000 	 -1.9060990000 
1167.60 	 225.0036000 	 1.953750 	 -1.2794530000 	 -1.9085280000 
1167.80 	 225.0036000 	 1.953750 	 -1.2788330000 	 -1.9086270000 
1168.00 	 225.0036000 	 1.953750 	 -1.2760230000 	 -1.9059370000 
1168.20 	 225.0036000 	 1.953750 	 -1.2786960000 	 -1.9079300000 
1168.40 	 224.9988000 	 1.953750 	 -1.2796720000 	 -1.9091700000 
1168.60 	 224.9956000 	 1.953750 	 -1.2763020000 	 -1.9062460000 
1168.80 	 224.9924000 	 1.953750 	 -1.2780280000 	 -1.9073580000 
1169.00 	 224.9908000 	 1.953750 	 -1.2799900000 	 -1.9093510000 
1169.20 	 224.9877000 	 1.953750 	 -1.2766840000 	 -1.9066180000 
1169.40 	 224.9861000 	 1.953750 	 -1.2774660000 	 -1.9070150000 
1169.60 	 224.9829000 	 1.953750 	 -1.2798280000 	 -1.9093100000 
1169.80 	 224.9829000 	 1.953750 	 -1.2769890000 	 -1.9069420000 
1170.00 	 224.9797000 	 1.953750 	 -1.2771830000 	 -1.9065670000 
1170.20 	 224.9797000 	 1.953750 	 -1.2800470000 	 -1.9093510000 
1170.40 	 224.9781000 	 1.953750 	 -1.2776030000 	 -1.9075390000 
1170.60 	 224.9749000 	 1.953750 	 -1.2764450000 	 -1.9061470000 
1170.80 	 224.9749000 	 1.953750 	 -1.2798660000 	 -1.9090080000 
1171.00 	 224.9749000 	 1.953750 	 -1.2783270000 	 -1.9081210000 
1171.20 	 224.9749000 	 1.953750 	 -1.2761940000 	 -1.9058580000 
1171.40 	 224.9797000 	 1.953800 	 -1.2794210000 	 -1.9083910000 
1171.60 	 224.9829000 	 1.953800 	 -1.2791950000 	 -1.9087700000 
1171.80 	 224.9877000 	 1.953800 	 -1.2764960000 	 -1.9058100000 
1172.00 	 224.9877000 	 1.953800 	 -1.2790080000 	 -1.9079970000 
1172.20 	 224.9877000 	 1.953850 	 -1.2796210000 	 -1.9091260000 
1172.40 	 224.9829000 	 1.953850 	 -1.2764070000 	 -1.9063350000 
1172.60 	 224.9829000 	 1.953850 	 -1.2782420000 	 -1.9073390000 
1172.80 	 224.9813000 	 1.953850 	 -1.2798910000 	 -1.9093000000 
1173.00 	 224.9797000 	 1.953875 	 -1.2770590000 	 -1.9066750000 
1173.20 	 224.9749000 	 1.953900 	 -1.2773610000 	 -1.9067320000 
1173.40 	 224.9718000 	 1.953900 	 -1.2799420000 	 -1.9092910000 
1173.60 	 224.9670000 	 1.953925 	 -1.2779520000 	 -1.9075550000 
1173.80 	 224.9638000 	 1.953950 	 -1.2765630000 	 -1.9058830000 
1174.00 	 224.9591000 	 1.953975 	 -1.2797010000 	 -1.9087470000 
1174.20 	 224.9591000 	 1.954000 	 -1.2785720000 	 -1.9082260000 
1174.40 	 224.9591000 	 1.954050 	 -1.2762580000 	 -1.9057430000 
1174.60 	 224.9591000 	 1.954075 	 -1.2794370000 	 -1.9082700000 
1174.80 	 224.9591000 	 1.954100 	 -1.2793320000 	 -1.9087310000 
1175.00 	 224.9591000 	 1.954125 	 -1.2763370000 	 -1.9059370000 
1175.20 	 224.9591000 	 1.954150 	 -1.2784000000 	 -1.9074470000 
1175.40 	 224.9638000 	 1.954200 	 -1.2799200000 	 -1.9091570000 
1175.60 	 224.9638000 	 1.954225 	 -1.2766900000 	 -1.9063790000 
1175.80 	 224.9702000 	 1.954250 	 -1.2776120000 	 -1.9064110000 
1176.00 	 224.9749000 	 1.954275 	 -1.2801040000 	 -1.9091960000 
1176.20 	 224.9829000 	 1.954275 	 -1.2772430000 	 -1.9069130000 
1176.40 	 224.9908000 	 1.954300 	 -1.2768080000 	 -1.9061660000 
1176.60 	 224.9956000 	 1.954325 	 -1.2798150000 	 -1.9088330000 
1176.80 	 225.0052000 	 1.954300 	 -1.2792050000 	 -1.9093350000 
1177.00 	 225.0115000 	 1.954300 	 -1.2770620000 	 -1.9071670000 
1177.20 	 225.0163000 	 1.954300 	 -1.2798400000 	 -1.9096220000 
1177.40 	 225.0195000 	 1.954300 	 -1.2796690000 	 -1.9098380000 
1177.60 	 225.0226000 	 1.954300 	 -1.2769220000 	 -1.9070880000 
1177.80 	 225.0226000 	 1.954300 	 -1.2790740000 	 -1.9092150000 
1178.00 	 225.0226000 	 1.954300 	 -1.2800820000 	 -1.9103300000 
1178.20 	 225.0226000 	 1.954300 	 -1.2768780000 	 -1.9073900000 
1178.40 	 225.0226000 	 1.954300 	 -1.2784040000 	 -1.9082900000 
1178.60 	 225.0258000 	 1.954300 	 -1.2805270000 	 -1.9104260000 
1178.80 	 225.0258000 	 1.954300 	 -1.2775680000 	 -1.9081020000 
1179.00 	 225.0306000 	 1.954300 	 -1.2778220000 	 -1.9077870000 
1179.20 	 225.0306000 	 1.954250 	 -1.2805400000 	 -1.9105590000 
1179.40 	 225.0306000 	 1.954250 	 -1.2781240000 	 -1.9087890000 
1179.60 	 225.0338000 	 1.954225 	 -1.2768400000 	 -1.9073230000 
1179.80 	 225.0306000 	 1.954200 	 -1.2799260000 	 -1.9100920000 
1180.00 	 225.0258000 	 1.954175 	 -1.2786640000 	 -1.9094470000 
1180.20 	 225.0226000 	 1.954150 	 -1.2764040000 	 -1.9069860000 
1180.40 	 225.0226000 	 1.954150 	 -1.2794150000 	 -1.9095100000 
1180.60 	 225.0179000 	 1.954150 	 -1.2792490000 	 -1.9099430000 
1180.80 	 225.0179000 	 1.954125 	 -1.2765570000 	 -1.9073170000 
1181.00 	 225.0226000 	 1.954100 	 -1.2790680000 	 -1.9088430000 
1181.20 	 225.0226000 	 1.954100 	 -1.2798880000 	 -1.9101590000 
1181.40 	 225.0226000 	 1.954100 	 -1.2765220000 	 -1.9074730000 
1181.60 	 225.0179000 	 1.954100 	 -1.2781140000 	 -1.9084040000 
1181.80 	 225.0147000 	 1.954075 	 -1.2803300000 	 -1.9104800000 
1182.00 	 225.0115000 	 1.954050 	 -1.2774630000 	 -1.9081850000 
1182.20 	 225.0115000 	 1.954050 	 -1.2773420000 	 -1.9076190000 
1182.40 	 225.0067000 	 1.954050 	 -1.2803360000 	 -1.9102990000 
1182.60 	 225.0036000 	 1.954050 	 -1.2779940000 	 -1.9089220000 
1182.80 	 225.0020000 	 1.954050 	 -1.2764420000 	 -1.9071420000 
1183.00 	 224.9956000 	 1.954050 	 -1.2797610000 	 -1.9100030000 
1183.20 	 224.9956000 	 1.954050 	 -1.2787910000 	 -1.9094280000 
1183.40 	 224.9908000 	 1.954050 	 -1.2763400000 	 -1.9071390000 
1183.60 	 224.9893000 	 1.954050 	 -1.2792490000 	 -1.9095610000 
1183.80 	 224.9908000 	 1.954050 	 -1.2793730000 	 -1.9098730000 
1184.00 	 224.9877000 	 1.954050 	 -1.2762860000 	 -1.9071710000 
1184.20 	 224.9829000 	 1.954050 	 -1.2784860000 	 -1.9088050000 
1184.40 	 224.9797000 	 1.954050 	 -1.2801230000 	 -1.9105180000 
1184.60 	 224.9734000 	 1.954050 	 -1.2769730000 	 -1.9077650000 
1184.80 	 224.9718000 	 1.954050 	 -1.2777140000 	 -1.9080420000 
1185.00 	 224.9670000 	 1.954050 	 -1.2802660000 	 -1.9105940000 
1185.20 	 224.9718000 	 1.954050 	 -1.2777930000 	 -1.9083470000 
1185.40 	 224.9718000 	 1.954075 	 -1.2768940000 	 -1.9073260000 
1185.60 	 224.9718000 	 1.954100 	 -1.2797290000 	 -1.9101270000 
1185.80 	 224.9718000 	 1.954125 	 -1.2776690000 	 -1.9091700000 
1186.00 	 224.9718000 	 1.954150 	 -1.2763470000 	 -1.9071330000 
1186.20 	 224.9718000 	 1.954150 	 -1.2794430000 	 -1.9099170000 
1186.40 	 224.9670000 	 1.954175 	 -1.2786070000 	 -1.9098350000 
1186.60 	 224.9638000 	 1.954200 	 -1.2760610000 	 -1.9070630000 
1186.80 	 224.9591000 	 1.954225 	 -1.2787340000 	 -1.9090880000 
1187.00 	 224.9575000 	 1.954250 	 -1.2793640000 	 -1.9101400000 
1187.20 	 224.9511000 	 1.954275 	 -1.2761120000 	 -1.9073420000 
1187.40 	 224.9511000 	 1.954325 	 -1.2782380000 	 -1.9087060000 
1187.60 	 224.9511000 	 1.954375 	 -1.2796430000 	 -1.9103110000 
1187.80 	 224.9511000 	 1.954400 	 -1.2764800000 	 -1.9076820000 
1188.00 	 224.9511000 	 1.954450 	 -1.2770430000 	 -1.9078510000 
1188.20 	 224.9559000 	 1.954500 	 -1.2794780000 	 -1.9104070000 
1188.40 	 224.9591000 	 1.954500 	 -1.2768810000 	 -1.9083690000 
1188.60 	 224.9606000 	 1.954550 	 -1.2762930000 	 -1.9074920000 
1188.80 	 224.9670000 	 1.954575 	 -1.2792910000 	 -1.9102760000 
1189.00 	 224.9686000 	 1.954600 	 -1.2777300000 	 -1.9090300000 
1189.20 	 224.9749000 	 1.954625 	 -1.2759780000 	 -1.9072410000 
1189.40 	 224.9797000 	 1.954625 	 -1.2790930000 	 -1.9099710000 
1189.60 	 224.9829000 	 1.954675 	 -1.2781520000 	 -1.9096180000 
1189.80 	 224.9893000 	 1.954650 	 -1.2712510000 	 -1.9070050000 
1190.00 	 224.9956000 	 1.954650 	 -1.2739690000 	 -1.9090490000 
1190.20 	 224.9988000 	 1.954650 	 -1.2746080000 	 -1.9103150000 
1190.40 	 225.0067000 	 1.954650 	 -1.2713880000 	 -1.9073420000 
1190.60 	 225.0115000 	 1.954650 	 -1.2735880000 	 -1.9085790000 
1190.80 	 225.0179000 	 1.954650 	 -1.2750370000 	 -1.9105630000 
1191.00 	 225.0195000 	 1.954650 	 -1.2717760000 	 -1.9078100000 
1191.20 	 225.0226000 	 1.954650 	 -1.2727170000 	 -1.9078450000 
1191.40 	 225.0258000 	 1.954650 	 -1.2751100000 	 -1.9104100000 
1191.60 	 225.0226000 	 1.954650 	 -1.2725700000 	 -1.9084170000 
1191.80 	 225.0226000 	 1.954650 	 -1.2720810000 	 -1.9072500000 
1192.00 	 225.0226000 	 1.954650 	 -1.2751070000 	 -1.9102540000 
1192.20 	 225.0179000 	 1.954650 	 -1.2732510000 	 -1.9089920000 
1192.40 	 225.0179000 	 1.954650 	 -1.2715940000 	 -1.9069450000 
1192.60 	 225.0179000 	 1.954650 	 -1.2746590000 	 -1.9096370000 
1192.80 	 225.0179000 	 1.954650 	 -1.2741410000 	 -1.9098890000 
1193.00 	 225.0226000 	 1.954650 	 -1.2714260000 	 -1.9070340000 
1193.20 	 225.0226000 	 1.954650 	 -1.2742010000 	 -1.9090650000 
1193.40 	 225.0226000 	 1.954600 	 -1.2747570000 	 -1.9102760000 
1193.60 	 225.0195000 	 1.954600 	 -1.2716010000 	 -1.9073100000 
1193.80 	 225.0179000 	 1.954600 	 -1.2734130000 	 -1.9082230000 
1194.00 	 225.0147000 	 1.954600 	 -1.2752440000 	 -1.9105090000 
1194.20 	 225.0115000 	 1.954575 	 -1.2721950000 	 -1.9078890000 
1194.40 	 225.0099000 	 1.954550 	 -1.2729100000 	 -1.9079840000 
1194.60 	 225.0067000 	 1.954550 	 -1.2754280000 	 -1.9105820000 
1194.80 	 225.0036000 	 1.954550 	 -1.2725100000 	 -1.9082610000 
1195.00 	 225.0036000 	 1.954550 	 -1.2722170000 	 -1.9073100000 
1195.20 	 224.9972000 	 1.954550 	 -1.2753040000 	 -1.9102950000 
1195.40 	 224.9956000 	 1.954550 	 -1.2731330000 	 -1.9087410000 
1195.60 	 224.9908000 	 1.954550 	 -1.2719950000 	 -1.9072210000 
1195.80 	 224.9908000 	 1.954550 	 -1.2751830000 	 -1.9099680000 
1196.00 	 224.9877000 	 1.954550 	 -1.2735650000 	 -1.9094090000 
1196.20 	 224.9877000 	 1.954550 	 -1.2714450000 	 -1.9070660000 
1196.40 	 224.9908000 	 1.954550 	 -1.2744490000 	 -1.9093990000 
1196.60 	 224.9908000 	 1.954550 	 -1.2745950000 	 -1.9100060000 
1196.80 	 224.9908000 	 1.954550 	 -1.2715690000 	 -1.9070850000 
1197.00 	 224.9908000 	 1.954550 	 -1.2738480000 	 -1.9088140000 
1197.20 	 224.9877000 	 1.954550 	 -1.2749200000 	 -1.9104160000 
1197.40 	 224.9829000 	 1.954550 	 -1.2718420000 	 -1.9075490000 
1197.60 	 224.9813000 	 1.954550 	 -1.2732000000 	 -1.9081400000 
1197.80 	 224.9797000 	 1.954550 	 -1.2751930000 	 -1.9105560000 
1198.00 	 224.9749000 	 1.954550 	 -1.2724370000 	 -1.9079490000 
1198.20 	 224.9718000 	 1.954550 	 -1.2725130000 	 -1.9077240000 
1198.40 	 224.9718000 	 1.954550 	 -1.2754380000 	 -1.9102890000 
1198.60 	 224.9670000 	 1.954600 	 -1.2734790000 	 -1.9087510000 
1198.80 	 224.9670000 	 1.954600 	 -1.2722780000 	 -1.9069830000 
1199.00 	 224.9670000 	 1.954650 	 -1.2754760000 	 -1.9098820000 
1199.20 	 224.9638000 	 1.954650 	 -1.2740710000 	 -1.9092850000 
1199.40 	 224.9638000 	 1.954675 	 -1.2719690000 	 -1.9069990000 
1199.60 	 224.9591000 	 1.954725 	 -1.2749350000 	 -1.9094940000 
1199.80 	 224.9575000 	 1.954750 	 -1.2746140000 	 -1.9100320000 
1200.00 	 224.9559000 	 1.954775 	 -1.2718040000 	 -1.9071130000 
1200.20 	 224.9559000 	 1.954800 	 -1.2743730000 	 -1.9090840000 
1200.40 	 224.9559000 	 1.954850 	 -1.2750720000 	 -1.9102450000 
1200.60 	 224.9591000 	 1.954875 	 -1.2718550000 	 -1.9072760000 
1200.80 	 224.9670000 	 1.954900 	 -1.2736920000 	 -1.9084010000 
1201.00 	 224.9718000 	 1.954925 	 -1.2755970000 	 -1.9104540000 
1201.20 	 224.9749000 	 1.954950 	 -1.2723320000 	 -1.9079080000 
1201.40 	 224.9797000 	 1.954950 	 -1.2730030000 	 -1.9078540000 
1201.60 	 224.9829000 	 1.954975 	 -1.2821670000 	 -1.9092910000 
1201.80 	 224.9908000 	 1.954975 	 -1.2793670000 	 -1.9071520000 
1202.00 	 224.9988000 	 1.955000 	 -1.2787120000 	 -1.9060550000 
1202.20 	 225.0067000 	 1.955025 	 -1.2821100000 	 -1.9091800000 
1202.40 	 225.0115000 	 1.955000 	 -1.2801970000 	 -1.9079590000 
1202.60 	 225.0226000 	 1.955000 	 -1.2788770000 	 -1.9064200000 
1202.80 	 225.0258000 	 1.955000 	 -1.2821130000 	 -1.9093040000 
1203.00 	 225.0306000 	 1.955000 	 -1.2808130000 	 -1.9085820000 
1203.20 	 225.0338000 	 1.955000 	 -1.2784960000 	 -1.9062840000 
1203.40 	 225.0338000 	 1.955000 	 -1.2819230000 	 -1.9089350000 
1203.60 	 225.0369000 	 1.955000 	 -1.2819890000 	 -1.9093480000 
1203.80 	 225.0306000 	 1.954975 	 -1.2786260000 	 -1.9063150000 
1204.00 	 225.0258000 	 1.954950 	 -1.2812110000 	 -1.9080800000 
1204.20 	 225.0226000 	 1.954950 	 -1.2823800000 	 -1.9096600000 
1204.40 	 225.0115000 	 1.954900 	 -1.2790620000 	 -1.9065090000 
1204.60 	 225.0004000 	 1.954900 	 -1.2807910000 	 -1.9077210000 
1204.80 	 224.9908000 	 1.954900 	 -1.2826440000 	 -1.9097140000 
1205.00 	 224.9797000 	 1.954900 	 -1.2789440000 	 -1.9065220000 
1205.20 	 224.9718000 	 1.954900 	 -1.2804700000 	 -1.9073520000 
1205.40 	 224.9638000 	 1.954900 	 -1.2828000000 	 -1.9100380000 
1205.60 	 224.9591000 	 1.954900 	 -1.2793920000 	 -1.9070120000 
1205.80 	 224.9591000 	 1.954900 	 -1.2796560000 	 -1.9067990000 
1206.00 	 224.9591000 	 1.954925 	 -1.2828290000 	 -1.9098600000 
1206.20 	 224.9591000 	 1.954950 	 -1.2802570000 	 -1.9079150000 
1206.40 	 224.9591000 	 1.955000 	 -1.2789410000 	 -1.9062140000 
1206.60 	 224.9638000 	 1.955025 	 -1.2825810000 	 -1.9094430000 
1206.80 	 224.9591000 	 1.955050 	 -1.2810800000 	 -1.9087000000 
1207.00 	 224.9559000 	 1.955075 	 -1.2787060000 	 -1.9060900000 
1207.20 	 224.9511000 	 1.955125 	 -1.2820970000 	 -1.9087280000 
1207.40 	 224.9479000 	 1.955150 	 -1.2819290000 	 -1.9092810000 
1207.60 	 224.9479000 	 1.955200 	 -1.2787440000 	 -1.9061440000 
1207.80 	 224.9447000 	 1.955225 	 -1.2814200000 	 -1.9081970000 
1208.00 	 224.9479000 	 1.955275 	 -1.2826160000 	 -1.9097460000 
1208.20 	 224.9495000 	 1.955300 	 -1.2788650000 	 -1.9064620000 
1208.40 	 224.9511000 	 1.955350 	 -1.2808610000 	 -1.9076090000 
1208.60 	 224.9559000 	 1.955400 	 -1.2826120000 	 -1.9098380000 
1208.80 	 224.9638000 	 1.955425 	 -1.2792460000 	 -1.9066650000 
1209.00 	 224.9718000 	 1.955450 	 -1.2802120000 	 -1.9072150000 
1209.20 	 224.9797000 	 1.955475 	 -1.2829300000 	 -1.9097360000 
1209.40 	 224.9877000 	 1.955475 	 -1.2794620000 	 -1.9072690000 
1209.60 	 224.9988000 	 1.955500 	 -1.2798820000 	 -1.9069990000 
1209.80 	 225.0067000 	 1.955525 	 -1.2830320000 	 -1.9099430000 
1210.00 	 225.0115000 	 1.955500 	 -1.2802570000 	 -1.9082960000 
1210.20 	 225.0163000 	 1.955500 	 -1.2795670000 	 -1.9071710000 
1210.40 	 225.0179000 	 1.955500 	 -1.2830130000 	 -1.9102160000 
1210.60 	 225.0226000 	 1.955500 	 -1.2805050000 	 -1.9086420000 
1210.80 	 225.0258000 	 1.955500 	 -1.2790430000 	 -1.9068430000 
1211.00 	 225.0226000 	 1.955500 	 -1.2826030000 	 -1.9098820000 
1211.20 	 225.0226000 	 1.955500 	 -1.2816050000 	 -1.9095830000 
1211.40 	 225.0226000 	 1.955500 	 -1.2788740000 	 -1.9066680000 
1211.60 	 225.0226000 	 1.955500 	 -1.2820020000 	 -1.9092620000 
1211.80 	 225.0179000 	 1.955500 	 -1.2820340000 	 -1.9099680000 
1212.00 	 225.0147000 	 1.955450 	 -1.2789850000 	 -1.9071200000 
1212.20 	 225.0147000 	 1.955450 	 -1.2813760000 	 -1.9087310000 
1212.40 	 225.0115000 	 1.955450 	 -1.2826160000 	 -1.9104700000 
1212.60 	 225.0115000 	 1.955450 	 -1.2791700000 	 -1.9073610000 
1212.80 	 225.0067000 	 1.955450 	 -1.2805240000 	 -1.9080290000 
1213.00 	 225.0067000 	 1.955450 	 -1.2830320000 	 -1.9105910000 
1213.20 	 225.0036000 	 1.955450 	 -1.2797670000 	 -1.9079400000 
1213.40 	 225.0020000 	 1.955450 	 -1.2798150000 	 -1.9074340000 
1213.60 	 225.0036000 	 1.955450 	 -1.2829940000 	 -1.9104610000 
1213.80 	 225.0036000 	 1.955450 	 -1.2803010000 	 -1.9084360000 
1214.00 	 225.0067000 	 1.955450 	 -1.2792680000 	 -1.9069930000 
1214.20 	 225.0067000 	 1.955450 	 -1.2827680000 	 -1.9100570000 
1214.40 	 225.0099000 	 1.955450 	 -1.2810960000 	 -1.9090430000 
1214.60 	 225.0067000 	 1.955450 	 -1.2788960000 	 -1.9067450000 
1214.80 	 225.0067000 	 1.955450 	 -1.2825140000 	 -1.9096850000 
1215.00 	 225.0036000 	 1.955450 	 -1.2818590000 	 -1.9097610000 
1215.20 	 224.9988000 	 1.955450 	 -1.2788200000 	 -1.9066560000 
1215.40 	 224.9908000 	 1.955450 	 -1.2816750000 	 -1.9091030000 
1215.60 	 224.9908000 	 1.955450 	 -1.2822910000 	 -1.9102030000 
1215.80 	 224.9829000 	 1.955450 	 -1.2789540000 	 -1.9070370000 
1216.00 	 224.9797000 	 1.955450 	 -1.2811950000 	 -1.9084900000 
1216.20 	 224.9797000 	 1.955450 	 -1.2828130000 	 -1.9104420000 
1216.40 	 224.9797000 	 1.955450 	 -1.2794400000 	 -1.9075140000 
1216.60 	 224.9797000 	 1.955450 	 -1.2800060000 	 -1.9077140000 
1216.80 	 224.9749000 	 1.955450 	 -1.2829780000 	 -1.9104960000 
1217.00 	 224.9749000 	 1.955450 	 -1.2798720000 	 -1.9081120000 
1217.20 	 224.9749000 	 1.955450 	 -1.2796720000 	 -1.9073140000 
1217.40 	 224.9749000 	 1.955450 	 -1.2828760000 	 -1.9102350000 
1217.60 	 224.9718000 	 1.955450 	 -1.2804410000 	 -1.9084960000 
1217.80 	 224.9718000 	 1.955500 	 -1.2793290000 	 -1.9071960000 
1218.00 	 224.9718000 	 1.955500 	 -1.2828000000 	 -1.9100980000 
1218.20 	 224.9718000 	 1.955525 	 -1.2807970000 	 -1.9088900000 
1218.40 	 224.9670000 	 1.955550 	 -1.2789500000 	 -1.9068270000 
1218.60 	 224.9670000 	 1.955575 	 -1.2825300000 	 -1.9099300000 
1218.80 	 224.9638000 	 1.955600 	 -1.2816080000 	 -1.9096470000 
1219.00 	 224.9591000 	 1.955625 	 -1.2787720000 	 -1.9067290000 
1219.20 	 224.9591000 	 1.955650 	 -1.2817540000 	 -1.9092750000 
1219.40 	 224.9591000 	 1.955700 	 -1.2821930000 	 -1.9101270000 
1219.60 	 224.9638000 	 1.955725 	 -1.2788770000 	 -1.9069640000 
1219.80 	 224.9638000 	 1.955750 	 -1.2813220000 	 -1.9089220000 
1220.00 	 224.9718000 	 1.955775 	 -1.2824570000 	 -1.9104100000 
1220.20 	 224.9749000 	 1.955800 	 -1.2790710000 	 -1.9070720000 
1220.40 	 224.9829000 	 1.955825 	 -1.2806800000 	 -1.9083690000 
1220.60 	 224.9908000 	 1.955800 	 -1.2820880000 	 -1.9108870000 
1220.80 	 224.9956000 	 1.955800 	 -1.2788300000 	 -1.9080990000 
1221.00 	 224.9988000 	 1.955800 	 -1.2794020000 	 -1.9083150000 
1221.20 	 224.9988000 	 1.955800 	 -1.2822410000 	 -1.9109380000 
1221.40 	 225.0036000 	 1.955800 	 -1.2795890000 	 -1.9089000000 
1221.60 	 225.0036000 	 1.955800 	 -1.2789000000 	 -1.9076950000 
1221.80 	 225.0067000 	 1.955800 	 -1.2820850000 	 -1.9106480000 
1222.00 	 225.0115000 	 1.955800 	 -1.2799420000 	 -1.9092430000 
1222.20 	 225.0163000 	 1.955800 	 -1.2786520000 	 -1.9075740000 
1222.40 	 225.0242000 	 1.955800 	 -1.2817860000 	 -1.9103340000 
1222.60 	 225.0306000 	 1.955800 	 -1.2802950000 	 -1.9095550000 
1222.80 	 225.0385000 	 1.955800 	 -1.2784930000 	 -1.9073070000 
1223.00 	 225.0417000 	 1.955800 	 -1.2818180000 	 -1.9103210000 
1223.20 	 225.0465000 	 1.955800 	 -1.2807880000 	 -1.9098630000 
1223.40 	 225.0449000 	 1.955800 	 -1.2782640000 	 -1.9073740000 
1223.60 	 225.0417000 	 1.955750 	 -1.2813150000 	 -1.9098220000 
1223.80 	 225.0385000 	 1.955725 	 -1.2816270000 	 -1.9105280000 
1224.00 	 225.0338000 	 1.955700 	 -1.2784290000 	 -1.9076820000 
1224.20 	 225.0338000 	 1.955675 	 -1.2804290000 	 -1.9088080000 
1224.40 	 225.0306000 	 1.955650 	 -1.2818910000 	 -1.9107720000 
1224.60 	 225.0242000 	 1.955650 	 -1.2788580000 	 -1.9080730000 
1224.80 	 225.0179000 	 1.955600 	 -1.2796940000 	 -1.9083250000 
1225.00 	 225.0147000 	 1.955600 	 -1.2822410000 	 -1.9108450000 
1225.20 	 225.0067000 	 1.955600 	 -1.2792460000 	 -1.9084520000 
1225.40 	 224.9988000 	 1.955600 	 -1.2787120000 	 -1.9077270000 
1225.60 	 224.9956000 	 1.955600 	 -1.2817800000 	 -1.9105880000 
1225.80 	 224.9956000 	 1.955600 	 -1.2803210000 	 -1.9093990000 
1226.00 	 224.9908000 	 1.955600 	 -1.2784770000 	 -1.9074090000 
1226.20 	 224.9956000 	 1.955600 	 -1.2814870000 	 -1.9100440000 
1226.40 	 224.9956000 	 1.955600 	 -1.2811030000 	 -1.9099620000 
1226.60 	 224.9956000 	 1.955600 	 -1.2785180000 	 -1.9074690000 
1226.80 	 224.9956000 	 1.955600 	 -1.2808360000 	 -1.9095420000 
1227.00 	 224.9908000 	 1.955600 	 -1.2818110000 	 -1.9106860000 
1227.20 	 224.9908000 	 1.955600 	 -1.2784000000 	 -1.9077840000
[truncated: 296,016 more chars]
