# Supplementary material for: Scott Blair Fractional-Type Viscoelastic Behavior of Clear Spruce Wood: Influence of Compression Wood on Power-Law Stiffness Parameters
Source: Materials (Basel). 2024 Nov 9;17(22):5477. doi: 10.3390/ma17225477 (PMC11595321; doi:10.3390/ma17225477)
Supplement: Supplementary file 1 [file materials-17-05477-s001.zip › DATA_MDPI_upload.d/00_07_225.txt]

Bezeichnung: 	 00_07_225 
Bezeichnung Kofler: 	 07 
temperature [deg C] 	 moisture content [%] 	 raw density [kg/m³] 	 width [mm] 	 height [mm] 	 length [mm] 	 creepforce [N] 	 holding time [s] 	 reaction wood [%] 
20 	 11.31 	 389.0 	 15.05 	 15.10 	 240 	 225 	 1800 	 0.00 
-------------- Daten Shimadzu AGX 10 kN & 2 x HBM WA 20 -------------- 
1 _ 1 
Zeit 	 Kraft 	 Weg 	 Ext.1 	 Ext.2 
sec 	 N 	 mm 	 mm 	 mm 
0.00 	 4.8303600 	 0.000000 	 0.0036303200 	 0.0029023490 
0.20 	 4.8303600 	 0.002375 	 0.0062084200 	 0.0053246820 
0.40 	 4.8303600 	 0.005675 	 0.0021870930 	 0.0024350480 
0.60 	 5.5456160 	 0.009000 	 0.0024350480 	 0.0018533070 
0.80 	 5.9827170 	 0.012350 	 0.0056934360 	 0.0050894420 
1.00 	 6.2910710 	 0.015675 	 0.0029468540 	 0.0031884510 
1.20 	 6.6566470 	 0.019000 	 0.0017579400 	 0.0012397770 
1.40 	 7.0142750 	 0.022350 	 0.0055440270 	 0.0046094260 
1.60 	 7.3512400 	 0.025675 	 0.0032806400 	 0.0033823650 
1.80 	 7.6850260 	 0.029000 	 0.0012779240 	 -0.0004545847 
2.00 	 7.9250340 	 0.032350 	 0.0053660070 	 -0.0024255120 
2.20 	 8.2524610 	 0.035675 	 0.0068505610 	 -0.0104109400 
2.40 	 8.5401540 	 0.039000 	 0.0063482920 	 -0.0175221800 
2.60 	 8.7340670 	 0.042350 	 0.0129985800 	 -0.0195789300 
2.80 	 9.0201690 	 0.045675 	 0.0184440600 	 -0.0223890900 
3.00 	 9.1155370 	 0.049000 	 0.0205071800 	 -0.0299231200 
3.20 	 9.2617670 	 0.052350 	 0.0281333900 	 -0.0355084700 
3.40 	 9.3793870 	 0.055675 	 0.0339508100 	 -0.0432713800 
3.60 	 9.5478700 	 0.059000 	 0.0349330900 	 -0.0469176000 
3.80 	 9.5844270 	 0.062350 	 0.0422573100 	 -0.0563303600 
4.00 	 9.7306570 	 0.065675 	 0.0509325700 	 -0.0612195300 
4.20 	 9.9341080 	 0.069000 	 0.0533040400 	 -0.0674215900 
4.40 	 10.0024500 	 0.072350 	 0.0603898400 	 -0.0776767700 
4.45 	 10.0040400 	 0.073200 	 0.0645446800 	 -0.0765355500 
4.65 	 10.4204800 	 0.086225 	 0.0779183700 	 -0.0997289000 
4.85 	 11.8080800 	 0.139225 	 0.1894379000 	 -0.1967462000 
5.05 	 13.6947600 	 0.229375 	 0.4580561000 	 -0.4151281000 
5.25 	 16.4540600 	 0.332825 	 0.7380295000 	 -0.6611411000 
5.45 	 22.7499000 	 0.450925 	 0.9128157000 	 -0.8824921000 
5.65 	 35.0379900 	 0.567625 	 0.8345477000 	 -0.9929212000 
5.85 	 39.2468800 	 0.586025 	 0.8081722000 	 -1.0208990000 
6.05 	 42.0824700 	 0.632050 	 0.7777882000 	 -1.0530030000 
6.25 	 48.3878400 	 0.680850 	 0.7334232000 	 -1.0928150000 
6.45 	 51.2552300 	 0.711500 	 0.7048257000 	 -1.1176550000 
6.65 	 56.3796300 	 0.761000 	 0.6603050000 	 -1.1672780000 
6.85 	 60.7188500 	 0.797350 	 0.6293710000 	 -1.1954630000 
7.05 	 64.6686600 	 0.837750 	 0.5915610000 	 -1.2323790000 
7.25 	 69.4576900 	 0.879875 	 0.5512460000 	 -1.2694640000 
7.45 	 73.7079000 	 0.918575 	 0.5204360000 	 -1.2990220000 
7.65 	 78.1234100 	 0.958150 	 0.4825211000 	 -1.3299020000 
7.85 	 82.4801100 	 0.996775 	 0.4456520000 	 -1.3690120000 
8.05 	 86.8463500 	 1.034925 	 0.4157321000 	 -1.3987060000 
8.25 	 91.1029200 	 1.072650 	 0.3798962000 	 -1.4296660000 
8.45 	 95.3038600 	 1.110800 	 0.3420385000 	 -1.4652480000 
8.65 	 99.7177700 	 1.148350 	 0.3095531000 	 -1.4961780000 
8.85 	 103.9791000 	 1.185625 	 0.2766959000 	 -1.5290700000 
9.05 	 108.3358000 	 1.223275 	 0.2385998000 	 -1.5652850000 
9.25 	 112.6909000 	 1.260775 	 0.2059650000 	 -1.5923280000 
9.45 	 117.3560000 	 1.297950 	 0.1726182000 	 -1.6234490000 
9.65 	 121.7810000 	 1.334050 	 0.1365121000 	 -1.6615640000 
9.85 	 126.3523000 	 1.369950 	 0.1042970000 	 -1.6917100000 
10.05 	 130.7090000 	 1.405475 	 0.0741036800 	 -1.7211020000 
10.25 	 135.3216000 	 1.440825 	 0.0393104600 	 -1.7533270000 
10.45 	 139.8341000 	 1.475300 	 0.0050067900 	 -1.7803290000 
10.65 	 144.2782000 	 1.509475 	 -0.0198777500 	 -1.8146580000 
10.85 	 148.6254000 	 1.544000 	 -0.0520229300 	 -1.8481860000 
11.05 	 153.0997000 	 1.578700 	 -0.0851281500 	 -1.8818730000 
11.25 	 157.6599000 	 1.613200 	 -0.1139323000 	 -1.9081400000 
11.45 	 162.1946000 	 1.647450 	 -0.1462142000 	 -1.9361310000 
11.65 	 166.5433000 	 1.681525 	 -0.1829433000 	 -1.9726120000 
11.85 	 170.9922000 	 1.715725 	 -0.2095699000 	 -1.9987840000 
12.05 	 175.5110000 	 1.749825 	 -0.2418677000 	 -2.0322260000 
12.25 	 179.9901000 	 1.783675 	 -0.2783457000 	 -2.0598060000 
12.45 	 184.4835000 	 1.817050 	 -0.3079923000 	 -2.0868460000 
12.65 	 188.9038000 	 1.850450 	 -0.3327242000 	 -2.1134540000 
12.85 	 193.3670000 	 1.884175 	 -0.3653272000 	 -2.1490960000 
13.05 	 197.9176000 	 1.917950 	 -0.4009946000 	 -2.1798390000 
13.25 	 202.4968000 	 1.951025 	 -0.4253229000 	 -2.2046020000 
13.45 	 206.9442000 	 1.983675 	 -0.4616579000 	 -2.2395800000 
13.65 	 211.3994000 	 2.016500 	 -0.4926237000 	 -2.2680600000 
13.85 	 215.8610000 	 2.049425 	 -0.5222480000 	 -2.2960440000 
14.05 	 220.3496000 	 2.082550 	 -0.5544662000 	 -2.3291140000 
14.20 	 223.7288000 	 2.107350 	 -0.5771828000 	 -2.3455400000 
14.25 	 224.8637000 	 2.113600 	 -0.5866655000 	 -2.3570600000 
14.45 	 226.0224000 	 2.117225 	 -0.5920219000 	 -2.3638440000 
14.65 	 225.5885000 	 2.116775 	 -0.5929470000 	 -2.3627690000 
14.85 	 225.4438000 	 2.116550 	 -0.5961768000 	 -2.3659450000 
15.05 	 225.1927000 	 2.116425 	 -0.5939388000 	 -2.3648290000 
15.25 	 225.0083000 	 2.116375 	 -0.5924606000 	 -2.3636600000 
15.45 	 224.8287000 	 2.116350 	 -0.5960433000 	 -2.3674200000 
15.65 	 224.6904000 	 2.116400 	 -0.5945110000 	 -2.3655960000 
15.85 	 224.5951000 	 2.116575 	 -0.5925782000 	 -2.3640920000 
16.05 	 224.5140000 	 2.116775 	 -0.5956586000 	 -2.3658310000 
16.25 	 224.4171000 	 2.117025 	 -0.5952835000 	 -2.3655570000 
16.45 	 224.3710000 	 2.117325 	 -0.5925369000 	 -2.3635930000 
16.65 	 224.3137000 	 2.117650 	 -0.5955982000 	 -2.3660210000 
16.85 	 224.2613000 	 2.117975 	 -0.5959066000 	 -2.3676620000 
17.05 	 224.1882000 	 2.118325 	 -0.5930106000 	 -2.3649470000 
17.25 	 224.1723000 	 2.118675 	 -0.5955315000 	 -2.3704270000 
17.45 	 224.1913000 	 2.119050 	 -0.5971019000 	 -2.3704020000 
17.65 	 224.2152000 	 2.119425 	 -0.5942662000 	 -2.3688220000 
17.85 	 224.1929000 	 2.119800 	 -0.5912622000 	 -2.3700140000 
18.05 	 224.1643000 	 2.120175 	 -0.5983703000 	 -2.3756410000 
18.25 	 224.1262000 	 2.120550 	 -0.5910142000 	 -2.3734660000 
18.45 	 224.1198000 	 2.120950 	 -0.5954297000 	 -2.3760160000 
18.65 	 224.1421000 	 2.121350 	 -0.5949052000 	 -2.3799390000 
18.85 	 224.1818000 	 2.121725 	 -0.5932903000 	 -2.3790450000 
19.05 	 224.1691000 	 2.122100 	 -0.5927467000 	 -2.3738830000 
19.25 	 224.1580000 	 2.122475 	 -0.5987771000 	 -2.3810160000 
19.45 	 224.1500000 	 2.122850 	 -0.5978076000 	 -2.3818840000 
19.65 	 224.1405000 	 2.123250 	 -0.5972608000 	 -2.3754500000 
19.85 	 224.1341000 	 2.123625 	 -0.5988662000 	 -2.3819730000 
20.05 	 224.1310000 	 2.124025 	 -0.6007894000 	 -2.3819290000 
20.25 	 224.1278000 	 2.124400 	 -0.5978171000 	 -2.3815250000 
20.45 	 224.1262000 	 2.124800 	 -0.6002553000 	 -2.3803200000 
20.65 	 224.1230000 	 2.125200 	 -0.6028366000 	 -2.3827330000 
20.85 	 224.1198000 	 2.125600 	 -0.5989488000 	 -2.3806510000 
21.05 	 224.1182000 	 2.125975 	 -0.6009960000 	 -2.3836330000 
21.25 	 224.1230000 	 2.126375 	 -0.6037490000 	 -2.3867960000 
21.45 	 224.1262000 	 2.126775 	 -0.6009833000 	 -2.3853460000 
21.65 	 224.1357000 	 2.127175 	 -0.5954869000 	 -2.3854100000 
21.85 	 224.1500000 	 2.127550 	 -0.6039047000 	 -2.3864720000 
22.05 	 224.1659000 	 2.127925 	 -0.6031958000 	 -2.3846560000 
22.25 	 224.1834000 	 2.128300 	 -0.5979919000 	 -2.3834260000 
22.45 	 224.2025000 	 2.128675 	 -0.6020291000 	 -2.3877910000 
22.65 	 224.2200000 	 2.129025 	 -0.6033929000 	 -2.3879910000 
22.85 	 224.2374000 	 2.129350 	 -0.5988916000 	 -2.3836770000 
23.05 	 224.2533000 	 2.129700 	 -0.6043370000 	 -2.3871140000 
23.25 	 224.2676000 	 2.130025 	 -0.6038602000 	 -2.3889220000 
23.45 	 224.2820000 	 2.130375 	 -0.6017240000 	 -2.3871300000 
23.65 	 224.2931000 	 2.130675 	 -0.6025346000 	 -2.3875620000 
23.85 	 224.3074000 	 2.131000 	 -0.6070614000 	 -2.3902260000 
24.05 	 224.3169000 	 2.131300 	 -0.6000678000 	 -2.3870280000 
24.25 	 224.3280000 	 2.131600 	 -0.6055133000 	 -2.3878920000 
24.45 	 224.3392000 	 2.131900 	 -0.6043752000 	 -2.3912080000 
24.65 	 224.3503000 	 2.132200 	 -0.6042989000 	 -2.3889540000 
24.85 	 224.3662000 	 2.132500 	 -0.6045182000 	 -2.3881080000 
25.05 	 224.3741000 	 2.132775 	 -0.6102244000 	 -2.3923180000 
25.25 	 224.3869000 	 2.133050 	 -0.6070201000 	 -2.3916210000 
25.45 	 224.3948000 	 2.133325 	 -0.6047885000 	 -2.3888590000 
25.65 	 224.4059000 	 2.133600 	 -0.6109460000 	 -2.3927020000 
25.85 	 224.4139000 	 2.133850 	 -0.6098175000 	 -2.3921200000 
26.05 	 224.4218000 	 2.134125 	 -0.6071472000 	 -2.3919420000 
26.25 	 224.4377000 	 2.134375 	 -0.6104882000 	 -2.3923140000 
26.45 	 224.4488000 	 2.134625 	 -0.6062921000 	 -2.3941830000 
26.65 	 224.4615000 	 2.134875 	 -0.6074365000 	 -2.3912750000 
26.85 	 224.4743000 	 2.135100 	 -0.6095791000 	 -2.3925620000 
27.05 	 224.4870000 	 2.135325 	 -0.6104119000 	 -2.3954580000 
27.25 	 224.4981000 	 2.135575 	 -0.6066799000 	 -2.3950610000 
27.45 	 224.5061000 	 2.135775 	 -0.6088288000 	 -2.3974580000 
27.65 	 224.5156000 	 2.136000 	 -0.6114514000 	 -2.4013260000 
27.85 	 224.5220000 	 2.136225 	 -0.6099765000 	 -2.3997500000 
28.05 	 224.5315000 	 2.136425 	 -0.6094678000 	 -2.3970890000 
28.25 	 224.5378000 	 2.136625 	 -0.6086413000 	 -2.4018540000 
28.45 	 224.5474000 	 2.136850 	 -0.6070232000 	 -2.3973780000 
28.65 	 224.5553000 	 2.137050 	 -0.6083520000 	 -2.3992600000 
28.85 	 224.5633000 	 2.137250 	 -0.6112099000 	 -2.4030210000 
29.05 	 224.5712000 	 2.137425 	 -0.6093757000 	 -2.4016570000 
29.25 	 224.5744000 	 2.137625 	 -0.6097825000 	 -2.3956680000 
29.45 	 224.5792000 	 2.137800 	 -0.6144683000 	 -2.3980780000 
29.65 	 224.5824000 	 2.138000 	 -0.6136036000 	 -2.3988560000 
29.85 	 224.5871000 	 2.138175 	 -0.6099351000 	 -2.4008180000 
30.05 	 224.5903000 	 2.138375 	 -0.6127167000 	 -2.3976960000 
30.25 	 224.5903000 	 2.138550 	 -0.6136449000 	 -2.3997720000 
30.45 	 224.5983000 	 2.138725 	 -0.6068802000 	 -2.3972290000 
30.65 	 224.6014000 	 2.138925 	 -0.6091340000 	 -2.3982880000 
30.85 	 224.6062000 	 2.139100 	 -0.6140963000 	 -2.4011550000 
31.05 	 224.6094000 	 2.139275 	 -0.6088035000 	 -2.3984690000 
31.25 	 224.6141000 	 2.139425 	 -0.6111558000 	 -2.3981730000 
31.45 	 224.6173000 	 2.139625 	 -0.6156381000 	 -2.4016700000 
31.65 	 224.6221000 	 2.139775 	 -0.6089242000 	 -2.3989680000 
31.85 	 224.6300000 	 2.139950 	 -0.6114324000 	 -2.3987450000 
32.05 	 224.6332000 	 2.140125 	 -0.6162866000 	 -2.4020260000 
32.25 	 224.6412000 	 2.140275 	 -0.6140963000 	 -2.3996990000 
32.45 	 224.6491000 	 2.140425 	 -0.6093534000 	 -2.3988150000 
32.65 	 224.6555000 	 2.140600 	 -0.6118997000 	 -2.4024070000 
32.85 	 224.6618000 	 2.140750 	 -0.6095950000 	 -2.4009160000 
33.05 	 224.6682000 	 2.140900 	 -0.6126944000 	 -2.3992380000 
33.25 	 224.6745000 	 2.141025 	 -0.6163120000 	 -2.4026460000 
33.45 	 224.6809000 	 2.141175 	 -0.6117375000 	 -2.4021910000 
33.65 	 224.6841000 	 2.141325 	 -0.6142871000 	 -2.4000450000 
33.85 	 224.6841000 	 2.141475 	 -0.6174088000 	 -2.4034210000 
34.05 	 224.6841000 	 2.141600 	 -0.6143602000 	 -2.4033640000 
34.25 	 224.6841000 	 2.141750 	 -0.6150500000 	 -2.4017460000 
34.45 	 224.6888000 	 2.141875 	 -0.6164996000 	 -2.4041340000 
34.65 	 224.6920000 	 2.142025 	 -0.6163788000 	 -2.4052720000 
34.85 	 224.6920000 	 2.142150 	 -0.6127326000 	 -2.4031260000 
35.05 	 224.6984000 	 2.142300 	 -0.6178951000 	 -2.4054180000 
35.25 	 224.7000000 	 2.142425 	 -0.6174819000 	 -2.4065020000 
35.45 	 224.7047000 	 2.142550 	 -0.6153679000 	 -2.4031480000 
35.65 	 224.7047000 	 2.142700 	 -0.6176694000 	 -2.4052560000 
35.85 	 224.7047000 	 2.142825 	 -0.6191762000 	 -2.4062090000 
36.05 	 224.7047000 	 2.142950 	 -0.6158130000 	 -2.4035170000 
36.25 	 224.7000000 	 2.143075 	 -0.6178029000 	 -2.4055740000 
36.45 	 224.6968000 	 2.143225 	 -0.6180954000 	 -2.4077450000 
36.65 	 224.6968000 	 2.143350 	 -0.6121318000 	 -2.4043940000 
36.85 	 224.6968000 	 2.143475 	 -0.6154855000 	 -2.4063300000 
37.05 	 224.6968000 	 2.143625 	 -0.6175613000 	 -2.4072270000 
37.25 	 224.7016000 	 2.143750 	 -0.6146081000 	 -2.4042580000 
37.45 	 224.7079000 	 2.143875 	 -0.6166903000 	 -2.4067880000 
37.65 	 224.7159000 	 2.144025 	 -0.6182671000 	 -2.4081100000 
37.85 	 224.7222000 	 2.144150 	 -0.6159655000 	 -2.4061520000 
38.05 	 224.7286000 	 2.144275 	 -0.6177902000 	 -2.4065370000 
38.25 	 224.7286000 	 2.144375 	 -0.6199519000 	 -2.4084160000 
38.45 	 224.7318000 	 2.144500 	 -0.6163311000 	 -2.4057070000 
38.65 	 224.7318000 	 2.144625 	 -0.6186676000 	 -2.4064730000 
38.85 	 224.7349000 	 2.144750 	 -0.6207625000 	 -2.4090260000 
39.05 	 224.7397000 	 2.144850 	 -0.6171067000 	 -2.4063300000 
39.25 	 224.7429000 	 2.144975 	 -0.6191317000 	 -2.4070360000 
39.45 	 224.7477000 	 2.145100 	 -0.6189537000 	 -2.4094230000 
39.65 	 224.7477000 	 2.145200 	 -0.6173229000 	 -2.4068010000 
39.85 	 224.7508000 	 2.145300 	 -0.6194528000 	 -2.4078560000 
40.05 	 224.7508000 	 2.145425 	 -0.6214778000 	 -2.4098620000 
40.25 	 224.7588000 	 2.145525 	 -0.6181812000 	 -2.4069180000 
40.45 	 224.7620000 	 2.145625 	 -0.6197516000 	 -2.4081360000 
40.65 	 224.7667000 	 2.145750 	 -0.6217797000 	 -2.4104470000 
40.85 	 224.7667000 	 2.145850 	 -0.6182321000 	 -2.4072900000 
41.05 	 224.7715000 	 2.145950 	 -0.6195323000 	 -2.4085460000 
41.25 	 224.7715000 	 2.146050 	 -0.6220754000 	 -2.4110000000 
41.45 	 224.7715000 	 2.146150 	 -0.6187630000 	 -2.4079320000 
41.65 	 224.7715000 	 2.146250 	 -0.6201617000 	 -2.4087330000 
41.85 	 224.7715000 	 2.146350 	 -0.6225777000 	 -2.4113750000 
42.05 	 224.7747000 	 2.146450 	 -0.6195545000 	 -2.4089970000 
42.25 	 224.7747000 	 2.146550 	 -0.6201045000 	 -2.4091560000 
42.45 	 224.7747000 	 2.146650 	 -0.6230291000 	 -2.4120710000 
42.65 	 224.7747000 	 2.146750 	 -0.6199646000 	 -2.4102150000 
42.85 	 224.7747000 	 2.146850 	 -0.6198342000 	 -2.4105550000 
43.05 	 224.7747000 	 2.146950 	 -0.6232707000 	 -2.4125890000 
43.25 	 224.7715000 	 2.147050 	 -0.6203683000 	 -2.4106340000 
43.45 	 224.7715000 	 2.147150 	 -0.6198184000 	 -2.4099250000 
43.65 	 224.7715000 	 2.147250 	 -0.6234424000 	 -2.4132950000 
43.85 	 224.7667000 	 2.147350 	 -0.6173038000 	 -2.4116680000 
44.05 	 224.7667000 	 2.147450 	 -0.6175232000 	 -2.4099320000 
44.25 	 224.7667000 	 2.147550 	 -0.6189759000 	 -2.4132380000 
44.45 	 224.7715000 	 2.147650 	 -0.6223170000 	 -2.4125640000 
44.65 	 224.7731000 	 2.147750 	 -0.6182544000 	 -2.4098810000 
44.85 	 224.7747000 	 2.147850 	 -0.6218815000 	 -2.4125320000 
45.05 	 224.7794000 	 2.147950 	 -0.6194751000 	 -2.4133650000 
45.25 	 224.7794000 	 2.148050 	 -0.6188233000 	 -2.4110760000 
45.45 	 224.7794000 	 2.148150 	 -0.6180064000 	 -2.4118390000 
45.65 	 224.7794000 	 2.148250 	 -0.6211408000 	 -2.4142200000 
45.85 	 224.7794000 	 2.148350 	 -0.6209755000 	 -2.4113460000 
46.05 	 224.7794000 	 2.148425 	 -0.6164710000 	 -2.4114260000 
46.25 	 224.7826000 	 2.148525 	 -0.6242657000 	 -2.4144390000 
46.45 	 224.7874000 	 2.148625 	 -0.6196499000 	 -2.4126560000 
46.65 	 224.7890000 	 2.148725 	 -0.6186803000 	 -2.4111870000 
46.85 	 224.7953000 	 2.148800 	 -0.6199169000 	 -2.4143310000 
47.05 	 224.7953000 	 2.148900 	 -0.6204128000 	 -2.4139400000 
47.25 	 224.7953000 	 2.149000 	 -0.6181367000 	 -2.4114100000 
47.45 	 224.7953000 	 2.149075 	 -0.6193097000 	 -2.4134600000 
47.65 	 224.7953000 	 2.149175 	 -0.6204987000 	 -2.4153520000 
47.85 	 224.7953000 	 2.149250 	 -0.6164169000 	 -2.4122300000 
48.05 	 224.7953000 	 2.149350 	 -0.6178443000 	 -2.4128310000 
48.25 	 224.7985000 	 2.149425 	 -0.6207339000 	 -2.4159240000 
48.45 	 224.8033000 	 2.149525 	 -0.6183815000 	 -2.4140290000 
48.65 	 224.8033000 	 2.149625 	 -0.6187026000 	 -2.4123260000 
48.85 	 224.8065000 	 2.149700 	 -0.6213093000 	 -2.4154190000 
49.05 	 224.8065000 	 2.149775 	 -0.6208706000 	 -2.4151710000 
49.25 	 224.8096000 	 2.149875 	 -0.6184673000 	 -2.4122810000 
49.45 	 224.8144000 	 2.149950 	 -0.6206894000 	 -2.4144590000 
49.65 	 224.8176000 	 2.150025 	 -0.6219165000 	 -2.4161980000 
49.85 	 224.8176000 	 2.150100 	 -0.6183720000 	 -2.4133400000 
50.05 	 224.8239000 	 2.150200 	 -0.6185977000 	 -2.4132470000 
50.25 	 224.8224000 	 2.150275 	 -0.6208737000 	 -2.4165850000 
50.45 	 224.8255000 	 2.150350 	 -0.6173801000 	 -2.4147220000 
50.65 	 224.8224000 	 2.150425 	 -0.6154124000 	 -2.4125510000 
50.85 	 224.8239000 	 2.150500 	 -0.6195450000 	 -2.4159690000 
51.05 	 224.8255000 	 2.150575 	 -0.6188266000 	 -2.4163470000 
51.25 	 224.8224000 	 2.150650 	 -0.6161435000 	 -2.4132320000 
51.45 	 224.8303000 	 2.150725 	 -0.6192398000 	 -2.4148750000 
51.65 	 224.8303000 	 2.150800 	 -0.6208960000 	 -2.4171610000 
51.85 	 224.8303000 	 2.150875 	 -0.6166903000 	 -2.4146810000 
52.05 	 224.8303000 	 2.150950 	 -0.6196753000 	 -2.4141880000 
52.25 	 224.8303000 	 2.151025 	 -0.6252766000 	 -2.4172150000 
52.45 	 224.8303000 	 2.151100 	 -0.6237380000 	 -2.4167380000 
52.65 	 224.8303000 	 2.151175 	 -0.6206512000 	 -2.4140420000 
52.85 	 224.8303000 	 2.151250 	 -0.6239001000 	 -2.4162290000 
53.05 	 224.8303000 	 2.151325 	 -0.6224028000 	 -2.4180790000 
53.25 	 224.8303000 	 2.151400 	 -0.6182734000 	 -2.4155110000 
53.45 	 224.8303000 	 2.151475 	 -0.6171926000 	 -2.4145730000 
53.65 	 224.8303000 	 2.151550 	 -0.6208165000 	 -2.4179300000 
53.85 	 224.8303000 	 2.151625 	 -0.6203365000 	 -2.4169640000 
54.05 	 224.8319000 	 2.151700 	 -0.6166045000 	 -2.4144010000 
54.25 	 224.8303000 	 2.151775 	 -0.6192112000 	 -2.4166200000 
54.45 	 224.8303000 	 2.151850 	 -0.6212552000 	 -2.4186070000 
54.65 	 224.8255000 	 2.151925 	 -0.6180096000 	 -2.4155900000 
54.85 	 224.8271000 	 2.152000 	 -0.6200600000 	 -2.4153390000 
55.05 	 224.8255000 	 2.152075 	 -0.6250763000 	 -2.4183810000 
55.25 	 224.8255000 	 2.152150 	 -0.6204224000 	 -2.4171350000 
55.45 	 224.8239000 	 2.152225 	 -0.6191444000 	 -2.4150400000 
55.65 	 224.8255000 	 2.152300 	 -0.6231849000 	 -2.4177580000 
55.85 	 224.8255000 	 2.152375 	 -0.6223901000 	 -2.4186520000 
56.05 	 224.8255000 	 2.152450 	 -0.6198692000 	 -2.4158100000 
56.25 	 224.8224000 	 2.152525 	 -0.6194941000 	 -2.4166110000 
56.45 	 224.8303000 	 2.152600 	 -0.6242911000 	 -2.4195230000 
56.65 	 224.8303000 	 2.152675 	 -0.6214142000 	 -2.4174820000 
56.85 	 224.8335000 	 2.152750 	 -0.6180350000 	 -2.4157910000 
57.05 	 224.8383000 	 2.152825 	 -0.6221358000 	 -2.4186330000 
57.25 	 224.8414000 	 2.152900 	 -0.6240082000 	 -2.4192210000 
57.45 	 224.8462000 	 2.152975 	 -0.6200568000 	 -2.4161880000 
57.65 	 224.8462000 	 2.153025 	 -0.6227239000 	 -2.4173800000 
57.85 	 224.8542000 	 2.153100 	 -0.6241735000 	 -2.4199200000 
58.05 	 224.8557000 	 2.153175 	 -0.6216145000 	 -2.4175830000 
58.25 	 224.8621000 	 2.153225 	 -0.6209850000 	 -2.4163090000 
58.45 	 224.8621000 	 2.153300 	 -0.6250731000 	 -2.4193700000 
58.65 	 224.8573000 	 2.153350 	 -0.6235949000 	 -2.4192910000 
58.85 	 224.8542000 	 2.153400 	 -0.6223869000 	 -2.4165820000 
59.05 	 224.8494000 	 2.153475 	 -0.6219482000 	 -2.4183880000 
59.25 	 224.8462000 	 2.153550 	 -0.6250858000 	 -2.4202060000 
59.45 	 224.8462000 	 2.153600 	 -0.6241512000 	 -2.4176340000 
59.65 	 224.8414000 	 2.153675 	 -0.6262080000 	 -2.4170940000 
59.85 	 224.8462000 	 2.153725 	 -0.6289418000 	 -2.4198120000 
60.05 	 224.8462000 	 2.153800 	 -0.6251685000 	 -2.4192270000 
60.25 	 224.8494000 	 2.153875 	 -0.6219069000 	 -2.4168370000 
60.45 	 224.8494000 	 2.153925 	 -0.6228860000 	 -2.4190520000 
60.65 	 224.8494000 	 2.154000 	 -0.6250922000 	 -2.4205780000 
60.85 	 224.8494000 	 2.154050 	 -0.6255786000 	 -2.4172940000 
61.05 	 224.8494000 	 2.154125 	 -0.6274541000 	 -2.4181490000 
61.25 	 224.8542000 	 2.154200 	 -0.6302611000 	 -2.4207340000 
61.45 	 224.8542000 	 2.154250 	 -0.6273587000 	 -2.4186960000 
61.65 	 224.8573000 	 2.154325 	 -0.6265767000 	 -2.4174950000 
61.85 	 224.8621000 	 2.154375 	 -0.6297238000 	 -2.4205050000 
62.05 	 224.8621000 	 2.154425 	 -0.6286462000 	 -2.4202440000 
62.25 	 224.8621000 	 2.154500 	 -0.6259155000 	 -2.4176310000 
62.45 	 224.8621000 	 2.154550 	 -0.6288242000 	 -2.4194210000 
62.65 	 224.8653000 	 2.154625 	 -0.6301530000 	 -2.4212870000 
62.85 	 224.8653000 	 2.154675 	 -0.6267135000 	 -2.4181590000 
63.05 	 224.8700000 	 2.154725 	 -0.6276194000 	 -2.4184290000 
63.25 	 224.8732000 	 2.154775 	 -0.6306267000 	 -2.4215440000 
63.45 	 224.8748000 	 2.154850 	 -0.6283410000 	 -2.4196590000 
63.65 	 224.8764000 	 2.154900 	 -0.6265799000 	 -2.4183180000 
63.85 	 224.8764000 	 2.154950 	 -0.6301149000 	 -2.4213920000 
64.05 	 224.8812000 	 2.155000 	 -0.6297112000 	 -2.4210960000 
64.25 	 224.8844000 	 2.155050 	 -0.6267484000 	 -2.4183180000 
64.45 	 224.8844000 	 2.155100 	 -0.6290404000 	 -2.4201680000 
64.65 	 224.8812000 	 2.155150 	 -0.6304137000 	 -2.4220050000 
64.85 	 224.8764000 	 2.155200 	 -0.6270885000 	 -2.4189190000 
65.05 	 224.8732000 	 2.155250 	 -0.6280422000 	 -2.4193890000 
65.25 	 224.8732000 	 2.155300 	 -0.6310177000 	 -2.4221770000 
65.45 	 224.8732000 	 2.155375 	 -0.6280645000 	 -2.4201010000 
65.65 	 224.8732000 	 2.155425 	 -0.6270154000 	 -2.4188200000 
65.85 	 224.8732000 	 2.155475 	 -0.6304836000 	 -2.4220020000 
66.05 	 224.8764000 	 2.155525 	 -0.6278260000 	 -2.4215760000 
66.25 	 224.8764000 	 2.155575 	 -0.6246471000 	 -2.4188200000 
66.45 	 224.8764000 	 2.155650 	 -0.6276576000 	 -2.4211310000 
66.65 	 224.8764000 	 2.155700 	 -0.6287956000 	 -2.4225010000 
66.85 	 224.8732000 	 2.155750 	 -0.6253592000 	 -2.4195260000 
67.05 	 224.8764000 	 2.155800 	 -0.6267929000 	 -2.4205460000 
67.25 	 224.8764000 	 2.155850 	 -0.6293488000 	 -2.4233120000 
67.45 	 224.8812000 	 2.155925 	 -0.6265418000 	 -2.4208160000 
67.65 	 224.8812000 	 2.155975 	 -0.6261476000 	 -2.4199610000 
67.85 	 224.8844000 	 2.156025 	 -0.6297334000 	 -2.4230830000 
68.05 	 224.8844000 	 2.156075 	 -0.6271871000 	 -2.4215860000 
68.25 	 224.8891000 	 2.156125 	 -0.6253560000 	 -2.4195860000 
68.45 	 224.8844000 	 2.156175 	 -0.6288751000 	 -2.4227050000 
68.65 	 224.8844000 	 2.156225 	 -0.6286843000 	 -2.4228730000 
68.85 	 224.8844000 	 2.156275 	 -0.6254864000 	 -2.4198850000 
69.05 	 224.8844000 	 2.156325 	 -0.6279246000 	 -2.4216530000 
69.25 	 224.8828000 	 2.156375 	 -0.6285858000 	 -2.4237470000 
69.45 	 224.8844000 	 2.156425 	 -0.6256135000 	 -2.4206320000 
69.65 	 224.8844000 	 2.156475 	 -0.6258170000 	 -2.4208830000 
69.85 	 224.8844000 	 2.156525 	 -0.6291898000 	 -2.4238870000 
70.05 	 224.8844000 	 2.156575 	 -0.6259791000 	 -2.4215920000 
70.25 	 224.8844000 	 2.156625 	 -0.6258456000 	 -2.4201770000 
70.45 	 224.8844000 	 2.156675 	 -0.6294441000 	 -2.4232200000 
70.65 	 224.8844000 	 2.156725 	 -0.6289832000 	 -2.4233020000 
70.85 	 224.8844000 	 2.156775 	 -0.6257375000 	 -2.4202440000 
71.05 	 224.8891000 	 2.156825 	 -0.6286049000 	 -2.4222660000 
71.25 	 224.8891000 	 2.156875 	 -0.6298351000 	 -2.4239830000 
71.45 	 224.8923000 	 2.156925 	 -0.6265926000 	 -2.4211150000 
71.65 	 224.8923000 	 2.156950 	 -0.6268024000 	 -2.4213150000 
71.85 	 224.8923000 	 2.157000 	 -0.6303501000 	 -2.4242500000 
72.05 	 224.8923000 	 2.157050 	 -0.6272824000 	 -2.4223390000 
72.25 	 224.8923000 	 2.157100 	 -0.6257280000 	 -2.4206540000 
72.45 	 224.8939000 	 2.157150 	 -0.6293647000 	 -2.4235220000 
72.65 	 224.8971000 	 2.157175 	 -0.6297429000 	 -2.4238400000 
72.85 	 224.8971000 	 2.157225 	 -0.6261508000 	 -2.4209530000 
73.05 	 224.8971000 	 2.157275 	 -0.6279214000 	 -2.4225300000 
73.25 	 224.8923000 	 2.157325 	 -0.6298860000 	 -2.4245360000 
73.45 	 224.8891000 	 2.157375 	 -0.6263288000 	 -2.4215380000 
73.65 	 224.8891000 	 2.157425 	 -0.6267802000 	 -2.4217190000 
73.85 	 224.8891000 	 2.157475 	 -0.6304646000 	 -2.4247810000 
74.05 	 224.8891000 	 2.157525 	 -0.6278737000 	 -2.4226410000 
74.25 	 224.8844000 	 2.157575 	 -0.6270885000 	 -2.4211950000 
74.45 	 224.8875000 	 2.157625 	 -0.6309573000 	 -2.4244280000 
74.65 	 224.8844000 	 2.157675 	 -0.6306235000 	 -2.4237850000 
74.85 	 224.8844000 	 2.157725 	 -0.6258202000 	 -2.4211980000 
75.05 	 224.8891000 	 2.157775 	 -0.6284078000 	 -2.4236420000 
75.25 	 224.8971000 	 2.157800 	 -0.6291008000 	 -2.4250570000 
75.45 	 224.9034000 	 2.157850 	 -0.6257693000 	 -2.4218270000 
75.65 	 224.9130000 	 2.157900 	 -0.6264527000 	 -2.4225140000 
75.85 	 224.9209000 	 2.157925 	 -0.6297207000 	 -2.4252450000 
76.05 	 224.9241000 	 2.157975 	 -0.6274128000 	 -2.4231370000 
76.25 	 224.9289000 	 2.158000 	 -0.6263765000 	 -2.4218530000 
76.45 	 224.9289000 	 2.158075 	 -0.6297715000 	 -2.4250820000 
76.65 	 224.9289000 	 2.158100 	 -0.6288624000 	 -2.4244310000 
76.85 	 224.9241000 	 2.158175 	 -0.6263161000 	 -2.4219830000 
77.05 	 224.9241000 	 2.158200 	 -0.6268756000 	 -2.4247010000 
77.25 	 224.9241000 	 2.158275 	 -0.6277339000 	 -2.4257560000 
77.45 	 224.9241000 	 2.158325 	 -0.6267738000 	 -2.4225080000 
77.65 	 224.9241000 	 2.158350 	 -0.6287289000 	 -2.4236740000 
77.85 	 224.9209000 	 2.158400 	 -0.6318696000 	 -2.4262020000 
78.05 	 224.9209000 	 2.158450 	 -0.6275749000 	 -2.4233820000 
78.25 	 224.9209000 	 2.158475 	 -0.6276290000 	 -2.4228790000 
78.45 	 224.9161000 	 2.158500 	 -0.6308905000 	 -2.4260550000 
78.65 	 224.9209000 	 2.158550 	 -0.6275145000 	 -2.4243420000 
78.85 	 224.9161000 	 2.158575 	 -0.6249714000 	 -2.4222880000 
79.05 	 224.9209000 	 2.158625 	 -0.6288878000 	 -2.4253910000 
79.25 	 224.9209000 	 2.158650 	 -0.6288592000 	 -2.4254890000 
79.45 	 224.9241000 	 2.158675 	 -0.6260967000 	 -2.4224660000 
79.65 	 224.9241000 	 2.158750 	 -0.6279564000 	 -2.4240910000 
79.85 	 224.9209000 	 2.158775 	 -0.6297811000 	 -2.4263510000 
80.05 	 224.9209000 	 2.158800 	 -0.6264846000 	 -2.4236740000 
80.25 	 224.9161000 	 2.158850 	 -0.6274446000 	 -2.4236840000 
80.45 	 224.9146000 	 2.158875 	 -0.6307570000 	 -2.4265640000 
80.65 	 224.9130000 	 2.158900 	 -0.6288688000 	 -2.4254350000 
80.85 	 224.9130000 	 2.158950 	 -0.6266975000 	 -2.4231820000 
81.05 	 224.9130000 	 2.158975 	 -0.6282298000 	 -2.4266050000 
81.25 	 224.9130000 	 2.159025 	 -0.6271839000 	 -2.4263920000 
81.45 	 224.9098000 	 2.159050 	 -0.6271712000 	 -2.4235570000 
81.65 	 224.9082000 	 2.159100 	 -0.6270440000 	 -2.4262970000 
81.85 	 224.9082000 	 2.159125 	 -0.6282043000 	 -2.4275140000 
82.05 	 224.9082000 	 2.159175 	 -0.6243356000 	 -2.4243290000 
82.25 	 224.9114000 	 2.159200 	 -0.6266912000 	 -2.4263220000 
82.45 	 224.9130000 	 2.159250 	 -0.6288338000 	 -2.4291290000 
82.65 	 224.9161000 	 2.159275 	 -0.6268692000 	 -2.4262170000 
82.85 	 224.9161000 	 2.159325 	 -0.6288783000 	 -2.4265350000 
83.05 	 224.9161000 	 2.159350 	 -0.6319777000 	 -2.4296350000 
83.25 	 224.9130000 	 2.159375 	 -0.6290150000 	 -2.4275840000 
83.45 	 224.9082000 	 2.159425 	 -0.6280645000 	 -2.4262650000 
83.65 	 224.9050000 	 2.159475 	 -0.6321939000 	 -2.4299080000 
83.85 	 224.9050000 	 2.159500 	 -0.6305440000 	 -2.4288780000 
84.05 	 224.9050000 	 2.159550 	 -0.6281058000 	 -2.4264080000 
84.25 	 224.9050000 	 2.159575 	 -0.6313674000 	 -2.4294310000 
84.45 	 224.9050000 	 2.159625 	 -0.6311734000 	 -2.4299620000 
84.65 	 224.9050000 	 2.159675 	 -0.6279882000 	 -2.4270600000 
84.85 	 224.9082000 	 2.159700 	 -0.6300099000 	 -2.4286330000 
85.05 	 224.9050000 	 2.159750 	 -0.6318283000 	 -2.4308040000 
85.25 	 224.9050000 	 2.159775 	 -0.6280105000 	 -2.4274190000 
85.45 	 224.9050000 	 2.159825 	 -0.6286939000 	 -2.4279280000 
85.65 	 224.9050000 	 2.159875 	 -0.6314628000 	 -2.4308400000 
85.85 	 224.9066000 	 2.159900 	 -0.6294155000 	 -2.4286940000 
86.05 	 224.9050000 	 2.159950 	 -0.6276608000 	 -2.4267700000 
86.25 	 224.9082000 	 2.159975 	 -0.6315009000 	 -2.4302700000 
86.45 	 224.9114000 	 2.160025 	 -0.6306966000 	 -2.4297550000 
86.65 	 224.9161000 	 2.160050 	 -0.6268819000 	 -2.4257850000 
86.85 	 224.9161000 	 2.160100 	 -0.6300862000 	 -2.4282680000 
87.05 	 224.9161000 	 2.160125 	 -0.6288369000 	 -2.4299370000 
87.25 	 224.9209000 	 2.160175 	 -0.6248792000 	 -2.4263350000 
87.45 	 224.9209000 	 2.160200 	 -0.6275813000 	 -2.4273840000 
87.65 	 224.9209000 	 2.160225 	 -0.6308270000 	 -2.4299620000 
87.85 	 224.9209000 	 2.160275 	 -0.6258011000 	 -2.4270250000 
88.05 	 224.9241000 	 2.160300 	 -0.6262652000 	 -2.4266720000 
88.25 	 224.9241000 	 2.160325 	 -0.6303437000 	 -2.4299460000 
88.45 	 224.9209000 	 2.160400 	 -0.6316789000 	 -2.4290590000 
88.65 	 224.9225000 	 2.160425 	 -0.6274796000 	 -2.4269170000 
88.85 	 224.9209000 	 2.160450 	 -0.6304486000 	 -2.4300730000 
89.05 	 224.9209000 	 2.160475 	 -0.6275718000 	 -2.4291480000 
89.25 	 224.9209000 	 2.160525 	 -0.6257057000 	 -2.4265350000 
89.45 	 224.9209000 	 2.160550 	 -0.6285222000 	 -2.4285190000 
89.65 	 224.9241000 	 2.160600 	 -0.6299305000 	 -2.4299270000 
89.85 	 224.9241000 	 2.160625 	 -0.6266944000 	 -2.4266460000 
90.05 	 224.9241000 	 2.160675 	 -0.6282806000 	 -2.4275110000 
90.25 	 224.9241000 	 2.160725 	 -0.6312084000 	 -2.4303750000 
90.45 	 224.9209000 	 2.160775 	 -0.6281630000 	 -2.4278260000 
90.65 	 224.9209000 	 2.160825 	 -0.6268247000 	 -2.4270980000 
90.85 	 224.9161000 	 2.160850 	 -0.6294537000 	 -2.4304900000 
91.05 	 224.9161000 	 2.160900 	 -0.6276544000 	 -2.4291230000 
91.25 	 224.9209000 	 2.160925 	 -0.6251590000 	 -2.4272350000 
91.45 	 224.9241000 	 2.160950 	 -0.6288433000 	 -2.4303660000 
91.65 	 224.9289000 	 2.161000 	 -0.6278992000 	 -2.4302610000 
91.85 	 224.9289000 	 2.161050 	 -0.6250191000 	 -2.4274000000 
92.05 	 224.9320000 	 2.161100 	 -0.6292915000 	 -2.4297870000 
92.25 	 224.9320000 	 2.161175 	 -0.6322415000 	 -2.4312470000 
92.45 	 224.9320000 	 2.161200 	 -0.6306426000 	 -2.4278480000 
92.65 	 224.9320000 	 2.161250 	 -0.6326039000 	 -2.4289990000 
92.85 	 224.9320000 	 2.161325 	 -0.6352170000 	 -2.4314150000 
93.05 	 224.9320000 	 2.161350 	 -0.6319014000 	 -2.4285350000 
93.25 	 224.9368000 	 2.161425 	 -0.6318251000 	 -2.4284930000 
93.45 	 224.9400000 	 2.161450 	 -0.6348388000 	 -2.4315960000 
93.65 	 224.9479000 	 2.161525 	 -0.6311448000 	 -2.4294470000 
93.85 	 224.9511000 	 2.161550 	 -0.6293933000 	 -2.4280960000 
94.05 	 224.9591000 	 2.161600 	 -0.6344986000 	 -2.4336690000 
94.25 	 224.9670000 	 2.161625 	 -0.6308015000 	 -2.4337200000 
94.45 	 224.9718000 	 2.161650 	 -0.6291612000 	 -2.4311950000 
94.65 	 224.9749000 	 2.161675 	 -0.6319396000 	 -2.4339580000 
94.85 	 224.9718000 	 2.161700 	 -0.6319046000 	 -2.4347240000 
95.05 	 224.9654000 	 2.161700 	 -0.6310463000 	 -2.4312780000 
95.25 	 224.9591000 	 2.161750 	 -0.6299877000 	 -2.4330230000 
95.45 	 224.9511000 	 2.161775 	 -0.6328773000 	 -2.4351380000 
95.65 	 224.9447000 	 2.161800 	 -0.6296444000 	 -2.4319710000 
95.85 	 224.9400000 	 2.161850 	 -0.6324132000 	 -2.4321140000 
96.05 	 224.9368000 	 2.161900 	 -0.6342824000 	 -2.4351530000 
96.25 	 224.9320000 	 2.161950 	 -0.6304709000 	 -2.4331700000 
96.45 	 224.9320000 	 2.162025 	 -0.6288497000 	 -2.4314280000 
96.65 	 224.9320000 	 2.162075 	 -0.6344891000 	 -2.4347020000 
96.85 	 224.9320000 	 2.162125 	 -0.6328170000 	 -2.4338180000 
97.05 	 224.9320000 	 2.162175 	 -0.6306712000 	 -2.4309510000 
97.25 	 224.9368000 	 2.162225 	 -0.6328869000 	 -2.4340760000 
97.45 	 224.9400000 	 2.162275 	 -0.6344668000 	 -2.4345870000 
97.65 	 224.9447000 	 2.162325 	 -0.6293519000 	 -2.4312690000 
97.85 	 224.9447000 	 2.162400 	 -0.6307856000 	 -2.4331190000 
98.05 	 224.9511000 	 2.162425 	 -0.6313419000 	 -2.4349500000 
98.25 	 224.9559000 	 2.162475 	 -0.6298415000 	 -2.4319780000 
98.45 	 224.9622000 	 2.162500 	 -0.6319427000 	 -2.4322700000 
98.65 	 224.9654000 	 2.162525 	 -0.6348355000 	 -2.4350330000 
98.85 	 224.9718000 	 2.162575 	 -0.6321430000 	 -2.4329310000 
99.05 	 224.9718000 	 2.162600 	 -0.6308778000 	 -2.4313420000 
99.25 	 224.9749000 	 2.162625 	 -0.6347561000 	 -2.4345370000 
99.45 	 224.9749000 	 2.162625 	 -0.6343015000 	 -2.4344790000 
99.65 	 224.9749000 	 2.162650 	 -0.6307252000 	 -2.4316760000 
99.85 	 224.9749000 	 2.162675 	 -0.6342061000 	 -2.4337130000 
100.05 	 224.9749000 	 2.162675 	 -0.6351153000 	 -2.4353220000 
100.25 	 224.9749000 	 2.162725 	 -0.6317456000 	 -2.4319490000 
100.45 	 224.9718000 	 2.162725 	 -0.6294441000 	 -2.4329500000 
100.65 	 224.9654000 	 2.162750 	 -0.6311131000 	 -2.4353850000 
100.85 	 224.9591000 	 2.162775 	 -0.6280231000 	 -2.4329630000 
101.05 	 224.9559000 	 2.162800 	 -0.6279246000 	 -2.4319740000 
101.25 	 224.9511000 	 2.162850 	 -0.6311989000 	 -2.4350390000 
101.45 	 224.9479000 	 2.162875 	 -0.6293042000 	 -2.4340060000 
101.65 	 224.9479000 	 2.162925 	 -0.6272221000 	 -2.4315520000 
101.85 	 224.9479000 	 2.162975 	 -0.6307761000 	 -2.4342760000 
102.05 	 224.9479000 	 2.163000 	 -0.6307538000 	 -2.4348160000 
102.25 	 224.9479000 	 2.163050 	 -0.6274732000 	 -2.4316820000 
102.45 	 224.9479000 	 2.163075 	 -0.6313006000 	 -2.4335380000 
102.65 	 224.9511000 	 2.163125 	 -0.6330585000 	 -2.4352580000 
102.85 	 224.9511000 	 2.163175 	 -0.6298351000 	 -2.4321110000 
103.05 	 224.9511000 	 2.163200 	 -0.6289196000 	 -2.4325660000 
103.25 	 224.9511000 	 2.163250 	 -0.6316217000 	 -2.4354970000 
103.45 	 224.9511000 	 2.163275 	 -0.6291771000 	 -2.4329600000 
103.65 	 224.9559000 	 2.163325 	 -0.6304677000 	 -2.4320600000 
103.85 	 224.9591000 	 2.163375 	 -0.6337960000 	 -2.4350770000 
104.05 	 224.9638000 	 2.163400 	 -0.6330522000 	 -2.4337040000 
104.25 	 224.9670000 	 2.163425 	 -0.6295617000 	 -2.4315710000 
104.45 	 224.9670000 	 2.163450 	 -0.6326262000 	 -2.4344790000 
104.65 	 224.9718000 	 2.163475 	 -0.6323211000 	 -2.4347110000 
104.85 	 224.9670000 	 2.163500 	 -0.6304391000 	 -2.4314690000 
105.05 	 224.9670000 	 2.163525 	 -0.6325213000 	 -2.4334180000 
105.25 	 224.9670000 	 2.163575 	 -0.6359990000 	 -2.4351310000 
105.45 	 224.9670000 	 2.163600 	 -0.6319396000 	 -2.4318700000 
105.65 	 224.9670000 	 2.163625 	 -0.6340949000 	 -2.4326230000 
105.85 	 224.9638000 	 2.163650 	 -0.6370799000 	 -2.4354970000 
106.05 	 224.9638000 	 2.163700 	 -0.6341966000 	 -2.4329350000 
106.25 	 224.9638000 	 2.163725 	 -0.6334369000 	 -2.4317740000 
106.45 	 224.9591000 	 2.163750 	 -0.6370926000 	 -2.4351380000 
106.65 	 224.9591000 	 2.163775 	 -0.6349404000 	 -2.4338850000 
106.85 	 224.9591000 	 2.163800 	 -0.6323147000 	 -2.4315010000 
107.05 	 224.9638000 	 2.163850 	 -0.6361866000 	 -2.4342250000 
107.25 	 224.9638000 	 2.163875 	 -0.6362661000 	 -2.4347810000 
107.45 	 224.9638000 	 2.163900 	 -0.6329536000 	 -2.4314910000 
107.65 	 224.9670000 	 2.163925 	 -0.6355127000 	 -2.4334970000 
107.85 	 224.9670000 	 2.163950 	 -0.6372865000 	 -2.4353660000 
108.05 	 224.9718000 	 2.164000 	 -0.6337102000 	 -2.4321560000 
108.25 	 224.9718000 	 2.164025 	 -0.6344604000 	 -2.4323490000 
108.45 	 224.9718000 	 2.164025 	 -0.6379159000 	 -2.4355630000 
108.65 	 224.9718000 	 2.164050 	 -0.6350644000 	 -2.4330840000 
108.85 	 224.9718000 	 2.164075 	 -0.6340186000 	 -2.4317230000 
109.05 	 224.9718000 	 2.164075 	 -0.6372229000 	 -2.4348770000 
109.25 	 224.9718000 	 2.164125 	 -0.6364632000 	 -2.4344220000 
109.45 	 224.9718000 	 2.164125 	 -0.6293488000 	 -2.4315930000 
109.65 	 224.9734000 	 2.164150 	 -0.6323433000 	 -2.4337420000 
109.85 	 224.9718000 	 2.164175 	 -0.6377347000 	 -2.4352230000 
110.05 	 224.9670000 	 2.164175 	 -0.6342633000 	 -2.4320950000 
110.25 	 224.9670000 	 2.164225 	 -0.6356176000 	 -2.4325240000 
110.45 	 224.9638000 	 2.164250 	 -0.6390285000 	 -2.4353850000 
110.65 	 224.9591000 	 2.164275 	 -0.6360499000 	 -2.4329660000 
110.85 	 224.9638000 	 2.164300 	 -0.6341203000 	 -2.4317460000 
111.05 	 224.9638000 	 2.164325 	 -0.6365235000 	 -2.4350520000 
111.25 	 224.9638000 	 2.164375 	 -0.6344032000 	 -2.4337420000 
111.45 	 224.9638000 	 2.164400 	 -0.6328837000 	 -2.4312270000 
111.65 	 224.9638000 	 2.164425 	 -0.6368478000 	 -2.4343810000 
111.85 	 224.9670000 	 2.164450 	 -0.6367810000 	 -2.4347720000 
112.05 	 224.9638000 	 2.164475 	 -0.6333415000 	 -2.4314850000 
112.25 	 224.9670000 	 2.164525 	 -0.6354682000 	 -2.4336750000 
112.45 	 224.9638000 	 2.164550 	 -0.6376521000 	 -2.4353250000 
112.65 	 224.9606000 	 2.164575 	 -0.6342443000 	 -2.4318410000 
112.85 	 224.9559000 	 2.164600 	 -0.6359736000 	 -2.4327750000 
113.05 	 224.9511000 	 2.164650 	 -0.6392257000 	 -2.4354620000 
113.25 	 224.9511000 	 2.164675 	 -0.6356049000 	 -2.4327120000 
113.45 	 224.9511000 	 2.164725 	 -0.6354904000 	 -2.4321240000 
113.65 	 224.9511000 	 2.164775 	 -0.6396580000 	 -2.4354490000 
113.85 	 224.9527000 	 2.164800 	 -0.6372070000 	 -2.4334400000 
114.05 	 224.9559000 	 2.164850 	 -0.6353410000 	 -2.4317360000 
114.25 	 224.9591000 	 2.164875 	 -0.6384532000 	 -2.4349820000 
114.45 	 224.9591000 	 2.164900 	 -0.6379191000 	 -2.4344950000 
114.65 	 224.9638000 	 2.164950 	 -0.6347847000 	 -2.4314310000 
114.85 	 224.9638000 	 2.164975 	 -0.6380526000 	 -2.4341840000 
115.05 	 224.9638000 	 2.165000 	 -0.6384277000 	 -2.4351760000 
115.25 	 224.9638000 	 2.165025 	 -0.6342316000 	 -2.4318250000 
115.45 	 224.9638000 	 2.165075 	 -0.6360944000 	 -2.4333640000 
115.65 	 224.9638000 	 2.165100 	 -0.6381162000 	 -2.4355860000 
115.85 	 224.9638000 	 2.165125 	 -0.6338882000 	 -2.4323690000 
116.05 	 224.9638000 	 2.165150 	 -0.6344096000 	 -2.4324800000 
116.25 	 224.9638000 	 2.165175 	 -0.6372769000 	 -2.4355630000 
116.45 	 224.9638000 	 2.165200 	 -0.6337102000 	 -2.4332490000 
116.65 	 224.9638000 	 2.165250 	 -0.6315677000 	 -2.4319460000 
116.85 	 224.9638000 	 2.165275 	 -0.6340981000 	 -2.4352330000 
117.05 	 224.9638000 	 2.165300 	 -0.6325753000 	 -2.4340250000 
117.25 	 224.9638000 	 2.165325 	 -0.6309764000 	 -2.4316440000 
117.45 	 224.9638000 	 2.165350 	 -0.6366507000 	 -2.4347430000 
117.65 	 224.9638000 	 2.165400 	 -0.6346099000 	 -2.4347850000 
117.85 	 224.9638000 	 2.165425 	 -0.6322575000 	 -2.4317490000 
118.05 	 224.9591000 	 2.165450 	 -0.6358592000 	 -2.4342000000 
118.25 	 224.9559000 	 2.165475 	 -0.6356398000 	 -2.4352260000 
118.45 	 224.9559000 	 2.165525 	 -0.6301848000 	 -2.4321720000 
118.65 	 224.9575000 	 2.165550 	 -0.6351630000 	 -2.4332270000 
118.85 	 224.9591000 	 2.165600 	 -0.6375504000 	 -2.4356780000 
119.05 	 224.9638000 	 2.165625 	 -0.6343238000 	 -2.4325590000 
119.25 	 224.9638000 	 2.165650 	 -0.6356430000 	 -2.4326200000 
119.45 	 224.9670000 	 2.165675 	 -0.6388124000 	 -2.4356050000 
119.65 	 224.9718000 	 2.165700 	 -0.6353505000 	 -2.4335070000 
119.85 	 224.9718000 	 2.165725 	 -0.6353251000 	 -2.4320380000 
120.05 	 224.9718000 	 2.165775 	 -0.6396357000 	 -2.4353630000 
120.25 	 224.9718000 	 2.165775 	 -0.6340313000 	 -2.4349310000 
120.45 	 224.9702000 	 2.165775 	 -0.6323624000 	 -2.4329730000 
120.65 	 224.9670000 	 2.165825 	 -0.6392987000 	 -2.4358840000 
120.85 	 224.9654000 	 2.165850 	 -0.6390031000 	 -2.4362060000 
121.05 	 224.9654000 	 2.165875 	 -0.6356080000 	 -2.4329950000 
121.25 	 224.9654000 	 2.165900 	 -0.6380304000 	 -2.4350420000 
121.45 	 224.9670000 	 2.165925 	 -0.6395404000 	 -2.4367400000 
121.65 	 224.9670000 	 2.165975 	 -0.6357765000 	 -2.4335290000 
121.85 	 224.9718000 	 2.166000 	 -0.6370227000 	 -2.4342220000 
122.05 	 224.9718000 	 2.166025 	 -0.6389777000 	 -2.4370610000 
122.25 	 224.9718000 	 2.166025 	 -0.6353887000 	 -2.4344890000 
122.45 	 224.9718000 	 2.166050 	 -0.6360404000 	 -2.4334020000 
122.65 	 224.9702000 	 2.166075 	 -0.6385644000 	 -2.4368860000 
122.85 	 224.9670000 	 2.166100 	 -0.6364473000 	 -2.4354490000 
123.05 	 224.9670000 	 2.166125 	 -0.6343047000 	 -2.4330230000 
123.25 	 224.9670000 	 2.166150 	 -0.6371689000 	 -2.4361610000 
123.45 	 224.9702000 	 2.166200 	 -0.6367620000 	 -2.4363330000 
123.65 	 224.9718000 	 2.166225 	 -0.6335608000 	 -2.4332780000 
123.85 	 224.9749000 	 2.166225 	 -0.6358369000 	 -2.4352930000 
124.05 	 224.9749000 	 2.166250 	 -0.6374264000 	 -2.4369530000 
124.25 	 224.9765000 	 2.166275 	 -0.6343110000 	 -2.4338560000 
124.45 	 224.9749000 	 2.166275 	 -0.6337007000 	 -2.4346730000 
124.65 	 224.9749000 	 2.166300 	 -0.6365617000 	 -2.4373880000 
124.85 	 224.9718000 	 2.166325 	 -0.6333065000 	 -2.4348700000 
125.05 	 224.9702000 	 2.166350 	 -0.6354300000 	 -2.4340030000 
125.25 	 224.9718000 	 2.166375 	 -0.6374486000 	 -2.4374360000 
125.45 	 224.9670000 	 2.166375 	 -0.6352361000 	 -2.4361930000 
125.65 	 224.9670000 	 2.166425 	 -0.6316026000 	 -2.4341390000 
125.85 	 224.9591000 	 2.166450 	 -0.6353219000 	 -2.4370190000 
126.05 	 224.9591000 	 2.166475 	 -0.6354427000 	 -2.4371180000 
126.25 	 224.9559000 	 2.166525 	 -0.6330617000 	 -2.4338980000 
126.45 	 224.9543000 	 2.166550 	 -0.6376489000 	 -2.4363390000 
126.65 	 224.9511000 	 2.166600 	 -0.6385644000 	 -2.4377380000 
126.85 	 224.9511000 	 2.166625 	 -0.6324037000 	 -2.4344860000 
127.05 	 224.9511000 	 2.166675 	 -0.6349595000 	 -2.4353790000 
127.25 	 224.9511000 	 2.166725 	 -0.6368129000 	 -2.4379600000 
127.45 	 224.9479000 	 2.166750 	 -0.6333033000 	 -2.4349980000 
127.65 	 224.9463000 	 2.166800 	 -0.6339963000 	 -2.4345020000 
127.85 	 224.9447000 	 2.166825 	 -0.6375186000 	 -2.4376840000 
128.05 	 224.9479000 	 2.166900 	 -0.6357670000 	 -2.4361580000 
128.25 	 224.9527000 	 2.166925 	 -0.6339391000 	 -2.4339640000 
128.45 	 224.9606000 	 2.166975 	 -0.6384468000 	 -2.4371940000 
128.65 	 224.9670000 	 2.167000 	 -0.6390540000 	 -2.4370160000 
128.85 	 224.9749000 	 2.167025 	 -0.6371180000 	 -2.4339680000 
129.05 	 224.9749000 	 2.167050 	 -0.6400172000 	 -2.4362790000 
129.25 	 224.9797000 	 2.167075 	 -0.6394895000 	 -2.4375030000 
129.45 	 224.9797000 	 2.167050 	 -0.6331348000 	 -2.4351880000 
129.65 	 224.9813000 	 2.167075 	 -0.6381702000 	 -2.4364850000 
129.85 	 224.9797000 	 2.167100 	 -0.6419849000 	 -2.4388380000 
130.05 	 224.9829000 	 2.167125 	 -0.6386502000 	 -2.4357350000 
130.25 	 224.9829000 	 2.167100 	 -0.6397470000 	 -2.4365010000 
130.45 	 224.9797000 	 2.167100 	 -0.6429386000 	 -2.4395820000 
130.65 	 224.9781000 	 2.167125 	 -0.6400331000 	 -2.4374360000 
130.85 	 224.9718000 	 2.167150 	 -0.6385772000 	 -2.4358490000 
131.05 	 224.9670000 	 2.167150 	 -0.6421089000 	 -2.4392030000 
131.25 	 224.9638000 	 2.167175 	 -0.6411712000 	 -2.4385930000 
131.45 	 224.9575000 	 2.167225 	 -0.6381925000 	 -2.4356300000 
131.65 	 224.9559000 	 2.167250 	 -0.6411393000 	 -2.4383230000 
131.85 	 224.9511000 	 2.167300 	 -0.6421502000 	 -2.4392160000 
132.05 	 224.9511000 	 2.167325 	 -0.6385422000 	 -2.4360880000 
132.25 	 224.9511000 	 2.167375 	 -0.6403096000 	 -2.4371750000 
132.45 	 224.9479000 	 2.167425 	 -0.6426525000 	 -2.4395370000 
132.65 	 224.9463000 	 2.167450 	 -0.6392257000 	 -2.4366920000 
132.85 	 224.9447000 	 2.167500 	 -0.6390826000 	 -2.4361230000 
133.05 	 224.9447000 	 2.167550 	 -0.6425444000 	 -2.4394160000 
133.25 	 224.9479000 	 2.167600 	 -0.6403255000 	 -2.4376420000 
133.45 	 224.9479000 	 2.167625 	 -0.6383038000 	 -2.4357540000 
133.65 	 224.9559000 	 2.167675 	 -0.6422265000 	 -2.4390440000 
133.85 	 224.9606000 	 2.167725 	 -0.6409963000 	 -2.4382970000 
134.05 	 224.9670000 	 2.167750 	 -0.6383864000 	 -2.4355980000 
134.25 	 224.9734000 	 2.167775 	 -0.6413491000 	 -2.4382180000 
134.45 	 224.9797000 	 2.167800 	 -0.6419818000 	 -2.4391620000 
134.65 	 224.9829000 	 2.167800 	 -0.6387901000 	 -2.4361200000 
134.85 	 224.9861000 	 2.167800 	 -0.6393464000 	 -2.4376840000 
135.05 	 224.9908000 	 2.167825 	 -0.6422774000 	 -2.4402550000 
135.25 	 224.9908000 	 2.167825 	 -0.6389046000 	 -2.4378140000 
135.45 	 224.9956000 	 2.167850 	 -0.6385072000 	 -2.4368950000 
135.65 	 224.9956000 	 2.167850 	 -0.6425603000 	 -2.4404780000 
135.85 	 224.9972000 	 2.167850 	 -0.6407388000 	 -2.4389580000 
136.05 	 224.9956000 	 2.167850 	 -0.6387742000 	 -2.4368950000 
136.25 	 224.9908000 	 2.167850 	 -0.6424332000 	 -2.4400650000 
136.45 	 224.9908000 	 2.167850 	 -0.6418387000 	 -2.4396640000 
136.65 	 224.9877000 	 2.167850 	 -0.6386471000 	 -2.4367300000 
136.85 	 224.9813000 	 2.167850 	 -0.6415589000 	 -2.4393180000 
137.05 	 224.9734000 	 2.167850 	 -0.6426303000 	 -2.4405510000 
137.25 	 224.9670000 	 2.167875 	 -0.6389014000 	 -2.4371210000 
137.45 	 224.9575000 	 2.167875 	 -0.6408469000 	 -2.4383540000 
137.65 	 224.9495000 	 2.167925 	 -0.6429418000 	 -2.4406810000 
137.85 	 224.9447000 	 2.167975 	 -0.6392606000 	 -2.4374960000 
138.05 	 224.9400000 	 2.168025 	 -0.6401443000 	 -2.4379060000 
138.25 	 224.9400000 	 2.168075 	 -0.6430912000 	 -2.4407960000 
138.45 	 224.9400000 	 2.168125 	 -0.6399091000 	 -2.4382110000 
138.65 	 224.9447000 	 2.168175 	 -0.6393909000 	 -2.4373560000 
138.85 	 224.9447000 	 2.168225 	 -0.6428909000 	 -2.4407830000 
139.05 	 224.9447000 	 2.168275 	 -0.6406434000 	 -2.4389200000 
139.25 	 224.9479000 	 2.168325 	 -0.6390254000 	 -2.4370540000 
139.45 	 224.9511000 	 2.168350 	 -0.6426907000 	 -2.4402400000 
139.65 	 224.9559000 	 2.168400 	 -0.6419690000 	 -2.4398550000 
139.85 	 224.9591000 	 2.168425 	 -0.6388187000 	 -2.4368190000 
140.05 	 224.9638000 	 2.168475 	 -0.6420739000 	 -2.4394610000 
140.25 	 224.9734000 	 2.168500 	 -0.6423886000 	 -2.4404430000 
140.45 	 224.9797000 	 2.168525 	 -0.6388124000 	 -2.4369340000 
140.65 	 224.9877000 	 2.168525 	 -0.6409581000 	 -2.4387230000 
140.85 	 224.9893000 	 2.168550 	 -0.6425190000 	 -2.4408280000 
141.05 	 224.9956000 	 2.168550 	 -0.6392511000 	 -2.4373940000 
141.25 	 224.9956000 	 2.168550 	 -0.6409581000 	 -2.4380680000 
141.45 	 224.9956000 	 2.168550 	 -0.6439717000 	 -2.4410760000 
141.65 	 224.9972000 	 2.168550 	 -0.6405862000 	 -2.4381380000 
141.85 	 224.9988000 	 2.168550 	 -0.6402175000 	 -2.4374680000 
142.05 	 224.9988000 	 2.168550 	 -0.6436602000 	 -2.4407740000 
142.25 	 224.9988000 	 2.168550 	 -0.6416607000 	 -2.4391910000 
142.45 	 224.9956000 	 2.168550 	 -0.6396453000 	 -2.4371530000 
142.65 	 224.9908000 	 2.168550 	 -0.6432533000 	 -2.4402680000 
142.85 	 224.9877000 	 2.168550 	 -0.6426620000 	 -2.4401280000 
143.05 	 224.9797000 	 2.168550 	 -0.6395149000 	 -2.4370830000 
143.25 	 224.9749000 	 2.168550 	 -0.6420835000 	 -2.4391910000 
143.45 	 224.9749000 	 2.168575 	 -0.6436729000 	 -2.4410120000 
143.65 	 224.9718000 	 2.168600 	 -0.6400204000 	 -2.4377350000 
143.85 	 224.9670000 	 2.168625 	 -0.6408787000 	 -2.4382690000 
144.05 	 224.9638000 	 2.168650 	 -0.6438319000 	 -2.4410820000 
144.25 	 224.9575000 	 2.168675 	 -0.6408374000 	 -2.4384590000 
144.45 	 224.9479000 	 2.168725 	 -0.6399568000 	 -2.4373180000 
144.65 	 224.9447000 	 2.168750 	 -0.6435140000 	 -2.4406750000 
144.85 	 224.9400000 	 2.168800 	 -0.6423791000 	 -2.4397500000 
145.05 	 224.9352000 	 2.168850 	 -0.6394291000 	 -2.4371430000 
145.25 	 224.9352000 	 2.168925 	 -0.6424586000 	 -2.4396070000 
145.45 	 224.9320000 	 2.168975 	 -0.6431580000 	 -2.4405570000 
145.65 	 224.9384000 	 2.169025 	 -0.6394513000 	 -2.4373150000 
145.85 	 224.9400000 	 2.169075 	 -0.6415431000 	 -2.4385960000 
146.05 	 224.9479000 	 2.169125 	 -0.6438287000 	 -2.4411270000 
146.25 	 224.9543000 	 2.169150 	 -0.6402206000 	 -2.4382940000 
146.45 	 224.9638000 	 2.169200 	 -0.6402111000 	 -2.4377470000 
146.65 	 224.9702000 	 2.169225 	 -0.6435966000 	 -2.4410600000 
146.85 	 224.9813000 	 2.169250 	 -0.6412252000 	 -2.4389900000 
147.05 	 224.9908000 	 2.169250 	 -0.6359990000 	 -2.4371460000 
147.25 	 225.0020000 	 2.169250 	 -0.6394513000 	 -2.4405830000 
147.45 	 225.0115000 	 2.169250 	 -0.6386312000 	 -2.4403540000 
147.65 	 225.0179000 	 2.169250 	 -0.6363170000 	 -2.4375470000 
147.85 	 225.0242000 	 2.169250 	 -0.6395562000 	 -2.4399880000 
148.05 	 225.0258000 	 2.169250 	 -0.6401603000 	 -2.4409990000 
148.25 	 225.0226000 	 2.169250 	 -0.6363742000 	 -2.4377510000 
148.45 	 225.0179000 	 2.169250 	 -0.6378873000 	 -2.4388820000 
148.65 	 225.0115000 	 2.169250 	 -0.6399186000 	 -2.4412820000 
148.85 	 225.0052000 	 2.169250 	 -0.6365204000 	 -2.4381380000 
149.05 	 224.9988000 	 2.169250 	 -0.6371403000 	 -2.4383070000 
149.25 	 224.9940000 	 2.169250 	 -0.6393401000 	 -2.4412410000 
149.45 	 224.9877000 	 2.169250 	 -0.6364314000 	 -2.4391270000 
149.65 	 224.9797000 	 2.169250 	 -0.6354046000 	 -2.4377600000 
149.85 	 224.9749000 	 2.169250 	 -0.6386948000 	 -2.4408180000 
150.05 	 224.9718000 	 2.169250 	 -0.6369019000 	 -2.4397590000 
150.25 	 224.9670000 	 2.169250 	 -0.6348960000 	 -2.4374450000 
150.45 	 224.9591000 	 2.169250 	 -0.6387584000 	 -2.4405000000 
150.65 	 224.9575000 	 2.169275 	 -0.6363869000 	 -2.4405100000 
150.85 	 224.9559000 	 2.169325 	 -0.6336530000 	 -2.4374550000 
151.05 	 224.9479000 	 2.169350 	 -0.6368096000 	 -2.4397630000 
151.25 	 224.9447000 	 2.169400 	 -0.6377411000 	 -2.4409770000 
151.45 	 224.9400000 	 2.169450 	 -0.6344128000 	 -2.4378240000 
151.65 	 224.9320000 	 2.169500 	 -0.6359736000 	 -2.4387040000 
151.85 	 224.9289000 	 2.169550 	 -0.6383197000 	 -2.4412160000 
152.05 	 224.9241000 	 2.169600 	 -0.6349850000 	 -2.4385260000 
152.25 	 224.9289000 	 2.169650 	 -0.6351535000 	 -2.4380180000 
152.45 	 224.9289000 	 2.169675 	 -0.6394958000 	 -2.4411200000 
152.65 	 224.9320000 	 2.169750 	 -0.6377316000 	 -2.4397180000 
152.85 	 224.9400000 	 2.169800 	 -0.6352901000 	 -2.4376550000 
153.05 	 224.9463000 	 2.169850 	 -0.6386757000 	 -2.4404210000 
153.25 	 224.9559000 	 2.169875 	 -0.6386948000 	 -2.4406620000 
153.45 	 224.9638000 	 2.169925 	 -0.6353315000 	 -2.4376770000 
153.65 	 224.9718000 	 2.169950 	 -0.6377538000 	 -2.4396160000 
153.85 	 224.9829000 	 2.169975 	 -0.6381480000 	 -2.4410120000 
154.05 	 224.9908000 	 2.170000 	 -0.6339200000 	 -2.4378710000 
154.25 	 225.0020000 	 2.170025 	 -0.6356271000 	 -2.4387680000 
154.45 	 225.0067000 	 2.170000 	 -0.6383705000 	 -2.4416990000 
154.65 	 225.0147000 	 2.170000 	 -0.6351121000 	 -2.4391330000 
154.85 	 225.0179000 	 2.170000 	 -0.6350200000 	 -2.4384940000 
155.05 	 225.0179000 	 2.170000 	 -0.6383610000 	 -2.4416800000 
155.25 	 225.0195000 	 2.170000 	 -0.6357670000 	 -2.4400270000 
155.45 	 225.0179000 	 2.170000 	 -0.6344318000 	 -2.4382660000 
155.65 	 225.0147000 	 2.170000 	 -0.6379636000 	 -2.4412030000 
155.85 	 225.0115000 	 2.170000 	 -0.6368160000 	 -2.4408150000 
156.05 	 225.0067000 	 2.170000 	 -0.6341775000 	 -2.4380330000 
156.25 	 225.0036000 	 2.170000 	 -0.6372960000 	 -2.4404400000 
156.45 	 224.9956000 	 2.170000 	 -0.6375599000 	 -2.4415020000 
156.65 	 224.9877000 	 2.170000 	 -0.6341903000 	 -2.4382500000 
156.85 	 224.9829000 	 2.170000 	 -0.6360595000 	 -2.4394320000 
157.05 	 224.9718000 	 2.170000 	 -0.6385263000 	 -2.4418960000 
157.25 	 224.9702000 	 2.170000 	 -0.6351376000 	 -2.4390630000 
157.45 	 224.9670000 	 2.170000 	 -0.6356271000 	 -2.4386630000 
157.65 	 224.9638000 	 2.170000 	 -0.6387520000 	 -2.4418670000 
157.85 	 224.9591000 	 2.170025 	 -0.6361389000 	 -2.4401350000 
158.05 	 224.9559000 	 2.170025 	 -0.6349754000 	 -2.4382020000 
158.25 	 224.9511000 	 2.170100 	 -0.6383069000 	 -2.4411330000 
158.45 	 224.9432000 	 2.170125 	 -0.6376870000 	 -2.4411800000 
158.65 	 224.9352000 	 2.170175 	 -0.6346703000 	 -2.4379730000 
158.85 	 224.9305000 	 2.170225 	 -0.6376553000 	 -2.4402940000 
159.05 	 224.9241000 	 2.170300 	 -0.6385644000 	 -2.4417590000 
159.25 	 224.9241000 	 2.170350 	 -0.6349532000 	 -2.4385610000 
159.45 	 224.9241000 	 2.170400 	 -0.6366284000 	 -2.4394200000 
159.65 	 224.9320000 	 2.170450 	 -0.6388092000 	 -2.4419180000 
159.85 	 224.9400000 	 2.170500 	 -0.6357638000 	 -2.4392920000 
160.05 	 224.9495000 	 2.170575 	 -0.6356971000 	 -2.4386060000 
160.25 	 224.9591000 	 2.170600 	 -0.6392701000 	 -2.4417880000 
160.45 	 224.9686000 	 2.170625 	 -0.6370322000 	 -2.4401220000 
160.65 	 224.9781000 	 2.170650 	 -0.6353855000 	 -2.4381260000 
160.85 	 224.9829000 	 2.170675 	 -0.6388537000 	 -2.4411390000 
161.05 	 224.9877000 	 2.170700 	 -0.6376521000 	 -2.4408050000 
161.25 	 224.9908000 	 2.170675 	 -0.6348101000 	 -2.4382970000 
161.45 	 224.9956000 	 2.170675 	 -0.6382084000 	 -2.4406650000 
161.65 	 224.9956000 	 2.170675 	 -0.6383769000 	 -2.4417590000 
161.85 	 224.9988000 	 2.170675 	 -0.6351535000 	 -2.4386340000 
162.05 	 224.9988000 	 2.170675 	 -0.6373596000 	 -2.4397630000 
162.25 	 225.0036000 	 2.170675 	 -0.6388728000 	 -2.4420140000 
162.45 	 225.0036000 	 2.170675 	 -0.6355159000 	 -2.4390410000 
162.65 	 225.0036000 	 2.170675 	 -0.6363233000 	 -2.4389360000 
162.85 	 224.9988000 	 2.170675 	 -0.6391494000 	 -2.4421500000 
163.05 	 224.9956000 	 2.170675 	 -0.6364663000 	 -2.4401030000 
163.25 	 224.9908000 	 2.170675 	 -0.6355731000 	 -2.4384340000 
163.45 	 224.9877000 	 2.170675 	 -0.6388314000 	 -2.4416420000 
163.65 	 224.9829000 	 2.170700 	 -0.6387393000 	 -2.4409800000 
163.85 	 224.9829000 	 2.170725 	 -0.6353664000 	 -2.4384400000 
164.05 	 224.9829000 	 2.170725 	 -0.6389872000 	 -2.4411840000 
164.25 	 224.9829000 	 2.170750 	 -0.6386344000 	 -2.4416540000 
164.45 	 224.9797000 	 2.170725 	 -0.6379382000 	 -2.4384750000 
164.65 	 224.9749000 	 2.170750 	 -0.6430085000 	 -2.4400810000 
164.85 	 224.9718000 	 2.170775 	 -0.6459618000 	 -2.4421500000 
165.05 	 224.9670000 	 2.170775 	 -0.6423378000 	 -2.4389010000 
165.25 	 224.9638000 	 2.170825 	 -0.6430658000 	 -2.4393270000 
165.45 	 224.9591000 	 2.170850 	 -0.6461843000 	 -2.4423220000 
165.65 	 224.9591000 	 2.170875 	 -0.6430626000 	 -2.4395020000 
165.85 	 224.9559000 	 2.170900 	 -0.6423442000 	 -2.4387140000 
166.05 	 224.9511000 	 2.170950 	 -0.6460031000 	 -2.4420360000 
166.25 	 224.9479000 	 2.171000 	 -0.6440353000 	 -2.4407480000 
166.45 	 224.9479000 	 2.171025 	 -0.6419341000 	 -2.4383160000 
166.65 	 224.9447000 	 2.171075 	 -0.6453609000 	 -2.4413970000 
166.85 	 224.9447000 	 2.171125 	 -0.6452147000 	 -2.4415520000 
167.05 	 224.9447000 	 2.171175 	 -0.6419881000 	 -2.4385360000 
167.25 	 224.9447000 	 2.171225 	 -0.6449318000 	 -2.4408280000 
167.45 	 224.9479000 	 2.171275 	 -0.6460094000 	 -2.4422260000 
167.65 	 224.9479000 	 2.171300 	 -0.6423410000 	 -2.4389490000 
167.85 	 224.9559000 	 2.171350 	 -0.6439622000 	 -2.4400110000 
168.05 	 224.9591000 	 2.171375 	 -0.6462161000 	 -2.4424620000 
168.25 	 224.9638000 	 2.171425 	 -0.6426970000 	 -2.4392480000 
168.45 	 224.9670000 	 2.171450 	 -0.6433551000 	 -2.4393750000 
168.65 	 224.9718000 	 2.171475 	 -0.6464005000 	 -2.4423030000 
168.85 	 224.9749000 	 2.171500 	 -0.6438224000 	 -2.4401540000 
169.05 	 224.9749000 	 2.171525 	 -0.6422933000 	 -2.4385170000 
169.25 	 224.9797000 	 2.171550 	 -0.6461557000 	 -2.4419150000 
169.45 	 224.9829000 	 2.171525 	 -0.6452338000 	 -2.4413110000 
169.65 	 224.9893000 	 2.171550 	 -0.6423092000 	 -2.4382620000 
169.85 	 224.9924000 	 2.171575 	 -0.6452751000 	 -2.4409010000 
170.05 	 225.0004000 	 2.171600 	 -0.6459332000 	 -2.4419750000 
170.25 	 225.0067000 	 2.171575 	 -0.6428273000 	 -2.4393180000 
170.45 	 225.0083000 	 2.171575 	 -0.6450367000 	 -2.4410060000 
170.65 	 225.0083000 	 2.171575 	 -0.6468678000 	 -2.4429510000 
170.85 	 225.0052000 	 2.171575 	 -0.6433455000 	 -2.4398640000 
171.05 	 225.0036000 	 2.171575 	 -0.6444995000 	 -2.4404530000 
171.25 	 224.9988000 	 2.171575 	 -0.6471284000 	 -2.4432020000 
171.45 	 224.9924000 	 2.171575 	 -0.6440067000 	 -2.4403760000 
171.65 	 224.9877000 	 2.171575 	 -0.6433900000 	 -2.4396420000 
171.85 	 224.9829000 	 2.171575 	 -0.6470553000 	 -2.4429610000 
172.05 	 224.9797000 	 2.171575 	 -0.6450494000 	 -2.4416030000 
172.25 	 224.9718000 	 2.171575 	 -0.6428814000 	 -2.4391210000 
172.45 	 224.9686000 	 2.171600 	 -0.6464958000 	 -2.4421980000 
172.65 	 224.9638000 	 2.171625 	 -0.6462733000 	 -2.4423820000 
172.85 	 224.9591000 	 2.171650 	 -0.6428146000 	 -2.4392450000 
173.05 	 224.9559000 	 2.171700 	 -0.6453832000 	 -2.4413200000 
173.25 	 224.9495000 	 2.171725 	 -0.6470363000 	 -2.4429230000 
173.45 	 224.9447000 	 2.171775 	 -0.6433265000 	 -2.4396960000 
173.65 	 224.9384000 	 2.171825 	 -0.6444804000 	 -2.4404780000 
173.85 	 224.9368000 	 2.171875 	 -0.6473001000 	 -2.4431640000 
174.05 	 224.9320000 	 2.171900 	 -0.6442897000 	 -2.4407450000 
174.25 	 224.9320000 	 2.171975 	 -0.6433995000 	 -2.4395180000 
174.45 	 224.9368000 	 2.172025 	 -0.6469567000 	 -2.4427920000 
174.65 	 224.9400000 	 2.172075 	 -0.6452274000 	 -2.4416480000 
174.85 	 224.9479000 	 2.172125 	 -0.6429164000 	 -2.4391810000 
175.05 	 224.9559000 	 2.172150 	 -0.6463909000 	 -2.4420930000 
175.25 	 224.9638000 	 2.172200 	 -0.6462987000 	 -2.4424520000 
175.45 	 224.9702000 	 2.172225 	 -0.6429577000 	 -2.4392410000 
175.65 	 224.9797000 	 2.172250 	 -0.6455421000 	 -2.4413840000 
175.85 	 224.9861000 	 2.172250 	 -0.6469536000 	 -2.4429230000 
176.05 	 224.9956000 	 2.172250 	 -0.6437588000 	 -2.4401160000 
176.25 	 225.0020000 	 2.172250 	 -0.6447538000 	 -2.4406940000 
176.45 	 225.0067000 	 2.172250 	 -0.6475862000 	 -2.4435490000 
176.65 	 225.0067000 	 2.172250 	 -0.6445058000 	 -2.4408530000 
176.85 	 225.0067000 	 2.172250 	 -0.6439527000 	 -2.4400360000 
177.05 	 225.0067000 	 2.172250 	 -0.6474082000 	 -2.4434600000 
177.25 	 225.0067000 	 2.172250 	 -0.6452370000 	 -2.4416800000 
177.45 	 224.9988000 	 2.172250 	 -0.6433964000 	 -2.4397370000 
177.65 	 224.9956000 	 2.172250 	 -0.6468360000 	 -2.4428340000 
177.85 	 224.9908000 	 2.172250 	 -0.6463623000 	 -2.4426720000 
178.05 	 224.9877000 	 2.172250 	 -0.6432247000 	 -2.4396610000 
178.25 	 224.9877000 	 2.172275 	 -0.6464259000 	 -2.4421850000 
178.45 	 224.9845000 	 2.172300 	 -0.6468105000 	 -2.4428880000 
178.65 	 224.9829000 	 2.172300 	 -0.6433519000 	 -2.4396480000 
178.85 	 224.9813000 	 2.172325 	 -0.6462542000 	 -2.4417500000 
179.05 	 224.9797000 	 2.172300 	 -0.6475131000 	 -2.4433420000 
179.25 	 224.9749000 	 2.172325 	 -0.6439400000 	 -2.4400710000 
179.45 	 224.9718000 	 2.172350 	 -0.6452211000 	 -2.4410370000 
179.65 	 224.9670000 	 2.172375 	 -0.6477547000 	 -2.4436120000 
179.85 	 224.9622000 	 2.172375 	 -0.6445344000 	 -2.4405860000 
180.05 	 224.9559000 	 2.172425 	 -0.6446902000 	 -2.4405260000 
180.25 	 224.9479000 	 2.172475 	 -0.6479295000 	 -2.4436120000 
180.45 	 224.9400000 	 2.172500 	 -0.6446679000 	 -2.4410180000 
180.65 	 224.9400000 	 2.172550 	 -0.6440989000 	 -2.4400740000 
180.85 	 224.9368000 	 2.172600 	 -0.6477388000 	 -2.4433490000 
181.05 	 224.9368000 	 2.172650 	 -0.6459872000 	 -2.4420990000 
181.25 	 224.9400000 	 2.172700 	 -0.6435840000 	 -2.4395780000 
181.45 	 224.9400000 	 2.172750 	 -0.6469854000 	 -2.4426170000 
181.65 	 224.9447000 	 2.172800 	 -0.6469409000 	 -2.4427250000 
181.85 	 224.9479000 	 2.172850 	 -0.6435744000 	 -2.4396930000 
182.05 	 224.9511000 	 2.172900 	 -0.6461875000 	 -2.4416700000 
182.25 	 224.9591000 	 2.172925 	 -0.6474177000 	 -2.4434630000 
182.45 	 224.9670000 	 2.172975 	 -0.6438160000 	 -2.4400870000 
182.65 	 224.9765000 	 2.173000 	 -0.6454245000 	 -2.4410880000 
182.85 	 224.9877000 	 2.173025 	 -0.6478278000 	 -2.4436470000 
183.05 	 224.9908000 	 2.173000 	 -0.6446075000 	 -2.4411300000 
183.25 	 224.9956000 	 2.173000 	 -0.6448523000 	 -2.4409610000 
183.45 	 224.9988000 	 2.173000 	 -0.6481902000 	 -2.4440000000 
183.65 	 224.9988000 	 2.173000 	 -0.6460540000 	 -2.4424810000 
183.85 	 224.9972000 	 2.173000 	 -0.6441212000 	 -2.4404180000 
184.05 	 224.9956000 	 2.173000 	 -0.6476625000 	 -2.4436890000 
184.25 	 224.9908000 	 2.173000 	 -0.6467915000 	 -2.4430850000 
184.45 	 224.9908000 	 2.173000 	 -0.6439018000 	 -2.4403060000 
184.65 	 224.9829000 	 2.173000 	 -0.6469218000 	 -2.4426360000 
184.85 	 224.9781000 	 2.173025 	 -0.6476212000 	 -2.4433680000 
185.05 	 224.9718000 	 2.173050 	 -0.6441212000 	 -2.4400740000 
185.25 	 224.9670000 	 2.173075 	 -0.6459395000 	 -2.4414950000 
185.45 	 224.9591000 	 2.173075 	 -0.6482537000 	 -2.4438540000 
185.65 	 224.9559000 	 2.173125 	 -0.6448936000 	 -2.4409640000 
185.85 	 224.9511000 	 2.173175 	 -0.6449922000 	 -2.4405220000 
186.05 	 224.9479000 	 2.173200 	 -0.6481012000 	 -2.4436190000 
186.25 	 224.9447000 	 2.173250 	 -0.6456630000 	 -2.4416920000 
186.45 	 224.9400000 	 2.173300 	 -0.6445503000 	 -2.4401630000 
186.65 	 224.9400000 	 2.173350 	 -0.6480725000 	 -2.4434410000 
186.85 	 224.9400000 	 2.173400 	 -0.6468232000 	 -2.4425440000 
187.05 	 224.9400000 	 2.173450 	 -0.6440544000 	 -2.4398450000 
187.25 	 224.9463000 	 2.173500 	 -0.6470363000 	 -2.4423120000 
187.45 	 224.9511000 	 2.173525 	 -0.6479486000 	 -2.4432660000 
187.65 	 224.9591000 	 2.173575 	 -0.6442547000 	 -2.4401060000 
187.85 	 224.9654000 	 2.173600 	 -0.6457074000 	 -2.4411840000 
188.05 	 224.9718000 	 2.173650 	 -0.6482856000 	 -2.4437080000 
188.25 	 224.9749000 	 2.173675 	 -0.6448047000 	 -2.4406850000 
188.45 	 224.9797000 	 2.173675 	 -0.6451861000 	 -2.4404560000 
188.65 	 224.9797000 	 2.173700 	 -0.6485494000 	 -2.4436570000 
188.85 	 224.9829000 	 2.173725 	 -0.6461779000 	 -2.4418000000 
189.05 	 224.9877000 	 2.173700 	 -0.6445249000 	 -2.4395720000 
189.25 	 224.9877000 	 2.173700 	 -0.6484095000 	 -2.4428720000 
189.45 	 224.9893000 	 2.173725 	 -0.6473477000 	 -2.4425760000 
189.65 	 224.9908000 	 2.173750 	 -0.6445789000 	 -2.4397880000 
189.85 	 224.9877000 	 2.173750 	 -0.6476402000 	 -2.4427890000 
190.05 	 224.9877000 	 2.173750 	 -0.6482029000 	 -2.4436630000 
190.25 	 224.9829000 	 2.173750 	 -0.6446616000 	 -2.4404940000 
190.45 	 224.9829000 	 2.173750 	 -0.6469314000 	 -2.4421630000 
190.65 	 224.9797000 	 2.173775 	 -0.6486670000 	 -2.4440830000 
190.85 	 224.9797000 	 2.173775 	 -0.6452529000 	 -2.4409230000 
191.05 	 224.9797000 	 2.173800 	 -0.6461366000 	 -2.4414410000 
191.25 	 224.9749000 	 2.173825 	 -0.6490644000 	 -2.4445720000 
191.45 	 224.9749000 	 2.173825 	 -0.6462097000 	 -2.4419050000 
191.65 	 224.9749000 	 2.173850 	 -0.6449668000 	 -2.4406650000 
191.85 	 224.9718000 	 2.173875 	 -0.6486956000 	 -2.4438670000 
192.05 	 224.9718000 	 2.173875 	 -0.6472428000 	 -2.4429040000 
192.25 	 224.9670000 	 2.173925 	 -0.6448110000 	 -2.4403250000 
192.45 	 224.9670000 	 2.173925 	 -0.6484191000 	 -2.4436760000 
192.65 	 224.9638000 	 2.173975 	 -0.6477547000 	 -2.4433960000 
192.85 	 224.9638000 	 2.174000 	 -0.6447760000 	 -2.4405160000 
193.05 	 224.9638000 	 2.174025 	 -0.6479899000 	 -2.4432750000 
193.25 	 224.9638000 	 2.174050 	 -0.6481139000 	 -2.4436630000 
193.45 	 224.9638000 	 2.174075 	 -0.6449063000 	 -2.4406850000 
193.65 	 224.9591000 	 2.174125 	 -0.6475862000 	 -2.4426080000 
193.85 	 224.9559000 	 2.174150 	 -0.6487179000 	 -2.4441460000 
194.05 	 224.9511000 	 2.174175 	 -0.6450240000 	 -2.4408280000 
194.25 	 224.9511000 	 2.174225 	 -0.6464322000 	 -2.4417780000 
194.45 	 224.9511000 	 2.174275 	 -0.6492202000 	 -2.4443470000 
194.65 	 224.9559000 	 2.174300 	 -0.6458028000 	 -2.4416190000 
194.85 	 224.9638000 	 2.174350 	 -0.6456820000 	 -2.4410030000 
195.05 	 224.9670000 	 2.174375 	 -0.6491883000 	 -2.4441750000 
195.25 	 224.9749000 	 2.174400 	 -0.6466706000 	 -2.4423190000 
195.45 	 224.9797000 	 2.174425 	 -0.6452973000 	 -2.4407480000 
195.65 	 224.9877000 	 2.174425 	 -0.6463051000 	 -2.4436190000 
195.85 	 224.9908000 	 2.174450 	 -0.6451671000 	 -2.4427290000 
196.05 	 224.9956000 	 2.174475 	 -0.6439527000 	 -2.4403220000 
196.25 	 224.9988000 	 2.174450 	 -0.6468201000 	 -2.4433870000 
196.45 	 225.0036000 	 2.174450 	 -0.6466611000 	 -2.4435200000 
196.65 	 224.9988000 	 2.174450 	 -0.6433105000 	 -2.4404270000 
196.85 	 224.9988000 	 2.174450 	 -0.6463750000 	 -2.4429130000 
197.05 	 224.9988000 	 2.174450 	 -0.6474972000 	 -2.4442610000 
197.25 	 224.9956000 	 2.174450 	 -0.6436698000 	 -2.4409200000 
197.45 	 224.9908000 	 2.174450 	 -0.6456375000 	 -2.4419660000 
197.65 	 224.9877000 	 2.174450 	 -0.6481457000 	 -2.4444900000 
197.85 	 224.9829000 	 2.174450 	 -0.6448587000 	 -2.4414130000 
198.05 	 224.9797000 	 2.174450 	 -0.6453006000 	 -2.4412030000 
198.25 	 224.9749000 	 2.174450 	 -0.6485812000 	 -2.4443750000 
198.45 	 224.9749000 	 2.174475 	 -0.6461334000 	 -2.4421910000 
198.65 	 224.9749000 	 2.174500 	 -0.6450558000 	 -2.4409010000 
198.85 	 224.9749000 	 2.174525 	 -0.6484095000 	 -2.4442890000 
199.05 	 224.9718000 	 2.174550 	 -0.6469377000 	 -2.4430630000 
199.25 	 224.9718000 	 2.174575 	 -0.6446457000 	 -2.4406500000 
199.45 	 224.9670000 	 2.174575 	 -0.6484191000 	 -2.4435520000 
199.65 	 224.9670000 	 2.174600 	 -0.6479168000 	 -2.4433770000 
199.85 	 224.9638000 	 2.174650 	 -0.6448174000 	 -2.4405930000 
200.05 	 224.9670000 	 2.174675 	 -0.6475512000 	 -2.4427730000 
200.25 	 224.9670000 	 2.174700 	 -0.6486225000 	 -2.4441780000 
200.45 	 224.9670000 	 2.174725 	 -0.6449445000 	 -2.4406720000 
200.65 	 224.9686000 	 2.174750 	 -0.6470363000 	 -2.4422810000 
200.85 	 224.9718000 	 2.174775 	 -0.6489627000 	 -2.4443310000 
201.05 	 224.9718000 	 2.174800 	 -0.6454659000 	 -2.4412280000 
201.25 	 224.9718000 	 2.174825 	 -0.6452624000 	 -2.4413460000 
201.45 	 224.9686000 	 2.174825 	 -0.6488832000 	 -2.4442320000 
201.65 	 224.9670000 	 2.174850 	 -0.6456057000 	 -2.4417880000 
201.85 	 224.9702000 	 2.174875 	 -0.6450431000 	 -2.4408090000 
202.05 	 224.9718000 	 2.174925 	 -0.6487210000 	 -2.4441810000 
202.25 	 224.9718000 	 2.174925 	 -0.6464799000 	 -2.4423890000 
202.45 	 224.9718000 	 2.174950 	 -0.6448142000 	 -2.4403510000 
202.65 	 224.9749000 	 2.174975 	 -0.6483586000 	 -2.4433450000 
202.85 	 224.9749000 	 2.174975 	 -0.6482379000 	 -2.4432690000 
203.05 	 224.9797000 	 2.175000 	 -0.6449127000 	 -2.4401760000 
203.25 	 224.9829000 	 2.175000 	 -0.6476752000 	 -2.4428150000 
203.45 	 224.9829000 	 2.175025 	 -0.6497002000 	 -2.4448520000 
203.65 	 224.9877000 	 2.175050 	 -0.6460158000 	 -2.4415460000 
203.85 	 224.9877000 	 2.175050 	 -0.6477483000 	 -2.4424240000 
204.05 	 224.9877000 	 2.175050 	 -0.6506602000 	 -2.4443750000 
204.25 	 224.9877000 	 2.175050 	 -0.6474177000 	 -2.4416320000 
204.45 	 224.9877000 	 2.175075 	 -0.6470521000 	 -2.4417620000 
204.65 	 224.9877000 	 2.175100 	 -0.6504409000 	 -2.4448900000 
204.85 	 224.9877000 	 2.175125 	 -0.6479009000 	 -2.4428880000 
205.05 	 224.9877000 	 2.175100 	 -0.6465276000 	 -2.4407320000 
205.25 	 224.9829000 	 2.175100 	 -0.6502533000 	 -2.4439300000 
205.45 	 224.9829000 	 2.175125 	 -0.6496429000 	 -2.4435270000 
205.65 	 224.9797000 	 2.175150 	 -0.6466071000 	 -2.4405350000 
205.85 	 224.9797000 	 2.175175 	 -0.6492869000 	 -2.4429230000 
206.05 	 224.9797000 	 2.175150 	 -0.6505935000 	 -2.4448430000 
206.25 	 224.9749000 	 2.175175 	 -0.6471157000 	 -2.4416070000 
206.45 	 224.9718000 	 2.175175 	 -0.6489658000 	 -2.4428780000 
206.65 	 224.9670000 	 2.175200 	 -0.6512960000 	 -2.4453230000 
206.85 	 224.9638000 	 2.175225 	 -0.6474654000 	 -2.4422200000 
207.05 	 224.9559000 	 2.175275 	 -0.6480630000 	 -2.4420450000 
207.25 	 224.9559000 	 2.175300 	 -0.6512356000 	 -2.4452750000 
207.45 	 224.9511000 	 2.175350 	 -0.6484604000 	 -2.4430470000 
207.65 	 224.9511000 	 2.175375 	 -0.6473796000 	 -2.4416480000 
207.85 	 224.9559000 	 2.175425 	 -0.6510448000 	 -2.4450400000 
208.05 	 224.9591000 	 2.175475 	 -0.6492965000 	 -2.4438450000 
208.25 	 224.9654000 	 2.175500 	 -0.6471157000 	 -2.4414000000 
208.45 	 224.9718000 	 2.175525 	 -0.6505362000 	 -2.4445310000 
208.65 	 224.9797000 	 2.175550 	 -0.6502215000 	 -2.4446650000 
208.85 	 224.9829000 	 2.175550 	 -0.6469790000 	 -2.4415110000 
209.05 	 224.9908000 	 2.175550 	 -0.6499100000 	 -2.4440770000 
209.25 	 224.9940000 	 2.175550 	 -0.6510448000 	 -2.4455330000 
209.45 	 224.9988000 	 2.175550 	 -0.6475671000 	 -2.4423630000 
209.65 	 225.0036000 	 2.175550 	 -0.6485367000 	 -2.4430210000 
209.85 	 225.0115000 	 2.175550 	 -0.6514422000 	 -2.4457960000 
210.05 	 225.0115000 	 2.175550 	 -0.6484063000 	 -2.4430780000 
210.25 	 225.0147000 	 2.175550 	 -0.6477515000 	 -2.4423410000 
210.45 	 225.0147000 	 2.175550 	 -0.6512420000 	 -2.4454470000 
210.65 	 225.0147000 	 2.175550 	 -0.6493568000 	 -2.4441340000 
210.85 	 225.0115000 	 2.175550 	 -0.6472810000 	 -2.4419310000 
211.05 	 225.0067000 	 2.175550 	 -0.6508796000 	 -2.4449130000 
211.25 	 225.0036000 	 2.175550 	 -0.6502183000 	 -2.4447850000 
211.45 	 224.9988000 	 2.175550 	 -0.6472079000 	 -2.4419500000 
211.65 	 224.9972000 	 2.175550 	 -0.6501611000 	 -2.4446270000 
211.85 	 224.9924000 	 2.175550 	 -0.6505839000 	 -2.4452560000 
212.05 	 224.9908000 	 2.175550 	 -0.6473573000 	 -2.4420960000 
212.25 	 224.9877000 	 2.175550 	 -0.6497828000 	 -2.4440700000 
212.45 	 224.9829000 	 2.175550 	 -0.6512547000 	 -2.4456060000 
212.65 	 224.9829000 	 2.175550 	 -0.6477515000 	 -2.4423630000 
212.85 	 224.9797000 	 2.175550 	 -0.6489658000 	 -2.4433550000 
213.05 	 224.9797000 	 2.175550 	 -0.6515281000 	 -2.4457490000 
213.25 	 224.9749000 	 2.175550 	 -0.6479232000 	 -2.4426460000 
213.45 	 224.9718000 	 2.175575 	 -0.6486003000 	 -2.4435900000 
213.65 	 224.9718000 	 2.175600 	 -0.6515535000 	 -2.4461650000 
213.85 	 224.9670000 	 2.175625 	 -0.6484095000 	 -2.4438860000 
214.05 	 224.9591000 	 2.175650 	 -0.6481044000 	 -2.4431990000 
214.25 	 224.9591000 	 2.175675 	 -0.6514485000 	 -2.4461300000 
214.45 	 224.9559000 	 2.175725 	 -0.6491852000 	 -2.4443600000 
214.65 	 224.9559000 	 2.175750 	 -0.6474240000 	 -2.4424270000 
214.85 	 224.9543000 	 2.175800 	 -0.6510894000 	 -2.4455330000 
215.05 	 224.9511000 	 2.175825 	 -0.6502914000 	 -2.4452910000 
215.25 	 224.9543000 	 2.175875 	 -0.6471379000 	 -2.4422810000 
215.45 	 224.9511000 	 2.175925 	 -0.6500499000 	 -2.4449090000 
215.65 	 224.9559000 	 2.175950 	 -0.6506538000 	 -2.4458920000 
215.85 	 224.9591000 	 2.176000 	 -0.6473064000 	 -2.4425790000 
216.05 	 224.9622000 	 2.176025 	 -0.6494236000 	 -2.4441560000 
216.25 	 224.9686000 	 2.176050 	 -0.6513469000 	 -2.4462100000 
216.45 	 224.9749000 	 2.176075 	 -0.6474876000 	 -2.4428720000 
216.65 	 224.9829000 	 2.176125 	 -0.6490008000 	 -2.4438510000 
216.85 	 224.9877000 	 2.176100 	 -0.6516171000 	 -2.4456790000 
217.05 	 224.9956000 	 2.176100 	 -0.6482347000 	 -2.4429700000 
217.25 	 225.0020000 	 2.176100 	 -0.6481139000 	 -2.4423920000 
217.45 	 225.0067000 	 2.176100 	 -0.6516266000 	 -2.4455710000 
217.65 	 225.0131000 	 2.176100 	 -0.6494617000 	 -2.4438060000 
217.85 	 225.0147000 	 2.176100 	 -0.6476688000 	 -2.4419820000 
218.05 	 225.0179000 	 2.176100 	 -0.6511466000 	 -2.4451830000 
218.25 	 225.0163000 	 2.176100 	 -0.6501293000 	 -2.4446840000 
218.45 	 225.0147000 	 2.176100 	 -0.6473096000 	 -2.4420040000 
218.65 	 225.0083000 	 2.176100 	 -0.6503709000 	 -2.4444480000 
218.85 	 225.0036000 	 2.176100 	 -0.6509812000 	 -2.4452300000 
219.05 	 225.0004000 	 2.176100 	 -0.6475353000 	 -2.4421370000 
219.25 	 224.9988000 	 2.176100 	 -0.6494872000 	 -2.4435300000 
219.45 	 224.9988000 	 2.176100 	 -0.6515026000 	 -2.4457650000 
219.65 	 224.9956000 	 2.176100 	 -0.6478723000 	 -2.4428020000 
219.85 	 224.9988000 	 2.176100 	 -0.6486447000 	 -2.4429670000 
220.05 	 224.9988000 	 2.176100 	 -0.6515026000 	 -2.4458190000 
220.25 	 224.9956000 	 2.176100 	 -0.6485907000 	 -2.4434540000 
220.45 	 224.9908000 	 2.176100 	 -0.6477006000 	 -2.4421690000 
220.65 	 224.9877000 	 2.176100 	 -0.6514041000 	 -2.4455450000 
220.85 	 224.9829000 	 2.176100 	 -0.6495698000 	 -2.4442990000 
221.05 	 224.9797000 	 2.176100 	 -0.6475322000 	 -2.4420580000 
221.25 	 224.9749000 	 2.176100 	 -0.6509368000 	 -2.4451540000 
221.45 	 224.9749000 	 2.176100 	 -0.6504059000 	 -2.4449380000 
221.65 	 224.9749000 	 2.176125 	 -0.6471825000 	 -2.4420800000 
221.85 	 224.9749000 	 2.176150 	 -0.6499513000 	 -2.4442360000 
222.05 	 224.9718000 	 2.176175 	 -0.6510512000 	 -2.4456150000 
222.25 	 224.9654000 	 2.176200 	 -0.6475417000 	 -2.4424330000 
222.45 	 224.9591000 	 2.176225 	 -0.6489499000 	 -2.4431930000 
222.65 	 224.9559000 	 2.176250 	 -0.6515789000 	 -2.4459170000 
222.85 	 224.9511000 	 2.176300 	 -0.6482951000 	 -2.4431290000 
223.05 	 224.9511000 	 2.176325 	 -0.6482061000 	 -2.4426300000 
223.25 	 224.9543000 	 2.176375 	 -0.6515376000 	 -2.4457390000 
223.45 	 224.9591000 	 2.176400 	 -0.6494744000 	 -2.4440860000 
223.65 	 224.9638000 	 2.176450 	 -0.6477547000 	 -2.4422870000 
223.85 	 224.9718000 	 2.176475 	 -0.6511657000 	 -2.4452560000 
224.05 	 224.9749000 	 2.176500 	 -0.6500943000 	 -2.4446490000 
224.25 	 224.9797000 	 2.176500 	 -0.6473414000 	 -2.4418610000 
224.45 	 224.9877000 	 2.176500 	 -0.6506316000 	 -2.4447380000 
224.65 	 224.9877000 	 2.176525 	 -0.6513786000 	 -2.4453830000 
224.85 	 224.9908000 	 2.176550 	 -0.6475957000 	 -2.4420900000 
225.05 	 224.9956000 	 2.176550 	 -0.6496779000 	 -2.4432980000 
225.25 	 224.9988000 	 2.176550 	 -0.6519985000 	 -2.4451860000 
225.45 	 224.9988000 	 2.176550 	 -0.6486638000 	 -2.4420900000 
225.65 	 224.9988000 	 2.176550 	 -0.6489690000 	 -2.4420960000 
225.85 	 224.9956000 	 2.176550 	 -0.6522306000 	 -2.4451920000 
226.05 	 224.9956000 	 2.176550 	 -0.6494872000 	 -2.4425730000 
226.25 	 224.9956000 	 2.176550 	 -0.6486734000 	 -2.4414790000 
226.45 	 224.9908000 	 2.176550 	 -0.6520271000 	 -2.4450330000 
226.65 	 224.9893000 	 2.176550 	 -0.6502215000 	 -2.4436410000 
226.85 	 224.9908000 	 2.176550 	 -0.6482951000 	 -2.4415810000 
227.05 	 224.9877000 	 2.176550 	 -0.6517029000 	 -2.4445720000 
227.25 	 224.9829000 	 2.176550 	 -0.6511561000 	 -2.4445340000 
227.45 	 224.9829000 	 2.176550 	 -0.6481361000 	 -2.4415240000 
227.65 	 224.9797000 	 2.176575 	 -0.6507874000 	 -2.4433960000 
227.85 	 224.9749000 	 2.176600 	 -0.6516965000 	 -2.4447700000 
228.05 	 224.9670000 	 2.176600 	 -0.6481139000 	 -2.4414130000 
228.25 	 224.9638000 	 2.176625 	 -0.6500657000 	 -2.4426870000 
228.45 	 224.9591000 	 2.176675 	 -0.6521797000 	 -2.4450300000 
228.65 	 224.9559000 	 2.176700 	 -0.6485939000 	 -2.4419530000 
228.85 	 224.9559000 	 2.176725 	 -0.6489118000 	 -2.4423500000 
229.05 	 224.9559000 	 2.176775 	 -0.6523705000 	 -2.4481740000 
229.25 	 224.9559000 	 2.176825 	 -0.6497605000 	 -2.4466320000 
229.45 	 224.9559000 	 2.176850 	 -0.6484699000 	 -2.4450870000 
229.65 	 224.9591000 	 2.176900 	 -0.6519604000 	 -2.4482850000 
229.85 	 224.9670000 	 2.176925 	 -0.6502819000 	 -2.4470390000 
230.05 	 224.9670000 	 2.176950 	 -0.6480916000 	 -2.4447980000 
230.25 	 224.9749000 	 2.176975 	 -0.6513977000 	 -2.4475480000 
230.45 	 224.9797000 	 2.177000 	 -0.6514009000 	 -2.4479580000 
230.65 	 224.9877000 	 2.177000 	 -0.6480153000 	 -2.4448940000 
230.85 	 224.9924000 	 2.177000 	 -0.6504409000 	 -2.4468680000 
231.05 	 224.9956000 	 2.177000 	 -0.6521193000 	 -2.4485910000 
231.25 	 225.0036000 	 2.177000 	 -0.6485653000 	 -2.4453290000 
231.45 	 225.0067000 	 2.177000 	 -0.6496747000 	 -2.4458950000 
231.65 	 225.0115000 	 2.177000 	 -0.6523450000 	 -2.4488230000 
231.85 	 225.0147000 	 2.177000 	 -0.6494777000 	 -2.4461720000 
232.05 	 225.0179000 	 2.177000 	 -0.6486066000 	 -2.4452050000 
232.25 	 225.0210000 	 2.177000 	 -0.6519445000 	 -2.4482150000 
232.45 	 225.0179000 	 2.177000 	 -0.6505807000 	 -2.4474840000 
232.65 	 225.0147000 	 2.177000 	 -0.6481202000 	 -2.4448270000 
232.85 	 225.0115000 	 2.177000 	 -0.6513691000 	 -2.4476400000 
233.05 	 225.0036000 	 2.177000 	 -0.6515248000 	 -2.4482920000 
233.25 	 224.9988000 	 2.177000 	 -0.6480471000 	 -2.4447350000 
233.45 	 224.9988000 	 2.177000 	 -0.6503360000 	 -2.4467340000 
233.65 	 224.9956000 	 2.177000 	 -0.6520494000 	 -2.4484790000 
233.85 	 224.9908000 	 2.177000 	 -0.6484890000 	 -2.4453900000 
234.05 	 224.9908000 	 2.177000 	 -0.6498496000 	 -2.4463020000 
234.25 	 224.9877000 	 2.177000 	 -0.6523514000 	 -2.4488800000 
234.45 	 224.9861000 	 2.177000 	 -0.6493378000 	 -2.4462730000 
234.65 	 224.9829000 	 2.177000 	 -0.6487592000 	 -2.4454180000 
234.85 	 224.9797000 	 2.177000 	 -0.6523132000 	 -2.4486670000 
235.05 	 224.9749000 	 2.177000 	 -0.6504440000 	 -2.4471760000 
235.25 	 224.9734000 	 2.177000 	 -0.6482474000 	 -2.4448490000 
235.45 	 224.9670000 	 2.177025 	 -0.6515376000 	 -2.4479480000 
235.65 	 224.9670000 	 2.177025 	 -0.6513087000 	 -2.4480470000 
235.85 	 224.9638000 	 2.177075 	 -0.6482665000 	 -2.4451700000 
236.05 	 224.9638000 	 2.177100 	 -0.6506252000 	 -2.4471160000 
236.25 	 224.9638000 	 2.177125 	 -0.6520240000 	 -2.4486480000 
236.45 	 224.9591000 	 2.177175 	 -0.6485208000 	 -2.4455390000 
236.65 	 224.9511000 	 2.177200 	 -0.6499831000 	 -2.4464920000 
236.85 	 224.9479000 	 2.177225 	 -0.6523800000 	 -2.4489210000 
237.05 	 224.9447000 	 2.177275 	 -0.6491661000 	 -2.4459810000 
237.25 	 224.9447000 	 2.177325 	 -0.6489468000 	 -2.4455420000 
237.45 	 224.9479000 	 2.177375 	 -0.6523609000 	 -2.4486730000 
237.65 	 224.9559000 	 2.177425 	 -0.6497701000 	 -2.4468070000 
237.85 	 224.9638000 	 2.177450 	 -0.6483523000 	 -2.4449920000 
238.05 	 224.9718000 	 2.177475 	 -0.6519699000 	 -2.4482090000 
238.25 	 224.9765000 	 2.177525 	 -0.6507651000 	 -2.4475290000 
238.45 	 224.9797000 	 2.177525 	 -0.6473605000 	 -2.4445310000 
238.65 	 224.9829000 	 2.177525 	 -0.6514708000 	 -2.4474240000 
238.85 	 224.9893000 	 2.177550 	 -0.6517347000 	 -2.4479840000 
239.05 	 224.9956000 	 2.177550 	 -0.6462796000 	 -2.4449250000 
239.25 	 224.9988000 	 2.177550 	 -0.6484922000 	 -2.4466710000 
239.45 	 225.0067000 	 2.177550 	 -0.6502438000 	 -2.4487690000 
239.65 	 225.0115000 	 2.177550 	 -0.6466103000 	 -2.4455770000 
239.85 	 225.0147000 	 2.177550 	 -0.6470299000 	 -2.4455770000 
240.05 	 225.0163000 	 2.177550 	 -0.6502406000 	 -2.4488000000 
240.25 	 225.0179000 	 2.177550 	 -0.6472270000 	 -2.4462190000 
240.45 	 225.0179000 	 2.177550 	 -0.6464990000 	 -2.4451480000 
240.65 	 225.0179000 	 2.177550 	 -0.6501166000 	 -2.4485810000 
240.85 	 225.0179000 	 2.177550 	 -0.6478564000 	 -2.4468770000 
241.05 	 225.0147000 	 2.177550 	 -0.6461652000 	 -2.4448590000 
241.25 	 225.0099000 	 2.177550 	 -0.6497033000 	 -2.4478340000 
241.45 	 225.0036000 	 2.177550 	 -0.6493346000 	 -2.4476720000 
241.65 	 224.9988000 	 2.177550 	 -0.6464164000 	 -2.4448430000 
241.85 	 224.9956000 	 2.177550 	 -0.6492710000 	 -2.4472270000 
242.05 	 224.9908000 	 2.177550 	 -0.6499164000 	 -2.4482090000 
242.25 	 224.9908000 	 2.177550 	 -0.6464894000 	 -2.4451260000 
242.45 	 224.9893000 	 2.177550 	 -0.6484795000 	 -2.4465340000 
242.65 	 224.9908000 	 2.177550 	 -0.6506729000 	 -2.4486640000 
242.85 	 224.9908000 	 2.177550 	 -0.6470839000 	 -2.4456950000 
243.05 	 224.9877000 	 2.177550 	 -0.6472810000 	 -2.4454720000 
243.25 	 224.9877000 	 2.177550 	 -0.6505712000 	 -2.4487140000 
243.45 	 224.9829000 	 2.177550 	 -0.6480980000 	 -2.4467280000 
243.65 	 224.9845000 	 2.177550 	 -0.6468678000 	 -2.4450680000 
243.85 	 224.9829000 	 2.177550 	 -0.6502597000 	 -2.4481390000 
244.05 	 224.9781000 	 2.177550 	 -0.6492774000 	 -2.4474690000 
244.25 	 224.9718000 	 2.177550 	 -0.6462701000 	 -2.4448780000 
244.45 	 224.9638000 	 2.177550 	 -0.6494014000 	 -2.4472740000 
244.65 	 224.9591000 	 2.177575 	 -0.6511148000 	 -2.4482280000 
244.85 	 224.9559000 	 2.177600 	 -0.6477992000 	 -2.4449350000 
245.05 	 224.9495000 	 2.177650 	 -0.6499386000 	 -2.4465820000 
245.25 	 224.9479000 	 2.177700 	 -0.6518809000 	 -2.4485910000 
245.45 	 224.9447000 	 2.177725 	 -0.6485621000 	 -2.4455230000 
245.65 	 224.9447000 	 2.177775 	 -0.6489785000 	 -2.4457420000 
245.85 	 224.9447000 	 2.177825 	 -0.6520049000 	 -2.4487180000 
246.05 	 224.9400000 	 2.177900 	 -0.6489277000 	 -2.4462320000 
246.25 	 224.9447000 	 2.177925 	 -0.6485176000 	 -2.4452460000 
246.45 	 224.9447000 	 2.177975 	 -0.6517665000 	 -2.4485430000 
246.65 	 224.9479000 	 2.178025 	 -0.6496970000 	 -2.4469690000 
246.85 	 224.9511000 	 2.178075 	 -0.6477101000 	 -2.4448650000 
247.05 	 224.9591000 	 2.178100 	 -0.6512515000 	 -2.4481360000 
247.25 	 224.9686000 	 2.178150 	 -0.6504440000 	 -2.4476910000 
247.45 	 224.9797000 	 2.178175 	 -0.6474431000 	 -2.4448460000 
247.65 	 224.9893000 	 2.178175 	 -0.6500499000 	 -2.4475610000 
247.85 	 224.9988000 	 2.178175 	 -0.6512642000 	 -2.4486160000 
248.05 	 225.0067000 	 2.178200 	 -0.6474749000 	 -2.4452660000 
248.25 	 225.0115000 	 2.178200 	 -0.6500689000 	 -2.4466960000 
248.45 	 225.0147000 	 2.178200 	 -0.6531175000 	 -2.4489180000 
248.65 	 225.0179000 	 2.178200 	 -0.6493092000 	 -2.4457580000 
248.85 	 225.0179000 	 2.178200 	 -0.6502056000 	 -2.4462250000 
249.05 	 225.0179000 	 2.178200 	 -0.6532415000 	 -2.4491280000 
249.25 	 225.0179000 	 2.178200 	 -0.6500180000 	 -2.4462510000 
249.45 	 225.0147000 	 2.178200 	 -0.6493568000 	 -2.4454430000 
249.65 	 225.0115000 	 2.178200 	 -0.6528950000 	 -2.4488070000 
249.85 	 225.0067000 	 2.178200 	 -0.6508732000 	 -2.4471280000 
250.05 	 225.0115000 	 2.178200 	 -0.6490771000 	 -2.4450910000 
250.25 	 225.0131000 	 2.178200 	 -0.6527424000 	 -2.4485210000 
250.45 	 225.0147000 	 2.178150 	 -0.6514931000 	 -2.4476810000 
250.65 	 225.0147000 	 2.178150 	 -0.6488419000 	 -2.4450590000 
250.85 	 225.0115000 	 2.178150 	 -0.6524054000 	 -2.4481960000 
251.05 	 225.0052000 	 2.178150 	 -0.6520176000 	 -2.4481800000 
251.25 	 225.0020000 	 2.178150 	 -0.6487370000 	 -2.4452050000 
251.45 	 224.9956000 	 2.178150 	 -0.6516965000 	 -2.4475260000 
251.65 	 224.9956000 	 2.178150 	 -0.6524881000 	 -2.4486830000 
251.85 	 224.9956000 	 2.178150 	 -0.6490135000 	 -2.4450810000 
252.05 	 224.9956000 	 2.178150 	 -0.6507683000 	 -2.4466230000 
252.25 	 224.9956000 	 2.178150 	 -0.6532510000 	 -2.4489970000 
252.45 	 224.9956000 	 2.178150 	 -0.6495221000 	 -2.4459010000 
252.65 	 224.9893000 	 2.178150 	 -0.6500213000 	 -2.4458790000 
252.85 	 224.9861000 	 2.178150 	 -0.6533082000 	 -2.4489820000 
253.05 	 224.9797000 	 2.178150 	 -0.6501802000 	 -2.4465820000 
253.25 	 224.9749000 	 2.178150 	 -0.6496461000 	 -2.4454660000 
253.45 	 224.9718000 	 2.178150 	 -0.6529872000 	 -2.4488000000 
253.65 	 224.9670000 	 2.178150 	 -0.6507937000 	 -2.4470710000 
253.85 	 224.9638000 	 2.178150 	 -0.6490485000 	 -2.4450780000 
254.05 	 224.9591000 	 2.178150 	 -0.6527360000 	 -2.4482120000 
254.25 	 224.9591000 	 2.178175 	 -0.6514518000 	 -2.4480090000 
254.45 	 224.9559000 	 2.178225 	 -0.6482410000 	 -2.4449830000 
254.65 	 224.9511000 	 2.178275 	 -0.6510448000 	 -2.4473510000 
254.85 	 224.9511000 	 2.178300 	 -0.6519413000 	 -2.4485020000 
255.05 	 224.9511000 	 2.178350 	 -0.6484826000 	 -2.4451480000 
255.25 	 224.9479000 	 2.178375 	 -0.6502278000 	 -2.4465210000 
255.45 	 224.9479000 	 2.178425 	 -0.6525167000 	 -2.4489400000 
255.65 	 224.9511000 	 2.178475 	 -0.6488609000 	 -2.4459490000 
255.85 	 224.9479000 	 2.178500 	 -0.6494649000 	 -2.4459970000 
256.05 	 224.9495000 	 2.178550 	 -0.6526311000 	 -2.4490260000 
256.25 	 224.9559000 	 2.178575 	 -0.6495126000 	 -2.4464450000 
256.45 	 224.9591000 	 2.178625 	 -0.6487401000 	 -2.4454500000 
256.65 	 224.9638000 	 2.178650 	 -0.6523673000 	 -2.4486060000 
256.85 	 224.9718000 	 2.178675 	 -0.6508668000 	 -2.4476270000 
257.05 	 224.9749000 	 2.178725 	 -0.6482887000 	 -2.4448840000 
257.25 	 224.9797000 	 2.178725 	 -0.6520240000 	 -2.4479360000 
257.45 	 224.9829000 	 2.178725 	 -0.6520303000 	 -2.4482950000 
257.65 	 224.9908000 	 2.178775 	 -0.6488196000 	 -2.4449630000 
257.85 	 224.9972000 	 2.178750 	 -0.6512833000 	 -2.4473670000 
258.05 	 225.0020000 	 2.178750 	 -0.6525771000 	 -2.4488640000 
258.25 	 225.0036000 	 2.178750 	 -0.6487465000 	 -2.4455070000 
258.45 	 225.0036000 	 2.178750 	 -0.6501802000 	 -2.4463680000 
258.65 	 225.0052000 	 2.178750 	 -0.6528378000 	 -2.4491120000 
258.85 	 225.0052000 	 2.178750 	 -0.6492265000 	 -2.4460000000 
259.05 	 225.0067000 	 2.178750 	 -0.6496461000 	 -2.4459840000 
259.25 	 225.0115000 	 2.178750 	 -0.6529999000 	 -2.4489400000 
259.45 	 225.0115000 	 2.178750 	 -0.6502311000 	 -2.4470360000 
259.65 	 225.0147000 	 2.178750 	 -0.6488736000 	 -2.4453230000 
259.85 	 225.0147000 	 2.178750 	 -0.6526629000 	 -2.4486220000 
260.05 	 225.0147000 	 2.178750 	 -0.6510830000 	 -2.4477700000 
260.25 	 225.0147000 	 2.178750 	 -0.6485844000 	 -2.4452240000 
260.45 	 225.0115000 	 2.178750 	 -0.6518459000 	 -2.4477930000 
260.65 	 225.0115000 	 2.178750 	 -0.6522242000 	 -2.4485870000 
260.85 	 225.0067000 	 2.178750 	 -0.6485112000 	 -2.4453960000 
261.05 	 225.0036000 	 2.178750 	 -0.6513087000 	 -2.4473320000 
261.25 	 224.9988000 	 2.178775 	 -0.6525993000 	 -2.4488640000 
261.45 	 224.9988000 	 2.178750 	 -0.6491057000 	 -2.4455860000 
261.65 	 224.9940000 	 2.178750 	 -0.6503518000 	 -2.4464160000 
261.85 	 224.9893000 	 2.178750 	 -0.6529554000 	 -2.4489560000 
262.05 	 224.9829000 	 2.178750 	 -0.6494713000 	 -2.4460760000 
262.25 	 224.9813000 	 2.178750 	 -0.6496366000 	 -2.4458120000 
262.45 	 224.9797000 	 2.178750 	 -0.6529204000 	 -2.4490290000 
262.65 	 224.9718000 	 2.178750 	 -0.6500276000 	 -2.4467120000 
262.85 	 224.9718000 	 2.178750 	 -0.6492074000 	 -2.4454150000 
263.05 	 224.9638000 	 2.178750 	 -0.6527996000 	 -2.4486320000 
263.25 	 224.9638000 	 2.178775 	 -0.6507333000 	 -2.4475350000 
263.45 	 224.9591000 	 2.178800 	 -0.6483523000 	 -2.4449790000 
263.65 	 224.9575000 	 2.178850 	 -0.6514995000 	 -2.4478940000 
263.85 	 224.9559000 	 2.178875 	 -0.6520081000 	 -2.4485210000 
264.05 	 224.9559000 	 2.178925 	 -0.6484540000 	 -2.4452500000 
264.25 	 224.9559000 	 2.178950 	 -0.6506062000 	 -2.4467820000 
264.45 	 224.9559000 	 2.179000 	 -0.6524658000 	 -2.4488580000 
264.65 	 224.9559000 	 2.179025 	 -0.6487815000 	 -2.4458190000 
264.85 	 224.9559000 	 2.179075 	 -0.6496175000 	 -2.4459460000 
265.05 	 224.9591000 	 2.179125 	 -0.6528473000 	 -2.4490770000 
265.25 	 224.9606000 	 2.179150 	 -0.6496556000 	 -2.4470520000 
265.45 	 224.9670000 	 2.179175 	 -0.6487815000 	 -2.4457010000 
265.65 	 224.9718000 	 2.179200 	 -0.6523450000 	 -2.4489050000 
265.85 	 224.9749000 	 2.179225 	 -0.6506793000 	 -2.4478240000 
266.05 	 224.9797000 	 2.179250 	 -0.6482823000 	 -2.4453320000 
266.25 	 224.9829000 	 2.179250 	 -0.6517124000 	 -2.4484190000 
266.45 	 224.9877000 	 2.179250 	 -0.6517569000 	 -2.4481010000 
266.65 	 224.9908000 	 2.179250 	 -0.6485049000 	 -2.4450300000 
266.85 	 224.9972000 	 2.179250 	 -0.6511561000 	 -2.4469120000 
267.05 	 225.0036000 	 2.179250 	 -0.6527583000 	 -2.4487850000 
267.25 	 225.0067000 	 2.179250 	 -0.6490199000 	 -2.4453930000 
267.45 	 225.0115000 	 2.179250 	 -0.6499195000 	 -2.4456850000 
267.65 	 225.0115000 	 2.179250 	 -0.6531493000 	 -2.4487780000 
267.85 	 225.0131000 	 2.179250 	 -0.6500880000 	 -2.4464770000 
268.05 	 225.0067000 	 2.179250 	 -0.6491916000 	 -2.4454180000 
268.25 	 225.0036000 	 2.179250 	 -0.6528886000 	 -2.4486450000 
268.45 	 224.9988000 	 2.179250 	 -0.6507842000 	 -2.4470840000 
268.65 	 224.9908000 	 2.179250 	 -0.6487338000 	 -2.4448780000 
268.85 	 224.9877000 	 2.179250 	 -0.6523895000 	 -2.4480060000 
269.05 	 224.9829000 	 2.179250 	 -0.6520176000 	 -2.4480120000 
269.25 	 224.9797000 	 2.179250 	 -0.6485812000 	 -2.4448240000 
269.45 	 224.9781000 	 2.179250 	 -0.6512960000 	 -2.4471090000 
269.65 	 224.9749000 	 2.179275 	 -0.6520557000 	 -2.4486290000 
269.85 	 224.9734000 	 2.179300 	 -0.6484286000 	 -2.4452590000 
270.05 	 224.9718000 	 2.179325 	 -0.6501802000 	 -2.4463150000 
270.25 	 224.9638000 	 2.179350 	 -0.6523927000 	 -2.4486860000 
270.45 	 224.9622000 	 2.179375 	 -0.6490104000 	 -2.4459110000 
270.65 	 224.9591000 	 2.179400 	 -0.6488069000 	 -2.4455800000 
270.85 	 224.9591000 	 2.179425 	 -0.6524913000 	 -2.4486450000 
271.05 	 224.9591000 	 2.179450 	 -0.6499926000 	 -2.4468390000 
271.25 	 224.9670000 	 2.179500 	 -0.6482506000 	 -2.4448270000 
271.45 	 224.9734000 	 2.179525 	 -0.6519604000 	 -2.4481900000 
271.65 	 224.9797000 	 2.179550 	 -0.6509018000 	 -2.4476210000 
271.85 	 224.9829000 	 2.179575 	 -0.6481743000 	 -2.4449060000 
272.05 	 224.9829000 	 2.179550 	 -0.6509876000 	 -2.4473570000 
272.25 	 224.9877000 	 2.179550 	 -0.6512387000 	 -2.4480530000 
272.45 	 224.9877000 	 2.179575 	 -0.6474972000 	 -2.4448200000 
272.65 	 224.9908000 	 2.179600 	 -0.6500785000 	 -2.4465750000 
272.85 	 224.9956000 	 2.179600 	 -0.6515630000 	 -2.4485490000 
273.05 	 224.9956000 	 2.179600 	 -0.6494141000 	 -2.4453230000 
273.25 	 224.9956000 	 2.179600 	 -0.6502374000 	 -2.4459460000 
273.45 	 224.9908000 	 2.179600 	 -0.6531715000 	 -2.4488130000 
273.65 	 224.9877000 	 2.179600 	 -0.6499068000 	 -2.4460980000 
273.85 	 224.9877000 	 2.179600 	 -0.6493028000 	 -2.4450810000 
274.05 	 224.9829000 	 2.179600 	 -0.6529490000 	 -2.4483680000 
274.25 	 224.9877000 	 2.179600 	 -0.6514072000 	 -2.4472050000 
274.45 	 224.9877000 	 2.179625 	 -0.6493918000 	 -2.4448650000 
274.65 	 224.9877000 	 2.179650 	 -0.6527901000 	 -2.4477700000 
274.85 	 224.9829000 	 2.179675 	 -0.6526693000 	 -2.4480720000 
275.05 	 224.9829000 	 2.179650 	 -0.6488482000 	 -2.4453450000 
275.25 	 224.9797000 	 2.179650 	 -0.6515471000 	 -2.4473700000 
275.45 	 224.9749000 	 2.179675 	 -0.6535117000 	 -2.4492290000 
275.65 	 224.9749000 	 2.179700 	 -0.6498591000 	 -2.4461520000 
275.85 	 224.9718000 	 2.179725 	 -0.6510258000 	 -2.4467560000 
276.05 	 224.9718000 	 2.179725 	 -0.6539536000 	 -2.4495820000 
276.25 	 224.9670000 	 2.179775 	 -0.6507747000 	 -2.4466420000 
276.45 	 224.9702000 	 2.179775 	 -0.6504123000 	 -2.4461080000 
276.65 	 224.9670000 	 2.179800 	 -0.6539599000 	 -2.4493570000 
276.85 	 224.9670000 	 2.179825 	 -0.6514359000 	 -2.4473410000 
277.05 	 224.9702000 	 2.179875 	 -0.6497478000 	 -2.4453510000 
277.25 	 224.9670000 	 2.179875 	 -0.6534481000 	 -2.4485870000 
277.45 	 224.9686000 	 2.179925 	 -0.6530444000 	 -2.4485270000 
277.65 	 224.9670000 	 2.179950 	 -0.6497542000 	 -2.4453860000 
277.85 	 224.9670000 	 2.179975 	 -0.6524563000 	 -2.4476340000 
278.05 	 224.9702000 	 2.180000 	 -0.6538995000 	 -2.4492810000 
278.25 	 224.9734000 	 2.180025 	 -0.6500975000 	 -2.4457960000 
278.45 	 224.9797000 	 2.180050 	 -0.6515948000 	 -2.4467980000 
278.65 	 224.9829000 	 2.180075 	 -0.6541379000 	 -2.4494240000 
278.85 	 224.9908000 	 2.180050 	 -0.6501579000 	 -2.4464320000 
279.05 	 224.9988000 	 2.180050 	 -0.6501992000 	 -2.4457610000 
279.25 	 225.0052000 	 2.180050 	 -0.6536293000 	 -2.4492170000 
279.45 	 225.0115000 	 2.180050 	 -0.6511402000 	 -2.4471310000 
279.65 	 225.0147000 	 2.180050 	 -0.6499863000 	 -2.4452020000 
279.85 	 225.0131000 	 2.180050 	 -0.6535022000 	 -2.4484830000 
280.05 	 225.0115000 	 2.180050 	 -0.6527360000 	 -2.4481520000 
280.25 	 225.0067000 	 2.180050 	 -0.6497669000 	 -2.4452460000 
280.45 	 225.0036000 	 2.180050 	 -0.6528886000 	 -2.4478020000 
280.65 	 225.0036000 	 2.180050 	 -0.6535562000 	 -2.4487750000 
280.85 	 224.9988000 	 2.180050 	 -0.6498591000 	 -2.4453700000 
281.05 	 224.9988000 	 2.180050 	 -0.6521289000 	 -2.4470580000 
281.25 	 224.9972000 	 2.180050 	 -0.6542778000 	 -2.4490230000 
281.45 	 224.9956000 	 2.180050 	 -0.6506093000 	 -2.4459360000 
281.65 	 224.9908000 	 2.180050 	 -0.6511657000 	 -2.4461270000 
281.85 	 224.9908000 	 2.180050 	 -0.6543414000 	 -2.4492330000 
282.05 	 224.9877000 	 2.180050 	 -0.6516838000 	 -2.4467880000 
282.25 	 224.9877000 	 2.180050 	 -0.6504504000 	 -2.4455670000 
282.45 	 224.9845000 	 2.180050 	 -0.6542905000 	 -2.4489880000 
282.65 	 224.9877000 	 2.180050 	 -0.6522147000 	 -2.4474140000 
282.85 	 224.9829000 	 2.180050 	 -0.6501834000 	 -2.4453160000 
283.05 	 224.9845000 	 2.180050 	 -0.6540298000 	 -2.4485270000 
283.25 	 224.9877000 	 2.180075 	 -0.6527455000 	 -2.4482120000 
283.45 	 224.9829000 	 2.180100 	 -0.6496811000 	 -2.4452400000 
283.65 	 224.9829000 	 2.180125 	 -0.6526120000 	 -2.4476590000 
283.85 	 224.9829000 	 2.180100 	 -0.6544304000 	 -2.4489820000 
284.05 	 224.9797000 	 2.180100 	 -0.6506284000 	 -2.4456630000 
284.25 	 224.9797000 	 2.180125 	 -0.6524881000 	 -2.4467910000 
284.45 	 224.9749000 	 2.180150 	 -0.6551011000 	 -2.4494170000 
284.65 	 224.9749000 	 2.180175 	 -0.6516965000 	 -2.4464390000 
284.85 	 224.9718000 	 2.180175 	 -0.6518745000 	 -2.4457490000 
285.05 	 224.9686000 	 2.180200 	 -0.6554444000 	 -2.4489370000 
285.25 	 224.9670000 	 2.180225 	 -0.6534163000 	 -2.4475070000 
285.45 	 224.9638000 	 2.180250 	 -0.6509717000 	 -2.4452590000 
285.65 	 224.9638000 	 2.180275 	 -0.6544876000 	 -2.4480790000 
285.85 	 224.9638000 	 2.180325 	 -0.6545671000 	 -2.4484830000 
286.05 	 224.9638000 	 2.180350 	 -0.6509845000 	 -2.4451610000 
286.25 	 224.9670000 	 2.180375 	 -0.6535308000 	 -2.4472740000 
286.45 	 224.9670000 	 2.180400 	 -0.6550376000 	 -2.4490770000 
286.65 	 224.9749000 	 2.180425 	 -0.6513341000 	 -2.4456690000 
286.85 	 224.9749000 	 2.180450 	 -0.6527551000 	 -2.4466450000 
287.05 	 224.9797000 	 2.180450 	 -0.6553586000 	 -2.4490960000 
287.25 	 224.9829000 	 2.180475 	 -0.6521034000 	 -2.4461400000 
287.45 	 224.9845000 	 2.180500 	 -0.6520335000 	 -2.4458440000 
287.65 	 224.9877000 	 2.180525 	 -0.6554985000 	 -2.4489620000 
287.85 	 224.9877000 	 2.180500 	 -0.6530857000 	 -2.4469630000 
288.05 	 224.9908000 	 2.180500 	 -0.6517156000 	 -2.4453100000 
288.25 	 224.9877000 	 2.180500 	 -0.6552060000 	 -2.4485650000 
288.45 	 224.9908000 	 2.180500 	 -0.6542047000 	 -2.4478880000 
288.65 	 224.9908000 	 2.180500 	 -0.6511116000 	 -2.4450680000 
288.85 	 224.9908000 	 2.180500 	 -0.6546497000 	 -2.4479480000 
289.05 	 224.9908000 	 2.180500 	 -0.6550471000 	 -2.4485560000 
289.25 	 224.9908000 	 2.180500 	 -0.6513087000 	 -2.4453190000 
289.45 	 224.9908000 	 2.180500 	 -0.6537692000 	 -2.4471820000 
289.65 	 224.9877000 	 2.180500 	 -0.6555176000 	 -2.4489780000 
289.85 	 224.9908000 	 2.180525 	 -0.6518745000 	 -2.4457070000 
290.05 	 224.9877000 	 2.180550 	 -0.6531652000 	 -2.4464640000 
290.25 	 224.9908000 	 2.180575 	 -0.6557369000 	 -2.4490990000 
290.45 	 224.9877000 	 2.180550 	 -0.6526343000 	 -2.4463810000 
290.65 	 224.9877000 	 2.180550 	 -0.6520717000 	 -2.4454620000 
290.85 	 224.9829000 	 2.180550 	 -0.6554000000 	 -2.4488610000 
291.05 	 224.9829000 	 2.180550 	 -0.6537533000 	 -2.4475510000 
291.25 	 224.9797000 	 2.180575 	 -0.6513977000 	 -2.4452300000 
291.45 	 224.9749000 	 2.180600 	 -0.6547197000 	 -2.4481140000 
291.65 	 224.9734000 	 2.180625 	 -0.6547483000 	 -2.4486320000 
291.85 	 224.9718000 	 2.180625 	 -0.6514295000 	 -2.4454400000 
292.05 	 224.9718000 	 2.180650 	 -0.6536992000 	 -2.4472110000 
292.25 	 224.9702000 	 2.180675 	 -0.6556002000 	 -2.4491020000 
292.45 	 224.9702000 	 2.180700 	 -0.6519000000 	 -2.4458000000 
292.65 	 224.9718000 	 2.180725 	 -0.6526788000 	 -2.4462320000 
292.85 	 224.9718000 	 2.180725 	 -0.6558005000 	 -2.4492390000 
293.05 	 224.9718000 	 2.180750 	 -0.6525485000 	 -2.4465020000 
293.25 	 224.9718000 	 2.180775 	 -0.6520430000 	 -2.4455800000 
293.45 	 224.9670000 	 2.180775 	 -0.6554763000 	 -2.4488540000 
293.65 	 224.9718000 	 2.180825 	 -0.6538137000 	 -2.4475450000 
293.85 	 224.9686000 	 2.180825 	 -0.6513691000 	 -2.4451480000 
294.05 	 224.9718000 	 2.180875 	 -0.6548755000 	 -2.4480250000 
294.25 	 224.9718000 	 2.180875 	 -0.6547419000 	 -2.4483520000 
294.45 	 224.9718000 	 2.180900 	 -0.6514740000 	 -2.4453610000 
294.65 	 224.9749000 	 2.180925 	 -0.6539504000 	 -2.4472400000 
294.85 	 224.9797000 	 2.180950 	 -0.6556129000 	 -2.4491180000 
295.05 	 224.9829000 	 2.180975 	 -0.6520049000 	 -2.4458060000 
295.25 	 224.9877000 	 2.180950 	 -0.6531270000 	 -2.4461870000 
295.45 	 224.9908000 	 2.180950 	 -0.6561565000 	 -2.4491250000 
295.65 	 224.9924000 	 2.180950 	 -0.6532256000 	 -2.4467500000 
295.85 	 224.9940000 	 2.180950 	 -0.6521416000 	 -2.4453480000 
296.05 	 224.9956000 	 2.180950 	 -0.6558132000 	 -2.4488480000 
296.25 	 224.9956000 	 2.180950 	 -0.6539567000 	 -2.4473350000 
296.45 	 224.9988000 	 2.180950 	 -0.6518586000 	 -2.4451030000 
296.65 	 225.0036000 	 2.180950 	 -0.6552728000 	 -2.4484250000 
296.85 	 225.0067000 	 2.180950 	 -0.6549008000 	 -2.4482090000 
297.05 	 225.0036000 	 2.180950 	 -0.6517569000 	 -2.4450840000 
297.25 	 225.0052000 	 2.180950 	 -0.6545289000 	 -2.4474780000 
297.45 	 225.0036000 	 2.180950 	 -0.6556988000 	 -2.4487850000 
297.65 	 225.0052000 	 2.180950 	 -0.6518872000 	 -2.4455010000 
297.85 	 225.0036000 	 2.180950 	 -0.6535752000 	 -2.4466740000 
298.05 	 225.0036000 	 2.180950 	 -0.6559436000 	 -2.4489620000 
298.25 	 225.0052000 	 2.180950 	 -0.6526756000 	 -2.4460670000 
298.45 	 225.0036000 	 2.180950 	 -0.6526248000 	 -2.4458090000 
298.65 	 224.9988000 	 2.180950 	 -0.6561152000 	 -2.4491060000 
298.85 	 224.9940000 	 2.180950 	 -0.6537374000 	 -2.4473950000 
299.05 	 224.9861000 	 2.180975 	 -0.6519349000 	 -2.4452430000 
299.25 	 224.9797000 	 2.180975 	 -0.6556193000 	 -2.4484350000 
299.45 	 224.9718000 	 2.181000 	 -0.6546370000 	 -2.4479130000 
299.65 	 224.9670000 	 2.181025 	 -0.6517188000 	 -2.4451160000 
299.85 	 224.9638000 	 2.181025 	 -0.6550185000 	 -2.4477930000 
300.05 	 224.9638000 	 2.181075 	 -0.6553745000 	 -2.4487660000 
300.25 	 224.9591000 	 2.181100 	 -0.6519254000 	 -2.4454280000 
300.45 	 224.9559000 	 2.181125 	 -0.6539122000 	 -2.4466320000 
300.65 	 224.9559000 	 2.181175 	 -0.6559467000 	 -2.4489850000 
300.85 	 224.9511000 	 2.181225 	 -0.6524881000 	 -2.4459270000 
301.05 	 224.9559000 	 2.181250 	 -0.6531143000 	 -2.4459550000 
301.25 	 224.9591000 	 2.181300 	 -0.6561978000 	 -2.4491910000 
301.45 	 224.9638000 	 2.181325 	 -0.6534227000 	 -2.4466740000 
301.65 	 224.9670000 	 2.181350 	 -0.6522115000 	 -2.4453510000 
301.85 	 224.9734000 	 2.181375 	 -0.6558068000 	 -2.4486350000 
302.05 	 224.9797000 	 2.181400 	 -0.6544622000 	 -2.4474490000 
302.25 	 224.9829000 	 2.181400 	 -0.6516616000 	 -2.4452020000 
302.45 	 224.9877000 	 2.181425 	 -0.6552251000 	 -2.4480880000 
302.65 	 224.9956000 	 2.181425 	 -0.6555589000 	 -2.4488070000 
302.85 	 224.9972000 	 2.181475 	 -0.6521098000 	 -2.4455010000 
303.05 	 225.0036000 	 2.181450 	 -0.6542969000 	 -2.4473920000 
303.25 	 225.0067000 	 2.181450 	 -0.6560008000 	 -2.4492230000 
303.45 	 225.0115000 	 2.181450 	 -0.6522560000 	 -2.4460670000 
303.65 	 225.0147000 	 2.181450 	 -0.6532637000 	 -2.4464290000 
303.85 	 225.0147000 	 2.181450 	 -0.6562011000 	 -2.4494520000 
304.05 	 225.0147000 	 2.181450 	 -0.6532510000 	 -2.4469570000 
304.25 	 225.0115000 	 2.181450 	 -0.6524754000 	 -2.4459650000 
304.45 	 225.0067000 	 2.181450 	 -0.6560357000 	 -2.4492260000 
304.65 	 225.0020000 	 2.181450 	 -0.6539917000 	 -2.4475160000 
304.85 	 224.9988000 	 2.181450 	 -0.6521352000 	 -2.4455640000 
305.05 	 224.9956000 	 2.181450 	 -0.6557305000 	 -2.4486610000 
305.25 	 224.9908000 	 2.181450 	 -0.6548119000 	 -2.4485180000 
305.45 	 224.9908000 	 2.181450 	 -0.6518014000 	 -2.4454210000 
305.65 	 224.9908000 	 2.181450 	 -0.6549454000 	 -2.4480440000 
305.85 	 224.9908000 	 2.181450 	 -0.6556892000 	 -2.4490230000 
306.05 	 224.9877000 	 2.181450 	 -0.6518332000 	 -2.4456630000 
306.25 	 224.9877000 	 2.181450 	 -0.6542460000 	 -2.4473190000 
306.45 	 224.9877000 	 2.181450 	 -0.6559022000 	 -2.4492520000 
306.65 	 224.9877000 	 2.181450 	 -0.6523895000 	 -2.4459010000 
306.85 	 224.9829000 	 2.181450 	 -0.6534290000 	 -2.4466100000 
307.05 	 224.9797000 	 2.181450 	 -0.6562424000 	 -2.4495320000 
307.25 	 224.9749000 	 2.181450 	 -0.6528441000 	 -2.4466580000 
307.45 	 224.9670000 	 2.181450 	 -0.6526025000 	 -2.4459360000 
307.65 	 224.9670000 	 2.181475 	 -0.6554667000 	 -2.4491090000 
307.85 	 224.9670000 	 2.181525 	 -0.6532478000 	 -2.4475220000 
308.05 	 224.9670000 	 2.181550 	 -0.6512420000 	 -2.4452910000 
308.25 	 224.9670000 	 2.181575 	 -0.6549104000 	 -2.4487110000 
308.45 	 224.9654000 	 2.181600 	 -0.6543541000 	 -2.4485520000 
308.65 	 224.9670000 	 2.181625 	 -0.6511497000 	 -2.4453320000 
308.85 	 224.9638000 	 2.181675 	 -0.6540966000 	 -2.4477420000 
309.05 	 224.9638000 	 2.181700 	 -0.6551743000 	 -2.4491310000 
309.25 	 224.9638000 	 2.181725 	 -0.6517951000 	 -2.4457650000 
309.45 	 224.9638000 	 2.181750 	 -0.6529713000 	 -2.4466350000 
309.65 	 224.9670000 	 2.181775 	 -0.6557465000 	 -2.4493790000 
309.85 	 224.9718000 	 2.181825 	 -0.6526057000 	 -2.4469500000 
310.05 	 224.9749000 	 2.181850 	 -0.6517379000 	 -2.4457360000 
310.25 	 224.9797000 	 2.181850 	 -0.6553046000 	 -2.4489820000 
310.45 	 224.9829000 	 2.181850 	 -0.6540362000 	 -2.4478340000 
310.65 	 224.9908000 	 2.181875 	 -0.6518396000 	 -2.4453350000 
310.85 	 224.9956000 	 2.181875 	 -0.6535848000 	 -2.4486130000 
311.05 	 224.9956000 	 2.181900 	 -0.6532351000 	 -2.4486450000 
311.25 	 225.0036000 	 2.181900 	 -0.6519635000 	 -2.4455900000 
311.45 	 225.0052000 	 2.181900 	 -0.6523482000 	 -2.4475100000 
311.65 	 225.0115000 	 2.181900 	 -0.6536198000 	 -2.4492740000 
311.85 	 225.0115000 	 2.181900 	 -0.6500117000 	 -2.4458790000 
312.05 	 225.0147000 	 2.181900 	 -0.6513913000 	 -2.4465970000 
312.25 	 225.0115000 	 2.181900 	 -0.6535371000 	 -2.4493980000 
312.45 	 225.0147000 	 2.181900 	 -0.6503741000 	 -2.4469280000 
312.65 	 225.0115000 	 2.181900 	 -0.6496556000 	 -2.4456850000 
312.85 	 225.0115000 	 2.181900 	 -0.6532924000 	 -2.4491020000 
313.05 	 225.0067000 	 2.181900 	 -0.6513087000 	 -2.4477860000 
313.25 	 225.0036000 	 2.181900 	 -0.6490771000 	 -2.4453260000 
313.45 	 224.9988000 	 2.181900 	 -0.6526629000 	 -2.4486540000 
313.65 	 224.9940000 	 2.181900 	 -0.6518618000 	 -2.4483140000 
313.85 	 224.9908000 	 2.181900 	 -0.6491407000 	 -2.4453900000 
314.05 	 224.9877000 	 2.181900 	 -0.6524277000 	 -2.4482510000 
314.25 	 224.9829000 	 2.181900 	 -0.6522687000 	 -2.4486860000 
314.45 	 224.9829000 	 2.181900 	 -0.6488736000 	 -2.4453900000 
314.65 	 224.9829000 	 2.181900 	 -0.6514454000 	 -2.4476210000 
314.85 	 224.9797000 	 2.181900 	 -0.6529586000 	 -2.4492610000 
315.05 	 224.9797000 	 2.181900 	 -0.6493187000 	 -2.4459330000 
315.25 	 224.9749000 	 2.181900 	 -0.6507111000 	 -2.4467280000 
315.45 	 224.9749000 	 2.181900 	 -0.6532383000 	 -2.4494930000 
315.65 	 224.9749000 	 2.181900 	 -0.6497955000 	 -2.4466290000 
315.85 	 224.9718000 	 2.181925 	 -0.6493441000 	 -2.4460030000 
316.05 	 224.9718000 	 2.181950 	 -0.6527074000 	 -2.4492100000 
316.25 	 224.9670000 	 2.181975 	 -0.6505966000 	 -2.4476970000 
316.45 	 224.9638000 	 2.182000 	 -0.6484699000 	 -2.4453990000 
316.65 	 224.9622000 	 2.182025 	 -0.6520684000 	 -2.4484760000 
316.85 	 224.9591000 	 2.182075 	 -0.6516616000 	 -2.4484470000 
317.05 	 224.9591000 	 2.182100 	 -0.6481934000 	 -2.4453510000 
317.25 	 224.9591000 	 2.182125 	 -0.6511275000 	 -2.4475670000 
317.45 	 224.9638000 	 2.182150 	 -0.6522338000 	 -2.4489850000 
317.65 	 224.9670000 	 2.182175 	 -0.6484890000 	 -2.4458250000 
317.85 	 224.9718000 	 2.182200 	 -0.6503677000 	 -2.4470330000 
318.05 	 224.9749000 	 2.182225 	 -0.6525199000 	 -2.4493030000 
318.25 	 224.9765000 	 2.182275 	 -0.6487942000 	 -2.4461810000 
318.45 	 224.9797000 	 2.182250 	 -0.6480185000 	 -2.4457420000 
318.65 	 224.9829000 	 2.182275 	 -0.6501198000 	 -2.4489560000 
318.85 	 224.9877000 	 2.182300 	 -0.6471920000 	 -2.4465470000 
319.05 	 224.9908000 	 2.182300 	 -0.6468232000 	 -2.4454340000 
319.25 	 225.0004000 	 2.182300 	 -0.6527901000 	 -2.4490710000 
319.45 	 225.0052000 	 2.182300 	 -0.6509717000 	 -2.4476970000 
319.65 	 225.0115000 	 2.182300 	 -0.6496143000 	 -2.4453230000 
319.85 	 225.0115000 	 2.182300 	 -0.6532542000 	 -2.4485330000 
320.05 	 225.0115000 	 2.182300 	 -0.6524245000 	 -2.4483270000 
320.25 	 225.0115000 	 2.182300 	 -0.6493060000 	 -2.4453230000 
320.45 	 225.0067000 	 2.182300 	 -0.6523482000 	 -2.4478940000 
320.65 	 225.0067000 	 2.182300 	 -0.6529617000 	 -2.4487340000 
320.85 	 225.0036000 	 2.182300 	 -0.6494554000 	 -2.4455520000 
321.05 	 225.0036000 	 2.182300 	 -0.6517093000 	 -2.4472240000 
321.25 	 224.9988000 	 2.182300 	 -0.6531239000 	 -2.4491630000 
321.45 	 224.9956000 	 2.182300 	 -0.6495317000 	 -2.4458030000 
321.65 	 224.9956000 	 2.182300 	 -0.6508382000 	 -2.4464230000 
321.85 	 224.9956000 	 2.182300 	 -0.6535435000 	 -2.4492070000 
322.05 	 224.9956000 	 2.182300 	 -0.6502215000 	 -2.4464070000 
322.25 	 224.9956000 	 2.182300 	 -0.6501675000 	 -2.4459170000 
322.45 	 224.9956000 	 2.182300 	 -0.6533496000 	 -2.4492650000 
322.65 	 224.9956000 	 2.182300 	 -0.6510480000 	 -2.4474400000 
322.85 	 224.9908000 	 2.182300 	 -0.6495793000 	 -2.4454430000 
323.05 	 224.9908000 	 2.182300 	 -0.6533845000 	 -2.4488990000 
323.25 	 224.9829000 	 2.182300 	 -0.6516393000 	 -2.4476590000 
323.45 	 224.9797000 	 2.182300 	 -0.6493728000 	 -2.4453040000 
323.65 	 224.9797000 	 2.182300 	 -0.6529999000 	 -2.4484060000 
323.85 	 224.9749000 	 2.182300 	 -0.6520748000 	 -2.4484000000 
324.05 	 224.9749000 	 2.182300 	 -0.6490580000 	 -2.4454180000 
324.25 	 224.9749000 	 2.182325 	 -0.6508859000 	 -2.4476850000 
324.45 	 224.9718000 	 2.182350 	 -0.6515121000 	 -2.4488070000 
324.65 	 224.9670000 	 2.182375 	 -0.6482601000 	 -2.4455710000 
324.85 	 224.9654000 	 2.182400 	 -0.6509050000 	 -2.4471120000 
325.05 	 224.9638000 	 2.182425 	 -0.6527106000 	 -2.4492740000 
325.25 	 224.9591000 	 2.182450 	 -0.6491756000 	 -2.4460950000 
325.45 	 224.9622000 	 2.182475 	 -0.6505235000 	 -2.4464920000 
325.65 	 224.9638000 	 2.182525 	 -0.6530666000 	 -2.4494110000 
325.85 	 224.9670000 	 2.182550 	 -0.6500149000 	 -2.4468040000 
326.05 	 224.9670000 	 2.182575 	 -0.6499450000 	 -2.4458250000 
326.25 	 224.9718000 	 2.182600 	 -0.6534926000 	 -2.4491180000 
326.45 	 224.9734000 	 2.182625 	 -0.6524849000 	 -2.4473980000 
326.65 	 224.9718000 	 2.182625 	 -0.6506507000 	 -2.4455830000 
326.85 	 224.9797000 	 2.182675 	 -0.6541920000 	 -2.4488510000 
327.05 	 224.9829000 	 2.182675 	 -0.6556575000 	 -2.4480030000 
327.25 	 224.9877000 	 2.182675 	 -0.6527774000 	 -2.4454090000 
327.45 	 224.9908000 	 2.182725 	 -0.6561375000 	 -2.4480500000 
327.65 	 224.9908000 	 2.182700 	 -0.6565984000 	 -2.4488640000 
327.85 	 224.9956000 	 2.182700 	 -0.6530984000 	 -2.4454980000 
328.05 	 224.9988000 	 2.182700 	 -0.6551616000 	 -2.4470200000 
328.25 	 224.9988000 	 2.182700 	 -0.6570816000 	 -2.4491410000 
328.45 	 224.9988000 	 2.182700 	 -0.6533687000 	 -2.4459580000 
328.65 	 225.0004000 	 2.182700 	 -0.6541284000 	 -2.4461210000 
328.85 	 225.0036000 	 2.182700 	 -0.6572628000 	 -2.4493000000 
329.05 	 225.0036000 	 2.182700 	 -0.6546402000 	 -2.4467790000 
329.25 	 225.0036000 	 2.182700 	 -0.6533114000 	 -2.4455170000 
329.45 	 224.9988000 	 2.182700 	 -0.6570275000 	 -2.4489180000 
329.65 	 224.9988000 	 2.182700 	 -0.6550407000 	 -2.4474530000 
329.85 	 224.9972000 	 2.182700 	 -0.6530380000 	 -2.4453860000 
330.05 	 224.9956000 	 2.182700 	 -0.6566556000 	 -2.4486480000 
330.25 	 224.9956000 	 2.182700 	 -0.6560929000 	 -2.4483520000 
330.45 	 224.9908000 	 2.182700 	 -0.6530666000 	 -2.4452430000 
330.65 	 224.9908000 	 2.182700 	 -0.6558132000 	 -2.4477320000 
330.85 	 224.9877000 	 2.182700 	 -0.6569767000 	 -2.4490360000 
331.05 	 224.9877000 	 2.182700 	 -0.6532065000 	 -2.4456310000 
331.25 	 224.9829000 	 2.182700 	 -0.6550884000 	 -2.4470550000 
331.45 	 224.9829000 	 2.182725 	 -0.6572819000 	 -2.4494490000 
331.65 	 224.9797000 	 2.182750 	 -0.6535435000 	 -2.4462060000 
331.85 	 224.9749000 	 2.182750 	 -0.6542619000 	 -2.4462600000 
332.05 	 224.9718000 	 2.182775 	 -0.6573868000 	 -2.4495190000 
332.25 	 224.9670000 	 2.182775 	 -0.6540902000 	 -2.4473890000 
332.45 	 224.9638000 	 2.182825 	 -0.6538518000 	 -2.4467590000 
332.65 	 224.9591000 	 2.182850 	 -0.6574122000 	 -2.4501040000 
332.85 	 224.9559000 	 2.182875 	 -0.6548945000 	 -2.4481800000 
333.05 	 224.9511000 	 2.182925 	 -0.6533527000 	 -2.4462950000 
333.25 	 224.9511000 	 2.182950 	 -0.6570212000 	 -2.4495000000 
333.45 	 224.9511000 	 2.183000 	 -0.6555812000 	 -2.4489210000 
333.65 	 224.9559000 	 2.183025 	 -0.6528823000 	 -2.4460820000 
333.85 	 224.9591000 	 2.183075 	 -0.6564999000 	 -2.4491210000 
334.05 	 224.9654000 	 2.183100 	 -0.6562932000 	 -2.4495250000 
334.25 	 224.9718000 	 2.183125 	 -0.6528695000 	 -2.4462250000 
334.45 	 224.9797000 	 2.183175 	 -0.6559372000 	 -2.4485520000 
334.65 	 224.9829000 	 2.183150 	 -0.6570180000 	 -2.4496560000 
334.85 	 224.9893000 	 2.183175 	 -0.6533845000 	 -2.4462830000 
335.05 	 224.9956000 	 2.183200 	 -0.6553141000 	 -2.4476940000 
335.25 	 225.0036000 	 2.183225 	 -0.6575616000 	 -2.4500080000 
335.45 	 225.0036000 	 2.183200 	 -0.6536007000 	 -2.4466480000 
335.65 	 225.0115000 	 2.183200 	 -0.6537406000 	 -2.4464860000 
335.85 	 225.0147000 	 2.183200 	 -0.6570053000 	 -2.4495920000 
336.05 	 225.0179000 	 2.183200 	 -0.6539472000 	 -2.4473090000 
336.25 	 225.0226000 	 2.183200 	 -0.6530603000 	 -2.4459930000 
336.45 	 225.0226000 	 2.183200 	 -0.6566556000 	 -2.4494270000 
336.65 	 225.0226000 	 2.183200 	 -0.6550121000 	 -2.4482000000 
336.85 	 225.0210000 	 2.183200 	 -0.6528060000 	 -2.4458890000 
337.05 	 225.0179000 	 2.183200 	 -0.6562392000 	 -2.4489470000 
337.25 	 225.0147000 	 2.183150 	 -0.6556129000 	 -2.4486190000 
337.45 	 225.0147000 	 2.183150 	 -0.6525548000 	 -2.4457810000 
337.65 	 225.0147000 	 2.183150 	 -0.6553777000 	 -2.4480560000 
337.85 	 225.0115000 	 2.183150 	 -0.6566111000 	 -2.4494330000 
338.05 	 225.0067000 	 2.183150 	 -0.6529713000 	 -2.4463680000 
338.25 	 225.0036000 	 2.183150 	 -0.6540394000 	 -2.4468550000 
338.45 	 224.9988000 	 2.183150 	 -0.6570275000 	 -2.4497760000 
338.65 	 224.9908000 	 2.183150 	 -0.6539567000 	 -2.4471730000 
338.85 	 224.9908000 	 2.183150 	 -0.6532701000 	 -2.4462440000 
339.05 	 224.9908000 	 2.183150 	 -0.6567764000 	 -2.4495570000 
339.25 	 224.9924000 	 2.183150 	 -0.6544940000 	 -2.4479640000 
339.45 	 224.9908000 	 2.183150 	 -0.6526057000 	 -2.4457680000 
339.65 	 224.9956000 	 2.183150 	 -0.6559436000 	 -2.4487940000 
339.85 	 224.9956000 	 2.183150 	 -0.6553714000 	 -2.4488610000 
340.05 	 224.9956000 	 2.183150 	 -0.6523259000 	 -2.4458150000 
340.25 	 224.9956000 	 2.183150 	 -0.6555080000 	 -2.4484160000 
340.45 	 224.9908000 	 2.183150 	 -0.6559658000 	 -2.4494300000 
340.65 	 224.9908000 	 2.183150 	 -0.6525262000 	 -2.4460280000 
340.85 	 224.9877000 	 2.183150 	 -0.6544399000 	 -2.4473600000 
341.05 	 224.9877000 	 2.183150 	 -0.6562901000 	 -2.4496300000 
341.25 	 224.9877000 	 2.183150 	 -0.6528282000 	 -2.4465210000 
341.45 	 224.9877000 	 2.183150 	 -0.6538041000 	 -2.4467500000 
341.65 	 224.9877000 	 2.183150 	 -0.6567224000 	 -2.4497380000 
341.85 	 224.9829000 	 2.183150 	 -0.6536929000 	 -2.4472620000 
342.05 	 224.9829000 	 2.183150 	 -0.6527011000 	 -2.4460120000 
342.25 	 224.9765000 	 2.183150 	 -0.6564586000 	 -2.4493340000 
342.45 	 224.9749000 	 2.183150 	 -0.6545894000 	 -2.4481900000 
342.65 	 224.9670000 	 2.183150 	 -0.6522433000 	 -2.4458280000 
342.85 	 224.9670000 	 2.183150 	 -0.6556511000 	 -2.4486640000 
343.05 	 224.9638000 	 2.183175 	 -0.6532860000 	 -2.4489470000 
343.25 	 224.9638000 	 2.183200 	 -0.6484826000 	 -2.4458730000 
343.45 	 224.9591000 	 2.183250 	 -0.6510258000 	 -2.4481110000 
343.65 	 224.9591000 	 2.183275 	 -0.6515757000 	 -2.4493600000 
343.85 	 224.9638000 	 2.183300 	 -0.6481457000 	 -2.4461110000 
344.05 	 224.9638000 	 2.183325 	 -0.6496779000 	 -2.4471500000 
344.25 	 224.9638000 	 2.183375 	 -0.6520017000 	 -2.4497990000 
344.45 	 224.9638000 	 2.183400 	 -0.6484635000 	 -2.4467850000 
344.65 	 224.9638000 	 2.183425 	 -0.6486670000 	 -2.4464770000 
344.85 	 224.9622000 	 2.183450 	 -0.6522147000 	 -2.4495540000 
345.05 	 224.9638000 	 2.183475 	 -0.6499894000 	 -2.4479550000 
345.25 	 224.9591000 	 2.183525 	 -0.6490898000 	 -2.4459270000 
345.45 	 224.9638000 	 2.183550 	 -0.6523355000 	 -2.4489720000 
345.65 	 224.9638000 	 2.183575 	 -0.6517569000 	 -2.4486320000 
345.85 	 224.9670000 	 2.183600 	 -0.6490644000 	 -2.4456820000 
346.05 	 224.9734000 	 2.183625 	 -0.6522052000 	 -2.4481960000 
346.25 	 224.9797000 	 2.183675 	 -0.6526343000 	 -2.4492770000 
346.45 	 224.9893000 	 2.183650 	 -0.6481743000 	 -2.4463780000 
346.65 	 224.9908000 	 2.183650 	 -0.6496334000 	 -2.4479550000 
346.85 	 224.9956000 	 2.183650 	 -0.6513500000 	 -2.4500210000 
347.05 	 224.9988000 	 2.183650 	 -0.6479486000 	 -2.4469220000 
347.25 	 224.9972000 	 2.183650 	 -0.6487179000 	 -2.4470140000 
347.45 	 224.9988000 	 2.183650 	 -0.6516330000 	 -2.4501200000 
347.65 	 224.9988000 	 2.183650 	 -0.6484890000 	 -2.4478180000 
347.85 	 225.0036000 	 2.183650 	 -0.6481234000 	 -2.4464670000 
348.05 	 225.0067000 	 2.183650 	 -0.6517823000 	 -2.4497570000 
348.25 	 225.0115000 	 2.183650 	 -0.6499259000 	 -2.4486100000 
348.45 	 225.0163000 	 2.183650 	 -0.6472492000 	 -2.4461910000 
348.65 	 225.0179000 	 2.183650 	 -0.6505966000 	 -2.4491280000 
348.85 	 225.0210000 	 2.183650 	 -0.6501357000 	 -2.4493820000 
349.05 	 225.0226000 	 2.183650 	 -0.6472333000 	 -2.4463620000 
349.25 	 225.0179000 	 2.183650 	 -0.6500753000 	 -2.4486700000 
349.45 	 225.0147000 	 2.183650 	 -0.6507683000 	 -2.4497410000 
349.65 	 225.0115000 	 2.183650 	 -0.6471443000 	 -2.4465560000 
349.85 	 225.0067000 	 2.183650 	 -0.6494554000 	 -2.4479710000 
350.05 	 225.0036000 	 2.183650 	 -0.6512706000 	 -2.4500180000 
350.25 	 224.9988000 	 2.183650 	 -0.6478500000 	 -2.4471730000 
350.45 	 224.9956000 	 2.183650 	 -0.6481521000 	 -2.4467980000 
350.65 	 224.9908000 	 2.183650 	 -0.6512992000 	 -2.4501580000 
350.85 	 224.9877000 	 2.183650 	 -0.6485017000 	 -2.4479290000 
351.05 	 224.9829000 	 2.183650 	 -0.6472175000 	 -2.4463210000 
351.25 	 224.9829000 	 2.183650 	 -0.6507238000 	 -2.4494110000 
351.45 	 224.9813000 	 2.183650 	 -0.6496684000 	 -2.4490230000 
351.65 	 224.9829000 	 2.183650 	 -0.6470172000 	 -2.4461810000 
351.85 	 224.9829000 	 2.183650 	 -0.6500657000 	 -2.4487530000 
352.05 	 224.9829000 	 2.183650 	 -0.6503137000 	 -2.4496680000 
352.25 	 224.9797000 	 2.183650 	 -0.6470172000 	 -2.4465590000 
352.45 	 224.9749000 	 2.183650 	 -0.6490071000 	 -2.4478850000 
352.65 	 224.9718000 	 2.183650 	 -0.6508668000 	 -2.4501580000 
352.85 	 224.9638000 	 2.183675 	 -0.6474240000 	 -2.4465590000 
353.05 	 224.9622000 	 2.183725 	 -0.6485875000 	 -2.4471820000 
353.25 	 224.9559000 	 2.183750 	 -0.6511752000 	 -2.4497860000 
353.45 	 224.9511000 	 2.183775 	 -0.6479073000 	 -2.4472970000 
353.65 	 224.9495000 	 2.183825 	 -0.6476466000 	 -2.4462890000 
353.85 	 224.9511000 	 2.183875 	 -0.6510989000 	 -2.4496520000 
354.05 	 224.9511000 	 2.183900 	 -0.6486607000 	 -2.4480690000 
354.25 	 224.9559000 	 2.183950 	 -0.6471729000 	 -2.4460220000 
354.45 	 224.9559000 	 2.183975 	 -0.6508064000 	 -2.4490130000 
354.65 	 224.9591000 	 2.184025 	 -0.6498591000 	 -2.4487750000 
354.85 	 224.9638000 	 2.184050 	 -0.6469663000 	 -2.4458890000 
355.05 	 224.9670000 	 2.184075 	 -0.6498814000 	 -2.4482660000 
355.25 	 224.9734000 	 2.184125 	 -0.6504886000 	 -2.4494330000 
355.45 	 224.9829000 	 2.184125 	 -0.6470267000 	 -2.4463270000 
355.65 	 224.9956000 	 2.184150 	 -0.6489690000 	 -2.4474970000 
355.85 	 225.0036000 	 2.184150 	 -0.6535466000 	 -2.4495160000 
356.05 	 225.0115000 	 2.184150 	 -0.6548468000 	 -2.4471280000 
356.25 	 225.0179000 	 2.184150 	 -0.6551583000 	 -2.4470970000 
356.45 	 225.0179000 	 2.184150 	 -0.6584008000 	 -2.4502340000 
356.65 	 225.0179000 	 2.184150 	 -0.6558101000 	 -2.4480820000 
356.85 	 225.0179000 	 2.184150 	 -0.6544654000 	 -2.4466070000 
357.05 	 225.0179000 	 2.184150 	 -0.6579876000 	 -2.4499100000 
357.25 	 225.0179000 	 2.184150 	 -0.6565444000 	 -2.4488290000 
357.45 	 225.0147000 	 2.184150 	 -0.6541951000 	 -2.4461780000 
357.65 	 225.0147000 	 2.184150 	 -0.6574631000 	 -2.4493890000 
357.85 	 225.0147000 	 2.184150 	 -0.6576093000 	 -2.4497950000 
358.05 	 225.0147000 	 2.184150 	 -0.6540807000 	 -2.4464890000 
358.25 	 225.0179000 	 2.184150 	 -0.6566398000 	 -2.4484920000 
358.45 	 225.0179000 	 2.184125 	 -0.6579908000 	 -2.4502210000 
358.65 	 225.0179000 	 2.184100 	 -0.6544240000 	 -2.4468450000 
358.85 	 225.0163000 	 2.184100 	 -0.6555812000 	 -2.4475380000 
359.05 	 225.0147000 	 2.184100 	 -0.6583627000 	 -2.4502590000 
359.25 	 225.0115000 	 2.184100 	 -0.6550948000 	 -2.4475130000 
359.45 	 225.0067000 	 2.184050 	 -0.6550376000 	 -2.4470070000 
359.65 	 225.0067000 	 2.184050 	 -0.6584358000 	 -2.4503830000 
359.85 	 225.0067000 	 2.184050 	 -0.6558895000 	 -2.4482090000 
360.05 	 225.0067000 	 2.184050 	 -0.6544113000 	 -2.4465210000 
360.25 	 225.0067000 	 2.184050 	 -0.6580861000 	 -2.4498270000 
360.45 	 225.0067000 	 2.184050 	 -0.6567319000 	 -2.4490520000 
360.65 	 225.0036000 	 2.184050 	 -0.6542333000 	 -2.4463460000 
360.85 	 225.0036000 	 2.184050 	 -0.6573613000 	 -2.4492810000 
361.05 	 225.0036000 	 2.184050 	 -0.6576506000 	 -2.4497440000 
361.25 	 225.0036000 	 2.184050 	 -0.6542524000 	 -2.4464190000 
361.45 	 225.0036000 	 2.184050 	 -0.6566238000 	 -2.4484630000 
361.65 	 224.9956000 	 2.184050 	 -0.6582229000 	 -2.4501320000 
361.85 	 224.9908000 	 2.184050 	 -0.6545861000 	 -2.4470040000 
362.05 	 224.9829000 	 2.184050 	 -0.6553618000 	 -2.4473980000 
362.25 	 224.9797000 	 2.184050 	 -0.6584549000 	 -2.4503170000 
362.45 	 224.9749000 	 2.184050 	 -0.6553968000 	 -2.4475730000 
362.65 	 224.9718000 	 2.184050 	 -0.6548564000 	 -2.4468140000 
362.85 	 224.9718000 	 2.184050 	 -0.6583659000 	 -2.4500370000 
363.05 	 224.9718000 	 2.184050 	 -0.6559722000 	 -2.4479770000 
363.25 	 224.9670000 	 2.184050 	 -0.6543159000 	 -2.4464100000 
363.45 	 224.9670000 	 2.184100 	 -0.6578414000 	 -2.4495860000 
363.65 	 224.9670000 	 2.184125 	 -0.6573041000 	 -2.4493220000 
363.85 	 224.9670000 	 2.184150 	 -0.6540489000 	 -2.4462950000 
364.05 	 224.9670000 	 2.184200 	 -0.6569163000 	 -2.4485430000 
364.25 	 224.9670000 	 2.184225 	 -0.6581433000 	 -2.4501710000 
364.45 	 224.9670000 	 2.184250 	 -0.6543636000 	 -2.4467850000 
364.65 	 224.9670000 	 2.184275 	 -0.6558800000 	 -2.4476970000 
364.85 	 224.9670000 	 2.184325 	 -0.6584740000 	 -2.4501990000 
365.05 	 224.9670000 	 2.184350 	 -0.6551297000 	 -2.4474490000 
365.25 	 224.9638000 	 2.184375 	 -0.6547483000 	 -2.4469630000 
365.45 	 224.9638000 	 2.184400 	 -0.6584549000 	 -2.4502210000 
365.65 	 224.9591000 	 2.184425 	 -0.6559022000 	 -2.4481390000 
365.85 	 224.9591000 	 2.184475 	 -0.6545194000 	 -2.4466260000 
366.05 	 224.9606000 	 2.184500 	 -0.6582260000 	 -2.4499290000 
366.25 	 224.9654000 	 2.184525 	 -0.6564744000 	 -2.4488450000 
366.45 	 224.9670000 	 2.184550 	 -0.6541697000 	 -2.4464510000 
366.65 	 224.9749000 	 2.184575 	 -0.6577778000 	 -2.4497030000 
366.85 	 224.9813000 	 2.184600 	 -0.6570721000 	 -2.4493820000 
367.05 	 224.9908000 	 2.184600 	 -0.6536071000 	 -2.4462440000 
367.25 	 224.9988000 	 2.184600 	 -0.6558482000 	 -2.4482820000 
367.45 	 225.0067000 	 2.184600 	 -0.6566461000 	 -2.4497250000 
367.65 	 225.0147000 	 2.184600 	 -0.6531175000 	 -2.4463530000 
367.85 	 225.0179000 	 2.184600 	 -0.6546497000 	 -2.4476910000 
368.05 	 225.0226000 	 2.184600 	 -0.6568496000 	 -2.4500150000 
368.25 	 225.0226000 	 2.184600 	 -0.6531366000 	 -2.4467120000 
368.45 	 225.0226000 	 2.184600 	 -0.6541634000 	 -2.4470390000 
368.65 	 225.0179000 	 2.184600 	 -0.6569576000 	 -2.4500210000 
368.85 	 225.0179000 	 2.184600 	 -0.6539218000 	 -2.4473410000 
369.05 	 225.0147000 	 2.184600 	 -0.6536611000 	 -2.4466260000 
369.25 	 225.0115000 	 2.184600 	 -0.6570530000 	 -2.4499730000 
369.45 	 225.0115000 	 2.184600 	 -0.6546434000 	 -2.4480410000 
369.65 	 225.0067000 	 2.184600 	 -0.6529458000 	 -2.4461360000 
369.85 	 225.0067000 	 2.184600 	 -0.6566620000 	 -2.4493280000 
370.05 	 225.0067000 	 2.184600 	 -0.6556256000 	 -2.4490040000 
370.25 	 225.0067000 	 2.184600 	 -0.6527360000 	 -2.4461330000 
370.45 	 225.0067000 	 2.184600 	 -0.6559117000 	 -2.4487720000 
370.65 	 225.0067000 	 2.184600 	 -0.6563790000 	 -2.4493890000 
370.85 	 225.0052000 	 2.184600 	 -0.6529045000 	 -2.4461750000 
371.05 	 224.9988000 	 2.184600 	 -0.6555049000 	 -2.4481840000 
371.25 	 224.9988000 	 2.184600 	 -0.6568050000 	 -2.4499000000 
371.45 	 224.9956000 	 2.184600 	 -0.6532033000 	 -2.4468330000 
371.65 	 224.9956000 	 2.184600 	 -0.6542428000 	 -2.4472680000 
371.85 	 224.9908000 	 2.184600 	 -0.6571929000 	 -2.4501260000 
372.05 	 224.9908000 	 2.184600 	 -0.6541761000 	 -2.4475130000 
372.25 	 224.9893000 	 2.184600 	 -0.6530635000 	 -2.4461460000 
372.45 	 224.9893000 	 2.184600 	 -0.6567224000 	 -2.4494200000 
372.65 	 224.9893000 	 2.184600 	 -0.6554763000 	 -2.4488380000 
372.85 	 224.9877000 	 2.184600 	 -0.6526089000 	 -2.4461300000 
373.05 	 224.9893000 	 2.184600 	 -0.6556765000 	 -2.4486260000 
373.25 	 224.9877000 	 2.184600 	 -0.6564236000 	 -2.4495760000 
373.45 	 224.9829000 	 2.184600 	 -0.6527615000 	 -2.4465050000 
373.65 	 224.9829000 	 2.184600 	 -0.6550789000 	 -2.4479320000 
373.85 	 224.9797000 	 2.184600 	 -0.6570466000 	 -2.4500430000 
374.05 	 224.9797000 	 2.184600 	 -0.6532510000 	 -2.4467720000 
374.25 	 224.9718000 	 2.184600 	 -0.6542270000 	 -2.4472590000 
374.45 	 224.9749000 	 2.184600 	 -0.6572120000 	 -2.4500940000 
374.65 	 224.9749000 	 2.184600 	 -0.6539631000 	 -2.4475030000 
374.85 	 224.9749000 	 2.184625 	 -0.6544845000 	 -2.4465750000 
375.05 	 224.9734000 	 2.184625 	 -0.6582515000 	 -2.4497570000 
375.25 	 224.9718000 	 2.184650 	 -0.6565793000 	 -2.4486890000 
375.45 	 224.9718000 	 2.184675 	 -0.6542397000 	 -2.4461210000 
375.65 	 224.9670000 	 2.184725 	 -0.6576506000 	 -2.4491120000 
375.85 	 224.9670000 	 2.184725 	 -0.6574504000 	 -2.4489560000 
376.05 	 224.9670000 	 2.184750 	 -0.6541507000 	 -2.4458660000 
376.25 	 224.9638000 	 2.184800 	 -0.6567065000 	 -2.4479130000 
376.45 	 224.9654000 	 2.184825 	 -0.6582482000 	 -2.4494930000 
376.65 	 224.9638000 	 2.184850 	 -0.6544590000 	 -2.4461870000 
376.85 	 224.9670000 	 2.184875 	 -0.6557401000 	 -2.4470140000 
377.05 	 224.9686000 	 2.184925 	 -0.6585439000 	 -2.4498150000 
377.25 	 224.9718000 	 2.184950 	 -0.6551520000 	 -2.4469250000 
377.45 	 224.9749000 	 2.184975 	 -0.6548246000 	 -2.4461940000 
377.65 	 224.9797000 	 2.184975 	 -0.6536007000 	 -2.4492230000 
377.85 	 224.9829000 	 2.185000 	 -0.6516297000 	 -2.4477770000 
378.05 	 224.9877000 	 2.185025 	 -0.6497129000 	 -2.4455330000 
378.25 	 224.9908000 	 2.185000 	 -0.6515567000 	 -2.4486320000 
378.45 	 224.9956000 	 2.185000 	 -0.6513183000 	 -2.4484830000 
378.65 	 225.0004000 	 2.185000 	 -0.6482347000 	 -2.4456120000 
378.85 	 225.0036000 	 2.185000 	 -0.6514708000 	 -2.4481330000 
379.05 	 225.0036000 	 2.185000 	 -0.6516234000 	 -2.4489820000 
379.25 	 225.0036000 	 2.185000 	 -0.6482029000 	 -2.4456980000 
379.45 	 224.9988000 	 2.185000 	 -0.6505521000 	 -2.4474430000 
379.65 	 225.0020000 	 2.185000 	 -0.6523228000 	 -2.4493440000 
379.85 	 224.9956000 	 2.185000 	 -0.6486447000 	 -2.4460860000 
380.05 	 224.9956000 	 2.185000 	 -0.6498273000 	 -2.4467250000 
380.25 	 224.9924000 	 2.185000 	 -0.6525008000 	 -2.4494680000 
380.45 	 224.9908000 	 2.185000 	 -0.6492837000 	 -2.4469410000 
380.65 	 224.9908000 	 2.185000 	 -0.6488228000 	 -2.4460760000 
380.85 	 224.9908000 	 2.185000 	 -0.6523164000 	 -2.4493470000 
381.05 	 224.9908000 	 2.185000 	 -0.6501102000 	 -2.4478050000 
381.25 	 224.9908000 	 2.185000 	 -0.6482570000 	 -2.4455640000 
381.45 	 224.9908000 	 2.185000 	 -0.6516520000 	 -2.4486350000 
381.65 	 224.9877000 	 2.185000 	 -0.6506221000 	 -2.4484510000 
381.85 	 224.9877000 	 2.185000 	 -0.6479549000 	 -2.4455450000 
382.05 	 224.9829000 	 2.185025 	 -0.6514422000 	 -2.4479320000 
382.25 	 224.9829000 	 2.185050 	 -0.6513469000 	 -2.4486990000 
382.45 	 224.9829000 	 2.185050 	 -0.6482697000 	 -2.4454880000 
382.65 	 224.9829000 	 2.185050 	 -0.6508827000 	 -2.4473320000 
382.85 	 224.9829000 	 2.185050 	 -0.6522338000 	 -2.4495820000 
383.05 	 224.9829000 	 2.185075 	 -0.6485780000 	 -2.4466580000 
383.25 	 224.9829000 	 2.185100 	 -0.6499958000 	 -2.4473950000 
383.45 	 224.9797000 	 2.185125 	 -0.6525390000 	 -2.4499390000 
383.65 	 224.9797000 	 2.185100 	 -0.6546561000 	 -2.4473760000 
383.85 	 224.9781000 	 2.185100 	 -0.6558005000 	 -2.4473730000 
384.05 	 224.9749000 	 2.185125 	 -0.6594054000 	 -2.4506470000 
384.25 	 224.9749000 	 2.185150 	 -0.6568210000 	 -2.4484860000 
384.45 	 224.9749000 	 2.185175 	 -0.6554349000 	 -2.4469980000 
384.65 	 224.9797000 	 2.185175 	 -0.6591765000 	 -2.4503040000 
384.85 	 224.9749000 	 2.185225 	 -0.6577365000 	 -2.4493760000 
385.05 	 224.9749000 	 2.185200 	 -0.6554000000 	 -2.4472240000 
385.25 	 224.9718000 	 2.185225 	 -0.6587442000 	 -2.4500910000 
385.45 	 224.9670000 	 2.185250 	 -0.6588459000 	 -2.4506890000 
385.65 	 224.9638000 	 2.185275 	 -0.6555589000 	 -2.4473450000 
385.85 	 224.9638000 	 2.185325 	 -0.6579940000 	 -2.4493980000 
386.05 	 224.9638000 	 2.185350 	 -0.6596788000 	 -2.4511750000 
386.25 	 224.9638000 	 2.185375 	 -0.6559499000 	 -2.4479360000 
386.45 	 224.9670000 	 2.185400 	 -0.6568782000 	 -2.4485110000 
386.65 	 224.9670000 	 2.185425 	 -0.6599585000 	 -2.4512580000 
386.85 	 224.9670000 	 2.185475 	 -0.6565762000 	 -2.4485020000 
387.05 	 224.9749000 	 2.185500 	 -0.6563632000 	 -2.4480500000 
387.25 	 224.9797000 	 2.185525 	 -0.6600125000 	 -2.4512230000 
387.45 	 224.9829000 	 2.185500 	 -0.6507206000 	 -2.4495350000 
387.65 	 224.9908000 	 2.185525 	 -0.6494045000 	 -2.4478820000 
387.85 	 224.9956000 	 2.185550 	 -0.6530857000 	 -2.4510800000 
388.05 	 224.9988000 	 2.185575 	 -0.6517982000 	 -2.4500660000 
388.25 	 225.0036000 	 2.185550 	 -0.6489881000 	 -2.4475540000 
388.45 	 225.0036000 	 2.185550 	 -0.6524785000 	 -2.4505770000 
388.65 	 225.0036000 	 2.185550 	 -0.6518872000 	 -2.4505740000 
388.85 	 225.0036000 	 2.185550 	 -0.6490803000 	 -2.4475570000 
389.05 	 225.0067000 	 2.185550 	 -0.6518428000 	 -2.4499920000 
389.25 	 225.0115000 	 2.185550 	 -0.6524913000 	 -2.4510570000 
389.45 	 225.0115000 	 2.185550 	 -0.6489818000 	 -2.4479290000 
389.65 	 225.0115000 	 2.185550 	 -0.6514835000 	 -2.4495570000 
389.85 	 225.0115000 	 2.185550 	 -0.6529649000 	 -2.4514130000 
390.05 	 225.0067000 	 2.185550 	 -0.6494999000 	 -2.4482890000 
390.25 	 225.0067000 	 2.185550 	 -0.6505775000 	 -2.4486700000 
390.45 	 225.0036000 	 2.185550 	 -0.6538105000 	 -2.4514360000 
390.65 	 225.0036000 	 2.185550 	 -0.6503773000 	 -2.4488350000 
390.85 	 224.9988000 	 2.185550 	 -0.6506062000 	 -2.4483780000 
391.05 	 224.9988000 	 2.185550 	 -0.6537406000 	 -2.4514040000 
391.25 	 224.9988000 	 2.185550 	 -0.6511307000 	 -2.4495570000 
391.45 	 224.9956000 	 2.185550 	 -0.6499354000 	 -2.4478090000 
391.65 	 224.9956000 	 2.185550 	 -0.6535180000 	 -2.4509690000 
391.85 	 224.9908000 	 2.185550 	 -0.6519413000 	 -2.4501610000 
392.05 	 224.9908000 	 2.185550 	 -0.6496779000 	 -2.4476310000 
392.25 	 224.9877000 	 2.185550 	 -0.6528823000 	 -2.4504790000 
392.45 	 224.9829000 	 2.185550 	 -0.6526406000 	 -2.4508480000 
392.65 	 224.9829000 	 2.185550 	 -0.6495349000 	 -2.4476650000 
392.85 	 224.9829000 	 2.185550 	 -0.6525453000 	 -2.4500310000 
393.05 	 224.9829000 	 2.185550 	 -0.6533400000 	 -2.4513240000 
393.25 	 224.9829000 	 2.185550 	 -0.6498337000 	 -2.4480690000 
393.45 	 224.9829000 	 2.185550 	 -0.6517124000 	 -2.4491410000 
393.65 	 224.9829000 	 2.185550 	 -0.6537787000 	 -2.4514480000 
393.85 	 224.9813000 	 2.185575 	 -0.6501357000 	 -2.4487400000 
394.05 	 224.9813000 	 2.185575 	 -0.6503041000 	 -2.4484380000 
394.25 	 224.9813000 	 2.185600 	 -0.6534417000 	 -2.4514740000 
394.45 	 224.9797000 	 2.185625 	 -0.6507524000 	 -2.4495540000 
394.65 	 224.9829000 	 2.185600 	 -0.6496398000 	 -2.4478820000 
394.85 	 224.9829000 	 2.185625 	 -0.6530952000 	 -2.4511180000 
395.05 	 224.9797000 	 2.185625 	 -0.6516393000 	 -2.4503360000 
395.25 	 224.9749000 	 2.185650 	 -0.6493346000 	 -2.4477740000 
395.45 	 224.9749000 	 2.185650 	 -0.6526979000 	 -2.4503680000 
395.65 	 224.9734000 	 2.185675 	 -0.6538709000 	 -2.4508670000 
395.85 	 224.9718000 	 2.185700 	 -0.6503677000 	 -2.4476400000 
396.05 	 224.9718000 	 2.185725 	 -0.6535244000 	 -2.4499100000 
396.25 	 224.9670000 	 2.185750 	 -0.6544876000 	 -2.4513120000 
396.45 	 224.9718000 	 2.185775 	 -0.6505902000 	 -2.4480280000 
396.65 	 224.9718000 	 2.185775 	 -0.6522751000 	 -2.4492330000 
396.85 	 224.9718000 	 2.185825 	 -0.6545226000 	 -2.4515850000 
397.05 	 224.9749000 	 2.185825 	 -0.6511593000 	 -2.4489210000 
397.25 	 224.9749000 	 2.185850 	 -0.6515026000 	 -2.4485330000 
397.45 	 224.9765000 	 2.185875 	 -0.6548182000 	 -2.4516650000 
397.65 	 224.9797000 	 2.185875 	 -0.6536261000 	 -2.4495700000 
397.85 	 224.9797000 	 2.185900 	 -0.6523578000 	 -2.4478310000 
398.05 	 224.9829000 	 2.185900 	 -0.6566461000 	 -2.4512890000 
398.25 	 224.9829000 	 2.185900 	 -0.6529109000 	 -2.4503230000 
398.45 	 224.9877000 	 2.185900 	 -0.6504027000 	 -2.4476500000 
398.65 	 224.9893000 	 2.185925 	 -0.6542174000 	 -2.4505550000 
398.85 	 224.9908000 	 2.185950 	 -0.6541348000 	 -2.4509210000 
399.05 	 224.9956000 	 2.185950 	 -0.6508700000 	 -2.4479320000 
399.25 	 224.9956000 	 2.185950 	 -0.6544082000 	 -2.4498050000 
399.45 	 224.9956000 	 2.185950 	 -0.6556289000 	 -2.4517060000 
399.65 	 224.9956000 	 2.185950 	 -0.6519508000 	 -2.4484630000 
399.85 	 224.9956000 	 2.185950 	 -0.6535466000 	 -2.4491120000 
400.05 	 224.9956000 	 2.185950 	 -0.6562932000 	 -2.4516990000 
400.25 	 224.9908000 	 2.185950 	 -0.6529236000 	 -2.4490990000 
400.45 	 224.9908000 	 2.185950 	 -0.6524944000 	 -2.4482850000 
400.65 	 224.9908000 	 2.185950 	 -0.6561470000 	 -2.4514100000 
400.85 	 224.9908000 	 2.185950 	 -0.6542683000 	 -2.4501450000 
401.05 	 224.9908000 	 2.185950 	 -0.6523132000 	 -2.4477100000 
401.25 	 224.9908000 	 2.185950 	 -0.6557782000 	 -2.4507650000 
401.45 	 224.9908000 	 2.185950 	 -0.6553078000 	 -2.4509050000 
401.65 	 224.9893000 	 2.185950 	 -0.6522719000 	 -2.4477070000 
401.85 	 224.9877000 	 2.185950 	 -0.6551774000 	 -2.4499730000 
402.05 	 224.9829000 	 2.185950 	 -0.6559722000 	 -2.4514610000 
402.25 	 224.9797000 	 2.185950 	 -0.6525834000 	 -2.4482120000 
402.45 	 224.9734000 	 2.185975 	 -0.6533750000 	 -2.4493730000 
402.65 	 224.9718000 	 2.185975 	 -0.6560135000 	 -2.4518430000 
402.85 	 224.9718000 	 2.186000 	 -0.6523800000 	 -2.4485370000 
403.05 	 224.9702000 	 2.186025 	 -0.6533337000 	 -2.4488350000 
403.25 	 224.9718000 	 2.186075 	 -0.6561248000 	 -2.4517060000 
403.45 	 224.9718000 	 2.186075 	 -0.6561915000 	 -2.4491210000 
403.65 	 224.9734000 	 2.186100 	 -0.6561120000 	 -2.4483300000 
403.85 	 224.9749000 	 2.186125 	 -0.6593673000 	 -2.4517030000 
404.05 	 224.9718000 	 2.186125 	 -0.6569449000 	 -2.4498560000 
404.25 	 224.9718000 	 2.186175 	 -0.6552505000 	 -2.4479260000 
404.45 	 224.9718000 	 2.186175 	 -0.6570498000 	 -2.4511340000 
404.65 	 224.9718000 	 2.186200 	 -0.6563790000 	 -2.4509270000 
404.85 	 224.9749000 	 2.186225 	 -0.6532891000 	 -2.4478910000 
405.05 	 224.9797000 	 2.186225 	 -0.6563155000 	 -2.4503170000 
405.25 	 224.9829000 	 2.186275 	 -0.6572501000 	 -2.4517700000 
405.45 	 224.9829000 	 2.186250 	 -0.6506475000 	 -2.4487720000 
405.65 	 224.9877000 	 2.186250 	 -0.6524531000 	 -2.4491850000 
405.85 	 224.9829000 	 2.186275 	 -0.6546497000 	 -2.4519760000 
406.05 	 224.9845000 	 2.186300 	 -0.6514104000 	 -2.4494650000 
406.25 	 224.9845000 	 2.186325 	 -0.6512038000 	 -2.4484980000 
406.45 	 224.9829000 	 2.186300 	 -0.6539376000 	 -2.4516870000 
406.65 	 224.9877000 	 2.186300 	 -0.6519763000 	 -2.4502940000 
406.85 	 224.9908000 	 2.186325 	 -0.6496175000 	 -2.4481360000 
407.05 	 224.9940000 	 2.186350 	 -0.6530793000 	 -2.4511750000 
407.25 	 224.9956000 	 2.186375 	 -0.6522020000 	 -2.4510610000 
407.45 	 224.9988000 	 2.186350 	 -0.6495762000 	 -2.4482730000 
407.65 	 224.9988000 	 2.186350 	 -0.6527488000 	 -2.4506160000 
407.85 	 224.9988000 	 2.186350 	 -0.6531811000 	 -2.4515690000 
408.05 	 225.0036000 	 2.186350 	 -0.6496716000 	 -2.4484920000 
408.25 	 225.0036000 	 2.186350 	 -0.6521479000 	 -2.4501390000 
408.45 	 224.9988000 	 2.186350 	 -0.6536039000 	 -2.4518590000 
408.65 	 224.9956000 	 2.186350 	 -0.6499036000 	 -2.4487750000 
408.85 	 224.9924000 	 2.186350 	 -0.6514518000 	 -2.4493030000 
409.05 	 224.9908000 	 2.186350 	 -0.6539440000 	 -2.4520840000 
409.25 	 224.9908000 	 2.186350 	 -0.6507556000 	 -2.4496200000 
409.45 	 224.9908000 	 2.186350 	 -0.6505839000 	 -2.4485910000 
409.65 	 224.9956000 	 2.186350 	 -0.6539981000 	 -2.4519090000 
409.85 	 224.9956000 	 2.186350 	 -0.6514295000 	 -2.4503490000 
410.05 	 224.9908000 	 2.186350 	 -0.6500022000 	 -2.4482570000 
410.25 	 224.9908000 	 2.186350 	 -0.6535943000 	 -2.4513120000 
410.45 	 224.9877000 	 2.186350 	 -0.6526184000 	 -2.4510890000 
410.65 	 224.9877000 	 2.186350 	 -0.6498814000 	 -2.4482820000 
410.85 	 224.9877000 	 2.186350 	 -0.6525739000 	 -2.4504850000 
411.05 	 224.9877000 	 2.186350 	 -0.6533718000 	 -2.4516870000 
411.25 	 224.9829000 	 2.186350 	 -0.6499354000 	 -2.4484510000 
411.45 	 224.9797000 	 2.186375 	 -0.6516997000 	 -2.4496010000 
411.65 	 224.9749000 	 2.186400 	 -0.6541316000 	 -2.4520590000 
411.85 	 224.9749000 	 2.186400 	 -0.6507492000 	 -2.4493310000 
412.05 	 224.9749000 	 2.186425 	 -0.6516806000 	 -2.4488830000 
412.25 	 224.9749000 	 2.186425 	 -0.6548278000 	 -2.4521190000 
412.45 	 224.9718000 	 2.186450 	 -0.6522179000 	 -2.4500050000 
412.65 	 224.9718000 	 2.186475 	 -0.6510512000 	 -2.4485240000 
412.85 	 224.9670000 	 2.186525 	 -0.6545480000 	 -2.4516040000 
413.05 	 224.9670000 	 2.186525 	 -0.6529300000 	 -2.4508060000 
413.25 	 224.9670000 	 2.186575 	 -0.6508000000 	 -2.4482540000 
413.45 	 224.9670000 	 2.186600 	 -0.6539154000 	 -2.4510480000 
413.65 	 224.9702000 	 2.186625 	 -0.6539345000 	 -2.4515560000 
413.85 	 224.9718000 	 2.186650 	 -0.6505966000 	 -2.4483750000 
414.05 	 224.9749000 	 2.186675 	 -0.6533845000 	 -2.4503140000 
414.25 	 224.9797000 	 2.186675 	 -0.6550407000 	 -2.4519920000 
414.45 	 224.9829000 	 2.186700 	 -0.6517124000 	 -2.4489850000 
414.65 	 224.9908000 	 2.186700 	 -0.6513786000 	 -2.4492450000 
414.85 	 224.9956000 	 2.186700 	 -0.6538963000 	 -2.4522460000 
415.05 	 224.9988000 	 2.186700 	 -0.6510448000 	 -2.4499670000 
415.25 	 225.0036000 	 2.186700 	 -0.6504981000 	 -2.4487340000 
415.45 	 225.0036000 	 2.186700 	 -0.6538073000 	 -2.4518390000 
415.65 	 225.0036000 	 2.186700 	 -0.6518745000 	 -2.4505550000 
415.85 	 225.0036000 	 2.186700 	 -0.6498782000 	 -2.4483520000 
416.05 	 225.0036000 	 2.186700 	 -0.6532637000 	 -2.4511850000 
416.25 	 225.0036000 	 2.186700 	 -0.6526788000 	 -2.4514320000 
416.45 	 225.0036000 	 2.186700 	 -0.6495921000 	 -2.4482700000 
416.65 	 225.0036000 	 2.186700 	 -0.6526343000 	 -2.4506950000 
416.85 	 225.0067000 	 2.186700 	 -0.6532415000 	 -2.4518620000 
417.05 	 225.0067000 	 2.186700 	 -0.6497161000 	 -2.4486830000 
417.25 	 225.0067000 	 2.186700 	 -0.6519032000 	 -2.4499610000 
417.45 	 225.0036000 	 2.186700 	 -0.6538455000 	 -2.4522270000 
417.65 	 224.9988000 	 2.186700 	 -0.6503487000 	 -2.4493090000 
417.85 	 224.9956000 	 2.186700 	 -0.6508382000 	 -2.4490930000 
418.05 	 224.9908000 	 2.186700 	 -0.6540489000 	 -2.4521060000 
418.25 	 224.9861000 	 2.186700 	 -0.6510385000 	 -2.4498080000 
418.45 	 224.9829000 	 2.186725 	 -0.6502914000 	 -2.4488040000 
418.65 	 224.9829000 	 2.186750 	 -0.6535371000 	 -2.4516040000 
418.85 	 224.9829000 	 2.186775 	 -0.6525199000 	 -2.4510130000 
419.05 	 224.9861000 	 2.186750 	 -0.6509368000 	 -2.4483780000 
419.25 	 224.9877000 	 2.186750 	 -0.6549867000 	 -2.4510290000 
419.45 	 224.9877000 	 2.186775 	 -0.6531429000 	 -2.4517350000 
419.65 	 224.9877000 	 2.186800 	 -0.6500276000 	 -2.4487340000 
419.85 	 224.9877000 	 2.186825 	 -0.6520462000 	 -2.4499230000 
420.05 	 224.9877000 	 2.186800 	 -0.6543922000 	 -2.4521920000 
420.25 	 224.9908000 	 2.186800 	 -0.6513850000 	 -2.4492550000 
420.45 	 224.9908000 	 2.186800 	 -0.6518809000 	 -2.4491120000 
420.65 	 224.9893000 	 2.186800 	 -0.6551647000 	 -2.4521570000 
420.85 	 224.9877000 	 2.186800 	 -0.6524086000 	 -2.4503640000 
421.05 	 224.9829000 	 2.186825 	 -0.6517442000 	 -2.4486420000 
421.25 	 224.9797000 	 2.186850 	 -0.6554699000 	 -2.4519380000 
421.45 	 224.9749000 	 2.186875 	 -0.6542174000 	 -2.4511560000 
421.65 	 224.9749000 	 2.186850 	 -0.6517251000 	 -2.4483650000 
421.85 	 224.9749000 	 2.186875 	 -0.6554763000 	 -2.4512320000 
422.05 	 224.9749000 	 2.186900 	 -0.6554667000 	 -2.4517380000 
422.25 	 224.9749000 	 2.186925 	 -0.6520526000 	 -2.4485560000 
422.45 	 224.9765000 	 2.186950 	 -0.6545639000 	 -2.4503070000 
422.65 	 224.9749000 	 2.186950 	 -0.6560166000 	 -2.4521420000 
422.85 	 224.9749000 	 2.186975 	 -0.6562551000 	 -2.4489780000 
423.05 	 224.9749000 	 2.187000 	 -0.6570530000 	 -2.4494550000 
423.25 	 224.9749000 	 2.187025 	 -0.6601556000 	 -2.4522690000 
423.45 	 224.9797000 	 2.187025 	 -0.6572437000 	 -2.4499610000 
423.65 	 224.9797000 	 2.187075 	 -0.6563759000 	 -2.4486990000 
423.85 	 224.9829000 	 2.187050 	 -0.6605275000 	 -2.4523420000 
424.05 	 224.9877000 	 2.187050 	 -0.6586297000 	 -2.4509210000 
424.25 	 224.9877000 	 2.187075 	 -0.6564267000 	 -2.4485750000 
424.45 	 224.9908000 	 2.187100 	 -0.6598981000 	 -2.4517540000 
424.65 	 224.9908000 	 2.187125 	 -0.6595166000 	 -2.4515180000 
424.85 	 224.9908000 	 2.187100 	 -0.6562996000 	 -2.4485110000 
425.05 	 224.9908000 	 2.187100 	 -0.6593164000 	 -2.4508860000 
425.25 	 224.9908000 	 2.187100 	 -0.6602446000 	 -2.4521480000 
425.45 	 224.9908000 	 2.187100 	 -0.6565730000 	 -2.4487270000 
425.65 	 224.9908000 	 2.187100 	 -0.6585693000 	 -2.4501350000 
425.85 	 224.9988000 	 2.187100 	 -0.6606738000 	 -2.4524620000 
426.05 	 225.0036000 	 2.187100 	 -0.6571261000 	 -2.4493190000 
426.25 	 225.0067000 	 2.187100 	 -0.6573613000 	 -2.4491660000 
426.45 	 225.0115000 	 2.187100 	 -0.6607850000 	 -2.4524970000 
426.65 	 225.0115000 	 2.187100 	 -0.6578477000 	 -2.4500240000 
426.85 	 225.0067000 	 2.187100 	 -0.6568050000 	 -2.4488640000 
427.05 	 225.0067000 	 2.187100 	 -0.6603527000 	 -2.4520400000 
427.25 	 225.0067000 	 2.187100 	 -0.6587918000 	 -2.4510030000 
427.45 	 225.0067000 	 2.187100 	 -0.6564267000 	 -2.4486030000 
427.65 	 225.0036000 	 2.187100 	 -0.6598568000 	 -2.4516420000 
427.85 	 224.9988000 	 2.187100 	 -0.6595993000 	 -2.4516550000 
428.05 	 224.9956000 	 2.187100 	 -0.6562932000 	 -2.4484670000 
428.25 	 224.9908000 	 2.187100 	 -0.6595199000 	 -2.4513080000 
428.45 	 224.9877000 	 2.187100 	 -0.6601365000 	 -2.4520460000 
428.65 	 224.9877000 	 2.187100 	 -0.6564681000 	 -2.4487020000 
428.85 	 224.9877000 	 2.187100 	 -0.6583564000 	 -2.4502210000 
429.05 	 224.9908000 	 2.187100 	 -0.6601842000 	 -2.4523160000 
429.25 	 224.9956000 	 2.187100 	 -0.6566811000 	 -2.4489940000 
429.45 	 224.9956000 	 2.187100 	 -0.6580480000 	 -2.4497860000 
429.65 	 224.9956000 	 2.187100 	 -0.6604926000 	 -2.4524660000 
429.85 	 224.9908000 	 2.187100 	 -0.6571420000 	 -2.4494930000 
430.05 	 224.9893000 	 2.187100 	 -0.6576188000 	 -2.4493500000 
430.25 	 224.9861000 	 2.187100 	 -0.6606992000 	 -2.4525260000 
430.45 	 224.9797000 	 2.187100 	 -0.6577015000 	 -2.4501580000 
430.65 	 224.9749000 	 2.187125 	 -0.6567287000 	 -2.4487300000 
430.85 	 224.9718000 	 2.187125 	 -0.6602542000 	 -2.4520180000 
431.05 	 224.9670000 	 2.187150 	 -0.6591956000 	 -2.4513120000 
431.25 	 224.9638000 	 2.187200 	 -0.6564236000 	 -2.4485270000 
431.45 	 224.9638000 	 2.187225 	 -0.6594753000 	 -2.4510920000 
431.65 	 224.9638000 	 2.187250 	 -0.6601620000 	 -2.4520590000 
431.85 	 224.9638000 	 2.187275 	 -0.6565221000 	 -2.4488290000 
432.05 	 224.9638000 	 2.187325 	 -0.6586806000 	 -2.4503870000 
432.25 	 224.9670000 	 2.187350 	 -0.6605689000 	 -2.4523230000 
432.45 	 224.9670000 	 2.187375 	 -0.6569099000 	 -2.4492930000 
432.65 	 224.9670000 	 2.187400 	 -0.6577969000 	 -2.4495790000 
432.85 	 224.9670000 	 2.187425 	 -0.6607056000 	 -2.4525010000 
433.05 	 224.9718000 	 2.187475 	 -0.6575171000 	 -2.4497160000 
433.25 	 224.9749000 	 2.187475 	 -0.6569926000 	 -2.4489590000 
433.45 	 224.9829000 	 2.187500 	 -0.6606929000 	 -2.4522780000 
433.65 	 224.9956000 	 2.187500 	 -0.6583436000 	 -2.4505170000 
433.85 	 224.9988000 	 2.187500 	 -0.6564586000 	 -2.4488860000 
434.05 	 225.0052000 	 2.187500 	 -0.6600984000 	 -2.4520050000 
434.25 	 225.0115000 	 2.187500 	 -0.6587442000 	 -2.4512740000 
434.45 	 225.0147000 	 2.187525 	 -0.6562328000 	 -2.4484860000 
434.65 	 225.0179000 	 2.187500 	 -0.6597010000 	 -2.4514640000 
434.85 	 225.0226000 	 2.187500 	 -0.6598377000 	 -2.4520020000 
435.05 	 225.0258000 	 2.187500 	 -0.6563600000 	 -2.4488320000 
435.25 	 225.0306000 	 2.187500 	 -0.6584771000 	 -2.4505420000 
435.45 	 225.0258000 	 2.187500 	 -0.6604258000 	 -2.4525550000 
435.65 	 225.0258000 	 2.187500 	 -0.6569131000 	 -2.4494460000 
435.85 	 225.0226000 	 2.187500 	 -0.6572596000 	 -2.4495630000 
436.05 	 225.0179000 	 2.187450 	 -0.6607119000 	 -2.4525260000 
436.25 	 225.0147000 	 2.187450 	 -0.6577047000 	 -2.4503070000 
436.45 	 225.0115000 	 2.187450 	 -0.6564776000 	 -2.4489690000 
436.65 	 225.0115000 	 2.187425 	 -0.6603019000 	 -2.4521760000 
436.85 	 225.0067000 	 2.187400 	 -0.6587315000 	 -2.4511180000 
437.05 	 225.0067000 	 2.187400 	 -0.6561852000 	 -2.4486640000 
437.25 	 225.0052000 	 2.187400 	 -0.6596661000 	 -2.4515760000 
437.45 	 225.0036000 	 2.187400 	 -0.6595707000 	 -2.4517350000 
437.65 	 225.0036000 	 2.187400 	 -0.6561311000 	 -2.4487810000 
437.85 	 225.0004000 	 2.187400 	 -0.6590176000 	 -2.4508540000 
438.05 	 224.9956000 	 2.187400 	 -0.6602128000 	 -2.4523040000 
438.25 	 224.9956000 	 2.187400 	 -0.6564744000 	 -2.4490420000 
438.45 	 224.9908000 	 2.187400 	 -0.6581243000 	 -2.4503680000 
438.65 	 224.9940000 	 2.187400 	 -0.6604322000 	 -2.4525770000 
438.85 	 224.9956000 	 2.187400 	 -0.6566874000 	 -2.4492840000 
439.05 	 224.9956000 	 2.187400 	 -0.6576474000 	 -2.4497290000 
439.25 	 224.9988000 	 2.187400 	 -0.6604226000 	 -2.4526410000 
439.45 	 224.9956000 	 2.187400 	 -0.6573804000 	 -2.4500910000 
439.65 	 224.9908000 	 2.187400 	 -0.6567447000 	 -2.4491150000 
439.85 	 224.9829000 	 2.187400 	 -0.6603114000 	 -2.4523260000 
440.05 	 224.9813000 	 2.187400 	 -0.6581847000 	 -2.4506120000 
440.25 	 224.9765000 	 2.187400 	 -0.6564553000 	 -2.4486890000 
440.45 	 224.9765000 	 2.187400 	 -0.6600412000 	 -2.4518080000 
440.65 	 224.9797000 	 2.187400 	 -0.6588936000 	 -2.4513210000 
440.85 	 224.9829000 	 2.187400 	 -0.6562138000 	 -2.4485590000 
441.05 	 224.9829000 	 2.187400 	 -0.6594245000 	 -2.4511590000 
441.25 	 224.9797000 	 2.187400 	 -0.6598186000 	 -2.4521830000 
441.45 	 224.9781000 	 2.187400 	 -0.6563377000 	 -2.4488510000 
441.65 	 224.9718000 	 2.187400 	 -0.6582578000 	 -2.4501860000 
441.85 	 224.9654000 	 2.187425 	 -0.6603432000 	 -2.4524690000 
442.05 	 224.9591000 	 2.187475 	 -0.6567669000 	 -2.4491530000 
442.25 	 224.9559000 	 2.187500 	 -0.6576061000 	 -2.4498560000 
442.45 	 224.9511000 	 2.187525 	 -0.6605275000 	 -2.4525330000 
442.65 	 224.9511000 	 2.187575 	 -0.6572151000 	 -2.4497800000 
442.85 	 224.9511000 	 2.187625 	 -0.6567733000 	 -2.4489910000 
443.05 	 224.9559000 	 2.187675 	 -0.6603909000 	 -2.4523770000 
443.25 	 224.9591000 	 2.187700 	 -0.6581529000 	 -2.4507490000 
443.45 	 224.9638000 	 2.187725 	 -0.6561629000 	 -2.4487300000 
443.65 	 224.9670000 	 2.187750 	 -0.6599395000 	 -2.4518590000 
443.85 	 224.9718000 	 2.187800 	 -0.6591193000 	 -2.4515410000 
444.05 	 224.9797000 	 2.187825 	 -0.6561915000 	 -2.4485520000 
444.25 	 224.9877000 	 2.187800 	 -0.6581656000 	 -2.4512610000 
444.45 	 224.9956000 	 2.187825 	 -0.6584867000 	 -2.4524280000 
444.65 	 224.9988000 	 2.187850 	 -0.6548278000 	 -2.4491210000 
444.85 	 225.0036000 	 2.187875 	 -0.6570180000 	 -2.4505170000 
445.05 	 225.0067000 	 2.187850 	 -0.6594817000 	 -2.4528630000 
445.25 	 225.0036000 	 2.187850 	 -0.6556829000 	 -2.4497640000 
445.45 	 225.0036000 	 2.187850 	 -0.6566715000 	 -2.4500910000 
445.65 	 224.9988000 	 2.187850 	 -0.6596661000 	 -2.4529460000 
445.85 	 224.9988000 	 2.187850 	 -0.6565698000 	 -2.4503710000 
446.05 	 224.9988000 	 2.187850 	 -0.6558959000 	 -2.4495060000 
446.25 	 224.9956000 	 2.187850 	 -0.6595071000 	 -2.4526180000 
446.45 	 224.9908000 	 2.187850 	 -0.6574472000 	 -2.4512700000 
446.65 	 224.9877000 	 2.187850 	 -0.6553714000 	 -2.4489780000 
446.85 	 224.9829000 	 2.187850 	 -0.6588650000 	 -2.4518780000 
447.05 	 224.9813000 	 2.187850 	 -0.6586774000 	 -2.4523420000 
447.25 	 224.9797000 	 2.187850 	 -0.6552060000 	 -2.4490740000 
447.45 	 224.9829000 	 2.187850 	 -0.6575775000 	 -2.4507710000 
447.65 	 224.9877000 	 2.187875 	 -0.6588745000 	 -2.4527520000 
447.85 	 224.9877000 	 2.187900 	 -0.6549931000 	 -2.4493500000 
448.05 	 224.9877000 	 2.187925 	 -0.6565889000 	 -2.4503360000 
448.25 	 224.9877000 	 2.187900 	 -0.6603432000 	 -2.4529110000 
448.45 	 224.9877000 	 2.187900 	 -0.6569640000 	 -2.4498680000 
448.65 	 224.9877000 	 2.187925 	 -0.6569989000 	 -2.4496680000 
448.85 	 224.9829000 	 2.187950 	 -0.6603972000 	 -2.4529140000 
449.05 	 224.9829000 	 2.187950 	 -0.6580226000 	 -2.4511210000 
449.25 	 224.9813000 	 2.187950 	 -0.6565285000 	 -2.4492040000 
449.45 	 224.9797000 	 2.187950 	 -0.6601302000 	 -2.4524310000 
449.65 	 224.9797000 	 2.187975 	 -0.6597360000 	 -2.4521320000 
449.85 	 224.9797000 	 2.188000 	 -0.6565952000 	 -2.4490860000 
450.05 	 224.9797000 	 2.188000 	 -0.6594722000 	 -2.4515790000 
450.25 	 224.9797000 	 2.188000 	 -0.6605339000 	 -2.4527680000 
450.45 	 224.9797000 	 2.188000 	 -0.6570435000 	 -2.4494550000 
450.65 	 224.9829000 	 2.188025 	 -0.6589921000 	 -2.4508920000 
450.85 	 224.9877000 	 2.188050 	 -0.6611156000 	 -2.4531710000 
451.05 	 224.9908000 	 2.188050 	 -0.6574662000 	 -2.4501390000 
451.25 	 224.9908000 	 2.188050 	 -0.6580544000 	 -2.4501670000 
451.45 	 224.9908000 	 2.188050 	 -0.6613095000 	 -2.4531560000 
451.65 	 224.9908000 	 2.188050 	 -0.6584167000 	 -2.4508950000 
451.85 	 224.9877000 	 2.188050 	 -0.6571643000 	 -2.4493410000 
452.05 	 224.9829000 	 2.188050 	 -0.6607692000 	 -2.4526760000 
452.25 	 224.9813000 	 2.188050 	 -0.6594944000 	 -2.4518780000 
452.45 	 224.9829000 	 2.188075 	 -0.6558323000 	 -2.4495350000 
452.65 	 224.9829000 	 2.188100 	 -0.6591193000 	 -2.4521730000 
452.85 	 224.9829000 	 2.188125 	 -0.6592210000 	 -2.4526850000 
453.05 	 224.9829000 	 2.188100 	 -0.6529903000 	 -2.4494460000 
453.25 	 224.9829000 	 2.188100 	 -0.6556733000 	 -2.4515530000 
453.45 	 224.9829000 	 2.188125 	 -0.6589158000 	 -2.4532060000 
453.65 	 224.9829000 	 2.188150 	 -0.6552060000 	 -2.4499290000 
453.85 	 224.9797000 	 2.188175 	 -0.6575171000 	 -2.4511650000 
454.05 	 224.9749000 	 2.188150 	 -0.6610139000 	 -2.4536230000 
454.25 	 224.9718000 	 2.188175 	 -0.6574535000 	 -2.4505550000 
454.45 	 224.9670000 	 2.188200 	 -0.6576030000 	 -2.4504820000 
454.65 	 224.9638000 	 2.188225 	 -0.6610044000 	 -2.4536860000 
454.85 	 224.9638000 	 2.188250 	 -0.6584994000 	 -2.4513720000 
455.05 	 224.9670000 	 2.188275 	 -0.6569958000 	 -2.4499610000 
455.25 	 224.9718000 	 2.188300 	 -0.6608709000 	 -2.4533300000 
455.45 	 224.9797000 	 2.188325 	 -0.6593387000 	 -2.4523540000 
455.65 	 224.9829000 	 2.188375 	 -0.6567987000 	 -2.4496400000 
455.85 	 224.9908000 	 2.188350 	 -0.6601651000 	 -2.4524430000 
456.05 	 224.9956000 	 2.188350 	 -0.6605625000 	 -2.4531650000 
456.25 	 224.9988000 	 2.188350 	 -0.6569290000 	 -2.4498910000 
456.45 	 225.0036000 	 2.188350 	 -0.6592051000 	 -2.4517060000 
456.65 	 225.0115000 	 2.188350 	 -0.6611316000 	 -2.4536320000 
456.85 	 225.0147000 	 2.188350 	 -0.6573772000 	 -2.4503450000 
457.05 	 225.0179000 	 2.188350 	 -0.6583531000 	 -2.4509110000 
457.25 	 225.0179000 	 2.188350 	 -0.6612619000 	 -2.4537790000 
457.45 	 225.0163000 	 2.188350 	 -0.6583373000 	 -2.4513210000 
457.65 	 225.0115000 	 2.188350 	 -0.6575839000 	 -2.4502060000 
457.85 	 225.0115000 	 2.188350 	 -0.6611633000 	 -2.4535750000 
458.05 	 225.0067000 	 2.188350 	 -0.6591225000 	 -2.4521060000 
458.25 	 225.0067000 	 2.188350 	 -0.6570148000 	 -2.4498110000 
458.45 	 225.0083000 	 2.188350 	 -0.6605307000 	 -2.4529040000 
458.65 	 225.0115000 	 2.188350 	 -0.6600888000 	 -2.4529140000 
458.85 	 225.0115000 	 2.188350 	 -0.6567383000 	 -2.4496910000 
459.05 	 225.0147000 	 2.188350 	 -0.6597074000 	 -2.4520940000 
459.25 	 225.0115000 	 2.188350 	 -0.6607278000 	 -2.4534160000 
459.45 	 225.0067000 	 2.188350 	 -0.6571515000 	 -2.4502370000 
459.65 	 225.0036000 	 2.188350 	 -0.6589381000 	 -2.4513720000 
459.85 	 224.9988000 	 2.188350 	 -0.6611411000 	 -2.4537180000 
460.05 	 224.9956000 	 2.188350 	 -0.6575044000 	 -2.4505230000 
460.25 	 224.9877000 	 2.188350 	 -0.6583023000 	 -2.4507050000 
460.45 	 224.9829000 	 2.188350 	 -0.6613000000 	 -2.4537660000 
460.65 	 224.9813000 	 2.188350 	 -0.6581116000 	 -2.4511590000 
460.85 	 224.9797000 	 2.188350 	 -0.6576602000 	 -2.4503140000 
461.05 	 224.9797000 	 2.188350 	 -0.6611506000 	 -2.4536580000 
461.25 	 224.9797000 	 2.188350 	 -0.6586647000 	 -2.4516520000 
461.45 	 224.9749000 	 2.188350 	 -0.6574313000 	 -2.4500150000 
461.65 	 224.9749000 	 2.188350 	 -0.6609281000 	 -2.4533430000 
461.85 	 224.9749000 	 2.188350 	 -0.6594213000 	 -2.4523190000 
462.05 	 224.9749000 	 2.188350 	 -0.6567319000 	 -2.4496560000 
462.25 	 224.9718000 	 2.188375 	 -0.6604131000 	 -2.4526950000 
462.45 	 224.9718000 	 2.188400 	 -0.6604417000 	 -2.4531490000 
462.65 	 224.9718000 	 2.188425 	 -0.6568273000 	 -2.4501100000 
462.85 	 224.9718000 	 2.188450 	 -0.6590970000 	 -2.4515340000 
463.05 	 224.9718000 	 2.188475 	 -0.6612365000 	 -2.4536510000 
463.25 	 224.9718000 	 2.188475 	 -0.6575744000 	 -2.4504950000 
463.45 	 224.9749000 	 2.188500 	 -0.6578223000 	 -2.4506030000 
463.65 	 224.9718000 	 2.188525 	 -0.6611220000 	 -2.4535210000 
463.85 	 224.9749000 	 2.188550 	 -0.6586679000 	 -2.4518680000 
464.05 	 224.9797000 	 2.188575 	 -0.6569290000 	 -2.4499540000 
464.25 	 224.9829000 	 2.188575 	 -0.6608645000 	 -2.4532250000 
464.45 	 224.9829000 	 2.188575 	 -0.6600888000 	 -2.4526370000 
464.65 	 224.9861000 	 2.188600 	 -0.6571865000 	 -2.4497860000 
464.85 	 224.9877000 	 2.188600 	 -0.6602128000 	 -2.4524780000 
465.05 	 224.9877000 	 2.188600 	 -0.6609122000 	 -2.4534160000 
465.25 	 224.9877000 	 2.188600 	 -0.6574313000 	 -2.4500310000 
465.45 	 224.9908000 	 2.188625 	 -0.6588904000 	 -2.4510890000 
465.65 	 224.9908000 	 2.188650 	 -0.6615893000 	 -2.4537630000 
465.85 	 224.9908000 	 2.188675 	 -0.6582546000 	 -2.4510220000 
466.05 	 224.9956000 	 2.188650 	 -0.6578000000 	 -2.4502820000 
466.25 	 224.9956000 	 2.188650 	 -0.6612937000 	 -2.4533910000 
466.45 	 224.9988000 	 2.188650 	 -0.6599299000 	 -2.4525360000 
466.65 	 224.9956000 	 2.188650 	 -0.6572183000 	 -2.4497890000 
466.85 	 224.9940000 	 2.188650 	 -0.6606865000 	 -2.4527140000 
467.05 	 224.9908000 	 2.188650 	 -0.6609154000 	 -2.4533530000 
467.25 	 224.9829000 	 2.188650 	 -0.6574059000 	 -2.4499990000 
467.45 	 224.9829000 	 2.188650 	 -0.6595357000 	 -2.4515880000 
467.65 	 224.9797000 	 2.188650 	 -0.6616402000 	 -2.4539220000 
467.85 	 224.9797000 	 2.188650 	 -0.6581688000 	 -2.4508380000 
468.05 	 224.9797000 	 2.188675 	 -0.6582451000 	 -2.4505300000 
468.25 	 224.9749000 	 2.188675 	 -0.6617101000 	 -2.4536670000 
468.45 	 224.9749000 	 2.188700 	 -0.6593736000 	 -2.4519790000 
468.65 	 224.9718000 	 2.188725 	 -0.6573995000 	 -2.4498910000 
468.85 	 224.9734000 	 2.188750 	 -0.6608899000 	 -2.4530570000 
469.05 	 224.9718000 	 2.188775 	 -0.6604417000 	 -2.4528980000 
469.25 	 224.9749000 	 2.188775 	 -0.6571738000 	 -2.4499420000 
469.45 	 224.9718000 	 2.188800 	 -0.6606865000 	 -2.4526050000 
469.65 	 224.9749000 	 2.188825 	 -0.6611411000 	 -2.4534510000 
469.85 	 224.9749000 	 2.188850 	 -0.6574504000 	 -2.4502150000 
470.05 	 224.9718000 	 2.188875 	 -0.6596025000 	 -2.4517890000 
470.25 	 224.9749000 	 2.188875 	 -0.6615829000 	 -2.4537820000 
470.45 	 224.9749000 	 2.188900 	 -0.6579526000 	 -2.4505680000 
470.65 	 224.9813000 	 2.188925 	 -0.6585248000 	 -2.4506760000 
470.85 	 224.9877000 	 2.188925 	 -0.6619136000 	 -2.4538170000 
471.05 	 224.9908000 	 2.188950 	 -0.6591828000 	 -2.4515340000 
471.25 	 224.9908000 	 2.188950 	 -0.6578064000 	 -2.4501580000 
471.45 	 224.9956000 	 2.188950 	 -0.6615067000 	 -2.4533650000 
471.65 	 224.9988000 	 2.188950 	 -0.6601397000 	 -2.4525330000 
471.85 	 224.9988000 	 2.188950 	 -0.6576570000 	 -2.4499420000 
472.05 	 224.9988000 	 2.188950 	 -0.6610711000 	 -2.4528470000 
472.25 	 224.9988000 	 2.188950 	 -0.6611951000 	 -2.4533020000 
472.45 	 224.9988000 	 2.188950 	 -0.6576920000 	 -2.4502470000 
472.65 	 224.9988000 	 2.188950 	 -0.6594181000 	 -2.4514930000 
472.85 	 224.9988000 	 2.188950 	 -0.6618309000 	 -2.4540330000 
473.05 	 225.0067000 	 2.188950 	 -0.6586266000 	 -2.4511430000 
473.25 	 225.0115000 	 2.188950 	 -0.6581910000 	 -2.4503550000 
473.45 	 225.0147000 	 2.188950 	 -0.6617737000 	 -2.4537500000 
473.65 	 225.0147000 	 2.188950 	 -0.6598027000 	 -2.4523480000 
473.85 	 225.0163000 	 2.188950 	 -0.6576856000 	 -2.4499540000 
474.05 	 225.0147000 	 2.188950 	 -0.6609090000 	 -2.4528980000 
474.25 	 225.0131000 	 2.188950 	 -0.6611316000 	 -2.4534070000 
474.45 	 225.0147000 	 2.188950 	 -0.6577047000 	 -2.4501070000 
474.65 	 225.0147000 	 2.188950 	 -0.6598409000 	 -2.4518430000 
474.85 	 225.0147000 	 2.188950 	 -0.6617928000 	 -2.4538740000 
475.05 	 225.0147000 	 2.188950 	 -0.6581433000 	 -2.4507620000 
475.25 	 225.0147000 	 2.188950 	 -0.6586488000 	 -2.4508190000 
475.45 	 225.0115000 	 2.188950 	 -0.6618977000 	 -2.4540230000 
475.65 	 225.0036000 	 2.188950 	 -0.6594054000 	 -2.4518330000 
475.85 	 225.0036000 	 2.188900 	 -0.6579908000 	 -2.4503200000 
476.05 	 224.9988000 	 2.188900 	 -0.6615893000 	 -2.4534920000 
476.25 	 224.9956000 	 2.188900 	 -0.6598409000 	 -2.4522590000 
476.45 	 224.9908000 	 2.188900 	 -0.6575076000 	 -2.4499160000 
476.65 	 224.9924000 	 2.188900 	 -0.6609218000 	 -2.4529390000 
476.85 	 224.9908000 	 2.188900 	 -0.6610267000 	 -2.4533680000 
477.05 	 224.9893000 	 2.188900 	 -0.6576347000 	 -2.4501130000 
477.25 	 224.9877000 	 2.188900 	 -0.6601111000 	 -2.4521540000 
477.45 	 224.9829000 	 2.188900 	 -0.6617133000 	 -2.4537120000 
477.65 	 224.9829000 	 2.188900 	 -0.6581084000 	 -2.4506190000 
477.85 	 224.9829000 	 2.188900 	 -0.6589667000 	 -2.4511180000 
478.05 	 224.9829000 	 2.188900 	 -0.6618977000 	 -2.4539690000 
478.25 	 224.9829000 	 2.188900 	 -0.6589603000 	 -2.4516680000 
478.45 	 224.9829000 	 2.188900 	 -0.6579368000 	 -2.4502980000 
478.65 	 224.9829000 	 2.188900 	 -0.6617610000 	 -2.4536420000 
478.85 	 224.9861000 	 2.188900 	 -0.6602828000 	 -2.4526310000 
479.05 	 224.9829000 	 2.188900 	 -0.6576443000 	 -2.4501480000 
479.25 	 224.9829000 	 2.188925 	 -0.6608486000 	 -2.4528380000 
479.45 	 224.9797000 	 2.188950 	 -0.6611888000 	 -2.4534190000 
479.65 	 224.9718000 	 2.188950 	 -0.6578732000 	 -2.4503960000 
479.85 	 224.9654000 	 2.188975 	 -0.6596279000 	 -2.4517570000 
480.05 	 224.9606000 	 2.189000 	 -0.6619708000 	 -2.4539920000 
480.25 	 224.9559000 	 2.189025 	 -0.6584358000 	 -2.4508480000 
480.45 	 224.9559000 	 2.189075 	 -0.6583564000 	 -2.4508410000 
480.65 	 224.9559000 	 2.189125 	 -0.6618564000 	 -2.4537210000 
480.85 	 224.9559000 	 2.189150 	 -0.6594785000 	 -2.4520750000 
481.05 	 224.9511000 	 2.189200 	 -0.6579177000 	 -2.4501990000 
481.25 	 224.9511000 	 2.189225 	 -0.6615989000 	 -2.4536550000 
481.45 	 224.9559000 	 2.189275 	 -0.6603749000 	 -2.4528730000 
481.65 	 224.9591000 	 2.189325 	 -0.6574185000 	 -2.4500150000 
481.85 	 224.9670000 	 2.189350 	 -0.6606579000 	 -2.4527290000 
482.05 	 224.9749000 	 2.189375 	 -0.6610648000 	 -2.4534610000 
482.25 	 224.9829000 	 2.189400 	 -0.6576125000 	 -2.4503040000 
482.45 	 224.9924000 	 2.189400 	 -0.6599109000 	 -2.4519700000 
482.65 	 224.9988000 	 2.189400 	 -0.6610044000 	 -2.4539820000 
482.85 	 225.0052000 	 2.189400 	 -0.6573550000 	 -2.4507870000 
483.05 	 225.0067000 	 2.189400 	 -0.6584676000 	 -2.4513240000 
483.25 	 225.0147000 	 2.189400 	 -0.6612015000 	 -2.4541030000 
483.45 	 225.0147000 	 2.189400 	 -0.6579621000 	 -2.4516010000 
483.65 	 225.0179000 	 2.189400 	 -0.6577237000 	 -2.4508540000 
483.85 	 225.0179000 	 2.189400 	 -0.6611474000 	 -2.4541250000 
484.05 	 225.0226000 	 2.189400 	 -0.6589508000 	 -2.4525040000 
484.25 	 225.0179000 	 2.189400 	 -0.6571261000 	 -2.4505360000 
484.45 	 225.0179000 	 2.189400 	 -0.6606610000 	 -2.4536130000 
484.65 	 225.0179000 	 2.189400 	 -0.6601842000 	 -2.4534390000 
484.85 	 225.0226000 	 2.189400 	 -0.6568146000 	 -2.4501860000 
485.05 	 225.0226000 	 2.189400 	 -0.6595516000 	 -2.4525860000 
485.25 	 225.0226000 	 2.189375 	 -0.6609821000 	 -2.4539690000 
485.45 	 225.0226000 	 2.189350 	 -0.6572978000 	 -2.4508510000 
485.65 	 225.0179000 	 2.189325 	 -0.6584294000 	 -2.4512740000 
485.85 	 225.0179000 	 2.189300 	 -0.6611888000 	 -2.4540260000 
486.05 	 225.0147000 	 2.189300 	 -0.6581624000 	 -2.4517060000 
486.25 	 225.0115000 	 2.189300 	 -0.6573804000 	 -2.4506630000 
486.45 	 225.0115000 	 2.189300 	 -0.6611951000 	 -2.4540040000 
486.65 	 225.0067000 	 2.189300 	 -0.6593513000 	 -2.4527680000 
486.85 	 225.0067000 	 2.189300 	 -0.6567414000 	 -2.4503140000 
487.05 	 225.0036000 	 2.189300 	 -0.6602446000 	 -2.4530890000 
487.25 	 225.0036000 	 2.189300 	 -0.6604163000 	 -2.4536830000 
487.45 	 225.0004000 	 2.189300 	 -0.6568623000 	 -2.4502590000 
487.65 	 225.0036000 	 2.189300 	 -0.6593132000 	 -2.4523000000 
487.85 	 224.9988000 	 2.189300 	 -0.6608963000 	 -2.4540460000 
488.05 	 224.9956000 	 2.189300 	 -0.6574790000 	 -2.4510260000 
488.25 	 224.9908000 	 2.189300 	 -0.6581433000 	 -2.4512960000 
488.45 	 224.9908000 	 2.189300 	 -0.6613255000 	 -2.4540740000 
488.65 	 224.9877000 	 2.189300 	 -0.6582832000 	 -2.4518620000 
488.85 	 224.9908000 	 2.189300 	 -0.6572787000 	 -2.4505260000 
489.05 	 224.9908000 	 2.189300 	 -0.6609027000 	 -2.4539020000 
489.25 	 224.9877000 	 2.189300 	 -0.6594976000 	 -2.4529520000 
489.45 	 224.9877000 	 2.189300 	 -0.6568909000 	 -2.4501960000 
489.65 	 224.9877000 	 2.189300 	 -0.6602700000 	 -2.4532320000 
489.85 	 224.9877000 	 2.189300 	 -0.6604195000 	 -2.4536770000 
490.05 	 224.9861000 	 2.189300 	 -0.6568273000 	 -2.4502370000 
490.25 	 224.9829000 	 2.189300 	 -0.6593482000 	 -2.4523580000 
490.45 	 224.9877000 	 2.189300 	 -0.6609408000 	 -2.4542110000 
490.65 	 224.9829000 	 2.189300 	 -0.6571770000 	 -2.4507300000 
490.85 	 224.9829000 	 2.189300 	 -0.6583881000 	 -2.4514960000 
491.05 	 224.9829000 	 2.189300 	 -0.6611316000 	 -2.4542330000 
491.25 	 224.9797000 	 2.189300 	 -0.6582896000 	 -2.4516870000 
491.45 	 224.9749000 	 2.189300 	 -0.6573677000 	 -2.4506190000 
491.65 	 224.9718000 	 2.189300 	 -0.6611030000 	 -2.4540260000 
491.85 	 224.9718000 	 2.189300 	 -0.6592560000 	 -2.4527390000 
492.05 	 224.9686000 	 2.189350 	 -0.6570594000 	 -2.4501390000 
492.25 	 224.9670000 	 2.189375 	 -0.6606483000 	 -2.4535400000 
492.45 	 224.9686000 	 2.189400 	 -0.6601874000 	 -2.4533840000 
492.65 	 224.9670000 	 2.189425 	 -0.6568972000 	 -2.4502720000 
492.85 	 224.9670000 	 2.189450 	 -0.6598695000 	 -2.4527070000 
493.05 	 224.9670000 	 2.189500 	 -0.6609185000 	 -2.4538960000 
493.25 	 224.9622000 	 2.189525 	 -0.6573645000 	 -2.4505300000 
493.45 	 224.9591000 	 2.189550 	 -0.6589254000 	 -2.4516270000 
493.65 	 224.9559000 	 2.189575 	 -0.6611602000 	 -2.4542300000 
493.85 	 224.9511000 	 2.189625 	 -0.6576760000 	 -2.4512930000 
494.05 	 224.9559000 	 2.189675 	 -0.6580925000 	 -2.4511270000 
494.25 	 224.9559000 	 2.189700 	 -0.6612841000 	 -2.4542010000 
494.45 	 224.9559000 	 2.189750 	 -0.6584549000 	 -2.4521380000 
494.65 	 224.9591000 	 2.189775 	 -0.6571324000 	 -2.4504180000 
494.85 	 224.9606000 	 2.189825 	 -0.6608582000 	 -2.4535310000 
495.05 	 224.9702000 	 2.189850 	 -0.6599109000 	 -2.4531520000 
495.25 	 224.9749000 	 2.189875 	 -0.6569767000 	 -2.4502340000 
495.45 	 224.9877000 	 2.189875 	 -0.6594880000 	 -2.4523700000 
495.65 	 224.9988000 	 2.189925 	 -0.6609631000 	 -2.4541380000 
495.85 	 225.0115000 	 2.189900 	 -0.6540044000 	 -2.4509940000 
496.05 	 225.0226000 	 2.189900 	 -0.6549168000 	 -2.4515950000 
496.25 	 225.0338000 	 2.189900 	 -0.6575425000 	 -2.4542620000 
496.45 	 225.0417000 	 2.189900 	 -0.6542397000 	 -2.4517060000 
496.65 	 225.0465000 	 2.189900 	 -0.6537437000 	 -2.4506920000 
496.85 	 225.0465000 	 2.189875 	 -0.6573741000 	 -2.4537590000 
497.05 	 225.0465000 	 2.189825 	 -0.6565285000 	 -2.4527770000 
497.25 	 225.0417000 	 2.189800 	 -0.6543446000 	 -2.4503800000 
497.45 	 225.0417000 	 2.189750 	 -0.6581338000 	 -2.4534770000 
497.65 	 225.0385000 	 2.189725 	 -0.6572215000 	 -2.4533840000 
497.85 	 225.0338000 	 2.189700 	 -0.6543033000 	 -2.4503640000 
498.05 	 225.0306000 	 2.189675 	 -0.6571770000 	 -2.4526500000 
498.25 	 225.0258000 	 2.189650 	 -0.6580003000 	 -2.4538960000 
498.45 	 225.0258000 	 2.189625 	 -0.6548278000 	 -2.4507010000 
498.65 	 225.0226000 	 2.189600 	 -0.6560612000 	 -2.4517190000 
498.85 	 225.0226000 	 2.189575 	 -0.6590939000 	 -2.4543980000 
499.05 	 225.0226000 	 2.189550 	 -0.6564681000 	 -2.4516300000 
499.25 	 225.0179000 	 2.189550 	 -0.6562392000 	 -2.4509490000 
499.45 	 225.0163000 	 2.189550 	 -0.6597678000 	 -2.4542050000 
499.65 	 225.0147000 	 2.189525 	 -0.6573200000 	 -2.4521100000 
499.85 	 225.0115000 	 2.189500 	 -0.6561184000 	 -2.4504880000 
500.05 	 225.0115000 	 2.189500 	 -0.6603400000 	 -2.4539820000 
500.25 	 225.0067000 	 2.189500 	 -0.6589953000 	 -2.4531590000 
500.45 	 225.0067000 	 2.189500 	 -0.6563918000 	 -2.4503100000 
500.65 	 225.0067000 	 2.189500 	 -0.6594181000 	 -2.4530600000 
500.85 	 225.0115000 	 2.189500 	 -0.6596184000 	 -2.4536960000 
501.05 	 225.0115000 	 2.189500 	 -0.6562932000 	 -2.4505040000 
501.25 	 225.0115000 	 2.189475 	 -0.6589953000 	 -2.4526760000 
501.45 	 225.0115000 	 2.189475 	 -0.6603591000 	 -2.4541310000 
501.65 	 225.0115000 	 2.189450 	 -0.6567160000 	 -2.4507210000 
501.85 	 225.0115000 	 2.189425 	 -0.6583722000 	 -2.4515950000 
502.05 	 225.0115000 	 2.189450 	 -0.6609027000 	 -2.4544810000 
502.25 	 225.0115000 	 2.189425 	 -0.6575616000 	 -2.4517350000 
502.45 	 225.0067000 	 2.189425 	 -0.6573868000 	 -2.4509970000 
502.65 	 225.0036000 	 2.189400 	 -0.6608073000 	 -2.4542010000 
502.85 	 225.0020000 	 2.189400 	 -0.6586679000 	 -2.4527100000 
503.05 	 224.9988000 	 2.189400 	 -0.6568845000 	 -2.4504310000 
503.25 	 224.9908000 	 2.189400 	 -0.6603019000 	 -2.4534960000 
503.45 	 224.9877000 	 2.189400 	 -0.6600634000 	 -2.4535270000 
503.65 	 224.9829000 	 2.189400 	 -0.6567955000 	 -2.4505330000 
503.85 	 224.9813000 	 2.189400 	 -0.6592814000 	 -2.4526050000 
504.05 	 224.9797000 	 2.189400 	 -0.6608073000 	 -2.4543600000 
504.25 	 224.9749000 	 2.189400 	 -0.6569989000 	 -2.4506860000 
504.45 	 224.9797000 	 2.189400 	 -0.6588046000 	 -2.4518430000 
504.65 	 224.9797000 	 2.189400 	 -0.6612110000 	 -2.4542680000 
504.85 	 224.9797000 	 2.189400 	 -0.6578414000 	 -2.4514520000 
505.05 	 224.9829000 	 2.189400 	 -0.6576888000 	 -2.4509810000 
505.25 	 224.9797000 	 2.189400 	 -0.6611729000 	 -2.4540710000 
505.45 	 224.9765000 	 2.189400 	 -0.6591988000 	 -2.4525670000 
505.65 	 224.9718000 	 2.189450 	 -0.6569099000 	 -2.4503830000 
505.85 	 224.9670000 	 2.189450 	 -0.6609758000 	 -2.4534830000 
506.05 	 224.9638000 	 2.189475 	 -0.6605275000 	 -2.4532760000 
506.25 	 224.9638000 	 2.189500 	 -0.6573868000 	 -2.4503640000 
506.45 	 224.9638000 	 2.189550 	 -0.6607024000 	 -2.4532510000 
506.65 	 224.9606000 	 2.189575 	 -0.6612015000 	 -2.4538900000 
506.85 	 224.9638000 	 2.189600 	 -0.6575966000 	 -2.4506980000 
507.05 	 224.9638000 	 2.189625 	 -0.6595008000 	 -2.4520650000 
507.25 	 224.9654000 	 2.189675 	 -0.6615989000 	 -2.4543510000 
507.45 	 224.9670000 	 2.189700 	 -0.6579113000 	 -2.4511340000 
507.65 	 224.9638000 	 2.189725 	 -0.6586933000 	 -2.4513600000 
507.85 	 224.9638000 	 2.189750 	 -0.6617578000 	 -2.4543320000 
508.05 	 224.9638000 	 2.189775 	 -0.6588427000 	 -2.4518360000 
508.25 	 224.9638000 	 2.189825 	 -0.6579781000 	 -2.4507010000 
508.45 	 224.9591000 	 2.189850 	 -0.6616020000 	 -2.4539660000 
508.65 	 224.9591000 	 2.189875 	 -0.6599935000 	 -2.4529270000 
508.85 	 224.9591000 	 2.189900 	 -0.6574981000 	 -2.4503260000 
509.05 	 224.9559000 	 2.189925 	 -0.6609758000 	 -2.4534540000 
509.25 	 224.9511000 	 2.189975 	 -0.6606547000 	 -2.4532990000 
509.45 	 224.9511000 	 2.190025 	 -0.6572278000 	 -2.4503800000 
509.65 	 224.9511000 	 2.190050 	 -0.6602510000 	 -2.4525990000 
509.85 	 224.9559000 	 2.190100 	 -0.6613223000 	 -2.4539980000 
510.05 	 224.9591000 	 2.190125 	 -0.6578541000 	 -2.4507590000 
510.25 	 224.9670000 	 2.190175 	 -0.6594308000 	 -2.4519570000 
510.45 	 224.9718000 	 2.190200 	 -0.6615193000 	 -2.4542840000 
510.65 	 224.9797000 	 2.190225 	 -0.6579654000 	 -2.4512000000 
510.85 	 224.9829000 	 2.190250 	 -0.6589222000 	 -2.4516710000 
511.05 	 224.9877000 	 2.190275 	 -0.6613922000 	 -2.4543510000 
511.25 	 224.9940000 	 2.190250 	 -0.6532574000 	 -2.4517890000 
511.45 	 224.9988000 	 2.190250 	 -0.6534958000 	 -2.4512700000 
511.65 	 225.0067000 	 2.190250 	 -0.6565571000 	 -2.4543980000 
511.85 	 225.0083000 	 2.190250 	 -0.6536484000 	 -2.4521640000 
512.05 	 225.0147000 	 2.190250 	 -0.6528823000 	 -2.4509590000 
512.25 	 225.0147000 	 2.190250 	 -0.6563918000 	 -2.4541600000 
512.45 	 225.0179000 	 2.190250 	 -0.6548850000 	 -2.4531430000 
512.65 	 225.0179000 	 2.190250 	 -0.6525294000 	 -2.4505740000 
512.85 	 225.0163000 	 2.190250 	 -0.6561756000 	 -2.4536580000 
513.05 	 225.0163000 	 2.190250 	 -0.6552537000 	 -2.4535180000 
513.25 	 225.0147000 	 2.190250 	 -0.6524436000 	 -2.4505870000 
513.45 	 225.0115000 	 2.190250 	 -0.6559086000 	 -2.4531400000 
513.65 	 225.0067000 	 2.190250 	 -0.6557973000 	 -2.4537530000 
513.85 	 225.0020000 	 2.190250 	 -0.6525453000 	 -2.4506570000 
514.05 	 224.9988000 	 2.190250 	 -0.6557052000 	 -2.4528280000 
514.25 	 224.9956000 	 2.190250 	 -0.6564331000 	 -2.4541820000 
514.45 	 224.9988000 	 2.190250 	 -0.6530730000 	 -2.4508700000 
514.65 	 224.9972000 	 2.190250 	 -0.6555017000 	 -2.4522750000 
514.85 	 224.9956000 	 2.190250 	 -0.6573995000 	 -2.4542970000 
515.05 	 224.9988000 	 2.190250 	 -0.6534989000 	 -2.4513340000 
515.25 	 224.9988000 	 2.190250 	 -0.6547769000 	 -2.4518040000 
515.45 	 224.9988000 	 2.190250 	 -0.6574662000 	 -2.4544590000 
515.65 	 224.9956000 	 2.190250 	 -0.6543605000 	 -2.4516580000 
515.85 	 224.9956000 	 2.190250 	 -0.6542873000 	 -2.4511810000 
516.05 	 224.9924000 	 2.190250 	 -0.6583881000 	 -2.4544080000 
516.25 	 224.9908000 	 2.190250 	 -0.6559690000 	 -2.4524310000 
516.45 	 224.9908000 	 2.190250 	 -0.6543446000 	 -2.4507270000 
516.65 	 224.9908000 	 2.190250 	 -0.6582578000 	 -2.4538550000 
516.85 	 224.9908000 	 2.190250 	 -0.6568718000 	 -2.4534730000 
517.05 	 224.9877000 	 2.190250 	 -0.6541634000 	 -2.4506440000 
517.25 	 224.9829000 	 2.190250 	 -0.6573486000 	 -2.4532860000 
517.45 	 224.9797000 	 2.190250 	 -0.6575108000 	 -2.4540330000 
517.65 	 224.9749000 	 2.190250 	 -0.6541316000 	 -2.4508600000 
517.85 	 224.9749000 	 2.190250 	 -0.6569322000 	 -2.4524620000 
518.05 	 224.9718000 	 2.190250 	 -0.6584263000 	 -2.4543860000 
518.25 	 224.9718000 	 2.190250 	 -0.6549422000 	 -2.4511910000 
518.45 	 224.9686000 	 2.190275 	 -0.6554000000 	 -2.4516040000 
518.65 	 224.9718000 	 2.190300 	 -0.6581433000 	 -2.4545160000 
518.85 	 224.9670000 	 2.190325 	 -0.6555621000 	 -2.4523380000 
519.05 	 224.9718000 	 2.190350 	 -0.6545353000 	 -2.4509840000 
519.25 	 224.9718000 	 2.190375 	 -0.6584581000 	 -2.4540230000 
519.45 	 224.9718000 	 2.190375 	 -0.6558959000 	 -2.4535340000 
519.65 	 224.9718000 	 2.190400 	 -0.6532542000 	 -2.4507270000 
519.85 	 224.9718000 	 2.190425 	 -0.6565253000 	 -2.4536350000 
520.05 	 224.9718000 	 2.190450 	 -0.6560993000 	 -2.4539820000 
520.25 	 224.9734000 	 2.190475 	 -0.6527138000 	 -2.4508060000 
520.45 	 224.9749000 	 2.190475 	 -0.6542237000 	 -2.4528730000 
520.65 	 224.9749000 	 2.190500 	 -0.6555080000 	 -2.4547160000 
520.85 	 224.9749000 	 2.190525 	 -0.6519921000 	 -2.4515660000 
521.05 	 224.9749000 	 2.190550 	 -0.6535689000 	 -2.4522880000 
521.25 	 224.9749000 	 2.190575 	 -0.6561661000 	 -2.4547800000 
521.45 	 224.9797000 	 2.190575 	 -0.6552728000 	 -2.4521030000 
521.65 	 224.9845000 	 2.190600 	 -0.6554063000 	 -2.4516740000 
521.85 	 224.9877000 	 2.190600 	 -0.6594817000 	 -2.4549170000 
522.05 	 224.9956000 	 2.190600 	 -0.6567923000 	 -2.4529550000 
522.25 	 224.9956000 	 2.190600 	 -0.6555939000 	 -2.4513630000 
522.45 	 224.9988000 	 2.190600 	 -0.6592210000 	 -2.4545960000 
522.65 	 225.0052000 	 2.190600 	 -0.6577905000 	 -2.4539020000 
522.85 	 225.0067000 	 2.190600 	 -0.6551965000 	 -2.4512160000 
523.05 	 225.0115000 	 2.190600 	 -0.6583786000 	 -2.4540170000 
523.25 	 225.0115000 	 2.190600 	 -0.6587283000 	 -2.4546720000 
523.45 	 225.0067000 	 2.190600 	 -0.6552379000 	 -2.4514230000 
523.65 	 225.0036000 	 2.190600 	 -0.6571515000 	 -2.4531400000 
523.85 	 225.0052000 	 2.190600 	 -0.6587155000 	 -2.4548850000 
524.05 	 225.0036000 	 2.190600 	 -0.6550312000 	 -2.4517190000 
524.25 	 225.0036000 	 2.190600 	 -0.6566016000 	 -2.4525330000 
524.45 	 225.0036000 	 2.190600 	 -0.6590112000 	 -2.4550980000 
524.65 	 225.0036000 	 2.190600 	 -0.6553395000 	 -2.4522940000 
524.85 	 225.0067000 	 2.190600 	 -0.6556797000 	 -2.4521380000 
525.05 	 225.0115000 	 2.190600 	 -0.6579463000 	 -2.4551770000 
525.25 	 225.0147000 	 2.190600 	 -0.6550980000 	 -2.4528000000 
525.45 	 225.0147000 	 2.190600 	 -0.6545861000 	 -2.4516710000 
525.65 	 225.0147000 	 2.190600 	 -0.6578128000 	 -2.4550030000 
525.85 	 225.0115000 	 2.190600 	 -0.6556733000 	 -2.4534730000 
526.05 	 225.0067000 	 2.190600 	 -0.6539885000 	 -2.4513600000 
526.25 	 225.0036000 	 2.190600 	 -0.6574249000 	 -2.4544720000 
526.45 	 224.9988000 	 2.190600 	 -0.6568305000 	 -2.4539790000 
526.65 	 224.9956000 	 2.190600 	 -0.6539376000 	 -2.4512550000 
526.85 	 224.9908000 	 2.190600 	 -0.6570816000 	 -2.4539020000 
527.05 	 224.9893000 	 2.190600 	 -0.6573327000 	 -2.4546500000 
527.25 	 224.9877000 	 2.190600 	 -0.6539218000 	 -2.4514420000 
527.45 	 224.9829000 	 2.190600 	 -0.6567605000 	 -2.4531840000 
527.65 	 224.9829000 	 2.190600 	 -0.6584294000 	 -2.4553080000 
527.85 	 224.9813000 	 2.190600 	 -0.6548246000 	 -2.4519280000 
528.05 	 224.9829000 	 2.190600 	 -0.6558418000 	 -2.4523930000 
528.25 	 224.9797000 	 2.190600 	 -0.6585248000 	 -2.4552280000 
528.45 	 224.9797000 	 2.190600 	 -0.6553237000 	 -2.4522460000 
528.65 	 224.9797000 	 2.190600 	 -0.6554158000 	 -2.4520080000 
528.85 	 224.9749000 	 2.190600 	 -0.6591479000 	 -2.4550150000 
529.05 	 224.9749000 	 2.190625 	 -0.6547483000 	 -2.4530510000 
529.25 	 224.9718000 	 2.190650 	 -0.6536548000 	 -2.4516610000 
529.45 	 224.9670000 	 2.190675 	 -0.6575997000 	 -2.4548050000 
529.65 	 224.9670000 	 2.190700 	 -0.6553428000 	 -2.4538200000 
529.85 	 224.9638000 	 2.190725 	 -0.6537088000 	 -2.4513530000 
530.05 	 224.9622000 	 2.190750 	 -0.6570880000 	 -2.4544370000 
530.25 	 224.9591000 	 2.190800 	 -0.6561184000 	 -2.4542520000 
530.45 	 224.9638000 	 2.190825 	 -0.6535466000 	 -2.4513600000 
530.65 	 224.9638000 	 2.190850 	 -0.6561502000 	 -2.4535020000 
530.85 	 224.9702000 	 2.190875 	 -0.6569481000 	 -2.4550030000 
531.05 	 224.9734000 	 2.190900 	 -0.6534100000 	 -2.4516390000 
531.25 	 224.9797000 	 2.190925 	 -0.6553523000 	 -2.4529550000 
531.45 	 224.9829000 	 2.190950 	 -0.6573645000 	 -2.4553390000 
531.65 	 224.9829000 	 2.190975 	 -0.6540139000 	 -2.4524910000 
531.85 	 224.9877000 	 2.190950 	 -0.6577969000 	 -2.4521830000 
532.05 	 224.9908000 	 2.190950 	 -0.6612682000 	 -2.4554470000 
532.25 	 224.9956000 	 2.190950 	 -0.6584803000 	 -2.4530220000 
532.45 	 224.9956000 	 2.190950 	 -0.6573518000 	 -2.4517660000 
532.65 	 224.9956000 	 2.190950 	 -0.6609344000 	 -2.4550950000 
532.85 	 224.9988000 	 2.190950 	 -0.6593863000 	 -2.4540460000 
533.05 	 224.9988000 	 2.190950 	 -0.6568496000 	 -2.4515180000 
533.25 	 224.9988000 	 2.190950 	 -0.6603146000 	 -2.4543600000 
533.45 	 225.0036000 	 2.190950 	 -0.6602160000 	 -2.4547040000 
533.65 	 225.0036000 	 2.190950 	 -0.6566842000 	 -2.4515220000 
533.85 	 225.0036000 	 2.190950 	 -0.6596375000 	 -2.4536900000 
534.05 	 225.0036000 	 2.190950 	 -0.6605148000 	 -2.4550760000 
534.25 	 224.9988000 	 2.190950 	 -0.6569195000 	 -2.4516710000 
534.45 	 224.9956000 	 2.190950 	 -0.6590398000 	 -2.4533720000 
534.65 	 224.9877000 	 2.190950 	 -0.6610139000 	 -2.4552030000 
534.85 	 224.9877000 	 2.190975 	 -0.6573136000 	 -2.4522460000 
535.05 	 224.9829000 	 2.190975 	 -0.6565730000 	 -2.4524850000 
535.25 	 224.9797000 	 2.191000 	 -0.6595929000 	 -2.4555020000 
535.45 	 224.9749000 	 2.191025 	 -0.6563886000 	 -2.4529240000 
535.65 	 224.9734000 	 2.191025 	 -0.6536961000 	 -2.4523640000 
535.85 	 224.9718000 	 2.191025 	 -0.6588523000 	 -2.4555520000 
536.05 	 224.9686000 	 2.191050 	 -0.6571071000 	 -2.4539540000 
536.25 	 224.9702000 	 2.191075 	 -0.6555303000 	 -2.4519000000 
536.45 	 224.9718000 	 2.191100 	 -0.6593068000 	 -2.4552570000 
536.65 	 224.9749000 	 2.191125 	 -0.6582515000 	 -2.4545640000 
536.85 	 224.9749000 	 2.191150 	 -0.6556797000 	 -2.4517410000 
537.05 	 224.9797000 	 2.191150 	 -0.6602637000 	 -2.4547990000 
537.25 	 224.9813000 	 2.191175 	 -0.6615639000 	 -2.4554030000 
537.45 	 224.9845000 	 2.191200 	 -0.6580257000 	 -2.4522300000 
537.65 	 224.9893000 	 2.191225 	 -0.6602256000 	 -2.4539540000 
537.85 	 224.9893000 	 2.191200 	 -0.6619676000 	 -2.4562100000 
538.05 	 224.9908000 	 2.191200 	 -0.6580417000 	 -2.4529110000 
538.25 	 224.9908000 	 2.191200 	 -0.6592115000 	 -2.4535850000 
538.45 	 224.9908000 	 2.191200 	 -0.6620820000 	 -2.4563760000 
538.65 	 224.9893000 	 2.191200 	 -0.6585153000 	 -2.4534610000 
538.85 	 224.9908000 	 2.191200 	 -0.6587951000 	 -2.4532890000 
539.05 	 224.9956000 	 2.191200 	 -0.6620789000 	 -2.4561660000 
539.25 	 224.9988000 	 2.191200 	 -0.6591797000 	 -2.4540110000 
539.45 	 224.9988000 	 2.191200 	 -0.6583118000 	 -2.4527770000 
539.65 	 224.9988000 	 2.191200 	 -0.6617610000 	 -2.4559720000 
539.85 	 224.9956000 	 2.191200 	 -0.6597360000 	 -2.4543540000 
540.05 	 224.9893000 	 2.191200 	 -0.6577206000 	 -2.4523640000 
540.25 	 224.9877000 	 2.191200 	 -0.6612523000 	 -2.4554090000 
540.45 	 224.9797000 	 2.191200 	 -0.6606420000 	 -2.4553430000 
540.65 	 224.9829000 	 2.191225 	 -0.6575394000 	 -2.4522430000 
540.85 	 224.9797000 	 2.191250 	 -0.6603209000 	 -2.4545960000 
541.05 	 224.9829000 	 2.191275 	 -0.6613954000 	 -2.4559470000 
541.25 	 224.9829000 	 2.191250 	 -0.6579749000 	 -2.4529330000 
541.45 	 224.9877000 	 2.191250 	 -0.6598632000 	 -2.4542300000 
541.65 	 224.9877000 	 2.191275 	 -0.6629912000 	 -2.4563720000 
541.85 	 224.9877000 	 2.191300 	 -0.6592210000 	 -2.4533970000 
542.05 	 224.9908000 	 2.191300 	 -0.6601810000 	 -2.4535400000 
542.25 	 224.9908000 	 2.191300 	 -0.6639544000 	 -2.4566200000 
542.45 	 224.9956000 	 2.191300 	 -0.6608136000 	 -2.4539440000 
542.65 	 224.9956000 	 2.191300 	 -0.6602383000 	 -2.4530410000 
542.85 	 224.9988000 	 2.191300 	 -0.6639068000 	 -2.4563440000 
543.05 	 224.9988000 	 2.191300 	 -0.6616561000 	 -2.4547260000 
543.25 	 224.9956000 	 2.191300 	 -0.6597201000 	 -2.4526370000 
543.45 	 224.9956000 	 2.191300 	 -0.6630993000 	 -2.4555620000 
543.65 	 224.9877000 	 2.191300 	 -0.6625302000 	 -2.4557590000 
543.85 	 224.9861000 	 2.191300 	 -0.6595866000 	 -2.4525450000 
544.05 	 224.9797000 	 2.191300 	 -0.6622251000 	 -2.4550340000 
544.25 	 224.9749000 	 2.191325 	 -0.6635475000 	 -2.4564770000 
544.45 	 224.9749000 	 2.191325 	 -0.6537787000 	 -2.4534480000 
544.65 	 224.9749000 	 2.191350 	 -0.6551838000 	 -2.4540260000 
544.85 	 224.9749000 	 2.191375 	 -0.6576252000 	 -2.4565410000 
545.05 	 224.9749000 	 2.191425 	 -0.6542110000 	 -2.4537470000 
545.25 	 224.9734000 	 2.191425 	 -0.6541061000 	 -2.4536550000 
545.45 	 224.9718000 	 2.191425 	 -0.6571102000 	 -2.4565980000 
545.65 	 224.9718000 	 2.191450 	 -0.6544049000 	 -2.4548980000 
545.85 	 224.9718000 	 2.191475 	 -0.6531970000 	 -2.4531360000 
546.05 	 224.9718000 	 2.191500 	 -0.6566079000 	 -2.4561530000 
546.25 	 224.9734000 	 2.191525 	 -0.6560135000 	 -2.4559240000 
546.45 	 224.9749000 	 2.191525 	 -0.6529554000 	 -2.4530700000 
546.65 	 224.9749000 	 2.191575 	 -0.6561692000 	 -2.4556060000 
546.85 	 224.9749000 	 2.191575 	 -0.6566111000 	 -2.4565090000 
547.05 	 224.9797000 	 2.191600 	 -0.6532828000 	 -2.4534990000 
547.25 	 224.9797000 	 2.191600 	 -0.6549804000 	 -2.4545830000 
547.45 	 224.9829000 	 2.191600 	 -0.6644790000 	 -2.4571200000 
547.65 	 224.9877000 	 2.191625 	 -0.6611347000 	 -2.4541090000 
547.85 	 224.9908000 	 2.191650 	 -0.6618850000 	 -2.4544750000 
548.05 	 224.9908000 	 2.191675 	 -0.6647523000 	 -2.4573550000 
548.25 	 224.9956000 	 2.191650 	 -0.6616402000 	 -2.4545000000 
548.45 	 224.9956000 	 2.191650 	 -0.6613350000 	 -2.4538830000 
548.65 	 224.9988000 	 2.191650 	 -0.6648731000 	 -2.4572020000 
548.85 	 225.0036000 	 2.191650 	 -0.6622982000 	 -2.4551170000 
549.05 	 225.0036000 	 2.191650 	 -0.6608963000 	 -2.4537150000 
549.25 	 225.0036000 	 2.191650 	 -0.6645711000 	 -2.4568970000 
549.45 	 225.0036000 	 2.191650 	 -0.6627560000 	 -2.4556920000 
549.65 	 225.0067000 	 2.191650 	 -0.6606102000 	 -2.4535180000 
549.85 	 225.0036000 	 2.191650 	 -0.6645679000 	 -2.4567540000 
550.05 	 225.0036000 	 2.191650 	 -0.6633377000 	 -2.4558510000 
550.25 	 225.0036000 	 2.191650 	 -0.6605339000 	 -2.4533970000 
550.45 	 224.9988000 	 2.191650 	 -0.6639926000 	 -2.4562260000 
550.65 	 224.9988000 	 2.191650 	 -0.6641006000 	 -2.4566780000 
550.85 	 224.9988000 	 2.191650 	 -0.6606261000 	 -2.4534860000 
551.05 	 224.9988000 	 2.191650 	 -0.6631501000 	 -2.4554600000 
551.25 	 224.9988000 	 2.191650 	 -0.6646697000 	 -2.4572150000 
551.45 	 224.9956000 	 2.191650 	 -0.6608455000 	 -2.4537820000 
551.65 	 224.9956000 	 2.191650 	 -0.6622950000 	 -2.4548340000 
551.85 	 224.9908000 	 2.191650 	 -0.6649399000 	 -2.4573330000 
552.05 	 224.9877000 	 2.191650 	 -0.6613763000 	 -2.4542460000 
552.25 	 224.9877000 	 2.191650 	 -0.6615989000 	 -2.4541820000 
552.45 	 224.9829000 	 2.191650 	 -0.6648572000 	 -2.4571860000 
552.65 	 224.9797000 	 2.191650 	 -0.6619485000 	 -2.4548310000 
552.85 	 224.9749000 	 2.191675 	 -0.6612365000 	 -2.4541280000 
553.05 	 224.9718000 	 2.191700 	 -0.6649144000 	 -2.4575840000 
553.25 	 224.9670000 	 2.191725 	 -0.6625271000 	 -2.4556920000 
553.45 	 224.9670000 	 2.191750 	 -0.6607024000 	 -2.4536480000 
553.65 	 224.9670000 	 2.191775 	 -0.6645107000 	 -2.4570820000 
553.85 	 224.9670000 	 2.191800 	 -0.6634967000 	 -2.4563880000 
554.05 	 224.9670000 	 2.191850 	 -0.6605339000 	 -2.4535400000 
554.25 	 224.9718000 	 2.191875 	 -0.6638686000 	 -2.4564740000 
554.45 	 224.9749000 	 2.191900 	 -0.6640593000 	 -2.4568810000 
554.65 	 224.9797000 	 2.191925 	 -0.6605053000 	 -2.4537180000 
554.85 	 224.9829000 	 2.191900 	 -0.6639035000 	 -2.4562580000 
555.05 	 224.9829000 	 2.191925 	 -0.6644726000 	 -2.4572280000 
555.25 	 224.9877000 	 2.191950 	 -0.6608105000 	 -2.4538040000 
555.45 	 224.9908000 	 2.191950 	 -0.6631915000 	 -2.4561280000 
555.65 	 224.9956000 	 2.191950 	 -0.6651084000 	 -2.4582990000 
555.85 	 224.9988000 	 2.191950 	 -0.6612428000 	 -2.4547670000 
556.05 	 225.0036000 	 2.191950 	 -0.6628163000 	 -2.4557850000 
556.25 	 225.0067000 	 2.191950 	 -0.6654263000 	 -2.4583590000 
556.45 	 225.0115000 	 2.191950 	 -0.6617991000 	 -2.4553140000 
556.65 	 225.0115000 	 2.191950 	 -0.6620439000 	 -2.4551490000 
556.85 	 225.0115000 	 2.191950 	 -0.6653817000 	 -2.4583690000 
557.05 	 225.0067000 	 2.191950 	 -0.6623681000 	 -2.4558930000 
557.25 	 225.0036000 	 2.191950 	 -0.6616179000 	 -2.4548080000 
557.45 	 224.9988000 	 2.191950 	 -0.6651147000 	 -2.4581400000 
557.65 	 224.9956000 	 2.191950 	 -0.6627687000 	 -2.4562290000 
557.85 	 224.9956000 	 2.191950 	 -0.6613954000 	 -2.4545920000 
558.05 	 224.9956000 	 2.191950 	 -0.6649844000 	 -2.4578410000 
558.25 	 224.9956000 	 2.191950 	 -0.6636874000 	 -2.4569800000 
558.45 	 224.9956000 	 2.191950 	 -0.6609504000 	 -2.4542430000 
558.65 	 224.9956000 	 2.191950 	 -0.6644344000 	 -2.4574310000 
558.85 	 224.9956000 	 2.191950 	 -0.6642310000 	 -2.4574220000 
559.05 	 224.9956000 	 2.191950 	 -0.6609376000 	 -2.4544750000 
559.25 	 224.9956000 	 2.191950 	 -0.6639767000 	 -2.4569260000 
559.45 	 224.9956000 	 2.191950 	 -0.6649494000 	 -2.4580030000 
559.65 	 224.9956000 	 2.191950 	 -0.6612873000 	 -2.4547260000 
559.85 	 224.9908000 	 2.191950 	 -0.6630771000 	 -2.4560480000 
560.05 	 224.9908000 	 2.191950 	 -0.6653531000 	 -2.4582450000 
560.25 	 224.9877000 	 2.191950 	 -0.6615956000 	 -2.4551390000 
560.45 	 224.9877000 	 2.191950 	 -0.6622378000 	 -2.4554220000 
560.65 	 224.9829000 	 2.191950 	 -0.6653754000 	 -2.4582770000 
560.85 	 224.9829000 	 2.191950 	 -0.6625144000 	 -2.4560420000 
561.05 	 224.9797000 	 2.191950 	 -0.6613318000 	 -2.4545890000 
561.25 	 224.9749000 	 2.191950 	 -0.6649590000 	 -2.4579490000 
561.45 	 224.9718000 	 2.191975 	 -0.6637605000 	 -2.4570500000 
561.65 	 224.9718000 	 2.192000 	 -0.6609090000 	 -2.4543160000 
561.85 	 224.9670000 	 2.192025 	 -0.6642978000 	 -2.4572280000 
562.05 	 224.9670000 	 2.192050 	 -0.6643391000 	 -2.4577140000 
562.25 	 224.9670000 	 2.192075 	 -0.6610775000 	 -2.4543640000 
562.45 	 224.9670000 	 2.192125 	 -0.6637065000 	 -2.4565120000 
562.65 	 224.9670000 	 2.192150 	 -0.6649240000 	 -2.4580450000 
562.85 	 224.9670000 	 2.192175 	 -0.6612142000 	 -2.4547990000 
563.05 	 224.9670000 	 2.192200 	 -0.6629054000 	 -2.4559620000 
563.25 	 224.9670000 	 2.192225 	 -0.6655057000 	 -2.4585470000 
563.45 	 224.9718000 	 2.192275 	 -0.6618945000 	 -2.4553810000 
563.65 	 224.9749000 	 2.192300 	 -0.6621202000 	 -2.4552470000 
563.85 	 224.9781000 	 2.192325 	 -0.6655089000 	 -2.4583340000 
564.05 	 224.9797000 	 2.192300 	 -0.6628990000 	 -2.4562640000 
564.25 	 224.9877000 	 2.192325 	 -0.6617133000 	 -2.4551200000 
564.45 	 224.9908000 	 2.192350 	 -0.6653373000 	 -2.4584830000 
564.65 	 224.9988000 	 2.192350 	 -0.6633886000 	 -2.4568210000 
564.85 	 225.0036000 	 2.192350 	 -0.6594117000 	 -2.4548310000 
565.05 	 225.0115000 	 2.192350 	 -0.6629975000 	 -2.4580130000 
565.25 	 225.0163000 	 2.192350 	 -0.6627433000 	 -2.4583210000 
565.45 	 225.0226000 	 2.192350 	 -0.6592655000 	 -2.4550820000 
565.65 	 225.0242000 	 2.192350 	 -0.6619835000 	 -2.4571640000 
565.85 	 225.0258000 	 2.192350 	 -0.6634871000 	 -2.4588110000 
566.05 	 225.0258000 	 2.192350 	 -0.6597201000 	 -2.4554160000 
566.25 	 225.0226000 	 2.192350 	 -0.6611220000 	 -2.4563380000 
566.45 	 225.0226000 	 2.192350 	 -0.6637351000 	 -2.4590590000 
566.65 	 225.0179000 	 2.192300 	 -0.6602510000 	 -2.4562800000 
566.85 	 225.0147000 	 2.192300 	 -0.6603654000 	 -2.4555050000 
567.05 	 225.0147000 	 2.192300 	 -0.6636493000 	 -2.4587150000 
567.25 	 225.0115000 	 2.192275 	 -0.6610553000 	 -2.4566140000 
567.45 	 225.0067000 	 2.192250 	 -0.6598346000 	 -2.4551460000 
567.65 	 225.0067000 	 2.192250 	 -0.6635348000 	 -2.4584070000 
567.85 	 225.0036000 	 2.192250 	 -0.6617959000 	 -2.4574310000 
568.05 	 225.0004000 	 2.192250 	 -0.6595452000 	 -2.4549100000 
568.25 	 225.0004000 	 2.192250 	 -0.6628132000 	 -2.4578060000 
568.45 	 224.9988000 	 2.192250 	 -0.6630675000 	 -2.4585500000 
568.65 	 224.9956000 	 2.192250 	 -0.6596343000 	 -2.4552540000 
568.85 	 224.9908000 	 2.192250 	 -0.6615257000 	 -2.4565890000 
569.05 	 224.9877000 	 2.192250 	 -0.6637160000 	 -2.4588740000 
569.25 	 224.9877000 	 2.192250 	 -0.6599426000 	 -2.4557020000 
569.45 	 224.9829000 	 2.192250 	 -0.6608073000 	 -2.4561020000 
569.65 	 224.9877000 	 2.192250 	 -0.6638368000 	 -2.4590140000 
569.85 	 224.9877000 	 2.192250 	 -0.6608105000 	 -2.4565670000 
570.05 	 224.9908000 	 2.192250 	 -0.6601238000 	 -2.4553490000 
570.25 	 224.9956000 	 2.192250 	 -0.6636365000 	 -2.4587730000 
570.45 	 224.9956000 	 2.192250 	 -0.6617387000 	 -2.4573330000 
570.65 	 224.9956000 	 2.192250 	 -0.6594689000 	 -2.4551040000 
570.85 	 224.9893000 	 2.192250 	 -0.6630389000 	 -2.4582100000 
571.05 	 224.9893000 	 2.192250 	 -0.6625907000 	 -2.4581400000 
571.25 	 224.9829000 	 2.192250 	 -0.6593577000 	 -2.4550410000 
571.45 	 224.9877000 	 2.192250 	 -0.6623046000 	 -2.4573580000 
571.65 	 224.9829000 	 2.192250 	 -0.6633886000 	 -2.4588490000 
571.85 	 224.9829000 	 2.192250 	 -0.6597614000 	 -2.4553970000 
572.05 	 224.9829000 	 2.192250 	 -0.6612873000 	 -2.4563500000 
572.25 	 224.9829000 	 2.192250 	 -0.6637128000 	 -2.4590400000 
572.45 	 224.9829000 	 2.192250 	 -0.6604862000 	 -2.4560900000 
572.65 	 224.9797000 	 2.192275 	 -0.6602605000 	 -2.4555870000 
572.85 	 224.9765000 	 2.192300 	 -0.6637351000 	 -2.4588080000 
573.05 	 224.9749000 	 2.192300 	 -0.6611061000 	 -2.4567760000 
573.25 	 224.9670000 	 2.192325 	 -0.6597900000 	 -2.4552350000 
573.45 	 224.9638000 	 2.192350 	 -0.6633854000 	 -2.4584480000 
573.65 	 224.9638000 	 2.192375 	 -0.6623204000 	 -2.4578090000 
573.85 	 224.9638000 	 2.192425 	 -0.6593418000 	 -2.4550980000 
574.05 	 224.9591000 	 2.192450 	 -0.6623967000 	 -2.4573900000 
574.25 	 224.9575000 	 2.192475 	 -0.6634839000 	 -2.4585850000 
574.45 	 224.9559000 	 2.192525 	 -0.6598536000 	 -2.4553620000 
574.65 	 224.9559000 	 2.192550 	 -0.6617610000 	 -2.4568720000 
574.85 	 224.9559000 	 2.192600 	 -0.6636429000 	 -2.4589660000 
575.05 	 224.9559000 	 2.192625 	 -0.6598377000 	 -2.4557620000 
575.25 	 224.9591000 	 2.192675 	 -0.6611156000 	 -2.4563310000 
575.45 	 224.9638000 	 2.192700 	 -0.6637605000 	 -2.4591220000 
575.65 	 224.9718000 	 2.192725 	 -0.6603749000 	 -2.4560860000 
575.85 	 224.9797000 	 2.192775 	 -0.6604671000 	 -2.4558580000 
576.05 	 224.9877000 	 2.192750 	 -0.6638813000 	 -2.4593480000 
576.25 	 224.9956000 	 2.192750 	 -0.6613095000 	 -2.4575010000 
576.45 	 224.9988000 	 2.192750 	 -0.6600348000 	 -2.4556320000 
576.65 	 225.0036000 	 2.192750 	 -0.6636429000 	 -2.4590300000 
576.85 	 225.0067000 	 2.192750 	 -0.6623523000 	 -2.4580760000 
577.05 	 225.0115000 	 2.192750 	 -0.6596915000 	 -2.4553230000 
577.25 	 225.0115000 	 2.192750 	 -0.6629340000 	 -2.4580730000 
577.45 	 225.0147000 	 2.192750 	 -0.6634553000 	 -2.4589190000 
577.65 	 225.0147000 	 2.192750 	 -0.6598123000 	 -2.4555520000 
577.85 	 225.0147000 	 2.192750 	 -0.6620216000 	 -2.4573260000 
578.05 	 225.0115000 	 2.192750 	 -0.6638018000 	 -2.4592850000 
578.25 	 225.0147000 	 2.192750 	 -0.6603019000 	 -2.4561050000 
578.45 	 225.0115000 	 2.192750 	 -0.6611252000 	 -2.4565440000 
578.65 	 225.0147000 	 2.192750 	 -0.6641706000 	 -2.4593930000 
578.85 	 225.0115000 	 2.192750 	 -0.6609631000 	 -2.4569070000 
579.05 	 225.0115000 	 2.192750 	 -0.6601747000 	 -2.4557780000 
579.25 	 225.0115000 	 2.192750 	 -0.6642437000 	 -2.4590140000 
579.45 	 225.0083000 	 2.192750 	 -0.6625239000 	 -2.4579110000 
579.65 	 225.0067000 	 2.192750 	 -0.6600412000 	 -2.4555750000 
579.85 	 225.0036000 	 2.192750 	 -0.6634490000 	 -2.4584830000 
580.05 	 224.9988000 	 2.192750 	 -0.6629689000 	 -2.4584520000 
580.25 	 224.9972000 	 2.192750 	 -0.6599553000 	 -2.4554090000 
580.45 	 224.9956000 	 2.192750 	 -0.6629658000 	 -2.4580540000 
580.65 	 224.9956000 	 2.192750 	 -0.6635030000 	 -2.4590620000 
580.85 	 224.9956000 	 2.192750 	 -0.6600571000 	 -2.4556480000 
581.05 	 224.9956000 	 2.192750 	 -0.6622346000 	 -2.4573070000 
581.25 	 224.9956000 	 2.192750 	 -0.6640816000 	 -2.4592940000 
581.45 	 224.9956000 	 2.192750 	 -0.6605752000 	 -2.4561210000 
581.65 	 224.9956000 	 2.192750 	 -0.6613763000 	 -2.4565700000 
581.85 	 224.9956000 	 2.192750 	 -0.6643899000 	 -2.4595230000 
582.05 	 224.9956000 	 2.192750 	 -0.6614558000 	 -2.4571900000 
582.25 	 224.9956000 	 2.192750 	 -0.6603209000 	 -2.4558070000 
582.45 	 224.9940000 	 2.192750 	 -0.6641388000 	 -2.4590240000 
582.65 	 224.9908000 	 2.192750 	 -0.6621552000 	 -2.4576030000 
582.85 	 224.9877000 	 2.192750 	 -0.6598854000 	 -2.4553680000 
583.05 	 224.9829000 	 2.192750 	 -0.6636143000 	 -2.4585530000 
583.25 	 224.9829000 	 2.192750 	 -0.6632550000 	 -2.4585690000 
583.45 	 224.9861000 	 2.192750 	 -0.6598759000 	 -2.4553970000 
583.65 	 224.9845000 	 2.192750 	 -0.6626161000 	 -2.4574760000 
583.85 	 224.9908000 	 2.192750 	 -0.6638400000 	 -2.4591730000 
584.05 	 224.9877000 	 2.192750 	 -0.6602446000 	 -2.4559240000 
584.25 	 224.9877000 	 2.192750 	 -0.6617610000 	 -2.4567000000 
584.45 	 224.9829000 	 2.192750 	 -0.6643041000 	 -2.4593420000 
584.65 	 224.9797000 	 2.192750 	 -0.6608455000 	 -2.4564110000 
584.85 	 224.9749000 	 2.192750 	 -0.6609726000 	 -2.4562800000 
585.05 	 224.9718000 	 2.192750 	 -0.6643741000 	 -2.4594590000 
585.25 	 224.9718000 	 2.192775 	 -0.6612142000 	 -2.4572280000 
585.45 	 224.9670000 	 2.192800 	 -0.6601334000 	 -2.4559180000 
585.65 	 224.9718000 	 2.192825 	 -0.6639989000 	 -2.4594660000 
585.85 	 224.9718000 	 2.192875 	 -0.6618690000 	 -2.4577270000 
586.05 	 224.9718000 	 2.192875 	 -0.6601683000 	 -2.4556320000 
586.25 	 224.9718000 	 2.192875 	 -0.6638050000 	 -2.4589090000 
586.45 	 224.9718000 	 2.192925 	 -0.6622855000 	 -2.4580480000 
586.65 	 224.9718000 	 2.192925 	 -0.6599299000 	 -2.4554220000 
586.85 	 224.9718000 	 2.192950 	 -0.6633599000 	 -2.4584260000 
587.05 	 224.9670000 	 2.192975 	 -0.6633441000 	 -2.4587600000 
587.25 	 224.9718000 	 2.193000 	 -0.6598695000 	 -2.4556260000 
587.45 	 224.9749000 	 2.193025 	 -0.6627655000 	 -2.4577650000 
587.65 	 224.9797000 	 2.193050 	 -0.6638718000 	 -2.4591540000 
587.85 	 224.9797000 	 2.193075 	 -0.6602669000 	 -2.4557560000 
588.05 	 224.9829000 	 2.193050 	 -0.6623554000 	 -2.4573740000 
588.25 	 224.9877000 	 2.193050 	 -0.6642501000 	 -2.4595670000 
588.45 	 224.9877000 	 2.193075 	 -0.6607215000 	 -2.4564390000 
588.65 	 224.9908000 	 2.193100 	 -0.6615448000 	 -2.4567290000 
588.85 	 224.9908000 	 2.193125 	 -0.6646061000 	 -2.4596020000 
589.05 	 224.9988000 	 2.193100 	 -0.6615226000 	 -2.4571260000 
589.25 	 224.9988000 	 2.193100 	 -0.6610267000 	 -2.4562580000 
589.45 	 224.9988000 	 2.193100 	 -0.6647332000 	 -2.4596760000 
589.65 	 225.0067000 	 2.193100 	 -0.6626479000 	 -2.4579650000 
589.85 	 225.0067000 	 2.193100 	 -0.6605307000 	 -2.4558230000 
590.05 	 225.0131000 	 2.193100 	 -0.6641388000 	 -2.4588940000 
590.25 	 225.0115000 	 2.193100 	 -0.6635825000 	 -2.4590680000 
590.45 	 225.0147000 	 2.193100 	 -0.6605275000 	 -2.4557400000 
590.65 	 225.0147000 	 2.193100 	 -0.6636047000 	 -2.4582480000 
590.85 	 225.0147000 	 2.193100 	 -0.6641197000 	 -2.4592370000 
591.05 	 225.0115000 	 2.193100 	 -0.6606038000 	 -2.4559910000 
591.25 	 225.0115000 	 2.193100 	 -0.6628100000 	 -2.4577240000 
591.45 	 225.0067000 	 2.193100 	 -0.6646093000 	 -2.4596790000 
591.65 	 225.0052000 	 2.193100 	 -0.6608899000 	 -2.4564010000 
591.85 	 225.0036000 	 2.193100 	 -0.6621202000 	 -2.4570940000 
592.05 	 225.0036000 	 2.193100 	 -0.6649335000 	 -2.4597840000 
592.25 	 225.0036000 	 2.193100 	 -0.6616719000 	 -2.4572250000 
592.45 	 225.0036000 	 2.193100 	 -0.6610902000 	 -2.4563090000 
592.65 	 225.0036000 	 2.193100 	 -0.6647174000 	 -2.4596180000 
592.85 	 225.0036000 	 2.193100 	 -0.6625557000 	 -2.4579520000 
593.05 	 225.0036000 	 2.193100 	 -0.6604703000 	 -2.4558230000 
593.25 	 225.0036000 	 2.193100 	 -0.6642405000 	 -2.4590400000 
593.45 	 225.0020000 	 2.193100 	 -0.6634935000 	 -2.4587410000 
593.65 	 224.9988000 	 2.193100 	 -0.6602986000 	 -2.4557780000 
593.85 	 224.9956000 	 2.193100 	 -0.6634839000 	 -2.4585880000 
594.05 	 224.9956000 	 2.193100 	 -0.6639321000 	 -2.4592300000 
594.25 	 224.9956000 	 2.193100 	 -0.6604258000 	 -2.4559180000 
594.45 	 224.9956000 	 2.193100 	 -0.6630008000 	 -2.4578670000 
594.65 	 224.9908000 	 2.193100 	 -0.6645203000 	 -2.4596470000 
594.85 	 224.9908000 	 2.193100 	 -0.6609218000 	 -2.4564040000 
595.05 	 224.9908000 	 2.193100 	 -0.6620471000 	 -2.4569190000 
595.25 	 224.9877000 	 2.193100 	 -0.6650575000 	 -2.4598880000 
595.45 	 224.9908000 	 2.193100 	 -0.6619644000 	 -2.4573520000 
595.65 	 224.9877000 	 2.193100 	 -0.6611824000 	 -2.4563190000 
595.85 	 224.9877000 	 2.193100 	 -0.6648700000 	 -2.4596790000 
596.05 	 224.9829000 	 2.193100 	 -0.6626733000 	 -2.4580350000 
596.25 	 224.9829000 	 2.193100 	 -0.6608232000 	 -2.4559340000 
596.45 	 224.9797000 	 2.193100 	 -0.6647396000 	 -2.4593640000 
596.65 	 224.9797000 	 2.193100 	 -0.6631756000 	 -2.4583560000 
596.85 	 224.9797000 	 2.193100 	 -0.6607469000 	 -2.4557240000 
597.05 	 224.9749000 	 2.193100 	 -0.6640212000 	 -2.4585630000 
597.25 	 224.9749000 	 2.193100 	 -0.6642532000 	 -2.4592020000 
597.45 	 224.9718000 	 2.193125 	 -0.6608200000 	 -2.4560770000 
597.65 	 224.9670000 	 2.193150 	 -0.6630452000 	 -2.4577810000 
597.85 	 224.9622000 	 2.193200 	 -0.6648954000 	 -2.4597770000 
598.05 	 224.9575000 	 2.193225 	 -0.6611506000 	 -2.4564680000 
598.25 	 224.9559000 	 2.193250 	 -0.6626098000 	 -2.4574950000 
598.45 	 224.9511000 	 2.193300 	 -0.6649907000 	 -2.4599840000 
598.65 	 224.9511000 	 2.193325 	 -0.6615829000 	 -2.4567890000 
598.85 	 224.9559000 	 2.193375 	 -0.6618118000 	 -2.4567160000 
599.05 	 224.9559000 	 2.193425 	 -0.6650193000 	 -2.4597140000 
599.25 	 224.9591000 	 2.193450 	 -0.6622918000 	 -2.4575420000 
599.45 	 224.9638000 	 2.193475 	 -0.6610234000 	 -2.4560960000 
599.65 	 224.9718000 	 2.193500 	 -0.6646855000 	 -2.4593830000 
599.85 	 224.9797000 	 2.193525 	 -0.6634172000 	 -2.4585820000 
600.05 	 224.9893000 	 2.193575 	 -0.6606643000 	 -2.4559280000 
600.25 	 225.0004000 	 2.193550 	 -0.6627178000 	 -2.4587150000 
600.45 	 225.0083000 	 2.193550 	 -0.6615480000 	 -2.4594240000 
600.65 	 225.0179000 	 2.193550 	 -0.6577460000 	 -2.4561150000 
600.85 	 225.0226000 	 2.193550 	 -0.6590493000 	 -2.4576540000 
601.05 	 225.0306000 	 2.193550 	 -0.6613509000 	 -2.4600280000 
601.25 	 225.0322000 	 2.193550 	 -0.6577237000 	 -2.4569230000 
601.45 	 225.0338000 	 2.193550 	 -0.6582546000 	 -2.4567540000 
601.65 	 225.0385000 	 2.193550 	 -0.6614304000 	 -2.4598720000 
601.85 	 225.0338000 	 2.193525 	 -0.6589444000 	 -2.4579880000 
602.05 	 225.0338000 	 2.193475 	 -0.6575807000 	 -2.4561090000 
602.25 	 225.0322000 	 2.193450 	 -0.6624826000 	 -2.4593640000 
602.45 	 225.0338000 	 2.193425 	 -0.6622632000 	 -2.4589160000 
602.65 	 225.0306000 	 2.193400 	 -0.6597297000 	 -2.4559090000 
602.85 	 225.0306000 	 2.193375 	 -0.6632964000 	 -2.4588360000 
603.05 	 225.0306000 	 2.193350 	 -0.6632519000 	 -2.4593100000 
603.25 	 225.0306000 	 2.193325 	 -0.6598218000 	 -2.4560040000 
603.45 	 225.0258000 	 2.193300 	 -0.6627083000 	 -2.4582610000 
603.65 	 225.0242000 	 2.193300 	 -0.6639068000 	 -2.4598340000 
603.85 	 225.0226000 	 2.193275 	 -0.6604258000 	 -2.4566200000 
604.05 	 225.0179000 	 2.193250 	 -0.6617578000 	 -2.4574280000 
604.25 	 225.0179000 	 2.193250 	 -0.6641293000 	 -2.4599770000 
604.45 	 225.0179000 	 2.193250 	 -0.6609694000 	 -2.4570530000 
604.65 	 225.0163000 	 2.193225 	 -0.6606452000 	 -2.4564110000 
604.85 	 225.0147000 	 2.193200 	 -0.6640625000 	 -2.4596910000 
605.05 	 225.0115000 	 2.193175 	 -0.6619422000 	 -2.4582510000 
605.25 	 225.0115000 	 2.193200 	 -0.6601048000 	 -2.4561120000 
605.45 	 225.0115000 	 2.193200 	 -0.6638463000 	 -2.4590240000 
605.65 	 225.0067000 	 2.193175 	 -0.6636810000 	 -2.4592880000 
605.85 	 225.0067000 	 2.193125 	 -0.6603177000 	 -2.4560800000 
606.05 	 225.0036000 	 2.193125 	 -0.6631724000 	 -2.4582740000 
606.25 	 225.0067000 	 2.193150 	 -0.6644980000 	 -2.4597870000 
606.45 	 225.0036000 	 2.193150 	 -0.6611411000 	 -2.4566970000 
606.65 	 224.9988000 	 2.193150 	 -0.6619866000 	 -2.4569730000 
606.85 	 224.9972000 	 2.193150 	 -0.6650003000 	 -2.4599870000 
607.05 	 224.9908000 	 2.193150 	 -0.6618150000 	 -2.4573800000 
607.25 	 224.9893000 	 2.193150 	 -0.6613541000 	 -2.4564620000 
607.45 	 224.9829000 	 2.193150 	 -0.6649208000 	 -2.4597040000 
607.65 	 224.9813000 	 2.193150 	 -0.6626638000 	 -2.4581120000 
607.85 	 224.9829000 	 2.193150 	 -0.6608136000 	 -2.4560860000 
608.05 	 224.9797000 	 2.193150 	 -0.6644757000 	 -2.4592850000 
608.25 	 224.9829000 	 2.193150 	 -0.6636556000 	 -2.4588270000 
608.45 	 224.9829000 	 2.193150 	 -0.6607406000 	 -2.4560170000 
608.65 	 224.9829000 	 2.193150 	 -0.6637796000 	 -2.4584130000 
608.85 	 224.9829000 	 2.193150 	 -0.6646506000 	 -2.4596470000 
609.05 	 224.9797000 	 2.193150 	 -0.6610934000 	 -2.4563630000 
609.25 	 224.9797000 	 2.193150 	 -0.6627114000 	 -2.4576440000 
609.45 	 224.9749000 	 2.193175 	 -0.6653340000 	 -2.4599360000 
609.65 	 224.9749000 	 2.193200 	 -0.6618277000 	 -2.4569230000 
609.85 	 224.9734000 	 2.193200 	 -0.6623204000 	 -2.4569800000 
610.05 	 224.9718000 	 2.193250 	 -0.6653976000 	 -2.4598760000 
610.25 	 224.9718000 	 2.193250 	 -0.6622728000 	 -2.4574280000 
610.45 	 224.9718000 	 2.193275 	 -0.6616052000 	 -2.4563310000 
610.65 	 224.9718000 	 2.193300 	 -0.6652959000 	 -2.4597010000 
610.85 	 224.9702000 	 2.193325 	 -0.6632519000 	 -2.4583440000 
611.05 	 224.9670000 	 2.193350 	 -0.6610966000 	 -2.4561180000 
611.25 	 224.9654000 	 2.193375 	 -0.6647078000 	 -2.4592180000 
611.45 	 224.9638000 	 2.193400 	 -0.6641865000 	 -2.4591320000 
611.65 	 224.9591000 	 2.193425 	 -0.6609058000 	 -2.4561790000 
611.85 	 224.9559000 	 2.193450 	 -0.6638145000 	 -2.4583690000 
612.05 	 224.9559000 	 2.193500 	 -0.6649081000 	 -2.4597330000 
612.25 	 224.9511000 	 2.193525 	 -0.6611252000 	 -2.4564840000 
612.45 	 224.9511000 	 2.193575 	 -0.6626860000 	 -2.4572940000 
612.65 	 224.9511000 	 2.193625 	 -0.6652864000 	 -2.4599840000 
612.85 	 224.9511000 	 2.193650 	 -0.6616338000 	 -2.4571010000 
613.05 	 224.9511000 	 2.193700 	 -0.6619358000 	 -2.4567220000 
613.25 	 224.9527000 	 2.193725 	 -0.6650543000 	 -2.4598630000 
613.45 	 224.9559000 	 2.193775 	 -0.6618087000 	 -2.4576850000 
613.65 	 224.9559000 	 2.193825 	 -0.6606166000 	 -2.4563250000 
613.85 	 224.9591000 	 2.193850 	 -0.6641674000 	 -2.4597680000 
614.05 	 224.9606000 	 2.193900 	 -0.6616688000 	 -2.4582290000 
614.25 	 224.9670000 	 2.193925 	 -0.6593037000 	 -2.4561410000 
614.45 	 224.9749000 	 2.193950 	 -0.6623650000 	 -2.4592650000 
614.65 	 224.9829000 	 2.193975 	 -0.6606960000 	 -2.4589160000 
614.85 	 224.9908000 	 2.193950 	 -0.6620662000 	 -2.4563380000 
615.05 	 225.0036000 	 2.193950 	 -0.6652896000 	 -2.4591060000 
615.25 	 225.0115000 	 2.193950 	 -0.6657251000 	 -2.4600630000 
615.45 	 225.0179000 	 2.193950 	 -0.6613445000 	 -2.4566300000 
615.65 	 225.0226000 	 2.193950 	 -0.6602637000 	 -2.4580290000 
615.85 	 225.0258000 	 2.193950 	 -0.6622791000 	 -2.4603720000 
616.05 	 225.0258000 	 2.193950 	 -0.6590843000 	 -2.4575040000 
616.25 	 225.0242000 	 2.193950 	 -0.6590462000 	 -2.4570050000 
616.45 	 225.0226000 	 2.193950 	 -0.6624063000 	 -2.4602000000 
616.65 	 225.0195000 	 2.193950 	 -0.6599013000 	 -2.4584320000 
616.85 	 225.0226000 	 2.193950 	 -0.6583786000 	 -2.4565160000 
617.05 	 225.0179000 	 2.193950 	 -0.6621138000 	 -2.4597550000 
617.25 	 225.0226000 	 2.193900 	 -0.6612015000 	 -2.4591190000 
617.45 	 225.0179000 	 2.193900 	 -0.6585693000 	 -2.4563340000 
617.65 	 225.0179000 	 2.193900 	 -0.6621742000 	 -2.4591130000 
617.85 	 225.0147000 	 2.193875 	 -0.6636556000 	 -2.4596090000 
618.05 	 225.0147000 	 2.193850 	 -0.6607692000 	 -2.4565000000 
618.25 	 225.0179000 	 2.193850 	 -0.6632710000 	 -2.4582130000 
618.45 	 225.0147000 	 2.193850 	 -0.6648064000 	 -2.4602100000 
618.65 	 225.0147000 	 2.193850 	 -0.6610966000 	 -2.4570400000 
618.85 	 225.0147000 	 2.193825 	 -0.6626225000 	 -2.4579620000 
619.05 	 225.0147000 	 2.193800 	 -0.6651020000 	 -2.4604350000 
619.25 	 225.0147000 	 2.193800 	 -0.6615829000 	 -2.4573900000 
619.45 	 225.0147000 	 2.193800 	 -0.6617959000 	 -2.4571260000 
619.65 	 225.0147000 	 2.193800 	 -0.6650670000 	 -2.4603020000 
619.85 	 225.0147000 	 2.193775 	 -0.6624667000 	 -2.4581620000 
620.05 	 225.0115000 	 2.193750 	 -0.6613255000 	 -2.4567100000 
620.25 	 225.0067000 	 2.193750 	 -0.6650257000 	 -2.4599550000 
620.45 	 225.0036000 	 2.193750 	 -0.6631787000 	 -2.4585530000 
620.65 	 224.9988000 	 2.193750 	 -0.6594817000 	 -2.4563980000 
620.85 	 225.0020000 	 2.193750 	 -0.6616433000 	 -2.4596020000 
621.05 	 224.9988000 	 2.193750 	 -0.6608645000 	 -2.4596630000 
621.25 	 224.9988000 	 2.193750 	 -0.6574599000 	 -2.4564810000 
621.45 	 224.9956000 	 2.193750 	 -0.6606134000 	 -2.4589470000 
621.65 	 224.9956000 	 2.193750 	 -0.6611316000 	 -2.4599770000 
621.85 	 224.9908000 	 2.193750 	 -0.6576729000 	 -2.4567540000 
622.05 	 224.9877000 	 2.193750 	 -0.6600475000 	 -2.4583530000 
622.25 	 224.9829000 	 2.193750 	 -0.6617005000 	 -2.4603020000 
622.45 	 224.9797000 	 2.193750 	 -0.6580226000 	 -2.4571350000 
622.65 	 224.9749000 	 2.193750 	 -0.6590812000 	 -2.4574380000 
622.85 	 224.9749000 	 2.193750 	 -0.6620757000 	 -2.4603150000 
623.05 	 224.9749000 	 2.193750 	 -0.6590557000 	 -2.4581590000 
623.25 	 224.9718000 	 2.193750 	 -0.6580925000 	 -2.4567440000 
623.45 	 224.9734000 	 2.193750 	 -0.6618564000 	 -2.4599330000 
623.65 	 224.9749000 	 2.193775 	 -0.6602256000 	 -2.4589030000 
623.85 	 224.9749000 	 2.193800 	 -0.6580257000 	 -2.4564710000 
624.05 	 224.9749000 	 2.193825 	 -0.6613763000 	 -2.4595130000 
624.25 	 224.9749000 	 2.193850 	 -0.6611665000 	 -2.4597680000 
624.45 	 224.9749000 	 2.193850 	 -0.6580353000 	 -2.4566560000 
624.65 	 224.9718000 	 2.193900 	 -0.6608105000 	 -2.4588490000 
624.85 	 224.9718000 	 2.193900 	 -0.6619803000 	 -2.4602440000 
625.05 	 224.9670000 	 2.193925 	 -0.6583531000 	 -2.4570910000 
625.25 	 224.9638000 	 2.193950 	 -0.6596565000 	 -2.4578190000 
625.45 	 224.9638000 	 2.194000 	 -0.6624762000 	 -2.4604450000 
625.65 	 224.9638000 	 2.194025 	 -0.6590812000 	 -2.4577710000 
625.85 	 224.9638000 	 2.194050 	 -0.6590049000 	 -2.4569670000 
626.05 	 224.9638000 	 2.194075 	 -0.6624095000 	 -2.4603590000 
626.25 	 224.9591000 	 2.194125 	 -0.6599872000 	 -2.4588110000 
626.45 	 224.9591000 	 2.194150 	 -0.6583627000 	 -2.4566140000 
626.65 	 224.9559000 	 2.194175 	 -0.6621265000 	 -2.4600190000 
626.85 	 224.9511000 	 2.194225 	 -0.6607692000 	 -2.4594280000 
627.05 	 224.9527000 	 2.194250 	 -0.6580162000 	 -2.4564520000 
627.25 	 224.9559000 	 2.194300 	 -0.6612778000 	 -2.4590680000 
627.45 	 224.9591000 	 2.194325 	 -0.6616910000 	 -2.4598850000 
627.65 	 224.9654000 	 2.194375 	 -0.6583595000 	 -2.4568560000 
627.85 	 224.9749000 	 2.194400 	 -0.6607659000 	 -2.4585310000 
628.05 	 224.9829000 	 2.194425 	 -0.6620248000 	 -2.4601490000 
628.25 	 224.9924000 	 2.194400 	 -0.6581529000 	 -2.4574090000 
628.45 	 225.0004000 	 2.194400 	 -0.6601429000 	 -2.4583560000 
628.65 	 225.0099000 	 2.194400 	 -0.6624826000 	 -2.4610490000 
628.85 	 225.0147000 	 2.194400 	 -0.6594467000 	 -2.4582260000 
629.05 	 225.0179000 	 2.194400 	 -0.6595262000 	 -2.4578410000 
629.25 	 225.0226000 	 2.194400 	 -0.6628736000 	 -2.4610260000 
629.45 	 225.0258000 	 2.194400 	 -0.6598282000 	 -2.4588460000 
629.65 	 225.0258000 	 2.194400 	 -0.6587378000 	 -2.4571830000 
629.85 	 225.0258000 	 2.194400 	 -0.6622283000 	 -2.4603810000 
630.05 	 225.0258000 	 2.194400 	 -0.6609567000 	 -2.4597100000 
630.25 	 225.0258000 	 2.194400 	 -0.6583309000 	 -2.4569260000 
630.45 	 225.0258000 	 2.194400 	 -0.6620153000 	 -2.4600510000 
630.65 	 225.0226000 	 2.194350 	 -0.6617355000 	 -2.4604380000 
630.85 	 225.0226000 	 2.194350 	 -0.6582292000 	 -2.4572280000 
631.05 	 225.0226000 	 2.194325 	 -0.6611252000 	 -2.4593730000 
631.25 	 225.0226000 	 2.194300 	 -0.6621234000 	 -2.4605720000 
631.45 	 225.0226000 	 2.194275 	 -0.6587855000 	 -2.4576030000 
631.65 	 225.0179000 	 2.194250 	 -0.6602414000 	 -2.4584360000 
631.85 	 225.0179000 	 2.194250 	 -0.6626670000 	 -2.4610360000 
632.05 	 225.0147000 	 2.194250 	 -0.6593482000 	 -2.4581270000 
632.25 	 225.0147000 	 2.194225 	 -0.6595898000 	 -2.4578890000 
632.45 	 225.0099000 	 2.194200 	 -0.6628831000 	 -2.4610900000 
632.65 	 225.0036000 	 2.194200 	 -0.6599712000 	 -2.4585790000 
632.85 	 224.9988000 	 2.194200 	 -0.6592878000 	 -2.4574570000 
633.05 	 224.9956000 	 2.194200 	 -0.6628132000 	 -2.4608580000 
633.25 	 224.9908000 	 2.194200 	 -0.6605212000 	 -2.4592620000 
633.45 	 224.9877000 	 2.194200 	 -0.6593100000 	 -2.4571930000 
633.65 	 224.9877000 	 2.194200 	 -0.6630484000 	 -2.4604860000 
633.85 	 224.9877000 	 2.194200 	 -0.6617801000 	 -2.4598880000 
634.05 	 224.9829000 	 2.194200 	 -0.6593323000 	 -2.4571510000 
634.25 	 224.9829000 	 2.194200 	 -0.6626574000 	 -2.4598000000 
634.45 	 224.9829000 	 2.194200 	 -0.6627814000 	 -2.4606860000 
634.65 	 224.9797000 	 2.194200 	 -0.6594976000 	 -2.4574020000 
634.85 	 224.9797000 	 2.194200 	 -0.6623141000 	 -2.4594560000 
635.05 	 224.9749000 	 2.194200 	 -0.6639385000 	 -2.4612140000 
635.25 	 224.9718000 	 2.194200 	 -0.6603495000 	 -2.4578540000 
635.45 	 224.9670000 	 2.194225 	 -0.6612905000 	 -2.4582960000 
635.65 	 224.9638000 	 2.194250 	 -0.6649907000 	 -2.4611090000 
635.85 	 224.9591000 	 2.194275 	 -0.6620153000 	 -2.4587730000 
636.05 	 224.9559000 	 2.194325 	 -0.6608582000 	 -2.4575070000 
636.25 	 224.9559000 	 2.194350 	 -0.6647587000 	 -2.4609060000 
636.45 	 224.9591000 	 2.194375 	 -0.6627083000 	 -2.4595480000 
636.65 	 224.9638000 	 2.194425 	 -0.6607024000 	 -2.4571830000 
636.85 	 224.9638000 	 2.194450 	 -0.6644122000 	 -2.4603910000 
637.05 	 224.9638000 	 2.194475 	 -0.6634458000 	 -2.4600570000 
637.25 	 224.9670000 	 2.194525 	 -0.6608709000 	 -2.4571450000 
637.45 	 224.9670000 	 2.194550 	 -0.6639926000 	 -2.4597610000 
637.65 	 224.9670000 	 2.194575 	 -0.6646760000 	 -2.4607940000 
637.85 	 224.9670000 	 2.194600 	 -0.6610171000 	 -2.4573330000 
638.05 	 224.9670000 	 2.194625 	 -0.6635284000 	 -2.4591030000 
638.25 	 224.9670000 	 2.194650 	 -0.6650098000 	 -2.4612080000 
638.45 	 224.9638000 	 2.194675 	 -0.6612237000 	 -2.4579210000 
638.65 	 224.9638000 	 2.194725 	 -0.6612332000 	 -2.4581720000 
638.85 	 224.9638000 	 2.194750 	 -0.6638877000 	 -2.4611250000 
639.05 	 224.9670000 	 2.194775 	 -0.6609440000 	 -2.4588680000 
639.25 	 224.9749000 	 2.194800 	 -0.6599299000 	 -2.4575490000 
639.45 	 224.9797000 	 2.194825 	 -0.6636906000 	 -2.4607780000 
639.65 	 224.9829000 	 2.194850 	 -0.6619199000 	 -2.4597610000 
639.85 	 224.9877000 	 2.194875 	 -0.6594976000 	 -2.4571290000 
640.05 	 224.9908000 	 2.194850 	 -0.6610711000 	 -2.4576440000 
640.25 	 224.9956000 	 2.194850 	 -0.6610807000 	 -2.4578890000 
640.45 	 224.9988000 	 2.194850 	 -0.6577587000 	 -2.4548400000 
640.65 	 225.0036000 	 2.194850 	 -0.6599490000 	 -2.4563690000 
640.85 	 225.0115000 	 2.194850 	 -0.6617038000 	 -2.4585630000 
641.05 	 225.0147000 	 2.194850 	 -0.6580893000 	 -2.4553040000 
641.25 	 225.0163000 	 2.194850 	 -0.6590112000 	 -2.4556480000 
641.45 	 225.0147000 	 2.194850 	 -0.6622219000 	 -2.4583820000 
641.65 	 225.0115000 	 2.194850 	 -0.6590907000 	 -2.4559880000 
641.85 	 225.0036000 	 2.194850 	 -0.6586139000 	 -2.4549070000 
642.05 	 224.9988000 	 2.194850 	 -0.6620916000 	 -2.4582990000 
642.25 	 224.9956000 	 2.194850 	 -0.6601429000 	 -2.4568650000 
642.45 	 224.9908000 	 2.194850 	 -0.6581752000 	 -2.4545160000 
642.65 	 224.9877000 	 2.194850 	 -0.6616084000 	 -2.4576500000 
642.85 	 224.9877000 	 2.194850 	 -0.6611188000 	 -2.4577520000 
643.05 	 224.9877000 	 2.194850 	 -0.6578509000 	 -2.4545100000 
643.25 	 224.9829000 	 2.194850 	 -0.6605657000 	 -2.4567250000 
643.45 	 224.9797000 	 2.194850 	 -0.6615384000 	 -2.4583470000 
643.65 	 224.9749000 	 2.194850 	 -0.6578827000 	 -2.4551270000 
643.85 	 224.9718000 	 2.194875 	 -0.6599585000 	 -2.4562140000 
644.05 	 224.9686000 	 2.194900 	 -0.6625811000 	 -2.4589470000 
644.25 	 224.9670000 	 2.194925 	 -0.6592751000 	 -2.4563660000 
644.45 	 224.9638000 	 2.194950 	 -0.6588618000 	 -2.4553970000 
644.65 	 224.9638000 	 2.194975 	 -0.6625779000 	 -2.4587760000 
644.85 	 224.9591000 	 2.195025 	 -0.6598504000 	 -2.4568370000 
645.05 	 224.9559000 	 2.195050 	 -0.6585948000 	 -2.4550030000 
645.25 	 224.9511000 	 2.195075 	 -0.6621265000 	 -2.4583210000 
645.45 	 224.9511000 	 2.195125 	 -0.6607564000 	 -2.4576570000 
645.65 	 224.9511000 	 2.195175 	 -0.6581942000 	 -2.4548880000 
645.85 	 224.9559000 	 2.195200 	 -0.6615289000 	 -2.4577840000 
646.05 	 224.9622000 	 2.195250 	 -0.6614208000 	 -2.4583590000 
646.25 	 224.9670000 	 2.195275 	 -0.6580734000 	 -2.4550470000 
646.45 	 224.9749000 	 2.195300 	 -0.6612206000 	 -2.4571670000 
646.65 	 224.9797000 	 2.195325 	 -0.6622823000 	 -2.4587410000 
646.85 	 224.9877000 	 2.195325 	 -0.6605180000 	 -2.4561050000 
647.05 	 224.9956000 	 2.195350 	 -0.6617228000 	 -2.4566590000 
647.25 	 225.0004000 	 2.195350 	 -0.6648032000 	 -2.4593380000 
647.45 	 225.0052000 	 2.195350 	 -0.6594245000 	 -2.4579430000 
647.65 	 225.0067000 	 2.195350 	 -0.6593227000 	 -2.4571800000 
647.85 	 225.0115000 	 2.195350 	 -0.6628354000 	 -2.4604860000 
648.05 	 225.0067000 	 2.195350 	 -0.6602414000 	 -2.4587250000 
648.25 	 225.0067000 	 2.195350 	 -0.6589254000 	 -2.4568780000 
648.45 	 225.0036000 	 2.195350 	 -0.6626193000 	 -2.4603210000 
648.65 	 225.0036000 	 2.195350 	 -0.6607469000 	 -2.4589820000 
648.85 	 225.0036000 	 2.195350 	 -0.6587092000 	 -2.4567130000 
649.05 	 224.9988000 	 2.195350 	 -0.6622728000 	 -2.4596150000 
649.25 	 224.9988000 	 2.195350 	 -0.6618023000 	 -2.4598820000 
649.45 	 224.9988000 	 2.195350 	 -0.6584771000 	 -2.4567220000 
649.65 	 224.9972000 	 2.195350 	 -0.6614590000 	 -2.4587570000 
649.85 	 224.9908000 	 2.195350 	 -0.6624985000 	 -2.4604380000 
650.05 	 224.9908000 	 2.195350 	 -0.6590398000 	 -2.4571640000 
650.25 	 224.9908000 	 2.195350 	 -0.6604417000 	 -2.4580380000 
650.45 	 224.9908000 	 2.195350 	 -0.6628704000 	 -2.4606800000 
650.65 	 224.9877000 	 2.195350 	 -0.6598346000 	 -2.4578980000 
650.85 	 224.9877000 	 2.195350 	 -0.6594912000 	 -2.4570820000 
651.05 	 224.9845000 	 2.195350 	 -0.6624953000 	 -2.4605020000 
651.25 	 224.9829000 	 2.195350 	 -0.6601906000 	 -2.4588170000 
651.45 	 224.9829000 	 2.195350 	 -0.6584167000 	 -2.4566910000 
651.65 	 224.9797000 	 2.195375 	 -0.6609662000 	 -2.4576500000 
651.85 	 224.9749000 	 2.195400 	 -0.6601238000 	 -2.4575650000 
652.05 	 224.9749000 	 2.195400 	 -0.6570848000 	 -2.4545290000 
652.25 	 224.9670000 	 2.195425 	 -0.6603241000 	 -2.4570970000 
652.45 	 224.9670000 	 2.195425 	 -0.6606897000 	 -2.4581560000 
652.65 	 224.9670000 	 2.195475 	 -0.6574027000 	 -2.4549040000 
652.85 	 224.9638000 	 2.195500 	 -0.6595421000 	 -2.4564900000 
653.05 	 224.9638000 	 2.195525 	 -0.6614463000 	 -2.4585910000 
653.25 	 224.9591000 	 2.195575 	 -0.6578286000 	 -2.4554190000 
653.45 	 224.9575000 	 2.195600 	 -0.6588395000 	 -2.4558930000 
653.65 	 224.9559000 	 2.195625 	 -0.6616783000 	 -2.4589510000 
653.85 	 224.9591000 	 2.195675 	 -0.6584740000 	 -2.4561440000 
654.05 	 224.9591000 	 2.195700 	 -0.6587474000 	 -2.4555460000 
654.25 	 224.9670000 	 2.195725 	 -0.6620026000 	 -2.4587150000 
654.45 	 224.9734000 	 2.195775 	 -0.6595389000 	 -2.4568560000 
654.65 	 224.9797000 	 2.195775 	 -0.6581847000 	 -2.4552120000 
654.85 	 224.9877000 	 2.195825 	 -0.6620312000 	 -2.4582550000 
655.05 	 224.9956000 	 2.195800 	 -0.6613636000 	 -2.4592110000 
655.25 	 225.0036000 	 2.195800 	 -0.6643073000 	 -2.4566400000 
655.45 	 225.0067000 	 2.195800 	 -0.6673114000 	 -2.4592110000 
655.65 	 225.0115000 	 2.195800 	 -0.6681220000 	 -2.4604290000 
655.85 	 225.0147000 	 2.195800 	 -0.6643772000 	 -2.4570970000 
656.05 	 225.0147000 	 2.195800 	 -0.6663386000 	 -2.4582800000 
656.25 	 225.0163000 	 2.195800 	 -0.6685352000 	 -2.4606990000 
656.45 	 225.0179000 	 2.195800 	 -0.6649844000 	 -2.4578410000 
656.65 	 225.0179000 	 2.195800 	 -0.6652800000 	 -2.4576570000 
656.85 	 225.0179000 	 2.195800 	 -0.6686719000 	 -2.4606450000 
657.05 	 225.0179000 	 2.195800 	 -0.6657537000 	 -2.4585030000 
657.25 	 225.0179000 	 2.195800 	 -0.6646061000 	 -2.4570430000 
657.45 	 225.0147000 	 2.195800 	 -0.6683795000 	 -2.4604580000 
657.65 	 225.0147000 	 2.195800 	 -0.6666946000 	 -2.4590940000 
657.85 	 225.0115000 	 2.195800 	 -0.6642246000 	 -2.4569000000 
658.05 	 225.0115000 	 2.195800 	 -0.6679376000 	 -2.4598220000 
658.25 	 225.0115000 	 2.195750 	 -0.6666692000 	 -2.4598760000 
658.45 	 225.0115000 	 2.195750 	 -0.6632836000 	 -2.4568050000 
658.65 	 225.0067000 	 2.195750 	 -0.6658459000 	 -2.4590680000 
658.85 	 225.0036000 	 2.195750 	 -0.6658236000 	 -2.4604640000 
659.05 	 225.0036000 	 2.195750 	 -0.6612937000 	 -2.4571260000 
659.25 	 225.0036000 	 2.195750 	 -0.6633441000 	 -2.4583310000 
659.45 	 224.9988000 	 2.195750 	 -0.6666152000 	 -2.4608640000 
659.65 	 224.9988000 	 2.195750 	 -0.6638972000 	 -2.4576850000 
659.85 	 224.9956000 	 2.195750 	 -0.6645171000 	 -2.4575300000 
660.05 	 224.9908000 	 2.195750 	 -0.6678804000 	 -2.4607250000 
660.25 	 224.9908000 	 2.195750 	 -0.6651974000 	 -2.4585790000 
660.45 	 224.9908000 	 2.195750 	 -0.6639354000 	 -2.4571420000 
660.65 	 224.9988000 	 2.195750 	 -0.6677087000 	 -2.4604190000 
660.85 	 225.0020000 	 2.195750 	 -0.6661828000 	 -2.4593290000 
661.05 	 225.0036000 	 2.195750 	 -0.6638050000 	 -2.4567480000 
661.25 	 225.0067000 	 2.195750 	 -0.6671556000 	 -2.4596630000 
661.45 	 225.0036000 	 2.195750 	 -0.6672128000 	 -2.4601360000 
661.65 	 224.9988000 	 2.195750 	 -0.6639957000 	 -2.4569580000 
661.85 	 224.9908000 	 2.195750 	 -0.6669426000 	 -2.4592750000 
662.05 	 224.9908000 	 2.195750 	 -0.6679440000 	 -2.4605620000 
662.25 	 224.9877000 	 2.195750 	 -0.6643836000 	 -2.4571830000 
662.45 	 224.9908000 	 2.195750 	 -0.6658204000 	 -2.4583630000 
662.65 	 224.9924000 	 2.195750 	 -0.6683986000 	 -2.4607630000 
662.85 	 224.9956000 	 2.195750 	 -0.6650956000 	 -2.4579620000 
663.05 	 225.0004000 	 2.195750 	 -0.6648127000 	 -2.4573770000 
663.25 	 225.0036000 	 2.195750 	 -0.6682873000 	 -2.4606420000 
663.45 	 225.0036000 	 2.195750 	 -0.6655948000 	 -2.4585690000 
663.65 	 225.0036000 	 2.195750 	 -0.6643168000 	 -2.4570150000 
663.85 	 224.9988000 	 2.195750 	 -0.6679217000 	 -2.4604990000 
664.05 	 224.9956000 	 2.195750 	 -0.6664117000 	 -2.4596050000 
664.25 	 224.9908000 	 2.195750 	 -0.6635348000 	 -2.4568620000 
664.45 	 224.9877000 	 2.195750 	 -0.6668631000 	 -2.4597360000 
664.65 	 224.9877000 	 2.195750 	 -0.6666057000 	 -2.4600950000 
664.85 	 224.9829000 	 2.195750 	 -0.6630961000 	 -2.4569100000 
665.05 	 224.9829000 	 2.195750 	 -0.6654962000 	 -2.4589380000 
665.25 	 224.9797000 	 2.195750 	 -0.6668122000 	 -2.4607150000 
665.45 	 224.9797000 	 2.195750 	 -0.6630898000 	 -2.4574150000 
665.65 	 224.9797000 	 2.195750 	 -0.6639226000 	 -2.4581810000 
665.85 	 224.9797000 	 2.195750 	 -0.6666756000 	 -2.4607440000 
666.05 	 224.9797000 	 2.195750 	 -0.6630325000 	 -2.4578540000 
666.25 	 224.9797000 	 2.195750 	 -0.6628386000 	 -2.4575680000 
666.45 	 224.9797000 	 2.195750 	 -0.6661733000 	 -2.4607400000 
666.65 	 224.9749000 	 2.195750 	 -0.6632996000 	 -2.4587600000 
666.85 	 224.9718000 	 2.195800 	 -0.6607787000 	 -2.4569610000 
667.05 	 224.9670000 	 2.195800 	 -0.6641452000 	 -2.4601490000 
667.25 	 224.9670000 	 2.195850 	 -0.6623046000 	 -2.4595450000 
667.45 	 224.9654000 	 2.195875 	 -0.6595071000 	 -2.4567920000 
667.65 	 224.9638000 	 2.195900 	 -0.6625144000 	 -2.4592020000 
667.85 	 224.9670000 	 2.195925 	 -0.6631692000 	 -2.4603650000 
668.05 	 224.9638000 	 2.195975 	 -0.6595166000 	 -2.4568430000 
668.25 	 224.9638000 	 2.196000 	 -0.6615193000 	 -2.4582990000 
668.45 	 224.9654000 	 2.196025 	 -0.6636842000 	 -2.4607660000 
668.65 	 224.9670000 	 2.196050 	 -0.6602859000 	 -2.4578320000 
668.85 	 224.9702000 	 2.196075 	 -0.6603686000 	 -2.4574630000 
669.05 	 224.9718000 	 2.196125 	 -0.6637383000 	 -2.4606510000 
669.25 	 224.9749000 	 2.196125 	 -0.6619613000 	 -2.4588650000 
669.45 	 224.9797000 	 2.196150 	 -0.6604512000 	 -2.4568590000 
669.65 	 224.9829000 	 2.196150 	 -0.6626002000 	 -2.4598340000 
669.85 	 224.9877000 	 2.196150 	 -0.6623014000 	 -2.4599710000 
670.05 	 224.9956000 	 2.196175 	 -0.6585439000 	 -2.4567350000 
670.25 	 224.9988000 	 2.196200 	 -0.6614049000 	 -2.4589890000 
670.45 	 225.0036000 	 2.196200 	 -0.6629054000 	 -2.4604290000 
670.65 	 225.0067000 	 2.196200 	 -0.6646442000 	 -2.4590460000 
670.85 	 225.0115000 	 2.196200 	 -0.6664245000 	 -2.4603680000 
671.05 	 225.0115000 	 2.196200 	 -0.6684749000 	 -2.4626060000 
671.25 	 225.0115000 	 2.196200 	 -0.6648604000 	 -2.4596790000 
671.45 	 225.0115000 	 2.196200 	 -0.6653023000 	 -2.4594880000 
671.65 	 225.0115000 	 2.196200 	 -0.6685448000 	 -2.4626410000 
671.85 	 225.0115000 	 2.196200 	 -0.6659063000 	 -2.4606930000 
672.05 	 225.0147000 	 2.196200 	 -0.6644790000 	 -2.4589160000 
672.25 	 225.0147000 	 2.196200 	 -0.6681188000 	 -2.4620750000 
672.45 	 225.0179000 	 2.196200 	 -0.6668695000 	 -2.4615890000 
672.65 	 225.0179000 	 2.196200 	 -0.6642310000 	 -2.4587570000 
672.85 	 225.0179000 	 2.196200 	 -0.6674544000 	 -2.4615070000 
673.05 	 225.0179000 	 2.196175 	 -0.6677151000 	 -2.4620340000 
673.25 	 225.0147000 	 2.196150 	 -0.6643518000 	 -2.4589090000 
673.45 	 225.0115000 	 2.196150 	 -0.6665516000 	 -2.4605340000 
673.65 	 225.0067000 	 2.196150 	 -0.6685607000 	 -2.4626290000 
673.85 	 225.0036000 	 2.196150 	 -0.6651084000 	 -2.4594690000 
674.05 	 225.0036000 	 2.196150 	 -0.6656170000 	 -2.4595040000 
674.25 	 224.9988000 	 2.196150 	 -0.6687991000 	 -2.4625560000 
674.45 	 225.0036000 	 2.196150 	 -0.6662528000 	 -2.4605050000 
674.65 	 225.0036000 	 2.196150 	 -0.6645839000 	 -2.4588580000 
674.85 	 225.0036000 	 2.196150 	 -0.6684303000 	 -2.4619830000 
675.05 	 225.0036000 	 2.196150 	 -0.6673304000 	 -2.4616370000 
675.25 	 225.0036000 	 2.196150 	 -0.6643804000 	 -2.4587790000 
675.45 	 224.9988000 	 2.196150 	 -0.6677405000 	 -2.4612710000 
675.65 	 224.9988000 	 2.196150 	 -0.6681888000 	 -2.4623200000 
675.85 	 224.9956000 	 2.196150 	 -0.6646220000 	 -2.4589630000 
676.05 	 224.9956000 	 2.196150 	 -0.6666120000 	 -2.4604800000 
676.25 	 224.9956000 	 2.196150 	 -0.6689167000 	 -2.4626640000 
676.45 	 224.9956000 	 2.196150 	 -0.6653659000 	 -2.4596690000 
676.65 	 224.9956000 	 2.196150 	 -0.6654390000 	 -2.4593040000 
676.85 	 224.9972000 	 2.196150 	 -0.6689389000 	 -2.4625710000 
677.05 	 224.9972000 	 2.196150 	 -0.6661256000 	 -2.4604730000 
677.25 	 224.9988000 	 2.196150 	 -0.6648954000 	 -2.4587280000 
677.45 	 224.9988000 	 2.196150 	 -0.6686274000 	 -2.4622850000 
677.65 	 224.9956000 	 2.196150 	 -0.6670380000 	 -2.4612840000 
677.85 	 224.9956000 	 2.196150 	 -0.6646156000 	 -2.4586460000 
678.05 	 224.9908000 	 2.196150 	 -0.6680648000 	 -2.4616690000 
678.25 	 224.9908000 	 2.196150 	 -0.6676356000 	 -2.4618530000 
678.45 	 224.9877000 	 2.196150 	 -0.6645839000 	 -2.4587120000 
678.65 	 224.9924000 	 2.196150 	 -0.6676705000 	 -2.4613190000 
678.85 	 224.9956000 	 2.196150 	 -0.6683795000 	 -2.4624570000 
679.05 	 224.9988000 	 2.196150 	 -0.6647651000 	 -2.4590810000 
679.25 	 224.9988000 	 2.196150 	 -0.6663863000 	 -2.4600280000 
679.45 	 224.9972000 	 2.196150 	 -0.6688340000 	 -2.4625620000 
679.65 	 224.9956000 	 2.196150 	 -0.6656075000 	 -2.4597010000 
679.85 	 224.9908000 	 2.196150 	 -0.6657632000 	 -2.4595100000 
680.05 	 224.9877000 	 2.196150 	 -0.6690820000 	 -2.4626190000 
680.25 	 224.9829000 	 2.196150 	 -0.6664880000 	 -2.4606010000 
680.45 	 224.9797000 	 2.196150 	 -0.6648954000 	 -2.4588650000 
680.65 	 224.9749000 	 2.196150 	 -0.6684971000 	 -2.4622660000 
680.85 	 224.9718000 	 2.196150 	 -0.6674671000 	 -2.4616370000 
681.05 	 224.9718000 	 2.196150 	 -0.6644917000 	 -2.4587630000 
681.25 	 224.9718000 	 2.196150 	 -0.6680012000 	 -2.4616500000 
681.45 	 224.9749000 	 2.196150 	 -0.6679122000 	 -2.4620950000 
681.65 	 224.9749000 	 2.196175 	 -0.6643232000 	 -2.4583940000 
681.85 	 224.9749000 	 2.196200 	 -0.6674607000 	 -2.4600060000 
682.05 	 224.9749000 	 2.196200 	 -0.6685130000 	 -2.4613130000 
682.25 	 224.9749000 	 2.196250 	 -0.6648540000 	 -2.4582320000 
682.45 	 224.9749000 	 2.196275 	 -0.6664212000 	 -2.4589280000 
682.65 	 224.9718000 	 2.196275 	 -0.6690438000 	 -2.4616940000 
682.85 	 224.9718000 	 2.196300 	 -0.6652164000 	 -2.4585370000 
683.05 	 224.9749000 	 2.196325 	 -0.6649526000 	 -2.4579940000 
683.25 	 224.9749000 	 2.196325 	 -0.6679090000 	 -2.4610200000 
683.45 	 224.9749000 	 2.196375 	 -0.6647396000 	 -2.4582390000 
683.65 	 224.9718000 	 2.196375 	 -0.6642818000 	 -2.4575390000 
683.85 	 224.9718000 	 2.196400 	 -0.6679726000 	 -2.4607850000 
684.05 	 224.9718000 	 2.196425 	 -0.6646888000 	 -2.4614020000 
684.25 	 224.9718000 	 2.196425 	 -0.6635062000 	 -2.4592880000 
684.45 	 224.9718000 	 2.196475 	 -0.6673622000 	 -2.4623970000 
684.65 	 224.9749000 	 2.196475 	 -0.6677501000 	 -2.4622150000 
684.85 	 224.9797000 	 2.196500 	 -0.6646474000 	 -2.4591860000 
685.05 	 224.9877000 	 2.196525 	 -0.6677659000 	 -2.4619960000 
685.25 	 224.9956000 	 2.196500 	 -0.6686465000 	 -2.4632930000 
685.45 	 225.0036000 	 2.196500 	 -0.6650861000 	 -2.4600790000 
685.65 	 225.0067000 	 2.196500 	 -0.6669744000 	 -2.4614780000 
685.85 	 225.0115000 	 2.196500 	 -0.6691011000 	 -2.4636710000 
686.05 	 225.0147000 	 2.196500 	 -0.6654835000 	 -2.4607310000 
686.25 	 225.0115000 	 2.196500 	 -0.6657600000 	 -2.4605590000 
686.45 	 225.0115000 	 2.196500 	 -0.6690502000 	 -2.4637160000 
686.65 	 225.0115000 	 2.196500 	 -0.6655280000 	 -2.4612270000 
686.85 	 225.0131000 	 2.196500 	 -0.6648000000 	 -2.4602250000 
687.05 	 225.0131000 	 2.196500 	 -0.6683000000 	 -2.4634270000 
687.25 	 225.0147000 	 2.196500 	 -0.6664848000 	 -2.4622220000 
687.45 	 225.0115000 	 2.196500 	 -0.6642278000 	 -2.4599170000 
687.65 	 225.0115000 	 2.196500 	 -0.6676928000 	 -2.4627910000 
687.85 	 225.0067000 	 2.196500 	 -0.6667614000 	 -2.4627940000 
688.05 	 225.0036000 	 2.196500 	 -0.6635697000 	 -2.4598190000 
688.25 	 225.0036000 	 2.196500 	 -0.6666057000 	 -2.4620060000 
688.45 	 224.9988000 	 2.196500 	 -0.6674163000 	 -2.4633600000 
688.65 	 224.9988000 	 2.196500 	 -0.6636397000 	 -2.4599870000 
688.85 	 224.9956000 	 2.196500 	 -0.6658363000 	 -2.4616430000 
689.05 	 224.9956000 	 2.196500 	 -0.6678104000 	 -2.4637100000 
689.25 	 224.9940000 	 2.196500 	 -0.6639163000 	 -2.4605080000 
689.45 	 224.9908000 	 2.196500 	 -0.6638749000 	 -2.4605970000 
689.65 	 224.9908000 	 2.196500 	 -0.6667678000 	 -2.4636620000 
689.85 	 224.9908000 	 2.196500 	 -0.6630103000 	 -2.4614140000 
690.05 	 224.9908000 	 2.196500 	 -0.6606833000 	 -2.4601970000 
690.25 	 224.9956000 	 2.196500 	 -0.6640657000 	 -2.4633120000 
690.45 	 224.9956000 	 2.196500 	 -0.6622092000 	 -2.4622600000 
690.65 	 224.9988000 	 2.196500 	 -0.6598632000 	 -2.4597330000 
690.85 	 224.9956000 	 2.196500 	 -0.6633949000 	 -2.4626540000 
691.05 	 224.9956000 	 2.196500 	 -0.6629848000 	 -2.4629400000 
691.25 	 224.9924000 	 2.196500 	 -0.6597328000 	 -2.4597870000 
691.45 	 224.9877000 	 2.196500 	 -0.6624572000 	 -2.4618590000 
691.65 	 224.9877000 	 2.196500 	 -0.6637700000 	 -2.4634870000 
691.85 	 224.9829000 	 2.196500 	 -0.6600539000 	 -2.4603810000 
692.05 	 224.9829000 	 2.196500 	 -0.6616529000 	 -2.4611220000 
692.25 	 224.9797000 	 2.196500 	 -0.6642659000 	 -2.4636620000 
692.45 	 224.9797000 	 2.196500 	 -0.6607246000 	 -2.4611500000 
692.65 	 224.9797000 	 2.196500 	 -0.6606897000 	 -2.4602060000 
692.85 	 224.9797000 	 2.196500 	 -0.6640275000 	 -2.4634110000 
693.05 	 224.9797000 	 2.196500 	 -0.6618627000 	 -2.4619290000 
693.25 	 224.9797000 	 2.196500 	 -0.6602256000 	 -2.4600160000 
693.45 	 224.9797000 	 2.196500 	 -0.6636937000 	 -2.4630070000 
693.65 	 224.9797000 	 2.196525 	 -0.6622823000 	 -2.4628160000 
693.85 	 224.9749000 	 2.196550 	 -0.6590207000 	 -2.4599200000 
694.05 	 224.9718000 	 2.196550 	 -0.6619104000 	 -2.4620150000 
694.25 	 224.9670000 	 2.196575 	 -0.6627973000 	 -2.4636620000 
694.45 	 224.9670000 	 2.196600 	 -0.6592751000 	 -2.4603530000 
694.65 	 224.9670000 	 2.196625 	 -0.6606038000 	 -2.4611310000 
694.85 	 224.9718000 	 2.196675 	 -0.6633536000 	 -2.4637130000 
695.05 	 224.9718000 	 2.196675 	 -0.6601747000 	 -2.4610930000 
695.25 	 224.9718000 	 2.196700 	 -0.6599522000 	 -2.4602630000 
695.45 	 224.9718000 	 2.196725 	 -0.6655089000 	 -2.4637480000 
695.65 	 224.9718000 	 2.196725 	 -0.6634204000 	 -2.4619710000 
695.85 	 224.9749000 	 2.196775 	 -0.6658967000 	 -2.4599040000 
696.05 	 224.9718000 	 2.196775 	 -0.6696129000 	 -2.4633190000 
696.25 	 224.9718000 	 2.196800 	 -0.6686592000 	 -2.4629590000 
696.45 	 224.9718000 	 2.196825 	 -0.6656234000 	 -2.4597290000 
696.65 	 224.9749000 	 2.196825 	 -0.6686497000 	 -2.4621070000 
696.85 	 224.9781000 	 2.196875 	 -0.6694221000 	 -2.4632290000 
697.05 	 224.9797000 	 2.196875 	 -0.6659285000 	 -2.4599650000 
697.25 	 224.9797000 	 2.196900 	 -0.6677278000 	 -2.4614110000 
697.45 	 224.9797000 	 2.196925 	 -0.6699276000 	 -2.4635860000 
697.65 	 224.9797000 	 2.196900 	 -0.6664340000 	 -2.4603490000 
697.85 	 224.9797000 	 2.196900 	 -0.6669267000 	 -2.4603780000 
698.05 	 224.9829000 	 2.196925 	 -0.6652355000 	 -2.4640620000 
698.25 	 224.9877000 	 2.196950 	 -0.6621202000 	 -2.4620410000 
698.45 	 224.9893000 	 2.196975 	 -0.6608868000 	 -2.4602920000 
698.65 	 224.9908000 	 2.196950 	 -0.6645870000 	 -2.4637510000 
698.85 	 224.9988000 	 2.196950 	 -0.6631787000 	 -2.4629430000 
699.05 	 224.9988000 	 2.196950 	 -0.6604831000 	 -2.4603490000 
699.25 	 225.0036000 	 2.196950 	 -0.6635984000 	 -2.4629240000 
699.45 	 225.0036000 	 2.196950 	 -0.6643136000 	 -2.4638050000 
699.65 	 225.0004000 	 2.196950 	 -0.6607373000 	 -2.4607020000 
699.85 	 224.9988000 	 2.196950 	 -0.6626002000 	 -2.4617860000 
700.05 	 224.9956000 	 2.196950 	 -0.6648445000 	 -2.4640880000 
700.25 	 224.9956000 	 2.196950 	 -0.6613095000 	 -2.4612780000 
700.45 	 224.9908000 	 2.196950 	 -0.6616497000 	 -2.4609660000 
700.65 	 224.9956000 	 2.196950 	 -0.6649367000 	 -2.4643870000 
700.85 	 224.9988000 	 2.196950 	 -0.6620216000 	 -2.4620500000 
701.05 	 225.0036000 	 2.196950 	 -0.6610934000 	 -2.4604350000 
701.25 	 225.0067000 	 2.196950 	 -0.6645425000 	 -2.4639510000 
701.45 	 225.0067000 	 2.196950 	 -0.6627877000 	 -2.4628130000 
701.65 	 225.0036000 	 2.196950 	 -0.6606706000 	 -2.4602950000 
701.85 	 224.9988000 	 2.196950 	 -0.6644185000 	 -2.4633250000 
702.05 	 224.9956000 	 2.196950 	 -0.6639703000 	 -2.4635540000 
702.25 	 224.9956000 	 2.196950 	 -0.6607183000 	 -2.4604830000 
702.45 	 224.9908000 	 2.196950 	 -0.6632773000 	 -2.4623970000 
702.65 	 224.9956000 	 2.196950 	 -0.6647746000 	 -2.4641670000 
702.85 	 224.9956000 	 2.196950 	 -0.6611506000 	 -2.4608520000 
703.05 	 224.9956000 	 2.196950 	 -0.6622887000 	 -2.4615380000 
703.25 	 224.9956000 	 2.196950 	 -0.6651338000 	 -2.4643330000 
703.45 	 224.9908000 	 2.196950 	 -0.6617387000 	 -2.4616560000 
703.65 	 224.9908000 	 2.196950 	 -0.6617387000 	 -2.4608770000 
703.85 	 224.9893000 	 2.196950 	 -0.6648954000 	 -2.4641230000 
704.05 	 224.9877000 	 2.196950 	 -0.6624667000 	 -2.4622850000 
704.25 	 224.9829000 	 2.196950 	 -0.6609980000 	 -2.4604190000 
704.45 	 224.9829000 	 2.196975 	 -0.6646729000 	 -2.4637130000 
704.65 	 224.9797000 	 2.197000 	 -0.6634045000 	 -2.4632740000 
704.85 	 224.9797000 	 2.197000 	 -0.6605403000 	 -2.4603680000 
705.05 	 224.9797000 	 2.197000 	 -0.6648731000 	 -2.4630420000 
705.25 	 224.9797000 	 2.197025 	 -0.6629149000 	 -2.4636620000 
705.45 	 224.9749000 	 2.197025 	 -0.6593482000 	 -2.4606070000 
705.65 	 224.9749000 	 2.197050 	 -0.6617324000 	 -2.4620410000 
705.85 	 224.9749000 	 2.197075 	 -0.6635062000 	 -2.4639770000 
706.05 	 224.9749000 	 2.197100 	 -0.6598759000 	 -2.4608140000 
706.25 	 224.9749000 	 2.197125 	 -0.6611633000 	 -2.4612840000 
706.45 	 224.9797000 	 2.197125 	 -0.6636270000 	 -2.4641830000 
706.65 	 224.9829000 	 2.197150 	 -0.6602700000 	 -2.4614840000 
706.85 	 224.9829000 	 2.197150 	 -0.6606929000 	 -2.4608290000 
707.05 	 224.9877000 	 2.197150 	 -0.6655757000 	 -2.4644410000 
707.25 	 224.9908000 	 2.197150 	 -0.6631120000 	 -2.4628260000 
707.45 	 224.9908000 	 2.197150 	 -0.6617165000 	 -2.4608170000 
707.65 	 224.9956000 	 2.197150 	 -0.6651561000 	 -2.4638970000 
707.85 	 224.9956000 	 2.197150 	 -0.6641579000 	 -2.4636110000 
708.05 	 224.9924000 	 2.197150 	 -0.6612365000 	 -2.4606740000 
708.25 	 224.9956000 	 2.197150 	 -0.6644408000 	 -2.4632010000 
708.45 	 224.9956000 	 2.197150 	 -0.6645362000 	 -2.4641510000 
708.65 	 224.9908000 	 2.197150 	 -0.6611506000 	 -2.4610390000 
708.85 	 224.9877000 	 2.197150 	 -0.6633472000 	 -2.4622190000 
709.05 	 224.9877000 	 2.197175 	 -0.6661320000 	 -2.4647200000 
709.25 	 224.9877000 	 2.197200 	 -0.6625207000 	 -2.4618340000 
709.45 	 224.9829000 	 2.197225 	 -0.6627846000 	 -2.4614520000 
709.65 	 224.9829000 	 2.197200 	 -0.6663545000 	 -2.4651080000 
709.85 	 224.9813000 	 2.197200 	 -0.6647301000 	 -2.4631690000 
710.05 	 224.9797000 	 2.197225 	 -0.6630866000 	 -2.4612970000 
710.25 	 224.9797000 	 2.197250 	 -0.6667264000 	 -2.4649020000 
710.45 	 224.9829000 	 2.197250 	 -0.6647905000 	 -2.4635630000 
710.65 	 224.9877000 	 2.197250 	 -0.6631660000 	 -2.4612550000 
710.85 	 224.9908000 	 2.197250 	 -0.6664594000 	 -2.4641860000 
711.05 	 224.9956000 	 2.197250 	 -0.6662909000 	 -2.4646690000 
711.25 	 224.9908000 	 2.197250 	 -0.6628068000 	 -2.4615920000 
711.45 	 224.9956000 	 2.197250 	 -0.6654930000 	 -2.4633660000 
711.65 	 224.9956000 	 2.197250 	 -0.6669108000 	 -2.4650570000 
711.85 	 224.9956000 	 2.197250 	 -0.6632805000 	 -2.4618750000 
712.05 	 224.9956000 	 2.197250 	 -0.6648127000 	 -2.4625240000 
712.25 	 224.9940000 	 2.197250 	 -0.6674830000 	 -2.4652770000 
712.45 	 224.9956000 	 2.197250 	 -0.6641388000 	 -2.4627210000 
712.65 	 224.9908000 	 2.197250 	 -0.6636493000 	 -2.4618430000 
712.85 	 224.9908000 	 2.197250 	 -0.6671810000 	 -2.4651340000 
713.05 	 224.9908000 	 2.197250 	 -0.6647142000 	 -2.4633030000 
713.25 	 224.9877000 	 2.197250 	 -0.6632233000 	 -2.4614840000 
713.45 	 224.9877000 	 2.197275 	 -0.6664626000 	 -2.4646500000 
713.65 	 224.9861000 	 2.197300 	 -0.6652959000 	 -2.4641770000 
713.85 	 224.9877000 	 2.197300 	 -0.6623459000 	 -2.4613860000 
714.05 	 224.9829000 	 2.197325 	 -0.6630961000 	 -2.4637290000 
714.25 	 224.9829000 	 2.197300 	 -0.6632392000 	 -2.4648980000 
714.45 	 224.9829000 	 2.197325 	 -0.6601493000 	 -2.4618590000 
714.65 	 224.9797000 	 2.197350 	 -0.6627814000 	 -2.4633690000 
714.85 	 224.9749000 	 2.197375 	 -0.6641642000 	 -2.4652550000 
715.05 	 224.9797000 	 2.197350 	 -0.6602733000 	 -2.4622090000 
715.25 	 224.9797000 	 2.197375 	 -0.6614431000 	 -2.4627910000 
715.45 	 224.9797000 	 2.197400 	 -0.6641769000 	 -2.4654770000 
715.65 	 224.9813000 	 2.197425 	 -0.6610457000 	 -2.4630100000 
715.85 	 224.9829000 	 2.197400 	 -0.6606674000 	 -2.4620950000 
716.05 	 224.9829000 	 2.197400 	 -0.6642087000 	 -2.4651180000 
716.25 	 224.9829000 	 2.197425 	 -0.6632169000 	 -2.4638780000 
716.45 	 224.9829000 	 2.197450 	 -0.6614621000 	 -2.4615410000 
716.65 	 224.9829000 	 2.197475 	 -0.6650003000 	 -2.4648090000 
716.85 	 224.9877000 	 2.197450 	 -0.6628863000 	 -2.4647400000 
717.05 	 224.9908000 	 2.197450 	 -0.6599076000 	 -2.4618630000 
717.25 	 224.9956000 	 2.197450 	 -0.6631883000 	 -2.4645070000 
717.45 	 224.9988000 	 2.197450 	 -0.6636651000 	 -2.4652960000 
717.65 	 224.9988000 	 2.197450 	 -0.6601970000 	 -2.4622410000 
717.85 	 224.9988000 	 2.197450 	 -0.6622092000 	 -2.4634770000 
718.05 	 224.9956000 	 2.197450 	 -0.6641992000 	 -2.4654420000 
718.25 	 224.9940000 	 2.197450 	 -0.6604576000 	 -2.4624920000 
718.45 	 224.9908000 	 2.197450 	 -0.6616688000 	 -2.4629620000 
718.65 	 224.9877000 	 2.197450 	 -0.6641197000 	 -2.4656650000 
718.85 	 224.9877000 	 2.197475 	 -0.6612142000 	 -2.4633340000 
719.05 	 224.9877000 	 2.197500 	 -0.6609376000 	 -2.4624700000 
719.25 	 224.9908000 	 2.197500 	 -0.6641738000 	 -2.4654710000 
719.45 	 224.9908000 	 2.197500 	 -0.6623237000 	 -2.4642660000 
719.65 	 224.9908000 	 2.197500 	 -0.6603146000 	 -2.4617960000 
719.85 	 224.9908000 	 2.197500 	 -0.6636493000 	 -2.4647300000 
720.05 	 224.9908000 	 2.197500 	 -0.6635062000 	 -2.4652800000 
720.25 	 224.9893000 	 2.197500 	 -0.6604004000 	 -2.4621680000 
720.45 	 224.9908000 	 2.197500 	 -0.6629817000 	 -2.4639920000 
720.65 	 224.9908000 	 2.197500 	 -0.6642278000 	 -2.4656930000 
720.85 	 224.9908000 	 2.197500 	 -0.6606801000 	 -2.4626540000 
721.05 	 224.9956000 	 2.197500 	 -0.6619740000 	 -2.4632260000 
721.25 	 224.9908000 	 2.197500 	 -0.6644821000 	 -2.4657920000 
721.45 	 224.9908000 	 2.197500 	 -0.6613763000 	 -2.4632260000 
721.65 	 224.9877000 	 2.197500 	 -0.6611665000 	 -2.4624660000 
721.85 	 224.9829000 	 2.197500 	 -0.6644217000 	 -2.4656390000 
722.05 	 224.9797000 	 2.197500 	 -0.6621329000 	 -2.4640400000 
722.25 	 224.9797000 	 2.197525 	 -0.6631215000 	 -2.4618790000 
722.45 	 224.9781000 	 2.197550 	 -0.6664880000 	 -2.4651180000 
722.65 	 224.9765000 	 2.197575 	 -0.6657632000 	 -2.4647930000 
722.85 	 224.9797000 	 2.197550 	 -0.6644281000 	 -2.4621360000 
723.05 	 224.9797000 	 2.197575 	 -0.6682269000 	 -2.4647970000 
723.25 	 224.9797000 	 2.197600 	 -0.6689040000 	 -2.4654640000 
723.45 	 224.9797000 	 2.197625 	 -0.6654072000 	 -2.4621960000 
723.65 	 224.9797000 	 2.197600 	 -0.6677182000 	 -2.4639640000 
723.85 	 224.9797000 	 2.197600 	 -0.6694698000 	 -2.4660870000 
724.05 	 224.9797000 	 2.197625 	 -0.6658236000 	 -2.4629400000 
724.25 	 224.9797000 	 2.197650 	 -0.6668441000 	 -2.4632290000 
724.45 	 224.9797000 	 2.197675 	 -0.6695207000 	 -2.4660710000 
724.65 	 224.9797000 	 2.197650 	 -0.6667392000 	 -2.4637320000 
724.85 	 224.9829000 	 2.197650 	 -0.6658332000 	 -2.4624350000 
725.05 	 224.9877000 	 2.197675 	 -0.6693872000 	 -2.4656840000 
725.25 	 224.9877000 	 2.197700 	 -0.6681411000 	 -2.4647520000 
725.45 	 224.9877000 	 2.197725 	 -0.6653245000 	 -2.4620120000 
725.65 	 224.9877000 	 2.197725 	 -0.6685607000 	 -2.4649970000 
725.85 	 224.9908000 	 2.197700 	 -0.6689167000 	 -2.4655720000 
726.05 	 224.9908000 	 2.197700 	 -0.6655534000 	 -2.4622600000 
726.25 	 224.9908000 	 2.197700 	 -0.6673877000 	 -2.4638840000 
726.45 	 224.9956000 	 2.197700 	 -0.6698068000 	 -2.4660780000 
726.65 	 224.9972000 	 2.197700 	 -0.6661765000 	 -2.4630740000 
726.85 	 224.9988000 	 2.197700 	 -0.6663895000 	 -2.4628510000 
727.05 	 225.0036000 	 2.197700 	 -0.6697178000 	 -2.4660620000 
727.25 	 225.0036000 	 2.197700 	 -0.6667964000 	 -2.4636940000 
727.45 	 225.0036000 	 2.197700 	 -0.6658872000 	 -2.4624600000 
727.65 	 224.9988000 	 2.197700 	 -0.6695779000 	 -2.4657890000 
727.85 	 224.9988000 	 2.197700 	 -0.6675943000 	 -2.4644340000 
728.05 	 224.9972000 	 2.197700 	 -0.6653023000 	 -2.4622120000 
728.25 	 224.9956000 	 2.197700 	 -0.6687641000 	 -2.4650070000 
728.45 	 224.9908000 	 2.197700 	 -0.6688277000 	 -2.4653980000 
728.65 	 224.9877000 	 2.197700 	 -0.6653817000 	 -2.4623390000 
728.85 	 224.9877000 	 2.197700 	 -0.6677882000 	 -2.4640400000 
729.05 	 224.9877000 	 2.197700 	 -0.6691678000 	 -2.4658620000 
729.25 	 224.9908000 	 2.197725 	 -0.6653150000 	 -2.4627180000 
729.45 	 224.9956000 	 2.197750 	 -0.6665897000 	 -2.4633280000 
729.65 	 224.9924000 	 2.197775 	 -0.6694126000 	 -2.4661800000 
729.85 	 224.9908000 	 2.197750 	 -0.6658618000 	 -2.4634270000 
730.05 	 224.9908000 	 2.197750 	 -0.6654294000 	 -2.4625210000 
730.25 	 224.9877000 	 2.197750 	 -0.6689675000 	 -2.4657730000 
730.45 	 224.9829000 	 2.197750 	 -0.6669076000 	 -2.4643830000 
730.65 	 224.9877000 	 2.197750 	 -0.6649463000 	 -2.4622790000 
730.85 	 224.9829000 	 2.197750 	 -0.6685448000 	 -2.4653750000 
731.05 	 224.9845000 	 2.197750 	 -0.6673114000 	 -2.4647740000 
731.25 	 224.9877000 	 2.197775 	 -0.6645711000 	 -2.4620880000 
731.45 	 224.9877000 	 2.197800 	 -0.6678422000 	 -2.4648670000 
731.65 	 224.9908000 	 2.197825 	 -0.6676801000 	 -2.4654070000 
731.85 	 224.9908000 	 2.197800 	 -0.6622982000 	 -2.4623810000 
732.05 	 224.9908000 	 2.197800 	 -0.6650226000 	 -2.4643230000 
732.25 	 224.9908000 	 2.197800 	 -0.6663195000 	 -2.4658360000 
732.45 	 224.9908000 	 2.197800 	 -0.6627274000 	 -2.4626100000 
732.65 	 224.9908000 	 2.197800 	 -0.6639735000 	 -2.4633600000 
732.85 	 224.9908000 	 2.197800 	 -0.6667073000 	 -2.4661950000 
733.05 	 224.9988000 	 2.197800 	 -0.6634013000 	 -2.4635540000 
733.25 	 225.0036000 	 2.197800 	 -0.6630580000 	 -2.4625840000 
733.45 	 225.0067000 	 2.197800 	 -0.6667519000 	 -2.4659510000 
733.65 	 225.0067000 	 2.197800 	 -0.6643581000 	 -2.4644090000 
733.85 	 225.0067000 	 2.197800 	 -0.6625907000 	 -2.4623870000 
734.05 	 225.0067000 	 2.197800 	 -0.6664944000 	 -2.4654640000 
734.25 	 225.0036000 	 2.197800 	 -0.6653500000 	 -2.4652070000 
734.45 	 224.9988000 	 2.197800 	 -0.6623363000 	 -2.4621360000 
734.65 	 224.9972000 	 2.197800 	 -0.6654231000 	 -2.4645520000 
734.85 	 224.9956000 	 2.197800 	 -0.6661797000 	 -2.4658580000 
735.05 	 224.9956000 	 2.197800 	 -0.6627178000 	 -2.4625270000 
735.25 	 224.9972000 	 2.197800 	 -0.6643200000 	 -2.4635090000 
735.45 	 224.9988000 	 2.197800 	 -0.6667582000 	 -2.4662020000 
735.65 	 224.9988000 	 2.197800 	 -0.6632169000 	 -2.4631720000 
735.85 	 225.0036000 	 2.197800 	 -0.6634140000 	 -2.4627650000 
736.05 	 225.0036000 	 2.197800 	 -0.6667455000 	 -2.4660240000 
736.25 	 224.9988000 	 2.197800 	 -0.6640752000 	 -2.4639320000 
736.45 	 224.9956000 	 2.197800 	 -0.6626924000 	 -2.4624630000 
736.65 	 224.9908000 	 2.197800 	 -0.6664403000 	 -2.4655440000 
736.85 	 224.9877000 	 2.197800 	 -0.6650066000 	 -2.4648090000 
737.05 	 224.9829000 	 2.197800 	 -0.6623618000 	 -2.4620850000 
737.25 	 224.9829000 	 2.197800 	 -0.6653627000 	 -2.4646030000 
737.45 	 224.9829000 	 2.197825 	 -0.6683477000 	 -2.4656230000 
737.65 	 224.9797000 	 2.197850 	 -0.6648159000 	 -2.4624700000 
737.85 	 224.9829000 	 2.197875 	 -0.6662560000 	 -2.4634170000 
738.05 	 224.9829000 	 2.197850 	 -0.6682777000 	 -2.4661100000 
738.25 	 224.9829000 	 2.197850 	 -0.6617959000 	 -2.4631630000 
738.45 	 224.9877000 	 2.197875 	 -0.6667169000 	 -2.4633440000 
738.65 	 224.9877000 	 2.197900 	 -0.6697369000 	 -2.4661190000 
738.85 	 224.9893000 	 2.197925 	 -0.6666310000 	 -2.4635790000 
739.05 	 224.9908000 	 2.197900 	 -0.6620312000 	 -2.4627020000 
739.25 	 224.9908000 	 2.197900 	 -0.6656106000 	 -2.4659000000 
739.45 	 224.9956000 	 2.197900 	 -0.6634076000 	 -2.4645650000 
739.65 	 224.9956000 	 2.197900 	 -0.6613763000 	 -2.4622190000 
739.85 	 224.9956000 	 2.197900 	 -0.6646729000 	 -2.4649140000 
740.05 	 224.9956000 	 2.197900 	 -0.6648954000 	 -2.4656230000 
740.25 	 224.9908000 	 2.197900 	 -0.6612746000 	 -2.4623200000 
740.45 	 224.9877000 	 2.197900 	 -0.6636651000 	 -2.4639070000 
740.65 	 224.9829000 	 2.197900 	 -0.6655343000 	 -2.4660400000 
740.85 	 224.9797000 	 2.197900 	 -0.6621488000 	 -2.4631440000 
741.05 	 224.9749000 	 2.197925 	 -0.6620884000 	 -2.4629240000 
741.25 	 224.9718000 	 2.197950 	 -0.6650988000 	 -2.4660710000 
741.45 	 224.9749000 	 2.197975 	 -0.6624603000 	 -2.4638490000 
741.65 	 224.9749000 	 2.198000 	 -0.6614876000 	 -2.4623040000 
741.85 	 224.9797000 	 2.198025 	 -0.6648191000 	 -2.4655820000 
742.05 	 224.9829000 	 2.198025 	 -0.6635157000 	 -2.4650290000 
742.25 	 224.9877000 	 2.198050 	 -0.6613636000 	 -2.4622760000 
742.45 	 224.9908000 	 2.198075 	 -0.6646760000 	 -2.4648700000 
742.65 	 224.9956000 	 2.198050 	 -0.6650066000 	 -2.4657700000 
742.85 	 224.9988000 	 2.198050 	 -0.6633663000 	 -2.4626290000 
743.05 	 224.9956000 	 2.198050 	 -0.6657346000 	 -2.4644060000 
743.25 	 224.9956000 	 2.198050 	 -0.6674385000 	 -2.4663610000 
743.45 	 224.9908000 	 2.198050 	 -0.6640403000 	 -2.4633570000 
743.65 	 224.9908000 	 2.198050 	 -0.6643581000 	 -2.4632840000 
743.85 	 224.9877000 	 2.198050 	 -0.6675720000 	 -2.4662330000 
744.05 	 224.9877000 	 2.198050 	 -0.6649780000 	 -2.4642880000 
744.25 	 224.9908000 	 2.198050 	 -0.6633695000 	 -2.4625460000 
744.45 	 224.9940000 	 2.198050 	 -0.6670888000 	 -2.4656110000 
744.65 	 224.9988000 	 2.198050 	 -0.6661860000 	 -2.4654900000 
744.85 	 225.0020000 	 2.198050 	 -0.6630452000 	 -2.4625840000 
745.05 	 225.0020000 	 2.198050 	 -0.6660525000 	 -2.4646410000 
745.25 	 224.9988000 	 2.198050 	 -0.6669617000 	 -2.4660460000 
745.45 	 224.9988000 	 2.198050 	 -0.6634521000 	 -2.4630100000 
745.65 	 224.9988000 	 2.198050 	 -0.6650607000 	 -2.4638780000 
745.85 	 224.9956000 	 2.198050 	 -0.6674893000 	 -2.4664280000 
746.05 	 224.9956000 	 2.198050 	 -0.6642151000 	 -2.4637030000 
746.25 	 224.9956000 	 2.198050 	 -0.6640975000 	 -2.4628800000 
746.45 	 224.9908000 	 2.198050 	 -0.6673527000 	 -2.4661610000 
746.65 	 224.9908000 	 2.198050 	 -0.6654580000 	 -2.4648350000 
746.85 	 224.9877000 	 2.198050 	 -0.6632678000 	 -2.4624320000 
747.05 	 224.9877000 	 2.198050 	 -0.6669776000 	 -2.4656870000 
747.25 	 224.9877000 	 2.198075 	 -0.6666660000 	 -2.4656040000 
747.45 	 224.9813000 	 2.198100 	 -0.6634235000 	 -2.4624790000 
747.65 	 224.9797000 	 2.198100 	 -0.6664276000 	 -2.4646920000 
747.85 	 224.9797000 	 2.198100 	 -0.6677151000 	 -2.4660810000 
748.05 	 224.9797000 	 2.198100 	 -0.6640816000 	 -2.4627720000 
748.25 	 224.9797000 	 2.198125 	 -0.6659285000 	 -2.4640110000 
748.45 	 224.9829000 	 2.198150 	 -0.6680743000 	 -2.4664620000 
748.65 	 224.9877000 	 2.198175 	 -0.6645012000 	 -2.4634230000 
748.85 	 224.9877000 	 2.198150 	 -0.6645076000 	 -2.4635570000 
749.05 	 224.9877000 	 2.198150 	 -0.6680743000 	 -2.4663480000 
749.25 	 224.9877000 	 2.198175 	 -0.6647396000 	 -2.4640080000 
749.45 	 224.9829000 	 2.198200 	 -0.6639926000 	 -2.4628510000 
749.65 	 224.9829000 	 2.198225 	 -0.6675498000 	 -2.4660840000 
749.85 	 224.9829000 	 2.198200 	 -0.6667042000 	 -2.4651430000 
750.05 	 224.9829000 	 2.198200 	 -0.6666629000 	 -2.4625650000 
750.25 	 224.9829000 	 2.198225 	 -0.6699944000 	 -2.4656580000 
750.45 	 224.9829000 	 2.198250 	 -0.6699880000 	 -2.4661450000 
750.65 	 224.9829000 	 2.198275 	 -0.6665103000 	 -2.4627240000 
750.85 	 224.9829000 	 2.198275 	 -0.6667264000 	 -2.4646660000 
751.05 	 224.9829000 	 2.198250 	 -0.6684208000 	 -2.4665290000 
751.25 	 224.9877000 	 2.198275 	 -0.6646983000 	 -2.4636200000 
751.45 	 224.9877000 	 2.198300 	 -0.6652546000 	 -2.4636970000 
751.65 	 224.9908000 	 2.198325 	 -0.6684399000 	 -2.4666440000 
751.85 	 224.9908000 	 2.198300 	 -0.6659698000 	 -2.4642910000 
752.05 	 224.9940000 	 2.198300 	 -0.6651115000 	 -2.4630360000 
752.25 	 224.9908000 	 2.198300 	 -0.6686624000 	 -2.4661920000 
752.45 	 224.9956000 	 2.198300 	 -0.6668218000 	 -2.4649840000 
752.65 	 224.9956000 	 2.198300 	 -0.6647778000 	 -2.4626570000 
752.85 	 224.9956000 	 2.198300 	 -0.6684685000 	 -2.4658330000 
753.05 	 224.9908000 	 2.198300 	 -0.6679567000 	 -2.4657630000 
753.25 	 224.9908000 	 2.198300 	 -0.6645806000 	 -2.4626260000 
753.45 	 224.9908000 	 2.198300 	 -0.6673304000 	 -2.4647840000 
753.65 	 224.9908000 	 2.198300 	 -0.6687610000 	 -2.4666560000 
753.85 	 224.9908000 	 2.198300 	 -0.6652324000 	 -2.4632040000 
754.05 	 224.9908000 	 2.198300 	 -0.6664531000 	 -2.4637860000 
754.25 	 224.9956000 	 2.198300 	 -0.6691424000 	 -2.4665480000 
754.45 	 224.9956000 	 2.198300 	 -0.6658522000 	 -2.4638210000 
754.65 	 224.9956000 	 2.198300 	 -0.6684399000 	 -2.4631980000 
754.85 	 224.9956000 	 2.198300 	 -0.6719589000 	 -2.4664850000 
755.05 	 224.9956000 	 2.198300 	 -0.6698100000 	 -2.4648790000 
755.25 	 224.9956000 	 2.198300 	 -0.6676896000 	 -2.4626570000 
755.45 	 224.9956000 	 2.198300 	 -0.6712405000 	 -2.4658010000 
755.65 	 224.9908000 	 2.198300 	 -0.6705539000 	 -2.4656520000 
755.85 	 224.9829000 	 2.198300 	 -0.6676261000 	 -2.4627340000 
756.05 	 224.9797000 	 2.198300 	 -0.6707382000 	 -2.4652190000 
756.25 	 224.9749000 	 2.198325 	 -0.6715520000 	 -2.4662560000 
756.45 	 224.9718000 	 2.198325 	 -0.6679916000 	 -2.4630480000 
756.65 	 224.9670000 	 2.198350 	 -0.6697146000 	 -2.4642500000 
756.85 	 224.9670000 	 2.198375 	 -0.6721783000 	 -2.4666630000 
757.05 	 224.9670000 	 2.198425 	 -0.6686020000 	 -2.4634960000 
757.25 	 224.9670000 	 2.198450 	 -0.6685798000 	 -2.4633720000 
757.45 	 224.9670000 	 2.198475 	 -0.6721051000 	 -2.4665670000 
757.65 	 224.9718000 	 2.198500 	 -0.6692473000 	 -2.4643330000 
757.85 	 224.9734000 	 2.198525 	 -0.6682364000 	 -2.4629150000 
758.05 	 224.9749000 	 2.198550 	 -0.6719049000 	 -2.4664210000 
758.25 	 224.9797000 	 2.198550 	 -0.6701565000 	 -2.4650290000 
758.45 	 224.9797000 	 2.198575 	 -0.6677246000 	 -2.4626540000 
758.65 	 224.9813000 	 2.198600 	 -0.6710688000 	 -2.4655690000 
758.85 	 224.9877000 	 2.198625 	 -0.6713009000 	 -2.4660680000 
759.05 	 224.9908000 	 2.198600 	 -0.6678613000 	 -2.4629090000 
759.25 	 224.9988000 	 2.198600 	 -0.6699880000 	 -2.4644850000 
759.45 	 225.0067000 	 2.198600 	 -0.6721465000 	 -2.4666280000 
759.65 	 225.0147000 	 2.198600 	 -0.6686306000 	 -2.4637000000 
759.85 	 225.0179000 	 2.198600 	 -0.6686370000 	 -2.4633380000 
760.05 	 225.0226000 	 2.198600 	 -0.6720893000 	 -2.4666240000 
760.25 	 225.0258000 	 2.198600 	 -0.6694635000 	 -2.4645650000 
760.45 	 225.0226000 	 2.198600 	 -0.6679440000 	 -2.4626700000 
760.65 	 225.0179000 	 2.198600 	 -0.6716474000 	 -2.4661190000 
760.85 	 225.0147000 	 2.198600 	 -0.6706524000 	 -2.4655660000 
761.05 	 225.0115000 	 2.198600 	 -0.6676928000 	 -2.4625900000 
761.25 	 225.0067000 	 2.198600 	 -0.6709290000 	 -2.4653630000 
761.45 	 225.0067000 	 2.198600 	 -0.6715075000 	 -2.4661410000 
761.65 	 225.0067000 	 2.198600 	 -0.6679217000 	 -2.4629560000 
761.85 	 225.0115000 	 2.198600 	 -0.6698926000 	 -2.4644600000 
762.05 	 225.0115000 	 2.198600 	 -0.6719272000 	 -2.4666440000 
762.25 	 225.0115000 	 2.198575 	 -0.6681569000 	 -2.4633570000 
762.45 	 225.0131000 	 2.198550 	 -0.6694348000 	 -2.4640240000 
762.65 	 225.0147000 	 2.198550 	 -0.6720384000 	 -2.4667990000 
762.85 	 225.0115000 	 2.198550 	 -0.6688563000 	 -2.4640500000 
763.05 	 225.0115000 	 2.198550 	 -0.6682968000 	 -2.4631440000 
763.25 	 225.0115000 	 2.198525 	 -0.6719081000 	 -2.4664310000 
763.45 	 225.0067000 	 2.198500 	 -0.6700770000 	 -2.4651340000 
763.65 	 225.0067000 	 2.198500 	 -0.6677628000 	 -2.4627430000 
763.85 	 225.0067000 	 2.198500 	 -0.6710561000 	 -2.4655220000 
764.05 	 225.0067000 	 2.198500 	 -0.6712723000 	 -2.4661000000 
764.25 	 225.0067000 	 2.198500 	 -0.6677787000 	 -2.4628290000 
764.45 	 225.0067000 	 2.198500 	 -0.6700580000 	 -2.4648860000 
764.65 	 225.0067000 	 2.198500 	 -0.6716983000 	 -2.4666790000 
764.85 	 225.0036000 	 2.198500 	 -0.6681697000 	 -2.4632610000 
765.05 	 225.0004000 	 2.198500 	 -0.6690471000 	 -2.4637790000 
765.25 	 224.9988000 	 2.198500 	 -0.6722037000 	 -2.4667140000 
765.45 	 224.9988000 	 2.198500 	 -0.6695779000 	 -2.4646220000 
765.65 	 224.9956000 	 2.198500 	 -0.6680743000 	 -2.4629720000 
765.85 	 224.9940000 	 2.198500 	 -0.6717587000 	 -2.4662490000 
766.05 	 224.9956000 	 2.198500 	 -0.6705506000 	 -2.4655720000 
766.25 	 224.9956000 	 2.198500 	 -0.6677341000 	 -2.4627340000 
766.45 	 224.9956000 	 2.198500 	 -0.6709003000 	 -2.4656300000 
766.65 	 224.9956000 	 2.198500 	 -0.6713772000 	 -2.4662780000 
766.85 	 224.9908000 	 2.198500 	 -0.6677787000 	 -2.4629370000 
767.05 	 224.9908000 	 2.198500 	 -0.6697877000 	 -2.4644340000 
767.25 	 224.9877000 	 2.198500 	 -0.6719844000 	 -2.4667840000 
767.45 	 224.9877000 	 2.198500 	 -0.6683826000 	 -2.4635160000 
767.65 	 224.9829000 	 2.198500 	 -0.6691806000 	 -2.4637730000 
767.85 	 224.9797000 	 2.198500 	 -0.6722037000 	 -2.4667010000 
768.05 	 224.9797000 	 2.198500 	 -0.6692441000 	 -2.4642530000 
768.25 	 224.9797000 	 2.198500 	 -0.6683064000 	 -2.4630830000 
768.45 	 224.9797000 	 2.198500 	 -0.6718509000 	 -2.4665520000 
768.65 	 224.9797000 	 2.198500 	 -0.6700198000 	 -2.4648890000 
768.85 	 224.9797000 	 2.198500 	 -0.6678073000 	 -2.4627210000 
769.05 	 224.9797000 	 2.198500 	 -0.6713676000 	 -2.4658620000 
769.25 	 224.9797000 	 2.198500 	 -0.6709035000 	 -2.4657980000 
769.45 	 224.9749000 	 2.198500 	 -0.6677119000 	 -2.4627460000 
769.65 	 224.9749000 	 2.198550 	 -0.6703345000 	 -2.4649650000 
769.85 	 224.9718000 	 2.198550 	 -0.6717460000 	 -2.4664660000 
770.05 	 224.9670000 	 2.198575 	 -0.6678899000 	 -2.4631020000 
770.25 	 224.9670000 	 2.198600 	 -0.6699530000 	 -2.4644530000 
770.45 	 224.9638000 	 2.198625 	 -0.6721306000 	 -2.4667640000 
770.65 	 224.9591000 	 2.198675 	 -0.6685352000 	 -2.4636940000 
770.85 	 224.9559000 	 2.198700 	 -0.6687419000 	 -2.4635350000 
771.05 	 224.9543000 	 2.198725 	 -0.6721020000 	 -2.4666020000 
771.25 	 224.9527000 	 2.198775 	 -0.6696097000 	 -2.4646310000 
771.45 	 224.9543000 	 2.198825 	 -0.6679249000 	 -2.4628000000 
771.65 	 224.9591000 	 2.198850 	 -0.6714662000 	 -2.4658870000 
771.85 	 224.9654000 	 2.198900 	 -0.6707573000 	 -2.4655150000 
772.05 	 224.9718000 	 2.198925 	 -0.6677310000 	 -2.4626450000 
772.25 	 224.9797000 	 2.198950 	 -0.6709544000 	 -2.4655060000 
772.45 	 224.9877000 	 2.198975 	 -0.6712087000 	 -2.4661000000 
772.65 	 224.9956000 	 2.198950 	 -0.6678613000 	 -2.4628830000 
772.85 	 225.0004000 	 2.198950 	 -0.6702995000 	 -2.4648670000 
773.05 	 225.0099000 	 2.198950 	 -0.6719081000 	 -2.4665800000 
773.25 	 225.0163000 	 2.198950 	 -0.6683095000 	 -2.4633220000 
773.45 	 225.0226000 	 2.198950 	 -0.6691551000 	 -2.4639130000 
773.65 	 225.0306000 	 2.198950 	 -0.6720321000 	 -2.4667450000 
773.85 	 225.0338000 	 2.198950 	 -0.6688023000 	 -2.4638750000 
774.05 	 225.0338000 	 2.198950 	 -0.6684939000 	 -2.4632450000 
774.25 	 225.0338000 	 2.198950 	 -0.6719335000 	 -2.4665360000 
774.45 	 225.0306000 	 2.198900 	 -0.6697719000 	 -2.4647360000 
774.65 	 225.0258000 	 2.198900 	 -0.6679503000 	 -2.4627270000 
774.85 	 225.0258000 	 2.198875 	 -0.6714630000 	 -2.4660210000 
775.05 	 225.0226000 	 2.198850 	 -0.6705189000 	 -2.4655030000 
775.25 	 225.0226000 	 2.198825 	 -0.6677532000 	 -2.4626350000 
775.45 	 225.0179000 	 2.198800 	 -0.6708527000 	 -2.4654770000 
775.65 	 225.0179000 	 2.198800 	 -0.6714630000 	 -2.4662140000 
775.85 	 225.0147000 	 2.198800 	 -0.6678772000 	 -2.4628380000 
776.05 	 225.0147000 	 2.198775 	 -0.6704362000 	 -2.4649400000 
776.25 	 225.0147000 	 2.198750 	 -0.6720066000 	 -2.4665740000 
776.45 	 225.0115000 	 2.198750 	 -0.6683350000 	 -2.4633760000 
776.65 	 225.0115000 	 2.198750 	 -0.6691615000 	 -2.4636810000 
776.85 	 225.0147000 	 2.198750 	 -0.6721846000 	 -2.4665900000 
777.05 	 225.0147000 	 2.198725 	 -0.6692250000 	 -2.4642370000 
777.25 	 225.0179000 	 2.198700 	 -0.6684971000 	 -2.4631560000 
777.45 	 225.0179000 	 2.198675 	 -0.6720130000 	 -2.4664940000 
777.65 	 225.0179000 	 2.198700 	 -0.6698513000 	 -2.4647240000 
777.85 	 225.0179000 	 2.198700 	 -0.6678327000 	 -2.4626000000 
778.05 	 225.0179000 	 2.198675 	 -0.6715361000 	 -2.4659860000 
778.25 	 225.0179000 	 2.198650 	 -0.6709163000 	 -2.4657380000 
778.45 	 225.0147000 	 2.198650 	 -0.6676928000 	 -2.4627180000 
778.65 	 225.0067000 	 2.198625 	 -0.6706874000 	 -2.4649810000 
778.85 	 225.0036000 	 2.198650 	 -0.6717936000 	 -2.4664180000 
779.05 	 225.0004000 	 2.198650 	 -0.6680393000 	 -2.4629620000 
779.25 	 224.9988000 	 2.198650 	 -0.6698958000 	 -2.4642500000 
779.45 	 224.9988000 	 2.198650 	 -0.6721656000 	 -2.4666440000 
779.65 	 224.9988000 	 2.198650 	 -0.6685352000 	 -2.4636490000 
779.85 	 224.9988000 	 2.198650 	 -0.6689262000 	 -2.4636430000 
780.05 	 224.9956000 	 2.198650 	 -0.6721814000 	 -2.4666910000 
780.25 	 224.9972000 	 2.198650 	 -0.6692632000 	 -2.4642310000 
780.45 	 224.9988000 	 2.198650 	 -0.6683286000 	 -2.4630260000 
780.65 	 224.9972000 	 2.198650 	 -0.6720034000 	 -2.4664470000 
780.85 	 224.9988000 	 2.198650 	 -0.6702805000 	 -2.4650570000 
781.05 	 224.9988000 	 2.198650 	 -0.6677532000 	 -2.4626890000 
781.25 	 224.9988000 	 2.198650 	 -0.6713772000 	 -2.4658300000 
781.45 	 224.9956000 	 2.198650 	 -0.6709607000 	 -2.4658490000 
781.65 	 224.9956000 	 2.198650 	 -0.6677373000 	 -2.4627020000 
781.85 	 224.9908000 	 2.198650 	 -0.6704871000 	 -2.4647970000 
782.05 	 224.9908000 	 2.198650 	 -0.6718190000 	 -2.4667680000 
782.25 	 224.9908000 	 2.198650 	 -0.6681315000 	 -2.4633440000 
782.45 	 224.9908000 	 2.198650 	 -0.6688531000 	 -2.4635700000 
782.65 	 224.9908000 	 2.198650 	 -0.6722133000 	 -2.4667680000 
782.85 	 224.9956000 	 2.198650 	 -0.6691520000 	 -2.4642150000 
783.05 	 224.9956000 	 2.198650 	 -0.6683381000 	 -2.4631760000 
783.25 	 224.9972000 	 2.198650 	 -0.6718731000 	 -2.4663510000 
783.45 	 224.9956000 	 2.198650 	 -0.6703727000 	 -2.4653080000 
783.65 	 224.9924000 	 2.198650 	 -0.6677628000 	 -2.4628640000 
783.85 	 224.9908000 	 2.198650 	 -0.6711896000 	 -2.4656740000 
784.05 	 224.9829000 	 2.198650 	 -0.6711292000 	 -2.4660560000 
784.25 	 224.9797000 	 2.198650 	 -0.6676483000 	 -2.4628930000 
784.45 	 224.9797000 	 2.198650 	 -0.6704521000 	 -2.4651810000 
784.65 	 224.9797000 	 2.198650 	 -0.6716506000 	 -2.4666280000 
784.85 	 224.9813000 	 2.198650 	 -0.6680329000 	 -2.4632170000 
785.05 	 224.9813000 	 2.198650 	 -0.6694698000 	 -2.4641990000 
785.25 	 224.9829000 	 2.198650 	 -0.6721401000 	 -2.4668310000 
785.45 	 224.9829000 	 2.198650 	 -0.6688309000 	 -2.4638560000 
785.65 	 224.9829000 	 2.198650 	 -0.6688436000 	 -2.4636270000 
785.85 	 224.9797000 	 2.198650 	 -0.6720034000 	 -2.4665740000 
786.05 	 224.9749000 	 2.198650 	 -0.6693713000 	 -2.4644660000 
786.25 	 224.9734000 	 2.198650 	 -0.6680393000 	 -2.4628770000 
786.45 	 224.9718000 	 2.198675 	 -0.6716474000 	 -2.4660620000 
786.65 	 224.9718000 	 2.198700 	 -0.6709099000 	 -2.4656580000 
786.85 	 224.9718000 	 2.198725 	 -0.6676610000 	 -2.4627690000 
787.05 	 224.9718000 	 2.198750 	 -0.6706555000 	 -2.4652580000 
787.25 	 224.9718000 	 2.198750 	 -0.6717682000 	 -2.4664590000 
787.45 	 224.9686000 	 2.198775 	 -0.6679916000 	 -2.4631050000 
787.65 	 224.9670000 	 2.198800 	 -0.6696288000 	 -2.4644980000 
787.85 	 224.9638000 	 2.198825 	 -0.6718572000 	 -2.4667640000 
788.05 	 224.9575000 	 2.198875 	 -0.6684589000 	 -2.4634870000 
788.25 	 224.9559000 	 2.198900 	 -0.6690407000 	 -2.4637100000 
788.45 	 224.9543000 	 2.198925 	 -0.6721084000 	 -2.4667960000 
788.65 	 224.9511000 	 2.198975 	 -0.6692950000 	 -2.4643710000 
788.85 	 224.9511000 	 2.199025 	 -0.6681633000 	 -2.4630290000 
789.05 	 224.9559000 	 2.199075 	 -0.6718540000 	 -2.4663260000 
789.25 	 224.9559000 	 2.199100 	 -0.6704457000 	 -2.4653630000 
789.45 	 224.9591000 	 2.199150 	 -0.6677596000 	 -2.4627910000 
789.65 	 224.9638000 	 2.199175 	 -0.6709957000 	 -2.4654010000 
789.85 	 224.9718000 	 2.199200 	 -0.6713422000 	 -2.4661730000 
790.05 	 224.9718000 	 2.199225 	 -0.6677501000 	 -2.4629020000 
790.25 	 224.9749000 	 2.199250 	 -0.6700134000 	 -2.4644820000 
790.45 	 224.9749000 	 2.199275 	 -0.6718953000 	 -2.4666310000 
790.65 	 224.9797000 	 2.199275 	 -0.6686020000 	 -2.4636550000 
790.85 	 224.9861000 	 2.199300 	 -0.6685925000 	 -2.4635000000 
791.05 	 224.9908000 	 2.199325 	 -0.6720352000 	 -2.4666090000 
791.25 	 225.0004000 	 2.199300 	 -0.6664817000 	 -2.4649460000 
791.45 	 225.0067000 	 2.199300 	 -0.6648127000 	 -2.4630480000 
791.65 	 225.0147000 	 2.199300 	 -0.6683254000 	 -2.4663040000 
791.85 	 225.0163000 	 2.199300 	 -0.6674258000 	 -2.4658170000 
792.05 	 225.0226000 	 2.199300 	 -0.6644344000 	 -2.4628290000 
792.25 	 225.0226000 	 2.199300 	 -0.6675053000 	 -2.4654130000 
792.45 	 225.0226000 	 2.199300 	 -0.6682046000 	 -2.4666340000 
792.65 	 225.0226000 	 2.199300 	 -0.6645362000 	 -2.4632200000 
792.85 	 225.0179000 	 2.199300 	 -0.6667423000 	 -2.4648600000 
793.05 	 225.0179000 	 2.199300 	 -0.6686528000 	 -2.4668380000 
793.25 	 225.0147000 	 2.199300 	 -0.6653373000 	 -2.4638300000 
793.45 	 225.0147000 	 2.199250 	 -0.6655693000 	 -2.4637160000 
793.65 	 225.0147000 	 2.199250 	 -0.6687737000 	 -2.4666660000 
793.85 	 225.0147000 	 2.199250 	 -0.6661320000 	 -2.4649210000 
794.05 	 225.0147000 	 2.199250 	 -0.6646729000 	 -2.4631560000 
794.25 	 225.0147000 	 2.199225 	 -0.6683381000 	 -2.4663260000 
794.45 	 225.0147000 	 2.199200 	 -0.6675752000 	 -2.4660080000 
794.65 	 225.0147000 	 2.199200 	 -0.6644885000 	 -2.4629560000 
794.85 	 225.0147000 	 2.199200 	 -0.6674067000 	 -2.4652830000 
795.05 	 225.0115000 	 2.199200 	 -0.6683699000 	 -2.4665420000 
795.25 	 225.0115000 	 2.199175 	 -0.6646855000 	 -2.4633950000 
795.45 	 225.0067000 	 2.199150 	 -0.6664181000 	 -2.4643990000 
795.65 	 225.0115000 	 2.199150 	 -0.6687196000 	 -2.4667840000 
795.85 	 225.0067000 	 2.199125 	 -0.6652291000 	 -2.4637950000 
796.05 	 225.0083000 	 2.199150 	 -0.6653817000 	 -2.4637920000 
796.25 	 225.0083000 	 2.199150 	 -0.6711228000 	 -2.4668880000 
796.45 	 225.0115000 	 2.199150 	 -0.6683509000 	 -2.4645870000 
796.65 	 225.0115000 	 2.199150 	 -0.6671588000 	 -2.4630290000 
796.85 	 225.0067000 	 2.199150 	 -0.6708272000 	 -2.4665550000 
797.05 	 225.0036000 	 2.199150 	 -0.6696383000 	 -2.4658140000 
797.25 	 224.9956000 	 2.199150 	 -0.6666215000 	 -2.4629500000 
797.45 	 224.9908000 	 2.199150 	 -0.6698132000 	 -2.4657250000 
797.65 	 224.9829000 	 2.199150 	 -0.6702805000 	 -2.4665230000 
797.85 	 224.9813000 	 2.199150 	 -0.6668155000 	 -2.4632140000 
798.05 	 224.9829000 	 2.199150 	 -0.6690057000 	 -2.4649300000 
798.25 	 224.9829000 	 2.199150 	 -0.6708813000 	 -2.4667450000 
798.45 	 224.9877000 	 2.199150 	 -0.6672223000 	 -2.4634010000 
798.65 	 224.9956000 	 2.199150 	 -0.6682777000 	 -2.4644730000 
798.85 	 225.0004000 	 2.199150 	 -0.6710402000 	 -2.4670250000 
799.05 	 225.0036000 	 2.199150 	 -0.6678867000 	 -2.4644470000 
799.25 	 225.0036000 	 2.199150 	 -0.6672668000 	 -2.4634870000 
799.45 	 225.0036000 	 2.199150 	 -0.6708527000 	 -2.4666980000 
799.65 	 224.9988000 	 2.199150 	 -0.6690852000 	 -2.4654770000 
799.85 	 224.9908000 	 2.199150 	 -0.6666629000 	 -2.4630860000 
800.05 	 224.9877000 	 2.199150 	 -0.6702201000 	 -2.4661100000 
800.25 	 224.9829000 	 2.199150 	 -0.6700420000 	 -2.4663320000 
800.45 	 224.9797000 	 2.199150 	 -0.6667264000 	 -2.4631310000 
800.65 	 224.9749000 	 2.199150 	 -0.6694889000 	 -2.4652930000 
800.85 	 224.9749000 	 2.199150 	 -0.6704998000 	 -2.4666120000 
801.05 	 224.9749000 	 2.199150 	 -0.6667709000 	 -2.4633790000 
801.25 	 224.9749000 	 2.199150 	 -0.6686624000 	 -2.4644880000 
801.45 	 224.9718000 	 2.199200 	 -0.6709989000 	 -2.4669960000 
801.65 	 224.9718000 	 2.199200 	 -0.6676865000 	 -2.4641390000 
801.85 	 224.9718000 	 2.199225 	 -0.6673241000 	 -2.4633980000 
802.05 	 224.9718000 	 2.199250 	 -0.6708813000 	 -2.4666530000 
802.25 	 224.9749000 	 2.199275 	 -0.6687323000 	 -2.4650220000 
802.45 	 224.9797000 	 2.199300 	 -0.6669807000 	 -2.4631660000 
802.65 	 224.9829000 	 2.199300 	 -0.6705062000 	 -2.4662080000 
802.85 	 224.9829000 	 2.199300 	 -0.6694348000 	 -2.4658550000 
803.05 	 224.9829000 	 2.199325 	 -0.6666724000 	 -2.4627430000 
803.25 	 224.9813000 	 2.199350 	 -0.6698005000 	 -2.4656070000 
803.45 	 224.9749000 	 2.199350 	 -0.6705125000 	 -2.4665770000 
803.65 	 224.9718000 	 2.199350 	 -0.6670348000 	 -2.4631530000 
803.85 	 224.9686000 	 2.199375 	 -0.6701851000 	 -2.4648510000 
804.05 	 224.9670000 	 2.199400 	 -0.6724644000 	 -2.4671940000 
804.25 	 224.9638000 	 2.199425 	 -0.6690757000 	 -2.4642150000 
804.45 	 224.9606000 	 2.199475 	 -0.6689040000 	 -2.4636590000 
804.65 	 224.9606000 	 2.199500 	 -0.6724103000 	 -2.4670090000 
804.85 	 224.9638000 	 2.199525 	 -0.6701247000 	 -2.4652100000 
805.05 	 224.9670000 	 2.199550 	 -0.6682364000 	 -2.4633690000 
805.25 	 224.9686000 	 2.199575 	 -0.6718699000 	 -2.4665420000 
805.45 	 224.9749000 	 2.199625 	 -0.6711038000 	 -2.4660490000 
805.65 	 224.9797000 	 2.199625 	 -0.6680902000 	 -2.4632550000 
805.85 	 224.9877000 	 2.199650 	 -0.6709035000 	 -2.4655950000 
806.05 	 224.9956000 	 2.199675 	 -0.6720321000 	 -2.4668720000 
806.25 	 224.9988000 	 2.199650 	 -0.6677151000 	 -2.4636010000 
806.45 	 225.0036000 	 2.199650 	 -0.6694921000 	 -2.4651460000 
806.65 	 225.0067000 	 2.199650 	 -0.6717491000 	 -2.4672160000 
806.85 	 225.0115000 	 2.199650 	 -0.6682555000 	 -2.4641770000 
807.05 	 225.0115000 	 2.199650 	 -0.6685798000 	 -2.4640270000 
807.25 	 225.0115000 	 2.199650 	 -0.6717332000 	 -2.4671330000 
807.45 	 225.0131000 	 2.199650 	 -0.6692982000 	 -2.4651430000 
807.65 	 225.0115000 	 2.199650 	 -0.6677691000 	 -2.4633470000 
807.85 	 225.0067000 	 2.199650 	 -0.6714026000 	 -2.4668220000 
808.05 	 225.0067000 	 2.199650 	 -0.6700580000 	 -2.4659540000 
808.25 	 225.0036000 	 2.199650 	 -0.6674893000 	 -2.4632070000 
808.45 	 225.0036000 	 2.199650 	 -0.6706555000 	 -2.4658780000 
808.65 	 225.0036000 	 2.199650 	 -0.6712754000 	 -2.4667680000 
808.85 	 225.0067000 	 2.199650 	 -0.6674893000 	 -2.4634620000 
809.05 	 225.0067000 	 2.199650 	 -0.6694062000 	 -2.4649240000 
809.25 	 225.0036000 	 2.199650 	 -0.6717237000 	 -2.4672220000 
809.45 	 225.0036000 	 2.199650 	 -0.6682332000 	 -2.4641390000 
809.65 	 225.0036000 	 2.199650 	 -0.6687037000 	 -2.4642090000 
809.85 	 225.0036000 	 2.199650 	 -0.6719367000 	 -2.4672830000 
810.05 	 225.0067000 	 2.199650 	 -0.6687991000 	 -2.4644500000 
810.25 	 225.0115000 	 2.199650 	 -0.6682078000 	 -2.4637440000 
810.45 	 225.0115000 	 2.199650 	 -0.6716887000 	 -2.4669200000 
810.65 	 225.0115000 	 2.199650 	 -0.6703218000 	 -2.4658140000 
810.85 	 225.0067000 	 2.199650 	 -0.6676102000 	 -2.4632640000 
811.05 	 225.0067000 	 2.199650 	 -0.6708304000 	 -2.4660970000 
811.25 	 224.9988000 	 2.199650 	 -0.6711705000 	 -2.4666790000 
811.45 	 224.9956000 	 2.199650 	 -0.6676833000 	 -2.4634840000 
811.65 	 224.9908000 	 2.199650 	 -0.6697496000 	 -2.4649620000 
811.85 	 224.9877000 	 2.199650 	 -0.6717300000 	 -2.4671080000 
812.05 	 224.9877000 	 2.199650 	 -0.6679726000 	 -2.4640430000 
812.25 	 224.9877000 	 2.199650 	 -0.6688786000 	 -2.4643640000 
812.45 	 224.9908000 	 2.199650 	 -0.6719272000 	 -2.4673240000 
812.65 	 224.9924000 	 2.199650 	 -0.6688499000 	 -2.4648190000 
812.85 	 224.9988000 	 2.199650 	 -0.6680584000 	 -2.4636300000 
813.05 	 225.0004000 	 2.199650 	 -0.6715743000 	 -2.4669900000 
813.25 	 225.0036000 	 2.199650 	 -0.6699626000 	 -2.4658300000 
813.45 	 225.0036000 	 2.199650 	 -0.6673241000 	 -2.4632040000 
813.65 	 224.9988000 	 2.199650 	 -0.6707223000 	 -2.4659220000 
813.85 	 224.9956000 	 2.199650 	 -0.6712500000 	 -2.4668850000 
814.05 	 224.9893000 	 2.199650 	 -0.6675625000 	 -2.4633690000 
814.25 	 224.9829000 	 2.199650 	 -0.6694889000 	 -2.4649590000 
814.45 	 224.9813000 	 2.199650 	 -0.6718858000 	 -2.4673240000 
814.65 	 224.9813000 	 2.199650 	 -0.6682110000 	 -2.4643390000 
814.85 	 224.9797000 	 2.199650 	 -0.6687896000 	 -2.4641700000 
815.05 	 224.9829000 	 2.199650 	 -0.6719081000 	 -2.4672790000 
815.25 	 224.9829000 	 2.199650 	 -0.6690979000 	 -2.4647460000 
815.45 	 224.9829000 	 2.199650 	 -0.6679026000 	 -2.4636010000 
815.65 	 224.9829000 	 2.199650 	 -0.6715488000 	 -2.4670090000 
815.85 	 224.9797000 	 2.199675 	 -0.6700293000 	 -2.4655750000 
816.05 	 224.9781000 	 2.199700 	 -0.6679249000 	 -2.4633150000 
816.25 	 224.9749000 	 2.199700 	 -0.6714344000 	 -2.4665670000 
816.45 	 224.9749000 	 2.199725 	 -0.6707032000 	 -2.4661030000 
816.65 	 224.9749000 	 2.199750 	 -0.6676261000 	 -2.4631690000 
816.85 	 224.9749000 	 2.199775 	 -0.6707541000 	 -2.4658270000 
817.05 	 224.9749000 	 2.199775 	 -0.6714916000 	 -2.4668030000 
817.25 	 224.9749000 	 2.199800 	 -0.6679821000 	 -2.4635890000 
817.45 	 224.9749000 	 2.199825 	 -0.6696447000 	 -2.4650160000 
817.65 	 224.9797000 	 2.199825 	 -0.6718953000 	 -2.4673370000 
817.85 	 224.9797000 	 2.199875 	 -0.6682937000 	 -2.4642660000 
818.05 	 224.9797000 	 2.199875 	 -0.6684749000 	 -2.4642820000 
818.25 	 224.9829000 	 2.199875 	 -0.6713836000 	 -2.4674190000 
818.45 	 224.9829000 	 2.199875 	 -0.6686974000 	 -2.4653120000 
818.65 	 224.9877000 	 2.199900 	 -0.6675084000 	 -2.4637790000 
818.85 	 224.9877000 	 2.199900 	 -0.6712373000 	 -2.4671970000 
819.05 	 224.9908000 	 2.199900 	 -0.6699562000 	 -2.4660140000 
819.25 	 224.9956000 	 2.199900 	 -0.6675116000 	 -2.4636360000 
819.45 	 224.9988000 	 2.199900 	 -0.6710021000 	 -2.4666820000 
819.65 	 224.9988000 	 2.199900 	 -0.6706269000 	 -2.4667140000 
819.85 	 224.9988000 	 2.199900 	 -0.6674703000 	 -2.4636680000 
820.05 	 224.9988000 	 2.199900 	 -0.6702836000 	 -2.4660330000 
820.25 	 224.9988000 	 2.199900 	 -0.6714757000 	 -2.4674160000 
820.45 	 224.9956000 	 2.199900 	 -0.6678104000 	 -2.4641670000 
820.65 	 224.9956000 	 2.199900 	 -0.6692187000 	 -2.4651240000 
820.85 	 224.9956000 	 2.199900 	 -0.6720034000 	 -2.4676290000 
821.05 	 224.9956000 	 2.199900 	 -0.6684971000 	 -2.4648250000 
821.25 	 224.9956000 	 2.199900 	 -0.6680234000 	 -2.4640370000 
821.45 	 224.9956000 	 2.199900 	 -0.6717523000 	 -2.4673680000 
821.65 	 224.9956000 	 2.199900 	 -0.6696065000 	 -2.4656260000 
821.85 	 224.9956000 	 2.199900 	 -0.6676324000 	 -2.4637790000 
822.05 	 224.9956000 	 2.199900 	 -0.6711324000 	 -2.4666880000 
822.25 	 224.9908000 	 2.199900 	 -0.6703027000 	 -2.4663670000 
822.45 	 224.9908000 	 2.199900 	 -0.6674067000 	 -2.4635700000 
822.65 	 224.9908000 	 2.199900 	 -0.6703885000 	 -2.4660940000 
822.85 	 224.9908000 	 2.199900 	 -0.6712596000 	 -2.4671940000 
823.05 	 224.9877000 	 2.199900 	 -0.6678836000 	 -2.4639730000 
823.25 	 224.9877000 	 2.199925 	 -0.6694571000 	 -2.4651750000 
823.45 	 224.9908000 	 2.199950 	 -0.6718922000 	 -2.4674990000 
823.65 	 224.9908000 	 2.199975 	 -0.6687991000 	 -2.4649590000 
823.85 	 224.9908000 	 2.199950 	 -0.6683350000 	 -2.4639320000 
824.05 	 224.9893000 	 2.199950 	 -0.6719081000 	 -2.4671970000 
824.25 	 224.9877000 	 2.199950 	 -0.6702296000 	 -2.4662020000 
824.45 	 224.9829000 	 2.199950 	 -0.6678231000 	 -2.4637380000 
824.65 	 224.9797000 	 2.199950 	 -0.6713613000 	 -2.4665320000 
824.85 	 224.9797000 	 2.199975 	 -0.6713295000 	 -2.4670540000 
825.05 	 224.9797000 	 2.199975 	 -0.6679249000 	 -2.4637700000 
825.25 	 224.9797000 	 2.200000 	 -0.6704871000 	 -2.4658170000 
825.45 	 224.9797000 	 2.200000 	 -0.6720002000 	 -2.4674700000 
825.65 	 224.9829000 	 2.200000 	 -0.6684589000 	 -2.4641070000 
825.85 	 224.9829000 	 2.200025 	 -0.6696956000 	 -2.4648600000 
826.05 	 224.9845000 	 2.200025 	 -0.6725661000 	 -2.4676800000 
826.25 	 224.9877000 	 2.200050 	 -0.6692092000 	 -2.4649360000 
826.45 	 224.9877000 	 2.200075 	 -0.6690216000 	 -2.4642180000 
826.65 	 224.9877000 	 2.200050 	 -0.6724262000 	 -2.4676640000 
826.85 	 224.9877000 	 2.200075 	 -0.6700103000 	 -2.4656550000 
827.05 	 224.9829000 	 2.200075 	 -0.6684017000 	 -2.4639030000 
827.25 	 224.9877000 	 2.200100 	 -0.6718540000 	 -2.4670760000 
827.45 	 224.9877000 	 2.200100 	 -0.6711833000 	 -2.4670350000 
827.65 	 224.9877000 	 2.200100 	 -0.6672478000 	 -2.4637290000 
827.85 	 224.9908000 	 2.200100 	 -0.6706174000 	 -2.4663540000 
828.05 	 224.9908000 	 2.200100 	 -0.6711006000 	 -2.4674070000 
828.25 	 224.9956000 	 2.200100 	 -0.6675656000 	 -2.4639730000 
828.45 	 224.9908000 	 2.200100 	 -0.6697178000 	 -2.4656650000 
828.65 	 224.9908000 	 2.200100 	 -0.6717427000 	 -2.4679060000 
828.85 	 224.9908000 	 2.200100 	 -0.6682364000 	 -2.4646350000 
829.05 	 224.9908000 	 2.200100 	 -0.6685829000 	 -2.4646790000 
829.25 	 224.9908000 	 2.200100 	 -0.6719525000 	 -2.4679280000 
829.45 	 224.9908000 	 2.200100 	 -0.6689675000 	 -2.4655250000 
829.65 	 224.9908000 	 2.200100 	 -0.6679376000 	 -2.4643870000 
829.85 	 224.9908000 	 2.200100 	 -0.6716506000 	 -2.4676480000 
830.05 	 224.9908000 	 2.200100 	 -0.6695747000 	 -2.4663190000 
830.25 	 224.9908000 	 2.200100 	 -0.6674576000 	 -2.4640270000 
830.45 	 224.9908000 	 2.200100 	 -0.6710720000 	 -2.4670380000 
830.65 	 224.9877000 	 2.200100 	 -0.6703091000 	 -2.4668470000 
830.85 	 224.9877000 	 2.200125 	 -0.6673368000 	 -2.4638460000 
831.05 	 224.9877000 	 2.200125 	 -0.6696765000 	 -2.4663450000 
831.25 	 224.9877000 	 2.200150 	 -0.6706555000 	 -2.4677440000 
831.45 	 224.9829000 	 2.200150 	 -0.6667709000 	 -2.4645330000 
831.65 	 224.9829000 	 2.200150 	 -0.6688277000 	 -2.4656650000 
831.85 	 224.9829000 	 2.200175 	 -0.6711896000 	 -2.4681500000 
832.05 	 224.9813000 	 2.200175 	 -0.6679122000 	 -2.4651560000 
832.25 	 224.9829000 	 2.200200 	 -0.6678327000 	 -2.4647970000 
832.45 	 224.9829000 	 2.200200 	 -0.6690852000 	 -2.4679980000 
832.65 	 224.9829000 	 2.200200 	 -0.6665198000 	 -2.4662240000 
832.85 	 224.9829000 	 2.200200 	 -0.6651147000 	 -2.4642500000 
833.05 	 224.9829000 	 2.200225 	 -0.6681315000 	 -2.4674350000 
833.25 	 224.9829000 	 2.200250 	 -0.6668695000 	 -2.4669430000 
833.45 	 224.9877000 	 2.200250 	 -0.6643708000 	 -2.4641420000 
833.65 	 224.9908000 	 2.200250 	 -0.6672605000 	 -2.4665480000 
833.85 	 224.9956000 	 2.200250 	 -0.6681474000 	 -2.4679690000 
834.05 	 224.9988000 	 2.200250 	 -0.6645679000 	 -2.4647110000 
834.25 	 225.0067000 	 2.200250 	 -0.6659476000 	 -2.4655340000 
834.45 	 225.0115000 	 2.200250 	 -0.6686115000 	 -2.4682680000 
834.65 	 225.0147000 	 2.200250 	 -0.6651942000 	 -2.4653750000 
834.85 	 225.0226000 	 2.200250 	 -0.6653500000 	 -2.4648640000 
835.05 	 225.0226000 	 2.200250 	 -0.6687514000 	 -2.4680900000 
835.25 	 225.0242000 	 2.200250 	 -0.6662941000 	 -2.4662020000 
835.45 	 225.0226000 	 2.200250 	 -0.6647778000 	 -2.4643640000 
835.65 	 225.0226000 	 2.200250 	 -0.6683413000 	 -2.4675270000 
835.85 	 225.0179000 	 2.200250 	 -0.6669648000 	 -2.4668500000 
836.05 	 225.0179000 	 2.200250 	 -0.6645171000 	 -2.4642280000 
836.25 	 225.0179000 	 2.200250 	 -0.6681092000 	 -2.4670950000 
836.45 	 225.0179000 	 2.200250 	 -0.6677055000 	 -2.4674350000 
836.65 	 225.0179000 	 2.200200 	 -0.6645457000 	 -2.4642280000 
836.85 	 225.0179000 	 2.200200 	 -0.6671746000 	 -2.4663890000 
837.05 	 225.0163000 	 2.200200 	 -0.6684621000 	 -2.4680170000 
837.25 	 225.0147000 	 2.200200 	 -0.6648286000 	 -2.4647360000 
837.45 	 225.0115000 	 2.200175 	 -0.6692569000 	 -2.4655820000 
837.65 	 225.0020000 	 2.200150 	 -0.6699054000 	 -2.4707670000 
837.85 	 224.9988000 	 2.200150 	 -0.6663704000 	 -2.4693420000 
838.05 	 224.9893000 	 2.200150 	 -0.6658999000 	 -2.4679500000 
838.25 	 224.9829000 	 2.200150 	 -0.6697305000 	 -2.4713990000 
838.45 	 224.9734000 	 2.200150 	 -0.6676928000 	 -2.4700130000 
838.65 	 224.9654000 	 2.200150 	 -0.6659253000 	 -2.4677180000 
838.85 	 224.9559000 	 2.200150 	 -0.6690057000 	 -2.4708720000 
839.05 	 224.9463000 	 2.200150 	 -0.6686783000 	 -2.4709830000 
839.25 	 224.9400000 	 2.200200 	 -0.6655407000 	 -2.4676930000 
839.45 	 224.9368000 	 2.200250 	 -0.6681601000 	 -2.4700320000 
839.65 	 224.9368000 	 2.200325 	 -0.6692918000 	 -2.4713960000 
839.85 	 224.9368000 	 2.200375 	 -0.6658109000 	 -2.4680900000 
840.05 	 224.9368000 	 2.200425 	 -0.6672509000 	 -2.4689390000 
840.25 	 224.9320000 	 2.200475 	 -0.6697369000 	 -2.4716760000 
840.45 	 224.9320000 	 2.200500 	 -0.6663036000 	 -2.4688020000 
840.65 	 224.9320000 	 2.200575 	 -0.6665134000 	 -2.4683640000 
840.85 	 224.9368000 	 2.200625 	 -0.6698449000 	 -2.4715680000 
841.05 	 224.9368000 	 2.200675 	 -0.6677310000 	 -2.4698890000 
841.25 	 224.9447000 	 2.200725 	 -0.6658522000 	 -2.4678070000 
841.45 	 224.9495000 	 2.200775 	 -0.6694317000 	 -2.4710210000 
841.65 	 224.9591000 	 2.200825 	 -0.6687260000 	 -2.4707730000 
841.85 	 224.9670000 	 2.200850 	 -0.6656615000 	 -2.4677120000 
842.05 	 224.9797000 	 2.200875 	 -0.6687673000 	 -2.4701440000 
842.25 	 224.9877000 	 2.200900 	 -0.6691806000 	 -2.4713290000 
842.45 	 224.9988000 	 2.200875 	 -0.6627178000 	 -2.4676230000 
842.65 	 225.0067000 	 2.200875 	 -0.6646474000 	 -2.4691300000 
842.85 	 225.0163000 	 2.200875 	 -0.6674353000 	 -2.4720070000 
843.05 	 225.0258000 	 2.200875 	 -0.6638463000 	 -2.4690560000 
843.25 	 225.0338000 	 2.200875 	 -0.6647174000 	 -2.4692600000 
843.45 	 225.0385000 	 2.200875 	 -0.6677628000 	 -2.4720160000 
843.65 	 225.0417000 	 2.200875 	 -0.6645489000 	 -2.4696800000 
843.85 	 225.0385000 	 2.200875 	 -0.6641452000 	 -2.4686080000 
844.05 	 225.0322000 	 2.200850 	 -0.6675784000 	 -2.4719590000 
844.25 	 225.0306000 	 2.200825 	 -0.6653404000 	 -2.4703660000 
844.45 	 225.0258000 	 2.200800 	 -0.6637319000 	 -2.4682010000 
844.65 	 225.0210000 	 2.200775 	 -0.6673082000 	 -2.4713990000 
844.85 	 225.0147000 	 2.200775 	 -0.6667519000 	 -2.4714250000 
845.05 	 225.0099000 	 2.200725 	 -0.6636842000 	 -2.4683920000 
845.25 	 225.0036000 	 2.200725 	 -0.6663736000 	 -2.4701980000 
845.45 	 224.9988000 	 2.200725 	 -0.6675625000 	 -2.4720730000 
845.65 	 224.9988000 	 2.200725 	 -0.6639640000 	 -2.4688210000 
845.85 	 224.9988000 	 2.200700 	 -0.6652768000 	 -2.4693780000 
846.05 	 224.9988000 	 2.200700 	 -0.6683604000 	 -2.4721340000 
846.25 	 225.0067000 	 2.200725 	 -0.6684367000 	 -2.4696000000 
846.45 	 225.0099000 	 2.200725 	 -0.6678708000 	 -2.4685570000 
846.65 	 225.0115000 	 2.200725 	 -0.6715615000 	 -2.4718760000 
846.85 	 225.0067000 	 2.200725 	 -0.6696097000 	 -2.4705120000 
847.05 	 225.0036000 	 2.200725 	 -0.6673209000 	 -2.4680580000 
847.25 	 224.9988000 	 2.200725 	 -0.6708145000 	 -2.4711770000 
847.45 	 224.9956000 	 2.200725 	 -0.6704776000 	 -2.4712630000 
847.65 	 224.9908000 	 2.200725 	 -0.6672351000 	 -2.4681920000 
847.85 	 224.9893000 	 2.200725 	 -0.6705093000 	 -2.4707570000 
848.05 	 224.9908000 	 2.200725 	 -0.6709893000 	 -2.4717330000 
848.25 	 224.9908000 	 2.200725 	 -0.6673558000 	 -2.4685960000 
848.45 	 224.9908000 	 2.200725 	 -0.6696351000 	 -2.4699780000 
848.65 	 224.9877000 	 2.200725 	 -0.6714280000 	 -2.4720760000 
848.85 	 224.9877000 	 2.200725 	 -0.6678613000 	 -2.4690220000 
849.05 	 224.9829000 	 2.200725 	 -0.6684526000 	 -2.4690560000 
849.25 	 224.9797000 	 2.200725 	 -0.6717841000 	 -2.4722100000 
849.45 	 224.9797000 	 2.200725 	 -0.6685925000 	 -2.4696950000 
849.65 	 224.9749000 	 2.200725 	 -0.6677914000 	 -2.4682780000 
849.85 	 224.9797000 	 2.200725 	 -0.6713708000 	 -2.4716440000 
850.05 	 224.9749000 	 2.200725 	 -0.6701120000 	 -2.4710460000 
850.25 	 224.9718000 	 2.200725 	 -0.6672859000 	 -2.4680390000 
850.45 	 224.9686000 	 2.200725 	 -0.6701724000 	 -2.4704620000 
850.65 	 224.9670000 	 2.200750 	 -0.6711674000 	 -2.4718280000 
850.85 	 224.9638000 	 2.200800 	 -0.6676483000 	 -2.4684680000 
851.05 	 224.9638000 	 2.200825 	 -0.6692632000 	 -2.4695080000 
851.25 	 224.9654000 	 2.200850 	 -0.6716983000 	 -2.4720450000 
851.45 	 224.9638000 	 2.200875 	 -0.6681792000 	 -2.4690850000 
851.65 	 224.9622000 	 2.200925 	 -0.6682396000 	 -2.4687100000 
851.85 	 224.9591000 	 2.200950 	 -0.6715870000 	 -2.4719400000 
852.05 	 224.9591000 	 2.200975 	 -0.6691933000 	 -2.4700900000 
852.25 	 224.9559000 	 2.201000 	 -0.6676452000 	 -2.4682680000 
852.45 	 224.9559000 	 2.201050 	 -0.6712024000 	 -2.4713330000 
852.65 	 224.9559000 	 2.201075 	 -0.6700516000 	 -2.4709800000 
852.85 	 224.9591000 	 2.201125 	 -0.6672955000 	 -2.4681440000 
853.05 	 224.9591000 	 2.201175 	 -0.6701565000 	 -2.4705950000 
853.25 	 224.9670000 	 2.201175 	 -0.6711197000 	 -2.4719360000 
853.45 	 224.9718000 	 2.201225 	 -0.6674607000 	 -2.4685410000 
853.65 	 224.9781000 	 2.201225 	 -0.6695907000 	 -2.4699020000 
853.85 	 224.9829000 	 2.201250 	 -0.6714026000 	 -2.4722390000 
854.05 	 224.9956000 	 2.201275 	 -0.6678264000 	 -2.4689930000 
854.25 	 225.0004000 	 2.201275 	 -0.6685956000 	 -2.4690910000 
854.45 	 225.0067000 	 2.201275 	 -0.6717523000 	 -2.4720190000 
854.65 	 225.0147000 	 2.201275 	 -0.6691583000 	 -2.4700640000 
854.85 	 225.0226000 	 2.201275 	 -0.6675307000 	 -2.4682240000 
855.05 	 225.0258000 	 2.201275 	 -0.6712818000 	 -2.4714850000 
855.25 	 225.0306000 	 2.201275 	 -0.6702073000 	 -2.4709450000 
855.45 	 225.0338000 	 2.201275 	 -0.6671779000 	 -2.4681190000 
855.65 	 225.0338000 	 2.201275 	 -0.6701056000 	 -2.4706240000 
855.85 	 225.0338000 	 2.201225 	 -0.6711610000 	 -2.4718570000 
856.05 	 225.0385000 	 2.201200 	 -0.6674798000 	 -2.4685350000 
856.25 	 225.0385000 	 2.201175 	 -0.6692918000 	 -2.4694730000 
856.45 	 225.0354000 	 2.201150 	 -0.6718159000 	 -2.4720540000 
856.65 	 225.0338000 	 2.201125 	 -0.6682746000 	 -2.4693110000 
856.85 	 225.0306000 	 2.201075 	 -0.6682014000 	 -2.4687960000 
857.05 	 225.0258000 	 2.201075 	 -0.6715870000 	 -2.4719680000 
857.25 	 225.0242000 	 2.201025 	 -0.6690788000 	 -2.4701210000 
857.45 	 225.0226000 	 2.201025 	 -0.6675275000 	 -2.4682550000 
857.65 	 225.0147000 	 2.201025 	 -0.6710688000 	 -2.4714470000 
857.85 	 225.0147000 	 2.200975 	 -0.6699308000 	 -2.4710180000 
858.05 	 225.0147000 	 2.200975 	 -0.6671588000 	 -2.4680960000 
858.25 	 225.0147000 	 2.200975 	 -0.6703218000 	 -2.4706430000 
858.45 	 225.0147000 	 2.200950 	 -0.6711261000 	 -2.4717740000 
858.65 	 225.0179000 	 2.200975 	 -0.6675243000 	 -2.4686690000 
858.85 	 225.0147000 	 2.200950 	 -0.6688849000 	 -2.4692340000 
859.05 	 225.0179000 	 2.200925 	 -0.6716442000 	 -2.4721210000 
859.25 	 225.0179000 	 2.200925 	 -0.6683636000 	 -2.4693270000 
859.45 	 225.0179000 	 2.200925 	 -0.6680266000 	 -2.4686810000 
859.65 	 225.0147000 	 2.200925 	 -0.6715393000 	 -2.4718640000 
859.85 	 225.0115000 	 2.200900 	 -0.6690693000 	 -2.4701530000 
860.05 	 225.0115000 	 2.200875 	 -0.6675403000 	 -2.4681190000 
860.25 	 225.0067000 	 2.200875 	 -0.6710625000 	 -2.4713610000 
860.45 	 225.0083000 	 2.200875 	 -0.6701819000 	 -2.4710910000 
860.65 	 225.0115000 	 2.200875 	 -0.6672732000 	 -2.4680650000 
860.85 	 225.0147000 	 2.200850 	 -0.6703345000 	 -2.4706360000 
861.05 	 225.0179000 	 2.200850 	 -0.6710179000 	 -2.4716500000 
861.25 	 225.0179000 	 2.200825 	 -0.6674258000 	 -2.4684210000 
861.45 	 225.0147000 	 2.200825 	 -0.6695525000 	 -2.4698420000 
861.65 	 225.0179000 	 2.200825 	 -0.6715901000 	 -2.4718980000 
861.85 	 225.0115000 	 2.200800 	 -0.6679026000 	 -2.4688430000 
862.05 	 225.0115000 	 2.200775 	 -0.6685511000 	 -2.4688150000 
862.25 	 225.0067000 	 2.200775 	 -0.6714885000 	 -2.4719520000 
862.45 	 225.0067000 	 2.200775 	 -0.6684653000 	 -2.4695270000 
862.65 	 225.0036000 	 2.200750 	 -0.6678104000 	 -2.4684520000 
862.85 	 225.0036000 	 2.200775 	 -0.6713168000 	 -2.4715810000 
863.05 	 225.0020000 	 2.200775 	 -0.6699085000 	 -2.4706390000 
863.25 	 224.9988000 	 2.200775 	 -0.6672128000 	 -2.4679310000 
863.45 	 224.9956000 	 2.200775 	 -0.6703885000 	 -2.4706490000 
863.65 	 224.9956000 	 2.200775 	 -0.6707287000 	 -2.4714370000 
863.85 	 224.9908000 	 2.200775 	 -0.6672223000 	 -2.4683380000 
864.05 	 224.9877000 	 2.200775 	 -0.6694794000 	 -2.4697430000 
864.25 	 224.9877000 	 2.200775 	 -0.6715043000 	 -2.4720160000 
864.45 	 224.9877000 	 2.200775 	 -0.6680362000 	 -2.4689550000 
864.65 	 224.9877000 	 2.200775 	 -0.6685321000 	 -2.4689740000 
864.85 	 224.9877000 	 2.200775 	 -0.6716156000 	 -2.4721880000 
865.05 	 224.9877000 	 2.200775 	 -0.6688340000 	 -2.4698260000 
865.25 	 224.9829000 	 2.200775 	 -0.6675752000 	 -2.4682550000 
865.45 	 224.9797000 	 2.200775 	 -0.6711801000 	 -2.4716820000 
865.65 	 224.9765000 	 2.200775 	 -0.6695048000 	 -2.4704070000 
865.85 	 224.9749000 	 2.200775 	 -0.6673908000 	 -2.4680230000 
866.05 	 224.9718000 	 2.200775 	 -0.6705666000 	 -2.4708750000 
866.25 	 224.9686000 	 2.200800 	 -0.6702232000 	 -2.4711040000 
866.45 	 224.9670000 	 2.200825 	 -0.6673558000 	 -2.4680420000 
866.65 	 224.9638000 	 2.200850 	 -0.6702582000 	 -2.4703920000 
866.85 	 224.9638000 	 2.200900 	 -0.6711960000 	 -2.4716600000 
867.05 	 224.9638000 	 2.200925 	 -0.6675879000 	 -2.4684080000 
867.25 	 224.9654000 	 2.200950 	 -0.6693332000 	 -2.4695650000 
867.45 	 224.9638000 	 2.200975 	 -0.6717110000 	 -2.4720000000 
867.65 	 224.9654000 	 2.201025 	 -0.6681092000 	 -2.4689610000 
867.85 	 224.9670000 	 2.201050 	 -0.6684462000 	 -2.4688210000 
868.05 	 224.9670000 	 2.201075 	 -0.6715488000 	 -2.4720600000 
868.25 	 224.9670000 	 2.201100 	 -0.6686561000 	 -2.4695620000 
868.45 	 224.9718000 	 2.201125 	 -0.6678867000 	 -2.4684270000 
868.65 	 224.9718000 	 2.201150 	 -0.6714599000 	 -2.4716120000 
868.85 	 224.9718000 	 2.201175 	 -0.6694984000 	 -2.4705540000 
869.05 	 224.9670000 	 2.201200 	 -0.6673686000 	 -2.4681310000 
869.25 	 224.9702000 	 2.201225 	 -0.6707128000 	 -2.4707220000 
869.45 	 224.9718000 	 2.201250 	 -0.6706778000 	 -2.4713520000 
869.65 	 224.9718000 	 2.201275 	 -0.6673241000 	 -2.4680010000 
869.85 	 224.9734000 	 2.201275 	 -0.6697814000 	 -2.4698800000 
870.05 	 224.9749000 	 2.201300 	 -0.6714599000 	 -2.4718730000 
870.25 	 224.9718000 	 2.201325 	 -0.6676388000 	 -2.4686210000 
870.45 	 224.9718000 	 2.201350 	 -0.6688150000 	 -2.4691840000 
870.65 	 224.9718000 	 2.201375 	 -0.6716411000 	 -2.4718830000 
870.85 	 224.9718000 	 2.201400 	 -0.6682587000 	 -2.4689900000 
871.05 	 224.9718000 	 2.201400 	 -0.6681601000 	 -2.4684140000 
871.25 	 224.9718000 	 2.201425 	 -0.6715679000 	 -2.4716470000 
871.45 	 224.9749000 	 2.201450 	 -0.6689898000 	 -2.4697270000 
871.65 	 224.9797000 	 2.201475 	 -0.6675720000 	 -2.4681440000 
871.85 	 224.9829000 	 2.201500 	 -0.6712246000 	 -2.4712720000 
872.05 	 224.9908000 	 2.201475 	 -0.6701120000 	 -2.4706240000 
872.25 	 224.9956000 	 2.201475 	 -0.6674226000 	 -2.4679730000 
872.45 	 225.0020000 	 2.201475 	 -0.6704998000 	 -2.4707100000 
872.65 	 225.0052000 	 2.201475 	 -0.6704235000 	 -2.4710020000 
872.85 	 225.0067000 	 2.201475 	 -0.6672160000 	 -2.4680520000 
873.05 	 225.0115000 	 2.201475 	 -0.6700643000 	 -2.4701500000 
873.25 	 225.0115000 	 2.201475 	 -0.6711578000 	 -2.4717840000 
873.45 	 225.0147000 	 2.201475 	 -0.6675021000 	 -2.4682520000 
873.65 	 225.0147000 	 2.201475 	 -0.6691551000 	 -2.4695330000 
873.85 	 225.0163000 	 2.201475 	 -0.6715266000 	 -2.4719910000 
874.05 	 225.0179000 	 2.201475 	 -0.6682332000 	 -2.4692380000 
874.25 	 225.0179000 	 2.201475 	 -0.6679948000 	 -2.4685100000 
874.45 	 225.0210000 	 2.201475 	 -0.6713899000 	 -2.4718250000 
874.65 	 225.0179000 	 2.201475 	 -0.6691742000 	 -2.4702900000 
874.85 	 225.0147000 	 2.201475 	 -0.6671874000 	 -2.4680070000 
875.05 	 225.0115000 	 2.201475 	 -0.6708209000 	 -2.4712180000 
875.25 	 225.0067000 	 2.201475 	 -0.6699181000 	 -2.4710110000 
875.45 	 225.0067000 	 2.201475 	 -0.6671365000 	 -2.4680550000 
875.65 	 224.9988000 	 2.201475 	 -0.6702455000 	 -2.4706940000 
875.85 	 225.0036000 	 2.201475 	 -0.6708050000 	 -2.4716760000 
876.05 	 225.0036000 	 2.201475 	 -0.6671937000 	 -2.4683090000 
876.25 	 225.0036000 	 2.201475 	 -0.6691234000 	 -2.4696480000 
876.45 	 225.0036000 	 2.201475 	 -0.6713168000 	 -2.4719620000 
876.65 	 225.0036000 	 2.201475 	 -0.6676610000 	 -2.4688690000 
876.85 	 225.0036000 	 2.201475 	 -0.6684430000 	 -2.4690910000 
877.05 	 224.9988000 	 2.201475 	 -0.6712754000 	 -2.4719840000 
877.25 	 224.9956000 	 2.201475 	 -0.6684049000 	 -2.4695870000 
877.45 	 224.9956000 	 2.201475 	 -0.6674385000 	 -2.4682330000 
877.65 	 224.9956000 	 2.201475 	 -0.6709226000 	 -2.4715040000 
877.85 	 224.9956000 	 2.201475 	 -0.6698068000 	 -2.4707700000 
878.05 	 224.9988000 	 2.201475 	 -0.6668885000 	 -2.4679660000 
878.25 	 224.9988000 	 2.201475 	 -0.6702455000 	 -2.4708460000 
878.45 	 224.9988000 	 2.201475 	 -0.6703154000 	 -2.4713900000 
878.65 	 224.9988000 	 2.201475 	 -0.6670189000 	 -2.4681890000 
878.85 	 224.9988000 	 2.201475 	 -0.6696892000 	 -2.4702230000 
879.05 	 224.9988000 	 2.201475 	 -0.6708844000 	 -2.4716030000 
879.25 	 224.9956000 	 2.201475 	 -0.6673304000 	 -2.4685000000 
879.45 	 224.9908000 	 2.201475 	 -0.6688404000 	 -2.4693520000 
879.65 	 224.9877000 	 2.201475 	 -0.6712500000 	 -2.4719240000 
879.85 	 224.9877000 	 2.201475 	 -0.6675879000 	 -2.4689070000 
880.05 	 224.9861000 	 2.201475 	 -0.6682110000 	 -2.4689870000 
880.25 	 224.9845000 	 2.201475 	 -0.6712850000 	 -2.4720160000 
880.45 	 224.9877000 	 2.201475 	 -0.6681378000 	 -2.4694570000 
880.65 	 224.9877000 	 2.201475 	 -0.6674671000 	 -2.4683440000 
880.85 	 224.9877000 	 2.201475 	 -0.6711705000 	 -2.4717300000 
881.05 	 224.9877000 	 2.201475 	 -0.6690216000 	 -2.4702960000 
881.25 	 224.9877000 	 2.201475 	 -0.6669648000 	 -2.4680770000 
881.45 	 224.9877000 	 2.201475 	 -0.6707382000 	 -2.4712020000 
881.65 	 224.9908000 	 2.201475 	 -0.6704998000 	 -2.4713870000 
881.85 	 224.9908000 	 2.201475 	 -0.6670189000 	 -2.4680520000 
882.05 	 224.9956000 	 2.201475 	 -0.6696320000 	 -2.4703310000 
882.25 	 224.9956000 	 2.201475 	 -0.6705920000 	 -2.4716730000 
882.45 	 224.9908000 	 2.201475 	 -0.6671270000 	 -2.4682620000 
882.65 	 224.9908000 	 2.201475 	 -0.6691901000 	 -2.4696250000 
882.85 	 224.9845000 	 2.201475 	 -0.6710720000 	 -2.4719400000 
883.05 	 224.9829000 	 2.201475 	 -0.6675720000 	 -2.4687480000 
883.25 	 224.9797000 	 2.201500 	 -0.6684939000 	 -2.4691260000 
883.45 	 224.9797000 	 2.201500 	 -0.6710116000 	 -2.4717170000 
883.65 	 224.9797000 	 2.201525 	 -0.6680012000 	 -2.4694540000 
883.85 	 224.9797000 	 2.201525 	 -0.6671429000 	 -2.4679530000 
884.05 	 224.9797000 	 2.201525 	 -0.6707287000 	 -2.4713770000 
884.25 	 224.9781000 	 2.201550 	 -0.6694285000 	 -2.4700960000 
884.45 	 224.9749000 	 2.201550 	 -0.6670157000 	 -2.4678390000 
884.65 	 224.9734000 	 2.201575 	 -0.6705348000 	 -2.4705820000 
884.85 	 224.9718000 	 2.201600 	 -0.6705983000 	 -2.4711070000 
885.05 	 224.9670000 	 2.201625 	 -0.6670062000 	 -2.4678710000 
885.25 	 224.9718000 	 2.201650 	 -0.6698481000 	 -2.4699530000 
885.45 	 224.9718000 	 2.201675 	 -0.6711324000 	 -2.4715450000 
885.65 	 224.9718000 	 2.201700 	 -0.6674163000 	 -2.4681600000 
885.85 	 224.9797000 	 2.201700 	 -0.6689008000 	 -2.4691800000 
886.05 	 224.9813000 	 2.201725 	 -0.6714821000 	 -2.4718250000 
886.25 	 224.9877000 	 2.201725 	 -0.6680329000 	 -2.4690060000 
886.45 	 224.9908000 	 2.201725 	 -0.6650798000 	 -2.4684780000 
886.65 	 224.9988000 	 2.201725 	 -0.6710466000 	 -2.4712530000 
886.85 	 224.9988000 	 2.201725 	 -0.6684526000 	 -2.4694320000 
887.05 	 225.0036000 	 2.201725 	 -0.6669331000 	 -2.4676160000 
887.25 	 225.0036000 	 2.201725 	 -0.6705761000 	 -2.4707570000 
887.45 	 225.0067000 	 2.201725 	 -0.6697178000 	 -2.4705790000 
887.65 	 225.0115000 	 2.201725 	 -0.6668155000 	 -2.4675050000 
887.85 	 225.0131000 	 2.201725 	 -0.6696669000 	 -2.4698130000 
888.05 	 225.0147000 	 2.201725 	 -0.6707065000 	 -2.4712210000 
888.25 	 225.0179000 	 2.201725 	 -0.6670411000 	 -2.4678230000 
888.45 	 225.0179000 	 2.201725 	 -0.6690438000 	 -2.4692570000 
888.65 	 225.0179000 	 2.201725 	 -0.6712723000 	 -2.4715420000 
888.85 	 225.0147000 	 2.201725 	 -0.6677310000 	 -2.4683920000 
889.05 	 225.0115000 	 2.201725 	 -0.6681283000 	 -2.4683130000 
889.25 	 225.0067000 	 2.201725 	 -0.6712627000 	 -2.4713360000 
889.45 	 225.0067000 	 2.201725 	 -0.6684875000 	 -2.4692790000 
889.65 	 225.0036000 	 2.201725 	 -0.6670856000 	 -2.4675720000 
889.85 	 225.0036000 	 2.201725 	 -0.6707255000 	 -2.4706300000 
890.05 	 224.9988000 	 2.201725 	 -0.6699912000 	 -2.4704810000 
890.25 	 224.9988000 	 2.201725 	 -0.6667519000 	 -2.4675080000 
890.45 	 224.9988000 	 2.201725 	 -0.6698895000 	 -2.4699340000 
890.65 	 224.9956000 	 2.201725 	 -0.6706619000 	 -2.4711450000 
890.85 	 224.9940000 	 2.201725 	 -0.6671874000 	 -2.4678360000 
891.05 	 224.9908000 	 2.201725 	 -0.6686656000 	 -2.4688530000 
891.25 	 224.9908000 	 2.201725 	 -0.6712564000 	 -2.4714660000 
891.45 	 224.9924000 	 2.201725 	 -0.6678963000 	 -2.4686810000 
891.65 	 224.9956000 	 2.201725 	 -0.6675911000 	 -2.4678010000 
891.85 	 224.9956000 	 2.201725 	 -0.6710656000 	 -2.4711200000 
892.05 	 224.9988000 	 2.201725 	 -0.6689835000 	 -2.4698160000 
892.25 	 224.9988000 	 2.201725 	 -0.6667868000 	 -2.4673430000 
892.45 	 224.9956000 	 2.201725 	 -0.6703218000 	 -2.4704710000 
892.65 	 224.9940000 	 2.201725 	 -0.6702423000 	 -2.4706900000 
892.85 	 224.9908000 	 2.201725 	 -0.6670030000 	 -2.4675370000 
893.05 	 224.9877000 	 2.201725 	 -0.6692569000 	 -2.4691550000 
893.25 	 224.9877000 	 2.201725 	 -0.6711674000 	 -2.4712750000 
893.45 	 224.9829000 	 2.201725 	 -0.6676165000 	 -2.4681350000 
893.65 	 224.9829000 	 2.201725 	 -0.6682110000 	 -2.4682710000 
893.85 	 224.9797000 	 2.201725 	 -0.6713136000 	 -2.4712470000 
894.05 	 224.9797000 	 2.201725 	 -0.6686465000 	 -2.4692500000 
894.25 	 224.9797000 	 2.201725 	 -0.6670220000 	 -2.4675590000 
894.45 	 224.9797000 	 2.201725 	 -0.6704140000 	 -2.4705820000 
894.65 	 224.9797000 	 2.201725 	 -0.6698895000 	 -2.4703190000 
894.85 	 224.9797000 	 2.201750 	 -0.6668155000 	 -2.4672670000 
895.05 	 224.9797000 	 2.201750 	 -0.6698735000 	 -2.4696830000 
895.25 	 224.9797000 	 2.201775 	 -0.6710084000 	 -2.4713390000 
895.45 	 224.9797000 	 2.201775 	 -0.6673558000 	 -2.4679950000 
895.65 	 224.9797000 	 2.201800 	 -0.6683667000 	 -2.4685670000 
895.85 	 224.9797000 	 2.201800 	 -0.6712246000 	 -2.4710970000 
896.05 	 224.9829000 	 2.201800 	 -0.6682237000 	 -2.4687350000 
896.25 	 224.9877000 	 2.201825 	 -0.6675116000 	 -2.4674290000 
896.45 	 224.9877000 	 2.201825 	 -0.6710911000 	 -2.4706970000 
896.65 	 224.9908000 	 2.201850 	 -0.6696256000 	 -2.4694190000 
896.85 	 224.9893000 	 2.201825 	 -0.6656615000 	 -2.4674420000 
897.05 	 224.9877000 	 2.201825 	 -0.6690152000 	 -2.4702640000 
897.25 	 224.9877000 	 2.201850 	 -0.6680870000 	 -2.4707410000 
897.45 	 224.9877000 	 2.201850 	 -0.6645870000 	 -2.4675720000 
897.65 	 224.9877000 	 2.201875 	 -0.6673431000 	 -2.4694510000 
897.85 	 224.9877000 	 2.201900 	 -0.6685098000 	 -2.4713040000 
898.05 	 224.9908000 	 2.201875 	 -0.6653531000 	 -2.4682170000 
898.25 	 224.9908000 	 2.201875 	 -0.6667106000 	 -2.4686430000 
898.45 	 224.9908000 	 2.201875 	 -0.6694253000 	 -2.4714570000 
898.65 	 224.9908000 	 2.201875 	 -0.6660716000 	 -2.4686340000 
898.85 	 224.9877000 	 2.201875 	 -0.6658459000 	 -2.4679880000 
899.05 	 224.9877000 	 2.201875 	 -0.6692123000 	 -2.4711510000 
899.25 	 224.9845000 	 2.201900 	 -0.6666088000 	 -2.4697400000 
899.45 	 224.9877000 	 2.201925 	 -0.6645806000 	 -2.4673910000 
899.65 	 224.9877000 	 2.201925 	 -0.6681061000 	 -2.4705860000 
899.85 	 224.9908000 	 2.201925 	 -0.6672032000 	 -2.4705380000 
900.05 	 224.9908000 	 2.201925 	 -0.6648350000 	 -2.4673400000 
900.25 	 224.9956000 	 2.201925 	 -0.6680838000 	 -2.4699430000 
900.45 	 224.9988000 	 2.201925 	 -0.6684081000 	 -2.4708750000 
900.65 	 224.9956000 	 2.201925 	 -0.6651370000 	 -2.4678830000 
900.85 	 224.9988000 	 2.201925 	 -0.6667646000 	 -2.4689900000 
901.05 	 224.9956000 	 2.201925 	 -0.6691774000 	 -2.4714370000 
901.25 	 224.9988000 	 2.201925 	 -0.6656869000 	 -2.4686400000 
901.45 	 224.9972000 	 2.201925 	 -0.6656234000 	 -2.4679470000 
901.65 	 224.9988000 	 2.201925 	 -0.6689803000 	 -2.4712370000 
901.85 	 224.9988000 	 2.201925 	 -0.6666438000 	 -2.4695650000 
902.05 	 224.9956000 	 2.201925 	 -0.6649144000 	 -2.4677050000 
902.25 	 224.9956000 	 2.201925 	 -0.6685765000 	 -2.4707510000 
902.45 	 224.9908000 	 2.201925 	 -0.6674099000 	 -2.4702800000 
902.65 	 224.9893000 	 2.201925 	 -0.6646888000 	 -2.4674130000 
902.85 	 224.9877000 	 2.201925 	 -0.6679821000 	 -2.4700640000 
903.05 	 224.9877000 	 2.201925 	 -0.6683540000 	 -2.4709730000 
903.25 	 224.9877000 	 2.201950 	 -0.6675148000 	 -2.4679150000 
903.45 	 224.9861000 	 2.201975 	 -0.6690407000 	 -2.4690500000 
903.65 	 224.9861000 	 2.201975 	 -0.6713613000 	 -2.4714370000 
903.85 	 224.9877000 	 2.201975 	 -0.6684526000 	 -2.4684330000 
904.05 	 224.9829000 	 2.201975 	 -0.6688563000 	 -2.4684940000 
904.25 	 224.9829000 	 2.202000 	 -0.6725248000 	 -2.4720100000 
904.45 	 224.9797000 	 2.202025 	 -0.6696447000 	 -2.4697840000 
904.65 	 224.9797000 	 2.202025 	 -0.6686656000 	 -2.4684720000 
904.85 	 224.9829000 	 2.202025 	 -0.6715615000 	 -2.4718790000 
905.05 	 224.9877000 	 2.202025 	 -0.6704744000 	 -2.4707220000 
905.25 	 224.9877000 	 2.202050 	 -0.6654739000 	 -2.4673240000 
905.45 	 224.9877000 	 2.202075 	 -0.6685511000 	 -2.4700450000 
905.65 	 224.9877000 	 2.202100 	 -0.6692060000 	 -2.4710910000 
905.85 	 224.9877000 	 2.202075 	 -0.6649335000 	 -2.4677560000 
906.05 	 224.9877000 	 2.202100 	 -0.6659444000 	 -2.4692630000 
906.25 	 224.9893000 	 2.202100 	 -0.6683032000 	 -2.4712850000 
906.45 	 224.9908000 	 2.202125 	 -0.6648381000 	 -2.4684560000 
906.65 	 224.9908000 	 2.202125 	 -0.6656075000 	 -2.4683440000 
906.85 	 224.9956000 	 2.202125 	 -0.6682618000 	 -2.4713870000 
907.05 	 224.9956000 	 2.202125 	 -0.6656711000 	 -2.4690850000 
907.25 	 224.9988000 	 2.202125 	 -0.6647491000 	 -2.4676200000 
907.45 	 224.9988000 	 2.202125 	 -0.6682014000 	 -2.4708340000 
907.65 	 225.0004000 	 2.202125 	 -0.6666533000 	 -2.4700160000 
907.85 	 225.0036000 	 2.202125 	 -0.6641865000 	 -2.4673530000 
908.05 	 225.0036000 	 2.202125 	 -0.6677882000 	 -2.4700390000 
908.25 	 225.0036000 	 2.202125 	 -0.6681378000 	 -2.4709320000 
908.45 	 225.0036000 	 2.202125 	 -0.6646220000 	 -2.4676860000 
908.65 	 225.0036000 	 2.202125 	 -0.6668218000 	 -2.4690470000 
908.85 	 225.0036000 	 2.202125 	 -0.6688277000 	 -2.4712470000 
909.05 	 225.0036000 	 2.202125 	 -0.6653182000 	 -2.4683600000 
909.25 	 225.0036000 	 2.202125 	 -0.6656742000 	 -2.4681820000 
909.45 	 225.0067000 	 2.202125 	 -0.6689994000 	 -2.4712370000 
909.65 	 225.0067000 	 2.202125 	 -0.6661637000 	 -2.4691490000 
909.85 	 225.0067000 	 2.202125 	 -0.6647968000 	 -2.4675590000 
910.05 	 225.0067000 	 2.202125 	 -0.6683604000 	 -2.4707320000 
910.25 	 225.0067000 	 2.202125 	 -0.6673463000 	 -2.4703440000 
910.45 	 225.0067000 	 2.202125 	 -0.6645203000 	 -2.4674920000 
910.65 	 225.0067000 	 2.202125 	 -0.6676610000 	 -2.4700260000 
910.85 	 225.0067000 	 2.202125 	 -0.6683190000 	 -2.4711230000 
911.05 	 225.0036000 	 2.202125 	 -0.6647332000 	 -2.4678610000 
911.25 	 225.0036000 	 2.202125 	 -0.6667169000 	 -2.4689960000 
911.45 	 224.9988000 	 2.202125 	 -0.6688531000 	 -2.4714250000 
911.65 	 224.9956000 	 2.202125 	 -0.6654485000 	 -2.4684620000 
911.85 	 224.9908000 	 2.202125 	 -0.6658363000 	 -2.4681820000 
912.05 	 224.9877000 	 2.202125 	 -0.6688754000 	 -2.4713360000 
912.25 	 224.9845000 	 2.202125 	 -0.6661351000 	 -2.4692220000 
912.45 	 224.9829000 	 2.202125 	 -0.6650384000 	 -2.4676290000 
912.65 	 224.9829000 	 2.202125 	 -0.6686020000 	 -2.4707700000 
912.85 	 224.9877000 	 2.202150 	 -0.6670666000 	 -2.4703820000 
913.05 	 224.9861000 	 2.202150 	 -0.6646188000 	 -2.4674450000 
913.25 	 224.9829000 	 2.202175 	 -0.6676006000 	 -2.4696860000 
913.45 	 224.9797000 	 2.202175 	 -0.6685607000 	 -2.4711960000 
913.65 	 224.9797000 	 2.202200 	 -0.6648827000 	 -2.4678390000 
913.85 	 224.9749000 	 2.202200 	 -0.6653595000 	 -2.4687390000 
914.05 	 224.9749000 	 2.202225 	 -0.6679058000 	 -2.4713100000 
914.25 	 224.9797000 	 2.202225 	 -0.6646315000 	 -2.4685920000 
914.45 	 224.9797000 	 2.202250 	 -0.6642501000 	 -2.4677980000 
914.65 	 224.9797000 	 2.202250 	 -0.6676452000 	 -2.4708300000 
914.85 	 224.9829000 	 2.202275 	 -0.6655312000 	 -2.4697620000 
915.05 	 224.9829000 	 2.202275 	 -0.6635411000 	 -2.4675150000 
915.25 	 224.9877000 	 2.202275 	 -0.6676928000 	 -2.4702710000 
915.45 	 224.9877000 	 2.202300 	 -0.6672605000 	 -2.4706390000 
915.65 	 224.9877000 	 2.202300 	 -0.6640657000 	 -2.4675460000 
915.85 	 224.9908000 	 2.202325 	 -0.6670602000 	 -2.4696380000 
916.05 	 224.9908000 	 2.202325 	 -0.6679567000 	 -2.4710970000 
916.25 	 224.9908000 	 2.202350 	 -0.6644313000 	 -2.4677340000 
916.45 	 224.9877000 	 2.202325 	 -0.6656583000 	 -2.4689320000 
916.65 	 224.9877000 	 2.202325 	 -0.6679058000 	 -2.4714660000 
916.85 	 224.9877000 	 2.202325 	 -0.6646252000 	 -2.4688240000 
917.05 	 224.9877000 	 2.202325 	 -0.6644599000 	 -2.4681220000 
917.25 	 224.9877000 	 2.202350 	 -0.6675498000 	 -2.4710750000 
917.45 	 224.9908000 	 2.202375 	 -0.6657219000 	 -2.4698320000 
917.65 	 224.9956000 	 2.202375 	 -0.6636683000 	 -2.4676070000 
917.85 	 224.9988000 	 2.202375 	 -0.6670411000 	 -2.4704740000 
918.05 	 225.0020000 	 2.202400 	 -0.6665389000 	 -2.4706750000 
918.25 	 225.0036000 	 2.202375 	 -0.6637192000 	 -2.4674770000 
918.45 	 225.0036000 	 2.202375 	 -0.6661956000 	 -2.4697180000 
918.65 	 225.0036000 	 2.202375 	 -0.6675180000 	 -2.4712820000 
918.85 	 225.0036000 	 2.202375 	 -0.6640307000 	 -2.4683980000 
919.05 	 225.0036000 	 2.202375 	 -0.6649017000 	 -2.4686020000 
919.25 	 225.0036000 	 2.202375 	 -0.6678740000 	 -2.4716410000 
919.45 	 225.0020000 	 2.202375 	 -0.6646029000 	 -2.4689770000 
919.65 	 224.9988000 	 2.202375 	 -0.6644185000 	 -2.4682680000 
919.85 	 224.9988000 	 2.202375 	 -0.6677278000 	 -2.4713390000 
920.05 	 224.9988000 	 2.202375 	 -0.6654803000 	 -2.4698700000 
920.25 	 224.9972000 	 2.202375 	 -0.6635857000 	 -2.4676480000 
920.45 	 224.9988000 	 2.202375 	 -0.6674290000 	 -2.4708300000 
920.65 	 224.9988000 	 2.202375 	 -0.6663482000 	 -2.4705150000 
920.85 	 224.9988000 	 2.202375 	 -0.6635634000 	 -2.4676770000 
921.05 	 224.9988000 	 2.202375 	 -0.6666343000 	 -2.4699880000 
921.25 	 224.9956000 	 2.202375 	 -0.6672637000 	 -2.4712910000 
921.45 	 224.9956000 	 2.202375 	 -0.6636810000 	 -2.4678680000 
921.65 	 224.9908000 	 2.202375 	 -0.6656551000 	 -2.4693460000 
921.85 	 224.9877000 	 2.202375 	 -0.6676133000 	 -2.4714310000 
922.05 	 224.9877000 	 2.202375 	 -0.6642882000 	 -2.4684590000 
922.25 	 224.9908000 	 2.202375 	 -0.6647746000 	 -2.4683890000 
922.45 	 224.9956000 	 2.202375 	 -0.6679090000 	 -2.4712660000 
922.65 	 224.9988000 	 2.202375 	 -0.6654612000 	 -2.4697240000 
922.85 	 224.9988000 	 2.202375 	 -0.6638463000 	 -2.4677630000 
923.05 	 225.0036000 	 2.202375 	 -0.6672573000 	 -2.4708240000 
923.25 	 224.9972000 	 2.202375 	 -0.6668377000 	 -2.4709860000 
923.45 	 224.9940000 	 2.202375 	 -0.6636429000 	 -2.4676830000 
923.65 	 224.9877000 	 2.202375 	 -0.6661924000 	 -2.4695810000 
923.85 	 224.9829000 	 2.202375 	 -0.6674035000 	 -2.4712280000 
924.05 	 224.9813000 	 2.202375 	 -0.6640307000 	 -2.4682430000 
924.25 	 224.9797000 	 2.202400 	 -0.6652038000 	 -2.4686650000 
924.45 	 224.9797000 	 2.202425 	 -0.6678550000 	 -2.4715230000 
924.65 	 224.9829000 	 2.202425 	 -0.6646697000 	 -2.4690060000 
924.85 	 224.9829000 	 2.202425 	 -0.6641006000 	 -2.4680260000 
925.05 	 224.9829000 	 2.202425 	 -0.6677373000 	 -2.4713130000 
925.25 	 224.9813000 	 2.202450 	 -0.6659285000 	 -2.4702200000 
925.45 	 224.9797000 	 2.202475 	 -0.6638432000 	 -2.4677250000 
925.65 	 224.9749000 	 2.202475 	 -0.6673304000 	 -2.4705760000 
925.85 	 224.9749000 	 2.202475 	 -0.6667709000 	 -2.4708490000 
926.05 	 224.9749000 	 2.202500 	 -0.6637542000 	 -2.4678070000 
926.25 	 224.9797000 	 2.202525 	 -0.6666660000 	 -2.4699560000 
926.45 	 224.9797000 	 2.202525 	 -0.6674290000 	 -2.4713450000 
926.65 	 224.9829000 	 2.202550 	 -0.6639926000 	 -2.4680840000 
926.85 	 224.9877000 	 2.202575 	 -0.6655216000 	 -2.4689900000 
927.05 	 224.9877000 	 2.202600 	 -0.6680870000 	 -2.4716060000 
927.25 	 224.9877000 	 2.202575 	 -0.6648827000 	 -2.4690020000 
927.45 	 224.9877000 	 2.202575 	 -0.6647332000 	 -2.4683440000 
927.65 	 224.9877000 	 2.202600 	 -0.6681347000 	 -2.4714630000 
927.85 	 224.9908000 	 2.202625 	 -0.6655725000 	 -2.4693650000 
928.05 	 224.9956000 	 2.202625 	 -0.6642723000 	 -2.4677050000 
928.25 	 224.9988000 	 2.202625 	 -0.6678613000 	 -2.4711160000 
928.45 	 225.0052000 	 2.202625 	 -0.6664276000 	 -2.4704900000 
928.65 	 225.0067000 	 2.202625 	 -0.6637033000 	 -2.4677150000 
928.85 	 225.0067000 	 2.202625 	 -0.6668345000 	 -2.4700670000 
929.05 	 225.0067000 	 2.202625 	 -0.6673463000 	 -2.4710910000 
929.25 	 225.0067000 	 2.202625 	 -0.6640021000 	 -2.4680770000 
929.45 	 225.0115000 	 2.202625 	 -0.6659253000 	 -2.4690950000 
929.65 	 225.0115000 	 2.202625 	 -0.6678009000 	 -2.4715110000 
929.85 	 225.0115000 	 2.202625 	 -0.6642945000 	 -2.4683730000 
930.05 	 225.0115000 	 2.202625 	 -0.6649749000 	 -2.4685640000 
930.25 	 225.0131000 	 2.202625 	 -0.6681092000 	 -2.4715710000 
930.45 	 225.0131000 	 2.202625 	 -0.6649367000 	 -2.4691300000 
930.65 	 225.0131000 	 2.202625 	 -0.6642882000 	 -2.4679660000 
930.85 	 225.0115000 	 2.202625 	 -0.6677691000 	 -2.4712280000 
931.05 	 225.0115000 	 2.202625 	 -0.6661256000 	 -2.4699660000 
931.25 	 225.0067000 	 2.202625 	 -0.6639226000 	 -2.4677660000 
931.45 	 225.0067000 	 2.202625 	 -0.6674163000 	 -2.4707350000 
931.65 	 225.0067000 	 2.202625 	 -0.6668059000 	 -2.4707130000 
931.85 	 225.0036000 	 2.202625 	 -0.6639417000 	 -2.4677440000 
932.05 	 225.0036000 	 2.202625 	 -0.6664212000 	 -2.4696990000 
932.25 	 225.0036000 	 2.202625 	 -0.6676261000 	 -2.4713040000 
932.45 	 225.0052000 	 2.202625 	 -0.6639226000 	 -2.4679920000 
932.65 	 225.0067000 	 2.202625 	 -0.6656774000 	 -2.4691100000 
932.85 	 225.0067000 	 2.202625 	 -0.6678613000 	 -2.4715330000 
933.05 	 225.0115000 	 2.202625 	 -0.6645616000 	 -2.4687390000 
933.25 	 225.0115000 	 2.202600 	 -0.6649144000 	 -2.4684020000 
933.45 	 225.0115000 	 2.202575 	 -0.6678677000 	 -2.4715420000 
933.65 	 225.0067000 	 2.202575 	 -0.6652228000 	 -2.4694250000 
933.85 	 225.0036000 	 2.202575 	 -0.6643136000 	 -2.4680260000 
934.05 	 224.9988000 	 2.202575 	 -0.6677119000 	 -2.4711010000 
934.25 	 224.9940000 	 2.202575 	 -0.6662146000 	 -2.4704270000 
934.45 	 224.9908000 	 2.202575 	 -0.6636429000 	 -2.4677020000 
934.65 	 224.9877000 	 2.202575 	 -0.6670284000 	 -2.4704620000 
934.85 	 224.9877000 	 2.202575 	 -0.6672541000 	 -2.4711010000 
935.05 	 224.9877000 	 2.202575 	 -0.6638050000 	 -2.4679500000 
935.25 	 224.9908000 	 2.202575 	 -0.6660207000 	 -2.4694280000 
935.45 	 224.9877000 	 2.202575 	 -0.6679503000 	 -2.4715710000 
935.65 	 224.9877000 	 2.202575 	 -0.6642596000 	 -2.4683950000 
935.85 	 224.9877000 	 2.202575 	 -0.6650925000 	 -2.4686460000 
936.05 	 224.9877000 	 2.202575 	 -0.6681569000 	 -2.4716120000 
936.25 	 224.9877000 	 2.202575 	 -0.6652355000 	 -2.4692950000 
936.45 	 224.9829000 	 2.202575 	 -0.6644281000 	 -2.4680450000 
936.65 	 224.9797000 	 2.202575 	 -0.6678931000 	 -2.4712210000 
936.85 	 224.9749000 	 2.202575 	 -0.6661765000 	 -2.4701090000 
937.05 	 224.9749000 	 2.202575 	 -0.6639354000 	 -2.4675850000 
937.25 	 224.9734000 	 2.202600 	 -0.6674258000 	 -2.4705790000 
937.45 	 224.9718000 	 2.202625 	 -0.6668599000 	 -2.4707000000 
937.65 	 224.9718000 	 2.202650 	 -0.6638305000 	 -2.4678290000 
937.85 	 224.9718000 	 2.202675 	 -0.6667201000 	 -2.4696860000 
938.05 	 224.9718000 	 2.202675 	 -0.6676419000 	 -2.4713580000 
938.25 	 224.9718000 	 2.202725 	 -0.6642278000 	 -2.4680300000 
938.45 	 224.9718000 	 2.202725 	 -0.6654358000 	 -2.4688910000 
938.65 	 224.9718000 	 2.202750 	 -0.6681283000 	 -2.4714570000 
938.85 	 224.9718000 	 2.202775 	 -0.6647332000 	 -2.4687610000 
939.05 	 224.9718000 	 2.202800 	 -0.6648223000 	 -2.4685640000 
939.25 	 224.9702000 	 2.202800 	 -0.6681474000 	 -2.4715450000 
939.45 	 224.9686000 	 2.202825 	 -0.6651878000 	 -2.4694470000 
939.65 	 224.9718000 	 2.202850 	 -0.6642119000 	 -2.4678830000 
939.85 	 224.9749000 	 2.202875 	 -0.6676960000 	 -2.4711770000 
940.05 	 224.9797000 	 2.202900 	 -0.6660207000 	 -2.4701280000 
940.25 	 224.9829000 	 2.202900 	 -0.6639576000 	 -2.4676070000 
940.45 	 224.9893000 	 2.202925 	 -0.6674640000 	 -2.4708940000 
940.65 	 224.9956000 	 2.202925 	 -0.6665611000 	 -2.4705350000 
940.85 	 224.9988000 	 2.202925 	 -0.6640561000 	 -2.4675080000 
941.05 	 225.0036000 	 2.202925 	 -0.6672160000 	 -2.4700640000 
941.25 	 225.0099000 	 2.202925 	 -0.6676229000 	 -2.4709380000 
941.45 	 225.0115000 	 2.202925 	 -0.6640021000 	 -2.4677020000 
941.65 	 225.0131000 	 2.202925 	 -0.6663291000 	 -2.4692150000 
941.85 	 225.0179000 	 2.202925 	 -0.6680329000 	 -2.4712630000 
942.05 	 225.0179000 	 2.202925 	 -0.6645330000 	 -2.4682300000 
942.25 	 225.0226000 	 2.202925 	 -0.6651020000 	 -2.4682240000 
942.45 	 225.0226000 	 2.202925 	 -0.6682491000 	 -2.4712440000 
942.65 	 225.0226000 	 2.202925 	 -0.6657569000 	 -2.4693650000 
942.85 	 225.0226000 	 2.202925 	 -0.6640847000 	 -2.4676010000 
943.05 	 225.0179000 	 2.202925 	 -0.6677087000 	 -2.4707410000 
943.25 	 225.0163000 	 2.202875 	 -0.6664880000 	 -2.4699810000 
943.45 	 225.0147000 	 2.202875 	 -0.6640021000 	 -2.4674700000 
943.65 	 225.0147000 	 2.202875 	 -0.6673082000 	 -2.4702230000 
943.85 	 225.0147000 	 2.202875 	 -0.6671079000 	 -2.4705860000 
944.05 	 225.0115000 	 2.202850 	 -0.6639894000 	 -2.4675180000 
944.25 	 225.0099000 	 2.202825 	 -0.6665834000 	 -2.4694380000 
944.45 	 225.0083000 	 2.202825 	 -0.6676102000 	 -2.4710270000 
944.65 	 225.0067000 	 2.202825 	 -0.6641769000 	 -2.4679250000 
944.85 	 225.0067000 	 2.202825 	 -0.6658618000 	 -2.4687830000 
945.05 	 225.0115000 	 2.202825 	 -0.6681728000 	 -2.4713390000 
945.25 	 225.0147000 	 2.202825 	 -0.6647587000 	 -2.4685030000 
945.45 	 225.0147000 	 2.202825 	 -0.6650766000 	 -2.4681120000 
945.65 	 225.0131000 	 2.202800 	 -0.6681665000 	 -2.4712630000 
945.85 	 225.0115000 	 2.202775 	 -0.6655661000 	 -2.4692630000 
946.05 	 225.0067000 	 2.202775 	 -0.6644090000 	 -2.4676510000 
946.25 	 225.0067000 	 2.202775 	 -0.6678645000 	 -2.4707860000 
946.45 	 225.0036000 	 2.202775 	 -0.6664689000 	 -2.4699970000 
946.65 	 225.0036000 	 2.202775 	 -0.6642119000 	 -2.4674830000 
946.85 	 225.0036000 	 2.202775 	 -0.6676165000 	 -2.4702420000 
947.05 	 225.0036000 	 2.202775 	 -0.6673241000 	 -2.4705470000 
947.25 	 225.0004000 	 2.202775 	 -0.6642373000 	 -2.4674420000 
947.45 	 224.9988000 	 2.202775 	 -0.6670443000 	 -2.4697140000 
947.65 	 224.9988000 	 2.202775 	 -0.6678073000 	 -2.4709260000 
947.85 	 224.9956000 	 2.202775 	 -0.6642914000 	 -2.4677590000 
948.05 	 224.9956000 	 2.202775 	 -0.6665230000 	 -2.4692060000 
948.25 	 224.9956000 	 2.202775 	 -0.6680107000 	 -2.4711830000 
948.45 	 224.9956000 	 2.202775 	 -0.6647142000 	 -2.4679090000 
948.65 	 224.9988000 	 2.202775 	 -0.6659349000 	 -2.4682680000 
948.85 	 224.9988000 	 2.202775 	 -0.6687323000 	 -2.4713330000 
949.05 	 224.9988000 	 2.202775 	 -0.6656933000 	 -2.4688150000 
949.25 	 224.9956000 	 2.202775 	 -0.6650003000 	 -2.4676010000 
949.45 	 224.9908000 	 2.202775 	 -0.6685289000 	 -2.4709890000 
949.65 	 224.9877000 	 2.202775 	 -0.6666247000 	 -2.4697400000 
949.85 	 224.9829000 	 2.202775 	 -0.6644313000 	 -2.4673940000 
950.05 	 224.9781000 	 2.202775 	 -0.6678168000 	 -2.4703030000 
950.25 	 224.9749000 	 2.202775 	 -0.6673813000 	 -2.4704460000 
950.45 	 224.9749000 	 2.202775 	 -0.6642850000 	 -2.4674610000 
950.65 	 224.9718000 	 2.202775 	 -0.6673558000 	 -2.4695840000 
950.85 	 224.9686000 	 2.202775 	 -0.6681983000 	 -2.4712850000 
951.05 	 224.9670000 	 2.202775 	 -0.6647841000 	 -2.4679880000 
951.25 	 224.9670000 	 2.202825 	 -0.6659985000 	 -2.4684240000 
951.45 	 224.9702000 	 2.202850 	 -0.6685448000 	 -2.4712400000 
951.65 	 224.9718000 	 2.202875 	 -0.6652705000 	 -2.4685800000 
951.85 	 224.9749000 	 2.202900 	 -0.6650384000 	 -2.4677720000 
952.05 	 224.9749000 	 2.202925 	 -0.6684589000 	 -2.4708720000 
952.25 	 224.9797000 	 2.202925 	 -0.6664117000 	 -2.4694060000 
952.45 	 224.9749000 	 2.202950 	 -0.6645076000 	 -2.4673210000 
952.65 	 224.9734000 	 2.202975 	 -0.6682046000 	 -2.4704390000 
952.85 	 224.9734000 	 2.202975 	 -0.6672573000 	 -2.4701980000 
953.05 	 224.9670000 	 2.203000 	 -0.6644885000 	 -2.4672030000 
953.25 	 224.9670000 	 2.203025 	 -0.6675116000 	 -2.4698990000 
953.45 	 224.9670000 	 2.203050 	 -0.6676102000 	 -2.4707030000 
953.65 	 224.9638000 	 2.203100 	 -0.6643200000 	 -2.4675300000 
953.85 	 224.9638000 	 2.203125 	 -0.6667392000 	 -2.4691840000 
954.05 	 224.9670000 	 2.203150 	 -0.6682618000 	 -2.4709670000 
954.25 	 224.9718000 	 2.203175 	 -0.6647396000 	 -2.4678100000 
954.45 	 224.9749000 	 2.203200 	 -0.6659825000 	 -2.4683480000 
954.65 	 224.9749000 	 2.203225 	 -0.6686147000 	 -2.4711930000 
954.85 	 224.9797000 	 2.203250 	 -0.6651115000 	 -2.4684910000 
955.05 	 224.9829000 	 2.203225 	 -0.6681697000 	 -2.4676290000 
955.25 	 224.9877000 	 2.203250 	 -0.6712373000 	 -2.4708870000 
955.45 	 224.9956000 	 2.203275 	 -0.6699308000 	 -2.4696540000 
955.65 	 225.0036000 	 2.203275 	 -0.6671715000 	 -2.4674030000 
955.85 	 225.0115000 	 2.203275 	 -0.6682364000 	 -2.4703190000 
956.05 	 225.0147000 	 2.203275 	 -0.6681378000 	 -2.4707790000 
956.25 	 225.0179000 	 2.203275 	 -0.6647269000 	 -2.4677090000 
956.45 	 225.0147000 	 2.203275 	 -0.6672955000 	 -2.4693810000 
956.65 	 225.0131000 	 2.203275 	 -0.6687991000 	 -2.4711740000 
956.85 	 225.0115000 	 2.203275 	 -0.6651115000 	 -2.4681950000 
957.05 	 225.0115000 	 2.203275 	 -0.6661288000 	 -2.4684880000 
957.25 	 225.0115000 	 2.203275 	 -0.6689008000 	 -2.4713040000 
957.45 	 225.0115000 	 2.203275 	 -0.6657187000 	 -2.4687260000 
957.65 	 225.0115000 	 2.203275 	 -0.6653182000 	 -2.4678830000 
957.85 	 225.0115000 	 2.203275 	 -0.6688945000 	 -2.4710940000 
958.05 	 225.0115000 	 2.203275 	 -0.6668949000 	 -2.4698830000 
958.25 	 225.0115000 	 2.203250 	 -0.6648254000 	 -2.4675460000 
958.45 	 225.0067000 	 2.203225 	 -0.6682205000 	 -2.4701950000 
958.65 	 225.0067000 	 2.203225 	 -0.6681824000 	 -2.4708680000 
958.85 	 225.0067000 	 2.203225 	 -0.6647332000 	 -2.4675560000 
959.05 	 225.0067000 	 2.203225 	 -0.6671302000 	 -2.4693780000 
959.25 	 225.0099000 	 2.203225 	 -0.6688436000 	 -2.4712370000 
959.45 	 225.0083000 	 2.203225 	 -0.6650925000 	 -2.4681060000 
959.65 	 225.0067000 	 2.203225 	 -0.6663545000 	 -2.4684270000 
959.85 	 225.0036000 	 2.203225 	 -0.6690152000 	 -2.4714150000 
960.05 	 224.9988000 	 2.203225 	 -0.6661670000 	 -2.4689870000 
960.25 	 224.9988000 	 2.203225 	 -0.6657473000 	 -2.4680960000 
960.45 	 224.9988000 	 2.203225 	 -0.6690566000 	 -2.4711420000 
960.65 	 224.9956000 	 2.203225 	 -0.6668631000 	 -2.4697720000 
960.85 	 224.9988000 	 2.203225 	 -0.6651242000 	 -2.4676450000 
961.05 	 224.9956000 	 2.203225 	 -0.6684430000 	 -2.4705440000 
961.25 	 224.9956000 	 2.203225 	 -0.6679599000 	 -2.4707380000 
961.45 	 224.9956000 	 2.203225 	 -0.6647364000 	 -2.4675240000 
961.65 	 224.9956000 	 2.203225 	 -0.6674830000 	 -2.4696160000 
961.85 	 224.9956000 	 2.203225 	 -0.6689231000 	 -2.4713040000 
962.05 	 224.9988000 	 2.203225 	 -0.6654136000 	 -2.4682970000 
962.25 	 224.9988000 	 2.203225 	 -0.6662782000 	 -2.4685730000 
962.45 	 225.0036000 	 2.203225 	 -0.6690121000 	 -2.4712210000 
962.65 	 225.0036000 	 2.203225 	 -0.6660843000 	 -2.4690090000 
962.85 	 225.0052000 	 2.203225 	 -0.6653976000 	 -2.4679120000 
963.05 	 225.0036000 	 2.203225 	 -0.6689580000 	 -2.4711010000 
963.25 	 225.0020000 	 2.203225 	 -0.6670697000 	 -2.4698130000 
963.45 	 224.9988000 	 2.203225 	 -0.6652768000 	 -2.4676580000 
963.65 	 224.9956000 	 2.203225 	 -0.6688722000 	 -2.4707670000 
963.85 	 224.9956000 	 2.203225 	 -0.6677055000 	 -2.4704200000 
964.05 	 224.9956000 	 2.203225 	 -0.6649144000 	 -2.4674860000 
964.25 	 224.9956000 	 2.203225 	 -0.6678422000 	 -2.4699850000 
964.45 	 224.9956000 	 2.203225 	 -0.6682141000 	 -2.4708270000 
964.65 	 224.9988000 	 2.203225 	 -0.6648414000 	 -2.4675500000 
964.85 	 224.9956000 	 2.203225 	 -0.6677532000 	 -2.4697270000 
965.05 	 224.9924000 	 2.203225 	 -0.6685321000 	 -2.4709380000 
965.25 	 224.9893000 	 2.203225 	 -0.6649876000 	 -2.4677370000 
965.45 	 224.9877000 	 2.203225 	 -0.6671365000 	 -2.4692540000 
965.65 	 224.9861000 	 2.203225 	 -0.6689994000 	 -2.4713520000 
965.85 	 224.9829000 	 2.203225 	 -0.6652451000 	 -2.4680930000 
966.05 	 224.9829000 	 2.203225 	 -0.6664022000 	 -2.4685570000 
966.25 	 224.9877000 	 2.203225 	 -0.6692632000 	 -2.4714660000 
966.45 	 224.9877000 	 2.203225 	 -0.6659858000 	 -2.4688310000 
966.65 	 224.9893000 	 2.203225 	 -0.6655820000 	 -2.4678710000 
966.85 	 224.9877000 	 2.203225 	 -0.6688182000 	 -2.4710110000 
967.05 	 224.9893000 	 2.203225 	 -0.6666978000 	 -2.4698450000 
967.25 	 224.9877000 	 2.203225 	 -0.6652038000 	 -2.4674700000 
967.45 	 224.9877000 	 2.203225 	 -0.6684017000 	 -2.4704430000 
967.65 	 224.9877000 	 2.203225 	 -0.6679726000 	 -2.4706620000 
967.85 	 224.9877000 	 2.203225 	 -0.6649463000 	 -2.4676830000 
968.05 	 224.9877000 	 2.203225 	 -0.6680329000 	 -2.4700610000 
968.25 	 224.9829000 	 2.203275 	 -0.6688690000 	 -2.4709610000 
968.45 	 224.9829000 	 2.203275 	 -0.6654676000 	 -2.4679060000 
968.65 	 224.9765000 	 2.203275 	 -0.6677373000 	 -2.4690910000 
968.85 	 224.9718000 	 2.203275 	 -0.6696160000 	 -2.4713290000 
969.05 	 224.9702000 	 2.203300 	 -0.6660461000 	 -2.4683000000 
969.25 	 224.9670000 	 2.203325 	 -0.6667423000 	 -2.4682930000 
969.45 	 224.9670000 	 2.203375 	 -0.6698513000 	 -2.4713450000 
969.65 	 224.9718000 	 2.203400 	 -0.6668885000 	 -2.4688210000 
969.85 	 224.9734000 	 2.203425 	 -0.6663958000 	 -2.4678800000 
970.05 	 224.9765000 	 2.203425 	 -0.6697719000 	 -2.4711800000 
970.25 	 224.9797000 	 2.203450 	 -0.6675656000 	 -2.4695620000 
970.45 	 224.9829000 	 2.203475 	 -0.6657314000 	 -2.4676770000 
970.65 	 224.9877000 	 2.203475 	 -0.6695907000 	 -2.4707860000 
970.85 	 224.9877000 	 2.203475 	 -0.6676705000 	 -2.4701400000 
971.05 	 224.9908000 	 2.203475 	 -0.6651910000 	 -2.4675020000 
971.25 	 224.9908000 	 2.203475 	 -0.6683445000 	 -2.4702200000 
971.45 	 224.9908000 	 2.203475 	 -0.6684303000 	 -2.4709130000 
971.65 	 224.9908000 	 2.203475 	 -0.6647555000 	 -2.4675940000 
971.85 	 224.9893000 	 2.203475 	 -0.6670730000 	 -2.4693110000 
972.05 	 224.9861000 	 2.203500 	 -0.6690598000 	 -2.4712530000 
972.25 	 224.9829000 	 2.203500 	 -0.6654899000 	 -2.4684490000 
972.45 	 224.9797000 	 2.203525 	 -0.6659317000 	 -2.4682430000 
972.65 	 224.9749000 	 2.203525 	 -0.6690979000 	 -2.4713870000 
972.85 	 224.9749000 	 2.203550 	 -0.6662496000 	 -2.4694820000 
973.05 	 224.9749000 	 2.203550 	 -0.6650543000 	 -2.4677690000 
973.25 	 224.9749000 	 2.203575 	 -0.6687196000 	 -2.4709730000 
973.45 	 224.9749000 	 2.203600 	 -0.6669013000 	 -2.4700200000 
973.65 	 224.9797000 	 2.203625 	 -0.6647396000 	 -2.4675080000 
973.85 	 224.9829000 	 2.203650 	 -0.6681156000 	 -2.4705310000 
974.05 	 224.9877000 	 2.203625 	 -0.6692696000 	 -2.4708340000 
974.25 	 224.9908000 	 2.203625 	 -0.6659921000 	 -2.4676800000 
974.45 	 224.9988000 	 2.203625 	 -0.6687927000 	 -2.4697020000 
974.65 	 225.0004000 	 2.203625 	 -0.6699085000 	 -2.4712530000 
974.85 	 225.0036000 	 2.203625 	 -0.6663386000 	 -2.4680520000 
975.05 	 225.0036000 	 2.203625 	 -0.6679376000 	 -2.4687770000 
975.25 	 225.0036000 	 2.203625 	 -0.6702709000 	 -2.4715360000 
975.45 	 225.0036000 	 2.203625 	 -0.6668250000 	 -2.4685480000 
975.65 	 224.9988000 	 2.203625 	 -0.6669934000 	 -2.4681220000 
975.85 	 224.9956000 	 2.203625 	 -0.6702423000 	 -2.4714470000 
976.05 	 224.9908000 	 2.203625 	 -0.6673527000 	 -2.4693010000 
976.25 	 224.9877000 	 2.203625 	 -0.6663449000 	 -2.4680200000 
976.45 	 224.9829000 	 2.203650 	 -0.6715584000 	 -2.4712250000 
976.65 	 224.9829000 	 2.203675 	 -0.6699562000 	 -2.4704300000 
976.85 	 224.9829000 	 2.203675 	 -0.6676865000 	 -2.4679690000 
977.05 	 224.9829000 	 2.203675 	 -0.6702232000 	 -2.4710590000 
977.25 	 224.9829000 	 2.203675 	 -0.6719875000 	 -2.4710850000 
977.45 	 224.9797000 	 2.203700 	 -0.6651592000 	 -2.4679500000 
977.65 	 224.9797000 	 2.203725 	 -0.6679344000 	 -2.4698230000 
977.85 	 224.9797000 	 2.203725 	 -0.6693713000 	 -2.4715300000 
978.05 	 224.9797000 	 2.203725 	 -0.6668218000 	 -2.4685100000 
978.25 	 224.9829000 	 2.203725 	 -0.6658649000 	 -2.4682680000 
978.45 	 224.9877000 	 2.203750 	 -0.6691011000 	 -2.4715110000 
978.65 	 224.9877000 	 2.203775 	 -0.6668758000 	 -2.4699020000 
978.85 	 224.9877000 	 2.203800 	 -0.6652800000 	 -2.4679120000 
979.05 	 224.9877000 	 2.203775 	 -0.6690025000 	 -2.4708270000 
979.25 	 224.9877000 	 2.203800 	 -0.6681378000 	 -2.4706590000 
979.45 	 224.9829000 	 2.203800 	 -0.6652196000 	 -2.4678610000 
979.65 	 224.9877000 	 2.203825 	 -0.6681728000 	 -2.4700550000 
979.85 	 224.9940000 	 2.203850 	 -0.6691996000 	 -2.4714500000 
980.05 	 224.9956000 	 2.203850 	 -0.6658173000 	 -2.4681690000 
980.25 	 225.0036000 	 2.203825 	 -0.6674290000 	 -2.4691580000 
980.45 	 225.0036000 	 2.203825 	 -0.6696765000 	 -2.4716730000 
980.65 	 225.0067000 	 2.203825 	 -0.6665261000 	 -2.4689450000 
980.85 	 225.0036000 	 2.203825 	 -0.6661701000 	 -2.4684210000 
981.05 	 225.0036000 	 2.203825 	 -0.6699753000 	 -2.4715610000 
981.25 	 225.0036000 	 2.203825 	 -0.6669617000 	 -2.4698160000 
981.45 	 225.0036000 	 2.203825 	 -0.6658141000 	 -2.4679120000 
981.65 	 225.0036000 	 2.203825 	 -0.6695207000 	 -2.4711290000 
981.85 	 225.0036000 	 2.203825 	 -0.6685734000 	 -2.4708460000 
982.05 	 225.0036000 	 2.203825 	 -0.6654199000 	 -2.4678640000 
982.25 	 225.0036000 	 2.203825 	 -0.6682873000 	 -2.4701880000 
982.45 	 225.0036000 	 2.203825 	 -0.6689422000 	 -2.4713770000 
982.65 	 225.0036000 	 2.203825 	 -0.6654231000 	 -2.4680810000 
982.85 	 225.0036000 	 2.203825 	 -0.6673241000 	 -2.4692820000 
983.05 	 225.0036000 	 2.203825 	 -0.6692060000 	 -2.4716000000 
983.25 	 225.0036000 	 2.203825 	 -0.6657918000 	 -2.4686210000 
983.45 	 224.9988000 	 2.203825 	 -0.6663799000 	 -2.4685000000 
983.65 	 224.9988000 	 2.203825 	 -0.6701629000 	 -2.4716600000 
983.85 	 224.9988000 	 2.203825 	 -0.6675084000 	 -2.4696030000 
984.05 	 224.9988000 	 2.203825 	 -0.6660493000 	 -2.4679850000 
984.25 	 224.9988000 	 2.203825 	 -0.6694571000 	 -2.4711070000 
984.45 	 224.9988000 	 2.203825 	 -0.6680934000 	 -2.4703530000 
984.65 	 224.9988000 	 2.203825 	 -0.6657537000 	 -2.4677750000 
984.85 	 224.9956000 	 2.203825 	 -0.6689389000 	 -2.4706520000 
985.05 	 224.9908000 	 2.203825 	 -0.6689008000 	 -2.4710400000 
985.25 	 224.9908000 	 2.203825 	 -0.6659063000 	 -2.4677850000 
985.45 	 224.9877000 	 2.203825 	 -0.6687832000 	 -2.4700040000 
985.65 	 224.9829000 	 2.203825 	 -0.6696542000 	 -2.4713870000 
985.85 	 224.9829000 	 2.203850 	 -0.6693045000 	 -2.4681630000 
986.05 	 224.9829000 	 2.203875 	 -0.6710148000 	 -2.4690150000 
986.25 	 224.9829000 	 2.203875 	 -0.6735929000 	 -2.4716000000 
986.45 	 224.9797000 	 2.203875 	 -0.6700643000 	 -2.4686430000 
986.65 	 224.9829000 	 2.203900 	 -0.6704394000 	 -2.4685100000 
986.85 	 224.9829000 	 2.203900 	 -0.6693522000 	 -2.4714280000 
987.05 	 224.9877000 	 2.203925 	 -0.6663958000 	 -2.4692850000 
987.25 	 224.9893000 	 2.203925 	 -0.6657505000 	 -2.4680580000 
987.45 	 224.9908000 	 2.203925 	 -0.6692823000 	 -2.4713070000 
987.65 	 224.9908000 	 2.203925 	 -0.6678359000 	 -2.4699850000 
987.85 	 224.9908000 	 2.203925 	 -0.6662337000 	 -2.4676230000 
988.05 	 224.9908000 	 2.203925 	 -0.6700198000 	 -2.4706490000 
988.25 	 224.9877000 	 2.203925 	 -0.6690089000 	 -2.4707380000 
988.45 	 224.9829000 	 2.203925 	 -0.6658745000 	 -2.4676700000 
988.65 	 224.9829000 	 2.203950 	 -0.6689708000 	 -2.4696450000 
988.85 	 224.9877000 	 2.203975 	 -0.6704013000 	 -2.4714570000 
989.05 	 224.9877000 	 2.203975 	 -0.6666406000 	 -2.4681820000 
989.25 	 224.9908000 	 2.203975 	 -0.6682523000 	 -2.4690180000 
989.45 	 224.9908000 	 2.203975 	 -0.6691520000 	 -2.4716120000 
989.65 	 224.9908000 	 2.203975 	 -0.6660779000 	 -2.4686590000 
989.85 	 224.9908000 	 2.203975 	 -0.6662083000 	 -2.4681820000 
990.05 	 224.9877000 	 2.203975 	 -0.6696606000 	 -2.4714120000 
990.25 	 224.9877000 	 2.203975 	 -0.6674544000 	 -2.4699430000 
990.45 	 224.9877000 	 2.204000 	 -0.6653340000 	 -2.4676070000 
990.65 	 224.9877000 	 2.204025 	 -0.6684907000 	 -2.4703410000 
990.85 	 224.9908000 	 2.204025 	 -0.6685925000 	 -2.4711740000 
991.05 	 224.9908000 	 2.204050 	 -0.6651878000 	 -2.4677980000 
991.25 	 224.9908000 	 2.204025 	 -0.6679535000 	 -2.4696350000 
991.45 	 224.9893000 	 2.204025 	 -0.6691201000 	 -2.4714370000 
991.65 	 224.9893000 	 2.204025 	 -0.6657028000 	 -2.4681660000 
991.85 	 224.9908000 	 2.204025 	 -0.6669267000 	 -2.4687740000 
992.05 	 224.9908000 	 2.204025 	 -0.6695397000 	 -2.4715740000 
992.25 	 224.9956000 	 2.204025 	 -0.6663386000 	 -2.4690690000 
992.45 	 225.0036000 	 2.204025 	 -0.6661097000 	 -2.4682330000 
992.65 	 225.0067000 	 2.204025 	 -0.6696033000 	 -2.4714660000 
992.85 	 225.0083000 	 2.204025 	 -0.6669394000 	 -2.4696130000 
993.05 	 225.0099000 	 2.204025 	 -0.6655057000 	 -2.4677090000 
993.25 	 225.0036000 	 2.204025 	 -0.6690915000 	 -2.4708620000 
993.45 	 224.9972000 	 2.204025 	 -0.6677437000 	 -2.4702200000 
993.65 	 224.9908000 	 2.204025 	 -0.6653436000 	 -2.4677980000 
993.85 	 224.9877000 	 2.204025 	 -0.6687228000 	 -2.4703720000 
994.05 	 224.9829000 	 2.204025 	 -0.6686592000 	 -2.4709640000 
994.25 	 224.9829000 	 2.204025 	 -0.6652610000 	 -2.4678170000 
994.45 	 224.9797000 	 2.204050 	 -0.6678517000 	 -2.4698040000 
994.65 	 224.9797000 	 2.204050 	 -0.6693713000 	 -2.4713580000 
994.85 	 224.9797000 	 2.204075 	 -0.6657505000 	 -2.4681470000 
995.05 	 224.9797000 	 2.204075 	 -0.6675466000 	 -2.4694350000 
995.25 	 224.9829000 	 2.204100 	 -0.6698354000 	 -2.4715260000 
995.45 	 224.9829000 	 2.204075 	 -0.6659698000 	 -2.4686840000 
995.65 	 224.9908000 	 2.204100 	 -0.6667264000 	 -2.4685760000 
995.85 	 224.9956000 	 2.204125 	 -0.6697686000 	 -2.4716060000 
996.05 	 224.9956000 	 2.204125 	 -0.6671047000 	 -2.4696610000 
996.25 	 224.9988000 	 2.204125 	 -0.6658649000 	 -2.4680360000 
996.45 	 224.9956000 	 2.204125 	 -0.6696733000 	 -2.4709060000 
996.65 	 224.9972000 	 2.204125 	 -0.6680552000 	 -2.4700860000 
996.85 	 224.9956000 	 2.204125 	 -0.6657060000 	 -2.4673940000 
997.05 	 224.9972000 	 2.204125 	 -0.6689962000 	 -2.4702390000 
997.25 	 224.9988000 	 2.204125 	 -0.6689231000 	 -2.4706710000 
997.45 	 224.9956000 	 2.204125 	 -0.6657378000 	 -2.4677690000 
997.65 	 224.9940000 	 2.204125 	 -0.6679757000 	 -2.4691650000 
997.85 	 224.9908000 	 2.204125 	 -0.6698799000 	 -2.4713200000 
998.05 	 224.9877000 	 2.204125 	 -0.6666024000 	 -2.4687800000 
998.25 	 224.9829000 	 2.204125 	 -0.6666787000 	 -2.4681410000 
998.45 	 224.9829000 	 2.204125 	 -0.6700802000 	 -2.4712120000 
998.65 	 224.9829000 	 2.204125 	 -0.6672605000 	 -2.4694920000 
998.85 	 224.9829000 	 2.204150 	 -0.6670062000 	 -2.4677780000 
999.05 	 224.9797000 	 2.204175 	 -0.6705062000 	 -2.4711510000 
999.25 	 224.9797000 	 2.204175 	 -0.6690820000 	 -2.4703410000 
999.45 	 224.9749000 	 2.204200 	 -0.6666024000 	 -2.4676200000 
999.65 	 224.9749000 	 2.204200 	 -0.6692219000 	 -2.4703660000 
999.85 	 224.9749000 	 2.204225 	 -0.6691742000 	 -2.4709420000 
1000.05 	 224.9749000 	 2.204250 	 -0.6660588000 	 -2.4677500000 
1000.25 	 224.9781000 	 2.204275 	 -0.6686115000 	 -2.4695870000 
1000.45 	 224.9797000 	 2.204275 	 -0.6699054000 	 -2.4711860000 
1000.65 	 224.9829000 	 2.204275 	 -0.6673177000 	 -2.4681060000 
1000.85 	 224.9877000 	 2.204300 	 -0.6677373000 	 -2.4686590000 
1001.05 	 224.9877000 	 2.204300 	 -0.6704521000 	 -2.4715360000 
1001.25 	 224.9877000 	 2.204325 	 -0.6675943000 	 -2.4694090000 
1001.45 	 224.9893000 	 2.204350 	 -0.6667073000 	 -2.4678330000 
1001.65 	 224.9908000 	 2.204325 	 -0.6706746000 	 -2.4708970000 
1001.85 	 224.9956000 	 2.204325 	 -0.6684144000 	 -2.4701020000 
1002.05 	 224.9988000 	 2.204325 	 -0.6662051000 	 -2.4677780000 
1002.25 	 225.0004000 	 2.204325 	 -0.6693745000 	 -2.4706490000 
1002.45 	 224.9988000 	 2.204325 	 -0.6690566000 	 -2.4708430000 
1002.65 	 224.9988000 	 2.204325 	 -0.6657060000 	 -2.4676350000 
1002.85 	 224.9988000 	 2.204325 	 -0.6684113000 	 -2.4697780000 
1003.05 	 224.9988000 	 2.204325 	 -0.6697591000 	 -2.4711010000 
1003.25 	 225.0020000 	 2.204325 	 -0.6661097000 	 -2.4682240000 
1003.45 	 225.0036000 	 2.204325 	 -0.6676833000 	 -2.4688790000 
1003.65 	 225.0036000 	 2.204325 	 -0.6698768000 	 -2.4715040000 
1003.85 	 224.9988000 	 2.204325 	 -0.6670411000 	 -2.4688120000 
1004.05 	 225.0036000 	 2.204325 	 -0.6665484000 	 -2.4679920000 
1004.25 	 224.9988000 	 2.204325 	 -0.6699944000 	 -2.4712720000 
1004.45 	 225.0036000 	 2.204325 	 -0.6680489000 	 -2.4698480000 
1004.65 	 224.9956000 	 2.204325 	 -0.6657887000 	 -2.4676420000 
1004.85 	 224.9972000 	 2.204325 	 -0.6694285000 	 -2.4706520000 
1005.05 	 224.9956000 	 2.204325 	 -0.6686147000 	 -2.4706240000 
1005.25 	 224.9956000 	 2.204325 	 -0.6656106000 	 -2.4676770000 
1005.45 	 224.9956000 	 2.204325 	 -0.6685798000 	 -2.4699020000 
1005.65 	 224.9956000 	 2.204325 	 -0.6693268000 	 -2.4711580000 
1005.85 	 224.9988000 	 2.204325 	 -0.6660525000 	 -2.4679020000 
1006.05 	 224.9988000 	 2.204325 	 -0.6679471000 	 -2.4692280000 
1006.25 	 224.9988000 	 2.204325 	 -0.6699467000 	 -2.4714020000 
1006.45 	 224.9988000 	 2.204325 	 -0.6664689000 	 -2.4684330000 
1006.65 	 224.9988000 	 2.204325 	 -0.6671365000 	 -2.4685760000 
1006.85 	 224.9972000 	 2.204325 	 -0.6702073000 	 -2.4714440000 
1007.05 	 224.9956000 	 2.204325 	 -0.6671333000 	 -2.4691840000 
1007.25 	 224.9908000 	 2.204325 	 -0.6664403000 	 -2.4679570000 
1007.45 	 224.9829000 	 2.204325 	 -0.6699435000 	 -2.4711290000 
1007.65 	 224.9829000 	 2.204325 	 -0.6678422000 	 -2.4698230000 
1007.85 	 224.9797000 	 2.204350 	 -0.6663513000 	 -2.4677690000 
1008.05 	 224.9797000 	 2.204375 	 -0.6700230000 	 -2.4707410000 
1008.25 	 224.9797000 	 2.204375 	 -0.6689930000 	 -2.4705860000 
1008.45 	 224.9797000 	 2.204375 	 -0.6662719000 	 -2.4676260000 
1008.65 	 224.9797000 	 2.204375 	 -0.6699498000 	 -2.4700990000 
1008.85 	 224.9797000 	 2.204400 	 -0.6703377000 	 -2.4709700000 
1009.05 	 224.9797000 	 2.204425 	 -0.6667805000 	 -2.4678290000 
1009.25 	 224.9797000 	 2.204425 	 -0.6691869000 	 -2.4695080000 
1009.45 	 224.9797000 	 2.204425 	 -0.6708336000 	 -2.4714020000 
1009.65 	 224.9797000 	 2.204425 	 -0.6666946000 	 -2.4682360000 
1009.85 	 224.9797000 	 2.204450 	 -0.6688468000 	 -2.4689230000 
1010.05 	 224.9797000 	 2.204475 	 -0.6711483000 	 -2.4715680000 
1010.25 	 224.9797000 	 2.204475 	 -0.6679980000 	 -2.4688080000 
1010.45 	 224.9797000 	 2.204475 	 -0.6679249000 	 -2.4682710000 
1010.65 	 224.9797000 	 2.204475 	 -0.6700611000 	 -2.4714820000 
1010.85 	 224.9829000 	 2.204500 	 -0.6674735000 	 -2.4697240000 
1011.05 	 224.9829000 	 2.204525 	 -0.6659762000 	 -2.4678610000 
1011.25 	 224.9845000 	 2.204525 	 -0.6695366000 	 -2.4709450000 
1011.45 	 224.9877000 	 2.204525 	 -0.6693109000 	 -2.4706050000 
1011.65 	 224.9908000 	 2.204525 	 -0.6667805000 	 -2.4677720000 
1011.85 	 224.9908000 	 2.204525 	 -0.6697909000 	 -2.4700900000 
1012.05 	 224.9972000 	 2.204525 	 -0.6704362000 	 -2.4711890000 
1012.25 	 225.0036000 	 2.204525 	 -0.6670411000 	 -2.4680580000 
1012.45 	 225.0067000 	 2.204525 	 -0.6691265000 	 -2.4693710000 
1012.65 	 225.0115000 	 2.204525 	 -0.6704235000 	 -2.4717080000 
1012.85 	 225.0147000 	 2.204525 	 -0.6669839000 	 -2.4686240000 
1013.05 	 225.0147000 	 2.204525 	 -0.6676769000 	 -2.4687320000 
1013.25 	 225.0179000 	 2.204525 	 -0.6707573000 	 -2.4715450000 
1013.45 	 225.0179000 	 2.204525 	 -0.6676705000 	 -2.4691490000 
1013.65 	 225.0179000 	 2.204525 	 -0.6671206000 	 -2.4681410000 
1013.85 	 225.0179000 	 2.204525 	 -0.6705125000 	 -2.4711860000 
1014.05 	 225.0179000 	 2.204525 	 -0.6686687000 	 -2.4701470000 
1014.25 	 225.0179000 	 2.204525 	 -0.6667995000 	 -2.4678830000 
1014.45 	 225.0147000 	 2.204525 	 -0.6698068000 	 -2.4704550000 
1014.65 	 225.0147000 	 2.204525 	 -0.6696415000 	 -2.4710050000 
1014.85 	 225.0147000 	 2.204525 	 -0.6664212000 	 -2.4679370000 
1015.05 	 225.0067000 	 2.204525 	 -0.6694508000 	 -2.4699080000 
1015.25 	 225.0036000 	 2.204525 	 -0.6702518000 	 -2.4713230000 
1015.45 	 224.9988000 	 2.204525 	 -0.6666660000 	 -2.4681030000 
1015.65 	 224.9908000 	 2.204525 	 -0.6683572000 	 -2.4691040000 
1015.85 	 224.9940000 	 2.204525 	 -0.6707351000 	 -2.4715300000 
1016.05 	 224.9908000 	 2.204525 	 -0.6677532000 	 -2.4692820000 
1016.25 	 224.9956000 	 2.204525 	 -0.6671238000 	 -2.4681220000 
1016.45 	 224.9956000 	 2.204525 	 -0.6706079000 	 -2.4714500000 
1016.65 	 224.9988000 	 2.204525 	 -0.6684367000 	 -2.4698540000 
1016.85 	 224.9988000 	 2.204525 	 -0.6666120000 	 -2.4677720000 
1017.05 	 224.9972000 	 2.204525 	 -0.6699912000 	 -2.4707830000 
1017.25 	 224.9956000 	 2.204525 	 -0.6694062000 	 -2.4708020000 
1017.45 	 224.9908000 	 2.204525 	 -0.6663609000 	 -2.4678740000 
1017.65 	 224.9877000 	 2.204525 	 -0.6690598000 	 -2.4698100000 
1017.85 	 224.9877000 	 2.204525 	 -0.6705666000 	 -2.4716730000 
1018.05 	 224.9861000 	 2.204525 	 -0.6671047000 	 -2.4686940000 
1018.25 	 224.9877000 	 2.204525 	 -0.6678041000 	 -2.4685260000 
1018.45 	 224.9877000 	 2.204525 	 -0.6709035000 	 -2.4715490000 
1018.65 	 224.9829000 	 2.204525 	 -0.6679090000 	 -2.4694600000 
1018.85 	 224.9877000 	 2.204525 	 -0.6671429000 	 -2.4680040000 
1019.05 	 224.9829000 	 2.204525 	 -0.6705316000 	 -2.4710690000 
1019.25 	 224.9829000 	 2.204525 	 -0.6688817000 	 -2.4703500000 
1019.45 	 224.9797000 	 2.204525 	 -0.6666152000 	 -2.4677470000 
1019.65 	 224.9797000 	 2.204525 	 -0.6699817000 	 -2.4704960000 
1019.85 	 224.9829000 	 2.204525 	 -0.6698672000 	 -2.4711260000 
1020.05 	 224.9797000 	 2.204525 	 -0.6665452000 	 -2.4680170000 
1020.25 	 224.9797000 	 2.204550 	 -0.6690089000 	 -2.4693140000 
1020.45 	 224.9829000 	 2.204575 	 -0.6708717000 	 -2.4716380000 
1020.65 	 224.9797000 	 2.204575 	 -0.6678391000 	 -2.4687640000 
1020.85 	 224.9797000 	 2.204575 	 -0.6680489000 	 -2.4686530000 
1021.05 	 224.9797000 	 2.204575 	 -0.6710942000 	 -2.4716570000 
1021.25 	 224.9797000 	 2.204600 	 -0.6676674000 	 -2.4692820000 
1021.45 	 224.9797000 	 2.204625 	 -0.6670793000 	 -2.4679760000 
1021.65 	 224.9797000 	 2.204625 	 -0.6705030000 	 -2.4711930000 
1021.85 	 224.9749000 	 2.204625 	 -0.6688340000 	 -2.4701850000 
1022.05 	 224.9749000 	 2.204650 	 -0.6662973000 	 -2.4677340000 
1022.25 	 224.9734000 	 2.204675 	 -0.6694635000 	 -2.4703820000 
1022.45 	 224.9718000 	 2.204700 	 -0.6698640000 	 -2.4711580000 
1022.65 	 224.9718000 	 2.204725 	 -0.6665134000 	 -2.4680680000 
1022.85 	 224.9718000 	 2.204725 	 -0.6681538000 	 -2.4691070000 
1023.05 	 224.9718000 	 2.204750 	 -0.6704680000 	 -2.4714180000 
1023.25 	 224.9734000 	 2.204775 	 -0.6668790000 	 -2.4685030000 
1023.45 	 224.9749000 	 2.204800 	 -0.6677787000 	 -2.4686620000 
1023.65 	 224.9829000 	 2.204800 	 -0.6705666000 	 -2.4714060000 
1023.85 	 224.9877000 	 2.204825 	 -0.6676705000 	 -2.4691840000 
1024.05 	 224.9908000 	 2.204825 	 -0.6670539000 	 -2.4674670000 
1024.25 	 224.9956000 	 2.204825 	 -0.6709480000 	 -2.4705920000 
1024.45 	 224.9988000 	 2.204850 	 -0.6690757000 	 -2.4695430000 
1024.65 	 225.0036000 	 2.204825 	 -0.6669044000 	 -2.4671750000 
1024.85 	 225.0036000 	 2.204825 	 -0.6703281000 	 -2.4703340000 
1025.05 	 225.0020000 	 2.204825 	 -0.6697528000 	 -2.4701980000 
1025.25 	 224.9988000 	 2.204825 	 -0.6664880000 	 -2.4671460000 
1025.45 	 224.9988000 	 2.204825 	 -0.6692727000 	 -2.4694000000 
1025.65 	 225.0020000 	 2.204825 	 -0.6702645000 	 -2.4707570000 
1025.85 	 225.0036000 	 2.204825 	 -0.6666310000 	 -2.4677210000 
1026.05 	 225.0067000 	 2.204825 	 -0.6684367000 	 -2.4683060000 
1026.25 	 225.0067000 	 2.204825 	 -0.6706269000 	 -2.4711320000 
1026.45 	 225.0067000 	 2.204825 	 -0.6676992000 	 -2.4685480000 
1026.65 	 225.0036000 	 2.204825 	 -0.6672891000 	 -2.4675620000 
1026.85 	 225.0067000 	 2.204825 	 -0.6706302000 	 -2.4707000000 
1027.05 	 225.0067000 	 2.204825 	 -0.6691647000 	 -2.4699240000 
1027.25 	 225.0067000 	 2.204825 	 -0.6665929000 	 -2.4672410000 
1027.45 	 225.0067000 	 2.204825 	 -0.6698195000 	 -2.4699910000 
1027.65 	 225.0067000 	 2.204825 	 -0.6697623000 	 -2.4705440000 
1027.85 	 225.0115000 	 2.204825 	 -0.6664340000 	 -2.4673020000 
1028.05 	 225.0099000 	 2.204825 	 -0.6690788000 	 -2.4690720000 
1028.25 	 225.0067000 	 2.204825 	 -0.6705602000 	 -2.4708680000 
1028.45 	 225.0067000 	 2.204825 	 -0.6669807000 	 -2.4678390000 
1028.65 	 225.0067000 	 2.204825 	 -0.6677596000 	 -2.4680010000 
1028.85 	 225.0067000 	 2.204825 	 -0.6708495000 	 -2.4710400000 
1029.05 	 225.0067000 	 2.204825 	 -0.6678708000 	 -2.4687990000 
1029.25 	 225.0067000 	 2.204825 	 -0.6670094000 	 -2.4675110000 
1029.45 	 225.0052000 	 2.204825 	 -0.6703981000 	 -2.4706430000 
1029.65 	 225.0036000 	 2.204825 	 -0.6689389000 	 -2.4698800000 
1029.85 	 225.0036000 	 2.204825 	 -0.6664880000 	 -2.4672060000 
1030.05 	 224.9988000 	 2.204825 	 -0.6695144000 	 -2.4698320000 
1030.25 	 225.0004000 	 2.204825 	 -0.6699212000 	 -2.4706940000 
1030.45 	 225.0004000 	 2.204825 	 -0.6665007000 	 -2.4675150000 
1030.65 	 225.0036000 	 2.204825 	 -0.6684526000 	 -2.4688560000 
1030.85 	 225.0036000 	 2.204825 	 -0.6705761000 	 -2.4710720000 
1031.05 	 225.0036000 	 2.204825 	 -0.6669204000 	 -2.4682010000 
1031.25 	 225.0036000 	 2.204825 	 -0.6677882000 	 -2.4679250000 
1031.45 	 225.0036000 	 2.204825 	 -0.6708081000 	 -2.4711100000 
1031.65 	 225.0036000 	 2.204825 	 -0.6679313000 	 -2.4688720000 
1031.85 	 224.9988000 	 2.204825 	 -0.6668441000 	 -2.4673870000 
1032.05 	 224.9988000 	 2.204825 	 -0.6702995000 	 -2.4706650000 
1032.25 	 224.9988000 	 2.204825 	 -0.6690121000 	 -2.4698730000 
1032.45 	 224.9956000 	 2.204825 	 -0.6663386000 	 -2.4671170000 
1032.65 	 224.9908000 	 2.204825 	 -0.6693618000 	 -2.4695520000 
1032.85 	 224.9877000 	 2.204825 	 -0.6700770000 	 -2.4707600000 
1033.05 	 224.9877000 	 2.204825 	 -0.6665198000 	 -2.4676260000 
1033.25 	 224.9829000 	 2.204825 	 -0.6687863000 	 -2.4687190000 
1033.45 	 224.9829000 	 2.204825 	 -0.6705253000 	 -2.4709160000 
1033.65 	 224.9829000 	 2.204825 	 -0.6670411000 	 -2.4678640000 
1033.85 	 224.9877000 	 2.204850 	 -0.6679916000 	 -2.4681660000 
1034.05 	 224.9877000 	 2.204850 	 -0.6705729000 	 -2.4711290000 
1034.25 	 224.9877000 	 2.204875 	 -0.6675498000 	 -2.4687550000 
1034.45 	 224.9877000 	 2.204875 	 -0.6668472000 	 -2.4674830000 
1034.65 	 224.9877000 	 2.204900 	 -0.6705220000 	 -2.4707890000 
1034.85 	 224.9877000 	 2.204875 	 -0.6676388000 	 -2.4691740000 
1035.05 	 224.9845000 	 2.204900 	 -0.6660557000 	 -2.4672060000 
1035.25 	 224.9893000 	 2.204925 	 -0.6697305000 	 -2.4701760000 
1035.45 	 224.9861000 	 2.204950 	 -0.6692283000 	 -2.4702960000 
1035.65 	 224.9829000 	 2.204925 	 -0.6671111000 	 -2.4672380000 
1035.85 	 224.9829000 	 2.204925 	 -0.6693013000 	 -2.4693080000 
1036.05 	 224.9797000 	 2.204950 	 -0.6703981000 	 -2.4706550000 
1036.25 	 224.9797000 	 2.204975 	 -0.6667137000 	 -2.4674070000 
1036.45 	 224.9797000 	 2.205000 	 -0.6685765000 	 -2.4685410000 
1036.65 	 224.9829000 	 2.204975 	 -0.6705666000 	 -2.4708940000 
1036.85 	 224.9829000 	 2.204975 	 -0.6665452000 	 -2.4678990000 
1037.05 	 224.9829000 	 2.205000 	 -0.6678645000 	 -2.4678680000 
1037.25 	 224.9877000 	 2.205025 	 -0.6713708000 	 -2.4709510000 
1037.45 	 224.9877000 	 2.205025 	 -0.6686719000 	 -2.4689930000 
1037.65 	 224.9893000 	 2.205050 	 -0.6665738000 	 -2.4670160000 
1037.85 	 224.9908000 	 2.205025 	 -0.6701596000 	 -2.4704460000 
1038.05 	 224.9908000 	 2.205025 	 -0.6692632000 	 -2.4700710000 
1038.25 	 224.9956000 	 2.205025 	 -0.6662973000 	 -2.4670250000 
1038.45 	 224.9988000 	 2.205025 	 -0.6692886000 	 -2.4692600000 
1038.65 	 225.0036000 	 2.205025 	 -0.6700675000 	 -2.4707730000 
1038.85 	 225.0036000 	 2.205025 	 -0.6664689000 	 -2.4674670000 
1039.05 	 225.0036000 	 2.205025 	 -0.6681697000 	 -2.4685000000 
1039.25 	 225.0036000 	 2.205025 	 -0.6709671000 	 -2.4710620000 
1039.45 	 225.0036000 	 2.205025 	 -0.6674957000 	 -2.4683570000 
1039.65 	 224.9988000 	 2.205025 	 -0.6675656000 	 -2.4679020000 
1039.85 	 225.0004000 	 2.205025 	 -0.6707986000 	 -2.4709260000 
1040.05 	 224.9988000 	 2.205025 	 -0.6679694000 	 -2.4686970000 
1040.25 	 224.9988000 	 2.205025 	 -0.6667741000 	 -2.4672000000 
1040.45 	 224.9988000 	 2.205025 	 -0.6702995000 	 -2.4704520000 
1040.65 	 224.9956000 	 2.205025 	 -0.6688659000 	 -2.4699850000 
1040.85 	 224.9956000 	 2.205025 	 -0.6662591000 	 -2.4670280000 
1041.05 	 224.9908000 	 2.205025 	 -0.6698100000 	 -2.4697690000 
1041.25 	 224.9908000 	 2.205025 	 -0.6699912000 	 -2.4705380000 
1041.45 	 224.9877000 	 2.205025 	 -0.6664149000 	 -2.4670890000 
1041.65 	 224.9877000 	 2.205050 	 -0.6711833000 	 -2.4688750000 
1041.85 	 224.9877000 	 2.205075 	 -0.6731510000 	 -2.4709350000 
1042.05 	 224.9908000 	 2.205075 	 -0.6696097000 	 -2.4680550000 
1042.25 	 224.9908000 	 2.205100 	 -0.6701978000 	 -2.4678100000 
1042.45 	 224.9924000 	 2.205075 	 -0.6703091000 	 -2.4707570000 
1042.65 	 224.9908000 	 2.205075 	 -0.6676579000 	 -2.4688180000 
1042.85 	 224.9908000 	 2.205075 	 -0.6664054000 	 -2.4672760000 
1043.05 	 224.9908000 	 2.205075 	 -0.6700929000 	 -2.4704300000 
1043.25 	 224.9908000 	 2.205075 	 -0.6685130000 	 -2.4694470000 
1043.45 	 224.9908000 	 2.205075 	 -0.6661288000 	 -2.4669650000 
1043.65 	 224.9877000 	 2.205075 	 -0.6695334000 	 -2.4697080000 
1043.85 	 224.9877000 	 2.205075 	 -0.6696796000 	 -2.4705090000 
1044.05 	 224.9877000 	 2.205075 	 -0.6660970000 	 -2.4672540000 
1044.25 	 224.9861000 	 2.205100 	 -0.6684367000 	 -2.4686940000 
1044.45 	 224.9829000 	 2.205125 	 -0.6703122000 	 -2.4708530000 
1044.65 	 224.9813000 	 2.205125 	 -0.6666915000 	 -2.4677340000 
1044.85 	 224.9829000 	 2.205125 	 -0.6677246000 	 -2.4679920000 
1045.05 	 224.9829000 	 2.205150 	 -0.6703790000 	 -2.4708080000 
1045.25 	 224.9829000 	 2.205150 	 -0.6674417000 	 -2.4685800000 
1045.45 	 224.9829000 	 2.205175 	 -0.6666819000 	 -2.4673750000 
1045.65 	 224.9829000 	 2.205175 	 -0.6702995000 	 -2.4705570000 
1045.85 	 224.9829000 	 2.205175 	 -0.6692378000 	 -2.4692980000 
1046.05 	 224.9829000 	 2.205175 	 -0.6685193000 	 -2.4670540000 
1046.25 	 224.9877000 	 2.205200 	 -0.6721846000 	 -2.4700640000 
1046.45 	 224.9908000 	 2.205225 	 -0.6715615000 	 -2.4701910000 
1046.65 	 224.9924000 	 2.205225 	 -0.6687323000 	 -2.4670380000 
1046.85 	 224.9988000 	 2.205250 	 -0.6716092000 	 -2.4692730000 
1047.05 	 225.0036000 	 2.205225 	 -0.6712691000 	 -2.4707540000 
1047.25 	 225.0052000 	 2.205225 	 -0.6678804000 	 -2.4675150000 
1047.45 	 225.0036000 	 2.205225 	 -0.6695397000 	 -2.4683890000 
1047.65 	 225.0067000 	 2.205225 	 -0.6717682000 	 -2.4708050000 
1047.85 	 225.0036000 	 2.205225 	 -0.6683922000 	 -2.4681250000 
1048.05 	 225.0067000 	 2.205225 	 -0.6685035000 	 -2.4676450000 
1048.25 	 225.0067000 	 2.205225 	 -0.6718699000 	 -2.4708590000 
1048.45 	 225.0083000 	 2.205225 	 -0.6692727000 	 -2.4690910000 
1048.65 	 225.0083000 	 2.205225 	 -0.6679916000 	 -2.4670600000 
1048.85 	 225.0115000 	 2.205225 	 -0.6714471000 	 -2.4701340000 
1049.05 	 225.0147000 	 2.205225 	 -0.6705602000 	 -2.4700070000 
1049.25 	 225.0131000 	 2.205225 	 -0.6676865000 	 -2.4668980000 
1049.45 	 225.0115000 	 2.205225 	 -0.6707255000 	 -2.4694130000 
1049.65 	 225.0115000 	 2.205225 	 -0.6712659000 	 -2.4705630000 
1049.85 	 225.0115000 	 2.205225 	 -0.6675180000 	 -2.4671940000 
1050.05 	 225.0067000 	 2.205225 	 -0.6697559000 	 -2.4686340000 
1050.25 	 225.0099000 	 2.205225 	 -0.6717491000 	 -2.4708460000 
1050.45 	 225.0115000 	 2.205225 	 -0.6682682000 	 -2.4677850000 
1050.65 	 225.0115000 	 2.205225 	 -0.6683986000 	 -2.4676580000 
1050.85 	 225.0099000 	 2.205225 	 -0.6716697000 	 -2.4708650000 
1051.05 	 225.0067000 	 2.205225 	 -0.6687610000 	 -2.4685480000 
1051.25 	 225.0036000 	 2.205225 	 -0.6680520000 	 -2.4673620000 
1051.45 	 225.0036000 	 2.205225 	 -0.6717713000 	 -2.4704490000 
1051.65 	 225.0020000 	 2.205225 	 -0.6694730000 	 -2.4690600000 
1051.85 	 225.0036000 	 2.205225 	 -0.6677818000 	 -2.4670630000 
1052.05 	 225.0036000 	 2.205225 	 -0.6713708000 	 -2.4700740000 
1052.25 	 225.0036000 	 2.205225 	 -0.6704903000 	 -2.4697750000 
1052.45 	 225.0036000 	 2.205225 	 -0.6673940000 	 -2.4669230000 
1052.65 	 224.9988000 	 2.205225 	 -0.6705506000 	 -2.4692850000 
1052.85 	 224.9972000 	 2.205225 	 -0.6711292000 	 -2.4704110000 
1053.05 	 224.9956000 	 2.205225 	 -0.6676356000 	 -2.4671200000 
1053.25 	 224.9908000 	 2.205225 	 -0.6697337000 	 -2.4683130000 
1053.45 	 224.9877000 	 2.205225 	 -0.6717904000 	 -2.4707890000 
1053.65 	 224.9877000 	 2.205225 	 -0.6682491000 	 -2.4678010000 
1053.85 	 224.9893000 	 2.205225 	 -0.6687291000 	 -2.4677250000 
1054.05 	 224.9877000 	 2.205225 	 -0.6719525000 	 -2.4708270000 
1054.25 	 224.9877000 	 2.205225 	 -0.6689803000 	 -2.4686460000 
1054.45 	 224.9877000 	 2.205225 	 -0.6680139000 	 -2.4671940000 
1054.65 	 224.9877000 	 2.205225 	 -0.6715266000 	 -2.4704300000 
1054.85 	 224.9877000 	 2.205225 	 -0.6699721000 	 -2.4695170000 
1055.05 	 224.9877000 	 2.205225 	 -0.6676229000 	 -2.4670000000 
1055.25 	 224.9829000 	 2.205225 	 -0.6707954000 	 -2.4696190000 
1055.45 	 224.9829000 	 2.205225 	 -0.6712214000 	 -2.4703980000 
1055.65 	 224.9829000 	 2.205225 	 -0.6676705000 	 -2.4671650000 
1055.85 	 224.9829000 	 2.205225 	 -0.6698513000 	 -2.4688240000 
1056.05 	 224.9829000 	 2.205225 	 -0.6716697000 	 -2.4708080000 
1056.25 	 224.9829000 	 2.205225 	 -0.6683699000 	 -2.4678900000 
1056.45 	 224.9829000 	 2.205250 	 -0.6696129000 	 -2.4677720000 
1056.65 	 224.9749000 	 2.205275 	 -0.6727569000 	 -2.4707830000 
1056.85 	 224.9734000 	 2.205275 	 -0.6702359000 	 -2.4686940000 
1057.05 	 224.9718000 	 2.205300 	 -0.6689517000 	 -2.4671050000 
1057.25 	 224.9702000 	 2.205325 	 -0.6723086000 	 -2.4701050000 
1057.45 	 224.9670000 	 2.205350 	 -0.6718413000 	 -2.4698260000 
1057.65 	 224.9622000 	 2.205375 	 -0.6688277000 	 -2.4670860000 
1057.85 	 224.9591000 	 2.205425 	 -0.6714948000 	 -2.4689510000 
1058.05 	 224.9591000 	 2.205450 	 -0.6729094000 	 -2.4707860000 
1058.25 	 224.9591000 	 2.205475 	 -0.6694667000 	 -2.4678010000 
1058.45 	 224.9638000 	 2.205500 	 -0.6699054000 	 -2.4676350000 
1058.65 	 224.9702000 	 2.205525 	 -0.6731002000 	 -2.4706900000 
1058.85 	 224.9781000 	 2.205550 	 -0.6703408000 	 -2.4687830000 
1059.05 	 224.9845000 	 2.205575 	 -0.6689739000 	 -2.4670280000 
1059.25 	 224.9908000 	 2.205600 	 -0.6727695000 	 -2.4700640000 
1059.45 	 224.9972000 	 2.205575 	 -0.6725184000 	 -2.4699210000 
1059.65 	 225.0036000 	 2.205575 	 -0.6692823000 	 -2.4667550000 
1059.85 	 225.0115000 	 2.205575 	 -0.6720893000 	 -2.4692180000 
1060.05 	 225.0179000 	 2.205575 	 -0.6728204000 	 -2.4704620000 
1060.25 	 225.0226000 	 2.205575 	 -0.6690979000 	 -2.4672860000 
1060.45 	 225.0258000 	 2.205575 	 -0.6706874000 	 -2.4681190000 
1060.65 	 225.0306000 	 2.205575 	 -0.6723468000 	 -2.4709060000 
1060.85 	 225.0274000 	 2.205575 	 -0.6685321000 	 -2.4680930000 
1061.05 	 225.0258000 	 2.205575 	 -0.6686497000 	 -2.4675150000 
1061.25 	 225.0258000 	 2.205575 	 -0.6718985000 	 -2.4707670000 
1061.45 	 225.0258000 	 2.205550 	 -0.6698608000 	 -2.4689580000 
1061.65 	 225.0258000 	 2.205525 	 -0.6683032000 	 -2.4669010000 
1061.85 	 225.0258000 	 2.205500 	 -0.6718095000 	 -2.4702870000 
1062.05 	 225.0258000 	 2.205475 	 -0.6702518000 	 -2.4695270000 
1062.25 	 225.0226000 	 2.205475 	 -0.6676324000 	 -2.4669360000 
1062.45 	 225.0179000 	 2.205425 	 -0.6712691000 	 -2.4697590000 
1062.65 	 225.0179000 	 2.205425 	 -0.6710148000 	 -2.4702100000 
1062.85 	 225.0147000 	 2.205425 	 -0.6676674000 	 -2.4670950000 
1063.05 	 225.0147000 	 2.205425 	 -0.6702518000 	 -2.4689010000 
1063.25 	 225.0147000 	 2.205375 	 -0.6717746000 	 -2.4707250000 
1063.45 	 225.0131000 	 2.205375 	 -0.6682841000 	 -2.4675210000 
1063.65 	 225.0115000 	 2.205375 	 -0.6694095000 	 -2.4680330000 
1063.85 	 225.0115000 	 2.205375 	 -0.6721783000 	 -2.4709610000 
1064.05 	 225.0083000 	 2.205350 	 -0.6687323000 	 -2.4681790000 
1064.25 	 225.0067000 	 2.205350 	 -0.6682301000 	 -2.4673020000 
1064.45 	 225.0036000 	 2.205325 	 -0.6714662000 	 -2.4704270000 
1064.65 	 225.0052000 	 2.205325 	 -0.6695874000 	 -2.4695010000 
1064.85 	 225.0052000 	 2.205325 	 -0.6674290000 	 -2.4670160000 
1065.05 	 225.0067000 	 2.205325 	 -0.6708145000 	 -2.4696570000 
1065.25 	 225.0067000 	 2.205325 	 -0.6706365000 	 -2.4700320000 
1065.45 	 225.0036000 	 2.205325 	 -0.6671937000 	 -2.4670440000 
1065.65 	 225.0036000 	 2.205325 	 -0.6699054000 	 -2.4688180000 
1065.85 	 224.9988000 	 2.205325 	 -0.6711833000 	 -2.4706300000 
1066.05 	 224.9988000 	 2.205325 	 -0.6675275000 	 -2.4672830000 
1066.25 	 224.9988000 	 2.205325 	 -0.6692060000 	 -2.4682040000 
1066.45 	 224.9988000 	 2.205325 	 -0.6717364000 	 -2.4708370000 
1066.65 	 224.9988000 	 2.205325 	 -0.6687133000 	 -2.4684400000 
1066.85 	 224.9988000 	 2.205325 	 -0.6678041000 	 -2.4672670000 
1067.05 	 224.9956000 	 2.205325 	 -0.6713772000 	 -2.4705380000 
1067.25 	 224.9940000 	 2.205325 	 -0.6695111000 	 -2.4694220000 
1067.45 	 224.9908000 	 2.205325 	 -0.6670443000 	 -2.4669230000 
1067.65 	 224.9877000 	 2.205325 	 -0.6705189000 	 -2.4696830000 
1067.85 	 224.9877000 	 2.205325 	 -0.6706651000 	 -2.4702040000 
1068.05 	 224.9829000 	 2.205325 	 -0.6671143000 	 -2.4670730000 
1068.25 	 224.9877000 	 2.205325 	 -0.6695779000 	 -2.4688590000 
1068.45 	 224.9829000 	 2.205325 	 -0.6708781000 	 -2.4706520000 
1068.65 	 224.9877000 	 2.205325 	 -0.6677341000 	 -2.4677050000 
1068.85 	 224.9893000 	 2.205325 	 -0.6687800000 	 -2.4679500000 
1069.05 	 224.9908000 	 2.205325 	 -0.6714757000 	 -2.4708780000 
1069.25 	 224.9908000 	 2.205325 	 -0.6683953000 	 -2.4686240000 
1069.45 	 224.9908000 	 2.205325 	 -0.6677691000 	 -2.4673870000 
1069.65 	 224.9908000 	 2.205325 	 -0.6711228000 	 -2.4703920000 
1069.85 	 224.9877000 	 2.205325 	 -0.6692378000 	 -2.4693360000 
1070.05 	 224.9829000 	 2.205325 	 -0.6670507000 	 -2.4667580000 
1070.25 	 224.9797000 	 2.205325 	 -0.6704044000 	 -2.4694700000 
1070.45 	 224.9781000 	 2.205325 	 -0.6707446000 	 -2.4704770000 
1070.65 	 224.9749000 	 2.205325 	 -0.6671746000 	 -2.4671840000 
1070.85 	 224.9718000 	 2.205375 	 -0.6688054000 	 -2.4683600000 
1071.05 	 224.9734000 	 2.205375 	 -0.6711610000 	 -2.4708810000 
1071.25 	 224.9718000 	 2.205425 	 -0.6677977000 	 -2.4681250000 
1071.45 	 224.9749000 	 2.205425 	 -0.6676292000 	 -2.4674380000 
1071.65 	 224.9749000 	 2.205450 	 -0.6710148000 	 -2.4707320000 
1071.85 	 224.9749000 	 2.205475 	 -0.6687800000 	 -2.4690820000 
1072.05 	 224.9749000 	 2.205500 	 -0.6670507000 	 -2.4670630000 
1072.25 	 224.9749000 	 2.205525 	 -0.6705697000 	 -2.4701210000 
1072.45 	 224.9765000 	 2.205525 	 -0.6696510000 	 -2.4698100000 
1072.65 	 224.9749000 	 2.205550 	 -0.6669394000 	 -2.4670670000 
1072.85 	 224.9749000 	 2.205575 	 -0.6695016000 	 -2.4690250000 
1073.05 	 224.9781000 	 2.205575 	 -0.6705729000 	 -2.4707380000 
1073.25 	 224.9797000 	 2.205600 	 -0.6672319000 	 -2.4677750000 
1073.45 	 224.9797000 	 2.205625 	 -0.6677182000 	 -2.4677660000 
1073.65 	 224.9797000 	 2.205625 	 -0.6709290000 	 -2.4706550000 
1073.85 	 224.9765000 	 2.205650 	 -0.6683953000 	 -2.4689200000 
1074.05 	 224.9749000 	 2.205625 	 -0.6675847000 	 -2.4671590000 
1074.25 	 224.9718000 	 2.205675 	 -0.6754081000 	 -2.4703570000 
1074.45 	 224.9718000 	 2.205675 	 -0.6748168000 	 -2.4703030000 
1074.65 	 224.9718000 	 2.205725 	 -0.6717173000 	 -2.4671810000 
1074.85 	 224.9718000 	 2.205725 	 -0.6741269000 	 -2.4690250000 
1075.05 	 224.9718000 	 2.205750 	 -0.6761551000 	 -2.4710970000 
1075.25 	 224.9734000 	 2.205775 	 -0.6727441000 	 -2.4681060000 
1075.45 	 224.9734000 	 2.205800 	 -0.6728395000 	 -2.4677280000 
1075.65 	 224.9749000 	 2.205800 	 -0.6762505000 	 -2.4708650000 
1075.85 	 224.9797000 	 2.205825 	 -0.6743813000 	 -2.4695900000 
1076.05 	 224.9829000 	 2.205850 	 -0.6721147000 	 -2.4672130000 
1076.25 	 224.9877000 	 2.205850 	 -0.6712659000 	 -2.4700930000 
1076.45 	 224.9908000 	 2.205875 	 -0.6724930000 	 -2.4706010000 
1076.65 	 224.9956000 	 2.205875 	 -0.6709544000 	 -2.4674380000 
1076.85 	 225.0004000 	 2.205875 	 -0.6738472000 	 -2.4689420000 
1077.05 	 225.0067000 	 2.205875 	 -0.6767495000 	 -2.4712050000 
1077.25 	 225.0115000 	 2.205875 	 -0.6730302000 	 -2.4681250000 
1077.45 	 225.0147000 	 2.205875 	 -0.6736565000 	 -2.4680960000 
1077.65 	 225.0163000 	 2.205875 	 -0.6768703000 	 -2.4712690000 
1077.85 	 225.0179000 	 2.205875 	 -0.6741174000 	 -2.4691460000 
1078.05 	 225.0226000 	 2.205875 	 -0.6727632000 	 -2.4675430000 
1078.25 	 225.0226000 	 2.205875 	 -0.6764030000 	 -2.4707600000 
1078.45 	 225.0226000 	 2.205875 	 -0.6751950000 	 -2.4699560000 
1078.65 	 225.0226000 	 2.205875 	 -0.6725343000 	 -2.4673530000 
1078.85 	 225.0226000 	 2.205875 	 -0.6758054000 	 -2.4697560000 
1079.05 	 225.0226000 	 2.205825 	 -0.6760184000 	 -2.4707630000 
1079.25 	 225.0258000 	 2.205825 	 -0.6725820000 	 -2.4675300000 
1079.45 	 225.0258000 	 2.205775 	 -0.6743526000 	 -2.4687350000 
1079.65 	 225.0258000 	 2.205775 	 -0.6768227000 	 -2.4711480000 
1079.85 	 225.0226000 	 2.205750 	 -0.6734149000 	 -2.4683090000 
1080.05 	 225.0226000 	 2.205725 	 -0.6734498000 	 -2.4679090000 
1080.25 	 225.0179000 	 2.205725 	 -0.6769212000 	 -2.4709450000 
1080.45 	 225.0147000 	 2.205700 	 -0.6743145000 	 -2.4691420000 
1080.65 	 225.0115000 	 2.205675 	 -0.6725534000 	 -2.4673020000 
1080.85 	 225.0067000 	 2.205675 	 -0.6761805000 	 -2.4704200000 
1081.05 	 225.0067000 	 2.205675 	 -0.6755034000 	 -2.4701500000 
1081.25 	 225.0099000 	 2.205675 	 -0.6722863000 	 -2.4671970000 
1081.45 	 225.0115000 	 2.205675 	 -0.6754208000 	 -2.4695900000 
1081.65 	 225.0147000 	 2.205675 	 -0.6763172000 	 -2.4709030000 
1081.85 	 225.0147000 	 2.205650 	 -0.6729603000 	 -2.4676830000 
1082.05 	 225.0115000 	 2.205625 	 -0.6742128000 	 -2.4685290000 
1082.25 	 225.0083000 	 2.205625 	 -0.6767909000 	 -2.4712180000 
1082.45 	 225.0036000 	 2.205625 	 -0.6737645000 	 -2.4686430000 
1082.65 	 224.9956000 	 2.205625 	 -0.6733608000 	 -2.4676670000 
1082.85 	 224.9908000 	 2.205625 	 -0.6767273000 	 -2.4709380000 
1083.05 	 224.9893000 	 2.205625 	 -0.6745720000 	 -2.4696190000 
1083.25 	 224.9861000 	 2.205625 	 -0.6726106000 	 -2.4673810000 
1083.45 	 224.9829000 	 2.205625 	 -0.6761233000 	 -2.4704770000 
1083.65 	 224.9813000 	 2.205625 	 -0.6756623000 	 -2.4705570000 
1083.85 	 224.9797000 	 2.205625 	 -0.6722896000 	 -2.4671810000 
1084.05 	 224.9797000 	 2.205625 	 -0.6750806000 	 -2.4691460000 
1084.25 	 224.9829000 	 2.205625 	 -0.6764889000 	 -2.4710460000 
1084.45 	 224.9813000 	 2.205625 	 -0.6728427000 	 -2.4677910000 
1084.65 	 224.9829000 	 2.205625 	 -0.6737741000 	 -2.4681350000 
1084.85 	 224.9829000 	 2.205625 	 -0.6766574000 	 -2.4711610000 
1085.05 	 224.9829000 	 2.205625 	 -0.6744162000 	 -2.4693140000 
1085.25 	 224.9829000 	 2.205625 	 -0.6727059000 	 -2.4672060000 
1085.45 	 224.9877000 	 2.205625 	 -0.6762155000 	 -2.4703820000 
1085.65 	 224.9908000 	 2.205650 	 -0.6756083000 	 -2.4702420000 
1085.85 	 224.9908000 	 2.205675 	 -0.6722323000 	 -2.4672380000 
1086.05 	 224.9877000 	 2.205675 	 -0.6749471000 	 -2.4693870000 
1086.25 	 224.9877000 	 2.205675 	 -0.6765556000 	 -2.4708970000 
1086.45 	 224.9829000 	 2.205675 	 -0.6729476000 	 -2.4679180000 
1086.65 	 224.9797000 	 2.205675 	 -0.6733958000 	 -2.4679410000 
1086.85 	 224.9765000 	 2.205675 	 -0.6768227000 	 -2.4711160000 
1087.05 	 224.9797000 	 2.205700 	 -0.6738440000 	 -2.4688690000 
1087.25 	 224.9749000 	 2.205725 	 -0.6723022000 	 -2.4673870000 
1087.45 	 224.9797000 	 2.205725 	 -0.6761424000 	 -2.4705120000 
1087.65 	 224.9797000 	 2.205725 	 -0.6752777000 	 -2.4701340000 
1087.85 	 224.9765000 	 2.205750 	 -0.6722832000 	 -2.4670860000 
1088.05 	 224.9797000 	 2.205775 	 -0.6750774000 	 -2.4695780000 
1088.25 	 224.9797000 	 2.205775 	 -0.6758435000 	 -2.4708590000 
1088.45 	 224.9829000 	 2.205775 	 -0.6724485000 	 -2.4676700000 
1088.65 	 224.9829000 	 2.205800 	 -0.6742446000 	 -2.4686240000 
1088.85 	 224.9829000 	 2.205825 	 -0.6764285000 	 -2.4712150000 
1089.05 	 224.9829000 	 2.205825 	 -0.6731542000 	 -2.4682460000 
1089.25 	 224.9829000 	 2.205825 	 -0.6730270000 	 -2.4679210000 
1089.45 	 224.9829000 	 2.205825 	 -0.6764571000 	 -2.4710240000 
1089.65 	 224.9797000 	 2.205850 	 -0.6743908000 	 -2.4694320000 
1089.85 	 224.9797000 	 2.205875 	 -0.6722450000 	 -2.4672130000 
1090.05 	 224.9797000 	 2.205875 	 -0.6757863000 	 -2.4703340000 
1090.25 	 224.9749000 	 2.205875 	 -0.6752650000 	 -2.4704620000 
1090.45 	 224.9718000 	 2.205900 	 -0.6720670000 	 -2.4673300000 
1090.65 	 224.9654000 	 2.205925 	 -0.6748454000 	 -2.4693230000 
1090.85 	 224.9638000 	 2.205950 	 -0.6761582000 	 -2.4710590000 
1091.05 	 224.9591000 	 2.205975 	 -0.6726424000 	 -2.4680870000 
1091.25 	 224.9622000 	 2.206000 	 -0.6732082000 	 -2.4680520000 
1091.45 	 224.9638000 	 2.206050 	 -0.6764571000 	 -2.4710270000 
1091.65 	 224.9670000 	 2.206075 	 -0.6739616000 	 -2.4694190000 
1091.85 	 224.9718000 	 2.206100 	 -0.6724421000 	 -2.4673490000 
1092.05 	 224.9749000 	 2.206125 	 -0.6760057000 	 -2.4705440000 
1092.25 	 224.9797000 	 2.206125 	 -0.6750774000 	 -2.4701880000 
1092.45 	 224.9813000 	 2.206150 	 -0.6720574000 	 -2.4671910000 
1092.65 	 224.9797000 	 2.206150 	 -0.6757005000 	 -2.4692760000 
1092.85 	 224.9829000 	 2.206175 	 -0.6768322000 	 -2.4707860000 
1093.05 	 224.9877000 	 2.206200 	 -0.6730270000 	 -2.4674100000 
1093.25 	 224.9829000 	 2.206175 	 -0.6737359000 	 -2.4684590000 
1093.45 	 224.9908000 	 2.206175 	 -0.6763013000 	 -2.4712470000 
1093.65 	 224.9956000 	 2.206175 	 -0.6729634000 	 -2.4684140000 
1093.85 	 225.0004000 	 2.206175 	 -0.6726646000 	 -2.4676230000 
1094.05 	 225.0052000 	 2.206175 	 -0.6761265000 	 -2.4707890000 
1094.25 	 225.0115000 	 2.206175 	 -0.6741111000 	 -2.4694410000 
1094.45 	 225.0163000 	 2.206175 	 -0.6719653000 	 -2.4669040000 
1094.65 	 225.0147000 	 2.206175 	 -0.6753476000 	 -2.4700010000 
1094.85 	 225.0179000 	 2.206175 	 -0.6752872000 	 -2.4703250000 
1095.05 	 225.0147000 	 2.206175 	 -0.6720607000 	 -2.4673840000 
1095.25 	 225.0147000 	 2.206175 	 -0.6744226000 	 -2.4690630000 
1095.45 	 225.0115000 	 2.206175 	 -0.6759230000 	 -2.4710300000 
1095.65 	 225.0067000 	 2.206175 	 -0.6722863000 	 -2.4676160000 
1095.85 	 225.0036000 	 2.206175 	 -0.6737677000 	 -2.4685800000 
1096.05 	 225.0036000 	 2.206175 	 -0.6762282000 	 -2.4710340000 
1096.25 	 225.0067000 	 2.206175 	 -0.6731669000 	 -2.4686340000 
1096.45 	 225.0115000 	 2.206175 	 -0.6724961000 	 -2.4675780000 
1096.65 	 225.0131000 	 2.206175 	 -0.6762568000 	 -2.4707700000 
1096.85 	 225.0147000 	 2.206175 	 -0.6743145000 	 -2.4695010000 
1097.05 	 225.0179000 	 2.206175 	 -0.6718826000 	 -2.4669930000 
1097.25 	 225.0179000 	 2.206175 	 -0.6752205000 	 -2.4698510000 
1097.45 	 225.0179000 	 2.206175 	 -0.6755574000 	 -2.4705700000 
1097.65 	 225.0179000 	 2.206175 	 -0.6721147000 	 -2.4674190000 
1097.85 	 225.0179000 	 2.206175 	 -0.6740697000 	 -2.4688340000 
1098.05 	 225.0147000 	 2.206125 	 -0.6761964000 	 -2.4709730000 
1098.25 	 225.0115000 	 2.206125 	 -0.6725311000 	 -2.4681600000 
1098.45 	 225.0115000 	 2.206125 	 -0.6732718000 	 -2.4680360000 
1098.65 	 225.0052000 	 2.206125 	 -0.6762092000 	 -2.4710880000 
1098.85 	 225.0036000 	 2.206125 	 -0.6736119000 	 -2.4689740000 
1099.05 	 225.0036000 	 2.206125 	 -0.6721751000 	 -2.4673180000 
1099.25 	 225.0036000 	 2.206125 	 -0.6756973000 	 -2.4705600000 
1099.45 	 225.0036000 	 2.206125 	 -0.6745084000 	 -2.4698380000 
1099.65 	 225.0036000 	 2.206125 	 -0.6718063000 	 -2.4670440000 
1099.85 	 225.0036000 	 2.206125 	 -0.6751251000 	 -2.4698040000 
1100.05 	 225.0036000 	 2.206125 	 -0.6756083000 	 -2.4708050000 
1100.25 	 225.0036000 	 2.206125 	 -0.6719748000 	 -2.4675340000 
1100.45 	 225.0036000 	 2.206125 	 -0.6737518000 	 -2.4685480000 
1100.65 	 225.0036000 	 2.206125 	 -0.6761964000 	 -2.4710460000 
1100.85 	 225.0036000 	 2.206125 	 -0.6730716000 	 -2.4683540000 
1101.05 	 225.0036000 	 2.206125 	 -0.6728618000 	 -2.4676160000 
1101.25 	 224.9988000 	 2.206125 	 -0.6761869000 	 -2.4709000000 
1101.45 	 224.9956000 	 2.206125 	 -0.6741238000 	 -2.4692470000 
1101.65 	 224.9908000 	 2.206125 	 -0.6721719000 	 -2.4672160000 
1101.85 	 224.9893000 	 2.206125 	 -0.6754239000 	 -2.4700930000 
1102.05 	 224.9877000 	 2.206125 	 -0.6751092000 	 -2.4703820000 
1102.25 	 224.9893000 	 2.206125 	 -0.6719589000 	 -2.4671650000 
1102.45 	 224.9908000 	 2.206125 	 -0.6747087000 	 -2.4690630000 
1102.65 	 224.9956000 	 2.206125 	 -0.6761551000 	 -2.4710690000 
1102.85 	 224.9956000 	 2.206125 	 -0.6724803000 	 -2.4679020000 
1103.05 	 224.9988000 	 2.206125 	 -0.6734880000 	 -2.4681570000 
1103.25 	 224.9956000 	 2.206125 	 -0.6764380000 	 -2.4710620000 
1103.45 	 224.9956000 	 2.206125 	 -0.6734244000 	 -2.4688210000 
1103.65 	 224.9908000 	 2.206125 	 -0.6725693000 	 -2.4674160000 
1103.85 	 224.9877000 	 2.206125 	 -0.6760311000 	 -2.4705600000 
1104.05 	 224.9877000 	 2.206125 	 -0.6745211000 	 -2.4697530000 
1104.25 	 224.9877000 	 2.206125 	 -0.6720956000 	 -2.4671490000 
1104.45 	 224.9845000 	 2.206125 	 -0.6751283000 	 -2.4696160000 
1104.65 	 224.9877000 	 2.206125 	 -0.6758499000 	 -2.4706520000 
1104.85 	 224.9908000 	 2.206125 	 -0.6722800000 	 -2.4674380000 
1105.05 	 224.9908000 	 2.206125 	 -0.6743495000 	 -2.4689170000 
1105.25 	 224.9908000 	 2.206125 	 -0.6763013000 	 -2.4710210000 
1105.45 	 224.9908000 	 2.206125 	 -0.6727378000 	 -2.4681160000 
1105.65 	 224.9908000 	 2.206125 	 -0.6733195000 	 -2.4680870000 
1105.85 	 224.9877000 	 2.206125 	 -0.6765175000 	 -2.4711800000 
1106.05 	 224.9829000 	 2.206125 	 -0.6734594000 	 -2.4688750000 
1106.25 	 224.9813000 	 2.206125 	 -0.6725216000 	 -2.4674260000 
1106.45 	 224.9797000 	 2.206125 	 -0.6762028000 	 -2.4706240000 
1106.65 	 224.9797000 	 2.206125 	 -0.6747850000 	 -2.4700070000 
1106.85 	 224.9797000 	 2.206125 	 -0.6720638000 	 -2.4671010000 
1107.05 	 224.9813000 	 2.206125 	 -0.6749344000 	 -2.4693710000 
1107.25 	 224.9829000 	 2.206175 	 -0.6758690000 	 -2.4707730000 
1107.45 	 224.9797000 	 2.206175 	 -0.6723722000 	 -2.4676930000 
1107.65 	 224.9797000 	 2.206175 	 -0.6737677000 	 -2.4685320000 
1107.85 	 224.9749000 	 2.206175 	 -0.6764221000 	 -2.4712120000 
1108.05 	 224.9718000 	 2.206200 	 -0.6727378000 	 -2.4681470000 
1108.25 	 224.9670000 	 2.206225 	 -0.6729984000 	 -2.4676960000 
1108.45 	 224.9670000 	 2.206250 	 -0.6762759000 	 -2.4708300000 
1108.65 	 224.9670000 	 2.206275 	 -0.6742700000 	 -2.4694280000 
1108.85 	 224.9718000 	 2.206325 	 -0.6721497000 	 -2.4671490000 
1109.05 	 224.9765000 	 2.206325 	 -0.6757419000 	 -2.4702290000 
1109.25 	 224.9813000 	 2.206350 	 -0.6752999000 	 -2.4702740000 
1109.45 	 224.9829000 	 2.206375 	 -0.6721020000 	 -2.4672990000 
1109.65 	 224.9829000 	 2.206375 	 -0.6743717000 	 -2.4690980000 
1109.85 	 224.9877000 	 2.206375 	 -0.6761551000 	 -2.4709130000 
1110.05 	 224.9877000 	 2.206375 	 -0.6725979000 	 -2.4678610000 
1110.25 	 224.9893000 	 2.206400 	 -0.6733291000 	 -2.4680170000 
1110.45 	 224.9940000 	 2.206400 	 -0.6759993000 	 -2.4708870000 
1110.65 	 224.9956000 	 2.206425 	 -0.6731224000 	 -2.4687670000 
1110.85 	 224.9988000 	 2.206425 	 -0.6718890000 	 -2.4672670000 
1111.05 	 225.0036000 	 2.206425 	 -0.6756814000 	 -2.4704300000 
1111.25 	 225.0036000 	 2.206425 	 -0.6708018000 	 -2.4697460000 
1111.45 	 225.0067000 	 2.206425 	 -0.6685448000 	 -2.4671940000 
1111.65 	 225.0115000 	 2.206425 	 -0.6716411000 	 -2.4694470000 
1111.85 	 225.0147000 	 2.206425 	 -0.6727028000 	 -2.4707670000 
1112.05 	 225.0179000 	 2.206425 	 -0.6688563000 	 -2.4675460000 
1112.25 	 225.0226000 	 2.206425 	 -0.6704871000 	 -2.4684300000 
1112.45 	 225.0258000 	 2.206425 	 -0.6729380000 	 -2.4710880000 
1112.65 	 225.0258000 	 2.206425 	 -0.6697559000 	 -2.4684620000 
1112.85 	 225.0226000 	 2.206425 	 -0.6694857000 	 -2.4675910000 
1113.05 	 225.0179000 	 2.206375 	 -0.6727505000 	 -2.4708020000 
1113.25 	 225.0147000 	 2.206375 	 -0.6712787000 	 -2.4694820000 
1113.45 	 225.0131000 	 2.206375 	 -0.6689835000 	 -2.4669930000 
1113.65 	 225.0115000 	 2.206375 	 -0.6723912000 	 -2.4701630000 
1113.85 	 225.0115000 	 2.206350 	 -0.6725693000 	 -2.4703630000 
1114.05 	 225.0131000 	 2.206325 	 -0.6695588000 	 -2.4672540000 
1114.25 	 225.0115000 	 2.206325 	 -0.6721624000 	 -2.4690660000 
1114.45 	 225.0115000 	 2.206325 	 -0.6734975000 	 -2.4708140000 
1114.65 	 225.0147000 	 2.206325 	 -0.6698418000 	 -2.4676010000 
1114.85 	 225.0147000 	 2.206275 	 -0.6709893000 	 -2.4680390000 
1115.05 	 225.0147000 	 2.206275 	 -0.6736310000 	 -2.4708970000 
1115.25 	 225.0115000 	 2.206275 	 -0.6708400000 	 -2.4686780000 
1115.45 	 225.0115000 	 2.206275 	 -0.6694158000 	 -2.4671590000 
1115.65 	 225.0067000 	 2.206275 	 -0.6738631000 	 -2.4703030000 
1115.85 	 225.0036000 	 2.206275 	 -0.6736247000 	 -2.4700800000 
1116.05 	 224.9988000 	 2.206275 	 -0.6713422000 	 -2.4668950000 
1116.25 	 224.9924000 	 2.206275 	 -0.6746483000 	 -2.4694760000 
1116.45 	 224.9893000 	 2.206275 	 -0.6754144000 	 -2.4706430000 
1116.65 	 224.9829000 	 2.206275 	 -0.6708781000 	 -2.4676070000 
1116.85 	 224.9829000 	 2.206275 	 -0.6714280000 	 -2.4685920000 
1117.05 	 224.9829000 	 2.206275 	 -0.6758849000 	 -2.4710150000 
1117.25 	 224.9877000 	 2.206275 	 -0.6728585000 	 -2.4685450000 
1117.45 	 224.9861000 	 2.206275 	 -0.6720416000 	 -2.4674580000 
1117.65 	 224.9877000 	 2.206275 	 -0.6756337000 	 -2.4706710000 
1117.85 	 224.9877000 	 2.206275 	 -0.6738154000 	 -2.4692340000 
1118.05 	 224.9893000 	 2.206275 	 -0.6715171000 	 -2.4670190000 
1118.25 	 224.9877000 	 2.206275 	 -0.6749916000 	 -2.4699810000 
1118.45 	 224.9829000 	 2.206275 	 -0.6747055000 	 -2.4702330000 
1118.65 	 224.9813000 	 2.206275 	 -0.6714630000 	 -2.4672130000 
1118.85 	 224.9749000 	 2.206275 	 -0.6737328000 	 -2.4688590000 
1119.05 	 224.9749000 	 2.206275 	 -0.6756783000 	 -2.4708210000 
1119.25 	 224.9718000 	 2.206300 	 -0.6724548000 	 -2.4681410000 
1119.45 	 224.9718000 	 2.206325 	 -0.6724326000 	 -2.4676770000 
1119.65 	 224.9670000 	 2.206350 	 -0.6757355000 	 -2.4708620000 
1119.85 	 224.9638000 	 2.206375 	 -0.6733418000 	 -2.4691230000 
1120.05 	 224.9591000 	 2.206400 	 -0.6715838000 	 -2.4670890000 
1120.25 	 224.9559000 	 2.206425 	 -0.6752014000 	 -2.4702680000 
1120.45 	 224.9559000 	 2.206475 	 -0.6742986000 	 -2.4700670000 
1120.65 	 224.9559000 	 2.206500 	 -0.6712818000 	 -2.4670190000 
1120.85 	 224.9591000 	 2.206550 	 -0.6742001000 	 -2.4692340000 
1121.05 	 224.9591000 	 2.206575 	 -0.6752014000 	 -2.4707130000 
1121.25 	 224.9575000 	 2.206600 	 -0.6714916000 	 -2.4677250000 
1121.45 	 224.9559000 	 2.206650 	 -0.6730556000 	 -2.4684490000 
1121.65 	 224.9591000 	 2.206675 	 -0.6751696000 	 -2.4710300000 
1121.85 	 224.9654000 	 2.206700 	 -0.6718572000 	 -2.4680870000 
1122.05 	 224.9718000 	 2.206725 	 -0.6719367000 	 -2.4675910000 
1122.25 	 224.9797000 	 2.206750 	 -0.6752555000 	 -2.4708140000 
1122.45 	 224.9877000 	 2.206775 	 -0.6726646000 	 -2.4690060000 
1122.65 	 224.9940000 	 2.206800 	 -0.6709512000 	 -2.4671710000 
1122.85 	 224.9988000 	 2.206775 	 -0.6732686000 	 -2.4700930000 
1123.05 	 225.0036000 	 2.206775 	 -0.6727092000 	 -2.4700100000 
1123.25 	 225.0115000 	 2.206775 	 -0.6698068000 	 -2.4671390000 
1123.45 	 225.0147000 	 2.206775 	 -0.6721433000 	 -2.4689130000 
1123.65 	 225.0179000 	 2.206775 	 -0.6737232000 	 -2.4707790000 
1123.85 	 225.0226000 	 2.206775 	 -0.6705952000 	 -2.4675820000 
1124.05 	 225.0226000 	 2.206775 	 -0.6715520000 	 -2.4679210000 
1124.25 	 225.0226000 	 2.206775 	 -0.6746928000 	 -2.4708810000 
1124.45 	 225.0226000 	 2.206775 	 -0.6712882000 	 -2.4684880000 
1124.65 	 225.0226000 	 2.206775 	 -0.6703313000 	 -2.4669520000 
1124.85 	 225.0179000 	 2.206750 	 -0.6740697000 	 -2.4703790000 
1125.05 	 225.0179000 	 2.206725 	 -0.6722228000 	 -2.4697370000 
1125.25 	 225.0179000 	 2.206725 	 -0.6697146000 	 -2.4670410000 
1125.45 	 225.0147000 	 2.206725 	 -0.6732146000 	 -2.4694320000 
1125.65 	 225.0131000 	 2.206725 	 -0.6736882000 	 -2.4704840000 
1125.85 	 225.0115000 	 2.206675 	 -0.6699276000 	 -2.4672130000 
1126.05 	 225.0115000 	 2.206675 	 -0.6719971000 	 -2.4685190000 
1126.25 	 225.0067000 	 2.206675 	 -0.6740792000 	 -2.4710080000 
1126.45 	 225.0067000 	 2.206675 	 -0.6706969000 	 -2.4680870000 
1126.65 	 225.0115000 	 2.206675 	 -0.6709703000 	 -2.4677120000 
1126.85 	 225.0115000 	 2.206675 	 -0.6742382000 	 -2.4707160000 
1127.05 	 225.0115000 	 2.206675 	 -0.6714026000 	 -2.4687830000 
1127.25 	 225.0115000 	 2.206625 	 -0.6705157000 	 -2.4672320000 
1127.45 	 225.0083000 	 2.206625 	 -0.6741301000 	 -2.4705280000 
1127.65 	 225.0067000 	 2.206625 	 -0.6725502000 	 -2.4696830000 
1127.85 	 225.0036000 	 2.206625 	 -0.6701024000 	 -2.4669490000 
1128.05 	 224.9988000 	 2.206625 	 -0.6733291000 	 -2.4695400000 
1128.25 	 224.9988000 	 2.206625 	 -0.6738217000 	 -2.4703310000 
1128.45 	 224.9956000 	 2.206625 	 -0.6704457000 	 -2.4669900000 
1128.65 	 224.9956000 	 2.206625 	 -0.6726646000 	 -2.4686180000 
1128.85 	 224.9908000 	 2.206625 	 -0.6744449000 	 -2.4708560000 
1129.05 	 224.9877000 	 2.206625 	 -0.6711578000 	 -2.4678680000 
1129.25 	 224.9877000 	 2.206625 	 -0.6715361000 	 -2.4675210000 
1129.45 	 224.9877000 	 2.206600 	 -0.6751220000 	 -2.4706520000 
1129.65 	 224.9908000 	 2.206625 	 -0.6752586000 	 -2.4689830000 
1129.85 	 224.9908000 	 2.206625 	 -0.6738440000 	 -2.4670120000 
1130.05 	 224.9956000 	 2.206625 	 -0.6774775000 	 -2.4701760000 
1130.25 	 224.9956000 	 2.206625 	 -0.6763427000 	 -2.4697650000 
1130.45 	 224.9956000 	 2.206625 	 -0.6735261000 	 -2.4668850000 
1130.65 	 224.9908000 	 2.206625 	 -0.6762632000 	 -2.4693580000 
1130.85 	 224.9893000 	 2.206625 	 -0.6773631000 	 -2.4705790000 
1131.05 	 224.9877000 	 2.206625 	 -0.6737582000 	 -2.4672860000 
1131.25 	 224.9829000 	 2.206625 	 -0.6756210000 	 -2.4686020000 
1131.45 	 224.9829000 	 2.206625 	 -0.6779130000 	 -2.4709920000 
1131.65 	 224.9829000 	 2.206625 	 -0.6742795000 	 -2.4680010000 
1131.85 	 224.9829000 	 2.206625 	 -0.6744830000 	 -2.4674920000 
1132.05 	 224.9797000 	 2.206625 	 -0.6779988000 	 -2.4707250000 
1132.25 	 224.9797000 	 2.206625 	 -0.6756592000 	 -2.4692850000 
1132.45 	 224.9749000 	 2.206625 	 -0.6735897000 	 -2.4669770000 
1132.65 	 224.9749000 	 2.206650 	 -0.6769753000 	 -2.4696450000 
1132.85 	 224.9749000 	 2.206675 	 -0.6770929000 	 -2.4702990000 
1133.05 	 224.9749000 	 2.206675 	 -0.6736724000 	 -2.4670760000 
1133.25 	 224.9749000 	 2.206725 	 -0.6755797000 	 -2.4684520000 
1133.45 	 224.9797000 	 2.206725 	 -0.6777700000 	 -2.4709220000 
1133.65 	 224.9749000 	 2.206750 	 -0.6743844000 	 -2.4679790000 
1133.85 	 224.9749000 	 2.206775 	 -0.6745561000 	 -2.4675180000 
1134.05 	 224.9749000 	 2.206775 	 -0.6776333000 	 -2.4706840000 
1134.25 	 224.9749000 	 2.206775 	 -0.6752904000 	 -2.4689710000 
1134.45 	 224.9749000 	 2.206825 	 -0.6735833000 	 -2.4670950000 
1134.65 	 224.9749000 	 2.206825 	 -0.6772454000 	 -2.4700390000 
1134.85 	 224.9781000 	 2.206850 	 -0.6763522000 	 -2.4700800000 
1135.05 	 224.9797000 	 2.206875 	 -0.6733672000 	 -2.4670570000 
1135.25 	 224.9797000 	 2.206900 	 -0.6759357000 	 -2.4688660000 
1135.45 	 224.9829000 	 2.206875 	 -0.6738694000 	 -2.4707920000 
1135.65 	 224.9829000 	 2.206900 	 -0.6703663000 	 -2.4679150000 
1135.85 	 224.9797000 	 2.206900 	 -0.6716378000 	 -2.4679950000 
1136.05 	 224.9829000 	 2.206925 	 -0.6745179000 	 -2.4709730000 
1136.25 	 224.9829000 	 2.206950 	 -0.6715457000 	 -2.4684050000 
1136.45 	 224.9829000 	 2.206950 	 -0.6708336000 	 -2.4675530000 
1136.65 	 224.9829000 	 2.206950 	 -0.6740856000 	 -2.4708110000 
1136.85 	 224.9877000 	 2.206950 	 -0.6722260000 	 -2.4693300000 
1137.05 	 224.9877000 	 2.206975 	 -0.6706365000 	 -2.4670090000 
1137.25 	 224.9908000 	 2.207000 	 -0.6739966000 	 -2.4699750000 
1137.45 	 224.9908000 	 2.206975 	 -0.6739966000 	 -2.4704620000 
1137.65 	 224.9956000 	 2.206975 	 -0.6708622000 	 -2.4674450000 
1137.85 	 224.9956000 	 2.206975 	 -0.6734053000 	 -2.4692600000 
1138.05 	 224.9988000 	 2.206975 	 -0.6751474000 	 -2.4712820000 
1138.25 	 224.9956000 	 2.206975 	 -0.6713295000 	 -2.4682140000 
1138.45 	 224.9956000 	 2.206975 	 -0.6723149000 	 -2.4685290000 
1138.65 	 224.9956000 	 2.206975 	 -0.6749566000 	 -2.4714060000 
1138.85 	 224.9908000 	 2.206975 	 -0.6722641000 	 -2.4691100000 
1139.05 	 224.9908000 	 2.206975 	 -0.6712119000 	 -2.4677050000 
1139.25 	 224.9908000 	 2.206975 	 -0.6744766000 	 -2.4707730000 
1139.45 	 224.9893000 	 2.206975 	 -0.6732972000 	 -2.4702770000 
1139.65 	 224.9893000 	 2.206975 	 -0.6705697000 	 -2.4675050000 
1139.85 	 224.9908000 	 2.206975 	 -0.6736565000 	 -2.4698570000 
1140.05 	 224.9877000 	 2.206975 	 -0.6742923000 	 -2.4712210000 
1140.25 	 224.9877000 	 2.206975 	 -0.6707255000 	 -2.4679500000 
1140.45 	 224.9829000 	 2.207000 	 -0.6717237000 	 -2.4683410000 
1140.65 	 224.9829000 	 2.207025 	 -0.6743463000 	 -2.4711830000 
1140.85 	 224.9797000 	 2.207025 	 -0.6710561000 	 -2.4685800000 
1141.05 	 224.9781000 	 2.207050 	 -0.6705697000 	 -2.4674830000 
1141.25 	 224.9749000 	 2.207050 	 -0.6737010000 	 -2.4708210000 
1141.45 	 224.9749000 	 2.207075 	 -0.6722609000 	 -2.4701050000 
1141.65 	 224.9749000 	 2.207075 	 -0.6696351000 	 -2.4673840000 
1141.85 	 224.9734000 	 2.207100 	 -0.6728522000 	 -2.4699850000 
1142.05 	 224.9718000 	 2.207125 	 -0.6727441000 	 -2.4703280000 
1142.25 	 224.9718000 	 2.207150 	 -0.6694603000 	 -2.4671390000 
1142.45 	 224.9718000 	 2.207175 	 -0.6718286000 	 -2.4688400000 
1142.65 	 224.9718000 	 2.207200 	 -0.6736628000 	 -2.4710180000 
1142.85 	 224.9749000 	 2.207200 	 -0.6705729000 	 -2.4676200000 
1143.05 	 224.9749000 	 2.207225 	 -0.6705793000 	 -2.4672160000 
1143.25 	 224.9749000 	 2.207250 	 -0.6738281000 	 -2.4702800000 
1143.45 	 224.9765000 	 2.207275 	 -0.6716855000 	 -2.4687390000 
1143.65 	 224.9829000 	 2.207300 	 -0.6697083000 	 -2.4666560000 
1143.85 	 224.9877000 	 2.207275 	 -0.6729221000 	 -2.4697910000 
1144.05 	 224.9908000 	 2.207275 	 -0.6724072000 	 -2.4699530000 
1144.25 	 224.9956000 	 2.207275 	 -0.6692791000 	 -2.4669040000 
1144.45 	 224.9988000 	 2.207275 	 -0.6786601000 	 -2.4689130000 
1144.65 	 224.9988000 	 2.207275 	 -0.6800842000 	 -2.4707190000 
1144.85 	 225.0036000 	 2.207275 	 -0.6766129000 	 -2.4675910000 
1145.05 	 225.0067000 	 2.207275 	 -0.6770706000 	 -2.4675590000 
1145.25 	 225.0067000 	 2.207275 	 -0.6803544000 	 -2.4706520000 
1145.45 	 225.0067000 	 2.207275 	 -0.6773567000 	 -2.4685000000 
1145.65 	 225.0036000 	 2.207275 	 -0.6764412000 	 -2.4670730000 
1145.85 	 225.0036000 	 2.207275 	 -0.6799062000 	 -2.4701820000 
1146.05 	 224.9988000 	 2.207275 	 -0.6787014000 	 -2.4695590000 
1146.25 	 224.9988000 	 2.207275 	 -0.6759135000 	 -2.4667770000 
1146.45 	 224.9988000 	 2.207275 	 -0.6791146000 	 -2.4692980000 
1146.65 	 224.9988000 	 2.207275 	 -0.6797664000 	 -2.4705030000 
1146.85 	 224.9988000 	 2.207275 	 -0.6761901000 	 -2.4672630000 
1147.05 	 224.9988000 	 2.207275 	 -0.6775125000 	 -2.4679630000 
1147.25 	 224.9988000 	 2.207275 	 -0.6803672000 	 -2.4707320000 
1147.45 	 224.9988000 	 2.207275 	 -0.6774457000 	 -2.4685960000 
1147.65 	 224.9956000 	 2.207275 	 -0.6764221000 	 -2.4671430000 
1147.85 	 224.9956000 	 2.207275 	 -0.6799603000 	 -2.4703280000 
1148.05 	 224.9908000 	 2.207275 	 -0.6784217000 	 -2.4693840000 
1148.25 	 224.9908000 	 2.207275 	 -0.6759294000 	 -2.4667200000 
1148.45 	 224.9908000 	 2.207275 	 -0.6793054000 	 -2.4696480000 
1148.65 	 224.9908000 	 2.207275 	 -0.6795406000 	 -2.4702330000 
1148.85 	 224.9908000 	 2.207275 	 -0.6759262000 	 -2.4670350000 
1149.05 	 224.9893000 	 2.207275 	 -0.6785806000 	 -2.4689710000 
1149.25 	 224.9908000 	 2.207275 	 -0.6798649000 	 -2.4704390000 
1149.45 	 224.9877000 	 2.207300 	 -0.6762441000 	 -2.4672480000 
1149.65 	 224.9877000 	 2.207325 	 -0.6778336000 	 -2.4683090000 
1149.85 	 224.9877000 	 2.207325 	 -0.6802972000 	 -2.4707480000 
1150.05 	 224.9877000 	 2.207325 	 -0.6769721000 	 -2.4679630000 
1150.25 	 224.9829000 	 2.207350 	 -0.6770738000 	 -2.4674860000 
1150.45 	 224.9829000 	 2.207350 	 -0.6733036000 	 -2.4701950000 
1150.65 	 224.9813000 	 2.207375 	 -0.6709512000 	 -2.4684240000 
1150.85 	 224.9797000 	 2.207375 	 -0.6693109000 	 -2.4663960000 
1151.05 	 224.9797000 	 2.207375 	 -0.6728618000 	 -2.4695490000 
1151.25 	 224.9797000 	 2.207375 	 -0.6726519000 	 -2.4693270000 
1151.45 	 224.9749000 	 2.207400 	 -0.6725661000 	 -2.4663990000 
1151.65 	 224.9749000 	 2.207425 	 -0.6757450000 	 -2.4684460000 
1151.85 	 224.9718000 	 2.207450 	 -0.6770579000 	 -2.4701210000 
1152.05 	 224.9718000 	 2.207475 	 -0.6739776000 	 -2.4667740000 
1152.25 	 224.9749000 	 2.207475 	 -0.6753762000 	 -2.4676070000 
1152.45 	 224.9797000 	 2.207500 	 -0.6782086000 	 -2.4702610000 
1152.65 	 224.9829000 	 2.207525 	 -0.6751283000 	 -2.4678450000 
1152.85 	 224.9829000 	 2.207550 	 -0.6744925000 	 -2.4665580000 
1153.05 	 224.9877000 	 2.207525 	 -0.6788095000 	 -2.4698860000 
1153.25 	 224.9877000 	 2.207550 	 -0.6771278000 	 -2.4687160000 
1153.45 	 224.9908000 	 2.207575 	 -0.6745815000 	 -2.4660080000 
1153.65 	 224.9877000 	 2.207575 	 -0.6778304000 	 -2.4685640000 
1153.85 	 224.9908000 	 2.207600 	 -0.6785488000 	 -2.4699470000 
1154.05 	 224.9893000 	 2.207575 	 -0.6760311000 	 -2.4666050000 
1154.25 	 224.9908000 	 2.207575 	 -0.6769212000 	 -2.4670250000 
1154.45 	 224.9877000 	 2.207575 	 -0.6797695000 	 -2.4698190000 
1154.65 	 224.9908000 	 2.207575 	 -0.6768767000 	 -2.4674920000 
1154.85 	 224.9877000 	 2.207575 	 -0.6759071000 	 -2.4662140000 
1155.05 	 224.9845000 	 2.207575 	 -0.6794326000 	 -2.4694700000 
1155.25 	 224.9829000 	 2.207575 	 -0.6778336000 	 -2.4682270000 
1155.45 	 224.9829000 	 2.207600 	 -0.6761456000 	 -2.4659980000 
1155.65 	 224.9829000 	 2.207625 	 -0.6795025000 	 -2.4688050000 
1155.85 	 224.9797000 	 2.207625 	 -0.6794675000 	 -2.4692120000 
1156.05 	 224.9797000 	 2.207650 	 -0.6762250000 	 -2.4661890000 
1156.25 	 224.9797000 	 2.207625 	 -0.6785774000 	 -2.4675820000 
1156.45 	 224.9797000 	 2.207650 	 -0.6806469000 	 -2.4698380000 
1156.65 	 224.9749000 	 2.207675 	 -0.6772487000 	 -2.4669740000 
1156.85 	 224.9734000 	 2.207700 	 -0.6772454000 	 -2.4664310000 
1157.05 	 224.9749000 	 2.207700 	 -0.6805261000 	 -2.4696190000 
1157.25 	 224.9749000 	 2.207725 	 -0.6788063000 	 -2.4684840000 
1157.45 	 224.9749000 	 2.207750 	 -0.6765747000 	 -2.4659350000 
1157.65 	 224.9797000 	 2.207775 	 -0.6798045000 	 -2.4687740000 
1157.85 	 224.9797000 	 2.207800 	 -0.6798013000 	 -2.4693110000 
1158.05 	 224.9829000 	 2.207775 	 -0.6763490000 	 -2.4660370000 
1158.25 	 224.9829000 	 2.207775 	 -0.6791465000 	 -2.4680650000 
1158.45 	 224.9877000 	 2.207800 	 -0.6801828000 	 -2.4696730000 
1158.65 	 224.9908000 	 2.207825 	 -0.6767082000 	 -2.4665800000 
1158.85 	 224.9924000 	 2.207850 	 -0.6776492000 	 -2.4669710000 
1159.05 	 224.9956000 	 2.207850 	 -0.6809362000 	 -2.4697810000 
1159.25 	 224.9908000 	 2.207825 	 -0.6780211000 	 -2.4673720000 
1159.45 	 224.9940000 	 2.207825 	 -0.6769466000 	 -2.4661450000 
1159.65 	 224.9908000 	 2.207825 	 -0.6805674000 	 -2.4691650000 
1159.85 	 224.9893000 	 2.207825 	 -0.6792577000 	 -2.4685570000 
1160.05 	 224.9877000 	 2.207825 	 -0.6764412000 	 -2.4659000000 
1160.25 	 224.9829000 	 2.207825 	 -0.6798585000 	 -2.4686940000 
1160.45 	 224.9829000 	 2.207825 	 -0.6801001000 	 -2.4693870000 
1160.65 	 224.9829000 	 2.207850 	 -0.6767305000 	 -2.4659540000 
1160.85 	 224.9829000 	 2.207875 	 -0.6786378000 	 -2.4673840000 
1161.05 	 224.9877000 	 2.207875 	 -0.6807613000 	 -2.4695870000 
1161.25 	 224.9877000 	 2.207900 	 -0.6776047000 	 -2.4669840000 
1161.45 	 224.9893000 	 2.207875 	 -0.6775538000 	 -2.4663860000 
1161.65 	 224.9877000 	 2.207900 	 -0.6809139000 	 -2.4694760000 
1161.85 	 224.9908000 	 2.207925 	 -0.6783263000 	 -2.4677940000 
1162.05 	 224.9908000 	 2.207925 	 -0.6767877000 	 -2.4659000000 
1162.25 	 224.9877000 	 2.207950 	 -0.6804149000 	 -2.4690220000 
1162.45 	 224.9877000 	 2.207925 	 -0.6796773000 	 -2.4694440000 
1162.65 	 224.9877000 	 2.207925 	 -0.6767082000 	 -2.4664080000 
1162.85 	 224.9877000 	 2.207925 	 -0.6796582000 	 -2.4685990000 
1163.05 	 224.9845000 	 2.207925 	 -0.6806723000 	 -2.4702550000 
1163.25 	 224.9829000 	 2.207950 	 -0.6771564000 	 -2.4668950000 
1163.45 	 224.9797000 	 2.207975 	 -0.6786283000 	 -2.4675850000 
1163.65 	 224.9749000 	 2.207975 	 -0.6810665000 	 -2.4703440000 
1163.85 	 224.9718000 	 2.208000 	 -0.6779925000 	 -2.4675720000 
1164.05 	 224.9670000 	 2.208000 	 -0.6772868000 	 -2.4664180000 
1164.25 	 224.9702000 	 2.208025 	 -0.6808090000 	 -2.4696220000 
1164.45 	 224.9670000 	 2.208075 	 -0.6793467000 	 -2.4687510000 
1164.65 	 224.9670000 	 2.208075 	 -0.6768640000 	 -2.4660330000 
1164.85 	 224.9718000 	 2.208125 	 -0.6799157000 	 -2.4686150000 
1165.05 	 224.9718000 	 2.208125 	 -0.6805579000 	 -2.4696830000 
1165.25 	 224.9718000 	 2.208150 	 -0.6770770000 	 -2.4665260000 
1165.45 	 224.9718000 	 2.208175 	 -0.6785743000 	 -2.4674160000 
1165.65 	 224.9749000 	 2.208200 	 -0.6811936000 	 -2.4700900000 
1165.85 	 224.9749000 	 2.208225 	 -0.6781833000 	 -2.4676010000 
1166.05 	 224.9797000 	 2.208225 	 -0.6775315000 	 -2.4664850000 
1166.25 	 224.9797000 	 2.208250 	 -0.6810887000 	 -2.4699120000 
1166.45 	 224.9877000 	 2.208275 	 -0.6793817000 	 -2.4688050000 
1166.65 	 224.9956000 	 2.208275 	 -0.6769053000 	 -2.4662330000 
1166.85 	 224.9988000 	 2.208275 	 -0.6800525000 	 -2.4687770000 
1167.05 	 225.0099000 	 2.208275 	 -0.6804276000 	 -2.4695590000 
1167.25 	 225.0115000 	 2.208275 	 -0.6770039000 	 -2.4663960000 
1167.45 	 225.0147000 	 2.208275 	 -0.6789843000 	 -2.4677150000 
1167.65 	 225.0179000 	 2.208275 	 -0.6810474000 	 -2.4701760000 
1167.85 	 225.0226000 	 2.208275 	 -0.6778526000 	 -2.4673720000 
1168.05 	 225.0258000 	 2.208275 	 -0.6778463000 	 -2.4667390000 
1168.25 	 225.0258000 	 2.208275 	 -0.6811936000 	 -2.4699340000 
1168.45 	 225.0258000 	 2.208275 	 -0.6786950000 	 -2.4680040000 
1168.65 	 225.0242000 	 2.208275 	 -0.6770420000 	 -2.4661220000 
1168.85 	 225.0226000 	 2.208225 	 -0.6806183000 	 -2.4693390000 
1169.05 	 225.0226000 	 2.208225 	 -0.6798713000 	 -2.4691900000 
1169.25 	 225.0179000 	 2.208200 	 -0.6769371000 	 -2.4663000000 
1169.45 	 225.0179000 	 2.208175 	 -0.6798458000 	 -2.4684330000 
1169.65 	 225.0179000 	 2.208175 	 -0.6806056000 	 -2.4698640000 
1169.85 	 225.0179000 	 2.208175 	 -0.6771787000 	 -2.4665610000 
1170.05 	 225.0179000 	 2.208175 	 -0.6786759000 	 -2.4673680000 
1170.25 	 225.0147000 	 2.208125 	 -0.6811841000 	 -2.4701120000 
1170.45 	 225.0147000 	 2.208125 	 -0.6781197000 	 -2.4675850000 
1170.65 	 225.0115000 	 2.208125 	 -0.6777096000 	 -2.4666180000 
1170.85 	 225.0067000 	 2.208125 	 -0.6809998000 	 -2.4697050000 
1171.05 	 225.0036000 	 2.208125 	 -0.6792736000 	 -2.4684720000 
1171.25 	 225.0036000 	 2.208125 	 -0.6768513000 	 -2.4662080000 
1171.45 	 224.9988000 	 2.208125 	 -0.6803036000 	 -2.4689480000 
1171.65 	 224.9956000 	 2.208125 	 -0.6803672000 	 -2.4696060000 
1171.85 	 224.9956000 	 2.208125 	 -0.6770802000 	 -2.4664310000 
1172.05 	 224.9908000 	 2.208125 	 -0.6792323000 	 -2.4675970000 
1172.25 	 224.9908000 	 2.208125 	 -0.6810284000 	 -2.4698540000 
1172.45 	 224.9877000 	 2.208125 	 -0.6776364000 	 -2.4670730000 
1172.65 	 224.9861000 	 2.208125 	 -0.6780847000 	 -2.4667010000 
1172.85 	 224.9829000 	 2.208125 	 -0.6812318000 	 -2.4699400000 
1173.05 	 224.9813000 	 2.208125 	 -0.6792100000 	 -2.4685830000 
1173.25 	 224.9797000 	 2.208125 	 -0.6770833000 	 -2.4661890000 
1173.45 	 224.9829000 	 2.208125 	 -0.6806914000 	 -2.4691960000 
1173.65 	 224.9877000 	 2.208125 	 -0.6801510000 	 -2.4691770000 
1173.85 	 224.9940000 	 2.208125 	 -0.6768863000 	 -2.4662080000 
1174.05 	 224.9956000 	 2.208125 	 -0.6797282000 	 -2.4681760000 
1174.25 	 224.9956000 	 2.208125 	 -0.6810157000 	 -2.4699470000 
1174.45 	 224.9956000 	 2.208125 	 -0.6775920000 	 -2.4669520000 
1174.65 	 224.9956000 	 2.208125 	 -0.6783676000 	 -2.4669930000 
1174.85 	 224.9908000 	 2.208125 	 -0.6813748000 	 -2.4700320000 
1175.05 	 224.9908000 	 2.208125 	 -0.6782436000 	 -2.4676510000 
1175.25 	 224.9877000 	 2.208125 	 -0.6774966000 	 -2.4663830000 
1175.45 	 224.9877000 	 2.208125 	 -0.6811523000 	 -2.4697180000 
1175.65 	 224.9893000 	 2.208125 	 -0.6794421000 	 -2.4685540000 
1175.85 	 224.9893000 	 2.208125 	 -0.6769975000 	 -2.4660780000 
1176.05 	 224.9908000 	 2.208125 	 -0.6800111000 	 -2.4685350000 
1176.25 	 224.9877000 	 2.208125 	 -0.6807868000 	 -2.4697490000 
1176.45 	 224.9877000 	 2.208125 	 -0.6771151000 	 -2.4664150000 
1176.65 	 224.9829000 	 2.208125 	 -0.6788413000 	 -2.4674540000 
1176.85 	 224.9877000 	 2.208125 	 -0.6811746000 	 -2.4699020000 
1177.05 	 224.9877000 	 2.208125 	 -0.6779385000 	 -2.4673300000 
1177.25 	 224.9877000 	 2.208125 	 -0.6778176000 	 -2.4665260000 
1177.45 	 224.9829000 	 2.208150 	 -0.6811587000 	 -2.4696190000 
1177.65 	 224.9829000 	 2.208175 	 -0.6791369000 	 -2.4684080000 
1177.85 	 224.9797000 	 2.208175 	 -0.6770484000 	 -2.4660020000 
1178.05 	 224.9749000 	 2.208175 	 -0.6805642000 	 -2.4690310000 
1178.25 	 224.9702000 	 2.208200 	 -0.6802623000 	 -2.4691200000 
1178.45 	 224.9670000 	 2.208225 	 -0.6771024000 	 -2.4660400000 
1178.65 	 224.9638000 	 2.208250 	 -0.6795692000 	 -2.4680230000 
1178.85 	 224.9591000 	 2.208275 	 -0.6809775000 	 -2.4698230000 
1179.05 	 224.9591000 	 2.208325 	 -0.6775220000 	 -2.4667550000 
1179.25 	 224.9559000 	 2.208350 	 -0.6782246000 	 -2.4668030000 
1179.45 	 224.9559000 	 2.208400 	 -0.6813462000 	 -2.4698700000 
1179.65 	 224.9511000 	 2.208425 	 -0.6787014000 	 -2.4678640000 
1179.85 	 224.9559000 	 2.208475 	 -0.6771978000 	 -2.4662330000 
1180.05 	 224.9575000 	 2.208500 	 -0.6807995000 	 -2.4694380000 
1180.25 	 224.9591000 	 2.208525 	 -0.6798013000 	 -2.4689320000 
1180.45 	 224.9638000 	 2.208575 	 -0.6769689000 	 -2.4660460000 
1180.65 	 224.9670000 	 2.208600 	 -0.6798490000 	 -2.4683830000 
1180.85 	 224.9734000 	 2.208625 	 -0.6806596000 	 -2.4695750000 
1181.05 	 224.9797000 	 2.208650 	 -0.6771914000 	 -2.4663450000 
1181.25 	 224.9877000 	 2.208675 	 -0.6788985000 	 -2.4673300000 
1181.45 	 224.9940000 	 2.208700 	 -0.6812541000 	 -2.4699880000 
1181.65 	 225.0020000 	 2.208675 	 -0.6777191000 	 -2.4669110000 
1181.85 	 225.0115000 	 2.208675 	 -0.6776810000 	 -2.4664560000 
1182.05 	 225.0179000 	 2.208675 	 -0.6811269000 	 -2.4694470000 
1182.25 	 225.0226000 	 2.208675 	 -0.6790002000 	 -2.4684140000 
1182.45 	 225.0258000 	 2.208675 	 -0.6766288000 	 -2.4658140000 
1182.65 	 225.0258000 	 2.208675 	 -0.6799126000 	 -2.4684300000 
1182.85 	 225.0258000 	 2.208675 	 -0.6803894000 	 -2.4695010000 
1183.05 	 225.0306000 	 2.208675 	 -0.6766828000 	 -2.4661320000 
1183.25 	 225.0306000 	 2.208675 	 -0.6787491000 	 -2.4675110000 
1183.45 	 225.0322000 	 2.208625 	 -0.6772391000 	 -2.4698830000 
1183.65 	 225.0322000 	 2.208625 	 -0.6737201000 	 -2.4669840000 
1183.85 	 225.0322000 	 2.208575 	 -0.6731002000 	 -2.4663930000 
1184.05 	 225.0274000 	 2.208575 	 -0.6763045000 	 -2.4696730000 
1184.25 	 225.0258000 	 2.208525 	 -0.6740093000 	 -2.4680040000 
1184.45 	 225.0226000 	 2.208525 	 -0.6720066000 	 -2.4659410000 
1184.65 	 225.0226000 	 2.208500 	 -0.6751983000 	 -2.4690150000 
1184.85 	 225.0195000 	 2.208475 	 -0.6745052000 	 -2.4690850000 
1185.05 	 225.0179000 	 2.208475 	 -0.6712087000 	 -2.4658490000 
1185.25 	 225.0179000 	 2.208475 	 -0.6740157000 	 -2.4680900000 
1185.45 	 225.0147000 	 2.208450 	 -0.6755225000 	 -2.4695300000 
1185.65 	 225.0147000 	 2.208425 	 -0.6723022000 	 -2.4662690000 
1185.85 	 225.0147000 	 2.208425 	 -0.6730111000 	 -2.4669200000 
1186.05 	 225.0147000 	 2.208425 	 -0.6756020000 	 -2.4698770000 
1186.25 	 225.0147000 	 2.208425 	 -0.6726487000 	 -2.4675720000 
1186.45 	 225.0147000 	 2.208400 	 -0.6715520000 	 -2.4661320000 
1186.65 	 225.0147000 	 2.208375 	 -0.6750997000 	 -2.4696410000 
1186.85 	 225.0147000 	 2.208375 	 -0.6730843000 	 -2.4681630000 
1187.05 	 225.0147000 	 2.208375 	 -0.6708590000 	 -2.4659350000 
1187.25 	 225.0147000 	 2.208375 	 -0.6745338000 	 -2.4688020000 
1187.45 	 225.0115000 	 2.208350 	 -0.6740475000 	 -2.4691330000 
1187.65 	 225.0067000 	 2.208325 	 -0.6706715000 	 -2.4659760000 
1187.85 	 225.0052000 	 2.208325 	 -0.6732432000 	 -2.4680110000 
1188.05 	 225.0036000 	 2.208325 	 -0.6748231000 	 -2.4697460000 
1188.25 	 224.9988000 	 2.208325 	 -0.6708813000 	 -2.4663670000 
1188.45 	 224.9988000 	 2.208325 	 -0.6720607000 	 -2.4669110000 
1188.65 	 224.9988000 	 2.208325 	 -0.6749503000 	 -2.4697940000 
1188.85 	 224.9988000 	 2.208325 	 -0.6720130000 	 -2.4675660000 
1189.05 	 224.9988000 	 2.208325 	 -0.6707859000 	 -2.4659380000 
1189.25 	 224.9988000 	 2.208325 	 -0.6742477000 	 -2.4689290000 
1189.45 	 224.9988000 	 2.208325 	 -0.6733131000 	 -2.4688020000 
1189.65 	 224.9956000 	 2.208325 	 -0.6703631000 	 -2.4658200000 
1189.85 	 224.9956000 	 2.208325 	 -0.6734689000 	 -2.4684050000 
1190.05 	 224.9956000 	 2.208325 	 -0.6743940000 	 -2.4695650000 
1190.25 	 224.9956000 	 2.208325 	 -0.6705506000 	 -2.4661890000 
1190.45 	 224.9956000 	 2.208325 	 -0.6722323000 	 -2.4673430000 
1190.65 	 224.9956000 	 2.208325 	 -0.6745021000 	 -2.4698100000 
1190.85 	 224.9956000 	 2.208325 	 -0.6707795000 	 -2.4665770000 
1191.05 	 224.9956000 	 2.208325 	 -0.6715457000 	 -2.4667710000 
1191.25 	 224.9956000 	 2.208325 	 -0.6747277000 	 -2.4699120000 
1191.45 	 224.9956000 	 2.208325 	 -0.6719335000 	 -2.4677310000 
1191.65 	 224.9956000 	 2.208325 	 -0.6706429000 	 -2.4660520000 
1191.85 	 224.9908000 	 2.208325 	 -0.6742001000 	 -2.4692820000 
1192.05 	 224.9908000 	 2.208325 	 -0.6731828000 	 -2.4687510000 
1192.25 	 224.9908000 	 2.208325 	 -0.6701279000 	 -2.4659060000 
1192.45 	 224.9908000 	 2.208325 	 -0.6730716000 	 -2.4681410000 
1192.65 	 224.9908000 	 2.208325 	 -0.6740697000 	 -2.4696450000 
1192.85 	 224.9908000 	 2.208325 	 -0.6703727000 	 -2.4660520000 
1193.05 	 224.9956000 	 2.208325 	 -0.6721528000 	 -2.4673910000 
1193.25 	 224.9956000 	 2.208325 	 -0.6744702000 	 -2.4698830000 
1193.45 	 224.9988000 	 2.208325 	 -0.6710434000 	 -2.4671200000 
1193.65 	 224.9988000 	 2.208325 	 -0.6709862000 	 -2.4663160000 
1193.85 	 224.9988000 	 2.208325 	 -0.6744671000 	 -2.4696320000 
1194.05 	 224.9988000 	 2.208325 	 -0.6721497000 	 -2.4682140000 
1194.25 	 224.9956000 	 2.208325 	 -0.6703568000 	 -2.4660080000 
1194.45 	 224.9908000 	 2.208325 	 -0.6739616000 	 -2.4691460000 
1194.65 	 224.9877000 	 2.208325 	 -0.6731002000 	 -2.4690370000 
1194.85 	 224.9797000 	 2.208325 	 -0.6700738000 	 -2.4658580000 
1195.05 	 224.9765000 	 2.208325 	 -0.6729094000 	 -2.4682740000 
1195.25 	 224.9749000 	 2.208325 	 -0.6741333000 	 -2.4698100000 
1195.45 	 224.9718000 	 2.208325 	 -0.6704362000 	 -2.4665670000 
1195.65 	 224.9702000 	 2.208325 	 -0.6718572000 	 -2.4672320000 
1195.85 	 224.9670000 	 2.208325 	 -0.6745752000 	 -2.4699720000 
1196.05 	 224.9638000 	 2.208375 	 -0.6710625000 	 -2.4670950000 
1196.25 	 224.9591000 	 2.208400 	 -0.6709194000 	 -2.4663380000 
1196.45 	 224.9591000 	 2.208425 	 -0.6743526000 	 -2.4696800000 
1196.65 	 224.9591000 	 2.208450 	 -0.6722832000 	 -2.4679920000 
1196.85 	 224.9591000 	 2.208475 	 -0.6700198000 	 -2.4658680000 
1197.05 	 224.9622000 	 2.208525 	 -0.6738472000 	 -2.4690850000 
1197.25 	 224.9638000 	 2.208550 	 -0.6732337000 	 -2.4691460000 
1197.45 	 224.9638000 	 2.208575 	 -0.6699308000 	 -2.4659600000 
1197.65 	 224.9638000 	 2.208600 	 -0.6729984000 	 -2.4682780000 
1197.85 	 224.9670000 	 2.208625 	 -0.6740634000 	 -2.4697530000 
1198.05 	 224.9718000 	 2.208675 	 -0.6703790000 	 -2.4665830000 
1198.25 	 224.9734000 	 2.208675 	 -0.6716411000 	 -2.4669810000 
1198.45 	 224.9749000 	 2.208725 	 -0.6745593000 	 -2.4699560000 
1198.65 	 224.9749000 	 2.208725 	 -0.6712691000 	 -2.4672830000 
1198.85 	 224.9749000 	 2.208750 	 -0.6705443000 	 -2.4659890000 
1199.05 	 224.9749000 	 2.208775 	 -0.6742509000 	 -2.4694860000 
1199.25 	 224.9797000 	 2.208800 	 -0.6725979000 	 -2.4686110000 
1199.45 	 224.9829000 	 2.208775 	 -0.6702392000 	 -2.4660490000 
1199.65 	 224.9877000 	 2.208800 	 -0.6737550000 	 -2.4689040000 
1199.85 	 224.9877000 	 2.208825 	 -0.6736056000 	 -2.4695010000 
1200.05 	 224.9893000 	 2.208850 	 -0.6703091000 	 -2.4660750000 
1200.25 	 224.9877000 	 2.208825 	 -0.6727409000 	 -2.4679920000 
1200.45 	 224.9908000 	 2.208825 	 -0.6744798000 	 -2.4701470000 
1200.65 	 224.9877000 	 2.208825 	 -0.6707287000 	 -2.4669650000 
1200.85 	 224.9908000 	 2.208825 	 -0.6713836000 	 -2.4668760000 
1201.05 	 224.9956000 	 2.208825 	 -0.6748009000 	 -2.4701950000 
1201.25 	 224.9956000 	 2.208825 	 -0.6720321000 	 -2.4682780000 
1201.45 	 224.9956000 	 2.208825 	 -0.6704648000 	 -2.4661410000 
1201.65 	 224.9956000 	 2.208825 	 -0.6745561000 	 -2.4696730000 
1201.85 	 224.9956000 	 2.208825 	 -0.6732814000 	 -2.4691460000 
1202.05 	 224.9956000 	 2.208825 	 -0.6703377000 	 -2.4662650000 
1202.25 	 224.9956000 	 2.208825 	 -0.6733418000 	 -2.4685670000 
1202.45 	 224.9988000 	 2.208825 	 -0.6743177000 	 -2.4699660000 
1202.65 	 225.0036000 	 2.208825 	 -0.6707446000 	 -2.4665160000 
1202.85 	 225.0067000 	 2.208825 	 -0.6727059000 	 -2.4678710000 
1203.05 	 225.0067000 	 2.208825 	 -0.6748009000 	 -2.4702260000 
1203.25 	 225.0115000 	 2.208825 	 -0.6711769000 	 -2.4671140000 
1203.45 	 225.0115000 	 2.208825 	 -0.6715202000 	 -2.4670470000 
1203.65 	 225.0067000 	 2.208825 	 -0.6748803000 	 -2.4702040000 
1203.85 	 225.0036000 	 2.208825 	 -0.6723658000 	 -2.4683350000 
1204.05 	 224.9956000 	 2.208825 	 -0.6708431000 	 -2.4663350000 
1204.25 	 224.9924000 	 2.208825 	 -0.6745784000 	 -2.4695940000 
1204.45 	 224.9877000 	 2.208825 	 -0.6736724000 	 -2.4693010000 
1204.65 	 224.9829000 	 2.208825 	 -0.6708018000 	 -2.4664240000 
1204.85 	 224.9829000 	 2.208850 	 -0.6734117000 	 -2.4685190000 
1205.05 	 224.9829000 	 2.208850 	 -0.6740825000 	 -2.4700040000 
1205.25 	 224.9829000 	 2.208875 	 -0.6704934000 	 -2.4665260000 
1205.45 	 224.9829000 	 2.208875 	 -0.6722832000 	 -2.4676320000 
1205.65 	 224.9877000 	 2.208900 	 -0.6746737000 	 -2.4702480000 
1205.85 	 224.9877000 	 2.208900 	 -0.6714344000 	 -2.4681440000 
1206.05 	 224.9893000 	 2.208900 	 -0.6712691000 	 -2.4690980000 
1206.25 	 224.9877000 	 2.208925 	 -0.6746292000 	 -2.4732140000 
1206.45 	 224.9877000 	 2.208925 	 -0.6726615000 	 -2.4720410000 
1206.65 	 224.9877000 	 2.208925 	 -0.6713803000 	 -2.4663260000 
1206.85 	 224.9877000 	 2.208925 	 -0.6750011000 	 -2.4695140000 
1207.05 	 224.9877000 	 2.208950 	 -0.6736787000 	 -2.4697620000 
1207.25 	 224.9877000 	 2.208975 	 -0.6706778000 	 -2.4664560000 
1207.45 	 224.9908000 	 2.209000 	 -0.6735007000 	 -2.4686430000 
1207.65 	 224.9908000 	 2.208975 	 -0.6746960000 	 -2.4702610000 
1207.85 	 224.9908000 	 2.208975 	 -0.6713486000 	 -2.4669460000 
1208.05 	 224.9908000 	 2.208975 	 -0.6725979000 	 -2.4676390000 
1208.25 	 224.9908000 	 2.208975 	 -0.6752332000 	 -2.4703790000 
1208.45 	 224.9908000 	 2.208975 	 -0.6719208000 	 -2.4677470000 
1208.65 	 224.9956000 	 2.208975 	 -0.6716283000 	 -2.4667770000 
1208.85 	 224.9956000 	 2.208975 	 -0.6752999000 	 -2.4702260000 
1209.05 	 224.9972000 	 2.208975 	 -0.6732368000 	 -2.4689740000 
1209.25 	 224.9956000 	 2.208975 	 -0.6709067000 	 -2.4664880000 
1209.45 	 224.9972000 	 2.208975 	 -0.6742509000 	 -2.4693420000 
1209.65 	 224.9956000 	 2.208975 	 -0.6741460000 	 -2.4698040000 
1209.85 	 224.9956000 	 2.208975 	 -0.6707668000 	 -2.4666180000 
1210.05 	 224.9988000 	 2.208975 	 -0.6732941000 	 -2.4682810000 
1210.25 	 224.9956000 	 2.208975 	 -0.6750107000 	 -2.4703630000 
1210.45 	 224.9956000 	 2.208975 	 -0.6714662000 	 -2.4671710000 
1210.65 	 224.9956000 	 2.208975 	 -0.6719144000 	 -2.4671050000 
1210.85 	 224.9940000 	 2.208975 	 -0.6751410000 	 -2.4703880000 
1211.05 	 224.9956000 	 2.208975 	 -0.6724834000 	 -2.4683220000 
1211.25 	 224.9956000 	 2.208975 	 -0.6710498000 	 -2.4665100000 
1211.45 	 224.9956000 	 2.208975 	 -0.6746801000 	 -2.4697180000 
1211.65 	 224.9988000 	 2.208975 	 -0.6736374000 	 -2.4691650000 
1211.85 	 224.9956000 	 2.208975 	 -0.6706715000 	 -2.4663670000 
1212.05 	 224.9956000 	 2.208975 	 -0.6737614000 	 -2.4687230000 
1212.25 	 224.9908000 	 2.208975 	 -0.6748136000 	 -2.4700290000 
1212.45 	 224.9908000 	 2.208975 	 -0.6710434000 	 -2.4669930000 
1212.65 	 224.9877000 	 2.208975 	 -0.6723912000 	 -2.4674990000 
1212.85 	 224.9861000 	 2.208975 	 -0.6751124000 	 -2.4704460000 
1213.05 	 224.9829000 	 2.208975 	 -0.6719589000 	 -2.4678040000 
1213.25 	 224.9797000 	 2.208975 	 -0.6715171000 	 -2.4666980000 
1213.45 	 224.9749000 	 2.209000 	 -0.6753985000 	 -2.4700130000 
1213.65 	 224.9718000 	 2.209025 	 -0.6736755000 	 -2.4691740000 
1213.85 	 224.9670000 	 2.209050 	 -0.6710179000 	 -2.4663450000 
1214.05 	 224.9670000 	 2.209075 	 -0.6743145000 	 -2.4690750000 
1214.25 	 224.9670000 	 2.209100 	 -0.6747977000 	 -2.4700390000 
1214.45 	 224.9670000 	 2.209150 	 -0.6709862000 	 -2.4667930000 
1214.65 	 224.9670000 	 2.209175 	 -0.6726170000 	 -2.4677050000 
1214.85 	 224.9718000 	 2.209175 	 -0.6751983000 	 -2.4703530000 
1215.05 	 224.9718000 	 2.209225 	 -0.6716474000 	 -2.4675020000 
1215.25 	 224.9749000 	 2.209225 	 -0.6720479000 	 -2.4670920000 
1215.45 	 224.9749000 	 2.209250 	 -0.6753222000 	 -2.4702390000 
1215.65 	 224.9797000 	 2.209275 	 -0.6727441000 	 -2.4684050000 
1215.85 	 224.9877000 	 2.209300 	 -0.6712818000 	 -2.4664850000 
1216.05 	 224.9924000 	 2.209275 	 -0.6750965000 	 -2.4698990000 
1216.25 	 224.9972000 	 2.209275 	 -0.6740825000 	 -2.4697020000 
1216.45 	 225.0036000 	 2.209275 	 -0.6709798000 	 -2.4667260000 
1216.65 	 225.0099000 	 2.209275 	 -0.6744989000 	 -2.4689640000 
1216.85 	 225.0147000 	 2.209275 	 -0.6758435000 	 -2.4704650000 
1217.05 	 225.0226000 	 2.209275 	 -0.6720193000 	 -2.4671430000 
1217.25 	 225.0258000 	 2.209275 	 -0.6738408000 	 -2.4682360000 
1217.45 	 225.0306000 	 2.209275 	 -0.6761424000 	 -2.4706710000 
1217.65 	 225.0338000 	 2.209275 	 -0.6727695000 	 -2.4675750000 
1217.85 	 225.0338000 	 2.209275 	 -0.6727536000 	 -2.4672380000 
1218.05 	 225.0338000 	 2.209275 	 -0.6759866000 	 -2.4704330000 
1218.25 	 225.0306000 	 2.209225 	 -0.6731129000 	 -2.4687130000 
1218.45 	 225.0306000 	 2.209225 	 -0.6715361000 	 -2.4667610000 
1218.65 	 225.0258000 	 2.209175 	 -0.6754525000 	 -2.4700480000 
1218.85 	 225.0226000 	 2.209175 	 -0.6741969000 	 -2.4693740000 
1219.05 	 225.0179000 	 2.209150 	 -0.6715743000 	 -2.4666150000 
1219.25 	 225.0131000 	 2.209125 	 -0.6748803000 	 -2.4697240000 
1219.45 	 225.0115000 	 2.209125 	 -0.6747754000 	 -2.4699880000 
1219.65 	 225.0099000 	 2.209125 	 -0.6715107000 	 -2.4668340000 
1219.85 	 225.0115000 	 2.209125 	 -0.6739521000 	 -2.4685700000 
1220.05 	 225.0147000 	 2.209100 	 -0.6755702000 	 -2.4706650000 
1220.25 	 225.0179000 	 2.209075 	 -0.6717396000 	 -2.4672760000 
1220.45 	 225.0226000 	 2.209075 	 -0.6729667000 	 -2.4677590000 
1220.65 	 225.0258000 	 2.209075 	 -0.6756846000 	 -2.4706550000 
1220.85 	 225.0290000 	 2.209050 	 -0.6725757000 	 -2.4680840000 
1221.05 	 225.0258000 	 2.209025 	 -0.6721846000 	 -2.4671590000 
1221.25 	 225.0258000 	 2.209000 	 -0.6756656000 	 -2.4703380000 
1221.45 	 225.0210000 	 2.208975 	 -0.6737041000 	 -2.4691390000 
1221.65 	 225.0147000 	 2.208975 	 -0.6715806000 	 -2.4665520000 
1221.85 	 225.0115000 	 2.208975 	 -0.6749089000 	 -2.4695270000 
1222.05 	 225.0052000 	 2.208950 	 -0.6747882000 	 -2.4699690000 
1222.25 	 225.0004000 	 2.208925 	 -0.6715139000 	 -2.4666720000 
1222.45 	 224.9956000 	 2.208925 	 -0.6738694000 	 -2.4684590000 
1222.65 	 224.9956000 	 2.208925 	 -0.6756083000 	 -2.4705790000 
1222.85 	 224.9908000 	 2.208925 	 -0.6719367000 	 -2.4675240000 
1223.05 	 224.9877000 	 2.208925 	 -0.6723626000 	 -2.4674030000 
1223.25 	 224.9908000 	 2.208925 	 -0.6758976000 	 -2.4705410000 
1223.45 	 224.9908000 	 2.208925 	 -0.6733386000 	 -2.4689580000 
1223.65 	 224.9956000 	 2.208925 	 -0.6717873000 	 -2.4668820000 
1223.85 	 224.9988000 	 2.208925 	 -0.6753508000 	 -2.4700900000 
1224.05 	 225.0036000 	 2.208925 	 -0.6745402000 	 -2.4697020000 
1224.25 	 225.0036000 	 2.208925 	 -0.6713454000 	 -2.4667260000 
1224.45 	 225.0036000 	 2.208925 	 -0.6745434000 	 -2.4692060000 
1224.65 	 225.0036000 	 2.208925 	 -0.6751887000 	 -2.4704040000 
1224.85 	 225.0036000 	 2.208925 	 -0.6716411000 	 -2.4670890000 
1225.05 	 224.9988000 	 2.208925 	 -0.6734403000 	 -2.4681160000 
1225.25 	 224.9988000 	 2.208925 	 -0.6756337000 	 -2.4706870000 
1225.45 	 224.9988000 	 2.208925 	 -0.6723245000 	 -2.4676860000 
1225.65 	 224.9988000 	 2.208925 	 -0.6723595000 	 -2.4672060000 
1225.85 	 224.9972000 	 2.208925 	 -0.6757196000 	 -2.4704010000 
1226.05 	 224.9956000 	 2.208925 	 -0.6736119000 	 -2.4690560000 
1226.25 	 224.9956000 	 2.208925 	 -0.6717809000 	 -2.4667010000 
1226.45 	 224.9940000 	 2.208925 	 -0.6754271000 	 -2.4701150000 
1226.65 	 224.9908000 	 2.208925 	 -0.6743145000 	 -2.4695840000 
1226.85 	 224.9877000 	 2.208925 	 -0.6714249000 	 -2.4667100000 
1227.05 	 224.9845000 	 2.208925 	 -0.6745338000 	 -2.4691550000 
1227.25 	 224.9877000 	 2.208925 	 -0.6752014000 	 -2.4703630000 
1227.45 	 224.9893000 	 2.208925 	 -0.6715520000 	 -2.4669550000
[truncated: 322,263 more chars]
