# Supplementary material for: Scott Blair Fractional-Type Viscoelastic Behavior of Clear Spruce Wood: Influence of Compression Wood on Power-Law Stiffness Parameters
Source: Materials (Basel). 2024 Nov 9;17(22):5477. doi: 10.3390/ma17225477 (PMC11595321; doi:10.3390/ma17225477)
Supplement: Supplementary file 1 [file materials-17-05477-s001.zip › DATA_MDPI_upload.d/00_08_225.txt]

Bezeichnung: 	 00_08_225 
Bezeichnung Kofler: 	 08 
temperature [deg C] 	 moisture content [%] 	 raw density [kg/m³] 	 width [mm] 	 height [mm] 	 length [mm] 	 creepforce [N] 	 holding time [s] 	 reaction wood [%] 
20 	 11.24 	 490.4 	 14.77 	 14.99 	 240 	 225 	 1800 	 0.00 
-------------- Daten Shimadzu AGX 10 kN & 2 x HBM WA 20 -------------- 
1 _ 1 
Zeit 	 Kraft 	 Weg 	 Ext.1 	 Ext.2 
sec 	 N 	 mm 	 mm 	 mm 
0.00 	 4.4218700 	 0.000000 	 0.0029436750 	 0.0020313260 
0.20 	 4.4218700 	 0.002375 	 0.0062751770 	 0.0055376690 
0.40 	 4.9320860 	 0.005675 	 0.0030295050 	 0.0026734670 
0.60 	 5.3040180 	 0.009000 	 0.0076007840 	 0.0002320607 
0.80 	 5.3787230 	 0.012350 	 0.0175380700 	 -0.0102297500 
1.00 	 5.3946180 	 0.015675 	 0.0200176200 	 -0.0159104700 
1.20 	 5.4677330 	 0.019000 	 0.0239785500 	 -0.0294399300 
1.40 	 5.5599210 	 0.022350 	 0.0345548000 	 -0.0297355700 
1.60 	 5.7315830 	 0.025675 	 0.0385093700 	 -0.0336806000 
1.80 	 5.8333080 	 0.029000 	 0.0404930100 	 -0.0420634000 
2.00 	 5.9684120 	 0.032350 	 0.0481287700 	 -0.0433317800 
2.20 	 6.1384840 	 0.035675 	 0.0549252800 	 -0.0477790800 
2.40 	 6.1957040 	 0.039025 	 0.0565528900 	 -0.0575415300 
2.60 	 6.3610080 	 0.042350 	 0.0632699400 	 -0.0623289800 
2.80 	 6.4786280 	 0.045675 	 0.0706227600 	 -0.0639534000 
3.00 	 6.5644580 	 0.049025 	 0.0731277500 	 -0.0735505400 
3.20 	 6.6820780 	 0.052350 	 0.0776004800 	 -0.0780296300 
3.40 	 6.8092350 	 0.055675 	 0.0870291400 	 -0.0816249800 
3.60 	 6.9506960 	 0.059000 	 0.0899664500 	 -0.0862948100 
3.80 	 7.1430210 	 0.062350 	 0.0923824300 	 -0.0948842400 
4.00 	 7.2701770 	 0.065675 	 0.1011944000 	 -0.0938924200 
4.20 	 7.3782600 	 0.069000 	 0.1064078000 	 -0.1003742000 
4.40 	 7.5626370 	 0.072350 	 0.1076063000 	 -0.1110935000 
4.60 	 7.6643620 	 0.075675 	 0.1149368000 	 -0.1157443000 
4.80 	 7.8058240 	 0.079000 	 0.1217079000 	 -0.1167011000 
5.00 	 7.9806640 	 0.082325 	 0.1227919000 	 -0.1239967000 
5.20 	 8.0760320 	 0.085675 	 0.1290862000 	 -0.1329358000 
5.40 	 8.2683560 	 0.089025 	 0.1370176000 	 -0.1347955000 
5.60 	 8.4018710 	 0.092350 	 0.1388454000 	 -0.1453845000 
5.80 	 8.5830690 	 0.095675 	 0.1435630000 	 -0.1519012000 
6.00 	 8.6021420 	 0.099000 	 0.1518631000 	 -0.1568953000 
6.20 	 8.7801620 	 0.102350 	 0.1540343000 	 -0.1633962000 
6.40 	 8.9693070 	 0.105675 	 0.1587645000 	 -0.1713053000 
6.60 	 9.1282530 	 0.109000 	 0.1668612000 	 -0.1733653000 
6.80 	 9.2983250 	 0.112350 	 0.1698430000 	 -0.1799647000 
7.00 	 9.4556810 	 0.115675 	 0.1723576000 	 -0.1896763000 
7.20 	 9.5923740 	 0.119000 	 0.1802858000 	 -0.1920509000 
7.40 	 9.7147630 	 0.122350 	 0.1861954000 	 -0.1973565000 
7.60 	 9.9070860 	 0.125675 	 0.1869297000 	 -0.2061621000 
7.80 	 10.0390100 	 0.129000 	 0.1941808000 	 -0.2093824000 
7.85 	 10.1041800 	 0.129900 	 0.1941268000 	 -0.2105840000 
8.05 	 10.8210200 	 0.151250 	 0.2140586000 	 -0.2460766000 
8.25 	 13.7011200 	 0.220700 	 0.3207493000 	 -0.3639793000 
8.45 	 18.3900200 	 0.318925 	 0.4782200000 	 -0.5386321000 
8.65 	 25.4583400 	 0.390775 	 0.5605285000 	 -0.6820615000 
8.85 	 29.6163600 	 0.423425 	 0.5650361000 	 -0.7145246000 
9.05 	 33.9222000 	 0.464175 	 0.5633100000 	 -0.7610893000 
9.25 	 38.5189100 	 0.502275 	 0.5597019000 	 -0.8107535000 
9.45 	 42.7214300 	 0.538950 	 0.5511189000 	 -0.8399741000 
9.65 	 47.3388000 	 0.575775 	 0.5294482000 	 -0.8712196000 
9.85 	 51.6478200 	 0.609350 	 0.5025069000 	 -0.9035524000 
10.05 	 56.1444000 	 0.643325 	 0.4793580000 	 -0.9298579000 
10.25 	 60.5249400 	 0.675925 	 0.4544131000 	 -0.9564590000 
10.45 	 64.8101200 	 0.708550 	 0.4242961000 	 -0.9852092000 
10.65 	 69.1636400 	 0.741375 	 0.3981431000 	 -1.0162990000 
10.85 	 73.8271100 	 0.773850 	 0.3730933000 	 -1.0389870000 
11.05 	 78.0852700 	 0.804325 	 0.3431829000 	 -1.0680200000 
11.25 	 82.4785200 	 0.835425 	 0.3159491000 	 -1.0941630000 
11.45 	 86.8097900 	 0.865550 	 0.2932262000 	 -1.1153030000 
11.65 	 91.0679500 	 0.895350 	 0.2643045000 	 -1.1375050000 
11.85 	 95.3626600 	 0.925650 	 0.2362792000 	 -1.1676600000 
12.05 	 99.7304900 	 0.955900 	 0.2133147000 	 -1.1933840000 
12.25 	 104.1873000 	 0.985575 	 0.1849937000 	 -1.2197020000 
12.45 	 108.6553000 	 1.015400 	 0.1566982000 	 -1.2474220000 
12.65 	 113.1614000 	 1.044425 	 0.1345793000 	 -1.2684280000 
12.85 	 117.6087000 	 1.072575 	 0.1111062000 	 -1.2948930000 
13.05 	 121.9924000 	 1.100700 	 0.0828965500 	 -1.3208930000 
13.25 	 126.5812000 	 1.128925 	 0.0604438800 	 -1.3436790000 
13.45 	 131.0205000 	 1.156400 	 0.0363286300 	 -1.3623750000 
13.65 	 135.4265000 	 1.183850 	 0.0084431960 	 -1.3911530000 
13.85 	 139.8166000 	 1.211975 	 -0.0161584200 	 -1.4144360000 
14.05 	 144.3068000 	 1.240075 	 -0.0385506900 	 -1.4353430000 
14.25 	 148.7525000 	 1.267975 	 -0.0657876400 	 -1.4609500000 
14.45 	 153.2888000 	 1.295650 	 -0.0909392000 	 -1.4846740000 
14.65 	 157.7028000 	 1.323125 	 -0.1101971000 	 -1.5111060000 
14.85 	 162.1278000 	 1.350725 	 -0.1364390000 	 -1.5357180000 
15.05 	 166.6737000 	 1.378500 	 -0.1634502000 	 -1.5599890000 
15.25 	 171.1369000 	 1.405975 	 -0.1836205000 	 -1.5804860000 
15.45 	 175.6128000 	 1.433350 	 -0.2076308000 	 -1.6022910000 
15.65 	 180.0505000 	 1.460625 	 -0.2365367000 	 -1.6293430000 
15.85 	 184.5423000 	 1.487650 	 -0.2579371000 	 -1.6489120000 
16.05 	 189.1009000 	 1.514950 	 -0.2810415000 	 -1.6743600000 
16.25 	 193.5530000 	 1.542125 	 -0.3085200000 	 -1.6977120000 
16.45 	 198.0321000 	 1.569050 	 -0.3294341000 	 -1.7210520000 
16.65 	 202.0852000 	 1.598850 	 -0.3530089000 	 -1.7428370000 
16.85 	 207.2239000 	 1.627400 	 -0.3851318000 	 -1.7750680000 
17.05 	 211.7364000 	 1.653175 	 -0.4079183000 	 -1.7945700000 
17.25 	 216.1074000 	 1.678900 	 -0.4278628000 	 -1.8109770000 
17.45 	 220.6183000 	 1.705125 	 -0.4543368000 	 -1.8349010000 
17.60 	 223.9784000 	 1.724875 	 -0.4688231000 	 -1.8491840000 
17.65 	 225.0910000 	 1.729175 	 -0.4790306000 	 -1.8587400000 
17.85 	 226.0176000 	 1.731500 	 -0.4798476000 	 -1.8606730000 
18.05 	 225.6123000 	 1.731150 	 -0.4804961000 	 -1.8610250000 
18.25 	 225.3612000 	 1.730975 	 -0.4842663000 	 -1.8649860000 
18.45 	 225.1418000 	 1.730875 	 -0.4819171000 	 -1.8632890000 
18.65 	 224.9352000 	 1.730850 	 -0.4800765000 	 -1.8611690000 
18.85 	 224.7477000 	 1.730825 	 -0.4839357000 	 -1.8645860000 
19.05 	 224.6269000 	 1.730900 	 -0.4830933000 	 -1.8646720000 
19.25 	 224.4743000 	 1.731075 	 -0.4800574000 	 -1.8613910000 
19.45 	 224.3884000 	 1.731300 	 -0.4830678000 	 -1.8640200000 
19.65 	 224.3837000 	 1.731525 	 -0.4841455000 	 -1.8658380000 
19.85 	 224.3074000 	 1.731775 	 -0.4801305000 	 -1.8623450000 
20.05 	 224.2708000 	 1.732050 	 -0.4821301000 	 -1.8638130000 
20.25 	 224.2136000 	 1.732350 	 -0.4849211000 	 -1.8668270000 
20.45 	 224.1627000 	 1.732625 	 -0.4810842000 	 -1.8638130000 
20.65 	 224.1675000 	 1.732950 	 -0.4815483000 	 -1.8637400000 
20.85 	 224.1421000 	 1.733250 	 -0.4854520000 	 -1.8674910000 
21.05 	 224.0594000 	 1.733600 	 -0.4830933000 	 -1.8655840000 
21.25 	 224.0594000 	 1.733900 	 -0.4815992000 	 -1.8638860000 
21.45 	 224.1214000 	 1.734250 	 -0.4859734000 	 -1.8674500000 
21.65 	 224.1055000 	 1.734575 	 -0.4853916000 	 -1.8678030000 
21.85 	 224.0817000 	 1.734900 	 -0.4823526000 	 -1.8647130000 
22.05 	 224.0721000 	 1.735250 	 -0.4852835000 	 -1.8670150000 
22.25 	 224.1135000 	 1.735575 	 -0.4870065000 	 -1.8692720000 
22.45 	 224.0992000 	 1.735925 	 -0.4830519000 	 -1.8658730000 
22.65 	 224.1023000 	 1.736250 	 -0.4852041000 	 -1.8670180000 
22.85 	 224.0960000 	 1.736575 	 -0.4883957000 	 -1.8703050000 
23.05 	 224.0912000 	 1.736925 	 -0.4847813000 	 -1.8676380000 
23.25 	 224.0880000 	 1.737250 	 -0.4851945000 	 -1.8670880000 
23.45 	 224.0833000 	 1.737600 	 -0.4892953000 	 -1.8709440000 
23.65 	 224.0801000 	 1.737925 	 -0.4868889000 	 -1.8693800000 
23.85 	 224.0801000 	 1.738250 	 -0.4853725000 	 -1.8676890000 
24.05 	 224.0801000 	 1.738575 	 -0.4896387000 	 -1.8717540000 
24.25 	 224.0833000 	 1.738925 	 -0.4889774000 	 -1.8721200000 
24.45 	 224.0944000 	 1.739250 	 -0.4862531000 	 -1.8697680000 
24.65 	 224.1055000 	 1.739600 	 -0.4898485000 	 -1.8726980000 
24.85 	 224.1182000 	 1.739925 	 -0.4907831000 	 -1.8743320000 
25.05 	 224.1341000 	 1.740225 	 -0.4869429000 	 -1.8706540000 
25.25 	 224.1532000 	 1.740550 	 -0.4895687000 	 -1.8727810000 
25.45 	 224.1659000 	 1.740850 	 -0.4917399000 	 -1.8752130000 
25.65 	 224.1834000 	 1.741150 	 -0.4881255000 	 -1.8720180000 
25.85 	 224.1977000 	 1.741450 	 -0.4893939000 	 -1.8726950000 
26.05 	 224.2152000 	 1.741750 	 -0.4929670000 	 -1.8760970000 
26.25 	 224.2311000 	 1.742025 	 -0.4900265000 	 -1.8740300000 
26.45 	 224.2502000 	 1.742300 	 -0.4892953000 	 -1.8727750000 
26.65 	 224.2661000 	 1.742575 	 -0.4932817000 	 -1.8766280000 
26.85 	 224.2804000 	 1.742825 	 -0.4922708000 	 -1.8762620000 
27.05 	 224.2962000 	 1.743100 	 -0.4893239000 	 -1.8732010000 
27.25 	 224.3074000 	 1.743350 	 -0.4927476000 	 -1.8760520000 
27.45 	 224.3233000 	 1.743600 	 -0.4940065000 	 -1.8779910000 
27.65 	 224.3328000 	 1.743850 	 -0.4903921000 	 -1.8749680000 
27.85 	 224.3487000 	 1.744075 	 -0.4918098000 	 -1.8759600000 
28.05 	 224.3646000 	 1.744325 	 -0.4950746000 	 -1.8795970000 
28.25 	 224.3773000 	 1.744550 	 -0.4919910000 	 -1.8774410000 
28.45 	 224.3900000 	 1.744775 	 -0.4911709000 	 -1.8762530000 
28.65 	 224.3996000 	 1.745000 	 -0.4953734000 	 -1.8803340000 
28.85 	 224.4139000 	 1.745200 	 -0.4939429000 	 -1.8797080000 
29.05 	 224.4234000 	 1.745425 	 -0.4915206000 	 -1.8770060000 
29.25 	 224.4330000 	 1.745625 	 -0.4951986000 	 -1.8800580000 
29.45 	 224.4457000 	 1.745825 	 -0.4954878000 	 -1.8815260000 
29.65 	 224.4536000 	 1.746025 	 -0.4922422000 	 -1.8784050000 
29.85 	 224.4632000 	 1.746225 	 -0.4944960000 	 -1.8804230000 
30.05 	 224.4727000 	 1.746425 	 -0.4966863000 	 -1.8835510000 
30.25 	 224.4822000 	 1.746600 	 -0.4929415000 	 -1.8807540000 
30.45 	 224.4918000 	 1.746800 	 -0.4937172000 	 -1.8807820000 
30.65 	 224.4997000 	 1.746975 	 -0.4973920000 	 -1.8843940000 
30.85 	 224.5076000 	 1.747150 	 -0.4947313000 	 -1.8827020000 
31.05 	 224.5124000 	 1.747325 	 -0.4932181000 	 -1.8809600000 
31.25 	 224.5156000 	 1.747500 	 -0.4971790000 	 -1.8844860000 
31.45 	 224.5204000 	 1.747675 	 -0.4965591000 	 -1.8847270000 
31.65 	 224.5235000 	 1.747850 	 -0.4932181000 	 -1.8814470000 
31.85 	 224.5315000 	 1.748025 	 -0.4960251000 	 -1.8834910000 
32.05 	 224.5394000 	 1.748200 	 -0.4980055000 	 -1.8857770000 
32.25 	 224.5474000 	 1.748375 	 -0.4939302000 	 -1.8826710000 
32.45 	 224.5553000 	 1.748525 	 -0.4952145000 	 -1.8830810000 
32.65 	 224.5633000 	 1.748700 	 -0.4983044000 	 -1.8864950000 
32.85 	 224.5665000 	 1.748850 	 -0.4952780000 	 -1.8844350000 
33.05 	 224.5744000 	 1.749000 	 -0.4941527000 	 -1.8828770000 
33.25 	 224.5744000 	 1.749150 	 -0.4983171000 	 -1.8863710000 
33.45 	 224.5824000 	 1.749300 	 -0.4975446000 	 -1.8862660000 
33.65 	 224.5871000 	 1.749450 	 -0.4945628000 	 -1.8832400000 
33.85 	 224.5967000 	 1.749600 	 -0.4980119000 	 -1.8858240000 
34.05 	 224.6014000 	 1.749750 	 -0.4995187000 	 -1.8878490000 
34.25 	 224.6078000 	 1.749900 	 -0.4960314000 	 -1.8847370000 
34.45 	 224.6141000 	 1.750025 	 -0.4970741000 	 -1.8850070000 
34.65 	 224.6221000 	 1.750175 	 -0.5003865000 	 -1.8883390000 
34.85 	 224.6253000 	 1.750300 	 -0.4977099000 	 -1.8864060000 
35.05 	 224.6300000 	 1.750450 	 -0.4962285000 	 -1.8847590000 
35.25 	 224.6380000 	 1.750575 	 -0.5003262000 	 -1.8883420000 
35.45 	 224.6412000 	 1.750700 	 -0.4992898000 	 -1.8878900000 
35.65 	 224.6459000 	 1.750825 	 -0.4963112000 	 -1.8847780000 
35.85 	 224.6507000 	 1.750975 	 -0.4997317000 	 -1.8876680000 
36.05 	 224.6571000 	 1.751100 	 -0.5005996000 	 -1.8890570000 
36.25 	 224.6634000 	 1.751200 	 -0.4967785000 	 -1.8856560000 
36.45 	 224.6682000 	 1.751325 	 -0.4989147000 	 -1.8869690000 
36.65 	 224.6730000 	 1.751450 	 -0.5013530000 	 -1.8898390000 
36.85 	 224.6761000 	 1.751575 	 -0.4975033000 	 -1.8869650000 
37.05 	 224.6793000 	 1.751675 	 -0.4980278000 	 -1.8868570000 
37.25 	 224.6809000 	 1.751800 	 -0.5018107000 	 -1.8907290000 
37.45 	 224.6809000 	 1.751900 	 -0.4986191000 	 -1.8886440000 
37.65 	 224.6761000 	 1.752025 	 -0.4972013000 	 -1.8871940000 
37.85 	 224.6761000 	 1.752125 	 -0.5017884000 	 -1.8910250000 
38.05 	 224.6761000 	 1.752250 	 -0.4997508000 	 -1.8901280000 
38.25 	 224.6809000 	 1.752375 	 -0.4974524000 	 -1.8873440000 
38.45 	 224.6841000 	 1.752475 	 -0.5010192000 	 -1.8906750000 
38.65 	 224.6888000 	 1.752600 	 -0.5011685000 	 -1.8913710000 
38.85 	 224.6968000 	 1.752700 	 -0.4976177000 	 -1.8879410000 
39.05 	 224.7000000 	 1.752825 	 -0.5007012000 	 -1.8902940000 
39.25 	 224.7000000 	 1.752925 	 -0.5025387000 	 -1.8924110000 
39.45 	 224.7000000 	 1.753025 	 -0.4986286000 	 -1.8891080000 
39.65 	 224.7000000 	 1.753150 	 -0.4999860000 	 -1.8898840000 
39.85 	 224.7000000 	 1.753250 	 -0.5031013000 	 -1.8932310000 
40.05 	 224.7000000 	 1.753375 	 -0.5001863000 	 -1.8906940000 
40.25 	 224.7047000 	 1.753475 	 -0.4999065000 	 -1.8897660000 
40.45 	 224.7079000 	 1.753575 	 -0.5038039000 	 -1.8934730000 
40.65 	 224.7079000 	 1.753675 	 -0.5013116000 	 -1.8919660000 
40.85 	 224.7063000 	 1.753775 	 -0.4997349000 	 -1.8898870000 
41.05 	 224.7063000 	 1.753900 	 -0.5037212000 	 -1.8934120000 
41.25 	 224.7079000 	 1.754000 	 -0.5029011000 	 -1.8935390000 
41.45 	 224.7079000 	 1.754100 	 -0.4997698000 	 -1.8905860000 
41.65 	 224.7079000 	 1.754200 	 -0.5029869000 	 -1.8929610000 
41.85 	 224.7127000 	 1.754300 	 -0.5039437000 	 -1.8947060000 
42.05 	 224.7191000 	 1.754400 	 -0.5002912000 	 -1.8914290000 
42.25 	 224.7222000 	 1.754500 	 -0.5020078000 	 -1.8922300000 
42.45 	 224.7270000 	 1.754600 	 -0.5047798000 	 -1.8952240000 
42.65 	 224.7302000 	 1.754700 	 -0.5011972000 	 -1.8923570000 
42.85 	 224.7334000 	 1.754800 	 -0.5015532000 	 -1.8921150000 
43.05 	 224.7365000 	 1.754900 	 -0.5051899000 	 -1.8956340000 
43.25 	 224.7397000 	 1.755000 	 -0.5022081000 	 -1.8933930000 
43.45 	 224.7429000 	 1.755100 	 -0.5010064000 	 -1.8917780000 
43.65 	 224.7429000 	 1.755175 	 -0.5049801000 	 -1.8953510000 
43.85 	 224.7429000 	 1.755275 	 -0.5034924000 	 -1.8944100000 
44.05 	 224.7477000 	 1.755350 	 -0.5010383000 	 -1.8916320000 
44.25 	 224.7508000 	 1.755450 	 -0.5046177000 	 -1.8947030000 
44.45 	 224.7556000 	 1.755550 	 -0.5042521000 	 -1.8950300000 
44.65 	 224.7620000 	 1.755625 	 -0.5000655000 	 -1.8916570000 
44.85 	 224.7667000 	 1.755700 	 -0.5021890000 	 -1.8938990000 
45.05 	 224.7667000 	 1.755800 	 -0.5039724000 	 -1.8961910000 
45.25 	 224.7667000 	 1.755875 	 -0.5011336000 	 -1.8924650000 
45.45 	 224.7635000 	 1.755975 	 -0.5013879000 	 -1.8934660000 
45.65 	 224.7588000 	 1.756050 	 -0.5060069000 	 -1.8967690000 
45.85 	 224.7588000 	 1.756125 	 -0.5025832000 	 -1.8944230000 
46.05 	 224.7588000 	 1.756225 	 -0.5021350000 	 -1.8937870000 
46.25 	 224.7635000 	 1.756300 	 -0.5060291000 	 -1.8970840000 
46.45 	 224.7651000 	 1.756400 	 -0.5021890000 	 -1.8952020000 
46.65 	 224.7667000 	 1.756475 	 -0.5002753000 	 -1.8929930000 
46.85 	 224.7715000 	 1.756550 	 -0.5038293000 	 -1.8962800000 
47.05 	 224.7794000 	 1.756650 	 -0.5030187000 	 -1.8963880000 
47.25 	 224.7858000 	 1.756725 	 -0.4998938000 	 -1.8927290000 
47.45 	 224.7906000 	 1.756800 	 -0.5037212000 	 -1.8949700000 
47.65 	 224.7985000 	 1.756875 	 -0.5042108000 	 -1.8964900000 
47.85 	 224.8033000 	 1.756925 	 -0.5010064000 	 -1.8927960000 
48.05 	 224.8033000 	 1.757000 	 -0.5032222000 	 -1.8954660000 
48.25 	 224.8033000 	 1.757075 	 -0.5050945000 	 -1.8981330000 
48.45 	 224.8033000 	 1.757150 	 -0.5012035000 	 -1.8955990000 
48.65 	 224.8033000 	 1.757225 	 -0.5028026000 	 -1.8950020000 
48.85 	 224.7985000 	 1.757275 	 -0.5065696000 	 -1.8984860000 
49.05 	 224.7953000 	 1.757350 	 -0.5037689000 	 -1.8963720000 
49.25 	 224.7985000 	 1.757425 	 -0.5027008000 	 -1.8951100000 
49.45 	 224.7985000 	 1.757500 	 -0.5056922000 	 -1.8987400000 
49.65 	 224.7985000 	 1.757575 	 -0.5039310000 	 -1.8976660000 
49.85 	 224.7985000 	 1.757650 	 -0.5016581000 	 -1.8950300000 
50.05 	 224.7985000 	 1.757700 	 -0.5057430000 	 -1.8982950000 
50.25 	 224.8033000 	 1.757775 	 -0.5058575000 	 -1.8987620000 
50.45 	 224.8033000 	 1.757850 	 -0.5024433000 	 -1.8955580000 
50.65 	 224.8065000 	 1.757925 	 -0.5051517000 	 -1.8977670000 
50.85 	 224.8096000 	 1.758000 	 -0.5057430000 	 -1.8995790000 
51.05 	 224.8144000 	 1.758050 	 -0.5027707000 	 -1.8960920000 
51.25 	 224.8176000 	 1.758125 	 -0.5035146000 	 -1.8971510000 
51.45 	 224.8176000 	 1.758175 	 -0.5071862000 	 -1.8998780000 
51.65 	 224.8224000 	 1.758250 	 -0.5027008000 	 -1.8966900000 
51.85 	 224.8176000 	 1.758325 	 -0.5037308000 	 -1.8965020000 
52.05 	 224.8176000 	 1.758375 	 -0.5072784000 	 -1.8998590000 
52.25 	 224.8176000 	 1.758450 	 -0.5044969000 	 -1.8976690000 
52.45 	 224.8176000 	 1.758500 	 -0.5027962000 	 -1.8962320000 
52.65 	 224.8176000 	 1.758575 	 -0.5062294000 	 -1.8998660000 
52.85 	 224.8208000 	 1.758650 	 -0.5047417000 	 -1.8986260000 
53.05 	 224.8224000 	 1.758700 	 -0.5019792000 	 -1.8961460000 
53.25 	 224.8255000 	 1.758775 	 -0.5059655000 	 -1.8994680000 
53.45 	 224.8224000 	 1.758825 	 -0.5060418000 	 -1.8997190000 
53.65 	 224.8224000 	 1.758900 	 -0.5022717000 	 -1.8962670000 
53.85 	 224.8224000 	 1.758950 	 -0.5056922000 	 -1.8989340000 
54.05 	 224.8176000 	 1.759025 	 -0.5062453000 	 -1.9004500000 
54.25 	 224.8176000 	 1.759100 	 -0.5024878000 	 -1.8971570000 
54.45 	 224.8176000 	 1.759150 	 -0.5051358000 	 -1.8989120000 
54.65 	 224.8176000 	 1.759225 	 -0.5066395000 	 -1.9008450000 
54.85 	 224.8239000 	 1.759275 	 -0.5026372000 	 -1.8973920000 
55.05 	 224.8287000 	 1.759350 	 -0.5048625000 	 -1.8988160000 
55.25 	 224.8303000 	 1.759400 	 -0.5069034000 	 -1.9012420000 
55.45 	 224.8303000 	 1.759475 	 -0.5040391000 	 -1.8978400000 
55.65 	 224.8335000 	 1.759525 	 -0.5055650000 	 -1.8986420000 
55.85 	 224.8335000 	 1.759575 	 -0.5086040000 	 -1.9017730000 
56.05 	 224.8335000 	 1.759650 	 -0.5049960000 	 -1.8988450000 
56.25 	 224.8335000 	 1.759700 	 -0.5053425000 	 -1.8986380000 
56.45 	 224.8335000 	 1.759775 	 -0.5088393000 	 -1.9022560000 
56.65 	 224.8335000 	 1.759825 	 -0.5053456000 	 -1.8996780000 
56.85 	 224.8367000 	 1.759875 	 -0.5049070000 	 -1.8985050000 
57.05 	 224.8335000 	 1.759950 	 -0.5087726000 	 -1.9025230000 
57.25 	 224.8383000 	 1.760000 	 -0.5059592000 	 -1.9007140000 
57.45 	 224.8383000 	 1.760050 	 -0.5040455000 	 -1.8988700000 
57.65 	 224.8414000 	 1.760100 	 -0.5073993000 	 -1.9024180000 
57.85 	 224.8462000 	 1.760175 	 -0.5065886000 	 -1.9014260000 
58.05 	 224.8462000 	 1.760225 	 -0.5043920000 	 -1.8989210000 
58.25 	 224.8542000 	 1.760275 	 -0.5081494000 	 -1.9023960000 
58.45 	 224.8494000 	 1.760325 	 -0.5048307000 	 -1.9023000000 
58.65 	 224.8542000 	 1.760375 	 -0.5014388000 	 -1.8992110000 
58.85 	 224.8494000 	 1.760425 	 -0.5063152000 	 -1.9020270000 
59.05 	 224.8494000 	 1.760475 	 -0.5077457000 	 -1.9032640000 
59.25 	 224.8494000 	 1.760525 	 -0.5028661000 	 -1.8997260000 
59.45 	 224.8494000 	 1.760600 	 -0.5056190000 	 -1.9017090000 
59.65 	 224.8462000 	 1.760650 	 -0.5075518000 	 -1.9039540000 
59.85 	 224.8414000 	 1.760700 	 -0.5040868000 	 -1.9006480000 
60.05 	 224.8414000 	 1.760750 	 -0.5058892000 	 -1.9013750000 
60.25 	 224.8383000 	 1.760800 	 -0.5083593000 	 -1.9038870000 
60.45 	 224.8383000 	 1.760875 	 -0.5043316000 	 -1.9008920000 
60.65 	 224.8383000 	 1.760925 	 -0.5049483000 	 -1.9008480000 
60.85 	 224.8335000 	 1.760975 	 -0.5088393000 	 -1.9042300000 
61.05 	 224.8319000 	 1.761025 	 -0.5056508000 	 -1.9019220000 
61.25 	 224.8303000 	 1.761100 	 -0.5051899000 	 -1.9007710000 
61.45 	 224.8303000 	 1.761150 	 -0.5088043000 	 -1.9043450000 
61.65 	 224.8303000 	 1.761225 	 -0.5063121000 	 -1.9027010000 
61.85 	 224.8335000 	 1.761275 	 -0.5045827000 	 -1.9006730000 
62.05 	 224.8383000 	 1.761325 	 -0.5086835000 	 -1.9041250000 
62.25 	 224.8414000 	 1.761400 	 -0.5078093000 	 -1.9038260000 
62.45 	 224.8462000 	 1.761450 	 -0.5050087000 	 -1.9009180000 
62.65 	 224.8542000 	 1.761500 	 -0.5085500000 	 -1.9033780000 
62.85 	 224.8557000 	 1.761550 	 -0.5089791000 	 -1.9042870000 
63.05 	 224.8573000 	 1.761600 	 -0.5058606000 	 -1.9011210000 
63.25 	 224.8621000 	 1.761650 	 -0.5080064000 	 -1.9029710000 
63.45 	 224.8621000 	 1.761700 	 -0.5099487000 	 -1.9051390000 
63.65 	 224.8653000 	 1.761750 	 -0.5062930000 	 -1.9018590000 
63.85 	 224.8716000 	 1.761800 	 -0.5076726000 	 -1.9025140000 
64.05 	 224.8748000 	 1.761825 	 -0.5089951000 	 -1.9055750000 
64.25 	 224.8812000 	 1.761875 	 -0.5047385000 	 -1.9026570000 
64.45 	 224.8812000 	 1.761925 	 -0.5054982000 	 -1.9023290000 
64.65 	 224.8812000 	 1.761950 	 -0.5088742000 	 -1.9055620000 
64.85 	 224.8764000 	 1.762000 	 -0.5058861000 	 -1.9036480000 
65.05 	 224.8732000 	 1.762050 	 -0.5053552000 	 -1.9015250000 
65.25 	 224.8700000 	 1.762100 	 -0.5088139000 	 -1.9044560000 
65.45 	 224.8653000 	 1.762125 	 -0.5073007000 	 -1.9042170000 
65.65 	 224.8637000 	 1.762175 	 -0.5050755000 	 -1.9021070000 
65.85 	 224.8653000 	 1.762225 	 -0.5089378000 	 -1.9051200000 
66.05 	 224.8653000 	 1.762275 	 -0.5084324000 	 -1.9058450000 
66.25 	 224.8653000 	 1.762325 	 -0.5050691000 	 -1.9026310000 
66.45 	 224.8653000 	 1.762375 	 -0.5080764000 	 -1.9049040000 
66.65 	 224.8653000 	 1.762400 	 -0.5105305000 	 -1.9063730000 
66.85 	 224.8700000 	 1.762450 	 -0.5067698000 	 -1.9031140000 
67.05 	 224.8700000 	 1.762500 	 -0.5087662000 	 -1.9041860000 
67.25 	 224.8732000 	 1.762550 	 -0.5109755000 	 -1.9067890000 
67.45 	 224.8764000 	 1.762600 	 -0.5073833000 	 -1.9037120000 
67.65 	 224.8764000 	 1.762625 	 -0.5078506000 	 -1.9035240000 
67.85 	 224.8764000 	 1.762675 	 -0.5106831000 	 -1.9070690000 
68.05 	 224.8764000 	 1.762725 	 -0.5068271000 	 -1.9046150000 
68.25 	 224.8764000 	 1.762775 	 -0.5060577000 	 -1.9034830000 
68.45 	 224.8764000 	 1.762825 	 -0.5093288000 	 -1.9069390000 
68.65 	 224.8732000 	 1.762850 	 -0.5066840000 	 -1.9055750000 
68.85 	 224.8764000 	 1.762900 	 -0.5061309000 	 -1.9034510000 
69.05 	 224.8764000 	 1.762950 	 -0.5084737000 	 -1.9069070000 
69.25 	 224.8764000 	 1.763000 	 -0.5063565000 	 -1.9058480000 
69.45 	 224.8812000 	 1.763025 	 -0.5045700000 	 -1.9033500000 
69.65 	 224.8812000 	 1.763075 	 -0.5086231000 	 -1.9065820000 
69.85 	 224.8844000 	 1.763125 	 -0.5083688000 	 -1.9066810000 
70.05 	 224.8844000 	 1.763150 	 -0.5050373000 	 -1.9037310000 
70.25 	 224.8828000 	 1.763200 	 -0.5078125000 	 -1.9058290000 
70.45 	 224.8812000 	 1.763225 	 -0.5089855000 	 -1.9075170000 
70.65 	 224.8764000 	 1.763275 	 -0.5052280000 	 -1.9042710000 
70.85 	 224.8732000 	 1.763325 	 -0.5069764000 	 -1.9052850000 
71.05 	 224.8700000 	 1.763375 	 -0.5092430000 	 -1.9078510000 
71.25 	 224.8669000 	 1.763400 	 -0.5056031000 	 -1.9048280000 
71.45 	 224.8653000 	 1.763450 	 -0.5082957000 	 -1.9048180000 
71.65 	 224.8653000 	 1.763500 	 -0.5115445000 	 -1.9081310000 
71.85 	 224.8621000 	 1.763550 	 -0.5082321000 	 -1.9055140000 
72.05 	 224.8621000 	 1.763600 	 -0.5079015000 	 -1.9041760000 
72.25 	 224.8621000 	 1.763650 	 -0.5116431000 	 -1.9077490000 
72.45 	 224.8621000 	 1.763700 	 -0.5096086000 	 -1.9066590000 
72.65 	 224.8621000 	 1.763750 	 -0.5072530000 	 -1.9044240000 
72.85 	 224.8653000 	 1.763800 	 -0.5111249000 	 -1.9075270000 
73.05 	 224.8653000 	 1.763825 	 -0.5103238000 	 -1.9075140000 
73.25 	 224.8653000 	 1.763875 	 -0.5069987000 	 -1.9043730000 
73.45 	 224.8653000 	 1.763925 	 -0.5104637000 	 -1.9073010000 
73.65 	 224.8700000 	 1.763975 	 -0.5102317000 	 -1.9081620000 
73.85 	 224.8732000 	 1.764025 	 -0.5050405000 	 -1.9046910000 
74.05 	 224.8764000 	 1.764075 	 -0.5064901000 	 -1.9067830000 
74.25 	 224.8812000 	 1.764100 	 -0.5076790000 	 -1.9086680000 
74.45 	 224.8844000 	 1.764150 	 -0.5079079000 	 -1.9051770000 
74.65 	 224.8844000 	 1.764175 	 -0.5097262000 	 -1.9064040000 
74.85 	 224.8891000 	 1.764225 	 -0.5121422000 	 -1.9087570000 
75.05 	 224.8875000 	 1.764275 	 -0.5081367000 	 -1.9057430000 
75.25 	 224.8891000 	 1.764300 	 -0.5094178000 	 -1.9061150000 
75.45 	 224.8891000 	 1.764350 	 -0.5101331000 	 -1.9091510000 
75.65 	 224.8971000 	 1.764375 	 -0.5083974000 	 -1.9061340000 
75.85 	 224.8987000 	 1.764425 	 -0.5084769000 	 -1.9057750000 
76.05 	 224.9050000 	 1.764450 	 -0.5122216000 	 -1.9089440000 
76.25 	 224.9050000 	 1.764500 	 -0.5073960000 	 -1.9068690000 
76.45 	 224.9050000 	 1.764525 	 -0.5063279000 	 -1.9052760000 
76.65 	 224.9002000 	 1.764550 	 -0.5101649000 	 -1.9087540000 
76.85 	 224.8971000 	 1.764600 	 -0.5099233000 	 -1.9074540000 
77.05 	 224.8923000 	 1.764625 	 -0.5082830000 	 -1.9051490000 
77.25 	 224.8891000 	 1.764675 	 -0.5123298000 	 -1.9087160000 
77.45 	 224.8875000 	 1.764700 	 -0.5107530000 	 -1.9077710000 
77.65 	 224.8844000 	 1.764750 	 -0.5082798000 	 -1.9051420000 
77.85 	 224.8844000 	 1.764775 	 -0.5119991000 	 -1.9084550000 
78.05 	 224.8844000 	 1.764825 	 -0.5110900000 	 -1.9084010000 
78.25 	 224.8844000 	 1.764875 	 -0.5081272000 	 -1.9054060000 
78.45 	 224.8844000 	 1.764900 	 -0.5115477000 	 -1.9082160000 
78.65 	 224.8844000 	 1.764950 	 -0.5114746000 	 -1.9089190000 
78.85 	 224.8812000 	 1.764975 	 -0.5083211000 	 -1.9056730000 
79.05 	 224.8844000 	 1.765025 	 -0.5112107000 	 -1.9078860000 
79.25 	 224.8844000 	 1.765075 	 -0.5120786000 	 -1.9092340000 
79.45 	 224.8844000 	 1.765100 	 -0.5083783000 	 -1.9058320000 
79.65 	 224.8844000 	 1.765150 	 -0.5108738000 	 -1.9073200000 
79.85 	 224.8859000 	 1.765175 	 -0.5124982000 	 -1.9096630000 
80.05 	 224.8844000 	 1.765225 	 -0.5062675000 	 -1.9065090000 
80.25 	 224.8859000 	 1.765275 	 -0.5096912000 	 -1.9066560000 
80.45 	 224.8844000 	 1.765300 	 -0.5129464000 	 -1.9097680000 
80.65 	 224.8844000 	 1.765350 	 -0.5067094000 	 -1.9072020000 
80.85 	 224.8812000 	 1.765375 	 -0.5055618000 	 -1.9062550000 
81.05 	 224.8844000 	 1.765425 	 -0.5111313000 	 -1.9096500000 
81.25 	 224.8844000 	 1.765475 	 -0.5061372000 	 -1.9075390000 
81.45 	 224.8859000 	 1.765500 	 -0.5052662000 	 -1.9061220000 
81.65 	 224.8859000 	 1.765550 	 -0.5092748000 	 -1.9095130000 
81.85 	 224.8891000 	 1.765575 	 -0.5072689000 	 -1.9081620000 
82.05 	 224.8923000 	 1.765625 	 -0.5057430000 	 -1.9060330000 
82.25 	 224.8971000 	 1.765650 	 -0.5098820000 	 -1.9095130000 
82.45 	 224.8971000 	 1.765700 	 -0.5088933000 	 -1.9088970000 
82.65 	 224.9002000 	 1.765725 	 -0.5060418000 	 -1.9061180000 
82.85 	 224.9002000 	 1.765750 	 -0.5093098000 	 -1.9091920000 
83.05 	 224.8971000 	 1.765800 	 -0.5088012000 	 -1.9094120000 
83.25 	 224.8907000 	 1.765825 	 -0.5072148000 	 -1.9061790000 
83.45 	 224.8828000 	 1.765875 	 -0.5093257000 	 -1.9086460000 
83.65 	 224.8732000 	 1.765925 	 -0.5098279000 	 -1.9097740000 
83.85 	 224.8653000 	 1.765950 	 -0.5061245000 	 -1.9063570000 
84.05 	 224.8589000 	 1.766000 	 -0.5109246000 	 -1.9080670000 
84.25 	 224.8542000 	 1.766050 	 -0.5121486000 	 -1.9102760000 
84.45 	 224.8526000 	 1.766100 	 -0.5070400000 	 -1.9070560000 
84.65 	 224.8494000 	 1.766150 	 -0.5102221000 	 -1.9071870000 
84.85 	 224.8494000 	 1.766225 	 -0.5137030000 	 -1.9104040000 
85.05 	 224.8462000 	 1.766275 	 -0.5106513000 	 -1.9079690000 
85.25 	 224.8414000 	 1.766325 	 -0.5098884000 	 -1.9067130000 
85.45 	 224.8383000 	 1.766375 	 -0.5121581000 	 -1.9104290000 
85.65 	 224.8335000 	 1.766425 	 -0.5090046000 	 -1.9085120000 
85.85 	 224.8335000 	 1.766500 	 -0.5069320000 	 -1.9065730000 
86.05 	 224.8383000 	 1.766550 	 -0.5111853000 	 -1.9100860000 
86.25 	 224.8414000 	 1.766600 	 -0.5100441000 	 -1.9093890000 
86.45 	 224.8462000 	 1.766650 	 -0.5073833000 	 -1.9067060000 
86.65 	 224.8494000 	 1.766700 	 -0.5107180000 	 -1.9097840000 
86.85 	 224.8542000 	 1.766775 	 -0.5110963000 	 -1.9101490000 
87.05 	 224.8621000 	 1.766825 	 -0.5063248000 	 -1.9069670000 
87.25 	 224.8653000 	 1.766875 	 -0.5090364000 	 -1.9090590000 
87.45 	 224.8732000 	 1.766900 	 -0.5105718000 	 -1.9108900000 
87.65 	 224.8764000 	 1.766950 	 -0.5077012000 	 -1.9073900000 
87.85 	 224.8812000 	 1.767000 	 -0.5119546000 	 -1.9084800000 
88.05 	 224.8844000 	 1.767025 	 -0.5109119000 	 -1.9111730000 
88.25 	 224.8891000 	 1.767075 	 -0.5074247000 	 -1.9080670000 
88.45 	 224.8923000 	 1.767100 	 -0.5112457000 	 -1.9081120000 
88.65 	 224.8971000 	 1.767150 	 -0.5126413000 	 -1.9111890000 
88.85 	 224.9002000 	 1.767175 	 -0.5095482000 	 -1.9085760000 
89.05 	 224.9050000 	 1.767225 	 -0.5093797000 	 -1.9077680000 
89.25 	 224.9050000 	 1.767250 	 -0.5130259000 	 -1.9112240000 
89.45 	 224.9018000 	 1.767275 	 -0.5105019000 	 -1.9095170000 
89.65 	 224.9002000 	 1.767325 	 -0.5092494000 	 -1.9073450000 
89.85 	 224.9002000 	 1.767350 	 -0.5133025000 	 -1.9109470000 
90.05 	 224.9002000 	 1.767400 	 -0.5125809000 	 -1.9098760000 
90.25 	 224.9018000 	 1.767425 	 -0.5086517000 	 -1.9072310000 
90.45 	 224.9066000 	 1.767450 	 -0.5128765000 	 -1.9106640000 
90.65 	 224.9082000 	 1.767500 	 -0.5114238000 	 -1.9106990000 
90.85 	 224.9130000 	 1.767550 	 -0.5085341000 	 -1.9073580000 
91.05 	 224.9209000 	 1.767575 	 -0.5117226000 	 -1.9101210000 
91.25 	 224.9241000 	 1.767625 	 -0.5138842000 	 -1.9110870000 
91.45 	 224.9289000 	 1.767675 	 -0.5099710000 	 -1.9076060000 
91.65 	 224.9368000 	 1.767725 	 -0.5122121000 	 -1.9095800000 
91.85 	 224.9368000 	 1.767775 	 -0.5146853000 	 -1.9116310000 
92.05 	 224.9447000 	 1.767825 	 -0.5107975000 	 -1.9079810000 
92.25 	 224.9447000 	 1.767850 	 -0.5121930000 	 -1.9087850000 
92.45 	 224.9479000 	 1.767900 	 -0.5114587000 	 -1.9115580000 
92.65 	 224.9479000 	 1.767925 	 -0.5093734000 	 -1.9087000000 
92.85 	 224.9511000 	 1.767950 	 -0.5090110000 	 -1.9082740000 
93.05 	 224.9511000 	 1.767975 	 -0.5133565000 	 -1.9117100000 
93.25 	 224.9511000 	 1.768025 	 -0.5104573000 	 -1.9096470000 
93.45 	 224.9559000 	 1.768050 	 -0.5079746000 	 -1.9080890000 
93.65 	 224.9559000 	 1.768075 	 -0.5122502000 	 -1.9116850000 
93.85 	 224.9591000 	 1.768100 	 -0.5099805000 	 -1.9104260000 
94.05 	 224.9606000 	 1.768125 	 -0.5076663000 	 -1.9080960000 
94.25 	 224.9591000 	 1.768150 	 -0.5113475000 	 -1.9112970000 
94.45 	 224.9638000 	 1.768175 	 -0.5108230000 	 -1.9111890000 
94.65 	 224.9622000 	 1.768200 	 -0.5075423000 	 -1.9081560000 
94.85 	 224.9591000 	 1.768225 	 -0.5108802000 	 -1.9103880000 
95.05 	 224.9559000 	 1.768250 	 -0.5115891000 	 -1.9120530000 
95.25 	 224.9511000 	 1.768300 	 -0.5076917000 	 -1.9084300000 
95.45 	 224.9511000 	 1.768325 	 -0.5104764000 	 -1.9101210000 
95.65 	 224.9479000 	 1.768350 	 -0.5123615000 	 -1.9121900000 
95.85 	 224.9479000 	 1.768375 	 -0.5081081000 	 -1.9087220000 
96.05 	 224.9447000 	 1.768400 	 -0.5101458000 	 -1.9097420000 
96.25 	 224.9447000 	 1.768450 	 -0.5123838000 	 -1.9123050000 
96.45 	 224.9447000 	 1.768500 	 -0.5090427000 	 -1.9094120000 
96.65 	 224.9400000 	 1.768525 	 -0.5098279000 	 -1.9090110000 
96.85 	 224.9400000 	 1.768575 	 -0.5126667000 	 -1.9121900000 
97.05 	 224.9368000 	 1.768600 	 -0.5099487000 	 -1.9097840000 
97.25 	 224.9368000 	 1.768650 	 -0.5118179000 	 -1.9086040000 
97.45 	 224.9368000 	 1.768675 	 -0.5145200000 	 -1.9121490000 
97.65 	 224.9400000 	 1.768725 	 -0.5124347000 	 -1.9105910000 
97.85 	 224.9432000 	 1.768775 	 -0.5108483000 	 -1.9082930000 
98.05 	 224.9479000 	 1.768800 	 -0.5143611000 	 -1.9114750000 
98.25 	 224.9511000 	 1.768850 	 -0.5136268000 	 -1.9114080000 
98.45 	 224.9559000 	 1.768875 	 -0.5104097000 	 -1.9084010000 
98.65 	 224.9638000 	 1.768900 	 -0.5141385000 	 -1.9108580000 
98.85 	 224.9702000 	 1.768925 	 -0.5151653000 	 -1.9120150000 
99.05 	 224.9797000 	 1.768950 	 -0.5121994000 	 -1.9085630000 
99.25 	 224.9813000 	 1.768975 	 -0.5147012000 	 -1.9102220000 
99.45 	 224.9845000 	 1.768950 	 -0.5153911000 	 -1.9125460000 
99.65 	 224.9877000 	 1.768950 	 -0.5110423000 	 -1.9091990000 
99.85 	 224.9877000 	 1.768950 	 -0.5122821000 	 -1.9096570000 
100.05 	 224.9877000 	 1.768950 	 -0.5152225000 	 -1.9126570000 
100.25 	 224.9829000 	 1.768950 	 -0.5115255000 	 -1.9100600000 
100.45 	 224.9797000 	 1.768975 	 -0.5113570000 	 -1.9089890000 
100.65 	 224.9718000 	 1.768975 	 -0.5138175000 	 -1.9126480000 
100.85 	 224.9638000 	 1.769000 	 -0.5109978000 	 -1.9107630000 
101.05 	 224.9575000 	 1.769025 	 -0.5095132000 	 -1.9088140000 
101.25 	 224.9511000 	 1.769050 	 -0.5135600000 	 -1.9121490000 
101.45 	 224.9447000 	 1.769075 	 -0.5126222000 	 -1.9114880000 
101.65 	 224.9400000 	 1.769125 	 -0.5101681000 	 -1.9086460000 
101.85 	 224.9368000 	 1.769150 	 -0.5137539000 	 -1.9118440000 
102.05 	 224.9320000 	 1.769200 	 -0.5126540000 	 -1.9121200000 
102.25 	 224.9289000 	 1.769250 	 -0.5095196000 	 -1.9088550000 
102.45 	 224.9289000 	 1.769300 	 -0.5124791000 	 -1.9109730000 
102.65 	 224.9289000 	 1.769350 	 -0.5135377000 	 -1.9127080000 
102.85 	 224.9289000 	 1.769400 	 -0.5096245000 	 -1.9092850000 
103.05 	 224.9289000 	 1.769450 	 -0.5118306000 	 -1.9106100000 
103.25 	 224.9320000 	 1.769500 	 -0.5139033000 	 -1.9128990000 
103.45 	 224.9368000 	 1.769550 	 -0.5103047000 	 -1.9099710000 
103.65 	 224.9368000 	 1.769600 	 -0.5116336000 	 -1.9098950000 
103.85 	 224.9447000 	 1.769625 	 -0.5148824000 	 -1.9132420000 
104.05 	 224.9479000 	 1.769675 	 -0.5119292000 	 -1.9106230000 
104.25 	 224.9511000 	 1.769700 	 -0.5111853000 	 -1.9092310000 
104.45 	 224.9591000 	 1.769725 	 -0.5148156000 	 -1.9128100000 
104.65 	 224.9670000 	 1.769750 	 -0.5119801000 	 -1.9111950000 
104.85 	 224.9749000 	 1.769775 	 -0.5095005000 	 -1.9089440000 
105.05 	 224.9829000 	 1.769800 	 -0.5134742000 	 -1.9121840000 
105.25 	 224.9908000 	 1.769800 	 -0.5141417000 	 -1.9118250000 
105.45 	 224.9956000 	 1.769800 	 -0.5136617000 	 -1.9089730000 
105.65 	 224.9988000 	 1.769800 	 -0.5167739000 	 -1.9117010000 
105.85 	 224.9988000 	 1.769800 	 -0.5176099000 	 -1.9129690000 
106.05 	 224.9988000 	 1.769800 	 -0.5136490000 	 -1.9091420000 
106.25 	 224.9988000 	 1.769800 	 -0.5160522000 	 -1.9110390000 
106.45 	 224.9956000 	 1.769800 	 -0.5179310000 	 -1.9131790000 
106.65 	 224.9908000 	 1.769800 	 -0.5138620000 	 -1.9097070000 
106.85 	 224.9877000 	 1.769800 	 -0.5152448000 	 -1.9102060000 
107.05 	 224.9797000 	 1.769800 	 -0.5181376000 	 -1.9132010000 
107.25 	 224.9749000 	 1.769800 	 -0.5147362000 	 -1.9104830000 
107.45 	 224.9686000 	 1.769825 	 -0.5143611000 	 -1.9097300000 
107.65 	 224.9670000 	 1.769850 	 -0.5180454000 	 -1.9132300000 
107.85 	 224.9591000 	 1.769875 	 -0.5153688000 	 -1.9112210000 
108.05 	 224.9559000 	 1.769900 	 -0.5139701000 	 -1.9094470000 
108.25 	 224.9479000 	 1.769925 	 -0.5177625000 	 -1.9128580000 
108.45 	 224.9400000 	 1.769950 	 -0.5160173000 	 -1.9121520000 
108.65 	 224.9336000 	 1.770000 	 -0.5134646000 	 -1.9092210000 
108.85 	 224.9289000 	 1.770050 	 -0.5169995000 	 -1.9120410000 
109.05 	 224.9209000 	 1.770100 	 -0.5173365000 	 -1.9128160000 
109.25 	 224.9161000 	 1.770125 	 -0.5134805000 	 -1.9093290000 
109.45 	 224.9161000 	 1.770200 	 -0.5159982000 	 -1.9112050000 
109.65 	 224.9161000 	 1.770250 	 -0.5174859000 	 -1.9132110000 
109.85 	 224.9161000 	 1.770300 	 -0.5129083000 	 -1.9099240000 
110.05 	 224.9209000 	 1.770350 	 -0.5139701000 	 -1.9101910000 
110.25 	 224.9241000 	 1.770400 	 -0.5168597000 	 -1.9132740000 
110.45 	 224.9320000 	 1.770450 	 -0.5132580000 	 -1.9107440000 
110.65 	 224.9400000 	 1.770500 	 -0.5128765000 	 -1.9094470000 
110.85 	 224.9495000 	 1.770525 	 -0.5177593000 	 -1.9131220000 
111.05 	 224.9591000 	 1.770575 	 -0.5151303000 	 -1.9113320000 
111.25 	 224.9718000 	 1.770600 	 -0.5137857000 	 -1.9095290000 
111.45 	 224.9797000 	 1.770625 	 -0.5179055000 	 -1.9130740000 
111.65 	 224.9908000 	 1.770650 	 -0.5158742000 	 -1.9119520000 
111.85 	 224.9956000 	 1.770625 	 -0.5145073000 	 -1.9096820000 
112.05 	 224.9988000 	 1.770625 	 -0.5183538000 	 -1.9130330000 
112.25 	 224.9988000 	 1.770625 	 -0.5171426000 	 -1.9128230000 
112.45 	 225.0036000 	 1.770625 	 -0.5141354000 	 -1.9096410000 
112.65 	 225.0020000 	 1.770625 	 -0.5180104000 	 -1.9124760000 
112.85 	 224.9988000 	 1.770625 	 -0.5182298000 	 -1.9133950000 
113.05 	 224.9972000 	 1.770625 	 -0.5143134000 	 -1.9099270000 
113.25 	 224.9956000 	 1.770625 	 -0.5172094000 	 -1.9118660000 
113.45 	 224.9956000 	 1.770625 	 -0.5186017000 	 -1.9137890000 
113.65 	 224.9877000 	 1.770625 	 -0.5146058000 	 -1.9103240000 
113.85 	 224.9829000 	 1.770625 	 -0.5165513000 	 -1.9114430000 
114.05 	 224.9781000 	 1.770625 	 -0.5189705000 	 -1.9140530000 
114.25 	 224.9718000 	 1.770650 	 -0.5151303000 	 -1.9109980000 
114.45 	 224.9591000 	 1.770650 	 -0.5155373000 	 -1.9107020000 
114.65 	 224.9559000 	 1.770675 	 -0.5191040000 	 -1.9139730000 
114.85 	 224.9479000 	 1.770725 	 -0.5162875000 	 -1.9118940000 
115.05 	 224.9447000 	 1.770750 	 -0.5148919000 	 -1.9100510000 
115.25 	 224.9368000 	 1.770800 	 -0.5190213000 	 -1.9138590000 
115.45 	 224.9320000 	 1.770825 	 -0.5166276000 	 -1.9122760000 
115.65 	 224.9289000 	 1.770875 	 -0.5149905000 	 -1.9100920000 
115.85 	 224.9241000 	 1.770925 	 -0.5189260000 	 -1.9134300000 
116.05 	 224.9241000 	 1.770975 	 -0.5173652000 	 -1.9129880000 
116.25 	 224.9241000 	 1.771025 	 -0.5145836000 	 -1.9100440000 
116.45 	 224.9241000 	 1.771075 	 -0.5185223000 	 -1.9132900000 
116.65 	 224.9241000 	 1.771125 	 -0.5178992000 	 -1.9135790000 
116.85 	 224.9273000 	 1.771175 	 -0.5143515000 	 -1.9102160000 
117.05 	 224.9289000 	 1.771225 	 -0.5178038000 	 -1.9127940000 
117.25 	 224.9320000 	 1.771275 	 -0.5184237000 	 -1.9138940000 
117.45 	 224.9368000 	 1.771325 	 -0.5145677000 	 -1.9102570000 
117.65 	 224.9479000 	 1.771375 	 -0.5174351000 	 -1.9123810000 
117.85 	 224.9559000 	 1.771375 	 -0.5187352000 	 -1.9143550000 
118.05 	 224.9638000 	 1.771425 	 -0.5148506000 	 -1.9108610000 
118.25 	 224.9734000 	 1.771450 	 -0.5159219000 	 -1.9112590000 
118.45 	 224.9797000 	 1.771450 	 -0.5167611000 	 -1.9145740000 
118.65 	 224.9877000 	 1.771475 	 -0.5128892000 	 -1.9119490000 
118.85 	 224.9893000 	 1.771500 	 -0.5120690000 	 -1.9109250000 
119.05 	 224.9956000 	 1.771475 	 -0.5157788000 	 -1.9150070000 
119.25 	 224.9988000 	 1.771475 	 -0.5133216000 	 -1.9135730000 
119.45 	 224.9988000 	 1.771475 	 -0.5116017000 	 -1.9113100000 
119.65 	 225.0036000 	 1.771475 	 -0.5155627000 	 -1.9146790000 
119.85 	 225.0036000 	 1.771475 	 -0.5141671000 	 -1.9141480000 
120.05 	 224.9988000 	 1.771475 	 -0.5113538000 	 -1.9112910000 
120.25 	 224.9956000 	 1.771475 	 -0.5147966000 	 -1.9140970000 
120.45 	 224.9893000 	 1.771475 	 -0.5147266000 	 -1.9148100000 
120.65 	 224.9813000 	 1.771475 	 -0.5112616000 	 -1.9115100000 
120.85 	 224.9718000 	 1.771475 	 -0.5147362000 	 -1.9138880000 
121.05 	 224.9670000 	 1.771500 	 -0.5155055000 	 -1.9152550000 
121.25 	 224.9622000 	 1.771500 	 -0.5116653000 	 -1.9118750000 
121.45 	 224.9559000 	 1.771550 	 -0.5137412000 	 -1.9129820000 
121.65 	 224.9511000 	 1.771575 	 -0.5161985000 	 -1.9156840000 
121.85 	 224.9511000 	 1.771600 	 -0.5119896000 	 -1.9121970000 
122.05 	 224.9479000 	 1.771625 	 -0.5133693000 	 -1.9124950000 
122.25 	 224.9400000 	 1.771650 	 -0.5163288000 	 -1.9157380000 
122.45 	 224.9368000 	 1.771700 	 -0.5127462000 	 -1.9130260000 
122.65 	 224.9320000 	 1.771750 	 -0.5126635000 	 -1.9119610000 
122.85 	 224.9320000 	 1.771800 	 -0.5163543000 	 -1.9155440000 
123.05 	 224.9320000 	 1.771850 	 -0.5131690000 	 -1.9135380000 
123.25 	 224.9368000 	 1.771900 	 -0.5122948000 	 -1.9118560000 
123.45 	 224.9368000 	 1.771925 	 -0.5160205000 	 -1.9154360000 
123.65 	 224.9400000 	 1.771975 	 -0.5139764000 	 -1.9143390000 
123.85 	 224.9447000 	 1.772000 	 -0.5116590000 	 -1.9115540000 
124.05 	 224.9463000 	 1.772050 	 -0.5157121000 	 -1.9146630000 
124.25 	 224.9511000 	 1.772075 	 -0.5151367000 	 -1.9149940000 
124.45 	 224.9559000 	 1.772125 	 -0.5117957000 	 -1.9116080000 
124.65 	 224.9638000 	 1.772150 	 -0.5146790000 	 -1.9139320000 
124.85 	 224.9718000 	 1.772175 	 -0.5160268000 	 -1.9158520000 
125.05 	 224.9749000 	 1.772200 	 -0.5122662000 	 -1.9124920000 
125.25 	 224.9829000 	 1.772175 	 -0.5137952000 	 -1.9129980000 
125.45 	 224.9877000 	 1.772200 	 -0.5171776000 	 -1.9164280000 
125.65 	 224.9877000 	 1.772225 	 -0.5136935000 	 -1.9138720000 
125.85 	 224.9877000 	 1.772250 	 -0.5130513000 	 -1.9127210000 
126.05 	 224.9877000 	 1.772225 	 -0.5150382000 	 -1.9165710000 
126.25 	 224.9908000 	 1.772225 	 -0.5124410000 	 -1.9150510000 
126.45 	 224.9877000 	 1.772225 	 -0.5105209000 	 -1.9127810000 
126.65 	 224.9877000 	 1.772225 	 -0.5203247000 	 -1.9164400000 
126.85 	 224.9877000 	 1.772225 	 -0.5196508000 	 -1.9166150000 
127.05 	 224.9813000 	 1.772225 	 -0.5162080000 	 -1.9133250000 
127.25 	 224.9749000 	 1.772225 	 -0.5195522000 	 -1.9156070000 
127.45 	 224.9686000 	 1.772225 	 -0.5203279000 	 -1.9170700000 
127.65 	 224.9591000 	 1.772250 	 -0.5166435000 	 -1.9138460000 
127.85 	 224.9495000 	 1.772275 	 -0.5189260000 	 -1.9153720000 
128.05 	 224.9432000 	 1.772300 	 -0.5208333000 	 -1.9176260000 
128.25 	 224.9320000 	 1.772350 	 -0.5171426000 	 -1.9142720000 
128.45 	 224.9241000 	 1.772400 	 -0.5180995000 	 -1.9145170000 
128.65 	 224.9130000 	 1.772450 	 -0.5211290000 	 -1.9177180000 
128.85 	 224.9082000 	 1.772475 	 -0.5179755000 	 -1.9152900000 
129.05 	 224.9050000 	 1.772550 	 -0.5170472000 	 -1.9138940000 
129.25 	 224.9050000 	 1.772575 	 -0.5209891000 	 -1.9174160000 
129.45 	 224.9082000 	 1.772600 	 -0.5187702000 	 -1.9159600000 
129.65 	 224.9130000 	 1.772625 	 -0.5165577000 	 -1.9135320000 
129.85 	 224.9177000 	 1.772700 	 -0.5206077000 	 -1.9171240000 
130.05 	 224.9225000 	 1.772725 	 -0.5197048000 	 -1.9168000000 
130.25 	 224.9289000 	 1.772775 	 -0.5164146000 	 -1.9135060000 
130.45 	 224.9320000 	 1.772850 	 -0.5197207000 	 -1.9161760000 
130.65 	 224.9400000 	 1.772875 	 -0.5202897000 	 -1.9174320000 
130.85 	 224.9479000 	 1.772925 	 -0.5165195000 	 -1.9137860000 
131.05 	 224.9559000 	 1.772950 	 -0.5187194000 	 -1.9151970000 
131.25 	 224.9686000 	 1.772975 	 -0.5208492000 	 -1.9177280000 
131.45 	 224.9797000 	 1.773000 	 -0.5167675000 	 -1.9142690000 
131.65 	 224.9908000 	 1.773025 	 -0.5179691000 	 -1.9146890000 
131.85 	 224.9988000 	 1.773050 	 -0.5211576000 	 -1.9178200000 
132.05 	 225.0036000 	 1.773025 	 -0.5173619000 	 -1.9151210000 
132.25 	 225.0083000 	 1.773025 	 -0.5167230000 	 -1.9139930000 
132.45 	 225.0115000 	 1.773025 	 -0.5205822000 	 -1.9176960000 
132.65 	 225.0147000 	 1.773025 	 -0.5181630000 	 -1.9160720000 
132.85 	 225.0147000 	 1.773025 	 -0.5161190000 	 -1.9136870000 
133.05 	 225.0147000 	 1.773025 	 -0.5200736000 	 -1.9170760000 
133.25 	 225.0115000 	 1.773025 	 -0.5188910000 	 -1.9166560000 
133.45 	 225.0083000 	 1.773025 	 -0.5161190000 	 -1.9136170000 
133.65 	 225.0067000 	 1.773025 	 -0.5197112000 	 -1.9166470000 
133.85 	 224.9988000 	 1.773025 	 -0.5201022000 	 -1.9174320000 
134.05 	 224.9956000 	 1.773025 	 -0.5161381000 	 -1.9138180000 
134.25 	 224.9877000 	 1.773025 	 -0.5186780000 	 -1.9157310000 
134.45 	 224.9829000 	 1.773025 	 -0.5205441000 	 -1.9180710000 
134.65 	 224.9749000 	 1.773025 	 -0.5168120000 	 -1.9146700000 
134.85 	 224.9718000 	 1.773025 	 -0.5171712000 	 -1.9145170000 
135.05 	 224.9670000 	 1.773025 	 -0.5208588000 	 -1.9179220000 
135.25 	 224.9638000 	 1.773025 	 -0.5177848000 	 -1.9159130000 
135.45 	 224.9575000 	 1.773050 	 -0.5163510000 	 -1.9139000000 
135.65 	 224.9511000 	 1.773075 	 -0.5203120000 	 -1.9176160000 
135.85 	 224.9447000 	 1.773125 	 -0.5190246000 	 -1.9169110000 
136.05 	 224.9400000 	 1.773150 	 -0.5159823000 	 -1.9138690000 
136.25 	 224.9368000 	 1.773200 	 -0.5193170000 	 -1.9165170000 
136.45 	 224.9368000 	 1.773250 	 -0.5199210000 	 -1.9176390000 
136.65 	 224.9320000 	 1.773275 	 -0.5161826000 	 -1.9141830000 
136.85 	 224.9320000 	 1.773325 	 -0.5184237000 	 -1.9157790000 
137.05 	 224.9320000 	 1.773375 	 -0.5204995000 	 -1.9181120000 
137.25 	 224.9368000 	 1.773400 	 -0.5165450000 	 -1.9146950000 
137.45 	 224.9400000 	 1.773450 	 -0.5175431000 	 -1.9149400000 
137.65 	 224.9479000 	 1.773500 	 -0.5206776000 	 -1.9181310000 
137.85 	 224.9495000 	 1.773525 	 -0.5172889000 	 -1.9153470000 
138.05 	 224.9559000 	 1.773550 	 -0.5168788000 	 -1.9143360000 
138.25 	 224.9591000 	 1.773600 	 -0.5207634000 	 -1.9178170000 
138.45 	 224.9638000 	 1.773625 	 -0.5178515000 	 -1.9159890000 
138.65 	 224.9670000 	 1.773650 	 -0.5161985000 	 -1.9139350000 
138.85 	 224.9718000 	 1.773650 	 -0.5202230000 	 -1.9173970000 
139.05 	 224.9765000 	 1.773675 	 -0.5190468000 	 -1.9170570000 
139.25 	 224.9829000 	 1.773675 	 -0.5158901000 	 -1.9137800000 
139.45 	 224.9877000 	 1.773675 	 -0.5192502000 	 -1.9166630000 
139.65 	 224.9908000 	 1.773675 	 -0.5199559000 	 -1.9178520000 
139.85 	 224.9908000 	 1.773675 	 -0.5162048000 	 -1.9143640000 
140.05 	 224.9956000 	 1.773675 	 -0.5181186000 	 -1.9155980000 
140.25 	 224.9940000 	 1.773675 	 -0.5205027000 	 -1.9183350000 
140.45 	 224.9908000 	 1.773675 	 -0.5169423000 	 -1.9153660000 
140.65 	 224.9877000 	 1.773675 	 -0.5170631000 	 -1.9145650000 
140.85 	 224.9877000 	 1.773675 	 -0.5206299000 	 -1.9180810000 
141.05 	 224.9829000 	 1.773675 	 -0.5176322000 	 -1.9160210000 
141.25 	 224.9797000 	 1.773700 	 -0.5164941000 	 -1.9142060000 
141.45 	 224.9749000 	 1.773725 	 -0.5205822000 	 -1.9178580000 
141.65 	 224.9718000 	 1.773750 	 -0.5190023000 	 -1.9170350000 
141.85 	 224.9670000 	 1.773725 	 -0.5161698000 	 -1.9140630000 
142.05 	 224.9670000 	 1.773750 	 -0.5197398000 	 -1.9170730000 
142.25 	 224.9654000 	 1.773775 	 -0.5202611000 	 -1.9179690000 
142.45 	 224.9638000 	 1.773800 	 -0.5162048000 	 -1.9143680000 
142.65 	 224.9575000 	 1.773825 	 -0.5186367000 	 -1.9159570000 
142.85 	 224.9511000 	 1.773850 	 -0.5207157000 	 -1.9184300000 
143.05 	 224.9447000 	 1.773900 	 -0.5167770000 	 -1.9150000000 
143.25 	 224.9400000 	 1.773925 	 -0.5178006000 	 -1.9155530000 
143.45 	 224.9336000 	 1.773975 	 -0.5208842000 	 -1.9184840000 
143.65 	 224.9320000 	 1.774000 	 -0.5169328000 	 -1.9150700000 
143.85 	 224.9289000 	 1.774050 	 -0.5174478000 	 -1.9149650000 
144.05 	 224.9320000 	 1.774100 	 -0.5208556000 	 -1.9182870000 
144.25 	 224.9384000 	 1.774150 	 -0.5176226000 	 -1.9159510000 
144.45 	 224.9447000 	 1.774200 	 -0.5169296000 	 -1.9145430000 
144.65 	 224.9495000 	 1.774225 	 -0.5207856000 	 -1.9181220000 
144.85 	 224.9591000 	 1.774275 	 -0.5181026000 	 -1.9165130000 
145.05 	 224.9702000 	 1.774275 	 -0.5165863000 	 -1.9143450000 
145.25 	 224.9797000 	 1.774300 	 -0.5204646000 	 -1.9179470000 
145.45 	 224.9877000 	 1.774325 	 -0.5188656000 	 -1.9172350000 
145.65 	 224.9956000 	 1.774325 	 -0.5160554000 	 -1.9143040000 
145.85 	 225.0036000 	 1.774325 	 -0.5197875000 	 -1.9171240000 
146.05 	 225.0067000 	 1.774325 	 -0.5202230000 	 -1.9181950000 
146.25 	 225.0115000 	 1.774325 	 -0.5166435000 	 -1.9146980000 
146.45 	 225.0115000 	 1.774325 	 -0.5187416000 	 -1.9161130000 
146.65 	 225.0147000 	 1.774325 	 -0.5209224000 	 -1.9185860000 
146.85 	 225.0147000 	 1.774325 	 -0.5169169000 	 -1.9153630000 
147.05 	 225.0163000 	 1.774325 	 -0.5177180000 	 -1.9152510000 
147.25 	 225.0147000 	 1.774325 	 -0.5211799000 	 -1.9184880000 
147.45 	 225.0147000 	 1.774325 	 -0.5178642000 	 -1.9160210000 
147.65 	 225.0115000 	 1.774325 	 -0.5171521000 	 -1.9148730000 
147.85 	 225.0036000 	 1.774325 	 -0.5209191000 	 -1.9183890000 
148.05 	 224.9988000 	 1.774325 	 -0.5185318000 	 -1.9169010000 
148.25 	 224.9893000 	 1.774325 	 -0.5166340000 	 -1.9142720000 
148.45 	 224.9829000 	 1.774325 	 -0.5205091000 	 -1.9178170000 
148.65 	 224.9734000 	 1.774325 	 -0.5196698000 	 -1.9176800000 
148.85 	 224.9686000 	 1.774325 	 -0.5163733000 	 -1.9144920000 
149.05 	 224.9638000 	 1.774325 	 -0.5195109000 	 -1.9167770000 
149.25 	 224.9575000 	 1.774325 	 -0.5204551000 	 -1.9181760000 
149.45 	 224.9559000 	 1.774350 	 -0.5163097000 	 -1.9145460000 
149.65 	 224.9511000 	 1.774400 	 -0.5188084000 	 -1.9161450000 
149.85 	 224.9543000 	 1.774425 	 -0.5209478000 	 -1.9186660000 
150.05 	 224.9511000 	 1.774450 	 -0.5174096000 	 -1.9155730000 
150.25 	 224.9479000 	 1.774475 	 -0.5176258000 	 -1.9151590000 
150.45 	 224.9479000 	 1.774525 	 -0.5212212000 	 -1.9185730000 
150.65 	 224.9400000 	 1.774550 	 -0.5180550000 	 -1.9162150000 
150.85 	 224.9400000 	 1.774600 	 -0.5170345000 	 -1.9147490000 
151.05 	 224.9400000 	 1.774625 	 -0.5211385000 	 -1.9183320000 
151.25 	 224.9400000 	 1.774675 	 -0.5187702000 	 -1.9168380000 
151.45 	 224.9447000 	 1.774700 	 -0.5168565000 	 -1.9144730000 
151.65 	 224.9479000 	 1.774750 	 -0.5204805000 	 -1.9177180000 
151.85 	 224.9511000 	 1.774775 	 -0.5198956000 	 -1.9176230000 
152.05 	 224.9559000 	 1.774800 	 -0.5163638000 	 -1.9144280000 
152.25 	 224.9591000 	 1.774825 	 -0.5195872000 	 -1.9165990000 
152.45 	 224.9638000 	 1.774875 	 -0.5208206000 	 -1.9183290000 
152.65 	 224.9718000 	 1.774875 	 -0.5168152000 	 -1.9147870000 
152.85 	 224.9749000 	 1.774900 	 -0.5185254000 	 -1.9155410000 
153.05 	 224.9797000 	 1.774925 	 -0.5212593000 	 -1.9187200000 
153.25 	 224.9861000 	 1.774925 	 -0.5174255000 	 -1.9157660000 
153.45 	 224.9877000 	 1.774925 	 -0.5189736000 	 -1.9153090000 
153.65 	 224.9877000 	 1.774925 	 -0.5226167000 	 -1.9187770000 
153.85 	 224.9877000 	 1.774925 	 -0.5194632000 	 -1.9164280000 
154.05 	 224.9877000 	 1.774925 	 -0.5181789000 	 -1.9147170000 
154.25 	 224.9829000 	 1.774925 	 -0.5222034000 	 -1.9181440000 
154.45 	 224.9845000 	 1.774925 	 -0.5209191000 	 -1.9176260000 
154.65 	 224.9877000 	 1.774925 	 -0.5179405000 	 -1.9145870000 
154.85 	 224.9877000 	 1.774925 	 -0.5214882000 	 -1.9175500000 
155.05 	 224.9829000 	 1.774925 	 -0.5214246000 	 -1.9183000000 
155.25 	 224.9829000 	 1.774925 	 -0.5178897000 	 -1.9147810000 
155.45 	 224.9797000 	 1.774950 	 -0.5211608000 	 -1.9168540000 
155.65 	 224.9749000 	 1.774975 	 -0.5225818000 	 -1.9186780000 
155.85 	 224.9670000 	 1.774975 	 -0.5185350000 	 -1.9151370000 
156.05 	 224.9591000 	 1.775000 	 -0.5204837000 	 -1.9162910000 
156.25 	 224.9559000 	 1.775025 	 -0.5228011000 	 -1.9187480000 
156.45 	 224.9543000 	 1.775050 	 -0.5190246000 	 -1.9156360000 
156.65 	 224.9511000 	 1.775075 	 -0.5197938000 	 -1.9156840000 
156.85 	 224.9559000 	 1.775125 	 -0.5230236000 	 -1.9188750000 
157.05 	 224.9511000 	 1.775150 	 -0.5196126000 	 -1.9162780000 
157.25 	 224.9511000 	 1.775175 	 -0.5192025000 	 -1.9150990000 
157.45 	 224.9511000 	 1.775200 	 -0.5227852000 	 -1.9186620000 
157.65 	 224.9511000 	 1.775225 	 -0.5203629000 	 -1.9167770000 
157.85 	 224.9511000 	 1.775275 	 -0.5186367000 	 -1.9148730000 
158.05 	 224.9511000 	 1.775300 	 -0.5226994000 	 -1.9183410000 
158.25 	 224.9559000 	 1.775325 	 -0.5210463000 	 -1.9174480000 
158.45 	 224.9591000 	 1.775350 	 -0.5183093000 	 -1.9147490000 
158.65 	 224.9591000 	 1.775375 	 -0.5219205000 	 -1.9175120000 
158.85 	 224.9638000 	 1.775400 	 -0.5219142000 	 -1.9183350000 
159.05 	 224.9591000 	 1.775425 	 -0.5183284000 	 -1.9149140000 
159.25 	 224.9638000 	 1.775450 	 -0.5208397000 	 -1.9165740000 
159.45 	 224.9638000 	 1.775475 	 -0.5227852000 	 -1.9189230000 
159.65 	 224.9670000 	 1.775500 	 -0.5189705000 	 -1.9155950000 
159.85 	 224.9718000 	 1.775500 	 -0.5198796000 	 -1.9157510000 
160.05 	 224.9749000 	 1.775525 	 -0.5230522000 	 -1.9187700000 
160.25 	 224.9797000 	 1.775550 	 -0.5195968000 	 -1.9166020000 
160.45 	 224.9797000 	 1.775550 	 -0.5191548000 	 -1.9150220000 
160.65 	 224.9829000 	 1.775575 	 -0.5231826000 	 -1.9184840000 
160.85 	 224.9829000 	 1.775600 	 -0.5209796000 	 -1.9171400000 
161.05 	 224.9877000 	 1.775575 	 -0.5180645000 	 -1.9149300000 
161.25 	 224.9877000 	 1.775575 	 -0.5220572000 	 -1.9184340000 
161.45 	 224.9908000 	 1.775575 	 -0.5208524000 	 -1.9179280000 
161.65 	 224.9908000 	 1.775575 	 -0.5176703000 	 -1.9147430000 
161.85 	 224.9908000 	 1.775575 	 -0.5211862000 	 -1.9174000000 
162.05 	 224.9877000 	 1.775575 	 -0.5217775000 	 -1.9186850000 
162.25 	 224.9829000 	 1.775575 	 -0.5180518000 	 -1.9151590000 
162.45 	 224.9765000 	 1.775575 	 -0.5198796000 	 -1.9161540000 
162.65 	 224.9749000 	 1.775575 	 -0.5224736000 	 -1.9191610000 
162.85 	 224.9749000 	 1.775600 	 -0.5187766000 	 -1.9162050000 
163.05 	 224.9749000 	 1.775625 	 -0.5187575000 	 -1.9154740000 
163.25 	 224.9749000 	 1.775650 	 -0.5224037000 	 -1.9189740000 
163.45 	 224.9670000 	 1.775650 	 -0.5197811000 	 -1.9174190000 
163.65 	 224.9622000 	 1.775650 	 -0.5174541000 	 -1.9149180000 
163.85 	 224.9543000 	 1.775675 	 -0.5212085000 	 -1.9181160000 
164.05 	 224.9511000 	 1.775725 	 -0.5209191000 	 -1.9184940000 
164.25 	 224.9479000 	 1.775750 	 -0.5175400000 	 -1.9150130000 
164.45 	 224.9479000 	 1.775775 	 -0.5199115000 	 -1.9169620000 
164.65 	 224.9495000 	 1.775800 	 -0.5217838000 	 -1.9190060000 
164.85 	 224.9495000 	 1.775825 	 -0.5178611000 	 -1.9154640000 
165.05 	 224.9479000 	 1.775875 	 -0.5191644000 	 -1.9161380000 
165.25 	 224.9479000 	 1.775900 	 -0.5220318000 	 -1.9190410000 
165.45 	 224.9479000 	 1.775925 	 -0.5184205000 	 -1.9161960000 
165.65 	 224.9479000 	 1.775950 	 -0.5180295000 	 -1.9151500000 
165.85 	 224.9511000 	 1.776000 	 -0.5218220000 	 -1.9187580000 
166.05 	 224.9559000 	 1.776025 	 -0.5197239000 	 -1.9174610000 
166.25 	 224.9591000 	 1.776050 	 -0.5172284000 	 -1.9147870000 
166.45 	 224.9638000 	 1.776075 	 -0.5212498000 	 -1.9180360000 
166.65 	 224.9670000 	 1.776100 	 -0.5206680000 	 -1.9182330000 
166.85 	 224.9718000 	 1.776125 	 -0.5174224000 	 -1.9148640000 
167.05 	 224.9797000 	 1.776125 	 -0.5206394000 	 -1.9172320000 
167.25 	 224.9829000 	 1.776125 	 -0.5221272000 	 -1.9190060000 
167.45 	 224.9877000 	 1.776150 	 -0.5177434000 	 -1.9156930000 
167.65 	 224.9908000 	 1.776175 	 -0.5193837000 	 -1.9163930000 
167.85 	 224.9956000 	 1.776200 	 -0.5222448000 	 -1.9193010000 
168.05 	 224.9988000 	 1.776175 	 -0.5194251000 	 -1.9162970000 
168.25 	 224.9988000 	 1.776175 	 -0.5193806000 	 -1.9155820000 
168.45 	 224.9988000 	 1.776175 	 -0.5230204000 	 -1.9192000000 
168.65 	 224.9988000 	 1.776175 	 -0.5201944000 	 -1.9170860000 
168.85 	 224.9956000 	 1.776175 	 -0.5189101000 	 -1.9151590000 
169.05 	 224.9908000 	 1.776175 	 -0.5227248000 	 -1.9187670000 
169.25 	 224.9877000 	 1.776175 	 -0.5213451000 	 -1.9179280000 
169.45 	 224.9829000 	 1.776175 	 -0.5184364000 	 -1.9150670000 
169.65 	 224.9797000 	 1.776175 	 -0.5223115000 	 -1.9182400000 
169.85 	 224.9781000 	 1.776175 	 -0.5218188000 	 -1.9185610000 
170.05 	 224.9749000 	 1.776175 	 -0.5183506000 	 -1.9152040000 
170.25 	 224.9670000 	 1.776175 	 -0.5217298000 	 -1.9177690000 
170.45 	 224.9654000 	 1.776200 	 -0.5218665000 	 -1.9191490000 
170.65 	 224.9591000 	 1.776225 	 -0.5179564000 	 -1.9154390000 
170.85 	 224.9559000 	 1.776250 	 -0.5203056000 	 -1.9168030000 
171.05 	 224.9511000 	 1.776300 	 -0.5224736000 	 -1.9194060000 
171.25 	 224.9511000 	 1.776325 	 -0.5186844000 	 -1.9161890000 
171.45 	 224.9511000 	 1.776350 	 -0.5195681000 	 -1.9161260000 
171.65 	 224.9559000 	 1.776375 	 -0.5228329000 	 -1.9195110000 
171.85 	 224.9559000 	 1.776400 	 -0.5198224000 	 -1.9173110000 
172.05 	 224.9559000 	 1.776450 	 -0.5184364000 	 -1.9153500000 
172.25 	 224.9559000 	 1.776475 	 -0.5223560000 	 -1.9188880000 
172.45 	 224.9591000 	 1.776500 	 -0.5206807000 	 -1.9179090000 
172.65 	 224.9591000 	 1.776525 	 -0.5181281000 	 -1.9151210000 
172.85 	 224.9638000 	 1.776550 	 -0.5218188000 	 -1.9180770000 
173.05 	 224.9670000 	 1.776575 	 -0.5216472000 	 -1.9188150000 
173.25 	 224.9702000 	 1.776600 	 -0.5184810000 	 -1.9153980000 
173.45 	 224.9718000 	 1.776600 	 -0.5211163000 	 -1.9172030000 
173.65 	 224.9749000 	 1.776625 	 -0.5229505000 	 -1.9192540000 
173.85 	 224.9797000 	 1.776650 	 -0.5193901000 	 -1.9158080000 
174.05 	 224.9797000 	 1.776650 	 -0.5207698000 	 -1.9161610000 
174.25 	 224.9797000 	 1.776675 	 -0.5237865000 	 -1.9194670000 
174.45 	 224.9797000 	 1.776700 	 -0.5205600000 	 -1.9169650000 
174.65 	 224.9797000 	 1.776675 	 -0.5196508000 	 -1.9156420000 
174.85 	 224.9797000 	 1.776675 	 -0.5237389000 	 -1.9190570000 
175.05 	 224.9797000 	 1.776700 	 -0.5219173000 	 -1.9180900000 
175.25 	 224.9829000 	 1.776725 	 -0.5193806000 	 -1.9151720000 
175.45 	 224.9829000 	 1.776750 	 -0.5229600000 	 -1.9182680000 
175.65 	 224.9829000 	 1.776725 	 -0.5231953000 	 -1.9190880000 
175.85 	 224.9829000 	 1.776725 	 -0.5195045000 	 -1.9156490000 
176.05 	 224.9829000 	 1.776750 	 -0.5222352000 	 -1.9174700000 
176.25 	 224.9813000 	 1.776775 	 -0.5243714000 	 -1.9197370000 
176.45 	 224.9797000 	 1.776800 	 -0.5203724000 	 -1.9165010000 
176.65 	 224.9797000 	 1.776775 	 -0.5212212000 	 -1.9165520000 
176.85 	 224.9797000 	 1.776775 	 -0.5245018000 	 -1.9197210000 
177.05 	 224.9797000 	 1.776800 	 -0.5215645000 	 -1.9174990000 
177.25 	 224.9797000 	 1.776825 	 -0.5200513000 	 -1.9157220000 
177.45 	 224.9749000 	 1.776850 	 -0.5237992000 	 -1.9191300000 
177.65 	 224.9718000 	 1.776825 	 -0.5225531000 	 -1.9186660000 
177.85 	 224.9670000 	 1.776850 	 -0.5195808000 	 -1.9156550000 
178.05 	 224.9654000 	 1.776875 	 -0.5232620000 	 -1.9185000000 
178.25 	 224.9606000 	 1.776900 	 -0.5234845000 	 -1.9194220000 
178.45 	 224.9591000 	 1.776925 	 -0.5198224000 	 -1.9160080000 
178.65 	 224.9591000 	 1.776950 	 -0.5217044000 	 -1.9171750000 
178.85 	 224.9591000 	 1.776975 	 -0.5244700000 	 -1.9199400000 
179.05 	 224.9591000 	 1.777000 	 -0.5205281000 	 -1.9168120000 
179.25 	 224.9591000 	 1.777025 	 -0.5205981000 	 -1.9163290000 
179.45 	 224.9591000 	 1.777075 	 -0.5244064000 	 -1.9197050000 
179.65 	 224.9638000 	 1.777100 	 -0.5215613000 	 -1.9176160000 
179.85 	 224.9638000 	 1.777125 	 -0.5200704000 	 -1.9157510000 
180.05 	 224.9670000 	 1.777125 	 -0.5240345000 	 -1.9193490000 
180.25 	 224.9718000 	 1.777150 	 -0.5225468000 	 -1.9185830000 
180.45 	 224.9765000 	 1.777175 	 -0.5195745000 	 -1.9155820000 
180.65 	 224.9829000 	 1.777200 	 -0.5230744000 	 -1.9183510000 
180.85 	 224.9877000 	 1.777175 	 -0.5224196000 	 -1.9194320000 
181.05 	 224.9908000 	 1.777175 	 -0.5187035000 	 -1.9158330000 
181.25 	 224.9877000 	 1.777175 	 -0.5211830000 	 -1.9174930000 
181.45 	 224.9877000 	 1.777175 	 -0.5232843000 	 -1.9200520000 
181.65 	 224.9829000 	 1.777175 	 -0.5198733000 	 -1.9171020000 
181.85 	 224.9797000 	 1.777200 	 -0.5197017000 	 -1.9163510000 
182.05 	 224.9797000 	 1.777225 	 -0.5232207000 	 -1.9198860000 
182.25 	 224.9781000 	 1.777225 	 -0.5206013000 	 -1.9179410000 
182.45 	 224.9749000 	 1.777225 	 -0.5189101000 	 -1.9159830000 
182.65 	 224.9749000 	 1.777225 	 -0.5230554000 	 -1.9194440000 
182.85 	 224.9749000 	 1.777250 	 -0.5219905000 	 -1.9191040000 
183.05 	 224.9749000 	 1.777275 	 -0.5187098000 	 -1.9157730000 
183.25 	 224.9749000 	 1.777300 	 -0.5223973000 	 -1.9189870000 
183.45 	 224.9718000 	 1.777275 	 -0.5226104000 	 -1.9196130000 
183.65 	 224.9718000 	 1.777300 	 -0.5192280000 	 -1.9162110000 
183.85 	 224.9718000 	 1.777300 	 -0.5214691000 	 -1.9177440000 
184.05 	 224.9670000 	 1.777325 	 -0.5236626000 	 -1.9203820000 
184.25 	 224.9638000 	 1.777350 	 -0.5201785000 	 -1.9173400000 
184.45 	 224.9591000 	 1.777375 	 -0.5201149000 	 -1.9165260000 
184.65 	 224.9591000 	 1.777400 	 -0.5239518000 	 -1.9201220000 
184.85 	 224.9591000 	 1.777425 	 -0.5212752000 	 -1.9182050000 
185.05 	 224.9591000 	 1.777475 	 -0.5196730000 	 -1.9161920000 
185.25 	 224.9591000 	 1.777500 	 -0.5233383000 	 -1.9195650000 
185.45 	 224.9559000 	 1.777525 	 -0.5225118000 	 -1.9193810000 
185.65 	 224.9559000 	 1.777550 	 -0.5191994000 	 -1.9161380000 
185.85 	 224.9591000 	 1.777575 	 -0.5223529000 	 -1.9185070000 
186.05 	 224.9591000 	 1.777625 	 -0.5233924000 	 -1.9199630000 
186.25 	 224.9670000 	 1.777650 	 -0.5194696000 	 -1.9163640000 
186.45 	 224.9670000 	 1.777650 	 -0.5214787000 	 -1.9177910000 
186.65 	 224.9718000 	 1.777675 	 -0.5239201000 	 -1.9202610000 
186.85 	 224.9765000 	 1.777675 	 -0.5200322000 	 -1.9173240000 
187.05 	 224.9813000 	 1.777700 	 -0.5198256000 	 -1.9166760000 
187.25 	 224.9861000 	 1.777725 	 -0.5237484000 	 -1.9200670000 
187.45 	 224.9877000 	 1.777750 	 -0.5213197000 	 -1.9187450000 
187.65 	 224.9908000 	 1.777725 	 -0.5192630000 	 -1.9161920000 
187.85 	 224.9877000 	 1.777725 	 -0.5232556000 	 -1.9195940000 
188.05 	 224.9908000 	 1.777725 	 -0.5224133000 	 -1.9196410000 
188.25 	 224.9908000 	 1.777725 	 -0.5188847000 	 -1.9162850000 
188.45 	 224.9956000 	 1.777725 	 -0.5221621000 	 -1.9184620000 
188.65 	 224.9956000 	 1.777725 	 -0.5233733000 	 -1.9202420000 
188.85 	 224.9988000 	 1.777725 	 -0.5193202000 	 -1.9167650000 
189.05 	 224.9972000 	 1.777725 	 -0.5209351000 	 -1.9175430000 
189.25 	 224.9956000 	 1.777725 	 -0.5237103000 	 -1.9204580000 
189.45 	 224.9908000 	 1.777725 	 -0.5199146000 	 -1.9174100000 
189.65 	 224.9877000 	 1.777725 	 -0.5200227000 	 -1.9169140000 
189.85 	 224.9877000 	 1.777725 	 -0.5237262000 	 -1.9204520000 
190.05 	 224.9829000 	 1.777725 	 -0.5208778000 	 -1.9183980000 
190.25 	 224.9829000 	 1.777725 	 -0.5194664000 	 -1.9161220000 
190.45 	 224.9829000 	 1.777725 	 -0.5232556000 	 -1.9198070000 
190.65 	 224.9829000 	 1.777750 	 -0.5216122000 	 -1.9189740000 
190.85 	 224.9797000 	 1.777775 	 -0.5193107000 	 -1.9161860000 
191.05 	 224.9797000 	 1.777775 	 -0.5229187000 	 -1.9194220000 
191.25 	 224.9734000 	 1.777800 	 -0.5224069000 	 -1.9198960000 
191.45 	 224.9670000 	 1.777800 	 -0.5185731000 	 -1.9165640000 
191.65 	 224.9622000 	 1.777800 	 -0.5203025000 	 -1.9184970000 
191.85 	 224.9575000 	 1.777850 	 -0.5215104000 	 -1.9204870000 
192.05 	 224.9559000 	 1.777875 	 -0.5173079000 	 -1.9168380000 
192.25 	 224.9559000 	 1.777900 	 -0.5193233000 	 -1.9177790000 
192.45 	 224.9559000 	 1.777925 	 -0.5219460000 	 -1.9206300000 
192.65 	 224.9511000 	 1.777950 	 -0.5182330000 	 -1.9178740000 
192.85 	 224.9543000 	 1.778000 	 -0.5183125000 	 -1.9170250000 
193.05 	 224.9511000 	 1.778025 	 -0.5218315000 	 -1.9204490000 
193.25 	 224.9527000 	 1.778050 	 -0.5193615000 	 -1.9190180000 
193.45 	 224.9559000 	 1.778075 	 -0.5175177000 	 -1.9164720000 
193.65 	 224.9591000 	 1.778100 	 -0.5214723000 	 -1.9200740000 
193.85 	 224.9622000 	 1.778150 	 -0.5206140000 	 -1.9196640000 
194.05 	 224.9638000 	 1.778175 	 -0.5183188000 	 -1.9163480000 
194.25 	 224.9638000 	 1.778200 	 -0.5219046000 	 -1.9190660000 
194.45 	 224.9718000 	 1.778200 	 -0.5227788000 	 -1.9206750000 
194.65 	 224.9734000 	 1.778225 	 -0.5186622000 	 -1.9169930000 
194.85 	 224.9797000 	 1.778250 	 -0.5208142000 	 -1.9180580000 
195.05 	 224.9829000 	 1.778250 	 -0.5232143000 	 -1.9208880000 
195.25 	 224.9972000 	 1.778250 	 -0.5193806000 	 -1.9177020000 
195.45 	 225.0036000 	 1.778275 	 -0.5197938000 	 -1.9173110000 
195.65 	 225.0115000 	 1.778275 	 -0.5231921000 	 -1.9206910000 
195.85 	 225.0147000 	 1.778275 	 -0.5205314000 	 -1.9187510000 
196.05 	 225.0147000 	 1.778275 	 -0.5192979000 	 -1.9169240000 
196.25 	 225.0147000 	 1.778275 	 -0.5231889000 	 -1.9204970000 
196.45 	 225.0115000 	 1.778275 	 -0.5212466000 	 -1.9193650000 
196.65 	 225.0115000 	 1.778275 	 -0.5188211000 	 -1.9164820000 
196.85 	 225.0131000 	 1.778275 	 -0.5227375000 	 -1.9197270000 
197.05 	 225.0115000 	 1.778275 	 -0.5221081000 	 -1.9199590000 
197.25 	 225.0115000 	 1.778275 	 -0.5188465000 	 -1.9167360000 
197.45 	 225.0067000 	 1.778275 	 -0.5216153000 	 -1.9186780000 
197.65 	 225.0036000 	 1.778275 	 -0.5230300000 	 -1.9208020000 
197.85 	 224.9988000 	 1.778275 	 -0.5191231000 	 -1.9171970000 
198.05 	 224.9972000 	 1.778275 	 -0.5206521000 	 -1.9178800000 
198.25 	 224.9956000 	 1.778275 	 -0.5235164000 	 -1.9207950000 
198.45 	 224.9908000 	 1.778275 	 -0.5200736000 	 -1.9181000000 
198.65 	 224.9877000 	 1.778275 	 -0.5195840000 	 -1.9169390000 
198.85 	 224.9877000 	 1.778275 	 -0.5231063000 	 -1.9204520000 
199.05 	 224.9829000 	 1.778275 	 -0.5211799000 	 -1.9193520000 
199.25 	 224.9749000 	 1.778275 	 -0.5188560000 	 -1.9166880000 
199.45 	 224.9734000 	 1.778275 	 -0.5224228000 	 -1.9196890000 
199.65 	 224.9670000 	 1.778275 	 -0.5221971000 	 -1.9202040000 
199.85 	 224.9638000 	 1.778275 	 -0.5187702000 	 -1.9168820000 
200.05 	 224.9622000 	 1.778275 	 -0.5217012000 	 -1.9188500000 
200.25 	 224.9591000 	 1.778300 	 -0.5228106000 	 -1.9206430000 
200.45 	 224.9591000 	 1.778350 	 -0.5190150000 	 -1.9173460000 
200.65 	 224.9559000 	 1.778375 	 -0.5204328000 	 -1.9180840000 
200.85 	 224.9559000 	 1.778400 	 -0.5230649000 	 -1.9209480000 
201.05 	 224.9479000 	 1.778425 	 -0.5193933000 	 -1.9178930000 
201.25 	 224.9479000 	 1.778475 	 -0.5196953000 	 -1.9173880000 
201.45 	 224.9447000 	 1.778500 	 -0.5231698000 	 -1.9209610000 
201.65 	 224.9447000 	 1.778550 	 -0.5200608000 	 -1.9184840000 
201.85 	 224.9479000 	 1.778575 	 -0.5190881000 	 -1.9168600000 
202.05 	 224.9479000 	 1.778600 	 -0.5227343000 	 -1.9203920000 
202.25 	 224.9511000 	 1.778650 	 -0.5211385000 	 -1.9195620000 
202.45 	 224.9559000 	 1.778675 	 -0.5185127000 	 -1.9168280000 
202.65 	 224.9638000 	 1.778700 	 -0.5226040000 	 -1.9199750000 
202.85 	 224.9686000 	 1.778725 	 -0.5216916000 	 -1.9200770000 
203.05 	 224.9797000 	 1.778750 	 -0.5184174000 	 -1.9166820000 
203.25 	 224.9877000 	 1.778725 	 -0.5203819000 	 -1.9195680000 
203.45 	 224.9924000 	 1.778725 	 -0.5209191000 	 -1.9206870000 
203.65 	 224.9956000 	 1.778725 	 -0.5170663000 	 -1.9170980000 
203.85 	 224.9988000 	 1.778725 	 -0.5197239000 	 -1.9188590000 
204.05 	 225.0036000 	 1.778725 	 -0.5215423000 	 -1.9210940000 
204.25 	 225.0067000 	 1.778725 	 -0.5176322000 	 -1.9177150000 
204.45 	 225.0067000 	 1.778725 	 -0.5185063000 	 -1.9178070000 
204.65 	 225.0115000 	 1.778725 	 -0.5216408000 	 -1.9210180000 
204.85 	 225.0115000 	 1.778725 	 -0.5186176000 	 -1.9186180000 
205.05 	 225.0067000 	 1.778725 	 -0.5176513000 	 -1.9170920000 
205.25 	 225.0067000 	 1.778725 	 -0.5211449000 	 -1.9204110000 
205.45 	 224.9988000 	 1.778725 	 -0.5201371000 	 -1.9200260000 
205.65 	 224.9956000 	 1.778725 	 -0.5170218000 	 -1.9169040000 
205.85 	 224.9908000 	 1.778725 	 -0.5204773000 	 -1.9195560000 
206.05 	 224.9877000 	 1.778725 	 -0.5208302000 	 -1.9206330000 
206.25 	 224.9877000 	 1.778725 	 -0.5172380000 	 -1.9171490000 
206.45 	 224.9829000 	 1.778750 	 -0.5208206000 	 -1.9184210000 
206.65 	 224.9797000 	 1.778775 	 -0.5230872000 	 -1.9211520000 
206.85 	 224.9781000 	 1.778775 	 -0.5189578000 	 -1.9177280000 
207.05 	 224.9749000 	 1.778775 	 -0.5200894000 	 -1.9178330000 
207.25 	 224.9718000 	 1.778800 	 -0.5236753000 	 -1.9212880000 
207.45 	 224.9670000 	 1.778800 	 -0.5192598000 	 -1.9187230000 
207.65 	 224.9638000 	 1.778825 	 -0.5187098000 	 -1.9177690000 
207.85 	 224.9591000 	 1.778850 	 -0.5224133000 	 -1.9212980000 
208.05 	 224.9559000 	 1.778875 	 -0.5198288000 	 -1.9195590000 
208.25 	 224.9559000 	 1.778925 	 -0.5180295000 	 -1.9175500000 
208.45 	 224.9543000 	 1.778950 	 -0.5217997000 	 -1.9206170000 
208.65 	 224.9511000 	 1.778975 	 -0.5204232000 	 -1.9204430000 
208.85 	 224.9511000 	 1.779000 	 -0.5171935000 	 -1.9174830000 
209.05 	 224.9511000 	 1.779025 	 -0.5203660000 	 -1.9197150000 
209.25 	 224.9511000 	 1.779075 	 -0.5213261000 	 -1.9214280000 
209.45 	 224.9559000 	 1.779100 	 -0.5175781000 	 -1.9178800000 
209.65 	 224.9591000 	 1.779125 	 -0.5193742000 	 -1.9188050000 
209.85 	 224.9638000 	 1.779150 	 -0.5218410000 	 -1.9215650000 
210.05 	 224.9718000 	 1.779175 	 -0.5182044000 	 -1.9188150000 
210.25 	 224.9749000 	 1.779200 	 -0.5184873000 	 -1.9177630000 
210.45 	 224.9797000 	 1.779200 	 -0.5215804000 	 -1.9215390000 
210.65 	 224.9829000 	 1.779225 	 -0.5194251000 	 -1.9201410000 
210.85 	 224.9893000 	 1.779250 	 -0.5174160000 	 -1.9177910000 
211.05 	 224.9940000 	 1.779225 	 -0.5202579000 	 -1.9212250000 
211.25 	 224.9956000 	 1.779225 	 -0.5193297000 	 -1.9211450000 
211.45 	 224.9988000 	 1.779225 	 -0.5164528000 	 -1.9180550000 
211.65 	 224.9956000 	 1.779225 	 -0.5196889000 	 -1.9203760000 
211.85 	 224.9956000 	 1.779225 	 -0.5203342000 	 -1.9218350000 
212.05 	 224.9956000 	 1.779225 	 -0.5165768000 	 -1.9183250000 
212.25 	 224.9940000 	 1.779225 	 -0.5190023000 	 -1.9196350000 
212.45 	 224.9908000 	 1.779225 	 -0.5208969000 	 -1.9221180000 
212.65 	 224.9877000 	 1.779225 	 -0.5170218000 	 -1.9189200000 
212.85 	 224.9877000 	 1.779225 	 -0.5179882000 	 -1.9190370000 
213.05 	 224.9797000 	 1.779225 	 -0.5211036000 	 -1.9223210000 
213.25 	 224.9797000 	 1.779225 	 -0.5175336000 	 -1.9194830000 
213.45 	 224.9749000 	 1.779225 	 -0.5174637000 	 -1.9185640000 
213.65 	 224.9749000 	 1.779250 	 -0.5212943000 	 -1.9221020000 
213.85 	 224.9718000 	 1.779275 	 -0.5189641000 	 -1.9205630000 
214.05 	 224.9654000 	 1.779275 	 -0.5171807000 	 -1.9182940000 
214.25 	 224.9622000 	 1.779300 	 -0.5208588000 	 -1.9213710000 
214.45 	 224.9511000 	 1.779325 	 -0.5200831000 	 -1.9215740000 
214.65 	 224.9479000 	 1.779350 	 -0.5167103000 	 -1.9182810000 
214.85 	 224.9400000 	 1.779400 	 -0.5198765000 	 -1.9203660000 
215.05 	 224.9400000 	 1.779425 	 -0.5209510000 	 -1.9221460000 
215.25 	 224.9368000 	 1.779475 	 -0.5169265000 	 -1.9186240000 
215.45 	 224.9368000 	 1.779500 	 -0.5187511000 	 -1.9193900000 
215.65 	 224.9368000 	 1.779550 	 -0.5214055000 	 -1.9223630000 
215.85 	 224.9432000 	 1.779600 	 -0.5177625000 	 -1.9194950000 
216.05 	 224.9479000 	 1.779625 	 -0.5179119000 	 -1.9186530000 
216.25 	 224.9559000 	 1.779650 	 -0.5214469000 	 -1.9221850000 
216.45 	 224.9654000 	 1.779675 	 -0.5186812000 	 -1.9203250000 
216.65 	 224.9718000 	 1.779725 	 -0.5172475000 	 -1.9182810000 
216.85 	 224.9797000 	 1.779750 	 -0.5211067000 	 -1.9216600000 
217.05 	 224.9893000 	 1.779725 	 -0.5223274000 	 -1.9212210000 
217.25 	 224.9956000 	 1.779725 	 -0.5202579000 	 -1.9184970000 
217.45 	 225.0052000 	 1.779725 	 -0.5234210000 	 -1.9210910000 
217.65 	 225.0147000 	 1.779725 	 -0.5231571000 	 -1.9217330000 
217.85 	 225.0226000 	 1.779725 	 -0.5200195000 	 -1.9185830000 
218.05 	 225.0290000 	 1.779725 	 -0.5224736000 	 -1.9203090000 
218.25 	 225.0290000 	 1.779725 	 -0.5242602000 	 -1.9222070000 
218.45 	 225.0258000 	 1.779725 	 -0.5207443000 	 -1.9190470000 
218.65 	 225.0242000 	 1.779725 	 -0.5219682000 	 -1.9196800000 
218.85 	 225.0179000 	 1.779725 	 -0.5243270000 	 -1.9223850000 
219.05 	 225.0147000 	 1.779725 	 -0.5212339000 	 -1.9197400000 
219.25 	 225.0115000 	 1.779725 	 -0.5209160000 	 -1.9188980000 
219.45 	 225.0067000 	 1.779725 	 -0.5241585000 	 -1.9221500000 
219.65 	 225.0036000 	 1.779725 	 -0.5214500000 	 -1.9205030000 
219.85 	 224.9988000 	 1.779725 	 -0.5201085000 	 -1.9186620000 
220.05 	 224.9956000 	 1.779725 	 -0.5235958000 	 -1.9216470000 
220.25 	 224.9956000 	 1.779725 	 -0.5224133000 	 -1.9213490000 
220.45 	 224.9877000 	 1.779725 	 -0.5198288000 	 -1.9185130000 
220.65 	 224.9877000 	 1.779725 	 -0.5230014000 	 -1.9208840000 
220.85 	 224.9829000 	 1.779725 	 -0.5232652000 	 -1.9218290000 
221.05 	 224.9797000 	 1.779725 	 -0.5200768000 	 -1.9187740000 
221.25 	 224.9797000 	 1.779725 	 -0.5226008000 	 -1.9203730000 
221.45 	 224.9749000 	 1.779725 	 -0.5238660000 	 -1.9223660000 
221.65 	 224.9749000 	 1.779725 	 -0.5200927000 	 -1.9191810000 
221.85 	 224.9734000 	 1.779725 	 -0.5208683000 	 -1.9193840000 
222.05 	 224.9734000 	 1.779725 	 -0.5234368000 	 -1.9223630000 
222.25 	 224.9718000 	 1.779725 	 -0.5207888000 	 -1.9202870000 
222.45 	 224.9718000 	 1.779750 	 -0.5204423000 	 -1.9189830000 
222.65 	 224.9718000 	 1.779750 	 -0.5213547000 	 -1.9222890000 
222.85 	 224.9670000 	 1.779775 	 -0.5189101000 	 -1.9209890000 
223.05 	 224.9638000 	 1.779800 	 -0.5173461000 	 -1.9185890000 
223.25 	 224.9591000 	 1.779825 	 -0.5207030000 	 -1.9216220000 
223.45 	 224.9559000 	 1.779850 	 -0.5194378000 	 -1.9214150000 
223.65 	 224.9479000 	 1.779875 	 -0.5170377000 	 -1.9184940000 
223.85 	 224.9432000 	 1.779900 	 -0.5202325000 	 -1.9212060000 
224.05 	 224.9400000 	 1.779950 	 -0.5198892000 	 -1.9218220000 
224.25 	 224.9400000 	 1.780000 	 -0.5169010000 	 -1.9185700000 
224.45 	 224.9400000 	 1.780025 	 -0.5193901000 	 -1.9204270000 
224.65 	 224.9400000 	 1.780075 	 -0.5209255000 	 -1.9225150000 
224.85 	 224.9447000 	 1.780100 	 -0.5173302000 	 -1.9192350000 
225.05 	 224.9479000 	 1.780150 	 -0.5183220000 	 -1.9194730000 
225.25 	 224.9511000 	 1.780175 	 -0.5210018000 	 -1.9224680000 
225.45 	 224.9591000 	 1.780225 	 -0.5179341000 	 -1.9203570000 
225.65 	 224.9670000 	 1.780225 	 -0.5173652000 	 -1.9187070000 
225.85 	 224.9749000 	 1.780250 	 -0.5209446000 	 -1.9222230000 
226.05 	 224.9829000 	 1.780275 	 -0.5187575000 	 -1.9209700000 
226.25 	 224.9877000 	 1.780275 	 -0.5186017000 	 -1.9186180000 
226.45 	 224.9940000 	 1.780275 	 -0.5226644000 	 -1.9214220000 
226.65 	 224.9988000 	 1.780275 	 -0.5220349000 	 -1.9219620000 
226.85 	 225.0067000 	 1.780275 	 -0.5188338000 	 -1.9189260000 
227.05 	 225.0147000 	 1.780275 	 -0.5218633000 	 -1.9210750000 
227.25 	 225.0226000 	 1.780275 	 -0.5228202000 	 -1.9222770000 
227.45 	 225.0226000 	 1.780275 	 -0.5191358000 	 -1.9191270000 
227.65 	 225.0258000 	 1.780275 	 -0.5211417000 	 -1.9202960000 
227.85 	 225.0226000 	 1.780275 	 -0.5227725000 	 -1.9224770000 
228.05 	 225.0226000 	 1.780275 	 -0.5192534000 	 -1.9196760000 
228.25 	 225.0179000 	 1.780275 	 -0.5201276000 	 -1.9196000000 
228.45 	 225.0163000 	 1.780275 	 -0.5228233000 	 -1.9225370000 
228.65 	 225.0147000 	 1.780275 	 -0.5198193000 	 -1.9203440000 
228.85 	 225.0115000 	 1.780275 	 -0.5191548000 	 -1.9188850000 
229.05 	 225.0099000 	 1.780275 	 -0.5230077000 	 -1.9222130000 
229.25 	 225.0067000 	 1.780275 	 -0.5207030000 	 -1.9210720000 
229.45 	 225.0036000 	 1.780275 	 -0.5187448000 	 -1.9185800000 
229.65 	 225.0036000 	 1.780275 	 -0.5222034000 	 -1.9214500000 
229.85 	 224.9988000 	 1.780275 	 -0.5218251000 	 -1.9220130000 
230.05 	 224.9988000 	 1.780275 	 -0.5185000000 	 -1.9189740000 
230.25 	 224.9988000 	 1.780275 	 -0.5215295000 	 -1.9208750000 
230.45 	 224.9988000 	 1.780275 	 -0.5224419000 	 -1.9223880000 
230.65 	 224.9988000 	 1.780275 	 -0.5190309000 	 -1.9191550000 
230.85 	 225.0036000 	 1.780275 	 -0.5208302000 	 -1.9201060000 
231.05 	 224.9988000 	 1.780275 	 -0.5230491000 	 -1.9226460000 
231.25 	 224.9956000 	 1.780275 	 -0.5191835000 	 -1.9198190000 
231.45 	 224.9877000 	 1.780275 	 -0.5200704000 	 -1.9194090000 
231.65 	 224.9781000 	 1.780275 	 -0.5232270000 	 -1.9224990000 
231.85 	 224.9670000 	 1.780275 	 -0.5206077000 	 -1.9205510000 
232.05 	 224.9591000 	 1.780275 	 -0.5193074000 	 -1.9188310000 
232.25 	 224.9527000 	 1.780275 	 -0.5225754000 	 -1.9216190000 
232.45 	 224.9479000 	 1.780275 	 -0.5214755000 	 -1.9215110000 
232.65 	 224.9463000 	 1.780300 	 -0.5201530000 	 -1.9187930000 
232.85 	 224.9400000 	 1.780350 	 -0.5234115000 	 -1.9214570000 
233.05 	 224.9447000 	 1.780400 	 -0.5230363000 	 -1.9220130000 
233.25 	 224.9400000 	 1.780425 	 -0.5197875000 	 -1.9189070000 
233.45 	 224.9368000 	 1.780475 	 -0.5225468000 	 -1.9209040000 
233.65 	 224.9368000 	 1.780500 	 -0.5236053000 	 -1.9224070000 
233.85 	 224.9320000 	 1.780550 	 -0.5197239000 	 -1.9193460000 
234.05 	 224.9320000 	 1.780600 	 -0.5214532000 	 -1.9200420000 
234.25 	 224.9368000 	 1.780650 	 -0.5236403000 	 -1.9226960000 
234.45 	 224.9447000 	 1.780675 	 -0.5203629000 	 -1.9200420000 
234.65 	 224.9495000 	 1.780725 	 -0.5208905000 	 -1.9194160000 
234.85 	 224.9591000 	 1.780750 	 -0.5239169000 	 -1.9226870000 
235.05 	 224.9718000 	 1.780775 	 -0.5214469000 	 -1.9209770000 
235.25 	 224.9813000 	 1.780800 	 -0.5195840000 	 -1.9189930000 
235.45 	 224.9908000 	 1.780825 	 -0.5229918000 	 -1.9220610000 
235.65 	 225.0004000 	 1.780850 	 -0.5219523000 	 -1.9216220000 
235.85 	 225.0067000 	 1.780825 	 -0.5181281000 	 -1.9188880000 
236.05 	 225.0147000 	 1.780825 	 -0.5206744000 	 -1.9215010000 
236.25 	 225.0195000 	 1.780825 	 -0.5206521000 	 -1.9225180000 
236.45 	 225.0226000 	 1.780825 	 -0.5173810000 	 -1.9193240000 
236.65 	 225.0258000 	 1.780825 	 -0.5197334000 	 -1.9209320000 
236.85 	 225.0258000 	 1.780825 	 -0.5213483000 	 -1.9229190000 
237.05 	 225.0290000 	 1.780825 	 -0.5175177000 	 -1.9197590000 
237.25 	 225.0258000 	 1.780825 	 -0.5190722000 	 -1.9200640000 
237.45 	 225.0226000 	 1.780825 	 -0.5215423000 	 -1.9231320000 
237.65 	 225.0179000 	 1.780825 	 -0.5179024000 	 -1.9201980000 
237.85 	 225.0147000 	 1.780825 	 -0.5186240000 	 -1.9196290000 
238.05 	 225.0115000 	 1.780825 	 -0.5216567000 	 -1.9230520000 
238.25 	 225.0115000 	 1.780775 	 -0.5188687000 	 -1.9207890000 
238.45 	 225.0115000 	 1.780775 	 -0.5181090000 	 -1.9191810000 
238.65 	 225.0083000 	 1.780775 	 -0.5214818000 	 -1.9224740000 
238.85 	 225.0067000 	 1.780775 	 -0.5191676000 	 -1.9213770000 
239.05 	 225.0052000 	 1.780775 	 -0.5170663000 	 -1.9189830000 
239.25 	 225.0036000 	 1.780775 	 -0.5206649000 	 -1.9219560000 
239.45 	 224.9956000 	 1.780775 	 -0.5201562000 	 -1.9222130000 
239.65 	 224.9893000 	 1.780775 	 -0.5169837000 	 -1.9190690000 
239.85 	 224.9829000 	 1.780775 	 -0.5198415000 	 -1.9213520000 
240.05 	 224.9749000 	 1.780775 	 -0.5205409000 	 -1.9226960000 
240.25 	 224.9718000 	 1.780775 	 -0.5169232000 	 -1.9193900000 
240.45 	 224.9670000 	 1.780775 	 -0.5190372000 	 -1.9205280000 
240.65 	 224.9670000 	 1.780775 	 -0.5212021000 	 -1.9229440000 
240.85 	 224.9718000 	 1.780775 	 -0.5176036000 	 -1.9199090000 
241.05 	 224.9749000 	 1.780775 	 -0.5183856000 	 -1.9198580000 
241.25 	 224.9749000 	 1.780825 	 -0.5210082000 	 -1.9230080000 
241.45 	 224.9718000 	 1.780825 	 -0.5178134000 	 -1.9207610000 
241.65 	 224.9670000 	 1.780825 	 -0.5176258000 	 -1.9193040000 
241.85 	 224.9638000 	 1.780850 	 -0.5213356000 	 -1.9228460000 
242.05 	 224.9591000 	 1.780875 	 -0.5188529000 	 -1.9215460000 
242.25 	 224.9559000 	 1.780900 	 -0.5170631000 	 -1.9190820000 
242.45 	 224.9511000 	 1.780925 	 -0.5206744000 	 -1.9219590000 
242.65 	 224.9511000 	 1.780975 	 -0.5200164000 	 -1.9222800000 
242.85 	 224.9447000 	 1.781000 	 -0.5167707000 	 -1.9192220000 
243.05 	 224.9400000 	 1.781025 	 -0.5196889000 	 -1.9211520000 
243.25 	 224.9320000 	 1.781075 	 -0.5205600000 	 -1.9228840000 
243.45 	 224.9320000 	 1.781125 	 -0.5168247000 	 -1.9198670000 
243.65 	 224.9289000 	 1.781175 	 -0.5183252000 	 -1.9200390000 
243.85 	 224.9320000 	 1.781225 	 -0.5206903000 	 -1.9230680000 
244.05 	 224.9384000 	 1.781275 	 -0.5174128000 	 -1.9206140000 
244.25 	 224.9447000 	 1.781300 	 -0.5177625000 	 -1.9195140000 
244.45 	 224.9559000 	 1.781350 	 -0.5212943000 	 -1.9228330000 
244.65 	 224.9670000 	 1.781375 	 -0.5187607000 	 -1.9212340000 
244.85 	 224.9813000 	 1.781400 	 -0.5169519000 	 -1.9192950000 
245.05 	 224.9940000 	 1.781375 	 -0.5257511000 	 -1.9226490000 
245.25 	 225.0052000 	 1.781375 	 -0.5239296000 	 -1.9218060000 
245.45 	 225.0147000 	 1.781375 	 -0.5212784000 	 -1.9190760000 
245.65 	 225.0226000 	 1.781375 	 -0.5248387000 	 -1.9219460000 
245.85 	 225.0258000 	 1.781375 	 -0.5251281000 	 -1.9226650000 
246.05 	 225.0258000 	 1.781375 	 -0.5213801000 	 -1.9192190000 
246.25 	 225.0258000 	 1.781375 	 -0.5239964000 	 -1.9210280000 
246.45 	 225.0258000 	 1.781375 	 -0.5257511000 	 -1.9232560000 
246.65 	 225.0258000 	 1.781375 	 -0.5217838000 	 -1.9197780000 
246.85 	 225.0258000 	 1.781375 	 -0.5235227000 	 -1.9205980000 
247.05 	 225.0258000 	 1.781375 	 -0.5259927000 	 -1.9233040000 
247.25 	 225.0258000 	 1.781375 	 -0.5220699000 	 -1.9201150000 
247.45 	 225.0226000 	 1.781375 	 -0.5226071000 	 -1.9198830000 
247.65 	 225.0258000 	 1.781375 	 -0.5260785000 	 -1.9232080000 
247.85 	 225.0226000 	 1.781375 	 -0.5228742000 	 -1.9209480000 
248.05 	 225.0226000 	 1.781375 	 -0.5220636000 	 -1.9192660000 
248.25 	 225.0226000 	 1.781375 	 -0.5258338000 	 -1.9229570000 
248.45 	 225.0226000 	 1.781375 	 -0.5235195000 	 -1.9215900000 
248.65 	 225.0179000 	 1.781325 	 -0.5214214000 	 -1.9190790000 
248.85 	 225.0179000 	 1.781325 	 -0.5252838000 	 -1.9226420000 
249.05 	 225.0147000 	 1.781325 	 -0.5241871000 	 -1.9221810000 
249.25 	 225.0131000 	 1.781325 	 -0.5210908000 	 -1.9191770000 
249.45 	 225.0115000 	 1.781325 	 -0.5248292000 	 -1.9220730000 
249.65 	 225.0067000 	 1.781325 	 -0.5247720000 	 -1.9228490000 
249.85 	 225.0036000 	 1.781325 	 -0.5211608000 	 -1.9192380000 
250.05 	 224.9956000 	 1.781325 	 -0.5239964000 	 -1.9214850000 
250.25 	 224.9940000 	 1.781325 	 -0.5253093000 	 -1.9231890000 
250.45 	 224.9877000 	 1.781325 	 -0.5214691000 	 -1.9194980000 
250.65 	 224.9829000 	 1.781325 	 -0.5232461000 	 -1.9205790000 
250.85 	 224.9797000 	 1.781325 	 -0.5257733000 	 -1.9233190000 
251.05 	 224.9797000 	 1.781325 	 -0.5220382000 	 -1.9204390000 
251.25 	 224.9797000 	 1.781325 	 -0.5224006000 	 -1.9197850000 
251.45 	 224.9797000 	 1.781325 	 -0.5259864000 	 -1.9233450000 
251.65 	 224.9829000 	 1.781325 	 -0.5229982000 	 -1.9212180000 
251.85 	 224.9829000 	 1.781325 	 -0.5213928000 	 -1.9193080000 
252.05 	 224.9829000 	 1.781325 	 -0.5253060000 	 -1.9227090000 
252.25 	 224.9797000 	 1.781325 	 -0.5240726000 	 -1.9221370000 
252.45 	 224.9734000 	 1.781325 	 -0.5212148000 	 -1.9190340000 
252.65 	 224.9670000 	 1.781325 	 -0.5250041000 	 -1.9222010000 
252.85 	 224.9591000 	 1.781325 	 -0.5245940000 	 -1.9227120000 
253.05 	 224.9527000 	 1.781350 	 -0.5210209000 	 -1.9193520000 
253.25 	 224.9479000 	 1.781375 	 -0.5240218000 	 -1.9214690000 
253.45 	 224.9479000 	 1.781400 	 -0.5252552000 	 -1.9232310000 
253.65 	 224.9479000 	 1.781450 	 -0.5214310000 	 -1.9197110000 
253.85 	 224.9479000 	 1.781475 	 -0.5227979000 	 -1.9205130000 
254.05 	 224.9479000 	 1.781500 	 -0.5255508000 	 -1.9233770000 
254.25 	 224.9463000 	 1.781525 	 -0.5221971000 	 -1.9207570000 
254.45 	 224.9447000 	 1.781550 	 -0.5218919000 	 -1.9196510000 
254.65 	 224.9400000 	 1.781600 	 -0.5256812000 	 -1.9232400000 
254.85 	 224.9368000 	 1.781650 	 -0.5227407000 	 -1.9212720000 
255.05 	 224.9320000 	 1.781700 	 -0.5216439000 	 -1.9194250000 
255.25 	 224.9368000 	 1.781725 	 -0.5254237000 	 -1.9230460000 
255.45 	 224.9384000 	 1.781775 	 -0.5233669000 	 -1.9219340000 
255.65 	 224.9447000 	 1.781825 	 -0.5212339000 	 -1.9192470000 
255.85 	 224.9479000 	 1.781850 	 -0.5250136000 	 -1.9224870000 
256.05 	 224.9559000 	 1.781875 	 -0.5242252000 	 -1.9226140000 
256.25 	 224.9654000 	 1.781925 	 -0.5210654000 	 -1.9192980000 
256.45 	 224.9749000 	 1.781925 	 -0.5244319000 	 -1.9220260000 
256.65 	 224.9829000 	 1.781925 	 -0.5226644000 	 -1.9231100000 
256.85 	 224.9908000 	 1.781950 	 -0.5180963000 	 -1.9199980000 
257.05 	 224.9972000 	 1.781975 	 -0.5215963000 	 -1.9217400000 
257.25 	 225.0036000 	 1.781975 	 -0.5236085000 	 -1.9236220000 
257.45 	 225.0067000 	 1.781975 	 -0.5239201000 	 -1.9205250000 
257.65 	 225.0115000 	 1.781975 	 -0.5260499000 	 -1.9218540000 
257.85 	 225.0147000 	 1.781975 	 -0.5281448000 	 -1.9243490000 
258.05 	 225.0179000 	 1.781975 	 -0.5246194000 	 -1.9211740000 
258.25 	 225.0179000 	 1.781975 	 -0.5251535000 	 -1.9211520000 
258.45 	 225.0179000 	 1.781975 	 -0.5285867000 	 -1.9243750000 
258.65 	 225.0179000 	 1.781975 	 -0.5254459000 	 -1.9219970000 
258.85 	 225.0147000 	 1.781975 	 -0.5244446000 	 -1.9205600000 
259.05 	 225.0115000 	 1.781975 	 -0.5282434000 	 -1.9239900000 
259.25 	 225.0115000 	 1.781975 	 -0.5263042000 	 -1.9228970000 
259.45 	 225.0067000 	 1.781975 	 -0.5239328000 	 -1.9203000000 
259.65 	 225.0020000 	 1.781975 	 -0.5275726000 	 -1.9232650000 
259.85 	 224.9956000 	 1.781975 	 -0.5273819000 	 -1.9238380000 
260.05 	 224.9956000 	 1.781975 	 -0.5237738000 	 -1.9203850000 
260.25 	 224.9908000 	 1.781975 	 -0.5265236000 	 -1.9222990000 
260.45 	 224.9908000 	 1.781975 	 -0.5283706000 	 -1.9243270000 
260.65 	 224.9877000 	 1.781975 	 -0.5242793000 	 -1.9208050000 
260.85 	 224.9829000 	 1.781975 	 -0.5257130000 	 -1.9216600000 
261.05 	 224.9797000 	 1.781975 	 -0.5283737000 	 -1.9245050000 
261.25 	 224.9797000 	 1.781975 	 -0.5249087000 	 -1.9216410000 
261.45 	 224.9749000 	 1.781975 	 -0.5249659000 	 -1.9209350000 
261.65 	 224.9749000 	 1.781975 	 -0.5285199000 	 -1.9244040000 
261.85 	 224.9718000 	 1.781975 	 -0.5256812000 	 -1.9224710000 
262.05 	 224.9670000 	 1.781975 	 -0.5242952000 	 -1.9206430000 
262.25 	 224.9654000 	 1.781975 	 -0.5283387000 	 -1.9240510000 
262.45 	 224.9638000 	 1.782000 	 -0.5263011000 	 -1.9229670000 
262.65 	 224.9591000 	 1.782000 	 -0.5239550000 	 -1.9205030000 
262.85 	 224.9591000 	 1.782050 	 -0.5279128000 	 -1.9238570000 
263.05 	 224.9559000 	 1.782075 	 -0.5268764000 	 -1.9235710000 
263.25 	 224.9511000 	 1.782100 	 -0.5236880000 	 -1.9204390000 
263.45 	 224.9479000 	 1.782125 	 -0.5272007000 	 -1.9231670000 
263.65 	 224.9479000 	 1.782175 	 -0.5275853000 	 -1.9242250000 
263.85 	 224.9479000 	 1.782200 	 -0.5238660000 	 -1.9207350000 
264.05 	 224.9511000 	 1.782225 	 -0.5265045000 	 -1.9225530000 
264.25 	 224.9543000 	 1.782250 	 -0.5281480000 	 -1.9244990000 
264.45 	 224.9591000 	 1.782275 	 -0.5243556000 	 -1.9212950000 
264.65 	 224.9670000 	 1.782325 	 -0.5251980000 	 -1.9214190000 
264.85 	 224.9718000 	 1.782350 	 -0.5283515000 	 -1.9245940000 
265.05 	 224.9718000 	 1.782350 	 -0.5242348000 	 -1.9226550000 
265.25 	 224.9749000 	 1.782350 	 -0.5243651000 	 -1.9212560000 
265.45 	 224.9749000 	 1.782375 	 -0.5281766000 	 -1.9246070000 
265.65 	 224.9749000 	 1.782375 	 -0.5263869000 	 -1.9236150000 
265.85 	 224.9797000 	 1.782375 	 -0.5181249000 	 -1.9213140000 
266.05 	 224.9797000 	 1.782400 	 -0.5253633000 	 -1.9243970000 
266.25 	 224.9829000 	 1.782425 	 -0.5244001000 	 -1.9248010000 
266.45 	 224.9829000 	 1.782450 	 -0.5212688000 	 -1.9217750000 
266.65 	 224.9829000 	 1.782425 	 -0.5275186000 	 -1.9242890000 
266.85 	 224.9829000 	 1.782425 	 -0.5284341000 	 -1.9256560000 
267.05 	 224.9829000 	 1.782450 	 -0.5245273000 	 -1.9226200000 
267.25 	 224.9829000 	 1.782450 	 -0.5245781000 	 -1.9233130000 
267.45 	 224.9829000 	 1.782475 	 -0.5270163000 	 -1.9260570000 
267.65 	 224.9861000 	 1.782475 	 -0.5236912000 	 -1.9236280000 
267.85 	 224.9877000 	 1.782475 	 -0.5229886000 	 -1.9227220000 
268.05 	 224.9908000 	 1.782475 	 -0.5263233000 	 -1.9259580000 
268.25 	 224.9908000 	 1.782475 	 -0.5242507000 	 -1.9248900000 
268.45 	 224.9908000 	 1.782475 	 -0.5223656000 	 -1.9224830000 
268.65 	 224.9877000 	 1.782475 	 -0.5255795000 	 -1.9253480000 
268.85 	 224.9829000 	 1.782475 	 -0.5251916000 	 -1.9256240000 
269.05 	 224.9797000 	 1.782475 	 -0.5221145000 	 -1.9226960000 
269.25 	 224.9734000 	 1.782475 	 -0.5253601000 	 -1.9247820000 
269.45 	 224.9670000 	 1.782500 	 -0.5284087000 	 -1.9261420000 
269.65 	 224.9654000 	 1.782525 	 -0.5248134000 	 -1.9230140000 
269.85 	 224.9638000 	 1.782550 	 -0.5264854000 	 -1.9239680000 
270.05 	 224.9591000 	 1.782575 	 -0.5285867000 	 -1.9262220000 
270.25 	 224.9591000 	 1.782600 	 -0.5250327000 	 -1.9236310000 
270.45 	 224.9559000 	 1.782625 	 -0.5255890000 	 -1.9231570000 
270.65 	 224.9591000 	 1.782675 	 -0.5286853000 	 -1.9263170000 
270.85 	 224.9591000 	 1.782700 	 -0.5256335000 	 -1.9241520000 
271.05 	 224.9591000 	 1.782725 	 -0.5250168000 	 -1.9229160000 
271.25 	 224.9654000 	 1.782750 	 -0.5283356000 	 -1.9260850000 
271.45 	 224.9670000 	 1.782775 	 -0.5264441000 	 -1.9249310000 
271.65 	 224.9718000 	 1.782800 	 -0.5244096000 	 -1.9226770000 
271.85 	 224.9749000 	 1.782800 	 -0.5274518000 	 -1.9255640000 
272.05 	 224.9797000 	 1.782825 	 -0.5266158000 	 -1.9254650000 
272.25 	 224.9861000 	 1.782825 	 -0.5240281000 	 -1.9227090000 
272.45 	 224.9893000 	 1.782825 	 -0.5263233000 	 -1.9252680000 
272.65 	 224.9956000 	 1.782825 	 -0.5272262000 	 -1.9265430000 
272.85 	 225.0036000 	 1.782825 	 -0.5234051000 	 -1.9231380000 
273.05 	 225.0036000 	 1.782825 	 -0.5255063000 	 -1.9243180000 
273.25 	 225.0036000 	 1.782825 	 -0.5276553000 	 -1.9266410000 
273.45 	 225.0036000 	 1.782825 	 -0.5239518000 	 -1.9237260000 
273.65 	 225.0052000 	 1.782825 	 -0.5244891000 	 -1.9235670000 
273.85 	 225.0036000 	 1.782825 	 -0.5275567000 	 -1.9265560000 
274.05 	 224.9972000 	 1.782825 	 -0.5245781000 	 -1.9244610000 
274.25 	 224.9924000 	 1.782825 	 -0.5238978000 	 -1.9229640000 
274.45 	 224.9877000 	 1.782825 	 -0.5273597000 	 -1.9263110000 
274.65 	 224.9797000 	 1.782825 	 -0.5252075000 	 -1.9249030000 
274.85 	 224.9797000 	 1.782850 	 -0.5240154000 	 -1.9228590000 
275.05 	 224.9749000 	 1.782850 	 -0.5265300000 	 -1.9256310000 
275.25 	 224.9749000 	 1.782875 	 -0.5255349000 	 -1.9255700000 
275.45 	 224.9749000 	 1.782900 	 -0.5228932000 	 -1.9227440000 
275.65 	 224.9734000 	 1.782875 	 -0.5280781000 	 -1.9252970000 
275.85 	 224.9718000 	 1.782900 	 -0.5227916000 	 -1.9266670000 
276.05 	 224.9670000 	 1.782925 	 -0.5189228000 	 -1.9230970000 
276.25 	 224.9638000 	 1.782950 	 -0.5213547000 	 -1.9247720000 
276.45 	 224.9591000 	 1.782975 	 -0.5228646000 	 -1.9268830000 
276.65 	 224.9559000 	 1.783000 	 -0.5190213000 	 -1.9235800000 
276.85 	 224.9559000 	 1.783025 	 -0.5203215000 	 -1.9240220000 
277.05 	 224.9511000 	 1.783050 	 -0.5230363000 	 -1.9269020000 
277.25 	 224.9479000 	 1.783075 	 -0.5193679000 	 -1.9240090000 
277.45 	 224.9479000 	 1.783100 	 -0.5196476000 	 -1.9234980000 
277.65 	 224.9479000 	 1.783150 	 -0.5232493000 	 -1.9266860000 
277.85 	 224.9479000 	 1.783175 	 -0.5206903000 	 -1.9252080000 
278.05 	 224.9511000 	 1.783200 	 -0.5190277000 	 -1.9229090000 
278.25 	 224.9511000 	 1.783225 	 -0.5226834000 	 -1.9262440000 
278.45 	 224.9559000 	 1.783250 	 -0.5214500000 	 -1.9258500000 
278.65 	 224.9559000 	 1.783300 	 -0.5187257000 	 -1.9228870000 
278.85 	 224.9591000 	 1.783325 	 -0.5219746000 	 -1.9252550000 
279.05 	 224.9591000 	 1.783350 	 -0.5222670000 	 -1.9266410000 
279.25 	 224.9638000 	 1.783375 	 -0.5186908000 	 -1.9232150000 
279.45 	 224.9638000 	 1.783400 	 -0.5213292000 	 -1.9246480000 
279.65 	 224.9638000 	 1.783425 	 -0.5228742000 	 -1.9269850000 
279.85 	 224.9670000 	 1.783450 	 -0.5191581000 	 -1.9236250000 
280.05 	 224.9638000 	 1.783450 	 -0.5250518000 	 -1.9242030000 
280.25 	 224.9654000 	 1.783475 	 -0.5276299000 	 -1.9268000000 
280.45 	 224.9638000 	 1.783500 	 -0.5243047000 	 -1.9242510000 
280.65 	 224.9638000 	 1.783525 	 -0.5241744000 	 -1.9235290000 
280.85 	 224.9591000 	 1.783550 	 -0.5274963000 	 -1.9265940000 
281.05 	 224.9591000 	 1.783550 	 -0.5249659000 	 -1.9252940000 
281.25 	 224.9591000 	 1.783600 	 -0.5232080000 	 -1.9230910000 
281.45 	 224.9559000 	 1.783625 	 -0.5266030000 	 -1.9261010000 
281.65 	 224.9559000 	 1.783650 	 -0.5257416000 	 -1.9260570000 
281.85 	 224.9559000 	 1.783700 	 -0.5232366000 	 -1.9229830000 
282.05 	 224.9559000 	 1.783725 	 -0.5262089000 	 -1.9252140000 
282.25 	 224.9559000 	 1.783750 	 -0.5267429000 	 -1.9266920000 
282.45 	 224.9591000 	 1.783775 	 -0.5235767000 	 -1.9235390000 
282.65 	 224.9638000 	 1.783800 	 -0.5253792000 	 -1.9244510000 
282.85 	 224.9670000 	 1.783825 	 -0.5274550000 	 -1.9268610000 
283.05 	 224.9718000 	 1.783850 	 -0.5260563000 	 -1.9243840000 
283.25 	 224.9749000 	 1.783850 	 -0.5251980000 	 -1.9236250000 
283.45 	 224.9797000 	 1.783875 	 -0.5286725000 	 -1.9268740000 
283.65 	 224.9829000 	 1.783875 	 -0.5270195000 	 -1.9256310000 
283.85 	 224.9877000 	 1.783875 	 -0.5258719000 	 -1.9233990000 
284.05 	 224.9924000 	 1.783875 	 -0.5295436000 	 -1.9262500000 
284.25 	 224.9956000 	 1.783875 	 -0.5285931000 	 -1.9263810000 
284.45 	 224.9956000 	 1.783875 	 -0.5240567000 	 -1.9233550000 
284.65 	 224.9956000 	 1.783875 	 -0.5268447000 	 -1.9254810000 
284.85 	 224.9956000 	 1.783875 	 -0.5279191000 	 -1.9270670000 
285.05 	 224.9893000 	 1.783875 	 -0.5243778000 	 -1.9239680000 
285.25 	 224.9877000 	 1.783875 	 -0.5258274000 	 -1.9245120000 
285.45 	 224.9829000 	 1.783875 	 -0.5287297000 	 -1.9271310000 
285.65 	 224.9829000 	 1.783900 	 -0.5266349000 	 -1.9247500000 
285.85 	 224.9797000 	 1.783925 	 -0.5266889000 	 -1.9240540000 
286.05 	 224.9797000 	 1.783925 	 -0.5301889000 	 -1.9270480000 
286.25 	 224.9749000 	 1.783925 	 -0.5279446000 	 -1.9255260000 
286.45 	 224.9718000 	 1.783950 	 -0.5263074000 	 -1.9238030000 
286.65 	 224.9670000 	 1.783950 	 -0.5299250000 	 -1.9268130000 
286.85 	 224.9638000 	 1.783975 	 -0.5284850000 	 -1.9263620000 
287.05 	 224.9638000 	 1.784000 	 -0.5259736000 	 -1.9236660000 
287.25 	 224.9591000 	 1.784025 	 -0.5290985000 	 -1.9259130000 
287.45 	 224.9638000 	 1.784050 	 -0.5292924000 	 -1.9270860000 
287.65 	 224.9591000 	 1.784075 	 -0.5259641000 	 -1.9239360000 
287.85 	 224.9638000 	 1.784100 	 -0.5280622000 	 -1.9253600000 
288.05 	 224.9638000 	 1.784125 	 -0.5297184000 	 -1.9275030000 
288.25 	 224.9670000 	 1.784125 	 -0.5260849000 	 -1.9242540000 
288.45 	 224.9718000 	 1.784150 	 -0.5257861000 	 -1.9247720000 
288.65 	 224.9718000 	 1.784175 	 -0.5281861000 	 -1.9275920000 
288.85 	 224.9797000 	 1.784200 	 -0.5252870000 	 -1.9251860000 
289.05 	 224.9797000 	 1.784200 	 -0.5247116000 	 -1.9240090000 
289.25 	 224.9877000 	 1.784225 	 -0.5281544000 	 -1.9271310000 
289.45 	 224.9877000 	 1.784250 	 -0.5264727000 	 -1.9262440000 
289.65 	 224.9908000 	 1.784225 	 -0.5263360000 	 -1.9238310000 
289.85 	 224.9956000 	 1.784225 	 -0.5293624000 	 -1.9264030000 
290.05 	 224.9956000 	 1.784225 	 -0.5295245000 	 -1.9269980000 
290.25 	 224.9988000 	 1.784225 	 -0.5262502000 	 -1.9239170000 
290.45 	 224.9988000 	 1.784225 	 -0.5283673000 	 -1.9253920000 
290.65 	 224.9988000 	 1.784225 	 -0.5302207000 	 -1.9275920000 
290.85 	 224.9956000 	 1.784225 	 -0.5267811000 	 -1.9246740000 
291.05 	 224.9956000 	 1.784225 	 -0.5276935000 	 -1.9247790000 
291.25 	 224.9956000 	 1.784225 	 -0.5303891000 	 -1.9275630000 
291.45 	 224.9956000 	 1.784225 	 -0.5275313000 	 -1.9255290000 
291.65 	 224.9956000 	 1.784225 	 -0.5266253000 	 -1.9239580000 
291.85 	 224.9908000 	 1.784225 	 -0.5302079000 	 -1.9272040000 
292.05 	 224.9908000 	 1.784225 	 -0.5281353000 	 -1.9261260000 
292.25 	 224.9829000 	 1.784225 	 -0.5262566000 	 -1.9238150000 
292.45 	 224.9829000 	 1.784225 	 -0.5297216000 	 -1.9267620000 
292.65 	 224.9797000 	 1.784225 	 -0.5291049000 	 -1.9268960000 
292.85 	 224.9749000 	 1.784225 	 -0.5261612000 	 -1.9238380000 
293.05 	 224.9749000 	 1.784250 	 -0.5295785000 	 -1.9261110000 
293.25 	 224.9765000 	 1.784275 	 -0.5304813000 	 -1.9274970000 
293.45 	 224.9749000 	 1.784275 	 -0.5269400000 	 -1.9241400000 
293.65 	 224.9749000 	 1.784275 	 -0.5288156000 	 -1.9255570000 
293.85 	 224.9718000 	 1.784275 	 -0.5311330000 	 -1.9276840000 
294.05 	 224.9702000 	 1.784300 	 -0.5270640000 	 -1.9247980000 
294.25 	 224.9670000 	 1.784325 	 -0.5282180000 	 -1.9249120000 
294.45 	 224.9670000 	 1.784350 	 -0.5310313000 	 -1.9278110000 
294.65 	 224.9670000 	 1.784375 	 -0.5283546000 	 -1.9257160000 
294.85 	 224.9670000 	 1.784375 	 -0.5274836000 	 -1.9242990000 
295.05 	 224.9718000 	 1.784400 	 -0.5306117000 	 -1.9274650000 
295.25 	 224.9718000 	 1.784425 	 -0.5291398000 	 -1.9266800000 
295.45 	 224.9749000 	 1.784450 	 -0.5266826000 	 -1.9241430000 
295.65 	 224.9718000 	 1.784475 	 -0.5300490000 	 -1.9266410000 
295.85 	 224.9718000 	 1.784500 	 -0.5298964000 	 -1.9276400000 
296.05 	 224.9718000 	 1.784500 	 -0.5265045000 	 -1.9243370000 
296.25 	 224.9718000 	 1.784525 	 -0.5284182000 	 -1.9257390000 
296.45 	 224.9749000 	 1.784550 	 -0.5301253000 	 -1.9280120000 
296.65 	 224.9797000 	 1.784550 	 -0.5262502000 	 -1.9251250000 
296.85 	 224.9877000 	 1.784575 	 -0.5274137000 	 -1.9251000000 
297.05 	 224.9893000 	 1.784600 	 -0.5287552000 	 -1.9281800000 
297.25 	 224.9956000 	 1.784575 	 -0.5282338000 	 -1.9262000000 
297.45 	 224.9956000 	 1.784575 	 -0.5275090000 	 -1.9247340000 
297.65 	 224.9956000 	 1.784575 	 -0.5309327000 	 -1.9278340000 
297.85 	 224.9956000 	 1.784575 	 -0.5290731000 	 -1.9269940000 
298.05 	 224.9924000 	 1.784575 	 -0.5262057000 	 -1.9245240000 
298.25 	 224.9956000 	 1.784575 	 -0.5293242000 	 -1.9268640000 
298.45 	 224.9956000 	 1.784575 	 -0.5297343000 	 -1.9279000000 
298.65 	 224.9956000 	 1.784575 	 -0.5262248000 	 -1.9247150000 
298.85 	 224.9908000 	 1.784575 	 -0.5283292000 	 -1.9260060000 
299.05 	 224.9877000 	 1.784575 	 -0.5303351000 	 -1.9282020000 
299.25 	 224.9813000 	 1.784575 	 -0.5269146000 	 -1.9254240000 
299.45 	 224.9797000 	 1.784575 	 -0.5274264000 	 -1.9251190000 
299.65 	 224.9749000 	 1.784575 	 -0.5303701000 	 -1.9282280000 
299.85 	 224.9749000 	 1.784600 	 -0.5272548000 	 -1.9260760000 
300.05 	 224.9718000 	 1.784625 	 -0.5253124000 	 -1.9246770000 
300.25 	 224.9718000 	 1.784625 	 -0.5287647000 	 -1.9279260000 
300.45 	 224.9718000 	 1.784650 	 -0.5267366000 	 -1.9269430000 
300.65 	 224.9718000 	 1.784675 	 -0.5247625000 	 -1.9242990000 
300.85 	 224.9718000 	 1.784700 	 -0.5279605000 	 -1.9269470000 
301.05 	 224.9702000 	 1.784700 	 -0.5280940000 	 -1.9278110000 
301.25 	 224.9670000 	 1.784725 	 -0.5246258000 	 -1.9246640000 
301.45 	 224.9670000 	 1.784750 	 -0.5267334000 	 -1.9258150000 
301.65 	 224.9670000 	 1.784775 	 -0.5286694000 	 -1.9282400000 
301.85 	 224.9670000 	 1.784800 	 -0.5254428000 	 -1.9255860000 
302.05 	 224.9718000 	 1.784800 	 -0.5254650000 	 -1.9246640000 
302.25 	 224.9749000 	 1.784825 	 -0.5287393000 	 -1.9281040000 
302.45 	 224.9797000 	 1.784825 	 -0.5269241000 	 -1.9270360000 
302.65 	 224.9829000 	 1.784825 	 -0.5222352000 	 -1.9245690000 
302.85 	 224.9829000 	 1.784850 	 -0.5258210000 	 -1.9271760000 
303.05 	 224.9877000 	 1.784875 	 -0.5255063000 	 -1.9280660000 
303.25 	 224.9877000 	 1.784900 	 -0.5223465000 	 -1.9248550000 
303.45 	 224.9908000 	 1.784875 	 -0.5239360000 	 -1.9263650000 
303.65 	 224.9956000 	 1.784875 	 -0.5251853000 	 -1.9285170000 
303.85 	 225.0020000 	 1.784875 	 -0.5215676000 	 -1.9255220000 
304.05 	 225.0067000 	 1.784875 	 -0.5229759000 	 -1.9256180000 
304.25 	 225.0067000 	 1.784875 	 -0.5254872000 	 -1.9287460000 
304.45 	 225.0115000 	 1.784875 	 -0.5223338000 	 -1.9260180000 
304.65 	 225.0067000 	 1.784875 	 -0.5220127000 	 -1.9250140000 
304.85 	 225.0036000 	 1.784875 	 -0.5255254000 	 -1.9283770000 
305.05 	 224.9988000 	 1.784875 	 -0.5231380000 	 -1.9268160000 
305.25 	 224.9956000 	 1.784875 	 -0.5215709000 	 -1.9246710000 
305.45 	 224.9988000 	 1.784875 	 -0.5250295000 	 -1.9275510000 
305.65 	 224.9988000 	 1.784875 	 -0.5239137000 	 -1.9276210000 
305.85 	 224.9988000 	 1.784875 	 -0.5210527000 	 -1.9246100000 
306.05 	 225.0036000 	 1.784875 	 -0.5243714000 	 -1.9269150000 
306.25 	 225.0020000 	 1.784875 	 -0.5247720000 	 -1.9282660000 
306.45 	 224.9988000 	 1.784875 	 -0.5212085000 	 -1.9251160000 
306.65 	 224.9924000 	 1.784875 	 -0.5235227000 	 -1.9262500000 
306.85 	 224.9877000 	 1.784875 	 -0.5252107000 	 -1.9286920000 
307.05 	 224.9797000 	 1.784875 	 -0.5215041000 	 -1.9255830000 
307.25 	 224.9749000 	 1.784875 	 -0.5224991000 	 -1.9254910000 
307.45 	 224.9718000 	 1.784875 	 -0.5254841000 	 -1.9286060000 
307.65 	 224.9654000 	 1.784900 	 -0.5225658000 	 -1.9263740000 
307.85 	 224.9654000 	 1.784925 	 -0.5218124000 	 -1.9249470000 
308.05 	 224.9591000 	 1.784950 	 -0.5253347000 	 -1.9282820000 
308.25 	 224.9559000 	 1.784975 	 -0.5235036000 	 -1.9272300000 
308.45 	 224.9511000 	 1.785000 	 -0.5212212000 	 -1.9246360000 
308.65 	 224.9479000 	 1.785025 	 -0.5250549000 	 -1.9277190000 
308.85 	 224.9479000 	 1.785075 	 -0.5243111000 	 -1.9280370000 
309.05 	 224.9479000 	 1.785100 	 -0.5212307000 	 -1.9247850000 
309.25 	 224.9495000 	 1.785125 	 -0.5240281000 	 -1.9267150000 
309.45 	 224.9559000 	 1.785150 	 -0.5251503000 	 -1.9285460000 
309.65 	 224.9591000 	 1.785175 	 -0.5216058000 	 -1.9253670000 
309.85 	 224.9638000 	 1.785225 	 -0.5227439000 	 -1.9255770000 
310.05 	 224.9718000 	 1.785250 	 -0.5257130000 	 -1.9284980000 
310.25 	 224.9797000 	 1.785250 	 -0.5237229000 	 -1.9268160000 
310.45 	 224.9893000 	 1.785250 	 -0.5224769000 	 -1.9246990000 
310.65 	 224.9956000 	 1.785275 	 -0.5262629000 	 -1.9279640000 
310.85 	 225.0036000 	 1.785300 	 -0.5251789000 	 -1.9280050000 
311.05 	 225.0067000 	 1.785275 	 -0.5220954000 	 -1.9246960000 
311.25 	 225.0067000 	 1.785275 	 -0.5257003000 	 -1.9276400000 
311.45 	 225.0115000 	 1.785275 	 -0.5257225000 	 -1.9285520000 
311.65 	 225.0115000 	 1.785275 	 -0.5222702000 	 -1.9250710000 
311.85 	 225.0067000 	 1.785275 	 -0.5245622000 	 -1.9263110000 
312.05 	 225.0067000 	 1.785275 	 -0.5268764000 	 -1.9291210000 
312.25 	 225.0067000 	 1.785275 	 -0.5230586000 	 -1.9261800000 
312.45 	 225.0067000 	 1.785275 	 -0.5233606000 	 -1.9257260000 
312.65 	 225.0067000 	 1.785275 	 -0.5267239000 	 -1.9290290000 
312.85 	 225.0115000 	 1.785275 	 -0.5238183000 	 -1.9269470000 
313.05 	 225.0115000 	 1.785275 	 -0.5225945000 	 -1.9249600000 
313.25 	 225.0115000 	 1.785275 	 -0.5264409000 	 -1.9283680000 
313.45 	 225.0067000 	 1.785275 	 -0.5246449000 	 -1.9278590000 
313.65 	 225.0067000 	 1.785275 	 -0.5221367000 	 -1.9248580000 
313.85 	 225.0036000 	 1.785275 	 -0.5255858000 	 -1.9273760000 
314.05 	 225.0020000 	 1.785275 	 -0.5260436000 	 -1.9288410000 
314.25 	 224.9956000 	 1.785275 	 -0.5219746000 	 -1.9252520000 
314.45 	 224.9908000 	 1.785275 	 -0.5238946000 	 -1.9260500000 
314.65 	 224.9877000 	 1.785275 	 -0.5264251000 	 -1.9290480000 
314.85 	 224.9829000 	 1.785275 	 -0.5230999000 	 -1.9262850000 
315.05 	 224.9797000 	 1.785275 	 -0.5227280000 	 -1.9251410000 
315.25 	 224.9749000 	 1.785275 	 -0.5264695000 	 -1.9286890000 
315.45 	 224.9749000 	 1.785275 	 -0.5240790000 	 -1.9273280000 
315.65 	 224.9749000 	 1.785275 	 -0.5221526000 	 -1.9248330000 
315.85 	 224.9797000 	 1.785300 	 -0.5258560000 	 -1.9282310000 
316.05 	 224.9797000 	 1.785325 	 -0.5249214000 	 -1.9281670000 
316.25 	 224.9797000 	 1.785325 	 -0.5216535000 	 -1.9249730000 
316.45 	 224.9797000 	 1.785325 	 -0.5249882000 	 -1.9274460000 
316.65 	 224.9829000 	 1.785325 	 -0.5251758000 	 -1.9287010000 
316.85 	 224.9797000 	 1.785350 	 -0.5212625000 	 -1.9254180000 
317.05 	 224.9797000 	 1.785375 	 -0.5235036000 	 -1.9265430000 
317.25 	 224.9797000 	 1.785400 	 -0.5255032000 	 -1.9291460000 
317.45 	 224.9781000 	 1.785375 	 -0.5215836000 	 -1.9259710000 
317.65 	 224.9749000 	 1.785375 	 -0.5225722000 	 -1.9258560000 
317.85 	 224.9749000 	 1.785400 	 -0.5266984000 	 -1.9291720000 
318.05 	 224.9718000 	 1.785425 	 -0.5233701000 	 -1.9267560000 
318.25 	 224.9718000 	 1.785450 	 -0.5227534000 	 -1.9254340000 
318.45 	 224.9718000 	 1.785450 	 -0.5265777000 	 -1.9288030000 
318.65 	 224.9749000 	 1.785475 	 -0.5246226000 	 -1.9279770000 
318.85 	 224.9797000 	 1.785500 	 -0.5220890000 	 -1.9249980000 
319.05 	 224.9829000 	 1.785475 	 -0.5260499000 	 -1.9281070000 
319.25 	 224.9797000 	 1.785500 	 -0.5259768000 	 -1.9288250000 
319.45 	 224.9797000 	 1.785525 	 -0.5226453000 	 -1.9253250000 
319.65 	 224.9797000 	 1.785550 	 -0.5251090000 	 -1.9268830000 
319.85 	 224.9797000 	 1.785525 	 -0.5269210000 	 -1.9294930000 
320.05 	 224.9797000 	 1.785525 	 -0.5230713000 	 -1.9261740000 
320.25 	 224.9829000 	 1.785550 	 -0.5239487000 	 -1.9262160000 
320.45 	 224.9829000 	 1.785575 	 -0.5272007000 	 -1.9294710000 
320.65 	 224.9829000 	 1.785600 	 -0.5237103000 	 -1.9270230000 
320.85 	 224.9877000 	 1.785575 	 -0.5229886000 	 -1.9257700000 
321.05 	 224.9877000 	 1.785575 	 -0.5266507000 	 -1.9290830000 
321.25 	 224.9877000 	 1.785575 	 -0.5247498000 	 -1.9282630000 
321.45 	 224.9877000 	 1.785575 	 -0.5221748000 	 -1.9254910000 
321.65 	 224.9877000 	 1.785575 	 -0.5262248000 	 -1.9286160000 
321.85 	 224.9908000 	 1.785575 	 -0.5254173000 	 -1.9288320000 
322.05 	 224.9908000 	 1.785575 	 -0.5222734000 	 -1.9254780000 
322.25 	 224.9908000 	 1.785575 	 -0.5252997000 	 -1.9278490000 
322.45 	 224.9908000 	 1.785575 	 -0.5261135000 	 -1.9292580000 
322.65 	 224.9956000 	 1.785575 	 -0.5223687000 	 -1.9256620000 
322.85 	 224.9956000 	 1.785575 	 -0.5245749000 	 -1.9270130000 
323.05 	 224.9956000 	 1.785575 	 -0.5267366000 	 -1.9295660000 
323.25 	 224.9956000 	 1.785575 	 -0.5228646000 	 -1.9265940000 
323.45 	 224.9956000 	 1.785575 	 -0.5232207000 	 -1.9261140000 
323.65 	 224.9956000 	 1.785575 	 -0.5269273000 	 -1.9295370000 
323.85 	 224.9908000 	 1.785575 	 -0.5241649000 	 -1.9276240000 
324.05 	 224.9861000 	 1.785575 	 -0.5228202000 	 -1.9255640000 
324.25 	 224.9797000 	 1.785575 	 -0.5267684000 	 -1.9290260000 
324.45 	 224.9686000 	 1.785600 	 -0.5255668000 	 -1.9286920000 
324.65 	 224.9638000 	 1.785600 	 -0.5222924000 	 -1.9254720000 
324.85 	 224.9591000 	 1.785625 	 -0.5255985000 	 -1.9281610000 
325.05 	 224.9559000 	 1.785675 	 -0.5261453000 	 -1.9292420000 
325.25 	 224.9511000 	 1.785700 	 -0.5225754000 	 -1.9256970000 
325.45 	 224.9511000 	 1.785725 	 -0.5251535000 	 -1.9275510000 
325.65 	 224.9479000 	 1.785750 	 -0.5266444000 	 -1.9296360000 
325.85 	 224.9479000 	 1.785800 	 -0.5226898000 	 -1.9260410000 
326.05 	 224.9511000 	 1.785825 	 -0.5242125000 	 -1.9266070000 
326.25 	 224.9559000 	 1.785850 	 -0.5269623000 	 -1.9296710000 
326.45 	 224.9638000 	 1.785875 	 -0.5236053000 	 -1.9270830000 
326.65 	 224.9718000 	 1.785900 	 -0.5230904000 	 -1.9258090000 
326.85 	 224.9749000 	 1.785925 	 -0.5269527000 	 -1.9292510000 
327.05 	 224.9797000 	 1.785950 	 -0.5249246000 	 -1.9284060000 
327.25 	 224.9829000 	 1.785925 	 -0.5222066000 	 -1.9255860000 
327.45 	 224.9908000 	 1.785925 	 -0.5258656000 	 -1.9284790000 
327.65 	 224.9956000 	 1.785925 	 -0.5256557000 	 -1.9290830000 
327.85 	 225.0004000 	 1.785925 	 -0.5223274000 	 -1.9257930000 
328.05 	 225.0067000 	 1.785925 	 -0.5248960000 	 -1.9273280000 
328.25 	 225.0115000 	 1.785925 	 -0.5261199000 	 -1.9294520000 
328.45 	 225.0115000 	 1.785925 	 -0.5224355000 	 -1.9260950000 
328.65 	 225.0115000 	 1.785925 	 -0.5245018000 	 -1.9268510000 
328.85 	 225.0115000 	 1.785925 	 -0.5268796000 	 -1.9297310000 
329.05 	 225.0115000 	 1.785925 	 -0.5231698000 	 -1.9268670000 
329.25 	 225.0115000 	 1.785925 	 -0.5230458000 	 -1.9261200000 
329.45 	 225.0115000 	 1.785925 	 -0.5268574000 	 -1.9294130000 
329.65 	 225.0067000 	 1.785925 	 -0.5241616000 	 -1.9279580000 
329.85 	 225.0036000 	 1.785925 	 -0.5225945000 	 -1.9256080000 
330.05 	 225.0004000 	 1.785925 	 -0.5266253000 	 -1.9290420000 
330.25 	 224.9988000 	 1.785925 	 -0.5253188000 	 -1.9287840000 
330.45 	 224.9988000 	 1.785925 	 -0.5223751000 	 -1.9256150000 
330.65 	 224.9988000 	 1.785925 	 -0.5254555000 	 -1.9277380000 
330.85 	 224.9988000 	 1.785925 	 -0.5264251000 	 -1.9295280000 
331.05 	 225.0036000 	 1.785925 	 -0.5225690000 	 -1.9260220000 
331.25 	 225.0036000 	 1.785925 	 -0.5243778000 	 -1.9269020000 
331.45 	 225.0036000 	 1.785925 	 -0.5268955000 	 -1.9297380000 
331.65 	 225.0004000 	 1.785925 	 -0.5231476000 	 -1.9268160000 
331.85 	 224.9988000 	 1.785925 	 -0.5236657000 	 -1.9263010000 
332.05 	 224.9988000 	 1.785925 	 -0.5270163000 	 -1.9296610000 
332.25 	 224.9956000 	 1.785925 	 -0.5243492000 	 -1.9278880000 
332.45 	 224.9956000 	 1.785925 	 -0.5224800000 	 -1.9257610000 
332.65 	 224.9908000 	 1.785925 	 -0.5259895000 	 -1.9284950000 
332.85 	 224.9893000 	 1.785925 	 -0.5258878000 	 -1.9292320000 
333.05 	 224.9877000 	 1.785925 	 -0.5224514000 	 -1.9258660000 
333.25 	 224.9829000 	 1.785925 	 -0.5247211000 	 -1.9272330000 
333.45 	 224.9797000 	 1.785950 	 -0.5263901000 	 -1.9296040000 
333.65 	 224.9781000 	 1.785975 	 -0.5226294000 	 -1.9263110000 
333.85 	 224.9718000 	 1.785975 	 -0.5240218000 	 -1.9268130000 
334.05 	 224.9718000 	 1.786000 	 -0.5268510000 	 -1.9297660000 
334.25 	 224.9670000 	 1.786000 	 -0.5233669000 	 -1.9270290000 
334.45 	 224.9670000 	 1.786025 	 -0.5232970000 	 -1.9261960000 
334.65 	 224.9670000 	 1.786050 	 -0.5269654000 	 -1.9296260000 
334.85 	 224.9718000 	 1.786075 	 -0.5241807000 	 -1.9279130000 
335.05 	 224.9749000 	 1.786100 	 -0.5226581000 	 -1.9257010000 
335.25 	 224.9749000 	 1.786100 	 -0.5258083000 	 -1.9288250000 
335.45 	 224.9797000 	 1.786125 	 -0.5246417000 	 -1.9288790000 
335.65 	 224.9797000 	 1.786150 	 -0.5215867000 	 -1.9256110000 
335.85 	 224.9829000 	 1.786125 	 -0.5249310000 	 -1.9279830000 
336.05 	 224.9829000 	 1.786125 	 -0.5257988000 	 -1.9296110000 
336.25 	 224.9877000 	 1.786125 	 -0.5217711000 	 -1.9262250000 
336.45 	 224.9908000 	 1.786125 	 -0.5238374000 	 -1.9270860000 
336.65 	 224.9908000 	 1.786125 	 -0.5260754000 	 -1.9298590000 
336.85 	 224.9877000 	 1.786125 	 -0.5223147000 	 -1.9267530000 
337.05 	 224.9877000 	 1.786125 	 -0.5230268000 	 -1.9265560000 
337.25 	 224.9829000 	 1.786150 	 -0.5263805000 	 -1.9298330000 
337.45 	 224.9829000 	 1.786150 	 -0.5231349000 	 -1.9276300000 
337.65 	 224.9829000 	 1.786175 	 -0.5223560000 	 -1.9259070000 
337.85 	 224.9797000 	 1.786200 	 -0.5259991000 	 -1.9293180000 
338.05 	 224.9797000 	 1.786175 	 -0.5251567000 	 -1.9288290000 
338.25 	 224.9749000 	 1.786175 	 -0.5223815000 	 -1.9258050000 
338.45 	 224.9749000 	 1.786200 	 -0.5258147000 	 -1.9283290000 
338.65 	 224.9749000 	 1.786225 	 -0.5260594000 	 -1.9297000000 
338.85 	 224.9797000 	 1.786250 	 -0.5224800000 	 -1.9262090000 
339.05 	 224.9797000 	 1.786225 	 -0.5245368000 	 -1.9274810000 
339.25 	 224.9749000 	 1.786225 	 -0.5263233000 	 -1.9300870000 
339.45 	 224.9749000 	 1.786250 	 -0.5226231000 	 -1.9269150000 
339.65 	 224.9718000 	 1.786275 	 -0.5235481000 	 -1.9268350000 
339.85 	 224.9718000 	 1.786300 	 -0.5264441000 	 -1.9299470000 
340.05 	 224.9718000 	 1.786300 	 -0.5237389000 	 -1.9278530000 
340.25 	 224.9749000 	 1.786325 	 -0.5224609000 	 -1.9264160000 
340.45 	 224.9749000 	 1.786350 	 -0.5260277000 	 -1.9297090000 
340.65 	 224.9749000 	 1.786325 	 -0.5274487000 	 -1.9289180000 
340.85 	 224.9749000 	 1.786350 	 -0.5276775000 	 -1.9264250000 
341.05 	 224.9765000 	 1.786375 	 -0.5311044000 	 -1.9292230000 
341.25 	 224.9749000 	 1.786375 	 -0.5307229000 	 -1.9294230000 
341.45 	 224.9749000 	 1.786375 	 -0.5279509000 	 -1.9266510000 
341.65 	 224.9797000 	 1.786375 	 -0.5308883000 	 -1.9284500000 
341.85 	 224.9797000 	 1.786400 	 -0.5326080000 	 -1.9302270000 
342.05 	 224.9797000 	 1.786425 	 -0.5290222000 	 -1.9271410000 
342.25 	 224.9813000 	 1.786425 	 -0.5300426000 	 -1.9276520000 
342.45 	 224.9829000 	 1.786425 	 -0.5329291000 	 -1.9305230000 
342.65 	 224.9829000 	 1.786425 	 -0.5300267000 	 -1.9282560000 
342.85 	 224.9829000 	 1.786450 	 -0.5293496000 	 -1.9271060000 
343.05 	 224.9829000 	 1.786475 	 -0.5327542000 	 -1.9302270000 
343.25 	 224.9829000 	 1.786475 	 -0.5308374000 	 -1.9290480000 
343.45 	 224.9829000 	 1.786475 	 -0.5288887000 	 -1.9266950000 
343.65 	 224.9829000 	 1.786475 	 -0.5323346000 	 -1.9299670000 
343.85 	 224.9877000 	 1.786500 	 -0.5312188000 	 -1.9298970000 
344.05 	 224.9908000 	 1.786525 	 -0.5270990000 	 -1.9269310000 
344.25 	 224.9908000 	 1.786525 	 -0.5300204000 	 -1.9290450000 
344.45 	 224.9956000 	 1.786525 	 -0.5321471000 	 -1.9305960000 
344.65 	 224.9956000 	 1.786525 	 -0.5286153000 	 -1.9273030000 
344.85 	 224.9956000 	 1.786525 	 -0.5308342000 	 -1.9286630000 
345.05 	 224.9956000 	 1.786525 	 -0.5326049000 	 -1.9308980000 
345.25 	 224.9956000 	 1.786525 	 -0.5294641000 	 -1.9279380000 
345.45 	 224.9956000 	 1.786525 	 -0.5298996000 	 -1.9279350000 
345.65 	 224.9940000 	 1.786525 	 -0.5329704000 	 -1.9308600000 
345.85 	 224.9908000 	 1.786525 	 -0.5301253000 	 -1.9288410000 
346.05 	 224.9893000 	 1.786525 	 -0.5292256000 	 -1.9273380000 
346.25 	 224.9877000 	 1.786525 	 -0.5326621000 	 -1.9304750000 
346.45 	 224.9829000 	 1.786525 	 -0.5307261000 	 -1.9294360000 
346.65 	 224.9829000 	 1.786525 	 -0.5287552000 	 -1.9270770000 
346.85 	 224.9829000 	 1.786525 	 -0.5324745000 	 -1.9301450000 
347.05 	 224.9829000 	 1.786525 	 -0.5315685000 	 -1.9301570000 
347.25 	 224.9829000 	 1.786525 	 -0.5289173000 	 -1.9271660000 
347.45 	 224.9797000 	 1.786550 	 -0.5316925000 	 -1.9292740000 
347.65 	 224.9749000 	 1.786575 	 -0.5324300000 	 -1.9306600000 
347.85 	 224.9718000 	 1.786575 	 -0.5289650000 	 -1.9275320000 
348.05 	 224.9702000 	 1.786600 	 -0.5307484000 	 -1.9286120000 
348.25 	 224.9670000 	 1.786600 	 -0.5333201000 	 -1.9311710000 
348.45 	 224.9654000 	 1.786625 	 -0.5299441000 	 -1.9284820000 
348.65 	 224.9654000 	 1.786650 	 -0.5298837000 	 -1.9277760000 
348.85 	 224.9638000 	 1.786675 	 -0.5332756000 	 -1.9310190000 
349.05 	 224.9638000 	 1.786700 	 -0.5307325000 	 -1.9292350000 
349.25 	 224.9670000 	 1.786700 	 -0.5293782000 	 -1.9275220000 
349.45 	 224.9718000 	 1.786725 	 -0.5328941000 	 -1.9305770000 
349.65 	 224.9797000 	 1.786750 	 -0.5315908000 	 -1.9299860000 
349.85 	 224.9797000 	 1.786750 	 -0.5289586000 	 -1.9274840000 
350.05 	 224.9797000 	 1.786775 	 -0.5320644000 	 -1.9299760000 
350.25 	 224.9829000 	 1.786800 	 -0.5322806000 	 -1.9308660000 
350.45 	 224.9813000 	 1.786775 	 -0.5293592000 	 -1.9279640000 
350.65 	 224.9829000 	 1.786775 	 -0.5311711000 	 -1.9293790000 
350.85 	 224.9845000 	 1.786800 	 -0.5330785000 	 -1.9316160000 
351.05 	 224.9877000 	 1.786825 	 -0.5293941000 	 -1.9286090000 
351.25 	 224.9877000 	 1.786850 	 -0.5302715000 	 -1.9288670000 
351.45 	 224.9877000 	 1.786825 	 -0.5333869000 	 -1.9319220000 
351.65 	 224.9908000 	 1.786825 	 -0.5299886000 	 -1.9294870000 
351.85 	 224.9908000 	 1.786825 	 -0.5294927000 	 -1.9284980000 
352.05 	 224.9877000 	 1.786825 	 -0.5328878000 	 -1.9315590000 
352.25 	 224.9893000 	 1.786825 	 -0.5308692000 	 -1.9302910000 
352.45 	 224.9877000 	 1.786825 	 -0.5289745000 	 -1.9280880000 
352.65 	 224.9877000 	 1.786825 	 -0.5325699000 	 -1.9311400000 
352.85 	 224.9877000 	 1.786825 	 -0.5318546000 	 -1.9311460000 
353.05 	 224.9877000 	 1.786825 	 -0.5287806000 	 -1.9283140000 
353.25 	 224.9877000 	 1.786825 	 -0.5315526000 	 -1.9302810000 
353.45 	 224.9877000 	 1.786825 	 -0.5326366000 	 -1.9317500000 
353.65 	 224.9877000 	 1.786825 	 -0.5290731000 	 -1.9286980000 
353.85 	 224.9877000 	 1.786825 	 -0.5302811000 	 -1.9293790000 
354.05 	 224.9813000 	 1.786825 	 -0.5329545000 	 -1.9318870000 
354.25 	 224.9749000 	 1.786825 	 -0.5294482000 	 -1.9291270000 
354.45 	 224.9718000 	 1.786825 	 -0.5296676000 	 -1.9287620000 
354.65 	 224.9686000 	 1.786850 	 -0.5321280000 	 -1.9316830000 
354.85 	 224.9718000 	 1.786875 	 -0.5296485000 	 -1.9299860000 
355.05 	 224.9718000 	 1.786900 	 -0.5281162000 	 -1.9281550000 
355.25 	 224.9749000 	 1.786925 	 -0.5316512000 	 -1.9312250000 
355.45 	 224.9749000 	 1.786950 	 -0.5307865000 	 -1.9306790000 
355.65 	 224.9797000 	 1.786925 	 -0.5229314000 	 -1.9280020000 
355.85 	 224.9749000 	 1.786925 	 -0.5269368000 	 -1.9306220000 
356.05 	 224.9718000 	 1.786950 	 -0.5261262000 	 -1.9318490000 
356.25 	 224.9670000 	 1.786975 	 -0.5223338000 	 -1.9285420000 
356.45 	 224.9670000 	 1.786975 	 -0.5242665000 	 -1.9294870000 
356.65 	 224.9670000 	 1.787000 	 -0.5264791000 	 -1.9321280000 
356.85 	 224.9718000 	 1.787050 	 -0.5229028000 	 -1.9291940000 
357.05 	 224.9749000 	 1.787050 	 -0.5236657000 	 -1.9287430000 
357.25 	 224.9797000 	 1.787050 	 -0.5268924000 	 -1.9319920000 
357.45 	 224.9829000 	 1.787075 	 -0.5242062000 	 -1.9303740000 
357.65 	 224.9877000 	 1.787075 	 -0.5225785000 	 -1.9281230000 
357.85 	 224.9845000 	 1.787075 	 -0.5288283000 	 -1.9315370000 
358.05 	 224.9877000 	 1.787075 	 -0.5271721000 	 -1.9312440000 
358.25 	 224.9877000 	 1.787075 	 -0.5254523000 	 -1.9283870000 
358.45 	 224.9877000 	 1.787075 	 -0.5286534000 	 -1.9304820000 
358.65 	 224.9877000 	 1.787075 	 -0.5294228000 	 -1.9321920000 
358.85 	 224.9877000 	 1.787075 	 -0.5257193000 	 -1.9287970000 
359.05 	 224.9877000 	 1.787075 	 -0.5275440000 	 -1.9295220000 
359.25 	 224.9877000 	 1.787075 	 -0.5298169000 	 -1.9322010000 
359.45 	 224.9877000 	 1.787075 	 -0.5264727000 	 -1.9295600000 
359.65 	 224.9877000 	 1.787075 	 -0.5267429000 	 -1.9287550000 
359.85 	 224.9829000 	 1.787075 	 -0.5297629000 	 -1.9319410000 
360.05 	 224.9829000 	 1.787100 	 -0.5275440000 	 -1.9306310000 
360.25 	 224.9829000 	 1.787125 	 -0.5252870000 	 -1.9283420000 
360.45 	 224.9845000 	 1.787125 	 -0.5288792000 	 -1.9314070000 
360.65 	 224.9877000 	 1.787125 	 -0.5263488000 	 -1.9315050000 
360.85 	 224.9877000 	 1.787125 	 -0.5259768000 	 -1.9284530000 
361.05 	 224.9908000 	 1.787125 	 -0.5288346000 	 -1.9307900000 
361.25 	 224.9908000 	 1.787125 	 -0.5296167000 	 -1.9321250000 
361.45 	 224.9877000 	 1.787125 	 -0.5257447000 	 -1.9290030000 
361.65 	 224.9893000 	 1.787125 	 -0.5278937000 	 -1.9301160000 
361.85 	 224.9893000 	 1.787125 	 -0.5296834000 	 -1.9323320000 
362.05 	 224.9877000 	 1.787125 	 -0.5263869000 	 -1.9297470000 
362.25 	 224.9877000 	 1.787125 	 -0.5266094000 	 -1.9289560000 
362.45 	 224.9829000 	 1.787125 	 -0.5296834000 	 -1.9322550000 
362.65 	 224.9797000 	 1.787125 	 -0.5271848000 	 -1.9305070000 
362.85 	 224.9749000 	 1.787125 	 -0.5259132000 	 -1.9284790000 
363.05 	 224.9749000 	 1.787150 	 -0.5309868000 	 -1.9318100000 
363.25 	 224.9797000 	 1.787175 	 -0.5300586000 	 -1.9314890000 
363.45 	 224.9829000 	 1.787175 	 -0.5274105000 	 -1.9286700000 
363.65 	 224.9845000 	 1.787175 	 -0.5305862000 	 -1.9310000000 
363.85 	 224.9877000 	 1.787175 	 -0.5308406000 	 -1.9319120000 
364.05 	 224.9829000 	 1.787175 	 -0.5273883000 	 -1.9289810000 
364.25 	 224.9797000 	 1.787200 	 -0.5296707000 	 -1.9304340000 
364.45 	 224.9749000 	 1.787225 	 -0.5306911000 	 -1.9324810000 
364.65 	 224.9718000 	 1.787250 	 -0.5271943000 	 -1.9295340000 
364.85 	 224.9670000 	 1.787250 	 -0.5281321000 	 -1.9294680000 
365.05 	 224.9670000 	 1.787250 	 -0.5322933000 	 -1.9325160000 
365.25 	 224.9670000 	 1.787275 	 -0.5295436000 	 -1.9304280000 
365.45 	 224.9670000 	 1.787300 	 -0.5286090000 	 -1.9292040000 
365.65 	 224.9670000 	 1.787325 	 -0.5319500000 	 -1.9321700000 
365.85 	 224.9670000 	 1.787350 	 -0.5304082000 	 -1.9311010000 
366.05 	 224.9670000 	 1.787350 	 -0.5282624000 	 -1.9288030000 
366.25 	 224.9670000 	 1.787375 	 -0.5316798000 	 -1.9317690000 
366.45 	 224.9670000 	 1.787400 	 -0.5307420000 	 -1.9318170000 
366.65 	 224.9718000 	 1.787425 	 -0.5277761000 	 -1.9288030000 
366.85 	 224.9749000 	 1.787450 	 -0.5308819000 	 -1.9311430000 
367.05 	 224.9797000 	 1.787450 	 -0.5326526000 	 -1.9324560000 
367.25 	 224.9829000 	 1.787475 	 -0.5290191000 	 -1.9293790000 
367.45 	 224.9877000 	 1.787475 	 -0.5308692000 	 -1.9303390000 
367.65 	 224.9908000 	 1.787475 	 -0.5331421000 	 -1.9326720000 
367.85 	 224.9956000 	 1.787475 	 -0.5292861000 	 -1.9297820000 
368.05 	 224.9956000 	 1.787475 	 -0.5297375000 	 -1.9298650000 
368.25 	 224.9988000 	 1.787475 	 -0.5327797000 	 -1.9328210000 
368.45 	 224.9988000 	 1.787475 	 -0.5295150000 	 -1.9303480000 
368.65 	 224.9988000 	 1.787475 	 -0.5292066000 	 -1.9294230000 
368.85 	 225.0004000 	 1.787475 	 -0.5327606000 	 -1.9325450000 
369.05 	 225.0036000 	 1.787475 	 -0.5307801000 	 -1.9313180000 
369.25 	 225.0036000 	 1.787475 	 -0.5286026000 	 -1.9290450000 
369.45 	 225.0052000 	 1.787475 	 -0.5319818000 	 -1.9316290000 
369.65 	 225.0036000 	 1.787475 	 -0.5319722000 	 -1.9323220000 
369.85 	 225.0036000 	 1.787475 	 -0.5286757000 	 -1.9292130000 
370.05 	 225.0036000 	 1.787475 	 -0.5310027000 	 -1.9307230000 
370.25 	 224.9988000 	 1.787475 	 -0.5324586000 	 -1.9328280000 
370.45 	 224.9956000 	 1.787475 	 -0.5289745000 	 -1.9298080000 
370.65 	 224.9924000 	 1.787475 	 -0.5298901000 	 -1.9299190000 
370.85 	 224.9908000 	 1.787475 	 -0.5326430000 	 -1.9327860000 
371.05 	 224.9877000 	 1.787475 	 -0.5297883000 	 -1.9305710000 
371.25 	 224.9877000 	 1.787475 	 -0.5291049000 	 -1.9293120000 
371.45 	 224.9877000 	 1.787475 	 -0.5327511000 	 -1.9326590000 
371.65 	 224.9877000 	 1.787475 	 -0.5305131000 	 -1.9312730000 
371.85 	 224.9877000 	 1.787475 	 -0.5286026000 	 -1.9290770000 
372.05 	 224.9877000 	 1.787475 	 -0.5320008000 	 -1.9319410000 
372.25 	 224.9829000 	 1.787475 	 -0.5313174000 	 -1.9318930000 
372.45 	 224.9829000 	 1.787475 	 -0.5284659000 	 -1.9290420000 
372.65 	 224.9829000 	 1.787475 	 -0.5316289000 	 -1.9315400000 
372.85 	 224.9797000 	 1.787500 	 -0.5317624000 	 -1.9321660000 
373.05 	 224.9797000 	 1.787500 	 -0.5284341000 	 -1.9291180000 
373.25 	 224.9749000 	 1.787525 	 -0.5307515000 	 -1.9307360000 
373.45 	 224.9734000 	 1.787550 	 -0.5323124000 	 -1.9327040000 
373.65 	 224.9670000 	 1.787550 	 -0.5268860000 	 -1.9300110000 
373.85 	 224.9638000 	 1.787550 	 -0.5271053000 	 -1.9300680000 
374.05 	 224.9591000 	 1.787575 	 -0.5299950000 	 -1.9328980000 
374.25 	 224.9575000 	 1.787600 	 -0.5272548000 	 -1.9309170000 
374.45 	 224.9591000 	 1.787650 	 -0.5260944000 	 -1.9293180000 
374.65 	 224.9559000 	 1.787675 	 -0.5294164000 	 -1.9325000000 
374.85 	 224.9591000 	 1.787700 	 -0.5281258000 	 -1.9317590000 
375.05 	 224.9638000 	 1.787725 	 -0.5257066000 	 -1.9292450000 
375.25 	 224.9638000 	 1.787750 	 -0.5288728000 	 -1.9317210000 
375.45 	 224.9638000 	 1.787775 	 -0.5289872000 	 -1.9326340000 
375.65 	 224.9670000 	 1.787800 	 -0.5253124000 	 -1.9293630000 
375.85 	 224.9718000 	 1.787800 	 -0.5276330000 	 -1.9308600000 
376.05 	 224.9765000 	 1.787825 	 -0.5293210000 	 -1.9331300000 
376.25 	 224.9829000 	 1.787850 	 -0.5265267000 	 -1.9303390000 
376.45 	 224.9956000 	 1.787850 	 -0.5287457000 	 -1.9300780000 
376.65 	 225.0004000 	 1.787875 	 -0.5317910000 	 -1.9329990000 
376.85 	 225.0099000 	 1.787875 	 -0.5292034000 	 -1.9310860000 
377.05 	 225.0147000 	 1.787875 	 -0.5288410000 	 -1.9296870000 
377.25 	 225.0179000 	 1.787875 	 -0.5322234000 	 -1.9327260000 
377.45 	 225.0258000 	 1.787875 	 -0.5306244000 	 -1.9319410000 
377.65 	 225.0258000 	 1.787875 	 -0.5283133000 	 -1.9293590000 
377.85 	 225.0306000 	 1.787875 	 -0.5319245000 	 -1.9321630000 
378.05 	 225.0306000 	 1.787875 	 -0.5315272000 	 -1.9325800000 
378.25 	 225.0306000 	 1.787875 	 -0.5280940000 	 -1.9294130000 
378.45 	 225.0306000 	 1.787875 	 -0.5310472000 	 -1.9314640000 
378.65 	 225.0258000 	 1.787850 	 -0.5319150000 	 -1.9328880000 
378.85 	 225.0258000 	 1.787825 	 -0.5283578000 	 -1.9298620000 
379.05 	 225.0226000 	 1.787825 	 -0.5300140000 	 -1.9305990000 
379.25 	 225.0179000 	 1.787825 	 -0.5322234000 	 -1.9332090000 
379.45 	 225.0115000 	 1.787800 	 -0.5286757000 	 -1.9305800000 
379.65 	 225.0083000 	 1.787775 	 -0.5290572000 	 -1.9300400000 
379.85 	 225.0036000 	 1.787775 	 -0.5321026000 	 -1.9330410000 
380.05 	 224.9972000 	 1.787775 	 -0.5294068000 	 -1.9313080000 
380.25 	 224.9956000 	 1.787775 	 -0.5283610000 	 -1.9295880000 
380.45 	 224.9956000 	 1.787775 	 -0.5318864000 	 -1.9325030000 
380.65 	 224.9988000 	 1.787775 	 -0.5307229000 	 -1.9323350000 
380.85 	 224.9972000 	 1.787775 	 -0.5281258000 	 -1.9294870000 
381.05 	 224.9956000 	 1.787775 	 -0.5309646000 	 -1.9317470000 
381.25 	 224.9908000 	 1.787775 	 -0.5313778000 	 -1.9328660000 
381.45 	 224.9877000 	 1.787775 	 -0.5283038000 	 -1.9296770000 
381.65 	 224.9861000 	 1.787775 	 -0.5302684000 	 -1.9309770000 
381.85 	 224.9829000 	 1.787775 	 -0.5325000000 	 -1.9332250000 
382.05 	 224.9829000 	 1.787775 	 -0.5285771000 	 -1.9302560000 
382.25 	 224.9829000 	 1.787775 	 -0.5294577000 	 -1.9302500000 
382.45 	 224.9797000 	 1.787775 	 -0.5325127000 	 -1.9332310000 
382.65 	 224.9813000 	 1.787775 	 -0.5298297000 	 -1.9311810000 
382.85 	 224.9797000 	 1.787775 	 -0.5286630000 	 -1.9296390000 
383.05 	 224.9797000 	 1.787775 	 -0.5321853000 	 -1.9327070000 
383.25 	 224.9797000 	 1.787775 	 -0.5306657000 	 -1.9320140000 
383.45 	 224.9797000 	 1.787775 	 -0.5282943000 	 -1.9294900000 
383.65 	 224.9749000 	 1.787775 	 -0.5312602000 	 -1.9318450000 
383.85 	 224.9749000 	 1.787775 	 -0.5316766000 	 -1.9329010000 
384.05 	 224.9749000 	 1.787800 	 -0.5279446000 	 -1.9296800000 
384.25 	 224.9718000 	 1.787825 	 -0.5287583000 	 -1.9307900000 
384.45 	 224.9670000 	 1.787825 	 -0.5305735000 	 -1.9332920000 
384.65 	 224.9670000 	 1.787850 	 -0.5271149000 	 -1.9305520000 
384.85 	 224.9638000 	 1.787875 	 -0.5273851000 	 -1.9298330000 
385.05 	 224.9638000 	 1.787900 	 -0.5307261000 	 -1.9329320000 
385.25 	 224.9591000 	 1.787925 	 -0.5281480000 	 -1.9315660000 
385.45 	 224.9591000 	 1.787950 	 -0.5271816000 	 -1.9294130000 
385.65 	 224.9591000 	 1.787975 	 -0.5304654000 	 -1.9324210000 
385.85 	 224.9591000 	 1.788000 	 -0.5294418000 	 -1.9323730000 
386.05 	 224.9591000 	 1.788050 	 -0.5268510000 	 -1.9293880000 
386.25 	 224.9591000 	 1.788075 	 -0.5301221000 	 -1.9317440000 
386.45 	 224.9638000 	 1.788100 	 -0.5302684000 	 -1.9327260000 
386.65 	 224.9638000 	 1.788125 	 -0.5268924000 	 -1.9297500000 
386.85 	 224.9670000 	 1.788125 	 -0.5285454000 	 -1.9309080000 
387.05 	 224.9670000 	 1.788150 	 -0.5325508000 	 -1.9333200000 
387.25 	 224.9718000 	 1.788175 	 -0.5289586000 	 -1.9304500000 
387.45 	 224.9749000 	 1.788175 	 -0.5294864000 	 -1.9301320000 
387.65 	 224.9829000 	 1.788200 	 -0.5331707000 	 -1.9332150000 
387.85 	 224.9877000 	 1.788225 	 -0.5305354000 	 -1.9313680000 
388.05 	 224.9908000 	 1.788250 	 -0.5291780000 	 -1.9296520000 
388.25 	 224.9924000 	 1.788225 	 -0.5335331000 	 -1.9326810000 
388.45 	 224.9956000 	 1.788225 	 -0.5316512000 	 -1.9319820000 
388.65 	 224.9988000 	 1.788225 	 -0.5293496000 	 -1.9295060000 
388.85 	 225.0004000 	 1.788225 	 -0.5324936000 	 -1.9321470000 
389.05 	 225.0036000 	 1.788225 	 -0.5323474000 	 -1.9327800000 
389.25 	 225.0036000 	 1.788225 	 -0.5292670000 	 -1.9295920000 
389.45 	 225.0067000 	 1.788225 	 -0.5317338000 	 -1.9313970000 
389.65 	 225.0067000 	 1.788225 	 -0.5335236000 	 -1.9332060000 
389.85 	 225.0115000 	 1.788225 	 -0.5299028000 	 -1.9302590000 
390.05 	 225.0147000 	 1.788225 	 -0.5307452000 	 -1.9305320000 
390.25 	 225.0147000 	 1.788225 	 -0.5332629000 	 -1.9333040000 
390.45 	 225.0147000 	 1.788225 	 -0.5302302000 	 -1.9308340000 
390.65 	 225.0131000 	 1.788225 	 -0.5297852000 	 -1.9299980000 
390.85 	 225.0115000 	 1.788225 	 -0.5332756000 	 -1.9328470000 
391.05 	 225.0067000 	 1.788225 	 -0.5314763000 	 -1.9319790000 
391.25 	 225.0083000 	 1.788225 	 -0.5291907000 	 -1.9294900000 
391.45 	 225.0115000 	 1.788225 	 -0.5327034000 	 -1.9325320000 
391.65 	 225.0115000 	 1.788225 	 -0.5321057000 	 -1.9324940000 
391.85 	 225.0115000 	 1.788225 	 -0.5292892000 	 -1.9296010000 
392.05 	 225.0147000 	 1.788225 	 -0.5321471000 	 -1.9317720000 
392.25 	 225.0115000 	 1.788225 	 -0.5330117000 	 -1.9332700000 
392.45 	 225.0115000 	 1.788225 	 -0.5293465000 	 -1.9300050000 
392.65 	 225.0115000 	 1.788225 	 -0.5311902000 	 -1.9308500000 
392.85 	 225.0083000 	 1.788225 	 -0.5335490000 	 -1.9333040000 
393.05 	 225.0036000 	 1.788225 	 -0.5299060000 	 -1.9306760000 
393.25 	 224.9972000 	 1.788225 	 -0.5302334000 	 -1.9300270000 
393.45 	 224.9908000 	 1.788225 	 -0.5333773000 	 -1.9332150000 
393.65 	 224.9829000 	 1.788225 	 -0.5307420000 	 -1.9313370000 
393.85 	 224.9797000 	 1.788225 	 -0.5298328000 	 -1.9298140000 
394.05 	 224.9718000 	 1.788225 	 -0.5333519000 	 -1.9329550000 
394.25 	 224.9718000 	 1.788225 	 -0.5317624000 	 -1.9320960000 
394.45 	 224.9686000 	 1.788225 	 -0.5293560000 	 -1.9295180000 
394.65 	 224.9718000 	 1.788250 	 -0.5329005000 	 -1.9321350000 
394.85 	 224.9718000 	 1.788250 	 -0.5328401000 	 -1.9327480000 
395.05 	 224.9718000 	 1.788275 	 -0.5295467000 	 -1.9297350000 
395.25 	 224.9734000 	 1.788300 	 -0.5319245000 	 -1.9312350000 
395.45 	 224.9718000 	 1.788325 	 -0.5337016000 	 -1.9332350000 
395.65 	 224.9749000 	 1.788325 	 -0.5303065000 	 -1.9302750000 
395.85 	 224.9749000 	 1.788350 	 -0.5312316000 	 -1.9303990000 
396.05 	 224.9749000 	 1.788350 	 -0.5340735000 	 -1.9332890000 
396.25 	 224.9797000 	 1.788375 	 -0.5311871000 	 -1.9312480000 
396.45 	 224.9797000 	 1.788400 	 -0.5301476000 	 -1.9297030000 
396.65 	 224.9797000 	 1.788375 	 -0.5337906000 	 -1.9329830000 
396.85 	 224.9749000 	 1.788375 	 -0.5321471000 	 -1.9321350000 
397.05 	 224.9797000 	 1.788400 	 -0.5300522000 	 -1.9295280000 
397.25 	 224.9829000 	 1.788425 	 -0.5332978000 	 -1.9323860000 
397.45 	 224.9829000 	 1.788450 	 -0.5327702000 	 -1.9329990000 
397.65 	 224.9877000 	 1.788425 	 -0.5271022000 	 -1.9300650000 
397.85 	 224.9829000 	 1.788425 	 -0.5291112000 	 -1.9313810000 
398.05 	 224.9797000 	 1.788450 	 -0.5285835000 	 -1.9336290000 
398.25 	 224.9749000 	 1.788450 	 -0.5250104000 	 -1.9305320000 
398.45 	 224.9749000 	 1.788475 	 -0.5253251000 	 -1.9304310000 
398.65 	 224.9749000 	 1.788500 	 -0.5285549000 	 -1.9336730000 
398.85 	 224.9718000 	 1.788500 	 -0.5280622000 	 -1.9316900000 
399.05 	 224.9749000 	 1.788500 	 -0.5290731000 	 -1.9300650000 
399.25 	 224.9749000 	 1.788525 	 -0.5326017000 	 -1.9332570000 
399.45 	 224.9749000 	 1.788525 	 -0.5316098000 	 -1.9321280000 
399.65 	 224.9749000 	 1.788525 	 -0.5283292000 	 -1.9298430000 
399.85 	 224.9797000 	 1.788550 	 -0.5306689000 	 -1.9328440000 
400.05 	 224.9829000 	 1.788575 	 -0.5303319000 	 -1.9328090000 
400.25 	 224.9877000 	 1.788600 	 -0.5282148000 	 -1.9299220000 
400.45 	 224.9908000 	 1.788575 	 -0.5323505000 	 -1.9323250000 
400.65 	 224.9908000 	 1.788575 	 -0.5325763000 	 -1.9335970000 
400.85 	 224.9908000 	 1.788575 	 -0.5291812000 	 -1.9303740000 
401.05 	 224.9908000 	 1.788575 	 -0.5310631000 	 -1.9313650000 
401.25 	 224.9908000 	 1.788575 	 -0.5329196000 	 -1.9338160000 
401.45 	 224.9908000 	 1.788575 	 -0.5295627000 	 -1.9309200000 
401.65 	 224.9924000 	 1.788575 	 -0.5301030000 	 -1.9306660000 
401.85 	 224.9956000 	 1.788575 	 -0.5332756000 	 -1.9336950000 
402.05 	 224.9988000 	 1.788575 	 -0.5305576000 	 -1.9318420000 
402.25 	 224.9988000 	 1.788575 	 -0.5292289000 	 -1.9301610000 
402.45 	 224.9988000 	 1.788575 	 -0.5331199000 	 -1.9333520000 
402.65 	 224.9988000 	 1.788575 	 -0.5312507000 	 -1.9325480000 
402.85 	 224.9988000 	 1.788575 	 -0.5288919000 	 -1.9299160000 
403.05 	 224.9956000 	 1.788575 	 -0.5321376000 	 -1.9324490000 
403.25 	 224.9877000 	 1.788575 	 -0.5323346000 	 -1.9334410000 
403.45 	 224.9877000 	 1.788575 	 -0.5289237000 	 -1.9301220000 
403.65 	 224.9797000 	 1.788575 	 -0.5306212000 	 -1.9316350000 
403.85 	 224.9749000 	 1.788575 	 -0.5323537000 	 -1.9335910000 
404.05 	 224.9718000 	 1.788600 	 -0.5292289000 	 -1.9307740000 
404.25 	 224.9702000 	 1.788600 	 -0.5300776000 	 -1.9305710000 
404.45 	 224.9670000 	 1.788625 	 -0.5333328000 	 -1.9336860000 
404.65 	 224.9638000 	 1.788650 	 -0.5304591000 	 -1.9316740000 
404.85 	 224.9638000 	 1.788675 	 -0.5291112000 	 -1.9302080000 
405.05 	 224.9654000 	 1.788700 	 -0.5320041000 	 -1.9332090000 
405.25 	 224.9670000 	 1.788700 	 -0.5307420000 	 -1.9330470000 
405.45 	 224.9702000 	 1.788725 	 -0.5278015000 	 -1.9301030000 
405.65 	 224.9718000 	 1.788750 	 -0.5305259000 	 -1.9319600000 
405.85 	 224.9718000 	 1.788775 	 -0.5316766000 	 -1.9335400000 
406.05 	 224.9749000 	 1.788800 	 -0.5276871000 	 -1.9305990000 
406.25 	 224.9749000 	 1.788800 	 -0.5279700000 	 -1.9310570000 
406.45 	 224.9749000 	 1.788825 	 -0.5305640000 	 -1.9338890000 
406.65 	 224.9749000 	 1.788825 	 -0.5290731000 	 -1.9314540000 
406.85 	 224.9765000 	 1.788825 	 -0.5302588000 	 -1.9305930000 
407.05 	 224.9797000 	 1.788850 	 -0.5338065000 	 -1.9335460000 
407.25 	 224.9797000 	 1.788850 	 -0.5307547000 	 -1.9322050000 
407.45 	 224.9813000 	 1.788875 	 -0.5291144000 	 -1.9302050000 
407.65 	 224.9877000 	 1.788875 	 -0.5328560000 	 -1.9331460000 
407.85 	 224.9908000 	 1.788875 	 -0.5333583000 	 -1.9331110000 
408.05 	 224.9924000 	 1.788875 	 -0.5303256000 	 -1.9302150000 
408.25 	 224.9956000 	 1.788875 	 -0.5328910000 	 -1.9320300000 
408.45 	 224.9956000 	 1.788875 	 -0.5342038000 	 -1.9339430000 
408.65 	 224.9908000 	 1.788875 	 -0.5306689000 	 -1.9308690000 
408.85 	 224.9908000 	 1.788875 	 -0.5319373000 	 -1.9312730000 
409.05 	 224.9908000 	 1.788875 	 -0.5346171000 	 -1.9340830000 
409.25 	 224.9908000 	 1.788875 	 -0.5316893000 	 -1.9317560000 
409.45 	 224.9893000 	 1.788875 	 -0.5305926000 	 -1.9304020000 
409.65 	 224.9877000 	 1.788875 	 -0.5334536000 	 -1.9336990000 
409.85 	 224.9877000 	 1.788875 	 -0.5317402000 	 -1.9327450000 
410.05 	 224.9908000 	 1.788875 	 -0.5294895000 	 -1.9302020000 
410.25 	 224.9877000 	 1.788875 	 -0.5326080000 	 -1.9326940000 
410.45 	 224.9908000 	 1.788875 	 -0.5326112000 	 -1.9334160000 
410.65 	 224.9877000 	 1.788875 	 -0.5295372000 	 -1.9303260000 
410.85 	 224.9877000 	 1.788875 	 -0.5318324000 	 -1.9320070000 
411.05 	 224.9877000 	 1.788875 	 -0.5333169000 	 -1.9338350000 
411.25 	 224.9877000 	 1.788875 	 -0.5300013000 	 -1.9308410000 
411.45 	 224.9829000 	 1.788875 	 -0.5309868000 	 -1.9312130000 
411.65 	 224.9829000 	 1.788875 	 -0.5336539000 	 -1.9339590000 
411.85 	 224.9829000 	 1.788900 	 -0.5307579000 	 -1.9314670000 
412.05 	 224.9829000 	 1.788900 	 -0.5310535000 	 -1.9306690000 
412.25 	 224.9813000 	 1.788925 	 -0.5344550000 	 -1.9339340000 
412.45 	 224.9797000 	 1.788950 	 -0.5319468000 	 -1.9321760000 
412.65 	 224.9749000 	 1.788925 	 -0.5281289000 	 -1.9302650000 
412.85 	 224.9718000 	 1.788950 	 -0.5330976000 	 -1.9333460000 
413.05 	 224.9670000 	 1.788975 	 -0.5309646000 	 -1.9331870000 
413.25 	 224.9670000 	 1.788975 	 -0.5277729000 	 -1.9303320000 
413.45 	 224.9670000 	 1.789025 	 -0.5305926000 	 -1.9324490000 
413.65 	 224.9718000 	 1.789050 	 -0.5312316000 	 -1.9337620000 
413.85 	 224.9718000 	 1.789050 	 -0.5303637000 	 -1.9305200000 
414.05 	 224.9718000 	 1.789075 	 -0.5323887000 	 -1.9318830000 
414.25 	 224.9734000 	 1.789075 	 -0.5342738000 	 -1.9339780000 
414.45 	 224.9749000 	 1.789125 	 -0.5306339000 	 -1.9310440000 
414.65 	 224.9797000 	 1.789150 	 -0.5314286000 	 -1.9310790000 
414.85 	 224.9797000 	 1.789125 	 -0.5351098000 	 -1.9339210000 
415.05 	 224.9845000 	 1.789125 	 -0.5312951000 	 -1.9320230000 
415.25 	 224.9908000 	 1.789125 	 -0.5302779000 	 -1.9304720000 
415.45 	 224.9940000 	 1.789125 	 -0.5339718000 	 -1.9337050000 
415.65 	 224.9988000 	 1.789125 	 -0.5322234000 	 -1.9327550000 
415.85 	 225.0036000 	 1.789125 	 -0.5300013000 	 -1.9303290000 
416.05 	 225.0067000 	 1.789125 	 -0.5333583000 	 -1.9331770000 
416.25 	 225.0067000 	 1.789125 	 -0.5329482000 	 -1.9333710000 
416.45 	 225.0067000 	 1.789125 	 -0.5296993000 	 -1.9303160000 
416.65 	 225.0067000 	 1.789125 	 -0.5327193000 	 -1.9324210000 
416.85 	 225.0067000 	 1.789125 	 -0.5334091000 	 -1.9337880000 
417.05 	 225.0052000 	 1.789125 	 -0.5299950000 	 -1.9307140000 
417.25 	 225.0067000 	 1.789125 	 -0.5315908000 	 -1.9316830000 
417.45 	 225.0036000 	 1.789125 	 -0.5337906000 	 -1.9340480000 
417.65 	 225.0036000 	 1.789125 	 -0.5305735000 	 -1.9313490000 
417.85 	 224.9988000 	 1.789125 	 -0.5313714000 	 -1.9311780000 
418.05 	 224.9956000 	 1.789125 	 -0.5341275000 	 -1.9340390000 
418.25 	 224.9908000 	 1.789125 	 -0.5311553000 	 -1.9317950000 
418.45 	 224.9877000 	 1.789125 	 -0.5307166000 	 -1.9305480000 
418.65 	 224.9829000 	 1.789125 	 -0.5340004000 	 -1.9336260000 
418.85 	 224.9813000 	 1.789150 	 -0.5325095000 	 -1.9326150000 
419.05 	 224.9797000 	 1.789175 	 -0.5303097000 	 -1.9303350000 
419.25 	 224.9829000 	 1.789175 	 -0.5334918000 	 -1.9329740000 
419.45 	 224.9829000 	 1.789200 	 -0.5338764000 	 -1.9336130000 
419.65 	 224.9877000 	 1.789175 	 -0.5309073000 	 -1.9306090000 
419.85 	 224.9877000 	 1.789175 	 -0.5332438000 	 -1.9319920000 
420.05 	 224.9908000 	 1.789175 	 -0.5349255000 	 -1.9340010000 
420.25 	 224.9956000 	 1.789175 	 -0.5313396000 	 -1.9311430000 
420.45 	 224.9956000 	 1.789175 	 -0.5320867000 	 -1.9309140000 
420.65 	 224.9956000 	 1.789175 	 -0.5349286000 	 -1.9340800000 
420.85 	 224.9988000 	 1.789175 	 -0.5324554000 	 -1.9321890000 
421.05 	 224.9988000 	 1.789175 	 -0.5309423000 	 -1.9303450000 
421.25 	 224.9988000 	 1.789175 	 -0.5346107000 	 -1.9335460000 
421.45 	 224.9956000 	 1.789175 	 -0.5332343000 	 -1.9328940000 
421.65 	 224.9908000 	 1.789175 	 -0.5307674000 	 -1.9302690000 
421.85 	 224.9829000 	 1.789175 	 -0.5339146000 	 -1.9328630000 
422.05 	 224.9765000 	 1.789200 	 -0.5340004000 	 -1.9334700000 
422.25 	 224.9718000 	 1.789200 	 -0.5298710000 	 -1.9303480000 
422.45 	 224.9638000 	 1.789225 	 -0.5321757000 	 -1.9320300000 
422.65 	 224.9638000 	 1.789250 	 -0.5338128000 	 -1.9339210000 
422.85 	 224.9591000 	 1.789275 	 -0.5302016000 	 -1.9309900000 
423.05 	 224.9591000 	 1.789300 	 -0.5313428000 	 -1.9313340000 
423.25 	 224.9591000 	 1.789325 	 -0.5338796000 	 -1.9340170000 
423.45 	 224.9591000 	 1.789350 	 -0.5307102000 	 -1.9315470000 
423.65 	 224.9591000 	 1.789400 	 -0.5302747000 	 -1.9305230000 
423.85 	 224.9638000 	 1.789425 	 -0.5338383000 	 -1.9337400000 
424.05 	 224.9638000 	 1.789450 	 -0.5316575000 	 -1.9325570000 
424.25 	 224.9638000 	 1.789450 	 -0.5298551000 	 -1.9302460000 
424.45 	 224.9670000 	 1.789475 	 -0.5334823000 	 -1.9331300000 
424.65 	 224.9670000 	 1.789500 	 -0.5325158000 	 -1.9331420000 
424.85 	 224.9670000 	 1.789525 	 -0.5297470000 	 -1.9303260000 
425.05 	 224.9749000 	 1.789550 	 -0.5327542000 	 -1.9324020000 
425.25 	 224.9829000 	 1.789525 	 -0.5343469000 	 -1.9339210000 
425.45 	 224.9893000 	 1.789525 	 -0.5306848000 	 -1.9305610000 
425.65 	 224.9956000 	 1.789525 	 -0.5327352000 	 -1.9319850000 
425.85 	 224.9988000 	 1.789525 	 -0.5346521000 	 -1.9340770000 
426.05 	 225.0036000 	 1.789525 	 -0.5310535000 	 -1.9312440000 
426.25 	 225.0036000 	 1.789525 	 -0.5319182000 	 -1.9312030000 
426.45 	 225.0067000 	 1.789525 	 -0.5347316000 	 -1.9342170000 
426.65 	 225.0067000 	 1.789525 	 -0.5316671000 	 -1.9318170000 
426.85 	 225.0067000 	 1.789525 	 -0.5313047000 	 -1.9306950000 
427.05 	 225.0067000 	 1.789525 	 -0.5348842000 	 -1.9338990000 
427.25 	 225.0052000 	 1.789525 	 -0.5323442000 	 -1.9325320000 
427.45 	 225.0036000 	 1.789525 	 -0.5302016000 	 -1.9303700000 
427.65 	 225.0036000 	 1.789525 	 -0.5336921000 	 -1.9333810000 
427.85 	 224.9988000 	 1.789525 	 -0.5329673000 	 -1.9333140000 
428.05 	 224.9988000 	 1.789525 	 -0.5300395000 	 -1.9304780000 
428.25 	 224.9988000 	 1.789525 	 -0.5330213000 	 -1.9327550000 
428.45 	 224.9956000 	 1.789525 	 -0.5338224000 	 -1.9340170000 
428.65 	 224.9956000 	 1.789525 	 -0.5301476000 	 -1.9307870000 
428.85 	 224.9956000 	 1.789525 	 -0.5320199000 	 -1.9316350000 
429.05 	 224.9908000 	 1.789525 	 -0.5341594000 	 -1.9342200000 
429.25 	 224.9877000 	 1.789525 	 -0.5307166000 	 -1.9315400000 
429.45 	 224.9829000 	 1.789550 	 -0.5310090000 	 -1.9308380000 
429.65 	 224.9797000 	 1.789550 	 -0.5345758000 	 -1.9341060000 
429.85 	 224.9749000 	 1.789575 	 -0.5321503000 	 -1.9326560000 
430.05 	 224.9718000 	 1.789600 	 -0.5303383000 	 -1.9304400000 
430.25 	 224.9718000 	 1.789575 	 -0.5341148000 	 -1.9334980000 
430.45 	 224.9718000 	 1.789600 	 -0.5330245000 	 -1.9334060000 
430.65 	 224.9718000 	 1.789625 	 -0.5301921000 	 -1.9305070000 
430.85 	 224.9686000 	 1.789650 	 -0.5328560000 	 -1.9327960000 
431.05 	 224.9670000 	 1.789675 	 -0.5334346000 	 -1.9341020000 
431.25 	 224.9638000 	 1.789700 	 -0.5298424000 	 -1.9306950000 
431.45 	 224.9670000 	 1.789700 	 -0.5292161000 	 -1.9319410000 
431.65 	 224.9670000 	 1.789725 	 -0.5309550000 	 -1.9342710000 
431.85 	 224.9718000 	 1.789750 	 -0.5272357000 	 -1.9314480000 
432.05 	 224.9749000 	 1.789775 	 -0.5280145000 	 -1.9312890000 
432.25 	 224.9797000 	 1.789775 	 -0.5311235000 	 -1.9342100000 
432.45 	 224.9829000 	 1.789775 	 -0.5286344000 	 -1.9323950000 
432.65 	 224.9877000 	 1.789800 	 -0.5265172000 	 -1.9306180000 
432.85 	 224.9908000 	 1.789825 	 -0.5301126000 	 -1.9337270000 
433.05 	 224.9956000 	 1.789850 	 -0.5282180000 	 -1.9333200000 
433.25 	 224.9988000 	 1.789825 	 -0.5288251000 	 -1.9305770000 
433.45 	 225.0036000 	 1.789825 	 -0.5307357000 	 -1.9330220000 
433.65 	 225.0036000 	 1.789825 	 -0.5307801000 	 -1.9341690000 
433.85 	 225.0036000 	 1.789825 	 -0.5273724000 	 -1.9310470000 
434.05 	 225.0052000 	 1.789825 	 -0.5290063000 	 -1.9316930000 
434.25 	 225.0067000 	 1.789825 	 -0.5315113000 	 -1.9343890000 
434.45 	 225.0115000 	 1.789825 	 -0.5269559000 	 -1.9321570000 
434.65 	 225.0147000 	 1.789825 	 -0.5258973000 	 -1.9308500000 
434.85 	 225.0179000 	 1.789825 	 -0.5294291000 	 -1.9343600000 
435.05 	 225.0195000 	 1.789825 	 -0.5269464000 	 -1.9327800000 
435.25 	 225.0179000 	 1.789825 	 -0.5252584000 	 -1.9304530000 
435.45 	 225.0179000 	 1.789825 	 -0.5289237000 	 -1.9334830000 
435.65 	 225.0147000 	 1.789825 	 -0.5278969000 	 -1.9336860000 
435.85 	 225.0099000 	 1.789825 	 -0.5251980000 	 -1.9305130000 
436.05 	 225.0099000 	 1.789825 	 -0.5279605000 	 -1.9325770000 
436.25 	 225.0067000 	 1.789825 	 -0.5289332000 	 -1.9343920000 
436.45 	 225.0067000 	 1.789825 	 -0.5252711000 	 -1.9310470000 
436.65 	 225.0067000 	 1.789825 	 -0.5266921000 	 -1.9314830000 
436.85 	 225.0067000 	 1.789825 	 -0.5294482000 	 -1.9345280000 
437.05 	 225.0036000 	 1.789825 	 -0.5261040000 	 -1.9321030000 
437.25 	 225.0020000 	 1.789825 	 -0.5258210000 	 -1.9309650000 
437.45 	 224.9956000 	 1.789825 	 -0.5294196000 	 -1.9343310000 
437.65 	 224.9908000 	 1.789825 	 -0.5265681000 	 -1.9325830000 
437.85 	 224.9908000 	 1.789825 	 -0.5254555000 	 -1.9306720000 
438.05 	 224.9877000 	 1.789825 	 -0.5292765000 	 -1.9336130000 
438.25 	 224.9877000 	 1.789825 	 -0.5275758000 	 -1.9333300000 
438.45 	 224.9877000 	 1.789825 	 -0.5251535000 	 -1.9306310000 
438.65 	 224.9908000 	 1.789825 	 -0.5285136000 	 -1.9330920000 
438.85 	 224.9877000 	 1.789825 	 -0.5286916000 	 -1.9340670000 
439.05 	 224.9877000 	 1.789825 	 -0.5251217000 	 -1.9307520000 
439.25 	 224.9845000 	 1.789825 	 -0.5280845000 	 -1.9327420000 
439.45 	 224.9797000 	 1.789825 	 -0.5288379000 	 -1.9342960000 
439.65 	 224.9797000 	 1.789825 	 -0.5253919000 	 -1.9312030000 
439.85 	 224.9781000 	 1.789825 	 -0.5272262000 	 -1.9318490000 
440.05 	 224.9749000 	 1.789825 	 -0.5295117000 	 -1.9345000000 
440.25 	 224.9749000 	 1.789825 	 -0.5260118000 	 -1.9316930000 
440.45 	 224.9749000 	 1.789825 	 -0.5264695000 	 -1.9312540000 
440.65 	 224.9718000 	 1.789825 	 -0.5297248000 	 -1.9343890000 
440.85 	 224.9718000 	 1.789825 	 -0.5270004000 	 -1.9324940000 
441.05 	 224.9670000 	 1.789850 	 -0.5282021000 	 -1.9306850000 
441.25 	 224.9718000 	 1.789850 	 -0.5325349000 	 -1.9337910000 
441.45 	 224.9670000 	 1.789875 	 -0.5315335000 	 -1.9335460000 
441.65 	 224.9670000 	 1.789900 	 -0.5286789000 	 -1.9307260000 
441.85 	 224.9670000 	 1.789925 	 -0.5319881000 	 -1.9330880000 
442.05 	 224.9670000 	 1.789950 	 -0.5314096000 	 -1.9341630000 
442.25 	 224.9638000 	 1.789975 	 -0.5277984000 	 -1.9310060000 
442.45 	 224.9638000 	 1.790000 	 -0.5298455000 	 -1.9321060000 
442.65 	 224.9638000 	 1.790000 	 -0.5317561000 	 -1.9346110000 
442.85 	 224.9638000 	 1.790025 	 -0.5280368000 	 -1.9314100000 
443.05 	 224.9654000 	 1.790050 	 -0.5277729000 	 -1.9312190000 
443.25 	 224.9670000 	 1.790075 	 -0.5308120000 	 -1.9344810000 
443.45 	 224.9718000 	 1.790100 	 -0.5283833000 	 -1.9326940000 
443.65 	 224.9749000 	 1.790100 	 -0.5269496000 	 -1.9306560000 
443.85 	 224.9797000 	 1.790150 	 -0.5306149000 	 -1.9338070000 
444.05 	 224.9829000 	 1.790125 	 -0.5287711000 	 -1.9335270000 
444.25 	 224.9908000 	 1.790125 	 -0.5296834000 	 -1.9306760000 
444.45 	 224.9956000 	 1.790125 	 -0.5330022000 	 -1.9334440000 
444.65 	 224.9988000 	 1.790125 	 -0.5330817000 	 -1.9341690000 
444.85 	 225.0036000 	 1.790125 	 -0.5296199000 	 -1.9309810000 
445.05 	 225.0067000 	 1.790125 	 -0.5320676000 	 -1.9324300000 
445.25 	 225.0067000 	 1.790125 	 -0.5337429000 	 -1.9344900000 
445.45 	 225.0115000 	 1.790125 	 -0.5302747000 	 -1.9314700000 
445.65 	 225.0147000 	 1.790125 	 -0.5314827000 	 -1.9316160000 
445.85 	 225.0163000 	 1.790125 	 -0.5342229000 	 -1.9345570000 
446.05 	 225.0210000 	 1.790125 	 -0.5310790000 	 -1.9322300000 
446.25 	 225.0226000 	 1.790125 	 -0.5307357000 	 -1.9312320000 
446.45 	 225.0226000 	 1.790125 	 -0.5342197000 	 -1.9344460000 
446.65 	 225.0179000 	 1.790125 	 -0.5318451000 	 -1.9328280000 
446.85 	 225.0147000 	 1.790125 	 -0.5301094000 	 -1.9309550000 
447.05 	 225.0115000 	 1.790125 	 -0.5337684000 	 -1.9339240000 
447.25 	 225.0067000 	 1.790125 	 -0.5323156000 	 -1.9336260000 
447.45 	 225.0036000 	 1.790125 	 -0.5298297000 	 -1.9308790000 
447.65 	 224.9988000 	 1.790125 	 -0.5334187000 	 -1.9333710000 
447.85 	 224.9988000 	 1.790125 	 -0.5332120000 	 -1.9342170000 
448.05 	 224.9956000 	 1.790125 	 -0.5300490000 	 -1.9310540000 
448.25 	 224.9956000 	 1.790125 	 -0.5320136000 	 -1.9321820000 
448.45 	 224.9956000 	 1.790125 	 -0.5336921000 	 -1.9345280000 
448.65 	 224.9924000 	 1.790125 	 -0.5301825000 	 -1.9315690000 
448.85 	 224.9908000 	 1.790125 	 -0.5313523000 	 -1.9316450000 
449.05 	 224.9877000 	 1.790125 	 -0.5340735000 	 -1.9346870000 
449.25 	 224.9829000 	 1.790125 	 -0.5308406000 	 -1.9321790000 
449.45 	 224.9797000 	 1.790125 	 -0.5304210000 	 -1.9312060000 
449.65 	 224.9749000 	 1.790125 	 -0.5337970000 	 -1.9342800000 
449.85 	 224.9718000 	 1.790125 	 -0.5316226000 	 -1.9331710000 
450.05 	 224.9718000 	 1.790125 	 -0.5298678000 	 -1.9307680000 
450.25 	 224.9718000 	 1.790125 	 -0.5333932000 	 -1.9337050000 
450.45 	 224.9718000 	 1.790150 	 -0.5327797000 	 -1.9336450000 
450.65 	 224.9718000 	 1.790150 	 -0.5308533000 	 -1.9306910000 
450.85 	 224.9718000 	 1.790175 	 -0.5340989000 	 -1.9334600000 
451.05 	 224.9718000 	 1.790200 	 -0.5338383000 	 -1.9339150000 
451.25 	 224.9718000 	 1.790225 	 -0.5305354000 	 -1.9308150000 
451.45 	 224.9670000 	 1.790250 	 -0.5317815000 	 -1.9330630000 
451.65 	 224.9670000 	 1.790250 	 -0.5321057000 	 -1.9343660000 
451.85 	 224.9654000 	 1.790275 	 -0.5286757000 	 -1.9312350000 
452.05 	 224.9654000 	 1.790300 	 -0.5300713000 	 -1.9318580000 
452.25 	 224.9638000 	 1.790325 	 -0.5326239000 	 -1.9345470000 
452.45 	 224.9670000 	 1.790350 	 -0.5291684000 	 -1.9322080000 
452.65 	 224.9686000 	 1.790350 	 -0.5286980000 	 -1.9312290000 
452.85 	 224.9718000 	 1.790375 	 -0.5319945000 	 -1.9345410000 
453.05 	 224.9781000 	 1.790400 	 -0.5295722000 	 -1.9331360000 
453.25 	 224.9813000 	 1.790425 	 -0.5284119000 	 -1.9308850000 
453.45 	 224.9877000 	 1.790425 	 -0.5352974000 	 -1.9339980000 
453.65 	 224.9940000 	 1.790425 	 -0.5326621000 	 -1.9339780000 
453.85 	 224.9988000 	 1.790425 	 -0.5301412000 	 -1.9309520000 
454.05 	 225.0067000 	 1.790425 	 -0.5330817000 	 -1.9333080000 
454.25 	 225.0115000 	 1.790425 	 -0.5333011000 	 -1.9343310000 
454.45 	 225.0147000 	 1.790425 	 -0.5300300000 	 -1.9310920000 
454.65 	 225.0179000 	 1.790425 	 -0.5324459000 	 -1.9325350000 
454.85 	 225.0179000 	 1.790425 	 -0.5344677000 	 -1.9348590000 
455.05 	 225.0147000 	 1.790425 	 -0.5308183000 	 -1.9317020000 
455.25 	 225.0099000 	 1.790425 	 -0.5318801000 	 -1.9319380000 
455.45 	 225.0052000 	 1.790425 	 -0.5348460000 	 -1.9349510000 
455.65 	 224.9988000 	 1.790425 	 -0.5316544000 	 -1.9324140000 
455.85 	 224.9988000 	 1.790425 	 -0.5316226000 	 -1.9315560000 
456.05 	 224.9988000 	 1.790425 	 -0.5347283000 	 -1.9345440000 
456.25 	 224.9988000 	 1.790425 	 -0.5324237000 	 -1.9329930000 
456.45 	 224.9988000 	 1.790425 	 -0.5309327000 	 -1.9309620000 
456.65 	 224.9972000 	 1.790425 	 -0.5343882000 	 -1.9340450000 
456.85 	 224.9988000 	 1.790425 	 -0.5335395000 	 -1.9338040000 
457.05 	 224.9988000 	 1.790425 	 -0.5308151000 	 -1.9310280000 
457.25 	 225.0036000 	 1.790425 	 -0.5338414000 	 -1.9335300000 
457.45 	 225.0067000 	 1.790425 	 -0.5342102000 	 -1.9344840000 
457.65 	 225.0067000 	 1.790425 	 -0.5309391000 	 -1.9311620000 
457.85 	 225.0052000 	 1.790425 	 -0.5328274000 	 -1.9324970000 
458.05 	 225.0052000 	 1.790425 	 -0.5348492000 	 -1.9348430000 
458.25 	 225.0004000 	 1.790425 	 -0.5311680000 	 -1.9320330000 
458.45 	 224.9988000 	 1.790425 	 -0.5318483000 	 -1.9317590000 
458.65 	 224.9956000 	 1.790425 	 -0.5350685000 	 -1.9347320000 
458.85 	 224.9988000 	 1.790425 	 -0.5320708000 	 -1.9325510000 
459.05 	 224.9988000 	 1.790425 	 -0.5312634000 	 -1.9311590000 
459.25 	 224.9988000 	 1.790425 	 -0.5350049000 	 -1.9344330000 
459.45 	 225.0020000 	 1.790425 	 -0.5333169000 	 -1.9334190000 
459.65 	 225.0036000 	 1.790425 	 -0.5309804000 	 -1.9310190000 
459.85 	 224.9988000 	 1.790425 	 -0.5342610000 	 -1.9337430000 
460.05 	 224.9988000 	 1.790425 	 -0.5340576000 	 -1.9342610000 
460.25 	 224.9956000 	 1.790425 	 -0.5307420000 	 -1.9311520000 
460.45 	 224.9908000 	 1.790425 	 -0.5334091000 	 -1.9331260000 
460.65 	 224.9877000 	 1.790425 	 -0.5346044000 	 -1.9346430000 
460.85 	 224.9797000 	 1.790425 	 -0.5310567000 	 -1.9316070000 
461.05 	 224.9734000 	 1.790425 	 -0.5324109000 	 -1.9322810000 
461.25 	 224.9670000 	 1.790425 	 -0.5348555000 	 -1.9348490000 
461.45 	 224.9638000 	 1.790425 	 -0.5314986000 	 -1.9321220000 
461.65 	 224.9591000 	 1.790450 	 -0.5313842000 	 -1.9315620000 
461.85 	 224.9622000 	 1.790475 	 -0.5347220000 	 -1.9345980000 
462.05 	 224.9638000 	 1.790500 	 -0.5326557000 	 -1.9332980000 
462.25 	 224.9606000 	 1.790525 	 -0.5307166000 	 -1.9311050000 
462.45 	 224.9638000 	 1.790550 	 -0.5339749000 	 -1.9338190000 
462.65 	 224.9638000 	 1.790575 	 -0.5339336000 	 -1.9341820000 
462.85 	 224.9606000 	 1.790600 	 -0.5306911000 	 -1.9310440000 
463.05 	 224.9638000 	 1.790600 	 -0.5333710000 	 -1.9329930000 
463.25 	 224.9638000 	 1.790650 	 -0.5345313000 	 -1.9345510000 
463.45 	 224.9670000 	 1.790650 	 -0.5306371000 	 -1.9315720000 
463.65 	 224.9670000 	 1.790675 	 -0.5317243000 	 -1.9319530000 
463.85 	 224.9718000 	 1.790700 	 -0.5333678000 	 -1.9347760000 
464.05 	 224.9718000 	 1.790700 	 -0.5299473000 	 -1.9324020000 
464.25 	 224.9718000 	 1.790750 	 -0.5296739000 	 -1.9313910000 
464.45 	 224.9749000 	 1.790750 	 -0.5328751000 	 -1.9344140000 
464.65 	 224.9797000 	 1.790775 	 -0.5306562000 	 -1.9332380000 
464.85 	 224.9877000 	 1.790800 	 -0.5289142000 	 -1.9310510000 
465.05 	 224.9956000 	 1.790775 	 -0.5304750000 	 -1.9340290000 
465.25 	 224.9988000 	 1.790775 	 -0.5291812000 	 -1.9342800000 
465.45 	 225.0067000 	 1.790775 	 -0.5264378000 	 -1.9310860000 
465.65 	 225.0115000 	 1.790775 	 -0.5296771000 	 -1.9334950000 
465.85 	 225.0147000 	 1.790775 	 -0.5297152000 	 -1.9345600000 
466.05 	 225.0147000 	 1.790775 	 -0.5263042000 	 -1.9315210000 
466.25 	 225.0179000 	 1.790775 	 -0.5282529000 	 -1.9327320000 
466.45 	 225.0147000 	 1.790775 	 -0.5299759000 	 -1.9349040000 
466.65 	 225.0147000 	 1.790775 	 -0.5266221000 	 -1.9320270000 
466.85 	 225.0067000 	 1.790775 	 -0.5271562000 	 -1.9319220000 
467.05 	 225.0036000 	 1.790775 	 -0.5302079000 	 -1.9348650000 
467.25 	 224.9972000 	 1.790775 	 -0.5273056000 	 -1.9330370000 
467.45 	 224.9908000 	 1.790775 	 -0.5262120000 	 -1.9313430000 
467.65 	 224.9877000 	 1.790775 	 -0.5299441000 	 -1.9345600000 
467.85 	 224.9829000 	 1.790775 	 -0.5282815000 	 -1.9336950000 
468.05 	 224.9877000 	 1.790775 	 -0.5258496000 	 -1.9311430000 
468.25 	 224.9829000 	 1.790775 	 -0.5294164000 	 -1.9340520000 
468.45 	 224.9877000 	 1.790775 	 -0.5287520000 	 -1.9342070000 
468.65 	 224.9908000 	 1.790775 	 -0.5257988000 	 -1.9310700000 
468.85 	 224.9940000 	 1.790775 	 -0.5288982000 	 -1.9334000000 
469.05 	 224.9956000 	 1.790775 	 -0.5292320000 	 -1.9346940000 
469.25 	 224.9988000 	 1.790775 	 -0.5258719000 	 -1.9313720000 
469.45 	 225.0036000 	 1.790775 	 -0.5284564000 	 -1.9329260000 
469.65 	 225.0004000 	 1.790775 	 -0.5296485000 	 -1.9348940000 
469.85 	 224.9988000 	 1.790775 	 -0.5261771000 	 -1.9317500000 
470.05 	 224.9956000 	 1.790775 	 -0.5275536000 	 -1.9321600000 
470.25 	 224.9908000 	 1.790775 	 -0.5301635000 	 -1.9351390000 
470.45 	 224.9877000 	 1.790775 	 -0.5265617000 	 -1.9322840000 
470.65 	 224.9829000 	 1.790775 	 -0.5269845000 	 -1.9316990000 
470.85 	 224.9829000 	 1.790775 	 -0.5303383000 	 -1.9349960000 
471.05 	 224.9829000 	 1.790775 	 -0.5273597000 	 -1.9331960000 
471.25 	 224.9829000 	 1.790775 	 -0.5261803000 	 -1.9311840000 
471.45 	 224.9877000 	 1.790775 	 -0.5297534000 	 -1.9341850000 
471.65 	 224.9877000 	 1.790775 	 -0.5284341000 	 -1.9341660000 
471.85 	 224.9908000 	 1.790775 	 -0.5256939000 	 -1.9310730000 
472.05 	 224.9877000 	 1.790775 	 -0.5287743000 	 -1.9333390000 
472.25 	 224.9877000 	 1.790775 	 -0.5295308000 	 -1.9348750000 
472.45 	 224.9877000 	 1.790775 	 -0.5258719000 	 -1.9314420000 
472.65 	 224.9829000 	 1.790775 	 -0.5276458000 	 -1.9324240000 
472.85 	 224.9829000 	 1.790775 	 -0.5300872000 	 -1.9349700000 
473.05 	 224.9797000 	 1.790800 	 -0.5265363000 	 -1.9322940000 
473.25 	 224.9734000 	 1.790800 	 -0.5284786000 	 -1.9314350000 
473.45 	 224.9718000 	 1.790825 	 -0.5318133000 	 -1.9345860000 
473.65 	 224.9670000 	 1.790825 	 -0.5292956000 	 -1.9332820000 
473.85 	 224.9638000 	 1.790850 	 -0.5278651000 	 -1.9311680000 
474.05 	 224.9591000 	 1.790900 	 -0.5314954000 	 -1.9343280000 
474.25 	 224.9559000 	 1.790900 	 -0.5302779000 	 -1.9339470000 
474.45 	 224.9479000 	 1.790925 	 -0.5274200000 	 -1.9311210000 
474.65 	 224.9511000 	 1.790975 	 -0.5308564000 	 -1.9336570000 
474.85 	 224.9511000 	 1.791000 	 -0.5311044000 	 -1.9345980000 
475.05 	 224.9559000 	 1.791025 	 -0.5275853000 	 -1.9315150000 
475.25 	 224.9591000 	 1.791050 	 -0.5299314000 	 -1.9326590000 
475.45 	 224.9638000 	 1.791075 	 -0.5313619000 	 -1.9350080000 
475.65 	 224.9718000 	 1.791100 	 -0.5281925000 	 -1.9319380000 
475.85 	 224.9749000 	 1.791125 	 -0.5289046000 	 -1.9318330000 
476.05 	 224.9829000 	 1.791150 	 -0.5346457000 	 -1.9350020000 
476.25 	 224.9877000 	 1.791125 	 -0.5271880000 	 -1.9330060000 
476.45 	 224.9956000 	 1.791125 	 -0.5265204000 	 -1.9312000000 
476.65 	 224.9956000 	 1.791125 	 -0.5300681000 	 -1.9347380000 
476.85 	 224.9988000 	 1.791125 	 -0.5279414000 	 -1.9335940000 
477.05 	 225.0020000 	 1.791125 	 -0.5258274000 	 -1.9312480000 
477.25 	 225.0036000 	 1.791125 	 -0.5296803000 	 -1.9339660000 
477.45 	 225.0067000 	 1.791125 	 -0.5289714000 	 -1.9345380000 
477.65 	 225.0036000 	 1.791125 	 -0.5255063000 	 -1.9312250000 
477.85 	 225.0036000 	 1.791125 	 -0.5285390000 	 -1.9333040000 
478.05 	 224.9988000 	 1.791125 	 -0.5297216000 	 -1.9351130000 
478.25 	 224.9988000 	 1.791125 	 -0.5259673000 	 -1.9318550000 
478.45 	 224.9988000 	 1.791125 	 -0.5276807000 	 -1.9323920000 
478.65 	 224.9956000 	 1.791125 	 -0.5300967000 	 -1.9351740000 
478.85 	 224.9972000 	 1.791125 	 -0.5264060000 	 -1.9325960000 
479.05 	 224.9988000 	 1.791125 	 -0.5267366000 	 -1.9318200000 
479.25 	 224.9988000 	 1.791125 	 -0.5299918000 	 -1.9350430000 
479.45 	 224.9988000 	 1.791125 	 -0.5272325000 	 -1.9331740000 
479.65 	 224.9988000 	 1.791125 	 -0.5259959000 	 -1.9311080000 
479.85 	 224.9988000 	 1.791125 	 -0.5298138000 	 -1.9346430000 
480.05 	 224.9956000 	 1.791125 	 -0.5280685000 	 -1.9338070000 
480.25 	 224.9908000 	 1.791125 	 -0.5255985000 	 -1.9311870000 
480.45 	 224.9877000 	 1.791125 	 -0.5290444000 	 -1.9337150000 
480.65 	 224.9845000 	 1.791125 	 -0.5292447000 	 -1.9347670000 
480.85 	 224.9829000 	 1.791125 	 -0.5257003000 	 -1.9313840000 
481.05 	 224.9829000 	 1.791150 	 -0.5283801000 	 -1.9330630000 
481.25 	 224.9877000 	 1.791175 	 -0.5298455000 	 -1.9351770000 
481.45 	 224.9877000 	 1.791175 	 -0.5263265000 	 -1.9320840000 
481.65 	 224.9829000 	 1.791200 	 -0.5276521000 	 -1.9321600000 
481.85 	 224.9813000 	 1.791175 	 -0.5338033000 	 -1.9353420000 
482.05 	 224.9797000 	 1.791175 	 -0.5305576000 	 -1.9327700000 
482.25 	 224.9797000 	 1.791175 	 -0.5304400000 	 -1.9317630000 
482.45 	 224.9749000 	 1.791200 	 -0.5339972000 	 -1.9350560000 
482.65 	 224.9749000 	 1.791225 	 -0.5316703000 	 -1.9337080000 
482.85 	 224.9749000 	 1.791250 	 -0.5301889000 	 -1.9313840000 
483.05 	 224.9718000 	 1.791225 	 -0.5359332000 	 -1.9344810000 
483.25 	 224.9670000 	 1.791250 	 -0.5351798000 	 -1.9346400000 
483.45 	 224.9718000 	 1.791275 	 -0.5321057000 	 -1.9316860000 
483.65 	 224.9718000 	 1.791300 	 -0.5347443000 	 -1.9335650000 
483.85 	 224.9718000 	 1.791325 	 -0.5357392000 	 -1.9352850000 
484.05 	 224.9797000 	 1.791350 	 -0.5320581000 	 -1.9319470000 
484.25 	 224.9829000 	 1.791325 	 -0.5336253000 	 -1.9329610000 
484.45 	 224.9877000 	 1.791350 	 -0.5350494000 	 -1.9354500000 
484.65 	 224.9877000 	 1.791375 	 -0.5311934000 	 -1.9325320000 
484.85 	 224.9908000 	 1.791375 	 -0.5318451000 	 -1.9325960000 
485.05 	 224.9908000 	 1.791375 	 -0.5353038000 	 -1.9355460000 
485.25 	 224.9908000 	 1.791375 	 -0.5322711000 	 -1.9334890000 
485.45 	 224.9908000 	 1.791375 	 -0.5314636000 	 -1.9320930000 
485.65 	 224.9956000 	 1.791375 	 -0.5350049000 	 -1.9353040000 
485.85 	 224.9956000 	 1.791375 	 -0.5332215000 	 -1.9343630000 
486.05 	 224.9988000 	 1.791375 	 -0.5309677000 	 -1.9319150000 
486.25 	 225.0036000 	 1.791375 	 -0.5343215000 	 -1.9346780000 
486.45 	 225.0067000 	 1.791375 	 -0.5341498000 	 -1.9351450000 
486.65 	 225.0067000 	 1.791375 	 -0.5307706000 	 -1.9321350000 
486.85 	 225.0067000 	 1.791375 	 -0.5332597000 	 -1.9337970000 
487.05 	 225.0067000 	 1.791375 	 -0.5347379000 	 -1.9355840000 
487.25 	 225.0067000 	 1.791375 	 -0.5312856000 	 -1.9323730000 
487.45 	 225.0067000 	 1.791375 	 -0.5329196000 	 -1.9327990000 
487.65 	 225.0036000 	 1.791375 	 -0.5353737000 	 -1.9358440000 
487.85 	 224.9988000 	 1.791375 	 -0.5319881000 	 -1.9330560000 
488.05 	 224.9956000 	 1.791375 	 -0.5321376000 	 -1.9324400000 
488.25 	 224.9956000 	 1.791375 	 -0.5355199000 	 -1.9355260000 
488.45 	 224.9908000 	 1.791375 	 -0.5330753000 	 -1.9340480000 
488.65 	 224.9908000 	 1.791375 	 -0.5313047000 	 -1.9319220000 
488.85 	 224.9908000 	 1.791375 	 -0.5347125000 	 -1.9350370000 
489.05 	 224.9908000 	 1.791375 	 -0.5337684000 	 -1.9346970000 
489.25 	 224.9908000 	 1.791375 	 -0.5311648000 	 -1.9318260000 
489.45 	 224.9877000 	 1.791375 	 -0.5340958000 	 -1.9343850000 
489.65 	 224.9877000 	 1.791375 	 -0.5341275000 	 -1.9353200000 
489.85 	 224.9877000 	 1.791375 	 -0.5308501000 	 -1.9321250000 
490.05 	 224.9877000 	 1.791375 	 -0.5331866000 	 -1.9336760000 
490.25 	 224.9893000 	 1.791375 	 -0.5346648000 	 -1.9356000000 
490.45 	 224.9877000 	 1.791375 	 -0.5312347000 	 -1.9326150000 
490.65 	 224.9877000 	 1.791375 	 -0.5325222000 	 -1.9330790000 
490.85 	 224.9829000 	 1.791375 	 -0.5349414000 	 -1.9356890000 
491.05 	 224.9797000 	 1.791375 	 -0.5316925000 	 -1.9330760000 
491.25 	 224.9749000 	 1.791375 	 -0.5316003000 	 -1.9322110000 
491.45 	 224.9749000 	 1.791375 	 -0.5351162000 	 -1.9355490000 
491.65 	 224.9749000 	 1.791375 	 -0.5325667000 	 -1.9339880000 
491.85 	 224.9734000 	 1.791400 	 -0.5305259000 	 -1.9320900000 
492.05 	 224.9734000 	 1.791425 	 -0.5341498000 	 -1.9348560000 
492.25 	 224.9718000 	 1.791425 	 -0.5330117000 	 -1.9346360000 
492.45 	 224.9670000 	 1.791450 	 -0.5300553000 	 -1.9317470000 
492.65 	 224.9670000 	 1.791475 	 -0.5333042000 	 -1.9341850000 
492.85 	 224.9654000 	 1.791500 	 -0.5337270000 	 -1.9352820000 
493.05 	 224.9638000 	 1.791525 	 -0.5301698000 	 -1.9320420000 
493.25 	 224.9638000 	 1.791550 	 -0.5323092000 	 -1.9332980000 
493.45 	 224.9638000 	 1.791550 	 -0.5340449000 	 -1.9357840000 
493.65 	 224.9670000 	 1.791575 	 -0.5305226000 	 -1.9327930000 
493.85 	 224.9718000 	 1.791600 	 -0.5316098000 	 -1.9326750000 
494.05 	 224.9718000 	 1.791625 	 -0.5344455000 	 -1.9357140000 
494.25 	 224.9749000 	 1.791650 	 -0.5316003000 	 -1.9335400000 
494.45 	 224.9797000 	 1.791650 	 -0.5324968000 	 -1.9323220000 
494.65 	 224.9829000 	 1.791650 	 -0.5360381000 	 -1.9356540000 
494.85 	 224.9877000 	 1.791675 	 -0.5338510000 	 -1.9343410000 
495.05 	 224.9956000 	 1.791675 	 -0.5320294000 	 -1.9321160000 
495.25 	 225.0036000 	 1.791675 	 -0.5347283000 	 -1.9352500000 
495.45 	 225.0131000 	 1.791675 	 -0.5339432000 	 -1.9349580000 
495.65 	 225.0147000 	 1.791675 	 -0.5309169000 	 -1.9321600000 
495.85 	 225.0147000 	 1.791675 	 -0.5340163000 	 -1.9343920000 
496.05 	 225.0147000 	 1.791675 	 -0.5345535000 	 -1.9355810000 
496.25 	 225.0115000 	 1.791675 	 -0.5311680000 	 -1.9321890000 
496.45 	 225.0067000 	 1.791675 	 -0.5334123000 	 -1.9335520000 
496.65 	 225.0067000 	 1.791675 	 -0.5351670000 	 -1.9360100000 
496.85 	 225.0067000 	 1.791675 	 -0.5316989000 	 -1.9329320000 
497.05 	 225.0067000 	 1.791675 	 -0.5324523000 	 -1.9328820000 
497.25 	 225.0067000 	 1.791675 	 -0.5355676000 	 -1.9357870000 
497.45 	 225.0067000 	 1.791675 	 -0.5327002000 	 -1.9336950000 
497.65 	 225.0052000 	 1.791675 	 -0.5320804000 	 -1.9325770000 
497.85 	 225.0036000 	 1.791675 	 -0.5354913000 	 -1.9356730000 
498.05 	 224.9988000 	 1.791675 	 -0.5334886000 	 -1.9342100000 
498.25 	 224.9988000 	 1.791675 	 -0.5315876000 	 -1.9322300000 
498.45 	 224.9972000 	 1.791675 	 -0.5351416000 	 -1.9349700000 
498.65 	 224.9972000 	 1.791675 	 -0.5340417000 	 -1.9349320000 
498.85 	 224.9956000 	 1.791675 	 -0.5313842000 	 -1.9321630000 
499.05 	 224.9908000 	 1.791675 	 -0.5345599000 	 -1.9347250000 
499.25 	 224.9893000 	 1.791675 	 -0.5345313000 	 -1.9353930000 
499.45 	 224.9829000 	 1.791675 	 -0.5313842000 	 -1.9324460000 
499.65 	 224.9829000 	 1.791675 	 -0.5342452000 	 -1.9344740000 
499.85 	 224.9829000 	 1.791675 	 -0.5350018000 	 -1.9357550000 
500.05 	 224.9829000 	 1.791675 	 -0.5313714000 	 -1.9324910000 
500.25 	 224.9829000 	 1.791675 	 -0.5335363000 	 -1.9338640000 
500.45 	 224.9877000 	 1.791675 	 -0.5354564000 	 -1.9360160000 
500.65 	 224.9877000 	 1.791675 	 -0.5319245000 	 -1.9329130000 
500.85 	 224.9829000 	 1.791675 	 -0.5328941000 	 -1.9329740000 
501.05 	 224.9829000 	 1.791675 	 -0.5357202000 	 -1.9359680000 
501.25 	 224.9829000 	 1.791700 	 -0.5328655000 	 -1.9336350000 
501.45 	 224.9829000 	 1.791700 	 -0.5326017000 	 -1.9326590000 
501.65 	 224.9829000 	 1.791725 	 -0.5359936000 	 -1.9358350000 
501.85 	 224.9797000 	 1.791750 	 -0.5334441000 	 -1.9343190000 
502.05 	 224.9797000 	 1.791725 	 -0.5330690000 	 -1.9324490000 
502.25 	 224.9765000 	 1.791750 	 -0.5364354000 	 -1.9354120000 
502.45 	 224.9749000 	 1.791750 	 -0.5353673000 	 -1.9350970000 
502.65 	 224.9718000 	 1.791775 	 -0.5328369000 	 -1.9321190000 
502.85 	 224.9718000 	 1.791775 	 -0.5360158000 	 -1.9350470000 
503.05 	 224.9654000 	 1.791800 	 -0.5357392000 	 -1.9354690000 
503.25 	 224.9638000 	 1.791825 	 -0.5325572000 	 -1.9324050000 
503.45 	 224.9638000 	 1.791850 	 -0.5352147000 	 -1.9343030000 
503.65 	 224.9638000 	 1.791875 	 -0.5360126000 	 -1.9359650000 
503.85 	 224.9591000 	 1.791900 	 -0.5325794000 	 -1.9327070000 
504.05 	 224.9638000 	 1.791900 	 -0.5338510000 	 -1.9334280000 
504.25 	 224.9670000 	 1.791950 	 -0.5360190000 	 -1.9359840000 
504.45 	 224.9686000 	 1.791950 	 -0.5329323000 	 -1.9333140000 
504.65 	 224.9718000 	 1.791975 	 -0.5331452000 	 -1.9330060000 
504.85 	 224.9749000 	 1.791975 	 -0.5357869000 	 -1.9360000000 
505.05 	 224.9797000 	 1.792000 	 -0.5336857000 	 -1.9340070000 
505.25 	 224.9861000 	 1.792025 	 -0.5330594000 	 -1.9326500000 
505.45 	 224.9908000 	 1.792050 	 -0.5365722000 	 -1.9357840000 
505.65 	 225.0020000 	 1.792025 	 -0.5347665000 	 -1.9346750000 
505.85 	 225.0067000 	 1.792025 	 -0.5328210000 	 -1.9325540000 
506.05 	 225.0115000 	 1.792025 	 -0.5361652000 	 -1.9353640000 
506.25 	 225.0115000 	 1.792025 	 -0.5358188000 	 -1.9356410000 
506.45 	 225.0131000 	 1.792025 	 -0.5327606000 	 -1.9326690000 
506.65 	 225.0115000 	 1.792025 	 -0.5349954000 	 -1.9341790000 
506.85 	 225.0115000 	 1.792025 	 -0.5366421000 	 -1.9362550000 
507.05 	 225.0115000 	 1.792025 	 -0.5331516000 	 -1.9333590000 
507.25 	 225.0067000 	 1.792050 	 -0.5339209000 	 -1.9332980000 
507.45 	 225.0067000 	 1.792025 	 -0.5367534000 	 -1.9362480000 
507.65 	 225.0067000 	 1.792025 	 -0.5339209000 	 -1.9343280000 
507.85 	 225.0067000 	 1.792025 	 -0.5329704000 	 -1.9325960000 
508.05 	 225.0067000 	 1.792025 	 -0.5363719000 	 -1.9355740000 
508.25 	 225.0067000 	 1.792025 	 -0.5352719000 	 -1.9353800000 
508.45 	 225.0036000 	 1.792025 	 -0.5323855000 	 -1.9325190000 
508.65 	 225.0036000 	 1.792025 	 -0.5355771000 	 -1.9350080000 
508.85 	 224.9988000 	 1.792025 	 -0.5357361000 	 -1.9358130000 
509.05 	 224.9956000 	 1.792025 	 -0.5326080000 	 -1.9325450000 
509.25 	 224.9956000 	 1.792025 	 -0.5347443000 	 -1.9340770000 
509.45 	 224.9956000 	 1.792025 	 -0.5366389000 	 -1.9363340000 
509.65 	 224.9908000 	 1.792025 	 -0.5332375000 	 -1.9334350000 
509.85 	 224.9908000 	 1.792025 	 -0.5336888000 	 -1.9332030000 
510.05 	 224.9877000 	 1.792025 	 -0.5366325000 	 -1.9361720000 
510.25 	 224.9893000 	 1.792025 	 -0.5340735000 	 -1.9343090000 
510.45 	 224.9893000 	 1.792025 	 -0.5328973000 	 -1.9325920000 
510.65 	 224.9908000 	 1.792025 	 -0.5365562000 	 -1.9357430000 
510.85 	 224.9908000 	 1.792025 	 -0.5350558000 	 -1.9351640000 
511.05 	 224.9908000 	 1.792025 	 -0.5326335000 	 -1.9325480000 
511.25 	 224.9877000 	 1.792025 	 -0.5358092000 	 -1.9350850000 
511.45 	 224.9877000 	 1.792025 	 -0.5356662000 	 -1.9356310000 
511.65 	 224.9813000 	 1.792025 	 -0.5326239000 	 -1.9325190000 
511.85 	 224.9797000 	 1.792025 	 -0.5351703000 	 -1.9344300000 
512.05 	 224.9749000 	 1.792025 	 -0.5363464000 	 -1.9360160000 
512.25 	 224.9749000 	 1.792025 	 -0.5327289000 	 -1.9329640000 
512.45 	 224.9749000 	 1.792025 	 -0.5343183000 	 -1.9339400000 
512.65 	 224.9749000 	 1.792050 	 -0.5365689000 	 -1.9361880000 
512.85 	 224.9749000 	 1.792075 	 -0.5333519000 	 -1.9336450000 
513.05 	 224.9718000 	 1.792075 	 -0.5331675000 	 -1.9328020000 
513.25 	 224.9670000 	 1.792100 	 -0.5340926000 	 -1.9361750000 
513.45 	 224.9638000 	 1.792100 	 -0.5318229000 	 -1.9343950000 
513.65 	 224.9591000 	 1.792150 	 -0.5309932000 	 -1.9327130000 
513.85 	 224.9591000 	 1.792175 	 -0.5343310000 	 -1.9356090000 
514.05 	 224.9591000 	 1.792200 	 -0.5329736000 	 -1.9355110000 
514.25 	 224.9606000 	 1.792225 	 -0.5303288000 	 -1.9326110000 
514.45 	 224.9638000 	 1.792250 	 -0.5337270000 	 -1.9348840000 
514.65 	 224.9638000 	 1.792275 	 -0.5341466000 	 -1.9360700000 
514.85 	 224.9670000 	 1.792300 	 -0.5308087000 	 -1.9329680000 
515.05 	 224.9718000 	 1.792325 	 -0.5324554000 	 -1.9338190000 
515.25 	 224.9749000 	 1.792325 	 -0.5347061000 	 -1.9364800000 
515.45 	 224.9797000 	 1.792350 	 -0.5329577000 	 -1.9337080000 
515.65 	 224.9877000 	 1.792350 	 -0.5326462000 	 -1.9331390000 
515.85 	 224.9893000 	 1.792375 	 -0.5358537000 	 -1.9363880000 
516.05 	 224.9956000 	 1.792400 	 -0.5330181000 	 -1.9343030000 
516.25 	 224.9956000 	 1.792375 	 -0.5328496000 	 -1.9330120000 
516.45 	 225.0036000 	 1.792375 	 -0.5363623000 	 -1.9359240000 
516.65 	 225.0004000 	 1.792375 	 -0.5347283000 	 -1.9352470000 
516.85 	 225.0036000 	 1.792375 	 -0.5322202000 	 -1.9326590000 
517.05 	 225.0067000 	 1.792375 	 -0.5357234000 	 -1.9353930000 
517.25 	 225.0067000 	 1.792375 	 -0.5353737000 	 -1.9357840000 
517.45 	 225.0067000 	 1.792375 	 -0.5323823000 	 -1.9329360000 
517.65 	 225.0115000 	 1.792375 	 -0.5347316000 	 -1.9345060000 
517.85 	 225.0115000 	 1.792375 	 -0.5362352000 	 -1.9364360000 
518.05 	 225.0147000 	 1.792375 	 -0.5325730000 	 -1.9333740000 
518.25 	 225.0179000 	 1.792375 	 -0.5340004000 	 -1.9338990000 
518.45 	 225.0226000 	 1.792375 	 -0.5364990000 	 -1.9364480000 
518.65 	 225.0226000 	 1.792375 	 -0.5333614000 	 -1.9340550000 
518.85 	 225.0210000 	 1.792375 	 -0.5333710000 	 -1.9332380000 
519.05 	 225.0179000 	 1.792375 	 -0.5365467000 	 -1.9364170000 
519.25 	 225.0147000 	 1.792375 	 -0.5341625000 	 -1.9346780000 
519.45 	 225.0115000 	 1.792375 	 -0.5325413000 	 -1.9327290000 
519.65 	 225.0099000 	 1.792375 	 -0.5359650000 	 -1.9357940000 
519.85 	 225.0067000 	 1.792375 	 -0.5349032000 	 -1.9355810000 
520.05 	 225.0036000 	 1.792375 	 -0.5322456000 	 -1.9326690000 
520.25 	 225.0052000 	 1.792375 	 -0.5350940000 	 -1.9350050000 
520.45 	 225.0067000 	 1.792375 	 -0.5356534000 	 -1.9363470000 
520.65 	 225.0052000 	 1.792375 	 -0.5322997000 	 -1.9330600000 
520.85 	 225.0036000 	 1.792375 	 -0.5342229000 	 -1.9341020000 
521.05 	 224.9988000 	 1.792375 	 -0.5362670000 	 -1.9365120000 
521.25 	 224.9956000 	 1.792375 	 -0.5330308000 	 -1.9339880000 
521.45 	 224.9893000 	 1.792375 	 -0.5331071000 	 -1.9332190000 
521.65 	 224.9829000 	 1.792375 	 -0.5362956000 	 -1.9361530000 
521.85 	 224.9797000 	 1.792375 	 -0.5343087000 	 -1.9349380000 
522.05 	 224.9797000 	 1.792375 	 -0.5322425000 	 -1.9327480000 
522.25 	 224.9797000 	 1.792375 	 -0.5356185000 	 -1.9355900000 
522.45 	 224.9829000 	 1.792375 	 -0.5352275000 	 -1.9358510000 
522.65 	 224.9829000 	 1.792375 	 -0.5321217000 	 -1.9327290000 
522.85 	 224.9877000 	 1.792375 	 -0.5344169000 	 -1.9343890000 
523.05 	 224.9877000 	 1.792375 	 -0.5358537000 	 -1.9364550000 
523.25 	 224.9877000 	 1.792375 	 -0.5323665000 	 -1.9333240000 
523.45 	 224.9829000 	 1.792375 	 -0.5333583000 	 -1.9335590000 
523.65 	 224.9829000 	 1.792375 	 -0.5361812000 	 -1.9365020000 
523.85 	 224.9781000 	 1.792375 	 -0.5332248000 	 -1.9341750000 
524.05 	 224.9749000 	 1.792375 	 -0.5328274000 	 -1.9332500000 
524.25 	 224.9718000 	 1.792375 	 -0.5362574000 	 -1.9362580000 
524.45 	 224.9686000 	 1.792400 	 -0.5304400000 	 -1.9348490000 
524.65 	 224.9670000 	 1.792425 	 -0.5286948000 	 -1.9326650000 
524.85 	 224.9670000 	 1.792450 	 -0.5320740000 	 -1.9357780000 
525.05 	 224.9686000 	 1.792475 	 -0.5313396000 	 -1.9357680000 
525.25 	 224.9670000 	 1.792500 	 -0.5285104000 	 -1.9325700000 
525.45 	 224.9670000 	 1.792500 	 -0.5311871000 	 -1.9349540000 
525.65 	 224.9670000 	 1.792525 	 -0.5319118000 	 -1.9363470000 
525.85 	 224.9670000 	 1.792550 	 -0.5281766000 	 -1.9330410000 
526.05 	 224.9670000 	 1.792575 	 -0.5300681000 	 -1.9340860000 
526.25 	 224.9670000 	 1.792600 	 -0.5321630000 	 -1.9366390000 
526.45 	 224.9670000 	 1.792600 	 -0.5286630000 	 -1.9335460000 
526.65 	 224.9702000 	 1.792625 	 -0.5293115000 	 -1.9332470000 
526.85 	 224.9686000 	 1.792650 	 -0.5322106000 	 -1.9364870000 
527.05 	 224.9670000 	 1.792675 	 -0.5292924000 	 -1.9342800000 
527.25 	 224.9670000 	 1.792675 	 -0.5285231000 	 -1.9328850000 
527.45 	 224.9670000 	 1.792700 	 -0.5329800000 	 -1.9361340000 
527.65 	 224.9718000 	 1.792725 	 -0.5311458000 	 -1.9352280000 
527.85 	 224.9749000 	 1.792750 	 -0.5288633000 	 -1.9327260000 
528.05 	 224.9797000 	 1.792775 	 -0.5322742000 	 -1.9353680000 
528.25 	 224.9829000 	 1.792775 	 -0.5319595000 	 -1.9361180000 
528.45 	 224.9893000 	 1.792775 	 -0.5285867000 	 -1.9330980000 
528.65 	 224.9956000 	 1.792775 	 -0.5312507000 	 -1.9345410000 
528.85 	 225.0036000 	 1.792775 	 -0.5325858000 	 -1.9366960000 
529.05 	 225.0115000 	 1.792775 	 -0.5286662000 	 -1.9335400000 
529.25 	 225.0147000 	 1.792775 	 -0.5303796000 	 -1.9339500000 
529.45 	 225.0179000 	 1.792775 	 -0.5326812000 	 -1.9367220000 
529.65 	 225.0226000 	 1.792775 	 -0.5293179000 	 -1.9340860000 
529.85 	 225.0258000 	 1.792775 	 -0.5294959000 	 -1.9333550000 
530.05 	 225.0258000 	 1.792775 	 -0.5328591000 	 -1.9365950000 
530.25 	 225.0242000 	 1.792775 	 -0.5301635000 	 -1.9348620000 
530.45 	 225.0226000 	 1.792775 	 -0.5289777000 	 -1.9328560000 
530.65 	 225.0179000 	 1.792775 	 -0.5325699000 	 -1.9362160000 
530.85 	 225.0147000 	 1.792775 	 -0.5310186000 	 -1.9356380000 
531.05 	 225.0115000 	 1.792775 	 -0.5284913000 	 -1.9327990000 
531.25 	 225.0067000 	 1.792775 	 -0.5316003000 	 -1.9348590000 
531.45 	 225.0067000 	 1.792775 	 -0.5321820000 	 -1.9364070000 
531.65 	 225.0067000 	 1.792775 	 -0.5285676000 	 -1.9331330000 
531.85 	 225.0067000 	 1.792775 	 -0.5307325000 	 -1.9342580000 
532.05 	 225.0067000 	 1.792775 	 -0.5325635000 	 -1.9367380000 
532.25 	 225.0115000 	 1.792775 	 -0.5292733000 	 -1.9338990000 
532.45 	 225.0115000 	 1.792775 	 -0.5295722000 	 -1.9334060000 
532.65 	 225.0115000 	 1.792775 	 -0.5326843000 	 -1.9365220000 
532.85 	 225.0115000 	 1.792775 	 -0.5300840000 	 -1.9348620000 
533.05 	 225.0067000 	 1.792775 	 -0.5288728000 	 -1.9328530000 
533.25 	 225.0036000 	 1.792775 	 -0.5324300000 	 -1.9361720000 
533.45 	 224.9956000 	 1.792775 	 -0.5307261000 	 -1.9355360000 
533.65 	 224.9877000 	 1.792775 	 -0.5284405000 	 -1.9328560000 
533.85 	 224.9829000 	 1.792775 	 -0.5317783000 	 -1.9353390000 
534.05 	 224.9749000 	 1.792775 	 -0.5317338000 	 -1.9363880000 
534.25 	 224.9718000 	 1.792775 	 -0.5284469000 	 -1.9329830000 
534.45 	 224.9670000 	 1.792775 	 -0.5311680000 	 -1.9347540000 
534.65 	 224.9638000 	 1.792775 	 -0.5323474000 	 -1.9367730000 
534.85 	 224.9638000 	 1.792775 	 -0.5285899000 	 -1.9334860000 
535.05 	 224.9638000 	 1.792775 	 -0.5303701000 	 -1.9342100000 
535.25 	 224.9591000 	 1.792800 	 -0.5329259000 	 -1.9368490000 
535.45 	 224.9591000 	 1.792825 	 -0.5295245000 	 -1.9339820000 
535.65 	 224.9559000 	 1.792875 	 -0.5298551000 	 -1.9333620000 
535.85 	 224.9495000 	 1.792900 	 -0.5329641000 	 -1.9366230000 
536.05 	 224.9447000 	 1.792925 	 -0.5304559000 	 -1.9350020000 
536.25 	 224.9400000 	 1.792950 	 -0.5289904000 	 -1.9330950000 
536.45 	 224.9368000 	 1.793000 	 -0.5327225000 	 -1.9361590000 
536.65 	 224.9320000 	 1.793050 	 -0.5313714000 	 -1.9357940000 
536.85 	 224.9320000 	 1.793100 	 -0.5290318000 	 -1.9329930000 
537.05 	 224.9320000 	 1.793150 	 -0.5319691000 	 -1.9354030000 
537.25 	 224.9368000 	 1.793200 	 -0.5322456000 	 -1.9364390000 
537.45 	 224.9447000 	 1.793225 	 -0.5287679000 	 -1.9334060000 
537.65 	 224.9495000 	 1.793275 	 -0.5309391000 	 -1.9344490000 
537.85 	 224.9622000 	 1.793300 	 -0.5329037000 	 -1.9369190000 
538.05 	 224.9734000 	 1.793325 	 -0.5292702000 	 -1.9341660000 
538.25 	 224.9877000 	 1.793325 	 -0.5298710000 	 -1.9336350000 
538.45 	 224.9972000 	 1.793325 	 -0.5367756000 	 -1.9367410000 
538.65 	 225.0067000 	 1.793325 	 -0.5341657000 	 -1.9350310000 
538.85 	 225.0131000 	 1.793325 	 -0.5328560000 	 -1.9331800000 
539.05 	 225.0179000 	 1.793325 	 -0.5364895000 	 -1.9362350000 
539.25 	 225.0179000 	 1.793325 	 -0.5353387000 	 -1.9360030000 
539.45 	 225.0179000 	 1.793325 	 -0.5325127000 	 -1.9331420000 
539.65 	 225.0210000 	 1.793325 	 -0.5353101000 	 -1.9353770000 
539.85 	 225.0210000 	 1.793325 	 -0.5359745000 	 -1.9366420000 
540.05 	 225.0179000 	 1.793325 	 -0.5323632000 	 -1.9333840000 
540.25 	 225.0147000 	 1.793325 	 -0.5341212000 	 -1.9344900000 
540.45 	 225.0115000 	 1.793325 	 -0.5364291000 	 -1.9369600000 
540.65 	 225.0083000 	 1.793325 	 -0.5329482000 	 -1.9341250000 
540.85 	 225.0036000 	 1.793325 	 -0.5332502000 	 -1.9335940000 
541.05 	 224.9988000 	 1.793325 	 -0.5363687000 	 -1.9367980000 
541.25 	 224.9972000 	 1.793325 	 -0.5337016000 	 -1.9348370000 
541.45 	 224.9908000 	 1.793325 	 -0.5324904000 	 -1.9331870000 
541.65 	 224.9908000 	 1.793325 	 -0.5357552000 	 -1.9361530000 
541.85 	 224.9877000 	 1.793325 	 -0.5346203000 	 -1.9359680000 
542.05 	 224.9877000 	 1.793325 	 -0.5318864000 	 -1.9330880000 
542.25 	 224.9877000 	 1.793325 	 -0.5348873000 	 -1.9353740000 
542.45 	 224.9877000 	 1.793325 	 -0.5354850000 	 -1.9367500000 
542.65 	 224.9908000 	 1.793325 	 -0.5320930000 	 -1.9333740000 
542.85 	 224.9877000 	 1.793325 	 -0.5340576000 	 -1.9346170000 
543.05 	 224.9877000 	 1.793325 	 -0.5361112000 	 -1.9369060000 
543.25 	 224.9813000 	 1.793325 	 -0.5327098000 	 -1.9342490000 
543.45 	 224.9797000 	 1.793325 	 -0.5328274000 	 -1.9335680000 
543.65 	 224.9749000 	 1.793325 	 -0.5359809000 	 -1.9366490000 
543.85 	 224.9718000 	 1.793325 	 -0.5338446000 	 -1.9352790000 
544.05 	 224.9654000 	 1.793325 	 -0.5322202000 	 -1.9331300000 
544.25 	 224.9591000 	 1.793325 	 -0.5353515000 	 -1.9359940000 
544.45 	 224.9591000 	 1.793350 	 -0.5336030000 	 -1.9363210000 
544.65 	 224.9591000 	 1.793375 	 -0.5306308000 	 -1.9332220000 
544.85 	 224.9591000 	 1.793425 	 -0.5334600000 	 -1.9352790000 
545.05 	 224.9591000 	 1.793450 	 -0.5341180000 	 -1.9367470000 
545.25 	 224.9654000 	 1.793475 	 -0.5304654000 	 -1.9334540000 
545.45 	 224.9670000 	 1.793500 	 -0.5324650000 	 -1.9348340000 
545.65 	 224.9670000 	 1.793500 	 -0.5340226000 	 -1.9369730000 
545.85 	 224.9670000 	 1.793525 	 -0.5303987000 	 -1.9339150000 
546.05 	 224.9670000 	 1.793550 	 -0.5305576000 	 -1.9339020000 
546.25 	 224.9718000 	 1.793575 	 -0.5334250000 	 -1.9367920000 
546.45 	 224.9718000 	 1.793600 	 -0.5301666000 	 -1.9346430000 
546.65 	 224.9797000 	 1.793600 	 -0.5296962000 	 -1.9333200000 
546.85 	 224.9797000 	 1.793650 	 -0.5334949000 	 -1.9366680000 
547.05 	 224.9829000 	 1.793625 	 -0.5361843000 	 -1.9354720000 
547.25 	 224.9861000 	 1.793625 	 -0.5342261000 	 -1.9330060000 
547.45 	 224.9908000 	 1.793625 	 -0.5381616000 	 -1.9367600000 
547.65 	 224.9956000 	 1.793625 	 -0.5370649000 	 -1.9362160000 
547.85 	 224.9988000 	 1.793625 	 -0.5340099000 	 -1.9330880000 
548.05 	 225.0067000 	 1.793625 	 -0.5372715000 	 -1.9355840000 
548.25 	 225.0067000 	 1.793625 	 -0.5381648000 	 -1.9370140000 
548.45 	 225.0115000 	 1.793625 	 -0.5341561000 	 -1.9333970000 
548.65 	 225.0067000 	 1.793625 	 -0.5366421000 	 -1.9349190000 
548.85 	 225.0067000 	 1.793625 	 -0.5386226000 	 -1.9372080000 
549.05 	 225.0067000 	 1.793625 	 -0.5347919000 	 -1.9342390000 
549.25 	 225.0067000 	 1.793625 	 -0.5350717000 	 -1.9337460000 
549.45 	 225.0115000 	 1.793625 	 -0.5386956000 	 -1.9372210000 
549.65 	 225.0067000 	 1.793625 	 -0.5357583000 	 -1.9349920000 
549.85 	 225.0067000 	 1.793625 	 -0.5344041000 	 -1.9331800000 
550.05 	 225.0036000 	 1.793625 	 -0.5382474000 	 -1.9367380000 
550.25 	 225.0036000 	 1.793625 	 -0.5368137000 	 -1.9359940000 
550.45 	 224.9988000 	 1.793625 	 -0.5340512000 	 -1.9329550000 
550.65 	 224.9956000 	 1.793625 	 -0.5378850000 	 -1.9360290000 
550.85 	 224.9956000 	 1.793625 	 -0.5374686000 	 -1.9364990000 
551.05 	 224.9956000 	 1.793625 	 -0.5339336000 	 -1.9330470000 
551.25 	 224.9908000 	 1.793625 	 -0.5368106000 	 -1.9350690000 
551.45 	 224.9956000 	 1.793625 	 -0.5384414000 	 -1.9372270000 
551.65 	 224.9956000 	 1.793625 	 -0.5345122000 	 -1.9337560000 
551.85 	 224.9988000 	 1.793625 	 -0.5357711000 	 -1.9342930000 
552.05 	 224.9988000 	 1.793625 	 -0.5388069000 	 -1.9373450000 
552.25 	 224.9988000 	 1.793625 	 -0.5351670000 	 -1.9344430000 
552.45 	 225.0020000 	 1.793625 	 -0.5353196000 	 -1.9338580000 
552.65 	 224.9956000 	 1.793625 	 -0.5388069000 	 -1.9371990000 
552.85 	 224.9940000 	 1.793625 	 -0.5356343000 	 -1.9349070000 
553.05 	 224.9877000 	 1.793625 	 -0.5346234000 	 -1.9333200000 
553.25 	 224.9861000 	 1.793625 	 -0.5386003000 	 -1.9370780000 
553.45 	 224.9813000 	 1.793650 	 -0.5365022000 	 -1.9357710000 
553.65 	 224.9781000 	 1.793650 	 -0.5341371000 	 -1.9330600000 
553.85 	 224.9749000 	 1.793675 	 -0.5382474000 	 -1.9363910000 
554.05 	 224.9749000 	 1.793675 	 -0.5373955000 	 -1.9363660000 
554.25 	 224.9718000 	 1.793675 	 -0.5343373000 	 -1.9330950000 
554.45 	 224.9718000 	 1.793700 	 -0.5379550000 	 -1.9361430000 
554.65 	 224.9686000 	 1.793725 	 -0.5381934000 	 -1.9370270000 
554.85 	 224.9670000 	 1.793750 	 -0.5344677000 	 -1.9334220000 
555.05 	 224.9718000 	 1.793775 	 -0.5369949000 	 -1.9354180000 
555.25 	 224.9718000 	 1.793800 	 -0.5387847000 	 -1.9373860000 
555.45 	 224.9749000 	 1.793800 	 -0.5351003000 	 -1.9340640000 
555.65 	 224.9749000 	 1.793825 	 -0.5360444000 	 -1.9343690000 
555.85 	 224.9749000 	 1.793825 	 -0.5391915000 	 -1.9375230000 
556.05 	 224.9749000 	 1.793825 	 -0.5359967000 	 -1.9350750000 
556.25 	 224.9797000 	 1.793825 	 -0.5350971000 	 -1.9339150000 
556.45 	 224.9797000 	 1.793850 	 -0.5389373000 	 -1.9373700000 
556.65 	 224.9829000 	 1.793875 	 -0.5368837000 	 -1.9361720000 
556.85 	 224.9877000 	 1.793900 	 -0.5345185000 	 -1.9333520000 
557.05 	 224.9956000 	 1.793875 	 -0.5343373000 	 -1.9364680000 
557.25 	 224.9956000 	 1.793875 	 -0.5340767000 	 -1.9370050000 
557.45 	 225.0004000 	 1.793875 	 -0.5304686000 	 -1.9337020000 
557.65 	 225.0020000 	 1.793875 	 -0.5338160000 	 -1.9362700000 
557.85 	 225.0036000 	 1.793875 	 -0.5344550000 	 -1.9374660000 
558.05 	 224.9988000 	 1.793875 	 -0.5306466000 	 -1.9339050000 
558.25 	 224.9956000 	 1.793875 	 -0.5325127000 	 -1.9350050000 
558.45 	 224.9956000 	 1.793875 	 -0.5350749000 	 -1.9377200000 
558.65 	 224.9956000 	 1.793875 	 -0.5310853000 	 -1.9345950000 
558.85 	 224.9956000 	 1.793875 	 -0.5314000000 	 -1.9339620000 
559.05 	 224.9956000 	 1.793875 	 -0.5351575000 	 -1.9375390000 
559.25 	 224.9988000 	 1.793875 	 -0.5327098000 	 -1.9360260000 
559.45 	 224.9988000 	 1.793875 	 -0.5305926000 	 -1.9334950000 
559.65 	 224.9956000 	 1.793875 	 -0.5342833000 	 -1.9366420000 
559.85 	 224.9956000 	 1.793875 	 -0.5338860000 	 -1.9370650000 
560.05 	 224.9908000 	 1.793875 	 -0.5303733000 	 -1.9336990000 
560.25 	 224.9877000 	 1.793875 	 -0.5335331000 	 -1.9359430000 
560.45 	 224.9829000 	 1.793875 	 -0.5345853000 	 -1.9375230000 
560.65 	 224.9797000 	 1.793875 	 -0.5304973000 	 -1.9339690000 
560.85 	 224.9829000 	 1.793875 	 -0.5327415000 	 -1.9353230000 
561.05 	 224.9829000 	 1.793900 	 -0.5392234000 	 -1.9377290000 
561.25 	 224.9829000 	 1.793925 	 -0.5354087000 	 -1.9344870000 
561.45 	 224.9877000 	 1.793925 	 -0.5360063000 	 -1.9344330000 
561.65 	 224.9877000 	 1.793950 	 -0.5393537000 	 -1.9378120000 
561.85 	 224.9877000 	 1.793925 	 -0.5364609000 	 -1.9354060000 
562.05 	 224.9829000 	 1.793925 	 -0.5350971000 	 -1.9339340000 
562.25 	 224.9829000 	 1.793925 	 -0.5392711000 	 -1.9375040000 
562.45 	 224.9797000 	 1.793925 	 -0.5373192000 	 -1.9362480000 
562.65 	 224.9749000 	 1.793925 	 -0.5347570000 	 -1.9336450000 
562.85 	 224.9749000 	 1.793950 	 -0.5385653000 	 -1.9367690000 
563.05 	 224.9749000 	 1.793975 	 -0.5382188000 	 -1.9372460000 
563.25 	 224.9718000 	 1.794000 	 -0.5346298000 	 -1.9336760000 
563.45 	 224.9734000 	 1.793975 	 -0.5372365000 	 -1.9359270000 
563.65 	 224.9734000 	 1.794000 	 -0.5384795000 	 -1.9378310000 
563.85 	 224.9749000 	 1.794025 	 -0.5344899000 	 -1.9343730000 
564.05 	 224.9749000 	 1.794050 	 -0.5362861000 	 -1.9353930000 
564.25 	 224.9749000 	 1.794025 	 -0.5397828000 	 -1.9381010000 
564.45 	 224.9749000 	 1.794050 	 -0.5361176000 	 -1.9353260000 
564.65 	 224.9797000 	 1.794075 	 -0.5360126000 	 -1.9344810000 
564.85 	 224.9829000 	 1.794100 	 -0.5397479000 	 -1.9378980000 
565.05 	 224.9829000 	 1.794075 	 -0.5362225000 	 -1.9360100000 
565.25 	 224.9861000 	 1.794075 	 -0.5351703000 	 -1.9342260000 
565.45 	 224.9877000 	 1.794075 	 -0.5388387000 	 -1.9379170000 
565.65 	 224.9893000 	 1.794075 	 -0.5371189000 	 -1.9367760000 
565.85 	 224.9877000 	 1.794075 	 -0.5347379000 	 -1.9339280000 
566.05 	 224.9924000 	 1.794075 	 -0.5383110000 	 -1.9370020000 
566.25 	 224.9908000 	 1.794075 	 -0.5380757000 	 -1.9376250000 
566.45 	 224.9908000 	 1.794075 	 -0.5346076000 	 -1.9341950000 
566.65 	 224.9908000 	 1.794075 	 -0.5372842000 	 -1.9360410000 
566.85 	 224.9908000 	 1.794075 	 -0.5387751000 	 -1.9381460000 
567.05 	 224.9908000 	 1.794075 	 -0.5349891000 	 -1.9347130000 
567.25 	 224.9908000 	 1.794075 	 -0.5366516000 	 -1.9353580000 
567.45 	 224.9908000 	 1.794075 	 -0.5391312000 	 -1.9382410000 
567.65 	 224.9908000 	 1.794075 	 -0.5352433000 	 -1.9349860000 
567.85 	 224.9908000 	 1.794075 	 -0.5360253000 	 -1.9350120000 
568.05 	 224.9877000 	 1.794075 	 -0.5392202000 	 -1.9382100000 
568.25 	 224.9877000 	 1.794075 	 -0.5356185000 	 -1.9352790000 
568.45 	 224.9877000 	 1.794075 	 -0.5355040000 	 -1.9345090000 
568.65 	 224.9877000 	 1.794075 	 -0.5390485000 	 -1.9379080000 
568.85 	 224.9877000 	 1.794075 	 -0.5366294000 	 -1.9361620000 
569.05 	 224.9877000 	 1.794075 	 -0.5346489000 	 -1.9341340000 
569.25 	 224.9877000 	 1.794075 	 -0.5386543000 	 -1.9374970000 
569.45 	 224.9845000 	 1.794100 	 -0.5378787000 	 -1.9372140000 
569.65 	 224.9797000 	 1.794100 	 -0.5344931000 	 -1.9341310000 
569.85 	 224.9797000 	 1.794125 	 -0.5375703000 	 -1.9363590000 
570.05 	 224.9749000 	 1.794150 	 -0.5385240000 	 -1.9379430000 
570.25 	 224.9749000 	 1.794125 	 -0.5343978000 	 -1.9345570000 
570.45 	 224.9749000 	 1.794150 	 -0.5361239000 	 -1.9354950000 
570.65 	 224.9749000 	 1.794150 	 -0.5377261000 	 -1.9383050000 
570.85 	 224.9749000 	 1.794175 	 -0.5338605000 	 -1.9352150000 
571.05 	 224.9765000 	 1.794200 	 -0.5341784000 	 -1.9348620000 
571.25 	 224.9797000 	 1.794175 	 -0.5393124000 	 -1.9382760000 
571.45 	 224.9829000 	 1.794175 	 -0.5363083000 	 -1.9359750000 
571.65 	 224.9845000 	 1.794200 	 -0.5353705000 	 -1.9343600000 
571.85 	 224.9893000 	 1.794225 	 -0.5390485000 	 -1.9378760000 
572.05 	 224.9908000 	 1.794225 	 -0.5377261000 	 -1.9370840000 
572.25 	 224.9908000 	 1.794225 	 -0.5347983000 	 -1.9342930000 
572.45 	 224.9908000 	 1.794225 	 -0.5385717000 	 -1.9370780000 
572.65 	 224.9956000 	 1.794225 	 -0.5387561000 	 -1.9379970000 
572.85 	 224.9956000 	 1.794225 	 -0.5350844000 	 -1.9344080000 
573.05 	 224.9956000 	 1.794225 	 -0.5377960000 	 -1.9364320000 
573.25 	 224.9956000 	 1.794225 	 -0.5394967000 	 -1.9383810000 
573.45 	 224.9956000 	 1.794225 	 -0.5354913000 	 -1.9349480000 
573.65 	 224.9956000 	 1.794225 	 -0.5367851000 	 -1.9353520000 
573.85 	 224.9988000 	 1.794225 	 -0.5397224000 	 -1.9385050000 
574.05 	 225.0004000 	 1.794225 	 -0.5361652000 	 -1.9355810000 
574.25 	 225.0004000 	 1.794225 	 -0.5361112000 	 -1.9348110000 
574.45 	 224.9988000 	 1.794225 	 -0.5398083000 	 -1.9383140000 
574.65 	 225.0036000 	 1.794225 	 -0.5369059000 	 -1.9361910000 
574.85 	 225.0020000 	 1.794225 	 -0.5354404000 	 -1.9342610000 
575.05 	 224.9988000 	 1.794225 	 -0.5393760000 	 -1.9376910000 
575.25 	 224.9956000 	 1.794225 	 -0.5379772000 	 -1.9372910000 
575.45 	 224.9956000 	 1.794225 	 -0.5350208000 	 -1.9342330000 
575.65 	 224.9956000 	 1.794225 	 -0.5383555000 	 -1.9369000000 
575.85 	 224.9908000 	 1.794225 	 -0.5390199000 	 -1.9381430000 
576.05 	 224.9908000 	 1.794225 	 -0.5353482000 	 -1.9345190000 
576.25 	 224.9877000 	 1.794225 	 -0.5374368000 	 -1.9360770000 
576.45 	 224.9829000 	 1.794225 	 -0.5395635000 	 -1.9385690000 
576.65 	 224.9829000 	 1.794225 	 -0.5357774000 	 -1.9352440000 
576.85 	 224.9797000 	 1.794225 	 -0.5366580000 	 -1.9354120000 
577.05 	 224.9829000 	 1.794225 	 -0.5396621000 	 -1.9384730000 
577.25 	 224.9797000 	 1.794250 	 -0.5363528000 	 -1.9357620000 
577.45 	 224.9797000 	 1.794250 	 -0.5359618000 	 -1.9347890000 
577.65 	 224.9749000 	 1.794275 	 -0.5397193000 	 -1.9382570000 
577.85 	 224.9718000 	 1.794300 	 -0.5369981000 	 -1.9364800000 
578.05 	 224.9718000 	 1.794275 	 -0.5318737000 	 -1.9346300000 
578.25 	 224.9718000 	 1.794300 	 -0.5333551000 	 -1.9380860000 
578.45 	 224.9718000 	 1.794325 	 -0.5316035000 	 -1.9373770000 
578.65 	 224.9734000 	 1.794350 	 -0.5289109000 	 -1.9345570000 
578.85 	 224.9749000 	 1.794375 	 -0.5322933000 	 -1.9370970000 
579.05 	 224.9749000 	 1.794375 	 -0.5328687000 	 -1.9382730000 
579.25 	 224.9749000 	 1.794375 	 -0.5317116000 	 -1.9349610000 
579.45 	 224.9749000 	 1.794375 	 -0.5339177000 	 -1.9364010000 
579.65 	 224.9749000 	 1.794400 	 -0.5360253000 	 -1.9384320000 
579.85 	 224.9749000 	 1.794425 	 -0.5326017000 	 -1.9355580000 
580.05 	 224.9797000 	 1.794425 	 -0.5347856000 	 -1.9358600000 
580.25 	 224.9829000 	 1.794425 	 -0.5366262000 	 -1.9386900000 
580.45 	 224.9877000 	 1.794425 	 -0.5331866000 	 -1.9359680000 
580.65 	 224.9956000 	 1.794425 	 -0.5329354000 	 -1.9351100000 
580.85 	 224.9988000 	 1.794425 	 -0.5364259000 	 -1.9384380000 
581.05 	 225.0020000 	 1.794425 	 -0.5328210000 	 -1.9365690000 
581.25 	 225.0036000 	 1.794425 	 -0.5317561000 	 -1.9348490000 
581.45 	 225.0036000 	 1.794425 	 -0.5353737000 	 -1.9380120000 
581.65 	 224.9988000 	 1.794425 	 -0.5337493000 	 -1.9373580000 
581.85 	 224.9972000 	 1.794425 	 -0.5315208000 	 -1.9348080000 
582.05 	 224.9956000 	 1.794425 	 -0.5350367000 	 -1.9375640000 
582.25 	 224.9908000 	 1.794425 	 -0.5348269000 	 -1.9382220000 
582.45 	 224.9956000 	 1.794425 	 -0.5314891000 	 -1.9348970000 
582.65 	 224.9956000 	 1.794425 	 -0.5339782000 	 -1.9365280000 
582.85 	 224.9972000 	 1.794425 	 -0.5355008000 	 -1.9384890000 
583.05 	 224.9988000 	 1.794425 	 -0.5317466000 	 -1.9353740000 
583.25 	 224.9988000 	 1.794425 	 -0.5333392000 	 -1.9361530000 
583.45 	 224.9988000 	 1.794425 	 -0.5357583000 	 -1.9386130000 
583.65 	 224.9956000 	 1.794425 	 -0.5322583000 	 -1.9359940000 
583.85 	 224.9908000 	 1.794425 	 -0.5324777000 	 -1.9352660000 
584.05 	 224.9908000 	 1.794425 	 -0.5357965000 	 -1.9385560000 
584.25 	 224.9908000 	 1.794425 	 -0.5330467000 	 -1.9367190000 
584.45 	 224.9877000 	 1.794425 	 -0.5316925000 	 -1.9348810000 
584.65 	 224.9877000 	 1.794425 	 -0.5352243000 	 -1.9377990000 
584.85 	 224.9877000 	 1.794425 	 -0.5343406000 	 -1.9376720000 
585.05 	 224.9829000 	 1.794450 	 -0.5315590000 	 -1.9348590000 
585.25 	 224.9797000 	 1.794450 	 -0.5343787000 	 -1.9369090000 
585.45 	 224.9749000 	 1.794475 	 -0.5348460000 	 -1.9383620000 
585.65 	 224.9718000 	 1.794475 	 -0.5314605000 	 -1.9351550000 
585.85 	 224.9718000 	 1.794500 	 -0.5344709000 	 -1.9362930000 
586.05 	 224.9686000 	 1.794525 	 -0.5360762000 	 -1.9386450000 
586.25 	 224.9749000 	 1.794525 	 -0.5325603000 	 -1.9357010000 
586.45 	 224.9749000 	 1.794550 	 -0.5334568000 	 -1.9356630000 
586.65 	 224.9797000 	 1.794575 	 -0.5363910000 	 -1.9386160000 
586.85 	 224.9829000 	 1.794575 	 -0.5342897000 	 -1.9366650000 
587.05 	 224.9829000 	 1.794575 	 -0.5334060000 	 -1.9350910000 
587.25 	 224.9845000 	 1.794575 	 -0.5369250000 	 -1.9382290000 
587.45 	 224.9829000 	 1.794575 	 -0.5351925000 	 -1.9374620000 
587.65 	 224.9877000 	 1.794600 	 -0.5328528000 	 -1.9349580000 
587.85 	 224.9829000 	 1.794625 	 -0.5362701000 	 -1.9375420000 
588.05 	 224.9829000 	 1.794650 	 -0.5362511000 	 -1.9383560000 
588.25 	 224.9829000 	 1.794625 	 -0.5341689000 	 -1.9349610000 
588.45 	 224.9813000 	 1.794625 	 -0.5370490000 	 -1.9365440000 
588.65 	 224.9829000 	 1.794625 	 -0.5392424000 	 -1.9389120000 
588.85 	 224.9877000 	 1.794625 	 -0.5354818000 	 -1.9358160000 
589.05 	 224.9940000 	 1.794625 	 -0.5357806000 	 -1.9354340000 
589.25 	 224.9956000 	 1.794625 	 -0.5393219000 	 -1.9387910000 
589.45 	 225.0036000 	 1.794625 	 -0.5362988000 	 -1.9366610000 
589.65 	 225.0036000 	 1.794625 	 -0.5352847000 	 -1.9349770000 
589.85 	 225.0036000 	 1.794625 	 -0.5391598000 	 -1.9384700000 
590.05 	 225.0036000 	 1.794625 	 -0.5376371000 	 -1.9376440000 
590.25 	 225.0036000 	 1.794625 	 -0.5347220000 	 -1.9347290000 
590.45 	 224.9988000 	 1.794625 	 -0.5383365000 	 -1.9374720000 
590.65 	 224.9988000 	 1.794625 	 -0.5385717000 	 -1.9384320000 
590.85 	 224.9988000 	 1.794625 	 -0.5348969000 	 -1.9348680000 
591.05 	 224.9988000 	 1.794625 	 -0.5372174000 	 -1.9364930000 
591.25 	 224.9988000 	 1.794625 	 -0.5390612000 	 -1.9391310000 
591.45 	 224.9956000 	 1.794625 	 -0.5353482000 	 -1.9355390000 
591.65 	 224.9956000 	 1.794625 	 -0.5360572000 	 -1.9355960000 
591.85 	 224.9908000 	 1.794625 	 -0.5393569000 	 -1.9388420000 
592.05 	 224.9877000 	 1.794625 	 -0.5363083000 	 -1.9365150000 
592.25 	 224.9829000 	 1.794625 	 -0.5351893000 	 -1.9349450000 
592.45 	 224.9797000 	 1.794650 	 -0.5396907000 	 -1.9385020000 
592.65 	 224.9749000 	 1.794675 	 -0.5376911000 	 -1.9373830000 
592.85 	 224.9749000 	 1.794675 	 -0.5355136000 	 -1.9347100000 
593.05 	 224.9718000 	 1.794700 	 -0.5394109000 	 -1.9383080000 
593.25 	 224.9718000 	 1.794700 	 -0.5332947000 	 -1.9380820000 
593.45 	 224.9718000 	 1.794725 	 -0.5292511000 	 -1.9350050000 
593.65 	 224.9718000 	 1.794750 	 -0.5324777000 	 -1.9371320000 
593.85 	 224.9749000 	 1.794775 	 -0.5331262000 	 -1.9387020000 
594.05 	 224.9765000 	 1.794800 	 -0.5295817000 	 -1.9352150000 
594.25 	 224.9797000 	 1.794800 	 -0.5361779000 	 -1.9361500000 
594.45 	 224.9797000 	 1.794775 	 -0.5396811000 	 -1.9391600000 
594.65 	 224.9829000 	 1.794800 	 -0.5363655000 	 -1.9361500000 
594.85 	 224.9829000 	 1.794825 	 -0.5365276000 	 -1.9354180000 
595.05 	 224.9829000 	 1.794850 	 -0.5400785000 	 -1.9388740000 
595.25 	 224.9877000 	 1.794850 	 -0.5344772000 	 -1.9370080000 
595.45 	 224.9877000 	 1.794825 	 -0.5314286000 	 -1.9349800000 
595.65 	 224.9908000 	 1.794825 	 -0.5355327000 	 -1.9384100000 
595.85 	 224.9908000 	 1.794825 	 -0.5340449000 	 -1.9377550000 
596.05 	 224.9908000 	 1.794825 	 -0.5312093000 	 -1.9348650000 
596.25 	 224.9956000 	 1.794825 	 -0.5347602000 	 -1.9376210000 
596.45 	 224.9956000 	 1.794825 	 -0.5350177000 	 -1.9384030000 
596.65 	 224.9956000 	 1.794825 	 -0.5314064000 	 -1.9349920000 
596.85 	 224.9956000 	 1.794825 	 -0.5344264000 	 -1.9371830000 
597.05 	 224.9908000 	 1.794825 	 -0.5357106000 	 -1.9388390000 
597.25 	 224.9908000 	 1.794825 	 -0.5317243000 	 -1.9352910000 
597.45 	 224.9877000 	 1.794825 	 -0.5338605000 	 -1.9364710000 
597.65 	 224.9877000 	 1.794825 	 -0.5360063000 	 -1.9391570000 
597.85 	 224.9877000 	 1.794825 	 -0.5319945000 	 -1.9358670000 
598.05 	 224.9908000 	 1.794825 	 -0.5331866000 	 -1.9357550000 
598.25 	 224.9956000 	 1.794825 	 -0.5361875000 	 -1.9389340000 
598.45 	 224.9988000 	 1.794825 	 -0.5327479000 	 -1.9363750000 
598.65 	 224.9988000 	 1.794825 	 -0.5323060000 	 -1.9353550000 
598.85 	 224.9988000 	 1.794825 	 -0.5361176000 	 -1.9389470000 
599.05 	 224.9988000 	 1.794825 	 -0.5335331000 	 -1.9372050000 
599.25 	 224.9956000 	 1.794825 	 -0.5320708000 	 -1.9349670000 
599.45 	 224.9988000 	 1.794825 	 -0.5358188000 	 -1.9385310000 
599.65 	 224.9988000 	 1.794825 	 -0.5347125000 	 -1.9380630000 
599.85 	 224.9988000 	 1.794825 	 -0.5316798000 	 -1.9349610000 
600.05 	 224.9988000 	 1.794825 	 -0.5349668000 	 -1.9374500000 
600.25 	 224.9972000 	 1.794825 	 -0.5360253000 	 -1.9388800000 
600.45 	 224.9956000 	 1.794825 	 -0.5324205000 	 -1.9350080000 
600.65 	 224.9908000 	 1.794825 	 -0.5348365000 	 -1.9366230000 
600.85 	 224.9877000 	 1.794825 	 -0.5362065000 	 -1.9389120000 
601.05 	 224.9829000 	 1.794825 	 -0.5329100000 	 -1.9355140000 
601.25 	 224.9797000 	 1.794825 	 -0.5344391000 	 -1.9362770000 
601.45 	 224.9765000 	 1.794850 	 -0.5372143000 	 -1.9389120000 
601.65 	 224.9749000 	 1.794850 	 -0.5358028000 	 -1.9359300000 
601.85 	 224.9797000 	 1.794875 	 -0.5365849000 	 -1.9358570000 
602.05 	 224.9829000 	 1.794900 	 -0.5397924000 	 -1.9391500000 
602.25 	 224.9829000 	 1.794875 	 -0.5322170000 	 -1.9370870000 
602.45 	 224.9845000 	 1.794875 	 -0.5304718000 	 -1.9352090000 
602.65 	 224.9877000 	 1.794900 	 -0.5337016000 	 -1.9385720000 
602.85 	 224.9829000 	 1.794925 	 -0.5319245000 	 -1.9378570000 
603.05 	 224.9829000 	 1.794950 	 -0.5298297000 	 -1.9350660000 
603.25 	 224.9829000 	 1.794925 	 -0.5365117000 	 -1.9379460000 
603.45 	 224.9829000 	 1.794925 	 -0.5351162000 	 -1.9382480000 
603.65 	 224.9829000 	 1.794925 	 -0.5320581000 	 -1.9351800000 
603.85 	 224.9813000 	 1.794950 	 -0.5348969000 	 -1.9371220000 
604.05 	 224.9797000 	 1.794975 	 -0.5366866000 	 -1.9389470000 
604.25 	 224.9749000 	 1.794975 	 -0.5331802000 	 -1.9358510000 
604.45 	 224.9749000 	 1.794975 	 -0.5348937000 	 -1.9360730000 
604.65 	 224.9749000 	 1.794975 	 -0.5374272000 	 -1.9389980000 
604.85 	 224.9797000 	 1.795000 	 -0.5338733000 	 -1.9366770000 
605.05 	 224.9797000 	 1.795025 	 -0.5338001000 	 -1.9354720000 
605.25 	 224.9829000 	 1.795050 	 -0.5374177000 	 -1.9386770000 
605.45 	 224.9877000 	 1.795025 	 -0.5372715000 	 -1.9376090000 
605.65 	 224.9845000 	 1.795025 	 -0.5349986000 	 -1.9350690000 
605.85 	 224.9829000 	 1.795025 	 -0.5388387000 	 -1.9382480000 
606.05 	 224.9877000 	 1.795050 	 -0.5386829000 	 -1.9384320000 
606.25 	 224.9877000 	 1.795075 	 -0.5354468000 	 -1.9351350000 
606.45 	 224.9877000 	 1.795100 	 -0.5386416000 	 -1.9376150000 
606.65 	 224.9877000 	 1.795075 	 -0.5398147000 	 -1.9389920000 
606.85 	 224.9908000 	 1.795075 	 -0.5359204000 	 -1.9353680000 
607.05 	 224.9940000 	 1.795075 	 -0.5381966000 	 -1.9369470000 
607.25 	 224.9988000 	 1.795075 	 -0.5402184000 	 -1.9391500000 
607.45 	 225.0036000 	 1.795075 	 -0.5362320000 	 -1.9357550000 
607.65 	 225.0115000 	 1.795075 	 -0.5372460000 	 -1.9358890000 
607.85 	 225.0147000 	 1.795100 	 -0.5404186000 	 -1.9393190000 
608.05 	 225.0179000 	 1.795075 	 -0.5369441000 	 -1.9364550000 
608.25 	 225.0163000 	 1.795075 	 -0.5368010000 	 -1.9356190000 
608.45 	 225.0147000 	 1.795075 	 -0.5404822000 	 -1.9389850000 
608.65 	 225.0115000 	 1.795075 	 -0.5379899000 	 -1.9374340000 
608.85 	 225.0115000 	 1.795075 	 -0.5361080000 	 -1.9351320000 
609.05 	 225.0067000 	 1.795075 	 -0.5398560000 	 -1.9383460000 
609.25 	 225.0067000 	 1.795075 	 -0.5390549000 	 -1.9383810000 
609.45 	 225.0036000 	 1.795075 	 -0.5358346000 	 -1.9351510000 
609.65 	 225.0036000 	 1.795075 	 -0.5392742000 	 -1.9378950000 
609.85 	 225.0036000 	 1.795075 	 -0.5394618000 	 -1.9388550000 
610.05 	 225.0036000 	 1.795075 	 -0.5358378000 	 -1.9352120000 
610.25 	 225.0036000 	 1.795075 	 -0.5386479000 	 -1.9372840000 
610.45 	 225.0036000 	 1.795075 	 -0.5400499000 	 -1.9391980000 
610.65 	 225.0036000 	 1.795075 	 -0.5360190000 	 -1.9356410000 
610.85 	 224.9988000 	 1.795075 	 -0.5379836000 	 -1.9367820000 
611.05 	 224.9988000 	 1.795075 	 -0.5403614000 	 -1.9393380000 
611.25 	 224.9956000 	 1.795075 	 -0.5365499000 	 -1.9361180000 
611.45 	 224.9908000 	 1.795075 	 -0.5371348000 	 -1.9360830000 
611.65 	 224.9908000 	 1.795075 	 -0.5405553000 	 -1.9394370000 
611.85 	 224.9877000 	 1.795075 	 -0.5372620000 	 -1.9368620000 
612.05 	 224.9829000 	 1.795075 	 -0.5364354000 	 -1.9354470000 
612.25 	 224.9829000 	 1.795075 	 -0.5402660000 	 -1.9390110000 
612.45 	 224.9829000 	 1.795075 	 -0.5379327000 	 -1.9373800000 
612.65 	 224.9797000 	 1.795075 	 -0.5361112000 	 -1.9351930000 
612.85 	 224.9797000 	 1.795075 	 -0.5399100000 	 -1.9386100000 
613.05 	 224.9797000 	 1.795075 	 -0.5391185000 	 -1.9383210000 
613.25 	 224.9749000 	 1.795075 	 -0.5358188000 	 -1.9351800000 
613.45 	 224.9749000 	 1.795075 	 -0.5390167000 	 -1.9375480000 
613.65 	 224.9749000 	 1.795075 	 -0.5397193000 	 -1.9389530000 
613.85 	 224.9749000 	 1.795100 	 -0.5358188000 	 -1.9354690000 
614.05 	 224.9718000 	 1.795100 	 -0.5380630000 	 -1.9368040000 
614.25 	 224.9718000 	 1.795125 	 -0.5404854000 	 -1.9393510000 
614.45 	 224.9718000 	 1.795150 	 -0.5367597000 	 -1.9361110000 
614.65 	 224.9718000 	 1.795150 	 -0.5370617000 	 -1.9359110000 
614.85 	 224.9718000 	 1.795200 	 -0.5405744000 	 -1.9393730000 
615.05 	 224.9718000 	 1.795200 	 -0.5376975000 	 -1.9370140000 
615.25 	 224.9718000 	 1.795225 	 -0.5364291000 	 -1.9352470000 
615.45 	 224.9718000 	 1.795250 	 -0.5401230000 	 -1.9386290000 
615.65 	 224.9718000 	 1.795250 	 -0.5385653000 	 -1.9376950000 
615.85 	 224.9749000 	 1.795300 	 -0.5361938000 	 -1.9351510000 
616.05 	 224.9749000 	 1.795275 	 -0.5401675000 	 -1.9384860000 
616.25 	 224.9797000 	 1.795300 	 -0.5392933000 	 -1.9383840000 
616.45 	 224.9797000 	 1.795300 	 -0.5349668000 	 -1.9351670000 
616.65 	 224.9797000 	 1.795325 	 -0.5382156000 	 -1.9377100000 
616.85 	 224.9797000 	 1.795350 	 -0.5388069000 	 -1.9390140000 
617.05 	 224.9797000 	 1.795325 	 -0.5315781000 	 -1.9356060000 
617.25 	 224.9829000 	 1.795350 	 -0.5341689000 	 -1.9369920000 
617.45 	 224.9829000 	 1.795350 	 -0.5359300000 	 -1.9393380000 
617.65 	 224.9908000 	 1.795375 	 -0.5323537000 	 -1.9363530000 
617.85 	 224.9972000 	 1.795400 	 -0.5341275000 	 -1.9365820000 
618.05 	 225.0036000 	 1.795375 	 -0.5399354000 	 -1.9394270000 
618.25 	 225.0115000 	 1.795375 	 -0.5365849000 	 -1.9367220000 
618.45 	 225.0147000 	 1.795375 	 -0.5363242000 	 -1.9357520000 
618.65 	 225.0179000 	 1.795375 	 -0.5399958000 	 -1.9392940000 
618.85 	 225.0179000 	 1.795375 	 -0.5375068000 	 -1.9375550000 
619.05 	 225.0226000 	 1.795375 	 -0.5356376000 	 -1.9351900000 
619.25 	 225.0179000 	 1.795375 	 -0.5395921000 	 -1.9387340000 
619.45 	 225.0147000 	 1.795375 	 -0.5383110000 	 -1.9381400000 
619.65 	 225.0147000 	 1.795375 	 -0.5354691000 	 -1.9352210000 
619.85 	 225.0115000 	 1.795375 	 -0.5395603000 	 -1.9383880000 
620.05 	 225.0115000 	 1.795375 	 -0.5389531000 	 -1.9384830000 
620.25 	 225.0115000 	 1.795375 	 -0.5357043000 	 -1.9352370000 
620.45 	 225.0115000 	 1.795375 	 -0.5388705000 	 -1.9378190000 
620.65 	 225.0115000 	 1.795375 	 -0.5398623000 	 -1.9391570000 
620.85 	 225.0067000 	 1.795375 	 -0.5361016000 	 -1.9357330000 
621.05 	 225.0067000 	 1.795375 	 -0.5377293000 	 -1.9370170000 
621.25 	 225.0036000 	 1.795375 	 -0.5401993000 	 -1.9395070000 
621.45 	 224.9988000 	 1.795375 	 -0.5365658000 	 -1.9364040000 
621.65 	 224.9956000 	 1.795375 	 -0.5372111000 	 -1.9363400000 
621.85 	 224.9940000 	 1.795375 	 -0.5401261000 	 -1.9394300000 
622.05 	 224.9908000 	 1.795375 	 -0.5369250000 	 -1.9368390000 
622.25 	 224.9908000 	 1.795375 	 -0.5364959000 	 -1.9356060000 
622.45 	 224.9908000 	 1.795375 	 -0.5400085000 	 -1.9392330000 
622.65 	 224.9956000 	 1.795375 	 -0.5377166000 	 -1.9374400000 
622.85 	 224.9956000 	 1.795375 	 -0.5358188000 	 -1.9353930000 
623.05 	 224.9940000 	 1.795375 	 -0.5396302000 	 -1.9387150000 
623.25 	 224.9908000 	 1.795375 	 -0.5385081000 	 -1.9384070000 
623.45 	 224.9877000 	 1.795375 	 -0.5357043000 	 -1.9352660000 
623.65 	 224.9829000 	 1.795375 	 -0.5393155000 	 -1.9382190000 
623.85 	 224.9797000 	 1.795375 	 -0.5390612000 	 -1.9389790000 
624.05 	 224.9797000 	 1.795375 	 -0.5356979000 	 -1.9353040000 
624.25 	 224.9797000 	 1.795375 	 -0.5387624000 	 -1.9376250000 
624.45 	 224.9765000 	 1.795375 	 -0.5396525000 	 -1.9391730000 
624.65 	 224.9797000 	 1.795375 	 -0.5358092000 	 -1.9356160000 
624.85 	 224.9797000 	 1.795375 	 -0.5381520000 	 -1.9369130000 
625.05 	 224.9797000 	 1.795375 	 -0.5400435000 	 -1.9395100000 
625.25 	 224.9797000 	 1.795375 	 -0.5360762000 	 -1.9360800000 
625.45 	 224.9797000 	 1.795375 	 -0.5370553000 	 -1.9362320000 
625.65 	 224.9797000 	 1.795375 	 -0.5402057000 	 -1.9393830000 
625.85 	 224.9797000 	 1.795400 	 -0.5373796000 	 -1.9366170000 
626.05 	 224.9813000 	 1.795425 	 -0.5373128000 	 -1.9360260000 
626.25 	 224.9829000 	 1.795450 	 -0.5408033000 	 -1.9393630000 
626.45 	 224.9829000 	 1.795425 	 -0.5381425000 	 -1.9374560000 
626.65 	 224.9813000 	 1.795425 	 -0.5364990000 	 -1.9353040000 
626.85 	 224.9797000 	 1.795450 	 -0.5404059000 	 -1.9387910000 
627.05 	 224.9749000 	 1.795475 	 -0.5391884000 	 -1.9382730000 
627.25 	 224.9749000 	 1.795500 	 -0.5362415000 	 -1.9352950000 
627.45 	 224.9749000 	 1.795475 	 -0.5388101000 	 -1.9382990000 
627.65 	 224.9718000 	 1.795500 	 -0.5384922000 	 -1.9388040000 
627.85 	 224.9718000 	 1.795500 	 -0.5327924000 	 -1.9354920000 
628.05 	 224.9718000 	 1.795525 	 -0.5357552000 	 -1.9373380000 
628.25 	 224.9718000 	 1.795550 	 -0.5371507000 	 -1.9393790000 
628.45 	 224.9702000 	 1.795575 	 -0.5333932000 	 -1.9358920000 
628.65 	 224.9718000 	 1.795600 	 -0.5339782000 	 -1.9365440000 
628.85 	 224.9718000 	 1.795600 	 -0.5364196000 	 -1.9395350000 
629.05 	 224.9749000 	 1.795625 	 -0.5328210000 	 -1.9370330000 
629.25 	 224.9797000 	 1.795625 	 -0.5325699000 	 -1.9356980000 
629.45 	 224.9877000 	 1.795650 	 -0.5377643000 	 -1.9391000000 
629.65 	 224.9940000 	 1.795675 	 -0.5352116000 	 -1.9377990000 
629.85 	 224.9988000 	 1.795700 	 -0.5335204000 	 -1.9355170000 
630.05 	 225.0036000 	 1.795675 	 -0.5371094000 	 -1.9386040000 
630.25 	 225.0067000 	 1.795675 	 -0.5361589000 	 -1.9384510000 
630.45 	 225.0099000 	 1.795675 	 -0.5335299000 	 -1.9355040000 
630.65 	 225.0115000 	 1.795675 	 -0.5369918000 	 -1.9377550000 
630.85 	 225.0115000 	 1.795675 	 -0.5373764000 	 -1.9389630000 
631.05 	 225.0115000 	 1.795675 	 -0.5340831000 	 -1.9356570000 
631.25 	 225.0099000 	 1.795675 	 -0.5357647000 	 -1.9369890000 
631.45 	 225.0067000 	 1.795675 	 -0.5374781000 	 -1.9393220000 
631.65 	 225.0036000 	 1.795675 	 -0.5338891000 	 -1.9361370000 
631.85 	 225.0036000 	 1.795675 	 -0.5352847000 	 -1.9367500000 
632.05 	 225.0036000 	 1.795675 	 -0.5376084000 	 -1.9393700000 
632.25 	 225.0036000 	 1.795675 	 -0.5341784000 	 -1.9366040000 
632.45 	 224.9988000 	 1.795675 	 -0.5346839000 	 -1.9361970000 
632.65 	 225.0036000 	 1.795675 	 -0.5376466000 	 -1.9392170000 
632.85 	 225.0036000 	 1.795675 	 -0.5350812000 	 -1.9375990000 
633.05 	 225.0036000 	 1.795675 	 -0.5336984000 	 -1.9355420000 
633.25 	 225.0036000 	 1.795675 	 -0.5372079000 	 -1.9385660000 
633.45 	 225.0036000 	 1.795675 	 -0.5364418000 	 -1.9387210000 
633.65 	 225.0036000 	 1.795675 	 -0.5326589000 	 -1.9356380000 
633.85 	 224.9988000 	 1.795675 	 -0.5352052000 	 -1.9375670000 
634.05 	 224.9956000 	 1.795675 	 -0.5362924000 	 -1.9393160000 
634.25 	 224.9956000 	 1.795675 	 -0.5328719000 	 -1.9361620000 
634.45 	 224.9956000 	 1.795675 	 -0.5343914000 	 -1.9366390000 
634.65 	 224.9956000 	 1.795675 	 -0.5368805000 	 -1.9393790000 
634.85 	 224.9988000 	 1.795675 	 -0.5334091000 	 -1.9365980000 
635.05 	 224.9988000 	 1.795675 	 -0.5338700000 	 -1.9361240000 
635.25 	 224.9988000 	 1.795675 	 -0.5370172000 	 -1.9393190000 
635.45 	 225.0020000 	 1.795675 	 -0.5337556000 	 -1.9369440000 
635.65 	 225.0036000 	 1.795675 	 -0.5332025000 	 -1.9359370000 
635.85 	 225.0036000 	 1.795675 	 -0.5366452000 	 -1.9391220000 
636.05 	 225.0036000 	 1.795675 	 -0.5346775000 	 -1.9378470000 
636.25 	 224.9988000 	 1.795675 	 -0.5326970000 	 -1.9355200000 
636.45 	 224.9988000 	 1.795675 	 -0.5360921000 	 -1.9383140000 
636.65 	 224.9956000 	 1.795675 	 -0.5356407000 	 -1.9387150000 
636.85 	 224.9956000 	 1.795675 	 -0.5328242000 	 -1.9355460000 
637.05 	 224.9956000 	 1.795675 	 -0.5364736000 	 -1.9374210000 
637.25 	 224.9988000 	 1.795675 	 -0.5378787000 	 -1.9393410000 
637.45 	 224.9956000 	 1.795675 	 -0.5341880000 	 -1.9361530000 
637.65 	 224.9956000 	 1.795675 	 -0.5352688000 	 -1.9363910000 
637.85 	 224.9908000 	 1.795675 	 -0.5376498000 	 -1.9393380000 
638.05 	 224.9877000 	 1.795675 	 -0.5344073000 	 -1.9366900000 
638.25 	 224.9829000 	 1.795675 	 -0.5341434000 	 -1.9358600000 
638.45 	 224.9829000 	 1.795675 	 -0.5375035000 	 -1.9390680000 
638.65 	 224.9829000 	 1.795675 	 -0.5349986000 	 -1.9378470000 
638.85 	 224.9829000 	 1.795675 	 -0.5336952000 	 -1.9355420000 
639.05 	 224.9829000 	 1.795675 	 -0.5357997000 	 -1.9384990000 
639.25 	 224.9829000 	 1.795700 	 -0.5345917000 	 -1.9386610000 
639.45 	 224.9829000 	 1.795725 	 -0.5314223000 	 -1.9354950000 
639.65 	 224.9829000 	 1.795725 	 -0.5345058000 	 -1.9375420000 
639.85 	 224.9845000 	 1.795725 	 -0.5361557000 	 -1.9390550000 
640.05 	 224.9829000 	 1.795725 	 -0.5343787000 	 -1.9358540000 
640.25 	 224.9813000 	 1.795725 	 -0.5364831000 	 -1.9370560000 
640.45 	 224.9797000 	 1.795750 	 -0.5381393000 	 -1.9393600000 
640.65 	 224.9749000 	 1.795750 	 -0.5351226000 	 -1.9365250000 
640.85 	 224.9749000 	 1.795775 	 -0.5355453000 	 -1.9362770000 
641.05 	 224.9718000 	 1.795775 	 -0.5387402000 	 -1.9392970000 
641.25 	 224.9718000 	 1.795775 	 -0.5368201000 	 -1.9373260000 
641.45 	 224.9718000 	 1.795800 	 -0.5351670000 	 -1.9357490000 
641.65 	 224.9749000 	 1.795825 	 -0.5386989000 	 -1.9389280000 
641.85 	 224.9749000 	 1.795850 	 -0.5377483000 	 -1.9383460000 
642.05 	 224.9797000 	 1.795850 	 -0.5345122000 	 -1.9357170000 
642.25 	 224.9829000 	 1.795875 	 -0.5374272000 	 -1.9379710000 
642.45 	 224.9877000 	 1.795900 	 -0.5380853000 	 -1.9391220000 
642.65 	 224.9877000 	 1.795875 	 -0.5314159000 	 -1.9359780000 
642.85 	 224.9908000 	 1.795875 	 -0.5337684000 	 -1.9372810000 
643.05 	 224.9877000 	 1.795875 	 -0.5354118000 	 -1.9394780000 
643.25 	 224.9908000 	 1.795875 	 -0.5318705000 	 -1.9366110000 
643.45 	 224.9908000 	 1.795875 	 -0.5325985000 	 -1.9364450000 
643.65 	 224.9908000 	 1.795875 	 -0.5355771000 	 -1.9395700000 
643.85 	 224.9924000 	 1.795875 	 -0.5326366000 	 -1.9373540000 
644.05 	 224.9908000 	 1.795875 	 -0.5321312000 	 -1.9359300000 
644.25 	 224.9908000 	 1.795875 	 -0.5355517000 	 -1.9393510000 
644.45 	 224.9908000 	 1.795875 	 -0.5332692000 	 -1.9379810000 
644.65 	 224.9908000 	 1.795875 	 -0.5317879000 	 -1.9358380000 
644.85 	 224.9877000 	 1.795875 	 -0.5356534000 	 -1.9388420000 
645.05 	 224.9877000 	 1.795875 	 -0.5343087000 	 -1.9386640000 
645.25 	 224.9829000 	 1.795875 	 -0.5315113000 	 -1.9355620000 
645.45 	 224.9829000 	 1.795875 	 -0.5352179000 	 -1.9384420000 
645.65 	 224.9813000 	 1.795875 	 -0.5349095000 	 -1.9389630000 
645.85 	 224.9829000 	 1.795900 	 -0.5347602000 	 -1.9358060000 
646.05 	 224.9797000 	 1.795925 	 -0.5377070000 	 -1.9380630000 
646.25 	 224.9829000 	 1.795925 	 -0.5383301000 	 -1.9393350000 
646.45 	 224.9829000 	 1.795950 	 -0.5344899000 	 -1.9361650000 
646.65 	 224.9829000 	 1.795925 	 -0.5363687000 	 -1.9372400000 
646.85 	 224.9829000 	 1.795950 	 -0.5385780000 	 -1.9395800000 
647.05 	 224.9861000 	 1.795975 	 -0.5350145000 	 -1.9367980000 
647.25 	 224.9877000 	 1.796000 	 -0.5360985000 	 -1.9364610000 
647.45 	 224.9877000 	 1.795975 	 -0.5390708000 	 -1.9396940000 
647.65 	 224.9908000 	 1.795975 	 -0.5355104000 	 -1.9372690000 
647.85 	 224.9956000 	 1.795975 	 -0.5351543000 	 -1.9361850000 
648.05 	 224.9956000 	 1.795975 	 -0.5386003000 	 -1.9395130000 
648.25 	 224.9956000 	 1.795975 	 -0.5363464000 	 -1.9379550000 
648.45 	 224.9924000 	 1.795975 	 -0.5346902000 	 -1.9358250000 
648.65 	 224.9908000 	 1.795975 	 -0.5384286000 	 -1.9389720000 
648.85 	 224.9877000 	 1.795975 	 -0.5371316000 	 -1.9385560000 
649.05 	 224.9829000 	 1.795975 	 -0.5347157000 	 -1.9357870000 
649.25 	 224.9829000 	 1.795975 	 -0.5379359000 	 -1.9385110000 
649.45 	 224.9829000 	 1.795975 	 -0.5381234000 	 -1.9391790000 
649.65 	 224.9829000 	 1.795975 	 -0.5349159000 	 -1.9360070000 
649.85 	 224.9797000 	 1.795975 	 -0.5368201000 	 -1.9375580000 
650.05 	 224.9813000 	 1.796000 	 -0.5386416000 	 -1.9397130000 
650.25 	 224.9829000 	 1.796025 	 -0.5349318000 	 -1.9369060000 
650.45 	 224.9829000 	 1.796050 	 -0.5354722000 	 -1.9365660000 
650.65 	 224.9829000 	 1.796025 	 -0.5398369000 	 -1.9396560000 
650.85 	 224.9829000 	 1.796025 	 -0.5371539000 	 -1.9377580000 
651.05 	 224.9797000 	 1.796050 	 -0.5356280000 	 -1.9359870000 
651.25 	 224.9797000 	 1.796075 	 -0.5392806000 	 -1.9393090000 
651.45 	 224.9749000 	 1.796100 	 -0.5378056000 	 -1.9385340000 
651.65 	 224.9797000 	 1.796075 	 -0.5324904000 	 -1.9360130000 
651.85 	 224.9829000 	 1.796100 	 -0.5362574000 	 -1.9385560000 
652.05 	 224.9877000 	 1.796100 	 -0.5400435000 	 -1.9395570000 
652.25 	 224.9908000 	 1.796125 	 -0.5363178000 	 -1.9360960000 
652.45 	 224.9908000 	 1.796125 	 -0.5392742000 	 -1.9381560000 
652.65 	 224.9956000 	 1.796125 	 -0.5399100000 	 -1.9397990000 
652.85 	 224.9908000 	 1.796125 	 -0.5363846000 	 -1.9365920000 
653.05 	 224.9908000 	 1.796125 	 -0.5379645000 	 -1.9372910000 
653.25 	 224.9908000 	 1.796125 	 -0.5405140000 	 -1.9401740000 
653.45 	 224.9877000 	 1.796125 	 -0.5367565000 	 -1.9370080000 
653.65 	 224.9877000 	 1.796125 	 -0.5372620000 	 -1.9364960000 
653.85 	 224.9877000 	 1.796125 	 -0.5407779000 	 -1.9401450000 
654.05 	 224.9877000 	 1.796125 	 -0.5375163000 	 -1.9375990000 
654.25 	 224.9877000 	 1.796125 	 -0.5367692000 	 -1.9362420000 
654.45 	 224.9877000 	 1.796125 	 -0.5404790000 	 -1.9398280000 
654.65 	 224.9893000 	 1.796125 	 -0.5383174000 	 -1.9383750000 
654.85 	 224.9877000 	 1.796125 	 -0.5364736000 	 -1.9359620000 
655.05 	 224.9877000 	 1.796125 	 -0.5400721000 	 -1.9392590000 
655.25 	 224.9877000 	 1.796125 	 -0.5388832000 	 -1.9387400000 
655.45 	 224.9893000 	 1.796125 	 -0.5362098000 	 -1.9358630000 
655.65 	 224.9908000 	 1.796125 	 -0.5398719000 	 -1.9389920000 
655.85 	 224.9908000 	 1.796125 	 -0.5396016000 	 -1.9392870000 
656.05 	 224.9908000 	 1.796125 	 -0.5359523000 	 -1.9358030000 
656.25 	 224.9908000 	 1.796125 	 -0.5387910000 	 -1.9381520000 
656.45 	 224.9908000 	 1.796125 	 -0.5401738000 	 -1.9398210000 
656.65 	 224.9908000 	 1.796125 	 -0.5363910000 	 -1.9362350000 
656.85 	 224.9877000 	 1.796125 	 -0.5383714000 	 -1.9375830000 
657.05 	 224.9829000 	 1.796125 	 -0.5405871000 	 -1.9400370000 
657.25 	 224.9797000 	 1.796125 	 -0.5367501000 	 -1.9368330000 
657.45 	 224.9797000 	 1.796125 	 -0.5374050000 	 -1.9367760000 
657.65 	 224.9797000 	 1.796125 	 -0.5408795000 	 -1.9400630000 
657.85 	 224.9749000 	 1.796150 	 -0.5379327000 	 -1.9377520000 
658.05 	 224.9734000 	 1.796150 	 -0.5377706000 	 -1.9361780000 
658.25 	 224.9718000 	 1.796175 	 -0.5416965000 	 -1.9397890000 
658.45 	 224.9670000 	 1.796200 	 -0.5396748000 	 -1.9384230000 
658.65 	 224.9654000 	 1.796225 	 -0.5374272000 	 -1.9358890000 
658.85 	 224.9638000 	 1.796250 	 -0.5412292000 	 -1.9390840000 
659.05 	 224.9638000 	 1.796250 	 -0.5407429000 	 -1.9392840000 
659.25 	 224.9670000 	 1.796275 	 -0.5372842000 	 -1.9358950000 
659.45 	 224.9670000 	 1.796300 	 -0.5400403000 	 -1.9379650000 
659.65 	 224.9702000 	 1.796325 	 -0.5414231000 	 -1.9397670000 
659.85 	 224.9718000 	 1.796350 	 -0.5375512000 	 -1.9363750000 
660.05 	 224.9749000 	 1.796350 	 -0.5392869000 	 -1.9371190000 
660.25 	 224.9797000 	 1.796350 	 -0.5420558000 	 -1.9402410000 
660.45 	 224.9797000 	 1.796375 	 -0.5384858000 	 -1.9372650000 
660.65 	 224.9813000 	 1.796375 	 -0.5385717000 	 -1.9368140000 
660.85 	 224.9829000 	 1.796375 	 -0.5420558000 	 -1.9401650000 
661.05 	 224.9829000 	 1.796400 	 -0.5391312000 	 -1.9379080000 
661.25 	 224.9877000 	 1.796400 	 -0.5381298000 	 -1.9362230000 
661.45 	 224.9956000 	 1.796425 	 -0.5418237000 	 -1.9396050000 
661.65 	 224.9988000 	 1.796425 	 -0.5402470000 	 -1.9389310000 
661.85 	 225.0052000 	 1.796425 	 -0.5374622000 	 -1.9362100000 
662.05 	 225.0067000 	 1.796425 	 -0.5409749000 	 -1.9390110000 
662.25 	 225.0115000 	 1.796425 	 -0.5410035000 	 -1.9397290000 
662.45 	 225.0147000 	 1.796425 	 -0.5375258000 	 -1.9363530000 
662.65 	 225.0147000 	 1.796425 	 -0.5401198000 	 -1.9383020000 
662.85 	 225.0147000 	 1.796425 	 -0.5417442000 	 -1.9401650000 
663.05 	 225.0147000 	 1.796425 	 -0.5377261000 	 -1.9367570000 
663.25 	 225.0147000 	 1.796425 	 -0.5393378000 	 -1.9375360000 
663.45 	 225.0147000 	 1.796425 	 -0.5418332000 	 -1.9402730000 
663.65 	 225.0147000 	 1.796425 	 -0.5382125000 	 -1.9372650000 
663.85 	 225.0147000 	 1.796425 	 -0.5386003000 	 -1.9371350000 
664.05 	 225.0179000 	 1.796425 	 -0.5419318000 	 -1.9402850000 
664.25 	 225.0179000 	 1.796425 	 -0.5390517000 	 -1.9379010000 
664.45 	 225.0179000 	 1.796425 	 -0.5380440000 	 -1.9364930000 
664.65 	 225.0147000 	 1.796400 	 -0.5415948000 	 -1.9396720000 
664.85 	 225.0147000 	 1.796375 	 -0.5401039000 	 -1.9390200000 
665.05 	 225.0115000 	 1.796375 	 -0.5375131000 	 -1.9361910000 
665.25 	 225.0083000 	 1.796375 	 -0.5411530000 	 -1.9394020000 
665.45 	 225.0067000 	 1.796375 	 -0.5405807000 	 -1.9393700000 
665.65 	 225.0036000 	 1.796375 	 -0.5373287000 	 -1.9362580000 
665.85 	 225.0036000 	 1.796375 	 -0.5402692000 	 -1.9385780000 
666.05 	 224.9988000 	 1.796375 	 -0.5413310000 	 -1.9399390000 
666.25 	 224.9988000 	 1.796375 	 -0.5376084000 	 -1.9364990000 
666.45 	 224.9988000 	 1.796375 	 -0.5397002000 	 -1.9378630000 
666.65 	 224.9956000 	 1.796375 	 -0.5415662000 	 -1.9402090000 
666.85 	 224.9956000 	 1.796375 	 -0.5377833000 	 -1.9370170000 
667.05 	 224.9956000 	 1.796375 	 -0.5392392000 	 -1.9374910000 
667.25 	 224.9956000 	 1.796375 	 -0.5419763000 	 -1.9403520000 
667.45 	 224.9956000 	 1.796375 	 -0.5383968000 	 -1.9374690000 
667.65 	 224.9956000 	 1.796375 	 -0.5381839000 	 -1.9366550000 
667.85 	 224.9940000 	 1.796375 	 -0.5417665000 	 -1.9399870000 
668.05 	 224.9877000 	 1.796375 	 -0.5394904000 	 -1.9384510000 
668.25 	 224.9877000 	 1.796375 	 -0.5376625000 	 -1.9362800000 
668.45 	 224.9829000 	 1.796375 	 -0.5413914000 	 -1.9396880000 
668.65 	 224.9877000 	 1.796375 	 -0.5403360000 	 -1.9392050000 
668.85 	 224.9908000 	 1.796375 	 -0.5374845000 	 -1.9361970000 
669.05 	 224.9956000 	 1.796375 	 -0.5410099000 	 -1.9388480000 
669.25 	 224.9956000 	 1.796375 	 -0.5411339000 	 -1.9398340000 
669.45 	 224.9893000 	 1.796375 	 -0.5374305000 	 -1.9365250000 
669.65 	 224.9861000 	 1.796375 	 -0.5395508000 	 -1.9378690000 
669.85 	 224.9797000 	 1.796375 	 -0.5417569000 	 -1.9403650000 
670.05 	 224.9749000 	 1.796375 	 -0.5380376000 	 -1.9370330000 
670.25 	 224.9749000 	 1.796375 	 -0.5390167000 	 -1.9371100000 
670.45 	 224.9749000 	 1.796375 	 -0.5417888000 	 -1.9402380000 
670.65 	 224.9749000 	 1.796375 	 -0.5386702000 	 -1.9376600000 
670.85 	 224.9749000 	 1.796375 	 -0.5381076000 	 -1.9368330000 
671.05 	 224.9734000 	 1.796375 	 -0.5418301000 	 -1.9399770000 
671.25 	 224.9718000 	 1.796375 	 -0.5392424000 	 -1.9383370000 
671.45 	 224.9670000 	 1.796375 	 -0.5376847000 	 -1.9364680000 
671.65 	 224.9670000 	 1.796400 	 -0.5416203000 	 -1.9397260000 
671.85 	 224.9638000 	 1.796425 	 -0.5403073000 	 -1.9391500000 
672.05 	 224.9638000 	 1.796425 	 -0.5373605000 	 -1.9363400000 
672.25 	 224.9638000 	 1.796450 	 -0.5408955000 	 -1.9391470000 
672.45 	 224.9638000 	 1.796475 	 -0.5408319000 	 -1.9397390000 
672.65 	 224.9638000 	 1.796500 	 -0.5373414000 	 -1.9363400000 
672.85 	 224.9638000 	 1.796525 	 -0.5400340000 	 -1.9382440000 
673.05 	 224.9638000 	 1.796550 	 -0.5411116000 	 -1.9400560000 
673.25 	 224.9591000 	 1.796550 	 -0.5371316000 	 -1.9368360000 
673.45 	 224.9591000 	 1.796600 	 -0.5388133000 	 -1.9377420000 
673.65 	 224.9606000 	 1.796625 	 -0.5411530000 	 -1.9402280000 
673.85 	 224.9638000 	 1.796650 	 -0.5373128000 	 -1.9372050000 
674.05 	 224.9670000 	 1.796675 	 -0.5379486000 	 -1.9371260000 
674.25 	 224.9670000 	 1.796700 	 -0.5393950000 	 -1.9403460000 
674.45 	 224.9734000 	 1.796700 	 -0.5357425000 	 -1.9379330000 
674.65 	 224.9797000 	 1.796725 	 -0.5352656000 	 -1.9367280000 
674.85 	 224.9861000 	 1.796725 	 -0.5398337000 	 -1.9401110000 
675.05 	 224.9956000 	 1.796725 	 -0.5359014000 	 -1.9385370000 
675.25 	 225.0036000 	 1.796725 	 -0.5341816000 	 -1.9363470000 
675.45 	 225.0115000 	 1.796725 	 -0.5380376000 	 -1.9398690000 
675.65 	 225.0179000 	 1.796725 	 -0.5361684000 	 -1.9388870000 
675.85 	 225.0179000 	 1.796725 	 -0.5339813000 	 -1.9361340000 
676.05 	 225.0226000 	 1.796725 	 -0.5376466000 	 -1.9391820000 
676.25 	 225.0226000 	 1.796725 	 -0.5369949000 	 -1.9395220000 
676.45 	 225.0226000 	 1.796725 	 -0.5337175000 	 -1.9364960000 
676.65 	 225.0226000 	 1.796725 	 -0.5367088000 	 -1.9385850000 
676.85 	 225.0226000 	 1.796725 	 -0.5377133000 	 -1.9401900000 
677.05 	 225.0258000 	 1.796725 	 -0.5340640000 	 -1.9369220000 
677.25 	 225.0242000 	 1.796725 	 -0.5354754000 	 -1.9379620000 
677.45 	 225.0226000 	 1.796725 	 -0.5376847000 	 -1.9404000000 
677.65 	 225.0179000 	 1.796725 	 -0.5340735000 	 -1.9375580000 
677.85 	 225.0147000 	 1.796725 	 -0.5345599000 	 -1.9370870000 
678.05 	 225.0147000 	 1.796725 	 -0.5376307000 	 -1.9403590000 
678.25 	 225.0147000 	 1.796725 	 -0.5345599000 	 -1.9378440000 
678.45 	 225.0147000 	 1.796725 	 -0.5340417000 	 -1.9367220000 
678.65 	 225.0147000 	 1.796675 	 -0.5375481000 	 -1.9401450000 
678.85 	 225.0179000 	 1.796675 	 -0.5348937000 	 -1.9383970000 
679.05 	 225.0147000 	 1.796675 	 -0.5335299000 	 -1.9364200000 
679.25 	 225.0115000 	 1.796675 	 -0.5373923000 	 -1.9398750000 
679.45 	 225.0115000 	 1.796675 	 -0.5355740000 	 -1.9388360000 
679.65 	 225.0099000 	 1.796675 	 -0.5331993000 	 -1.9364130000 
679.85 	 225.0099000 	 1.796675 	 -0.5371857000 	 -1.9393250000 
680.05 	 225.0083000 	 1.796675 	 -0.5363973000 	 -1.9395260000 
680.25 	 225.0115000 	 1.796675 	 -0.5332025000 	 -1.9364320000 
680.45 	 225.0115000 	 1.796675 	 -0.5361557000 	 -1.9386350000 
680.65 	 225.0147000 	 1.796675 	 -0.5370204000 	 -1.9401580000 
680.85 	 225.0115000 	 1.796650 	 -0.5332883000 	 -1.9366610000 
681.05 	 225.0067000 	 1.796625 	 -0.5357869000 	 -1.9380190000 
681.25 	 225.0036000 	 1.796625 	 -0.5375099000 	 -1.9404190000 
681.45 	 224.9988000 	 1.796625 	 -0.5337747000 	 -1.9369630000 
681.65 	 224.9956000 	 1.796625 	 -0.5347283000 	 -1.9371700000 
681.85 	 224.9893000 	 1.796625 	 -0.5378850000 	 -1.9402630000 
682.05 	 224.9877000 	 1.796625 	 -0.5344486000 	 -1.9378220000 
682.25 	 224.9877000 	 1.796625 	 -0.5339877000 	 -1.9367410000 
682.45 	 224.9829000 	 1.796625 	 -0.5377515000 	 -1.9402730000 
682.65 	 224.9797000 	 1.796625 	 -0.5351480000 	 -1.9384920000 
682.85 	 224.9797000 	 1.796625 	 -0.5332597000 	 -1.9364930000 
683.05 	 224.9797000 	 1.796625 	 -0.5372747000 	 -1.9396150000 
683.25 	 224.9797000 	 1.796625 	 -0.5360953000 	 -1.9392520000 
683.45 	 224.9749000 	 1.796625 	 -0.5331580000 	 -1.9362890000 
683.65 	 224.9749000 	 1.796625 	 -0.5367152000 	 -1.9388770000 
683.85 	 224.9749000 	 1.796625 	 -0.5367915000 	 -1.9398150000 
684.05 	 224.9749000 	 1.796625 	 -0.5332502000 	 -1.9365120000 
684.25 	 224.9718000 	 1.796625 	 -0.5356407000 	 -1.9383340000 
684.45 	 224.9718000 	 1.796625 	 -0.5371634000 	 -1.9403520000 
684.65 	 224.9718000 	 1.796675 	 -0.5336602000 	 -1.9370710000 
684.85 	 224.9718000 	 1.796675 	 -0.5348746000 	 -1.9373890000 
685.05 	 224.9749000 	 1.796725 	 -0.5376911000 	 -1.9402760000 
685.25 	 224.9749000 	 1.796725 	 -0.5342643000 	 -1.9375390000 
685.45 	 224.9797000 	 1.796725 	 -0.5344041000 	 -1.9368110000 
685.65 	 224.9813000 	 1.796725 	 -0.5377547000 	 -1.9401230000 
685.85 	 224.9797000 	 1.796750 	 -0.5350463000 	 -1.9383720000 
686.05 	 224.9781000 	 1.796775 	 -0.5336125000 	 -1.9364640000 
686.25 	 224.9749000 	 1.796775 	 -0.5373510000 	 -1.9397230000 
686.45 	 224.9718000 	 1.796775 	 -0.5345631000 	 -1.9393290000 
686.65 	 224.9718000 	 1.796800 	 -0.5335363000 	 -1.9362100000 
686.85 	 224.9718000 	 1.796825 	 -0.5372302000 	 -1.9389090000 
687.05 	 224.9718000 	 1.796850 	 -0.5370744000 	 -1.9399640000 
687.25 	 224.9718000 	 1.796875 	 -0.5333837000 	 -1.9364900000 
687.45 	 224.9749000 	 1.796875 	 -0.5358124000 	 -1.9380320000 
687.65 	 224.9749000 	 1.796875 	 -0.5362479000 	 -1.9402570000 
687.85 	 224.9749000 	 1.796900 	 -0.5326493000 	 -1.9371480000 
688.05 	 224.9749000 	 1.796925 	 -0.5332947000 	 -1.9371000000 
688.25 	 224.9749000 	 1.796950 	 -0.5362479000 	 -1.9403270000 
688.45 	 224.9749000 	 1.796925 	 -0.5331866000 	 -1.9381330000 
688.65 	 224.9765000 	 1.796925 	 -0.5331675000 	 -1.9366170000 
688.85 	 224.9829000 	 1.796950 	 -0.5365181000 	 -1.9399580000 
689.05 	 224.9877000 	 1.796975 	 -0.5342452000 	 -1.9388990000 
689.25 	 224.9908000 	 1.796975 	 -0.5320994000 	 -1.9363690000 
689.45 	 224.9956000 	 1.796975 	 -0.5359840000 	 -1.9394210000 
689.65 	 224.9956000 	 1.796975 	 -0.5397256000 	 -1.9396150000 
689.85 	 224.9988000 	 1.796975 	 -0.5362797000 	 -1.9365410000 
690.05 	 225.0036000 	 1.796975 	 -0.5390803000 	 -1.9387470000 
690.25 	 225.0052000 	 1.796975 	 -0.5402851000 	 -1.9402540000 
690.45 	 225.0067000 	 1.796975 	 -0.5365689000 	 -1.9369980000 
690.65 	 225.0115000 	 1.796975 	 -0.5383714000 	 -1.9379230000 
690.85 	 225.0131000 	 1.796975 	 -0.5406730000 	 -1.9405620000 
691.05 	 225.0115000 	 1.796975 	 -0.5371380000 	 -1.9374850000 
691.25 	 225.0115000 	 1.796975 	 -0.5375131000 	 -1.9373480000 
691.45 	 225.0115000 	 1.796975 	 -0.5407143000 	 -1.9404600000 
691.65 	 225.0067000 	 1.796975 	 -0.5379295000 	 -1.9382480000 
691.85 	 225.0036000 	 1.796975 	 -0.5367629000 	 -1.9367280000 
692.05 	 224.9988000 	 1.796975 	 -0.5406094000 	 -1.9401360000 
692.25 	 224.9956000 	 1.796975 	 -0.5389054000 	 -1.9390580000 
692.45 	 224.9956000 	 1.796975 	 -0.5366580000 	 -1.9364830000 
692.65 	 224.9908000 	 1.796975 	 -0.5399577000 	 -1.9391920000 
692.85 	 224.9908000 	 1.796975 	 -0.5398687000 	 -1.9398940000 
693.05 	 224.9908000 	 1.796975 	 -0.5365722000 	 -1.9365720000 
693.25 	 224.9893000 	 1.796975 	 -0.5393155000 	 -1.9386390000 
693.45 	 224.9893000 	 1.796975 	 -0.5406125000 	 -1.9402280000 
693.65 	 224.9877000 	 1.796975 	 -0.5367915000 	 -1.9371570000 
693.85 	 224.9908000 	 1.796975 	 -0.5381298000 	 -1.9376210000 
694.05 	 224.9908000 	 1.796975 	 -0.5409686000 	 -1.9404890000 
694.25 	 224.9908000 	 1.796975 	 -0.5374877000 	 -1.9378600000 
694.45 	 224.9956000 	 1.796975 	 -0.5370331000 	 -1.9368650000 
694.65 	 224.9956000 	 1.796975 	 -0.5407779000 	 -1.9402280000 
694.85 	 224.9988000 	 1.796975 	 -0.5386130000 	 -1.9387750000 
695.05 	 224.9956000 	 1.796975 	 -0.5366834000 	 -1.9367250000 
695.25 	 224.9972000 	 1.796975 	 -0.5404313000 	 -1.9398530000 
695.45 	 224.9956000 	 1.796975 	 -0.5388991000 	 -1.9392680000 
695.65 	 224.9956000 	 1.796975 	 -0.5363655000 	 -1.9364710000 
695.85 	 224.9956000 	 1.796975 	 -0.5401039000 	 -1.9393760000 
696.05 	 224.9877000 	 1.796975 	 -0.5398591000 	 -1.9397320000 
696.25 	 224.9893000 	 1.796975 	 -0.5364100000 	 -1.9365530000 
696.45 	 224.9829000 	 1.796975 	 -0.5393664000 	 -1.9387660000 
696.65 	 224.9765000 	 1.796975 	 -0.5403550000 	 -1.9402730000 
696.85 	 224.9749000 	 1.796975 	 -0.5367724000 	 -1.9368010000 
697.05 	 224.9718000 	 1.796975 	 -0.5387052000 	 -1.9381810000 
697.25 	 224.9718000 	 1.797000 	 -0.5407937000 	 -1.9403970000 
697.45 	 224.9670000 	 1.797025 	 -0.5370553000 	 -1.9374370000 
697.65 	 224.9670000 	 1.797050 	 -0.5378532000 	 -1.9373800000 
697.85 	 224.9670000 	 1.797075 	 -0.5406697000 	 -1.9405650000 
698.05 	 224.9670000 	 1.797100 	 -0.5377038000 	 -1.9381330000 
698.25 	 224.9686000 	 1.797100 	 -0.5371380000 	 -1.9367890000 
698.45 	 224.9718000 	 1.797125 	 -0.5407047000 	 -1.9400820000 
698.65 	 224.9749000 	 1.797150 	 -0.5388737000 	 -1.9392240000 
698.85 	 224.9829000 	 1.797150 	 -0.5366230000 	 -1.9364320000 
699.05 	 224.9861000 	 1.797175 	 -0.5402501000 	 -1.9395860000 
699.25 	 224.9908000 	 1.797175 	 -0.5399291000 	 -1.9399010000 
699.45 	 224.9908000 	 1.797175 	 -0.5379168000 	 -1.9366550000 
699.65 	 224.9956000 	 1.797175 	 -0.5408955000 	 -1.9389280000 
699.85 	 224.9908000 	 1.797175 	 -0.5420399000 	 -1.9402090000 
700.05 	 224.9908000 	 1.797175 	 -0.5380090000 	 -1.9368430000 
700.25 	 224.9908000 	 1.797175 	 -0.5402024000 	 -1.9382160000 
700.45 	 224.9956000 	 1.797175 	 -0.5420335000 	 -1.9403810000 
700.65 	 224.9956000 	 1.797175 	 -0.5384572000 	 -1.9371510000 
700.85 	 224.9956000 	 1.797175 	 -0.5394745000 	 -1.9375420000 
701.05 	 224.9956000 	 1.797175 	 -0.5424054000 	 -1.9405750000 
701.25 	 224.9956000 	 1.797175 	 -0.5392997000 	 -1.9381400000 
701.45 	 224.9956000 	 1.797175 	 -0.5384286000 	 -1.9368360000 
701.65 	 224.9956000 	 1.797175 	 -0.5422052000 	 -1.9402250000 
701.85 	 224.9956000 	 1.797175 	 -0.5401738000 	 -1.9388520000 
702.05 	 224.9988000 	 1.797175 	 -0.5380662000 	 -1.9365090000 
702.25 	 224.9988000 	 1.797175 	 -0.5415185000 	 -1.9395510000 
702.45 	 224.9972000 	 1.797175 	 -0.5412356000 	 -1.9397640000 
702.65 	 224.9956000 	 1.797175 	 -0.5379899000 	 -1.9364870000 
702.85 	 224.9956000 	 1.797175 	 -0.5407556000 	 -1.9387340000 
703.05 	 224.9956000 	 1.797175 	 -0.5419191000 	 -1.9403930000 
703.25 	 224.9988000 	 1.797175 	 -0.5381012000 	 -1.9367570000 
703.45 	 224.9956000 	 1.797175 	 -0.5399386000 	 -1.9380060000 
703.65 	 224.9956000 	 1.797175 	 -0.5424754000 	 -1.9405970000 
703.85 	 224.9956000 	 1.797175 	 -0.5389023000 	 -1.9376600000 
704.05 	 224.9956000 	 1.797175 	 -0.5390676000 	 -1.9371760000 
704.25 	 224.9956000 	 1.797175 	 -0.5424054000 	 -1.9403710000 
704.45 	 224.9908000 	 1.797175 	 -0.5395667000 	 -1.9383590000 
704.65 	 224.9908000 	 1.797175 	 -0.5382760000 	 -1.9365060000 
704.85 	 224.9908000 	 1.797175 	 -0.5419858000 	 -1.9396210000 
705.05 	 224.9877000 	 1.797175 	 -0.5408065000 	 -1.9392240000 
705.25 	 224.9877000 	 1.797175 	 -0.5379518000 	 -1.9364830000 
705.45 	 224.9829000 	 1.797175 	 -0.5414295000 	 -1.9392400000 
705.65 	 224.9829000 	 1.797175 	 -0.5417951000 	 -1.9401610000 
705.85 	 224.9829000 	 1.797200 	 -0.5380281000 	 -1.9367660000 
706.05 	 224.9797000 	 1.797200 	 -0.5401166000 	 -1.9382700000 
706.25 	 224.9797000 	 1.797225 	 -0.5420113000 	 -1.9404280000 
706.45 	 224.9797000 	 1.797225 	 -0.5385303000 	 -1.9373960000 
706.65 	 224.9749000 	 1.797225 	 -0.5391662000 	 -1.9373380000 
706.85 	 224.9749000 	 1.797225 	 -0.5424881000 	 -1.9405970000 
707.05 	 224.9749000 	 1.797250 	 -0.5398019000 	 -1.9386800000 
707.25 	 224.9749000 	 1.797275 	 -0.5380440000 	 -1.9367470000 
707.45 	 224.9749000 	 1.797300 	 -0.5421321000 	 -1.9400980000 
707.65 	 224.9797000 	 1.797275 	 -0.5404186000 	 -1.9391540000 
707.85 	 224.9829000 	 1.797275 	 -0.5379422000 	 -1.9366460000 
708.05 	 224.9861000 	 1.797300 	 -0.5416965000 	 -1.9397290000 
708.25 	 224.9877000 	 1.797325 	 -0.5409082000 	 -1.9397350000 
708.45 	 224.9877000 	 1.797350 	 -0.5377992000 	 -1.9366260000 
708.65 	 224.9877000 	 1.797325 	 -0.5410417000 	 -1.9388960000 
708.85 	 224.9908000 	 1.797325 	 -0.5416648000 	 -1.9404060000 
709.05 	 224.9908000 	 1.797325 	 -0.5382633000 	 -1.9369250000 
709.25 	 224.9956000 	 1.797325 	 -0.5401897000 	 -1.9380980000 
709.45 	 224.9988000 	 1.797325 	 -0.5421956000 	 -1.9405050000 
709.65 	 225.0036000 	 1.797325 	 -0.5387688000 	 -1.9373510000 
709.85 	 225.0067000 	 1.797325 	 -0.5392170000 	 -1.9373640000 
710.05 	 225.0115000 	 1.797325 	 -0.5426057000 	 -1.9404220000 
710.25 	 225.0115000 	 1.797325 	 -0.5397034000 	 -1.9384260000 
710.45 	 225.0115000 	 1.797325 	 -0.5383746000 	 -1.9368230000 
710.65 	 225.0115000 	 1.797325 	 -0.5420876000 	 -1.9400410000 
710.85 	 225.0115000 	 1.797325 	 -0.5403678000 	 -1.9392050000 
711.05 	 225.0067000 	 1.797325 	 -0.5379073000 	 -1.9366260000 
711.25 	 225.0036000 	 1.797325 	 -0.5415503000 	 -1.9393540000 
711.45 	 225.0036000 	 1.797325 	 -0.5415662000 	 -1.9400250000 
711.65 	 225.0036000 	 1.797325 	 -0.5379136000 	 -1.9366360000 
711.85 	 224.9988000 	 1.797325 	 -0.5409050000 	 -1.9388010000 
712.05 	 224.9956000 	 1.797325 	 -0.5418364000 	 -1.9403460000 
712.25 	 224.9956000 	 1.797325 	 -0.5381203000 	 -1.9371220000 
712.45 	 224.9956000 	 1.797325 	 -0.5400181000 	 -1.9380820000 
712.65 	 224.9908000 	 1.797325 	 -0.5421130000 	 -1.9406000000 
712.85 	 224.9877000 	 1.797325 	 -0.5385017000 	 -1.9373510000 
713.05 	 224.9877000 	 1.797325 	 -0.5393918000 	 -1.9372810000 
713.25 	 224.9877000 	 1.797325 	 -0.5425072000 	 -1.9406380000 
713.45 	 224.9877000 	 1.797325 	 -0.5388451000 	 -1.9378250000 
713.65 	 224.9877000 	 1.797325 	 -0.5388578000 	 -1.9371130000 
713.85 	 224.9877000 	 1.797325 	 -0.5424086000 	 -1.9403930000 
714.05 	 224.9829000 	 1.797325 	 -0.5397765000 	 -1.9384670000 
714.25 	 224.9813000 	 1.797325 	 -0.5383015000 	 -1.9365280000 
714.45 	 224.9797000 	 1.797325 	 -0.5420876000 	 -1.9399960000 
714.65 	 224.9797000 	 1.797325 	 -0.5403646000 	 -1.9390810000 
714.85 	 224.9749000 	 1.797350 	 -0.5379327000 	 -1.9364170000 
715.05 	 224.9749000 	 1.797375 	 -0.5416711000 	 -1.9393350000 
715.25 	 224.9749000 	 1.797375 	 -0.5416012000 	 -1.9400530000 
715.45 	 224.9749000 	 1.797400 	 -0.5378914000 	 -1.9366840000 
715.65 	 224.9749000 	 1.797375 	 -0.5407651000 	 -1.9387180000 
715.85 	 224.9718000 	 1.797400 	 -0.5420430000 	 -1.9405460000 
716.05 	 224.9718000 	 1.797425 	 -0.5380726000 	 -1.9369030000 
716.25 	 224.9718000 	 1.797450 	 -0.5399196000 	 -1.9382060000 
716.45 	 224.9749000 	 1.797475 	 -0.5422783000 	 -1.9406290000 
716.65 	 224.9797000 	 1.797500 	 -0.5384159000 	 -1.9372300000 
716.85 	 224.9829000 	 1.797475 	 -0.5393982000 	 -1.9374940000 
717.05 	 224.9829000 	 1.797475 	 -0.5425072000 	 -1.9407140000 
717.25 	 224.9845000 	 1.797500 	 -0.5388133000 	 -1.9378250000 
717.45 	 224.9829000 	 1.797525 	 -0.5388801000 	 -1.9372020000 
717.65 	 224.9829000 	 1.797550 	 -0.5424309000 	 -1.9405710000 
717.85 	 224.9877000 	 1.797525 	 -0.5397797000 	 -1.9388830000 
718.05 	 224.9908000 	 1.797525 	 -0.5381044000 	 -1.9366680000 
718.25 	 224.9956000 	 1.797525 	 -0.5419445000 	 -1.9400410000 
718.45 	 224.9988000 	 1.797525 	 -0.5407238000 	 -1.9395350000 
718.65 	 225.0036000 	 1.797525 	 -0.5378437000 	 -1.9366300000 
718.85 	 225.0052000 	 1.797525 	 -0.5410894000 	 -1.9393630000 
719.05 	 225.0083000 	 1.797525 	 -0.5415408000 	 -1.9403870000 
719.25 	 225.0147000 	 1.797525 	 -0.5378501000 	 -1.9368590000 
719.45 	 225.0147000 	 1.797525 	 -0.5401261000 	 -1.9384450000 
719.65 	 225.0147000 	 1.797525 	 -0.5421098000 	 -1.9408540000 
719.85 	 225.0115000 	 1.797525 	 -0.5382729000 	 -1.9374050000 
720.05 	 225.0067000 	 1.797525 	 -0.5393346000 	 -1.9376440000 
720.25 	 225.0036000 	 1.797525 	 -0.5422465000 	 -1.9407650000 
720.45 	 224.9988000 	 1.797525 	 -0.5392234000 	 -1.9382990000 
720.65 	 224.9988000 	 1.797525 	 -0.5382474000 	 -1.9368650000 
720.85 	 224.9956000 	 1.797525 	 -0.5422942000 	 -1.9404410000 
721.05 	 224.9956000 	 1.797525 	 -0.5398687000 	 -1.9390010000 
721.25 	 224.9956000 	 1.797525 	 -0.5378342000 	 -1.9366490000 
721.45 	 224.9956000 	 1.797525 	 -0.5413914000 	 -1.9397580000 
721.65 	 224.9908000 	 1.797525 	 -0.5407779000 	 -1.9397230000 
721.85 	 224.9908000 	 1.797525 	 -0.5376880000 	 -1.9365530000 
722.05 	 224.9908000 	 1.797525 	 -0.5410258000 	 -1.9392870000 
722.25 	 224.9908000 	 1.797525 	 -0.5414931000 	 -1.9401360000 
722.45 	 224.9877000 	 1.797525 	 -0.5377896000 	 -1.9369160000 
722.65 	 224.9877000 	 1.797525 	 -0.5400562000 	 -1.9384540000 
722.85 	 224.9877000 	 1.797525 	 -0.5419445000 	 -1.9406480000 
723.05 	 224.9877000 	 1.797525 	 -0.5380313000 	 -1.9371480000 
723.25 	 224.9877000 	 1.797525 	 -0.5396716000 	 -1.9380120000 
723.45 	 224.9908000 	 1.797525 	 -0.5422211000 	 -1.9407720000 
723.65 	 224.9908000 	 1.797525 	 -0.5385526000 	 -1.9377290000 
723.85 	 224.9908000 	 1.797525 	 -0.5391089000 	 -1.9375800000 
724.05 	 224.9908000 	 1.797525 	 -0.5422242000 	 -1.9405940000 
724.25 	 224.9908000 	 1.797525 	 -0.5392170000 	 -1.9382950000 
724.45 	 224.9893000 	 1.797525 	 -0.5383492000 	 -1.9367980000 
724.65 	 224.9829000 	 1.797525 	 -0.5420876000 	 -1.9402790000 
724.85 	 224.9797000 	 1.797525 	 -0.5401516000 	 -1.9391060000 
725.05 	 224.9749000 	 1.797525 	 -0.5378914000 	 -1.9366650000 
725.25 	 224.9749000 	 1.797525 	 -0.5416552000 	 -1.9398500000 
725.45 	 224.9718000 	 1.797550 	 -0.5405744000 	 -1.9395920000 
725.65 	 224.9718000 	 1.797550 	 -0.5377452000 	 -1.9366650000 
725.85 	 224.9718000 	 1.797575 	 -0.5413055000 	 -1.9394430000 
726.05 	 224.9718000 	 1.797600 	 -0.5412197000 	 -1.9400280000 
726.25 	 224.9718000 	 1.797625 	 -0.5378437000 	 -1.9367440000 
726.45 	 224.9718000 	 1.797650 	 -0.5404822000 	 -1.9388740000 
726.65 	 224.9670000 	 1.797650 	 -0.5414581000 	 -1.9404860000 
726.85 	 224.9670000 	 1.797675 	 -0.5376593000 	 -1.9369380000 
727.05 	 224.9670000 	 1.797700 	 -0.5399640000 	 -1.9383940000 
727.25 	 224.9670000 	 1.797725 	 -0.5419381000 	 -1.9407240000 
727.45 	 224.9718000 	 1.797750 	 -0.5381425000 	 -1.9374690000 
727.65 	 224.9749000 	 1.797750 	 -0.5393727000 	 -1.9378790000 
727.85 	 224.9797000 	 1.797775 	 -0.5422274000 	 -1.9407500000 
728.05 	 224.9829000 	 1.797775 	 -0.5391852000 	 -1.9383460000 
728.25 	 224.9877000 	 1.797775 	 -0.5382760000 	 -1.9371890000 
728.45 	 224.9908000 	 1.797775 	 -0.5418046000 	 -1.9406160000 
728.65 	 224.9972000 	 1.797775 	 -0.5389690000 	 -1.9386010000 
728.85 	 225.0036000 	 1.797775 	 -0.5376498000 	 -1.9368970000 
729.05 	 225.0115000 	 1.797775 	 -0.5415535000 	 -1.9404410000 
729.25 	 225.0147000 	 1.797775 	 -0.5395095000 	 -1.9392550000 
729.45 	 225.0179000 	 1.797775 	 -0.5374495000 	 -1.9367660000 
729.65 	 225.0226000 	 1.797775 	 -0.5413850000 	 -1.9401680000 
729.85 	 225.0226000 	 1.797775 	 -0.5398750000 	 -1.9393290000 
730.05 	 225.0226000 	 1.797775 	 -0.5375068000 	 -1.9367540000 
730.25 	 225.0179000 	 1.797775 	 -0.5410767000 	 -1.9397960000 
730.45 	 225.0147000 	 1.797775 	 -0.5404536000 	 -1.9399100000 
730.65 	 225.0131000 	 1.797775 	 -0.5370490000 	 -1.9367250000 
730.85 	 225.0115000 	 1.797775 	 -0.5404122000 	 -1.9393320000 
731.05 	 225.0115000 	 1.797775 	 -0.5410957000 	 -1.9403810000 
731.25 	 225.0115000 	 1.797775 	 -0.5373383000 	 -1.9371220000 
731.45 	 225.0115000 	 1.797775 	 -0.5394077000 	 -1.9383530000 
731.65 	 225.0115000 	 1.797775 	 -0.5415344000 	 -1.9408480000 
731.85 	 225.0067000 	 1.797775 	 -0.5379772000 	 -1.9374970000 
732.05 	 225.0052000 	 1.797775 	 -0.5384445000 	 -1.9375070000 
732.25 	 225.0036000 	 1.797775 	 -0.5417824000 	 -1.9407020000 
732.45 	 225.0036000 	 1.797775 	 -0.5386702000 	 -1.9383750000 
732.65 	 225.0052000 	 1.797775 	 -0.5380853000 	 -1.9370520000 
732.85 	 225.0067000 	 1.797775 	 -0.5418301000 	 -1.9405520000 
733.05 	 225.0115000 	 1.797775 	 -0.5393760000 	 -1.9388070000 
733.25 	 225.0067000 	 1.797775 	 -0.5375258000 	 -1.9367250000 
733.45 	 225.0036000 	 1.797775 	 -0.5413850000 	 -1.9401070000 
733.65 	 225.0020000 	 1.797775 	 -0.5399799000 	 -1.9395380000 
733.85 	 224.9988000 	 1.797775 	 -0.5372016000 	 -1.9366710000 
734.05 	 224.9988000 	 1.797775 	 -0.5407460000 	 -1.9397160000 
734.25 	 224.9956000 	 1.797775 	 -0.5405458000 	 -1.9401740000 
734.45 	 224.9956000 	 1.797775 	 -0.5372429000 	 -1.9365600000 
734.65 	 224.9956000 	 1.797775 	 -0.5403996000 	 -1.9391660000 
734.85 	 224.9908000 	 1.797775 	 -0.5410131000 	 -1.9404760000 
735.05 	 224.9908000 	 1.797775 	 -0.5374432000 	 -1.9371380000 
735.25 	 224.9877000 	 1.797775 	 -0.5398369000 	 -1.9387370000 
735.45 	 224.9877000 	 1.797775 	 -0.5414264000 	 -1.9405490000 
735.65 	 224.9893000 	 1.797775 	 -0.5374527000 	 -1.9371760000 
735.85 	 224.9877000 	 1.797775 	 -0.5393696000 	 -1.9382890000 
736.05 	 224.9877000 	 1.797775 	 -0.5416870000 	 -1.9408990000 
736.25 	 224.9829000 	 1.797775 	 -0.5380599000 	 -1.9377200000 
736.45 	 224.9829000 	 1.797775 	 -0.5387052000 	 -1.9376060000 
736.65 	 224.9813000 	 1.797775 	 -0.5417506000 	 -1.9406220000 
736.85 	 224.9829000 	 1.797775 	 -0.5385335000 	 -1.9381650000 
737.05 	 224.9797000 	 1.797775 	 -0.5380504000 	 -1.9371290000 
737.25 	 224.9797000 	 1.797775 	 -0.5417601000 	 -1.9407050000 
737.45 	 224.9797000 	 1.797775 	 -0.5392997000 	 -1.9390230000 
737.65 	 224.9718000 	 1.797775 	 -0.5375576000 	 -1.9366360000 
737.85 	 224.9670000 	 1.797800 	 -0.5416012000 	 -1.9400060000 
738.05 	 224.9638000 	 1.797825 	 -0.5407206000 	 -1.9398050000 
738.25 	 224.9638000 	 1.797850 	 -0.5376657000 	 -1.9365820000 
738.45 	 224.9638000 	 1.797875 	 -0.5409908000 	 -1.9392970000 
738.65 	 224.9638000 	 1.797875 	 -0.5412769000 	 -1.9403430000 
738.85 	 224.9670000 	 1.797900 	 -0.5375957000 	 -1.9368840000 
739.05 	 224.9670000 	 1.797925 	 -0.5399831000 	 -1.9386860000 
739.25 	 224.9718000 	 1.797950 	 -0.5415853000 	 -1.9405490000 
739.45 	 224.9734000 	 1.797975 	 -0.5378405000 	 -1.9371190000 
739.65 	 224.9749000 	 1.798000 	 -0.5394586000 	 -1.9380380000 
739.85 	 224.9797000 	 1.797975 	 -0.5401103000 	 -1.9408740000 
740.05 	 224.9829000 	 1.798000 	 -0.5325540000 	 -1.9380030000 
740.25 	 224.9861000 	 1.798025 	 -0.5326271000 	 -1.9370590000 
740.45 	 224.9908000 	 1.798050 	 -0.5360095000 	 -1.9403740000 
740.65 	 224.9988000 	 1.798025 	 -0.5395858000 	 -1.9390330000 
740.85 	 225.0036000 	 1.798025 	 -0.5375894000 	 -1.9367310000 
741.05 	 225.0115000 	 1.798025 	 -0.5414613000 	 -1.9400500000 
741.25 	 225.0147000 	 1.798025 	 -0.5404155000 	 -1.9396560000 
741.45 	 225.0115000 	 1.798025 	 -0.5375767000 	 -1.9366870000 
741.65 	 225.0115000 	 1.798025 	 -0.5408605000 	 -1.9396110000 
741.85 	 225.0115000 	 1.798025 	 -0.5410512000 	 -1.9402470000 
742.05 	 225.0147000 	 1.798025 	 -0.5374877000 	 -1.9369570000 
742.25 	 225.0147000 	 1.798025 	 -0.5399291000 	 -1.9386610000 
742.45 	 225.0147000 	 1.798025 	 -0.5416902000 	 -1.9407910000 
742.65 	 225.0179000 	 1.798025 	 -0.5377833000 	 -1.9373890000 
742.85 	 225.0179000 	 1.798025 	 -0.5392647000 	 -1.9379460000 
743.05 	 225.0179000 	 1.798025 	 -0.5420430000 	 -1.9409280000 
743.25 	 225.0147000 	 1.798050 	 -0.5382824000 	 -1.9378920000 
743.45 	 225.0131000 	 1.798025 	 -0.5384350000 	 -1.9374120000 
743.65 	 225.0115000 	 1.798025 	 -0.5417919000 	 -1.9406160000 
743.85 	 225.0067000 	 1.798025 	 -0.5391312000 	 -1.9385430000 
744.05 	 225.0067000 	 1.798025 	 -0.5382442000 	 -1.9370330000 
744.25 	 225.0067000 	 1.798025 	 -0.5419032000 	 -1.9404440000 
744.45 	 225.0115000 	 1.798025 	 -0.5397892000 	 -1.9390390000 
744.65 	 225.0099000 	 1.798025 	 -0.5377833000 	 -1.9366900000 
744.85 	 225.0115000 	 1.798025 	 -0.5414391000 	 -1.9398660000 
745.05 	 225.0115000 	 1.798025 	 -0.5407333000 	 -1.9400690000 
745.25 	 225.0067000 	 1.798025 	 -0.5373256000 	 -1.9367920000 
745.45 	 225.0036000 	 1.798025 	 -0.5411339000 	 -1.9396970000 
745.65 	 225.0036000 	 1.798025 	 -0.5410290000 	 -1.9401900000 
745.85 	 225.0052000 	 1.798025 	 -0.5376084000 	 -1.9369600000 
746.05 	 225.0036000 	 1.798025 	 -0.5403010000 	 -1.9388800000 
746.25 	 225.0036000 	 1.798025 	 -0.5415694000 	 -1.9407240000 
746.45 	 225.0020000 	 1.798025 	 -0.5377738000 	 -1.9372110000 
746.65 	 225.0036000 	 1.798025 	 -0.5394363000 	 -1.9382250000 
746.85 	 224.9988000 	 1.798025 	 -0.5420653000 	 -1.9409620000 
747.05 	 224.9988000 	 1.798025 	 -0.5383365000 	 -1.9380540000 
747.25 	 224.9988000 	 1.798025 	 -0.5387370000 	 -1.9376090000 
747.45 	 224.9988000 	 1.798025 	 -0.5420399000 	 -1.9408450000 
747.65 	 224.9988000 	 1.798025 	 -0.5390930000 	 -1.9385850000 
747.85 	 224.9956000 	 1.798025 	 -0.5381489000 	 -1.9371760000 
748.05 	 224.9956000 	 1.798025 	 -0.5418046000 	 -1.9403460000 
748.25 	 224.9908000 	 1.798025 	 -0.5398273000 	 -1.9392810000 
748.45 	 224.9877000 	 1.798025 	 -0.5378151000 	 -1.9368460000 
748.65 	 224.9877000 	 1.798025 	 -0.5416203000 	 -1.9400850000 
748.85 	 224.9829000 	 1.798025 	 -0.5405045000 	 -1.9397770000 
749.05 	 224.9797000 	 1.798025 	 -0.5374241000 	 -1.9366900000 
749.25 	 224.9781000 	 1.798025 	 -0.5411370000 	 -1.9397070000 
749.45 	 224.9749000 	 1.798025 	 -0.5412706000 	 -1.9405490000 
749.65 	 224.9718000 	 1.798025 	 -0.5376657000 	 -1.9369000000 
749.85 	 224.9718000 	 1.798025 	 -0.5402438000 	 -1.9386960000 
750.05 	 224.9718000 	 1.798025 	 -0.5417824000 	 -1.9407720000 
750.25 	 224.9718000 	 1.798025 	 -0.5380313000 	 -1.9374590000 
750.45 	 224.9749000 	 1.798050 	 -0.5393760000 	 -1.9378980000 
750.65 	 224.9765000 	 1.798050 	 -0.5421416000 	 -1.9409850000 
750.85 	 224.9797000 	 1.798075 	 -0.5389054000 	 -1.9381970000 
751.05 	 224.9797000 	 1.798075 	 -0.5385303000 	 -1.9374370000 
751.25 	 224.9797000 	 1.798075 	 -0.5423069000 	 -1.9408290000 
751.45 	 224.9797000 	 1.798100 	 -0.5396048000 	 -1.9387880000 
751.65 	 224.9765000 	 1.798100 	 -0.5342261000 	 -1.9370240000 
751.85 	 224.9797000 	 1.798125 	 -0.5377483000 	 -1.9401580000 
752.05 	 224.9765000 	 1.798125 	 -0.5364959000 	 -1.9397290000 
752.25 	 224.9797000 	 1.798125 	 -0.5324427000 	 -1.9369540000 
752.45 	 224.9797000 	 1.798125 	 -0.5356376000 	 -1.9396020000 
752.65 	 224.9797000 	 1.798150 	 -0.5383809000 	 -1.9405330000 
752.85 	 224.9829000 	 1.798175 	 -0.5354404000 	 -1.9370560000 
753.05 	 224.9797000 	 1.798175 	 -0.5381902000 	 -1.9391250000 
753.25 	 224.9829000 	 1.798175 	 -0.5414740000 	 -1.9408510000 
753.45 	 224.9829000 	 1.798175 	 -0.5376434000 	 -1.9376150000 
753.65 	 224.9845000 	 1.798200 	 -0.5390803000 	 -1.9382510000 
753.85 	 224.9829000 	 1.798225 	 -0.5415154000 	 -1.9410010000 
754.05 	 224.9829000 	 1.798225 	 -0.5380185000 	 -1.9379710000 
754.25 	 224.9829000 	 1.798225 	 -0.5333424000 	 -1.9377420000 
754.45 	 224.9797000 	 1.798225 	 -0.5365912000 	 -1.9409500000 
754.65 	 224.9749000 	 1.798250 	 -0.5369695000 	 -1.9389440000 
754.85 	 224.9718000 	 1.798275 	 -0.5360286000 	 -1.9372880000 
755.05 	 224.9734000 	 1.798300 	 -0.5396302000 	 -1.9407080000 
755.25 	 224.9718000 	 1.798300 	 -0.5385621000 	 -1.9393670000 
755.45 	 224.9749000 	 1.798300 	 -0.5362447000 	 -1.9373190000 
755.65 	 224.9797000 	 1.798325 	 -0.5399291000 	 -1.9403550000 
755.85 	 224.9829000 	 1.798325 	 -0.5383460000 	 -1.9397860000 
756.05 	 224.9908000 	 1.798325 	 -0.5354818000 	 -1.9371760000 
756.25 	 224.9956000 	 1.798325 	 -0.5388864000 	 -1.9402850000 
756.45 	 224.9988000 	 1.798325 	 -0.5378215000 	 -1.9400180000 
756.65 	 225.0036000 	 1.798325 	 -0.5352275000 	 -1.9372080000 
756.85 	 225.0067000 	 1.798325 	 -0.5386353000 	 -1.9400410000 
757.05 	 225.0067000 	 1.798325 	 -0.5381743000 	 -1.9404060000 
757.25 	 225.0115000 	 1.798325 	 -0.5350081000 	 -1.9373000000 
757.45 	 225.0115000 	 1.798325 	 -0.5379613000 	 -1.9393890000 
757.65 	 225.0115000 	 1.798325 	 -0.5386798000 	 -1.9406860000 
757.85 	 225.0067000 	 1.798325 	 -0.5352974000 	 -1.9376180000 
758.05 	 225.0067000 	 1.798325 	 -0.5370299000 	 -1.9383180000 
758.25 	 225.0067000 	 1.798325 	 -0.5394300000 	 -1.9409120000 
758.45 	 225.0036000 	 1.798325 	 -0.5360858000 	 -1.9382920000 
758.65 	 225.0067000 	 1.798325 	 -0.5358823000 	 -1.9378250000 
758.85 	 225.0115000 	 1.798325 	 -0.5392742000 	 -1.9409720000 
759.05 	 225.0115000 	 1.798325 	 -0.5367215000 	 -1.9390550000 
759.25 	 225.0147000 	 1.798325 	 -0.5357011000 	 -1.9372880000 
759.45 	 225.0115000 	 1.798325 	 -0.5392043000 	 -1.9408420000 
759.65 	 225.0067000 	 1.798325 	 -0.5372047000 	 -1.9394590000 
759.85 	 225.0067000 	 1.798325 	 -0.5353387000 	 -1.9371290000 
760.05 	 225.0036000 	 1.798325 	 -0.5387847000 	 -1.9400180000 
760.25 	 225.0036000 	 1.798325 	 -0.5381520000 	 -1.9402920000 
760.45 	 225.0036000 	 1.798325 	 -0.5350907000 	 -1.9372560000 
760.65 	 225.0067000 	 1.798325 	 -0.5379105000 	 -1.9392550000 
760.85 	 225.0067000 	 1.798325 	 -0.5389786000 	 -1.9410480000 
761.05 	 225.0083000 	 1.798325 	 -0.5354404000 	 -1.9378950000 
761.25 	 225.0099000 	 1.798325 	 -0.5371284000 	 -1.9385080000 
761.45 	 225.0115000 	 1.798325 	 -0.5393251000 	 -1.9409820000 
761.65 	 225.0115000 	 1.798325 	 -0.5360794000 	 -1.9384830000 
761.85 	 225.0067000 	 1.798325 	 -0.5363083000 	 -1.9378730000 
762.05 	 225.0067000 	 1.798325 	 -0.5393378000 	 -1.9409370000 
762.25 	 225.0036000 	 1.798325 	 -0.5367851000 	 -1.9391380000 
762.45 	 224.9988000 	 1.798325 	 -0.5355485000 	 -1.9374910000 
762.65 	 224.9956000 	 1.798325 	 -0.5392043000 	 -1.9405780000 
762.85 	 224.9908000 	 1.798325 	 -0.5376212000 	 -1.9397450000 
763.05 	 224.9893000 	 1.798325 	 -0.5353101000 	 -1.9374400000 
763.25 	 224.9877000 	 1.798325 	 -0.5384954000 	 -1.9399450000 
763.45 	 224.9908000 	 1.798325 	 -0.5384827000 	 -1.9404890000 
763.65 	 224.9956000 	 1.798325 	 -0.5351830000 	 -1.9373320000 
763.85 	 224.9956000 	 1.798325 	 -0.5377738000 	 -1.9392360000 
764.05 	 224.9988000 	 1.798325 	 -0.5389659000 	 -1.9408860000 
764.25 	 224.9988000 	 1.798325 	 -0.5353165000 	 -1.9378310000 
764.45 	 224.9988000 	 1.798325 	 -0.5369759000 	 -1.9383590000 
764.65 	 224.9956000 	 1.798325 	 -0.5393283000 	 -1.9410390000 
764.85 	 224.9908000 	 1.798325 	 -0.5362002000 	 -1.9384990000 
765.05 	 224.9877000 	 1.798325 	 -0.5368201000 	 -1.9378530000 
765.25 	 224.9797000 	 1.798325 	 -0.5398623000 	 -1.9409940000 
765.45 	 224.9686000 	 1.798325 	 -0.5378183000 	 -1.9395410000 
765.65 	 224.9591000 	 1.798350 	 -0.5368423000 	 -1.9374050000 
765.85 	 224.9527000 	 1.798400 	 -0.5402501000 	 -1.9403970000 
766.05 	 224.9479000 	 1.798425 	 -0.5395508000 	 -1.9401800000 
766.25 	 224.9400000 	 1.798450 	 -0.5367057000 	 -1.9372810000 
766.45 	 224.9320000 	 1.798500 	 -0.5397351000 	 -1.9395160000 
766.65 	 224.9289000 	 1.798550 	 -0.5402247000 	 -1.9409240000 
766.85 	 224.9289000 	 1.798600 	 -0.5368042000 	 -1.9376790000 
767.05 	 224.9289000 	 1.798650 	 -0.5387910000 	 -1.9388680000 
767.25 	 224.9320000 	 1.798700 	 -0.5408732000 	 -1.9410480000 
767.45 	 224.9368000 	 1.798750 	 -0.5371888000 	 -1.9380600000 
767.65 	 224.9400000 	 1.798775 	 -0.5383905000 	 -1.9385400000 
767.85 	 224.9479000 	 1.798825 	 -0.5410703000 	 -1.9410900000 
768.05 	 224.9559000 	 1.798850 	 -0.5378246000 	 -1.9384100000 
768.25 	 224.9670000 	 1.798875 	 -0.5379264000 	 -1.9379810000 
768.45 	 224.9765000 	 1.798900 	 -0.5411498000 	 -1.9411440000 
768.65 	 224.9877000 	 1.798925 	 -0.5380948000 	 -1.9388290000 
768.85 	 224.9988000 	 1.798925 	 -0.5369695000 	 -1.9375960000 
769.05 	 225.0115000 	 1.798925 	 -0.5402660000 	 -1.9407050000 
769.25 	 225.0179000 	 1.798925 	 -0.5383428000 	 -1.9396690000 
769.45 	 225.0258000 	 1.798925 	 -0.5361493000 	 -1.9373000000 
769.65 	 225.0306000 	 1.798925 	 -0.5395699000 	 -1.9401580000 
769.85 	 225.0338000 	 1.798925 	 -0.5388482000 	 -1.9404790000 
770.05 	 225.0354000 	 1.798925 	 -0.5360000000 	 -1.9372140000 
770.25 	 225.0417000 	 1.798925 	 -0.5391820000 	 -1.9396650000 
770.45 	 225.0465000 	 1.798925 	 -0.5392869000 	 -1.9405710000 
770.65 	 225.0497000 	 1.798875 	 -0.5360413000 	 -1.9373580000 
770.85 	 225.0544000 	 1.798850 	 -0.5386384000 	 -1.9391190000 
771.05 	 225.0544000 	 1.798825 	 -0.5403773000 	 -1.9409310000 
771.25 	 225.0544000 	 1.798800 	 -0.5365149000 	 -1.9379140000 
771.45 	 225.0497000 	 1.798750 	 -0.5377197000 	 -1.9382950000 
771.65 	 225.0481000 	 1.798725 	 -0.5402088000 	 -1.9411850000 
771.85 	 225.0497000 	 1.798700 	 -0.5372556000 	 -1.9387150000 
772.05 	 225.0465000 	 1.798675 	 -0.5369727000 	 -1.9376980000 
772.25 	 225.0481000 	 1.798625 	 -0.5403296000 	 -1.9407590000 
772.45 	 225.0465000 	 1.798600 	 -0.5379009000 	 -1.9394620000 
772.65 	 225.0465000 	 1.798575 	 -0.5365372000 	 -1.9375830000 
772.85 	 225.0417000 	 1.798550 	 -0.5402024000 	 -1.9407210000 
773.05 	 225.0417000 	 1.798525 	 -0.5384127000 	 -1.9395830000 
773.25 	 225.0417000 	 1.798475 	 -0.5361875000 	 -1.9373350000 
773.45 	 225.0385000 	 1.798475 	 -0.5396684000 	 -1.9402540000 
773.65 	 225.0401000 	 1.798425 	 -0.5387942000 	 -1.9401490000 
773.85 	 225.0385000 	 1.798400 	 -0.5361049000 	 -1.9372590000 
774.05 	 225.0338000 	 1.798400 	 -0.5394236000 	 -1.9400310000 
774.25 	 225.0322000 	 1.798375 	 -0.5394967000 	 -1.9405300000 
774.45 	 225.0306000 	 1.798350 	 -0.5363591000 	 -1.9374530000 
774.65 	 225.0258000 	 1.798350 	 -0.5388291000 	 -1.9392400000 
774.85 	 225.0226000 	 1.798325 	 -0.5403519000 	 -1.9410360000 
775.05 	 225.0242000 	 1.798325 	 -0.5366198000 	 -1.9379620000 
775.25 	 225.0226000 	 1.798325 	 -0.5378978000 	 -1.9384700000 
775.45 	 225.0226000 	 1.798300 	 -0.5402501000 	 -1.9410860000 
775.65 	 225.0226000 	 1.798275 	 -0.5369313000 	 -1.9383140000 
775.85 	 225.0179000 	 1.798275 	 -0.5371761000 	 -1.9379770000 
776.05 	 225.0147000 	 1.798275 	 -0.5403836000 	 -1.9412140000 
776.25 	 225.0115000 	 1.798275 	 -0.5378215000 	 -1.9391000000 
776.45 	 225.0067000 	 1.798275 	 -0.5366802000 	 -1.9374560000 
776.65 	 224.9988000 	 1.798275 	 -0.5400562000 	 -1.9406220000 
776.85 	 224.9908000 	 1.798275 	 -0.5387402000 	 -1.9401260000 
777.05 	 224.9877000 	 1.798275 	 -0.5360699000 	 -1.9374150000 
777.25 	 224.9829000 	 1.798275 	 -0.5394809000 	 -1.9399960000 
777.45 	 224.9829000 	 1.798275 	 -0.5396588000 	 -1.9406540000 
777.65 	 224.9829000 	 1.798275 	 -0.5361080000 	 -1.9376180000 
777.85 	 224.9845000 	 1.798275 	 -0.5386130000 	 -1.9390170000 
778.05 	 224.9829000 	 1.798275 	 -0.5402470000 	 -1.9410260000 
778.25 	 224.9829000 	 1.798275 	 -0.5367851000 	 -1.9381330000 
778.45 	 224.9829000 	 1.798275 	 -0.5377833000 	 -1.9381300000 
778.65 	 224.9829000 	 1.798275 	 -0.5404091000 	 -1.9411020000 
778.85 	 224.9813000 	 1.798275 	 -0.5375862000 	 -1.9390490000 
779.05 	 224.9797000 	 1.798275 	 -0.5365626000 	 -1.9375230000 
779.25 	 224.9797000 	 1.798275 	 -0.5400085000 	 -1.9406510000 
779.45 	 224.9749000 	 1.798275 	 -0.5383587000 	 -1.9397260000 
779.65 	 224.9749000 	 1.798275 	 -0.5363305000 	 -1.9373640000 
779.85 	 224.9718000 	 1.798275 	 -0.5397161000 	 -1.9401420000 
780.05 	 224.9718000 	 1.798275 	 -0.5388196000 	 -1.9401200000 
780.25 	 224.9670000 	 1.798325 	 -0.5361652000 	 -1.9372720000 
780.45 	 224.9670000 	 1.798325 	 -0.5392678000 	 -1.9396910000 
780.65 	 224.9670000 	 1.798350 	 -0.5398305000 	 -1.9406410000 
780.85 	 224.9670000 	 1.798375 	 -0.5363019000 	 -1.9378950000 
781.05 	 224.9670000 	 1.798400 	 -0.5381870000 	 -1.9389280000 
781.25 	 224.9638000 	 1.798425 	 -0.5402279000 	 -1.9412140000 
781.45 	 224.9638000 	 1.798425 	 -0.5368487000 	 -1.9382160000 
781.65 	 224.9670000 	 1.798450 	 -0.5375512000 	 -1.9381650000 
781.85 	 224.9670000 	 1.798475 	 -0.5405712000 	 -1.9409850000 
782.05 	 224.9670000 	 1.798500 	 -0.5376593000 	 -1.9390230000 
782.25 	 224.9670000 	 1.798525 	 -0.5367025000 	 -1.9373930000 
782.45 	 224.9670000 	 1.798525 	 -0.5402820000 	 -1.9408830000 
782.65 	 224.9670000 	 1.798550 	 -0.5381902000 	 -1.9395160000 
782.85 	 224.9638000 	 1.798575 	 -0.5363910000 	 -1.9372910000 
783.05 	 224.9638000 	 1.798600 	 -0.5399482000 	 -1.9404600000 
783.25 	 224.9638000 	 1.798625 	 -0.5388419000 	 -1.9402280000 
783.45 	 224.9638000 	 1.798625 	 -0.5362065000 	 -1.9372650000 
783.65 	 224.9638000 	 1.798650 	 -0.5391629000 	 -1.9395220000 
783.85 	 224.9638000 	 1.798675 	 -0.5399418000 	 -1.9407840000 
784.05 	 224.9670000 	 1.798700 	 -0.5362670000 	 -1.9376310000 
784.25 	 224.9670000 	 1.798725 	 -0.5384445000 	 -1.9390900000 
784.45 	 224.9718000 	 1.798750 	 -0.5404218000 	 -1.9410480000 
784.65 	 224.9749000 	 1.798750 	 -0.5366580000 	 -1.9380000000 
784.85 	 224.9797000 	 1.798775 	 -0.5379200000 	 -1.9385470000 
785.05 	 224.9797000 	 1.798800 	 -0.5405585000 	 -1.9411410000 
785.25 	 224.9797000 	 1.798775 	 -0.5371221000 	 -1.9384230000 
785.45 	 224.9829000 	 1.798775 	 -0.5369727000 	 -1.9376880000 
785.65 	 224.9829000 	 1.798800 	 -0.5408828000 	 -1.9408890000 
785.85 	 224.9877000 	 1.798825 	 -0.5384350000 	 -1.9393790000 
786.05 	 224.9908000 	 1.798825 	 -0.5368169000 	 -1.9374720000 
786.25 	 224.9956000 	 1.798825 	 -0.5405934000 	 -1.9404820000 
786.45 	 224.9956000 	 1.798825 	 -0.5393187000 	 -1.9399070000 
786.65 	 224.9988000 	 1.798825 	 -0.5367438000 	 -1.9372810000 
786.85 	 224.9988000 	 1.798825 	 -0.5401134000 	 -1.9400690000 
787.05 	 225.0036000 	 1.798825 	 -0.5397860000 	 -1.9406890000 
787.25 	 225.0067000 	 1.798825 	 -0.5367343000 	 -1.9375480000 
787.45 	 225.0067000 	 1.798825 	 -0.5389850000 	 -1.9392050000 
787.65 	 225.0115000 	 1.798825 	 -0.5403869000 	 -1.9410450000 
787.85 	 225.0115000 	 1.798825 	 -0.5367978000 	 -1.9379900000 
788.05 	 225.0115000 	 1.798825 	 -0.5386035000 	 -1.9386990000 
788.25 	 225.0036000 	 1.798825 	 -0.5409018000 	 -1.9411500000 
788.45 	 225.0036000 	 1.798825 	 -0.5377293000 	 -1.9388170000 
788.65 	 224.9972000 	 1.798825 	 -0.5373605000 	 -1.9375800000 
788.85 	 224.9924000 	 1.798825 	 -0.5407715000 	 -1.9407590000 
789.05 	 224.9908000 	 1.798825 	 -0.5389182000 	 -1.9398660000 
789.25 	 224.9861000 	 1.798825 	 -0.5368010000 	 -1.9375010000 
789.45 	 224.9877000 	 1.798825 	 -0.5402978000 	 -1.9400980000 
789.65 	 224.9829000 	 1.798825 	 -0.5397606000 	 -1.9405620000 
789.85 	 224.9813000 	 1.798825 	 -0.5365785000 	 -1.9374590000 
790.05 	 224.9797000 	 1.798825 	 -0.5393696000 	 -1.9393600000 
790.25 	 224.9797000 	 1.798825 	 -0.5404981000 	 -1.9409080000 
790.45 	 224.9797000 	 1.798850 	 -0.5381520000 	 -1.9379810000 
790.65 	 224.9797000 	 1.798875 	 -0.5394427000 	 -1.9383720000 
790.85 	 224.9797000 	 1.798900 	 -0.5424150000 	 -1.9414200000 
791.05 	 224.9797000 	 1.798900 	 -0.5397797000 	 -1.9386130000 
791.25 	 224.9797000 	 1.798900 	 -0.5395635000 	 -1.9379140000 
791.45 	 224.9829000 	 1.798900 	 -0.5431080000 	 -1.9412710000 
791.65 	 224.9829000 	 1.798925 	 -0.5406983000 	 -1.9395130000 
791.85 	 224.9829000 	 1.798950 	 -0.5390517000 	 -1.9374720000 
792.05 	 224.9797000 	 1.798925 	 -0.5427520000 	 -1.9406830000 
792.25 	 224.9765000 	 1.798925 	 -0.5415535000 	 -1.9404130000 
792.45 	 224.9749000 	 1.798950 	 -0.5370045000 	 -1.9373930000 
792.65 	 224.9718000 	 1.798975 	 -0.5404027000 	 -1.9400660000 
792.85 	 224.9718000 	 1.799000 	 -0.5406888000 	 -1.9409080000 
793.05 	 224.9734000 	 1.799000 	 -0.5371316000 	 -1.9373670000 
793.25 	 224.9797000 	 1.799050 	 -0.5397987000 	 -1.9395260000 
793.45 	 224.9877000 	 1.799025 	 -0.5419381000 	 -1.9411090000 
793.65 	 224.9908000 	 1.799025 	 -0.5393441000 	 -1.9379840000 
793.85 	 224.9956000 	 1.799025 	 -0.5399958000 	 -1.9380920000 
794.05 	 224.9988000 	 1.799025 	 -0.5433273000 	 -1.9413470000 
794.25 	 225.0004000 	 1.799025 	 -0.5402533000 	 -1.9388550000 
794.45 	 225.0036000 	 1.799025 	 -0.5396112000 	 -1.9375960000 
794.65 	 225.0036000 	 1.799025 	 -0.5430984000 	 -1.9408770000 
794.85 	 225.0052000 	 1.799025 	 -0.5410163000 	 -1.9396590000 
795.05 	 225.0067000 	 1.799025 	 -0.5389341000 	 -1.9371130000 
795.25 	 225.0036000 	 1.799025 	 -0.5426566000 	 -1.9405050000 
795.45 	 225.0067000 	 1.799025 	 -0.5420240000 	 -1.9404090000 
795.65 	 225.0115000 	 1.799025 	 -0.5388610000 	 -1.9372780000 
795.85 	 225.0131000 	 1.799025 	 -0.5420526000 	 -1.9396940000 
796.05 	 225.0147000 	 1.799025 	 -0.5427806000 	 -1.9410290000 
796.25 	 225.0147000 	 1.799025 	 -0.5390167000 	 -1.9376790000 
796.45 	 225.0147000 	 1.799025 	 -0.5409272000 	 -1.9386710000 
796.65 	 225.0115000 	 1.799025 	 -0.5432987000 	 -1.9412610000 
796.85 	 225.0067000 	 1.799025 	 -0.5397574000 	 -1.9382440000 
797.05 	 225.0036000 	 1.799025 	 -0.5399863000 	 -1.9377990000 
797.25 	 225.0004000 	 1.799025 	 -0.5433877000 	 -1.9412580000 
797.45 	 224.9988000 	 1.799025 	 -0.5407174000 	 -1.9392400000 
797.65 	 224.9988000 	 1.799025 	 -0.5390899000 	 -1.9372880000 
797.85 	 224.9972000 	 1.799025 	 -0.5428569000 	 -1.9407210000 
798.05 	 224.9988000 	 1.799025 	 -0.5414645000 	 -1.9400690000 
798.25 	 225.0020000 	 1.799025 	 -0.5389913000 	 -1.9373190000 
798.45 	 225.0036000 	 1.799025 	 -0.5423577000 	 -1.9401010000 
798.65 	 225.0036000 	 1.799025 	 -0.5421321000 	 -1.9405300000 
798.85 	 225.0036000 	 1.799025 	 -0.5389054000 	 -1.9373960000 
799.05 	 224.9988000 	 1.799025 	 -0.5417601000 	 -1.9394490000 
799.25 	 224.9956000 	 1.799025 	 -0.5427392000 	 -1.9411090000 
799.45 	 224.9956000 	 1.799025 	 -0.5391185000 	 -1.9374970000 
799.65 	 224.9956000 	 1.799025 	 -0.5410989000 	 -1.9387980000 
799.85 	 224.9972000 	 1.799025 	 -0.5431080000 	 -1.9413090000 
800.05 	 224.9988000 	 1.799025 	 -0.5396811000 	 -1.9382730000 
800.25 	 224.9988000 	 1.799025 	 -0.5401707000 	 -1.9380790000 
800.45 	 224.9956000 	 1.799025 	 -0.5433591000 	 -1.9412990000 
800.65 	 224.9908000 	 1.799025 	 -0.5404409000 	 -1.9390390000 
800.85 	 224.9877000 	 1.799025 	 -0.5392583000 	 -1.9373260000 
801.05 	 224.9877000 	 1.799025 	 -0.5431461000 	 -1.9407840000 
801.25 	 224.9829000 	 1.799025 	 -0.5414359000 	 -1.9399100000 
801.45 	 224.9829000 	 1.799025 	 -0.5388610000 	 -1.9371290000 
801.65 	 224.9797000 	 1.799025 	 -0.5424309000 	 -1.9400150000 
801.85 	 224.9797000 	 1.799025 	 -0.5424531000 	 -1.9407050000 
802.05 	 224.9749000 	 1.799025 	 -0.5389309000 	 -1.9372810000 
802.25 	 224.9749000 	 1.799050 	 -0.5412610000 	 -1.9390810000 
802.45 	 224.9749000 	 1.799075 	 -0.5431144000 	 -1.9412390000 
802.65 	 224.9749000 	 1.799075 	 -0.5393982000 	 -1.9379870000 
802.85 	 224.9718000 	 1.799100 	 -0.5405490000 	 -1.9382800000 
803.05 	 224.9654000 	 1.799100 	 -0.5433750000 	 -1.9413220000 
803.25 	 224.9638000 	 1.799125 	 -0.5397288000 	 -1.9385750000 
803.45 	 224.9591000 	 1.799150 	 -0.5399163000 	 -1.9379110000 
803.65 	 224.9591000 	 1.799175 	 -0.5432670000 	 -1.9411690000 
803.85 	 224.9591000 	 1.799200 	 -0.5406030000 	 -1.9389570000 
804.05 	 224.9591000 	 1.799225 	 -0.5393092000 	 -1.9371990000 
804.25 	 224.9622000 	 1.799275 	 -0.5430412000 	 -1.9406700000 
804.45 	 224.9638000 	 1.799300 	 -0.5414104000 	 -1.9398280000 
804.65 	 224.9718000 	 1.799300 	 -0.5388482000 	 -1.9370810000 
804.85 	 224.9797000 	 1.799350 	 -0.5425994000 	 -1.9399990000 
805.05 	 224.9829000 	 1.799325 	 -0.5402152000 	 -1.9406480000 
805.25 	 224.9908000 	 1.799325 	 -0.5359268000 	 -1.9374470000 
805.45 	 224.9988000 	 1.799325 	 -0.5384350000 	 -1.9390330000 
805.65 	 225.0052000 	 1.799325 	 -0.5400912000 	 -1.9412100000 
805.85 	 225.0115000 	 1.799325 	 -0.5366071000 	 -1.9380280000 
806.05 	 225.0147000 	 1.799325 	 -0.5375767000 	 -1.9383400000 
806.25 	 225.0179000 	 1.799325 	 -0.5399926000 	 -1.9412680000 
806.45 	 225.0226000 	 1.799325 	 -0.5368233000 	 -1.9386420000 
806.65 	 225.0258000 	 1.799325 	 -0.5366421000 	 -1.9377260000 
806.85 	 225.0258000 	 1.799325 	 -0.5397987000 	 -1.9408290000 
807.05 	 225.0242000 	 1.799325 	 -0.5378119000 	 -1.9395700000 
807.25 	 225.0226000 	 1.799325 	 -0.5354945000 	 -1.9373000000 
807.45 	 225.0258000 	 1.799325 	 -0.5394236000 	 -1.9402540000 
807.65 	 225.0226000 	 1.799325 	 -0.5371125000 	 -1.9404280000 
807.85 	 225.0226000 	 1.799325 	 -0.5332152000 	 -1.9373700000 
808.05 	 225.0195000 	 1.799325 	 -0.5367692000 	 -1.9394460000 
808.25 	 225.0195000 	 1.799325 	 -0.5374813000 	 -1.9408890000 
808.45 	 225.0179000 	 1.799325 	 -0.5339050000 	 -1.9375610000 
808.65 	 225.0147000 	 1.799325 	 -0.5362988000 	 -1.9392490000 
808.85 	 225.0163000 	 1.799300 	 -0.5378342000 	 -1.9411050000 
809.05 	 225.0163000 	 1.799275 	 -0.5341371000 	 -1.9379930000 
809.25 	 225.0147000 	 1.799275 	 -0.5357615000 	 -1.9384320000 
809.45 	 225.0147000 	 1.799275 	 -0.5381425000 	 -1.9412650000 
809.65 	 225.0147000 	 1.799275 	 -0.5344645000 	 -1.9385470000 
809.85 	 225.0115000 	 1.799275 	 -0.5351162000 	 -1.9379710000 
810.05 	 225.0115000 	 1.799275 	 -0.5381044000 	 -1.9412610000 
810.25 	 225.0099000 	 1.799275 	 -0.5351384000 	 -1.9390680000 
810.45 	 225.0115000 	 1.799275 	 -0.5341434000 	 -1.9375710000 
810.65 	 225.0115000 	 1.799275 	 -0.5377992000 	 -1.9407340000 
810.85 	 225.0115000 	 1.799275 	 -0.5364990000 	 -1.9399990000 
811.05 	 225.0115000 	 1.799275 	 -0.5340767000 	 -1.9373930000 
811.25 	 225.0115000 	 1.799275 	 -0.5377166000 	 -1.9401520000 
811.45 	 225.0115000 	 1.799275 	 -0.5372397000 	 -1.9406700000 
811.65 	 225.0067000 	 1.799275 	 -0.5341848000 	 -1.9374590000 
811.85 	 225.0036000 	 1.799275 	 -0.5370808000 	 -1.9396340000 
812.05 	 224.9988000 	 1.799275 	 -0.5378787000 	 -1.9410290000 
812.25 	 224.9988000 	 1.799275 	 -0.5343246000 	 -1.9377710000 
812.45 	 224.9988000 	 1.799275 	 -0.5365722000 	 -1.9389060000 
812.65 	 225.0036000 	 1.799275 	 -0.5382760000 	 -1.9410100000 
812.85 	 225.0067000 	 1.799275 	 -0.5347665000 	 -1.9381240000 
813.05 	 225.0099000 	 1.799275 	 -0.5357265000 	 -1.9384290000 
813.25 	 225.0067000 	 1.799275 	 -0.5385971000 	 -1.9411850000 
813.45 	 225.0036000 	 1.799275 	 -0.5348714000 	 -1.9387400000 
813.65 	 225.0036000 	 1.799275 	 -0.5350526000 	 -1.9379740000 
813.85 	 225.0020000 	 1.799275 	 -0.5383078000 	 -1.9409280000 
814.05 	 225.0036000 	 1.799275 	 -0.5353355000 	 -1.9391500000 
814.25 	 225.0036000 	 1.799275 	 -0.5345821000 	 -1.9375420000 
814.45 	 225.0036000 	 1.799275 	 -0.5382792000 	 -1.9410320000 
814.65 	 225.0036000 	 1.799275 	 -0.5356185000 	 -1.9393920000 
814.85 	 225.0036000 	 1.799275 	 -0.5345440000 	 -1.9375260000 
815.05 	 225.0020000 	 1.799275 	 -0.5380694000 	 -1.9409080000 
815.25 	 224.9988000 	 1.799275 	 -0.5360540000 	 -1.9398660000 
815.45 	 224.9988000 	 1.799275 	 -0.5341911000 	 -1.9374370000 
815.65 	 224.9956000 	 1.799275 	 -0.5371444000 	 -1.9400600000 
815.85 	 224.9956000 	 1.799275 	 -0.5371920000 	 -1.9407240000 
816.05 	 224.9908000 	 1.799275 	 -0.5339622000 	 -1.9374020000 
816.25 	 224.9908000 	 1.799275 	 -0.5362320000 	 -1.9390420000 
816.45 	 224.9908000 	 1.799275 	 -0.5377007000 	 -1.9412930000 
816.65 	 224.9877000 	 1.799275 	 -0.5339177000 	 -1.9381400000 
816.85 	 224.9877000 	 1.799275 	 -0.5353610000 	 -1.9383940000 
817.05 	 224.9797000 	 1.799275 	 -0.5379391000 	 -1.9412550000 
817.25 	 224.9749000 	 1.799275 	 -0.5348174000 	 -1.9389440000 
817.45 	 224.9718000 	 1.799275 	 -0.5344073000 	 -1.9376280000 
817.65 	 224.9654000 	 1.799275 	 -0.5380471000 	 -1.9409620000 
817.85 	 224.9638000 	 1.799275 	 -0.5354881000 	 -1.9393890000 
818.05 	 224.9591000 	 1.799275 	 -0.5343628000 	 -1.9375290000 
818.25 	 224.9591000 	 1.799275 	 -0.5380249000 	 -1.9407650000 
818.45 	 224.9591000 	 1.799275 	 -0.5363242000 	 -1.9400500000 
818.65 	 224.9622000 	 1.799325 	 -0.5342293000 	 -1.9372020000 
818.85 	 224.9638000 	 1.799350 	 -0.5375671000 	 -1.9399740000 
819.05 	 224.9702000 	 1.799375 	 -0.5372683000 	 -1.9407430000 
819.25 	 224.9718000 	 1.799400 	 -0.5339368000 	 -1.9374020000 
819.45 	 224.9749000 	 1.799425 	 -0.5366898000 	 -1.9393090000 
819.65 	 224.9749000 	 1.799450 	 -0.5377769000 	 -1.9410610000 
819.85 	 224.9797000 	 1.799425 	 -0.5392456000 	 -1.9377070000 
820.05 	 224.9749000 	 1.799425 	 -0.5407270000 	 -1.9384030000 
820.25 	 224.9765000 	 1.799450 	 -0.5430698000 	 -1.9415600000 
820.45 	 224.9749000 	 1.799475 	 -0.5390072000 	 -1.9384890000 
820.65 	 224.9734000 	 1.799475 	 -0.5390708000 	 -1.9378600000 
820.85 	 224.9749000 	 1.799475 	 -0.5427615000 	 -1.9412200000 
821.05 	 224.9749000 	 1.799475 	 -0.5354277000 	 -1.9392780000 
821.25 	 224.9797000 	 1.799500 	 -0.5366421000 	 -1.9374970000 
821.45 	 224.9797000 	 1.799525 	 -0.5398114000 	 -1.9406920000 
821.65 	 224.9829000 	 1.799550 	 -0.5376403000 	 -1.9398150000 
821.85 	 224.9829000 	 1.799525 	 -0.5369663000 	 -1.9374050000 
822.05 	 224.9877000 	 1.799525 	 -0.5403328000 	 -1.9401110000 
822.25 	 224.9893000 	 1.799525 	 -0.5398877000 	 -1.9405780000 
822.45 	 224.9908000 	 1.799525 	 -0.5367534000 	 -1.9375130000 
822.65 	 224.9956000 	 1.799525 	 -0.5394363000 	 -1.9391730000 
822.85 	 224.9956000 	 1.799525 	 -0.5408192000 	 -1.9411690000 
823.05 	 224.9940000 	 1.799525 	 -0.5369059000 	 -1.9379110000 
823.25 	 224.9956000 	 1.799525 	 -0.5388260000 	 -1.9387020000 
823.45 	 224.9877000 	 1.799525 	 -0.5411466000 	 -1.9411370000 
823.65 	 224.9877000 	 1.799525 	 -0.5374527000 	 -1.9386580000 
823.85 	 224.9877000 	 1.799525 	 -0.5376816000 	 -1.9380220000 
824.05 	 224.9829000 	 1.799525 	 -0.5407779000 	 -1.9409560000 
824.25 	 224.9829000 	 1.799550 	 -0.5384254000 	 -1.9391410000 
824.45 	 224.9829000 	 1.799550 	 -0.5376212000 	 -1.9376250000 
824.65 	 224.9829000 	 1.799575 	 -0.5409686000 	 -1.9408540000 
824.85 	 224.9877000 	 1.799600 	 -0.5388451000 	 -1.9396180000 
825.05 	 224.9877000 	 1.799575 	 -0.5366802000 	 -1.9373160000 
825.25 	 224.9877000 	 1.799575 	 -0.5402343000 	 -1.9402850000 
825.45 	 224.9845000 	 1.799575 	 -0.5394173000 	 -1.9404920000 
825.65 	 224.9829000 	 1.799575 	 -0.5364164000 	 -1.9373350000 
825.85 	 224.9829000 	 1.799575 	 -0.5395063000 	 -1.9398180000 
826.05 	 224.9797000 	 1.799600 	 -0.5390517000 	 -1.9407880000 
826.25 	 224.9797000 	 1.799625 	 -0.5354564000 	 -1.9374850000 
826.45 	 224.9829000 	 1.799650 	 -0.5388546000 	 -1.9391160000 
826.65 	 224.9829000 	 1.799625 	 -0.5387052000 	 -1.9411310000 
826.85 	 224.9829000 	 1.799650 	 -0.5346680000 	 -1.9380570000 
827.05 	 224.9797000 	 1.799650 	 -0.5377007000 	 -1.9384070000 
827.25 	 224.9797000 	 1.799675 	 -0.5404727000 	 -1.9413280000 
827.45 	 224.9797000 	 1.799700 	 -0.5372016000 	 -1.9386830000 
827.65 	 224.9797000 	 1.799675 	 -0.5372906000 	 -1.9379110000 
827.85 	 224.9797000 	 1.799675 	 -0.5398814000 	 -1.9409470000 
828.05 	 224.9749000 	 1.799700 	 -0.5377801000 	 -1.9392840000 
828.25 	 224.9797000 	 1.799725 	 -0.5367406000 	 -1.9374940000 
828.45 	 224.9797000 	 1.799750 	 -0.5402470000 	 -1.9408740000 
828.65 	 224.9829000 	 1.799725 	 -0.5389373000 	 -1.9401040000 
828.85 	 224.9908000 	 1.799725 	 -0.5364450000 	 -1.9373990000 
829.05 	 224.9956000 	 1.799725 	 -0.5396938000 	 -1.9400630000 
829.25 	 224.9988000 	 1.799725 	 -0.5395921000 	 -1.9411050000 
829.45 	 224.9988000 	 1.799725 	 -0.5363083000 	 -1.9376850000 
829.65 	 225.0036000 	 1.799725 	 -0.5387052000 	 -1.9392680000 
829.85 	 225.0067000 	 1.799725 	 -0.5404758000 	 -1.9412520000 
830.05 	 225.0115000 	 1.799725 	 -0.5368074000 	 -1.9380980000 
830.25 	 225.0147000 	 1.799725 	 -0.5382983000 	 -1.9385500000 
830.45 	 225.0115000 	 1.799725 	 -0.5408223000 	 -1.9414010000 
830.65 	 225.0115000 	 1.799725 	 -0.5373446000 	 -1.9386510000 
830.85 	 225.0067000 	 1.799725 	 -0.5375671000 	 -1.9381110000 
831.05 	 225.0052000 	 1.799725 	 -0.5408065000 	 -1.9413600000 
831.25 	 225.0036000 	 1.799725 	 -0.5376593000 	 -1.9391730000 
831.45 	 225.0036000 	 1.799725 	 -0.5365912000 	 -1.9376720000 
831.65 	 225.0036000 	 1.799725 	 -0.5403550000 	 -1.9407430000 
831.85 	 225.0036000 	 1.799725 	 -0.5386003000 	 -1.9402190000 
832.05 	 225.0036000 	 1.799725 	 -0.5362765000 	 -1.9374180000 
832.25 	 225.0036000 	 1.799725 	 -0.5397987000 	 -1.9402250000 
832.45 	 225.0036000 	 1.799725 	 -0.5393155000 	 -1.9406290000 
832.65 	 225.0036000 	 1.799725 	 -0.5363178000 	 -1.9376340000 
832.85 	 225.0036000 	 1.799725 	 -0.5392361000 	 -1.9396650000 
833.05 	 225.0036000 	 1.799725 	 -0.5400562000 	 -1.9411020000 
833.25 	 225.0036000 	 1.799725 	 -0.5365340000 	 -1.9377290000 
833.45 	 224.9988000 	 1.799725 	 -0.5387433000 	 -1.9391860000 
833.65 	 224.9988000 	 1.799725 	 -0.5405744000 	 -1.9414580000 
833.85 	 224.9956000 	 1.799725 	 -0.5369473000 	 -1.9383720000 
834.05 	 224.9940000 	 1.799725 	 -0.5377070000 	 -1.9383560000 
834.25 	 224.9908000 	 1.799725 	 -0.5407174000 	 -1.9413030000 
834.45 	 224.9877000 	 1.799725 	 -0.5377420000 	 -1.9388580000 
834.65 	 224.9877000 	 1.799725 	 -0.5371189000 	 -1.9377170000 
834.85 	 224.9829000 	 1.799725 	 -0.5406761000 	 -1.9410990000 
835.05 	 224.9829000 	 1.799750 	 -0.5382792000 	 -1.9396530000 
835.25 	 224.9797000 	 1.799775 	 -0.5365435000 	 -1.9373740000 
835.45 	 224.9829000 	 1.799775 	 -0.5402820000 	 -1.9406220000 
835.65 	 224.9797000 	 1.799800 	 -0.5391439000 	 -1.9403110000 
835.85 	 224.9797000 	 1.799775 	 -0.5334600000 	 -1.9374240000 
836.05 	 224.9797000 	 1.799800 	 -0.5368773000 	 -1.9399770000 
836.25 	 224.9813000 	 1.799825 	 -0.5370299000 	 -1.9409120000 
836.45 	 224.9829000 	 1.799850 	 -0.5336984000 	 -1.9377200000 
836.65 	 224.9877000 	 1.799825 	 -0.5359427000 	 -1.9389120000 
836.85 	 224.9877000 	 1.799825 	 -0.5385526000 	 -1.9414490000 
837.05 	 224.9877000 	 1.799825 	 -0.5348460000 	 -1.9382920000 
837.25 	 224.9877000 	 1.799825 	 -0.5359777000 	 -1.9383780000 
837.45 	 224.9877000 	 1.799825 	 -0.5384731000 	 -1.9414330000 
837.65 	 224.9908000 	 1.799825 	 -0.5354341000 	 -1.9389150000 
837.85 	 224.9908000 	 1.799825 	 -0.5353228000 	 -1.9378790000 
838.05 	 224.9908000 	 1.799825 	 -0.5386893000 	 -1.9412200000 
838.25 	 224.9908000 	 1.799825 	 -0.5360858000 	 -1.9395510000 
838.45 	 224.9908000 	 1.799825 	 -0.5346711000 	 -1.9375580000 
838.65 	 224.9877000 	 1.799825 	 -0.5382442000 	 -1.9405780000 
838.85 	 224.9829000 	 1.799825 	 -0.5372365000 	 -1.9406000000 
839.05 	 224.9845000 	 1.799825 	 -0.5343692000 	 -1.9374310000 
839.25 	 224.9877000 	 1.799825 	 -0.5375417000 	 -1.9399290000 
839.45 	 224.9908000 	 1.799825 	 -0.5380821000 	 -1.9413730000 
839.65 	 224.9956000 	 1.799825 	 -0.5345472000 	 -1.9380600000 
839.85 	 224.9988000 	 1.799825 	 -0.5368201000 	 -1.9392170000 
840.05 	 224.9956000 	 1.799825 	 -0.5384127000 	 -1.9413280000 
840.25 	 224.9956000 	 1.799825 	 -0.5347951000 	 -1.9381900000 
840.45 	 224.9908000 	 1.799825 	 -0.5358632000 	 -1.9385750000 
840.65 	 224.9877000 	 1.799825 	 -0.5386384000 	 -1.9414620000 
840.85 	 224.9829000 	 1.799850 	 -0.5361589000 	 -1.9388800000 
841.05 	 224.9797000 	 1.799850 	 -0.5384159000 	 -1.9380540000 
841.25 	 224.9797000 	 1.799875 	 -0.5417792000 	 -1.9410510000 
841.45 	 224.9749000 	 1.799900 	 -0.5394999000 	 -1.9398780000 
841.65 	 224.9749000 	 1.799875 	 -0.5375068000 	 -1.9374660000 
841.85 	 224.9718000 	 1.799875 	 -0.5406602000 	 -1.9404410000 
842.05 	 224.9718000 	 1.799900 	 -0.5401103000 	 -1.9405620000 
842.25 	 224.9749000 	 1.799925 	 -0.5370267000 	 -1.9375200000 
842.45 	 224.9749000 	 1.799925 	 -0.5405585000 	 -1.9395990000 
842.65 	 224.9749000 	 1.799950 	 -0.5410957000 	 -1.9411880000 
842.85 	 224.9797000 	 1.799975 	 -0.5376752000 	 -1.9378440000 
843.05 	 224.9829000 	 1.800000 	 -0.5392520000 	 -1.9387500000 
843.25 	 224.9877000 	 1.800000 	 -0.5416393000 	 -1.9414490000 
843.45 	 224.9908000 	 1.799975 	 -0.5378246000 	 -1.9387690000 
843.65 	 224.9956000 	 1.799975 	 -0.5382760000 	 -1.9383590000 
843.85 	 224.9956000 	 1.799975 	 -0.5412769000 	 -1.9414650000 
844.05 	 224.9956000 	 1.799975 	 -0.5383841000 	 -1.9394590000 
844.25 	 224.9956000 	 1.799975 	 -0.5373319000 	 -1.9378220000 
844.45 	 224.9956000 	 1.799975 	 -0.5410862000 	 -1.9410360000 
844.65 	 224.9956000 	 1.799975 	 -0.5391439000 	 -1.9400790000 
844.85 	 224.9956000 	 1.799975 	 -0.5372524000 	 -1.9376150000 
845.05 	 224.9956000 	 1.799975 	 -0.5405681000 	 -1.9406060000 
845.25 	 224.9972000 	 1.799975 	 -0.5399354000 	 -1.9406450000 
845.45 	 224.9956000 	 1.799975 	 -0.5369377000 	 -1.9378150000 
845.65 	 224.9988000 	 1.799975 	 -0.5396335000 	 -1.9396780000 
845.85 	 224.9956000 	 1.799975 	 -0.5408065000 	 -1.9414460000 
846.05 	 224.9988000 	 1.799975 	 -0.5370362000 	 -1.9380570000 
846.25 	 224.9988000 	 1.799975 	 -0.5391216000 	 -1.9390390000 
846.45 	 224.9940000 	 1.799975 	 -0.5409272000 	 -1.9412990000 
846.65 	 224.9908000 	 1.799975 	 -0.5372683000 	 -1.9383400000 
846.85 	 224.9877000 	 1.799975 	 -0.5388514000 	 -1.9389760000 
847.05 	 224.9908000 	 1.799975 	 -0.5411752000 	 -1.9414330000 
847.25 	 224.9877000 	 1.799975 	 -0.5376021000 	 -1.9385180000 
847.45 	 224.9908000 	 1.799975 	 -0.5385907000 	 -1.9386770000 
847.65 	 224.9924000 	 1.799975 	 -0.5414104000 	 -1.9415570000 
847.85 	 224.9940000 	 1.799975 	 -0.5382156000 	 -1.9391630000 
848.05 	 224.9908000 	 1.799975 	 -0.5378310000 	 -1.9380790000 
848.25 	 224.9893000 	 1.799975 	 -0.5412197000 	 -1.9412170000 
848.45 	 224.9877000 	 1.799975 	 -0.5389468000 	 -1.9398310000 
848.65 	 224.9845000 	 1.799975 	 -0.5373192000 	 -1.9378690000 
848.85 	 224.9813000 	 1.799975 	 -0.5407906000 	 -1.9407240000 
849.05 	 224.9797000 	 1.800000 	 -0.5398019000 	 -1.9407140000 
849.25 	 224.9797000 	 1.800025 	 -0.5369250000 	 -1.9375710000 
849.45 	 224.9797000 	 1.800025 	 -0.5399863000 	 -1.9400910000 
849.65 	 224.9797000 	 1.800025 	 -0.5403678000 	 -1.9412230000 
849.85 	 224.9829000 	 1.800025 	 -0.5374813000 	 -1.9378690000 
850.05 	 224.9877000 	 1.800050 	 -0.5397415000 	 -1.9393160000 
850.25 	 224.9877000 	 1.800075 	 -0.5416870000 	 -1.9416870000 
850.45 	 224.9877000 	 1.800100 	 -0.5377865000 	 -1.9384670000 
850.65 	 224.9829000 	 1.800075 	 -0.5385303000 	 -1.9384570000 
850.85 	 224.9829000 	 1.800075 	 -0.5419191000 	 -1.9416200000 
851.05 	 224.9813000 	 1.800075 	 -0.5388419000 	 -1.9392780000 
851.25 	 224.9829000 	 1.800075 	 -0.5380471000 	 -1.9380320000 
851.45 	 224.9877000 	 1.800075 	 -0.5417474000 	 -1.9411410000 
851.65 	 224.9908000 	 1.800075 	 -0.5400435000 	 -1.9402850000 
851.85 	 224.9940000 	 1.800075 	 -0.5376434000 	 -1.9376410000 
852.05 	 224.9908000 	 1.800075 	 -0.5412261000 	 -1.9405270000 
852.25 	 224.9877000 	 1.800075 	 -0.5404727000 	 -1.9405680000 
852.45 	 224.9829000 	 1.800075 	 -0.5376657000 	 -1.9377230000 
852.65 	 224.9797000 	 1.800100 	 -0.5408764000 	 -1.9399990000 
852.85 	 224.9749000 	 1.800125 	 -0.5411434000 	 -1.9411410000 
853.05 	 224.9797000 	 1.800150 	 -0.5378405000 	 -1.9377260000 
853.25 	 224.9813000 	 1.800150 	 -0.5412706000 	 -1.9394020000 
853.45 	 224.9877000 	 1.800125 	 -0.5421479000 	 -1.9413980000 
853.65 	 224.9908000 	 1.800125 	 -0.5385939000 	 -1.9382830000 
853.85 	 224.9956000 	 1.800125 	 -0.5403646000 	 -1.9390520000 
854.05 	 224.9956000 	 1.800125 	 -0.5424976000 	 -1.9415700000 
854.25 	 224.9956000 	 1.800125 	 -0.5391502000 	 -1.9388420000 
854.45 	 224.9956000 	 1.800125 	 -0.5395635000 	 -1.9384290000 
854.65 	 224.9908000 	 1.800125 	 -0.5426057000 	 -1.9413730000 
854.85 	 224.9908000 	 1.800125 	 -0.5398305000 	 -1.9395990000 
855.05 	 224.9877000 	 1.800125 	 -0.5387242000 	 -1.9380350000 
855.25 	 224.9829000 	 1.800150 	 -0.5426025000 	 -1.9410900000 
855.45 	 224.9797000 	 1.800175 	 -0.5407047000 	 -1.9400820000 
855.65 	 224.9797000 	 1.800175 	 -0.5385526000 	 -1.9376980000 
855.85 	 224.9845000 	 1.800200 	 -0.5419095000 	 -1.9403740000 
856.05 	 224.9877000 	 1.800175 	 -0.5413723000 	 -1.9409150000 
856.25 	 224.9908000 	 1.800175 	 -0.5383618000 	 -1.9378920000 
856.45 	 224.9908000 	 1.800175 	 -0.5409845000 	 -1.9398850000 
856.65 	 224.9940000 	 1.800175 	 -0.5417379000 	 -1.9412740000 
856.85 	 224.9956000 	 1.800175 	 -0.5384286000 	 -1.9380510000 
857.05 	 224.9956000 	 1.800175 	 -0.5404186000 	 -1.9392680000 
857.25 	 224.9972000 	 1.800175 	 -0.5423069000 	 -1.9416080000 
857.45 	 224.9956000 	 1.800175 	 -0.5386575000 	 -1.9384830000 
857.65 	 224.9908000 	 1.800175 	 -0.5397924000 	 -1.9387250000 
857.85 	 224.9893000 	 1.800175 	 -0.5424213000 	 -1.9416200000 
858.05 	 224.9877000 	 1.800175 	 -0.5391312000 	 -1.9389950000 
858.25 	 224.9829000 	 1.800175 	 -0.5393028000 	 -1.9382730000 
858.45 	 224.9797000 	 1.800200 	 -0.5426343000 	 -1.9415320000 
858.65 	 224.9829000 	 1.800225 	 -0.5395412000 	 -1.9393130000 
858.85 	 224.9845000 	 1.800250 	 -0.5391852000 	 -1.9381080000 
859.05 	 224.9877000 	 1.800225 	 -0.5428060000 	 -1.9412840000 
859.25 	 224.9829000 	 1.800225 	 -0.5397765000 	 -1.9398530000 
859.45 	 224.9845000 	 1.800225 	 -0.5380185000 	 -1.9377390000 
859.65 	 224.9829000 	 1.800225 	 -0.5418237000 	 -1.9409590000 
859.85 	 224.9813000 	 1.800250 	 -0.5400912000 	 -1.9404790000 
860.05 	 224.9829000 	 1.800275 	 -0.5377420000 	 -1.9378890000 
860.25 	 224.9829000 	 1.800300 	 -0.5412483000 	 -1.9406540000 
860.45 	 224.9829000 	 1.800275 	 -0.5413882000 	 -1.9408320000 
860.65 	 224.9829000 	 1.800275 	 -0.5378692000 	 -1.9378380000 
860.85 	 224.9829000 	 1.800300 	 -0.5409304000 	 -1.9399420000 
861.05 	 224.9813000 	 1.800325 	 -0.5415948000 	 -1.9414360000 
861.25 	 224.9829000 	 1.800350 	 -0.5379200000 	 -1.9380440000 
861.45 	 224.9861000 	 1.800325 	 -0.5414486000 	 -1.9397510000 
861.65 	 224.9877000 	 1.800325 	 -0.5426661000 	 -1.9413920000 
861.85 	 224.9877000 	 1.800325 	 -0.5390899000 	 -1.9383400000 
862.05 	 224.9908000 	 1.800325 	 -0.5404631000 	 -1.9389150000 
862.25 	 224.9956000 	 1.800325 	 -0.5428950000 	 -1.9415320000 
862.45 	 224.9956000 	 1.800325 	 -0.5397924000 	 -1.9386900000 
862.65 	 224.9988000 	 1.800325 	 -0.5399926000 	 -1.9385020000 
862.85 	 225.0004000 	 1.800325 	 -0.5429046000 	 -1.9415410000 
863.05 	 225.0067000 	 1.800325 	 -0.5399672000 	 -1.9391060000 
863.25 	 225.0131000 	 1.800325 	 -0.5395603000 	 -1.9380760000 
863.45 	 225.0179000 	 1.800325 	 -0.5427647000 	 -1.9413630000 
863.65 	 225.0226000 	 1.800325 	 -0.5403741000 	 -1.9395770000 
863.85 	 225.0226000 	 1.800325 	 -0.5391948000 	 -1.9378530000 
864.05 	 225.0179000 	 1.800325 	 -0.5427392000 	 -1.9411250000 
864.25 	 225.0115000 	 1.800325 	 -0.5411530000 	 -1.9404250000 
864.45 	 225.0067000 	 1.800325 	 -0.5389341000 	 -1.9378150000 
864.65 	 225.0036000 	 1.800325 	 -0.5422497000 	 -1.9405520000 
864.85 	 224.9988000 	 1.800325 	 -0.5419986000 	 -1.9411120000 
865.05 	 225.0004000 	 1.800325 	 -0.5387783000 	 -1.9380950000 
865.25 	 225.0036000 	 1.800325 	 -0.5411466000 	 -1.9395100000 
865.45 	 224.9988000 	 1.800325 	 -0.5427329000 	 -1.9413630000 
865.65 	 224.9988000 	 1.800325 	 -0.5392551000 	 -1.9382730000 
865.85 	 224.9956000 	 1.800325 	 -0.5404027000 	 -1.9387050000 
866.05 	 224.9893000 	 1.800325 	 -0.5429173000 	 -1.9416080000 
866.25 	 224.9829000 	 1.800325 	 -0.5396112000 	 -1.9388710000 
866.45 	 224.9797000 	 1.800325 	 -0.5398147000 	 -1.9383370000 
866.65 	 224.9749000 	 1.800325 	 -0.5431016000 	 -1.9414900000 
866.85 	 224.9749000 	 1.800325 	 -0.5404091000 	 -1.9394910000 
867.05 	 224.9718000 	 1.800325 	 -0.5392742000 	 -1.9377330000 
867.25 	 224.9718000 	 1.800350 	 -0.5428759000 	 -1.9410360000 
867.45 	 224.9686000 	 1.800350 	 -0.5416870000 	 -1.9402730000 
867.65 	 224.9670000 	 1.800375 	 -0.5393505000 	 -1.9377170000 
867.85 	 224.9670000 	 1.800400 	 -0.5426121000 	 -1.9403550000 
868.05 	 224.9670000 	 1.800425 	 -0.5425262000 	 -1.9410230000 
868.25 	 224.9670000 	 1.800450 	 -0.5391312000 	 -1.9378500000 
868.45 	 224.9670000 	 1.800450 	 -0.5417061000 	 -1.9394620000 
868.65 	 224.9686000 	 1.800475 	 -0.5431016000 	 -1.9414390000 
868.85 	 224.9718000 	 1.800500 	 -0.5395635000 	 -1.9380410000 
869.05 	 224.9749000 	 1.800525 	 -0.5412292000 	 -1.9390650000 
869.25 	 224.9781000 	 1.800525 	 -0.5433019000 	 -1.9415030000 
869.45 	 224.9829000 	 1.800525 	 -0.5397447000 	 -1.9386550000 
869.65 	 224.9877000 	 1.800550 	 -0.5403233000 	 -1.9382440000 
869.85 	 224.9972000 	 1.800575 	 -0.5434704000 	 -1.9413220000 
870.05 	 225.0036000 	 1.800600 	 -0.5406570000 	 -1.9394330000 
870.25 	 225.0115000 	 1.800575 	 -0.5391439000 	 -1.9379200000 
870.45 	 225.0115000 	 1.800575 	 -0.5426534000 	 -1.9409050000 
870.65 	 225.0115000 	 1.800575 	 -0.5408955000 	 -1.9405870000 
870.85 	 225.0115000 	 1.800575 	 -0.5385780000 	 -1.9377450000 
871.05 	 225.0115000 	 1.800575 	 -0.5418618000 	 -1.9403900000 
871.25 	 225.0131000 	 1.800575 	 -0.5420526000 	 -1.9410990000 
871.45 	 225.0147000 	 1.800575 	 -0.5385844000 	 -1.9378920000 
871.65 	 225.0147000 	 1.800575 	 -0.5408542000 	 -1.9396210000 
871.85 	 225.0163000 	 1.800575 	 -0.5424531000 	 -1.9416300000 
872.05 	 225.0179000 	 1.800575 	 -0.5390390000 	 -1.9384480000 
872.25 	 225.0179000 	 1.800575 	 -0.5401325000 	 -1.9388740000 
872.45 	 225.0179000 	 1.800575 	 -0.5427138000 	 -1.9416080000 
872.65 	 225.0226000 	 1.800575 	 -0.5393664000 	 -1.9388680000 
872.85 	 225.0210000 	 1.800575 	 -0.5394268000 	 -1.9383400000 
873.05 	 225.0179000 	 1.800575 	 -0.5429808000 	 -1.9413920000 
873.25 	 225.0179000 	 1.800575 	 -0.5405045000 	 -1.9397350000 
873.45 	 225.0147000 	 1.800550 	 -0.5389436000 	 -1.9377740000 
873.65 	 225.0115000 	 1.800525 	 -0.5428378000 	 -1.9410390000 
873.85 	 225.0115000 	 1.800525 	 -0.5419286000 	 -1.9407650000 
874.05 	 225.0067000 	 1.800525 	 -0.5389118000 	 -1.9380120000 
874.25 	 225.0067000 	 1.800525 	 -0.5421670000 	 -1.9401800000 
874.45 	 225.0067000 	 1.800525 	 -0.5426598000 	 -1.9412800000 
874.65 	 225.0067000 	 1.800525 	 -0.5392869000 	 -1.9381780000 
874.85 	 225.0115000 	 1.800525 	 -0.5412960000 	 -1.9393980000 
875.05 	 225.0115000 	 1.800525 	 -0.5430953000 	 -1.9417540000 
875.25 	 225.0115000 	 1.800525 	 -0.5397924000 	 -1.9388010000 
875.45 	 225.0115000 	 1.800525 	 -0.5401738000 	 -1.9386510000 
875.65 	 225.0036000 	 1.800525 	 -0.5433814000 	 -1.9416170000 
875.85 	 224.9988000 	 1.800525 	 -0.5403137000 	 -1.9393410000 
876.05 	 224.9956000 	 1.800525 	 -0.5397542000 	 -1.9380510000 
876.25 	 224.9956000 	 1.800525 	 -0.5431430000 	 -1.9411340000 
876.45 	 224.9956000 	 1.800525 	 -0.5415090000 	 -1.9403270000 
876.65 	 224.9956000 	 1.800525 	 -0.5391884000 	 -1.9379650000 
876.85 	 224.9956000 	 1.800525 	 -0.5425008000 	 -1.9404190000 
877.05 	 224.9988000 	 1.800525 	 -0.5422847000 	 -1.9410170000 
877.25 	 224.9956000 	 1.800525 	 -0.5391852000 	 -1.9380470000 
877.45 	 224.9988000 	 1.800525 	 -0.5414645000 	 -1.9396050000 
877.65 	 224.9956000 	 1.800525 	 -0.5432574000 	 -1.9416520000 
877.85 	 224.9988000 	 1.800525 	 -0.5396907000 	 -1.9387020000 
878.05 	 224.9972000 	 1.800525 	 -0.5405490000 	 -1.9386800000 
878.25 	 224.9988000 	 1.800525 	 -0.5433464000 	 -1.9415440000 
878.45 	 225.0036000 	 1.800525 	 -0.5404536000 	 -1.9394080000 
878.65 	 225.0004000 	 1.800525 	 -0.5395635000 	 -1.9381170000 
878.85 	 225.0036000 	 1.800525 	 -0.5432670000 	 -1.9412740000 
879.05 	 224.9956000 	 1.800525 	 -0.5411021000 	 -1.9401170000 
879.25 	 224.9908000 	 1.800525 	 -0.5395095000 	 -1.9378530000 
879.45 	 224.9877000 	 1.800525 	 -0.5429999000 	 -1.9408160000 
879.65 	 224.9829000 	 1.800525 	 -0.5421130000 	 -1.9407940000 
879.85 	 224.9861000 	 1.800525 	 -0.5392106000 	 -1.9377230000 
880.05 	 224.9877000 	 1.800525 	 -0.5419000000 	 -1.9400250000 
880.25 	 224.9877000 	 1.800525 	 -0.5431111000 	 -1.9414870000 
880.45 	 224.9877000 	 1.800525 	 -0.5393950000 	 -1.9383430000 
880.65 	 224.9877000 	 1.800525 	 -0.5407715000 	 -1.9388930000 
880.85 	 224.9829000 	 1.800525 	 -0.5434005000 	 -1.9415980000 
881.05 	 224.9797000 	 1.800525 	 -0.5402470000 	 -1.9390710000 
881.25 	 224.9749000 	 1.800525 	 -0.5402915000 	 -1.9383910000 
881.45 	 224.9734000 	 1.800525 	 -0.5433337000 	 -1.9414550000 
881.65 	 224.9749000 	 1.800525 	 -0.5411561000 	 -1.9399260000 
881.85 	 224.9718000 	 1.800525 	 -0.5395889000 	 -1.9379300000 
882.05 	 224.9718000 	 1.800525 	 -0.5430317000 	 -1.9407050000 
882.25 	 224.9718000 	 1.800525 	 -0.5423705000 	 -1.9408450000 
882.45 	 224.9749000 	 1.800575 	 -0.5394268000 	 -1.9378250000 
882.65 	 224.9749000 	 1.800575 	 -0.5423005000 	 -1.9399830000 
882.85 	 224.9797000 	 1.800575 	 -0.5430126000 	 -1.9413850000 
883.05 	 224.9797000 	 1.800600 	 -0.5396398000 	 -1.9381750000 
883.25 	 224.9797000 	 1.800625 	 -0.5415440000 	 -1.9392620000 
883.45 	 224.9797000 	 1.800650 	 -0.5434482000 	 -1.9416520000 
883.65 	 224.9797000 	 1.800625 	 -0.5401166000 	 -1.9388200000 
883.85 	 224.9781000 	 1.800625 	 -0.5400721000 	 -1.9384230000 
884.05 	 224.9797000 	 1.800650 	 -0.5433814000 	 -1.9413820000 
884.25 	 224.9797000 	 1.800675 	 -0.5399132000 	 -1.9393220000 
884.45 	 224.9749000 	 1.800700 	 -0.5392774000 	 -1.9380250000 
884.65 	 224.9749000 	 1.800675 	 -0.5437660000 	 -1.9412420000 
884.85 	 224.9718000 	 1.800700 	 -0.5419064000 	 -1.9401200000 
885.05 	 224.9702000 	 1.800700 	 -0.5401008000 	 -1.9377960000 
885.25 	 224.9670000 	 1.800725 	 -0.5436929000 	 -1.9407530000 
885.45 	 224.9670000 	 1.800750 	 -0.5430126000 	 -1.9408160000 
885.65 	 224.9670000 	 1.800775 	 -0.5401198000 	 -1.9379680000 
885.85 	 224.9670000 	 1.800800 	 -0.5427964000 	 -1.9399360000 
886.05 	 224.9686000 	 1.800800 	 -0.5431620000 	 -1.9414650000 
886.25 	 224.9749000 	 1.800825 	 -0.5397002000 	 -1.9384320000 
886.45 	 224.9797000 	 1.800825 	 -0.5409368000 	 -1.9388930000 
886.65 	 224.9877000 	 1.800850 	 -0.5432320000 	 -1.9416080000 
886.85 	 224.9908000 	 1.800875 	 -0.5399227000 	 -1.9391950000 
887.05 	 224.9988000 	 1.800900 	 -0.5397574000 	 -1.9382700000 
887.25 	 225.0036000 	 1.800875 	 -0.5438169000 	 -1.9415120000 
887.45 	 225.0115000 	 1.800875 	 -0.5413723000 	 -1.9401070000 
887.65 	 225.0147000 	 1.800875 	 -0.5385749000 	 -1.9380250000 
887.85 	 225.0179000 	 1.800875 	 -0.5420081000 	 -1.9409940000 
888.05 	 225.0226000 	 1.800875 	 -0.5408478000 	 -1.9407500000 
888.25 	 225.0226000 	 1.800875 	 -0.5383174000 	 -1.9379430000 
888.45 	 225.0179000 	 1.800875 	 -0.5418205000 	 -1.9405080000 
888.65 	 225.0179000 	 1.800875 	 -0.5416552000 	 -1.9411600000 
888.85 	 225.0147000 	 1.800875 	 -0.5383332000 	 -1.9381050000 
889.05 	 225.0147000 	 1.800875 	 -0.5411561000 	 -1.9399830000 
889.25 	 225.0115000 	 1.800875 	 -0.5420558000 	 -1.9415630000 
889.45 	 225.0147000 	 1.800875 	 -0.5384827000 	 -1.9383840000 
889.65 	 225.0131000 	 1.800875 	 -0.5405681000 	 -1.9394020000 
889.85 	 225.0131000 	 1.800875 	 -0.5425898000 	 -1.9417290000 
890.05 	 225.0131000 	 1.800875 	 -0.5390708000 	 -1.9387850000 
890.25 	 225.0115000 	 1.800875 	 -0.5397320000 	 -1.9386290000 
890.45 	 225.0067000 	 1.800875 	 -0.5427138000 	 -1.9417790000 
890.65 	 225.0067000 	 1.800875 	 -0.5395826000 	 -1.9392520000 
890.85 	 225.0067000 	 1.800875 	 -0.5391121000 	 -1.9382920000 
891.05 	 225.0099000 	 1.800875 	 -0.5427456000 	 -1.9415090000 
891.25 	 225.0099000 	 1.800875 	 -0.5402787000 	 -1.9399990000 
891.45 	 225.0115000 	 1.800875 	 -0.5387688000 	 -1.9380820000 
891.65 	 225.0115000 	 1.800875 	 -0.5422561000 	 -1.9409120000 
891.85 	 225.0115000 	 1.800875 	 -0.5410163000 	 -1.9407080000 
892.05 	 225.0115000 	 1.800875 	 -0.5383110000 	 -1.9379300000 
892.25 	 225.0115000 	 1.800875 	 -0.5418396000 	 -1.9405940000 
892.45 	 225.0115000 	 1.800875 	 -0.5416330000 	 -1.9410550000 
892.65 	 225.0067000 	 1.800875 	 -0.5383365000 	 -1.9378220000 
892.85 	 225.0067000 	 1.800875 	 -0.5414168000 	 -1.9399260000 
893.05 	 225.0067000 	 1.800875 	 -0.5421352000 	 -1.9413980000 
893.25 	 225.0067000 	 1.800875 	 -0.5387497000 	 -1.9383400000 
893.45 	 225.0067000 	 1.800875 	 -0.5405458000 	 -1.9391860000 
893.65 	 225.0115000 	 1.800875 	 -0.5425930000 	 -1.9415630000 
893.85 	 225.0115000 	 1.800875 	 -0.5392806000 	 -1.9388390000 
894.05 	 225.0115000 	 1.800875 	 -0.5397034000 	 -1.9386070000 
894.25 	 225.0115000 	 1.800875 	 -0.5428473000 	 -1.9416430000 
894.45 	 225.0115000 	 1.800875 	 -0.5400022000 	 -1.9394080000 
894.65 	 225.0067000 	 1.800875 	 -0.5391820000 	 -1.9382920000 
894.85 	 225.0036000 	 1.800875 	 -0.5426121000 	 -1.9413530000 
895.05 	 225.0036000 	 1.800875 	 -0.5406825000 	 -1.9402220000 
895.25 	 224.9988000 	 1.800875 	 -0.5388959000 	 -1.9378280000 
895.45 	 224.9988000 	 1.800875 	 -0.5423291000 	 -1.9407050000 
895.65 	 225.0036000 	 1.800875 	 -0.5414963000 	 -1.9407210000 
895.85 	 225.0067000 	 1.800875 	 -0.5386130000 	 -1.9378600000 
896.05 	 225.0067000 	 1.800875 	 -0.5419413000 	 -1.9402820000 
896.25 	 225.0067000 	 1.800875 	 -0.5420716000 	 -1.9414200000 
896.45 	 225.0067000 	 1.800875 	 -0.5388165000 	 -1.9380160000 
896.65 	 225.0036000 	 1.800875 	 -0.5412801000 	 -1.9397800000 
896.85 	 225.0036000 	 1.800875 	 -0.5426152000 	 -1.9416710000 
897.05 	 224.9956000 	 1.800875 	 -0.5391185000 	 -1.9384800000 
897.25 	 224.9908000 	 1.800875 	 -0.5401675000 	 -1.9388260000 
897.45 	 224.9877000 	 1.800875 	 -0.5429522000 	 -1.9417440000 
897.65 	 224.9829000 	 1.800875 	 -0.5398433000 	 -1.9394650000 
897.85 	 224.9829000 	 1.800875 	 -0.5393505000 	 -1.9381140000 
898.05 	 224.9829000 	 1.800875 	 -0.5425422000 	 -1.9413730000 
898.25 	 224.9877000 	 1.800875 	 -0.5405235000 	 -1.9399520000 
898.45 	 224.9829000 	 1.800875 	 -0.5389373000 	 -1.9378340000 
898.65 	 224.9829000 	 1.800875 	 -0.5423482000 	 -1.9408420000 
898.85 	 224.9765000 	 1.800875 	 -0.5415821000 	 -1.9408070000 
899.05 	 224.9718000 	 1.800875 	 -0.5384700000 	 -1.9379870000 
899.25 	 224.9670000 	 1.800875 	 -0.5416806000 	 -1.9403650000 
899.45 	 224.9638000 	 1.800875 	 -0.5418746000 	 -1.9413150000 
899.65 	 224.9591000 	 1.800875 	 -0.5387370000 	 -1.9381400000 
899.85 	 224.9559000 	 1.800900 	 -0.5410926000 	 -1.9397540000 
900.05 	 224.9559000 	 1.800925 	 -0.5422561000 	 -1.9415790000 
900.25 	 224.9559000 	 1.800975 	 -0.5387052000 	 -1.9385750000 
900.45 	 224.9559000 	 1.801000 	 -0.5400531000 	 -1.9390520000 
900.65 	 224.9591000 	 1.801025 	 -0.5423832000 	 -1.9416780000 
900.85 	 224.9606000 	 1.801050 	 -0.5389563000 	 -1.9388610000 
901.05 	 224.9670000 	 1.801075 	 -0.5397415000 	 -1.9387850000 
901.25 	 224.9670000 	 1.801100 	 -0.5426185000 	 -1.9418210000 
901.45 	 224.9718000 	 1.801125 	 -0.5393569000 	 -1.9393220000 
901.65 	 224.9749000 	 1.801150 	 -0.5393855000 	 -1.9382190000 
901.85 	 224.9797000 	 1.801125 	 -0.5441125000 	 -1.9414420000 
902.05 	 224.9829000 	 1.801175 	 -0.5415503000 	 -1.9401870000 
902.25 	 224.9829000 	 1.801200 	 -0.5396970000 	 -1.9380510000 
902.45 	 224.9877000 	 1.801200 	 -0.5441125000 	 -1.9412010000 
902.65 	 224.9908000 	 1.801175 	 -0.5417697000 	 -1.9404090000 
902.85 	 224.9956000 	 1.801175 	 -0.5396525000 	 -1.9379430000 
903.05 	 224.9988000 	 1.801175 	 -0.5429999000 	 -1.9407240000 
903.25 	 225.0020000 	 1.801175 	 -0.5424277000 	 -1.9410510000 
903.45 	 225.0067000 	 1.801175 	 -0.5393791000 	 -1.9379740000 
903.65 	 225.0115000 	 1.801175 	 -0.5426884000 	 -1.9403620000 
903.85 	 225.0115000 	 1.801175 	 -0.5427964000 	 -1.9414080000 
904.05 	 225.0115000 	 1.801175 	 -0.5395826000 	 -1.9382290000 
904.25 	 225.0115000 	 1.801175 	 -0.5424023000 	 -1.9399960000 
904.45 	 225.0115000 	 1.801175 	 -0.5436580000 	 -1.9417100000 
904.65 	 225.0083000 	 1.801175 	 -0.5400435000 	 -1.9387440000 
904.85 	 225.0067000 	 1.801175 	 -0.5416775000 	 -1.9393000000 
905.05 	 225.0067000 	 1.801175 	 -0.5437915000 	 -1.9418460000 
905.25 	 225.0067000 	 1.801175 	 -0.5403169000 	 -1.9389020000 
905.45 	 225.0036000 	 1.801175 	 -0.5409558000 	 -1.9387910000 
905.65 	 224.9988000 	 1.801175 	 -0.5438487000 	 -1.9417320000 
905.85 	 224.9988000 	 1.801175 	 -0.5407143000 	 -1.9394020000 
906.05 	 224.9988000 	 1.801175 	 -0.5404663000 	 -1.9384320000 
906.25 	 224.9988000 	 1.801175 	 -0.5436611000 	 -1.9415980000 
906.45 	 224.9988000 	 1.801175 	 -0.5413978000 	 -1.9398880000 
906.65 	 224.9988000 	 1.801175 	 -0.5399036000 	 -1.9380980000 
906.85 	 225.0036000 	 1.801175 	 -0.5436230000 	 -1.9411440000 
907.05 	 224.9988000 	 1.801175 	 -0.5421416000 	 -1.9405050000 
907.25 	 225.0036000 	 1.801175 	 -0.5398273000 	 -1.9381110000 
907.45 	 225.0052000 	 1.801175 	 -0.5434354000 	 -1.9408670000 
907.65 	 225.0052000 	 1.801175 	 -0.5428060000 	 -1.9411790000 
907.85 	 225.0067000 	 1.801175 	 -0.5398273000 	 -1.9381140000 
908.05 	 225.0036000 	 1.801175 	 -0.5427615000 	 -1.9402410000 
908.25 	 224.9988000 	 1.801175 	 -0.5435467000 	 -1.9414870000 
908.45 	 224.9956000 	 1.801175 	 -0.5396970000 	 -1.9383560000 
908.65 	 224.9908000 	 1.801175 	 -0.5420621000 	 -1.9398910000 
908.85 	 224.9877000 	 1.801175 	 -0.5438169000 	 -1.9418020000 
909.05 	 224.9908000 	 1.801175 	 -0.5400975000 	 -1.9386990000 
909.25 	 224.9940000 	 1.801175 	 -0.5408351000 	 -1.9390840000 
909.45 	 224.9956000 	 1.801175 	 -0.5437915000 	 -1.9418140000 
909.65 	 224.9956000 	 1.801175 	 -0.5408573000 	 -1.9395260000 
909.85 	 224.9956000 	 1.801175 	 -0.5402343000 	 -1.9383180000 
910.05 	 224.9908000 	 1.801175 	 -0.5435181000 	 -1.9414140000 
910.25 	 224.9908000 	 1.801175 	 -0.5418937000 	 -1.9406570000 
910.45 	 224.9877000 	 1.801175 	 -0.5396843000 	 -1.9379360000 
910.65 	 224.9877000 	 1.801175 	 -0.5431461000 	 -1.9407140000 
910.85 	 224.9877000 	 1.801175 	 -0.5424659000 	 -1.9408740000 
911.05 	 224.9877000 	 1.801175 	 -0.5396652000 	 -1.9379390000 
911.25 	 224.9877000 	 1.801175 	 -0.5427742000 	 -1.9401900000 
911.45 	 224.9829000 	 1.801175 	 -0.5434005000 	 -1.9413570000 
911.65 	 224.9797000 	 1.801175 	 -0.5398369000 	 -1.9381870000 
911.85 	 224.9797000 	 1.801200 	 -0.5419953000 	 -1.9395510000 
912.05 	 224.9749000 	 1.801200 	 -0.5436198000 	 -1.9417000000 
912.25 	 224.9718000 	 1.801225 	 -0.5401961000 	 -1.9389470000 
912.45 	 224.9670000 	 1.801250 	 -0.5409304000 	 -1.9388230000 
912.65 	 224.9670000 	 1.801250 	 -0.5438614000 	 -1.9417410000 
912.85 	 224.9670000 	 1.801275 	 -0.5409845000 	 -1.9396500000 
913.05 	 224.9670000 	 1.801300 	 -0.5394490000 	 -1.9382990000 
913.25 	 224.9686000 	 1.801325 	 -0.5430349000 	 -1.9414390000 
913.45 	 224.9654000 	 1.801350 	 -0.5413978000 	 -1.9405680000 
913.65 	 224.9638000 	 1.801350 	 -0.5391566000 	 -1.9379360000 
913.85 	 224.9591000 	 1.801375 	 -0.5424309000 	 -1.9406220000 
914.05 	 224.9591000 	 1.801400 	 -0.5422401000 	 -1.9414040000 
914.25 	 224.9591000 	 1.801425 	 -0.5390390000 	 -1.9380160000 
914.45 	 224.9591000 	 1.801475 	 -0.5416203000 	 -1.9400440000 
914.65 	 224.9638000 	 1.801500 	 -0.5426947000 	 -1.9415760000 
914.85 	 224.9670000 	 1.801525 	 -0.5392329000 	 -1.9384830000 
915.05 	 224.9734000 	 1.801550 	 -0.5411084000 	 -1.9393440000 
915.25 	 224.9797000 	 1.801525 	 -0.5448087000 	 -1.9418080000 
915.45 	 224.9893000 	 1.801550 	 -0.5422942000 	 -1.9391760000 
915.65 	 224.9972000 	 1.801575 	 -0.5421257000 	 -1.9384510000 
915.85 	 225.0067000 	 1.801600 	 -0.5452569000 	 -1.9415600000 
916.05 	 225.0147000 	 1.801575 	 -0.5425835000 	 -1.9403140000 
916.25 	 225.0226000 	 1.801575 	 -0.5407556000 	 -1.9382860000 
916.45 	 225.0258000 	 1.801575 	 -0.5443446000 	 -1.9412070000 
916.65 	 225.0306000 	 1.801575 	 -0.5431461000 	 -1.9408830000 
916.85 	 225.0306000 	 1.801575 	 -0.5404758000 	 -1.9382760000 
917.05 	 225.0242000 	 1.801575 	 -0.5437915000 	 -1.9407940000 
917.25 	 225.0226000 	 1.801575 	 -0.5433178000 	 -1.9410800000 
917.45 	 225.0179000 	 1.801575 	 -0.5403169000 	 -1.9380820000 
917.65 	 225.0147000 	 1.801575 	 -0.5433369000 	 -1.9404130000 
917.85 	 225.0115000 	 1.801550 	 -0.5438105000 	 -1.9416270000 
918.05 	 225.0083000 	 1.801525 	 -0.5402501000 	 -1.9383750000 
918.25 	 225.0067000 	 1.801525 	 -0.5424436000 	 -1.9395640000 
918.45 	 225.0036000 	 1.801525 	 -0.5443541000 	 -1.9418840000 
918.65 	 224.9988000 	 1.801525 	 -0.5409272000 	 -1.9389760000 
918.85 	 224.9956000 	 1.801525 	 -0.5416043000 	 -1.9388580000 
919.05 	 224.9956000 	 1.801525 	 -0.5445607000 	 -1.9419100000 
919.25 	 224.9956000 	 1.801525 	 -0.5412642000 	 -1.9393630000 
919.45 	 224.9908000 	 1.801525 	 -0.5410131000 	 -1.9385020000 
919.65 	 224.9908000 	 1.801525 	 -0.5443509000 	 -1.9415700000 
919.85 	 224.9908000 	 1.801525 	 -0.5421670000 	 -1.9402470000 
920.05 	 224.9908000 	 1.801525 	 -0.5405490000 	 -1.9381430000 
920.25 	 224.9877000 	 1.801525 	 -0.5441093000 	 -1.9413060000 
920.45 	 224.9813000 	 1.801525 	 -0.5428314000 	 -1.9408320000 
920.65 	 224.9749000 	 1.801525 	 -0.5403487000 	 -1.9379930000 
920.85 	 224.9718000 	 1.801525 	 -0.5435403000 	 -1.9408040000 
921.05 	 224.9670000 	 1.801525 	 -0.5435212000 	 -1.9414680000 
921.25 	 224.9686000 	 1.801525 	 -0.5405076000 	 -1.9381560000 
921.45 	 224.9686000 	 1.801525 	 -0.5429840000 	 -1.9399450000 
921.65 	 224.9749000 	 1.801525 	 -0.5443986000 	 -1.9416590000 
921.85 	 224.9749000 	 1.801550 	 -0.5407779000 	 -1.9385180000 
922.05 	 224.9749000 	 1.801575 	 -0.5421988000 	 -1.9393290000 
922.25 	 224.9749000 	 1.801575 	 -0.5447133000 	 -1.9420530000 
922.45 	 224.9718000 	 1.801575 	 -0.5414804000 	 -1.9393950000 
922.65 	 224.9718000 	 1.801600 	 -0.5413405000 	 -1.9385270000 
922.85 	 224.9670000 	 1.801625 	 -0.5446593000 	 -1.9417760000 
923.05 	 224.9638000 	 1.801650 	 -0.5421162000 	 -1.9401110000 
923.25 	 224.9638000 	 1.801675 	 -0.5406697000 	 -1.9382250000 
923.45 	 224.9591000 	 1.801700 	 -0.5444877000 	 -1.9415120000 
923.65 	 224.9638000 	 1.801700 	 -0.5425708000 	 -1.9404540000 
923.85 	 224.9670000 	 1.801725 	 -0.5405204000 	 -1.9381050000 
924.05 	 224.9718000 	 1.801750 	 -0.5440871000 	 -1.9411280000 
924.25 	 224.9749000 	 1.801775 	 -0.5431620000 	 -1.9408070000 
924.45 	 224.9797000 	 1.801800 	 -0.5402756000 	 -1.9379620000 
924.65 	 224.9845000 	 1.801775 	 -0.5432097000 	 -1.9407210000 
924.85 	 224.9908000 	 1.801775 	 -0.5432320000 	 -1.9413530000 
925.05 	 224.9956000 	 1.801775 	 -0.5400181000 	 -1.9384030000 
925.25 	 224.9988000 	 1.801775 	 -0.5428028000 	 -1.9403680000 
925.45 	 225.0036000 	 1.801775 	 -0.5435848000 	 -1.9417190000 
925.65 	 225.0083000 	 1.801775 	 -0.5402787000 	 -1.9385110000 
925.85 	 225.0115000 	 1.801775 	 -0.5424531000 	 -1.9399740000 
926.05 	 225.0115000 	 1.801775 	 -0.5441093000 	 -1.9420240000 
926.25 	 225.0115000 	 1.801775 	 -0.5405299000 	 -1.9389600000 
926.45 	 225.0115000 	 1.801775 	 -0.5414454000 	 -1.9391790000 
926.65 	 225.0067000 	 1.801775 	 -0.5441697000 	 -1.9418940000 
926.85 	 225.0036000 	 1.801775 	 -0.5410671000 	 -1.9395990000 
927.05 	 225.0036000 	 1.801775 	 -0.5408573000 	 -1.9386160000 
927.25 	 224.9988000 	 1.801775 	 -0.5441348000 	 -1.9417100000 
927.45 	 224.9956000 	 1.801775 	 -0.5419827000 	 -1.9402730000 
927.65 	 224.9908000 	 1.801775 	 -0.5404377000 	 -1.9384540000 
927.85 	 224.9908000 	 1.801775 	 -0.5441253000 	 -1.9414040000 
928.05 	 224.9877000 	 1.801775 	 -0.5426248000 	 -1.9410130000 
928.25 	 224.9877000 	 1.801775 	 -0.5401421000 	 -1.9382380000 
928.45 	 224.9829000 	 1.801775 	 -0.5434799000 	 -1.9408930000 
928.65 	 224.9829000 	 1.801800 	 -0.5434895000 	 -1.9413760000 
928.85 	 224.9829000 	 1.801825 	 -0.5404250000 	 -1.9382570000 
929.05 	 224.9877000 	 1.801825 	 -0.5434354000 	 -1.9405110000 
929.25 	 224.9829000 	 1.801825 	 -0.5444463000 	 -1.9416680000 
929.45 	 224.9877000 	 1.801825 	 -0.5410354000 	 -1.9385750000 
929.65 	 224.9877000 	 1.801825 	 -0.5429363000 	 -1.9396970000 
929.85 	 224.9877000 	 1.801825 	 -0.5448532000 	 -1.9419640000 
930.05 	 224.9877000 	 1.801825 	 -0.5416457000 	 -1.9391350000 
930.25 	 224.9877000 	 1.801825 	 -0.5421765000 	 -1.9390200000 
930.45 	 224.9877000 	 1.801825 	 -0.5450439000 	 -1.9418330000 
930.65 	 224.9877000 	 1.801825 	 -0.5420367000 	 -1.9395480000 
930.85 	 224.9877000 	 1.801825 	 -0.5415821000 	 -1.9387090000 
931.05 	 224.9893000 	 1.801825 	 -0.5450757000 	 -1.9418240000 
931.25 	 224.9877000 	 1.801825 	 -0.5425612000 	 -1.9401930000 
931.45 	 224.9877000 	 1.801825 	 -0.5413342000 	 -1.9384290000 
931.65 	 224.9829000 	 1.801825 	 -0.5448182000 	 -1.9417320000 
931.85 	 224.9781000 	 1.801850 	 -0.5430539000 	 -1.9405650000 
932.05 	 224.9749000 	 1.801875 	 -0.5408605000 	 -1.9382640000 
932.25 	 224.9718000 	 1.801875 	 -0.5444336000 	 -1.9411020000 
932.45 	 224.9718000 	 1.801875 	 -0.5437279000 	 -1.9410930000 
932.65 	 224.9670000 	 1.801900 	 -0.5408287000 	 -1.9383050000 
932.85 	 224.9670000 	 1.801925 	 -0.5436675000 	 -1.9403490000 
933.05 	 224.9670000 	 1.801950 	 -0.5445385000 	 -1.9416050000 
933.25 	 224.9670000 	 1.801975 	 -0.5409114000 	 -1.9385080000 
933.45 	 224.9718000 	 1.801975 	 -0.5437215000 	 -1.9403300000 
933.65 	 224.9749000 	 1.802000 	 -0.5443065000 	 -1.9416080000 
933.85 	 224.9797000 	 1.802025 	 -0.5407238000 	 -1.9385050000 
934.05 	 224.9845000 	 1.802025 	 -0.5428250000 	 -1.9397160000 
934.25 	 224.9877000 	 1.802025 	 -0.5444622000 	 -1.9419230000 
934.45 	 224.9908000 	 1.802025 	 -0.5410703000 	 -1.9390330000 
934.65 	 224.9924000 	 1.802025 	 -0.5419636000 	 -1.9391660000 
934.85 	 224.9956000 	 1.802025 	 -0.5443954000 	 -1.9420940000 
935.05 	 225.0036000 	 1.802025 	 -0.5411847000 	 -1.9392490000 
935.25 	 225.0067000 	 1.802025 	 -0.5413215000 	 -1.9389690000 
935.45 	 225.0115000 	 1.802025 	 -0.5445385000 	 -1.9420400000 
935.65 	 225.0147000 	 1.802025 	 -0.5415280000 	 -1.9396050000 
935.85 	 225.0147000 	 1.802025 	 -0.5412419000 	 -1.9386010000 
936.05 	 225.0147000 	 1.802025 	 -0.5447292000 	 -1.9419700000 
936.25 	 225.0147000 	 1.802025 	 -0.5420653000 	 -1.9402060000 
936.45 	 225.0115000 	 1.802025 	 -0.5407779000 	 -1.9385810000 
936.65 	 225.0147000 	 1.802025 	 -0.5444145000 	 -1.9415820000 
936.85 	 225.0131000 	 1.802025 	 -0.5428378000 	 -1.9407370000 
937.05 	 225.0147000 	 1.802025 	 -0.5405426000 	 -1.9382380000 
937.25 	 225.0115000 	 1.802025 	 -0.5438010000 	 -1.9413340000 
937.45 	 225.0115000 	 1.802025 	 -0.5431239000 	 -1.9413030000 
937.65 	 225.0115000 	 1.802025 	 -0.5401516000 	 -1.9383720000 
937.85 	 225.0067000 	 1.802025 	 -0.5434100000 	 -1.9407720000 
938.05 	 225.0067000 	 1.802025 	 -0.5433337000 	 -1.9415660000 
938.25 	 225.0036000 	 1.802025 	 -0.5401675000 	 -1.9383680000 
938.45 	 225.0036000 	 1.802025 	 -0.5428696000 	 -1.9402980000 
938.65 	 224.9988000 	 1.802050 	 -0.5437851000 	 -1.9417950000 
938.85 	 224.9956000 	 1.802025 	 -0.5401166000 	 -1.9386550000 
939.05 	 224.9956000 	 1.802025 	 -0.5420844000 	 -1.9397320000 
939.25 	 224.9956000 	 1.802025 	 -0.5438900000 	 -1.9420530000 
939.45 	 224.9988000 	 1.802025 	 -0.5403169000 	 -1.9389690000 
939.65 	 225.0036000 	 1.802025 	 -0.5412642000 	 -1.9392140000 
939.85 	 225.0067000 	 1.802025 	 -0.5441983000 	 -1.9420690000 
940.05 	 225.0067000 	 1.802025 	 -0.5411911000 	 -1.9396530000 
940.25 	 225.0115000 	 1.802025 	 -0.5406380000 	 -1.9386070000 
940.45 	 225.0115000 	 1.802025 	 -0.5439790000 	 -1.9417950000 
940.65 	 225.0147000 	 1.802025 	 -0.5418618000 	 -1.9405680000 
940.85 	 225.0115000 	 1.802025 	 -0.5399926000 	 -1.9383340000 
941.05 	 225.0115000 	 1.802025 	 -0.5435658000 	 -1.9412140000 
941.25 	 225.0083000 	 1.802025 	 -0.5427074000 	 -1.9410900000 
941.45 	 225.0067000 	 1.802025 	 -0.5398083000 	 -1.9381970000 
941.65 	 225.0036000 	 1.802025 	 -0.5431271000 	 -1.9406260000 
941.85 	 224.9988000 	 1.802025 	 -0.5436866000 	 -1.9417540000 
942.05 	 224.9956000 	 1.802025 	 -0.5401897000 	 -1.9386290000 
942.25 	 224.9956000 	 1.802025 	 -0.5421512000 	 -1.9397580000 
942.45 	 224.9908000 	 1.802025 	 -0.5440299000 	 -1.9420050000 
942.65 	 224.9877000 	 1.802025 	 -0.5406253000 	 -1.9389690000 
942.85 	 224.9877000 	 1.802025 	 -0.5417411000 	 -1.9391950000 
943.05 	 224.9877000 	 1.802025 	 -0.5443255000 	 -1.9420880000 
943.25 	 224.9829000 	 1.802025 	 -0.5412833000 	 -1.9396270000 
943.45 	 224.9829000 	 1.802025 	 -0.5407365000 	 -1.9387090000 
943.65 	 224.9829000 	 1.802025 	 -0.5443954000 	 -1.9418270000 
943.85 	 224.9829000 	 1.802025 	 -0.5422592000 	 -1.9407080000 
944.05 	 224.9829000 	 1.802025 	 -0.5400848000 	 -1.9382380000 
944.25 	 224.9877000 	 1.802025 	 -0.5438010000 	 -1.9413760000 
944.45 	 224.9877000 	 1.802025 	 -0.5428727000 	 -1.9410480000 
944.65 	 224.9877000 	 1.802025 	 -0.5401166000 	 -1.9383270000 
944.85 	 224.9877000 	 1.802025 	 -0.5431588000 	 -1.9405840000 
945.05 	 224.9829000 	 1.802025 	 -0.5435784000 	 -1.9415820000 
945.25 	 224.9829000 	 1.802025 	 -0.5402057000 	 -1.9387120000 
945.45 	 224.9829000 	 1.802025 	 -0.5425676000 	 -1.9399200000 
945.65 	 224.9877000 	 1.802025 	 -0.5439695000 	 -1.9420850000 
945.85 	 224.9877000 	 1.802025 	 -0.5406507000 	 -1.9389760000 
946.05 	 224.9877000 	 1.802025 	 -0.5417888000 	 -1.9393570000 
946.25 	 224.9829000 	 1.802025 	 -0.5444877000 	 -1.9421480000 
946.45 	 224.9813000 	 1.802050 	 -0.5404568000 	 -1.9396400000 
946.65 	 224.9781000 	 1.802075 	 -0.5391471000 	 -1.9386930000 
946.85 	 224.9734000 	 1.802075 	 -0.5423228000 	 -1.9420240000 
947.05 	 224.9718000 	 1.802100 	 -0.5400117000 	 -1.9404950000 
947.25 	 224.9670000 	 1.802100 	 -0.5389881000 	 -1.9383810000 
947.45 	 224.9670000 	 1.802125 	 -0.5422465000 	 -1.9411280000 
947.65 	 224.9654000 	 1.802150 	 -0.5417061000 	 -1.9412930000 
947.85 	 224.9638000 	 1.802175 	 -0.5385335000 	 -1.9384030000 
948.05 	 224.9638000 	 1.802200 	 -0.5417919000 	 -1.9403620000 
948.25 	 224.9622000 	 1.802200 	 -0.5432701000 	 -1.9419070000 
948.45 	 224.9606000 	 1.802225 	 -0.5397224000 	 -1.9389280000 
948.65 	 224.9638000 	 1.802250 	 -0.5409877000 	 -1.9394240000 
948.85 	 224.9670000 	 1.802275 	 -0.5435085000 	 -1.9420810000 
949.05 	 224.9749000 	 1.802300 	 -0.5395349000 	 -1.9395190000 
949.25 	 224.9797000 	 1.802300 	 -0.5412992000 	 -1.9388830000 
949.45 	 224.9829000 	 1.802325 	 -0.5445798000 	 -1.9419000000 
949.65 	 224.9908000 	 1.802325 	 -0.5423228000 	 -1.9403590000 
949.85 	 224.9956000 	 1.802325 	 -0.5410385000 	 -1.9385470000 
950.05 	 225.0004000 	 1.802325 	 -0.5445130000 	 -1.9417350000 
950.25 	 225.0067000 	 1.802325 	 -0.5432097000 	 -1.9410550000 
950.45 	 225.0115000 	 1.802325 	 -0.5409177000 	 -1.9385620000 
950.65 	 225.0147000 	 1.802325 	 -0.5441983000 	 -1.9413250000 
950.85 	 225.0147000 	 1.802325 	 -0.5436897000 	 -1.9416520000 
951.05 	 225.0147000 	 1.802325 	 -0.5405140000 	 -1.9384800000 
951.25 	 225.0147000 	 1.802325 	 -0.5435498000 	 -1.9407430000 
951.45 	 225.0163000 	 1.802325 	 -0.5444145000 	 -1.9420020000 
951.65 	 225.0179000 	 1.802325 	 -0.5408255000 	 -1.9389020000 
951.85 	 225.0179000 	 1.802325 	 -0.5428600000 	 -1.9401550000 
952.05 	 225.0195000 	 1.802325 	 -0.5447705000 	 -1.9421580000 
952.25 	 225.0179000 	 1.802325 	 -0.5411116000 	 -1.9390710000 
952.45 	 225.0226000 	 1.802325 	 -0.5423450000 	 -1.9395320000 
952.65 	 225.0226000 	 1.802325 	 -0.5448977000 	 -1.9422560000 
952.85 	 225.0242000 	 1.802325 	 -0.5420017000 	 -1.9401040000 
953.05 	 225.0258000 	 1.802325 	 -0.5412674000 	 -1.9388680000 
953.25 	 225.0306000 	 1.802300 	 -0.5446911000 	 -1.9420050000 
953.45 	 225.0338000 	 1.802275 	 -0.5422814000 	 -1.9404510000 
953.65 	 225.0338000 	 1.802250 	 -0.5410099000 	 -1.9388230000 
953.85 	 225.0338000 	 1.802225 	 -0.5444654000 	 -1.9417990000 
954.05 	 225.0338000 	 1.802225 	 -0.5428378000 	 -1.9410290000 
954.25 	 225.0306000 	 1.802200 	 -0.5406507000 	 -1.9384320000 
954.45 	 225.0306000 	 1.802175 	 -0.5439599000 	 -1.9411090000 
954.65 	 225.0306000 	 1.802150 	 -0.5436770000 	 -1.9416810000 
954.85 	 225.0306000 	 1.802125 	 -0.5406348000 	 -1.9385470000 
955.05 	 225.0242000 	 1.802125 	 -0.5431493000 	 -1.9406000000 
955.25 	 225.0195000 	 1.802125 	 -0.5441443000 	 -1.9419640000 
955.45 	 225.0115000 	 1.802100 	 -0.5407174000 	 -1.9390040000 
955.65 	 225.0036000 	 1.802075 	 -0.5424086000 	 -1.9397040000 
955.85 	 224.9956000 	 1.802075 	 -0.5445353000 	 -1.9422210000 
956.05 	 224.9924000 	 1.802075 	 -0.5410926000 	 -1.9393030000 
956.25 	 224.9908000 	 1.802075 	 -0.5418937000 	 -1.9395220000 
956.45 	 224.9908000 	 1.802075 	 -0.5446466000 	 -1.9423580000 
956.65 	 224.9956000 	 1.802075 	 -0.5416203000 	 -1.9399830000 
956.85 	 224.9956000 	 1.802075 	 -0.5411434000 	 -1.9389690000 
957.05 	 224.9956000 	 1.802075 	 -0.5446942000 	 -1.9422020000 
957.25 	 224.9956000 	 1.802075 	 -0.5420589000 	 -1.9403970000 
957.45 	 224.9940000 	 1.802075 	 -0.5408605000 	 -1.9385940000 
957.65 	 224.9956000 	 1.802075 	 -0.5444272000 	 -1.9417920000 
957.85 	 224.9908000 	 1.802075 	 -0.5431493000 	 -1.9411440000 
958.05 	 224.9908000 	 1.802075 	 -0.5405744000 	 -1.9384450000 
958.25 	 224.9877000 	 1.802075 	 -0.5439599000 	 -1.9413790000 
958.45 	 224.9877000 	 1.802075 	 -0.5437851000 	 -1.9415510000 
958.65 	 224.9877000 	 1.802075 	 -0.5404981000 	 -1.9387280000 
958.85 	 224.9877000 	 1.802075 	 -0.5433814000 	 -1.9407720000 
959.05 	 224.9908000 	 1.802075 	 -0.5442206000 	 -1.9420750000 
959.25 	 224.9908000 	 1.802075 	 -0.5406348000 	 -1.9389180000 
959.45 	 224.9908000 	 1.802075 	 -0.5427265000 	 -1.9401680000 
959.65 	 224.9877000 	 1.802075 	 -0.5443668000 	 -1.9424020000 
959.85 	 224.9877000 	 1.802075 	 -0.5409177000 	 -1.9392490000 
960.05 	 224.9877000 	 1.802075 	 -0.5420462000 	 -1.9395770000 
960.25 	 224.9877000 	 1.802075 	 -0.5445671000 	 -1.9422820000 
960.45 	 224.9877000 	 1.802075 	 -0.5413310000 	 -1.9395130000 
960.65 	 224.9877000 	 1.802075 	 -0.5416298000 	 -1.9391790000 
960.85 	 224.9829000 	 1.802075 	 -0.5441920000 	 -1.9421390000 
961.05 	 224.9829000 	 1.802075 	 -0.5417315000 	 -1.9404190000 
961.25 	 224.9813000 	 1.802075 	 -0.5403328000 	 -1.9386960000 
961.45 	 224.9797000 	 1.802075 	 -0.5439408000 	 -1.9417250000 
961.65 	 224.9797000 	 1.802075 	 -0.5425549000 	 -1.9411750000 
961.85 	 224.9797000 	 1.802075 	 -0.5400562000 	 -1.9383430000 
962.05 	 224.9797000 	 1.802075 	 -0.5431557000 	 -1.9411150000 
962.25 	 224.9797000 	 1.802075 	 -0.5432860000 	 -1.9418140000 
962.45 	 224.9797000 	 1.802075 	 -0.5399323000 	 -1.9386580000 
962.65 	 224.9797000 	 1.802075 	 -0.5424659000 	 -1.9406100000 
962.85 	 224.9797000 	 1.802075 	 -0.5438773000 	 -1.9421550000 
963.05 	 224.9797000 	 1.802075 	 -0.5428823000 	 -1.9389250000 
963.25 	 224.9749000 	 1.802125 	 -0.5446911000 	 -1.9398660000 
963.45 	 224.9718000 	 1.802125 	 -0.5468814000 	 -1.9424090000 
963.65 	 224.9638000 	 1.802125 	 -0.5433528000 	 -1.9393790000 
963.85 	 224.9575000 	 1.802175 	 -0.5440267000 	 -1.9394720000 
964.05 	 224.9511000 	 1.802200 	 -0.5471325000 	 -1.9423520000 
964.25 	 224.9511000 	 1.802225 	 -0.5438614000 	 -1.9397890000 
964.45 	 224.9479000 	 1.802250 	 -0.5434259000 	 -1.9388390000 
964.65 	 224.9479000 	 1.802275 	 -0.5470244000 	 -1.9421640000 
964.85 	 224.9495000 	 1.802300 	 -0.5444781000 	 -1.9406540000 
965.05 	 224.9479000 	 1.802350 	 -0.5430730000 	 -1.9386930000 
965.25 	 224.9511000 	 1.802375 	 -0.5466843000 	 -1.9418490000 
965.45 	 224.9479000 	 1.802400 	 -0.5453269000 	 -1.9412680000 
965.65 	 224.9479000 	 1.802425 	 -0.5427138000 	 -1.9384450000 
965.85 	 224.9447000 	 1.802475 	 -0.5458959000 	 -1.9410960000 
966.05 	 224.9447000 	 1.802500 	 -0.5462170000 	 -1.9420050000 
966.25 	 224.9447000 	 1.802550 	 -0.5428441000 	 -1.9389850000 
966.45 	 224.9463000 	 1.802600 	 -0.5447578000 	 -1.9402220000 
966.65 	 224.9511000 	 1.802625 	 -0.5467288000 	 -1.9424220000 
966.85 	 224.9591000 	 1.802650 	 -0.5431398000 	 -1.9392810000 
967.05 	 224.9654000 	 1.802675 	 -0.5443478000 	 -1.9397320000 
967.25 	 224.9718000 	 1.802700 	 -0.5470880000 	 -1.9423740000 
967.45 	 224.9749000 	 1.802725 	 -0.5437056000 	 -1.9398750000 
967.65 	 224.9829000 	 1.802725 	 -0.5435753000 	 -1.9392460000 
967.85 	 224.9877000 	 1.802725 	 -0.5471579000 	 -1.9424690000 
968.05 	 224.9940000 	 1.802725 	 -0.5443732000 	 -1.9404380000 
968.25 	 225.0004000 	 1.802725 	 -0.5434068000 	 -1.9389500000 
968.45 	 225.0067000 	 1.802725 	 -0.5468178000 	 -1.9422250000 
968.65 	 225.0163000 	 1.802725 	 -0.5448850000 	 -1.9409180000 
968.85 	 225.0242000 	 1.802725 	 -0.5431239000 	 -1.9388010000 
969.05 	 225.0290000 	 1.802725 	 -0.5467193000 	 -1.9418490000 
969.25 	 225.0338000 	 1.802725 	 -0.5455144000 	 -1.9413280000 
969.45 	 225.0338000 	 1.802725 	 -0.5429808000 	 -1.9385590000 
969.65 	 225.0338000 	 1.802725 	 -0.5461661000 	 -1.9412290000 
969.85 	 225.0306000 	 1.802725 	 -0.5465031000 	 -1.9419800000 
970.05 	 225.0306000 	 1.802725 	 -0.5429013000 	 -1.9387090000 
970.25 	 225.0306000 	 1.802725 	 -0.5456956000 	 -1.9408070000 
970.45 	 225.0306000 	 1.802675 	 -0.5466843000 	 -1.9424020000 
970.65 	 225.0306000 	 1.802675 	 -0.5429999000 	 -1.9390740000 
970.85 	 225.0306000 	 1.802650 	 -0.5450280000 	 -1.9402950000 
971.05 	 225.0306000 	 1.802625 	 -0.5470753000 	 -1.9424690000 
971.25 	 225.0258000 	 1.802600 	 -0.5434291000 	 -1.9393700000 
971.45 	 225.0306000 	 1.802575 	 -0.5445766000 	 -1.9398310000 
971.65 	 225.0258000 	 1.802575 	 -0.5472978000 	 -1.9424880000 
971.85 	 225.0274000 	 1.802550 	 -0.5441729000 	 -1.9402630000 
972.05 	 225.0306000 	 1.802550 	 -0.5435212000 	 -1.9389950000 
972.25 	 225.0306000 	 1.802525 	 -0.5471293000 	 -1.9423710000 
972.45 	 225.0306000 	 1.802500 	 -0.5447451000 	 -1.9406450000 
972.65 	 225.0306000 	 1.802475 	 -0.5430539000 	 -1.9385270000 
972.85 	 225.0258000 	 1.802475 	 -0.5465508000 	 -1.9417100000 
973.05 	 225.0258000 	 1.802450 	 -0.5457051000 	 -1.9415570000 
973.25 	 225.0226000 	 1.802425 	 -0.5428410000 	 -1.9386510000 
973.45 	 225.0179000 	 1.802425 	 -0.5457847000 	 -1.9410900000 
973.65 	 225.0147000 	 1.802425 	 -0.5463346000 	 -1.9421450000 
973.85 	 225.0147000 	 1.802425 	 -0.5429490000 	 -1.9388680000 
974.05 	 225.0115000 	 1.802425 	 -0.5449200000 	 -1.9400470000 
974.25 	 225.0115000 	 1.802425 	 -0.5469545000 	 -1.9424380000 
974.45 	 225.0115000 	 1.802425 	 -0.5434990000 	 -1.9392590000 
974.65 	 225.0115000 	 1.802425 	 -0.5443001000 	 -1.9394970000 
974.85 	 225.0147000 	 1.802425 	 -0.5471992000 	 -1.9425110000 
975.05 	 225.0147000 	 1.802400 	 -0.5441602000 	 -1.9401450000 
975.25 	 225.0179000 	 1.802375 	 -0.5434132000 	 -1.9389980000 
975.45 	 225.0179000 	 1.802375 	 -0.5470371000 	 -1.9421670000 
975.65 	 225.0179000 	 1.802350 	 -0.5448977000 	 -1.9410450000 
975.85 	 225.0147000 	 1.802375 	 -0.5429745000 	 -1.9386930000 
976.05 	 225.0115000 	 1.802350 	 -0.5467256000 	 -1.9419380000 
976.25 	 225.0067000 	 1.802325 	 -0.5453587000 	 -1.9413190000 
976.45 	 224.9988000 	 1.802325 	 -0.5428886000 	 -1.9386350000 
976.65 	 224.9972000 	 1.802325 	 -0.5464585000 	 -1.9417100000 
976.85 	 224.9988000 	 1.802325 	 -0.5456988000 	 -1.9414010000 
977.05 	 224.9988000 	 1.802325 	 -0.5428123000 	 -1.9386960000 
977.25 	 224.9988000 	 1.802325 	 -0.5461534000 	 -1.9412870000 
977.45 	 224.9988000 	 1.802325 	 -0.5460167000 	 -1.9418560000 
977.65 	 224.9988000 	 1.802325 	 -0.5427869000 	 -1.9387090000 
977.85 	 224.9988000 	 1.802325 	 -0.5455176000 	 -1.9407210000 
978.05 	 224.9988000 	 1.802325 	 -0.5467319000 	 -1.9422910000 
978.25 	 224.9988000 	 1.802325 	 -0.5431716000 	 -1.9392590000 
978.45 	 224.9956000 	 1.802325 	 -0.5448723000 	 -1.9400660000 
978.65 	 224.9956000 	 1.802325 	 -0.5472215000 	 -1.9424950000 
978.85 	 224.9956000 	 1.802325 	 -0.5439313000 	 -1.9398980000 
979.05 	 224.9956000 	 1.802325 	 -0.5434577000 	 -1.9390840000 
979.25 	 224.9908000 	 1.802325 	 -0.5471611000 	 -1.9422050000 
979.45 	 224.9908000 	 1.802325 	 -0.5447928000 	 -1.9406380000 
979.65 	 224.9877000 	 1.802325 	 -0.5431080000 	 -1.9388870000 
979.85 	 224.9829000 	 1.802325 	 -0.5465667000 	 -1.9418430000 
980.05 	 224.9797000 	 1.802325 	 -0.5453174000 	 -1.9413760000 
980.25 	 224.9781000 	 1.802325 	 -0.5428441000 	 -1.9387020000 
980.45 	 224.9765000 	 1.802325 	 -0.5461216000 	 -1.9414330000 
980.65 	 224.9749000 	 1.802325 	 -0.5461121000 	 -1.9418650000 
980.85 	 224.9749000 	 1.802325 	 -0.5429490000 	 -1.9388100000 
981.05 	 224.9749000 	 1.802325 	 -0.5456448000 	 -1.9409470000 
981.25 	 224.9797000 	 1.802325 	 -0.5465221000 	 -1.9422180000 
981.45 	 224.9749000 	 1.802325 	 -0.5430222000 	 -1.9390170000 
981.65 	 224.9749000 	 1.802325 	 -0.5451139000 	 -1.9402660000 
981.85 	 224.9749000 	 1.802325 	 -0.5468432000 	 -1.9424500000 
982.05 	 224.9749000 	 1.802350 	 -0.5432351000 	 -1.9391950000 
982.25 	 224.9749000 	 1.802375 	 -0.5446212000 	 -1.9397700000 
982.45 	 224.9718000 	 1.802375 	 -0.5471261000 	 -1.9424690000 
982.65 	 224.9718000 	 1.802375 	 -0.5437946000 	 -1.9397770000 
982.85 	 224.9670000 	 1.802400 	 -0.5437183000 	 -1.9392270000 
983.05 	 224.9670000 	 1.802425 	 -0.5471802000 	 -1.9424820000 
983.25 	 224.9670000 	 1.802450 	 -0.5439568000 	 -1.9403010000 
983.45 	 224.9670000 	 1.802475 	 -0.5435817000 	 -1.9390040000 
983.65 	 224.9686000 	 1.802475 	 -0.5470943000 	 -1.9422850000 
983.85 	 224.9670000 	 1.802525 	 -0.5449231000 	 -1.9408420000 
984.05 	 224.9702000 	 1.802525 	 -0.5430730000 	 -1.9388290000 
984.25 	 224.9718000 	 1.802550 	 -0.5465381000 	 -1.9419320000 
984.45 	 224.9718000 	 1.802575 	 -0.5454667000 	 -1.9412520000 
984.65 	 224.9718000 	 1.802575 	 -0.5428283000 	 -1.9386010000 
984.85 	 224.9718000 	 1.802625 	 -0.5462043000 	 -1.9414520000 
985.05 	 224.9718000 	 1.802625 	 -0.5460708000 	 -1.9419070000 
985.25 	 224.9718000 	 1.802650 	 -0.5427964000 	 -1.9387150000 
985.45 	 224.9670000 	 1.802675 	 -0.5458927000 	 -1.9411210000 
985.65 	 224.9670000 	 1.802675 	 -0.5465762000 	 -1.9421960000 
985.85 	 224.9638000 	 1.802725 	 -0.5429395000 	 -1.9388450000 
986.05 	 224.9591000 	 1.802725 	 -0.5452601000 	 -1.9404440000 
986.25 	 224.9575000 	 1.802750 	 -0.5468242000 	 -1.9423580000 
986.45 	 224.9575000 	 1.802800 	 -0.5433114000 	 -1.9391730000 
986.65 	 224.9591000 	 1.802825 	 -0.5446656000 	 -1.9398240000 
986.85 	 224.9622000 	 1.802850 	 -0.5471198000 	 -1.9424760000 
987.05 	 224.9638000 	 1.802875 	 -0.5436103000 	 -1.9396590000 
987.25 	 224.9702000 	 1.802900 	 -0.5437883000 	 -1.9392400000 
987.45 	 224.9749000 	 1.802925 	 -0.5471706000 	 -1.9424820000 
987.65 	 224.9797000 	 1.802950 	 -0.5441348000 	 -1.9401420000 
987.85 	 224.9877000 	 1.802925 	 -0.5434895000 	 -1.9389180000 
988.05 	 224.9908000 	 1.802925 	 -0.5469418000 	 -1.9421610000 
988.25 	 224.9972000 	 1.802925 	 -0.5449422000 	 -1.9408860000 
988.45 	 225.0036000 	 1.802925 	 -0.5432193000 	 -1.9388770000 
988.65 	 225.0067000 	 1.802925 	 -0.5470181000 	 -1.9421130000 
988.85 	 225.0067000 	 1.802925 	 -0.5452887000 	 -1.9412680000 
989.05 	 225.0067000 	 1.802925 	 -0.5429872000 	 -1.9388170000 
989.25 	 225.0115000 	 1.802925 	 -0.5466397000 	 -1.9417920000 
989.45 	 225.0115000 	 1.802925 	 -0.5458387000 	 -1.9416680000 
989.65 	 225.0147000 	 1.802925 	 -0.5430730000 	 -1.9387530000 
989.85 	 225.0179000 	 1.802925 	 -0.5460708000 	 -1.9413630000 
990.05 	 225.0226000 	 1.802925 	 -0.5462360000 	 -1.9420110000 
990.25 	 225.0179000 	 1.802925 	 -0.5428600000 	 -1.9390170000 
990.45 	 225.0163000 	 1.802925 	 -0.5455621000 	 -1.9407020000 
990.65 	 225.0147000 	 1.802925 	 -0.5468909000 	 -1.9425490000 
990.85 	 225.0083000 	 1.802925 	 -0.5431207000 	 -1.9393440000 
991.05 	 225.0052000 	 1.802925 	 -0.5448945000 	 -1.9401360000 
991.25 	 225.0036000 	 1.802925 	 -0.5470562000 	 -1.9427300000 
991.45 	 225.0020000 	 1.802925 	 -0.5436738000 	 -1.9396370000 
991.65 	 224.9988000 	 1.802925 	 -0.5441856000 	 -1.9395770000 
991.85 	 224.9972000 	 1.802925 	 -0.5472533000 	 -1.9425620000 
992.05 	 224.9956000 	 1.802925 	 -0.5444590000 	 -1.9405240000 
992.25 	 224.9956000 	 1.802925 	 -0.5434482000 	 -1.9390620000 
992.45 	 224.9988000 	 1.802925 	 -0.5470784000 	 -1.9422590000 
992.65 	 224.9988000 	 1.802925 	 -0.5450122000 	 -1.9410550000 
992.85 	 224.9988000 	 1.802925 	 -0.5431111000 	 -1.9387250000 
993.05 	 224.9988000 	 1.802925 	 -0.5467669000 	 -1.9418590000 
993.25 	 224.9988000 	 1.802925 	 -0.5455239000 	 -1.9415540000 
993.45 	 224.9956000 	 1.802925 	 -0.5428886000 	 -1.9387880000 
993.65 	 224.9924000 	 1.802925 	 -0.5464332000 	 -1.9416200000 
993.85 	 224.9908000 	 1.802925 	 -0.5460771000 	 -1.9417510000 
994.05 	 224.9956000 	 1.802925 	 -0.5429204000 	 -1.9387150000 
994.25 	 224.9924000 	 1.802925 	 -0.5459213000 	 -1.9409120000 
994.45 	 224.9924000 	 1.802925 	 -0.5467224000 	 -1.9422720000 
994.65 	 224.9956000 	 1.802925 	 -0.5429681000 	 -1.9388360000 
994.85 	 224.9908000 	 1.802925 	 -0.5452792000 	 -1.9404220000 
995.05 	 224.9924000 	 1.802925 	 -0.5468750000 	 -1.9424530000 
995.25 	 224.9908000 	 1.802925 	 -0.5433337000 	 -1.9392620000 
995.45 	 224.9956000 	 1.802925 	 -0.5446053000 	 -1.9399960000 
995.65 	 224.9956000 	 1.802925 	 -0.5470657000 	 -1.9425650000 
995.85 	 224.9956000 	 1.802925 	 -0.5437692000 	 -1.9397610000 
996.05 	 224.9908000 	 1.802925 	 -0.5440362000 	 -1.9395570000 
996.25 	 224.9908000 	 1.802925 	 -0.5471420000 	 -1.9425930000 
996.45 	 224.9877000 	 1.802925 	 -0.5445385000 	 -1.9404570000 
996.65 	 224.9877000 	 1.802925 	 -0.5435022000 	 -1.9391030000 
996.85 	 224.9877000 	 1.802925 	 -0.5472152000 	 -1.9423360000 
997.05 	 224.9877000 	 1.802925 	 -0.5448024000 	 -1.9409050000 
997.25 	 224.9829000 	 1.802925 	 -0.5433178000 	 -1.9388200000 
997.45 	 224.9845000 	 1.802925 	 -0.5468623000 	 -1.9420560000 
997.65 	 224.9829000 	 1.802925 	 -0.5453174000 	 -1.9413150000 
997.85 	 224.9829000 	 1.802925 	 -0.5429618000 	 -1.9388480000 
998.05 	 224.9829000 	 1.802925 	 -0.5463378000 	 -1.9413060000 
998.25 	 224.9813000 	 1.802925 	 -0.5462742000 	 -1.9420940000 
998.45 	 224.9829000 	 1.802925 	 -0.5429077000 	 -1.9388480000 
998.65 	 224.9797000 	 1.802925 	 -0.5456797000 	 -1.9407940000 
998.85 	 224.9797000 	 1.802950 	 -0.5468495000 	 -1.9424530000 
999.05 	 224.9749000 	 1.802975 	 -0.5430667000 	 -1.9391730000 
999.25 	 224.9734000 	 1.802975 	 -0.5449390000 	 -1.9402470000 
999.45 	 224.9718000 	 1.802975 	 -0.5468750000 	 -1.9426660000 
999.65 	 224.9718000 	 1.803000 	 -0.5436134000 	 -1.9397040000 
999.85 	 224.9718000 	 1.803025 	 -0.5444050000 	 -1.9397230000 
1000.05 	 224.9718000 	 1.803050 	 -0.5474154000 	 -1.9426500000 
1000.25 	 224.9749000 	 1.803075 	 -0.5441189000 	 -1.9401300000 
1000.45 	 224.9749000 	 1.803075 	 -0.5437088000 	 -1.9393000000 
1000.65 	 224.9749000 	 1.803075 	 -0.5472660000 	 -1.9425070000 
1000.85 	 224.9749000 	 1.803100 	 -0.5449231000 	 -1.9408700000 
1001.05 	 224.9797000 	 1.803100 	 -0.5433432000 	 -1.9390810000 
1001.25 	 224.9797000 	 1.803125 	 -0.5469322000 	 -1.9422180000 
1001.45 	 224.9829000 	 1.803125 	 -0.5455494000 	 -1.9414650000 
1001.65 	 224.9893000 	 1.803125 	 -0.5429299000 	 -1.9387250000 
1001.85 	 224.9956000 	 1.803125 	 -0.5467510000 	 -1.9418140000 
1002.05 	 225.0036000 	 1.803125 	 -0.5460644000 	 -1.9418080000 
1002.25 	 225.0099000 	 1.803125 	 -0.5428791000 	 -1.9386900000 
1002.45 	 225.0147000 	 1.803125 	 -0.5459309000 	 -1.9412040000 
1002.65 	 225.0147000 	 1.803125 	 -0.5466716000 	 -1.9423830000 
1002.85 	 225.0147000 	 1.803125 	 -0.5428569000 	 -1.9389440000 
1003.05 	 225.0115000 	 1.803125 	 -0.5449104000 	 -1.9402570000 
1003.25 	 225.0099000 	 1.803125 	 -0.5468400000 	 -1.9426540000 
1003.45 	 225.0067000 	 1.803125 	 -0.5431970000 	 -1.9392870000 
1003.65 	 225.0067000 	 1.803125 	 -0.5446466000 	 -1.9400530000 
1003.85 	 225.0052000 	 1.803125 	 -0.5470912000 	 -1.9427680000 
1004.05 	 225.0036000 	 1.803125 	 -0.5434322000 	 -1.9394940000 
1004.25 	 225.0036000 	 1.803125 	 -0.5440394000 	 -1.9396430000 
1004.45 	 224.9988000 	 1.803125 	 -0.5472406000 	 -1.9426850000 
1004.65 	 225.0036000 	 1.803125 	 -0.5440394000 	 -1.9400220000 
1004.85 	 225.0004000 	 1.803125 	 -0.5436007000 	 -1.9391030000 
1005.05 	 225.0036000 	 1.803125 	 -0.5471103000 	 -1.9425620000 
1005.25 	 225.0036000 	 1.803125 	 -0.5446625000 	 -1.9407140000 
1005.45 	 224.9988000 	 1.803125 	 -0.5432796000 	 -1.9389440000 
1005.65 	 224.9988000 	 1.803125 	 -0.5470149000 	 -1.9422280000 
1005.85 	 224.9988000 	 1.803125 	 -0.5454667000 	 -1.9412650000 
1006.05 	 224.9988000 	 1.803125 	 -0.5427329000 	 -1.9385780000 
1006.25 	 224.9956000 	 1.803125 	 -0.5462869000 	 -1.9413920000 
1006.45 	 224.9956000 	 1.803125 	 -0.5461884000 	 -1.9420430000 
1006.65 	 224.9956000 	 1.803125 	 -0.5427074000 	 -1.9386200000 
1006.85 	 224.9893000 	 1.803125 	 -0.5458005000 	 -1.9413310000 
1007.05 	 224.9877000 	 1.803125 	 -0.5463727000 	 -1.9422500000 
1007.25 	 224.9829000 	 1.803125 	 -0.5428505000 	 -1.9388390000 
1007.45 	 224.9829000 	 1.803125 	 -0.5451648000 	 -1.9405590000 
1007.65 	 224.9829000 	 1.803125 	 -0.5469386000 	 -1.9425840000 
1007.85 	 224.9829000 	 1.803125 	 -0.5429427000 	 -1.9391860000 
1008.05 	 224.9877000 	 1.803125 	 -0.5443128000 	 -1.9397740000 
1008.25 	 224.9908000 	 1.803125 	 -0.5472119000 	 -1.9427620000 
1008.45 	 224.9908000 	 1.803125 	 -0.5435626000 	 -1.9397000000 
1008.65 	 224.9956000 	 1.803125 	 -0.5436071000 	 -1.9394490000 
1008.85 	 224.9956000 	 1.803125 	 -0.5472596000 	 -1.9427080000 
1009.05 	 224.9908000 	 1.803125 	 -0.5442365000 	 -1.9403270000 
1009.25 	 224.9908000 	 1.803125 	 -0.5433846000 	 -1.9389380000 
1009.45 	 224.9877000 	 1.803125 	 -0.5470626000 	 -1.9424660000 
1009.65 	 224.9829000 	 1.803150 	 -0.5448341000 	 -1.9409910000 
1009.85 	 224.9749000 	 1.803175 	 -0.5430794000 	 -1.9389690000 
1010.05 	 224.9749000 	 1.803175 	 -0.5468877000 	 -1.9423200000 
1010.25 	 224.9718000 	 1.803175 	 -0.5452474000 	 -1.9415220000 
1010.45 	 224.9686000 	 1.803200 	 -0.5357425000 	 -1.9389690000 
1010.65 	 224.9670000 	 1.803225 	 -0.5392456000 	 -1.9417640000 
1010.85 	 224.9718000 	 1.803250 	 -0.5388387000 	 -1.9422940000 
1011.05 	 224.9718000 	 1.803275 	 -0.5359459000 	 -1.9389440000 
1011.25 	 224.9797000 	 1.803300 	 -0.5386162000 	 -1.9411250000 
1011.45 	 224.9829000 	 1.803275 	 -0.5399259000 	 -1.9426820000 
1011.65 	 224.9877000 	 1.803275 	 -0.5366643000 	 -1.9393540000 
1011.85 	 224.9908000 	 1.803275 	 -0.5384095000 	 -1.9403710000 
1012.05 	 224.9972000 	 1.803275 	 -0.5406221000 	 -1.9427900000 
1012.25 	 225.0036000 	 1.803275 	 -0.5372715000 	 -1.9400470000 
1012.45 	 225.0115000 	 1.803275 	 -0.5378564000 	 -1.9398560000 
1012.65 	 225.0147000 	 1.803275 	 -0.5407779000 	 -1.9428190000 
1012.85 	 225.0179000 	 1.803275 	 -0.5379613000 	 -1.9404980000 
1013.05 	 225.0226000 	 1.803275 	 -0.5371539000 	 -1.9393320000 
1013.25 	 225.0195000 	 1.803275 	 -0.5406697000 	 -1.9425960000 
1013.45 	 225.0147000 	 1.803275 	 -0.5384763000 	 -1.9412580000 
1013.65 	 225.0115000 	 1.803275 	 -0.5367501000 	 -1.9392490000 
1013.85 	 225.0036000 	 1.803275 	 -0.5403869000 	 -1.9422790000 
1014.05 	 225.0004000 	 1.803275 	 -0.5391757000 	 -1.9418270000 
1014.25 	 224.9988000 	 1.803275 	 -0.5366294000 	 -1.9390140000 
1014.45 	 224.9988000 	 1.803275 	 -0.5400594000 	 -1.9419770000 
1014.65 	 224.9988000 	 1.803275 	 -0.5395222000 	 -1.9422400000 
1014.85 	 224.9988000 	 1.803275 	 -0.5365594000 	 -1.9391280000 
1015.05 	 225.0004000 	 1.803275 	 -0.5394236000 	 -1.9414710000 
1015.25 	 225.0020000 	 1.803275 	 -0.5398687000 	 -1.9424760000 
1015.45 	 224.9988000 	 1.803275 	 -0.5365403000 	 -1.9393570000 
1015.65 	 224.9988000 	 1.803275 	 -0.5387751000 	 -1.9409080000 
1015.85 	 224.9988000 	 1.803275 	 -0.5403487000 	 -1.9429940000 
1016.05 	 224.9988000 	 1.803275 	 -0.5369663000 	 -1.9398310000 
1016.25 	 224.9988000 	 1.803275 	 -0.5380249000 	 -1.9402280000 
1016.45 	 224.9988000 	 1.803275 	 -0.5407842000 	 -1.9429720000 
1016.65 	 225.0036000 	 1.803275 	 -0.5374654000 	 -1.9404190000 
1016.85 	 225.0036000 	 1.803275 	 -0.5373414000 	 -1.9394910000 
1017.05 	 225.0067000 	 1.803275 	 -0.5405744000 	 -1.9430130000 
1017.25 	 225.0115000 	 1.803275 	 -0.5382411000 	 -1.9410510000 
1017.45 	 225.0115000 	 1.803275 	 -0.5370140000 	 -1.9393630000 
1017.65 	 225.0115000 	 1.803275 	 -0.5404981000 	 -1.9423360000 
1017.85 	 225.0099000 	 1.803275 	 -0.5394268000 	 -1.9419990000 
1018.05 	 225.0067000 	 1.803275 	 -0.5366135000 	 -1.9390140000 
1018.25 	 225.0115000 	 1.803275 	 -0.5399386000 	 -1.9416750000 
1018.45 	 225.0115000 	 1.803275 	 -0.5399036000 	 -1.9422340000 
1018.65 	 225.0115000 	 1.803275 	 -0.5366039000 	 -1.9391440000 
1018.85 	 225.0147000 	 1.803275 	 -0.5395412000 	 -1.9412610000 
1019.05 	 225.0147000 	 1.803275 	 -0.5404409000 	 -1.9427780000 
1019.25 	 225.0131000 	 1.803275 	 -0.5368678000 	 -1.9393670000 
1019.45 	 225.0115000 	 1.803275 	 -0.5390167000 	 -1.9405460000 
1019.65 	 225.0115000 	 1.803275 	 -0.5409781000 	 -1.9428060000 
1019.85 	 225.0067000 	 1.803275 	 -0.5372779000 	 -1.9397200000 
1020.05 	 225.0067000 	 1.803275 	 -0.5383587000 	 -1.9402350000 
1020.25 	 225.0067000 	 1.803275 	 -0.5411466000 	 -1.9429460000 
1020.45 	 225.0115000 	 1.803275 	 -0.5378945000 	 -1.9405080000 
1020.65 	 225.0115000 	 1.803275 	 -0.5377452000 	 -1.9395510000 
1020.85 	 225.0067000 	 1.803275 	 -0.5409654000 	 -1.9429560000 
1021.05 	 225.0067000 	 1.803275 	 -0.5383365000 	 -1.9409180000 
1021.25 	 225.0036000 	 1.803275 	 -0.5374591000 	 -1.9393350000 
1021.45 	 224.9988000 	 1.803275 	 -0.5408382000 	 -1.9426700000 
1021.65 	 224.9988000 	 1.803275 	 -0.5388260000 	 -1.9412840000 
1021.85 	 224.9988000 	 1.803275 	 -0.5369409000 	 -1.9391030000 
1022.05 	 224.9988000 	 1.803275 	 -0.5404981000 	 -1.9422980000 
1022.25 	 225.0036000 	 1.803275 	 -0.5395539000 	 -1.9420310000 
1022.45 	 225.0036000 	 1.803275 	 -0.5369473000 	 -1.9391920000 
1022.65 	 225.0036000 	 1.803275 	 -0.5400975000 	 -1.9416560000 
1022.85 	 225.0067000 	 1.803275 	 -0.5401770000 	 -1.9424880000 
1023.05 	 225.0067000 	 1.803275 	 -0.5370490000 	 -1.9393290000 
1023.25 	 225.0067000 	 1.803275 	 -0.5396016000 	 -1.9412900000 
1023.45 	 225.0067000 	 1.803275 	 -0.5406666000 	 -1.9428160000 
1023.65 	 225.0052000 	 1.803275 	 -0.5368614000 	 -1.9394140000 
1023.85 	 225.0036000 	 1.803275 	 -0.5389404000 	 -1.9407560000 
1024.05 	 225.0036000 	 1.803275 	 -0.5409145000 	 -1.9430700000 
1024.25 	 225.0036000 	 1.803275 	 -0.5372779000 	 -1.9399480000 
1024.45 	 225.0036000 	 1.803275 	 -0.5381934000 	 -1.9401580000 
1024.65 	 225.0036000 	 1.803275 	 -0.5409368000 	 -1.9431340000 
1024.85 	 225.0067000 	 1.803275 	 -0.5375862000 	 -1.9403390000 
1025.05 	 225.0067000 	 1.803275 	 -0.5376530000 	 -1.9395960000 
1025.25 	 225.0067000 	 1.803275 	 -0.5408986000 	 -1.9427270000 
1025.45 	 225.0067000 	 1.803275 	 -0.5386226000 	 -1.9411630000 
1025.65 	 225.0036000 	 1.803275 	 -0.5370490000 	 -1.9393320000 
1025.85 	 224.9988000 	 1.803275 	 -0.5405681000 	 -1.9424410000 
1026.05 	 224.9908000 	 1.803275 	 -0.5392869000 	 -1.9418680000 
1026.25 	 224.9877000 	 1.803275 	 -0.5367120000 	 -1.9391890000 
1026.45 	 224.9829000 	 1.803275 	 -0.5401421000 	 -1.9418720000 
1026.65 	 224.9829000 	 1.803275 	 -0.5399926000 	 -1.9422790000 
1026.85 	 224.9829000 	 1.803275 	 -0.5366294000 	 -1.9392900000 
1027.05 	 224.9829000 	 1.803275 	 -0.5398273000 	 -1.9415820000 
1027.25 	 224.9877000 	 1.803275 	 -0.5399323000 	 -1.9423710000 
1027.45 	 224.9829000 	 1.803275 	 -0.5369123000 	 -1.9391630000 
1027.65 	 224.9829000 	 1.803275 	 -0.5396398000 	 -1.9413310000 
1027.85 	 224.9797000 	 1.803275 	 -0.5404218000 	 -1.9427270000 
1028.05 	 224.9797000 	 1.803275 	 -0.5369473000 	 -1.9394970000 
1028.25 	 224.9797000 	 1.803275 	 -0.5389659000 	 -1.9407020000 
1028.45 	 224.9797000 	 1.803300 	 -0.5405521000 	 -1.9430190000 
1028.65 	 224.9797000 	 1.803325 	 -0.5369155000 	 -1.9399640000 
1028.85 	 224.9813000 	 1.803325 	 -0.5382283000 	 -1.9405590000 
1029.05 	 224.9829000 	 1.803325 	 -0.5402692000 	 -1.9432320000 
1029.25 	 224.9829000 	 1.803325 	 -0.5370998000 	 -1.9403430000 
1029.45 	 224.9829000 	 1.803350 	 -0.5372842000 	 -1.9400310000 
1029.65 	 224.9829000 	 1.803375 	 -0.5403010000 	 -1.9432260000 
1029.85 	 224.9829000 	 1.803400 	 -0.5374940000 	 -1.9408960000 
1030.05 	 224.9797000 	 1.803375 	 -0.5410226000 	 -1.9397290000 
1030.25 	 224.9797000 	 1.803375 	 -0.5450090000 	 -1.9430960000 
1030.45 	 224.9749000 	 1.803400 	 -0.5419922000 	 -1.9417570000 
1030.65 	 224.9749000 	 1.803425 	 -0.5399100000 	 -1.9395350000 
1030.85 	 224.9749000 	 1.803450 	 -0.5427074000 	 -1.9427110000 
1031.05 	 224.9749000 	 1.803425 	 -0.5442683000 	 -1.9423290000 
1031.25 	 224.9797000 	 1.803425 	 -0.5414104000 	 -1.9397230000 
1031.45 	 224.9797000 	 1.803450 	 -0.5425485000 	 -1.9423200000 
1031.65 	 224.9829000 	 1.803475 	 -0.5425708000 	 -1.9430100000 
1031.85 	 224.9829000 	 1.803500 	 -0.5392711000 	 -1.9400820000 
1032.05 	 224.9877000 	 1.803475 	 -0.5405458000 	 -1.9414200000 
1032.25 	 224.9877000 	 1.803475 	 -0.5428155000 	 -1.9435910000 
1032.45 	 224.9908000 	 1.803475 	 -0.5391757000 	 -1.9403810000 
1032.65 	 224.9908000 	 1.803475 	 -0.5402724000 	 -1.9409240000 
1032.85 	 224.9956000 	 1.803475 	 -0.5430984000 	 -1.9436960000 
1033.05 	 224.9956000 	 1.803475 	 -0.5400403000 	 -1.9413120000 
1033.25 	 224.9988000 	 1.803475 	 -0.5395921000 	 -1.9402470000 
1033.45 	 224.9988000 	 1.803475 	 -0.5431334000 	 -1.9433370000 
1033.65 	 224.9956000 	 1.803475 	 -0.5410163000 	 -1.9420590000 
1033.85 	 224.9956000 	 1.803475 	 -0.5392265000 	 -1.9399070000 
1034.05 	 224.9908000 	 1.803475 	 -0.5426502000 	 -1.9427900000 
1034.25 	 224.9877000 	 1.803475 	 -0.5420144000 	 -1.9429490000 
1034.45 	 224.9829000 	 1.803475 	 -0.5390008000 	 -1.9398660000 
1034.65 	 224.9797000 	 1.803475 	 -0.5418015000 	 -1.9421130000 
1034.85 	 224.9797000 	 1.803500 	 -0.5421798000 	 -1.9435820000 
1035.05 	 224.9813000 	 1.803525 	 -0.5387020000 	 -1.9403010000 
1035.25 	 224.9829000 	 1.803550 	 -0.5401230000 	 -1.9411660000 
1035.45 	 224.9877000 	 1.803525 	 -0.5425008000 	 -1.9437660000 
1035.65 	 224.9877000 	 1.803525 	 -0.5390231000 	 -1.9408930000 
1035.85 	 224.9877000 	 1.803525 	 -0.5394999000 	 -1.9407340000 
1036.05 	 224.9877000 	 1.803525 	 -0.5426025000 	 -1.9437820000 
1036.25 	 224.9829000 	 1.803525 	 -0.5394077000 	 -1.9414080000 
1036.45 	 224.9829000 	 1.803525 	 -0.5392043000 	 -1.9404760000 
1036.65 	 224.9797000 	 1.803550 	 -0.5423133000 	 -1.9436200000 
1036.85 	 224.9797000 	 1.803575 	 -0.5400117000 	 -1.9419920000 
1037.05 	 224.9797000 	 1.803600 	 -0.5385844000 	 -1.9400790000 
1037.25 	 224.9781000 	 1.803575 	 -0.5420081000 	 -1.9433750000 
1037.45 	 224.9749000 	 1.803575 	 -0.5413691000 	 -1.9425900000 
1037.65 	 224.9718000 	 1.803600 	 -0.5382951000 	 -1.9401140000 
1037.85 	 224.9749000 	 1.803625 	 -0.5417506000 	 -1.9429870000 
1038.05 	 224.9749000 	 1.803650 	 -0.5413087000 	 -1.9432040000 
1038.25 	 224.9797000 	 1.803625 	 -0.5384381000 	 -1.9401580000 
1038.45 	 224.9829000 	 1.803650 	 -0.5417951000 	 -1.9427170000 
1038.65 	 224.9908000 	 1.803675 	 -0.5421384000 	 -1.9435820000 
1038.85 	 224.9908000 	 1.803700 	 -0.5385272000 	 -1.9403810000 
1039.05 	 224.9908000 	 1.803700 	 -0.5400594000 	 -1.9419380000 
1039.25 	 224.9908000 	 1.803675 	 -0.5420113000 	 -1.9439920000 
1039.45 	 224.9908000 	 1.803675 	 -0.5383046000 	 -1.9406000000 
1039.65 	 224.9908000 	 1.803675 	 -0.5403741000 	 -1.9416940000 
1039.85 	 224.9908000 	 1.803675 	 -0.5420844000 	 -1.9440870000 
1040.05 	 224.9908000 	 1.803675 	 -0.5385907000 	 -1.9411120000 
1040.25 	 224.9956000 	 1.803675 	 -0.5395889000 	 -1.9413250000 
1040.45 	 224.9956000 	 1.803675 	 -0.5423864000 	 -1.9442720000 
1040.65 	 224.9956000 	 1.803675 	 -0.5392265000 	 -1.9418940000 
1040.85 	 224.9956000 	 1.803675 	 -0.5386798000 	 -1.9407810000 
1041.05 	 224.9972000 	 1.803675 	 -0.5421765000 	 -1.9440270000 
1041.25 	 224.9988000 	 1.803675 	 -0.5398655000 	 -1.9424280000 
1041.45 	 224.9988000 	 1.803675 	 -0.5384223000 	 -1.9404730000 
1041.65 	 224.9988000 	 1.803675 	 -0.5418904000 	 -1.9437280000 
1041.85 	 225.0036000 	 1.803675 	 -0.5404091000 	 -1.9428000000 
1042.05 	 225.0036000 	 1.803675 	 -0.5381139000 	 -1.9404320000 
1042.25 	 225.0036000 	 1.803675 	 -0.5417760000 	 -1.9434580000 
1042.45 	 225.0067000 	 1.803675 	 -0.5410067000 	 -1.9432580000 
1042.65 	 225.0067000 	 1.803675 	 -0.5381234000 	 -1.9403590000 
1042.85 	 225.0067000 	 1.803675 	 -0.5414963000 	 -1.9430890000 
1043.05 	 225.0052000 	 1.803675 	 -0.5416171000 	 -1.9436580000 
1043.25 	 225.0036000 	 1.803675 	 -0.5381362000 	 -1.9403390000 
1043.45 	 225.0036000 	 1.803675 	 -0.5410671000 	 -1.9425520000 
1043.65 	 224.9988000 	 1.803675 	 -0.5416139000 	 -1.9438390000 
1043.85 	 224.9988000 	 1.803675 	 -0.5383046000 	 -1.9405780000 
1044.05 	 225.0004000 	 1.803675 	 -0.5407270000 	 -1.9422310000 
1044.25 	 224.9988000 	 1.803675 	 -0.5420303000 	 -1.9441700000 
1044.45 	 225.0036000 	 1.803675 	 -0.5384000000 	 -1.9409210000 
1044.65 	 225.0020000 	 1.803675 	 -0.5399640000 	 -1.9417480000 
1044.85 	 225.0004000 	 1.803675 	 -0.5424023000 	 -1.9442720000 
1045.05 	 225.0036000 	 1.803675 	 -0.5389404000 	 -1.9415220000 
1045.25 	 224.9988000 	 1.803675 	 -0.5392361000 	 -1.9411790000 
1045.45 	 224.9988000 	 1.803675 	 -0.5424404000 	 -1.9442270000 
1045.65 	 224.9972000 	 1.803675 	 -0.5392774000 	 -1.9418270000 
1045.85 	 224.9924000 	 1.803675 	 -0.5392138000 	 -1.9409470000 
1046.05 	 224.9908000 	 1.803675 	 -0.5423737000 	 -1.9441380000 
1046.25 	 224.9877000 	 1.803675 	 -0.5399005000 	 -1.9422820000 
1046.45 	 224.9877000 	 1.803675 	 -0.5386448000 	 -1.9405780000 
1046.65 	 224.9877000 	 1.803675 	 -0.5422974000 	 -1.9439510000 
1046.85 	 224.9829000 	 1.803675 	 -0.5399990000 	 -1.9422940000 
1047.05 	 224.9829000 	 1.803675 	 -0.5384541000 	 -1.9404280000 
1047.25 	 224.9797000 	 1.803675 	 -0.5419413000 	 -1.9437920000 
1047.45 	 224.9829000 	 1.803675 	 -0.5404155000 	 -1.9429370000 
1047.65 	 224.9813000 	 1.803700 	 -0.5382093000 	 -1.9403200000 
1047.85 	 224.9829000 	 1.803725 	 -0.5420017000 	 -1.9433880000 
1048.05 	 224.9829000 	 1.803725 	 -0.5410894000 	 -1.9432740000 
1048.25 	 224.9861000 	 1.803725 	 -0.5380408000 	 -1.9405140000 
1048.45 	 224.9829000 	 1.803725 	 -0.5412865000 	 -1.9432610000 
1048.65 	 224.9813000 	 1.803725 	 -0.5409845000 	 -1.9437410000 
1048.85 	 224.9749000 	 1.803750 	 -0.5373891000 	 -1.9406410000 
1049.05 	 224.9718000 	 1.803775 	 -0.5398909000 	 -1.9423770000 
1049.25 	 224.9718000 	 1.803800 	 -0.5410798000 	 -1.9440210000 
1049.45 	 224.9670000 	 1.803800 	 -0.5378501000 	 -1.9410130000 
1049.65 	 224.9718000 	 1.803825 	 -0.5398655000 	 -1.9421670000 
1049.85 	 224.9718000 	 1.803850 	 -0.5416012000 	 -1.9442840000 
1050.05 	 224.9702000 	 1.803850 	 -0.5379550000 	 -1.9411600000 
1050.25 	 224.9718000 	 1.803900 	 -0.5393918000 	 -1.9415570000 
1050.45 	 224.9670000 	 1.803900 	 -0.5429586000 	 -1.9443450000 
1050.65 	 224.9670000 	 1.803925 	 -0.5394204000 	 -1.9415000000 
1050.85 	 224.9718000 	 1.803950 	 -0.5399704000 	 -1.9414170000 
1051.05 	 224.9749000 	 1.803950 	 -0.5429395000 	 -1.9444850000 
1051.25 	 224.9781000 	 1.804000 	 -0.5398210000 	 -1.9420210000 
1051.45 	 224.9829000 	 1.804000 	 -0.5441602000 	 -1.9410740000 
1051.65 	 224.9877000 	 1.803975 	 -0.5479367000 	 -1.9442340000 
1051.85 	 224.9877000 	 1.803975 	 -0.5454286000 	 -1.9425770000 
1052.05 	 224.9908000 	 1.803975 	 -0.5440648000 	 -1.9406990000 
1052.25 	 224.9908000 	 1.803975 	 -0.5477047000 	 -1.9440360000 
1052.45 	 224.9956000 	 1.803975 	 -0.5462329000 	 -1.9429560000 
1052.65 	 224.9988000 	 1.803975 	 -0.5438042000 	 -1.9405140000 
1052.85 	 225.0036000 	 1.803975 	 -0.5469481000 	 -1.9435180000 
1053.05 	 225.0067000 	 1.803975 	 -0.5465667000 	 -1.9436610000 
1053.25 	 225.0099000 	 1.803975 	 -0.5435594000 	 -1.9405240000 
1053.45 	 225.0115000 	 1.803975 	 -0.5466461000 	 -1.9429110000 
1053.65 	 225.0131000 	 1.803975 	 -0.5472946000 	 -1.9440330000 
1053.85 	 225.0147000 	 1.803975 	 -0.5436166000 	 -1.9408540000 
1054.05 	 225.0147000 	 1.803975 	 -0.5460580000 	 -1.9425260000 
1054.25 	 225.0147000 	 1.803975 	 -0.5473773000 	 -1.9441700000 
1054.45 	 225.0147000 	 1.803975 	 -0.5436993000 	 -1.9407910000 
1054.65 	 225.0147000 	 1.803975 	 -0.5457084000 	 -1.9420910000 
1054.85 	 225.0115000 	 1.803975 	 -0.5477333000 	 -1.9443770000 
1055.05 	 225.0115000 	 1.803975 	 -0.5439727000 	 -1.9413090000 
1055.25 	 225.0067000 	 1.803975 	 -0.5452092000 	 -1.9416330000 
1055.45 	 225.0067000 	 1.803975 	 -0.5478382000 	 -1.9445580000 
1055.65 	 225.0036000 	 1.803975 	 -0.5441888000 	 -1.9415280000 
1055.85 	 225.0036000 	 1.803975 	 -0.5447991000 	 -1.9414010000 
1056.05 	 225.0036000 	 1.803975 	 -0.5478668000 	 -1.9444530000 
1056.25 	 225.0036000 	 1.803975 	 -0.5451743000 	 -1.9421320000 
1056.45 	 225.0036000 	 1.803975 	 -0.5440362000 	 -1.9407840000 
1056.65 	 225.0036000 	 1.803975 	 -0.5476220000 	 -1.9440680000 
1056.85 	 225.0036000 	 1.803975 	 -0.5459912000 	 -1.9431970000 
1057.05 	 225.0036000 	 1.803975 	 -0.5436166000 	 -1.9406350000 
1057.25 	 225.0036000 	 1.803975 	 -0.5472247000 	 -1.9434450000 
1057.45 	 225.0036000 	 1.803975 	 -0.5466811000 	 -1.9437150000 
1057.65 	 225.0036000 	 1.803975 	 -0.5434005000 	 -1.9405050000 
1057.85 	 224.9988000 	 1.803975 	 -0.5465476000 	 -1.9429020000 
1058.05 	 225.0020000 	 1.803975 	 -0.5471611000 	 -1.9441510000 
1058.25 	 224.9988000 	 1.803975 	 -0.5437660000 	 -1.9409340000 
1058.45 	 224.9988000 	 1.803975 	 -0.5458196000 	 -1.9422690000 
1058.65 	 224.9988000 	 1.803975 	 -0.5477746000 	 -1.9443350000 
1058.85 	 225.0020000 	 1.803975 	 -0.5440553000 	 -1.9412170000 
1059.05 	 225.0036000 	 1.803975 	 -0.5450344000 	 -1.9415280000 
1059.25 	 225.0036000 	 1.803975 	 -0.5480035000 	 -1.9444240000 
1059.45 	 225.0036000 	 1.803975 	 -0.5446815000 	 -1.9419920000 
1059.65 	 225.0036000 	 1.803975 	 -0.5443478000 	 -1.9410070000 
1059.85 	 225.0036000 	 1.803975 	 -0.5479272000 	 -1.9441830000 
1060.05 	 224.9988000 	 1.803975 	 -0.5455303000 	 -1.9427240000 
1060.25 	 224.9972000 	 1.803975 	 -0.5437660000 	 -1.9407020000 
1060.45 	 224.9908000 	 1.803975 	 -0.5473487000 	 -1.9440780000 
1060.65 	 224.9877000 	 1.803975 	 -0.5458896000 	 -1.9431400000 
1060.85 	 224.9877000 	 1.803975 	 -0.5435975000 	 -1.9405430000 
1061.05 	 224.9877000 	 1.803975 	 -0.5469767000 	 -1.9432640000 
1061.25 	 224.9908000 	 1.803975 	 -0.5466620000 	 -1.9437820000 
1061.45 	 224.9908000 	 1.803975 	 -0.5434545000 	 -1.9405970000 
1061.65 	 224.9908000 	 1.803975 	 -0.5462964000 	 -1.9426760000 
1061.85 	 224.9908000 	 1.803975 	 -0.5471420000 	 -1.9442180000 
1062.05 	 224.9908000 	 1.803975 	 -0.5435340000 	 -1.9408480000 
1062.25 	 224.9877000 	 1.803975 	 -0.5456161000 	 -1.9419730000 
1062.45 	 224.9877000 	 1.803975 	 -0.5475394000 	 -1.9444180000 
1062.65 	 224.9877000 	 1.803975 	 -0.5440776000 	 -1.9413190000 
1062.85 	 224.9877000 	 1.803975 	 -0.5449327000 	 -1.9416080000 
1063.05 	 224.9829000 	 1.803975 	 -0.5478064000 	 -1.9444970000 
1063.25 	 224.9829000 	 1.803975 	 -0.5446116000 	 -1.9417670000 
1063.45 	 224.9797000 	 1.803975 	 -0.5442937000 	 -1.9409280000 
1063.65 	 224.9829000 	 1.803975 	 -0.5479304000 	 -1.9441100000 
1063.85 	 224.9829000 	 1.803975 	 -0.5451329000 	 -1.9423550000 
1064.05 	 224.9829000 	 1.803975 	 -0.5438264000 	 -1.9405560000 
1064.25 	 224.9797000 	 1.804000 	 -0.5474377000 	 -1.9438740000 
1064.45 	 224.9797000 	 1.804025 	 -0.5458768000 	 -1.9429270000 
1064.65 	 224.9781000 	 1.804025 	 -0.5436484000 	 -1.9406830000 
1064.85 	 224.9797000 	 1.804025 	 -0.5470657000 	 -1.9436140000 
1065.05 	 224.9797000 	 1.804025 	 -0.5451870000 	 -1.9434770000 
1065.25 	 224.9829000 	 1.804050 	 -0.5418904000 	 -1.9406380000 
1065.45 	 224.9877000 	 1.804075 	 -0.5454000000 	 -1.9433940000 
1065.65 	 224.9877000 	 1.804075 	 -0.5452792000 	 -1.9440560000 
1065.85 	 224.9908000 	 1.804100 	 -0.5418714000 	 -1.9406160000 
1066.05 	 224.9908000 	 1.804075 	 -0.5445671000 	 -1.9427300000 
1066.25 	 224.9877000 	 1.804075 	 -0.5458450000 	 -1.9443860000 
1066.45 	 224.9893000 	 1.804075 	 -0.5421765000 	 -1.9410770000 
1066.65 	 224.9877000 	 1.804075 	 -0.5441475000 	 -1.9422880000 
1066.85 	 224.9908000 	 1.804075 	 -0.5460708000 	 -1.9447390000 
1067.05 	 224.9908000 	 1.804075 	 -0.5425135000 	 -1.9412070000 
1067.25 	 224.9908000 	 1.804075 	 -0.5435181000 	 -1.9414040000 
1067.45 	 224.9908000 	 1.804075 	 -0.5464141000 	 -1.9445040000 
1067.65 	 224.9829000 	 1.804075 	 -0.5432320000 	 -1.9419770000 
1067.85 	 224.9765000 	 1.804075 	 -0.5428410000 	 -1.9408830000 
1068.05 	 224.9718000 	 1.804075 	 -0.5462933000 	 -1.9441950000 
1068.25 	 224.9670000 	 1.804100 	 -0.5435244000 	 -1.9427170000 
1068.45 	 224.9670000 	 1.804100 	 -0.5420812000 	 -1.9406290000 
1068.65 	 224.9670000 	 1.804125 	 -0.5457370000 	 -1.9438300000 
1068.85 	 224.9670000 	 1.804175 	 -0.5446053000 	 -1.9434960000 
1069.05 	 224.9718000 	 1.804200 	 -0.5417220000 	 -1.9406320000 
1069.25 	 224.9749000 	 1.804200 	 -0.5454985000 	 -1.9434010000 
1069.45 	 224.9765000 	 1.804200 	 -0.5453110000 	 -1.9437090000 
1069.65 	 224.9797000 	 1.804250 	 -0.5417601000 	 -1.9407620000 
1069.85 	 224.9797000 	 1.804250 	 -0.5468082000 	 -1.9428060000 
1070.05 	 224.9829000 	 1.804225 	 -0.5478032000 	 -1.9443510000 
1070.25 	 224.9877000 	 1.804225 	 -0.5441793000 	 -1.9409940000 
1070.45 	 224.9908000 	 1.804225 	 -0.5460294000 	 -1.9421930000 
1070.65 	 224.9956000 	 1.804225 	 -0.5481720000 	 -1.9447840000 
1070.85 	 224.9956000 	 1.804225 	 -0.5445607000 	 -1.9416430000 
1071.05 	 224.9988000 	 1.804225 	 -0.5450789000 	 -1.9415000000 
1071.25 	 224.9988000 	 1.804225 	 -0.5484168000 	 -1.9446250000 
1071.45 	 224.9988000 	 1.804225 	 -0.5451679000 	 -1.9421830000 
1071.65 	 224.9988000 	 1.804225 	 -0.5446752000 	 -1.9412230000 
1071.85 	 224.9988000 	 1.804225 	 -0.5483532000 	 -1.9445800000 
1072.05 	 224.9988000 	 1.804225 	 -0.5458736000 	 -1.9429170000 
1072.25 	 224.9988000 	 1.804225 	 -0.5443223000 	 -1.9409850000 
1072.45 	 224.9988000 	 1.804225 	 -0.5481084000 	 -1.9441860000 
1072.65 	 224.9988000 	 1.804225 	 -0.5462392000 	 -1.9431500000 
1072.85 	 225.0036000 	 1.804225 	 -0.5441093000 	 -1.9408230000 
1073.05 	 225.0036000 	 1.804225 	 -0.5476475000 	 -1.9438430000 
1073.25 	 225.0067000 	 1.804225 	 -0.5471770000 	 -1.9438900000 
1073.45 	 225.0115000 	 1.804225 	 -0.5439854000 	 -1.9407590000 
1073.65 	 225.0115000 	 1.804225 	 -0.5467892000 	 -1.9429650000 
1073.85 	 225.0147000 	 1.804225 	 -0.5479018000 	 -1.9444400000 
1074.05 	 225.0115000 	 1.804225 	 -0.5442206000 	 -1.9410800000 
1074.25 	 225.0067000 	 1.804225 	 -0.5462551000 	 -1.9424760000 
1074.45 	 225.0036000 	 1.804225 	 -0.5480194000 	 -1.9447140000 
1074.65 	 224.9956000 	 1.804225 	 -0.5444081000 	 -1.9415540000 
1074.85 	 224.9956000 	 1.804225 	 -0.5456670000 	 -1.9419130000 
1075.05 	 224.9940000 	 1.804225 	 -0.5482991000 	 -1.9447230000 
1075.25 	 224.9908000 	 1.804225 	 -0.5450726000 	 -1.9419960000 
1075.45 	 224.9908000 	 1.804225 	 -0.5450694000 	 -1.9415890000 
1075.65 	 224.9908000 	 1.804225 	 -0.5484104000 	 -1.9446280000 
1075.85 	 224.9908000 	 1.804225 	 -0.5454636000 	 -1.9426030000 
1076.05 	 224.9877000 	 1.804225 	 -0.5443351000 	 -1.9410320000 
1076.25 	 224.9829000 	 1.804225 	 -0.5480607000 	 -1.9445130000 
1076.45 	 224.9829000 	 1.804225 	 -0.5458768000 	 -1.9428670000 
1076.65 	 224.9829000 	 1.804250 	 -0.5439377000 	 -1.9410100000 
1076.85 	 224.9829000 	 1.804275 	 -0.5478001000 	 -1.9442340000 
1077.05 	 224.9877000 	 1.804275 	 -0.5459881000 	 -1.9432610000 
1077.25 	 224.9877000 	 1.804275 	 -0.5435721000 	 -1.9408990000 
1077.45 	 224.9877000 	 1.804275 	 -0.5479081000 	 -1.9442840000 
1077.65 	 224.9877000 	 1.804275 	 -0.5464554000 	 -1.9435660000 
1077.85 	 224.9877000 	 1.804275 	 -0.5438773000 	 -1.9408670000 
1078.05 	 224.9861000 	 1.804275 	 -0.5474504000 	 -1.9438550000 
1078.25 	 224.9829000 	 1.804275 	 -0.5468655000 	 -1.9438650000 
1078.45 	 224.9829000 	 1.804275 	 -0.5439663000 	 -1.9408100000 
1078.65 	 224.9829000 	 1.804300 	 -0.5473645000 	 -1.9436230000 
1078.85 	 224.9829000 	 1.804325 	 -0.5471389000 	 -1.9441540000 
1079.05 	 224.9829000 	 1.804350 	 -0.5439727000 	 -1.9408700000 
1079.25 	 224.9829000 	 1.804325 	 -0.5469354000 	 -1.9433370000 
1079.45 	 224.9829000 	 1.804325 	 -0.5475044000 	 -1.9444880000 
1079.65 	 224.9829000 	 1.804350 	 -0.5439472000 	 -1.9410100000 
1079.85 	 224.9829000 	 1.804350 	 -0.5467319000 	 -1.9428440000 
1080.05 	 224.9845000 	 1.804375 	 -0.5483437000 	 -1.9447800000 
1080.25 	 224.9829000 	 1.804400 	 -0.5446815000 	 -1.9415790000 
1080.45 	 224.9877000 	 1.804375 	 -0.5458037000 	 -1.9422310000 
1080.65 	 224.9829000 	 1.804375 	 -0.5483850000 	 -1.9449930000 
1080.85 	 224.9877000 	 1.804375 	 -0.5450694000 	 -1.9421670000 
1081.05 	 224.9877000 	 1.804375 	 -0.5450916000 	 -1.9416620000 
1081.25 	 224.9829000 	 1.804400 	 -0.5483723000 	 -1.9448630000 
1081.45 	 224.9877000 	 1.804400 	 -0.5452728000 	 -1.9423960000 
1081.65 	 224.9845000 	 1.804425 	 -0.5449803000 	 -1.9414460000 
1081.85 	 224.9877000 	 1.804450 	 -0.5483055000 	 -1.9447930000 
1082.05 	 224.9877000 	 1.804425 	 -0.5457242000 	 -1.9431430000 
1082.25 	 224.9877000 	 1.804425 	 -0.5446275000 	 -1.9412550000 
1082.45 	 224.9877000 	 1.804425 	 -0.5482419000 	 -1.9445290000 
1082.65 	 224.9908000 	 1.804425 	 -0.5465317000 	 -1.9435470000 
1082.85 	 224.9956000 	 1.804425 	 -0.5443605000 	 -1.9410830000 
1083.05 	 225.0020000 	 1.804425 	 -0.5478891000 	 -1.9443580000 
1083.25 	 225.0067000 	 1.804425 	 -0.5469354000 	 -1.9440050000 
1083.45 	 225.0115000 	 1.804425 	 -0.5440807000 	 -1.9410670000 
1083.65 	 225.0147000 	 1.804425 	 -0.5474536000 	 -1.9437730000 
1083.85 	 225.0147000 	 1.804425 	 -0.5475457000 	 -1.9444810000 
1084.05 	 225.0115000 	 1.804425 	 -0.5441062000 	 -1.9410010000 
1084.25 	 225.0036000 	 1.804425 	 -0.5469831000 	 -1.9432930000 
1084.45 	 224.9988000 	 1.804425 	 -0.5478954000 	 -1.9447870000 
1084.65 	 224.9956000 	 1.804425 	 -0.5444145000 	 -1.9415730000 
1084.85 	 224.9956000 	 1.804425 	 -0.5460135000 	 -1.9424760000 
1085.05 	 224.9908000 	 1.804425 	 -0.5484295000 	 -1.9450410000 
1085.25 	 224.9908000 	 1.804425 	 -0.5447324000 	 -1.9419450000 
1085.45 	 224.9908000 	 1.804425 	 -0.5456130000 	 -1.9421990000 
1085.65 	 224.9956000 	 1.804425 	 -0.5483150000 	 -1.9450250000 
1085.85 	 224.9972000 	 1.804425 	 -0.5451520000 	 -1.9422790000 
1086.05 	 224.9988000 	 1.804425 	 -0.5451870000 	 -1.9416360000 
1086.25 	 224.9988000 	 1.804425 	 -0.5485471000 	 -1.9449810000 
1086.45 	 224.9988000 	 1.804425 	 -0.5455621000 	 -1.9425580000 
1086.65 	 224.9988000 	 1.804425 	 -0.5447833000 	 -1.9412290000 
1086.85 	 224.9956000 	 1.804425 	 -0.5483341000 	 -1.9447580000 
1087.05 	 224.9908000 	 1.804425 	 -0.5461470000 	 -1.9432830000 
1087.25 	 224.9908000 	 1.804425 	 -0.5445035000 	 -1.9410100000 
1087.45 	 224.9908000 	 1.804425 	 -0.5479653000 	 -1.9444750000 
1087.65 	 224.9908000 	 1.804425 	 -0.5468559000 	 -1.9438710000 
1087.85 	 224.9908000 	 1.804425 	 -0.5441253000 	 -1.9411910000 
1088.05 	 224.9908000 	 1.804425 	 -0.5476284000 	 -1.9439760000 
1088.25 	 224.9893000 	 1.804425 	 -0.5472406000 	 -1.9442940000 
1088.45 	 224.9877000 	 1.804425 	 -0.5441093000 	 -1.9410580000 
1088.65 	 224.9829000 	 1.804425 	 -0.5472374000 	 -1.9437250000 
1088.85 	 224.9797000 	 1.804425 	 -0.5475743000 	 -1.9444810000 
1089.05 	 224.9749000 	 1.804425 	 -0.5441189000 	 -1.9412010000 
1089.25 	 224.9749000 	 1.804425 	 -0.5468941000 	 -1.9430670000 
1089.45 	 224.9749000 	 1.804425 	 -0.5481593000 	 -1.9448280000 
1089.65 	 224.9749000 	 1.804450 	 -0.5443764000 	 -1.9415820000 
1089.85 	 224.9749000 	 1.804450 	 -0.5464618000 	 -1.9426820000 
1090.05 	 224.9797000 	 1.804475 	 -0.5483818000 	 -1.9450350000 
1090.25 	 224.9749000 	 1.804500 	 -0.5447483000 	 -1.9418910000 
1090.45 	 224.9749000 	 1.804475 	 -0.5459499000 	 -1.9422090000 
1090.65 	 224.9749000 	 1.804500 	 -0.5488014000 	 -1.9450660000 
1090.85 	 224.9734000 	 1.804500 	 -0.5457465000 	 -1.9426250000 
1091.05 	 224.9718000 	 1.804525 	 -0.5452664000 	 -1.9417320000 
1091.25 	 224.9718000 	 1.804525 	 -0.5488491000 	 -1.9450380000 
1091.45 	 224.9749000 	 1.804550 	 -0.5462901000 	 -1.9431780000 
1091.65 	 224.9749000 	 1.804575 	 -0.5449327000 	 -1.9411310000 
1091.85 	 224.9781000 	 1.804600 	 -0.5483818000 	 -1.9445010000 
1092.05 	 224.9797000 	 1.804575 	 -0.5469990000 	 -1.9439130000 
1092.25 	 224.9861000 	 1.804575 	 -0.5446593000 	 -1.9411050000 
1092.45 	 224.9908000 	 1.804575 	 -0.5480130000 	 -1.9440870000 
1092.65 	 224.9924000 	 1.804575 	 -0.5476665000 	 -1.9443860000 
1092.85 	 224.9988000 	 1.804575 	 -0.5444463000 	 -1.9412230000 
1093.05 	 224.9988000 	 1.804575 	 -0.5476443000 	 -1.9435600000 
1093.25 	 224.9988000 	 1.804575 	 -0.5481879000 	 -1.9449230000 
1093.45 	 225.0020000 	 1.804575 	 -0.5445417000 	 -1.9414460000 
1093.65 	 225.0020000 	 1.804575 	 -0.5465762000 	 -1.9429050000 
1093.85 	 225.0036000 	 1.804575 	 -0.5487220000 	 -1.9450980000 
1094.05 	 225.0036000 	 1.804575 	 -0.5449581000 	 -1.9419960000 
1094.25 	 225.0004000 	 1.804575 	 -0.5459626000 	 -1.9423170000 
1094.45 	 224.9988000 	 1.804575 	 -0.5488396000 	 -1.9453110000 
1094.65 	 224.9988000 	 1.804575 	 -0.5454032000 	 -1.9421740000 
1094.85 	 224.9988000 	 1.804575 	 -0.5458387000 	 -1.9422250000 
1095.05 	 225.0036000 	 1.804575 	 -0.5489222000 	 -1.9452320000 
1095.25 	 225.0036000 	 1.804575 	 -0.5458514000 	 -1.9426540000 
1095.45 	 225.0036000 	 1.804575 	 -0.5453174000 	 -1.9417830000 
1095.65 	 225.0067000 	 1.804575 	 -0.5488523000 	 -1.9450160000 
1095.85 	 225.0036000 	 1.804575 	 -0.5466430000 	 -1.9434670000 
1096.05 	 224.9988000 	 1.804575 	 -0.5447642000 	 -1.9413470000 
1096.25 	 224.9956000 	 1.804575 	 -0.5484645000 	 -1.9447580000 
1096.45 	 224.9908000 	 1.804575 	 -0.5469831000 	 -1.9439760000 
1096.65 	 224.9908000 	 1.804575 	 -0.5445926000 	 -1.9411980000 
1096.85 	 224.9908000 	 1.804575 	 -0.5480130000 	 -1.9441450000 
1097.05 	 224.9956000 	 1.804575 	 -0.5477905000 	 -1.9444180000 
1097.25 	 224.9956000 	 1.804575 	 -0.5446434000 	 -1.9414040000 
1097.45 	 224.9972000 	 1.804575 	 -0.5474631000 	 -1.9435950000 
1097.65 	 224.9972000 	 1.804575 	 -0.5481084000 	 -1.9448060000 
1097.85 	 224.9988000 	 1.804575 	 -0.5446466000 	 -1.9414490000 
1098.05 	 224.9956000 	 1.804575 	 -0.5470181000 	 -1.9431720000 
1098.25 	 224.9972000 	 1.804575 	 -0.5484136000 	 -1.9451460000 
1098.45 	 224.9956000 	 1.804575 	 -0.5447738000 	 -1.9417320000 
1098.65 	 224.9988000 	 1.804575 	 -0.5462806000 	 -1.9425710000 
1098.85 	 224.9956000 	 1.804575 	 -0.5489572000 	 -1.9452380000 
1099.05 	 224.9956000 	 1.804575 	 -0.5453364000 	 -1.9423960000 
1099.25 	 224.9908000 	 1.804575 	 -0.5454795000 	 -1.9418940000 
1099.45 	 224.9877000 	 1.804575 	 -0.5486171000 	 -1.9451330000 
1099.65 	 224.9829000 	 1.804575 	 -0.5463219000 	 -1.9433080000 
1099.85 	 224.9829000 	 1.804600 	 -0.5447515000 	 -1.9414840000 
1100.05 	 224.9797000 	 1.804625 	 -0.5484454000 	 -1.9446090000 
1100.25 	 224.9797000 	 1.804650 	 -0.5471866000 	 -1.9441160000 
1100.45 	 224.9829000 	 1.804625 	 -0.5446498000 	 -1.9413410000 
1100.65 	 224.9829000 	 1.804625 	 -0.5479050000 	 -1.9440810000 
1100.85 	 224.9877000 	 1.804650 	 -0.5479081000 	 -1.9446470000 
1101.05 	 224.9877000 	 1.804675 	 -0.5444336000 	 -1.9413690000 
1101.25 	 224.9877000 	 1.804675 	 -0.5473296000 	 -1.9434990000 
1101.45 	 224.9829000 	 1.804675 	 -0.5485376000 	 -1.9452410000 
1101.65 	 224.9797000 	 1.804675 	 -0.5447833000 	 -1.9417510000 
1101.85 	 224.9797000 	 1.804675 	 -0.5463982000 	 -1.9428060000 
1102.05 	 224.9797000 	 1.804675 	 -0.5489318000 	 -1.9454100000 
1102.25 	 224.9829000 	 1.804700 	 -0.5452951000 	 -1.9423360000 
1102.45 	 224.9829000 	 1.804725 	 -0.5454922000 	 -1.9420720000 
1102.65 	 224.9877000 	 1.804725 	 -0.5489286000 	 -1.9453430000 
1102.85 	 224.9908000 	 1.804725 	 -0.5453873000 	 -1.9430380000 
1103.05 	 224.9908000 	 1.804725 	 -0.5419509000 	 -1.9421230000 
1103.25 	 224.9908000 	 1.804725 	 -0.5455081000 	 -1.9452000000 
1103.45 	 224.9908000 	 1.804725 	 -0.5430921000 	 -1.9438460000 
1103.65 	 224.9893000 	 1.804725 	 -0.5413532000 	 -1.9416300000 
1103.85 	 224.9877000 	 1.804725 	 -0.5449963000 	 -1.9447010000 
1104.05 	 224.9877000 	 1.804725 	 -0.5437946000 	 -1.9442970000 
1104.25 	 224.9908000 	 1.804725 	 -0.5409622000 	 -1.9416080000 
1104.45 	 224.9908000 	 1.804725 	 -0.5444336000 	 -1.9442080000 
1104.65 	 224.9956000 	 1.804725 	 -0.5443192000 	 -1.9449740000 
1104.85 	 224.9988000 	 1.804725 	 -0.5397161000 	 -1.9416940000 
1105.05 	 224.9972000 	 1.804725 	 -0.5426566000 	 -1.9438140000 
1105.25 	 224.9988000 	 1.804725 	 -0.5436007000 	 -1.9452730000 
1105.45 	 224.9988000 	 1.804725 	 -0.5401294000 	 -1.9421450000 
1105.65 	 224.9972000 	 1.804725 	 -0.5417061000 	 -1.9428730000 
1105.85 	 224.9972000 	 1.804725 	 -0.5441729000 	 -1.9455690000 
1106.05 	 224.9956000 	 1.804725 	 -0.5405744000 	 -1.9425680000 
1106.25 	 224.9988000 	 1.804725 	 -0.5409082000 	 -1.9422750000 
1106.45 	 224.9956000 	 1.804725 	 -0.5441634000 	 -1.9454860000 
1106.65 	 224.9972000 	 1.804725 	 -0.5409877000 	 -1.9430350000 
1106.85 	 224.9956000 	 1.804725 	 -0.5405871000 	 -1.9419670000 
1107.05 	 224.9956000 	 1.804725 	 -0.5441189000 	 -1.9453810000 
1107.25 	 224.9908000 	 1.804725 	 -0.5417792000 	 -1.9439160000 
1107.45 	 224.9877000 	 1.804725 	 -0.5397765000 	 -1.9416170000 
1107.65 	 224.9829000 	 1.804725 	 -0.5433591000 	 -1.9446150000 
1107.85 	 224.9797000 	 1.804725 	 -0.5427710000 	 -1.9446310000 
1108.05 	 224.9797000 	 1.804725 	 -0.5397161000 	 -1.9415790000 
1108.25 	 224.9797000 	 1.804750 	 -0.5420971000 	 -1.9438740000 
1108.45 	 224.9797000 	 1.804750 	 -0.5410703000 	 -1.9450890000 
1108.65 	 224.9829000 	 1.804775 	 -0.5377229000 	 -1.9417640000 
1108.85 	 224.9829000 	 1.804800 	 -0.5397129000 	 -1.9431400000 
1109.05 	 224.9829000 	 1.804775 	 -0.5413818000 	 -1.9454030000 
1109.25 	 224.9829000 	 1.804800 	 -0.5378692000 	 -1.9422120000 
1109.45 	 224.9829000 	 1.804800 	 -0.5403773000 	 -1.9431620000 
1109.65 	 224.9829000 	 1.804825 	 -0.5424786000 	 -1.9454420000 
1109.85 	 224.9829000 	 1.804825 	 -0.5389500000 	 -1.9423360000 
1110.05 	 224.9797000 	 1.804825 	 -0.5402152000 	 -1.9427520000 
1110.25 	 224.9797000 	 1.804850 	 -0.5428537000 	 -1.9455720000 
1110.45 	 224.9813000 	 1.804850 	 -0.5394204000 	 -1.9430160000 
1110.65 	 224.9829000 	 1.804875 	 -0.5395126000 	 -1.9422020000 
1110.85 	 224.9861000 	 1.804875 	 -0.5426629000 	 -1.9454730000 
1111.05 	 224.9908000 	 1.804875 	 -0.5392202000 	 -1.9436900000 
1111.25 	 224.9908000 	 1.804875 	 -0.5382792000 	 -1.9419540000 
1111.45 	 224.9956000 	 1.804875 	 -0.5417347000 	 -1.9451170000 
1111.65 	 224.9908000 	 1.804875 	 -0.5401707000 	 -1.9443100000 
1111.85 	 224.9908000 	 1.804875 	 -0.5379804000 	 -1.9417790000 
1112.05 	 224.9956000 	 1.804875 	 -0.5414231000 	 -1.9445900000 
1112.25 	 224.9924000 	 1.804875 	 -0.5409558000 	 -1.9448660000 
1112.45 	 224.9956000 	 1.804875 	 -0.5375862000 	 -1.9417100000 
1112.65 	 224.9956000 	 1.804875 	 -0.5406380000 	 -1.9439060000 
1112.85 	 224.9956000 	 1.804875 	 -0.5414708000 	 -1.9452950000 
1113.05 	 224.9956000 	 1.804875 	 -0.5378850000 	 -1.9419100000 
1113.25 	 224.9956000 	 1.804875 	 -0.5397860000 	 -1.9431500000 
1113.45 	 224.9988000 	 1.804875 	 -0.5417633000 	 -1.9455590000 
1113.65 	 224.9988000 	 1.804875 	 -0.5383905000 	 -1.9426700000 
1113.85 	 224.9988000 	 1.804875 	 -0.5389436000 	 -1.9425930000 
1114.05 	 224.9988000 	 1.804875 	 -0.5419381000 	 -1.9457150000 
1114.25 	 224.9988000 	 1.804875 	 -0.5389182000 	 -1.9432890000 
1114.45 	 225.0036000 	 1.804875 	 -0.5383332000 	 -1.9419000000 
1114.65 	 224.9988000 	 1.804875 	 -0.5418809000 	 -1.9453270000 
1114.85 	 225.0036000 	 1.804875 	 -0.5399513000 	 -1.9442240000 
1115.05 	 225.0036000 	 1.804875 	 -0.5377166000 	 -1.9417860000 
1115.25 	 225.0067000 	 1.804875 	 -0.5413342000 	 -1.9446340000 
1115.45 	 225.0067000 	 1.804875 	 -0.5407746000 	 -1.9448500000 
1115.65 	 225.0067000 	 1.804875 	 -0.5376593000 	 -1.9417670000 
1115.85 	 225.0067000 	 1.804875 	 -0.5405553000 	 -1.9438870000 
1116.05 	 225.0036000 	 1.804875 	 -0.5413532000 	 -1.9453940000 
1116.25 	 225.0004000 	 1.804875 	 -0.5378755000 	 -1.9420180000 
1116.45 	 224.9988000 	 1.804875 	 -0.5399354000 	 -1.9432830000 
1116.65 	 224.9988000 	 1.804875 	 -0.5417379000 	 -1.9455590000 
1116.85 	 224.9988000 	 1.804875 	 -0.5380885000 	 -1.9425040000 
1117.05 	 224.9988000 	 1.804875 	 -0.5390199000 	 -1.9426000000 
1117.25 	 225.0036000 	 1.804875 	 -0.5419827000 	 -1.9456130000 
1117.45 	 225.0036000 	 1.804875 	 -0.5386798000 	 -1.9431150000 
1117.65 	 225.0036000 	 1.804875 	 -0.5384763000 	 -1.9421450000 
1117.85 	 225.0052000 	 1.804875 	 -0.5419572000 	 -1.9451870000 
1118.05 	 225.0067000 	 1.804875 	 -0.5396271000 	 -1.9439510000 
1118.25 	 225.0036000 	 1.804875 	 -0.5380504000 	 -1.9418110000 
1118.45 	 225.0020000 	 1.804875 	 -0.5415185000 	 -1.9451080000 
1118.65 	 224.9988000 	 1.804875 	 -0.5401198000 	 -1.9442340000 
1118.85 	 224.9956000 	 1.804875 	 -0.5377038000 	 -1.9417290000 
1119.05 	 224.9956000 	 1.804875 	 -0.5415408000 	 -1.9447330000 
1119.25 	 224.9908000 	 1.804875 	 -0.5409114000 	 -1.9450510000 
1119.45 	 224.9893000 	 1.804875 	 -0.5377801000 	 -1.9417410000 
1119.65 	 224.9877000 	 1.804875 	 -0.5408478000 	 -1.9443230000 
1119.85 	 224.9829000 	 1.804875 	 -0.5413850000 	 -1.9452600000 
1120.05 	 224.9797000 	 1.804875 	 -0.5378246000 	 -1.9421290000 
1120.25 	 224.9765000 	 1.804900 	 -0.5417855000 	 -1.9436360000 
1120.45 	 224.9749000 	 1.804925 	 -0.5436516000 	 -1.9454450000 
1120.65 	 224.9718000 	 1.804925 	 -0.5400658000 	 -1.9422940000 
1120.85 	 224.9718000 	 1.804950 	 -0.5407397000 	 -1.9429910000 
1121.05 	 224.9718000 	 1.804950 	 -0.5430476000 	 -1.9456510000 
1121.25 	 224.9718000 	 1.804975 	 -0.5392075000 	 -1.9425810000 
1121.45 	 224.9718000 	 1.805000 	 -0.5402184000 	 -1.9427200000 
1121.65 	 224.9749000 	 1.805025 	 -0.5429459000 	 -1.9455430000 
1121.85 	 224.9749000 	 1.805025 	 -0.5397670000 	 -1.9430700000 
1122.05 	 224.9797000 	 1.805025 	 -0.5440680000 	 -1.9423900000 
1122.25 	 224.9829000 	 1.805050 	 -0.5475140000 	 -1.9457090000 
1122.45 	 224.9877000 	 1.805050 	 -0.5442238000 	 -1.9437890000 
1122.65 	 224.9908000 	 1.805075 	 -0.5427074000 	 -1.9418780000 
1122.85 	 224.9956000 	 1.805100 	 -0.5465953000 	 -1.9452320000 
1123.05 	 224.9956000 	 1.805075 	 -0.5415694000 	 -1.9446530000 
1123.25 	 224.9988000 	 1.805075 	 -0.5392106000 	 -1.9421130000 
1123.45 	 224.9988000 	 1.805075 	 -0.5423737000 	 -1.9447580000 
1123.65 	 225.0004000 	 1.805075 	 -0.5421225000 	 -1.9451010000 
1123.85 	 225.0036000 	 1.805075 	 -0.5391343000 	 -1.9421990000 
1124.05 	 225.0067000 	 1.805075 	 -0.5418141000 	 -1.9441540000 
1124.25 	 225.0067000 	 1.805075 	 -0.5425549000 	 -1.9456160000 
1124.45 	 225.0067000 	 1.805075 	 -0.5392234000 	 -1.9423550000 
1124.65 	 225.0067000 	 1.805075 	 -0.5413532000 	 -1.9437150000 
1124.85 	 225.0099000 	 1.805075 	 -0.5429999000 	 -1.9457400000 
1125.05 	 225.0115000 	 1.805075 	 -0.5392138000 	 -1.9426440000 
1125.25 	 225.0131000 	 1.805075 	 -0.5405108000 	 -1.9431400000 
1125.45 	 225.0147000 	 1.805075 	 -0.5432447000 	 -1.9459790000 
1125.65 	 225.0179000 	 1.805075 	 -0.5401452000 	 -1.9435060000 
1125.85 	 225.0210000 	 1.805075 	 -0.5399577000 	 -1.9426350000 
1126.05 	 225.0226000 	 1.805075 	 -0.5432637000 	 -1.9456770000 
1126.25 	 225.0226000 	 1.805075 	 -0.5409368000 	 -1.9443700000 
1126.45 	 225.0226000 	 1.805075 	 -0.5389881000 	 -1.9422630000 
1126.65 	 225.0179000 	 1.805075 	 -0.5426471000 	 -1.9451900000 
1126.85 	 225.0179000 	 1.805075 	 -0.5417442000 	 -1.9449580000 
1127.05 	 225.0147000 	 1.805075 	 -0.5389945000 	 -1.9420880000 
1127.25 	 225.0147000 	 1.805075 	 -0.5418746000 	 -1.9444720000 
1127.45 	 225.0115000 	 1.805075 	 -0.5424626000 	 -1.9453910000 
1127.65 	 225.0115000 	 1.805075 	 -0.5390644000 	 -1.9423230000 
1127.85 	 225.0131000 	 1.805050 	 -0.5412229000 	 -1.9439730000 
1128.05 	 225.0147000 	 1.805025 	 -0.5428250000 	 -1.9457120000 
1128.25 	 225.0147000 	 1.805025 	 -0.5391598000 	 -1.9425960000 
1128.45 	 225.0131000 	 1.805025 	 -0.5406507000 	 -1.9433690000 
1128.65 	 225.0115000 	 1.805025 	 -0.5427837000 	 -1.9458140000 
1128.85 	 225.0067000 	 1.805025 	 -0.5396175000 	 -1.9431650000 
1129.05 	 225.0067000 	 1.805025 	 -0.5399672000 	 -1.9428090000 
1129.25 	 225.0036000 	 1.805025 	 -0.5429904000 	 -1.9458930000 
1129.45 	 225.0036000 	 1.805025 	 -0.5400340000 	 -1.9436230000 
1129.65 	 225.0036000 	 1.805025 	 -0.5391375000 	 -1.9423740000 
1129.85 	 225.0036000 	 1.805025 	 -0.5427456000 	 -1.9455050000 
1130.05 	 225.0036000 	 1.805025 	 -0.5408542000 	 -1.9442690000 
1130.25 	 224.9988000 	 1.805025 	 -0.5390358000 	 -1.9421290000 
1130.45 	 224.9988000 	 1.805025 	 -0.5425453000 	 -1.9451560000 
1130.65 	 224.9988000 	 1.805025 	 -0.5415027000 	 -1.9447490000 
1130.85 	 224.9988000 	 1.805025 	 -0.5386956000 	 -1.9421350000 
1131.05 	 224.9956000 	 1.805025 	 -0.5421798000 	 -1.9448150000 
1131.25 	 224.9956000 	 1.805025 	 -0.5419922000 	 -1.9451970000 
1131.45 	 224.9956000 	 1.805025 	 -0.5388419000 	 -1.9421040000 
1131.65 	 224.9940000 	 1.805025 	 -0.5412896000 	 -1.9439760000 
1131.85 	 224.9908000 	 1.805025 	 -0.5425549000 	 -1.9457910000 
1132.05 	 224.9908000 	 1.805025 	 -0.5390580000 	 -1.9427390000 
1132.25 	 224.9908000 	 1.805025 	 -0.5407270000 	 -1.9434870000 
1132.45 	 224.9908000 	 1.805025 	 -0.5429904000 	 -1.9458990000 
1132.65 	 224.9908000 	 1.805025 	 -0.5392202000 	 -1.9427840000 
1132.85 	 224.9956000 	 1.805025 	 -0.5400626000 	 -1.9430760000 
1133.05 	 224.9956000 	 1.805025 	 -0.5428187000 	 -1.9458290000 
1133.25 	 224.9988000 	 1.805025 	 -0.5396016000 	 -1.9431300000 
1133.45 	 224.9988000 	 1.805025 	 -0.5396621000 	 -1.9427360000 
1133.65 	 224.9956000 	 1.805025 	 -0.5428696000 	 -1.9459150000 
1133.85 	 224.9956000 	 1.805025 	 -0.5402088000 	 -1.9437950000 
1134.05 	 224.9877000 	 1.805025 	 -0.5393982000 	 -1.9423100000 
1134.25 	 224.9829000 	 1.805025 	 -0.5428918000 	 -1.9455470000 
1134.45 	 224.9797000 	 1.805025 	 -0.5409845000 	 -1.9443700000 
1134.65 	 224.9749000 	 1.805025 	 -0.5389214000 	 -1.9420240000 
1134.85 	 224.9718000 	 1.805025 	 -0.5423959000 	 -1.9451010000 
1135.05 	 224.9718000 	 1.805025 	 -0.5416076000 	 -1.9450540000 
1135.25 	 224.9670000 	 1.805025 	 -0.5388038000 	 -1.9420470000 
1135.45 	 224.9638000 	 1.805025 	 -0.5418587000 	 -1.9444340000 
1135.65 	 224.9638000 	 1.805025 	 -0.5424054000 	 -1.9456010000 
1135.85 	 224.9591000 	 1.805025 	 -0.5389214000 	 -1.9422530000 
1136.05 	 224.9638000 	 1.805050 	 -0.5410385000 	 -1.9438010000 
1136.25 	 224.9638000 	 1.805075 	 -0.5428505000 	 -1.9458260000 
1136.45 	 224.9670000 	 1.805100 	 -0.5392838000 	 -1.9428760000 
1136.65 	 224.9686000 	 1.805125 	 -0.5399672000 	 -1.9429460000 
1136.85 	 224.9718000 	 1.805150 	 -0.5429077000 	 -1.9457440000 
1137.05 	 224.9702000 	 1.805175 	 -0.5400467000 	 -1.9434610000 
1137.25 	 224.9670000 	 1.805175 	 -0.5395539000 	 -1.9424690000 
1137.45 	 224.9686000 	 1.805200 	 -0.5431366000 	 -1.9456610000 
1137.65 	 224.9718000 	 1.805225 	 -0.5408859000 	 -1.9442270000 
1137.85 	 224.9718000 	 1.805250 	 -0.5392297000 	 -1.9421230000 
1138.05 	 224.9718000 	 1.805275 	 -0.5426152000 	 -1.9452060000 
1138.25 	 224.9718000 	 1.805300 	 -0.5414391000 	 -1.9446180000 
1138.45 	 224.9686000 	 1.805300 	 -0.5400435000 	 -1.9421350000 
1138.65 	 224.9670000 	 1.805325 	 -0.5435403000 	 -1.9448470000 
1138.85 	 224.9670000 	 1.805350 	 -0.5428632000 	 -1.9450630000 
1139.05 	 224.9718000 	 1.805375 	 -0.5399672000 	 -1.9423040000 
1139.25 	 224.9749000 	 1.805400 	 -0.5430635000 	 -1.9447100000 
1139.45 	 224.9813000 	 1.805400 	 -0.5429522000 	 -1.9456350000 
1139.65 	 224.9908000 	 1.805425 	 -0.5395730000 	 -1.9423830000 
1139.85 	 224.9988000 	 1.805450 	 -0.5418015000 	 -1.9438200000 
1140.05 	 225.0083000 	 1.805425 	 -0.5435340000 	 -1.9457880000 
1140.25 	 225.0131000 	 1.805425 	 -0.5392329000 	 -1.9426470000 
1140.45 	 225.0179000 	 1.805425 	 -0.5405585000 	 -1.9434040000 
1140.65 	 225.0226000 	 1.805425 	 -0.5431779000 	 -1.9458990000 
1140.85 	 225.0226000 	 1.805425 	 -0.5397447000 	 -1.9432450000 
1141.05 	 225.0258000 	 1.805425 	 -0.5401611000 	 -1.9430130000 
1141.25 	 225.0258000 	 1.805425 	 -0.5429745000 	 -1.9458800000 
1141.45 	 225.0258000 	 1.805425 	 -0.5400340000 	 -1.9434990000 
1141.65 	 225.0258000 	 1.805425 	 -0.5397034000 	 -1.9426470000 
1141.85 	 225.0226000 	 1.805425 	 -0.5429013000 	 -1.9456860000 
1142.05 	 225.0226000 	 1.805425 	 -0.5408637000 	 -1.9443190000 
1142.25 	 225.0210000 	 1.805425 	 -0.5390962000 	 -1.9422750000 
1142.45 	 225.0195000 	 1.805425 	 -0.5427583000 	 -1.9452830000 
1142.65 	 225.0179000 	 1.805400 	 -0.5415344000 	 -1.9449360000 
1142.85 	 225.0179000 	 1.805375 	 -0.5390549000 	 -1.9420970000 
1143.05 	 225.0179000 	 1.805375 	 -0.5423419000 	 -1.9450950000 
1143.25 	 225.0179000 	 1.805375 	 -0.5417538000 	 -1.9450950000 
1143.45 	 225.0179000 	 1.805375 	 -0.5388387000 	 -1.9421960000 
1143.65 	 225.0179000 	 1.805350 	 -0.5419445000 	 -1.9444270000 
1143.85 	 225.0179000 	 1.805325 	 -0.5425962000 	 -1.9455560000 
1144.05 	 225.0179000 	 1.805325 	 -0.5391534000 	 -1.9423610000 
1144.25 	 225.0179000 	 1.805325 	 -0.5411434000 	 -1.9436770000 
1144.45 	 225.0210000 	 1.805325 	 -0.5432860000 	 -1.9458610000 
1144.65 	 225.0179000 	 1.805275 	 -0.5398019000 	 -1.9431300000 
1144.85 	 225.0179000 	 1.805275 	 -0.5402915000 	 -1.9428980000 
1145.05 	 225.0147000 	 1.805275 	 -0.5431747000 	 -1.9457660000 
1145.25 	 225.0147000 	 1.805275 	 -0.5404568000 	 -1.9437410000 
1145.45 	 225.0163000 	 1.805275 	 -0.5398305000 	 -1.9423930000 
1145.65 	 225.0179000 	 1.805250 	 -0.5423800000 	 -1.9456010000 
1145.85 	 225.0179000 	 1.805225 	 -0.5405521000 	 -1.9443860000 
1146.05 	 225.0179000 	 1.805225 	 -0.5386289000 	 -1.9421350000 
1146.25 	 225.0179000 	 1.805225 	 -0.5423737000 	 -1.9455560000 
1146.45 	 225.0179000 	 1.805200 	 -0.5407460000 	 -1.9446310000 
1146.65 	 225.0147000 	 1.805200 	 -0.5386162000 	 -1.9421260000 
1146.85 	 225.0147000 	 1.805175 	 -0.5418873000 	 -1.9450380000 
1147.05 	 225.0115000 	 1.805175 	 -0.5414677000 	 -1.9453370000 
1147.25 	 225.0131000 	 1.805175 	 -0.5385685000 	 -1.9424120000 
1147.45 	 225.0115000 	 1.805175 	 -0.5415885000 	 -1.9446410000 
1147.65 	 225.0115000 	 1.805175 	 -0.5420049000 	 -1.9454860000 
1147.85 	 225.0115000 	 1.805175 	 -0.5384827000 	 -1.9423100000 
1148.05 	 225.0115000 	 1.805175 	 -0.5409177000 	 -1.9441640000 
1148.25 	 225.0115000 	 1.805175 	 -0.5422688000 	 -1.9457470000 
1148.45 	 225.0067000 	 1.805175 	 -0.5387433000 	 -1.9425460000 
1148.65 	 225.0067000 	 1.805175 	 -0.5402088000 	 -1.9436040000 
1148.85 	 225.0036000 	 1.805175 	 -0.5425644000 	 -1.9460580000 
1149.05 	 224.9988000 	 1.805175 	 -0.5391280000 	 -1.9431180000 
1149.25 	 224.9956000 	 1.805175 	 -0.5399545000 	 -1.9431240000 
1149.45 	 224.9908000 	 1.805175 	 -0.5428219000 	 -1.9461350000 
1149.65 	 224.9877000 	 1.805175 	 -0.5393410000 	 -1.9433630000 
1149.85 	 224.9893000 	 1.805175 	 -0.5394745000 	 -1.9426890000 
1150.05 	 224.9908000 	 1.805175 	 -0.5427106000 	 -1.9458580000 
1150.25 	 224.9908000 	 1.805175 	 -0.5400499000 	 -1.9440620000 
1150.45 	 224.9908000 	 1.805175 	 -0.5393219000 	 -1.9424380000 
1150.65 	 224.9908000 	 1.805175 	 -0.5427487000 	 -1.9457660000 
1150.85 	 224.9877000 	 1.805175 	 -0.5405204000 	 -1.9442880000 
1151.05 	 224.9893000 	 1.805175 	 -0.5388610000 	 -1.9422590000 
1151.25 	 224.9908000 	 1.805175 	 -0.5425262000 	 -1.9454800000 
1151.45 	 224.9956000 	 1.805175 	 -0.5411370000 	 -1.9448120000 
1151.65 	 224.9956000 	 1.805175 	 -0.5384795000 	 -1.9421900000 
1151.85 	 224.9972000 	 1.805175 	 -0.5419223000 	 -1.9447840000 
1152.05 	 224.9956000 	 1.805175 	 -0.5418904000 	 -1.9455850000 
1152.25 	 224.9956000 	 1.805175 	 -0.5386766000 	 -1.9425110000 
1152.45 	 224.9908000 	 1.805175 	 -0.5411307000 	 -1.9440240000 
1152.65 	 224.9908000 	 1.805175 	 -0.5422656000 	 -1.9458010000 
1152.85 	 224.9908000 	 1.805175 	 -0.5389786000 	 -1.9428220000 
1153.05 	 224.9908000 	 1.805175 	 -0.5403741000 	 -1.9435470000 
1153.25 	 224.9956000 	 1.805175 	 -0.5426502000 	 -1.9459380000 
1153.45 	 224.9956000 	 1.805175 	 -0.5395762000 	 -1.9433050000 
1153.65 	 224.9988000 	 1.805175 	 -0.5394967000 	 -1.9427360000 
1153.85 	 224.9988000 	 1.805175 	 -0.5428123000 	 -1.9458520000 
1154.05 	 224.9956000 	 1.805175 	 -0.5400658000 	 -1.9439820000 
1154.25 	 224.9956000 	 1.805175 	 -0.5390231000 	 -1.9422530000 
1154.45 	 224.9908000 	 1.805175 	 -0.5423133000 	 -1.9454320000 
1154.65 	 224.9877000 	 1.805175 	 -0.5410989000 	 -1.9448690000 
1154.85 	 224.9829000 	 1.805175 	 -0.5386575000 	 -1.9422750000 
1155.05 	 224.9749000 	 1.805175 	 -0.5421798000 	 -1.9450600000 
1155.25 	 224.9749000 	 1.805175 	 -0.5414867000 	 -1.9450950000 
1155.45 	 224.9718000 	 1.805175 	 -0.5385335000 	 -1.9422470000 
1155.65 	 224.9734000 	 1.805175 	 -0.5412229000 	 -1.9442500000 
1155.85 	 224.9718000 	 1.805175 	 -0.5422242000 	 -1.9456990000 
1156.05 	 224.9718000 	 1.805175 	 -0.5386766000 	 -1.9424880000 
1156.25 	 224.9670000 	 1.805175 	 -0.5407524000 	 -1.9438840000 
1156.45 	 224.9670000 	 1.805175 	 -0.5424054000 	 -1.9457370000 
1156.65 	 224.9670000 	 1.805225 	 -0.5391216000 	 -1.9427590000 
1156.85 	 224.9670000 	 1.805225 	 -0.5402787000 	 -1.9432100000 
1157.05 	 224.9670000 	 1.805250 	 -0.5429490000 	 -1.9459180000 
1157.25 	 224.9670000 	 1.805275 	 -0.5394268000 	 -1.9432350000 
1157.45 	 224.9718000 	 1.805300 	 -0.5399990000 	 -1.9430350000 
1157.65 	 224.9670000 	 1.805325 	 -0.5428250000 	 -1.9460420000 
1157.85 	 224.9670000 	 1.805325 	 -0.5398433000 	 -1.9435340000 
1158.05 	 224.9638000 	 1.805350 	 -0.5393664000 	 -1.9426160000 
1158.25 	 224.9638000 	 1.805375 	 -0.5428727000 	 -1.9458010000 
1158.45 	 224.9638000 	 1.805400 	 -0.5399196000 	 -1.9439130000 
1158.65 	 224.9670000 	 1.805425 	 -0.5391057000 	 -1.9424500000 
1158.85 	 224.9670000 	 1.805425 	 -0.5425453000 	 -1.9456040000 
1159.05 	 224.9718000 	 1.805450 	 -0.5408128000 	 -1.9445200000 
1159.25 	 224.9718000 	 1.805475 	 -0.5388038000 	 -1.9424570000 
1159.45 	 224.9749000 	 1.805500 	 -0.5421575000 	 -1.9451710000 
1159.65 	 224.9718000 	 1.805525 	 -0.5414899000 	 -1.9451710000 
1159.85 	 224.9749000 	 1.805550 	 -0.5386798000 	 -1.9421100000 
1160.05 	 224.9749000 	 1.805525 	 -0.5422814000 	 -1.9446210000 
1160.25 	 224.9734000 	 1.805550 	 -0.5420716000 	 -1.9457560000 
1160.45 	 224.9749000 	 1.805575 	 -0.5386193000 	 -1.9427490000 
1160.65 	 224.9749000 	 1.805600 	 -0.5405299000 	 -1.9435910000 
1160.85 	 224.9797000 	 1.805575 	 -0.5445512000 	 -1.9461310000 
1161.05 	 224.9797000 	 1.805575 	 -0.5410640000 	 -1.9431500000 
1161.25 	 224.9797000 	 1.805600 	 -0.5414804000 	 -1.9429590000 
1161.45 	 224.9829000 	 1.805625 	 -0.5444686000 	 -1.9460680000 
1161.65 	 224.9877000 	 1.805650 	 -0.5412419000 	 -1.9437540000 
1161.85 	 224.9908000 	 1.805625 	 -0.5397097000 	 -1.9427050000 
1162.05 	 224.9988000 	 1.805625 	 -0.5430539000 	 -1.9457530000 
1162.25 	 225.0036000 	 1.805625 	 -0.5411561000 	 -1.9448220000 
1162.45 	 225.0036000 	 1.805625 	 -0.5390676000 	 -1.9422560000 
1162.65 	 225.0036000 	 1.805625 	 -0.5424182000 	 -1.9451460000 
1162.85 	 225.0036000 	 1.805625 	 -0.5417188000 	 -1.9452440000 
1163.05 	 225.0036000 	 1.805625 	 -0.5384700000 	 -1.9423360000 
1163.25 	 224.9988000 	 1.805625 	 -0.5415757000 	 -1.9446950000 
1163.45 	 224.9972000 	 1.805625 	 -0.5418460000 	 -1.9456260000 
1163.65 	 224.9956000 	 1.805625 	 -0.5384350000 	 -1.9425140000 
1163.85 	 224.9956000 	 1.805625 	 -0.5410640000 	 -1.9442080000 
1164.05 	 224.9956000 	 1.805625 	 -0.5423291000 	 -1.9458830000 
1164.25 	 224.9956000 	 1.805625 	 -0.5388228000 	 -1.9429750000 
1164.45 	 224.9988000 	 1.805625 	 -0.5399449000 	 -1.9435090000 
1164.65 	 224.9956000 	 1.805625 	 -0.5423832000 	 -1.9463130000 
1164.85 	 224.9972000 	 1.805625 	 -0.5388705000 	 -1.9432860000 
1165.05 	 224.9988000 	 1.805625 	 -0.5395572000 	 -1.9430350000 
1165.25 	 224.9972000 	 1.805625 	 -0.5424054000 	 -1.9459380000 
1165.45 	 224.9956000 	 1.805625 	 -0.5397733000 	 -1.9440590000 
1165.65 	 224.9956000 	 1.805625 	 -0.5388005000 	 -1.9426220000 
1165.85 	 224.9956000 	 1.805625 	 -0.5421321000 	 -1.9456900000 
1166.05 	 224.9956000 	 1.805625 	 -0.5401389000 	 -1.9444560000 
1166.25 	 224.9956000 	 1.805625 	 -0.5384350000 	 -1.9423740000 
1166.45 	 224.9908000 	 1.805625 	 -0.5419413000 	 -1.9452760000 
1166.65 	 224.9908000 	 1.805625 	 -0.5410957000 	 -1.9453720000 
1166.85 	 224.9908000 	 1.805625 	 -0.5381870000 	 -1.9423170000 
1167.05 	 224.9924000 	 1.805625 	 -0.5412992000 	 -1.9449490000 
1167.25 	 224.9908000 	 1.805625 	 -0.5414518000 	 -1.9455660000 
1167.45 	 224.9908000 	 1.805625 	 -0.5380726000 	 -1.9424790000 
1167.65 	 224.9908000 	 1.805625 	 -0.5405394000 	 -1.9443070000 
1167.85 	 224.9877000 	 1.805625 	 -0.5419636000 	 -1.9461350000 
1168.05 	 224.9813000 	 1.805625 	 -0.5384254000 	 -1.9429490000 
1168.25 	 224.9797000 	 1.805625 	 -0.5397828000 	 -1.9435180000 
1168.45 	 224.9749000 	 1.805650 	 -0.5424150000 	 -1.9460960000 
1168.65 	 224.9749000 	 1.805650 	 -0.5393537000 	 -1.9436840000 
1168.85 	 224.9749000 	 1.805675 	 -0.5390771000 	 -1.9427140000 
1169.05 	 224.9765000 	 1.805700 	 -0.5423705000 	 -1.9458990000 
1169.25 	 224.9797000 	 1.805675 	 -0.5440394000 	 -1.9443290000 
1169.45 	 224.9781000 	 1.805700 	 -0.5421162000 	 -1.9425870000 
1169.65 	 224.9797000 	 1.805700 	 -0.5453777000 	 -1.9455470000 
1169.85 	 224.9797000 	 1.805725 	 -0.5443160000 	 -1.9451170000 
1170.05 	 224.9829000 	 1.805750 	 -0.5388038000 	 -1.9423420000 
1170.25 	 224.9861000 	 1.805725 	 -0.5428219000 	 -1.9448720000 
1170.45 	 224.9877000 	 1.805725 	 -0.5428123000 	 -1.9455880000 
1170.65 	 224.9908000 	 1.805725 	 -0.5397224000 	 -1.9424630000 
1170.85 	 224.9877000 	 1.805725 	 -0.5422847000 	 -1.9441540000 
1171.05 	 224.9908000 	 1.805725 	 -0.5438582000 	 -1.9459150000 
1171.25 	 224.9877000 	 1.805725 	 -0.5402088000 	 -1.9429560000 
1171.45 	 224.9908000 	 1.805725 	 -0.5413787000 	 -1.9433280000 
1171.65 	 224.9956000 	 1.805725 	 -0.5439377000 	 -1.9461790000 
1171.85 	 224.9988000 	 1.805725 	 -0.5414104000 	 -1.9435690000 
1172.05 	 225.0036000 	 1.805725 	 -0.5409209000 	 -1.9426570000 
1172.25 	 225.0036000 	 1.805725 	 -0.5444654000 	 -1.9458740000 
1172.45 	 225.0036000 	 1.805725 	 -0.5418174000 	 -1.9444970000 
1172.65 	 225.0036000 	 1.805725 	 -0.5402915000 	 -1.9425520000 
1172.85 	 225.0036000 	 1.805725 	 -0.5436802000 	 -1.9454100000 
1173.05 	 224.9988000 	 1.805725 	 -0.5427487000 	 -1.9453620000 
1173.25 	 224.9972000 	 1.805725 	 -0.5401166000 	 -1.9423710000 
1173.45 	 224.9956000 	 1.805725 	 -0.5431525000 	 -1.9447290000 
1173.65 	 224.9956000 	 1.805725 	 -0.5435531000 	 -1.9457370000 
1173.85 	 224.9956000 	 1.805725 	 -0.5401008000 	 -1.9425840000 
1174.05 	 224.9956000 	 1.805725 	 -0.5421765000 	 -1.9438930000 
1174.25 	 224.9940000 	 1.805725 	 -0.5438550000 	 -1.9461120000 
1174.45 	 224.9908000 	 1.805725 	 -0.5401294000 	 -1.9429460000 
1174.65 	 224.9829000 	 1.805725 	 -0.5417252000 	 -1.9435180000 
1174.85 	 224.9797000 	 1.805750 	 -0.5447960000 	 -1.9460420000 
1175.05 	 224.9749000 	 1.805775 	 -0.5414168000 	 -1.9441260000 
1175.25 	 224.9734000 	 1.805775 	 -0.5411498000 	 -1.9428030000 
1175.45 	 224.9718000 	 1.805800 	 -0.5445130000 	 -1.9457980000 
1175.65 	 224.9749000 	 1.805800 	 -0.5433019000 	 -1.9443800000 
1175.85 	 224.9749000 	 1.805825 	 -0.5410035000 	 -1.9423900000 
1176.05 	 224.9749000 	 1.805850 	 -0.5442778000 	 -1.9454540000 
1176.25 	 224.9749000 	 1.805825 	 -0.5420462000 	 -1.9452570000 
1176.45 	 224.9718000 	 1.805825 	 -0.5387624000 	 -1.9424060000 
1176.65 	 224.9718000 	 1.805850 	 -0.5434291000 	 -1.9448790000 
1176.85 	 224.9718000 	 1.805875 	 -0.5437247000 	 -1.9456900000 
1177.05 	 224.9749000 	 1.805900 	 -0.5403900000 	 -1.9426470000 
1177.25 	 224.9749000 	 1.805950 	 -0.5427487000 	 -1.9441380000 
1177.45 	 224.9829000 	 1.805925 	 -0.5454540000 	 -1.9461540000 
1177.65 	 224.9829000 	 1.805925 	 -0.5398400000 	 -1.9433240000 
1177.85 	 224.9877000 	 1.805925 	 -0.5406634000 	 -1.9433940000 
1178.05 	 224.9908000 	 1.805925 	 -0.5435784000 	 -1.9461030000 
1178.25 	 224.9956000 	 1.805925 	 -0.5402660000 	 -1.9437730000 
1178.45 	 224.9988000 	 1.805925 	 -0.5400626000 	 -1.9430290000 
1178.65 	 225.0067000 	 1.805925 	 -0.5435340000 	 -1.9461220000 
1178.85 	 225.0131000 	 1.805925 	 -0.5407937000 	 -1.9442210000 
1179.05 	 225.0179000 	 1.805925 	 -0.5397637000 	 -1.9425230000 
1179.25 	 225.0179000 	 1.805925 	 -0.5434418000 	 -1.9458800000 
1179.45 	 225.0179000 	 1.805925 	 -0.5414327000 	 -1.9447200000 
1179.65 	 225.0147000 	 1.805925 	 -0.5395635000 	 -1.9423710000 
1179.85 	 225.0115000 	 1.805925 	 -0.5429776000 	 -1.9453780000 
1180.05 	 225.0099000 	 1.805925 	 -0.5420780000 	 -1.9452130000 
1180.25 	 225.0036000 	 1.805925 	 -0.5394713000 	 -1.9424790000 
1180.45 	 224.9988000 	 1.805925 	 -0.5424849000 	 -1.9448310000 
1180.65 	 224.9956000 	 1.805925 	 -0.5428123000 	 -1.9457280000 
1180.85 	 224.9956000 	 1.805925 	 -0.5395349000 	 -1.9425770000 
1181.05 	 224.9956000 	 1.805925 	 -0.5418714000 	 -1.9442910000 
1181.25 	 224.9956000 	 1.805925 	 -0.5433528000 	 -1.9459600000 
1181.45 	 224.9956000 	 1.805925 	 -0.5397987000 	 -1.9431340000 
1181.65 	 224.9988000 	 1.805925 	 -0.5408573000 	 -1.9434390000 
1181.85 	 224.9972000 	 1.805925 	 -0.5437024000 	 -1.9463060000 
1182.05 	 224.9988000 	 1.805925 	 -0.5403869000 	 -1.9436650000 
1182.25 	 224.9972000 	 1.805925 	 -0.5405490000 	 -1.9428920000 
1182.45 	 224.9956000 	 1.805925 	 -0.5435658000 	 -1.9460710000 
1182.65 	 224.9956000 	 1.805925 	 -0.5416839000 	 -1.9445960000 
1182.85 	 224.9956000 	 1.805925 	 -0.5400753000 	 -1.9424440000 
1183.05 	 224.9972000 	 1.805925 	 -0.5436071000 	 -1.9455430000 
1183.25 	 224.9988000 	 1.805925 	 -0.5424817000 	 -1.9453750000 
1183.45 	 224.9988000 	 1.805925 	 -0.5397288000 	 -1.9425840000 
1183.65 	 225.0036000 	 1.805925 	 -0.5427615000 	 -1.9449200000 
1183.85 	 225.0036000 	 1.805925 	 -0.5433877000 	 -1.9458870000 
1184.05 	 225.0020000 	 1.805925 	 -0.5399990000 	 -1.9428090000 
1184.25 	 224.9988000 	 1.805925 	 -0.5419509000 	 -1.9441030000 
1184.45 	 225.0036000 	 1.805925 	 -0.5438392000 	 -1.9462900000 
1184.65 	 225.0036000 	 1.805925 	 -0.5404122000 	 -1.9434900000 
1184.85 	 225.0067000 	 1.805925 	 -0.5409082000 	 -1.9432510000 
1185.05 	 225.0067000 	 1.805925 	 -0.5440744000 	 -1.9463950000 
1185.25 	 225.0067000 	 1.805925 	 -0.5408573000 	 -1.9438590000 
1185.45 	 225.0067000 	 1.805925 	 -0.5404758000 	 -1.9429210000 
1185.65 	 225.0052000 	 1.805925 	 -0.5439281000 	 -1.9460300000 
1185.85 	 224.9988000 	 1.805925 	 -0.5413818000 	 -1.9444370000 
1186.05 	 224.9956000 	 1.805925 	 -0.5404441000 	 -1.9424850000 
1186.25 	 224.9908000 	 1.805925 	 -0.5438709000 	 -1.9457150000 
1186.45 	 224.9908000 	 1.805925 	 -0.5426121000 	 -1.9450890000 
1186.65 	 224.9893000 	 1.805925 	 -0.5400276000 	 -1.9425330000 
1186.85 	 224.9877000 	 1.805925 	 -0.5430381000 	 -1.9453530000 
1187.05 	 224.9908000 	 1.805925 	 -0.5426725000 	 -1.9454800000 
1187.25 	 224.9877000 	 1.805925 	 -0.5395381000 	 -1.9425810000 
1187.45 	 224.9877000 	 1.805925 	 -0.5421321000 	 -1.9443960000 
1187.65 	 224.9829000 	 1.805925 	 -0.5432733000 	 -1.9459220000 
1187.85 	 224.9829000 	 1.805925 	 -0.5397701000 	 -1.9426850000 
1188.05 	 224.9829000 	 1.805925 	 -0.5418269000 	 -1.9440490000 
1188.25 	 224.9829000 	 1.805925 	 -0.5437978000 	 -1.9460650000 
1188.45 	 224.9797000 	 1.805925 	 -0.5404472000 	 -1.9433240000 
1188.65 	 224.9813000 	 1.805925 	 -0.5405108000 	 -1.9428890000 
1188.85 	 224.9749000 	 1.805950 	 -0.5451806000 	 -1.9460930000 
1189.05 	 224.9749000 	 1.805975 	 -0.5424849000 	 -1.9442460000 
1189.25 	 224.9718000 	 1.805975 	 -0.5412356000 	 -1.9426570000 
1189.45 	 224.9718000 	 1.806000 	 -0.5450980000 	 -1.9459020000 
1189.65 	 224.9734000 	 1.806000 	 -0.5429935000 	 -1.9447010000 
1189.85 	 224.9749000 	 1.806025 	 -0.5409813000 	 -1.9424880000 
1190.05 	 224.9749000 	 1.806050 	 -0.5448373000 	 -1.9456830000 
1190.25 	 224.9749000 	 1.806025 	 -0.5420812000 	 -1.9450280000 
1190.45 	 224.9718000 	 1.806050 	 -0.5410099000 	 -1.9423800000 
1190.65 	 224.9718000 	 1.806075 	 -0.5442937000 	 -1.9450790000 
1190.85 	 224.9718000 	 1.806100 	 -0.5441602000 	 -1.9455310000 
1191.05 	 224.9749000 	 1.806125 	 -0.5408700000 	 -1.9424720000 
1191.25 	 224.9797000 	 1.806150 	 -0.5438010000 	 -1.9445830000 
1191.45 	 224.9861000 	 1.806125 	 -0.5430349000 	 -1.9458800000 
1191.65 	 224.9908000 	 1.806125 	 -0.5395253000 	 -1.9427460000 
1191.85 	 224.9988000 	 1.806125 	 -0.5417474000 	 -1.9439000000 
1192.05 	 225.0036000 	 1.806125 	 -0.5435912000 	 -1.9462240000 
1192.25 	 225.0067000 	 1.806125 	 -0.5399672000 	 -1.9432390000 
1192.45 	 225.0067000 	 1.806125 	 -0.5409177000 	 -1.9432290000 
1192.65 	 225.0115000 	 1.806125 	 -0.5438423000 	 -1.9463480000 
1192.85 	 225.0131000 	 1.806125 	 -0.5405934000 	 -1.9437150000 
1193.05 	 225.0147000 	 1.806125 	 -0.5400658000 	 -1.9425170000 
1193.25 	 225.0147000 	 1.806125 	 -0.5436007000 	 -1.9459980000 
1193.45 	 225.0147000 	 1.806125 	 -0.5412801000 	 -1.9443990000 
1193.65 	 225.0147000 	 1.806125 	 -0.5395762000 	 -1.9423520000 
1193.85 	 225.0115000 	 1.806125 	 -0.5432097000 	 -1.9451870000 
1194.05 	 225.0115000 	 1.806125 	 -0.5422242000 	 -1.9452510000 
1194.25 	 225.0067000 	 1.806125 	 -0.5395985000 	 -1.9423550000 
1194.45 	 225.0067000 	 1.806125 	 -0.5424913000 	 -1.9447170000 
1194.65 	 225.0067000 	 1.806125 	 -0.5430825000 	 -1.9457850000 
1194.85 	 225.0067000 	 1.806125 	 -0.5393887000 	 -1.9425200000 
1195.05 	 225.0036000 	 1.806125 	 -0.5418968000 	 -1.9441800000 
1195.25 	 224.9988000 	 1.806125 	 -0.5434291000 	 -1.9462200000 
1195.45 	 224.9956000 	 1.806125 	 -0.5396048000 	 -1.9428030000 
1195.65 	 224.9893000 	 1.806125 	 -0.5415948000 	 -1.9437060000 
1195.85 	 224.9877000 	 1.806125 	 -0.5438201000 	 -1.9462460000 
1196.05 	 224.9845000 	 1.806125 	 -0.5402279000 	 -1.9432450000 
1196.25 	 224.9877000 	 1.806125 	 -0.5413246000 	 -1.9432260000 
1196.45 	 224.9829000 	 1.806125 	 -0.5439758000 	 -1.9463060000 
1196.65 	 224.9877000 	 1.806125 	 -0.5408732000 	 -1.9438200000 
1196.85 	 224.9877000 	 1.806125 	 -0.5402470000 	 -1.9425460000 
1197.05 	 224.9877000 	 1.806125 	 -0.5438868000 	 -1.9458960000 
1197.25 	 224.9908000 	 1.806125 	 -0.5416584000 	 -1.9445860000 
1197.45 	 224.9877000 	 1.806125 	 -0.5397447000 	 -1.9423740000 
1197.65 	 224.9908000 	 1.806125 	 -0.5434449000 	 -1.9456320000 
1197.85 	 224.9877000 	 1.806125 	 -0.5423673000 	 -1.9451940000 
1198.05 	 224.9877000 	 1.806125 	 -0.5395730000 	 -1.9422820000 
1198.25 	 224.9877000 	 1.806125 	 -0.5427710000 	 -1.9446280000 
1198.45 	 224.9877000 	 1.806125 	 -0.5431874000 	 -1.9458100000 
1198.65 	 224.9893000 	 1.806125 	 -0.5396461000 	 -1.9426540000 
1198.85 	 224.9908000 	 1.806125 	 -0.5417697000 	 -1.9438620000 
1199.05 	 224.9908000 	 1.806125 	 -0.5437533000 	 -1.9463410000 
1199.25 	 224.9908000 	 1.806125 	 -0.5400181000 	 -1.9430730000 
1199.45 	 224.9877000 	 1.806125 	 -0.5410131000 	 -1.9433630000 
1199.65 	 224.9877000 	 1.806125 	 -0.5438900000 	 -1.9461410000 
1199.85 	 224.9877000 	 1.806125 	 -0.5408128000 	 -1.9438330000 
1200.05 	 224.9829000 	 1.806125 	 -0.5400785000 	 -1.9426790000 
1200.25 	 224.9829000 	 1.806125 	 -0.5438932000 	 -1.9461760000 
1200.45 	 224.9829000 	 1.806125 	 -0.5412388000 	 -1.9443380000 
1200.65 	 224.9797000 	 1.806125 	 -0.5399895000 	 -1.9424440000 
1200.85 	 224.9813000 	 1.806150 	 -0.5486171000 	 -1.9459280000 
1201.05 	 224.9829000 	 1.806175 	 -0.5469608000 	 -1.9449900000 
1201.25 	 224.9829000 	 1.806175 	 -0.5445480000 	 -1.9423010000 
1201.45 	 224.9877000 	 1.806175 	 -0.5478637000 	 -1.9452190000 
1201.65 	 224.9877000 	 1.806175 	 -0.5458546000 	 -1.9456130000 
1201.85 	 224.9877000 	 1.806175 	 -0.5426057000 	 -1.9426790000 
1202.05 	 224.9877000 	 1.806175 	 -0.5455621000 	 -1.9447550000 
1202.25 	 224.9877000 	 1.806175 	 -0.5461248000 	 -1.9459120000 
1202.45 	 224.9861000 	 1.806175 	 -0.5426502000 	 -1.9428160000 
1202.65 	 224.9829000 	 1.806175 	 -0.5451775000 	 -1.9443420000 
1202.85 	 224.9829000 	 1.806200 	 -0.5464649000 	 -1.9462170000 
1203.05 	 224.9829000 	 1.806200 	 -0.5432828000 	 -1.9428980000 
1203.25 	 224.9797000 	 1.806225 	 -0.5451775000 	 -1.9437790000 
1203.45 	 224.9797000 	 1.806250 	 -0.5471961000 	 -1.9462050000 
1203.65 	 224.9749000 	 1.806225 	 -0.5435371000 	 -1.9434710000 
1203.85 	 224.9749000 	 1.806250 	 -0.5443573000 	 -1.9432930000 
1204.05 	 224.9749000 	 1.806250 	 -0.5476952000 	 -1.9462390000 
1204.25 	 224.9797000 	 1.806275 	 -0.5445830000 	 -1.9440270000 
1204.45 	 224.9797000 	 1.806300 	 -0.5440235000 	 -1.9429300000 
1204.65 	 224.9813000 	 1.806275 	 -0.5458037000 	 -1.9461000000 
1204.85 	 224.9829000 	 1.806300 	 -0.5432892000 	 -1.9445740000 
1205.05 	 224.9861000 	 1.806300 	 -0.5422115000 	 -1.9427110000 
1205.25 	 224.9877000 	 1.806325 	 -0.5455367000 	 -1.9459250000 
1205.45 	 224.9877000 	 1.806325 	 -0.5444558000 	 -1.9455050000 
1205.65 	 224.9877000 	 1.806325 	 -0.5393982000 	 -1.9425490000 
1205.85 	 224.9877000 	 1.806325 	 -0.5429173000 	 -1.9453970000 
1206.05 	 224.9877000 	 1.806325 	 -0.5425231000 	 -1.9458900000 
1206.25 	 224.9893000 	 1.806325 	 -0.5394840000 	 -1.9427240000 
1206.45 	 224.9940000 	 1.806325 	 -0.5422242000 	 -1.9445170000 
1206.65 	 224.9988000 	 1.806325 	 -0.5432479000 	 -1.9463060000 
1206.85 	 224.9988000 	 1.806325 	 -0.5395476000 	 -1.9430800000 
1207.05 	 225.0036000 	 1.806325 	 -0.5413723000 	 -1.9439250000 
1207.25 	 225.0036000 	 1.806325 	 -0.5436166000 	 -1.9465030000 
1207.45 	 225.0036000 	 1.806325 	 -0.5402120000 	 -1.9435370000 
1207.65 	 225.0052000 	 1.806325 	 -0.5408192000 	 -1.9434640000 
1207.85 	 225.0036000 	 1.806325 	 -0.5435944000 	 -1.9465030000 
1208.05 	 225.0036000 	 1.806325 	 -0.5404218000 	 -1.9440080000 
1208.25 	 225.0067000 	 1.806325 	 -0.5404854000 	 -1.9431110000 
1208.45 	 225.0036000 	 1.806325 	 -0.5438550000 	 -1.9463410000 
1208.65 	 225.0067000 	 1.806325 	 -0.5410385000 	 -1.9445420000 
1208.85 	 225.0036000 	 1.806325 	 -0.5402279000 	 -1.9429170000 
1209.05 	 225.0036000 	 1.806325 	 -0.5437565000 	 -1.9461350000 
1209.25 	 224.9988000 	 1.806325 	 -0.5415853000 	 -1.9447740000 
1209.45 	 224.9908000 	 1.806325 	 -0.5398178000 	 -1.9426380000 
1209.65 	 224.9877000 	 1.806325 	 -0.5431747000 	 -1.9456100000 
1209.85 	 224.9829000 	 1.806325 	 -0.5426852000 	 -1.9457820000 
1210.05 	 224.9813000 	 1.806325 	 -0.5399005000 	 -1.9426380000 
1210.25 	 224.9797000 	 1.806325 	 -0.5434608000 	 -1.9449390000 
1210.45 	 224.9829000 	 1.806325 	 -0.5437596000 	 -1.9460110000 
1210.65 	 224.9829000 	 1.806350 	 -0.5463886000 	 -1.9428290000 
1210.85 	 224.9829000 	 1.806375 	 -0.5489095000 	 -1.9445960000 
1211.05 	 224.9829000 	 1.806375 	 -0.5502446000 	 -1.9463000000 
1211.25 	 224.9797000 	 1.806375 	 -0.5465634000 	 -1.9430220000 
1211.45 	 224.9797000 	 1.806375 	 -0.5414231000 	 -1.9442050000 
1211.65 	 224.9813000 	 1.806400 	 -0.5450153000 	 -1.9464140000 
1211.85 	 224.9829000 	 1.806425 	 -0.5414581000 	 -1.9435690000 
1212.05 	 224.9877000 	 1.806450 	 -0.5419858000 	 -1.9435980000 
1212.25 	 224.9877000 	 1.806425 	 -0.5475553000 	 -1.9464560000 
1212.45 	 224.9877000 	 1.806425 	 -0.5476284000 	 -1.9439670000 
1212.65 	 224.9877000 	 1.806425 	 -0.5473010000 	 -1.9430890000 
1212.85 	 224.9845000 	 1.806425 	 -0.5507851000 	 -1.9463440000 
1213.05 	 224.9877000 	 1.806425 	 -0.5479686000 	 -1.9443510000 
1213.25 	 224.9877000 	 1.806425 	 -0.5468432000 	 -1.9427590000 
1213.45 	 224.9908000 	 1.806425 	 -0.5505021000 	 -1.9461280000 
1213.65 	 224.9908000 	 1.806425 	 -0.5488555000 	 -1.9452060000 
1213.85 	 224.9908000 	 1.806425 	 -0.5464395000 	 -1.9426760000 
1214.05 	 224.9908000 	 1.806425 	 -0.5499840000 	 -1.9457400000 
1214.25 	 224.9877000 	 1.806425 	 -0.5492401000 	 -1.9456230000 
1214.45 	 224.9829000 	 1.806425 	 -0.5463123000 	 -1.9425930000 
1214.65 	 224.9797000 	 1.806425 	 -0.5495580000 	 -1.9450660000 
1214.85 	 224.9797000 	 1.806450 	 -0.5497551000 	 -1.9460490000 
1215.05 	 224.9797000 	 1.806450 	 -0.5464618000 	 -1.9428090000 
1215.25 	 224.9797000 	 1.806475 	 -0.5486520000 	 -1.9444620000 
1215.45 	 224.9829000 	 1.806500 	 -0.5503337000 	 -1.9464650000 
1215.65 	 224.9829000 	 1.806475 	 -0.5461407000 	 -1.9432420000 
1215.85 	 224.9829000 	 1.806475 	 -0.5476952000 	 -1.9439320000 
1216.05 	 224.9829000 	 1.806500 	 -0.5497138000 	 -1.9465730000 
1216.25 	 224.9797000 	 1.806525 	 -0.5465158000 	 -1.9438300000 
1216.45 	 224.9797000 	 1.806525 	 -0.5468495000 	 -1.9434070000 
1216.65 	 224.9781000 	 1.806525 	 -0.5469100000 	 -1.9464720000 
1216.85 	 224.9797000 	 1.806550 	 -0.5439313000 	 -1.9445040000 
1217.05 	 224.9829000 	 1.806550 	 -0.5442492000 	 -1.9430160000 
1217.25 	 224.9861000 	 1.806575 	 -0.5476888000 	 -1.9462330000 
1217.45 	 224.9908000 	 1.806575 	 -0.5472978000 	 -1.9450630000 
1217.65 	 224.9956000 	 1.806575 	 -0.5413628000 	 -1.9430890000 
1217.85 	 224.9972000 	 1.806575 	 -0.5450726000 	 -1.9461280000 
1218.05 	 224.9988000 	 1.806575 	 -0.5437660000 	 -1.9454380000 
1218.25 	 224.9988000 	 1.806575 	 -0.5412197000 	 -1.9429870000 
1218.45 	 224.9988000 	 1.806575 	 -0.5443828000 	 -1.9456010000 
1218.65 	 224.9988000 	 1.806575 	 -0.5442778000 	 -1.9459690000 
1218.85 	 224.9988000 	 1.806575 	 -0.5410894000 	 -1.9429050000 
1219.05 	 224.9988000 	 1.806575 	 -0.5439631000 	 -1.9451780000 
1219.25 	 225.0036000 	 1.806575 	 -0.5445417000 	 -1.9463760000 
1219.45 	 225.0036000 	 1.806575 	 -0.5411975000 	 -1.9431620000 
1219.65 	 225.0036000 	 1.806575 	 -0.5429872000 	 -1.9444620000 
1219.85 	 225.0067000 	 1.806575 	 -0.5448278000 	 -1.9466240000 
1220.05 	 225.0067000 	 1.806575 	 -0.5411021000 	 -1.9434580000 
1220.25 	 225.0036000 	 1.806575 	 -0.5427583000 	 -1.9440650000 
1220.45 	 225.0036000 	 1.806575 	 -0.5450249000 	 -1.9466880000 
1220.65 	 224.9988000 	 1.806575 	 -0.5419509000 	 -1.9440900000 
1220.85 	 224.9956000 	 1.806575 	 -0.5416997000 	 -1.9434170000 
1221.05 	 224.9988000 	 1.806575 	 -0.5451711000 	 -1.9465730000 
1221.25 	 224.9988000 	 1.806575 	 -0.5426598000 	 -1.9448980000 
1221.45 	 225.0036000 	 1.806575 	 -0.5410417000 	 -1.9430480000 
1221.65 	 225.0036000 	 1.806575 	 -0.5445926000 	 -1.9459340000 
1221.85 	 225.0036000 	 1.806575 	 -0.5436325000 	 -1.9456740000 
1222.05 	 224.9988000 	 1.806575 	 -0.5407937000 	 -1.9428830000 
1222.25 	 224.9988000 	 1.806575 	 -0.5438709000 	 -1.9452790000 
1222.45 	 224.9988000 	 1.806575 	 -0.5443223000 	 -1.9463790000 
1222.65 	 224.9956000 	 1.806575 	 -0.5409781000 	 -1.9431050000 
1222.85 	 224.9988000 	 1.806575 	 -0.5432415000 	 -1.9446440000 
1223.05 	 224.9956000 	 1.806575 	 -0.5446752000 	 -1.9466970000 
1223.25 	 224.9908000 	 1.806575 	 -0.5412102000 	 -1.9435210000 
1223.45 	 224.9908000 	 1.806575 	 -0.5426534000 	 -1.9441670000 
1223.65 	 224.9877000 	 1.806575 	 -0.5452251000 	 -1.9467480000 
1223.85 	 224.9829000 	 1.806575 	 -0.5419445000 	 -1.9441600000 
1224.05 	 224.9813000 	 1.806575 	 -0.5418777000 	 -1.9435910000 
1224.25 	 224.9829000 	 1.806575 	 -0.5451870000 	 -1.9466970000 
1224.45 	 224.9877000 	 1.806600 	 -0.5419032000 	 -1.9447840000 
1224.65 	 224.9877000 	 1.806625 	 -0.5409177000 	 -1.9433750000 
1224.85 	 224.9908000 	 1.806650 	 -0.5444654000 	 -1.9463440000 
1225.05 	 224.9956000 	 1.806625 	 -0.5424817000 	 -1.9450860000 
1225.25 	 224.9988000 	 1.806625 	 -0.5402565000 	 -1.9429050000 
1225.45 	 224.9972000 	 1.806625 	 -0.5438645000 	 -1.9459760000 
1225.65 	 224.9956000 	 1.806625 	 -0.5427964000 	 -1.9456480000 
1225.85 	 224.9956000 	 1.806625 	 -0.5399577000 	 -1.9429430000 
1226.05 	 224.9924000 	 1.806625 	 -0.5431907000 	 -1.9455020000 
1226.25 	 224.9908000 	 1.806625 	 -0.5434195000 	 -1.9460650000 
1226.45 	 224.9908000 	 1.806625 	 -0.5400594000 	 -1.9431780000 
1226.65 	 224.9908000 	 1.806625 	 -0.5424626000 	 -1.9450250000 
1226.85 	 224.9908000 	 1.806625 	 -0.5437374000 	 -1.9466460000 
1227.05 	 224.9908000 	 1.806625 	 -0.5403519000 	 -1.9433910000 
1227.25 	 224.9908000 	 1.806625 	 -0.5417919000 	 -1.9440810000 
1227.45 	 224.9908000 	 1.806625 	 -0.5443318000 	 -1.9468940000 
1227.65 	 224.9877000 	 1.806625 	 -0.5410480000 	 -1.9442210000
[truncated: 329,329 more chars]
