# Supplementary material for: Scott Blair Fractional-Type Viscoelastic Behavior of Clear Spruce Wood: Influence of Compression Wood on Power-Law Stiffness Parameters
Source: Materials (Basel). 2024 Nov 9;17(22):5477. doi: 10.3390/ma17225477 (PMC11595321; doi:10.3390/ma17225477)
Supplement: Supplementary file 1 [file materials-17-05477-s001.zip › DATA_MDPI_upload.d/00_09_225.txt]

Bezeichnung: 	 00_09_225 
Bezeichnung Kofler: 	 09 
temperature [deg C] 	 moisture content [%] 	 raw density [kg/m³] 	 width [mm] 	 height [mm] 	 length [mm] 	 creepforce [N] 	 holding time [s] 	 reaction wood [%] 
20 	 11.54 	 427.8 	 14.89 	 15.02 	 240 	 225 	 1800 	 0.00 
-------------- Daten Shimadzu AGX 10 kN & 2 x HBM WA 20 -------------- 
1 _ 1 
Zeit 	 Kraft 	 Weg 	 Ext.1 	 Ext.2 
sec 	 N 	 mm 	 mm 	 mm 
0.00 	 5.4868060 	 0.000000 	 0.0043964390 	 0.0037225090 
0.20 	 5.4820380 	 0.002375 	 0.0047397610 	 0.0047206880 
0.40 	 5.4804480 	 0.005675 	 0.0007820129 	 0.0009981791 
0.60 	 6.2259040 	 0.009000 	 0.0037320450 	 0.0028133390 
0.80 	 6.5612790 	 0.012350 	 0.0080299380 	 0.0022474930 
1.00 	 6.7090990 	 0.015675 	 0.0087134050 	 -0.0145244600 
1.20 	 6.7647300 	 0.019025 	 0.0139077500 	 -0.0210889200 
1.40 	 7.0031490 	 0.022350 	 0.0203069100 	 -0.0225098900 
1.60 	 7.0826210 	 0.025675 	 0.0219504000 	 -0.0319194800 
1.80 	 7.2781240 	 0.029025 	 0.0248400400 	 -0.0383663200 
2.00 	 7.5022380 	 0.032350 	 0.0330289200 	 -0.0405820200 
2.20 	 7.5880680 	 0.035675 	 0.0346279100 	 -0.0465869900 
2.40 	 7.7374780 	 0.039000 	 0.0369548800 	 -0.0537935900 
2.60 	 7.8789400 	 0.042350 	 0.0457064300 	 -0.0561618800 
2.80 	 8.0935160 	 0.045675 	 0.0471782700 	 -0.0615946500 
3.00 	 8.2159040 	 0.049025 	 0.0494162300 	 -0.0727208500 
3.20 	 8.3891550 	 0.052350 	 0.0579865800 	 -0.0758520700 
3.40 	 8.4988280 	 0.055675 	 0.0616296100 	 -0.0818443300 
3.60 	 8.6609530 	 0.059025 	 0.0627994500 	 -0.0916608200 
3.80 	 8.9263920 	 0.062350 	 0.0699170500 	 -0.0939782500 
4.00 	 8.9200330 	 0.065675 	 0.0764656100 	 -0.1025740000 
4.20 	 9.0885160 	 0.069025 	 0.0779787700 	 -0.1120853000 
4.40 	 9.2442830 	 0.072350 	 0.0847975400 	 -0.1157475000 
4.60 	 9.4159440 	 0.075675 	 0.0910631800 	 -0.1183701000 
4.80 	 9.5319750 	 0.079000 	 0.0926971400 	 -0.1290226000 
5.00 	 9.6829730 	 0.082350 	 0.0985209100 	 -0.1361529000 
5.20 	 9.8625820 	 0.085675 	 0.1062997000 	 -0.1385434000 
5.35 	 10.0263000 	 0.088175 	 0.1092466000 	 -0.1455879000 
5.40 	 10.0056300 	 0.089025 	 0.1073996000 	 -0.1476351000 
5.60 	 10.6620800 	 0.108275 	 0.1267115000 	 -0.1719888000 
5.80 	 13.4023000 	 0.172825 	 0.2131049000 	 -0.2834129000 
6.00 	 16.5049200 	 0.268775 	 0.4335085000 	 -0.4885387000 
6.20 	 22.4622100 	 0.388375 	 0.6536388000 	 -0.7377211000 
6.40 	 30.7226200 	 0.449825 	 0.6582896000 	 -0.8271599000 
6.60 	 32.6649400 	 0.475975 	 0.6495826000 	 -0.8475494000 
6.80 	 38.2963800 	 0.535025 	 0.6251494000 	 -0.9095414000 
7.00 	 42.8930900 	 0.569500 	 0.5971050000 	 -0.9386063000 
7.20 	 46.6505700 	 0.608375 	 0.5641873000 	 -0.9731833000 
7.40 	 51.7098100 	 0.650325 	 0.5251916000 	 -1.0072330000 
7.60 	 55.7756400 	 0.685000 	 0.4984315000 	 -1.0356010000 
7.80 	 60.3675800 	 0.722275 	 0.4654026000 	 -1.0665350000 
8.00 	 64.8498500 	 0.756650 	 0.4323864000 	 -1.0943730000 
8.20 	 69.0937000 	 0.790100 	 0.4069074000 	 -1.1195660000 
8.40 	 73.5521300 	 0.824850 	 0.3766378000 	 -1.1392120000 
8.60 	 78.0137400 	 0.858575 	 0.3431352000 	 -1.1800770000 
8.80 	 82.3783900 	 0.891500 	 0.3175640000 	 -1.2018840000 
9.00 	 86.6238300 	 0.924450 	 0.2900314000 	 -1.2270360000 
9.20 	 90.9551000 	 0.957375 	 0.2572759000 	 -1.2529440000 
9.40 	 95.2561700 	 0.989900 	 0.2290376000 	 -1.2848570000 
9.60 	 99.5667800 	 1.022100 	 0.2026081000 	 -1.3031100000 
9.80 	 103.9632000 	 1.054100 	 0.1689498000 	 -1.3376330000 
10.00 	 108.1896000 	 1.086250 	 0.1392937000 	 -1.3687710000 
10.20 	 112.6512000 	 1.118825 	 0.1139323000 	 -1.3893540000 
10.40 	 117.1144000 	 1.151175 	 0.0835196200 	 -1.4186830000 
10.60 	 121.6316000 	 1.183100 	 0.0537649800 	 -1.4487460000 
10.80 	 126.1298000 	 1.213900 	 0.0297451000 	 -1.4763860000 
11.00 	 130.6009000 	 1.244475 	 0.0006580353 	 -1.4993830000 
11.20 	 135.0911000 	 1.274975 	 -0.0281969700 	 -1.5339790000 
11.40 	 139.4860000 	 1.306000 	 -0.0517622600 	 -1.5531570000 
11.60 	 144.0938000 	 1.336650 	 -0.0795936600 	 -1.5788590000 
11.80 	 148.5634000 	 1.366775 	 -0.1099364000 	 -1.6043850000 
12.00 	 153.0186000 	 1.396650 	 -0.1327260000 	 -1.6223110000 
12.20 	 157.3801000 	 1.426575 	 -0.1592128000 	 -1.6468650000 
12.40 	 161.9244000 	 1.456675 	 -0.1890532000 	 -1.6814580000 
12.60 	 166.3764000 	 1.486675 	 -0.2137693000 	 -1.7060630000 
12.80 	 170.8953000 	 1.516425 	 -0.2386252000 	 -1.7283220000 
13.00 	 175.4777000 	 1.545950 	 -0.2698040000 	 -1.7547960000 
13.20 	 179.7422000 	 1.575050 	 -0.2954038000 	 -1.7809170000 
13.40 	 184.2101000 	 1.604825 	 -0.3185050000 	 -1.8037030000 
13.60 	 188.7671000 	 1.634750 	 -0.3486729000 	 -1.8275550000 
13.80 	 193.2987000 	 1.664150 	 -0.3756364000 	 -1.8572110000 
14.00 	 197.8413000 	 1.693175 	 -0.3995291000 	 -1.8775340000 
14.20 	 202.2696000 	 1.721875 	 -0.4271539000 	 -1.9073930000 
14.40 	 206.7375000 	 1.750650 	 -0.4551443000 	 -1.9361210000 
14.60 	 211.2611000 	 1.779425 	 -0.4781500000 	 -1.9577120000 
14.80 	 215.7672000 	 1.808175 	 -0.5053679000 	 -1.9819830000 
15.00 	 220.2829000 	 1.836825 	 -0.5349064000 	 -2.0133340000 
15.20 	 224.7890000 	 1.864125 	 -0.5578423000 	 -2.0334020000 
15.25 	 225.7760000 	 1.866750 	 -0.5646388000 	 -2.0401350000 
15.45 	 226.0303000 	 1.867875 	 -0.5669149000 	 -2.0445160000 
15.65 	 225.6711000 	 1.867450 	 -0.5641460000 	 -2.0418230000 
15.85 	 225.4248000 	 1.867225 	 -0.5674903000 	 -2.0445760000 
16.05 	 225.2626000 	 1.867100 	 -0.5681515000 	 -2.0459180000 
16.25 	 225.0703000 	 1.867025 	 -0.5642350000 	 -2.0424490000 
16.45 	 224.8955000 	 1.867000 	 -0.5665652000 	 -2.0441370000 
16.65 	 224.8049000 	 1.866975 	 -0.5685266000 	 -2.0465880000 
16.85 	 224.6316000 	 1.867100 	 -0.5646260000 	 -2.0429680000 
17.05 	 224.5410000 	 1.867250 	 -0.5658658000 	 -2.0437340000 
17.25 	 224.4886000 	 1.867475 	 -0.5688190000 	 -2.0467540000 
17.45 	 224.3392000 	 1.867700 	 -0.5649281000 	 -2.0435430000 
17.65 	 224.2581000 	 1.867975 	 -0.5653064000 	 -2.0431330000 
17.85 	 224.2645000 	 1.868275 	 -0.5688190000 	 -2.0468460000 
18.05 	 224.2104000 	 1.868575 	 -0.5652809000 	 -2.0442840000 
18.25 	 224.2088000 	 1.868875 	 -0.5647564000 	 -2.0433680000 
18.45 	 224.2295000 	 1.869175 	 -0.5687809000 	 -2.0469600000 
18.65 	 224.1691000 	 1.869500 	 -0.5660025000 	 -2.0449130000 
18.85 	 224.1294000 	 1.869825 	 -0.5646737000 	 -2.0431710000 
19.05 	 224.1929000 	 1.870150 	 -0.5685234000 	 -2.0468740000 
19.25 	 224.1659000 	 1.870475 	 -0.5668290000 	 -2.0458220000 
19.45 	 224.1993000 	 1.870800 	 -0.5645275000 	 -2.0431870000 
19.65 	 224.2374000 	 1.871125 	 -0.5683009000 	 -2.0464740000 
19.85 	 224.1675000 	 1.871425 	 -0.5682151000 	 -2.0468550000 
20.05 	 224.1898000 	 1.871750 	 -0.5645402000 	 -2.0436350000 
20.25 	 224.1850000 	 1.872075 	 -0.5681133000 	 -2.0464520000 
20.45 	 224.1850000 	 1.872400 	 -0.5687554000 	 -2.0476180000 
20.65 	 224.1898000 	 1.872700 	 -0.5650520000 	 -2.0441690000 
20.85 	 224.1929000 	 1.873025 	 -0.5680370000 	 -2.0465280000 
21.05 	 224.1977000 	 1.873350 	 -0.5706596000 	 -2.0491190000 
21.25 	 224.1993000 	 1.873675 	 -0.5672233000 	 -2.0466420000 
21.45 	 224.2009000 	 1.873975 	 -0.5689303000 	 -2.0480380000 
21.65 	 224.2057000 	 1.874275 	 -0.5720997000 	 -2.0513310000 
21.85 	 224.2057000 	 1.874600 	 -0.5683677000 	 -2.0485310000 
22.05 	 224.2041000 	 1.874900 	 -0.5688127000 	 -2.0484540000 
22.25 	 224.1977000 	 1.875225 	 -0.5724780000 	 -2.0520050000 
22.45 	 224.1850000 	 1.875525 	 -0.5691497000 	 -2.0497100000 
22.65 	 224.1770000 	 1.875850 	 -0.5687301000 	 -2.0485400000 
22.85 	 224.1707000 	 1.876175 	 -0.5727386000 	 -2.0524410000 
23.05 	 224.1739000 	 1.876500 	 -0.5706914000 	 -2.0510670000 
23.25 	 224.1770000 	 1.876825 	 -0.5685711000 	 -2.0487090000 
23.45 	 224.1929000 	 1.877150 	 -0.5727482000 	 -2.0521960000 
23.65 	 224.2104000 	 1.877475 	 -0.5717151000 	 -2.0519350000 
23.85 	 224.2295000 	 1.877775 	 -0.5690034000 	 -2.0492240000 
24.05 	 224.2486000 	 1.878075 	 -0.5728658000 	 -2.0522280000 
24.25 	 224.2661000 	 1.878375 	 -0.5729834000 	 -2.0532890000 
24.45 	 224.2851000 	 1.878650 	 -0.5696042000 	 -2.0499680000 
24.65 	 224.3042000 	 1.878925 	 -0.5726242000 	 -2.0523390000 
24.85 	 224.3217000 	 1.879200 	 -0.5742772000 	 -2.0545860000 
25.05 	 224.3376000 	 1.879450 	 -0.5704625000 	 -2.0514330000 
25.25 	 224.3535000 	 1.879700 	 -0.5725034000 	 -2.0529140000 
25.45 	 224.3694000 	 1.879950 	 -0.5752087000 	 -2.0557910000 
25.65 	 224.3821000 	 1.880200 	 -0.5717468000 	 -2.0528130000 
25.85 	 224.3932000 	 1.880425 	 -0.5724494000 	 -2.0532000000 
26.05 	 224.4012000 	 1.880675 	 -0.5760638000 	 -2.0567390000 
26.25 	 224.4139000 	 1.880900 	 -0.5735461000 	 -2.0549360000 
26.45 	 224.4234000 	 1.881150 	 -0.5726846000 	 -2.0536990000 
26.65 	 224.4330000 	 1.881350 	 -0.5769634000 	 -2.0576190000 
26.85 	 224.4457000 	 1.881575 	 -0.5751038000 	 -2.0564840000 
27.05 	 224.4520000 	 1.881800 	 -0.5730979000 	 -2.0544150000 
27.25 	 224.4600000 	 1.882000 	 -0.5769730000 	 -2.0580130000 
27.45 	 224.4679000 	 1.882225 	 -0.5760733000 	 -2.0576130000 
27.65 	 224.4759000 	 1.882425 	 -0.5731964000 	 -2.0548370000 
27.85 	 224.4838000 	 1.882625 	 -0.5768521000 	 -2.0577780000 
28.05 	 224.4918000 	 1.882825 	 -0.5769730000 	 -2.0586590000 
28.25 	 224.5045000 	 1.883025 	 -0.5735683000 	 -2.0554730000 
28.45 	 224.5076000 	 1.883225 	 -0.5763881000 	 -2.0574440000 
28.65 	 224.5156000 	 1.883400 	 -0.5779807000 	 -2.0597110000 
28.85 	 224.5204000 	 1.883600 	 -0.5742264000 	 -2.0562080000 
29.05 	 224.5235000 	 1.883775 	 -0.5761115000 	 -2.0575020000 
29.25 	 224.5299000 	 1.883950 	 -0.5787722000 	 -2.0603660000 
29.45 	 224.5394000 	 1.884150 	 -0.5752627000 	 -2.0572630000 
29.65 	 224.5474000 	 1.884325 	 -0.5760733000 	 -2.0574700000 
29.85 	 224.5569000 	 1.884500 	 -0.5797958000 	 -2.0607600000 
30.05 	 224.5665000 	 1.884675 	 -0.5767091000 	 -2.0585890000 
30.25 	 224.5744000 	 1.884825 	 -0.5760924000 	 -2.0574090000 
30.45 	 224.5855000 	 1.885000 	 -0.5802028000 	 -2.0609440000 
30.65 	 224.5887000 	 1.885150 	 -0.5782540000 	 -2.0599140000 
30.85 	 224.5983000 	 1.885325 	 -0.5761369000 	 -2.0574410000 
31.05 	 224.5983000 	 1.885475 	 -0.5800915000 	 -2.0610590000 
31.25 	 224.6014000 	 1.885625 	 -0.5792554000 	 -2.0608270000 
31.45 	 224.6046000 	 1.885775 	 -0.5763118000 	 -2.0578290000 
31.65 	 224.6030000 	 1.885925 	 -0.5800343000 	 -2.0611570000 
31.85 	 224.6078000 	 1.886100 	 -0.5800629000 	 -2.0616560000 
32.05 	 224.6094000 	 1.886250 	 -0.5765247000 	 -2.0584610000 
32.25 	 224.6173000 	 1.886400 	 -0.5796464000 	 -2.0606170000 
32.45 	 224.6221000 	 1.886525 	 -0.5811183000 	 -2.0626000000 
32.65 	 224.6300000 	 1.886675 	 -0.5774689000 	 -2.0589920000 
32.85 	 224.6332000 	 1.886825 	 -0.5795956000 	 -2.0605470000 
33.05 	 224.6332000 	 1.886975 	 -0.5819893000 	 -2.0630680000 
33.25 	 224.6380000 	 1.887125 	 -0.5781873000 	 -2.0597300000 
33.45 	 224.6380000 	 1.887250 	 -0.5796242000 	 -2.0602990000 
33.65 	 224.6412000 	 1.887400 	 -0.5825869000 	 -2.0633670000 
33.85 	 224.6459000 	 1.887525 	 -0.5789185000 	 -2.0602860000 
34.05 	 224.6491000 	 1.887675 	 -0.5794017000 	 -2.0600220000 
34.25 	 224.6539000 	 1.887800 	 -0.5830097000 	 -2.0635700000 
34.45 	 224.6571000 	 1.887950 	 -0.5800183000 	 -2.0611350000 
34.65 	 224.6618000 	 1.888075 	 -0.5789280000 	 -2.0597080000 
34.85 	 224.6650000 	 1.888200 	 -0.5827427000 	 -2.0632970000 
35.05 	 224.6650000 	 1.888325 	 -0.5814584000 	 -2.0627690000 
35.25 	 224.6682000 	 1.888475 	 -0.5786610000 	 -2.0598700000 
35.45 	 224.6730000 	 1.888600 	 -0.5825806000 	 -2.0630650000 
35.65 	 224.6761000 	 1.888725 	 -0.5824693000 	 -2.0635830000 
35.85 	 224.6841000 	 1.888850 	 -0.5788644000 	 -2.0602510000 
36.05 	 224.6920000 	 1.888975 	 -0.5820084000 	 -2.0626930000 
36.25 	 224.7047000 	 1.889075 	 -0.5829906000 	 -2.0641900000 
36.45 	 224.7111000 	 1.889200 	 -0.5791473000 	 -2.0609060000 
36.65 	 224.7175000 	 1.889300 	 -0.5816110000 	 -2.0626900000 
36.85 	 224.7238000 	 1.889425 	 -0.5838235000 	 -2.0651750000 
37.05 	 224.7318000 	 1.889525 	 -0.5796846000 	 -2.0618530000 
37.25 	 224.7349000 	 1.889625 	 -0.5809339000 	 -2.0623140000 
37.45 	 224.7365000 	 1.889725 	 -0.5841351000 	 -2.0656900000 
37.65 	 224.7397000 	 1.889825 	 -0.5808671000 	 -2.0632740000 
37.85 	 224.7413000 	 1.889925 	 -0.5804539000 	 -2.0623080000 
38.05 	 224.7397000 	 1.890025 	 -0.5843385000 	 -2.0658750000 
38.25 	 224.7397000 	 1.890125 	 -0.5816269000 	 -2.0640060000 
38.45 	 224.7349000 	 1.890225 	 -0.5802568000 	 -2.0623810000 
38.65 	 224.7318000 	 1.890325 	 -0.5843099000 	 -2.0659830000 
38.85 	 224.7318000 	 1.890425 	 -0.5828667000 	 -2.0652390000 
39.05 	 224.7302000 	 1.890525 	 -0.5800756000 	 -2.0624260000 
39.25 	 224.7318000 	 1.890650 	 -0.5838998000 	 -2.0656430000 
39.45 	 224.7349000 	 1.890750 	 -0.5838140000 	 -2.0663670000 
39.65 	 224.7349000 	 1.890850 	 -0.5803299000 	 -2.0629250000 
39.85 	 224.7349000 	 1.890925 	 -0.5834802000 	 -2.0652290000 
40.05 	 224.7397000 	 1.891025 	 -0.5848694000 	 -2.0672890000 
40.25 	 224.7397000 	 1.891150 	 -0.5808894000 	 -2.0636300000 
40.45 	 224.7397000 	 1.891250 	 -0.5831909000 	 -2.0650320000 
40.65 	 224.7429000 	 1.891350 	 -0.5854957000 	 -2.0678840000 
40.85 	 224.7429000 	 1.891425 	 -0.5817954000 	 -2.0648290000 
41.05 	 224.7429000 	 1.891550 	 -0.5824407000 	 -2.0646830000 
41.25 	 224.7477000 	 1.891625 	 -0.5860233000 	 -2.0682720000 
41.45 	 224.7493000 	 1.891725 	 -0.5831655000 	 -2.0662530000 
41.65 	 224.7477000 	 1.891825 	 -0.5819511000 	 -2.0647910000 
41.85 	 224.7477000 	 1.891925 	 -0.5858008000 	 -2.0685510000 
42.05 	 224.7477000 	 1.892025 	 -0.5840619000 	 -2.0674260000 
42.25 	 224.7477000 	 1.892100 	 -0.5817572000 	 -2.0651370000 
42.45 	 224.7477000 	 1.892200 	 -0.5852890000 	 -2.0682970000 
42.65 	 224.7508000 	 1.892300 	 -0.5853398000 	 -2.0688180000 
42.85 	 224.7508000 	 1.892400 	 -0.5818208000 	 -2.0656460000 
43.05 	 224.7556000 	 1.892500 	 -0.5846214000 	 -2.0677540000 
43.25 	 224.7588000 	 1.892575 	 -0.5862204000 	 -2.0698100000 
43.45 	 224.7667000 	 1.892675 	 -0.5824725000 	 -2.0664950000 
43.65 	 224.7715000 	 1.892775 	 -0.5839412000 	 -2.0673470000 
43.85 	 224.7747000 	 1.892850 	 -0.5867863000 	 -2.0702360000 
44.05 	 224.7794000 	 1.892950 	 -0.5831337000 	 -2.0673820000 
44.25 	 224.7826000 	 1.893025 	 -0.5832799000 	 -2.0669870000 
44.45 	 224.7874000 	 1.893100 	 -0.5870565000 	 -2.0704210000 
44.65 	 224.7874000 	 1.893200 	 -0.5842749000 	 -2.0686340000 
44.85 	 224.7906000 	 1.893275 	 -0.5827618000 	 -2.0667650000 
45.05 	 224.7953000 	 1.893350 	 -0.5866655000 	 -2.0703700000 
45.25 	 224.7953000 	 1.893425 	 -0.5851586000 	 -2.0692890000 
45.45 	 224.7985000 	 1.893500 	 -0.5827141000 	 -2.0668890000 
45.65 	 224.7985000 	 1.893575 	 -0.5864303000 	 -2.0699210000 
45.85 	 224.7953000 	 1.893650 	 -0.5863444000 	 -2.0705030000 
46.05 	 224.7953000 	 1.893725 	 -0.5828794000 	 -2.0670990000 
46.25 	 224.7906000 	 1.893825 	 -0.5857277000 	 -2.0694190000 
46.45 	 224.7890000 	 1.893900 	 -0.5873013000 	 -2.0711960000 
46.65 	 224.7874000 	 1.893975 	 -0.5835565000 	 -2.0678930000 
46.85 	 224.7874000 	 1.894050 	 -0.5851237000 	 -2.0688470000 
47.05 	 224.7874000 	 1.894125 	 -0.5878703000 	 -2.0717560000 
47.25 	 224.7906000 	 1.894225 	 -0.5841541000 	 -2.0685290000 
47.45 	 224.7953000 	 1.894300 	 -0.5850124000 	 -2.0688180000 
47.65 	 224.7953000 	 1.894375 	 -0.5880451000 	 -2.0720480000 
47.85 	 224.7985000 	 1.894450 	 -0.5845324000 	 -2.0689900000 
48.05 	 224.7985000 	 1.894525 	 -0.5845578000 	 -2.0684780000 
48.25 	 224.7985000 	 1.894600 	 -0.5881246000 	 -2.0720550000 
48.45 	 224.7985000 	 1.894675 	 -0.5852445000 	 -2.0700680000 
48.65 	 224.8033000 	 1.894750 	 -0.5841191000 	 -2.0684180000 
48.85 	 224.8096000 	 1.894825 	 -0.5882422000 	 -2.0722130000 
49.05 	 224.8144000 	 1.894900 	 -0.5856006000 	 -2.0702710000 
49.25 	 224.8192000 	 1.894975 	 -0.5841446000 	 -2.0685010000 
49.45 	 224.8255000 	 1.895025 	 -0.5881755000 	 -2.0720930000 
49.65 	 224.8255000 	 1.895100 	 -0.5865987000 	 -2.0711680000 
49.85 	 224.8255000 	 1.895175 	 -0.5840333000 	 -2.0683130000 
50.05 	 224.8239000 	 1.895225 	 -0.5879307000 	 -2.0717430000 
50.25 	 224.8224000 	 1.895300 	 -0.5876001000 	 -2.0720420000 
50.45 	 224.8224000 	 1.895375 	 -0.5841987000 	 -2.0687870000 
50.65 	 224.8224000 	 1.895450 	 -0.5868753000 	 -2.0706780000 
50.85 	 224.8224000 	 1.895525 	 -0.5884552000 	 -2.0727130000 
51.05 	 224.8224000 	 1.895575 	 -0.5843671000 	 -2.0692540000 
51.25 	 224.8224000 	 1.895650 	 -0.5864461000 	 -2.0706720000 
51.45 	 224.8224000 	 1.895725 	 -0.5889766000 	 -2.0730970000 
51.65 	 224.8224000 	 1.895800 	 -0.5852858000 	 -2.0700200000 
51.85 	 224.8192000 	 1.895850 	 -0.5856832000 	 -2.0700870000 
52.05 	 224.8224000 	 1.895925 	 -0.5891609000 	 -2.0734630000 
52.25 	 224.8224000 	 1.896000 	 -0.5858167000 	 -2.0709230000 
52.45 	 224.8255000 	 1.896075 	 -0.5851905000 	 -2.0698640000 
52.65 	 224.8255000 	 1.896125 	 -0.5892531000 	 -2.0735960000 
52.85 	 224.8303000 	 1.896200 	 -0.5867417000 	 -2.0717180000 
53.05 	 224.8303000 	 1.896275 	 -0.5850570000 	 -2.0697240000 
53.25 	 224.8303000 	 1.896325 	 -0.5891196000 	 -2.0733290000 
53.45 	 224.8303000 	 1.896400 	 -0.5877336000 	 -2.0727760000 
53.65 	 224.8255000 	 1.896450 	 -0.5846278000 	 -2.0698450000 
53.85 	 224.8255000 	 1.896525 	 -0.5884711000 	 -2.0730530000 
54.05 	 224.8255000 	 1.896600 	 -0.5886428000 	 -2.0736470000 
54.25 	 224.8255000 	 1.896650 	 -0.5850061000 	 -2.0701250000 
54.45 	 224.8255000 	 1.896725 	 -0.5880515000 	 -2.0726490000 
54.65 	 224.8255000 	 1.896775 	 -0.5894979000 	 -2.0744450000 
54.85 	 224.8255000 	 1.896850 	 -0.5855624000 	 -2.0710440000 
55.05 	 224.8255000 	 1.896925 	 -0.5873712000 	 -2.0721600000 
55.25 	 224.8255000 	 1.896975 	 -0.5900669000 	 -2.0748460000 
55.45 	 224.8255000 	 1.897050 	 -0.5863793000 	 -2.0718640000 
55.65 	 224.8303000 	 1.897100 	 -0.5866591000 	 -2.0717810000 
55.85 	 224.8303000 	 1.897175 	 -0.5903308000 	 -2.0751920000 
56.05 	 224.8335000 	 1.897225 	 -0.5868499000 	 -2.0725000000 
56.25 	 224.8383000 	 1.897300 	 -0.5866877000 	 -2.0715590000 
56.45 	 224.8383000 	 1.897375 	 -0.5905183000 	 -2.0751860000 
56.65 	 224.8367000 	 1.897425 	 -0.5881055000 	 -2.0734570000 
56.85 	 224.8335000 	 1.897475 	 -0.5862109000 	 -2.0712980000 
57.05 	 224.8335000 	 1.897550 	 -0.5901782000 	 -2.0749220000 
57.25 	 224.8303000 	 1.897625 	 -0.5888589000 	 -2.0741210000 
57.45 	 224.8303000 	 1.897675 	 -0.5859756000 	 -2.0712630000 
57.65 	 224.8303000 	 1.897750 	 -0.5898952000 	 -2.0744510000 
57.85 	 224.8335000 	 1.897800 	 -0.5897840000 	 -2.0750360000 
58.05 	 224.8398000 	 1.897875 	 -0.5862268000 	 -2.0715900000 
58.25 	 224.8462000 	 1.897925 	 -0.5890560000 	 -2.0739720000 
58.45 	 224.8542000 	 1.898000 	 -0.5903785000 	 -2.0755040000 
58.65 	 224.8621000 	 1.898050 	 -0.5865192000 	 -2.0718030000 
58.85 	 224.8653000 	 1.898100 	 -0.5888621000 	 -2.0737520000 
59.05 	 224.8653000 	 1.898150 	 -0.5908744000 	 -2.0757960000 
59.25 	 224.8685000 	 1.898200 	 -0.5869992000 	 -2.0724390000 
59.45 	 224.8700000 	 1.898250 	 -0.5880006000 	 -2.0727890000 
59.65 	 224.8700000 	 1.898300 	 -0.5912145000 	 -2.0760120000 
59.85 	 224.8685000 	 1.898350 	 -0.5878226000 	 -2.0733520000 
60.05 	 224.8700000 	 1.898400 	 -0.5872409000 	 -2.0723660000 
60.25 	 224.8653000 	 1.898450 	 -0.5912971000 	 -2.0759140000 
60.45 	 224.8700000 	 1.898500 	 -0.5888462000 	 -2.0741680000 
60.65 	 224.8700000 	 1.898550 	 -0.5869039000 	 -2.0720700000 
60.85 	 224.8700000 	 1.898600 	 -0.5908648000 	 -2.0756120000 
61.05 	 224.8700000 	 1.898650 	 -0.5895742000 	 -2.0747730000 
61.25 	 224.8700000 	 1.898700 	 -0.5869325000 	 -2.0721120000 
61.45 	 224.8700000 	 1.898750 	 -0.5904293000 	 -2.0749160000 
61.65 	 224.8653000 	 1.898800 	 -0.5907599000 	 -2.0756850000 
61.85 	 224.8621000 	 1.898850 	 -0.5869802000 	 -2.0722390000 
62.05 	 224.8621000 	 1.898900 	 -0.5899398000 	 -2.0744610000 
62.25 	 224.8573000 	 1.898950 	 -0.5916405000 	 -2.0765180000 
62.45 	 224.8573000 	 1.899000 	 -0.5875461000 	 -2.0728710000 
62.65 	 224.8621000 	 1.899050 	 -0.5891800000 	 -2.0736280000 
62.85 	 224.8621000 	 1.899100 	 -0.5919393000 	 -2.0767210000 
63.05 	 224.8653000 	 1.899150 	 -0.5881341000 	 -2.0733480000 
63.25 	 224.8637000 	 1.899200 	 -0.5888017000 	 -2.0733740000 
63.45 	 224.8653000 	 1.899250 	 -0.5922063000 	 -2.0765660000 
63.65 	 224.8653000 	 1.899300 	 -0.5895297000 	 -2.0745590000 
63.85 	 224.8653000 	 1.899350 	 -0.5881469000 	 -2.0729060000 
64.05 	 224.8653000 	 1.899400 	 -0.5921046000 	 -2.0763870000 
64.25 	 224.8621000 	 1.899450 	 -0.5902831000 	 -2.0754150000 
64.45 	 224.8621000 	 1.899500 	 -0.5878989000 	 -2.0728840000 
64.65 	 224.8621000 	 1.899550 	 -0.5917771000 	 -2.0761040000 
64.85 	 224.8621000 	 1.899600 	 -0.5906582000 	 -2.0756880000 
65.05 	 224.8621000 	 1.899650 	 -0.5878417000 	 -2.0727470000 
65.25 	 224.8621000 	 1.899700 	 -0.5917199000 	 -2.0759680000 
65.45 	 224.8621000 	 1.899750 	 -0.5912336000 	 -2.0761230000 
65.65 	 224.8621000 	 1.899800 	 -0.5878067000 	 -2.0727700000 
65.85 	 224.8621000 	 1.899850 	 -0.5910079000 	 -2.0753700000 
66.05 	 224.8621000 	 1.899900 	 -0.5920283000 	 -2.0768450000 
66.25 	 224.8621000 	 1.899950 	 -0.5882518000 	 -2.0734470000 
66.45 	 224.8573000 	 1.900000 	 -0.5901527000 	 -2.0746550000 
66.65 	 224.8573000 	 1.900075 	 -0.5927404000 	 -2.0772330000 
66.85 	 224.8573000 	 1.900125 	 -0.5887921000 	 -2.0740320000 
67.05 	 224.8573000 	 1.900175 	 -0.5893326000 	 -2.0740380000 
67.25 	 224.8573000 	 1.900225 	 -0.5926101000 	 -2.0773950000 
67.45 	 224.8621000 	 1.900275 	 -0.5899684000 	 -2.0752240000 
67.65 	 224.8621000 	 1.900325 	 -0.5891164000 	 -2.0737170000 
67.85 	 224.8621000 	 1.900375 	 -0.5928516000 	 -2.0770960000 
68.05 	 224.8621000 	 1.900425 	 -0.5910047000 	 -2.0763020000 
68.25 	 224.8621000 	 1.900475 	 -0.5883503000 	 -2.0735040000 
68.45 	 224.8621000 	 1.900525 	 -0.5922794000 	 -2.0765460000 
68.65 	 224.8653000 	 1.900575 	 -0.5918725000 	 -2.0769630000 
68.85 	 224.8700000 	 1.900625 	 -0.5884488000 	 -2.0737930000 
69.05 	 224.8732000 	 1.900675 	 -0.5915737000 	 -2.0761270000 
69.25 	 224.8732000 	 1.900725 	 -0.5929216000 	 -2.0778080000 
69.45 	 224.8700000 	 1.900775 	 -0.5891482000 	 -2.0746450000 
69.65 	 224.8685000 	 1.900825 	 -0.5907281000 	 -2.0756050000 
69.85 	 224.8653000 	 1.900875 	 -0.5934143000 	 -2.0781040000 
70.05 	 224.8653000 	 1.900925 	 -0.5901114000 	 -2.0753320000 
70.25 	 224.8700000 	 1.900975 	 -0.5901146000 	 -2.0750270000 
70.45 	 224.8732000 	 1.901025 	 -0.5935128000 	 -2.0781550000 
70.65 	 224.8732000 	 1.901075 	 -0.5907949000 	 -2.0761840000 
70.85 	 224.8764000 	 1.901125 	 -0.5897490000 	 -2.0746710000 
71.05 	 224.8812000 	 1.901175 	 -0.5934493000 	 -2.0779900000 
71.25 	 224.8844000 	 1.901225 	 -0.5917390000 	 -2.0769850000 
71.45 	 224.8891000 	 1.901250 	 -0.5896441000 	 -2.0746170000 
71.65 	 224.8891000 	 1.901300 	 -0.5930424000 	 -2.0776940000 
71.85 	 224.8891000 	 1.901350 	 -0.5926482000 	 -2.0775670000 
72.05 	 224.8891000 	 1.901375 	 -0.5895455000 	 -2.0745470000 
72.25 	 224.8891000 	 1.901425 	 -0.5924289000 	 -2.0768010000 
72.45 	 224.8891000 	 1.901450 	 -0.5933094000 	 -2.0781870000 
72.65 	 224.8891000 	 1.901500 	 -0.5892913000 	 -2.0744900000 
72.85 	 224.8891000 	 1.901550 	 -0.5919043000 	 -2.0763460000 
73.05 	 224.8923000 	 1.901575 	 -0.5937386000 	 -2.0785010000 
73.25 	 224.8891000 	 1.901625 	 -0.5897617000 	 -2.0749570000 
73.45 	 224.8891000 	 1.901650 	 -0.5913925000 	 -2.0758820000 
73.65 	 224.8844000 	 1.901700 	 -0.5942027000 	 -2.0787050000 
73.85 	 224.8828000 	 1.901750 	 -0.5912431000 	 -2.0763520000 
74.05 	 224.8812000 	 1.901800 	 -0.5908458000 	 -2.0754180000 
74.25 	 224.8764000 	 1.901825 	 -0.5940723000 	 -2.0785870000 
74.45 	 224.8764000 	 1.901875 	 -0.5921809000 	 -2.0773540000 
74.65 	 224.8764000 	 1.901925 	 -0.5902259000 	 -2.0753070000 
74.85 	 224.8812000 	 1.901975 	 -0.5940183000 	 -2.0783200000 
75.05 	 224.8812000 	 1.902025 	 -0.5930392000 	 -2.0781960000 
75.25 	 224.8812000 	 1.902050 	 -0.5900161000 	 -2.0752430000 
75.45 	 224.8812000 	 1.902100 	 -0.5930583000 	 -2.0774200000 
75.65 	 224.8812000 	 1.902150 	 -0.5941995000 	 -2.0788670000 
75.85 	 224.8812000 	 1.902200 	 -0.5904452000 	 -2.0757130000 
76.05 	 224.8844000 	 1.902250 	 -0.5922699000 	 -2.0767500000 
76.25 	 224.8875000 	 1.902275 	 -0.5944760000 	 -2.0792390000 
76.45 	 224.8891000 	 1.902325 	 -0.5910079000 	 -2.0762730000 
76.65 	 224.8923000 	 1.902375 	 -0.5913162000 	 -2.0759650000 
76.85 	 224.8923000 	 1.902400 	 -0.5947304000 	 -2.0792960000 
77.05 	 224.8923000 	 1.902450 	 -0.5919679000 	 -2.0773190000 
77.25 	 224.8923000 	 1.902475 	 -0.5905946000 	 -2.0754210000 
77.45 	 224.8923000 	 1.902525 	 -0.5944507000 	 -2.0791180000 
77.65 	 224.8923000 	 1.902575 	 -0.5926831000 	 -2.0780310000 
77.85 	 224.8891000 	 1.902600 	 -0.5907536000 	 -2.0757990000 
78.05 	 224.8891000 	 1.902650 	 -0.5939992000 	 -2.0785780000 
78.25 	 224.8891000 	 1.902675 	 -0.5936463000 	 -2.0788830000 
78.45 	 224.8891000 	 1.902725 	 -0.5903499000 	 -2.0755420000 
78.65 	 224.8891000 	 1.902775 	 -0.5935161000 	 -2.0779010000 
78.85 	 224.8891000 	 1.902800 	 -0.5945460000 	 -2.0795060000 
79.05 	 224.8844000 	 1.902850 	 -0.5906868000 	 -2.0761040000 
79.25 	 224.8844000 	 1.902900 	 -0.5925019000 	 -2.0773280000 
79.45 	 224.8844000 	 1.902925 	 -0.5949147000 	 -2.0799890000 
79.65 	 224.8891000 	 1.902975 	 -0.5910714000 	 -2.0767310000 
79.85 	 224.8891000 	 1.903025 	 -0.5920982000 	 -2.0770360000 
80.05 	 224.8891000 	 1.903075 	 -0.5951659000 	 -2.0801800000 
80.25 	 224.8923000 	 1.903100 	 -0.5918248000 	 -2.0774750000 
80.45 	 224.8923000 	 1.903150 	 -0.5916755000 	 -2.0765970000 
80.65 	 224.8891000 	 1.903175 	 -0.5952517000 	 -2.0802090000 
80.85 	 224.8923000 	 1.903225 	 -0.5922858000 	 -2.0781450000 
81.05 	 224.8923000 	 1.903275 	 -0.5910619000 	 -2.0764760000 
81.25 	 224.8939000 	 1.903300 	 -0.5949847000 	 -2.0799160000 
81.45 	 224.8923000 	 1.903350 	 -0.5936591000 	 -2.0794300000 
81.65 	 224.8923000 	 1.903375 	 -0.5908044000 	 -2.0763710000 
81.85 	 224.8923000 	 1.903425 	 -0.5945015000 	 -2.0795570000 
82.05 	 224.8923000 	 1.903450 	 -0.5945333000 	 -2.0802470000 
82.25 	 224.8923000 	 1.903500 	 -0.5908902000 	 -2.0767750000 
82.45 	 224.8891000 	 1.903550 	 -0.5937735000 	 -2.0790770000 
82.65 	 224.8891000 	 1.903575 	 -0.5952327000 	 -2.0809840000 
82.85 	 224.8844000 	 1.903625 	 -0.5912240000 	 -2.0775480000 
83.05 	 224.8844000 	 1.903675 	 -0.5930074000 	 -2.0786450000 
83.25 	 224.8844000 	 1.903725 	 -0.5957890000 	 -2.0816260000 
83.45 	 224.8812000 	 1.903750 	 -0.5919870000 	 -2.0784410000 
83.65 	 224.8828000 	 1.903800 	 -0.5920728000 	 -2.0780280000 
83.85 	 224.8844000 	 1.903850 	 -0.5958176000 	 -2.0814390000 
84.05 	 224.8828000 	 1.903900 	 -0.5927117000 	 -2.0793220000 
84.25 	 224.8812000 	 1.903925 	 -0.5917931000 	 -2.0778880000 
84.45 	 224.8812000 	 1.903975 	 -0.5957890000 	 -2.0815500000 
84.65 	 224.8764000 	 1.904025 	 -0.5932808000 	 -2.0798840000 
84.85 	 224.8732000 	 1.904075 	 -0.5916755000 	 -2.0780090000 
85.05 	 224.8621000 	 1.904125 	 -0.5958207000 	 -2.0818520000 
85.25 	 224.8542000 	 1.904175 	 -0.5933158000 	 -2.0802020000 
85.45 	 224.8446000 	 1.904225 	 -0.5916469000 	 -2.0781930000 
85.65 	 224.8367000 	 1.904300 	 -0.5956046000 	 -2.0817380000 
85.85 	 224.8303000 	 1.904350 	 -0.5940787000 	 -2.0810790000 
86.05 	 224.8255000 	 1.904425 	 -0.5913321000 	 -2.0782440000 
86.25 	 224.8224000 	 1.904500 	 -0.5952835000 	 -2.0814900000 
86.45 	 224.8176000 	 1.904575 	 -0.5944665000 	 -2.0816490000 
86.65 	 224.8144000 	 1.904625 	 -0.5915546000 	 -2.0788160000 
86.85 	 224.8144000 	 1.904700 	 -0.5948639000 	 -2.0815090000 
87.05 	 224.8160000 	 1.904775 	 -0.5952104000 	 -2.0822140000 
87.25 	 224.8224000 	 1.904850 	 -0.5916722000 	 -2.0787330000 
87.45 	 224.8303000 	 1.904900 	 -0.5945683000 	 -2.0813620000 
87.65 	 224.8383000 	 1.904975 	 -0.5956141000 	 -2.0827610000 
87.85 	 224.8462000 	 1.905025 	 -0.5917931000 	 -2.0791880000 
88.05 	 224.8542000 	 1.905075 	 -0.5947145000 	 -2.0814200000 
88.25 	 224.8621000 	 1.905150 	 -0.5961450000 	 -2.0832540000 
88.45 	 224.8669000 	 1.905200 	 -0.5922000000 	 -2.0795820000 
88.65 	 224.8716000 	 1.905250 	 -0.5941963000 	 -2.0810830000 
88.85 	 224.8732000 	 1.905300 	 -0.5967585000 	 -2.0836830000 
89.05 	 224.8764000 	 1.905350 	 -0.5928898000 	 -2.0803670000 
89.25 	 224.8764000 	 1.905375 	 -0.5935669000 	 -2.0804440000 
89.45 	 224.8812000 	 1.905425 	 -0.5970351000 	 -2.0837180000 
89.65 	 224.8844000 	 1.905475 	 -0.5936845000 	 -2.0811650000 
89.85 	 224.8844000 	 1.905525 	 -0.5931759000 	 -2.0800590000 
90.05 	 224.8891000 	 1.905575 	 -0.5969016000 	 -2.0837690000 
90.25 	 224.8923000 	 1.905600 	 -0.5944347000 	 -2.0820330000 
90.45 	 224.8971000 	 1.905650 	 -0.5928230000 	 -2.0801450000 
90.65 	 224.9034000 	 1.905675 	 -0.5970828000 	 -2.0838170000 
90.85 	 224.9050000 	 1.905725 	 -0.5948353000 	 -2.0826790000 
91.05 	 224.9050000 	 1.905750 	 -0.5929597000 	 -2.0802810000 
91.25 	 224.9082000 	 1.905775 	 -0.5968634000 	 -2.0839210000 
91.45 	 224.9050000 	 1.905825 	 -0.5957476000 	 -2.0835240000 
91.65 	 224.9050000 	 1.905850 	 -0.5927690000 	 -2.0803390000 
91.85 	 224.9050000 	 1.905900 	 -0.5962403000 	 -2.0832790000 
92.05 	 224.9050000 	 1.905925 	 -0.5964597000 	 -2.0840070000 
92.25 	 224.9082000 	 1.905950 	 -0.5929311000 	 -2.0808000000 
92.45 	 224.9130000 	 1.906000 	 -0.5953948000 	 -2.0825390000 
92.65 	 224.9161000 	 1.906025 	 -0.5973689000 	 -2.0848690000 
92.85 	 224.9209000 	 1.906075 	 -0.5934016000 	 -2.0810890000 
93.05 	 224.9241000 	 1.906125 	 -0.5952008000 	 -2.0824080000 
93.25 	 224.9241000 	 1.906175 	 -0.5976995000 	 -2.0849420000 
93.45 	 224.9241000 	 1.906225 	 -0.5939547000 	 -2.0820460000 
93.65 	 224.9241000 	 1.906275 	 -0.5948162000 	 -2.0822650000 
93.85 	 224.9209000 	 1.906325 	 -0.5979316000 	 -2.0854630000 
94.05 	 224.9209000 	 1.906375 	 -0.5945492000 	 -2.0825130000 
94.25 	 224.9209000 	 1.906425 	 -0.5946064000 	 -2.0820240000 
94.45 	 224.9241000 	 1.906475 	 -0.5982812000 	 -2.0853390000 
94.65 	 224.9289000 	 1.906550 	 -0.5952644000 	 -2.0832090000 
94.85 	 224.9368000 	 1.906575 	 -0.5942662000 	 -2.0817820000 
95.05 	 224.9400000 	 1.906625 	 -0.5978330000 	 -2.0851740000 
95.25 	 224.9495000 	 1.906675 	 -0.5964788000 	 -2.0842170000 
95.45 	 224.9559000 	 1.906700 	 -0.5939102000 	 -2.0816520000 
95.65 	 224.9591000 	 1.906750 	 -0.5976741000 	 -2.0848400000 
95.85 	 224.9622000 	 1.906775 	 -0.5970860000 	 -2.0847290000 
96.05 	 224.9638000 	 1.906800 	 -0.5941391000 	 -2.0817950000 
96.25 	 224.9670000 	 1.906825 	 -0.5971019000 	 -2.0842930000 
96.45 	 224.9670000 	 1.906825 	 -0.5977218000 	 -2.0854120000 
96.65 	 224.9670000 	 1.906850 	 -0.5940310000 	 -2.0819760000 
96.85 	 224.9718000 	 1.906875 	 -0.5966409000 	 -2.0837620000 
97.05 	 224.9718000 	 1.906900 	 -0.5983861000 	 -2.0858760000 
97.25 	 224.9718000 	 1.906900 	 -0.5943584000 	 -2.0825000000 
97.45 	 224.9670000 	 1.906925 	 -0.5960051000 	 -2.0831200000 
97.65 	 224.9670000 	 1.906950 	 -0.5986118000 	 -2.0860290000 
97.85 	 224.9638000 	 1.906975 	 -0.5947590000 	 -2.0826180000 
98.05 	 224.9591000 	 1.907000 	 -0.5957985000 	 -2.0829390000 
98.25 	 224.9559000 	 1.907025 	 -0.5986786000 	 -2.0860890000 
98.45 	 224.9559000 	 1.907050 	 -0.5953057000 	 -2.0832410000 
98.65 	 224.9559000 	 1.907075 	 -0.5955346000 	 -2.0827520000 
98.85 	 224.9559000 	 1.907125 	 -0.5990410000 	 -2.0862070000 
99.05 	 224.9559000 	 1.907150 	 -0.5960210000 	 -2.0836930000 
99.25 	 224.9559000 	 1.907175 	 -0.5950356000 	 -2.0824310000 
99.45 	 224.9559000 	 1.907200 	 -0.5988343000 	 -2.0859810000 
99.65 	 224.9559000 	 1.907225 	 -0.5964088000 	 -2.0841090000 
99.85 	 224.9527000 	 1.907275 	 -0.5949529000 	 -2.0823570000 
100.05 	 224.9511000 	 1.907300 	 -0.5985292000 	 -2.0853230000 
100.25 	 224.9511000 	 1.907325 	 -0.5972226000 	 -2.0850910000 
100.45 	 224.9559000 	 1.907350 	 -0.5944220000 	 -2.0819120000 
100.65 	 224.9559000 	 1.907375 	 -0.5978934000 	 -2.0850060000 
100.85 	 224.9559000 	 1.907425 	 -0.5980809000 	 -2.0857330000 
101.05 	 224.9559000 	 1.907450 	 -0.5947113000 	 -2.0824650000 
101.25 	 224.9511000 	 1.907475 	 -0.5975978000 	 -2.0844940000 
101.45 	 224.9511000 	 1.907500 	 -0.5986850000 	 -2.0860420000 
101.65 	 224.9511000 	 1.907525 	 -0.5948989000 	 -2.0825930000 
101.85 	 224.9511000 	 1.907575 	 -0.5968602000 	 -2.0838200000 
102.05 	 224.9511000 	 1.907600 	 -0.5991967000 	 -2.0862510000 
102.25 	 224.9511000 	 1.907625 	 -0.5953217000 	 -2.0829460000 
102.45 	 224.9543000 	 1.907650 	 -0.5961736000 	 -2.0829330000 
102.65 	 224.9559000 	 1.907675 	 -0.5994225000 	 -2.0863660000 
102.85 	 224.9591000 	 1.907725 	 -0.5961323000 	 -2.0838130000 
103.05 	 224.9606000 	 1.907750 	 -0.5957540000 	 -2.0829270000 
103.25 	 224.9670000 	 1.907775 	 -0.5993811000 	 -2.0863790000 
103.45 	 224.9654000 	 1.907775 	 -0.5965328000 	 -2.0840770000 
103.65 	 224.9654000 	 1.907800 	 -0.5954997000 	 -2.0825200000 
103.85 	 224.9670000 	 1.907825 	 -0.5995114000 	 -2.0861180000 
104.05 	 224.9670000 	 1.907850 	 -0.5970446000 	 -2.0847290000 
104.25 	 224.9654000 	 1.907875 	 -0.5951436000 	 -2.0824940000 
104.45 	 224.9638000 	 1.907900 	 -0.5991554000 	 -2.0858160000 
104.65 	 224.9654000 	 1.907900 	 -0.5977313000 	 -2.0850720000 
104.85 	 224.9638000 	 1.907925 	 -0.5950546000 	 -2.0824810000 
105.05 	 224.9591000 	 1.907950 	 -0.5987485000 	 -2.0854660000 
105.25 	 224.9559000 	 1.907975 	 -0.5985515000 	 -2.0859750000 
105.45 	 224.9559000 	 1.908000 	 -0.5951500000 	 -2.0825640000 
105.65 	 224.9511000 	 1.908025 	 -0.5982240000 	 -2.0849740000 
105.85 	 224.9479000 	 1.908075 	 -0.5991459000 	 -2.0864650000 
106.05 	 224.9479000 	 1.908100 	 -0.5953948000 	 -2.0829420000 
106.25 	 224.9479000 	 1.908150 	 -0.5974992000 	 -2.0847350000 
106.45 	 224.9511000 	 1.908175 	 -0.5995496000 	 -2.0866460000 
106.65 	 224.9511000 	 1.908200 	 -0.5954997000 	 -2.0831650000 
106.85 	 224.9559000 	 1.908225 	 -0.5973466000 	 -2.0840960000 
107.05 	 224.9511000 	 1.908275 	 -0.5998071000 	 -2.0868020000 
107.25 	 224.9543000 	 1.908300 	 -0.5961323000 	 -2.0836100000 
107.45 	 224.9511000 	 1.908325 	 -0.5966568000 	 -2.0836540000 
107.65 	 224.9559000 	 1.908350 	 -0.5999501000 	 -2.0869480000 
107.85 	 224.9591000 	 1.908375 	 -0.5965773000 	 -2.0843030000 
108.05 	 224.9591000 	 1.908425 	 -0.5962117000 	 -2.0833400000 
108.25 	 224.9638000 	 1.908450 	 -0.5999947000 	 -2.0870020000 
108.45 	 224.9638000 	 1.908475 	 -0.5972989000 	 -2.0850120000 
108.65 	 224.9638000 	 1.908475 	 -0.5960305000 	 -2.0831780000 
108.85 	 224.9591000 	 1.908500 	 -0.5998325000 	 -2.0866940000 
109.05 	 224.9591000 	 1.908525 	 -0.5978394000 	 -2.0853390000 
109.25 	 224.9591000 	 1.908575 	 -0.5956777000 	 -2.0831460000 
109.45 	 224.9591000 	 1.908600 	 -0.5996926000 	 -2.0864110000 
109.65 	 224.9591000 	 1.908625 	 -0.5986786000 	 -2.0859560000 
109.85 	 224.9591000 	 1.908650 	 -0.5956904000 	 -2.0832470000 
110.05 	 224.9591000 	 1.908675 	 -0.5991046000 	 -2.0860610000 
110.25 	 224.9591000 	 1.908725 	 -0.5995464000 	 -2.0868680000 
110.45 	 224.9591000 	 1.908750 	 -0.5959861000 	 -2.0835620000 
110.65 	 224.9591000 	 1.908775 	 -0.5985546000 	 -2.0855360000 
110.85 	 224.9591000 	 1.908800 	 -0.6001918000 	 -2.0872180000 
111.05 	 224.9591000 	 1.908825 	 -0.5961068000 	 -2.0836830000 
111.25 	 224.9638000 	 1.908875 	 -0.5977535000 	 -2.0846530000 
111.45 	 224.9638000 	 1.908875 	 -0.6001854000 	 -2.0874690000 
111.65 	 224.9718000 	 1.908900 	 -0.5970700000 	 -2.0847540000 
111.85 	 224.9749000 	 1.908925 	 -0.5971591000 	 -2.0842930000 
112.05 	 224.9797000 	 1.908950 	 -0.6005128000 	 -2.0874050000 
112.25 	 224.9797000 	 1.908975 	 -0.5976295000 	 -2.0851710000 
112.45 	 224.9797000 	 1.908975 	 -0.5962944000 	 -2.0835400000 
112.65 	 224.9797000 	 1.908975 	 -0.6003411000 	 -2.0869670000 
112.85 	 224.9797000 	 1.908975 	 -0.5992349000 	 -2.0861720000 
113.05 	 224.9797000 	 1.909000 	 -0.5967553000 	 -2.0835080000 
113.25 	 224.9749000 	 1.909025 	 -0.6006718000 	 -2.0867060000 
113.45 	 224.9749000 	 1.909025 	 -0.6001409000 	 -2.0868330000 
113.65 	 224.9702000 	 1.909050 	 -0.5966918000 	 -2.0834320000 
113.85 	 224.9622000 	 1.909075 	 -0.6000583000 	 -2.0857080000 
114.05 	 224.9543000 	 1.909100 	 -0.6006940000 	 -2.0866300000 
114.25 	 224.9447000 	 1.909125 	 -0.5969524000 	 -2.0832980000 
114.45 	 224.9368000 	 1.909175 	 -0.5996450000 	 -2.0853490000 
114.65 	 224.9305000 	 1.909200 	 -0.6010914000 	 -2.0873320000 
114.85 	 224.9273000 	 1.909275 	 -0.5973307000 	 -2.0840450000 
115.05 	 224.9241000 	 1.909300 	 -0.5983289000 	 -2.0843950000 
115.25 	 224.9241000 	 1.909350 	 -0.6014474000 	 -2.0876220000 
115.45 	 224.9241000 	 1.909400 	 -0.5981414000 	 -2.0850910000 
115.65 	 224.9241000 	 1.909450 	 -0.5976550000 	 -2.0839050000 
115.85 	 224.9289000 	 1.909500 	 -0.6013457000 	 -2.0871960000 
116.05 	 224.9320000 	 1.909550 	 -0.5993970000 	 -2.0860860000 
116.25 	 224.9368000 	 1.909600 	 -0.5970065000 	 -2.0834730000 
116.45 	 224.9447000 	 1.909650 	 -0.6008498000 	 -2.0868140000 
116.65 	 224.9479000 	 1.909675 	 -0.6000010000 	 -2.0866200000 
116.85 	 224.9559000 	 1.909725 	 -0.5969175000 	 -2.0833620000 
117.05 	 224.9638000 	 1.909750 	 -0.6003316000 	 -2.0861660000 
117.25 	 224.9718000 	 1.909775 	 -0.6006050000 	 -2.0871610000 
117.45 	 224.9765000 	 1.909800 	 -0.5968602000 	 -2.0835970000 
117.65 	 224.9829000 	 1.909825 	 -0.5997435000 	 -2.0856760000 
117.85 	 224.9877000 	 1.909825 	 -0.6012154000 	 -2.0875800000 
118.05 	 224.9908000 	 1.909825 	 -0.5972672000 	 -2.0841690000 
118.25 	 224.9956000 	 1.909825 	 -0.5992762000 	 -2.0854820000 
118.45 	 224.9956000 	 1.909825 	 -0.6020355000 	 -2.0881050000 
118.65 	 224.9972000 	 1.909825 	 -0.5982940000 	 -2.0852730000 
118.85 	 224.9956000 	 1.909825 	 -0.5986309000 	 -2.0847260000 
119.05 	 224.9956000 	 1.909825 	 -0.6019179000 	 -2.0881020000 
119.25 	 224.9956000 	 1.909825 	 -0.5990283000 	 -2.0856540000 
119.45 	 224.9908000 	 1.909825 	 -0.5981350000 	 -2.0842840000 
119.65 	 224.9829000 	 1.909825 	 -0.6016667000 	 -2.0878630000 
119.85 	 224.9749000 	 1.909825 	 -0.5994065000 	 -2.0861750000 
120.05 	 224.9686000 	 1.909850 	 -0.5981000000 	 -2.0844710000 
120.25 	 224.9638000 	 1.909875 	 -0.6018575000 	 -2.0881300000 
120.45 	 224.9543000 	 1.909900 	 -0.6000201000 	 -2.0868330000 
120.65 	 224.9511000 	 1.909925 	 -0.5976613000 	 -2.0844710000 
120.85 	 224.9479000 	 1.909975 	 -0.6012790000 	 -2.0875140000 
121.05 	 224.9447000 	 1.910000 	 -0.6005986000 	 -2.0874720000 
121.25 	 224.9447000 	 1.910050 	 -0.5975373000 	 -2.0842680000 
121.45 	 224.9400000 	 1.910075 	 -0.6006400000 	 -2.0868710000 
121.65 	 224.9400000 	 1.910125 	 -0.6012058000 	 -2.0879870000 
121.85 	 224.9400000 	 1.910150 	 -0.5973848000 	 -2.0845790000 
122.05 	 224.9400000 	 1.910200 	 -0.6002839000 	 -2.0866740000 
122.25 	 224.9447000 	 1.910250 	 -0.6017876000 	 -2.0885470000 
122.45 	 224.9447000 	 1.910275 	 -0.5977853000 	 -2.0848340000 
122.65 	 224.9479000 	 1.910325 	 -0.5996227000 	 -2.0860130000 
122.85 	 224.9479000 	 1.910375 	 -0.6021087000 	 -2.0888300000 
123.05 	 224.9511000 	 1.910400 	 -0.5984497000 	 -2.0852790000 
123.25 	 224.9543000 	 1.910425 	 -0.5989711000 	 -2.0852630000 
123.45 	 224.9591000 	 1.910475 	 -0.6021500000 	 -2.0885060000 
123.65 	 224.9670000 	 1.910475 	 -0.5984688000 	 -2.0854380000 
123.85 	 224.9718000 	 1.910525 	 -0.5986659000 	 -2.0853970000 
124.05 	 224.9749000 	 1.910525 	 -0.6021373000 	 -2.0889280000 
124.25 	 224.9781000 	 1.910550 	 -0.5985578000 	 -2.0860770000 
124.45 	 224.9749000 	 1.910575 	 -0.5985578000 	 -2.0852630000 
124.65 	 224.9749000 	 1.910575 	 -0.6022199000 	 -2.0886360000 
124.85 	 224.9749000 	 1.910600 	 -0.5998516000 	 -2.0862320000 
125.05 	 224.9749000 	 1.910625 	 -0.5991650000 	 -2.0850440000 
125.25 	 224.9749000 	 1.910625 	 -0.6029129000 	 -2.0886580000 
125.45 	 224.9734000 	 1.910675 	 -0.6007321000 	 -2.0874210000 
125.65 	 224.9749000 	 1.910675 	 -0.5988407000 	 -2.0852180000 
125.85 	 224.9718000 	 1.910700 	 -0.6026999000 	 -2.0884930000 
126.05 	 224.9670000 	 1.910725 	 -0.6015460000 	 -2.0880570000 
126.25 	 224.9638000 	 1.910750 	 -0.5988280000 	 -2.0853420000 
126.45 	 224.9575000 	 1.910775 	 -0.6022771000 	 -2.0880790000 
126.65 	 224.9559000 	 1.910800 	 -0.6023534000 	 -2.0886230000 
126.85 	 224.9559000 	 1.910825 	 -0.5987676000 	 -2.0855780000 
127.05 	 224.9559000 	 1.910850 	 -0.6012440000 	 -2.0877360000 
127.25 	 224.9559000 	 1.910875 	 -0.6029415000 	 -2.0892020000 
127.45 	 224.9591000 	 1.910925 	 -0.5991777000 	 -2.0859690000 
127.65 	 224.9591000 	 1.910950 	 -0.6007035000 	 -2.0867160000 
127.85 	 224.9622000 	 1.910975 	 -0.6031322000 	 -2.0893800000 
128.05 	 224.9638000 	 1.911000 	 -0.5995687000 	 -2.0866170000 
128.25 	 224.9638000 	 1.911025 	 -0.5999470000 	 -2.0865120000 
128.45 	 224.9606000 	 1.911025 	 -0.6029510000 	 -2.0894970000 
128.65 	 224.9638000 	 1.911050 	 -0.6000964000 	 -2.0873740000 
128.85 	 224.9638000 	 1.911075 	 -0.5993684000 	 -2.0864230000 
129.05 	 224.9638000 	 1.911100 	 -0.6030877000 	 -2.0899010000 
129.25 	 224.9670000 	 1.911125 	 -0.6003221000 	 -2.0881210000 
129.45 	 224.9670000 	 1.911125 	 -0.5990887000 	 -2.0864420000 
129.65 	 224.9670000 	 1.911150 	 -0.6030083000 	 -2.0899170000 
129.85 	 224.9638000 	 1.911175 	 -0.6012567000 	 -2.0890010000 
130.05 	 224.9591000 	 1.911200 	 -0.5989774000 	 -2.0875360000 
130.25 	 224.9591000 	 1.911225 	 -0.6028843000 	 -2.0917860000 
130.45 	 224.9575000 	 1.911250 	 -0.6017812000 	 -2.0914550000 
130.65 	 224.9559000 	 1.911275 	 -0.5987549000 	 -2.0885440000 
130.85 	 224.9511000 	 1.911325 	 -0.6022103000 	 -2.0913090000 
131.05 	 224.9479000 	 1.911350 	 -0.6024329000 	 -2.0924380000 
131.25 	 224.9400000 	 1.911375 	 -0.5989997000 	 -2.0890780000 
131.45 	 224.9320000 	 1.911425 	 -0.6016509000 	 -2.0910420000 
131.65 	 224.9289000 	 1.911475 	 -0.6029542000 	 -2.0929240000 
131.85 	 224.9241000 	 1.911525 	 -0.5990346000 	 -2.0893000000 
132.05 	 224.9241000 	 1.911575 	 -0.6008689000 	 -2.0905530000 
132.25 	 224.9241000 	 1.911650 	 -0.6033580000 	 -2.0932260000 
132.45 	 224.9241000 	 1.911700 	 -0.5995973000 	 -2.0899070000 
132.65 	 224.9289000 	 1.911775 	 -0.6004651000 	 -2.0901650000 
132.85 	 224.9305000 	 1.911800 	 -0.6034946000 	 -2.0930930000 
133.05 	 224.9368000 	 1.911875 	 -0.5998516000 	 -2.0903110000 
133.25 	 224.9400000 	 1.911900 	 -0.6003952000 	 -2.0902980000 
133.45 	 224.9479000 	 1.911950 	 -0.6033929000 	 -2.0933950000 
133.65 	 224.9559000 	 1.911975 	 -0.6000519000 	 -2.0906930000 
133.85 	 224.9606000 	 1.912025 	 -0.5998548000 	 -2.0899040000 
134.05 	 224.9686000 	 1.912050 	 -0.6033134000 	 -2.0931980000 
134.25 	 224.9749000 	 1.912075 	 -0.6010501000 	 -2.0916370000 
134.45 	 224.9797000 	 1.912075 	 -0.5993652000 	 -2.0896370000 
134.65 	 224.9829000 	 1.912100 	 -0.6032372000 	 -2.0928540000 
134.85 	 224.9829000 	 1.912100 	 -0.6027635000 	 -2.0929150000 
135.05 	 224.9829000 	 1.912125 	 -0.5996196000 	 -2.0895160000 
135.25 	 224.9829000 	 1.912150 	 -0.6033866000 	 -2.0926320000 
135.45 	 224.9829000 	 1.912125 	 -0.6035423000 	 -2.0932960000 
135.65 	 224.9845000 	 1.912125 	 -0.6001695000 	 -2.0898660000 
135.85 	 224.9829000 	 1.912150 	 -0.6035073000 	 -2.0925400000 
136.05 	 224.9829000 	 1.912175 	 -0.6042258000 	 -2.0936780000 
136.25 	 224.9749000 	 1.912175 	 -0.6003189000 	 -2.0900730000 
136.45 	 224.9734000 	 1.912200 	 -0.6031354000 	 -2.0923110000 
136.65 	 224.9670000 	 1.912200 	 -0.6051254000 	 -2.0943480000 
136.85 	 224.9654000 	 1.912225 	 -0.6010692000 	 -2.0908770000 
137.05 	 224.9638000 	 1.912250 	 -0.6026109000 	 -2.0916560000 
137.25 	 224.9591000 	 1.912275 	 -0.6051731000 	 -2.0944500000 
137.45 	 224.9591000 	 1.912300 	 -0.6012376000 	 -2.0910680000 
137.65 	 224.9591000 	 1.912325 	 -0.6021659000 	 -2.0913350000 
137.85 	 224.9591000 	 1.912375 	 -0.6052780000 	 -2.0944660000 
138.05 	 224.9559000 	 1.912400 	 -0.6015237000 	 -2.0913470000 
138.25 	 224.9511000 	 1.912425 	 -0.6020387000 	 -2.0913160000 
138.45 	 224.9559000 	 1.912450 	 -0.6054974000 	 -2.0946850000 
138.65 	 224.9511000 	 1.912475 	 -0.6018861000 	 -2.0918080000 
138.85 	 224.9527000 	 1.912525 	 -0.6015237000 	 -2.0908260000 
139.05 	 224.9559000 	 1.912550 	 -0.6052526000 	 -2.0943520000 
139.25 	 224.9559000 	 1.912575 	 -0.6022930000 	 -2.0921870000 
139.45 	 224.9559000 	 1.912600 	 -0.6011963000 	 -2.0907530000 
139.65 	 224.9559000 	 1.912625 	 -0.6052907000 	 -2.0942970000 
139.85 	 224.9559000 	 1.912675 	 -0.6027476000 	 -2.0926600000 
140.05 	 224.9591000 	 1.912700 	 -0.6010755000 	 -2.0905210000 
140.25 	 224.9559000 	 1.912725 	 -0.6050587000 	 -2.0942530000 
140.45 	 224.9591000 	 1.912750 	 -0.6031990000 	 -2.0931690000 
140.65 	 224.9638000 	 1.912775 	 -0.6007735000 	 -2.0904990000 
140.85 	 224.9638000 	 1.912800 	 -0.6045945000 	 -2.0936420000 
141.05 	 224.9686000 	 1.912825 	 -0.6041940000 	 -2.0939860000 
141.25 	 224.9749000 	 1.912850 	 -0.6005986000 	 -2.0906290000 
141.45 	 224.9797000 	 1.912875 	 -0.6040319000 	 -2.0933530000 
141.65 	 224.9829000 	 1.912900 	 -0.6046581000 	 -2.0942750000 
141.85 	 224.9829000 	 1.912875 	 -0.6008466000 	 -2.0906960000 
142.05 	 224.9829000 	 1.912875 	 -0.6038825000 	 -2.0930930000 
142.25 	 224.9829000 	 1.912900 	 -0.6051127000 	 -2.0947460000 
142.45 	 224.9829000 	 1.912925 	 -0.6011136000 	 -2.0912390000 
142.65 	 224.9877000 	 1.912925 	 -0.6030877000 	 -2.0923110000 
142.85 	 224.9877000 	 1.912925 	 -0.6056754000 	 -2.0954010000 
143.05 	 224.9908000 	 1.912925 	 -0.6021817000 	 -2.0920690000 
143.25 	 224.9908000 	 1.912925 	 -0.6024392000 	 -2.0919640000 
143.45 	 224.9908000 	 1.912925 	 -0.6059869000 	 -2.0952800000 
143.65 	 224.9877000 	 1.912925 	 -0.6027126000 	 -2.0926730000 
143.85 	 224.9829000 	 1.912950 	 -0.6019147000 	 -2.0915130000 
144.05 	 224.9797000 	 1.912975 	 -0.6057962000 	 -2.0948920000 
144.25 	 224.9749000 	 1.912975 	 -0.6033071000 	 -2.0934610000 
144.45 	 224.9670000 	 1.913000 	 -0.6014856000 	 -2.0911410000 
144.65 	 224.9591000 	 1.913000 	 -0.6053734000 	 -2.0947330000 
144.85 	 224.9559000 	 1.913050 	 -0.6040859000 	 -2.0941260000 
145.05 	 224.9479000 	 1.913075 	 -0.6012185000 	 -2.0913000000 
145.25 	 224.9479000 	 1.913100 	 -0.6049474000 	 -2.0943200000 
145.45 	 224.9447000 	 1.913150 	 -0.6045723000 	 -2.0945390000 
145.65 	 224.9479000 	 1.913175 	 -0.6011454000 	 -2.0910960000 
145.85 	 224.9463000 	 1.913225 	 -0.6046708000 	 -2.0941190000 
146.05 	 224.9479000 	 1.913275 	 -0.6049029000 	 -2.0948120000 
146.25 	 224.9479000 	 1.913300 	 -0.6013648000 	 -2.0912080000 
146.45 	 224.9479000 	 1.913350 	 -0.6041114000 	 -2.0935500000 
146.65 	 224.9463000 	 1.913375 	 -0.6053734000 	 -2.0950950000 
146.85 	 224.9511000 	 1.913425 	 -0.6014951000 	 -2.0915160000 
147.05 	 224.9527000 	 1.913475 	 -0.6039206000 	 -2.0932610000 
147.25 	 224.9591000 	 1.913475 	 -0.6055641000 	 -2.0953530000 
147.45 	 224.9638000 	 1.913525 	 -0.6016445000 	 -2.0920560000 
147.65 	 224.9718000 	 1.913525 	 -0.6034597000 	 -2.0928920000 
147.85 	 224.9718000 	 1.913550 	 -0.6059424000 	 -2.0956490000 
148.05 	 224.9749000 	 1.913575 	 -0.6022136000 	 -2.0926060000 
148.25 	 224.9718000 	 1.913600 	 -0.6024933000 	 -2.0921130000 
148.45 	 224.9702000 	 1.913600 	 -0.6060569000 	 -2.0955850000 
148.65 	 224.9638000 	 1.913625 	 -0.6028461000 	 -2.0932480000 
148.85 	 224.9591000 	 1.913650 	 -0.6019370000 	 -2.0917990000 
149.05 	 224.9559000 	 1.913675 	 -0.6058502000 	 -2.0953560000 
149.25 	 224.9479000 	 1.913725 	 -0.6038284000 	 -2.0941570000 
149.45 	 224.9400000 	 1.913750 	 -0.6016731000 	 -2.0917420000 
149.65 	 224.9368000 	 1.913800 	 -0.6056786000 	 -2.0953400000 
149.85 	 224.9320000 	 1.913850 	 -0.6039651000 	 -2.0941610000 
150.05 	 224.9289000 	 1.913900 	 -0.6017590000 	 -2.0917610000 
150.25 	 224.9289000 	 1.913950 	 -0.6055291000 	 -2.0952160000 
150.45 	 224.9289000 	 1.913975 	 -0.6039016000 	 -2.0943160000 
150.65 	 224.9289000 	 1.914050 	 -0.6015078000 	 -2.0916460000 
150.85 	 224.9289000 	 1.914075 	 -0.6054878000 	 -2.0951050000 
151.05 	 224.9320000 	 1.914150 	 -0.6044579000 	 -2.0945330000 
151.25 	 224.9320000 	 1.914175 	 -0.6013711000 	 -2.0916020000 
151.45 	 224.9368000 	 1.914250 	 -0.6050555000 	 -2.0947460000 
151.65 	 224.9368000 	 1.914275 	 -0.6050014000 	 -2.0953500000 
151.85 	 224.9400000 	 1.914350 	 -0.6013584000 	 -2.0920630000 
152.05 	 224.9432000 	 1.914375 	 -0.6042735000 	 -2.0941040000 
152.25 	 224.9479000 	 1.914425 	 -0.6054878000 	 -2.0957440000 
152.45 	 224.9559000 	 1.914475 	 -0.6012980000 	 -2.0919290000 
152.65 	 224.9606000 	 1.914475 	 -0.6037681000 	 -2.0934900000 
152.85 	 224.9670000 	 1.914525 	 -0.6057453000 	 -2.0960870000 
153.05 	 224.9749000 	 1.914550 	 -0.6018543000 	 -2.0924220000 
153.25 	 224.9797000 	 1.914550 	 -0.6033294000 	 -2.0932100000 
153.45 	 224.9877000 	 1.914575 	 -0.6062222000 	 -2.0963570000 
153.65 	 224.9956000 	 1.914575 	 -0.6023534000 	 -2.0931660000 
153.85 	 225.0036000 	 1.914575 	 -0.6035741000 	 -2.0933720000 
154.05 	 225.0036000 	 1.914575 	 -0.6066132000 	 -2.0965860000 
154.25 	 225.0067000 	 1.914575 	 -0.6033421000 	 -2.0936930000 
154.45 	 225.0067000 	 1.914575 	 -0.6030846000 	 -2.0929500000 
154.65 	 225.0036000 	 1.914575 	 -0.6067753000 	 -2.0964150000 
154.85 	 224.9956000 	 1.914575 	 -0.6037521000 	 -2.0942080000 
155.05 	 224.9893000 	 1.914575 	 -0.6027317000 	 -2.0927650000 
155.25 	 224.9829000 	 1.914575 	 -0.6065242000 	 -2.0962400000 
155.45 	 224.9734000 	 1.914575 	 -0.6045501000 	 -2.0949170000 
155.65 	 224.9718000 	 1.914600 	 -0.6024964000 	 -2.0925550000 
155.85 	 224.9670000 	 1.914625 	 -0.6064256000 	 -2.0961890000 
156.05 	 224.9670000 	 1.914650 	 -0.6049220000 	 -2.0953880000 
156.25 	 224.9670000 	 1.914675 	 -0.6022485000 	 -2.0924410000 
156.45 	 224.9670000 	 1.914675 	 -0.6061776000 	 -2.0958140000 
156.65 	 224.9670000 	 1.914700 	 -0.6054433000 	 -2.0958070000 
156.85 	 224.9638000 	 1.914725 	 -0.6021690000 	 -2.0926640000 
157.05 	 224.9638000 	 1.914750 	 -0.6055546000 	 -2.0954070000 
157.25 	 224.9559000 	 1.914775 	 -0.6057612000 	 -2.0960240000 
157.45 	 224.9511000 	 1.914800 	 -0.6020610000 	 -2.0926440000 
157.65 	 224.9511000 	 1.914825 	 -0.6052176000 	 -2.0952610000 
157.85 	 224.9479000 	 1.914875 	 -0.6060855000 	 -2.0964810000 
158.05 	 224.9479000 	 1.914900 	 -0.6023725000 	 -2.0928640000 
158.25 	 224.9511000 	 1.914950 	 -0.6044006000 	 -2.0943830000 
158.45 	 224.9559000 	 1.914975 	 -0.6064510000 	 -2.0967510000 
158.65 	 224.9591000 	 1.915000 	 -0.6026141000 	 -2.0931790000 
158.85 	 224.9638000 	 1.915025 	 -0.6042354000 	 -2.0939610000 
159.05 	 224.9702000 	 1.915050 	 -0.6066958000 	 -2.0966530000 
159.25 	 224.9749000 	 1.915075 	 -0.6027667000 	 -2.0933980000 
159.45 	 224.9829000 	 1.915100 	 -0.6038316000 	 -2.0936040000 
159.65 	 224.9877000 	 1.915075 	 -0.6071059000 	 -2.0970700000 
159.85 	 224.9877000 	 1.915100 	 -0.6041209000 	 -2.0942500000 
160.05 	 224.9908000 	 1.915125 	 -0.6043021000 	 -2.0938430000 
160.25 	 224.9893000 	 1.915125 	 -0.6074111000 	 -2.0972060000 
160.45 	 224.9908000 	 1.915125 	 -0.6042862000 	 -2.0946250000 
160.65 	 224.9956000 	 1.915125 	 -0.6034501000 	 -2.0933180000 
160.85 	 224.9956000 	 1.915125 	 -0.6074302000 	 -2.0969040000 
161.05 	 224.9956000 	 1.915125 	 -0.6044261000 	 -2.0947300000 
161.25 	 224.9924000 	 1.915125 	 -0.6034343000 	 -2.0934010000 
161.45 	 224.9908000 	 1.915125 	 -0.6073348000 	 -2.0970180000 
161.65 	 224.9877000 	 1.915125 	 -0.6043021000 	 -2.0948190000 
161.85 	 224.9829000 	 1.915125 	 -0.6033834000 	 -2.0933150000 
162.05 	 224.9813000 	 1.915125 	 -0.6073316000 	 -2.0969260000 
162.25 	 224.9749000 	 1.915150 	 -0.6047185000 	 -2.0951270000 
162.45 	 224.9718000 	 1.915175 	 -0.6032785000 	 -2.0932320000 
162.65 	 224.9670000 	 1.915175 	 -0.6071631000 	 -2.0967070000 
162.85 	 224.9638000 	 1.915225 	 -0.6051032000 	 -2.0954740000 
163.05 	 224.9591000 	 1.915225 	 -0.6030496000 	 -2.0930960000 
163.25 	 224.9559000 	 1.915275 	 -0.6070645000 	 -2.0965510000 
163.45 	 224.9511000 	 1.915300 	 -0.6052462000 	 -2.0956040000 
163.65 	 224.9479000 	 1.915325 	 -0.6028748000 	 -2.0930990000 
163.85 	 224.9511000 	 1.915350 	 -0.6067657000 	 -2.0964650000 
164.05 	 224.9559000 	 1.915375 	 -0.6054242000 	 -2.0959160000 
164.25 	 224.9591000 	 1.915425 	 -0.6027699000 	 -2.0930580000 
164.45 	 224.9638000 	 1.915450 	 -0.6065528000 	 -2.0962970000 
164.65 	 224.9670000 	 1.915475 	 -0.6058534000 	 -2.0963070000 
164.85 	 224.9670000 	 1.915500 	 -0.6027825000 	 -2.0930990000 
165.05 	 224.9718000 	 1.915500 	 -0.6063747000 	 -2.0961030000 
165.25 	 224.9718000 	 1.915525 	 -0.6058947000 	 -2.0964180000 
165.45 	 224.9718000 	 1.915550 	 -0.6027190000 	 -2.0932800000 
165.65 	 224.9718000 	 1.915575 	 -0.6058725000 	 -2.0955310000 
165.85 	 224.9718000 	 1.915600 	 -0.6067021000 	 -2.0970500000 
166.05 	 224.9718000 	 1.915600 	 -0.6028970000 	 -2.0935150000 
166.25 	 224.9749000 	 1.915625 	 -0.6056118000 	 -2.0955690000 
166.45 	 224.9813000 	 1.915650 	 -0.6070582000 	 -2.0973460000 
166.65 	 224.9877000 	 1.915650 	 -0.6030305000 	 -2.0935220000 
166.85 	 224.9956000 	 1.915675 	 -0.6052749000 	 -2.0952640000 
167.05 	 224.9956000 	 1.915675 	 -0.6072426000 	 -2.0974700000 
167.25 	 224.9988000 	 1.915675 	 -0.6034978000 	 -2.0939190000 
167.45 	 224.9956000 	 1.915675 	 -0.6053448000 	 -2.0952000000 
167.65 	 224.9988000 	 1.915675 	 -0.6075065000 	 -2.0974090000 
167.85 	 224.9988000 	 1.915675 	 -0.6036027000 	 -2.0941100000 
168.05 	 224.9988000 	 1.915675 	 -0.6046867000 	 -2.0946380000 
168.25 	 224.9956000 	 1.915675 	 -0.6075764000 	 -2.0976700000 
168.45 	 224.9908000 	 1.915675 	 -0.6038094000 	 -2.0945740000 
168.65 	 224.9877000 	 1.915675 	 -0.6046804000 	 -2.0945610000 
168.85 	 224.9813000 	 1.915675 	 -0.6077194000 	 -2.0978990000 
169.05 	 224.9797000 	 1.915675 	 -0.6040764000 	 -2.0946950000 
169.25 	 224.9749000 	 1.915700 	 -0.6044356000 	 -2.0945290000 
169.45 	 224.9797000 	 1.915700 	 -0.6078815000 	 -2.0977180000 
169.65 	 224.9749000 	 1.915725 	 -0.6046772000 	 -2.0954130000 
169.85 	 224.9749000 	 1.915750 	 -0.6040223000 	 -2.0942470000 
170.05 	 224.9718000 	 1.915775 	 -0.6077798000 	 -2.0976510000 
170.25 	 224.9670000 	 1.915775 	 -0.6053575000 	 -2.0962080000 
170.45 	 224.9638000 	 1.915800 	 -0.6035836000 	 -2.0940110000 
170.65 	 224.9591000 	 1.915825 	 -0.6074238000 	 -2.0974570000 
170.85 	 224.9559000 	 1.915850 	 -0.6059043000 	 -2.0965230000 
171.05 	 224.9527000 	 1.915875 	 -0.6034629000 	 -2.0940210000 
171.25 	 224.9559000 	 1.915925 	 -0.6070773000 	 -2.0972380000 
171.45 	 224.9559000 	 1.915950 	 -0.6063970000 	 -2.0970760000 
171.65 	 224.9591000 	 1.915975 	 -0.6033389000 	 -2.0939830000 
171.85 	 224.9638000 	 1.916000 	 -0.6070455000 	 -2.0970570000 
172.05 	 224.9638000 	 1.916025 	 -0.6065242000 	 -2.0973400000 
172.25 	 224.9638000 	 1.916050 	 -0.6033452000 	 -2.0940400000 
172.45 	 224.9638000 	 1.916075 	 -0.6069215000 	 -2.0970600000 
172.65 	 224.9670000 	 1.916100 	 -0.6065178000 	 -2.0973370000 
172.85 	 224.9670000 	 1.916100 	 -0.6031227000 	 -2.0940080000 
173.05 	 224.9718000 	 1.916125 	 -0.6066895000 	 -2.0969460000 
173.25 	 224.9765000 	 1.916150 	 -0.6067276000 	 -2.0975210000 
173.45 	 224.9797000 	 1.916175 	 -0.6032880000 	 -2.0941570000 
173.65 	 224.9877000 	 1.916200 	 -0.6064765000 	 -2.0967130000 
173.85 	 224.9877000 	 1.916175 	 -0.6072426000 	 -2.0980140000 
174.05 	 224.9908000 	 1.916175 	 -0.6034851000 	 -2.0943710000 
174.25 	 224.9908000 	 1.916175 	 -0.6061586000 	 -2.0966180000 
174.45 	 224.9956000 	 1.916175 	 -0.6076018000 	 -2.0983250000 
174.65 	 224.9956000 	 1.916175 	 -0.6034024000 	 -2.0947430000 
174.85 	 224.9988000 	 1.916175 	 -0.6060918000 	 -2.0964310000 
175.05 	 224.9988000 	 1.916175 	 -0.6076272000 	 -2.0982170000 
175.25 	 224.9988000 	 1.916175 	 -0.6036918000 	 -2.0947230000 
175.45 	 224.9956000 	 1.916175 	 -0.6057675000 	 -2.0962170000 
175.65 	 224.9908000 	 1.916175 	 -0.6077226000 	 -2.0984360000 
175.85 	 224.9845000 	 1.916175 	 -0.6038475000 	 -2.0952890000 
176.05 	 224.9765000 	 1.916200 	 -0.6057294000 	 -2.0963290000 
176.25 	 224.9718000 	 1.916225 	 -0.6079610000 	 -2.0987540000 
176.45 	 224.9670000 	 1.916225 	 -0.6040668000 	 -2.0952960000 
176.65 	 224.9638000 	 1.916250 	 -0.6057549000 	 -2.0964150000 
176.85 	 224.9638000 	 1.916275 	 -0.6081041000 	 -2.0989100000 
177.05 	 224.9638000 	 1.916300 	 -0.6047153000 	 -2.0960040000 
177.25 	 224.9638000 	 1.916325 	 -0.6053829000 	 -2.0960360000 
177.45 	 224.9638000 	 1.916325 	 -0.6082726000 	 -2.0989420000 
177.65 	 224.9606000 	 1.916350 	 -0.6047027000 	 -2.0962910000 
177.85 	 224.9638000 	 1.916375 	 -0.6051540000 	 -2.0960810000 
178.05 	 224.9638000 	 1.916400 	 -0.6083552000 	 -2.0991640000 
178.25 	 224.9638000 	 1.916425 	 -0.6049442000 	 -2.0963600000 
178.45 	 224.9670000 	 1.916450 	 -0.6051890000 	 -2.0960430000 
178.65 	 224.9670000 	 1.916475 	 -0.6082726000 	 -2.0990660000 
178.85 	 224.9702000 	 1.916500 	 -0.6049888000 	 -2.0963290000 
179.05 	 224.9718000 	 1.916500 	 -0.6051731000 	 -2.0960590000 
179.25 	 224.9734000 	 1.916525 	 -0.6081931000 	 -2.0990970000 
179.45 	 224.9718000 	 1.916550 	 -0.6049315000 	 -2.0965860000 
179.65 	 224.9749000 	 1.916575 	 -0.6049474000 	 -2.0959060000 
179.85 	 224.9749000 	 1.916600 	 -0.6082217000 	 -2.0990590000 
180.05 	 224.9749000 	 1.916600 	 -0.6050587000 	 -2.0965930000 
180.25 	 224.9749000 	 1.916625 	 -0.6048775000 	 -2.0958450000 
180.45 	 224.9781000 	 1.916650 	 -0.6082058000 	 -2.0993490000 
180.65 	 224.9797000 	 1.916650 	 -0.6052558000 	 -2.0966980000 
180.85 	 224.9749000 	 1.916675 	 -0.6051826000 	 -2.0961120000 
181.05 	 224.9749000 	 1.916700 	 -0.6086349000 	 -2.0993140000 
181.25 	 224.9749000 	 1.916700 	 -0.6054242000 	 -2.0968310000 
181.45 	 224.9749000 	 1.916725 	 -0.6053798000 	 -2.0960740000 
181.65 	 224.9749000 	 1.916725 	 -0.6086890000 	 -2.0995140000 
181.85 	 224.9749000 	 1.916775 	 -0.6057517000 	 -2.0971520000 
182.05 	 224.9749000 	 1.916775 	 -0.6052526000 	 -2.0962270000 
182.25 	 224.9749000 	 1.916800 	 -0.6088670000 	 -2.0995740000 
182.45 	 224.9749000 	 1.916825 	 -0.6059043000 	 -2.0974540000 
182.65 	 224.9718000 	 1.916825 	 -0.6051445000 	 -2.0961440000 
182.85 	 224.9718000 	 1.916875 	 -0.6085968000 	 -2.0995740000 
183.05 	 224.9718000 	 1.916875 	 -0.6065559000 	 -2.0980930000 
183.25 	 224.9718000 	 1.916900 	 -0.6046136000 	 -2.0959850000 
183.45 	 224.9718000 	 1.916925 	 -0.6085491000 	 -2.0993420000 
183.65 	 224.9749000 	 1.916950 	 -0.6071218000 	 -2.0984810000 
183.85 	 224.9797000 	 1.916950 	 -0.6043847000 	 -2.0958580000 
184.05 	 224.9797000 	 1.916975 	 -0.6080627000 	 -2.0988850000 
184.25 	 224.9797000 	 1.916975 	 -0.6077893000 	 -2.0992370000 
184.45 	 224.9797000 	 1.916975 	 -0.6046073000 	 -2.0959500000 
184.65 	 224.9797000 	 1.917000 	 -0.6078529000 	 -2.0985630000 
184.85 	 224.9749000 	 1.917025 	 -0.6086349000 	 -2.0997680000 
185.05 	 224.9734000 	 1.917025 	 -0.6047217000 	 -2.0961950000 
185.25 	 224.9749000 	 1.917050 	 -0.6081200000 	 -2.0989100000 
185.45 	 224.9797000 	 1.917075 	 -0.6082726000 	 -2.0998510000 
185.65 	 224.9797000 	 1.917100 	 -0.6046963000 	 -2.0962650000 
185.85 	 224.9829000 	 1.917075 	 -0.6081899000 	 -2.0989990000 
186.05 	 224.9829000 	 1.917100 	 -0.6089306000 	 -2.1002010000 
186.25 	 224.9829000 	 1.917125 	 -0.6051763000 	 -2.0966660000 
186.45 	 224.9829000 	 1.917150 	 -0.6075954000 	 -2.0985540000 
186.65 	 224.9829000 	 1.917125 	 -0.6096585000 	 -2.1009220000 
186.85 	 224.9797000 	 1.917125 	 -0.6058566000 	 -2.0976100000 
187.05 	 224.9797000 	 1.917150 	 -0.6075382000 	 -2.0987670000 
187.25 	 224.9749000 	 1.917175 	 -0.6098143000 	 -2.1011160000 
187.45 	 224.9718000 	 1.917200 	 -0.6059678000 	 -2.0978320000 
187.65 	 224.9686000 	 1.917200 	 -0.6073284000 	 -2.0984780000 
187.85 	 224.9670000 	 1.917225 	 -0.6102912000 	 -2.1013450000 
188.05 	 224.9654000 	 1.917250 	 -0.6064923000 	 -2.0983030000 
188.25 	 224.9638000 	 1.917275 	 -0.6071154000 	 -2.0984430000 
188.45 	 224.9638000 	 1.917300 	 -0.6102816000 	 -2.1013860000 
188.65 	 224.9638000 	 1.917300 	 -0.6068516000 	 -2.0985700000 
188.85 	 224.9591000 	 1.917325 	 -0.6072108000 	 -2.0984650000 
189.05 	 224.9575000 	 1.917350 	 -0.6103230000 	 -2.1014530000 
189.25 	 224.9559000 	 1.917375 	 -0.6070010000 	 -2.0988590000 
189.45 	 224.9559000 	 1.917425 	 -0.6067689000 	 -2.0980390000 
189.65 	 224.9559000 	 1.917450 	 -0.6101831000 	 -2.1014470000 
189.85 	 224.9559000 	 1.917475 	 -0.6071408000 	 -2.0990750000 
190.05 	 224.9559000 	 1.917500 	 -0.6066640000 	 -2.0979820000 
190.25 	 224.9559000 	 1.917525 	 -0.6102467000 	 -2.1012810000 
190.45 	 224.9559000 	 1.917575 	 -0.6077163000 	 -2.0995970000 
190.65 	 224.9559000 	 1.917600 	 -0.6063144000 	 -2.0979560000 
190.85 	 224.9591000 	 1.917625 	 -0.6099828000 	 -2.1012690000 
191.05 	 224.9670000 	 1.917650 	 -0.6080532000 	 -2.0997460000 
191.25 	 224.9749000 	 1.917675 	 -0.6060060000 	 -2.0978770000 
191.45 	 224.9797000 	 1.917675 	 -0.6099319000 	 -2.1011510000 
191.65 	 224.9877000 	 1.917700 	 -0.6085046000 	 -2.1004960000 
191.85 	 224.9893000 	 1.917725 	 -0.6057422000 	 -2.0978610000 
192.05 	 224.9956000 	 1.917725 	 -0.6093121000 	 -2.1007000000 
192.25 	 224.9956000 	 1.917725 	 -0.6090164000 	 -2.1007380000 
192.45 	 224.9956000 	 1.917725 	 -0.6060250000 	 -2.0979560000 
192.65 	 224.9908000 	 1.917725 	 -0.6093566000 	 -2.1004680000 
192.85 	 224.9908000 	 1.917725 	 -0.6093534000 	 -2.1011320000 
193.05 	 224.9877000 	 1.917725 	 -0.6059170000 	 -2.0980640000 
193.25 	 224.9877000 	 1.917725 	 -0.6087272000 	 -2.1001500000 
193.45 	 224.9877000 	 1.917725 	 -0.6098175000 	 -2.1014850000 
193.65 	 224.9908000 	 1.917725 	 -0.6063175000 	 -2.0981530000 
193.85 	 224.9908000 	 1.917725 	 -0.6083870000 	 -2.0996790000 
194.05 	 224.9908000 	 1.917725 	 -0.6102371000 	 -2.1017620000 
194.25 	 224.9908000 	 1.917725 	 -0.6064987000 	 -2.0986910000 
194.45 	 224.9877000 	 1.917725 	 -0.6078339000 	 -2.0995040000 
194.65 	 224.9845000 	 1.917750 	 -0.6103198000 	 -2.1018470000 
194.85 	 224.9797000 	 1.917775 	 -0.6066227000 	 -2.0989230000 
195.05 	 224.9749000 	 1.917775 	 -0.6077480000 	 -2.0992570000 
195.25 	 224.9749000 	 1.917800 	 -0.6104787000 	 -2.1019390000 
195.45 	 224.9718000 	 1.917800 	 -0.6068643000 	 -2.0989260000 
195.65 	 224.9718000 	 1.917825 	 -0.6074142000 	 -2.0989740000 
195.85 	 224.9670000 	 1.917850 	 -0.6104946000 	 -2.1020920000 
196.05 	 224.9670000 	 1.917875 	 -0.6072744000 	 -2.0992340000 
196.25 	 224.9638000 	 1.917900 	 -0.6071091000 	 -2.0986080000 
196.45 	 224.9638000 	 1.917900 	 -0.6105900000 	 -2.1019550000 
196.65 	 224.9638000 	 1.917925 	 -0.6076367000 	 -2.0999240000 
196.85 	 224.9638000 	 1.917950 	 -0.6064987000 	 -2.0982330000 
197.05 	 224.9670000 	 1.917975 	 -0.6102880000 	 -2.1016720000 
197.25 	 224.9718000 	 1.918000 	 -0.6085587000 	 -2.1004460000 
197.45 	 224.9702000 	 1.918000 	 -0.6060950000 	 -2.0982270000 
197.65 	 224.9670000 	 1.918025 	 -0.6098397000 	 -2.1012690000 
197.85 	 224.9670000 	 1.918050 	 -0.6091785000 	 -2.1010940000 
198.05 	 224.9654000 	 1.918075 	 -0.6061427000 	 -2.0983060000 
198.25 	 224.9638000 	 1.918100 	 -0.6093566000 	 -2.1009830000 
198.45 	 224.9670000 	 1.918100 	 -0.6096013000 	 -2.1016790000 
198.65 	 224.9718000 	 1.918125 	 -0.6062635000 	 -2.0986020000 
198.85 	 224.9718000 	 1.918150 	 -0.6089973000 	 -2.1004930000 
199.05 	 224.9749000 	 1.918175 	 -0.6104406000 	 -2.1021270000 
199.25 	 224.9797000 	 1.918200 	 -0.6068071000 	 -2.0990500000 
199.45 	 224.9797000 	 1.918200 	 -0.6080119000 	 -2.0995400000 
199.65 	 224.9797000 	 1.918225 	 -0.6109746000 	 -2.1023270000 
199.85 	 224.9829000 	 1.918225 	 -0.6072267000 	 -2.0994060000 
200.05 	 224.9829000 	 1.918250 	 -0.6073157000 	 -2.0990180000 
200.25 	 224.9829000 	 1.918225 	 -0.6109555000 	 -2.1022770000 
200.45 	 224.9829000 	 1.918250 	 -0.6080437000 	 -2.1002170000 
200.65 	 224.9829000 	 1.918250 	 -0.6070550000 	 -2.0988210000 
200.85 	 224.9877000 	 1.918275 	 -0.6108539000 	 -2.1022320000 
201.05 	 224.9829000 	 1.918300 	 -0.6092008000 	 -2.1013160000 
201.25 	 224.9877000 	 1.918275 	 -0.6071377000 	 -2.0990090000 
201.45 	 224.9877000 	 1.918275 	 -0.6103802000 	 -2.1018150000 
201.65 	 224.9877000 	 1.918300 	 -0.6102435000 	 -2.1023340000 
201.85 	 224.9877000 	 1.918325 	 -0.6071186000 	 -2.0993420000 
202.05 	 224.9877000 	 1.918350 	 -0.6094170000 	 -2.1010910000 
202.25 	 224.9877000 	 1.918325 	 -0.6108983000 	 -2.1026520000 
202.45 	 224.9877000 	 1.918350 	 -0.6072807000 	 -2.0995400000 
202.65 	 224.9877000 	 1.918350 	 -0.6089719000 	 -2.1006650000 
202.85 	 224.9829000 	 1.918375 	 -0.6113179000 	 -2.1028870000 
203.05 	 224.9797000 	 1.918400 	 -0.6082439000 	 -2.1007660000 
203.25 	 224.9797000 	 1.918375 	 -0.6080182000 	 -2.0999080000 
203.45 	 224.9749000 	 1.918400 	 -0.6112162000 	 -2.1029570000 
203.65 	 224.9718000 	 1.918425 	 -0.6089783000 	 -2.1015680000 
203.85 	 224.9670000 	 1.918425 	 -0.6073443000 	 -2.0996920000 
204.05 	 224.9638000 	 1.918475 	 -0.6108761000 	 -2.1028680000 
204.25 	 224.9638000 	 1.918475 	 -0.6096776000 	 -2.1022060000 
204.45 	 224.9591000 	 1.918500 	 -0.6071472000 	 -2.0996480000 
204.65 	 224.9591000 	 1.918525 	 -0.6102975000 	 -2.1021340000 
204.85 	 224.9591000 	 1.918550 	 -0.6106345000 	 -2.1031730000 
205.05 	 224.9591000 	 1.918575 	 -0.6073506000 	 -2.1001630000 
205.25 	 224.9638000 	 1.918625 	 -0.6091754000 	 -2.1011160000 
205.45 	 224.9670000 	 1.918625 	 -0.6112798000 	 -2.1033570000 
205.65 	 224.9749000 	 1.918650 	 -0.6075700000 	 -2.1003440000 
205.85 	 224.9797000 	 1.918675 	 -0.6083457000 	 -2.1007190000 
206.05 	 224.9829000 	 1.918675 	 -0.6114547000 	 -2.1036240000 
206.25 	 224.9877000 	 1.918675 	 -0.6079419000 	 -2.1004990000 
206.45 	 224.9877000 	 1.918700 	 -0.6079419000 	 -2.1000030000 
206.65 	 224.9908000 	 1.918725 	 -0.6115055000 	 -2.1036910000 
206.85 	 224.9908000 	 1.918750 	 -0.6084601000 	 -2.1011380000 
207.05 	 224.9908000 	 1.918725 	 -0.6076209000 	 -2.0999310000 
207.25 	 224.9908000 	 1.918725 	 -0.6114833000 	 -2.1034370000 
207.45 	 224.9877000 	 1.918725 	 -0.6091149000 	 -2.1017650000 
207.65 	 224.9829000 	 1.918725 	 -0.6071441000 	 -2.0997110000 
207.85 	 224.9797000 	 1.918725 	 -0.6113212000 	 -2.1031350000 
208.05 	 224.9797000 	 1.918725 	 -0.6096172000 	 -2.1019810000 
208.25 	 224.9749000 	 1.918750 	 -0.6069819000 	 -2.0997170000 
208.45 	 224.9749000 	 1.918750 	 -0.6109333000 	 -2.1028580000 
208.65 	 224.9718000 	 1.918775 	 -0.6099987000 	 -2.1024830000 
208.85 	 224.9718000 	 1.918800 	 -0.6069406000 	 -2.0995080000 
209.05 	 224.9670000 	 1.918825 	 -0.6106345000 	 -2.1023340000 
209.25 	 224.9670000 	 1.918850 	 -0.6105455000 	 -2.1032520000 
209.45 	 224.9670000 	 1.918875 	 -0.6070455000 	 -2.0996570000 
209.65 	 224.9670000 	 1.918875 	 -0.6096458000 	 -2.1016220000 
209.85 	 224.9718000 	 1.918900 	 -0.6114165000 	 -2.1038120000 
210.05 	 224.9718000 	 1.918925 	 -0.6074269000 	 -2.1004460000 
210.25 	 224.9718000 	 1.918950 	 -0.6089624000 	 -2.1010780000 
210.45 	 224.9749000 	 1.918975 	 -0.6117408000 	 -2.1040570000 
210.65 	 224.9749000 	 1.919000 	 -0.6078402000 	 -2.1006330000 
210.85 	 224.9749000 	 1.919000 	 -0.6081422000 	 -2.1004900000 
211.05 	 224.9797000 	 1.919025 	 -0.6116931000 	 -2.1037200000 
211.25 	 224.9797000 	 1.919050 	 -0.6087907000 	 -2.1015140000 
211.45 	 224.9829000 	 1.919050 	 -0.6074842000 	 -2.0999970000 
211.65 	 224.9829000 	 1.919050 	 -0.6114547000 	 -2.1035510000 
211.85 	 224.9877000 	 1.919075 	 -0.6099129000 	 -2.1026170000 
212.05 	 224.9877000 	 1.919100 	 -0.6070614000 	 -2.0996790000 
212.25 	 224.9877000 	 1.919075 	 -0.6107743000 	 -2.1028110000 
212.45 	 224.9908000 	 1.919075 	 -0.6109206000 	 -2.1033600000 
212.65 	 224.9908000 	 1.919075 	 -0.6072998000 	 -2.1002200000 
212.85 	 224.9908000 	 1.919075 	 -0.6095250000 	 -2.1016060000 
213.05 	 224.9908000 	 1.919075 	 -0.6117089000 	 -2.1039010000 
213.25 	 224.9908000 	 1.919075 	 -0.6077130000 	 -2.1005920000 
213.45 	 224.9877000 	 1.919075 	 -0.6090832000 	 -2.1013450000 
213.65 	 224.9893000 	 1.919100 	 -0.6118043000 	 -2.1040470000 
213.85 	 224.9877000 	 1.919125 	 -0.6082090000 	 -2.1010750000 
214.05 	 224.9908000 	 1.919125 	 -0.6082408000 	 -2.1005790000 
214.25 	 224.9908000 	 1.919150 	 -0.6119061000 	 -2.1039930000 
214.45 	 224.9940000 	 1.919125 	 -0.6090673000 	 -2.1017900000 
214.65 	 224.9908000 	 1.919125 	 -0.6080119000 	 -2.1002710000 
214.85 	 224.9908000 	 1.919125 	 -0.6118234000 	 -2.1038280000 
215.05 	 224.9908000 	 1.919125 	 -0.6098652000 	 -2.1027530000 
215.25 	 224.9893000 	 1.919125 	 -0.6076304000 	 -2.1007790000 
215.45 	 224.9877000 	 1.919125 	 -0.6117980000 	 -2.1081480000 
215.65 	 224.9877000 	 1.919125 	 -0.6113275000 	 -2.1083450000 
215.85 	 224.9845000 	 1.919125 	 -0.6079197000 	 -2.1051790000 
216.05 	 224.9749000 	 1.919125 	 -0.6109937000 	 -2.1075920000 
216.25 	 224.9606000 	 1.919150 	 -0.6118965000 	 -2.1089870000 
216.45 	 224.9463000 	 1.919175 	 -0.6080373000 	 -2.1055730000 
216.65 	 224.9225000 	 1.919225 	 -0.6101544000 	 -2.1067810000 
216.85 	 224.9066000 	 1.919275 	 -0.6125196000 	 -2.1095050000 
217.05 	 224.8891000 	 1.919300 	 -0.6087049000 	 -2.1064030000 
217.25 	 224.8796000 	 1.919350 	 -0.6090196000 	 -2.1058240000 
217.45 	 224.8732000 	 1.919400 	 -0.6127198000 	 -2.1093400000 
217.65 	 224.8653000 	 1.919450 	 -0.6100909000 	 -2.1076900000 
217.85 	 224.8653000 	 1.919500 	 -0.6081422000 	 -2.1054840000 
218.05 	 224.8621000 	 1.919550 	 -0.6121635000 	 -2.1087870000 
218.25 	 224.8621000 	 1.919600 	 -0.6111304000 	 -2.1086600000 
218.45 	 224.8637000 	 1.919650 	 -0.6079896000 	 -2.1052580000 
218.65 	 224.8700000 	 1.919700 	 -0.6110477000 	 -2.1079190000 
218.85 	 224.8764000 	 1.919750 	 -0.6119950000 	 -2.1091870000 
219.05 	 224.8859000 	 1.919775 	 -0.6081963000 	 -2.1057190000 
219.25 	 224.8971000 	 1.919825 	 -0.6099796000 	 -2.1067650000 
219.45 	 224.9098000 	 1.919875 	 -0.6126086000 	 -2.1096960000 
219.65 	 224.9209000 	 1.919925 	 -0.6090228000 	 -2.1066470000 
219.85 	 224.9320000 	 1.919975 	 -0.6086286000 	 -2.1058880000 
220.05 	 224.9432000 	 1.920025 	 -0.6126468000 	 -2.1093150000 
220.25 	 224.9495000 	 1.920075 	 -0.6104851000 	 -2.1079920000 
220.45 	 224.9591000 	 1.920100 	 -0.6080119000 	 -2.1053660000 
220.65 	 224.9654000 	 1.920125 	 -0.6114610000 	 -2.1082850000 
220.85 	 224.9734000 	 1.920150 	 -0.6118107000 	 -2.1091620000 
221.05 	 224.9813000 	 1.920150 	 -0.6082280000 	 -2.1057420000 
221.25 	 224.9877000 	 1.920175 	 -0.6107426000 	 -2.1071150000 
221.45 	 224.9988000 	 1.920200 	 -0.6131744000 	 -2.1097920000 
221.65 	 225.0067000 	 1.920225 	 -0.6094710000 	 -2.1066890000 
221.85 	 225.0179000 	 1.920200 	 -0.6097094000 	 -2.1061580000 
222.05 	 225.0258000 	 1.920200 	 -0.6135527000 	 -2.1097210000 
222.25 	 225.0338000 	 1.920200 	 -0.6108570000 	 -2.1079990000 
222.45 	 225.0338000 	 1.920200 	 -0.6088734000 	 -2.1056300000 
222.65 	 225.0338000 	 1.920200 	 -0.6126944000 	 -2.1089460000 
222.85 	 225.0258000 	 1.920200 	 -0.6123130000 	 -2.1089200000 
223.05 	 225.0195000 	 1.920175 	 -0.6088511000 	 -2.1056270000 
223.25 	 225.0147000 	 1.920150 	 -0.6118329000 	 -2.1078490000 
223.45 	 225.0115000 	 1.920150 	 -0.6131077000 	 -2.1096480000 
223.65 	 225.0115000 	 1.920150 	 -0.6090069000 	 -2.1059540000 
223.85 	 225.0067000 	 1.920150 	 -0.6106790000 	 -2.1069530000 
224.05 	 225.0036000 	 1.920150 	 -0.6136068000 	 -2.1098610000 
224.25 	 224.9988000 	 1.920150 	 -0.6102657000 	 -2.1070860000 
224.45 	 224.9956000 	 1.920150 	 -0.6093375000 	 -2.1059800000 
224.65 	 224.9877000 	 1.920150 	 -0.6133080000 	 -2.1094450000 
224.85 	 224.9845000 	 1.920150 	 -0.6115373000 	 -2.1083580000 
225.05 	 224.9829000 	 1.920150 	 -0.6088035000 	 -2.1055890000 
225.25 	 224.9829000 	 1.920150 	 -0.6122844000 	 -2.1084850000 
225.45 	 224.9797000 	 1.920150 	 -0.6126658000 	 -2.1092990000 
225.65 	 224.9813000 	 1.920150 	 -0.6090133000 	 -2.1058150000 
225.85 	 224.9829000 	 1.920150 	 -0.6114292000 	 -2.1076970000 
226.05 	 224.9797000 	 1.920150 	 -0.6132539000 	 -2.1097280000 
226.25 	 224.9781000 	 1.920150 	 -0.6093884000 	 -2.1062600000 
226.45 	 224.9718000 	 1.920150 	 -0.6103961000 	 -2.1065710000 
226.65 	 224.9686000 	 1.920150 	 -0.6134828000 	 -2.1098640000 
226.85 	 224.9638000 	 1.920175 	 -0.6103452000 	 -2.1072610000 
227.05 	 224.9591000 	 1.920200 	 -0.6094043000 	 -2.1058150000 
227.25 	 224.9559000 	 1.920225 	 -0.6130378000 	 -2.1093210000 
227.45 	 224.9511000 	 1.920250 	 -0.6121413000 	 -2.1088950000 
227.65 	 224.9495000 	 1.920300 	 -0.6088607000 	 -2.1056210000 
227.85 	 224.9479000 	 1.920325 	 -0.6117280000 	 -2.1079860000 
228.05 	 224.9479000 	 1.920375 	 -0.6130791000 	 -2.1097280000 
228.25 	 224.9479000 	 1.920400 	 -0.6093057000 	 -2.1061990000 
228.45 	 224.9479000 	 1.920450 	 -0.6102371000 	 -2.1067780000 
228.65 	 224.9479000 	 1.920475 	 -0.6135877000 	 -2.1099250000 
228.85 	 224.9479000 	 1.920525 	 -0.6104119000 	 -2.1075950000 
229.05 	 224.9495000 	 1.920575 	 -0.6091499000 	 -2.1057990000 
229.25 	 224.9511000 	 1.920600 	 -0.6129583000 	 -2.1092260000 
229.45 	 224.9559000 	 1.920625 	 -0.6118171000 	 -2.1086660000 
229.65 	 224.9591000 	 1.920650 	 -0.6086286000 	 -2.1055730000 
229.85 	 224.9638000 	 1.920675 	 -0.6117439000 	 -2.1080750000 
230.05 	 224.9718000 	 1.920725 	 -0.6128629000 	 -2.1096100000 
230.25 	 224.9797000 	 1.920725 	 -0.6093724000 	 -2.1062850000 
230.45 	 224.9813000 	 1.920750 	 -0.6106822000 	 -2.1069620000 
230.65 	 224.9877000 	 1.920775 	 -0.6138070000 	 -2.1099410000 
230.85 	 224.9908000 	 1.920750 	 -0.6108792000 	 -2.1073630000 
231.05 	 224.9972000 	 1.920750 	 -0.6097444000 	 -2.1060310000 
231.25 	 224.9988000 	 1.920750 	 -0.6135750000 	 -2.1095020000 
231.45 	 224.9988000 	 1.920750 	 -0.6123956000 	 -2.1089240000 
231.65 	 225.0036000 	 1.920750 	 -0.6094265000 	 -2.1056590000 
231.85 	 225.0036000 	 1.920750 	 -0.6126308000 	 -2.1084750000 
232.05 	 225.0036000 	 1.920750 	 -0.6134732000 	 -2.1097120000 
232.25 	 225.0020000 	 1.920750 	 -0.6095791000 	 -2.1061800000 
232.45 	 224.9988000 	 1.920750 	 -0.6114197000 	 -2.1073060000 
232.65 	 224.9988000 	 1.920750 	 -0.6139183000 	 -2.1100900000 
232.85 	 224.9956000 	 1.920750 	 -0.6106122000 	 -2.1070640000 
233.05 	 224.9956000 	 1.920750 	 -0.6103675000 	 -2.1064880000 
233.25 	 224.9893000 	 1.920750 	 -0.6139374000 	 -2.1100200000 
233.45 	 224.9829000 	 1.920750 	 -0.6113529000 	 -2.1080020000 
233.65 	 224.9797000 	 1.920775 	 -0.6097158000 	 -2.1059770000 
233.85 	 224.9765000 	 1.920775 	 -0.6136735000 	 -2.1094730000 
234.05 	 224.9749000 	 1.920800 	 -0.6123352000 	 -2.1088190000 
234.25 	 224.9749000 	 1.920825 	 -0.6094583000 	 -2.1057260000 
234.45 	 224.9718000 	 1.920850 	 -0.6126626000 	 -2.1084820000 
234.65 	 224.9718000 	 1.920875 	 -0.6134192000 	 -2.1097340000 
234.85 	 224.9670000 	 1.920875 	 -0.6097158000 	 -2.1061740000 
235.05 	 224.9638000 	 1.920900 	 -0.6112289000 	 -2.1071590000 
235.25 	 224.9622000 	 1.920925 	 -0.6142203000 	 -2.1100870000 
235.45 	 224.9591000 	 1.920950 	 -0.6108348000 	 -2.1072070000 
235.65 	 224.9638000 	 1.920975 	 -0.6102912000 	 -2.1063490000 
235.85 	 224.9654000 	 1.921000 	 -0.6141599000 	 -2.1098840000 
236.05 	 224.9638000 	 1.921000 	 -0.6115405000 	 -2.1081570000 
236.25 	 224.9670000 	 1.921025 	 -0.6100400000 	 -2.1059860000 
236.45 	 224.9718000 	 1.921050 	 -0.6139438000 	 -2.1094890000 
236.65 	 224.9765000 	 1.921075 	 -0.6132762000 	 -2.1094450000 
236.85 	 224.9797000 	 1.921100 	 -0.6099383000 	 -2.1059930000 
237.05 	 224.9829000 	 1.921125 	 -0.6129583000 	 -2.1082880000 
237.25 	 224.9829000 	 1.921100 	 -0.6145287000 	 -2.1100330000 
237.45 	 224.9797000 	 1.921100 	 -0.6105582000 	 -2.1066120000 
237.65 	 224.9797000 	 1.921125 	 -0.6118138000 	 -2.1072480000 
237.85 	 224.9781000 	 1.921150 	 -0.6150182000 	 -2.1103160000 
238.05 	 224.9781000 	 1.921175 	 -0.6117089000 	 -2.1076930000 
238.25 	 224.9749000 	 1.921150 	 -0.6112639000 	 -2.1063520000 
238.45 	 224.9749000 	 1.921175 	 -0.6150596000 	 -2.1098420000 
238.65 	 224.9718000 	 1.921200 	 -0.6132476000 	 -2.1087650000 
238.85 	 224.9718000 	 1.921225 	 -0.6107743000 	 -2.1059610000 
239.05 	 224.9670000 	 1.921250 	 -0.6141980000 	 -2.1093050000 
239.25 	 224.9670000 	 1.921275 	 -0.6145191000 	 -2.1096900000 
239.45 	 224.9702000 	 1.921275 	 -0.6110859000 	 -2.1066090000 
239.65 	 224.9718000 	 1.921300 	 -0.6127834000 	 -2.1080050000 
239.85 	 224.9718000 	 1.921325 	 -0.6153011000 	 -2.1104300000 
240.05 	 224.9734000 	 1.921350 	 -0.6116740000 	 -2.1072800000 
240.25 	 224.9718000 	 1.921375 	 -0.6116199000 	 -2.1067590000 
240.45 	 224.9749000 	 1.921375 	 -0.6154156000 	 -2.1102550000 
240.65 	 224.9749000 	 1.921400 	 -0.6133366000 	 -2.1088950000 
240.85 	 224.9749000 	 1.921425 	 -0.6108665000 	 -2.1062560000 
241.05 	 224.9749000 	 1.921450 	 -0.6144937000 	 -2.1093430000 
241.25 	 224.9749000 	 1.921475 	 -0.6147258000 	 -2.1101030000 
241.45 	 224.9749000 	 1.921475 	 -0.6109174000 	 -2.1065740000 
241.65 	 224.9718000 	 1.921500 	 -0.6129615000 	 -2.1078330000 
241.85 	 224.9749000 	 1.921525 	 -0.6154378000 	 -2.1107550000 
242.05 	 224.9749000 	 1.921550 	 -0.6118329000 	 -2.1074840000 
242.25 	 224.9749000 	 1.921575 	 -0.6119983000 	 -2.1071560000 
242.45 	 224.9765000 	 1.921575 	 -0.6155046000 	 -2.1106530000 
242.65 	 224.9797000 	 1.921600 	 -0.6128089000 	 -2.1086980000 
242.85 	 224.9797000 	 1.921600 	 -0.6110096000 	 -2.1066600000 
243.05 	 224.9829000 	 1.921600 	 -0.6152185000 	 -2.1100390000 
243.25 	 224.9829000 	 1.921625 	 -0.6140741000 	 -2.1097980000 
243.45 	 224.9877000 	 1.921650 	 -0.6110700000 	 -2.1066320000 
243.65 	 224.9877000 	 1.921675 	 -0.6143697000 	 -2.1094130000 
243.85 	 224.9877000 	 1.921650 	 -0.6150150000 	 -2.1106660000 
244.05 	 224.9877000 	 1.921650 	 -0.6113148000 	 -2.1071020000 
244.25 	 224.9908000 	 1.921675 	 -0.6131331000 	 -2.1082150000 
244.45 	 224.9956000 	 1.921700 	 -0.6157144000 	 -2.1111420000 
244.65 	 224.9956000 	 1.921725 	 -0.6121127000 	 -2.1081420000 
244.85 	 224.9956000 	 1.921700 	 -0.6120491000 	 -2.1075470000 
245.05 	 224.9956000 	 1.921700 	 -0.6158288000 	 -2.1110850000 
245.25 	 224.9908000 	 1.921700 	 -0.6128311000 	 -2.1088120000 
245.45 	 224.9877000 	 1.921700 	 -0.6115468000 	 -2.1070540000 
245.65 	 224.9829000 	 1.921700 	 -0.6153361000 	 -2.1104050000 
245.85 	 224.9829000 	 1.921700 	 -0.6141726000 	 -2.1098550000 
246.05 	 224.9877000 	 1.921700 	 -0.6112226000 	 -2.1067330000 
246.25 	 224.9877000 	 1.921700 	 -0.6138515000 	 -2.1090730000 
246.45 	 224.9877000 	 1.921725 	 -0.6154410000 	 -2.1110410000 
246.65 	 224.9829000 	 1.921750 	 -0.6116867000 	 -2.1075570000 
246.85 	 224.9797000 	 1.921775 	 -0.6127453000 	 -2.1079920000 
247.05 	 224.9718000 	 1.921750 	 -0.6159306000 	 -2.1111520000 
247.25 	 224.9638000 	 1.921775 	 -0.6128216000 	 -2.1088730000 
247.45 	 224.9591000 	 1.921800 	 -0.6118615000 	 -2.1074990000 
247.65 	 224.9591000 	 1.921825 	 -0.6156572000 	 -2.1109900000 
247.85 	 224.9638000 	 1.921850 	 -0.6131363000 	 -2.1091650000 
248.05 	 224.9670000 	 1.921875 	 -0.6113688000 	 -2.1072200000 
248.25 	 224.9718000 	 1.921875 	 -0.6153043000 	 -2.1104430000 
248.45 	 224.9718000 	 1.921925 	 -0.6144810000 	 -2.1105290000 
248.65 	 224.9718000 	 1.921925 	 -0.6112003000 	 -2.1070860000 
248.85 	 224.9718000 	 1.921950 	 -0.6139405000 	 -2.1093080000 
249.05 	 224.9702000 	 1.921975 	 -0.6155968000 	 -2.1112060000 
249.25 	 224.9718000 	 1.921975 	 -0.6117217000 	 -2.1077410000 
249.45 	 224.9749000 	 1.922025 	 -0.6126944000 	 -2.1082530000 
249.65 	 224.9749000 	 1.922025 	 -0.6160228000 	 -2.1112700000 
249.85 	 224.9797000 	 1.922050 	 -0.6129329000 	 -2.1089970000 
250.05 	 224.9797000 	 1.922075 	 -0.6117916000 	 -2.1074070000 
250.25 	 224.9797000 	 1.922050 	 -0.6157621000 	 -2.1110310000 
250.45 	 224.9829000 	 1.922075 	 -0.6141503000 	 -2.1100870000 
250.65 	 224.9829000 	 1.922100 	 -0.6114419000 	 -2.1073150000 
250.85 	 224.9893000 	 1.922125 	 -0.6148434000 	 -2.1099350000 
251.05 	 224.9908000 	 1.922100 	 -0.6152408000 	 -2.1110340000 
251.25 	 224.9956000 	 1.922100 	 -0.6114769000 	 -2.1077220000 
251.45 	 224.9956000 	 1.922100 	 -0.6132762000 	 -2.1089270000 
251.65 	 224.9956000 	 1.922100 	 -0.6160704000 	 -2.1116190000 
251.85 	 224.9956000 	 1.922100 	 -0.6126912000 	 -2.1087070000 
252.05 	 224.9908000 	 1.922100 	 -0.6121349000 	 -2.1077920000 
252.25 	 224.9908000 	 1.922100 	 -0.6159909000 	 -2.1113140000 
252.45 	 224.9877000 	 1.922100 	 -0.6138833000 	 -2.1100740000 
252.65 	 224.9877000 	 1.922100 	 -0.6115373000 	 -2.1073120000 
252.85 	 224.9877000 	 1.922125 	 -0.6149928000 	 -2.1102240000 
253.05 	 224.9877000 	 1.922150 	 -0.6152280000 	 -2.1112190000 
253.25 	 224.9877000 	 1.922175 	 -0.6114991000 	 -2.1078210000 
253.45 	 224.9829000 	 1.922150 	 -0.6135718000 	 -2.1092060000 
253.65 	 224.9797000 	 1.922150 	 -0.6161022000 	 -2.1117620000 
253.85 	 224.9749000 	 1.922175 	 -0.6122494000 	 -2.1085870000 
254.05 	 224.9749000 	 1.922200 	 -0.6126054000 	 -2.1082210000 
254.25 	 224.9718000 	 1.922225 	 -0.6159909000 	 -2.1117430000 
254.45 	 224.9718000 	 1.922225 	 -0.6135241000 	 -2.1097210000 
254.65 	 224.9718000 	 1.922250 	 -0.6117503000 	 -2.1074740000 
254.85 	 224.9734000 	 1.922275 	 -0.6154919000 	 -2.1108120000 
255.05 	 224.9749000 	 1.922300 	 -0.6149165000 	 -2.1109230000 
255.25 	 224.9797000 	 1.922325 	 -0.6114864000 	 -2.1076520000 
255.45 	 224.9797000 	 1.922325 	 -0.6144238000 	 -2.1099600000 
255.65 	 224.9829000 	 1.922350 	 -0.6158193000 	 -2.1115910000 
255.85 	 224.9877000 	 1.922350 	 -0.6117852000 	 -2.1081480000 
256.05 	 224.9877000 	 1.922350 	 -0.6131395000 	 -2.1086220000 
256.25 	 224.9877000 	 1.922350 	 -0.6161658000 	 -2.1118510000 
256.45 	 224.9908000 	 1.922350 	 -0.6127961000 	 -2.1091180000 
256.65 	 224.9908000 	 1.922350 	 -0.6121381000 	 -2.1078780000 
256.85 	 224.9908000 	 1.922350 	 -0.6160291000 	 -2.1114090000 
257.05 	 224.9956000 	 1.922350 	 -0.6143443000 	 -2.1105160000 
257.25 	 224.9956000 	 1.922350 	 -0.6115850000 	 -2.1075090000 
257.45 	 224.9908000 	 1.922350 	 -0.6151645000 	 -2.1104560000 
257.65 	 224.9908000 	 1.922350 	 -0.6151803000 	 -2.1112280000 
257.85 	 224.9877000 	 1.922350 	 -0.6116199000 	 -2.1075730000 
258.05 	 224.9797000 	 1.922375 	 -0.6139501000 	 -2.1093970000 
258.25 	 224.9781000 	 1.922400 	 -0.6160609000 	 -2.1117810000 
258.45 	 224.9749000 	 1.922425 	 -0.6120364000 	 -2.1084340000 
258.65 	 224.9718000 	 1.922425 	 -0.6132666000 	 -2.1087140000 
258.85 	 224.9718000 	 1.922450 	 -0.6163692000 	 -2.1119690000 
259.05 	 224.9670000 	 1.922475 	 -0.6132444000 	 -2.1093460000 
259.25 	 224.9670000 	 1.922475 	 -0.6122048000 	 -2.1079540000 
259.45 	 224.9654000 	 1.922525 	 -0.6160704000 	 -2.1113110000 
259.65 	 224.9638000 	 1.922525 	 -0.6143792000 	 -2.1103570000 
259.85 	 224.9638000 	 1.922550 	 -0.6116517000 	 -2.1077030000 
260.05 	 224.9591000 	 1.922575 	 -0.6149928000 	 -2.1103670000 
260.25 	 224.9638000 	 1.922575 	 -0.6157367000 	 -2.1114250000 
260.45 	 224.9638000 	 1.922625 	 -0.6120523000 	 -2.1080080000 
260.65 	 224.9670000 	 1.922625 	 -0.6136990000 	 -2.1090540000 
260.85 	 224.9670000 	 1.922650 	 -0.6165314000 	 -2.1119180000 
261.05 	 224.9670000 	 1.922675 	 -0.6129615000 	 -2.1091560000 
261.25 	 224.9670000 	 1.922700 	 -0.6125450000 	 -2.1080110000 
261.45 	 224.9670000 	 1.922700 	 -0.6162961000 	 -2.1116960000 
261.65 	 224.9654000 	 1.922725 	 -0.6141440000 	 -2.1101120000 
261.85 	 224.9670000 	 1.922750 	 -0.6119919000 	 -2.1078010000 
262.05 	 224.9686000 	 1.922775 	 -0.6158447000 	 -2.1109610000 
262.25 	 224.9718000 	 1.922800 	 -0.6153774000 	 -2.1111230000 
262.45 	 224.9765000 	 1.922800 	 -0.6118329000 	 -2.1076300000 
262.65 	 224.9829000 	 1.922825 	 -0.6149101000 	 -2.1098550000 
262.85 	 224.9877000 	 1.922850 	 -0.6163629000 	 -2.1116990000 
263.05 	 224.9908000 	 1.922875 	 -0.6125228000 	 -2.1085480000 
263.25 	 224.9956000 	 1.922850 	 -0.6133525000 	 -2.1086820000 
263.45 	 224.9988000 	 1.922850 	 -0.6166045000 	 -2.1118480000 
263.65 	 224.9988000 	 1.922850 	 -0.6137721000 	 -2.1098040000 
263.85 	 225.0036000 	 1.922850 	 -0.6123511000 	 -2.1076930000 
264.05 	 225.0036000 	 1.922850 	 -0.6159846000 	 -2.1109900000 
264.25 	 225.0036000 	 1.922850 	 -0.6155300000 	 -2.1111870000 
264.45 	 225.0036000 	 1.922850 	 -0.6120427000 	 -2.1078840000 
264.65 	 224.9972000 	 1.922850 	 -0.6142076000 	 -2.1095120000 
264.85 	 224.9956000 	 1.922850 	 -0.6166045000 	 -2.1119280000 
265.05 	 224.9956000 	 1.922850 	 -0.6130822000 	 -2.1089270000 
265.25 	 224.9956000 	 1.922850 	 -0.6127389000 	 -2.1081610000 
265.45 	 224.9988000 	 1.922850 	 -0.6167889000 	 -2.1117270000 
265.65 	 225.0036000 	 1.922850 	 -0.6144778000 	 -2.1102550000 
265.85 	 225.0067000 	 1.922850 	 -0.6120300000 	 -2.1076230000 
266.05 	 225.0036000 	 1.922850 	 -0.6159337000 	 -2.1109550000 
266.25 	 225.0036000 	 1.922850 	 -0.6156476000 	 -2.1113080000 
266.45 	 224.9988000 	 1.922850 	 -0.6119601000 	 -2.1078080000 
266.65 	 224.9956000 	 1.922850 	 -0.6146209000 	 -2.1095240000 
266.85 	 224.9908000 	 1.922850 	 -0.6165664000 	 -2.1119950000 
267.05 	 224.9908000 	 1.922850 	 -0.6127993000 	 -2.1086720000 
267.25 	 224.9877000 	 1.922850 	 -0.6130822000 	 -2.1081730000 
267.45 	 224.9877000 	 1.922850 	 -0.6165504000 	 -2.1116420000 
267.65 	 224.9829000 	 1.922850 	 -0.6143602000 	 -2.1103030000 
267.85 	 224.9829000 	 1.922875 	 -0.6120173000 	 -2.1075660000 
268.05 	 224.9829000 	 1.922900 	 -0.6158034000 	 -2.1108660000 
268.25 	 224.9829000 	 1.922900 	 -0.6156445000 	 -2.1114160000 
268.45 	 224.9845000 	 1.922925 	 -0.6121699000 	 -2.1079830000 
268.65 	 224.9797000 	 1.922900 	 -0.6141408000 	 -2.1092770000 
268.85 	 224.9797000 	 1.922925 	 -0.6164615000 	 -2.1121850000 
269.05 	 224.9749000 	 1.922950 	 -0.6131141000 	 -2.1091650000 
269.25 	 224.9718000 	 1.922975 	 -0.6135114000 	 -2.1088380000 
269.45 	 224.9670000 	 1.922975 	 -0.6169001000 	 -2.1120580000 
269.65 	 224.9670000 	 1.923000 	 -0.6136227000 	 -2.1097500000 
269.85 	 224.9670000 	 1.923025 	 -0.6126754000 	 -2.1082850000 
270.05 	 224.9638000 	 1.923025 	 -0.6166617000 	 -2.1118040000 
270.25 	 224.9638000 	 1.923075 	 -0.6147957000 	 -2.1107290000 
270.45 	 224.9670000 	 1.923075 	 -0.6122144000 	 -2.1079540000 
270.65 	 224.9670000 	 1.923100 	 -0.6159560000 	 -2.1111080000 
270.85 	 224.9718000 	 1.923125 	 -0.6159465000 	 -2.1115330000 
271.05 	 224.9718000 	 1.923150 	 -0.6122939000 	 -2.1083070000 
271.25 	 224.9749000 	 1.923175 	 -0.6147861000 	 -2.1098800000 
271.45 	 224.9797000 	 1.923175 	 -0.6167507000 	 -2.1123310000 
271.65 	 224.9829000 	 1.923200 	 -0.6129551000 	 -2.1089740000 
271.85 	 224.9877000 	 1.923225 	 -0.6137021000 	 -2.1090130000 
272.05 	 224.9877000 	 1.923200 	 -0.6170400000 	 -2.1122200000 
272.25 	 224.9908000 	 1.923200 	 -0.6142712000 	 -2.1100840000 
272.45 	 224.9908000 	 1.923200 	 -0.6125132000 	 -2.1078750000 
272.65 	 224.9940000 	 1.923200 	 -0.6164519000 	 -2.1114380000 
272.85 	 224.9956000 	 1.923200 	 -0.6156127000 	 -2.1111580000 
273.05 	 225.0036000 	 1.923200 	 -0.6123511000 	 -2.1078300000 
273.25 	 225.0036000 	 1.923200 	 -0.6154506000 	 -2.1103600000 
273.45 	 225.0036000 	 1.923200 	 -0.6166490000 	 -2.1121790000 
273.65 	 225.0036000 	 1.923200 	 -0.6128915000 	 -2.1085100000 
273.85 	 224.9956000 	 1.923200 	 -0.6141059000 	 -2.1093430000 
274.05 	 224.9908000 	 1.923200 	 -0.6171353000 	 -2.1123890000 
274.25 	 224.9877000 	 1.923200 	 -0.6135909000 	 -2.1095630000 
274.45 	 224.9829000 	 1.923225 	 -0.6132285000 	 -2.1085580000 
274.65 	 224.9829000 	 1.923225 	 -0.6169701000 	 -2.1120800000 
274.85 	 224.9797000 	 1.923250 	 -0.6144587000 	 -2.1105320000 
275.05 	 224.9797000 	 1.923275 	 -0.6124496000 	 -2.1081000000 
275.25 	 224.9797000 	 1.923250 	 -0.6161880000 	 -2.1113940000 
275.45 	 224.9797000 	 1.923275 	 -0.6158257000 	 -2.1113870000 
275.65 	 224.9797000 	 1.923300 	 -0.6122589000 	 -2.1080780000 
275.85 	 224.9797000 	 1.923325 	 -0.6153806000 	 -2.1104780000 
276.05 	 224.9829000 	 1.923300 	 -0.6166776000 	 -2.1120930000 
276.25 	 224.9829000 	 1.923300 	 -0.6127517000 	 -2.1087010000 
276.45 	 224.9813000 	 1.923325 	 -0.6143824000 	 -2.1096130000 
276.65 	 224.9797000 	 1.923350 	 -0.6170368000 	 -2.1124460000 
276.85 	 224.9797000 	 1.923375 	 -0.6136322000 	 -2.1097340000 
277.05 	 224.9797000 	 1.923350 	 -0.6131840000 	 -2.1086470000 
277.25 	 224.9797000 	 1.923350 	 -0.6171449000 	 -2.1121500000 
277.45 	 224.9797000 	 1.923375 	 -0.6148021000 	 -2.1106850000 
277.65 	 224.9797000 	 1.923400 	 -0.6127389000 	 -2.1084050000 
277.85 	 224.9749000 	 1.923425 	 -0.6165345000 	 -2.1116190000 
278.05 	 224.9718000 	 1.923425 	 -0.6159433000 	 -2.1118420000 
278.25 	 224.9670000 	 1.923425 	 -0.6125672000 	 -2.1085230000 
278.45 	 224.9638000 	 1.923450 	 -0.6154728000 	 -2.1107830000 
278.65 	 224.9591000 	 1.923475 	 -0.6167793000 	 -2.1124010000 
278.85 	 224.9559000 	 1.923525 	 -0.6129456000 	 -2.1089490000 
279.05 	 224.9559000 	 1.923550 	 -0.6144683000 	 -2.1097020000 
279.25 	 224.9559000 	 1.923575 	 -0.6172562000 	 -2.1127060000 
279.45 	 224.9559000 	 1.923600 	 -0.6134860000 	 -2.1096200000 
279.65 	 224.9575000 	 1.923625 	 -0.6136640000 	 -2.1091530000 
279.85 	 224.9622000 	 1.923675 	 -0.6172180000 	 -2.1124710000 
280.05 	 224.9670000 	 1.923700 	 -0.6148052000 	 -2.1108410000 
280.25 	 224.9718000 	 1.923725 	 -0.6127008000 	 -2.1084560000 
280.45 	 224.9749000 	 1.923725 	 -0.6164582000 	 -2.1117500000 
280.65 	 224.9797000 	 1.923750 	 -0.6162675000 	 -2.1119340000 
280.85 	 224.9877000 	 1.923775 	 -0.6127993000 	 -2.1088030000 
281.05 	 224.9908000 	 1.923775 	 -0.6152185000 	 -2.1103260000 
281.25 	 224.9972000 	 1.923750 	 -0.6171131000 	 -2.1126750000 
281.45 	 225.0036000 	 1.923750 	 -0.6131840000 	 -2.1090920000 
281.65 	 225.0067000 	 1.923750 	 -0.6141980000 	 -2.1096900000 
281.85 	 225.0083000 	 1.923750 	 -0.6173770000 	 -2.1126490000 
282.05 	 225.0115000 	 1.923750 	 -0.6142807000 	 -2.1100810000 
282.25 	 225.0115000 	 1.923750 	 -0.6133366000 	 -2.1087580000 
282.45 	 225.0067000 	 1.923750 	 -0.6170591000 	 -2.1122550000 
282.65 	 225.0067000 	 1.923750 	 -0.6153774000 	 -2.1114160000 
282.85 	 225.0067000 	 1.923750 	 -0.6126722000 	 -2.1084750000 
283.05 	 225.0067000 	 1.923750 	 -0.6163533000 	 -2.1115050000 
283.25 	 225.0036000 	 1.923750 	 -0.6162961000 	 -2.1121250000 
283.45 	 225.0020000 	 1.923750 	 -0.6128280000 	 -2.1086600000 
283.65 	 224.9988000 	 1.923750 	 -0.6152534000 	 -2.1103000000 
283.85 	 224.9956000 	 1.923750 	 -0.6172593000 	 -2.1127730000 
284.05 	 224.9924000 	 1.923750 	 -0.6133588000 	 -2.1093910000 
284.25 	 224.9908000 	 1.923750 	 -0.6137562000 	 -2.1091560000 
284.45 	 224.9877000 	 1.923750 	 -0.6173325000 	 -2.1126400000 
284.65 	 224.9829000 	 1.923775 	 -0.6143824000 	 -2.1104150000 
284.85 	 224.9797000 	 1.923800 	 -0.6128883000 	 -2.1085990000 
285.05 	 224.9749000 	 1.923800 	 -0.6166999000 	 -2.1117780000 
285.25 	 224.9734000 	 1.923800 	 -0.6159465000 	 -2.1116760000 
285.45 	 224.9670000 	 1.923825 	 -0.6126213000 	 -2.1085390000 
285.65 	 224.9638000 	 1.923850 	 -0.6156445000 	 -2.1110980000 
285.85 	 224.9591000 	 1.923875 	 -0.6169764000 	 -2.1126400000 
286.05 	 224.9591000 	 1.923900 	 -0.6130505000 	 -2.1092480000 
286.25 	 224.9591000 	 1.923925 	 -0.6140868000 	 -2.1096870000 
286.45 	 224.9591000 	 1.923950 	 -0.6172879000 	 -2.1128300000 
286.65 	 224.9575000 	 1.923975 	 -0.6139882000 	 -2.1100550000 
286.85 	 224.9591000 	 1.924025 	 -0.6131681000 	 -2.1089270000 
287.05 	 224.9591000 	 1.924050 	 -0.6168779000 	 -2.1124520000 
287.25 	 224.9591000 	 1.924075 	 -0.6150532000 	 -2.1111390000 
287.45 	 224.9638000 	 1.924100 	 -0.6126658000 	 -2.1085260000 
287.65 	 224.9718000 	 1.924125 	 -0.6161181000 	 -2.1115050000 
287.85 	 224.9781000 	 1.924150 	 -0.6165218000 	 -2.1123340000 
288.05 	 224.9845000 	 1.924175 	 -0.6128438000 	 -2.1089270000 
288.25 	 224.9908000 	 1.924150 	 -0.6148942000 	 -2.1103320000 
288.45 	 224.9988000 	 1.924150 	 -0.6170337000 	 -2.1127320000 
288.65 	 225.0004000 	 1.924150 	 -0.6133493000 	 -2.1096130000 
288.85 	 225.0036000 	 1.924150 	 -0.6139247000 	 -2.1094610000 
289.05 	 225.0067000 	 1.924150 	 -0.6172276000 	 -2.1128810000 
289.25 	 225.0115000 	 1.924150 	 -0.6144555000 	 -2.1104940000 
289.45 	 225.0147000 	 1.924150 	 -0.6131331000 	 -2.1087460000 
289.65 	 225.0147000 	 1.924150 	 -0.6167793000 	 -2.1121530000 
289.85 	 225.0226000 	 1.924150 	 -0.6159942000 	 -2.1120390000 
290.05 	 225.0226000 	 1.924150 	 -0.6127008000 	 -2.1086570000 
290.25 	 225.0179000 	 1.924150 	 -0.6158574000 	 -2.1110890000 
290.45 	 225.0179000 	 1.924150 	 -0.6169669000 	 -2.1127700000 
290.65 	 225.0147000 	 1.924150 	 -0.6131585000 	 -2.1094010000 
290.85 	 225.0115000 	 1.924150 	 -0.6145446000 	 -2.1099220000 
291.05 	 225.0115000 	 1.924150 	 -0.6174914000 	 -2.1130940000 
291.25 	 225.0099000 	 1.924150 	 -0.6138293000 	 -2.1100550000 
291.45 	 225.0067000 	 1.924150 	 -0.6133080000 	 -2.1089620000 
291.65 	 225.0036000 	 1.924150 	 -0.6171958000 	 -2.1126720000 
291.85 	 225.0052000 	 1.924150 	 -0.6147639000 	 -2.1110600000 
292.05 	 225.0036000 	 1.924150 	 -0.6130314000 	 -2.1088920000 
292.25 	 225.0036000 	 1.924150 	 -0.6169097000 	 -2.1122040000 
292.45 	 224.9988000 	 1.924150 	 -0.6159528000 	 -2.1118930000 
292.65 	 224.9988000 	 1.924150 	 -0.6128247000 	 -2.1087680000 
292.85 	 224.9988000 	 1.924150 	 -0.6160132000 	 -2.1113810000 
293.05 	 224.9956000 	 1.924150 	 -0.6168492000 	 -2.1127380000 
293.25 	 224.9972000 	 1.924150 	 -0.6130505000 	 -2.1092540000 
293.45 	 224.9956000 	 1.924150 	 -0.6146908000 	 -2.1099310000 
293.65 	 224.9956000 	 1.924150 	 -0.6174691000 	 -2.1129670000 
293.85 	 224.9956000 	 1.924150 	 -0.6139851000 	 -2.1100900000 
294.05 	 224.9908000 	 1.924150 	 -0.6137021000 	 -2.1093750000 
294.25 	 224.9877000 	 1.924150 	 -0.6174724000 	 -2.1127700000 
294.45 	 224.9829000 	 1.924150 	 -0.6147003000 	 -2.1108850000 
294.65 	 224.9797000 	 1.924150 	 -0.6129010000 	 -2.1086720000 
294.85 	 224.9718000 	 1.924150 	 -0.6168969000 	 -2.1120990000 
295.05 	 224.9638000 	 1.924150 	 -0.6161308000 	 -2.1120610000 
295.25 	 224.9591000 	 1.924150 	 -0.6127707000 	 -2.1086220000 
295.45 	 224.9559000 	 1.924175 	 -0.6160958000 	 -2.1114990000 
295.65 	 224.9511000 	 1.924225 	 -0.6167221000 	 -2.1126400000 
295.85 	 224.9559000 	 1.924250 	 -0.6127993000 	 -2.1090440000 
296.05 	 224.9559000 	 1.924275 	 -0.6149991000 	 -2.1104270000 
296.25 	 224.9559000 	 1.924325 	 -0.6172116000 	 -2.1129960000 
296.45 	 224.9559000 	 1.924350 	 -0.6136354000 	 -2.1099540000 
296.65 	 224.9591000 	 1.924375 	 -0.6139247000 	 -2.1095630000 
296.85 	 224.9575000 	 1.924400 	 -0.6173770000 	 -2.1129510000 
297.05 	 224.9591000 	 1.924425 	 -0.6144619000 	 -2.1106120000 
297.25 	 224.9622000 	 1.924475 	 -0.6130600000 	 -2.1088630000 
297.45 	 224.9670000 	 1.924500 	 -0.6171067000 	 -2.1123030000 
297.65 	 224.9718000 	 1.924500 	 -0.6158002000 	 -2.1117970000 
297.85 	 224.9749000 	 1.924525 	 -0.6126817000 	 -2.1088540000 
298.05 	 224.9813000 	 1.924550 	 -0.6159973000 	 -2.1114030000 
298.25 	 224.9861000 	 1.924575 	 -0.6169192000 	 -2.1127570000 
298.45 	 224.9908000 	 1.924550 	 -0.6128280000 	 -2.1090890000 
298.65 	 224.9908000 	 1.924550 	 -0.6152089000 	 -2.1106940000 
298.85 	 224.9956000 	 1.924550 	 -0.6174374000 	 -2.1129930000 
299.05 	 224.9956000 	 1.924550 	 -0.6136830000 	 -2.1098800000 
299.25 	 224.9988000 	 1.924550 	 -0.6139882000 	 -2.1095820000 
299.45 	 224.9956000 	 1.924550 	 -0.6175454000 	 -2.1128970000 
299.65 	 224.9956000 	 1.924550 	 -0.6144015000 	 -2.1108060000 
299.85 	 224.9956000 	 1.924550 	 -0.6131935000 	 -2.1089870000 
300.05 	 224.9988000 	 1.924550 	 -0.6172403000 	 -2.1125890000 
300.25 	 225.0036000 	 1.924550 	 -0.6156953000 	 -2.1115620000 
300.45 	 225.0036000 	 1.924550 	 -0.6129296000 	 -2.1087550000 
300.65 	 225.0067000 	 1.924550 	 -0.6163947000 	 -2.1117120000 
300.85 	 225.0036000 	 1.924550 	 -0.6166522000 	 -2.1125380000 
301.05 	 225.0036000 	 1.924550 	 -0.6129519000 	 -2.1089550000 
301.25 	 224.9988000 	 1.924550 	 -0.6151390000 	 -2.1104300000 
301.45 	 224.9988000 	 1.924550 	 -0.6174056000 	 -2.1129200000 
301.65 	 224.9988000 	 1.924550 	 -0.6138929000 	 -2.1098300000 
301.85 	 224.9956000 	 1.924550 	 -0.6137879000 	 -2.1092570000 
302.05 	 224.9956000 	 1.924550 	 -0.6174660000 	 -2.1128490000 
302.25 	 224.9956000 	 1.924550 	 -0.6150119000 	 -2.1110310000 
302.45 	 224.9908000 	 1.924550 	 -0.6131585000 	 -2.1089580000 
302.65 	 224.9877000 	 1.924550 	 -0.6171036000 	 -2.1123660000 
302.85 	 224.9861000 	 1.924575 	 -0.6158002000 	 -2.1118100000 
303.05 	 224.9797000 	 1.924575 	 -0.6127707000 	 -2.1086380000 
303.25 	 224.9749000 	 1.924600 	 -0.6163566000 	 -2.1115880000 
303.45 	 224.9702000 	 1.924625 	 -0.6165473000 	 -2.1126590000 
303.65 	 224.9654000 	 1.924625 	 -0.6128788000 	 -2.1088090000 
303.85 	 224.9591000 	 1.924650 	 -0.6153393000 	 -2.1107670000 
304.05 	 224.9559000 	 1.924675 	 -0.6173293000 	 -2.1131360000 
304.25 	 224.9559000 	 1.924700 	 -0.6135814000 	 -2.1099310000 
304.45 	 224.9559000 	 1.924750 	 -0.6143157000 	 -2.1100490000 
304.65 	 224.9559000 	 1.924775 	 -0.6175963000 	 -2.1132690000 
304.85 	 224.9559000 	 1.924800 	 -0.6146049000 	 -2.1108630000 
305.05 	 224.9638000 	 1.924825 	 -0.6132920000 	 -2.1090670000 
305.25 	 224.9670000 	 1.924850 	 -0.6171544000 	 -2.1127190000 
305.45 	 224.9749000 	 1.924875 	 -0.6156445000 	 -2.1121220000 
305.65 	 224.9797000 	 1.924900 	 -0.6128438000 	 -2.1090820000 
305.85 	 224.9829000 	 1.924925 	 -0.6163343000 	 -2.1117470000 
306.05 	 224.9829000 	 1.924900 	 -0.6165187000 	 -2.1126910000 
306.25 	 224.9877000 	 1.924925 	 -0.6129233000 	 -2.1091560000 
306.45 	 224.9908000 	 1.924950 	 -0.6157271000 	 -2.1114320000 
306.65 	 224.9988000 	 1.924975 	 -0.6172721000 	 -2.1131260000 
306.85 	 225.0036000 	 1.924950 	 -0.6132539000 	 -2.1095560000 
307.05 	 225.0067000 	 1.924950 	 -0.6149769000 	 -2.1106750000 
307.25 	 225.0115000 	 1.924950 	 -0.6177108000 	 -2.1133640000 
307.45 	 225.0067000 	 1.924950 	 -0.6139056000 	 -2.1103450000 
307.65 	 225.0083000 	 1.924950 	 -0.6139691000 	 -2.1098070000 
307.85 	 225.0067000 	 1.924950 	 -0.6174024000 	 -2.1131800000 
308.05 	 225.0067000 	 1.924950 	 -0.6150882000 	 -2.1112920000 
308.25 	 225.0067000 	 1.924950 	 -0.6131299000 	 -2.1092670000 
308.45 	 225.0067000 	 1.924950 	 -0.6170559000 	 -2.1127800000 
308.65 	 225.0052000 	 1.924950 	 -0.6158956000 	 -2.1122200000 
308.85 	 225.0020000 	 1.924950 	 -0.6128820000 	 -2.1092160000 
309.05 	 224.9988000 	 1.924950 	 -0.6160736000 	 -2.1118000000 
309.25 	 224.9956000 	 1.924950 	 -0.6171386000 	 -2.1133770000 
309.45 	 224.9956000 	 1.924950 	 -0.6132190000 	 -2.1095400000 
309.65 	 224.9956000 	 1.924950 	 -0.6151835000 	 -2.1109420000 
309.85 	 224.9972000 	 1.924950 	 -0.6175995000 	 -2.1133840000 
310.05 	 224.9988000 	 1.924950 	 -0.6137466000 	 -2.1101470000 
310.25 	 225.0036000 	 1.924950 	 -0.6140454000 	 -2.1100080000 
310.45 	 225.0067000 	 1.924950 	 -0.6177425000 	 -2.1133680000 
310.65 	 225.0115000 	 1.924950 	 -0.6146844000 	 -2.1112350000 
310.85 	 225.0067000 	 1.924950 	 -0.6134478000 	 -2.1093810000 
311.05 	 225.0067000 	 1.924950 	 -0.6173388000 	 -2.1130150000 
311.25 	 225.0036000 	 1.924950 	 -0.6156349000 	 -2.1119790000 
311.45 	 224.9988000 	 1.924950 	 -0.6129646000 	 -2.1092510000 
311.65 	 224.9956000 	 1.924950 	 -0.6165759000 	 -2.1121150000 
311.85 	 224.9924000 	 1.924950 	 -0.6166458000 	 -2.1129350000 
312.05 	 224.9908000 	 1.924950 	 -0.6129932000 	 -2.1093620000 
312.25 	 224.9877000 	 1.924950 	 -0.6157684000 	 -2.1113300000 
312.45 	 224.9877000 	 1.924950 	 -0.6171227000 	 -2.1132470000 
312.65 	 224.9813000 	 1.924950 	 -0.6132825000 	 -2.1097880000 
312.85 	 224.9813000 	 1.924950 	 -0.6148148000 	 -2.1106880000 
313.05 	 224.9749000 	 1.924975 	 -0.6176440000 	 -2.1134730000 
313.25 	 224.9749000 	 1.924975 	 -0.6139819000 	 -2.1104080000 
313.45 	 224.9749000 	 1.925000 	 -0.6140963000 	 -2.1099380000 
313.65 	 224.9718000 	 1.925025 	 -0.6177457000 	 -2.1132530000 
313.85 	 224.9718000 	 1.925050 	 -0.6149705000 	 -2.1113200000 
314.05 	 224.9638000 	 1.925050 	 -0.6131617000 	 -2.1092640000 
314.25 	 224.9591000 	 1.925075 	 -0.6172879000 	 -2.1126140000 
314.45 	 224.9559000 	 1.925125 	 -0.6164455000 	 -2.1126720000 
314.65 	 224.9495000 	 1.925150 	 -0.6130568000 	 -2.1092320000 
314.85 	 224.9511000 	 1.925175 	 -0.6160991000 	 -2.1116480000 
315.05 	 224.9511000 	 1.925200 	 -0.6171958000 	 -2.1133710000 
315.25 	 224.9575000 	 1.925225 	 -0.6134828000 	 -2.1097690000 
315.45 	 224.9591000 	 1.925275 	 -0.6151263000 	 -2.1107700000 
315.65 	 224.9654000 	 1.925300 	 -0.6178570000 	 -2.1136310000 
315.85 	 224.9670000 	 1.925325 	 -0.6144238000 	 -2.1108470000 
316.05 	 224.9670000 	 1.925325 	 -0.6139469000 	 -2.1097150000 
316.25 	 224.9718000 	 1.925375 	 -0.6177425000 	 -2.1132950000 
316.45 	 224.9749000 	 1.925375 	 -0.6151994000 	 -2.1115620000 
316.65 	 224.9797000 	 1.925400 	 -0.6132539000 	 -2.1092670000 
316.85 	 224.9829000 	 1.925425 	 -0.6169510000 	 -2.1124940000 
317.05 	 224.9908000 	 1.925400 	 -0.6167157000 	 -2.1130590000 
317.25 	 224.9988000 	 1.925400 	 -0.6131871000 	 -2.1095910000 
317.45 	 225.0067000 	 1.925400 	 -0.6158257000 	 -2.1116960000 
317.65 	 225.0115000 	 1.925400 	 -0.6173674000 	 -2.1134000000 
317.85 	 225.0115000 	 1.925400 	 -0.6134892000 	 -2.1099090000 
318.05 	 225.0115000 	 1.925400 	 -0.6149228000 	 -2.1105830000 
318.25 	 225.0115000 	 1.925400 	 -0.6177743000 	 -2.1136630000 
318.45 	 225.0115000 	 1.925400 	 -0.6144492000 	 -2.1108850000 
318.65 	 225.0115000 	 1.925400 	 -0.6138452000 	 -2.1097500000 
318.85 	 225.0115000 	 1.925400 	 -0.6175868000 	 -2.1132790000 
319.05 	 225.0115000 	 1.925400 	 -0.6158193000 	 -2.1121440000 
319.25 	 225.0067000 	 1.925400 	 -0.6132476000 	 -2.1094260000 
319.45 	 225.0067000 	 1.925400 	 -0.6169383000 	 -2.1123790000 
319.65 	 225.0115000 	 1.925400 	 -0.6168747000 	 -2.1130660000 
319.85 	 225.0115000 	 1.925400 	 -0.6131045000 	 -2.1096010000 
320.05 	 225.0115000 	 1.925400 	 -0.6156190000 	 -2.1112950000 
320.25 	 225.0067000 	 1.925400 	 -0.6177521000 	 -2.1136440000 
320.45 	 225.0036000 	 1.925400 	 -0.6138420000 	 -2.1102330000 
320.65 	 224.9988000 	 1.925400 	 -0.6144937000 	 -2.1103260000 
320.85 	 224.9956000 	 1.925400 	 -0.6177743000 	 -2.1136060000 
321.05 	 224.9908000 	 1.925400 	 -0.6151231000 	 -2.1115050000 
321.25 	 224.9908000 	 1.925400 	 -0.6132793000 	 -2.1095530000 
321.45 	 224.9877000 	 1.925400 	 -0.6170495000 	 -2.1130050000 
321.65 	 224.9877000 	 1.925425 	 -0.6161785000 	 -2.1126590000 
321.85 	 224.9829000 	 1.925450 	 -0.6132380000 	 -2.1094100000 
322.05 	 224.9829000 	 1.925450 	 -0.6163438000 	 -2.1121690000 
322.25 	 224.9797000 	 1.925450 	 -0.6169541000 	 -2.1133420000 
322.45 	 224.9829000 	 1.925450 	 -0.6134351000 	 -2.1098360000 
322.65 	 224.9829000 	 1.925475 	 -0.6153170000 	 -2.1111740000 
322.85 	 224.9797000 	 1.925500 	 -0.6177838000 	 -2.1137780000 
323.05 	 224.9813000 	 1.925525 	 -0.6140232000 	 -2.1106590000 
323.25 	 224.9749000 	 1.925500 	 -0.6143729000 	 -2.1101890000 
323.45 	 224.9718000 	 1.925525 	 -0.6179428000 	 -2.1137400000 
323.65 	 224.9670000 	 1.925525 	 -0.6153647000 	 -2.1117470000 
323.85 	 224.9670000 	 1.925575 	 -0.6134510000 	 -2.1096420000 
324.05 	 224.9670000 	 1.925575 	 -0.6175454000 	 -2.1130590000 
324.25 	 224.9670000 	 1.925625 	 -0.6165695000 	 -2.1128940000 
324.45 	 224.9718000 	 1.925625 	 -0.6134669000 	 -2.1095820000 
324.65 	 224.9718000 	 1.925625 	 -0.6163947000 	 -2.1119590000 
324.85 	 224.9797000 	 1.925675 	 -0.6175296000 	 -2.1137270000 
325.05 	 224.9797000 	 1.925675 	 -0.6136799000 	 -2.1102750000 
325.25 	 224.9829000 	 1.925700 	 -0.6150214000 	 -2.1108790000 
325.45 	 224.9797000 	 1.925725 	 -0.6180668000 	 -2.1140130000 
325.65 	 224.9797000 	 1.925700 	 -0.6149356000 	 -2.1114000000 
325.85 	 224.9797000 	 1.925700 	 -0.6140677000 	 -2.1099880000 
326.05 	 224.9749000 	 1.925725 	 -0.6179587000 	 -2.1132660000 
326.25 	 224.9749000 	 1.925750 	 -0.6165441000 	 -2.1128650000 
326.45 	 224.9749000 	 1.925775 	 -0.6137021000 	 -2.1097980000 
326.65 	 224.9749000 	 1.925775 	 -0.6168811000 	 -2.1123630000 
326.85 	 224.9749000 	 1.925825 	 -0.6178601000 	 -2.1137810000 
327.05 	 224.9765000 	 1.925825 	 -0.6139501000 	 -2.1102140000 
327.25 	 224.9749000 	 1.925825 	 -0.6155332000 	 -2.1111200000 
327.45 	 224.9797000 	 1.925875 	 -0.6184101000 	 -2.1141020000 
327.65 	 224.9829000 	 1.925850 	 -0.6151072000 	 -2.1115560000 
327.85 	 224.9893000 	 1.925875 	 -0.6141472000 	 -2.1099600000 
328.05 	 224.9956000 	 1.925875 	 -0.6180732000 	 -2.1134730000 
328.25 	 225.0036000 	 1.925900 	 -0.6169160000 	 -2.1128150000 
328.45 	 225.0067000 	 1.925925 	 -0.6136990000 	 -2.1096900000 
328.65 	 225.0115000 	 1.925900 	 -0.6170400000 	 -2.1122260000 
328.85 	 225.0131000 	 1.925900 	 -0.6179492000 	 -2.1138450000 
329.05 	 225.0147000 	 1.925900 	 -0.6141027000 	 -2.1103790000 
329.25 	 225.0115000 	 1.925900 	 -0.6156635000 	 -2.1111520000 
329.45 	 225.0115000 	 1.925900 	 -0.6184864000 	 -2.1142290000 
329.65 	 225.0099000 	 1.925900 	 -0.6151740000 	 -2.1113940000 
329.85 	 225.0067000 	 1.925900 	 -0.6145859000 	 -2.1103670000 
330.05 	 225.0115000 	 1.925900 	 -0.6184514000 	 -2.1139210000 
330.25 	 225.0115000 	 1.925900 	 -0.6162230000 	 -2.1123600000 
330.45 	 225.0147000 	 1.925900 	 -0.6138897000 	 -2.1098170000 
330.65 	 225.0147000 	 1.925900 	 -0.6177425000 	 -2.1129770000 
330.85 	 225.0131000 	 1.925900 	 -0.6175296000 	 -2.1135330000 
331.05 	 225.0115000 	 1.925900 	 -0.6138229000 	 -2.1100550000 
331.25 	 225.0036000 	 1.925900 	 -0.6169033000 	 -2.1123380000 
331.45 	 224.9956000 	 1.925900 	 -0.6181176000 	 -2.1139370000 
331.65 	 224.9877000 	 1.925900 	 -0.6142299000 	 -2.1103670000 
331.85 	 224.9829000 	 1.925900 	 -0.6156635000 	 -2.1112350000 
332.05 	 224.9797000 	 1.925900 	 -0.6184037000 	 -2.1142130000 
332.25 	 224.9797000 	 1.925900 	 -0.6149578000 	 -2.1114320000 
332.45 	 224.9813000 	 1.925900 	 -0.6146367000 	 -2.1103570000 
332.65 	 224.9829000 	 1.925900 	 -0.6184800000 	 -2.1138410000 
332.85 	 224.9829000 	 1.925900 	 -0.6161563000 	 -2.1123340000 
333.05 	 224.9877000 	 1.925900 	 -0.6139119000 	 -2.1099090000 
333.25 	 224.9845000 	 1.925900 	 -0.6176186000 	 -2.1132340000 
333.45 	 224.9829000 	 1.925900 	 -0.6171004000 	 -2.1131800000 
333.65 	 224.9797000 	 1.925925 	 -0.6139501000 	 -2.1098070000 
333.85 	 224.9749000 	 1.925950 	 -0.6166585000 	 -2.1120900000 
334.05 	 224.9718000 	 1.925950 	 -0.6181908000 	 -2.1140540000 
334.25 	 224.9670000 	 1.925975 	 -0.6144651000 	 -2.1106400000 
334.45 	 224.9670000 	 1.926000 	 -0.6151168000 	 -2.1108720000 
334.65 	 224.9670000 	 1.926025 	 -0.6185881000 	 -2.1142990000 
334.85 	 224.9638000 	 1.926025 	 -0.6156476000 	 -2.1118510000 
335.05 	 224.9638000 	 1.926050 	 -0.6144428000 	 -2.1102300000 
335.25 	 224.9638000 	 1.926075 	 -0.6181908000 	 -2.1137620000 
335.45 	 224.9638000 	 1.926100 	 -0.6167539000 	 -2.1129890000 
335.65 	 224.9638000 	 1.926125 	 -0.6140010000 	 -2.1101570000 
335.85 	 224.9591000 	 1.926125 	 -0.6170623000 	 -2.1128050000 
336.05 	 224.9591000 	 1.926175 	 -0.6180096000 	 -2.1139560000 
336.25 	 224.9638000 	 1.926175 	 -0.6139755000 	 -2.1104050000 
336.45 	 224.9638000 	 1.926200 	 -0.6157875000 	 -2.1115650000 
336.65 	 224.9638000 	 1.926225 	 -0.6185405000 	 -2.1144520000 
336.85 	 224.9718000 	 1.926250 	 -0.6147099000 	 -2.1113560000 
337.05 	 224.9734000 	 1.926275 	 -0.6148370000 	 -2.1108530000 
337.25 	 224.9797000 	 1.926275 	 -0.6186104000 	 -2.1143600000 
337.45 	 224.9893000 	 1.926300 	 -0.6157494000 	 -2.1122680000 
337.65 	 224.9988000 	 1.926300 	 -0.6141822000 	 -2.1103450000 
337.85 	 225.0036000 	 1.926300 	 -0.6182798000 	 -2.1137840000 
338.05 	 225.0067000 	 1.926300 	 -0.6170177000 	 -2.1132950000 
338.25 	 225.0147000 	 1.926300 	 -0.6139342000 	 -2.1103890000 
338.45 	 225.0131000 	 1.926300 	 -0.6169987000 	 -2.1128300000 
338.65 	 225.0147000 	 1.926300 	 -0.6181908000 	 -2.1144680000 
338.85 	 225.0147000 	 1.926300 	 -0.6143951000 	 -2.1109420000 
339.05 	 225.0179000 	 1.926300 	 -0.6159019000 	 -2.1117340000 
339.25 	 225.0163000 	 1.926300 	 -0.6188488000 	 -2.1147220000 
339.45 	 225.0179000 	 1.926300 	 -0.6153901000 	 -2.1118640000 
339.65 	 225.0179000 	 1.926300 	 -0.6146431000 	 -2.1106310000 
339.85 	 225.0147000 	 1.926300 	 -0.6184196000 	 -2.1141560000 
340.05 	 225.0147000 	 1.926300 	 -0.6169446000 	 -2.1134220000 
340.25 	 225.0131000 	 1.926300 	 -0.6139755000 	 -2.1103950000 
340.45 	 225.0115000 	 1.926300 	 -0.6171894000 	 -2.1131420000 
340.65 	 225.0067000 	 1.926300 	 -0.6179301000 	 -2.1143980000 
340.85 	 225.0067000 	 1.926300 	 -0.6141853000 	 -2.1108440000 
341.05 	 225.0083000 	 1.926300 	 -0.6159210000 	 -2.1120550000 
341.25 	 225.0067000 	 1.926300 	 -0.6187089000 	 -2.1147250000 
341.45 	 225.0067000 	 1.926300 	 -0.6150786000 	 -2.1116290000 
341.65 	 225.0036000 	 1.926300 	 -0.6150627000 	 -2.1111810000 
341.85 	 224.9988000 	 1.926300 	 -0.6186454000 	 -2.1146680000 
342.05 	 224.9956000 	 1.926300 	 -0.6163852000 	 -2.1130020000 
342.25 	 224.9877000 	 1.926300 	 -0.6141440000 	 -2.1104270000 
342.45 	 224.9877000 	 1.926300 	 -0.6180541000 	 -2.1138320000 
342.65 	 224.9829000 	 1.926300 	 -0.6170559000 	 -2.1135110000 
342.85 	 224.9797000 	 1.926300 	 -0.6140327000 	 -2.1104340000 
343.05 	 224.9797000 	 1.926300 	 -0.6175518000 	 -2.1133200000 
343.25 	 224.9749000 	 1.926300 	 -0.6176249000 	 -2.1141080000 
343.45 	 224.9749000 	 1.926300 	 -0.6140487000 	 -2.1105890000 
343.65 	 224.9749000 	 1.926300 	 -0.6164710000 	 -2.1123280000 
343.85 	 224.9718000 	 1.926300 	 -0.6185595000 	 -2.1147440000 
344.05 	 224.9718000 	 1.926325 	 -0.6144873000 	 -2.1113750000 
344.25 	 224.9670000 	 1.926325 	 -0.6152503000 	 -2.1114410000 
344.45 	 224.9670000 	 1.926350 	 -0.6188488000 	 -2.1146810000 
344.65 	 224.9638000 	 1.926375 	 -0.6158034000 	 -2.1122870000 
344.85 	 224.9591000 	 1.926425 	 -0.6145160000 	 -2.1106270000 
345.05 	 224.9591000 	 1.926425 	 -0.6184101000 	 -2.1140700000 
345.25 	 224.9559000 	 1.926450 	 -0.6167762000 	 -2.1132690000 
345.45 	 224.9591000 	 1.926500 	 -0.6140423000 	 -2.1105420000 
345.65 	 224.9591000 	 1.926525 	 -0.6175836000 	 -2.1133330000 
345.85 	 224.9591000 	 1.926550 	 -0.6181431000 	 -2.1143470000 
346.05 	 224.9591000 	 1.926575 	 -0.6142871000 	 -2.1108020000 
346.25 	 224.9591000 	 1.926600 	 -0.6162230000 	 -2.1120450000 
346.45 	 224.9638000 	 1.926650 	 -0.6186803000 	 -2.1148240000 
346.65 	 224.9638000 	 1.926675 	 -0.6148465000 	 -2.1115300000 
346.85 	 224.9718000 	 1.926675 	 -0.6152089000 	 -2.1114670000 
347.05 	 224.9749000 	 1.926700 	 -0.6186740000 	 -2.1146680000 
347.25 	 224.9829000 	 1.926700 	 -0.6156508000 	 -2.1123250000 
347.45 	 224.9877000 	 1.926725 	 -0.6146526000 	 -2.1109230000 
347.65 	 224.9908000 	 1.926750 	 -0.6182861000 	 -2.1144580000 
347.85 	 224.9956000 	 1.926775 	 -0.6170209000 	 -2.1137710000 
348.05 	 225.0004000 	 1.926750 	 -0.6141281000 	 -2.1108310000 
348.25 	 225.0067000 	 1.926750 	 -0.6175486000 	 -2.1134380000 
348.45 	 225.0115000 	 1.926750 	 -0.6184959000 	 -2.1146740000 
348.65 	 225.0115000 	 1.926750 	 -0.6144492000 	 -2.1110760000 
348.85 	 225.0147000 	 1.926750 	 -0.6163056000 	 -2.1122620000 
349.05 	 225.0147000 	 1.926750 	 -0.6189823000 	 -2.1151540000 
349.25 	 225.0179000 	 1.926750 	 -0.6153234000 	 -2.1122520000 
349.45 	 225.0179000 	 1.926750 	 -0.6154378000 	 -2.1117340000 
349.65 	 225.0226000 	 1.926750 	 -0.6189283000 	 -2.1151030000 
349.85 	 225.0258000 	 1.926750 	 -0.6158893000 	 -2.1127480000 
350.05 	 225.0306000 	 1.926750 	 -0.6148529000 	 -2.1112570000 
350.25 	 225.0306000 	 1.926750 	 -0.6186740000 	 -2.1148360000 
350.45 	 225.0306000 	 1.926750 	 -0.6170781000 	 -2.1139340000 
350.65 	 225.0338000 	 1.926700 	 -0.6142902000 	 -2.1109450000 
350.85 	 225.0306000 	 1.926700 	 -0.6179969000 	 -2.1139880000 
351.05 	 225.0258000 	 1.926675 	 -0.6180509000 	 -2.1146520000 
351.25 	 225.0179000 	 1.926650 	 -0.6143951000 	 -2.1112120000 
351.45 	 225.0115000 	 1.926650 	 -0.6165727000 	 -2.1129260000 
351.65 	 225.0036000 	 1.926650 	 -0.6186867000 	 -2.1152400000 
351.85 	 224.9988000 	 1.926650 	 -0.6147130000 	 -2.1117500000 
352.05 	 224.9956000 	 1.926650 	 -0.6158733000 	 -2.1120450000 
352.25 	 224.9956000 	 1.926650 	 -0.6190364000 	 -2.1152430000 
352.45 	 224.9908000 	 1.926650 	 -0.6157780000 	 -2.1127190000 
352.65 	 224.9908000 	 1.926650 	 -0.6147957000 	 -2.1112190000 
352.85 	 224.9908000 	 1.926650 	 -0.6187217000 	 -2.1149540000 
353.05 	 224.9908000 	 1.926650 	 -0.6168874000 	 -2.1136730000 
353.25 	 224.9908000 	 1.926650 	 -0.6142457000 	 -2.1109450000 
353.45 	 224.9877000 	 1.926650 	 -0.6177902000 	 -2.1138260000 
353.65 	 224.9877000 	 1.926650 	 -0.6181717000 	 -2.1145920000 
353.85 	 224.9813000 	 1.926650 	 -0.6142934000 	 -2.1113110000 
354.05 	 224.9749000 	 1.926650 	 -0.6163597000 	 -2.1126300000 
354.25 	 224.9734000 	 1.926650 	 -0.6188933000 	 -2.1152020000 
354.45 	 224.9670000 	 1.926650 	 -0.6155205000 	 -2.1124620000 
354.65 	 224.9638000 	 1.926650 	 -0.6150309000 	 -2.1114600000 
354.85 	 224.9638000 	 1.926650 	 -0.6189505000 	 -2.1150810000 
355.05 	 224.9591000 	 1.926650 	 -0.6165123000 	 -2.1133490000 
355.25 	 224.9559000 	 1.926700 	 -0.6144269000 	 -2.1110180000 
355.45 	 224.9559000 	 1.926725 	 -0.6181812000 	 -2.1144360000 
355.65 	 224.9559000 	 1.926750 	 -0.6178379000 	 -2.1145570000 
355.85 	 224.9559000 	 1.926775 	 -0.6144047000 	 -2.1111550000 
356.05 	 224.9559000 	 1.926825 	 -0.6167539000 	 -2.1129260000 
356.25 	 224.9543000 	 1.926850 	 -0.6186517000 	 -2.1150370000 
356.45 	 224.9543000 	 1.926875 	 -0.6148974000 	 -2.1119370000 
356.65 	 224.9511000 	 1.926900 	 -0.6161372000 	 -2.1124200000 
356.85 	 224.9511000 	 1.926950 	 -0.6189664000 	 -2.1153710000 
357.05 	 224.9495000 	 1.926975 	 -0.6154696000 	 -2.1124300000 
357.25 	 224.9479000 	 1.927000 	 -0.6150277000 	 -2.1115240000 
357.45 	 224.9447000 	 1.927050 	 -0.6188933000 	 -2.1150110000 
357.65 	 224.9479000 	 1.927075 	 -0.6168270000 	 -2.1138220000 
357.85 	 224.9511000 	 1.927125 	 -0.6141917000 	 -2.1110630000 
358.05 	 224.9559000 	 1.927150 	 -0.6179269000 	 -2.1141150000 
358.25 	 224.9638000 	 1.927175 	 -0.6179174000 	 -2.1146870000 
358.45 	 224.9749000 	 1.927200 	 -0.6142171000 	 -2.1113590000 
358.65 	 224.9829000 	 1.927225 	 -0.6170368000 	 -2.1132630000 
358.85 	 224.9908000 	 1.927250 	 -0.6186898000 	 -2.1153350000 
359.05 	 224.9988000 	 1.927250 	 -0.6147480000 	 -2.1119820000 
359.25 	 225.0036000 	 1.927250 	 -0.6160609000 	 -2.1124240000 
359.45 	 225.0067000 	 1.927250 	 -0.6191254000 	 -2.1155420000 
359.65 	 225.0115000 	 1.927250 	 -0.6160164000 	 -2.1130850000 
359.85 	 225.0147000 	 1.927250 	 -0.6147735000 	 -2.1115050000 
360.05 	 225.0226000 	 1.927250 	 -0.6184896000 	 -2.1146740000 
360.25 	 225.0226000 	 1.927250 	 -0.6175073000 	 -2.1143940000 
360.45 	 225.0226000 	 1.927250 	 -0.6143538000 	 -2.1113110000 
360.65 	 225.0226000 	 1.927250 	 -0.6175740000 	 -2.1138570000 
360.85 	 225.0226000 	 1.927250 	 -0.6183116000 	 -2.1151890000 
361.05 	 225.0226000 	 1.927250 	 -0.6144746000 	 -2.1117180000 
361.25 	 225.0195000 	 1.927250 	 -0.6165568000 	 -2.1128650000 
361.45 	 225.0226000 	 1.927250 	 -0.6189346000 	 -2.1153550000 
361.65 	 225.0226000 	 1.927250 	 -0.6148211000 	 -2.1119120000 
361.85 	 225.0226000 	 1.927250 	 -0.6159337000 	 -2.1124390000 
362.05 	 225.0179000 	 1.927225 	 -0.6190777000 	 -2.1155800000 
362.25 	 225.0179000 	 1.927200 	 -0.6163279000 	 -2.1133330000 
362.45 	 225.0147000 	 1.927200 	 -0.6145859000 	 -2.1113680000 
362.65 	 225.0147000 	 1.927200 	 -0.6181939000 	 -2.1146580000 
362.85 	 225.0115000 	 1.927200 	 -0.6180699000 	 -2.1147540000 
363.05 	 225.0067000 	 1.927200 	 -0.6145859000 	 -2.1114730000 
363.25 	 225.0067000 	 1.927200 	 -0.6168747000 	 -2.1133230000 
363.45 	 225.0036000 	 1.927200 	 -0.6188615000 	 -2.1154820000 
363.65 	 225.0020000 	 1.927200 	 -0.6149451000 	 -2.1124300000 
363.85 	 225.0020000 	 1.927200 	 -0.6157939000 	 -2.1122300000 
364.05 	 224.9988000 	 1.927200 	 -0.6191031000 	 -2.1156020000 
364.25 	 224.9988000 	 1.927200 	 -0.6159719000 	 -2.1130880000 
364.45 	 224.9956000 	 1.927200 	 -0.6149356000 	 -2.1117150000 
364.65 	 224.9956000 	 1.927200 	 -0.6188552000 	 -2.1149990000 
364.85 	 224.9908000 	 1.927200 	 -0.6173420000 	 -2.1142040000 
365.05 	 224.9908000 	 1.927200 	 -0.6145064000 	 -2.1114800000 
365.25 	 224.9956000 	 1.927200 	 -0.6178125000 	 -2.1141780000 
365.45 	 224.9924000 	 1.927200 	 -0.6184419000 	 -2.1152560000 
365.65 	 224.9956000 	 1.927200 	 -0.6144492000 	 -2.1116480000 
365.85 	 224.9924000 	 1.927200 	 -0.6168588000 	 -2.1132880000 
366.05 	 224.9908000 	 1.927200 	 -0.6188202000 	 -2.1156120000 
366.25 	 224.9908000 	 1.927200 	 -0.6148720000 	 -2.1120710000 
366.45 	 224.9877000 	 1.927200 	 -0.6157780000 	 -2.1123310000 
366.65 	 224.9877000 	 1.927200 	 -0.6189887000 	 -2.1156310000 
366.85 	 224.9829000 	 1.927200 	 -0.6160195000 	 -2.1133230000 
367.05 	 224.9845000 	 1.927200 	 -0.6147798000 	 -2.1116130000 
367.25 	 224.9829000 	 1.927200 	 -0.6188869000 	 -2.1151540000 
367.45 	 224.9829000 	 1.927200 	 -0.6169160000 	 -2.1141780000 
367.65 	 224.9797000 	 1.927200 	 -0.6144651000 	 -2.1114480000 
367.85 	 224.9797000 	 1.927200 	 -0.6184705000 	 -2.1147920000 
368.05 	 224.9749000 	 1.927200 	 -0.6178887000 	 -2.1148400000 
368.25 	 224.9718000 	 1.927200 	 -0.6143951000 	 -2.1115620000 
368.45 	 224.9670000 	 1.927200 	 -0.6174214000 	 -2.1137460000 
368.65 	 224.9591000 	 1.927200 	 -0.6184546000 	 -2.1154020000 
368.85 	 224.9559000 	 1.927250 	 -0.6146431000 	 -2.1118550000 
369.05 	 224.9511000 	 1.927275 	 -0.6162770000 	 -2.1130050000 
369.25 	 224.9479000 	 1.927325 	 -0.6190777000 	 -2.1158470000 
369.45 	 224.9447000 	 1.927350 	 -0.6154664000 	 -2.1128590000 
369.65 	 224.9400000 	 1.927400 	 -0.6152821000 	 -2.1122200000 
369.85 	 224.9368000 	 1.927425 	 -0.6188933000 	 -2.1156020000 
370.05 	 224.9368000 	 1.927500 	 -0.6163438000 	 -2.1137650000 
370.25 	 224.9368000 	 1.927525 	 -0.6147385000 	 -2.1116480000 
370.45 	 224.9400000 	 1.927600 	 -0.6185754000 	 -2.1152560000 
370.65 	 224.9463000 	 1.927625 	 -0.6174024000 	 -2.1145760000 
370.85 	 224.9511000 	 1.927675 	 -0.6143888000 	 -2.1116420000 
371.05 	 224.9575000 	 1.927700 	 -0.6178379000 	 -2.1144290000 
371.25 	 224.9654000 	 1.927725 	 -0.6181844000 	 -2.1152430000 
371.45 	 224.9765000 	 1.927750 	 -0.6142521000 	 -2.1117210000 
371.65 	 224.9861000 	 1.927750 	 -0.6170464000 	 -2.1136220000 
371.85 	 224.9956000 	 1.927750 	 -0.6193034000 	 -2.1157230000 
372.05 	 225.0067000 	 1.927750 	 -0.6154156000 	 -2.1124430000 
372.25 	 225.0147000 	 1.927750 	 -0.6164138000 	 -2.1127190000 
372.45 	 225.0210000 	 1.927750 	 -0.6194782000 	 -2.1159010000 
372.65 	 225.0258000 	 1.927750 	 -0.6164615000 	 -2.1134380000 
372.85 	 225.0306000 	 1.927750 	 -0.6155300000 	 -2.1119910000 
373.05 	 225.0322000 	 1.927750 	 -0.6191857000 	 -2.1155040000 
373.25 	 225.0306000 	 1.927750 	 -0.6171767000 	 -2.1142450000 
373.45 	 225.0306000 	 1.927750 	 -0.6150596000 	 -2.1117850000 
373.65 	 225.0258000 	 1.927750 	 -0.6188583000 	 -2.1152080000 
373.85 	 225.0226000 	 1.927750 	 -0.6183783000 	 -2.1149920000 
374.05 	 225.0226000 	 1.927725 	 -0.6149133000 	 -2.1117470000 
374.25 	 225.0226000 	 1.927700 	 -0.6174310000 	 -2.1137710000 
374.45 	 225.0226000 	 1.927700 	 -0.6193765000 	 -2.1158280000 
374.65 	 225.0226000 	 1.927700 	 -0.6155872000 	 -2.1127190000 
374.85 	 225.0179000 	 1.927675 	 -0.6164233000 	 -2.1128720000 
375.05 	 225.0147000 	 1.927650 	 -0.6197643000 	 -2.1161460000 
375.25 	 225.0147000 	 1.927650 	 -0.6162167000 	 -2.1134120000 
375.45 	 225.0115000 	 1.927650 	 -0.6156127000 	 -2.1122810000 
375.65 	 225.0115000 	 1.927650 	 -0.6196022000 	 -2.1158570000 
375.85 	 225.0067000 	 1.927650 	 -0.6173484000 	 -2.1143820000 
376.05 	 225.0067000 	 1.927650 	 -0.6150691000 	 -2.1118710000 
376.25 	 225.0004000 	 1.927650 	 -0.6186295000 	 -2.1151570000 
376.45 	 224.9988000 	 1.927650 	 -0.6185659000 	 -2.1154880000 
376.65 	 224.9908000 	 1.927650 	 -0.6150277000 	 -2.1121530000 
376.85 	 224.9877000 	 1.927650 	 -0.6174088000 	 -2.1136760000 
377.05 	 224.9829000 	 1.927650 	 -0.6195037000 	 -2.1161810000 
377.25 	 224.9797000 	 1.927650 	 -0.6157239000 	 -2.1127160000 
377.45 	 224.9797000 	 1.927650 	 -0.6161022000 	 -2.1126490000 
377.65 	 224.9813000 	 1.927650 	 -0.6196721000 	 -2.1159620000 
377.85 	 224.9877000 	 1.927650 	 -0.6174533000 	 -2.1144330000 
378.05 	 224.9877000 	 1.927650 	 -0.6150913000 	 -2.1118420000 
378.25 	 224.9877000 	 1.927650 	 -0.6186676000 	 -2.1149600000 
378.45 	 224.9829000 	 1.927650 	 -0.6185754000 	 -2.1154660000 
378.65 	 224.9813000 	 1.927650 	 -0.6150659000 	 -2.1120740000 
378.85 	 224.9797000 	 1.927650 	 -0.6176503000 	 -2.1139270000 
379.05 	 224.9749000 	 1.927650 	 -0.6193352000 	 -2.1162000000 
379.25 	 224.9749000 	 1.927650 	 -0.6154506000 	 -2.1126020000 
379.45 	 224.9718000 	 1.927700 	 -0.6166680000 	 -2.1130880000 
379.65 	 224.9718000 	 1.927700 	 -0.6195354000 	 -2.1161530000 
379.85 	 224.9670000 	 1.927725 	 -0.6162739000 	 -2.1135970000 
380.05 	 224.9654000 	 1.927750 	 -0.6156476000 	 -2.1124240000 
380.25 	 224.9638000 	 1.927775 	 -0.6194655000 	 -2.1160540000 
380.45 	 224.9622000 	 1.927800 	 -0.6171290000 	 -2.1144170000 
380.65 	 224.9591000 	 1.927825 	 -0.6149324000 	 -2.1119850000 
380.85 	 224.9559000 	 1.927850 	 -0.6186072000 	 -2.1150180000 
381.05 	 224.9559000 	 1.927875 	 -0.6184896000 	 -2.1156020000 
381.25 	 224.9559000 	 1.927900 	 -0.6149037000 	 -2.1121380000 
381.45 	 224.9559000 	 1.927950 	 -0.6175296000 	 -2.1139940000 
381.65 	 224.9591000 	 1.927975 	 -0.6194369000 	 -2.1161970000 
381.85 	 224.9622000 	 1.928000 	 -0.6155713000 	 -2.1127860000 
382.05 	 224.9670000 	 1.928025 	 -0.6162484000 	 -2.1131130000 
382.25 	 224.9734000 	 1.928050 	 -0.6195927000 	 -2.1164510000 
382.45 	 224.9829000 	 1.928075 	 -0.6165059000 	 -2.1136790000 
382.65 	 224.9908000 	 1.928050 	 -0.6155618000 	 -2.1124360000 
382.85 	 224.9956000 	 1.928050 	 -0.6195609000 	 -2.1158470000 
383.05 	 225.0004000 	 1.928050 	 -0.6181653000 	 -2.1151830000 
383.25 	 225.0020000 	 1.928050 	 -0.6151740000 	 -2.1122330000 
383.45 	 225.0036000 	 1.928050 	 -0.6184896000 	 -2.1148490000 
383.65 	 225.0036000 	 1.928050 	 -0.6190554000 	 -2.1160950000 
383.85 	 225.0036000 	 1.928050 	 -0.6152058000 	 -2.1125320000 
384.05 	 225.0036000 	 1.928050 	 -0.6174119000 	 -2.1137780000 
384.25 	 225.0036000 	 1.928050 	 -0.6199646000 	 -2.1165180000 
384.45 	 225.0004000 	 1.928050 	 -0.6162770000 	 -2.1134060000 
384.65 	 224.9956000 	 1.928050 	 -0.6160132000 	 -2.1128240000 
384.85 	 224.9924000 	 1.928050 	 -0.6196944000 	 -2.1162610000 
385.05 	 224.9908000 	 1.928050 	 -0.6173865000 	 -2.1145180000 
385.25 	 224.9908000 	 1.928050 	 -0.6154537000 	 -2.1123190000 
385.45 	 224.9956000 	 1.928050 	 -0.6190045000 	 -2.1155670000 
385.65 	 224.9956000 	 1.928050 	 -0.6184769000 	 -2.1156530000 
385.85 	 224.9988000 	 1.928050 	 -0.6152312000 	 -2.1122580000 
386.05 	 224.9956000 	 1.928050 	 -0.6179905000 	 -2.1143500000 
386.25 	 224.9908000 	 1.928050 	 -0.6196721000 	 -2.1164070000 
386.45 	 224.9861000 	 1.928075 	 -0.6158320000 	 -2.1131040000 
386.65 	 224.9797000 	 1.928075 	 -0.6165886000 	 -2.1132850000 
386.85 	 224.9797000 	 1.928100 	 -0.6198819000 	 -2.1164730000 
387.05 	 224.9749000 	 1.928125 	 -0.6172848000 	 -2.1145500000 
387.25 	 224.9749000 	 1.928125 	 -0.6159369000 	 -2.1126620000 
387.45 	 224.9749000 	 1.928125 	 -0.6198311000 	 -2.1163340000 
387.65 	 224.9749000 	 1.928175 	 -0.6185595000 	 -2.1157200000 
387.85 	 224.9797000 	 1.928175 	 -0.6156921000 	 -2.1126020000 
388.05 	 224.9797000 	 1.928225 	 -0.6189887000 	 -2.1153580000 
388.25 	 224.9797000 	 1.928200 	 -0.6195768000 	 -2.1165020000 
388.45 	 224.9749000 	 1.928200 	 -0.6159083000 	 -2.1131070000 
388.65 	 224.9749000 	 1.928225 	 -0.6179746000 	 -2.1142800000 
388.85 	 224.9749000 	 1.928250 	 -0.6205845000 	 -2.1170620000 
389.05 	 224.9749000 	 1.928275 	 -0.6169574000 	 -2.1141080000 
389.25 	 224.9749000 	 1.928275 	 -0.6167348000 	 -2.1135590000 
389.45 	 224.9749000 	 1.928300 	 -0.6203683000 	 -2.1170620000 
389.65 	 224.9797000 	 1.928325 	 -0.6180827000 	 -2.1154910000 
389.85 	 224.9797000 	 1.928350 	 -0.6159306000 	 -2.1129540000 
390.05 	 224.9813000 	 1.928350 	 -0.6195291000 	 -2.1160730000 
390.25 	 224.9797000 	 1.928350 	 -0.6196880000 	 -2.1167630000 
390.45 	 224.9829000 	 1.928350 	 -0.6160132000 	 -2.1134820000 
390.65 	 224.9829000 	 1.928375 	 -0.6184737000 	 -2.1154280000 
390.85 	 224.9829000 	 1.928400 	 -0.6204319000 	 -2.1175640000 
391.05 	 224.9829000 	 1.928425 	 -0.6166808000 	 -2.1141880000 
391.25 	 224.9877000 	 1.928400 	 -0.6175010000 	 -2.1142290000 
391.45 	 224.9877000 	 1.928400 	 -0.6209437000 	 -2.1174940000 
391.65 	 224.9908000 	 1.928400 	 -0.6180413000 	 -2.1152750000 
391.85 	 224.9956000 	 1.928400 	 -0.6160927000 	 -2.1132310000 
392.05 	 224.9956000 	 1.928400 	 -0.6201522000 	 -2.1168550000 
392.25 	 224.9956000 	 1.928400 	 -0.6194146000 	 -2.1165400000 
392.45 	 224.9956000 	 1.928400 	 -0.6159909000 	 -2.1131390000 
392.65 	 224.9956000 	 1.928400 	 -0.6193574000 	 -2.1158570000 
392.85 	 224.9908000 	 1.928400 	 -0.6200854000 	 -2.1171670000 
393.05 	 224.9877000 	 1.928425 	 -0.6163883000 	 -2.1137050000 
393.25 	 224.9877000 	 1.928425 	 -0.6179650000 	 -2.1150080000 
393.45 	 224.9877000 	 1.928450 	 -0.6207148000 	 -2.1177170000 
393.65 	 224.9877000 	 1.928475 	 -0.6170146000 	 -2.1146170000 
393.85 	 224.9877000 	 1.928450 	 -0.6171735000 	 -2.1142450000 
394.05 	 224.9829000 	 1.928450 	 -0.6208484000 	 -2.1177450000 
394.25 	 224.9829000 	 1.928475 	 -0.6181272000 	 -2.1156180000 
394.45 	 224.9829000 	 1.928500 	 -0.6164996000 	 -2.1136570000 
394.65 	 224.9813000 	 1.928525 	 -0.6203683000 	 -2.1171860000 
394.85 	 224.9797000 	 1.928500 	 -0.6191413000 	 -2.1164860000 
395.05 	 224.9797000 	 1.928500 	 -0.6161880000 	 -2.1134790000 
395.25 	 224.9797000 	 1.928525 	 -0.6196658000 	 -2.1168170000 
395.45 	 224.9797000 	 1.928550 	 -0.6201108000 	 -2.1178980000 
395.65 	 224.9797000 	 1.928575 	 -0.6163120000 	 -2.1145950000 
395.85 	 224.9797000 	 1.928550 	 -0.6185309000 	 -2.1161560000 
396.05 	 224.9797000 	 1.928550 	 -0.6208865000 	 -2.1187880000 
396.25 	 224.9829000 	 1.928575 	 -0.6171386000 	 -2.1157330000 
396.45 	 224.9877000 	 1.928600 	 -0.6170368000 	 -2.1150140000 
396.65 	 224.9877000 	 1.928625 	 -0.6208134000 	 -2.1185940000 
396.85 	 224.9829000 	 1.928600 	 -0.6185913000 	 -2.1170110000 
397.05 	 224.9829000 	 1.928600 	 -0.6165377000 	 -2.1146300000 
397.25 	 224.9797000 	 1.928625 	 -0.6205972000 	 -2.1181900000 
397.45 	 224.9749000 	 1.928650 	 -0.6194465000 	 -2.1179680000 
397.65 	 224.9749000 	 1.928675 	 -0.6162548000 	 -2.1147220000 
397.85 	 224.9749000 	 1.928675 	 -0.6196435000 	 -2.1171440000 
398.05 	 224.9797000 	 1.928700 	 -0.6205559000 	 -2.1187470000 
398.25 	 224.9829000 	 1.928725 	 -0.6165918000 	 -2.1151130000 
398.45 	 224.9877000 	 1.928700 	 -0.6183593000 	 -2.1163400000 
398.65 	 224.9956000 	 1.928725 	 -0.6210041000 	 -2.1190260000 
398.85 	 224.9988000 	 1.928750 	 -0.6173642000 	 -2.1160540000 
399.05 	 224.9988000 	 1.928750 	 -0.6173356000 	 -2.1154560000 
399.25 	 224.9988000 	 1.928750 	 -0.6209405000 	 -2.1188700000 
399.45 	 224.9988000 	 1.928750 	 -0.6187248000 	 -2.1172620000 
399.65 	 224.9956000 	 1.928750 	 -0.6166522000 	 -2.1149860000 
399.85 	 224.9956000 	 1.928750 	 -0.6202698000 	 -2.1181900000 
400.05 	 224.9956000 	 1.928750 	 -0.6199074000 	 -2.1184220000 
400.25 	 224.9956000 	 1.928750 	 -0.6165059000 	 -2.1149640000 
400.45 	 224.9924000 	 1.928750 	 -0.6192525000 	 -2.1170070000 
400.65 	 224.9956000 	 1.928750 	 -0.6209119000 	 -2.1190870000 
400.85 	 224.9988000 	 1.928750 	 -0.6169955000 	 -2.1156720000 
401.05 	 224.9988000 	 1.928750 	 -0.6179873000 	 -2.1160290000 
401.25 	 225.0004000 	 1.928750 	 -0.6212012000 	 -2.1191660000 
401.45 	 225.0020000 	 1.928750 	 -0.6177362000 	 -2.1165560000 
401.65 	 225.0004000 	 1.928750 	 -0.6173038000 	 -2.1155100000 
401.85 	 224.9956000 	 1.928750 	 -0.6210582000 	 -2.1189910000 
402.05 	 224.9956000 	 1.928750 	 -0.6188869000 	 -2.1175160000 
402.25 	 224.9877000 	 1.928750 	 -0.6166394000 	 -2.1149950000 
402.45 	 224.9829000 	 1.928750 	 -0.6201553000 	 -2.1180090000 
402.65 	 224.9797000 	 1.928750 	 -0.6198565000 	 -2.1185140000 
402.85 	 224.9749000 	 1.928750 	 -0.6164710000 	 -2.1150880000 
403.05 	 224.9749000 	 1.928775 	 -0.6190205000 	 -2.1171380000 
403.25 	 224.9765000 	 1.928775 	 -0.6207657000 	 -2.1192680000 
403.45 	 224.9797000 	 1.928800 	 -0.6170464000 	 -2.1157710000 
403.65 	 224.9797000 	 1.928800 	 -0.6178061000 	 -2.1160350000 
403.85 	 224.9813000 	 1.928825 	 -0.6212552000 	 -2.1193730000 
404.05 	 224.9797000 	 1.928850 	 -0.6180318000 	 -2.1170300000 
404.25 	 224.9749000 	 1.928875 	 -0.6168525000 	 -2.1153860000 
404.45 	 224.9749000 	 1.928850 	 -0.6208038000 	 -2.1189980000 
404.65 	 224.9718000 	 1.928875 	 -0.6194687000 	 -2.1182980000 
404.85 	 224.9718000 	 1.928900 	 -0.6164582000 	 -2.1151420000 
405.05 	 224.9686000 	 1.928925 	 -0.6194369000 	 -2.1177480000 
405.25 	 224.9670000 	 1.928950 	 -0.6205209000 	 -2.1192070000 
405.45 	 224.9654000 	 1.928975 	 -0.6167634000 	 -2.1156690000 
405.65 	 224.9638000 	 1.928975 	 -0.6185214000 	 -2.1168870000 
405.85 	 224.9606000 	 1.929000 	 -0.6210868000 	 -2.1196210000 
406.05 	 224.9638000 	 1.929025 	 -0.6176567000 	 -2.1166770000 
406.25 	 224.9654000 	 1.929050 	 -0.6173547000 	 -2.1159520000 
406.45 	 224.9718000 	 1.929075 	 -0.6212108000 	 -2.1195320000 
406.65 	 224.9797000 	 1.929075 	 -0.6187503000 	 -2.1179070000 
406.85 	 224.9877000 	 1.929100 	 -0.6167952000 	 -2.1155390000 
407.05 	 224.9908000 	 1.929125 	 -0.6206290000 	 -2.1188860000 
407.25 	 224.9956000 	 1.929100 	 -0.6202157000 	 -2.1190480000 
407.45 	 224.9988000 	 1.929100 	 -0.6167189000 	 -2.1157960000 
407.65 	 224.9988000 	 1.929100 	 -0.6197166000 	 -2.1180820000 
407.85 	 224.9988000 	 1.929100 	 -0.6210041000 	 -2.1196530000 
408.05 	 224.9956000 	 1.929100 	 -0.6170432000 	 -2.1161240000 
408.25 	 224.9988000 	 1.929100 	 -0.6184578000 	 -2.1170040000 
408.45 	 224.9988000 	 1.929100 	 -0.6213252000 	 -2.1199390000 
408.65 	 225.0036000 	 1.929100 	 -0.6177425000 	 -2.1168550000 
408.85 	 225.0052000 	 1.929100 	 -0.6176885000 	 -2.1162670000 
409.05 	 225.0067000 	 1.929100 	 -0.6215064000 	 -2.1197760000 
409.25 	 225.0115000 	 1.929100 	 -0.6188520000 	 -2.1177740000 
409.45 	 225.0067000 	 1.929100 	 -0.6168525000 	 -2.1157230000 
409.65 	 225.0067000 	 1.929100 	 -0.6210232000 	 -2.1192550000 
409.85 	 225.0036000 	 1.929100 	 -0.6199265000 	 -2.1188040000 
410.05 	 225.0036000 	 1.929100 	 -0.6168906000 	 -2.1157710000 
410.25 	 224.9988000 	 1.929100 	 -0.6198629000 	 -2.1181870000 
410.45 	 224.9988000 	 1.929100 	 -0.6209500000 	 -2.1196680000 
410.65 	 224.9988000 	 1.929100 	 -0.6171290000 	 -2.1161490000 
410.85 	 225.0036000 	 1.929100 	 -0.6182035000 	 -2.1167280000 
411.05 	 225.0036000 	 1.929100 	 -0.6215096000 	 -2.1198880000 
411.25 	 225.0020000 	 1.929100 	 -0.6181812000 	 -2.1173670000 
411.45 	 224.9988000 	 1.929100 	 -0.6173897000 	 -2.1159970000 
411.65 	 224.9988000 	 1.929100 	 -0.6213157000 	 -2.1196620000 
411.85 	 224.9956000 	 1.929100 	 -0.6192875000 	 -2.1185180000 
412.05 	 224.9956000 	 1.929100 	 -0.6166363000 	 -2.1157230000 
412.25 	 224.9908000 	 1.929100 	 -0.6204541000 	 -2.1187910000 
412.45 	 224.9877000 	 1.929100 	 -0.6204287000 	 -2.1192960000 
412.65 	 224.9829000 	 1.929100 	 -0.6168175000 	 -2.1159080000 
412.85 	 224.9749000 	 1.929125 	 -0.6194305000 	 -2.1178280000 
413.05 	 224.9718000 	 1.929150 	 -0.6211376000 	 -2.1198370000 
413.25 	 224.9718000 	 1.929175 	 -0.6171894000 	 -2.1165690000 
413.45 	 224.9638000 	 1.929175 	 -0.6183815000 	 -2.1168710000 
413.65 	 224.9591000 	 1.929225 	 -0.6215318000 	 -2.1201520000 
413.85 	 224.9559000 	 1.929225 	 -0.6184642000 	 -2.1176780000 
414.05 	 224.9543000 	 1.929275 	 -0.6172657000 	 -2.1160570000 
414.25 	 224.9511000 	 1.929300 	 -0.6209882000 	 -2.1194580000 
414.45 	 224.9527000 	 1.929325 	 -0.6198470000 	 -2.1188390000 
414.65 	 224.9559000 	 1.929350 	 -0.6167857000 	 -2.1157840000 
414.85 	 224.9591000 	 1.929375 	 -0.6198215000 	 -2.1183590000 
415.05 	 224.9638000 	 1.929425 	 -0.6209087000 	 -2.1198210000 
415.25 	 224.9718000 	 1.929425 	 -0.6171258000 	 -2.1162960000 
415.45 	 224.9781000 	 1.929475 	 -0.6186008000 	 -2.1172900000 
415.65 	 224.9829000 	 1.929450 	 -0.6213951000 	 -2.1201040000 
415.85 	 224.9908000 	 1.929475 	 -0.6177585000 	 -2.1169190000 
416.05 	 224.9956000 	 1.929500 	 -0.6178379000 	 -2.1167530000 
416.25 	 224.9956000 	 1.929525 	 -0.6216081000 	 -2.1198720000 
416.45 	 224.9988000 	 1.929500 	 -0.6188933000 	 -2.1182350000 
416.65 	 225.0036000 	 1.929500 	 -0.6171067000 	 -2.1161140000 
416.85 	 225.0067000 	 1.929500 	 -0.6210263000 	 -2.1197060000 
417.05 	 225.0115000 	 1.929500 	 -0.6197707000 	 -2.1189820000 
417.25 	 225.0147000 	 1.929500 	 -0.6169288000 	 -2.1159810000 
417.45 	 225.0179000 	 1.929500 	 -0.6202984000 	 -2.1189500000 
417.65 	 225.0226000 	 1.929500 	 -0.6207180000 	 -2.1198910000 
417.85 	 225.0226000 	 1.929500 	 -0.6170051000 	 -2.1164990000 
418.05 	 225.0195000 	 1.929500 	 -0.6191349000 	 -2.1179330000 
418.25 	 225.0179000 	 1.929500 	 -0.6214396000 	 -2.1203360000 
418.45 	 225.0163000 	 1.929500 	 -0.6177871000 	 -2.1172020000 
418.65 	 225.0147000 	 1.929500 	 -0.6180413000 	 -2.1169350000 
418.85 	 225.0115000 	 1.929500 	 -0.6216685000 	 -2.1203420000 
419.05 	 225.0147000 	 1.929500 	 -0.6191699000 	 -2.1185300000 
419.25 	 225.0147000 	 1.929500 	 -0.6169128000 	 -2.1163300000 
419.45 	 225.0147000 	 1.929500 	 -0.6206417000 	 -2.1190960000 
419.65 	 225.0147000 	 1.929500 	 -0.6208420000 	 -2.1199160000 
419.85 	 225.0147000 	 1.929450 	 -0.6171862000 	 -2.1165530000 
420.05 	 225.0147000 	 1.929450 	 -0.6189315000 	 -2.1176720000 
420.25 	 225.0147000 	 1.929450 	 -0.6215255000 	 -2.1204920000 
420.45 	 225.0115000 	 1.929450 	 -0.6179110000 	 -2.1174880000 
420.65 	 225.0115000 	 1.929450 	 -0.6177108000 	 -2.1168710000 
420.85 	 225.0115000 	 1.929450 	 -0.6216145000 	 -2.1202060000 
421.05 	 225.0067000 	 1.929450 	 -0.6192366000 	 -2.1188130000 
421.25 	 225.0067000 	 1.929450 	 -0.6169097000 	 -2.1162770000 
421.45 	 225.0067000 	 1.929450 	 -0.6207911000 	 -2.1195860000 
421.65 	 224.9988000 	 1.929450 	 -0.6202984000 	 -2.1196170000 
421.85 	 224.9940000 	 1.929450 	 -0.6166935000 	 -2.1164930000 
422.05 	 224.9877000 	 1.929450 	 -0.6198406000 	 -2.1185840000 
422.25 	 224.9829000 	 1.929450 	 -0.6212775000 	 -2.1204280000 
422.45 	 224.9797000 	 1.929450 	 -0.6172530000 	 -2.1168520000 
422.65 	 224.9797000 	 1.929450 	 -0.6186072000 	 -2.1175700000 
422.85 	 224.9797000 	 1.929450 	 -0.6216367000 	 -2.1206600000 
423.05 	 224.9797000 	 1.929450 	 -0.6183402000 	 -2.1180820000 
423.25 	 224.9797000 	 1.929450 	 -0.6175645000 	 -2.1166830000 
423.45 	 224.9749000 	 1.929450 	 -0.6215191000 	 -2.1200940000 
423.65 	 224.9718000 	 1.929450 	 -0.6194718000 	 -2.1189560000 
423.85 	 224.9686000 	 1.929450 	 -0.6168811000 	 -2.1163270000 
424.05 	 224.9670000 	 1.929450 	 -0.6207212000 	 -2.1195130000 
424.25 	 224.9670000 	 1.929475 	 -0.6207021000 	 -2.1199230000 
424.45 	 224.9638000 	 1.929500 	 -0.6170146000 	 -2.1165470000 
424.65 	 224.9638000 	 1.929500 	 -0.6194496000 	 -2.1182320000 
424.85 	 224.9591000 	 1.929525 	 -0.6214237000 	 -2.1205270000 
425.05 	 224.9559000 	 1.929575 	 -0.6175423000 	 -2.1171190000 
425.25 	 224.9511000 	 1.929600 	 -0.6183783000 	 -2.1170780000 
425.45 	 224.9511000 	 1.929625 	 -0.6216367000 	 -2.1204570000 
425.65 	 224.9479000 	 1.929675 	 -0.6185722000 	 -2.1184060000 
425.85 	 224.9511000 	 1.929700 	 -0.6173356000 	 -2.1166960000 
426.05 	 224.9511000 	 1.929750 	 -0.6211472000 	 -2.1200440000 
426.25 	 224.9559000 	 1.929775 	 -0.6198342000 	 -2.1192810000 
426.45 	 224.9591000 	 1.929800 	 -0.6168239000 	 -2.1163910000 
426.65 	 224.9670000 	 1.929825 	 -0.6199582000 	 -2.1186540000 
426.85 	 224.9734000 	 1.929850 	 -0.6210454000 	 -2.1201260000 
427.05 	 224.9797000 	 1.929875 	 -0.6172816000 	 -2.1166740000 
427.25 	 224.9877000 	 1.929875 	 -0.6189124000 	 -2.1177960000 
427.45 	 224.9908000 	 1.929875 	 -0.6215795000 	 -2.1205620000 
427.65 	 224.9956000 	 1.929900 	 -0.6181653000 	 -2.1177230000 
427.85 	 225.0020000 	 1.929925 	 -0.6179364000 	 -2.1170010000 
428.05 	 225.0067000 	 1.929900 	 -0.6217384000 	 -2.1204630000 
428.25 	 225.0147000 	 1.929900 	 -0.6196277000 	 -2.1188290000 
428.45 	 225.0210000 	 1.929900 	 -0.6171481000 	 -2.1163650000 
428.65 	 225.0258000 	 1.929900 	 -0.6209977000 	 -2.1194900000 
428.85 	 225.0258000 	 1.929900 	 -0.6208007000 	 -2.1200440000 
429.05 	 225.0290000 	 1.929900 	 -0.6171004000 	 -2.1166680000 
429.25 	 225.0306000 	 1.929900 	 -0.6197071000 	 -2.1184600000 
429.45 	 225.0306000 	 1.929900 	 -0.6215509000 	 -2.1207870000 
429.65 	 225.0290000 	 1.929875 	 -0.6176567000 	 -2.1173380000 
429.85 	 225.0258000 	 1.929850 	 -0.6185532000 	 -2.1174500000 
430.05 	 225.0226000 	 1.929825 	 -0.6214969000 	 -2.1206380000 
430.25 	 225.0226000 	 1.929800 	 -0.6183434000 	 -2.1180340000 
430.45 	 225.0179000 	 1.929800 	 -0.6176789000 	 -2.1167630000 
430.65 	 225.0131000 	 1.929800 	 -0.6215286000 	 -2.1203200000 
430.85 	 225.0115000 	 1.929800 	 -0.6194337000 	 -2.1190550000 
431.05 	 225.0067000 	 1.929800 	 -0.6171195000 	 -2.1163460000 
431.25 	 225.0067000 	 1.929800 	 -0.6210868000 	 -2.1196680000 
431.45 	 225.0036000 	 1.929800 	 -0.6202062000 	 -2.1197450000 
431.65 	 225.0067000 	 1.929800 	 -0.6169764000 	 -2.1164730000 
431.85 	 225.0115000 	 1.929800 	 -0.6202316000 	 -2.1189210000 
432.05 	 225.0147000 	 1.929800 	 -0.6211535000 	 -2.1203520000 
432.25 	 225.0179000 	 1.929775 	 -0.6171004000 	 -2.1167310000 
432.45 	 225.0226000 	 1.929750 	 -0.6192430000 	 -2.1181040000 
432.65 	 225.0226000 	 1.929750 	 -0.6217448000 	 -2.1206700000 
432.85 	 225.0179000 	 1.929750 	 -0.6180446000 	 -2.1177290000 
433.05 	 225.0147000 	 1.929750 	 -0.6181176000 	 -2.1170360000 
433.25 	 225.0083000 	 1.929750 	 -0.6217670000 	 -2.1205360000 
433.45 	 225.0067000 	 1.929750 	 -0.6190808000 	 -2.1187020000 
433.65 	 225.0067000 	 1.929750 	 -0.6173738000 	 -2.1165210000 
433.85 	 225.0052000 	 1.929750 	 -0.6212775000 	 -2.1200240000 
434.05 	 225.0036000 	 1.929750 	 -0.6202030000 	 -2.1195630000 
434.25 	 224.9988000 	 1.929750 	 -0.6171513000 	 -2.1164860000 
434.45 	 224.9956000 	 1.929750 	 -0.6201045000 	 -2.1188290000 
434.65 	 224.9877000 	 1.929750 	 -0.6214969000 	 -2.1205590000 
434.85 	 224.9813000 	 1.929750 	 -0.6173452000 	 -2.1169280000 
435.05 	 224.9765000 	 1.929750 	 -0.6190745000 	 -2.1178880000 
435.25 	 224.9718000 	 1.929750 	 -0.6217194000 	 -2.1208130000 
435.45 	 224.9718000 	 1.929750 	 -0.6177902000 	 -2.1174590000 
435.65 	 224.9670000 	 1.929750 	 -0.6183338000 	 -2.1174940000 
435.85 	 224.9686000 	 1.929750 	 -0.6217130000 	 -2.1206540000 
436.05 	 224.9670000 	 1.929750 	 -0.6186040000 	 -2.1180980000 
436.25 	 224.9718000 	 1.929750 	 -0.6176853000 	 -2.1168110000 
436.45 	 224.9718000 	 1.929775 	 -0.6215795000 	 -2.1200690000 
436.65 	 224.9702000 	 1.929800 	 -0.6196530000 	 -2.1192460000 
436.85 	 224.9718000 	 1.929825 	 -0.6171100000 	 -2.1164290000 
437.05 	 224.9670000 	 1.929850 	 -0.6205527000 	 -2.1193850000 
437.25 	 224.9638000 	 1.929850 	 -0.6207975000 	 -2.1200150000 
437.45 	 224.9638000 	 1.929875 	 -0.6170813000 	 -2.1165940000 
437.65 	 224.9638000 	 1.929900 	 -0.6197993000 	 -2.1185270000 
437.85 	 224.9638000 	 1.929925 	 -0.6216462000 	 -2.1206670000 
438.05 	 224.9638000 	 1.929950 	 -0.6176567000 	 -2.1172940000 
438.25 	 224.9670000 	 1.929975 	 -0.6188488000 	 -2.1178370000 
438.45 	 224.9638000 	 1.929975 	 -0.6218243000 	 -2.1207020000 
438.65 	 224.9638000 	 1.930000 	 -0.6182607000 	 -2.1179490000 
438.85 	 224.9591000 	 1.930025 	 -0.6179269000 	 -2.1170460000 
439.05 	 224.9591000 	 1.930050 	 -0.6215191000 	 -2.1205140000 
439.25 	 224.9559000 	 1.930075 	 -0.6196594000 	 -2.1192140000 
439.45 	 224.9591000 	 1.930100 	 -0.6171608000 	 -2.1163850000 
439.65 	 224.9638000 	 1.930150 	 -0.6208261000 	 -2.1194810000 
439.85 	 224.9686000 	 1.930175 	 -0.6208865000 	 -2.1203490000 
440.05 	 224.9718000 	 1.930175 	 -0.6171926000 	 -2.1167720000 
440.25 	 224.9749000 	 1.930200 	 -0.6198788000 	 -2.1187750000 
440.45 	 224.9813000 	 1.930200 	 -0.6214714000 	 -2.1207080000 
440.65 	 224.9845000 	 1.930225 	 -0.6174564000 	 -2.1172300000 
440.85 	 224.9908000 	 1.930250 	 -0.6192462000 	 -2.1180950000 
441.05 	 224.9956000 	 1.930250 	 -0.6218910000 	 -2.1208350000 
441.25 	 225.0004000 	 1.930250 	 -0.6180127000 	 -2.1176020000 
441.45 	 225.0036000 	 1.930250 	 -0.6182893000 	 -2.1172110000 
441.65 	 225.0067000 	 1.930250 	 -0.6218497000 	 -2.1206510000 
441.85 	 225.0099000 	 1.930250 	 -0.6191317000 	 -2.1187270000 
442.05 	 225.0067000 	 1.930250 	 -0.6174469000 	 -2.1166420000 
442.25 	 225.0067000 	 1.930250 	 -0.6213697000 	 -2.1202820000 
442.45 	 225.0067000 	 1.930250 	 -0.6197357000 	 -2.1194490000 
442.65 	 225.0067000 	 1.930250 	 -0.6171767000 	 -2.1164830000 
442.85 	 225.0083000 	 1.930250 	 -0.6206512000 	 -2.1195570000 
443.05 	 225.0115000 	 1.930250 	 -0.6207498000 	 -2.1201900000 
443.25 	 225.0179000 	 1.930250 	 -0.6172307000 	 -2.1166770000 
443.45 	 225.0226000 	 1.930250 	 -0.6201490000 	 -2.1188860000 
443.65 	 225.0226000 	 1.930250 	 -0.6212711000 	 -2.1206120000 
443.85 	 225.0226000 	 1.930250 	 -0.6172530000 	 -2.1168640000 
444.05 	 225.0179000 	 1.930250 	 -0.6194973000 	 -2.1184890000 
444.25 	 225.0179000 	 1.930250 	 -0.6217639000 	 -2.1207330000 
444.45 	 225.0147000 	 1.930250 	 -0.6178697000 	 -2.1173160000 
444.65 	 225.0147000 	 1.930250 	 -0.6185659000 	 -2.1175160000 
444.85 	 225.0115000 	 1.930250 	 -0.6216717000 	 -2.1207210000 
445.05 	 225.0052000 	 1.930250 	 -0.6186358000 	 -2.1183330000 
445.25 	 225.0036000 	 1.930250 	 -0.6175613000 	 -2.1167180000 
445.45 	 224.9988000 	 1.930250 	 -0.6214841000 	 -2.1201360000 
445.65 	 225.0020000 	 1.930250 	 -0.6199010000 	 -2.1195290000 
445.85 	 225.0020000 	 1.930250 	 -0.6170654000 	 -2.1166420000 
446.05 	 225.0036000 	 1.930250 	 -0.6208007000 	 -2.1196210000 
446.25 	 225.0036000 	 1.930250 	 -0.6208007000 	 -2.1202500000 
446.45 	 224.9988000 	 1.930250 	 -0.6171894000 	 -2.1167500000 
446.65 	 224.9924000 	 1.930275 	 -0.6196912000 	 -2.1187020000 
446.85 	 224.9877000 	 1.930250 	 -0.6213220000 	 -2.1206700000 
447.05 	 224.9861000 	 1.930250 	 -0.6176758000 	 -2.1174270000 
447.25 	 224.9797000 	 1.930250 	 -0.6184514000 	 -2.1174140000 
447.45 	 224.9797000 	 1.930250 	 -0.6216176000 	 -2.1207620000 
447.65 	 224.9829000 	 1.930250 	 -0.6185627000 	 -2.1184730000 
447.85 	 224.9829000 	 1.930250 	 -0.6174850000 	 -2.1169380000 
448.05 	 224.9829000 	 1.930250 	 -0.6215286000 	 -2.1203900000 
448.25 	 224.9829000 	 1.930250 	 -0.6196244000 	 -2.1193600000 
448.45 	 224.9829000 	 1.930250 	 -0.6170686000 	 -2.1166770000 
448.65 	 224.9749000 	 1.930250 	 -0.6206131000 	 -2.1194270000 
448.85 	 224.9749000 	 1.930250 	 -0.6209787000 	 -2.1204380000 
449.05 	 224.9718000 	 1.930275 	 -0.6171163000 	 -2.1167440000 
449.25 	 224.9670000 	 1.930300 	 -0.6197580000 	 -2.1185560000 
449.45 	 224.9638000 	 1.930325 	 -0.6215954000 	 -2.1207140000 
449.65 	 224.9591000 	 1.930350 	 -0.6176949000 	 -2.1172140000 
449.85 	 224.9638000 	 1.930375 	 -0.6190491000 	 -2.1178750000 
450.05 	 224.9638000 	 1.930375 	 -0.6219260000 	 -2.1207680000 
450.25 	 224.9670000 	 1.930425 	 -0.6182957000 	 -2.1179550000 
450.45 	 224.9718000 	 1.930425 	 -0.6179746000 	 -2.1171250000 
450.65 	 224.9749000 	 1.930450 	 -0.6217480000 	 -2.1205270000 
450.85 	 224.9749000 	 1.930475 	 -0.6193829000 	 -2.1189530000 
451.05 	 224.9813000 	 1.930475 	 -0.6171862000 	 -2.1165880000 
451.25 	 224.9877000 	 1.930525 	 -0.6211408000 	 -2.1198880000 
451.45 	 224.9908000 	 1.930500 	 -0.6207339000 	 -2.1200310000 
451.65 	 224.9956000 	 1.930500 	 -0.6173865000 	 -2.1167820000 
451.85 	 224.9972000 	 1.930500 	 -0.6199551000 	 -2.1186420000 
452.05 	 225.0020000 	 1.930500 	 -0.6217797000 	 -2.1208290000 
452.25 	 224.9988000 	 1.930500 	 -0.6179364000 	 -2.1175380000 
452.45 	 225.0020000 	 1.930500 	 -0.6187471000 	 -2.1176750000 
452.65 	 224.9988000 	 1.930500 	 -0.6219864000 	 -2.1208320000 
452.85 	 224.9988000 	 1.930500 	 -0.6192589000 	 -2.1187400000 
453.05 	 224.9988000 	 1.930500 	 -0.6174882000 	 -2.1167440000 
453.25 	 224.9988000 	 1.930500 	 -0.6215572000 	 -2.1203140000 
453.45 	 224.9956000 	 1.930500 	 -0.6202443000 	 -2.1195700000 
453.65 	 224.9956000 	 1.930500 	 -0.6173261000 	 -2.1167090000 
453.85 	 224.9908000 	 1.930500 	 -0.6208420000 	 -2.1193760000 
454.05 	 224.9908000 	 1.930500 	 -0.6214905000 	 -2.1205390000 
454.25 	 224.9908000 	 1.930500 	 -0.6176313000 	 -2.1171540000 
454.45 	 224.9908000 	 1.930500 	 -0.6193479000 	 -2.1181900000 
454.65 	 224.9908000 	 1.930500 	 -0.6219642000 	 -2.1210800000 
454.85 	 224.9877000 	 1.930500 	 -0.6185691000 	 -2.1181230000 
455.05 	 224.9877000 	 1.930500 	 -0.6180541000 	 -2.1171730000 
455.25 	 224.9829000 	 1.930525 	 -0.6219895000 	 -2.1206410000 
455.45 	 224.9829000 	 1.930550 	 -0.6196467000 	 -2.1191630000 
455.65 	 224.9861000 	 1.930550 	 -0.6174247000 	 -2.1168010000 
455.85 	 224.9877000 	 1.930550 	 -0.6210582000 	 -2.1197000000 
456.05 	 224.9877000 	 1.930550 	 -0.6213093000 	 -2.1201960000 
456.25 	 224.9893000 	 1.930575 	 -0.6177998000 	 -2.1168040000 
456.45 	 224.9877000 	 1.930600 	 -0.6203079000 	 -2.1189560000 
456.65 	 224.9829000 	 1.930625 	 -0.6220245000 	 -2.1208100000 
456.85 	 224.9797000 	 1.930600 	 -0.6180000000 	 -2.1173030000 
457.05 	 224.9749000 	 1.930600 	 -0.6197071000 	 -2.1181200000 
457.25 	 224.9749000 	 1.930625 	 -0.6223392000 	 -2.1210380000 
457.45 	 224.9749000 	 1.930650 	 -0.6188297000 	 -2.1180500000 
457.65 	 224.9765000 	 1.930675 	 -0.6188202000 	 -2.1175100000 
457.85 	 224.9749000 	 1.930700 	 -0.6223996000 	 -2.1209180000 
458.05 	 224.9781000 	 1.930725 	 -0.6199487000 	 -2.1191660000 
458.25 	 224.9749000 	 1.930725 	 -0.6181335000 	 -2.1168140000 
458.45 	 224.9734000 	 1.930725 	 -0.6221740000 	 -2.1206120000 
458.65 	 224.9734000 	 1.930750 	 -0.6209787000 	 -2.1199290000 
458.85 	 224.9781000 	 1.930775 	 -0.6178411000 	 -2.1168900000 
459.05 	 224.9829000 	 1.930800 	 -0.6211026000 	 -2.1193030000 
459.25 	 224.9908000 	 1.930800 	 -0.6221740000 	 -2.1209750000 
459.45 	 224.9956000 	 1.930800 	 -0.6180986000 	 -2.1173730000 
459.65 	 224.9988000 	 1.930800 	 -0.6200059000 	 -2.1184790000 
459.85 	 224.9988000 	 1.930800 	 -0.6225173000 	 -2.1212800000 
460.05 	 224.9988000 	 1.930800 	 -0.6191158000 	 -2.1183270000 
460.25 	 224.9988000 	 1.930800 	 -0.6189505000 	 -2.1174180000 
460.45 	 224.9988000 	 1.930800 	 -0.6225427000 	 -2.1208480000 
460.65 	 224.9988000 	 1.930800 	 -0.6203747000 	 -2.1194870000 
460.85 	 225.0036000 	 1.930800 	 -0.6181844000 	 -2.1168870000 
461.05 	 225.0036000 	 1.930800 	 -0.6216272000 	 -2.1201770000 
461.25 	 225.0036000 	 1.930800 	 -0.6213379000 	 -2.1202150000 
461.45 	 225.0036000 	 1.930800 	 -0.6180573000 	 -2.1171570000 
461.65 	 225.0067000 	 1.930800 	 -0.6206703000 	 -2.1191690000 
461.85 	 225.0067000 	 1.930800 	 -0.6222026000 	 -2.1209340000 
462.05 	 225.0067000 	 1.930800 	 -0.6183084000 	 -2.1174210000 
462.25 	 225.0036000 	 1.930800 	 -0.6194973000 	 -2.1179870000 
462.45 	 225.0036000 	 1.930800 	 -0.6225967000 	 -2.1211370000 
462.65 	 224.9988000 	 1.930800 	 -0.6191890000 	 -2.1183750000 
462.85 	 224.9956000 	 1.930800 	 -0.6186962000 	 -2.1174050000 
463.05 	 224.9908000 	 1.930800 	 -0.6222820000 	 -2.1209500000 
463.25 	 224.9877000 	 1.930800 	 -0.6203811000 	 -2.1195030000 
463.45 	 224.9829000 	 1.930800 	 -0.6179333000 	 -2.1169850000 
463.65 	 224.9829000 	 1.930825 	 -0.6217416000 	 -2.1202370000 
463.85 	 224.9829000 	 1.930850 	 -0.6210899000 	 -2.1203330000 
464.05 	 224.9877000 	 1.930875 	 -0.6178125000 	 -2.1169090000 
464.25 	 224.9877000 	 1.930850 	 -0.6210549000 	 -2.1194300000 
464.45 	 224.9908000 	 1.930850 	 -0.6223519000 	 -2.1210860000 
464.65 	 224.9893000 	 1.930850 	 -0.6183274000 	 -2.1175030000 
464.85 	 224.9908000 	 1.930850 	 -0.6197135000 	 -2.1185110000 
465.05 	 224.9908000 	 1.930850 	 -0.6225967000 	 -2.1212960000 
465.25 	 224.9908000 	 1.930850 	 -0.6191063000 	 -2.1185680000 
465.45 	 224.9908000 	 1.930850 	 -0.6189124000 	 -2.1175580000 
465.65 	 224.9877000 	 1.930850 	 -0.6224315000 	 -2.1210510000 
465.85 	 224.9877000 	 1.930875 	 -0.6202729000 	 -2.1196590000 
466.05 	 224.9877000 	 1.930900 	 -0.6180732000 	 -2.1170200000 
466.25 	 224.9877000 	 1.930900 	 -0.6218243000 	 -2.1203800000 
466.45 	 224.9877000 	 1.930900 	 -0.6212266000 	 -2.1203960000 
466.65 	 224.9908000 	 1.930900 	 -0.6178824000 	 -2.1171410000 
466.85 	 224.9908000 	 1.930900 	 -0.6208833000 	 -2.1194460000 
467.05 	 224.9908000 	 1.930900 	 -0.6219928000 	 -2.1210480000 
467.25 	 224.9908000 	 1.930900 	 -0.6183529000 	 -2.1176020000 
467.45 	 224.9877000 	 1.930925 	 -0.6197039000 	 -2.1182890000 
467.65 	 224.9797000 	 1.930925 	 -0.6227779000 	 -2.1213940000 
467.85 	 224.9749000 	 1.930950 	 -0.6194210000 	 -2.1187720000 
468.05 	 224.9749000 	 1.930950 	 -0.6186072000 	 -2.1174590000 
468.25 	 224.9749000 	 1.930975 	 -0.6226508000 	 -2.1210480000 
468.45 	 224.9749000 	 1.931000 	 -0.6202316000 	 -2.1194010000 
468.65 	 224.9749000 	 1.931025 	 -0.6182416000 	 -2.1171220000 
468.85 	 224.9797000 	 1.931025 	 -0.6221835000 	 -2.1203260000 
469.05 	 224.9749000 	 1.931050 	 -0.6218147000 	 -2.1205140000 
469.25 	 224.9749000 	 1.931050 	 -0.6182194000 	 -2.1172360000 
469.45 	 224.9797000 	 1.931075 	 -0.6207275000 	 -2.1192330000 
469.65 	 224.9797000 	 1.931100 	 -0.6221485000 	 -2.1211270000 
469.85 	 224.9829000 	 1.931100 	 -0.6183529000 	 -2.1177640000 
470.05 	 224.9877000 	 1.931100 	 -0.6196785000 	 -2.1183810000 
470.25 	 224.9956000 	 1.931100 	 -0.6225936000 	 -2.1213530000 
470.45 	 224.9972000 	 1.931100 	 -0.6191413000 	 -2.1184540000 
470.65 	 224.9988000 	 1.931100 	 -0.6187503000 	 -2.1175580000 
470.85 	 225.0036000 	 1.931100 	 -0.6225999000 	 -2.1213090000 
471.05 	 225.0004000 	 1.931100 	 -0.6204541000 	 -2.1196680000 
471.25 	 225.0020000 	 1.931100 	 -0.6181049000 	 -2.1172300000 
471.45 	 224.9988000 	 1.931100 	 -0.6219800000 	 -2.1206250000 
471.65 	 224.9988000 	 1.931100 	 -0.6213570000 	 -2.1204820000 
471.85 	 224.9956000 	 1.931100 	 -0.6179428000 	 -2.1171510000 
472.05 	 224.9908000 	 1.931100 	 -0.6205909000 	 -2.1191090000 
472.25 	 224.9877000 	 1.931125 	 -0.6225078000 	 -2.1213850000 
472.45 	 224.9829000 	 1.931125 	 -0.6185055000 	 -2.1179420000 
472.65 	 224.9829000 	 1.931150 	 -0.6193702000 	 -2.1180310000 
472.85 	 224.9765000 	 1.931175 	 -0.6225713000 	 -2.1212640000 
473.05 	 224.9797000 	 1.931150 	 -0.6200059000 	 -2.1192420000 
473.25 	 224.9797000 	 1.931175 	 -0.6182893000 	 -2.1171980000 
473.45 	 224.9829000 	 1.931175 	 -0.6221676000 	 -2.1206790000 
473.65 	 224.9861000 	 1.931200 	 -0.6212075000 	 -2.1203740000 
473.85 	 224.9877000 	 1.931225 	 -0.6179841000 	 -2.1171350000 
474.05 	 224.9908000 	 1.931200 	 -0.6215477000 	 -2.1199480000 
474.25 	 224.9908000 	 1.931200 	 -0.6219642000 	 -2.1209210000 
474.45 	 224.9956000 	 1.931200 	 -0.6182544000 	 -2.1174940000 
474.65 	 224.9956000 	 1.931200 	 -0.6199710000 	 -2.1185270000 
474.85 	 224.9956000 	 1.931200 	 -0.6226889000 	 -2.1213050000 
475.05 	 224.9988000 	 1.931200 	 -0.6191444000 	 -2.1184760000 
475.25 	 225.0036000 	 1.931200 	 -0.6186454000 	 -2.1175770000 
475.45 	 225.0036000 	 1.931200 	 -0.6226190000 	 -2.1212100000 
475.65 	 225.0067000 	 1.931200 	 -0.6199741000 	 -2.1193150000 
475.85 	 225.0067000 	 1.931200 	 -0.6182258000 	 -2.1171950000 
476.05 	 225.0036000 	 1.931200 	 -0.6218433000 	 -2.1203770000 
476.25 	 224.9988000 	 1.931200 	 -0.6217003000 	 -2.1207840000 
476.45 	 224.9956000 	 1.931200 	 -0.6181081000 	 -2.1173220000 
476.65 	 224.9908000 	 1.931200 	 -0.6207212000 	 -2.1191660000 
476.85 	 224.9877000 	 1.931200 	 -0.6222470000 	 -2.1212200000 
477.05 	 224.9877000 	 1.931200 	 -0.6183147000 	 -2.1176500000 
477.25 	 224.9877000 	 1.931225 	 -0.6199233000 	 -2.1185460000 
477.45 	 224.9908000 	 1.931250 	 -0.6227143000 	 -2.1213690000 
477.65 	 224.9908000 	 1.931275 	 -0.6192843000 	 -2.1185970000 
477.85 	 224.9908000 	 1.931250 	 -0.6188520000 	 -2.1175350000 
478.05 	 224.9861000 	 1.931250 	 -0.6225618000 	 -2.1210540000 
478.25 	 224.9797000 	 1.931250 	 -0.6208293000 	 -2.1198530000 
478.45 	 224.9749000 	 1.931250 	 -0.6180668000 	 -2.1170270000 
478.65 	 224.9749000 	 1.931275 	 -0.6217893000 	 -2.1201870000 
478.85 	 224.9749000 	 1.931300 	 -0.6218465000 	 -2.1208030000 
479.05 	 224.9797000 	 1.931325 	 -0.6180859000 	 -2.1173350000 
479.25 	 224.9797000 	 1.931350 	 -0.6205940000 	 -2.1190450000 
479.45 	 224.9797000 	 1.931350 	 -0.6226667000 	 -2.1214040000 
479.65 	 224.9749000 	 1.931350 	 -0.6190650000 	 -2.1184990000 
479.85 	 224.9749000 	 1.931350 	 -0.6193924000 	 -2.1178980000 
480.05 	 224.9718000 	 1.931375 	 -0.6228828000 	 -2.1215340000 
480.25 	 224.9718000 	 1.931400 	 -0.6198597000 	 -2.1191820000 
480.45 	 224.9734000 	 1.931425 	 -0.6185086000 	 -2.1173950000 
480.65 	 224.9797000 	 1.931450 	 -0.6222216000 	 -2.1205780000 
480.85 	 224.9829000 	 1.931450 	 -0.6215255000 	 -2.1204220000 
481.05 	 224.9861000 	 1.931450 	 -0.6182925000 	 -2.1172650000 
481.25 	 224.9908000 	 1.931475 	 -0.6216335000 	 -2.1197410000 
481.45 	 224.9956000 	 1.931500 	 -0.6226222000 	 -2.1212740000 
481.65 	 225.0052000 	 1.931500 	 -0.6187820000 	 -2.1178980000 
481.85 	 225.0115000 	 1.931500 	 -0.6203111000 	 -2.1189630000 
482.05 	 225.0147000 	 1.931500 	 -0.6229369000 	 -2.1216770000 
482.25 	 225.0179000 	 1.931500 	 -0.6193702000 	 -2.1186320000 
482.45 	 225.0226000 	 1.931500 	 -0.6192620000 	 -2.1179900000 
482.65 	 225.0226000 	 1.931500 	 -0.6230386000 	 -2.1214070000 
482.85 	 225.0226000 	 1.931500 	 -0.6204574000 	 -2.1196910000 
483.05 	 225.0210000 	 1.931500 	 -0.6187884000 	 -2.1175730000 
483.25 	 225.0179000 	 1.931500 	 -0.6224855000 	 -2.1209530000 
483.45 	 225.0147000 	 1.931500 	 -0.6215127000 	 -2.1204120000 
483.65 	 225.0115000 	 1.931500 	 -0.6184705000 	 -2.1176020000 
483.85 	 225.0067000 	 1.931500 	 -0.6217194000 	 -2.1200720000 
484.05 	 225.0067000 	 1.931500 	 -0.6224315000 	 -2.1213910000 
484.25 	 225.0067000 	 1.931500 	 -0.6185691000 	 -2.1177320000 
484.45 	 225.0067000 	 1.931500 	 -0.6207085000 	 -2.1192580000 
484.65 	 225.0067000 	 1.931500 	 -0.6229496000 	 -2.1216650000 
484.85 	 225.0067000 	 1.931500 	 -0.6190904000 	 -2.1185110000 
485.05 	 225.0115000 	 1.931500 	 -0.6197516000 	 -2.1184090000 
485.25 	 225.0147000 	 1.931500 	 -0.6230227000 	 -2.1215660000 
485.45 	 225.0147000 	 1.931500 	 -0.6203334000 	 -2.1193250000 
485.65 	 225.0147000 	 1.931500 	 -0.6189601000 	 -2.1178600000 
485.85 	 225.0115000 	 1.931475 	 -0.6227589000 	 -2.1210540000 
486.05 	 225.0115000 	 1.931450 	 -0.6210391000 	 -2.1202280000 
486.25 	 225.0067000 	 1.931450 	 -0.6184991000 	 -2.1175770000 
486.45 	 225.0036000 	 1.931450 	 -0.6219959000 	 -2.1204090000 
486.65 	 224.9988000 	 1.931450 	 -0.6224124000 	 -2.1211150000 
486.85 	 224.9988000 	 1.931450 	 -0.6184260000 	 -2.1177770000 
487.05 	 224.9956000 	 1.931450 	 -0.6209151000 	 -2.1192460000 
487.25 	 224.9908000 	 1.931450 	 -0.6226762000 	 -2.1214490000 
487.45 	 224.9877000 	 1.931450 	 -0.6189315000 	 -2.1181960000 
487.65 	 224.9877000 	 1.931450 	 -0.6197548000 	 -2.1183460000 
487.85 	 224.9829000 	 1.931450 	 -0.6229464000 	 -2.1216550000 
488.05 	 224.9813000 	 1.931450 	 -0.6200377000 	 -2.1193570000 
488.25 	 224.9797000 	 1.931450 	 -0.6190078000 	 -2.1178630000 
488.45 	 224.9797000 	 1.931450 	 -0.6228225000 	 -2.1213690000 
488.65 	 224.9797000 	 1.931450 	 -0.6208579000 	 -2.1198880000 
488.85 	 224.9797000 	 1.931450 	 -0.6184991000 	 -2.1176400000 
489.05 	 224.9797000 	 1.931450 	 -0.6225268000 	 -2.1209080000 
489.25 	 224.9749000 	 1.931450 	 -0.6217321000 	 -2.1206890000 
489.45 	 224.9734000 	 1.931450 	 -0.6185341000 	 -2.1174650000 
489.65 	 224.9670000 	 1.931475 	 -0.6216272000 	 -2.1199540000 
489.85 	 224.9622000 	 1.931500 	 -0.6226603000 	 -2.1214550000 
490.05 	 224.9591000 	 1.931525 	 -0.6188170000 	 -2.1177900000 
490.25 	 224.9591000 	 1.931575 	 -0.6204827000 	 -2.1189120000 
490.45 	 224.9591000 	 1.931600 	 -0.6227906000 	 -2.1215790000 
490.65 	 224.9622000 	 1.931625 	 -0.6195037000 	 -2.1187970000 
490.85 	 224.9638000 	 1.931650 	 -0.6195831000 	 -2.1180880000 
491.05 	 224.9638000 	 1.931675 	 -0.6230577000 	 -2.1215820000 
491.25 	 224.9670000 	 1.931675 	 -0.6205845000 	 -2.1197410000 
491.45 	 224.9718000 	 1.931725 	 -0.6187947000 	 -2.1176400000 
491.65 	 224.9781000 	 1.931725 	 -0.6226540000 	 -2.1208160000 
491.85 	 224.9829000 	 1.931750 	 -0.6216558000 	 -2.1204440000 
492.05 	 224.9893000 	 1.931750 	 -0.6185627000 	 -2.1175130000 
492.25 	 224.9956000 	 1.931750 	 -0.6217925000 	 -2.1203360000 
492.45 	 224.9988000 	 1.931750 	 -0.6226699000 	 -2.1213630000 
492.65 	 224.9956000 	 1.931750 	 -0.6189823000 	 -2.1179260000 
492.85 	 224.9956000 	 1.931750 	 -0.6206417000 	 -2.1189630000 
493.05 	 224.9988000 	 1.931750 	 -0.6231530000 	 -2.1216230000 
493.25 	 224.9988000 	 1.931750 	 -0.6194909000 	 -2.1184410000 
493.45 	 225.0036000 	 1.931750 	 -0.6198215000 	 -2.1182760000 
493.65 	 225.0067000 	 1.931750 	 -0.6231276000 	 -2.1216490000 
493.85 	 225.0147000 	 1.931750 	 -0.6205909000 	 -2.1195190000 
494.05 	 225.0163000 	 1.931750 	 -0.6188393000 	 -2.1176780000 
494.25 	 225.0147000 	 1.931750 	 -0.6226444000 	 -2.1211270000 
494.45 	 225.0147000 	 1.931750 	 -0.6214555000 	 -2.1204920000 
494.65 	 225.0147000 	 1.931750 	 -0.6185722000 	 -2.1176850000 
494.85 	 225.0115000 	 1.931750 	 -0.6215890000 	 -2.1200750000 
495.05 	 225.0115000 	 1.931750 	 -0.6224823000 	 -2.1213530000 
495.25 	 225.0115000 	 1.931750 	 -0.6188679000 	 -2.1180310000 
495.45 	 225.0115000 	 1.931750 	 -0.6205177000 	 -2.1189470000 
495.65 	 225.0115000 	 1.931750 	 -0.6231403000 	 -2.1217030000 
495.85 	 225.0115000 	 1.931750 	 -0.6195228000 	 -2.1190610000 
496.05 	 225.0115000 	 1.931750 	 -0.6194146000 	 -2.1183080000 
496.25 	 225.0115000 	 1.931750 	 -0.6233311000 	 -2.1218140000 
496.45 	 225.0115000 	 1.931750 	 -0.6204987000 	 -2.1200210000 
496.65 	 225.0115000 	 1.931750 	 -0.6187375000 	 -2.1177200000 
496.85 	 225.0067000 	 1.931750 	 -0.6224187000 	 -2.1209050000 
497.05 	 225.0036000 	 1.931750 	 -0.6220023000 	 -2.1210480000 
497.25 	 224.9908000 	 1.931750 	 -0.6187217000 	 -2.1176050000 
497.45 	 224.9829000 	 1.931750 	 -0.6213061000 	 -2.1197350000 
497.65 	 224.9734000 	 1.931750 	 -0.6225268000 	 -2.1216230000 
497.85 	 224.9654000 	 1.931750 	 -0.6189823000 	 -2.1181710000 
498.05 	 224.9591000 	 1.931750 	 -0.6202602000 	 -2.1188900000 
498.25 	 224.9543000 	 1.931775 	 -0.6231181000 	 -2.1216680000 
498.45 	 224.9479000 	 1.931825 	 -0.6195164000 	 -2.1187150000 
498.65 	 224.9447000 	 1.931850 	 -0.6197230000 	 -2.1185050000 
498.85 	 224.9400000 	 1.931900 	 -0.6231117000 	 -2.1217630000 
499.05 	 224.9400000 	 1.931925 	 -0.6204446000 	 -2.1194430000 
499.25 	 224.9384000 	 1.931975 	 -0.6188933000 	 -2.1178250000 
499.45 	 224.9400000 	 1.932025 	 -0.6226413000 	 -2.1211430000 
499.65 	 224.9400000 	 1.932050 	 -0.6214492000 	 -2.1207680000 
499.85 	 224.9447000 	 1.932100 	 -0.6187280000 	 -2.1177100000 
500.05 	 224.9479000 	 1.932125 	 -0.6219323000 	 -2.1206000000 
500.25 	 224.9559000 	 1.932175 	 -0.6223202000 	 -2.1213980000 
500.45 	 224.9654000 	 1.932200 	 -0.6185849000 	 -2.1178690000 
500.65 	 224.9749000 	 1.932225 	 -0.6210677000 	 -2.1196530000 
500.85 	 224.9861000 	 1.932250 	 -0.6229623000 	 -2.1217060000 
501.05 	 224.9956000 	 1.932275 	 -0.6191095000 	 -2.1184540000 
501.25 	 225.0067000 	 1.932250 	 -0.6201108000 	 -2.1186420000 
501.45 	 225.0179000 	 1.932250 	 -0.6233025000 	 -2.1218840000 
501.65 	 225.0226000 	 1.932250 	 -0.6204160000 	 -2.1195670000 
501.85 	 225.0306000 	 1.932250 	 -0.6190808000 	 -2.1178440000 
502.05 	 225.0338000 	 1.932250 	 -0.6229210000 	 -2.1212930000 
502.25 	 225.0338000 	 1.932250 	 -0.6216844000 	 -2.1206470000 
502.45 	 225.0385000 	 1.932250 	 -0.6188520000 	 -2.1178530000 
502.65 	 225.0417000 	 1.932250 	 -0.6218084000 	 -2.1201420000 
502.85 	 225.0385000 	 1.932200 	 -0.6228129000 	 -2.1214930000 
503.05 	 225.0354000 	 1.932175 	 -0.6189092000 	 -2.1180250000 
503.25 	 225.0306000 	 1.932150 	 -0.6210359000 	 -2.1194520000 
503.45 	 225.0274000 	 1.932125 	 -0.6233088000 	 -2.1219570000 
503.65 	 225.0242000 	 1.932100 	 -0.6194687000 	 -2.1185780000 
503.85 	 225.0210000 	 1.932100 	 -0.6198406000 	 -2.1184510000 
504.05 	 225.0179000 	 1.932075 	 -0.6232357000 	 -2.1217320000 
504.25 	 225.0179000 	 1.932075 	 -0.6204192000 	 -2.1195730000 
504.45 	 225.0179000 	 1.932050 	 -0.6192303000 	 -2.1180150000 
504.65 	 225.0179000 	 1.932050 	 -0.6230513000 	 -2.1212610000 
504.85 	 225.0195000 	 1.932050 	 -0.6215413000 	 -2.1205330000 
505.05 	 225.0179000 	 1.932050 	 -0.6188170000 	 -2.1177230000 
505.25 	 225.0147000 	 1.932025 	 -0.6223233000 	 -2.1206030000 
505.45 	 225.0115000 	 1.932000 	 -0.6225650000 	 -2.1212800000 
505.65 	 225.0147000 	 1.932000 	 -0.6188743000 	 -2.1176430000 
505.85 	 225.0147000 	 1.932000 	 -0.6214619000 	 -2.1198370000 
506.05 	 225.0147000 	 1.932000 	 -0.6230323000 	 -2.1217950000 
506.25 	 225.0179000 	 1.932000 	 -0.6193288000 	 -2.1183270000 
506.45 	 225.0179000 	 1.931975 	 -0.6202793000 	 -2.1186450000 
506.65 	 225.0163000 	 1.931950 	 -0.6233692000 	 -2.1218360000 
506.85 	 225.0147000 	 1.931950 	 -0.6201299000 	 -2.1193700000 
507.05 	 225.0115000 	 1.931950 	 -0.6192398000 	 -2.1179360000 
507.25 	 225.0115000 	 1.931950 	 -0.6229369000 	 -2.1213410000 
507.45 	 225.0067000 	 1.931950 	 -0.6216558000 	 -2.1207330000 
507.65 	 225.0067000 	 1.931950 	 -0.6186740000 	 -2.1177860000 
507.85 	 224.9988000 	 1.931950 	 -0.6222439000 	 -2.1205110000 
508.05 	 224.9988000 	 1.931950 	 -0.6225078000 	 -2.1213980000 
508.25 	 224.9956000 	 1.931950 	 -0.6189537000 	 -2.1181740000 
508.45 	 224.9908000 	 1.931950 	 -0.6205590000 	 -2.1191660000 
508.65 	 224.9908000 	 1.931950 	 -0.6233756000 	 -2.1219440000 
508.85 	 224.9877000 	 1.931950 	 -0.6200154000 	 -2.1193120000 
509.05 	 224.9908000 	 1.931950 	 -0.6194369000 	 -2.1181230000 
509.25 	 224.9877000 	 1.931950 	 -0.6231086000 	 -2.1216170000 
509.45 	 224.9877000 	 1.931950 	 -0.6209405000 	 -2.1200470000 
509.65 	 224.9829000 	 1.931950 	 -0.6187121000 	 -2.1178280000 
509.85 	 224.9797000 	 1.931950 	 -0.6228542000 	 -2.1211780000 
510.05 	 224.9797000 	 1.931950 	 -0.6218084000 	 -2.1211310000 
510.25 	 224.9797000 	 1.931950 	 -0.6187503000 	 -2.1178660000 
510.45 	 224.9797000 	 1.931950 	 -0.6219737000 	 -2.1202850000 
510.65 	 224.9797000 	 1.931950 	 -0.6228797000 	 -2.1216110000 
510.85 	 224.9765000 	 1.931950 	 -0.6189696000 	 -2.1182700000 
511.05 	 224.9797000 	 1.931950 	 -0.6206989000 	 -2.1193950000 
511.25 	 224.9797000 	 1.931950 	 -0.6233470000 	 -2.1220870000 
511.45 	 224.9797000 	 1.931950 	 -0.6195514000 	 -2.1189280000 
511.65 	 224.9749000 	 1.931950 	 -0.6198819000 	 -2.1187020000 
511.85 	 224.9718000 	 1.931975 	 -0.6232834000 	 -2.1220240000 
512.05 	 224.9718000 	 1.932000 	 -0.6203111000 	 -2.1196400000 
512.25 	 224.9670000 	 1.932025 	 -0.6192112000 	 -2.1180150000 
512.45 	 224.9638000 	 1.932050 	 -0.6230323000 	 -2.1216080000 
512.65 	 224.9638000 	 1.932050 	 -0.6214936000 	 -2.1207140000 
512.85 	 224.9638000 	 1.932075 	 -0.6188075000 	 -2.1177960000 
513.05 	 224.9591000 	 1.932100 	 -0.6223519000 	 -2.1206890000 
513.25 	 224.9591000 	 1.932150 	 -0.6225713000 	 -2.1214550000 
513.45 	 224.9559000 	 1.932175 	 -0.6188329000 	 -2.1179290000 
513.65 	 224.9591000 	 1.932200 	 -0.6213633000 	 -2.1197830000 
513.85 	 224.9606000 	 1.932225 	 -0.6231530000 	 -2.1219220000 
514.05 	 224.9670000 	 1.932250 	 -0.6194210000 	 -2.1187780000 
514.25 	 224.9718000 	 1.932275 	 -0.6199868000 	 -2.1185620000 
514.45 	 224.9749000 	 1.932300 	 -0.6233692000 	 -2.1219190000 
514.65 	 224.9797000 	 1.932300 	 -0.6203365000 	 -2.1197290000 
514.85 	 224.9829000 	 1.932325 	 -0.6195291000 	 -2.1183520000 
515.05 	 224.9829000 	 1.932325 	 -0.6232579000 	 -2.1215060000 
515.25 	 224.9829000 	 1.932350 	 -0.6213093000 	 -2.1202560000 
515.45 	 224.9829000 	 1.932350 	 -0.6187820000 	 -2.1177930000 
515.65 	 224.9829000 	 1.932350 	 -0.6226857000 	 -2.1209590000 
515.85 	 224.9877000 	 1.932375 	 -0.6220341000 	 -2.1210640000 
516.05 	 224.9829000 	 1.932375 	 -0.6188361000 	 -2.1177550000 
516.25 	 224.9813000 	 1.932400 	 -0.6220055000 	 -2.1202440000 
516.45 	 224.9797000 	 1.932400 	 -0.6229178000 	 -2.1217700000 
516.65 	 224.9765000 	 1.932400 	 -0.6189823000 	 -2.1182920000 
516.85 	 224.9781000 	 1.932425 	 -0.6206322000 	 -2.1192010000 
517.05 	 224.9797000 	 1.932450 	 -0.6233819000 	 -2.1220300000 
517.25 	 224.9829000 	 1.932475 	 -0.6198565000 	 -2.1189630000 
517.45 	 224.9877000 	 1.932450 	 -0.6198533000 	 -2.1184190000 
517.65 	 224.9924000 	 1.932475 	 -0.6235250000 	 -2.1219440000 
517.85 	 224.9956000 	 1.932450 	 -0.6210105000 	 -2.1201010000 
518.05 	 224.9956000 	 1.932450 	 -0.6193320000 	 -2.1178790000 
518.25 	 224.9908000 	 1.932450 	 -0.6232071000 	 -2.1213660000 
518.45 	 224.9908000 	 1.932450 	 -0.6216049000 	 -2.1208350000 
518.65 	 224.9877000 	 1.932450 	 -0.6190364000 	 -2.1179200000 
518.85 	 224.9845000 	 1.932475 	 -0.6221231000 	 -2.1205710000 
519.05 	 224.9829000 	 1.932500 	 -0.6231372000 	 -2.1216900000 
519.25 	 224.9845000 	 1.932525 	 -0.6192462000 	 -2.1184090000 
519.45 	 224.9829000 	 1.932500 	 -0.6207371000 	 -2.1191340000 
519.65 	 224.9829000 	 1.932500 	 -0.6237538000 	 -2.1221320000 
519.85 	 224.9829000 	 1.932525 	 -0.6204319000 	 -2.1195090000 
520.05 	 224.9829000 	 1.932550 	 -0.6199138000 	 -2.1184160000 
520.25 	 224.9877000 	 1.932575 	 -0.6236140000 	 -2.1218620000 
520.45 	 224.9877000 	 1.932550 	 -0.6216049000 	 -2.1206820000 
520.65 	 224.9908000 	 1.932550 	 -0.6192653000 	 -2.1180220000 
520.85 	 224.9908000 	 1.932550 	 -0.6227080000 	 -2.1209940000 
521.05 	 224.9908000 	 1.932550 	 -0.6229210000 	 -2.1217220000 
521.25 	 224.9908000 	 1.932550 	 -0.6193161000 	 -2.1181230000 
521.45 	 224.9908000 	 1.932550 	 -0.6216781000 	 -2.1199800000 
521.65 	 224.9908000 	 1.932550 	 -0.6239287000 	 -2.1224340000 
521.85 	 224.9908000 	 1.932550 	 -0.6200059000 	 -2.1191410000 
522.05 	 224.9908000 	 1.932550 	 -0.6204478000 	 -2.1191120000 
522.25 	 224.9908000 	 1.932550 	 -0.6238047000 	 -2.1221700000 
522.45 	 224.9877000 	 1.932575 	 -0.6212266000 	 -2.1204540000 
522.65 	 224.9829000 	 1.932575 	 -0.6194846000 	 -2.1184130000 
522.85 	 224.9797000 	 1.932600 	 -0.6234264000 	 -2.1216740000 
523.05 	 224.9749000 	 1.932600 	 -0.6225268000 	 -2.1214520000 
523.25 	 224.9718000 	 1.932625 	 -0.6193797000 	 -2.1184640000 
523.45 	 224.9670000 	 1.932625 	 -0.6228288000 	 -2.1207750000 
523.65 	 224.9702000 	 1.932675 	 -0.6239859000 	 -2.1224370000 
523.85 	 224.9718000 	 1.932675 	 -0.6199296000 	 -2.1187750000 
524.05 	 224.9718000 	 1.932725 	 -0.6215413000 	 -2.1197570000 
524.25 	 224.9749000 	 1.932725 	 -0.6242752000 	 -2.1226090000 
524.45 	 224.9749000 	 1.932725 	 -0.6208420000 	 -2.1197350000 
524.65 	 224.9797000 	 1.932775 	 -0.6204224000 	 -2.1189020000 
524.85 	 224.9861000 	 1.932750 	 -0.6240082000 	 -2.1222660000 
525.05 	 224.9877000 	 1.932775 	 -0.6221231000 	 -2.1208320000 
525.25 	 224.9908000 	 1.932800 	 -0.6197834000 	 -2.1183170000 
525.45 	 224.9956000 	 1.932825 	 -0.6234201000 	 -2.1213530000 
525.65 	 224.9956000 	 1.932800 	 -0.6231340000 	 -2.1219000000 
525.85 	 224.9956000 	 1.932800 	 -0.6194973000 	 -2.1184250000 
526.05 	 224.9956000 	 1.932800 	 -0.6224092000 	 -2.1205490000 
526.25 	 224.9956000 	 1.932800 	 -0.6239827000 	 -2.1225200000 
526.45 	 224.9956000 	 1.932800 	 -0.6199964000 	 -2.1190070000 
526.65 	 224.9988000 	 1.932800 	 -0.6214650000 	 -2.1198080000 
526.85 	 225.0067000 	 1.932800 	 -0.6242466000 	 -2.1227140000 
527.05 	 225.0067000 	 1.932800 	 -0.6208547000 	 -2.1198270000 
527.25 	 225.0067000 	 1.932800 	 -0.6205018000 	 -2.1188700000 
527.45 	 225.0067000 	 1.932800 	 -0.6242275000 	 -2.1223900000 
527.65 	 225.0036000 	 1.932800 	 -0.6223424000 	 -2.1213020000 
527.85 	 224.9988000 	 1.932800 	 -0.6197643000 	 -2.1185720000 
528.05 	 224.9908000 	 1.932800 	 -0.6231721000 	 -2.1214360000 
528.25 	 224.9893000 	 1.932800 	 -0.6233088000 	 -2.1220590000 
528.45 	 224.9829000 	 1.932800 	 -0.6196340000 	 -2.1185430000 
528.65 	 224.9829000 	 1.932800 	 -0.6225014000 	 -2.1208030000 
528.85 	 224.9797000 	 1.932800 	 -0.6239541000 	 -2.1225610000 
529.05 	 224.9829000 	 1.932800 	 -0.6199010000 	 -2.1190290000 
529.25 	 224.9829000 	 1.932825 	 -0.6217353000 	 -2.1200210000 
529.45 	 224.9845000 	 1.932850 	 -0.6243706000 	 -2.1227550000 
529.65 	 224.9877000 	 1.932875 	 -0.6205876000 	 -2.1195630000 
529.85 	 224.9908000 	 1.932850 	 -0.6205750000 	 -2.1191950000 
530.05 	 224.9877000 	 1.932850 	 -0.6242974000 	 -2.1227140000 
530.25 	 224.9877000 	 1.932875 	 -0.6217067000 	 -2.1208190000 
530.45 	 224.9829000 	 1.932875 	 -0.6199138000 	 -2.1186990000 
530.65 	 224.9813000 	 1.932900 	 -0.6236871000 	 -2.1221700000 
530.85 	 224.9797000 	 1.932900 	 -0.6225364000 	 -2.1215090000 
531.05 	 224.9749000 	 1.932900 	 -0.6193702000 	 -2.1186070000 
531.25 	 224.9749000 	 1.932925 	 -0.6227652000 	 -2.1214100000 
531.45 	 224.9718000 	 1.932950 	 -0.6230640000 	 -2.1224120000 
531.65 	 224.9718000 	 1.932975 	 -0.6193892000 	 -2.1188860000 
531.85 	 224.9749000 	 1.933000 	 -0.6217448000 	 -2.1204850000 
532.05 	 224.9749000 	 1.933025 	 -0.6238969000 	 -2.1229870000 
532.25 	 224.9829000 	 1.933025 	 -0.6202857000 	 -2.1196870000 
532.45 	 224.9877000 	 1.933050 	 -0.6210454000 	 -2.1198080000 
532.65 	 224.9908000 	 1.933050 	 -0.6241608000 	 -2.1231240000 
532.85 	 224.9908000 	 1.933050 	 -0.6208833000 	 -2.1204350000 
533.05 	 224.9908000 	 1.933050 	 -0.6198692000 	 -2.1189180000 
533.25 	 224.9908000 	 1.933050 	 -0.6238778000 	 -2.1225360000 
533.45 	 224.9908000 	 1.933050 	 -0.6220372000 	 -2.1214330000 
533.65 	 224.9956000 	 1.933050 	 -0.6193924000 	 -2.1186130000 
533.85 	 224.9956000 	 1.933050 	 -0.6228606000 	 -2.1216520000 
534.05 	 224.9988000 	 1.933050 	 -0.6233311000 	 -2.1225930000 
534.25 	 224.9988000 	 1.933050 	 -0.6194973000 	 -2.1190800000 
534.45 	 224.9988000 	 1.933050 	 -0.6217034000 	 -2.1203900000 
534.65 	 225.0036000 	 1.933050 	 -0.6240241000 	 -2.1229840000 
534.85 	 224.9988000 	 1.933050 	 -0.6202412000 	 -2.1198050000 
535.05 	 224.9988000 	 1.933050 	 -0.6202253000 	 -2.1193660000 
535.25 	 224.9956000 	 1.933050 	 -0.6239700000 	 -2.1227580000 
535.45 	 224.9956000 	 1.933050 	 -0.6213347000 	 -2.1210130000 
535.65 	 224.9908000 	 1.933050 	 -0.6193924000 	 -2.1188040000 
535.85 	 224.9908000 	 1.933050 	 -0.6232993000 	 -2.1220490000 
536.05 	 224.9908000 	 1.933050 	 -0.6227811000 	 -2.1223000000 
536.25 	 224.9956000 	 1.933050 	 -0.6193479000 	 -2.1187940000 
536.45 	 224.9908000 	 1.933050 	 -0.6225459000 	 -2.1210350000 
536.65 	 224.9956000 	 1.933050 	 -0.6236935000 	 -2.1228340000 
536.85 	 224.9956000 	 1.933050 	 -0.6195768000 	 -2.1191310000 
537.05 	 224.9956000 	 1.933050 	 -0.6210995000 	 -2.1200080000 
537.25 	 224.9908000 	 1.933050 	 -0.6239287000 	 -2.1229840000 
537.45 	 224.9877000 	 1.933050 	 -0.6202189000 	 -2.1200500000 
537.65 	 224.9877000 	 1.933050 	 -0.6203588000 	 -2.1194780000 
537.85 	 224.9861000 	 1.933075 	 -0.6239923000 	 -2.1228280000 
538.05 	 224.9829000 	 1.933075 	 -0.6214301000 	 -2.1212320000 
538.25 	 224.9797000 	 1.933100 	 -0.6193638000 	 -2.1186890000 
538.45 	 224.9797000 	 1.933125 	 -0.6228288000 	 -2.1218650000 
538.65 	 224.9797000 	 1.933100 	 -0.6233533000 	 -2.1225040000 
538.85 	 224.9797000 	 1.933125 	 -0.6197580000 	 -2.1193500000 
539.05 	 224.9749000 	 1.933125 	 -0.6221390000 	 -2.1203680000 
539.25 	 224.9749000 	 1.933150 	 -0.6246154000 	 -2.1230290000 
539.45 	 224.9749000 	 1.933150 	 -0.6208897000 	 -2.1200440000 
539.65 	 224.9718000 	 1.933175 	 -0.6208928000 	 -2.1196050000 
539.85 	 224.9718000 	 1.933200 	 -0.6246058000 	 -2.1230290000 
540.05 	 224.9718000 	 1.933225 	 -0.6222026000 	 -2.1212010000 
540.25 	 224.9718000 	 1.933250 	 -0.6202221000 	 -2.1190200000 
540.45 	 224.9718000 	 1.933250 	 -0.6241035000 	 -2.1222340000 
540.65 	 224.9749000 	 1.933275 	 -0.6234201000 	 -2.1220870000 
540.85 	 224.9797000 	 1.933300 	 -0.6201871000 	 -2.1191020000 
541.05 	 224.9845000 	 1.933300 	 -0.6231849000 	 -2.1214330000 
541.25 	 224.9908000 	 1.933300 	 -0.6242974000 	 -2.1229680000 
541.45 	 224.9956000 	 1.933300 	 -0.6204160000 	 -2.1193630000 
541.65 	 224.9956000 	 1.933300 	 -0.6222184000 	 -2.1204980000 
541.85 	 224.9956000 	 1.933300 	 -0.6246058000 	 -2.1232540000 
542.05 	 224.9972000 	 1.933325 	 -0.6207688000 	 -2.1198400000 
542.25 	 224.9988000 	 1.933300 	 -0.6216304000 	 -2.1200340000 
542.45 	 224.9988000 	 1.933300 	 -0.6248951000 	 -2.1232100000 
542.65 	 225.0036000 	 1.933300 	 -0.6219133000 	 -2.1208480000 
542.85 	 225.0052000 	 1.933300 	 -0.6206830000 	 -2.1192100000 
543.05 	 225.0036000 	 1.933300 	 -0.6244310000 	 -2.1228000000 
543.25 	 224.9988000 	 1.933300 	 -0.6230863000 	 -2.1219990000 
543.45 	 224.9988000 	 1.933300 	 -0.6201680000 	 -2.1192300000 
543.65 	 224.9988000 	 1.933300 	 -0.6236998000 	 -2.1217820000 
543.85 	 224.9988000 	 1.933300 	 -0.6237030000 	 -2.1227460000 
544.05 	 225.0036000 	 1.933300 	 -0.6202666000 	 -2.1192300000 
544.25 	 225.0083000 	 1.933300 	 -0.6226508000 	 -2.1209620000 
544.45 	 225.0115000 	 1.933300 	 -0.6245232000 	 -2.1233430000 
544.65 	 225.0115000 	 1.933300 	 -0.6207784000 	 -2.1200560000 
544.85 	 225.0115000 	 1.933300 	 -0.6213474000 	 -2.1198080000 
545.05 	 225.0067000 	 1.933300 	 -0.6248633000 	 -2.1231110000 
545.25 	 225.0036000 	 1.933300 	 -0.6219165000 	 -2.1209370000 
545.45 	 224.9988000 	 1.933300 	 -0.6204192000 	 -2.1192040000 
545.65 	 225.0036000 	 1.933300 	 -0.6242530000 	 -2.1224340000 
545.85 	 225.0036000 	 1.933300 	 -0.6228924000 	 -2.1218590000 
546.05 	 225.0052000 	 1.933300 	 -0.6200250000 	 -2.1189430000 
546.25 	 225.0036000 	 1.933300 	 -0.6237062000 	 -2.1219350000 
546.45 	 225.0036000 	 1.933300 	 -0.6237443000 	 -2.1226880000 
546.65 	 225.0036000 	 1.933300 	 -0.6201331000 	 -2.1194360000 
546.85 	 224.9988000 	 1.933300 	 -0.6225999000 	 -2.1209050000 
547.05 	 224.9988000 	 1.933300 	 -0.6245105000 	 -2.1230600000 
547.25 	 224.9956000 	 1.933300 	 -0.6207244000 	 -2.1198370000 
547.45 	 224.9956000 	 1.933300 	 -0.6214396000 	 -2.1201200000 
547.65 	 224.9893000 	 1.933300 	 -0.6246980000 	 -2.1232130000 
547.85 	 224.9877000 	 1.933325 	 -0.6215922000 	 -2.1208030000 
548.05 	 224.9829000 	 1.933350 	 -0.6204796000 	 -2.1193310000 
548.25 	 224.9813000 	 1.933350 	 -0.6244342000 	 -2.1227680000 
548.45 	 224.9813000 	 1.933350 	 -0.6225109000 	 -2.1216270000 
548.65 	 224.9797000 	 1.933350 	 -0.6199455000 	 -2.1191220000 
548.85 	 224.9813000 	 1.933375 	 -0.6237125000 	 -2.1220300000 
549.05 	 224.9797000 	 1.933400 	 -0.6236776000 	 -2.1227390000 
549.25 	 224.9829000 	 1.933425 	 -0.6200536000 	 -2.1191250000 
549.45 	 224.9797000 	 1.933400 	 -0.6224124000 	 -2.1208260000 
549.65 	 224.9829000 	 1.933400 	 -0.6244310000 	 -2.1232000000 
549.85 	 224.9797000 	 1.933425 	 -0.6206036000 	 -2.1199350000 
550.05 	 224.9797000 	 1.933450 	 -0.6215890000 	 -2.1201830000 
550.25 	 224.9797000 	 1.933475 	 -0.6246185000 	 -2.1233970000 
550.45 	 224.9829000 	 1.933450 	 -0.6215954000 	 -2.1209840000 
550.65 	 224.9829000 	 1.933450 	 -0.6206449000 	 -2.1194200000 
550.85 	 224.9861000 	 1.933475 	 -0.6246789000 	 -2.1230950000 
551.05 	 224.9877000 	 1.933500 	 -0.6224219000 	 -2.1217600000 
551.25 	 224.9877000 	 1.933525 	 -0.6200663000 	 -2.1191570000 
551.45 	 224.9877000 	 1.933500 	 -0.6237252000 	 -2.1223260000 
551.65 	 224.9877000 	 1.933500 	 -0.6233470000 	 -2.1226530000 
551.85 	 224.9877000 	 1.933525 	 -0.6197389000 	 -2.1192460000 
552.05 	 224.9877000 	 1.933550 	 -0.6230291000 	 -2.1218300000 
552.25 	 224.9877000 	 1.933575 	 -0.6243960000 	 -2.1235690000 
552.45 	 224.9877000 	 1.933550 	 -0.6213061000 	 -2.1204470000 
552.65 	 224.9877000 	 1.933550 	 -0.6223838000 	 -2.1206600000 
552.85 	 224.9908000 	 1.933550 	 -0.6254228000 	 -2.1236900000 
553.05 	 224.9956000 	 1.933550 	 -0.6219323000 	 -2.1210190000 
553.25 	 224.9988000 	 1.933550 	 -0.6216812000 	 -2.1202820000 
553.45 	 225.0004000 	 1.933550 	 -0.6254132000 	 -2.1236900000 
553.65 	 225.0004000 	 1.933550 	 -0.6227716000 	 -2.1218010000 
553.85 	 225.0036000 	 1.933550 	 -0.6210359000 	 -2.1197730000 
554.05 	 225.0036000 	 1.933550 	 -0.6247680000 	 -2.1230410000 
554.25 	 225.0036000 	 1.933550 	 -0.6236426000 	 -2.1226470000 
554.45 	 224.9956000 	 1.933550 	 -0.6207180000 	 -2.1196590000 
554.65 	 224.9956000 	 1.933550 	 -0.6241958000 	 -2.1224310000 
554.85 	 224.9908000 	 1.933550 	 -0.6247520000 	 -2.1232600000 
555.05 	 224.9861000 	 1.933575 	 -0.6209533000 	 -2.1199260000 
555.25 	 224.9813000 	 1.933575 	 -0.6232293000 	 -2.1216740000 
555.45 	 224.9749000 	 1.933600 	 -0.6252289000 	 -2.1237690000 
555.65 	 224.9718000 	 1.933625 	 -0.6215763000 	 -2.1204630000 
555.85 	 224.9654000 	 1.933625 	 -0.6222343000 	 -2.1206250000 
556.05 	 224.9606000 	 1.933650 	 -0.6255722000 	 -2.1238900000 
556.25 	 224.9559000 	 1.933675 	 -0.6228988000 	 -2.1217820000 
556.45 	 224.9495000 	 1.933700 	 -0.6213157000 	 -2.1199390000 
556.65 	 224.9447000 	 1.933725 	 -0.6252416000 	 -2.1234040000 
556.85 	 224.9447000 	 1.933775 	 -0.6236585000 	 -2.1227170000 
557.05 	 224.9400000 	 1.933825 	 -0.6211026000 	 -2.1197290000 
557.25 	 224.9400000 	 1.933875 	 -0.6248156000 	 -2.1229170000 
557.45 	 224.9447000 	 1.933900 	 -0.6243833000 	 -2.1233490000 
557.65 	 224.9479000 	 1.933950 	 -0.6210073000 	 -2.1198650000 
557.85 	 224.9559000 	 1.933975 	 -0.6236903000 	 -2.1220430000 
558.05 	 224.9638000 	 1.934000 	 -0.6251748000 	 -2.1238520000 
558.25 	 224.9749000 	 1.934025 	 -0.6211948000 	 -2.1203010000 
558.45 	 224.9829000 	 1.934075 	 -0.6228988000 	 -2.1213980000 
558.65 	 224.9940000 	 1.934075 	 -0.6256167000 	 -2.1241920000 
558.85 	 225.0036000 	 1.934050 	 -0.6218974000 	 -2.1210000000 
559.05 	 225.0067000 	 1.934050 	 -0.6224632000 	 -2.1208790000 
559.25 	 225.0147000 	 1.934050 	 -0.6257915000 	 -2.1240900000 
559.45 	 225.0163000 	 1.934050 	 -0.6224950000 	 -2.1215030000 
559.65 	 225.0179000 	 1.934050 	 -0.6217034000 	 -2.1201930000 
559.85 	 225.0179000 	 1.934050 	 -0.6254578000 	 -2.1238200000 
560.05 	 225.0163000 	 1.934050 	 -0.6235313000 	 -2.1226470000 
560.25 	 225.0147000 	 1.934050 	 -0.6211185000 	 -2.1200020000 
560.45 	 225.0115000 	 1.934050 	 -0.6248792000 	 -2.1230920000 
560.65 	 225.0067000 	 1.934050 	 -0.6244500000 	 -2.1233300000 
560.85 	 225.0036000 	 1.934050 	 -0.6209564000 	 -2.1200020000 
561.05 	 224.9988000 	 1.934050 	 -0.6237634000 	 -2.1221380000 
561.25 	 224.9988000 	 1.934050 	 -0.6255214000 	 -2.1241000000 
561.45 	 224.9956000 	 1.934050 	 -0.6214492000 	 -2.1206350000 
561.65 	 224.9940000 	 1.934050 	 -0.6228288000 	 -2.1211780000 
561.85 	 224.9924000 	 1.934050 	 -0.6257979000 	 -2.1242940000 
562.05 	 224.9908000 	 1.934050 	 -0.6221167000 	 -2.1215850000 
562.25 	 224.9956000 	 1.934050 	 -0.6217702000 	 -2.1204980000 
562.45 	 224.9956000 	 1.934050 	 -0.6256230000 	 -2.1239150000 
562.65 	 224.9956000 	 1.934050 	 -0.6235313000 	 -2.1225960000 
562.85 	 224.9956000 	 1.934050 	 -0.6212457000 	 -2.1199510000 
563.05 	 224.9956000 	 1.934050 	 -0.6247902000 	 -2.1230670000 
563.25 	 224.9908000 	 1.934050 	 -0.6244882000 	 -2.1232450000 
563.45 	 224.9908000 	 1.934050 	 -0.6210454000 	 -2.1199580000 
563.65 	 224.9877000 	 1.934050 	 -0.6241004000 	 -2.1225290000 
563.85 	 224.9877000 	 1.934050 	 -0.6251812000 	 -2.1241090000 
564.05 	 224.9877000 	 1.934050 	 -0.6213729000 	 -2.1206890000 
564.25 	 224.9861000 	 1.934050 	 -0.6228606000 	 -2.1214550000 
564.45 	 224.9877000 	 1.934050 	 -0.6255817000 	 -2.1243350000 
564.65 	 224.9861000 	 1.934050 	 -0.6221644000 	 -2.1214010000 
564.85 	 224.9829000 	 1.934050 	 -0.6220691000 	 -2.1206920000 
565.05 	 224.9765000 	 1.934075 	 -0.6256326000 	 -2.1241760000 
565.25 	 224.9749000 	 1.934075 	 -0.6231626000 	 -2.1223480000 
565.45 	 224.9718000 	 1.934100 	 -0.6214778000 	 -2.1201260000 
565.65 	 224.9670000 	 1.934125 	 -0.6254132000 	 -2.1237850000 
565.85 	 224.9638000 	 1.934150 	 -0.6238810000 	 -2.1228690000 
566.05 	 224.9638000 	 1.934175 	 -0.6211376000 	 -2.1200400000 
566.25 	 224.9638000 	 1.934175 	 -0.6247870000 	 -2.1229770000 
566.45 	 224.9638000 	 1.934200 	 -0.6248474000 	 -2.1238040000 
566.65 	 224.9591000 	 1.934225 	 -0.6211885000 	 -2.1202340000 
566.85 	 224.9591000 	 1.934250 	 -0.6239669000 	 -2.1222720000 
567.05 	 224.9559000 	 1.934275 	 -0.6254768000 	 -2.1242940000 
567.25 	 224.9559000 	 1.934325 	 -0.6216367000 	 -2.1208320000 
567.45 	 224.9559000 	 1.934350 	 -0.6229432000 	 -2.1214990000 
567.65 	 224.9591000 	 1.934375 	 -0.6257852000 	 -2.1243130000 
567.85 	 224.9638000 	 1.934400 	 -0.6221454000 	 -2.1214490000 
568.05 	 224.9718000 	 1.934425 	 -0.6220849000 	 -2.1208060000 
568.25 	 224.9797000 	 1.934450 	 -0.6258647000 	 -2.1244180000 
568.45 	 224.9877000 	 1.934450 	 -0.6229973000 	 -2.1224150000 
568.65 	 224.9972000 	 1.934450 	 -0.6213633000 	 -2.1203740000 
568.85 	 225.0052000 	 1.934450 	 -0.6252766000 	 -2.1237310000 
569.05 	 225.0131000 	 1.934450 	 -0.6244278000 	 -2.1235880000 
569.25 	 225.0179000 	 1.934450 	 -0.6210899000 	 -2.1202600000 
569.45 	 225.0179000 	 1.934450 	 -0.6245677000 	 -2.1228660000 
569.65 	 225.0226000 	 1.934450 	 -0.6252956000 	 -2.1242710000 
569.85 	 225.0195000 	 1.934450 	 -0.6214046000 	 -2.1208220000 
570.05 	 225.0226000 	 1.934450 	 -0.6236013000 	 -2.1219860000 
570.25 	 225.0179000 	 1.934450 	 -0.6258202000 	 -2.1245190000 
570.45 	 225.0179000 	 1.934450 	 -0.6221231000 	 -2.1213910000 
570.65 	 225.0147000 	 1.934450 	 -0.6221040000 	 -2.1209430000 
570.85 	 225.0115000 	 1.934450 	 -0.6257153000 	 -2.1244110000 
571.05 	 225.0115000 	 1.934450 	 -0.6229973000 	 -2.1224020000 
571.25 	 225.0115000 	 1.934450 	 -0.6215699000 	 -2.1204760000 
571.45 	 225.0115000 	 1.934450 	 -0.6252162000 	 -2.1238010000 
571.65 	 225.0115000 	 1.934450 	 -0.6241353000 	 -2.1234800000 
571.85 	 225.0115000 	 1.934450 	 -0.6208992000 	 -2.1202790000 
572.05 	 225.0115000 	 1.934450 	 -0.6244405000 	 -2.1227840000 
572.25 	 225.0036000 	 1.934450 	 -0.6252956000 	 -2.1241820000 
572.45 	 225.0004000 	 1.934450 	 -0.6215127000 	 -2.1209560000 
572.65 	 224.9956000 	 1.934450 	 -0.6231785000 	 -2.1218900000 
572.85 	 224.9908000 	 1.934450 	 -0.6258233000 	 -2.1245890000 
573.05 	 224.9908000 	 1.934450 	 -0.6225078000 	 -2.1218360000 
573.25 	 224.9908000 	 1.934450 	 -0.6218179000 	 -2.1207680000 
573.45 	 224.9940000 	 1.934450 	 -0.6257629000 	 -2.1243890000 
573.65 	 224.9956000 	 1.934450 	 -0.6234074000 	 -2.1226850000 
573.85 	 224.9988000 	 1.934450 	 -0.6213379000 	 -2.1205330000 
574.05 	 224.9988000 	 1.934450 	 -0.6252034000 	 -2.1237020000 
574.25 	 225.0036000 	 1.934450 	 -0.6246090000 	 -2.1238010000 
574.45 	 224.9988000 	 1.934450 	 -0.6213792000 	 -2.1205010000 
574.65 	 224.9988000 	 1.934450 	 -0.6239859000 	 -2.1225670000 
574.85 	 224.9956000 	 1.934450 	 -0.6256390000 	 -2.1246500000 
575.05 	 224.9956000 	 1.934450 	 -0.6216145000 	 -2.1210960000 
575.25 	 224.9908000 	 1.934450 	 -0.6226921000 	 -2.1215060000 
575.45 	 224.9908000 	 1.934450 	 -0.6259727000 	 -2.1244910000 
575.65 	 224.9877000 	 1.934450 	 -0.6226603000 	 -2.1222560000 
575.85 	 224.9877000 	 1.934450 	 -0.6217543000 	 -2.1207430000 
576.05 	 224.9877000 	 1.934450 	 -0.6255849000 	 -2.1241090000 
576.25 	 224.9908000 	 1.934450 	 -0.6240590000 	 -2.1233650000 
576.45 	 224.9893000 	 1.934450 	 -0.6212012000 	 -2.1204220000 
576.65 	 224.9908000 	 1.934450 	 -0.6247870000 	 -2.1234770000 
576.85 	 224.9956000 	 1.934450 	 -0.6246408000 	 -2.1240620000 
577.05 	 224.9956000 	 1.934450 	 -0.6212266000 	 -2.1205010000 
577.25 	 224.9956000 	 1.934450 	 -0.6240909000 	 -2.1227580000 
577.45 	 224.9956000 	 1.934450 	 -0.6255658000 	 -2.1245130000 
577.65 	 224.9924000 	 1.934450 	 -0.6214269000 	 -2.1210350000 
577.85 	 224.9877000 	 1.934450 	 -0.6231213000 	 -2.1220110000 
578.05 	 224.9829000 	 1.934450 	 -0.6258901000 	 -2.1246430000 
578.25 	 224.9797000 	 1.934450 	 -0.6221517000 	 -2.1216140000 
578.45 	 224.9749000 	 1.934450 	 -0.6222312000 	 -2.1211590000 
578.65 	 224.9734000 	 1.934450 	 -0.6258075000 	 -2.1244430000 
578.85 	 224.9718000 	 1.934475 	 -0.6232579000 	 -2.1225770000 
579.05 	 224.9670000 	 1.934475 	 -0.6215890000 	 -2.1204090000 
579.25 	 224.9670000 	 1.934500 	 -0.6252893000 	 -2.1239540000 
579.45 	 224.9638000 	 1.934525 	 -0.6246503000 	 -2.1238260000 
579.65 	 224.9638000 	 1.934575 	 -0.6212298000 	 -2.1204850000 
579.85 	 224.9638000 	 1.934575 	 -0.6240304000 	 -2.1226600000 
580.05 	 224.9638000 	 1.934575 	 -0.6257598000 	 -2.1245990000 
580.25 	 224.9638000 	 1.934600 	 -0.6218974000 	 -2.1213090000 
580.45 	 224.9638000 	 1.934625 	 -0.6227112000 	 -2.1214840000 
580.65 	 224.9670000 	 1.934675 	 -0.6260522000 	 -2.1247170000 
580.85 	 224.9718000 	 1.934675 	 -0.6228542000 	 -2.1222470000 
581.05 	 224.9749000 	 1.934675 	 -0.6218338000 	 -2.1208760000 
581.25 	 224.9797000 	 1.934725 	 -0.6257026000 	 -2.1244400000 
581.45 	 224.9829000 	 1.934725 	 -0.6239128000 	 -2.1233840000 
581.65 	 224.9877000 	 1.934725 	 -0.6213697000 	 -2.1205930000 
581.85 	 224.9908000 	 1.934750 	 -0.6247171000 	 -2.1237530000 
582.05 	 224.9924000 	 1.934750 	 -0.6247616000 	 -2.1244530000 
582.25 	 224.9956000 	 1.934750 	 -0.6208928000 	 -2.1209500000 
582.45 	 224.9988000 	 1.934750 	 -0.6231308000 	 -2.1223260000 
582.65 	 225.0036000 	 1.934750 	 -0.6252130000 	 -2.1251490000 
582.85 	 225.0099000 	 1.934750 	 -0.6216176000 	 -2.1217250000 
583.05 	 225.0131000 	 1.934750 	 -0.6218751000 	 -2.1215660000 
583.25 	 225.0147000 	 1.934750 	 -0.6253846000 	 -2.1250660000 
583.45 	 225.0131000 	 1.934750 	 -0.6225078000 	 -2.1226440000 
583.65 	 225.0067000 	 1.934750 	 -0.6212966000 	 -2.1209650000 
583.85 	 225.0036000 	 1.934750 	 -0.6250795000 	 -2.1243830000 
584.05 	 225.0004000 	 1.934750 	 -0.6237571000 	 -2.1237060000 
584.25 	 224.9988000 	 1.934750 	 -0.6208261000 	 -2.1206600000 
584.45 	 224.9988000 	 1.934750 	 -0.6247139000 	 -2.1239190000 
584.65 	 224.9956000 	 1.934750 	 -0.6244755000 	 -2.1244460000 
584.85 	 224.9956000 	 1.934750 	 -0.6207561000 	 -2.1210350000 
585.05 	 224.9908000 	 1.934750 	 -0.6234550000 	 -2.1228470000 
585.25 	 224.9877000 	 1.934750 	 -0.6252225000 	 -2.1250470000 
585.45 	 224.9877000 	 1.934750 	 -0.6216272000 	 -2.1216740000 
585.65 	 224.9908000 	 1.934750 	 -0.6220277000 	 -2.1217660000 
585.85 	 224.9908000 	 1.934750 	 -0.6255563000 	 -2.1249870000 
586.05 	 224.9940000 	 1.934750 	 -0.6227716000 	 -2.1229840000 
586.25 	 224.9908000 	 1.934750 	 -0.6211408000 	 -2.1210770000 
586.45 	 224.9908000 	 1.934750 	 -0.6251144000 	 -2.1244840000 
586.65 	 224.9908000 	 1.934750 	 -0.6236744000 	 -2.1239060000 
586.85 	 224.9908000 	 1.934750 	 -0.6209151000 	 -2.1209940000 
587.05 	 224.9908000 	 1.934750 	 -0.6244373000 	 -2.1237630000 
587.25 	 224.9893000 	 1.934750 	 -0.6248506000 	 -2.1245570000 
587.45 	 224.9877000 	 1.934750 	 -0.6209342000 	 -2.1210800000 
587.65 	 224.9829000 	 1.934750 	 -0.6230736000 	 -2.1225100000 
587.85 	 224.9829000 	 1.934750 	 -0.6255690000 	 -2.1251390000 
588.05 	 224.9797000 	 1.934775 	 -0.6219737000 	 -2.1219950000 
588.25 	 224.9797000 	 1.934800 	 -0.6222089000 	 -2.1216080000 
588.45 	 224.9813000 	 1.934800 	 -0.6256739000 	 -2.1250980000 
588.65 	 224.9829000 	 1.934800 	 -0.6230863000 	 -2.1232670000 
588.85 	 224.9829000 	 1.934800 	 -0.6213157000 	 -2.1211590000 
589.05 	 224.9797000 	 1.934825 	 -0.6250954000 	 -2.1244050000 
589.25 	 224.9797000 	 1.934850 	 -0.6244310000 	 -2.1244270000 
589.45 	 224.9749000 	 1.934875 	 -0.6209278000 	 -2.1211150000 
589.65 	 224.9749000 	 1.934875 	 -0.6243865000 	 -2.1236670000 
589.85 	 224.9749000 	 1.934875 	 -0.6255341000 	 -2.1248600000 
590.05 	 224.9797000 	 1.934900 	 -0.6216272000 	 -2.1214070000 
590.25 	 224.9813000 	 1.934925 	 -0.6234169000 	 -2.1225990000 
590.45 	 224.9877000 	 1.934925 	 -0.6260617000 	 -2.1254480000 
590.65 	 224.9893000 	 1.934950 	 -0.6224060000 	 -2.1223990000 
590.85 	 224.9908000 	 1.934975 	 -0.6223456000 	 -2.1216800000 
591.05 	 224.9908000 	 1.934950 	 -0.6257756000 	 -2.1252250000 
591.25 	 224.9908000 	 1.934950 	 -0.6232802000 	 -2.1235630000 
591.45 	 224.9877000 	 1.934950 	 -0.6213856000 	 -2.1212960000 
591.65 	 224.9829000 	 1.934950 	 -0.6251462000 	 -2.1245610000 
591.85 	 224.9829000 	 1.934950 	 -0.6247298000 	 -2.1249330000 
592.05 	 224.9829000 	 1.934975 	 -0.6211217000 	 -2.1214070000 
592.25 	 224.9845000 	 1.935000 	 -0.6237920000 	 -2.1233590000 
592.45 	 224.9893000 	 1.935025 	 -0.6254514000 	 -2.1254030000 
592.65 	 224.9908000 	 1.935000 	 -0.6220214000 	 -2.1221540000 
592.85 	 224.9908000 	 1.935000 	 -0.6231435000 	 -2.1223900000 
593.05 	 224.9988000 	 1.935000 	 -0.6263511000 	 -2.1257110000 
593.25 	 224.9988000 	 1.935000 	 -0.6233056000 	 -2.1232190000 
593.45 	 225.0036000 	 1.935000 	 -0.6219165000 	 -2.1217120000 
593.65 	 225.0036000 	 1.935000 	 -0.6259028000 	 -2.1252540000 
593.85 	 225.0083000 	 1.935000 	 -0.6241290000 	 -2.1240270000 
594.05 	 225.0067000 	 1.935000 	 -0.6215096000 	 -2.1214390000 
594.25 	 225.0115000 	 1.935000 	 -0.6252193000 	 -2.1245450000 
594.45 	 225.0067000 	 1.935000 	 -0.6253878000 	 -2.1250570000 
594.65 	 225.0052000 	 1.935000 	 -0.6216590000 	 -2.1215500000 
594.85 	 225.0036000 	 1.935000 	 -0.6237666000 	 -2.1231910000 
595.05 	 224.9988000 	 1.935000 	 -0.6259791000 	 -2.1255680000 
595.25 	 224.9988000 	 1.935000 	 -0.6223075000 	 -2.1223130000 
595.45 	 224.9956000 	 1.935000 	 -0.6229019000 	 -2.1223960000 
595.65 	 224.9956000 	 1.935000 	 -0.6262016000 	 -2.1255870000 
595.85 	 224.9908000 	 1.935000 	 -0.6233184000 	 -2.1233590000 
596.05 	 224.9908000 	 1.935000 	 -0.6219006000 	 -2.1216550000 
596.25 	 224.9877000 	 1.935000 	 -0.6259251000 	 -2.1252790000 
596.45 	 224.9877000 	 1.935000 	 -0.6241735000 	 -2.1243760000 
596.65 	 224.9877000 	 1.935025 	 -0.6215954000 	 -2.1215410000 
596.85 	 224.9893000 	 1.935050 	 -0.6252034000 	 -2.1245540000 
597.05 	 224.9908000 	 1.935075 	 -0.6254132000 	 -2.1253170000 
597.25 	 224.9956000 	 1.935050 	 -0.6219260000 	 -2.1218650000 
597.45 	 224.9988000 	 1.935050 	 -0.6243038000 	 -2.1232640000 
597.65 	 224.9988000 	 1.935050 	 -0.6263002000 	 -2.1257340000 
597.85 	 224.9956000 	 1.935050 	 -0.6225936000 	 -2.1225710000 
598.05 	 224.9956000 	 1.935050 	 -0.6232198000 	 -2.1223040000 
598.25 	 224.9908000 	 1.935050 	 -0.6264305000 	 -2.1256230000 
598.45 	 224.9877000 	 1.935050 	 -0.6237030000 	 -2.1236360000 
598.65 	 224.9877000 	 1.935050 	 -0.6222057000 	 -2.1217850000 
598.85 	 224.9877000 	 1.935050 	 -0.6261571000 	 -2.1253110000 
599.05 	 224.9877000 	 1.935050 	 -0.6246598000 	 -2.1246810000 
599.25 	 224.9877000 	 1.935075 	 -0.6216304000 	 -2.1215030000 
599.45 	 224.9877000 	 1.935100 	 -0.6251653000 	 -2.1243830000 
599.65 	 224.9877000 	 1.935125 	 -0.6258456000 	 -2.1254730000 
599.85 	 224.9829000 	 1.935100 	 -0.6219482000 	 -2.1220840000 
600.05 	 224.9877000 	 1.935100 	 -0.6238810000 	 -2.1233590000 
600.25 	 224.9877000 	 1.935125 	 -0.6266244000 	 -2.1259660000 
600.45 	 224.9877000 	 1.935150 	 -0.6228129000 	 -2.1229770000 
600.65 	 224.9877000 	 1.935175 	 -0.6227716000 	 -2.1223420000 
600.85 	 224.9908000 	 1.935150 	 -0.6264687000 	 -2.1259500000 
601.05 	 224.9956000 	 1.935150 	 -0.6238810000 	 -2.1239690000 
601.25 	 224.9956000 	 1.935150 	 -0.6223202000 	 -2.1218200000 
601.45 	 224.9988000 	 1.935150 	 -0.6261031000 	 -2.1252220000 
601.65 	 224.9988000 	 1.935150 	 -0.6250954000 	 -2.1251870000 
601.85 	 224.9988000 	 1.935150 	 -0.6219482000 	 -2.1218040000 
602.05 	 224.9988000 	 1.935150 	 -0.6250350000 	 -2.1243130000 
602.25 	 224.9956000 	 1.935150 	 -0.6260872000 	 -2.1256610000 
602.45 	 224.9956000 	 1.935150 	 -0.6220309000 	 -2.1221030000 
602.65 	 224.9956000 	 1.935150 	 -0.6235886000 	 -2.1229080000 
602.85 	 224.9956000 	 1.935150 	 -0.6264369000 	 -2.1259980000 
603.05 	 224.9972000 	 1.935150 	 -0.6230323000 	 -2.1231780000 
603.25 	 224.9956000 	 1.935150 	 -0.6228002000 	 -2.1222470000 
603.45 	 224.9956000 	 1.935150 	 -0.6266339000 	 -2.1259150000 
603.65 	 224.9956000 	 1.935150 	 -0.6242053000 	 -2.1242620000 
603.85 	 224.9908000 	 1.935150 	 -0.6220405000 	 -2.1218490000 
604.05 	 224.9877000 	 1.935150 	 -0.6260967000 	 -2.1251140000 
604.25 	 224.9877000 	 1.935150 	 -0.6254928000 	 -2.1252350000 
604.45 	 224.9861000 	 1.935175 	 -0.6219673000 	 -2.1218870000 
604.65 	 224.9829000 	 1.935175 	 -0.6252639000 	 -2.1242680000 
604.85 	 224.9829000 	 1.935200 	 -0.6264051000 	 -2.1256380000 
605.05 	 224.9829000 	 1.935225 	 -0.6223106000 	 -2.1222720000 
605.25 	 224.9797000 	 1.935200 	 -0.6240718000 	 -2.1232220000 
605.45 	 224.9749000 	 1.935225 	 -0.6265926000 	 -2.1262840000 
605.65 	 224.9718000 	 1.935225 	 -0.6231689000 	 -2.1232410000 
605.85 	 224.9718000 	 1.935250 	 -0.6228097000 	 -2.1225140000 
606.05 	 224.9670000 	 1.935275 	 -0.6267961000 	 -2.1258960000 
606.25 	 224.9670000 	 1.935325 	 -0.6241512000 	 -2.1240580000 
606.45 	 224.9718000 	 1.935325 	 -0.6223138000 	 -2.1220430000 
606.65 	 224.9734000 	 1.935325 	 -0.6262493000 	 -2.1254350000 
606.85 	 224.9749000 	 1.935375 	 -0.6254546000 	 -2.1250880000 
607.05 	 224.9749000 	 1.935375 	 -0.6222026000 	 -2.1219760000 
607.25 	 224.9797000 	 1.935400 	 -0.6256390000 	 -2.1246590000 
607.45 	 224.9797000 	 1.935400 	 -0.6262557000 	 -2.1257690000 
607.65 	 224.9829000 	 1.935400 	 -0.6224728000 	 -2.1223740000 
607.85 	 224.9908000 	 1.935425 	 -0.6240876000 	 -2.1233400000 
608.05 	 224.9924000 	 1.935450 	 -0.6269709000 	 -2.1261530000 
608.25 	 224.9972000 	 1.935450 	 -0.6235600000 	 -2.1235210000 
608.45 	 225.0020000 	 1.935450 	 -0.6226285000 	 -2.1221890000 
608.65 	 225.0067000 	 1.935450 	 -0.6263987000 	 -2.1256610000 
608.85 	 225.0115000 	 1.935450 	 -0.6250668000 	 -2.1249520000 
609.05 	 225.0147000 	 1.935450 	 -0.6221072000 	 -2.1219670000 
609.25 	 225.0147000 	 1.935450 	 -0.6255118000 	 -2.1246460000 
609.45 	 225.0147000 	 1.935450 	 -0.6261762000 	 -2.1257940000 
609.65 	 225.0147000 	 1.935450 	 -0.6224696000 	 -2.1223230000 
609.85 	 225.0115000 	 1.935450 	 -0.6240813000 	 -2.1233340000 
610.05 	 225.0115000 	 1.935450 	 -0.6268342000 	 -2.1262200000 
610.25 	 225.0115000 	 1.935450 	 -0.6235440000 	 -2.1236160000 
610.45 	 225.0115000 	 1.935450 	 -0.6227112000 	 -2.1220810000 
610.65 	 225.0147000 	 1.935450 	 -0.6264814000 	 -2.1256920000 
610.85 	 225.0179000 	 1.935450 	 -0.6249269000 	 -2.1248910000 
611.05 	 225.0226000 	 1.935450 	 -0.6219642000 	 -2.1219540000 
611.25 	 225.0226000 	 1.935450 	 -0.6258361000 	 -2.1249040000 
611.45 	 225.0226000 	 1.935450 	 -0.6259124000 	 -2.1257340000 
611.65 	 225.0179000 	 1.935450 	 -0.6221517000 	 -2.1220680000 
611.85 	 225.0179000 	 1.935450 	 -0.6246662000 	 -2.1238610000 
612.05 	 225.0147000 	 1.935450 	 -0.6264241000 	 -2.1261340000 
612.25 	 225.0147000 	 1.935400 	 -0.6228320000 	 -2.1229810000 
612.45 	 225.0147000 	 1.935400 	 -0.6235345000 	 -2.1227070000 
612.65 	 225.0147000 	 1.935400 	 -0.6268660000 	 -2.1261570000 
612.85 	 225.0131000 	 1.935400 	 -0.6237507000 	 -2.1239350000 
613.05 	 225.0147000 	 1.935400 	 -0.6226349000 	 -2.1222270000 
613.25 	 225.0147000 	 1.935375 	 -0.6266308000 	 -2.1256730000 
613.45 	 225.0147000 	 1.935350 	 -0.6249905000 	 -2.1248310000 
613.65 	 225.0147000 	 1.935350 	 -0.6222375000 	 -2.1220810000 
613.85 	 225.0147000 	 1.935350 	 -0.6255341000 	 -2.1247230000 
614.05 	 225.0147000 	 1.935350 	 -0.6262429000 	 -2.1258900000 
614.25 	 225.0115000 	 1.935325 	 -0.6224728000 	 -2.1224090000 
614.45 	 225.0067000 	 1.935300 	 -0.6241512000 	 -2.1234260000 
614.65 	 225.0036000 	 1.935300 	 -0.6267707000 	 -2.1261410000 
614.85 	 224.9988000 	 1.935300 	 -0.6233120000 	 -2.1234070000 
615.05 	 224.9988000 	 1.935300 	 -0.6232293000 	 -2.1225930000 
615.25 	 224.9956000 	 1.935300 	 -0.6267834000 	 -2.1259880000 
615.45 	 224.9956000 	 1.935300 	 -0.6244977000 	 -2.1244300000 
615.65 	 224.9956000 	 1.935300 	 -0.6223170000 	 -2.1220300000 
615.85 	 224.9956000 	 1.935300 	 -0.6261762000 	 -2.1251270000 
616.05 	 224.9908000 	 1.935300 	 -0.6256580000 	 -2.1255430000 
616.25 	 224.9877000 	 1.935300 	 -0.6222057000 	 -2.1219860000 
616.45 	 224.9877000 	 1.935300 	 -0.6251717000 	 -2.1241470000 
616.65 	 224.9877000 	 1.935300 	 -0.6265990000 	 -2.1260450000 
616.85 	 224.9829000 	 1.935300 	 -0.6225840000 	 -2.1225330000 
617.05 	 224.9829000 	 1.935300 	 -0.6242275000 	 -2.1233720000 
617.25 	 224.9829000 	 1.935300 	 -0.6267325000 	 -2.1262330000 
617.45 	 224.9797000 	 1.935300 	 -0.6232707000 	 -2.1232290000 
617.65 	 224.9797000 	 1.935300 	 -0.6231562000 	 -2.1227870000 
617.85 	 224.9781000 	 1.935300 	 -0.6270568000 	 -2.1261250000 
618.05 	 224.9797000 	 1.935300 	 -0.6241195000 	 -2.1241000000 
618.25 	 224.9797000 	 1.935300 	 -0.6224601000 	 -2.1221950000 
618.45 	 224.9797000 	 1.935325 	 -0.6263034000 	 -2.1256570000 
618.65 	 224.9797000 	 1.935350 	 -0.6250858000 	 -2.1249420000 
618.85 	 224.9829000 	 1.935350 	 -0.6223615000 	 -2.1219280000 
619.05 	 224.9829000 	 1.935350 	 -0.6260045000 	 -2.1251650000 
619.25 	 224.9845000 	 1.935350 	 -0.6258456000 	 -2.1255970000 
619.45 	 224.9877000 	 1.935375 	 -0.6221930000 	 -2.1222660000 
619.65 	 224.9845000 	 1.935400 	 -0.6248887000 	 -2.1241310000 
619.85 	 224.9877000 	 1.935400 	 -0.6267421000 	 -2.1262680000 
620.05 	 224.9829000 	 1.935400 	 -0.6227970000 	 -2.1230730000 
620.25 	 224.9829000 	 1.935400 	 -0.6236522000 	 -2.1229050000 
620.45 	 224.9813000 	 1.935425 	 -0.6270059000 	 -2.1264170000 
620.65 	 224.9797000 	 1.935450 	 -0.6241958000 	 -2.1241120000 
620.85 	 224.9749000 	 1.935450 	 -0.6225808000 	 -2.1222880000 
621.05 	 224.9718000 	 1.935450 	 -0.6263320000 	 -2.1257240000 
621.25 	 224.9718000 	 1.935500 	 -0.6255531000 	 -2.1253140000 
621.45 	 224.9670000 	 1.935525 	 -0.6222470000 	 -2.1222080000 
621.65 	 224.9670000 	 1.935525 	 -0.6253815000 	 -2.1246240000 
621.85 	 224.9654000 	 1.935550 	 -0.6264655000 	 -2.1262260000 
622.05 	 224.9670000 	 1.935575 	 -0.6226762000 	 -2.1227330000 
622.25 	 224.9670000 	 1.935575 	 -0.6241131000 	 -2.1234290000 
622.45 	 224.9670000 	 1.935625 	 -0.6270123000 	 -2.1263440000 
622.65 	 224.9670000 	 1.935625 	 -0.6233883000 	 -2.1236070000 
622.85 	 224.9670000 	 1.935650 	 -0.6230481000 	 -2.1225450000 
623.05 	 224.9670000 	 1.935675 	 -0.6268660000 	 -2.1261340000 
623.25 	 224.9718000 	 1.935675 	 -0.6247584000 	 -2.1246340000 
623.45 	 224.9734000 	 1.935725 	 -0.6222153000 	 -2.1221260000 
623.65 	 224.9797000 	 1.935725 	 -0.6257979000 	 -2.1249990000 
623.85 	 224.9829000 	 1.935750 	 -0.6259251000 	 -2.1259880000 
624.05 	 224.9893000 	 1.935775 	 -0.6223869000 	 -2.1223860000 
624.25 	 224.9940000 	 1.935750 	 -0.6246312000 	 -2.1238550000 
624.45 	 224.9956000 	 1.935750 	 -0.6270282000 	 -2.1263470000 
624.65 	 225.0036000 	 1.935750 	 -0.6230640000 	 -2.1229620000 
624.85 	 225.0052000 	 1.935750 	 -0.6238874000 	 -2.1232540000 
625.05 	 225.0067000 	 1.935750 	 -0.6271680000 	 -2.1263950000 
625.25 	 225.0099000 	 1.935750 	 -0.6238715000 	 -2.1238960000 
625.45 	 225.0115000 	 1.935750 	 -0.6228733000 	 -2.1223830000 
625.65 	 225.0115000 	 1.935750 	 -0.6267388000 	 -2.1257750000 
625.85 	 225.0115000 	 1.935750 	 -0.6255404000 	 -2.1253330000 
626.05 	 225.0131000 	 1.935750 	 -0.6224155000 	 -2.1222590000 
626.25 	 225.0147000 	 1.935750 	 -0.6258456000 	 -2.1248750000 
626.45 	 225.0147000 	 1.935750 	 -0.6261380000 	 -2.1260290000 
626.65 	 225.0115000 	 1.935750 	 -0.6225777000 	 -2.1224310000 
626.85 	 225.0067000 	 1.935750 	 -0.6250508000 	 -2.1241660000 
627.05 	 225.0036000 	 1.935750 	 -0.6267230000 	 -2.1265000000 
627.25 	 225.0020000 	 1.935750 	 -0.6230450000 	 -2.1230630000 
627.45 	 224.9988000 	 1.935750 	 -0.6239255000 	 -2.1233530000 
627.65 	 224.9956000 	 1.935750 	 -0.6271744000 	 -2.1264680000 
627.85 	 224.9924000 	 1.935750 	 -0.6238111000 	 -2.1237210000 
628.05 	 224.9908000 	 1.935750 	 -0.6229751000 	 -2.1225010000 
628.25 	 224.9908000 	 1.935750 	 -0.6270472000 	 -2.1261410000 
628.45 	 224.9908000 	 1.935750 	 -0.6251717000 	 -2.1249710000 
628.65 	 224.9908000 	 1.935750 	 -0.6224505000 	 -2.1221610000 
628.85 	 224.9956000 	 1.935750 	 -0.6262906000 	 -2.1251360000 
629.05 	 224.9956000 	 1.935750 	 -0.6262366000 	 -2.1258960000 
629.25 	 224.9956000 	 1.935750 	 -0.6224982000 	 -2.1223350000 
629.45 	 225.0036000 	 1.935750 	 -0.6248188000 	 -2.1239760000 
629.65 	 225.0067000 	 1.935750 	 -0.6270440000 	 -2.1263820000 
629.85 	 225.0115000 	 1.935750 	 -0.6233342000 	 -2.1234290000 
630.05 	 225.0147000 	 1.935750 	 -0.6234519000 	 -2.1229550000 
630.25 	 225.0147000 	 1.935750 	 -0.6271744000 	 -2.1262490000 
630.45 	 225.0179000 	 1.935750 	 -0.6240082000 	 -2.1238140000 
630.65 	 225.0147000 	 1.935750 	 -0.6230767000 	 -2.1225100000 
630.85 	 225.0131000 	 1.935750 	 -0.6267548000 	 -2.1259150000 
631.05 	 225.0115000 	 1.935750 	 -0.6250159000 	 -2.1248120000 
631.25 	 225.0067000 	 1.935750 	 -0.6225586000 	 -2.1219950000 
631.45 	 225.0067000 	 1.935750 	 -0.6264464000 	 -2.1253400000 
631.65 	 225.0036000 	 1.935750 	 -0.6259251000 	 -2.1250790000 
631.85 	 225.0036000 	 1.935750 	 -0.6224315000 	 -2.1216420000 
632.05 	 225.0036000 	 1.935750 	 -0.6255658000 	 -2.1235850000 
632.25 	 225.0036000 	 1.935750 	 -0.6265672000 	 -2.1249010000 
632.45 	 224.9988000 	 1.935750 	 -0.6225173000 	 -2.1212420000 
632.65 	 224.9988000 	 1.935750 	 -0.6250636000 	 -2.1226150000 
632.85 	 224.9972000 	 1.935750 	 -0.6269677000 	 -2.1251460000 
633.05 	 224.9956000 	 1.935750 	 -0.6229560000 	 -2.1216870000 
633.25 	 224.9940000 	 1.935750 	 -0.6239064000 	 -2.1220720000 
633.45 	 224.9908000 	 1.935750 	 -0.6272189000 	 -2.1252000000 
633.65 	 224.9877000 	 1.935750 	 -0.6241798000 	 -2.1230380000 
633.85 	 224.9829000 	 1.935750 	 -0.6228256000 	 -2.1212670000 
634.05 	 224.9829000 	 1.935750 	 -0.6267802000 	 -2.1245930000 
634.25 	 224.9797000 	 1.935750 	 -0.6252003000 	 -2.1240430000 
634.45 	 224.9749000 	 1.935750 	 -0.6225618000 	 -2.1212550000 
634.65 	 224.9749000 	 1.935750 	 -0.6261985000 	 -2.1244240000 
634.85 	 224.9749000 	 1.935750 	 -0.6259950000 	 -2.1244400000 
635.05 	 224.9797000 	 1.935775 	 -0.6224950000 	 -2.1207680000 
635.25 	 224.9749000 	 1.935800 	 -0.6256644000 	 -2.1231330000 
635.45 	 224.9734000 	 1.935825 	 -0.6265545000 	 -2.1246270000 
635.65 	 224.9670000 	 1.935850 	 -0.6227271000 	 -2.1211340000 
635.85 	 224.9606000 	 1.935875 	 -0.6246376000 	 -2.1223070000 
636.05 	 224.9559000 	 1.935875 	 -0.6271585000 	 -2.1252320000 
636.25 	 224.9559000 	 1.935925 	 -0.6233311000 	 -2.1219540000 
636.45 	 224.9559000 	 1.935950 	 -0.6237952000 	 -2.1215340000 
636.65 	 224.9591000 	 1.935975 	 -0.6271553000 	 -2.1250150000 
636.85 	 224.9670000 	 1.936000 	 -0.6242021000 	 -2.1227710000 
637.05 	 224.9765000 	 1.936025 	 -0.6230481000 	 -2.1210640000 
637.25 	 224.9829000 	 1.936025 	 -0.6269996000 	 -2.1245420000 
637.45 	 224.9908000 	 1.936075 	 -0.6251717000 	 -2.1234890000 
637.65 	 224.9988000 	 1.936050 	 -0.6227525000 	 -2.1218110000 
637.85 	 225.0036000 	 1.936050 	 -0.6264114000 	 -2.1240230000 
638.05 	 225.0067000 	 1.936050 	 -0.6261253000 	 -2.1245670000 
638.25 	 225.0147000 	 1.936050 	 -0.6225967000 	 -2.1208830000 
638.45 	 225.0163000 	 1.936050 	 -0.6254323000 	 -2.1233340000 
638.65 	 225.0210000 	 1.936050 	 -0.6268787000 	 -2.1253430000 
638.85 	 225.0242000 	 1.936050 	 -0.6229814000 	 -2.1216040000 
639.05 	 225.0258000 	 1.936050 	 -0.6245327000 	 -2.1220370000 
639.25 	 225.0306000 	 1.936050 	 -0.6272221000 	 -2.1249260000 
639.45 	 225.0306000 	 1.936050 	 -0.6235027000 	 -2.1218170000 
639.65 	 225.0306000 	 1.936050 	 -0.6237348000 	 -2.1213020000 
639.85 	 225.0306000 	 1.936050 	 -0.6272507000 	 -2.1248470000 
640.05 	 225.0258000 	 1.936000 	 -0.6245868000 	 -2.1227330000 
640.25 	 225.0226000 	 1.936000 	 -0.6227906000 	 -2.1206000000 
640.45 	 225.0179000 	 1.935975 	 -0.6266562000 	 -2.1240170000 
640.65 	 225.0147000 	 1.935950 	 -0.6257534000 	 -2.1237560000 
640.85 	 225.0115000 	 1.935950 	 -0.6225045000 	 -2.1207590000 
641.05 	 225.0115000 	 1.935950 	 -0.6257979000 	 -2.1230320000 
641.25 	 225.0147000 	 1.935950 	 -0.6266975000 	 -2.1247770000 
641.45 	 225.0163000 	 1.935950 	 -0.6228065000 	 -2.1213090000 
641.65 	 225.0179000 	 1.935950 	 -0.6245613000 	 -2.1223930000 
641.85 	 225.0179000 	 1.935900 	 -0.6273301000 	 -2.1250790000 
642.05 	 225.0179000 	 1.935900 	 -0.6234837000 	 -2.1222240000 
642.25 	 225.0163000 	 1.935900 	 -0.6236808000 	 -2.1218970000 
642.45 	 225.0147000 	 1.935875 	 -0.6272538000 	 -2.1259820000 
642.65 	 225.0131000 	 1.935900 	 -0.6244882000 	 -2.1239790000 
642.85 	 225.0115000 	 1.935850 	 -0.6230354000 	 -2.1219090000 
643.05 	 225.0067000 	 1.935850 	 -0.6267262000 	 -2.1251330000 
643.25 	 225.0067000 	 1.935825 	 -0.6254895000 	 -2.1246210000 
643.45 	 225.0067000 	 1.935850 	 -0.6226730000 	 -2.1216010000 
643.65 	 225.0036000 	 1.935850 	 -0.6260173000 	 -2.1243510000 
643.85 	 225.0036000 	 1.935850 	 -0.6266403000 	 -2.1252250000 
644.05 	 224.9988000 	 1.935850 	 -0.6227843000 	 -2.1216840000 
644.25 	 224.9956000 	 1.935850 	 -0.6247266000 	 -2.1226150000 
644.45 	 224.9956000 	 1.935850 	 -0.6273778000 	 -2.1254060000 
644.65 	 224.9908000 	 1.935850 	 -0.6237793000 	 -2.1231620000 
644.85 	 224.9908000 	 1.935850 	 -0.6235790000 	 -2.1225900000 
645.05 	 224.9908000 	 1.935850 	 -0.6274064000 	 -2.1260990000 
645.25 	 224.9908000 	 1.935850 	 -0.6245613000 	 -2.1243950000 
645.45 	 224.9908000 	 1.935850 	 -0.6229846000 	 -2.1222110000 
645.65 	 224.9893000 	 1.935850 	 -0.6270409000 	 -2.1256760000 
645.85 	 224.9877000 	 1.935850 	 -0.6259696000 	 -2.1253520000 
646.05 	 224.9829000 	 1.935850 	 -0.6227906000 	 -2.1223930000 
646.25 	 224.9797000 	 1.935850 	 -0.6257756000 	 -2.1247580000 
646.45 	 224.9749000 	 1.935850 	 -0.6267325000 	 -2.1261760000 
646.65 	 224.9734000 	 1.935850 	 -0.6228129000 	 -2.1226340000 
646.85 	 224.9734000 	 1.935850 	 -0.6249173000 	 -2.1238200000 
647.05 	 224.9718000 	 1.935850 	 -0.6272538000 	 -2.1265130000 
647.25 	 224.9670000 	 1.935875 	 -0.6236522000 	 -2.1233270000 
647.45 	 224.9670000 	 1.935900 	 -0.6235504000 	 -2.1227360000 
647.65 	 224.9670000 	 1.935925 	 -0.6272030000 	 -2.1262650000 
647.85 	 224.9638000 	 1.935950 	 -0.6247711000 	 -2.1243950000 
648.05 	 224.9638000 	 1.935950 	 -0.6225904000 	 -2.1221570000 
648.25 	 224.9638000 	 1.935975 	 -0.6266626000 	 -2.1253940000 
648.45 	 224.9638000 	 1.936000 	 -0.6259410000 	 -2.1253620000 
648.65 	 224.9638000 	 1.936025 	 -0.6225364000 	 -2.1218330000 
648.85 	 224.9591000 	 1.936050 	 -0.6259854000 	 -2.1243030000 
649.05 	 224.9591000 	 1.936075 	 -0.6267230000 	 -2.1257270000 
649.25 	 224.9591000 	 1.936100 	 -0.6228797000 	 -2.1221030000 
649.45 	 224.9559000 	 1.936125 	 -0.6244723000 	 -2.1228630000 
649.65 	 224.9559000 	 1.936175 	 -0.6272570000 	 -2.1256420000 
649.85 	 224.9591000 	 1.936200 	 -0.6235504000 	 -2.1223830000 
650.05 	 224.9591000 	 1.936225 	 -0.6235949000 	 -2.1218940000 
650.25 	 224.9622000 	 1.936250 	 -0.6272888000 	 -2.1253550000 
650.45 	 224.9638000 	 1.936275 	 -0.6244532000 	 -2.1233080000 
650.65 	 224.9718000 	 1.936300 	 -0.6229560000 	 -2.1212670000 
650.85 	 224.9749000 	 1.936325 	 -0.6268374000 	 -2.1249040000 
651.05 	 224.9797000 	 1.936325 	 -0.6257216000 	 -2.1243130000 
651.25 	 224.9877000 	 1.936350 	 -0.6226413000 	 -2.1218750000 
651.45 	 224.9956000 	 1.936350 	 -0.6261190000 	 -2.1245320000 
651.65 	 225.0004000 	 1.936350 	 -0.6265036000 	 -2.1249990000 
651.85 	 225.0067000 	 1.936350 	 -0.6227748000 	 -2.1208830000 
652.05 	 225.0115000 	 1.936350 	 -0.6252416000 	 -2.1229810000 
652.25 	 225.0147000 	 1.936350 	 -0.6269677000 	 -2.1250120000 
652.45 	 225.0179000 	 1.936350 	 -0.6231626000 	 -2.1215150000 
652.65 	 225.0226000 	 1.936350 	 -0.6247266000 	 -2.1221730000 
652.85 	 225.0258000 	 1.936350 	 -0.6272729000 	 -2.1251770000 
653.05 	 225.0306000 	 1.936350 	 -0.6237380000 	 -2.1223040000 
653.25 	 225.0306000 	 1.936350 	 -0.6235790000 	 -2.1215790000 
653.45 	 225.0322000 	 1.936350 	 -0.6273015000 	 -2.1249930000 
653.65 	 225.0322000 	 1.936350 	 -0.6250222000 	 -2.1236260000 
653.85 	 225.0306000 	 1.936325 	 -0.6228701000 	 -2.1213050000 
654.05 	 225.0306000 	 1.936300 	 -0.6266181000 	 -2.1245220000 
654.25 	 225.0258000 	 1.936300 	 -0.6258647000 	 -2.1245770000 
654.45 	 225.0258000 	 1.936250 	 -0.6226603000 	 -2.1211430000 
654.65 	 225.0242000 	 1.936250 	 -0.6258805000 	 -2.1236160000 
654.85 	 225.0226000 	 1.936225 	 -0.6266562000 	 -2.1250950000 
655.05 	 225.0226000 	 1.936200 	 -0.6228352000 	 -2.1217220000 
655.25 	 225.0226000 	 1.936200 	 -0.6249269000 	 -2.1229650000 
655.45 	 225.0179000 	 1.936200 	 -0.6272729000 	 -2.1257340000 
655.65 	 225.0226000 	 1.936200 	 -0.6237411000 	 -2.1226440000 
655.85 	 225.0226000 	 1.936175 	 -0.6235154000 	 -2.1217060000 
656.05 	 225.0258000 	 1.936150 	 -0.6271553000 	 -2.1252920000 
656.25 	 225.0306000 	 1.936150 	 -0.6251653000 	 -2.1239220000 
656.45 	 225.0306000 	 1.936125 	 -0.6228002000 	 -2.1213850000 
656.65 	 225.0338000 	 1.936100 	 -0.6266435000 	 -2.1246970000 
656.85 	 225.0338000 	 1.936075 	 -0.6259823000 	 -2.1247450000 
657.05 	 225.0306000 	 1.936050 	 -0.6226699000 	 -2.1213560000 
657.25 	 225.0258000 	 1.936050 	 -0.6256263000 	 -2.1234640000 
657.45 	 225.0226000 	 1.936025 	 -0.6271712000 	 -2.1255400000 
657.65 	 225.0179000 	 1.936000 	 -0.6229528000 	 -2.1219760000 
657.85 	 225.0147000 	 1.936000 	 -0.6244373000 	 -2.1225990000 
658.05 	 225.0115000 	 1.936000 	 -0.6273079000 	 -2.1256290000 
658.25 	 225.0083000 	 1.936000 	 -0.6235917000 	 -2.1223670000 
658.45 	 225.0067000 	 1.936000 	 -0.6237443000 	 -2.1218430000 
658.65 	 224.9988000 	 1.936000 	 -0.6273683000 	 -2.1255110000 
658.85 	 224.9956000 	 1.936000 	 -0.6242180000 	 -2.1229270000 
659.05 	 224.9893000 	 1.936000 	 -0.6232738000 	 -2.1214170000 
659.25 	 224.9861000 	 1.936000 	 -0.6271362000 	 -2.1250410000 
659.45 	 224.9797000 	 1.936000 	 -0.6247203000 	 -2.1231460000 
659.65 	 224.9749000 	 1.936000 	 -0.6230259000 	 -2.1209430000 
659.85 	 224.9749000 	 1.936000 	 -0.6270759000 	 -2.1243700000 
660.05 	 224.9718000 	 1.936000 	 -0.6258170000 	 -2.1238300000 
660.25 	 224.9749000 	 1.936000 	 -0.6227080000 	 -2.1207590000 
660.45 	 224.9749000 	 1.936000 	 -0.6262493000 	 -2.1237340000 
660.65 	 224.9749000 	 1.936000 	 -0.6265736000 	 -2.1245860000 
660.85 	 224.9749000 	 1.936000 	 -0.6228701000 	 -2.1211940000 
661.05 	 224.9718000 	 1.936050 	 -0.6251557000 	 -2.1228820000 
661.25 	 224.9749000 	 1.936050 	 -0.6271140000 	 -2.1252730000 
661.45 	 224.9718000 	 1.936075 	 -0.6232612000 	 -2.1217790000 
661.65 	 224.9734000 	 1.936100 	 -0.6243388000 	 -2.1220460000 
661.85 	 224.9718000 	 1.936125 	 -0.6272761000 	 -2.1251740000 
662.05 	 224.9718000 	 1.936150 	 -0.6236998000 	 -2.1222720000 
662.25 	 224.9749000 	 1.936150 	 -0.6236871000 	 -2.1216840000 
662.45 	 224.9718000 	 1.936200 	 -0.6272030000 	 -2.1249800000 
662.65 	 224.9718000 	 1.936200 	 -0.6245868000 	 -2.1229740000 
662.85 	 224.9718000 	 1.936225 	 -0.6230831000 	 -2.1209340000 
663.05 	 224.9718000 	 1.936250 	 -0.6269073000 	 -2.1243670000 
663.25 	 224.9718000 	 1.936250 	 -0.6253369000 	 -2.1238200000 
663.45 	 224.9718000 	 1.936300 	 -0.6227303000 	 -2.1208700000 
663.65 	 224.9718000 	 1.936300 	 -0.6263320000 	 -2.1239030000 
663.85 	 224.9718000 	 1.936325 	 -0.6261826000 	 -2.1245030000 
664.05 	 224.9718000 	 1.936350 	 -0.6226921000 	 -2.1211340000 
664.25 	 224.9718000 	 1.936375 	 -0.6255754000 	 -2.1233780000 
664.45 	 224.9718000 	 1.936400 	 -0.6267929000 	 -2.1248560000 
664.65 	 224.9718000 	 1.936425 	 -0.6230068000 	 -2.1214420000 
664.85 	 224.9718000 	 1.936425 	 -0.6248347000 	 -2.1224530000 
665.05 	 224.9670000 	 1.936450 	 -0.6271331000 	 -2.1251270000 
665.25 	 224.9670000 	 1.936475 	 -0.6233692000 	 -2.1222880000 
665.45 	 224.9670000 	 1.936475 	 -0.6238810000 	 -2.1219280000 
665.65 	 224.9670000 	 1.936525 	 -0.6272094000 	 -2.1254860000 
665.85 	 224.9670000 	 1.936525 	 -0.6242752000 	 -2.1233370000 
666.05 	 224.9718000 	 1.936550 	 -0.6229560000 	 -2.1214100000 
666.25 	 224.9718000 	 1.936575 	 -0.6269360000 	 -2.1247860000 
666.45 	 224.9749000 	 1.936575 	 -0.6253592000 	 -2.1239920000 
666.65 	 224.9829000 	 1.936625 	 -0.6227048000 	 -2.1209720000 
666.85 	 224.9877000 	 1.936600 	 -0.6261413000 	 -2.1237790000 
667.05 	 224.9924000 	 1.936600 	 -0.6265545000 	 -2.1246240000 
667.25 	 224.9956000 	 1.936600 	 -0.6227589000 	 -2.1209690000 
667.45 	 225.0036000 	 1.936600 	 -0.6252639000 	 -2.1226760000 
667.65 	 225.0067000 	 1.936600 	 -0.6271331000 	 -2.1249580000 
667.85 	 225.0115000 	 1.936600 	 -0.6232166000 	 -2.1215880000 
668.05 	 225.0147000 	 1.936600 	 -0.6242148000 	 -2.1219380000 
668.25 	 225.0147000 	 1.936600 	 -0.6275209000 	 -2.1250880000 
668.45 	 225.0147000 	 1.936600 	 -0.6242561000 	 -2.1226980000 
668.65 	 225.0147000 	 1.936600 	 -0.6232230000 	 -2.1211530000 
668.85 	 225.0099000 	 1.936600 	 -0.6272475000 	 -2.1248020000 
669.05 	 225.0067000 	 1.936600 	 -0.6254578000 	 -2.1238170000 
669.25 	 225.0036000 	 1.936600 	 -0.6228479000 	 -2.1211020000 
669.45 	 225.0036000 	 1.936600 	 -0.6268056000 	 -2.1245420000 
669.65 	 225.0036000 	 1.936600 	 -0.6259632000 	 -2.1245160000 
669.85 	 225.0067000 	 1.936600 	 -0.6227748000 	 -2.1213910000 
670.05 	 225.0067000 	 1.936600 	 -0.6255944000 	 -2.1234730000 
670.25 	 225.0067000 	 1.936600 	 -0.6270949000 	 -2.1251770000 
670.45 	 225.0067000 	 1.936600 	 -0.6231467000 	 -2.1219860000 
670.65 	 225.0115000 	 1.936600 	 -0.6244023000 	 -2.1224820000 
670.85 	 225.0115000 	 1.936600 	 -0.6275463000 	 -2.1255680000 
671.05 	 225.0115000 	 1.936600 	 -0.6244373000 	 -2.1229050000 
671.25 	 225.0147000 	 1.936600 	 -0.6231530000 	 -2.1213600000 
671.45 	 225.0115000 	 1.936600 	 -0.6270981000 	 -2.1249680000 
671.65 	 225.0115000 	 1.936600 	 -0.6256612000 	 -2.1245260000 
671.85 	 225.0067000 	 1.936600 	 -0.6228129000 	 -2.1215760000 
672.05 	 225.0067000 	 1.936600 	 -0.6262048000 	 -2.1242940000 
672.25 	 225.0067000 	 1.936600 	 -0.6266530000 	 -2.1254220000 
672.45 	 225.0052000 	 1.936600 	 -0.6229560000 	 -2.1219220000 
672.65 	 225.0067000 	 1.936600 	 -0.6249714000 	 -2.1230730000 
672.85 	 225.0036000 	 1.936600 	 -0.6272411000 	 -2.1255910000 
673.05 	 225.0052000 	 1.936600 	 -0.6235981000 	 -2.1222400000 
673.25 	 225.0036000 	 1.936600 	 -0.6237888000 	 -2.1217190000 
673.45 	 225.0036000 	 1.936600 	 -0.6273810000 	 -2.1250690000 
673.65 	 225.0036000 	 1.936600 	 -0.6247711000 	 -2.1231840000 
673.85 	 225.0036000 	 1.936600 	 -0.6228828000 	 -2.1210130000 
674.05 	 224.9988000 	 1.936600 	 -0.6266944000 	 -2.1241950000 
674.25 	 224.9972000 	 1.936600 	 -0.6260777000 	 -2.1245960000 
674.45 	 224.9956000 	 1.936600 	 -0.6226603000 	 -2.1211850000 
674.65 	 224.9956000 	 1.936600 	 -0.6257057000 	 -2.1240390000 
674.85 	 224.9956000 	 1.936600 	 -0.6267770000 	 -2.1255490000 
675.05 	 224.9956000 	 1.936600 	 -0.6227779000 	 -2.1220560000 
675.25 	 224.9988000 	 1.936600 	 -0.6245613000 	 -2.1230630000 
675.45 	 224.9988000 	 1.936600 	 -0.6273746000 	 -2.1258960000 
675.65 	 224.9956000 	 1.936600 	 -0.6237666000 	 -2.1225480000 
675.85 	 224.9956000 	 1.936600 	 -0.6238206000 	 -2.1217280000 
676.05 	 224.9956000 	 1.936600 	 -0.6273746000 	 -2.1252630000 
676.25 	 224.9956000 	 1.936600 	 -0.6248093000 	 -2.1234860000 
676.45 	 224.9956000 	 1.936600 	 -0.6232230000 	 -2.1212480000 
676.65 	 224.9908000 	 1.936600 	 -0.6270663000 	 -2.1247770000 
676.85 	 224.9893000 	 1.936600 	 -0.6255531000 	 -2.1239790000 
677.05 	 224.9829000 	 1.936600 	 -0.6227620000 	 -2.1211720000 
677.25 	 224.9829000 	 1.936600 	 -0.6262462000 	 -2.1239950000 
677.45 	 224.9829000 	 1.936600 	 -0.6261031000 	 -2.1246460000 
677.65 	 224.9797000 	 1.936600 	 -0.6227652000 	 -2.1211240000 
677.85 	 224.9797000 	 1.936600 	 -0.6254292000 	 -2.1232130000 
678.05 	 224.9797000 	 1.936625 	 -0.6269423000 	 -2.1253010000 
678.25 	 224.9797000 	 1.936650 	 -0.6231499000 	 -2.1218780000 
678.45 	 224.9765000 	 1.936650 	 -0.6243737000 	 -2.1222400000 
678.65 	 224.9797000 	 1.936650 	 -0.6275432000 	 -2.1257460000 
678.85 	 224.9797000 	 1.936675 	 -0.6243928000 	 -2.1234260000 
679.05 	 224.9797000 	 1.936675 	 -0.6237952000 	 -2.1220330000 
679.25 	 224.9797000 	 1.936700 	 -0.6275463000 	 -2.1253200000 
679.45 	 224.9797000 	 1.936725 	 -0.6256771000 	 -2.1241060000 
679.65 	 224.9797000 	 1.936700 	 -0.6234773000 	 -2.1224280000 
679.85 	 224.9749000 	 1.936725 	 -0.6274446000 	 -2.1257660000 
680.05 	 224.9749000 	 1.936725 	 -0.6266880000 	 -2.1255520000 
680.25 	 224.9718000 	 1.936750 	 -0.6234646000 	 -2.1227260000 
680.45 	 224.9670000 	 1.936775 	 -0.6264909000 	 -2.1249490000 
680.65 	 224.9670000 	 1.936800 	 -0.6274255000 	 -2.1262010000 
680.85 	 224.9638000 	 1.936825 	 -0.6238334000 	 -2.1231140000 
681.05 	 224.9638000 	 1.936825 	 -0.6255181000 	 -2.1241540000 
681.25 	 224.9670000 	 1.936850 	 -0.6280041000 	 -2.1268270000 
681.45 	 224.9734000 	 1.936875 	 -0.6248760000 	 -2.1243130000 
681.65 	 224.9797000 	 1.936900 	 -0.6243865000 	 -2.1232860000 
681.85 	 224.9877000 	 1.936900 	 -0.6280613000 	 -2.1265920000 
682.05 	 224.9908000 	 1.936900 	 -0.6260490000 	 -2.1252660000 
682.25 	 224.9924000 	 1.936900 	 -0.6237475000 	 -2.1229520000 
682.45 	 224.9956000 	 1.936900 	 -0.6275940000 	 -2.1261690000 
682.65 	 224.9972000 	 1.936900 	 -0.6264655000 	 -2.1256130000 
682.85 	 224.9956000 	 1.936900 	 -0.6236426000 	 -2.1228690000 
683.05 	 224.9988000 	 1.936900 	 -0.6270154000 	 -2.1256320000 
683.25 	 224.9988000 	 1.936900 	 -0.6271076000 	 -2.1262960000 
683.45 	 224.9988000 	 1.936900 	 -0.6236935000 	 -2.1230380000 
683.65 	 224.9956000 	 1.936900 	 -0.6259759000 	 -2.1245570000 
683.85 	 224.9908000 	 1.936900 	 -0.6278642000 	 -2.1268490000 
684.05 	 224.9877000 	 1.936900 	 -0.6243293000 	 -2.1236040000 
684.25 	 224.9877000 	 1.936925 	 -0.6249778000 	 -2.1235690000 
684.45 	 224.9877000 	 1.936950 	 -0.6280931000 	 -2.1269160000 
684.65 	 224.9908000 	 1.936950 	 -0.6249968000 	 -2.1245510000 
684.85 	 224.9908000 	 1.936950 	 -0.6240146000 	 -2.1228310000 
685.05 	 224.9908000 	 1.936950 	 -0.6276989000 	 -2.1265860000 
685.25 	 224.9908000 	 1.936950 	 -0.6257947000 	 -2.1251960000 
685.45 	 224.9908000 	 1.936950 	 -0.6236839000 	 -2.1227390000 
685.65 	 224.9877000 	 1.936950 	 -0.6275018000 	 -2.1259980000 
685.85 	 224.9861000 	 1.936950 	 -0.6264973000 	 -2.1259880000 
686.05 	 224.9877000 	 1.936975 	 -0.6233819000 	 -2.1227300000 
686.25 	 224.9861000 	 1.937000 	 -0.6264178000 	 -2.1252060000 
686.45 	 224.9829000 	 1.937025 	 -0.6277497000 	 -2.1267570000 
686.65 	 224.9845000 	 1.937000 	 -0.6240273000 	 -2.1234350000 
686.85 	 224.9861000 	 1.937000 	 -0.6251462000 	 -2.1241160000 
687.05 	 224.9829000 	 1.937025 	 -0.6282457000 	 -2.1271770000 
687.25 	 224.9829000 	 1.937050 	 -0.6247425000 	 -2.1244050000 
687.45 	 224.9877000 	 1.937050 	 -0.6242498000 	 -2.1231300000 
687.65 	 224.9893000 	 1.937050 	 -0.6282203000 	 -2.1269200000 
687.85 	 224.9908000 	 1.937050 	 -0.6258106000 	 -2.1253330000 
688.05 	 224.9908000 	 1.937050 	 -0.6238047000 	 -2.1229680000 
688.25 	 224.9908000 	 1.937050 	 -0.6276671000 	 -2.1263540000 
688.45 	 224.9956000 	 1.937050 	 -0.6271617000 	 -2.1262960000 
688.65 	 224.9956000 	 1.937050 	 -0.6235726000 	 -2.1229270000 
688.85 	 224.9956000 	 1.937050 	 -0.6265227000 	 -2.1251930000 
689.05 	 224.9988000 	 1.937050 	 -0.6278674000 	 -2.1269260000 
689.25 	 224.9988000 	 1.937050 	 -0.6239287000 	 -2.1234540000 
689.45 	 225.0036000 	 1.937050 	 -0.6254418000 	 -2.1241760000 
689.65 	 225.0036000 	 1.937050 	 -0.6282966000 	 -2.1271610000 
689.85 	 225.0036000 	 1.937050 	 -0.6247266000 	 -2.1243670000 
690.05 	 225.0036000 	 1.937050 	 -0.6244246000 	 -2.1235910000 
690.25 	 224.9988000 	 1.937050 	 -0.6280867000 	 -2.1268940000 
690.45 	 224.9988000 	 1.937050 	 -0.6260141000 	 -2.1253750000 
690.65 	 224.9956000 	 1.937050 	 -0.6238620000 	 -2.1230090000 
690.85 	 224.9956000 	 1.937050 	 -0.6275241000 	 -2.1261720000 
691.05 	 224.9956000 	 1.937050 	 -0.6271521000 	 -2.1264870000 
691.25 	 224.9908000 	 1.937050 	 -0.6236362000 	 -2.1230540000 
691.45 	 224.9908000 	 1.937050 	 -0.6265545000 	 -2.1254350000 
691.65 	 224.9908000 	 1.937050 	 -0.6277370000 	 -2.1268400000 
691.85 	 224.9908000 	 1.937050 	 -0.6239414000 	 -2.1234890000 
692.05 	 224.9908000 	 1.937050 	 -0.6258488000 	 -2.1245930000 
692.25 	 224.9908000 	 1.937050 	 -0.6281407000 	 -2.1271290000 
692.45 	 224.9877000 	 1.937050 	 -0.6244469000 	 -2.1240330000 
692.65 	 224.9845000 	 1.937050 	 -0.6250032000 	 -2.1237950000 
692.85 	 224.9829000 	 1.937075 	 -0.6284778000 	 -2.1271990000 
693.05 	 224.9797000 	 1.937100 	 -0.6252543000 	 -2.1246500000 
693.25 	 224.9781000 	 1.937100 	 -0.6241958000 	 -2.1232100000 
693.45 	 224.9797000 	 1.937100 	 -0.6276734000 	 -2.1267600000 
693.65 	 224.9765000 	 1.937125 	 -0.6257789000 	 -2.1254830000 
693.85 	 224.9797000 	 1.937125 	 -0.6232770000 	 -2.1229270000 
694.05 	 224.9749000 	 1.937150 	 -0.6270472000 	 -2.1261150000 
694.25 	 224.9765000 	 1.937175 	 -0.6269137000 	 -2.1264870000 
694.45 	 224.9749000 	 1.937175 	 -0.6235473000 	 -2.1231240000 
694.65 	 224.9749000 	 1.937200 	 -0.6264527000 	 -2.1253360000 
694.85 	 224.9749000 	 1.937225 	 -0.6276099000 	 -2.1270210000 
695.05 	 224.9749000 	 1.937250 	 -0.6237189000 	 -2.1234200000 
695.25 	 224.9797000 	 1.937275 	 -0.6260204000 	 -2.1249290000 
695.45 	 224.9813000 	 1.937250 	 -0.6281090000 	 -2.1273490000 
695.65 	 224.9797000 	 1.937275 	 -0.6246440000 	 -2.1241350000 
695.85 	 224.9797000 	 1.937300 	 -0.6251462000 	 -2.1239030000 
696.05 	 224.9829000 	 1.937325 	 -0.6284682000 	 -2.1271040000 
696.25 	 224.9845000 	 1.937300 	 -0.6257216000 	 -2.1248820000 
696.45 	 224.9908000 	 1.937300 	 -0.6242244000 	 -2.1230250000 
696.65 	 224.9924000 	 1.937300 	 -0.6281312000 	 -2.1266520000 
696.85 	 224.9972000 	 1.937300 	 -0.6264655000 	 -2.1257620000 
697.05 	 224.9988000 	 1.937300 	 -0.6238651000 	 -2.1229360000 
697.25 	 225.0036000 	 1.937300 	 -0.6274446000 	 -2.1256100000 
697.45 	 225.0052000 	 1.937300 	 -0.6274827000 	 -2.1264300000 
697.65 	 225.0067000 	 1.937300 	 -0.6239255000 	 -2.1228500000 
697.85 	 225.0067000 	 1.937300 	 -0.6262938000 	 -2.1245100000 
698.05 	 225.0036000 	 1.937300 	 -0.6282838000 	 -2.1267410000 
698.25 	 224.9988000 	 1.937300 	 -0.6242371000 	 -2.1233650000 
698.45 	 224.9924000 	 1.937300 	 -0.6253529000 	 -2.1240430000 
698.65 	 224.9908000 	 1.937300 	 -0.6285064000 	 -2.1273040000 
698.85 	 224.9877000 	 1.937325 	 -0.6249364000 	 -2.1243450000 
699.05 	 224.9845000 	 1.937325 	 -0.6250191000 	 -2.1231680000 
699.25 	 224.9877000 	 1.937350 	 -0.6286748000 	 -2.1266400000 
699.45 	 224.9829000 	 1.937375 	 -0.6260617000 	 -2.1248210000 
699.65 	 224.9829000 	 1.937350 	 -0.6240559000 	 -2.1229650000 
699.85 	 224.9829000 	 1.937375 	 -0.6280041000 	 -2.1263410000 
700.05 	 224.9877000 	 1.937375 	 -0.6273270000 	 -2.1262070000 
700.25 	 224.9908000 	 1.937400 	 -0.6240559000 	 -2.1229810000 
700.45 	 224.9956000 	 1.937425 	 -0.6274605000 	 -2.1255210000 
700.65 	 224.9988000 	 1.937400 	 -0.6280994000 	 -2.1269040000 
700.85 	 224.9988000 	 1.937400 	 -0.6241608000 	 -2.1231910000 
701.05 	 224.9988000 	 1.937400 	 -0.6264178000 	 -2.1246050000 
701.25 	 224.9988000 	 1.937400 	 -0.6286621000 	 -2.1270050000 
701.45 	 224.9956000 	 1.937400 	 -0.6249968000 	 -2.1237370000 
701.65 	 224.9988000 	 1.937400 	 -0.6255531000 	 -2.1236520000 
701.85 	 224.9988000 	 1.937400 	 -0.6289323000 	 -2.1271390000 
702.05 	 224.9988000 	 1.937400 	 -0.6258075000 	 -2.1245770000 
702.25 	 225.0036000 	 1.937400 	 -0.6245041000 	 -2.1228980000 
702.45 	 225.0067000 	 1.937400 	 -0.6284714000 	 -2.1264270000 
702.65 	 225.0083000 	 1.937400 	 -0.6272697000 	 -2.1259500000 
702.85 	 225.0115000 	 1.937400 	 -0.6239986000 	 -2.1228760000 
703.05 	 225.0115000 	 1.937400 	 -0.6273429000 	 -2.1252060000 
703.25 	 225.0115000 	 1.937400 	 -0.6283410000 	 -2.1267160000 
703.45 	 225.0067000 	 1.937400 	 -0.6243610000 	 -2.1231620000 
703.65 	 225.0004000 	 1.937400 	 -0.6260395000 	 -2.1244270000 
703.85 	 224.9956000 	 1.937400 	 -0.6289323000 	 -2.1272180000 
704.05 	 224.9908000 	 1.937400 	 -0.6256835000 	 -2.1245640000 
704.25 	 224.9877000 	 1.937400 	 -0.6246408000 	 -2.1231110000 
704.45 	 224.9861000 	 1.937400 	 -0.6285286000 	 -2.1265130000 
704.65 	 224.9829000 	 1.937400 	 -0.6268374000 	 -2.1254090000 
704.85 	 224.9829000 	 1.937425 	 -0.6242784000 	 -2.1227040000 
705.05 	 224.9797000 	 1.937425 	 -0.6278833000 	 -2.1256990000 
705.25 	 224.9797000 	 1.937450 	 -0.6280835000 	 -2.1266110000 
705.45 	 224.9797000 	 1.937475 	 -0.6243515000 	 -2.1231430000 
705.65 	 224.9829000 	 1.937450 	 -0.6266244000 	 -2.1244750000 
705.85 	 224.9829000 	 1.937475 	 -0.6287639000 	 -2.1270780000 
706.05 	 224.9877000 	 1.937475 	 -0.6251304000 	 -2.1238420000 
706.25 	 224.9877000 	 1.937500 	 -0.6254418000 	 -2.1236200000 
706.45 	 224.9908000 	 1.937500 	 -0.6288306000 	 -2.1268880000 
706.65 	 224.9956000 	 1.937500 	 -0.6262779000 	 -2.1250410000 
706.85 	 224.9988000 	 1.937500 	 -0.6246090000 	 -2.1230250000 
707.05 	 224.9988000 	 1.937500 	 -0.6284523000 	 -2.1265730000 
707.25 	 224.9988000 	 1.937500 	 -0.6273143000 	 -2.1259370000 
707.45 	 224.9988000 	 1.937500 	 -0.6242466000 	 -2.1227900000 
707.65 	 224.9988000 	 1.937500 	 -0.6278356000 	 -2.1257750000 
707.85 	 224.9924000 	 1.937500 	 -0.6278610000 	 -2.1263380000 
708.05 	 224.9908000 	 1.937500 	 -0.6243324000 	 -2.1229010000 
708.25 	 224.9877000 	 1.937500 	 -0.6270059000 	 -2.1248980000 
708.45 	 224.9877000 	 1.937500 	 -0.6287098000 	 -2.1270180000 
708.65 	 224.9845000 	 1.937500 	 -0.6247393000 	 -2.1236900000 
708.85 	 224.9877000 	 1.937525 	 -0.6257248000 	 -2.1238680000 
709.05 	 224.9861000 	 1.937550 	 -0.6289260000 	 -2.1270590000 
709.25 	 224.9829000 	 1.937550 	 -0.6255500000 	 -2.1244080000 
709.45 	 224.9877000 	 1.937550 	 -0.6252829000 	 -2.1234990000 
709.65 	 224.9877000 	 1.937550 	 -0.6288942000 	 -2.1269960000 
709.85 	 224.9877000 	 1.937575 	 -0.6262779000 	 -2.1251200000 
710.05 	 224.9877000 	 1.937600 	 -0.6244786000 	 -2.1231210000 
710.25 	 224.9908000 	 1.937625 	 -0.6282552000 	 -2.1264580000 
710.45 	 224.9908000 	 1.937600 	 -0.6276353000 	 -2.1261760000 
710.65 	 224.9956000 	 1.937600 	 -0.6243737000 	 -2.1228950000 
710.85 	 224.9956000 	 1.937600 	 -0.6272857000 	 -2.1253840000 
711.05 	 224.9972000 	 1.937600 	 -0.6285318000 	 -2.1270240000 
711.25 	 224.9988000 	 1.937600 	 -0.6247012000 	 -2.1233460000 
711.45 	 224.9988000 	 1.937600 	 -0.6263224000 	 -2.1244110000 
711.65 	 224.9988000 	 1.937600 	 -0.6291135000 	 -2.1272820000 
711.85 	 224.9988000 	 1.937600 	 -0.6253116000 	 -2.1243950000 
712.05 	 224.9988000 	 1.937600 	 -0.6250890000 	 -2.1234700000 
712.25 	 224.9988000 	 1.937600 	 -0.6288878000 	 -2.1269230000 
712.45 	 224.9988000 	 1.937600 	 -0.6266339000 	 -2.1255330000 
712.65 	 224.9988000 	 1.937600 	 -0.6243293000 	 -2.1229330000 
712.85 	 224.9988000 	 1.937600 	 -0.6280740000 	 -2.1258740000 
713.05 	 224.9988000 	 1.937600 	 -0.6279182000 	 -2.1266330000 
713.25 	 224.9956000 	 1.937600 	 -0.6242943000 	 -2.1232030000 
713.45 	 224.9956000 	 1.937600 	 -0.6271108000 	 -2.1251080000 
713.65 	 224.9908000 	 1.937600 	 -0.6285827000 	 -2.1272440000 
713.85 	 224.9908000 	 1.937600 	 -0.6247966000 	 -2.1237790000 
714.05 	 224.9908000 	 1.937600 	 -0.6258996000 	 -2.1241190000 
714.25 	 224.9956000 	 1.937600 	 -0.6290372000 	 -2.1272060000 
714.45 	 224.9956000 	 1.937600 	 -0.6259378000 	 -2.1246150000 
714.65 	 224.9972000 	 1.937600 	 -0.6247775000 	 -2.1231080000 
714.85 	 224.9956000 	 1.937600 	 -0.6286843000 	 -2.1266050000 
715.05 	 224.9908000 	 1.937600 	 -0.6273206000 	 -2.1261180000 
715.25 	 224.9877000 	 1.937600 	 -0.6243992000 	 -2.1229930000 
715.45 	 224.9813000 	 1.937600 	 -0.6278324000 	 -2.1260830000 
715.65 	 224.9797000 	 1.937600 	 -0.6283156000 	 -2.1269200000 
715.85 	 224.9718000 	 1.937625 	 -0.6244946000 	 -2.1233880000 
716.05 	 224.9718000 	 1.937650 	 -0.6267262000 	 -2.1247550000 
716.25 	 224.9718000 	 1.937675 	 -0.6289577000 	 -2.1273800000 
716.45 	 224.9718000 	 1.937700 	 -0.6251971000 	 -2.1239250000 
716.65 	 224.9718000 	 1.937725 	 -0.6255404000 	 -2.1236870000 
716.85 	 224.9686000 	 1.937725 	 -0.6289800000 	 -2.1271740000 
717.05 	 224.9718000 	 1.937750 	 -0.6265163000 	 -2.1253710000 
717.25 	 224.9718000 	 1.937775 	 -0.6244946000 	 -2.1232000000 
717.45 	 224.9718000 	 1.937800 	 -0.6286653000 	 -2.1266970000 
717.65 	 224.9749000 	 1.937800 	 -0.6270695000 	 -2.1259050000 
717.85 	 224.9797000 	 1.937825 	 -0.6240113000 	 -2.1229580000 
718.05 	 224.9813000 	 1.937850 	 -0.6274064000 	 -2.1258000000 
718.25 	 224.9829000 	 1.937875 	 -0.6280200000 	 -2.1268270000 
718.45 	 224.9877000 	 1.937850 	 -0.6242116000 	 -2.1234830000 
718.65 	 224.9908000 	 1.937850 	 -0.6262620000 	 -2.1247230000 
718.85 	 224.9956000 	 1.937850 	 -0.6285954000 	 -2.1274340000 
719.05 	 225.0020000 	 1.937850 	 -0.6251748000 	 -2.1245190000 
719.25 	 225.0067000 	 1.937850 	 -0.6252893000 	 -2.1238450000 
719.45 	 225.0115000 	 1.937850 	 -0.6287797000 	 -2.1273930000 
719.65 	 225.0147000 	 1.937850 	 -0.6258838000 	 -2.1255400000 
719.85 	 225.0147000 	 1.937850 	 -0.6244786000 	 -2.1235210000 
720.05 	 225.0147000 	 1.937850 	 -0.6284587000 	 -2.1269070000 
720.25 	 225.0179000 	 1.937850 	 -0.6272634000 	 -2.1263090000 
720.45 	 225.0179000 	 1.937850 	 -0.6242847000 	 -2.1232480000 
720.65 	 225.0179000 	 1.937850 	 -0.6275113000 	 -2.1258040000 
720.85 	 225.0179000 	 1.937850 	 -0.6285381000 	 -2.1273140000 
721.05 	 225.0179000 	 1.937850 	 -0.6245232000 	 -2.1236800000 
721.25 	 225.0147000 	 1.937850 	 -0.6258710000 	 -2.1245190000 
721.45 	 225.0179000 	 1.937850 	 -0.6288783000 	 -2.1275460000 
721.65 	 225.0147000 	 1.937850 	 -0.6249492000 	 -2.1244050000 
721.85 	 225.0179000 	 1.937850 	 -0.6252607000 	 -2.1237340000 
722.05 	 225.0179000 	 1.937850 	 -0.6288942000 	 -2.1274120000 
722.25 	 225.0179000 	 1.937850 	 -0.6259632000 	 -2.1254060000 
722.45 	 225.0179000 	 1.937850 	 -0.6246980000 	 -2.1237400000 
722.65 	 225.0179000 	 1.937825 	 -0.6285604000 	 -2.1272660000 
722.85 	 225.0210000 	 1.937800 	 -0.6270981000 	 -2.1263600000 
723.05 	 225.0179000 	 1.937800 	 -0.6241608000 	 -2.1235310000 
723.25 	 225.0179000 	 1.937800 	 -0.6275432000 	 -2.1261020000 
723.45 	 225.0147000 	 1.937800 	 -0.6281344000 	 -2.1272720000 
723.65 	 225.0115000 	 1.937775 	 -0.6243229000 	 -2.1237600000 
723.85 	 225.0067000 	 1.937750 	 -0.6267262000 	 -2.1254350000 
724.05 	 225.0067000 	 1.937750 	 -0.6287575000 	 -2.1278030000 
724.25 	 225.0067000 	 1.937750 	 -0.6247934000 	 -2.1245160000 
724.45 	 225.0067000 	 1.937750 	 -0.6253274000 	 -2.1242840000 
724.65 	 225.0020000 	 1.937750 	 -0.6287193000 	 -2.1275740000 
724.85 	 225.0004000 	 1.937750 	 -0.6258202000 	 -2.1254540000 
725.05 	 224.9956000 	 1.937750 	 -0.6244310000 	 -2.1238390000 
725.25 	 224.9956000 	 1.937750 	 -0.6283982000 	 -2.1271130000 
725.45 	 224.9908000 	 1.937750 	 -0.6273873000 	 -2.1266460000 
725.65 	 224.9908000 	 1.937750 	 -0.6240654000 	 -2.1235970000 
725.85 	 224.9908000 	 1.937750 	 -0.6273810000 	 -2.1261440000 
726.05 	 224.9877000 	 1.937750 	 -0.6281185000 	 -2.1273770000 
726.25 	 224.9829000 	 1.937750 	 -0.6243928000 	 -2.1240490000 
726.45 	 224.9797000 	 1.937750 	 -0.6263351000 	 -2.1250570000 
726.65 	 224.9749000 	 1.937750 	 -0.6287448000 	 -2.1276250000 
726.85 	 224.9749000 	 1.937750 	 -0.6249905000 	 -2.1244210000 
727.05 	 224.9797000 	 1.937750 	 -0.6253846000 	 -2.1241660000 
727.25 	 224.9749000 	 1.937750 	 -0.6289196000 	 -2.1275330000 
727.45 	 224.9781000 	 1.937750 	 -0.6263256000 	 -2.1256420000 
727.65 	 224.9749000 	 1.937750 	 -0.6244914000 	 -2.1235050000 
727.85 	 224.9734000 	 1.937800 	 -0.6284618000 	 -2.1270310000 
728.05 	 224.9670000 	 1.937825 	 -0.6274478000 	 -2.1266300000 
728.25 	 224.9670000 	 1.937850 	 -0.6243007000 	 -2.1235310000 
728.45 	 224.9718000 	 1.937850 	 -0.6272634000 	 -2.1258770000 
728.65 	 224.9718000 	 1.937875 	 -0.6284650000 	 -2.1275110000 
728.85 	 224.9718000 	 1.937900 	 -0.6246884000 	 -2.1238640000 
729.05 	 224.9718000 	 1.937925 	 -0.6263415000 	 -2.1248850000 
729.25 	 224.9749000 	 1.937925 	 -0.6289768000 	 -2.1276030000 
729.45 	 224.9749000 	 1.937975 	 -0.6255977000 	 -2.1250720000 
729.65 	 224.9749000 	 1.937975 	 -0.6249778000 	 -2.1240230000 
729.85 	 224.9749000 	 1.938000 	 -0.6288560000 	 -2.1272060000 
730.05 	 224.9749000 	 1.938025 	 -0.6267388000 	 -2.1260070000 
730.25 	 224.9749000 	 1.938025 	 -0.6242275000 	 -2.1232350000 
730.45 	 224.9734000 	 1.938075 	 -0.6281567000 	 -2.1265090000 
730.65 	 224.9749000 	 1.938075 	 -0.6278515000 	 -2.1267830000 
730.85 	 224.9797000 	 1.938100 	 -0.6241894000 	 -2.1234000000 
731.05 	 224.9829000 	 1.938125 	 -0.6269932000 	 -2.1254600000 
731.25 	 224.9877000 	 1.938125 	 -0.6287034000 	 -2.1274500000 
731.45 	 224.9908000 	 1.938125 	 -0.6248506000 	 -2.1238870000 
731.65 	 224.9956000 	 1.938150 	 -0.6255817000 	 -2.1240680000 
731.85 	 224.9956000 	 1.938150 	 -0.6290404000 	 -2.1275420000 
732.05 	 224.9988000 	 1.938150 	 -0.6252861000 	 -2.1248050000 
732.25 	 224.9988000 	 1.938150 	 -0.6248792000 	 -2.1237470000 
732.45 	 225.0036000 	 1.938150 	 -0.6286335000 	 -2.1273610000 
732.65 	 225.0067000 	 1.938150 	 -0.6264305000 	 -2.1260520000 
732.85 	 225.0147000 	 1.938150 	 -0.6243197000 	 -2.1235370000 
733.05 	 225.0210000 	 1.938150 	 -0.6279818000 	 -2.1266110000 
733.25 	 225.0226000 	 1.938150 	 -0.6275685000 	 -2.1269260000 
733.45 	 225.0258000 	 1.938150 	 -0.6239891000 	 -2.1237470000 
733.65 	 225.0258000 	 1.938150 	 -0.6268724000 	 -2.1255750000 
733.85 	 225.0306000 	 1.938150 	 -0.6284714000 	 -2.1274950000 
734.05 	 225.0258000 	 1.938150 	 -0.6245708000 	 -2.1241000000 
734.25 	 225.0258000 	 1.938125 	 -0.6255944000 	 -2.1244910000 
734.45 	 225.0258000 	 1.938100 	 -0.6287130000 	 -2.1276980000 
734.65 	 225.0226000 	 1.938100 	 -0.6253529000 	 -2.1249580000 
734.85 	 225.0226000 	 1.938050 	 -0.6245804000 	 -2.1236710000 
735.05 	 225.0210000 	 1.938050 	 -0.6285985000 	 -2.1271900000 
735.25 	 225.0179000 	 1.938050 	 -0.6266562000 	 -2.1260140000 
735.45 	 225.0147000 	 1.938050 	 -0.6241671000 	 -2.1233240000 
735.65 	 225.0115000 	 1.938050 	 -0.6279087000 	 -2.1262930000 
735.85 	 225.0115000 	 1.938050 	 -0.6273333000 	 -2.1265090000 
736.05 	 225.0083000 	 1.938050 	 -0.6239001000 	 -2.1234100000 
736.25 	 225.0067000 	 1.938050 	 -0.6269614000 	 -2.1254250000 
736.45 	 225.0115000 	 1.938050 	 -0.6282457000 	 -2.1272630000 
736.65 	 225.0067000 	 1.938050 	 -0.6242021000 	 -2.1237370000 
736.85 	 225.0115000 	 1.938050 	 -0.6259727000 	 -2.1247170000 
737.05 	 225.0067000 	 1.938050 	 -0.6286176000 	 -2.1274950000 
737.25 	 225.0067000 	 1.938050 	 -0.6251113000 	 -2.1246050000 
737.45 	 225.0067000 	 1.938050 	 -0.6246281000 	 -2.1235310000 
737.65 	 225.0067000 	 1.938050 	 -0.6285985000 	 -2.1271670000 
737.85 	 225.0067000 	 1.938050 	 -0.6266785000 	 -2.1259620000 
738.05 	 225.0036000 	 1.938050 	 -0.6240304000 	 -2.1231560000 
738.25 	 225.0036000 	 1.938050 	 -0.6278038000 	 -2.1262490000 
738.45 	 224.9988000 	 1.938050 	 -0.6277497000 	 -2.1268970000 
738.65 	 224.9988000 	 1.938050 	 -0.6240273000 	 -2.1233270000 
738.85 	 224.9988000 	 1.938050 	 -0.6266975000 	 -2.1252570000 
739.05 	 224.9988000 	 1.938050 	 -0.6283951000 	 -2.1273680000 
739.25 	 225.0020000 	 1.938050 	 -0.6245613000 	 -2.1241470000 
739.45 	 224.9988000 	 1.938050 	 -0.6255531000 	 -2.1242870000 
739.65 	 225.0036000 	 1.938050 	 -0.6287988000 	 -2.1274850000 
739.85 	 224.9956000 	 1.938050 	 -0.6258075000 	 -2.1250310000 
740.05 	 224.9940000 	 1.938050 	 -0.6246535000 	 -2.1234670000 
740.25 	 224.9908000 	 1.938050 	 -0.6283315000 	 -2.1270120000 
740.45 	 224.9829000 	 1.938050 	 -0.6266816000 	 -2.1259620000 
740.65 	 224.9829000 	 1.938050 	 -0.6241608000 	 -2.1232130000 
740.85 	 224.9813000 	 1.938050 	 -0.6278960000 	 -2.1264740000 
741.05 	 224.9829000 	 1.938050 	 -0.6273301000 	 -2.1265000000 
741.25 	 224.9829000 	 1.938050 	 -0.6241576000 	 -2.1232290000 
741.45 	 224.9829000 	 1.938050 	 -0.6269900000 	 -2.1255110000 
741.65 	 224.9829000 	 1.938050 	 -0.6281948000 	 -2.1273260000 
741.85 	 224.9797000 	 1.938050 	 -0.6245295000 	 -2.1236550000 
742.05 	 224.9829000 	 1.938050 	 -0.6264909000 	 -2.1249800000 
742.25 	 224.9797000 	 1.938050 	 -0.6287797000 	 -2.1275040000 
742.45 	 224.9813000 	 1.938050 	 -0.6249078000 	 -2.1242020000 
742.65 	 224.9829000 	 1.938050 	 -0.6253242000 	 -2.1241380000 
742.85 	 224.9829000 	 1.938050 	 -0.6288783000 	 -2.1274850000 
743.05 	 224.9829000 	 1.938050 	 -0.6261444000 	 -2.1256190000 
743.25 	 224.9797000 	 1.938050 	 -0.6244278000 	 -2.1235910000 
743.45 	 224.9813000 	 1.938075 	 -0.6284714000 	 -2.1271420000 
743.65 	 224.9797000 	 1.938100 	 -0.6268565000 	 -2.1263250000 
743.85 	 224.9797000 	 1.938100 	 -0.6240654000 	 -2.1232060000 
744.05 	 224.9718000 	 1.938100 	 -0.6276671000 	 -2.1261880000 
744.25 	 224.9718000 	 1.938125 	 -0.6279691000 	 -2.1272180000 
744.45 	 224.9686000 	 1.938150 	 -0.6243801000 	 -2.1236740000 
744.65 	 224.9670000 	 1.938175 	 -0.6263987000 	 -2.1250370000 
744.85 	 224.9718000 	 1.938200 	 -0.6287702000 	 -2.1278000000 
745.05 	 224.9718000 	 1.938225 	 -0.6250858000 	 -2.1245260000 
745.25 	 224.9765000 	 1.938225 	 -0.6252193000 	 -2.1239250000 
745.45 	 224.9797000 	 1.938250 	 -0.6287956000 	 -2.1275170000 
745.65 	 224.9829000 	 1.938250 	 -0.6262207000 	 -2.1255330000 
745.85 	 224.9861000 	 1.938275 	 -0.6244056000 	 -2.1233690000 
746.05 	 224.9877000 	 1.938275 	 -0.6281185000 	 -2.1265820000 
746.25 	 224.9877000 	 1.938300 	 -0.6275209000 	 -2.1265320000 
746.45 	 224.9829000 	 1.938300 	 -0.6241639000 	 -2.1234200000 
746.65 	 224.9829000 	 1.938300 	 -0.6268660000 	 -2.1253140000 
746.85 	 224.9797000 	 1.938300 	 -0.6283156000 	 -2.1273260000 
747.05 	 224.9797000 	 1.938325 	 -0.6249587000 	 -2.1237370000 
747.25 	 224.9797000 	 1.938350 	 -0.6262112000 	 -2.1243730000 
747.45 	 224.9749000 	 1.938375 	 -0.6290340000 	 -2.1274980000 
747.65 	 224.9749000 	 1.938375 	 -0.6257534000 	 -2.1248630000 
747.85 	 224.9749000 	 1.938375 	 -0.6251240000 	 -2.1235880000 
748.05 	 224.9749000 	 1.938400 	 -0.6289418000 	 -2.1272370000 
748.25 	 224.9797000 	 1.938425 	 -0.6264846000 	 -2.1255870000 
748.45 	 224.9813000 	 1.938475 	 -0.6247647000 	 -2.1234990000 
748.65 	 224.9829000 	 1.938450 	 -0.6286621000 	 -2.1268560000 
748.85 	 224.9908000 	 1.938450 	 -0.6274573000 	 -2.1263410000 
749.05 	 224.9940000 	 1.938450 	 -0.6243865000 	 -2.1232060000 
749.25 	 224.9988000 	 1.938450 	 -0.6275209000 	 -2.1260100000 
749.45 	 225.0036000 	 1.938450 	 -0.6283347000 	 -2.1272590000 
749.65 	 225.0036000 	 1.938450 	 -0.6245772000 	 -2.1236710000 
749.85 	 225.0067000 	 1.938450 	 -0.6265195000 	 -2.1248020000 
750.05 	 225.0036000 	 1.938450 	 -0.6290563000 	 -2.1276350000 
750.25 	 224.9988000 	 1.938450 	 -0.6253274000 	 -2.1247070000 
750.45 	 224.9956000 	 1.938450 	 -0.6252034000 	 -2.1238900000 
750.65 	 224.9956000 	 1.938450 	 -0.6289037000 	 -2.1274950000 
750.85 	 224.9956000 	 1.938450 	 -0.6264274000 	 -2.1255110000 
751.05 	 224.9988000 	 1.938450 	 -0.6247775000 	 -2.1233940000 
751.25 	 225.0036000 	 1.938450 	 -0.6285445000 	 -2.1269040000 
751.45 	 225.0067000 	 1.938450 	 -0.6277530000 	 -2.1266970000 
751.65 	 225.0115000 	 1.938450 	 -0.6245041000 	 -2.1233050000 
751.85 	 225.0115000 	 1.938450 	 -0.6275336000 	 -2.1260260000 
752.05 	 225.0067000 	 1.938450 	 -0.6286653000 	 -2.1274850000 
752.25 	 225.0052000 	 1.938450 	 -0.6246376000 	 -2.1239060000 
752.45 	 225.0036000 	 1.938450 	 -0.6262875000 	 -2.1248250000 
752.65 	 224.9988000 	 1.938450 	 -0.6291199000 	 -2.1277140000 
752.85 	 224.9988000 	 1.938450 	 -0.6256421000 	 -2.1249550000 
753.05 	 224.9956000 	 1.938450 	 -0.6250890000 	 -2.1239030000 
753.25 	 224.9940000 	 1.938450 	 -0.6288783000 	 -2.1273800000 
753.45 	 224.9956000 	 1.938450 	 -0.6269646000 	 -2.1261760000 
753.65 	 224.9956000 	 1.938450 	 -0.6242974000 	 -2.1234160000 
753.85 	 224.9956000 	 1.938450 	 -0.6278928000 	 -2.1264460000 
754.05 	 224.9988000 	 1.938450 	 -0.6281344000 	 -2.1271990000 
754.25 	 224.9988000 	 1.938450 	 -0.6245391000 	 -2.1237370000 
754.45 	 224.9956000 	 1.938450 	 -0.6264305000 	 -2.1250280000 
754.65 	 224.9908000 	 1.938450 	 -0.6289101000 	 -2.1276950000 
754.85 	 224.9877000 	 1.938450 	 -0.6251176000 	 -2.1243640000 
755.05 	 224.9829000 	 1.938450 	 -0.6253688000 	 -2.1240900000 
755.25 	 224.9813000 	 1.938475 	 -0.6296666000 	 -2.1275270000 
755.45 	 224.9797000 	 1.938500 	 -0.6266880000 	 -2.1256070000 
755.65 	 224.9797000 	 1.938500 	 -0.6250572000 	 -2.1235690000 
755.85 	 224.9813000 	 1.938525 	 -0.6289673000 	 -2.1268530000 
756.05 	 224.9797000 	 1.938500 	 -0.6279087000 	 -2.1264840000 
756.25 	 224.9829000 	 1.938525 	 -0.6247680000 	 -2.1234320000 
756.45 	 224.9861000 	 1.938550 	 -0.6276004000 	 -2.1254860000 
756.65 	 224.9908000 	 1.938575 	 -0.6291739000 	 -2.1274150000 
756.85 	 224.9956000 	 1.938550 	 -0.6250541000 	 -2.1238930000 
757.05 	 224.9972000 	 1.938550 	 -0.6264369000 	 -2.1245130000 
757.25 	 224.9988000 	 1.938550 	 -0.6291103000 	 -2.1275840000 
757.45 	 224.9956000 	 1.938550 	 -0.6258202000 	 -2.1248720000 
757.65 	 224.9988000 	 1.938550 	 -0.6255054000 	 -2.1237020000 
757.85 	 224.9972000 	 1.938550 	 -0.6290976000 	 -2.1273930000 
758.05 	 224.9956000 	 1.938550 	 -0.6270981000 	 -2.1261340000 
758.25 	 224.9956000 	 1.938550 	 -0.6245486000 	 -2.1232760000 
758.45 	 224.9908000 	 1.938550 	 -0.6282806000 	 -2.1263250000 
758.65 	 224.9908000 	 1.938550 	 -0.6279659000 	 -2.1267220000 
758.85 	 224.9908000 	 1.938550 	 -0.6244596000 	 -2.1233620000 
759.05 	 224.9877000 	 1.938550 	 -0.6273460000 	 -2.1255210000 
759.25 	 224.9877000 	 1.938550 	 -0.6287225000 	 -2.1273610000 
759.45 	 224.9893000 	 1.938550 	 -0.6249301000 	 -2.1237310000 
759.65 	 224.9877000 	 1.938575 	 -0.6261285000 	 -2.1245220000 
759.85 	 224.9861000 	 1.938575 	 -0.6290690000 	 -2.1275010000 
760.05 	 224.9829000 	 1.938600 	 -0.6255277000 	 -2.1247960000 
760.25 	 224.9829000 	 1.938600 	 -0.6251876000 	 -2.1238580000 
760.45 	 224.9829000 	 1.938600 	 -0.6285763000 	 -2.1272090000 
760.65 	 224.9829000 	 1.938625 	 -0.6259282000 	 -2.1254860000 
760.85 	 224.9893000 	 1.938625 	 -0.6238906000 	 -2.1234420000 
761.05 	 224.9908000 	 1.938675 	 -0.6276671000 	 -2.1265350000 
761.25 	 224.9956000 	 1.938650 	 -0.6279659000 	 -2.1269420000 
761.45 	 224.9988000 	 1.938650 	 -0.6245009000 	 -2.1236160000 
761.65 	 224.9988000 	 1.938650 	 -0.6268024000 	 -2.1251010000 
761.85 	 225.0020000 	 1.938650 	 -0.6291612000 	 -2.1276660000 
762.05 	 224.9988000 	 1.938650 	 -0.6254609000 	 -2.1246590000 
762.25 	 224.9988000 	 1.938650 	 -0.6252353000 	 -2.1238770000 
762.45 	 225.0036000 	 1.938650 	 -0.6290627000 	 -2.1273710000 
762.65 	 225.0036000 	 1.938650 	 -0.6269328000 	 -2.1261880000 
762.85 	 225.0067000 	 1.938650 	 -0.6245359000 	 -2.1233910000 
763.05 	 225.0067000 	 1.938650 	 -0.6281185000 	 -2.1263890000 
763.25 	 225.0052000 	 1.938650 	 -0.6281471000 	 -2.1270910000 
763.45 	 225.0036000 	 1.938650 	 -0.6246026000 	 -2.1234860000 
763.65 	 225.0036000 	 1.938650 	 -0.6272538000 	 -2.1254410000 
763.85 	 224.9988000 	 1.938650 	 -0.6289164000 	 -2.1276030000 
764.05 	 224.9956000 	 1.938650 	 -0.6248729000 	 -2.1242140000 
764.25 	 224.9956000 	 1.938650 	 -0.6260459000 	 -2.1244210000 
764.45 	 224.9956000 	 1.938650 	 -0.6291930000 	 -2.1275740000 
764.65 	 224.9924000 	 1.938650 	 -0.6260427000 	 -2.1252540000 
764.85 	 224.9893000 	 1.938650 	 -0.6249936000 	 -2.1236390000 
765.05 	 224.9893000 	 1.938650 	 -0.6287225000 	 -2.1270910000 
765.25 	 224.9877000 	 1.938650 	 -0.6272475000 	 -2.1263150000 
765.45 	 224.9893000 	 1.938650 	 -0.6245072000 	 -2.1234640000 
765.65 	 224.9877000 	 1.938650 	 -0.6281948000 	 -2.1263790000 
765.85 	 224.9893000 	 1.938650 	 -0.6282393000 	 -2.1271360000 
766.05 	 224.9877000 	 1.938650 	 -0.6245263000 	 -2.1239090000 
766.25 	 224.9877000 	 1.938675 	 -0.6267611000 	 -2.1251170000 
766.45 	 224.9829000 	 1.938700 	 -0.6291580000 	 -2.1276920000 
766.65 	 224.9829000 	 1.938700 	 -0.6252988000 	 -2.1243890000 
766.85 	 224.9829000 	 1.938700 	 -0.6257629000 	 -2.1242810000 
767.05 	 224.9813000 	 1.938700 	 -0.6294918000 	 -2.1278100000 
767.25 	 224.9797000 	 1.938725 	 -0.6262938000 	 -2.1252850000 
767.45 	 224.9797000 	 1.938750 	 -0.6254609000 	 -2.1238200000 
767.65 	 224.9797000 	 1.938775 	 -0.6293011000 	 -2.1274470000 
767.85 	 224.9797000 	 1.938750 	 -0.6268056000 	 -2.1259180000 
768.05 	 224.9797000 	 1.938750 	 -0.6246535000 	 -2.1235820000 
768.25 	 224.9829000 	 1.938775 	 -0.6284396000 	 -2.1265860000 
768.45 	 224.9877000 	 1.938800 	 -0.6280708000 	 -2.1271740000 
768.65 	 224.9908000 	 1.938825 	 -0.6247457000 	 -2.1236830000 
768.85 	 224.9956000 	 1.938800 	 -0.6276957000 	 -2.1261470000 
769.05 	 224.9972000 	 1.938800 	 -0.6289768000 	 -2.1274410000 
769.25 	 224.9956000 	 1.938800 	 -0.6250350000 	 -2.1242330000 
769.45 	 224.9988000 	 1.938800 	 -0.6267357000 	 -2.1250280000 
769.65 	 224.9956000 	 1.938800 	 -0.6295013000 	 -2.1279140000 
769.85 	 224.9956000 	 1.938800 	 -0.6259505000 	 -2.1251080000 
770.05 	 224.9956000 	 1.938800 	 -0.6257502000 	 -2.1243220000 
770.25 	 224.9956000 	 1.938800 	 -0.6293742000 	 -2.1276630000 
770.45 	 224.9956000 	 1.938800 	 -0.6266086000 	 -2.1256540000 
770.65 	 224.9956000 	 1.938800 	 -0.6251399000 	 -2.1237660000 
770.85 	 224.9956000 	 1.938800 	 -0.6290500000 	 -2.1270210000 
771.05 	 224.9908000 	 1.938800 	 -0.6279691000 	 -2.1267060000 
771.25 	 224.9877000 	 1.938800 	 -0.6246694000 	 -2.1237560000 
771.45 	 224.9877000 	 1.938800 	 -0.6276035000 	 -2.1259400000 
771.65 	 224.9861000 	 1.938800 	 -0.6292089000 	 -2.1276660000 
771.85 	 224.9877000 	 1.938825 	 -0.6253369000 	 -2.1245450000 
772.05 	 224.9829000 	 1.938825 	 -0.6261031000 	 -2.1248660000 
772.25 	 224.9877000 	 1.938850 	 -0.6294028000 	 -2.1279880000 
772.45 	 224.9877000 	 1.938850 	 -0.6262620000 	 -2.1252220000 
772.65 	 224.9908000 	 1.938850 	 -0.6253942000 	 -2.1238770000 
772.85 	 224.9908000 	 1.938850 	 -0.6293805000 	 -2.1275270000 
773.05 	 224.9908000 	 1.938850 	 -0.6275527000 	 -2.1264930000 
773.25 	 224.9908000 	 1.938850 	 -0.6249142000 	 -2.1236930000 
773.45 	 224.9956000 	 1.938850 	 -0.6285413000 	 -2.1266560000 
773.65 	 224.9956000 	 1.938850 	 -0.6288179000 	 -2.1275740000 
773.85 	 224.9956000 	 1.938850 	 -0.6248696000 	 -2.1239310000 
774.05 	 224.9956000 	 1.938850 	 -0.6272824000 	 -2.1255140000 
774.25 	 224.9956000 	 1.938850 	 -0.6292947000 	 -2.1278540000 
774.45 	 224.9908000 	 1.938850 	 -0.6255181000 	 -2.1248340000 
774.65 	 224.9908000 	 1.938850 	 -0.6260331000 	 -2.1244650000 
774.85 	 224.9940000 	 1.938850 	 -0.6294791000 	 -2.1280190000 
775.05 	 224.9956000 	 1.938850 	 -0.6266658000 	 -2.1256540000 
775.25 	 224.9956000 	 1.938850 	 -0.6253751000 	 -2.1240010000 
775.45 	 224.9956000 	 1.938850 	 -0.6293805000 	 -2.1274850000 
775.65 	 224.9940000 	 1.938850 	 -0.6275876000 	 -2.1265890000 
775.85 	 224.9893000 	 1.938850 	 -0.6248124000 	 -2.1236550000 
776.05 	 224.9877000 	 1.938850 	 -0.6284745000 	 -2.1263950000 
776.25 	 224.9829000 	 1.938875 	 -0.6285286000 	 -2.1273960000 
776.45 	 224.9829000 	 1.938875 	 -0.6248474000 	 -2.1239350000 
776.65 	 224.9797000 	 1.938900 	 -0.6273047000 	 -2.1255560000 
776.85 	 224.9797000 	 1.938900 	 -0.6294823000 	 -2.1280420000 
777.05 	 224.9797000 	 1.938900 	 -0.6258869000 	 -2.1251110000 
777.25 	 224.9797000 	 1.938900 	 -0.6257884000 	 -2.1243450000 
777.45 	 224.9797000 	 1.938925 	 -0.6294505000 	 -2.1277710000 
777.65 	 224.9813000 	 1.938950 	 -0.6271553000 	 -2.1262170000 
777.85 	 224.9813000 	 1.938975 	 -0.6250095000 	 -2.1235940000 
778.05 	 224.9829000 	 1.938950 	 -0.6289768000 	 -2.1272370000 
778.25 	 224.9813000 	 1.938975 	 -0.6281757000 	 -2.1271010000 
778.45 	 224.9829000 	 1.938975 	 -0.6248601000 	 -2.1237250000 
778.65 	 224.9829000 	 1.939000 	 -0.6282679000 	 -2.1266400000 
778.85 	 224.9829000 	 1.939025 	 -0.6290944000 	 -2.1276890000 
779.05 	 224.9829000 	 1.939000 	 -0.6254101000 	 -2.1241060000 
779.25 	 224.9829000 	 1.939025 	 -0.6272952000 	 -2.1253140000 
779.45 	 224.9861000 	 1.939025 	 -0.6299083000 	 -2.1280380000 
779.65 	 224.9877000 	 1.939050 	 -0.6261285000 	 -2.1251840000 
779.85 	 224.9877000 	 1.939050 	 -0.6261476000 	 -2.1243480000 
780.05 	 224.9908000 	 1.939050 	 -0.6300545000 	 -2.1279140000 
780.25 	 224.9908000 	 1.939050 	 -0.6274446000 	 -2.1260830000 
780.45 	 224.9908000 	 1.939050 	 -0.6254959000 	 -2.1239470000 
780.65 	 224.9908000 	 1.939050 	 -0.6293837000 	 -2.1272590000 
780.85 	 224.9908000 	 1.939050 	 -0.6283824000 	 -2.1269640000 
781.05 	 224.9908000 	 1.939050 	 -0.6252925000 	 -2.1238680000 
781.25 	 224.9908000 	 1.939050 	 -0.6281916000 	 -2.1262450000 
781.45 	 224.9956000 	 1.939050 	 -0.6295554000 	 -2.1278980000 
781.65 	 224.9956000 	 1.939050 	 -0.6256898000 	 -2.1244840000 
781.85 	 224.9988000 	 1.939050 	 -0.6271585000 	 -2.1251200000 
782.05 	 225.0004000 	 1.939050 	 -0.6299909000 	 -2.1282200000 
782.25 	 225.0020000 	 1.939050 	 -0.6265958000 	 -2.1254890000 
782.45 	 224.9988000 	 1.939050 	 -0.6258075000 	 -2.1241950000 
782.65 	 224.9956000 	 1.939050 	 -0.6297779000 	 -2.1276470000 
782.85 	 224.9908000 	 1.939050 	 -0.6279055000 	 -2.1265860000 
783.05 	 224.9877000 	 1.939050 	 -0.6253020000 	 -2.1238680000 
783.25 	 224.9877000 	 1.939050 	 -0.6290340000 	 -2.1268750000 
783.45 	 224.9829000 	 1.939075 	 -0.6292121000 	 -2.1275040000 
783.65 	 224.9829000 	 1.939100 	 -0.6252257000 	 -2.1241220000 
783.85 	 224.9829000 	 1.939125 	 -0.6275876000 	 -2.1255840000 
784.05 	 224.9829000 	 1.939100 	 -0.6299114000 	 -2.1281720000 
784.25 	 224.9797000 	 1.939100 	 -0.6260617000 	 -2.1250090000 
784.45 	 224.9797000 	 1.939125 	 -0.6263955000 	 -2.1245030000 
784.65 	 224.9797000 	 1.939150 	 -0.6300099000 	 -2.1280480000 
784.85 	 224.9797000 	 1.939150 	 -0.6272697000 	 -2.1260420000 
785.05 	 224.9829000 	 1.939150 	 -0.6253719000 	 -2.1239570000 
785.25 	 224.9829000 	 1.939150 	 -0.6291103000 	 -2.1272400000 
785.45 	 224.9877000 	 1.939175 	 -0.6285731000 	 -2.1273740000 
785.65 	 224.9877000 	 1.939200 	 -0.6250445000 	 -2.1240110000 
785.85 	 224.9893000 	 1.939225 	 -0.6275908000 	 -2.1258350000 
786.05 	 224.9908000 	 1.939200 	 -0.6291993000 	 -2.1282010000 
786.25 	 224.9956000 	 1.939200 	 -0.6254641000 	 -2.1251300000 
786.45 	 224.9988000 	 1.939200 	 -0.6255881000 	 -2.1246180000 
786.65 	 225.0036000 	 1.939200 	 -0.6292152000 	 -2.1280070000 
786.85 	 225.0067000 	 1.939200 	 -0.6267166000 	 -2.1263850000 
787.05 	 225.0115000 	 1.939200 	 -0.6249173000 	 -2.1243730000 
787.25 	 225.0115000 	 1.939200 	 -0.6290086000 	 -2.1278510000 
787.45 	 225.0147000 	 1.939200 	 -0.6274669000 	 -2.1270470000 
787.65 	 225.0147000 	 1.939200 	 -0.6247171000 	 -2.1239850000 
787.85 	 225.0147000 	 1.939200 	 -0.6280327000 	 -2.1265250000 
788.05 	 225.0115000 	 1.939200 	 -0.6289101000 	 -2.1279560000 
788.25 	 225.0115000 	 1.939200 	 -0.6248696000 	 -2.1244460000 
788.45 	 225.0067000 	 1.939200 	 -0.6269805000 	 -2.1257310000 
788.65 	 225.0067000 	 1.939200 	 -0.6293297000 	 -2.1284070000 
788.85 	 225.0036000 	 1.939200 	 -0.6254800000 	 -2.1251740000 
789.05 	 225.0036000 	 1.939200 	 -0.6258233000 	 -2.1247960000 
789.25 	 225.0036000 	 1.939200 	 -0.6294568000 	 -2.1281940000 
789.45 	 225.0036000 	 1.939200 	 -0.6265386000 	 -2.1259310000 
789.65 	 224.9988000 	 1.939200 	 -0.6252098000 	 -2.1241380000 
789.85 	 224.9988000 	 1.939200 	 -0.6292184000 	 -2.1277840000 
790.05 	 225.0020000 	 1.939200 	 -0.6276290000 	 -2.1269960000 
790.25 	 225.0036000 	 1.939200 	 -0.6247807000 	 -2.1240460000 
790.45 	 224.9988000 	 1.939200 	 -0.6282838000 	 -2.1267730000 
790.65 	 224.9988000 	 1.939200 	 -0.6288115000 	 -2.1279300000 
790.85 	 224.9988000 	 1.939200 	 -0.6247489000 	 -2.1243100000 
791.05 	 224.9956000 	 1.939200 	 -0.6267484000 	 -2.1255560000 
791.25 	 224.9908000 	 1.939200 	 -0.6292534000 	 -2.1282290000 
791.45 	 224.9908000 	 1.939200 	 -0.6257470000 	 -2.1251800000 
791.65 	 224.9908000 	 1.939200 	 -0.6256135000 	 -2.1245890000 
791.85 	 224.9908000 	 1.939200 	 -0.6292788000 	 -2.1280540000 
792.05 	 224.9877000 	 1.939200 	 -0.6267929000 	 -2.1261410000 
792.25 	 224.9861000 	 1.939200 	 -0.6248506000 	 -2.1240620000 
792.45 	 224.9829000 	 1.939200 	 -0.6287003000 	 -2.1273070000 
792.65 	 224.9797000 	 1.939200 	 -0.6283029000 	 -2.1276090000 
792.85 	 224.9797000 	 1.939200 	 -0.6245613000 	 -2.1241600000 
793.05 	 224.9797000 	 1.939200 	 -0.6273460000 	 -2.1260200000 
793.25 	 224.9797000 	 1.939200 	 -0.6288528000 	 -2.1280540000 
793.45 	 224.9797000 	 1.939225 	 -0.6249745000 	 -2.1243030000 
793.65 	 224.9829000 	 1.939250 	 -0.6263415000 	 -2.1250250000 
793.85 	 224.9829000 	 1.939275 	 -0.6293424000 	 -2.1279940000 
794.05 	 224.9797000 	 1.939250 	 -0.6254800000 	 -2.1253360000 
794.25 	 224.9829000 	 1.939250 	 -0.6254228000 	 -2.1244050000 
794.45 	 224.9797000 	 1.939275 	 -0.6293201000 	 -2.1279240000 
794.65 	 224.9797000 	 1.939300 	 -0.6272761000 	 -2.1264140000 
794.85 	 224.9797000 	 1.939325 	 -0.6249364000 	 -2.1236900000 
795.05 	 224.9749000 	 1.939300 	 -0.6290690000 	 -2.1268370000 
795.25 	 224.9765000 	 1.939325 	 -0.6284778000 	 -2.1274250000 
795.45 	 224.9797000 	 1.939350 	 -0.6249237000 	 -2.1239820000 
795.65 	 224.9813000 	 1.939375 	 -0.6274350000 	 -2.1256130000 
795.85 	 224.9829000 	 1.939350 	 -0.6290849000 	 -2.1280770000 
796.05 	 224.9877000 	 1.939375 	 -0.6254451000 	 -2.1249960000 
796.25 	 224.9877000 	 1.939400 	 -0.6260967000 	 -2.1245510000 
796.45 	 224.9908000 	 1.939425 	 -0.6293964000 	 -2.1279880000 
796.65 	 224.9877000 	 1.939400 	 -0.6268787000 	 -2.1261880000 
796.85 	 224.9908000 	 1.939400 	 -0.6248696000 	 -2.1241250000 
797.05 	 224.9924000 	 1.939400 	 -0.6287193000 	 -2.1274920000 
797.25 	 224.9988000 	 1.939400 	 -0.6276925000 	 -2.1272750000 
797.45 	 225.0036000 	 1.939400 	 -0.6246821000 	 -2.1241860000 
797.65 	 225.0067000 	 1.939400 	 -0.6277784000 	 -2.1265000000 
797.85 	 225.0115000 	 1.939400 	 -0.6290054000 	 -2.1281370000 
798.05 	 225.0115000 	 1.939400 	 -0.6249237000 	 -2.1246270000 
798.25 	 225.0083000 	 1.939400 	 -0.6268374000 	 -2.1256320000 
798.45 	 225.0067000 	 1.939400 	 -0.6295236000 	 -2.1283560000 
798.65 	 225.0036000 	 1.939400 	 -0.6260331000 	 -2.1257150000 
798.85 	 225.0036000 	 1.939400 	 -0.6255977000 	 -2.1245640000 
799.05 	 225.0036000 	 1.939400 	 -0.6292756000 	 -2.1279880000 
799.25 	 225.0036000 	 1.939400 	 -0.6275177000 	 -2.1268750000 
799.45 	 225.0036000 	 1.939400 	 -0.6248983000 	 -2.1240140000 
799.65 	 224.9988000 	 1.939400 	 -0.6284904000 	 -2.1271130000 
799.85 	 224.9956000 	 1.939400 	 -0.6285318000 	 -2.1278290000 
800.05 	 224.9956000 	 1.939400 	 -0.6249523000 	 -2.1244530000 
800.25 	 224.9924000 	 1.939400 	 -0.6271585000 	 -2.1257590000 
800.45 	 224.9908000 	 1.939400 	 -0.6293678000 	 -2.1284960000 
800.65 	 224.9908000 	 1.939400 	 -0.6256135000 	 -2.1251870000 
800.85 	 224.9940000 	 1.939400 	 -0.6260236000 	 -2.1247390000 
801.05 	 224.9956000 	 1.939400 	 -0.6293361000 	 -2.1281910000 
801.25 	 224.9908000 	 1.939400 	 -0.6268088000 	 -2.1263790000 
801.45 	 224.9877000 	 1.939400 	 -0.6249492000 	 -2.1242330000 
801.65 	 224.9829000 	 1.939400 	 -0.6287320000 	 -2.1274090000 
801.85 	 224.9813000 	 1.939425 	 -0.6283633000 	 -2.1274090000 
802.05 	 224.9797000 	 1.939450 	 -0.6254323000 	 -2.1241600000 
802.25 	 224.9749000 	 1.939450 	 -0.6283124000 	 -2.1263570000 
802.45 	 224.9749000 	 1.939475 	 -0.6291771000 	 -2.1283720000 
802.65 	 224.9749000 	 1.939475 	 -0.6247044000 	 -2.1246690000 
802.85 	 224.9797000 	 1.939500 	 -0.6263797000 	 -2.1254410000 
803.05 	 224.9781000 	 1.939525 	 -0.6291707000 	 -2.1284840000 
803.25 	 224.9797000 	 1.939525 	 -0.6252766000 	 -2.1255370000 
803.45 	 224.9829000 	 1.939550 	 -0.6254165000 	 -2.1247640000 
803.65 	 224.9877000 	 1.939575 	 -0.6289927000 	 -2.1281810000 
803.85 	 224.9877000 	 1.939550 	 -0.6275145000 	 -2.1263540000 
804.05 	 224.9877000 	 1.939550 	 -0.6254737000 	 -2.1241510000 
804.25 	 224.9908000 	 1.939550 	 -0.6293042000 	 -2.1272310000 
804.45 	 224.9956000 	 1.939550 	 -0.6286685000 	 -2.1273900000 
804.65 	 224.9956000 	 1.939550 	 -0.6252861000 	 -2.1240810000 
804.85 	 224.9908000 	 1.939550 	 -0.6284714000 	 -2.1265000000 
805.05 	 224.9893000 	 1.939550 	 -0.6294505000 	 -2.1279880000 
805.25 	 224.9908000 	 1.939575 	 -0.6256898000 	 -2.1240900000 
805.45 	 224.9877000 	 1.939600 	 -0.6280867000 	 -2.1255430000 
805.65 	 224.9877000 	 1.939625 	 -0.6303151000 	 -2.1278980000 
805.85 	 224.9877000 	 1.939600 	 -0.6265036000 	 -2.1248530000 
806.05 	 224.9877000 	 1.939600 	 -0.6271108000 	 -2.1249900000 
806.25 	 224.9877000 	 1.939625 	 -0.6302579000 	 -2.1281020000 
806.45 	 224.9877000 	 1.939625 	 -0.6267707000 	 -2.1255400000 
806.65 	 224.9924000 	 1.939650 	 -0.6258901000 	 -2.1240680000 
806.85 	 224.9956000 	 1.939650 	 -0.6296222000 	 -2.1275810000 
807.05 	 225.0036000 	 1.939650 	 -0.6272793000 	 -2.1267990000 
807.25 	 225.0115000 	 1.939650 	 -0.6246821000 	 -2.1237560000 
807.45 	 225.0147000 	 1.939650 	 -0.6283092000 	 -2.1269990000 
807.65 	 225.0147000 	 1.939650 	 -0.6280772000 	 -2.1273520000 
807.85 	 225.0179000 	 1.939650 	 -0.6245645000 	 -2.1239250000 
808.05 	 225.0179000 	 1.939650 	 -0.6278674000 	 -2.1262200000 
808.25 	 225.0179000 	 1.939650 	 -0.6289609000 	 -2.1279080000 
808.45 	 225.0147000 	 1.939650 	 -0.6250445000 	 -2.1245570000 
808.65 	 225.0147000 	 1.939650 	 -0.6260268000 	 -2.1248790000 
808.85 	 225.0131000 	 1.939650 	 -0.6294918000 	 -2.1281430000 
809.05 	 225.0083000 	 1.939650 	 -0.6264655000 	 -2.1258580000 
809.25 	 225.0067000 	 1.939650 	 -0.6250222000 	 -2.1241000000 
809.45 	 225.0067000 	 1.939650 	 -0.6290658000 	 -2.1277050000 
809.65 	 225.0067000 	 1.939650 	 -0.6278165000 	 -2.1270210000 
809.85 	 225.0083000 	 1.939650 	 -0.6246917000 	 -2.1238830000 
810.05 	 225.0115000 	 1.939650 	 -0.6281312000 	 -2.1263380000 
810.25 	 225.0115000 	 1.939650 	 -0.6289546000 	 -2.1278760000 
810.45 	 225.0115000 	 1.939650 	 -0.6253083000 	 -2.1244370000 
810.65 	 225.0067000 	 1.939650 	 -0.6271871000 	 -2.1254860000 
810.85 	 225.0036000 	 1.939650 	 -0.6296921000 	 -2.1281120000 
811.05 	 224.9988000 	 1.939650 	 -0.6259568000 	 -2.1251870000 
811.25 	 224.9988000 	 1.939650 	 -0.6260872000 	 -2.1244940000 
811.45 	 224.9956000 	 1.939650 	 -0.6299083000 	 -2.1279750000 
811.65 	 224.9988000 	 1.939650 	 -0.6272252000 	 -2.1263060000 
811.85 	 225.0004000 	 1.939650 	 -0.6252956000 	 -2.1238680000 
812.05 	 225.0020000 	 1.939650 	 -0.6291898000 	 -2.1271260000 
812.25 	 225.0067000 	 1.939650 	 -0.6287003000 	 -2.1274690000 
812.45 	 225.0067000 	 1.939650 	 -0.6250763000 	 -2.1239570000 
812.65 	 225.0115000 	 1.939650 	 -0.6280231000 	 -2.1260360000 
812.85 	 225.0115000 	 1.939650 	 -0.6296889000 	 -2.1280730000 
813.05 	 225.0115000 	 1.939650 	 -0.6258742000 	 -2.1246810000 
813.25 	 225.0147000 	 1.939650 	 -0.6267993000 	 -2.1250660000 
813.45 	 225.0115000 	 1.939650 	 -0.6298351000 	 -2.1283790000 
813.65 	 225.0115000 	 1.939650 	 -0.6265513000 	 -2.1254030000 
813.85 	 225.0067000 	 1.939650 	 -0.6262811000 	 -2.1245070000 
814.05 	 225.0036000 	 1.939650 	 -0.6299846000 	 -2.1281120000 
814.25 	 225.0004000 	 1.939650 	 -0.6277307000 	 -2.1263090000 
814.45 	 224.9956000 	 1.939650 	 -0.6254451000 	 -2.1238450000 
814.65 	 224.9908000 	 1.939650 	 -0.6290817000 	 -2.1271230000 
814.85 	 224.9877000 	 1.939650 	 -0.6289451000 	 -2.1274980000 
815.05 	 224.9829000 	 1.939650 	 -0.6254832000 	 -2.1240330000 
815.25 	 224.9829000 	 1.939650 	 -0.6282711000 	 -2.1259690000 
815.45 	 224.9829000 	 1.939650 	 -0.6298764000 	 -2.1280070000 
815.65 	 224.9877000 	 1.939650 	 -0.6260014000 	 -2.1246150000 
815.85 	 224.9877000 	 1.939650 	 -0.6266372000 	 -2.1246050000 
816.05 	 224.9829000 	 1.939650 	 -0.6303501000 	 -2.1281150000 
816.25 	 224.9829000 	 1.939650 	 -0.6279818000 	 -2.1260930000 
816.45 	 224.9829000 	 1.939650 	 -0.6261253000 	 -2.1240780000 
816.65 	 224.9797000 	 1.939650 	 -0.6300672000 	 -2.1274310000 
816.85 	 224.9781000 	 1.939650 	 -0.6287130000 	 -2.1271640000 
817.05 	 224.9749000 	 1.939650 	 -0.6256898000 	 -2.1240070000 
817.25 	 224.9718000 	 1.939675 	 -0.6291453000 	 -2.1266840000 
817.45 	 224.9670000 	 1.939700 	 -0.6298351000 	 -2.1277870000 
817.65 	 224.9638000 	 1.939725 	 -0.6259664000 	 -2.1247860000 
817.85 	 224.9559000 	 1.939775 	 -0.6279087000 	 -2.1257690000 
818.05 	 224.9511000 	 1.939775 	 -0.6302897000 	 -2.1285690000 
818.25 	 224.9463000 	 1.939825 	 -0.6264496000 	 -2.1255050000 
818.45 	 224.9447000 	 1.939850 	 -0.6270790000 	 -2.1253010000 
818.65 	 224.9447000 	 1.939900 	 -0.6304486000 	 -2.1285980000 
818.85 	 224.9479000 	 1.939925 	 -0.6274955000 	 -2.1263090000 
819.05 	 224.9479000 	 1.939975 	 -0.6262143000 	 -2.1247170000 
819.25 	 224.9543000 	 1.940000 	 -0.6301658000 	 -2.1283250000 
819.45 	 224.9591000 	 1.940050 	 -0.6284110000 	 -2.1271070000 
819.65 	 224.9702000 	 1.940075 	 -0.6257216000 	 -2.1243890000 
819.85 	 224.9813000 	 1.940075 	 -0.6290054000 	 -2.1270430000 
820.05 	 224.9924000 	 1.940125 	 -0.6295967000 	 -2.1281310000 
820.25 	 225.0036000 	 1.940100 	 -0.6248569000 	 -2.1244560000 
820.45 	 225.0147000 	 1.940100 	 -0.6274827000 	 -2.1260200000 
820.65 	 225.0210000 	 1.940100 	 -0.6294759000 	 -2.1284710000 
820.85 	 225.0258000 	 1.940100 	 -0.6254641000 	 -2.1250850000 
821.05 	 225.0306000 	 1.940100 	 -0.6265036000 	 -2.1252820000 
821.25 	 225.0354000 	 1.940100 	 -0.6296889000 	 -2.1284930000 
821.45 	 225.0385000 	 1.940100 	 -0.6260141000 	 -2.1258580000 
821.65 	 225.0417000 	 1.940100 	 -0.6254037000 	 -2.1246240000 
821.85 	 225.0417000 	 1.940075 	 -0.6292852000 	 -2.1282100000 
822.05 	 225.0417000 	 1.940025 	 -0.6270790000 	 -2.1267730000 
822.25 	 225.0417000 	 1.940000 	 -0.6247680000 	 -2.1242240000 
822.45 	 225.0385000 	 1.939975 	 -0.6287543000 	 -2.1275110000 
822.65 	 225.0385000 	 1.939950 	 -0.6280931000 	 -2.1275740000 
822.85 	 225.0354000 	 1.939900 	 -0.6246535000 	 -2.1242050000 
823.05 	 225.0385000 	 1.939900 	 -0.6275495000 	 -2.1264740000 
823.25 	 225.0338000 	 1.939850 	 -0.6290086000 	 -2.1283440000 
823.45 	 225.0385000 	 1.939850 	 -0.6250827000 	 -2.1248280000 
823.65 	 225.0338000 	 1.939800 	 -0.6264337000 	 -2.1254860000 
823.85 	 225.0338000 	 1.939800 	 -0.6295459000 	 -2.1285280000 
824.05 	 225.0290000 	 1.939775 	 -0.6260236000 	 -2.1258100000 
824.25 	 225.0242000 	 1.939750 	 -0.6257884000 	 -2.1248880000 
824.45 	 225.0179000 	 1.939750 	 -0.6294568000 	 -2.1284260000 
824.65 	 225.0147000 	 1.939750 	 -0.6265990000 	 -2.1265030000 
824.85 	 225.0131000 	 1.939700 	 -0.6251780000 	 -2.1244530000 
825.05 	 225.0115000 	 1.939700 	 -0.6289991000 	 -2.1279650000 
825.25 	 225.0115000 	 1.939700 	 -0.6274764000 	 -2.1272370000 
825.45 	 225.0163000 	 1.939700 	 -0.6247330000 	 -2.1244080000 
825.65 	 225.0179000 	 1.939700 	 -0.6283188000 	 -2.1272440000 
825.85 	 225.0179000 	 1.939700 	 -0.6285699000 	 -2.1281370000 
826.05 	 225.0179000 	 1.939675 	 -0.6247902000 	 -2.1247260000 
826.25 	 225.0210000 	 1.939650 	 -0.6270027000 	 -2.1261180000 
826.45 	 225.0179000 	 1.939650 	 -0.6292248000 	 -2.1286550000 
826.65 	 225.0179000 	 1.939650 	 -0.6253592000 	 -2.1254380000 
826.85 	 225.0179000 	 1.939650 	 -0.6259346000 	 -2.1252660000 
827.05 	 225.0179000 	 1.939625 	 -0.6293297000 	 -2.1285630000 
827.25 	 225.0179000 	 1.939600 	 -0.6268151000 	 -2.1268210000 
827.45 	 225.0147000 	 1.939600 	 -0.6249459000 	 -2.1244110000 
827.65 	 225.0099000 	 1.939600 	 -0.6288783000 	 -2.1276790000 
827.85 	 225.0036000 	 1.939600 	 -0.6280549000 	 -2.1277360000 
828.05 	 224.9988000 	 1.939600 	 -0.6248633000 	 -2.1244750000 
828.25 	 224.9956000 	 1.939600 	 -0.6279405000 	 -2.1267960000 
828.45 	 224.9956000 	 1.939600 	 -0.6289451000 	 -2.1282960000 
828.65 	 224.9956000 	 1.939600 	 -0.6251748000 	 -2.1248370000 
828.85 	 224.9956000 	 1.939600 	 -0.6268819000 	 -2.1258260000 
829.05 	 224.9956000 	 1.939600 	 -0.6294473000 	 -2.1285150000 
829.25 	 224.9956000 	 1.939600 	 -0.6258361000 	 -2.1254830000 
829.45 	 224.9956000 	 1.939600 	 -0.6256612000 	 -2.1250280000 
829.65 	 224.9956000 	 1.939600 	 -0.6294473000 	 -2.1283790000 
829.85 	 224.9956000 	 1.939600 	 -0.6270282000 	 -2.1270120000 
830.05 	 224.9988000 	 1.939600 	 -0.6249269000 	 -2.1245540000 
830.25 	 224.9988000 	 1.939600 	 -0.6289196000 	 -2.1278540000 
830.45 	 224.9988000 	 1.939600 	 -0.6279214000 	 -2.1275970000 
830.65 	 224.9956000 	 1.939600 	 -0.6245868000 	 -2.1244140000 
830.85 	 224.9956000 	 1.939600 	 -0.6278960000 	 -2.1268810000 
831.05 	 224.9956000 	 1.939600 	 -0.6289323000 	 -2.1284290000 
831.25 	 224.9908000 	 1.939600 	 -0.6249905000 	 -2.1248600000 
831.45 	 224.9908000 	 1.939600 	 -0.6264527000 	 -2.1256760000 
831.65 	 224.9908000 	 1.939600 	 -0.6293901000 	 -2.1287850000 
831.85 	 224.9877000 	 1.939600 	 -0.6261635000 	 -2.1263570000 
832.05 	 224.9877000 	 1.939600 	 -0.6251176000 	 -2.1247830000 
832.25 	 224.9829000 	 1.939600 	 -0.6291294000 	 -2.1283880000 
832.45 	 224.9829000 	 1.939600 	 -0.6271458000 	 -2.1272590000 
832.65 	 224.9797000 	 1.939600 	 -0.6246917000 	 -2.1245160000 
832.85 	 224.9749000 	 1.939600 	 -0.6284904000 	 -2.1278290000 
833.05 	 224.9718000 	 1.939600 	 -0.6277879000 	 -2.1279590000 
833.25 	 224.9718000 	 1.939600 	 -0.6246567000 	 -2.1247740000 
833.45 	 224.9749000 	 1.939600 	 -0.6275432000 	 -2.1267800000 
833.65 	 224.9749000 	 1.939600 	 -0.6290404000 	 -2.1287950000 
833.85 	 224.9749000 	 1.939650 	 -0.6251844000 	 -2.1252890000 
834.05 	 224.9797000 	 1.939650 	 -0.6262715000 	 -2.1256990000 
834.25 	 224.9765000 	 1.939675 	 -0.6291199000 	 -2.1288270000 
834.45 	 224.9797000 	 1.939700 	 -0.6257566000 	 -2.1261090000 
834.65 	 224.9749000 	 1.939700 	 -0.6254578000 	 -2.1251300000 
834.85 	 224.9749000 	 1.939725 	 -0.6290690000 	 -2.1286140000 
835.05 	 224.9749000 	 1.939750 	 -0.6265895000 	 -2.1268780000 
835.25 	 224.9749000 	 1.939775 	 -0.6248061000 	 -2.1246340000 
835.45 	 224.9749000 	 1.939800 	 -0.6286621000 	 -2.1279720000 
835.65 	 224.9797000 	 1.939800 	 -0.6278293000 	 -2.1277490000 
835.85 	 224.9797000 	 1.939800 	 -0.6245613000 	 -2.1244300000 
836.05 	 224.9797000 	 1.939825 	 -0.6272984000 	 -2.1266010000 
836.25 	 224.9797000 	 1.939850 	 -0.6289323000 	 -2.1286650000 
836.45 	 224.9797000 	 1.939850 	 -0.6252480000 	 -2.1253650000 
836.65 	 224.9797000 	 1.939850 	 -0.6257502000 	 -2.1253780000 
836.85 	 224.9797000 	 1.939850 	 -0.6291389000 	 -2.1287850000 
837.05 	 224.9797000 	 1.939875 	 -0.6280518000 	 -2.1262490000 
837.25 	 224.9797000 	 1.939900 	 -0.6271998000 	 -2.1250500000 
837.45 	 224.9797000 	 1.939900 	 -0.6309859000 	 -2.1284420000 
837.65 	 224.9797000 	 1.939900 	 -0.6291008000 	 -2.1273140000 
837.85 	 224.9797000 	 1.939900 	 -0.6266785000 	 -2.1245890000 
838.05 	 224.9797000 	 1.939925 	 -0.6305472000 	 -2.1278100000 
838.25 	 224.9749000 	 1.939950 	 -0.6299750000 	 -2.1279840000 
838.45 	 224.9749000 	 1.939950 	 -0.6265418000 	 -2.1247770000 
838.65 	 224.9734000 	 1.939975 	 -0.6301594000 	 -2.1274850000 
838.85 	 224.9718000 	 1.940000 	 -0.6303437000 	 -2.1283720000 
839.05 	 224.9749000 	 1.940025 	 -0.6266212000 	 -2.1249390000 
839.25 	 224.9749000 	 1.940050 	 -0.6289991000 	 -2.1265980000 
839.45 	 224.9749000 	 1.940075 	 -0.6311893000 	 -2.1291450000 
839.65 	 224.9749000 	 1.940075 	 -0.6272380000 	 -2.1257310000 
839.85 	 224.9749000 	 1.940100 	 -0.6278324000 	 -2.1257500000 
840.05 	 224.9749000 	 1.940125 	 -0.6315200000 	 -2.1289670000 
840.25 	 224.9749000 	 1.940125 	 -0.6284268000 	 -2.1266620000 
840.45 	 224.9718000 	 1.940175 	 -0.6270631000 	 -2.1249680000 
840.65 	 224.9718000 	 1.940175 	 -0.6309159000 	 -2.1284580000 
840.85 	 224.9718000 	 1.940200 	 -0.6293583000 	 -2.1275840000 
841.05 	 224.9670000 	 1.940225 	 -0.6266372000 	 -2.1247130000 
841.25 	 224.9670000 	 1.940250 	 -0.6302198000 	 -2.1278250000 
841.45 	 224.9718000 	 1.940275 	 -0.6302039000 	 -2.1284070000 
841.65 	 224.9749000 	 1.940275 	 -0.6268660000 	 -2.1248790000 
841.85 	 224.9749000 	 1.940300 	 -0.6292439000 	 -2.1265480000 
842.05 	 224.9797000 	 1.940325 	 -0.6310844000 	 -2.1289540000 
842.25 	 224.9845000 	 1.940325 	 -0.6267325000 	 -2.1257310000 
842.45 	 224.9877000 	 1.940350 	 -0.6273620000 	 -2.1254700000 
842.65 	 224.9956000 	 1.940375 	 -0.6307189000 	 -2.1288840000 
842.85 	 224.9988000 	 1.940350 	 -0.6282552000 	 -2.1267130000 
843.05 	 225.0036000 	 1.940350 	 -0.6267484000 	 -2.1249290000 
843.25 	 225.0036000 	 1.940350 	 -0.6304486000 	 -2.1284100000 
843.45 	 225.0067000 	 1.940350 	 -0.6288528000 	 -2.1275870000 
843.65 	 225.0067000 	 1.940350 	 -0.6261222000 	 -2.1247890000 
843.85 	 225.0067000 	 1.940350 	 -0.6297779000 	 -2.1275200000 
844.05 	 225.0115000 	 1.940350 	 -0.6301658000 	 -2.1285280000 
844.25 	 225.0115000 	 1.940350 	 -0.6263097000 	 -2.1249900000 
844.45 	 225.0147000 	 1.940350 	 -0.6283283000 	 -2.1263190000 
844.65 	 225.0179000 	 1.940350 	 -0.6308460000 	 -2.1291070000 
844.85 	 225.0179000 	 1.940350 	 -0.6270726000 	 -2.1260670000 
845.05 	 225.0179000 	 1.940350 	 -0.6270917000 	 -2.1254510000 
845.25 	 225.0179000 	 1.940350 	 -0.6306966000 	 -2.1288140000 
845.45 	 225.0179000 	 1.940350 	 -0.6284618000 	 -2.1272310000 
845.65 	 225.0163000 	 1.940350 	 -0.6262970000 	 -2.1248250000 
845.85 	 225.0147000 	 1.940350 	 -0.6298478000 	 -2.1279430000 
846.05 	 225.0147000 	 1.940350 	 -0.6295554000 	 -2.1283530000 
846.25 	 225.0147000 	 1.940350 	 -0.6260331000 	 -2.1247930000 
846.45 	 225.0115000 	 1.940350 	 -0.6285858000 	 -2.1266300000 
846.65 	 225.0067000 	 1.940350 	 -0.6307284000 	 -2.1291070000 
846.85 	 225.0067000 	 1.940350 	 -0.6268851000 	 -2.1259240000 
847.05 	 225.0036000 	 1.940350 	 -0.6270854000 	 -2.1254510000 
847.25 	 225.0036000 	 1.940350 	 -0.6307570000 	 -2.1289440000 
847.45 	 225.0036000 	 1.940350 	 -0.6283410000 	 -2.1272880000 
847.65 	 225.0036000 	 1.940350 	 -0.6262048000 	 -2.1247450000 
847.85 	 225.0067000 	 1.940350 	 -0.6299496000 	 -2.1280030000 
848.05 	 225.0115000 	 1.940350 	 -0.6294696000 	 -2.1280990000 
848.25 	 225.0147000 	 1.940350 	 -0.6261539000 	 -2.1249520000 
848.45 	 225.0147000 	 1.940350 	 -0.6292407000 	 -2.1273230000 
848.65 	 225.0147000 	 1.940350 	 -0.6303723000 	 -2.1289730000 
848.85 	 225.0163000 	 1.940300 	 -0.6264241000 	 -2.1253590000 
849.05 	 225.0147000 	 1.940300 	 -0.6281407000 	 -2.1264580000 
849.25 	 225.0131000 	 1.940300 	 -0.6309001000 	 -2.1291450000 
849.45 	 225.0147000 	 1.940300 	 -0.6272920000 	 -2.1263250000 
849.65 	 225.0147000 	 1.940300 	 -0.6270536000 	 -2.1253940000 
849.85 	 225.0179000 	 1.940275 	 -0.6310018000 	 -2.1290750000 
850.05 	 225.0179000 	 1.940250 	 -0.6284396000 	 -2.1269390000 
850.25 	 225.0226000 	 1.940250 	 -0.6266308000 	 -2.1251040000 
850.45 	 225.0226000 	 1.940250 	 -0.6304677000 	 -2.1284680000 
850.65 	 225.0179000 	 1.940250 	 -0.6295204000 	 -2.1279910000 
850.85 	 225.0147000 	 1.940200 	 -0.6261826000 	 -2.1249490000 
851.05 	 225.0115000 	 1.940200 	 -0.6293392000 	 -2.1273450000 
851.25 	 225.0036000 	 1.940200 	 -0.6304200000 	 -2.1289220000 
851.45 	 225.0004000 	 1.940200 	 -0.6264941000 	 -2.1253520000 
851.65 	 224.9988000 	 1.940200 	 -0.6280009000 	 -2.1263090000 
851.85 	 224.9956000 	 1.940200 	 -0.6309032000 	 -2.1292400000 
852.05 	 224.9956000 	 1.940200 	 -0.6273143000 	 -2.1261180000 
852.25 	 224.9956000 	 1.940200 	 -0.6270568000 	 -2.1254000000 
852.45 	 224.9956000 	 1.940200 	 -0.6308715000 	 -2.1289380000 
852.65 	 224.9908000 	 1.940200 	 -0.6286876000 	 -2.1275900000 
852.85 	 224.9877000 	 1.940200 	 -0.6263161000 	 -2.1249610000 
853.05 	 224.9877000 	 1.940200 	 -0.6296825000 	 -2.1278030000 
853.25 	 224.9829000 	 1.940200 	 -0.6302611000 	 -2.1287950000 
853.45 	 224.9829000 	 1.940200 	 -0.6263034000 	 -2.1252380000 
853.65 	 224.9797000 	 1.940200 	 -0.6281249000 	 -2.1264390000 
853.85 	 224.9749000 	 1.940200 	 -0.6307920000 	 -2.1291860000 
854.05 	 224.9734000 	 1.940200 	 -0.6271808000 	 -2.1259910000 
854.25 	 224.9718000 	 1.940200 	 -0.6272157000 	 -2.1255300000 
854.45 	 224.9718000 	 1.940200 	 -0.6310018000 	 -2.1289320000 
854.65 	 224.9718000 	 1.940225 	 -0.6282170000 	 -2.1271100000 
854.85 	 224.9718000 	 1.940250 	 -0.6265545000 	 -2.1249520000 
855.05 	 224.9718000 	 1.940275 	 -0.6302420000 	 -2.1285340000 
855.25 	 224.9718000 	 1.940300 	 -0.6291453000 	 -2.1278640000 
855.45 	 224.9718000 	 1.940300 	 -0.6262748000 	 -2.1249770000 
855.65 	 224.9749000 	 1.940350 	 -0.6297016000 	 -2.1277300000 
855.85 	 224.9749000 	 1.940350 	 -0.6301371000 	 -2.1288040000 
856.05 	 224.9781000 	 1.940375 	 -0.6262239000 	 -2.1251900000 
856.25 	 224.9797000 	 1.940400 	 -0.6287257000 	 -2.1268370000 
856.45 	 224.9829000 	 1.940425 	 -0.6307284000 	 -2.1291700000 
856.65 	 224.9829000 	 1.940400 	 -0.6252130000 	 -2.1258390000 
856.85 	 224.9829000 	 1.940400 	 -0.6259664000 	 -2.1258900000 
857.05 	 224.9829000 	 1.940425 	 -0.6295363000 	 -2.1292150000 
857.25 	 224.9829000 	 1.940450 	 -0.6262589000 	 -2.1265290000 
857.45 	 224.9829000 	 1.940450 	 -0.6255913000 	 -2.1253040000 
857.65 	 224.9877000 	 1.940450 	 -0.6296508000 	 -2.1289410000 
857.85 	 224.9829000 	 1.940450 	 -0.6272380000 	 -2.1274120000 
858.05 	 224.9813000 	 1.940475 	 -0.6254228000 	 -2.1251140000 
858.25 	 224.9749000 	 1.940500 	 -0.6294282000 	 -2.1284990000 
858.45 	 224.9749000 	 1.940500 	 -0.6286017000 	 -2.1284230000 
858.65 	 224.9718000 	 1.940525 	 -0.6233120000 	 -2.1250760000 
858.85 	 224.9718000 	 1.940550 	 -0.6267102000 	 -2.1275460000 
859.05 	 224.9702000 	 1.940575 	 -0.6275145000 	 -2.1289030000 
859.25 	 224.9718000 	 1.940600 	 -0.6235473000 	 -2.1253870000 
859.45 	 224.9749000 	 1.940625 	 -0.6258710000 	 -2.1267410000 
859.65 	 224.9749000 	 1.940625 	 -0.6292089000 	 -2.1292270000 
859.85 	 224.9749000 	 1.940650 	 -0.6256199000 	 -2.1259370000 
860.05 	 224.9797000 	 1.940675 	 -0.6267039000 	 -2.1259590000 
860.25 	 224.9797000 	 1.940675 	 -0.6317520000 	 -2.1288140000 
860.45 	 224.9829000 	 1.940700 	 -0.6287289000 	 -2.1264970000 
860.65 	 224.9877000 	 1.940725 	 -0.6275018000 	 -2.1248880000 
860.85 	 224.9956000 	 1.940700 	 -0.6315009000 	 -2.1280160000 
861.05 	 225.0036000 	 1.940700 	 -0.6301371000 	 -2.1273550000 
861.25 	 225.0067000 	 1.940700 	 -0.6272697000 	 -2.1244110000 
861.45 	 225.0115000 	 1.940700 	 -0.6308079000 	 -2.1274690000 
861.65 	 225.0147000 	 1.940700 	 -0.6308810000 	 -2.1281310000 
861.85 	 225.0179000 	 1.940700 	 -0.6273143000 	 -2.1244840000 
862.05 	 225.0147000 	 1.940700 	 -0.6300068000 	 -2.1265060000 
862.25 	 225.0147000 	 1.940700 	 -0.6315963000 	 -2.1285880000 
862.45 	 225.0147000 	 1.940700 	 -0.6276226000 	 -2.1249740000 
862.65 	 225.0147000 	 1.940700 	 -0.6287511000 	 -2.1253710000 
862.85 	 225.0131000 	 1.940700 	 -0.6319268000 	 -2.1285600000 
863.05 	 225.0115000 	 1.940700 	 -0.6283474000 	 -2.1258990000 
863.25 	 225.0147000 	 1.940700 	 -0.6279882000 	 -2.1251230000 
863.45 	 225.0147000 	 1.940700 	 -0.6319268000 	 -2.1285470000 
863.65 	 225.0179000 	 1.940700 	 -0.6295840000 	 -2.1271450000 
863.85 	 225.0179000 	 1.940700 	 -0.6273397000 	 -2.1244490000 
864.05 	 225.0179000 	 1.940700 	 -0.6311512000 	 -2.1278760000 
864.25 	 225.0147000 	 1.940700 	 -0.6305059000 	 -2.1278220000 
864.45 	 225.0115000 	 1.940700 	 -0.6271458000 	 -2.1246650000 
864.65 	 225.0067000 	 1.940650 	 -0.6304042000 	 -2.1272060000 
864.85 	 225.0067000 	 1.940650 	 -0.6314818000 	 -2.1286960000 
865.05 	 225.0067000 	 1.940650 	 -0.6274160000 	 -2.1250850000 
865.25 	 225.0067000 	 1.940650 	 -0.6291612000 	 -2.1258540000 
865.45 	 225.0036000 	 1.940650 	 -0.6319523000 	 -2.1288110000 
865.65 	 225.0052000 	 1.940650 	 -0.6285031000 	 -2.1263690000 
865.85 	 225.0036000 	 1.940650 	 -0.6278769000 	 -2.1247610000 
866.05 	 224.9988000 	 1.940650 	 -0.6315454000 	 -2.1281590000 
866.25 	 224.9988000 	 1.940650 	 -0.6301721000 	 -2.1274690000 
866.45 	 224.9988000 	 1.940650 	 -0.6273238000 	 -2.1244020000 
866.65 	 224.9988000 	 1.940650 	 -0.6308842000 	 -2.1273110000 
866.85 	 224.9988000 	 1.940650 	 -0.6309891000 	 -2.1281650000 
867.05 	 225.0036000 	 1.940650 	 -0.6275113000 	 -2.1247550000 
867.25 	 225.0036000 	 1.940650 	 -0.6298320000 	 -2.1263920000 
867.45 	 225.0067000 	 1.940650 	 -0.6318219000 	 -2.1287060000 
867.65 	 225.0115000 	 1.940650 	 -0.6277816000 	 -2.1255270000 
867.85 	 225.0067000 	 1.940650 	 -0.6286113000 	 -2.1255300000 
868.05 	 225.0036000 	 1.940650 	 -0.6319110000 	 -2.1288140000 
868.25 	 224.9988000 	 1.940650 	 -0.6288338000 	 -2.1264770000 
868.45 	 224.9988000 	 1.940650 	 -0.6277657000 	 -2.1249040000 
868.65 	 224.9956000 	 1.940650 	 -0.6318887000 	 -2.1286390000 
868.85 	 224.9956000 	 1.940650 	 -0.6298447000 	 -2.1274760000 
869.05 	 224.9940000 	 1.940650 	 -0.6274033000 	 -2.1246880000 
869.25 	 224.9956000 	 1.940650 	 -0.6312084000 	 -2.1279080000 
869.45 	 224.9908000 	 1.940650 	 -0.6308651000 	 -2.1281720000 
869.65 	 224.9908000 	 1.940650 	 -0.6272824000 	 -2.1246780000 
869.85 	 224.9877000 	 1.940650 	 -0.6300322000 	 -2.1267730000 
870.05 	 224.9877000 	 1.940650 	 -0.6316662000 	 -2.1289280000 
870.25 	 224.9829000 	 1.940650 	 -0.6276099000 	 -2.1252850000 
870.45 	 224.9829000 	 1.940650 	 -0.6285763000 	 -2.1255560000 
870.65 	 224.9829000 	 1.940650 	 -0.6319364000 	 -2.1290810000 
870.85 	 224.9829000 	 1.940650 	 -0.6290563000 	 -2.1268620000 
871.05 	 224.9829000 	 1.940650 	 -0.6274573000 	 -2.1250220000 
871.25 	 224.9877000 	 1.940650 	 -0.6315041000 	 -2.1282800000 
871.45 	 224.9877000 	 1.940650 	 -0.6307475000 	 -2.1281270000 
871.65 	 224.9908000 	 1.940650 	 -0.6273365000 	 -2.1248020000 
871.85 	 224.9908000 	 1.940650 	 -0.6302420000 	 -2.1270880000 
872.05 	 224.9877000 	 1.940650 	 -0.6315009000 	 -2.1289250000 
872.25 	 224.9829000 	 1.940650 	 -0.6276385000 	 -2.1254350000 
872.45 	 224.9797000 	 1.940700 	 -0.6292025000 	 -2.1259910000 
872.65 	 224.9749000 	 1.940700 	 -0.6319332000 	 -2.1290240000 
872.85 	 224.9749000 	 1.940700 	 -0.6287829000 	 -2.1264200000 
873.05 	 224.9718000 	 1.940725 	 -0.6279309000 	 -2.1250690000 
873.25 	 224.9718000 	 1.940750 	 -0.6316662000 	 -2.1284610000 
873.45 	 224.9670000 	 1.940775 	 -0.6298288000 	 -2.1274760000 
873.65 	 224.9670000 	 1.940800 	 -0.6272475000 	 -2.1246850000 
873.85 	 224.9670000 	 1.940825 	 -0.6308238000 	 -2.1276820000 
874.05 	 224.9718000 	 1.940825 	 -0.6312466000 	 -2.1284130000 
874.25 	 224.9749000 	 1.940850 	 -0.6273015000 	 -2.1248340000 
874.45 	 224.9749000 	 1.940875 	 -0.6296857000 	 -2.1264460000 
874.65 	 224.9797000 	 1.940875 	 -0.6317489000 	 -2.1289090000 
874.85 	 224.9797000 	 1.940925 	 -0.6281980000 	 -2.1256100000 
875.05 	 224.9797000 	 1.940900 	 -0.6255500000 	 -2.1252980000 
875.25 	 224.9829000 	 1.940900 	 -0.6283124000 	 -2.1288330000 
875.45 	 224.9829000 	 1.940925 	 -0.6279405000 	 -2.1267800000 
875.65 	 224.9877000 	 1.940950 	 -0.6264241000 	 -2.1247640000 
875.85 	 224.9908000 	 1.940975 	 -0.6302897000 	 -2.1283440000 
876.05 	 224.9956000 	 1.940950 	 -0.6251304000 	 -2.1279590000 
876.25 	 224.9988000 	 1.940950 	 -0.6222503000 	 -2.1251270000 
876.45 	 224.9988000 	 1.940950 	 -0.6257884000 	 -2.1274880000 
876.65 	 225.0020000 	 1.940950 	 -0.6263892000 	 -2.1288390000 
876.85 	 225.0036000 	 1.940950 	 -0.6226476000 	 -2.1254860000 
877.05 	 224.9988000 	 1.940950 	 -0.6243102000 	 -2.1264080000 
877.25 	 225.0036000 	 1.940950 	 -0.6270472000 	 -2.1293100000 
877.45 	 225.0036000 	 1.940950 	 -0.6234010000 	 -2.1263540000 
877.65 	 225.0067000 	 1.940950 	 -0.6235282000 	 -2.1255590000 
877.85 	 225.0115000 	 1.940950 	 -0.6269073000 	 -2.1286300000 
878.05 	 225.0147000 	 1.940950 	 -0.6246344000 	 -2.1270280000 
878.25 	 225.0163000 	 1.940950 	 -0.6225459000 	 -2.1247580000 
878.45 	 225.0179000 	 1.940950 	 -0.6262906000 	 -2.1276760000 
878.65 	 225.0147000 	 1.940950 	 -0.6258678000 	 -2.1281370000 
878.85 	 225.0131000 	 1.940950 	 -0.6225236000 	 -2.1247960000 
879.05 	 225.0115000 	 1.940950 	 -0.6251685000 	 -2.1264710000 
879.25 	 225.0067000 	 1.940950 	 -0.6269963000 	 -2.1285790000 
879.45 	 225.0036000 	 1.940950 	 -0.6229083000 	 -2.1254000000 
879.65 	 225.0036000 	 1.940950 	 -0.6242752000 	 -2.1262420000 
879.85 	 225.0036000 	 1.940950 	 -0.6272125000 	 -2.1293130000 
880.05 	 225.0036000 	 1.940950 	 -0.6241322000 	 -2.1273110000 
880.25 	 225.0036000 	 1.940950 	 -0.6231499000 	 -2.1254920000 
880.45 	 225.0036000 	 1.940950 	 -0.6270536000 	 -2.1289670000 
880.65 	 224.9988000 	 1.940950 	 -0.6254832000 	 -2.1284390000 
880.85 	 225.0036000 	 1.940950 	 -0.6227748000 	 -2.1254280000 
881.05 	 225.0036000 	 1.940950 	 -0.6262302000 	 -2.1280100000 
881.25 	 225.0067000 	 1.940950 	 -0.6262366000 	 -2.1290240000 
881.45 	 225.0067000 	 1.940950 	 -0.6228034000 	 -2.1255940000 
881.65 	 225.0067000 	 1.940950 	 -0.6254069000 	 -2.1270050000 
881.85 	 225.0067000 	 1.940950 	 -0.6271172000 	 -2.1293390000 
882.05 	 224.9988000 	 1.940950 	 -0.6234487000 	 -2.1260330000 
882.25 	 224.9988000 	 1.940950 	 -0.6241958000 	 -2.1256290000 
882.45 	 224.9940000 	 1.940950 	 -0.6278006000 	 -2.1288080000 
882.65 	 224.9908000 	 1.940950 	 -0.6245549000 	 -2.1265820000 
882.85 	 224.9877000 	 1.940950 	 -0.6235091000 	 -2.1249290000 
883.05 	 224.9877000 	 1.940950 	 -0.6272602000 	 -2.1285980000 
883.25 	 224.9877000 	 1.940950 	 -0.6256040000 	 -2.1279880000 
883.45 	 224.9877000 	 1.940950 	 -0.6230672000 	 -2.1251460000 
883.65 	 224.9877000 	 1.940950 	 -0.6266753000 	 -2.1279750000 
883.85 	 224.9877000 	 1.940950 	 -0.6267516000 	 -2.1288550000 
884.05 	 224.9908000 	 1.940950 	 -0.6231912000 	 -2.1254830000 
884.25 	 224.9940000 	 1.940950 	 -0.6257693000 	 -2.1274470000 
884.45 	 224.9908000 	 1.940950 	 -0.6272952000 	 -2.1293830000 
884.65 	 224.9956000 	 1.940950 	 -0.6235854000 	 -2.1261850000 
884.85 	 224.9908000 	 1.940950 	 -0.6247393000 	 -2.1262710000 
885.05 	 224.9908000 	 1.940950 	 -0.6278579000 	 -2.1295100000 
885.25 	 224.9908000 	 1.940950 	 -0.6248601000 	 -2.1271320000 
885.45 	 224.9877000 	 1.940950 	 -0.6238365000 	 -2.1255080000 
885.65 	 224.9877000 	 1.940950 	 -0.6277307000 	 -2.1289350000 
885.85 	 224.9829000 	 1.940950 	 -0.6257121000 	 -2.1281530000 
886.05 	 224.9829000 	 1.940975 	 -0.6239796000 	 -2.1249390000 
886.25 	 224.9797000 	 1.941000 	 -0.6277116000 	 -2.1275460000 
886.45 	 224.9797000 	 1.941000 	 -0.6280549000 	 -2.1286200000 
886.65 	 224.9765000 	 1.941000 	 -0.6227493000 	 -2.1250220000 
886.85 	 224.9749000 	 1.941025 	 -0.6242816000 	 -2.1265440000 
887.05 	 224.9749000 	 1.941050 	 -0.6267834000 	 -2.1292340000 
887.25 	 224.9749000 	 1.941075 	 -0.6230450000 	 -2.1261880000 
887.45 	 224.9749000 	 1.941075 	 -0.6237411000 	 -2.1257970000 
887.65 	 224.9797000 	 1.941125 	 -0.6268819000 	 -2.1292560000 
887.85 	 224.9797000 	 1.941100 	 -0.6234932000 	 -2.1267960000 
888.05 	 224.9797000 	 1.941100 	 -0.6226285000 	 -2.1253710000 
888.25 	 224.9797000 	 1.941125 	 -0.6268311000 	 -2.1288680000 
888.45 	 224.9797000 	 1.941150 	 -0.6249587000 	 -2.1279720000 
888.65 	 224.9797000 	 1.941175 	 -0.6222884000 	 -2.1250880000 
888.85 	 224.9829000 	 1.941150 	 -0.6276448000 	 -2.1278730000 
889.05 	 224.9893000 	 1.941175 	 -0.6273587000 	 -2.1289410000 
889.25 	 224.9956000 	 1.941175 	 -0.6240972000 	 -2.1253550000 
889.45 	 225.0036000 	 1.941200 	 -0.6263511000 	 -2.1269230000 
889.65 	 225.0036000 	 1.941200 	 -0.6274573000 	 -2.1295520000 
889.85 	 225.0067000 	 1.941200 	 -0.6225999000 	 -2.1264970000 
890.05 	 225.0067000 	 1.941200 	 -0.6238270000 	 -2.1265000000 
890.25 	 225.0052000 	 1.941200 	 -0.6267929000 	 -2.1297010000 
890.45 	 225.0036000 	 1.941200 	 -0.6236203000 	 -2.1272560000 
890.65 	 225.0036000 	 1.941200 	 -0.6226953000 	 -2.1257910000 
890.85 	 225.0036000 	 1.941200 	 -0.6265831000 	 -2.1292660000 
891.05 	 225.0067000 	 1.941200 	 -0.6247012000 	 -2.1283940000 
891.25 	 225.0052000 	 1.941200 	 -0.6220309000 	 -2.1253780000 
891.45 	 225.0052000 	 1.941200 	 -0.6253592000 	 -2.1284200000 
891.65 	 224.9988000 	 1.941200 	 -0.6256676000 	 -2.1293190000 
891.85 	 224.9972000 	 1.941200 	 -0.6221008000 	 -2.1257810000 
892.05 	 224.9956000 	 1.941200 	 -0.6246631000 	 -2.1272980000 
892.25 	 224.9924000 	 1.941200 	 -0.6263478000 	 -2.1297740000 
892.45 	 224.9908000 	 1.941200 	 -0.6226730000 	 -2.1265600000 
892.65 	 224.9908000 	 1.941200 	 -0.6234233000 	 -2.1266010000 
892.85 	 224.9908000 	 1.941200 	 -0.6265863000 	 -2.1298220000 
893.05 	 224.9908000 	 1.941200 	 -0.6232643000 	 -2.1273800000 
893.25 	 224.9988000 	 1.941200 	 -0.6231562000 	 -2.1262610000 
893.45 	 224.9956000 	 1.941200 	 -0.6267325000 	 -2.1295480000 
893.65 	 224.9956000 	 1.941200 	 -0.6239732000 	 -2.1279240000 
893.85 	 224.9956000 	 1.941200 	 -0.6224537000 	 -2.1257910000 
894.05 	 224.9956000 	 1.941200 	 -0.6262143000 	 -2.1290810000 
894.25 	 224.9908000 	 1.941200 	 -0.6249078000 	 -2.1288430000 
894.45 	 224.9956000 	 1.941200 	 -0.6221454000 	 -2.1256190000 
894.65 	 224.9956000 	 1.941200 	 -0.6254451000 	 -2.1281750000 
894.85 	 224.9956000 	 1.941200 	 -0.6259887000 	 -2.1295550000 
895.05 	 224.9988000 	 1.941200 	 -0.6223742000 	 -2.1262330000 
895.25 	 224.9988000 	 1.941200 	 -0.6241417000 	 -2.1270280000 
895.45 	 224.9988000 	 1.941200 	 -0.6268660000 	 -2.1299050000 
895.65 	 224.9956000 	 1.941200 	 -0.6231244000 	 -2.1270470000 
895.85 	 224.9956000 	 1.941200 	 -0.6231022000 	 -2.1261720000 
896.05 	 224.9956000 	 1.941200 	 -0.6267293000 	 -2.1295770000 
896.25 	 224.9956000 	 1.941200 	 -0.6243102000 	 -2.1280190000 
896.45 	 224.9956000 	 1.941200 	 -0.6225522000 	 -2.1257590000 
896.65 	 224.9972000 	 1.941200 	 -0.6263797000 	 -2.1292620000 
896.85 	 224.9988000 	 1.941200 	 -0.6249110000 	 -2.1285090000 
897.05 	 224.9956000 	 1.941200 	 -0.6224124000 	 -2.1257690000 
897.25 	 224.9956000 	 1.941200 	 -0.6262875000 	 -2.1288040000 
897.45 	 224.9972000 	 1.941200 	 -0.6255849000 	 -2.1292270000 
897.65 	 224.9956000 	 1.941200 	 -0.6222184000 	 -2.1259090000 
897.85 	 224.9908000 	 1.941200 	 -0.6253147000 	 -2.1279940000 
898.05 	 224.9908000 	 1.941200 	 -0.6266626000 	 -2.1297330000 
898.25 	 224.9877000 	 1.941200 	 -0.6227048000 	 -2.1264330000 
898.45 	 224.9829000 	 1.941200 	 -0.6240146000 	 -2.1269200000 
898.65 	 224.9781000 	 1.941200 	 -0.6269423000 	 -2.1300000000 
898.85 	 224.9749000 	 1.941200 	 -0.6234805000 	 -2.1273640000 
899.05 	 224.9749000 	 1.941225 	 -0.6231816000 	 -2.1261500000 
899.25 	 224.9718000 	 1.941250 	 -0.6267579000 	 -2.1296470000 
899.45 	 224.9718000 	 1.941275 	 -0.6246789000 	 -2.1284170000 
899.65 	 224.9718000 	 1.941300 	 -0.6225554000 	 -2.1258740000 
899.85 	 224.9749000 	 1.941325 	 -0.6263002000 	 -2.1289510000 
900.05 	 224.9749000 	 1.941325 	 -0.6256263000 	 -2.1292810000 
900.25 	 224.9797000 	 1.941350 	 -0.6224092000 	 -2.1258610000 
900.45 	 224.9829000 	 1.941375 	 -0.6257693000 	 -2.1280990000 
900.65 	 224.9813000 	 1.941350 	 -0.6261222000 	 -2.1297740000 
900.85 	 224.9829000 	 1.941375 	 -0.6235695000 	 -2.1264080000 
901.05 	 224.9877000 	 1.941400 	 -0.6252829000 	 -2.1268780000 
901.25 	 224.9877000 	 1.941425 	 -0.6280549000 	 -2.1300440000 
901.45 	 224.9908000 	 1.941400 	 -0.6246217000 	 -2.1274570000 
901.65 	 224.9956000 	 1.941400 	 -0.6241798000 	 -2.1262200000 
901.85 	 224.9988000 	 1.941400 	 -0.6277466000 	 -2.1298470000 
902.05 	 224.9988000 	 1.941400 	 -0.6255849000 	 -2.1283880000 
902.25 	 224.9988000 	 1.941400 	 -0.6236045000 	 -2.1258260000 
902.45 	 224.9988000 	 1.941400 	 -0.6273683000 	 -2.1290520000 
902.65 	 224.9988000 	 1.941400 	 -0.6268978000 	 -2.1291950000 
902.85 	 224.9956000 	 1.941400 	 -0.6234487000 	 -2.1257780000 
903.05 	 224.9988000 	 1.941400 	 -0.6267198000 	 -2.1284390000 
903.25 	 224.9988000 	 1.941400 	 -0.6273492000 	 -2.1295070000 
903.45 	 224.9988000 	 1.941400 	 -0.6235981000 	 -2.1260330000 
903.65 	 224.9988000 	 1.941400 	 -0.6260204000 	 -2.1277780000 
903.85 	 224.9988000 	 1.941400 	 -0.6278579000 	 -2.1299900000 
904.05 	 224.9988000 	 1.941400 	 -0.6241544000 	 -2.1268110000 
904.25 	 224.9988000 	 1.941400 	 -0.6247393000 	 -2.1265060000 
904.45 	 224.9988000 	 1.941400 	 -0.6279914000 	 -2.1299110000 
904.65 	 224.9988000 	 1.941400 	 -0.6250954000 	 -2.1280070000 
904.85 	 224.9988000 	 1.941400 	 -0.6238365000 	 -2.1260290000 
905.05 	 224.9988000 	 1.941400 	 -0.6277530000 	 -2.1291730000 
905.25 	 224.9988000 	 1.941400 	 -0.6264432000 	 -2.1287700000 
905.45 	 224.9988000 	 1.941400 	 -0.6236203000 	 -2.1256950000 
905.65 	 224.9956000 	 1.941400 	 -0.6270917000 	 -2.1285120000 
905.85 	 224.9924000 	 1.941400 	 -0.6271648000 	 -2.1293510000 
906.05 	 224.9877000 	 1.941400 	 -0.6236076000 	 -2.1259720000 
906.25 	 224.9877000 	 1.941400 	 -0.6264178000 	 -2.1276380000 
906.45 	 224.9877000 	 1.941425 	 -0.6280740000 	 -2.1299550000 
906.65 	 224.9829000 	 1.941425 	 -0.6258774000 	 -2.1263980000 
906.85 	 224.9829000 	 1.941450 	 -0.6270313000 	 -2.1266910000 
907.05 	 224.9797000 	 1.941475 	 -0.6301594000 	 -2.1299580000 
907.25 	 224.9813000 	 1.941450 	 -0.6272475000 	 -2.1272720000 
907.45 	 224.9797000 	 1.941475 	 -0.6267579000 	 -2.1260770000 
907.65 	 224.9797000 	 1.941475 	 -0.6307380000 	 -2.1298060000 
907.85 	 224.9797000 	 1.941500 	 -0.6283982000 	 -2.1281560000 
908.05 	 224.9797000 	 1.941500 	 -0.6264400000 	 -2.1256450000 
908.25 	 224.9797000 	 1.941500 	 -0.6313388000 	 -2.1293640000 
908.45 	 224.9797000 	 1.941525 	 -0.6304582000 	 -2.1291260000 
908.65 	 224.9797000 	 1.941525 	 -0.6269233000 	 -2.1259560000 
908.85 	 224.9797000 	 1.941550 	 -0.6304741000 	 -2.1287600000 
909.05 	 224.9829000 	 1.941550 	 -0.6307252000 	 -2.1297550000 
909.25 	 224.9829000 	 1.941550 	 -0.6250159000 	 -2.1265030000 
909.45 	 224.9877000 	 1.941550 	 -0.6270917000 	 -2.1276660000 
909.65 	 224.9908000 	 1.941575 	 -0.6296412000 	 -2.1303780000 
909.85 	 224.9956000 	 1.941600 	 -0.6257502000 	 -2.1272910000 
910.05 	 224.9988000 	 1.941600 	 -0.6258202000 	 -2.1269510000 
910.25 	 225.0020000 	 1.941600 	 -0.6312020000 	 -2.1302060000 
910.45 	 225.0036000 	 1.941600 	 -0.6284555000 	 -2.1283340000 
910.65 	 225.0036000 	 1.941600 	 -0.6270091000 	 -2.1263440000 
910.85 	 225.0036000 	 1.941600 	 -0.6309541000 	 -2.1297360000 
911.05 	 225.0036000 	 1.941600 	 -0.6295459000 	 -2.1291860000 
911.25 	 224.9988000 	 1.941600 	 -0.6267707000 	 -2.1261340000 
911.45 	 225.0036000 	 1.941600 	 -0.6297970000 	 -2.1285790000 
911.65 	 225.0067000 	 1.941600 	 -0.6308810000 	 -2.1302290000 
911.85 	 225.0067000 	 1.941600 	 -0.6270186000 	 -2.1268150000 
912.05 	 225.0036000 	 1.941600 	 -0.6283283000 	 -2.1273740000 
912.25 	 225.0036000 	 1.941600 	 -0.6312879000 	 -2.1304640000 
912.45 	 224.9988000 	 1.941600 	 -0.6279469000 	 -2.1278570000 
912.65 	 224.9988000 	 1.941600 	 -0.6273715000 	 -2.1266170000 
912.85 	 224.9956000 	 1.941600 	 -0.6311734000 	 -2.1301970000 
913.05 	 224.9956000 	 1.941600 	 -0.6287034000 	 -2.1284390000 
913.25 	 224.9956000 	 1.941600 	 -0.6269963000 	 -2.1263310000 
913.45 	 224.9956000 	 1.941600 	 -0.6308174000 	 -2.1296790000 
913.65 	 224.9988000 	 1.941600 	 -0.6300990000 	 -2.1295550000 
913.85 	 224.9988000 	 1.941600 	 -0.6267484000 	 -2.1265160000 
914.05 	 224.9988000 	 1.941600 	 -0.6298828000 	 -2.1286870000 
914.25 	 224.9988000 	 1.941600 	 -0.6310336000 	 -2.1303110000 
914.45 	 224.9988000 	 1.941600 	 -0.6271076000 	 -2.1268530000 
914.65 	 225.0036000 	 1.941600 	 -0.6285286000 	 -2.1272880000 
914.85 	 225.0036000 	 1.941600 	 -0.6314564000 	 -2.1305020000 
915.05 	 225.0036000 	 1.941600 	 -0.6279532000 	 -2.1278220000 
915.25 	 225.0036000 	 1.941600 	 -0.6272888000 	 -2.1266560000 
915.45 	 225.0036000 	 1.941600 	 -0.6312943000 	 -2.1302000000 
915.65 	 224.9988000 	 1.941600 	 -0.6290436000 	 -2.1286610000 
915.85 	 224.9956000 	 1.941600 	 -0.6269010000 	 -2.1262420000 
916.05 	 224.9908000 	 1.941600 	 -0.6307094000 	 -2.1294210000 
916.25 	 224.9877000 	 1.941600 	 -0.6303565000 	 -2.1298120000 
916.45 	 224.9829000 	 1.941600 	 -0.6266435000 	 -2.1265670000 
916.65 	 224.9829000 	 1.941600 	 -0.6292725000 	 -2.1281590000 
916.85 	 224.9829000 	 1.941600 	 -0.6313896000 	 -2.1305690000 
917.05 	 224.9829000 	 1.941625 	 -0.6277211000 	 -2.1273990000 
917.25 	 224.9829000 	 1.941625 	 -0.6282997000 	 -2.1266940000 
917.45 	 224.9829000 	 1.941650 	 -0.6320286000 	 -2.1304000000 
917.65 	 224.9829000 	 1.941675 	 -0.6296380000 	 -2.1285150000 
917.85 	 224.9861000 	 1.941650 	 -0.6288910000 	 -2.1266680000 
918.05 	 224.9829000 	 1.941675 	 -0.6328201000 	 -2.1300280000 
918.25 	 224.9797000 	 1.941675 	 -0.6313960000 	 -2.1298190000 
918.45 	 224.9797000 	 1.941700 	 -0.6284428000 	 -2.1265890000 
918.65 	 224.9797000 	 1.941700 	 -0.6315009000 	 -2.1293320000 
918.85 	 224.9797000 	 1.941700 	 -0.6327629000 	 -2.1306320000 
919.05 	 224.9797000 	 1.941700 	 -0.6290086000 	 -2.1269540000 
919.25 	 224.9813000 	 1.941725 	 -0.6312561000 	 -2.1283690000 
919.45 	 224.9797000 	 1.941750 	 -0.6334496000 	 -2.1308360000 
919.65 	 224.9781000 	 1.941750 	 -0.6296603000 	 -2.1276730000 
919.85 	 224.9749000 	 1.941750 	 -0.6306807000 	 -2.1277840000 
920.05 	 224.9718000 	 1.941775 	 -0.6339359000 	 -2.1311350000 
920.25 	 224.9718000 	 1.941800 	 -0.6304391000 	 -2.1285060000 
920.45 	 224.9718000 	 1.941825 	 -0.6298987000 	 -2.1274250000 
920.65 	 224.9749000 	 1.941850 	 -0.6336816000 	 -2.1308420000 
920.85 	 224.9829000 	 1.941850 	 -0.6313292000 	 -2.1293900000 
921.05 	 224.9829000 	 1.941875 	 -0.6296126000 	 -2.1271040000 
921.25 	 224.9877000 	 1.941900 	 -0.6333923000 	 -2.1303270000 
921.45 	 224.9877000 	 1.941925 	 -0.6326548000 	 -2.1303590000 
921.65 	 224.9877000 	 1.941900 	 -0.6291993000 	 -2.1272750000 
921.85 	 224.9877000 	 1.941900 	 -0.6323941000 	 -2.1295550000 
922.05 	 224.9908000 	 1.941900 	 -0.6334655000 	 -2.1311570000 
922.25 	 224.9940000 	 1.941900 	 -0.6296857000 	 -2.1276000000 
922.45 	 224.9956000 	 1.941900 	 -0.6315390000 	 -2.1285630000 
922.65 	 224.9988000 	 1.941900 	 -0.6340281000 	 -2.1313350000 
922.85 	 224.9988000 	 1.941900 	 -0.6303883000 	 -2.1281650000 
923.05 	 224.9988000 	 1.941900 	 -0.6303851000 	 -2.1276160000 
923.25 	 225.0020000 	 1.941900 	 -0.6340122000 	 -2.1310300000 
923.45 	 225.0036000 	 1.941900 	 -0.6313865000 	 -2.1291100000 
923.65 	 225.0036000 	 1.941900 	 -0.6296571000 	 -2.1271830000 
923.85 	 225.0067000 	 1.941900 	 -0.6336148000 	 -2.1307440000 
924.05 	 225.0067000 	 1.941900 	 -0.6325467000 	 -2.1303050000 
924.25 	 225.0067000 	 1.941900 	 -0.6295236000 	 -2.1269640000 
924.45 	 225.0036000 	 1.941900 	 -0.6324418000 	 -2.1296790000 
924.65 	 225.0020000 	 1.941900 	 -0.6335735000 	 -2.1309730000 
924.85 	 224.9988000 	 1.941900 	 -0.6296698000 	 -2.1275300000 
925.05 	 224.9988000 	 1.941900 	 -0.6313578000 	 -2.1285530000 
925.25 	 224.9988000 	 1.941900 	 -0.6341298000 	 -2.1314650000 
925.45 	 225.0036000 	 1.941900 	 -0.6304137000 	 -2.1283910000 
925.65 	 225.0036000 	 1.941900 	 -0.6303374000 	 -2.1279370000 
925.85 	 224.9988000 	 1.941900 	 -0.6340567000 	 -2.1312650000 
926.05 	 224.9988000 	 1.941900 	 -0.6313928000 	 -2.1291950000 
926.25 	 224.9988000 	 1.941900 	 -0.6297525000 	 -2.1273490000 
926.45 	 224.9988000 	 1.941900 	 -0.6335799000 	 -2.1308010000 
926.65 	 224.9956000 	 1.941900 	 -0.6325595000 	 -2.1302480000 
926.85 	 224.9956000 	 1.941900 	 -0.6294250000 	 -2.1270850000 
927.05 	 224.9956000 	 1.941900 	 -0.6326230000 	 -2.1297520000 
927.25 	 224.9956000 	 1.941900 	 -0.6336625000 	 -2.1311700000 
927.45 	 224.9908000 	 1.941900 	 -0.6296189000 	 -2.1275710000 
927.65 	 224.9924000 	 1.941900 	 -0.6316662000 	 -2.1287120000 
927.85 	 224.9908000 	 1.941900 	 -0.6342157000 	 -2.1315450000 
928.05 	 224.9908000 	 1.941900 	 -0.6304137000 	 -2.1283400000 
928.25 	 224.9908000 	 1.941900 	 -0.6306171000 	 -2.1277840000 
928.45 	 224.9908000 	 1.941900 	 -0.6341903000 	 -2.1312170000 
928.65 	 224.9893000 	 1.941900 	 -0.6313578000 	 -2.1292460000 
928.85 	 224.9908000 	 1.941925 	 -0.6297970000 	 -2.1271900000 
929.05 	 224.9908000 	 1.941950 	 -0.6335704000 	 -2.1307400000 
929.25 	 224.9940000 	 1.941975 	 -0.6326421000 	 -2.1303020000 
929.45 	 224.9908000 	 1.941950 	 -0.6289514000 	 -2.1272440000 
929.65 	 224.9908000 	 1.941950 	 -0.6320445000 	 -2.1296020000 
929.85 	 224.9877000 	 1.941950 	 -0.6332461000 	 -2.1312840000 
930.05 	 224.9861000 	 1.941950 	 -0.6291803000 	 -2.1276760000 
930.25 	 224.9797000 	 1.941950 	 -0.6311480000 	 -2.1287700000 
930.45 	 224.9797000 	 1.941950 	 -0.6335735000 	 -2.1315540000 
930.65 	 224.9749000 	 1.941950 	 -0.6301308000 	 -2.1285850000 
930.85 	 224.9749000 	 1.941975 	 -0.6301658000 	 -2.1278540000 
931.05 	 224.9749000 	 1.942000 	 -0.6339550000 	 -2.1314810000 
931.25 	 224.9797000 	 1.942025 	 -0.6312911000 	 -2.1295330000 
931.45 	 224.9797000 	 1.942050 	 -0.6296444000 	 -2.1275580000 
931.65 	 224.9797000 	 1.942075 	 -0.6335449000 	 -2.1311220000 
931.85 	 224.9765000 	 1.942050 	 -0.6323083000 	 -2.1304670000 
932.05 	 224.9749000 	 1.942050 	 -0.6290881000 	 -2.1273420000 
932.25 	 224.9749000 	 1.942075 	 -0.6323274000 	 -2.1300600000 
932.45 	 224.9749000 	 1.942100 	 -0.6332811000 	 -2.1313030000 
932.65 	 224.9749000 	 1.942125 	 -0.6294982000 	 -2.1278760000 
932.85 	 224.9797000 	 1.942175 	 -0.6310971000 	 -2.1290300000 
933.05 	 224.9829000 	 1.942150 	 -0.6337611000 	 -2.1317580000 
933.25 	 224.9877000 	 1.942150 	 -0.6300132000 	 -2.1286010000 
933.45 	 224.9940000 	 1.942150 	 -0.6298224000 	 -2.1280570000 
933.65 	 224.9956000 	 1.942150 	 -0.6337420000 	 -2.1315070000 
933.85 	 224.9988000 	 1.942150 	 -0.6313865000 	 -2.1300380000 
934.05 	 225.0036000 	 1.942150 	 -0.6291199000 	 -2.1275550000 
934.25 	 225.0052000 	 1.942150 	 -0.6328710000 	 -2.1305210000 
934.45 	 225.0067000 	 1.942150 	 -0.6327311000 	 -2.1310580000 
934.65 	 225.0036000 	 1.942150 	 -0.6291676000 	 -2.1276350000 
934.85 	 225.0036000 	 1.942150 	 -0.6320222000 	 -2.1297840000 
935.05 	 224.9988000 	 1.942150 	 -0.6334209000 	 -2.1317160000 
935.25 	 224.9956000 	 1.942150 	 -0.6297048000 	 -2.1282800000 
935.45 	 224.9908000 	 1.942150 	 -0.6308842000 	 -2.1289160000 
935.65 	 224.9877000 	 1.942150 	 -0.6339805000 	 -2.1320030000 
935.85 	 224.9877000 	 1.942175 	 -0.6303501000 	 -2.1289790000 
936.05 	 224.9829000 	 1.942200 	 -0.6298987000 	 -2.1279180000 
936.25 	 224.9829000 	 1.942225 	 -0.6338056000 	 -2.1314530000 
936.45 	 224.9829000 	 1.942200 	 -0.6312339000 	 -2.1302540000 
936.65 	 224.9813000 	 1.942200 	 -0.6291993000 	 -2.1277110000 
936.85 	 224.9797000 	 1.942225 	 -0.6331794000 	 -2.1310230000 
937.05 	 224.9797000 	 1.942250 	 -0.6325531000 	 -2.1310900000 
937.25 	 224.9765000 	 1.942275 	 -0.6292152000 	 -2.1277110000 
937.45 	 224.9749000 	 1.942250 	 -0.6321462000 	 -2.1299460000 
937.65 	 224.9749000 	 1.942275 	 -0.6336816000 	 -2.1319840000 
937.85 	 224.9749000 	 1.942275 	 -0.6297080000 	 -2.1284010000 
938.05 	 224.9749000 	 1.942325 	 -0.6311893000 	 -2.1291760000 
938.25 	 224.9749000 	 1.942325 	 -0.6341998000 	 -2.1319710000 
938.45 	 224.9749000 	 1.942375 	 -0.6304423000 	 -2.1291610000 
938.65 	 224.9749000 	 1.942350 	 -0.6302802000 	 -2.1285790000 
938.85 	 224.9749000 	 1.942375 	 -0.6338183000 	 -2.1320060000 
939.05 	 224.9749000 	 1.942400 	 -0.6309891000 	 -2.1300060000 
939.25 	 224.9718000 	 1.942425 	 -0.6295173000 	 -2.1279690000 
939.45 	 224.9702000 	 1.942450 	 -0.6335418000 	 -2.1316690000 
939.65 	 224.9670000 	 1.942475 	 -0.6318442000 	 -2.1306670000 
939.85 	 224.9670000 	 1.942475 	 -0.6292915000 	 -2.1279910000 
940.05 	 224.9686000 	 1.942500 	 -0.6330140000 	 -2.1310300000 
940.25 	 224.9670000 	 1.942525 	 -0.6326930000 	 -2.1314940000 
940.45 	 224.9718000 	 1.942550 	 -0.6290786000 	 -2.1280730000 
940.65 	 224.9718000 	 1.942575 	 -0.6319459000 	 -2.1300510000 
940.85 	 224.9781000 	 1.942575 	 -0.6335513000 	 -2.1319040000 
941.05 	 224.9797000 	 1.942600 	 -0.6294282000 	 -2.1284260000 
941.25 	 224.9813000 	 1.942625 	 -0.6310208000 	 -2.1294020000 
941.45 	 224.9829000 	 1.942625 	 -0.6339677000 	 -2.1322060000 
941.65 	 224.9829000 	 1.942625 	 -0.6303692000 	 -2.1292460000 
941.85 	 224.9877000 	 1.942650 	 -0.6304137000 	 -2.1286900000 
942.05 	 224.9893000 	 1.942675 	 -0.6342347000 	 -2.1320410000 
942.25 	 224.9908000 	 1.942650 	 -0.6313006000 	 -2.1297100000 
942.45 	 224.9956000 	 1.942650 	 -0.6300004000 	 -2.1279970000 
942.65 	 224.9956000 	 1.942650 	 -0.6337293000 	 -2.1313350000 
942.85 	 224.9988000 	 1.942650 	 -0.6325054000 	 -2.1308420000 
943.05 	 224.9988000 	 1.942650 	 -0.6294377000 	 -2.1277710000 
943.25 	 224.9988000 	 1.942650 	 -0.6328392000 	 -2.1305430000 
943.45 	 224.9988000 	 1.942650 	 -0.6333065000 	 -2.1315800000 
943.65 	 224.9988000 	 1.942650 	 -0.6295140000 	 -2.1279590000 
943.85 	 224.9988000 	 1.942650 	 -0.6322575000 	 -2.1297580000 
944.05 	 224.9988000 	 1.942650 	 -0.6338787000 	 -2.1319710000 
944.25 	 224.9956000 	 1.942650 	 -0.6301339000 	 -2.1287570000 
944.45 	 224.9956000 	 1.942650 	 -0.6309573000 	 -2.1287730000 
944.65 	 224.9893000 	 1.942650 	 -0.6342189000 	 -2.1321650000 
944.85 	 224.9829000 	 1.942650 	 -0.6309446000 	 -2.1294820000 
945.05 	 224.9797000 	 1.942675 	 -0.6298351000 	 -2.1282230000 
945.25 	 224.9749000 	 1.942675 	 -0.6338406000 	 -2.1316940000 
945.45 	 224.9718000 	 1.942700 	 -0.6318251000 	 -2.1304610000 
945.65 	 224.9718000 	 1.942725 	 -0.6295554000 	 -2.1278130000 
945.85 	 224.9718000 	 1.942750 	 -0.6331857000 	 -2.1311090000 
946.05 	 224.9718000 	 1.942775 	 -0.6326644000 	 -2.1311310000 
946.25 	 224.9718000 	 1.942775 	 -0.6295617000 	 -2.1279340000 
946.45 	 224.9718000 	 1.942800 	 -0.6327152000 	 -2.1302000000 
946.65 	 224.9749000 	 1.942825 	 -0.6340726000 	 -2.1319800000 
946.85 	 224.9749000 	 1.942850 	 -0.6300099000 	 -2.1283910000 
947.05 	 224.9797000 	 1.942875 	 -0.6314214000 	 -2.1292620000 
947.25 	 224.9829000 	 1.942850 	 -0.6343396000 	 -2.1322850000 
947.45 	 224.9877000 	 1.942875 	 -0.6311257000 	 -2.1297390000 
947.65 	 224.9908000 	 1.942900 	 -0.6303120000 	 -2.1283750000 
947.85 	 224.9956000 	 1.942925 	 -0.6342761000 	 -2.1318940000 
948.05 	 224.9956000 	 1.942900 	 -0.6325309000 	 -2.1307500000 
948.25 	 224.9988000 	 1.942900 	 -0.6297080000 	 -2.1280480000 
948.45 	 225.0036000 	 1.942900 	 -0.6335704000 	 -2.1312590000 
948.65 	 225.0067000 	 1.942900 	 -0.6336530000 	 -2.1317800000 
948.85 	 225.0115000 	 1.942900 	 -0.6298097000 	 -2.1283600000 
949.05 	 225.0115000 	 1.942900 	 -0.6325849000 	 -2.1302380000 
949.25 	 225.0115000 	 1.942900 	 -0.6342570000 	 -2.1324130000 
949.45 	 225.0115000 	 1.942900 	 -0.6303914000 	 -2.1290080000 
949.65 	 225.0115000 	 1.942900 	 -0.6314691000 	 -2.1293190000 
949.85 	 225.0115000 	 1.942900 	 -0.6346067000 	 -2.1324470000 
950.05 	 225.0115000 	 1.942900 	 -0.6311480000 	 -2.1296530000 
950.25 	 225.0115000 	 1.942900 	 -0.6305186000 	 -2.1286230000 
950.45 	 225.0067000 	 1.942900 	 -0.6344223000 	 -2.1321770000 
950.65 	 225.0036000 	 1.942900 	 -0.6319046000 	 -2.1305400000 
950.85 	 224.9988000 	 1.942900 	 -0.6300386000 	 -2.1283090000 
951.05 	 224.9956000 	 1.942900 	 -0.6338628000 	 -2.1316850000 
951.25 	 224.9956000 	 1.942900 	 -0.6328265000 	 -2.1313060000 
951.45 	 224.9988000 	 1.942900 	 -0.6297938000 	 -2.1280930000 
951.65 	 224.9988000 	 1.942900 	 -0.6327597000 	 -2.1305240000 
951.85 	 224.9956000 	 1.942900 	 -0.6339709000 	 -2.1322380000 
952.05 	 224.9908000 	 1.942900 	 -0.6301530000 	 -2.1288140000 
952.25 	 224.9877000 	 1.942900 	 -0.6318760000 	 -2.1297520000 
952.45 	 224.9861000 	 1.942900 	 -0.6347116000 	 -2.1324700000 
952.65 	 224.9829000 	 1.942900 	 -0.6307602000 	 -2.1295260000 
952.85 	 224.9829000 	 1.942900 	 -0.6305154000 	 -2.1287220000 
953.05 	 224.9877000 	 1.942925 	 -0.6344668000 	 -2.1323810000 
953.25 	 224.9877000 	 1.942950 	 -0.6319491000 	 -2.1304000000 
953.45 	 224.9877000 	 1.942975 	 -0.6298923000 	 -2.1282890000 
953.65 	 224.9877000 	 1.942950 	 -0.6336053000 	 -2.1316810000 
953.85 	 224.9877000 	 1.942975 	 -0.6331317000 	 -2.1316720000 
954.05 	 224.9877000 	 1.942975 	 -0.6297302000 	 -2.1282670000 
954.25 	 224.9877000 	 1.943000 	 -0.6326326000 	 -2.1305050000 
954.45 	 224.9877000 	 1.943000 	 -0.6339423000 	 -2.1323300000 
954.65 	 224.9877000 	 1.943000 	 -0.6302961000 	 -2.1289030000 
954.85 	 224.9877000 	 1.943000 	 -0.6318156000 	 -2.1298630000 
955.05 	 224.9877000 	 1.943025 	 -0.6348674000 	 -2.1328100000 
955.25 	 224.9877000 	 1.943050 	 -0.6314628000 	 -2.1300280000 
955.45 	 224.9877000 	 1.943075 	 -0.6309446000 	 -2.1289860000 
955.65 	 224.9829000 	 1.943050 	 -0.6341712000 	 -2.1325140000 
955.85 	 224.9877000 	 1.943075 	 -0.6316948000 	 -2.1307530000 
956.05 	 224.9877000 	 1.943075 	 -0.6302579000 	 -2.1286360000 
956.25 	 224.9908000 	 1.943100 	 -0.6341394000 	 -2.1322220000 
956.45 	 224.9908000 	 1.943125 	 -0.6324291000 	 -2.1313450000 
956.65 	 224.9908000 	 1.943100 	 -0.6297207000 	 -2.1284900000 
956.85 	 224.9940000 	 1.943100 	 -0.6333478000 	 -2.1311860000 
957.05 	 224.9908000 	 1.943100 	 -0.6339073000 	 -2.1322730000 
957.25 	 224.9940000 	 1.943100 	 -0.6300099000 	 -2.1288520000 
957.45 	 224.9956000 	 1.943100 	 -0.6322098000 	 -2.1301490000 
957.65 	 224.9988000 	 1.943100 	 -0.6344954000 	 -2.1329240000 
957.85 	 225.0036000 	 1.943100 	 -0.6307475000 	 -2.1297070000 
958.05 	 225.0067000 	 1.943100 	 -0.6310431000 	 -2.1293000000 
958.25 	 225.0067000 	 1.943100 	 -0.6344287000 	 -2.1327050000 
958.45 	 225.0036000 	 1.943100 	 -0.6319777000 	 -2.1308520000 
958.65 	 225.0067000 	 1.943100 	 -0.6302516000 	 -2.1286960000 
958.85 	 225.0067000 	 1.943100 	 -0.6339963000 	 -2.1319610000 
959.05 	 225.0067000 	 1.943100 	 -0.6331635000 	 -2.1319550000 
959.25 	 225.0067000 	 1.943100 	 -0.6299369000 	 -2.1287120000 
959.45 	 225.0067000 	 1.943100 	 -0.6330935000 	 -2.1309380000 
959.65 	 225.0036000 	 1.943100 	 -0.6340599000 	 -2.1326290000 
959.85 	 225.0036000 	 1.943100 	 -0.6303596000 	 -2.1290490000 
960.05 	 225.0036000 	 1.943100 	 -0.6315867000 	 -2.1299710000 
960.25 	 225.0036000 	 1.943100 	 -0.6345145000 	 -2.1329660000 
960.45 	 225.0020000 	 1.943100 	 -0.6310241000 	 -2.1300820000 
960.65 	 224.9988000 	 1.943100 	 -0.6308206000 	 -2.1292300000 
960.85 	 224.9940000 	 1.943100 	 -0.6344700000 	 -2.1326610000 
961.05 	 224.9908000 	 1.943100 	 -0.6322988000 	 -2.1311890000 
961.25 	 224.9877000 	 1.943100 	 -0.6300418000 	 -2.1287120000 
961.45 	 224.9893000 	 1.943100 	 -0.6339931000 	 -2.1321070000 
961.65 	 224.9877000 	 1.943100 	 -0.6332874000 	 -2.1319900000 
961.85 	 224.9893000 	 1.943100 	 -0.6297366000 	 -2.1285090000 
962.05 	 224.9908000 	 1.943100 	 -0.6328773000 	 -2.1310520000 
962.25 	 224.9908000 	 1.943100 	 -0.6341203000 	 -2.1326130000 
962.45 	 224.9908000 	 1.943100 	 -0.6303056000 	 -2.1292910000 
962.65 	 224.9908000 	 1.943100 	 -0.6314532000 	 -2.1297420000 
962.85 	 224.9877000 	 1.943125 	 -0.6346512000 	 -2.1327460000 
963.05 	 224.9877000 	 1.943125 	 -0.6314818000 	 -2.1303590000 
963.25 	 224.9877000 	 1.943150 	 -0.6308492000 	 -2.1289950000 
963.45 	 224.9877000 	 1.943150 	 -0.6344795000 	 -2.1325750000 
963.65 	 224.9877000 	 1.943150 	 -0.6322479000 	 -2.1313640000 
963.85 	 224.9877000 	 1.943150 	 -0.6297461000 	 -2.1286230000 
964.05 	 224.9908000 	 1.943175 	 -0.6334909000 	 -2.1318340000 
964.25 	 224.9908000 	 1.943200 	 -0.6332970000 	 -2.1321770000 
964.45 	 224.9924000 	 1.943225 	 -0.6296317000 	 -2.1287030000 
964.65 	 224.9956000 	 1.943200 	 -0.6321526000 	 -2.1309380000 
964.85 	 224.9956000 	 1.943200 	 -0.6341044000 	 -2.1329180000 
965.05 	 224.9908000 	 1.943200 	 -0.6300990000 	 -2.1295170000 
965.25 	 224.9908000 	 1.943200 	 -0.6311004000 	 -2.1296530000 
965.45 	 224.9908000 	 1.943200 	 -0.6342125000 	 -2.1328670000 
965.65 	 224.9908000 	 1.943200 	 -0.6311925000 	 -2.1306130000 
965.85 	 224.9908000 	 1.943200 	 -0.6300545000 	 -2.1289410000 
966.05 	 224.9956000 	 1.943200 	 -0.6339328000 	 -2.1323040000 
966.25 	 224.9956000 	 1.943200 	 -0.6324387000 	 -2.1318630000 
966.45 	 224.9956000 	 1.943200 	 -0.6294664000 	 -2.1287250000 
966.65 	 224.9924000 	 1.943200 	 -0.6327343000 	 -2.1312050000 
966.85 	 224.9956000 	 1.943200 	 -0.6338151000 	 -2.1327810000 
967.05 	 224.9956000 	 1.943200 	 -0.6300163000 	 -2.1293230000 
967.25 	 224.9956000 	 1.943200 	 -0.6312180000 	 -2.1299010000 
967.45 	 224.9988000 	 1.943200 	 -0.6341903000 	 -2.1330230000 
967.65 	 224.9988000 	 1.943200 	 -0.6306140000 	 -2.1301300000 
967.85 	 224.9988000 	 1.943200 	 -0.6302674000 	 -2.1293230000 
968.05 	 224.9956000 	 1.943200 	 -0.6341743000 	 -2.1327620000 
968.25 	 224.9956000 	 1.943200 	 -0.6318156000 	 -2.1313030000 
968.45 	 224.9893000 	 1.943200 	 -0.6294505000 	 -2.1288590000 
968.65 	 224.9877000 	 1.943200 	 -0.6334273000 	 -2.1321010000 
968.85 	 224.9829000 	 1.943200 	 -0.6328138000 	 -2.1321740000 
969.05 	 224.9829000 	 1.943200 	 -0.6293328000 	 -2.1287510000 
969.25 	 224.9797000 	 1.943200 	 -0.6327184000 	 -2.1313030000 
969.45 	 224.9797000 	 1.943225 	 -0.6336625000 	 -2.1327850000 
969.65 	 224.9797000 	 1.943250 	 -0.6299019000 	 -2.1295200000 
969.85 	 224.9797000 	 1.943250 	 -0.6311703000 	 -2.1300440000 
970.05 	 224.9797000 	 1.943250 	 -0.6342697000 	 -2.1332010000 
970.25 	 224.9829000 	 1.943250 	 -0.6310431000 	 -2.1304350000 
970.45 	 224.9829000 	 1.943275 	 -0.6306331000 	 -2.1292850000 
970.65 	 224.9829000 	 1.943300 	 -0.6344223000 	 -2.1328480000 
970.85 	 224.9829000 	 1.943325 	 -0.6324227000 	 -2.1315990000 
971.05 	 224.9829000 	 1.943300 	 -0.6300862000 	 -2.1289510000 
971.25 	 224.9829000 	 1.943300 	 -0.6337770000 	 -2.1318560000 
971.45 	 224.9829000 	 1.943325 	 -0.6340408000 	 -2.1327660000 
971.65 	 224.9829000 	 1.943350 	 -0.6300132000 	 -2.1292910000 
971.85 	 224.9829000 	 1.943375 	 -0.6321716000 	 -2.1307250000 
972.05 	 224.9877000 	 1.943350 	 -0.6345018000 	 -2.1334080000 
972.25 	 224.9877000 	 1.943350 	 -0.6310844000 	 -2.1303210000 
972.45 	 224.9877000 	 1.943375 	 -0.6315390000 	 -2.1298220000 
972.65 	 224.9877000 	 1.943400 	 -0.6352043000 	 -2.1333790000 
972.85 	 224.9908000 	 1.943400 	 -0.6325499000 	 -2.1313450000 
973.05 	 224.9908000 	 1.943400 	 -0.6305313000 	 -2.1291860000 
973.25 	 224.9908000 	 1.943400 	 -0.6341743000 	 -2.1327620000 
973.45 	 224.9940000 	 1.943400 	 -0.6334146000 	 -2.1326220000 
973.65 	 224.9988000 	 1.943400 	 -0.6303183000 	 -2.1294470000 
973.85 	 224.9988000 	 1.943400 	 -0.6329473000 	 -2.1316590000 
974.05 	 225.0036000 	 1.943400 	 -0.6345463000 	 -2.1334010000 
974.25 	 225.0067000 	 1.943400 	 -0.6306076000 	 -2.1301590000 
974.45 	 225.0115000 	 1.943400 	 -0.6317870000 	 -2.1305850000 
974.65 	 225.0115000 	 1.943400 	 -0.6349151000 	 -2.1337350000 
974.85 	 225.0067000 	 1.943400 	 -0.6317520000 	 -2.1310930000 
975.05 	 225.0067000 	 1.943400 	 -0.6309922000 	 -2.1297870000 
975.25 	 225.0036000 	 1.943400 	 -0.6346639000 	 -2.1332870000 
975.45 	 224.9988000 	 1.943400 	 -0.6326516000 	 -2.1319550000 
975.65 	 224.9956000 	 1.943400 	 -0.6303978000 	 -2.1295010000 
975.85 	 224.9908000 	 1.943400 	 -0.6340917000 	 -2.1326760000 
976.05 	 224.9908000 	 1.943400 	 -0.6337325000 	 -2.1329370000 
976.25 	 224.9908000 	 1.943400 	 -0.6302230000 	 -2.1295990000 
976.45 	 224.9908000 	 1.943400 	 -0.6329377000 	 -2.1315610000 
976.65 	 224.9908000 	 1.943400 	 -0.6347243000 	 -2.1336360000 
976.85 	 224.9908000 	 1.943400 	 -0.6307125000 	 -2.1300890000 
977.05 	 224.9908000 	 1.943400 	 -0.6320858000 	 -2.1306070000 
977.25 	 224.9908000 	 1.943400 	 -0.6349564000 	 -2.1336590000 
977.45 	 224.9908000 	 1.943400 	 -0.6319936000 	 -2.1313190000 
977.65 	 224.9908000 	 1.943400 	 -0.6309573000 	 -2.1297140000 
977.85 	 224.9956000 	 1.943400 	 -0.6346099000 	 -2.1331020000 
978.05 	 224.9956000 	 1.943400 	 -0.6332747000 	 -2.1325140000 
978.25 	 224.9956000 	 1.943400 	 -0.6303279000 	 -2.1295960000 
978.45 	 224.9908000 	 1.943400 	 -0.6332970000 	 -2.1318720000 
978.65 	 224.9877000 	 1.943400 	 -0.6346703000 	 -2.1335540000 
978.85 	 224.9877000 	 1.943400 	 -0.6307380000 	 -2.1302290000 
979.05 	 224.9877000 	 1.943425 	 -0.6319523000 	 -2.1306420000 
979.25 	 224.9877000 	 1.943425 	 -0.6352584000 	 -2.1336910000 
979.45 	 224.9908000 	 1.943450 	 -0.6320000000 	 -2.1310550000 
979.65 	 224.9908000 	 1.943475 	 -0.6310272000 	 -2.1297900000 
979.85 	 224.9908000 	 1.943450 	 -0.6351852000 	 -2.1332580000 
980.05 	 224.9908000 	 1.943450 	 -0.6338406000 	 -2.1324950000 
980.25 	 224.9877000 	 1.943450 	 -0.6310081000 	 -2.1294780000 
980.45 	 224.9829000 	 1.943450 	 -0.6339137000 	 -2.1320280000 
980.65 	 224.9845000 	 1.943475 	 -0.6349945000 	 -2.1334900000 
980.85 	 224.9829000 	 1.943475 	 -0.6312593000 	 -2.1300480000 
981.05 	 224.9797000 	 1.943500 	 -0.6323465000 	 -2.1306900000 
981.25 	 224.9797000 	 1.943525 	 -0.6353664000 	 -2.1337220000 
981.45 	 224.9749000 	 1.943500 	 -0.6315072000 	 -2.1311730000 
981.65 	 224.9749000 	 1.943525 	 -0.6309700000 	 -2.1301210000 
981.85 	 224.9718000 	 1.943550 	 -0.6346830000 	 -2.1336810000 
982.05 	 224.9718000 	 1.943575 	 -0.6324895000 	 -2.1321010000 
982.25 	 224.9734000 	 1.943575 	 -0.6304391000 	 -2.1297710000 
982.45 	 224.9749000 	 1.943625 	 -0.6341330000 	 -2.1329430000 
982.65 	 224.9829000 	 1.943625 	 -0.6340313000 	 -2.1330420000 
982.85 	 224.9877000 	 1.943625 	 -0.6302611000 	 -2.1297490000 
983.05 	 224.9908000 	 1.943650 	 -0.6329091000 	 -2.1318470000 
983.25 	 224.9956000 	 1.943650 	 -0.6346607000 	 -2.1339890000 
983.45 	 224.9972000 	 1.943650 	 -0.6312211000 	 -2.1306100000 
983.65 	 224.9988000 	 1.943650 	 -0.6323178000 	 -2.1308140000 
983.85 	 225.0020000 	 1.943650 	 -0.6353474000 	 -2.1338720000 
984.05 	 225.0067000 	 1.943650 	 -0.6320350000 	 -2.1314180000 
984.25 	 225.0115000 	 1.943650 	 -0.6314373000 	 -2.1302030000 
984.45 	 225.0163000 	 1.943650 	 -0.6351249000 	 -2.1335410000 
984.65 	 225.0226000 	 1.943650 	 -0.6334686000 	 -2.1326450000 
984.85 	 225.0226000 	 1.943650 	 -0.6307666000 	 -2.1298500000 
985.05 	 225.0226000 	 1.943650 	 -0.6341617000 	 -2.1324700000 
985.25 	 225.0179000 	 1.943650 	 -0.6344700000 	 -2.1334080000 
985.45 	 225.0115000 	 1.943650 	 -0.6308460000 	 -2.1299240000 
985.65 	 225.0067000 	 1.943650 	 -0.6331253000 	 -2.1314020000 
985.85 	 225.0036000 	 1.943650 	 -0.6351757000 	 -2.1337920000 
986.05 	 225.0036000 	 1.943650 	 -0.6315581000 	 -2.1308230000 
986.25 	 225.0036000 	 1.943650 	 -0.6319618000 	 -2.1304960000 
986.45 	 225.0036000 	 1.943650 	 -0.6354014000 	 -2.1338620000 
986.65 	 225.0115000 	 1.943650 	 -0.6325976000 	 -2.1318340000 
986.85 	 225.0115000 	 1.943650 	 -0.6309255000 	 -2.1299680000 
987.05 	 225.0179000 	 1.943650 	 -0.6346512000 	 -2.1330900000 
987.25 	 225.0195000 	 1.943650 	 -0.6339805000 	 -2.1329910000 
987.45 	 225.0226000 	 1.943650 	 -0.6307602000 	 -2.1298150000 
987.65 	 225.0226000 	 1.943650 	 -0.6332557000 	 -2.1317640000 
987.85 	 225.0179000 	 1.943650 	 -0.6350581000 	 -2.1337410000 
988.05 	 225.0179000 	 1.943650 	 -0.6310336000 	 -2.1303590000 
988.25 	 225.0147000 	 1.943600 	 -0.6323624000 	 -2.1308300000 
988.45 	 225.0131000 	 1.943600 	 -0.6353156000 	 -2.1338880000 
988.65 	 225.0115000 	 1.943600 	 -0.6320953000 	 -2.1315030000 
988.85 	 225.0115000 	 1.943600 	 -0.6315899000 	 -2.1303020000 
989.05 	 225.0115000 	 1.943600 	 -0.6351216000 	 -2.1336970000 
989.25 	 225.0067000 	 1.943600 	 -0.6327438000 	 -2.1319200000 
989.45 	 225.0067000 	 1.943600 	 -0.6309287000 	 -2.1299270000 
989.65 	 225.0036000 	 1.943600 	 -0.6348419000 	 -2.1332290000 
989.85 	 224.9988000 	 1.943600 	 -0.6336276000 	 -2.1328540000 
990.05 	 224.9988000 	 1.943600 	 -0.6307443000 	 -2.1297010000 
990.25 	 224.9956000 	 1.943600 	 -0.6337230000 	 -2.1321770000 
990.45 	 224.9972000 	 1.943600 	 -0.6347529000 	 -2.1338180000 
990.65 	 224.9988000 	 1.943600 	 -0.6310399000 	 -2.1302540000 
990.85 	 225.0036000 	 1.943600 	 -0.6326993000 	 -2.1313220000 
991.05 	 225.0036000 	 1.943600 	 -0.6353092000 	 -2.1340940000 
991.25 	 225.0036000 	 1.943600 	 -0.6318156000 	 -2.1310460000 
991.45 	 225.0036000 	 1.943600 	 -0.6313960000 	 -2.1302480000 
991.65 	 225.0036000 	 1.943600 	 -0.6349564000 	 -2.1334550000 
991.85 	 224.9988000 	 1.943600 	 -0.6332111000 	 -2.1325710000 
992.05 	 224.9988000 	 1.943600 	 -0.6307888000 	 -2.1298090000 
992.25 	 224.9988000 	 1.943600 	 -0.6342443000 	 -2.1327910000 
992.45 	 224.9988000 	 1.943600 	 -0.6342824000 	 -2.1334140000 
992.65 	 225.0020000 	 1.943600 	 -0.6307570000 	 -2.1300820000 
992.85 	 224.9988000 	 1.943600 	 -0.6331825000 	 -2.1316910000 
993.05 	 225.0036000 	 1.943600 	 -0.6352425000 	 -2.1338620000 
993.25 	 225.0036000 	 1.943600 	 -0.6312720000 	 -2.1305630000 
993.45 	 225.0036000 	 1.943600 	 -0.6318951000 	 -2.1306160000 
993.65 	 225.0036000 	 1.943600 	 -0.6352997000 	 -2.1339890000 
993.85 	 225.0036000 	 1.943600 	 -0.6324641000 	 -2.1317200000 
994.05 	 225.0036000 	 1.943600 	 -0.6310876000 	 -2.1301010000 
994.25 	 224.9988000 	 1.943600 	 -0.6348483000 	 -2.1335120000 
994.45 	 224.9956000 	 1.943600 	 -0.6332493000 	 -2.1326800000 
994.65 	 224.9908000 	 1.943600 	 -0.6307983000 	 -2.1299620000 
994.85 	 224.9908000 	 1.943600 	 -0.6338596000 	 -2.1325650000 
995.05 	 224.9877000 	 1.943600 	 -0.6344287000 	 -2.1333850000 
995.25 	 224.9845000 	 1.943600 	 -0.6306903000 	 -2.1299080000 
995.45 	 224.9797000 	 1.943600 	 -0.6330712000 	 -2.1314940000 
995.65 	 224.9797000 	 1.943600 	 -0.6351312000 	 -2.1340370000 
995.85 	 224.9749000 	 1.943600 	 -0.6312816000 	 -2.1306580000 
996.05 	 224.9734000 	 1.943600 	 -0.6319046000 	 -2.1306740000 
996.25 	 224.9749000 	 1.943600 	 -0.6351789000 	 -2.1338680000 
996.45 	 224.9829000 	 1.943600 	 -0.6322479000 	 -2.1314690000 
996.65 	 224.9813000 	 1.943600 	 -0.6314914000 	 -2.1301840000 
996.85 	 224.9829000 	 1.943600 	 -0.6351058000 	 -2.1335980000 
997.05 	 224.9829000 	 1.943625 	 -0.6332461000 	 -2.1323970000 
997.25 	 224.9829000 	 1.943650 	 -0.6307761000 	 -2.1297930000 
997.45 	 224.9797000 	 1.943650 	 -0.6344827000 	 -2.1328830000 
997.65 	 224.9797000 	 1.943650 	 -0.6343682000 	 -2.1334680000 
997.85 	 224.9797000 	 1.943650 	 -0.6306553000 	 -2.1300760000 
998.05 	 224.9797000 	 1.943700 	 -0.6334559000 	 -2.1318470000 
998.25 	 224.9765000 	 1.943700 	 -0.6349309000 	 -2.1337920000 
998.45 	 224.9749000 	 1.943700 	 -0.6313292000 	 -2.1305850000 
998.65 	 224.9749000 	 1.943725 	 -0.6317393000 	 -2.1305880000 
998.85 	 224.9670000 	 1.943725 	 -0.6350040000 	 -2.1338970000 
999.05 	 224.9718000 	 1.943775 	 -0.6323433000 	 -2.1319680000 
999.25 	 224.9670000 	 1.943775 	 -0.6302579000 	 -2.1297650000 
999.45 	 224.9670000 	 1.943825 	 -0.6342475000 	 -2.1330170000 
999.65 	 224.9670000 	 1.943825 	 -0.6336276000 	 -2.1332170000 
999.85 	 224.9718000 	 1.943825 	 -0.6302261000 	 -2.1298220000 
1000.05 	 224.9702000 	 1.943875 	 -0.6333192000 	 -2.1321300000 
1000.25 	 224.9718000 	 1.943875 	 -0.6344382000 	 -2.1337730000 
1000.45 	 224.9718000 	 1.943925 	 -0.6304519000 	 -2.1301870000 
1000.65 	 224.9749000 	 1.943925 	 -0.6322956000 	 -2.1311920000 
1000.85 	 224.9718000 	 1.943925 	 -0.6350676000 	 -2.1339260000 
1001.05 	 224.9797000 	 1.943975 	 -0.6311925000 	 -2.1309440000 
1001.25 	 224.9845000 	 1.943950 	 -0.6312593000 	 -2.1302730000 
1001.45 	 224.9908000 	 1.943975 	 -0.6348578000 	 -2.1337250000 
1001.65 	 224.9988000 	 1.944000 	 -0.6323528000 	 -2.1320340000 
1001.85 	 225.0067000 	 1.944000 	 -0.6304772000 	 -2.1297680000 
1002.05 	 225.0147000 	 1.944000 	 -0.6344922000 	 -2.1331370000 
1002.25 	 225.0179000 	 1.944000 	 -0.6341171000 	 -2.1331120000 
1002.45 	 225.0258000 	 1.944000 	 -0.6306298000 	 -2.1296950000 
1002.65 	 225.0274000 	 1.944000 	 -0.6333351000 	 -2.1318940000 
1002.85 	 225.0306000 	 1.944000 	 -0.6350581000 	 -2.1340180000 
1003.05 	 225.0338000 	 1.944000 	 -0.6310113000 	 -2.1304320000 
1003.25 	 225.0385000 	 1.944000 	 -0.6321144000 	 -2.1309630000 
1003.45 	 225.0385000 	 1.943950 	 -0.6353028000 	 -2.1339350000 
1003.65 	 225.0385000 	 1.943925 	 -0.6321462000 	 -2.1315070000 
1003.85 	 225.0385000 	 1.943900 	 -0.6309795000 	 -2.1301210000 
1004.05 	 225.0385000 	 1.943875 	 -0.6350517000 	 -2.1336750000 
1004.25 	 225.0322000 	 1.943850 	 -0.6334336000 	 -2.1327150000 
1004.45 	 225.0306000 	 1.943825 	 -0.6307443000 	 -2.1298790000 
1004.65 	 225.0258000 	 1.943800 	 -0.6344795000 	 -2.1329850000 
1004.85 	 225.0258000 	 1.943775 	 -0.6344255000 	 -2.1334970000 
1005.05 	 225.0306000 	 1.943750 	 -0.6305408000 	 -2.1300130000 
1005.25 	 225.0338000 	 1.943750 	 -0.6331666000 	 -2.1319640000 
1005.45 	 225.0385000 	 1.943725 	 -0.6349977000 	 -2.1339450000 
1005.65 	 225.0385000 	 1.943675 	 -0.6310781000 	 -2.1304290000 
1005.85 	 225.0417000 	 1.943650 	 -0.6322511000 	 -2.1310420000 
1006.05 	 225.0385000 	 1.943625 	 -0.6353760000 	 -2.1340020000 
1006.25 	 225.0338000 	 1.943600 	 -0.6321113000 	 -2.1313670000 
1006.45 	 225.0338000 	 1.943575 	 -0.6315072000 	 -2.1302130000 
1006.65 	 225.0306000 	 1.943550 	 -0.6351630000 	 -2.1337380000 
1006.85 	 225.0258000 	 1.943525 	 -0.6332271000 	 -2.1323650000 
1007.05 	 225.0226000 	 1.943500 	 -0.6307125000 	 -2.1298380000 
1007.25 	 225.0163000 	 1.943500 	 -0.6346543000 	 -2.1333000000 
1007.45 	 225.0115000 	 1.943500 	 -0.6340377000 	 -2.1331500000 
1007.65 	 225.0067000 	 1.943500 	 -0.6307634000 	 -2.1299170000 
1007.85 	 225.0036000 	 1.943500 	 -0.6339645000 	 -2.1324380000 
1008.05 	 225.0036000 	 1.943500 	 -0.6348832000 	 -2.1338150000 
1008.25 	 225.0036000 	 1.943500 	 -0.6309255000 	 -2.1302830000 
1008.45 	 225.0036000 	 1.943500 	 -0.6331221000 	 -2.1317230000 
1008.65 	 225.0036000 	 1.943500 	 -0.6351598000 	 -2.1340120000 
1008.85 	 224.9988000 	 1.943500 	 -0.6314246000 	 -2.1305630000 
1009.05 	 224.9988000 	 1.943500 	 -0.6321049000 	 -2.1308140000 
1009.25 	 224.9972000 	 1.943500 	 -0.6355222000 	 -2.1339990000 
1009.45 	 224.9988000 	 1.943500 	 -0.6321716000 	 -2.1313950000 
1009.65 	 224.9988000 	 1.943500 	 -0.6312243000 	 -2.1300540000 
1009.85 	 224.9972000 	 1.943500 	 -0.6351216000 	 -2.1335220000 
1010.05 	 224.9956000 	 1.943500 	 -0.6332938000 	 -2.1325490000 
1010.25 	 224.9908000 	 1.943500 	 -0.6306044000 	 -2.1298310000 
1010.45 	 224.9877000 	 1.943500 	 -0.6344191000 	 -2.1327210000 
1010.65 	 224.9829000 	 1.943500 	 -0.6342919000 	 -2.1333660000 
1010.85 	 224.9829000 	 1.943500 	 -0.6307252000 	 -2.1299010000 
1011.05 	 224.9829000 	 1.943500 	 -0.6333987000 	 -2.1317580000 
1011.25 	 224.9829000 	 1.943500 	 -0.6351280000 	 -2.1338970000 
1011.45 	 224.9829000 	 1.943500 	 -0.6311544000 	 -2.1305820000 
1011.65 	 224.9829000 	 1.943500 	 -0.6322384000 	 -2.1308740000 
1011.85 	 224.9877000 	 1.943500 	 -0.6354364000 	 -2.1341230000 
1012.05 	 224.9877000 	 1.943500 	 -0.6322448000 	 -2.1315260000 
1012.25 	 224.9877000 	 1.943500 	 -0.6313832000 	 -2.1301110000 
1012.45 	 224.9829000 	 1.943500 	 -0.6351153000 	 -2.1336110000 
1012.65 	 224.9829000 	 1.943500 	 -0.6333573000 	 -2.1326030000 
1012.85 	 224.9797000 	 1.943500 	 -0.6307888000 	 -2.1298730000 
1013.05 	 224.9797000 	 1.943500 	 -0.6345113000 	 -2.1328900000 
1013.25 	 224.9797000 	 1.943550 	 -0.6343555000 	 -2.1334330000 
1013.45 	 224.9813000 	 1.943550 	 -0.6309287000 	 -2.1300630000 
1013.65 	 224.9829000 	 1.943550 	 -0.6331794000 	 -2.1315990000 
1013.85 	 224.9829000 	 1.943550 	 -0.6351503000 	 -2.1340590000 
1014.05 	 224.9829000 	 1.943575 	 -0.6313451000 	 -2.1306580000 
1014.25 	 224.9829000 	 1.943600 	 -0.6323624000 	 -2.1309820000 
1014.45 	 224.9797000 	 1.943600 	 -0.6355889000 	 -2.1340470000 
1014.65 	 224.9797000 	 1.943600 	 -0.6324132000 	 -2.1315770000 
1014.85 	 224.9749000 	 1.943600 	 -0.6312497000 	 -2.1301560000 
1015.05 	 224.9749000 	 1.943625 	 -0.6351693000 	 -2.1336270000 
1015.25 	 224.9749000 	 1.943650 	 -0.6333955000 	 -2.1327050000 
1015.45 	 224.9749000 	 1.943675 	 -0.6306680000 	 -2.1297770000 
1015.65 	 224.9749000 	 1.943700 	 -0.6341521000 	 -2.1325240000 
1015.85 	 224.9797000 	 1.943700 	 -0.6344445000 	 -2.1334040000 
1016.05 	 224.9813000 	 1.943700 	 -0.6308143000 	 -2.1301970000 
1016.25 	 224.9829000 	 1.943725 	 -0.6329123000 	 -2.1314880000 
1016.45 	 224.9877000 	 1.943750 	 -0.6354046000 	 -2.1341350000 
1016.65 	 224.9877000 	 1.943750 	 -0.6316090000 	 -2.1311000000 
1016.85 	 224.9829000 	 1.943750 	 -0.6316693000 	 -2.1302700000 
1017.05 	 224.9829000 	 1.943750 	 -0.6352234000 	 -2.1337830000 
1017.25 	 224.9829000 	 1.943775 	 -0.6333129000 	 -2.1323170000 
1017.45 	 224.9829000 	 1.943800 	 -0.6311353000 	 -2.1298190000 
1017.65 	 224.9829000 	 1.943800 	 -0.6349595000 	 -2.1331340000 
1017.85 	 224.9797000 	 1.943800 	 -0.6344287000 	 -2.1333090000 
1018.05 	 224.9749000 	 1.943800 	 -0.6310272000 	 -2.1300250000 
1018.25 	 224.9718000 	 1.943825 	 -0.6336021000 	 -2.1319260000 
1018.45 	 224.9718000 	 1.943850 	 -0.6352202000 	 -2.1340530000 
1018.65 	 224.9670000 	 1.943875 	 -0.6314341000 	 -2.1305720000 
1018.85 	 224.9670000 	 1.943900 	 -0.6327565000 	 -2.1311790000 
1019.05 	 224.9718000 	 1.943925 	 -0.6355889000 	 -2.1342180000 
1019.25 	 224.9749000 	 1.943925 	 -0.6319904000 	 -2.1313320000 
1019.45 	 224.9749000 	 1.943950 	 -0.6317329000 	 -2.1304420000 
1019.65 	 224.9749000 	 1.943975 	 -0.6355190000 	 -2.1340940000 
1019.85 	 224.9749000 	 1.944000 	 -0.6331031000 	 -2.1321770000 
1020.05 	 224.9718000 	 1.944025 	 -0.6311162000 	 -2.1299970000 
1020.25 	 224.9670000 	 1.944025 	 -0.6347402000 	 -2.1332140000 
1020.45 	 224.9670000 	 1.944075 	 -0.6342220000 	 -2.1333980000 
1020.65 	 224.9670000 	 1.944075 	 -0.6308873000 	 -2.1300160000 
1020.85 	 224.9718000 	 1.944075 	 -0.6337643000 	 -2.1321200000 
1021.05 	 224.9797000 	 1.944100 	 -0.6352425000 	 -2.1340240000 
1021.25 	 224.9829000 	 1.944125 	 -0.6316280000 	 -2.1306990000 
1021.45 	 224.9877000 	 1.944150 	 -0.6324164000 	 -2.1307980000 
1021.65 	 224.9908000 	 1.944175 	 -0.6357129000 	 -2.1341260000 
1021.85 	 224.9908000 	 1.944150 	 -0.6325849000 	 -2.1318980000 
1022.05 	 224.9956000 	 1.944150 	 -0.6314405000 	 -2.1304320000 
1022.25 	 225.0004000 	 1.944150 	 -0.6351407000 	 -2.1336360000 
1022.45 	 225.0067000 	 1.944150 	 -0.6336848000 	 -2.1328040000 
1022.65 	 225.0115000 	 1.944150 	 -0.6308143000 	 -2.1301590000 
1022.85 	 225.0179000 	 1.944150 	 -0.6344604000 	 -2.1329590000 
1023.05 	 225.0195000 	 1.944150 	 -0.6347052000 	 -2.1338150000 
1023.25 	 225.0226000 	 1.944150 	 -0.6309955000 	 -2.1303650000 
1023.45 	 225.0179000 	 1.944150 	 -0.6333987000 	 -2.1318750000 
1023.65 	 225.0147000 	 1.944150 	 -0.6353188000 	 -2.1341870000 
1023.85 	 225.0115000 	 1.944150 	 -0.6315581000 	 -2.1307910000 
1024.05 	 225.0115000 	 1.944150 	 -0.6322924000 	 -2.1309630000 
1024.25 	 225.0067000 	 1.944150 	 -0.6356239000 	 -2.1342280000 
1024.45 	 225.0067000 	 1.944150 	 -0.6321780000 	 -2.1317100000 
1024.65 	 225.0067000 	 1.944150 	 -0.6313483000 	 -2.1303340000 
1024.85 	 225.0036000 	 1.944150 	 -0.6353696000 	 -2.1338490000 
1025.05 	 225.0036000 	 1.944150 	 -0.6339328000 	 -2.1331820000 
1025.25 	 225.0036000 	 1.944150 	 -0.6307443000 	 -2.1301780000 
1025.45 	 225.0036000 	 1.944150 	 -0.6340249000 	 -2.1326420000 
1025.65 	 225.0036000 	 1.944150 	 -0.6350453000 	 -2.1340210000 
1025.85 	 225.0067000 	 1.944150 	 -0.6310336000 	 -2.1305590000 
1026.05 	 225.0036000 	 1.944150 	 -0.6331253000 	 -2.1315930000 
1026.25 	 225.0052000 	 1.944150 	 -0.6358020000 	 -2.1342150000 
1026.45 	 225.0036000 	 1.944150 	 -0.6319904000 	 -2.1312680000 
1026.65 	 225.0067000 	 1.944150 	 -0.6318474000 	 -2.1304800000 
1026.85 	 225.0036000 	 1.944150 	 -0.6357384000 	 -2.1340850000 
1027.05 	 224.9988000 	 1.944150 	 -0.6331698000 	 -2.1325110000 
1027.25 	 224.9988000 	 1.944150 	 -0.6312625000 	 -2.1301970000 
1027.45 	 224.9956000 	 1.944150 	 -0.6350644000 	 -2.1336050000 
1027.65 	 224.9956000 	 1.944150 	 -0.6341171000 	 -2.1332870000 
1027.85 	 224.9908000 	 1.944150 	 -0.6308365000 	 -2.1300860000 
1028.05 	 224.9908000 	 1.944150 	 -0.6337674000 	 -2.1324830000 
1028.25 	 224.9924000 	 1.944150 	 -0.6349659000 	 -2.1340080000 
1028.45 	 224.9908000 	 1.944150 	 -0.6313388000 	 -2.1307590000 
1028.65 	 224.9908000 	 1.944150 	 -0.6328138000 	 -2.1312740000 
1028.85 	 224.9924000 	 1.944150 	 -0.6355985000 	 -2.1343200000 
1029.05 	 224.9956000 	 1.944150 	 -0.6321430000 	 -2.1315510000 
1029.25 	 224.9988000 	 1.944150 	 -0.6314786000 	 -2.1304040000 
1029.45 	 224.9988000 	 1.944150 	 -0.6355667000 	 -2.1338270000 
1029.65 	 225.0004000 	 1.944150 	 -0.6335799000 	 -2.1327430000 
1029.85 	 225.0036000 	 1.944150 	 -0.6308842000 	 -2.1300190000 
1030.05 	 225.0036000 	 1.944150 	 -0.6348228000 	 -2.1332070000 
1030.25 	 225.0036000 	 1.944150 	 -0.6345177000 	 -2.1335030000 
1030.45 	 224.9988000 	 1.944150 	 -0.6310558000 	 -2.1301140000 
1030.65 	 224.9972000 	 1.944150 	 -0.6339645000 	 -2.1323040000 
1030.85 	 224.9956000 	 1.944150 	 -0.6352043000 	 -2.1341870000 
1031.05 	 224.9893000 	 1.944150 	 -0.6314628000 	 -2.1307180000 
1031.25 	 224.9877000 	 1.944150 	 -0.6328011000 	 -2.1313030000 
1031.45 	 224.9877000 	 1.944150 	 -0.6357543000 	 -2.1342060000 
1031.65 	 224.9908000 	 1.944150 	 -0.6325849000 	 -2.1317260000 
1031.85 	 224.9908000 	 1.944150 	 -0.6314532000 	 -2.1302130000 
1032.05 	 224.9972000 	 1.944150 	 -0.6354014000 	 -2.1337830000 
1032.25 	 224.9956000 	 1.944150 	 -0.6334019000 	 -2.1326320000 
1032.45 	 224.9956000 	 1.944150 	 -0.6310654000 	 -2.1302350000 
1032.65 	 224.9940000 	 1.944150 	 -0.6347974000 	 -2.1334010000 
1032.85 	 224.9877000 	 1.944150 	 -0.6343238000 	 -2.1333090000 
1033.05 	 224.9877000 	 1.944150 	 -0.6308905000 	 -2.1299520000 
1033.25 	 224.9797000 	 1.944150 	 -0.6338978000 	 -2.1324730000 
1033.45 	 224.9797000 	 1.944150 	 -0.6350963000 	 -2.1339700000 
1033.65 	 224.9829000 	 1.944150 	 -0.6314500000 	 -2.1305590000 
1033.85 	 224.9845000 	 1.944150 	 -0.6325786000 	 -2.1312550000 
1034.05 	 224.9908000 	 1.944150 	 -0.6355063000 	 -2.1343200000 
1034.25 	 224.9908000 	 1.944150 	 -0.6322511000 	 -2.1315510000 
1034.45 	 224.9956000 	 1.944150 	 -0.6316789000 	 -2.1304610000 
1034.65 	 224.9956000 	 1.944150 	 -0.6352901000 	 -2.1339610000 
1034.85 	 224.9956000 	 1.944150 	 -0.6333065000 	 -2.1323590000 
1035.05 	 224.9908000 	 1.944150 	 -0.6311035000 	 -2.1301050000 
1035.25 	 224.9893000 	 1.944150 	 -0.6347529000 	 -2.1331090000 
1035.45 	 224.9845000 	 1.944175 	 -0.6345272000 	 -2.1337350000 
1035.65 	 224.9797000 	 1.944200 	 -0.6309255000 	 -2.1301050000 
1035.85 	 224.9734000 	 1.944200 	 -0.6333796000 	 -2.1320030000 
1036.05 	 224.9734000 	 1.944225 	 -0.6352456000 	 -2.1342630000 
1036.25 	 224.9718000 	 1.944225 	 -0.6316121000 	 -2.1309950000 
1036.45 	 224.9670000 	 1.944250 	 -0.6321239000 	 -2.1308960000 
1036.65 	 224.9654000 	 1.944275 	 -0.6356049000 	 -2.1343170000 
1036.85 	 224.9654000 	 1.944300 	 -0.6321335000 	 -2.1317320000 
1037.05 	 224.9638000 	 1.944325 	 -0.6316757000 	 -2.1305370000 
1037.25 	 224.9654000 	 1.944325 	 -0.6352520000 	 -2.1340720000 
1037.45 	 224.9670000 	 1.944350 	 -0.6334082000 	 -2.1326730000 
1037.65 	 224.9749000 	 1.944375 	 -0.6309001000 	 -2.1299650000 
1037.85 	 224.9797000 	 1.944400 	 -0.6347052000 	 -2.1333440000 
1038.05 	 224.9829000 	 1.944425 	 -0.6342220000 	 -2.1334360000 
1038.25 	 224.9877000 	 1.944400 	 -0.6308810000 	 -2.1300890000 
1038.45 	 224.9908000 	 1.944400 	 -0.6338787000 	 -2.1325080000 
1038.65 	 224.9956000 	 1.944400 	 -0.6351535000 	 -2.1341070000 
1038.85 	 225.0036000 	 1.944400 	 -0.6312211000 	 -2.1306740000 
1039.05 	 225.0115000 	 1.944400 	 -0.6326421000 	 -2.1313920000 
1039.25 	 225.0147000 	 1.944400 	 -0.6354777000 	 -2.1343870000 
1039.45 	 225.0179000 	 1.944400 	 -0.6318887000 	 -2.1312330000 
1039.65 	 225.0226000 	 1.944400 	 -0.6318728000 	 -2.1305910000 
1039.85 	 225.0179000 	 1.944400 	 -0.6355222000 	 -2.1341870000 
1040.05 	 225.0179000 	 1.944400 	 -0.6329982000 	 -2.1325750000 
1040.25 	 225.0147000 	 1.944400 	 -0.6309287000 	 -2.1302190000 
1040.45 	 225.0147000 	 1.944400 	 -0.6349214000 	 -2.1336780000 
1040.65 	 225.0147000 	 1.944400 	 -0.6340917000 	 -2.1332390000 
1040.85 	 225.0147000 	 1.944400 	 -0.6307411000 	 -2.1302000000 
1041.05 	 225.0147000 	 1.944400 	 -0.6340408000 	 -2.1327460000 
1041.25 	 225.0147000 	 1.944400 	 -0.6349087000 	 -2.1339100000 
1041.45 	 225.0131000 	 1.944400 	 -0.6309668000 	 -2.1304580000 
1041.65 	 225.0147000 	 1.944400 	 -0.6331317000 	 -2.1317290000 
1041.85 	 225.0115000 	 1.944400 	 -0.6354014000 	 -2.1345580000 
1042.05 	 225.0115000 	 1.944400 	 -0.6315899000 	 -2.1309920000 
1042.25 	 225.0115000 	 1.944400 	 -0.6322956000 	 -2.1309500000 
1042.45 	 225.0099000 	 1.944400 	 -0.6355540000 	 -2.1343960000 
1042.65 	 225.0067000 	 1.944400 	 -0.6327025000 	 -2.1321420000 
1042.85 	 225.0067000 	 1.944400 	 -0.6312307000 	 -2.1302700000 
1043.05 	 225.0115000 	 1.944400 	 -0.6350803000 	 -2.1338810000 
1043.25 	 225.0115000 	 1.944400 	 -0.6337388000 	 -2.1330800000 
1043.45 	 225.0115000 	 1.944400 	 -0.6308206000 	 -2.1301330000 
1043.65 	 225.0067000 	 1.944400 	 -0.6345558000 	 -2.1333000000 
1043.85 	 225.0067000 	 1.944400 	 -0.6344764000 	 -2.1337890000 
1044.05 	 225.0036000 	 1.944400 	 -0.6308842000 	 -2.1303560000 
1044.25 	 224.9988000 	 1.944400 	 -0.6331412000 	 -2.1318020000 
1044.45 	 224.9988000 	 1.944400 	 -0.6353982000 	 -2.1343580000 
1044.65 	 224.9988000 	 1.944400 	 -0.6318315000 	 -2.1313790000 
1044.85 	 224.9988000 	 1.944400 	 -0.6317266000 	 -2.1306230000 
1045.05 	 225.0036000 	 1.944400 	 -0.6354332000 	 -2.1341290000 
1045.25 	 225.0036000 	 1.944400 	 -0.6331412000 	 -2.1327500000 
1045.45 	 225.0036000 	 1.944400 	 -0.6310781000 	 -2.1302760000 
1045.65 	 225.0036000 	 1.944400 	 -0.6347942000 	 -2.1334240000 
1045.85 	 225.0067000 	 1.944400 	 -0.6342856000 	 -2.1335600000 
1046.05 	 225.0067000 	 1.944400 	 -0.6306998000 	 -2.1302160000 
1046.25 	 225.0067000 	 1.944400 	 -0.6336625000 	 -2.1325080000 
1046.45 	 225.0067000 	 1.944400 	 -0.6351026000 	 -2.1341100000 
1046.65 	 225.0067000 	 1.944400 	 -0.6311417000 	 -2.1304160000 
1046.85 	 225.0036000 	 1.944400 	 -0.6328933000 	 -2.1315450000 
1047.05 	 224.9988000 	 1.944400 	 -0.6353188000 	 -2.1344150000 
1047.25 	 224.9988000 	 1.944400 	 -0.6316058000 	 -2.1312810000 
1047.45 	 224.9988000 	 1.944400 	 -0.6315104000 	 -2.1307060000 
1047.65 	 224.9988000 	 1.944400 	 -0.6352742000 	 -2.1340880000 
1047.85 	 224.9956000 	 1.944400 	 -0.6330395000 	 -2.1326070000 
1048.05 	 224.9956000 	 1.944400 	 -0.6307697000 	 -2.1301910000 
1048.25 	 224.9956000 	 1.944400 	 -0.6345431000 	 -2.1333340000 
1048.45 	 224.9908000 	 1.944400 	 -0.6344191000 	 -2.1336330000 
1048.65 	 224.9908000 	 1.944400 	 -0.6306648000 	 -2.1301210000 
1048.85 	 224.9877000 	 1.944400 	 -0.6335385000 	 -2.1322920000 
1049.05 	 224.9877000 	 1.944400 	 -0.6350803000 	 -2.1342400000 
1049.25 	 224.9877000 	 1.944400 	 -0.6311290000 	 -2.1307560000 
1049.45 	 224.9877000 	 1.944400 	 -0.6323751000 	 -2.1311760000 
1049.65 	 224.9829000 	 1.944400 	 -0.6353951000 	 -2.1344060000 
1049.85 	 224.9829000 	 1.944400 	 -0.6320095000 	 -2.1317700000 
1050.05 	 224.9829000 	 1.944400 	 -0.6312974000 	 -2.1304990000 
1050.25 	 224.9829000 	 1.944400 	 -0.6352043000 	 -2.1338150000 
1050.45 	 224.9829000 	 1.944400 	 -0.6335132000 	 -2.1331060000 
1050.65 	 224.9829000 	 1.944400 	 -0.6306489000 	 -2.1300090000 
1050.85 	 224.9797000 	 1.944400 	 -0.6342633000 	 -2.1330100000 
1051.05 	 224.9797000 	 1.944400 	 -0.6344731000 	 -2.1338210000 
1051.25 	 224.9749000 	 1.944425 	 -0.6307920000 	 -2.1303840000 
1051.45 	 224.9718000 	 1.944425 	 -0.6330490000 	 -2.1319360000 
1051.65 	 224.9718000 	 1.944450 	 -0.6352647000 	 -2.1343390000 
1051.85 	 224.9718000 	 1.944500 	 -0.6316503000 	 -2.1311350000 
1052.05 	 224.9718000 	 1.944525 	 -0.6318951000 	 -2.1307850000 
1052.25 	 224.9718000 	 1.944525 	 -0.6354205000 	 -2.1343960000 
1052.45 	 224.9702000 	 1.944550 	 -0.6325817000 	 -2.1322660000 
1052.65 	 224.9718000 	 1.944575 	 -0.6311162000 	 -2.1302320000 
1052.85 	 224.9718000 	 1.944575 	 -0.6350676000 	 -2.1338370000 
1053.05 	 224.9734000 	 1.944625 	 -0.6337388000 	 -2.1331020000 
1053.25 	 224.9749000 	 1.944625 	 -0.6307729000 	 -2.1301620000 
1053.45 	 224.9797000 	 1.944650 	 -0.6341489000 	 -2.1327780000 
1053.65 	 224.9861000 	 1.944675 	 -0.6346893000 	 -2.1339190000 
1053.85 	 224.9877000 	 1.944650 	 -0.6310081000 	 -2.1302640000 
1054.05 	 224.9940000 	 1.944650 	 -0.6334082000 	 -2.1318910000 
1054.25 	 224.9956000 	 1.944650 	 -0.6353982000 	 -2.1343770000 
1054.45 	 224.9988000 	 1.944650 	 -0.6316503000 	 -2.1312940000 
1054.65 	 224.9988000 	 1.944650 	 -0.6320667000 	 -2.1308300000 
1054.85 	 225.0036000 	 1.944650 	 -0.6355445000 	 -2.1342210000 
1055.05 	 225.0067000 	 1.944650 	 -0.6331094000 	 -2.1323550000 
1055.25 	 225.0067000 	 1.944650 	 -0.6310940000 	 -2.1300920000 
1055.45 	 225.0115000 	 1.944650 	 -0.6350263000 	 -2.1335480000 
1055.65 	 225.0115000 	 1.944650 	 -0.6340186000 	 -2.1333790000 
1055.85 	 225.0163000 	 1.944650 	 -0.6308015000 	 -2.1301300000 
1056.05 	 225.0179000 	 1.944650 	 -0.6340122000 	 -2.1327050000 
1056.25 	 225.0226000 	 1.944650 	 -0.6351693000 	 -2.1341670000 
1056.45 	 225.0226000 	 1.944650 	 -0.6310971000 	 -2.1305970000 
1056.65 	 225.0226000 	 1.944650 	 -0.6328964000 	 -2.1316050000 
1056.85 	 225.0226000 	 1.944650 	 -0.6355762000 	 -2.1345010000 
1057.05 	 225.0226000 	 1.944650 	 -0.6321271000 	 -2.1315130000 
1057.25 	 225.0179000 	 1.944650 	 -0.6316217000 	 -2.1304890000 
1057.45 	 225.0210000 	 1.944650 	 -0.6353569000 	 -2.1339860000 
1057.65 	 225.0179000 	 1.944650 	 -0.6332461000 	 -2.1327270000 
1057.85 	 225.0179000 	 1.944650 	 -0.6309223000 	 -2.1300280000 
1058.05 	 225.0179000 	 1.944650 	 -0.6348133000 	 -2.1332770000 
1058.25 	 225.0179000 	 1.944650 	 -0.6345431000 	 -2.1337990000 
1058.45 	 225.0226000 	 1.944650 	 -0.6309827000 	 -2.1301490000 
1058.65 	 225.0179000 	 1.944625 	 -0.6337929000 	 -2.1324600000 
1058.85 	 225.0147000 	 1.944600 	 -0.6350231000 	 -2.1342340000 
1059.05 	 225.0147000 	 1.944600 	 -0.6311862000 	 -2.1306200000 
1059.25 	 225.0131000 	 1.944600 	 -0.6329696000 	 -2.1316240000 
1059.45 	 225.0147000 	 1.944600 	 -0.6355413000 	 -2.1344470000 
1059.65 	 225.0147000 	 1.944575 	 -0.6319237000 	 -2.1313790000 
1059.85 	 225.0147000 	 1.944550 	 -0.6319110000 	 -2.1308420000 
1060.05 	 225.0147000 	 1.944550 	 -0.6355413000 	 -2.1342590000 
1060.25 	 225.0147000 	 1.944550 	 -0.6328424000 	 -2.1323110000 
1060.45 	 225.0179000 	 1.944550 	 -0.6313260000 	 -2.1303430000 
1060.65 	 225.0179000 	 1.944525 	 -0.6352329000 	 -2.1339450000 
1060.85 	 225.0179000 	 1.944500 	 -0.6336085000 	 -2.1330230000 
1061.05 	 225.0179000 	 1.944500 	 -0.6310145000 	 -2.1302670000 
1061.25 	 225.0179000 	 1.944500 	 -0.6345908000 	 -2.1331150000 
1061.45 	 225.0179000 	 1.944500 	 -0.6347497000 	 -2.1340430000 
1061.65 	 225.0147000 	 1.944475 	 -0.6309955000 	 -2.1306070000 
1061.85 	 225.0147000 	 1.944450 	 -0.6331158000 	 -2.1318090000 
1062.05 	 225.0115000 	 1.944450 	 -0.6355508000 	 -2.1342790000 
1062.25 	 225.0067000 	 1.944450 	 -0.6317902000 	 -2.1312400000 
1062.45 	 225.0067000 	 1.944450 	 -0.6320000000 	 -2.1310270000 
1062.65 	 225.0036000 	 1.944450 	 -0.6357161000 	 -2.1344380000 
1062.85 	 225.0004000 	 1.944450 	 -0.6326230000 	 -2.1321680000 
1063.05 	 224.9988000 	 1.944450 	 -0.6314500000 	 -2.1304890000 
1063.25 	 224.9988000 	 1.944450 	 -0.6351376000 	 -2.1339390000 
1063.45 	 224.9988000 	 1.944450 	 -0.6338882000 	 -2.1333280000 
1063.65 	 224.9956000 	 1.944450 	 -0.6310685000 	 -2.1300760000 
1063.85 	 224.9956000 	 1.944450 	 -0.6343396000 	 -2.1327270000 
1064.05 	 224.9908000 	 1.944450 	 -0.6351439000 	 -2.1340820000 
1064.25 	 224.9908000 	 1.944450 	 -0.6311417000 	 -2.1305850000 
1064.45 	 224.9908000 	 1.944450 	 -0.6329219000 	 -2.1317320000 
1064.65 	 224.9908000 	 1.944450 	 -0.6356335000 	 -2.1345360000 
1064.85 	 224.9908000 	 1.944450 	 -0.6322415000 	 -2.1317420000 
1065.05 	 224.9908000 	 1.944450 	 -0.6315168000 	 -2.1305180000 
1065.25 	 224.9908000 	 1.944450 	 -0.6354205000 	 -2.1340720000 
1065.45 	 224.9908000 	 1.944450 	 -0.6337547000 	 -2.1328800000 
1065.65 	 224.9908000 	 1.944450 	 -0.6309414000 	 -2.1301270000 
1065.85 	 224.9924000 	 1.944450 	 -0.6344700000 	 -2.1329750000 
1066.05 	 224.9940000 	 1.944450 	 -0.6348896000 	 -2.1339160000 
1066.25 	 224.9908000 	 1.944450 	 -0.6309764000 	 -2.1303490000 
1066.45 	 224.9908000 	 1.944450 	 -0.6332747000 	 -2.1318980000 
1066.65 	 224.9877000 	 1.944450 	 -0.6355953000 	 -2.1344280000 
1066.85 	 224.9877000 	 1.944450 	 -0.6315390000 	 -2.1310810000 
1067.05 	 224.9829000 	 1.944450 	 -0.6322797000 	 -2.1312590000 
1067.25 	 224.9829000 	 1.944450 	 -0.6354459000 	 -2.1344310000 
1067.45 	 224.9797000 	 1.944450 	 -0.6323719000 	 -2.1319800000 
1067.65 	 224.9765000 	 1.944450 	 -0.6314182000 	 -2.1305750000 
1067.85 	 224.9749000 	 1.944450 	 -0.6353664000 	 -2.1340660000 
1068.05 	 224.9718000 	 1.944450 	 -0.6336625000 	 -2.1330070000 
1068.25 	 224.9749000 	 1.944450 	 -0.6310018000 	 -2.1301780000 
1068.45 	 224.9749000 	 1.944475 	 -0.6344541000 	 -2.1330360000 
1068.65 	 224.9749000 	 1.944500 	 -0.6346257000 	 -2.1339540000 
1068.85 	 224.9749000 	 1.944525 	 -0.6310177000 	 -2.1305120000 
1069.05 	 224.9797000 	 1.944550 	 -0.6333701000 	 -2.1320820000 
1069.25 	 224.9797000 	 1.944550 	 -0.6353887000 	 -2.1343930000 
1069.45 	 224.9797000 	 1.944550 	 -0.6313451000 	 -2.1307850000 
1069.65 	 224.9765000 	 1.944550 	 -0.6324514000 	 -2.1312460000 
1069.85 	 224.9749000 	 1.944575 	 -0.6356303000 	 -2.1345550000 
1070.05 	 224.9718000 	 1.944600 	 -0.6326485000 	 -2.1323620000 
1070.25 	 224.9638000 	 1.944625 	 -0.6313705000 	 -2.1304390000 
1070.45 	 224.9606000 	 1.944650 	 -0.6351376000 	 -2.1339510000 
1070.65 	 224.9591000 	 1.944675 	 -0.6335068000 	 -2.1333060000 
1070.85 	 224.9559000 	 1.944700 	 -0.6309350000 	 -2.1301400000 
1071.05 	 224.9591000 	 1.944725 	 -0.6342347000 	 -2.1330960000 
1071.25 	 224.9591000 	 1.944750 	 -0.6346480000 	 -2.1341040000 
1071.45 	 224.9638000 	 1.944775 	 -0.6309223000 	 -2.1306550000 
1071.65 	 224.9670000 	 1.944800 	 -0.6328328000 	 -2.1316970000 
1071.85 	 224.9718000 	 1.944825 	 -0.6353728000 	 -2.1344790000 
1072.05 	 224.9749000 	 1.944825 	 -0.6319873000 	 -2.1315730000 
1072.25 	 224.9797000 	 1.944875 	 -0.6315963000 	 -2.1307720000 
1072.45 	 224.9861000 	 1.944875 	 -0.6355127000 	 -2.1343040000 
1072.65 	 224.9877000 	 1.944875 	 -0.6332429000 	 -2.1326830000 
1072.85 	 224.9908000 	 1.944900 	 -0.6311576000 	 -2.1303880000 
1073.05 	 224.9908000 	 1.944925 	 -0.6348705000 	 -2.1334460000 
1073.25 	 224.9908000 	 1.944900 	 -0.6346989000 	 -2.1338370000 
1073.45 	 224.9972000 	 1.944900 	 -0.6309255000 	 -2.1305400000 
1073.65 	 225.0020000 	 1.944900 	 -0.6336276000 	 -2.1322730000 
1073.85 	 225.0067000 	 1.944900 	 -0.6355731000 	 -2.1345360000 
1074.05 	 225.0147000 	 1.944900 	 -0.6316916000 	 -2.1312400000 
1074.25 	 225.0179000 	 1.944900 	 -0.6323497000 	 -2.1311890000 
1074.45 	 225.0210000 	 1.944900 	 -0.6358369000 	 -2.1346440000 
1074.65 	 225.0226000 	 1.944900 	 -0.6327820000 	 -2.1322820000 
1074.85 	 225.0210000 	 1.944900 	 -0.6314850000 	 -2.1304770000 
1075.05 	 225.0179000 	 1.944900 	 -0.6354205000 	 -2.1340080000 
1075.25 	 225.0147000 	 1.944900 	 -0.6337452000 	 -2.1333150000 
1075.45 	 225.0147000 	 1.944900 	 -0.6309668000 	 -2.1303720000 
1075.65 	 225.0179000 	 1.944900 	 -0.6345208000 	 -2.1330010000 
1075.85 	 225.0179000 	 1.944900 	 -0.6349151000 	 -2.1341830000 
1076.05 	 225.0226000 	 1.944900 	 -0.6310940000 	 -2.1305340000 
1076.25 	 225.0242000 	 1.944900 	 -0.6334019000 	 -2.1321070000 
1076.45 	 225.0258000 	 1.944850 	 -0.6355000000 	 -2.1345840000 
1076.65 	 225.0226000 	 1.944850 	 -0.6317742000 	 -2.1313320000 
1076.85 	 225.0179000 	 1.944850 	 -0.6320953000 	 -2.1310740000 
1077.05 	 225.0179000 	 1.944825 	 -0.6358083000 	 -2.1344600000 
1077.25 	 225.0147000 	 1.944800 	 -0.6330808000 	 -2.1325810000 
1077.45 	 225.0115000 	 1.944800 	 -0.6311703000 	 -2.1304540000 
1077.65 	 225.0115000 	 1.944800 	 -0.6350390000 	 -2.1336430000 
1077.85 	 225.0067000 	 1.944800 	 -0.6343269000 	 -2.1337890000 
1078.05 	 225.0052000 	 1.944800 	 -0.6309541000 	 -2.1306260000 
1078.25 	 225.0036000 	 1.944800 	 -0.6337420000 	 -2.1325970000 
1078.45 	 225.0036000 	 1.944800 	 -0.6353474000 	 -2.1345200000 
1078.65 	 225.0020000 	 1.944800 	 -0.6316217000 	 -2.1311060000 
1078.85 	 224.9988000 	 1.944800 	 -0.6322575000 	 -2.1311310000 
1079.05 	 225.0036000 	 1.944800 	 -0.6357988000 	 -2.1344470000 
1079.25 	 225.0036000 	 1.944800 	 -0.6329696000 	 -2.1324440000 
1079.45 	 225.0036000 	 1.944800 	 -0.6312497000 	 -2.1304990000 
1079.65 	 225.0036000 	 1.944800 	 -0.6352488000 	 -2.1339640000 
1079.85 	 225.0067000 	 1.944800 	 -0.6340377000 	 -2.1334900000 
1080.05 	 225.0052000 	 1.944800 	 -0.6310908000 	 -2.1303910000 
1080.25 	 225.0036000 	 1.944800 	 -0.6342316000 	 -2.1329820000 
1080.45 	 225.0036000 	 1.944800 	 -0.6348896000 	 -2.1342470000 
1080.65 	 225.0036000 	 1.944800 	 -0.6310813000 	 -2.1305400000 
1080.85 	 224.9988000 	 1.944800 	 -0.6332397000 	 -2.1319680000 
1081.05 	 224.9988000 	 1.944800 	 -0.6356176000 	 -2.1344850000 
1081.25 	 224.9956000 	 1.944800 	 -0.6317266000 	 -2.1311730000 
1081.45 	 224.9956000 	 1.944800 	 -0.6322734000 	 -2.1311440000 
1081.65 	 224.9956000 	 1.944800 	 -0.6357448000 	 -2.1345010000 
1081.85 	 224.9956000 	 1.944800 	 -0.6328138000 	 -2.1324570000 
1082.05 	 224.9956000 	 1.944800 	 -0.6312561000 	 -2.1305880000 
1082.25 	 224.9956000 	 1.944800 	 -0.6352520000 	 -2.1338370000 
1082.45 	 224.9956000 	 1.944800 	 -0.6343587000 	 -2.1336940000 
1082.65 	 224.9956000 	 1.944800 	 -0.6309223000 	 -2.1303910000 
1082.85 	 224.9956000 	 1.944800 	 -0.6339423000 	 -2.1326760000 
1083.05 	 224.9972000 	 1.944800 	 -0.6353124000 	 -2.1344660000 
1083.25 	 224.9988000 	 1.944800 	 -0.6313102000 	 -2.1308930000 
1083.45 	 224.9988000 	 1.944800 	 -0.6327470000 	 -2.1316940000 
1083.65 	 224.9956000 	 1.944800 	 -0.6357098000 	 -2.1345040000 
1083.85 	 224.9956000 	 1.944800 	 -0.6322479000 	 -2.1321270000 
1084.05 	 224.9908000 	 1.944800 	 -0.6315454000 	 -2.1306160000 
1084.25 	 224.9908000 	 1.944800 	 -0.6356557000 	 -2.1342790000 
1084.45 	 224.9908000 	 1.944800 	 -0.6333796000 	 -2.1328230000 
1084.65 	 224.9877000 	 1.944800 	 -0.6310113000 	 -2.1303400000 
1084.85 	 224.9829000 	 1.944800 	 -0.6348355000 	 -2.1331720000 
1085.05 	 224.9797000 	 1.944800 	 -0.6350167000 	 -2.1341960000 
1085.25 	 224.9749000 	 1.944800 	 -0.6311607000 	 -2.1307120000 
1085.45 	 224.9749000 	 1.944800 	 -0.6328170000 	 -2.1316050000 
1085.65 	 224.9749000 	 1.944800 	 -0.6355317000 	 -2.1345840000 
1085.85 	 224.9797000 	 1.944800 	 -0.6323719000 	 -2.1318210000 
1086.05 	 224.9797000 	 1.944800 	 -0.6318792000 	 -2.1307180000 
1086.25 	 224.9797000 	 1.944800 	 -0.6355794000 	 -2.1342590000 
1086.45 	 224.9797000 	 1.944800 	 -0.6334909000 	 -2.1329780000 
1086.65 	 224.9797000 	 1.944825 	 -0.6311639000 	 -2.1302760000 
1086.85 	 224.9797000 	 1.944850 	 -0.6348515000 	 -2.1335630000 
1087.05 	 224.9829000 	 1.944850 	 -0.6343047000 	 -2.1338020000 
1087.25 	 224.9829000 	 1.944850 	 -0.6310940000 	 -2.1304960000 
1087.45 	 224.9877000 	 1.944850 	 -0.6338533000 	 -2.1327270000 
1087.65 	 224.9861000 	 1.944900 	 -0.6353442000 	 -2.1345300000 
1087.85 	 224.9877000 	 1.944900 	 -0.6315041000 	 -2.1311310000 
1088.05 	 224.9877000 	 1.944900 	 -0.6327279000 	 -2.1315220000 
1088.25 	 224.9877000 	 1.944900 	 -0.6356271000 	 -2.1346760000 
1088.45 	 224.9877000 	 1.944900 	 -0.6324641000 	 -2.1320220000 
1088.65 	 224.9845000 	 1.944925 	 -0.6316948000 	 -2.1306870000 
1088.85 	 224.9829000 	 1.944975 	 -0.6354141000 	 -2.1342560000 
1089.05 	 224.9797000 	 1.944950 	 -0.6337833000 	 -2.1335190000 
1089.25 	 224.9797000 	 1.944950 	 -0.6310208000 	 -2.1304190000 
1089.45 	 224.9797000 	 1.944950 	 -0.6341807000 	 -2.1329910000 
1089.65 	 224.9797000 	 1.944975 	 -0.6352202000 	 -2.1343710000 
1089.85 	 224.9797000 	 1.945000 	 -0.6313419000 	 -2.1309190000 
1090.05 	 224.9797000 	 1.945025 	 -0.6327025000 	 -2.1316780000 
1090.25 	 224.9797000 	 1.945000 	 -0.6349723000 	 -2.1347710000 
1090.45 	 224.9765000 	 1.945025 	 -0.6315930000 	 -2.1322950000 
1090.65 	 224.9749000 	 1.945025 	 -0.6306934000 	 -2.1307720000 
1090.85 	 224.9749000 	 1.945050 	 -0.6344096000 	 -2.1343170000 
1091.05 	 224.9749000 	 1.945075 	 -0.6324863000 	 -2.1332070000 
1091.25 	 224.9781000 	 1.945100 	 -0.6300354000 	 -2.1304860000 
1091.45 	 224.9749000 	 1.945100 	 -0.6334432000 	 -2.1332810000 
1091.65 	 224.9797000 	 1.945100 	 -0.6315072000 	 -2.1342470000 
1091.85 	 224.9749000 	 1.945125 	 -0.6280645000 	 -2.1306010000 
1092.05 	 224.9797000 	 1.945150 	 -0.6304932000 	 -2.1321010000 
1092.25 	 224.9829000 	 1.945175 	 -0.6324863000 	 -2.1345360000 
1092.45 	 224.9877000 	 1.945150 	 -0.6321239000 	 -2.1313380000 
1092.65 	 224.9940000 	 1.945175 	 -0.6327597000 	 -2.1313640000 
1092.85 	 224.9988000 	 1.945200 	 -0.6363456000 	 -2.1347010000 
1093.05 	 225.0052000 	 1.945225 	 -0.6338024000 	 -2.1328380000 
1093.25 	 225.0067000 	 1.945200 	 -0.6310971000 	 -2.1305720000 
1093.45 	 225.0115000 	 1.945200 	 -0.6348006000 	 -2.1337990000 
1093.65 	 225.0147000 	 1.945200 	 -0.6344096000 	 -2.1341640000 
1093.85 	 225.0147000 	 1.945200 	 -0.6308460000 	 -2.1306640000 
1094.05 	 225.0147000 	 1.945200 	 -0.6333733000 	 -2.1322850000 
1094.25 	 225.0147000 	 1.945200 	 -0.6352615000 	 -2.1349020000 
1094.45 	 225.0163000 	 1.945200 	 -0.6311734000 	 -2.1313450000 
1094.65 	 225.0147000 	 1.945200 	 -0.6319809000 	 -2.1314970000 
1094.85 	 225.0179000 	 1.945200 	 -0.6355603000 	 -2.1347400000 
1095.05 	 225.0147000 	 1.945200 	 -0.6322034000 	 -2.1322310000 
1095.25 	 225.0147000 	 1.945200 	 -0.6314532000 	 -2.1309120000 
1095.45 	 225.0115000 	 1.945200 	 -0.6351185000 	 -2.1342850000 
1095.65 	 225.0067000 	 1.945200 	 -0.6336880000 	 -2.1335120000 
1095.85 	 225.0067000 	 1.945200 	 -0.6307793000 	 -2.1306260000 
1096.05 	 225.0036000 	 1.945200 	 -0.6339805000 	 -2.1331370000 
1096.25 	 225.0067000 	 1.945200 	 -0.6346925000 	 -2.1343870000 
1096.45 	 225.0067000 	 1.945200 	 -0.6308937000 	 -2.1309190000 
1096.65 	 225.0115000 	 1.945200 	 -0.6328265000 	 -2.1320950000 
1096.85 	 225.0115000 	 1.945200 	 -0.6353188000 	 -2.1347870000 
1097.05 	 225.0115000 	 1.945200 	 -0.6316058000 	 -2.1319450000 
1097.25 	 225.0147000 	 1.945200 	 -0.6315517000 	 -2.1311030000 
1097.45 	 225.0147000 	 1.945200 	 -0.6353347000 	 -2.1345620000 
1097.65 	 225.0147000 	 1.945150 	 -0.6329663000 	 -2.1328740000 
1097.85 	 225.0147000 	 1.945150 	 -0.6308651000 	 -2.1305690000 
1098.05 	 225.0147000 	 1.945150 	 -0.6346194000 	 -2.1335730000 
1098.25 	 225.0115000 	 1.945150 	 -0.6343842000 	 -2.1341160000 
1098.45 	 225.0115000 	 1.945150 	 -0.6307061000 	 -2.1308710000 
1098.65 	 225.0115000 	 1.945150 	 -0.6337039000 	 -2.1328290000 
1098.85 	 225.0115000 	 1.945150 	 -0.6350676000 	 -2.1346060000 
1099.05 	 225.0115000 	 1.945150 	 -0.6312370000 	 -2.1311890000 
1099.25 	 225.0131000 	 1.945150 	 -0.6320286000 	 -2.1314430000 
1099.45 	 225.0147000 	 1.945150 	 -0.6353283000 	 -2.1348030000 
1099.65 	 225.0179000 	 1.945125 	 -0.6324609000 	 -2.1325780000 
1099.85 	 225.0179000 	 1.945100 	 -0.6308746000 	 -2.1307820000 
1100.05 	 225.0179000 	 1.945100 	 -0.6348928000 	 -2.1342020000 
1100.25 	 225.0179000 	 1.945100 	 -0.6336562000 	 -2.1337760000 
1100.45 	 225.0115000 	 1.945100 	 -0.6304805000 	 -2.1305970000 
1100.65 	 225.0067000 	 1.945100 	 -0.6338437000 	 -2.1331020000 
1100.85 	 225.0036000 	 1.945100 	 -0.6346162000 	 -2.1345230000 
1101.05 	 224.9956000 	 1.945100 	 -0.6309223000 	 -2.1312050000 
1101.25 	 224.9956000 	 1.945100 	 -0.6324514000 	 -2.1320280000 
1101.45 	 224.9908000 	 1.945100 	 -0.6354268000 	 -2.1348830000 
1101.65 	 224.9956000 	 1.945100 	 -0.6315231000 	 -2.1318660000 
1101.85 	 224.9956000 	 1.945100 	 -0.6316821000 	 -2.1312490000 
1102.05 	 224.9908000 	 1.945100 	 -0.6352933000 	 -2.1346760000 
1102.25 	 224.9877000 	 1.945100 	 -0.6325181000 	 -2.1328740000 
1102.45 	 224.9829000 	 1.945075 	 -0.6308842000 	 -2.1307370000 
1102.65 	 224.9797000 	 1.945100 	 -0.6347752000 	 -2.1342400000 
1102.85 	 224.9749000 	 1.945100 	 -0.6339709000 	 -2.1335060000 
1103.05 	 224.9749000 	 1.945100 	 -0.6314119000 	 -2.1306450000 
1103.25 	 224.9797000 	 1.945100 	 -0.6348546000 	 -2.1333920000 
1103.45 	 224.9797000 	 1.945100 	 -0.6352488000 	 -2.1345010000 
1103.65 	 224.9797000 	 1.945100 	 -0.6313515000 	 -2.1309690000 
1103.85 	 224.9781000 	 1.945100 	 -0.6334782000 	 -2.1322760000 
1104.05 	 224.9749000 	 1.945100 	 -0.6359005000 	 -2.1349300000 
1104.25 	 224.9702000 	 1.945100 	 -0.6319777000 	 -2.1316810000 
1104.45 	 224.9670000 	 1.945125 	 -0.6324260000 	 -2.1313130000 
1104.65 	 224.9670000 	 1.945150 	 -0.6360595000 	 -2.1346660000 
1104.85 	 224.9670000 	 1.945150 	 -0.6334114000 	 -2.1328640000 
1105.05 	 224.9670000 	 1.945200 	 -0.6316026000 	 -2.1306200000 
1105.25 	 224.9718000 	 1.945200 	 -0.6353728000 	 -2.1339130000 
1105.45 	 224.9718000 	 1.945225 	 -0.6349437000 	 -2.1342560000 
1105.65 	 224.9718000 	 1.945250 	 -0.6312497000 	 -2.1306960000 
1105.85 	 224.9718000 	 1.945275 	 -0.6342284000 	 -2.1328450000 
1106.05 	 224.9718000 	 1.945275 	 -0.6357829000 	 -2.1348290000 
1106.25 	 224.9718000 	 1.945325 	 -0.6318124000 	 -2.1313570000 
1106.45 	 224.9718000 	 1.945325 	 -0.6329219000 	 -2.1318120000 
1106.65 	 224.9670000 	 1.945350 	 -0.6360213000 	 -2.1349810000 
1106.85 	 224.9718000 	 1.945375 	 -0.6327629000 	 -2.1324160000 
1107.05 	 224.9718000 	 1.945375 	 -0.6318887000 	 -2.1310420000 
1107.25 	 224.9749000 	 1.945425 	 -0.6359291000 	 -2.1348600000 
1107.45 	 224.9797000 	 1.945425 	 -0.6335068000 	 -2.1330520000 
1107.65 	 224.9877000 	 1.945450 	 -0.6315930000 	 -2.1309030000 
1107.85 	 224.9956000 	 1.945475 	 -0.6355127000 	 -2.1342210000 
1108.05 	 224.9988000 	 1.945450 	 -0.6331794000 	 -2.1340690000 
1108.25 	 225.0036000 	 1.945450 	 -0.6299909000 	 -2.1307150000 
1108.45 	 225.0067000 	 1.945450 	 -0.6329663000 	 -2.1330330000 
1108.65 	 225.0147000 	 1.945450 	 -0.6343365000 	 -2.1347900000 
1108.85 	 225.0179000 	 1.945450 	 -0.6303437000 	 -2.1313410000 
1109.05 	 225.0226000 	 1.945450 	 -0.6317647000 	 -2.1319740000 
1109.25 	 225.0306000 	 1.945450 	 -0.6347434000 	 -2.1350220000 
1109.45 	 225.0306000 	 1.945450 	 -0.6315581000 	 -2.1323900000 
1109.65 	 225.0338000 	 1.945450 	 -0.6304677000 	 -2.1310010000 
1109.85 	 225.0274000 	 1.945450 	 -0.6342443000 	 -2.1342340000 
1110.05 	 225.0258000 	 1.945450 	 -0.6332143000 	 -2.1340370000 
1110.25 	 225.0226000 	 1.945450 	 -0.6299369000 	 -2.1307720000 
1110.45 	 225.0179000 	 1.945400 	 -0.6330617000 	 -2.1331090000 
1110.65 	 225.0179000 	 1.945400 	 -0.6339200000 	 -2.1347840000 
1110.85 	 225.0163000 	 1.945400 	 -0.6302516000 	 -2.1312300000 
1111.05 	 225.0147000 	 1.945400 	 -0.6320603000 	 -2.1322250000 
1111.25 	 225.0115000 	 1.945400 	 -0.6345971000 	 -2.1351120000 
1111.45 	 225.0067000 	 1.945400 	 -0.6314468000 	 -2.1325620000 
1111.65 	 225.0067000 	 1.945400 	 -0.6304200000 	 -2.1309250000 
1111.85 	 225.0067000 	 1.945400 	 -0.6343492000 	 -2.1344410000 
1112.05 	 225.0036000 	 1.945400 	 -0.6327311000 	 -2.1335920000 
1112.25 	 225.0036000 	 1.945400 	 -0.6299718000 	 -2.1308040000 
1112.45 	 225.0036000 	 1.945400 	 -0.6332811000 	 -2.1334520000 
1112.65 	 225.0036000 	 1.945400 	 -0.6341743000 	 -2.1347780000 
1112.85 	 225.0036000 	 1.945400 	 -0.6303470000 	 -2.1314110000 
1113.05 	 225.0036000 	 1.945400 	 -0.6317425000 	 -2.1318310000 
1113.25 	 225.0036000 	 1.945400 	 -0.6346798000 	 -2.1351270000 
1113.45 	 224.9988000 	 1.945400 	 -0.6312752000 	 -2.1322220000 
1113.65 	 224.9988000 	 1.945400 	 -0.6304900000 	 -2.1311410000 
1113.85 	 224.9972000 	 1.945400 	 -0.6344954000 	 -2.1346540000 
1114.05 	 224.9924000 	 1.945400 	 -0.6326103000 	 -2.1336940000 
1114.25 	 224.9908000 	 1.945400 	 -0.6298065000 	 -2.1308450000 
1114.45 	 224.9908000 	 1.945400 	 -0.6335258000 	 -2.1337160000 
1114.65 	 224.9893000 	 1.945400 	 -0.6338374000 	 -2.1345230000 
1114.85 	 224.9908000 	 1.945400 	 -0.6300895000 	 -2.1310390000 
1115.05 	 224.9908000 	 1.945400 	 -0.6324164000 	 -2.1325590000 
1115.25 	 224.9908000 	 1.945400 	 -0.6345399000 	 -2.1349270000 
1115.45 	 224.9908000 	 1.945400 	 -0.6305790000 	 -2.1316720000 
1115.65 	 224.9877000 	 1.945400 	 -0.6312783000 	 -2.1318210000 
1115.85 	 224.9829000 	 1.945400 	 -0.6345272000 	 -2.1350350000 
1116.05 	 224.9797000 	 1.945400 	 -0.6311099000 	 -2.1325020000 
1116.25 	 224.9797000 	 1.945400 	 -0.6305154000 	 -2.1311000000 
1116.45 	 224.9797000 	 1.945400 	 -0.6344032000 	 -2.1344850000 
1116.65 	 224.9829000 	 1.945400 	 -0.6325245000 	 -2.1336270000 
1116.85 	 224.9877000 	 1.945400 	 -0.6299464000 	 -2.1307950000 
1117.05 	 224.9908000 	 1.945400 	 -0.6332715000 	 -2.1338050000 
1117.25 	 224.9956000 	 1.945400 	 -0.6335894000 	 -2.1345070000 
1117.45 	 224.9956000 	 1.945400 	 -0.6298478000 	 -2.1310330000 
1117.65 	 224.9908000 	 1.945400 	 -0.6322034000 	 -2.1326760000 
1117.85 	 224.9908000 	 1.945400 	 -0.6344287000 	 -2.1350860000 
1118.05 	 224.9877000 	 1.945400 	 -0.6306426000 	 -2.1320030000 
1118.25 	 224.9877000 	 1.945400 	 -0.6308873000 	 -2.1314140000 
1118.45 	 224.9829000 	 1.945400 	 -0.6345431000 	 -2.1348600000 
1118.65 	 224.9797000 	 1.945400 	 -0.6318824000 	 -2.1332200000 
1118.85 	 224.9797000 	 1.945400 	 -0.6299432000 	 -2.1307090000 
1119.05 	 224.9797000 	 1.945400 	 -0.6336975000 	 -2.1339130000 
1119.25 	 224.9749000 	 1.945400 	 -0.6332811000 	 -2.1342530000 
1119.45 	 224.9749000 	 1.945425 	 -0.6298797000 	 -2.1309380000 
1119.65 	 224.9749000 	 1.945450 	 -0.6326008000 	 -2.1332170000 
1119.85 	 224.9749000 	 1.945475 	 -0.6339169000 	 -2.1349940000 
1120.05 	 224.9749000 	 1.945500 	 -0.6301212000 	 -2.1317200000 
1120.25 	 224.9749000 	 1.945525 	 -0.6311353000 	 -2.1318050000 
1120.45 	 224.9749000 	 1.945525 	 -0.6342952000 	 -2.1351270000 
1120.65 	 224.9749000 	 1.945550 	 -0.6309541000 	 -2.1325110000 
1120.85 	 224.9749000 	 1.945575 	 -0.6303756000 	 -2.1312300000 
1121.05 	 224.9797000 	 1.945600 	 -0.6345050000 	 -2.1348000000 
1121.25 	 224.9797000 	 1.945625 	 -0.6321748000 	 -2.1333790000 
1121.45 	 224.9861000 	 1.945600 	 -0.6308238000 	 -2.1308990000 
1121.65 	 224.9877000 	 1.945625 	 -0.6350517000 	 -2.1338720000 
1121.85 	 224.9908000 	 1.945625 	 -0.6344509000 	 -2.1344790000 
1122.05 	 224.9893000 	 1.945650 	 -0.6308556000 	 -2.1310070000 
1122.25 	 224.9908000 	 1.945650 	 -0.6335036000 	 -2.1333250000 
1122.45 	 224.9988000 	 1.945650 	 -0.6340122000 	 -2.1350290000 
1122.65 	 225.0036000 	 1.945650 	 -0.6301181000 	 -2.1314370000 
1122.85 	 225.0067000 	 1.945650 	 -0.6318792000 	 -2.1324320000 
1123.05 	 225.0067000 	 1.945650 	 -0.6344604000 	 -2.1352450000 
1123.25 	 225.0083000 	 1.945650 	 -0.6309128000 	 -2.1322150000 
1123.45 	 225.0067000 	 1.945650 	 -0.6308556000 	 -2.1312330000 
1123.65 	 225.0067000 	 1.945650 	 -0.6344541000 	 -2.1350130000 
1123.85 	 225.0067000 	 1.945650 	 -0.6318315000 	 -2.1333190000 
1124.05 	 225.0067000 	 1.945650 	 -0.6300163000 	 -2.1310740000 
1124.25 	 225.0115000 	 1.945650 	 -0.6336848000 	 -2.1342340000 
1124.45 	 225.0115000 	 1.945650 	 -0.6331444000 	 -2.1343230000 
1124.65 	 225.0115000 	 1.945650 	 -0.6298860000 	 -2.1311000000 
1124.85 	 225.0131000 	 1.945650 	 -0.6326962000 	 -2.1331530000 
1125.05 	 225.0147000 	 1.945650 	 -0.6343587000 	 -2.1350830000 
1125.25 	 225.0115000 	 1.945650 	 -0.6302198000 	 -2.1317160000 
1125.45 	 225.0115000 	 1.945650 	 -0.6315231000 	 -2.1320030000 
1125.65 	 225.0067000 	 1.945650 	 -0.6345240000 	 -2.1352070000 
1125.85 	 225.0036000 	 1.945650 	 -0.6313197000 	 -2.1327810000 
1126.05 	 224.9988000 	 1.945650 	 -0.6303819000 	 -2.1314330000 
1126.25 	 224.9988000 	 1.945650 	 -0.6342570000 	 -2.1348830000 
1126.45 	 225.0036000 	 1.945650 	 -0.6323274000 	 -2.1337060000 
1126.65 	 225.0036000 	 1.945650 	 -0.6300099000 	 -2.1309410000 
1126.85 	 225.0067000 	 1.945650 	 -0.6334527000 	 -2.1340370000 
1127.05 	 225.0115000 	 1.945650 	 -0.6334718000 	 -2.1345140000 
1127.25 	 225.0115000 	 1.945650 	 -0.6299241000 	 -2.1313570000 
1127.45 	 225.0115000 	 1.945650 	 -0.6326516000 	 -2.1330710000 
1127.65 	 225.0067000 	 1.945650 	 -0.6344128000 	 -2.1351620000 
1127.85 	 225.0036000 	 1.945650 	 -0.6304646000 	 -2.1320340000 
1128.05 	 224.9988000 	 1.945650 	 -0.6312243000 	 -2.1318530000 
1128.25 	 224.9956000 	 1.945650 	 -0.6345177000 	 -2.1353020000 
1128.45 	 224.9956000 	 1.945650 	 -0.6319714000 	 -2.1331790000 
1128.65 	 224.9908000 	 1.945650 	 -0.6302579000 	 -2.1311440000 
1128.85 	 224.9877000 	 1.945650 	 -0.6340567000 	 -2.1344060000 
1129.05 	 224.9861000 	 1.945650 	 -0.6331698000 	 -2.1343830000 
1129.25 	 224.9829000 	 1.945650 	 -0.6298097000 	 -2.1310270000 
1129.45 	 224.9797000 	 1.945650 	 -0.6330967000 	 -2.1334580000 
1129.65 	 224.9797000 	 1.945650 	 -0.6339805000 	 -2.1349810000 
1129.85 	 224.9797000 	 1.945650 	 -0.6302230000 	 -2.1316150000 
1130.05 	 224.9797000 	 1.945675 	 -0.6319459000 	 -2.1325710000 
1130.25 	 224.9797000 	 1.945700 	 -0.6344795000 	 -2.1352480000 
1130.45 	 224.9797000 	 1.945700 	 -0.6308873000 	 -2.1323490000 
1130.65 	 224.9829000 	 1.945725 	 -0.6308174000 	 -2.1315160000 
1130.85 	 224.9829000 	 1.945700 	 -0.6332715000 	 -2.1350030000 
1131.05 	 224.9829000 	 1.945725 	 -0.6309636000 	 -2.1335570000 
1131.25 	 224.9877000 	 1.945750 	 -0.6289927000 	 -2.1312810000 
1131.45 	 224.9877000 	 1.945750 	 -0.6329696000 	 -2.1343330000 
1131.65 	 224.9877000 	 1.945750 	 -0.6332747000 	 -2.1344120000 
1131.85 	 224.9877000 	 1.945775 	 -0.6301181000 	 -2.1311470000 
1132.05 	 224.9877000 	 1.945775 	 -0.6343269000 	 -2.1335860000 
1132.25 	 224.9877000 	 1.945800 	 -0.6352012000 	 -2.1351650000 
1132.45 	 224.9877000 	 1.945800 	 -0.6313102000 	 -2.1313410000 
1132.65 	 224.9908000 	 1.945800 	 -0.6335990000 	 -2.1329020000 
1132.85 	 224.9956000 	 1.945800 	 -0.6357288000 	 -2.1354770000 
1133.05 	 224.9956000 	 1.945800 	 -0.6319459000 	 -2.1322980000 
1133.25 	 224.9956000 	 1.945800 	 -0.6322988000 	 -2.1320280000 
1133.45 	 224.9988000 	 1.945800 	 -0.6359546000 	 -2.1352930000 
1133.65 	 224.9988000 	 1.945800 	 -0.6331794000 	 -2.1336940000 
1133.85 	 225.0036000 	 1.945800 	 -0.6311989000 	 -2.1313600000 
1134.05 	 225.0036000 	 1.945800 	 -0.6350899000 	 -2.1345070000 
1134.25 	 225.0067000 	 1.945800 	 -0.6346830000 	 -2.1346630000 
1134.45 	 225.0067000 	 1.945800 	 -0.6310717000 	 -2.1312080000 
1134.65 	 225.0067000 	 1.945800 	 -0.6339009000 	 -2.1332870000 
1134.85 	 225.0036000 	 1.945800 	 -0.6355953000 	 -2.1354070000 
1135.05 	 225.0020000 	 1.945800 	 -0.6317520000 	 -2.1320120000 
1135.25 	 224.9988000 	 1.945800 	 -0.6328773000 	 -2.1322890000 
1135.45 	 224.9956000 	 1.945800 	 -0.6361008000 	 -2.1354900000 
1135.65 	 224.9956000 	 1.945800 	 -0.6329282000 	 -2.1331120000 
1135.85 	 224.9988000 	 1.945800 	 -0.6316789000 	 -2.1315380000 
1136.05 	 225.0036000 	 1.945800 	 -0.6355476000 	 -2.1348860000 
1136.25 	 225.0036000 	 1.945800 	 -0.6344922000 	 -2.1345420000 
1136.45 	 225.0067000 	 1.945800 	 -0.6311703000 	 -2.1313130000 
1136.65 	 225.0067000 	 1.945800 	 -0.6343396000 	 -2.1337920000 
1136.85 	 225.0067000 	 1.945800 	 -0.6353982000 	 -2.1355090000 
1137.05 	 225.0036000 	 1.945800 	 -0.6314214000 	 -2.1317450000 
1137.25 	 225.0036000 	 1.945800 	 -0.6332620000 	 -2.1328510000 
1137.45 	 225.0036000 	 1.945800 	 -0.6359641000 	 -2.1357660000 
1137.65 	 224.9988000 	 1.945800 	 -0.6323274000 	 -2.1326100000 
1137.85 	 224.9988000 	 1.945800 	 -0.6322575000 	 -2.1318690000 
1138.05 	 224.9988000 	 1.945800 	 -0.6359482000 	 -2.1354550000 
1138.25 	 224.9972000 	 1.945800 	 -0.6336625000 	 -2.1339320000 
1138.45 	 224.9956000 	 1.945800 	 -0.6313069000 	 -2.1312620000 
1138.65 	 224.9877000 	 1.945800 	 -0.6349691000 	 -2.1344600000 
1138.85 	 224.9877000 	 1.945800 	 -0.6349500000 	 -2.1350000000 
1139.05 	 224.9829000 	 1.945800 	 -0.6312466000 	 -2.1315320000 
1139.25 	 224.9829000 	 1.945825 	 -0.6326135000 	 -2.1330100000 
1139.45 	 224.9861000 	 1.945850 	 -0.6350390000 	 -2.1356170000 
1139.65 	 224.9829000 	 1.945875 	 -0.6314341000 	 -2.1325940000 
1139.85 	 224.9813000 	 1.945850 	 -0.6331317000 	 -2.1319990000 
1140.05 	 224.9797000 	 1.945875 	 -0.6367779000 	 -2.1355820000 
1140.25 	 224.9749000 	 1.945875 	 -0.6339677000 	 -2.1337000000 
1140.45 	 224.9749000 	 1.945900 	 -0.6322829000 	 -2.1315380000 
1140.65 	 224.9781000 	 1.945925 	 -0.6360976000 	 -2.1349880000 
1140.85 	 224.9829000 	 1.945925 	 -0.6349786000 	 -2.1346280000 
1141.05 	 224.9877000 	 1.945975 	 -0.6319364000 	 -2.1316370000 
1141.25 	 224.9956000 	 1.945950 	 -0.6347370000 	 -2.1343070000 
1141.45 	 224.9988000 	 1.945950 	 -0.6351376000 	 -2.1356110000 
1141.65 	 225.0036000 	 1.945950 	 -0.6313229000 	 -2.1320280000 
1141.85 	 225.0036000 	 1.945950 	 -0.6334559000 	 -2.1334810000 
1142.05 	 225.0067000 	 1.945950 	 -0.6355858000 	 -2.1359130000 
1142.25 	 225.0099000 	 1.945950 	 -0.6321080000 	 -2.1329310000 
1142.45 	 225.0115000 	 1.945950 	 -0.6321176000 	 -2.1322190000 
1142.65 	 225.0115000 	 1.945950 	 -0.6357002000 	 -2.1357730000 
1142.85 	 225.0115000 	 1.945950 	 -0.6327470000 	 -2.1335280000 
1143.05 	 225.0067000 	 1.945950 	 -0.6315136000 	 -2.1318850000 
1143.25 	 225.0036000 	 1.945950 	 -0.6353537000 	 -2.1352640000 
1143.45 	 225.0036000 	 1.945950 	 -0.6340281000 	 -2.1346500000 
1143.65 	 224.9988000 	 1.945950 	 -0.6311290000 	 -2.1315640000 
1143.85 	 224.9988000 	 1.945950 	 -0.6345113000 	 -2.1343610000 
1144.05 	 224.9988000 	 1.945950 	 -0.6353347000 	 -2.1354900000 
1144.25 	 224.9988000 	 1.945950 	 -0.6314786000 	 -2.1320880000 
1144.45 	 224.9988000 	 1.945950 	 -0.6332906000 	 -2.1330520000 
1144.65 	 224.9956000 	 1.945950 	 -0.6358083000 	 -2.1360080000 
1144.85 	 224.9908000 	 1.945950 	 -0.6320603000 	 -2.1328040000 
1145.05 	 224.9908000 	 1.945950 	 -0.6324100000 	 -2.1322060000 
1145.25 	 224.9908000 	 1.945950 	 -0.6361675000 	 -2.1357280000 
1145.45 	 224.9908000 	 1.945950 	 -0.6334464000 	 -2.1340720000 
1145.65 	 224.9956000 	 1.945950 	 -0.6314850000 	 -2.1316120000 
1145.85 	 224.9988000 	 1.945950 	 -0.6352393000 	 -2.1346950000 
1146.05 	 225.0036000 	 1.945950 	 -0.6350676000 	 -2.1354360000 
1146.25 	 225.0067000 	 1.945950 	 -0.6314595000 	 -2.1317800000 
1146.45 	 225.0067000 	 1.945950 	 -0.6339391000 	 -2.1337220000 
1146.65 	 225.0036000 	 1.945950 	 -0.6357129000 	 -2.1358750000 
1146.85 	 225.0036000 	 1.945950 	 -0.6317552000 	 -2.1324760000 
1147.05 	 224.9972000 	 1.945950 	 -0.6330236000 	 -2.1328830000 
1147.25 	 224.9924000 	 1.945950 	 -0.6359990000 	 -2.1359250000 
1147.45 	 224.9908000 	 1.945950 	 -0.6323687000 	 -2.1333690000 
1147.65 	 224.9893000 	 1.945950 	 -0.6320222000 	 -2.1319900000 
1147.85 	 224.9908000 	 1.945950 	 -0.6357448000 	 -2.1357410000 
1148.05 	 224.9908000 	 1.945950 	 -0.6330522000 	 -2.1336870000 
1148.25 	 224.9924000 	 1.945950 	 -0.6314564000 	 -2.1316560000 
1148.45 	 224.9908000 	 1.945950 	 -0.6351821000 	 -2.1351430000 
1148.65 	 224.9893000 	 1.945950 	 -0.6344954000 	 -2.1351720000 
1148.85 	 224.9877000 	 1.945950 	 -0.6312783000 	 -2.1316880000 
1149.05 	 224.9845000 	 1.945950 	 -0.6342506000 	 -2.1341990000 
1149.25 	 224.9877000 	 1.945975 	 -0.6360785000 	 -2.1358390000 
1149.45 	 224.9908000 	 1.946000 	 -0.6320922000 	 -2.1323330000 
1149.65 	 224.9908000 	 1.946000 	 -0.6338088000 	 -2.1332680000 
1149.85 	 224.9956000 	 1.946025 	 -0.6365554000 	 -2.1360210000 
1150.05 	 224.9956000 	 1.946000 	 -0.6326262000 	 -2.1333790000 
1150.25 	 224.9877000 	 1.946000 	 -0.6325436000 	 -2.1323840000 
1150.45 	 224.9845000 	 1.946000 	 -0.6362216000 	 -2.1359130000 
1150.65 	 224.9797000 	 1.946000 	 -0.6338882000 	 -2.1341580000 
1150.85 	 224.9797000 	 1.946000 	 -0.6317107000 	 -2.1319990000 
1151.05 	 224.9797000 	 1.946025 	 -0.6352615000 	 -2.1349690000 
1151.25 	 224.9829000 	 1.946050 	 -0.6351280000 	 -2.1355820000 
1151.45 	 224.9877000 	 1.946075 	 -0.6315549000 	 -2.1321040000 
1151.65 	 224.9908000 	 1.946050 	 -0.6333606000 	 -2.1338400000 
1151.85 	 224.9908000 	 1.946050 	 -0.6349246000 	 -2.1362140000 
1152.05 	 224.9877000 	 1.946050 	 -0.6311385000 	 -2.1328320000 
1152.25 	 224.9877000 	 1.946050 	 -0.6316853000 	 -2.1326350000 
1152.45 	 224.9908000 	 1.946075 	 -0.6353601000 	 -2.1361160000 
1152.65 	 224.9908000 	 1.946075 	 -0.6324387000 	 -2.1340240000 
1152.85 	 224.9956000 	 1.946100 	 -0.6311385000 	 -2.1320880000 
1153.05 	 224.9988000 	 1.946125 	 -0.6352075000 	 -2.1357440000 
1153.25 	 225.0036000 	 1.946100 	 -0.6343778000 	 -2.1350350000 
1153.45 	 225.0036000 	 1.946100 	 -0.6316026000 	 -2.1321650000 
1153.65 	 225.0036000 	 1.946100 	 -0.6350740000 	 -2.1351750000 
1153.85 	 225.0036000 	 1.946100 	 -0.6354141000 	 -2.1360400000 
1154.05 	 224.9988000 	 1.946100 	 -0.6316185000 	 -2.1324030000 
1154.25 	 224.9988000 	 1.946100 	 -0.6339550000 	 -2.1339100000 
1154.45 	 224.9988000 	 1.946100 	 -0.6360690000 	 -2.1365130000 
1154.65 	 224.9988000 	 1.946100 	 -0.6323115000 	 -2.1331280000 
1154.85 	 224.9988000 	 1.946100 	 -0.6328678000 	 -2.1330710000 
1155.05 	 224.9988000 	 1.946100 	 -0.6361707000 	 -2.1363380000 
1155.25 	 224.9988000 	 1.946100 	 -0.6331571000 	 -2.1339800000 
1155.45 	 224.9988000 	 1.946100 	 -0.6319396000 	 -2.1324670000 
1155.65 	 224.9988000 	 1.946100 	 -0.6358878000 	 -2.1357000000 
1155.85 	 224.9988000 	 1.946100 	 -0.6347752000 	 -2.1352550000 
1156.05 	 224.9988000 	 1.946100 	 -0.6316757000 	 -2.1321740000 
1156.25 	 224.9972000 	 1.946100 	 -0.6350009000 	 -2.1348350000 
1156.45 	 224.9988000 	 1.946100 	 -0.6357193000 	 -2.1361030000 
1156.65 	 224.9988000 	 1.946100 	 -0.6318633000 	 -2.1327300000 
1156.85 	 224.9988000 	 1.946100 	 -0.6341171000 	 -2.1340940000 
1157.05 	 224.9972000 	 1.946100 	 -0.6361993000 	 -2.1365990000 
1157.25 	 224.9956000 	 1.946100 	 -0.6324895000 	 -2.1334680000 
1157.45 	 224.9972000 	 1.946100 	 -0.6329505000 	 -2.1331060000 
1157.65 	 224.9956000 	 1.946100 	 -0.6363170000 	 -2.1364470000 
1157.85 	 224.9972000 	 1.946100 	 -0.6334273000 	 -2.1345110000 
1158.05 	 224.9956000 	 1.946100 	 -0.6318538000 	 -2.1324990000 
1158.25 	 224.9956000 	 1.946100 	 -0.6357288000 	 -2.1357850000 
1158.45 	 224.9908000 	 1.946100 	 -0.6350772000 	 -2.1358110000 
1158.65 	 224.9908000 	 1.946100 	 -0.6316026000 	 -2.1324630000 
1158.85 	 224.9877000 	 1.946100 	 -0.6342125000 	 -2.1345580000 
1159.05 	 224.9877000 	 1.946100 	 -0.6359768000 	 -2.1367010000 
1159.25 	 224.9877000 	 1.946100 	 -0.6321208000 	 -2.1334240000 
1159.45 	 224.9908000 	 1.946100 	 -0.6327470000 	 -2.1331630000 
1159.65 	 224.9877000 	 1.946100 	 -0.6361103000 	 -2.1365260000 
1159.85 	 224.9877000 	 1.946100 	 -0.6335418000 	 -2.1346410000 
1160.05 	 224.9877000 	 1.946125 	 -0.6323719000 	 -2.1325870000 
1160.25 	 224.9877000 	 1.946125 	 -0.6370290000 	 -2.1359160000 
1160.45 	 224.9877000 	 1.946150 	 -0.6358306000 	 -2.1357950000 
1160.65 	 224.9877000 	 1.946175 	 -0.6327947000 	 -2.1323360000 
1160.85 	 224.9877000 	 1.946150 	 -0.6362788000 	 -2.1351810000 
1161.05 	 224.9877000 	 1.946175 	 -0.6368987000 	 -2.1364340000 
1161.25 	 224.9877000 	 1.946175 	 -0.6327629000 	 -2.1328130000 
1161.45 	 224.9829000 	 1.946225 	 -0.6350581000 	 -2.1341260000 
1161.65 	 224.9797000 	 1.946200 	 -0.6374931000 	 -2.1367840000 
1161.85 	 224.9781000 	 1.946200 	 -0.6338692000 	 -2.1337350000 
1162.05 	 224.9797000 	 1.946225 	 -0.6340663000 	 -2.1331410000 
1162.25 	 224.9797000 	 1.946250 	 -0.6376171000 	 -2.1365960000 
1162.45 	 224.9797000 	 1.946275 	 -0.6350772000 	 -2.1349840000 
1162.65 	 224.9829000 	 1.946250 	 -0.6331952000 	 -2.1326950000 
1162.85 	 224.9893000 	 1.946250 	 -0.6368987000 	 -2.1359220000 
1163.05 	 224.9908000 	 1.946250 	 -0.6364282000 	 -2.1360560000 
1163.25 	 224.9972000 	 1.946250 	 -0.6329250000 	 -2.1326730000 
1163.45 	 225.0036000 	 1.946250 	 -0.6357511000 	 -2.1347110000 
1163.65 	 225.0067000 	 1.946250 	 -0.6372229000 	 -2.1367810000 
1163.85 	 225.0067000 	 1.946250 	 -0.6334019000 	 -2.1334490000 
1164.05 	 225.0115000 	 1.946250 	 -0.6344859000 	 -2.1337350000 
1164.25 	 225.0115000 	 1.946250 	 -0.6376584000 	 -2.1368890000 
1164.45 	 225.0115000 	 1.946250 	 -0.6343492000 	 -2.1343070000 
1164.65 	 225.0115000 	 1.946250 	 -0.6336816000 	 -2.1330260000 
1164.85 	 225.0067000 	 1.946250 	 -0.6373437000 	 -2.1367580000 
1165.05 	 225.0115000 	 1.946250 	 -0.6350740000 	 -2.1350380000 
1165.25 	 225.0115000 	 1.946250 	 -0.6329282000 	 -2.1328450000 
1165.45 	 225.0115000 	 1.946250 	 -0.6367556000 	 -2.1359130000 
1165.65 	 225.0115000 	 1.946250 	 -0.6362756000 	 -2.1360780000 
1165.85 	 225.0067000 	 1.946250 	 -0.6327597000 	 -2.1328450000 
1166.05 	 225.0036000 	 1.946250 	 -0.6360785000 	 -2.1352670000 
1166.25 	 224.9956000 	 1.946250 	 -0.6369495000 	 -2.1365770000 
1166.45 	 224.9956000 	 1.946250 	 -0.6331285000 	 -2.1329340000 
1166.65 	 224.9924000 	 1.946250 	 -0.6352488000 	 -2.1343830000 
1166.85 	 224.9908000 	 1.946250 	 -0.6374328000 	 -2.1369840000 
1167.05 	 224.9908000 	 1.946250 	 -0.6335545000 	 -2.1336010000 
1167.25 	 224.9877000 	 1.946275 	 -0.6344223000 	 -2.1337540000 
1167.45 	 224.9908000 	 1.946275 	 -0.6377029000 	 -2.1369740000 
1167.65 	 224.9877000 	 1.946300 	 -0.6346067000 	 -2.1345170000 
1167.85 	 224.9877000 	 1.946325 	 -0.6334082000 	 -2.1329690000 
1168.05 	 224.9877000 	 1.946325 	 -0.6368669000 	 -2.1367010000 
1168.25 	 224.9893000 	 1.946300 	 -0.6351598000 	 -2.1356710000 
1168.45 	 224.9908000 	 1.946300 	 -0.6324768000 	 -2.1328770000 
1168.65 	 224.9908000 	 1.946300 	 -0.6360595000 	 -2.1357120000 
1168.85 	 224.9956000 	 1.946300 	 -0.6362693000 	 -2.1364500000 
1169.05 	 224.9956000 	 1.946300 	 -0.6324959000 	 -2.1329590000 
1169.25 	 224.9908000 	 1.946300 	 -0.6352075000 	 -2.1348830000 
1169.45 	 224.9908000 	 1.946300 	 -0.6368859000 	 -2.1369580000 
1169.65 	 224.9908000 	 1.946300 	 -0.6330268000 	 -2.1335000000 
1169.85 	 224.9908000 	 1.946300 	 -0.6343396000 	 -2.1342910000 
1170.05 	 224.9908000 	 1.946300 	 -0.6370735000 	 -2.1371560000 
1170.25 	 224.9956000 	 1.946300 	 -0.6334369000 	 -2.1340080000 
1170.45 	 224.9956000 	 1.946300 	 -0.6334050000 	 -2.1333950000 
1170.65 	 224.9956000 	 1.946300 	 -0.6372420000 	 -2.1369140000 
1170.85 	 224.9956000 	 1.946300 	 -0.6347752000 	 -2.1353750000 
1171.05 	 224.9908000 	 1.946300 	 -0.6328360000 	 -2.1328510000 
1171.25 	 224.9908000 	 1.946300 	 -0.6363837000 	 -2.1361260000 
1171.45 	 224.9877000 	 1.946300 	 -0.6361167000 	 -2.1365520000 
1171.65 	 224.9877000 	 1.946325 	 -0.6323242000 	 -2.1330480000 
1171.85 	 224.9877000 	 1.946325 	 -0.6353951000 	 -2.1350570000 
1172.05 	 224.9908000 	 1.946350 	 -0.6369941000 	 -2.1371460000 
1172.25 	 224.9908000 	 1.946375 	 -0.6330077000 	 -2.1337760000 
1172.45 	 224.9908000 	 1.946350 	 -0.6345971000 	 -2.1341160000 
1172.65 	 224.9877000 	 1.946350 	 -0.6375472000 	 -2.1370760000 
1172.85 	 224.9877000 	 1.946350 	 -0.6343174000 	 -2.1346380000 
1173.05 	 224.9829000 	 1.946350 	 -0.6332524000 	 -2.1332520000 
1173.25 	 224.9829000 	 1.946350 	 -0.6372420000 	 -2.1367360000 
1173.45 	 224.9797000 	 1.946350 	 -0.6355413000 	 -2.1356930000 
1173.65 	 224.9829000 	 1.946375 	 -0.6332906000 	 -2.1327880000 
1173.85 	 224.9829000 	 1.946400 	 -0.6370195000 	 -2.1358620000 
1174.05 	 224.9829000 	 1.946425 	 -0.6373342000 	 -2.1367960000 
1174.25 	 224.9877000 	 1.946400 	 -0.6335258000 	 -2.1331310000 
1174.45 	 224.9829000 	 1.946400 	 -0.6358306000 	 -2.1348730000 
1174.65 	 224.9829000 	 1.946425 	 -0.6378174000 	 -2.1372440000 
1174.85 	 224.9829000 	 1.946450 	 -0.6340885000 	 -2.1339610000 
1175.05 	 224.9829000 	 1.946475 	 -0.6343365000 	 -2.1336430000 
1175.25 	 224.9829000 	 1.946450 	 -0.6380272000 	 -2.1371650000 
1175.45 	 224.9829000 	 1.946450 	 -0.6353633000 	 -2.1354010000 
1175.65 	 224.9877000 	 1.946475 	 -0.6334019000 	 -2.1331020000 
1175.85 	 224.9877000 	 1.946500 	 -0.6376330000 	 -2.1364240000 
1176.05 	 224.9908000 	 1.946525 	 -0.6365554000 	 -2.1362850000 
1176.25 	 224.9908000 	 1.946500 	 -0.6332715000 	 -2.1331570000 
1176.45 	 224.9956000 	 1.946500 	 -0.6364059000 	 -2.1355250000 
1176.65 	 224.9956000 	 1.946500 	 -0.6373056000 	 -2.1369170000 
1176.85 	 224.9988000 	 1.946500 	 -0.6335163000 	 -2.1334170000 
1177.05 	 224.9988000 	 1.946500 	 -0.6358242000 	 -2.1348790000 
1177.25 	 224.9988000 	 1.946500 	 -0.6379604000 	 -2.1371590000 
1177.45 	 224.9988000 	 1.946500 	 -0.6341584000 	 -2.1341580000 
1177.65 	 224.9988000 	 1.946500 	 -0.6344223000 	 -2.1337030000 
1177.85 	 225.0036000 	 1.946500 	 -0.6379001000 	 -2.1371330000 
1178.05 	 225.0036000 	 1.946500 	 -0.6356208000 	 -2.1352640000 
1178.25 	 225.0067000 	 1.946500 	 -0.6336339000 	 -2.1331120000 
1178.45 	 225.0115000 	 1.946500 	 -0.6372483000 	 -2.1363420000 
1178.65 	 225.0147000 	 1.946500 	 -0.6366730000 	 -2.1363770000 
1178.85 	 225.0147000 	 1.946500 	 -0.6332524000 	 -2.1331150000 
1179.05 	 225.0179000 	 1.946500 	 -0.6362883000 	 -2.1354360000 
1179.25 	 225.0147000 	 1.946500 	 -0.6375853000 	 -2.1372290000 
1179.45 	 225.0115000 	 1.946500 	 -0.6337865000 	 -2.1338940000 
1179.65 	 225.0083000 	 1.946500 	 -0.6350581000 	 -2.1340750000 
1179.85 	 225.0036000 	 1.946500 	 -0.6381321000 	 -2.1372760000 
1180.05 	 224.9988000 	 1.946500 	 -0.6349754000 	 -2.1349430000 
1180.25 	 224.9956000 	 1.946500 	 -0.6339232000 	 -2.1333250000 
1180.45 	 224.9956000 	 1.946500 	 -0.6378110000 	 -2.1368920000 
1180.65 	 224.9908000 	 1.946500 	 -0.6359673000 	 -2.1359280000 
1180.85 	 224.9908000 	 1.946500 	 -0.6333447000 	 -2.1331120000 
1181.05 	 224.9908000 	 1.946500 	 -0.6369908000 	 -2.1360460000 
1181.25 	 224.9908000 	 1.946500 	 -0.6370258000 	 -2.1367740000 
1181.45 	 224.9908000 	 1.946500 	 -0.6333415000 	 -2.1332330000 
1181.65 	 224.9908000 	 1.946500 	 -0.6360276000 	 -2.1350030000 
1181.85 	 224.9956000 	 1.946500 	 -0.6378524000 	 -2.1373680000 
1182.05 	 224.9908000 	 1.946500 	 -0.6341298000 	 -2.1340850000 
1182.25 	 224.9908000 	 1.946500 	 -0.6345558000 	 -2.1339960000 
1182.45 	 224.9877000 	 1.946500 	 -0.6379954000 	 -2.1372540000 
1182.65 	 224.9877000 	 1.946500 	 -0.6349277000 	 -2.1350450000 
1182.85 	 224.9829000 	 1.946500 	 -0.6339836000 	 -2.1333690000 
1183.05 	 224.9813000 	 1.946500 	 -0.6377792000 	 -2.1371240000 
1183.25 	 224.9829000 	 1.946500 	 -0.6360245000 	 -2.1357980000 
1183.45 	 224.9797000 	 1.946500 	 -0.6333542000 	 -2.1330390000 
1183.65 	 224.9861000 	 1.946500 	 -0.6369655000 	 -2.1360460000 
1183.85 	 224.9877000 	 1.946525 	 -0.6372738000 	 -2.1368690000 
1184.05 	 224.9908000 	 1.946550 	 -0.6335799000 	 -2.1333000000 
1184.25 	 224.9956000 	 1.946575 	 -0.6359768000 	 -2.1351340000 
1184.45 	 224.9988000 	 1.946550 	 -0.6377570000 	 -2.1373840000 
1184.65 	 224.9988000 	 1.946550 	 -0.6338533000 	 -2.1339230000 
1184.85 	 224.9956000 	 1.946550 	 -0.6350390000 	 -2.1343330000 
1185.05 	 224.9908000 	 1.946550 	 -0.6381639000 	 -2.1373970000 
1185.25 	 224.9908000 	 1.946550 	 -0.6348006000 	 -2.1349140000 
1185.45 	 224.9877000 	 1.946550 	 -0.6339009000 	 -2.1335570000 
1185.65 	 224.9908000 	 1.946550 	 -0.6377729000 	 -2.1369520000 
1185.85 	 224.9908000 	 1.946550 	 -0.6360276000 	 -2.1360370000 
1186.05 	 224.9956000 	 1.946550 	 -0.6335068000 	 -2.1332360000 
1186.25 	 224.9956000 	 1.946550 	 -0.6371403000 	 -2.1361030000 
1186.45 	 224.9956000 	 1.946550 	 -0.6372420000 	 -2.1370060000 
1186.65 	 224.9908000 	 1.946550 	 -0.6336339000 	 -2.1333890000 
1186.85 	 224.9908000 	 1.946550 	 -0.6362184000 	 -2.1352960000 
1187.05 	 224.9877000 	 1.946550 	 -0.6379191000 	 -2.1373560000 
1187.25 	 224.9877000 	 1.946550 	 -0.6339009000 	 -2.1338590000 
1187.45 	 224.9877000 	 1.946550 	 -0.6348260000 	 -2.1340270000 
1187.65 	 224.9877000 	 1.946575 	 -0.6382974000 	 -2.1373300000 
1187.85 	 224.9877000 	 1.946600 	 -0.6352933000 	 -2.1351210000 
1188.05 	 224.9877000 	 1.946600 	 -0.6339868000 	 -2.1334080000 
1188.25 	 224.9829000 	 1.946600 	 -0.6377506000 	 -2.1369140000 
1188.45 	 224.9797000 	 1.946600 	 -0.6362883000 	 -2.1362370000 
1188.65 	 224.9797000 	 1.946625 	 -0.6334114000 	 -2.1332900000 
1188.85 	 224.9797000 	 1.946625 	 -0.6371244000 	 -2.1364910000 
1189.05 	 224.9797000 	 1.946675 	 -0.6367874000 	 -2.1367200000 
1189.25 	 224.9829000 	 1.946650 	 -0.6332334000 	 -2.1332650000 
1189.45 	 224.9829000 	 1.946650 	 -0.6363170000 	 -2.1355690000 
1189.65 	 224.9829000 	 1.946675 	 -0.6378937000 	 -2.1374290000 
1189.85 	 224.9829000 	 1.946700 	 -0.6341012000 	 -2.1341200000 
1190.05 	 224.9829000 	 1.946725 	 -0.6348101000 	 -2.1343200000 
1190.25 	 224.9877000 	 1.946700 	 -0.6380558000 	 -2.1375370000 
1190.45 	 224.9893000 	 1.946700 	 -0.6351503000 	 -2.1351690000 
1190.65 	 224.9908000 	 1.946700 	 -0.6337993000 	 -2.1336560000 
1190.85 	 224.9924000 	 1.946700 	 -0.6377761000 	 -2.1371520000 
1191.05 	 224.9956000 	 1.946700 	 -0.6363423000 	 -2.1364280000 
1191.25 	 224.9956000 	 1.946700 	 -0.6334273000 	 -2.1334040000 
1191.45 	 224.9988000 	 1.946700 	 -0.6370671000 	 -2.1363640000 
1191.65 	 225.0004000 	 1.946700 	 -0.6370322000 	 -2.1369270000 
1191.85 	 225.0036000 	 1.946700 	 -0.6335767000 	 -2.1334650000 
1192.05 	 224.9988000 	 1.946700 	 -0.6360562000 	 -2.1352740000 
1192.25 	 224.9988000 	 1.946700 	 -0.6380050000 	 -2.1375590000 
1192.45 	 224.9988000 	 1.946700 	 -0.6339423000 	 -2.1341200000 
1192.65 	 224.9988000 	 1.946700 	 -0.6352298000 	 -2.1345300000 
1192.85 	 224.9988000 	 1.946700 	 -0.6381989000 	 -2.1376480000 
1193.05 	 225.0036000 	 1.946700 	 -0.6349468000 	 -2.1349370000 
1193.25 	 225.0036000 	 1.946700 	 -0.6341267000 	 -2.1337220000 
1193.45 	 225.0036000 	 1.946700 	 -0.6379541000 	 -2.1372250000 
1193.65 	 225.0067000 	 1.946700 	 -0.6358433000 	 -2.1358270000 
1193.85 	 225.0067000 	 1.946700 	 -0.6336085000 	 -2.1333120000 
1194.05 	 225.0067000 	 1.946700 	 -0.6373342000 	 -2.1364470000 
1194.25 	 225.0115000 	 1.946700 	 -0.6372452000 	 -2.1370280000 
1194.45 	 225.0147000 	 1.946700 	 -0.6335513000 	 -2.1336050000 
1194.65 	 225.0115000 	 1.946700 	 -0.6361771000 	 -2.1355030000 
1194.85 	 225.0067000 	 1.946700 	 -0.6379859000 	 -2.1375370000 
1195.05 	 225.0052000 	 1.946700 	 -0.6343524000 	 -2.1343740000 
1195.25 	 224.9988000 	 1.946700 	 -0.6346448000 	 -2.1341390000 
1195.45 	 224.9956000 	 1.946700 	 -0.6383165000 	 -2.1376290000 
1195.65 	 224.9908000 	 1.946700 	 -0.6352806000 	 -2.1353790000 
1195.85 	 224.9893000 	 1.946700 	 -0.6340186000 	 -2.1335980000 
1196.05 	 224.9908000 	 1.946700 	 -0.6377792000 	 -2.1370760000 
1196.25 	 224.9908000 	 1.946700 	 -0.6366031000 	 -2.1364340000 
1196.45 	 224.9908000 	 1.946700 	 -0.6336308000 	 -2.1333280000 
1196.65 	 224.9940000 	 1.946700 	 -0.6370004000 	 -2.1362340000 
1196.85 	 224.9908000 	 1.946700 	 -0.6374677000 	 -2.1372130000 
1197.05 	 224.9908000 	 1.946700 	 -0.6338056000 	 -2.1337000000 
1197.25 	 224.9908000 	 1.946700 	 -0.6357002000 	 -2.1350290000 
1197.45 	 224.9908000 	 1.946700 	 -0.6382306000 	 -2.1377250000 
1197.65 	 224.9908000 	 1.946700 	 -0.6347847000 	 -2.1347430000 
1197.85 	 224.9908000 	 1.946700 	 -0.6343365000 	 -2.1338650000 
1198.05 	 224.9908000 	 1.946700 	 -0.6381766000 	 -2.1373780000 
1198.25 	 224.9877000 	 1.946700 	 -0.6362374000 	 -2.1359470000 
1198.45 	 224.9877000 	 1.946725 	 -0.6337802000 	 -2.1333980000 
1198.65 	 224.9877000 	 1.946750 	 -0.6376044000 	 -2.1364940000 
1198.85 	 224.9845000 	 1.946750 	 -0.6372166000 	 -2.1368690000 
1199.05 	 224.9845000 	 1.946775 	 -0.6337484000 	 -2.1334520000 
1199.25 	 224.9877000 	 1.946750 	 -0.6365712000 	 -2.1356140000 
1199.45 	 224.9877000 	 1.946775 	 -0.6379636000 	 -2.1377090000 
1199.65 	 224.9877000 	 1.946775 	 -0.6340917000 	 -2.1341580000 
1199.85 	 224.9893000 	 1.946800 	 -0.6351026000 	 -2.1346310000 
1200.05 	 224.9908000 	 1.946825 	 -0.6382942000 	 -2.1376860000 
1200.25 	 224.9908000 	 1.946800 	 -0.6351598000 	 -2.1352230000 
1200.45 	 224.9956000 	 1.946800 	 -0.6339105000 	 -2.1336620000 
1200.65 	 224.9908000 	 1.946800 	 -0.6379763000 	 -2.1370670000 
1200.85 	 224.9908000 	 1.946800 	 -0.6365140000 	 -2.1365290000 
1201.05 	 224.9908000 	 1.946800 	 -0.6335481000 	 -2.1335220000 
1201.25 	 224.9908000 	 1.946800 	 -0.6371021000 	 -2.1364310000 
1201.45 	 224.9908000 	 1.946800 	 -0.6375090000 	 -2.1373110000 
1201.65 	 224.9908000 	 1.946800 	 -0.6335576000 	 -2.1338370000 
1201.85 	 224.9908000 	 1.946800 	 -0.6356494000 	 -2.1351080000 
1202.05 	 224.9893000 	 1.946800 	 -0.6381925000 	 -2.1377750000 
1202.25 	 224.9877000 	 1.946800 	 -0.6345844000 	 -2.1349020000 
1202.45 	 224.9877000 	 1.946800 	 -0.6346257000 	 -2.1340400000 
1202.65 	 224.9877000 	 1.946800 	 -0.6383133000 	 -2.1377690000 
1202.85 	 224.9877000 	 1.946825 	 -0.6352520000 	 -2.1353690000 
1203.05 	 224.9877000 	 1.946850 	 -0.6339582000 	 -2.1338020000 
1203.25 	 224.9877000 	 1.946850 	 -0.6379954000 	 -2.1370670000 
1203.45 	 224.9877000 	 1.946850 	 -0.6363964000 	 -2.1363890000 
1203.65 	 224.9908000 	 1.946850 	 -0.6335767000 	 -2.1334900000 
1203.85 	 224.9956000 	 1.946850 	 -0.6372166000 	 -2.1363100000 
1204.05 	 224.9956000 	 1.946850 	 -0.6375917000 	 -2.1373210000 
1204.25 	 224.9972000 	 1.946850 	 -0.6338914000 	 -2.1338590000 
1204.45 	 224.9988000 	 1.946850 	 -0.6355794000 	 -2.1350380000 
1204.65 	 225.0036000 	 1.946850 	 -0.6382561000 	 -2.1378870000 
1204.85 	 225.0020000 	 1.946850 	 -0.6344382000 	 -2.1348670000 
1205.05 	 224.9988000 	 1.946850 	 -0.6345558000 	 -2.1343070000 
1205.25 	 224.9956000 	 1.946850 	 -0.6383324000 	 -2.1376930000 
1205.45 	 224.9956000 	 1.946850 	 -0.6353315000 	 -2.1354770000 
1205.65 	 224.9956000 	 1.946850 	 -0.6338215000 	 -2.1336210000 
1205.85 	 224.9956000 	 1.946850 	 -0.6378873000 	 -2.1370920000 
1206.05 	 224.9956000 	 1.946850 	 -0.6369146000 	 -2.1367740000 
1206.25 	 224.9956000 	 1.946850 	 -0.6334718000 	 -2.1337830000 
1206.45 	 224.9956000 	 1.946850 	 -0.6370640000 	 -2.1363990000 
1206.65 	 224.9956000 	 1.946850 	 -0.6376934000 	 -2.1375400000 
1206.85 	 224.9908000 	 1.946850 	 -0.6337293000 	 -2.1340970000 
1207.05 	 224.9908000 	 1.946850 	 -0.6355381000 	 -2.1350190000 
1207.25 	 224.9877000 	 1.946850 	 -0.6382497000 	 -2.1377880000 
1207.45 	 224.9893000 	 1.946850 	 -0.6348388000 	 -2.1351430000 
1207.65 	 224.9893000 	 1.946875 	 -0.6341998000 	 -2.1338810000 
1207.85 	 224.9877000 	 1.946875 	 -0.6381671000 	 -2.1373720000 
1208.05 	 224.9908000 	 1.946900 	 -0.6361898000 	 -2.1362690000 
1208.25 	 224.9908000 	 1.946925 	 -0.6336594000 	 -2.1336940000 
1208.45 	 224.9908000 	 1.946900 	 -0.6373787000 	 -2.1367490000 
1208.65 	 224.9908000 	 1.946900 	 -0.6371339000 	 -2.1370760000 
1208.85 	 224.9908000 	 1.946900 	 -0.6336053000 	 -2.1335670000 
1209.05 	 224.9908000 	 1.946900 	 -0.6361453000 	 -2.1353600000 
1209.25 	 224.9956000 	 1.946900 	 -0.6380590000 	 -2.1377400000 
1209.45 	 224.9956000 	 1.946900 	 -0.6343555000 	 -2.1344120000 
1209.65 	 224.9956000 	 1.946900 	 -0.6352139000 	 -2.1344880000 
1209.85 	 224.9988000 	 1.946900 	 -0.6385644000 	 -2.1378520000 
1210.05 	 224.9988000 	 1.946900 	 -0.6354332000 	 -2.1354960000 
1210.25 	 224.9988000 	 1.946900 	 -0.6342093000 	 -2.1337000000 
1210.45 	 225.0004000 	 1.946900 	 -0.6378301000 	 -2.1372510000 
1210.65 	 225.0036000 	 1.946900 	 -0.6365077000 	 -2.1365200000 
1210.85 	 225.0036000 	 1.946900 	 -0.6336498000 	 -2.1336050000 
1211.05 	 225.0036000 	 1.946900 	 -0.6373215000 	 -2.1365900000 
1211.25 	 225.0036000 	 1.946900 	 -0.6374709000 	 -2.1372800000 
1211.45 	 225.0020000 	 1.946900 	 -0.6336594000 	 -2.1336780000 
1211.65 	 224.9988000 	 1.946900 	 -0.6361167000 	 -2.1354710000 
1211.85 	 224.9988000 	 1.946900 	 -0.6381035000 	 -2.1376200000 
1212.05 	 224.9988000 	 1.946900 	 -0.6342919000 	 -2.1343040000 
1212.25 	 224.9988000 	 1.946900 	 -0.6352615000 	 -2.1345870000 
1212.45 	 224.9988000 	 1.946900 	 -0.6383514000 	 -2.1377090000 
1212.65 	 224.9956000 	 1.946900 	 -0.6352043000 	 -2.1352770000 
1212.85 	 224.9877000 	 1.946900 	 -0.6341426000 	 -2.1337540000 
1213.05 	 224.9877000 	 1.946900 	 -0.6380494000 	 -2.1373750000 
1213.25 	 224.9829000 	 1.946900 	 -0.6362979000 	 -2.1362460000 
1213.45 	 224.9829000 	 1.946900 	 -0.6336689000 	 -2.1335700000 
1213.65 	 224.9877000 	 1.946900 	 -0.6376934000 	 -2.1367930000 
1213.85 	 224.9908000 	 1.946900 	 -0.6372007000 	 -2.1368440000 
1214.05 	 224.9956000 	 1.946900 	 -0.6336880000 	 -2.1337030000 
1214.25 	 224.9956000 	 1.946900 	 -0.6368383000 	 -2.1360020000 
1214.45 	 224.9956000 	 1.946900 	 -0.6377952000 	 -2.1375940000 
1214.65 	 224.9908000 	 1.946900 	 -0.6339105000 	 -2.1339610000 
1214.85 	 224.9845000 	 1.946925 	 -0.6358973000 	 -2.1351240000 
1215.05 	 224.9813000 	 1.946925 	 -0.6384087000 	 -2.1378070000 
1215.25 	 224.9749000 	 1.946950 	 -0.6346576000 	 -2.1348410000 
1215.45 	 224.9749000 	 1.946975 	 -0.6346512000 	 -2.1340820000 
1215.65 	 224.9734000 	 1.946975 	 -0.6383165000 	 -2.1375690000 
1215.85 	 224.9749000 	 1.947000 	 -0.6356303000 	 -2.1358010000 
1216.05 	 224.9749000 	 1.947025 	 -0.6336053000 	 -2.1336810000 
1216.25 	 224.9749000 	 1.947050 	 -0.6373819000 	 -2.1368220000 
1216.45 	 224.9749000 	 1.947075 	 -0.6368256000 	 -2.1370120000 
1216.65 	 224.9749000 	 1.947075 	 -0.6323624000 	 -2.1336330000 
1216.85 	 224.9797000 	 1.947100 	 -0.6354268000 	 -2.1357510000 
1217.05 	 224.9813000 	 1.947125 	 -0.6368510000 	 -2.1378170000 
1217.25 	 224.9829000 	 1.947100 	 -0.6329568000 	 -2.1342750000 
1217.45 	 224.9893000 	 1.947125 	 -0.6346099000 	 -2.1349140000 
1217.65 	 224.9956000 	 1.947150 	 -0.6374454000 	 -2.1378610000 
1217.85 	 224.9988000 	 1.947175 	 -0.6342347000 	 -2.1352960000 
1218.05 	 225.0036000 	 1.947150 	 -0.6333320000 	 -2.1340080000 
1218.25 	 225.0067000 	 1.947150 	 -0.6370004000 	 -2.1374070000 
1218.45 	 225.0067000 	 1.947150 	 -0.6352107000 	 -2.1363130000 
1218.65 	 225.0115000 	 1.947150 	 -0.6328233000 	 -2.1336910000 
1218.85 	 225.0115000 	 1.947150 	 -0.6366920000 	 -2.1369710000 
1219.05 	 225.0147000 	 1.947150 	 -0.6362057000 	 -2.1370380000 
1219.25 	 225.0147000 	 1.947150 	 -0.6328328000 	 -2.1338240000 
1219.45 	 225.0179000 	 1.947150 	 -0.6355413000 	 -2.1357890000 
1219.65 	 225.0179000 	 1.947150 	 -0.6370385000 	 -2.1376900000 
1219.85 	 225.0179000 	 1.947150 	 -0.6329663000 	 -2.1342440000 
1220.05 	 225.0147000 	 1.947150 	 -0.6345971000 	 -2.1350290000 
1220.25 	 225.0115000 	 1.947150 	 -0.6374073000 	 -2.1379280000 
1220.45 	 225.0115000 	 1.947150 	 -0.6337166000 	 -2.1348760000 
1220.65 	 225.0147000 	 1.947150 	 -0.6338819000 	 -2.1342090000 
1220.85 	 225.0147000 	 1.947150 	 -0.6375186000 	 -2.1377590000 
1221.05 	 225.0147000 	 1.947150 	 -0.6347879000 	 -2.1357820000 
1221.25 	 225.0179000 	 1.947150 	 -0.6328773000 	 -2.1337190000 
1221.45 	 225.0163000 	 1.947150 	 -0.6368287000 	 -2.1370000000 
1221.65 	 225.0147000 	 1.947125 	 -0.6360054000 	 -2.1369390000 
1221.85 	 225.0131000 	 1.947100 	 -0.6326644000 	 -2.1336870000 
1222.05 	 225.0115000 	 1.947100 	 -0.6357701000 	 -2.1358140000 
1222.25 	 225.0115000 	 1.947100 	 -0.6369559000 	 -2.1376640000 
1222.45 	 225.0115000 	 1.947100 	 -0.6329918000 	 -2.1341960000 
1222.65 	 225.0067000 	 1.947100 	 -0.6349118000 	 -2.1352770000 
1222.85 	 225.0115000 	 1.947100 	 -0.6374645000 	 -2.1380580000 
1223.05 	 225.0067000 	 1.947100 	 -0.6338088000 	 -2.1349140000 
1223.25 	 225.0115000 	 1.947100 	 -0.6337833000 	 -2.1342880000 
1223.45 	 225.0067000 	 1.947100 	 -0.6375504000 	 -2.1378140000 
1223.65 	 225.0067000 	 1.947100 	 -0.6350104000 	 -2.1360140000 
1223.85 	 225.0067000 	 1.947100 	 -0.6329791000 	 -2.1337860000 
1224.05 	 225.0115000 	 1.947100 	 -0.6369368000 	 -2.1371560000 
1224.25 	 225.0115000 	 1.947100 	 -0.6359577000 	 -2.1368980000 
1224.45 	 225.0131000 	 1.947100 	 -0.6326675000 	 -2.1335380000 
1224.65 	 225.0147000 	 1.947100 	 -0.6357574000 	 -2.1360750000 
1224.85 	 225.0131000 	 1.947100 	 -0.6371244000 	 -2.1377850000 
1225.05 	 225.0115000 	 1.947100 	 -0.6330776000 	 -2.1343550000 
1225.25 	 225.0115000 	 1.947100 	 -0.6346830000 	 -2.1350860000 
1225.45 	 225.0067000 	 1.947100 	 -0.6374168000 	 -2.1378960000 
1225.65 	 225.0036000 	 1.947100 	 -0.6337833000 	 -2.1350030000 
1225.85 	 225.0036000 	 1.947100 	 -0.6335608000 	 -2.1341930000 
1226.05 	 225.0067000 	 1.947100 	 -0.6373978000 	 -2.1378140000 
1226.25 	 225.0036000 	 1.947100 	 -0.6349055000 	 -2.1359730000 
1226.45 	 225.0036000 	 1.947100 	 -0.6328996000 	 -2.1336620000 
1226.65 	 225.0036000 	 1.947100 	 -0.6367429000 	 -2.1369740000 
1226.85 	 225.0036000 	 1.947100 	 -0.6359355000 	 -2.1368500000 
1227.05 	 224.9972000 	 1.947100 	 -0.6327279000 	 -2.1335120000 
1227.25 	 224.9956000 	 1.947100 	 -0.6363837000 	 -2.1366250000 
1227.45 	 224.9940000 	 1.947100 	 -0.6364600000 	 -2.1374670000
[truncated: 331,536 more chars]
