# Supplementary material for: Scott Blair Fractional-Type Viscoelastic Behavior of Clear Spruce Wood: Influence of Compression Wood on Power-Law Stiffness Parameters
Source: Materials (Basel). 2024 Nov 9;17(22):5477. doi: 10.3390/ma17225477 (PMC11595321; doi:10.3390/ma17225477)
Supplement: Supplementary file 1 [file materials-17-05477-s001.zip › DATA_MDPI_upload.d/00_10_225.txt]

Bezeichnung: 	 00_10_225 
Bezeichnung Kofler: 	 10 
temperature [deg C] 	 moisture content [%] 	 raw density [kg/m³] 	 width [mm] 	 height [mm] 	 length [mm] 	 creepforce [N] 	 holding time [s] 	 reaction wood [%] 
20 	 11.25 	 385.9 	 15.06 	 15.00 	 240 	 225 	 1800 	 0.00 
-------------- Daten Shimadzu AGX 10 kN & 2 x HBM WA 20 -------------- 
1 _ 1 
Zeit 	 Kraft 	 Weg 	 Ext.1 	 Ext.2 
sec 	 N 	 mm 	 mm 	 mm 
0.00 	 4.1341780 	 0.000000 	 -0.0026957190 	 -0.0031439460 
0.20 	 4.1389470 	 0.002375 	 -0.0013510390 	 -0.0011825560 
0.40 	 4.1389470 	 0.005675 	 -0.0047270460 	 -0.0036589310 
0.60 	 4.8192340 	 0.009000 	 -0.0045013430 	 -0.0078074140 
0.80 	 5.1069260 	 0.012350 	 -0.0019105280 	 -0.0114218400 
1.00 	 5.3024290 	 0.015675 	 0.0000286000 	 -0.0165939300 
1.20 	 5.4931640 	 0.019000 	 0.0051975250 	 -0.0241788200 
1.40 	 5.6854880 	 0.022350 	 0.0121084900 	 -0.0308450100 
1.60 	 5.8126450 	 0.025675 	 0.0176556900 	 -0.0347518900 
1.80 	 5.8348980 	 0.029025 	 0.0231075300 	 -0.0416469600 
2.00 	 5.9445700 	 0.032350 	 0.0241025300 	 -0.0510120400 
2.20 	 5.9890750 	 0.035675 	 0.0353527100 	 -0.0558630600 
2.40 	 6.0542430 	 0.039000 	 0.0427659300 	 -0.0594298100 
2.60 	 6.1655040 	 0.042350 	 0.0487613700 	 -0.0677267700 
2.80 	 6.1861670 	 0.045675 	 0.0547949500 	 -0.0773906700 
3.00 	 6.2052410 	 0.049025 	 0.0675773600 	 -0.0843366000 
3.20 	 6.3371660 	 0.052350 	 0.0692176800 	 -0.0888061500 
3.40 	 6.3959760 	 0.055675 	 0.0765959400 	 -0.1004887000 
3.60 	 6.4738590 	 0.059025 	 0.0870577500 	 -0.1048660000 
3.80 	 6.5835320 	 0.062350 	 0.0960445400 	 -0.1099968000 
4.00 	 6.6105520 	 0.065675 	 0.0991694100 	 -0.1187579000 
4.20 	 6.7345300 	 0.069000 	 0.1070627000 	 -0.1288923000 
4.40 	 6.7472460 	 0.072350 	 0.1179186000 	 -0.1326466000 
4.60 	 6.8553290 	 0.075675 	 0.1273855000 	 -0.1388359000 
4.80 	 6.9808960 	 0.079025 	 0.1272488000 	 -0.1485411000 
5.00 	 7.0349370 	 0.082350 	 0.1377519000 	 -0.1554108000 
5.20 	 7.0810320 	 0.085675 	 0.1470248000 	 -0.1592286000 
5.40 	 7.1986520 	 0.089000 	 0.1535797000 	 -0.1681709000 
5.60 	 7.2971980 	 0.092350 	 0.1569207000 	 -0.1781082000 
5.80 	 7.3719020 	 0.095675 	 0.1683235000 	 -0.1838493000 
6.00 	 7.4927010 	 0.099025 	 0.1752885000 	 -0.1920287000 
6.20 	 7.6230370 	 0.102350 	 0.1793671000 	 -0.2001190000 
6.40 	 7.6643620 	 0.105675 	 0.1896381000 	 -0.2094587000 
6.60 	 7.7819820 	 0.109025 	 0.2016227000 	 -0.2131112000 
6.80 	 7.8471500 	 0.112350 	 0.2055645000 	 -0.2220694000 
7.00 	 7.9234440 	 0.115675 	 0.2089087000 	 -0.2341175000 
7.20 	 8.0394740 	 0.119025 	 0.2202574000 	 -0.2398109000 
7.40 	 8.1332520 	 0.122350 	 0.2307510000 	 -0.2418454000 
7.60 	 8.3096820 	 0.125675 	 0.2372297000 	 -0.2498976000 
7.80 	 8.3605450 	 0.129025 	 0.2415752000 	 -0.2640533000 
8.00 	 8.4479650 	 0.132350 	 0.2518114000 	 -0.2696323000 
8.20 	 8.5608170 	 0.135675 	 0.2605661000 	 -0.2741973000 
8.40 	 8.6355210 	 0.139000 	 0.2623653000 	 -0.2841600000 
8.60 	 8.8024140 	 0.142350 	 0.2705479000 	 -0.2940814000 
8.80 	 8.9406970 	 0.145675 	 0.2796650000 	 -0.2980677000 
9.00 	 9.0551380 	 0.149000 	 0.2862422000 	 -0.3053284000 
9.20 	 9.1981890 	 0.152350 	 0.2894560000 	 -0.3167152000 
9.40 	 9.2983250 	 0.155675 	 0.2987512000 	 -0.3239664000 
9.60 	 9.3523660 	 0.159000 	 0.3100141000 	 -0.3307025000 
9.80 	 9.4079970 	 0.162350 	 0.3198592000 	 -0.3387419000 
10.00 	 9.5160800 	 0.165675 	 0.3226439000 	 -0.3488636000 
10.20 	 9.5494590 	 0.169000 	 0.3351498000 	 -0.3535239000 
10.40 	 9.6972780 	 0.172350 	 0.3474712000 	 -0.3583241000 
10.60 	 9.7703930 	 0.175675 	 0.3522682000 	 -0.3694566000 
10.80 	 9.8562240 	 0.179000 	 0.3610388000 	 -0.3812822000 
11.00 	 9.9563600 	 0.182350 	 0.3736814000 	 -0.3876686000 
11.10 	 10.0628500 	 0.184000 	 0.3765742000 	 -0.3901196000 
11.20 	 10.0374200 	 0.187050 	 0.3811995000 	 -0.3956890000 
11.40 	 11.2883300 	 0.233025 	 0.4535580000 	 -0.4795869000 
11.60 	 17.6096000 	 0.327550 	 0.5150922000 	 -0.6239383000 
11.80 	 22.2714700 	 0.355675 	 0.5154927000 	 -0.6651242000 
12.00 	 25.4551600 	 0.405825 	 0.4916891000 	 -0.7105923000 
12.20 	 31.3377400 	 0.456225 	 0.4551506000 	 -0.7665380000 
12.40 	 34.4212800 	 0.488025 	 0.4324850000 	 -0.7923730000 
12.60 	 38.9289900 	 0.534275 	 0.3966904000 	 -0.8303325000 
12.80 	 43.3731100 	 0.575300 	 0.3583336000 	 -0.8713405000 
13.00 	 47.6074200 	 0.614950 	 0.3239473000 	 -0.9071859000 
13.20 	 51.9975000 	 0.655775 	 0.2915796000 	 -0.9395504000 
13.40 	 56.3319500 	 0.695650 	 0.2555084000 	 -0.9731293000 
13.60 	 60.6314400 	 0.735675 	 0.2173201000 	 -1.0100140000 
13.80 	 65.1200600 	 0.775775 	 0.1833852000 	 -1.0431670000 
14.00 	 69.4672200 	 0.815175 	 0.1517932000 	 -1.0756520000 
14.20 	 73.8875000 	 0.854600 	 0.1133283000 	 -1.1115230000 
14.40 	 78.3332200 	 0.893425 	 0.0769551600 	 -1.1469970000 
14.60 	 82.6295200 	 0.932225 	 0.0443045300 	 -1.1781820000 
14.80 	 87.0625200 	 0.971225 	 0.0095144910 	 -1.2096820000 
15.00 	 91.4192200 	 1.009625 	 -0.0281333900 	 -1.2457280000 
15.20 	 95.8681100 	 1.048525 	 -0.0637404100 	 -1.2795730000 
15.40 	 100.2884000 	 1.087225 	 -0.0966040300 	 -1.3096710000 
15.60 	 105.0170000 	 1.125225 	 -0.1333523000 	 -1.3433200000 
15.80 	 109.4929000 	 1.161400 	 -0.1704216000 	 -1.3789750000 
16.00 	 113.9291000 	 1.197525 	 -0.2014605000 	 -1.4091910000 
16.20 	 118.3399000 	 1.233850 	 -0.2324422000 	 -1.4378010000 
16.40 	 122.8444000 	 1.270025 	 -0.2690093000 	 -1.4722630000 
16.60 	 127.3743000 	 1.305675 	 -0.3040218000 	 -1.5047870000 
16.80 	 131.7819000 	 1.341300 	 -0.3339418000 	 -1.5337500000 
17.00 	 136.2880000 	 1.377150 	 -0.3657436000 	 -1.5633960000 
17.20 	 140.7814000 	 1.412650 	 -0.4019674000 	 -1.5970740000 
17.40 	 145.2684000 	 1.447825 	 -0.4308319000 	 -1.6295780000 
17.60 	 149.7444000 	 1.482700 	 -0.4598999000 	 -1.6557600000 
17.80 	 154.1885000 	 1.517400 	 -0.4907894000 	 -1.6860450000 
18.00 	 158.7582000 	 1.552125 	 -0.5260627000 	 -1.7211950000 
18.20 	 163.1562000 	 1.586750 	 -0.5559985000 	 -1.7499640000 
18.40 	 167.6830000 	 1.621250 	 -0.5890210000 	 -1.7788950000 
18.60 	 172.2352000 	 1.655075 	 -0.6217034000 	 -1.8104740000 
18.80 	 176.6125000 	 1.689025 	 -0.6563123000 	 -1.8440280000 
19.00 	 181.1171000 	 1.723300 	 -0.6859557000 	 -1.8713890000 
19.20 	 185.5787000 	 1.757300 	 -0.7121150000 	 -1.8998080000 
19.40 	 190.0816000 	 1.791650 	 -0.7504559000 	 -1.9333490000 
19.60 	 194.5718000 	 1.825475 	 -0.7812468000 	 -1.9644960000 
19.80 	 199.0080000 	 1.859250 	 -0.8079084000 	 -1.9923460000 
20.00 	 203.5491000 	 1.893125 	 -0.8403683000 	 -2.0224600000 
20.20 	 208.0282000 	 1.927125 	 -0.8783277000 	 -2.0559980000 
20.40 	 212.5533000 	 1.960925 	 -0.9089851000 	 -2.0846490000 
20.60 	 217.0022000 	 1.994550 	 -0.9370995000 	 -2.1125980000 
20.80 	 221.5258000 	 2.028225 	 -0.9702301000 	 -2.1448360000 
20.95 	 224.8510000 	 2.052050 	 -0.9909407000 	 -2.1661980000 
21.00 	 225.8046000 	 2.055150 	 -0.9994062000 	 -2.1742790000 
21.20 	 226.0812000 	 2.056425 	 -1.0003790000 	 -2.1750900000 
21.40 	 225.7156000 	 2.055900 	 -0.9995270000 	 -2.1732970000 
21.60 	 225.4438000 	 2.055625 	 -1.0029130000 	 -2.1760340000 
21.80 	 225.2118000 	 2.055500 	 -1.0031800000 	 -2.1774510000 
22.00 	 225.0195000 	 2.055425 	 -1.0007440000 	 -2.1746640000 
22.20 	 224.8605000 	 2.055400 	 -1.0005350000 	 -2.1739990000 
22.40 	 224.7095000 	 2.055450 	 -1.0040280000 	 -2.1771180000 
22.60 	 224.5522000 	 2.055625 	 -1.0029130000 	 -2.1770480000 
22.80 	 224.4838000 	 2.055850 	 -0.9999561000 	 -2.1741230000 
23.00 	 224.2756000 	 2.056125 	 -1.0012750000 	 -2.1749970000 
23.20 	 224.2057000 	 2.056475 	 -1.0037710000 	 -2.1778710000 
23.40 	 224.2041000 	 2.056825 	 -1.0013420000 	 -2.1763900000 
23.60 	 224.1691000 	 2.057200 	 -0.9992917000 	 -2.1740180000 
23.80 	 224.1850000 	 2.057575 	 -1.0015200000 	 -2.1766000000 
24.00 	 224.0706000 	 2.057975 	 -1.0013070000 	 -2.1781350000 
24.20 	 224.1341000 	 2.058350 	 -0.9985161000 	 -2.1754930000 
24.40 	 224.0753000 	 2.058750 	 -0.9959952000 	 -2.1746320000 
24.60 	 224.0388000 	 2.059175 	 -1.0010940000 	 -2.1778360000 
24.80 	 224.0849000 	 2.059600 	 -0.9985065000 	 -2.1782780000 
25.00 	 224.0785000 	 2.060025 	 -1.0015140000 	 -2.1756010000 
25.20 	 224.0117000 	 2.060425 	 -1.0021810000 	 -2.1765520000 
25.40 	 223.9927000 	 2.060875 	 -1.0047280000 	 -2.1797880000 
25.60 	 224.0356000 	 2.061300 	 -1.0022860000 	 -2.1786630000 
25.80 	 224.0388000 	 2.061725 	 -1.0002040000 	 -2.1764060000 
26.00 	 224.0896000 	 2.062175 	 -1.0040320000 	 -2.1789810000 
26.20 	 224.0801000 	 2.062575 	 -1.0050200000 	 -2.1809480000 
26.40 	 224.0690000 	 2.063000 	 -1.0014120000 	 -2.1788570000 
26.60 	 224.0642000 	 2.063425 	 -1.0007290000 	 -2.1781570000 
26.80 	 224.0562000 	 2.063850 	 -1.0066670000 	 -2.1827700000 
27.00 	 224.0562000 	 2.064300 	 -1.0071910000 	 -2.1829610000 
27.20 	 224.0531000 	 2.064725 	 -1.0047850000 	 -2.1803160000 
27.40 	 224.0578000 	 2.065150 	 -1.0071820000 	 -2.1812600000 
27.60 	 224.0610000 	 2.065575 	 -1.0099250000 	 -2.1839870000 
27.80 	 224.0690000 	 2.066000 	 -1.0063780000 	 -2.1824260000 
28.00 	 224.0769000 	 2.066425 	 -1.0037840000 	 -2.1809390000 
28.20 	 224.0896000 	 2.066825 	 -1.0080940000 	 -2.1840320000 
28.40 	 224.1023000 	 2.067250 	 -1.0107230000 	 -2.1846900000 
28.60 	 224.1198000 	 2.067650 	 -1.0074960000 	 -2.1826870000 
28.80 	 224.1373000 	 2.068050 	 -1.0085550000 	 -2.1833200000 
29.00 	 224.1500000 	 2.068450 	 -1.0114350000 	 -2.1869280000 
29.20 	 224.1643000 	 2.068825 	 -1.0104470000 	 -2.1866000000 
29.40 	 224.1739000 	 2.069200 	 -1.0084950000 	 -2.1837620000 
29.60 	 224.1850000 	 2.069575 	 -1.0108980000 	 -2.1855390000 
29.80 	 224.1961000 	 2.069950 	 -1.0128180000 	 -2.1884250000 
30.00 	 224.2057000 	 2.070300 	 -1.0106820000 	 -2.1867400000 
30.20 	 224.2136000 	 2.070675 	 -1.0085420000 	 -2.1840060000 
30.40 	 224.2247000 	 2.071025 	 -1.0119920000 	 -2.1859900000 
30.60 	 224.2343000 	 2.071375 	 -1.0133810000 	 -2.1880400000 
30.80 	 224.2470000 	 2.071725 	 -1.0111840000 	 -2.1857770000 
31.00 	 224.2581000 	 2.072050 	 -1.0111430000 	 -2.1849440000 
31.20 	 224.2692000 	 2.072400 	 -1.0146270000 	 -2.1881930000 
31.40 	 224.2835000 	 2.072725 	 -1.0145030000 	 -2.1891780000 
31.60 	 224.2947000 	 2.073050 	 -1.0121540000 	 -2.1863780000 
31.80 	 224.3074000 	 2.073350 	 -1.0132850000 	 -2.1871060000 
32.00 	 224.3201000 	 2.073675 	 -1.0165020000 	 -2.1902280000 
32.20 	 224.3312000 	 2.073975 	 -1.0148870000 	 -2.1894390000 
32.40 	 224.3392000 	 2.074275 	 -1.0126020000 	 -2.1869820000 
32.60 	 224.3471000 	 2.074575 	 -1.0154340000 	 -2.1891020000 
32.80 	 224.3551000 	 2.074875 	 -1.0174340000 	 -2.1917690000 
33.00 	 224.3630000 	 2.075175 	 -1.0148560000 	 -2.1901540000 
33.20 	 224.3741000 	 2.075450 	 -1.0140040000 	 -2.1887270000 
33.40 	 224.3884000 	 2.075725 	 -1.0174470000 	 -2.1914960000 
33.60 	 224.3996000 	 2.076000 	 -1.0178410000 	 -2.1924750000 
33.80 	 224.4139000 	 2.076275 	 -1.0148020000 	 -2.1898970000 
34.00 	 224.4266000 	 2.076525 	 -1.0155230000 	 -2.1902020000 
34.20 	 224.4393000 	 2.076800 	 -1.0190900000 	 -2.1934760000 
34.40 	 224.4504000 	 2.077050 	 -1.0183530000 	 -2.1935560000 
34.60 	 224.4600000 	 2.077300 	 -1.0154950000 	 -2.1910640000 
34.80 	 224.4679000 	 2.077525 	 -1.0171670000 	 -2.1916200000 
35.00 	 224.4759000 	 2.077775 	 -1.0201010000 	 -2.1946140000 
35.20 	 224.4806000 	 2.078025 	 -1.0181200000 	 -2.1935150000 
35.40 	 224.4838000 	 2.078250 	 -1.0160380000 	 -2.1914480000 
35.60 	 224.4886000 	 2.078475 	 -1.0188450000 	 -2.1937630000 
35.80 	 224.4965000 	 2.078700 	 -1.0204630000 	 -2.1957940000 
36.00 	 224.4997000 	 2.078950 	 -1.0174690000 	 -2.1935240000 
36.20 	 224.5076000 	 2.079175 	 -1.0169160000 	 -2.1922560000 
36.40 	 224.5156000 	 2.079375 	 -1.0177680000 	 -2.1952470000 
36.60 	 224.5204000 	 2.079600 	 -1.0205210000 	 -2.1959500000 
36.80 	 224.5267000 	 2.079825 	 -1.0175130000 	 -2.1930950000 
37.00 	 224.5315000 	 2.080025 	 -1.0187560000 	 -2.1934160000 
37.20 	 224.5347000 	 2.080250 	 -1.0220940000 	 -2.1963340000 
37.40 	 224.5426000 	 2.080450 	 -1.0180470000 	 -2.1956830000 
37.60 	 224.5490000 	 2.080650 	 -1.0157490000 	 -2.1930310000 
37.80 	 224.5569000 	 2.080850 	 -1.0188360000 	 -2.1944020000 
38.00 	 224.5633000 	 2.081050 	 -1.0217860000 	 -2.1972750000 
38.20 	 224.5712000 	 2.081250 	 -1.0205400000 	 -2.1956860000 
38.40 	 224.5744000 	 2.081450 	 -1.0191660000 	 -2.1932250000 
38.60 	 224.5808000 	 2.081625 	 -1.0216940000 	 -2.1953300000 
38.80 	 224.5871000 	 2.081825 	 -1.0208420000 	 -2.1973930000 
39.00 	 224.5903000 	 2.082000 	 -1.0175700000 	 -2.1947770000 
39.20 	 224.5935000 	 2.082200 	 -1.0202280000 	 -2.1938450000 
39.40 	 224.5983000 	 2.082375 	 -1.0237630000 	 -2.1968080000 
39.60 	 224.5998000 	 2.082550 	 -1.0236040000 	 -2.1974020000 
39.80 	 224.6014000 	 2.082725 	 -1.0203520000 	 -2.1946180000 
40.00 	 224.6014000 	 2.082925 	 -1.0218330000 	 -2.1951010000 
40.20 	 224.6062000 	 2.083100 	 -1.0247640000 	 -2.1981970000 
40.40 	 224.6094000 	 2.083275 	 -1.0228890000 	 -2.1970720000 
40.60 	 224.6173000 	 2.083450 	 -1.0207240000 	 -2.1948210000 
40.80 	 224.6221000 	 2.083625 	 -1.0235820000 	 -2.1970050000 
41.00 	 224.6300000 	 2.083800 	 -1.0252410000 	 -2.1988580000 
41.20 	 224.6332000 	 2.083950 	 -1.0223130000 	 -2.1964360000 
41.40 	 224.6380000 	 2.084125 	 -1.0219610000 	 -2.1951040000 
41.60 	 224.6412000 	 2.084275 	 -1.0253400000 	 -2.1984450000 
41.80 	 224.6412000 	 2.084450 	 -1.0248120000 	 -2.1986320000 
42.00 	 224.6491000 	 2.084600 	 -1.0219000000 	 -2.1960040000 
42.20 	 224.6539000 	 2.084775 	 -1.0233630000 	 -2.1967760000 
42.40 	 224.6602000 	 2.084925 	 -1.0265380000 	 -2.1999900000 
42.60 	 224.6650000 	 2.085075 	 -1.0241950000 	 -2.1984290000 
42.80 	 224.6682000 	 2.085225 	 -1.0220850000 	 -2.1963600000 
43.00 	 224.6730000 	 2.085375 	 -1.0253780000 	 -2.1990010000 
43.20 	 224.6730000 	 2.085500 	 -1.0267480000 	 -2.2007530000 
43.40 	 224.6730000 	 2.085650 	 -1.0235750000 	 -2.1982570000 
43.60 	 224.6730000 	 2.085800 	 -1.0216140000 	 -2.1973260000 
43.80 	 224.6730000 	 2.085950 	 -1.0267770000 	 -2.2004350000 
44.00 	 224.6745000 	 2.086100 	 -1.0263410000 	 -2.2007970000 
44.20 	 224.6730000 	 2.086225 	 -1.0215220000 	 -2.1981780000 
44.40 	 224.6730000 	 2.086375 	 -1.0222400000 	 -2.1990300000 
44.60 	 224.6761000 	 2.086525 	 -1.0253430000 	 -2.2019260000 
44.80 	 224.6761000 	 2.086675 	 -1.0238110000 	 -2.2006350000 
45.00 	 224.6809000 	 2.086825 	 -1.0218210000 	 -2.1981780000 
45.20 	 224.6809000 	 2.086950 	 -1.0253430000 	 -2.2005490000 
45.40 	 224.6841000 	 2.087100 	 -1.0280290000 	 -2.2023390000 
45.60 	 224.6873000 	 2.087250 	 -1.0249330000 	 -2.1997580000 
45.80 	 224.6888000 	 2.087375 	 -1.0241060000 	 -2.1984390000 
46.00 	 224.6920000 	 2.087525 	 -1.0270600000 	 -2.2015060000 
46.20 	 224.6920000 	 2.087650 	 -1.0274380000 	 -2.2020910000 
46.40 	 224.7000000 	 2.087800 	 -1.0242330000 	 -2.1989820000 
46.60 	 224.7000000 	 2.087925 	 -1.0256670000 	 -2.1996210000 
46.80 	 224.7079000 	 2.088075 	 -1.0284170000 	 -2.2024820000 
47.00 	 224.7079000 	 2.088200 	 -1.0269860000 	 -2.2014870000 
47.20 	 224.7127000 	 2.088325 	 -1.0243380000 	 -2.1987820000 
47.40 	 224.7159000 	 2.088450 	 -1.0267930000 	 -2.2003750000 
47.60 	 224.7191000 	 2.088575 	 -1.0287250000 	 -2.2025010000 
47.80 	 224.7238000 	 2.088725 	 -1.0259790000 	 -2.2004060000 
48.00 	 224.7318000 	 2.088825 	 -1.0235120000 	 -2.1990010000 
48.20 	 224.7397000 	 2.088950 	 -1.0280290000 	 -2.2018370000 
48.40 	 224.7477000 	 2.089075 	 -1.0285660000 	 -2.2027330000 
48.60 	 224.7477000 	 2.089175 	 -1.0252510000 	 -2.1999520000 
48.80 	 224.7556000 	 2.089300 	 -1.0255110000 	 -2.1993160000 
49.00 	 224.7508000 	 2.089400 	 -1.0288080000 	 -2.2023840000 
49.20 	 224.7508000 	 2.089525 	 -1.0282870000 	 -2.2025170000 
49.40 	 224.7524000 	 2.089625 	 -1.0253940000 	 -2.1997550000 
49.60 	 224.7572000 	 2.089725 	 -1.0263730000 	 -2.2002410000 
49.80 	 224.7588000 	 2.089850 	 -1.0294410000 	 -2.2033050000 
50.00 	 224.7667000 	 2.089950 	 -1.0279750000 	 -2.2023930000 
50.20 	 224.7715000 	 2.090050 	 -1.0254100000 	 -2.1998630000 
50.40 	 224.7715000 	 2.090150 	 -1.0278920000 	 -2.2013920000 
50.60 	 224.7667000 	 2.090250 	 -1.0300890000 	 -2.2036620000 
50.80 	 224.7635000 	 2.090350 	 -1.0276700000 	 -2.2020210000 
51.00 	 224.7635000 	 2.090475 	 -1.0258580000 	 -2.1999450000 
51.20 	 224.7651000 	 2.090575 	 -1.0288400000 	 -2.2023270000 
51.40 	 224.7667000 	 2.090675 	 -1.0299840000 	 -2.2040970000 
51.60 	 224.7747000 	 2.090775 	 -1.0268340000 	 -2.2015090000 
51.80 	 224.7794000 	 2.090875 	 -1.0265410000 	 -2.2004600000 
52.00 	 224.7826000 	 2.090975 	 -1.0299490000 	 -2.2033570000 
52.20 	 224.7826000 	 2.091075 	 -1.0296500000 	 -2.2036680000 
52.40 	 224.7794000 	 2.091175 	 -1.0266530000 	 -2.2006290000 
52.60 	 224.7794000 	 2.091275 	 -1.0279080000 	 -2.2013790000 
52.80 	 224.7747000 	 2.091375 	 -1.0309380000 	 -2.2042690000 
53.00 	 224.7747000 	 2.091475 	 -1.0295450000 	 -2.2033720000 
53.20 	 224.7747000 	 2.091575 	 -1.0248950000 	 -2.2010010000 
53.40 	 224.7747000 	 2.091675 	 -1.0278760000 	 -2.2025940000 
53.60 	 224.7747000 	 2.091775 	 -1.0300410000 	 -2.2050950000 
53.80 	 224.7747000 	 2.091875 	 -1.0272570000 	 -2.2034800000 
54.00 	 224.7747000 	 2.091975 	 -1.0248180000 	 -2.2014490000 
54.20 	 224.7747000 	 2.092075 	 -1.0279750000 	 -2.2035760000 
54.40 	 224.7747000 	 2.092175 	 -1.0288400000 	 -2.2054480000 
54.60 	 224.7747000 	 2.092275 	 -1.0266880000 	 -2.2030860000 
54.80 	 224.7747000 	 2.092350 	 -1.0240140000 	 -2.2018340000 
55.00 	 224.7747000 	 2.092475 	 -1.0291610000 	 -2.2046090000 
55.20 	 224.7747000 	 2.092575 	 -1.0295260000 	 -2.2055750000 
55.40 	 224.7747000 	 2.092675 	 -1.0272820000 	 -2.2027710000 
55.60 	 224.7731000 	 2.092775 	 -1.0278960000 	 -2.2022720000 
55.80 	 224.7747000 	 2.092875 	 -1.0309730000 	 -2.2051560000 
56.00 	 224.7747000 	 2.092975 	 -1.0301650000 	 -2.2047550000 
56.20 	 224.7715000 	 2.093075 	 -1.0269360000 	 -2.2021070000 
56.40 	 224.7715000 	 2.093175 	 -1.0277080000 	 -2.2027430000 
56.60 	 224.7683000 	 2.093275 	 -1.0294820000 	 -2.2057470000 
56.80 	 224.7667000 	 2.093375 	 -1.0297110000 	 -2.2045830000 
57.00 	 224.7635000 	 2.093475 	 -1.0272060000 	 -2.2020690000 
57.20 	 224.7635000 	 2.093575 	 -1.0290110000 	 -2.2036430000 
57.40 	 224.7635000 	 2.093675 	 -1.0320250000 	 -2.2060940000 
57.60 	 224.7667000 	 2.093800 	 -1.0286900000 	 -2.2041030000 
57.80 	 224.7715000 	 2.093900 	 -1.0276790000 	 -2.2025870000 
58.00 	 224.7794000 	 2.094000 	 -1.0310270000 	 -2.2052320000 
58.20 	 224.7842000 	 2.094100 	 -1.0314120000 	 -2.2063260000 
58.40 	 224.7906000 	 2.094175 	 -1.0261120000 	 -2.2036960000 
58.60 	 224.7953000 	 2.094275 	 -1.0277400000 	 -2.2032230000 
58.80 	 224.7953000 	 2.094375 	 -1.0315860000 	 -2.2061380000 
59.00 	 224.8033000 	 2.094450 	 -1.0313510000 	 -2.2063420000 
59.20 	 224.8049000 	 2.094550 	 -1.0290690000 	 -2.2035820000 
59.40 	 224.8096000 	 2.094625 	 -1.0299710000 	 -2.2040620000 
59.60 	 224.8160000 	 2.094725 	 -1.0327430000 	 -2.2071650000 
59.80 	 224.8176000 	 2.094800 	 -1.0310240000 	 -2.2068340000 
60.00 	 224.8176000 	 2.094875 	 -1.0283690000 	 -2.2041130000 
60.20 	 224.8224000 	 2.094950 	 -1.0304510000 	 -2.2059630000 
60.40 	 224.8224000 	 2.095050 	 -1.0323020000 	 -2.2082170000 
60.60 	 224.8255000 	 2.095125 	 -1.0315670000 	 -2.2064270000 
60.80 	 224.8255000 	 2.095200 	 -1.0295040000 	 -2.2043130000 
61.00 	 224.8255000 	 2.095275 	 -1.0330710000 	 -2.2067990000 
61.20 	 224.8239000 	 2.095350 	 -1.0328390000 	 -2.2084870000 
61.40 	 224.8224000 	 2.095450 	 -1.0294720000 	 -2.2061320000 
61.60 	 224.8176000 	 2.095525 	 -1.0293870000 	 -2.2050320000 
61.80 	 224.8176000 	 2.095600 	 -1.0321270000 	 -2.2079590000 
62.00 	 224.8224000 	 2.095675 	 -1.0319870000 	 -2.2084970000 
62.20 	 224.8239000 	 2.095750 	 -1.0286680000 	 -2.2055120000 
62.40 	 224.8287000 	 2.095850 	 -1.0310210000 	 -2.2053750000 
62.60 	 224.8335000 	 2.095925 	 -1.0344120000 	 -2.2083090000 
62.80 	 224.8383000 	 2.096000 	 -1.0325180000 	 -2.2081980000 
63.00 	 224.8383000 	 2.096050 	 -1.0303750000 	 -2.2051050000 
63.20 	 224.8335000 	 2.096125 	 -1.0306710000 	 -2.2060590000 
63.40 	 224.8319000 	 2.096200 	 -1.0320660000 	 -2.2089700000 
63.60 	 224.8303000 	 2.096275 	 -1.0312590000 	 -2.2082390000 
63.80 	 224.8287000 	 2.096350 	 -1.0294820000 	 -2.2054860000 
64.00 	 224.8287000 	 2.096425 	 -1.0303850000 	 -2.2063350000 
64.20 	 224.8303000 	 2.096500 	 -1.0339390000 	 -2.2091040000 
64.40 	 224.8287000 	 2.096575 	 -1.0317520000 	 -2.2081250000 
64.60 	 224.8255000 	 2.096675 	 -1.0293990000 	 -2.2057750000 
64.80 	 224.8255000 	 2.096750 	 -1.0317520000 	 -2.2072860000 
65.00 	 224.8255000 	 2.096825 	 -1.0348920000 	 -2.2097430000 
65.20 	 224.8255000 	 2.096900 	 -1.0317740000 	 -2.2075680000 
65.40 	 224.8255000 	 2.096975 	 -1.0300600000 	 -2.2058770000 
65.60 	 224.8255000 	 2.097075 	 -1.0331250000 	 -2.2084810000 
65.80 	 224.8303000 	 2.097150 	 -1.0329910000 	 -2.2096540000 
66.00 	 224.8319000 	 2.097225 	 -1.0309280000 	 -2.2068980000 
66.20 	 224.8383000 	 2.097300 	 -1.0301940000 	 -2.2062620000 
66.40 	 224.8414000 	 2.097350 	 -1.0335160000 	 -2.2095040000 
66.60 	 224.8462000 	 2.097425 	 -1.0350040000 	 -2.2095270000 
66.80 	 224.8494000 	 2.097500 	 -1.0313220000 	 -2.2066180000 
67.00 	 224.8494000 	 2.097550 	 -1.0330070000 	 -2.2070790000 
67.20 	 224.8542000 	 2.097625 	 -1.0362720000 	 -2.2098670000 
67.40 	 224.8542000 	 2.097700 	 -1.0339390000 	 -2.2091070000 
67.60 	 224.8557000 	 2.097750 	 -1.0323520000 	 -2.2062560000 
67.80 	 224.8573000 	 2.097825 	 -1.0342220000 	 -2.2082610000 
68.00 	 224.8653000 	 2.097875 	 -1.0365390000 	 -2.2103630000 
68.20 	 224.8653000 	 2.097950 	 -1.0335250000 	 -2.2080770000 
68.40 	 224.8700000 	 2.098000 	 -1.0309380000 	 -2.2064850000 
68.60 	 224.8653000 	 2.098050 	 -1.0347240000 	 -2.2094220000 
68.80 	 224.8653000 	 2.098125 	 -1.0356490000 	 -2.2104420000 
69.00 	 224.8621000 	 2.098175 	 -1.0327690000 	 -2.2076100000 
69.20 	 224.8542000 	 2.098225 	 -1.0319650000 	 -2.2070380000 
69.40 	 224.8494000 	 2.098300 	 -1.0366820000 	 -2.2101370000 
69.60 	 224.8462000 	 2.098375 	 -1.0354200000 	 -2.2096470000 
69.80 	 224.8414000 	 2.098450 	 -1.0324920000 	 -2.2068790000 
70.00 	 224.8383000 	 2.098500 	 -1.0338780000 	 -2.2082110000 
70.20 	 224.8383000 	 2.098575 	 -1.0365580000 	 -2.2107670000 
70.40 	 224.8383000 	 2.098650 	 -1.0342380000 	 -2.2084810000 
70.60 	 224.8383000 	 2.098725 	 -1.0331850000 	 -2.2069170000 
70.80 	 224.8383000 	 2.098800 	 -1.0366310000 	 -2.2096220000 
71.00 	 224.8351000 	 2.098850 	 -1.0370220000 	 -2.2107060000 
71.20 	 224.8351000 	 2.098925 	 -1.0337290000 	 -2.2078200000 
71.40 	 224.8335000 	 2.099000 	 -1.0345970000 	 -2.2079090000 
71.60 	 224.8335000 	 2.099075 	 -1.0378710000 	 -2.2107380000 
71.80 	 224.8335000 	 2.099150 	 -1.0360850000 	 -2.2097870000 
72.00 	 224.8383000 	 2.099225 	 -1.0337770000 	 -2.2071460000 
72.20 	 224.8383000 	 2.099300 	 -1.0362020000 	 -2.2089670000 
72.40 	 224.8414000 	 2.099375 	 -1.0382460000 	 -2.2113580000 
72.60 	 224.8462000 	 2.099450 	 -1.0356110000 	 -2.2093040000 
72.80 	 224.8462000 	 2.099500 	 -1.0341960000 	 -2.2077020000 
73.00 	 224.8494000 	 2.099575 	 -1.0373400000 	 -2.2104200000 
73.20 	 224.8494000 	 2.099650 	 -1.0376200000 	 -2.2113100000 
73.40 	 224.8494000 	 2.099700 	 -1.0345110000 	 -2.2084840000 
73.60 	 224.8494000 	 2.099775 	 -1.0355820000 	 -2.2085640000 
73.80 	 224.8494000 	 2.099825 	 -1.0384650000 	 -2.2115100000 
74.00 	 224.8462000 	 2.099900 	 -1.0364790000 	 -2.2102390000 
74.20 	 224.8383000 	 2.099975 	 -1.0342090000 	 -2.2078390000 
74.40 	 224.8335000 	 2.100050 	 -1.0373530000 	 -2.2102860000 
74.60 	 224.8255000 	 2.100125 	 -1.0384530000 	 -2.2119300000 
74.80 	 224.8255000 	 2.100200 	 -1.0353180000 	 -2.2090310000 
75.00 	 224.8255000 	 2.100275 	 -1.0353030000 	 -2.2085320000 
75.20 	 224.8255000 	 2.100350 	 -1.0387260000 	 -2.2118000000 
75.40 	 224.8303000 	 2.100450 	 -1.0372860000 	 -2.2112560000 
75.60 	 224.8303000 	 2.100525 	 -1.0347840000 	 -2.2086810000 
75.80 	 224.8335000 	 2.100600 	 -1.0374290000 	 -2.2105470000 
76.00 	 224.8367000 	 2.100675 	 -1.0390340000 	 -2.2127790000 
76.20 	 224.8414000 	 2.100725 	 -1.0358080000 	 -2.2100290000 
76.40 	 224.8462000 	 2.100800 	 -1.0358210000 	 -2.2093200000 
76.60 	 224.8494000 	 2.100875 	 -1.0390000000 	 -2.2124960000 
76.80 	 224.8542000 	 2.100925 	 -1.0377530000 	 -2.2118060000 
77.00 	 224.8542000 	 2.101000 	 -1.0350100000 	 -2.2090690000 
77.20 	 224.8542000 	 2.101075 	 -1.0378550000 	 -2.2109950000 
77.40 	 224.8573000 	 2.101125 	 -1.0393020000 	 -2.2130390000 
77.60 	 224.8542000 	 2.101200 	 -1.0358460000 	 -2.2102930000 
77.80 	 224.8573000 	 2.101250 	 -1.0360300000 	 -2.2097110000 
78.00 	 224.8573000 	 2.101325 	 -1.0377820000 	 -2.2129920000 
78.20 	 224.8621000 	 2.101400 	 -1.0367680000 	 -2.2126290000 
78.40 	 224.8621000 	 2.101450 	 -1.0340210000 	 -2.2096660000 
78.60 	 224.8653000 	 2.101500 	 -1.0360370000 	 -2.2112020000 
78.80 	 224.8700000 	 2.101575 	 -1.0378110000 	 -2.2137010000 
79.00 	 224.8700000 	 2.101625 	 -1.0352100000 	 -2.2112430000 
79.20 	 224.8700000 	 2.101675 	 -1.0338660000 	 -2.2097460000 
79.40 	 224.8700000 	 2.101725 	 -1.0361480000 	 -2.2128710000 
79.60 	 224.8653000 	 2.101775 	 -1.0347880000 	 -2.2134270000 
79.80 	 224.8653000 	 2.101850 	 -1.0322410000 	 -2.2105150000 
80.00 	 224.8621000 	 2.101900 	 -1.0326510000 	 -2.2107030000 
80.20 	 224.8653000 	 2.101975 	 -1.0355250000 	 -2.2136310000 
80.40 	 224.8653000 	 2.102025 	 -1.0334140000 	 -2.2129380000 
80.60 	 224.8653000 	 2.102075 	 -1.0326670000 	 -2.2102580000 
80.80 	 224.8653000 	 2.102150 	 -1.0347020000 	 -2.2118630000 
81.00 	 224.8716000 	 2.102200 	 -1.0361190000 	 -2.2144920000 
81.20 	 224.8748000 	 2.102250 	 -1.0337990000 	 -2.2126480000 
81.40 	 224.8764000 	 2.102300 	 -1.0318600000 	 -2.2105340000 
81.60 	 224.8812000 	 2.102375 	 -1.0363610000 	 -2.2129470000 
81.80 	 224.8812000 	 2.102425 	 -1.0380270000 	 -2.2146770000 
82.00 	 224.8844000 	 2.102475 	 -1.0338150000 	 -2.2118380000 
82.20 	 224.8844000 	 2.102525 	 -1.0337480000 	 -2.2115830000 
82.40 	 224.8844000 	 2.102575 	 -1.0365070000 	 -2.2146220000 
82.60 	 224.8844000 	 2.102625 	 -1.0357860000 	 -2.2141770000 
82.80 	 224.8812000 	 2.102675 	 -1.0310080000 	 -2.2114690000 
83.00 	 224.8780000 	 2.102725 	 -1.0362370000 	 -2.2128110000 
83.20 	 224.8732000 	 2.102775 	 -1.0384690000 	 -2.2153310000 
83.40 	 224.8700000 	 2.102825 	 -1.0356780000 	 -2.2128960000 
83.60 	 224.8653000 	 2.102875 	 -1.0346480000 	 -2.2114440000 
83.80 	 224.8621000 	 2.102950 	 -1.0374360000 	 -2.2142030000 
84.00 	 224.8589000 	 2.103000 	 -1.0371110000 	 -2.2150800000 
84.20 	 224.8542000 	 2.103075 	 -1.0359060000 	 -2.2123050000 
84.40 	 224.8542000 	 2.103125 	 -1.0355600000 	 -2.2124230000 
84.60 	 224.8542000 	 2.103200 	 -1.0387040000 	 -2.2153190000 
84.80 	 224.8557000 	 2.103275 	 -1.0387710000 	 -2.2143360000 
85.00 	 224.8573000 	 2.103325 	 -1.0368060000 	 -2.2118690000 
85.20 	 224.8573000 	 2.103400 	 -1.0395690000 	 -2.2140600000 
85.40 	 224.8573000 	 2.103450 	 -1.0391520000 	 -2.2158810000 
85.60 	 224.8621000 	 2.103525 	 -1.0366030000 	 -2.2130360000 
85.80 	 224.8621000 	 2.103575 	 -1.0368000000 	 -2.2123500000 
86.00 	 224.8653000 	 2.103650 	 -1.0402810000 	 -2.2154970000 
86.20 	 224.8700000 	 2.103700 	 -1.0393560000 	 -2.2152840000 
86.40 	 224.8700000 	 2.103750 	 -1.0351430000 	 -2.2124350000 
86.60 	 224.8732000 	 2.103800 	 -1.0372030000 	 -2.2141490000 
86.80 	 224.8732000 	 2.103875 	 -1.0400870000 	 -2.2164820000 
87.00 	 224.8732000 	 2.103925 	 -1.0368280000 	 -2.2141360000 
87.20 	 224.8764000 	 2.103975 	 -1.0377060000 	 -2.2130170000 
87.40 	 224.8748000 	 2.104025 	 -1.0408560000 	 -2.2160910000 
87.60 	 224.8732000 	 2.104075 	 -1.0401850000 	 -2.2158810000 
87.80 	 224.8732000 	 2.104150 	 -1.0320950000 	 -2.2131320000 
88.00 	 224.8732000 	 2.104200 	 -1.0368510000 	 -2.2144860000 
88.20 	 224.8732000 	 2.104250 	 -1.0408530000 	 -2.2173310000 
88.40 	 224.8764000 	 2.104300 	 -1.0367770000 	 -2.2151850000 
88.60 	 224.8812000 	 2.104350 	 -1.0380140000 	 -2.2137100000 
88.80 	 224.8844000 	 2.104400 	 -1.0361770000 	 -2.2166350000 
89.00 	 224.8844000 	 2.104450 	 -1.0373020000 	 -2.2169750000 
89.20 	 224.8891000 	 2.104500 	 -1.0375750000 	 -2.2139070000 
89.40 	 224.8891000 	 2.104550 	 -1.0377310000 	 -2.2146960000 
89.60 	 224.8891000 	 2.104600 	 -1.0404550000 	 -2.2174520000 
89.80 	 224.8891000 	 2.104650 	 -1.0392030000 	 -2.2157480000 
90.00 	 224.8891000 	 2.104700 	 -1.0360110000 	 -2.2138950000 
90.20 	 224.8891000 	 2.104750 	 -1.0402580000 	 -2.2165620000 
90.40 	 224.8844000 	 2.104800 	 -1.0387770000 	 -2.2179480000 
90.60 	 224.8812000 	 2.104850 	 -1.0371590000 	 -2.2149340000 
90.80 	 224.8812000 	 2.104900 	 -1.0379730000 	 -2.2152870000 
91.00 	 224.8812000 	 2.104950 	 -1.0411170000 	 -2.2184470000 
91.20 	 224.8812000 	 2.105000 	 -1.0387390000 	 -2.2168060000 
91.40 	 224.8844000 	 2.105050 	 -1.0362590000 	 -2.2147020000 
91.60 	 224.8844000 	 2.105100 	 -1.0392920000 	 -2.2177980000 
91.80 	 224.8891000 	 2.105150 	 -1.0407700000 	 -2.2185580000 
92.00 	 224.8907000 	 2.105200 	 -1.0378200000 	 -2.2158110000 
92.20 	 224.8923000 	 2.105250 	 -1.0388880000 	 -2.2163460000 
92.40 	 224.8971000 	 2.105300 	 -1.0427510000 	 -2.2194320000 
92.60 	 224.8971000 	 2.105350 	 -1.0402620000 	 -2.2177310000 
92.80 	 224.8923000 	 2.105400 	 -1.0383830000 	 -2.2155000000 
93.00 	 224.8875000 	 2.105425 	 -1.0417520000 	 -2.2181290000 
93.20 	 224.8844000 	 2.105475 	 -1.0428240000 	 -2.2196390000 
93.40 	 224.8812000 	 2.105525 	 -1.0394480000 	 -2.2170610000 
93.60 	 224.8812000 	 2.105575 	 -1.0398740000 	 -2.2170260000 
93.80 	 224.8796000 	 2.105650 	 -1.0432880000 	 -2.2197980000 
94.00 	 224.8812000 	 2.105700 	 -1.0415110000 	 -2.2188730000 
94.20 	 224.8844000 	 2.105750 	 -1.0386750000 	 -2.2161990000 
94.40 	 224.8844000 	 2.105800 	 -1.0401280000 	 -2.2179220000 
94.60 	 224.8907000 	 2.105850 	 -1.0410280000 	 -2.2201470000 
94.80 	 224.8923000 	 2.105875 	 -1.0374800000 	 -2.2172010000 
95.00 	 224.8923000 	 2.105925 	 -1.0373620000 	 -2.2166220000 
95.20 	 224.8923000 	 2.105975 	 -1.0414410000 	 -2.2196480000 
95.40 	 224.8923000 	 2.106025 	 -1.0404910000 	 -2.2192640000 
95.60 	 224.8923000 	 2.106075 	 -1.0368600000 	 -2.2165420000 
95.80 	 224.8891000 	 2.106125 	 -1.0412570000 	 -2.2182850000 
96.00 	 224.8923000 	 2.106150 	 -1.0421310000 	 -2.2204020000 
96.20 	 224.8923000 	 2.106200 	 -1.0381060000 	 -2.2175440000 
96.40 	 224.8971000 	 2.106250 	 -1.0376740000 	 -2.2167750000 
96.60 	 224.8971000 	 2.106300 	 -1.0418890000 	 -2.2198520000 
96.80 	 224.8971000 	 2.106350 	 -1.0407540000 	 -2.2196070000 
97.00 	 224.8971000 	 2.106375 	 -1.0379310000 	 -2.2167520000 
97.20 	 224.8987000 	 2.106425 	 -1.0392790000 	 -2.2181540000 
97.40 	 224.9002000 	 2.106475 	 -1.0425150000 	 -2.2206150000 
97.60 	 224.9050000 	 2.106525 	 -1.0384180000 	 -2.2180720000 
97.80 	 224.9082000 	 2.106550 	 -1.0374550000 	 -2.2168890000 
98.00 	 224.9130000 	 2.106600 	 -1.0417370000 	 -2.2200620000 
98.20 	 224.9161000 	 2.106625 	 -1.0415400000 	 -2.2201320000 
98.40 	 224.9209000 	 2.106675 	 -1.0377630000 	 -2.2169750000 
98.60 	 224.9209000 	 2.106700 	 -1.0391080000 	 -2.2183260000 
98.80 	 224.9209000 	 2.106750 	 -1.0410310000 	 -2.2208980000 
99.00 	 224.9209000 	 2.106775 	 -1.0380400000 	 -2.2187550000 
99.20 	 224.9161000 	 2.106800 	 -1.0364980000 	 -2.2170800000 
99.40 	 224.9161000 	 2.106850 	 -1.0415050000 	 -2.2199470000 
99.60 	 224.9130000 	 2.106875 	 -1.0429990000 	 -2.2204110000 
99.80 	 224.9130000 	 2.106925 	 -1.0353600000 	 -2.2172670000 
100.00 	 224.9082000 	 2.106975 	 -1.0376230000 	 -2.2180650000 
100.20 	 224.9018000 	 2.107000 	 -1.0403470000 	 -2.2209010000 
100.40 	 224.8971000 	 2.107050 	 -1.0399910000 	 -2.2192480000 
100.60 	 224.8971000 	 2.107100 	 -1.0369050000 	 -2.2171690000 
100.80 	 224.8971000 	 2.107150 	 -1.0397560000 	 -2.2198200000 
101.00 	 224.8971000 	 2.107175 	 -1.0423220000 	 -2.2209520000 
101.20 	 224.8971000 	 2.107225 	 -1.0367740000 	 -2.2179730000 
101.40 	 224.8971000 	 2.107275 	 -1.0386370000 	 -2.2179100000 
101.60 	 224.8971000 	 2.107325 	 -1.0418570000 	 -2.2210530000 
101.80 	 224.8971000 	 2.107375 	 -1.0420740000 	 -2.2199660000 
102.00 	 224.8971000 	 2.107400 	 -1.0395810000 	 -2.2173950000 
102.20 	 224.9002000 	 2.107450 	 -1.0406910000 	 -2.2194830000 
102.40 	 224.9018000 	 2.107500 	 -1.0423410000 	 -2.2213200000 
102.60 	 224.9050000 	 2.107550 	 -1.0393870000 	 -2.2182780000 
102.80 	 224.9082000 	 2.107575 	 -1.0387870000 	 -2.2179510000 
103.00 	 224.9082000 	 2.107625 	 -1.0409830000 	 -2.2209710000 
103.20 	 224.9082000 	 2.107650 	 -1.0381350000 	 -2.2204720000 
103.40 	 224.9050000 	 2.107700 	 -1.0354800000 	 -2.2177030000 
103.60 	 224.9050000 	 2.107750 	 -1.0402430000 	 -2.2192800000 
103.80 	 224.9050000 	 2.107775 	 -1.0429730000 	 -2.2213780000 
104.00 	 224.9050000 	 2.107825 	 -1.0397370000 	 -2.2191400000 
104.20 	 224.9050000 	 2.107850 	 -1.0382370000 	 -2.2177670000 
104.40 	 224.9066000 	 2.107900 	 -1.0416890000 	 -2.2208440000 
104.60 	 224.9050000 	 2.107950 	 -1.0416030000 	 -2.2210280000 
104.80 	 224.9050000 	 2.107975 	 -1.0383700000 	 -2.2180300000 
105.00 	 224.9050000 	 2.108025 	 -1.0407640000 	 -2.2187110000 
105.20 	 224.9082000 	 2.108050 	 -1.0432430000 	 -2.2217180000 
105.40 	 224.9082000 	 2.108100 	 -1.0400870000 	 -2.2199850000 
105.60 	 224.9130000 	 2.108150 	 -1.0378300000 	 -2.2176170000 
105.80 	 224.9161000 	 2.108175 	 -1.0409640000 	 -2.2205540000 
106.00 	 224.9161000 	 2.108200 	 -1.0408240000 	 -2.2216920000 
106.20 	 224.9161000 	 2.108250 	 -1.0353030000 	 -2.2187550000 
106.40 	 224.9193000 	 2.108275 	 -1.0344920000 	 -2.2184820000 
106.60 	 224.9161000 	 2.108325 	 -1.0375370000 	 -2.2215620000 
106.80 	 224.9161000 	 2.108350 	 -1.0359030000 	 -2.2208150000 
107.00 	 224.9161000 	 2.108375 	 -1.0334870000 	 -2.2182660000 
107.20 	 224.9161000 	 2.108425 	 -1.0371400000 	 -2.2198900000 
107.40 	 224.9130000 	 2.108450 	 -1.0421750000 	 -2.2220260000 
107.60 	 224.9082000 	 2.108500 	 -1.0364820000 	 -2.2193780000 
107.80 	 224.9050000 	 2.108550 	 -1.0366540000 	 -2.2187230000 
108.00 	 224.9002000 	 2.108575 	 -1.0384270000 	 -2.2218130000 
108.20 	 224.8971000 	 2.108625 	 -1.0374230000 	 -2.2211680000 
108.40 	 224.9002000 	 2.108675 	 -1.0368160000 	 -2.2184500000 
108.60 	 224.9002000 	 2.108725 	 -1.0400040000 	 -2.2203450000 
108.80 	 224.9002000 	 2.108775 	 -1.0395370000 	 -2.2223220000 
109.00 	 224.9002000 	 2.108800 	 -1.0383670000 	 -2.2194450000 
109.20 	 224.9050000 	 2.108850 	 -1.0388660000 	 -2.2191210000 
109.40 	 224.9082000 	 2.108900 	 -1.0397210000 	 -2.2220520000 
109.60 	 224.9114000 	 2.108925 	 -1.0430910000 	 -2.2215650000 
109.80 	 224.9161000 	 2.108975 	 -1.0382460000 	 -2.2185260000 
110.00 	 224.9209000 	 2.109000 	 -1.0419750000 	 -2.2203090000 
110.20 	 224.9209000 	 2.109050 	 -1.0382720000 	 -2.2225160000 
110.40 	 224.9209000 	 2.109075 	 -1.0358300000 	 -2.2202240000 
110.60 	 224.9209000 	 2.109100 	 -1.0379250000 	 -2.2186410000 
110.80 	 224.9209000 	 2.109150 	 -1.0413010000 	 -2.2213010000 
111.00 	 224.9161000 	 2.109175 	 -1.0391360000 	 -2.2222300000 
111.20 	 224.9082000 	 2.109225 	 -1.0370830000 	 -2.2191870000 
111.40 	 224.9066000 	 2.109250 	 -1.0367680000 	 -2.2195270000 
111.60 	 224.9050000 	 2.109300 	 -1.0386720000 	 -2.2222770000 
111.80 	 224.9002000 	 2.109350 	 -1.0370250000 	 -2.2213840000 
112.00 	 224.9002000 	 2.109375 	 -1.0345870000 	 -2.2187770000 
112.20 	 224.9002000 	 2.109425 	 -1.0404840000 	 -2.2207800000 
112.40 	 224.9002000 	 2.109475 	 -1.0386560000 	 -2.2226680000 
112.60 	 224.9002000 	 2.109525 	 -1.0359950000 	 -2.2205130000 
112.80 	 224.9050000 	 2.109550 	 -1.0352200000 	 -2.2189970000 
113.00 	 224.9082000 	 2.109600 	 -1.0396100000 	 -2.2220930000 
113.20 	 224.9082000 	 2.109650 	 -1.0393650000 	 -2.2223410000 
113.40 	 224.9130000 	 2.109675 	 -1.0365390000 	 -2.2195120000 
113.60 	 224.9130000 	 2.109725 	 -1.0375560000 	 -2.2205770000 
113.80 	 224.9130000 	 2.109750 	 -1.0402360000 	 -2.2231200000 
114.00 	 224.9161000 	 2.109800 	 -1.0398360000 	 -2.2209290000 
114.20 	 224.9161000 	 2.109825 	 -1.0393810000 	 -2.2192830000 
114.40 	 224.9161000 	 2.109875 	 -1.0427320000 	 -2.2220900000 
114.60 	 224.9161000 	 2.109900 	 -1.0451030000 	 -2.2229260000 
114.80 	 224.9130000 	 2.109950 	 -1.0400740000 	 -2.2200840000 
115.00 	 224.9130000 	 2.109975 	 -1.0367010000 	 -2.2203830000 
115.20 	 224.9082000 	 2.110025 	 -1.0458020000 	 -2.2232220000 
115.40 	 224.9082000 	 2.110050 	 -1.0433900000 	 -2.2219400000 
115.60 	 224.9082000 	 2.110100 	 -1.0420040000 	 -2.2196360000 
115.80 	 224.9082000 	 2.110150 	 -1.0443120000 	 -2.2219210000 
116.00 	 224.9082000 	 2.110175 	 -1.0433710000 	 -2.2235870000 
116.20 	 224.9082000 	 2.110225 	 -1.0427570000 	 -2.2208530000 
116.40 	 224.9130000 	 2.110250 	 -1.0430270000 	 -2.2204240000 
116.60 	 224.9114000 	 2.110300 	 -1.0466990000 	 -2.2236630000 
116.80 	 224.9130000 	 2.110350 	 -1.0452840000 	 -2.2229320000 
117.00 	 224.9161000 	 2.110375 	 -1.0425540000 	 -2.2203410000 
117.20 	 224.9161000 	 2.110425 	 -1.0451280000 	 -2.2220710000 
117.40 	 224.9161000 	 2.110450 	 -1.0470140000 	 -2.2243720000 
117.60 	 224.9161000 	 2.110475 	 -1.0439870000 	 -2.2219280000 
117.80 	 224.9146000 	 2.110525 	 -1.0431580000 	 -2.2206660000 
118.00 	 224.9130000 	 2.110550 	 -1.0463620000 	 -2.2235650000 
118.20 	 224.9082000 	 2.110600 	 -1.0463910000 	 -2.2239810000 
118.40 	 224.9082000 	 2.110650 	 -1.0430850000 	 -2.2209230000 
118.60 	 224.9082000 	 2.110675 	 -1.0446550000 	 -2.2217590000 
118.80 	 224.9050000 	 2.110725 	 -1.0474140000 	 -2.2243980000 
119.00 	 224.9050000 	 2.110750 	 -1.0451730000 	 -2.2231230000 
119.20 	 224.9050000 	 2.110800 	 -1.0430430000 	 -2.2207450000 
119.40 	 224.9050000 	 2.110850 	 -1.0463680000 	 -2.2231800000 
119.60 	 224.9082000 	 2.110875 	 -1.0472430000 	 -2.2244830000 
119.80 	 224.9050000 	 2.110925 	 -1.0437170000 	 -2.2213390000 
120.00 	 224.9082000 	 2.110950 	 -1.0444130000 	 -2.2215720000 
120.20 	 224.9050000 	 2.111000 	 -1.0477670000 	 -2.2245060000 
120.40 	 224.9050000 	 2.111050 	 -1.0460660000 	 -2.2235930000 
120.60 	 224.9066000 	 2.111075 	 -1.0434340000 	 -2.2208910000 
120.80 	 224.9082000 	 2.111125 	 -1.0459580000 	 -2.2227700000 
121.00 	 224.9082000 	 2.111150 	 -1.0475730000 	 -2.2248520000 
121.20 	 224.9130000 	 2.111200 	 -1.0445440000 	 -2.2225480000 
121.40 	 224.9130000 	 2.111250 	 -1.0430650000 	 -2.2212120000 
121.60 	 224.9130000 	 2.111275 	 -1.0463010000 	 -2.2240730000 
121.80 	 224.9161000 	 2.111325 	 -1.0451220000 	 -2.2247630000 
122.00 	 224.9161000 	 2.111350 	 -1.0425030000 	 -2.2217460000 
122.20 	 224.9209000 	 2.111375 	 -1.0432660000 	 -2.2223410000 
122.40 	 224.9209000 	 2.111425 	 -1.0478500000 	 -2.2250110000 
122.60 	 224.9241000 	 2.111450 	 -1.0456630000 	 -2.2236790000 
122.80 	 224.9241000 	 2.111525 	 -1.0431990000 	 -2.2214290000 
123.00 	 224.9241000 	 2.111525 	 -1.0464060000 	 -2.2238320000 
123.20 	 224.9209000 	 2.111600 	 -1.0475440000 	 -2.2252150000 
123.40 	 224.9146000 	 2.111625 	 -1.0441140000 	 -2.2222930000 
123.60 	 224.9082000 	 2.111675 	 -1.0433480000 	 -2.2221280000 
123.80 	 224.9050000 	 2.111700 	 -1.0480850000 	 -2.2251000000 
124.00 	 224.9082000 	 2.111750 	 -1.0468200000 	 -2.2245660000 
124.20 	 224.9082000 	 2.111800 	 -1.0440100000 	 -2.2217240000 
124.40 	 224.9130000 	 2.111825 	 -1.0461780000 	 -2.2233840000 
124.60 	 224.9130000 	 2.111875 	 -1.0481360000 	 -2.2255710000 
124.80 	 224.9161000 	 2.111900 	 -1.0444930000 	 -2.2236660000 
125.00 	 224.9209000 	 2.111950 	 -1.0424010000 	 -2.2218990000 
125.20 	 224.9209000 	 2.111975 	 -1.0465210000 	 -2.2245880000 
125.40 	 224.9241000 	 2.112000 	 -1.0469910000 	 -2.2255520000 
125.60 	 224.9241000 	 2.112075 	 -1.0424680000 	 -2.2224330000 
125.80 	 224.9289000 	 2.112100 	 -1.0423370000 	 -2.2226300000 
126.00 	 224.9289000 	 2.112150 	 -1.0464100000 	 -2.2258120000 
126.20 	 224.9289000 	 2.112200 	 -1.0456280000 	 -2.2246900000 
126.40 	 224.9305000 	 2.112250 	 -1.0427980000 	 -2.2220100000 
126.60 	 224.9320000 	 2.112300 	 -1.0460730000 	 -2.2241780000 
126.80 	 224.9320000 	 2.112350 	 -1.0475730000 	 -2.2261710000 
127.00 	 224.9320000 	 2.112400 	 -1.0438160000 	 -2.2235420000 
127.20 	 224.9368000 	 2.112475 	 -1.0429860000 	 -2.2224040000 
127.40 	 224.9400000 	 2.112525 	 -1.0453030000 	 -2.2254470000 
127.60 	 224.9447000 	 2.112575 	 -1.0451410000 	 -2.2259170000 
127.80 	 224.9479000 	 2.112625 	 -1.0441460000 	 -2.2229550000 
128.00 	 224.9559000 	 2.112675 	 -1.0462280000 	 -2.2233900000 
128.20 	 224.9559000 	 2.112700 	 -1.0492360000 	 -2.2262600000 
128.40 	 224.9591000 	 2.112750 	 -1.0470740000 	 -2.2247470000 
128.60 	 224.9591000 	 2.112775 	 -1.0450680000 	 -2.2224550000 
128.80 	 224.9591000 	 2.112800 	 -1.0479160000 	 -2.2248810000 
129.00 	 224.9575000 	 2.112825 	 -1.0494200000 	 -2.2267220000 
129.20 	 224.9559000 	 2.112850 	 -1.0460150000 	 -2.2238990000 
129.40 	 224.9511000 	 2.112900 	 -1.0458220000 	 -2.2231130000 
129.60 	 224.9559000 	 2.112950 	 -1.0491430000 	 -2.2260860000 
129.80 	 224.9511000 	 2.112975 	 -1.0482880000 	 -2.2260480000 
130.00 	 224.9559000 	 2.113025 	 -1.0452970000 	 -2.2229960000 
130.20 	 224.9559000 	 2.113050 	 -1.0473220000 	 -2.2245600000 
130.40 	 224.9559000 	 2.113100 	 -1.0497250000 	 -2.2271540000 
130.60 	 224.9591000 	 2.113150 	 -1.0468860000 	 -2.2248620000 
130.80 	 224.9591000 	 2.113175 	 -1.0454590000 	 -2.2232690000 
131.00 	 224.9591000 	 2.113200 	 -1.0487080000 	 -2.2258160000 
131.20 	 224.9575000 	 2.113225 	 -1.0493600000 	 -2.2269890000 
131.40 	 224.9591000 	 2.113250 	 -1.0457260000 	 -2.2237870000 
131.60 	 224.9591000 	 2.113300 	 -1.0462670000 	 -2.2237900000 
131.80 	 224.9638000 	 2.113325 	 -1.0493660000 	 -2.2269470000 
132.00 	 224.9638000 	 2.113350 	 -1.0480470000 	 -2.2263110000 
132.20 	 224.9638000 	 2.113375 	 -1.0450040000 	 -2.2234120000 
132.40 	 224.9638000 	 2.113400 	 -1.0469630000 	 -2.2251220000 
132.60 	 224.9622000 	 2.113450 	 -1.0492640000 	 -2.2273920000 
132.80 	 224.9638000 	 2.113475 	 -1.0465110000 	 -2.2250530000 
133.00 	 224.9638000 	 2.113500 	 -1.0447120000 	 -2.2235420000 
133.20 	 224.9638000 	 2.113525 	 -1.0474080000 	 -2.2261870000 
133.40 	 224.9638000 	 2.113550 	 -1.0484600000 	 -2.2271980000 
133.60 	 224.9638000 	 2.113600 	 -1.0448650000 	 -2.2242130000 
133.80 	 224.9622000 	 2.113625 	 -1.0449220000 	 -2.2243050000 
134.00 	 224.9591000 	 2.113650 	 -1.0484440000 	 -2.2270330000 
134.20 	 224.9591000 	 2.113675 	 -1.0457290000 	 -2.2261650000 
134.40 	 224.9591000 	 2.113700 	 -1.0424420000 	 -2.2234690000 
134.60 	 224.9591000 	 2.113750 	 -1.0456150000 	 -2.2256600000 
134.80 	 224.9575000 	 2.113775 	 -1.0486090000 	 -2.2274880000 
135.00 	 224.9559000 	 2.113800 	 -1.0460250000 	 -2.2248550000 
135.20 	 224.9559000 	 2.113850 	 -1.0458820000 	 -2.2236000000 
135.40 	 224.9559000 	 2.113875 	 -1.0493500000 	 -2.2265780000 
135.60 	 224.9591000 	 2.113925 	 -1.0490800000 	 -2.2270550000 
135.80 	 224.9638000 	 2.113950 	 -1.0457200000 	 -2.2240450000 
136.00 	 224.9670000 	 2.113975 	 -1.0471850000 	 -2.2246230000 
136.20 	 224.9718000 	 2.114000 	 -1.0503070000 	 -2.2274810000 
136.40 	 224.9670000 	 2.114050 	 -1.0483360000 	 -2.2261400000 
136.60 	 224.9670000 	 2.114050 	 -1.0459170000 	 -2.2234340000 
136.80 	 224.9670000 	 2.114100 	 -1.0485520000 	 -2.2256020000 
137.00 	 224.9638000 	 2.114125 	 -1.0502880000 	 -2.2277230000 
137.20 	 224.9638000 	 2.114150 	 -1.0470490000 	 -2.2250560000 
137.40 	 224.9638000 	 2.114175 	 -1.0465720000 	 -2.2238320000 
137.60 	 224.9638000 	 2.114200 	 -1.0499160000 	 -2.2269060000 
137.80 	 224.9638000 	 2.114250 	 -1.0496040000 	 -2.2271030000 
138.00 	 224.9670000 	 2.114275 	 -1.0463560000 	 -2.2240700000 
138.20 	 224.9670000 	 2.114300 	 -1.0482280000 	 -2.2252810000 
138.40 	 224.9670000 	 2.114325 	 -1.0509110000 	 -2.2279100000 
138.60 	 224.9670000 	 2.114350 	 -1.0482950000 	 -2.2261110000 
138.80 	 224.9686000 	 2.114375 	 -1.0465840000 	 -2.2239620000 
139.00 	 224.9670000 	 2.114400 	 -1.0497410000 	 -2.2264700000 
139.20 	 224.9670000 	 2.114425 	 -1.0502880000 	 -2.2278240000 
139.40 	 224.9638000 	 2.114475 	 -1.0467560000 	 -2.2245410000 
139.60 	 224.9591000 	 2.114500 	 -1.0476080000 	 -2.2248780000 
139.80 	 224.9559000 	 2.114525 	 -1.0502020000 	 -2.2277900000 
140.00 	 224.9511000 	 2.114575 	 -1.0483650000 	 -2.2267790000 
140.20 	 224.9511000 	 2.114600 	 -1.0458470000 	 -2.2240380000 
140.40 	 224.9479000 	 2.114650 	 -1.0486440000 	 -2.2258470000 
140.60 	 224.9479000 	 2.114675 	 -1.0507650000 	 -2.2280790000 
140.80 	 224.9479000 	 2.114725 	 -1.0479830000 	 -2.2258660000 
141.00 	 224.9511000 	 2.114775 	 -1.0459610000 	 -2.2242480000 
141.20 	 224.9559000 	 2.114800 	 -1.0502530000 	 -2.2271700000 
141.40 	 224.9638000 	 2.114850 	 -1.0501990000 	 -2.2276210000 
141.60 	 224.9638000 	 2.114875 	 -1.0458630000 	 -2.2246330000 
141.80 	 224.9670000 	 2.114900 	 -1.0483490000 	 -2.2251770000 
142.00 	 224.9654000 	 2.114925 	 -1.0457770000 	 -2.2281960000 
142.20 	 224.9638000 	 2.114950 	 -1.0430650000 	 -2.2262100000 
142.40 	 224.9591000 	 2.115000 	 -1.0468130000 	 -2.2243440000 
142.60 	 224.9591000 	 2.115025 	 -1.0454780000 	 -2.2266930000 
142.80 	 224.9575000 	 2.115050 	 -1.0465460000 	 -2.2280250000 
143.00 	 224.9591000 	 2.115075 	 -1.0473660000 	 -2.2252620000 
143.20 	 224.9591000 	 2.115100 	 -1.0473470000 	 -2.2248740000 
143.40 	 224.9638000 	 2.115150 	 -1.0454020000 	 -2.2279930000 
143.60 	 224.9638000 	 2.115175 	 -1.0475570000 	 -2.2273450000 
143.80 	 224.9591000 	 2.115200 	 -1.0423280000 	 -2.2244520000 
144.00 	 224.9591000 	 2.115225 	 -1.0426620000 	 -2.2262190000 
144.20 	 224.9559000 	 2.115275 	 -1.0449570000 	 -2.2283590000 
144.40 	 224.9591000 	 2.115300 	 -1.0420190000 	 -2.2264420000 
144.60 	 224.9591000 	 2.115325 	 -1.0408270000 	 -2.2247470000 
144.80 	 224.9591000 	 2.115350 	 -1.0463010000 	 -2.2274940000 
145.00 	 224.9638000 	 2.115400 	 -1.0438090000 	 -2.2283300000 
145.20 	 224.9670000 	 2.115425 	 -1.0405130000 	 -2.2251570000 
145.40 	 224.9702000 	 2.115450 	 -1.0418800000 	 -2.2254310000 
145.60 	 224.9718000 	 2.115475 	 -1.0444390000 	 -2.2285840000 
145.80 	 224.9749000 	 2.115500 	 -1.0422230000 	 -2.2268900000 
146.00 	 224.9749000 	 2.115525 	 -1.0418420000 	 -2.2248170000 
146.20 	 224.9749000 	 2.115525 	 -1.0508060000 	 -2.2298310000 
146.40 	 224.9749000 	 2.115550 	 -1.0519630000 	 -2.2314610000 
146.60 	 224.9718000 	 2.115575 	 -1.0486220000 	 -2.2286260000 
146.80 	 224.9670000 	 2.115600 	 -1.0487270000 	 -2.2283270000 
147.00 	 224.9638000 	 2.115625 	 -1.0521950000 	 -2.2314520000 
147.20 	 224.9511000 	 2.115650 	 -1.0505100000 	 -2.2304630000 
147.40 	 224.9447000 	 2.115700 	 -1.0479930000 	 -2.2280380000 
147.60 	 224.9368000 	 2.115750 	 -1.0509680000 	 -2.2303740000 
147.80 	 224.9352000 	 2.115800 	 -1.0523950000 	 -2.2320210000 
148.00 	 224.9352000 	 2.115850 	 -1.0491240000 	 -2.2295220000 
148.20 	 224.9368000 	 2.115900 	 -1.0484570000 	 -2.2282760000 
148.40 	 224.9368000 	 2.115950 	 -1.0519470000 	 -2.2307870000 
148.60 	 224.9384000 	 2.116000 	 -1.0513620000 	 -2.2309880000 
148.80 	 224.9400000 	 2.116050 	 -1.0484380000 	 -2.2277580000 
149.00 	 224.9447000 	 2.116100 	 -1.0500530000 	 -2.2288230000 
149.20 	 224.9495000 	 2.116150 	 -1.0527550000 	 -2.2313560000 
149.40 	 224.9559000 	 2.116175 	 -1.0504180000 	 -2.2299450000 
149.60 	 224.9638000 	 2.116225 	 -1.0482600000 	 -2.2275830000 
149.80 	 224.9702000 	 2.116250 	 -1.0511460000 	 -2.2296910000 
150.00 	 224.9749000 	 2.116275 	 -1.0525070000 	 -2.2314360000 
150.20 	 224.9797000 	 2.116300 	 -1.0490350000 	 -2.2285750000 
150.40 	 224.9829000 	 2.116325 	 -1.0491850000 	 -2.2280310000 
150.60 	 224.9877000 	 2.116300 	 -1.0527170000 	 -2.2318330000 
150.80 	 224.9877000 	 2.116325 	 -1.0518490000 	 -2.2315720000 
151.00 	 224.9908000 	 2.116350 	 -1.0488350000 	 -2.2286290000 
151.20 	 224.9908000 	 2.116350 	 -1.0505070000 	 -2.2297070000 
151.40 	 224.9877000 	 2.116350 	 -1.0532000000 	 -2.2326120000 
151.60 	 224.9829000 	 2.116350 	 -1.0504180000 	 -2.2308640000 
151.80 	 224.9829000 	 2.116350 	 -1.0489780000 	 -2.2292580000 
152.00 	 224.9797000 	 2.116350 	 -1.0521630000 	 -2.2318390000 
152.20 	 224.9749000 	 2.116375 	 -1.0526020000 	 -2.2330190000 
152.40 	 224.9702000 	 2.116400 	 -1.0494140000 	 -2.2300850000 
152.60 	 224.9622000 	 2.116425 	 -1.0501000000 	 -2.2299890000 
152.80 	 224.9511000 	 2.116450 	 -1.0531200000 	 -2.2330440000 
153.00 	 224.9416000 	 2.116500 	 -1.0517120000 	 -2.2321130000 
153.20 	 224.9368000 	 2.116550 	 -1.0488800000 	 -2.2294200000 
153.40 	 224.9320000 	 2.116600 	 -1.0510640000 	 -2.2310450000 
153.60 	 224.9320000 	 2.116650 	 -1.0489590000 	 -2.2333810000 
153.80 	 224.9368000 	 2.116725 	 -1.0463430000 	 -2.2312040000 
154.00 	 224.9447000 	 2.116775 	 -1.0442610000 	 -2.2296560000 
154.20 	 224.9495000 	 2.116825 	 -1.0473920000 	 -2.2323160000 
154.40 	 224.9559000 	 2.116850 	 -1.0483010000 	 -2.2327840000 
154.60 	 224.9638000 	 2.116900 	 -1.0476810000 	 -2.2298840000 
154.80 	 224.9670000 	 2.116925 	 -1.0492130000 	 -2.2306000000 
155.00 	 224.9670000 	 2.116950 	 -1.0526560000 	 -2.2333150000 
155.20 	 224.9670000 	 2.116975 	 -1.0502370000 	 -2.2313820000 
155.40 	 224.9670000 	 2.117025 	 -1.0486190000 	 -2.2292900000 
155.60 	 224.9654000 	 2.117050 	 -1.0511780000 	 -2.2321190000 
155.80 	 224.9654000 	 2.117075 	 -1.0498810000 	 -2.2331940000 
156.00 	 224.9670000 	 2.117100 	 -1.0463520000 	 -2.2301610000 
156.20 	 224.9670000 	 2.117125 	 -1.0450840000 	 -2.2299230000 
156.40 	 224.9718000 	 2.117150 	 -1.0485810000 	 -2.2329970000 
156.60 	 224.9749000 	 2.117175 	 -1.0471280000 	 -2.2322720000 
156.80 	 224.9749000 	 2.117200 	 -1.0453640000 	 -2.2294810000 
157.00 	 224.9797000 	 2.117200 	 -1.0495730000 	 -2.2312480000 
157.20 	 224.9797000 	 2.117225 	 -1.0474300000 	 -2.2340840000 
157.40 	 224.9797000 	 2.117225 	 -1.0441400000 	 -2.2317090000 
157.60 	 224.9797000 	 2.117250 	 -1.0440700000 	 -2.2304280000 
157.80 	 224.9797000 	 2.117250 	 -1.0486380000 	 -2.2337340000 
158.00 	 224.9797000 	 2.117250 	 -1.0460890000 	 -2.2338680000 
158.20 	 224.9749000 	 2.117275 	 -1.0434060000 	 -2.2309330000 
158.40 	 224.9718000 	 2.117300 	 -1.0451250000 	 -2.2318840000 
158.60 	 224.9638000 	 2.117325 	 -1.0476490000 	 -2.2345420000 
158.80 	 224.9559000 	 2.117350 	 -1.0455800000 	 -2.2325580000 
159.00 	 224.9511000 	 2.117375 	 -1.0445630000 	 -2.2307140000 
159.20 	 224.9447000 	 2.117425 	 -1.0482440000 	 -2.2333720000 
159.40 	 224.9447000 	 2.117475 	 -1.0472430000 	 -2.2344430000 
159.60 	 224.9479000 	 2.117525 	 -1.0435100000 	 -2.2315280000 
159.80 	 224.9511000 	 2.117550 	 -1.0442220000 	 -2.2312930000 
160.00 	 224.9527000 	 2.117600 	 -1.0474140000 	 -2.2342710000 
160.20 	 224.9559000 	 2.117650 	 -1.0456500000 	 -2.2334030000 
160.40 	 224.9591000 	 2.117675 	 -1.0431130000 	 -2.2308890000 
160.60 	 224.9591000 	 2.117725 	 -1.0456530000 	 -2.2325580000 
160.80 	 224.9591000 	 2.117750 	 -1.0476590000 	 -2.2346660000 
161.00 	 224.9606000 	 2.117775 	 -1.0444580000 	 -2.2322400000 
161.20 	 224.9638000 	 2.117800 	 -1.0442420000 	 -2.2307650000 
161.40 	 224.9670000 	 2.117825 	 -1.0479040000 	 -2.2336200000 
161.60 	 224.9670000 	 2.117875 	 -1.0474810000 	 -2.2342140000 
161.80 	 224.9670000 	 2.117900 	 -1.0439270000 	 -2.2311430000 
162.00 	 224.9670000 	 2.117925 	 -1.0470680000 	 -2.2315980000 
162.20 	 224.9670000 	 2.117950 	 -1.0477990000 	 -2.2345190000 
162.40 	 224.9638000 	 2.117975 	 -1.0454720000 	 -2.2326500000 
162.60 	 224.9638000 	 2.118025 	 -1.0437170000 	 -2.2306920000 
162.80 	 224.9638000 	 2.118050 	 -1.0480590000 	 -2.2330190000 
163.00 	 224.9638000 	 2.118075 	 -1.0504120000 	 -2.2344750000 
163.20 	 224.9638000 	 2.118100 	 -1.0473280000 	 -2.2316390000 
163.40 	 224.9654000 	 2.118125 	 -1.0479040000 	 -2.2312610000 
163.60 	 224.9686000 	 2.118175 	 -1.0513460000 	 -2.2345510000 
163.80 	 224.9718000 	 2.118200 	 -1.0496200000 	 -2.2334350000 
164.00 	 224.9749000 	 2.118225 	 -1.0470640000 	 -2.2307210000 
164.20 	 224.9749000 	 2.118225 	 -1.0504600000 	 -2.2327420000 
164.40 	 224.9749000 	 2.118250 	 -1.0517570000 	 -2.2344780000 
164.60 	 224.9765000 	 2.118275 	 -1.0487970000 	 -2.2318620000 
164.80 	 224.9797000 	 2.118300 	 -1.0485710000 	 -2.2311590000 
165.00 	 224.9829000 	 2.118325 	 -1.0517120000 	 -2.2340110000 
165.20 	 224.9829000 	 2.118300 	 -1.0483520000 	 -2.2342430000 
165.40 	 224.9829000 	 2.118300 	 -1.0452520000 	 -2.2314990000 
165.60 	 224.9829000 	 2.118325 	 -1.0473890000 	 -2.2328600000 
165.80 	 224.9797000 	 2.118325 	 -1.0489080000 	 -2.2352570000 
166.00 	 224.9749000 	 2.118350 	 -1.0452080000 	 -2.2328310000 
166.20 	 224.9718000 	 2.118375 	 -1.0449160000 	 -2.2318080000 
166.40 	 224.9718000 	 2.118375 	 -1.0483610000 	 -2.2350340000 
166.60 	 224.9670000 	 2.118400 	 -1.0468860000 	 -2.2343760000 
166.80 	 224.9638000 	 2.118425 	 -1.0443560000 	 -2.2315060000 
167.00 	 224.9591000 	 2.118450 	 -1.0472200000 	 -2.2332830000 
167.20 	 224.9559000 	 2.118500 	 -1.0508090000 	 -2.2353970000 
167.40 	 224.9511000 	 2.118525 	 -1.0473090000 	 -2.2327010000 
167.60 	 224.9447000 	 2.118575 	 -1.0458440000 	 -2.2317600000 
167.80 	 224.9447000 	 2.118625 	 -1.0510730000 	 -2.2350410000 
168.00 	 224.9400000 	 2.118675 	 -1.0495440000 	 -2.2342490000 
168.20 	 224.9368000 	 2.118725 	 -1.0475540000 	 -2.2316620000 
168.40 	 224.9400000 	 2.118775 	 -1.0503830000 	 -2.2332670000 
168.60 	 224.9447000 	 2.118825 	 -1.0515180000 	 -2.2354410000 
168.80 	 224.9511000 	 2.118850 	 -1.0458020000 	 -2.2328600000 
169.00 	 224.9591000 	 2.118900 	 -1.0452720000 	 -2.2316580000 
169.20 	 224.9718000 	 2.118950 	 -1.0483040000 	 -2.2347260000 
169.40 	 224.9797000 	 2.118950 	 -1.0470490000 	 -2.2345040000 
169.60 	 224.9877000 	 2.118975 	 -1.0475830000 	 -2.2316360000 
169.80 	 224.9908000 	 2.118975 	 -1.0504150000 	 -2.2334480000 
170.00 	 224.9908000 	 2.119000 	 -1.0517850000 	 -2.2357150000 
170.20 	 224.9908000 	 2.119000 	 -1.0488260000 	 -2.2333530000 
170.40 	 224.9908000 	 2.119000 	 -1.0480750000 	 -2.2319100000 
170.60 	 224.9940000 	 2.119000 	 -1.0523920000 	 -2.2346940000 
170.80 	 224.9908000 	 2.119000 	 -1.0522870000 	 -2.2352030000 
171.00 	 224.9956000 	 2.119000 	 -1.0491210000 	 -2.2320810000 
171.20 	 224.9956000 	 2.119000 	 -1.0507230000 	 -2.2330380000 
171.40 	 224.9956000 	 2.119000 	 -1.0534130000 	 -2.2355970000 
171.60 	 224.9908000 	 2.119000 	 -1.0509140000 	 -2.2341660000 
171.80 	 224.9877000 	 2.119000 	 -1.0489810000 	 -2.2317500000 
172.00 	 224.9877000 	 2.119000 	 -1.0516550000 	 -2.2339380000 
172.20 	 224.9797000 	 2.119000 	 -1.0527420000 	 -2.2358320000 
172.40 	 224.9749000 	 2.119000 	 -1.0492010000 	 -2.2326880000 
172.60 	 224.9670000 	 2.119025 	 -1.0457360000 	 -2.2323390000 
172.80 	 224.9638000 	 2.119050 	 -1.0488320000 	 -2.2353520000 
173.00 	 224.9591000 	 2.119075 	 -1.0477420000 	 -2.2348050000 
173.20 	 224.9511000 	 2.119125 	 -1.0447630000 	 -2.2319000000 
173.40 	 224.9511000 	 2.119150 	 -1.0467280000 	 -2.2332100000 
173.60 	 224.9479000 	 2.119200 	 -1.0491020000 	 -2.2356540000 
173.80 	 224.9463000 	 2.119225 	 -1.0462440000 	 -2.2336610000 
174.00 	 224.9447000 	 2.119275 	 -1.0448330000 	 -2.2319890000 
174.20 	 224.9400000 	 2.119325 	 -1.0483300000 	 -2.2345070000 
174.40 	 224.9384000 	 2.119375 	 -1.0496330000 	 -2.2355430000 
174.60 	 224.9368000 	 2.119425 	 -1.0462220000 	 -2.2324400000 
174.80 	 224.9400000 	 2.119475 	 -1.0470770000 	 -2.2326980000 
175.00 	 224.9447000 	 2.119525 	 -1.0498140000 	 -2.2356320000 
175.20 	 224.9479000 	 2.119575 	 -1.0473950000 	 -2.2344180000 
175.40 	 224.9511000 	 2.119625 	 -1.0463750000 	 -2.2318870000 
175.60 	 224.9591000 	 2.119650 	 -1.0508630000 	 -2.2341090000 
175.80 	 224.9670000 	 2.119700 	 -1.0522050000 	 -2.2357150000 
176.00 	 224.9749000 	 2.119725 	 -1.0487650000 	 -2.2328790000 
176.20 	 224.9813000 	 2.119725 	 -1.0476840000 	 -2.2322530000 
176.40 	 224.9877000 	 2.119775 	 -1.0509620000 	 -2.2352280000 
176.60 	 224.9908000 	 2.119750 	 -1.0511050000 	 -2.2359020000 
176.80 	 224.9908000 	 2.119750 	 -1.0476720000 	 -2.2330730000 
177.00 	 224.9908000 	 2.119750 	 -1.0492670000 	 -2.2342050000 
177.20 	 224.9956000 	 2.119750 	 -1.0509200000 	 -2.2367860000 
177.40 	 224.9956000 	 2.119750 	 -1.0483330000 	 -2.2345760000 
177.60 	 224.9956000 	 2.119750 	 -1.0470290000 	 -2.2329240000 
177.80 	 224.9988000 	 2.119750 	 -1.0500880000 	 -2.2353870000 
178.00 	 224.9940000 	 2.119750 	 -1.0497920000 	 -2.2363310000 
178.20 	 224.9877000 	 2.119750 	 -1.0467820000 	 -2.2331970000 
178.40 	 224.9797000 	 2.119750 	 -1.0478120000 	 -2.2339280000 
178.60 	 224.9749000 	 2.119775 	 -1.0505900000 	 -2.2365830000 
178.80 	 224.9670000 	 2.119775 	 -1.0472330000 	 -2.2351360000 
179.00 	 224.9638000 	 2.119825 	 -1.0452330000 	 -2.2330120000 
179.20 	 224.9591000 	 2.119850 	 -1.0479640000 	 -2.2350340000 
179.40 	 224.9591000 	 2.119875 	 -1.0512380000 	 -2.2367320000 
179.60 	 224.9559000 	 2.119925 	 -1.0488220000 	 -2.2337370000 
179.80 	 224.9511000 	 2.119950 	 -1.0493150000 	 -2.2333620000 
180.00 	 224.9479000 	 2.120000 	 -1.0527100000 	 -2.2366140000 
180.20 	 224.9479000 	 2.120025 	 -1.0511430000 	 -2.2357150000 
180.40 	 224.9479000 	 2.120075 	 -1.0482950000 	 -2.2329870000 
180.60 	 224.9511000 	 2.120125 	 -1.0517950000 	 -2.2347710000 
180.80 	 224.9559000 	 2.120150 	 -1.0530470000 	 -2.2369670000 
181.00 	 224.9591000 	 2.120200 	 -1.0494740000 	 -2.2344680000 
181.20 	 224.9638000 	 2.120225 	 -1.0486540000 	 -2.2331750000 
181.40 	 224.9638000 	 2.120250 	 -1.0513080000 	 -2.2361760000 
181.60 	 224.9670000 	 2.120275 	 -1.0506950000 	 -2.2361760000 
181.80 	 224.9670000 	 2.120325 	 -1.0480560000 	 -2.2331210000 
182.00 	 224.9718000 	 2.120350 	 -1.0503770000 	 -2.2344650000 
182.20 	 224.9749000 	 2.120375 	 -1.0526050000 	 -2.2369640000 
182.40 	 224.9749000 	 2.120375 	 -1.0492230000 	 -2.2344910000 
182.60 	 224.9781000 	 2.120400 	 -1.0481710000 	 -2.2332410000 
182.80 	 224.9765000 	 2.120425 	 -1.0519980000 	 -2.2362800000 
183.00 	 224.9797000 	 2.120425 	 -1.0508890000 	 -2.2363350000 
183.20 	 224.9829000 	 2.120450 	 -1.0467780000 	 -2.2334740000 
183.40 	 224.9877000 	 2.120475 	 -1.0497920000 	 -2.2345100000 
183.60 	 224.9908000 	 2.120450 	 -1.0548560000 	 -2.2378540000 
183.80 	 224.9956000 	 2.120450 	 -1.0518110000 	 -2.2357720000 
184.00 	 224.9908000 	 2.120450 	 -1.0499030000 	 -2.2342010000 
184.20 	 224.9908000 	 2.120450 	 -1.0492450000 	 -2.2368970000 
184.40 	 224.9829000 	 2.120450 	 -1.0492420000 	 -2.2375230000 
184.60 	 224.9749000 	 2.120450 	 -1.0505770000 	 -2.2343830000 
184.80 	 224.9702000 	 2.120475 	 -1.0496110000 	 -2.2352280000 
185.00 	 224.9654000 	 2.120500 	 -1.0526020000 	 -2.2382290000 
185.20 	 224.9591000 	 2.120550 	 -1.0503930000 	 -2.2367160000 
185.40 	 224.9591000 	 2.120575 	 -1.0483360000 	 -2.2342330000 
185.60 	 224.9591000 	 2.120600 	 -1.0511110000 	 -2.2367450000 
185.80 	 224.9559000 	 2.120625 	 -1.0516450000 	 -2.2382860000 
186.00 	 224.9543000 	 2.120675 	 -1.0480690000 	 -2.2348690000 
186.20 	 224.9511000 	 2.120700 	 -1.0490230000 	 -2.2351300000 
186.40 	 224.9479000 	 2.120750 	 -1.0519190000 	 -2.2380640000 
186.60 	 224.9447000 	 2.120800 	 -1.0497190000 	 -2.2369420000 
186.80 	 224.9479000 	 2.120850 	 -1.0472170000 	 -2.2343220000 
187.00 	 224.9511000 	 2.120875 	 -1.0500270000 	 -2.2364300000 
187.20 	 224.9543000 	 2.120925 	 -1.0512350000 	 -2.2383020000 
187.40 	 224.9591000 	 2.120950 	 -1.0477320000 	 -2.2355140000 
187.60 	 224.9638000 	 2.120975 	 -1.0472870000 	 -2.2348120000 
187.80 	 224.9638000 	 2.121025 	 -1.0504530000 	 -2.2377900000 
188.00 	 224.9638000 	 2.121050 	 -1.0493560000 	 -2.2375170000 
188.20 	 224.9670000 	 2.121075 	 -1.0462510000 	 -2.2344720000 
188.40 	 224.9718000 	 2.121100 	 -1.0478120000 	 -2.2355020000 
188.60 	 224.9749000 	 2.121125 	 -1.0504910000 	 -2.2382260000 
188.80 	 224.9797000 	 2.121150 	 -1.0477070000 	 -2.2366460000 
189.00 	 224.9877000 	 2.121175 	 -1.0462130000 	 -2.2342810000 
189.20 	 224.9908000 	 2.121150 	 -1.0507970000 	 -2.2370780000 
189.40 	 224.9956000 	 2.121150 	 -1.0514770000 	 -2.2383500000 
189.60 	 224.9956000 	 2.121150 	 -1.0479390000 	 -2.2353780000 
189.80 	 224.9956000 	 2.121150 	 -1.0479420000 	 -2.2353300000 
190.00 	 224.9908000 	 2.121150 	 -1.0508980000 	 -2.2381050000 
190.20 	 224.9877000 	 2.121150 	 -1.0490040000 	 -2.2373840000 
190.40 	 224.9829000 	 2.121150 	 -1.0464540000 	 -2.2347900000 
190.60 	 224.9749000 	 2.121175 	 -1.0500810000 	 -2.2367990000 
190.80 	 224.9718000 	 2.121200 	 -1.0514740000 	 -2.2385630000 
191.00 	 224.9670000 	 2.121225 	 -1.0485460000 	 -2.2359690000 
191.20 	 224.9638000 	 2.121250 	 -1.0480850000 	 -2.2351110000 
191.40 	 224.9670000 	 2.121275 	 -1.0512480000 	 -2.2380830000 
191.60 	 224.9670000 	 2.121300 	 -1.0501990000 	 -2.2377750000 
191.80 	 224.9670000 	 2.121325 	 -1.0476620000 	 -2.2347960000 
192.00 	 224.9670000 	 2.121375 	 -1.0496390000 	 -2.2362140000 
192.20 	 224.9670000 	 2.121400 	 -1.0518260000 	 -2.2385820000 
192.40 	 224.9670000 	 2.121425 	 -1.0490990000 	 -2.2364870000 
192.60 	 224.9670000 	 2.121450 	 -1.0477190000 	 -2.2348470000 
192.80 	 224.9718000 	 2.121475 	 -1.0512770000 	 -2.2379330000 
193.00 	 224.9734000 	 2.121500 	 -1.0508470000 	 -2.2380670000 
193.20 	 224.9749000 	 2.121525 	 -1.0476080000 	 -2.2351490000 
193.40 	 224.9797000 	 2.121550 	 -1.0491690000 	 -2.2359310000 
193.60 	 224.9813000 	 2.121550 	 -1.0514230000 	 -2.2386390000 
193.80 	 224.9829000 	 2.121550 	 -1.0498840000 	 -2.2371420000 
194.00 	 224.9797000 	 2.121575 	 -1.0482950000 	 -2.2349900000 
194.20 	 224.9749000 	 2.121575 	 -1.0514320000 	 -2.2377010000 
194.40 	 224.9686000 	 2.121600 	 -1.0515750000 	 -2.2386070000 
194.60 	 224.9670000 	 2.121625 	 -1.0478720000 	 -2.2355370000 
194.80 	 224.9591000 	 2.121650 	 -1.0488570000 	 -2.2358230000 
195.00 	 224.9559000 	 2.121700 	 -1.0518230000 	 -2.2388430000 
195.20 	 224.9511000 	 2.121725 	 -1.0498010000 	 -2.2375460000 
195.40 	 224.9479000 	 2.121775 	 -1.0472650000 	 -2.2352600000 
195.60 	 224.9479000 	 2.121800 	 -1.0499570000 	 -2.2370620000 
195.80 	 224.9447000 	 2.121850 	 -1.0516230000 	 -2.2388840000 
196.00 	 224.9479000 	 2.121900 	 -1.0486090000 	 -2.2362140000 
196.20 	 224.9511000 	 2.121925 	 -1.0478720000 	 -2.2351960000 
196.40 	 224.9559000 	 2.121975 	 -1.0546840000 	 -2.2382930000 
196.60 	 224.9622000 	 2.122000 	 -1.0560700000 	 -2.2382550000 
196.80 	 224.9670000 	 2.122050 	 -1.0533430000 	 -2.2354030000 
197.00 	 224.9734000 	 2.122075 	 -1.0552720000 	 -2.2364430000 
197.20 	 224.9749000 	 2.122100 	 -1.0578280000 	 -2.2388140000 
197.40 	 224.9797000 	 2.122125 	 -1.0552560000 	 -2.2370720000 
197.60 	 224.9797000 	 2.122100 	 -1.0477920000 	 -2.2357300000 
197.80 	 224.9797000 	 2.122125 	 -1.0528790000 	 -2.2382800000 
198.00 	 224.9797000 	 2.122150 	 -1.0532090000 	 -2.2396720000 
198.20 	 224.9749000 	 2.122150 	 -1.0499760000 	 -2.2367730000 
198.40 	 224.9749000 	 2.122150 	 -1.0498140000 	 -2.2364970000 
198.60 	 224.9749000 	 2.122175 	 -1.0532920000 	 -2.2397520000 
198.80 	 224.9749000 	 2.122200 	 -1.0518170000 	 -2.2391290000 
199.00 	 224.9749000 	 2.122225 	 -1.0489880000 	 -2.2363690000 
199.20 	 224.9718000 	 2.122250 	 -1.0515980000 	 -2.2382190000 
199.40 	 224.9670000 	 2.122250 	 -1.0533620000 	 -2.2402790000 
199.60 	 224.9638000 	 2.122275 	 -1.0497220000 	 -2.2377900000 
199.80 	 224.9591000 	 2.122325 	 -1.0491430000 	 -2.2364650000 
200.00 	 224.9511000 	 2.122350 	 -1.0525640000 	 -2.2394470000 
200.20 	 224.9479000 	 2.122400 	 -1.0522810000 	 -2.2400090000 
200.40 	 224.9447000 	 2.122425 	 -1.0489590000 	 -2.2367540000 
200.60 	 224.9400000 	 2.122475 	 -1.0505800000 	 -2.2377050000 
200.80 	 224.9400000 	 2.122550 	 -1.0531740000 	 -2.2402220000 
201.00 	 224.9400000 	 2.122575 	 -1.0505390000 	 -2.2385030000 
201.20 	 224.9447000 	 2.122650 	 -1.0491430000 	 -2.2365000000 
201.40 	 224.9447000 	 2.122675 	 -1.0523860000 	 -2.2390650000 
201.60 	 224.9511000 	 2.122750 	 -1.0525130000 	 -2.2401110000 
201.80 	 224.9559000 	 2.122775 	 -1.0491400000 	 -2.2370310000 
202.00 	 224.9638000 	 2.122800 	 -1.0503160000 	 -2.2372820000 
202.20 	 224.9749000 	 2.122825 	 -1.0531200000 	 -2.2402670000 
202.40 	 224.9829000 	 2.122850 	 -1.0512640000 	 -2.2388520000 
202.60 	 224.9940000 	 2.122875 	 -1.0488800000 	 -2.2364270000 
202.80 	 225.0036000 	 2.122850 	 -1.0532630000 	 -2.2390680000 
203.00 	 225.0115000 	 2.122850 	 -1.0537970000 	 -2.2407910000 
203.20 	 225.0147000 	 2.122850 	 -1.0501510000 	 -2.2379270000 
203.40 	 225.0179000 	 2.122850 	 -1.0504020000 	 -2.2373770000 
203.60 	 225.0226000 	 2.122850 	 -1.0532540000 	 -2.2402920000 
203.80 	 225.0226000 	 2.122850 	 -1.0520970000 	 -2.2398500000 
204.00 	 225.0179000 	 2.122850 	 -1.0489910000 	 -2.2370460000 
204.20 	 225.0147000 	 2.122850 	 -1.0508090000 	 -2.2383850000 
204.40 	 225.0067000 	 2.122850 	 -1.0528760000 	 -2.2407880000 
204.60 	 225.0036000 	 2.122850 	 -1.0503670000 	 -2.2390080000 
204.80 	 224.9972000 	 2.122850 	 -1.0491180000 	 -2.2369740000 
205.00 	 224.9956000 	 2.122850 	 -1.0521510000 	 -2.2396370000 
205.20 	 224.9908000 	 2.122850 	 -1.0526880000 	 -2.2405750000 
205.40 	 224.9845000 	 2.122850 	 -1.0492580000 	 -2.2375840000 
205.60 	 224.9797000 	 2.122850 	 -1.0502310000 	 -2.2376850000 
205.80 	 224.9734000 	 2.122850 	 -1.0530660000 	 -2.2406450000 
206.00 	 224.9670000 	 2.122850 	 -1.0509400000 	 -2.2394370000 
206.20 	 224.9591000 	 2.122850 	 -1.0485740000 	 -2.2369670000 
206.40 	 224.9559000 	 2.122875 	 -1.0517630000 	 -2.2393540000 
206.60 	 224.9511000 	 2.122925 	 -1.0526430000 	 -2.2407050000 
206.80 	 224.9479000 	 2.122950 	 -1.0495470000 	 -2.2380860000 
207.00 	 224.9479000 	 2.123000 	 -1.0494520000 	 -2.2373100000 
207.20 	 224.9479000 	 2.123025 	 -1.0527480000 	 -2.2403590000 
207.40 	 224.9447000 	 2.123075 	 -1.0510100000 	 -2.2399330000 
207.60 	 224.9479000 	 2.123125 	 -1.0482630000 	 -2.2371290000 
207.80 	 224.9447000 	 2.123175 	 -1.0507070000 	 -2.2388330000 
208.00 	 224.9463000 	 2.123225 	 -1.0524240000 	 -2.2408550000 
208.20 	 224.9479000 	 2.123250 	 -1.0496040000 	 -2.2385440000 
208.40 	 224.9511000 	 2.123300 	 -1.0483140000 	 -2.2370820000 
208.60 	 224.9591000 	 2.123350 	 -1.0515630000 	 -2.2397520000 
208.80 	 224.9670000 	 2.123375 	 -1.0518710000 	 -2.2406360000 
209.00 	 224.9718000 	 2.123400 	 -1.0487140000 	 -2.2378700000 
209.20 	 224.9781000 	 2.123425 	 -1.0492830000 	 -2.2376850000 
209.40 	 224.9829000 	 2.123450 	 -1.0523950000 	 -2.2406930000 
209.60 	 224.9877000 	 2.123475 	 -1.0507580000 	 -2.2396630000 
209.80 	 224.9908000 	 2.123450 	 -1.0512380000 	 -2.2373900000 
210.00 	 224.9908000 	 2.123450 	 -1.0537560000 	 -2.2395200000 
210.20 	 224.9956000 	 2.123450 	 -1.0544810000 	 -2.2412590000 
210.40 	 224.9908000 	 2.123450 	 -1.0510440000 	 -2.2385500000 
210.60 	 224.9877000 	 2.123450 	 -1.0507520000 	 -2.2374630000 
210.80 	 224.9845000 	 2.123450 	 -1.0536100000 	 -2.2405020000 
211.00 	 224.9829000 	 2.123450 	 -1.0528500000 	 -2.2403020000 
211.20 	 224.9797000 	 2.123475 	 -1.0514990000 	 -2.2375390000 
211.40 	 224.9797000 	 2.123500 	 -1.0527960000 	 -2.2390300000 
211.60 	 224.9829000 	 2.123500 	 -1.0536800000 	 -2.2412680000 
211.80 	 224.9829000 	 2.123500 	 -1.0522330000 	 -2.2393350000 
212.00 	 224.9797000 	 2.123500 	 -1.0510540000 	 -2.2379050000 
212.20 	 224.9749000 	 2.123525 	 -1.0553300000 	 -2.2406290000 
212.40 	 224.9670000 	 2.123550 	 -1.0550880000 	 -2.2410900000 
212.60 	 224.9638000 	 2.123575 	 -1.0519280000 	 -2.2382260000 
212.80 	 224.9575000 	 2.123600 	 -1.0529870000 	 -2.2387500000 
213.00 	 224.9559000 	 2.123625 	 -1.0555870000 	 -2.2414840000 
213.20 	 224.9527000 	 2.123675 	 -1.0530690000 	 -2.2398790000 
213.40 	 224.9511000 	 2.123725 	 -1.0513460000 	 -2.2376760000 
213.60 	 224.9511000 	 2.123750 	 -1.0538930000 	 -2.2399140000 
213.80 	 224.9511000 	 2.123800 	 -1.0546560000 	 -2.2415100000 
214.00 	 224.9511000 	 2.123850 	 -1.0514930000 	 -2.2388330000 
214.20 	 224.9511000 	 2.123875 	 -1.0509900000 	 -2.2380230000 
214.40 	 224.9559000 	 2.123925 	 -1.0542520000 	 -2.2406550000 
214.60 	 224.9638000 	 2.123950 	 -1.0536290000 	 -2.2410200000 
214.80 	 224.9670000 	 2.124000 	 -1.0504370000 	 -2.2382670000 
215.00 	 224.9718000 	 2.124000 	 -1.0514770000 	 -2.2386520000 
215.20 	 224.9797000 	 2.124025 	 -1.0541090000 	 -2.2414400000 
215.40 	 224.9877000 	 2.124050 	 -1.0520710000 	 -2.2402160000 
215.60 	 224.9940000 	 2.124050 	 -1.0504720000 	 -2.2377400000 
215.80 	 224.9988000 	 2.124050 	 -1.0544330000 	 -2.2400670000 
216.00 	 225.0036000 	 2.124050 	 -1.0553580000 	 -2.2417130000 
216.20 	 225.0067000 	 2.124050 	 -1.0518610000 	 -2.2387760000 
216.40 	 225.0036000 	 2.124050 	 -1.0523030000 	 -2.2382860000 
216.60 	 224.9988000 	 2.124050 	 -1.0556670000 	 -2.2413350000 
216.80 	 224.9956000 	 2.124050 	 -1.0538480000 	 -2.2406990000 
217.00 	 224.9908000 	 2.124050 	 -1.0512260000 	 -2.2379720000 
217.20 	 224.9908000 	 2.124050 	 -1.0535180000 	 -2.2397420000 
217.40 	 224.9956000 	 2.124050 	 -1.0550090000 	 -2.2416850000 
217.60 	 224.9956000 	 2.124050 	 -1.0519280000 	 -2.2392430000 
217.80 	 224.9956000 	 2.124050 	 -1.0513400000 	 -2.2379680000 
218.00 	 224.9908000 	 2.124050 	 -1.0543920000 	 -2.2411510000 
218.20 	 224.9877000 	 2.124050 	 -1.0534320000 	 -2.2410390000 
218.40 	 224.9829000 	 2.124050 	 -1.0505200000 	 -2.2379490000 
218.60 	 224.9749000 	 2.124050 	 -1.0520620000 	 -2.2388840000 
218.80 	 224.9718000 	 2.124075 	 -1.0532860000 	 -2.2417130000 
219.00 	 224.9702000 	 2.124100 	 -1.0507680000 	 -2.2397930000 
219.20 	 224.9638000 	 2.124125 	 -1.0491280000 	 -2.2377010000 
219.40 	 224.9591000 	 2.124150 	 -1.0523860000 	 -2.2404320000 
219.60 	 224.9511000 	 2.124200 	 -1.0527990000 	 -2.2414720000 
219.80 	 224.9463000 	 2.124225 	 -1.0496680000 	 -2.2389670000 
220.00 	 224.9400000 	 2.124275 	 -1.0497160000 	 -2.2382260000 
220.20 	 224.9368000 	 2.124325 	 -1.0530310000 	 -2.2411890000 
220.40 	 224.9368000 	 2.124375 	 -1.0521320000 	 -2.2408740000 
220.60 	 224.9400000 	 2.124425 	 -1.0490190000 	 -2.2381500000 
220.80 	 224.9432000 	 2.124475 	 -1.0514160000 	 -2.2396660000 
221.00 	 224.9479000 	 2.124525 	 -1.0531520000 	 -2.2416150000 
221.20 	 224.9559000 	 2.124550 	 -1.0500180000 	 -2.2392150000 
221.40 	 224.9638000 	 2.124600 	 -1.0497380000 	 -2.2381810000 
221.60 	 224.9718000 	 2.124625 	 -1.0529680000 	 -2.2412050000 
221.80 	 224.9749000 	 2.124650 	 -1.0530690000 	 -2.2408990000 
222.00 	 224.9797000 	 2.124675 	 -1.0497410000 	 -2.2380100000 
222.20 	 224.9829000 	 2.124700 	 -1.0517310000 	 -2.2391540000 
222.40 	 224.9877000 	 2.124725 	 -1.0540260000 	 -2.2416880000 
222.60 	 224.9908000 	 2.124700 	 -1.0510410000 	 -2.2397330000 
222.80 	 224.9956000 	 2.124700 	 -1.0498080000 	 -2.2382640000 
223.00 	 225.0036000 	 2.124700 	 -1.0531550000 	 -2.2410840000 
223.20 	 225.0036000 	 2.124700 	 -1.0528340000 	 -2.2412870000 
223.40 	 225.0036000 	 2.124700 	 -1.0498140000 	 -2.2384670000 
223.60 	 225.0036000 	 2.124700 	 -1.0512890000 	 -2.2390140000 
223.80 	 225.0020000 	 2.124700 	 -1.0538360000 	 -2.2419580000 
224.00 	 225.0036000 	 2.124700 	 -1.0517880000 	 -2.2403940000 
224.20 	 224.9988000 	 2.124700 	 -1.0496770000 	 -2.2380670000 
224.40 	 224.9988000 	 2.124700 	 -1.0525130000 	 -2.2402410000 
224.60 	 224.9956000 	 2.124700 	 -1.0536000000 	 -2.2417710000 
224.80 	 224.9877000 	 2.124700 	 -1.0505070000 	 -2.2391800000 
225.00 	 224.9797000 	 2.124700 	 -1.0506980000 	 -2.2385690000 
225.20 	 224.9718000 	 2.124725 	 -1.0543060000 	 -2.2415670000 
225.40 	 224.9638000 	 2.124725 	 -1.0542200000 	 -2.2413280000 
225.60 	 224.9559000 	 2.124775 	 -1.0515020000 	 -2.2385530000 
225.80 	 224.9495000 	 2.124800 	 -1.0534190000 	 -2.2396690000 
226.00 	 224.9479000 	 2.124850 	 -1.0556380000 	 -2.2420120000 
226.20 	 224.9447000 	 2.124875 	 -1.0532440000 	 -2.2401910000 
226.40 	 224.9479000 	 2.124925 	 -1.0524310000 	 -2.2381750000 
226.60 	 224.9447000 	 2.124975 	 -1.0553110000 	 -2.2406700000 
226.80 	 224.9479000 	 2.125025 	 -1.0563530000 	 -2.2417450000 
227.00 	 224.9479000 	 2.125075 	 -1.0526620000 	 -2.2389030000 
227.20 	 224.9495000 	 2.125100 	 -1.0534480000 	 -2.2390330000 
227.40 	 224.9527000 	 2.125150 	 -1.0558640000 	 -2.2418180000 
227.60 	 224.9591000 	 2.125175 	 -1.0537400000 	 -2.2404580000 
227.80 	 224.9638000 	 2.125225 	 -1.0518300000 	 -2.2382230000 
228.00 	 224.9670000 	 2.125250 	 -1.0544200000 	 -2.2402830000 
228.20 	 224.9765000 	 2.125275 	 -1.0552880000 	 -2.2419800000 
228.40 	 224.9861000 	 2.125300 	 -1.0513370000 	 -2.2394240000 
228.60 	 224.9956000 	 2.125300 	 -1.0519950000 	 -2.2385570000 
228.80 	 225.0020000 	 2.125300 	 -1.0572210000 	 -2.2416620000 
229.00 	 225.0052000 	 2.125300 	 -1.0557050000 	 -2.2416150000 
229.20 	 225.0036000 	 2.125300 	 -1.0526660000 	 -2.2385310000 
229.40 	 224.9988000 	 2.125300 	 -1.0545100000 	 -2.2398570000 
229.60 	 224.9956000 	 2.125300 	 -1.0564390000 	 -2.2422410000 
229.80 	 224.9908000 	 2.125300 	 -1.0535460000 	 -2.2400700000 
230.00 	 224.9877000 	 2.125300 	 -1.0525290000 	 -2.2384710000 
230.20 	 224.9829000 	 2.125300 	 -1.0558950000 	 -2.2411850000 
230.40 	 224.9829000 	 2.125300 	 -1.0557050000 	 -2.2415920000 
230.60 	 224.9797000 	 2.125325 	 -1.0533650000 	 -2.2387600000 
230.80 	 224.9749000 	 2.125350 	 -1.0541730000 	 -2.2393000000 
231.00 	 224.9749000 	 2.125350 	 -1.0564100000 	 -2.2421140000 
231.20 	 224.9749000 	 2.125375 	 -1.0542170000 	 -2.2405270000 
231.40 	 224.9734000 	 2.125400 	 -1.0524180000 	 -2.2385250000 
231.60 	 224.9670000 	 2.125400 	 -1.0547570000 	 -2.2407180000 
231.80 	 224.9591000 	 2.125425 	 -1.0557810000 	 -2.2421550000 
232.00 	 224.9511000 	 2.125475 	 -1.0522020000 	 -2.2394590000 
232.20 	 224.9463000 	 2.125500 	 -1.0518070000 	 -2.2388650000 
232.40 	 224.9447000 	 2.125550 	 -1.0547570000 	 -2.2418720000 
232.60 	 224.9447000 	 2.125600 	 -1.0539950000 	 -2.2414110000 
232.80 	 224.9479000 	 2.125650 	 -1.0510730000 	 -2.2386550000 
233.00 	 224.9495000 	 2.125700 	 -1.0530790000 	 -2.2399680000 
233.20 	 224.9511000 	 2.125725 	 -1.0547570000 	 -2.2423050000 
233.40 	 224.9559000 	 2.125775 	 -1.0519890000 	 -2.2399740000 
233.60 	 224.9591000 	 2.125800 	 -1.0511300000 	 -2.2386960000 
233.80 	 224.9638000 	 2.125850 	 -1.0546910000 	 -2.2414400000 
234.00 	 224.9670000 	 2.125875 	 -1.0544430000 	 -2.2417390000 
234.20 	 224.9749000 	 2.125900 	 -1.0513720000 	 -2.2386740000 
234.40 	 224.9797000 	 2.125925 	 -1.0532730000 	 -2.2398190000 
234.60 	 224.9829000 	 2.125925 	 -1.0551770000 	 -2.2422280000 
234.80 	 224.9845000 	 2.125950 	 -1.0523860000 	 -2.2404070000 
235.00 	 224.9877000 	 2.125975 	 -1.0510670000 	 -2.2383790000 
235.20 	 224.9893000 	 2.125950 	 -1.0542840000 	 -2.2412560000 
235.40 	 224.9877000 	 2.125950 	 -1.0545130000 	 -2.2424920000 
235.60 	 224.9877000 	 2.125950 	 -1.0513240000 	 -2.2392490000 
235.80 	 224.9877000 	 2.125975 	 -1.0528120000 	 -2.2393700000 
236.00 	 224.9908000 	 2.126000 	 -1.0556440000 	 -2.2424510000 
236.20 	 224.9877000 	 2.126025 	 -1.0535530000 	 -2.2410740000 
236.40 	 224.9877000 	 2.126000 	 -1.0517310000 	 -2.2392300000 
236.60 	 224.9829000 	 2.126000 	 -1.0542390000 	 -2.2413220000 
236.80 	 224.9829000 	 2.126000 	 -1.0553770000 	 -2.2430960000 
237.00 	 224.9765000 	 2.126025 	 -1.0523830000 	 -2.2405150000 
237.20 	 224.9749000 	 2.126050 	 -1.0522020000 	 -2.2396210000 
237.40 	 224.9718000 	 2.126075 	 -1.0557590000 	 -2.2427240000 
237.60 	 224.9670000 	 2.126075 	 -1.0550280000 	 -2.2424090000 
237.80 	 224.9638000 	 2.126125 	 -1.0528280000 	 -2.2393860000 
238.00 	 224.9591000 	 2.126150 	 -1.0546140000 	 -2.2404290000 
238.20 	 224.9559000 	 2.126175 	 -1.0573740000 	 -2.2430420000 
238.40 	 224.9511000 	 2.126225 	 -1.0539560000 	 -2.2409250000 
238.60 	 224.9479000 	 2.126250 	 -1.0520400000 	 -2.2391670000 
238.80 	 224.9447000 	 2.126300 	 -1.0549990000 	 -2.2420850000 
239.00 	 224.9400000 	 2.126350 	 -1.0550370000 	 -2.2426990000 
239.20 	 224.9400000 	 2.126400 	 -1.0517120000 	 -2.2396880000 
239.40 	 224.9447000 	 2.126450 	 -1.0532000000 	 -2.2401360000 
239.60 	 224.9479000 	 2.126500 	 -1.0559020000 	 -2.2428000000 
239.80 	 224.9559000 	 2.126550 	 -1.0537820000 	 -2.2417480000 
240.00 	 224.9622000 	 2.126575 	 -1.0514960000 	 -2.2392620000 
240.20 	 224.9670000 	 2.126600 	 -1.0542170000 	 -2.2412490000 
240.40 	 224.9749000 	 2.126625 	 -1.0555010000 	 -2.2429690000 
240.60 	 224.9797000 	 2.126650 	 -1.0522750000 	 -2.2403370000 
240.80 	 224.9861000 	 2.126675 	 -1.0520620000 	 -2.2393700000 
241.00 	 224.9908000 	 2.126650 	 -1.0561660000 	 -2.2422470000 
241.20 	 224.9956000 	 2.126650 	 -1.0556540000 	 -2.2424320000 
241.40 	 225.0036000 	 2.126650 	 -1.0526980000 	 -2.2397990000 
241.60 	 225.0067000 	 2.126650 	 -1.0537400000 	 -2.2403690000 
241.80 	 225.0067000 	 2.126650 	 -1.0562450000 	 -2.2431790000 
242.00 	 225.0036000 	 2.126650 	 -1.0536480000 	 -2.2414620000 
242.20 	 225.0020000 	 2.126650 	 -1.0518260000 	 -2.2394440000 
242.40 	 224.9956000 	 2.126650 	 -1.0547190000 	 -2.2417290000 
242.60 	 224.9877000 	 2.126650 	 -1.0555110000 	 -2.2431910000 
242.80 	 224.9829000 	 2.126675 	 -1.0529610000 	 -2.2404640000 
243.00 	 224.9797000 	 2.126675 	 -1.0541820000 	 -2.2398250000 
243.20 	 224.9749000 	 2.126700 	 -1.0575450000 	 -2.2427490000 
243.40 	 224.9718000 	 2.126725 	 -1.0559720000 	 -2.2422000000 
243.60 	 224.9670000 	 2.126725 	 -1.0527670000 	 -2.2395550000 
243.80 	 224.9638000 	 2.126775 	 -1.0551260000 	 -2.2409440000 
244.00 	 224.9591000 	 2.126800 	 -1.0573930000 	 -2.2432960000 
244.20 	 224.9591000 	 2.126825 	 -1.0542140000 	 -2.2409980000 
244.40 	 224.9575000 	 2.126850 	 -1.0530470000 	 -2.2395990000 
244.60 	 224.9575000 	 2.126900 	 -1.0561050000 	 -2.2422220000 
244.80 	 224.9559000 	 2.126925 	 -1.0564770000 	 -2.2431180000 
245.00 	 224.9559000 	 2.126975 	 -1.0531930000 	 -2.2402290000 
245.20 	 224.9559000 	 2.127000 	 -1.0537120000 	 -2.2401590000 
245.40 	 224.9559000 	 2.127050 	 -1.0564840000 	 -2.2429940000 
245.60 	 224.9559000 	 2.127075 	 -1.0563760000 	 -2.2421870000 
245.80 	 224.9559000 	 2.127125 	 -1.0537180000 	 -2.2395230000 
246.00 	 224.9591000 	 2.127150 	 -1.0540960000 	 -2.2410810000 
246.20 	 224.9654000 	 2.127175 	 -1.0571670000 	 -2.2433690000 
246.40 	 224.9670000 	 2.127225 	 -1.0541880000 	 -2.2410900000 
246.60 	 224.9749000 	 2.127250 	 -1.0531460000 	 -2.2395480000 
246.80 	 224.9797000 	 2.127275 	 -1.0562830000 	 -2.2424670000 
247.00 	 224.9797000 	 2.127275 	 -1.0573670000 	 -2.2430740000 
247.20 	 224.9829000 	 2.127275 	 -1.0535340000 	 -2.2404000000 
247.40 	 224.9877000 	 2.127300 	 -1.0545380000 	 -2.2405590000 
247.60 	 224.9908000 	 2.127300 	 -1.0594500000 	 -2.2436620000 
247.80 	 224.9956000 	 2.127300 	 -1.0569730000 	 -2.2425530000 
248.00 	 224.9956000 	 2.127300 	 -1.0552530000 	 -2.2400920000 
248.20 	 224.9908000 	 2.127300 	 -1.0586260000 	 -2.2423460000 
248.40 	 224.9877000 	 2.127300 	 -1.0597960000 	 -2.2439130000 
248.60 	 224.9877000 	 2.127300 	 -1.0568710000 	 -2.2406800000 
248.80 	 224.9877000 	 2.127300 	 -1.0581400000 	 -2.2407340000 
249.00 	 224.9877000 	 2.127325 	 -1.0616240000 	 -2.2436810000 
249.20 	 224.9877000 	 2.127350 	 -1.0595960000 	 -2.2425910000 
249.40 	 224.9829000 	 2.127350 	 -1.0571070000 	 -2.2399360000 
249.60 	 224.9829000 	 2.127350 	 -1.0581300000 	 -2.2418560000 
249.80 	 224.9749000 	 2.127350 	 -1.0576410000 	 -2.2441860000 
250.00 	 224.9718000 	 2.127375 	 -1.0543410000 	 -2.2416500000 
250.20 	 224.9670000 	 2.127400 	 -1.0536450000 	 -2.2404290000 
250.40 	 224.9638000 	 2.127425 	 -1.0567760000 	 -2.2434900000 
250.60 	 224.9591000 	 2.127475 	 -1.0559300000 	 -2.2434590000 
250.80 	 224.9559000 	 2.127500 	 -1.0529930000 	 -2.2404830000 
251.00 	 224.9559000 	 2.127525 	 -1.0548750000 	 -2.2415610000 
251.20 	 224.9559000 	 2.127575 	 -1.0574250000 	 -2.2440850000 
251.40 	 224.9559000 	 2.127625 	 -1.0544360000 	 -2.2420760000 
251.60 	 224.9559000 	 2.127650 	 -1.0532280000 	 -2.2403430000 
251.80 	 224.9559000 	 2.127700 	 -1.0561080000 	 -2.2427400000 
252.00 	 224.9559000 	 2.127725 	 -1.0567030000 	 -2.2441230000 
252.20 	 224.9591000 	 2.127775 	 -1.0536580000 	 -2.2417830000 
252.40 	 224.9638000 	 2.127800 	 -1.0531710000 	 -2.2404290000 
252.60 	 224.9638000 	 2.127825 	 -1.0564900000 	 -2.2433310000 
252.80 	 224.9670000 	 2.127850 	 -1.0563090000 	 -2.2437480000 
253.00 	 224.9718000 	 2.127900 	 -1.0530730000 	 -2.2407310000 
253.20 	 224.9749000 	 2.127900 	 -1.0544590000 	 -2.2411410000 
253.40 	 224.9813000 	 2.127900 	 -1.0573990000 	 -2.2439990000 
253.60 	 224.9877000 	 2.127925 	 -1.0566230000 	 -2.2435570000 
253.80 	 224.9908000 	 2.127950 	 -1.0540990000 	 -2.2409120000 
254.00 	 224.9972000 	 2.127950 	 -1.0564360000 	 -2.2424320000 
254.20 	 224.9988000 	 2.127950 	 -1.0584550000 	 -2.2449020000 
254.40 	 225.0036000 	 2.127950 	 -1.0546810000 	 -2.2425750000 
254.60 	 225.0036000 	 2.127950 	 -1.0541950000 	 -2.2412810000 
254.80 	 224.9988000 	 2.127950 	 -1.0572810000 	 -2.2441860000 
255.00 	 224.9988000 	 2.127950 	 -1.0566140000 	 -2.2442210000 
255.20 	 224.9956000 	 2.127950 	 -1.0535880000 	 -2.2412840000 
255.40 	 224.9893000 	 2.127950 	 -1.0555300000 	 -2.2420760000 
255.60 	 224.9829000 	 2.127950 	 -1.0579650000 	 -2.2448440000 
255.80 	 224.9797000 	 2.127950 	 -1.0552790000 	 -2.2432040000 
256.00 	 224.9749000 	 2.127975 	 -1.0536130000 	 -2.2410110000 
256.20 	 224.9749000 	 2.127975 	 -1.0568900000 	 -2.2432800000 
256.40 	 224.9749000 	 2.128000 	 -1.0579240000 	 -2.2448250000 
256.60 	 224.9749000 	 2.128025 	 -1.0543790000 	 -2.2419450000 
256.80 	 224.9749000 	 2.128050 	 -1.0545920000 	 -2.2414520000 
257.00 	 224.9749000 	 2.128075 	 -1.0574090000 	 -2.2444060000 
257.20 	 224.9749000 	 2.128075 	 -1.0562320000 	 -2.2441700000 
257.40 	 224.9718000 	 2.128100 	 -1.0535020000 	 -2.2414210000 
257.60 	 224.9670000 	 2.128125 	 -1.0555970000 	 -2.2422700000 
257.80 	 224.9638000 	 2.128150 	 -1.0578350000 	 -2.2448640000 
258.00 	 224.9638000 	 2.128175 	 -1.0554280000 	 -2.2431020000 
258.20 	 224.9591000 	 2.128225 	 -1.0537660000 	 -2.2410360000 
258.40 	 224.9591000 	 2.128250 	 -1.0566740000 	 -2.2434040000 
258.60 	 224.9622000 	 2.128275 	 -1.0574850000 	 -2.2446730000 
258.80 	 224.9638000 	 2.128300 	 -1.0543500000 	 -2.2420820000 
259.00 	 224.9718000 	 2.128325 	 -1.0545290000 	 -2.2413480000 
259.20 	 224.9718000 	 2.128350 	 -1.0575960000 	 -2.2443520000 
259.40 	 224.9749000 	 2.128375 	 -1.0563820000 	 -2.2439670000 
259.60 	 224.9797000 	 2.128400 	 -1.0536510000 	 -2.2411250000 
259.80 	 224.9829000 	 2.128425 	 -1.0558350000 	 -2.2426220000 
260.00 	 224.9877000 	 2.128400 	 -1.0577840000 	 -2.2450160000 
260.20 	 224.9877000 	 2.128425 	 -1.0549160000 	 -2.2433660000 
260.40 	 224.9908000 	 2.128450 	 -1.0534060000 	 -2.2413380000 
260.60 	 224.9908000 	 2.128450 	 -1.0562710000 	 -2.2436400000 
260.80 	 224.9908000 	 2.128450 	 -1.0581140000 	 -2.2453340000 
261.00 	 224.9893000 	 2.128450 	 -1.0549860000 	 -2.2426480000 
261.20 	 224.9877000 	 2.128450 	 -1.0545410000 	 -2.2418750000 
261.40 	 224.9845000 	 2.128450 	 -1.0576060000 	 -2.2447170000 
261.60 	 224.9829000 	 2.128450 	 -1.0569250000 	 -2.2448540000 
261.80 	 224.9765000 	 2.128450 	 -1.0539470000 	 -2.2419070000 
262.00 	 224.9749000 	 2.128475 	 -1.0551580000 	 -2.2426130000 
262.20 	 224.9718000 	 2.128500 	 -1.0578310000 	 -2.2452040000 
262.40 	 224.9670000 	 2.128525 	 -1.0558070000 	 -2.2440620000 
262.60 	 224.9670000 	 2.128550 	 -1.0534250000 	 -2.2417070000 
262.80 	 224.9670000 	 2.128575 	 -1.0561080000 	 -2.2434330000 
263.00 	 224.9670000 	 2.128625 	 -1.0577360000 	 -2.2453340000 
263.20 	 224.9654000 	 2.128650 	 -1.0548690000 	 -2.2430580000 
263.40 	 224.9638000 	 2.128675 	 -1.0540390000 	 -2.2417390000 
263.60 	 224.9638000 	 2.128700 	 -1.0572370000 	 -2.2446790000 
263.80 	 224.9622000 	 2.128725 	 -1.0567250000 	 -2.2448700000 
264.00 	 224.9591000 	 2.128775 	 -1.0536100000 	 -2.2421070000 
264.20 	 224.9638000 	 2.128800 	 -1.0548690000 	 -2.2424190000 
264.40 	 224.9638000 	 2.128825 	 -1.0578190000 	 -2.2452670000 
264.60 	 224.9670000 	 2.128850 	 -1.0554660000 	 -2.2439380000 
264.80 	 224.9718000 	 2.128875 	 -1.0534220000 	 -2.2414270000 
265.00 	 224.9765000 	 2.128900 	 -1.0563150000 	 -2.2437030000 
265.20 	 224.9797000 	 2.128900 	 -1.0588550000 	 -2.2454390000 
265.40 	 224.9829000 	 2.128925 	 -1.0562580000 	 -2.2431600000 
265.60 	 224.9845000 	 2.128950 	 -1.0558610000 	 -2.2419070000 
265.80 	 224.9877000 	 2.128975 	 -1.0589030000 	 -2.2447010000 
266.00 	 224.9877000 	 2.128950 	 -1.0581140000 	 -2.2453530000 
266.20 	 224.9877000 	 2.128950 	 -1.0544900000 	 -2.2422630000 
266.40 	 224.9877000 	 2.128975 	 -1.0556730000 	 -2.2428350000 
266.60 	 224.9877000 	 2.129000 	 -1.0583650000 	 -2.2457730000 
266.80 	 224.9845000 	 2.129000 	 -1.0558070000 	 -2.2443900000 
267.00 	 224.9877000 	 2.129000 	 -1.0541530000 	 -2.2418750000 
267.20 	 224.9877000 	 2.129000 	 -1.0568240000 	 -2.2443840000 
267.40 	 224.9877000 	 2.129025 	 -1.0577710000 	 -2.2458390000 
267.60 	 224.9908000 	 2.129050 	 -1.0547450000 	 -2.2433980000 
267.80 	 224.9877000 	 2.129050 	 -1.0545730000 	 -2.2425910000 
268.00 	 224.9908000 	 2.129050 	 -1.0578980000 	 -2.2456300000 
268.20 	 224.9877000 	 2.129050 	 -1.0568170000 	 -2.2453850000 
268.40 	 224.9877000 	 2.129050 	 -1.0538740000 	 -2.2424760000 
268.60 	 224.9829000 	 2.129050 	 -1.0556570000 	 -2.2435510000 
268.80 	 224.9829000 	 2.129050 	 -1.0581460000 	 -2.2461960000 
269.00 	 224.9829000 	 2.129075 	 -1.0589440000 	 -2.2443990000 
269.20 	 224.9797000 	 2.129100 	 -1.0570240000 	 -2.2422570000 
269.40 	 224.9797000 	 2.129125 	 -1.0600470000 	 -2.2445680000 
269.60 	 224.9797000 	 2.129100 	 -1.0581050000 	 -2.2463070000 
269.80 	 224.9749000 	 2.129100 	 -1.0548310000 	 -2.2435860000 
270.00 	 224.9718000 	 2.129125 	 -1.0557110000 	 -2.2429310000 
270.20 	 224.9670000 	 2.129150 	 -1.0585780000 	 -2.2457600000 
270.40 	 224.9638000 	 2.129200 	 -1.0576760000 	 -2.2457540000 
270.60 	 224.9591000 	 2.129225 	 -1.0544430000 	 -2.2428040000 
270.80 	 224.9591000 	 2.129250 	 -1.0562200000 	 -2.2437860000 
271.00 	 224.9591000 	 2.129275 	 -1.0585470000 	 -2.2465010000 
271.20 	 224.9591000 	 2.129325 	 -1.0559080000 	 -2.2444950000 
271.40 	 224.9559000 	 2.129350 	 -1.0541090000 	 -2.2424220000 
271.60 	 224.9591000 	 2.129375 	 -1.0573550000 	 -2.2450130000 
271.80 	 224.9622000 	 2.129400 	 -1.0581490000 	 -2.2461800000 
272.00 	 224.9670000 	 2.129450 	 -1.0546460000 	 -2.2433350000 
272.20 	 224.9718000 	 2.129475 	 -1.0552530000 	 -2.2429970000 
272.40 	 224.9781000 	 2.129500 	 -1.0584010000 	 -2.2459380000 
272.60 	 224.9797000 	 2.129525 	 -1.0567220000 	 -2.2452160000 
272.80 	 224.9877000 	 2.129500 	 -1.0548430000 	 -2.2429940000 
273.00 	 224.9893000 	 2.129525 	 -1.0572850000 	 -2.2443040000 
273.20 	 224.9908000 	 2.129525 	 -1.0590460000 	 -2.2467110000 
273.40 	 224.9956000 	 2.129550 	 -1.0562200000 	 -2.2444030000 
273.60 	 224.9988000 	 2.129550 	 -1.0552920000 	 -2.2428230000 
273.80 	 225.0036000 	 2.129550 	 -1.0584700000 	 -2.2456870000 
274.00 	 224.9988000 	 2.129550 	 -1.0587950000 	 -2.2468120000 
274.20 	 224.9956000 	 2.129550 	 -1.0554310000 	 -2.2439800000 
274.40 	 224.9956000 	 2.129550 	 -1.0556090000 	 -2.2436270000 
274.60 	 224.9877000 	 2.129550 	 -1.0588610000 	 -2.2465520000 
274.80 	 224.9877000 	 2.129550 	 -1.0568970000 	 -2.2457000000 
275.00 	 224.9877000 	 2.129550 	 -1.0548210000 	 -2.2432360000 
275.20 	 224.9877000 	 2.129550 	 -1.0575930000 	 -2.2453500000 
275.40 	 224.9877000 	 2.129550 	 -1.0589030000 	 -2.2470820000 
275.60 	 224.9877000 	 2.129550 	 -1.0553650000 	 -2.2443490000 
275.80 	 224.9797000 	 2.129575 	 -1.0559400000 	 -2.2436460000 
276.00 	 224.9781000 	 2.129600 	 -1.0589950000 	 -2.2466020000 
276.20 	 224.9718000 	 2.129600 	 -1.0575680000 	 -2.2460110000 
276.40 	 224.9718000 	 2.129625 	 -1.0554380000 	 -2.2438590000 
276.60 	 224.9718000 	 2.129625 	 -1.0577740000 	 -2.2456040000 
276.80 	 224.9749000 	 2.129650 	 -1.0593920000 	 -2.2477180000 
277.00 	 224.9749000 	 2.129675 	 -1.0563060000 	 -2.2452990000 
277.20 	 224.9749000 	 2.129700 	 -1.0557270000 	 -2.2439670000 
277.40 	 224.9749000 	 2.129725 	 -1.0585340000 	 -2.2463610000 
277.60 	 224.9718000 	 2.129750 	 -1.0579970000 	 -2.2466950000 
277.80 	 224.9718000 	 2.129750 	 -1.0547420000 	 -2.2437190000 
278.00 	 224.9670000 	 2.129775 	 -1.0565410000 	 -2.2447750000 
278.20 	 224.9718000 	 2.129800 	 -1.0588330000 	 -2.2472760000 
278.40 	 224.9718000 	 2.129825 	 -1.0558990000 	 -2.2452070000 
278.60 	 224.9718000 	 2.129850 	 -1.0546050000 	 -2.2435190000 
278.80 	 224.9718000 	 2.129875 	 -1.0575830000 	 -2.2461000000 
279.00 	 224.9718000 	 2.129875 	 -1.0583430000 	 -2.2472190000 
279.20 	 224.9718000 	 2.129900 	 -1.0550750000 	 -2.2446350000 
279.40 	 224.9638000 	 2.129925 	 -1.0553550000 	 -2.2441480000 
279.60 	 224.9638000 	 2.129975 	 -1.0585660000 	 -2.2469970000 
279.80 	 224.9591000 	 2.130000 	 -1.0571100000 	 -2.2462910000 
280.00 	 224.9591000 	 2.130025 	 -1.0544400000 	 -2.2436330000 
280.20 	 224.9591000 	 2.130050 	 -1.0568870000 	 -2.2452510000 
280.40 	 224.9638000 	 2.130075 	 -1.0585660000 	 -2.2474610000 
280.60 	 224.9718000 	 2.130100 	 -1.0554060000 	 -2.2448440000 
280.80 	 224.9718000 	 2.130150 	 -1.0548850000 	 -2.2438810000 
281.00 	 224.9797000 	 2.130150 	 -1.0582190000 	 -2.2467930000 
281.20 	 224.9797000 	 2.130150 	 -1.0578250000 	 -2.2469740000 
281.40 	 224.9829000 	 2.130175 	 -1.0545350000 	 -2.2442530000 
281.60 	 224.9829000 	 2.130200 	 -1.0560450000 	 -2.2449750000 
281.80 	 224.9877000 	 2.130225 	 -1.0587250000 	 -2.2476960000 
282.00 	 224.9877000 	 2.130200 	 -1.0573200000 	 -2.2462110000 
282.20 	 224.9908000 	 2.130200 	 -1.0555240000 	 -2.2440270000 
282.40 	 224.9908000 	 2.130200 	 -1.0583560000 	 -2.2466560000 
282.60 	 224.9940000 	 2.130200 	 -1.0586640000 	 -2.2476990000 
282.80 	 224.9956000 	 2.130200 	 -1.0551990000 	 -2.2448760000 
283.00 	 224.9956000 	 2.130200 	 -1.0560130000 	 -2.2449400000 
283.20 	 224.9988000 	 2.130200 	 -1.0589820000 	 -2.2476990000 
283.40 	 224.9956000 	 2.130200 	 -1.0569060000 	 -2.2466150000 
283.60 	 224.9940000 	 2.130200 	 -1.0547260000 	 -2.2440810000 
283.80 	 224.9893000 	 2.130200 	 -1.0575010000 	 -2.2461860000 
284.00 	 224.9797000 	 2.130200 	 -1.0586290000 	 -2.2479120000 
284.20 	 224.9734000 	 2.130225 	 -1.0554280000 	 -2.2450160000 
284.40 	 224.9670000 	 2.130250 	 -1.0553650000 	 -2.2443360000 
284.60 	 224.9638000 	 2.130275 	 -1.0586960000 	 -2.2473370000 
284.80 	 224.9638000 	 2.130300 	 -1.0575290000 	 -2.2468350000 
285.00 	 224.9638000 	 2.130350 	 -1.0547130000 	 -2.2441320000 
285.20 	 224.9638000 	 2.130375 	 -1.0566620000 	 -2.2452580000 
285.40 	 224.9638000 	 2.130400 	 -1.0591030000 	 -2.2478550000 
285.60 	 224.9591000 	 2.130425 	 -1.0562390000 	 -2.2457850000 
285.80 	 224.9591000 	 2.130450 	 -1.0548590000 	 -2.2439640000 
286.00 	 224.9559000 	 2.130500 	 -1.0582070000 	 -2.2467390000 
286.20 	 224.9559000 	 2.130525 	 -1.0581780000 	 -2.2474830000 
286.40 	 224.9591000 	 2.130575 	 -1.0548460000 	 -2.2443990000 
286.60 	 224.9638000 	 2.130600 	 -1.0562520000 	 -2.2449720000 
286.80 	 224.9670000 	 2.130625 	 -1.0590230000 	 -2.2476550000 
287.00 	 224.9718000 	 2.130650 	 -1.0568900000 	 -2.2464820000 
287.20 	 224.9749000 	 2.130675 	 -1.0544940000 	 -2.2440620000 
287.40 	 224.9813000 	 2.130700 	 -1.0572470000 	 -2.2458110000 
287.60 	 224.9877000 	 2.130725 	 -1.0590550000 	 -2.2476550000 
287.80 	 224.9956000 	 2.130700 	 -1.0559080000 	 -2.2454800000 
288.00 	 225.0004000 	 2.130700 	 -1.0553460000 	 -2.2443450000 
288.20 	 225.0067000 	 2.130700 	 -1.0587280000 	 -2.2472350000 
288.40 	 225.0115000 	 2.130700 	 -1.0581460000 	 -2.2474030000 
288.60 	 225.0147000 	 2.130700 	 -1.0550630000 	 -2.2445550000 
288.80 	 225.0147000 	 2.130700 	 -1.0568010000 	 -2.2454040000 
289.00 	 225.0147000 	 2.130700 	 -1.0591980000 	 -2.2480080000 
289.20 	 225.0147000 	 2.130700 	 -1.0566710000 	 -2.2460010000 
289.40 	 225.0115000 	 2.130700 	 -1.0552340000 	 -2.2443230000 
289.60 	 225.0115000 	 2.130700 	 -1.0584480000 	 -2.2468470000 
289.80 	 225.0115000 	 2.130700 	 -1.0585980000 	 -2.2477910000 
290.00 	 225.0067000 	 2.130700 	 -1.0552530000 	 -2.2449140000 
290.20 	 225.0036000 	 2.130700 	 -1.0562770000 	 -2.2451080000 
290.40 	 224.9988000 	 2.130700 	 -1.0592140000 	 -2.2481410000 
290.60 	 224.9956000 	 2.130700 	 -1.0568210000 	 -2.2464370000 
290.80 	 224.9908000 	 2.130700 	 -1.0551800000 	 -2.2442150000 
291.00 	 224.9877000 	 2.130700 	 -1.0581210000 	 -2.2464660000 
291.20 	 224.9893000 	 2.130700 	 -1.0589060000 	 -2.2479850000 
291.40 	 224.9893000 	 2.130700 	 -1.0556060000 	 -2.2454010000 
291.60 	 224.9877000 	 2.130700 	 -1.0556760000 	 -2.2447360000 
291.80 	 224.9908000 	 2.130700 	 -1.0588710000 	 -2.2476010000 
292.00 	 224.9877000 	 2.130700 	 -1.0580640000 	 -2.2474800000 
292.20 	 224.9908000 	 2.130700 	 -1.0550020000 	 -2.2445550000 
292.40 	 224.9893000 	 2.130700 	 -1.0566650000 	 -2.2453980000 
292.60 	 224.9908000 	 2.130700 	 -1.0592300000 	 -2.2481440000 
292.80 	 224.9877000 	 2.130700 	 -1.0566140000 	 -2.2464150000 
293.00 	 224.9877000 	 2.130700 	 -1.0551480000 	 -2.2443930000 
293.20 	 224.9829000 	 2.130700 	 -1.0582160000 	 -2.2468220000 
293.40 	 224.9797000 	 2.130700 	 -1.0585820000 	 -2.2480520000 
293.60 	 224.9734000 	 2.130700 	 -1.0554790000 	 -2.2452000000 
293.80 	 224.9718000 	 2.130725 	 -1.0564770000 	 -2.2451150000 
294.00 	 224.9702000 	 2.130750 	 -1.0595070000 	 -2.2480170000 
294.20 	 224.9702000 	 2.130775 	 -1.0574370000 	 -2.2470160000 
294.40 	 224.9670000 	 2.130800 	 -1.0551260000 	 -2.2444790000 
294.60 	 224.9670000 	 2.130825 	 -1.0575140000 	 -2.2462270000 
294.80 	 224.9638000 	 2.130850 	 -1.0594110000 	 -2.2483670000 
295.00 	 224.9559000 	 2.130875 	 -1.0562770000 	 -2.2458810000 
295.20 	 224.9511000 	 2.130925 	 -1.0560700000 	 -2.2447010000 
295.40 	 224.9511000 	 2.130975 	 -1.0593130000 	 -2.2476610000 
295.60 	 224.9511000 	 2.131000 	 -1.0590170000 	 -2.2474380000 
295.80 	 224.9432000 	 2.131050 	 -1.0617540000 	 -2.2447650000 
296.00 	 224.5442000 	 2.131250 	 -1.0621740000 	 -2.2456330000 
296.20 	 224.5156000 	 2.131450 	 -1.0641670000 	 -2.2483890000 
296.40 	 224.6269000 	 2.131650 	 -1.0617260000 	 -2.2465010000 
296.60 	 224.6284000 	 2.131825 	 -1.0599990000 	 -2.2445610000 
296.80 	 224.5553000 	 2.131975 	 -1.0629750000 	 -2.2469550000 
297.00 	 224.6618000 	 2.132100 	 -1.0635030000 	 -2.2481250000 
297.20 	 224.7540000 	 2.132225 	 -1.0604510000 	 -2.2451750000 
297.40 	 224.8239000 	 2.132350 	 -1.0612460000 	 -2.2453340000 
297.60 	 224.7969000 	 2.132450 	 -1.0643100000 	 -2.2483540000 
297.80 	 224.7922000 	 2.132525 	 -1.0622370000 	 -2.2471050000 
298.00 	 224.8510000 	 2.132625 	 -1.0600220000 	 -2.2446090000 
298.20 	 224.8621000 	 2.132675 	 -1.0628640000 	 -2.2467450000 
298.40 	 224.8144000 	 2.132750 	 -1.0642310000 	 -2.2484080000 
298.60 	 224.8796000 	 2.132800 	 -1.0607310000 	 -2.2457410000 
298.80 	 224.9002000 	 2.132875 	 -1.0609090000 	 -2.2449240000 
299.00 	 224.8859000 	 2.132900 	 -1.0639640000 	 -2.2478990000 
299.20 	 224.8700000 	 2.132950 	 -1.0626890000 	 -2.2474990000 
299.40 	 224.8557000 	 2.133000 	 -1.0600250000 	 -2.2446850000 
299.60 	 224.9463000 	 2.133025 	 -1.0626280000 	 -2.2466020000 
299.80 	 224.9098000 	 2.133075 	 -1.0641770000 	 -2.2484080000 
300.00 	 224.8828000 	 2.133125 	 -1.0610740000 	 -2.2458780000 
300.20 	 224.8923000 	 2.133175 	 -1.0606450000 	 -2.2447140000 
300.40 	 224.9002000 	 2.133200 	 -1.0637440000 	 -2.2475050000 
300.60 	 224.9082000 	 2.133250 	 -1.0631720000 	 -2.2479090000 
300.80 	 224.9161000 	 2.133300 	 -1.0599840000 	 -2.2448860000 
301.00 	 224.9225000 	 2.133325 	 -1.0619040000 	 -2.2458270000 
301.20 	 224.9320000 	 2.133350 	 -1.0642750000 	 -2.2484370000 
301.40 	 224.9416000 	 2.133425 	 -1.0616840000 	 -2.2466690000 
301.60 	 224.9511000 	 2.133450 	 -1.0601360000 	 -2.2444730000 
301.80 	 224.9559000 	 2.133500 	 -1.0633470000 	 -2.2468630000 
302.00 	 224.9559000 	 2.133550 	 -1.0638560000 	 -2.2481380000 
302.20 	 224.9559000 	 2.133575 	 -1.0605880000 	 -2.2451080000 
302.40 	 224.9511000 	 2.133625 	 -1.0618910000 	 -2.2454960000 
302.60 	 224.9511000 	 2.133650 	 -1.0644820000 	 -2.2480960000 
302.80 	 224.9511000 	 2.133700 	 -1.0625170000 	 -2.2470160000 
303.00 	 224.9559000 	 2.133750 	 -1.0602570000 	 -2.2446030000 
303.20 	 224.9622000 	 2.133775 	 -1.0633090000 	 -2.2467710000 
303.40 	 224.9718000 	 2.133800 	 -1.0643130000 	 -2.2484300000 
303.60 	 224.9797000 	 2.133825 	 -1.0611150000 	 -2.2458140000 
303.80 	 224.9877000 	 2.133825 	 -1.0613920000 	 -2.2448760000 
304.00 	 224.9893000 	 2.133850 	 -1.0665860000 	 -2.2482040000 
304.20 	 224.9908000 	 2.133875 	 -1.0654100000 	 -2.2480270000 
304.40 	 224.9956000 	 2.133900 	 -1.0625200000 	 -2.2452450000 
304.60 	 224.9988000 	 2.133875 	 -1.0646250000 	 -2.2465290000 
304.80 	 224.9988000 	 2.133875 	 -1.0663950000 	 -2.2490660000 
305.00 	 225.0020000 	 2.133875 	 -1.0636870000 	 -2.2468380000 
305.20 	 225.0036000 	 2.133875 	 -1.0624150000 	 -2.2451530000 
305.40 	 225.0004000 	 2.133875 	 -1.0655780000 	 -2.2478330000 
305.60 	 224.9988000 	 2.133875 	 -1.0657220000 	 -2.2486310000 
305.80 	 224.9956000 	 2.133875 	 -1.0626790000 	 -2.2456650000 
306.00 	 224.9956000 	 2.133875 	 -1.0633530000 	 -2.2460370000 
306.20 	 224.9908000 	 2.133875 	 -1.0663320000 	 -2.2487770000 
306.40 	 224.9908000 	 2.133875 	 -1.0642340000 	 -2.2475720000 
306.60 	 224.9908000 	 2.133875 	 -1.0621170000 	 -2.2452420000 
306.80 	 224.9908000 	 2.133875 	 -1.0646410000 	 -2.2471940000 
307.00 	 224.9908000 	 2.133875 	 -1.0657340000 	 -2.2490090000 
307.20 	 224.9908000 	 2.133875 	 -1.0629690000 	 -2.2464150000 
307.40 	 224.9956000 	 2.133875 	 -1.0627050000 	 -2.2454480000 
307.60 	 224.9956000 	 2.133875 	 -1.0654670000 	 -2.2484560000 
307.80 	 224.9956000 	 2.133875 	 -1.0645010000 	 -2.2481220000 
308.00 	 224.9956000 	 2.133875 	 -1.0619160000 	 -2.2452740000 
308.20 	 224.9956000 	 2.133875 	 -1.0638270000 	 -2.2466880000 
308.40 	 224.9908000 	 2.133875 	 -1.0659350000 	 -2.2489960000 
308.60 	 224.9877000 	 2.133875 	 -1.0630350000 	 -2.2465710000 
308.80 	 224.9813000 	 2.133875 	 -1.0622060000 	 -2.2452860000 
309.00 	 224.9797000 	 2.133875 	 -1.0653910000 	 -2.2481470000 
309.20 	 224.9749000 	 2.133875 	 -1.0649620000 	 -2.2484460000 
309.40 	 224.9702000 	 2.133900 	 -1.0614300000 	 -2.2455020000 
309.60 	 224.9670000 	 2.133925 	 -1.0630640000 	 -2.2463730000 
309.80 	 224.9591000 	 2.133975 	 -1.0655530000 	 -2.2489550000 
310.00 	 224.9559000 	 2.134000 	 -1.0633150000 	 -2.2469430000 
310.20 	 224.9511000 	 2.134025 	 -1.0620310000 	 -2.2452740000 
310.40 	 224.9511000 	 2.134075 	 -1.0650570000 	 -2.2477470000 
310.60 	 224.9511000 	 2.134100 	 -1.0653340000 	 -2.2485890000 
310.80 	 224.9559000 	 2.134150 	 -1.0622530000 	 -2.2458650000 
311.00 	 224.9606000 	 2.134200 	 -1.0631180000 	 -2.2459510000 
311.20 	 224.9638000 	 2.134225 	 -1.0660390000 	 -2.2487480000 
311.40 	 224.9670000 	 2.134250 	 -1.0640910000 	 -2.2476100000 
311.60 	 224.9670000 	 2.134275 	 -1.0619540000 	 -2.2452420000 
311.80 	 224.9718000 	 2.134300 	 -1.0646220000 	 -2.2471210000 
312.00 	 224.9734000 	 2.134325 	 -1.0656230000 	 -2.2489550000 
312.20 	 224.9797000 	 2.134350 	 -1.0617290000 	 -2.2461290000 
312.40 	 224.9877000 	 2.134375 	 -1.0617320000 	 -2.2455060000 
312.60 	 224.9956000 	 2.134400 	 -1.0649330000 	 -2.2483410000 
312.80 	 225.0036000 	 2.134375 	 -1.0636200000 	 -2.2483350000 
313.00 	 225.0115000 	 2.134375 	 -1.0608830000 	 -2.2455180000 
313.20 	 225.0131000 	 2.134375 	 -1.0628380000 	 -2.2466280000 
313.40 	 225.0147000 	 2.134375 	 -1.0651270000 	 -2.2491040000 
313.60 	 225.0179000 	 2.134375 	 -1.0622500000 	 -2.2468920000 
313.80 	 225.0195000 	 2.134375 	 -1.0610990000 	 -2.2453690000 
314.00 	 225.0179000 	 2.134375 	 -1.0643320000 	 -2.2479850000 
314.20 	 225.0147000 	 2.134375 	 -1.0643290000 	 -2.2485860000 
314.40 	 225.0131000 	 2.134375 	 -1.0611760000 	 -2.2456870000 
314.60 	 225.0115000 	 2.134375 	 -1.0622950000 	 -2.2462300000 
314.80 	 225.0036000 	 2.134375 	 -1.0651910000 	 -2.2489960000 
315.00 	 225.0036000 	 2.134375 	 -1.0627370000 	 -2.2473500000 
315.20 	 224.9988000 	 2.134375 	 -1.0612460000 	 -2.2452320000 
315.40 	 224.9988000 	 2.134375 	 -1.0641770000 	 -2.2475750000 
315.60 	 224.9988000 	 2.134375 	 -1.0650160000 	 -2.2488530000 
315.80 	 224.9988000 	 2.134375 	 -1.0615000000 	 -2.2460300000 
316.00 	 224.9988000 	 2.134375 	 -1.0622340000 	 -2.2457760000 
316.20 	 224.9956000 	 2.134375 	 -1.0652260000 	 -2.2487550000 
316.40 	 224.9956000 	 2.134375 	 -1.0635340000 	 -2.2478360000 
316.60 	 224.9908000 	 2.134375 	 -1.0611280000 	 -2.2451660000 
316.80 	 224.9877000 	 2.134375 	 -1.0636810000 	 -2.2470760000 
317.00 	 224.9877000 	 2.134375 	 -1.0650130000 	 -2.2489740000 
317.20 	 224.9877000 	 2.134375 	 -1.0619960000 	 -2.2464850000 
317.40 	 224.9829000 	 2.134375 	 -1.0616560000 	 -2.2455690000 
317.60 	 224.9829000 	 2.134375 	 -1.0647360000 	 -2.2484080000 
317.80 	 224.9829000 	 2.134375 	 -1.0641990000 	 -2.2484590000 
318.00 	 224.9797000 	 2.134375 	 -1.0611920000 	 -2.2455380000 
318.20 	 224.9749000 	 2.134375 	 -1.0626250000 	 -2.2462400000 
318.40 	 224.9718000 	 2.134375 	 -1.0652570000 	 -2.2489960000 
318.60 	 224.9670000 	 2.134400 	 -1.0627300000 	 -2.2472380000 
318.80 	 224.9670000 	 2.134400 	 -1.0618530000 	 -2.2452830000 
319.00 	 224.9670000 	 2.134450 	 -1.0647300000 	 -2.2478550000 
319.20 	 224.9638000 	 2.134475 	 -1.0652480000 	 -2.2487000000 
319.40 	 224.9638000 	 2.134500 	 -1.0616910000 	 -2.2459480000 
319.60 	 224.9591000 	 2.134525 	 -1.0625970000 	 -2.2459540000 
319.80 	 224.9591000 	 2.134575 	 -1.0655530000 	 -2.2490340000 
320.00 	 224.9591000 	 2.134600 	 -1.0634010000 	 -2.2475720000 
320.20 	 224.9559000 	 2.134625 	 -1.0612550000 	 -2.2450760000 
320.40 	 224.9591000 	 2.134650 	 -1.0640720000 	 -2.2475270000 
320.60 	 224.9591000 	 2.134700 	 -1.0652030000 	 -2.2490380000 
320.80 	 224.9638000 	 2.134725 	 -1.0618750000 	 -2.2463510000 
321.00 	 224.9670000 	 2.134750 	 -1.0617510000 	 -2.2456930000 
321.20 	 224.9718000 	 2.134775 	 -1.0649870000 	 -2.2487040000 
321.40 	 224.9749000 	 2.134800 	 -1.0634900000 	 -2.2480080000 
321.60 	 224.9797000 	 2.134825 	 -1.0609980000 	 -2.2453560000 
321.80 	 224.9877000 	 2.134850 	 -1.0645930000 	 -2.2472510000 
322.00 	 224.9908000 	 2.134825 	 -1.0655880000 	 -2.2491460000 
322.20 	 224.9956000 	 2.134825 	 -1.0624850000 	 -2.2464780000 
322.40 	 224.9972000 	 2.134825 	 -1.0625650000 	 -2.2456650000 
322.60 	 224.9988000 	 2.134825 	 -1.0655850000 	 -2.2487510000 
322.80 	 225.0036000 	 2.134825 	 -1.0641730000 	 -2.2482520000 
323.00 	 225.0036000 	 2.134825 	 -1.0613700000 	 -2.2452930000 
323.20 	 225.0036000 	 2.134825 	 -1.0644210000 	 -2.2474450000 
323.40 	 225.0067000 	 2.134825 	 -1.0658110000 	 -2.2492060000 
323.60 	 225.0036000 	 2.134825 	 -1.0627370000 	 -2.2468540000 
323.80 	 224.9988000 	 2.134825 	 -1.0622410000 	 -2.2456710000 
324.00 	 224.9956000 	 2.134825 	 -1.0655400000 	 -2.2485420000 
324.20 	 224.9908000 	 2.134825 	 -1.0648500000 	 -2.2487390000 
324.40 	 224.9908000 	 2.134825 	 -1.0618460000 	 -2.2457250000 
324.60 	 224.9877000 	 2.134850 	 -1.0637820000 	 -2.2466020000 
324.80 	 224.9845000 	 2.134850 	 -1.0670690000 	 -2.2493680000 
325.00 	 224.9829000 	 2.134875 	 -1.0643450000 	 -2.2475310000 
325.20 	 224.9813000 	 2.134875 	 -1.0629940000 	 -2.2455440000 
325.40 	 224.9797000 	 2.134875 	 -1.0663190000 	 -2.2482810000 
325.60 	 224.9749000 	 2.134900 	 -1.0662590000 	 -2.2489640000 
325.80 	 224.9749000 	 2.134900 	 -1.0631620000 	 -2.2460590000 
326.00 	 224.9718000 	 2.134925 	 -1.0644530000 	 -2.2469300000 
326.20 	 224.9670000 	 2.134950 	 -1.0668210000 	 -2.2494760000 
326.40 	 224.9670000 	 2.134975 	 -1.0642110000 	 -2.2479030000 
326.60 	 224.9670000 	 2.135000 	 -1.0625840000 	 -2.2457600000 
326.80 	 224.9670000 	 2.135050 	 -1.0658260000 	 -2.2483280000 
327.00 	 224.9718000 	 2.135075 	 -1.0662050000 	 -2.2491840000 
327.20 	 224.9749000 	 2.135100 	 -1.0629750000 	 -2.2463350000 
327.40 	 224.9797000 	 2.135100 	 -1.0641990000 	 -2.2465870000 
327.60 	 224.9797000 	 2.135125 	 -1.0668180000 	 -2.2492920000 
327.80 	 224.9797000 	 2.135150 	 -1.0639480000 	 -2.2474930000 
328.00 	 224.9829000 	 2.135125 	 -1.0619860000 	 -2.2459090000 
328.20 	 224.9829000 	 2.135125 	 -1.0652890000 	 -2.2485100000 
328.40 	 224.9877000 	 2.135150 	 -1.0654260000 	 -2.2491930000 
328.60 	 224.9829000 	 2.135175 	 -1.0620940000 	 -2.2462300000 
328.80 	 224.9829000 	 2.135200 	 -1.0634200000 	 -2.2469970000 
329.00 	 224.9861000 	 2.135175 	 -1.0665800000 	 -2.2498450000 
329.20 	 224.9877000 	 2.135175 	 -1.0640300000 	 -2.2483790000 
329.40 	 224.9829000 	 2.135200 	 -1.0621480000 	 -2.2460530000 
329.60 	 224.9845000 	 2.135225 	 -1.0649810000 	 -2.2483920000 
329.80 	 224.9877000 	 2.135250 	 -1.0656930000 	 -2.2498040000 
330.00 	 224.9845000 	 2.135225 	 -1.0618780000 	 -2.2469230000 
330.20 	 224.9877000 	 2.135225 	 -1.0626220000 	 -2.2467830000 
330.40 	 224.9877000 	 2.135250 	 -1.0657370000 	 -2.2497110000 
330.60 	 224.9908000 	 2.135275 	 -1.0643160000 	 -2.2491840000 
330.80 	 224.9908000 	 2.135300 	 -1.0617890000 	 -2.2463070000 
331.00 	 224.9908000 	 2.135275 	 -1.0642940000 	 -2.2481850000 
331.20 	 224.9908000 	 2.135275 	 -1.0656200000 	 -2.2502300000 
331.40 	 224.9877000 	 2.135275 	 -1.0626630000 	 -2.2477980000 
331.60 	 224.9877000 	 2.135275 	 -1.0618690000 	 -2.2468470000 
331.80 	 224.9829000 	 2.135275 	 -1.0652700000 	 -2.2494160000 
332.00 	 224.9829000 	 2.135300 	 -1.0645930000 	 -2.2495620000 
332.20 	 224.9829000 	 2.135300 	 -1.0617130000 	 -2.2466660000 
332.40 	 224.9749000 	 2.135325 	 -1.0632610000 	 -2.2474860000 
332.60 	 224.9749000 	 2.135350 	 -1.0657090000 	 -2.2499940000 
332.80 	 224.9749000 	 2.135350 	 -1.0648890000 	 -2.2486690000 
333.00 	 224.9749000 	 2.135350 	 -1.0632860000 	 -2.2464970000 
333.20 	 224.9718000 	 2.135375 	 -1.0662710000 	 -2.2491300000 
333.40 	 224.9670000 	 2.135400 	 -1.0667320000 	 -2.2501340000 
333.60 	 224.9638000 	 2.135450 	 -1.0633280000 	 -2.2472480000 
333.80 	 224.9638000 	 2.135450 	 -1.0642340000 	 -2.2472640000 
334.00 	 224.9638000 	 2.135500 	 -1.0672540000 	 -2.2500870000 
334.20 	 224.9638000 	 2.135525 	 -1.0653560000 	 -2.2489040000 
334.40 	 224.9670000 	 2.135550 	 -1.0632130000 	 -2.2465390000 
334.60 	 224.9718000 	 2.135575 	 -1.0660490000 	 -2.2486560000 
334.80 	 224.9718000 	 2.135600 	 -1.0671330000 	 -2.2503030000 
335.00 	 224.9749000 	 2.135625 	 -1.0638680000 	 -2.2475660000 
335.20 	 224.9813000 	 2.135625 	 -1.0654990000 	 -2.2471810000 
335.40 	 224.9877000 	 2.135650 	 -1.0669840000 	 -2.2502330000 
335.60 	 224.9956000 	 2.135675 	 -1.0653720000 	 -2.2495050000 
335.80 	 225.0020000 	 2.135700 	 -1.0624030000 	 -2.2467930000 
336.00 	 225.0067000 	 2.135675 	 -1.0648000000 	 -2.2484430000 
336.20 	 225.0115000 	 2.135675 	 -1.0663190000 	 -2.2507480000 
336.40 	 225.0115000 	 2.135675 	 -1.0630860000 	 -2.2482200000 
336.60 	 225.0067000 	 2.135675 	 -1.0626790000 	 -2.2471900000 
336.80 	 225.0083000 	 2.135675 	 -1.0657340000 	 -2.2499050000 
337.00 	 225.0067000 	 2.135675 	 -1.0650480000 	 -2.2499590000 
337.20 	 225.0036000 	 2.135675 	 -1.0620850000 	 -2.2472290000 
337.40 	 224.9988000 	 2.135675 	 -1.0636650000 	 -2.2479370000 
337.60 	 224.9988000 	 2.135675 	 -1.0660620000 	 -2.2505310000 
337.80 	 224.9988000 	 2.135675 	 -1.0635850000 	 -2.2487960000 
338.00 	 224.9956000 	 2.135675 	 -1.0620340000 	 -2.2468060000 
338.20 	 224.9924000 	 2.135675 	 -1.0655080000 	 -2.2495370000 
338.40 	 224.9956000 	 2.135675 	 -1.0651810000 	 -2.2502070000 
338.60 	 224.9956000 	 2.135675 	 -1.0618650000 	 -2.2472000000 
338.80 	 224.9972000 	 2.135675 	 -1.0633630000 	 -2.2480550000 
339.00 	 224.9988000 	 2.135675 	 -1.0658450000 	 -2.2506650000 
339.20 	 224.9988000 	 2.135675 	 -1.0632930000 	 -2.2489040000 
339.40 	 224.9988000 	 2.135675 	 -1.0619930000 	 -2.2468380000 
339.60 	 224.9988000 	 2.135675 	 -1.0648190000 	 -2.2493330000 
339.80 	 224.9988000 	 2.135675 	 -1.0653690000 	 -2.2504230000 
340.00 	 224.9972000 	 2.135675 	 -1.0620660000 	 -2.2477790000 
340.20 	 224.9956000 	 2.135675 	 -1.0626600000 	 -2.2474930000 
340.40 	 224.9877000 	 2.135675 	 -1.0654830000 	 -2.2503850000 
340.60 	 224.9829000 	 2.135675 	 -1.0637350000 	 -2.2493360000 
340.80 	 224.9765000 	 2.135675 	 -1.0615510000 	 -2.2467390000 
341.00 	 224.9718000 	 2.135675 	 -1.0640780000 	 -2.2487350000 
341.20 	 224.9670000 	 2.135675 	 -1.0655750000 	 -2.2507670000 
341.40 	 224.9622000 	 2.135700 	 -1.0624440000 	 -2.2480110000 
341.60 	 224.9591000 	 2.135750 	 -1.0620500000 	 -2.2471840000 
341.80 	 224.9591000 	 2.135775 	 -1.0654860000 	 -2.2501440000 
342.00 	 224.9559000 	 2.135800 	 -1.0642430000 	 -2.2499630000 
342.20 	 224.9559000 	 2.135850 	 -1.0616050000 	 -2.2470600000 
342.40 	 224.9591000 	 2.135900 	 -1.0635340000 	 -2.2480080000 
342.60 	 224.9591000 	 2.135925 	 -1.0657280000 	 -2.2506300000 
342.80 	 224.9638000 	 2.135950 	 -1.0633910000 	 -2.2490060000 
343.00 	 224.9670000 	 2.135975 	 -1.0614740000 	 -2.2469230000 
343.20 	 224.9718000 	 2.136025 	 -1.0644340000 	 -2.2491040000 
343.40 	 224.9749000 	 2.136025 	 -1.0653500000 	 -2.2505280000 
343.60 	 224.9797000 	 2.136050 	 -1.0622120000 	 -2.2476960000 
343.80 	 224.9877000 	 2.136075 	 -1.0626570000 	 -2.2474030000 
344.00 	 224.9908000 	 2.136100 	 -1.0660170000 	 -2.2503730000 
344.20 	 224.9956000 	 2.136075 	 -1.0657370000 	 -2.2494760000 
344.40 	 224.9956000 	 2.136075 	 -1.0636810000 	 -2.2470030000 
344.60 	 224.9956000 	 2.136075 	 -1.0663600000 	 -2.2490530000 
344.80 	 224.9956000 	 2.136075 	 -1.0674250000 	 -2.2506710000 
345.00 	 224.9908000 	 2.136075 	 -1.0642370000 	 -2.2479850000 
345.20 	 224.9908000 	 2.136075 	 -1.0642240000 	 -2.2473240000 
345.40 	 224.9908000 	 2.136075 	 -1.0672570000 	 -2.2501720000 
345.60 	 224.9877000 	 2.136075 	 -1.0656710000 	 -2.2498510000 
345.80 	 224.9908000 	 2.136075 	 -1.0630040000 	 -2.2473020000 
346.00 	 224.9908000 	 2.136075 	 -1.0651940000 	 -2.2483510000 
346.20 	 224.9908000 	 2.136075 	 -1.0673560000 	 -2.2508370000 
346.40 	 224.9908000 	 2.136075 	 -1.0644940000 	 -2.2486660000 
346.60 	 224.9877000 	 2.136075 	 -1.0633600000 	 -2.2470030000 
346.80 	 224.9861000 	 2.136075 	 -1.0663800000 	 -2.2496640000 
347.00 	 224.9829000 	 2.136100 	 -1.0676350000 	 -2.2505090000 
347.20 	 224.9797000 	 2.136125 	 -1.0640560000 	 -2.2475560000 
347.40 	 224.9765000 	 2.136125 	 -1.0651110000 	 -2.2480610000 
347.60 	 224.9749000 	 2.136150 	 -1.0680290000 	 -2.2507410000 
347.80 	 224.9749000 	 2.136150 	 -1.0661730000 	 -2.2492850000 
348.00 	 224.9718000 	 2.136175 	 -1.0643830000 	 -2.2473620000 
348.20 	 224.9734000 	 2.136200 	 -1.0674700000 	 -2.2497340000 
348.40 	 224.9718000 	 2.136225 	 -1.0678290000 	 -2.2507380000 
348.60 	 224.9718000 	 2.136250 	 -1.0644180000 	 -2.2475340000 
348.80 	 224.9638000 	 2.136250 	 -1.0664430000 	 -2.2481920000 
349.00 	 224.9591000 	 2.136275 	 -1.0692410000 	 -2.2510210000 
349.20 	 224.9559000 	 2.136325 	 -1.0669680000 	 -2.2496760000 
349.40 	 224.9559000 	 2.136350 	 -1.0646690000 	 -2.2472980000 
349.60 	 224.9591000 	 2.136400 	 -1.0677150000 	 -2.2495300000 
349.80 	 224.9591000 	 2.136425 	 -1.0682810000 	 -2.2510050000 
350.00 	 224.9638000 	 2.136450 	 -1.0650600000 	 -2.2482550000 
350.20 	 224.9638000 	 2.136475 	 -1.0653650000 	 -2.2478450000 
350.40 	 224.9638000 	 2.136525 	 -1.0684680000 	 -2.2507510000 
350.60 	 224.9670000 	 2.136550 	 -1.0667670000 	 -2.2500260000 
350.80 	 224.9718000 	 2.136575 	 -1.0640560000 	 -2.2474290000 
351.00 	 224.9781000 	 2.136600 	 -1.0668850000 	 -2.2492120000 
351.20 	 224.9829000 	 2.136625 	 -1.0681280000 	 -2.2510880000 
351.40 	 224.9908000 	 2.136650 	 -1.0653150000 	 -2.2485380000 
351.60 	 224.9956000 	 2.136625 	 -1.0660650000 	 -2.2479720000 
351.80 	 225.0004000 	 2.136625 	 -1.0690180000 	 -2.2506020000 
352.00 	 225.0067000 	 2.136625 	 -1.0686750000 	 -2.2510050000 
352.20 	 225.0115000 	 2.136625 	 -1.0652830000 	 -2.2479980000 
352.40 	 225.0147000 	 2.136625 	 -1.0665480000 	 -2.2485610000 
352.60 	 225.0179000 	 2.136625 	 -1.0691320000 	 -2.2513680000 
352.80 	 225.0195000 	 2.136625 	 -1.0667360000 	 -2.2497020000 
353.00 	 225.0226000 	 2.136625 	 -1.0651460000 	 -2.2476890000 
353.20 	 225.0179000 	 2.136625 	 -1.0681790000 	 -2.2500710000 
353.40 	 225.0179000 	 2.136625 	 -1.0686110000 	 -2.2512370000 
353.60 	 225.0147000 	 2.136625 	 -1.0654100000 	 -2.2484650000 
353.80 	 225.0115000 	 2.136625 	 -1.0661820000 	 -2.2486810000 
354.00 	 225.0115000 	 2.136625 	 -1.0688780000 	 -2.2513170000 
354.20 	 225.0067000 	 2.136625 	 -1.0664300000 	 -2.2499080000 
354.40 	 225.0067000 	 2.136625 	 -1.0644980000 	 -2.2477630000 
354.60 	 225.0067000 	 2.136625 	 -1.0674290000 	 -2.2498580000 
354.80 	 225.0083000 	 2.136625 	 -1.0685090000 	 -2.2513330000 
355.00 	 225.0115000 	 2.136625 	 -1.0653400000 	 -2.2487350000 
355.20 	 225.0147000 	 2.136625 	 -1.0654540000 	 -2.2484050000 
355.40 	 225.0147000 	 2.136575 	 -1.0684680000 	 -2.2512980000 
355.60 	 225.0147000 	 2.136575 	 -1.0671810000 	 -2.2505700000 
355.80 	 225.0115000 	 2.136575 	 -1.0646820000 	 -2.2479030000 
356.00 	 225.0052000 	 2.136575 	 -1.0674700000 	 -2.2497340000 
356.20 	 224.9988000 	 2.136575 	 -1.0688300000 	 -2.2516510000 
356.40 	 224.9908000 	 2.136575 	 -1.0654000000 	 -2.2487860000 
356.60 	 224.9877000 	 2.136575 	 -1.0654830000 	 -2.2484180000 
356.80 	 224.9829000 	 2.136575 	 -1.0685290000 	 -2.2512250000 
357.00 	 224.9749000 	 2.136575 	 -1.0669870000 	 -2.2504230000 
357.20 	 224.9749000 	 2.136575 	 -1.0646150000 	 -2.2477340000 
357.40 	 224.9749000 	 2.136575 	 -1.0673970000 	 -2.2498700000 
357.60 	 224.9749000 	 2.136575 	 -1.0684490000 	 -2.2513990000 
357.80 	 224.9749000 	 2.136575 	 -1.0650250000 	 -2.2487320000 
358.00 	 224.9718000 	 2.136575 	 -1.0654200000 	 -2.2483280000 
358.20 	 224.9702000 	 2.136600 	 -1.0685670000 	 -2.2511170000 
358.40 	 224.9670000 	 2.136625 	 -1.0673780000 	 -2.2504710000 
358.60 	 224.9638000 	 2.136650 	 -1.0647680000 	 -2.2480010000 
358.80 	 224.9591000 	 2.136675 	 -1.0670570000 	 -2.2499020000 
359.00 	 224.9559000 	 2.136725 	 -1.0684300000 	 -2.2516920000 
359.20 	 224.9559000 	 2.136750 	 -1.0651050000 	 -2.2487990000 
359.40 	 224.9511000 	 2.136800 	 -1.0655720000 	 -2.2485260000 
359.60 	 224.9479000 	 2.136825 	 -1.0685790000 	 -2.2514920000 
359.80 	 224.9447000 	 2.136875 	 -1.0667710000 	 -2.2504620000 
360.00 	 224.9447000 	 2.136925 	 -1.0639380000 	 -2.2478870000 
360.20 	 224.9447000 	 2.136975 	 -1.0669450000 	 -2.2498420000 
360.40 	 224.9479000 	 2.137025 	 -1.0682360000 	 -2.2518090000 
360.60 	 224.9511000 	 2.137075 	 -1.0649650000 	 -2.2493110000 
360.80 	 224.9638000 	 2.137100 	 -1.0643420000 	 -2.2482710000 
361.00 	 224.9670000 	 2.137125 	 -1.0672790000 	 -2.2510880000 
361.20 	 224.9749000 	 2.137150 	 -1.0670470000 	 -2.2510500000 
361.40 	 224.9829000 	 2.137175 	 -1.0638590000 	 -2.2482110000 
361.60 	 224.9908000 	 2.137175 	 -1.0660930000 	 -2.2490820000 
361.80 	 224.9988000 	 2.137175 	 -1.0694380000 	 -2.2519750000 
362.00 	 225.0052000 	 2.137175 	 -1.0669100000 	 -2.2499210000 
362.20 	 225.0115000 	 2.137175 	 -1.0652260000 	 -2.2482110000 
362.40 	 225.0147000 	 2.137175 	 -1.0684840000 	 -2.2509380000 
362.60 	 225.0226000 	 2.137175 	 -1.0683410000 	 -2.2515580000 
362.80 	 225.0226000 	 2.137175 	 -1.0651780000 	 -2.2485190000 
363.00 	 225.0242000 	 2.137175 	 -1.0666970000 	 -2.2493080000 
363.20 	 225.0258000 	 2.137175 	 -1.0690910000 	 -2.2518440000 
363.40 	 225.0258000 	 2.137175 	 -1.0664460000 	 -2.2502010000 
363.60 	 225.0258000 	 2.137175 	 -1.0650860000 	 -2.2482040000 
363.80 	 225.0226000 	 2.137150 	 -1.0679050000 	 -2.2505630000 
364.00 	 225.0226000 	 2.137125 	 -1.0680450000 	 -2.2516700000 
364.20 	 225.0179000 	 2.137125 	 -1.0646690000 	 -2.2487510000 
364.40 	 225.0115000 	 2.137100 	 -1.0662170000 	 -2.2490060000 
364.60 	 225.0052000 	 2.137075 	 -1.0686970000 	 -2.2517810000 
364.80 	 225.0020000 	 2.137075 	 -1.0666820000 	 -2.2501950000 
365.00 	 224.9988000 	 2.137075 	 -1.0647170000 	 -2.2481220000 
365.20 	 224.9908000 	 2.137075 	 -1.0679180000 	 -2.2505470000 
365.40 	 224.9877000 	 2.137075 	 -1.0683190000 	 -2.2515550000 
365.60 	 224.9797000 	 2.137075 	 -1.0648000000 	 -2.2487040000 
365.80 	 224.9749000 	 2.137075 	 -1.0661030000 	 -2.2490690000 
366.00 	 224.9718000 	 2.137075 	 -1.0687510000 	 -2.2517460000 
366.20 	 224.9718000 	 2.137075 	 -1.0666530000 	 -2.2503980000 
366.40 	 224.9718000 	 2.137075 	 -1.0644790000 	 -2.2481920000 
366.60 	 224.9749000 	 2.137075 	 -1.0674570000 	 -2.2504360000 
366.80 	 224.9718000 	 2.137075 	 -1.0681440000 	 -2.2517520000 
367.00 	 224.9718000 	 2.137125 	 -1.0647200000 	 -2.2488150000 
367.20 	 224.9686000 	 2.137125 	 -1.0655470000 	 -2.2487640000 
367.40 	 224.9670000 	 2.137175 	 -1.0683470000 	 -2.2516790000 
367.60 	 224.9638000 	 2.137200 	 -1.0666050000 	 -2.2504930000 
367.80 	 224.9591000 	 2.137225 	 -1.0644560000 	 -2.2481160000 
368.00 	 224.9559000 	 2.137250 	 -1.0672860000 	 -2.2503790000 
368.20 	 224.9559000 	 2.137300 	 -1.0678990000 	 -2.2516600000 
368.40 	 224.9543000 	 2.137350 	 -1.0646530000 	 -2.2488820000 
368.60 	 224.9511000 	 2.137375 	 -1.0654230000 	 -2.2487990000 
368.80 	 224.9559000 	 2.137425 	 -1.0684970000 	 -2.2515550000 
369.00 	 224.9591000 	 2.137450 	 -1.0664460000 	 -2.2506360000 
369.20 	 224.9638000 	 2.137475 	 -1.0643040000 	 -2.2481630000 
369.40 	 224.9670000 	 2.137525 	 -1.0668880000 	 -2.2502770000 
369.60 	 224.9718000 	 2.137550 	 -1.0684430000 	 -2.2518790000 
369.80 	 224.9749000 	 2.137575 	 -1.0647680000 	 -2.2489070000 
370.00 	 224.9797000 	 2.137600 	 -1.0654000000 	 -2.2488590000 
370.20 	 224.9829000 	 2.137575 	 -1.0692690000 	 -2.2522610000 
370.40 	 224.9877000 	 2.137600 	 -1.0684170000 	 -2.2511860000 
370.60 	 224.9940000 	 2.137625 	 -1.0657060000 	 -2.2487640000 
370.80 	 224.9956000 	 2.137650 	 -1.0684650000 	 -2.2509770000 
371.00 	 224.9988000 	 2.137625 	 -1.0694760000 	 -2.2538540000 
371.20 	 225.0004000 	 2.137625 	 -1.0661760000 	 -2.2510970000 
371.40 	 225.0036000 	 2.137625 	 -1.0664400000 	 -2.2511130000 
371.60 	 225.0036000 	 2.137625 	 -1.0690940000 	 -2.2538410000 
371.80 	 225.0036000 	 2.137625 	 -1.0671770000 	 -2.2526450000 
372.00 	 224.9988000 	 2.137625 	 -1.0652540000 	 -2.2504490000 
372.20 	 224.9988000 	 2.137625 	 -1.0685060000 	 -2.2528360000 
372.40 	 224.9988000 	 2.137625 	 -1.0686970000 	 -2.2538090000 
372.60 	 224.9988000 	 2.137625 	 -1.0655720000 	 -2.2511640000 
372.80 	 224.9956000 	 2.137625 	 -1.0666430000 	 -2.2514530000 
373.00 	 224.9956000 	 2.137625 	 -1.0691670000 	 -2.2540380000 
373.20 	 224.9908000 	 2.137625 	 -1.0665100000 	 -2.2522580000 
373.40 	 224.9956000 	 2.137625 	 -1.0652030000 	 -2.2504490000 
373.60 	 224.9956000 	 2.137625 	 -1.0681220000 	 -2.2529670000 
373.80 	 224.9988000 	 2.137625 	 -1.0681660000 	 -2.2536020000 
374.00 	 224.9988000 	 2.137625 	 -1.0653750000 	 -2.2508810000 
374.20 	 224.9988000 	 2.137625 	 -1.0665450000 	 -2.2513360000 
374.40 	 224.9988000 	 2.137625 	 -1.0690630000 	 -2.2539780000 
374.60 	 224.9924000 	 2.137625 	 -1.0665990000 	 -2.2522990000 
374.80 	 224.9908000 	 2.137625 	 -1.0652920000 	 -2.2505790000 
375.00 	 224.9877000 	 2.137625 	 -1.0683920000 	 -2.2533130000 
375.20 	 224.9877000 	 2.137625 	 -1.0679590000 	 -2.2535200000 
375.40 	 224.9877000 	 2.137625 	 -1.0646690000 	 -2.2505060000 
375.60 	 224.9877000 	 2.137625 	 -1.0667320000 	 -2.2518830000 
375.80 	 224.9845000 	 2.137650 	 -1.0695900000 	 -2.2540700000 
376.00 	 224.9829000 	 2.137650 	 -1.0664460000 	 -2.2516030000 
376.20 	 224.9797000 	 2.137675 	 -1.0656320000 	 -2.2504040000 
376.40 	 224.9749000 	 2.137700 	 -1.0685890000 	 -2.2533160000 
376.60 	 224.9670000 	 2.137700 	 -1.0680740000 	 -2.2537010000 
376.80 	 224.9654000 	 2.137725 	 -1.0651330000 	 -2.2510240000 
377.00 	 224.9638000 	 2.137750 	 -1.0671650000 	 -2.2524770000 
377.20 	 224.9591000 	 2.137800 	 -1.0688110000 	 -2.2544670000 
377.40 	 224.9591000 	 2.137825 	 -1.0661190000 	 -2.2522610000 
377.60 	 224.9591000 	 2.137850 	 -1.0659850000 	 -2.2510340000 
377.80 	 224.9575000 	 2.137875 	 -1.0692180000 	 -2.2539710000 
378.00 	 224.9559000 	 2.137900 	 -1.0680040000 	 -2.2539170000 
378.20 	 224.9591000 	 2.137950 	 -1.0651430000 	 -2.2509190000 
378.40 	 224.9591000 	 2.137975 	 -1.0672160000 	 -2.2521660000 
378.60 	 224.9654000 	 2.138000 	 -1.0690880000 	 -2.2545400000 
378.80 	 224.9718000 	 2.138050 	 -1.0663570000 	 -2.2522290000 
379.00 	 224.9749000 	 2.138075 	 -1.0657500000 	 -2.2510850000 
379.20 	 224.9829000 	 2.138100 	 -1.0688590000 	 -2.2538500000 
379.40 	 224.9908000 	 2.138075 	 -1.0685350000 	 -2.2526740000 
379.60 	 224.9956000 	 2.138075 	 -1.0650030000 	 -2.2501250000 
379.80 	 225.0020000 	 2.138075 	 -1.0670950000 	 -2.2514980000 
380.00 	 225.0036000 	 2.138075 	 -1.0687350000 	 -2.2536400000 
380.20 	 225.0067000 	 2.138075 	 -1.0660430000 	 -2.2511770000 
380.40 	 225.0067000 	 2.138075 	 -1.0657220000 	 -2.2501440000 
380.60 	 225.0067000 	 2.138075 	 -1.0686170000 	 -2.2531380000 
380.80 	 225.0067000 	 2.138075 	 -1.0676190000 	 -2.2527950000 
381.00 	 225.0115000 	 2.138075 	 -1.0647010000 	 -2.2500990000 
381.20 	 225.0147000 	 2.138075 	 -1.0670060000 	 -2.2517590000 
381.40 	 225.0115000 	 2.138075 	 -1.0686940000 	 -2.2536560000 
381.60 	 225.0115000 	 2.138075 	 -1.0657410000 	 -2.2512310000 
381.80 	 225.0115000 	 2.138075 	 -1.0653810000 	 -2.2502900000 
382.00 	 225.0067000 	 2.138075 	 -1.0687190000 	 -2.2529250000 
382.20 	 225.0004000 	 2.138075 	 -1.0681380000 	 -2.2530460000 
382.40 	 224.9988000 	 2.138075 	 -1.0650730000 	 -2.2502450000 
382.60 	 224.9940000 	 2.138075 	 -1.0674440000 	 -2.2515870000 
382.80 	 224.9908000 	 2.138075 	 -1.0691420000 	 -2.2536820000 
383.00 	 224.9829000 	 2.138075 	 -1.0660010000 	 -2.2511390000 
383.20 	 224.9829000 	 2.138075 	 -1.0657090000 	 -2.2501790000 
383.40 	 224.9813000 	 2.138075 	 -1.0686300000 	 -2.2530680000 
383.60 	 224.9797000 	 2.138075 	 -1.0675240000 	 -2.2526770000 
383.80 	 224.9797000 	 2.138075 	 -1.0652290000 	 -2.2499630000 
384.00 	 224.9749000 	 2.138075 	 -1.0672190000 	 -2.2518380000 
384.20 	 224.9749000 	 2.138100 	 -1.0691170000 	 -2.2536150000 
384.40 	 224.9718000 	 2.138125 	 -1.0654480000 	 -2.2509130000 
384.60 	 224.9670000 	 2.138150 	 -1.0653210000 	 -2.2503150000 
384.80 	 224.9638000 	 2.138175 	 -1.0683160000 	 -2.2530460000 
385.00 	 224.9638000 	 2.138200 	 -1.0668750000 	 -2.2523720000 
385.20 	 224.9670000 	 2.138250 	 -1.0645960000 	 -2.2498260000 
385.40 	 224.9670000 	 2.138275 	 -1.0679050000 	 -2.2520000000 
385.60 	 224.9670000 	 2.138300 	 -1.0688460000 	 -2.2534020000 
385.80 	 224.9654000 	 2.138325 	 -1.0654740000 	 -2.2507320000 
386.00 	 224.9638000 	 2.138350 	 -1.0661030000 	 -2.2506520000 
386.20 	 224.9638000 	 2.138400 	 -1.0691360000 	 -2.2534400000 
386.40 	 224.9638000 	 2.138425 	 -1.0670120000 	 -2.2520860000 
386.60 	 224.9638000 	 2.138450 	 -1.0648000000 	 -2.2497270000 
386.80 	 224.9718000 	 2.138475 	 -1.0677310000 	 -2.2520990000 
387.00 	 224.9749000 	 2.138500 	 -1.0685670000 	 -2.2532780000 
387.20 	 224.9829000 	 2.138525 	 -1.0653210000 	 -2.2505120000 
387.40 	 224.9893000 	 2.138525 	 -1.0669200000 	 -2.2515740000 
387.60 	 224.9972000 	 2.138525 	 -1.0667480000 	 -2.2531510000 
387.80 	 225.0036000 	 2.138525 	 -1.0641570000 	 -2.2515650000 
388.00 	 225.0067000 	 2.138525 	 -1.0627520000 	 -2.2493580000 
388.20 	 225.0067000 	 2.138525 	 -1.0691640000 	 -2.2519590000 
388.40 	 225.0115000 	 2.138525 	 -1.0694190000 	 -2.2528810000 
388.60 	 225.0083000 	 2.138525 	 -1.0658300000 	 -2.2501530000 
388.80 	 225.0115000 	 2.138525 	 -1.0668050000 	 -2.2501910000 
389.00 	 225.0115000 	 2.138525 	 -1.0696510000 	 -2.2530970000 
389.20 	 225.0115000 	 2.138525 	 -1.0672950000 	 -2.2517490000 
389.40 	 225.0147000 	 2.138525 	 -1.0654890000 	 -2.2495330000 
389.60 	 225.0179000 	 2.138525 	 -1.0682930000 	 -2.2520320000 
389.80 	 225.0179000 	 2.138525 	 -1.0691710000 	 -2.2530240000 
390.00 	 225.0179000 	 2.138525 	 -1.0658900000 	 -2.2500450000 
390.20 	 225.0147000 	 2.138525 	 -1.0668210000 	 -2.2502230000 
390.40 	 225.0115000 	 2.138525 	 -1.0695460000 	 -2.2529280000 
390.60 	 225.0067000 	 2.138525 	 -1.0670410000 	 -2.2516090000 
390.80 	 225.0067000 	 2.138525 	 -1.0653430000 	 -2.2494980000 
391.00 	 225.0036000 	 2.138525 	 -1.0683890000 	 -2.2521270000 
391.20 	 225.0036000 	 2.138525 	 -1.0685830000 	 -2.2527530000 
391.40 	 224.9988000 	 2.138525 	 -1.0652380000 	 -2.2498350000 
391.60 	 224.9956000 	 2.138525 	 -1.0665350000 	 -2.2505120000 
391.80 	 224.9877000 	 2.138525 	 -1.0691610000 	 -2.2531920000 
392.00 	 224.9829000 	 2.138525 	 -1.0668210000 	 -2.2515170000 
392.20 	 224.9749000 	 2.138525 	 -1.0648500000 	 -2.2494250000 
392.40 	 224.9749000 	 2.138525 	 -1.0677750000 	 -2.2518250000 
392.60 	 224.9749000 	 2.138525 	 -1.0685600000 	 -2.2529760000 
392.80 	 224.9749000 	 2.138525 	 -1.0653690000 	 -2.2503380000 
393.00 	 224.9749000 	 2.138525 	 -1.0659920000 	 -2.2502990000 
393.20 	 224.9718000 	 2.138525 	 -1.0690340000 	 -2.2530240000 
393.40 	 224.9670000 	 2.138550 	 -1.0682070000 	 -2.2519370000 
393.60 	 224.9638000 	 2.138575 	 -1.0657560000 	 -2.2495720000 
393.80 	 224.9591000 	 2.138625 	 -1.0687070000 	 -2.2519430000 
394.00 	 224.9559000 	 2.138650 	 -1.0696060000 	 -2.2532150000 
394.20 	 224.9527000 	 2.138675 	 -1.0664560000 	 -2.2503310000 
394.40 	 224.9511000 	 2.138725 	 -1.0671490000 	 -2.2503380000 
394.60 	 224.9511000 	 2.138750 	 -1.0699530000 	 -2.2532240000 
394.80 	 224.9511000 	 2.138800 	 -1.0680070000 	 -2.2520640000 
395.00 	 224.9575000 	 2.138850 	 -1.0655470000 	 -2.2496670000 
395.20 	 224.9638000 	 2.138875 	 -1.0684460000 	 -2.2519970000 
395.40 	 224.9718000 	 2.138900 	 -1.0691870000 	 -2.2532490000 
395.60 	 224.9797000 	 2.138925 	 -1.0660970000 	 -2.2504460000 
395.80 	 224.9877000 	 2.138925 	 -1.0673110000 	 -2.2504300000 
396.00 	 224.9956000 	 2.138925 	 -1.0684930000 	 -2.2530460000 
396.20 	 224.9988000 	 2.138925 	 -1.0665100000 	 -2.2519270000 
396.40 	 225.0036000 	 2.138925 	 -1.0643930000 	 -2.2495270000 
396.60 	 225.0036000 	 2.138925 	 -1.0675430000 	 -2.2521620000 
396.80 	 225.0036000 	 2.138925 	 -1.0676570000 	 -2.2529570000 
397.00 	 225.0052000 	 2.138925 	 -1.0637280000 	 -2.2500390000 
397.20 	 225.0036000 	 2.138925 	 -1.0650950000 	 -2.2506210000 
397.40 	 225.0067000 	 2.138925 	 -1.0673900000 	 -2.2533390000 
397.60 	 225.0067000 	 2.138925 	 -1.0643040000 	 -2.2513170000 
397.80 	 225.0052000 	 2.138925 	 -1.0631690000 	 -2.2496000000 
398.00 	 225.0004000 	 2.138925 	 -1.0667200000 	 -2.2524260000 
398.20 	 224.9956000 	 2.138925 	 -1.0663860000 	 -2.2528390000 
398.40 	 224.9908000 	 2.138925 	 -1.0632100000 	 -2.2498260000 
398.60 	 224.9877000 	 2.138950 	 -1.0654890000 	 -2.2506680000 
398.80 	 224.9829000 	 2.138950 	 -1.0686430000 	 -2.2533730000 
399.00 	 224.9797000 	 2.138975 	 -1.0661980000 	 -2.2515110000 
399.20 	 224.9797000 	 2.139000 	 -1.0645260000 	 -2.2495560000 
399.40 	 224.9749000 	 2.138975 	 -1.0697300000 	 -2.2523720000 
399.60 	 224.9749000 	 2.139000 	 -1.0697140000 	 -2.2530680000 
399.80 	 224.9718000 	 2.139025 	 -1.0664590000 	 -2.2500990000 
400.00 	 224.9670000 	 2.139050 	 -1.0677500000 	 -2.2507670000 
400.20 	 224.9638000 	 2.139075 	 -1.0702320000 	 -2.2534020000 
400.40 	 224.9638000 	 2.139100 	 -1.0676640000 	 -2.2517270000 
400.60 	 224.9638000 	 2.139125 	 -1.0655150000 	 -2.2497400000 
400.80 	 224.9638000 	 2.139175 	 -1.0682770000 	 -2.2524670000 
401.00 	 224.9654000 	 2.139200 	 -1.0685190000 	 -2.2529980000 
401.20 	 224.9670000 	 2.139225 	 -1.0653020000 	 -2.2501790000 
401.40 	 224.9702000 	 2.139250 	 -1.0664910000 	 -2.2506210000 
401.60 	 224.9718000 	 2.139275 	 -1.0690370000 	 -2.2533260000 
401.80 	 224.9749000 	 2.139300 	 -1.0662650000 	 -2.2519870000 
402.00 	 224.9797000 	 2.139300 	 -1.0645520000 	 -2.2496700000 
402.20 	 224.9861000 	 2.139350 	 -1.0676320000 	 -2.2517780000 
402.40 	 224.9908000 	 2.139325 	 -1.0690020000 	 -2.2539330000 
402.60 	 224.9988000 	 2.139325 	 -1.0656130000 	 -2.2512980000 
402.80 	 225.0067000 	 2.139325 	 -1.0658200000 	 -2.2506900000 
403.00 	 225.0115000 	 2.139325 	 -1.0691520000 	 -2.2536720000 
403.20 	 225.0147000 	 2.139325 	 -1.0680420000 	 -2.2534370000 
403.40 	 225.0147000 	 2.139325 	 -1.0651400000 	 -2.2505000000 
403.60 	 225.0115000 	 2.139325 	 -1.0670850000 	 -2.2517520000 
403.80 	 225.0052000 	 2.139325 	 -1.0687570000 	 -2.2541080000 
404.00 	 224.9988000 	 2.139325 	 -1.0660270000 	 -2.2519840000 
404.20 	 224.9940000 	 2.139325 	 -1.0651110000 	 -2.2505600000 
404.40 	 224.9908000 	 2.139325 	 -1.0686370000 	 -2.2532180000 
404.60 	 224.9877000 	 2.139325 	 -1.0681410000 	 -2.2538380000 
404.80 	 224.9829000 	 2.139325 	 -1.0647140000 	 -2.2508720000 
405.00 	 224.9797000 	 2.139325 	 -1.0659090000 	 -2.2512880000 
405.20 	 224.9734000 	 2.139325 	 -1.0682300000 	 -2.2540250000 
405.40 	 224.9718000 	 2.139350 	 -1.0691170000 	 -2.2523590000 
405.60 	 224.9670000 	 2.139375 	 -1.0676480000 	 -2.2507320000 
405.80 	 224.9718000 	 2.139400 	 -1.0709440000 	 -2.2534850000 
406.00 	 224.9749000 	 2.139425 	 -1.0704610000 	 -2.2535450000 
406.20 	 224.9797000 	 2.139450 	 -1.0673240000 	 -2.2506900000 
406.40 	 224.9797000 	 2.139450 	 -1.0700320000 	 -2.2523820000 
406.60 	 224.9797000 	 2.139475 	 -1.0711190000 	 -2.2544890000 
406.80 	 224.9797000 	 2.139475 	 -1.0673750000 	 -2.2522610000 
407.00 	 224.9797000 	 2.139475 	 -1.0682360000 	 -2.2513420000 
407.20 	 224.9749000 	 2.139475 	 -1.0720250000 	 -2.2543690000 
407.40 	 224.9781000 	 2.139500 	 -1.0700610000 	 -2.2534750000 
407.60 	 224.9749000 	 2.139525 	 -1.0676420000 	 -2.2512090000 
407.80 	 224.9749000 	 2.139550 	 -1.0708050000 	 -2.2535260000 
408.00 	 224.9718000 	 2.139550 	 -1.0713860000 	 -2.2546100000 
408.20 	 224.9702000 	 2.139575 	 -1.0680870000 	 -2.2517620000 
408.40 	 224.9670000 	 2.139600 	 -1.0690980000 	 -2.2519180000 
408.60 	 224.9638000 	 2.139625 	 -1.0716340000 	 -2.2547630000 
408.80 	 224.9638000 	 2.139675 	 -1.0696090000 	 -2.2535360000 
409.00 	 224.9591000 	 2.139700 	 -1.0674760000 	 -2.2513290000 
409.20 	 224.9591000 	 2.139725 	 -1.0702580000 	 -2.2533990000 
409.40 	 224.9591000 	 2.139750 	 -1.0711290000 	 -2.2547370000 
409.60 	 224.9638000 	 2.139775 	 -1.0676030000 	 -2.2519430000 
409.80 	 224.9670000 	 2.139800 	 -1.0684520000 	 -2.2519050000 
410.00 	 224.9749000 	 2.139850 	 -1.0709920000 	 -2.2547310000 
410.20 	 224.9829000 	 2.139850 	 -1.0688430000 	 -2.2533100000 
410.40 	 224.9908000 	 2.139875 	 -1.0671650000 	 -2.2511480000 
410.60 	 224.9972000 	 2.139875 	 -1.0710840000 	 -2.2538920000 
410.80 	 225.0052000 	 2.139875 	 -1.0697490000 	 -2.2552010000 
411.00 	 225.0115000 	 2.139875 	 -1.0666750000 	 -2.2523120000 
411.20 	 225.0147000 	 2.139875 	 -1.0676190000 	 -2.2526230000 
411.40 	 225.0147000 	 2.139875 	 -1.0704840000 	 -2.2553000000 
411.60 	 225.0115000 	 2.139875 	 -1.0681570000 	 -2.2534970000 
411.80 	 225.0115000 	 2.139875 	 -1.0670310000 	 -2.2519750000 
412.00 	 225.0067000 	 2.139875 	 -1.0704140000 	 -2.2544890000 
412.20 	 225.0067000 	 2.139875 	 -1.0702510000 	 -2.2549310000 
412.40 	 225.0004000 	 2.139875 	 -1.0669800000 	 -2.2519210000 
412.60 	 224.9988000 	 2.139875 	 -1.0691260000 	 -2.2530750000 
412.80 	 224.9988000 	 2.139875 	 -1.0710840000 	 -2.2554050000 
413.00 	 224.9988000 	 2.139875 	 -1.0684680000 	 -2.2535040000 
413.20 	 224.9988000 	 2.139875 	 -1.0670820000 	 -2.2518570000 
413.40 	 224.9988000 	 2.139875 	 -1.0702740000 	 -2.2543210000 
413.60 	 224.9956000 	 2.139875 	 -1.0703600000 	 -2.2549410000 
413.80 	 224.9956000 	 2.139875 	 -1.0672540000 	 -2.2521080000 
414.00 	 224.9877000 	 2.139875 	 -1.0683850000 	 -2.2526550000 
414.20 	 224.9829000 	 2.139875 	 -1.0711130000 	 -2.2553570000 
414.40 	 224.9797000 	 2.139875 	 -1.0680360000 	 -2.2533890000 
414.60 	 224.9765000 	 2.139875 	 -1.0670090000 	 -2.2518890000 
414.80 	 224.9797000 	 2.139875 	 -1.0699650000 	 -2.2546580000 
415.00 	 224.9749000 	 2.139875 	 -1.0692470000 	 -2.2546830000 
415.20 	 224.9797000 	 2.139875 	 -1.0661030000 	 -2.2519180000 
415.40 	 224.9797000 	 2.139900 	 -1.0692600000 	 -2.2533800000 
415.60 	 224.9765000 	 2.139900 	 -1.0719520000 	 -2.2555920000 
415.80 	 224.9749000 	 2.139925 	 -1.0690180000 	 -2.2532780000 
416.00 	 224.9749000 	 2.139950 	 -1.0684270000 	 -2.2523590000 
416.20 	 224.9749000 	 2.139975 	 -1.0715830000 	 -2.2551890000 
416.40 	 224.9718000 	 2.140000 	 -1.0703500000 	 -2.2545020000 
416.60 	 224.9718000 	 2.140000 	 -1.0680390000 	 -2.2524390000 
416.80 	 224.9670000 	 2.140025 	 -1.0707760000 	 -2.2542250000 
417.00 	 224.9670000 	 2.140050 	 -1.0717200000 	 -2.2558050000 
417.20 	 224.9638000 	 2.140100 	 -1.0688650000 	 -2.2532340000 
417.40 	 224.9591000 	 2.140125 	 -1.0690660000 	 -2.2528010000 
417.60 	 224.9591000 	 2.140150 	 -1.0717960000 	 -2.2557900000 
417.80 	 224.9591000 	 2.140175 	 -1.0696280000 	 -2.2542830000 
418.00 	 224.9638000 	 2.140200 	 -1.0675270000 	 -2.2522130000 
418.20 	 224.9670000 	 2.140225 	 -1.0707540000 	 -2.2547020000 
418.40 	 224.9749000 	 2.140275 	 -1.0711420000 	 -2.2555860000 
418.60 	 224.9829000 	 2.140275 	 -1.0676860000 	 -2.2526550000 
418.80 	 224.9877000 	 2.140275 	 -1.0701810000 	 -2.2530210000 
419.00 	 224.9893000 	 2.140300 	 -1.0726800000 	 -2.2553730000 
419.20 	 224.9908000 	 2.140325 	 -1.0701850000 	 -2.2533450000 
419.40 	 224.9956000 	 2.140325 	 -1.0687260000 	 -2.2515900000 
419.60 	 224.9956000 	 2.140325 	 -1.0723970000 	 -2.2545500000 
419.80 	 224.9988000 	 2.140325 	 -1.0704990000 	 -2.2554080000 
420.00 	 225.0036000 	 2.140325 	 -1.0676640000 	 -2.2524070000 
420.20 	 225.0036000 	 2.140325 	 -1.0692630000 	 -2.2533510000 
420.40 	 225.0004000 	 2.140325 	 -1.0711670000 	 -2.2558910000 
420.60 	 224.9988000 	 2.140325 	 -1.0681530000 	 -2.2533860000 
420.80 	 224.9988000 	 2.140325 	 -1.0676070000 	 -2.2523560000 
421.00 	 224.9956000 	 2.140325 	 -1.0707820000 	 -2.2553030000 
421.20 	 224.9908000 	 2.140325 	 -1.0695040000 	 -2.2547980000 
421.40 	 224.9877000 	 2.140325 	 -1.0671300000 	 -2.2520380000 
421.60 	 224.9829000 	 2.140325 	 -1.0696860000 	 -2.2539330000 
421.80 	 224.9797000 	 2.140325 	 -1.0712400000 	 -2.2557900000 
422.00 	 224.9749000 	 2.140325 	 -1.0679120000 	 -2.2532240000 
422.20 	 224.9749000 	 2.140350 	 -1.0675180000 	 -2.2524930000 
422.40 	 224.9749000 	 2.140375 	 -1.0705440000 	 -2.2554710000 
422.60 	 224.9734000 	 2.140375 	 -1.0689580000 	 -2.2548170000 
422.80 	 224.9670000 	 2.140425 	 -1.0663800000 	 -2.2521750000 
423.00 	 224.9718000 	 2.140450 	 -1.0688750000 	 -2.2542410000 
423.20 	 224.9670000 	 2.140450 	 -1.0701690000 	 -2.2557320000 
423.40 	 224.9670000 	 2.140475 	 -1.0667390000 	 -2.2531830000 
423.60 	 224.9670000 	 2.140525 	 -1.0671550000 	 -2.2529090000 
423.80 	 224.9670000 	 2.140550 	 -1.0706080000 	 -2.2557510000 
424.00 	 224.9670000 	 2.140575 	 -1.0683630000 	 -2.2545270000 
424.20 	 224.9670000 	 2.140600 	 -1.0664020000 	 -2.2523210000 
424.40 	 224.9670000 	 2.140625 	 -1.0692820000 	 -2.2546230000 
424.60 	 224.9718000 	 2.140675 	 -1.0697330000 	 -2.2556430000 
424.80 	 224.9734000 	 2.140700 	 -1.0665640000 	 -2.2526930000 
425.00 	 224.9797000 	 2.140700 	 -1.0699840000 	 -2.2532300000 
425.20 	 224.9845000 	 2.140725 	 -1.0719430000 	 -2.2558120000 
425.40 	 224.9908000 	 2.140750 	 -1.0694150000 	 -2.2542000000 
425.60 	 224.9988000 	 2.140725 	 -1.0674100000 	 -2.2532020000 
425.80 	 225.0052000 	 2.140725 	 -1.0704640000 	 -2.2558780000 
426.00 	 225.0099000 	 2.140725 	 -1.0704800000 	 -2.2564030000 
426.20 	 225.0115000 	 2.140725 	 -1.0672760000 	 -2.2535930000 
426.40 	 225.0147000 	 2.140725 	 -1.0688110000 	 -2.2542510000 
426.60 	 225.0179000 	 2.140725 	 -1.0709860000 	 -2.2567970000 
426.80 	 225.0179000 	 2.140725 	 -1.0682040000 	 -2.2547720000 
427.00 	 225.0226000 	 2.140725 	 -1.0670920000 	 -2.2533000000 
427.20 	 225.0179000 	 2.140725 	 -1.0702860000 	 -2.2557610000 
427.40 	 225.0179000 	 2.140725 	 -1.0701400000 	 -2.2563270000 
427.60 	 225.0179000 	 2.140725 	 -1.0668630000 	 -2.2534750000 
427.80 	 225.0179000 	 2.140725 	 -1.0689990000 	 -2.2546200000 
428.00 	 225.0179000 	 2.140725 	 -1.0707350000 	 -2.2568510000 
428.20 	 225.0179000 	 2.140725 	 -1.0675910000 	 -2.2545310000 
428.40 	 225.0179000 	 2.140725 	 -1.0676670000 	 -2.2535010000 
428.60 	 225.0147000 	 2.140675 	 -1.0705410000 	 -2.2564060000 
428.80 	 225.0115000 	 2.140675 	 -1.0694030000 	 -2.2560310000 
429.00 	 225.0067000 	 2.140675 	 -1.0669840000 	 -2.2533350000 
429.20 	 225.0036000 	 2.140675 	 -1.0689740000 	 -2.2548740000 
429.40 	 224.9972000 	 2.140675 	 -1.0706010000 	 -2.2568420000 
429.60 	 224.9956000 	 2.140675 	 -1.0673780000 	 -2.2541620000 
429.80 	 224.9877000 	 2.140675 	 -1.0675300000 	 -2.2534910000 
430.00 	 224.9908000 	 2.140675 	 -1.0706170000 	 -2.2565330000 
430.20 	 224.9877000 	 2.140675 	 -1.0693490000 	 -2.2557610000 
430.40 	 224.9877000 	 2.140675 	 -1.0669040000 	 -2.2531830000 
430.60 	 224.9877000 	 2.140675 	 -1.0697330000 	 -2.2550170000 
430.80 	 224.9877000 	 2.140675 	 -1.0708870000 	 -2.2569050000 
431.00 	 224.9877000 	 2.140675 	 -1.0676610000 	 -2.2542250000 
431.20 	 224.9877000 	 2.140675 	 -1.0678290000 	 -2.2536630000 
431.40 	 224.9845000 	 2.140675 	 -1.0710180000 	 -2.2566130000 
431.60 	 224.9829000 	 2.140675 	 -1.0691640000 	 -2.2554910000 
431.80 	 224.9749000 	 2.140675 	 -1.0671770000 	 -2.2531130000 
432.00 	 224.9702000 	 2.140675 	 -1.0697710000 	 -2.2553190000 
432.20 	 224.9638000 	 2.140675 	 -1.0705600000 	 -2.2566670000 
432.40 	 224.9591000 	 2.140725 	 -1.0679440000 	 -2.2538500000 
432.60 	 224.9559000 	 2.140750 	 -1.0691610000 	 -2.2541050000 
432.80 	 224.9511000 	 2.140800 	 -1.0717550000 	 -2.2567650000 
433.00 	 224.9511000 	 2.140850 	 -1.0695430000 	 -2.2555220000 
433.20 	 224.9511000 	 2.140875 	 -1.0675940000 	 -2.2533070000 
433.40 	 224.9479000 	 2.140925 	 -1.0703720000 	 -2.2554560000 
433.60 	 224.9479000 	 2.140950 	 -1.0709190000 	 -2.2568700000 
433.80 	 224.9447000 	 2.141000 	 -1.0676610000 	 -2.2538570000 
434.00 	 224.9447000 	 2.141050 	 -1.0686940000 	 -2.2541710000 
434.20 	 224.9479000 	 2.141100 	 -1.0714210000 	 -2.2569820000 
434.40 	 224.9527000 	 2.141150 	 -1.0689160000 	 -2.2553030000 
434.60 	 224.9622000 	 2.141175 	 -1.0675430000 	 -2.2534050000 
434.80 	 224.9718000 	 2.141200 	 -1.0704990000 	 -2.2559420000 
435.00 	 224.9797000 	 2.141225 	 -1.0704930000 	 -2.2564760000 
435.20 	 224.9893000 	 2.141225 	 -1.0685730000 	 -2.2538690000 
435.40 	 224.9956000 	 2.141225 	 -1.0701500000 	 -2.2549950000 
435.60 	 225.0036000 	 2.141225 	 -1.0722350000 	 -2.2576050000 
435.80 	 225.0052000 	 2.141225 	 -1.0692630000 	 -2.2552550000 
436.00 	 225.0036000 	 2.141225 	 -1.0684200000 	 -2.2538150000 
436.20 	 225.0067000 	 2.141225 	 -1.0716380000 	 -2.2564630000 
436.40 	 225.0067000 	 2.141225 	 -1.0708940000 	 -2.2568860000 
436.60 	 225.0052000 	 2.141225 	 -1.0675810000 	 -2.2540350000 
436.80 	 225.0036000 	 2.141225 	 -1.0687190000 	 -2.2547150000 
437.00 	 225.0036000 	 2.141225 	 -1.0707540000 	 -2.2575500000 
437.20 	 225.0036000 	 2.141225 	 -1.0679750000 	 -2.2553790000 
437.40 	 224.9988000 	 2.141225 	 -1.0669040000 	 -2.2537830000 
437.60 	 225.0036000 	 2.141225 	 -1.0698950000 	 -2.2566380000 
437.80 	 225.0036000 	 2.141225 	 -1.0695140000 	 -2.2564160000 
438.00 	 225.0099000 	 2.141225 	 -1.0669960000 	 -2.2539040000 
438.20 	 225.0083000 	 2.141225 	 -1.0693040000 	 -2.2555290000 
438.40 	 225.0115000 	 2.141225 	 -1.0704230000 	 -2.2572550000 
438.60 	 225.0115000 	 2.141225 	 -1.0669360000 	 -2.2546070000 
438.80 	 225.0067000 	 2.141225 	 -1.0676350000 	 -2.2543330000 
439.00 	 225.0067000 	 2.141225 	 -1.0703500000 	 -2.2572490000 
439.20 	 224.9972000 	 2.141225 	 -1.0687700000 	 -2.2560950000 
439.40 	 224.9956000 	 2.141225 	 -1.0665700000 	 -2.2538880000 
439.60 	 224.9877000 	 2.141225 	 -1.0694470000 	 -2.2560060000 
439.80 	 224.9877000 	 2.141225 	 -1.0702670000 	 -2.2574460000 
440.00 	 224.9877000 	 2.141225 	 -1.0667510000 	 -2.2546200000 
440.20 	 224.9877000 	 2.141225 	 -1.0672860000 	 -2.2543690000 
440.40 	 224.9877000 	 2.141250 	 -1.0706460000 	 -2.2568190000 
440.60 	 224.9877000 	 2.141275 	 -1.0680290000 	 -2.2553000000 
440.80 	 224.9829000 	 2.141275 	 -1.0661220000 	 -2.2532110000 
441.00 	 224.9829000 	 2.141300 	 -1.0691420000 	 -2.2554750000 
441.20 	 224.9797000 	 2.141275 	 -1.0696890000 	 -2.2566990000 
441.40 	 224.9797000 	 2.141300 	 -1.0684170000 	 -2.2537680000 
441.60 	 224.9797000 	 2.141300 	 -1.0706770000 	 -2.2547280000 
441.80 	 224.9797000 	 2.141325 	 -1.0730390000 	 -2.2571250000 
442.00 	 224.9749000 	 2.141325 	 -1.0715420000 	 -2.2553250000 
442.20 	 224.9749000 	 2.141350 	 -1.0697900000 	 -2.2535390000 
442.40 	 224.9718000 	 2.141350 	 -1.0725470000 	 -2.2563870000 
442.60 	 224.9718000 	 2.141375 	 -1.0722410000 	 -2.2569780000 
442.80 	 224.9718000 	 2.141400 	 -1.0693390000 	 -2.2541210000 
443.00 	 224.9670000 	 2.141425 	 -1.0703020000 	 -2.2544830000 
443.20 	 224.9670000 	 2.141450 	 -1.0726100000 	 -2.2571980000 
443.40 	 224.9638000 	 2.141475 	 -1.0701690000 	 -2.2556110000 
443.60 	 224.9638000 	 2.141525 	 -1.0683380000 	 -2.2534910000 
443.80 	 224.9638000 	 2.141550 	 -1.0712850000 	 -2.2560440000 
444.00 	 224.9638000 	 2.141575 	 -1.0716880000 	 -2.2569750000 
444.20 	 224.9654000 	 2.141600 	 -1.0682930000 	 -2.2543690000 
444.40 	 224.9670000 	 2.141625 	 -1.0691290000 	 -2.2543690000 
444.60 	 224.9718000 	 2.141675 	 -1.0719460000 	 -2.2572360000 
444.80 	 224.9734000 	 2.141700 	 -1.0700610000 	 -2.2559170000 
445.00 	 224.9797000 	 2.141700 	 -1.0682070000 	 -2.2536340000 
445.20 	 224.9829000 	 2.141725 	 -1.0708140000 	 -2.2557380000 
445.40 	 224.9877000 	 2.141725 	 -1.0738660000 	 -2.2571310000 
445.60 	 224.9877000 	 2.141725 	 -1.0699430000 	 -2.2544160000 
445.80 	 224.9877000 	 2.141750 	 -1.0703210000 	 -2.2542890000 
446.00 	 224.9908000 	 2.141750 	 -1.0735770000 	 -2.2572260000 
446.20 	 224.9908000 	 2.141775 	 -1.0713800000 	 -2.2559670000 
446.40 	 224.9956000 	 2.141775 	 -1.0692020000 	 -2.2538380000 
446.60 	 224.9988000 	 2.141775 	 -1.0721560000 	 -2.2561490000 
446.80 	 225.0036000 	 2.141775 	 -1.0728070000 	 -2.2575820000 
447.00 	 225.0067000 	 2.141775 	 -1.0698950000 	 -2.2546640000 
447.20 	 225.0067000 	 2.141775 	 -1.0703560000 	 -2.2545020000 
447.40 	 225.0115000 	 2.141775 	 -1.0730810000 	 -2.2573340000 
447.60 	 225.0115000 	 2.141775 	 -1.0714630000 	 -2.2563170000 
447.80 	 225.0115000 	 2.141775 	 -1.0692500000 	 -2.2540660000 
448.00 	 225.0115000 	 2.141775 	 -1.0718820000 	 -2.2559770000 
448.20 	 225.0083000 	 2.141775 	 -1.0729690000 	 -2.2575950000 
448.40 	 225.0067000 	 2.141775 	 -1.0699110000 	 -2.2550680000 
448.60 	 225.0036000 	 2.141775 	 -1.0702450000 	 -2.2545270000 
448.80 	 225.0036000 	 2.141775 	 -1.0731440000 	 -2.2572300000 
449.00 	 224.9956000 	 2.141775 	 -1.0718470000 	 -2.2568290000 
449.20 	 224.9956000 	 2.141775 	 -1.0690440000 	 -2.2542000000 
449.40 	 224.9924000 	 2.141775 	 -1.0713290000 	 -2.2553540000 
449.60 	 224.9908000 	 2.141775 	 -1.0730710000 	 -2.2577830000 
449.80 	 224.9877000 	 2.141775 	 -1.0700480000 	 -2.2551540000 
450.00 	 224.9877000 	 2.141775 	 -1.0697170000 	 -2.2543050000 
450.20 	 224.9877000 	 2.141775 	 -1.0727720000 	 -2.2569970000 
450.40 	 224.9829000 	 2.141775 	 -1.0718440000 	 -2.2566670000 
450.60 	 224.9829000 	 2.141775 	 -1.0692280000 	 -2.2540090000 
450.80 	 224.9797000 	 2.141775 	 -1.0712500000 	 -2.2554110000 
451.00 	 224.9797000 	 2.141775 	 -1.0731220000 	 -2.2577860000 
451.20 	 224.9749000 	 2.141775 	 -1.0701620000 	 -2.2554270000 
451.40 	 224.9718000 	 2.141800 	 -1.0694570000 	 -2.2538630000 
451.60 	 224.9670000 	 2.141800 	 -1.0724510000 	 -2.2565940000 
451.80 	 224.9670000 	 2.141850 	 -1.0718980000 	 -2.2568450000 
452.00 	 224.9638000 	 2.141875 	 -1.0693930000 	 -2.2540820000 
452.20 	 224.9591000 	 2.141900 	 -1.0708110000 	 -2.2549720000 
452.40 	 224.9591000 	 2.141925 	 -1.0735000000 	 -2.2575220000 
452.60 	 224.9559000 	 2.141975 	 -1.0705250000 	 -2.2555380000 
452.80 	 224.9559000 	 2.142000 	 -1.0695490000 	 -2.2538880000 
453.00 	 224.9559000 	 2.142050 	 -1.0724610000 	 -2.2564700000 
453.20 	 224.9591000 	 2.142075 	 -1.0716920000 	 -2.2570040000 
453.40 	 224.9606000 	 2.142125 	 -1.0686720000 	 -2.2541710000 
453.60 	 224.9670000 	 2.142150 	 -1.0703180000 	 -2.2549720000 
453.80 	 224.9718000 	 2.142175 	 -1.0725820000 	 -2.2575190000 
454.00 	 224.9797000 	 2.142200 	 -1.0696920000 	 -2.2552430000 
454.20 	 224.9845000 	 2.142200 	 -1.0690940000 	 -2.2540090000 
454.40 	 224.9908000 	 2.142225 	 -1.0725880000 	 -2.2569530000 
454.60 	 224.9956000 	 2.142250 	 -1.0720250000 	 -2.2568800000 
454.80 	 224.9956000 	 2.142225 	 -1.0707250000 	 -2.2542730000 
455.00 	 224.9972000 	 2.142225 	 -1.0720570000 	 -2.2552520000 
455.20 	 224.9988000 	 2.142225 	 -1.0737740000 	 -2.2576810000 
455.40 	 224.9988000 	 2.142225 	 -1.0711670000 	 -2.2556080000 
455.60 	 225.0036000 	 2.142225 	 -1.0701880000 	 -2.2541650000 
455.80 	 225.0036000 	 2.142225 	 -1.0735350000 	 -2.2572610000 
456.00 	 225.0036000 	 2.142225 	 -1.0724580000 	 -2.2568260000 
456.20 	 225.0036000 	 2.142225 	 -1.0697590000 	 -2.2540440000 
456.40 	 225.0004000 	 2.142225 	 -1.0720090000 	 -2.2557930000 
456.60 	 224.9988000 	 2.142225 	 -1.0736470000 	 -2.2579320000 
456.80 	 224.9988000 	 2.142225 	 -1.0707600000 	 -2.2555290000 
457.00 	 224.9956000 	 2.142225 	 -1.0700700000 	 -2.2540820000 
457.20 	 224.9956000 	 2.142225 	 -1.0732900000 	 -2.2568610000 
457.40 	 224.9956000 	 2.142225 	 -1.0725530000 	 -2.2571280000 
457.60 	 224.9956000 	 2.142225 	 -1.0694820000 	 -2.2542030000 
457.80 	 224.9908000 	 2.142225 	 -1.0718250000 	 -2.2557770000 
458.00 	 224.9877000 	 2.142225 	 -1.0732840000 	 -2.2575730000 
458.20 	 224.9829000 	 2.142225 	 -1.0703750000 	 -2.2551760000 
458.40 	 224.9765000 	 2.142225 	 -1.0700420000 	 -2.2543750000 
458.60 	 224.9749000 	 2.142250 	 -1.0730780000 	 -2.2572010000 
458.80 	 224.9718000 	 2.142250 	 -1.0724930000 	 -2.2564700000 
459.00 	 224.9718000 	 2.142275 	 -1.0697080000 	 -2.2538730000 
459.20 	 224.9686000 	 2.142300 	 -1.0718060000 	 -2.2554430000 
459.40 	 224.9670000 	 2.142325 	 -1.0735700000 	 -2.2577320000 
459.60 	 224.9670000 	 2.142350 	 -1.0702800000 	 -2.2551470000 
459.80 	 224.9654000 	 2.142375 	 -1.0699880000 	 -2.2541460000 
460.00 	 224.9606000 	 2.142425 	 -1.0732520000 	 -2.2570160000 
460.20 	 224.9591000 	 2.142450 	 -1.0719900000 	 -2.2565720000 
460.40 	 224.9591000 	 2.142475 	 -1.0694310000 	 -2.2539040000 
460.60 	 224.9591000 	 2.142500 	 -1.0719170000 	 -2.2559200000 
460.80 	 224.9591000 	 2.142525 	 -1.0731660000 	 -2.2577380000 
461.00 	 224.9638000 	 2.142575 	 -1.0699880000 	 -2.2548710000 
461.20 	 224.9670000 	 2.142600 	 -1.0701210000 	 -2.2543650000 
461.40 	 224.9718000 	 2.142625 	 -1.0730780000 	 -2.2573310000 
461.60 	 224.9797000 	 2.142650 	 -1.0717390000 	 -2.2565110000 
461.80 	 224.9908000 	 2.142650 	 -1.0692630000 	 -2.2538630000 
462.00 	 224.9988000 	 2.142675 	 -1.0717360000 	 -2.2556560000 
462.20 	 225.0067000 	 2.142675 	 -1.0734530000 	 -2.2577100000 
462.40 	 225.0131000 	 2.142675 	 -1.0691580000 	 -2.2555290000 
462.60 	 225.0163000 	 2.142675 	 -1.0680550000 	 -2.2546960000 
462.80 	 225.0179000 	 2.142675 	 -1.0714980000 	 -2.2577190000 
463.00 	 225.0179000 	 2.142675 	 -1.0715290000 	 -2.2573280000 
463.20 	 225.0179000 	 2.142675 	 -1.0685000000 	 -2.2547090000 
463.40 	 225.0179000 	 2.142675 	 -1.0703410000 	 -2.2559260000 
463.60 	 225.0179000 	 2.142675 	 -1.0717390000 	 -2.2582020000 
463.80 	 225.0147000 	 2.142675 	 -1.0685920000 	 -2.2559290000 
464.00 	 225.0147000 	 2.142675 	 -1.0677400000 	 -2.2546200000 
464.20 	 225.0115000 	 2.142675 	 -1.0712970000 	 -2.2571280000 
464.40 	 225.0115000 	 2.142675 	 -1.0705790000 	 -2.2574580000 
464.60 	 225.0115000 	 2.142625 	 -1.0677240000 	 -2.2545850000 
464.80 	 225.0067000 	 2.142625 	 -1.0699210000 	 -2.2555950000 
465.00 	 225.0067000 	 2.142625 	 -1.0725470000 	 -2.2580560000 
465.20 	 225.0036000 	 2.142625 	 -1.0697870000 	 -2.2561230000 
465.40 	 225.0036000 	 2.142625 	 -1.0687450000 	 -2.2545620000 
465.60 	 224.9956000 	 2.142625 	 -1.0718630000 	 -2.2571530000 
465.80 	 224.9908000 	 2.142625 	 -1.0718440000 	 -2.2579290000 
466.00 	 224.9908000 	 2.142625 	 -1.0691130000 	 -2.2551570000 
466.20 	 224.9829000 	 2.142625 	 -1.0698100000 	 -2.2552010000 
466.40 	 224.9829000 	 2.142625 	 -1.0727720000 	 -2.2578370000 
466.60 	 224.9797000 	 2.142625 	 -1.0706200000 	 -2.2567620000 
466.80 	 224.9797000 	 2.142625 	 -1.0687640000 	 -2.2543590000 
467.00 	 224.9797000 	 2.142625 	 -1.0716760000 	 -2.2566030000 
467.20 	 224.9797000 	 2.142625 	 -1.0722600000 	 -2.2579960000 
467.40 	 224.9829000 	 2.142625 	 -1.0691990000 	 -2.2554270000 
467.60 	 224.9829000 	 2.142625 	 -1.0697900000 	 -2.2548580000 
467.80 	 224.9829000 	 2.142625 	 -1.0725560000 	 -2.2577320000 
468.00 	 224.9797000 	 2.142625 	 -1.0711030000 	 -2.2571980000 
468.20 	 224.9734000 	 2.142625 	 -1.0685350000 	 -2.2545850000 
468.40 	 224.9718000 	 2.142650 	 -1.0709990000 	 -2.2565110000 
468.60 	 224.9638000 	 2.142675 	 -1.0722220000 	 -2.2579410000 
468.80 	 224.9559000 	 2.142700 	 -1.0693870000 	 -2.2554180000 
469.00 	 224.9511000 	 2.142750 	 -1.0697430000 	 -2.2547880000 
469.20 	 224.9511000 	 2.142775 	 -1.0727750000 	 -2.2577130000 
469.40 	 224.9479000 	 2.142825 	 -1.0710180000 	 -2.2567940000 
469.60 	 224.9479000 	 2.142850 	 -1.0689800000 	 -2.2544260000 
469.80 	 224.9511000 	 2.142900 	 -1.0712560000 	 -2.2562820000 
470.00 	 224.9559000 	 2.142950 	 -1.0725440000 	 -2.2581260000 
470.20 	 224.9559000 	 2.142975 	 -1.0689640000 	 -2.2554810000 
470.40 	 224.9638000 	 2.143025 	 -1.0689350000 	 -2.2546260000 
470.60 	 224.9670000 	 2.143050 	 -1.0720700000 	 -2.2579030000 
470.80 	 224.9734000 	 2.143075 	 -1.0706230000 	 -2.2568770000 
471.00 	 224.9797000 	 2.143100 	 -1.0680990000 	 -2.2544220000 
471.20 	 224.9829000 	 2.143100 	 -1.0701810000 	 -2.2559930000 
471.40 	 224.9908000 	 2.143125 	 -1.0720570000 	 -2.2581640000 
471.60 	 224.9972000 	 2.143125 	 -1.0713860000 	 -2.2557380000 
471.80 	 225.0004000 	 2.143125 	 -1.0709570000 	 -2.2560820000 
472.00 	 225.0036000 	 2.143125 	 -1.0735830000 	 -2.2588090000 
472.20 	 225.0067000 	 2.143125 	 -1.0730620000 	 -2.2591300000 
472.40 	 225.0067000 	 2.143125 	 -1.0701970000 	 -2.2565270000 
472.60 	 225.0067000 	 2.143125 	 -1.0714150000 	 -2.2570160000 
472.80 	 225.0067000 	 2.143125 	 -1.0735610000 	 -2.2593210000 
473.00 	 225.0115000 	 2.143125 	 -1.0718980000 	 -2.2585300000 
473.20 	 225.0115000 	 2.143125 	 -1.0698990000 	 -2.2562060000 
473.40 	 225.0083000 	 2.143125 	 -1.0722670000 	 -2.2577540000 
473.60 	 225.0115000 	 2.143125 	 -1.0736620000 	 -2.2595980000 
473.80 	 225.0067000 	 2.143125 	 -1.0703880000 	 -2.2573500000 
474.00 	 225.0067000 	 2.143125 	 -1.0696600000 	 -2.2561680000 
474.20 	 225.0036000 	 2.143125 	 -1.0725020000 	 -2.2586660000 
474.40 	 224.9956000 	 2.143125 	 -1.0727500000 	 -2.2594100000 
474.60 	 224.9908000 	 2.143125 	 -1.0694380000 	 -2.2567370000 
474.80 	 224.9845000 	 2.143125 	 -1.0698540000 	 -2.2563710000 
475.00 	 224.9829000 	 2.143125 	 -1.0726520000 	 -2.2589110000 
475.20 	 224.9797000 	 2.143125 	 -1.0721680000 	 -2.2590260000 
475.40 	 224.9797000 	 2.143125 	 -1.0693800000 	 -2.2562760000 
475.60 	 224.9797000 	 2.143125 	 -1.0706420000 	 -2.2571020000 
475.80 	 224.9797000 	 2.143125 	 -1.0729380000 	 -2.2595280000 
476.00 	 224.9797000 	 2.143150 	 -1.0724800000 	 -2.2583130000 
476.20 	 224.9734000 	 2.143150 	 -1.0702360000 	 -2.2561710000 
476.40 	 224.9702000 	 2.143175 	 -1.0722380000 	 -2.2577700000 
476.60 	 224.9638000 	 2.143200 	 -1.0737450000 	 -2.2596680000 
476.80 	 224.9591000 	 2.143250 	 -1.0709480000 	 -2.2575190000 
477.00 	 224.9575000 	 2.143275 	 -1.0700100000 	 -2.2561930000 
477.20 	 224.9591000 	 2.143300 	 -1.0727410000 	 -2.2584340000 
477.40 	 224.9559000 	 2.143350 	 -1.0730710000 	 -2.2593280000 
477.60 	 224.9559000 	 2.143375 	 -1.0698600000 	 -2.2567430000 
477.80 	 224.9559000 	 2.143425 	 -1.0707380000 	 -2.2566830000 
478.00 	 224.9559000 	 2.143450 	 -1.0739140000 	 -2.2595120000 
478.20 	 224.9559000 	 2.143500 	 -1.0725400000 	 -2.2588890000 
478.40 	 224.9591000 	 2.143525 	 -1.0701850000 	 -2.2561680000 
478.60 	 224.9654000 	 2.143550 	 -1.0719780000 	 -2.2571440000 
478.80 	 224.9718000 	 2.143600 	 -1.0740380000 	 -2.2595180000 
479.00 	 224.9749000 	 2.143625 	 -1.0723500000 	 -2.2584850000 
479.20 	 224.9845000 	 2.143650 	 -1.0701940000 	 -2.2561170000 
479.40 	 224.9908000 	 2.143625 	 -1.0732050000 	 -2.2583010000 
479.60 	 224.9988000 	 2.143625 	 -1.0739680000 	 -2.2596450000 
479.80 	 225.0036000 	 2.143625 	 -1.0707060000 	 -2.2572900000 
480.00 	 225.0067000 	 2.143625 	 -1.0704070000 	 -2.2562060000 
480.20 	 225.0115000 	 2.143625 	 -1.0733320000 	 -2.2589620000 
480.40 	 225.0115000 	 2.143625 	 -1.0728170000 	 -2.2593310000 
480.60 	 225.0115000 	 2.143625 	 -1.0698290000 	 -2.2566510000 
480.80 	 225.0067000 	 2.143625 	 -1.0710430000 	 -2.2567940000 
481.00 	 225.0052000 	 2.143625 	 -1.0738020000 	 -2.2595280000 
481.20 	 224.9988000 	 2.143625 	 -1.0719200000 	 -2.2586600000 
481.40 	 224.9988000 	 2.143625 	 -1.0695170000 	 -2.2560880000 
481.60 	 224.9972000 	 2.143625 	 -1.0718220000 	 -2.2576940000 
481.80 	 224.9956000 	 2.143625 	 -1.0734340000 	 -2.2596390000 
482.00 	 224.9988000 	 2.143625 	 -1.0704740000 	 -2.2574620000 
482.20 	 224.9956000 	 2.143625 	 -1.0697900000 	 -2.2562280000 
482.40 	 224.9924000 	 2.143625 	 -1.0729120000 	 -2.2589370000 
482.60 	 224.9877000 	 2.143625 	 -1.0722030000 	 -2.2589020000 
482.80 	 224.9845000 	 2.143625 	 -1.0694890000 	 -2.2565360000 
483.00 	 224.9829000 	 2.143625 	 -1.0707860000 	 -2.2569590000 
483.20 	 224.9829000 	 2.143625 	 -1.0733800000 	 -2.2595600000 
483.40 	 224.9829000 	 2.143625 	 -1.0716020000 	 -2.2585870000 
483.60 	 224.9797000 	 2.143650 	 -1.0700420000 	 -2.2562060000 
483.80 	 224.9749000 	 2.143675 	 -1.0723110000 	 -2.2576170000 
484.00 	 224.9718000 	 2.143700 	 -1.0736810000 	 -2.2596740000 
484.20 	 224.9670000 	 2.143700 	 -1.0716340000 	 -2.2579990000 
484.40 	 224.9670000 	 2.143725 	 -1.0705820000 	 -2.2563970000 
484.60 	 224.9670000 	 2.143775 	 -1.0730270000 	 -2.2587550000 
484.80 	 224.9718000 	 2.143775 	 -1.0737130000 	 -2.2599090000 
485.00 	 224.9749000 	 2.143825 	 -1.0704640000 	 -2.2570610000 
485.20 	 224.9797000 	 2.143850 	 -1.0707860000 	 -2.2567940000 
485.40 	 224.9765000 	 2.143825 	 -1.0739960000 	 -2.2593240000 
485.60 	 224.9749000 	 2.143850 	 -1.0721330000 	 -2.2584820000 
485.80 	 224.9797000 	 2.143875 	 -1.0695200000 	 -2.2557540000 
486.00 	 224.9749000 	 2.143875 	 -1.0710330000 	 -2.2570710000 
486.20 	 224.9718000 	 2.143900 	 -1.0745970000 	 -2.2598930000 
486.40 	 224.9670000 	 2.143925 	 -1.0721430000 	 -2.2582440000 
486.60 	 224.9718000 	 2.143950 	 -1.0705150000 	 -2.2562630000 
486.80 	 224.9718000 	 2.143975 	 -1.0730710000 	 -2.2582880000 
487.00 	 224.9718000 	 2.144000 	 -1.0742350000 	 -2.2599630000 
487.20 	 224.9749000 	 2.144025 	 -1.0714240000 	 -2.2578620000 
487.40 	 224.9749000 	 2.144050 	 -1.0711990000 	 -2.2563900000 
487.60 	 224.9749000 	 2.144050 	 -1.0737360000 	 -2.2589180000 
487.80 	 224.9718000 	 2.144075 	 -1.0733700000 	 -2.2596550000 
488.00 	 224.9734000 	 2.144100 	 -1.0712430000 	 -2.2568960000 
488.20 	 224.9749000 	 2.144125 	 -1.0716120000 	 -2.2564760000 
488.40 	 224.9781000 	 2.144150 	 -1.0749750000 	 -2.2596290000 
488.60 	 224.9797000 	 2.144150 	 -1.0736750000 	 -2.2596680000 
488.80 	 224.9813000 	 2.144175 	 -1.0706650000 	 -2.2569660000 
489.00 	 224.9797000 	 2.144200 	 -1.0723750000 	 -2.2578560000 
489.20 	 224.9829000 	 2.144175 	 -1.0738950000 	 -2.2607010000 
489.40 	 224.9877000 	 2.144200 	 -1.0721870000 	 -2.2593180000 
489.60 	 224.9893000 	 2.144200 	 -1.0702040000 	 -2.2574040000 
489.80 	 224.9956000 	 2.144225 	 -1.0715330000 	 -2.2591080000 
490.00 	 224.9988000 	 2.144250 	 -1.0746030000 	 -2.2609810000 
490.20 	 225.0036000 	 2.144225 	 -1.0725530000 	 -2.2589970000 
490.40 	 225.0036000 	 2.144225 	 -1.0716920000 	 -2.2576740000 
490.60 	 225.0036000 	 2.144225 	 -1.0743300000 	 -2.2599730000 
490.80 	 224.9988000 	 2.144225 	 -1.0747560000 	 -2.2608790000 
491.00 	 224.9956000 	 2.144225 	 -1.0718600000 	 -2.2584660000 
491.20 	 224.9908000 	 2.144225 	 -1.0718440000 	 -2.2576430000 
491.40 	 224.9908000 	 2.144225 	 -1.0748070000 	 -2.2604940000 
491.60 	 224.9908000 	 2.144225 	 -1.0743330000 	 -2.2607330000 
491.80 	 224.9908000 	 2.144225 	 -1.0711860000 	 -2.2581890000 
492.00 	 224.9877000 	 2.144225 	 -1.0721110000 	 -2.2583420000 
492.20 	 224.9877000 	 2.144225 	 -1.0747370000 	 -2.2607870000 
492.40 	 224.9797000 	 2.144225 	 -1.0734590000 	 -2.2604630000 
492.60 	 224.9749000 	 2.144225 	 -1.0708650000 	 -2.2578940000 
492.80 	 224.9718000 	 2.144250 	 -1.0722060000 	 -2.2582940000 
493.00 	 224.9670000 	 2.144275 	 -1.0748450000 	 -2.2611460000 
493.20 	 224.9638000 	 2.144300 	 -1.0732400000 	 -2.2601700000 
493.40 	 224.9638000 	 2.144350 	 -1.0707410000 	 -2.2575860000 
493.60 	 224.9591000 	 2.144375 	 -1.0726320000 	 -2.2589330000 
493.80 	 224.9591000 	 2.144400 	 -1.0747020000 	 -2.2612060000 
494.00 	 224.9591000 	 2.144425 	 -1.0726480000 	 -2.2597060000 
494.20 	 224.9591000 	 2.144450 	 -1.0708270000 	 -2.2575190000 
494.40 	 224.9638000 	 2.144500 	 -1.0731980000 	 -2.2590830000 
494.60 	 224.9638000 	 2.144525 	 -1.0747310000 	 -2.2611710000 
494.80 	 224.9638000 	 2.144550 	 -1.0723940000 	 -2.2594200000 
495.00 	 224.9638000 	 2.144575 	 -1.0707920000 	 -2.2575000000 
495.20 	 224.9670000 	 2.144600 	 -1.0731570000 	 -2.2593400000 
495.40 	 224.9718000 	 2.144625 	 -1.0746830000 	 -2.2612060000 
495.60 	 224.9749000 	 2.144650 	 -1.0718090000 	 -2.2593050000 
495.80 	 224.9829000 	 2.144700 	 -1.0704170000 	 -2.2573790000 
496.00 	 224.9877000 	 2.144675 	 -1.0743360000 	 -2.2598490000 
496.20 	 224.9956000 	 2.144675 	 -1.0749720000 	 -2.2609550000 
496.40 	 225.0020000 	 2.144675 	 -1.0717420000 	 -2.2585930000 
496.60 	 225.0067000 	 2.144675 	 -1.0716500000 	 -2.2578810000 
496.80 	 225.0147000 	 2.144675 	 -1.0745270000 	 -2.2604660000 
497.00 	 225.0179000 	 2.144675 	 -1.0741900000 	 -2.2609780000 
497.20 	 225.0226000 	 2.144675 	 -1.0711610000 	 -2.2584060000 
497.40 	 225.0258000 	 2.144675 	 -1.0716020000 	 -2.2579410000 
497.60 	 225.0226000 	 2.144675 	 -1.0745560000 	 -2.2606340000 
497.80 	 225.0179000 	 2.144675 	 -1.0736810000 	 -2.2606280000 
498.00 	 225.0163000 	 2.144675 	 -1.0706360000 	 -2.2578650000 
498.20 	 225.0131000 	 2.144675 	 -1.0720830000 	 -2.2584630000 
498.40 	 225.0067000 	 2.144675 	 -1.0744030000 	 -2.2608820000 
498.60 	 225.0067000 	 2.144675 	 -1.0728140000 	 -2.2600650000 
498.80 	 225.0036000 	 2.144675 	 -1.0705920000 	 -2.2577290000 
499.00 	 225.0067000 	 2.144675 	 -1.0727150000 	 -2.2591590000 
499.20 	 225.0067000 	 2.144675 	 -1.0743550000 	 -2.2613880000 
499.40 	 225.0067000 	 2.144675 	 -1.0721210000 	 -2.2597190000 
499.60 	 225.0083000 	 2.144675 	 -1.0704040000 	 -2.2578750000 
499.80 	 225.0067000 	 2.144675 	 -1.0725910000 	 -2.2591750000 
500.00 	 225.0067000 	 2.144675 	 -1.0745430000 	 -2.2614030000 
500.20 	 225.0036000 	 2.144675 	 -1.0720290000 	 -2.2597890000 
500.40 	 225.0036000 	 2.144675 	 -1.0704170000 	 -2.2575890000 
500.60 	 224.9988000 	 2.144675 	 -1.0727980000 	 -2.2595880000 
500.80 	 224.9956000 	 2.144675 	 -1.0742190000 	 -2.2612090000 
501.00 	 224.9956000 	 2.144675 	 -1.0714440000 	 -2.2591500000 
501.20 	 224.9908000 	 2.144675 	 -1.0703660000 	 -2.2578490000 
501.40 	 224.9877000 	 2.144675 	 -1.0733320000 	 -2.2600490000 
501.60 	 224.9829000 	 2.144675 	 -1.0735990000 	 -2.2612540000 
501.80 	 224.9797000 	 2.144675 	 -1.0709060000 	 -2.2585960000 
502.00 	 224.9749000 	 2.144675 	 -1.0705920000 	 -2.2579190000 
502.20 	 224.9686000 	 2.144675 	 -1.0735190000 	 -2.2602810000 
502.40 	 224.9638000 	 2.144675 	 -1.0734530000 	 -2.2610220000 
502.60 	 224.9591000 	 2.144675 	 -1.0704360000 	 -2.2584850000 
502.80 	 224.9591000 	 2.144700 	 -1.0717040000 	 -2.2581320000 
503.00 	 224.9559000 	 2.144700 	 -1.0748930000 	 -2.2607420000 
503.20 	 224.9591000 	 2.144775 	 -1.0739100000 	 -2.2607710000 
503.40 	 224.9591000 	 2.144800 	 -1.0710620000 	 -2.2582150000 
503.60 	 224.9638000 	 2.144825 	 -1.0715140000 	 -2.2581070000 
503.80 	 224.9670000 	 2.144850 	 -1.0741680000 	 -2.2608310000 
504.00 	 224.9638000 	 2.144900 	 -1.0734140000 	 -2.2607830000 
504.20 	 224.9591000 	 2.144925 	 -1.0707190000 	 -2.2581930000 
504.40 	 224.9559000 	 2.144950 	 -1.0715480000 	 -2.2581100000 
504.60 	 224.9559000 	 2.145000 	 -1.0743590000 	 -2.2607390000 
504.80 	 224.9511000 	 2.145025 	 -1.0734270000 	 -2.2605390000 
505.00 	 224.9575000 	 2.145075 	 -1.0706710000 	 -2.2580080000 
505.20 	 224.9638000 	 2.145100 	 -1.0715450000 	 -2.2584760000 
505.40 	 224.9718000 	 2.145125 	 -1.0741710000 	 -2.2608440000 
505.60 	 224.9781000 	 2.145150 	 -1.0728610000 	 -2.2604850000 
505.80 	 224.9877000 	 2.145175 	 -1.0701270000 	 -2.2579260000 
506.00 	 224.9956000 	 2.145175 	 -1.0735230000 	 -2.2588540000 
506.20 	 225.0004000 	 2.145175 	 -1.0755540000 	 -2.2612700000 
506.40 	 225.0067000 	 2.145175 	 -1.0738910000 	 -2.2602680000 
506.60 	 225.0147000 	 2.145175 	 -1.0714750000 	 -2.2579220000 
506.80 	 225.0179000 	 2.145175 	 -1.0731700000 	 -2.2590380000 
507.00 	 225.0226000 	 2.145175 	 -1.0754390000 	 -2.2614190000 
507.20 	 225.0226000 	 2.145175 	 -1.0726130000 	 -2.2594800000 
507.40 	 225.0226000 	 2.145175 	 -1.0710240000 	 -2.2576400000 
507.60 	 225.0226000 	 2.145175 	 -1.0736970000 	 -2.2596170000 
507.80 	 225.0179000 	 2.145175 	 -1.0747370000 	 -2.2613170000 
508.00 	 225.0163000 	 2.145175 	 -1.0722960000 	 -2.2593280000 
508.20 	 225.0147000 	 2.145175 	 -1.0713610000 	 -2.2578720000 
508.40 	 225.0131000 	 2.145125 	 -1.0740090000 	 -2.2600300000 
508.60 	 225.0147000 	 2.145125 	 -1.0750290000 	 -2.2614190000 
508.80 	 225.0147000 	 2.145125 	 -1.0725560000 	 -2.2594770000 
509.00 	 225.0115000 	 2.145125 	 -1.0711350000 	 -2.2576300000 
509.20 	 225.0067000 	 2.145100 	 -1.0738500000 	 -2.2599540000 
509.40 	 225.0036000 	 2.145075 	 -1.0749940000 	 -2.2612220000 
509.60 	 224.9988000 	 2.145075 	 -1.0719620000 	 -2.2589970000 
509.80 	 224.9956000 	 2.145075 	 -1.0713860000 	 -2.2581260000 
510.00 	 224.9956000 	 2.145075 	 -1.0741520000 	 -2.2603800000 
510.20 	 224.9940000 	 2.145075 	 -1.0742090000 	 -2.2610820000 
510.40 	 224.9908000 	 2.145075 	 -1.0713960000 	 -2.2586280000 
510.60 	 224.9908000 	 2.145075 	 -1.0714150000 	 -2.2581670000 
510.80 	 224.9893000 	 2.145075 	 -1.0742410000 	 -2.2605070000 
511.00 	 224.9877000 	 2.145075 	 -1.0741420000 	 -2.2610540000 
511.20 	 224.9845000 	 2.145075 	 -1.0712910000 	 -2.2586120000 
511.40 	 224.9829000 	 2.145075 	 -1.0713350000 	 -2.2581070000 
511.60 	 224.9829000 	 2.145075 	 -1.0741390000 	 -2.2609520000 
511.80 	 224.9829000 	 2.145075 	 -1.0734370000 	 -2.2607260000 
512.00 	 224.9781000 	 2.145075 	 -1.0706740000 	 -2.2581070000 
512.20 	 224.9718000 	 2.145075 	 -1.0714980000 	 -2.2585740000 
512.40 	 224.9670000 	 2.145075 	 -1.0742220000 	 -2.2611010000 
512.60 	 224.9638000 	 2.145100 	 -1.0731700000 	 -2.2606340000 
512.80 	 224.9591000 	 2.145125 	 -1.0707030000 	 -2.2582940000 
513.00 	 224.9591000 	 2.145175 	 -1.0723110000 	 -2.2586660000 
513.20 	 224.9591000 	 2.145200 	 -1.0748640000 	 -2.2611110000 
513.40 	 224.9559000 	 2.145250 	 -1.0736180000 	 -2.2608030000 
513.60 	 224.9527000 	 2.145275 	 -1.0709990000 	 -2.2581290000 
513.80 	 224.9511000 	 2.145325 	 -1.0725280000 	 -2.2587010000 
514.00 	 224.9479000 	 2.145350 	 -1.0749500000 	 -2.2611650000 
514.20 	 224.9479000 	 2.145400 	 -1.0733000000 	 -2.2603700000 
514.40 	 224.9479000 	 2.145425 	 -1.0709790000 	 -2.2579350000 
514.60 	 224.9511000 	 2.145475 	 -1.0729350000 	 -2.2591430000 
514.80 	 224.9575000 	 2.145500 	 -1.0746890000 	 -2.2614260000 
515.00 	 224.9622000 	 2.145550 	 -1.0725310000 	 -2.2596070000 
515.20 	 224.9702000 	 2.145575 	 -1.0708490000 	 -2.2577950000 
515.40 	 224.9718000 	 2.145600 	 -1.0736430000 	 -2.2599890000 
515.60 	 224.9797000 	 2.145625 	 -1.0744700000 	 -2.2613880000 
515.80 	 224.9845000 	 2.145650 	 -1.0734210000 	 -2.2588980000 
516.00 	 224.9924000 	 2.145625 	 -1.0728040000 	 -2.2582440000 
516.20 	 225.0036000 	 2.145625 	 -1.0760370000 	 -2.2607930000 
516.40 	 225.0115000 	 2.145625 	 -1.0757410000 	 -2.2611740000 
516.60 	 225.0179000 	 2.145625 	 -1.0728010000 	 -2.2586850000 
516.80 	 225.0226000 	 2.145625 	 -1.0728580000 	 -2.2584690000 
517.00 	 225.0226000 	 2.145625 	 -1.0756170000 	 -2.2610060000 
517.20 	 225.0226000 	 2.145625 	 -1.0751410000 	 -2.2610860000 
517.40 	 225.0226000 	 2.145625 	 -1.0722100000 	 -2.2584060000 
517.60 	 225.0258000 	 2.145625 	 -1.0731000000 	 -2.2588160000 
517.80 	 225.0258000 	 2.145625 	 -1.0757290000 	 -2.2613750000 
518.00 	 225.0258000 	 2.145625 	 -1.0744410000 	 -2.2608920000 
518.20 	 225.0226000 	 2.145600 	 -1.0720320000 	 -2.2583930000 
518.40 	 225.0179000 	 2.145575 	 -1.0730010000 	 -2.2590760000 
518.60 	 225.0115000 	 2.145575 	 -1.0756300000 	 -2.2613400000 
518.80 	 225.0067000 	 2.145550 	 -1.0740030000 	 -2.2606400000 
519.00 	 225.0067000 	 2.145525 	 -1.0715770000 	 -2.2583550000 
519.20 	 225.0036000 	 2.145525 	 -1.0728650000 	 -2.2590100000 
519.40 	 224.9988000 	 2.145525 	 -1.0754590000 	 -2.2614860000 
519.60 	 224.9956000 	 2.145525 	 -1.0735540000 	 -2.2606280000 
519.80 	 224.9940000 	 2.145525 	 -1.0711450000 	 -2.2581100000 
520.00 	 224.9877000 	 2.145525 	 -1.0732900000 	 -2.2594480000 
520.20 	 224.9829000 	 2.145525 	 -1.0751570000 	 -2.2615370000 
520.40 	 224.9829000 	 2.145525 	 -1.0727340000 	 -2.2599630000 
520.60 	 224.9813000 	 2.145525 	 -1.0712050000 	 -2.2580590000 
520.80 	 224.9797000 	 2.145525 	 -1.0738250000 	 -2.2600080000 
521.00 	 224.9797000 	 2.145525 	 -1.0750390000 	 -2.2615370000 
521.20 	 224.9797000 	 2.145525 	 -1.0728170000 	 -2.2595790000 
521.40 	 224.9797000 	 2.145525 	 -1.0714630000 	 -2.2579450000 
521.60 	 224.9749000 	 2.145525 	 -1.0738050000 	 -2.2599730000 
521.80 	 224.9749000 	 2.145525 	 -1.0751440000 	 -2.2615940000 
522.00 	 224.9718000 	 2.145550 	 -1.0723530000 	 -2.2594710000 
522.20 	 224.9718000 	 2.145575 	 -1.0713480000 	 -2.2581160000 
522.40 	 224.9718000 	 2.145600 	 -1.0739800000 	 -2.2601220000 
522.60 	 224.9718000 	 2.145625 	 -1.0751280000 	 -2.2616800000 
522.80 	 224.9718000 	 2.145625 	 -1.0723840000 	 -2.2594830000 
523.00 	 224.9718000 	 2.145650 	 -1.0712470000 	 -2.2580970000 
523.20 	 224.9718000 	 2.145675 	 -1.0738950000 	 -2.2602430000 
523.40 	 224.9718000 	 2.145700 	 -1.0750610000 	 -2.2616200000 
523.60 	 224.9670000 	 2.145725 	 -1.0723020000 	 -2.2595790000 
523.80 	 224.9670000 	 2.145750 	 -1.0709860000 	 -2.2580850000 
524.00 	 224.9670000 	 2.145775 	 -1.0737580000 	 -2.2601030000 
524.20 	 224.9638000 	 2.145800 	 -1.0749280000 	 -2.2615500000 
524.40 	 224.9670000 	 2.145825 	 -1.0722670000 	 -2.2595020000 
524.60 	 224.9670000 	 2.145875 	 -1.0710330000 	 -2.2581290000 
524.80 	 224.9718000 	 2.145900 	 -1.0735380000 	 -2.2599670000 
525.00 	 224.9749000 	 2.145925 	 -1.0747910000 	 -2.2615620000 
525.20 	 224.9797000 	 2.145950 	 -1.0718850000 	 -2.2593980000 
525.40 	 224.9829000 	 2.145925 	 -1.0730390000 	 -2.2581700000 
525.60 	 224.9877000 	 2.145950 	 -1.0750740000 	 -2.2602430000 
525.80 	 224.9908000 	 2.145950 	 -1.0760720000 	 -2.2618830000 
526.00 	 224.9956000 	 2.145975 	 -1.0727950000 	 -2.2596770000 
526.20 	 224.9956000 	 2.146000 	 -1.0693490000 	 -2.2583580000 
526.40 	 224.9956000 	 2.145975 	 -1.0736970000 	 -2.2610090000 
526.60 	 224.9908000 	 2.145975 	 -1.0743490000 	 -2.2623090000 
526.80 	 224.9877000 	 2.145975 	 -1.0713480000 	 -2.2595090000 
527.00 	 224.9829000 	 2.145975 	 -1.0707380000 	 -2.2585330000 
527.20 	 224.9797000 	 2.145975 	 -1.0740790000 	 -2.2612790000 
527.40 	 224.9749000 	 2.145975 	 -1.0742090000 	 -2.2621470000 
527.60 	 224.9749000 	 2.146000 	 -1.0710940000 	 -2.2593280000 
527.80 	 224.9749000 	 2.146025 	 -1.0710720000 	 -2.2587870000 
528.00 	 224.9749000 	 2.146050 	 -1.0743840000 	 -2.2616100000 
528.20 	 224.9749000 	 2.146075 	 -1.0742190000 	 -2.2619920000 
528.40 	 224.9749000 	 2.146100 	 -1.0710620000 	 -2.2592130000 
528.60 	 224.9749000 	 2.146100 	 -1.0704580000 	 -2.2589330000 
528.80 	 224.9749000 	 2.146125 	 -1.0732590000 	 -2.2616510000 
529.00 	 224.9749000 	 2.146150 	 -1.0722060000 	 -2.2616510000 
529.20 	 224.9797000 	 2.146175 	 -1.0697080000 	 -2.2587430000 
529.40 	 224.9797000 	 2.146200 	 -1.0713550000 	 -2.2594130000 
529.60 	 224.9829000 	 2.146175 	 -1.0778940000 	 -2.2620900000 
529.80 	 224.9829000 	 2.146175 	 -1.0763300000 	 -2.2613810000 
530.00 	 224.9797000 	 2.146200 	 -1.0743080000 	 -2.2588510000 
530.20 	 224.9829000 	 2.146225 	 -1.0754300000 	 -2.2596900000 
530.40 	 224.9861000 	 2.146225 	 -1.0777220000 	 -2.2619950000 
530.60 	 224.9893000 	 2.146250 	 -1.0766470000 	 -2.2613240000 
530.80 	 224.9908000 	 2.146225 	 -1.0740310000 	 -2.2583290000 
531.00 	 224.9908000 	 2.146225 	 -1.0759480000 	 -2.2596490000 
531.20 	 224.9877000 	 2.146225 	 -1.0780110000 	 -2.2619880000 
531.40 	 224.9829000 	 2.146225 	 -1.0762630000 	 -2.2610220000 
531.60 	 224.9829000 	 2.146250 	 -1.0741200000 	 -2.2589080000 
531.80 	 224.9829000 	 2.146275 	 -1.0753660000 	 -2.2595980000 
532.00 	 224.9829000 	 2.146275 	 -1.0778330000 	 -2.2621440000 
532.20 	 224.9829000 	 2.146300 	 -1.0760120000 	 -2.2612730000 
532.40 	 224.9829000 	 2.146275 	 -1.0737450000 	 -2.2588470000 
532.60 	 224.9829000 	 2.146300 	 -1.0748510000 	 -2.2595790000 
532.80 	 224.9877000 	 2.146325 	 -1.0771590000 	 -2.2621250000 
533.00 	 224.9877000 	 2.146350 	 -1.0755320000 	 -2.2612380000 
533.20 	 224.9877000 	 2.146325 	 -1.0732170000 	 -2.2588570000 
533.40 	 224.9877000 	 2.146325 	 -1.0750230000 	 -2.2598140000 
533.60 	 224.9877000 	 2.146350 	 -1.0773980000 	 -2.2623830000 
533.80 	 224.9829000 	 2.146375 	 -1.0756140000 	 -2.2614570000 
534.00 	 224.9829000 	 2.146375 	 -1.0732490000 	 -2.2590190000 
534.20 	 224.9797000 	 2.146375 	 -1.0762950000 	 -2.2598360000 
534.40 	 224.9797000 	 2.146375 	 -1.0781990000 	 -2.2622040000 
534.60 	 224.9797000 	 2.146400 	 -1.0767900000 	 -2.2615910000 
534.80 	 224.9749000 	 2.146425 	 -1.0741010000 	 -2.2593530000 
535.00 	 224.9749000 	 2.146450 	 -1.0750770000 	 -2.2597440000 
535.20 	 224.9749000 	 2.146450 	 -1.0776230000 	 -2.2621000000 
535.40 	 224.9797000 	 2.146475 	 -1.0768640000 	 -2.2619820000 
535.60 	 224.9829000 	 2.146500 	 -1.0742570000 	 -2.2597690000 
535.80 	 224.9829000 	 2.146475 	 -1.0743840000 	 -2.2594420000 
536.00 	 224.9829000 	 2.146475 	 -1.0771810000 	 -2.2619760000 
536.20 	 224.9829000 	 2.146500 	 -1.0761260000 	 -2.2619090000 
536.40 	 224.9829000 	 2.146525 	 -1.0731120000 	 -2.2594390000 
536.60 	 224.9797000 	 2.146550 	 -1.0746260000 	 -2.2596900000 
536.80 	 224.9749000 	 2.146525 	 -1.0774960000 	 -2.2625030000 
537.00 	 224.9718000 	 2.146550 	 -1.0767870000 	 -2.2620800000 
537.20 	 224.9654000 	 2.146575 	 -1.0736430000 	 -2.2595850000 
537.40 	 224.9591000 	 2.146600 	 -1.0743550000 	 -2.2597440000 
537.60 	 224.9559000 	 2.146650 	 -1.0771880000 	 -2.2622010000 
537.80 	 224.9559000 	 2.146675 	 -1.0761010000 	 -2.2621380000 
538.00 	 224.9511000 	 2.146725 	 -1.0734590000 	 -2.2592420000 
538.20 	 224.9511000 	 2.146750 	 -1.0743970000 	 -2.2597470000 
538.40 	 224.9559000 	 2.146800 	 -1.0771810000 	 -2.2621730000 
538.60 	 224.9606000 	 2.146825 	 -1.0762880000 	 -2.2620360000 
538.80 	 224.9670000 	 2.146875 	 -1.0734210000 	 -2.2595340000 
539.00 	 224.9749000 	 2.146875 	 -1.0744250000 	 -2.2597570000 
539.20 	 224.9829000 	 2.146900 	 -1.0772320000 	 -2.2623760000 
539.40 	 224.9908000 	 2.146950 	 -1.0760240000 	 -2.2619850000 
539.60 	 224.9972000 	 2.146925 	 -1.0737480000 	 -2.2595910000 
539.80 	 224.9988000 	 2.146925 	 -1.0745140000 	 -2.2599160000 
540.00 	 224.9988000 	 2.146925 	 -1.0773210000 	 -2.2624400000 
540.20 	 225.0036000 	 2.146925 	 -1.0763330000 	 -2.2623630000 
540.40 	 225.0036000 	 2.146925 	 -1.0734210000 	 -2.2597790000 
540.60 	 225.0067000 	 2.146925 	 -1.0738340000 	 -2.2597820000 
540.80 	 225.0067000 	 2.146925 	 -1.0765680000 	 -2.2621890000 
541.00 	 225.0115000 	 2.146925 	 -1.0756240000 	 -2.2623570000 
541.20 	 225.0115000 	 2.146925 	 -1.0728420000 	 -2.2595880000 
541.40 	 225.0067000 	 2.146925 	 -1.0734490000 	 -2.2599510000 
541.60 	 225.0067000 	 2.146925 	 -1.0762850000 	 -2.2624780000 
541.80 	 225.0036000 	 2.146925 	 -1.0754050000 	 -2.2622010000 
542.00 	 225.0036000 	 2.146925 	 -1.0723880000 	 -2.2598900000 
542.20 	 225.0036000 	 2.146925 	 -1.0731660000 	 -2.2597730000 
542.40 	 225.0036000 	 2.146925 	 -1.0757830000 	 -2.2622940000 
542.60 	 225.0036000 	 2.146925 	 -1.0749940000 	 -2.2622270000 
542.80 	 225.0036000 	 2.146925 	 -1.0722410000 	 -2.2596420000 
543.00 	 225.0036000 	 2.146925 	 -1.0732940000 	 -2.2599510000 
543.20 	 224.9988000 	 2.146925 	 -1.0759670000 	 -2.2626080000 
543.40 	 224.9924000 	 2.146925 	 -1.0745110000 	 -2.2620960000 
543.60 	 224.9893000 	 2.146925 	 -1.0720760000 	 -2.2597220000 
543.80 	 224.9877000 	 2.146925 	 -1.0733160000 	 -2.2599950000 
544.00 	 224.9829000 	 2.146925 	 -1.0757480000 	 -2.2625380000 
544.20 	 224.9829000 	 2.146925 	 -1.0746830000 	 -2.2618930000 
544.40 	 224.9829000 	 2.146925 	 -1.0720440000 	 -2.2595370000 
544.60 	 224.9829000 	 2.146925 	 -1.0737800000 	 -2.2603510000 
544.80 	 224.9797000 	 2.146925 	 -1.0759830000 	 -2.2627830000 
545.00 	 224.9797000 	 2.146950 	 -1.0740060000 	 -2.2617750000 
545.20 	 224.9749000 	 2.146975 	 -1.0720290000 	 -2.2593180000 
545.40 	 224.9749000 	 2.146975 	 -1.0735510000 	 -2.2605610000 
545.60 	 224.9718000 	 2.147000 	 -1.0755540000 	 -2.2628090000 
545.80 	 224.9654000 	 2.147025 	 -1.0738440000 	 -2.2617240000 
546.00 	 224.9606000 	 2.147050 	 -1.0715140000 	 -2.2593240000 
546.20 	 224.9559000 	 2.147075 	 -1.0733570000 	 -2.2605350000 
546.40 	 224.9559000 	 2.147125 	 -1.0758150000 	 -2.2628090000 
546.60 	 224.9511000 	 2.147150 	 -1.0741230000 	 -2.2617210000 
546.80 	 224.9559000 	 2.147200 	 -1.0720410000 	 -2.2595090000 
547.00 	 224.9591000 	 2.147250 	 -1.0738280000 	 -2.2605010000 
547.20 	 224.9654000 	 2.147275 	 -1.0764280000 	 -2.2628590000 
547.40 	 224.9702000 	 2.147300 	 -1.0745530000 	 -2.2617560000 
547.60 	 224.9749000 	 2.147325 	 -1.0723430000 	 -2.2595090000 
547.80 	 224.9813000 	 2.147325 	 -1.0747370000 	 -2.2606880000 
548.00 	 224.9877000 	 2.147350 	 -1.0761230000 	 -2.2627480000 
548.20 	 224.9940000 	 2.147375 	 -1.0744090000 	 -2.2615910000 
548.40 	 224.9988000 	 2.147400 	 -1.0723590000 	 -2.2593530000 
548.60 	 225.0036000 	 2.147375 	 -1.0757320000 	 -2.2610980000 
548.80 	 225.0067000 	 2.147375 	 -1.0774010000 	 -2.2632470000 
549.00 	 225.0115000 	 2.147375 	 -1.0753030000 	 -2.2618450000 
549.20 	 225.0147000 	 2.147375 	 -1.0732270000 	 -2.2597250000 
549.40 	 225.0147000 	 2.147375 	 -1.0750520000 	 -2.2609710000 
549.60 	 225.0147000 	 2.147375 	 -1.0771750000 	 -2.2631230000 
549.80 	 225.0147000 	 2.147375 	 -1.0755220000 	 -2.2621920000 
550.00 	 225.0115000 	 2.147375 	 -1.0730900000 	 -2.2597980000 
550.20 	 225.0067000 	 2.147375 	 -1.0745240000 	 -2.2607100000 
550.40 	 225.0036000 	 2.147375 	 -1.0766030000 	 -2.2630850000 
550.60 	 225.0020000 	 2.147375 	 -1.0750230000 	 -2.2621280000 
550.80 	 224.9988000 	 2.147375 	 -1.0728490000 	 -2.2597850000 
551.00 	 225.0036000 	 2.147375 	 -1.0742220000 	 -2.2605100000 
551.20 	 225.0036000 	 2.147375 	 -1.0765270000 	 -2.2632340000 
551.40 	 224.9988000 	 2.147375 	 -1.0748800000 	 -2.2622650000 
551.60 	 224.9956000 	 2.147375 	 -1.0725180000 	 -2.2598490000 
551.80 	 224.9924000 	 2.147375 	 -1.0741740000 	 -2.2606310000 
552.00 	 224.9877000 	 2.147375 	 -1.0764410000 	 -2.2630340000 
552.20 	 224.9829000 	 2.147375 	 -1.0748640000 	 -2.2625100000 
552.40 	 224.9765000 	 2.147375 	 -1.0722290000 	 -2.2599220000 
552.60 	 224.9749000 	 2.147375 	 -1.0738180000 	 -2.2606310000 
552.80 	 224.9718000 	 2.147375 	 -1.0763550000 	 -2.2630850000 
553.00 	 224.9670000 	 2.147375 	 -1.0746960000 	 -2.2620270000 
553.20 	 224.9718000 	 2.147400 	 -1.0726640000 	 -2.2596650000 
553.40 	 224.9718000 	 2.147400 	 -1.0741110000 	 -2.2608690000 
553.60 	 224.9749000 	 2.147425 	 -1.0763770000 	 -2.2631170000 
553.80 	 224.9749000 	 2.147450 	 -1.0746570000 	 -2.2622010000 
554.00 	 224.9749000 	 2.147475 	 -1.0726390000 	 -2.2597440000 
554.20 	 224.9718000 	 2.147500 	 -1.0743400000 	 -2.2606280000 
554.40 	 224.9702000 	 2.147525 	 -1.0767360000 	 -2.2631900000 
554.60 	 224.9670000 	 2.147550 	 -1.0749280000 	 -2.2619560000 
554.80 	 224.9638000 	 2.147575 	 -1.0726070000 	 -2.2597890000 
555.00 	 224.9654000 	 2.147600 	 -1.0746030000 	 -2.2609930000 
555.20 	 224.9670000 	 2.147625 	 -1.0767490000 	 -2.2632250000 
555.40 	 224.9670000 	 2.147650 	 -1.0745680000 	 -2.2618420000 
555.60 	 224.9670000 	 2.147700 	 -1.0724000000 	 -2.2596140000 
555.80 	 224.9670000 	 2.147725 	 -1.0746770000 	 -2.2612290000 
556.00 	 224.9670000 	 2.147750 	 -1.0766510000 	 -2.2632380000 
556.20 	 224.9718000 	 2.147775 	 -1.0744600000 	 -2.2615940000 
556.40 	 224.9749000 	 2.147800 	 -1.0727370000 	 -2.2596650000 
556.60 	 224.9813000 	 2.147825 	 -1.0753410000 	 -2.2614070000 
556.80 	 224.9877000 	 2.147825 	 -1.0780240000 	 -2.2632000000 
557.00 	 224.9956000 	 2.147825 	 -1.0747460000 	 -2.2619880000 
557.20 	 225.0020000 	 2.147825 	 -1.0724260000 	 -2.2597530000 
557.40 	 225.0036000 	 2.147825 	 -1.0746070000 	 -2.2614160000 
557.60 	 225.0099000 	 2.147825 	 -1.0764190000 	 -2.2634950000 
557.80 	 225.0083000 	 2.147825 	 -1.0742190000 	 -2.2619760000 
558.00 	 225.0067000 	 2.147825 	 -1.0723620000 	 -2.2599250000 
558.20 	 225.0067000 	 2.147825 	 -1.0741680000 	 -2.2609230000 
558.40 	 225.0067000 	 2.147825 	 -1.0765650000 	 -2.2633080000 
558.60 	 225.0036000 	 2.147825 	 -1.0750360000 	 -2.2623030000 
558.80 	 224.9988000 	 2.147825 	 -1.0723500000 	 -2.2599980000 
559.00 	 224.9956000 	 2.147825 	 -1.0738210000 	 -2.2607140000 
559.20 	 224.9908000 	 2.147825 	 -1.0762790000 	 -2.2630980000 
559.40 	 224.9877000 	 2.147825 	 -1.0750450000 	 -2.2626300000 
559.60 	 224.9877000 	 2.147825 	 -1.0729500000 	 -2.2602080000 
559.80 	 224.9829000 	 2.147825 	 -1.0734970000 	 -2.2605580000 
560.00 	 224.9829000 	 2.147850 	 -1.0775920000 	 -2.2630310000 
560.20 	 224.9829000 	 2.147875 	 -1.0768730000 	 -2.2629170000 
560.40 	 224.9829000 	 2.147875 	 -1.0740720000 	 -2.2603640000 
560.60 	 224.9829000 	 2.147900 	 -1.0748100000 	 -2.2603610000 
560.80 	 224.9829000 	 2.147875 	 -1.0771850000 	 -2.2632030000 
561.00 	 224.9829000 	 2.147900 	 -1.0756870000 	 -2.2629130000 
561.20 	 224.9829000 	 2.147925 	 -1.0727980000 	 -2.2605990000 
561.40 	 224.9829000 	 2.147925 	 -1.0732900000 	 -2.2603960000 
561.60 	 224.9829000 	 2.147925 	 -1.0746860000 	 -2.2632060000 
561.80 	 224.9829000 	 2.147925 	 -1.0745840000 	 -2.2636410000 
562.00 	 224.9877000 	 2.147950 	 -1.0708330000 	 -2.2607230000 
562.20 	 224.9877000 	 2.147975 	 -1.0716660000 	 -2.2607770000 
562.40 	 224.9877000 	 2.148000 	 -1.0746730000 	 -2.2635300000 
562.60 	 224.9829000 	 2.148000 	 -1.0759670000 	 -2.2634950000 
562.80 	 224.9829000 	 2.147975 	 -1.0734530000 	 -2.2611400000 
563.00 	 224.9813000 	 2.148000 	 -1.0730810000 	 -2.2608090000 
563.20 	 224.9797000 	 2.148025 	 -1.0759540000 	 -2.2633740000 
563.40 	 224.9749000 	 2.148050 	 -1.0755000000 	 -2.2636990000 
563.60 	 224.9797000 	 2.148025 	 -1.0734560000 	 -2.2611360000 
563.80 	 224.9781000 	 2.148050 	 -1.0719330000 	 -2.2608760000 
564.00 	 224.9749000 	 2.148075 	 -1.0751470000 	 -2.2632790000 
564.20 	 224.9797000 	 2.148100 	 -1.0758150000 	 -2.2638920000 
564.40 	 224.9797000 	 2.148075 	 -1.0734400000 	 -2.2615620000 
564.60 	 224.9749000 	 2.148100 	 -1.0726170000 	 -2.2608690000 
564.80 	 224.9718000 	 2.148100 	 -1.0751090000 	 -2.2631710000 
565.00 	 224.9670000 	 2.148125 	 -1.0755570000 	 -2.2644390000 
565.20 	 224.9670000 	 2.148150 	 -1.0723620000 	 -2.2617180000 
565.40 	 224.9638000 	 2.148200 	 -1.0717010000 	 -2.2606560000 
565.60 	 224.9591000 	 2.148225 	 -1.0744440000 	 -2.2630530000 
565.80 	 224.9591000 	 2.148250 	 -1.0747080000 	 -2.2644870000 
566.00 	 224.9591000 	 2.148275 	 -1.0720980000 	 -2.2620110000 
566.20 	 224.9591000 	 2.148325 	 -1.0716020000 	 -2.2607450000 
566.40 	 224.9638000 	 2.148350 	 -1.0745680000 	 -2.2628240000 
566.60 	 224.9670000 	 2.148375 	 -1.0754170000 	 -2.2643500000 
566.80 	 224.9718000 	 2.148400 	 -1.0728960000 	 -2.2623600000 
567.00 	 224.9797000 	 2.148425 	 -1.0719870000 	 -2.2606660000 
567.20 	 224.9829000 	 2.148425 	 -1.0744830000 	 -2.2627420000 
567.40 	 224.9908000 	 2.148425 	 -1.0762180000 	 -2.2644970000 
567.60 	 224.9956000 	 2.148425 	 -1.0733570000 	 -2.2622330000 
567.80 	 224.9988000 	 2.148425 	 -1.0724610000 	 -2.2607330000 
568.00 	 224.9988000 	 2.148425 	 -1.0755830000 	 -2.2631680000 
568.20 	 225.0036000 	 2.148425 	 -1.0765460000 	 -2.2645570000 
568.40 	 225.0036000 	 2.148425 	 -1.0735990000 	 -2.2622230000 
568.60 	 225.0052000 	 2.148425 	 -1.0724700000 	 -2.2607900000 
568.80 	 225.0036000 	 2.148425 	 -1.0749820000 	 -2.2623540000 
569.00 	 225.0067000 	 2.148425 	 -1.0767870000 	 -2.2644930000 
569.20 	 225.0036000 	 2.148425 	 -1.0739870000 	 -2.2627000000 
569.40 	 225.0052000 	 2.148425 	 -1.0723780000 	 -2.2606850000 
569.60 	 225.0052000 	 2.148425 	 -1.0747690000 	 -2.2624970000 
569.80 	 225.0052000 	 2.148425 	 -1.0766410000 	 -2.2645920000 
570.00 	 225.0067000 	 2.148425 	 -1.0741870000 	 -2.2627130000 
570.20 	 225.0067000 	 2.148425 	 -1.0722030000 	 -2.2607140000 
570.40 	 225.0036000 	 2.148425 	 -1.0747270000 	 -2.2625100000 
570.60 	 224.9988000 	 2.148425 	 -1.0767300000 	 -2.2646360000 
570.80 	 224.9972000 	 2.148425 	 -1.0743010000 	 -2.2628820000 
571.00 	 224.9908000 	 2.148425 	 -1.0722160000 	 -2.2608570000 
571.20 	 224.9908000 	 2.148425 	 -1.0746290000 	 -2.2622710000 
571.40 	 224.9893000 	 2.148425 	 -1.0768160000 	 -2.2647350000 
571.60 	 224.9877000 	 2.148450 	 -1.0738910000 	 -2.2630090000 
571.80 	 224.9877000 	 2.148475 	 -1.0720890000 	 -2.2607450000 
572.00 	 224.9829000 	 2.148500 	 -1.0741930000 	 -2.2623060000 
572.20 	 224.9829000 	 2.148475 	 -1.0797530000 	 -2.2643470000 
572.40 	 224.9829000 	 2.148475 	 -1.0769430000 	 -2.2629450000 
572.60 	 224.9797000 	 2.148500 	 -1.0745300000 	 -2.2608730000 
572.80 	 224.9813000 	 2.148525 	 -1.0763610000 	 -2.2624080000 
573.00 	 224.9797000 	 2.148525 	 -1.0786340000 	 -2.2645540000 
573.20 	 224.9749000 	 2.148525 	 -1.0770420000 	 -2.2630280000 
573.40 	 224.9749000 	 2.148550 	 -1.0751020000 	 -2.2607680000 
573.60 	 224.9734000 	 2.148575 	 -1.0765230000 	 -2.2621030000 
573.80 	 224.9718000 	 2.148600 	 -1.0787840000 	 -2.2643380000 
574.00 	 224.9670000 	 2.148625 	 -1.0769210000 	 -2.2630660000 
574.20 	 224.9670000 	 2.148650 	 -1.0747690000 	 -2.2607870000 
574.40 	 224.9638000 	 2.148675 	 -1.0765170000 	 -2.2620270000 
574.60 	 224.9591000 	 2.148700 	 -1.0782940000 	 -2.2643760000 
574.80 	 224.9591000 	 2.148725 	 -1.0764850000 	 -2.2632440000 
575.00 	 224.9559000 	 2.148750 	 -1.0738690000 	 -2.2609620000 
575.20 	 224.9591000 	 2.148800 	 -1.0755030000 	 -2.2619220000 
575.40 	 224.9638000 	 2.148825 	 -1.0779600000 	 -2.2644010000 
575.60 	 224.9718000 	 2.148850 	 -1.0763330000 	 -2.2634790000 
575.80 	 224.9765000 	 2.148875 	 -1.0736690000 	 -2.2608280000 
576.00 	 224.9877000 	 2.148875 	 -1.0772550000 	 -2.2619280000 
576.20 	 224.9924000 	 2.148900 	 -1.0784560000 	 -2.2642520000 
576.40 	 224.9988000 	 2.148925 	 -1.0766030000 	 -2.2635240000 
576.60 	 225.0036000 	 2.148950 	 -1.0742700000 	 -2.2608980000 
576.80 	 225.0067000 	 2.148925 	 -1.0773370000 	 -2.2621310000 
577.00 	 225.0115000 	 2.148925 	 -1.0794960000 	 -2.2642140000 
577.20 	 225.0131000 	 2.148925 	 -1.0778810000 	 -2.2635200000 
577.40 	 225.0147000 	 2.148925 	 -1.0755190000 	 -2.2610350000 
577.60 	 225.0147000 	 2.148925 	 -1.0767020000 	 -2.2617850000 
577.80 	 225.0147000 	 2.148925 	 -1.0792450000 	 -2.2642140000 
578.00 	 225.0147000 	 2.148925 	 -1.0778870000 	 -2.2636350000 
578.20 	 225.0147000 	 2.148925 	 -1.0751760000 	 -2.2610730000 
578.40 	 225.0163000 	 2.148925 	 -1.0762060000 	 -2.2617180000 
578.60 	 225.0195000 	 2.148925 	 -1.0789460000 	 -2.2642260000 
578.80 	 225.0179000 	 2.148925 	 -1.0776580000 	 -2.2636600000 
579.00 	 225.0226000 	 2.148900 	 -1.0748640000 	 -2.2609810000 
579.20 	 225.0179000 	 2.148875 	 -1.0759700000 	 -2.2616070000 
579.40 	 225.0147000 	 2.148875 	 -1.0785580000 	 -2.2640040000 
579.60 	 225.0115000 	 2.148875 	 -1.0776010000 	 -2.2639430000 
579.80 	 225.0115000 	 2.148850 	 -1.0746920000 	 -2.2613050000 
580.00 	 225.0036000 	 2.148825 	 -1.0756330000 	 -2.2613140000 
580.20 	 225.0036000 	 2.148825 	 -1.0781570000 	 -2.2638390000 
580.40 	 224.9988000 	 2.148825 	 -1.0776170000 	 -2.2639430000 
580.60 	 224.9956000 	 2.148825 	 -1.0747150000 	 -2.2615400000 
580.80 	 224.9908000 	 2.148825 	 -1.0753890000 	 -2.2612980000 
581.00 	 224.9877000 	 2.148825 	 -1.0783990000 	 -2.2636920000 
581.20 	 224.9877000 	 2.148825 	 -1.0781800000 	 -2.2641790000 
581.40 	 224.9829000 	 2.148825 	 -1.0751090000 	 -2.2616550000 
581.60 	 224.9797000 	 2.148825 	 -1.0751660000 	 -2.2609970000 
581.80 	 224.9829000 	 2.148825 	 -1.0778750000 	 -2.2634380000 
582.00 	 224.9829000 	 2.148825 	 -1.0782530000 	 -2.2642960000 
582.20 	 224.9797000 	 2.148825 	 -1.0754300000 	 -2.2620580000 
582.40 	 224.9781000 	 2.148825 	 -1.0748640000 	 -2.2610540000 
582.60 	 224.9749000 	 2.148825 	 -1.0777440000 	 -2.2634090000 
582.80 	 224.9718000 	 2.148825 	 -1.0781990000 	 -2.2643630000 
583.00 	 224.9670000 	 2.148875 	 -1.0754460000 	 -2.2622300000 
583.20 	 224.9638000 	 2.148875 	 -1.0747340000 	 -2.2609740000 
583.40 	 224.9591000 	 2.148925 	 -1.0773120000 	 -2.2629670000 
583.60 	 224.9559000 	 2.148950 	 -1.0784240000 	 -2.2644620000 
583.80 	 224.9575000 	 2.149000 	 -1.0756810000 	 -2.2623700000 
584.00 	 224.9591000 	 2.149025 	 -1.0747370000 	 -2.2609070000 
584.20 	 224.9638000 	 2.149050 	 -1.0772990000 	 -2.2630500000 
584.40 	 224.9638000 	 2.149100 	 -1.0787110000 	 -2.2644970000 
584.60 	 224.9670000 	 2.149125 	 -1.0759230000 	 -2.2624650000 
584.80 	 224.9670000 	 2.149150 	 -1.0743680000 	 -2.2609110000 
585.00 	 224.9718000 	 2.149175 	 -1.0772480000 	 -2.2627320000 
585.20 	 224.9718000 	 2.149200 	 -1.0787360000 	 -2.2644620000 
585.40 	 224.9749000 	 2.149225 	 -1.0763450000 	 -2.2628150000 
585.60 	 224.9797000 	 2.149225 	 -1.0755380000 	 -2.2607740000 
585.80 	 224.9813000 	 2.149250 	 -1.0778240000 	 -2.2620580000 
586.00 	 224.9829000 	 2.149275 	 -1.0794800000 	 -2.2643730000 
586.20 	 224.9877000 	 2.149275 	 -1.0774290000 	 -2.2628820000 
586.40 	 224.9940000 	 2.149275 	 -1.0755860000 	 -2.2609520000 
586.60 	 224.9988000 	 2.149275 	 -1.0776300000 	 -2.2622040000 
586.80 	 225.0052000 	 2.149275 	 -1.0796200000 	 -2.2646050000 
587.00 	 225.0099000 	 2.149275 	 -1.0775380000 	 -2.2634820000 
587.20 	 225.0115000 	 2.149275 	 -1.0752070000 	 -2.2610410000 
587.40 	 225.0099000 	 2.149275 	 -1.0764660000 	 -2.2619630000 
587.60 	 225.0067000 	 2.149275 	 -1.0791140000 	 -2.2642200000 
587.80 	 225.0067000 	 2.149275 	 -1.0778900000 	 -2.2637810000 
588.00 	 225.0067000 	 2.149275 	 -1.0750040000 	 -2.2613050000 
588.20 	 225.0067000 	 2.149275 	 -1.0762500000 	 -2.2617240000 
588.40 	 225.0099000 	 2.149275 	 -1.0783350000 	 -2.2640580000 
588.60 	 225.0067000 	 2.149275 	 -1.0771910000 	 -2.2638190000 
588.80 	 225.0036000 	 2.149275 	 -1.0743550000 	 -2.2614000000 
589.00 	 225.0020000 	 2.149275 	 -1.0751850000 	 -2.2613210000 
589.20 	 224.9972000 	 2.149275 	 -1.0774680000 	 -2.2639470000 
589.40 	 224.9956000 	 2.149275 	 -1.0767560000 	 -2.2642870000 
589.60 	 224.9908000 	 2.149275 	 -1.0737510000 	 -2.2616260000 
589.80 	 224.9940000 	 2.149275 	 -1.0754650000 	 -2.2613650000 
590.00 	 224.9924000 	 2.149275 	 -1.0783260000 	 -2.2641020000 
590.20 	 224.9908000 	 2.149275 	 -1.0776770000 	 -2.2640800000 
590.40 	 224.9956000 	 2.149275 	 -1.0747750000 	 -2.2613210000 
590.60 	 224.9924000 	 2.149275 	 -1.0756050000 	 -2.2617280000 
590.80 	 224.9908000 	 2.149275 	 -1.0784210000 	 -2.2642040000 
591.00 	 224.9908000 	 2.149275 	 -1.0771780000 	 -2.2638770000 
591.20 	 224.9908000 	 2.149275 	 -1.0746510000 	 -2.2612090000 
591.40 	 224.9877000 	 2.149275 	 -1.0757350000 	 -2.2617180000 
591.60 	 224.9829000 	 2.149275 	 -1.0783160000 	 -2.2643340000 
591.80 	 224.9797000 	 2.149275 	 -1.0770570000 	 -2.2637020000 
592.00 	 224.9797000 	 2.149275 	 -1.0745180000 	 -2.2612570000 
592.20 	 224.9749000 	 2.149300 	 -1.0778080000 	 -2.2620070000 
592.40 	 224.9718000 	 2.149325 	 -1.0800620000 	 -2.2645440000 
592.60 	 224.9670000 	 2.149350 	 -1.0781760000 	 -2.2635620000 
592.80 	 224.9638000 	 2.149375 	 -1.0757000000 	 -2.2610860000 
593.00 	 224.9591000 	 2.149400 	 -1.0774070000 	 -2.2621060000 
593.20 	 224.9559000 	 2.149425 	 -1.0794610000 	 -2.2644770000 
593.40 	 224.9527000 	 2.149475 	 -1.0776650000 	 -2.2634220000 
593.60 	 224.9511000 	 2.149500 	 -1.0752040000 	 -2.2610660000 
593.80 	 224.9559000 	 2.149550 	 -1.0767210000 	 -2.2620420000 
594.00 	 224.9559000 	 2.149600 	 -1.0793080000 	 -2.2644010000 
594.20 	 224.9591000 	 2.149625 	 -1.0775570000 	 -2.2636250000 
594.40 	 224.9622000 	 2.149650 	 -1.0749240000 	 -2.2611460000 
594.60 	 224.9638000 	 2.149700 	 -1.0766410000 	 -2.2620960000 
594.80 	 224.9686000 	 2.149725 	 -1.0782910000 	 -2.2645600000 
595.00 	 224.9781000 	 2.149750 	 -1.0772610000 	 -2.2638540000 
595.20 	 224.9877000 	 2.149775 	 -1.0746450000 	 -2.2614130000 
595.40 	 224.9972000 	 2.149775 	 -1.0763360000 	 -2.2619090000 
595.60 	 225.0067000 	 2.149775 	 -1.0795050000 	 -2.2643180000 
595.80 	 225.0147000 	 2.149775 	 -1.0782340000 	 -2.2639720000 
596.00 	 225.0179000 	 2.149775 	 -1.0755670000 	 -2.2614160000 
596.20 	 225.0226000 	 2.149775 	 -1.0767620000 	 -2.2617240000 
596.40 	 225.0226000 	 2.149775 	 -1.0793370000 	 -2.2642930000 
596.60 	 225.0226000 	 2.149775 	 -1.0784850000 	 -2.2639820000 
596.80 	 225.0226000 	 2.149775 	 -1.0754710000 	 -2.2614890000 
597.00 	 225.0258000 	 2.149775 	 -1.0764030000 	 -2.2617470000 
597.20 	 225.0258000 	 2.149750 	 -1.0793210000 	 -2.2642800000 
597.40 	 225.0258000 	 2.149725 	 -1.0779090000 	 -2.2638510000 
597.60 	 225.0258000 	 2.149700 	 -1.0753380000 	 -2.2612920000 
597.80 	 225.0195000 	 2.149675 	 -1.0763740000 	 -2.2618420000 
598.00 	 225.0179000 	 2.149675 	 -1.0790320000 	 -2.2642990000 
598.20 	 225.0147000 	 2.149650 	 -1.0779570000 	 -2.2638990000 
598.40 	 225.0115000 	 2.149625 	 -1.0752260000 	 -2.2614380000 
598.60 	 225.0115000 	 2.149625 	 -1.0761640000 	 -2.2616290000 
598.80 	 225.0036000 	 2.149625 	 -1.0785010000 	 -2.2642360000 
599.00 	 225.0036000 	 2.149625 	 -1.0775980000 	 -2.2639940000 
599.20 	 224.9988000 	 2.149625 	 -1.0748390000 	 -2.2615310000 
599.40 	 224.9956000 	 2.149625 	 -1.0759260000 	 -2.2618900000 
599.60 	 224.9908000 	 2.149625 	 -1.0786630000 	 -2.2642960000 
599.80 	 224.9908000 	 2.149625 	 -1.0779920000 	 -2.2639660000 
600.00 	 224.9908000 	 2.149625 	 -1.0747080000 	 -2.2612700000 
600.20 	 224.9877000 	 2.149625 	 -1.0755950000 	 -2.2616230000 
600.40 	 224.9861000 	 2.149625 	 -1.0784210000 	 -2.2640860000 
600.60 	 224.9829000 	 2.149625 	 -1.0775820000 	 -2.2642770000 
600.80 	 224.9797000 	 2.149625 	 -1.0751280000 	 -2.2616320000 
601.00 	 224.9797000 	 2.149625 	 -1.0756140000 	 -2.2614800000 
601.20 	 224.9749000 	 2.149625 	 -1.0782720000 	 -2.2640100000 
601.40 	 224.9718000 	 2.149625 	 -1.0779130000 	 -2.2642830000 
601.60 	 224.9718000 	 2.149625 	 -1.0752900000 	 -2.2618130000 
601.80 	 224.9718000 	 2.149625 	 -1.0754170000 	 -2.2612670000 
602.00 	 224.9718000 	 2.149625 	 -1.0783230000 	 -2.2636950000 
602.20 	 224.9749000 	 2.149675 	 -1.0785830000 	 -2.2645060000 
602.40 	 224.9718000 	 2.149675 	 -1.0755670000 	 -2.2621410000 
602.60 	 224.9718000 	 2.149725 	 -1.0752900000 	 -2.2611810000 
602.80 	 224.9718000 	 2.149725 	 -1.0779290000 	 -2.2636830000 
603.00 	 224.9718000 	 2.149750 	 -1.0783290000 	 -2.2644710000 
603.20 	 224.9718000 	 2.149775 	 -1.0754140000 	 -2.2620680000 
603.40 	 224.9670000 	 2.149775 	 -1.0750830000 	 -2.2613140000 
603.60 	 224.9670000 	 2.149825 	 -1.0781890000 	 -2.2639020000 
603.80 	 224.9670000 	 2.149850 	 -1.0780840000 	 -2.2644580000 
604.00 	 224.9638000 	 2.149875 	 -1.0752900000 	 -2.2619060000 
604.20 	 224.9638000 	 2.149900 	 -1.0750480000 	 -2.2614410000 
604.40 	 224.9591000 	 2.149950 	 -1.0778810000 	 -2.2640450000 
604.60 	 224.9559000 	 2.149975 	 -1.0776930000 	 -2.2643440000 
604.80 	 224.9559000 	 2.150000 	 -1.0746570000 	 -2.2615590000 
605.00 	 224.9559000 	 2.150050 	 -1.0752710000 	 -2.2614770000 
605.20 	 224.9638000 	 2.150075 	 -1.0783830000 	 -2.2642200000 
605.40 	 224.9718000 	 2.150125 	 -1.0777380000 	 -2.2642640000 
605.60 	 224.9829000 	 2.150125 	 -1.0745080000 	 -2.2615240000 
605.80 	 224.9956000 	 2.150150 	 -1.0763710000 	 -2.2616830000 
606.00 	 225.0052000 	 2.150125 	 -1.0778270000 	 -2.2645790000 
606.20 	 225.0115000 	 2.150125 	 -1.0766540000 	 -2.2643250000 
606.40 	 225.0147000 	 2.150125 	 -1.0736850000 	 -2.2616390000 
606.60 	 225.0179000 	 2.150125 	 -1.0747720000 	 -2.2620840000 
606.80 	 225.0242000 	 2.150125 	 -1.0776520000 	 -2.2646330000 
607.00 	 225.0290000 	 2.150125 	 -1.0764570000 	 -2.2643760000 
607.20 	 225.0306000 	 2.150125 	 -1.0740850000 	 -2.2617720000 
607.40 	 225.0322000 	 2.150125 	 -1.0751790000 	 -2.2621760000 
607.60 	 225.0306000 	 2.150125 	 -1.0776680000 	 -2.2645850000 
607.80 	 225.0258000 	 2.150125 	 -1.0767620000 	 -2.2645890000 
608.00 	 225.0226000 	 2.150100 	 -1.0743870000 	 -2.2618450000 
608.20 	 225.0226000 	 2.150075 	 -1.0746420000 	 -2.2617050000 
608.40 	 225.0179000 	 2.150050 	 -1.0777190000 	 -2.2644010000 
608.60 	 225.0147000 	 2.150025 	 -1.0769050000 	 -2.2643880000 
608.80 	 225.0147000 	 2.150025 	 -1.0741580000 	 -2.2618870000 
609.00 	 225.0147000 	 2.150025 	 -1.0746730000 	 -2.2619600000 
609.20 	 225.0067000 	 2.150025 	 -1.0775850000 	 -2.2644770000 
609.40 	 225.0052000 	 2.150025 	 -1.0767810000 	 -2.2645350000 
609.60 	 225.0036000 	 2.150025 	 -1.0737480000 	 -2.2618320000 
609.80 	 225.0036000 	 2.150025 	 -1.0742860000 	 -2.2617120000 
610.00 	 224.9988000 	 2.150025 	 -1.0771690000 	 -2.2643310000 
610.20 	 224.9988000 	 2.150025 	 -1.0770960000 	 -2.2647830000 
610.40 	 224.9988000 	 2.150025 	 -1.0745430000 	 -2.2624240000 
610.60 	 224.9956000 	 2.150025 	 -1.0739640000 	 -2.2616510000 
610.80 	 224.9908000 	 2.150025 	 -1.0768320000 	 -2.2641530000 
611.00 	 224.9908000 	 2.150025 	 -1.0767300000 	 -2.2648300000 
611.20 	 224.9877000 	 2.150025 	 -1.0737260000 	 -2.2622680000 
611.40 	 224.9877000 	 2.150025 	 -1.0740060000 	 -2.2616990000 
611.60 	 224.9893000 	 2.150025 	 -1.0771240000 	 -2.2642200000 
611.80 	 224.9877000 	 2.150025 	 -1.0770730000 	 -2.2646810000 
612.00 	 224.9877000 	 2.150025 	 -1.0741040000 	 -2.2620460000 
612.20 	 224.9861000 	 2.150025 	 -1.0742730000 	 -2.2616160000 
612.40 	 224.9829000 	 2.150025 	 -1.0773090000 	 -2.2641210000 
612.60 	 224.9797000 	 2.150025 	 -1.0775790000 	 -2.2648970000 
612.80 	 224.9797000 	 2.150025 	 -1.0748540000 	 -2.2625100000 
613.00 	 224.9749000 	 2.150025 	 -1.0745530000 	 -2.2614030000 
613.20 	 224.9734000 	 2.150025 	 -1.0772930000 	 -2.2638000000 
613.40 	 224.9718000 	 2.150025 	 -1.0778750000 	 -2.2649510000 
613.60 	 224.9670000 	 2.150025 	 -1.0749880000 	 -2.2625800000 
613.80 	 224.9702000 	 2.150075 	 -1.0744760000 	 -2.2616070000 
614.00 	 224.9686000 	 2.150100 	 -1.0773150000 	 -2.2639750000 
614.20 	 224.9718000 	 2.150125 	 -1.0776040000 	 -2.2648590000 
614.40 	 224.9718000 	 2.150125 	 -1.0744990000 	 -2.2624080000 
614.60 	 224.9718000 	 2.150175 	 -1.0741140000 	 -2.2614220000 
614.80 	 224.9718000 	 2.150175 	 -1.0768760000 	 -2.2641940000 
615.00 	 224.9670000 	 2.150200 	 -1.0770670000 	 -2.2648370000 
615.20 	 224.9670000 	 2.150225 	 -1.0742160000 	 -2.2624110000 
615.40 	 224.9670000 	 2.150275 	 -1.0737170000 	 -2.2613810000 
615.60 	 224.9638000 	 2.150300 	 -1.0766630000 	 -2.2636830000 
615.80 	 224.9638000 	 2.150325 	 -1.0773150000 	 -2.2650180000 
616.00 	 224.9638000 	 2.150350 	 -1.0748420000 	 -2.2628280000 
616.20 	 224.9606000 	 2.150375 	 -1.0740060000 	 -2.2613530000 
616.40 	 224.9591000 	 2.150425 	 -1.0767870000 	 -2.2635490000 
616.60 	 224.9591000 	 2.150450 	 -1.0777630000 	 -2.2650560000 
616.80 	 224.9638000 	 2.150475 	 -1.0747590000 	 -2.2628880000 
617.00 	 224.9654000 	 2.150500 	 -1.0734910000 	 -2.2613690000 
617.20 	 224.9718000 	 2.150525 	 -1.0761580000 	 -2.2633710000 
617.40 	 224.9749000 	 2.150550 	 -1.0776420000 	 -2.2650370000 
617.60 	 224.9829000 	 2.150575 	 -1.0750520000 	 -2.2634380000 
617.80 	 224.9877000 	 2.150575 	 -1.0761580000 	 -2.2615560000 
618.00 	 224.9956000 	 2.150575 	 -1.0771050000 	 -2.2634480000 
618.20 	 225.0004000 	 2.150575 	 -1.0783830000 	 -2.2654560000 
618.40 	 225.0036000 	 2.150575 	 -1.0769020000 	 -2.2636160000 
618.60 	 225.0115000 	 2.150575 	 -1.0752300000 	 -2.2617790000 
618.80 	 225.0115000 	 2.150575 	 -1.0768640000 	 -2.2631580000 
619.00 	 225.0147000 	 2.150575 	 -1.0786880000 	 -2.2652790000 
619.20 	 225.0147000 	 2.150575 	 -1.0764540000 	 -2.2642420000 
619.40 	 225.0115000 	 2.150575 	 -1.0743080000 	 -2.2618420000 
619.60 	 225.0115000 	 2.150575 	 -1.0764570000 	 -2.2628750000 
619.80 	 225.0067000 	 2.150575 	 -1.0786720000 	 -2.2651960000 
620.00 	 225.0067000 	 2.150575 	 -1.0775250000 	 -2.2641440000 
620.20 	 225.0036000 	 2.150575 	 -1.0750610000 	 -2.2618010000 
620.40 	 225.0036000 	 2.150575 	 -1.0767020000 	 -2.2626620000 
620.60 	 225.0004000 	 2.150575 	 -1.0792190000 	 -2.2652150000 
620.80 	 224.9988000 	 2.150575 	 -1.0781800000 	 -2.2645540000 
621.00 	 224.9988000 	 2.150575 	 -1.0756370000 	 -2.2619760000 
621.20 	 224.9988000 	 2.150575 	 -1.0768920000 	 -2.2626910000 
621.40 	 224.9988000 	 2.150575 	 -1.0792670000 	 -2.2651450000 
621.60 	 224.9972000 	 2.150575 	 -1.0778330000 	 -2.2644650000 
621.80 	 224.9924000 	 2.150575 	 -1.0752200000 	 -2.2619220000 
622.00 	 224.9908000 	 2.150575 	 -1.0766190000 	 -2.2627070000 
622.20 	 224.9829000 	 2.150575 	 -1.0791400000 	 -2.2651800000 
622.40 	 224.9797000 	 2.150575 	 -1.0779190000 	 -2.2645000000 
622.60 	 224.9749000 	 2.150575 	 -1.0753660000 	 -2.2618390000 
622.80 	 224.9749000 	 2.150575 	 -1.0771370000 	 -2.2628780000 
623.00 	 224.9718000 	 2.150600 	 -1.0792800000 	 -2.2651610000 
623.20 	 224.9670000 	 2.150600 	 -1.0756680000 	 -2.2646210000 
623.40 	 224.9606000 	 2.150650 	 -1.0728010000 	 -2.2619220000 
623.60 	 224.9591000 	 2.150675 	 -1.0743680000 	 -2.2625060000 
623.80 	 224.9511000 	 2.150700 	 -1.0768540000 	 -2.2647860000 
624.00 	 224.9511000 	 2.150750 	 -1.0761610000 	 -2.2650370000 
624.20 	 224.9511000 	 2.150800 	 -1.0732620000 	 -2.2622750000 
624.40 	 224.9559000 	 2.150825 	 -1.0750100000 	 -2.2623950000 
624.60 	 224.9575000 	 2.150875 	 -1.0778390000 	 -2.2649830000 
624.80 	 224.9591000 	 2.150900 	 -1.0760080000 	 -2.2647600000 
625.00 	 224.9670000 	 2.150925 	 -1.0732170000 	 -2.2620610000 
625.20 	 224.9718000 	 2.150975 	 -1.0745970000 	 -2.2624370000 
625.40 	 224.9749000 	 2.151000 	 -1.0775980000 	 -2.2649700000 
625.60 	 224.9797000 	 2.151000 	 -1.0762950000 	 -2.2646270000 
625.80 	 224.9829000 	 2.151025 	 -1.0736150000 	 -2.2620650000 
626.00 	 224.9877000 	 2.151025 	 -1.0787740000 	 -2.2627830000 
626.20 	 224.9908000 	 2.151025 	 -1.0807740000 	 -2.2651670000 
626.40 	 224.9956000 	 2.151025 	 -1.0794450000 	 -2.2646110000 
626.60 	 224.9988000 	 2.151025 	 -1.0765650000 	 -2.2621000000 
626.80 	 225.0036000 	 2.151025 	 -1.0772900000 	 -2.2624400000 
627.00 	 225.0067000 	 2.151025 	 -1.0799150000 	 -2.2649700000 
627.20 	 225.0115000 	 2.151025 	 -1.0796170000 	 -2.2650650000 
627.40 	 225.0179000 	 2.151025 	 -1.0768450000 	 -2.2625350000 
627.60 	 225.0195000 	 2.151025 	 -1.0775440000 	 -2.2623920000 
627.80 	 225.0226000 	 2.151025 	 -1.0804910000 	 -2.2649070000 
628.00 	 225.0210000 	 2.151025 	 -1.0798650000 	 -2.2648330000 
628.20 	 225.0179000 	 2.151025 	 -1.0768160000 	 -2.2621980000 
628.40 	 225.0147000 	 2.151025 	 -1.0777160000 	 -2.2624330000 
628.60 	 225.0115000 	 2.151025 	 -1.0803000000 	 -2.2651000000 
628.80 	 225.0067000 	 2.151025 	 -1.0794130000 	 -2.2648170000 
629.00 	 225.0067000 	 2.151025 	 -1.0765900000 	 -2.2622460000 
629.20 	 225.0036000 	 2.151025 	 -1.0773720000 	 -2.2625060000 
629.40 	 225.0083000 	 2.151025 	 -1.0800780000 	 -2.2650850000 
629.60 	 225.0115000 	 2.151025 	 -1.0791110000 	 -2.2647640000 
629.80 	 225.0115000 	 2.151025 	 -1.0762950000 	 -2.2622430000 
630.00 	 225.0147000 	 2.151025 	 -1.0773600000 	 -2.2625000000 
630.20 	 225.0115000 	 2.151025 	 -1.0799540000 	 -2.2651200000 
630.40 	 225.0115000 	 2.150975 	 -1.0789620000 	 -2.2647890000 
630.60 	 225.0036000 	 2.150975 	 -1.0762530000 	 -2.2623130000 
630.80 	 225.0036000 	 2.150975 	 -1.0768670000 	 -2.2624020000 
631.00 	 224.9988000 	 2.150975 	 -1.0798110000 	 -2.2649220000 
631.20 	 224.9988000 	 2.150975 	 -1.0788190000 	 -2.2647480000 
631.40 	 224.9988000 	 2.150975 	 -1.0759040000 	 -2.2621660000 
631.60 	 224.9988000 	 2.150975 	 -1.0771560000 	 -2.2625160000 
631.80 	 224.9988000 	 2.150975 	 -1.0795080000 	 -2.2651130000 
632.00 	 224.9956000 	 2.150975 	 -1.0783450000 	 -2.2644550000 
632.20 	 224.9908000 	 2.150975 	 -1.0758530000 	 -2.2620610000 
632.40 	 224.9877000 	 2.150975 	 -1.0773340000 	 -2.2627130000 
632.60 	 224.9829000 	 2.150975 	 -1.0798200000 	 -2.2652210000 
632.80 	 224.9797000 	 2.150975 	 -1.0784370000 	 -2.2644420000 
633.00 	 224.9797000 	 2.150975 	 -1.0758150000 	 -2.2618930000 
633.20 	 224.9765000 	 2.150975 	 -1.0776010000 	 -2.2630370000 
633.40 	 224.9749000 	 2.150975 	 -1.0797250000 	 -2.2654280000 
633.60 	 224.9718000 	 2.150975 	 -1.0781000000 	 -2.2642260000 
633.80 	 224.9670000 	 2.150975 	 -1.0758460000 	 -2.2619180000 
634.00 	 224.9670000 	 2.151000 	 -1.0774360000 	 -2.2628530000 
634.20 	 224.9670000 	 2.151025 	 -1.0799660000 	 -2.2653990000 
634.40 	 224.9670000 	 2.151050 	 -1.0778520000 	 -2.2642230000 
634.60 	 224.9702000 	 2.151100 	 -1.0756400000 	 -2.2619280000 
634.80 	 224.9718000 	 2.151125 	 -1.0776550000 	 -2.2632820000 
635.00 	 224.9718000 	 2.151150 	 -1.0798390000 	 -2.2654790000 
635.20 	 224.9686000 	 2.151150 	 -1.0775820000 	 -2.2642230000 
635.40 	 224.9670000 	 2.151175 	 -1.0757320000 	 -2.2620040000 
635.60 	 224.9670000 	 2.151225 	 -1.0776520000 	 -2.2632380000 
635.80 	 224.9670000 	 2.151250 	 -1.0799600000 	 -2.2655230000 
636.00 	 224.9718000 	 2.151275 	 -1.0784210000 	 -2.2645250000 
636.20 	 224.9749000 	 2.151300 	 -1.0760500000 	 -2.2619530000 
636.40 	 224.9749000 	 2.151300 	 -1.0780810000 	 -2.2630090000 
636.60 	 224.9749000 	 2.151325 	 -1.0802810000 	 -2.2653710000 
636.80 	 224.9765000 	 2.151350 	 -1.0790090000 	 -2.2643020000 
637.00 	 224.9797000 	 2.151375 	 -1.0768920000 	 -2.2620040000 
637.20 	 224.9829000 	 2.151400 	 -1.0787230000 	 -2.2629010000 
637.40 	 224.9877000 	 2.151375 	 -1.0822260000 	 -2.2649320000 
637.60 	 224.9940000 	 2.151375 	 -1.0802750000 	 -2.2640510000 
637.80 	 224.9956000 	 2.151375 	 -1.0776140000 	 -2.2615620000 
638.00 	 224.9988000 	 2.151375 	 -1.0791400000 	 -2.2627420000 
638.20 	 224.9988000 	 2.151375 	 -1.0813970000 	 -2.2651390000 
638.40 	 224.9988000 	 2.151375 	 -1.0791780000 	 -2.2640860000 
638.60 	 224.9988000 	 2.151375 	 -1.0764570000 	 -2.2614670000 
638.80 	 224.9988000 	 2.151375 	 -1.0778240000 	 -2.2625570000 
639.00 	 224.9956000 	 2.151375 	 -1.0805320000 	 -2.2649070000 
639.20 	 224.9956000 	 2.151375 	 -1.0787110000 	 -2.2639820000 
639.40 	 224.9908000 	 2.151375 	 -1.0762020000 	 -2.2615270000 
639.60 	 224.9956000 	 2.151375 	 -1.0782720000 	 -2.2627640000 
639.80 	 224.9988000 	 2.151375 	 -1.0804530000 	 -2.2649920000 
640.00 	 224.9972000 	 2.151375 	 -1.0786410000 	 -2.2639430000 
640.20 	 224.9956000 	 2.151375 	 -1.0763900000 	 -2.2614220000 
640.40 	 224.9924000 	 2.151375 	 -1.0785450000 	 -2.2629360000 
640.60 	 224.9908000 	 2.151375 	 -1.0805380000 	 -2.2650780000 
640.80 	 224.9877000 	 2.151375 	 -1.0782940000 	 -2.2637840000 
641.00 	 224.9877000 	 2.151400 	 -1.0770450000 	 -2.2615310000 
641.20 	 224.9877000 	 2.151425 	 -1.0794730000 	 -2.2631680000 
641.40 	 224.9877000 	 2.151450 	 -1.0809770000 	 -2.2651800000 
641.60 	 224.9877000 	 2.151425 	 -1.0797630000 	 -2.2634890000 
641.80 	 224.9877000 	 2.151425 	 -1.0777120000 	 -2.2612790000 
642.00 	 224.9877000 	 2.151450 	 -1.0792290000 	 -2.2632600000 
642.20 	 224.9861000 	 2.151475 	 -1.0808880000 	 -2.2653990000 
642.40 	 224.9829000 	 2.151475 	 -1.0789650000 	 -2.2636730000 
642.60 	 224.9829000 	 2.151475 	 -1.0775820000 	 -2.2624840000 
642.80 	 224.9797000 	 2.151475 	 -1.0799760000 	 -2.2641820000 
643.00 	 224.9734000 	 2.151500 	 -1.0816030000 	 -2.2666900000 
643.20 	 224.9718000 	 2.151525 	 -1.0794160000 	 -2.2649920000 
643.40 	 224.9718000 	 2.151550 	 -1.0775440000 	 -2.2631290000 
643.60 	 224.9670000 	 2.151575 	 -1.0797790000 	 -2.2648330000 
643.80 	 224.9670000 	 2.151600 	 -1.0814540000 	 -2.2669410000 
644.00 	 224.9638000 	 2.151625 	 -1.0784750000 	 -2.2645000000 
644.20 	 224.9638000 	 2.151650 	 -1.0774680000 	 -2.2632190000 
644.40 	 224.9638000 	 2.151700 	 -1.0804110000 	 -2.2655460000 
644.60 	 224.9638000 	 2.151725 	 -1.0806210000 	 -2.2663940000 
644.80 	 224.9654000 	 2.151750 	 -1.0779000000 	 -2.2640960000 
645.00 	 224.9718000 	 2.151775 	 -1.0777850000 	 -2.2634820000 
645.20 	 224.9749000 	 2.151800 	 -1.0806210000 	 -2.2659080000 
645.40 	 224.9797000 	 2.151825 	 -1.0803220000 	 -2.2663620000 
645.60 	 224.9861000 	 2.151825 	 -1.0774610000 	 -2.2636920000 
645.80 	 224.9924000 	 2.151825 	 -1.0779480000 	 -2.2634700000 
646.00 	 224.9988000 	 2.151825 	 -1.0808470000 	 -2.2660610000 
646.20 	 225.0067000 	 2.151825 	 -1.0800710000 	 -2.2660640000 
646.40 	 225.0115000 	 2.151825 	 -1.0772450000 	 -2.2634160000 
646.60 	 225.0179000 	 2.151825 	 -1.0781350000 	 -2.2636060000 
646.80 	 225.0226000 	 2.151825 	 -1.0807800000 	 -2.2661430000 
647.00 	 225.0226000 	 2.151825 	 -1.0799410000 	 -2.2660130000 
647.20 	 225.0226000 	 2.151825 	 -1.0769400000 	 -2.2633650000 
647.40 	 225.0226000 	 2.151825 	 -1.0782020000 	 -2.2637560000 
647.60 	 225.0226000 	 2.151825 	 -1.0809800000 	 -2.2664610000 
647.80 	 225.0179000 	 2.151825 	 -1.0797020000 	 -2.2656950000 
648.00 	 225.0226000 	 2.151825 	 -1.0769720000 	 -2.2630950000 
648.20 	 225.0179000 	 2.151775 	 -1.0789360000 	 -2.2643180000 
648.40 	 225.0163000 	 2.151775 	 -1.0811230000 	 -2.2667440000 
648.60 	 225.0147000 	 2.151775 	 -1.0787840000 	 -2.2650780000 
648.80 	 225.0115000 	 2.151775 	 -1.0767490000 	 -2.2629610000 
649.00 	 225.0067000 	 2.151750 	 -1.0789460000 	 -2.2647570000 
649.20 	 225.0036000 	 2.151725 	 -1.0804430000 	 -2.2666610000 
649.40 	 224.9956000 	 2.151725 	 -1.0782460000 	 -2.2648370000 
649.60 	 224.9908000 	 2.151725 	 -1.0766920000 	 -2.2630720000 
649.80 	 224.9877000 	 2.151725 	 -1.0793750000 	 -2.2649890000 
650.00 	 224.9829000 	 2.151725 	 -1.0806180000 	 -2.2666490000 
650.20 	 224.9877000 	 2.151725 	 -1.0782340000 	 -2.2648140000 
650.40 	 224.9877000 	 2.151725 	 -1.0766920000 	 -2.2630280000 
650.60 	 224.9908000 	 2.151725 	 -1.0795880000 	 -2.2652500000 
650.80 	 224.9908000 	 2.151725 	 -1.0804370000 	 -2.2665910000 
651.00 	 224.9908000 	 2.151725 	 -1.0775630000 	 -2.2641370000 
651.20 	 224.9908000 	 2.151725 	 -1.0768450000 	 -2.2633170000 
651.40 	 224.9908000 	 2.151725 	 -1.0799850000 	 -2.2656540000 
651.60 	 224.9956000 	 2.151725 	 -1.0800580000 	 -2.2664480000 
651.80 	 224.9908000 	 2.151725 	 -1.0769460000 	 -2.2638130000 
652.00 	 224.9908000 	 2.151725 	 -1.0772010000 	 -2.2633650000 
652.20 	 224.9893000 	 2.151725 	 -1.0802050000 	 -2.2660640000 
652.40 	 224.9829000 	 2.151725 	 -1.0794510000 	 -2.2663940000 
652.60 	 224.9797000 	 2.151725 	 -1.0764980000 	 -2.2637210000 
652.80 	 224.9734000 	 2.151725 	 -1.0773630000 	 -2.2635560000 
653.00 	 224.9718000 	 2.151725 	 -1.0800140000 	 -2.2662320000 
653.20 	 224.9670000 	 2.151775 	 -1.0794540000 	 -2.2662930000 
653.40 	 224.9670000 	 2.151775 	 -1.0763450000 	 -2.2636670000 
653.60 	 224.9670000 	 2.151825 	 -1.0769140000 	 -2.2636160000 
653.80 	 224.9670000 	 2.151850 	 -1.0798140000 	 -2.2662610000 
654.00 	 224.9670000 	 2.151875 	 -1.0790600000 	 -2.2661690000 
654.20 	 224.9638000 	 2.151925 	 -1.0762440000 	 -2.2634890000 
654.40 	 224.9638000 	 2.151950 	 -1.0770160000 	 -2.2637210000 
654.60 	 224.9591000 	 2.151975 	 -1.0797410000 	 -2.2664450000 
654.80 	 224.9591000 	 2.152000 	 -1.0786340000 	 -2.2659840000 
655.00 	 224.9591000 	 2.152025 	 -1.0761130000 	 -2.2631230000 
655.20 	 224.9638000 	 2.152075 	 -1.0773470000 	 -2.2638350000 
655.40 	 224.9718000 	 2.152100 	 -1.0802170000 	 -2.2665020000 
655.60 	 224.9734000 	 2.152125 	 -1.0788380000 	 -2.2660450000 
655.80 	 224.9749000 	 2.152150 	 -1.0763070000 	 -2.2635940000 
656.00 	 224.9797000 	 2.152150 	 -1.0780970000 	 -2.2634280000 
656.20 	 224.9877000 	 2.152175 	 -1.0808560000 	 -2.2660890000 
656.40 	 224.9908000 	 2.152200 	 -1.0796260000 	 -2.2655170000 
656.60 	 224.9956000 	 2.152175 	 -1.0787230000 	 -2.2630910000 
656.80 	 225.0036000 	 2.152175 	 -1.0793400000 	 -2.2635560000 
657.00 	 225.0083000 	 2.152175 	 -1.0822580000 	 -2.2663310000 
657.20 	 225.0115000 	 2.152175 	 -1.0805070000 	 -2.2653930000 
657.40 	 225.0115000 	 2.152175 	 -1.0781130000 	 -2.2629230000 
657.60 	 225.0115000 	 2.152175 	 -1.0799660000 	 -2.2640770000 
657.80 	 225.0067000 	 2.152175 	 -1.0819660000 	 -2.2663660000 
658.00 	 225.0036000 	 2.152175 	 -1.0801280000 	 -2.2654060000 
658.20 	 224.9988000 	 2.152175 	 -1.0777630000 	 -2.2628590000 
658.40 	 224.9956000 	 2.152175 	 -1.0792510000 	 -2.2638890000 
658.60 	 224.9908000 	 2.152175 	 -1.0817620000 	 -2.2663720000 
658.80 	 224.9908000 	 2.152175 	 -1.0800710000 	 -2.2654600000 
659.00 	 224.9956000 	 2.152175 	 -1.0776550000 	 -2.2629040000 
659.20 	 224.9988000 	 2.152175 	 -1.0792800000 	 -2.2641370000 
659.40 	 224.9988000 	 2.152175 	 -1.0811520000 	 -2.2665820000 
659.60 	 224.9956000 	 2.152175 	 -1.0793690000 	 -2.2653450000 
659.80 	 224.9908000 	 2.152175 	 -1.0771560000 	 -2.2630660000 
660.00 	 224.9877000 	 2.152175 	 -1.0790510000 	 -2.2641150000 
660.20 	 224.9845000 	 2.152175 	 -1.0813200000 	 -2.2665880000 
660.40 	 224.9829000 	 2.152175 	 -1.0793210000 	 -2.2652850000 
660.60 	 224.9813000 	 2.152175 	 -1.0771180000 	 -2.2630440000 
660.80 	 224.9797000 	 2.152175 	 -1.0793970000 	 -2.2644260000 
661.00 	 224.9797000 	 2.152175 	 -1.0812630000 	 -2.2666520000 
661.20 	 224.9797000 	 2.152200 	 -1.0793110000 	 -2.2651420000 
661.40 	 224.9797000 	 2.152200 	 -1.0774360000 	 -2.2628620000 
661.60 	 224.9829000 	 2.152225 	 -1.0795370000 	 -2.2646050000 
661.80 	 224.9829000 	 2.152250 	 -1.0813780000 	 -2.2667220000 
662.00 	 224.9797000 	 2.152225 	 -1.0786500000 	 -2.2646870000 
662.20 	 224.9765000 	 2.152250 	 -1.0773400000 	 -2.2629960000 
662.40 	 224.9718000 	 2.152250 	 -1.0805640000 	 -2.2653100000 
662.60 	 224.9670000 	 2.152275 	 -1.0814920000 	 -2.2668010000 
662.80 	 224.9638000 	 2.152300 	 -1.0786660000 	 -2.2644110000 
663.00 	 224.9638000 	 2.152350 	 -1.0779130000 	 -2.2632500000 
663.20 	 224.9670000 	 2.152375 	 -1.0808600000 	 -2.2654560000 
663.40 	 224.9718000 	 2.152400 	 -1.0812120000 	 -2.2667470000 
663.60 	 224.9718000 	 2.152425 	 -1.0782590000 	 -2.2641630000 
663.80 	 224.9749000 	 2.152450 	 -1.0783230000 	 -2.2632220000 
664.00 	 224.9749000 	 2.152475 	 -1.0812920000 	 -2.2660220000 
664.20 	 224.9797000 	 2.152500 	 -1.0808630000 	 -2.2664830000 
664.40 	 224.9829000 	 2.152500 	 -1.0782460000 	 -2.2643980000 
664.60 	 224.9845000 	 2.152500 	 -1.0783930000 	 -2.2642420000 
664.80 	 224.9877000 	 2.152525 	 -1.0814190000 	 -2.2668930000 
665.00 	 224.9908000 	 2.152525 	 -1.0812660000 	 -2.2668270000 
665.20 	 224.9908000 	 2.152525 	 -1.0771340000 	 -2.2638920000 
665.40 	 224.9956000 	 2.152525 	 -1.0780970000 	 -2.2642900000 
665.60 	 224.9956000 	 2.152525 	 -1.0806120000 	 -2.2669480000 
665.80 	 224.9988000 	 2.152525 	 -1.0792920000 	 -2.2663560000 
666.00 	 225.0036000 	 2.152525 	 -1.0764920000 	 -2.2637560000 
666.20 	 225.0052000 	 2.152525 	 -1.0781450000 	 -2.2644770000 
666.40 	 225.0067000 	 2.152525 	 -1.0803730000 	 -2.2671890000 
666.60 	 225.0067000 	 2.152525 	 -1.0783480000 	 -2.2659970000 
666.80 	 225.0067000 	 2.152525 	 -1.0759860000 	 -2.2636860000 
667.00 	 225.0083000 	 2.152525 	 -1.0780680000 	 -2.2648530000 
667.20 	 225.0067000 	 2.152525 	 -1.0801440000 	 -2.2672340000 
667.40 	 225.0115000 	 2.152525 	 -1.0780370000 	 -2.2659370000 
667.60 	 225.0067000 	 2.152525 	 -1.0759800000 	 -2.2635300000 
667.80 	 225.0067000 	 2.152525 	 -1.0785170000 	 -2.2653170000 
668.00 	 225.0067000 	 2.152525 	 -1.0800170000 	 -2.2673420000 
668.20 	 225.0036000 	 2.152525 	 -1.0774330000 	 -2.2654370000 
668.40 	 224.9988000 	 2.152525 	 -1.0761230000 	 -2.2634950000 
668.60 	 224.9988000 	 2.152525 	 -1.0789360000 	 -2.2655200000 
668.80 	 224.9956000 	 2.152525 	 -1.0800360000 	 -2.2674370000 
669.00 	 224.9908000 	 2.152525 	 -1.0769910000 	 -2.2650590000 
669.20 	 224.9877000 	 2.152525 	 -1.0761450000 	 -2.2636320000 
669.40 	 224.9861000 	 2.152525 	 -1.0791680000 	 -2.2660610000 
669.60 	 224.9829000 	 2.152525 	 -1.0793020000 	 -2.2670360000 
669.80 	 224.9813000 	 2.152525 	 -1.0762410000 	 -2.2642420000 
670.00 	 224.9797000 	 2.152550 	 -1.0772130000 	 -2.2641590000 
670.20 	 224.9781000 	 2.152550 	 -1.0812540000 	 -2.2671030000 
670.40 	 224.9749000 	 2.152575 	 -1.0801410000 	 -2.2668460000 
670.60 	 224.9718000 	 2.152600 	 -1.0771370000 	 -2.2642260000 
670.80 	 224.9686000 	 2.152625 	 -1.0782210000 	 -2.2646360000 
671.00 	 224.9638000 	 2.152650 	 -1.0808560000 	 -2.2673290000 
671.20 	 224.9638000 	 2.152675 	 -1.0793180000 	 -2.2667470000 
671.40 	 224.9559000 	 2.152700 	 -1.0767080000 	 -2.2642230000 
671.60 	 224.9591000 	 2.152725 	 -1.0785990000 	 -2.2653450000 
671.80 	 224.9622000 	 2.152750 	 -1.0809170000 	 -2.2675580000 
672.00 	 224.9638000 	 2.152800 	 -1.0786340000 	 -2.2659650000 
672.20 	 224.9718000 	 2.152825 	 -1.0767780000 	 -2.2638350000 
672.40 	 224.9749000 	 2.152850 	 -1.0793840000 	 -2.2656540000 
672.60 	 224.9797000 	 2.152850 	 -1.0810340000 	 -2.2675830000 
672.80 	 224.9829000 	 2.152900 	 -1.0781380000 	 -2.2655770000 
673.00 	 224.9877000 	 2.152875 	 -1.0768670000 	 -2.2643950000 
673.20 	 224.9908000 	 2.152875 	 -1.0797410000 	 -2.2666740000 
673.40 	 224.9908000 	 2.152875 	 -1.0802560000 	 -2.2680190000 
673.60 	 224.9956000 	 2.152875 	 -1.0771400000 	 -2.2654660000 
673.80 	 224.9956000 	 2.152875 	 -1.0769110000 	 -2.2646210000 
674.00 	 225.0020000 	 2.152875 	 -1.0796830000 	 -2.2670750000 
674.20 	 225.0052000 	 2.152875 	 -1.0798170000 	 -2.2678220000 
674.40 	 225.0131000 	 2.152875 	 -1.0768130000 	 -2.2652370000 
674.60 	 225.0179000 	 2.152875 	 -1.0770800000 	 -2.2649640000 
674.80 	 225.0226000 	 2.152875 	 -1.0799500000 	 -2.2676690000 
675.00 	 225.0226000 	 2.152875 	 -1.0789740000 	 -2.2674150000 
675.20 	 225.0226000 	 2.152875 	 -1.0759930000 	 -2.2648020000 
675.40 	 225.0179000 	 2.152875 	 -1.0777630000 	 -2.2655360000 
675.60 	 225.0115000 	 2.152875 	 -1.0799980000 	 -2.2679810000 
675.80 	 225.0036000 	 2.152875 	 -1.0779730000 	 -2.2665120000 
676.00 	 224.9988000 	 2.152875 	 -1.0759700000 	 -2.2643380000 
676.20 	 224.9956000 	 2.152875 	 -1.0785040000 	 -2.2662770000 
676.40 	 224.9956000 	 2.152875 	 -1.0801030000 	 -2.2680120000 
676.60 	 224.9956000 	 2.152875 	 -1.0775310000 	 -2.2659490000 
676.80 	 224.9988000 	 2.152875 	 -1.0760470000 	 -2.2642870000 
677.00 	 225.0036000 	 2.152875 	 -1.0788470000 	 -2.2663690000 
677.20 	 225.0036000 	 2.152875 	 -1.0800200000 	 -2.2680280000 
677.40 	 225.0052000 	 2.152875 	 -1.0766440000 	 -2.2657170000 
677.60 	 225.0036000 	 2.152875 	 -1.0765740000 	 -2.2645890000 
677.80 	 225.0036000 	 2.152875 	 -1.0795690000 	 -2.2671700000 
678.00 	 225.0036000 	 2.152875 	 -1.0792000000 	 -2.2677360000 
678.20 	 224.9956000 	 2.152875 	 -1.0761040000 	 -2.2651580000 
678.40 	 224.9956000 	 2.152875 	 -1.0764730000 	 -2.2646620000 
678.60 	 224.9877000 	 2.152875 	 -1.0794540000 	 -2.2674560000 
678.80 	 224.9877000 	 2.152875 	 -1.0787110000 	 -2.2674020000 
679.00 	 224.9877000 	 2.152875 	 -1.0757220000 	 -2.2648300000 
679.20 	 224.9877000 	 2.152875 	 -1.0768160000 	 -2.2653130000 
679.40 	 224.9908000 	 2.152875 	 -1.0792730000 	 -2.2679110000 
679.60 	 224.9956000 	 2.152875 	 -1.0776810000 	 -2.2670650000 
679.80 	 225.0036000 	 2.152875 	 -1.0752420000 	 -2.2645220000 
680.00 	 225.0067000 	 2.152875 	 -1.0771620000 	 -2.2655390000 
680.20 	 225.0067000 	 2.152875 	 -1.0795080000 	 -2.2680630000 
680.40 	 225.0036000 	 2.152875 	 -1.0775310000 	 -2.2668080000 
680.60 	 225.0004000 	 2.152875 	 -1.0753890000 	 -2.2642960000 
680.80 	 224.9956000 	 2.152875 	 -1.0775570000 	 -2.2659240000 
681.00 	 224.9956000 	 2.152875 	 -1.0792060000 	 -2.2681010000 
681.20 	 224.9956000 	 2.152875 	 -1.0767590000 	 -2.2663910000 
681.40 	 224.9908000 	 2.152875 	 -1.0750330000 	 -2.2643470000 
681.60 	 224.9956000 	 2.152875 	 -1.0773850000 	 -2.2660030000 
681.80 	 224.9908000 	 2.152875 	 -1.0791080000 	 -2.2681240000 
682.00 	 224.9956000 	 2.152875 	 -1.0765780000 	 -2.2662100000 
682.20 	 224.9877000 	 2.152875 	 -1.0751630000 	 -2.2642520000 
682.40 	 224.9877000 	 2.152875 	 -1.0778780000 	 -2.2663120000 
682.60 	 224.9829000 	 2.152875 	 -1.0789810000 	 -2.2680440000 
682.80 	 224.9797000 	 2.152875 	 -1.0761100000 	 -2.2657650000 
683.00 	 224.9797000 	 2.152875 	 -1.0751370000 	 -2.2642520000 
683.20 	 224.9749000 	 2.152875 	 -1.0780300000 	 -2.2664580000 
683.40 	 224.9718000 	 2.152900 	 -1.0787900000 	 -2.2679010000 
683.60 	 224.9718000 	 2.152900 	 -1.0762690000 	 -2.2653100000 
683.80 	 224.9670000 	 2.152925 	 -1.0758810000 	 -2.2643730000 
684.00 	 224.9670000 	 2.152950 	 -1.0791240000 	 -2.2668300000 
684.20 	 224.9654000 	 2.153000 	 -1.0791170000 	 -2.2676370000 
684.40 	 224.9638000 	 2.153025 	 -1.0762060000 	 -2.2651230000 
684.60 	 224.9591000 	 2.153050 	 -1.0761670000 	 -2.2646900000 
684.80 	 224.9559000 	 2.153075 	 -1.0790820000 	 -2.2674080000 
685.00 	 224.9559000 	 2.153125 	 -1.0783420000 	 -2.2675930000 
685.20 	 224.9511000 	 2.153150 	 -1.0756650000 	 -2.2649700000 
685.40 	 224.9559000 	 2.153200 	 -1.0763230000 	 -2.2647730000 
685.60 	 224.9559000 	 2.153250 	 -1.0791970000 	 -2.2677420000 
685.80 	 224.9638000 	 2.153275 	 -1.0779950000 	 -2.2673070000 
686.00 	 224.9670000 	 2.153300 	 -1.0755090000 	 -2.2645730000 
686.20 	 224.9749000 	 2.153325 	 -1.0773850000 	 -2.2655390000 
686.40 	 224.9877000 	 2.153350 	 -1.0798110000 	 -2.2673860000 
686.60 	 224.9956000 	 2.153350 	 -1.0771780000 	 -2.2661720000 
686.80 	 225.0036000 	 2.153375 	 -1.0752740000 	 -2.2639180000 
687.00 	 225.0147000 	 2.153400 	 -1.0785680000 	 -2.2658320000 
687.20 	 225.0226000 	 2.153375 	 -1.0793940000 	 -2.2677580000 
687.40 	 225.0258000 	 2.153375 	 -1.0766120000 	 -2.2655070000 
687.60 	 225.0306000 	 2.153375 	 -1.0754330000 	 -2.2639080000 
687.80 	 225.0306000 	 2.153375 	 -1.0780970000 	 -2.2661180000 
688.00 	 225.0306000 	 2.153375 	 -1.0790410000 	 -2.2676630000 
688.20 	 225.0290000 	 2.153350 	 -1.0762370000 	 -2.2654030000 
688.40 	 225.0258000 	 2.153325 	 -1.0753310000 	 -2.2640740000 
688.60 	 225.0258000 	 2.153300 	 -1.0786440000 	 -2.2666070000 
688.80 	 225.0226000 	 2.153275 	 -1.0786150000 	 -2.2675930000 
689.00 	 225.0242000 	 2.153275 	 -1.0756050000 	 -2.2646710000 
689.20 	 225.0226000 	 2.153250 	 -1.0762150000 	 -2.2645730000 
689.40 	 225.0179000 	 2.153225 	 -1.0792160000 	 -2.2673800000 
689.60 	 225.0147000 	 2.153225 	 -1.0778840000 	 -2.2669280000 
689.80 	 225.0115000 	 2.153200 	 -1.0752960000 	 -2.2639690000 
690.00 	 225.0067000 	 2.153175 	 -1.0766510000 	 -2.2646400000 
690.20 	 225.0036000 	 2.153175 	 -1.0794890000 	 -2.2675830000 
690.40 	 225.0036000 	 2.153175 	 -1.0778330000 	 -2.2667500000 
690.60 	 225.0020000 	 2.153175 	 -1.0753220000 	 -2.2640130000 
690.80 	 224.9988000 	 2.153175 	 -1.0771240000 	 -2.2651070000 
691.00 	 225.0004000 	 2.153175 	 -1.0792540000 	 -2.2675580000 
691.20 	 224.9988000 	 2.153175 	 -1.0775920000 	 -2.2664290000 
691.40 	 224.9988000 	 2.153175 	 -1.0753660000 	 -2.2640610000 
691.60 	 224.9956000 	 2.153175 	 -1.0774450000 	 -2.2654690000 
691.80 	 224.9908000 	 2.153175 	 -1.0795310000 	 -2.2677330000 
692.00 	 224.9877000 	 2.153175 	 -1.0769970000 	 -2.2659710000 
692.20 	 224.9877000 	 2.153175 	 -1.0752140000 	 -2.2639210000 
692.40 	 224.9829000 	 2.153175 	 -1.0776550000 	 -2.2656660000 
692.60 	 224.9797000 	 2.153175 	 -1.0794070000 	 -2.2677040000 
692.80 	 224.9797000 	 2.153175 	 -1.0770130000 	 -2.2659430000 
693.00 	 224.9749000 	 2.153175 	 -1.0753470000 	 -2.2639340000 
693.20 	 224.9718000 	 2.153175 	 -1.0779860000 	 -2.2658570000 
693.40 	 224.9718000 	 2.153175 	 -1.0793270000 	 -2.2677770000 
693.60 	 224.9670000 	 2.153200 	 -1.0764920000 	 -2.2655270000 
693.80 	 224.9718000 	 2.153225 	 -1.0755570000 	 -2.2639720000 
694.00 	 224.9718000 	 2.153250 	 -1.0786910000 	 -2.2665530000 
694.20 	 224.9718000 	 2.153275 	 -1.0791270000 	 -2.2675860000 
694.40 	 224.9718000 	 2.153275 	 -1.0762150000 	 -2.2650460000 
694.60 	 224.9670000 	 2.153325 	 -1.0761960000 	 -2.2641530000 
694.80 	 224.9670000 	 2.153325 	 -1.0794700000 	 -2.2667280000 
695.00 	 224.9654000 	 2.153375 	 -1.0791910000 	 -2.2670650000 
695.20 	 224.9638000 	 2.153400 	 -1.0760370000 	 -2.2643820000 
695.40 	 224.9638000 	 2.153425 	 -1.0773310000 	 -2.2646050000 
695.60 	 224.9591000 	 2.153450 	 -1.0799980000 	 -2.2673540000 
695.80 	 224.9559000 	 2.153500 	 -1.0786310000 	 -2.2666870000 
696.00 	 224.9559000 	 2.153525 	 -1.0758110000 	 -2.2640740000 
696.20 	 224.9559000 	 2.153575 	 -1.0774290000 	 -2.2648720000 
696.40 	 224.9559000 	 2.153600 	 -1.0798260000 	 -2.2676780000 
696.60 	 224.9559000 	 2.153650 	 -1.0779700000 	 -2.2664100000 
696.80 	 224.9591000 	 2.153675 	 -1.0755540000 	 -2.2640130000 
697.00 	 224.9654000 	 2.153700 	 -1.0770830000 	 -2.2651160000 
697.20 	 224.9718000 	 2.153750 	 -1.0795050000 	 -2.2676470000 
697.40 	 224.9797000 	 2.153775 	 -1.0771470000 	 -2.2661180000 
697.60 	 224.9877000 	 2.153800 	 -1.0753760000 	 -2.2640350000 
697.80 	 224.9956000 	 2.153775 	 -1.0803640000 	 -2.2666680000 
698.00 	 225.0036000 	 2.153775 	 -1.0812030000 	 -2.2678950000 
698.20 	 225.0115000 	 2.153775 	 -1.0785870000 	 -2.2656150000 
698.40 	 225.0179000 	 2.153775 	 -1.0777310000 	 -2.2646550000 
698.60 	 225.0226000 	 2.153775 	 -1.0809450000 	 -2.2673990000 
698.80 	 225.0306000 	 2.153775 	 -1.0805320000 	 -2.2676820000 
699.00 	 225.0338000 	 2.153775 	 -1.0773850000 	 -2.2649480000 
699.20 	 225.0338000 	 2.153775 	 -1.0779320000 	 -2.2650150000 
699.40 	 225.0322000 	 2.153775 	 -1.0808020000 	 -2.2678060000 
699.60 	 225.0306000 	 2.153750 	 -1.0792100000 	 -2.2671990000 
699.80 	 225.0242000 	 2.153725 	 -1.0764630000 	 -2.2645630000 
700.00 	 225.0163000 	 2.153700 	 -1.0783860000 	 -2.2657300000 
700.20 	 225.0115000 	 2.153675 	 -1.0808020000 	 -2.2682000000 
700.40 	 225.0036000 	 2.153675 	 -1.0784530000 	 -2.2666230000 
700.60 	 225.0036000 	 2.153675 	 -1.0765080000 	 -2.2644170000 
700.80 	 225.0036000 	 2.153675 	 -1.0789080000 	 -2.2661590000 
701.00 	 225.0036000 	 2.153675 	 -1.0805540000 	 -2.2682060000 
701.20 	 225.0036000 	 2.153675 	 -1.0780050000 	 -2.2662770000 
701.40 	 225.0004000 	 2.153675 	 -1.0765580000 	 -2.2644040000 
701.60 	 224.9972000 	 2.153675 	 -1.0794160000 	 -2.2666930000 
701.80 	 224.9956000 	 2.153675 	 -1.0801980000 	 -2.2680250000 
702.00 	 224.9893000 	 2.153675 	 -1.0769620000 	 -2.2654600000 
702.20 	 224.9877000 	 2.153675 	 -1.0770860000 	 -2.2645850000 
702.40 	 224.9877000 	 2.153675 	 -1.0799760000 	 -2.2672620000 
702.60 	 224.9877000 	 2.153675 	 -1.0798840000 	 -2.2678630000 
702.80 	 224.9877000 	 2.153675 	 -1.0767560000 	 -2.2651510000 
703.00 	 224.9908000 	 2.153675 	 -1.0772200000 	 -2.2647980000 
703.20 	 224.9877000 	 2.153675 	 -1.0802590000 	 -2.2676060000 
703.40 	 224.9877000 	 2.153675 	 -1.0795970000 	 -2.2676850000 
703.60 	 224.9797000 	 2.153675 	 -1.0765900000 	 -2.2650620000 
703.80 	 224.9797000 	 2.153675 	 -1.0771970000 	 -2.2649350000 
704.00 	 224.9749000 	 2.153675 	 -1.0805260000 	 -2.2676880000 
704.20 	 224.9749000 	 2.153675 	 -1.0792960000 	 -2.2674910000 
704.40 	 224.9749000 	 2.153675 	 -1.0765930000 	 -2.2649070000 
704.60 	 224.9749000 	 2.153700 	 -1.0776710000 	 -2.2651830000 
704.80 	 224.9749000 	 2.153725 	 -1.0803450000 	 -2.2677140000 
705.00 	 224.9718000 	 2.153750 	 -1.0792350000 	 -2.2673510000 
705.20 	 224.9718000 	 2.153775 	 -1.0763070000 	 -2.2646970000 
705.40 	 224.9670000 	 2.153775 	 -1.0779760000 	 -2.2654760000 
705.60 	 224.9670000 	 2.153800 	 -1.0803190000 	 -2.2680410000 
705.80 	 224.9638000 	 2.153850 	 -1.0781760000 	 -2.2669440000 
706.00 	 224.9638000 	 2.153875 	 -1.0759640000 	 -2.2645700000 
706.20 	 224.9638000 	 2.153900 	 -1.0781160000 	 -2.2660100000 
706.40 	 224.9670000 	 2.153950 	 -1.0801090000 	 -2.2682860000 
706.60 	 224.9638000 	 2.153975 	 -1.0776620000 	 -2.2666140000 
706.80 	 224.9670000 	 2.154000 	 -1.0758910000 	 -2.2644900000 
707.00 	 224.9670000 	 2.154025 	 -1.0781960000 	 -2.2662420000 
707.20 	 224.9718000 	 2.154050 	 -1.0797500000 	 -2.2682540000 
707.40 	 224.9718000 	 2.154075 	 -1.0773370000 	 -2.2664640000 
707.60 	 224.9749000 	 2.154100 	 -1.0763260000 	 -2.2641530000 
707.80 	 224.9749000 	 2.154100 	 -1.0802020000 	 -2.2660990000 
708.00 	 224.9749000 	 2.154125 	 -1.0813390000 	 -2.2680250000 
708.20 	 224.9797000 	 2.154150 	 -1.0788980000 	 -2.2660990000 
708.40 	 224.9813000 	 2.154175 	 -1.0773660000 	 -2.2644810000 
708.60 	 224.9845000 	 2.154200 	 -1.0801350000 	 -2.2664390000 
708.80 	 224.9908000 	 2.154175 	 -1.0833840000 	 -2.2680570000 
709.00 	 224.9956000 	 2.154175 	 -1.0804240000 	 -2.2657590000 
709.20 	 224.9988000 	 2.154175 	 -1.0794420000 	 -2.2645440000 
709.40 	 225.0036000 	 2.154175 	 -1.0822300000 	 -2.2669630000 
709.60 	 225.0067000 	 2.154175 	 -1.0825980000 	 -2.2679900000 
709.80 	 225.0115000 	 2.154175 	 -1.0796170000 	 -2.2655550000 
710.00 	 225.0115000 	 2.154175 	 -1.0790030000 	 -2.2646650000 
710.20 	 225.0147000 	 2.154175 	 -1.0819370000 	 -2.2670460000 
710.40 	 225.0147000 	 2.154175 	 -1.0820290000 	 -2.2679140000 
710.60 	 225.0147000 	 2.154175 	 -1.0789050000 	 -2.2651860000 
710.80 	 225.0147000 	 2.154175 	 -1.0793110000 	 -2.2648780000 
711.00 	 225.0147000 	 2.154175 	 -1.0824080000 	 -2.2676660000 
711.20 	 225.0147000 	 2.154175 	 -1.0814000000 	 -2.2676150000 
711.40 	 225.0115000 	 2.154175 	 -1.0784210000 	 -2.2645730000 
711.60 	 225.0036000 	 2.154175 	 -1.0794770000 	 -2.2651390000 
711.80 	 224.9988000 	 2.154175 	 -1.0820800000 	 -2.2678690000 
712.00 	 224.9908000 	 2.154175 	 -1.0806720000 	 -2.2669160000 
712.20 	 224.9877000 	 2.154175 	 -1.0783860000 	 -2.2645760000 
712.40 	 224.9829000 	 2.154175 	 -1.0804430000 	 -2.2656380000 
712.60 	 224.9797000 	 2.154175 	 -1.0825600000 	 -2.2680410000 
712.80 	 224.9749000 	 2.154175 	 -1.0803130000 	 -2.2667760000 
713.00 	 224.9749000 	 2.154175 	 -1.0779440000 	 -2.2643470000 
713.20 	 224.9749000 	 2.154175 	 -1.0798490000 	 -2.2657080000 
713.40 	 224.9749000 	 2.154175 	 -1.0822010000 	 -2.2680600000 
713.60 	 224.9797000 	 2.154175 	 -1.0796230000 	 -2.2664830000 
713.80 	 224.9765000 	 2.154200 	 -1.0789650000 	 -2.2642960000 
714.00 	 224.9749000 	 2.154225 	 -1.0811520000 	 -2.2661110000 
714.20 	 224.9718000 	 2.154250 	 -1.0830210000 	 -2.2680730000 
714.40 	 224.9670000 	 2.154250 	 -1.0799630000 	 -2.2661560000 
714.60 	 224.9670000 	 2.154300 	 -1.0788280000 	 -2.2645220000 
714.80 	 224.9670000 	 2.154325 	 -1.0820040000 	 -2.2666870000 
715.00 	 224.9670000 	 2.154350 	 -1.0827830000 	 -2.2680060000 
715.20 	 224.9718000 	 2.154375 	 -1.0797090000 	 -2.2655360000 
715.40 	 224.9718000 	 2.154400 	 -1.0791210000 	 -2.2645630000 
715.60 	 224.9749000 	 2.154425 	 -1.0816510000 	 -2.2670300000 
715.80 	 224.9718000 	 2.154450 	 -1.0822170000 	 -2.2680570000 
716.00 	 224.9749000 	 2.154450 	 -1.0802560000 	 -2.2659780000 
716.20 	 224.9749000 	 2.154475 	 -1.0797980000 	 -2.2651640000 
716.40 	 224.9749000 	 2.154500 	 -1.0825540000 	 -2.2678500000 
716.60 	 224.9797000 	 2.154525 	 -1.0823090000 	 -2.2683880000 
716.80 	 224.9829000 	 2.154550 	 -1.0790190000 	 -2.2657940000 
717.00 	 224.9877000 	 2.154525 	 -1.0808560000 	 -2.2662510000 
717.20 	 224.9877000 	 2.154525 	 -1.0835810000 	 -2.2688360000 
717.40 	 224.9908000 	 2.154550 	 -1.0826490000 	 -2.2686860000 
717.60 	 224.9956000 	 2.154575 	 -1.0799410000 	 -2.2660290000 
717.80 	 224.9988000 	 2.154600 	 -1.0809480000 	 -2.2665180000 
718.00 	 225.0067000 	 2.154575 	 -1.0812730000 	 -2.2695570000 
718.20 	 225.0115000 	 2.154575 	 -1.0810220000 	 -2.2688070000 
718.40 	 225.0179000 	 2.154575 	 -1.0792450000 	 -2.2662160000 
718.60 	 225.0179000 	 2.154575 	 -1.0808560000 	 -2.2672400000 
718.80 	 225.0210000 	 2.154575 	 -1.0829510000 	 -2.2697380000 
719.00 	 225.0163000 	 2.154575 	 -1.0806470000 	 -2.2682570000 
719.20 	 225.0147000 	 2.154575 	 -1.0789170000 	 -2.2660920000 
719.40 	 225.0115000 	 2.154575 	 -1.0811930000 	 -2.2681680000 
719.60 	 225.0067000 	 2.154575 	 -1.0825980000 	 -2.2697770000 
719.80 	 225.0036000 	 2.154575 	 -1.0796130000 	 -2.2676020000 
720.00 	 225.0004000 	 2.154575 	 -1.0784850000 	 -2.2662040000 
720.20 	 225.0036000 	 2.154575 	 -1.0809550000 	 -2.2682220000 
720.40 	 225.0036000 	 2.154575 	 -1.0818510000 	 -2.2697960000 
720.60 	 225.0036000 	 2.154575 	 -1.0790190000 	 -2.2672810000 
720.80 	 225.0052000 	 2.154575 	 -1.0783770000 	 -2.2662450000 
721.00 	 225.0067000 	 2.154575 	 -1.0815430000 	 -2.2687790000 
721.20 	 225.0067000 	 2.154575 	 -1.0817150000 	 -2.2696240000 
721.40 	 225.0036000 	 2.154575 	 -1.0786120000 	 -2.2669480000 
721.60 	 224.9988000 	 2.154575 	 -1.0787330000 	 -2.2666040000 
721.80 	 224.9972000 	 2.154575 	 -1.0816030000 	 -2.2692810000 
722.00 	 224.9908000 	 2.154575 	 -1.0809640000 	 -2.2691440000 
722.20 	 224.9877000 	 2.154575 	 -1.0781760000 	 -2.2666450000 
722.40 	 224.9797000 	 2.154575 	 -1.0788950000 	 -2.2666900000 
722.60 	 224.9797000 	 2.154575 	 -1.0817620000 	 -2.2694370000 
722.80 	 224.9781000 	 2.154575 	 -1.0806530000 	 -2.2691410000 
723.00 	 224.9797000 	 2.154575 	 -1.0776550000 	 -2.2662380000 
723.20 	 224.9797000 	 2.154575 	 -1.0791270000 	 -2.2669250000 
723.40 	 224.9829000 	 2.154575 	 -1.0818160000 	 -2.2695380000 
723.60 	 224.9797000 	 2.154575 	 -1.0800460000 	 -2.2687690000 
723.80 	 224.9781000 	 2.154575 	 -1.0776200000 	 -2.2663880000 
724.00 	 224.9718000 	 2.154575 	 -1.0797280000 	 -2.2673890000 
724.20 	 224.9670000 	 2.154575 	 -1.0819690000 	 -2.2700180000 
724.40 	 224.9638000 	 2.154600 	 -1.0811230000 	 -2.2684830000 
724.60 	 224.9638000 	 2.154650 	 -1.0787610000 	 -2.2662260000 
724.80 	 224.9638000 	 2.154675 	 -1.0811300000 	 -2.2678090000 
725.00 	 224.9591000 	 2.154700 	 -1.0828460000 	 -2.2698970000 
725.20 	 224.9591000 	 2.154725 	 -1.0802360000 	 -2.2680950000 
725.40 	 224.9591000 	 2.154775 	 -1.0786180000 	 -2.2661560000 
725.60 	 224.9606000 	 2.154800 	 -1.0815650000 	 -2.2682700000 
725.80 	 224.9622000 	 2.154825 	 -1.0824300000 	 -2.2698970000 
726.00 	 224.9670000 	 2.154850 	 -1.0795270000 	 -2.2674620000 
726.20 	 224.9718000 	 2.154875 	 -1.0785770000 	 -2.2663560000 
726.40 	 224.9781000 	 2.154900 	 -1.0817620000 	 -2.2688610000 
726.60 	 224.9829000 	 2.154925 	 -1.0818290000 	 -2.2697350000 
726.80 	 224.9877000 	 2.154950 	 -1.0791520000 	 -2.2665310000 
727.00 	 224.9877000 	 2.154925 	 -1.0792290000 	 -2.2663470000 
727.20 	 224.9877000 	 2.154950 	 -1.0821370000 	 -2.2691310000 
727.40 	 224.9877000 	 2.154950 	 -1.0851700000 	 -2.2693090000 
727.60 	 224.9908000 	 2.154975 	 -1.0822770000 	 -2.2661940000 
727.80 	 224.9956000 	 2.155000 	 -1.0828080000 	 -2.2666770000 
728.00 	 224.9988000 	 2.154975 	 -1.0833170000 	 -2.2691890000 
728.20 	 224.9988000 	 2.154975 	 -1.0807130000 	 -2.2679300000 
728.40 	 225.0004000 	 2.154975 	 -1.0782910000 	 -2.2653770000 
728.60 	 224.9988000 	 2.154975 	 -1.0809040000 	 -2.2669570000 
728.80 	 224.9956000 	 2.154975 	 -1.0828500000 	 -2.2693380000 
729.00 	 224.9956000 	 2.154975 	 -1.0800460000 	 -2.2674560000 
729.20 	 224.9956000 	 2.154975 	 -1.0788410000 	 -2.2655520000 
729.40 	 224.9988000 	 2.154975 	 -1.0817340000 	 -2.2678120000 
729.60 	 224.9956000 	 2.154975 	 -1.0824580000 	 -2.2691380000 
729.80 	 224.9908000 	 2.154975 	 -1.0796550000 	 -2.2665720000 
730.00 	 224.9908000 	 2.154975 	 -1.0790670000 	 -2.2657970000 
730.20 	 224.9877000 	 2.154975 	 -1.0822070000 	 -2.2684570000 
730.40 	 224.9829000 	 2.154975 	 -1.0817780000 	 -2.2688480000 
730.60 	 224.9829000 	 2.154975 	 -1.0787200000 	 -2.2659620000 
730.80 	 224.9829000 	 2.155000 	 -1.0807390000 	 -2.2657270000 
731.00 	 224.9797000 	 2.155000 	 -1.0842320000 	 -2.2685500000 
731.20 	 224.9749000 	 2.155025 	 -1.0830340000 	 -2.2685210000 
731.40 	 224.9718000 	 2.155050 	 -1.0803250000 	 -2.2655960000 
731.60 	 224.9670000 	 2.155050 	 -1.0812410000 	 -2.2668770000 
731.80 	 224.9670000 	 2.155075 	 -1.0836600000 	 -2.2693890000 
732.00 	 224.9654000 	 2.155125 	 -1.0817150000 	 -2.2687820000 
732.20 	 224.9654000 	 2.155150 	 -1.0791140000 	 -2.2661270000 
732.40 	 224.9670000 	 2.155175 	 -1.0804330000 	 -2.2671860000 
732.60 	 224.9702000 	 2.155200 	 -1.0816510000 	 -2.2697000000 
732.80 	 224.9718000 	 2.155225 	 -1.0791330000 	 -2.2684000000 
733.00 	 224.9749000 	 2.155250 	 -1.0771810000 	 -2.2659940000 
733.20 	 224.9797000 	 2.155250 	 -1.0797090000 	 -2.2678630000 
733.40 	 224.9877000 	 2.155275 	 -1.0818580000 	 -2.2699610000 
733.60 	 224.9908000 	 2.155275 	 -1.0819280000 	 -2.2678090000 
733.80 	 224.9956000 	 2.155275 	 -1.0803290000 	 -2.2661530000 
734.00 	 225.0036000 	 2.155275 	 -1.0832500000 	 -2.2685530000 
734.20 	 225.0036000 	 2.155275 	 -1.0843240000 	 -2.2699330000 
734.40 	 225.0036000 	 2.155275 	 -1.0811550000 	 -2.2674880000 
734.60 	 225.0067000 	 2.155275 	 -1.0804110000 	 -2.2663820000 
734.80 	 225.0067000 	 2.155275 	 -1.0832630000 	 -2.2688130000 
735.00 	 225.0115000 	 2.155275 	 -1.0834280000 	 -2.2698690000 
735.20 	 225.0115000 	 2.155275 	 -1.0802780000 	 -2.2671290000 
735.40 	 225.0115000 	 2.155275 	 -1.0803890000 	 -2.2665950000 
735.60 	 225.0067000 	 2.155275 	 -1.0837460000 	 -2.2693890000 
735.80 	 225.0067000 	 2.155275 	 -1.0830750000 	 -2.2696050000 
736.00 	 225.0036000 	 2.155275 	 -1.0803000000 	 -2.2668110000 
736.20 	 224.9988000 	 2.155275 	 -1.0807420000 	 -2.2668240000 
736.40 	 224.9956000 	 2.155275 	 -1.0834790000 	 -2.2695450000 
736.60 	 224.9908000 	 2.155275 	 -1.0823380000 	 -2.2691850000 
736.80 	 224.9908000 	 2.155275 	 -1.0796130000 	 -2.2664330000 
737.00 	 224.9908000 	 2.155275 	 -1.0815560000 	 -2.2675420000 
737.20 	 224.9908000 	 2.155275 	 -1.0836660000 	 -2.2699710000 
737.40 	 224.9908000 	 2.155275 	 -1.0811140000 	 -2.2681050000 
737.60 	 224.9877000 	 2.155275 	 -1.0797440000 	 -2.2662730000 
737.80 	 224.9877000 	 2.155275 	 -1.0824680000 	 -2.2684160000 
738.00 	 224.9797000 	 2.155275 	 -1.0836000000 	 -2.2699010000 
738.20 	 224.9781000 	 2.155275 	 -1.0804020000 	 -2.2675770000 
738.40 	 224.9734000 	 2.155300 	 -1.0801440000 	 -2.2662960000 
738.60 	 224.9718000 	 2.155300 	 -1.0830120000 	 -2.2689280000 
738.80 	 224.9702000 	 2.155325 	 -1.0833100000 	 -2.2699900000 
739.00 	 224.9718000 	 2.155350 	 -1.0802140000 	 -2.2674560000 
739.20 	 224.9670000 	 2.155375 	 -1.0803320000 	 -2.2670620000 
739.40 	 224.9654000 	 2.155400 	 -1.0834570000 	 -2.2697510000 
739.60 	 224.9638000 	 2.155450 	 -1.0825540000 	 -2.2698620000 
739.80 	 224.9638000 	 2.155475 	 -1.0796100000 	 -2.2671250000 
740.00 	 224.9638000 	 2.155500 	 -1.0806180000 	 -2.2673920000 
740.20 	 224.9638000 	 2.155525 	 -1.0836320000 	 -2.2701070000 
740.40 	 224.9718000 	 2.155550 	 -1.0825860000 	 -2.2696720000 
740.60 	 224.9749000 	 2.155575 	 -1.0796200000 	 -2.2669700000 
740.80 	 224.9797000 	 2.155600 	 -1.0812120000 	 -2.2675550000 
741.00 	 224.9829000 	 2.155625 	 -1.0836510000 	 -2.2701070000 
741.20 	 224.9877000 	 2.155650 	 -1.0826910000 	 -2.2692940000 
741.40 	 224.9908000 	 2.155625 	 -1.0812630000 	 -2.2672910000 
741.60 	 224.9956000 	 2.155625 	 -1.0833490000 	 -2.2687630000 
741.80 	 225.0004000 	 2.155625 	 -1.0854120000 	 -2.2708160000 
742.00 	 225.0067000 	 2.155625 	 -1.0830050000 	 -2.2692080000 
742.20 	 225.0147000 	 2.155625 	 -1.0811010000 	 -2.2674150000 
742.40 	 225.0195000 	 2.155625 	 -1.0833710000 	 -2.2691190000 
742.60 	 225.0258000 	 2.155625 	 -1.0847120000 	 -2.2709720000 
742.80 	 225.0274000 	 2.155625 	 -1.0818230000 	 -2.2686860000 
743.00 	 225.0258000 	 2.155625 	 -1.0809040000 	 -2.2672940000 
743.20 	 225.0195000 	 2.155625 	 -1.0836190000 	 -2.2697160000 
743.40 	 225.0147000 	 2.155625 	 -1.0841750000 	 -2.2708230000 
743.60 	 225.0067000 	 2.155625 	 -1.0813780000 	 -2.2683720000 
743.80 	 225.0036000 	 2.155625 	 -1.0804840000 	 -2.2673800000 
744.00 	 225.0036000 	 2.155625 	 -1.0833330000 	 -2.2697350000 
744.20 	 224.9988000 	 2.155625 	 -1.0837710000 	 -2.2706860000 
744.40 	 224.9988000 	 2.155625 	 -1.0805770000 	 -2.2679460000 
744.60 	 225.0036000 	 2.155625 	 -1.0807420000 	 -2.2675580000 
744.80 	 225.0036000 	 2.155625 	 -1.0837210000 	 -2.2702340000 
745.00 	 225.0036000 	 2.155625 	 -1.0832060000 	 -2.2703140000 
745.20 	 224.9988000 	 2.155625 	 -1.0802400000 	 -2.2676500000 
745.40 	 224.9956000 	 2.155625 	 -1.0816000000 	 -2.2680440000 
745.60 	 224.9956000 	 2.155625 	 -1.0844260000 	 -2.2707460000 
745.80 	 224.9908000 	 2.155625 	 -1.0825030000 	 -2.2697540000 
746.00 	 224.9893000 	 2.155625 	 -1.0801410000 	 -2.2672750000 
746.20 	 224.9877000 	 2.155625 	 -1.0826270000 	 -2.2688230000 
746.40 	 224.9877000 	 2.155625 	 -1.0843240000 	 -2.2708350000 
746.60 	 224.9877000 	 2.155625 	 -1.0821530000 	 -2.2691410000 
746.80 	 224.9845000 	 2.155625 	 -1.0803570000 	 -2.2671030000 
747.00 	 224.9877000 	 2.155625 	 -1.0829480000 	 -2.2692870000 
747.20 	 224.9829000 	 2.155625 	 -1.0843310000 	 -2.2708290000 
747.40 	 224.9829000 	 2.155625 	 -1.0814990000 	 -2.2686990000 
747.60 	 224.9797000 	 2.155625 	 -1.0806470000 	 -2.2673260000 
747.80 	 224.9749000 	 2.155625 	 -1.0836890000 	 -2.2697160000 
748.00 	 224.9718000 	 2.155625 	 -1.0839180000 	 -2.2707430000 
748.20 	 224.9654000 	 2.155650 	 -1.0813170000 	 -2.2679490000 
748.40 	 224.9638000 	 2.155650 	 -1.0805990000 	 -2.2674180000 
748.60 	 224.9591000 	 2.155700 	 -1.0832720000 	 -2.2699230000 
748.80 	 224.9591000 	 2.155750 	 -1.0834280000 	 -2.2706860000 
749.00 	 224.9591000 	 2.155775 	 -1.0803540000 	 -2.2680310000 
749.20 	 224.9591000 	 2.155800 	 -1.0807100000 	 -2.2675320000 
749.40 	 224.9591000 	 2.155825 	 -1.0833930000 	 -2.2703330000 
749.60 	 224.9591000 	 2.155850 	 -1.0827640000 	 -2.2704160000 
749.80 	 224.9670000 	 2.155900 	 -1.0799310000 	 -2.2677300000 
750.00 	 224.9702000 	 2.155925 	 -1.0811740000 	 -2.2683080000 
750.20 	 224.9718000 	 2.155950 	 -1.0835580000 	 -2.2706990000 
750.40 	 224.9749000 	 2.155950 	 -1.0820830000 	 -2.2701520000 
750.60 	 224.9749000 	 2.156000 	 -1.0794000000 	 -2.2675350000 
750.80 	 224.9797000 	 2.156000 	 -1.0795880000 	 -2.2684100000 
751.00 	 224.9797000 	 2.156025 	 -1.0817720000 	 -2.2708100000 
751.20 	 224.9829000 	 2.156050 	 -1.0798200000 	 -2.2694460000 
751.40 	 224.9877000 	 2.156025 	 -1.0814250000 	 -2.2669700000 
751.60 	 224.9908000 	 2.156025 	 -1.0836860000 	 -2.2686390000 
751.80 	 224.9972000 	 2.156025 	 -1.0852370000 	 -2.2705970000 
752.00 	 225.0036000 	 2.156025 	 -1.0823950000 	 -2.2687940000 
752.20 	 225.0067000 	 2.156025 	 -1.0805610000 	 -2.2667310000 
752.40 	 225.0099000 	 2.156025 	 -1.0830720000 	 -2.2689220000 
752.60 	 225.0099000 	 2.156025 	 -1.0843240000 	 -2.2705910000 
752.80 	 225.0067000 	 2.156025 	 -1.0813900000 	 -2.2683970000 
753.00 	 225.0036000 	 2.156025 	 -1.0802110000 	 -2.2668740000 
753.20 	 224.9988000 	 2.156025 	 -1.0831070000 	 -2.2694110000 
753.40 	 224.9956000 	 2.156025 	 -1.0832790000 	 -2.2702440000 
753.60 	 224.9956000 	 2.156025 	 -1.0801630000 	 -2.2676370000 
753.80 	 224.9956000 	 2.156025 	 -1.0802110000 	 -2.2669090000 
754.00 	 224.9956000 	 2.156025 	 -1.0833170000 	 -2.2698090000 
754.20 	 224.9956000 	 2.156025 	 -1.0832560000 	 -2.2701740000 
754.40 	 224.9956000 	 2.156025 	 -1.0804110000 	 -2.2673800000 
754.60 	 224.9972000 	 2.156025 	 -1.0810440000 	 -2.2674370000 
754.80 	 224.9956000 	 2.156025 	 -1.0841370000 	 -2.2701680000 
755.00 	 224.9956000 	 2.156025 	 -1.0825350000 	 -2.2697070000 
755.20 	 224.9908000 	 2.156025 	 -1.0798990000 	 -2.2668390000 
755.40 	 224.9893000 	 2.156025 	 -1.0819120000 	 -2.2679200000 
755.60 	 224.9877000 	 2.156025 	 -1.0839460000 	 -2.2704820000 
755.80 	 224.9829000 	 2.156025 	 -1.0815590000 	 -2.2690230000 
756.00 	 224.9797000 	 2.156050 	 -1.0802240000 	 -2.2669000000 
756.20 	 224.9765000 	 2.156075 	 -1.0828370000 	 -2.2686100000 
756.40 	 224.9734000 	 2.156100 	 -1.0844550000 	 -2.2707650000 
756.60 	 224.9718000 	 2.156100 	 -1.0834470000 	 -2.2685720000 
756.80 	 224.9718000 	 2.156100 	 -1.0810760000 	 -2.2666580000 
757.00 	 224.9670000 	 2.156150 	 -1.0834380000 	 -2.2687080000 
757.20 	 224.9638000 	 2.156175 	 -1.0845120000 	 -2.2704760000 
757.40 	 224.9591000 	 2.156200 	 -1.0817500000 	 -2.2682510000 
757.60 	 224.9559000 	 2.156225 	 -1.0808530000 	 -2.2668010000 
757.80 	 224.9559000 	 2.156275 	 -1.0834440000 	 -2.2691790000 
758.00 	 224.9559000 	 2.156325 	 -1.0841080000 	 -2.2704000000 
758.20 	 224.9559000 	 2.156350 	 -1.0808750000 	 -2.2679770000 
758.40 	 224.9591000 	 2.156375 	 -1.0800900000 	 -2.2668960000 
758.60 	 224.9638000 	 2.156425 	 -1.0832440000 	 -2.2693250000 
758.80 	 224.9718000 	 2.156450 	 -1.0836030000 	 -2.2701450000 
759.00 	 224.9781000 	 2.156475 	 -1.0804080000 	 -2.2677100000 
759.20 	 224.9845000 	 2.156500 	 -1.0807580000 	 -2.2671190000 
759.40 	 224.9940000 	 2.156475 	 -1.0855070000 	 -2.2701900000 
759.60 	 225.0036000 	 2.156475 	 -1.0850140000 	 -2.2704730000 
759.80 	 225.0131000 	 2.156475 	 -1.0818990000 	 -2.2676090000 
760.00 	 225.0179000 	 2.156475 	 -1.0829100000 	 -2.2678250000 
760.20 	 225.0226000 	 2.156475 	 -1.0859080000 	 -2.2706250000 
760.40 	 225.0226000 	 2.156475 	 -1.0842290000 	 -2.2697640000 
760.60 	 225.0226000 	 2.156475 	 -1.0819440000 	 -2.2669410000 
760.80 	 225.0226000 	 2.156475 	 -1.0838600000 	 -2.2683880000 
761.00 	 225.0258000 	 2.156475 	 -1.0858600000 	 -2.2707400000 
761.20 	 225.0258000 	 2.156475 	 -1.0836760000 	 -2.2693920000 
761.40 	 225.0258000 	 2.156475 	 -1.0816760000 	 -2.2670970000 
761.60 	 225.0306000 	 2.156425 	 -1.0837810000 	 -2.2686230000 
761.80 	 225.0306000 	 2.156425 	 -1.0858470000 	 -2.2707590000 
762.00 	 225.0258000 	 2.156400 	 -1.0833100000 	 -2.2689470000 
762.20 	 225.0179000 	 2.156375 	 -1.0816190000 	 -2.2668960000 
762.40 	 225.0179000 	 2.156375 	 -1.0845280000 	 -2.2691760000 
762.60 	 225.0147000 	 2.156325 	 -1.0856790000 	 -2.2708830000 
762.80 	 225.0115000 	 2.156325 	 -1.0825220000 	 -2.2683560000 
763.00 	 225.0067000 	 2.156325 	 -1.0818990000 	 -2.2670110000 
763.20 	 225.0067000 	 2.156325 	 -1.0847120000 	 -2.2696650000 
763.40 	 225.0067000 	 2.156325 	 -1.0847890000 	 -2.2706320000 
763.60 	 225.0067000 	 2.156325 	 -1.0817080000 	 -2.2678440000 
763.80 	 225.0036000 	 2.156325 	 -1.0820870000 	 -2.2675290000 
764.00 	 225.0036000 	 2.156325 	 -1.0852050000 	 -2.2704060000 
764.20 	 225.0036000 	 2.156325 	 -1.0842510000 	 -2.2701200000 
764.40 	 224.9988000 	 2.156325 	 -1.0814730000 	 -2.2674210000 
764.60 	 224.9956000 	 2.156325 	 -1.0826240000 	 -2.2678440000 
764.80 	 224.9924000 	 2.156325 	 -1.0854370000 	 -2.2704630000 
765.00 	 224.9908000 	 2.156325 	 -1.0838640000 	 -2.2697610000 
765.20 	 224.9877000 	 2.156325 	 -1.0813270000 	 -2.2672300000 
765.40 	 224.9877000 	 2.156325 	 -1.0829960000 	 -2.2683530000 
765.60 	 224.9829000 	 2.156325 	 -1.0853290000 	 -2.2708730000 
765.80 	 224.9797000 	 2.156325 	 -1.0829830000 	 -2.2692430000 
766.00 	 224.9781000 	 2.156325 	 -1.0810720000 	 -2.2669860000 
766.20 	 224.9718000 	 2.156325 	 -1.0832910000 	 -2.2686040000 
766.40 	 224.9670000 	 2.156325 	 -1.0852340000 	 -2.2708030000 
766.60 	 224.9638000 	 2.156325 	 -1.0829860000 	 -2.2692040000 
766.80 	 224.9591000 	 2.156325 	 -1.0811230000 	 -2.2670810000 
767.00 	 224.9559000 	 2.156375 	 -1.0834760000 	 -2.2689980000 
767.20 	 224.9559000 	 2.156400 	 -1.0852240000 	 -2.2708190000 
767.40 	 224.9559000 	 2.156450 	 -1.0821500000 	 -2.2686890000 
767.60 	 224.9511000 	 2.156500 	 -1.0809990000 	 -2.2670590000 
767.80 	 224.9511000 	 2.156525 	 -1.0840700000 	 -2.2695670000 
768.00 	 224.9511000 	 2.156575 	 -1.0847030000 	 -2.2706350000 
768.20 	 224.9479000 	 2.156600 	 -1.0814440000 	 -2.2679460000 
768.40 	 224.9479000 	 2.156650 	 -1.0815270000 	 -2.2673830000 
768.60 	 224.9447000 	 2.156700 	 -1.0845180000 	 -2.2701390000 
768.80 	 224.9479000 	 2.156750 	 -1.0843090000 	 -2.2704220000 
769.00 	 224.9511000 	 2.156800 	 -1.0809990000 	 -2.2675800000 
769.20 	 224.9591000 	 2.156825 	 -1.0813080000 	 -2.2676440000 
769.40 	 224.9686000 	 2.156850 	 -1.0844070000 	 -2.2704920000 
769.60 	 224.9797000 	 2.156875 	 -1.0830310000 	 -2.2698560000 
769.80 	 224.9908000 	 2.156875 	 -1.0802210000 	 -2.2671440000 
770.00 	 224.9988000 	 2.156875 	 -1.0842770000 	 -2.2685400000 
770.20 	 225.0067000 	 2.156875 	 -1.0861970000 	 -2.2710320000 
770.40 	 225.0115000 	 2.156875 	 -1.0838670000 	 -2.2693540000 
770.60 	 225.0147000 	 2.156875 	 -1.0818800000 	 -2.2672970000 
770.80 	 225.0179000 	 2.156875 	 -1.0841370000 	 -2.2693350000 
771.00 	 225.0179000 	 2.156875 	 -1.0854690000 	 -2.2709430000 
771.20 	 225.0226000 	 2.156875 	 -1.0822710000 	 -2.2685560000 
771.40 	 225.0226000 	 2.156875 	 -1.0817050000 	 -2.2673190000 
771.60 	 225.0226000 	 2.156875 	 -1.0853100000 	 -2.2700600000 
771.80 	 225.0226000 	 2.156875 	 -1.0852660000 	 -2.2706250000 
772.00 	 225.0147000 	 2.156875 	 -1.0822930000 	 -2.2678530000 
772.20 	 225.0099000 	 2.156875 	 -1.0831040000 	 -2.2678090000 
772.40 	 224.9988000 	 2.156875 	 -1.0858790000 	 -2.2704950000 
772.60 	 224.9956000 	 2.156875 	 -1.0846490000 	 -2.2702630000 
772.80 	 224.9908000 	 2.156875 	 -1.0818390000 	 -2.2675200000 
773.00 	 224.9908000 	 2.156875 	 -1.0830660000 	 -2.2681360000 
773.20 	 224.9893000 	 2.156875 	 -1.0857810000 	 -2.2707530000 
773.40 	 224.9908000 	 2.156875 	 -1.0842640000 	 -2.2699200000 
773.60 	 224.9908000 	 2.156875 	 -1.0814950000 	 -2.2672210000 
773.80 	 224.9908000 	 2.156875 	 -1.0835550000 	 -2.2687530000 
774.00 	 224.9877000 	 2.156875 	 -1.0859330000 	 -2.2709430000 
774.20 	 224.9829000 	 2.156875 	 -1.0836820000 	 -2.2694050000 
774.40 	 224.9797000 	 2.156875 	 -1.0816220000 	 -2.2671570000 
774.60 	 224.9749000 	 2.156875 	 -1.0842900000 	 -2.2691920000 
774.80 	 224.9718000 	 2.156875 	 -1.0856150000 	 -2.2709720000 
775.00 	 224.9638000 	 2.156875 	 -1.0831100000 	 -2.2690110000 
775.20 	 224.9591000 	 2.156875 	 -1.0815530000 	 -2.2670490000 
775.40 	 224.9575000 	 2.156900 	 -1.0835170000 	 -2.2695190000 
775.60 	 224.9559000 	 2.156950 	 -1.0841120000 	 -2.2711440000 
775.80 	 224.9559000 	 2.156975 	 -1.0813970000 	 -2.2687240000 
776.00 	 224.9591000 	 2.157025 	 -1.0806880000 	 -2.2674270000 
776.20 	 224.9591000 	 2.157050 	 -1.0836570000 	 -2.2701680000 
776.40 	 224.9559000 	 2.157075 	 -1.0830720000 	 -2.2708610000 
776.60 	 224.9511000 	 2.157125 	 -1.0802870000 	 -2.2681110000 
776.80 	 224.9511000 	 2.157150 	 -1.0810630000 	 -2.2676210000 
777.00 	 224.9511000 	 2.157200 	 -1.0843370000 	 -2.2706100000 
777.20 	 224.9559000 	 2.157250 	 -1.0825410000 	 -2.2703580000 
777.40 	 224.9638000 	 2.157275 	 -1.0800080000 	 -2.2676020000 
777.60 	 224.9670000 	 2.157300 	 -1.0813200000 	 -2.2682670000 
777.80 	 224.9734000 	 2.157325 	 -1.0839880000 	 -2.2711020000 
778.00 	 224.9829000 	 2.157350 	 -1.0824780000 	 -2.2697190000 
778.20 	 224.9893000 	 2.157350 	 -1.0829730000 	 -2.2672050000 
778.40 	 224.9956000 	 2.157375 	 -1.0854050000 	 -2.2691380000 
778.60 	 225.0020000 	 2.157375 	 -1.0871660000 	 -2.2712330000 
778.80 	 225.0067000 	 2.157375 	 -1.0841150000 	 -2.2697350000 
779.00 	 225.0067000 	 2.157375 	 -1.0824170000 	 -2.2677040000 
779.20 	 225.0115000 	 2.157375 	 -1.0849760000 	 -2.2699710000 
779.40 	 225.0115000 	 2.157375 	 -1.0861940000 	 -2.2714840000 
779.60 	 225.0115000 	 2.157375 	 -1.0832280000 	 -2.2690270000 
779.80 	 225.0115000 	 2.157375 	 -1.0825920000 	 -2.2678920000 
780.00 	 225.0115000 	 2.157375 	 -1.0856500000 	 -2.2704350000 
780.20 	 225.0115000 	 2.157375 	 -1.0854590000 	 -2.2711090000 
780.40 	 225.0147000 	 2.157375 	 -1.0824620000 	 -2.2684700000 
780.60 	 225.0147000 	 2.157375 	 -1.0830430000 	 -2.2683170000 
780.80 	 225.0179000 	 2.157375 	 -1.0860160000 	 -2.2710800000 
781.00 	 225.0179000 	 2.157375 	 -1.0852240000 	 -2.2709110000 
781.20 	 225.0179000 	 2.157375 	 -1.0822420000 	 -2.2680350000 
781.40 	 225.0179000 	 2.157350 	 -1.0831640000 	 -2.2686450000 
781.60 	 225.0147000 	 2.157325 	 -1.0860160000 	 -2.2711250000 
781.80 	 225.0147000 	 2.157325 	 -1.0850300000 	 -2.2705940000 
782.00 	 225.0147000 	 2.157325 	 -1.0823630000 	 -2.2677960000 
782.20 	 225.0115000 	 2.157325 	 -1.0838990000 	 -2.2687120000 
782.40 	 225.0115000 	 2.157300 	 -1.0866070000 	 -2.2713850000 
782.60 	 225.0115000 	 2.157275 	 -1.0847470000 	 -2.2705140000 
782.80 	 225.0115000 	 2.157275 	 -1.0823350000 	 -2.2676980000 
783.00 	 225.0067000 	 2.157275 	 -1.0837460000 	 -2.2686260000 
783.20 	 225.0036000 	 2.157275 	 -1.0863780000 	 -2.2713570000 
783.40 	 224.9988000 	 2.157275 	 -1.0842990000 	 -2.2701580000 
783.60 	 224.9956000 	 2.157275 	 -1.0818740000 	 -2.2678020000 
783.80 	 224.9908000 	 2.157275 	 -1.0843240000 	 -2.2693540000 
784.00 	 224.9877000 	 2.157275 	 -1.0863970000 	 -2.2713820000 
784.20 	 224.9877000 	 2.157275 	 -1.0838380000 	 -2.2695800000 
784.40 	 224.9829000 	 2.157275 	 -1.0820130000 	 -2.2676660000 
784.60 	 224.9797000 	 2.157275 	 -1.0847510000 	 -2.2697160000 
784.80 	 224.9797000 	 2.157275 	 -1.0859460000 	 -2.2715190000 
785.00 	 224.9749000 	 2.157275 	 -1.0830630000 	 -2.2690800000 
785.20 	 224.9749000 	 2.157275 	 -1.0823310000 	 -2.2678630000 
785.40 	 224.9749000 	 2.157275 	 -1.0853740000 	 -2.2704790000 
785.60 	 224.9718000 	 2.157275 	 -1.0854020000 	 -2.2711940000 
785.80 	 224.9718000 	 2.157275 	 -1.0823790000 	 -2.2683530000 
786.00 	 224.9670000 	 2.157325 	 -1.0827290000 	 -2.2680700000 
786.20 	 224.9638000 	 2.157350 	 -1.0859270000 	 -2.2709970000 
786.40 	 224.9591000 	 2.157375 	 -1.0850180000 	 -2.2709050000 
786.60 	 224.9591000 	 2.157400 	 -1.0820200000 	 -2.2681270000 
786.80 	 224.9591000 	 2.157450 	 -1.0833710000 	 -2.2687790000 
787.00 	 224.9591000 	 2.157475 	 -1.0860440000 	 -2.2713470000 
787.20 	 224.9638000 	 2.157500 	 -1.0841690000 	 -2.2702380000 
787.40 	 224.9638000 	 2.157525 	 -1.0819240000 	 -2.2677260000 
787.60 	 224.9638000 	 2.157550 	 -1.0841020000 	 -2.2693730000 
787.80 	 224.9638000 	 2.157600 	 -1.0851510000 	 -2.2714930000 
788.00 	 224.9606000 	 2.157625 	 -1.0817970000 	 -2.2696970000 
788.20 	 224.9622000 	 2.157650 	 -1.0801700000 	 -2.2677550000 
788.40 	 224.9638000 	 2.157675 	 -1.0829350000 	 -2.2696620000 
788.60 	 224.9670000 	 2.157700 	 -1.0844140000 	 -2.2716360000 
788.80 	 224.9718000 	 2.157725 	 -1.0819780000 	 -2.2694430000 
789.00 	 224.9797000 	 2.157750 	 -1.0805230000 	 -2.2677360000 
789.20 	 224.9829000 	 2.157800 	 -1.0836410000 	 -2.2701740000 
789.40 	 224.9877000 	 2.157775 	 -1.0864070000 	 -2.2715280000 
789.60 	 224.9972000 	 2.157775 	 -1.0829510000 	 -2.2688800000 
789.80 	 225.0036000 	 2.157775 	 -1.0825480000 	 -2.2683780000 
790.00 	 225.0147000 	 2.157775 	 -1.0858120000 	 -2.2710420000 
790.20 	 225.0226000 	 2.157775 	 -1.0849630000 	 -2.2712300000 
790.40 	 225.0258000 	 2.157775 	 -1.0819470000 	 -2.2685880000 
790.60 	 225.0306000 	 2.157775 	 -1.0823660000 	 -2.2685500000 
790.80 	 225.0306000 	 2.157775 	 -1.0852880000 	 -2.2711590000 
791.00 	 225.0258000 	 2.157775 	 -1.0841910000 	 -2.2710640000 
791.20 	 225.0258000 	 2.157775 	 -1.0814830000 	 -2.2684290000 
791.40 	 225.0258000 	 2.157775 	 -1.0823600000 	 -2.2686320000 
791.60 	 225.0274000 	 2.157750 	 -1.0854050000 	 -2.2712200000 
791.80 	 225.0306000 	 2.157725 	 -1.0841400000 	 -2.2708700000 
792.00 	 225.0338000 	 2.157700 	 -1.0811840000 	 -2.2683050000 
792.20 	 225.0354000 	 2.157675 	 -1.0826080000 	 -2.2688900000 
792.40 	 225.0385000 	 2.157625 	 -1.0854310000 	 -2.2715280000 
792.60 	 225.0338000 	 2.157600 	 -1.0839210000 	 -2.2707340000 
792.80 	 225.0306000 	 2.157575 	 -1.0813430000 	 -2.2680790000 
793.00 	 225.0258000 	 2.157550 	 -1.0834630000 	 -2.2694870000 
793.20 	 225.0163000 	 2.157525 	 -1.0855990000 	 -2.2719000000 
793.40 	 225.0067000 	 2.157525 	 -1.0828810000 	 -2.2699100000 
793.60 	 224.9956000 	 2.157525 	 -1.0812630000 	 -2.2678060000 
793.80 	 224.9829000 	 2.157525 	 -1.0840860000 	 -2.2700120000 
794.00 	 224.9718000 	 2.157525 	 -1.0852020000 	 -2.2719350000 
794.20 	 224.9638000 	 2.157525 	 -1.0823190000 	 -2.2692330000 
794.40 	 224.9591000 	 2.157525 	 -1.0812660000 	 -2.2680410000 
794.60 	 224.9559000 	 2.157525 	 -1.0841460000 	 -2.2704190000 
794.80 	 224.9559000 	 2.157525 	 -1.0848390000 	 -2.2715950000 
795.00 	 224.9591000 	 2.157575 	 -1.0817910000 	 -2.2690990000 
795.20 	 224.9591000 	 2.157600 	 -1.0813460000 	 -2.2680570000 
795.40 	 224.9559000 	 2.157650 	 -1.0843910000 	 -2.2706860000 
795.60 	 224.9559000 	 2.157675 	 -1.0841500000 	 -2.2713250000 
795.80 	 224.9511000 	 2.157725 	 -1.0809800000 	 -2.2684540000 
796.00 	 224.9511000 	 2.157750 	 -1.0820900000 	 -2.2686000000 
796.20 	 224.9511000 	 2.157800 	 -1.0848900000 	 -2.2714870000 
796.40 	 224.9511000 	 2.157850 	 -1.0834340000 	 -2.2708160000 
796.60 	 224.9479000 	 2.157900 	 -1.0809100000 	 -2.2681080000 
796.80 	 224.9447000 	 2.157925 	 -1.0828370000 	 -2.2693090000 
797.00 	 224.9447000 	 2.157975 	 -1.0850520000 	 -2.2717380000 
797.20 	 224.9463000 	 2.158025 	 -1.0830050000 	 -2.2701390000 
797.40 	 224.9479000 	 2.158075 	 -1.0809140000 	 -2.2679070000 
797.60 	 224.9559000 	 2.158125 	 -1.0836190000 	 -2.2698430000 
797.80 	 224.9622000 	 2.158150 	 -1.0850620000 	 -2.2718110000 
798.00 	 224.9718000 	 2.158175 	 -1.0826240000 	 -2.2697800000 
798.20 	 224.9781000 	 2.158200 	 -1.0812920000 	 -2.2679740000 
798.40 	 224.9813000 	 2.158250 	 -1.0841080000 	 -2.2703550000 
798.60 	 224.9893000 	 2.158225 	 -1.0859870000 	 -2.2717320000 
798.80 	 224.9956000 	 2.158225 	 -1.0823000000 	 -2.2690460000 
799.00 	 224.9988000 	 2.158225 	 -1.0818960000 	 -2.2682480000 
799.20 	 225.0067000 	 2.158225 	 -1.0849000000 	 -2.2708610000 
799.40 	 225.0115000 	 2.158225 	 -1.0846490000 	 -2.2713500000 
799.60 	 225.0179000 	 2.158225 	 -1.0814890000 	 -2.2685750000 
799.80 	 225.0179000 	 2.158225 	 -1.0822170000 	 -2.2686320000 
800.00 	 225.0226000 	 2.158225 	 -1.0849920000 	 -2.2715030000 
800.20 	 225.0226000 	 2.158225 	 -1.0835580000 	 -2.2708610000 
800.40 	 225.0179000 	 2.158225 	 -1.0808210000 	 -2.2680310000 
800.60 	 225.0147000 	 2.158225 	 -1.0826330000 	 -2.2691700000 
800.80 	 225.0147000 	 2.158225 	 -1.0850680000 	 -2.2718050000 
801.00 	 225.0147000 	 2.158225 	 -1.0828340000 	 -2.2703520000 
801.20 	 225.0179000 	 2.158225 	 -1.0809100000 	 -2.2680760000 
801.40 	 225.0226000 	 2.158225 	 -1.0829290000 	 -2.2696460000 
801.60 	 225.0242000 	 2.158200 	 -1.0850940000 	 -2.2717600000 
801.80 	 225.0258000 	 2.158175 	 -1.0822360000 	 -2.2698560000 
802.00 	 225.0258000 	 2.158175 	 -1.0806530000 	 -2.2678220000 
802.20 	 225.0258000 	 2.158125 	 -1.0838990000 	 -2.2702760000 
802.40 	 225.0226000 	 2.158125 	 -1.0844960000 	 -2.2716810000 
802.60 	 225.0226000 	 2.158100 	 -1.0812090000 	 -2.2686860000 
802.80 	 225.0179000 	 2.158075 	 -1.0814790000 	 -2.2683880000 
803.00 	 225.0115000 	 2.158075 	 -1.0846270000 	 -2.2712930000 
803.20 	 225.0083000 	 2.158075 	 -1.0839530000 	 -2.2711470000 
803.40 	 225.0036000 	 2.158075 	 -1.0809550000 	 -2.2684350000 
803.60 	 224.9988000 	 2.158075 	 -1.0814950000 	 -2.2684450000 
803.80 	 224.9956000 	 2.158075 	 -1.0847150000 	 -2.2714070000 
804.00 	 224.9924000 	 2.158075 	 -1.0836250000 	 -2.2710550000 
804.20 	 224.9908000 	 2.158075 	 -1.0808980000 	 -2.2683650000 
804.40 	 224.9877000 	 2.158075 	 -1.0818930000 	 -2.2687310000 
804.60 	 224.9877000 	 2.158075 	 -1.0848710000 	 -2.2715600000 
804.80 	 224.9829000 	 2.158075 	 -1.0832470000 	 -2.2708070000 
805.00 	 224.9797000 	 2.158075 	 -1.0807130000 	 -2.2682160000 
805.20 	 224.9749000 	 2.158075 	 -1.0820870000 	 -2.2690330000 
805.40 	 224.9749000 	 2.158075 	 -1.0846840000 	 -2.2716710000 
805.60 	 224.9749000 	 2.158075 	 -1.0830720000 	 -2.2706410000 
805.80 	 224.9749000 	 2.158075 	 -1.0803000000 	 -2.2680850000 
806.00 	 224.9718000 	 2.158075 	 -1.0823660000 	 -2.2694460000 
806.20 	 224.9702000 	 2.158075 	 -1.0847220000 	 -2.2717980000 
806.40 	 224.9670000 	 2.158100 	 -1.0821690000 	 -2.2701230000 
806.60 	 224.9638000 	 2.158125 	 -1.0803450000 	 -2.2678150000 
806.80 	 224.9638000 	 2.158175 	 -1.0829830000 	 -2.2698780000 
807.00 	 224.9591000 	 2.158200 	 -1.0844900000 	 -2.2717350000 
807.20 	 224.9622000 	 2.158225 	 -1.0815490000 	 -2.2695860000 
807.40 	 224.9591000 	 2.158250 	 -1.0802970000 	 -2.2681170000 
807.60 	 224.9591000 	 2.158300 	 -1.0830910000 	 -2.2704470000 
807.80 	 224.9591000 	 2.158325 	 -1.0836440000 	 -2.2716680000 
808.00 	 224.9606000 	 2.158350 	 -1.0804240000 	 -2.2689560000 
808.20 	 224.9591000 	 2.158375 	 -1.0807100000 	 -2.2681360000 
808.40 	 224.9591000 	 2.158425 	 -1.0838570000 	 -2.2710860000 
808.60 	 224.9591000 	 2.158450 	 -1.0835080000 	 -2.2713410000 
808.80 	 224.9591000 	 2.158475 	 -1.0802590000 	 -2.2686230000 
809.00 	 224.9591000 	 2.158500 	 -1.0804910000 	 -2.2686960000 
809.20 	 224.9638000 	 2.158525 	 -1.0831830000 	 -2.2714140000 
809.40 	 224.9638000 	 2.158575 	 -1.0819120000 	 -2.2710580000 
809.60 	 224.9718000 	 2.158600 	 -1.0791910000 	 -2.2682030000 
809.80 	 224.9797000 	 2.158625 	 -1.0814000000 	 -2.2692390000 
810.00 	 224.9829000 	 2.158650 	 -1.0841620000 	 -2.2718110000 
810.20 	 224.9908000 	 2.158625 	 -1.0844740000 	 -2.2705840000 
810.40 	 224.9988000 	 2.158625 	 -1.0821150000 	 -2.2683080000 
810.60 	 225.0036000 	 2.158625 	 -1.0844330000 	 -2.2702030000 
810.80 	 225.0067000 	 2.158625 	 -1.0857520000 	 -2.2721040000 
811.00 	 225.0147000 	 2.158625 	 -1.0827450000 	 -2.2697480000 
811.20 	 225.0210000 	 2.158625 	 -1.0816070000 	 -2.2683330000 
811.40 	 225.0258000 	 2.158625 	 -1.0849380000 	 -2.2709560000 
811.60 	 225.0306000 	 2.158625 	 -1.0852300000 	 -2.2718300000 
811.80 	 225.0306000 	 2.158625 	 -1.0824330000 	 -2.2691660000 
812.00 	 225.0290000 	 2.158625 	 -1.0820420000 	 -2.2684160000 
812.20 	 225.0242000 	 2.158625 	 -1.0850180000 	 -2.2712390000 
812.40 	 225.0179000 	 2.158625 	 -1.0849090000 	 -2.2718110000 
812.60 	 225.0147000 	 2.158600 	 -1.0817720000 	 -2.2687660000 
812.80 	 225.0115000 	 2.158575 	 -1.0824520000 	 -2.2687280000 
813.00 	 225.0115000 	 2.158575 	 -1.0854240000 	 -2.2716620000 
813.20 	 225.0115000 	 2.158575 	 -1.0841530000 	 -2.2710930000 
813.40 	 225.0115000 	 2.158575 	 -1.0812890000 	 -2.2684540000 
813.60 	 225.0115000 	 2.158550 	 -1.0830120000 	 -2.2695320000 
813.80 	 225.0067000 	 2.158525 	 -1.0855390000 	 -2.2719410000 
814.00 	 225.0036000 	 2.158525 	 -1.0832690000 	 -2.2705430000 
814.20 	 224.9988000 	 2.158525 	 -1.0810380000 	 -2.2681430000 
814.40 	 224.9972000 	 2.158525 	 -1.0834220000 	 -2.2699640000 
814.60 	 224.9956000 	 2.158525 	 -1.0849220000 	 -2.2720530000 
814.80 	 224.9908000 	 2.158525 	 -1.0819340000 	 -2.2701900000 
815.00 	 224.9940000 	 2.158525 	 -1.0803000000 	 -2.2684000000 
815.20 	 224.9908000 	 2.158525 	 -1.0833260000 	 -2.2706700000 
815.40 	 224.9877000 	 2.158525 	 -1.0842960000 	 -2.2720780000 
815.60 	 224.9877000 	 2.158525 	 -1.0806370000 	 -2.2693090000 
815.80 	 224.9829000 	 2.158525 	 -1.0805890000 	 -2.2686230000 
816.00 	 224.9829000 	 2.158525 	 -1.0833100000 	 -2.2711560000 
816.20 	 224.9797000 	 2.158525 	 -1.0832410000 	 -2.2717540000 
816.40 	 224.9797000 	 2.158525 	 -1.0796420000 	 -2.2689340000 
816.60 	 224.9749000 	 2.158525 	 -1.0801980000 	 -2.2688010000 
816.80 	 224.9718000 	 2.158525 	 -1.0833550000 	 -2.2714360000 
817.00 	 224.9670000 	 2.158525 	 -1.0826050000 	 -2.2716300000 
817.20 	 224.9670000 	 2.158550 	 -1.0800390000 	 -2.2686770000 
817.40 	 224.9654000 	 2.158600 	 -1.0814860000 	 -2.2689850000 
817.60 	 224.9670000 	 2.158625 	 -1.0853290000 	 -2.2718490000 
817.80 	 224.9670000 	 2.158650 	 -1.0843500000 	 -2.2710740000 
818.00 	 224.9670000 	 2.158675 	 -1.0818350000 	 -2.2683270000 
818.20 	 224.9670000 	 2.158725 	 -1.0837140000 	 -2.2694300000 
818.40 	 224.9670000 	 2.158750 	 -1.0861170000 	 -2.2720460000 
818.60 	 224.9718000 	 2.158775 	 -1.0839050000 	 -2.2707490000 
818.80 	 224.9718000 	 2.158800 	 -1.0813330000 	 -2.2682130000 
819.00 	 224.9749000 	 2.158825 	 -1.0841370000 	 -2.2699360000 
819.20 	 224.9797000 	 2.158850 	 -1.0863300000 	 -2.2721040000 
819.40 	 224.9829000 	 2.158825 	 -1.0851640000 	 -2.2705750000 
819.60 	 224.9877000 	 2.158850 	 -1.0841310000 	 -2.2690490000 
819.80 	 224.9908000 	 2.158875 	 -1.0867660000 	 -2.2713500000 
820.00 	 224.9908000 	 2.158900 	 -1.0875070000 	 -2.2726380000 
820.20 	 224.9908000 	 2.158875 	 -1.0844260000 	 -2.2708730000 
820.40 	 224.9877000 	 2.158875 	 -1.0843150000 	 -2.2699640000 
820.60 	 224.9877000 	 2.158875 	 -1.0873950000 	 -2.2727330000 
820.80 	 224.9877000 	 2.158875 	 -1.0872490000 	 -2.2730510000 
821.00 	 224.9861000 	 2.158900 	 -1.0842990000 	 -2.2702150000 
821.20 	 224.9829000 	 2.158925 	 -1.0850780000 	 -2.2704320000 
821.40 	 224.9797000 	 2.158950 	 -1.0879290000 	 -2.2732510000 
821.60 	 224.9797000 	 2.158925 	 -1.0847090000 	 -2.2725900000 
821.80 	 224.9749000 	 2.158950 	 -1.0821850000 	 -2.2700630000 
822.00 	 224.9749000 	 2.158950 	 -1.0849380000 	 -2.2712420000 
822.20 	 224.9749000 	 2.158975 	 -1.0867530000 	 -2.2736870000 
822.40 	 224.9749000 	 2.159000 	 -1.0846110000 	 -2.2719860000 
822.60 	 224.9797000 	 2.159025 	 -1.0828050000 	 -2.2699900000 
822.80 	 224.9797000 	 2.159025 	 -1.0867880000 	 -2.2718840000 
823.00 	 224.9829000 	 2.159025 	 -1.0871730000 	 -2.2740780000 
823.20 	 224.9829000 	 2.159050 	 -1.0849160000 	 -2.2717830000 
823.40 	 224.9797000 	 2.159075 	 -1.0839180000 	 -2.2702150000 
823.60 	 224.9813000 	 2.159100 	 -1.0866420000 	 -2.2727080000 
823.80 	 224.9829000 	 2.159075 	 -1.0867880000 	 -2.2741130000 
824.00 	 224.9829000 	 2.159075 	 -1.0837110000 	 -2.2713060000 
824.20 	 224.9829000 	 2.159100 	 -1.0837840000 	 -2.2707240000 
824.40 	 224.9877000 	 2.159125 	 -1.0869980000 	 -2.2735910000 
824.60 	 224.9908000 	 2.159125 	 -1.0858980000 	 -2.2734710000 
824.80 	 224.9908000 	 2.159125 	 -1.0846770000 	 -2.2711440000 
825.00 	 224.9877000 	 2.159125 	 -1.0859080000 	 -2.2715280000 
825.20 	 224.9877000 	 2.159125 	 -1.0884980000 	 -2.2742910000 
825.40 	 224.9845000 	 2.159125 	 -1.0861970000 	 -2.2730290000 
825.60 	 224.9829000 	 2.159150 	 -1.0838350000 	 -2.2707840000 
825.80 	 224.9829000 	 2.159175 	 -1.0857110000 	 -2.2723610000 
826.00 	 224.9829000 	 2.159175 	 -1.0873730000 	 -2.2746400000 
826.20 	 224.9829000 	 2.159175 	 -1.0843850000 	 -2.2725420000 
826.40 	 224.9797000 	 2.159175 	 -1.0817620000 	 -2.2708700000 
826.60 	 224.9797000 	 2.159200 	 -1.0860890000 	 -2.2732730000 
826.80 	 224.9765000 	 2.159225 	 -1.0868900000 	 -2.2746690000 
827.00 	 224.9749000 	 2.159250 	 -1.0836790000 	 -2.2719000000 
827.20 	 224.9797000 	 2.159225 	 -1.0838130000 	 -2.2711910000 
827.40 	 224.9797000 	 2.159250 	 -1.0864000000 	 -2.2741730000 
827.60 	 224.9797000 	 2.159275 	 -1.0856370000 	 -2.2744370000 
827.80 	 224.9797000 	 2.159300 	 -1.0825120000 	 -2.2715440000 
828.00 	 224.9781000 	 2.159275 	 -1.0841970000 	 -2.2721740000 
828.20 	 224.9749000 	 2.159300 	 -1.0866550000 	 -2.2750440000 
828.40 	 224.9749000 	 2.159325 	 -1.0857900000 	 -2.2733500000 
828.60 	 224.9749000 	 2.159350 	 -1.0840960000 	 -2.2711560000 
828.80 	 224.9797000 	 2.159350 	 -1.0867470000 	 -2.2731780000 
829.00 	 224.9829000 	 2.159400 	 -1.0880220000 	 -2.2751080000 
829.20 	 224.9877000 	 2.159375 	 -1.0842260000 	 -2.2727170000 
829.40 	 224.9908000 	 2.159375 	 -1.0829960000 	 -2.2713660000 
829.60 	 224.9908000 	 2.159375 	 -1.0859870000 	 -2.2740460000 
829.80 	 224.9956000 	 2.159375 	 -1.0859330000 	 -2.2748630000 
830.00 	 224.9956000 	 2.159375 	 -1.0829730000 	 -2.2721260000 
830.20 	 224.9988000 	 2.159375 	 -1.0832470000 	 -2.2718240000 
830.40 	 224.9988000 	 2.159375 	 -1.0863270000 	 -2.2748790000 
830.60 	 225.0036000 	 2.159375 	 -1.0851450000 	 -2.2744020000 
830.80 	 225.0052000 	 2.159375 	 -1.0823500000 	 -2.2716360000 
831.00 	 225.0067000 	 2.159375 	 -1.0840260000 	 -2.2723930000 
831.20 	 225.0052000 	 2.159375 	 -1.0864130000 	 -2.2751360000 
831.40 	 224.9988000 	 2.159375 	 -1.0842860000 	 -2.2736360000 
831.60 	 224.9988000 	 2.159375 	 -1.0822040000 	 -2.2712990000 
831.80 	 224.9956000 	 2.159375 	 -1.0847760000 	 -2.2729710000 
832.00 	 224.9908000 	 2.159375 	 -1.0865910000 	 -2.2753020000 
832.20 	 224.9877000 	 2.159375 	 -1.0839210000 	 -2.2732190000 
832.40 	 224.9829000 	 2.159400 	 -1.0834060000 	 -2.2714840000 
832.60 	 224.9829000 	 2.159425 	 -1.0863110000 	 -2.2738870000 
832.80 	 224.9829000 	 2.159425 	 -1.0871280000 	 -2.2751050000 
833.00 	 224.9829000 	 2.159425 	 -1.0841080000 	 -2.2725680000 
833.20 	 224.9829000 	 2.159425 	 -1.0819630000 	 -2.2717480000 
833.40 	 224.9829000 	 2.159450 	 -1.0853740000 	 -2.2745930000 
833.60 	 224.9829000 	 2.159475 	 -1.0848900000 	 -2.2752060000 
833.80 	 224.9829000 	 2.159475 	 -1.0817910000 	 -2.2723290000 
834.00 	 224.9877000 	 2.159475 	 -1.0834470000 	 -2.2722910000 
834.20 	 224.9877000 	 2.159475 	 -1.0862000000 	 -2.2751900000 
834.40 	 224.9877000 	 2.159500 	 -1.0859970000 	 -2.2746250000 
834.60 	 224.9877000 	 2.159525 	 -1.0833800000 	 -2.2718940000 
834.80 	 224.9829000 	 2.159550 	 -1.0851730000 	 -2.2731140000 
835.00 	 224.9797000 	 2.159525 	 -1.0879070000 	 -2.2756000000 
835.20 	 224.9749000 	 2.159525 	 -1.0847950000 	 -2.2739060000 
835.40 	 224.9749000 	 2.159550 	 -1.0834790000 	 -2.2719190000 
835.60 	 224.9718000 	 2.159575 	 -1.0859650000 	 -2.2739630000 
835.80 	 224.9749000 	 2.159600 	 -1.0872300000 	 -2.2756770000 
836.00 	 224.9734000 	 2.159625 	 -1.0845220000 	 -2.2734830000 
836.20 	 224.9734000 	 2.159625 	 -1.0834630000 	 -2.2720240000 
836.40 	 224.9670000 	 2.159650 	 -1.0878150000 	 -2.2747360000 
836.60 	 224.9638000 	 2.159675 	 -1.0878050000 	 -2.2754570000 
836.80 	 224.9638000 	 2.159725 	 -1.0844040000 	 -2.2724660000 
837.00 	 224.9670000 	 2.159750 	 -1.0852340000 	 -2.2727010000 
837.20 	 224.9718000 	 2.159775 	 -1.0879870000 	 -2.2754640000 
837.40 	 224.9797000 	 2.159800 	 -1.0867250000 	 -2.2746400000 
837.60 	 224.9877000 	 2.159800 	 -1.0838670000 	 -2.2720650000 
837.80 	 224.9940000 	 2.159825 	 -1.0857650000 	 -2.2731940000 
838.00 	 224.9988000 	 2.159850 	 -1.0878340000 	 -2.2756390000 
838.20 	 225.0036000 	 2.159825 	 -1.0861330000 	 -2.2743510000 
838.40 	 225.0067000 	 2.159825 	 -1.0841150000 	 -2.2721450000 
838.60 	 225.0115000 	 2.159825 	 -1.0866130000 	 -2.2740360000 
838.80 	 225.0115000 	 2.159825 	 -1.0879200000 	 -2.2759630000 
839.00 	 225.0147000 	 2.159825 	 -1.0847630000 	 -2.2736930000 
839.20 	 225.0147000 	 2.159825 	 -1.0841210000 	 -2.2721800000 
839.40 	 225.0115000 	 2.159825 	 -1.0871920000 	 -2.2745610000 
839.60 	 225.0147000 	 2.159825 	 -1.0876180000 	 -2.2755530000 
839.80 	 225.0115000 	 2.159825 	 -1.0844710000 	 -2.2729300000 
840.00 	 225.0147000 	 2.159825 	 -1.0851190000 	 -2.2727550000 
840.20 	 225.0147000 	 2.159825 	 -1.0879640000 	 -2.2756290000 
840.40 	 225.0115000 	 2.159825 	 -1.0867850000 	 -2.2750790000 
840.60 	 225.0115000 	 2.159825 	 -1.0840350000 	 -2.2722020000 
840.80 	 225.0036000 	 2.159825 	 -1.0856530000 	 -2.2732350000 
841.00 	 225.0036000 	 2.159825 	 -1.0881710000 	 -2.2757750000 
841.20 	 224.9988000 	 2.159825 	 -1.0858060000 	 -2.2744240000 
841.40 	 224.9972000 	 2.159825 	 -1.0838830000 	 -2.2721930000 
841.60 	 224.9956000 	 2.159825 	 -1.0867820000 	 -2.2741060000 
841.80 	 224.9988000 	 2.159825 	 -1.0878720000 	 -2.2757790000 
842.00 	 224.9988000 	 2.159825 	 -1.0849410000 	 -2.2734640000 
842.20 	 225.0004000 	 2.159825 	 -1.0839490000 	 -2.2721420000 
842.40 	 225.0036000 	 2.159825 	 -1.0872140000 	 -2.2747830000 
842.60 	 225.0036000 	 2.159825 	 -1.0874240000 	 -2.2756580000 
842.80 	 224.9988000 	 2.159825 	 -1.0841810000 	 -2.2729210000 
843.00 	 224.9988000 	 2.159825 	 -1.0846300000 	 -2.2726150000 
843.20 	 224.9988000 	 2.159825 	 -1.0878470000 	 -2.2754730000 
843.40 	 224.9956000 	 2.159825 	 -1.0862190000 	 -2.2747990000 
843.60 	 224.9956000 	 2.159825 	 -1.0836470000 	 -2.2721580000 
843.80 	 224.9940000 	 2.159825 	 -1.0857230000 	 -2.2733660000 
844.00 	 224.9924000 	 2.159825 	 -1.0878210000 	 -2.2758130000 
844.20 	 224.9908000 	 2.159825 	 -1.0852660000 	 -2.2740520000 
844.40 	 224.9877000 	 2.159825 	 -1.0835490000 	 -2.2719860000 
844.60 	 224.9845000 	 2.159825 	 -1.0859620000 	 -2.2739220000 
844.80 	 224.9829000 	 2.159825 	 -1.0876340000 	 -2.2757370000 
845.00 	 224.9797000 	 2.159825 	 -1.0852560000 	 -2.2739630000 
845.20 	 224.9765000 	 2.159825 	 -1.0838920000 	 -2.2720460000 
845.40 	 224.9749000 	 2.159825 	 -1.0867340000 	 -2.2742490000 
845.60 	 224.9749000 	 2.159825 	 -1.0878090000 	 -2.2757850000 
845.80 	 224.9749000 	 2.159825 	 -1.0846420000 	 -2.2734290000 
846.00 	 224.9749000 	 2.159825 	 -1.0840830000 	 -2.2723480000 
846.20 	 224.9749000 	 2.159825 	 -1.0872490000 	 -2.2750630000 
846.40 	 224.9718000 	 2.159850 	 -1.0872490000 	 -2.2755120000 
846.60 	 224.9670000 	 2.159875 	 -1.0838320000 	 -2.2725840000 
846.80 	 224.9638000 	 2.159900 	 -1.0849670000 	 -2.2727650000 
847.00 	 224.9606000 	 2.159925 	 -1.0877900000 	 -2.2755970000 
847.20 	 224.9591000 	 2.159950 	 -1.0860570000 	 -2.2746780000 
847.40 	 224.9559000 	 2.160000 	 -1.0834540000 	 -2.2723450000 
847.60 	 224.9575000 	 2.160025 	 -1.0859430000 	 -2.2738460000 
847.80 	 224.9591000 	 2.160050 	 -1.0875450000 	 -2.2759660000 
848.00 	 224.9622000 	 2.160100 	 -1.0849570000 	 -2.2739350000 
848.20 	 224.9638000 	 2.160125 	 -1.0836190000 	 -2.2721740000 
848.40 	 224.9670000 	 2.160150 	 -1.0865940000 	 -2.2745290000 
848.60 	 224.9686000 	 2.160175 	 -1.0869570000 	 -2.2755590000 
848.80 	 224.9749000 	 2.160200 	 -1.0841910000 	 -2.2730060000 
849.00 	 224.9797000 	 2.160225 	 -1.0840350000 	 -2.2725040000 
849.20 	 224.9893000 	 2.160225 	 -1.0879800000 	 -2.2754190000 
849.40 	 224.9956000 	 2.160225 	 -1.0860820000 	 -2.2752640000 
849.60 	 225.0067000 	 2.160225 	 -1.0830560000 	 -2.2724660000 
849.80 	 225.0115000 	 2.160225 	 -1.0842550000 	 -2.2729840000 
850.00 	 225.0147000 	 2.160225 	 -1.0870110000 	 -2.2757120000 
850.20 	 225.0147000 	 2.160225 	 -1.0852620000 	 -2.2747200000 
850.40 	 225.0147000 	 2.160225 	 -1.0826780000 	 -2.2720500000 
850.60 	 225.0147000 	 2.160225 	 -1.0846390000 	 -2.2735560000 
850.80 	 225.0099000 	 2.160225 	 -1.0866420000 	 -2.2758480000 
851.00 	 225.0067000 	 2.160225 	 -1.0839910000 	 -2.2740910000 
851.20 	 225.0067000 	 2.160225 	 -1.0826140000 	 -2.2719600000 
851.40 	 225.0115000 	 2.160225 	 -1.0853230000 	 -2.2742720000 
851.60 	 225.0147000 	 2.160225 	 -1.0865470000 	 -2.2759880000 
851.80 	 225.0179000 	 2.160225 	 -1.0833230000 	 -2.2735980000 
852.00 	 225.0195000 	 2.160225 	 -1.0827380000 	 -2.2724250000 
852.20 	 225.0195000 	 2.160225 	 -1.0859170000 	 -2.2750540000 
852.40 	 225.0226000 	 2.160225 	 -1.0860120000 	 -2.2756100000 
852.60 	 225.0179000 	 2.160225 	 -1.0827290000 	 -2.2727840000 
852.80 	 225.0147000 	 2.160175 	 -1.0833610000 	 -2.2728190000 
853.00 	 225.0147000 	 2.160175 	 -1.0862130000 	 -2.2758930000 
853.20 	 225.0083000 	 2.160175 	 -1.0844900000 	 -2.2747550000 
853.40 	 225.0067000 	 2.160175 	 -1.0821280000 	 -2.2721830000 
853.60 	 225.0036000 	 2.160175 	 -1.0847380000 	 -2.2742490000 
853.80 	 225.0036000 	 2.160175 	 -1.0862220000 	 -2.2758640000 
854.00 	 225.0036000 	 2.160175 	 -1.0834470000 	 -2.2738080000 
854.20 	 225.0036000 	 2.160175 	 -1.0822840000 	 -2.2720880000 
854.40 	 225.0036000 	 2.160175 	 -1.0851380000 	 -2.2744590000 
854.60 	 224.9988000 	 2.160175 	 -1.0859460000 	 -2.2759250000 
854.80 	 224.9988000 	 2.160175 	 -1.0826910000 	 -2.2731590000 
855.00 	 224.9956000 	 2.160175 	 -1.0828210000 	 -2.2724850000 
855.20 	 224.9908000 	 2.160175 	 -1.0859240000 	 -2.2752950000 
855.40 	 224.9908000 	 2.160175 	 -1.0851030000 	 -2.2752860000 
855.60 	 224.9877000 	 2.160175 	 -1.0821820000 	 -2.2726150000 
855.80 	 224.9877000 	 2.160175 	 -1.0837330000 	 -2.2733880000 
856.00 	 224.9877000 	 2.160175 	 -1.0865120000 	 -2.2759560000 
856.20 	 224.9877000 	 2.160175 	 -1.0842320000 	 -2.2744970000 
856.40 	 224.9877000 	 2.160175 	 -1.0822520000 	 -2.2721230000 
856.60 	 224.9877000 	 2.160175 	 -1.0849860000 	 -2.2742620000 
856.80 	 224.9797000 	 2.160175 	 -1.0862190000 	 -2.2760110000 
857.00 	 224.9797000 	 2.160175 	 -1.0832020000 	 -2.2734610000 
857.20 	 224.9749000 	 2.160175 	 -1.0824240000 	 -2.2720780000 
857.40 	 224.9718000 	 2.160175 	 -1.0854880000 	 -2.2747070000 
857.60 	 224.9670000 	 2.160175 	 -1.0859620000 	 -2.2756420000 
857.80 	 224.9670000 	 2.160200 	 -1.0825700000 	 -2.2728860000 
858.00 	 224.9670000 	 2.160250 	 -1.0827860000 	 -2.2725990000 
858.20 	 224.9670000 	 2.160275 	 -1.0861720000 	 -2.2755650000 
858.40 	 224.9670000 	 2.160300 	 -1.0848780000 	 -2.2749490000 
858.60 	 224.9670000 	 2.160350 	 -1.0819750000 	 -2.2721670000 
858.80 	 224.9670000 	 2.160375 	 -1.0840130000 	 -2.2734800000 
859.00 	 224.9638000 	 2.160400 	 -1.0862730000 	 -2.2759750000 
859.20 	 224.9622000 	 2.160425 	 -1.0837110000 	 -2.2742490000 
859.40 	 224.9591000 	 2.160450 	 -1.0821150000 	 -2.2721000000 
859.60 	 224.9575000 	 2.160500 	 -1.0849570000 	 -2.2743420000 
859.80 	 224.9591000 	 2.160525 	 -1.0859390000 	 -2.2760900000 
860.00 	 224.9591000 	 2.160550 	 -1.0828750000 	 -2.2733810000 
860.20 	 224.9654000 	 2.160575 	 -1.0823090000 	 -2.2722750000 
860.40 	 224.9718000 	 2.160600 	 -1.0852970000 	 -2.2750280000 
860.60 	 224.9797000 	 2.160625 	 -1.0853160000 	 -2.2755650000 
860.80 	 224.9893000 	 2.160625 	 -1.0823310000 	 -2.2727110000 
861.00 	 224.9956000 	 2.160625 	 -1.0828180000 	 -2.2727650000 
861.20 	 225.0036000 	 2.160625 	 -1.0857680000 	 -2.2757560000 
861.40 	 225.0067000 	 2.160625 	 -1.0840070000 	 -2.2749260000 
861.60 	 225.0131000 	 2.160625 	 -1.0815870000 	 -2.2723290000 
861.80 	 225.0147000 	 2.160625 	 -1.0835330000 	 -2.2734990000 
862.00 	 225.0179000 	 2.160625 	 -1.0860350000 	 -2.2760770000 
862.20 	 225.0179000 	 2.160625 	 -1.0836320000 	 -2.2745200000 
862.40 	 225.0179000 	 2.160625 	 -1.0817240000 	 -2.2720970000 
862.60 	 225.0179000 	 2.160625 	 -1.0842100000 	 -2.2741540000 
862.80 	 225.0210000 	 2.160625 	 -1.0857200000 	 -2.2760260000 
863.00 	 225.0226000 	 2.160625 	 -1.0826680000 	 -2.2735690000 
863.20 	 225.0179000 	 2.160625 	 -1.0819050000 	 -2.2722400000 
863.40 	 225.0147000 	 2.160625 	 -1.0851670000 	 -2.2749610000 
863.60 	 225.0115000 	 2.160625 	 -1.0851610000 	 -2.2758230000 
863.80 	 225.0131000 	 2.160625 	 -1.0819370000 	 -2.2728630000 
864.00 	 225.0115000 	 2.160625 	 -1.0826330000 	 -2.2728920000 
864.20 	 225.0147000 	 2.160625 	 -1.0856600000 	 -2.2757560000 
864.40 	 225.0147000 	 2.160575 	 -1.0843470000 	 -2.2750660000 
864.60 	 225.0147000 	 2.160575 	 -1.0815370000 	 -2.2722340000 
864.80 	 225.0147000 	 2.160575 	 -1.0837870000 	 -2.2735760000 
865.00 	 225.0147000 	 2.160575 	 -1.0859170000 	 -2.2760550000 
865.20 	 225.0115000 	 2.160550 	 -1.0834980000 	 -2.2743700000 
865.40 	 225.0067000 	 2.160525 	 -1.0817750000 	 -2.2722630000 
865.60 	 225.0067000 	 2.160525 	 -1.0844710000 	 -2.2741630000 
865.80 	 225.0036000 	 2.160525 	 -1.0856980000 	 -2.2760460000 
866.00 	 225.0036000 	 2.160525 	 -1.0828690000 	 -2.2737340000 
866.20 	 225.0036000 	 2.160525 	 -1.0819660000 	 -2.2721580000 
866.40 	 224.9988000 	 2.160525 	 -1.0847060000 	 -2.2744460000 
866.60 	 224.9956000 	 2.160525 	 -1.0852620000 	 -2.2760230000 
866.80 	 224.9956000 	 2.160525 	 -1.0822390000 	 -2.2730290000 
867.00 	 224.9908000 	 2.160525 	 -1.0821310000 	 -2.2722400000 
867.20 	 224.9877000 	 2.160525 	 -1.0853320000 	 -2.2751930000 
867.40 	 224.9829000 	 2.160525 	 -1.0851060000 	 -2.2756040000 
867.60 	 224.9829000 	 2.160525 	 -1.0820450000 	 -2.2727040000 
867.80 	 224.9813000 	 2.160525 	 -1.0827920000 	 -2.2729400000 
868.00 	 224.9797000 	 2.160525 	 -1.0857490000 	 -2.2758870000 
868.20 	 224.9797000 	 2.160525 	 -1.0842990000 	 -2.2751360000 
868.40 	 224.9797000 	 2.160525 	 -1.0817180000 	 -2.2723320000 
868.60 	 224.9749000 	 2.160525 	 -1.0837330000 	 -2.2734040000 
868.80 	 224.9749000 	 2.160525 	 -1.0860060000 	 -2.2760390000 
869.00 	 224.9749000 	 2.160525 	 -1.0835270000 	 -2.2743030000 
869.20 	 224.9749000 	 2.160550 	 -1.0816800000 	 -2.2721230000 
869.40 	 224.9749000 	 2.160575 	 -1.0846010000 	 -2.2743070000 
869.60 	 224.9749000 	 2.160600 	 -1.0856760000 	 -2.2760230000 
869.80 	 224.9749000 	 2.160625 	 -1.0825250000 	 -2.2733720000 
870.00 	 224.9718000 	 2.160625 	 -1.0821340000 	 -2.2722280000 
870.20 	 224.9718000 	 2.160650 	 -1.0852780000 	 -2.2748600000 
870.40 	 224.9670000 	 2.160675 	 -1.0852970000 	 -2.2756420000 
870.60 	 224.9670000 	 2.160700 	 -1.0818670000 	 -2.2727740000 
870.80 	 224.9638000 	 2.160750 	 -1.0826140000 	 -2.2725770000 
871.00 	 224.9654000 	 2.160775 	 -1.0857450000 	 -2.2756160000 
871.20 	 224.9638000 	 2.160800 	 -1.0843120000 	 -2.2750760000 
871.40 	 224.9638000 	 2.160825 	 -1.0816380000 	 -2.2722530000 
871.60 	 224.9638000 	 2.160850 	 -1.0834820000 	 -2.2733970000 
871.80 	 224.9670000 	 2.160900 	 -1.0860280000 	 -2.2760550000 
872.00 	 224.9718000 	 2.160925 	 -1.0837330000 	 -2.2744050000 
872.20 	 224.9749000 	 2.160950 	 -1.0817150000 	 -2.2721960000 
872.40 	 224.9797000 	 2.160950 	 -1.0844610000 	 -2.2741030000 
872.60 	 224.9829000 	 2.160975 	 -1.0858150000 	 -2.2759910000 
872.80 	 224.9861000 	 2.160975 	 -1.0841310000 	 -2.2737760000 
873.00 	 224.9908000 	 2.160975 	 -1.0845030000 	 -2.2725040000 
873.20 	 224.9956000 	 2.160975 	 -1.0870580000 	 -2.2751270000 
873.40 	 224.9988000 	 2.160975 	 -1.0870330000 	 -2.2759440000 
873.60 	 225.0036000 	 2.160975 	 -1.0837680000 	 -2.2731490000 
873.80 	 225.0067000 	 2.160975 	 -1.0845790000 	 -2.2731910000 
874.00 	 225.0115000 	 2.160975 	 -1.0874370000 	 -2.2758960000 
874.20 	 225.0147000 	 2.160975 	 -1.0861590000 	 -2.2753780000 
874.40 	 225.0179000 	 2.160975 	 -1.0833100000 	 -2.2726570000 
874.60 	 225.0226000 	 2.160975 	 -1.0850750000 	 -2.2736100000 
874.80 	 225.0258000 	 2.160975 	 -1.0874180000 	 -2.2762650000 
875.00 	 225.0258000 	 2.160975 	 -1.0853130000 	 -2.2746780000 
875.20 	 225.0258000 	 2.160975 	 -1.0832720000 	 -2.2726150000 
875.40 	 225.0226000 	 2.160975 	 -1.0858690000 	 -2.2744110000 
875.60 	 225.0179000 	 2.160975 	 -1.0871030000 	 -2.2762940000 
875.80 	 225.0147000 	 2.160950 	 -1.0840000000 	 -2.2738270000 
876.00 	 225.0147000 	 2.160925 	 -1.0835900000 	 -2.2726120000 
876.20 	 225.0147000 	 2.160925 	 -1.0865660000 	 -2.2753490000 
876.40 	 225.0147000 	 2.160925 	 -1.0867310000 	 -2.2762460000 
876.60 	 225.0179000 	 2.160925 	 -1.0833800000 	 -2.2733940000 
876.80 	 225.0179000 	 2.160900 	 -1.0838130000 	 -2.2729560000 
877.00 	 225.0179000 	 2.160875 	 -1.0867120000 	 -2.2758320000 
877.20 	 225.0147000 	 2.160875 	 -1.0857450000 	 -2.2756320000 
877.40 	 225.0147000 	 2.160875 	 -1.0828460000 	 -2.2728060000 
877.60 	 225.0131000 	 2.160875 	 -1.0840190000 	 -2.2732130000 
877.80 	 225.0115000 	 2.160825 	 -1.0869060000 	 -2.2759660000 
878.00 	 225.0067000 	 2.160825 	 -1.0848330000 	 -2.2751620000 
878.20 	 225.0067000 	 2.160825 	 -1.0824550000 	 -2.2724060000 
878.40 	 225.0036000 	 2.160825 	 -1.0847850000 	 -2.2743450000 
878.60 	 224.9956000 	 2.160825 	 -1.0864610000 	 -2.2764110000 
878.80 	 224.9908000 	 2.160825 	 -1.0837460000 	 -2.2741860000 
879.00 	 224.9861000 	 2.160825 	 -1.0825190000 	 -2.2724250000 
879.20 	 224.9797000 	 2.160825 	 -1.0856570000 	 -2.2750410000 
879.40 	 224.9749000 	 2.160825 	 -1.0861050000 	 -2.2761950000 
879.60 	 224.9749000 	 2.160825 	 -1.0829260000 	 -2.2732510000 
879.80 	 224.9749000 	 2.160825 	 -1.0832250000 	 -2.2730100000 
880.00 	 224.9797000 	 2.160825 	 -1.0864610000 	 -2.2758710000 
880.20 	 224.9813000 	 2.160825 	 -1.0852590000 	 -2.2755590000 
880.40 	 224.9797000 	 2.160825 	 -1.0824740000 	 -2.2728920000 
880.60 	 224.9797000 	 2.160825 	 -1.0842160000 	 -2.2736200000 
880.80 	 224.9765000 	 2.160850 	 -1.0869690000 	 -2.2763190000 
881.00 	 224.9749000 	 2.160875 	 -1.0846930000 	 -2.2748020000 
881.20 	 224.9718000 	 2.160875 	 -1.0823790000 	 -2.2725300000 
881.40 	 224.9670000 	 2.160900 	 -1.0849760000 	 -2.2743000000 
881.60 	 224.9638000 	 2.160925 	 -1.0864890000 	 -2.2762390000 
881.80 	 224.9638000 	 2.160975 	 -1.0836760000 	 -2.2741950000 
882.00 	 224.9638000 	 2.161000 	 -1.0822260000 	 -2.2724250000 
882.20 	 224.9638000 	 2.161025 	 -1.0851030000 	 -2.2746850000 
882.40 	 224.9670000 	 2.161050 	 -1.0862290000 	 -2.2763630000 
882.60 	 224.9670000 	 2.161100 	 -1.0829610000 	 -2.2736520000 
882.80 	 224.9670000 	 2.161125 	 -1.0825950000 	 -2.2726220000 
883.00 	 224.9670000 	 2.161150 	 -1.0857490000 	 -2.2755340000 
883.20 	 224.9638000 	 2.161175 	 -1.0852080000 	 -2.2756510000 
883.40 	 224.9638000 	 2.161200 	 -1.0822040000 	 -2.2730000000 
883.60 	 224.9622000 	 2.161225 	 -1.0829960000 	 -2.2731340000 
883.80 	 224.9638000 	 2.161275 	 -1.0861780000 	 -2.2760300000 
884.00 	 224.9654000 	 2.161300 	 -1.0846870000 	 -2.2753940000 
884.20 	 224.9718000 	 2.161325 	 -1.0817970000 	 -2.2726410000 
884.40 	 224.9781000 	 2.161350 	 -1.0835040000 	 -2.2735250000 
884.60 	 224.9845000 	 2.161350 	 -1.0861460000 	 -2.2760580000 
884.80 	 224.9908000 	 2.161375 	 -1.0840160000 	 -2.2749110000 
885.00 	 224.9956000 	 2.161375 	 -1.0822170000 	 -2.2723230000 
885.20 	 225.0020000 	 2.161375 	 -1.0849000000 	 -2.2743800000 
885.40 	 225.0036000 	 2.161375 	 -1.0862670000 	 -2.2764020000 
885.60 	 225.0067000 	 2.161375 	 -1.0831360000 	 -2.2738170000 
885.80 	 225.0067000 	 2.161375 	 -1.0824330000 	 -2.2724950000 
886.00 	 225.0115000 	 2.161375 	 -1.0855990000 	 -2.2752570000 
886.20 	 225.0115000 	 2.161375 	 -1.0858730000 	 -2.2761730000 
886.40 	 225.0147000 	 2.161375 	 -1.0829350000 	 -2.2733620000 
886.60 	 225.0147000 	 2.161375 	 -1.0836820000 	 -2.2731400000 
886.80 	 225.0179000 	 2.161375 	 -1.0868550000 	 -2.2759530000 
887.00 	 225.0179000 	 2.161375 	 -1.0859330000 	 -2.2757050000 
887.20 	 225.0210000 	 2.161375 	 -1.0829580000 	 -2.2728160000 
887.40 	 225.0179000 	 2.161375 	 -1.0844990000 	 -2.2737280000 
887.60 	 225.0179000 	 2.161375 	 -1.0871540000 	 -2.2762970000 
887.80 	 225.0179000 	 2.161375 	 -1.0848200000 	 -2.2747490000 
888.00 	 225.0163000 	 2.161375 	 -1.0829160000 	 -2.2724470000 
888.20 	 225.0115000 	 2.161375 	 -1.0855550000 	 -2.2744340000 
888.40 	 225.0115000 	 2.161325 	 -1.0869060000 	 -2.2764490000 
888.60 	 225.0067000 	 2.161325 	 -1.0841240000 	 -2.2743130000 
888.80 	 225.0036000 	 2.161325 	 -1.0832020000 	 -2.2725140000 
889.00 	 225.0036000 	 2.161325 	 -1.0862600000 	 -2.2748760000 
889.20 	 225.0020000 	 2.161325 	 -1.0867440000 	 -2.2762390000 
889.40 	 224.9988000 	 2.161325 	 -1.0838190000 	 -2.2735600000 
889.60 	 224.9988000 	 2.161325 	 -1.0834120000 	 -2.2725010000 
889.80 	 224.9988000 	 2.161325 	 -1.0865120000 	 -2.2753490000 
890.00 	 224.9988000 	 2.161325 	 -1.0864190000 	 -2.2760460000 
890.20 	 224.9988000 	 2.161325 	 -1.0831550000 	 -2.2732670000 
890.40 	 224.9972000 	 2.161325 	 -1.0834980000 	 -2.2728320000 
890.60 	 224.9908000 	 2.161325 	 -1.0867340000 	 -2.2756610000 
890.80 	 224.9893000 	 2.161325 	 -1.0856470000 	 -2.2757080000 
891.00 	 224.9877000 	 2.161325 	 -1.0827410000 	 -2.2727580000 
891.20 	 224.9829000 	 2.161325 	 -1.0843280000 	 -2.2736580000 
891.40 	 224.9877000 	 2.161325 	 -1.0867940000 	 -2.2763510000 
891.60 	 224.9877000 	 2.161325 	 -1.0843440000 	 -2.2746720000 
891.80 	 224.9877000 	 2.161325 	 -1.0825220000 	 -2.2724310000 
892.00 	 224.9908000 	 2.161325 	 -1.0854310000 	 -2.2747550000 
892.20 	 224.9908000 	 2.161325 	 -1.0864960000 	 -2.2763470000 
892.40 	 224.9908000 	 2.161325 	 -1.0834880000 	 -2.2736930000 
892.60 	 224.9908000 	 2.161325 	 -1.0828460000 	 -2.2727810000 
892.80 	 224.9908000 	 2.161325 	 -1.0862700000 	 -2.2754600000 
893.00 	 224.9877000 	 2.161325 	 -1.0856950000 	 -2.2759980000 
893.20 	 224.9877000 	 2.161325 	 -1.0829230000 	 -2.2729240000 
893.40 	 224.9829000 	 2.161325 	 -1.0836630000 	 -2.2730570000 
893.60 	 224.9829000 	 2.161325 	 -1.0866800000 	 -2.2759060000 
893.80 	 224.9797000 	 2.161325 	 -1.0854240000 	 -2.2753720000 
894.00 	 224.9734000 	 2.161325 	 -1.0825540000 	 -2.2727080000 
894.20 	 224.9718000 	 2.161350 	 -1.0844230000 	 -2.2739670000 
894.40 	 224.9718000 	 2.161375 	 -1.0867370000 	 -2.2763280000 
894.60 	 224.9718000 	 2.161375 	 -1.0844290000 	 -2.2748440000 
894.80 	 224.9718000 	 2.161425 	 -1.0824710000 	 -2.2725960000 
895.00 	 224.9718000 	 2.161425 	 -1.0851700000 	 -2.2746440000 
895.20 	 224.9718000 	 2.161450 	 -1.0863460000 	 -2.2763570000 
895.40 	 224.9686000 	 2.161475 	 -1.0832720000 	 -2.2737690000 
895.60 	 224.9718000 	 2.161500 	 -1.0826490000 	 -2.2726890000 
895.80 	 224.9718000 	 2.161525 	 -1.0859900000 	 -2.2754130000 
896.00 	 224.9718000 	 2.161550 	 -1.0863020000 	 -2.2761190000 
896.20 	 224.9718000 	 2.161550 	 -1.0829130000 	 -2.2733210000 
896.40 	 224.9670000 	 2.161575 	 -1.0834570000 	 -2.2732040000 
896.60 	 224.9670000 	 2.161600 	 -1.0864510000 	 -2.2761220000 
896.80 	 224.9670000 	 2.161650 	 -1.0849410000 	 -2.2752160000 
897.00 	 224.9702000 	 2.161675 	 -1.0823000000 	 -2.2727390000 
897.20 	 224.9749000 	 2.161700 	 -1.0843150000 	 -2.2738930000 
897.40 	 224.9797000 	 2.161725 	 -1.0865120000 	 -2.2763860000 
897.60 	 224.9861000 	 2.161725 	 -1.0841780000 	 -2.2748980000 
897.80 	 224.9877000 	 2.161725 	 -1.0824780000 	 -2.2727390000 
898.00 	 224.9956000 	 2.161725 	 -1.0851320000 	 -2.2745040000 
898.20 	 225.0004000 	 2.161725 	 -1.0866800000 	 -2.2765830000 
898.40 	 225.0052000 	 2.161725 	 -1.0837050000 	 -2.2742560000 
898.60 	 225.0115000 	 2.161725 	 -1.0830690000 	 -2.2729430000 
898.80 	 225.0147000 	 2.161725 	 -1.0863370000 	 -2.2757180000 
899.00 	 225.0179000 	 2.161725 	 -1.0859680000 	 -2.2762420000 
899.20 	 225.0147000 	 2.161725 	 -1.0829350000 	 -2.2732640000 
899.40 	 225.0147000 	 2.161725 	 -1.0839110000 	 -2.2735600000 
899.60 	 225.0067000 	 2.161725 	 -1.0867210000 	 -2.2763470000 
899.80 	 225.0036000 	 2.161725 	 -1.0850970000 	 -2.2754730000 
900.00 	 224.9988000 	 2.161725 	 -1.0826210000 	 -2.2729210000 
900.20 	 224.9956000 	 2.161725 	 -1.0850780000 	 -2.2741540000 
900.40 	 224.9956000 	 2.161725 	 -1.0875480000 	 -2.2766460000 
900.60 	 224.9924000 	 2.161725 	 -1.0846010000 	 -2.2745540000 
900.80 	 224.9956000 	 2.161725 	 -1.0828750000 	 -2.2727170000 
901.00 	 224.9908000 	 2.161725 	 -1.0864030000 	 -2.2750090000 
901.20 	 224.9908000 	 2.161725 	 -1.0870710000 	 -2.2764650000 
901.40 	 224.9908000 	 2.161725 	 -1.0839780000 	 -2.2739510000 
901.60 	 224.9877000 	 2.161725 	 -1.0835900000 	 -2.2729900000 
901.80 	 224.9877000 	 2.161725 	 -1.0867850000 	 -2.2757020000 
902.00 	 224.9877000 	 2.161725 	 -1.0870300000 	 -2.2763570000 
902.20 	 224.9829000 	 2.161725 	 -1.0840920000 	 -2.2733590000 
902.40 	 224.9829000 	 2.161725 	 -1.0852780000 	 -2.2735250000 
902.60 	 224.9781000 	 2.161725 	 -1.0884670000 	 -2.2764400000 
902.80 	 224.9749000 	 2.161750 	 -1.0868070000 	 -2.2755940000 
903.00 	 224.9718000 	 2.161775 	 -1.0838000000 	 -2.2729140000 
903.20 	 224.9670000 	 2.161800 	 -1.0862830000 	 -2.2742870000 
903.40 	 224.9670000 	 2.161825 	 -1.0882790000 	 -2.2766780000 
903.60 	 224.9654000 	 2.161850 	 -1.0855170000 	 -2.2747230000 
903.80 	 224.9654000 	 2.161875 	 -1.0839110000 	 -2.2726980000 
904.00 	 224.9670000 	 2.161925 	 -1.0864960000 	 -2.2748920000 
904.20 	 224.9702000 	 2.161925 	 -1.0872210000 	 -2.2765800000 
904.40 	 224.9734000 	 2.161975 	 -1.0842200000 	 -2.2739890000 
904.60 	 224.9749000 	 2.162000 	 -1.0840190000 	 -2.2729520000 
904.80 	 224.9797000 	 2.162000 	 -1.0869470000 	 -2.2759120000 
905.00 	 224.9829000 	 2.162025 	 -1.0870870000 	 -2.2761790000 
905.20 	 224.9877000 	 2.162025 	 -1.0854820000 	 -2.2732570000 
905.40 	 224.9908000 	 2.162025 	 -1.0882630000 	 -2.2738810000 
905.60 	 224.9956000 	 2.162025 	 -1.0909530000 	 -2.2766460000 
905.80 	 224.9988000 	 2.162025 	 -1.0882350000 	 -2.2755720000 
906.00 	 225.0020000 	 2.162025 	 -1.0854690000 	 -2.2730380000 
906.20 	 225.0036000 	 2.162025 	 -1.0878370000 	 -2.2747360000 
906.40 	 225.0036000 	 2.162025 	 -1.0892140000 	 -2.2768660000 
906.60 	 225.0036000 	 2.162025 	 -1.0859390000 	 -2.2742780000 
906.80 	 225.0067000 	 2.162025 	 -1.0856980000 	 -2.2730290000 
907.00 	 225.0115000 	 2.162025 	 -1.0893090000 	 -2.2758130000 
907.20 	 225.0131000 	 2.162025 	 -1.0889780000 	 -2.2764170000 
907.40 	 225.0147000 	 2.162025 	 -1.0849950000 	 -2.2734040000 
907.60 	 225.0147000 	 2.162025 	 -1.0848780000 	 -2.2733620000 
907.80 	 225.0147000 	 2.162025 	 -1.0882920000 	 -2.2761790000 
908.00 	 225.0147000 	 2.162025 	 -1.0873510000 	 -2.2761150000 
908.20 	 225.0115000 	 2.162025 	 -1.0843850000 	 -2.2731080000 
908.40 	 225.0083000 	 2.162025 	 -1.0861300000 	 -2.2743770000 
908.60 	 225.0067000 	 2.162025 	 -1.0883590000 	 -2.2767640000 
908.80 	 225.0067000 	 2.162025 	 -1.0859110000 	 -2.2749550000 
909.00 	 225.0067000 	 2.162025 	 -1.0842160000 	 -2.2728540000 
909.20 	 225.0036000 	 2.162025 	 -1.0869030000 	 -2.2749580000 
909.40 	 225.0036000 	 2.162025 	 -1.0886640000 	 -2.2768020000 
909.60 	 225.0004000 	 2.162025 	 -1.0854560000 	 -2.2744620000 
909.80 	 225.0036000 	 2.162025 	 -1.0845760000 	 -2.2729620000 
910.00 	 225.0036000 	 2.162025 	 -1.0880370000 	 -2.2757630000 
910.20 	 225.0067000 	 2.162025 	 -1.0889120000 	 -2.2766940000 
910.40 	 225.0067000 	 2.162025 	 -1.0858890000 	 -2.2738870000 
910.60 	 225.0036000 	 2.162025 	 -1.0862800000 	 -2.2732800000 
910.80 	 224.9956000 	 2.162025 	 -1.0898180000 	 -2.2762200000 
911.00 	 224.9908000 	 2.162025 	 -1.0896970000 	 -2.2764460000 
911.20 	 224.9877000 	 2.162025 	 -1.0864390000 	 -2.2734670000 
911.40 	 224.9877000 	 2.162025 	 -1.0879290000 	 -2.2737280000 
911.60 	 224.9829000 	 2.162025 	 -1.0910610000 	 -2.2765410000 
911.80 	 224.9829000 	 2.162025 	 -1.0896240000 	 -2.2757340000 
912.00 	 224.9877000 	 2.162025 	 -1.0869440000 	 -2.2728630000 
912.20 	 224.9829000 	 2.162025 	 -1.0890770000 	 -2.2742530000 
912.40 	 224.9829000 	 2.162025 	 -1.0916040000 	 -2.2768530000 
912.60 	 224.9797000 	 2.162025 	 -1.0893150000 	 -2.2751140000 
912.80 	 224.9797000 	 2.162025 	 -1.0876080000 	 -2.2729140000 
913.00 	 224.9749000 	 2.162050 	 -1.0913340000 	 -2.2750250000 
913.20 	 224.9749000 	 2.162075 	 -1.0928470000 	 -2.2766970000 
913.40 	 224.9749000 	 2.162100 	 -1.0895600000 	 -2.2743640000 
913.60 	 224.9749000 	 2.162125 	 -1.0890610000 	 -2.2731780000 
913.80 	 224.9749000 	 2.162150 	 -1.0924940000 	 -2.2761220000 
914.00 	 224.9749000 	 2.162150 	 -1.0923830000 	 -2.2765510000 
914.20 	 224.9749000 	 2.162175 	 -1.0889750000 	 -2.2734420000 
914.40 	 224.9749000 	 2.162200 	 -1.0900970000 	 -2.2738710000 
914.60 	 224.9718000 	 2.162225 	 -1.0929430000 	 -2.2765860000 
914.80 	 224.9718000 	 2.162225 	 -1.0911620000 	 -2.2755780000 
915.00 	 224.9702000 	 2.162250 	 -1.0847980000 	 -2.2730950000 
915.20 	 224.9718000 	 2.162275 	 -1.0867530000 	 -2.2746910000 
915.40 	 224.9718000 	 2.162300 	 -1.0884510000 	 -2.2768940000 
915.60 	 224.9718000 	 2.162325 	 -1.0862160000 	 -2.2750160000 
915.80 	 224.9749000 	 2.162325 	 -1.0851100000 	 -2.2731750000 
916.00 	 224.9749000 	 2.162350 	 -1.0876240000 	 -2.2754960000 
916.20 	 224.9781000 	 2.162375 	 -1.0878050000 	 -2.2768910000 
916.40 	 224.9797000 	 2.162400 	 -1.0846710000 	 -2.2743290000 
916.60 	 224.9797000 	 2.162425 	 -1.0845470000 	 -2.2734520000 
916.80 	 224.9829000 	 2.162425 	 -1.0878690000 	 -2.2763920000 
917.00 	 224.9877000 	 2.162425 	 -1.0877040000 	 -2.2764400000 
917.20 	 224.9908000 	 2.162425 	 -1.0843210000 	 -2.2734640000 
917.40 	 224.9972000 	 2.162425 	 -1.0860570000 	 -2.2745320000 
917.60 	 225.0020000 	 2.162425 	 -1.0882380000 	 -2.2771870000 
917.80 	 225.0052000 	 2.162425 	 -1.0853830000 	 -2.2752760000 
918.00 	 225.0099000 	 2.162425 	 -1.0839210000 	 -2.2731970000 
918.20 	 225.0115000 	 2.162425 	 -1.0873860000 	 -2.2758390000 
918.40 	 225.0115000 	 2.162425 	 -1.0879580000 	 -2.2769130000 
918.60 	 225.0067000 	 2.162425 	 -1.0847060000 	 -2.2741920000 
918.80 	 225.0067000 	 2.162425 	 -1.0847150000 	 -2.2734990000 
919.00 	 225.0036000 	 2.162425 	 -1.0877550000 	 -2.2762840000 
919.20 	 225.0036000 	 2.162425 	 -1.0875380000 	 -2.2767230000 
919.40 	 225.0036000 	 2.162425 	 -1.0842800000 	 -2.2738080000 
919.60 	 225.0036000 	 2.162425 	 -1.0853350000 	 -2.2741380000 
919.80 	 225.0036000 	 2.162425 	 -1.0881230000 	 -2.2769200000 
920.00 	 224.9988000 	 2.162425 	 -1.0863020000 	 -2.2758960000 
920.20 	 224.9972000 	 2.162425 	 -1.0838540000 	 -2.2732800000 
920.40 	 224.9956000 	 2.162425 	 -1.0864230000 	 -2.2748880000 
920.60 	 224.9988000 	 2.162425 	 -1.0884350000 	 -2.2772310000 
920.80 	 225.0067000 	 2.162425 	 -1.0856790000 	 -2.2752980000 
921.00 	 225.0115000 	 2.162425 	 -1.0841880000 	 -2.2733470000 
921.20 	 225.0163000 	 2.162425 	 -1.0875030000 	 -2.2758930000 
921.40 	 225.0179000 	 2.162425 	 -1.0881870000 	 -2.2770530000 
921.60 	 225.0163000 	 2.162425 	 -1.0852910000 	 -2.2744400000 
921.80 	 225.0115000 	 2.162425 	 -1.0849830000 	 -2.2736200000 
922.00 	 225.0067000 	 2.162425 	 -1.0882030000 	 -2.2762550000 
922.20 	 224.9988000 	 2.162425 	 -1.0878280000 	 -2.2766750000 
922.40 	 224.9956000 	 2.162425 	 -1.0847120000 	 -2.2737530000 
922.60 	 224.9908000 	 2.162425 	 -1.0856310000 	 -2.2740780000 
922.80 	 224.9877000 	 2.162425 	 -1.0886260000 	 -2.2768530000 
923.00 	 224.9829000 	 2.162425 	 -1.0868930000 	 -2.2760230000 
923.20 	 224.9829000 	 2.162425 	 -1.0844330000 	 -2.2734480000 
923.40 	 224.9797000 	 2.162425 	 -1.0867940000 	 -2.2749260000 
923.60 	 224.9797000 	 2.162425 	 -1.0890330000 	 -2.2771360000 
923.80 	 224.9797000 	 2.162425 	 -1.0862000000 	 -2.2753080000 
924.00 	 224.9749000 	 2.162425 	 -1.0844450000 	 -2.2732990000 
924.20 	 224.9749000 	 2.162425 	 -1.0872520000 	 -2.2753370000 
924.40 	 224.9718000 	 2.162450 	 -1.0893850000 	 -2.2770910000 
924.60 	 224.9718000 	 2.162475 	 -1.0864000000 	 -2.2746180000 
924.80 	 224.9670000 	 2.162500 	 -1.0853510000 	 -2.2733210000 
925.00 	 224.9670000 	 2.162525 	 -1.0882980000 	 -2.2760900000 
925.20 	 224.9670000 	 2.162550 	 -1.0885330000 	 -2.2768240000 
925.40 	 224.9670000 	 2.162575 	 -1.0853100000 	 -2.2741250000 
925.60 	 224.9718000 	 2.162625 	 -1.0853890000 	 -2.2738650000 
925.80 	 224.9749000 	 2.162650 	 -1.0884820000 	 -2.2765610000 
926.00 	 224.9749000 	 2.162650 	 -1.0896490000 	 -2.2766530000 
926.20 	 224.9749000 	 2.162675 	 -1.0868870000 	 -2.2738110000 
926.40 	 224.9749000 	 2.162700 	 -1.0876240000 	 -2.2742020000 
926.60 	 224.9797000 	 2.162725 	 -1.0904150000 	 -2.2770150000 
926.80 	 224.9797000 	 2.162750 	 -1.0887620000 	 -2.2760330000 
927.00 	 224.9829000 	 2.162725 	 -1.0866230000 	 -2.2736100000 
927.20 	 224.9877000 	 2.162725 	 -1.0888610000 	 -2.2751870000 
927.40 	 224.9908000 	 2.162750 	 -1.0906190000 	 -2.2773710000 
927.60 	 224.9956000 	 2.162775 	 -1.0875770000 	 -2.2752060000 
927.80 	 224.9972000 	 2.162800 	 -1.0860320000 	 -2.2735790000 
928.00 	 224.9988000 	 2.162775 	 -1.0897160000 	 -2.2762490000 
928.20 	 225.0036000 	 2.162775 	 -1.0900150000 	 -2.2773200000 
928.40 	 225.0036000 	 2.162775 	 -1.0867120000 	 -2.2744750000 
928.60 	 225.0036000 	 2.162775 	 -1.0865120000 	 -2.2738710000 
928.80 	 225.0036000 	 2.162775 	 -1.0899290000 	 -2.2767700000 
929.00 	 224.9988000 	 2.162775 	 -1.0888290000 	 -2.2768970000 
929.20 	 224.9988000 	 2.162775 	 -1.0865820000 	 -2.2738490000 
929.40 	 224.9956000 	 2.162775 	 -1.0881170000 	 -2.2745800000 
929.60 	 224.9956000 	 2.162775 	 -1.0904950000 	 -2.2773580000 
929.80 	 224.9956000 	 2.162775 	 -1.0884130000 	 -2.2760520000 
930.00 	 224.9972000 	 2.162775 	 -1.0860220000 	 -2.2736640000 
930.20 	 224.9956000 	 2.162775 	 -1.0885180000 	 -2.2756670000 
930.40 	 224.9988000 	 2.162775 	 -1.0897790000 	 -2.2774570000 
930.60 	 224.9988000 	 2.162775 	 -1.0870080000 	 -2.2751240000 
930.80 	 224.9988000 	 2.162775 	 -1.0858150000 	 -2.2736520000 
931.00 	 225.0036000 	 2.162775 	 -1.0889630000 	 -2.2763250000 
931.20 	 225.0036000 	 2.162775 	 -1.0892960000 	 -2.2772880000 
931.40 	 225.0067000 	 2.162775 	 -1.0860030000 	 -2.2745350000 
931.60 	 225.0067000 	 2.162775 	 -1.0859650000 	 -2.2739440000 
931.80 	 225.0067000 	 2.162775 	 -1.0889560000 	 -2.2766880000 
932.00 	 225.0067000 	 2.162775 	 -1.0887500000 	 -2.2770530000 
932.20 	 225.0067000 	 2.162775 	 -1.0853200000 	 -2.2739980000 
932.40 	 224.9988000 	 2.162775 	 -1.0861680000 	 -2.2743100000 
932.60 	 224.9956000 	 2.162775 	 -1.0891910000 	 -2.2770500000 
932.80 	 224.9908000 	 2.162775 	 -1.0879140000 	 -2.2766750000 
933.00 	 224.9861000 	 2.162775 	 -1.0850270000 	 -2.2738200000 
933.20 	 224.9829000 	 2.162775 	 -1.0863750000 	 -2.2746630000 
933.40 	 224.9829000 	 2.162775 	 -1.0892840000 	 -2.2773930000 
933.60 	 224.9829000 	 2.162775 	 -1.0878530000 	 -2.2759560000 
933.80 	 224.9797000 	 2.162800 	 -1.0847950000 	 -2.2736360000 
934.00 	 224.9797000 	 2.162825 	 -1.0876810000 	 -2.2757370000 
934.20 	 224.9718000 	 2.162825 	 -1.0886380000 	 -2.2773650000 
934.40 	 224.9686000 	 2.162850 	 -1.0853770000 	 -2.2747740000 
934.60 	 224.9718000 	 2.162850 	 -1.0850300000 	 -2.2739380000 
934.80 	 224.9702000 	 2.162900 	 -1.0884130000 	 -2.2769320000 
935.00 	 224.9718000 	 2.162925 	 -1.0872750000 	 -2.2765410000 
935.20 	 224.9718000 	 2.162950 	 -1.0844170000 	 -2.2737950000 
935.40 	 224.9749000 	 2.162950 	 -1.0863370000 	 -2.2746660000 
935.60 	 224.9718000 	 2.162975 	 -1.0888230000 	 -2.2773460000 
935.80 	 224.9718000 	 2.163000 	 -1.0862830000 	 -2.2756930000 
936.00 	 224.9718000 	 2.163025 	 -1.0847220000 	 -2.2738580000 
936.20 	 224.9718000 	 2.163050 	 -1.0886100000 	 -2.2760300000 
936.40 	 224.9749000 	 2.163050 	 -1.0892960000 	 -2.2773770000 
936.60 	 224.9797000 	 2.163075 	 -1.0856440000 	 -2.2747330000 
936.80 	 224.9829000 	 2.163075 	 -1.0848710000 	 -2.2738550000 
937.00 	 224.9877000 	 2.163100 	 -1.0901740000 	 -2.2767510000 
937.20 	 224.9877000 	 2.163100 	 -1.0889850000 	 -2.2770910000 
937.40 	 224.9908000 	 2.163125 	 -1.0855770000 	 -2.2741990000 
937.60 	 224.9908000 	 2.163125 	 -1.0871630000 	 -2.2747990000 
937.80 	 224.9908000 	 2.163125 	 -1.0909840000 	 -2.2775270000 
938.00 	 224.9908000 	 2.163125 	 -1.0882950000 	 -2.2761950000 
938.20 	 224.9908000 	 2.163125 	 -1.0863300000 	 -2.2739280000 
938.40 	 224.9940000 	 2.163125 	 -1.0887620000 	 -2.2758130000 
938.60 	 224.9908000 	 2.163125 	 -1.0902500000 	 -2.2777080000 
938.80 	 224.9956000 	 2.163125 	 -1.0873600000 	 -2.2753560000 
939.00 	 224.9956000 	 2.163125 	 -1.0868580000 	 -2.2741890000 
939.20 	 224.9956000 	 2.163125 	 -1.0900850000 	 -2.2768210000 
939.40 	 224.9940000 	 2.163125 	 -1.0899000000 	 -2.2774060000 
939.60 	 224.9908000 	 2.163150 	 -1.0865120000 	 -2.2744500000 
939.80 	 224.9877000 	 2.163125 	 -1.0873290000 	 -2.2744590000 
940.00 	 224.9829000 	 2.163125 	 -1.0907900000 	 -2.2775140000 
940.20 	 224.9829000 	 2.163125 	 -1.0890640000 	 -2.2767480000 
940.40 	 224.9829000 	 2.163150 	 -1.0863560000 	 -2.2741760000 
940.60 	 224.9829000 	 2.163150 	 -1.0887940000 	 -2.2753880000 
940.80 	 224.9829000 	 2.163175 	 -1.0908860000 	 -2.2778830000 
941.00 	 224.9829000 	 2.163200 	 -1.0881960000 	 -2.2762580000 
941.20 	 224.9829000 	 2.163175 	 -1.0860350000 	 -2.2741410000 
941.40 	 224.9797000 	 2.163175 	 -1.0885910000 	 -2.2763600000 
941.60 	 224.9734000 	 2.163200 	 -1.0887530000 	 -2.2778480000 
941.80 	 224.9670000 	 2.163225 	 -1.0857140000 	 -2.2755650000 
942.00 	 224.9638000 	 2.163250 	 -1.0849380000 	 -2.2741320000 
942.20 	 224.9591000 	 2.163275 	 -1.0880030000 	 -2.2768240000 
942.40 	 224.9591000 	 2.163325 	 -1.0882920000 	 -2.2777110000 
942.60 	 224.9591000 	 2.163350 	 -1.0849480000 	 -2.2747990000 
942.80 	 224.9638000 	 2.163375 	 -1.0857580000 	 -2.2746250000 
943.00 	 224.9638000 	 2.163400 	 -1.0888000000 	 -2.2776160000 
943.20 	 224.9670000 	 2.163425 	 -1.0871510000 	 -2.2771040000 
943.40 	 224.9718000 	 2.163475 	 -1.0845250000 	 -2.2744270000 
943.60 	 224.9797000 	 2.163500 	 -1.0865210000 	 -2.2754960000 
943.80 	 224.9861000 	 2.163475 	 -1.0919090000 	 -2.2779850000 
944.00 	 224.9908000 	 2.163500 	 -1.0888890000 	 -2.2761150000 
944.20 	 224.9956000 	 2.163525 	 -1.0867720000 	 -2.2742240000 
944.40 	 224.9988000 	 2.163525 	 -1.0899290000 	 -2.2764780000 
944.60 	 225.0036000 	 2.163525 	 -1.0912160000 	 -2.2783530000 
944.80 	 225.0067000 	 2.163525 	 -1.0881010000 	 -2.2758390000 
945.00 	 225.0115000 	 2.163525 	 -1.0876780000 	 -2.2748470000 
945.20 	 225.0147000 	 2.163525 	 -1.0914390000 	 -2.2778610000 
945.40 	 225.0179000 	 2.163525 	 -1.0905620000 	 -2.2779370000 
945.60 	 225.0179000 	 2.163525 	 -1.0872170000 	 -2.2748500000 
945.80 	 225.0179000 	 2.163525 	 -1.0886540000 	 -2.2756160000 
946.00 	 225.0179000 	 2.163525 	 -1.0913150000 	 -2.2782740000 
946.20 	 225.0179000 	 2.163525 	 -1.0890830000 	 -2.2774000000 
946.40 	 225.0179000 	 2.163525 	 -1.0860440000 	 -2.2746150000 
946.60 	 225.0147000 	 2.163525 	 -1.0883010000 	 -2.2763980000 
946.80 	 225.0131000 	 2.163525 	 -1.0898150000 	 -2.2785690000 
947.00 	 225.0099000 	 2.163525 	 -1.0876910000 	 -2.2762010000 
947.20 	 225.0036000 	 2.163500 	 -1.0871320000 	 -2.2745960000 
947.40 	 224.9988000 	 2.163475 	 -1.0915150000 	 -2.2773490000 
947.60 	 224.9956000 	 2.163475 	 -1.0923800000 	 -2.2782360000 
947.80 	 224.9908000 	 2.163475 	 -1.0896300000 	 -2.2754320000 
948.00 	 224.9908000 	 2.163475 	 -1.0901100000 	 -2.2749330000 
948.20 	 224.9908000 	 2.163475 	 -1.0935470000 	 -2.2781310000 
948.40 	 224.9956000 	 2.163475 	 -1.0931110000 	 -2.2779910000 
948.60 	 224.9924000 	 2.163475 	 -1.0901550000 	 -2.2749970000 
948.80 	 224.9956000 	 2.163475 	 -1.0916230000 	 -2.2756160000 
949.00 	 224.9908000 	 2.163475 	 -1.0943060000 	 -2.2784900000 
949.20 	 224.9845000 	 2.163475 	 -1.0923450000 	 -2.2770880000 
949.40 	 224.9829000 	 2.163475 	 -1.0901130000 	 -2.2745860000 
949.60 	 224.9781000 	 2.163475 	 -1.0925480000 	 -2.2763700000 
949.80 	 224.9749000 	 2.163475 	 -1.0946500000 	 -2.2785250000 
950.00 	 224.9781000 	 2.163475 	 -1.0915470000 	 -2.2761950000 
950.20 	 224.9781000 	 2.163475 	 -1.0903520000 	 -2.2745990000 
950.40 	 224.9749000 	 2.163475 	 -1.0936070000 	 -2.2770400000 
950.60 	 224.9749000 	 2.163500 	 -1.0944810000 	 -2.2783850000 
950.80 	 224.9718000 	 2.163525 	 -1.0911370000 	 -2.2756800000 
951.00 	 224.9670000 	 2.163525 	 -1.0907940000 	 -2.2750600000 
951.20 	 224.9638000 	 2.163575 	 -1.0941250000 	 -2.2777300000 
951.40 	 224.9638000 	 2.163600 	 -1.0936550000 	 -2.2780200000 
951.60 	 224.9638000 	 2.163625 	 -1.0904980000 	 -2.2750380000 
951.80 	 224.9606000 	 2.163675 	 -1.0914520000 	 -2.2752950000 
952.00 	 224.9638000 	 2.163700 	 -1.0942360000 	 -2.2782140000 
952.20 	 224.9638000 	 2.163725 	 -1.0925740000 	 -2.2774570000 
952.40 	 224.9654000 	 2.163750 	 -1.0899510000 	 -2.2745800000 
952.60 	 224.9654000 	 2.163775 	 -1.0921480000 	 -2.2762460000 
952.80 	 224.9654000 	 2.163825 	 -1.0939030000 	 -2.2785730000 
953.00 	 224.9670000 	 2.163850 	 -1.0902980000 	 -2.2762200000 
953.20 	 224.9718000 	 2.163875 	 -1.0882790000 	 -2.2746340000 
953.40 	 224.9749000 	 2.163900 	 -1.0914130000 	 -2.2774220000 
953.60 	 224.9845000 	 2.163925 	 -1.0909590000 	 -2.2782200000 
953.80 	 224.9908000 	 2.163950 	 -1.0876080000 	 -2.2753270000 
954.00 	 225.0020000 	 2.163925 	 -1.0904500000 	 -2.2750570000 
954.20 	 225.0067000 	 2.163925 	 -1.0937880000 	 -2.2782520000 
954.40 	 225.0115000 	 2.163925 	 -1.0926470000 	 -2.2775710000 
954.60 	 225.0115000 	 2.163925 	 -1.0898880000 	 -2.2747290000 
954.80 	 225.0147000 	 2.163925 	 -1.0919670000 	 -2.2759720000 
955.00 	 225.0163000 	 2.163925 	 -1.0944840000 	 -2.2785380000 
955.20 	 225.0179000 	 2.163925 	 -1.0922020000 	 -2.2768970000 
955.40 	 225.0163000 	 2.163925 	 -1.0902440000 	 -2.2746340000 
955.60 	 225.0163000 	 2.163925 	 -1.0929740000 	 -2.2768720000 
955.80 	 225.0147000 	 2.163925 	 -1.0943090000 	 -2.2785120000 
956.00 	 225.0147000 	 2.163925 	 -1.0913560000 	 -2.2759120000 
956.20 	 225.0163000 	 2.163925 	 -1.0909180000 	 -2.2749070000 
956.40 	 225.0179000 	 2.163925 	 -1.0940390000 	 -2.2777050000 
956.60 	 225.0195000 	 2.163925 	 -1.0939060000 	 -2.2782520000 
956.80 	 225.0179000 	 2.163925 	 -1.0907010000 	 -2.2752290000 
957.00 	 225.0163000 	 2.163875 	 -1.0916040000 	 -2.2751930000 
957.20 	 225.0147000 	 2.163875 	 -1.0948980000 	 -2.2783470000 
957.40 	 225.0067000 	 2.163875 	 -1.0933020000 	 -2.2774820000 
957.60 	 225.0036000 	 2.163875 	 -1.0904880000 	 -2.2747360000 
957.80 	 224.9988000 	 2.163875 	 -1.0929330000 	 -2.2763030000 
958.00 	 224.9988000 	 2.163875 	 -1.0949230000 	 -2.2785160000 
958.20 	 224.9956000 	 2.163875 	 -1.0921700000 	 -2.2764460000 
958.40 	 224.9956000 	 2.163875 	 -1.0905930000 	 -2.2745260000 
958.60 	 224.9972000 	 2.163875 	 -1.0934030000 	 -2.2768560000 
958.80 	 224.9956000 	 2.163875 	 -1.0945540000 	 -2.2784810000 
959.00 	 224.9956000 	 2.163875 	 -1.0916840000 	 -2.2761090000 
959.20 	 224.9908000 	 2.163875 	 -1.0909810000 	 -2.2746630000 
959.40 	 224.9908000 	 2.163875 	 -1.0939880000 	 -2.2775840000 
959.60 	 224.9908000 	 2.163875 	 -1.0942460000 	 -2.2783020000 
959.80 	 224.9877000 	 2.163875 	 -1.0909210000 	 -2.2754130000 
960.00 	 224.9877000 	 2.163875 	 -1.0915150000 	 -2.2754290000 
960.20 	 224.9877000 	 2.163875 	 -1.0946270000 	 -2.2781150000 
960.40 	 224.9877000 	 2.163875 	 -1.0935370000 	 -2.2778890000 
960.60 	 224.9877000 	 2.163875 	 -1.0902560000 	 -2.2749580000 
960.80 	 224.9829000 	 2.163875 	 -1.0919790000 	 -2.2757530000 
961.00 	 224.9829000 	 2.163875 	 -1.0945990000 	 -2.2784840000 
961.20 	 224.9797000 	 2.163875 	 -1.0924470000 	 -2.2768500000 
961.40 	 224.9829000 	 2.163875 	 -1.0902310000 	 -2.2745740000 
961.60 	 224.9829000 	 2.163875 	 -1.0927260000 	 -2.2765290000 
961.80 	 224.9829000 	 2.163875 	 -1.0945990000 	 -2.2786740000 
962.00 	 224.9829000 	 2.163875 	 -1.0916460000 	 -2.2763280000 
962.20 	 224.9829000 	 2.163875 	 -1.0904090000 	 -2.2746850000 
962.40 	 224.9829000 	 2.163875 	 -1.0937310000 	 -2.2773170000 
962.60 	 224.9813000 	 2.163925 	 -1.0938230000 	 -2.2783570000 
962.80 	 224.9797000 	 2.163925 	 -1.0903550000 	 -2.2752440000 
963.00 	 224.9749000 	 2.163925 	 -1.0910990000 	 -2.2753810000 
963.20 	 224.9749000 	 2.163925 	 -1.0940360000 	 -2.2782330000 
963.40 	 224.9734000 	 2.163975 	 -1.0924560000 	 -2.2776250000 
963.60 	 224.9718000 	 2.163975 	 -1.0894300000 	 -2.2749260000 
963.80 	 224.9718000 	 2.164000 	 -1.0911080000 	 -2.2755780000 
964.00 	 224.9702000 	 2.164025 	 -1.0936200000 	 -2.2785030000 
964.20 	 224.9670000 	 2.164050 	 -1.0911620000 	 -2.2770560000 
964.40 	 224.9638000 	 2.164075 	 -1.0886290000 	 -2.2746940000 
964.60 	 224.9591000 	 2.164100 	 -1.0907050000 	 -2.2766270000 
964.80 	 224.9559000 	 2.164150 	 -1.0924280000 	 -2.2785280000 
965.00 	 224.9511000 	 2.164175 	 -1.0888990000 	 -2.2763440000 
965.20 	 224.9511000 	 2.164225 	 -1.0876150000 	 -2.2747360000 
965.40 	 224.9511000 	 2.164250 	 -1.0906060000 	 -2.2774950000 
965.60 	 224.9559000 	 2.164300 	 -1.0924280000 	 -2.2784140000 
965.80 	 224.9591000 	 2.164350 	 -1.0893150000 	 -2.2756390000 
966.00 	 224.9654000 	 2.164375 	 -1.0902090000 	 -2.2750120000 
966.20 	 224.9718000 	 2.164400 	 -1.0936450000 	 -2.2779460000 
966.40 	 224.9797000 	 2.164425 	 -1.0931170000 	 -2.2777620000 
966.60 	 224.9877000 	 2.164425 	 -1.0903230000 	 -2.2749390000 
966.80 	 224.9956000 	 2.164425 	 -1.0882850000 	 -2.2758800000 
967.00 	 225.0036000 	 2.164425 	 -1.0904850000 	 -2.2785570000 
967.20 	 225.0115000 	 2.164425 	 -1.0878370000 	 -2.2773520000 
967.40 	 225.0179000 	 2.164425 	 -1.0852690000 	 -2.2747230000 
967.60 	 225.0258000 	 2.164425 	 -1.0874530000 	 -2.2762680000 
967.80 	 225.0306000 	 2.164425 	 -1.0902660000 	 -2.2786970000 
968.00 	 225.0338000 	 2.164425 	 -1.0878600000 	 -2.2768090000 
968.20 	 225.0338000 	 2.164425 	 -1.0864450000 	 -2.2748820000 
968.40 	 225.0338000 	 2.164425 	 -1.0893540000 	 -2.2769520000 
968.60 	 225.0306000 	 2.164400 	 -1.0904690000 	 -2.2787380000 
968.80 	 225.0306000 	 2.164375 	 -1.0873450000 	 -2.2761190000 
969.00 	 225.0258000 	 2.164350 	 -1.0867820000 	 -2.2749330000 
969.20 	 225.0258000 	 2.164325 	 -1.0900310000 	 -2.2775240000 
969.40 	 225.0258000 	 2.164300 	 -1.0899350000 	 -2.2784200000 
969.60 	 225.0226000 	 2.164275 	 -1.0869060000 	 -2.2755180000 
969.80 	 225.0226000 	 2.164275 	 -1.0873990000 	 -2.2754160000 
970.00 	 225.0210000 	 2.164250 	 -1.0901130000 	 -2.2783500000 
970.20 	 225.0195000 	 2.164225 	 -1.0887270000 	 -2.2778450000 
970.40 	 225.0179000 	 2.164225 	 -1.0859460000 	 -2.2750120000 
970.60 	 225.0147000 	 2.164225 	 -1.0873060000 	 -2.2760110000 
970.80 	 225.0147000 	 2.164200 	 -1.0899420000 	 -2.2786400000 
971.00 	 225.0115000 	 2.164175 	 -1.0881110000 	 -2.2773650000 
971.20 	 225.0099000 	 2.164150 	 -1.0859170000 	 -2.2750060000 
971.40 	 225.0036000 	 2.164175 	 -1.0881170000 	 -2.2763320000 
971.60 	 224.9988000 	 2.164175 	 -1.0898080000 	 -2.2787090000 
971.80 	 224.9956000 	 2.164175 	 -1.0872080000 	 -2.2765730000 
972.00 	 224.9908000 	 2.164175 	 -1.0858250000 	 -2.2747870000 
972.20 	 224.9908000 	 2.164175 	 -1.0889970000 	 -2.2773620000 
972.40 	 224.9908000 	 2.164175 	 -1.0895730000 	 -2.2785030000 
972.60 	 224.9908000 	 2.164175 	 -1.0863110000 	 -2.2758510000 
972.80 	 224.9956000 	 2.164175 	 -1.0861970000 	 -2.2751140000 
973.00 	 224.9956000 	 2.164175 	 -1.0892490000 	 -2.2780230000 
973.20 	 224.9988000 	 2.164175 	 -1.0887080000 	 -2.2781180000 
973.40 	 224.9988000 	 2.164175 	 -1.0854280000 	 -2.2752190000 
973.60 	 224.9956000 	 2.164175 	 -1.0870650000 	 -2.2758390000 
973.80 	 224.9908000 	 2.164175 	 -1.0897450000 	 -2.2787220000 
974.00 	 224.9877000 	 2.164175 	 -1.0874530000 	 -2.2771520000 
974.20 	 224.9861000 	 2.164175 	 -1.0852620000 	 -2.2747490000 
974.40 	 224.9829000 	 2.164175 	 -1.0878370000 	 -2.2766430000 
974.60 	 224.9797000 	 2.164175 	 -1.0896430000 	 -2.2786400000 
974.80 	 224.9797000 	 2.164175 	 -1.0868040000 	 -2.2766620000 
975.00 	 224.9797000 	 2.164175 	 -1.0854120000 	 -2.2748690000 
975.20 	 224.9797000 	 2.164175 	 -1.0884480000 	 -2.2772790000 
975.40 	 224.9797000 	 2.164175 	 -1.0892200000 	 -2.2786620000 
975.60 	 224.9749000 	 2.164175 	 -1.0860760000 	 -2.2758100000 
975.80 	 224.9718000 	 2.164175 	 -1.0860630000 	 -2.2751900000 
976.00 	 224.9638000 	 2.164175 	 -1.0892550000 	 -2.2782010000 
976.20 	 224.9606000 	 2.164225 	 -1.0886830000 	 -2.2781590000 
976.40 	 224.9591000 	 2.164250 	 -1.0855710000 	 -2.2753370000 
976.60 	 224.9591000 	 2.164275 	 -1.0866990000 	 -2.2756040000 
976.80 	 224.9591000 	 2.164325 	 -1.0897000000 	 -2.2784360000 
977.00 	 224.9622000 	 2.164350 	 -1.0880310000 	 -2.2777910000 
977.20 	 224.9638000 	 2.164375 	 -1.0852720000 	 -2.2749970000 
977.40 	 224.9638000 	 2.164400 	 -1.0874180000 	 -2.2762330000 
977.60 	 224.9670000 	 2.164450 	 -1.0899670000 	 -2.2787950000 
977.80 	 224.9718000 	 2.164475 	 -1.0874430000 	 -2.2772000000 
978.00 	 224.9749000 	 2.164475 	 -1.0854720000 	 -2.2748060000 
978.20 	 224.9797000 	 2.164525 	 -1.0879830000 	 -2.2767640000 
978.40 	 224.9797000 	 2.164550 	 -1.0898180000 	 -2.2787190000 
978.60 	 224.9797000 	 2.164525 	 -1.0872270000 	 -2.2768430000 
978.80 	 224.9749000 	 2.164550 	 -1.0859200000 	 -2.2749110000 
979.00 	 224.9718000 	 2.164550 	 -1.0888290000 	 -2.2773330000 
979.20 	 224.9749000 	 2.164575 	 -1.0903100000 	 -2.2787700000 
979.40 	 224.9749000 	 2.164600 	 -1.0871030000 	 -2.2759280000 
979.60 	 224.9797000 	 2.164625 	 -1.0867340000 	 -2.2750280000 
979.80 	 224.9797000 	 2.164625 	 -1.0907750000 	 -2.2778030000 
980.00 	 224.9829000 	 2.164625 	 -1.0905870000 	 -2.2784930000 
980.20 	 224.9797000 	 2.164650 	 -1.0867340000 	 -2.2755050000 
980.40 	 224.9829000 	 2.164675 	 -1.0874940000 	 -2.2755940000 
980.60 	 224.9829000 	 2.164700 	 -1.0902280000 	 -2.2784360000 
980.80 	 224.9861000 	 2.164675 	 -1.0886380000 	 -2.2780040000 
981.00 	 224.9877000 	 2.164675 	 -1.0861940000 	 -2.2751140000 
981.20 	 224.9877000 	 2.164700 	 -1.0877360000 	 -2.2759750000 
981.40 	 224.9908000 	 2.164725 	 -1.0905390000 	 -2.2787540000 
981.60 	 224.9908000 	 2.164750 	 -1.0891600000 	 -2.2778610000 
981.80 	 224.9956000 	 2.164725 	 -1.0872680000 	 -2.2752030000 
982.00 	 224.9956000 	 2.164725 	 -1.0897130000 	 -2.2764870000 
982.20 	 224.9988000 	 2.164725 	 -1.0920140000 	 -2.2788810000 
982.40 	 225.0036000 	 2.164725 	 -1.0895890000 	 -2.2770850000 
982.60 	 225.0036000 	 2.164725 	 -1.0882410000 	 -2.2750090000 
982.80 	 225.0036000 	 2.164725 	 -1.0911020000 	 -2.2776350000 
983.00 	 225.0036000 	 2.164725 	 -1.0919060000 	 -2.2787760000 
983.20 	 225.0036000 	 2.164725 	 -1.0888450000 	 -2.2761410000 
983.40 	 224.9988000 	 2.164725 	 -1.0889850000 	 -2.2755500000 
983.60 	 224.9988000 	 2.164725 	 -1.0916770000 	 -2.2782770000 
983.80 	 224.9956000 	 2.164725 	 -1.0910670000 	 -2.2783570000 
984.00 	 224.9956000 	 2.164725 	 -1.0879450000 	 -2.2755500000 
984.20 	 224.9956000 	 2.164725 	 -1.0892170000 	 -2.2759720000 
984.40 	 224.9924000 	 2.164725 	 -1.0920750000 	 -2.2788300000 
984.60 	 224.9908000 	 2.164725 	 -1.0902400000 	 -2.2775810000 
984.80 	 224.9877000 	 2.164725 	 -1.0877900000 	 -2.2750570000 
985.00 	 224.9845000 	 2.164725 	 -1.0901670000 	 -2.2769990000 
985.20 	 224.9797000 	 2.164725 	 -1.0920400000 	 -2.2788240000 
985.40 	 224.9781000 	 2.164725 	 -1.0890580000 	 -2.2767290000 
985.60 	 224.9749000 	 2.164750 	 -1.0879710000 	 -2.2753110000 
985.80 	 224.9749000 	 2.164775 	 -1.0905270000 	 -2.2777720000 
986.00 	 224.9781000 	 2.164775 	 -1.0912480000 	 -2.2790430000 
986.20 	 224.9749000 	 2.164800 	 -1.0878820000 	 -2.2762810000 
986.40 	 224.9797000 	 2.164825 	 -1.0880150000 	 -2.2756390000 
986.60 	 224.9797000 	 2.164825 	 -1.0905970000 	 -2.2782960000 
986.80 	 224.9797000 	 2.164825 	 -1.0903710000 	 -2.2785160000 
987.00 	 224.9797000 	 2.164850 	 -1.0861940000 	 -2.2757120000 
987.20 	 224.9797000 	 2.164875 	 -1.0870710000 	 -2.2759660000 
987.40 	 224.9829000 	 2.164900 	 -1.0902120000 	 -2.2788430000 
987.60 	 224.9877000 	 2.164875 	 -1.0895890000 	 -2.2779720000 
987.80 	 224.9877000 	 2.164875 	 -1.0870040000 	 -2.2753490000 
988.00 	 224.9877000 	 2.164900 	 -1.0906820000 	 -2.2770500000 
988.20 	 224.9908000 	 2.164925 	 -1.0924090000 	 -2.2792180000 
988.40 	 224.9908000 	 2.164950 	 -1.0892870000 	 -2.2768780000 
988.60 	 224.9908000 	 2.164925 	 -1.0885240000 	 -2.2755530000 
988.80 	 224.9908000 	 2.164925 	 -1.0912640000 	 -2.2779620000 
989.00 	 224.9893000 	 2.164925 	 -1.0919730000 	 -2.2791230000 
989.20 	 224.9893000 	 2.164925 	 -1.0890330000 	 -2.2761920000 
989.40 	 224.9940000 	 2.164925 	 -1.0890450000 	 -2.2757940000 
989.60 	 224.9956000 	 2.164925 	 -1.0918780000 	 -2.2786780000 
989.80 	 224.9988000 	 2.164925 	 -1.0910320000 	 -2.2786550000 
990.00 	 225.0036000 	 2.164925 	 -1.0877510000 	 -2.2757940000 
990.20 	 225.0067000 	 2.164925 	 -1.0894390000 	 -2.2764140000 
990.40 	 225.0115000 	 2.164925 	 -1.0920590000 	 -2.2791320000 
990.60 	 225.0067000 	 2.164925 	 -1.0900310000 	 -2.2780770000 
990.80 	 225.0067000 	 2.164925 	 -1.0875800000 	 -2.2755500000 
991.00 	 225.0067000 	 2.164925 	 -1.0893760000 	 -2.2765800000 
991.20 	 225.0036000 	 2.164925 	 -1.0918520000 	 -2.2791670000 
991.40 	 225.0004000 	 2.164925 	 -1.0899890000 	 -2.2780770000 
991.60 	 224.9988000 	 2.164925 	 -1.0876970000 	 -2.2754860000 
991.80 	 224.9956000 	 2.164925 	 -1.0898590000 	 -2.2770180000 
992.00 	 224.9908000 	 2.164925 	 -1.0917700000 	 -2.2793510000 
992.20 	 224.9908000 	 2.164925 	 -1.0892870000 	 -2.2775270000 
992.40 	 224.9829000 	 2.164925 	 -1.0877960000 	 -2.2754700000 
992.60 	 224.9829000 	 2.164925 	 -1.0903300000 	 -2.2775010000 
992.80 	 224.9797000 	 2.164925 	 -1.0916610000 	 -2.2793450000 
993.00 	 224.9797000 	 2.164925 	 -1.0886830000 	 -2.2768150000 
993.20 	 224.9749000 	 2.164950 	 -1.0892520000 	 -2.2755880000 
993.40 	 224.9765000 	 2.164975 	 -1.0914930000 	 -2.2781940000 
993.60 	 224.9797000 	 2.164975 	 -1.0914770000 	 -2.2790180000 
993.80 	 224.9797000 	 2.164975 	 -1.0884160000 	 -2.2761440000 
994.00 	 224.9829000 	 2.165000 	 -1.0895120000 	 -2.2762270000 
994.20 	 224.9797000 	 2.165025 	 -1.0926180000 	 -2.2791070000 
994.40 	 224.9749000 	 2.165050 	 -1.0909970000 	 -2.2784740000 
994.60 	 224.9702000 	 2.165025 	 -1.0909020000 	 -2.2759090000 
994.80 	 224.9638000 	 2.165050 	 -1.0922970000 	 -2.2772090000 
995.00 	 224.9575000 	 2.165100 	 -1.0941730000 	 -2.2795840000 
995.20 	 224.9559000 	 2.165125 	 -1.0917000000 	 -2.2777680000 
995.40 	 224.9559000 	 2.165175 	 -1.0900560000 	 -2.2758170000 
995.60 	 224.9591000 	 2.165200 	 -1.0928950000 	 -2.2779300000 
995.80 	 224.9591000 	 2.165250 	 -1.0939310000 	 -2.2795100000 
996.00 	 224.9638000 	 2.165275 	 -1.0909680000 	 -2.2769710000 
996.20 	 224.9638000 	 2.165300 	 -1.0907550000 	 -2.2760260000 
996.40 	 224.9670000 	 2.165325 	 -1.0937820000 	 -2.2787640000 
996.60 	 224.9718000 	 2.165375 	 -1.0936390000 	 -2.2792270000 
996.80 	 224.9765000 	 2.165375 	 -1.0904340000 	 -2.2761440000 
997.00 	 224.9829000 	 2.165400 	 -1.0920330000 	 -2.2766140000 
997.20 	 224.9908000 	 2.165400 	 -1.0946970000 	 -2.2794950000 
997.40 	 224.9988000 	 2.165425 	 -1.0929970000 	 -2.2785470000 
997.60 	 225.0036000 	 2.165450 	 -1.0893920000 	 -2.2759910000 
997.80 	 225.0083000 	 2.165425 	 -1.0913690000 	 -2.2776410000 
998.00 	 225.0147000 	 2.165425 	 -1.0934860000 	 -2.2798410000 
998.20 	 225.0179000 	 2.165425 	 -1.0908190000 	 -2.2777340000 
998.40 	 225.0242000 	 2.165425 	 -1.0897670000 	 -2.2759850000 
998.60 	 225.0258000 	 2.165425 	 -1.0924310000 	 -2.2785120000 
998.80 	 225.0258000 	 2.165425 	 -1.0931210000 	 -2.2799080000 
999.00 	 225.0258000 	 2.165425 	 -1.0900530000 	 -2.2771550000 
999.20 	 225.0258000 	 2.165425 	 -1.0900690000 	 -2.2763060000 
999.40 	 225.0226000 	 2.165375 	 -1.0930920000 	 -2.2791610000 
999.60 	 225.0258000 	 2.165375 	 -1.0925260000 	 -2.2791290000 
999.80 	 225.0258000 	 2.165350 	 -1.0895790000 	 -2.2764560000 
1000.00 	 225.0306000 	 2.165325 	 -1.0907240000 	 -2.2770400000 
1000.20 	 225.0306000 	 2.165300 	 -1.0934610000 	 -2.2796600000 
1000.40 	 225.0306000 	 2.165275 	 -1.0919410000 	 -2.2788210000 
1000.60 	 225.0306000 	 2.165275 	 -1.0894010000 	 -2.2762080000 
1000.80 	 225.0258000 	 2.165250 	 -1.0914480000 	 -2.2775270000 
1001.00 	 225.0226000 	 2.165225 	 -1.0934960000 	 -2.2798440000 
1001.20 	 225.0195000 	 2.165200 	 -1.0909140000 	 -2.2777080000 
1001.40 	 225.0179000 	 2.165175 	 -1.0894360000 	 -2.2762080000 
1001.60 	 225.0147000 	 2.165175 	 -1.0925830000 	 -2.2788240000 
1001.80 	 225.0179000 	 2.165175 	 -1.0930600000 	 -2.2796790000 
1002.00 	 225.0147000 	 2.165175 	 -1.0899580000 	 -2.2770310000 
1002.20 	 225.0179000 	 2.165150 	 -1.0896680000 	 -2.2762460000 
1002.40 	 225.0179000 	 2.165125 	 -1.0925420000 	 -2.2789320000 
1002.60 	 225.0147000 	 2.165125 	 -1.0925070000 	 -2.2792530000 
1002.80 	 225.0147000 	 2.165125 	 -1.0892390000 	 -2.2765480000 
1003.00 	 225.0115000 	 2.165125 	 -1.0902820000 	 -2.2767990000 
1003.20 	 225.0067000 	 2.165100 	 -1.0930760000 	 -2.2794750000 
1003.40 	 225.0036000 	 2.165075 	 -1.0916740000 	 -2.2788840000 
1003.60 	 225.0036000 	 2.165075 	 -1.0890100000 	 -2.2760900000 
1003.80 	 225.0036000 	 2.165075 	 -1.0907330000 	 -2.2773080000 
1004.00 	 224.9988000 	 2.165075 	 -1.0931110000 	 -2.2798540000 
1004.20 	 224.9988000 	 2.165075 	 -1.0908700000 	 -2.2782520000 
1004.40 	 224.9988000 	 2.165075 	 -1.0890200000 	 -2.2760990000 
1004.60 	 224.9988000 	 2.165075 	 -1.0917310000 	 -2.2780450000 
1004.80 	 224.9956000 	 2.165075 	 -1.0930950000 	 -2.2797900000 
1005.00 	 224.9956000 	 2.165075 	 -1.0898690000 	 -2.2772470000 
1005.20 	 224.9956000 	 2.165075 	 -1.0894460000 	 -2.2760740000 
1005.40 	 224.9877000 	 2.165075 	 -1.0923320000 	 -2.2785790000 
1005.60 	 224.9877000 	 2.165075 	 -1.0923960000 	 -2.2795680000 
1005.80 	 224.9877000 	 2.165075 	 -1.0894460000 	 -2.2767070000 
1006.00 	 224.9829000 	 2.165075 	 -1.0901230000 	 -2.2766880000 
1006.20 	 224.9829000 	 2.165075 	 -1.0930790000 	 -2.2795610000 
1006.40 	 224.9813000 	 2.165075 	 -1.0914420000 	 -2.2789450000 
1006.60 	 224.9829000 	 2.165075 	 -1.0888390000 	 -2.2762580000 
1006.80 	 224.9797000 	 2.165075 	 -1.0905680000 	 -2.2770850000 
1007.00 	 224.9797000 	 2.165075 	 -1.0929970000 	 -2.2798920000 
1007.20 	 224.9797000 	 2.165075 	 -1.0908030000 	 -2.2783340000 
1007.40 	 224.9797000 	 2.165075 	 -1.0885780000 	 -2.2759790000 
1007.60 	 224.9797000 	 2.165075 	 -1.0908760000 	 -2.2777780000 
1007.80 	 224.9797000 	 2.165100 	 -1.0930000000 	 -2.2799680000 
1008.00 	 224.9765000 	 2.165125 	 -1.0899420000 	 -2.2775300000 
1008.20 	 224.9749000 	 2.165125 	 -1.0888700000 	 -2.2760070000 
1008.40 	 224.9718000 	 2.165150 	 -1.0919600000 	 -2.2786360000 
1008.60 	 224.9670000 	 2.165175 	 -1.0922210000 	 -2.2795990000 
1008.80 	 224.9670000 	 2.165200 	 -1.0890100000 	 -2.2769070000 
1009.00 	 224.9670000 	 2.165225 	 -1.0893090000 	 -2.2764810000 
1009.20 	 224.9670000 	 2.165250 	 -1.0924340000 	 -2.2793260000 
1009.40 	 224.9718000 	 2.165275 	 -1.0916070000 	 -2.2790810000 
1009.60 	 224.9749000 	 2.165300 	 -1.0885840000 	 -2.2762390000 
1009.80 	 224.9749000 	 2.165325 	 -1.0902690000 	 -2.2773140000 
1010.00 	 224.9749000 	 2.165350 	 -1.0924880000 	 -2.2796920000 
1010.20 	 224.9718000 	 2.165375 	 -1.0901040000 	 -2.2781250000 
1010.40 	 224.9686000 	 2.165375 	 -1.0883840000 	 -2.2760580000 
1010.60 	 224.9638000 	 2.165400 	 -1.0910610000 	 -2.2779620000 
1010.80 	 224.9638000 	 2.165450 	 -1.0923890000 	 -2.2797460000 
1011.00 	 224.9622000 	 2.165475 	 -1.0894330000 	 -2.2774160000 
1011.20 	 224.9591000 	 2.165500 	 -1.0887910000 	 -2.2761730000 
1011.40 	 224.9591000 	 2.165525 	 -1.0919920000 	 -2.2787670000 
1011.60 	 224.9591000 	 2.165550 	 -1.0920110000 	 -2.2794910000 
1011.80 	 224.9591000 	 2.165600 	 -1.0889630000 	 -2.2768940000 
1012.00 	 224.9638000 	 2.165625 	 -1.0893120000 	 -2.2765410000 
1012.20 	 224.9638000 	 2.165650 	 -1.0920270000 	 -2.2792210000 
1012.40 	 224.9670000 	 2.165675 	 -1.0912070000 	 -2.2791700000 
1012.60 	 224.9718000 	 2.165700 	 -1.0881710000 	 -2.2763510000 
1012.80 	 224.9781000 	 2.165750 	 -1.0895380000 	 -2.2768910000 
1013.00 	 224.9829000 	 2.165725 	 -1.0949480000 	 -2.2797390000 
1013.20 	 224.9877000 	 2.165750 	 -1.0928380000 	 -2.2788810000 
1013.40 	 224.9956000 	 2.165775 	 -1.0906090000 	 -2.2763090000 
1013.60 	 225.0036000 	 2.165800 	 -1.0929010000 	 -2.2782610000 
1013.80 	 225.0067000 	 2.165775 	 -1.0934960000 	 -2.2802540000 
1014.00 	 225.0067000 	 2.165775 	 -1.0908130000 	 -2.2780390000 
1014.20 	 225.0099000 	 2.165775 	 -1.0893150000 	 -2.2765510000 
1014.40 	 225.0067000 	 2.165775 	 -1.0922810000 	 -2.2791000000 
1014.60 	 225.0067000 	 2.165775 	 -1.0926910000 	 -2.2800990000 
1014.80 	 225.0067000 	 2.165775 	 -1.0894330000 	 -2.2774090000 
1015.00 	 225.0067000 	 2.165775 	 -1.0900310000 	 -2.2770310000 
1015.20 	 225.0067000 	 2.165775 	 -1.0926600000 	 -2.2799710000 
1015.40 	 225.0052000 	 2.165775 	 -1.0910290000 	 -2.2792590000 
1015.60 	 225.0067000 	 2.165775 	 -1.0884540000 	 -2.2766720000 
1015.80 	 225.0036000 	 2.165775 	 -1.0903040000 	 -2.2779110000 
1016.00 	 225.0036000 	 2.165775 	 -1.0925420000 	 -2.2803080000 
1016.20 	 225.0052000 	 2.165775 	 -1.0897950000 	 -2.2781880000 
1016.40 	 225.0036000 	 2.165775 	 -1.0887690000 	 -2.2765480000 
1016.60 	 225.0036000 	 2.165775 	 -1.0915370000 	 -2.2787640000 
1016.80 	 225.0067000 	 2.165775 	 -1.0924240000 	 -2.2801590000 
1017.00 	 225.0036000 	 2.165775 	 -1.0892650000 	 -2.2773110000 
1017.20 	 224.9988000 	 2.165775 	 -1.0891820000 	 -2.2767960000 
1017.40 	 224.9988000 	 2.165775 	 -1.0921160000 	 -2.2795930000 
1017.60 	 224.9988000 	 2.165775 	 -1.0915570000 	 -2.2796340000 
1017.80 	 224.9972000 	 2.165775 	 -1.0888640000 	 -2.2767640000 
1018.00 	 224.9988000 	 2.165775 	 -1.0900400000 	 -2.2774540000 
1018.20 	 225.0036000 	 2.165775 	 -1.0927900000 	 -2.2800060000 
1018.40 	 225.0067000 	 2.165775 	 -1.0907010000 	 -2.2788300000 
1018.60 	 225.0067000 	 2.165775 	 -1.0884540000 	 -2.2764170000 
1018.80 	 225.0036000 	 2.165775 	 -1.0912770000 	 -2.2783690000 
1019.00 	 225.0052000 	 2.165775 	 -1.0925480000 	 -2.2802540000 
1019.20 	 225.0036000 	 2.165775 	 -1.0897130000 	 -2.2777430000 
1019.40 	 224.9988000 	 2.165775 	 -1.0892110000 	 -2.2766490000 
1019.60 	 224.9988000 	 2.165775 	 -1.0921960000 	 -2.2794280000 
1019.80 	 224.9956000 	 2.165775 	 -1.0920680000 	 -2.2799170000 
1020.00 	 224.9924000 	 2.165775 	 -1.0890420000 	 -2.2770790000 
1020.20 	 224.9908000 	 2.165775 	 -1.0896170000 	 -2.2772440000 
1020.40 	 224.9829000 	 2.165775 	 -1.0928340000 	 -2.2797970000 
1020.60 	 224.9829000 	 2.165775 	 -1.0915880000 	 -2.2794470000 
1020.80 	 224.9797000 	 2.165775 	 -1.0888260000 	 -2.2766650000 
1021.00 	 224.9765000 	 2.165775 	 -1.0906630000 	 -2.2778220000 
1021.20 	 224.9718000 	 2.165800 	 -1.0935880000 	 -2.2802480000 
1021.40 	 224.9718000 	 2.165800 	 -1.0910860000 	 -2.2788520000 
1021.60 	 224.9670000 	 2.165850 	 -1.0889940000 	 -2.2766110000 
1021.80 	 224.9670000 	 2.165875 	 -1.0921000000 	 -2.2789540000 
1022.00 	 224.9670000 	 2.165900 	 -1.0932290000 	 -2.2803720000 
1022.20 	 224.9686000 	 2.165925 	 -1.0899670000 	 -2.2777620000 
1022.40 	 224.9718000 	 2.165950 	 -1.0892610000 	 -2.2767610000 
1022.60 	 224.9749000 	 2.165975 	 -1.0921190000 	 -2.2791580000 
1022.80 	 224.9797000 	 2.165975 	 -1.0924050000 	 -2.2801330000 
1023.00 	 224.9829000 	 2.166000 	 -1.0892300000 	 -2.2772820000 
1023.20 	 224.9845000 	 2.166025 	 -1.0897060000 	 -2.2770950000 
1023.40 	 224.9829000 	 2.166025 	 -1.0926950000 	 -2.2799170000 
1023.60 	 224.9877000 	 2.166025 	 -1.0928790000 	 -2.2797780000 
1023.80 	 224.9924000 	 2.166025 	 -1.0899000000 	 -2.2771290000 
1024.00 	 224.9988000 	 2.166025 	 -1.0913150000 	 -2.2778670000 
1024.20 	 225.0020000 	 2.166025 	 -1.0939340000 	 -2.2804670000 
1024.40 	 225.0036000 	 2.166025 	 -1.0917440000 	 -2.2792150000 
1024.60 	 225.0036000 	 2.166025 	 -1.0894870000 	 -2.2768780000 
1024.80 	 225.0036000 	 2.166025 	 -1.0918940000 	 -2.2785850000 
1025.00 	 225.0052000 	 2.166025 	 -1.0936550000 	 -2.2806010000 
1025.20 	 225.0052000 	 2.166025 	 -1.0908380000 	 -2.2783920000 
1025.40 	 225.0067000 	 2.166025 	 -1.0897640000 	 -2.2770250000 
1025.60 	 225.0067000 	 2.166025 	 -1.0930570000 	 -2.2795070000 
1025.80 	 225.0036000 	 2.166025 	 -1.0929300000 	 -2.2801560000 
1026.00 	 224.9988000 	 2.166025 	 -1.0900470000 	 -2.2774920000 
1026.20 	 224.9956000 	 2.166025 	 -1.0906280000 	 -2.2774160000 
1026.40 	 224.9956000 	 2.166025 	 -1.0934160000 	 -2.2802420000 
1026.60 	 224.9877000 	 2.166025 	 -1.0920940000 	 -2.2795960000 
1026.80 	 224.9877000 	 2.166050 	 -1.0895760000 	 -2.2770120000 
1027.00 	 224.9829000 	 2.166050 	 -1.0914070000 	 -2.2782770000 
1027.20 	 224.9829000 	 2.166075 	 -1.0933110000 	 -2.2806230000 
1027.40 	 224.9845000 	 2.166100 	 -1.0903140000 	 -2.2785980000 
1027.60 	 224.9829000 	 2.166075 	 -1.0903390000 	 -2.2773430000 
1027.80 	 224.9829000 	 2.166100 	 -1.0932060000 	 -2.2800220000 
1028.00 	 224.9829000 	 2.166100 	 -1.0932990000 	 -2.2807060000 
1028.20 	 224.9829000 	 2.166125 	 -1.0901860000 	 -2.2779080000 
1028.40 	 224.9797000 	 2.166125 	 -1.0908830000 	 -2.2782010000 
1028.60 	 224.9797000 	 2.166125 	 -1.0916460000 	 -2.2809350000 
1028.80 	 224.9829000 	 2.166150 	 -1.0900780000 	 -2.2802000000 
1029.00 	 224.9829000 	 2.166150 	 -1.0881460000 	 -2.2777050000 
1029.20 	 224.9829000 	 2.166175 	 -1.0903300000 	 -2.2789220000 
1029.40 	 224.9813000 	 2.166200 	 -1.0925770000 	 -2.2812940000 
1029.60 	 224.9797000 	 2.166175 	 -1.0937660000 	 -2.2794060000 
1029.80 	 224.9797000 	 2.166200 	 -1.0924750000 	 -2.2775810000 
1030.00 	 224.9829000 	 2.166200 	 -1.0954570000 	 -2.2802260000 
1030.20 	 224.9829000 	 2.166225 	 -1.0960640000 	 -2.2812910000 
1030.40 	 224.9877000 	 2.166225 	 -1.0929780000 	 -2.2784740000 
1030.60 	 224.9877000 	 2.166225 	 -1.0922720000 	 -2.2781280000 
1030.80 	 224.9908000 	 2.166225 	 -1.0955020000 	 -2.2810940000 
1031.00 	 224.9908000 	 2.166225 	 -1.0947700000 	 -2.2809250000 
1031.20 	 224.9908000 	 2.166225 	 -1.0912930000 	 -2.2779370000 
1031.40 	 224.9956000 	 2.166225 	 -1.0927330000 	 -2.2786170000 
1031.60 	 224.9956000 	 2.166225 	 -1.0954030000 	 -2.2814820000 
1031.80 	 224.9908000 	 2.166225 	 -1.0933110000 	 -2.2803280000 
1032.00 	 224.9877000 	 2.166225 	 -1.0909140000 	 -2.2777020000 
1032.20 	 224.9877000 	 2.166250 	 -1.0925040000 	 -2.2793420000 
1032.40 	 224.9829000 	 2.166275 	 -1.0945670000 	 -2.2816310000 
1032.60 	 224.9829000 	 2.166300 	 -1.0917510000 	 -2.2794910000 
1032.80 	 224.9813000 	 2.166275 	 -1.0929010000 	 -2.2780130000 
1033.00 	 224.9829000 	 2.166275 	 -1.0959400000 	 -2.2805820000 
1033.20 	 224.9829000 	 2.166300 	 -1.0968690000 	 -2.2819650000 
1033.40 	 224.9877000 	 2.166325 	 -1.0937210000 	 -2.2791070000 
1033.60 	 224.9877000 	 2.166325 	 -1.0935500000 	 -2.2784550000 
1033.80 	 224.9877000 	 2.166325 	 -1.0968810000 	 -2.2813830000 
1034.00 	 224.9829000 	 2.166325 	 -1.0965510000 	 -2.2818470000 
1034.20 	 224.9829000 	 2.166350 	 -1.0935370000 	 -2.2788940000 
1034.40 	 224.9797000 	 2.166375 	 -1.0945160000 	 -2.2791960000 
1034.60 	 224.9797000 	 2.166400 	 -1.0975580000 	 -2.2820690000 
1034.80 	 224.9797000 	 2.166375 	 -1.0901990000 	 -2.2817360000 
1035.00 	 224.9797000 	 2.166400 	 -1.0879550000 	 -2.2791670000 
1035.20 	 224.9797000 	 2.166400 	 -1.0912900000 	 -2.2807440000 
1035.40 	 224.9797000 	 2.166425 	 -1.0930920000 	 -2.2830680000 
1035.60 	 224.9829000 	 2.166450 	 -1.0898810000 	 -2.2811100000 
1035.80 	 224.9813000 	 2.166425 	 -1.0884950000 	 -2.2794560000 
1036.00 	 224.9813000 	 2.166425 	 -1.0917150000 	 -2.2819360000 
1036.20 	 224.9797000 	 2.166450 	 -1.0923860000 	 -2.2830550000 
1036.40 	 224.9829000 	 2.166475 	 -1.0894170000 	 -2.2802230000 
1036.60 	 224.9829000 	 2.166500 	 -1.0895570000 	 -2.2798570000 
1036.80 	 224.9877000 	 2.166475 	 -1.0929010000 	 -2.2826350000 
1037.00 	 224.9893000 	 2.166475 	 -1.0917090000 	 -2.2824510000 
1037.20 	 224.9908000 	 2.166500 	 -1.0887460000 	 -2.2797360000 
1037.40 	 224.9908000 	 2.166525 	 -1.0902980000 	 -2.2805690000 
1037.60 	 224.9908000 	 2.166550 	 -1.0929680000 	 -2.2832840000 
1037.80 	 224.9908000 	 2.166525 	 -1.0898620000 	 -2.2819110000 
1038.00 	 224.9908000 	 2.166525 	 -1.0880530000 	 -2.2796730000 
1038.20 	 224.9908000 	 2.166525 	 -1.0911660000 	 -2.2819490000 
1038.40 	 224.9908000 	 2.166525 	 -1.0922910000 	 -2.2833820000 
1038.60 	 224.9908000 	 2.166525 	 -1.0890330000 	 -2.2808200000 
1038.80 	 224.9956000 	 2.166525 	 -1.0887240000 	 -2.2797200000 
1039.00 	 224.9956000 	 2.166525 	 -1.0916930000 	 -2.2824570000 
1039.20 	 224.9956000 	 2.166525 	 -1.0914520000 	 -2.2829600000 
1039.40 	 224.9877000 	 2.166525 	 -1.0882920000 	 -2.2800350000 
1039.60 	 224.9877000 	 2.166525 	 -1.0894490000 	 -2.2803780000 
1039.80 	 224.9861000 	 2.166525 	 -1.0922050000 	 -2.2830680000 
1040.00 	 224.9829000 	 2.166525 	 -1.0905770000 	 -2.2824760000 
1040.20 	 224.9829000 	 2.166525 	 -1.0880410000 	 -2.2797420000 
1040.40 	 224.9861000 	 2.166525 	 -1.0905770000 	 -2.2812650000 
1040.60 	 224.9877000 	 2.166550 	 -1.0923450000 	 -2.2835450000 
1040.80 	 224.9877000 	 2.166575 	 -1.0894710000 	 -2.2813190000 
1041.00 	 224.9908000 	 2.166575 	 -1.0884920000 	 -2.2797490000 
1041.20 	 224.9908000 	 2.166600 	 -1.0915790000 	 -2.2825180000 
1041.40 	 224.9908000 	 2.166575 	 -1.0918170000 	 -2.2832580000 
1041.60 	 224.9908000 	 2.166575 	 -1.0887110000 	 -2.2805530000 
1041.80 	 224.9877000 	 2.166575 	 -1.0890040000 	 -2.2802420000 
1042.00 	 224.9877000 	 2.166575 	 -1.0923390000 	 -2.2831470000 
1042.20 	 224.9829000 	 2.166575 	 -1.0912230000 	 -2.2826350000 
1042.40 	 224.9877000 	 2.166600 	 -1.0882820000 	 -2.2798890000 
1042.60 	 224.9877000 	 2.166600 	 -1.0899540000 	 -2.2810170000 
1042.80 	 224.9908000 	 2.166625 	 -1.0924630000 	 -2.2834680000 
1043.00 	 224.9908000 	 2.166625 	 -1.0906190000 	 -2.2819450000 
1043.20 	 224.9956000 	 2.166625 	 -1.0883780000 	 -2.2798000000 
1043.40 	 224.9956000 	 2.166625 	 -1.0915220000 	 -2.2819300000 
1043.60 	 224.9956000 	 2.166625 	 -1.0923040000 	 -2.2835350000 
1043.80 	 224.9956000 	 2.166625 	 -1.0893410000 	 -2.2809920000 
1044.00 	 224.9972000 	 2.166625 	 -1.0893030000 	 -2.2799300000 
1044.20 	 224.9956000 	 2.166625 	 -1.0923860000 	 -2.2828510000 
1044.40 	 224.9956000 	 2.166625 	 -1.0918520000 	 -2.2829560000 
1044.60 	 224.9956000 	 2.166625 	 -1.0888290000 	 -2.2801530000 
1044.80 	 224.9956000 	 2.166625 	 -1.0900050000 	 -2.2805280000 
1045.00 	 224.9908000 	 2.166625 	 -1.0928150000 	 -2.2833190000 
1045.20 	 224.9908000 	 2.166625 	 -1.0910700000 	 -2.2822860000 
1045.40 	 224.9877000 	 2.166625 	 -1.0884000000 	 -2.2798250000 
1045.60 	 224.9877000 	 2.166625 	 -1.0907460000 	 -2.2815610000 
1045.80 	 224.9829000 	 2.166625 	 -1.0924370000 	 -2.2835450000 
1046.00 	 224.9829000 	 2.166650 	 -1.0915310000 	 -2.2809310000 
1046.20 	 224.9829000 	 2.166650 	 -1.0921510000 	 -2.2796470000 
1046.40 	 224.9829000 	 2.166675 	 -1.0948980000 	 -2.2822320000 
1046.60 	 224.9829000 	 2.166675 	 -1.0951230000 	 -2.2832140000 
1046.80 	 224.9765000 	 2.166675 	 -1.0892230000 	 -2.2806140000 
1047.00 	 224.9749000 	 2.166700 	 -1.0891500000 	 -2.2802230000 
1047.20 	 224.9718000 	 2.166725 	 -1.0923390000 	 -2.2830930000 
1047.40 	 224.9718000 	 2.166750 	 -1.0913630000 	 -2.2828230000 
1047.60 	 224.9718000 	 2.166750 	 -1.0884540000 	 -2.2800920000 
1047.80 	 224.9718000 	 2.166800 	 -1.0900530000 	 -2.2810010000 
1048.00 	 224.9718000 	 2.166800 	 -1.0927100000 	 -2.2834840000 
1048.20 	 224.9670000 	 2.166825 	 -1.0904150000 	 -2.2819170000 
1048.40 	 224.9670000 	 2.166850 	 -1.0883430000 	 -2.2798250000 
1048.60 	 224.9670000 	 2.166900 	 -1.0911750000 	 -2.2818210000 
1048.80 	 224.9718000 	 2.166925 	 -1.0923290000 	 -2.2837130000 
1049.00 	 224.9797000 	 2.166950 	 -1.0895060000 	 -2.2812840000 
1049.20 	 224.9829000 	 2.166925 	 -1.0890230000 	 -2.2801210000 
1049.40 	 224.9908000 	 2.166950 	 -1.0921570000 	 -2.2828900000 
1049.60 	 224.9956000 	 2.166975 	 -1.0915470000 	 -2.2829790000 
1049.80 	 224.9988000 	 2.167000 	 -1.0885050000 	 -2.2804130000 
1050.00 	 225.0036000 	 2.166975 	 -1.0897670000 	 -2.2812430000 
1050.20 	 225.0067000 	 2.166975 	 -1.0924940000 	 -2.2840120000 
1050.40 	 225.0115000 	 2.166975 	 -1.0903330000 	 -2.2826390000 
1050.60 	 225.0115000 	 2.166975 	 -1.0882030000 	 -2.2802070000 
1050.80 	 225.0147000 	 2.166975 	 -1.0911810000 	 -2.2823050000 
1051.00 	 225.0147000 	 2.166975 	 -1.0924180000 	 -2.2840820000 
1051.20 	 225.0179000 	 2.166975 	 -1.0893380000 	 -2.2818370000 
1051.40 	 225.0226000 	 2.166975 	 -1.0885080000 	 -2.2803310000 
1051.60 	 225.0258000 	 2.166975 	 -1.0916870000 	 -2.2830170000 
1051.80 	 225.0258000 	 2.166975 	 -1.0918330000 	 -2.2836690000 
1052.00 	 225.0306000 	 2.166975 	 -1.0888200000 	 -2.2810170000 
1052.20 	 225.0258000 	 2.166925 	 -1.0893090000 	 -2.2808140000 
1052.40 	 225.0242000 	 2.166925 	 -1.0922910000 	 -2.2836620000 
1052.60 	 225.0163000 	 2.166900 	 -1.0912100000 	 -2.2832970000 
1052.80 	 225.0099000 	 2.166875 	 -1.0882410000 	 -2.2805050000 
1053.00 	 225.0052000 	 2.166875 	 -1.0902210000 	 -2.2815350000 
1053.20 	 225.0036000 	 2.166875 	 -1.0926440000 	 -2.2841260000 
1053.40 	 225.0036000 	 2.166875 	 -1.0900400000 	 -2.2823780000 
1053.60 	 225.0036000 	 2.166875 	 -1.0884600000 	 -2.2803020000 
1053.80 	 225.0036000 	 2.166875 	 -1.0913590000 	 -2.2827910000 
1054.00 	 225.0067000 	 2.166875 	 -1.0920780000 	 -2.2837830000 
1054.20 	 225.0067000 	 2.166875 	 -1.0889470000 	 -2.2811380000 
1054.40 	 225.0036000 	 2.166875 	 -1.0891280000 	 -2.2807060000 
1054.60 	 224.9988000 	 2.166875 	 -1.0923290000 	 -2.2835320000 
1054.80 	 224.9956000 	 2.166875 	 -1.0913530000 	 -2.2833280000 
1055.00 	 224.9956000 	 2.166875 	 -1.0883650000 	 -2.2804320000 
1055.20 	 224.9956000 	 2.166875 	 -1.0900940000 	 -2.2815070000 
1055.40 	 224.9956000 	 2.166875 	 -1.0926090000 	 -2.2840340000 
1055.60 	 224.9988000 	 2.166875 	 -1.0901200000 	 -2.2827370000 
1055.80 	 224.9972000 	 2.166875 	 -1.0882310000 	 -2.2802610000 
1056.00 	 224.9988000 	 2.166875 	 -1.0911080000 	 -2.2824540000 
1056.20 	 224.9988000 	 2.166875 	 -1.0924400000 	 -2.2841640000 
1056.40 	 224.9956000 	 2.166875 	 -1.0891720000 	 -2.2815350000 
1056.60 	 224.9908000 	 2.166875 	 -1.0888000000 	 -2.2806610000 
1056.80 	 224.9908000 	 2.166875 	 -1.0920110000 	 -2.2833860000 
1057.00 	 224.9877000 	 2.166875 	 -1.0914230000 	 -2.2835860000 
1057.20 	 224.9829000 	 2.166875 	 -1.0883710000 	 -2.2805820000 
1057.40 	 224.9829000 	 2.166875 	 -1.0899700000 	 -2.2813000000 
1057.60 	 224.9797000 	 2.166875 	 -1.0924720000 	 -2.2839990000 
1057.80 	 224.9749000 	 2.166875 	 -1.0907520000 	 -2.2828200000 
1058.00 	 224.9718000 	 2.166875 	 -1.0883010000 	 -2.2803400000 
1058.20 	 224.9686000 	 2.166875 	 -1.0907300000 	 -2.2819520000 
1058.40 	 224.9670000 	 2.166875 	 -1.0926880000 	 -2.2841990000 
1058.60 	 224.9638000 	 2.166900 	 -1.0897890000 	 -2.2819870000 
1058.80 	 224.9638000 	 2.166925 	 -1.0884160000 	 -2.2802700000 
1059.00 	 224.9638000 	 2.166975 	 -1.0916110000 	 -2.2828580000 
1059.20 	 224.9702000 	 2.167000 	 -1.0921730000 	 -2.2839800000 
1059.40 	 224.9718000 	 2.167025 	 -1.0889340000 	 -2.2813290000 
1059.60 	 224.9749000 	 2.167050 	 -1.0889560000 	 -2.2807380000 
1059.80 	 224.9749000 	 2.167075 	 -1.0922970000 	 -2.2836880000 
1060.00 	 224.9749000 	 2.167100 	 -1.0911120000 	 -2.2834680000 
1060.20 	 224.9718000 	 2.167100 	 -1.0887020000 	 -2.2805790000 
1060.40 	 224.9718000 	 2.167125 	 -1.0903010000 	 -2.2814340000 
1060.60 	 224.9718000 	 2.167150 	 -1.0929140000 	 -2.2841420000 
1060.80 	 224.9749000 	 2.167175 	 -1.0906470000 	 -2.2826040000 
1061.00 	 224.9797000 	 2.167200 	 -1.0885970000 	 -2.2802510000 
1061.20 	 224.9829000 	 2.167175 	 -1.0956990000 	 -2.2818310000 
1061.40 	 224.9877000 	 2.167200 	 -1.0978410000 	 -2.2839550000 
1061.60 	 224.9908000 	 2.167225 	 -1.0950880000 	 -2.2819140000 
1061.80 	 224.9924000 	 2.167250 	 -1.0936640000 	 -2.2799710000 
1062.00 	 224.9940000 	 2.167225 	 -1.0970910000 	 -2.2829120000 
1062.20 	 224.9988000 	 2.167225 	 -1.0976700000 	 -2.2839860000 
1062.40 	 225.0004000 	 2.167225 	 -1.0943030000 	 -2.2811190000 
1062.60 	 225.0036000 	 2.167225 	 -1.0942240000 	 -2.2804450000 
1062.80 	 225.0036000 	 2.167225 	 -1.0975770000 	 -2.2833760000 
1063.00 	 225.0036000 	 2.167225 	 -1.0970530000 	 -2.2835380000 
1063.20 	 225.0036000 	 2.167225 	 -1.0936670000 	 -2.2805600000 
1063.40 	 225.0036000 	 2.167225 	 -1.0948240000 	 -2.2811000000 
1063.60 	 225.0036000 	 2.167225 	 -1.0978670000 	 -2.2839160000 
1063.80 	 225.0036000 	 2.167225 	 -1.0962100000 	 -2.2829310000 
1064.00 	 225.0036000 	 2.167225 	 -1.0935180000 	 -2.2801910000 
1064.20 	 225.0036000 	 2.167225 	 -1.0956950000 	 -2.2819420000 
1064.40 	 225.0036000 	 2.167225 	 -1.0979780000 	 -2.2840600000 
1064.60 	 224.9988000 	 2.167225 	 -1.0952950000 	 -2.2820660000 
1064.80 	 224.9988000 	 2.167225 	 -1.0937750000 	 -2.2801590000 
1065.00 	 224.9956000 	 2.167225 	 -1.0966940000 	 -2.2824920000 
1065.20 	 224.9956000 	 2.167225 	 -1.0979240000 	 -2.2839990000 
1065.40 	 224.9956000 	 2.167225 	 -1.0946370000 	 -2.2814690000 
1065.60 	 224.9956000 	 2.167225 	 -1.0940840000 	 -2.2802350000 
1065.80 	 224.9956000 	 2.167225 	 -1.0972090000 	 -2.2831060000 
1066.00 	 224.9956000 	 2.167225 	 -1.0971990000 	 -2.2837640000 
1066.20 	 224.9908000 	 2.167225 	 -1.0939150000 	 -2.2806930000 
1066.40 	 224.9877000 	 2.167225 	 -1.0947290000 	 -2.2808070000 
1066.60 	 224.9797000 	 2.167225 	 -1.0978060000 	 -2.2837160000 
1066.80 	 224.9781000 	 2.167225 	 -1.0964430000 	 -2.2832930000 
1067.00 	 224.9718000 	 2.167250 	 -1.0936230000 	 -2.2803370000 
1067.20 	 224.9718000 	 2.167250 	 -1.0955300000 	 -2.2817610000 
1067.40 	 224.9670000 	 2.167300 	 -1.0979780000 	 -2.2844030000 
1067.60 	 224.9670000 	 2.167325 	 -1.0953620000 	 -2.2823840000 
1067.80 	 224.9670000 	 2.167350 	 -1.0937820000 	 -2.2804230000 
1068.00 	 224.9670000 	 2.167375 	 -1.0968910000 	 -2.2828290000 
1068.20 	 224.9718000 	 2.167400 	 -1.0976820000 	 -2.2843140000 
1068.40 	 224.9749000 	 2.167450 	 -1.0945730000 	 -2.2814400000 
1068.60 	 224.9829000 	 2.167450 	 -1.0940010000 	 -2.2803590000 
1068.80 	 224.9829000 	 2.167450 	 -1.0975420000 	 -2.2833220000 
1069.00 	 224.9877000 	 2.167475 	 -1.0973230000 	 -2.2838660000 
1069.20 	 224.9893000 	 2.167475 	 -1.0935400000 	 -2.2809280000 
1069.40 	 224.9956000 	 2.167475 	 -1.0918430000 	 -2.2807440000 
1069.60 	 224.9956000 	 2.167475 	 -1.0947990000 	 -2.2837730000 
1069.80 	 224.9956000 	 2.167475 	 -1.0936010000 	 -2.2832650000 
1070.00 	 224.9956000 	 2.167475 	 -1.0907210000 	 -2.2804580000 
1070.20 	 224.9956000 	 2.167475 	 -1.0925330000 	 -2.2815740000 
1070.40 	 224.9956000 	 2.167475 	 -1.0950150000 	 -2.2842440000 
1070.60 	 224.9908000 	 2.167475 	 -1.0925040000 	 -2.2825500000 
1070.80 	 224.9908000 	 2.167475 	 -1.0905650000 	 -2.2803400000 
1071.00 	 224.9908000 	 2.167475 	 -1.0935910000 	 -2.2827560000 
1071.20 	 224.9908000 	 2.167475 	 -1.0947610000 	 -2.2842220000 
1071.40 	 224.9908000 	 2.167475 	 -1.0917630000 	 -2.2817040000 
1071.60 	 224.9908000 	 2.167475 	 -1.0911340000 	 -2.2804100000 
1071.80 	 224.9908000 	 2.167475 	 -1.0941090000 	 -2.2830710000 
1072.00 	 224.9908000 	 2.167475 	 -1.0942170000 	 -2.2837960000 
1072.20 	 224.9908000 	 2.167475 	 -1.0909460000 	 -2.2808360000 
1072.40 	 224.9908000 	 2.167475 	 -1.0919250000 	 -2.2809760000 
1072.60 	 224.9908000 	 2.167475 	 -1.0949420000 	 -2.2839040000 
1072.80 	 224.9877000 	 2.167475 	 -1.0932060000 	 -2.2831440000 
1073.00 	 224.9877000 	 2.167475 	 -1.0906090000 	 -2.2802480000 
1073.20 	 224.9845000 	 2.167500 	 -1.0931400000 	 -2.2816090000 
1073.40 	 224.9829000 	 2.167525 	 -1.0954090000 	 -2.2840630000 
1073.60 	 224.9797000 	 2.167525 	 -1.0924500000 	 -2.2820540000 
1073.80 	 224.9797000 	 2.167525 	 -1.0910100000 	 -2.2802290000 
1074.00 	 224.9797000 	 2.167525 	 -1.0937910000 	 -2.2828670000 
1074.20 	 224.9797000 	 2.167550 	 -1.0938200000 	 -2.2841360000 
1074.40 	 224.9797000 	 2.167575 	 -1.0905930000 	 -2.2813700000 
1074.60 	 224.9813000 	 2.167600 	 -1.0906760000 	 -2.2807820000 
1074.80 	 224.9797000 	 2.167575 	 -1.0943160000 	 -2.2839360000 
1075.00 	 224.9797000 	 2.167575 	 -1.0935150000 	 -2.2832490000 
1075.20 	 224.9813000 	 2.167600 	 -1.0903200000 	 -2.2806840000 
1075.40 	 224.9829000 	 2.167625 	 -1.0928540000 	 -2.2819260000 
1075.60 	 224.9877000 	 2.167650 	 -1.0950180000 	 -2.2843740000 
1075.80 	 224.9877000 	 2.167625 	 -1.0907620000 	 -2.2826930000 
1076.00 	 224.9908000 	 2.167625 	 -1.0890550000 	 -2.2804130000 
1076.20 	 224.9908000 	 2.167625 	 -1.0918170000 	 -2.2827400000 
1076.40 	 224.9940000 	 2.167625 	 -1.0928690000 	 -2.2844760000 
1076.60 	 224.9972000 	 2.167625 	 -1.0900470000 	 -2.2820820000 
1076.80 	 224.9988000 	 2.167625 	 -1.0895670000 	 -2.2808070000 
1077.00 	 224.9988000 	 2.167625 	 -1.0925770000 	 -2.2835730000 
1077.20 	 225.0036000 	 2.167625 	 -1.0924560000 	 -2.2841450000 
1077.40 	 225.0036000 	 2.167625 	 -1.0893570000 	 -2.2812650000 
1077.60 	 224.9988000 	 2.167625 	 -1.0901610000 	 -2.2813450000 
1077.80 	 224.9988000 	 2.167625 	 -1.0931520000 	 -2.2841680000 
1078.00 	 224.9956000 	 2.167625 	 -1.0916710000 	 -2.2835290000 
1078.20 	 224.9956000 	 2.167625 	 -1.0891120000 	 -2.2808390000 
1078.40 	 224.9956000 	 2.167625 	 -1.0909020000 	 -2.2820350000 
1078.60 	 224.9956000 	 2.167625 	 -1.0932220000 	 -2.2845900000 
1078.80 	 224.9956000 	 2.167625 	 -1.0907170000 	 -2.2827340000 
1079.00 	 224.9988000 	 2.167625 	 -1.0890450000 	 -2.2806710000 
1079.20 	 224.9956000 	 2.167625 	 -1.0917150000 	 -2.2826800000 
1079.40 	 224.9940000 	 2.167625 	 -1.0932570000 	 -2.2845110000 
1079.60 	 224.9877000 	 2.167625 	 -1.0900470000 	 -2.2820160000 
1079.80 	 224.9813000 	 2.167650 	 -1.0892610000 	 -2.2807030000 
1080.00 	 224.9749000 	 2.167650 	 -1.0921000000 	 -2.2831250000 
1080.20 	 224.9718000 	 2.167675 	 -1.0929650000 	 -2.2843460000 
1080.40 	 224.9718000 	 2.167700 	 -1.0896110000 	 -2.2814430000 
1080.60 	 224.9718000 	 2.167725 	 -1.0895250000 	 -2.2809700000 
1080.80 	 224.9718000 	 2.167750 	 -1.0928030000 	 -2.2838530000 
1081.00 	 224.9797000 	 2.167750 	 -1.0919670000 	 -2.2838080000 
1081.20 	 224.9797000 	 2.167775 	 -1.0889970000 	 -2.2809250000 
1081.40 	 224.9797000 	 2.167800 	 -1.0902750000 	 -2.2815350000 
1081.60 	 224.9797000 	 2.167775 	 -1.0929460000 	 -2.2842950000 
1081.80 	 224.9749000 	 2.167800 	 -1.0911210000 	 -2.2831920000 
1082.00 	 224.9749000 	 2.167825 	 -1.0888200000 	 -2.2808010000 
1082.20 	 224.9718000 	 2.167850 	 -1.0909590000 	 -2.2821490000 
1082.40 	 224.9749000 	 2.167850 	 -1.0929680000 	 -2.2845140000 
1082.60 	 224.9749000 	 2.167875 	 -1.0900400000 	 -2.2823750000 
1082.80 	 224.9797000 	 2.167900 	 -1.0888740000 	 -2.2807220000 
1083.00 	 224.9829000 	 2.167925 	 -1.0919060000 	 -2.2831500000 
1083.20 	 224.9877000 	 2.167925 	 -1.0923670000 	 -2.2842380000 
1083.40 	 224.9924000 	 2.167925 	 -1.0893060000 	 -2.2813860000 
1083.60 	 224.9956000 	 2.167925 	 -1.0899860000 	 -2.2812240000 
1083.80 	 224.9988000 	 2.167925 	 -1.0930350000 	 -2.2839290000 
1084.00 	 224.9988000 	 2.167925 	 -1.0919700000 	 -2.2837450000 
1084.20 	 225.0036000 	 2.167925 	 -1.0889780000 	 -2.2808960000 
1084.40 	 225.0036000 	 2.167925 	 -1.0905550000 	 -2.2817130000 
1084.60 	 225.0067000 	 2.167925 	 -1.0930790000 	 -2.2843330000 
1084.80 	 225.0052000 	 2.167925 	 -1.0908990000 	 -2.2831180000 
1085.00 	 225.0067000 	 2.167925 	 -1.0887660000 	 -2.2805760000 
1085.20 	 225.0067000 	 2.167925 	 -1.0915250000 	 -2.2827050000 
1085.40 	 225.0067000 	 2.167925 	 -1.0927930000 	 -2.2843710000 
1085.60 	 225.0067000 	 2.167925 	 -1.0897670000 	 -2.2819520000 
1085.80 	 225.0036000 	 2.167925 	 -1.0892740000 	 -2.2808810000 
1086.00 	 225.0036000 	 2.167925 	 -1.0925010000 	 -2.2837670000 
1086.20 	 224.9988000 	 2.167925 	 -1.0919280000 	 -2.2838430000 
1086.40 	 224.9988000 	 2.167925 	 -1.0890070000 	 -2.2810590000 
1086.60 	 224.9972000 	 2.167925 	 -1.0901930000 	 -2.2816150000 
1086.80 	 224.9908000 	 2.167925 	 -1.0929580000 	 -2.2844470000 
1087.00 	 224.9908000 	 2.167925 	 -1.0912390000 	 -2.2834270000 
1087.20 	 224.9908000 	 2.167925 	 -1.0887210000 	 -2.2808390000 
1087.40 	 224.9908000 	 2.167925 	 -1.0909970000 	 -2.2823020000 
1087.60 	 224.9877000 	 2.167925 	 -1.0928220000 	 -2.2845080000 
1087.80 	 224.9877000 	 2.167925 	 -1.0898400000 	 -2.2819740000 
1088.00 	 224.9861000 	 2.167950 	 -1.0892170000 	 -2.2807720000 
1088.20 	 224.9877000 	 2.167975 	 -1.0923230000 	 -2.2835380000 
1088.40 	 224.9877000 	 2.167975 	 -1.0919980000 	 -2.2838720000 
1088.60 	 224.9877000 	 2.167975 	 -1.0892360000 	 -2.2813000000 
1088.80 	 224.9877000 	 2.167975 	 -1.0903170000 	 -2.2815260000 
1089.00 	 224.9877000 	 2.168000 	 -1.0930670000 	 -2.2843770000 
1089.20 	 224.9845000 	 2.168025 	 -1.0913370000 	 -2.2833350000 
1089.40 	 224.9877000 	 2.168025 	 -1.0888990000 	 -2.2808930000 
1089.60 	 224.9829000 	 2.168025 	 -1.0915340000 	 -2.2825690000 
1089.80 	 224.9829000 	 2.168025 	 -1.0933460000 	 -2.2848540000 
1090.00 	 224.9829000 	 2.168050 	 -1.0906190000 	 -2.2827720000 
1090.20 	 224.9829000 	 2.168075 	 -1.0893730000 	 -2.2810110000 
1090.40 	 224.9829000 	 2.168100 	 -1.0924310000 	 -2.2836210000 
1090.60 	 224.9829000 	 2.168075 	 -1.0937850000 	 -2.2849970000 
1090.80 	 224.9829000 	 2.168075 	 -1.0904410000 	 -2.2822890000 
1091.00 	 224.9797000 	 2.168100 	 -1.0922080000 	 -2.2817710000 
1091.20 	 224.9797000 	 2.168125 	 -1.0963150000 	 -2.2847720000 
1091.40 	 224.9797000 	 2.168150 	 -1.0952500000 	 -2.2845110000 
1091.60 	 224.9749000 	 2.168125 	 -1.0904630000 	 -2.2811570000 
1091.80 	 224.9829000 	 2.168150 	 -1.0918710000 	 -2.2821080000 
1092.00 	 224.9877000 	 2.168175 	 -1.0942970000 	 -2.2846920000 
1092.20 	 224.9924000 	 2.168200 	 -1.0924470000 	 -2.2835610000 
1092.40 	 224.9972000 	 2.168175 	 -1.0898590000 	 -2.2809700000 
1092.60 	 224.9988000 	 2.168175 	 -1.0923930000 	 -2.2828800000 
1092.80 	 225.0036000 	 2.168175 	 -1.0942680000 	 -2.2849620000 
1093.00 	 225.0036000 	 2.168175 	 -1.0911590000 	 -2.2826580000 
1093.20 	 225.0067000 	 2.168175 	 -1.0901170000 	 -2.2811220000 
1093.40 	 225.0067000 	 2.168175 	 -1.0932730000 	 -2.2836650000 
1093.60 	 225.0067000 	 2.168175 	 -1.0936550000 	 -2.2847910000 
1093.80 	 224.9988000 	 2.168175 	 -1.0906410000 	 -2.2821240000 
1094.00 	 224.9972000 	 2.168175 	 -1.0906630000 	 -2.2814590000 
1094.20 	 224.9908000 	 2.168175 	 -1.0940170000 	 -2.2845050000 
1094.40 	 224.9908000 	 2.168175 	 -1.0928570000 	 -2.2842090000 
1094.60 	 224.9908000 	 2.168175 	 -1.0899890000 	 -2.2813420000 
1094.80 	 224.9956000 	 2.168175 	 -1.0918900000 	 -2.2825310000 
1095.00 	 224.9956000 	 2.168175 	 -1.0942210000 	 -2.2849810000 
1095.20 	 224.9956000 	 2.168175 	 -1.0916390000 	 -2.2831220000 
1095.40 	 224.9908000 	 2.168175 	 -1.0898530000 	 -2.2809860000 
1095.60 	 224.9877000 	 2.168175 	 -1.0927740000 	 -2.2831630000 
1095.80 	 224.9829000 	 2.168175 	 -1.0938840000 	 -2.2849720000 
1096.00 	 224.9797000 	 2.168175 	 -1.0907330000 	 -2.2823210000 
1096.20 	 224.9749000 	 2.168200 	 -1.0902370000 	 -2.2810940000 
1096.40 	 224.9749000 	 2.168200 	 -1.0956410000 	 -2.2843930000 
1096.60 	 224.9749000 	 2.168225 	 -1.0950280000 	 -2.2844790000 
1096.80 	 224.9749000 	 2.168250 	 -1.0920460000 	 -2.2815610000 
1097.00 	 224.9749000 	 2.168275 	 -1.0935820000 	 -2.2820190000 
1097.20 	 224.9749000 	 2.168300 	 -1.0967380000 	 -2.2847430000 
1097.40 	 224.9718000 	 2.168300 	 -1.0971480000 	 -2.2839320000 
1097.60 	 224.9749000 	 2.168325 	 -1.0945260000 	 -2.2811860000 
1097.80 	 224.9718000 	 2.168350 	 -1.0967510000 	 -2.2827590000 
1098.00 	 224.9749000 	 2.168375 	 -1.0989030000 	 -2.2852130000 
1098.20 	 224.9797000 	 2.168400 	 -1.0961660000 	 -2.2832580000 
1098.40 	 224.9797000 	 2.168400 	 -1.0943950000 	 -2.2811060000 
1098.60 	 224.9797000 	 2.168425 	 -1.0975110000 	 -2.2834780000 
1098.80 	 224.9829000 	 2.168425 	 -1.0984170000 	 -2.2849400000 
1099.00 	 224.9877000 	 2.168425 	 -1.0947960000 	 -2.2824030000 
1099.20 	 224.9877000 	 2.168450 	 -1.0944970000 	 -2.2816470000 
1099.40 	 224.9861000 	 2.168450 	 -1.0971480000 	 -2.2846920000 
1099.60 	 224.9829000 	 2.168475 	 -1.0969320000 	 -2.2849400000 
1099.80 	 224.9829000 	 2.168500 	 -1.0939280000 	 -2.2819010000 
1100.00 	 224.9877000 	 2.168475 	 -1.0927640000 	 -2.2826990000 
1100.20 	 224.9877000 	 2.168500 	 -1.0956860000 	 -2.2855280000 
1100.40 	 224.9908000 	 2.168500 	 -1.0920650000 	 -2.2844380000 
1100.60 	 224.9956000 	 2.168525 	 -1.0895280000 	 -2.2817170000 
1100.80 	 224.9956000 	 2.168525 	 -1.0922240000 	 -2.2837480000 
1101.00 	 224.9956000 	 2.168525 	 -1.0959210000 	 -2.2863710000 
1101.20 	 224.9956000 	 2.168525 	 -1.0926060000 	 -2.2837800000 
1101.40 	 224.9908000 	 2.168525 	 -1.0920940000 	 -2.2825780000 
1101.60 	 224.9908000 	 2.168525 	 -1.0952220000 	 -2.2853760000 
1101.80 	 224.9908000 	 2.168525 	 -1.0953430000 	 -2.2860270000 
1102.00 	 224.9908000 	 2.168525 	 -1.0918900000 	 -2.2831700000 
1102.20 	 224.9956000 	 2.168525 	 -1.0930190000 	 -2.2833570000 
1102.40 	 224.9956000 	 2.168525 	 -1.0960260000 	 -2.2860500000 
1102.60 	 224.9988000 	 2.168525 	 -1.0947740000 	 -2.2854070000 
1102.80 	 224.9988000 	 2.168525 	 -1.0917920000 	 -2.2827430000 
1103.00 	 224.9988000 	 2.168525 	 -1.0935850000 	 -2.2837130000 
1103.20 	 224.9956000 	 2.168525 	 -1.0961530000 	 -2.2863260000 
1103.40 	 224.9908000 	 2.168525 	 -1.0939220000 	 -2.2848480000 
1103.60 	 224.9908000 	 2.168525 	 -1.0916870000 	 -2.2824600000 
1103.80 	 224.9877000 	 2.168525 	 -1.0945920000 	 -2.2847680000 
1104.00 	 224.9877000 	 2.168525 	 -1.0958800000 	 -2.2863830000 
1104.20 	 224.9877000 	 2.168525 	 -1.0927300000 	 -2.2837570000 
1104.40 	 224.9829000 	 2.168525 	 -1.0923160000 	 -2.2827850000 
1104.60 	 224.9829000 	 2.168525 	 -1.0956830000 	 -2.2856840000 
1104.80 	 224.9829000 	 2.168550 	 -1.0950180000 	 -2.2859380000 
1105.00 	 224.9797000 	 2.168575 	 -1.0918360000 	 -2.2829250000 
1105.20 	 224.9797000 	 2.168575 	 -1.0932830000 	 -2.2836140000 
1105.40 	 224.9797000 	 2.168575 	 -1.0958190000 	 -2.2863260000 
1105.60 	 224.9797000 	 2.168575 	 -1.0911780000 	 -2.2848450000 
1105.80 	 224.9797000 	 2.168600 	 -1.0894360000 	 -2.2826930000 
1106.00 	 224.9797000 	 2.168625 	 -1.0918780000 	 -2.2843900000 
1106.20 	 224.9797000 	 2.168650 	 -1.0935850000 	 -2.2865260000 
1106.40 	 224.9749000 	 2.168625 	 -1.0907620000 	 -2.2842150000 
1106.60 	 224.9749000 	 2.168650 	 -1.0896520000 	 -2.2827430000 
1106.80 	 224.9749000 	 2.168675 	 -1.0928310000 	 -2.2852420000 
1107.00 	 224.9718000 	 2.168700 	 -1.0930950000 	 -2.2864220000 
1107.20 	 224.9718000 	 2.168725 	 -1.0900500000 	 -2.2836810000 
1107.40 	 224.9749000 	 2.168750 	 -1.0903450000 	 -2.2831180000 
1107.60 	 224.9749000 	 2.168750 	 -1.0933150000 	 -2.2858430000 
1107.80 	 224.9749000 	 2.168775 	 -1.0927840000 	 -2.2860780000 
1108.00 	 224.9749000 	 2.168800 	 -1.0897290000 	 -2.2831980000 
1108.20 	 224.9749000 	 2.168800 	 -1.0911660000 	 -2.2837640000 
1108.40 	 224.9749000 	 2.168850 	 -1.0936450000 	 -2.2864530000 
1108.60 	 224.9749000 	 2.168850 	 -1.0921670000 	 -2.2854740000 
1108.80 	 224.9781000 	 2.168875 	 -1.0900720000 	 -2.2830650000 
1109.00 	 224.9829000 	 2.168900 	 -1.0925740000 	 -2.2848770000 
1109.20 	 224.9877000 	 2.168875 	 -1.0937820000 	 -2.2869490000 
1109.40 	 224.9908000 	 2.168900 	 -1.0906890000 	 -2.2847080000 
1109.60 	 224.9940000 	 2.168925 	 -1.0901510000 	 -2.2832870000 
1109.80 	 224.9956000 	 2.168925 	 -1.0933050000 	 -2.2860150000 
1110.00 	 224.9956000 	 2.168925 	 -1.0934000000 	 -2.2867110000 
1110.20 	 224.9988000 	 2.168925 	 -1.0902310000 	 -2.2839640000 
1110.40 	 224.9988000 	 2.168925 	 -1.0911020000 	 -2.2838780000 
1110.60 	 224.9988000 	 2.168925 	 -1.0938870000 	 -2.2867420000 
1110.80 	 225.0067000 	 2.168925 	 -1.0924910000 	 -2.2860650000 
1111.00 	 225.0067000 	 2.168925 	 -1.0898270000 	 -2.2834210000 
1111.20 	 225.0115000 	 2.168925 	 -1.0920680000 	 -2.2846830000 
1111.40 	 225.0115000 	 2.168925 	 -1.0941160000 	 -2.2869870000 
1111.60 	 225.0115000 	 2.168925 	 -1.0915030000 	 -2.2852130000 
1111.80 	 225.0052000 	 2.168925 	 -1.0899930000 	 -2.2832550000 
1112.00 	 225.0036000 	 2.168925 	 -1.0928820000 	 -2.2853280000 
1112.20 	 225.0036000 	 2.168925 	 -1.0936130000 	 -2.2867870000 
1112.40 	 225.0036000 	 2.168925 	 -1.0902980000 	 -2.2840790000 
1112.60 	 224.9988000 	 2.168925 	 -1.0908060000 	 -2.2838370000 
1112.80 	 224.9988000 	 2.168925 	 -1.0937020000 	 -2.2864090000 
1113.00 	 224.9972000 	 2.168925 	 -1.0927930000 	 -2.2862590000 
1113.20 	 224.9956000 	 2.168925 	 -1.0899190000 	 -2.2835320000 
1113.40 	 224.9908000 	 2.168925 	 -1.0919030000 	 -2.2846920000 
1113.60 	 224.9908000 	 2.168925 	 -1.0940270000 	 -2.2869680000 
1113.80 	 224.9908000 	 2.168925 	 -1.0915850000 	 -2.2853340000 
1114.00 	 224.9956000 	 2.168925 	 -1.0898530000 	 -2.2830260000 
1114.20 	 224.9956000 	 2.168925 	 -1.0926020000 	 -2.2851970000 
1114.40 	 224.9956000 	 2.168925 	 -1.0939570000 	 -2.2870480000 
1114.60 	 224.9956000 	 2.168925 	 -1.0908950000 	 -2.2845970000 
1114.80 	 224.9956000 	 2.168925 	 -1.0901550000 	 -2.2833250000 
1115.00 	 224.9956000 	 2.168925 	 -1.0935020000 	 -2.2860310000 
1115.20 	 224.9956000 	 2.168925 	 -1.0933460000 	 -2.2867300000 
1115.40 	 224.9908000 	 2.168925 	 -1.0903390000 	 -2.2838940000 
1115.60 	 224.9893000 	 2.168925 	 -1.0910510000 	 -2.2840530000 
1115.80 	 224.9877000 	 2.168925 	 -1.0941120000 	 -2.2867330000 
1116.00 	 224.9877000 	 2.168925 	 -1.0923990000 	 -2.2859640000 
1116.20 	 224.9877000 	 2.168925 	 -1.0898910000 	 -2.2833000000 
1116.40 	 224.9877000 	 2.168925 	 -1.0923420000 	 -2.2849970000 
1116.60 	 224.9877000 	 2.168925 	 -1.0941510000 	 -2.2869780000 
1116.80 	 224.9829000 	 2.168925 	 -1.0912480000 	 -2.2848450000 
1117.00 	 224.9749000 	 2.168925 	 -1.0904630000 	 -2.2831700000 
1117.20 	 224.9718000 	 2.168950 	 -1.0939600000 	 -2.2859670000 
1117.40 	 224.9638000 	 2.168975 	 -1.0936700000 	 -2.2865930000 
1117.60 	 224.9591000 	 2.169000 	 -1.0904880000 	 -2.2838530000 
1117.80 	 224.9559000 	 2.169050 	 -1.0915880000 	 -2.2839130000 
1118.00 	 224.9559000 	 2.169075 	 -1.0943480000 	 -2.2867230000 
1118.20 	 224.9559000 	 2.169125 	 -1.0924750000 	 -2.2856740000 
1118.40 	 224.9559000 	 2.169150 	 -1.0900820000 	 -2.2830900000 
1118.60 	 224.9559000 	 2.169200 	 -1.0922720000 	 -2.2846790000 
1118.80 	 224.9511000 	 2.169250 	 -1.0941000000 	 -2.2869370000 
1119.00 	 224.9559000 	 2.169275 	 -1.0919570000 	 -2.2851150000 
1119.20 	 224.9559000 	 2.169325 	 -1.0900080000 	 -2.2831660000 
1119.40 	 224.9638000 	 2.169350 	 -1.0928920000 	 -2.2855630000 
1119.60 	 224.9734000 	 2.169375 	 -1.0938140000 	 -2.2867110000 
1119.80 	 224.9829000 	 2.169400 	 -1.0907010000 	 -2.2842470000 
1120.00 	 224.9908000 	 2.169425 	 -1.0907140000 	 -2.2834940000 
1120.20 	 224.9988000 	 2.169425 	 -1.0937280000 	 -2.2862400000 
1120.40 	 225.0083000 	 2.169425 	 -1.0931400000 	 -2.2865010000 
1120.60 	 225.0147000 	 2.169425 	 -1.0901390000 	 -2.2834840000 
1120.80 	 225.0226000 	 2.169425 	 -1.0913400000 	 -2.2841290000 
1121.00 	 225.0258000 	 2.169425 	 -1.0939660000 	 -2.2866090000 
1121.20 	 225.0306000 	 2.169425 	 -1.0924400000 	 -2.2859640000 
1121.40 	 225.0322000 	 2.169425 	 -1.0898340000 	 -2.2831890000 
1121.60 	 225.0338000 	 2.169425 	 -1.0920810000 	 -2.2846250000 
1121.80 	 225.0385000 	 2.169400 	 -1.0941440000 	 -2.2870640000 
1122.00 	 225.0417000 	 2.169350 	 -1.0915910000 	 -2.2852100000 
1122.20 	 225.0417000 	 2.169325 	 -1.0899510000 	 -2.2831310000 
1122.40 	 225.0465000 	 2.169300 	 -1.0932060000 	 -2.2855160000 
1122.60 	 225.0417000 	 2.169250 	 -1.0936450000 	 -2.2867360000 
1122.80 	 225.0417000 	 2.169225 	 -1.0904540000 	 -2.2840120000 
1123.00 	 225.0385000 	 2.169175 	 -1.0907080000 	 -2.2834560000 
1123.20 	 225.0306000 	 2.169150 	 -1.0938990000 	 -2.2862270000 
1123.40 	 225.0258000 	 2.169125 	 -1.0928470000 	 -2.2861740000 
1123.60 	 225.0226000 	 2.169125 	 -1.0900240000 	 -2.2833130000 
1123.80 	 225.0226000 	 2.169100 	 -1.0923040000 	 -2.2845360000 
1124.00 	 225.0179000 	 2.169075 	 -1.0941440000 	 -2.2869900000 
1124.20 	 225.0163000 	 2.169075 	 -1.0916230000 	 -2.2851690000 
1124.40 	 225.0179000 	 2.169050 	 -1.0901640000 	 -2.2832840000 
1124.60 	 225.0115000 	 2.169025 	 -1.0930670000 	 -2.2855660000 
1124.80 	 225.0147000 	 2.169025 	 -1.0936900000 	 -2.2868850000 
1125.00 	 225.0131000 	 2.169025 	 -1.0904600000 	 -2.2840500000 
1125.20 	 225.0115000 	 2.169025 	 -1.0907840000 	 -2.2836970000 
1125.40 	 225.0115000 	 2.169000 	 -1.0940110000 	 -2.2865490000 
1125.60 	 225.0115000 	 2.168975 	 -1.0926180000 	 -2.2859700000 
1125.80 	 225.0115000 	 2.168975 	 -1.0899830000 	 -2.2831920000 
1126.00 	 225.0115000 	 2.168975 	 -1.0921890000 	 -2.2847340000 
1126.20 	 225.0115000 	 2.168975 	 -1.0940230000 	 -2.2870950000 
1126.40 	 225.0115000 	 2.168950 	 -1.0914360000 	 -2.2849810000 
1126.60 	 225.0115000 	 2.168925 	 -1.0901360000 	 -2.2831820000 
1126.80 	 225.0067000 	 2.168925 	 -1.0931620000 	 -2.2854360000 
1127.00 	 225.0036000 	 2.168925 	 -1.0937880000 	 -2.2868030000 
1127.20 	 224.9988000 	 2.168925 	 -1.0904630000 	 -2.2838210000 
1127.40 	 224.9956000 	 2.168925 	 -1.0911910000 	 -2.2836490000 
1127.60 	 224.9877000 	 2.168925 	 -1.0941120000 	 -2.2866980000 
1127.80 	 224.9829000 	 2.168925 	 -1.0926530000 	 -2.2859260000 
1128.00 	 224.9797000 	 2.168925 	 -1.0899770000 	 -2.2830710000 
1128.20 	 224.9734000 	 2.168925 	 -1.0921320000 	 -2.2844600000 
1128.40 	 224.9749000 	 2.168925 	 -1.0941730000 	 -2.2870320000 
1128.60 	 224.9749000 	 2.168925 	 -1.0914770000 	 -2.2848990000 
1128.80 	 224.9797000 	 2.168925 	 -1.0901930000 	 -2.2831660000 
1129.00 	 224.9797000 	 2.168925 	 -1.0933560000 	 -2.2857280000 
1129.20 	 224.9797000 	 2.168925 	 -1.0938580000 	 -2.2870190000 
1129.40 	 224.9749000 	 2.168950 	 -1.0907330000 	 -2.2841800000 
1129.60 	 224.9718000 	 2.168975 	 -1.0905840000 	 -2.2832840000 
1129.80 	 224.9702000 	 2.168975 	 -1.0940460000 	 -2.2863550000 
1130.00 	 224.9670000 	 2.169000 	 -1.0928380000 	 -2.2862430000 
1130.20 	 224.9670000 	 2.169050 	 -1.0900880000 	 -2.2832390000 
1130.40 	 224.9638000 	 2.169075 	 -1.0918870000 	 -2.2843070000 
1130.60 	 224.9638000 	 2.169100 	 -1.0940680000 	 -2.2869710000 
1130.80 	 224.9591000 	 2.169125 	 -1.0919280000 	 -2.2851440000 
1131.00 	 224.9591000 	 2.169150 	 -1.0900120000 	 -2.2830710000 
1131.20 	 224.9591000 	 2.169200 	 -1.0925670000 	 -2.2849020000 
1131.40 	 224.9591000 	 2.169225 	 -1.0941730000 	 -2.2868820000 
1131.60 	 224.9591000 	 2.169250 	 -1.0913530000 	 -2.2848640000 
1131.80 	 224.9591000 	 2.169275 	 -1.0903260000 	 -2.2830990000 
1132.00 	 224.9591000 	 2.169325 	 -1.0931870000 	 -2.2853850000 
1132.20 	 224.9591000 	 2.169350 	 -1.0940040000 	 -2.2868130000 
1132.40 	 224.9591000 	 2.169375 	 -1.0908570000 	 -2.2842060000 
1132.60 	 224.9591000 	 2.169400 	 -1.0906950000 	 -2.2833060000 
1132.80 	 224.9591000 	 2.169425 	 -1.0938580000 	 -2.2862370000 
1133.00 	 224.9559000 	 2.169475 	 -1.0933430000 	 -2.2864720000 
1133.20 	 224.9559000 	 2.169500 	 -1.0904120000 	 -2.2835060000 
1133.40 	 224.9511000 	 2.169550 	 -1.0916580000 	 -2.2840820000 
1133.60 	 224.9511000 	 2.169575 	 -1.0942650000 	 -2.2867390000 
1133.80 	 224.9559000 	 2.169625 	 -1.0922530000 	 -2.2856010000 
1134.00 	 224.9559000 	 2.169650 	 -1.0900590000 	 -2.2832200000 
1134.20 	 224.9638000 	 2.169700 	 -1.0924560000 	 -2.2849720000 
1134.40 	 224.9670000 	 2.169725 	 -1.0941570000 	 -2.2870130000 
1134.60 	 224.9749000 	 2.169750 	 -1.0913850000 	 -2.2846600000 
1134.80 	 224.9829000 	 2.169775 	 -1.0906060000 	 -2.2832900000 
1135.00 	 224.9908000 	 2.169800 	 -1.0938960000 	 -2.2861190000 
1135.20 	 224.9988000 	 2.169775 	 -1.0936990000 	 -2.2867300000 
1135.40 	 225.0067000 	 2.169775 	 -1.0905680000 	 -2.2839550000 
1135.60 	 225.0115000 	 2.169775 	 -1.0915180000 	 -2.2840880000 
1135.80 	 225.0179000 	 2.169775 	 -1.0944080000 	 -2.2869780000 
1136.00 	 225.0242000 	 2.169775 	 -1.0928950000 	 -2.2862560000 
1136.20 	 225.0258000 	 2.169775 	 -1.0903800000 	 -2.2835030000 
1136.40 	 225.0306000 	 2.169775 	 -1.0923040000 	 -2.2848100000 
1136.60 	 225.0338000 	 2.169775 	 -1.0942360000 	 -2.2870570000 
1136.80 	 225.0338000 	 2.169775 	 -1.0916010000 	 -2.2851880000 
1137.00 	 225.0338000 	 2.169750 	 -1.0903520000 	 -2.2834170000 
1137.20 	 225.0338000 	 2.169725 	 -1.0933110000 	 -2.2857760000 
1137.40 	 225.0338000 	 2.169675 	 -1.0939120000 	 -2.2870090000 
1137.60 	 225.0338000 	 2.169650 	 -1.0910610000 	 -2.2844090000 
1137.80 	 225.0306000 	 2.169625 	 -1.0908790000 	 -2.2835290000 
1138.00 	 225.0290000 	 2.169600 	 -1.0941570000 	 -2.2865390000 
1138.20 	 225.0226000 	 2.169575 	 -1.0932410000 	 -2.2865360000 
1138.40 	 225.0179000 	 2.169575 	 -1.0902850000 	 -2.2837920000 
1138.60 	 225.0147000 	 2.169550 	 -1.0920300000 	 -2.2844190000 
1138.80 	 225.0115000 	 2.169525 	 -1.0945760000 	 -2.2870160000 
1139.00 	 225.0067000 	 2.169525 	 -1.0921960000 	 -2.2856650000 
1139.20 	 225.0036000 	 2.169525 	 -1.0901290000 	 -2.2834810000 
1139.40 	 225.0020000 	 2.169525 	 -1.0929300000 	 -2.2852770000 
1139.60 	 224.9988000 	 2.169525 	 -1.0943540000 	 -2.2871430000 
1139.80 	 224.9988000 	 2.169525 	 -1.0910320000 	 -2.2845870000 
1140.00 	 224.9956000 	 2.169525 	 -1.0907270000 	 -2.2835380000 
1140.20 	 224.9956000 	 2.169525 	 -1.0941090000 	 -2.2863770000 
1140.40 	 224.9956000 	 2.169525 	 -1.0933880000 	 -2.2866180000 
1140.60 	 224.9940000 	 2.169525 	 -1.0904380000 	 -2.2837990000 
1140.80 	 224.9908000 	 2.169525 	 -1.0917850000 	 -2.2842440000 
1141.00 	 224.9877000 	 2.169525 	 -1.0944810000 	 -2.2869590000 
1141.20 	 224.9877000 	 2.169525 	 -1.0925420000 	 -2.2858720000 
1141.40 	 224.9829000 	 2.169525 	 -1.0903070000 	 -2.2834750000 
1141.60 	 224.9829000 	 2.169525 	 -1.0928690000 	 -2.2852420000 
1141.80 	 224.9797000 	 2.169525 	 -1.0945480000 	 -2.2871910000 
1142.00 	 224.9829000 	 2.169525 	 -1.0915030000 	 -2.2850510000 
1142.20 	 224.9845000 	 2.169525 	 -1.0907210000 	 -2.2835250000 
1142.40 	 224.9877000 	 2.169525 	 -1.0939820000 	 -2.2862150000 
1142.60 	 224.9908000 	 2.169525 	 -1.0938100000 	 -2.2869330000 
1142.80 	 224.9893000 	 2.169525 	 -1.0904340000 	 -2.2840910000 
1143.00 	 224.9877000 	 2.169525 	 -1.0915370000 	 -2.2840150000 
1143.20 	 224.9829000 	 2.169525 	 -1.0944680000 	 -2.2868730000 
1143.40 	 224.9797000 	 2.169525 	 -1.0927450000 	 -2.2862310000 
1143.60 	 224.9749000 	 2.169525 	 -1.0901960000 	 -2.2835190000 
1143.80 	 224.9734000 	 2.169550 	 -1.0922880000 	 -2.2847590000 
1144.00 	 224.9718000 	 2.169575 	 -1.0945830000 	 -2.2870990000 
1144.20 	 224.9718000 	 2.169600 	 -1.0918740000 	 -2.2852740000 
1144.40 	 224.9734000 	 2.169625 	 -1.0903420000 	 -2.2833660000 
1144.60 	 224.9718000 	 2.169625 	 -1.0936640000 	 -2.2859070000 
1144.80 	 224.9718000 	 2.169675 	 -1.0940300000 	 -2.2869400000 
1145.00 	 224.9670000 	 2.169675 	 -1.0908350000 	 -2.2841740000 
1145.20 	 224.9654000 	 2.169700 	 -1.0913400000 	 -2.2838620000 
1145.40 	 224.9638000 	 2.169750 	 -1.0943130000 	 -2.2868920000 
1145.60 	 224.9591000 	 2.169775 	 -1.0930060000 	 -2.2864880000 
1145.80 	 224.9638000 	 2.169800 	 -1.0901960000 	 -2.2836430000 
1146.00 	 224.9591000 	 2.169825 	 -1.0918650000 	 -2.2845270000 
1146.20 	 224.9638000 	 2.169850 	 -1.0945030000 	 -2.2872640000 
1146.40 	 224.9591000 	 2.169900 	 -1.0919410000 	 -2.2854710000 
1146.60 	 224.9591000 	 2.169925 	 -1.0902310000 	 -2.2832780000 
1146.80 	 224.9591000 	 2.169950 	 -1.0927930000 	 -2.2853760000 
1147.00 	 224.9591000 	 2.169975 	 -1.0942810000 	 -2.2871080000 
1147.20 	 224.9606000 	 2.170000 	 -1.0913750000 	 -2.2849620000 
1147.40 	 224.9638000 	 2.170050 	 -1.0903300000 	 -2.2833730000 
1147.60 	 224.9718000 	 2.170075 	 -1.0935080000 	 -2.2859640000 
1147.80 	 224.9797000 	 2.170100 	 -1.0940300000 	 -2.2870380000 
1148.00 	 224.9829000 	 2.170100 	 -1.0905930000 	 -2.2842060000 
1148.20 	 224.9940000 	 2.170125 	 -1.0911910000 	 -2.2838240000 
1148.40 	 224.9988000 	 2.170125 	 -1.0943380000 	 -2.2867900000 
1148.60 	 225.0067000 	 2.170125 	 -1.0933240000 	 -2.2867490000 
1148.80 	 225.0147000 	 2.170125 	 -1.0904880000 	 -2.2838150000 
1149.00 	 225.0210000 	 2.170125 	 -1.0920590000 	 -2.2845840000 
1149.20 	 225.0258000 	 2.170125 	 -1.0945860000 	 -2.2872610000 
1149.40 	 225.0258000 	 2.170125 	 -1.0925550000 	 -2.2859830000 
1149.60 	 225.0306000 	 2.170125 	 -1.0903390000 	 -2.2836330000 
1149.80 	 225.0274000 	 2.170125 	 -1.0929740000 	 -2.2852740000 
1150.00 	 225.0306000 	 2.170125 	 -1.0944880000 	 -2.2874390000 
1150.20 	 225.0258000 	 2.170075 	 -1.0917470000 	 -2.2851400000 
1150.40 	 225.0258000 	 2.170075 	 -1.0906790000 	 -2.2836240000 
1150.60 	 225.0258000 	 2.170050 	 -1.0935910000 	 -2.2862310000 
1150.80 	 225.0258000 	 2.170025 	 -1.0940970000 	 -2.2870760000 
1151.00 	 225.0258000 	 2.170000 	 -1.0908670000 	 -2.2843930000 
1151.20 	 225.0226000 	 2.169975 	 -1.0917510000 	 -2.2840980000 
1151.40 	 225.0226000 	 2.169975 	 -1.0948020000 	 -2.2870350000 
1151.60 	 225.0195000 	 2.169950 	 -1.0934230000 	 -2.2864370000 
1151.80 	 225.0179000 	 2.169925 	 -1.0909970000 	 -2.2836590000 
1152.00 	 225.0147000 	 2.169925 	 -1.0933490000 	 -2.2851940000 
1152.20 	 225.0115000 	 2.169925 	 -1.0952190000 	 -2.2876360000 
1152.40 	 225.0099000 	 2.169900 	 -1.0923540000 	 -2.2853720000 
1152.60 	 225.0115000 	 2.169875 	 -1.0913470000 	 -2.2836140000 
1152.80 	 225.0067000 	 2.169875 	 -1.0944810000 	 -2.2861740000 
1153.00 	 225.0067000 	 2.169875 	 -1.0947260000 	 -2.2871650000 
1153.20 	 225.0067000 	 2.169875 	 -1.0911880000 	 -2.2842030000 
1153.40 	 225.0036000 	 2.169875 	 -1.0923320000 	 -2.2842980000 
1153.60 	 225.0036000 	 2.169875 	 -1.0956130000 	 -2.2872990000 
1153.80 	 224.9988000 	 2.169875 	 -1.0932730000 	 -2.2862150000 
1154.00 	 224.9956000 	 2.169875 	 -1.0911210000 	 -2.2835290000 
1154.20 	 224.9940000 	 2.169875 	 -1.0936960000 	 -2.2853090000 
1154.40 	 224.9908000 	 2.169875 	 -1.0951520000 	 -2.2875750000 
1154.60 	 224.9908000 	 2.169875 	 -1.0921030000 	 -2.2849430000 
1154.80 	 224.9908000 	 2.169875 	 -1.0912830000 	 -2.2836460000 
1155.00 	 224.9877000 	 2.169875 	 -1.0943130000 	 -2.2863010000 
1155.20 	 224.9908000 	 2.169875 	 -1.0944270000 	 -2.2870320000 
1155.40 	 224.9829000 	 2.169875 	 -1.0909620000 	 -2.2842530000 
1155.60 	 224.9829000 	 2.169875 	 -1.0914610000 	 -2.2841140000 
1155.80 	 224.9797000 	 2.169875 	 -1.0945960000 	 -2.2869710000 
1156.00 	 224.9797000 	 2.169875 	 -1.0933370000 	 -2.2866250000 
1156.20 	 224.9749000 	 2.169875 	 -1.0904470000 	 -2.2836840000 
1156.40 	 224.9718000 	 2.169875 	 -1.0922750000 	 -2.2847720000 
1156.60 	 224.9670000 	 2.169875 	 -1.0947670000 	 -2.2873970000 
1156.80 	 224.9638000 	 2.169900 	 -1.0921350000 	 -2.2855660000 
1157.00 	 224.9638000 	 2.169925 	 -1.0905200000 	 -2.2836880000 
1157.20 	 224.9591000 	 2.169975 	 -1.0934450000 	 -2.2859670000 
1157.40 	 224.9591000 	 2.170000 	 -1.0943190000 	 -2.2874360000 
1157.60 	 224.9591000 	 2.170025 	 -1.0911460000 	 -2.2847180000 
1157.80 	 224.9559000 	 2.170050 	 -1.0911080000 	 -2.2838690000 
1158.00 	 224.9575000 	 2.170100 	 -1.0943290000 	 -2.2866150000 
1158.20 	 224.9559000 	 2.170150 	 -1.0932890000 	 -2.2866730000 
1158.40 	 224.9591000 	 2.170175 	 -1.0904540000 	 -2.2839740000 
1158.60 	 224.9591000 	 2.170200 	 -1.0922300000 	 -2.2847370000 
1158.80 	 224.9591000 	 2.170225 	 -1.0945990000 	 -2.2873780000 
1159.00 	 224.9591000 	 2.170275 	 -1.0922530000 	 -2.2859070000 
1159.20 	 224.9559000 	 2.170300 	 -1.0904600000 	 -2.2836180000 
1159.40 	 224.9591000 	 2.170325 	 -1.0930820000 	 -2.2854740000 
1159.60 	 224.9591000 	 2.170375 	 -1.0945130000 	 -2.2874960000 
1159.80 	 224.9670000 	 2.170400 	 -1.0915470000 	 -2.2850450000 
1160.00 	 224.9734000 	 2.170425 	 -1.0906600000 	 -2.2837070000 
1160.20 	 224.9813000 	 2.170450 	 -1.0938930000 	 -2.2864310000 
1160.40 	 224.9877000 	 2.170450 	 -1.0940490000 	 -2.2872230000 
1160.60 	 224.9956000 	 2.170475 	 -1.0910100000 	 -2.2845750000 
1160.80 	 224.9988000 	 2.170500 	 -1.0919790000 	 -2.2848800000 
1161.00 	 225.0067000 	 2.170475 	 -1.0989510000 	 -2.2877090000 
1161.20 	 225.0115000 	 2.170475 	 -1.0978790000 	 -2.2864940000 
1161.40 	 225.0147000 	 2.170475 	 -1.0954820000 	 -2.2843110000 
1161.60 	 225.0147000 	 2.170475 	 -1.0979810000 	 -2.2862560000 
1161.80 	 225.0147000 	 2.170475 	 -1.0992490000 	 -2.2879570000 
1162.00 	 225.0179000 	 2.170475 	 -1.0964040000 	 -2.2857570000 
1162.20 	 225.0179000 	 2.170475 	 -1.0952280000 	 -2.2843550000 
1162.40 	 225.0179000 	 2.170475 	 -1.0978350000 	 -2.2867360000 
1162.60 	 225.0179000 	 2.170475 	 -1.0982550000 	 -2.2876360000 
1162.80 	 225.0226000 	 2.170475 	 -1.0951900000 	 -2.2848960000 
1163.00 	 225.0226000 	 2.170475 	 -1.0952600000 	 -2.2847530000 
1163.20 	 225.0226000 	 2.170425 	 -1.0978000000 	 -2.2875180000 
1163.40 	 225.0163000 	 2.170425 	 -1.0967540000 	 -2.2869870000 
1163.60 	 225.0147000 	 2.170425 	 -1.0937120000 	 -2.2843360000 
1163.80 	 225.0115000 	 2.170425 	 -1.0951900000 	 -2.2854110000 
1164.00 	 225.0115000 	 2.170375 	 -1.0974180000 	 -2.2875910000 
1164.20 	 225.0115000 	 2.170375 	 -1.0952250000 	 -2.2863580000 
1164.40 	 225.0115000 	 2.170375 	 -1.0930820000 	 -2.2843110000 
1164.60 	 225.0115000 	 2.170375 	 -1.0954670000 	 -2.2862120000 
1164.80 	 225.0067000 	 2.170375 	 -1.0962580000 	 -2.2877690000 
1165.00 	 225.0067000 	 2.170375 	 -1.0929460000 	 -2.2852800000 
1165.20 	 225.0067000 	 2.170375 	 -1.0913590000 	 -2.2844700000 
1165.40 	 225.0036000 	 2.170375 	 -1.0947130000 	 -2.2871050000 
1165.60 	 224.9988000 	 2.170375 	 -1.0945990000 	 -2.2873500000 
1165.80 	 224.9988000 	 2.170375 	 -1.0916010000 	 -2.2847080000 
1166.00 	 224.9988000 	 2.170375 	 -1.0931330000 	 -2.2851500000 
1166.20 	 224.9956000 	 2.170375 	 -1.0960930000 	 -2.2876640000 
1166.40 	 224.9956000 	 2.170375 	 -1.0946310000 	 -2.2863100000 
1166.60 	 224.9956000 	 2.170375 	 -1.0923640000 	 -2.2840400000 
1166.80 	 224.9908000 	 2.170375 	 -1.0944650000 	 -2.2862150000 
1167.00 	 224.9877000 	 2.170375 	 -1.0962960000 	 -2.2877440000 
1167.20 	 224.9829000 	 2.170375 	 -1.0933050000 	 -2.2854870000 
1167.40 	 224.9749000 	 2.170375 	 -1.0927900000 	 -2.2844670000 
1167.60 	 224.9749000 	 2.170375 	 -1.0958860000 	 -2.2871270000 
1167.80 	 224.9749000 	 2.170375 	 -1.0954980000 	 -2.2874960000 
1168.00 	 224.9797000 	 2.170375 	 -1.0922020000 	 -2.2847020000 
1168.20 	 224.9829000 	 2.170375 	 -1.0926250000 	 -2.2851090000 
1168.40 	 224.9908000 	 2.170375 	 -1.0948500000 	 -2.2878360000 
1168.60 	 224.9908000 	 2.170375 	 -1.0929300000 	 -2.2865010000 
1168.80 	 224.9908000 	 2.170375 	 -1.0908790000 	 -2.2843740000 
1169.00 	 224.9893000 	 2.170375 	 -1.0933490000 	 -2.2863200000 
1169.20 	 224.9877000 	 2.170375 	 -1.0948280000 	 -2.2879540000 
1169.40 	 224.9877000 	 2.170375 	 -1.0919820000 	 -2.2856140000 
1169.60 	 224.9829000 	 2.170375 	 -1.0914170000 	 -2.2844760000 
1169.80 	 224.9829000 	 2.170375 	 -1.0943760000 	 -2.2872640000 
1170.00 	 224.9829000 	 2.170375 	 -1.0938770000 	 -2.2873150000 
1170.20 	 224.9813000 	 2.170400 	 -1.0909750000 	 -2.2846290000 
1170.40 	 224.9797000 	 2.170425 	 -1.0926310000 	 -2.2854870000 
1170.60 	 224.9749000 	 2.170425 	 -1.0948850000 	 -2.2878960000 
1170.80 	 224.9718000 	 2.170425 	 -1.0926250000 	 -2.2861260000 
1171.00 	 224.9638000 	 2.170450 	 -1.0909680000 	 -2.2843620000 
1171.20 	 224.9638000 	 2.170500 	 -1.0937310000 	 -2.2868510000 
1171.40 	 224.9591000 	 2.170525 	 -1.0944810000 	 -2.2878170000 
1171.60 	 224.9591000 	 2.170550 	 -1.0915340000 	 -2.2852040000 
1171.80 	 224.9591000 	 2.170600 	 -1.0915370000 	 -2.2848580000 
1172.00 	 224.9559000 	 2.170625 	 -1.0947550000 	 -2.2876610000 
1172.20 	 224.9591000 	 2.170650 	 -1.0934190000 	 -2.2868820000 
1172.40 	 224.9575000 	 2.170700 	 -1.0909650000 	 -2.2843840000 
1172.60 	 224.9622000 	 2.170725 	 -1.0930920000 	 -2.2860880000 
1172.80 	 224.9638000 	 2.170750 	 -1.0949390000 	 -2.2879380000 
1173.00 	 224.9670000 	 2.170775 	 -1.0921990000 	 -2.2857000000 
1173.20 	 224.9718000 	 2.170825 	 -1.0910670000 	 -2.2844030000 
1173.40 	 224.9765000 	 2.170850 	 -1.0940170000 	 -2.2868060000 
1173.60 	 224.9877000 	 2.170850 	 -1.0947830000 	 -2.2878300000 
1173.80 	 224.9940000 	 2.170875 	 -1.0917730000 	 -2.2850390000 
1174.00 	 225.0004000 	 2.170900 	 -1.0918360000 	 -2.2845840000 
1174.20 	 225.0067000 	 2.170875 	 -1.0975230000 	 -2.2879730000 
1174.40 	 225.0115000 	 2.170875 	 -1.0960960000 	 -2.2874860000 
1174.60 	 225.0147000 	 2.170875 	 -1.0931750000 	 -2.2849400000 
1174.80 	 225.0179000 	 2.170875 	 -1.0947480000 	 -2.2860400000 
1175.00 	 225.0179000 	 2.170875 	 -1.0967950000 	 -2.2884110000 
1175.20 	 225.0179000 	 2.170875 	 -1.0943600000 	 -2.2865230000 
1175.40 	 225.0147000 	 2.170875 	 -1.0926370000 	 -2.2847430000 
1175.60 	 225.0147000 	 2.170875 	 -1.0954630000 	 -2.2872730000 
1175.80 	 225.0147000 	 2.170875 	 -1.0959850000 	 -2.2881320000 
1176.00 	 225.0163000 	 2.170875 	 -1.0928190000 	 -2.2856140000 
1176.20 	 225.0179000 	 2.170875 	 -1.0928820000 	 -2.2849240000 
1176.40 	 225.0179000 	 2.170875 	 -1.0957690000 	 -2.2876100000 
1176.60 	 225.0179000 	 2.170875 	 -1.0953300000 	 -2.2879310000 
1176.80 	 225.0179000 	 2.170825 	 -1.0922690000 	 -2.2852420000 
1177.00 	 225.0147000 	 2.170825 	 -1.0928000000 	 -2.2853470000 
1177.20 	 225.0147000 	 2.170825 	 -1.0954820000 	 -2.2880550000 
1177.40 	 225.0147000 	 2.170825 	 -1.0942270000 	 -2.2873530000 
1177.60 	 225.0147000 	 2.170800 	 -1.0918330000 	 -2.2848670000 
1177.80 	 225.0115000 	 2.170775 	 -1.0930670000 	 -2.2856270000 
1178.00 	 225.0115000 	 2.170775 	 -1.0955210000 	 -2.2882460000 
1178.20 	 225.0115000 	 2.170775 	 -1.0939380000 	 -2.2872420000 
1178.40 	 225.0115000 	 2.170775 	 -1.0914610000 	 -2.2847560000 
1178.60 	 225.0067000 	 2.170775 	 -1.0934260000 	 -2.2863260000 
1178.80 	 225.0067000 	 2.170775 	 -1.0954760000 	 -2.2883190000 
1179.00 	 225.0067000 	 2.170775 	 -1.0930280000 	 -2.2865070000 
1179.20 	 225.0036000 	 2.170775 	 -1.0913210000 	 -2.2848420000 
1179.40 	 224.9988000 	 2.170775 	 -1.0941760000 	 -2.2870510000 
1179.60 	 224.9988000 	 2.170775 	 -1.0951460000 	 -2.2882780000 
1179.80 	 224.9988000 	 2.170775 	 -1.0920240000 	 -2.2857510000 
1180.00 	 224.9956000 	 2.170775 	 -1.0920240000 	 -2.2851150000 
1180.20 	 224.9940000 	 2.170775 	 -1.0950150000 	 -2.2878270000 
1180.40 	 224.9908000 	 2.170775 	 -1.0944910000 	 -2.2877030000 
1180.60 	 224.9940000 	 2.170775 	 -1.0915120000 	 -2.2849970000 
1180.80 	 224.9908000 	 2.170775 	 -1.0926910000 	 -2.2856590000 
1181.00 	 224.9908000 	 2.170775 	 -1.0951650000 	 -2.2881250000 
1181.20 	 224.9877000 	 2.170775 	 -1.0934160000 	 -2.2869010000 
1181.40 	 224.9877000 	 2.170775 	 -1.0911940000 	 -2.2847180000 
1181.60 	 224.9829000 	 2.170775 	 -1.0936830000 	 -2.2866760000 
1181.80 	 224.9845000 	 2.170775 	 -1.0952030000 	 -2.2883060000 
1182.00 	 224.9845000 	 2.170775 	 -1.0923390000 	 -2.2859860000 
1182.20 	 224.9877000 	 2.170775 	 -1.0914870000 	 -2.2848100000 
1182.40 	 224.9877000 	 2.170775 	 -1.0944560000 	 -2.2873020000 
1182.60 	 224.9845000 	 2.170775 	 -1.0946780000 	 -2.2880330000 
1182.80 	 224.9877000 	 2.170775 	 -1.0918050000 	 -2.2855310000 
1183.00 	 224.9829000 	 2.170775 	 -1.0919700000 	 -2.2850420000 
1183.20 	 224.9829000 	 2.170775 	 -1.0950180000 	 -2.2877530000 
1183.40 	 224.9829000 	 2.170775 	 -1.0944590000 	 -2.2878230000 
1183.60 	 224.9797000 	 2.170775 	 -1.0913150000 	 -2.2849430000 
1183.80 	 224.9797000 	 2.170775 	 -1.0924560000 	 -2.2854680000 
1184.00 	 224.9749000 	 2.170775 	 -1.0951230000 	 -2.2881190000 
1184.20 	 224.9734000 	 2.170825 	 -1.0936740000 	 -2.2872800000 
1184.40 	 224.9718000 	 2.170825 	 -1.0913090000 	 -2.2846440000 
1184.60 	 224.9670000 	 2.170850 	 -1.0933780000 	 -2.2862750000 
1184.80 	 224.9670000 	 2.170875 	 -1.0953010000 	 -2.2882970000 
1185.00 	 224.9670000 	 2.170900 	 -1.0925870000 	 -2.2861770000 
1185.20 	 224.9670000 	 2.170950 	 -1.0915180000 	 -2.2848890000 
1185.40 	 224.9670000 	 2.170975 	 -1.0944780000 	 -2.2873620000 
1185.60 	 224.9670000 	 2.171000 	 -1.0944970000 	 -2.2879000000 
1185.80 	 224.9670000 	 2.171025 	 -1.0915060000 	 -2.2852170000 
1186.00 	 224.9670000 	 2.171075 	 -1.0925710000 	 -2.2855220000 
1186.20 	 224.9638000 	 2.171100 	 -1.0951650000 	 -2.2880240000 
1186.40 	 224.9638000 	 2.171125 	 -1.0933780000 	 -2.2870000000 
1186.60 	 224.9670000 	 2.171150 	 -1.0912260000 	 -2.2847340000 
1186.80 	 224.9670000 	 2.171175 	 -1.0933650000 	 -2.2863830000 
1187.00 	 224.9749000 	 2.171225 	 -1.0952700000 	 -2.2884020000 
1187.20 	 224.9797000 	 2.171250 	 -1.0926850000 	 -2.2861030000 
1187.40 	 224.9877000 	 2.171225 	 -1.0916580000 	 -2.2839640000 
1187.60 	 224.9908000 	 2.171225 	 -1.0944780000 	 -2.2863040000 
1187.80 	 224.9988000 	 2.171225 	 -1.0957780000 	 -2.2872830000 
1188.00 	 225.0036000 	 2.171225 	 -1.0926370000 	 -2.2845840000 
1188.20 	 225.0083000 	 2.171225 	 -1.0928150000 	 -2.2842820000 
1188.40 	 225.0147000 	 2.171225 	 -1.0959240000 	 -2.2871210000 
1188.60 	 225.0226000 	 2.171225 	 -1.0947770000 	 -2.2867550000 
1188.80 	 225.0258000 	 2.171225 	 -1.0918270000 	 -2.2841550000 
1189.00 	 225.0306000 	 2.171225 	 -1.0939060000 	 -2.2853440000 
1189.20 	 225.0322000 	 2.171225 	 -1.0961790000 	 -2.2876770000 
1189.40 	 225.0338000 	 2.171225 	 -1.0936550000 	 -2.2856620000 
1189.60 	 225.0338000 	 2.171225 	 -1.0921830000 	 -2.2838690000 
1189.80 	 225.0338000 	 2.171200 	 -1.0950820000 	 -2.2862120000 
1190.00 	 225.0338000 	 2.171150 	 -1.0959050000 	 -2.2873400000 
1190.20 	 225.0306000 	 2.171125 	 -1.0928730000 	 -2.2847870000 
1190.40 	 225.0274000 	 2.171125 	 -1.0930790000 	 -2.2842340000 
1190.60 	 225.0274000 	 2.171075 	 -1.0962170000 	 -2.2870380000 
1190.80 	 225.0258000 	 2.171075 	 -1.0956410000 	 -2.2870800000 
1191.00 	 225.0258000 	 2.171050 	 -1.0926820000 	 -2.2843490000 
1191.20 	 225.0258000 	 2.171025 	 -1.0941350000 	 -2.2848960000 
1191.40 	 225.0226000 	 2.171000 	 -1.0969450000 	 -2.2875820000 
1191.60 	 225.0179000 	 2.170975 	 -1.0951870000 	 -2.2860340000 
1191.80 	 225.0115000 	 2.170975 	 -1.0936010000 	 -2.2838470000 
1192.00 	 225.0067000 	 2.170975 	 -1.0963690000 	 -2.2859920000 
1192.20 	 225.0036000 	 2.170975 	 -1.0972720000 	 -2.2876010000 
1192.40 	 225.0036000 	 2.170975 	 -1.0940270000 	 -2.2846890000 
1192.60 	 224.9988000 	 2.170975 	 -1.0940360000 	 -2.2839670000 
1192.80 	 224.9988000 	 2.170975 	 -1.0971070000 	 -2.2869840000 
1193.00 	 224.9956000 	 2.170975 	 -1.0958190000 	 -2.2866980000 
1193.20 	 224.9956000 	 2.170975 	 -1.0928500000 	 -2.2838660000 
1193.40 	 224.9956000 	 2.170975 	 -1.0944620000 	 -2.2849590000 
1193.60 	 224.9956000 	 2.170975 	 -1.0966750000 	 -2.2876040000 
1193.80 	 224.9956000 	 2.170975 	 -1.0943030000 	 -2.2857570000 
1194.00 	 224.9988000 	 2.170975 	 -1.0918870000 	 -2.2836140000 
1194.20 	 224.9988000 	 2.170975 	 -1.0944910000 	 -2.2859700000 
1194.40 	 224.9988000 	 2.170975 	 -1.0956450000 	 -2.2874860000 
1194.60 	 224.9956000 	 2.170975 	 -1.0921380000 	 -2.2848190000 
1194.80 	 224.9924000 	 2.170975 	 -1.0918550000 	 -2.2839830000 
1195.00 	 224.9908000 	 2.170975 	 -1.0951710000 	 -2.2867900000 
1195.20 	 224.9908000 	 2.170975 	 -1.0942490000 	 -2.2866470000 
1195.40 	 224.9908000 	 2.170975 	 -1.0913630000 	 -2.2838560000 
1195.60 	 224.9893000 	 2.170975 	 -1.0929490000 	 -2.2847460000 
1195.80 	 224.9893000 	 2.170975 	 -1.0953680000 	 -2.2873500000 
1196.00 	 224.9877000 	 2.170975 	 -1.0935240000 	 -2.2861190000 
1196.20 	 224.9877000 	 2.170975 	 -1.0912740000 	 -2.2835890000 
1196.40 	 224.9829000 	 2.170975 	 -1.0933910000 	 -2.2851780000 
1196.60 	 224.9797000 	 2.170975 	 -1.0955430000 	 -2.2874710000 
1196.80 	 224.9749000 	 2.170975 	 -1.0930030000 	 -2.2856240000 
1197.00 	 224.9718000 	 2.170975 	 -1.0913400000 	 -2.2834680000 
1197.20 	 224.9718000 	 2.170975 	 -1.0943060000 	 -2.2859190000 
1197.40 	 224.9718000 	 2.170975 	 -1.0952700000 	 -2.2875530000 
1197.60 	 224.9670000 	 2.170975 	 -1.0920330000 	 -2.2848610000 
1197.80 	 224.9670000 	 2.171025 	 -1.0920370000 	 -2.2840280000 
1198.00 	 224.9670000 	 2.171050 	 -1.0949710000 	 -2.2868440000 
1198.20 	 224.9670000 	 2.171100 	 -1.0943760000 	 -2.2869870000 
1198.40 	 224.9670000 	 2.171125 	 -1.0914390000 	 -2.2840720000 
1198.60 	 224.9670000 	 2.171150 	 -1.0925960000 	 -2.2845680000 
1198.80 	 224.9638000 	 2.171175 	 -1.0956350000 	 -2.2875020000 
1199.00 	 224.9638000 	 2.171200 	 -1.0934390000 	 -2.2859570000 
1199.20 	 224.9606000 	 2.171250 	 -1.0912860000 	 -2.2838150000 
1199.40 	 224.9591000 	 2.171275 	 -1.0937470000 	 -2.2854170000 
1199.60 	 224.9591000 	 2.171300 	 -1.0956730000 	 -2.2876900000 
1199.80 	 224.9591000 	 2.171325 	 -1.0928470000 	 -2.2854170000 
1200.00 	 224.9591000 	 2.171375 	 -1.0916460000 	 -2.2838050000 
1200.20 	 224.9638000 	 2.171400 	 -1.0945830000 	 -2.2862180000 
1200.40 	 224.9638000 	 2.171425 	 -1.0950850000 	 -2.2872990000 
1200.60 	 224.9670000 	 2.171450 	 -1.0920180000 	 -2.2845680000 
1200.80 	 224.9718000 	 2.171475 	 -1.0919440000 	 -2.2841610000 
1201.00 	 224.9765000 	 2.171500 	 -1.0951520000 	 -2.2869710000 
1201.20 	 224.9813000 	 2.171525 	 -1.0945570000 	 -2.2870570000 
1201.40 	 224.9877000 	 2.171525 	 -1.0916710000 	 -2.2841100000 
1201.60 	 224.9908000 	 2.171525 	 -1.0934510000 	 -2.2848670000 
1201.80 	 224.9956000 	 2.171525 	 -1.0958040000 	 -2.2876900000 
1202.00 	 224.9988000 	 2.171525 	 -1.0935400000 	 -2.2860940000 
1202.20 	 225.0067000 	 2.171525 	 -1.0916070000 	 -2.2838530000 
1202.40 	 225.0115000 	 2.171525 	 -1.0939690000 	 -2.2856870000 
1202.60 	 225.0115000 	 2.171525 	 -1.0957270000 	 -2.2876040000 
1202.80 	 225.0131000 	 2.171525 	 -1.0925900000 	 -2.2853850000 
1203.00 	 225.0115000 	 2.171525 	 -1.0917510000 	 -2.2841170000 
1203.20 	 225.0115000 	 2.171525 	 -1.0950910000 	 -2.2867900000 
1203.40 	 225.0147000 	 2.171525 	 -1.0948820000 	 -2.2873910000 
1203.60 	 225.0147000 	 2.171525 	 -1.0918590000 	 -2.2844730000 
1203.80 	 225.0179000 	 2.171525 	 -1.0926210000 	 -2.2847140000 
1204.00 	 225.0179000 	 2.171525 	 -1.0955270000 	 -2.2874930000 
1204.20 	 225.0179000 	 2.171525 	 -1.0939790000 	 -2.2866410000 
1204.40 	 225.0147000 	 2.171525 	 -1.0914040000 	 -2.2839160000 
1204.60 	 225.0115000 	 2.171525 	 -1.0933620000 	 -2.2852010000 
1204.80 	 225.0067000 	 2.171525 	 -1.0956060000 	 -2.2876830000 
1205.00 	 225.0067000 	 2.171525 	 -1.0928850000 	 -2.2857950000 
1205.20 	 225.0067000 	 2.171525 	 -1.0915340000 	 -2.2838560000 
1205.40 	 225.0083000 	 2.171525 	 -1.0944560000 	 -2.2860650000 
1205.60 	 225.0067000 	 2.171525 	 -1.0952470000 	 -2.2875560000 
1205.80 	 225.0067000 	 2.171525 	 -1.0921450000 	 -2.2850890000 
1206.00 	 225.0067000 	 2.171525 	 -1.0919320000 	 -2.2840090000 
1206.20 	 225.0036000 	 2.171525 	 -1.0951230000 	 -2.2867520000 
1206.40 	 225.0036000 	 2.171525 	 -1.0948850000 	 -2.2873880000 
1206.60 	 224.9988000 	 2.171525 	 -1.0915880000 	 -2.2844920000 
1206.80 	 224.9956000 	 2.171525 	 -1.0925830000 	 -2.2844790000 
1207.00 	 224.9956000 	 2.171525 	 -1.0953710000 	 -2.2874000000 
1207.20 	 224.9956000 	 2.171525 	 -1.0939880000 	 -2.2865870000 
1207.40 	 224.9908000 	 2.171525 	 -1.0913310000 	 -2.2841610000 
1207.60 	 224.9908000 	 2.171525 	 -1.0935430000 	 -2.2853470000 
1207.80 	 224.9908000 	 2.171525 	 -1.0955720000 	 -2.2876960000 
1208.00 	 224.9908000 	 2.171525 	 -1.0933020000 	 -2.2861030000 
1208.20 	 224.9956000 	 2.171525 	 -1.0914260000 	 -2.2838810000 
1208.40 	 224.9956000 	 2.171525 	 -1.0940810000 	 -2.2859290000 
1208.60 	 224.9956000 	 2.171525 	 -1.0954600000 	 -2.2877500000 
1208.80 	 224.9956000 	 2.171525 	 -1.0923610000 	 -2.2854070000 
1209.00 	 224.9956000 	 2.171525 	 -1.0916360000 	 -2.2838880000 
1209.20 	 224.9877000 	 2.171525 	 -1.0947640000 	 -2.2864880000 
1209.40 	 224.9877000 	 2.171525 	 -1.0948720000 	 -2.2873910000 
1209.60 	 224.9829000 	 2.171525 	 -1.0916520000 	 -2.2845270000 
1209.80 	 224.9845000 	 2.171525 	 -1.0925450000 	 -2.2845460000 
1210.00 	 224.9877000 	 2.171525 	 -1.0955750000 	 -2.2872960000 
1210.20 	 224.9908000 	 2.171525 	 -1.0941980000 	 -2.2867080000 
1210.40 	 224.9908000 	 2.171525 	 -1.0915600000 	 -2.2839390000 
1210.60 	 224.9908000 	 2.171525 	 -1.0934890000 	 -2.2850960000 
1210.80 	 224.9908000 	 2.171525 	 -1.0957690000 	 -2.2875690000 
1211.00 	 224.9877000 	 2.171525 	 -1.0933340000 	 -2.2859160000 
1211.20 	 224.9829000 	 2.171525 	 -1.0916270000 	 -2.2838400000 
1211.40 	 224.9797000 	 2.171525 	 -1.0947990000 	 -2.2860750000 
1211.60 	 224.9718000 	 2.171525 	 -1.0956890000 	 -2.2877190000 
1211.80 	 224.9670000 	 2.171525 	 -1.0924880000 	 -2.2848540000 
1212.00 	 224.9670000 	 2.171550 	 -1.0927580000 	 -2.2840950000 
1212.20 	 224.9638000 	 2.171550 	 -1.0950760000 	 -2.2865800000 
1212.40 	 224.9670000 	 2.171600 	 -1.0946660000 	 -2.2869270000 
1212.60 	 224.9670000 	 2.171625 	 -1.0917630000 	 -2.2843010000 
1212.80 	 224.9670000 	 2.171650 	 -1.0928250000 	 -2.2843360000 
1213.00 	 224.9718000 	 2.171675 	 -1.0956480000 	 -2.2874480000 
1213.20 	 224.9718000 	 2.171700 	 -1.0934890000 	 -2.2860150000 
1213.40 	 224.9718000 	 2.171725 	 -1.0913180000 	 -2.2837000000 
1213.60 	 224.9718000 	 2.171750 	 -1.0939880000 	 -2.2855500000 
1213.80 	 224.9749000 	 2.171750 	 -1.0958580000 	 -2.2875120000 
1214.00 	 224.9797000 	 2.171775 	 -1.0925200000 	 -2.2852130000 
1214.20 	 224.9829000 	 2.171775 	 -1.0922750000 	 -2.2839770000 
1214.40 	 224.9877000 	 2.171800 	 -1.0977360000 	 -2.2870730000 
1214.60 	 224.9908000 	 2.171825 	 -1.0975740000 	 -2.2877600000 
1214.80 	 224.9956000 	 2.171850 	 -1.0941350000 	 -2.2845900000 
1215.00 	 224.9972000 	 2.171825 	 -1.0932600000 	 -2.2843040000 
1215.20 	 224.9988000 	 2.171825 	 -1.0960580000 	 -2.2874550000 
1215.40 	 225.0036000 	 2.171825 	 -1.0944650000 	 -2.2864940000 
1215.60 	 225.0036000 	 2.171825 	 -1.0918650000 	 -2.2836810000 
1215.80 	 225.0036000 	 2.171825 	 -1.0937600000 	 -2.2850610000 
1216.00 	 225.0036000 	 2.171825 	 -1.0960520000 	 -2.2873620000 
1216.20 	 225.0036000 	 2.171825 	 -1.0937400000 	 -2.2860150000 
1216.40 	 225.0036000 	 2.171825 	 -1.0918840000 	 -2.2836180000 
1216.60 	 225.0036000 	 2.171825 	 -1.0948210000 	 -2.2858020000 
1216.80 	 225.0004000 	 2.171825 	 -1.0959020000 	 -2.2876550000 
1217.00 	 224.9988000 	 2.171825 	 -1.0927040000 	 -2.2851940000 
1217.20 	 224.9988000 	 2.171825 	 -1.0923700000 	 -2.2837890000 
1217.40 	 225.0036000 	 2.171825 	 -1.0953710000 	 -2.2864980000 
1217.60 	 224.9988000 	 2.171825 	 -1.0956290000 	 -2.2872570000 
1217.80 	 224.9972000 	 2.171825 	 -1.0923070000 	 -2.2842880000 
1218.00 	 224.9956000 	 2.171825 	 -1.0930980000 	 -2.2843870000 
1218.20 	 224.9908000 	 2.171825 	 -1.0960200000 	 -2.2871840000 
1218.40 	 224.9877000 	 2.171825 	 -1.0942810000 	 -2.2864560000 
1218.60 	 224.9877000 	 2.171825 	 -1.0917730000 	 -2.2836720000 
1218.80 	 224.9877000 	 2.171825 	 -1.0939220000 	 -2.2852360000 
1219.00 	 224.9908000 	 2.171825 	 -1.0959820000 	 -2.2875600000 
1219.20 	 224.9908000 	 2.171825 	 -1.0930820000 	 -2.2854870000 
1219.40 	 224.9877000 	 2.171825 	 -1.0918970000 	 -2.2836880000 
1219.60 	 224.9908000 	 2.171825 	 -1.0948370000 	 -2.2861000000 
1219.80 	 224.9908000 	 2.171825 	 -1.0956130000 	 -2.2873530000 
1220.00 	 224.9956000 	 2.171825 	 -1.0921450000 	 -2.2843740000 
1220.20 	 224.9956000 	 2.171825 	 -1.0926310000 	 -2.2841680000 
1220.40 	 224.9956000 	 2.171825 	 -1.0959560000 	 -2.2872040000 
1220.60 	 224.9956000 	 2.171825 	 -1.0945760000 	 -2.2866500000 
1220.80 	 224.9956000 	 2.171825 	 -1.0919280000 	 -2.2840050000 
1221.00 	 224.9924000 	 2.171825 	 -1.0936070000 	 -2.2847940000 
1221.20 	 224.9924000 	 2.171825 	 -1.0960480000 	 -2.2874990000 
1221.40 	 224.9893000 	 2.171825 	 -1.0938740000 	 -2.2861070000 
1221.60 	 224.9877000 	 2.171850 	 -1.0924430000 	 -2.2837450000 
1221.80 	 224.9877000 	 2.171850 	 -1.0950720000 	 -2.2856040000 
1222.00 	 224.9829000 	 2.171875 	 -1.0964170000 	 -2.2875370000 
1222.20 	 224.9829000 	 2.171875 	 -1.0933150000 	 -2.2850610000 
1222.40 	 224.9813000 	 2.171875 	 -1.0933810000 	 -2.2840210000 
1222.60 	 224.9749000 	 2.171900 	 -1.0964430000 	 -2.2868700000 
1222.80 	 224.9734000 	 2.171900 	 -1.0953170000 	 -2.2872160000 
1223.00 	 224.9718000 	 2.171925 	 -1.0921800000 	 -2.2843360000 
1223.20 	 224.9670000 	 2.171950 	 -1.0934000000 	 -2.2849020000 
1223.40 	 224.9638000 	 2.171975 	 -1.0962610000 	 -2.2874930000 
1223.60 	 224.9638000 	 2.172025 	 -1.0940330000 	 -2.2861580000 
1223.80 	 224.9638000 	 2.172050 	 -1.0919190000 	 -2.2837830000 
1224.00 	 224.9638000 	 2.172075 	 -1.0944780000 	 -2.2859070000 
1224.20 	 224.9638000 	 2.172100 	 -1.0958070000 	 -2.2876480000 
1224.40 	 224.9686000 	 2.172125 	 -1.0928630000 	 -2.2850290000 
1224.60 	 224.9734000 	 2.172175 	 -1.0922460000 	 -2.2840980000 
1224.80 	 224.9797000 	 2.172200 	 -1.0955940000 	 -2.2869430000 
1225.00 	 224.9845000 	 2.172175 	 -1.0953460000 	 -2.2875370000 
1225.20 	 224.9908000 	 2.172200 	 -1.0921860000 	 -2.2847400000 
1225.40 	 224.9956000 	 2.172225 	 -1.0932540000 	 -2.2849340000 
1225.60 	 225.0004000 	 2.172250 	 -1.0961880000 	 -2.2878390000 
1225.80 	 225.0052000 	 2.172225 	 -1.0942170000 	 -2.2866980000 
1226.00 	 225.0115000 	 2.172225 	 -1.0919700000 	 -2.2842760000 
1226.20 	 225.0163000 	 2.172225 	 -1.0942650000 	 -2.2859380000 
1226.40 	 225.0179000 	 2.172225 	 -1.0963030000 	 -2.2881540000 
1226.60 	 225.0226000 	 2.172225 	 -1.0933150000 	 -2.2858460000 
1226.80 	 225.0210000 	 2.172225 	 -1.0924940000 	 -2.2843900000 
1227.00 	 225.0226000 	 2.172225 	 -1.0954220000 	 -2.2870220000 
1227.20 	 225.0226000 	 2.172225 	 -1.0957340000 	 -2.2879540000 
1227.40 	 225.0179000 	 2.172225 	 -1.0926020000 	 -2.2852170000 
1227.60 	 225.0179000 	 2.172175 	 -1.0928600000 	 -2.2847400000
[truncated: 299,191 more chars]
