# Supplementary material for: Scott Blair Fractional-Type Viscoelastic Behavior of Clear Spruce Wood: Influence of Compression Wood on Power-Law Stiffness Parameters
Source: Materials (Basel). 2024 Nov 9;17(22):5477. doi: 10.3390/ma17225477 (PMC11595321; doi:10.3390/ma17225477)
Supplement: Supplementary file 1 [file materials-17-05477-s001.zip › DATA_MDPI_upload.d/00_11_225.txt]

Bezeichnung: 	 00_11_225 
Bezeichnung Kofler: 	 11 
temperature [deg C] 	 moisture content [%] 	 raw density [kg/m³] 	 width [mm] 	 height [mm] 	 length [mm] 	 creepforce [N] 	 holding time [s] 	 reaction wood [%] 
20 	 11.36 	 480.1 	 14.85 	 15.02 	 240 	 225 	 1800 	 0.00 
-------------- Daten Shimadzu AGX 10 kN & 2 x HBM WA 20 -------------- 
1 _ 1 
Zeit 	 Kraft 	 Weg 	 Ext.1 	 Ext.2 
sec 	 N 	 mm 	 mm 	 mm 
0.00 	 4.8224130 	 0.000000 	 -0.0024890900 	 -0.0031948090 
0.20 	 4.8224130 	 0.002375 	 -0.0015227000 	 -0.0015099840 
0.40 	 4.8923490 	 0.005675 	 -0.0058142340 	 -0.0061321260 
0.60 	 5.6425730 	 0.009000 	 -0.0031280520 	 -0.0091075900 
0.80 	 5.7999290 	 0.012350 	 -0.0013097130 	 -0.0128682500 
1.00 	 5.9207280 	 0.015675 	 -0.0051530200 	 -0.0233300500 
1.20 	 6.1019260 	 0.019000 	 -0.0039386750 	 -0.0266393000 
1.40 	 6.1957040 	 0.022350 	 0.0001176198 	 -0.0284353900 
1.60 	 6.2179570 	 0.025675 	 0.0043265020 	 -0.0395679500 
1.80 	 6.2926610 	 0.029000 	 0.0094985960 	 -0.0499566400 
2.00 	 6.4261760 	 0.032350 	 0.0192324300 	 -0.0501537300 
2.20 	 6.4484280 	 0.035675 	 0.0218868300 	 -0.0582313500 
2.40 	 6.4770380 	 0.039000 	 0.0276851700 	 -0.0661405000 
2.60 	 6.5437950 	 0.042350 	 0.0394598700 	 -0.0707562800 
2.80 	 6.6709520 	 0.045675 	 0.0453090700 	 -0.0758870500 
3.00 	 6.8012870 	 0.049000 	 0.0441455800 	 -0.0863488500 
3.20 	 6.8728130 	 0.052350 	 0.0545978500 	 -0.0910377500 
3.40 	 6.8473820 	 0.055675 	 0.0605297100 	 -0.0980122900 
3.60 	 6.9316230 	 0.059025 	 0.0640487700 	 -0.1077112000 
3.80 	 6.9554650 	 0.062350 	 0.0744311000 	 -0.1138306000 
4.00 	 7.0365270 	 0.065675 	 0.0824960100 	 -0.1200867000 
4.20 	 7.1652730 	 0.069025 	 0.0857130700 	 -0.1317755000 
4.40 	 7.1986520 	 0.072350 	 0.0936571700 	 -0.1371956000 
4.60 	 7.1652730 	 0.075675 	 0.1038106000 	 -0.1432260000 
4.80 	 7.2781240 	 0.079025 	 0.1088587000 	 -0.1537101000 
5.00 	 7.3496500 	 0.082350 	 0.1144632000 	 -0.1605606000 
5.20 	 7.4100490 	 0.085675 	 0.1262442000 	 -0.1639207000 
5.40 	 7.4672700 	 0.089000 	 0.1281389000 	 -0.1731491000 
5.60 	 7.5546900 	 0.092350 	 0.1343028000 	 -0.1804511000 
5.80 	 7.7025090 	 0.095675 	 0.1440875000 	 -0.1837794000 
6.00 	 7.6723100 	 0.099000 	 0.1481215000 	 -0.1924928000 
6.20 	 7.7629090 	 0.102350 	 0.1543172000 	 -0.2012539000 
6.40 	 7.8010560 	 0.105675 	 0.1662286000 	 -0.2042389000 
6.60 	 7.9234440 	 0.109000 	 0.1697826000 	 -0.2117030000 
6.80 	 7.9472860 	 0.112350 	 0.1750755000 	 -0.2217738000 
7.00 	 8.0378850 	 0.115675 	 0.1870282000 	 -0.2255058000 
7.20 	 8.1046420 	 0.119000 	 0.1931222000 	 -0.2319590000 
7.40 	 8.0776210 	 0.122350 	 0.1990986000 	 -0.2427673000 
7.60 	 8.1507370 	 0.125675 	 0.2104187000 	 -0.2466742000 
7.80 	 8.1332520 	 0.129000 	 0.2177874000 	 -0.2525393000 
8.00 	 8.2985560 	 0.132350 	 0.2213192000 	 -0.2623113000 
8.20 	 8.3732600 	 0.135675 	 0.2323468000 	 -0.2678045000 
8.40 	 8.4702180 	 0.139025 	 0.2399508000 	 -0.2724361000 
8.60 	 8.5147220 	 0.142350 	 0.2436606000 	 -0.2827422000 
8.80 	 8.5401540 	 0.145675 	 0.2543831000 	 -0.2880510000 
9.00 	 8.6387000 	 0.149000 	 0.2634144000 	 -0.2921899000 
9.20 	 8.7086360 	 0.152350 	 0.2670097000 	 -0.3013833000 
9.40 	 8.7388350 	 0.155675 	 0.2741400000 	 -0.3079669000 
9.60 	 8.8357930 	 0.159000 	 0.2852090000 	 -0.3099060000 
9.80 	 8.8421510 	 0.162350 	 0.2887758000 	 -0.3170808000 
10.00 	 8.8453290 	 0.165675 	 0.2947903000 	 -0.3256925000 
10.20 	 8.9550020 	 0.169000 	 0.3060087000 	 -0.3268623000 
10.40 	 9.0773900 	 0.172350 	 0.3104973000 	 -0.3327624000 
10.60 	 9.0662640 	 0.175675 	 0.3142834000 	 -0.3409513000 
10.80 	 9.2029570 	 0.179000 	 0.3261089000 	 -0.3442987000 
11.00 	 9.3046830 	 0.182350 	 0.3321203000 	 -0.3499889000 
11.20 	 9.3936920 	 0.185675 	 0.3385067000 	 -0.3616746000 
11.40 	 9.4715760 	 0.189000 	 0.3494295000 	 -0.3661315000 
11.60 	 9.5446900 	 0.192350 	 0.3569889000 	 -0.3713004000 
11.80 	 9.6098590 	 0.195675 	 0.3611406000 	 -0.3830496000 
12.00 	 9.6750260 	 0.199025 	 0.3737640000 	 -0.3866418000 
12.20 	 9.7401930 	 0.202350 	 0.3837744000 	 -0.3932762000 
12.40 	 9.7608570 	 0.205675 	 0.3887304000 	 -0.4037189000 
12.60 	 9.7862880 	 0.209025 	 0.4021390000 	 -0.4135227000 
12.80 	 9.8514560 	 0.212350 	 0.4111385000 	 -0.4168097000 
13.00 	 9.9992750 	 0.215675 	 0.4148579000 	 -0.4277452000 
13.10 	 10.0040400 	 0.217350 	 0.4180781000 	 -0.4315567000 
13.20 	 10.0119900 	 0.221200 	 0.4251830000 	 -0.4341666000 
13.40 	 11.2199800 	 0.285700 	 0.5491924000 	 -0.5390008000 
13.60 	 18.1118600 	 0.434250 	 0.7602978000 	 -0.8093866000 
13.80 	 25.4694600 	 0.467675 	 0.7607651000 	 -0.8740012000 
14.00 	 25.5028400 	 0.479550 	 0.7645130000 	 -0.8779240000 
14.20 	 32.0450500 	 0.545800 	 0.7609685000 	 -0.9592056000 
14.40 	 34.7423600 	 0.564475 	 0.7602946000 	 -0.9801006000 
14.60 	 39.7364300 	 0.613600 	 0.7420285000 	 -1.0183940000 
14.80 	 44.3140700 	 0.644650 	 0.7124138000 	 -1.0461270000 
15.00 	 48.0111400 	 0.679050 	 0.6856759000 	 -1.0733060000 
15.20 	 52.9352800 	 0.716675 	 0.6551965000 	 -1.1020250000 
15.40 	 57.0392600 	 0.749000 	 0.6244819000 	 -1.1278060000 
15.60 	 61.3133100 	 0.784025 	 0.5924638000 	 -1.1619150000 
15.80 	 65.7860400 	 0.819175 	 0.5648708000 	 -1.1846830000 
16.00 	 70.1936100 	 0.852900 	 0.5318483000 	 -1.2176390000 
16.20 	 74.4803800 	 0.886450 	 0.4994647000 	 -1.2480610000 
16.40 	 78.9276700 	 0.919875 	 0.4722786000 	 -1.2712480000 
16.60 	 83.2637200 	 0.952775 	 0.4427910000 	 -1.3018860000 
16.80 	 87.4805500 	 0.985050 	 0.4098066000 	 -1.3322350000 
17.00 	 91.8134100 	 1.017900 	 0.3829288000 	 -1.3572730000 
17.20 	 96.2003100 	 1.050150 	 0.3536638000 	 -1.3827860000 
17.40 	 100.5252000 	 1.082500 	 0.3200404000 	 -1.4127380000 
17.60 	 104.8692000 	 1.115225 	 0.2934805000 	 -1.4400010000 
17.80 	 109.3340000 	 1.148075 	 0.2641233000 	 -1.4670630000 
18.00 	 113.9148000 	 1.180500 	 0.2295049000 	 -1.4982510000 
18.20 	 118.6212000 	 1.211500 	 0.2046998000 	 -1.5200200000 
18.40 	 123.0478000 	 1.241475 	 0.1786359000 	 -1.5446000000 
18.60 	 127.4331000 	 1.271575 	 0.1466910000 	 -1.5748410000 
18.80 	 131.9520000 	 1.301825 	 0.1211452000 	 -1.6023890000 
19.00 	 136.3897000 	 1.332025 	 0.0956694300 	 -1.6238590000 
19.20 	 140.9070000 	 1.362100 	 0.0641695600 	 -1.6548510000 
19.40 	 145.3559000 	 1.391750 	 0.0389067300 	 -1.6796210000 
19.60 	 149.7920000 	 1.421575 	 0.0140889500 	 -1.7064670000 
19.80 	 154.3792000 	 1.451450 	 -0.0163618700 	 -1.7318820000 
20.00 	 158.7757000 	 1.480825 	 -0.0419966400 	 -1.7583340000 
20.20 	 163.2261000 	 1.510150 	 -0.0657431300 	 -1.7818580000 
20.40 	 167.7052000 	 1.539150 	 -0.0958728800 	 -1.8100010000 
20.60 	 172.2940000 	 1.568200 	 -0.1208083000 	 -1.8336840000 
20.80 	 176.6809000 	 1.597000 	 -0.1439794000 	 -1.8556470000 
21.00 	 181.2172000 	 1.625850 	 -0.1711400000 	 -1.8843400000 
21.20 	 185.6581000 	 1.654550 	 -0.1989969000 	 -1.9114590000 
21.40 	 190.1706000 	 1.683325 	 -0.2202129000 	 -1.9322970000 
21.60 	 194.6942000 	 1.711425 	 -0.2478536000 	 -1.9574100000 
21.80 	 199.1574000 	 1.739275 	 -0.2756786000 	 -1.9868500000 
22.00 	 203.7001000 	 1.767325 	 -0.2970346000 	 -2.0056180000 
22.20 	 208.2189000 	 1.795100 	 -0.3225422000 	 -2.0330840000 
22.40 	 212.6344000 	 1.822900 	 -0.3501034000 	 -2.0617990000 
22.60 	 217.1437000 	 1.850775 	 -0.3724194000 	 -2.0839790000 
22.80 	 221.7007000 	 1.878375 	 -0.3980764000 	 -2.1080240000 
22.90 	 223.9752000 	 1.891950 	 -0.4132334000 	 -2.1208540000 
23.00 	 225.8539000 	 1.899150 	 -0.4231071000 	 -2.1295640000 
23.20 	 226.0383000 	 1.899925 	 -0.4209518000 	 -2.1294940000 
23.40 	 225.7029000 	 1.899500 	 -0.4214668000 	 -2.1294620000 
23.60 	 225.4629000 	 1.899275 	 -0.4246394000 	 -2.1341130000 
23.80 	 225.2801000 	 1.899150 	 -0.4216099000 	 -2.1352800000 
24.00 	 225.0306000 	 1.899075 	 -0.4206594000 	 -2.1307850000 
24.20 	 224.9273000 	 1.899025 	 -0.4246775000 	 -2.1374230000 
24.40 	 224.7969000 	 1.899000 	 -0.4220835000 	 -2.1336210000 
24.60 	 224.6475000 	 1.899075 	 -0.4207961000 	 -2.1316120000 
24.80 	 224.5617000 	 1.899225 	 -0.4244900000 	 -2.1353150000 
25.00 	 224.4711000 	 1.899400 	 -0.4226367000 	 -2.1349970000 
25.20 	 224.3853000 	 1.899650 	 -0.4205163000 	 -2.1321580000 
25.40 	 224.3328000 	 1.899900 	 -0.4242261000 	 -2.1354770000 
25.60 	 224.3312000 	 1.900175 	 -0.4231803000 	 -2.1358490000 
25.80 	 224.2231000 	 1.900450 	 -0.4203161000 	 -2.1329120000 
26.00 	 224.2390000 	 1.900725 	 -0.4241085000 	 -2.1364910000 
26.20 	 224.2263000 	 1.901000 	 -0.4234060000 	 -2.1368340000 
26.40 	 224.2120000 	 1.901325 	 -0.4202239000 	 -2.1369240000 
26.60 	 224.2041000 	 1.901625 	 -0.4237747000 	 -2.1379630000 
26.80 	 224.2215000 	 1.901925 	 -0.4238987000 	 -2.1401440000 
27.00 	 224.2231000 	 1.902225 	 -0.4202525000 	 -2.1368410000 
27.20 	 224.1739000 	 1.902550 	 -0.4234600000 	 -2.1399690000 
27.40 	 224.2168000 	 1.902850 	 -0.4243914000 	 -2.1423440000 
27.60 	 224.1278000 	 1.903175 	 -0.4206022000 	 -2.1393080000 
27.80 	 224.1770000 	 1.903475 	 -0.4229673000 	 -2.1416000000 
28.00 	 224.2009000 	 1.903800 	 -0.4249414000 	 -2.1442950000 
28.20 	 224.1929000 	 1.904100 	 -0.4213365000 	 -2.1412590000 
28.40 	 224.1898000 	 1.904425 	 -0.4231898000 	 -2.1426580000 
28.60 	 224.1850000 	 1.904725 	 -0.4257647000 	 -2.1460820000 
28.80 	 224.1818000 	 1.905050 	 -0.4222202000 	 -2.1434620000 
29.00 	 224.1770000 	 1.905350 	 -0.4236189000 	 -2.1439520000 
29.20 	 224.1770000 	 1.905650 	 -0.4265626000 	 -2.1470290000 
29.40 	 224.1770000 	 1.905975 	 -0.4230881000 	 -2.1441750000 
29.60 	 224.1818000 	 1.906300 	 -0.4238701000 	 -2.1441010000 
29.80 	 224.1850000 	 1.906600 	 -0.4274305000 	 -2.1476460000 
30.00 	 224.1929000 	 1.906925 	 -0.4241371000 	 -2.1449760000 
30.20 	 224.1993000 	 1.907225 	 -0.4247856000 	 -2.1446640000 
30.40 	 224.2057000 	 1.907525 	 -0.4283682000 	 -2.1485420000 
30.60 	 224.2136000 	 1.907825 	 -0.4254246000 	 -2.1463900000 
30.80 	 224.2215000 	 1.908125 	 -0.4251830000 	 -2.1455000000 
31.00 	 224.2295000 	 1.908425 	 -0.4291534000 	 -2.1491780000 
31.20 	 224.2390000 	 1.908700 	 -0.4269695000 	 -2.1480080000 
31.40 	 224.2517000 	 1.909000 	 -0.4254977000 	 -2.1459930000 
31.60 	 224.2597000 	 1.909275 	 -0.4293537000 	 -2.1503860000 
31.80 	 224.2724000 	 1.909550 	 -0.4284700000 	 -2.1507770000 
32.00 	 224.2804000 	 1.909850 	 -0.4260190000 	 -2.1481640000 
32.20 	 224.2915000 	 1.910100 	 -0.4296938000 	 -2.1515210000 
32.40 	 224.2978000 	 1.910375 	 -0.4301929000 	 -2.1528120000 
32.60 	 224.3074000 	 1.910650 	 -0.4268456000 	 -2.1497920000 
32.80 	 224.3185000 	 1.910900 	 -0.4300562000 	 -2.1525380000 
33.00 	 224.3312000 	 1.911150 	 -0.4312643000 	 -2.1550210000 
33.20 	 224.3487000 	 1.911400 	 -0.4276276000 	 -2.1523700000 
33.40 	 224.3582000 	 1.911650 	 -0.4300372000 	 -2.1543950000 
33.60 	 224.3741000 	 1.911900 	 -0.4319350000 	 -2.1574590000 
33.80 	 224.3837000 	 1.912150 	 -0.4283365000 	 -2.1566260000 
34.00 	 224.3948000 	 1.912375 	 -0.4298401000 	 -2.1555300000 
34.20 	 224.4043000 	 1.912600 	 -0.4328982000 	 -2.1587660000 
34.40 	 224.4155000 	 1.912825 	 -0.4292170000 	 -2.1559650000 
34.60 	 224.4250000 	 1.913050 	 -0.4295794000 	 -2.1558790000 
34.80 	 224.4330000 	 1.913250 	 -0.4332956000 	 -2.1593920000 
35.00 	 224.4409000 	 1.913475 	 -0.4304695000 	 -2.1574850000 
35.20 	 224.4488000 	 1.913675 	 -0.4295603000 	 -2.1558730000 
35.40 	 224.4584000 	 1.913900 	 -0.4335785000 	 -2.1595890000 
35.60 	 224.4679000 	 1.914100 	 -0.4314359000 	 -2.1582160000 
35.80 	 224.4822000 	 1.914300 	 -0.4299577000 	 -2.1560540000 
36.00 	 224.4965000 	 1.914500 	 -0.4340076000 	 -2.1595290000 
36.20 	 224.5124000 	 1.914675 	 -0.4328124000 	 -2.1593950000 
36.40 	 224.5235000 	 1.914850 	 -0.4302502000 	 -2.1565470000 
36.60 	 224.5347000 	 1.915050 	 -0.4338805000 	 -2.1597450000 
36.80 	 224.5442000 	 1.915225 	 -0.4339409000 	 -2.1606670000 
37.00 	 224.5506000 	 1.915375 	 -0.4304473000 	 -2.1574910000 
37.20 	 224.5585000 	 1.915550 	 -0.4336166000 	 -2.1600090000 
37.40 	 224.5633000 	 1.915725 	 -0.4347102000 	 -2.1620750000 
37.60 	 224.5665000 	 1.915875 	 -0.4309940000 	 -2.1588800000 
37.80 	 224.5728000 	 1.916050 	 -0.4333464000 	 -2.1602850000 
38.00 	 224.5792000 	 1.916200 	 -0.4354350000 	 -2.1628760000 
38.20 	 224.5839000 	 1.916375 	 -0.4315154000 	 -2.1597390000 
38.40 	 224.5887000 	 1.916525 	 -0.4335848000 	 -2.1607880000 
38.60 	 224.5935000 	 1.916675 	 -0.4360040000 	 -2.1636900000 
38.80 	 224.5983000 	 1.916825 	 -0.4323483000 	 -2.1607370000 
39.00 	 224.6014000 	 1.916975 	 -0.4329904000 	 -2.1608990000 
39.20 	 224.6078000 	 1.917125 	 -0.4363092000 	 -2.1646690000 
39.40 	 224.6094000 	 1.917275 	 -0.4327869000 	 -2.1619830000 
39.60 	 224.6173000 	 1.917425 	 -0.4330635000 	 -2.1614110000 
39.80 	 224.6221000 	 1.917575 	 -0.4365253000 	 -2.1648910000 
40.00 	 224.6253000 	 1.917700 	 -0.4330254000 	 -2.1622090000 
40.20 	 224.6253000 	 1.917850 	 -0.4330572000 	 -2.1614330000 
40.40 	 224.6269000 	 1.918000 	 -0.4368305000 	 -2.1649840000 
40.60 	 224.6253000 	 1.918125 	 -0.4344241000 	 -2.1637410000 
40.80 	 224.6269000 	 1.918275 	 -0.4326502000 	 -2.1615980000 
41.00 	 224.6300000 	 1.918400 	 -0.4365444000 	 -2.1651940000 
41.20 	 224.6332000 	 1.918550 	 -0.4353523000 	 -2.1648440000 
41.40 	 224.6412000 	 1.918700 	 -0.4327075000 	 -2.1619700000 
41.60 	 224.6491000 	 1.918825 	 -0.4365889000 	 -2.1652380000 
41.80 	 224.6571000 	 1.918950 	 -0.4359945000 	 -2.1656390000 
42.00 	 224.6650000 	 1.919075 	 -0.4328219000 	 -2.1624410000 
42.20 	 224.6730000 	 1.919200 	 -0.4364999000 	 -2.1652630000 
42.40 	 224.6761000 	 1.919325 	 -0.4370785000 	 -2.1666970000 
42.60 	 224.6841000 	 1.919450 	 -0.4334132000 	 -2.1634670000 
42.80 	 224.6888000 	 1.919575 	 -0.4356448000 	 -2.1650220000 
43.00 	 224.6920000 	 1.919675 	 -0.4379241000 	 -2.1679660000 
43.20 	 224.6968000 	 1.919800 	 -0.4341094000 	 -2.1647230000 
43.40 	 224.7000000 	 1.919900 	 -0.4352156000 	 -2.1649230000 
43.60 	 224.7000000 	 1.920025 	 -0.4383596000 	 -2.1685700000 
43.80 	 224.7016000 	 1.920125 	 -0.4348310000 	 -2.1658870000 
44.00 	 224.7047000 	 1.920250 	 -0.4349391000 	 -2.1652000000 
44.20 	 224.7000000 	 1.920350 	 -0.4384359000 	 -2.1687510000 
44.40 	 224.7000000 	 1.920475 	 -0.4357783000 	 -2.1668590000 
44.60 	 224.7000000 	 1.920600 	 -0.4345640000 	 -2.1652060000 
44.80 	 224.7000000 	 1.920700 	 -0.4385885000 	 -2.1689290000 
45.00 	 224.7047000 	 1.920825 	 -0.4365063000 	 -2.1678350000 
45.20 	 224.7079000 	 1.920925 	 -0.4343764000 	 -2.1653340000 
45.40 	 224.7127000 	 1.921025 	 -0.4382960000 	 -2.1689260000 
45.60 	 224.7159000 	 1.921150 	 -0.4370689000 	 -2.1687790000 
45.80 	 224.7206000 	 1.921250 	 -0.4343796000 	 -2.1658800000 
46.00 	 224.7238000 	 1.921350 	 -0.4379717000 	 -2.1687950000 
46.20 	 224.7238000 	 1.921450 	 -0.4381307000 	 -2.1700920000 
46.40 	 224.7238000 	 1.921550 	 -0.4347166000 	 -2.1666690000 
46.60 	 224.7238000 	 1.921675 	 -0.4374568000 	 -2.1688370000 
46.80 	 224.7238000 	 1.921775 	 -0.4393101000 	 -2.1707980000 
47.00 	 224.7238000 	 1.921875 	 -0.4353237000 	 -2.1674660000 
47.20 	 224.7238000 	 1.921975 	 -0.4372215000 	 -2.1682930000 
47.40 	 224.7238000 	 1.922075 	 -0.4398569000 	 -2.1710940000 
47.60 	 224.7238000 	 1.922200 	 -0.4360676000 	 -2.1681820000 
47.80 	 224.7302000 	 1.922300 	 -0.4368242000 	 -2.1679750000 
48.00 	 224.7318000 	 1.922400 	 -0.4399236000 	 -2.1714620000 
48.20 	 224.7397000 	 1.922500 	 -0.4362170000 	 -2.1689030000 
48.40 	 224.7461000 	 1.922600 	 -0.4363473000 	 -2.1680130000 
48.60 	 224.7508000 	 1.922675 	 -0.4400953000 	 -2.1715260000 
48.80 	 224.7556000 	 1.922775 	 -0.4374695000 	 -2.1694850000 
49.00 	 224.7588000 	 1.922875 	 -0.4362806000 	 -2.1680450000 
49.20 	 224.7635000 	 1.922950 	 -0.4399904000 	 -2.1715960000 
49.40 	 224.7635000 	 1.923050 	 -0.4378954000 	 -2.1706300000 
49.60 	 224.7667000 	 1.923125 	 -0.4357338000 	 -2.1683220000 
49.80 	 224.7667000 	 1.923225 	 -0.4395008000 	 -2.1715960000 
50.00 	 224.7667000 	 1.923300 	 -0.4384677000 	 -2.1717290000 
50.20 	 224.7667000 	 1.923400 	 -0.4357592000 	 -2.1684740000 
50.40 	 224.7715000 	 1.923475 	 -0.4392497000 	 -2.1712620000 
50.60 	 224.7715000 	 1.923575 	 -0.4396757000 	 -2.1722380000 
50.80 	 224.7747000 	 1.923650 	 -0.4361407000 	 -2.1688910000 
51.00 	 224.7794000 	 1.923725 	 -0.4393387000 	 -2.1710680000 
51.20 	 224.7779000 	 1.923825 	 -0.4404545000 	 -2.1728740000 
51.40 	 224.7747000 	 1.923900 	 -0.4365953000 	 -2.1694210000 
51.60 	 224.7747000 	 1.923975 	 -0.4389381000 	 -2.1709700000 
51.80 	 224.7715000 	 1.924075 	 -0.4405085000 	 -2.1732330000 
52.00 	 224.7715000 	 1.924150 	 -0.4369736000 	 -2.1701270000 
52.20 	 224.7747000 	 1.924225 	 -0.4385821000 	 -2.1711190000 
52.40 	 224.7794000 	 1.924325 	 -0.4415067000 	 -2.1749660000 
52.60 	 224.7810000 	 1.924400 	 -0.4377238000 	 -2.1722950000 
52.80 	 224.7826000 	 1.924475 	 -0.4382229000 	 -2.1722130000 
53.00 	 224.7906000 	 1.924550 	 -0.4417706000 	 -2.1758650000 
53.20 	 224.7906000 	 1.924650 	 -0.4385344000 	 -2.1739740000 
53.40 	 224.7906000 	 1.924725 	 -0.4377079000 	 -2.1726100000 
53.60 	 224.7906000 	 1.924800 	 -0.4416656000 	 -2.1764280000 
53.80 	 224.7906000 	 1.924875 	 -0.4400253000 	 -2.1755860000 
54.00 	 224.7906000 	 1.924950 	 -0.4375331000 	 -2.1726800000 
54.20 	 224.7906000 	 1.925050 	 -0.4416052000 	 -2.1762400000 
54.40 	 224.7874000 	 1.925125 	 -0.4405403000 	 -2.1763290000 
54.60 	 224.7874000 	 1.925200 	 -0.4374822000 	 -2.1729310000 
54.80 	 224.7842000 	 1.925275 	 -0.4411761000 	 -2.1753470000 
55.00 	 224.7794000 	 1.925350 	 -0.4413255000 	 -2.1770290000 
55.20 	 224.7794000 	 1.925425 	 -0.4377588000 	 -2.1738910000 
55.40 	 224.7826000 	 1.925525 	 -0.4408836000 	 -2.1754140000 
55.60 	 224.7906000 	 1.925600 	 -0.4421234000 	 -2.1764820000 
55.80 	 224.7953000 	 1.925675 	 -0.4381371000 	 -2.1728960000 
56.00 	 224.7985000 	 1.925750 	 -0.4403909000 	 -2.1743610000 
56.20 	 224.8033000 	 1.925825 	 -0.4424985000 	 -2.1767010000 
56.40 	 224.8065000 	 1.925900 	 -0.4386075000 	 -2.1736080000 
56.60 	 224.8065000 	 1.925975 	 -0.4400381000 	 -2.1743010000 
56.80 	 224.8096000 	 1.926050 	 -0.4429913000 	 -2.1772770000 
57.00 	 224.8096000 	 1.926100 	 -0.4392465000 	 -2.1745400000 
57.20 	 224.8096000 	 1.926175 	 -0.4398282000 	 -2.1743080000 
57.40 	 224.8065000 	 1.926250 	 -0.4433600000 	 -2.1777660000 
57.60 	 224.8033000 	 1.926325 	 -0.4402319000 	 -2.1755790000 
57.80 	 224.8033000 	 1.926400 	 -0.4391924000 	 -2.1740880000 
58.00 	 224.7985000 	 1.926475 	 -0.4429595000 	 -2.1774610000 
58.20 	 224.7985000 	 1.926550 	 -0.4412333000 	 -2.1766790000 
58.40 	 224.7985000 	 1.926625 	 -0.4392687000 	 -2.1741040000 
58.60 	 224.7985000 	 1.926700 	 -0.4430930000 	 -2.1776360000 
58.80 	 224.8001000 	 1.926775 	 -0.4422029000 	 -2.1778680000 
59.00 	 224.8033000 	 1.926850 	 -0.4388237000 	 -2.1747780000 
59.20 	 224.8049000 	 1.926925 	 -0.4416561000 	 -2.1770860000 
59.40 	 224.8065000 	 1.927000 	 -0.4423491000 	 -2.1785390000 
59.60 	 224.8065000 	 1.927050 	 -0.4387792000 	 -2.1750580000 
59.80 	 224.8049000 	 1.927125 	 -0.4413923000 	 -2.1778770000 
60.00 	 224.8033000 	 1.927200 	 -0.4441166000 	 -2.1831960000 
60.20 	 224.7985000 	 1.927275 	 -0.4401112000 	 -2.1800330000 
60.40 	 224.7985000 	 1.927350 	 -0.4410362000 	 -2.1801920000 
60.60 	 224.7953000 	 1.927425 	 -0.4443169000 	 -2.1833800000 
60.80 	 224.7985000 	 1.927500 	 -0.4407628000 	 -2.1798930000 
61.00 	 224.8033000 	 1.927575 	 -0.4408900000 	 -2.1760430000 
61.20 	 224.8065000 	 1.927650 	 -0.4444186000 	 -2.1789770000 
61.40 	 224.8112000 	 1.927725 	 -0.4413859000 	 -2.1770320000 
61.60 	 224.8144000 	 1.927800 	 -0.4406293000 	 -2.1754960000 
61.80 	 224.8176000 	 1.927850 	 -0.4440466000 	 -2.1792320000 
62.00 	 224.8224000 	 1.927925 	 -0.4412238000 	 -2.1778840000 
62.20 	 224.8255000 	 1.928000 	 -0.4397360000 	 -2.1754770000 
62.40 	 224.8303000 	 1.928050 	 -0.4432646000 	 -2.1790250000 
62.60 	 224.8303000 	 1.928125 	 -0.4413700000 	 -2.1783890000 
62.80 	 224.8367000 	 1.928175 	 -0.4389604000 	 -2.1757160000 
63.00 	 224.8383000 	 1.928250 	 -0.4429817000 	 -2.1786750000 
63.20 	 224.8414000 	 1.928300 	 -0.4426765000 	 -2.1790760000 
63.40 	 224.8414000 	 1.928350 	 -0.4383945000 	 -2.1759030000 
63.60 	 224.8462000 	 1.928425 	 -0.4422633000 	 -2.1782300000 
63.80 	 224.8462000 	 1.928475 	 -0.4429690000 	 -2.1796420000 
64.00 	 224.8494000 	 1.928525 	 -0.4389731000 	 -2.1763550000 
64.20 	 224.8462000 	 1.928575 	 -0.4415925000 	 -2.1780490000 
64.40 	 224.8462000 	 1.928650 	 -0.4410108000 	 -2.1802360000 
64.60 	 224.8462000 	 1.928700 	 -0.4370562000 	 -2.1767550000 
64.80 	 224.8494000 	 1.928750 	 -0.4370499000 	 -2.1775980000 
65.00 	 224.8494000 	 1.928800 	 -0.4434268000 	 -2.1804750000 
65.20 	 224.8494000 	 1.928850 	 -0.4369768000 	 -2.1771400000 
65.40 	 224.8494000 	 1.928925 	 -0.4381975000 	 -2.1773940000 
65.60 	 224.8462000 	 1.928975 	 -0.4394849000 	 -2.1806750000 
65.80 	 224.8462000 	 1.929025 	 -0.4366080000 	 -2.1776840000 
66.00 	 224.8414000 	 1.929075 	 -0.4394881000 	 -2.1771240000 
66.20 	 224.8414000 	 1.929150 	 -0.4406992000 	 -2.1805830000 
66.40 	 224.8414000 	 1.929200 	 -0.4394659000 	 -2.1784340000 
66.60 	 224.8414000 	 1.929250 	 -0.4367129000 	 -2.1772380000 
66.80 	 224.8414000 	 1.929325 	 -0.4408391000 	 -2.1806880000 
67.00 	 224.8462000 	 1.929375 	 -0.4383151000 	 -2.1794060000 
67.20 	 224.8494000 	 1.929425 	 -0.4397074000 	 -2.1770320000 
67.40 	 224.8510000 	 1.929500 	 -0.4415035000 	 -2.1805380000 
67.60 	 224.8542000 	 1.929550 	 -0.4389032000 	 -2.1801470000 
67.80 	 224.8573000 	 1.929600 	 -0.4381943000 	 -2.1769210000 
68.00 	 224.8573000 	 1.929650 	 -0.4392306000 	 -2.1800140000 
68.20 	 224.8573000 	 1.929700 	 -0.4385312000 	 -2.1808370000 
68.40 	 224.8573000 	 1.929750 	 -0.4354540000 	 -2.1775250000 
68.60 	 224.8573000 	 1.929800 	 -0.4421520000 	 -2.1794220000 
68.80 	 224.8573000 	 1.929850 	 -0.4427687000 	 -2.1814280000 
69.00 	 224.8573000 	 1.929900 	 -0.4349836000 	 -2.1779700000 
69.20 	 224.8573000 	 1.929950 	 -0.4381625000 	 -2.1793910000 
69.40 	 224.8573000 	 1.930000 	 -0.4392274000 	 -2.1818610000 
69.60 	 224.8542000 	 1.930050 	 -0.4356257000 	 -2.1787900000 
69.80 	 224.8542000 	 1.930100 	 -0.4367670000 	 -2.1788280000 
70.00 	 224.8542000 	 1.930150 	 -0.4416180000 	 -2.1820550000 
70.20 	 224.8542000 	 1.930200 	 -0.4363791000 	 -2.1795560000 
70.40 	 224.8542000 	 1.930250 	 -0.4375585000 	 -2.1787040000 
70.60 	 224.8542000 	 1.930325 	 -0.4439608000 	 -2.1822550000 
70.80 	 224.8557000 	 1.930375 	 -0.4377429000 	 -2.1804550000 
71.00 	 224.8573000 	 1.930425 	 -0.4369513000 	 -2.1785550000 
71.20 	 224.8621000 	 1.930475 	 -0.4439863000 	 -2.1821150000 
71.40 	 224.8573000 	 1.930525 	 -0.4420821000 	 -2.1815200000 
71.60 	 224.8589000 	 1.930575 	 -0.4371134000 	 -2.1784660000 
71.80 	 224.8573000 	 1.930625 	 -0.4423491000 	 -2.1818030000 
72.00 	 224.8605000 	 1.930675 	 -0.4396343000 	 -2.1817620000 
72.20 	 224.8621000 	 1.930725 	 -0.4399808000 	 -2.1786630000 
72.40 	 224.8621000 	 1.930775 	 -0.4432043000 	 -2.1819470000 
72.60 	 224.8637000 	 1.930825 	 -0.4413573000 	 -2.1831510000 
72.80 	 224.8653000 	 1.930875 	 -0.4390653000 	 -2.1798990000 
73.00 	 224.8700000 	 1.930925 	 -0.4438400000 	 -2.1821430000 
73.20 	 224.8732000 	 1.930975 	 -0.4432742000 	 -2.1839650000 
73.40 	 224.8764000 	 1.931025 	 -0.4379495000 	 -2.1804210000 
73.60 	 224.8764000 	 1.931050 	 -0.4432043000 	 -2.1816860000 
73.80 	 224.8764000 	 1.931100 	 -0.4455694000 	 -2.1839430000 
74.00 	 224.8764000 	 1.931150 	 -0.4413509000 	 -2.1804210000 
74.20 	 224.8748000 	 1.931200 	 -0.4426257000 	 -2.1810880000 
74.40 	 224.8732000 	 1.931250 	 -0.4455598000 	 -2.1837970000 
74.60 	 224.8732000 	 1.931275 	 -0.4417769000 	 -2.1805380000 
74.80 	 224.8732000 	 1.931325 	 -0.4395167000 	 -2.1800740000 
75.00 	 224.8700000 	 1.931375 	 -0.4462719000 	 -2.1831670000 
75.20 	 224.8653000 	 1.931425 	 -0.4427783000 	 -2.1807730000 
75.40 	 224.8621000 	 1.931475 	 -0.4402765000 	 -2.1794320000 
75.60 	 224.8589000 	 1.931525 	 -0.4457728000 	 -2.1830840000 
75.80 	 224.8573000 	 1.931575 	 -0.4443073000 	 -2.1814890000 
76.00 	 224.8573000 	 1.931625 	 -0.4425844000 	 -2.1793940000 
76.20 	 224.8573000 	 1.931675 	 -0.4467615000 	 -2.1828430000 
76.40 	 224.8621000 	 1.931725 	 -0.4446856000 	 -2.1817970000 
76.60 	 224.8653000 	 1.931775 	 -0.4419962000 	 -2.1792440000 
76.80 	 224.8700000 	 1.931825 	 -0.4423714000 	 -2.1826240000 
77.00 	 224.8716000 	 1.931875 	 -0.4442374000 	 -2.1822330000 
77.20 	 224.8732000 	 1.931925 	 -0.4422760000 	 -2.1792510000 
77.40 	 224.8748000 	 1.931975 	 -0.4463291000 	 -2.1823410000 
77.60 	 224.8764000 	 1.932000 	 -0.4456965000 	 -2.1828490000 
77.80 	 224.8764000 	 1.932050 	 -0.4423046000 	 -2.1795780000 
78.00 	 224.8764000 	 1.932100 	 -0.4456202000 	 -2.1822550000 
78.20 	 224.8812000 	 1.932150 	 -0.4458809000 	 -2.1833800000 
78.40 	 224.8844000 	 1.932200 	 -0.4424540000 	 -2.1797720000 
78.60 	 224.8844000 	 1.932225 	 -0.4454803000 	 -2.1821150000 
78.80 	 224.8844000 	 1.932275 	 -0.4464976000 	 -2.1835520000 
79.00 	 224.8844000 	 1.932300 	 -0.4425494000 	 -2.1799980000 
79.20 	 224.8844000 	 1.932350 	 -0.4455853000 	 -2.1823410000 
79.40 	 224.8844000 	 1.932400 	 -0.4467869000 	 -2.1842220000 
79.60 	 224.8844000 	 1.932425 	 -0.4428991000 	 -2.1805890000 
79.80 	 224.8891000 	 1.932475 	 -0.4451561000 	 -2.1821090000 
80.00 	 224.8891000 	 1.932500 	 -0.4472733000 	 -2.1844700000 
80.20 	 224.8891000 	 1.932550 	 -0.4431661000 	 -2.1809770000 
80.40 	 224.8844000 	 1.932600 	 -0.4446665000 	 -2.1816700000 
80.60 	 224.8812000 	 1.932625 	 -0.4474417000 	 -2.1846710000 
80.80 	 224.8812000 	 1.932675 	 -0.4435571000 	 -2.1816480000 
81.00 	 224.8812000 	 1.932725 	 -0.4442819000 	 -2.1813300000 
81.20 	 224.8844000 	 1.932775 	 -0.4477119000 	 -2.1846550000 
81.40 	 224.8844000 	 1.932800 	 -0.4441198000 	 -2.1822990000 
81.60 	 224.8844000 	 1.932850 	 -0.4442247000 	 -2.1813490000 
81.80 	 224.8844000 	 1.932875 	 -0.4478868000 	 -2.1849570000 
82.00 	 224.8844000 	 1.932925 	 -0.4454009000 	 -2.1827820000 
82.20 	 224.8844000 	 1.932975 	 -0.4448795000 	 -2.1814700000 
82.40 	 224.8812000 	 1.933000 	 -0.4485671000 	 -2.1856120000 
82.60 	 224.8764000 	 1.933050 	 -0.4452928000 	 -2.1841750000 
82.80 	 224.8700000 	 1.933100 	 -0.4448160000 	 -2.1830590000 
83.00 	 224.8637000 	 1.933150 	 -0.4485162000 	 -2.1866480000 
83.20 	 224.8557000 	 1.933200 	 -0.4457474000 	 -2.1846520000 
83.40 	 224.8510000 	 1.933250 	 -0.4445267000 	 -2.1827160000 
83.60 	 224.8414000 	 1.933300 	 -0.4483732000 	 -2.1865560000 
83.80 	 224.8335000 	 1.933375 	 -0.4457283000 	 -2.1849160000 
84.00 	 224.8303000 	 1.933425 	 -0.4443518000 	 -2.1828650000 
84.20 	 224.8255000 	 1.933500 	 -0.4482651000 	 -2.1864320000 
84.40 	 224.8255000 	 1.933550 	 -0.4462274000 	 -2.1852870000 
84.60 	 224.8319000 	 1.933625 	 -0.4442183000 	 -2.1827570000 
84.80 	 224.8414000 	 1.933700 	 -0.4479567000 	 -2.1860470000 
85.00 	 224.8494000 	 1.933750 	 -0.4468632000 	 -2.1857670000 
85.20 	 224.8589000 	 1.933800 	 -0.4441357000 	 -2.1827250000 
85.40 	 224.8700000 	 1.933850 	 -0.4479186000 	 -2.1858250000 
85.60 	 224.8748000 	 1.933900 	 -0.4473527000 	 -2.1861460000 
85.80 	 224.8812000 	 1.933950 	 -0.4441516000 	 -2.1829480000 
86.00 	 224.8891000 	 1.933975 	 -0.4474863000 	 -2.1855610000 
86.20 	 224.8971000 	 1.934025 	 -0.4477342000 	 -2.1866450000 
86.40 	 224.9050000 	 1.934050 	 -0.4436016000 	 -2.1828870000 
86.60 	 224.9130000 	 1.934100 	 -0.4470603000 	 -2.1853540000 
86.80 	 224.9209000 	 1.934125 	 -0.4444377000 	 -2.1868100000 
87.00 	 224.9241000 	 1.934175 	 -0.4415766000 	 -2.1832530000 
87.20 	 224.9241000 	 1.934200 	 -0.4467837000 	 -2.1850710000 
87.40 	 224.9241000 	 1.934275 	 -0.4483573000 	 -2.1873000000 
87.60 	 224.9209000 	 1.934325 	 -0.4439481000 	 -2.1835930000 
87.80 	 224.9161000 	 1.934375 	 -0.4456393000 	 -2.1846200000 
88.00 	 224.9130000 	 1.934425 	 -0.4458714000 	 -2.1874080000 
88.20 	 224.9130000 	 1.934475 	 -0.4434363000 	 -2.1841020000 
88.40 	 224.9082000 	 1.934500 	 -0.4421361000 	 -2.1842030000 
88.60 	 224.9130000 	 1.934525 	 -0.4457601000 	 -2.1873660000 
88.80 	 224.9161000 	 1.934550 	 -0.4436270000 	 -2.1848170000 
89.00 	 224.9209000 	 1.934625 	 -0.4451275000 	 -2.1839240000 
89.20 	 224.9257000 	 1.934675 	 -0.4484526000 	 -2.1874270000 
89.40 	 224.9289000 	 1.934725 	 -0.4449940000 	 -2.1849980000 
89.60 	 224.9320000 	 1.934775 	 -0.4446284000 	 -2.1839430000 
89.80 	 224.9368000 	 1.934825 	 -0.4483414000 	 -2.1873760000 
90.00 	 224.9368000 	 1.934875 	 -0.4457760000 	 -2.1853890000 
90.20 	 224.9368000 	 1.934900 	 -0.4410458000 	 -2.1837230000 
90.40 	 224.9400000 	 1.934950 	 -0.4439259000 	 -2.1872490000 
90.60 	 224.9447000 	 1.935000 	 -0.4449654000 	 -2.1859680000 
90.80 	 224.9447000 	 1.935025 	 -0.4437033000 	 -2.1838980000 
91.00 	 224.9447000 	 1.935075 	 -0.4479599000 	 -2.1874870000 
91.20 	 224.9463000 	 1.935100 	 -0.4457919000 	 -2.1866040000 
91.40 	 224.9447000 	 1.935150 	 -0.4440848000 	 -2.1838250000 
91.60 	 224.9447000 	 1.935200 	 -0.4483286000 	 -2.1873220000 
91.80 	 224.9447000 	 1.935225 	 -0.4462210000 	 -2.1869660000 
92.00 	 224.9447000 	 1.935275 	 -0.4435158000 	 -2.1840320000 
92.20 	 224.9447000 	 1.935300 	 -0.4485416000 	 -2.1872330000 
92.40 	 224.9447000 	 1.935350 	 -0.4475085000 	 -2.1870390000 
92.60 	 224.9447000 	 1.935400 	 -0.4446888000 	 -2.1840890000 
92.80 	 224.9400000 	 1.935425 	 -0.4483891000 	 -2.1869690000 
93.00 	 224.9400000 	 1.935475 	 -0.4483032000 	 -2.1874110000 
93.20 	 224.9400000 	 1.935500 	 -0.4448287000 	 -2.1840320000 
93.40 	 224.9368000 	 1.935550 	 -0.4477628000 	 -2.1864830000 
93.60 	 224.9336000 	 1.935600 	 -0.4482333000 	 -2.1879610000 
93.80 	 224.9368000 	 1.935650 	 -0.4447111000 	 -2.1847440000 
94.00 	 224.9320000 	 1.935675 	 -0.4475435000 	 -2.1873510000 
94.20 	 224.9368000 	 1.935725 	 -0.4485416000 	 -2.1899290000 
94.40 	 224.9368000 	 1.935775 	 -0.4447365000 	 -2.1863330000 
94.60 	 224.9368000 	 1.935800 	 -0.4474354000 	 -2.1881960000 
94.80 	 224.9320000 	 1.935850 	 -0.4489295000 	 -2.1898650000 
95.00 	 224.9320000 	 1.935900 	 -0.4449622000 	 -2.1862860000 
95.20 	 224.9289000 	 1.935950 	 -0.4448859000 	 -2.1873980000 
95.40 	 224.9289000 	 1.936000 	 -0.4483223000 	 -2.1899380000 
95.60 	 224.9241000 	 1.936050 	 -0.4428291000 	 -2.1868770000 
95.80 	 224.9289000 	 1.936100 	 -0.4445235000 	 -2.1867050000 
96.00 	 224.9289000 	 1.936150 	 -0.4479917000 	 -2.1901200000 
96.20 	 224.9320000 	 1.936200 	 -0.4430103000 	 -2.1877640000 
96.40 	 224.9368000 	 1.936250 	 -0.4438941000 	 -2.1867910000 
96.60 	 224.9368000 	 1.936275 	 -0.4477024000 	 -2.1903320000 
96.80 	 224.9400000 	 1.936325 	 -0.4452451000 	 -2.1884760000 
97.00 	 224.9400000 	 1.936350 	 -0.4440626000 	 -2.1864700000 
97.20 	 224.9400000 	 1.936400 	 -0.4491806000 	 -2.1898110000 
97.40 	 224.9447000 	 1.936450 	 -0.4453405000 	 -2.1884890000 
97.60 	 224.9447000 	 1.936475 	 -0.4427719000 	 -2.1861170000 
97.80 	 224.9479000 	 1.936525 	 -0.4468378000 	 -2.1894260000 
98.00 	 224.9495000 	 1.936550 	 -0.4458841000 	 -2.1887940000 
98.20 	 224.9511000 	 1.936600 	 -0.4434776000 	 -2.1862090000 
98.40 	 224.9527000 	 1.936625 	 -0.4477151000 	 -2.1890960000 
98.60 	 224.9559000 	 1.936650 	 -0.4475594000 	 -2.1895380000 
98.80 	 224.9575000 	 1.936700 	 -0.4434268000 	 -2.1862290000 
99.00 	 224.9591000 	 1.936725 	 -0.4468854000 	 -2.1888070000 
99.20 	 224.9638000 	 1.936750 	 -0.4470889000 	 -2.1901160000 
99.40 	 224.9638000 	 1.936775 	 -0.4430040000 	 -2.1866260000 
99.60 	 224.9654000 	 1.936800 	 -0.4476706000 	 -2.1884220000 
99.80 	 224.9638000 	 1.936800 	 -0.4505571000 	 -2.1912000000 
100.00 	 224.9591000 	 1.936825 	 -0.4465103000 	 -2.1877800000 
100.20 	 224.9575000 	 1.936850 	 -0.4479186000 	 -2.1880440000 
100.40 	 224.9591000 	 1.936875 	 -0.4506175000 	 -2.1910830000 
100.60 	 224.9591000 	 1.936925 	 -0.4463577000 	 -2.1882530000 
100.80 	 224.9559000 	 1.936950 	 -0.4463514000 	 -2.1876080000 
101.00 	 224.9527000 	 1.936975 	 -0.4497147000 	 -2.1911970000 
101.20 	 224.9479000 	 1.937000 	 -0.4457315000 	 -2.1885710000 
101.40 	 224.9384000 	 1.937050 	 -0.4455662000 	 -2.1874590000 
101.60 	 224.9320000 	 1.937100 	 -0.4500294000 	 -2.1908160000 
101.80 	 224.9289000 	 1.937150 	 -0.4474576000 	 -2.1890260000 
102.00 	 224.9289000 	 1.937175 	 -0.4452356000 	 -2.1870740000 
102.20 	 224.9241000 	 1.937250 	 -0.4499277000 	 -2.1906150000 
102.40 	 224.9289000 	 1.937275 	 -0.4463609000 	 -2.1893910000 
102.60 	 224.9289000 	 1.937350 	 -0.4441706000 	 -2.1868640000 
102.80 	 224.9320000 	 1.937375 	 -0.4483827000 	 -2.1903800000 
103.00 	 224.9400000 	 1.937425 	 -0.4465898000 	 -2.1897160000 
103.20 	 224.9479000 	 1.937475 	 -0.4454485000 	 -2.1870830000 
103.40 	 224.9543000 	 1.937500 	 -0.4495970000 	 -2.1902210000 
103.60 	 224.9591000 	 1.937550 	 -0.4481252000 	 -2.1903610000 
103.80 	 224.9670000 	 1.937575 	 -0.4448318000 	 -2.1871690000 
104.00 	 224.9718000 	 1.937600 	 -0.4495017000 	 -2.1905520000 
104.20 	 224.9718000 	 1.937600 	 -0.4478963000 	 -2.1914990000 
104.40 	 224.9749000 	 1.937625 	 -0.4458586000 	 -2.1882920000 
104.60 	 224.9797000 	 1.937650 	 -0.4495207000 	 -2.1909330000 
104.80 	 224.9861000 	 1.937625 	 -0.4521561000 	 -2.1919470000 
105.00 	 224.9908000 	 1.937625 	 -0.4484844000 	 -2.1886950000 
105.20 	 224.9956000 	 1.937625 	 -0.4513168000 	 -2.1903550000 
105.40 	 224.9956000 	 1.937625 	 -0.4525789000 	 -2.1923800000 
105.60 	 224.9908000 	 1.937625 	 -0.4487642000 	 -2.1886630000 
105.80 	 224.9797000 	 1.937625 	 -0.4511484000 	 -2.1899570000 
106.00 	 224.9654000 	 1.937650 	 -0.4532878000 	 -2.1923540000 
106.20 	 224.9479000 	 1.937675 	 -0.4493395000 	 -2.1890290000 
106.40 	 224.9368000 	 1.937700 	 -0.4507033000 	 -2.1896170000 
106.60 	 224.9241000 	 1.937750 	 -0.4533482000 	 -2.1925160000 
106.80 	 224.9161000 	 1.937800 	 -0.4496574000 	 -2.1893500000 
107.00 	 224.9130000 	 1.937875 	 -0.4503155000 	 -2.1891240000 
107.20 	 224.9082000 	 1.937925 	 -0.4535007000 	 -2.1925380000 
107.40 	 224.9050000 	 1.937950 	 -0.4498228000 	 -2.1896050000 
107.60 	 224.9050000 	 1.938000 	 -0.4502614000 	 -2.1891910000 
107.80 	 224.9050000 	 1.938025 	 -0.4536629000 	 -2.1924270000 
108.00 	 224.9082000 	 1.938050 	 -0.4501152000 	 -2.1898680000 
108.20 	 224.9082000 	 1.938100 	 -0.4497115000 	 -2.1887520000 
108.40 	 224.9130000 	 1.938125 	 -0.4535961000 	 -2.1923610000 
108.60 	 224.9193000 	 1.938150 	 -0.4505952000 	 -2.1904180000 
108.80 	 224.9241000 	 1.938225 	 -0.4495557000 	 -2.1885330000 
109.00 	 224.9241000 	 1.938275 	 -0.4531924000 	 -2.1921060000 
109.20 	 224.9289000 	 1.938325 	 -0.4511833000 	 -2.1909170000 
109.40 	 224.9320000 	 1.938350 	 -0.4491425000 	 -2.1883170000 
109.60 	 224.9320000 	 1.938425 	 -0.4530875000 	 -2.1915660000 
109.80 	 224.9368000 	 1.938450 	 -0.4517651000 	 -2.1914510000 
110.00 	 224.9368000 	 1.938500 	 -0.4489613000 	 -2.1884700000 
110.20 	 224.9400000 	 1.938550 	 -0.4524231000 	 -2.1910950000 
110.40 	 224.9447000 	 1.938600 	 -0.4525852000 	 -2.1919730000 
110.60 	 224.9479000 	 1.938625 	 -0.4488436000 	 -2.1883550000 
110.80 	 224.9511000 	 1.938675 	 -0.4520416000 	 -2.1904400000 
111.00 	 224.9559000 	 1.938700 	 -0.4531702000 	 -2.1922680000 
111.20 	 224.9591000 	 1.938725 	 -0.4491997000 	 -2.1889020000 
111.40 	 224.9638000 	 1.938750 	 -0.4512755000 	 -2.1899320000 
111.60 	 224.9718000 	 1.938775 	 -0.4535802000 	 -2.1925580000 
111.80 	 224.9749000 	 1.938775 	 -0.4498354000 	 -2.1892170000 
112.00 	 224.9797000 	 1.938800 	 -0.4518223000 	 -2.1897190000 
112.20 	 224.9829000 	 1.938825 	 -0.4544830000 	 -2.1927480000 
112.40 	 224.9877000 	 1.938850 	 -0.4506969000 	 -2.1896810000 
112.60 	 224.9893000 	 1.938825 	 -0.4514885000 	 -2.1895120000 
112.80 	 224.9877000 	 1.938825 	 -0.4549567000 	 -2.1928660000 
113.00 	 224.9877000 	 1.938825 	 -0.4517809000 	 -2.1905330000 
113.20 	 224.9861000 	 1.938825 	 -0.4513009000 	 -2.1891940000 
113.40 	 224.9829000 	 1.938825 	 -0.4546738000 	 -2.1926850000 
113.60 	 224.9749000 	 1.938825 	 -0.4522387000 	 -2.1908190000 
113.80 	 224.9670000 	 1.938850 	 -0.4508273000 	 -2.1889620000 
114.00 	 224.9591000 	 1.938875 	 -0.4547659000 	 -2.1924020000 
114.20 	 224.9511000 	 1.938900 	 -0.4528268000 	 -2.1912730000 
114.40 	 224.9447000 	 1.938925 	 -0.4506683000 	 -2.1889080000 
114.60 	 224.9368000 	 1.938975 	 -0.4545021000 	 -2.1920840000 
114.80 	 224.9289000 	 1.939025 	 -0.4533577000 	 -2.1917690000 
115.00 	 224.9209000 	 1.939050 	 -0.4504553000 	 -2.1888570000 
115.20 	 224.9177000 	 1.939125 	 -0.4541270000 	 -2.1918550000 
115.40 	 224.9161000 	 1.939200 	 -0.4536724000 	 -2.1920460000 
115.60 	 224.9193000 	 1.939225 	 -0.4505348000 	 -2.1889910000 
115.80 	 224.9209000 	 1.939275 	 -0.4536756000 	 -2.1912960000 
116.00 	 224.9289000 	 1.939325 	 -0.4542542000 	 -2.1923890000 
116.20 	 224.9368000 	 1.939400 	 -0.4504236000 	 -2.1889880000 
116.40 	 224.9479000 	 1.939425 	 -0.4531415000 	 -2.1908730000 
116.60 	 224.9575000 	 1.939450 	 -0.4542065000 	 -2.1925350000 
116.80 	 224.9670000 	 1.939500 	 -0.4506651000 	 -2.1892450000 
117.00 	 224.9749000 	 1.939500 	 -0.4525153000 	 -2.1905140000 
117.20 	 224.9797000 	 1.939525 	 -0.4546038000 	 -2.1928250000 
117.40 	 224.9829000 	 1.939525 	 -0.4507097000 	 -2.1895030000 
117.60 	 224.9877000 	 1.939550 	 -0.4525534000 	 -2.1903610000 
117.80 	 224.9877000 	 1.939550 	 -0.4547914000 	 -2.1929010000 
118.00 	 224.9845000 	 1.939550 	 -0.4508177000 	 -2.1900910000 
118.20 	 224.9877000 	 1.939550 	 -0.4515235000 	 -2.1899570000 
118.40 	 224.9829000 	 1.939550 	 -0.4547024000 	 -2.1932570000 
118.60 	 224.9829000 	 1.939550 	 -0.4513486000 	 -2.1905610000 
118.80 	 224.9829000 	 1.939550 	 -0.4509512000 	 -2.1895000000 
119.00 	 224.9829000 	 1.939550 	 -0.4546452000 	 -2.1931490000 
119.20 	 224.9829000 	 1.939575 	 -0.4510530000 	 -2.1912000000 
119.40 	 224.9813000 	 1.939600 	 -0.4493999000 	 -2.1892360000 
119.60 	 224.9749000 	 1.939625 	 -0.4536501000 	 -2.1929360000 
119.80 	 224.9670000 	 1.939600 	 -0.4523023000 	 -2.1918840000 
120.00 	 224.9559000 	 1.939625 	 -0.4502138000 	 -2.1894580000 
120.20 	 224.9463000 	 1.939675 	 -0.4540125000 	 -2.1926240000 
120.40 	 224.9384000 	 1.939700 	 -0.4532433000 	 -2.1924180000 
120.60 	 224.9320000 	 1.939750 	 -0.4503155000 	 -2.1892800000 
120.80 	 224.9289000 	 1.939800 	 -0.4532305000 	 -2.1918800000 
121.00 	 224.9289000 	 1.939850 	 -0.4534435000 	 -2.1928150000 
121.20 	 224.9289000 	 1.939900 	 -0.4499563000 	 -2.1893020000 
121.40 	 224.9289000 	 1.939950 	 -0.4532210000 	 -2.1917370000 
121.60 	 224.9289000 	 1.940000 	 -0.4536629000 	 -2.1929360000 
121.80 	 224.9368000 	 1.940050 	 -0.4500230000 	 -2.1895500000 
122.00 	 224.9400000 	 1.940100 	 -0.4525789000 	 -2.1912610000 
122.20 	 224.9447000 	 1.940125 	 -0.4538822000 	 -2.1931810000 
122.40 	 224.9479000 	 1.940175 	 -0.4499245000 	 -2.1897250000 
122.60 	 224.9511000 	 1.940200 	 -0.4520003000 	 -2.1908410000 
122.80 	 224.9559000 	 1.940250 	 -0.4541492000 	 -2.1934060000 
123.00 	 224.9591000 	 1.940275 	 -0.4502837000 	 -2.1901070000 
123.20 	 224.9670000 	 1.940300 	 -0.4513359000 	 -2.1901350000 
123.40 	 224.9718000 	 1.940300 	 -0.4545275000 	 -2.1934130000 
123.60 	 224.9797000 	 1.940350 	 -0.4507923000 	 -2.1906280000 
123.80 	 224.9829000 	 1.940350 	 -0.4509226000 	 -2.1897920000 
124.00 	 224.9877000 	 1.940375 	 -0.4543972000 	 -2.1933330000 
124.20 	 224.9877000 	 1.940350 	 -0.4525534000 	 -2.1916960000 
124.40 	 224.9877000 	 1.940350 	 -0.4514885000 	 -2.1900530000 
124.60 	 224.9893000 	 1.940350 	 -0.4552905000 	 -2.1935780000 
124.80 	 224.9877000 	 1.940350 	 -0.4528109000 	 -2.1922050000 
125.00 	 224.9877000 	 1.940350 	 -0.4510943000 	 -2.1898010000 
125.20 	 224.9877000 	 1.940350 	 -0.4550171000 	 -2.1932980000 
125.40 	 224.9877000 	 1.940350 	 -0.4534245000 	 -2.1925960000 
125.60 	 224.9797000 	 1.940350 	 -0.4507446000 	 -2.1896360000 
125.80 	 224.9749000 	 1.940375 	 -0.4542510000 	 -2.1925160000 
126.00 	 224.9718000 	 1.940375 	 -0.4533164000 	 -2.1934640000 
126.20 	 224.9638000 	 1.940400 	 -0.4499817000 	 -2.1898680000 
126.40 	 224.9622000 	 1.940425 	 -0.4531797000 	 -2.1917880000 
126.60 	 224.9559000 	 1.940450 	 -0.4542510000 	 -2.1936350000 
126.80 	 224.9543000 	 1.940475 	 -0.4504744000 	 -2.1899410000 
127.00 	 224.9479000 	 1.940525 	 -0.4531542000 	 -2.1916990000 
127.20 	 224.9400000 	 1.940550 	 -0.4546610000 	 -2.1939120000 
127.40 	 224.9368000 	 1.940600 	 -0.4506079000 	 -2.1903930000 
127.60 	 224.9289000 	 1.940625 	 -0.4524930000 	 -2.1913180000 
127.80 	 224.9289000 	 1.940700 	 -0.4547564000 	 -2.1939630000 
128.00 	 224.9241000 	 1.940725 	 -0.4509004000 	 -2.1906250000 
128.20 	 224.9289000 	 1.940800 	 -0.4522451000 	 -2.1910060000 
128.40 	 224.9320000 	 1.940825 	 -0.4548105000 	 -2.1939720000 
128.60 	 224.9368000 	 1.940900 	 -0.4510721000 	 -2.1909710000 
128.80 	 224.9432000 	 1.940925 	 -0.4516792000 	 -2.1904630000 
129.00 	 224.9511000 	 1.940975 	 -0.4549440000 	 -2.1938320000 
129.20 	 224.9591000 	 1.941000 	 -0.4516729000 	 -2.1915340000 
129.40 	 224.9670000 	 1.941025 	 -0.4507033000 	 -2.1902280000 
129.60 	 224.9749000 	 1.941050 	 -0.4546229000 	 -2.1936610000 
129.80 	 224.9829000 	 1.941050 	 -0.4523341000 	 -2.1924660000 
130.00 	 224.9908000 	 1.941050 	 -0.4503950000 	 -2.1899570000 
130.20 	 224.9956000 	 1.941050 	 -0.4548582000 	 -2.1933300000 
130.40 	 224.9956000 	 1.941050 	 -0.4537169000 	 -2.1932350000 
130.60 	 224.9956000 	 1.941050 	 -0.4507987000 	 -2.1901770000 
130.80 	 224.9940000 	 1.941050 	 -0.4544640000 	 -2.1929580000 
131.00 	 224.9908000 	 1.941050 	 -0.4541937000 	 -2.1936260000 
131.20 	 224.9877000 	 1.941050 	 -0.4508368000 	 -2.1901420000 
131.40 	 224.9829000 	 1.941050 	 -0.4542255000 	 -2.1925960000 
131.60 	 224.9829000 	 1.941050 	 -0.4544671000 	 -2.1938160000 
131.80 	 224.9797000 	 1.941075 	 -0.4504204000 	 -2.1903320000 
132.00 	 224.9797000 	 1.941100 	 -0.4530589000 	 -2.1920650000 
132.20 	 224.9749000 	 1.941100 	 -0.4548804000 	 -2.1943600000 
132.40 	 224.9734000 	 1.941100 	 -0.4510307000 	 -2.1911270000 
132.60 	 224.9670000 	 1.941125 	 -0.4527346000 	 -2.1921570000 
132.80 	 224.9622000 	 1.941125 	 -0.4554876000 	 -2.1947640000 
133.00 	 224.9559000 	 1.941175 	 -0.4519526000 	 -2.1917660000 
133.20 	 224.9511000 	 1.941200 	 -0.4529540000 	 -2.1923000000 
133.40 	 224.9479000 	 1.941225 	 -0.4551315000 	 -2.1949990000 
133.60 	 224.9447000 	 1.941275 	 -0.4511579000 	 -2.1918300000 
133.80 	 224.9400000 	 1.941300 	 -0.4517969000 	 -2.1922240000 
134.00 	 224.9368000 	 1.941350 	 -0.4547056000 	 -2.1950020000 
134.20 	 224.9368000 	 1.941400 	 -0.4512247000 	 -2.1920750000 
134.40 	 224.9368000 	 1.941425 	 -0.4515839000 	 -2.1919280000 
134.60 	 224.9368000 	 1.941475 	 -0.4545275000 	 -2.1948650000 
134.80 	 224.9368000 	 1.941500 	 -0.4517333000 	 -2.1925230000 
135.00 	 224.9400000 	 1.941550 	 -0.4510275000 	 -2.1913940000 
135.20 	 224.9432000 	 1.941600 	 -0.4545721000 	 -2.1947990000 
135.40 	 224.9479000 	 1.941625 	 -0.4524581000 	 -2.1930730000 
135.60 	 224.9479000 	 1.941675 	 -0.4512691000 	 -2.1913050000 
135.80 	 224.9559000 	 1.941700 	 -0.4549026000 	 -2.1945380000 
136.00 	 224.9591000 	 1.941725 	 -0.4533577000 	 -2.1933590000 
136.20 	 224.9638000 	 1.941750 	 -0.4510562000 	 -2.1911460000 
136.40 	 224.9670000 	 1.941800 	 -0.4547310000 	 -2.1942780000 
136.60 	 224.9718000 	 1.941800 	 -0.4537710000 	 -2.1939370000 
136.80 	 224.9781000 	 1.941825 	 -0.4508559000 	 -2.1909650000 
137.00 	 224.9829000 	 1.941825 	 -0.4544322000 	 -2.1936610000 
137.20 	 224.9877000 	 1.941850 	 -0.4544226000 	 -2.1942970000 
137.40 	 224.9908000 	 1.941875 	 -0.4509449000 	 -2.1911050000 
137.60 	 224.9956000 	 1.941850 	 -0.4548009000 	 -2.1933460000 
137.80 	 224.9956000 	 1.941850 	 -0.4560184000 	 -2.1951100000 
138.00 	 224.9908000 	 1.941850 	 -0.4522610000 	 -2.1916100000 
138.20 	 224.9908000 	 1.941850 	 -0.4542224000 	 -2.1927010000 
138.40 	 224.9908000 	 1.941850 	 -0.4564539000 	 -2.1952500000 
138.60 	 224.9877000 	 1.941850 	 -0.4530048000 	 -2.1924460000 
138.80 	 224.9877000 	 1.941850 	 -0.4534435000 	 -2.1921990000 
139.00 	 224.9877000 	 1.941850 	 -0.4567528000 	 -2.1953270000 
139.20 	 224.9829000 	 1.941850 	 -0.4534372000 	 -2.1927610000 
139.40 	 224.9797000 	 1.941850 	 -0.4529127000 	 -2.1917030000 
139.60 	 224.9749000 	 1.941850 	 -0.4565620000 	 -2.1951930000 
139.80 	 224.9718000 	 1.941850 	 -0.4542669000 	 -2.1934130000 
140.00 	 224.9670000 	 1.941875 	 -0.4525598000 	 -2.1914640000 
140.20 	 224.9654000 	 1.941900 	 -0.4560280000 	 -2.1946020000 
140.40 	 224.9638000 	 1.941925 	 -0.4552046000 	 -2.1943410000 
140.60 	 224.9591000 	 1.941950 	 -0.4524231000 	 -2.1914990000 
140.80 	 224.9543000 	 1.941975 	 -0.4553954000 	 -2.1938900000 
141.00 	 224.9479000 	 1.942025 	 -0.4556688000 	 -2.1948560000 
141.20 	 224.9400000 	 1.942050 	 -0.4522038000 	 -2.1915600000 
141.40 	 224.9336000 	 1.942100 	 -0.4548550000 	 -2.1937210000 
141.60 	 224.9305000 	 1.942125 	 -0.4559167000 	 -2.1950240000 
141.80 	 224.9241000 	 1.942200 	 -0.4523500000 	 -2.1919760000 
142.00 	 224.9241000 	 1.942225 	 -0.4542255000 	 -2.1930730000 
142.20 	 224.9209000 	 1.942300 	 -0.4560216000 	 -2.1951740000 
142.40 	 224.9241000 	 1.942350 	 -0.4521147000 	 -2.1920170000 
142.60 	 224.9305000 	 1.942400 	 -0.4526742000 	 -2.1925450000 
142.80 	 224.9368000 	 1.942450 	 -0.4556402000 	 -2.1952630000 
143.00 	 224.9479000 	 1.942475 	 -0.4524294000 	 -2.1928280000 
143.20 	 224.9511000 	 1.942525 	 -0.4522737000 	 -2.1921510000 
143.40 	 224.9591000 	 1.942550 	 -0.4555067000 	 -2.1953740000 
143.60 	 224.9638000 	 1.942575 	 -0.4530144000 	 -2.1933240000 
143.80 	 224.9670000 	 1.942600 	 -0.4517460000 	 -2.1916010000 
144.00 	 224.9718000 	 1.942625 	 -0.4554240000 	 -2.1950560000 
144.20 	 224.9749000 	 1.942650 	 -0.4534753000 	 -2.1936960000 
144.40 	 224.9797000 	 1.942675 	 -0.4517174000 	 -2.1914770000 
144.60 	 224.9829000 	 1.942650 	 -0.4553572000 	 -2.1954600000 
144.80 	 224.9877000 	 1.942650 	 -0.4541747000 	 -2.1949550000 
145.00 	 224.9908000 	 1.942650 	 -0.4515235000 	 -2.1921000000 
145.20 	 224.9956000 	 1.942650 	 -0.4547278000 	 -2.1947290000 
145.40 	 224.9908000 	 1.942650 	 -0.4551411000 	 -2.1958670000 
145.60 	 224.9908000 	 1.942650 	 -0.4515457000 	 -2.1923640000 
145.80 	 224.9877000 	 1.942650 	 -0.4543368000 	 -2.1942420000 
146.00 	 224.9829000 	 1.942675 	 -0.4554494000 	 -2.1960190000 
146.20 	 224.9765000 	 1.942675 	 -0.4515425000 	 -2.1925070000 
146.40 	 224.9718000 	 1.942700 	 -0.4537964000 	 -2.1940490000 
146.60 	 224.9718000 	 1.942725 	 -0.4554335000 	 -2.1963020000 
146.80 	 224.9670000 	 1.942725 	 -0.4516284000 	 -2.1929450000 
147.00 	 224.9638000 	 1.942750 	 -0.4530207000 	 -2.1934570000 
147.20 	 224.9559000 	 1.942775 	 -0.4557991000 	 -2.1964900000 
147.40 	 224.9527000 	 1.942800 	 -0.4520384000 	 -2.1934760000 
147.60 	 224.9511000 	 1.942825 	 -0.4522133000 	 -2.1926500000 
147.80 	 224.9511000 	 1.942875 	 -0.4558150000 	 -2.1961430000 
148.00 	 224.9479000 	 1.942900 	 -0.4528840000 	 -2.1941850000 
148.20 	 224.9479000 	 1.942950 	 -0.4516347000 	 -2.1921950000 
148.40 	 224.9511000 	 1.942975 	 -0.4556020000 	 -2.1958130000 
148.60 	 224.9511000 	 1.943000 	 -0.4541588000 	 -2.1950340000 
148.80 	 224.9511000 	 1.943025 	 -0.4515298000 	 -2.1921730000 
149.00 	 224.9511000 	 1.943050 	 -0.4555384000 	 -2.1953170000 
149.20 	 224.9511000 	 1.943100 	 -0.4543972000 	 -2.1950910000 
149.40 	 224.9559000 	 1.943125 	 -0.4515235000 	 -2.1921440000 
149.60 	 224.9591000 	 1.943150 	 -0.4555702000 	 -2.1954760000 
149.80 	 224.9654000 	 1.943175 	 -0.4546865000 	 -2.1954570000 
150.00 	 224.9718000 	 1.943200 	 -0.4515775000 	 -2.1921220000 
150.20 	 224.9749000 	 1.943225 	 -0.4552619000 	 -2.1950940000 
150.40 	 224.9749000 	 1.943225 	 -0.4549726000 	 -2.1956220000 
150.60 	 224.9797000 	 1.943250 	 -0.4515648000 	 -2.1921350000 
150.80 	 224.9829000 	 1.943275 	 -0.4551188000 	 -2.1948370000 
151.00 	 224.9877000 	 1.943250 	 -0.4556147000 	 -2.1960700000 
151.20 	 224.9893000 	 1.943250 	 -0.4517619000 	 -2.1924850000 
151.40 	 224.9908000 	 1.943250 	 -0.4549853000 	 -2.1945640000 
151.60 	 224.9908000 	 1.943250 	 -0.4558404000 	 -2.1961120000 
151.80 	 224.9893000 	 1.943250 	 -0.4519971000 	 -2.1927930000 
152.00 	 224.9877000 	 1.943250 	 -0.4545021000 	 -2.1944870000 
152.20 	 224.9829000 	 1.943250 	 -0.4561869000 	 -2.1965150000 
152.40 	 224.9829000 	 1.943250 	 -0.4522387000 	 -2.1930190000 
152.60 	 224.9781000 	 1.943275 	 -0.4538663000 	 -2.1935340000 
152.80 	 224.9670000 	 1.943300 	 -0.4566065000 	 -2.1967730000 
153.00 	 224.9622000 	 1.943300 	 -0.4527505000 	 -2.1938900000 
153.20 	 224.9559000 	 1.943325 	 -0.4530875000 	 -2.1931770000 
153.40 	 224.9479000 	 1.943375 	 -0.4565620000 	 -2.1964610000 
153.60 	 224.9447000 	 1.943400 	 -0.4536947000 	 -2.1943860000 
153.80 	 224.9400000 	 1.943450 	 -0.4521910000 	 -2.1926150000 
154.00 	 224.9400000 	 1.943500 	 -0.4560566000 	 -2.1960930000 
154.20 	 224.9368000 	 1.943525 	 -0.4542955000 	 -2.1951420000 
154.40 	 224.9368000 	 1.943575 	 -0.4521243000 	 -2.1925420000 
154.60 	 224.9368000 	 1.943600 	 -0.4557991000 	 -2.1956090000 
154.80 	 224.9400000 	 1.943650 	 -0.4549599000 	 -2.1957020000 
155.00 	 224.9463000 	 1.943700 	 -0.4521593000 	 -2.1927200000 
155.20 	 224.9559000 	 1.943725 	 -0.4555098000 	 -2.1954150000 
155.40 	 224.9638000 	 1.943750 	 -0.4555225000 	 -2.1962290000 
155.60 	 224.9718000 	 1.943775 	 -0.4519049000 	 -2.1925740000 
155.80 	 224.9765000 	 1.943800 	 -0.4548836000 	 -2.1946560000 
156.00 	 224.9829000 	 1.943825 	 -0.4560916000 	 -2.1966240000 
156.20 	 224.9877000 	 1.943800 	 -0.4526011000 	 -2.1941500000 
156.40 	 224.9908000 	 1.943800 	 -0.4541810000 	 -2.1952180000 
156.60 	 224.9908000 	 1.943800 	 -0.4565811000 	 -2.1979840000 
156.80 	 224.9988000 	 1.943800 	 -0.4529349000 	 -2.1947670000 
157.00 	 224.9988000 	 1.943800 	 -0.4538949000 	 -2.1954060000 
157.20 	 224.9988000 	 1.943800 	 -0.4569975000 	 -2.1989630000 
157.40 	 224.9972000 	 1.943800 	 -0.4532591000 	 -2.1959780000 
157.60 	 224.9877000 	 1.943800 	 -0.4532274000 	 -2.1952060000 
157.80 	 224.9781000 	 1.943800 	 -0.4569658000 	 -2.1986870000 
158.00 	 224.9638000 	 1.943825 	 -0.4537964000 	 -2.1967220000 
158.20 	 224.9495000 	 1.943850 	 -0.4529730000 	 -2.1950530000 
158.40 	 224.9368000 	 1.943875 	 -0.4567687000 	 -2.1986420000 
158.60 	 224.9257000 	 1.943925 	 -0.4543749000 	 -2.1972850000 
158.80 	 224.9193000 	 1.943975 	 -0.4526266000 	 -2.1947860000 
159.00 	 224.9161000 	 1.944025 	 -0.4566797000 	 -2.1984450000 
159.20 	 224.9161000 	 1.944075 	 -0.4549535000 	 -2.1975580000 
159.40 	 224.9161000 	 1.944125 	 -0.4523309000 	 -2.1947610000 
159.60 	 224.9161000 	 1.944175 	 -0.4564476000 	 -2.1980130000 
159.80 	 224.9209000 	 1.944225 	 -0.4554272000 	 -2.1979590000 
160.00 	 224.9241000 	 1.944275 	 -0.4523023000 	 -2.1946880000 
160.20 	 224.9289000 	 1.944350 	 -0.4560248000 	 -2.1977170000 
160.40 	 224.9368000 	 1.944375 	 -0.4558786000 	 -2.1983080000 
160.60 	 224.9463000 	 1.944450 	 -0.4523405000 	 -2.1949290000 
160.80 	 224.9559000 	 1.944475 	 -0.4558086000 	 -2.1972940000 
161.00 	 224.9638000 	 1.944500 	 -0.4562314000 	 -2.1984990000 
161.20 	 224.9718000 	 1.944525 	 -0.4523500000 	 -2.1949290000 
161.40 	 224.9829000 	 1.944550 	 -0.4549853000 	 -2.1968080000 
161.60 	 224.9893000 	 1.944575 	 -0.4563427000 	 -2.1988930000 
161.80 	 224.9956000 	 1.944550 	 -0.4525789000 	 -2.1953680000 
162.00 	 224.9972000 	 1.944550 	 -0.4547246000 	 -2.1967220000 
162.20 	 224.9988000 	 1.944550 	 -0.4566924000 	 -2.1991730000 
162.40 	 225.0036000 	 1.944550 	 -0.4528777000 	 -2.1959180000 
162.60 	 225.0036000 	 1.944550 	 -0.4544512000 	 -2.1964610000 
162.80 	 225.0036000 	 1.944550 	 -0.4569054000 	 -2.1993130000 
163.00 	 225.0036000 	 1.944550 	 -0.4531733000 	 -2.1961430000 
163.20 	 224.9988000 	 1.944550 	 -0.4535294000 	 -2.1959530000 
163.40 	 224.9972000 	 1.944550 	 -0.4570548000 	 -2.1991410000 
163.60 	 224.9940000 	 1.944550 	 -0.4536533000 	 -2.1967250000 
163.80 	 224.9877000 	 1.944550 	 -0.4529730000 	 -2.1954120000 
164.00 	 224.9829000 	 1.944550 	 -0.4568005000 	 -2.1989470000 
164.20 	 224.9765000 	 1.944550 	 -0.4544671000 	 -2.1974340000 
164.40 	 224.9718000 	 1.944550 	 -0.4526647000 	 -2.1953270000 
164.60 	 224.9591000 	 1.944575 	 -0.4566129000 	 -2.1988870000 
164.80 	 224.9527000 	 1.944625 	 -0.4550584000 	 -2.1984160000 
165.00 	 224.9447000 	 1.944650 	 -0.4521020000 	 -2.1953390000 
165.20 	 224.9368000 	 1.944700 	 -0.4559930000 	 -2.1983080000 
165.40 	 224.9289000 	 1.944725 	 -0.4555543000 	 -2.1988610000 
165.60 	 224.9241000 	 1.944775 	 -0.4520194000 	 -2.1954950000 
165.80 	 224.9209000 	 1.944825 	 -0.4550330000 	 -2.1975550000 
166.00 	 224.9161000 	 1.944900 	 -0.4560439000 	 -2.1992330000 
166.20 	 224.9209000 	 1.944900 	 -0.4523818000 	 -2.1956350000 
166.40 	 224.9193000 	 1.945000 	 -0.4548550000 	 -2.1971000000 
166.60 	 224.9209000 	 1.945025 	 -0.4567401000 	 -2.1995510000 
166.80 	 224.9241000 	 1.945100 	 -0.4525503000 	 -2.1960480000 
167.00 	 224.9320000 	 1.945125 	 -0.4547532000 	 -2.1968720000 
167.20 	 224.9400000 	 1.945200 	 -0.4574203000 	 -2.1995700000 
167.40 	 224.9479000 	 1.945200 	 -0.4535643000 	 -2.1964230000 
167.60 	 224.9638000 	 1.945250 	 -0.4543495000 	 -2.1963600000 
167.80 	 224.9734000 	 1.945275 	 -0.4575761000 	 -2.1995510000 
168.00 	 224.9829000 	 1.945300 	 -0.4539172000 	 -2.1968430000 
168.20 	 224.9908000 	 1.945325 	 -0.4535294000 	 -2.1959370000 
168.40 	 224.9956000 	 1.945300 	 -0.4578876000 	 -2.1995510000 
168.60 	 224.9988000 	 1.945300 	 -0.4549726000 	 -2.1973450000 
168.80 	 224.9956000 	 1.945300 	 -0.4540475000 	 -2.1959530000 
169.00 	 224.9956000 	 1.945300 	 -0.4578241000 	 -2.1993950000 
169.20 	 224.9956000 	 1.945300 	 -0.4557196000 	 -2.1981300000 
169.40 	 224.9924000 	 1.945300 	 -0.4538313000 	 -2.1958420000 
169.60 	 224.9908000 	 1.945300 	 -0.4576937000 	 -2.1990330000 
169.80 	 224.9877000 	 1.945300 	 -0.4563141000 	 -2.1986010000 
170.00 	 224.9829000 	 1.945300 	 -0.4535166000 	 -2.1956980000 
170.20 	 224.9749000 	 1.945300 	 -0.4570389000 	 -2.1985600000 
170.40 	 224.9670000 	 1.945325 	 -0.4568259000 	 -2.1990940000 
170.60 	 224.9622000 	 1.945325 	 -0.4535802000 	 -2.1956700000 
170.80 	 224.9559000 	 1.945350 	 -0.4568291000 	 -2.1982070000 
171.00 	 224.9511000 	 1.945400 	 -0.4572868000 	 -2.1993860000 
171.20 	 224.9511000 	 1.945425 	 -0.4535580000 	 -2.1959720000 
171.40 	 224.9479000 	 1.945450 	 -0.4563173000 	 -2.1977230000 
171.60 	 224.9479000 	 1.945500 	 -0.4576079000 	 -2.1995770000 
171.80 	 224.9447000 	 1.945525 	 -0.4538123000 	 -2.1961910000 
172.00 	 224.9447000 	 1.945575 	 -0.4559422000 	 -2.1972370000 
172.20 	 224.9447000 	 1.945600 	 -0.4581102000 	 -2.1996880000 
172.40 	 224.9400000 	 1.945650 	 -0.4545371000 	 -2.1966360000 
172.60 	 224.9447000 	 1.945700 	 -0.4553604000 	 -2.1966580000 
172.80 	 224.9479000 	 1.945725 	 -0.4585361000 	 -2.1998020000 
173.00 	 224.9511000 	 1.945775 	 -0.4553223000 	 -2.1974020000 
173.20 	 224.9527000 	 1.945800 	 -0.4546324000 	 -2.1961050000 
173.40 	 224.9591000 	 1.945825 	 -0.4584344000 	 -2.1995070000 
173.60 	 224.9638000 	 1.945850 	 -0.4555639000 	 -2.1978470000 
173.80 	 224.9718000 	 1.945875 	 -0.4541969000 	 -2.1958510000 
174.00 	 224.9797000 	 1.945900 	 -0.4579608000 	 -2.1993610000 
174.20 	 224.9877000 	 1.945925 	 -0.4558404000 	 -2.1984040000 
174.40 	 224.9924000 	 1.945925 	 -0.4541270000 	 -2.1958610000 
174.60 	 224.9988000 	 1.945900 	 -0.4582532000 	 -2.1991380000 
174.80 	 225.0052000 	 1.945900 	 -0.4572296000 	 -2.1990270000 
175.00 	 225.0067000 	 1.945900 	 -0.4543114000 	 -2.1959810000 
175.20 	 225.0115000 	 1.945900 	 -0.4578845000 	 -2.1987280000 
175.40 	 225.0115000 	 1.945900 	 -0.4577319000 	 -2.1993990000 
175.60 	 225.0115000 	 1.945900 	 -0.4541969000 	 -2.1960040000 
175.80 	 225.0036000 	 1.945900 	 -0.4575697000 	 -2.1983910000 
176.00 	 224.9988000 	 1.945900 	 -0.4581197000 	 -2.1997860000 
176.20 	 224.9893000 	 1.945900 	 -0.4543559000 	 -2.1962420000 
176.40 	 224.9829000 	 1.945900 	 -0.4570071000 	 -2.1978860000 
176.60 	 224.9749000 	 1.945900 	 -0.4587332000 	 -2.2001140000 
176.80 	 224.9718000 	 1.945925 	 -0.4557959000 	 -2.1971160000 
177.00 	 224.9670000 	 1.945950 	 -0.4571851000 	 -2.1978160000 
177.20 	 224.9638000 	 1.945975 	 -0.4598077000 	 -2.2006130000 
177.40 	 224.9559000 	 1.946000 	 -0.4562219000 	 -2.1977390000 
177.60 	 224.9543000 	 1.946025 	 -0.4561583000 	 -2.1972340000 
177.80 	 224.9511000 	 1.946050 	 -0.4594008000 	 -2.2004410000 
178.00 	 224.9479000 	 1.946075 	 -0.4563363000 	 -2.1981400000 
178.20 	 224.9447000 	 1.946125 	 -0.4555766000 	 -2.1968520000 
178.40 	 224.9416000 	 1.946175 	 -0.4593086000 	 -2.2001930000 
178.60 	 224.9416000 	 1.946200 	 -0.4568926000 	 -2.1986360000 
178.80 	 224.9400000 	 1.946250 	 -0.4553191000 	 -2.1967950000 
179.00 	 224.9447000 	 1.946300 	 -0.4590384000 	 -2.1999390000 
179.20 	 224.9479000 	 1.946325 	 -0.4575411000 	 -2.1990040000 
179.40 	 224.9511000 	 1.946375 	 -0.4551474000 	 -2.1964810000 
179.60 	 224.9559000 	 1.946400 	 -0.4587809000 	 -2.1996910000 
179.80 	 224.9638000 	 1.946425 	 -0.4579671000 	 -2.1994400000 
180.00 	 224.9686000 	 1.946450 	 -0.4551252000 	 -2.1966300000 
180.20 	 224.9749000 	 1.946475 	 -0.4583041000 	 -2.1990750000 
180.40 	 224.9797000 	 1.946500 	 -0.4584662000 	 -2.1998950000 
180.60 	 224.9877000 	 1.946525 	 -0.4550584000 	 -2.1965340000 
180.80 	 224.9877000 	 1.946500 	 -0.4578050000 	 -2.1987060000 
181.00 	 224.9908000 	 1.946500 	 -0.4589335000 	 -2.2004800000 
181.20 	 224.9956000 	 1.946500 	 -0.4551061000 	 -2.1968780000 
181.40 	 224.9956000 	 1.946500 	 -0.4574362000 	 -2.1984000000 
181.60 	 224.9988000 	 1.946500 	 -0.4591211000 	 -2.2005300000 
181.80 	 224.9988000 	 1.946500 	 -0.4554335000 	 -2.1971770000 
182.00 	 224.9988000 	 1.946500 	 -0.4568005000 	 -2.1977900000 
182.20 	 224.9956000 	 1.946500 	 -0.4596297000 	 -2.2007240000 
182.40 	 224.9908000 	 1.946500 	 -0.4559771000 	 -2.1978860000 
182.60 	 224.9893000 	 1.946500 	 -0.4561361000 	 -2.1972400000 
182.80 	 224.9877000 	 1.946500 	 -0.4595661000 	 -2.2007430000 
183.00 	 224.9877000 	 1.946500 	 -0.4561965000 	 -2.1983430000 
183.20 	 224.9797000 	 1.946500 	 -0.4560407000 	 -2.1971420000 
183.40 	 224.9765000 	 1.946500 	 -0.4594485000 	 -2.2005150000 
183.60 	 224.9718000 	 1.946500 	 -0.4568990000 	 -2.1987340000 
183.80 	 224.9670000 	 1.946525 	 -0.4553032000 	 -2.1967250000 
184.00 	 224.9654000 	 1.946550 	 -0.4591560000 	 -2.2002480000 
184.20 	 224.9638000 	 1.946575 	 -0.4574521000 	 -2.1993160000 
184.40 	 224.9622000 	 1.946600 	 -0.4550520000 	 -2.1966770000 
184.60 	 224.9591000 	 1.946625 	 -0.4587301000 	 -2.1997010000 
184.80 	 224.9559000 	 1.946650 	 -0.4583677000 	 -2.2001200000 
185.00 	 224.9559000 	 1.946675 	 -0.4548836000 	 -2.1967790000 
185.20 	 224.9511000 	 1.946700 	 -0.4584185000 	 -2.1992330000 
185.40 	 224.9559000 	 1.946750 	 -0.4587618000 	 -2.2003080000 
185.60 	 224.9527000 	 1.946775 	 -0.4550870000 	 -2.1970050000 
185.80 	 224.9559000 	 1.946800 	 -0.4578082000 	 -2.1987250000 
186.00 	 224.9559000 	 1.946825 	 -0.4592291000 	 -2.2007850000 
186.20 	 224.9591000 	 1.946875 	 -0.4553159000 	 -2.1971830000 
186.40 	 224.9591000 	 1.946900 	 -0.4573854000 	 -2.1981750000 
186.60 	 224.9638000 	 1.946925 	 -0.4596901000 	 -2.2007180000 
186.80 	 224.9702000 	 1.946950 	 -0.4557101000 	 -2.1977550000 
187.00 	 224.9734000 	 1.946950 	 -0.4564667000 	 -2.1973040000 
187.20 	 224.9797000 	 1.946975 	 -0.4596519000 	 -2.2008350000 
187.40 	 224.9877000 	 1.947000 	 -0.4563395000 	 -2.1981050000 
187.60 	 224.9956000 	 1.947000 	 -0.4561106000 	 -2.1970810000 
187.80 	 224.9988000 	 1.947000 	 -0.4595884000 	 -2.2008420000 
188.00 	 225.0036000 	 1.947000 	 -0.4568291000 	 -2.1988200000 
188.20 	 225.0067000 	 1.947000 	 -0.4556052000 	 -2.1970110000 
188.40 	 225.0067000 	 1.947000 	 -0.4594994000 	 -2.2003620000 
188.60 	 225.0067000 	 1.947000 	 -0.4577128000 	 -2.1995700000 
188.80 	 225.0052000 	 1.947000 	 -0.4553763000 	 -2.1968720000 
189.00 	 225.0036000 	 1.947000 	 -0.4591592000 	 -2.1998500000 
189.20 	 224.9988000 	 1.947000 	 -0.4583963000 	 -2.2000690000 
189.40 	 224.9988000 	 1.947000 	 -0.4552555000 	 -2.1968590000 
189.60 	 224.9956000 	 1.947000 	 -0.4587618000 	 -2.1995350000 
189.80 	 224.9908000 	 1.947000 	 -0.4590479000 	 -2.2004570000 
190.00 	 224.9877000 	 1.947000 	 -0.4552142000 	 -2.1969350000 
190.20 	 224.9829000 	 1.947000 	 -0.4583931000 	 -2.1992080000 
190.40 	 224.9797000 	 1.947000 	 -0.4591115000 	 -2.2006640000 
190.60 	 224.9749000 	 1.947000 	 -0.4554049000 	 -2.1970940000 
190.80 	 224.9749000 	 1.947000 	 -0.4579417000 	 -2.1986640000 
191.00 	 224.9749000 	 1.947025 	 -0.4595979000 	 -2.2009120000 
191.20 	 224.9749000 	 1.947050 	 -0.4557800000 	 -2.1970560000 
191.40 	 224.9749000 	 1.947050 	 -0.4575125000 	 -2.1983400000 
191.60 	 224.9718000 	 1.947050 	 -0.4598840000 	 -2.2010640000 
191.80 	 224.9702000 	 1.947075 	 -0.4560566000 	 -2.1975550000 
192.00 	 224.9591000 	 1.947100 	 -0.4571120000 	 -2.1978120000 
192.20 	 224.9559000 	 1.947125 	 -0.4601955000 	 -2.2009940000 
192.40 	 224.9511000 	 1.947150 	 -0.4563808000 	 -2.1980830000 
192.60 	 224.9479000 	 1.947200 	 -0.4567750000 	 -2.1975550000 
192.80 	 224.9511000 	 1.947225 	 -0.4601479000 	 -2.2010450000 
193.00 	 224.9511000 	 1.947250 	 -0.4571787000 	 -2.1988300000 
193.20 	 224.9559000 	 1.947275 	 -0.4560820000 	 -2.1971070000 
193.40 	 224.9559000 	 1.947300 	 -0.4598840000 	 -2.2007110000 
193.60 	 224.9559000 	 1.947350 	 -0.4576969000 	 -2.1992620000 
193.80 	 224.9559000 	 1.947375 	 -0.4557323000 	 -2.1969130000 
194.00 	 224.9559000 	 1.947400 	 -0.4596361000 	 -2.2002730000 
194.20 	 224.9591000 	 1.947425 	 -0.4584757000 	 -2.1999930000 
194.40 	 224.9638000 	 1.947450 	 -0.4554367000 	 -2.1968910000 
194.60 	 224.9670000 	 1.947475 	 -0.4592196000 	 -2.1997520000 
194.80 	 224.9718000 	 1.947500 	 -0.4590797000 	 -2.2004730000 
195.00 	 224.9718000 	 1.947525 	 -0.4553954000 	 -2.1969410000 
195.20 	 224.9749000 	 1.947550 	 -0.4587364000 	 -2.1994500000 
195.40 	 224.9781000 	 1.947550 	 -0.4594072000 	 -2.2006000000 
195.60 	 224.9813000 	 1.947550 	 -0.4556147000 	 -2.1974400000 
195.80 	 224.9829000 	 1.947550 	 -0.4585902000 	 -2.1992840000 
196.00 	 224.9908000 	 1.947550 	 -0.4600398000 	 -2.2015190000 
196.20 	 224.9956000 	 1.947550 	 -0.4563395000 	 -2.1981530000 
196.40 	 224.9988000 	 1.947550 	 -0.4579131000 	 -2.1988770000 
196.60 	 225.0036000 	 1.947550 	 -0.4605834000 	 -2.2016080000 
196.80 	 225.0036000 	 1.947550 	 -0.4565748000 	 -2.1984160000 
197.00 	 225.0036000 	 1.947550 	 -0.4579481000 	 -2.1984260000 
197.20 	 225.0004000 	 1.947550 	 -0.4606660000 	 -2.2017290000 
197.40 	 224.9956000 	 1.947550 	 -0.4568513000 	 -2.1983910000 
197.60 	 224.9924000 	 1.947550 	 -0.4575348000 	 -2.1985340000 
197.80 	 224.9861000 	 1.947550 	 -0.4607328000 	 -2.2016620000 
198.00 	 224.9797000 	 1.947575 	 -0.4570707000 	 -2.1992620000 
198.20 	 224.9749000 	 1.947600 	 -0.4565811000 	 -2.1980350000 
198.40 	 224.9702000 	 1.947600 	 -0.4604594000 	 -2.2015030000 
198.60 	 224.9670000 	 1.947625 	 -0.4577891000 	 -2.1997330000 
198.80 	 224.9670000 	 1.947650 	 -0.4563490000 	 -2.1979490000 
199.00 	 224.9638000 	 1.947650 	 -0.4603354000 	 -2.2014650000 
199.20 	 224.9606000 	 1.947675 	 -0.4580370000 	 -2.2001620000 
199.40 	 224.9575000 	 1.947700 	 -0.4559803000 	 -2.1976410000 
199.60 	 224.9511000 	 1.947725 	 -0.4598554000 	 -2.2009370000 
199.80 	 224.9479000 	 1.947775 	 -0.4589494000 	 -2.2009090000 
200.00 	 224.9432000 	 1.947800 	 -0.4555829000 	 -2.1976220000 
200.20 	 224.9384000 	 1.947850 	 -0.4593213000 	 -2.2004160000 
200.40 	 224.9400000 	 1.947875 	 -0.4594453000 	 -2.2012620000 
200.60 	 224.9447000 	 1.947925 	 -0.4560153000 	 -2.1977780000 
200.80 	 224.9479000 	 1.947975 	 -0.4589526000 	 -2.1999960000 
201.00 	 224.9559000 	 1.948000 	 -0.4599794000 	 -2.2014590000 
201.20 	 224.9670000 	 1.948025 	 -0.4561424000 	 -2.1980250000 
201.40 	 224.9797000 	 1.948050 	 -0.4586315000 	 -2.1995160000 
201.60 	 224.9893000 	 1.948075 	 -0.4604626000 	 -2.2016810000 
201.80 	 224.9988000 	 1.948050 	 -0.4563554000 	 -2.1989630000 
202.00 	 225.0067000 	 1.948050 	 -0.4582659000 	 -2.1996940000 
202.20 	 225.0147000 	 1.948050 	 -0.4605579000 	 -2.2024220000 
202.40 	 225.0179000 	 1.948050 	 -0.4568640000 	 -2.1993260000 
202.60 	 225.0226000 	 1.948050 	 -0.4575984000 	 -2.1993290000 
202.80 	 225.0226000 	 1.948050 	 -0.4607741000 	 -2.2024250000 
203.00 	 225.0226000 	 1.948050 	 -0.4569308000 	 -2.1996210000 
203.20 	 225.0147000 	 1.948050 	 -0.4572805000 	 -2.1991380000 
203.40 	 225.0115000 	 1.948050 	 -0.4606628000 	 -2.2024380000 
203.60 	 225.0067000 	 1.948050 	 -0.4575920000 	 -2.2001520000 
203.80 	 224.9988000 	 1.948050 	 -0.4568545000 	 -2.1987600000 
204.00 	 224.9940000 	 1.948050 	 -0.4605325000 	 -2.2023010000 
204.20 	 224.9908000 	 1.948050 	 -0.4578813000 	 -2.2005110000 
204.40 	 224.9877000 	 1.948050 	 -0.4565112000 	 -2.1984000000 
204.60 	 224.9829000 	 1.948050 	 -0.4605738000 	 -2.2019800000 
204.80 	 224.9797000 	 1.948050 	 -0.4583073000 	 -2.2008320000 
205.00 	 224.9797000 	 1.948050 	 -0.4563268000 	 -2.1982640000 
205.20 	 224.9749000 	 1.948050 	 -0.4603354000 	 -2.2017960000 
205.40 	 224.9718000 	 1.948050 	 -0.4584058000 	 -2.2007820000 
205.60 	 224.9686000 	 1.948050 	 -0.4563332000 	 -2.1983210000 
205.80 	 224.9670000 	 1.948050 	 -0.4602464000 	 -2.2017800000 
206.00 	 224.9638000 	 1.948075 	 -0.4585552000 	 -2.2010450000 
206.20 	 224.9606000 	 1.948100 	 -0.4564222000 	 -2.1981880000 
206.40 	 224.9591000 	 1.948125 	 -0.4602496000 	 -2.2016020000 
206.60 	 224.9559000 	 1.948175 	 -0.4587746000 	 -2.2011950000 
206.80 	 224.9511000 	 1.948200 	 -0.4564603000 	 -2.1982100000 
207.00 	 224.9479000 	 1.948225 	 -0.4603386000 	 -2.2015000000 
207.20 	 224.9447000 	 1.948275 	 -0.4594008000 	 -2.2015290000 
207.40 	 224.9400000 	 1.948300 	 -0.4563522000 	 -2.1982320000 
207.60 	 224.9400000 	 1.948350 	 -0.4600271000 	 -2.2011220000 
207.80 	 224.9400000 	 1.948375 	 -0.4595820000 	 -2.2014940000 
208.00 	 224.9447000 	 1.948425 	 -0.4564794000 	 -2.1983880000 
208.20 	 224.9479000 	 1.948450 	 -0.4597473000 	 -2.2007240000 
208.40 	 224.9559000 	 1.948500 	 -0.4601669000 	 -2.2022410000 
208.60 	 224.9575000 	 1.948525 	 -0.4563554000 	 -2.1984550000 
208.80 	 224.9638000 	 1.948550 	 -0.4597378000 	 -2.2007850000 
209.00 	 224.9686000 	 1.948575 	 -0.4601542000 	 -2.2021360000 
209.20 	 224.9749000 	 1.948600 	 -0.4564857000 	 -2.1985820000 
209.40 	 224.9829000 	 1.948625 	 -0.4591592000 	 -2.2003750000 
209.60 	 224.9956000 	 1.948625 	 -0.4601224000 	 -2.2024540000 
209.80 	 225.0052000 	 1.948600 	 -0.4564413000 	 -2.1992400000 
210.00 	 225.0115000 	 1.948600 	 -0.4586029000 	 -2.2006230000 
210.20 	 225.0115000 	 1.948600 	 -0.4603926000 	 -2.2028420000 
210.40 	 225.0131000 	 1.948600 	 -0.4564413000 	 -2.1994110000 
210.60 	 225.0067000 	 1.948600 	 -0.4583899000 	 -2.2003970000 
210.80 	 225.0052000 	 1.948600 	 -0.4606597000 	 -2.2030860000 
211.00 	 224.9988000 	 1.948600 	 -0.4568354000 	 -2.1998790000 
211.20 	 224.9956000 	 1.948600 	 -0.4580339000 	 -2.2000570000 
211.40 	 224.9956000 	 1.948600 	 -0.4608186000 	 -2.2031210000 
211.60 	 224.9908000 	 1.948600 	 -0.4568799000 	 -2.1997520000 
211.80 	 224.9877000 	 1.948600 	 -0.4577319000 	 -2.1999040000 
212.00 	 224.9845000 	 1.948600 	 -0.4607805000 	 -2.2032170000 
212.20 	 224.9829000 	 1.948600 	 -0.4570738000 	 -2.2000760000 
212.40 	 224.9797000 	 1.948625 	 -0.4576079000 	 -2.1998470000 
212.60 	 224.9749000 	 1.948625 	 -0.4609966000 	 -2.2030540000 
212.80 	 224.9718000 	 1.948650 	 -0.4574553000 	 -2.2005020000 
213.00 	 224.9718000 	 1.948650 	 -0.4574426000 	 -2.1993700000 
213.20 	 224.9718000 	 1.948675 	 -0.4610443000 	 -2.2030890000 
213.40 	 224.9718000 	 1.948700 	 -0.4574490000 	 -2.2004860000 
213.60 	 224.9670000 	 1.948725 	 -0.4574140000 	 -2.1996690000 
213.80 	 224.9670000 	 1.948750 	 -0.4610348000 	 -2.2032040000 
214.00 	 224.9606000 	 1.948750 	 -0.4577764000 	 -2.2005300000 
214.20 	 224.9591000 	 1.948775 	 -0.4572074000 	 -2.1993990000 
214.40 	 224.9559000 	 1.948825 	 -0.4607900000 	 -2.2027460000 
214.60 	 224.9559000 	 1.948850 	 -0.4583327000 	 -2.2014330000 
214.80 	 224.9559000 	 1.948875 	 -0.4565557000 	 -2.1990590000 
215.00 	 224.9591000 	 1.948900 	 -0.4605961000 	 -2.2025140000 
215.20 	 224.9670000 	 1.948950 	 -0.4587301000 	 -2.2015730000 
215.40 	 224.9749000 	 1.948950 	 -0.4565620000 	 -2.1988710000 
215.60 	 224.9861000 	 1.948950 	 -0.4604658000 	 -2.2021480000 
215.80 	 224.9908000 	 1.948950 	 -0.4596806000 	 -2.2023930000 
216.00 	 224.9956000 	 1.948950 	 -0.4566511000 	 -2.1993760000 
216.20 	 224.9988000 	 1.948950 	 -0.4605421000 	 -2.2022340000 
216.40 	 224.9988000 	 1.948950 	 -0.4602623000 	 -2.2030130000 
216.60 	 224.9988000 	 1.948950 	 -0.4567305000 	 -2.1993350000 
216.80 	 224.9988000 	 1.948950 	 -0.4598268000 	 -2.2015920000 
217.00 	 225.0036000 	 1.948950 	 -0.4602655000 	 -2.2028100000 
217.20 	 224.9988000 	 1.948950 	 -0.4566034000 	 -2.1994370000 
217.40 	 224.9988000 	 1.948950 	 -0.4599857000 	 -2.2014680000 
217.60 	 224.9956000 	 1.948950 	 -0.4607233000 	 -2.2031020000 
217.80 	 224.9956000 	 1.948950 	 -0.4567973000 	 -2.1995510000 
218.00 	 224.9908000 	 1.948950 	 -0.4592419000 	 -2.2010580000 
218.20 	 224.9877000 	 1.948950 	 -0.4609426000 	 -2.2032130000 
218.40 	 224.9829000 	 1.948950 	 -0.4569372000 	 -2.1998790000 
218.60 	 224.9797000 	 1.948975 	 -0.4589176000 	 -2.2008860000 
218.80 	 224.9734000 	 1.949000 	 -0.4612319000 	 -2.2035410000 
219.00 	 224.9638000 	 1.949000 	 -0.4573917000 	 -2.2002630000 
219.20 	 224.9559000 	 1.949025 	 -0.4582945000 	 -2.2003590000 
219.40 	 224.9495000 	 1.949050 	 -0.4613145000 	 -2.2035000000 
219.60 	 224.9447000 	 1.949100 	 -0.4576524000 	 -2.2007780000 
219.80 	 224.9400000 	 1.949125 	 -0.4579989000 	 -2.2000760000 
220.00 	 224.9447000 	 1.949175 	 -0.4614449000 	 -2.2035410000 
220.20 	 224.9447000 	 1.949200 	 -0.4581706000 	 -2.2012300000 
220.40 	 224.9479000 	 1.949250 	 -0.4576333000 	 -2.1998760000 
220.60 	 224.9479000 	 1.949300 	 -0.4613463000 	 -2.2034040000 
220.80 	 224.9511000 	 1.949325 	 -0.4586538000 	 -2.2016400000 
221.00 	 224.9559000 	 1.949350 	 -0.4572519000 	 -2.1996780000 
221.20 	 224.9638000 	 1.949375 	 -0.4610316000 	 -2.2030190000 
221.40 	 224.9718000 	 1.949400 	 -0.4594707000 	 -2.2021830000 
221.60 	 224.9797000 	 1.949425 	 -0.4568386000 	 -2.1994660000 
221.80 	 224.9877000 	 1.949425 	 -0.4606787000 	 -2.2025970000 
222.00 	 224.9908000 	 1.949450 	 -0.4596488000 	 -2.2024380000 
222.20 	 224.9956000 	 1.949450 	 -0.4568450000 	 -2.1996120000 
222.40 	 224.9988000 	 1.949450 	 -0.4606851000 	 -2.2026190000 
222.60 	 224.9988000 	 1.949450 	 -0.4602846000 	 -2.2032800000 
222.80 	 224.9988000 	 1.949450 	 -0.4568100000 	 -2.1999840000 
223.00 	 225.0020000 	 1.949450 	 -0.4601097000 	 -2.2023930000 
223.20 	 225.0004000 	 1.949450 	 -0.4606756000 	 -2.2034900000 
223.40 	 225.0036000 	 1.949450 	 -0.4568195000 	 -2.1999550000 
223.60 	 225.0036000 	 1.949450 	 -0.4598045000 	 -2.2020600000 
223.80 	 224.9988000 	 1.949450 	 -0.4609776000 	 -2.2035530000 
224.00 	 224.9988000 	 1.949450 	 -0.4569975000 	 -2.2000690000 
224.20 	 224.9956000 	 1.949450 	 -0.4592069000 	 -2.2016110000 
224.40 	 224.9956000 	 1.949450 	 -0.4610920000 	 -2.2038910000 
224.60 	 224.9908000 	 1.949450 	 -0.4571279000 	 -2.2003170000 
224.80 	 224.9893000 	 1.949450 	 -0.4593531000 	 -2.2016270000 
225.00 	 224.9893000 	 1.949450 	 -0.4611492000 	 -2.2038330000 
225.20 	 224.9877000 	 1.949450 	 -0.4570262000 	 -2.2001650000 
225.40 	 224.9845000 	 1.949450 	 -0.4592101000 	 -2.2013850000 
225.60 	 224.9829000 	 1.949450 	 -0.4611906000 	 -2.2038650000 
225.80 	 224.9797000 	 1.949450 	 -0.4572582000 	 -2.2005370000 
226.00 	 224.9749000 	 1.949450 	 -0.4589590000 	 -2.2011690000 
226.20 	 224.9718000 	 1.949475 	 -0.4614957000 	 -2.2038650000 
226.40 	 224.9670000 	 1.949475 	 -0.4577541000 	 -2.2010680000 
226.60 	 224.9638000 	 1.949500 	 -0.4585934000 	 -2.2006770000 
226.80 	 224.9638000 	 1.949525 	 -0.4617882000 	 -2.2037950000 
227.00 	 224.9591000 	 1.949550 	 -0.4580275000 	 -2.2011410000 
227.20 	 224.9591000 	 1.949575 	 -0.4584376000 	 -2.2005300000 
227.40 	 224.9591000 	 1.949600 	 -0.4616865000 	 -2.2038490000 
227.60 	 224.9638000 	 1.949650 	 -0.4579862000 	 -2.2010930000 
227.80 	 224.9638000 	 1.949650 	 -0.4581197000 	 -2.2005340000 
228.00 	 224.9638000 	 1.949675 	 -0.4616642000 	 -2.2041130000 
228.20 	 224.9670000 	 1.949700 	 -0.4583677000 	 -2.2014010000 
228.40 	 224.9638000 	 1.949725 	 -0.4579321000 	 -2.2001270000 
228.60 	 224.9591000 	 1.949725 	 -0.4616229000 	 -2.2039290000 
228.80 	 224.9622000 	 1.949775 	 -0.4587936000 	 -2.2019930000 
229.00 	 224.9638000 	 1.949800 	 -0.4576302000 	 -2.1999550000 
229.20 	 224.9654000 	 1.949800 	 -0.4614639000 	 -2.2035880000 
229.40 	 224.9670000 	 1.949825 	 -0.4591465000 	 -2.2022850000 
229.60 	 224.9718000 	 1.949850 	 -0.4573377000 	 -2.2000410000 
229.80 	 224.9686000 	 1.949875 	 -0.4612128000 	 -2.2033440000 
230.00 	 224.9718000 	 1.949900 	 -0.4594263000 	 -2.2025590000 
230.20 	 224.9718000 	 1.949925 	 -0.4573218000 	 -2.2001200000 
230.40 	 224.9749000 	 1.949925 	 -0.4612827000 	 -2.2034360000 
230.60 	 224.9797000 	 1.949950 	 -0.4596806000 	 -2.2029500000 
230.80 	 224.9829000 	 1.949975 	 -0.4571819000 	 -2.1999610000 
231.00 	 224.9877000 	 1.949950 	 -0.4611492000 	 -2.2032390000 
231.20 	 224.9908000 	 1.949950 	 -0.4600588000 	 -2.2032170000 
231.40 	 224.9956000 	 1.949950 	 -0.4571787000 	 -2.2001010000 
231.60 	 224.9956000 	 1.949950 	 -0.4607932000 	 -2.2029940000 
231.80 	 224.9956000 	 1.949950 	 -0.4608536000 	 -2.2038050000 
232.00 	 224.9956000 	 1.949950 	 -0.4571660000 	 -2.2002630000 
232.20 	 224.9956000 	 1.949950 	 -0.4602877000 	 -2.2023490000 
232.40 	 224.9956000 	 1.949950 	 -0.4610888000 	 -2.2041260000 
232.60 	 224.9908000 	 1.949950 	 -0.4572042000 	 -2.2004860000 
232.80 	 224.9877000 	 1.949950 	 -0.4596456000 	 -2.2018880000 
233.00 	 224.9877000 	 1.949950 	 -0.4614226000 	 -2.2041890000 
233.20 	 224.9829000 	 1.949950 	 -0.4574680000 	 -2.2006830000 
233.40 	 224.9829000 	 1.949950 	 -0.4594008000 	 -2.2016400000 
233.60 	 224.9829000 	 1.949975 	 -0.4614194000 	 -2.2042470000 
233.80 	 224.9797000 	 1.950000 	 -0.4576969000 	 -2.2010260000 
234.00 	 224.9749000 	 1.950000 	 -0.4589716000 	 -2.2014710000 
234.20 	 224.9686000 	 1.950025 	 -0.4616419000 	 -2.2044370000 
234.40 	 224.9638000 	 1.950025 	 -0.4581420000 	 -2.2014050000 
234.60 	 224.9559000 	 1.950050 	 -0.4585711000 	 -2.2009940000 
234.80 	 224.9559000 	 1.950075 	 -0.4620043000 	 -2.2043960000 
235.00 	 224.9559000 	 1.950100 	 -0.4580657000 	 -2.2014050000 
235.20 	 224.9559000 	 1.950150 	 -0.4584917000 	 -2.2011180000 
235.40 	 224.9559000 	 1.950175 	 -0.4618391000 	 -2.2043230000 
235.60 	 224.9591000 	 1.950200 	 -0.4588922000 	 -2.2022820000 
235.80 	 224.9591000 	 1.950225 	 -0.4581165000 	 -2.2006070000 
236.00 	 224.9638000 	 1.950250 	 -0.4617310000 	 -2.2041030000 
236.20 	 224.9638000 	 1.950275 	 -0.4591274000 	 -2.2023930000 
236.40 	 224.9638000 	 1.950300 	 -0.4577192000 	 -2.2005490000 
236.60 	 224.9670000 	 1.950325 	 -0.4615593000 	 -2.2038910000 
236.80 	 224.9686000 	 1.950350 	 -0.4596519000 	 -2.2029020000 
237.00 	 224.9781000 	 1.950375 	 -0.4575666000 	 -2.2003970000 
237.20 	 224.9797000 	 1.950375 	 -0.4624844000 	 -2.2041480000 
237.40 	 224.9877000 	 1.950375 	 -0.4610952000 	 -2.2036550000 
237.60 	 224.9908000 	 1.950400 	 -0.4583041000 	 -2.2006030000 
237.80 	 224.9956000 	 1.950425 	 -0.4619757000 	 -2.2037160000 
238.00 	 225.0020000 	 1.950400 	 -0.4612986000 	 -2.2036490000 
238.20 	 225.0067000 	 1.950400 	 -0.4585203000 	 -2.2005370000 
238.40 	 225.0147000 	 1.950400 	 -0.4622141000 	 -2.2036360000 
238.60 	 225.0226000 	 1.950400 	 -0.4617278000 	 -2.2040490000 
238.80 	 225.0306000 	 1.950400 	 -0.4584980000 	 -2.2007210000 
239.00 	 225.0338000 	 1.950400 	 -0.4619440000 	 -2.2032640000 
239.20 	 225.0338000 	 1.950400 	 -0.4621728000 	 -2.2041670000 
239.40 	 225.0306000 	 1.950400 	 -0.4585234000 	 -2.2007630000 
239.60 	 225.0242000 	 1.950400 	 -0.4615243000 	 -2.2030000000 
239.80 	 225.0179000 	 1.950400 	 -0.4622650000 	 -2.2043510000 
240.00 	 225.0115000 	 1.950375 	 -0.4585552000 	 -2.2007630000 
240.20 	 225.0036000 	 1.950350 	 -0.4614162000 	 -2.2026980000 
240.40 	 224.9924000 	 1.950350 	 -0.4623413000 	 -2.2043900000 
240.60 	 224.9829000 	 1.950350 	 -0.4585139000 	 -2.2022600000 
240.80 	 224.9797000 	 1.950350 	 -0.4610856000 	 -2.2036430000 
241.00 	 224.9749000 	 1.950350 	 -0.4630121000 	 -2.2061380000 
241.20 	 224.9734000 	 1.950350 	 -0.4590416000 	 -2.2026890000 
241.40 	 224.9749000 	 1.950350 	 -0.4601892000 	 -2.2031750000 
241.60 	 224.9718000 	 1.950350 	 -0.4631297000 	 -2.2061220000 
241.80 	 224.9718000 	 1.950350 	 -0.4593849000 	 -2.2031340000 
242.00 	 224.9638000 	 1.950350 	 -0.4595820000 	 -2.2025360000 
242.20 	 224.9606000 	 1.950350 	 -0.4629580000 	 -2.2060110000 
242.40 	 224.9511000 	 1.950400 	 -0.4598840000 	 -2.2037440000 
242.60 	 224.9479000 	 1.950425 	 -0.4589907000 	 -2.2023710000 
242.80 	 224.9447000 	 1.950475 	 -0.4630280000 	 -2.2058770000 
243.00 	 224.9400000 	 1.950500 	 -0.4602273000 	 -2.2038360000 
243.20 	 224.9400000 	 1.950550 	 -0.4590193000 	 -2.2022440000 
243.40 	 224.9400000 	 1.950600 	 -0.4629421000 	 -2.2058650000 
243.60 	 224.9400000 	 1.950625 	 -0.4604403000 	 -2.2043350000 
243.80 	 224.9368000 	 1.950675 	 -0.4588254000 	 -2.2020910000 
244.00 	 224.9368000 	 1.950700 	 -0.4625257000 	 -2.2054260000 
244.20 	 224.9368000 	 1.950750 	 -0.4608568000 	 -2.2047200000 
244.40 	 224.9368000 	 1.950800 	 -0.4584503000 	 -2.2020240000 
244.60 	 224.9400000 	 1.950825 	 -0.4622968000 	 -2.2051840000 
244.80 	 224.9447000 	 1.950875 	 -0.4614703000 	 -2.2049620000 
245.00 	 224.9511000 	 1.950900 	 -0.4586760000 	 -2.2019000000 
245.20 	 224.9575000 	 1.950950 	 -0.4622555000 	 -2.2049520000 
245.40 	 224.9638000 	 1.950975 	 -0.4618009000 	 -2.2052130000 
245.60 	 224.9718000 	 1.951000 	 -0.4586379000 	 -2.2020820000 
245.80 	 224.9797000 	 1.951025 	 -0.4619440000 	 -2.2046060000 
246.00 	 224.9877000 	 1.951000 	 -0.4621474000 	 -2.2054480000 
246.20 	 224.9972000 	 1.951000 	 -0.4588922000 	 -2.2023460000 
246.40 	 225.0067000 	 1.951000 	 -0.4618835000 	 -2.2043610000 
246.60 	 225.0131000 	 1.951000 	 -0.4626179000 	 -2.2059980000 
246.80 	 225.0147000 	 1.951000 	 -0.4588064000 	 -2.2023330000 
247.00 	 225.0179000 	 1.951000 	 -0.4614798000 	 -2.2040810000 
247.20 	 225.0179000 	 1.951000 	 -0.4627196000 	 -2.2060110000 
247.40 	 225.0147000 	 1.951000 	 -0.4588699000 	 -2.2024150000 
247.60 	 225.0115000 	 1.951000 	 -0.4607550000 	 -2.2036930000 
247.80 	 225.0099000 	 1.951000 	 -0.4630121000 	 -2.2061790000 
248.00 	 225.0067000 	 1.951000 	 -0.4591433000 	 -2.2025780000 
248.20 	 225.0036000 	 1.951000 	 -0.4607137000 	 -2.2033820000 
248.40 	 225.0036000 	 1.951000 	 -0.4631265000 	 -2.2062180000 
248.60 	 225.0036000 	 1.951000 	 -0.4591783000 	 -2.2027400000 
248.80 	 225.0036000 	 1.951000 	 -0.4606915000 	 -2.2035220000 
249.00 	 225.0036000 	 1.951000 	 -0.4631074000 	 -2.2060520000 
249.20 	 225.0036000 	 1.951000 	 -0.4591719000 	 -2.2026860000 
249.40 	 224.9988000 	 1.951000 	 -0.4604117000 	 -2.2030890000 
249.60 	 224.9956000 	 1.951000 	 -0.4631678000 	 -2.2061220000 
249.80 	 224.9956000 	 1.951000 	 -0.4597569000 	 -2.2032960000 
250.00 	 224.9924000 	 1.951000 	 -0.4597569000 	 -2.2025870000 
250.20 	 224.9877000 	 1.951000 	 -0.4631901000 	 -2.2059950000 
250.40 	 224.9861000 	 1.951000 	 -0.4600557000 	 -2.2039480000 
250.60 	 224.9797000 	 1.951000 	 -0.4592164000 	 -2.2024350000 
250.80 	 224.9734000 	 1.951000 	 -0.4632123000 	 -2.2059410000 
251.00 	 224.9718000 	 1.951000 	 -0.4603640000 	 -2.2039670000 
251.20 	 224.9718000 	 1.951000 	 -0.4592673000 	 -2.2023170000 
251.40 	 224.9718000 	 1.951025 	 -0.4632250000 	 -2.2057660000 
251.60 	 224.9702000 	 1.951050 	 -0.4607964000 	 -2.2043930000 
251.80 	 224.9718000 	 1.951075 	 -0.4592291000 	 -2.2024190000 
252.00 	 224.9718000 	 1.951100 	 -0.4631933000 	 -2.2059790000 
252.20 	 224.9670000 	 1.951125 	 -0.4609776000 	 -2.2044690000 
252.40 	 224.9638000 	 1.951150 	 -0.4593277000 	 -2.2024510000 
252.60 	 224.9591000 	 1.951175 	 -0.4631551000 	 -2.2058070000 
252.80 	 224.9559000 	 1.951175 	 -0.4612923000 	 -2.2047070000 
253.00 	 224.9543000 	 1.951225 	 -0.4589430000 	 -2.2020660000 
253.20 	 224.9511000 	 1.951250 	 -0.4629739000 	 -2.2054860000 
253.40 	 224.9479000 	 1.951275 	 -0.4614226000 	 -2.2048730000 
253.60 	 224.9479000 	 1.951325 	 -0.4588985000 	 -2.2020880000 
253.80 	 224.9479000 	 1.951350 	 -0.4628944000 	 -2.2053690000 
254.00 	 224.9511000 	 1.951400 	 -0.4611969000 	 -2.2046380000 
254.20 	 224.9591000 	 1.951425 	 -0.4590511000 	 -2.2019990000 
254.40 	 224.9702000 	 1.951450 	 -0.4627387000 	 -2.2053050000 
254.60 	 224.9813000 	 1.951450 	 -0.4614703000 	 -2.2050160000 
254.80 	 224.9908000 	 1.951500 	 -0.4588858000 	 -2.2022310000 
255.00 	 224.9988000 	 1.951500 	 -0.4627577000 	 -2.2053020000 
255.20 	 225.0052000 	 1.951500 	 -0.4618708000 	 -2.2052760000 
255.40 	 225.0115000 	 1.951500 	 -0.4589303000 	 -2.2021610000 
255.60 	 225.0115000 	 1.951500 	 -0.4627196000 	 -2.2050220000 
255.80 	 225.0115000 	 1.951500 	 -0.4621760000 	 -2.2054930000 
256.00 	 225.0115000 	 1.951500 	 -0.4591592000 	 -2.2022250000 
256.20 	 225.0147000 	 1.951500 	 -0.4627832000 	 -2.2051370000 
256.40 	 225.0115000 	 1.951500 	 -0.4624208000 	 -2.2054860000 
256.60 	 225.0115000 	 1.951500 	 -0.4590162000 	 -2.2022370000 
256.80 	 225.0115000 	 1.951500 	 -0.4623572000 	 -2.2047710000 
257.00 	 225.0115000 	 1.951500 	 -0.4626656000 	 -2.2056930000 
257.20 	 225.0067000 	 1.951500 	 -0.4591528000 	 -2.2021800000 
257.40 	 225.0036000 	 1.951500 	 -0.4622968000 	 -2.2043040000 
257.60 	 225.0036000 	 1.951500 	 -0.4629930000 	 -2.2059730000 
257.80 	 225.0036000 	 1.951500 	 -0.4591306000 	 -2.2023990000 
258.00 	 225.0036000 	 1.951500 	 -0.4616737000 	 -2.2039730000 
258.20 	 225.0036000 	 1.951500 	 -0.4633013000 	 -2.2061440000 
258.40 	 225.0036000 	 1.951500 	 -0.4593023000 	 -2.2025970000 
258.60 	 224.9988000 	 1.951500 	 -0.4612064000 	 -2.2037980000 
258.80 	 224.9956000 	 1.951500 	 -0.4634571000 	 -2.2062560000 
259.00 	 224.9908000 	 1.951500 	 -0.4598013000 	 -2.2029650000 
259.20 	 224.9877000 	 1.951500 	 -0.4606120000 	 -2.2030930000 
259.40 	 224.9829000 	 1.951500 	 -0.4635271000 	 -2.2064020000 
259.60 	 224.9749000 	 1.951500 	 -0.4597092000 	 -2.2031620000 
259.80 	 224.9749000 	 1.951500 	 -0.4606310000 	 -2.2029850000 
260.00 	 224.9718000 	 1.951500 	 -0.4636129000 	 -2.2063670000 
260.20 	 224.9702000 	 1.951500 	 -0.4601574000 	 -2.2034740000 
260.40 	 224.9670000 	 1.951525 	 -0.4605834000 	 -2.2028760000 
260.60 	 224.9670000 	 1.951550 	 -0.4638481000 	 -2.2060710000 
260.80 	 224.9670000 	 1.951575 	 -0.4600430000 	 -2.2035090000 
261.00 	 224.9638000 	 1.951600 	 -0.4604530000 	 -2.2029300000 
261.20 	 224.9638000 	 1.951625 	 -0.4638195000 	 -2.2063190000 
261.40 	 224.9591000 	 1.951650 	 -0.4600271000 	 -2.2034520000 
261.60 	 224.9606000 	 1.951675 	 -0.4605611000 	 -2.2028480000 
261.80 	 224.9591000 	 1.951700 	 -0.4637369000 	 -2.2061470000 
262.00 	 224.9591000 	 1.951725 	 -0.4603863000 	 -2.2036010000 
262.20 	 224.9591000 	 1.951750 	 -0.4601097000 	 -2.2026320000 
262.40 	 224.9638000 	 1.951775 	 -0.4639053000 	 -2.2062840000 
262.60 	 224.9638000 	 1.951800 	 -0.4604944000 	 -2.2037320000 
262.80 	 224.9670000 	 1.951825 	 -0.4600430000 	 -2.2027680000 
263.00 	 224.9749000 	 1.951850 	 -0.4637655000 	 -2.2062080000 
263.20 	 224.9797000 	 1.951875 	 -0.4607836000 	 -2.2038910000 
263.40 	 224.9877000 	 1.951850 	 -0.4599380000 	 -2.2025870000 
263.60 	 224.9877000 	 1.951850 	 -0.4640007000 	 -2.2061730000 
263.80 	 224.9908000 	 1.951850 	 -0.4612668000 	 -2.2043860000 
264.00 	 224.9956000 	 1.951850 	 -0.4598808000 	 -2.2023800000 
264.20 	 224.9956000 	 1.951850 	 -0.4636447000 	 -2.2057910000 
264.40 	 224.9988000 	 1.951850 	 -0.4618517000 	 -2.2047200000 
264.60 	 224.9988000 	 1.951850 	 -0.4597187000 	 -2.2024950000 
264.80 	 225.0036000 	 1.951850 	 -0.4637146000 	 -2.2060080000 
265.00 	 225.0036000 	 1.951850 	 -0.4616642000 	 -2.2045040000 
265.20 	 225.0067000 	 1.951850 	 -0.4598395000 	 -2.2023960000 
265.40 	 225.0067000 	 1.951850 	 -0.4635843000 	 -2.2058300000 
265.60 	 225.0036000 	 1.951850 	 -0.4617055000 	 -2.2047710000 
265.80 	 224.9972000 	 1.951850 	 -0.4594517000 	 -2.2021640000 
266.00 	 224.9908000 	 1.951850 	 -0.4631074000 	 -2.2051780000 
266.20 	 224.9893000 	 1.951850 	 -0.4627609000 	 -2.2054990000 
266.40 	 224.9845000 	 1.951850 	 -0.4594549000 	 -2.2023200000 
266.60 	 224.9829000 	 1.951850 	 -0.4625797000 	 -2.2048630000 
266.80 	 224.9797000 	 1.951875 	 -0.4631583000 	 -2.2056710000 
267.00 	 224.9749000 	 1.951900 	 -0.4596106000 	 -2.2025300000 
267.20 	 224.9718000 	 1.951900 	 -0.4621283000 	 -2.2040940000 
267.40 	 224.9670000 	 1.951925 	 -0.4638259000 	 -2.2062840000 
267.60 	 224.9638000 	 1.951950 	 -0.4598745000 	 -2.2028950000 
267.80 	 224.9591000 	 1.951950 	 -0.4617755000 	 -2.2037790000 
268.00 	 224.9638000 	 1.952000 	 -0.4638227000 	 -2.2063000000 
268.20 	 224.9591000 	 1.952025 	 -0.4599539000 	 -2.2029720000 
268.40 	 224.9575000 	 1.952050 	 -0.4615561000 	 -2.2037540000 
268.60 	 224.9559000 	 1.952075 	 -0.4639530000 	 -2.2063220000 
268.80 	 224.9559000 	 1.952100 	 -0.4600906000 	 -2.2031970000 
269.00 	 224.9543000 	 1.952125 	 -0.4614512000 	 -2.2035410000 
269.20 	 224.9559000 	 1.952175 	 -0.4640961000 	 -2.2062810000 
269.40 	 224.9591000 	 1.952200 	 -0.4603036000 	 -2.2031620000 
269.60 	 224.9591000 	 1.952225 	 -0.4610825000 	 -2.2030770000 
269.80 	 224.9591000 	 1.952250 	 -0.4640516000 	 -2.2063450000 
270.00 	 224.9591000 	 1.952275 	 -0.4606565000 	 -2.2036620000 
270.20 	 224.9638000 	 1.952300 	 -0.4603640000 	 -2.2026790000 
270.40 	 224.9654000 	 1.952325 	 -0.4639784000 	 -2.2061630000 
270.60 	 224.9686000 	 1.952350 	 -0.4614067000 	 -2.2042150000 
270.80 	 224.9749000 	 1.952375 	 -0.4599285000 	 -2.2023900000 
271.00 	 224.9813000 	 1.952375 	 -0.4637559000 	 -2.2058010000 
271.20 	 224.9877000 	 1.952400 	 -0.4622301000 	 -2.2054040000 
271.40 	 224.9956000 	 1.952425 	 -0.4596519000 	 -2.2024660000 
271.60 	 225.0036000 	 1.952400 	 -0.4634190000 	 -2.2056070000 
271.80 	 225.0067000 	 1.952400 	 -0.4628626000 	 -2.2058580000 
272.00 	 225.0067000 	 1.952400 	 -0.4595693000 	 -2.2026280000 
272.20 	 225.0115000 	 1.952400 	 -0.4632727000 	 -2.2054550000 
272.40 	 225.0099000 	 1.952400 	 -0.4631170000 	 -2.2061280000 
272.60 	 225.0115000 	 1.952400 	 -0.4596996000 	 -2.2026350000 
272.80 	 225.0115000 	 1.952400 	 -0.4628468000 	 -2.2050790000 
273.00 	 225.0115000 	 1.952400 	 -0.4635588000 	 -2.2063060000 
273.20 	 225.0115000 	 1.952400 	 -0.4597664000 	 -2.2027780000 
273.40 	 225.0067000 	 1.952400 	 -0.4628309000 	 -2.2047520000 
273.60 	 225.0067000 	 1.952400 	 -0.4637591000 	 -2.2064590000 
273.80 	 225.0036000 	 1.952400 	 -0.4599698000 	 -2.2028830000 
274.00 	 225.0067000 	 1.952400 	 -0.4623826000 	 -2.2045770000 
274.20 	 225.0036000 	 1.952400 	 -0.4640166000 	 -2.2065890000 
274.40 	 225.0036000 	 1.952400 	 -0.4603227000 	 -2.2034650000 
274.60 	 225.0036000 	 1.952400 	 -0.4617691000 	 -2.2038870000 
274.80 	 224.9988000 	 1.952400 	 -0.4644012000 	 -2.2069040000 
275.00 	 224.9988000 	 1.952400 	 -0.4608695000 	 -2.2039480000 
275.20 	 224.9988000 	 1.952400 	 -0.4610729000 	 -2.2034900000 
275.40 	 224.9988000 	 1.952400 	 -0.4643122000 	 -2.2066810000 
275.60 	 224.9924000 	 1.952400 	 -0.4613940000 	 -2.2045200000 
275.80 	 224.9908000 	 1.952400 	 -0.4603195000 	 -2.2028220000 
276.00 	 224.9877000 	 1.952400 	 -0.4641660000 	 -2.2063480000 
276.20 	 224.9845000 	 1.952400 	 -0.4619026000 	 -2.2049780000 
276.40 	 224.9797000 	 1.952400 	 -0.4602051000 	 -2.2026030000 
276.60 	 224.9749000 	 1.952400 	 -0.4640198000 	 -2.2060010000 
276.80 	 224.9718000 	 1.952400 	 -0.4624780000 	 -2.2051650000 
277.00 	 224.9670000 	 1.952425 	 -0.4598840000 	 -2.2024350000 
277.20 	 224.9591000 	 1.952450 	 -0.4635366000 	 -2.2055120000 
277.40 	 224.9559000 	 1.952475 	 -0.4631424000 	 -2.2059790000 
277.60 	 224.9527000 	 1.952500 	 -0.4599063000 	 -2.2026820000 
277.80 	 224.9527000 	 1.952550 	 -0.4630502000 	 -2.2050640000 
278.00 	 224.9559000 	 1.952575 	 -0.4637051000 	 -2.2063540000 
278.20 	 224.9591000 	 1.952600 	 -0.4598490000 	 -2.2027970000 
278.40 	 224.9591000 	 1.952625 	 -0.4626528000 	 -2.2044750000 
278.60 	 224.9575000 	 1.952650 	 -0.4639626000 	 -2.2064940000 
278.80 	 224.9559000 	 1.952700 	 -0.4600366000 	 -2.2028540000 
279.00 	 224.9559000 	 1.952725 	 -0.4624017000 	 -2.2043770000 
279.20 	 224.9559000 	 1.952750 	 -0.4641088000 	 -2.2066530000 
279.40 	 224.9591000 	 1.952775 	 -0.4598904000 	 -2.2030320000 
279.60 	 224.9638000 	 1.952800 	 -0.4618009000 	 -2.2040370000 
279.80 	 224.9670000 	 1.952825 	 -0.4644140000 	 -2.2066500000 
280.00 	 224.9718000 	 1.952850 	 -0.4606120000 	 -2.2035980000 
280.20 	 224.9749000 	 1.952875 	 -0.4613590000 	 -2.2035500000 
280.40 	 224.9781000 	 1.952875 	 -0.4641819000 	 -2.2067450000 
280.60 	 224.9829000 	 1.952900 	 -0.4603863000 	 -2.2033370000 
280.80 	 224.9877000 	 1.952925 	 -0.4615593000 	 -2.2037120000 
281.00 	 224.9956000 	 1.952900 	 -0.4642582000 	 -2.2068630000 
281.20 	 225.0020000 	 1.952900 	 -0.4603354000 	 -2.2037280000 
281.40 	 225.0036000 	 1.952900 	 -0.4611492000 	 -2.2035730000 
281.60 	 225.0083000 	 1.952900 	 -0.4643154000 	 -2.2067330000 
281.80 	 225.0067000 	 1.952900 	 -0.4609966000 	 -2.2039790000 
282.00 	 225.0115000 	 1.952900 	 -0.4607805000 	 -2.2034100000 
282.20 	 225.0147000 	 1.952900 	 -0.4642932000 	 -2.2065890000 
282.40 	 225.0147000 	 1.952900 	 -0.4611746000 	 -2.2043420000 
282.60 	 225.0163000 	 1.952900 	 -0.4604944000 	 -2.2030770000 
282.80 	 225.0147000 	 1.952900 	 -0.4642487000 	 -2.2065990000 
283.00 	 225.0131000 	 1.952900 	 -0.4615307000 	 -2.2045610000 
283.20 	 225.0067000 	 1.952900 	 -0.4601479000 	 -2.2027840000 
283.40 	 225.0036000 	 1.952900 	 -0.4641882000 	 -2.2062870000 
283.60 	 224.9972000 	 1.952900 	 -0.4617468000 	 -2.2048920000 
283.80 	 224.9956000 	 1.952900 	 -0.4601637000 	 -2.2027110000 
284.00 	 224.9956000 	 1.952900 	 -0.4639816000 	 -2.2059190000 
284.20 	 224.9908000 	 1.952900 	 -0.4623381000 	 -2.2053310000 
284.40 	 224.9908000 	 1.952900 	 -0.4599921000 	 -2.2030000000 
284.60 	 224.9877000 	 1.952900 	 -0.4636033000 	 -2.2064240000 
284.80 	 224.9829000 	 1.952900 	 -0.4628118000 	 -2.2063700000 
285.00 	 224.9797000 	 1.952900 	 -0.4596647000 	 -2.2033470000 
285.20 	 224.9749000 	 1.952900 	 -0.4634253000 	 -2.2060780000 
285.40 	 224.9718000 	 1.952900 	 -0.4632219000 	 -2.2067770000 
285.60 	 224.9670000 	 1.952900 	 -0.4599190000 	 -2.2032800000 
285.80 	 224.9670000 	 1.952925 	 -0.4629294000 	 -2.2056010000 
286.00 	 224.9638000 	 1.952950 	 -0.4637051000 	 -2.2068120000 
286.20 	 224.9591000 	 1.952975 	 -0.4598872000 	 -2.2033210000 
286.40 	 224.9591000 	 1.953000 	 -0.4628054000 	 -2.2054930000 
286.60 	 224.9559000 	 1.953025 	 -0.4638100000 	 -2.2070310000 
286.80 	 224.9559000 	 1.953050 	 -0.4600366000 	 -2.2036460000 
287.00 	 224.9511000 	 1.953100 	 -0.4621601000 	 -2.2049330000 
287.20 	 224.9511000 	 1.953125 	 -0.4643536000 	 -2.2074060000 
287.40 	 224.9495000 	 1.953150 	 -0.4604594000 	 -2.2039760000 
287.60 	 224.9479000 	 1.953175 	 -0.4616388000 	 -2.2043830000 
287.80 	 224.9479000 	 1.953225 	 -0.4643313000 	 -2.2074540000 
288.00 	 224.9479000 	 1.953250 	 -0.4607614000 	 -2.2045100000 
288.20 	 224.9559000 	 1.953300 	 -0.4615784000 	 -2.2045870000 
288.40 	 224.9638000 	 1.953325 	 -0.4645538000 	 -2.2074410000 
288.60 	 224.9718000 	 1.953350 	 -0.4611174000 	 -2.2047170000 
288.80 	 224.9829000 	 1.953375 	 -0.4614067000 	 -2.2040460000 
289.00 	 224.9893000 	 1.953350 	 -0.4647064000 	 -2.2075430000 
289.20 	 224.9956000 	 1.953350 	 -0.4615180000 	 -2.2050830000 
289.40 	 224.9988000 	 1.953350 	 -0.4609458000 	 -2.2038710000 
289.60 	 225.0036000 	 1.953350 	 -0.4646206000 	 -2.2072820000 
289.80 	 225.0067000 	 1.953350 	 -0.4617214000 	 -2.2052610000 
290.00 	 225.0115000 	 1.953350 	 -0.4604403000 	 -2.2034770000 
290.20 	 225.0147000 	 1.953350 	 -0.4643408000 	 -2.2069840000 
290.40 	 225.0115000 	 1.953350 	 -0.4624399000 	 -2.2059470000 
290.60 	 225.0115000 	 1.953350 	 -0.4603068000 	 -2.2032960000 
290.80 	 225.0115000 	 1.953350 	 -0.4641851000 	 -2.2065610000 
291.00 	 225.0067000 	 1.953350 	 -0.4629898000 	 -2.2064560000 
291.20 	 225.0067000 	 1.953350 	 -0.4602051000 	 -2.2032710000 
291.40 	 225.0052000 	 1.953350 	 -0.4638831000 	 -2.2063000000 
291.60 	 225.0004000 	 1.953350 	 -0.4632918000 	 -2.2065320000 
291.80 	 224.9972000 	 1.953350 	 -0.4601034000 	 -2.2032520000 
292.00 	 224.9940000 	 1.953350 	 -0.4636860000 	 -2.2061980000 
292.20 	 224.9877000 	 1.953350 	 -0.4636224000 	 -2.2067520000 
292.40 	 224.9829000 	 1.953350 	 -0.4599539000 	 -2.2034770000 
292.60 	 224.9829000 	 1.953350 	 -0.4628404000 	 -2.2055120000 
292.80 	 224.9829000 	 1.953375 	 -0.4640833000 	 -2.2072380000 
293.00 	 224.9797000 	 1.953375 	 -0.4603767000 	 -2.2036240000 
293.20 	 224.9797000 	 1.953400 	 -0.4623667000 	 -2.2048540000 
293.40 	 224.9749000 	 1.953400 	 -0.4645348000 	 -2.2075340000 
293.60 	 224.9749000 	 1.953400 	 -0.4610952000 	 -2.2041610000 
293.80 	 224.9718000 	 1.953425 	 -0.4620489000 	 -2.2045490000 
294.00 	 224.9718000 	 1.953425 	 -0.4650370000 	 -2.2077080000 
294.20 	 224.9718000 	 1.953450 	 -0.4618359000 	 -2.2052540000 
294.40 	 224.9718000 	 1.953500 	 -0.4610634000 	 -2.2040810000 
294.60 	 224.9670000 	 1.953500 	 -0.4649703000 	 -2.2074760000 
294.80 	 224.9606000 	 1.953525 	 -0.4622936000 	 -2.2058680000 
295.00 	 224.9591000 	 1.953550 	 -0.4609299000 	 -2.2038940000 
295.20 	 224.9559000 	 1.953575 	 -0.4648241000 	 -2.2074000000 
295.40 	 224.9543000 	 1.953600 	 -0.4623858000 	 -2.2057410000 
295.60 	 224.9511000 	 1.953650 	 -0.4610094000 	 -2.2038430000 
295.80 	 224.9511000 	 1.953675 	 -0.4648177000 	 -2.2073520000 
296.00 	 224.9511000 	 1.953700 	 -0.4627609000 	 -2.2062370000 
296.20 	 224.9559000 	 1.953725 	 -0.4606533000 	 -2.2036270000 
296.40 	 224.9591000 	 1.953750 	 -0.4646269000 	 -2.2071040000 
296.60 	 224.9638000 	 1.953800 	 -0.4630025000 	 -2.2063890000 
296.80 	 224.9670000 	 1.953800 	 -0.4606374000 	 -2.2037630000 
297.00 	 224.9749000 	 1.953825 	 -0.4643568000 	 -2.2069070000 
297.20 	 224.9797000 	 1.953850 	 -0.4633395000 	 -2.2064970000 
297.40 	 224.9861000 	 1.953850 	 -0.4604117000 	 -2.2036330000 
297.60 	 224.9877000 	 1.953850 	 -0.4643440000 	 -2.2065290000 
297.80 	 224.9908000 	 1.953850 	 -0.4640134000 	 -2.2071140000 
298.00 	 224.9908000 	 1.953850 	 -0.4607391000 	 -2.2036270000 
298.20 	 224.9956000 	 1.953850 	 -0.4637814000 	 -2.2060490000 
298.40 	 224.9956000 	 1.953850 	 -0.4645697000 	 -2.2075150000 
298.60 	 224.9956000 	 1.953850 	 -0.4608122000 	 -2.2041190000 
298.80 	 224.9956000 	 1.953850 	 -0.4634603000 	 -2.2056960000 
299.00 	 224.9908000 	 1.953850 	 -0.4644998000 	 -2.2074760000 
299.20 	 224.9908000 	 1.953850 	 -0.4607709000 	 -2.2038650000 
299.40 	 224.9908000 	 1.953850 	 -0.4629103000 	 -2.2052830000 
299.60 	 224.9877000 	 1.953850 	 -0.4649544000 	 -2.2077500000 
299.80 	 224.9829000 	 1.953850 	 -0.4610380000 	 -2.2043100000 
300.00 	 224.9813000 	 1.953850 	 -0.4625289000 	 -2.2049870000 
300.20 	 224.9749000 	 1.953875 	 -0.4651070000 	 -2.2077750000 
300.40 	 224.9718000 	 1.953875 	 -0.4612891000 	 -2.2044820000 
300.60 	 224.9670000 	 1.953900 	 -0.4626115000 	 -2.2049810000 
300.80 	 224.9670000 	 1.953925 	 -0.4651737000 	 -2.2079060000 
301.00 	 224.9638000 	 1.953950 	 -0.4617341000 	 -2.2049240000 
301.20 	 224.9591000 	 1.953950 	 -0.4620361000 	 -2.2044660000 
301.40 	 224.9559000 	 1.953975 	 -0.4653835000 	 -2.2076990000 
301.60 	 224.9511000 	 1.954025 	 -0.4618549000 	 -2.2049930000 
301.80 	 224.9511000 	 1.954050 	 -0.4616006000 	 -2.2041070000 
302.00 	 224.9479000 	 1.954075 	 -0.4652850000 	 -2.2075840000 
302.20 	 224.9479000 	 1.954125 	 -0.4625225000 	 -2.2056960000 
302.40 	 224.9511000 	 1.954150 	 -0.4612605000 	 -2.2039320000 
302.60 	 224.9527000 	 1.954200 	 -0.4649290000 	 -2.2073430000 
302.80 	 224.9591000 	 1.954225 	 -0.4631265000 	 -2.2063000000 
303.00 	 224.9654000 	 1.954250 	 -0.4610443000 	 -2.2038430000 
303.20 	 224.9718000 	 1.954275 	 -0.4648685000 	 -2.2070090000 
303.40 	 224.9749000 	 1.954300 	 -0.4634539000 	 -2.2066660000 
303.60 	 224.9797000 	 1.954300 	 -0.4609871000 	 -2.2034800000 
303.80 	 224.9797000 	 1.954325 	 -0.4645538000 	 -2.2065100000 
304.00 	 224.9829000 	 1.954300 	 -0.4642932000 	 -2.2068560000 
304.20 	 224.9829000 	 1.954325 	 -0.4608727000 	 -2.2037280000 
304.40 	 224.9877000 	 1.954350 	 -0.4645061000 	 -2.2065670000 
304.60 	 224.9877000 	 1.954350 	 -0.4643091000 	 -2.2072090000 
304.80 	 224.9956000 	 1.954350 	 -0.4608790000 	 -2.2038460000 
305.00 	 224.9972000 	 1.954350 	 -0.4641787000 	 -2.2062140000 
305.20 	 225.0004000 	 1.954350 	 -0.4647573000 	 -2.2075020000 
305.40 	 225.0036000 	 1.954350 	 -0.4608790000 	 -2.2039540000 
305.60 	 225.0036000 	 1.954350 	 -0.4637591000 	 -2.2058110000 
305.80 	 225.0036000 	 1.954350 	 -0.4650593000 	 -2.2077530000 
306.00 	 225.0004000 	 1.954350 	 -0.4611301000 	 -2.2042050000 
306.20 	 224.9988000 	 1.954350 	 -0.4632441000 	 -2.2053970000 
306.40 	 224.9908000 	 1.954350 	 -0.4653899000 	 -2.2078770000 
306.60 	 224.9877000 	 1.954350 	 -0.4615370000 	 -2.2046340000 
306.80 	 224.9829000 	 1.954350 	 -0.4626814000 	 -2.2047840000 
307.00 	 224.9829000 	 1.954350 	 -0.4653676000 	 -2.2079560000 
307.20 	 224.9797000 	 1.954350 	 -0.4618517000 	 -2.2049810000 
307.40 	 224.9797000 	 1.954350 	 -0.4621506000 	 -2.2044020000 
307.60 	 224.9749000 	 1.954375 	 -0.4656887000 	 -2.2077910000 
307.80 	 224.9749000 	 1.954400 	 -0.4621633000 	 -2.2052510000 
308.00 	 224.9781000 	 1.954400 	 -0.4619440000 	 -2.2041990000 
308.20 	 224.9797000 	 1.954425 	 -0.4655615000 	 -2.2077310000 
308.40 	 224.9829000 	 1.954400 	 -0.4626433000 	 -2.2056040000 
308.60 	 224.9877000 	 1.954425 	 -0.4620775000 	 -2.2043350000 
308.80 	 224.9877000 	 1.954450 	 -0.4655997000 	 -2.2077910000 
309.00 	 224.9829000 	 1.954450 	 -0.4628944000 	 -2.2059630000 
309.20 	 224.9797000 	 1.954475 	 -0.4616801000 	 -2.2040020000 
309.40 	 224.9765000 	 1.954450 	 -0.4658858000 	 -2.2076800000 
309.60 	 224.9749000 	 1.954450 	 -0.4631774000 	 -2.2060940000 
309.80 	 224.9749000 	 1.954450 	 -0.4615021000 	 -2.2038680000 
310.00 	 224.9765000 	 1.954475 	 -0.4653708000 	 -2.2072980000 
310.20 	 224.9749000 	 1.954500 	 -0.4640070000 	 -2.2068340000 
310.40 	 224.9749000 	 1.954500 	 -0.4613622000 	 -2.2038590000 
310.60 	 224.9718000 	 1.954525 	 -0.4651165000 	 -2.2069930000 
310.80 	 224.9718000 	 1.954525 	 -0.4642010000 	 -2.2069680000 
311.00 	 224.9670000 	 1.954550 	 -0.4613050000 	 -2.2039160000 
311.20 	 224.9670000 	 1.954575 	 -0.4650879000 	 -2.2069580000 
311.40 	 224.9686000 	 1.954600 	 -0.4644839000 	 -2.2072860000 
311.60 	 224.9670000 	 1.954600 	 -0.4613431000 	 -2.2037860000 
311.80 	 224.9670000 	 1.954625 	 -0.4646111000 	 -2.2065990000 
312.00 	 224.9670000 	 1.954650 	 -0.4651610000 	 -2.2076770000 
312.20 	 224.9686000 	 1.954675 	 -0.4611460000 	 -2.2042180000 
312.40 	 224.9702000 	 1.954675 	 -0.4640357000 	 -2.2058770000 
312.60 	 224.9718000 	 1.954725 	 -0.4656092000 	 -2.2079780000 
312.80 	 224.9749000 	 1.954725 	 -0.4617119000 	 -2.2046500000 
313.00 	 224.9749000 	 1.954750 	 -0.4632505000 	 -2.2050410000 
313.20 	 224.9749000 	 1.954775 	 -0.4658699000 	 -2.2081310000 
313.40 	 224.9797000 	 1.954750 	 -0.4619344000 	 -2.2049010000 
313.60 	 224.9829000 	 1.954750 	 -0.4627673000 	 -2.2049490000 
313.80 	 224.9829000 	 1.954775 	 -0.4659081000 	 -2.2080800000 
314.00 	 224.9877000 	 1.954800 	 -0.4623318000 	 -2.2051490000 
314.20 	 224.9908000 	 1.954800 	 -0.4628690000 	 -2.2047650000 
314.40 	 224.9988000 	 1.954800 	 -0.4661655000 	 -2.2080520000 
314.60 	 224.9988000 	 1.954800 	 -0.4625797000 	 -2.2053910000 
314.80 	 224.9988000 	 1.954800 	 -0.4626687000 	 -2.2046850000 
315.00 	 224.9956000 	 1.954800 	 -0.4660574000 	 -2.2079530000 
315.20 	 224.9924000 	 1.954800 	 -0.4628086000 	 -2.2056770000 
315.40 	 224.9877000 	 1.954800 	 -0.4621188000 	 -2.2041830000 
315.60 	 224.9797000 	 1.954800 	 -0.4658763000 	 -2.2079720000 
315.80 	 224.9749000 	 1.954800 	 -0.4631869000 	 -2.2059410000 
316.00 	 224.9749000 	 1.954800 	 -0.4620457000 	 -2.2042560000 
316.20 	 224.9734000 	 1.954825 	 -0.4658604000 	 -2.2076990000 
316.40 	 224.9749000 	 1.954825 	 -0.4635652000 	 -2.2063730000 
316.60 	 224.9797000 	 1.954850 	 -0.4617373000 	 -2.2041030000 
316.80 	 224.9797000 	 1.954850 	 -0.4657777000 	 -2.2075530000 
317.00 	 224.9829000 	 1.954850 	 -0.4639149000 	 -2.2067390000 
317.20 	 224.9829000 	 1.954875 	 -0.4614194000 	 -2.2039700000 
317.40 	 224.9829000 	 1.954900 	 -0.4651960000 	 -2.2069640000 
317.60 	 224.9877000 	 1.954900 	 -0.4647605000 	 -2.2072280000 
317.80 	 224.9908000 	 1.954900 	 -0.4614925000 	 -2.2040750000 
318.00 	 224.9908000 	 1.954900 	 -0.4651165000 	 -2.2067800000 
318.20 	 224.9956000 	 1.954900 	 -0.4652373000 	 -2.2077020000 
318.40 	 224.9940000 	 1.954900 	 -0.4615434000 	 -2.2042180000 
318.60 	 224.9940000 	 1.954900 	 -0.4650275000 	 -2.2068340000 
318.80 	 224.9908000 	 1.954900 	 -0.4653454000 	 -2.2078510000 
319.00 	 224.9877000 	 1.954900 	 -0.4615370000 	 -2.2043290000 
319.20 	 224.9877000 	 1.954900 	 -0.4648209000 	 -2.2063860000 
319.40 	 224.9877000 	 1.954900 	 -0.4657237000 	 -2.2079820000 
319.60 	 224.9877000 	 1.954900 	 -0.4619280000 	 -2.2045200000 
319.80 	 224.9861000 	 1.954900 	 -0.4641374000 	 -2.2057850000 
320.00 	 224.9877000 	 1.954900 	 -0.4660765000 	 -2.2081690000 
320.20 	 224.9829000 	 1.954900 	 -0.4621983000 	 -2.2047490000 
320.40 	 224.9797000 	 1.954900 	 -0.4638322000 	 -2.2055370000 
320.60 	 224.9797000 	 1.954900 	 -0.4661624000 	 -2.2083310000 
320.80 	 224.9797000 	 1.954925 	 -0.4625162000 	 -2.2050790000 
321.00 	 224.9797000 	 1.954950 	 -0.4634190000 	 -2.2052260000 
321.20 	 224.9797000 	 1.954950 	 -0.4664135000 	 -2.2084050000 
321.40 	 224.9749000 	 1.954975 	 -0.4628404000 	 -2.2054200000 
321.60 	 224.9797000 	 1.954950 	 -0.4631074000 	 -2.2048950000 
321.80 	 224.9797000 	 1.954975 	 -0.4666138000 	 -2.2083090000 
322.00 	 224.9797000 	 1.955000 	 -0.4630248000 	 -2.2056670000 
322.20 	 224.9749000 	 1.955000 	 -0.4631297000 	 -2.2049110000 
322.40 	 224.9734000 	 1.955025 	 -0.4666265000 	 -2.2082650000 
322.60 	 224.9670000 	 1.955025 	 -0.4634317000 	 -2.2059820000 
322.80 	 224.9638000 	 1.955025 	 -0.4626497000 	 -2.2045520000 
323.00 	 224.9591000 	 1.955050 	 -0.4664358000 	 -2.2081150000 
323.20 	 224.9559000 	 1.955100 	 -0.4641342000 	 -2.2067200000 
323.40 	 224.9559000 	 1.955125 	 -0.4621983000 	 -2.2044790000 
323.60 	 224.9559000 	 1.955150 	 -0.4664326000 	 -2.2079940000 
323.80 	 224.9591000 	 1.955175 	 -0.4643472000 	 -2.2069710000 
324.00 	 224.9638000 	 1.955200 	 -0.4620043000 	 -2.2042180000 
324.20 	 224.9670000 	 1.955250 	 -0.4659462000 	 -2.2075270000 
324.40 	 224.9749000 	 1.955250 	 -0.4648622000 	 -2.2074950000 
324.60 	 224.9765000 	 1.955275 	 -0.4619376000 	 -2.2041640000 
324.80 	 224.9797000 	 1.955275 	 -0.4652246000 	 -2.2070150000 
325.00 	 224.9829000 	 1.955275 	 -0.4652119000 	 -2.2079780000 
325.20 	 224.9877000 	 1.955300 	 -0.4616579000 	 -2.2044980000 
325.40 	 224.9908000 	 1.955300 	 -0.4649862000 	 -2.2070820000 
325.60 	 224.9956000 	 1.955300 	 -0.4652437000 	 -2.2080550000 
325.80 	 224.9988000 	 1.955300 	 -0.4616833000 	 -2.2043160000 
326.00 	 225.0036000 	 1.955300 	 -0.4649353000 	 -2.2067670000 
326.20 	 225.0036000 	 1.955300 	 -0.4655393000 	 -2.2081020000 
326.40 	 225.0036000 	 1.955300 	 -0.4615402000 	 -2.2044690000 
326.60 	 225.0036000 	 1.955300 	 -0.4647573000 	 -2.2067010000 
326.80 	 225.0036000 	 1.955300 	 -0.4656061000 	 -2.2081730000 
327.00 	 224.9988000 	 1.955300 	 -0.4617500000 	 -2.2044690000 
327.20 	 224.9988000 	 1.955300 	 -0.4643377000 	 -2.2062620000 
327.40 	 224.9988000 	 1.955300 	 -0.4658159000 	 -2.2082520000 
327.60 	 224.9988000 	 1.955300 	 -0.4620934000 	 -2.2046920000 
327.80 	 224.9988000 	 1.955300 	 -0.4642868000 	 -2.2062140000 
328.00 	 224.9972000 	 1.955300 	 -0.4661306000 	 -2.2084050000 
328.20 	 224.9956000 	 1.955300 	 -0.4621728000 	 -2.2050290000 
328.40 	 224.9956000 	 1.955300 	 -0.4638100000 	 -2.2057690000 
328.60 	 224.9877000 	 1.955300 	 -0.4662863000 	 -2.2087260000 
328.80 	 224.9877000 	 1.955300 	 -0.4622332000 	 -2.2054200000 
329.00 	 224.9829000 	 1.955300 	 -0.4631805000 	 -2.2051780000 
329.20 	 224.9797000 	 1.955300 	 -0.4662927000 	 -2.2085640000 
329.40 	 224.9749000 	 1.955300 	 -0.4628722000 	 -2.2060300000 
329.60 	 224.9797000 	 1.955325 	 -0.4628023000 	 -2.2048000000 
329.80 	 224.9749000 	 1.955350 	 -0.4665057000 	 -2.2085000000 
330.00 	 224.9797000 	 1.955350 	 -0.4634444000 	 -2.2062840000 
330.20 	 224.9797000 	 1.955375 	 -0.4626338000 	 -2.2047110000 
330.40 	 224.9797000 	 1.955350 	 -0.4664072000 	 -2.2082010000 
330.60 	 224.9797000 	 1.955375 	 -0.4635397000 	 -2.2063350000 
330.80 	 224.9749000 	 1.955400 	 -0.4624875000 	 -2.2047140000 
331.00 	 224.9749000 	 1.955400 	 -0.4663849000 	 -2.2081950000 
331.20 	 224.9749000 	 1.955400 	 -0.4639657000 	 -2.2067390000 
331.40 	 224.9749000 	 1.955400 	 -0.4621824000 	 -2.2043510000 
331.60 	 224.9749000 	 1.955425 	 -0.4658953000 	 -2.2079150000 
331.80 	 224.9797000 	 1.955450 	 -0.4643345000 	 -2.2070030000 
332.00 	 224.9829000 	 1.955450 	 -0.4622396000 	 -2.2045390000 
332.20 	 224.9829000 	 1.955450 	 -0.4660130000 	 -2.2079560000 
332.40 	 224.9877000 	 1.955450 	 -0.4650211000 	 -2.2076830000 
332.60 	 224.9877000 	 1.955475 	 -0.4619535000 	 -2.2045450000 
332.80 	 224.9829000 	 1.955500 	 -0.4656251000 	 -2.2074830000 
333.00 	 224.9829000 	 1.955500 	 -0.4655552000 	 -2.2080800000 
333.20 	 224.9813000 	 1.955525 	 -0.4619312000 	 -2.2049170000 
333.40 	 224.9797000 	 1.955500 	 -0.4650021000 	 -2.2067420000 
333.60 	 224.9781000 	 1.955500 	 -0.4658794000 	 -2.2085190000 
333.80 	 224.9797000 	 1.955525 	 -0.4619122000 	 -2.2047620000 
334.00 	 224.9797000 	 1.955525 	 -0.4649226000 	 -2.2067640000 
334.20 	 224.9797000 	 1.955550 	 -0.4657809000 	 -2.2082970000 
334.40 	 224.9829000 	 1.955575 	 -0.4618613000 	 -2.2047300000 
334.60 	 224.9829000 	 1.955550 	 -0.4648558000 	 -2.2066090000 
334.80 	 224.9829000 	 1.955575 	 -0.4662895000 	 -2.2085890000 
335.00 	 224.9861000 	 1.955575 	 -0.4622873000 	 -2.2050250000 
335.20 	 224.9877000 	 1.955600 	 -0.4642105000 	 -2.2059760000 
335.40 	 224.9877000 	 1.955625 	 -0.4665756000 	 -2.2088210000 
335.60 	 224.9829000 	 1.955600 	 -0.4628690000 	 -2.2053620000 
335.80 	 224.9829000 	 1.955600 	 -0.4641469000 	 -2.2058300000 
336.00 	 224.9797000 	 1.955600 	 -0.4667377000 	 -2.2087990000 
336.20 	 224.9749000 	 1.955600 	 -0.4630311000 	 -2.2056930000 
336.40 	 224.9718000 	 1.955625 	 -0.4634476000 	 -2.2054830000 
336.60 	 224.9718000 	 1.955650 	 -0.4666646000 	 -2.2087670000 
336.80 	 224.9718000 	 1.955650 	 -0.4632092000 	 -2.2058650000 
337.00 	 224.9749000 	 1.955700 	 -0.4632028000 	 -2.2051750000 
337.20 	 224.9749000 	 1.955700 	 -0.4668681000 	 -2.2087000000 
337.40 	 224.9749000 	 1.955700 	 -0.4632092000 	 -2.2060330000 
337.60 	 224.9749000 	 1.955700 	 -0.4632918000 	 -2.2053370000 
337.80 	 224.9749000 	 1.955725 	 -0.4668745000 	 -2.2086430000 
338.00 	 224.9749000 	 1.955750 	 -0.4633109000 	 -2.2059820000 
338.20 	 224.9749000 	 1.955750 	 -0.4632250000 	 -2.2050090000 
338.40 	 224.9749000 	 1.955775 	 -0.4667982000 	 -2.2087350000 
338.60 	 224.9797000 	 1.955750 	 -0.4636383000 	 -2.2063420000 
338.80 	 224.9797000 	 1.955775 	 -0.4632028000 	 -2.2051970000 
339.00 	 224.9797000 	 1.955800 	 -0.4668967000 	 -2.2086520000 
339.20 	 224.9797000 	 1.955800 	 -0.4638259000 	 -2.2065830000 
339.40 	 224.9797000 	 1.955800 	 -0.4628881000 	 -2.2049270000 
339.60 	 224.9797000 	 1.955800 	 -0.4669253000 	 -2.2086910000 
339.80 	 224.9845000 	 1.955825 	 -0.4644171000 	 -2.2069230000 
340.00 	 224.9861000 	 1.955850 	 -0.4627991000 	 -2.2049460000 
340.20 	 224.9877000 	 1.955850 	 -0.4666837000 	 -2.2083950000 
340.40 	 224.9877000 	 1.955875 	 -0.4644267000 	 -2.2068690000 
340.60 	 224.9845000 	 1.955850 	 -0.4627132000 	 -2.2047490000 
340.80 	 224.9829000 	 1.955850 	 -0.4666106000 	 -2.2085790000 
341.00 	 224.9797000 	 1.955850 	 -0.4644489000 	 -2.2071520000 
341.20 	 224.9797000 	 1.955850 	 -0.4625130000 	 -2.2046980000 
341.40 	 224.9797000 	 1.955850 	 -0.4666805000 	 -2.2083160000 
341.60 	 224.9797000 	 1.955875 	 -0.4648018000 	 -2.2075910000 
341.80 	 224.9797000 	 1.955900 	 -0.4623190000 	 -2.2046220000 
342.00 	 224.9829000 	 1.955925 	 -0.4664230000 	 -2.2080550000 
342.20 	 224.9829000 	 1.955900 	 -0.4653358000 	 -2.2079440000 
342.40 	 224.9877000 	 1.955900 	 -0.4623763000 	 -2.2047040000 
342.60 	 224.9908000 	 1.955900 	 -0.4661306000 	 -2.2077150000 
342.80 	 224.9908000 	 1.955900 	 -0.4659494000 	 -2.2082230000 
343.00 	 224.9908000 	 1.955900 	 -0.4622078000 	 -2.2048280000 
343.20 	 224.9908000 	 1.955900 	 -0.4658254000 	 -2.2075750000 
343.40 	 224.9908000 	 1.955900 	 -0.4660130000 	 -2.2082360000 
343.60 	 224.9877000 	 1.955900 	 -0.4624081000 	 -2.2046570000 
343.80 	 224.9829000 	 1.955900 	 -0.4658985000 	 -2.2074510000 
344.00 	 224.9749000 	 1.955925 	 -0.4658667000 	 -2.2082580000 
344.20 	 224.9734000 	 1.955950 	 -0.4623413000 	 -2.2047420000 
344.40 	 224.9670000 	 1.955975 	 -0.4657269000 	 -2.2072510000 
344.60 	 224.9654000 	 1.955975 	 -0.4663118000 	 -2.2086720000 
344.80 	 224.9638000 	 1.956000 	 -0.4622904000 	 -2.2050000000 
345.00 	 224.9591000 	 1.956025 	 -0.4651801000 	 -2.2068280000 
345.20 	 224.9591000 	 1.956050 	 -0.4664167000 	 -2.2086240000 
345.40 	 224.9591000 	 1.956075 	 -0.4624780000 	 -2.2050060000 
345.60 	 224.9591000 	 1.956100 	 -0.4651133000 	 -2.2067670000 
345.80 	 224.9638000 	 1.956150 	 -0.4664453000 	 -2.2086970000 
346.00 	 224.9638000 	 1.956150 	 -0.4627737000 	 -2.2052730000 
346.20 	 224.9670000 	 1.956175 	 -0.4645443000 	 -2.2061670000 
346.40 	 224.9718000 	 1.956200 	 -0.4666710000 	 -2.2089040000 
346.60 	 224.9749000 	 1.956225 	 -0.4626783000 	 -2.2053750000 
346.80 	 224.9797000 	 1.956225 	 -0.4645411000 	 -2.2062750000 
347.00 	 224.9877000 	 1.956250 	 -0.4668840000 	 -2.2088690000 
347.20 	 224.9908000 	 1.956250 	 -0.4630598000 	 -2.2057500000 
347.40 	 224.9972000 	 1.956250 	 -0.4643281000 	 -2.2060680000 
347.60 	 224.9988000 	 1.956250 	 -0.4671542000 	 -2.2089510000 
347.80 	 225.0036000 	 1.956250 	 -0.4629962000 	 -2.2058550000 
348.00 	 225.0036000 	 1.956250 	 -0.4641787000 	 -2.2058230000 
348.20 	 225.0067000 	 1.956250 	 -0.4669921000 	 -2.2089670000 
348.40 	 225.0067000 	 1.956250 	 -0.4633299000 	 -2.2058460000 
348.60 	 225.0052000 	 1.956250 	 -0.4637814000 	 -2.2056290000 
348.80 	 225.0067000 	 1.956250 	 -0.4671701000 	 -2.2089230000 
349.00 	 225.0036000 	 1.956250 	 -0.4635207000 	 -2.2062210000 
349.20 	 225.0036000 	 1.956250 	 -0.4634348000 	 -2.2053430000 
349.40 	 224.9988000 	 1.956250 	 -0.4671160000 	 -2.2089860000 
349.60 	 225.0004000 	 1.956250 	 -0.4637623000 	 -2.2066850000 
349.80 	 224.9988000 	 1.956250 	 -0.4632092000 	 -2.2051620000 
350.00 	 224.9956000 	 1.956250 	 -0.4671319000 	 -2.2088750000 
350.20 	 224.9908000 	 1.956250 	 -0.4640484000 	 -2.2066850000 
350.40 	 224.9877000 	 1.956250 	 -0.4630598000 	 -2.2050450000 
350.60 	 224.9877000 	 1.956250 	 -0.4669189000 	 -2.2087510000 
350.80 	 224.9861000 	 1.956250 	 -0.4647255000 	 -2.2072060000 
351.00 	 224.9877000 	 1.956250 	 -0.4630089000 	 -2.2050090000 
351.20 	 224.9877000 	 1.956250 	 -0.4666901000 	 -2.2083690000 
351.40 	 224.9908000 	 1.956250 	 -0.4649957000 	 -2.2076190000 
351.60 	 224.9908000 	 1.956250 	 -0.4625797000 	 -2.2047810000 
351.80 	 224.9908000 	 1.956250 	 -0.4667123000 	 -2.2081530000 
352.00 	 224.9908000 	 1.956250 	 -0.4652151000 	 -2.2078510000 
352.20 	 224.9908000 	 1.956250 	 -0.4626592000 	 -2.2047970000 
352.40 	 224.9908000 	 1.956250 	 -0.4665629000 	 -2.2081920000 
352.60 	 224.9908000 	 1.956250 	 -0.4655107000 	 -2.2079940000 
352.80 	 224.9908000 	 1.956250 	 -0.4625034000 	 -2.2048820000 
353.00 	 224.9877000 	 1.956250 	 -0.4664421000 	 -2.2081090000 
353.20 	 224.9797000 	 1.956250 	 -0.4652087000 	 -2.2078290000 
353.40 	 224.9718000 	 1.956250 	 -0.4624526000 	 -2.2048500000 
353.60 	 224.9654000 	 1.956275 	 -0.4663277000 	 -2.2079090000 
353.80 	 224.9591000 	 1.956275 	 -0.4656664000 	 -2.2082840000 
354.00 	 224.9543000 	 1.956325 	 -0.4624017000 	 -2.2050290000 
354.20 	 224.9511000 	 1.956350 	 -0.4659049000 	 -2.2075750000 
354.40 	 224.9511000 	 1.956375 	 -0.4659303000 	 -2.2083540000 
354.60 	 224.9511000 	 1.956400 	 -0.4622777000 	 -2.2049400000 
354.80 	 224.9511000 	 1.956450 	 -0.4660320000 	 -2.2078420000 
355.00 	 224.9559000 	 1.956475 	 -0.4658476000 	 -2.2083470000 
355.20 	 224.9559000 	 1.956500 	 -0.4623731000 	 -2.2050250000 
355.40 	 224.9559000 	 1.956550 	 -0.4659939000 	 -2.2077530000 
355.60 	 224.9559000 	 1.956550 	 -0.4659081000 	 -2.2083950000 
355.80 	 224.9591000 	 1.956600 	 -0.4624557000 	 -2.2050060000 
356.00 	 224.9638000 	 1.956625 	 -0.4657173000 	 -2.2072440000 
356.20 	 224.9718000 	 1.956650 	 -0.4663022000 	 -2.2087640000 
356.40 	 224.9765000 	 1.956650 	 -0.4626211000 	 -2.2051460000 
356.60 	 224.9829000 	 1.956675 	 -0.4653200000 	 -2.2071110000 
356.80 	 224.9877000 	 1.956675 	 -0.4664103000 	 -2.2086780000 
357.00 	 224.9877000 	 1.956700 	 -0.4625765000 	 -2.2051300000 
357.20 	 224.9908000 	 1.956700 	 -0.4654630000 	 -2.2070790000 
357.40 	 224.9956000 	 1.956700 	 -0.4665788000 	 -2.2089450000 
357.60 	 224.9988000 	 1.956700 	 -0.4628181000 	 -2.2052640000 
357.80 	 225.0036000 	 1.956700 	 -0.4651991000 	 -2.2065190000 
358.00 	 225.0067000 	 1.956700 	 -0.4668935000 	 -2.2092180000 
358.20 	 225.0115000 	 1.956700 	 -0.4629739000 	 -2.2056990000 
358.40 	 225.0147000 	 1.956700 	 -0.4647764000 	 -2.2063830000 
358.60 	 225.0147000 	 1.956700 	 -0.4671415000 	 -2.2091580000 
358.80 	 225.0179000 	 1.956700 	 -0.4634348000 	 -2.2061950000 
359.00 	 225.0179000 	 1.956700 	 -0.4639276000 	 -2.2056230000 
359.20 	 225.0179000 	 1.956700 	 -0.4674625000 	 -2.2090720000 
359.40 	 225.0226000 	 1.956700 	 -0.4640929000 	 -2.2066940000 
359.60 	 225.0179000 	 1.956700 	 -0.4633522000 	 -2.2052960000 
359.80 	 225.0179000 	 1.956700 	 -0.4672750000 	 -2.2089480000 
360.00 	 225.0147000 	 1.956700 	 -0.4647287000 	 -2.2074250000 
360.20 	 225.0115000 	 1.956700 	 -0.4628976000 	 -2.2050570000 
360.40 	 225.0067000 	 1.956700 	 -0.4669921000 	 -2.2084840000 
360.60 	 225.0036000 	 1.956700 	 -0.4652087000 	 -2.2079020000 
360.80 	 225.0036000 	 1.956700 	 -0.4626211000 	 -2.2050090000 
361.00 	 225.0004000 	 1.956700 	 -0.4668363000 	 -2.2083440000 
361.20 	 224.9988000 	 1.956700 	 -0.4654948000 	 -2.2079910000 
361.40 	 224.9988000 	 1.956700 	 -0.4627800000 	 -2.2051110000 
361.60 	 224.9956000 	 1.956700 	 -0.4662832000 	 -2.2079850000 
361.80 	 224.9956000 	 1.956700 	 -0.4658445000 	 -2.2082460000 
362.00 	 224.9956000 	 1.956700 	 -0.4626211000 	 -2.2051050000 
362.20 	 224.9956000 	 1.956700 	 -0.4664072000 	 -2.2077340000 
362.40 	 224.9956000 	 1.956700 	 -0.4658794000 	 -2.2084680000 
362.60 	 224.9956000 	 1.956700 	 -0.4625289000 	 -2.2049710000 
362.80 	 224.9956000 	 1.956700 	 -0.4661337000 	 -2.2075430000 
363.00 	 224.9908000 	 1.956700 	 -0.4663626000 	 -2.2086270000 
363.20 	 224.9877000 	 1.956700 	 -0.4627387000 	 -2.2050920000 
363.40 	 224.9829000 	 1.956700 	 -0.4657237000 	 -2.2073590000 
363.60 	 224.9797000 	 1.956700 	 -0.4665152000 	 -2.2088180000 
363.80 	 224.9797000 	 1.956700 	 -0.4627705000 	 -2.2052000000 
364.00 	 224.9797000 	 1.956700 	 -0.4654662000 	 -2.2069610000 
364.20 	 224.9797000 	 1.956700 	 -0.4668554000 	 -2.2090120000 
364.40 	 224.9845000 	 1.956700 	 -0.4628722000 	 -2.2054670000 
364.60 	 224.9829000 	 1.956700 	 -0.4650084000 	 -2.2066660000 
364.80 	 224.9797000 	 1.956700 	 -0.4668808000 	 -2.2090310000 
365.00 	 224.9749000 	 1.956700 	 -0.4631837000 	 -2.2055560000 
365.20 	 224.9718000 	 1.956700 	 -0.4646937000 	 -2.2063000000 
365.40 	 224.9670000 	 1.956700 	 -0.4672527000 	 -2.2091900000 
365.60 	 224.9638000 	 1.956700 	 -0.4635938000 	 -2.2062270000 
365.80 	 224.9638000 	 1.956725 	 -0.4641978000 	 -2.2059190000 
366.00 	 224.9638000 	 1.956750 	 -0.4672972000 	 -2.2091580000 
366.20 	 224.9591000 	 1.956775 	 -0.4639085000 	 -2.2065700000 
366.40 	 224.9591000 	 1.956800 	 -0.4636002000 	 -2.2054830000 
366.60 	 224.9559000 	 1.956850 	 -0.4671637000 	 -2.2091260000 
366.80 	 224.9559000 	 1.956875 	 -0.4642709000 	 -2.2068660000 
367.00 	 224.9559000 	 1.956900 	 -0.4632568000 	 -2.2051270000 
367.20 	 224.9559000 	 1.956925 	 -0.4673227000 	 -2.2087640000 
367.40 	 224.9591000 	 1.956950 	 -0.4648844000 	 -2.2074190000 
367.60 	 224.9638000 	 1.957000 	 -0.4630121000 	 -2.2049740000 
367.80 	 224.9638000 	 1.957000 	 -0.4669889000 	 -2.2084270000 
368.00 	 224.9686000 	 1.957025 	 -0.4650784000 	 -2.2076000000 
368.20 	 224.9749000 	 1.957050 	 -0.4628786000 	 -2.2049430000 
368.40 	 224.9829000 	 1.957075 	 -0.4671319000 	 -2.2086300000 
368.60 	 224.9908000 	 1.957050 	 -0.4655234000 	 -2.2079850000 
368.80 	 224.9956000 	 1.957050 	 -0.4629008000 	 -2.2049740000 
369.00 	 224.9988000 	 1.957050 	 -0.4667187000 	 -2.2085000000 
369.20 	 225.0036000 	 1.957050 	 -0.4657618000 	 -2.2084050000 
369.40 	 225.0067000 	 1.957050 	 -0.4626242000 	 -2.2051620000 
369.60 	 225.0083000 	 1.957050 	 -0.4663467000 	 -2.2080330000 
369.80 	 225.0115000 	 1.957050 	 -0.4661274000 	 -2.2087000000 
370.00 	 225.0115000 	 1.957050 	 -0.4625193000 	 -2.2051110000 
370.20 	 225.0115000 	 1.957050 	 -0.4660161000 	 -2.2077940000 
370.40 	 225.0052000 	 1.957050 	 -0.4663658000 	 -2.2086330000 
370.60 	 224.9956000 	 1.957050 	 -0.4627005000 	 -2.2051430000 
370.80 	 224.9956000 	 1.957050 	 -0.4658604000 	 -2.2074860000 
371.00 	 224.9908000 	 1.957050 	 -0.4665597000 	 -2.2089770000 
371.20 	 224.9908000 	 1.957050 	 -0.4628213000 	 -2.2053240000 
371.40 	 224.9908000 	 1.957050 	 -0.4655615000 	 -2.2070250000 
371.60 	 224.9908000 	 1.957050 	 -0.4666742000 	 -2.2090910000 
371.80 	 224.9908000 	 1.957050 	 -0.4627323000 	 -2.2055910000 
372.00 	 224.9908000 	 1.957050 	 -0.4656188000 	 -2.2071430000 
372.20 	 224.9877000 	 1.957050 	 -0.4669444000 	 -2.2091520000 
372.40 	 224.9829000 	 1.957050 	 -0.4631487000 	 -2.2056990000 
372.60 	 224.9829000 	 1.957050 	 -0.4649130000 	 -2.2067390000 
372.80 	 224.9829000 	 1.957075 	 -0.4671478000 	 -2.2094220000 
373.00 	 224.9877000 	 1.957100 	 -0.4630598000 	 -2.2058010000 
373.20 	 224.9877000 	 1.957100 	 -0.4648844000 	 -2.2066720000 
373.40 	 224.9908000 	 1.957125 	 -0.4671955000 	 -2.2093960000 
373.60 	 224.9877000 	 1.957100 	 -0.4631074000 	 -2.2060230000 
373.80 	 224.9845000 	 1.957100 	 -0.4645411000 	 -2.2063420000 
374.00 	 224.9813000 	 1.957100 	 -0.4674276000 	 -2.2096470000 
374.20 	 224.9797000 	 1.957100 	 -0.4637559000 	 -2.2065230000 
374.40 	 224.9797000 	 1.957100 	 -0.4640675000 	 -2.2060710000 
374.60 	 224.9749000 	 1.957100 	 -0.4675865000 	 -2.2095550000 
374.80 	 224.9749000 	 1.957125 	 -0.4642709000 	 -2.2071010000 
375.00 	 224.9718000 	 1.957150 	 -0.4637241000 	 -2.2056290000 
375.20 	 224.9718000 	 1.957150 	 -0.4675166000 	 -2.2093930000 
375.40 	 224.9670000 	 1.957175 	 -0.4650021000 	 -2.2076160000 
375.60 	 224.9638000 	 1.957200 	 -0.4632314000 	 -2.2055720000 
375.80 	 224.9638000 	 1.957225 	 -0.4673131000 	 -2.2092850000 
376.00 	 224.9638000 	 1.957250 	 -0.4651991000 	 -2.2078510000 
376.20 	 224.9591000 	 1.957250 	 -0.4632123000 	 -2.2057250000 
376.40 	 224.9591000 	 1.957300 	 -0.4671319000 	 -2.2089290000 
376.60 	 224.9638000 	 1.957325 	 -0.4657587000 	 -2.2083570000 
376.80 	 224.9638000 	 1.957350 	 -0.4630248000 	 -2.2054390000 
377.00 	 224.9670000 	 1.957350 	 -0.4664580000 	 -2.2083820000 
377.20 	 224.9718000 	 1.957375 	 -0.4662069000 	 -2.2088050000 
377.40 	 224.9765000 	 1.957400 	 -0.4627514000 	 -2.2053560000 
377.60 	 224.9797000 	 1.957425 	 -0.4662609000 	 -2.2078960000 
377.80 	 224.9877000 	 1.957400 	 -0.4671542000 	 -2.2095650000 
378.00 	 224.9877000 	 1.957400 	 -0.4634158000 	 -2.2060110000 
378.20 	 224.9956000 	 1.957400 	 -0.4661020000 	 -2.2078800000 
378.40 	 224.9988000 	 1.957400 	 -0.4674657000 	 -2.2098800000 
378.60 	 225.0036000 	 1.957400 	 -0.4636256000 	 -2.2061820000 
378.80 	 225.0067000 	 1.957400 	 -0.4657587000 	 -2.2076350000 
379.00 	 225.0036000 	 1.957400 	 -0.4678567000 	 -2.2100190000 
379.20 	 225.0036000 	 1.957400 	 -0.4638004000 	 -2.2066690000 
379.40 	 225.0036000 	 1.957400 	 -0.4650879000 	 -2.2067830000 
379.60 	 224.9988000 	 1.957400 	 -0.4679235000 	 -2.2099850000 
379.80 	 224.9988000 	 1.957400 	 -0.4641819000 	 -2.2071110000 
380.00 	 224.9956000 	 1.957400 	 -0.4646269000 	 -2.2066720000 
380.20 	 224.9956000 	 1.957400 	 -0.4677264000 	 -2.2100480000 
380.40 	 224.9956000 	 1.957400 	 -0.4643377000 	 -2.2073490000 
380.60 	 224.9877000 	 1.957400 	 -0.4643027000 	 -2.2064500000 
380.80 	 224.9877000 	 1.957400 	 -0.4678313000 	 -2.2099340000 
381.00 	 224.9877000 	 1.957400 	 -0.4645443000 	 -2.2076070000 
381.20 	 224.9877000 	 1.957400 	 -0.4642137000 	 -2.2063640000 
381.40 	 224.9877000 	 1.957400 	 -0.4678567000 	 -2.2099140000 
381.60 	 224.9877000 	 1.957400 	 -0.4652977000 	 -2.2081570000 
381.80 	 224.9877000 	 1.957400 	 -0.4635111000 	 -2.2060840000 
382.00 	 224.9797000 	 1.957425 	 -0.4675198000 	 -2.2096250000 
382.20 	 224.9718000 	 1.957450 	 -0.4652850000 	 -2.2084810000 
382.40 	 224.9686000 	 1.957450 	 -0.4636320000 	 -2.2060430000 
382.60 	 224.9638000 	 1.957475 	 -0.4674943000 	 -2.2095430000 
382.80 	 224.9591000 	 1.957500 	 -0.4660193000 	 -2.2087410000 
383.00 	 224.9591000 	 1.957525 	 -0.4634571000 	 -2.2058390000 
383.20 	 224.9559000 	 1.957550 	 -0.4675356000 	 -2.2092530000 
383.40 	 224.9511000 	 1.957575 	 -0.4662418000 	 -2.2087730000 
383.60 	 224.9479000 	 1.957625 	 -0.4633776000 	 -2.2058840000 
383.80 	 224.9479000 	 1.957650 	 -0.4670270000 	 -2.2088530000 
384.00 	 224.9495000 	 1.957700 	 -0.4665820000 	 -2.2091610000 
384.20 	 224.9511000 	 1.957725 	 -0.4633299000 	 -2.2060110000 
384.40 	 224.9591000 	 1.957750 	 -0.4669444000 	 -2.2087700000 
384.60 	 224.9670000 	 1.957775 	 -0.4668013000 	 -2.2093550000 
384.80 	 224.9797000 	 1.957800 	 -0.4632219000 	 -2.2059730000 
385.00 	 224.9893000 	 1.957825 	 -0.4664198000 	 -2.2081410000 
385.20 	 224.9988000 	 1.957800 	 -0.4670270000 	 -2.2096570000 
385.40 	 225.0067000 	 1.957800 	 -0.4634285000 	 -2.2062490000 
385.60 	 225.0115000 	 1.957800 	 -0.4664103000 	 -2.2083220000 
385.80 	 225.0115000 	 1.957800 	 -0.4675293000 	 -2.2100230000 
386.00 	 225.0115000 	 1.957800 	 -0.4635302000 	 -2.2064780000 
386.20 	 225.0115000 	 1.957800 	 -0.4662005000 	 -2.2081340000 
386.40 	 225.0147000 	 1.957800 	 -0.4675102000 	 -2.2099850000 
386.60 	 225.0147000 	 1.957800 	 -0.4635843000 	 -2.2064370000 
386.80 	 225.0147000 	 1.957825 	 -0.4655202000 	 -2.2075490000 
387.00 	 225.0131000 	 1.957800 	 -0.4678472000 	 -2.2101970000 
387.20 	 225.0115000 	 1.957800 	 -0.4638704000 	 -2.2069840000 
387.40 	 225.0115000 	 1.957800 	 -0.4654471000 	 -2.2075430000 
387.60 	 225.0147000 	 1.957800 	 -0.4678440000 	 -2.2102710000 
387.80 	 225.0147000 	 1.957800 	 -0.4638004000 	 -2.2068410000 
388.00 	 225.0147000 	 1.957800 	 -0.4654376000 	 -2.2075810000 
388.20 	 225.0147000 	 1.957800 	 -0.4679012000 	 -2.2102360000 
388.40 	 225.0163000 	 1.957800 	 -0.4640070000 	 -2.2069800000 
388.60 	 225.0147000 	 1.957800 	 -0.4653040000 	 -2.2071390000 
388.80 	 225.0067000 	 1.957800 	 -0.4681683000 	 -2.2102580000 
389.00 	 225.0036000 	 1.957800 	 -0.4642010000 	 -2.2070660000 
389.20 	 225.0036000 	 1.957800 	 -0.4652500000 	 -2.2070920000 
389.40 	 224.9988000 	 1.957800 	 -0.4679648000 	 -2.2103720000 
389.60 	 224.9956000 	 1.957800 	 -0.4641215000 	 -2.2070530000 
389.80 	 224.9956000 	 1.957800 	 -0.4650688000 	 -2.2069640000 
390.00 	 224.9956000 	 1.957800 	 -0.4681460000 	 -2.2102230000 
390.20 	 224.9956000 	 1.957800 	 -0.4643822000 	 -2.2075370000 
390.40 	 224.9924000 	 1.957800 	 -0.4645983000 	 -2.2066880000 
390.60 	 224.9908000 	 1.957800 	 -0.4681142000 	 -2.2103090000 
390.80 	 224.9908000 	 1.957800 	 -0.4649862000 	 -2.2078550000 
391.00 	 224.9861000 	 1.957800 	 -0.4641882000 	 -2.2063540000 
391.20 	 224.9829000 	 1.957800 	 -0.4679648000 	 -2.2099050000 
391.40 	 224.9797000 	 1.957800 	 -0.4654535000 	 -2.2084490000 
391.60 	 224.9797000 	 1.957800 	 -0.4639244000 	 -2.2062620000 
391.80 	 224.9797000 	 1.957800 	 -0.4677709000 	 -2.2096630000 
392.00 	 224.9797000 	 1.957800 	 -0.4658794000 	 -2.2086750000 
392.20 	 224.9765000 	 1.957800 	 -0.4635175000 	 -2.2061000000 
392.40 	 224.9797000 	 1.957800 	 -0.4677836000 	 -2.2095140000 
392.60 	 224.9797000 	 1.957800 	 -0.4662260000 	 -2.2092060000 
392.80 	 224.9749000 	 1.957800 	 -0.4636542000 	 -2.2060620000 
393.00 	 224.9718000 	 1.957800 	 -0.4674307000 	 -2.2092440000 
393.20 	 224.9670000 	 1.957800 	 -0.4668268000 	 -2.2094920000 
393.40 	 224.9622000 	 1.957825 	 -0.4633363000 	 -2.2060970000 
393.60 	 224.9591000 	 1.957850 	 -0.4666710000 	 -2.2087800000 
393.80 	 224.9559000 	 1.957900 	 -0.4672718000 	 -2.2099590000 
394.00 	 224.9559000 	 1.957925 	 -0.4634412000 	 -2.2063610000 
394.20 	 224.9559000 	 1.957950 	 -0.4663531000 	 -2.2081730000 
394.40 	 224.9559000 	 1.957975 	 -0.4675229000 	 -2.2101910000 
394.60 	 224.9591000 	 1.958000 	 -0.4637241000 	 -2.2065160000 
394.80 	 224.9591000 	 1.958050 	 -0.4659176000 	 -2.2077720000 
395.00 	 224.9638000 	 1.958050 	 -0.4676692000 	 -2.2101850000 
395.20 	 224.9718000 	 1.958100 	 -0.4637209000 	 -2.2065290000 
395.40 	 224.9781000 	 1.958100 	 -0.4657459000 	 -2.2076390000 
395.60 	 224.9845000 	 1.958100 	 -0.4680602000 	 -2.2104680000 
395.80 	 224.9908000 	 1.958100 	 -0.4641056000 	 -2.2072000000 
396.00 	 224.9956000 	 1.958100 	 -0.4654026000 	 -2.2077150000 
396.20 	 224.9956000 	 1.958100 	 -0.4681524000 	 -2.2106680000 
396.40 	 224.9956000 	 1.958100 	 -0.4645157000 	 -2.2077500000 
396.60 	 224.9956000 	 1.958100 	 -0.4648781000 	 -2.2071010000 
396.80 	 224.9908000 	 1.958100 	 -0.4680920000 	 -2.2105980000 
397.00 	 224.9908000 	 1.958100 	 -0.4649989000 	 -2.2083820000 
397.20 	 224.9908000 	 1.958100 	 -0.4645093000 	 -2.2068280000 
397.40 	 224.9956000 	 1.958100 	 -0.4681238000 	 -2.2103630000 
397.60 	 224.9956000 	 1.958100 	 -0.4655997000 	 -2.2087450000 
397.80 	 224.9988000 	 1.958100 	 -0.4639403000 	 -2.2064370000 
398.00 	 224.9988000 	 1.958100 	 -0.4679998000 	 -2.2100800000 
398.20 	 224.9956000 	 1.958100 	 -0.4660797000 	 -2.2091710000 
398.40 	 224.9956000 	 1.958100 	 -0.4636828000 	 -2.2064050000 
398.60 	 224.9908000 	 1.958100 	 -0.4675738000 	 -2.2098700000 
398.80 	 224.9877000 	 1.958100 	 -0.4665025000 	 -2.2095840000 
399.00 	 224.9877000 	 1.958100 	 -0.4635906000 	 -2.2063640000 
399.20 	 224.9829000 	 1.958100 	 -0.4669921000 	 -2.2092410000 
399.40 	 224.9829000 	 1.958125 	 -0.4671097000 	 -2.2100260000 
399.60 	 224.9877000 	 1.958150 	 -0.4634857000 	 -2.2066720000 
399.80 	 224.9877000 	 1.958150 	 -0.4667568000 	 -2.2090080000 
400.00 	 224.9877000 	 1.958175 	 -0.4674371000 	 -2.2103210000 
400.20 	 224.9829000 	 1.958150 	 -0.4638704000 	 -2.2071170000 
400.40 	 224.9829000 	 1.958150 	 -0.4668585000 	 -2.2088650000 
400.60 	 224.9749000 	 1.958150 	 -0.4682604000 	 -2.2107980000 
400.80 	 224.9718000 	 1.958150 	 -0.4642169000 	 -2.2071080000 
401.00 	 224.9654000 	 1.958175 	 -0.4662291000 	 -2.2084170000 
401.20 	 224.9638000 	 1.958200 	 -0.4681714000 	 -2.2109510000 
401.40 	 224.9591000 	 1.958225 	 -0.4641310000 	 -2.2074160000 
401.60 	 224.9591000 	 1.958250 	 -0.4659176000 	 -2.2081500000 
401.80 	 224.9591000 	 1.958300 	 -0.4681905000 	 -2.2108170000 
402.00 	 224.9591000 	 1.958325 	 -0.4641374000 	 -2.2075340000 
402.20 	 224.9638000 	 1.958350 	 -0.4657745000 	 -2.2081660000 
402.40 	 224.9638000 	 1.958375 	 -0.4682414000 	 -2.2110270000 
402.60 	 224.9670000 	 1.958400 	 -0.4644457000 	 -2.2076190000 
402.80 	 224.9718000 	 1.958400 	 -0.4656378000 	 -2.2080710000 
403.00 	 224.9749000 	 1.958425 	 -0.4684830000 	 -2.2110840000 
403.20 	 224.9829000 	 1.958450 	 -0.4643854000 	 -2.2078070000 
403.40 	 224.9877000 	 1.958475 	 -0.4652055000 	 -2.2077560000 
403.60 	 224.9956000 	 1.958450 	 -0.4689852000 	 -2.2112340000 
403.80 	 224.9956000 	 1.958450 	 -0.4654471000 	 -2.2085290000 
404.00 	 224.9988000 	 1.958450 	 -0.4652405000 	 -2.2074860000 
404.20 	 224.9988000 	 1.958450 	 -0.4687723000 	 -2.2110050000 
404.40 	 225.0052000 	 1.958450 	 -0.4655933000 	 -2.2089130000 
404.60 	 225.0115000 	 1.958450 	 -0.4648463000 	 -2.2072000000 
404.80 	 225.0147000 	 1.958450 	 -0.4686769000 	 -2.2109480000 
405.00 	 225.0179000 	 1.958450 	 -0.4663817000 	 -2.2096220000 
405.20 	 225.0179000 	 1.958450 	 -0.4643186000 	 -2.2070380000 
405.40 	 225.0115000 	 1.958450 	 -0.4682446000 	 -2.2102800000 
405.60 	 225.0067000 	 1.958450 	 -0.4668840000 	 -2.2099850000 
405.80 	 225.0036000 	 1.958450 	 -0.4639212000 	 -2.2069010000 
406.00 	 224.9988000 	 1.958450 	 -0.4676946000 	 -2.2100890000 
406.20 	 224.9956000 	 1.958450 	 -0.4674975000 	 -2.2104170000 
406.40 	 224.9956000 	 1.958450 	 -0.4642614000 	 -2.2072320000 
406.60 	 224.9988000 	 1.958450 	 -0.4672845000 	 -2.2093390000 
406.80 	 224.9988000 	 1.958450 	 -0.4679521000 	 -2.2109160000 
407.00 	 225.0004000 	 1.958450 	 -0.4641215000 	 -2.2071810000 
407.20 	 224.9988000 	 1.958450 	 -0.4669221000 	 -2.2091390000 
407.40 	 224.9956000 	 1.958450 	 -0.4682128000 	 -2.2109350000 
407.60 	 224.9908000 	 1.958450 	 -0.4643726000 	 -2.2074540000 
407.80 	 224.9845000 	 1.958450 	 -0.4664389000 	 -2.2087570000 
408.00 	 224.9829000 	 1.958450 	 -0.4686896000 	 -2.2112080000 
408.20 	 224.9781000 	 1.958450 	 -0.4644871000 	 -2.2078350000 
408.40 	 224.9749000 	 1.958450 	 -0.4654916000 	 -2.2079120000 
408.60 	 224.9718000 	 1.958450 	 -0.4686038000 	 -2.2111380000 
408.80 	 224.9686000 	 1.958475 	 -0.4651737000 	 -2.2083600000 
409.00 	 224.9670000 	 1.958475 	 -0.4653327000 	 -2.2077750000 
409.20 	 224.9638000 	 1.958500 	 -0.4686356000 	 -2.2110370000 
409.40 	 224.9606000 	 1.958525 	 -0.4654948000 	 -2.2087000000 
409.60 	 224.9591000 	 1.958550 	 -0.4650688000 	 -2.2076320000 
409.80 	 224.9591000 	 1.958575 	 -0.4687754000 	 -2.2111450000 
410.00 	 224.9559000 	 1.958600 	 -0.4658636000 	 -2.2089200000 
410.20 	 224.9575000 	 1.958650 	 -0.4648399000 	 -2.2073400000 
410.40 	 224.9591000 	 1.958675 	 -0.4687532000 	 -2.2108870000 
410.60 	 224.9591000 	 1.958700 	 -0.4664294000 	 -2.2094380000 
410.80 	 224.9638000 	 1.958725 	 -0.4643726000 	 -2.2071390000 
411.00 	 224.9670000 	 1.958750 	 -0.4684893000 	 -2.2105530000 
411.20 	 224.9686000 	 1.958775 	 -0.4668140000 	 -2.2099850000 
411.40 	 224.9749000 	 1.958800 	 -0.4641914000 	 -2.2068850000 
411.60 	 224.9749000 	 1.958825 	 -0.4680411000 	 -2.2100670000 
411.80 	 224.9829000 	 1.958800 	 -0.4653613000 	 -2.2105280000 
412.00 	 224.9861000 	 1.958800 	 -0.4616419000 	 -2.2071140000 
412.20 	 224.9908000 	 1.958800 	 -0.4653994000 	 -2.2099460000 
412.40 	 224.9956000 	 1.958800 	 -0.4649925000 	 -2.2106930000 
412.60 	 224.9956000 	 1.958800 	 -0.4617723000 	 -2.2072790000 
412.80 	 224.9956000 	 1.958800 	 -0.4651292000 	 -2.2097300000 
413.00 	 224.9956000 	 1.958800 	 -0.4655965000 	 -2.2108590000 
413.20 	 224.9956000 	 1.958800 	 -0.4619090000 	 -2.2073620000 
413.40 	 224.9956000 	 1.958800 	 -0.4648113000 	 -2.2095390000 
413.60 	 224.9908000 	 1.958800 	 -0.4658286000 	 -2.2111860000 
413.80 	 224.9908000 	 1.958800 	 -0.4620902000 	 -2.2075020000 
414.00 	 224.9877000 	 1.958800 	 -0.4645030000 	 -2.2090910000 
414.20 	 224.9908000 	 1.958800 	 -0.4661433000 	 -2.2113230000 
414.40 	 224.9956000 	 1.958800 	 -0.4622809000 	 -2.2077500000 
414.60 	 224.9988000 	 1.958800 	 -0.4641756000 	 -2.2085700000 
414.80 	 225.0052000 	 1.958800 	 -0.4664516000 	 -2.2114180000 
415.00 	 225.0067000 	 1.958800 	 -0.4626274000 	 -2.2082550000 
415.20 	 225.0067000 	 1.958800 	 -0.4637559000 	 -2.2081530000 
415.40 	 224.9988000 	 1.958800 	 -0.4669094000 	 -2.2114180000 
415.60 	 224.9956000 	 1.958800 	 -0.4633045000 	 -2.2087990000 
415.80 	 224.9908000 	 1.958800 	 -0.4634539000 	 -2.2078860000 
416.00 	 224.9877000 	 1.958800 	 -0.4667441000 	 -2.2113800000 
416.20 	 224.9877000 	 1.958800 	 -0.4637559000 	 -2.2090440000 
416.40 	 224.9829000 	 1.958825 	 -0.4629135000 	 -2.2076420000 
416.60 	 224.9829000 	 1.958825 	 -0.4672082000 	 -2.2113900000 
416.80 	 224.9829000 	 1.958850 	 -0.4644267000 	 -2.2093230000 
417.00 	 224.9829000 	 1.958850 	 -0.4631774000 	 -2.2075590000 
417.20 	 224.9829000 	 1.958850 	 -0.4670556000 	 -2.2112970000 
417.40 	 224.9829000 	 1.958875 	 -0.4660765000 	 -2.2100230000 
417.60 	 224.9877000 	 1.958875 	 -0.4639435000 	 -2.2077850000 
417.80 	 224.9877000 	 1.958900 	 -0.4680475000 	 -2.2113770000 
418.00 	 224.9877000 	 1.958900 	 -0.4658318000 	 -2.2103020000 
418.20 	 224.9829000 	 1.958900 	 -0.4641946000 	 -2.2078510000 
418.40 	 224.9829000 	 1.958900 	 -0.4679743000 	 -2.2111230000 
418.60 	 224.9797000 	 1.958900 	 -0.4667028000 	 -2.2108240000 
418.80 	 224.9749000 	 1.958900 	 -0.4636510000 	 -2.2079500000 
419.00 	 224.9718000 	 1.958925 	 -0.4670429000 	 -2.2108650000 
419.20 	 224.9670000 	 1.958950 	 -0.4668077000 	 -2.2115140000 
419.40 	 224.9638000 	 1.958950 	 -0.4634062000 	 -2.2080710000 
419.60 	 224.9591000 	 1.959000 	 -0.4664961000 	 -2.2105280000 
419.80 	 224.9559000 	 1.959025 	 -0.4669666000 	 -2.2117810000 
420.00 	 224.9559000 	 1.959050 	 -0.4633299000 	 -2.2083950000 
420.20 	 224.9559000 	 1.959075 	 -0.4664898000 	 -2.2104900000 
420.40 	 224.9591000 	 1.959100 	 -0.4672559000 	 -2.2119050000 
420.60 	 224.9638000 	 1.959125 	 -0.4633840000 	 -2.2082260000 
420.80 	 224.9670000 	 1.959150 	 -0.4658190000 	 -2.2098060000 
421.00 	 224.9718000 	 1.959175 	 -0.4674212000 	 -2.2119840000 
421.20 	 224.9749000 	 1.959200 	 -0.4633713000 	 -2.2084740000 
421.40 	 224.9797000 	 1.959225 	 -0.4653963000 	 -2.2094790000 
421.60 	 224.9845000 	 1.959200 	 -0.4668999000 	 -2.2125590000 
421.80 	 224.9908000 	 1.959200 	 -0.4629803000 	 -2.2090910000 
422.00 	 224.9956000 	 1.959200 	 -0.4641819000 	 -2.2092060000 
422.20 	 224.9988000 	 1.959200 	 -0.4671701000 	 -2.2124640000 
422.40 	 225.0067000 	 1.959200 	 -0.4637369000 	 -2.2095680000 
422.60 	 225.0067000 	 1.959200 	 -0.4640802000 	 -2.2092150000 
422.80 	 225.0115000 	 1.959200 	 -0.4674435000 	 -2.2124860000 
423.00 	 225.0115000 	 1.959200 	 -0.4641120000 	 -2.2097270000 
423.20 	 225.0115000 	 1.959200 	 -0.4637432000 	 -2.2087990000 
423.40 	 225.0115000 	 1.959200 	 -0.4674021000 	 -2.2122700000 
423.60 	 225.0067000 	 1.959200 	 -0.4643313000 	 -2.2101880000 
423.80 	 225.0067000 	 1.959200 	 -0.4635557000 	 -2.2085830000 
424.00 	 225.0036000 	 1.959200 	 -0.4674435000 	 -2.2121330000 
424.20 	 225.0036000 	 1.959200 	 -0.4648749000 	 -2.2106550000 
424.40 	 224.9988000 	 1.959200 	 -0.4631964000 	 -2.2083350000 
424.60 	 224.9956000 	 1.959200 	 -0.4672464000 	 -2.2119490000 
424.80 	 224.9940000 	 1.959200 	 -0.4654566000 	 -2.2112370000 
425.00 	 224.9908000 	 1.959200 	 -0.4629358000 	 -2.2082520000 
425.20 	 224.9908000 	 1.959200 	 -0.4668999000 	 -2.2117110000 
425.40 	 224.9908000 	 1.959200 	 -0.4659907000 	 -2.2116340000 
425.60 	 224.9956000 	 1.959200 	 -0.4627959000 	 -2.2083440000 
425.80 	 224.9908000 	 1.959200 	 -0.4663722000 	 -2.2110370000 
426.00 	 224.9877000 	 1.959200 	 -0.4666710000 	 -2.2119330000 
426.20 	 224.9829000 	 1.959200 	 -0.4628181000 	 -2.2083350000 
426.40 	 224.9797000 	 1.959225 	 -0.4662196000 	 -2.2109130000 
426.60 	 224.9749000 	 1.959225 	 -0.4669921000 	 -2.2121370000 
426.80 	 224.9718000 	 1.959250 	 -0.4632473000 	 -2.2085000000 
427.00 	 224.9670000 	 1.959275 	 -0.4660734000 	 -2.2104520000 
427.20 	 224.9670000 	 1.959300 	 -0.4673704000 	 -2.2124420000 
427.40 	 224.9670000 	 1.959325 	 -0.4635302000 	 -2.2089100000 
427.60 	 224.9638000 	 1.959325 	 -0.4655298000 	 -2.2100610000 
427.80 	 224.9638000 	 1.959350 	 -0.4673227000 	 -2.2124830000 
428.00 	 224.9591000 	 1.959375 	 -0.4631933000 	 -2.2089510000 
428.20 	 224.9638000 	 1.959400 	 -0.4653740000 	 -2.2098510000 
428.40 	 224.9638000 	 1.959400 	 -0.4676342000 	 -2.2126070000 
428.60 	 224.9670000 	 1.959425 	 -0.4635397000 	 -2.2092310000 
428.80 	 224.9718000 	 1.959450 	 -0.4649353000 	 -2.2097650000 
429.00 	 224.9749000 	 1.959475 	 -0.4676088000 	 -2.2125150000 
429.20 	 224.9797000 	 1.959475 	 -0.4635970000 	 -2.2093200000 
429.40 	 224.9797000 	 1.959500 	 -0.4645856000 	 -2.2094890000 
429.60 	 224.9829000 	 1.959525 	 -0.4676533000 	 -2.2126900000 
429.80 	 224.9877000 	 1.959500 	 -0.4640230000 	 -2.2100380000 
430.00 	 224.9908000 	 1.959500 	 -0.4640579000 	 -2.2091200000 
430.20 	 224.9956000 	 1.959500 	 -0.4676437000 	 -2.2125470000 
430.40 	 224.9988000 	 1.959500 	 -0.4648209000 	 -2.2106770000 
430.60 	 225.0004000 	 1.959500 	 -0.4638481000 	 -2.2091480000 
430.80 	 224.9988000 	 1.959500 	 -0.4676183000 	 -2.2125050000 
431.00 	 224.9988000 	 1.959500 	 -0.4651133000 	 -2.2107950000 
431.20 	 224.9956000 	 1.959500 	 -0.4635715000 	 -2.2086270000 
431.40 	 224.9956000 	 1.959500 	 -0.4675992000 	 -2.2123150000 
431.60 	 224.9956000 	 1.959500 	 -0.4654789000 	 -2.2112310000 
431.80 	 224.9956000 	 1.959500 	 -0.4635271000 	 -2.2085760000 
432.00 	 224.9956000 	 1.959500 	 -0.4675134000 	 -2.2122540000 
432.20 	 224.9956000 	 1.959500 	 -0.4659907000 	 -2.2113540000 
432.40 	 224.9908000 	 1.959500 	 -0.4633840000 	 -2.2084740000 
432.60 	 224.9893000 	 1.959500 	 -0.4673672000 	 -2.2119240000 
432.80 	 224.9829000 	 1.959500 	 -0.4659208000 	 -2.2114910000 
433.00 	 224.9829000 	 1.959500 	 -0.4633904000 	 -2.2085480000 
433.20 	 224.9749000 	 1.959525 	 -0.4672050000 	 -2.2116730000 
433.40 	 224.9749000 	 1.959550 	 -0.4662736000 	 -2.2119490000 
433.60 	 224.9749000 	 1.959550 	 -0.4629898000 	 -2.2087450000 
433.80 	 224.9718000 	 1.959575 	 -0.4662418000 	 -2.2114660000 
434.00 	 224.9718000 	 1.959575 	 -0.4668236000 	 -2.2125400000 
434.20 	 224.9670000 	 1.959600 	 -0.4633935000 	 -2.2090340000 
434.40 	 224.9670000 	 1.959625 	 -0.4665438000 	 -2.2114440000 
434.60 	 224.9638000 	 1.959650 	 -0.4668871000 	 -2.2125240000 
434.80 	 224.9591000 	 1.959675 	 -0.4633045000 	 -2.2088560000 
435.00 	 224.9559000 	 1.959675 	 -0.4667409000 	 -2.2114910000 
435.20 	 224.9559000 	 1.959725 	 -0.4674753000 	 -2.2128110000 
435.40 	 224.9559000 	 1.959750 	 -0.4635493000 	 -2.2093580000 
435.60 	 224.9559000 	 1.959775 	 -0.4662641000 	 -2.2109060000 
435.80 	 224.9591000 	 1.959800 	 -0.4677232000 	 -2.2129630000 
436.00 	 224.9638000 	 1.959850 	 -0.4636574000 	 -2.2092060000 
436.20 	 224.9670000 	 1.959850 	 -0.4661973000 	 -2.2109290000 
436.40 	 224.9718000 	 1.959900 	 -0.4679235000 	 -2.2130080000 
436.60 	 224.9749000 	 1.959900 	 -0.4640325000 	 -2.2096130000 
436.80 	 224.9797000 	 1.959925 	 -0.4655520000 	 -2.2101850000 
437.00 	 224.9829000 	 1.959925 	 -0.4676405000 	 -2.2132970000 
437.20 	 224.9877000 	 1.959925 	 -0.4634094000 	 -2.2098100000 
437.40 	 224.9908000 	 1.959950 	 -0.4654153000 	 -2.2105720000 
437.60 	 224.9956000 	 1.959950 	 -0.4674467000 	 -2.2134050000 
437.80 	 224.9988000 	 1.959950 	 -0.4655679000 	 -2.2099080000 
438.00 	 225.0036000 	 1.959950 	 -0.4671478000 	 -2.2106930000 
438.20 	 225.0036000 	 1.959950 	 -0.4697355000 	 -2.2136120000 
438.40 	 225.0052000 	 1.959950 	 -0.4657014000 	 -2.2100350000 
438.60 	 225.0067000 	 1.959950 	 -0.4667727000 	 -2.2102130000 
438.80 	 225.0036000 	 1.959950 	 -0.4699675000 	 -2.2134590000 
439.00 	 224.9972000 	 1.959950 	 -0.4661528000 	 -2.2106140000 
439.20 	 224.9924000 	 1.959950 	 -0.4663976000 	 -2.2099810000 
439.40 	 224.9877000 	 1.959950 	 -0.4699484000 	 -2.2134810000 
439.60 	 224.9829000 	 1.959950 	 -0.4665979000 	 -2.2108620000 
439.80 	 224.9797000 	 1.959950 	 -0.4659621000 	 -2.2097270000 
440.00 	 224.9797000 	 1.959950 	 -0.4697672000 	 -2.2132590000 
440.20 	 224.9797000 	 1.959950 	 -0.4667377000 	 -2.2112720000 
440.40 	 224.9749000 	 1.959975 	 -0.4658127000 	 -2.2096860000 
440.60 	 224.9749000 	 1.959975 	 -0.4703013000 	 -2.2133030000 
440.80 	 224.9718000 	 1.960000 	 -0.4675484000 	 -2.2114530000 
441.00 	 224.9686000 	 1.960025 	 -0.4659939000 	 -2.2093870000 
441.20 	 224.9654000 	 1.960025 	 -0.4700438000 	 -2.2130230000 
441.40 	 224.9591000 	 1.960050 	 -0.4680220000 	 -2.2119840000 
441.60 	 224.9591000 	 1.960075 	 -0.4657523000 	 -2.2093420000 
441.80 	 224.9559000 	 1.960100 	 -0.4699802000 	 -2.2129280000 
442.00 	 224.9559000 	 1.960150 	 -0.4680316000 	 -2.2120480000 
442.20 	 224.9559000 	 1.960175 	 -0.4658922000 	 -2.2093960000 
442.40 	 224.9559000 	 1.960200 	 -0.4698563000 	 -2.2126420000 
442.60 	 224.9591000 	 1.960225 	 -0.4683431000 	 -2.2123210000 
442.80 	 224.9591000 	 1.960250 	 -0.4655393000 	 -2.2092340000 
443.00 	 224.9670000 	 1.960300 	 -0.4695829000 	 -2.2125470000 
443.20 	 224.9749000 	 1.960300 	 -0.4686801000 	 -2.2124960000 
443.40 	 224.9829000 	 1.960325 	 -0.4654153000 	 -2.2092560000 
443.60 	 224.9893000 	 1.960300 	 -0.4689375000 	 -2.2127310000 
443.80 	 224.9988000 	 1.960300 	 -0.4685020000 	 -2.2132810000 
444.00 	 225.0036000 	 1.960300 	 -0.4652405000 	 -2.2099140000 
444.20 	 225.0067000 	 1.960300 	 -0.4683177000 	 -2.2124610000 
444.40 	 225.0067000 	 1.960300 	 -0.4688581000 	 -2.2137830000 
444.60 	 225.0115000 	 1.960300 	 -0.4651896000 	 -2.2098990000 
444.80 	 225.0115000 	 1.960300 	 -0.4680443000 	 -2.2118190000 
445.00 	 225.0115000 	 1.960300 	 -0.4693985000 	 -2.2138470000 
445.20 	 225.0115000 	 1.960300 	 -0.4655711000 	 -2.2103120000 
445.40 	 225.0067000 	 1.960300 	 -0.4676151000 	 -2.2115610000 
445.60 	 225.0036000 	 1.960300 	 -0.4696846000 	 -2.2140530000 
445.80 	 225.0036000 	 1.960300 	 -0.4656760000 	 -2.2104770000 
446.00 	 224.9988000 	 1.960300 	 -0.4673926000 	 -2.2113010000 
446.20 	 224.9988000 	 1.960300 	 -0.4699612000 	 -2.2140380000 
446.40 	 224.9988000 	 1.960300 	 -0.4660193000 	 -2.2109920000 
446.60 	 224.9988000 	 1.960300 	 -0.4671033000 	 -2.2107760000 
446.80 	 224.9988000 	 1.960300 	 -0.4701869000 	 -2.2140120000 
447.00 	 224.9988000 	 1.960300 	 -0.4665152000 	 -2.2111450000 
447.20 	 224.9956000 	 1.960300 	 -0.4667346000 	 -2.2105340000 
447.40 	 224.9908000 	 1.960300 	 -0.4702409000 	 -2.2139960000 
447.60 	 224.9908000 	 1.960300 	 -0.4666551000 	 -2.2114370000 
447.80 	 224.9908000 	 1.960300 	 -0.4664675000 	 -2.2100320000 
448.00 	 224.9956000 	 1.960300 	 -0.4701233000 	 -2.2137040000 
448.20 	 224.9988000 	 1.960300 	 -0.4674276000 	 -2.2121880000 
448.40 	 224.9988000 	 1.960300 	 -0.4661147000 	 -2.2100990000 
448.60 	 225.0004000 	 1.960300 	 -0.4697514000 	 -2.2133730000 
448.80 	 224.9956000 	 1.960300 	 -0.4681460000 	 -2.2126450000 
449.00 	 224.9893000 	 1.960300 	 -0.4657396000 	 -2.2099620000 
449.20 	 224.9845000 	 1.960300 	 -0.4699644000 	 -2.2134400000 
449.40 	 224.9797000 	 1.960325 	 -0.4684162000 	 -2.2124230000 
449.60 	 224.9749000 	 1.960350 	 -0.4662832000 	 -2.2097840000 
449.80 	 224.9749000 	 1.960350 	 -0.4701582000 	 -2.2129890000 
450.00 	 224.9749000 	 1.960375 	 -0.4692968000 	 -2.2131160000 
450.20 	 224.9749000 	 1.960375 	 -0.4653136000 	 -2.2098860000 
450.40 	 224.9797000 	 1.960375 	 -0.4678504000 	 -2.2127250000 
450.60 	 224.9797000 	 1.960400 	 -0.4681492000 	 -2.2136020000 
450.80 	 224.9797000 	 1.960425 	 -0.4647191000 	 -2.2102040000 
451.00 	 224.9797000 	 1.960400 	 -0.4688326000 	 -2.2123750000 
451.20 	 224.9749000 	 1.960400 	 -0.4696496000 	 -2.2139290000 
451.40 	 224.9749000 	 1.960425 	 -0.4652532000 	 -2.2103050000 
451.60 	 224.9749000 	 1.960450 	 -0.4676819000 	 -2.2119490000 
451.80 	 224.9749000 	 1.960475 	 -0.4692173000 	 -2.2139140000 
452.00 	 224.9749000 	 1.960450 	 -0.4645506000 	 -2.2102960000 
452.20 	 224.9749000 	 1.960475 	 -0.4666042000 	 -2.2117930000 
452.40 	 224.9797000 	 1.960475 	 -0.4688422000 	 -2.2141550000 
452.60 	 224.9797000 	 1.960500 	 -0.4648367000 	 -2.2105790000 
452.80 	 224.9797000 	 1.960525 	 -0.4664898000 	 -2.2112970000 
453.00 	 224.9797000 	 1.960500 	 -0.4686737000 	 -2.2143330000 
453.20 	 224.9749000 	 1.960525 	 -0.4647318000 	 -2.2109890000 
453.40 	 224.9749000 	 1.960525 	 -0.4656855000 	 -2.2113830000 
453.60 	 224.9749000 	 1.960550 	 -0.4684575000 	 -2.2142250000 
453.80 	 224.9797000 	 1.960575 	 -0.4645697000 	 -2.2112050000 
454.00 	 224.9797000 	 1.960550 	 -0.4653645000 	 -2.2111260000 
454.20 	 224.9829000 	 1.960575 	 -0.4685625000 	 -2.2144990000 
454.40 	 224.9877000 	 1.960575 	 -0.4653454000 	 -2.2116570000 
454.60 	 224.9877000 	 1.960600 	 -0.4653072000 	 -2.2107600000 
454.80 	 224.9908000 	 1.960625 	 -0.4690234000 	 -2.2144480000 
455.00 	 224.9908000 	 1.960600 	 -0.4649512000 	 -2.2119710000 
455.20 	 224.9908000 	 1.960600 	 -0.4651451000 	 -2.2108360000 
455.40 	 224.9908000 	 1.960600 	 -0.4685625000 	 -2.2143710000 
455.60 	 224.9908000 	 1.960600 	 -0.4650784000 	 -2.2119870000 
455.80 	 224.9908000 	 1.960600 	 -0.4649925000 	 -2.2110270000 
456.00 	 224.9908000 	 1.960600 	 -0.4687150000 	 -2.2143170000 
456.20 	 224.9988000 	 1.960600 	 -0.4655806000 	 -2.2122480000 
456.40 	 224.9988000 	 1.960600 	 -0.4648527000 	 -2.2106740000 
456.60 	 225.0004000 	 1.960600 	 -0.4686292000 	 -2.2144060000 
456.80 	 224.9988000 	 1.960600 	 -0.4659621000 	 -2.2122920000 
457.00 	 224.9956000 	 1.960600 	 -0.4647668000 	 -2.2106680000 
457.20 	 224.9908000 	 1.960600 	 -0.4686546000 	 -2.2142820000 
457.40 	 224.9877000 	 1.960600 	 -0.4663436000 	 -2.2140220000 
457.60 	 224.9877000 	 1.960600 	 -0.4647446000 	 -2.2119400000 
457.80 	 224.9829000 	 1.960600 	 -0.4686801000 	 -2.2155440000 
458.00 	 224.9829000 	 1.960600 	 -0.4668204000 	 -2.2144440000 
458.20 	 224.9829000 	 1.960600 	 -0.4645761000 	 -2.2118030000 
458.40 	 224.9797000 	 1.960600 	 -0.4686737000 	 -2.2153540000 
458.60 	 224.9765000 	 1.960625 	 -0.4681110000 	 -2.2145080000 
458.80 	 224.9718000 	 1.960650 	 -0.4661942000 	 -2.2117840000 
459.00 	 224.9670000 	 1.960650 	 -0.4702918000 	 -2.2152810000 
459.20 	 224.9591000 	 1.960675 	 -0.4687818000 	 -2.2148350000 
459.40 	 224.9559000 	 1.960700 	 -0.4660606000 	 -2.2118440000 
459.60 	 224.9559000 	 1.960725 	 -0.4702028000 	 -2.2153000000 
459.80 	 224.9559000 	 1.960750 	 -0.4685593000 	 -2.2146450000 
460.00 	 224.9511000 	 1.960800 	 -0.4661083000 	 -2.2119400000 
460.20 	 224.9559000 	 1.960825 	 -0.4700057000 	 -2.2152970000 
460.40 	 224.9575000 	 1.960850 	 -0.4683367000 	 -2.2146640000 
460.60 	 224.9575000 	 1.960875 	 -0.4660034000 	 -2.2117930000 
460.80 	 224.9591000 	 1.960900 	 -0.4700883000 	 -2.2153060000 
461.00 	 224.9591000 	 1.960950 	 -0.4686642000 	 -2.2148700000 
461.20 	 224.9591000 	 1.960975 	 -0.4658286000 	 -2.2119840000 
461.40 	 224.9638000 	 1.961000 	 -0.4697005000 	 -2.2151570000 
461.60 	 224.9718000 	 1.961025 	 -0.4688040000 	 -2.2149180000 
461.80 	 224.9797000 	 1.961050 	 -0.4659208000 	 -2.2117300000 
462.00 	 224.9877000 	 1.961050 	 -0.4697545000 	 -2.2150990000 
462.20 	 224.9972000 	 1.961075 	 -0.4690425000 	 -2.2152010000 
462.40 	 225.0052000 	 1.961050 	 -0.4643631000 	 -2.2119870000 
462.60 	 225.0115000 	 1.961050 	 -0.4679044000 	 -2.2146290000 
462.80 	 225.0147000 	 1.961050 	 -0.4679585000 	 -2.2155700000 
463.00 	 225.0147000 	 1.961050 	 -0.4643599000 	 -2.2119620000 
463.20 	 225.0147000 	 1.961050 	 -0.4676279000 	 -2.2144000000 
463.40 	 225.0147000 	 1.961050 	 -0.4680029000 	 -2.2156430000 
463.60 	 225.0147000 	 1.961050 	 -0.4644871000 	 -2.2121240000 
463.80 	 225.0147000 	 1.961050 	 -0.4677296000 	 -2.2143810000 
464.00 	 225.0147000 	 1.961050 	 -0.4681905000 	 -2.2156050000 
464.20 	 225.0226000 	 1.961050 	 -0.4643854000 	 -2.2121430000 
464.40 	 225.0226000 	 1.961050 	 -0.4673100000 	 -2.2142980000 
464.60 	 225.0226000 	 1.961050 	 -0.4684989000 	 -2.2158750000 
464.80 	 225.0258000 	 1.961050 	 -0.4645888000 	 -2.2122130000 
465.00 	 225.0242000 	 1.961050 	 -0.4670270000 	 -2.2138180000 
465.20 	 225.0226000 	 1.961050 	 -0.4684925000 	 -2.2160020000 
465.40 	 225.0179000 	 1.961025 	 -0.4646111000 	 -2.2122890000 
465.60 	 225.0147000 	 1.961000 	 -0.4669253000 	 -2.2137800000 
465.80 	 225.0115000 	 1.961000 	 -0.4684353000 	 -2.2159390000 
466.00 	 225.0067000 	 1.961000 	 -0.4645157000 	 -2.2124390000 
466.20 	 225.0036000 	 1.961000 	 -0.4666360000 	 -2.2137360000 
466.40 	 224.9988000 	 1.961000 	 -0.4687754000 	 -2.2159930000 
466.60 	 224.9988000 	 1.961000 	 -0.4646333000 	 -2.2126070000 
466.80 	 224.9956000 	 1.961000 	 -0.4663467000 	 -2.2134940000 
467.00 	 224.9956000 	 1.961000 	 -0.4687500000 	 -2.2161640000 
467.20 	 224.9940000 	 1.961000 	 -0.4646873000 	 -2.2126740000 
467.40 	 224.9908000 	 1.961000 	 -0.4660543000 	 -2.2131820000 
467.60 	 224.9908000 	 1.961000 	 -0.4687277000 	 -2.2161040000 
467.80 	 224.9908000 	 1.961000 	 -0.4649798000 	 -2.2128260000 
468.00 	 224.9908000 	 1.961000 	 -0.4659494000 	 -2.2128960000 
468.20 	 224.9908000 	 1.961000 	 -0.4689598000 	 -2.2160750000 
468.40 	 224.9908000 	 1.961000 	 -0.4652023000 	 -2.2131510000 
468.60 	 224.9956000 	 1.961000 	 -0.4654471000 	 -2.2125400000 
468.80 	 224.9956000 	 1.961000 	 -0.4689185000 	 -2.2160690000 
469.00 	 224.9956000 	 1.961000 	 -0.4655329000 	 -2.2135540000 
469.20 	 224.9956000 	 1.961000 	 -0.4652309000 	 -2.2122320000 
469.40 	 224.9908000 	 1.961000 	 -0.4689948000 	 -2.2159290000 
469.60 	 224.9893000 	 1.961000 	 -0.4660098000 	 -2.2140340000 
469.80 	 224.9845000 	 1.961000 	 -0.4645284000 	 -2.2121080000 
470.00 	 224.9797000 	 1.961000 	 -0.4686769000 	 -2.2156170000 
470.20 	 224.9781000 	 1.961000 	 -0.4666996000 	 -2.2147180000 
470.40 	 224.9749000 	 1.961000 	 -0.4644934000 	 -2.2121460000 
470.60 	 224.9718000 	 1.961000 	 -0.4685815000 	 -2.2157000000 
470.80 	 224.9670000 	 1.961000 	 -0.4665629000 	 -2.2145180000 
471.00 	 224.9670000 	 1.961000 	 -0.4643250000 	 -2.2120480000 
471.20 	 224.9670000 	 1.961000 	 -0.4680792000 	 -2.2152010000 
471.40 	 224.9670000 	 1.961000 	 -0.4674594000 	 -2.2152200000 
471.60 	 224.9670000 	 1.961050 	 -0.4642073000 	 -2.2118950000 
471.80 	 224.9670000 	 1.961050 	 -0.4677486000 	 -2.2145840000 
472.00 	 224.9670000 	 1.961075 	 -0.4676279000 	 -2.2154330000 
472.20 	 224.9638000 	 1.961100 	 -0.4641215000 	 -2.2120480000 
472.40 	 224.9638000 	 1.961125 	 -0.4677264000 	 -2.2147340000 
472.60 	 224.9591000 	 1.961150 	 -0.4675547000 	 -2.2154970000 
472.80 	 224.9559000 	 1.961175 	 -0.4640388000 	 -2.2120350000 
473.00 	 224.9543000 	 1.961200 	 -0.4674339000 	 -2.2146160000 
473.20 	 224.9511000 	 1.961225 	 -0.4675897000 	 -2.2154140000 
473.40 	 224.9479000 	 1.961250 	 -0.4640420000 	 -2.2118630000 
473.60 	 224.9511000 	 1.961300 	 -0.4672559000 	 -2.2141900000 
473.80 	 224.9479000 	 1.961325 	 -0.4681110000 	 -2.2159800000 
474.00 	 224.9543000 	 1.961350 	 -0.4642518000 	 -2.2121620000 
474.20 	 224.9559000 	 1.961400 	 -0.4669634000 	 -2.2139390000 
474.40 	 224.9591000 	 1.961425 	 -0.4681333000 	 -2.2157890000 
474.60 	 224.9670000 	 1.961450 	 -0.4643281000 	 -2.2120250000 
474.80 	 224.9749000 	 1.961450 	 -0.4668903000 	 -2.2139480000 
475.00 	 224.9845000 	 1.961475 	 -0.4682287000 	 -2.2159510000 
475.20 	 224.9956000 	 1.961500 	 -0.4643631000 	 -2.2122760000 
475.40 	 225.0036000 	 1.961525 	 -0.4666424000 	 -2.2137100000 
475.60 	 225.0115000 	 1.961500 	 -0.4679743000 	 -2.2160590000 
475.80 	 225.0147000 	 1.961500 	 -0.4638672000 	 -2.2125430000 
476.00 	 225.0226000 	 1.961500 	 -0.4656792000 	 -2.2132680000 
476.20 	 225.0258000 	 1.961500 	 -0.4679362000 	 -2.2161070000 
476.40 	 225.0306000 	 1.961500 	 -0.4640484000 	 -2.2126420000 
476.60 	 225.0338000 	 1.961500 	 -0.4654852000 	 -2.2131950000 
476.80 	 225.0385000 	 1.961500 	 -0.4681555000 	 -2.2160020000 
477.00 	 225.0465000 	 1.961500 	 -0.4642741000 	 -2.2128610000 
477.20 	 225.0497000 	 1.961475 	 -0.4651546000 	 -2.2128330000 
477.40 	 225.0544000 	 1.961425 	 -0.4684035000 	 -2.2162630000 
477.60 	 225.0560000 	 1.961375 	 -0.4646174000 	 -2.2132370000 
477.80 	 225.0576000 	 1.961350 	 -0.4648081000 	 -2.2125310000 
478.00 	 225.0560000 	 1.961300 	 -0.4684130000 	 -2.2160750000 
478.20 	 225.0497000 	 1.961275 	 -0.4650148000 	 -2.2135160000 
478.40 	 225.0465000 	 1.961225 	 -0.4647064000 	 -2.2124890000 
478.60 	 225.0401000 	 1.961200 	 -0.4684353000 	 -2.2159700000 
478.80 	 225.0385000 	 1.961175 	 -0.4654566000 	 -2.2138950000 
479.00 	 225.0338000 	 1.961150 	 -0.4642518000 	 -2.2120290000 
479.20 	 225.0338000 	 1.961150 	 -0.4682414000 	 -2.2156050000 
479.40 	 225.0322000 	 1.961100 	 -0.4658890000 	 -2.2143780000 
479.60 	 225.0274000 	 1.961100 	 -0.4639244000 	 -2.2119930000 
479.80 	 225.0226000 	 1.961100 	 -0.4681365000 	 -2.2153090000 
480.00 	 225.0179000 	 1.961075 	 -0.4663022000 	 -2.2148510000 
480.20 	 225.0163000 	 1.961050 	 -0.4638227000 	 -2.2118980000 
480.40 	 225.0115000 	 1.961050 	 -0.4675643000 	 -2.2148930000 
480.60 	 225.0067000 	 1.961050 	 -0.4666837000 	 -2.2152390000 
480.80 	 225.0067000 	 1.961050 	 -0.4636097000 	 -2.2118760000 
481.00 	 225.0052000 	 1.961050 	 -0.4675007000 	 -2.2149210000 
481.20 	 225.0036000 	 1.961050 	 -0.4671828000 	 -2.2154900000 
481.40 	 225.0036000 	 1.961050 	 -0.4638386000 	 -2.2118790000 
481.60 	 225.0036000 	 1.961050 	 -0.4671351000 	 -2.2144890000 
481.80 	 224.9988000 	 1.961050 	 -0.4673926000 	 -2.2155380000 
482.00 	 224.9956000 	 1.961050 	 -0.4639498000 	 -2.2120410000 
482.20 	 224.9956000 	 1.961050 	 -0.4668236000 	 -2.2140820000 
482.40 	 224.9908000 	 1.961050 	 -0.4681174000 	 -2.2158620000 
482.60 	 224.9877000 	 1.961050 	 -0.4639467000 	 -2.2123240000 
482.80 	 224.9877000 	 1.961050 	 -0.4665534000 	 -2.2138630000 
483.00 	 224.9829000 	 1.961050 	 -0.4680125000 	 -2.2159480000 
483.20 	 224.9829000 	 1.961050 	 -0.4640961000 	 -2.2122220000 
483.40 	 224.9797000 	 1.961050 	 -0.4663340000 	 -2.2137230000 
483.60 	 224.9797000 	 1.961050 	 -0.4679775000 	 -2.2158940000 
483.80 	 224.9797000 	 1.961050 	 -0.4641882000 	 -2.2124740000 
484.00 	 224.9749000 	 1.961050 	 -0.4660988000 	 -2.2134850000 
484.20 	 224.9734000 	 1.961050 	 -0.4682032000 	 -2.2161800000 
484.40 	 224.9718000 	 1.961050 	 -0.4643440000 	 -2.2124610000 
484.60 	 224.9670000 	 1.961050 	 -0.4658222000 	 -2.2132110000 
484.80 	 224.9638000 	 1.961050 	 -0.4685148000 	 -2.2162020000 
485.00 	 224.9670000 	 1.961100 	 -0.4647573000 	 -2.2131510000 
485.20 	 224.9638000 	 1.961100 	 -0.4655361000 	 -2.2128260000 
485.40 	 224.9638000 	 1.961125 	 -0.4686832000 	 -2.2161200000 
485.60 	 224.9670000 	 1.961150 	 -0.4649639000 	 -2.2133060000 
485.80 	 224.9670000 	 1.961150 	 -0.4650593000 	 -2.2125310000 
486.00 	 224.9670000 	 1.961200 	 -0.4686133000 	 -2.2161450000 
486.20 	 224.9670000 	 1.961200 	 -0.4653517000 	 -2.2134910000 
486.40 	 224.9670000 	 1.961225 	 -0.4650625000 	 -2.2126070000 
486.60 	 224.9670000 	 1.961250 	 -0.4688136000 	 -2.2161450000 
486.80 	 224.9638000 	 1.961275 	 -0.4655170000 	 -2.2135990000 
487.00 	 224.9638000 	 1.961300 	 -0.4646206000 	 -2.2121940000 
487.20 	 224.9638000 	 1.961300 	 -0.4686197000 	 -2.2158620000 
487.40 	 224.9591000 	 1.961350 	 -0.4657014000 	 -2.2138820000 
487.60 	 224.9591000 	 1.961375 	 -0.4647414000 	 -2.2120860000 
487.80 	 224.9559000 	 1.961425 	 -0.4685434000 	 -2.2158240000 
488.00 	 224.9559000 	 1.961450 	 -0.4662132000 	 -2.2143240000 
488.20 	 224.9559000 	 1.961475 	 -0.4641469000 	 -2.2119810000 
488.40 	 224.9559000 	 1.961500 	 -0.4682859000 	 -2.2155700000 
488.60 	 224.9559000 	 1.961525 	 -0.4665883000 	 -2.2147110000 
488.80 	 224.9559000 	 1.961575 	 -0.4641819000 	 -2.2117580000 
489.00 	 224.9575000 	 1.961600 	 -0.4681428000 	 -2.2153540000 
489.20 	 224.9591000 	 1.961625 	 -0.4665025000 	 -2.2146540000 
489.40 	 224.9638000 	 1.961650 	 -0.4642200000 	 -2.2119360000 
489.60 	 224.9670000 	 1.961700 	 -0.4680952000 	 -2.2151280000 
489.80 	 224.9734000 	 1.961700 	 -0.4669603000 	 -2.2150580000 
490.00 	 224.9797000 	 1.961700 	 -0.4646142000 	 -2.2121050000 
490.20 	 224.9877000 	 1.961725 	 -0.4683844000 	 -2.2153380000 
490.40 	 224.9956000 	 1.961725 	 -0.4672305000 	 -2.2149880000 
490.60 	 225.0020000 	 1.961725 	 -0.4636478000 	 -2.2119550000 
490.80 	 225.0067000 	 1.961725 	 -0.4674848000 	 -2.2151880000 
491.00 	 225.0067000 	 1.961725 	 -0.4669730000 	 -2.2155480000 
491.20 	 225.0067000 	 1.961725 	 -0.4634666000 	 -2.2120220000 
491.40 	 225.0036000 	 1.961725 	 -0.4674435000 	 -2.2152680000 
491.60 	 225.0036000 	 1.961725 	 -0.4666646000 	 -2.2154170000 
491.80 	 225.0052000 	 1.961725 	 -0.4635811000 	 -2.2122190000 
492.00 	 225.0036000 	 1.961725 	 -0.4667346000 	 -2.2150070000 
492.20 	 225.0004000 	 1.961725 	 -0.4671319000 	 -2.2158180000 
492.40 	 224.9988000 	 1.961725 	 -0.4636320000 	 -2.2123080000 
492.60 	 224.9988000 	 1.961725 	 -0.4666519000 	 -2.2149210000 
492.80 	 224.9956000 	 1.961725 	 -0.4673386000 	 -2.2160560000 
493.00 	 224.9908000 	 1.961725 	 -0.4636447000 	 -2.2125210000 
493.20 	 224.9877000 	 1.961725 	 -0.4661624000 	 -2.2144860000 
493.40 	 224.9829000 	 1.961725 	 -0.4676183000 	 -2.2161480000 
493.60 	 224.9829000 	 1.961725 	 -0.4635684000 	 -2.2127630000 
493.80 	 224.9829000 	 1.961725 	 -0.4657396000 	 -2.2141040000 
494.00 	 224.9829000 	 1.961725 	 -0.4675833000 	 -2.2163770000 
494.20 	 224.9877000 	 1.961750 	 -0.4635747000 	 -2.2128710000 
494.40 	 224.9877000 	 1.961775 	 -0.4651070000 	 -2.2137640000 
494.60 	 224.9908000 	 1.961800 	 -0.4673258000 	 -2.2163930000 
494.80 	 224.9908000 	 1.961775 	 -0.4641406000 	 -2.2128580000 
495.00 	 224.9877000 	 1.961775 	 -0.4655615000 	 -2.2132110000 
495.20 	 224.9829000 	 1.961775 	 -0.4684957000 	 -2.2162250000 
495.40 	 224.9797000 	 1.961775 	 -0.4645666000 	 -2.2133100000 
495.60 	 224.9718000 	 1.961775 	 -0.4652723000 	 -2.2131000000 
495.80 	 224.9670000 	 1.961775 	 -0.4684194000 	 -2.2162370000 
496.00 	 224.9638000 	 1.961800 	 -0.4639657000 	 -2.2136470000 
496.20 	 224.9638000 	 1.961825 	 -0.4642677000 	 -2.2129410000 
496.40 	 224.9638000 	 1.961850 	 -0.4676660000 	 -2.2162220000 
496.60 	 224.9670000 	 1.961875 	 -0.4645920000 	 -2.2136810000 
496.80 	 224.9718000 	 1.961900 	 -0.4639753000 	 -2.2124770000 
497.00 	 224.9718000 	 1.961900 	 -0.4679235000 	 -2.2160910000 
497.20 	 224.9734000 	 1.961925 	 -0.4653295000 	 -2.2144600000 
497.40 	 224.9718000 	 1.961950 	 -0.4638513000 	 -2.2124070000 
497.60 	 224.9718000 	 1.961950 	 -0.4677995000 	 -2.2160080000 
497.80 	 224.9718000 	 1.962000 	 -0.4654344000 	 -2.2146610000 
498.00 	 224.9718000 	 1.962000 	 -0.4627005000 	 -2.2123750000 
498.20 	 224.9734000 	 1.962025 	 -0.4668045000 	 -2.2157570000 
498.40 	 224.9797000 	 1.962050 	 -0.4649671000 	 -2.2150040000 
498.60 	 224.9829000 	 1.962025 	 -0.4629835000 	 -2.2124580000 
498.80 	 224.9877000 	 1.962050 	 -0.4678917000 	 -2.2158430000 
499.00 	 224.9908000 	 1.962100 	 -0.4659780000 	 -2.2151470000 
499.20 	 224.9956000 	 1.962075 	 -0.4629421000 	 -2.2124930000 
499.40 	 224.9956000 	 1.962075 	 -0.4676914000 	 -2.2160530000 
499.60 	 224.9956000 	 1.962075 	 -0.4661687000 	 -2.2152870000 
499.80 	 224.9956000 	 1.962075 	 -0.4638290000 	 -2.2124230000 
500.00 	 224.9988000 	 1.962075 	 -0.4679171000 	 -2.2157450000 
500.20 	 224.9988000 	 1.962075 	 -0.4665375000 	 -2.2153850000 
500.40 	 225.0020000 	 1.962075 	 -0.4637718000 	 -2.2124550000 
500.60 	 225.0036000 	 1.962075 	 -0.4674339000 	 -2.2153540000 
500.80 	 225.0067000 	 1.962075 	 -0.4671764000 	 -2.2157320000 
501.00 	 225.0067000 	 1.962075 	 -0.4642296000 	 -2.2122030000 
501.20 	 225.0067000 	 1.962075 	 -0.4680443000 	 -2.2149980000 
501.40 	 225.0067000 	 1.962075 	 -0.4682382000 	 -2.2161170000 
501.60 	 225.0036000 	 1.962075 	 -0.4645666000 	 -2.2124610000 
501.80 	 225.0036000 	 1.962075 	 -0.4672782000 	 -2.2144670000 
502.00 	 225.0036000 	 1.962075 	 -0.4690170000 	 -2.2165080000 
502.20 	 225.0004000 	 1.962075 	 -0.4648876000 	 -2.2130780000 
502.40 	 225.0036000 	 1.962075 	 -0.4666042000 	 -2.2137520000 
502.60 	 225.0036000 	 1.962075 	 -0.4690107000 	 -2.2165840000 
502.80 	 225.0036000 	 1.962075 	 -0.4650911000 	 -2.2132400000 
503.00 	 225.0052000 	 1.962075 	 -0.4661560000 	 -2.2134400000 
503.20 	 225.0036000 	 1.962075 	 -0.4693699000 	 -2.2166350000 
503.40 	 225.0036000 	 1.962075 	 -0.4659144000 	 -2.2141360000 
503.60 	 225.0036000 	 1.962075 	 -0.4653994000 	 -2.2128610000 
503.80 	 224.9988000 	 1.962075 	 -0.4693095000 	 -2.2164660000 
504.00 	 224.9988000 	 1.962075 	 -0.4664771000 	 -2.2143780000 
504.20 	 224.9956000 	 1.962075 	 -0.4653708000 	 -2.2126770000 
504.40 	 224.9877000 	 1.962075 	 -0.4693508000 	 -2.2161480000 
504.60 	 224.9877000 	 1.962075 	 -0.4671510000 	 -2.2149370000 
504.80 	 224.9829000 	 1.962075 	 -0.4649290000 	 -2.2123590000 
505.00 	 224.9829000 	 1.962075 	 -0.4689821000 	 -2.2158780000 
505.20 	 224.9877000 	 1.962075 	 -0.4674244000 	 -2.2153280000 
505.40 	 224.9908000 	 1.962075 	 -0.4649480000 	 -2.2122990000 
505.60 	 224.9956000 	 1.962075 	 -0.4688422000 	 -2.2157130000 
505.80 	 224.9908000 	 1.962075 	 -0.4677804000 	 -2.2152810000 
506.00 	 224.9908000 	 1.962075 	 -0.4651324000 	 -2.2124160000 
506.20 	 224.9829000 	 1.962075 	 -0.4687087000 	 -2.2154430000 
506.40 	 224.9829000 	 1.962075 	 -0.4677709000 	 -2.2156080000 
506.60 	 224.9829000 	 1.962075 	 -0.4646079000 	 -2.2136880000 
506.80 	 224.9829000 	 1.962100 	 -0.4678281000 	 -2.2176520000 
507.00 	 224.9877000 	 1.962125 	 -0.4674816000 	 -2.2201790000 
507.20 	 224.9877000 	 1.962150 	 -0.4637432000 	 -2.2167650000 
507.40 	 224.9877000 	 1.962125 	 -0.4695034000 	 -2.2196830000 
507.60 	 224.9877000 	 1.962125 	 -0.4698308000 	 -2.2206340000 
507.80 	 224.9813000 	 1.962125 	 -0.4660924000 	 -2.2170540000 
508.00 	 224.9734000 	 1.962125 	 -0.4693794000 	 -2.2193560000 
508.20 	 224.9638000 	 1.962150 	 -0.4700406000 	 -2.2207230000 
508.40 	 224.9511000 	 1.962150 	 -0.4665407000 	 -2.2170890000 
508.60 	 224.9400000 	 1.962200 	 -0.4695733000 	 -2.2192070000 
508.80 	 224.9305000 	 1.962250 	 -0.4703140000 	 -2.2208470000 
509.00 	 224.9241000 	 1.962300 	 -0.4664198000 	 -2.2171180000 
509.20 	 224.9209000 	 1.962350 	 -0.4695892000 	 -2.2192990000 
509.40 	 224.9161000 	 1.962375 	 -0.4704793000 	 -2.2208150000 
509.60 	 224.9193000 	 1.962425 	 -0.4664930000 	 -2.2172070000 
509.80 	 224.9225000 	 1.962500 	 -0.4689789000 	 -2.2188730000 
510.00 	 224.9289000 	 1.962525 	 -0.4705652000 	 -2.2211900000 
510.20 	 224.9368000 	 1.962575 	 -0.4666519000 	 -2.2173340000 
510.40 	 224.9400000 	 1.962625 	 -0.4689312000 	 -2.2188500000 
510.60 	 224.9479000 	 1.962650 	 -0.4704920000 	 -2.2209640000 
510.80 	 224.9559000 	 1.962700 	 -0.4665502000 	 -2.2171080000 
511.00 	 224.9670000 	 1.962725 	 -0.4694462000 	 -2.2190980000 
511.20 	 224.9797000 	 1.962750 	 -0.4703458000 	 -2.2208370000 
511.40 	 224.9908000 	 1.962750 	 -0.4666170000 	 -2.2170700000 
511.60 	 225.0067000 	 1.962800 	 -0.4693572000 	 -2.2190790000 
511.80 	 225.0179000 	 1.962775 	 -0.4682764000 	 -2.2211270000 
512.00 	 225.0306000 	 1.962775 	 -0.4643568000 	 -2.2175660000 
512.20 	 225.0385000 	 1.962775 	 -0.4673004000 	 -2.2195500000 
512.40 	 225.0465000 	 1.962775 	 -0.4685211000 	 -2.2212860000 
512.60 	 225.0497000 	 1.962775 	 -0.4647668000 	 -2.2175410000 
512.80 	 225.0497000 	 1.962775 	 -0.4672146000 	 -2.2193460000 
513.00 	 225.0497000 	 1.962725 	 -0.4688358000 	 -2.2214220000 
513.20 	 225.0497000 	 1.962700 	 -0.4650243000 	 -2.2176840000 
513.40 	 225.0497000 	 1.962650 	 -0.4674625000 	 -2.2189930000 
513.60 	 225.0497000 	 1.962625 	 -0.4694430000 	 -2.2216100000 
513.80 	 225.0497000 	 1.962600 	 -0.4653390000 	 -2.2180110000 
514.00 	 225.0497000 	 1.962575 	 -0.4671319000 	 -2.2188000000 
514.20 	 225.0544000 	 1.962525 	 -0.4693063000 	 -2.2215270000 
514.40 	 225.0497000 	 1.962500 	 -0.4652564000 	 -2.2180180000 
514.60 	 225.0497000 	 1.962475 	 -0.4670493000 	 -2.2186880000 
514.80 	 225.0465000 	 1.962450 	 -0.4695670000 	 -2.2216510000 
515.00 	 225.0417000 	 1.962400 	 -0.4655488000 	 -2.2182240000 
515.20 	 225.0369000 	 1.962375 	 -0.4666265000 	 -2.2184370000 
515.40 	 225.0306000 	 1.962350 	 -0.4695892000 	 -2.2215110000 
515.60 	 225.0306000 	 1.962350 	 -0.4659081000 	 -2.2185230000 
515.80 	 225.0258000 	 1.962325 	 -0.4661115000 	 -2.2182110000 
516.00 	 225.0242000 	 1.962325 	 -0.4695765000 	 -2.2215780000 
516.20 	 225.0226000 	 1.962300 	 -0.4658413000 	 -2.2187110000 
516.40 	 225.0179000 	 1.962275 	 -0.4663563000 	 -2.2180940000 
516.60 	 225.0147000 	 1.962275 	 -0.4696147000 	 -2.2215560000 
516.80 	 225.0147000 	 1.962275 	 -0.4659462000 	 -2.2188760000 
517.00 	 225.0115000 	 1.962275 	 -0.4659557000 	 -2.2180620000 
517.20 	 225.0115000 	 1.962275 	 -0.4695892000 	 -2.2214760000 
517.40 	 225.0115000 	 1.962275 	 -0.4659557000 	 -2.2189710000 
517.60 	 225.0115000 	 1.962275 	 -0.4656664000 	 -2.2179990000 
517.80 	 225.0099000 	 1.962275 	 -0.4692268000 	 -2.2215140000 
518.00 	 225.0115000 	 1.962275 	 -0.4660448000 	 -2.2192990000 
518.20 	 225.0115000 	 1.962275 	 -0.4654821000 	 -2.2177470000 
518.40 	 225.0115000 	 1.962275 	 -0.4691633000 	 -2.2214630000 
518.60 	 225.0115000 	 1.962275 	 -0.4660161000 	 -2.2190570000 
518.80 	 225.0115000 	 1.962275 	 -0.4653104000 	 -2.2176900000 
519.00 	 225.0131000 	 1.962275 	 -0.4691633000 	 -2.2214160000 
519.20 	 225.0115000 	 1.962275 	 -0.4663563000 	 -2.2192290000 
519.40 	 225.0067000 	 1.962275 	 -0.4653899000 	 -2.2177470000 
519.60 	 225.0036000 	 1.962275 	 -0.4693699000 	 -2.2215460000 
519.80 	 225.0036000 	 1.962275 	 -0.4664548000 	 -2.2193370000 
520.00 	 225.0004000 	 1.962275 	 -0.4655234000 	 -2.2177790000 
520.20 	 224.9988000 	 1.962275 	 -0.4694748000 	 -2.2214190000 
520.40 	 225.0036000 	 1.962275 	 -0.4666710000 	 -2.2196170000 
520.60 	 225.0036000 	 1.962275 	 -0.4652405000 	 -2.2176930000 
520.80 	 225.0036000 	 1.962275 	 -0.4694653000 	 -2.2213650000 
521.00 	 225.0036000 	 1.962275 	 -0.4670111000 	 -2.2198550000 
521.20 	 224.9988000 	 1.962275 	 -0.4654439000 	 -2.2177540000 
521.40 	 224.9956000 	 1.962275 	 -0.4694716000 	 -2.2213330000 
521.60 	 224.9877000 	 1.962275 	 -0.4669031000 	 -2.2197980000 
521.80 	 224.9829000 	 1.962275 	 -0.4654026000 	 -2.2177220000 
522.00 	 224.9797000 	 1.962275 	 -0.4692364000 	 -2.2214570000 
522.20 	 224.9749000 	 1.962275 	 -0.4669666000 	 -2.2199120000 
522.40 	 224.9749000 	 1.962275 	 -0.4652977000 	 -2.2176140000 
522.60 	 224.9718000 	 1.962275 	 -0.4694494000 	 -2.2210980000 
522.80 	 224.9734000 	 1.962275 	 -0.4675039000 	 -2.2203570000 
523.00 	 224.9718000 	 1.962275 	 -0.4652055000 	 -2.2176620000 
523.20 	 224.9718000 	 1.962275 	 -0.4692904000 	 -2.2210250000 
523.40 	 224.9718000 	 1.962275 	 -0.4674911000 	 -2.2204370000 
523.60 	 224.9718000 	 1.962275 	 -0.4653168000 	 -2.2175500000 
523.80 	 224.9734000 	 1.962300 	 -0.4689249000 	 -2.2208950000 
524.00 	 224.9749000 	 1.962325 	 -0.4678091000 	 -2.2206310000 
524.20 	 224.9749000 	 1.962325 	 -0.4650466000 	 -2.2175030000 
524.40 	 224.9718000 	 1.962325 	 -0.4687595000 	 -2.2205290000 
524.60 	 224.9670000 	 1.962350 	 -0.4684830000 	 -2.2210250000 
524.80 	 224.9638000 	 1.962375 	 -0.4651324000 	 -2.2176710000 
525.00 	 224.9591000 	 1.962400 	 -0.4687341000 	 -2.2201160000 
525.20 	 224.9591000 	 1.962425 	 -0.4687659000 	 -2.2213620000 
525.40 	 224.9591000 	 1.962450 	 -0.4652723000 	 -2.2179060000 
525.60 	 224.9591000 	 1.962500 	 -0.4685656000 	 -2.2205070000 
525.80 	 224.9591000 	 1.962525 	 -0.4687945000 	 -2.2215110000 
526.00 	 224.9606000 	 1.962550 	 -0.4653517000 	 -2.2179860000 
526.20 	 224.9638000 	 1.962575 	 -0.4686483000 	 -2.2205230000 
526.40 	 224.9591000 	 1.962600 	 -0.4686769000 	 -2.2215110000 
526.60 	 224.9591000 	 1.962625 	 -0.4651419000 	 -2.2177540000 
526.80 	 224.9591000 	 1.962650 	 -0.4682954000 	 -2.2202010000 
527.00 	 224.9591000 	 1.962675 	 -0.4690329000 	 -2.2214570000 
527.20 	 224.9638000 	 1.962700 	 -0.4652437000 	 -2.2179250000 
527.40 	 224.9638000 	 1.962725 	 -0.4683908000 	 -2.2200710000 
527.60 	 224.9638000 	 1.962750 	 -0.4688962000 	 -2.2216220000 
527.80 	 224.9638000 	 1.962775 	 -0.4651292000 	 -2.2179100000 
528.00 	 224.9638000 	 1.962800 	 -0.4688009000 	 -2.2202170000 
528.20 	 224.9638000 	 1.962800 	 -0.4693095000 	 -2.2213270000 
528.40 	 224.9591000 	 1.962825 	 -0.4655329000 	 -2.2177950000 
528.60 	 224.9575000 	 1.962850 	 -0.4687691000 	 -2.2199980000 
528.80 	 224.9511000 	 1.962900 	 -0.4695352000 	 -2.2215560000 
529.00 	 224.9479000 	 1.962925 	 -0.4656919000 	 -2.2180080000 
529.20 	 224.9479000 	 1.962950 	 -0.4688263000 	 -2.2201250000 
529.40 	 224.9479000 	 1.963000 	 -0.4694875000 	 -2.2214860000 
529.60 	 224.9479000 	 1.963050 	 -0.4656824000 	 -2.2178940000 
529.80 	 224.9511000 	 1.963075 	 -0.4689058000 	 -2.2198930000 
530.00 	 224.9527000 	 1.963100 	 -0.4703935000 	 -2.2215940000 
530.20 	 224.9575000 	 1.963150 	 -0.4663118000 	 -2.2181030000 
530.40 	 224.9638000 	 1.963175 	 -0.4692523000 	 -2.2196710000 
530.60 	 224.9718000 	 1.963200 	 -0.4708004000 	 -2.2217750000 
530.80 	 224.9829000 	 1.963200 	 -0.4668999000 	 -2.2180720000 
531.00 	 224.9908000 	 1.963250 	 -0.4696337000 	 -2.2196670000 
531.20 	 225.0036000 	 1.963250 	 -0.4720402000 	 -2.2220070000 
531.40 	 225.0115000 	 1.963225 	 -0.4677264000 	 -2.2181770000 
531.60 	 225.0179000 	 1.963225 	 -0.4705143000 	 -2.2202240000 
531.80 	 225.0258000 	 1.963225 	 -0.4717922000 	 -2.2219180000 
532.00 	 225.0258000 	 1.963225 	 -0.4676310000 	 -2.2184750000 
532.20 	 225.0306000 	 1.963225 	 -0.4697355000 	 -2.2195370000 
532.40 	 225.0306000 	 1.963225 	 -0.4715824000 	 -2.2220960000 
532.60 	 225.0338000 	 1.963225 	 -0.4673258000 	 -2.2182240000 
532.80 	 225.0338000 	 1.963225 	 -0.4697069000 	 -2.2197720000 
533.00 	 225.0354000 	 1.963225 	 -0.4710960000 	 -2.2221980000 
533.20 	 225.0401000 	 1.963175 	 -0.4668013000 	 -2.2187840000 
533.40 	 225.0385000 	 1.963150 	 -0.4683304000 	 -2.2194100000 
533.60 	 225.0417000 	 1.963125 	 -0.4704444000 	 -2.2220170000 
533.80 	 225.0385000 	 1.963100 	 -0.4660956000 	 -2.2184470000 
534.00 	 225.0385000 	 1.963075 	 -0.4681969000 	 -2.2194450000 
534.20 	 225.0385000 	 1.963050 	 -0.4697386000 	 -2.2220290000 
534.40 	 225.0385000 	 1.963025 	 -0.4651133000 	 -2.2187260000 
534.60 	 225.0322000 	 1.963025 	 -0.4665279000 	 -2.2190980000 
534.80 	 225.0290000 	 1.963000 	 -0.4692110000 	 -2.2221440000 
535.00 	 225.0258000 	 1.962975 	 -0.4652914000 	 -2.2188310000 
535.20 	 225.0179000 	 1.962975 	 -0.4664548000 	 -2.2191590000 
535.40 	 225.0179000 	 1.962975 	 -0.4694271000 	 -2.2220710000 
535.60 	 225.0179000 	 1.962950 	 -0.4655775000 	 -2.2186340000 
535.80 	 225.0179000 	 1.962925 	 -0.4668458000 	 -2.2190090000 
536.00 	 225.0179000 	 1.962925 	 -0.4695384000 	 -2.2221980000 
536.20 	 225.0179000 	 1.962925 	 -0.4654153000 	 -2.2187260000 
536.40 	 225.0179000 	 1.962925 	 -0.4669507000 	 -2.2192760000 
536.60 	 225.0163000 	 1.962900 	 -0.4699230000 	 -2.2221820000 
536.80 	 225.0147000 	 1.962875 	 -0.4661337000 	 -2.2188280000 
537.00 	 225.0147000 	 1.962875 	 -0.4671510000 	 -2.2190510000 
537.20 	 225.0099000 	 1.962875 	 -0.4702345000 	 -2.2223310000 
537.40 	 225.0067000 	 1.962875 	 -0.4665121000 	 -2.2194480000 
537.60 	 225.0036000 	 1.962875 	 -0.4668871000 	 -2.2187810000 
537.80 	 225.0020000 	 1.962875 	 -0.4703744000 	 -2.2220360000 
538.00 	 224.9988000 	 1.962875 	 -0.4667282000 	 -2.2191870000 
538.20 	 224.9988000 	 1.962875 	 -0.4671764000 	 -2.2187070000 
538.40 	 224.9956000 	 1.962875 	 -0.4704348000 	 -2.2221790000 
538.60 	 224.9956000 	 1.962875 	 -0.4669094000 	 -2.2192570000 
538.80 	 224.9956000 	 1.962875 	 -0.4670683000 	 -2.2187650000 
539.00 	 224.9956000 	 1.962875 	 -0.4705238000 	 -2.2220870000 
539.20 	 224.9956000 	 1.962875 	 -0.4667695000 	 -2.2190760000 
539.40 	 224.9908000 	 1.962875 	 -0.4670683000 	 -2.2189590000 
539.60 	 224.9908000 	 1.962875 	 -0.4706129000 	 -2.2221250000 
539.80 	 224.9877000 	 1.962875 	 -0.4666996000 	 -2.2192570000 
540.00 	 224.9829000 	 1.962875 	 -0.4675643000 	 -2.2188160000 
540.20 	 224.9797000 	 1.962875 	 -0.4703967000 	 -2.2221980000 
540.40 	 224.9797000 	 1.962875 	 -0.4666996000 	 -2.2190000000 
540.60 	 224.9797000 	 1.962875 	 -0.4670811000 	 -2.2186310000 
540.80 	 224.9797000 	 1.962875 	 -0.4703999000 	 -2.2219470000 
541.00 	 224.9797000 	 1.962875 	 -0.4669666000 	 -2.2194160000 
541.20 	 224.9765000 	 1.962875 	 -0.4668808000 	 -2.2185680000 
541.40 	 224.9749000 	 1.962875 	 -0.4702536000 	 -2.2220100000 
541.60 	 224.9718000 	 1.962875 	 -0.4667505000 	 -2.2195660000 
541.80 	 224.9670000 	 1.962875 	 -0.4667091000 	 -2.2185960000 
542.00 	 224.9670000 	 1.962875 	 -0.4701424000 	 -2.2220330000 
542.20 	 224.9638000 	 1.962925 	 -0.4664866000 	 -2.2191460000 
542.40 	 224.9670000 	 1.962925 	 -0.4665502000 	 -2.2186790000 
542.60 	 224.9654000 	 1.962950 	 -0.4694366000 	 -2.2221850000 
542.80 	 224.9670000 	 1.962975 	 -0.4656728000 	 -2.2191720000 
543.00 	 224.9702000 	 1.963000 	 -0.4659303000 	 -2.2185010000 
543.20 	 224.9718000 	 1.963025 	 -0.4692396000 	 -2.2221440000 
543.40 	 224.9718000 	 1.963025 	 -0.4656219000 	 -2.2192380000 
543.60 	 224.9670000 	 1.963050 	 -0.4658953000 	 -2.2186120000 
543.80 	 224.9670000 	 1.963075 	 -0.4692872000 	 -2.2220870000 
544.00 	 224.9638000 	 1.963100 	 -0.4656537000 	 -2.2192890000 
544.20 	 224.9638000 	 1.963125 	 -0.4656633000 	 -2.2183770000 
544.40 	 224.9606000 	 1.963125 	 -0.4693190000 	 -2.2218860000 
544.60 	 224.9638000 	 1.963150 	 -0.4656061000 	 -2.2194160000 
544.80 	 224.9638000 	 1.963175 	 -0.4656219000 	 -2.2184500000 
545.00 	 224.9638000 	 1.963200 	 -0.4690742000 	 -2.2219280000 
545.20 	 224.9670000 	 1.963225 	 -0.4656951000 	 -2.2194260000 
545.40 	 224.9670000 	 1.963225 	 -0.4656951000 	 -2.2186370000 
545.60 	 224.9638000 	 1.963250 	 -0.4693953000 	 -2.2220070000 
545.80 	 224.9638000 	 1.963275 	 -0.4657141000 	 -2.2194860000 
546.00 	 224.9638000 	 1.963300 	 -0.4649226000 	 -2.2184120000 
546.20 	 224.9638000 	 1.963300 	 -0.4685497000 	 -2.2220360000 
546.40 	 224.9638000 	 1.963350 	 -0.4647795000 	 -2.2192570000 
546.60 	 224.9606000 	 1.963350 	 -0.4645379000 	 -2.2182180000 
546.80 	 224.9638000 	 1.963400 	 -0.4681683000 	 -2.2219210000 
547.00 	 224.9591000 	 1.963400 	 -0.4647859000 	 -2.2193340000 
547.20 	 224.9591000 	 1.963425 	 -0.4644044000 	 -2.2181610000 
547.40 	 224.9591000 	 1.963475 	 -0.4681492000 	 -2.2217050000 
547.60 	 224.9591000 	 1.963500 	 -0.4650466000 	 -2.2196360000 
547.80 	 224.9591000 	 1.963525 	 -0.4640961000 	 -2.2182620000 
548.00 	 224.9638000 	 1.963550 	 -0.4682128000 	 -2.2216920000 
548.20 	 224.9638000 	 1.963600 	 -0.4651864000 	 -2.2197220000 
548.40 	 224.9670000 	 1.963600 	 -0.4641469000 	 -2.2178390000 
548.60 	 224.9718000 	 1.963625 	 -0.4683050000 	 -2.2216450000 
548.80 	 224.9797000 	 1.963650 	 -0.4660988000 	 -2.2200740000 
549.00 	 224.9877000 	 1.963625 	 -0.4683113000 	 -2.2178460000 
549.20 	 224.9908000 	 1.963625 	 -0.4723772000 	 -2.2214730000 
549.40 	 224.9988000 	 1.963625 	 -0.4699675000 	 -2.2200420000 
549.60 	 225.0036000 	 1.963625 	 -0.4683208000 	 -2.2180270000 
549.80 	 225.0115000 	 1.963625 	 -0.4723803000 	 -2.2215140000 
550.00 	 225.0147000 	 1.963625 	 -0.4699453000 	 -2.2201470000 
550.20 	 225.0147000 	 1.963625 	 -0.4683526000 	 -2.2178330000 
550.40 	 225.0179000 	 1.963625 	 -0.4722277000 	 -2.2213650000 
550.60 	 225.0179000 	 1.963625 	 -0.4701582000 	 -2.2203950000 
550.80 	 225.0147000 	 1.963625 	 -0.4681015000 	 -2.2177250000 
551.00 	 225.0131000 	 1.963625 	 -0.4723517000 	 -2.2213240000 
551.20 	 225.0115000 	 1.963625 	 -0.4699198000 	 -2.2202080000 
551.40 	 225.0115000 	 1.963625 	 -0.4682223000 	 -2.2179730000 
551.60 	 225.0067000 	 1.963625 	 -0.4721483000 	 -2.2215460000 
551.80 	 225.0067000 	 1.963625 	 -0.4700756000 	 -2.2201160000 
552.00 	 225.0067000 	 1.963625 	 -0.4680856000 	 -2.2179830000 
552.20 	 225.0020000 	 1.963625 	 -0.4722150000 	 -2.2215560000 
552.40 	 224.9988000 	 1.963625 	 -0.4700470000 	 -2.2202140000 
552.60 	 224.9956000 	 1.963625 	 -0.4680856000 	 -2.2178780000 
552.80 	 224.9908000 	 1.963625 	 -0.4722150000 	 -2.2213430000 
553.00 	 224.9908000 	 1.963625 	 -0.4702981000 	 -2.2203540000 
553.20 	 224.9908000 	 1.963625 	 -0.4681269000 	 -2.2177790000 
553.40 	 224.9908000 	 1.963625 	 -0.4720211000 	 -2.2211870000 
553.60 	 224.9908000 	 1.963625 	 -0.4702568000 	 -2.2203450000 
553.80 	 224.9956000 	 1.963625 	 -0.4682414000 	 -2.2178360000 
554.00 	 224.9956000 	 1.963625 	 -0.4723994000 	 -2.2213360000 
554.20 	 224.9956000 	 1.963625 	 -0.4700533000 	 -2.2200520000 
554.40 	 224.9956000 	 1.963625 	 -0.4685751000 	 -2.2179600000 
554.60 	 224.9956000 	 1.963625 	 -0.4724916000 	 -2.2216700000 
554.80 	 224.9908000 	 1.963625 	 -0.4697990000 	 -2.2199540000 
555.00 	 224.9893000 	 1.963625 	 -0.4688104000 	 -2.2181420000 
555.20 	 224.9877000 	 1.963625 	 -0.4727491000 	 -2.2216510000 
555.40 	 224.9908000 	 1.963625 	 -0.4697959000 	 -2.2197180000 
555.60 	 224.9908000 	 1.963625 	 -0.4691124000 	 -2.2182240000 
555.80 	 224.9908000 	 1.963625 	 -0.4729366000 	 -2.2217210000 
556.00 	 224.9908000 	 1.963625 	 -0.4701201000 	 -2.2198100000 
556.20 	 224.9893000 	 1.963625 	 -0.4691601000 	 -2.2182400000 
556.40 	 224.9877000 	 1.963625 	 -0.4728762000 	 -2.2217340000 
556.60 	 224.9813000 	 1.963625 	 -0.4701678000 	 -2.2197310000 
556.80 	 224.9749000 	 1.963625 	 -0.4691347000 	 -2.2180940000 
557.00 	 224.9718000 	 1.963625 	 -0.4730097000 	 -2.2216960000 
557.20 	 224.9686000 	 1.963625 	 -0.4702155000 	 -2.2197090000 
557.40 	 224.9670000 	 1.963650 	 -0.4693063000 	 -2.2180270000 
557.60 	 224.9670000 	 1.963675 	 -0.4729589000 	 -2.2216320000 
557.80 	 224.9670000 	 1.963700 	 -0.4704730000 	 -2.2198580000 
558.00 	 224.9670000 	 1.963725 	 -0.4691156000 	 -2.2180110000 
558.20 	 224.9718000 	 1.963750 	 -0.4730988000 	 -2.2214950000 
558.40 	 224.9749000 	 1.963750 	 -0.4697355000 	 -2.2196200000 
558.60 	 224.9749000 	 1.963775 	 -0.4689566000 	 -2.2182460000 
558.80 	 224.9797000 	 1.963800 	 -0.4726346000 	 -2.2217340000 
559.00 	 224.9797000 	 1.963775 	 -0.4653803000 	 -2.2200330000 
559.20 	 224.9797000 	 1.963800 	 -0.4641596000 	 -2.2182500000 
559.40 	 224.9797000 	 1.963800 	 -0.4679998000 	 -2.2216100000 
559.60 	 224.9797000 	 1.963850 	 -0.4658699000 	 -2.2204020000 
559.80 	 224.9797000 	 1.963825 	 -0.4643822000 	 -2.2182660000 
560.00 	 224.9829000 	 1.963825 	 -0.4699802000 	 -2.2219120000 
560.20 	 224.9829000 	 1.963850 	 -0.4671828000 	 -2.2200200000 
560.40 	 224.9877000 	 1.963850 	 -0.4677550000 	 -2.2185610000 
560.60 	 224.9877000 	 1.963875 	 -0.4714807000 	 -2.2219310000 
560.80 	 224.9908000 	 1.963900 	 -0.4666678000 	 -2.2200970000 
561.00 	 224.9908000 	 1.963875 	 -0.4648241000 	 -2.2180870000 
561.20 	 224.9956000 	 1.963875 	 -0.4686896000 	 -2.2215720000 
561.40 	 224.9956000 	 1.963875 	 -0.4664993000 	 -2.2204050000 
561.60 	 224.9956000 	 1.963875 	 -0.4645284000 	 -2.2181350000 
561.80 	 224.9956000 	 1.963875 	 -0.4686832000 	 -2.2216320000 
562.00 	 224.9940000 	 1.963875 	 -0.4663181000 	 -2.2202970000 
562.20 	 224.9956000 	 1.963875 	 -0.4647668000 	 -2.2180720000 
562.40 	 224.9908000 	 1.963875 	 -0.4685911000 	 -2.2215810000 
562.60 	 224.9940000 	 1.963875 	 -0.4665375000 	 -2.2204840000 
562.80 	 224.9956000 	 1.963875 	 -0.4643504000 	 -2.2179730000 
563.00 	 224.9956000 	 1.963875 	 -0.4684957000 	 -2.2213430000 
563.20 	 224.9956000 	 1.963875 	 -0.4669348000 	 -2.2208760000 
563.40 	 224.9956000 	 1.963875 	 -0.4643949000 	 -2.2178300000 
563.60 	 224.9956000 	 1.963875 	 -0.4681810000 	 -2.2212920000 
563.80 	 224.9940000 	 1.963875 	 -0.4672591000 	 -2.2210720000 
564.00 	 224.9908000 	 1.963875 	 -0.4642805000 	 -2.2177890000 
564.20 	 224.9877000 	 1.963875 	 -0.4682128000 	 -2.2211270000 
564.40 	 224.9893000 	 1.963875 	 -0.4672209000 	 -2.2211110000 
564.60 	 224.9877000 	 1.963875 	 -0.4643281000 	 -2.2177920000 
564.80 	 224.9877000 	 1.963875 	 -0.4681746000 	 -2.2209900000 
565.00 	 224.9877000 	 1.963875 	 -0.4670111000 	 -2.2208310000 
565.20 	 224.9829000 	 1.963875 	 -0.4642868000 	 -2.2178910000 
565.40 	 224.9797000 	 1.963875 	 -0.4683367000 	 -2.2213750000 
565.60 	 224.9797000 	 1.963875 	 -0.4670906000 	 -2.2208500000 
565.80 	 224.9749000 	 1.963875 	 -0.4644171000 	 -2.2178680000 
566.00 	 224.9749000 	 1.963900 	 -0.4677168000 	 -2.2207900000 
566.20 	 224.9734000 	 1.963925 	 -0.4668427000 	 -2.2211200000 
566.40 	 224.9749000 	 1.963925 	 -0.4640070000 	 -2.2179950000 
566.60 	 224.9749000 	 1.963925 	 -0.4676119000 	 -2.2208880000 
566.80 	 224.9765000 	 1.963950 	 -0.4730383000 	 -2.2213590000 
567.00 	 224.9781000 	 1.963950 	 -0.4700311000 	 -2.2181100000 
567.20 	 224.9749000 	 1.964000 	 -0.4736710000 	 -2.2210150000 
567.40 	 224.9718000 	 1.963975 	 -0.4735470000 	 -2.2215490000 
567.60 	 224.9718000 	 1.964000 	 -0.4703236000 	 -2.2181000000 
567.80 	 224.9718000 	 1.964000 	 -0.4737727000 	 -2.2209640000 
568.00 	 224.9718000 	 1.964050 	 -0.4738013000 	 -2.2215560000 
568.20 	 224.9718000 	 1.964050 	 -0.4702505000 	 -2.2181670000 
568.40 	 224.9718000 	 1.964100 	 -0.4738172000 	 -2.2205960000 
568.60 	 224.9749000 	 1.964100 	 -0.4740810000 	 -2.2218580000 
568.80 	 224.9749000 	 1.964100 	 -0.4704762000 	 -2.2181700000 
569.00 	 224.9797000 	 1.964150 	 -0.4736932000 	 -2.2205890000 
569.20 	 224.9797000 	 1.964125 	 -0.4741510000 	 -2.2218860000 
569.40 	 224.9829000 	 1.964125 	 -0.4704952000 	 -2.2181960000 
569.60 	 224.9877000 	 1.964150 	 -0.4737727000 	 -2.2206150000 
569.80 	 224.9908000 	 1.964150 	 -0.4742241000 	 -2.2218200000 
570.00 	 224.9972000 	 1.964200 	 -0.4704825000 	 -2.2181990000 
570.20 	 224.9988000 	 1.964175 	 -0.4738776000 	 -2.2206470000 
570.40 	 225.0036000 	 1.964175 	 -0.4741033000 	 -2.2215840000 
570.60 	 225.0036000 	 1.964175 	 -0.4707941000 	 -2.2181610000 
570.80 	 225.0036000 	 1.964175 	 -0.4744784000 	 -2.2212760000 
571.00 	 224.9988000 	 1.964175 	 -0.4735979000 	 -2.2211810000 
571.20 	 224.9988000 	 1.964175 	 -0.4708576000 	 -2.2181830000 
571.40 	 224.9988000 	 1.964175 	 -0.4749393000 	 -2.2214440000 
571.60 	 224.9988000 	 1.964175 	 -0.4734516000 	 -2.2211550000 
571.80 	 225.0036000 	 1.964175 	 -0.4707718000 	 -2.2180780000 
572.00 	 225.0067000 	 1.964175 	 -0.4746214000 	 -2.2213270000 
572.20 	 225.0115000 	 1.964175 	 -0.4733849000 	 -2.2209330000 
572.40 	 225.0115000 	 1.964175 	 -0.4709085000 	 -2.2182400000 
572.60 	 225.0115000 	 1.964175 	 -0.4749870000 	 -2.2215370000 
572.80 	 225.0115000 	 1.964175 	 -0.4731337000 	 -2.2209390000 
573.00 	 225.0067000 	 1.964175 	 -0.4706446000 	 -2.2180840000 
573.20 	 225.0036000 	 1.964175 	 -0.4747327000 	 -2.2215400000 
573.40 	 224.9988000 	 1.964175 	 -0.4735152000 	 -2.2211110000 
573.60 	 224.9956000 	 1.964175 	 -0.4707909000 	 -2.2181640000 
573.80 	 224.9956000 	 1.964175 	 -0.4748090000 	 -2.2215970000 
574.00 	 224.9940000 	 1.964175 	 -0.4734039000 	 -2.2209900000 
574.20 	 224.9956000 	 1.964175 	 -0.4707781000 	 -2.2180720000 
574.40 	 224.9956000 	 1.964175 	 -0.4746977000 	 -2.2215620000 
574.60 	 224.9988000 	 1.964175 	 -0.4733213000 	 -2.2210310000 
574.80 	 224.9956000 	 1.964175 	 -0.4707368000 	 -2.2181510000 
575.00 	 224.9956000 	 1.964175 	 -0.4747137000 	 -2.2214950000 
575.20 	 224.9956000 	 1.964175 	 -0.4734516000 	 -2.2211650000 
575.40 	 224.9956000 	 1.964175 	 -0.4708036000 	 -2.2179570000 
575.60 	 224.9908000 	 1.964175 	 -0.4745197000 	 -2.2214480000 
575.80 	 224.9908000 	 1.964175 	 -0.4735502000 	 -2.2211810000 
576.00 	 224.9908000 	 1.964175 	 -0.4705747000 	 -2.2180650000 
576.20 	 224.9908000 	 1.964175 	 -0.4745325000 	 -2.2213240000 
576.40 	 224.9908000 	 1.964175 	 -0.4734007000 	 -2.2212280000 
576.60 	 224.9908000 	 1.964175 	 -0.4708036000 	 -2.2182300000 
576.80 	 224.9956000 	 1.964175 	 -0.4748249000 	 -2.2216860000 
577.00 	 224.9908000 	 1.964175 	 -0.4731274000 	 -2.2208050000 
577.20 	 224.9908000 	 1.964175 	 -0.4709053000 	 -2.2182340000 
577.40 	 224.9908000 	 1.964175 	 -0.4748376000 	 -2.2216510000 
577.60 	 224.9893000 	 1.964175 	 -0.4732736000 	 -2.2207480000 
577.80 	 224.9908000 	 1.964175 	 -0.4708576000 	 -2.2180940000 
578.00 	 224.9877000 	 1.964175 	 -0.4749743000 	 -2.2217400000 
578.20 	 224.9829000 	 1.964175 	 -0.4734834000 	 -2.2211840000 
578.40 	 224.9797000 	 1.964175 	 -0.4707146000 	 -2.2181420000 
578.60 	 224.9749000 	 1.964175 	 -0.4747423000 	 -2.2217270000 
578.80 	 224.9718000 	 1.964175 	 -0.4735661000 	 -2.2211770000 
579.00 	 224.9670000 	 1.964200 	 -0.4708163000 	 -2.2180140000 
579.20 	 224.9670000 	 1.964225 	 -0.4747709000 	 -2.2214600000 
579.40 	 224.9638000 	 1.964250 	 -0.4736519000 	 -2.2211300000 
579.60 	 224.9638000 	 1.964275 	 -0.4708385000 	 -2.2181380000 
579.80 	 224.9638000 	 1.964300 	 -0.4750443000 	 -2.2214830000 
580.00 	 224.9638000 	 1.964300 	 -0.4731051000 	 -2.2208720000 
580.20 	 224.9638000 	 1.964325 	 -0.4709625000 	 -2.2180180000 
580.40 	 224.9638000 	 1.964350 	 -0.4750919000 	 -2.2218740000 
580.60 	 224.9670000 	 1.964375 	 -0.4729112000 	 -2.2204560000 
580.80 	 224.9702000 	 1.964400 	 -0.4711342000 	 -2.2183580000 
581.00 	 224.9718000 	 1.964400 	 -0.4752318000 	 -2.2220200000 
581.20 	 224.9718000 	 1.964425 	 -0.4724439000 	 -2.2201220000 
581.40 	 224.9749000 	 1.964450 	 -0.4712868000 	 -2.2185260000 
581.60 	 224.9797000 	 1.964450 	 -0.4738490000 	 -2.2222260000 
581.80 	 224.9797000 	 1.964475 	 -0.4718176000 	 -2.2202680000 
582.00 	 224.9797000 	 1.964500 	 -0.4707114000 	 -2.2184720000 
582.20 	 224.9829000 	 1.964475 	 -0.4749235000 	 -2.2218670000 
582.40 	 224.9829000 	 1.964475 	 -0.4725710000 	 -2.2204690000 
582.60 	 224.9877000 	 1.964475 	 -0.4709053000 	 -2.2183200000 
582.80 	 224.9908000 	 1.964475 	 -0.4749298000 	 -2.2220360000 
583.00 	 224.9956000 	 1.964475 	 -0.4725615000 	 -2.2205450000 
583.20 	 224.9956000 	 1.964475 	 -0.4710166000 	 -2.2182970000 
583.40 	 224.9988000 	 1.964475 	 -0.4752191000 	 -2.2220680000 
583.60 	 224.9988000 	 1.964475 	 -0.4721864000 	 -2.2200810000 
583.80 	 225.0036000 	 1.964475 	 -0.4713758000 	 -2.2186600000 
584.00 	 225.0052000 	 1.964475 	 -0.4751428000 	 -2.2223350000 
584.20 	 225.0067000 	 1.964475 	 -0.4721419000 	 -2.2200490000 
584.40 	 225.0067000 	 1.964475 	 -0.4714616000 	 -2.2185710000 
584.60 	 225.0067000 	 1.964475 	 -0.4752254000 	 -2.2222420000 
584.80 	 225.0052000 	 1.964475 	 -0.4720688000 	 -2.2199340000 
585.00 	 225.0036000 	 1.964475 	 -0.4713726000 	 -2.2186310000 
585.20 	 224.9988000 	 1.964475 	 -0.4752827000 	 -2.2224240000 
585.40 	 224.9988000 	 1.964475 	 -0.4719353000 	 -2.2199180000 
585.60 	 224.9988000 	 1.964475 	 -0.4715538000 	 -2.2188030000 
585.80 	 224.9988000 	 1.964475 	 -0.4753304000 	 -2.2221120000 
586.00 	 224.9988000 	 1.964475 	 -0.4720847000 	 -2.2200840000 
586.20 	 224.9988000 	 1.964475 	 -0.4714171000 	 -2.2186630000 
586.40 	 224.9988000 	 1.964475 	 -0.4751396000 	 -2.2221470000 
586.60 	 224.9972000 	 1.964475 	 -0.4720148000 	 -2.2199410000 
586.80 	 224.9924000 	 1.964475 	 -0.4712454000 	 -2.2186440000 
587.00 	 224.9908000 	 1.964475 	 -0.4752223000 	 -2.2221760000 
587.20 	 224.9877000 	 1.964475 	 -0.4725424000 	 -2.2203060000 
587.40 	 224.9829000 	 1.964475 	 -0.4709689000 	 -2.2185170000 
587.60 	 224.9829000 	 1.964500 	 -0.4749743000 	 -2.2220770000 
587.80 	 224.9797000 	 1.964525 	 -0.4723485000 	 -2.2204650000 
588.00 	 224.9797000 	 1.964550 	 -0.4706097000 	 -2.2184280000 
588.20 	 224.9797000 	 1.964525 	 -0.4703903000 	 -2.2219820000 
588.40 	 224.9813000 	 1.964525 	 -0.4659239000 	 -2.2205610000 
588.60 	 224.9829000 	 1.964550 	 -0.4680475000 	 -2.2185010000 
588.80 	 224.9829000 	 1.964575 	 -0.4723517000 	 -2.2220800000 
589.00 	 224.9829000 	 1.964600 	 -0.4692268000 	 -2.2198960000 
589.20 	 224.9877000 	 1.964575 	 -0.4710229000 	 -2.2184720000 
589.40 	 224.9877000 	 1.964575 	 -0.4746532000 	 -2.2220800000 
589.60 	 224.9829000 	 1.964575 	 -0.4717827000 	 -2.2198990000 
589.80 	 224.9829000 	 1.964600 	 -0.4709530000 	 -2.2185900000 
590.00 	 224.9829000 	 1.964600 	 -0.4746660000 	 -2.2220330000 
590.20 	 224.9829000 	 1.964625 	 -0.4715792000 	 -2.2198550000 
590.40 	 224.9877000 	 1.964650 	 -0.4709721000 	 -2.2186410000 
590.60 	 224.9877000 	 1.964625 	 -0.4743799000 	 -2.2221630000 
590.80 	 224.9877000 	 1.964625 	 -0.4709530000 	 -2.2195050000 
591.00 	 224.9877000 	 1.964625 	 -0.4710007000 	 -2.2187840000 
591.20 	 224.9908000 	 1.964625 	 -0.4745706000 	 -2.2221690000 
591.40 	 224.9877000 	 1.964625 	 -0.4710388000 	 -2.2196040000 
591.60 	 224.9908000 	 1.964625 	 -0.4709148000 	 -2.2188190000 
591.80 	 224.9877000 	 1.964625 	 -0.4745897000 	 -2.2221720000 
592.00 	 224.9877000 	 1.964625 	 -0.4711310000 	 -2.2195270000 
592.20 	 224.9829000 	 1.964625 	 -0.4709435000 	 -2.2187200000 
592.40 	 224.9877000 	 1.964625 	 -0.4743640000 	 -2.2221660000 
592.60 	 224.9829000 	 1.964625 	 -0.4713631000 	 -2.2198770000 
592.80 	 224.9829000 	 1.964625 	 -0.4706287000 	 -2.2184310000 
593.00 	 224.9829000 	 1.964650 	 -0.4743989000 	 -2.2219440000 
593.20 	 224.9829000 	 1.964675 	 -0.4717287000 	 -2.2204020000 
593.40 	 224.9813000 	 1.964700 	 -0.4701074000 	 -2.2181990000 
593.60 	 224.9797000 	 1.964675 	 -0.4716206000 	 -2.2215620000 
593.80 	 224.9797000 	 1.964675 	 -0.4695225000 	 -2.2205260000 
594.00 	 224.9797000 	 1.964700 	 -0.4653168000 	 -2.2181480000 
594.20 	 224.9797000 	 1.964725 	 -0.4690488000 	 -2.2214700000 
594.40 	 224.9797000 	 1.964750 	 -0.4674467000 	 -2.2210150000 
594.60 	 224.9749000 	 1.964725 	 -0.4645220000 	 -2.2180840000 
594.80 	 224.9749000 	 1.964725 	 -0.4683463000 	 -2.2214540000 
595.00 	 224.9718000 	 1.964750 	 -0.4669984000 	 -2.2211580000 
595.20 	 224.9718000 	 1.964775 	 -0.4644012000 	 -2.2182460000 
595.40 	 224.9718000 	 1.964800 	 -0.4682573000 	 -2.2215180000 
595.60 	 224.9749000 	 1.964800 	 -0.4673354000 	 -2.2211330000 
595.80 	 224.9829000 	 1.964850 	 -0.4643949000 	 -2.2182020000 
596.00 	 224.9877000 	 1.964825 	 -0.4682700000 	 -2.2211930000 
596.20 	 224.9908000 	 1.964825 	 -0.4676946000 	 -2.2216540000 
596.40 	 224.9956000 	 1.964825 	 -0.4644235000 	 -2.2180530000 
596.60 	 224.9956000 	 1.964825 	 -0.4679076000 	 -2.2205610000 
596.80 	 224.9956000 	 1.964825 	 -0.4679712000 	 -2.2218160000 
597.00 	 224.9956000 	 1.964825 	 -0.4645284000 	 -2.2181320000 
597.20 	 224.9988000 	 1.964825 	 -0.4674721000 	 -2.2202710000 
597.40 	 224.9988000 	 1.964825 	 -0.4681905000 	 -2.2220130000 
597.60 	 225.0036000 	 1.964825 	 -0.4642995000 	 -2.2183320000 
597.80 	 225.0036000 	 1.964825 	 -0.4675293000 	 -2.2205070000 
598.00 	 225.0036000 	 1.964825 	 -0.4681873000 	 -2.2220420000 
598.20 	 225.0067000 	 1.964825 	 -0.4643949000 	 -2.2182500000 
598.40 	 225.0036000 	 1.964825 	 -0.4677359000 	 -2.2207230000 
598.60 	 224.9988000 	 1.964825 	 -0.4681873000 	 -2.2218640000 
598.80 	 224.9956000 	 1.964825 	 -0.4644108000 	 -2.2183740000 
599.00 	 224.9956000 	 1.964825 	 -0.4675198000 	 -2.2205770000 
599.20 	 224.9956000 	 1.964825 	 -0.4683240000 	 -2.2220870000 
599.40 	 224.9988000 	 1.964825 	 -0.4645348000 	 -2.2183040000 
599.60 	 225.0036000 	 1.964825 	 -0.4672273000 	 -2.2202810000 
599.80 	 225.0067000 	 1.964825 	 -0.4682922000 	 -2.2222810000 
600.00 	 225.0067000 	 1.964825 	 -0.4644203000 	 -2.2180870000 
600.20 	 225.0067000 	 1.964825 	 -0.4672686000 	 -2.2203190000 
600.40 	 225.0067000 	 1.964825 	 -0.4683367000 	 -2.2220640000 
600.60 	 225.0115000 	 1.964825 	 -0.4644330000 	 -2.2184690000 
600.80 	 225.0067000 	 1.964825 	 -0.4673195000 	 -2.2203380000 
601.00 	 225.0052000 	 1.964825 	 -0.4683272000 	 -2.2220990000 
601.20 	 224.9988000 	 1.964825 	 -0.4644648000 	 -2.2183960000 
601.40 	 224.9956000 	 1.964825 	 -0.4675961000 	 -2.2205570000 
601.60 	 224.9908000 	 1.964825 	 -0.4681873000 	 -2.2218230000 
601.80 	 224.9829000 	 1.964825 	 -0.4643568000 	 -2.2182150000 
602.00 	 224.9829000 	 1.964825 	 -0.4676723000 	 -2.2207290000 
602.20 	 224.9797000 	 1.964825 	 -0.4681905000 	 -2.2219020000 
602.40 	 224.9749000 	 1.964850 	 -0.4644012000 	 -2.2182850000 
602.60 	 224.9718000 	 1.964875 	 -0.4676056000 	 -2.2205920000 
602.80 	 224.9670000 	 1.964900 	 -0.4682287000 	 -2.2219470000 
603.00 	 224.9670000 	 1.964900 	 -0.4645157000 	 -2.2184660000 
603.20 	 224.9718000 	 1.964925 	 -0.4675611000 	 -2.2204050000 
603.40 	 224.9749000 	 1.964950 	 -0.4682795000 	 -2.2219250000 
603.60 	 224.9797000 	 1.964950 	 -0.4643981000 	 -2.2183350000 
603.80 	 224.9797000 	 1.965000 	 -0.4678122000 	 -2.2207580000 
604.00 	 224.9797000 	 1.964975 	 -0.4681651000 	 -2.2218960000 
604.20 	 224.9829000 	 1.964975 	 -0.4645411000 	 -2.2181640000 
604.40 	 224.9797000 	 1.964975 	 -0.4678917000 	 -2.2209610000 
604.60 	 224.9797000 	 1.965000 	 -0.4678599000 	 -2.2217880000 
604.80 	 224.9797000 	 1.965025 	 -0.4644712000 	 -2.2181030000 
605.00 	 224.9813000 	 1.965025 	 -0.4681078000 	 -2.2210060000 
605.20 	 224.9829000 	 1.965025 	 -0.4690043000 	 -2.2215050000 
605.40 	 224.9829000 	 1.965025 	 -0.4657237000 	 -2.2181510000 
605.60 	 224.9829000 	 1.965050 	 -0.4693349000 	 -2.2209710000 
605.80 	 224.9797000 	 1.965075 	 -0.4689439000 	 -2.2216450000 
606.00 	 224.9797000 	 1.965075 	 -0.4656283000 	 -2.2181580000 
606.20 	 224.9797000 	 1.965075 	 -0.4694239000 	 -2.2210760000 
606.40 	 224.9861000 	 1.965075 	 -0.4689598000 	 -2.2214670000 
606.60 	 224.9908000 	 1.965075 	 -0.4657587000 	 -2.2180970000 
606.80 	 224.9988000 	 1.965075 	 -0.4695860000 	 -2.2213550000 
607.00 	 225.0036000 	 1.965075 	 -0.4689153000 	 -2.2214000000 
607.20 	 225.0115000 	 1.965075 	 -0.4657300000 	 -2.2182180000 
607.40 	 225.0115000 	 1.965075 	 -0.4697545000 	 -2.2212030000 
607.60 	 225.0115000 	 1.965075 	 -0.4691696000 	 -2.2214480000 
607.80 	 225.0099000 	 1.965075 	 -0.4659430000 	 -2.2182180000 
608.00 	 225.0036000 	 1.965075 	 -0.4697641000 	 -2.2213140000 
608.20 	 224.9988000 	 1.965075 	 -0.4688390000 	 -2.2213590000 
608.40 	 224.9956000 	 1.965075 	 -0.4660924000 	 -2.2181670000 
608.60 	 224.9956000 	 1.965075 	 -0.4701265000 	 -2.2216290000 
608.80 	 224.9956000 	 1.965075 	 -0.4688994000 	 -2.2213590000 
609.00 	 224.9956000 	 1.965075 	 -0.4660574000 	 -2.2181700000 
609.20 	 224.9956000 	 1.965075 	 -0.4700979000 	 -2.2216860000 
609.40 	 224.9956000 	 1.965075 	 -0.4684353000 	 -2.2208980000 
609.60 	 224.9956000 	 1.965075 	 -0.4662386000 	 -2.2182370000 
609.80 	 224.9956000 	 1.965075 	 -0.4700947000 	 -2.2217530000 
610.00 	 224.9972000 	 1.965075 	 -0.4684448000 	 -2.2209140000 
610.20 	 224.9972000 	 1.965075 	 -0.4660225000 	 -2.2182690000 
610.40 	 224.9956000 	 1.965075 	 -0.4700470000 	 -2.2216290000 
610.60 	 224.9956000 	 1.965075 	 -0.4683431000 	 -2.2207360000 
610.80 	 224.9956000 	 1.965075 	 -0.4661306000 	 -2.2182500000 
611.00 	 224.9956000 	 1.965075 	 -0.4699612000 	 -2.2214730000 
611.20 	 224.9956000 	 1.965075 	 -0.4688422000 	 -2.2211140000 
611.40 	 224.9956000 	 1.965075 	 -0.4659653000 	 -2.2180300000 
611.60 	 224.9956000 	 1.965075 	 -0.4699516000 	 -2.2210630000 
611.80 	 224.9908000 	 1.965075 	 -0.4689249000 	 -2.2212380000 
612.00 	 224.9908000 	 1.965075 	 -0.4659335000 	 -2.2181540000 
612.20 	 224.9893000 	 1.965075 	 -0.4697990000 	 -2.2211870000 
612.40 	 224.9877000 	 1.965075 	 -0.4692459000 	 -2.2214570000 
612.60 	 224.9829000 	 1.965100 	 -0.4658922000 	 -2.2181700000 
612.80 	 224.9797000 	 1.965125 	 -0.4696147000 	 -2.2211390000 
613.00 	 224.9797000 	 1.965150 	 -0.4692523000 	 -2.2215720000 
613.20 	 224.9749000 	 1.965125 	 -0.4657014000 	 -2.2181610000 
613.40 	 224.9797000 	 1.965125 	 -0.4691347000 	 -2.2210090000 
613.60 	 224.9797000 	 1.965150 	 -0.4688931000 	 -2.2217300000 
613.80 	 224.9829000 	 1.965175 	 -0.4654408000 	 -2.2181920000 
614.00 	 224.9829000 	 1.965200 	 -0.4688740000 	 -2.2208370000 
614.20 	 224.9877000 	 1.965175 	 -0.4687913000 	 -2.2218800000 
614.40 	 224.9877000 	 1.965175 	 -0.4652564000 	 -2.2181770000 
614.60 	 224.9908000 	 1.965175 	 -0.4685593000 	 -2.2207290000 
614.80 	 224.9908000 	 1.965175 	 -0.4687437000 	 -2.2217500000 
615.00 	 224.9908000 	 1.965175 	 -0.4652214000 	 -2.2182460000 
615.20 	 224.9908000 	 1.965175 	 -0.4687150000 	 -2.2206910000 
615.40 	 224.9877000 	 1.965175 	 -0.4688931000 	 -2.2218540000 
615.60 	 224.9829000 	 1.965175 	 -0.4652437000 	 -2.2183800000 
615.80 	 224.9797000 	 1.965175 	 -0.4687754000 	 -2.2209710000 
616.00 	 224.9797000 	 1.965175 	 -0.4687023000 	 -2.2217850000 
616.20 	 224.9749000 	 1.965200 	 -0.4668172000 	 -2.2183740000 
616.40 	 224.9749000 	 1.965225 	 -0.4698308000 	 -2.2208820000 
616.60 	 224.9718000 	 1.965250 	 -0.4707114000 	 -2.2220390000 
616.80 	 224.9702000 	 1.965250 	 -0.4661242000 	 -2.2184340000 
617.00 	 224.9670000 	 1.965250 	 -0.4690456000 	 -2.2205610000 
617.20 	 224.9702000 	 1.965300 	 -0.4697482000 	 -2.2220930000 
617.40 	 224.9718000 	 1.965300 	 -0.4659494000 	 -2.2183800000 
617.60 	 224.9718000 	 1.965350 	 -0.4686101000 	 -2.2206150000 
617.80 	 224.9749000 	 1.965325 	 -0.4707050000 	 -2.2222300000 
618.00 	 224.9797000 	 1.965350 	 -0.4650148000 	 -2.2184910000 
618.20 	 224.9829000 	 1.965375 	 -0.4677391000 	 -2.2202080000 
618.40 	 224.9829000 	 1.965375 	 -0.4689439000 	 -2.2222170000 
618.60 	 224.9877000 	 1.965375 	 -0.4651896000 	 -2.2188660000 
618.80 	 224.9908000 	 1.965375 	 -0.4671796000 	 -2.2199980000 
619.00 	 224.9908000 	 1.965375 	 -0.4691696000 	 -2.2221760000 
619.20 	 224.9956000 	 1.965375 	 -0.4651260000 	 -2.2185580000 
619.40 	 225.0036000 	 1.965375 	 -0.4674975000 	 -2.2201730000 
619.60 	 225.0083000 	 1.965375 	 -0.4689503000 	 -2.2222330000 
619.80 	 225.0115000 	 1.965375 	 -0.4652373000 	 -2.2186660000 
620.00 	 225.0115000 	 1.965375 	 -0.4673767000 	 -2.2199090000 
620.20 	 225.0067000 	 1.965375 	 -0.4692205000 	 -2.2222450000 
620.40 	 225.0036000 	 1.965375 	 -0.4652532000 	 -2.2187770000 
620.60 	 225.0036000 	 1.965375 	 -0.4673831000 	 -2.2197560000 
620.80 	 224.9988000 	 1.965375 	 -0.4692904000 	 -2.2223950000 
621.00 	 225.0004000 	 1.965375 	 -0.4654249000 	 -2.2189400000 
621.20 	 224.9988000 	 1.965375 	 -0.4672909000 	 -2.2197530000 
621.40 	 224.9988000 	 1.965375 	 -0.4693413000 	 -2.2224300000 
621.60 	 224.9988000 	 1.965375 	 -0.4654630000 	 -2.2189330000 
621.80 	 224.9988000 	 1.965375 	 -0.4672782000 	 -2.2197630000 
622.00 	 224.9988000 	 1.965375 	 -0.4691664000 	 -2.2222420000 
622.20 	 225.0036000 	 1.965375 	 -0.4653931000 	 -2.2188120000 
622.40 	 225.0020000 	 1.965375 	 -0.4673894000 	 -2.2196610000 
622.60 	 225.0036000 	 1.965375 	 -0.4695225000 	 -2.2223540000 
622.80 	 225.0004000 	 1.965375 	 -0.4652945000 	 -2.2186600000 
623.00 	 224.9988000 	 1.965375 	 -0.4673227000 	 -2.2197850000 
623.20 	 224.9956000 	 1.965375 	 -0.4693699000 	 -2.2223790000 
623.40 	 224.9877000 	 1.965375 	 -0.4655457000 	 -2.2189170000 
623.60 	 224.9877000 	 1.965375 	 -0.4671351000 	 -2.2195660000 
623.80 	 224.9829000 	 1.965375 	 -0.4693095000 	 -2.2221790000 
624.00 	 224.9829000 	 1.965375 	 -0.4654757000 	 -2.2190670000 
624.20 	 224.9797000 	 1.965375 	 -0.4672655000 	 -2.2197500000 
624.40 	 224.9797000 	 1.965400 	 -0.4694430000 	 -2.2223850000 
624.60 	 224.9797000 	 1.965425 	 -0.4654280000 	 -2.2189550000 
624.80 	 224.9749000 	 1.965450 	 -0.4672082000 	 -2.2196960000 
625.00 	 224.9749000 	 1.965425 	 -0.4703394000 	 -2.2223280000 
625.20 	 224.9765000 	 1.965425 	 -0.4661942000 	 -2.2192000000 
625.40 	 224.9797000 	 1.965450 	 -0.4694875000 	 -2.2195310000 
625.60 	 224.9797000 	 1.965475 	 -0.4720243000 	 -2.2226620000 
625.80 	 224.9813000 	 1.965500 	 -0.4680602000 	 -2.2189300000 
626.00 	 224.9829000 	 1.965475 	 -0.4691092000 	 -2.2191810000 
626.20 	 224.9829000 	 1.965500 	 -0.4721451000 	 -2.2224490000 
626.40 	 224.9829000 	 1.965500 	 -0.4680506000 	 -2.2193650000 
626.60 	 224.9829000 	 1.965525 	 -0.4687786000 	 -2.2191720000 
626.80 	 224.9829000 	 1.965525 	 -0.4720338000 	 -2.2224710000 
627.00 	 224.9829000 	 1.965525 	 -0.4673767000 	 -2.2194830000 
627.20 	 224.9813000 	 1.965550 	 -0.4680888000 	 -2.2193180000 
627.40 	 224.9829000 	 1.965550 	 -0.4705620000 	 -2.2225060000 
627.60 	 224.9877000 	 1.965575 	 -0.4666583000 	 -2.2192600000 
627.80 	 224.9908000 	 1.965600 	 -0.4677868000 	 -2.2196450000 
628.00 	 224.9988000 	 1.965575 	 -0.4698976000 	 -2.2224460000 
628.20 	 225.0052000 	 1.965575 	 -0.4659303000 	 -2.2192100000 
628.40 	 225.0099000 	 1.965575 	 -0.4668045000 	 -2.2189870000 
628.60 	 225.0115000 	 1.965575 	 -0.4700057000 	 -2.2223730000 
628.80 	 225.0115000 	 1.965575 	 -0.4663912000 	 -2.2196990000 
629.00 	 225.0067000 	 1.965575 	 -0.4665184000 	 -2.2189040000 
629.20 	 225.0036000 	 1.965575 	 -0.4699580000 	 -2.2225250000 
629.40 	 224.9988000 	 1.965575 	 -0.4663881000 	 -2.2198960000 
629.60 	 224.9956000 	 1.965575 	 -0.4663149000 	 -2.2186530000 
629.80 	 224.9956000 	 1.965575 	 -0.4702854000 	 -2.2224240000 
630.00 	 224.9956000 	 1.965575 	 -0.4669762000 	 -2.2201950000 
630.20 	 224.9988000 	 1.965575 	 -0.4661179000 	 -2.2188060000 
630.40 	 224.9988000 	 1.965575 	 -0.4700216000 	 -2.2224330000 
630.60 	 225.0036000 	 1.965575 	 -0.4668522000 	 -2.2199150000 
630.80 	 225.0036000 	 1.965575 	 -0.4661814000 	 -2.2185360000 
631.00 	 225.0036000 	 1.965575 	 -0.4699771000 	 -2.2221440000 
631.20 	 225.0036000 	 1.965575 	 -0.4670715000 	 -2.2201630000 
631.40 	 225.0036000 	 1.965575 	 -0.4661528000 	 -2.2185610000 
631.60 	 225.0036000 	 1.965575 	 -0.4700502000 	 -2.2219690000 
631.80 	 225.0036000 	 1.965575 	 -0.4679267000 	 -2.2209610000 
632.00 	 225.0036000 	 1.965575 	 -0.4657205000 	 -2.2181380000 
632.20 	 225.0036000 	 1.965575 	 -0.4695415000 	 -2.2215870000 
632.40 	 225.0004000 	 1.965575 	 -0.4684862000 	 -2.2213810000 
632.60 	 224.9988000 	 1.965575 	 -0.4656506000 	 -2.2184470000 
632.80 	 224.9956000 	 1.965575 	 -0.4698022000 	 -2.2216700000 
633.00 	 224.9893000 	 1.965575 	 -0.4684862000 	 -2.2214950000 
633.20 	 224.9877000 	 1.965575 	 -0.4655775000 	 -2.2183010000 
633.40 	 224.9845000 	 1.965575 	 -0.4691664000 	 -2.2213750000 
633.60 	 224.9877000 	 1.965575 	 -0.4683208000 	 -2.2213110000 
633.80 	 224.9877000 	 1.965575 	 -0.4656378000 	 -2.2182970000 
634.00 	 224.9877000 	 1.965575 	 -0.4694271000 	 -2.2217110000 
634.20 	 224.9829000 	 1.965575 	 -0.4680379000 	 -2.2211930000 
634.40 	 224.9845000 	 1.965575 	 -0.4656728000 	 -2.2183450000 
634.60 	 224.9829000 	 1.965575 	 -0.4696719000 	 -2.2216640000 
634.80 	 224.9829000 	 1.965575 	 -0.4684766000 	 -2.2214630000 
635.00 	 224.9829000 	 1.965600 	 -0.4657968000 	 -2.2182340000 
635.20 	 224.9797000 	 1.965625 	 -0.4695098000 	 -2.2212030000 
635.40 	 224.9797000 	 1.965650 	 -0.4690075000 	 -2.2215810000 
635.60 	 224.9734000 	 1.965625 	 -0.4655901000 	 -2.2183010000 
635.80 	 224.9718000 	 1.965650 	 -0.4748090000 	 -2.2214630000 
636.00 	 224.9670000 	 1.965650 	 -0.4749775000 	 -2.2217620000 
636.20 	 224.9670000 	 1.965700 	 -0.4716587000 	 -2.2183640000 
636.40 	 224.9670000 	 1.965700 	 -0.4752032000 	 -2.2212700000 
636.60 	 224.9638000 	 1.965750 	 -0.4747486000 	 -2.2217780000 
636.80 	 224.9670000 	 1.965750 	 -0.4715284000 	 -2.2182460000 
637.00 	 224.9670000 	 1.965750 	 -0.4748980000 	 -2.2208210000 
637.20 	 224.9718000 	 1.965800 	 -0.4752604000 	 -2.2219210000 
637.40 	 224.9749000 	 1.965800 	 -0.4717541000 	 -2.2183230000 
637.60 	 224.9797000 	 1.965850 	 -0.4746501000 	 -2.2205160000 
637.80 	 224.9845000 	 1.965825 	 -0.4748217000 	 -2.2222260000 
638.00 	 224.9877000 	 1.965825 	 -0.4656696000 	 -2.2186340000 
638.20 	 224.9908000 	 1.965825 	 -0.4683653000 	 -2.2203890000 
638.40 	 224.9956000 	 1.965825 	 -0.4698753000 	 -2.2224460000 
638.60 	 224.9988000 	 1.965825 	 -0.4657618000 	 -2.2188440000 
638.80 	 225.0052000 	 1.965825 	 -0.4682128000 	 -2.2203030000 
639.00 	 225.0115000 	 1.965825 	 -0.4697768000 	 -2.2225790000 
639.20 	 225.0179000 	 1.965825 	 -0.4657046000 	 -2.2189520000 
639.40 	 225.0210000 	 1.965825 	 -0.4679712000 	 -2.2201030000 
639.60 	 225.0226000 	 1.965825 	 -0.4697768000 	 -2.2225410000 
639.80 	 225.0226000 	 1.965825 	 -0.4658127000 	 -2.2190030000 
640.00 	 225.0179000 	 1.965825 	 -0.4678663000 	 -2.2198140000 
640.20 	 225.0147000 	 1.965825 	 -0.4699167000 	 -2.2224360000 
640.40 	 225.0115000 	 1.965825 	 -0.4658604000 	 -2.2189520000 
640.60 	 225.0115000 	 1.965825 	 -0.4677677000 	 -2.2200300000 
640.80 	 225.0067000 	 1.965825 	 -0.4697863000 	 -2.2226110000 
641.00 	 225.0067000 	 1.965825 	 -0.4659144000 	 -2.2189520000 
641.20 	 225.0036000 	 1.965825 	 -0.4676628000 	 -2.2198390000 
641.40 	 225.0036000 	 1.965825 	 -0.4700311000 	 -2.2225220000 
641.60 	 224.9988000 	 1.965825 	 -0.4659525000 	 -2.2191240000 
641.80 	 224.9956000 	 1.965825 	 -0.4677773000 	 -2.2198770000 
642.00 	 224.9956000 	 1.965825 	 -0.4700851000 	 -2.2224200000 
642.20 	 224.9972000 	 1.965825 	 -0.4658095000 	 -2.2190950000 
642.40 	 224.9956000 	 1.965825 	 -0.4677995000 	 -2.2199060000 
642.60 	 224.9956000 	 1.965825 	 -0.4700502000 	 -2.2224590000 
642.80 	 224.9908000 	 1.965825 	 -0.4661973000 	 -2.2192290000 
643.00 	 224.9877000 	 1.965825 	 -0.4675833000 	 -2.2196360000 
643.20 	 224.9829000 	 1.965825 	 -0.4700883000 	 -2.2225220000 
643.40 	 224.9829000 	 1.965825 	 -0.4665121000 	 -2.2195430000 
643.60 	 224.9829000 	 1.965825 	 -0.4672209000 	 -2.2193150000 
643.80 	 224.9797000 	 1.965825 	 -0.4699167000 	 -2.2225510000 
644.00 	 224.9797000 	 1.965825 	 -0.4662323000 	 -2.2194550000 
644.20 	 224.9797000 	 1.965825 	 -0.4674339000 	 -2.2195880000 
644.40 	 224.9765000 	 1.965825 	 -0.4701265000 	 -2.2225510000 
644.60 	 224.9718000 	 1.965825 	 -0.4664612000 	 -2.2194480000 
644.80 	 224.9718000 	 1.965850 	 -0.4672655000 	 -2.2195080000 
645.00 	 224.9718000 	 1.965875 	 -0.4700947000 	 -2.2225790000 
645.20 	 224.9718000 	 1.965900 	 -0.4665247000 	 -2.2195400000 
645.40 	 224.9718000 	 1.965925 	 -0.4669380000 	 -2.2192070000 
645.60 	 224.9718000 	 1.965950 	 -0.4703617000 	 -2.2225700000 
645.80 	 224.9718000 	 1.965950 	 -0.4678949000 	 -2.2197630000 
646.00 	 224.9670000 	 1.965975 	 -0.4681683000 	 -2.2194000000 
646.20 	 224.9654000 	 1.966000 	 -0.4714934000 	 -2.2226870000 
646.40 	 224.9670000 	 1.966000 	 -0.4678567000 	 -2.2196420000 
646.60 	 224.9670000 	 1.966050 	 -0.4681873000 	 -2.2192990000 
646.80 	 224.9734000 	 1.966050 	 -0.4711882000 	 -2.2225030000 
647.00 	 224.9797000 	 1.966075 	 -0.4673449000 	 -2.2195750000 
647.20 	 224.9877000 	 1.966100 	 -0.4679902000 	 -2.2193910000 
647.40 	 224.9908000 	 1.966075 	 -0.4707941000 	 -2.2225160000 
647.60 	 224.9908000 	 1.966075 	 -0.4670207000 	 -2.2196100000 
647.80 	 224.9956000 	 1.966075 	 -0.4672368000 	 -2.2189360000 
648.00 	 225.0036000 	 1.966075 	 -0.4706097000 	 -2.2226020000 
648.20 	 225.0067000 	 1.966075 	 -0.4671097000 	 -2.2197020000 
648.40 	 225.0147000 	 1.966075 	 -0.4674021000 	 -2.2192130000 
648.60 	 225.0179000 	 1.966075 	 -0.4704539000 	 -2.2224040000 
648.80 	 225.0226000 	 1.966075 	 -0.4667346000 	 -2.2194450000 
649.00 	 225.0226000 	 1.966075 	 -0.4673735000 	 -2.2192540000 
649.20 	 225.0147000 	 1.966075 	 -0.4706764000 	 -2.2227540000 
649.40 	 225.0179000 	 1.966075 	 -0.4666424000 	 -2.2197820000 
649.60 	 225.0115000 	 1.966075 	 -0.4671415000 	 -2.2193400000 
649.80 	 225.0115000 	 1.966075 	 -0.4705874000 	 -2.2226300000 
650.00 	 225.0115000 	 1.966075 	 -0.4667854000 	 -2.2198360000 
650.20 	 225.0115000 	 1.966075 	 -0.4672082000 	 -2.2191940000 
650.40 	 225.0067000 	 1.966075 	 -0.4702600000 	 -2.2225540000 
650.60 	 225.0067000 	 1.966075 	 -0.4665502000 	 -2.2198170000 
650.80 	 225.0036000 	 1.966075 	 -0.4672305000 	 -2.2192190000 
651.00 	 225.0036000 	 1.966075 	 -0.4704444000 	 -2.2226080000 
651.20 	 224.9988000 	 1.966075 	 -0.4666551000 	 -2.2196130000 
651.40 	 224.9988000 	 1.966075 	 -0.4670334000 	 -2.2192540000 
651.60 	 224.9988000 	 1.966075 	 -0.4703299000 	 -2.2225440000 
651.80 	 224.9988000 	 1.966075 	 -0.4670080000 	 -2.2199950000 
652.00 	 224.9988000 	 1.966075 	 -0.4668013000 	 -2.2190640000 
652.20 	 224.9988000 	 1.966075 	 -0.4702059000 	 -2.2226110000 
652.40 	 225.0036000 	 1.966075 	 -0.4667250000 	 -2.2200300000 
652.60 	 224.9988000 	 1.966075 	 -0.4666233000 	 -2.2189930000 
652.80 	 224.9988000 	 1.966075 	 -0.4701074000 	 -2.2224400000 
653.00 	 224.9956000 	 1.966075 	 -0.4669825000 	 -2.2202710000 
653.20 	 224.9940000 	 1.966075 	 -0.4667505000 	 -2.2189400000 
653.40 	 224.9908000 	 1.966075 	 -0.4703999000 	 -2.2224590000 
653.60 	 224.9908000 	 1.966075 	 -0.4671542000 	 -2.2202940000 
653.80 	 224.9877000 	 1.966075 	 -0.4665470000 	 -2.2189040000 
654.00 	 224.9877000 	 1.966075 	 -0.4700724000 	 -2.2224240000 
654.20 	 224.9877000 	 1.966075 	 -0.4670397000 	 -2.2205040000 
654.40 	 224.9829000 	 1.966075 	 -0.4663944000 	 -2.2187930000 
654.60 	 224.9861000 	 1.966075 	 -0.4702282000 	 -2.2224550000 
654.80 	 224.9829000 	 1.966075 	 -0.4673163000 	 -2.2204690000 
655.00 	 224.9829000 	 1.966075 	 -0.4662386000 	 -2.2188790000 
655.20 	 224.9797000 	 1.966075 	 -0.4702505000 	 -2.2223600000 
655.40 	 224.9797000 	 1.966075 	 -0.4672623000 	 -2.2205700000 
655.60 	 224.9797000 	 1.966075 	 -0.4663245000 	 -2.2186880000 
655.80 	 224.9797000 	 1.966075 	 -0.4702441000 	 -2.2224010000 
656.00 	 224.9797000 	 1.966075 	 -0.4674562000 	 -2.2205040000 
656.20 	 224.9797000 	 1.966075 	 -0.4663499000 	 -2.2188280000 
656.40 	 224.9749000 	 1.966100 	 -0.4703776000 	 -2.2223920000 
656.60 	 224.9749000 	 1.966125 	 -0.4677486000 	 -2.2205890000 
656.80 	 224.9718000 	 1.966125 	 -0.4729239000 	 -2.2186440000 
657.00 	 224.9718000 	 1.966150 	 -0.4769961000 	 -2.2222300000 
657.20 	 224.9670000 	 1.966150 	 -0.4702282000 	 -2.2209550000 
657.40 	 224.9670000 	 1.966175 	 -0.4684671000 	 -2.2186660000 
657.60 	 224.9638000 	 1.966200 	 -0.4720370000 	 -2.2223540000 
657.80 	 224.9638000 	 1.966225 	 -0.4692268000 	 -2.2206660000 
658.00 	 224.9654000 	 1.966250 	 -0.4673258000 	 -2.2188190000 
658.20 	 224.9670000 	 1.966250 	 -0.4709180000 	 -2.2223760000 
658.40 	 224.9670000 	 1.966275 	 -0.4679934000 	 -2.2204210000 
658.60 	 224.9702000 	 1.966300 	 -0.4674149000 	 -2.2191940000 
658.80 	 224.9718000 	 1.966325 	 -0.4711024000 	 -2.2226240000 
659.00 	 224.9749000 	 1.966325 	 -0.4675198000 	 -2.2202170000 
659.20 	 224.9749000 	 1.966350 	 -0.4670238000 	 -2.2191170000 
659.40 	 224.9797000 	 1.966375 	 -0.4707941000 	 -2.2226400000 
659.60 	 224.9797000 	 1.966375 	 -0.4672559000 	 -2.2201790000 
659.80 	 224.9797000 	 1.966375 	 -0.4680411000 	 -2.2188890000 
660.00 	 224.9829000 	 1.966375 	 -0.4714426000 	 -2.2224900000 
660.20 	 224.9829000 	 1.966400 	 -0.4677105000 	 -2.2205160000 
660.40 	 224.9908000 	 1.966425 	 -0.4668427000 	 -2.2189900000 
660.60 	 224.9956000 	 1.966450 	 -0.4706383000 	 -2.2227480000 
660.80 	 224.9988000 	 1.966425 	 -0.4723263000 	 -2.2206720000 
661.00 	 225.0036000 	 1.966425 	 -0.4710515000 	 -2.2186310000 
661.20 	 224.9988000 	 1.966425 	 -0.4751333000 	 -2.2224520000 
661.40 	 225.0036000 	 1.966425 	 -0.4727173000 	 -2.2209610000 
661.60 	 224.9988000 	 1.966425 	 -0.4709848000 	 -2.2186370000 
661.80 	 224.9988000 	 1.966425 	 -0.4749393000 	 -2.2222450000 
662.00 	 224.9988000 	 1.966425 	 -0.4731274000 	 -2.2212600000 
662.20 	 225.0036000 	 1.966425 	 -0.4707209000 	 -2.2186410000 
662.40 	 225.0067000 	 1.966425 	 -0.4749457000 	 -2.2220960000 
662.60 	 225.0115000 	 1.966425 	 -0.4728254000 	 -2.2212350000 
662.80 	 225.0115000 	 1.966425 	 -0.4709180000 	 -2.2186760000 
663.00 	 225.0115000 	 1.966425 	 -0.4748535000 	 -2.2222110000 
663.20 	 225.0115000 	 1.966425 	 -0.4730002000 	 -2.2212950000 
663.40 	 225.0067000 	 1.966425 	 -0.4708290000 	 -2.2186730000 
663.60 	 225.0052000 	 1.966425 	 -0.4747550000 	 -2.2222260000 
663.80 	 225.0036000 	 1.966425 	 -0.4735438000 	 -2.2216510000 
664.00 	 225.0020000 	 1.966425 	 -0.4707368000 	 -2.2185450000 
664.20 	 224.9988000 	 1.966425 	 -0.4742495000 	 -2.2214830000 
664.40 	 224.9956000 	 1.966425 	 -0.4737186000 	 -2.2218230000 
664.60 	 224.9956000 	 1.966425 	 -0.4706287000 	 -2.2186730000 
664.80 	 224.9908000 	 1.966425 	 -0.4746374000 	 -2.2217880000 
665.00 	 224.9893000 	 1.966425 	 -0.4737314000 	 -2.2218010000 
665.20 	 224.9877000 	 1.966425 	 -0.4706637000 	 -2.2186120000 
665.40 	 224.9877000 	 1.966425 	 -0.4743417000 	 -2.2217430000 
665.60 	 224.9877000 	 1.966425 	 -0.4739539000 	 -2.2218670000 
665.80 	 224.9877000 	 1.966425 	 -0.4706319000 	 -2.2186690000 
666.00 	 224.9908000 	 1.966425 	 -0.4743195000 	 -2.2214670000 
666.20 	 224.9908000 	 1.966425 	 -0.4738649000 	 -2.2218830000 
666.40 	 224.9908000 	 1.966425 	 -0.4706732000 	 -2.2185800000 
666.60 	 224.9908000 	 1.966425 	 -0.4741605000 	 -2.2213780000 
666.80 	 224.9908000 	 1.966425 	 -0.4741637000 	 -2.2222170000 
667.00 	 224.9877000 	 1.966425 	 -0.4705938000 	 -2.2185420000 
667.20 	 224.9877000 	 1.966425 	 -0.4737981000 	 -2.2209990000 
667.40 	 224.9845000 	 1.966425 	 -0.4747550000 	 -2.2222900000 
667.60 	 224.9829000 	 1.966425 	 -0.4709371000 	 -2.2187770000 
667.80 	 224.9829000 	 1.966425 	 -0.4732545000 	 -2.2205570000 
668.00 	 224.9829000 	 1.966425 	 -0.4749075000 	 -2.2225440000 
668.20 	 224.9877000 	 1.966425 	 -0.4709403000 	 -2.2191810000 
668.40 	 224.9861000 	 1.966450 	 -0.4733658000 	 -2.2203000000 
668.60 	 224.9829000 	 1.966450 	 -0.4752859000 	 -2.2227830000 
668.80 	 224.9877000 	 1.966475 	 -0.4714521000 	 -2.2193210000 
669.00 	 224.9877000 	 1.966475 	 -0.4728254000 	 -2.2200200000 
669.20 	 224.9829000 	 1.966475 	 -0.4743353000 	 -2.2228560000 
669.40 	 224.9797000 	 1.966475 	 -0.4702600000 	 -2.2193720000 
669.60 	 224.9797000 	 1.966475 	 -0.4717350000 	 -2.2199060000 
669.80 	 224.9797000 	 1.966500 	 -0.4738744000 	 -2.2228840000 
670.00 	 224.9829000 	 1.966500 	 -0.4700756000 	 -2.2197530000 
670.20 	 224.9877000 	 1.966525 	 -0.4707368000 	 -2.2196900000 
670.40 	 224.9908000 	 1.966525 	 -0.4779275000 	 -2.2231420000 
670.60 	 224.9877000 	 1.966525 	 -0.4742432000 	 -2.2198840000 
670.80 	 224.9893000 	 1.966525 	 -0.4747645000 	 -2.2197310000 
671.00 	 224.9861000 	 1.966525 	 -0.4779243000 	 -2.2231510000 
671.20 	 224.9829000 	 1.966525 	 -0.4742114000 	 -2.2199540000 
671.40 	 224.9797000 	 1.966525 	 -0.4750443000 	 -2.2198390000 
671.60 	 224.9797000 	 1.966525 	 -0.4780642000 	 -2.2229930000 
671.80 	 224.9797000 	 1.966550 	 -0.4742750000 	 -2.2200710000 
672.00 	 224.9829000 	 1.966575 	 -0.4747836000 	 -2.2198300000 
672.20 	 224.9829000 	 1.966575 	 -0.4781342000 	 -2.2231290000 
672.40 	 224.9797000 	 1.966575 	 -0.4738585000 	 -2.2200970000 
672.60 	 224.9749000 	 1.966575 	 -0.4744943000 	 -2.2200970000 
672.80 	 224.9718000 	 1.966600 	 -0.4759661000 	 -2.2231510000 
673.00 	 224.9718000 	 1.966625 	 -0.4701424000 	 -2.2202240000 
673.20 	 224.9670000 	 1.966650 	 -0.4695702000 	 -2.2198070000 
673.40 	 224.9670000 	 1.966650 	 -0.4729176000 	 -2.2232410000 
673.60 	 224.9718000 	 1.966700 	 -0.4693476000 	 -2.2207360000 
673.80 	 224.9734000 	 1.966700 	 -0.4686991000 	 -2.2207550000 
674.00 	 224.9749000 	 1.966700 	 -0.4722182000 	 -2.2242520000 
674.20 	 224.9797000 	 1.966725 	 -0.4686960000 	 -2.2216160000 
674.40 	 224.9797000 	 1.966725 	 -0.4694843000 	 -2.2195660000 
674.60 	 224.9829000 	 1.966725 	 -0.4713821000 	 -2.2236860000 
674.80 	 224.9908000 	 1.966725 	 -0.4681269000 	 -2.2215020000 
675.00 	 224.9972000 	 1.966725 	 -0.4675325000 	 -2.2199440000 
675.20 	 225.0052000 	 1.966725 	 -0.4711882000 	 -2.2235110000 
675.40 	 225.0131000 	 1.966725 	 -0.4685338000 	 -2.2220070000 
675.60 	 225.0179000 	 1.966725 	 -0.4672273000 	 -2.2199570000 
675.80 	 225.0226000 	 1.966725 	 -0.4710325000 	 -2.2233840000 
676.00 	 225.0242000 	 1.966725 	 -0.4689852000 	 -2.2222840000 
676.20 	 225.0258000 	 1.966725 	 -0.4674435000 	 -2.2198870000 
676.40 	 225.0226000 	 1.966725 	 -0.4714044000 	 -2.2234760000 
676.60 	 225.0226000 	 1.966725 	 -0.4693953000 	 -2.2223730000 
676.80 	 225.0179000 	 1.966725 	 -0.4675325000 	 -2.2199700000 
677.00 	 225.0147000 	 1.966725 	 -0.4711246000 	 -2.2234280000 
677.20 	 225.0115000 	 1.966725 	 -0.4694557000 	 -2.2225950000 
677.40 	 225.0083000 	 1.966725 	 -0.4672495000 	 -2.2198550000 
677.60 	 225.0099000 	 1.966725 	 -0.4711246000 	 -2.2233800000 
677.80 	 225.0067000 	 1.966725 	 -0.4699802000 	 -2.2231420000 
678.00 	 225.0067000 	 1.966725 	 -0.4670652000 	 -2.2199120000 
678.20 	 225.0067000 	 1.966725 	 -0.4707909000 	 -2.2230270000 
678.40 	 225.0067000 	 1.966725 	 -0.4699739000 	 -2.2232150000 
678.60 	 225.0067000 	 1.966725 	 -0.4670652000 	 -2.2199090000 
678.80 	 225.0067000 	 1.966725 	 -0.4707050000 	 -2.2228840000 
679.00 	 225.0036000 	 1.966725 	 -0.4701392000 	 -2.2232310000 
679.20 	 225.0036000 	 1.966725 	 -0.4671288000 	 -2.2200460000 
679.40 	 224.9988000 	 1.966725 	 -0.4708195000 	 -2.2227100000 
679.60 	 224.9988000 	 1.966725 	 -0.4706255000 	 -2.2235230000 
679.80 	 224.9956000 	 1.966725 	 -0.4671701000 	 -2.2200780000 
680.00 	 224.9956000 	 1.966725 	 -0.4701456000 	 -2.2222770000 
680.20 	 224.9956000 	 1.966725 	 -0.4708926000 	 -2.2235300000 
680.40 	 224.9908000 	 1.966725 	 -0.4673100000 	 -2.2201130000 
680.60 	 224.9908000 	 1.966725 	 -0.4702123000 	 -2.2220390000 
680.80 	 224.9877000 	 1.966725 	 -0.4712296000 	 -2.2238410000 
681.00 	 224.9908000 	 1.966725 	 -0.4672941000 	 -2.2201860000 
681.20 	 224.9908000 	 1.966725 	 -0.4699802000 	 -2.2219400000 
681.40 	 224.9908000 	 1.966725 	 -0.4712137000 	 -2.2236980000 
681.60 	 224.9908000 	 1.966725 	 -0.4674339000 	 -2.2203350000 
681.80 	 224.9877000 	 1.966725 	 -0.4698340000 	 -2.2216220000 
682.00 	 224.9877000 	 1.966725 	 -0.4715888000 	 -2.2239910000 
682.20 	 224.9829000 	 1.966725 	 -0.4677773000 	 -2.2205770000 
682.40 	 224.9797000 	 1.966725 	 -0.4692523000 	 -2.2213710000 
682.60 	 224.9749000 	 1.966725 	 -0.4716206000 	 -2.2241530000 
682.80 	 224.9718000 	 1.966725 	 -0.4677868000 	 -2.2207670000 
683.00 	 224.9718000 	 1.966725 	 -0.4690679000 	 -2.2209870000 
683.20 	 224.9670000 	 1.966725 	 -0.4718113000 	 -2.2241340000 
683.40 	 224.9670000 	 1.966750 	 -0.4686069000 	 -2.2211170000 
683.60 	 224.9670000 	 1.966775 	 -0.4686387000 	 -2.2207640000 
683.80 	 224.9718000 	 1.966800 	 -0.4719353000 	 -2.2240890000 
684.00 	 224.9718000 	 1.966825 	 -0.4684353000 	 -2.2216260000 
684.20 	 224.9749000 	 1.966850 	 -0.4680029000 	 -2.2203730000 
684.40 	 224.9749000 	 1.966825 	 -0.4711405000 	 -2.2240640000 
684.60 	 224.9765000 	 1.966850 	 -0.4685084000 	 -2.2226780000 
684.80 	 224.9749000 	 1.966875 	 -0.4673131000 	 -2.2208370000 
685.00 	 224.9749000 	 1.966900 	 -0.4710102000 	 -2.2242130000 
685.20 	 224.9718000 	 1.966875 	 -0.4697609000 	 -2.2224870000 
685.40 	 224.9749000 	 1.966900 	 -0.4677455000 	 -2.2200140000 
685.60 	 224.9749000 	 1.966900 	 -0.4721101000 	 -2.2237430000 
685.80 	 224.9749000 	 1.966950 	 -0.4701424000 	 -2.2227760000 
686.00 	 224.9749000 	 1.966925 	 -0.4686069000 	 -2.2206180000 
686.20 	 224.9765000 	 1.966925 	 -0.4709403000 	 -2.2241530000 
686.40 	 224.9749000 	 1.966950 	 -0.4693317000 	 -2.2230080000 
686.60 	 224.9749000 	 1.966950 	 -0.4673608000 	 -2.2205510000 
686.80 	 224.9749000 	 1.967000 	 -0.4710802000 	 -2.2241120000 
687.00 	 224.9765000 	 1.966975 	 -0.4689693000 	 -2.2228270000 
687.20 	 224.9749000 	 1.966975 	 -0.4671478000 	 -2.2203090000 
687.40 	 224.9797000 	 1.967000 	 -0.4711819000 	 -2.2234470000 
687.60 	 224.9829000 	 1.967000 	 -0.4699071000 	 -2.2235710000 
687.80 	 224.9877000 	 1.967050 	 -0.4671732000 	 -2.2204240000 
688.00 	 224.9877000 	 1.967025 	 -0.4711024000 	 -2.2232150000 
688.20 	 224.9908000 	 1.967025 	 -0.4703840000 	 -2.2235680000 
688.40 	 224.9956000 	 1.967025 	 -0.4671478000 	 -2.2200870000 
688.60 	 224.9972000 	 1.967025 	 -0.4705302000 	 -2.2228750000 
688.80 	 225.0004000 	 1.967025 	 -0.4706955000 	 -2.2239780000 
689.00 	 225.0036000 	 1.967025 	 -0.4670715000 	 -2.2203800000 
689.20 	 225.0036000 	 1.967025 	 -0.4705397000 	 -2.2229510000 
689.40 	 225.0036000 	 1.967025 	 -0.4709403000 	 -2.2241240000 
689.60 	 225.0036000 	 1.967025 	 -0.4671574000 	 -2.2206810000 
689.80 	 225.0036000 	 1.967025 	 -0.4698340000 	 -2.2222960000 
690.00 	 225.0036000 	 1.967025 	 -0.4711660000 	 -2.2243790000 
690.20 	 225.0036000 	 1.967025 	 -0.4673862000 	 -2.2209420000 
690.40 	 224.9988000 	 1.967025 	 -0.4695670000 	 -2.2221340000 
690.60 	 224.9988000 	 1.967025 	 -0.4714044000 	 -2.2243980000 
690.80 	 224.9988000 	 1.967025 	 -0.4671987000 	 -2.2207740000 
691.00 	 224.9988000 	 1.967025 	 -0.4696909000 	 -2.2219530000 
691.20 	 224.9988000 	 1.967025 	 -0.4714489000 	 -2.2246490000 
691.40 	 224.9988000 	 1.967025 	 -0.4676310000 	 -2.2212760000 
691.60 	 224.9988000 	 1.967025 	 -0.4688740000 	 -2.2215650000 
691.80 	 225.0036000 	 1.967025 	 -0.4715506000 	 -2.2245220000 
692.00 	 225.0036000 	 1.967025 	 -0.4676628000 	 -2.2213460000 
692.20 	 225.0036000 	 1.967025 	 -0.4686006000 	 -2.2214130000 
692.40 	 224.9988000 	 1.967025 	 -0.4715570000 	 -2.2245880000 
692.60 	 224.9988000 	 1.967025 	 -0.4677296000 	 -2.2216860000 
692.80 	 224.9956000 	 1.967025 	 -0.4686896000 	 -2.2214600000 
693.00 	 224.9956000 	 1.967025 	 -0.4714584000 	 -2.2246520000 
693.20 	 224.9956000 	 1.967025 	 -0.4676755000 	 -2.2214730000 
693.40 	 224.9908000 	 1.967025 	 -0.4682604000 	 -2.2210820000 
693.60 	 224.9877000 	 1.967025 	 -0.4715411000 	 -2.2244830000 
693.80 	 224.9829000 	 1.967025 	 -0.4680697000 	 -2.2220040000 
694.00 	 224.9829000 	 1.967025 	 -0.4681015000 	 -2.2212090000 
694.20 	 224.9797000 	 1.967025 	 -0.4716651000 	 -2.2246300000 
694.40 	 224.9749000 	 1.967050 	 -0.4678917000 	 -2.2216290000 
694.60 	 224.9734000 	 1.967050 	 -0.4681047000 	 -2.2211110000 
694.80 	 224.9749000 	 1.967075 	 -0.4714298000 	 -2.2244140000 
695.00 	 224.9749000 	 1.967100 	 -0.4679298000 	 -2.2218070000 
695.20 	 224.9749000 	 1.967075 	 -0.4690901000 	 -2.2211960000 
695.40 	 224.9797000 	 1.967100 	 -0.4714489000 	 -2.2245530000 
695.60 	 224.9813000 	 1.967125 	 -0.4680443000 	 -2.2219090000 
695.80 	 224.9829000 	 1.967125 	 -0.4679775000 	 -2.2209330000 
696.00 	 224.9829000 	 1.967125 	 -0.4717986000 	 -2.2243820000 
696.20 	 224.9829000 	 1.967125 	 -0.4684798000 	 -2.2219820000 
696.40 	 224.9829000 	 1.967150 	 -0.4680856000 	 -2.2209520000 
696.60 	 224.9861000 	 1.967175 	 -0.4716460000 	 -2.2245030000 
696.80 	 224.9877000 	 1.967200 	 -0.4682764000 	 -2.2221410000 
697.00 	 224.9877000 	 1.967175 	 -0.4677041000 	 -2.2208790000 
697.20 	 224.9845000 	 1.967175 	 -0.4713154000 	 -2.2246300000 
697.40 	 224.9829000 	 1.967175 	 -0.4687277000 	 -2.2226520000 
697.60 	 224.9829000 	 1.967175 	 -0.4676565000 	 -2.2207960000 
697.80 	 224.9797000 	 1.967175 	 -0.4713408000 	 -2.2244450000 
698.00 	 224.9797000 	 1.967200 	 -0.4687150000 	 -2.2229260000 
698.20 	 224.9749000 	 1.967225 	 -0.4673100000 	 -2.2207640000 
698.40 	 224.9718000 	 1.967250 	 -0.4714616000 	 -2.2244290000 
698.60 	 224.9702000 	 1.967250 	 -0.4693063000 	 -2.2228180000 
698.80 	 224.9670000 	 1.967250 	 -0.4675833000 	 -2.2209140000 
699.00 	 224.9670000 	 1.967275 	 -0.4712582000 	 -2.2242710000 
699.20 	 224.9718000 	 1.967300 	 -0.4693604000 	 -2.2232600000 
699.40 	 224.9749000 	 1.967325 	 -0.4672273000 	 -2.2206180000 
699.60 	 224.9813000 	 1.967325 	 -0.4711024000 	 -2.2241080000 
699.80 	 224.9829000 	 1.967325 	 -0.4699230000 	 -2.2234890000 
700.00 	 224.9877000 	 1.967325 	 -0.4673640000 	 -2.2206310000 
700.20 	 224.9877000 	 1.967325 	 -0.4712454000 	 -2.2237080000 
700.40 	 224.9893000 	 1.967325 	 -0.4702250000 	 -2.2237110000 
700.60 	 224.9908000 	 1.967325 	 -0.4674117000 	 -2.2205380000 
700.80 	 224.9956000 	 1.967325 	 -0.4710992000 	 -2.2236730000 
701.00 	 224.9988000 	 1.967325 	 -0.4703554000 	 -2.2237680000 
701.20 	 225.0036000 	 1.967325 	 -0.4674180000 	 -2.2205990000 
701.40 	 225.0067000 	 1.967325 	 -0.4715252000 	 -2.2238030000 
701.60 	 225.0067000 	 1.967325 	 -0.4703617000 	 -2.2237140000 
701.80 	 225.0036000 	 1.967325 	 -0.4674689000 	 -2.2206750000 
702.00 	 225.0004000 	 1.967325 	 -0.4712073000 	 -2.2235580000 
702.20 	 224.9956000 	 1.967325 	 -0.4705206000 	 -2.2239560000 
702.40 	 224.9956000 	 1.967325 	 -0.4675229000 	 -2.2206120000 
702.60 	 224.9908000 	 1.967325 	 -0.4713058000 	 -2.2236660000 
702.80 	 224.9908000 	 1.967325 	 -0.4704539000 	 -2.2239650000 
703.00 	 224.9877000 	 1.967325 	 -0.4675325000 	 -2.2206750000 
703.20 	 224.9877000 	 1.967325 	 -0.4710515000 	 -2.2234600000 
703.40 	 224.9877000 	 1.967325 	 -0.4709307000 	 -2.2240570000 
703.60 	 224.9877000 	 1.967325 	 -0.4676119000 	 -2.2208310000 
703.80 	 224.9877000 	 1.967325 	 -0.4712486000 	 -2.2236220000 
704.00 	 224.9908000 	 1.967325 	 -0.4713631000 	 -2.2242900000 
704.20 	 224.9908000 	 1.967325 	 -0.4678249000 	 -2.2207610000 
704.40 	 224.9956000 	 1.967325 	 -0.4711723000 	 -2.2232790000 
704.60 	 224.9956000 	 1.967325 	 -0.4710642000 	 -2.2242070000 
704.80 	 224.9988000 	 1.967325 	 -0.4677359000 	 -2.2206560000 
705.00 	 225.0004000 	 1.967325 	 -0.4709848000 	 -2.2231360000 
705.20 	 225.0036000 	 1.967325 	 -0.4711056000 	 -2.2241720000 
705.40 	 225.0020000 	 1.967325 	 -0.4676723000 	 -2.2206340000 
705.60 	 224.9972000 	 1.967325 	 -0.4712804000 	 -2.2233770000 
705.80 	 224.9956000 	 1.967325 	 -0.4710134000 	 -2.2240160000 
706.00 	 224.9908000 	 1.967325 	 -0.4678472000 	 -2.2205190000 
706.20 	 224.9877000 	 1.967325 	 -0.4714457000 	 -2.2236130000 
706.40 	 224.9829000 	 1.967350 	 -0.4711469000 	 -2.2242200000 
706.60 	 224.9813000 	 1.967350 	 -0.4674848000 	 -2.2207420000 
706.80 	 224.9797000 	 1.967375 	 -0.4709307000 	 -2.2232910000 
707.00 	 224.9749000 	 1.967400 	 -0.4709784000 	 -2.2242520000 
707.20 	 224.9749000 	 1.967375 	 -0.4674435000 	 -2.2208910000 
707.40 	 224.9734000 	 1.967400 	 -0.4707273000 	 -2.2235840000 
707.60 	 224.9718000 	 1.967400 	 -0.4715570000 	 -2.2245030000 
707.80 	 224.9718000 	 1.967425 	 -0.4679235000 	 -2.2209580000 
708.00 	 224.9749000 	 1.967450 	 -0.4712868000 	 -2.2231670000 
708.20 	 224.9797000 	 1.967450 	 -0.4708131000 	 -2.2245150000 
708.40 	 224.9797000 	 1.967475 	 -0.4672813000 	 -2.2210950000 
708.60 	 224.9797000 	 1.967500 	 -0.4700502000 	 -2.2232060000 
708.80 	 224.9797000 	 1.967475 	 -0.4710229000 	 -2.2248970000 
709.00 	 224.9765000 	 1.967475 	 -0.4671987000 	 -2.2213300000 
709.20 	 224.9797000 	 1.967500 	 -0.4702473000 	 -2.2234500000 
709.40 	 224.9797000 	 1.967525 	 -0.4710070000 	 -2.2248680000 
709.60 	 224.9829000 	 1.967525 	 -0.4671065000 	 -2.2213390000 
709.80 	 224.9829000 	 1.967525 	 -0.4699898000 	 -2.2230470000 
710.00 	 224.9877000 	 1.967525 	 -0.4712009000 	 -2.2250210000 
710.20 	 224.9877000 	 1.967525 	 -0.4673449000 	 -2.2215620000 
710.40 	 224.9877000 	 1.967525 	 -0.4697164000 	 -2.2229130000 
710.60 	 224.9877000 	 1.967525 	 -0.4712105000 	 -2.2250110000 
710.80 	 224.9877000 	 1.967525 	 -0.4672845000 	 -2.2217370000 
711.00 	 224.9908000 	 1.967525 	 -0.4693476000 	 -2.2226590000 
711.20 	 224.9877000 	 1.967525 	 -0.4714235000 	 -2.2251670000 
711.40 	 224.9956000 	 1.967525 	 -0.4673831000 	 -2.2217080000 
711.60 	 224.9956000 	 1.967525 	 -0.4696941000 	 -2.2228270000 
711.80 	 224.9956000 	 1.967525 	 -0.4713217000 	 -2.2249410000 
712.00 	 224.9908000 	 1.967525 	 -0.4673386000 	 -2.2215270000 
712.20 	 224.9940000 	 1.967525 	 -0.4693731000 	 -2.2225190000 
712.40 	 224.9908000 	 1.967525 	 -0.4714362000 	 -2.2252500000 
712.60 	 224.9877000 	 1.967525 	 -0.4674943000 	 -2.2218700000 
712.80 	 224.9829000 	 1.967525 	 -0.4694398000 	 -2.2226430000 
713.00 	 224.9829000 	 1.967550 	 -0.4711246000 	 -2.2252340000 
713.20 	 224.9861000 	 1.967575 	 -0.4674753000 	 -2.2218040000 
713.40 	 224.9829000 	 1.967600 	 -0.4697259000 	 -2.2230120000 
713.60 	 224.9877000 	 1.967575 	 -0.4719257000 	 -2.2251670000 
713.80 	 224.9877000 	 1.967575 	 -0.4679267000 	 -2.2218040000 
714.00 	 224.9877000 	 1.967575 	 -0.4701519000 	 -2.2229030000 
714.20 	 224.9877000 	 1.967575 	 -0.4718113000 	 -2.2253070000 
714.40 	 224.9829000 	 1.967575 	 -0.4678281000 	 -2.2216030000 
714.60 	 224.9829000 	 1.967575 	 -0.4703649000 	 -2.2230980000 
714.80 	 224.9797000 	 1.967600 	 -0.4719480000 	 -2.2251960000 
715.00 	 224.9797000 	 1.967600 	 -0.4693476000 	 -2.2221760000 
715.20 	 224.9797000 	 1.967625 	 -0.4715284000 	 -2.2235200000 
715.40 	 224.9797000 	 1.967650 	 -0.4731401000 	 -2.2254780000 
715.60 	 224.9813000 	 1.967625 	 -0.4686546000 	 -2.2219440000 
715.80 	 224.9829000 	 1.967625 	 -0.4716396000 	 -2.2238860000 
716.00 	 224.9877000 	 1.967650 	 -0.4719798000 	 -2.2253200000 
716.20 	 224.9908000 	 1.967675 	 -0.4680856000 	 -2.2218320000 
716.40 	 224.9908000 	 1.967675 	 -0.4711533000 	 -2.2235140000 
716.60 	 224.9908000 	 1.967675 	 -0.4726696000 	 -2.2246740000 
716.80 	 224.9908000 	 1.967675 	 -0.4689153000 	 -2.2211360000 
717.00 	 224.9908000 	 1.967675 	 -0.4717922000 	 -2.2231040000 
717.20 	 224.9893000 	 1.967675 	 -0.4726505000 	 -2.2247120000 
717.40 	 224.9877000 	 1.967675 	 -0.4688772000 	 -2.2211230000 
717.60 	 224.9908000 	 1.967675 	 -0.4721228000 	 -2.2235200000 
717.80 	 224.9908000 	 1.967675 	 -0.4727713000 	 -2.2246650000 
718.00 	 224.9908000 	 1.967675 	 -0.4690107000 	 -2.2209640000 
718.20 	 224.9956000 	 1.967675 	 -0.4723295000 	 -2.2232530000 
718.40 	 224.9908000 	 1.967675 	 -0.4726537000 	 -2.2245570000 
718.60 	 224.9877000 	 1.967675 	 -0.4692300000 	 -2.2209930000 
718.80 	 224.9877000 	 1.967675 	 -0.4721642000 	 -2.2234760000 
719.00 	 224.9829000 	 1.967675 	 -0.4723358000 	 -2.2245500000 
719.20 	 224.9797000 	 1.967675 	 -0.4688740000 	 -2.2212150000 
719.40 	 224.9749000 	 1.967675 	 -0.4717954000 	 -2.2233390000 
719.60 	 224.9718000 	 1.967675 	 -0.4724026000 	 -2.2245910000 
719.80 	 224.9749000 	 1.967700 	 -0.4691919000 	 -2.2210660000 
720.00 	 224.9718000 	 1.967725 	 -0.4722500000 	 -2.2235140000 
720.20 	 224.9749000 	 1.967725 	 -0.4721832000 	 -2.2244480000 
720.40 	 224.9749000 	 1.967725 	 -0.4698404000 	 -2.2211360000 
720.60 	 224.9749000 	 1.967750 	 -0.4720529000 	 -2.2233390000 
720.80 	 224.9718000 	 1.967775 	 -0.4720052000 	 -2.2244260000 
721.00 	 224.9718000 	 1.967800 	 -0.4687055000 	 -2.2210250000 
721.20 	 224.9670000 	 1.967800 	 -0.4721292000 	 -2.2238030000 
721.40 	 224.9654000 	 1.967825 	 -0.4720910000 	 -2.2252880000 
721.60 	 224.9638000 	 1.967850 	 -0.4687691000 	 -2.2216350000 
721.80 	 224.9670000 	 1.967850 	 -0.4721324000 	 -2.2240920000 
722.00 	 224.9670000 	 1.967900 	 -0.4722373000 	 -2.2252460000 
722.20 	 224.9749000 	 1.967900 	 -0.4688104000 	 -2.2217300000 
722.40 	 224.9749000 	 1.967925 	 -0.4721642000 	 -2.2242740000 
722.60 	 224.9797000 	 1.967950 	 -0.4727236000 	 -2.2253480000 
722.80 	 224.9877000 	 1.967925 	 -0.4679457000 	 -2.2219120000 
723.00 	 224.9956000 	 1.967925 	 -0.4707273000 	 -2.2239020000 
723.20 	 225.0036000 	 1.967925 	 -0.4716937000 	 -2.2256090000 
723.40 	 225.0067000 	 1.967925 	 -0.4678663000 	 -2.2220260000 
723.60 	 225.0163000 	 1.967925 	 -0.4707845000 	 -2.2240730000 
723.80 	 225.0226000 	 1.967925 	 -0.4713853000 	 -2.2254720000 
724.00 	 225.0226000 	 1.967925 	 -0.4678154000 	 -2.2219910000 
724.20 	 225.0226000 	 1.967925 	 -0.4711628000 	 -2.2243720000 
724.40 	 225.0226000 	 1.967925 	 -0.4716110000 	 -2.2255580000 
724.60 	 225.0195000 	 1.967925 	 -0.4678694000 	 -2.2219970000 
724.80 	 225.0163000 	 1.967925 	 -0.4706701000 	 -2.2240890000 
725.00 	 225.0115000 	 1.967925 	 -0.4717922000 	 -2.2257200000 
725.20 	 225.0067000 	 1.967925 	 -0.4679235000 	 -2.2222930000 
725.40 	 225.0052000 	 1.967925 	 -0.4701487000 	 -2.2236730000 
725.60 	 225.0036000 	 1.967925 	 -0.4718176000 	 -2.2257710000 
725.80 	 225.0036000 	 1.967925 	 -0.4678377000 	 -2.2225220000 
726.00 	 225.0036000 	 1.967925 	 -0.4701456000 	 -2.2237520000 
726.20 	 225.0036000 	 1.967925 	 -0.4717922000 	 -2.2259680000 
726.40 	 225.0036000 	 1.967925 	 -0.4679203000 	 -2.2224330000 
726.60 	 224.9988000 	 1.967925 	 -0.4697672000 	 -2.2232150000 
726.80 	 224.9988000 	 1.967925 	 -0.4718749000 	 -2.2259520000 
727.00 	 224.9956000 	 1.967925 	 -0.4682414000 	 -2.2226970000 
727.20 	 224.9908000 	 1.967925 	 -0.4694780000 	 -2.2231800000 
727.40 	 224.9893000 	 1.967925 	 -0.4719067000 	 -2.2260730000 
727.60 	 224.9877000 	 1.967925 	 -0.4679362000 	 -2.2225860000 
727.80 	 224.9829000 	 1.967925 	 -0.4698626000 	 -2.2233140000 
728.00 	 224.9877000 	 1.967925 	 -0.4717954000 	 -2.2258760000 
728.20 	 224.9877000 	 1.967925 	 -0.4677931000 	 -2.2223850000 
728.40 	 224.9877000 	 1.967925 	 -0.4700693000 	 -2.2235770000 
728.60 	 224.9908000 	 1.967925 	 -0.4715029000 	 -2.2256630000 
728.80 	 224.9940000 	 1.967925 	 -0.4677105000 	 -2.2222840000 
729.00 	 224.9908000 	 1.967925 	 -0.4702187000 	 -2.2237430000 
729.20 	 224.9924000 	 1.967925 	 -0.4714108000 	 -2.2257010000 
729.40 	 224.9908000 	 1.967925 	 -0.4675802000 	 -2.2221280000 
729.60 	 224.9893000 	 1.967925 	 -0.4702663000 	 -2.2238800000 
729.80 	 224.9877000 	 1.967925 	 -0.4715093000 	 -2.2256980000 
730.00 	 224.9829000 	 1.967925 	 -0.4676342000 	 -2.2223250000 
730.20 	 224.9797000 	 1.967925 	 -0.4701869000 	 -2.2236860000 
730.40 	 224.9749000 	 1.967925 	 -0.4717000000 	 -2.2258120000 
730.60 	 224.9718000 	 1.967925 	 -0.4676787000 	 -2.2221880000 
730.80 	 224.9718000 	 1.967925 	 -0.4704062000 	 -2.2237710000 
731.00 	 224.9718000 	 1.967925 	 -0.4715379000 	 -2.2259240000 
731.20 	 224.9797000 	 1.967950 	 -0.4677931000 	 -2.2223820000 
731.40 	 224.9829000 	 1.967975 	 -0.4700788000 	 -2.2236920000 
731.60 	 224.9877000 	 1.968000 	 -0.4716778000 	 -2.2259140000 
731.80 	 224.9893000 	 1.967975 	 -0.4677486000 	 -2.2224680000 
732.00 	 224.9877000 	 1.967975 	 -0.4701201000 	 -2.2237050000 
732.20 	 224.9877000 	 1.967975 	 -0.4716110000 	 -2.2259460000 
732.40 	 224.9829000 	 1.967975 	 -0.4677137000 	 -2.2223730000 
732.60 	 224.9829000 	 1.967975 	 -0.4701869000 	 -2.2237430000 
732.80 	 224.9829000 	 1.967975 	 -0.4717763000 	 -2.2259170000 
733.00 	 224.9797000 	 1.968000 	 -0.4680697000 	 -2.2225980000 
733.20 	 224.9781000 	 1.968025 	 -0.4698881000 	 -2.2233550000 
733.40 	 224.9749000 	 1.968050 	 -0.4719734000 	 -2.2260190000 
733.60 	 224.9702000 	 1.968025 	 -0.4691728000 	 -2.2219400000 
733.80 	 224.9638000 	 1.968050 	 -0.4710515000 	 -2.2227190000 
734.00 	 224.9591000 	 1.968075 	 -0.4726982000 	 -2.2252370000 
734.20 	 224.9591000 	 1.968100 	 -0.4689344000 	 -2.2218450000 
734.40 	 224.9591000 	 1.968125 	 -0.4708067000 	 -2.2229000000 
734.60 	 224.9591000 	 1.968150 	 -0.4727173000 	 -2.2253010000 
734.80 	 224.9591000 	 1.968200 	 -0.4687309000 	 -2.2216770000 
735.00 	 224.9591000 	 1.968225 	 -0.4708004000 	 -2.2227830000 
735.20 	 224.9591000 	 1.968250 	 -0.4728603000 	 -2.2252110000 
735.40 	 224.9591000 	 1.968275 	 -0.4689185000 	 -2.2220290000 
735.60 	 224.9638000 	 1.968300 	 -0.4706573000 	 -2.2225790000 
735.80 	 224.9686000 	 1.968350 	 -0.4728031000 	 -2.2251380000 
736.00 	 224.9765000 	 1.968350 	 -0.4688899000 	 -2.2213110000 
736.20 	 224.9877000 	 1.968375 	 -0.4708227000 	 -2.2220490000 
736.40 	 224.9972000 	 1.968400 	 -0.4730733000 	 -2.2250080000 
736.60 	 225.0067000 	 1.968375 	 -0.4691633000 	 -2.2215430000 
736.80 	 225.0163000 	 1.968375 	 -0.4696751000 	 -2.2212890000 
737.00 	 225.0242000 	 1.968375 	 -0.4727046000 	 -2.2245950000 
737.20 	 225.0306000 	 1.968375 	 -0.4688517000 	 -2.2213750000 
737.40 	 225.0338000 	 1.968375 	 -0.4699198000 	 -2.2215400000 
737.60 	 225.0417000 	 1.968375 	 -0.4726569000 	 -2.2246740000 
737.80 	 225.0465000 	 1.968375 	 -0.4687405000 	 -2.2214380000 
738.00 	 225.0465000 	 1.968375 	 -0.4699930000 	 -2.2218130000 
738.20 	 225.0465000 	 1.968325 	 -0.4727236000 	 -2.2247660000 
738.40 	 225.0465000 	 1.968300 	 -0.4689280000 	 -2.2215680000 
738.60 	 225.0417000 	 1.968250 	 -0.4700438000 	 -2.2215970000 
738.80 	 225.0401000 	 1.968225 	 -0.4728571000 	 -2.2246620000 
739.00 	 225.0417000 	 1.968200 	 -0.4691792000 	 -2.2217590000 
739.20 	 225.0417000 	 1.968175 	 -0.4696020000 	 -2.2214130000 
739.40 	 225.0417000 	 1.968150 	 -0.4726919000 	 -2.2246330000 
739.60 	 225.0385000 	 1.968100 	 -0.4690202000 	 -2.2216890000 
739.80 	 225.0385000 	 1.968075 	 -0.4696941000 	 -2.2214350000 
740.00 	 225.0385000 	 1.968075 	 -0.4727427000 	 -2.2245760000 
740.20 	 225.0338000 	 1.968050 	 -0.4693540000 	 -2.2218540000 
740.40 	 225.0322000 	 1.968025 	 -0.4695098000 	 -2.2211550000 
740.60 	 225.0274000 	 1.968000 	 -0.4729271000 	 -2.2245720000 
740.80 	 225.0258000 	 1.968000 	 -0.4695288000 	 -2.2220450000 
741.00 	 225.0226000 	 1.967975 	 -0.4697291000 	 -2.2212760000 
741.20 	 225.0179000 	 1.967975 	 -0.4730860000 	 -2.2246200000 
741.40 	 225.0179000 	 1.967975 	 -0.4696401000 	 -2.2222390000 
741.60 	 225.0179000 	 1.967950 	 -0.4689344000 	 -2.2211010000 
741.80 	 225.0179000 	 1.967925 	 -0.4726473000 	 -2.2246360000 
742.00 	 225.0179000 	 1.967900 	 -0.4692396000 	 -2.2221120000 
742.20 	 225.0147000 	 1.967925 	 -0.4688072000 	 -2.2209960000 
742.40 	 225.0147000 	 1.967925 	 -0.4726569000 	 -2.2244290000 
742.60 	 225.0067000 	 1.967925 	 -0.4695574000 	 -2.2222230000 
742.80 	 225.0036000 	 1.967925 	 -0.4687913000 	 -2.2209230000 
743.00 	 224.9956000 	 1.967925 	 -0.4726283000 	 -2.2246070000 
743.20 	 224.9908000 	 1.967925 	 -0.4694843000 	 -2.2223350000 
743.40 	 224.9908000 	 1.967925 	 -0.4687881000 	 -2.2208950000 
743.60 	 224.9908000 	 1.967925 	 -0.4725075000 	 -2.2244520000 
743.80 	 224.9908000 	 1.967925 	 -0.4697386000 	 -2.2226020000 
744.00 	 224.9908000 	 1.967925 	 -0.4684607000 	 -2.2206340000 
744.20 	 224.9908000 	 1.967925 	 -0.4724630000 	 -2.2244360000 
744.40 	 224.9893000 	 1.967925 	 -0.4695702000 	 -2.2224010000 
744.60 	 224.9877000 	 1.967925 	 -0.4685084000 	 -2.2207800000 
744.80 	 224.9877000 	 1.967925 	 -0.4723136000 	 -2.2244140000 
745.00 	 224.9908000 	 1.967925 	 -0.4693922000 	 -2.2222680000 
745.20 	 224.9908000 	 1.967925 	 -0.4687468000 	 -2.2209770000 
745.40 	 224.9908000 	 1.967925 	 -0.4724821000 	 -2.2246230000 
745.60 	 224.9908000 	 1.967925 	 -0.4695066000 	 -2.2223570000 
745.80 	 224.9908000 	 1.967925 	 -0.4683336000 	 -2.2207520000 
746.00 	 224.9908000 	 1.967925 	 -0.4722246000 	 -2.2243370000 
746.20 	 224.9877000 	 1.967925 	 -0.4696909000 	 -2.2224040000 
746.40 	 224.9908000 	 1.967925 	 -0.4687627000 	 -2.2209710000 
746.60 	 224.9893000 	 1.967925 	 -0.4724566000 	 -2.2244100000 
746.80 	 224.9877000 	 1.967925 	 -0.4698372000 	 -2.2227640000 
747.00 	 224.9877000 	 1.967925 	 -0.4683685000 	 -2.2206970000 
747.20 	 224.9877000 	 1.967925 	 -0.4723295000 	 -2.2240960000 
747.40 	 224.9829000 	 1.967925 	 -0.4701582000 	 -2.2229890000 
747.60 	 224.9813000 	 1.967925 	 -0.4684575000 	 -2.2206910000 
747.80 	 224.9781000 	 1.967925 	 -0.4726505000 	 -2.2242160000 
748.00 	 224.9749000 	 1.967925 	 -0.4705683000 	 -2.2230080000 
748.20 	 224.9718000 	 1.967925 	 -0.4683844000 	 -2.2205920000 
748.40 	 224.9749000 	 1.967925 	 -0.4722023000 	 -2.2240480000 
748.60 	 224.9749000 	 1.967925 	 -0.4709117000 	 -2.2234340000 
748.80 	 224.9749000 	 1.967925 	 -0.4679998000 	 -2.2204590000 
749.00 	 224.9749000 	 1.967925 	 -0.4720084000 	 -2.2236410000 
749.20 	 224.9718000 	 1.967925 	 -0.4704952000 	 -2.2235010000 
749.40 	 224.9670000 	 1.967925 	 -0.4680920000 	 -2.2205290000 
749.60 	 224.9670000 	 1.967925 	 -0.4721165000 	 -2.2241690000 
749.80 	 224.9638000 	 1.967950 	 -0.4704126000 	 -2.2231900000 
750.00 	 224.9670000 	 1.967975 	 -0.4678217000 	 -2.2205100000 
750.20 	 224.9670000 	 1.968000 	 -0.4716651000 	 -2.2239180000 
750.40 	 224.9718000 	 1.968025 	 -0.4702918000 	 -2.2234820000 
750.60 	 224.9749000 	 1.968025 	 -0.4678217000 	 -2.2204690000 
750.80 	 224.9734000 	 1.968050 	 -0.4716460000 	 -2.2237680000 
751.00 	 224.9718000 	 1.968075 	 -0.4703967000 	 -2.2236860000 
751.20 	 224.9718000 	 1.968075 	 -0.4676692000 	 -2.2205480000 
751.40 	 224.9670000 	 1.968100 	 -0.4715125000 	 -2.2237210000 
751.60 	 224.9638000 	 1.968125 	 -0.4704825000 	 -2.2236220000 
751.80 	 224.9591000 	 1.968150 	 -0.4677582000 	 -2.2204430000 
752.00 	 224.9559000 	 1.968175 	 -0.4716937000 	 -2.2236630000 
752.20 	 224.9559000 	 1.968200 	 -0.4706860000 	 -2.2239080000 
752.40 	 224.9511000 	 1.968225 	 -0.4677423000 	 -2.2204430000 
752.60 	 224.9511000 	 1.968250 	 -0.4714139000 	 -2.2233870000 
752.80 	 224.9479000 	 1.968300 	 -0.4709244000 	 -2.2238160000 
753.00 	 224.9479000 	 1.968325 	 -0.4675770000 	 -2.2204530000 
753.20 	 224.9463000 	 1.968350 	 -0.4711088000 	 -2.2233230000 
753.40 	 224.9400000 	 1.968400 	 -0.4710261000 	 -2.2239940000 
753.60 	 224.9384000 	 1.968450 	 -0.4675961000 	 -2.2203950000 
753.80 	 224.9336000 	 1.968500 	 -0.4713663000 	 -2.2233010000 
754.00 	 224.9320000 	 1.968525 	 -0.4708417000 	 -2.2237560000 
754.20 	 224.9305000 	 1.968575 	 -0.4676533000 	 -2.2205800000 
754.40 	 224.9368000 	 1.968625 	 -0.4712709000 	 -2.2234980000 
754.60 	 224.9400000 	 1.968675 	 -0.4707718000 	 -2.2238510000 
754.80 	 224.9447000 	 1.968725 	 -0.4677709000 	 -2.2204240000 
755.00 	 224.9511000 	 1.968750 	 -0.4713663000 	 -2.2231290000 
755.20 	 224.9591000 	 1.968800 	 -0.4713917000 	 -2.2242360000 
755.40 	 224.9686000 	 1.968825 	 -0.4677868000 	 -2.2207070000 
755.60 	 224.9749000 	 1.968850 	 -0.4709435000 	 -2.2228940000 
755.80 	 224.9829000 	 1.968825 	 -0.4739062000 	 -2.2249480000 
756.00 	 224.9908000 	 1.968850 	 -0.4698022000 	 -2.2213360000 
756.20 	 224.9988000 	 1.968875 	 -0.4730320000 	 -2.2236630000 
756.40 	 225.0067000 	 1.968900 	 -0.4737949000 	 -2.2246840000 
756.60 	 225.0131000 	 1.968875 	 -0.4683781000 	 -2.2217340000 
756.80 	 225.0179000 	 1.968875 	 -0.4715602000 	 -2.2242260000 
757.00 	 225.0179000 	 1.968875 	 -0.4719416000 	 -2.2254150000 
757.20 	 225.0226000 	 1.968875 	 -0.4684162000 	 -2.2218830000 
757.40 	 225.0226000 	 1.968875 	 -0.4716682000 	 -2.2241180000 
757.60 	 225.0226000 	 1.968875 	 -0.4720497000 	 -2.2253670000 
757.80 	 225.0226000 	 1.968875 	 -0.4683018000 	 -2.2218510000 
758.00 	 225.0179000 	 1.968875 	 -0.4719607000 	 -2.2244290000 
758.20 	 225.0179000 	 1.968875 	 -0.4718653000 	 -2.2253070000 
758.40 	 225.0147000 	 1.968875 	 -0.4685052000 	 -2.2221370000 
758.60 	 225.0147000 	 1.968875 	 -0.4715951000 	 -2.2243530000 
758.80 	 225.0179000 	 1.968875 	 -0.4719575000 	 -2.2254630000 
759.00 	 225.0147000 	 1.968825 	 -0.4683749000 	 -2.2220710000 
759.20 	 225.0147000 	 1.968825 	 -0.4715856000 	 -2.2242930000 
759.40 	 225.0131000 	 1.968825 	 -0.4722055000 	 -2.2254750000 
759.60 	 225.0067000 	 1.968825 	 -0.4686101000 	 -2.2219210000 
759.80 	 224.9988000 	 1.968825 	 -0.4717127000 	 -2.2244200000 
760.00 	 224.9908000 	 1.968825 	 -0.4720720000 	 -2.2253800000 
760.20 	 224.9877000 	 1.968825 	 -0.4685625000 	 -2.2219500000 
760.40 	 224.9829000 	 1.968825 	 -0.4717159000 	 -2.2241780000 
760.60 	 224.9829000 	 1.968825 	 -0.4721705000 	 -2.2254500000 
760.80 	 224.9877000 	 1.968825 	 -0.4683813000 	 -2.2219370000 
761.00 	 224.9877000 	 1.968825 	 -0.4717604000 	 -2.2245090000 
761.20 	 224.9829000 	 1.968825 	 -0.4717827000 	 -2.2252530000 
761.40 	 224.9797000 	 1.968825 	 -0.4684830000 	 -2.2219400000 
761.60 	 224.9718000 	 1.968825 	 -0.4721133000 	 -2.2244800000 
761.80 	 224.9670000 	 1.968825 	 -0.4718653000 	 -2.2251670000 
762.00 	 224.9638000 	 1.968825 	 -0.4685370000 	 -2.2219150000 
762.20 	 224.9638000 	 1.968825 	 -0.4720020000 	 -2.2245530000 
762.40 	 224.9670000 	 1.968825 	 -0.4716873000 	 -2.2251730000 
762.60 	 224.9670000 	 1.968825 	 -0.4684226000 	 -2.2219340000 
762.80 	 224.9718000 	 1.968875 	 -0.4720847000 	 -2.2246740000 
763.00 	 224.9718000 	 1.968875 	 -0.4719416000 	 -2.2252340000 
763.20 	 224.9718000 	 1.968900 	 -0.4687246000 	 -2.2220130000 
763.40 	 224.9718000 	 1.968925 	 -0.4720561000 	 -2.2244830000 
763.60 	 224.9670000 	 1.968950 	 -0.4725424000 	 -2.2254780000 
763.80 	 224.9670000 	 1.968975 	 -0.4689948000 	 -2.2218830000 
764.00 	 224.9638000 	 1.969000 	 -0.4722595000 	 -2.2243240000 
764.20 	 224.9638000 	 1.969000 	 -0.4725043000 	 -2.2257330000 
764.40 	 224.9638000 	 1.969025 	 -0.4688549000 	 -2.2222200000 
764.60 	 224.9670000 	 1.969050 	 -0.4716301000 	 -2.2241370000 
764.80 	 224.9749000 	 1.969075 	 -0.4728349000 	 -2.2259140000 
765.00 	 224.9749000 	 1.969100 	 -0.4690202000 	 -2.2222490000 
765.20 	 224.9797000 	 1.969075 	 -0.4712804000 	 -2.2249480000 
765.40 	 224.9829000 	 1.969100 	 -0.4721037000 	 -2.2268070000 
765.60 	 224.9829000 	 1.969125 	 -0.4682001000 	 -2.2232120000 
765.80 	 224.9829000 	 1.969150 	 -0.4706383000 	 -2.2246460000 
766.00 	 224.9829000 	 1.969125 	 -0.4742686000 	 -2.2266360000 
766.20 	 224.9877000 	 1.969125 	 -0.4703204000 	 -2.2231230000 
766.40 	 224.9877000 	 1.969125 	 -0.4724693000 	 -2.2244870000 
766.60 	 224.9893000 	 1.969125 	 -0.4741828000 	 -2.2266640000 
766.80 	 224.9877000 	 1.969125 	 -0.4703077000 	 -2.2233100000 
767.00 	 224.9877000 	 1.969125 	 -0.4721769000 	 -2.2243560000 
767.20 	 224.9877000 	 1.969125 	 -0.4741383000 	 -2.2267220000 
767.40 	 224.9893000 	 1.969125 	 -0.4702377000 	 -2.2233710000 
767.60 	 224.9908000 	 1.969125 	 -0.4723295000 	 -2.2242930000 
767.80 	 224.9908000 	 1.969125 	 -0.4741192000 	 -2.2268260000 
768.00 	 224.9908000 	 1.969125 	 -0.4705302000 	 -2.2233070000 
768.20 	 224.9877000 	 1.969125 	 -0.4728603000 	 -2.2243050000 
768.40 	 224.9877000 	 1.969125 	 -0.4748408000 	 -2.2268070000 
768.60 	 224.9877000 	 1.969125 	 -0.4713281000 	 -2.2237750000 
768.80 	 224.9908000 	 1.969125 	 -0.4725552000 	 -2.2240960000 
769.00 	 224.9877000 	 1.969125 	 -0.4749203000 	 -2.2269120000 
769.20 	 224.9908000 	 1.969125 	 -0.4710611000 	 -2.2235170000 
769.40 	 224.9908000 	 1.969125 	 -0.4726219000 	 -2.2241180000 
769.60 	 224.9908000 	 1.969125 	 -0.4749584000 	 -2.2267020000 
769.80 	 224.9908000 	 1.969125 	 -0.4708481000 	 -2.2235200000 
770.00 	 224.9877000 	 1.969125 	 -0.4721991000 	 -2.2240830000 
770.20 	 224.9877000 	 1.969125 	 -0.4746437000 	 -2.2268680000 
770.40 	 224.9893000 	 1.969125 	 -0.4709403000 	 -2.2236660000 
770.60 	 224.9877000 	 1.969125 	 -0.4721483000 	 -2.2240230000 
770.80 	 224.9877000 	 1.969125 	 -0.4746564000 	 -2.2268390000 
771.00 	 224.9877000 	 1.969125 	 -0.4705652000 	 -2.2236410000 
771.20 	 224.9829000 	 1.969125 	 -0.4717573000 	 -2.2240990000 
771.40 	 224.9797000 	 1.969150 	 -0.4742750000 	 -2.2267750000 
771.60 	 224.9781000 	 1.969150 	 -0.4686928000 	 -2.2234220000 
771.80 	 224.9749000 	 1.969175 	 -0.4706001000 	 -2.2242710000 
772.00 	 224.9718000 	 1.969200 	 -0.4736964000 	 -2.2267120000 
772.20 	 224.9718000 	 1.969175 	 -0.4688740000 	 -2.2238640000 
772.40 	 224.9718000 	 1.969200 	 -0.4709498000 	 -2.2245340000 
772.60 	 224.9749000 	 1.969225 	 -0.4736964000 	 -2.2274490000 
772.80 	 224.9749000 	 1.969250 	 -0.4693858000 	 -2.2243690000 
773.00 	 224.9797000 	 1.969225 	 -0.4713058000 	 -2.2245120000 
773.20 	 224.9765000 	 1.969250 	 -0.4735883000 	 -2.2274910000 
773.40 	 224.9797000 	 1.969275 	 -0.4701010000 	 -2.2247060000 
773.60 	 224.9797000 	 1.969275 	 -0.4714966000 	 -2.2245570000 
773.80 	 224.9829000 	 1.969275 	 -0.4756355000 	 -2.2274180000 
774.00 	 224.9829000 	 1.969275 	 -0.4719893000 	 -2.2246580000 
774.20 	 224.9829000 	 1.969300 	 -0.4733022000 	 -2.2247220000 
774.40 	 224.9829000 	 1.969325 	 -0.4759184000 	 -2.2275800000 
774.60 	 224.9877000 	 1.969350 	 -0.4718176000 	 -2.2245380000 
774.80 	 224.9877000 	 1.969325 	 -0.4722373000 	 -2.2245250000 
775.00 	 224.9877000 	 1.969325 	 -0.4753017000 	 -2.2275760000 
775.20 	 224.9893000 	 1.969325 	 -0.4717636000 	 -2.2248940000 
775.40 	 224.9877000 	 1.969325 	 -0.4719448000 	 -2.2244170000 
775.60 	 224.9877000 	 1.969325 	 -0.4752795000 	 -2.2276940000 
775.80 	 224.9877000 	 1.969325 	 -0.4717859000 	 -2.2252560000 
776.00 	 224.9877000 	 1.969325 	 -0.4717127000 	 -2.2242100000 
776.20 	 224.9877000 	 1.969325 	 -0.4749998000 	 -2.2276720000 
776.40 	 224.9877000 	 1.969325 	 -0.4718208000 	 -2.2253640000 
776.60 	 224.9908000 	 1.969325 	 -0.4716142000 	 -2.2240960000 
776.80 	 224.9908000 	 1.969325 	 -0.4750601000 	 -2.2274560000 
777.00 	 224.9877000 	 1.969325 	 -0.4719448000 	 -2.2254780000 
777.20 	 224.9877000 	 1.969325 	 -0.4714044000 	 -2.2240770000 
777.40 	 224.9829000 	 1.969325 	 -0.4750156000 	 -2.2272780000 
777.60 	 224.9797000 	 1.969325 	 -0.4725170000 	 -2.2258220000 
777.80 	 224.9749000 	 1.969350 	 -0.4706542000 	 -2.2238090000 
778.00 	 224.9749000 	 1.969350 	 -0.4738077000 	 -2.2272460000 
778.20 	 224.9749000 	 1.969375 	 -0.4717604000 	 -2.2261680000 
778.40 	 224.9797000 	 1.969375 	 -0.4695797000 	 -2.2238030000 
778.60 	 224.9797000 	 1.969375 	 -0.4744085000 	 -2.2270620000 
778.80 	 224.9797000 	 1.969400 	 -0.4732895000 	 -2.2262320000 
779.00 	 224.9813000 	 1.969400 	 -0.4701869000 	 -2.2235300000 
779.20 	 224.9829000 	 1.969450 	 -0.4741637000 	 -2.2269180000 
779.40 	 224.9829000 	 1.969425 	 -0.4735470000 	 -2.2264510000 
779.60 	 224.9829000 	 1.969425 	 -0.4699771000 	 -2.2235110000 
779.80 	 224.9829000 	 1.969450 	 -0.4740270000 	 -2.2265690000 
780.00 	 224.9829000 	 1.969450 	 -0.4721737000 	 -2.2265560000 
780.20 	 224.9877000 	 1.969500 	 -0.4692396000 	 -2.2234980000 
780.40 	 224.9877000 	 1.969500 	 -0.4763476000 	 -2.2264580000 
780.60 	 224.9877000 	 1.969475 	 -0.4737123000 	 -2.2263880000 
780.80 	 224.9908000 	 1.969475 	 -0.4708544000 	 -2.2233330000 
781.00 	 224.9908000 	 1.969475 	 -0.4746469000 	 -2.2264420000 
781.20 	 224.9908000 	 1.969475 	 -0.4736678000 	 -2.2265660000 
781.40 	 224.9956000 	 1.969475 	 -0.4707146000 	 -2.2235010000 
781.60 	 224.9988000 	 1.969475 	 -0.4743513000 	 -2.2262670000 
781.80 	 224.9988000 	 1.969475 	 -0.4739316000 	 -2.2268650000 
782.00 	 224.9988000 	 1.969475 	 -0.4708894000 	 -2.2234850000 
782.20 	 224.9988000 	 1.969475 	 -0.4746596000 	 -2.2264580000 
782.40 	 224.9972000 	 1.969475 	 -0.4742718000 	 -2.2267790000 
782.60 	 224.9956000 	 1.969475 	 -0.4708958000 	 -2.2236060000 
782.80 	 224.9908000 	 1.969475 	 -0.4742718000 	 -2.2260950000 
783.00 	 224.9908000 	 1.969475 	 -0.4743703000 	 -2.2269220000 
783.20 	 224.9877000 	 1.969475 	 -0.4709879000 	 -2.2235040000 
783.40 	 224.9877000 	 1.969475 	 -0.4744276000 	 -2.2260060000 
783.60 	 224.9829000 	 1.969475 	 -0.4745452000 	 -2.2271790000 
783.80 	 224.9797000 	 1.969475 	 -0.4710515000 	 -2.2237080000 
784.00 	 224.9797000 	 1.969475 	 -0.4744498000 	 -2.2262860000 
784.20 	 224.9797000 	 1.969500 	 -0.4743067000 	 -2.2269920000 
784.40 	 224.9797000 	 1.969525 	 -0.4710325000 	 -2.2237400000 
784.60 	 224.9797000 	 1.969550 	 -0.4740842000 	 -2.2263780000 
784.80 	 224.9829000 	 1.969525 	 -0.4743258000 	 -2.2270490000 
785.00 	 224.9829000 	 1.969525 	 -0.4699103000 	 -2.2237050000 
785.20 	 224.9877000 	 1.969550 	 -0.4745706000 	 -2.2260700000 
785.40 	 224.9877000 	 1.969575 	 -0.4748154000 	 -2.2270740000 
785.60 	 224.9908000 	 1.969600 	 -0.4710738000 	 -2.2236660000 
785.80 	 224.9908000 	 1.969575 	 -0.4743544000 	 -2.2260440000 
786.00 	 224.9908000 	 1.969575 	 -0.4748853000 	 -2.2275260000 
786.20 	 224.9956000 	 1.969575 	 -0.4712105000 	 -2.2238380000 
786.40 	 224.9956000 	 1.969575 	 -0.4742146000 	 -2.2260120000 
786.60 	 225.0036000 	 1.969575 	 -0.4746914000 	 -2.2272780000 
786.80 	 225.0036000 	 1.969575 	 -0.4711278000 	 -2.2236890000 
787.00 	 225.0067000 	 1.969575 	 -0.4741287000 	 -2.2258690000 
787.20 	 225.0067000 	 1.969575 	 -0.4748885000 	 -2.2272780000 
787.40 	 225.0036000 	 1.969575 	 -0.4712041000 	 -2.2238800000 
787.60 	 224.9988000 	 1.969575 	 -0.4742114000 	 -2.2260030000 
787.80 	 224.9956000 	 1.969575 	 -0.4750347000 	 -2.2275420000 
788.00 	 224.9956000 	 1.969575 	 -0.4711088000 	 -2.2240830000 
788.20 	 224.9908000 	 1.969575 	 -0.4734770000 	 -2.2254310000 
788.40 	 224.9908000 	 1.969575 	 -0.4750188000 	 -2.2275640000 
788.60 	 224.9940000 	 1.969575 	 -0.4711342000 	 -2.2241310000 
788.80 	 224.9908000 	 1.969575 	 -0.4732195000 	 -2.2251100000 
789.00 	 224.9908000 	 1.969575 	 -0.4751237000 	 -2.2276080000 
789.20 	 224.9908000 	 1.969575 	 -0.4711660000 	 -2.2242580000 
789.40 	 224.9908000 	 1.969575 	 -0.4726378000 	 -2.2250910000 
789.60 	 224.9908000 	 1.969575 	 -0.4750697000 	 -2.2275990000 
789.80 	 224.9908000 	 1.969575 	 -0.4711405000 	 -2.2243560000 
790.00 	 224.9956000 	 1.969575 	 -0.4727268000 	 -2.2248430000 
790.20 	 224.9972000 	 1.969575 	 -0.4751714000 	 -2.2275610000 
790.40 	 224.9972000 	 1.969575 	 -0.4713281000 	 -2.2244800000 
790.60 	 224.9956000 	 1.969575 	 -0.4726060000 	 -2.2247760000 
790.80 	 224.9908000 	 1.969575 	 -0.4752572000 	 -2.2276500000 
791.00 	 224.9908000 	 1.969575 	 -0.4715506000 	 -2.2247540000 
791.20 	 224.9877000 	 1.969575 	 -0.4719321000 	 -2.2243340000 
791.40 	 224.9797000 	 1.969575 	 -0.4752604000 	 -2.2275860000 
791.60 	 224.9749000 	 1.969575 	 -0.4718558000 	 -2.2251350000 
791.80 	 224.9749000 	 1.969575 	 -0.4717191000 	 -2.2241880000 
792.00 	 224.9749000 	 1.969575 	 -0.4751078000 	 -2.2275990000 
792.20 	 224.9797000 	 1.969575 	 -0.4718781000 	 -2.2252720000 
792.40 	 224.9829000 	 1.969600 	 -0.4720434000 	 -2.2242260000 
792.60 	 224.9829000 	 1.969625 	 -0.4752000000 	 -2.2278020000 
792.80 	 224.9829000 	 1.969650 	 -0.4719257000 	 -2.2253670000 
793.00 	 224.9829000 	 1.969625 	 -0.4706065000 	 -2.2243530000 
793.20 	 224.9829000 	 1.969625 	 -0.4738680000 	 -2.2276910000 
793.40 	 224.9829000 	 1.969650 	 -0.4712518000 	 -2.2254850000 
793.60 	 224.9829000 	 1.969675 	 -0.4709816000 	 -2.2241750000 
793.80 	 224.9829000 	 1.969700 	 -0.4749330000 	 -2.2275480000 
794.00 	 224.9829000 	 1.969675 	 -0.4712709000 	 -2.2256250000 
794.20 	 224.9813000 	 1.969675 	 -0.4704285000 	 -2.2240960000 
794.40 	 224.9797000 	 1.969700 	 -0.4739030000 	 -2.2274490000 
794.60 	 224.9797000 	 1.969725 	 -0.4713186000 	 -2.2258220000 
794.80 	 224.9797000 	 1.969750 	 -0.4699135000 	 -2.2237970000 
795.00 	 224.9797000 	 1.969725 	 -0.4739603000 	 -2.2272010000 
795.20 	 224.9797000 	 1.969725 	 -0.4716682000 	 -2.2260860000 
795.40 	 224.9829000 	 1.969750 	 -0.4698404000 	 -2.2239180000 
795.60 	 224.9829000 	 1.969775 	 -0.4739157000 	 -2.2273570000 
795.80 	 224.9829000 	 1.969800 	 -0.4719988000 	 -2.2264350000 
796.00 	 224.9829000 	 1.969775 	 -0.4707018000 	 -2.2238160000 
796.20 	 224.9877000 	 1.969775 	 -0.4742495000 	 -2.2271730000 
796.40 	 224.9877000 	 1.969775 	 -0.4726950000 	 -2.2265180000 
796.60 	 224.9908000 	 1.969775 	 -0.4702155000 	 -2.2238800000 
796.80 	 224.9908000 	 1.969775 	 -0.4740492000 	 -2.2269980000 
797.00 	 224.9940000 	 1.969775 	 -0.4730002000 	 -2.2266420000 
797.20 	 224.9924000 	 1.969775 	 -0.4703299000 	 -2.2237940000 
797.40 	 224.9956000 	 1.969775 	 -0.4739984000 	 -2.2270900000 
797.60 	 224.9956000 	 1.969775 	 -0.4729176000 	 -2.2267910000 
797.80 	 224.9956000 	 1.969775 	 -0.4700820000 	 -2.2238570000 
798.00 	 224.9988000 	 1.969775 	 -0.4740111000 	 -2.2268420000 
798.20 	 224.9988000 	 1.969775 	 -0.4729811000 	 -2.2269630000 
798.40 	 224.9988000 	 1.969775 	 -0.4702695000 	 -2.2237870000 
798.60 	 224.9988000 	 1.969775 	 -0.4736837000 	 -2.2267150000 
798.80 	 224.9956000 	 1.969775 	 -0.4735406000 	 -2.2270460000 
799.00 	 224.9908000 	 1.969775 	 -0.4701932000 	 -2.2238220000 
799.20 	 224.9877000 	 1.969775 	 -0.4733594000 	 -2.2260790000 
799.40 	 224.9829000 	 1.969800 	 -0.4736805000 	 -2.2274750000 
799.60 	 224.9797000 	 1.969825 	 -0.4700311000 	 -2.2240100000 
799.80 	 224.9797000 	 1.969825 	 -0.4728731000 	 -2.2256850000 
800.00 	 224.9797000 	 1.969825 	 -0.4738967000 	 -2.2275920000 
800.20 	 224.9797000 	 1.969825 	 -0.4701678000 	 -2.2240960000 
800.40 	 224.9797000 	 1.969850 	 -0.4730543000 	 -2.2258760000 
800.60 	 224.9829000 	 1.969875 	 -0.4741510000 	 -2.2276310000 
800.80 	 224.9829000 	 1.969900 	 -0.4703077000 	 -2.2240960000 
801.00 	 224.9829000 	 1.969875 	 -0.4736074000 	 -2.2258190000 
801.20 	 224.9829000 	 1.969875 	 -0.4744593000 	 -2.2276810000 
801.40 	 224.9877000 	 1.969900 	 -0.4711215000 	 -2.2243150000 
801.60 	 224.9877000 	 1.969925 	 -0.4731846000 	 -2.2257110000 
801.80 	 224.9908000 	 1.969950 	 -0.4747963000 	 -2.2279100000 
802.00 	 224.9956000 	 1.969925 	 -0.4730638000 	 -2.2245760000 
802.20 	 224.9972000 	 1.969925 	 -0.4742273000 	 -2.2257170000 
802.40 	 225.0004000 	 1.969925 	 -0.4759884000 	 -2.2279480000 
802.60 	 224.9988000 	 1.969925 	 -0.4720179000 	 -2.2244070000 
802.80 	 225.0036000 	 1.969925 	 -0.4736868000 	 -2.2254120000 
803.00 	 224.9988000 	 1.969925 	 -0.4759916000 	 -2.2280310000 
803.20 	 224.9988000 	 1.969925 	 -0.4723263000 	 -2.2251290000 
803.40 	 224.9988000 	 1.969925 	 -0.4737314000 	 -2.2253390000 
803.60 	 224.9988000 	 1.969925 	 -0.4760329000 	 -2.2281110000 
803.80 	 224.9956000 	 1.969925 	 -0.4723199000 	 -2.2251190000 
804.00 	 224.9988000 	 1.969925 	 -0.4731146000 	 -2.2249030000 
804.20 	 224.9988000 	 1.969925 	 -0.4762586000 	 -2.2282730000 
804.40 	 224.9988000 	 1.969925 	 -0.4727332000 	 -2.2252590000 
804.60 	 224.9988000 	 1.969925 	 -0.4732132000 	 -2.2249890000 
804.80 	 224.9988000 	 1.969925 	 -0.4761728000 	 -2.2279070000 
805.00 	 224.9972000 	 1.969925 	 -0.4725997000 	 -2.2252460000 
805.20 	 224.9956000 	 1.969925 	 -0.4727936000 	 -2.2248550000 
805.40 	 224.9908000 	 1.969925 	 -0.4762999000 	 -2.2281680000 
805.60 	 224.9908000 	 1.969925 	 -0.4728762000 	 -2.2255490000 
805.80 	 224.9908000 	 1.969925 	 -0.4728858000 	 -2.2246140000 
806.00 	 224.9908000 	 1.969925 	 -0.4762968000 	 -2.2280820000 
806.20 	 224.9908000 	 1.969925 	 -0.4730701000 	 -2.2256820000 
806.40 	 224.9908000 	 1.969925 	 -0.4727300000 	 -2.2245760000 
806.60 	 224.9908000 	 1.969925 	 -0.4762427000 	 -2.2279770000 
806.80 	 224.9877000 	 1.969925 	 -0.4733817000 	 -2.2261680000 
807.00 	 224.9877000 	 1.969925 	 -0.4722532000 	 -2.2244520000 
807.20 	 224.9877000 	 1.969925 	 -0.4760933000 	 -2.2279360000 
807.40 	 224.9829000 	 1.969925 	 -0.4734643000 	 -2.2260830000 
807.60 	 224.9829000 	 1.969925 	 -0.4722786000 	 -2.2243500000 
807.80 	 224.9845000 	 1.969925 	 -0.4760170000 	 -2.2278950000 
808.00 	 224.9877000 	 1.969925 	 -0.4735756000 	 -2.2263750000 
808.20 	 224.9877000 	 1.969925 	 -0.4721673000 	 -2.2242930000 
808.40 	 224.9829000 	 1.969925 	 -0.4759280000 	 -2.2276500000 
808.60 	 224.9813000 	 1.969925 	 -0.4738490000 	 -2.2265880000 
808.80 	 224.9797000 	 1.969950 	 -0.4716396000 	 -2.2241910000 
809.00 	 224.9749000 	 1.969975 	 -0.4746882000 	 -2.2275450000 
809.20 	 224.9749000 	 1.970000 	 -0.4733149000 	 -2.2271350000 
809.40 	 224.9718000 	 1.969975 	 -0.4715983000 	 -2.2241240000 
809.60 	 224.9718000 	 1.970000 	 -0.4754861000 	 -2.2270900000 
809.80 	 224.9718000 	 1.970000 	 -0.4738617000 	 -2.2272330000 
810.00 	 224.9718000 	 1.970050 	 -0.4708830000 	 -2.2241810000 
810.20 	 224.9749000 	 1.970050 	 -0.4745452000 	 -2.2269630000 
810.40 	 224.9749000 	 1.970075 	 -0.4742273000 	 -2.2275160000 
810.60 	 224.9797000 	 1.970075 	 -0.4710356000 	 -2.2244420000 
810.80 	 224.9829000 	 1.970075 	 -0.4739761000 	 -2.2269060000 
811.00 	 224.9877000 	 1.970075 	 -0.4739316000 	 -2.2279740000 
811.20 	 224.9924000 	 1.970075 	 -0.4705779000 	 -2.2246270000 
811.40 	 224.9988000 	 1.970075 	 -0.4735056000 	 -2.2267750000 
811.60 	 225.0036000 	 1.970075 	 -0.4740779000 	 -2.2280660000 
811.80 	 225.0067000 	 1.970075 	 -0.4705206000 	 -2.2246040000 
812.00 	 225.0115000 	 1.970075 	 -0.4733244000 	 -2.2265370000 
812.20 	 225.0115000 	 1.970075 	 -0.4743640000 	 -2.2282090000 
812.40 	 225.0115000 	 1.970075 	 -0.4707400000 	 -2.2249130000 
812.60 	 225.0067000 	 1.970075 	 -0.4732068000 	 -2.2263530000 
812.80 	 225.0036000 	 1.970075 	 -0.4743671000 	 -2.2282030000 
813.00 	 225.0036000 	 1.970075 	 -0.4706383000 	 -2.2248110000 
813.20 	 225.0036000 	 1.970075 	 -0.4730320000 	 -2.2263650000 
813.40 	 225.0036000 	 1.970075 	 -0.4745960000 	 -2.2282730000 
813.60 	 224.9988000 	 1.970075 	 -0.4709117000 	 -2.2250210000 
813.80 	 224.9956000 	 1.970075 	 -0.4728571000 	 -2.2259710000 
814.00 	 224.9940000 	 1.970075 	 -0.4748599000 	 -2.2282730000 
814.20 	 224.9877000 	 1.970075 	 -0.4710770000 	 -2.2252080000 
814.40 	 224.9829000 	 1.970100 	 -0.4727459000 	 -2.2257040000 
814.60 	 224.9797000 	 1.970100 	 -0.4750252000 	 -2.2283430000 
814.80 	 224.9781000 	 1.970125 	 -0.4711278000 	 -2.2252660000 
815.00 	 224.9797000 	 1.970150 	 -0.4728571000 	 -2.2253100000 
815.20 	 224.9749000 	 1.970125 	 -0.4755147000 	 -2.2285180000 
815.40 	 224.9749000 	 1.970150 	 -0.4717509000 	 -2.2255010000 
815.60 	 224.9749000 	 1.970150 	 -0.4726696000 	 -2.2255070000 
815.80 	 224.9749000 	 1.970200 	 -0.4751905000 	 -2.2285180000 
816.00 	 224.9749000 	 1.970175 	 -0.4718685000 	 -2.2254370000 
816.20 	 224.9749000 	 1.970175 	 -0.4715919000 	 -2.2253540000 
816.40 	 224.9813000 	 1.970200 	 -0.4746914000 	 -2.2285680000 
816.60 	 224.9829000 	 1.970200 	 -0.4711405000 	 -2.2260220000 
816.80 	 224.9877000 	 1.970225 	 -0.4713790000 	 -2.2251730000 
817.00 	 224.9877000 	 1.970225 	 -0.4749044000 	 -2.2285680000 
817.20 	 224.9877000 	 1.970225 	 -0.4713313000 	 -2.2262070000 
817.40 	 224.9829000 	 1.970225 	 -0.4709276000 	 -2.2250810000 
817.60 	 224.9829000 	 1.970225 	 -0.4746723000 	 -2.2285210000 
817.80 	 224.9845000 	 1.970225 	 -0.4715506000 	 -2.2266040000 
818.00 	 224.9893000 	 1.970225 	 -0.4706224000 	 -2.2248330000 
818.20 	 224.9956000 	 1.970225 	 -0.4743767000 	 -2.2283080000 
818.40 	 225.0036000 	 1.970225 	 -0.4717986000 	 -2.2266710000 
818.60 	 225.0067000 	 1.970225 	 -0.4705270000 	 -2.2247540000 
818.80 	 225.0115000 	 1.970225 	 -0.4744562000 	 -2.2282190000 
819.00 	 225.0115000 	 1.970225 	 -0.4721642000 	 -2.2268990000 
819.20 	 225.0067000 	 1.970225 	 -0.4704793000 	 -2.2246840000 
819.40 	 225.0067000 	 1.970225 	 -0.4744212000 	 -2.2280410000 
819.60 	 225.0036000 	 1.970225 	 -0.4720306000 	 -2.2268960000 
819.80 	 224.9988000 	 1.970225 	 -0.4702918000 	 -2.2245790000 
820.00 	 224.9956000 	 1.970225 	 -0.4741923000 	 -2.2281070000 
820.20 	 224.9940000 	 1.970225 	 -0.4723772000 	 -2.2270870000 
820.40 	 224.9908000 	 1.970225 	 -0.4702727000 	 -2.2244830000 
820.60 	 224.9908000 	 1.970225 	 -0.4742654000 	 -2.2278720000 
820.80 	 224.9877000 	 1.970225 	 -0.4727364000 	 -2.2274400000 
821.00 	 224.9877000 	 1.970225 	 -0.4702918000 	 -2.2246490000 
821.20 	 224.9908000 	 1.970225 	 -0.4737917000 	 -2.2275570000 
821.40 	 224.9908000 	 1.970225 	 -0.4732259000 	 -2.2279610000 
821.60 	 224.9908000 	 1.970225 	 -0.4702250000 	 -2.2246170000 
821.80 	 224.9908000 	 1.970225 	 -0.4733753000 	 -2.2271850000 
822.00 	 224.9908000 	 1.970225 	 -0.4734294000 	 -2.2280120000 
822.20 	 224.9908000 	 1.970225 	 -0.4701678000 	 -2.2247190000 
822.40 	 224.9893000 	 1.970225 	 -0.4737250000 	 -2.2273640000 
822.60 	 224.9877000 	 1.970225 	 -0.4732386000 	 -2.2280630000 
822.80 	 224.9861000 	 1.970225 	 -0.4698944000 	 -2.2246740000 
823.00 	 224.9829000 	 1.970250 	 -0.4735056000 	 -2.2271470000 
823.20 	 224.9797000 	 1.970275 	 -0.4735311000 	 -2.2279610000 
823.40 	 224.9718000 	 1.970300 	 -0.4701742000 	 -2.2246330000 
823.60 	 224.9718000 	 1.970275 	 -0.4746246000 	 -2.2271030000 
823.80 	 224.9670000 	 1.970300 	 -0.4749171000 	 -2.2279520000 
824.00 	 224.9670000 	 1.970325 	 -0.4713853000 	 -2.2245250000 
824.20 	 224.9638000 	 1.970350 	 -0.4744816000 	 -2.2270710000 
824.40 	 224.9638000 	 1.970375 	 -0.4748694000 	 -2.2282820000 
824.60 	 224.9670000 	 1.970375 	 -0.4713567000 	 -2.2247920000 
824.80 	 224.9670000 	 1.970400 	 -0.4735343000 	 -2.2269820000 
825.00 	 224.9718000 	 1.970425 	 -0.4740365000 	 -2.2282540000 
825.20 	 224.9749000 	 1.970450 	 -0.4704507000 	 -2.2248200000 
825.40 	 224.9797000 	 1.970450 	 -0.4736773000 	 -2.2267880000 
825.60 	 224.9877000 	 1.970500 	 -0.4742654000 	 -2.2283520000 
825.80 	 224.9908000 	 1.970475 	 -0.4717922000 	 -2.2248870000 
826.00 	 224.9972000 	 1.970475 	 -0.4744752000 	 -2.2266710000 
826.20 	 224.9988000 	 1.970475 	 -0.4756578000 	 -2.2284570000 
826.40 	 225.0067000 	 1.970475 	 -0.4720402000 	 -2.2250210000 
826.60 	 225.0147000 	 1.970475 	 -0.4742845000 	 -2.2265820000 
826.80 	 225.0195000 	 1.970475 	 -0.4759216000 	 -2.2287020000 
827.00 	 225.0258000 	 1.970475 	 -0.4719035000 	 -2.2254250000 
827.20 	 225.0306000 	 1.970475 	 -0.4736519000 	 -2.2262570000 
827.40 	 225.0306000 	 1.970475 	 -0.4757913000 	 -2.2285940000 
827.60 	 225.0338000 	 1.970475 	 -0.4719575000 	 -2.2251830000 
827.80 	 225.0274000 	 1.970475 	 -0.4736455000 	 -2.2259200000 
828.00 	 225.0258000 	 1.970475 	 -0.4758644000 	 -2.2285460000 
828.20 	 225.0179000 	 1.970475 	 -0.4720688000 	 -2.2254090000 
828.40 	 225.0131000 	 1.970450 	 -0.4737727000 	 -2.2259620000 
828.60 	 225.0115000 	 1.970425 	 -0.4760233000 	 -2.2285810000 
828.80 	 225.0115000 	 1.970425 	 -0.4721419000 	 -2.2256310000 
829.00 	 225.0131000 	 1.970425 	 -0.4733244000 	 -2.2258090000 
829.20 	 225.0179000 	 1.970425 	 -0.4761537000 	 -2.2288770000 
829.40 	 225.0226000 	 1.970425 	 -0.4721991000 	 -2.2254590000 
829.60 	 225.0258000 	 1.970425 	 -0.4732355000 	 -2.2256120000 
829.80 	 225.0258000 	 1.970425 	 -0.4758867000 	 -2.2285870000 
830.00 	 225.0258000 	 1.970400 	 -0.4721610000 	 -2.2258060000 
830.20 	 225.0258000 	 1.970375 	 -0.4730193000 	 -2.2254120000 
830.40 	 225.0258000 	 1.970375 	 -0.4758739000 	 -2.2286260000 
830.60 	 225.0226000 	 1.970375 	 -0.4724058000 	 -2.2259620000 
830.80 	 225.0226000 	 1.970350 	 -0.4728190000 	 -2.2255260000 
831.00 	 225.0226000 	 1.970325 	 -0.4760424000 	 -2.2286420000 
831.20 	 225.0226000 	 1.970325 	 -0.4726156000 	 -2.2259870000 
831.40 	 225.0179000 	 1.970300 	 -0.4727968000 	 -2.2254820000 
831.60 	 225.0179000 	 1.970325 	 -0.4747232000 	 -2.2285650000 
831.80 	 225.0115000 	 1.970300 	 -0.4715411000 	 -2.2262260000 
832.00 	 225.0115000 	 1.970275 	 -0.4714044000 	 -2.2251640000 
832.20 	 225.0115000 	 1.970250 	 -0.4749521000 	 -2.2286290000 
832.40 	 225.0067000 	 1.970275 	 -0.4717541000 	 -2.2262990000 
832.60 	 225.0067000 	 1.970275 	 -0.4709339000 	 -2.2247790000 
832.80 	 225.0067000 	 1.970275 	 -0.4748694000 	 -2.2284790000 
833.00 	 225.0067000 	 1.970275 	 -0.4723676000 	 -2.2270010000 
833.20 	 225.0036000 	 1.970275 	 -0.4707146000 	 -2.2249410000 
833.40 	 225.0036000 	 1.970275 	 -0.4745833000 	 -2.2284220000 
833.60 	 224.9988000 	 1.970275 	 -0.4722722000 	 -2.2270170000 
833.80 	 224.9972000 	 1.970275 	 -0.4708958000 	 -2.2248680000 
834.00 	 224.9956000 	 1.970275 	 -0.4747359000 	 -2.2284480000 
834.20 	 224.9924000 	 1.970275 	 -0.4721069000 	 -2.2268100000 
834.40 	 224.9956000 	 1.970275 	 -0.4709180000 	 -2.2248870000 
834.60 	 224.9956000 	 1.970275 	 -0.4748186000 	 -2.2284700000 
834.80 	 224.9956000 	 1.970275 	 -0.4724757000 	 -2.2270110000 
835.00 	 224.9988000 	 1.970275 	 -0.4707241000 	 -2.2248010000 
835.20 	 224.9956000 	 1.970275 	 -0.4746087000 	 -2.2284860000 
835.40 	 224.9988000 	 1.970275 	 -0.4721514000 	 -2.2268900000 
835.60 	 224.9956000 	 1.970275 	 -0.4708640000 	 -2.2249510000 
835.80 	 224.9956000 	 1.970275 	 -0.4746119000 	 -2.2282220000 
836.00 	 224.9956000 	 1.970275 	 -0.4721069000 	 -2.2269220000 
836.20 	 224.9908000 	 1.970275 	 -0.4706510000 	 -2.2247730000 
836.40 	 224.9956000 	 1.970275 	 -0.4746214000 	 -2.2286190000 
836.60 	 224.9908000 	 1.970275 	 -0.4724407000 	 -2.2271250000 
836.80 	 224.9877000 	 1.970275 	 -0.4706001000 	 -2.2246770000 
837.00 	 224.9829000 	 1.970275 	 -0.4744212000 	 -2.2283200000 
837.20 	 224.9797000 	 1.970275 	 -0.4723803000 	 -2.2271510000 
837.40 	 224.9749000 	 1.970275 	 -0.4704825000 	 -2.2246300000 
837.60 	 224.9718000 	 1.970275 	 -0.4745897000 	 -2.2283240000 
837.80 	 224.9718000 	 1.970275 	 -0.4726537000 	 -2.2274400000 
838.00 	 224.9718000 	 1.970275 	 -0.4703554000 	 -2.2246620000 
838.20 	 224.9718000 	 1.970275 	 -0.4741987000 	 -2.2278050000 
838.40 	 224.9670000 	 1.970275 	 -0.4733022000 	 -2.2278210000 
838.60 	 224.9670000 	 1.970300 	 -0.4702536000 	 -2.2245950000 
838.80 	 224.9670000 	 1.970325 	 -0.4741510000 	 -2.2277830000 
839.00 	 224.9670000 	 1.970350 	 -0.4732164000 	 -2.2276340000 
839.20 	 224.9670000 	 1.970375 	 -0.4702759000 	 -2.2247030000 
839.40 	 224.9670000 	 1.970400 	 -0.4740270000 	 -2.2275540000 
839.60 	 224.9670000 	 1.970425 	 -0.4733753000 	 -2.2278370000 
839.80 	 224.9638000 	 1.970425 	 -0.4702695000 	 -2.2247600000 
840.00 	 224.9591000 	 1.970450 	 -0.4735947000 	 -2.2272590000 
840.20 	 224.9591000 	 1.970475 	 -0.4734230000 	 -2.2280310000 
840.40 	 224.9591000 	 1.970525 	 -0.4703871000 	 -2.2247820000 
840.60 	 224.9591000 	 1.970550 	 -0.4734739000 	 -2.2270110000 
840.80 	 224.9638000 	 1.970575 	 -0.4739571000 	 -2.2283140000 
841.00 	 224.9670000 	 1.970600 	 -0.4701710000 	 -2.2249440000 
841.20 	 224.9734000 	 1.970600 	 -0.4733594000 	 -2.2269920000 
841.40 	 224.9765000 	 1.970650 	 -0.4740175000 	 -2.2284000000 
841.60 	 224.9797000 	 1.970625 	 -0.4700375000 	 -2.2249600000 
841.80 	 224.9829000 	 1.970650 	 -0.4729684000 	 -2.2267720000 
842.00 	 224.9877000 	 1.970650 	 -0.4741478000 	 -2.2285210000 
842.20 	 224.9908000 	 1.970700 	 -0.4702028000 	 -2.2250050000 
842.40 	 224.9908000 	 1.970700 	 -0.4730352000 	 -2.2263590000 
842.60 	 224.9988000 	 1.970675 	 -0.4738490000 	 -2.2281070000 
842.80 	 225.0004000 	 1.970675 	 -0.4701074000 	 -2.2246330000 
843.00 	 225.0036000 	 1.970675 	 -0.4726187000 	 -2.2263620000 
843.20 	 225.0083000 	 1.970675 	 -0.4741891000 	 -2.2284130000 
843.40 	 225.0099000 	 1.970675 	 -0.4703045000 	 -2.2246650000 
843.60 	 225.0147000 	 1.970675 	 -0.4725838000 	 -2.2259900000 
843.80 	 225.0147000 	 1.970675 	 -0.4743576000 	 -2.2283240000 
844.00 	 225.0179000 	 1.970675 	 -0.4702981000 	 -2.2250300000 
844.20 	 225.0179000 	 1.970675 	 -0.4725552000 	 -2.2260510000 
844.40 	 225.0179000 	 1.970675 	 -0.4743290000 	 -2.2284820000 
844.60 	 225.0179000 	 1.970675 	 -0.4705238000 	 -2.2249670000 
844.80 	 225.0179000 	 1.970675 	 -0.4723867000 	 -2.2257070000 
845.00 	 225.0147000 	 1.970675 	 -0.4743735000 	 -2.2284630000 
845.20 	 225.0147000 	 1.970675 	 -0.4706224000 	 -2.2251160000 
845.40 	 225.0115000 	 1.970675 	 -0.4718336000 	 -2.2254970000 
845.60 	 225.0067000 	 1.970675 	 -0.4745229000 	 -2.2283680000 
845.80 	 225.0036000 	 1.970675 	 -0.4707559000 	 -2.2253580000 
846.00 	 224.9988000 	 1.970675 	 -0.4714743000 	 -2.2251960000 
846.20 	 224.9956000 	 1.970675 	 -0.4746755000 	 -2.2284440000 
846.40 	 224.9940000 	 1.970675 	 -0.4710547000 	 -2.2258060000 
846.60 	 224.9940000 	 1.970675 	 -0.4714934000 	 -2.2251670000 
846.80 	 224.9908000 	 1.970675 	 -0.4746056000 	 -2.2284410000 
847.00 	 224.9924000 	 1.970675 	 -0.4711596000 	 -2.2258220000 
847.20 	 224.9972000 	 1.970675 	 -0.4712137000 	 -2.2249540000 
847.40 	 224.9988000 	 1.970675 	 -0.4747963000 	 -2.2283360000 
847.60 	 224.9988000 	 1.970675 	 -0.4715697000 	 -2.2261680000 
847.80 	 224.9988000 	 1.970675 	 -0.4708799000 	 -2.2245720000 
848.00 	 225.0036000 	 1.970675 	 -0.4746977000 	 -2.2282190000 
848.20 	 225.0004000 	 1.970675 	 -0.4719480000 	 -2.2266070000 
848.40 	 224.9988000 	 1.970675 	 -0.4707305000 	 -2.2245850000 
848.60 	 224.9988000 	 1.970675 	 -0.4746374000 	 -2.2280530000 
848.80 	 224.9988000 	 1.970675 	 -0.4720561000 	 -2.2267560000 
849.00 	 224.9988000 	 1.970675 	 -0.4704603000 	 -2.2245220000 
849.20 	 224.9956000 	 1.970675 	 -0.4745070000 	 -2.2279870000 
849.40 	 224.9956000 	 1.970675 	 -0.4723898000 	 -2.2268360000 
849.60 	 224.9877000 	 1.970675 	 -0.4703268000 	 -2.2244390000 
849.80 	 224.9829000 	 1.970675 	 -0.4742559000 	 -2.2277510000 
850.00 	 224.9749000 	 1.970675 	 -0.4725583000 	 -2.2273640000 
850.20 	 224.9718000 	 1.970675 	 -0.4702282000 	 -2.2245380000 
850.40 	 224.9718000 	 1.970675 	 -0.4740620000 	 -2.2275380000 
850.60 	 224.9670000 	 1.970675 	 -0.4729557000 	 -2.2276500000 
850.80 	 224.9718000 	 1.970675 	 -0.4701296000 	 -2.2245250000 
851.00 	 224.9749000 	 1.970675 	 -0.4738967000 	 -2.2273250000 
851.20 	 224.9749000 	 1.970675 	 -0.4734802000 	 -2.2278310000 
851.40 	 224.9749000 	 1.970675 	 -0.4700851000 	 -2.2245250000 
851.60 	 224.9749000 	 1.970675 	 -0.4737218000 	 -2.2274840000 
851.80 	 224.9718000 	 1.970700 	 -0.4739761000 	 -2.2277000000 
852.00 	 224.9718000 	 1.970725 	 -0.4706160000 	 -2.2244360000 
852.20 	 224.9670000 	 1.970750 	 -0.4744021000 	 -2.2271820000 
852.40 	 224.9670000 	 1.970775 	 -0.4741859000 	 -2.2279640000 
852.60 	 224.9670000 	 1.970775 	 -0.4715379000 	 -2.2239460000 
852.80 	 224.9670000 	 1.970800 	 -0.4755370000 	 -2.2259780000 
853.00 	 224.9718000 	 1.970825 	 -0.4758644000 	 -2.2271850000 
853.20 	 224.9718000 	 1.970850 	 -0.4720688000 	 -2.2234690000 
853.40 	 224.9749000 	 1.970875 	 -0.4749711000 	 -2.2255580000 
853.60 	 224.9749000 	 1.970900 	 -0.4762522000 	 -2.2272460000 
853.80 	 224.9781000 	 1.970875 	 -0.4716015000 	 -2.2233960000 
854.00 	 224.9797000 	 1.970875 	 -0.4742177000 	 -2.2252720000 
854.20 	 224.9829000 	 1.970900 	 -0.4752763000 	 -2.2271540000 
854.40 	 224.9877000 	 1.970925 	 -0.4712327000 	 -2.2235680000 
854.60 	 224.9908000 	 1.970950 	 -0.4734643000 	 -2.2250430000 
854.80 	 224.9988000 	 1.970925 	 -0.4757659000 	 -2.2271350000 
855.00 	 225.0067000 	 1.970925 	 -0.4718049000 	 -2.2237650000 
855.20 	 225.0115000 	 1.970925 	 -0.4734071000 	 -2.2245660000 
855.40 	 225.0147000 	 1.970925 	 -0.4757118000 	 -2.2273060000 
855.60 	 225.0179000 	 1.970925 	 -0.4717700000 	 -2.2238700000 
855.80 	 225.0226000 	 1.970925 	 -0.4735343000 	 -2.2245790000 
856.00 	 225.0226000 	 1.970925 	 -0.4758994000 	 -2.2273540000 
856.20 	 225.0258000 	 1.970925 	 -0.4719830000 	 -2.2240070000 
856.40 	 225.0258000 	 1.970925 	 -0.4729684000 	 -2.2243600000 
856.60 	 225.0258000 	 1.970925 	 -0.4759153000 	 -2.2273570000 
856.80 	 225.0226000 	 1.970925 	 -0.4719162000 	 -2.2241560000 
857.00 	 225.0226000 	 1.970925 	 -0.4730511000 	 -2.2243630000 
857.20 	 225.0179000 	 1.970925 	 -0.4756609000 	 -2.2271440000 
857.40 	 225.0179000 	 1.970925 	 -0.4718336000 	 -2.2240290000 
857.60 	 225.0179000 	 1.970925 	 -0.4729684000 	 -2.2241080000 
857.80 	 225.0179000 	 1.970875 	 -0.4755211000 	 -2.2272940000 
858.00 	 225.0179000 	 1.970875 	 -0.4713790000 	 -2.2241780000 
858.20 	 225.0210000 	 1.970875 	 -0.4723517000 	 -2.2241910000 
858.40 	 225.0179000 	 1.970875 	 -0.4754098000 	 -2.2271700000 
858.60 	 225.0147000 	 1.970850 	 -0.4719130000 	 -2.2246870000 
858.80 	 225.0115000 	 1.970825 	 -0.4720116000 	 -2.2237970000 
859.00 	 225.0067000 	 1.970825 	 -0.4752286000 	 -2.2273220000 
859.20 	 225.0036000 	 1.970825 	 -0.4718685000 	 -2.2245660000 
859.40 	 225.0036000 	 1.970825 	 -0.4717191000 	 -2.2236700000 
859.60 	 225.0052000 	 1.970825 	 -0.4751905000 	 -2.2271350000 
859.80 	 225.0036000 	 1.970825 	 -0.4718717000 	 -2.2249410000 
860.00 	 225.0052000 	 1.970825 	 -0.4713058000 	 -2.2235900000 
860.20 	 225.0036000 	 1.970825 	 -0.4749743000 	 -2.2272110000 
860.40 	 225.0036000 	 1.970825 	 -0.4718208000 	 -2.2248200000 
860.60 	 224.9988000 	 1.970825 	 -0.4710484000 	 -2.2227130000 
860.80 	 224.9972000 	 1.970825 	 -0.4750697000 	 -2.2261750000 
861.00 	 224.9956000 	 1.970825 	 -0.4722881000 	 -2.2243370000 
861.20 	 224.9908000 	 1.970825 	 -0.4711151000 	 -2.2224840000 
861.40 	 224.9908000 	 1.970825 	 -0.4751174000 	 -2.2261560000 
861.60 	 224.9908000 	 1.970825 	 -0.4720084000 	 -2.2244010000 
861.80 	 224.9877000 	 1.970825 	 -0.4709848000 	 -2.2225090000 
862.00 	 224.9877000 	 1.970825 	 -0.4749235000 	 -2.2259680000 
862.20 	 224.9829000 	 1.970825 	 -0.4728858000 	 -2.2250940000 
862.40 	 224.9829000 	 1.970825 	 -0.4707909000 	 -2.2223090000 
862.60 	 224.9797000 	 1.970825 	 -0.4749457000 	 -2.2259740000 
862.80 	 224.9813000 	 1.970825 	 -0.4729112000 	 -2.2250370000 
863.00 	 224.9829000 	 1.970825 	 -0.4706065000 	 -2.2223540000 
863.20 	 224.9877000 	 1.970825 	 -0.4747200000 	 -2.2255520000 
863.40 	 224.9877000 	 1.970825 	 -0.4733213000 	 -2.2252080000 
863.60 	 224.9908000 	 1.970825 	 -0.4704444000 	 -2.2222490000 
863.80 	 224.9908000 	 1.970825 	 -0.4746596000 	 -2.2254630000 
864.00 	 224.9908000 	 1.970825 	 -0.4733181000 	 -2.2252590000 
864.20 	 224.9908000 	 1.970825 	 -0.4706510000 	 -2.2221020000 
864.40 	 224.9877000 	 1.970825 	 -0.4745007000 	 -2.2253160000 
864.60 	 224.9829000 	 1.970825 	 -0.4736837000 	 -2.2254120000 
864.80 	 224.9829000 	 1.970825 	 -0.4704984000 	 -2.2221690000 
865.00 	 224.9797000 	 1.970825 	 -0.4742368000 	 -2.2250430000 
865.20 	 224.9749000 	 1.970825 	 -0.4739507000 	 -2.2258310000 
865.40 	 224.9749000 	 1.970825 	 -0.4702536000 	 -2.2222870000 
865.60 	 224.9718000 	 1.970825 	 -0.4733849000 	 -2.2245090000 
865.80 	 224.9718000 	 1.970850 	 -0.4746183000 	 -2.2262220000 
866.00 	 224.9670000 	 1.970875 	 -0.4706701000 	 -2.2227410000 
866.20 	 224.9670000 	 1.970900 	 -0.4728762000 	 -2.2240000000 
866.40 	 224.9670000 	 1.970925 	 -0.4746183000 	 -2.2264030000 
866.60 	 224.9670000 	 1.970925 	 -0.4706319000 	 -2.2227510000 
866.80 	 224.9718000 	 1.970950 	 -0.4727682000 	 -2.2238220000 
867.00 	 224.9718000 	 1.970975 	 -0.4747009000 	 -2.2265120000 
867.20 	 224.9670000 	 1.971000 	 -0.4704253000 	 -2.2230430000 
867.40 	 224.9670000 	 1.971000 	 -0.4722786000 	 -2.2238610000 
867.60 	 224.9638000 	 1.971050 	 -0.4747168000 	 -2.2265270000 
867.80 	 224.9638000 	 1.971050 	 -0.4706955000 	 -2.2232560000 
868.00 	 224.9638000 	 1.971100 	 -0.4718272000 	 -2.2235010000 
868.20 	 224.9638000 	 1.971100 	 -0.4746882000 	 -2.2264770000 
868.40 	 224.9654000 	 1.971100 	 -0.4708703000 	 -2.2235010000 
868.60 	 224.9670000 	 1.971150 	 -0.4717986000 	 -2.2233520000 
868.80 	 224.9670000 	 1.971150 	 -0.4748503000 	 -2.2266320000 
869.00 	 224.9686000 	 1.971200 	 -0.4706860000 	 -2.2235140000 
869.20 	 224.9718000 	 1.971200 	 -0.4741955000 	 -2.2234090000 
869.40 	 224.9797000 	 1.971200 	 -0.4765479000 	 -2.2265750000 
869.60 	 224.9829000 	 1.971250 	 -0.4722881000 	 -2.2232910000 
869.80 	 224.9908000 	 1.971225 	 -0.4738903000 	 -2.2233170000 
870.00 	 224.9956000 	 1.971225 	 -0.4762872000 	 -2.2266550000 
870.20 	 225.0067000 	 1.971225 	 -0.4722691000 	 -2.2231710000 
870.40 	 225.0131000 	 1.971225 	 -0.4735502000 	 -2.2232820000 
870.60 	 225.0179000 	 1.971225 	 -0.4762618000 	 -2.2265940000 
870.80 	 225.0226000 	 1.971225 	 -0.4723644000 	 -2.2233260000 
871.00 	 225.0258000 	 1.971225 	 -0.4733244000 	 -2.2233520000 
871.20 	 225.0306000 	 1.971225 	 -0.4762332000 	 -2.2265910000 
871.40 	 225.0306000 	 1.971225 	 -0.4724248000 	 -2.2236160000 
871.60 	 225.0306000 	 1.971225 	 -0.4727236000 	 -2.2230690000 
871.80 	 225.0322000 	 1.971225 	 -0.4761632000 	 -2.2265470000 
872.00 	 225.0322000 	 1.971225 	 -0.4726696000 	 -2.2237330000 
872.20 	 225.0322000 	 1.971200 	 -0.4725329000 	 -2.2229890000 
872.40 	 225.0306000 	 1.971175 	 -0.4762713000 	 -2.2264510000 
872.60 	 225.0306000 	 1.971150 	 -0.4727236000 	 -2.2239430000 
872.80 	 225.0306000 	 1.971125 	 -0.4722404000 	 -2.2229260000 
873.00 	 225.0290000 	 1.971125 	 -0.4758167000 	 -2.2265470000 
873.20 	 225.0258000 	 1.971100 	 -0.4724789000 	 -2.2240610000 
873.40 	 225.0258000 	 1.971075 	 -0.4719448000 	 -2.2225830000 
873.60 	 225.0258000 	 1.971075 	 -0.4757182000 	 -2.2264070000 
873.80 	 225.0258000 	 1.971050 	 -0.4726410000 	 -2.2242000000 
874.00 	 225.0242000 	 1.971075 	 -0.4716587000 	 -2.2225220000 
874.20 	 225.0226000 	 1.971050 	 -0.4756260000 	 -2.2261170000 
874.40 	 225.0179000 	 1.971025 	 -0.4730924000 	 -2.2246140000 
874.60 	 225.0147000 	 1.971025 	 -0.4713599000 	 -2.2223570000 
874.80 	 225.0115000 	 1.971025 	 -0.4752986000 	 -2.2257650000 
875.00 	 225.0052000 	 1.971025 	 -0.4736265000 	 -2.2250970000 
875.20 	 225.0036000 	 1.971025 	 -0.4712391000 	 -2.2223060000 
875.40 	 225.0004000 	 1.971025 	 -0.4750443000 	 -2.2255170000 
875.60 	 225.0036000 	 1.971025 	 -0.4738394000 	 -2.2253700000 
875.80 	 224.9988000 	 1.971025 	 -0.4709276000 	 -2.2221340000 
876.00 	 225.0036000 	 1.971025 	 -0.4747423000 	 -2.2252080000 
876.20 	 224.9988000 	 1.971025 	 -0.4746151000 	 -2.2259360000 
876.40 	 224.9988000 	 1.971025 	 -0.4710547000 	 -2.2222580000 
876.60 	 224.9988000 	 1.971025 	 -0.4744657000 	 -2.2248430000 
876.80 	 224.9988000 	 1.971025 	 -0.4744307000 	 -2.2260760000 
877.00 	 224.9988000 	 1.971025 	 -0.4710928000 	 -2.2224550000 
877.20 	 224.9988000 	 1.971025 	 -0.4745134000 	 -2.2248900000 
877.40 	 224.9956000 	 1.971025 	 -0.4748821000 	 -2.2261110000 
877.60 	 224.9956000 	 1.971025 	 -0.4710897000 	 -2.2225380000 
877.80 	 224.9956000 	 1.971025 	 -0.4740683000 	 -2.2244740000 
878.00 	 224.9908000 	 1.971025 	 -0.4750601000 	 -2.2261240000 
878.20 	 224.9893000 	 1.971025 	 -0.4710229000 	 -2.2225220000 
878.40 	 224.9877000 	 1.971025 	 -0.4739984000 	 -2.2243820000 
878.60 	 224.9877000 	 1.971025 	 -0.4751650000 	 -2.2264030000 
878.80 	 224.9877000 	 1.971025 	 -0.4713694000 	 -2.2226360000 
879.00 	 224.9877000 	 1.971025 	 -0.4734198000 	 -2.2238570000 
879.20 	 224.9877000 	 1.971025 	 -0.4756165000 	 -2.2265500000 
879.40 	 224.9877000 	 1.971025 	 -0.4714870000 	 -2.2230910000 
879.60 	 224.9877000 	 1.971025 	 -0.4729017000 	 -2.2234730000 
879.80 	 224.9877000 	 1.971025 	 -0.4756991000 	 -2.2265210000 
880.00 	 224.9829000 	 1.971025 	 -0.4719416000 	 -2.2235770000 
880.20 	 224.9829000 	 1.971025 	 -0.4722468000 	 -2.2229130000 
880.40 	 224.9829000 	 1.971025 	 -0.4757818000 	 -2.2263810000 
880.60 	 224.9797000 	 1.971025 	 -0.4721769000 	 -2.2238410000 
880.80 	 224.9797000 	 1.971025 	 -0.4720624000 	 -2.2228400000 
881.00 	 224.9813000 	 1.971025 	 -0.4754353000 	 -2.2263840000 
881.20 	 224.9797000 	 1.971025 	 -0.4724916000 	 -2.2242320000 
881.40 	 224.9797000 	 1.971025 	 -0.4721928000 	 -2.2227760000 
881.60 	 224.9797000 	 1.971025 	 -0.4758612000 	 -2.2264000000 
881.80 	 224.9797000 	 1.971025 	 -0.4729398000 	 -2.2244040000 
882.00 	 224.9749000 	 1.971025 	 -0.4718081000 	 -2.2225250000 
882.20 	 224.9749000 	 1.971025 	 -0.4757786000 	 -2.2262670000 
882.40 	 224.9718000 	 1.971025 	 -0.4732323000 	 -2.2244580000 
882.60 	 224.9718000 	 1.971050 	 -0.4714044000 	 -2.2222490000 
882.80 	 224.9670000 	 1.971075 	 -0.4754353000 	 -2.2260790000 
883.00 	 224.9670000 	 1.971100 	 -0.4732100000 	 -2.2249130000 
883.20 	 224.9670000 	 1.971125 	 -0.4712359000 	 -2.2223890000 
883.40 	 224.9654000 	 1.971125 	 -0.4752413000 	 -2.2259870000 
883.60 	 224.9670000 	 1.971150 	 -0.4731369000 	 -2.2248240000 
883.80 	 224.9654000 	 1.971175 	 -0.4711723000 	 -2.2222680000 
884.00 	 224.9670000 	 1.971200 	 -0.4751682000 	 -2.2256790000 
884.20 	 224.9638000 	 1.971225 	 -0.4736551000 	 -2.2253350000 
884.40 	 224.9638000 	 1.971225 	 -0.4709466000 	 -2.2221690000 
884.60 	 224.9591000 	 1.971250 	 -0.4748535000 	 -2.2254780000 
884.80 	 224.9591000 	 1.971300 	 -0.4737631000 	 -2.2254180000 
885.00 	 224.9591000 	 1.971325 	 -0.4709371000 	 -2.2222650000 
885.20 	 224.9591000 	 1.971350 	 -0.4748949000 	 -2.2254720000 
885.40 	 224.9638000 	 1.971375 	 -0.4739316000 	 -2.2255800000 
885.60 	 224.9638000 	 1.971400 	 -0.4708417000 	 -2.2223220000 
885.80 	 224.9670000 	 1.971450 	 -0.4744975000 	 -2.2250270000 
886.00 	 224.9718000 	 1.971450 	 -0.4747709000 	 -2.2259240000 
886.20 	 224.9781000 	 1.971450 	 -0.4708830000 	 -2.2226910000 
886.40 	 224.9813000 	 1.971500 	 -0.4739729000 	 -2.2245090000 
886.60 	 224.9877000 	 1.971475 	 -0.4751682000 	 -2.2261050000 
886.80 	 224.9940000 	 1.971475 	 -0.4710261000 	 -2.2225380000 
887.00 	 224.9988000 	 1.971475 	 -0.4737155000 	 -2.2242290000 
887.20 	 225.0036000 	 1.971475 	 -0.4749584000 	 -2.2262890000 
887.40 	 225.0115000 	 1.971475 	 -0.4712677000 	 -2.2224650000 
887.60 	 225.0115000 	 1.971475 	 -0.4736455000 	 -2.2243050000 
887.80 	 225.0115000 	 1.971475 	 -0.4749998000 	 -2.2262190000 
888.00 	 225.0131000 	 1.971475 	 -0.4710706000 	 -2.2227800000 
888.20 	 225.0147000 	 1.971475 	 -0.4736296000 	 -2.2242130000 
888.40 	 225.0147000 	 1.971475 	 -0.4751936000 	 -2.2262640000 
888.60 	 225.0131000 	 1.971475 	 -0.4709975000 	 -2.2225730000 
888.80 	 225.0131000 	 1.971475 	 -0.4737314000 	 -2.2242580000 
889.00 	 225.0147000 	 1.971475 	 -0.4753462000 	 -2.2264230000 
889.20 	 225.0115000 	 1.971475 	 -0.4710356000 	 -2.2228810000 
889.40 	 225.0115000 	 1.971475 	 -0.4730797000 	 -2.2239330000 
889.60 	 225.0083000 	 1.971475 	 -0.4754098000 	 -2.2265660000 
889.80 	 225.0067000 	 1.971475 	 -0.4711564000 	 -2.2230780000 
890.00 	 225.0036000 	 1.971475 	 -0.4728476000 	 -2.2236890000 
890.20 	 225.0036000 	 1.971475 	 -0.4752604000 	 -2.2267630000 
890.40 	 225.0067000 	 1.971475 	 -0.4710547000 	 -2.2228780000 
890.60 	 225.0067000 	 1.971475 	 -0.4728413000 	 -2.2236760000 
890.80 	 225.0067000 	 1.971475 	 -0.4752413000 	 -2.2265820000 
891.00 	 225.0067000 	 1.971475 	 -0.4710579000 	 -2.2230500000 
891.20 	 225.0036000 	 1.971475 	 -0.4726283000 	 -2.2234890000 
891.40 	 225.0036000 	 1.971475 	 -0.4753145000 	 -2.2265180000 
891.60 	 224.9988000 	 1.971475 	 -0.4711691000 	 -2.2231960000 
891.80 	 224.9988000 	 1.971475 	 -0.4724693000 	 -2.2233580000 
892.00 	 224.9988000 	 1.971475 	 -0.4754289000 	 -2.2267750000 
892.20 	 224.9956000 	 1.971475 	 -0.4714457000 	 -2.2233900000 
892.40 	 224.9956000 	 1.971475 	 -0.4722373000 	 -2.2232120000 
892.60 	 224.9908000 	 1.971475 	 -0.4753812000 	 -2.2266230000 
892.80 	 224.9908000 	 1.971475 	 -0.4716651000 	 -2.2237710000 
893.00 	 224.9908000 	 1.971475 	 -0.4721483000 	 -2.2232180000 
893.20 	 224.9908000 	 1.971475 	 -0.4754988000 	 -2.2266010000 
893.40 	 224.9956000 	 1.971475 	 -0.4718781000 	 -2.2237940000 
893.60 	 224.9956000 	 1.971475 	 -0.4718653000 	 -2.2229930000 
893.80 	 224.9956000 	 1.971475 	 -0.4753367000 	 -2.2265910000 
894.00 	 224.9908000 	 1.971475 	 -0.4717573000 	 -2.2239750000 
894.20 	 224.9908000 	 1.971475 	 -0.4716587000 	 -2.2229030000 
894.40 	 224.9877000 	 1.971475 	 -0.4752445000 	 -2.2265500000 
894.60 	 224.9845000 	 1.971475 	 -0.4719099000 	 -2.2240320000 
894.80 	 224.9877000 	 1.971475 	 -0.4716269000 	 -2.2227860000 
895.00 	 224.9893000 	 1.971475 	 -0.4753145000 	 -2.2264890000 
895.20 	 224.9956000 	 1.971475 	 -0.4718558000 	 -2.2239560000 
895.40 	 224.9988000 	 1.971475 	 -0.4716269000 	 -2.2226360000 
895.60 	 224.9988000 	 1.971475 	 -0.4753462000 	 -2.2263690000 
895.80 	 225.0036000 	 1.971475 	 -0.4717350000 	 -2.2237270000 
896.00 	 224.9988000 	 1.971475 	 -0.4716682000 	 -2.2227290000 
896.20 	 224.9972000 	 1.971475 	 -0.4753844000 	 -2.2263500000 
896.40 	 224.9908000 	 1.971475 	 -0.4722309000 	 -2.2241880000 
896.60 	 224.9877000 	 1.971475 	 -0.4715983000 	 -2.2225250000 
896.80 	 224.9829000 	 1.971475 	 -0.4752636000 	 -2.2262570000 
897.00 	 224.9797000 	 1.971475 	 -0.4724407000 	 -2.2243120000 
897.20 	 224.9797000 	 1.971475 	 -0.4709879000 	 -2.2222520000 
897.40 	 224.9829000 	 1.971475 	 -0.4750665000 	 -2.2259780000 
897.60 	 224.9829000 	 1.971475 	 -0.4729112000 	 -2.2248140000 
897.80 	 224.9877000 	 1.971475 	 -0.4708067000 	 -2.2222070000 
898.00 	 224.9877000 	 1.971475 	 -0.4745420000 	 -2.2256180000 
898.20 	 224.9845000 	 1.971475 	 -0.4730161000 	 -2.2250590000 
898.40 	 224.9877000 	 1.971475 	 -0.4706637000 	 -2.2223220000 
898.60 	 224.9829000 	 1.971475 	 -0.4746977000 	 -2.2256020000 
898.80 	 224.9829000 	 1.971500 	 -0.4735056000 	 -2.2252370000 
899.00 	 224.9829000 	 1.971525 	 -0.4708354000 	 -2.2223410000 
899.20 	 224.9829000 	 1.971550 	 -0.4748917000 	 -2.2255830000 
899.40 	 224.9829000 	 1.971525 	 -0.4730543000 	 -2.2254120000 
899.60 	 224.9797000 	 1.971525 	 -0.4704920000 	 -2.2224840000 
899.80 	 224.9797000 	 1.971550 	 -0.4745483000 	 -2.2257070000 
900.00 	 224.9749000 	 1.971575 	 -0.4737949000 	 -2.2259140000 
900.20 	 224.9718000 	 1.971575 	 -0.4708990000 	 -2.2225860000 
900.40 	 224.9718000 	 1.971575 	 -0.4744053000 	 -2.2256850000 
900.60 	 224.9670000 	 1.971600 	 -0.4745197000 	 -2.2261140000 
900.80 	 224.9718000 	 1.971625 	 -0.4710770000 	 -2.2227450000 
901.00 	 224.9670000 	 1.971650 	 -0.4747709000 	 -2.2253830000 
901.20 	 224.9718000 	 1.971675 	 -0.4745515000 	 -2.2264640000 
901.40 	 224.9718000 	 1.971700 	 -0.4712423000 	 -2.2227510000 
901.60 	 224.9749000 	 1.971700 	 -0.4743226000 	 -2.2252810000 
901.80 	 224.9797000 	 1.971725 	 -0.4753240000 	 -2.2265880000 
902.00 	 224.9829000 	 1.971725 	 -0.4715347000 	 -2.2228910000 
902.20 	 224.9877000 	 1.971725 	 -0.4739889000 	 -2.2250210000 
902.40 	 224.9908000 	 1.971725 	 -0.4752541000 	 -2.2271600000 
902.60 	 224.9972000 	 1.971725 	 -0.4713345000 	 -2.2234380000 
902.80 	 225.0036000 	 1.971725 	 -0.4739062000 	 -2.2248780000 
903.00 	 225.0067000 	 1.971725 	 -0.4756705000 	 -2.2270680000 
903.20 	 225.0099000 	 1.971725 	 -0.4717223000 	 -2.2236220000 
903.40 	 225.0115000 	 1.971725 	 -0.4731941000 	 -2.2241590000 
903.60 	 225.0115000 	 1.971725 	 -0.4757341000 	 -2.2272050000 
903.80 	 225.0115000 	 1.971725 	 -0.4717700000 	 -2.2238990000 
904.00 	 225.0115000 	 1.971725 	 -0.4731941000 	 -2.2242290000 
904.20 	 225.0067000 	 1.971725 	 -0.4757532000 	 -2.2271950000 
904.40 	 225.0036000 	 1.971725 	 -0.4719671000 	 -2.2240960000 
904.60 	 224.9988000 	 1.971725 	 -0.4727173000 	 -2.2239300000 
904.80 	 224.9988000 	 1.971725 	 -0.4758676000 	 -2.2272560000 
905.00 	 224.9956000 	 1.971725 	 -0.4722118000 	 -2.2242860000 
905.20 	 224.9972000 	 1.971725 	 -0.4723231000 	 -2.2235770000 
905.40 	 224.9956000 	 1.971725 	 -0.4759916000 	 -2.2270550000 
905.60 	 224.9956000 	 1.971725 	 -0.4725838000 	 -2.2246840000 
905.80 	 224.9956000 	 1.971725 	 -0.4721260000 	 -2.2233010000 
906.00 	 224.9924000 	 1.971725 	 -0.4758326000 	 -2.2271250000 
906.20 	 224.9956000 	 1.971725 	 -0.4730066000 	 -2.2252370000 
906.40 	 224.9908000 	 1.971725 	 -0.4716714000 	 -2.2231580000 
906.60 	 224.9956000 	 1.971725 	 -0.4756864000 	 -2.2270080000 
906.80 	 224.9956000 	 1.971725 	 -0.4730225000 	 -2.2252940000 
907.00 	 224.9956000 	 1.971725 	 -0.4714743000 	 -2.2231610000 
907.20 	 224.9908000 	 1.971725 	 -0.4754957000 	 -2.2267440000 
907.40 	 224.9908000 	 1.971725 	 -0.4733372000 	 -2.2256720000 
907.60 	 224.9908000 	 1.971725 	 -0.4714839000 	 -2.2231070000 
907.80 	 224.9908000 	 1.971725 	 -0.4755338000 	 -2.2267850000 
908.00 	 224.9908000 	 1.971725 	 -0.4736328000 	 -2.2256880000 
908.20 	 224.9877000 	 1.971725 	 -0.4714648000 	 -2.2230820000 
908.40 	 224.9877000 	 1.971725 	 -0.4755974000 	 -2.2266580000 
908.60 	 224.9829000 	 1.971725 	 -0.4737949000 	 -2.2257770000 
908.80 	 224.9877000 	 1.971725 	 -0.4713186000 	 -2.2230820000 
909.00 	 224.9877000 	 1.971725 	 -0.4753622000 	 -2.2264190000 
909.20 	 224.9908000 	 1.971725 	 -0.4737631000 	 -2.2263150000 
909.40 	 224.9956000 	 1.971725 	 -0.4710547000 	 -2.2230780000 
909.60 	 224.9956000 	 1.971725 	 -0.4750983000 	 -2.2265500000 
909.80 	 224.9988000 	 1.971725 	 -0.4743640000 	 -2.2267440000 
910.00 	 224.9956000 	 1.971725 	 -0.4711787000 	 -2.2231480000 
910.20 	 224.9956000 	 1.971725 	 -0.4745865000 	 -2.2259300000 
910.40 	 224.9908000 	 1.971725 	 -0.4746214000 	 -2.2268420000 
910.60 	 224.9908000 	 1.971725 	 -0.4710102000 	 -2.2234470000 
910.80 	 224.9940000 	 1.971725 	 -0.4748122000 	 -2.2261590000 
911.00 	 224.9956000 	 1.971725 	 -0.4746628000 	 -2.2269440000 
911.20 	 224.9956000 	 1.971725 	 -0.4711151000 	 -2.2234820000 
911.40 	 224.9988000 	 1.971725 	 -0.4743958000 	 -2.2257330000 
911.60 	 225.0036000 	 1.971725 	 -0.4752954000 	 -2.2272430000 
911.80 	 225.0052000 	 1.971725 	 -0.4712772000 	 -2.2235420000 
912.00 	 225.0036000 	 1.971725 	 -0.4737314000 	 -2.2251890000 
912.20 	 225.0067000 	 1.971725 	 -0.4752127000 	 -2.2272970000 
912.40 	 225.0067000 	 1.971725 	 -0.4711596000 	 -2.2235390000 
912.60 	 225.0067000 	 1.971725 	 -0.4737695000 	 -2.2250140000 
912.80 	 225.0067000 	 1.971725 	 -0.4754321000 	 -2.2275540000 
913.00 	 225.0036000 	 1.971725 	 -0.4716015000 	 -2.2241660000 
913.20 	 224.9988000 	 1.971725 	 -0.4730733000 	 -2.2243370000 
913.40 	 224.9956000 	 1.971725 	 -0.4758867000 	 -2.2274530000 
913.60 	 224.9908000 	 1.971725 	 -0.4721705000 	 -2.2247730000 
913.80 	 224.9877000 	 1.971725 	 -0.4722023000 	 -2.2236820000 
914.00 	 224.9877000 	 1.971725 	 -0.4757468000 	 -2.2273950000 
914.20 	 224.9877000 	 1.971725 	 -0.4724598000 	 -2.2249410000 
914.40 	 224.9877000 	 1.971725 	 -0.4720306000 	 -2.2237780000 
914.60 	 224.9861000 	 1.971725 	 -0.4758040000 	 -2.2272590000 
914.80 	 224.9877000 	 1.971725 	 -0.4726919000 	 -2.2250720000 
915.00 	 224.9829000 	 1.971750 	 -0.4719639000 	 -2.2236380000 
915.20 	 224.9829000 	 1.971750 	 -0.4759693000 	 -2.2271130000 
915.40 	 224.9829000 	 1.971775 	 -0.4738140000 	 -2.2257960000 
915.60 	 224.9829000 	 1.971800 	 -0.4718367000 	 -2.2234180000 
915.80 	 224.9829000 	 1.971775 	 -0.4762904000 	 -2.2268170000 
916.00 	 224.9797000 	 1.971800 	 -0.4748758000 	 -2.2263720000 
916.20 	 224.9797000 	 1.971800 	 -0.4727173000 	 -2.2234850000 
916.40 	 224.9797000 	 1.971825 	 -0.4759947000 	 -2.2271000000 
916.60 	 224.9797000 	 1.971825 	 -0.4745515000 	 -2.2265820000 
916.80 	 224.9797000 	 1.971825 	 -0.4712995000 	 -2.2236250000 
917.00 	 224.9797000 	 1.971850 	 -0.4751555000 	 -2.2266960000 
917.20 	 224.9813000 	 1.971850 	 -0.4754607000 	 -2.2270740000 
917.40 	 224.9829000 	 1.971875 	 -0.4724026000 	 -2.2239430000 
917.60 	 224.9829000 	 1.971900 	 -0.4753145000 	 -2.2269380000 
917.80 	 224.9829000 	 1.971875 	 -0.4791387000 	 -2.2273540000 
918.00 	 224.9877000 	 1.971875 	 -0.4758326000 	 -2.2237400000 
918.20 	 224.9877000 	 1.971875 	 -0.4794089000 	 -2.2268040000 
918.40 	 224.9908000 	 1.971875 	 -0.4791864000 	 -2.2273350000 
918.60 	 224.9908000 	 1.971875 	 -0.4757055000 	 -2.2237940000 
918.80 	 224.9956000 	 1.971875 	 -0.4794661000 	 -2.2265780000 
919.00 	 224.9956000 	 1.971875 	 -0.4791895000 	 -2.2273160000 
919.20 	 224.9908000 	 1.971875 	 -0.4759598000 	 -2.2239140000 
919.40 	 224.9908000 	 1.971875 	 -0.4796282000 	 -2.2268260000 
919.60 	 224.9877000 	 1.971875 	 -0.4794820000 	 -2.2275160000 
919.80 	 224.9797000 	 1.971900 	 -0.4759121000 	 -2.2241430000 
920.00 	 224.9749000 	 1.971900 	 -0.4793898000 	 -2.2265080000 
920.20 	 224.9749000 	 1.971950 	 -0.4793294000 	 -2.2277390000 
920.40 	 224.9749000 	 1.971925 	 -0.4757881000 	 -2.2269730000 
920.60 	 224.9749000 	 1.971925 	 -0.4814021000 	 -2.2288510000 
920.80 	 224.9749000 	 1.971950 	 -0.4820824000 	 -2.2299860000 
921.00 	 224.9749000 	 1.971950 	 -0.4782613000 	 -2.2261620000 
921.20 	 224.9765000 	 1.972000 	 -0.4808172000 	 -2.2283270000 
921.40 	 224.9797000 	 1.971975 	 -0.4815610000 	 -2.2289880000 
921.60 	 224.9797000 	 1.971975 	 -0.4738967000 	 -2.2271920000 
921.80 	 224.9797000 	 1.972000 	 -0.4750029000 	 -2.2287970000 
922.00 	 224.9829000 	 1.972000 	 -0.4761505000 	 -2.2313180000 
922.20 	 224.9797000 	 1.972050 	 -0.4720402000 	 -2.2281300000 
922.40 	 224.9829000 	 1.972025 	 -0.4751237000 	 -2.2288010000 
922.60 	 224.9829000 	 1.972025 	 -0.4769897000 	 -2.2312290000 
922.80 	 224.9877000 	 1.972025 	 -0.4732577000 	 -2.2283870000 
923.00 	 224.9877000 	 1.972025 	 -0.4738299000 	 -2.2281580000 
923.20 	 224.9829000 	 1.972025 	 -0.4770056000 	 -2.2312990000 
923.40 	 224.9797000 	 1.972050 	 -0.4738649000 	 -2.2293310000 
923.60 	 224.9749000 	 1.972075 	 -0.4729716000 	 -2.2278280000 
923.80 	 224.9718000 	 1.972100 	 -0.4766083000 	 -2.2312290000 
924.00 	 224.9702000 	 1.972100 	 -0.4748440000 	 -2.2299290000 
924.20 	 224.9718000 	 1.972100 	 -0.4723231000 	 -2.2275890000 
924.40 	 224.9670000 	 1.972150 	 -0.4763222000 	 -2.2308950000 
924.60 	 224.9670000 	 1.972150 	 -0.4745579000 	 -2.2302470000 
924.80 	 224.9670000 	 1.972200 	 -0.4722818000 	 -2.2275570000 
925.00 	 224.9718000 	 1.972200 	 -0.4760996000 	 -2.2305770000 
925.20 	 224.9749000 	 1.972200 	 -0.4752541000 	 -2.2306220000 
925.40 	 224.9749000 	 1.972250 	 -0.4723898000 	 -2.2276180000 
925.60 	 224.9797000 	 1.972250 	 -0.4766273000 	 -2.2299030000 
925.80 	 224.9813000 	 1.972250 	 -0.4756355000 	 -2.2308600000 
926.00 	 224.9829000 	 1.972250 	 -0.4725552000 	 -2.2276810000 
926.20 	 224.9908000 	 1.972300 	 -0.4751015000 	 -2.2294970000 
926.40 	 224.9940000 	 1.972275 	 -0.4771169000 	 -2.2313790000 
926.60 	 225.0036000 	 1.972275 	 -0.4732068000 	 -2.2281710000 
926.80 	 225.0083000 	 1.972275 	 -0.4749743000 	 -2.2288100000 
927.00 	 225.0147000 	 1.972275 	 -0.4775906000 	 -2.2314520000 
927.20 	 225.0179000 	 1.972275 	 -0.4735184000 	 -2.2284410000 
927.40 	 225.0226000 	 1.972275 	 -0.4743608000 	 -2.2281520000 
927.60 	 225.0258000 	 1.972275 	 -0.4775842000 	 -2.2315030000 
927.80 	 225.0306000 	 1.972275 	 -0.4740747000 	 -2.2290390000 
928.00 	 225.0258000 	 1.972275 	 -0.4738077000 	 -2.2279420000 
928.20 	 225.0306000 	 1.972275 	 -0.4775524000 	 -2.2312860000 
928.40 	 225.0306000 	 1.972275 	 -0.4743481000 	 -2.2293730000 
928.60 	 225.0258000 	 1.972275 	 -0.4733531000 	 -2.2277320000 
928.80 	 225.0258000 	 1.972250 	 -0.4771074000 	 -2.2312000000 
929.00 	 225.0226000 	 1.972225 	 -0.4752541000 	 -2.2300560000 
929.20 	 225.0258000 	 1.972225 	 -0.4729557000 	 -2.2274620000 
929.40 	 225.0226000 	 1.972225 	 -0.4767895000 	 -2.2306090000 
929.60 	 225.0226000 	 1.972225 	 -0.4761918000 	 -2.2309210000 
929.80 	 225.0226000 	 1.972200 	 -0.4725997000 	 -2.2275100000 
930.00 	 225.0179000 	 1.972175 	 -0.4761314000 	 -2.2298620000 
930.20 	 225.0179000 	 1.972175 	 -0.4764875000 	 -2.2310990000 
930.40 	 225.0147000 	 1.972175 	 -0.4727904000 	 -2.2277360000 
930.60 	 225.0099000 	 1.972175 	 -0.4754480000 	 -2.2295890000 
930.80 	 225.0067000 	 1.972175 	 -0.4765447000 	 -2.2312710000 
931.00 	 225.0067000 	 1.972175 	 -0.4729112000 	 -2.2279040000 
931.20 	 225.0067000 	 1.972150 	 -0.4753145000 	 -2.2292610000 
931.40 	 225.0099000 	 1.972175 	 -0.4768658000 	 -2.2314670000 
931.60 	 225.0131000 	 1.972175 	 -0.4733912000 	 -2.2281420000 
931.80 	 225.0115000 	 1.972175 	 -0.4753844000 	 -2.2289750000 
932.00 	 225.0115000 	 1.972175 	 -0.4775588000 	 -2.2316330000 
932.20 	 225.0067000 	 1.972175 	 -0.4736328000 	 -2.2284160000 
932.40 	 225.0067000 	 1.972175 	 -0.4746977000 	 -2.2284890000 
932.60 	 225.0067000 	 1.972175 	 -0.4775715000 	 -2.2315760000 
932.80 	 225.0067000 	 1.972175 	 -0.4743195000 	 -2.2289180000 
933.00 	 225.0115000 	 1.972175 	 -0.4741923000 	 -2.2282350000 
933.20 	 225.0115000 	 1.972175 	 -0.4777495000 	 -2.2315720000 
933.40 	 225.0147000 	 1.972175 	 -0.4744307000 	 -2.2291060000 
933.60 	 225.0147000 	 1.972150 	 -0.4737155000 	 -2.2277800000 
933.80 	 225.0147000 	 1.972125 	 -0.4776827000 	 -2.2312040000 
934.00 	 225.0115000 	 1.972100 	 -0.4755402000 	 -2.2300210000 
934.20 	 225.0067000 	 1.972125 	 -0.4732768000 	 -2.2275540000 
934.40 	 225.0036000 	 1.972125 	 -0.4770438000 	 -2.2309210000 
934.60 	 224.9956000 	 1.972125 	 -0.4760965000 	 -2.2305650000 
934.80 	 224.9893000 	 1.972125 	 -0.4731306000 	 -2.2274400000 
935.00 	 224.9861000 	 1.972125 	 -0.4766878000 	 -2.2301510000 
935.20 	 224.9797000 	 1.972125 	 -0.4767036000 	 -2.2310290000 
935.40 	 224.9797000 	 1.972125 	 -0.4731083000 	 -2.2276120000 
935.60 	 224.9749000 	 1.972125 	 -0.4759153000 	 -2.2293600000 
935.80 	 224.9749000 	 1.972125 	 -0.4772886000 	 -2.2313180000 
936.00 	 224.9749000 	 1.972125 	 -0.4735438000 	 -2.2280030000 
936.20 	 224.9749000 	 1.972125 	 -0.4751237000 	 -2.2288450000 
936.40 	 224.9749000 	 1.972125 	 -0.4776987000 	 -2.2315470000 
936.60 	 224.9749000 	 1.972125 	 -0.4739412000 	 -2.2286130000 
936.80 	 224.9718000 	 1.972125 	 -0.4743036000 	 -2.2281460000 
937.00 	 224.9718000 	 1.972125 	 -0.4778258000 	 -2.2313750000 
937.20 	 224.9718000 	 1.972125 	 -0.4745420000 	 -2.2292900000 
937.40 	 224.9734000 	 1.972175 	 -0.4736392000 	 -2.2276910000 
937.60 	 224.9749000 	 1.972175 	 -0.4775906000 	 -2.2310760000 
937.80 	 224.9749000 	 1.972200 	 -0.4753462000 	 -2.2298530000 
938.00 	 224.9749000 	 1.972225 	 -0.4734039000 	 -2.2276310000 
938.20 	 224.9718000 	 1.972225 	 -0.4772854000 	 -2.2307360000 
938.40 	 224.9670000 	 1.972250 	 -0.4760520000 	 -2.2305040000 
938.60 	 224.9670000 	 1.972275 	 -0.4731687000 	 -2.2276120000 
938.80 	 224.9702000 	 1.972275 	 -0.4770438000 	 -2.2304690000 
939.00 	 224.9718000 	 1.972300 	 -0.4764525000 	 -2.2307650000 
939.20 	 224.9749000 	 1.972325 	 -0.4731528000 	 -2.2276340000 
939.40 	 224.9749000 	 1.972325 	 -0.4759757000 	 -2.2297100000 
939.60 	 224.9797000 	 1.972350 	 -0.4755942000 	 -2.2310830000 
939.80 	 224.9749000 	 1.972350 	 -0.4720306000 	 -2.2277960000 
940.00 	 224.9749000 	 1.972375 	 -0.4741224000 	 -2.2291150000 
940.20 	 224.9749000 	 1.972375 	 -0.4759979000 	 -2.2315440000 
940.40 	 224.9749000 	 1.972375 	 -0.4771042000 	 -2.2280980000 
940.60 	 224.9765000 	 1.972375 	 -0.4790115000 	 -2.2289690000 
940.80 	 224.9797000 	 1.972400 	 -0.4811668000 	 -2.2319290000 
941.00 	 224.9829000 	 1.972425 	 -0.4771900000 	 -2.2288700000 
941.20 	 224.9829000 	 1.972450 	 -0.4768690000 	 -2.2284290000 
941.40 	 224.9877000 	 1.972425 	 -0.4789098000 	 -2.2317410000 
941.60 	 224.9829000 	 1.972425 	 -0.4756419000 	 -2.2293440000 
941.80 	 224.9829000 	 1.972425 	 -0.4754766000 	 -2.2279770000 
942.00 	 224.9829000 	 1.972450 	 -0.4790274000 	 -2.2313880000 
942.20 	 224.9829000 	 1.972475 	 -0.4765066000 	 -2.2298400000 
942.40 	 224.9829000 	 1.972500 	 -0.4746755000 	 -2.2276280000 
942.60 	 224.9829000 	 1.972475 	 -0.4765352000 	 -2.2310800000 
942.80 	 224.9877000 	 1.972475 	 -0.4749012000 	 -2.2304600000 
943.00 	 224.9877000 	 1.972475 	 -0.4727236000 	 -2.2276340000 
943.20 	 224.9877000 	 1.972475 	 -0.4763857000 	 -2.2306410000 
943.40 	 224.9877000 	 1.972475 	 -0.4755974000 	 -2.2308570000 
943.60 	 224.9908000 	 1.972475 	 -0.4726505000 	 -2.2277260000 
943.80 	 224.9908000 	 1.972475 	 -0.4760710000 	 -2.2303390000 
944.00 	 224.9956000 	 1.972475 	 -0.4762586000 	 -2.2313050000 
944.20 	 224.9956000 	 1.972475 	 -0.4725997000 	 -2.2279610000 
944.40 	 224.9956000 	 1.972475 	 -0.4755338000 	 -2.2298110000 
944.60 	 224.9908000 	 1.972475 	 -0.4763317000 	 -2.2316170000 
944.80 	 224.9908000 	 1.972475 	 -0.4725075000 	 -2.2280500000 
945.00 	 224.9877000 	 1.972475 	 -0.4752954000 	 -2.2297030000 
945.20 	 224.9877000 	 1.972475 	 -0.4767927000 	 -2.2317250000 
945.40 	 224.9877000 	 1.972475 	 -0.4727522000 	 -2.2282190000 
945.60 	 224.9908000 	 1.972475 	 -0.4748058000 	 -2.2291440000 
945.80 	 224.9908000 	 1.972475 	 -0.4771042000 	 -2.2318110000 
946.00 	 224.9972000 	 1.972475 	 -0.4732927000 	 -2.2288610000 
946.20 	 224.9988000 	 1.972475 	 -0.4738553000 	 -2.2284950000 
946.40 	 224.9988000 	 1.972475 	 -0.4771932000 	 -2.2317190000 
946.60 	 224.9988000 	 1.972475 	 -0.4742146000 	 -2.2298020000 
946.80 	 224.9956000 	 1.972475 	 -0.4732736000 	 -2.2281710000 
947.00 	 224.9908000 	 1.972475 	 -0.4771551000 	 -2.2317410000 
947.20 	 224.9861000 	 1.972475 	 -0.4745547000 	 -2.2301580000 
947.40 	 224.9829000 	 1.972500 	 -0.4726473000 	 -2.2278950000 
947.60 	 224.9797000 	 1.972525 	 -0.4767132000 	 -2.2311620000 
947.80 	 224.9749000 	 1.972550 	 -0.4752636000 	 -2.2307140000 
948.00 	 224.9718000 	 1.972525 	 -0.4722722000 	 -2.2276880000 
948.20 	 224.9718000 	 1.972550 	 -0.4757118000 	 -2.2305080000 
948.40 	 224.9718000 	 1.972575 	 -0.4757913000 	 -2.2313560000 
948.60 	 224.9718000 	 1.972600 	 -0.4721991000 	 -2.2279260000 
948.80 	 224.9734000 	 1.972625 	 -0.4751174000 	 -2.2298970000 
949.00 	 224.9734000 	 1.972650 	 -0.4760233000 	 -2.2316170000 
949.20 	 224.9797000 	 1.972625 	 -0.4723867000 	 -2.2281680000 
949.40 	 224.9829000 	 1.972650 	 -0.4744625000 	 -2.2293920000 
949.60 	 224.9877000 	 1.972650 	 -0.4767481000 	 -2.2317700000 
949.80 	 224.9940000 	 1.972700 	 -0.4729080000 	 -2.2288130000 
950.00 	 224.9988000 	 1.972700 	 -0.4738490000 	 -2.2288890000 
950.20 	 225.0067000 	 1.972675 	 -0.4765829000 	 -2.2317980000 
950.40 	 225.0115000 	 1.972675 	 -0.4729017000 	 -2.2289590000 
950.60 	 225.0147000 	 1.972675 	 -0.4737695000 	 -2.2285720000 
950.80 	 225.0147000 	 1.972675 	 -0.4768976000 	 -2.2318360000 
951.00 	 225.0179000 	 1.972675 	 -0.4737727000 	 -2.2296240000 
951.20 	 225.0226000 	 1.972675 	 -0.4728413000 	 -2.2279480000 
951.40 	 225.0226000 	 1.972675 	 -0.4765511000 	 -2.2314900000 
951.60 	 225.0226000 	 1.972675 	 -0.4741351000 	 -2.2301320000 
951.80 	 225.0195000 	 1.972675 	 -0.4725742000 	 -2.2278500000 
952.00 	 225.0179000 	 1.972675 	 -0.4765066000 	 -2.2310860000 
952.20 	 225.0147000 	 1.972675 	 -0.4749998000 	 -2.2307970000 
952.40 	 225.0147000 	 1.972675 	 -0.4721324000 	 -2.2278440000 
952.60 	 225.0115000 	 1.972675 	 -0.4759057000 	 -2.2307560000 
952.80 	 225.0115000 	 1.972675 	 -0.4755974000 	 -2.2311120000 
953.00 	 225.0115000 	 1.972675 	 -0.4722945000 	 -2.2280120000 
953.20 	 225.0115000 	 1.972675 	 -0.4757023000 	 -2.2303990000 
953.40 	 225.0147000 	 1.972675 	 -0.4759725000 	 -2.2315720000 
953.60 	 225.0115000 	 1.972675 	 -0.4725679000 	 -2.2281070000 
953.80 	 225.0115000 	 1.972625 	 -0.4748344000 	 -2.2295860000 
954.00 	 225.0067000 	 1.972625 	 -0.4766273000 	 -2.2317120000 
954.20 	 225.0083000 	 1.972625 	 -0.4726823000 	 -2.2285560000 
954.40 	 225.0067000 	 1.972625 	 -0.4740652000 	 -2.2286990000 
954.60 	 225.0115000 	 1.972625 	 -0.4766846000 	 -2.2318140000 
954.80 	 225.0147000 	 1.972625 	 -0.4732418000 	 -2.2291440000 
955.00 	 225.0147000 	 1.972625 	 -0.4732958000 	 -2.2283390000 
955.20 	 225.0147000 	 1.972625 	 -0.4769548000 	 -2.2316580000 
955.40 	 225.0147000 	 1.972625 	 -0.4739062000 	 -2.2299070000 
955.60 	 225.0179000 	 1.972625 	 -0.4727936000 	 -2.2279520000 
955.80 	 225.0147000 	 1.972600 	 -0.4767450000 	 -2.2314040000 
956.00 	 225.0147000 	 1.972575 	 -0.4744371000 	 -2.2300470000 
956.20 	 225.0115000 	 1.972575 	 -0.4728667000 	 -2.2279260000 
956.40 	 225.0115000 	 1.972575 	 -0.4765542000 	 -2.2310700000 
956.60 	 225.0067000 	 1.972575 	 -0.4748026000 	 -2.2306130000 
956.80 	 225.0036000 	 1.972575 	 -0.4726696000 	 -2.2277360000 
957.00 	 225.0067000 	 1.972575 	 -0.4764334000 	 -2.2310230000 
957.20 	 225.0036000 	 1.972575 	 -0.4754353000 	 -2.2309020000 
957.40 	 225.0036000 	 1.972550 	 -0.4726092000 	 -2.2278470000 
957.60 	 225.0020000 	 1.972575 	 -0.4761632000 	 -2.2305610000 
957.80 	 224.9972000 	 1.972575 	 -0.4765797000 	 -2.2312670000 
958.00 	 224.9908000 	 1.972575 	 -0.4730447000 	 -2.2277510000 
958.20 	 224.9845000 	 1.972575 	 -0.4762173000 	 -2.2301100000 
958.40 	 224.9797000 	 1.972575 	 -0.4770438000 	 -2.2314420000 
958.60 	 224.9797000 	 1.972575 	 -0.4731750000 	 -2.2278210000 
958.80 	 224.9797000 	 1.972575 	 -0.4760806000 	 -2.2297410000 
959.00 	 224.9797000 	 1.972575 	 -0.4772822000 	 -2.2315600000 
959.20 	 224.9829000 	 1.972575 	 -0.4734516000 	 -2.2282150000 
959.40 	 224.9829000 	 1.972575 	 -0.4753017000 	 -2.2289630000 
959.60 	 224.9829000 	 1.972575 	 -0.4777495000 	 -2.2318050000 
959.80 	 224.9829000 	 1.972575 	 -0.4737727000 	 -2.2288610000 
960.00 	 224.9861000 	 1.972575 	 -0.4747677000 	 -2.2285680000 
960.20 	 224.9829000 	 1.972575 	 -0.4777368000 	 -2.2317980000 
960.40 	 224.9797000 	 1.972575 	 -0.4742845000 	 -2.2290740000 
960.60 	 224.9749000 	 1.972575 	 -0.4740302000 	 -2.2281300000 
960.80 	 224.9749000 	 1.972575 	 -0.4776764000 	 -2.2315190000 
961.00 	 224.9718000 	 1.972625 	 -0.4752382000 	 -2.2299540000 
961.20 	 224.9670000 	 1.972625 	 -0.4735056000 	 -2.2276400000 
961.40 	 224.9670000 	 1.972650 	 -0.4774348000 	 -2.2310420000 
961.60 	 224.9670000 	 1.972675 	 -0.4761314000 	 -2.2305490000 
961.80 	 224.9670000 	 1.972675 	 -0.4731083000 	 -2.2276590000 
962.00 	 224.9670000 	 1.972700 	 -0.4767132000 	 -2.2302090000 
962.20 	 224.9749000 	 1.972750 	 -0.4767259000 	 -2.2312450000 
962.40 	 224.9749000 	 1.972750 	 -0.4727205000 	 -2.2277800000 
962.60 	 224.9749000 	 1.972750 	 -0.4758581000 	 -2.2297570000 
962.80 	 224.9749000 	 1.972775 	 -0.4771391000 	 -2.2315760000 
963.00 	 224.9749000 	 1.972800 	 -0.4738776000 	 -2.2268680000 
963.20 	 224.9749000 	 1.972775 	 -0.4750792000 	 -2.2274490000 
963.40 	 224.9749000 	 1.972800 	 -0.4773458000 	 -2.2299890000 
963.60 	 224.9797000 	 1.972800 	 -0.4737727000 	 -2.2266860000 
963.80 	 224.9797000 	 1.972825 	 -0.4750411000 	 -2.2267180000 
964.00 	 224.9829000 	 1.972825 	 -0.4778608000 	 -2.2298780000 
964.20 	 224.9877000 	 1.972825 	 -0.4760075000 	 -2.2269890000 
964.40 	 224.9908000 	 1.972825 	 -0.4767005000 	 -2.2267660000 
964.60 	 224.9956000 	 1.972825 	 -0.4798380000 	 -2.2299610000 
964.80 	 224.9956000 	 1.972825 	 -0.4759630000 	 -2.2269790000 
965.00 	 224.9956000 	 1.972825 	 -0.4766750000 	 -2.2265980000 
965.20 	 224.9956000 	 1.972825 	 -0.4798444000 	 -2.2299100000 
965.40 	 224.9956000 	 1.972825 	 -0.4763222000 	 -2.2271730000 
965.60 	 224.9908000 	 1.972825 	 -0.4761442000 	 -2.2263620000 
965.80 	 224.9908000 	 1.972825 	 -0.4798063000 	 -2.2298240000 
966.00 	 224.9908000 	 1.972825 	 -0.4767513000 	 -2.2275570000 
966.20 	 224.9877000 	 1.972825 	 -0.4759757000 	 -2.2261140000 
966.40 	 224.9877000 	 1.972825 	 -0.4799080000 	 -2.2296590000 
966.60 	 224.9877000 	 1.972825 	 -0.4764780000 	 -2.2274140000 
966.80 	 224.9845000 	 1.972825 	 -0.4759789000 	 -2.2260760000 
967.00 	 224.9797000 	 1.972825 	 -0.4797522000 	 -2.2296810000 
967.20 	 224.9765000 	 1.972850 	 -0.4772123000 	 -2.2280190000 
967.40 	 224.9797000 	 1.972875 	 -0.4755179000 	 -2.2257490000 
967.60 	 224.9749000 	 1.972900 	 -0.4795297000 	 -2.2291630000 
967.80 	 224.9749000 	 1.972875 	 -0.4747995000 	 -2.2285530000 
968.00 	 224.9797000 	 1.972875 	 -0.4723772000 	 -2.2258380000 
968.20 	 224.9813000 	 1.972900 	 -0.4762077000 	 -2.2292170000 
968.40 	 224.9829000 	 1.972925 	 -0.4750824000 	 -2.2288130000 
968.60 	 224.9829000 	 1.972925 	 -0.4723454000 	 -2.2258760000 
968.80 	 224.9877000 	 1.972925 	 -0.4773585000 	 -2.2284950000 
969.00 	 224.9877000 	 1.972925 	 -0.4764303000 	 -2.2285780000 
969.20 	 224.9908000 	 1.972925 	 -0.4733213000 	 -2.2254180000 
969.40 	 224.9908000 	 1.972925 	 -0.4775715000 	 -2.2285680000 
969.60 	 224.9908000 	 1.972925 	 -0.4762808000 	 -2.2284860000 
969.80 	 224.9908000 	 1.972925 	 -0.4733594000 	 -2.2252400000 
970.00 	 224.9908000 	 1.972925 	 -0.4772440000 	 -2.2283110000 
970.20 	 224.9956000 	 1.972925 	 -0.4769643000 	 -2.2288860000 
970.40 	 224.9972000 	 1.972925 	 -0.4733626000 	 -2.2253890000 
970.60 	 224.9956000 	 1.972925 	 -0.4767704000 	 -2.2278400000 
970.80 	 224.9956000 	 1.972925 	 -0.4771042000 	 -2.2289940000 
971.00 	 224.9956000 	 1.972925 	 -0.4732958000 	 -2.2255450000 
971.20 	 224.9956000 	 1.972925 	 -0.4766750000 	 -2.2277670000 
971.40 	 224.9908000 	 1.972925 	 -0.4773331000 	 -2.2292550000 
971.60 	 224.9956000 	 1.972925 	 -0.4735947000 	 -2.2255990000 
971.80 	 224.9956000 	 1.972925 	 -0.4762491000 	 -2.2274810000 
972.00 	 224.9956000 	 1.972925 	 -0.4776637000 	 -2.2294010000 
972.20 	 224.9956000 	 1.972925 	 -0.4737028000 	 -2.2257230000 
972.40 	 224.9908000 	 1.972925 	 -0.4761092000 	 -2.2272780000 
972.60 	 224.9877000 	 1.972925 	 -0.4774761000 	 -2.2292710000 
972.80 	 224.9877000 	 1.972925 	 -0.4737028000 	 -2.2260060000 
973.00 	 224.9845000 	 1.972925 	 -0.4758549000 	 -2.2268070000 
973.20 	 224.9829000 	 1.972925 	 -0.4777908000 	 -2.2295860000 
973.40 	 224.9813000 	 1.972950 	 -0.4733658000 	 -2.2257610000 
973.60 	 224.9829000 	 1.972975 	 -0.4755560000 	 -2.2268650000 
973.80 	 224.9829000 	 1.973000 	 -0.4777781000 	 -2.2295440000 
974.00 	 224.9829000 	 1.972975 	 -0.4737250000 	 -2.2263810000 
974.20 	 224.9861000 	 1.972975 	 -0.4746374000 	 -2.2265470000 
974.40 	 224.9877000 	 1.972975 	 -0.4775842000 	 -2.2294970000 
974.60 	 224.9877000 	 1.972975 	 -0.4738331000 	 -2.2268800000 
974.80 	 224.9829000 	 1.972975 	 -0.4742241000 	 -2.2261240000 
975.00 	 224.9877000 	 1.973000 	 -0.4770374000 	 -2.2296460000 
975.20 	 224.9829000 	 1.973025 	 -0.4736551000 	 -2.2268930000 
975.40 	 224.9877000 	 1.973025 	 -0.4735788000 	 -2.2259900000 
975.60 	 224.9877000 	 1.973025 	 -0.4770025000 	 -2.2296680000 
975.80 	 224.9908000 	 1.973025 	 -0.4738077000 	 -2.2274400000 
976.00 	 224.9956000 	 1.973025 	 -0.4732100000 	 -2.2260980000 
976.20 	 224.9988000 	 1.973025 	 -0.4770533000 	 -2.2295250000 
976.40 	 224.9988000 	 1.973025 	 -0.4738871000 	 -2.2274620000 
976.60 	 225.0036000 	 1.973025 	 -0.4733244000 	 -2.2259810000 
976.80 	 225.0036000 	 1.973025 	 -0.4770406000 	 -2.2296140000 
977.00 	 225.0052000 	 1.973025 	 -0.4740302000 	 -2.2273860000 
977.20 	 225.0036000 	 1.973025 	 -0.4730002000 	 -2.2259400000 
977.40 	 224.9988000 	 1.973025 	 -0.4769707000 	 -2.2293760000 
977.60 	 224.9940000 	 1.973025 	 -0.4745833000 	 -2.2277900000 
977.80 	 224.9877000 	 1.973025 	 -0.4727650000 	 -2.2254940000 
978.00 	 224.9877000 	 1.973025 	 -0.4768403000 	 -2.2291980000 
978.20 	 224.9829000 	 1.973025 	 -0.4748917000 	 -2.2282410000 
978.40 	 224.9877000 	 1.973025 	 -0.4729176000 	 -2.2258380000 
978.60 	 224.9877000 	 1.973025 	 -0.4769548000 	 -2.2290040000 
978.80 	 224.9908000 	 1.973025 	 -0.4752859000 	 -2.2281330000 
979.00 	 224.9908000 	 1.973025 	 -0.4728571000 	 -2.2256720000 
979.20 	 224.9877000 	 1.973025 	 -0.4767990000 	 -2.2289120000 
979.40 	 224.9829000 	 1.973025 	 -0.4757309000 	 -2.2287590000 
979.60 	 224.9797000 	 1.973025 	 -0.4730511000 	 -2.2257390000 
979.80 	 224.9797000 	 1.973050 	 -0.4766878000 	 -2.2283200000 
980.00 	 224.9765000 	 1.973050 	 -0.4764334000 	 -2.2290040000 
980.20 	 224.9797000 	 1.973075 	 -0.4728603000 	 -2.2256760000 
980.40 	 224.9813000 	 1.973075 	 -0.4760107000 	 -2.2278790000 
980.60 	 224.9829000 	 1.973075 	 -0.4765860000 	 -2.2293470000 
980.80 	 224.9877000 	 1.973100 	 -0.4726950000 	 -2.2260160000 
981.00 	 224.9877000 	 1.973100 	 -0.4763190000 	 -2.2280250000 
981.20 	 224.9908000 	 1.973125 	 -0.4770565000 	 -2.2295350000 
981.40 	 224.9908000 	 1.973150 	 -0.4731274000 	 -2.2261300000 
981.60 	 224.9956000 	 1.973125 	 -0.4757372000 	 -2.2276970000 
981.80 	 224.9956000 	 1.973125 	 -0.4773808000 	 -2.2299190000 
982.00 	 224.9988000 	 1.973125 	 -0.4735851000 	 -2.2265630000 
982.20 	 224.9988000 	 1.973125 	 -0.4755878000 	 -2.2277290000 
982.40 	 225.0036000 	 1.973125 	 -0.4774984000 	 -2.2299000000 
982.60 	 225.0036000 	 1.973125 	 -0.4736392000 	 -2.2267150000 
982.80 	 225.0004000 	 1.973125 	 -0.4755020000 	 -2.2274370000 
983.00 	 224.9988000 	 1.973125 	 -0.4775556000 	 -2.2301200000 
983.20 	 224.9988000 	 1.973125 	 -0.4738903000 	 -2.2269120000 
983.40 	 224.9988000 	 1.973125 	 -0.4750856000 	 -2.2272270000 
983.60 	 224.9988000 	 1.973125 	 -0.4776891000 	 -2.2300880000 
983.80 	 224.9988000 	 1.973125 	 -0.4739062000 	 -2.2271090000 
984.00 	 224.9988000 	 1.973125 	 -0.4745579000 	 -2.2267880000 
984.20 	 225.0036000 	 1.973125 	 -0.4776891000 	 -2.2299770000 
984.40 	 224.9988000 	 1.973125 	 -0.4740588000 	 -2.2274180000 
984.60 	 225.0036000 	 1.973125 	 -0.4741828000 	 -2.2266070000 
984.80 	 225.0036000 	 1.973125 	 -0.4776001000 	 -2.2298500000 
985.00 	 225.0036000 	 1.973125 	 -0.4748186000 	 -2.2280060000 
985.20 	 225.0036000 	 1.973125 	 -0.4736710000 	 -2.2262260000 
985.40 	 224.9956000 	 1.973125 	 -0.4775143000 	 -2.2297030000 
985.60 	 224.9956000 	 1.973125 	 -0.4752000000 	 -2.2282730000 
985.80 	 224.9908000 	 1.973125 	 -0.4735184000 	 -2.2261330000 
986.00 	 224.9893000 	 1.973125 	 -0.4775397000 	 -2.2295980000 
986.20 	 224.9877000 	 1.973125 	 -0.4754766000 	 -2.2288640000 
986.40 	 224.9829000 	 1.973125 	 -0.4733499000 	 -2.2260280000 
986.60 	 224.9797000 	 1.973125 	 -0.4770502000 	 -2.2292330000 
986.80 	 224.9765000 	 1.973125 	 -0.4760869000 	 -2.2290330000 
987.00 	 224.9749000 	 1.973125 	 -0.4730638000 	 -2.2261170000 
987.20 	 224.9718000 	 1.973150 	 -0.4767100000 	 -2.2288010000 
987.40 	 224.9718000 	 1.973150 	 -0.4765892000 	 -2.2295350000 
987.60 	 224.9749000 	 1.973175 	 -0.4732958000 	 -2.2261620000 
987.80 	 224.9749000 	 1.973200 	 -0.4764239000 	 -2.2284510000 
988.00 	 224.9797000 	 1.973200 	 -0.4765034000 	 -2.2294870000 
988.20 	 224.9797000 	 1.973225 	 -0.4730638000 	 -2.2262510000 
988.40 	 224.9749000 	 1.973250 	 -0.4761124000 	 -2.2283270000 
988.60 	 224.9686000 	 1.973225 	 -0.4769103000 	 -2.2298310000 
988.80 	 224.9670000 	 1.973250 	 -0.4727014000 	 -2.2265940000 
989.00 	 224.9638000 	 1.973275 	 -0.4752413000 	 -2.2281620000 
989.20 	 224.9638000 	 1.973300 	 -0.4769357000 	 -2.2302940000 
989.40 	 224.9670000 	 1.973325 	 -0.4728445000 	 -2.2266740000 
989.60 	 224.9718000 	 1.973350 	 -0.4747454000 	 -2.2275890000 
989.80 	 224.9749000 	 1.973350 	 -0.4770470000 	 -2.2302220000 
990.00 	 224.9797000 	 1.973375 	 -0.4731878000 	 -2.2270360000 
990.20 	 224.9829000 	 1.973400 	 -0.4742750000 	 -2.2271820000 
990.40 	 224.9893000 	 1.973375 	 -0.4771423000 	 -2.2301260000 
990.60 	 224.9956000 	 1.973375 	 -0.4733912000 	 -2.2273000000 
990.80 	 225.0036000 	 1.973375 	 -0.4737473000 	 -2.2264830000 
991.00 	 225.0083000 	 1.973375 	 -0.4770692000 	 -2.2300150000 
991.20 	 225.0147000 	 1.973375 	 -0.4734484000 	 -2.2273160000 
991.40 	 225.0179000 	 1.973375 	 -0.4738553000 	 -2.2269380000 
991.60 	 225.0179000 	 1.973375 	 -0.4771487000 	 -2.2300430000 
991.80 	 225.0195000 	 1.973375 	 -0.4739603000 	 -2.2277900000 
992.00 	 225.0179000 	 1.973375 	 -0.4731496000 	 -2.2263270000 
992.20 	 225.0226000 	 1.973375 	 -0.4769484000 	 -2.2300240000 
992.40 	 225.0226000 	 1.973375 	 -0.4744180000 	 -2.2280630000 
992.60 	 225.0179000 	 1.973375 	 -0.4730034000 	 -2.2263650000 
992.80 	 225.0147000 	 1.973375 	 -0.4769516000 	 -2.2298460000 
993.00 	 225.0147000 	 1.973375 	 -0.4744720000 	 -2.2284350000 
993.20 	 225.0147000 	 1.973375 	 -0.4727459000 	 -2.2262600000 
993.40 	 225.0147000 	 1.973375 	 -0.4765352000 	 -2.2293790000 
993.60 	 225.0147000 	 1.973375 	 -0.4757595000 	 -2.2291600000 
993.80 	 225.0147000 	 1.973375 	 -0.4726124000 	 -2.2261490000 
994.00 	 225.0179000 	 1.973350 	 -0.4760265000 	 -2.2288930000 
994.20 	 225.0179000 	 1.973325 	 -0.4761378000 	 -2.2295890000 
994.40 	 225.0147000 	 1.973325 	 -0.4725424000 	 -2.2262320000 
994.60 	 225.0147000 	 1.973325 	 -0.4757849000 	 -2.2287110000 
994.80 	 225.0115000 	 1.973325 	 -0.4762968000 	 -2.2298690000 
995.00 	 225.0115000 	 1.973325 	 -0.4726887000 	 -2.2264350000 
995.20 	 225.0067000 	 1.973325 	 -0.4756927000 	 -2.2283140000 
995.40 	 225.0036000 	 1.973325 	 -0.4765956000 	 -2.2300310000 
995.60 	 225.0036000 	 1.973325 	 -0.4726728000 	 -2.2263180000 
995.80 	 225.0036000 	 1.973325 	 -0.4752254000 	 -2.2282150000 
996.00 	 225.0036000 	 1.973325 	 -0.4767736000 	 -2.2301040000 
996.20 	 224.9988000 	 1.973325 	 -0.4727173000 	 -2.2266510000 
996.40 	 224.9988000 	 1.973325 	 -0.4747836000 	 -2.2279640000 
996.60 	 224.9956000 	 1.973325 	 -0.4765447000 	 -2.2302370000 
996.80 	 224.9956000 	 1.973325 	 -0.4729112000 	 -2.2268330000 
997.00 	 224.9908000 	 1.973325 	 -0.4745388000 	 -2.2275450000 
997.20 	 224.9956000 	 1.973325 	 -0.4771391000 	 -2.2302880000 
997.40 	 224.9908000 	 1.973325 	 -0.4732831000 	 -2.2275380000 
997.60 	 224.9956000 	 1.973325 	 -0.4743036000 	 -2.2272750000 
997.80 	 224.9956000 	 1.973325 	 -0.4770470000 	 -2.2303650000 
998.00 	 224.9988000 	 1.973325 	 -0.4736487000 	 -2.2276020000 
998.20 	 224.9956000 	 1.973325 	 -0.4736837000 	 -2.2268680000 
998.40 	 224.9972000 	 1.973325 	 -0.4771487000 	 -2.2302220000 
998.60 	 224.9956000 	 1.973325 	 -0.4738458000 	 -2.2278180000 
998.80 	 224.9940000 	 1.973325 	 -0.4734802000 	 -2.2266640000 
999.00 	 224.9908000 	 1.973325 	 -0.4770502000 	 -2.2301070000 
999.20 	 224.9877000 	 1.973325 	 -0.4742146000 	 -2.2282250000 
999.40 	 224.9877000 	 1.973325 	 -0.4729907000 	 -2.2263650000 
999.60 	 224.9829000 	 1.973325 	 -0.4768785000 	 -2.2298620000 
999.80 	 224.9829000 	 1.973325 	 -0.4750506000 	 -2.2288350000 
1000.00 	 224.9829000 	 1.973325 	 -0.4726569000 	 -2.2262190000 
1000.20 	 224.9829000 	 1.973325 	 -0.4766210000 	 -2.2295030000 
1000.40 	 224.9797000 	 1.973325 	 -0.4755465000 	 -2.2291210000 
1000.60 	 224.9797000 	 1.973325 	 -0.4727268000 	 -2.2261110000 
1000.80 	 224.9797000 	 1.973325 	 -0.4764589000 	 -2.2292070000 
1001.00 	 224.9813000 	 1.973325 	 -0.4758835000 	 -2.2295030000 
1001.20 	 224.9797000 	 1.973325 	 -0.4725552000 	 -2.2261560000 
1001.40 	 224.9829000 	 1.973325 	 -0.4758803000 	 -2.2286350000 
1001.60 	 224.9813000 	 1.973325 	 -0.4762745000 	 -2.2298970000 
1001.80 	 224.9797000 	 1.973325 	 -0.4728445000 	 -2.2264350000 
1002.00 	 224.9749000 	 1.973325 	 -0.4753113000 	 -2.2281300000 
1002.20 	 224.9718000 	 1.973325 	 -0.4767291000 	 -2.2299930000 
1002.40 	 224.9670000 	 1.973350 	 -0.4730129000 	 -2.2264230000 
1002.60 	 224.9638000 	 1.973375 	 -0.4751810000 	 -2.2280380000 
1002.80 	 224.9606000 	 1.973400 	 -0.4769293000 	 -2.2303680000 
1003.00 	 224.9591000 	 1.973425 	 -0.4730606000 	 -2.2267500000 
1003.20 	 224.9606000 	 1.973450 	 -0.4748313000 	 -2.2276530000 
1003.40 	 224.9638000 	 1.973475 	 -0.4771709000 	 -2.2303990000 
1003.60 	 224.9670000 	 1.973500 	 -0.4731814000 	 -2.2270550000 
1003.80 	 224.9718000 	 1.973500 	 -0.4743322000 	 -2.2272810000 
1004.00 	 224.9797000 	 1.973550 	 -0.4773045000 	 -2.2300500000 
1004.20 	 224.9813000 	 1.973525 	 -0.4735915000 	 -2.2276240000 
1004.40 	 224.9877000 	 1.973550 	 -0.4738967000 	 -2.2270770000 
1004.60 	 224.9877000 	 1.973575 	 -0.4771391000 	 -2.2303990000 
1004.80 	 224.9908000 	 1.973600 	 -0.4735025000 	 -2.2274430000 
1005.00 	 224.9908000 	 1.973600 	 -0.4747931000 	 -2.2270840000 
1005.20 	 224.9908000 	 1.973575 	 -0.4791578000 	 -2.2304890000 
1005.40 	 224.9908000 	 1.973575 	 -0.4757500000 	 -2.2281270000 
1005.60 	 224.9956000 	 1.973575 	 -0.4751714000 	 -2.2268200000 
1005.80 	 224.9988000 	 1.973575 	 -0.4790815000 	 -2.2301930000 
1006.00 	 225.0020000 	 1.973575 	 -0.4764716000 	 -2.2284920000 
1006.20 	 225.0067000 	 1.973575 	 -0.4751174000 	 -2.2265210000 
1006.40 	 225.0067000 	 1.973575 	 -0.4789003000 	 -2.2300620000 
1006.60 	 225.0115000 	 1.973575 	 -0.4767036000 	 -2.2287110000 
1006.80 	 225.0147000 	 1.973575 	 -0.4746723000 	 -2.2263810000 
1007.00 	 225.0147000 	 1.973575 	 -0.4788145000 	 -2.2296870000 
1007.20 	 225.0147000 	 1.973575 	 -0.4776351000 	 -2.2295760000 
1007.40 	 225.0115000 	 1.973575 	 -0.4742082000 	 -2.2262830000 
1007.60 	 225.0115000 	 1.973575 	 -0.4778131000 	 -2.2289050000 
1007.80 	 225.0115000 	 1.973575 	 -0.4783598000 	 -2.2299700000 
1008.00 	 225.0115000 	 1.973575 	 -0.4747009000 	 -2.2264960000 
1008.20 	 225.0115000 	 1.973575 	 -0.4774412000 	 -2.2284320000 
1008.40 	 225.0115000 	 1.973575 	 -0.4787445000 	 -2.2301860000 
1008.60 	 225.0115000 	 1.973575 	 -0.4750506000 	 -2.2267940000 
1008.80 	 225.0067000 	 1.973575 	 -0.4771773000 	 -2.2279580000 
1009.00 	 225.0067000 	 1.973575 	 -0.4793517000 	 -2.2303390000 
1009.20 	 225.0052000 	 1.973575 	 -0.4756069000 	 -2.2274300000 
1009.40 	 225.0052000 	 1.973575 	 -0.4765924000 	 -2.2276280000 
1009.60 	 224.9988000 	 1.973575 	 -0.4795901000 	 -2.2304690000 
1009.80 	 224.9988000 	 1.973575 	 -0.4759598000 	 -2.2275420000 
1010.00 	 224.9988000 	 1.973575 	 -0.4766146000 	 -2.2271350000 
1010.20 	 224.9956000 	 1.973575 	 -0.4798031000 	 -2.2303390000 
1010.40 	 224.9988000 	 1.973575 	 -0.4766496000 	 -2.2282950000 
1010.60 	 225.0036000 	 1.973575 	 -0.4755274000 	 -2.2266390000 
1010.80 	 225.0036000 	 1.973575 	 -0.4796092000 	 -2.2299230000 
1011.00 	 225.0036000 	 1.973575 	 -0.4775651000 	 -2.2288580000 
1011.20 	 225.0020000 	 1.973575 	 -0.4754734000 	 -2.2264540000 
1011.40 	 225.0036000 	 1.973575 	 -0.4795901000 	 -2.2297030000 
1011.60 	 224.9956000 	 1.973575 	 -0.4786237000 	 -2.2297160000 
1011.80 	 224.9956000 	 1.973575 	 -0.4753145000 	 -2.2263650000 
1012.00 	 224.9924000 	 1.973575 	 -0.4789893000 	 -2.2295090000 
1012.20 	 224.9908000 	 1.973575 	 -0.4788208000 	 -2.2298650000 
1012.40 	 224.9877000 	 1.973575 	 -0.4754353000 	 -2.2266710000 
1012.60 	 224.9877000 	 1.973575 	 -0.4780801000 	 -2.2283520000 
1012.80 	 224.9877000 	 1.973575 	 -0.4794947000 	 -2.2304630000 
1013.00 	 224.9829000 	 1.973575 	 -0.4754734000 	 -2.2266830000 
1013.20 	 224.9829000 	 1.973575 	 -0.4776192000 	 -2.2280310000 
1013.40 	 224.9829000 	 1.973575 	 -0.4795901000 	 -2.2304250000 
1013.60 	 224.9829000 	 1.973575 	 -0.4756260000 	 -2.2270140000 
1013.80 	 224.9829000 	 1.973575 	 -0.4776351000 	 -2.2280630000 
1014.00 	 224.9829000 	 1.973575 	 -0.4797014000 	 -2.2302940000 
1014.20 	 224.9829000 	 1.973575 	 -0.4759089000 	 -2.2271220000 
1014.40 	 224.9829000 	 1.973600 	 -0.4770883000 	 -2.2277640000 
1014.60 	 224.9829000 	 1.973600 	 -0.4783916000 	 -2.2305680000 
1014.80 	 224.9877000 	 1.973625 	 -0.4747391000 	 -2.2276370000 
1015.00 	 224.9877000 	 1.973650 	 -0.4751619000 	 -2.2272970000 
1015.20 	 224.9877000 	 1.973625 	 -0.4782422000 	 -2.2308480000 
1015.40 	 224.9877000 	 1.973625 	 -0.4745674000 	 -2.2285300000 
1015.60 	 224.9829000 	 1.973625 	 -0.4739157000 	 -2.2272710000 
1015.80 	 224.9797000 	 1.973625 	 -0.4776510000 	 -2.2307050000 
1016.00 	 224.9749000 	 1.973625 	 -0.4747931000 	 -2.2290100000 
1016.20 	 224.9718000 	 1.973625 	 -0.4735788000 	 -2.2269470000 
1016.40 	 224.9718000 	 1.973650 	 -0.4773140000 	 -2.2303990000 
1016.60 	 224.9749000 	 1.973675 	 -0.4753240000 	 -2.2295280000 
1016.80 	 224.9797000 	 1.973700 	 -0.4730988000 	 -2.2271000000 
1017.00 	 224.9797000 	 1.973675 	 -0.4767799000 	 -2.2297570000 
1017.20 	 224.9829000 	 1.973700 	 -0.4757150000 	 -2.2297950000 
1017.40 	 224.9829000 	 1.973700 	 -0.4727999000 	 -2.2266390000 
1017.60 	 224.9829000 	 1.973750 	 -0.4759947000 	 -2.2290610000 
1017.80 	 224.9829000 	 1.973750 	 -0.4766655000 	 -2.2302880000 
1018.00 	 224.9877000 	 1.973725 	 -0.4728317000 	 -2.2268900000 
1018.20 	 224.9908000 	 1.973725 	 -0.4755560000 	 -2.2285940000 
1018.40 	 224.9940000 	 1.973725 	 -0.4766464000 	 -2.2303140000 
1018.60 	 224.9956000 	 1.973725 	 -0.4730352000 	 -2.2269920000 
1018.80 	 224.9956000 	 1.973725 	 -0.4753462000 	 -2.2283710000 
1019.00 	 224.9956000 	 1.973725 	 -0.4770915000 	 -2.2307240000 
1019.20 	 224.9940000 	 1.973725 	 -0.4732068000 	 -2.2272560000 
1019.40 	 224.9908000 	 1.973725 	 -0.4746787000 	 -2.2277960000 
1019.60 	 224.9908000 	 1.973725 	 -0.4772695000 	 -2.2306890000 
1019.80 	 224.9908000 	 1.973725 	 -0.4734834000 	 -2.2277480000 
1020.00 	 224.9908000 	 1.973725 	 -0.4743862000 	 -2.2276340000 
1020.20 	 224.9908000 	 1.973725 	 -0.4774062000 	 -2.2306920000 
1020.40 	 224.9908000 	 1.973725 	 -0.4734516000 	 -2.2277960000 
1020.60 	 224.9908000 	 1.973725 	 -0.4742590000 	 -2.2275190000 
1020.80 	 224.9877000 	 1.973725 	 -0.4774348000 	 -2.2306510000 
1021.00 	 224.9829000 	 1.973725 	 -0.4739030000 	 -2.2283740000 
1021.20 	 224.9797000 	 1.973750 	 -0.4736837000 	 -2.2269440000 
1021.40 	 224.9797000 	 1.973750 	 -0.4773172000 	 -2.2305870000 
1021.60 	 224.9797000 	 1.973775 	 -0.4749425000 	 -2.2292300000 
1021.80 	 224.9797000 	 1.973800 	 -0.4733467000 	 -2.2269090000 
1022.00 	 224.9781000 	 1.973775 	 -0.4794470000 	 -2.2302220000 
1022.20 	 224.9797000 	 1.973800 	 -0.4781946000 	 -2.2298310000 
1022.40 	 224.9829000 	 1.973800 	 -0.4741065000 	 -2.2269570000 
1022.60 	 224.9861000 	 1.973825 	 -0.4779848000 	 -2.2302020000 
1022.80 	 224.9877000 	 1.973825 	 -0.4779752000 	 -2.2312860000 
1023.00 	 224.9908000 	 1.973825 	 -0.4730447000 	 -2.2285370000 
1023.20 	 224.9908000 	 1.973825 	 -0.4764334000 	 -2.2313340000 
1023.40 	 224.9908000 	 1.973825 	 -0.4764017000 	 -2.2321480000 
1023.60 	 224.9956000 	 1.973825 	 -0.4730479000 	 -2.2288480000 
1023.80 	 224.9956000 	 1.973825 	 -0.4757563000 	 -2.2304380000 
1024.00 	 224.9972000 	 1.973825 	 -0.4772504000 	 -2.2324340000 
1024.20 	 224.9988000 	 1.973825 	 -0.4732609000 	 -2.2291280000 
1024.40 	 224.9972000 	 1.973825 	 -0.4751650000 	 -2.2299510000 
1024.60 	 224.9956000 	 1.973825 	 -0.4771964000 	 -2.2324910000 
1024.80 	 224.9956000 	 1.973825 	 -0.4732577000 	 -2.2292330000 
1025.00 	 224.9956000 	 1.973825 	 -0.4748408000 	 -2.2297790000 
1025.20 	 224.9924000 	 1.973825 	 -0.4775556000 	 -2.2326370000 
1025.40 	 224.9956000 	 1.973825 	 -0.4740969000 	 -2.2299390000 
1025.60 	 224.9956000 	 1.973825 	 -0.4740810000 	 -2.2291760000 
1025.80 	 224.9956000 	 1.973825 	 -0.4774698000 	 -2.2324050000 
1026.00 	 224.9956000 	 1.973825 	 -0.4748026000 	 -2.2304630000 
1026.20 	 224.9924000 	 1.973825 	 -0.4734739000 	 -2.2287460000 
1026.40 	 224.9908000 	 1.973825 	 -0.4773013000 	 -2.2319480000 
1026.60 	 224.9908000 	 1.973825 	 -0.4755370000 	 -2.2311180000 
1026.80 	 224.9908000 	 1.973825 	 -0.4730924000 	 -2.2285560000 
1027.00 	 224.9908000 	 1.973825 	 -0.4770025000 	 -2.2317090000 
1027.20 	 224.9908000 	 1.973825 	 -0.4760043000 	 -2.2317350000 
1027.40 	 224.9956000 	 1.973825 	 -0.4730638000 	 -2.2286860000 
1027.60 	 224.9956000 	 1.973825 	 -0.4765797000 	 -2.2310700000 
1027.80 	 224.9956000 	 1.973825 	 -0.4764366000 	 -2.2321510000 
1028.00 	 224.9956000 	 1.973825 	 -0.4731051000 	 -2.2289690000 
1028.20 	 224.9924000 	 1.973825 	 -0.4754257000 	 -2.2300020000 
1028.40 	 224.9908000 	 1.973825 	 -0.4772314000 	 -2.2324590000 
1028.60 	 224.9908000 	 1.973825 	 -0.4734262000 	 -2.2292800000 
1028.80 	 224.9908000 	 1.973825 	 -0.4745611000 	 -2.2293570000 
1029.00 	 224.9908000 	 1.973825 	 -0.4775683000 	 -2.2324630000 
1029.20 	 224.9877000 	 1.973825 	 -0.4740874000 	 -2.2301930000 
1029.40 	 224.9877000 	 1.973825 	 -0.4736487000 	 -2.2288890000 
1029.60 	 224.9877000 	 1.973825 	 -0.4774857000 	 -2.2322560000 
1029.80 	 224.9829000 	 1.973825 	 -0.4746437000 	 -2.2306030000 
1030.00 	 224.9797000 	 1.973825 	 -0.4735629000 	 -2.2287400000 
1030.20 	 224.9797000 	 1.973825 	 -0.4774348000 	 -2.2319320000 
1030.40 	 224.9749000 	 1.973850 	 -0.4758708000 	 -2.2314580000 
1030.60 	 224.9749000 	 1.973875 	 -0.4731687000 	 -2.2283810000 
1030.80 	 224.9749000 	 1.973875 	 -0.4767863000 	 -2.2313720000 
1031.00 	 224.9749000 	 1.973875 	 -0.4805883000 	 -2.2320490000 
1031.20 	 224.9749000 	 1.973875 	 -0.4770470000 	 -2.2286380000 
1031.40 	 224.9797000 	 1.973900 	 -0.4788399000 	 -2.2302340000 
1031.60 	 224.9797000 	 1.973925 	 -0.4803022000 	 -2.2322490000 
1031.80 	 224.9829000 	 1.973925 	 -0.4759407000 	 -2.2280850000 
1032.00 	 224.9829000 	 1.973925 	 -0.4786269000 	 -2.2281460000 
1032.20 	 224.9829000 	 1.973925 	 -0.4811382000 	 -2.2308950000 
1032.40 	 224.9829000 	 1.973950 	 -0.4784966000 	 -2.2278630000 
1032.60 	 224.9829000 	 1.973975 	 -0.4791927000 	 -2.2276910000 
1032.80 	 224.9829000 	 1.974000 	 -0.4827468000 	 -2.2310670000 
1033.00 	 224.9877000 	 1.973975 	 -0.4801337000 	 -2.2285910000 
1033.20 	 224.9877000 	 1.973975 	 -0.4798985000 	 -2.2275510000 
1033.40 	 224.9908000 	 1.973975 	 -0.4837354000 	 -2.2312610000 
1033.60 	 224.9956000 	 1.973975 	 -0.4810715000 	 -2.2293220000 
1033.80 	 224.9988000 	 1.973975 	 -0.4794057000 	 -2.2272940000 
1034.00 	 225.0004000 	 1.973975 	 -0.4834715000 	 -2.2307050000 
1034.20 	 225.0036000 	 1.973975 	 -0.4812495000 	 -2.2295570000 
1034.40 	 224.9988000 	 1.973975 	 -0.4793326000 	 -2.2272140000 
1034.60 	 224.9988000 	 1.973975 	 -0.4830710000 	 -2.2304090000 
1034.80 	 224.9956000 	 1.973975 	 -0.4819520000 	 -2.2301040000 
1035.00 	 224.9908000 	 1.973975 	 -0.4790020000 	 -2.2271000000 
1035.20 	 224.9908000 	 1.973975 	 -0.4827213000 	 -2.2299930000 
1035.40 	 224.9877000 	 1.973975 	 -0.4827690000 	 -2.2308600000 
1035.60 	 224.9829000 	 1.973975 	 -0.4788812000 	 -2.2272680000 
1035.80 	 224.9829000 	 1.973975 	 -0.4818567000 	 -2.2292110000 
1036.00 	 224.9829000 	 1.974000 	 -0.4830774000 	 -2.2312510000 
1036.20 	 224.9829000 	 1.974000 	 -0.4790783000 	 -2.2275450000 
1036.40 	 224.9797000 	 1.974050 	 -0.4810874000 	 -2.2288930000 
1036.60 	 224.9797000 	 1.974025 	 -0.4831441000 	 -2.2312390000 
1036.80 	 224.9797000 	 1.974025 	 -0.4775556000 	 -2.2277740000 
1037.00 	 224.9797000 	 1.974050 	 -0.4788335000 	 -2.2281900000 
1037.20 	 224.9797000 	 1.974050 	 -0.4815547000 	 -2.2311880000 
1037.40 	 224.9797000 	 1.974100 	 -0.4779402000 	 -2.2283740000 
1037.60 	 224.9829000 	 1.974100 	 -0.4770883000 	 -2.2277100000 
1037.80 	 224.9797000 	 1.974075 	 -0.4808839000 	 -2.2309880000 
1038.00 	 224.9829000 	 1.974100 	 -0.4777368000 	 -2.2290480000 
1038.20 	 224.9829000 	 1.974100 	 -0.4765606000 	 -2.2273060000 
1038.40 	 224.9877000 	 1.974150 	 -0.4804293000 	 -2.2306700000 
1038.60 	 224.9924000 	 1.974125 	 -0.4779434000 	 -2.2294040000 
1038.80 	 224.9988000 	 1.974125 	 -0.4753431000 	 -2.2267750000 
1039.00 	 225.0036000 	 1.974125 	 -0.4794089000 	 -2.2303770000 
1039.20 	 225.0036000 	 1.974125 	 -0.4778894000 	 -2.2295570000 
1039.40 	 225.0052000 	 1.974125 	 -0.4750633000 	 -2.2268300000 
1039.60 	 225.0067000 	 1.974125 	 -0.4788208000 	 -2.2297830000 
1039.80 	 225.0036000 	 1.974125 	 -0.4784044000 	 -2.2302980000 
1040.00 	 225.0067000 	 1.974125 	 -0.4750188000 	 -2.2268650000 
1040.20 	 225.0067000 	 1.974125 	 -0.4785029000 	 -2.2293690000 
1040.40 	 225.0115000 	 1.974125 	 -0.4787668000 	 -2.2305930000 
1040.60 	 225.0115000 	 1.974125 	 -0.4751110000 	 -2.2269820000 
1040.80 	 225.0147000 	 1.974125 	 -0.4780579000 	 -2.2291060000 
1041.00 	 225.0115000 	 1.974125 	 -0.4793008000 	 -2.2306380000 
1041.20 	 225.0131000 	 1.974125 	 -0.4752604000 	 -2.2273060000 
1041.40 	 225.0115000 	 1.974125 	 -0.4772314000 	 -2.2284510000 
1041.60 	 225.0083000 	 1.974125 	 -0.4795551000 	 -2.2309530000 
1041.80 	 225.0115000 	 1.974125 	 -0.4755910000 	 -2.2277200000 
1042.00 	 225.0067000 	 1.974125 	 -0.4768435000 	 -2.2281230000 
1042.20 	 225.0115000 	 1.974125 	 -0.4797649000 	 -2.2310800000 
1042.40 	 225.0083000 	 1.974125 	 -0.4760107000 	 -2.2279330000 
1042.60 	 225.0147000 	 1.974125 	 -0.4763412000 	 -2.2275860000 
1042.80 	 225.0147000 	 1.974125 	 -0.4798222000 	 -2.2310380000 
1043.00 	 225.0115000 	 1.974125 	 -0.4761982000 	 -2.2283650000 
1043.20 	 225.0067000 	 1.974125 	 -0.4760456000 	 -2.2275730000 
1043.40 	 225.0036000 	 1.974125 	 -0.4797808000 	 -2.2308730000 
1043.60 	 225.0036000 	 1.974125 	 -0.4767227000 	 -2.2290260000 
1043.80 	 224.9988000 	 1.974125 	 -0.4753653000 	 -2.2271220000 
1044.00 	 224.9988000 	 1.974125 	 -0.4794184000 	 -2.2307010000 
1044.20 	 224.9988000 	 1.974125 	 -0.4772091000 	 -2.2294110000 
1044.40 	 224.9988000 	 1.974125 	 -0.4753113000 	 -2.2271190000 
1044.60 	 224.9988000 	 1.974125 	 -0.4792563000 	 -2.2303260000 
1044.80 	 224.9988000 	 1.974125 	 -0.4776192000 	 -2.2296840000 
1045.00 	 224.9956000 	 1.974125 	 -0.4752254000 	 -2.2269630000 
1045.20 	 224.9908000 	 1.974125 	 -0.4790815000 	 -2.2302370000 
1045.40 	 224.9908000 	 1.974125 	 -0.4780674000 	 -2.2301480000 
1045.60 	 224.9908000 	 1.974125 	 -0.4750824000 	 -2.2270080000 
1045.80 	 224.9908000 	 1.974125 	 -0.4782454000 	 -2.2294900000 
1046.00 	 224.9908000 	 1.974125 	 -0.4785220000 	 -2.2305170000 
1046.20 	 224.9908000 	 1.974125 	 -0.4749425000 	 -2.2269980000 
1046.40 	 224.9908000 	 1.974125 	 -0.4778512000 	 -2.2292230000 
1046.60 	 224.9877000 	 1.974125 	 -0.4789575000 	 -2.2309810000 
1046.80 	 224.9893000 	 1.974125 	 -0.4752382000 	 -2.2274370000 
1047.00 	 224.9908000 	 1.974125 	 -0.4773363000 	 -2.2286920000 
1047.20 	 224.9908000 	 1.974125 	 -0.4794502000 	 -2.2311880000 
1047.40 	 224.9893000 	 1.974125 	 -0.4755052000 	 -2.2278240000 
1047.60 	 224.9829000 	 1.974125 	 -0.4767068000 	 -2.2278310000 
1047.80 	 224.9797000 	 1.974125 	 -0.4796568000 	 -2.2311180000 
1048.00 	 224.9797000 	 1.974125 	 -0.4759471000 	 -2.2284160000 
1048.20 	 224.9749000 	 1.974125 	 -0.4760869000 	 -2.2274780000 
1048.40 	 224.9749000 	 1.974125 	 -0.4795519000 	 -2.2308350000 
1048.60 	 224.9749000 	 1.974125 	 -0.4766941000 	 -2.2289720000 
1048.80 	 224.9749000 	 1.974125 	 -0.4756101000 	 -2.2272010000 
1049.00 	 224.9749000 	 1.974150 	 -0.4795488000 	 -2.2305870000 
1049.20 	 224.9765000 	 1.974150 	 -0.4770819000 	 -2.2292040000 
1049.40 	 224.9797000 	 1.974175 	 -0.4751492000 	 -2.2269540000 
1049.60 	 224.9797000 	 1.974200 	 -0.4788494000 	 -2.2303330000 
1049.80 	 224.9797000 	 1.974175 	 -0.4766718000 	 -2.2299160000 
1050.00 	 224.9749000 	 1.974200 	 -0.4740047000 	 -2.2270330000 
1050.20 	 224.9718000 	 1.974200 	 -0.4773998000 	 -2.2296710000 
1050.40 	 224.9718000 	 1.974250 	 -0.4772250000 	 -2.2303900000 
1050.60 	 224.9686000 	 1.974250 	 -0.4736900000 	 -2.2269150000 
1050.80 	 224.9718000 	 1.974250 	 -0.4764017000 	 -2.2288040000 
1051.00 	 224.9749000 	 1.974300 	 -0.4775556000 	 -2.2307050000 
1051.20 	 224.9797000 	 1.974300 	 -0.4737250000 	 -2.2272970000 
1051.40 	 224.9813000 	 1.974300 	 -0.4758994000 	 -2.2287690000 
1051.60 	 224.9829000 	 1.974350 	 -0.4777876000 	 -2.2308890000 
1051.80 	 224.9861000 	 1.974350 	 -0.4740588000 	 -2.2279550000 
1052.00 	 224.9861000 	 1.974325 	 -0.4748789000 	 -2.2278050000 
1052.20 	 224.9877000 	 1.974325 	 -0.4778862000 	 -2.2308670000 
1052.40 	 224.9877000 	 1.974325 	 -0.4741255000 	 -2.2279140000 
1052.60 	 224.9908000 	 1.974325 	 -0.4745770000 	 -2.2276940000 
1052.80 	 224.9908000 	 1.974325 	 -0.4779593000 	 -2.2308760000 
1053.00 	 224.9988000 	 1.974325 	 -0.4745515000 	 -2.2285870000 
1053.20 	 225.0036000 	 1.974325 	 -0.4740556000 	 -2.2271890000 
1053.40 	 225.0036000 	 1.974325 	 -0.4778449000 	 -2.2309210000 
1053.60 	 225.0067000 	 1.974325 	 -0.4746850000 	 -2.2285620000 
1053.80 	 225.0036000 	 1.974325 	 -0.4739126000 	 -2.2270580000 
1054.00 	 225.0004000 	 1.974325 	 -0.4778576000 	 -2.2305930000 
1054.20 	 224.9956000 	 1.974325 	 -0.4751905000 	 -2.2290870000 
1054.40 	 224.9956000 	 1.974325 	 -0.4736392000 	 -2.2270110000 
1054.60 	 224.9956000 	 1.974325 	 -0.4776669000 	 -2.2301930000 
1054.80 	 224.9988000 	 1.974325 	 -0.4761855000 	 -2.2296750000 
1055.00 	 224.9988000 	 1.974325 	 -0.4735025000 	 -2.2269410000 
1055.20 	 225.0036000 	 1.974325 	 -0.4771932000 	 -2.2298020000 
1055.40 	 225.0036000 	 1.974325 	 -0.4768467000 	 -2.2302090000 
1055.60 	 225.0004000 	 1.974325 	 -0.4734198000 	 -2.2269950000 
1055.80 	 224.9988000 	 1.974325 	 -0.4767545000 	 -2.2294460000 
1056.00 	 224.9988000 	 1.974325 	 -0.4769453000 	 -2.2303710000 
1056.20 	 224.9956000 	 1.974325 	 -0.4734262000 	 -2.2269690000 
1056.40 	 224.9956000 	 1.974325 	 -0.4763444000 	 -2.2290770000 
1056.60 	 224.9956000 	 1.974325 	 -0.4774380000 	 -2.2306850000 
1056.80 	 224.9988000 	 1.974325 	 -0.4736296000 	 -2.2272620000 
1057.00 	 224.9988000 	 1.974325 	 -0.4756292000 	 -2.2283740000 
1057.20 	 224.9988000 	 1.974325 	 -0.4776128000 	 -2.2307490000 
1057.40 	 224.9988000 	 1.974325 	 -0.4736964000 	 -2.2274270000 
1057.60 	 224.9956000 	 1.974325 	 -0.4751523000 	 -2.2281070000 
1057.80 	 224.9908000 	 1.974325 	 -0.4778385000 	 -2.2307970000 
1058.00 	 224.9877000 	 1.974325 	 -0.4741096000 	 -2.2279990000 
1058.20 	 224.9877000 	 1.974325 	 -0.4745388000 	 -2.2273640000 
1058.40 	 224.9877000 	 1.974325 	 -0.4780515000 	 -2.2306920000 
1058.60 	 224.9861000 	 1.974325 	 -0.4747041000 	 -2.2286060000 
1058.80 	 224.9829000 	 1.974350 	 -0.4740270000 	 -2.2273250000 
1059.00 	 224.9829000 	 1.974350 	 -0.4779116000 	 -2.2308000000 
1059.20 	 224.9829000 	 1.974375 	 -0.4747772000 	 -2.2284790000 
1059.40 	 224.9829000 	 1.974400 	 -0.4742495000 	 -2.2272430000 
1059.60 	 224.9829000 	 1.974375 	 -0.4839452000 	 -2.2306160000 
1059.80 	 224.9829000 	 1.974375 	 -0.4814498000 	 -2.2288800000 
1060.00 	 224.9797000 	 1.974400 	 -0.4805597000 	 -2.2268710000 
1060.20 	 224.9829000 	 1.974450 	 -0.4845110000 	 -2.2302180000 
1060.40 	 224.9813000 	 1.974425 	 -0.4831378000 	 -2.2298210000 
1060.60 	 224.9829000 	 1.974425 	 -0.4804452000 	 -2.2267410000 
1060.80 	 224.9845000 	 1.974425 	 -0.4840660000 	 -2.2295830000 
1061.00 	 224.9877000 	 1.974450 	 -0.4838816000 	 -2.2302660000 
1061.20 	 224.9893000 	 1.974475 	 -0.4805183000 	 -2.2268360000 
1061.40 	 224.9877000 	 1.974500 	 -0.4836814000 	 -2.2292770000 
1061.60 	 224.9877000 	 1.974475 	 -0.4844125000 	 -2.2303990000 
1061.80 	 224.9877000 	 1.974475 	 -0.4804548000 	 -2.2271060000 
1062.00 	 224.9877000 	 1.974475 	 -0.4830138000 	 -2.2285780000 
1062.20 	 224.9908000 	 1.974475 	 -0.4849370000 	 -2.2307080000 
1062.40 	 224.9908000 	 1.974475 	 -0.4810238000 	 -2.2274590000 
1062.60 	 224.9940000 	 1.974475 	 -0.4821237000 	 -2.2279480000 
1062.80 	 224.9956000 	 1.974475 	 -0.4850896000 	 -2.2311590000 
1063.00 	 224.9988000 	 1.974475 	 -0.4815801000 	 -2.2283490000 
1063.20 	 225.0036000 	 1.974475 	 -0.4814466000 	 -2.2272590000 
1063.40 	 225.0036000 	 1.974475 	 -0.4848226000 	 -2.2306660000 
1063.60 	 225.0067000 	 1.974475 	 -0.4823112000 	 -2.2289780000 
1063.80 	 225.0067000 	 1.974475 	 -0.4806837000 	 -2.2269380000 
1064.00 	 225.0067000 	 1.974475 	 -0.4847813000 	 -2.2303140000 
1064.20 	 225.0052000 	 1.974475 	 -0.4833221000 	 -2.2298080000 
1064.40 	 225.0036000 	 1.974475 	 -0.4801750000 	 -2.2267060000 
1064.60 	 225.0036000 	 1.974475 	 -0.4837894000 	 -2.2296910000 
1064.80 	 225.0036000 	 1.974475 	 -0.4840692000 	 -2.2303650000 
1065.00 	 225.0036000 	 1.974475 	 -0.4804357000 	 -2.2269500000 
1065.20 	 225.0036000 	 1.974475 	 -0.4835669000 	 -2.2293600000 
1065.40 	 225.0036000 	 1.974475 	 -0.4841836000 	 -2.2303840000 
1065.60 	 225.0036000 	 1.974475 	 -0.4806074000 	 -2.2270930000 
1065.80 	 224.9988000 	 1.974475 	 -0.4832999000 	 -2.2288610000 
1066.00 	 224.9988000 	 1.974475 	 -0.4845587000 	 -2.2308290000 
1066.20 	 224.9956000 	 1.974475 	 -0.4807663000 	 -2.2274110000 
1066.40 	 224.9956000 	 1.974475 	 -0.4828644000 	 -2.2284130000 
1066.60 	 224.9956000 	 1.974475 	 -0.4848417000 	 -2.2309180000 
1066.80 	 224.9988000 	 1.974475 	 -0.4808807000 	 -2.2274620000 
1067.00 	 225.0036000 	 1.974475 	 -0.4821841000 	 -2.2278020000 
1067.20 	 225.0052000 	 1.974475 	 -0.4848989000 	 -2.2310290000 
1067.40 	 225.0067000 	 1.974475 	 -0.4810778000 	 -2.2280030000 
1067.60 	 225.0067000 	 1.974475 	 -0.4816023000 	 -2.2274560000 
1067.80 	 225.0067000 	 1.974475 	 -0.4850101000 	 -2.2307650000 
1068.00 	 225.0115000 	 1.974475 	 -0.4816755000 	 -2.2284860000 
1068.20 	 225.0067000 	 1.974475 	 -0.4812559000 	 -2.2271320000 
1068.40 	 225.0067000 	 1.974475 	 -0.4849752000 	 -2.2306920000 
1068.60 	 225.0067000 	 1.974475 	 -0.4823367000 	 -2.2288860000 
1068.80 	 225.0020000 	 1.974475 	 -0.4807250000 	 -2.2270550000 
1069.00 	 224.9988000 	 1.974475 	 -0.4847431000 	 -2.2306350000 
1069.20 	 224.9988000 	 1.974475 	 -0.4826832000 	 -2.2292260000 
1069.40 	 224.9988000 	 1.974475 	 -0.4806582000 	 -2.2269150000 
1069.60 	 224.9988000 	 1.974475 	 -0.4848734000 	 -2.2305680000 
1069.80 	 224.9988000 	 1.974475 	 -0.4827468000 	 -2.2293280000 
1070.00 	 224.9988000 	 1.974475 	 -0.4805819000 	 -2.2268550000 
1070.20 	 224.9956000 	 1.974475 	 -0.4845905000 	 -2.2302530000 
1070.40 	 224.9893000 	 1.974475 	 -0.4833539000 	 -2.2297320000 
1070.60 	 224.9877000 	 1.974475 	 -0.4803403000 	 -2.2266740000 
1070.80 	 224.9861000 	 1.974475 	 -0.4837767000 	 -2.2293760000 
1071.00 	 224.9829000 	 1.974475 	 -0.4843330000 	 -2.2303070000 
1071.20 	 224.9829000 	 1.974475 	 -0.4805120000 	 -2.2270740000 
1071.40 	 224.9813000 	 1.974475 	 -0.4832236000 	 -2.2289590000 
1071.60 	 224.9797000 	 1.974475 	 -0.4847463000 	 -2.2306730000 
1071.80 	 224.9749000 	 1.974475 	 -0.4806995000 	 -2.2272010000 
1072.00 	 224.9797000 	 1.974500 	 -0.4824320000 	 -2.2278500000 
1072.20 	 224.9718000 	 1.974525 	 -0.4848353000 	 -2.2308190000 
1072.40 	 224.9749000 	 1.974525 	 -0.4812050000 	 -2.2278280000 
1072.60 	 224.9749000 	 1.974525 	 -0.4799652000 	 -2.2274910000 
1072.80 	 224.9797000 	 1.974550 	 -0.4787668000 	 -2.2306220000 
1073.00 	 224.9829000 	 1.974575 	 -0.4749648000 	 -2.2278470000 
1073.20 	 224.9877000 	 1.974600 	 -0.4752922000 	 -2.2270810000 
1073.40 	 224.9877000 	 1.974575 	 -0.4782549000 	 -2.2301100000 
1073.60 	 224.9877000 	 1.974575 	 -0.4752191000 	 -2.2281010000 
1073.80 	 224.9829000 	 1.974575 	 -0.4744116000 	 -2.2264510000 
1074.00 	 224.9813000 	 1.974575 	 -0.4782772000 	 -2.2301360000 
1074.20 	 224.9797000 	 1.974575 	 -0.4755974000 	 -2.2282860000 
1074.40 	 224.9797000 	 1.974600 	 -0.4743608000 	 -2.2265270000 
1074.60 	 224.9749000 	 1.974625 	 -0.4783249000 	 -2.2300500000 
1074.80 	 224.9797000 	 1.974650 	 -0.4756800000 	 -2.2285240000 
1075.00 	 224.9829000 	 1.974625 	 -0.4759471000 	 -2.2264100000 
1075.20 	 224.9829000 	 1.974625 	 -0.4800701000 	 -2.2299130000 
1075.40 	 224.9829000 	 1.974650 	 -0.4770978000 	 -2.2292680000 
1075.60 	 224.9877000 	 1.974675 	 -0.4747613000 	 -2.2266640000 
1075.80 	 224.9877000 	 1.974700 	 -0.4789988000 	 -2.2299420000 
1076.00 	 224.9877000 	 1.974675 	 -0.4774380000 	 -2.2294080000 
1076.20 	 224.9877000 	 1.974675 	 -0.4745611000 	 -2.2263460000 
1076.40 	 224.9877000 	 1.974675 	 -0.4785284000 	 -2.2294360000 
1076.60 	 224.9877000 	 1.974675 	 -0.4779720000 	 -2.2294650000 
1076.80 	 224.9908000 	 1.974675 	 -0.4747645000 	 -2.2262540000 
1077.00 	 224.9908000 	 1.974675 	 -0.4780674000 	 -2.2288200000 
1077.20 	 224.9988000 	 1.974675 	 -0.4782200000 	 -2.2300240000 
1077.40 	 225.0036000 	 1.974675 	 -0.4744053000 	 -2.2264540000 
1077.60 	 225.0036000 	 1.974675 	 -0.4776033000 	 -2.2284220000 
1077.80 	 225.0036000 	 1.974675 	 -0.4787699000 	 -2.2303710000 
1078.00 	 224.9988000 	 1.974675 	 -0.4745070000 	 -2.2267090000 
1078.20 	 224.9972000 	 1.974675 	 -0.4769135000 	 -2.2280660000 
1078.40 	 224.9956000 	 1.974675 	 -0.4789511000 	 -2.2305010000 
1078.60 	 224.9877000 	 1.974675 	 -0.4747009000 	 -2.2269570000 
1078.80 	 224.9829000 	 1.974675 	 -0.4765765000 	 -2.2277360000 
1079.00 	 224.9797000 	 1.974675 	 -0.4791482000 	 -2.2303870000 
1079.20 	 224.9797000 	 1.974675 	 -0.4756832000 	 -2.2272110000 
1079.40 	 224.9797000 	 1.974675 	 -0.4767036000 	 -2.2273540000 
1079.60 	 224.9829000 	 1.974700 	 -0.4797522000 	 -2.2305140000 
1079.80 	 224.9829000 	 1.974700 	 -0.4760011000 	 -2.2273890000 
1080.00 	 224.9829000 	 1.974725 	 -0.4766718000 	 -2.2271510000 
1080.20 	 224.9877000 	 1.974750 	 -0.4800065000 	 -2.2305460000 
1080.40 	 224.9877000 	 1.974725 	 -0.4816183000 	 -2.2277830000 
1080.60 	 224.9877000 	 1.974725 	 -0.4814498000 	 -2.2269570000 
1080.80 	 224.9877000 	 1.974725 	 -0.4851691000 	 -2.2304920000 
1081.00 	 224.9877000 	 1.974725 	 -0.4822095000 	 -2.2283390000 
1081.20 	 224.9829000 	 1.974725 	 -0.4808458000 	 -2.2263970000 
1081.40 	 224.9829000 	 1.974725 	 -0.4848003000 	 -2.2299100000 
1081.60 	 224.9797000 	 1.974750 	 -0.4828517000 	 -2.2289560000 
1081.80 	 224.9797000 	 1.974775 	 -0.4803944000 	 -2.2261240000 
1082.00 	 224.9797000 	 1.974800 	 -0.4841518000 	 -2.2294170000 
1082.20 	 224.9813000 	 1.974800 	 -0.4776192000 	 -2.2296020000 
1082.40 	 224.9829000 	 1.974775 	 -0.4739603000 	 -2.2264510000 
1082.60 	 224.9829000 	 1.974800 	 -0.4775778000 	 -2.2290830000 
1082.80 	 224.9829000 	 1.974825 	 -0.4778036000 	 -2.2301800000 
1083.00 	 224.9829000 	 1.974850 	 -0.4739920000 	 -2.2265980000 
1083.20 	 224.9829000 	 1.974825 	 -0.4769230000 	 -2.2281740000 
1083.40 	 224.9861000 	 1.974825 	 -0.4784743000 	 -2.2305230000 
1083.60 	 224.9877000 	 1.974825 	 -0.4744466000 	 -2.2269540000 
1083.80 	 224.9877000 	 1.974825 	 -0.4767227000 	 -2.2281580000 
1084.00 	 224.9908000 	 1.974825 	 -0.4788494000 	 -2.2305140000 
1084.20 	 224.9908000 	 1.974825 	 -0.4747836000 	 -2.2272560000 
1084.40 	 224.9956000 	 1.974825 	 -0.4760742000 	 -2.2275000000 
1084.60 	 224.9956000 	 1.974825 	 -0.4789003000 	 -2.2304850000 
1084.80 	 224.9956000 	 1.974825 	 -0.4749330000 	 -2.2276020000 
1085.00 	 224.9924000 	 1.974825 	 -0.4753208000 	 -2.2269570000 
1085.20 	 224.9908000 	 1.974825 	 -0.4787985000 	 -2.2305680000 
1085.40 	 224.9877000 	 1.974825 	 -0.4752604000 	 -2.2280280000 
1085.60 	 224.9908000 	 1.974825 	 -0.4748567000 	 -2.2267980000 
1085.80 	 224.9877000 	 1.974825 	 -0.4786968000 	 -2.2302790000 
1086.00 	 224.9877000 	 1.974825 	 -0.4758040000 	 -2.2285560000 
1086.20 	 224.9877000 	 1.974850 	 -0.4745611000 	 -2.2267980000 
1086.40 	 224.9829000 	 1.974850 	 -0.4785347000 	 -2.2301390000 
1086.60 	 224.9829000 	 1.974875 	 -0.4764748000 	 -2.2291090000 
1086.80 	 224.9797000 	 1.974875 	 -0.4743322000 	 -2.2265240000 
1087.00 	 224.9797000 	 1.974875 	 -0.4786015000 	 -2.2295480000 
1087.20 	 224.9797000 	 1.974875 	 -0.4792182000 	 -2.2298370000 
1087.40 	 224.9797000 	 1.974900 	 -0.4754671000 	 -2.2266580000 
1087.60 	 224.9829000 	 1.974900 	 -0.4771805000 	 -2.2288770000 
1087.80 	 224.9877000 	 1.974925 	 -0.4782200000 	 -2.2305110000 
1088.00 	 224.9877000 	 1.974925 	 -0.4745960000 	 -2.2269500000 
1088.20 	 224.9908000 	 1.974925 	 -0.4768372000 	 -2.2285340000 
1088.40 	 224.9908000 	 1.974925 	 -0.4785506000 	 -2.2307620000 
1088.60 	 224.9908000 	 1.974925 	 -0.4745102000 	 -2.2272460000 
1088.80 	 224.9956000 	 1.974925 	 -0.4757786000 	 -2.2277000000 
1089.00 	 224.9988000 	 1.974925 	 -0.4788335000 	 -2.2308060000 
1089.20 	 225.0036000 	 1.974925 	 -0.4753494000 	 -2.2281810000 
1089.40 	 225.0052000 	 1.974925 	 -0.4748026000 	 -2.2268070000 
1089.60 	 225.0067000 	 1.974925 	 -0.4787000000 	 -2.2304220000 
1089.80 	 225.0067000 	 1.974925 	 -0.4760710000 	 -2.2287910000 
1090.00 	 225.0067000 	 1.974925 	 -0.4743989000 	 -2.2266510000 
1090.20 	 225.0115000 	 1.974925 	 -0.4783026000 	 -2.2302340000 
1090.40 	 225.0067000 	 1.974925 	 -0.4766369000 	 -2.2294590000 
1090.60 	 225.0067000 	 1.974925 	 -0.4741828000 	 -2.2265560000 
1090.80 	 225.0067000 	 1.974925 	 -0.4781310000 	 -2.2300720000 
1091.00 	 225.0036000 	 1.974925 	 -0.4767513000 	 -2.2296810000 
1091.20 	 225.0036000 	 1.974925 	 -0.4741478000 	 -2.2266610000 
1091.40 	 224.9988000 	 1.974925 	 -0.4780833000 	 -2.2297860000 
1091.60 	 224.9988000 	 1.974925 	 -0.4769866000 	 -2.2297410000 
1091.80 	 224.9956000 	 1.974925 	 -0.4739253000 	 -2.2266800000 
1092.00 	 224.9988000 	 1.974925 	 -0.4777113000 	 -2.2297030000 
1092.20 	 224.9988000 	 1.974925 	 -0.4773808000 	 -2.2298370000 
1092.40 	 224.9956000 	 1.974925 	 -0.4738172000 	 -2.2267340000 
1092.60 	 224.9956000 	 1.974925 	 -0.4775747000 	 -2.2293310000 
1092.80 	 224.9908000 	 1.974925 	 -0.4778131000 	 -2.2301700000 
1093.00 	 224.9908000 	 1.974925 	 -0.4740079000 	 -2.2268170000 
1093.20 	 224.9877000 	 1.974925 	 -0.4772250000 	 -2.2288800000 
1093.40 	 224.9877000 	 1.974925 	 -0.4780737000 	 -2.2305970000 
1093.60 	 224.9829000 	 1.974925 	 -0.4741383000 	 -2.2270460000 
1093.80 	 224.9829000 	 1.974925 	 -0.4765066000 	 -2.2283010000 
1094.00 	 224.9829000 	 1.974925 	 -0.4785601000 	 -2.2306660000 
1094.20 	 224.9797000 	 1.974950 	 -0.4746787000 	 -2.2276470000 
1094.40 	 224.9797000 	 1.974975 	 -0.4754671000 	 -2.2271850000 
1094.60 	 224.9797000 	 1.975000 	 -0.4786205000 	 -2.2307210000 
1094.80 	 224.9749000 	 1.974975 	 -0.4756133000 	 -2.2282060000 
1095.00 	 224.9749000 	 1.974975 	 -0.4749680000 	 -2.2270740000 
1095.20 	 224.9749000 	 1.975000 	 -0.4787795000 	 -2.2304440000 
1095.40 	 224.9797000 	 1.975025 	 -0.4759852000 	 -2.2288960000 
1095.60 	 224.9765000 	 1.975050 	 -0.4744402000 	 -2.2267660000 
1095.80 	 224.9797000 	 1.975050 	 -0.4784298000 	 -2.2302500000 
1096.00 	 224.9781000 	 1.975025 	 -0.4767958000 	 -2.2295790000 
1096.20 	 224.9749000 	 1.975050 	 -0.4743290000 	 -2.2265980000 
1096.40 	 224.9749000 	 1.975075 	 -0.4779371000 	 -2.2296520000 
1096.60 	 224.9749000 	 1.975100 	 -0.4773776000 	 -2.2299230000 
1096.80 	 224.9749000 	 1.975100 	 -0.4746850000 	 -2.2268680000 
1097.00 	 224.9749000 	 1.975075 	 -0.4776160000 	 -2.2293060000 
1097.20 	 224.9718000 	 1.975100 	 -0.4785474000 	 -2.2305930000 
1097.40 	 224.9718000 	 1.975125 	 -0.4743958000 	 -2.2267600000 
1097.60 	 224.9718000 	 1.975150 	 -0.4775175000 	 -2.2287880000 
1097.80 	 224.9670000 	 1.975150 	 -0.4785665000 	 -2.2305680000 
1098.00 	 224.9718000 	 1.975175 	 -0.4747804000 	 -2.2271820000 
1098.20 	 224.9686000 	 1.975200 	 -0.4767036000 	 -2.2281460000 
1098.40 	 224.9670000 	 1.975200 	 -0.4788145000 	 -2.2309490000 
1098.60 	 224.9670000 	 1.975250 	 -0.4748281000 	 -2.2275510000 
1098.80 	 224.9718000 	 1.975250 	 -0.4763635000 	 -2.2278440000 
1099.00 	 224.9718000 	 1.975300 	 -0.4790115000 	 -2.2310540000 
1099.20 	 224.9749000 	 1.975275 	 -0.4751237000 	 -2.2279830000 
1099.40 	 224.9797000 	 1.975300 	 -0.4755815000 	 -2.2276210000 
1099.60 	 224.9829000 	 1.975325 	 -0.4791609000 	 -2.2306470000 
1099.80 	 224.9877000 	 1.975350 	 -0.4758040000 	 -2.2283870000 
1100.00 	 224.9877000 	 1.975325 	 -0.4749680000 	 -2.2271540000 
1100.20 	 224.9877000 	 1.975325 	 -0.4788876000 	 -2.2304890000 
1100.40 	 224.9908000 	 1.975325 	 -0.4763476000 	 -2.2290740000 
1100.60 	 224.9908000 	 1.975325 	 -0.4746469000 	 -2.2269600000 
1100.80 	 224.9908000 	 1.975325 	 -0.4786905000 	 -2.2301580000 
1101.00 	 224.9908000 	 1.975325 	 -0.4767736000 	 -2.2296300000 
1101.20 	 224.9908000 	 1.975325 	 -0.4741732000 	 -2.2267340000 
1101.40 	 224.9893000 	 1.975325 	 -0.4781087000 	 -2.2298560000 
1101.60 	 224.9877000 	 1.975325 	 -0.4773172000 	 -2.2299420000 
1101.80 	 224.9861000 	 1.975325 	 -0.4740556000 	 -2.2268610000 
1102.00 	 224.9829000 	 1.975325 	 -0.4779371000 	 -2.2297410000 
1102.20 	 224.9829000 	 1.975325 	 -0.4774316000 	 -2.2300720000 
1102.40 	 224.9797000 	 1.975325 	 -0.4741510000 	 -2.2266360000 
1102.60 	 224.9797000 	 1.975350 	 -0.4775429000 	 -2.2292420000 
1102.80 	 224.9797000 	 1.975375 	 -0.4780801000 	 -2.2305970000 
1103.00 	 224.9797000 	 1.975400 	 -0.4743862000 	 -2.2269540000 
1103.20 	 224.9829000 	 1.975375 	 -0.4769135000 	 -2.2285720000 
1103.40 	 224.9829000 	 1.975375 	 -0.4788653000 	 -2.2308250000 
1103.60 	 224.9829000 	 1.975400 	 -0.4749648000 	 -2.2274080000 
1103.80 	 224.9829000 	 1.975425 	 -0.4763603000 	 -2.2280760000 
1104.00 	 224.9829000 	 1.975425 	 -0.4790083000 	 -2.2310160000 
1104.20 	 224.9877000 	 1.975425 	 -0.4767799000 	 -2.2282540000 
1104.40 	 224.9829000 	 1.975425 	 -0.4769611000 	 -2.2276400000 
1104.60 	 224.9813000 	 1.975450 	 -0.4804611000 	 -2.2309270000 
1104.80 	 224.9797000 	 1.975475 	 -0.4765733000 	 -2.2286380000 
1105.00 	 224.9797000 	 1.975500 	 -0.4758167000 	 -2.2272650000 
1105.20 	 224.9813000 	 1.975475 	 -0.4800701000 	 -2.2307900000 
1105.40 	 224.9813000 	 1.975475 	 -0.4771233000 	 -2.2291660000 
1105.60 	 224.9829000 	 1.975500 	 -0.4750760000 	 -2.2269850000 
1105.80 	 224.9877000 	 1.975525 	 -0.4788145000 	 -2.2303390000 
1106.00 	 224.9845000 	 1.975550 	 -0.4776001000 	 -2.2299700000 
1106.20 	 224.9877000 	 1.975525 	 -0.4747804000 	 -2.2269250000 
1106.40 	 224.9908000 	 1.975525 	 -0.4784457000 	 -2.2301040000 
1106.60 	 224.9956000 	 1.975525 	 -0.4777718000 	 -2.2302060000 
1106.80 	 224.9988000 	 1.975525 	 -0.4744339000 	 -2.2270040000 
1107.00 	 224.9988000 	 1.975525 	 -0.4778258000 	 -2.2294780000 
1107.20 	 225.0036000 	 1.975525 	 -0.4782867000 	 -2.2306060000 
1107.40 	 225.0036000 	 1.975525 	 -0.4742590000 	 -2.2271440000 
1107.60 	 225.0067000 	 1.975525 	 -0.4770597000 	 -2.2287400000 
1107.80 	 225.0067000 	 1.975525 	 -0.4788971000 	 -2.2310260000 
1108.00 	 225.0067000 	 1.975525 	 -0.4747804000 	 -2.2275640000 
1108.20 	 225.0036000 	 1.975525 	 -0.4763857000 	 -2.2282250000 
1108.40 	 225.0036000 	 1.975525 	 -0.4790179000 	 -2.2310990000 
1108.60 	 224.9988000 	 1.975525 	 -0.4750125000 	 -2.2280340000 
1108.80 	 224.9988000 	 1.975525 	 -0.4756451000 	 -2.2275800000 
1109.00 	 224.9956000 	 1.975525 	 -0.4791037000 	 -2.2310040000 
1109.20 	 224.9988000 	 1.975525 	 -0.4760329000 	 -2.2288290000 
1109.40 	 224.9956000 	 1.975525 	 -0.4748980000 	 -2.2272080000 
1109.60 	 224.9972000 	 1.975525 	 -0.4789734000 	 -2.2307900000 
1109.80 	 224.9956000 	 1.975525 	 -0.4763190000 	 -2.2292360000 
1110.00 	 224.9940000 	 1.975525 	 -0.4745165000 	 -2.2270970000 
1110.20 	 224.9924000 	 1.975525 	 -0.4785983000 	 -2.2304150000 
1110.40 	 224.9908000 	 1.975525 	 -0.4772345000 	 -2.2299070000 
1110.60 	 224.9877000 	 1.975525 	 -0.4742336000 	 -2.2268650000 
1110.80 	 224.9845000 	 1.975525 	 -0.4779053000 	 -2.2294970000 
1111.00 	 224.9829000 	 1.975525 	 -0.4778417000 	 -2.2306380000 
1111.20 	 224.9813000 	 1.975525 	 -0.4742368000 	 -2.2271030000 
1111.40 	 224.9765000 	 1.975525 	 -0.4772409000 	 -2.2289250000 
1111.60 	 224.9797000 	 1.975550 	 -0.4787064000 	 -2.2309020000 
1111.80 	 224.9749000 	 1.975575 	 -0.4746119000 	 -2.2274910000 
1112.00 	 224.9749000 	 1.975600 	 -0.4762141000 	 -2.2282410000 
1112.20 	 224.9749000 	 1.975575 	 -0.4796473000 	 -2.2312610000 
1112.40 	 224.9749000 	 1.975575 	 -0.4760297000 	 -2.2280630000 
1112.60 	 224.9718000 	 1.975600 	 -0.4770215000 	 -2.2277800000 
1112.80 	 224.9718000 	 1.975625 	 -0.4804134000 	 -2.2311850000 
1113.00 	 224.9749000 	 1.975650 	 -0.4763412000 	 -2.2284440000 
1113.20 	 224.9797000 	 1.975650 	 -0.4765034000 	 -2.2276940000 
1113.40 	 224.9829000 	 1.975675 	 -0.4801973000 	 -2.2312390000 
1113.60 	 224.9877000 	 1.975700 	 -0.4773172000 	 -2.2293000000 
1113.80 	 224.9908000 	 1.975675 	 -0.4749552000 	 -2.2272710000 
1114.00 	 224.9908000 	 1.975675 	 -0.4788939000 	 -2.2306950000 
1114.20 	 224.9908000 	 1.975675 	 -0.4766623000 	 -2.2296110000 
1114.40 	 224.9877000 	 1.975675 	 -0.4747391000 	 -2.2269090000 
1114.60 	 224.9829000 	 1.975675 	 -0.4787222000 	 -2.2306410000 
1114.80 	 224.9797000 	 1.975675 	 -0.4769293000 	 -2.2297570000 
1115.00 	 224.9797000 	 1.975675 	 -0.4746405000 	 -2.2272010000 
1115.20 	 224.9829000 	 1.975700 	 -0.4787763000 	 -2.2303770000 
1115.40 	 224.9877000 	 1.975700 	 -0.4774539000 	 -2.2301070000 
1115.60 	 224.9877000 	 1.975750 	 -0.4745960000 	 -2.2272330000 
1115.80 	 224.9908000 	 1.975725 	 -0.4785252000 	 -2.2298910000 
1116.00 	 224.9908000 	 1.975725 	 -0.4781660000 	 -2.2308510000 
1116.20 	 224.9908000 	 1.975725 	 -0.4746628000 	 -2.2272300000 
1116.40 	 224.9908000 	 1.975725 	 -0.4774602000 	 -2.2291180000 
1116.60 	 224.9908000 	 1.975725 	 -0.4787699000 	 -2.2312930000 
1116.80 	 224.9908000 	 1.975725 	 -0.4747137000 	 -2.2276400000 
1117.00 	 224.9908000 	 1.975725 	 -0.4770947000 	 -2.2288860000 
1117.20 	 224.9908000 	 1.975725 	 -0.4789321000 	 -2.2312860000 
1117.40 	 224.9956000 	 1.975725 	 -0.4750506000 	 -2.2278750000 
1117.60 	 224.9988000 	 1.975725 	 -0.4760869000 	 -2.2282220000 
1117.80 	 224.9956000 	 1.975725 	 -0.4793739000 	 -2.2313120000 
1118.00 	 224.9988000 	 1.975725 	 -0.4759089000 	 -2.2288200000 
1118.20 	 224.9956000 	 1.975725 	 -0.4752286000 	 -2.2276340000 
1118.40 	 224.9956000 	 1.975725 	 -0.4790846000 	 -2.2312390000 
1118.60 	 224.9988000 	 1.975725 	 -0.4765669000 	 -2.2294200000 
1118.80 	 224.9988000 	 1.975725 	 -0.4747168000 	 -2.2272650000 
1119.00 	 225.0036000 	 1.975725 	 -0.4790846000 	 -2.2307780000 
1119.20 	 225.0036000 	 1.975725 	 -0.4770883000 	 -2.2300590000 
1119.40 	 225.0036000 	 1.975725 	 -0.4745960000 	 -2.2273000000 
1119.60 	 224.9988000 	 1.975725 	 -0.4783408000 	 -2.2302370000 
1119.80 	 224.9956000 	 1.975725 	 -0.4778894000 	 -2.2305420000 
1120.00 	 224.9956000 	 1.975725 	 -0.4746246000 	 -2.2272560000 
1120.20 	 224.9908000 	 1.975725 	 -0.4776319000 	 -2.2294520000 
1120.40 	 224.9956000 	 1.975725 	 -0.4786237000 	 -2.2311720000 
1120.60 	 224.9908000 	 1.975725 	 -0.4746405000 	 -2.2274370000 
1120.80 	 224.9908000 	 1.975725 	 -0.4773235000 	 -2.2290200000 
1121.00 	 224.9908000 	 1.975725 	 -0.4790433000 	 -2.2312510000 
1121.20 	 224.9893000 	 1.975725 	 -0.4748376000 	 -2.2277290000 
1121.40 	 224.9877000 	 1.975725 	 -0.4767863000 	 -2.2288350000 
1121.60 	 224.9829000 	 1.975725 	 -0.4790338000 	 -2.2312740000 
1121.80 	 224.9797000 	 1.975725 	 -0.4750347000 	 -2.2279520000 
1122.00 	 224.9797000 	 1.975725 	 -0.4762713000 	 -2.2283050000 
1122.20 	 224.9749000 	 1.975725 	 -0.4794343000 	 -2.2313690000 
1122.40 	 224.9749000 	 1.975750 	 -0.4753399000 	 -2.2283870000 
1122.60 	 224.9718000 	 1.975775 	 -0.4761028000 	 -2.2279960000 
1122.80 	 224.9670000 	 1.975800 	 -0.4793549000 	 -2.2312360000 
1123.00 	 224.9670000 	 1.975800 	 -0.4756451000 	 -2.2284730000 
1123.20 	 224.9670000 	 1.975825 	 -0.4755370000 	 -2.2276470000 
1123.40 	 224.9670000 	 1.975850 	 -0.4793231000 	 -2.2310920000 
1123.60 	 224.9670000 	 1.975875 	 -0.4766369000 	 -2.2294010000 
1123.80 	 224.9670000 	 1.975900 	 -0.4750029000 	 -2.2273410000 
1124.00 	 224.9670000 	 1.975900 	 -0.4788113000 	 -2.2306030000 
1124.20 	 224.9718000 	 1.975925 	 -0.4770502000 	 -2.2299700000 
1124.40 	 224.9734000 	 1.975950 	 -0.4746977000 	 -2.2272270000 
1124.60 	 224.9797000 	 1.975975 	 -0.4785124000 	 -2.2303800000 
1124.80 	 224.9861000 	 1.976000 	 -0.4775969000 	 -2.2302690000 
1125.00 	 224.9908000 	 1.975975 	 -0.4747423000 	 -2.2272650000 
1125.20 	 224.9988000 	 1.975975 	 -0.4783694000 	 -2.2300050000 
1125.40 	 225.0036000 	 1.975975 	 -0.4783472000 	 -2.2307940000 
1125.60 	 225.0067000 	 1.975975 	 -0.4746532000 	 -2.2273380000 
1125.80 	 225.0115000 	 1.975975 	 -0.4778226000 	 -2.2295060000 
1126.00 	 225.0147000 	 1.975975 	 -0.4787890000 	 -2.2310730000 
1126.20 	 225.0147000 	 1.975975 	 -0.4748186000 	 -2.2276620000 
1126.40 	 225.0179000 	 1.975975 	 -0.4770819000 	 -2.2288990000 
1126.60 	 225.0226000 	 1.975975 	 -0.4789797000 	 -2.2312640000 
1126.80 	 225.0258000 	 1.975975 	 -0.4750284000 	 -2.2281300000 
1127.00 	 225.0258000 	 1.975975 	 -0.4766814000 	 -2.2284250000 
1127.20 	 225.0306000 	 1.975975 	 -0.4793072000 	 -2.2315220000 
1127.40 	 225.0306000 	 1.975975 	 -0.4756769000 	 -2.2286800000 
1127.60 	 225.0338000 	 1.975975 	 -0.4759725000 	 -2.2280470000 
1127.80 	 225.0306000 	 1.975975 	 -0.4790433000 	 -2.2314290000 
1128.00 	 225.0306000 	 1.975925 	 -0.4756292000 	 -2.2286450000 
1128.20 	 225.0306000 	 1.975925 	 -0.4758167000 	 -2.2280790000 
1128.40 	 225.0258000 	 1.975900 	 -0.4793040000 	 -2.2312830000 
1128.60 	 225.0226000 	 1.975875 	 -0.4760424000 	 -2.2290290000 
1128.80 	 225.0226000 	 1.975875 	 -0.4751905000 	 -2.2273890000 
1129.00 	 225.0226000 	 1.975875 	 -0.4791514000 	 -2.2311400000 
1129.20 	 225.0226000 	 1.975875 	 -0.4764906000 	 -2.2295250000 
1129.40 	 225.0226000 	 1.975850 	 -0.4749044000 	 -2.2273190000 
1129.60 	 225.0179000 	 1.975825 	 -0.4787763000 	 -2.2308380000 
1129.80 	 225.0179000 	 1.975825 	 -0.4776446000 	 -2.2303960000 
1130.00 	 225.0147000 	 1.975825 	 -0.4745483000 	 -2.2272940000 
1130.20 	 225.0115000 	 1.975825 	 -0.4782359000 	 -2.2301450000 
1130.40 	 225.0115000 	 1.975825 	 -0.4781151000 	 -2.2309880000 
1130.60 	 225.0067000 	 1.975825 	 -0.4744879000 	 -2.2273730000 
1130.80 	 225.0036000 	 1.975825 	 -0.4776160000 	 -2.2295220000 
1131.00 	 225.0020000 	 1.975825 	 -0.4783853000 	 -2.2311690000 
1131.20 	 224.9972000 	 1.975825 	 -0.4745738000 	 -2.2276150000 
1131.40 	 224.9988000 	 1.975825 	 -0.4769516000 	 -2.2291060000 
1131.60 	 224.9988000 	 1.975825 	 -0.4788685000 	 -2.2313500000 
1131.80 	 224.9988000 	 1.975825 	 -0.4749266000 	 -2.2280340000 
1132.00 	 225.0020000 	 1.975825 	 -0.4763635000 	 -2.2283390000 
1132.20 	 225.0036000 	 1.975825 	 -0.4792245000 	 -2.2313630000 
1132.40 	 225.0052000 	 1.975825 	 -0.4754194000 	 -2.2286100000 
1132.60 	 225.0036000 	 1.975825 	 -0.4758040000 	 -2.2281140000 
1132.80 	 225.0036000 	 1.975825 	 -0.4793962000 	 -2.2313590000 
1133.00 	 225.0036000 	 1.975825 	 -0.4758390000 	 -2.2289090000 
1133.20 	 224.9988000 	 1.975825 	 -0.4753812000 	 -2.2275960000 
1133.40 	 224.9956000 	 1.975825 	 -0.4791260000 	 -2.2312800000 
1133.60 	 224.9956000 	 1.975825 	 -0.4758485000 	 -2.2289850000 
1133.80 	 224.9908000 	 1.975825 	 -0.4754734000 	 -2.2276750000 
1134.00 	 224.9908000 	 1.975825 	 -0.4790719000 	 -2.2312230000 
1134.20 	 224.9908000 	 1.975825 	 -0.4762808000 	 -2.2294680000 
1134.40 	 224.9908000 	 1.975825 	 -0.4747677000 	 -2.2274530000 
1134.60 	 224.9908000 	 1.975825 	 -0.4787159000 	 -2.2307560000 
1134.80 	 224.9956000 	 1.975825 	 -0.4769516000 	 -2.2299990000 
1135.00 	 224.9908000 	 1.975825 	 -0.4746532000 	 -2.2273030000 
1135.20 	 224.9908000 	 1.975825 	 -0.4784807000 	 -2.2305390000 
1135.40 	 224.9908000 	 1.975825 	 -0.4775365000 	 -2.2305930000 
1135.60 	 224.9908000 	 1.975825 	 -0.4745833000 	 -2.2272240000 
1135.80 	 224.9893000 	 1.975825 	 -0.4779116000 	 -2.2298620000 
1136.00 	 224.9908000 	 1.975825 	 -0.4785697000 	 -2.2311180000 
1136.20 	 224.9877000 	 1.975825 	 -0.4745356000 	 -2.2274590000 
1136.40 	 224.9877000 	 1.975825 	 -0.4772536000 	 -2.2292930000 
1136.60 	 224.9829000 	 1.975825 	 -0.4787985000 	 -2.2314990000 
1136.80 	 224.9797000 	 1.975825 	 -0.4747073000 	 -2.2278240000 
1137.00 	 224.9797000 	 1.975825 	 -0.4765129000 	 -2.2286130000 
1137.20 	 224.9797000 	 1.975825 	 -0.4790401000 	 -2.2314420000 
1137.40 	 224.9797000 	 1.975825 	 -0.4751015000 	 -2.2282660000 
1137.60 	 224.9797000 	 1.975825 	 -0.4758517000 	 -2.2278980000 
1137.80 	 224.9797000 	 1.975825 	 -0.4792055000 	 -2.2312510000 
1138.00 	 224.9781000 	 1.975825 	 -0.4756705000 	 -2.2289090000 
1138.20 	 224.9797000 	 1.975825 	 -0.4754607000 	 -2.2277360000 
1138.40 	 224.9797000 	 1.975825 	 -0.4791673000 	 -2.2312830000 
1138.60 	 224.9797000 	 1.975825 	 -0.4761823000 	 -2.2291020000 
1138.80 	 224.9797000 	 1.975825 	 -0.4749425000 	 -2.2275160000 
1139.00 	 224.9797000 	 1.975825 	 -0.4789861000 	 -2.2311400000 
1139.20 	 224.9813000 	 1.975825 	 -0.4767386000 	 -2.2297160000 
1139.40 	 224.9829000 	 1.975825 	 -0.4745865000 	 -2.2272680000 
1139.60 	 224.9829000 	 1.975875 	 -0.4786555000 	 -2.2307490000 
1139.80 	 224.9877000 	 1.975875 	 -0.4773998000 	 -2.2302720000 
1140.00 	 224.9908000 	 1.975875 	 -0.4746056000 	 -2.2272750000 
1140.20 	 224.9908000 	 1.975875 	 -0.4781818000 	 -2.2301930000 
1140.40 	 224.9908000 	 1.975875 	 -0.4779275000 	 -2.2308730000 
1140.60 	 224.9877000 	 1.975875 	 -0.4744244000 	 -2.2272940000 
1140.80 	 224.9877000 	 1.975875 	 -0.4780992000 	 -2.2297730000 
1141.00 	 224.9829000 	 1.975875 	 -0.4781723000 	 -2.2308920000 
1141.20 	 224.9829000 	 1.975875 	 -0.4746691000 	 -2.2275420000 
1141.40 	 224.9797000 	 1.975875 	 -0.4773013000 	 -2.2292300000 
1141.60 	 224.9797000 	 1.975875 	 -0.4788017000 	 -2.2312900000 
1141.80 	 224.9797000 	 1.975900 	 -0.4746787000 	 -2.2277860000 
1142.00 	 224.9829000 	 1.975925 	 -0.4767990000 	 -2.2288610000 
1142.20 	 224.9829000 	 1.975925 	 -0.4790878000 	 -2.2314710000 
1142.40 	 224.9845000 	 1.975925 	 -0.4748917000 	 -2.2279960000 
1142.60 	 224.9829000 	 1.975925 	 -0.4764811000 	 -2.2285530000 
1142.80 	 224.9797000 	 1.975925 	 -0.4789797000 	 -2.2314330000 
1143.00 	 224.9797000 	 1.975950 	 -0.4749998000 	 -2.2281300000 
1143.20 	 224.9749000 	 1.975975 	 -0.4764525000 	 -2.2286860000 
1143.40 	 224.9718000 	 1.975975 	 -0.4789734000 	 -2.2315120000 
1143.60 	 224.9670000 	 1.976000 	 -0.4750856000 	 -2.2282540000 
1143.80 	 224.9670000 	 1.976025 	 -0.4761060000 	 -2.2282220000 
1144.00 	 224.9638000 	 1.976050 	 -0.4791101000 	 -2.2314260000 
1144.20 	 224.9638000 	 1.976050 	 -0.4758072000 	 -2.2288290000 
1144.40 	 224.9638000 	 1.976075 	 -0.4756419000 	 -2.2279360000 
1144.60 	 224.9638000 	 1.976100 	 -0.4794089000 	 -2.2313560000 
1144.80 	 224.9591000 	 1.976125 	 -0.4761823000 	 -2.2291880000 
1145.00 	 224.9591000 	 1.976150 	 -0.4754416000 	 -2.2276370000 
1145.20 	 224.9638000 	 1.976175 	 -0.4792245000 	 -2.2311780000 
1145.40 	 224.9638000 	 1.976200 	 -0.4766273000 	 -2.2295280000 
1145.60 	 224.9670000 	 1.976200 	 -0.4752127000 	 -2.2274140000 
1145.80 	 224.9670000 	 1.976250 	 -0.4791101000 	 -2.2310130000 
1146.00 	 224.9749000 	 1.976250 	 -0.4769579000 	 -2.2296910000 
1146.20 	 224.9797000 	 1.976275 	 -0.4747327000 	 -2.2272970000 
1146.40 	 224.9877000 	 1.976275 	 -0.4785824000 	 -2.2302980000 
1146.60 	 224.9924000 	 1.976275 	 -0.4777845000 	 -2.2307360000 
1146.80 	 224.9988000 	 1.976275 	 -0.4745388000 	 -2.2274020000 
1147.00 	 225.0036000 	 1.976275 	 -0.4779148000 	 -2.2297950000 
1147.20 	 225.0083000 	 1.976275 	 -0.4785856000 	 -2.2311590000 
1147.40 	 225.0147000 	 1.976275 	 -0.4746596000 	 -2.2277000000 
1147.60 	 225.0163000 	 1.976275 	 -0.4770692000 	 -2.2291180000 
1147.80 	 225.0179000 	 1.976275 	 -0.4788431000 	 -2.2314740000 
1148.00 	 225.0179000 	 1.976275 	 -0.4750729000 	 -2.2282150000 
1148.20 	 225.0147000 	 1.976275 	 -0.4764398000 	 -2.2285750000 
1148.40 	 225.0147000 	 1.976275 	 -0.4791927000 	 -2.2316710000 
1148.60 	 225.0115000 	 1.976275 	 -0.4754957000 	 -2.2286770000 
1148.80 	 225.0131000 	 1.976275 	 -0.4755878000 	 -2.2279740000 
1149.00 	 225.0147000 	 1.976275 	 -0.4792023000 	 -2.2313180000 
1149.20 	 225.0147000 	 1.976275 	 -0.4763094000 	 -2.2295570000 
1149.40 	 225.0179000 	 1.976275 	 -0.4750093000 	 -2.2276880000 
1149.60 	 225.0163000 	 1.976275 	 -0.4787540000 	 -2.2310480000 
1149.80 	 225.0147000 	 1.976275 	 -0.4773331000 	 -2.2301510000 
1150.00 	 225.0131000 	 1.976275 	 -0.4745833000 	 -2.2273760000 
1150.20 	 225.0099000 	 1.976275 	 -0.4784870000 	 -2.2304120000 
1150.40 	 225.0067000 	 1.976275 	 -0.4777876000 	 -2.2307270000 
1150.60 	 225.0036000 	 1.976275 	 -0.4745515000 	 -2.2274780000 
1150.80 	 225.0036000 	 1.976275 	 -0.4779911000 	 -2.2301200000 
1151.00 	 225.0067000 	 1.976275 	 -0.4779943000 	 -2.2309110000 
1151.20 	 225.0115000 	 1.976275 	 -0.4745674000 	 -2.2275640000 
1151.40 	 225.0147000 	 1.976275 	 -0.4778290000 	 -2.2296170000 
1151.60 	 225.0179000 	 1.976225 	 -0.4784203000 	 -2.2313850000 
1151.80 	 225.0147000 	 1.976225 	 -0.4746819000 	 -2.2277360000 
1152.00 	 225.0115000 	 1.976225 	 -0.4774857000 	 -2.2294430000 
1152.20 	 225.0036000 	 1.976225 	 -0.4786491000 	 -2.2313790000 
1152.40 	 224.9972000 	 1.976225 	 -0.4746087000 	 -2.2278720000 
1152.60 	 224.9908000 	 1.976225 	 -0.4770374000 	 -2.2290870000 
1152.80 	 224.9908000 	 1.976225 	 -0.4789034000 	 -2.2316110000 
1153.00 	 224.9908000 	 1.976225 	 -0.4750919000 	 -2.2281140000 
1153.20 	 224.9908000 	 1.976225 	 -0.4761823000 	 -2.2285080000 
1153.40 	 224.9877000 	 1.976225 	 -0.4791673000 	 -2.2316140000 
1153.60 	 224.9908000 	 1.976225 	 -0.4760265000 	 -2.2290900000 
1153.80 	 224.9908000 	 1.976225 	 -0.4754543000 	 -2.2280150000 
1154.00 	 224.9908000 	 1.976225 	 -0.4793930000 	 -2.2313690000 
1154.20 	 224.9908000 	 1.976225 	 -0.4760170000 	 -2.2291880000 
1154.40 	 224.9908000 	 1.976225 	 -0.4753272000 	 -2.2276280000 
1154.60 	 224.9924000 	 1.976225 	 -0.4791164000 	 -2.2309840000 
1154.80 	 224.9908000 	 1.976225 	 -0.4772631000 	 -2.2302090000 
1155.00 	 224.9908000 	 1.976225 	 -0.4748472000 	 -2.2273600000 
1155.20 	 224.9877000 	 1.976225 	 -0.4785601000 	 -2.2306030000 
1155.40 	 224.9877000 	 1.976225 	 -0.4777336000 	 -2.2304630000 
1155.60 	 224.9877000 	 1.976225 	 -0.4747740000 	 -2.2274840000 
1155.80 	 224.9908000 	 1.976225 	 -0.4781310000 	 -2.2303300000 
1156.00 	 224.9908000 	 1.976225 	 -0.4778322000 	 -2.2306410000 
1156.20 	 224.9956000 	 1.976225 	 -0.4745674000 	 -2.2275040000 
1156.40 	 224.9988000 	 1.976225 	 -0.4780737000 	 -2.2299770000 
1156.60 	 224.9988000 	 1.976225 	 -0.4785252000 	 -2.2312290000 
1156.80 	 224.9988000 	 1.976225 	 -0.4747836000 	 -2.2277000000 
1157.00 	 224.9988000 	 1.976225 	 -0.4774252000 	 -2.2294590000 
1157.20 	 224.9988000 	 1.976225 	 -0.4789511000 	 -2.2313720000 
1157.40 	 224.9956000 	 1.976225 	 -0.4749807000 	 -2.2280340000 
1157.60 	 224.9924000 	 1.976225 	 -0.4766115000 	 -2.2286610000 
1157.80 	 224.9908000 	 1.976225 	 -0.4791864000 	 -2.2317060000 
1158.00 	 224.9877000 	 1.976225 	 -0.4756196000 	 -2.2285940000 
1158.20 	 224.9877000 	 1.976225 	 -0.4756832000 	 -2.2278370000 
1158.40 	 224.9829000 	 1.976225 	 -0.4792722000 	 -2.2312610000 
1158.60 	 224.9797000 	 1.976225 	 -0.4763381000 	 -2.2293030000 
1158.80 	 224.9797000 	 1.976225 	 -0.4750824000 	 -2.2276310000 
1159.00 	 224.9797000 	 1.976225 	 -0.4792563000 	 -2.2310070000 
1159.20 	 224.9797000 	 1.976225 	 -0.4769643000 	 -2.2299320000 
1159.40 	 224.9797000 	 1.976225 	 -0.4749457000 	 -2.2275320000 
1159.60 	 224.9829000 	 1.976225 	 -0.4789034000 	 -2.2307810000 
1159.80 	 224.9877000 	 1.976225 	 -0.4776128000 	 -2.2306190000 
1160.00 	 224.9908000 	 1.976225 	 -0.4747009000 	 -2.2272650000 
1160.20 	 224.9956000 	 1.976225 	 -0.4787699000 	 -2.2303330000 
1160.40 	 224.9908000 	 1.976225 	 -0.4783821000 	 -2.2310670000 
1160.60 	 224.9908000 	 1.976225 	 -0.4745325000 	 -2.2274970000 
1160.80 	 224.9877000 	 1.976225 	 -0.4781087000 	 -2.2297290000 
1161.00 	 224.9829000 	 1.976225 	 -0.4785633000 	 -2.2311910000 
1161.20 	 224.9797000 	 1.976225 	 -0.4748249000 	 -2.2276810000 
1161.40 	 224.9749000 	 1.976225 	 -0.4772218000 	 -2.2289880000 
1161.60 	 224.9749000 	 1.976225 	 -0.4792372000 	 -2.2315410000 
1161.80 	 224.9749000 	 1.976225 	 -0.4752350000 	 -2.2281770000 
1162.00 	 224.9749000 	 1.976225 	 -0.4767799000 	 -2.2287370000 
1162.20 	 224.9734000 	 1.976250 	 -0.4792627000 	 -2.2315310000 
1162.40 	 224.9749000 	 1.976275 	 -0.4754225000 	 -2.2284570000 
1162.60 	 224.9718000 	 1.976275 	 -0.4761060000 	 -2.2282090000 
1162.80 	 224.9718000 	 1.976300 	 -0.4793231000 	 -2.2315150000 
1163.00 	 224.9718000 	 1.976325 	 -0.4759820000 	 -2.2289210000 
1163.20 	 224.9670000 	 1.976350 	 -0.4754766000 	 -2.2277800000 
1163.40 	 224.9670000 	 1.976350 	 -0.4792182000 	 -2.2313950000 
1163.60 	 224.9718000 	 1.976375 	 -0.4764906000 	 -2.2293570000 
1163.80 	 224.9718000 	 1.976400 	 -0.4752413000 	 -2.2276530000 
1164.00 	 224.9718000 	 1.976425 	 -0.4793962000 	 -2.2312710000 
1164.20 	 224.9749000 	 1.976450 	 -0.4769707000 	 -2.2298650000 
1164.40 	 224.9749000 	 1.976450 	 -0.4748694000 	 -2.2277070000 
1164.60 	 224.9749000 	 1.976450 	 -0.4791991000 	 -2.2310480000 
1164.80 	 224.9797000 	 1.976475 	 -0.4781596000 	 -2.2308480000 
1165.00 	 224.9829000 	 1.976475 	 -0.4749680000 	 -2.2276370000 
1165.20 	 224.9877000 	 1.976475 	 -0.4781723000 	 -2.2303100000 
1165.40 	 224.9908000 	 1.976475 	 -0.4787286000 	 -2.2317000000 
1165.60 	 224.9940000 	 1.976475 	 -0.4748631000 	 -2.2279870000 
1165.80 	 224.9956000 	 1.976475 	 -0.4773680000 	 -2.2297030000 
1166.00 	 224.9956000 	 1.976475 	 -0.4792690000 	 -2.2320210000 
1166.20 	 224.9956000 	 1.976475 	 -0.4752318000 	 -2.2284890000 
1166.40 	 224.9956000 	 1.976475 	 -0.4770311000 	 -2.2291150000 
1166.60 	 224.9956000 	 1.976475 	 -0.4800542000 	 -2.2321290000 
1166.80 	 224.9956000 	 1.976475 	 -0.4765320000 	 -2.2294080000 
1167.00 	 224.9956000 	 1.976475 	 -0.4764652000 	 -2.2284410000 
1167.20 	 224.9988000 	 1.976475 	 -0.4800574000 	 -2.2318430000 
1167.40 	 224.9988000 	 1.976475 	 -0.4769707000 	 -2.2297320000 
1167.60 	 224.9988000 	 1.976475 	 -0.4760838000 	 -2.2282350000 
1167.80 	 224.9988000 	 1.976475 	 -0.4799493000 	 -2.2315500000 
1168.00 	 224.9972000 	 1.976475 	 -0.4776796000 	 -2.2303040000 
1168.20 	 224.9956000 	 1.976475 	 -0.4755529000 	 -2.2279360000 
1168.40 	 224.9908000 	 1.976475 	 -0.4795297000 	 -2.2312930000 
1168.60 	 224.9924000 	 1.976475 	 -0.4785220000 	 -2.2310130000 
1168.80 	 224.9956000 	 1.976475 	 -0.4753272000 	 -2.2277800000 
1169.00 	 225.0020000 	 1.976475 	 -0.4789829000 	 -2.2307460000 
1169.20 	 225.0067000 	 1.976475 	 -0.4791451000 	 -2.2314990000 
1169.40 	 225.0115000 	 1.976475 	 -0.4755338000 	 -2.2280760000 
1169.60 	 225.0147000 	 1.976475 	 -0.4783185000 	 -2.2299740000 
1169.80 	 225.0147000 	 1.976475 	 -0.4795933000 	 -2.2318810000 
1170.00 	 225.0115000 	 1.976475 	 -0.4756387000 	 -2.2282790000 
1170.20 	 225.0067000 	 1.976475 	 -0.4779657000 	 -2.2294240000 
1170.40 	 224.9988000 	 1.976475 	 -0.4799938000 	 -2.2320140000 
1170.60 	 224.9956000 	 1.976475 	 -0.4758739000 	 -2.2285590000 
1170.80 	 224.9908000 	 1.976475 	 -0.4772345000 	 -2.2290330000 
1171.00 	 224.9908000 	 1.976475 	 -0.4801305000 	 -2.2321380000 
1171.20 	 224.9893000 	 1.976475 	 -0.4763444000 	 -2.2289120000 
1171.40 	 224.9877000 	 1.976475 	 -0.4768403000 	 -2.2286890000 
1171.60 	 224.9877000 	 1.976475 	 -0.4801528000 	 -2.2319820000 
1171.80 	 224.9877000 	 1.976475 	 -0.4767704000 	 -2.2295320000 
1172.00 	 224.9829000 	 1.976475 	 -0.4760615000 	 -2.2281200000 
1172.20 	 224.9829000 	 1.976475 	 -0.4800542000 	 -2.2316420000 
1172.40 	 224.9829000 	 1.976475 	 -0.4778226000 	 -2.2303990000 
1172.60 	 224.9829000 	 1.976475 	 -0.4756451000 	 -2.2277930000 
1172.80 	 224.9829000 	 1.976500 	 -0.4800797000 	 -2.2312390000 
1173.00 	 224.9829000 	 1.976500 	 -0.4787763000 	 -2.2307330000 
1173.20 	 224.9813000 	 1.976525 	 -0.4757500000 	 -2.2279040000 
1173.40 	 224.9829000 	 1.976525 	 -0.4796346000 	 -2.2309560000 
1173.60 	 224.9829000 	 1.976525 	 -0.4786777000 	 -2.2313180000 
1173.80 	 224.9829000 	 1.976550 	 -0.4755274000 	 -2.2282090000 
1174.00 	 224.9829000 	 1.976575 	 -0.4794025000 	 -2.2308570000 
1174.20 	 224.9877000 	 1.976600 	 -0.4794057000 	 -2.2314390000 
1174.40 	 224.9908000 	 1.976575 	 -0.4755465000 	 -2.2282820000 
1174.60 	 224.9956000 	 1.976575 	 -0.4798889000 	 -2.2306790000 
1174.80 	 224.9956000 	 1.976575 	 -0.4804071000 	 -2.2318240000 
1175.00 	 224.9972000 	 1.976575 	 -0.4771137000 	 -2.2286260000 
1175.20 	 224.9988000 	 1.976575 	 -0.4795106000 	 -2.2298460000 
1175.40 	 224.9988000 	 1.976575 	 -0.4815642000 	 -2.2321770000 
1175.60 	 224.9972000 	 1.976575 	 -0.4776541000 	 -2.2289720000 
1175.80 	 224.9988000 	 1.976575 	 -0.4788748000 	 -2.2292300000 
1176.00 	 224.9972000 	 1.976575 	 -0.4818567000 	 -2.2323450000 
1176.20 	 224.9988000 	 1.976575 	 -0.4782104000 	 -2.2293190000 
1176.40 	 224.9988000 	 1.976575 	 -0.4782963000 	 -2.2288040000 
1176.60 	 224.9988000 	 1.976575 	 -0.4817581000 	 -2.2322080000 
1176.80 	 224.9988000 	 1.976575 	 -0.4779180000 	 -2.2297540000 
1177.00 	 224.9956000 	 1.976575 	 -0.4778544000 	 -2.2287460000 
1177.20 	 224.9956000 	 1.976575 	 -0.4823144000 	 -2.2321920000 
1177.40 	 224.9924000 	 1.976575 	 -0.4792086000 	 -2.2302090000 
1177.60 	 224.9956000 	 1.976575 	 -0.4777177000 	 -2.2284920000 
1177.80 	 224.9956000 	 1.976575 	 -0.4820410000 	 -2.2318080000 
1178.00 	 224.9988000 	 1.976575 	 -0.4800320000 	 -2.2305580000 
1178.20 	 225.0020000 	 1.976575 	 -0.4771487000 	 -2.2280880000 
1178.40 	 225.0004000 	 1.976575 	 -0.4810206000 	 -2.2313690000 
1178.60 	 224.9988000 	 1.976575 	 -0.4806264000 	 -2.2312510000 
1178.80 	 224.9956000 	 1.976575 	 -0.4772568000 	 -2.2280910000 
1179.00 	 224.9956000 	 1.976575 	 -0.4811541000 	 -2.2310420000 
1179.20 	 224.9956000 	 1.976575 	 -0.4803594000 	 -2.2314900000 
1179.40 	 224.9908000 	 1.976575 	 -0.4773617000 	 -2.2281620000 
1179.60 	 224.9908000 	 1.976575 	 -0.4806964000 	 -2.2304410000 
1179.80 	 224.9908000 	 1.976575 	 -0.4811319000 	 -2.2318240000 
1180.00 	 224.9956000 	 1.976575 	 -0.4773998000 	 -2.2283710000 
1180.20 	 224.9956000 	 1.976575 	 -0.4799366000 	 -2.2298240000 
1180.40 	 224.9988000 	 1.976575 	 -0.4818884000 	 -2.2322240000 
1180.60 	 224.9988000 	 1.976575 	 -0.4777336000 	 -2.2288350000 
1180.80 	 224.9988000 	 1.976575 	 -0.4793707000 	 -2.2293980000 
1181.00 	 224.9988000 	 1.976575 	 -0.4821269000 	 -2.2323510000 
1181.20 	 224.9956000 	 1.976575 	 -0.4787827000 	 -2.2295190000 
1181.40 	 224.9908000 	 1.976575 	 -0.4787668000 	 -2.2287940000 
1181.60 	 224.9893000 	 1.976575 	 -0.4822668000 	 -2.2322780000 
1181.80 	 224.9877000 	 1.976575 	 -0.4785824000 	 -2.2298080000 
1182.00 	 224.9877000 	 1.976575 	 -0.4772472000 	 -2.2285840000 
1182.20 	 224.9877000 	 1.976575 	 -0.4811414000 	 -2.2321350000 
1182.40 	 224.9908000 	 1.976575 	 -0.4787000000 	 -2.2303610000 
1182.60 	 224.9877000 	 1.976575 	 -0.4770342000 	 -2.2282820000 
1182.80 	 224.9829000 	 1.976575 	 -0.4811923000 	 -2.2315950000 
1183.00 	 224.9797000 	 1.976575 	 -0.4794025000 	 -2.2310760000 
1183.20 	 224.9749000 	 1.976575 	 -0.4768976000 	 -2.2281840000 
1183.40 	 224.9718000 	 1.976575 	 -0.4801750000 	 -2.2310100000 
1183.60 	 224.9670000 	 1.976600 	 -0.4826164000 	 -2.2314670000 
1183.80 	 224.9638000 	 1.976625 	 -0.4791927000 	 -2.2282730000 
1184.00 	 224.9670000 	 1.976650 	 -0.4825719000 	 -2.2305650000 
1184.20 	 224.9686000 	 1.976700 	 -0.4831155000 	 -2.2318330000 
1184.40 	 224.9718000 	 1.976700 	 -0.4750601000 	 -2.2282570000 
1184.60 	 224.9749000 	 1.976700 	 -0.4784203000 	 -2.2300940000 
1184.80 	 224.9797000 	 1.976725 	 -0.4804961000 	 -2.2324020000 
1185.00 	 224.9749000 	 1.976725 	 -0.4763603000 	 -2.2289090000 
1185.20 	 224.9749000 	 1.976725 	 -0.4770597000 	 -2.2291280000 
1185.40 	 224.9749000 	 1.976750 	 -0.4799461000 	 -2.2323040000 
1185.60 	 224.9749000 	 1.976775 	 -0.4764144000 	 -2.2297540000 
1185.80 	 224.9797000 	 1.976800 	 -0.4762650000 	 -2.2286260000 
1186.00 	 224.9797000 	 1.976775 	 -0.4798412000 	 -2.2320560000 
1186.20 	 224.9829000 	 1.976775 	 -0.4772091000 	 -2.2304380000 
1186.40 	 224.9829000 	 1.976800 	 -0.4754766000 	 -2.2283050000 
1186.60 	 224.9877000 	 1.976825 	 -0.4793676000 	 -2.2316960000 
1186.80 	 224.9877000 	 1.976850 	 -0.4777876000 	 -2.2312480000 
1187.00 	 224.9908000 	 1.976825 	 -0.4753494000 	 -2.2283430000 
1187.20 	 224.9908000 	 1.976825 	 -0.4794534000 	 -2.2316140000 
1187.40 	 224.9908000 	 1.976825 	 -0.4785474000 	 -2.2316230000 
1187.60 	 224.9956000 	 1.976825 	 -0.4754225000 	 -2.2282310000 
1187.80 	 224.9972000 	 1.976825 	 -0.4787572000 	 -2.2309780000 
1188.00 	 224.9988000 	 1.976825 	 -0.4794280000 	 -2.2321610000 
1188.20 	 225.0036000 	 1.976825 	 -0.4754957000 	 -2.2288580000 
1188.40 	 225.0036000 	 1.976825 	 -0.4780261000 	 -2.2301860000 
1188.60 	 225.0036000 	 1.976825 	 -0.4798698000 	 -2.2323960000 
1188.80 	 225.0036000 	 1.976825 	 -0.4758771000 	 -2.2291020000 
1189.00 	 225.0036000 	 1.976825 	 -0.4769993000 	 -2.2292610000 
1189.20 	 225.0036000 	 1.976825 	 -0.4802004000 	 -2.2325420000 
1189.40 	 225.0036000 	 1.976825 	 -0.4767259000 	 -2.2298270000 
1189.60 	 225.0036000 	 1.976825 	 -0.4765383000 	 -2.2289820000 
1189.80 	 225.0067000 	 1.976825 	 -0.4802386000 	 -2.2323990000 
1190.00 	 225.0067000 	 1.976825 	 -0.4769357000 	 -2.2301360000 
1190.20 	 225.0083000 	 1.976825 	 -0.4764970000 	 -2.2287180000 
1190.40 	 225.0067000 	 1.976825 	 -0.4801369000 	 -2.2321480000 
1190.60 	 225.0052000 	 1.976825 	 -0.4776128000 	 -2.2307620000 
1190.80 	 225.0036000 	 1.976825 	 -0.4755592000 	 -2.2284820000 
1191.00 	 225.0036000 	 1.976825 	 -0.4797872000 	 -2.2318970000 
1191.20 	 225.0067000 	 1.976825 	 -0.4783154000 	 -2.2314770000 
1191.40 	 225.0067000 	 1.976825 	 -0.4754957000 	 -2.2283780000 
1191.60 	 225.0115000 	 1.976825 	 -0.4794248000 	 -2.2315760000 
1191.80 	 225.0115000 	 1.976825 	 -0.4789352000 	 -2.2318110000 
1192.00 	 225.0115000 	 1.976825 	 -0.4755878000 	 -2.2284760000 
1192.20 	 225.0131000 	 1.976825 	 -0.4787032000 	 -2.2308350000 
1192.40 	 225.0115000 	 1.976825 	 -0.4797236000 	 -2.2321990000 
1192.60 	 225.0115000 	 1.976825 	 -0.4757023000 	 -2.2285970000 
1192.80 	 225.0115000 	 1.976825 	 -0.4781882000 	 -2.2301640000 
1193.00 	 225.0115000 	 1.976825 	 -0.4800860000 	 -2.2324590000 
1193.20 	 225.0147000 	 1.976825 	 -0.4762459000 	 -2.2291880000 
1193.40 	 225.0147000 	 1.976825 	 -0.4772695000 	 -2.2294170000 
1193.60 	 225.0147000 	 1.976825 	 -0.4804643000 	 -2.2327230000 
1193.80 	 225.0131000 	 1.976825 	 -0.4768467000 	 -2.2298340000 
1194.00 	 225.0115000 	 1.976825 	 -0.4765224000 	 -2.2289250000 
1194.20 	 225.0067000 	 1.976825 	 -0.4803880000 	 -2.2325900000 
1194.40 	 224.9988000 	 1.976825 	 -0.4771646000 	 -2.2303610000 
1194.60 	 224.9956000 	 1.976825 	 -0.4762745000 	 -2.2286480000 
1194.80 	 224.9908000 	 1.976825 	 -0.4801846000 	 -2.2322560000 
1195.00 	 224.9877000 	 1.976825 	 -0.4775556000 	 -2.2306470000 
1195.20 	 224.9908000 	 1.976825 	 -0.4761410000 	 -2.2285560000 
1195.40 	 224.9940000 	 1.976825 	 -0.4800192000 	 -2.2318810000 
1195.60 	 224.9956000 	 1.976825 	 -0.4783344000 	 -2.2313500000 
1195.80 	 224.9908000 	 1.976825 	 -0.4757627000 	 -2.2284630000 
1196.00 	 224.9877000 	 1.976825 	 -0.4793421000 	 -2.2311810000 
1196.20 	 224.9861000 	 1.976825 	 -0.4794343000 	 -2.2320330000 
1196.40 	 224.9829000 	 1.976825 	 -0.4757023000 	 -2.2285490000 
1196.60 	 224.9797000 	 1.976825 	 -0.4782804000 	 -2.2302150000 
1196.80 	 224.9797000 	 1.976825 	 -0.4800606000 	 -2.2324560000 
1197.00 	 224.9829000 	 1.976825 	 -0.4760329000 	 -2.2290830000 
1197.20 	 224.9877000 	 1.976825 	 -0.4774380000 	 -2.2294110000 
1197.40 	 224.9877000 	 1.976825 	 -0.4803848000 	 -2.2325900000 
1197.60 	 224.9908000 	 1.976825 	 -0.4766146000 	 -2.2296490000 
1197.80 	 224.9877000 	 1.976825 	 -0.4766846000 	 -2.2288860000 
1198.00 	 224.9877000 	 1.976825 	 -0.4803085000 	 -2.2323580000 
1198.20 	 224.9829000 	 1.976825 	 -0.4772600000 	 -2.2302280000 
1198.40 	 224.9829000 	 1.976825 	 -0.4761569000 	 -2.2285560000 
1198.60 	 224.9797000 	 1.976825 	 -0.4800129000 	 -2.2318520000 
1198.80 	 224.9749000 	 1.976825 	 -0.4783217000 	 -2.2312360000 
1199.00 	 224.9718000 	 1.976825 	 -0.4758199000 	 -2.2286540000 
1199.20 	 224.9670000 	 1.976850 	 -0.4795392000 	 -2.2315340000 
1199.40 	 224.9670000 	 1.976875 	 -0.4786301000 	 -2.2316930000 
1199.60 	 224.9670000 	 1.976900 	 -0.4753780000 	 -2.2283900000 
1199.80 	 224.9718000 	 1.976950 	 -0.4789957000 	 -2.2310610000 
1200.00 	 224.9718000 	 1.976950 	 -0.4791196000 	 -2.2321320000 
1200.20 	 224.9718000 	 1.976950 	 -0.4754671000 	 -2.2285780000 
1200.40 	 224.9749000 	 1.977000 	 -0.4786269000 	 -2.2310040000 
1200.60 	 224.9797000 	 1.976975 	 -0.4791482000 	 -2.2321540000 
1200.80 	 224.9797000 	 1.977000 	 -0.4759598000 	 -2.2288200000 
1201.00 	 224.9797000 	 1.977025 	 -0.4783281000 	 -2.2302180000 
1201.20 	 224.9797000 	 1.977050 	 -0.4800288000 	 -2.2325130000 
1201.40 	 224.9829000 	 1.977025 	 -0.4784203000 	 -2.2291280000 
1201.60 	 224.9829000 	 1.977025 	 -0.4799747000 	 -2.2296910000 
1201.80 	 224.9877000 	 1.977025 	 -0.4825719000 	 -2.2326820000 
1202.00 	 224.9908000 	 1.977025 	 -0.4787477000 	 -2.2296940000 
1202.20 	 224.9956000 	 1.977025 	 -0.4791578000 	 -2.2290830000 
1202.40 	 224.9956000 	 1.977025 	 -0.4825083000 	 -2.2325070000 
1202.60 	 224.9956000 	 1.977025 	 -0.4794693000 	 -2.2305110000 
1202.80 	 224.9988000 	 1.977025 	 -0.4785347000 	 -2.2289020000 
1203.00 	 224.9988000 	 1.977025 	 -0.4824003000 	 -2.2324400000 
1203.20 	 224.9988000 	 1.977025 	 -0.4799366000 	 -2.2309460000 
1203.40 	 224.9988000 	 1.977025 	 -0.4778925000 	 -2.2286030000 
1203.60 	 224.9988000 	 1.977025 	 -0.4816183000 	 -2.2319790000 
1203.80 	 224.9988000 	 1.977025 	 -0.4803753000 	 -2.2313590000 
1204.00 	 224.9956000 	 1.977025 	 -0.4777177000 	 -2.2285620000 
1204.20 	 224.9988000 	 1.977025 	 -0.4812654000 	 -2.2313750000 
1204.40 	 224.9972000 	 1.977025 	 -0.4807536000 	 -2.2317310000 
1204.60 	 224.9988000 	 1.977025 	 -0.4774984000 	 -2.2284630000 
1204.80 	 225.0020000 	 1.977025 	 -0.4806868000 	 -2.2309910000 
1205.00 	 225.0036000 	 1.977025 	 -0.4816087000 	 -2.2321380000 
1205.20 	 225.0067000 	 1.977025 	 -0.4776001000 	 -2.2288100000 
1205.40 	 225.0052000 	 1.977025 	 -0.4801687000 	 -2.2303960000 
1205.60 	 225.0067000 	 1.977025 	 -0.4816564000 	 -2.2323770000 
1205.80 	 225.0083000 	 1.977025 	 -0.4776414000 	 -2.2288610000 
1206.00 	 225.0067000 	 1.977025 	 -0.4796982000 	 -2.2298150000 
1206.20 	 225.0067000 	 1.977025 	 -0.4820506000 	 -2.2325740000 
1206.40 	 225.0036000 	 1.977025 	 -0.4780102000 	 -2.2294010000 
1206.60 	 225.0036000 	 1.977025 	 -0.4787858000 	 -2.2293500000 
1206.80 	 224.9988000 	 1.977025 	 -0.4820474000 	 -2.2326340000 
1207.00 	 224.9988000 	 1.977025 	 -0.4786682000 	 -2.2300590000 
1207.20 	 225.0036000 	 1.977025 	 -0.4782677000 	 -2.2287650000 
1207.40 	 225.0036000 	 1.977025 	 -0.4820919000 	 -2.2322720000 
1207.60 	 225.0036000 	 1.977025 	 -0.4798380000 	 -2.2307400000 
1207.80 	 225.0036000 	 1.977025 	 -0.4776955000 	 -2.2286700000 
1208.00 	 225.0036000 	 1.977025 	 -0.4812590000 	 -2.2316930000 
1208.20 	 225.0036000 	 1.977025 	 -0.4797395000 	 -2.2314070000 
1208.40 	 225.0036000 	 1.977025 	 -0.4764112000 	 -2.2284570000 
1208.60 	 225.0052000 	 1.977025 	 -0.4803785000 	 -2.2312230000 
1208.80 	 225.0067000 	 1.977025 	 -0.4800256000 	 -2.2320300000 
1209.00 	 225.0067000 	 1.977025 	 -0.4765352000 	 -2.2286640000 
1209.20 	 225.0036000 	 1.977025 	 -0.4790052000 	 -2.2300270000 
1209.40 	 225.0036000 	 1.977025 	 -0.4811192000 	 -2.2326950000 
1209.60 	 225.0036000 	 1.977025 	 -0.4769770000 	 -2.2294080000 
1209.80 	 225.0036000 	 1.977025 	 -0.4781723000 	 -2.2295380000 
1210.00 	 224.9988000 	 1.977025 	 -0.4812209000 	 -2.2325580000 
1210.20 	 224.9988000 	 1.977025 	 -0.4774507000 	 -2.2298270000 
1210.40 	 224.9956000 	 1.977025 	 -0.4774348000 	 -2.2289820000 
1210.60 	 224.9956000 	 1.977025 	 -0.4809729000 	 -2.2324820000 
1210.80 	 224.9940000 	 1.977025 	 -0.4777813000 	 -2.2302690000 
1211.00 	 224.9908000 	 1.977025 	 -0.4768690000 	 -2.2287210000 
1211.20 	 224.9908000 	 1.977025 	 -0.4807917000 	 -2.2322300000 
1211.40 	 224.9956000 	 1.977025 	 -0.4785506000 	 -2.2308830000 
1211.60 	 224.9924000 	 1.977025 	 -0.4765447000 	 -2.2285940000 
1211.80 	 224.9972000 	 1.977025 	 -0.4806010000 	 -2.2321000000 
1212.00 	 224.9956000 	 1.977025 	 -0.4790211000 	 -2.2312670000 
1212.20 	 224.9988000 	 1.977025 	 -0.4763063000 	 -2.2284130000 
1212.40 	 224.9956000 	 1.977025 	 -0.4801337000 	 -2.2315760000 
1212.60 	 224.9956000 	 1.977025 	 -0.4797300000 	 -2.2319670000 
1212.80 	 224.9908000 	 1.977025 	 -0.4763508000 	 -2.2284320000 
1213.00 	 224.9877000 	 1.977025 	 -0.4795106000 	 -2.2309210000 
1213.20 	 224.9829000 	 1.977050 	 -0.4804071000 	 -2.2324150000 
1213.40 	 224.9829000 	 1.977075 	 -0.4763953000 	 -2.2289120000 
1213.60 	 224.9797000 	 1.977075 	 -0.4787000000 	 -2.2299800000 
1213.80 	 224.9797000 	 1.977075 	 -0.4808775000 	 -2.2326120000 
1214.00 	 224.9749000 	 1.977075 	 -0.4777813000 	 -2.2294650000 
1214.20 	 224.9749000 	 1.977100 	 -0.4798444000 	 -2.2295090000 
1214.40 	 224.9749000 	 1.977125 	 -0.4834334000 	 -2.2325680000 
1214.60 	 224.9749000 	 1.977150 	 -0.4798253000 	 -2.2298080000 
1214.80 	 224.9718000 	 1.977150 	 -0.4797872000 	 -2.2291850000 
1215.00 	 224.9749000 	 1.977125 	 -0.4831346000 	 -2.2325580000 
1215.20 	 224.9718000 	 1.977150 	 -0.4797014000 	 -2.2304690000 
1215.40 	 224.9749000 	 1.977175 	 -0.4785538000 	 -2.2287150000 
1215.60 	 224.9734000 	 1.977200 	 -0.4824480000 	 -2.2323040000 
1215.80 	 224.9797000 	 1.977200 	 -0.4832490000 	 -2.2310800000 
1216.00 	 224.9829000 	 1.977200 	 -0.4780769000 	 -2.2285300000 
1216.20 	 224.9908000 	 1.977250 	 -0.4820887000 	 -2.2319320000 
1216.40 	 224.9908000 	 1.977225 	 -0.4807631000 	 -2.2318430000 
1216.60 	 224.9956000 	 1.977225 	 -0.4758803000 	 -2.2287080000 
1216.80 	 224.9940000 	 1.977225 	 -0.4793008000 	 -2.2312320000 
1217.00 	 224.9956000 	 1.977225 	 -0.4795679000 	 -2.2323670000 
1217.20 	 224.9956000 	 1.977225 	 -0.4759089000 	 -2.2288130000 
1217.40 	 224.9988000 	 1.977225 	 -0.4781755000 	 -2.2302820000 
1217.60 	 225.0036000 	 1.977225 	 -0.4803944000 	 -2.2327900000 
1217.80 	 225.0052000 	 1.977225 	 -0.4763476000 	 -2.2295670000 
1218.00 	 225.0067000 	 1.977225 	 -0.4772695000 	 -2.2295480000 
1218.20 	 225.0067000 	 1.977225 	 -0.4806074000 	 -2.2326920000 
1218.40 	 225.0067000 	 1.977225 	 -0.4771582000 	 -2.2302370000 
1218.60 	 225.0067000 	 1.977225 	 -0.4766210000 	 -2.2290130000 
1218.80 	 225.0067000 	 1.977225 	 -0.4804865000 	 -2.2324820000 
1219.00 	 225.0067000 	 1.977225 	 -0.4778353000 	 -2.2309020000 
1219.20 	 225.0067000 	 1.977225 	 -0.4762141000 	 -2.2286100000 
1219.40 	 225.0115000 	 1.977225 	 -0.4801782000 	 -2.2319540000 
1219.60 	 225.0067000 	 1.977225 	 -0.4788462000 	 -2.2318330000 
1219.80 	 225.0099000 	 1.977225 	 -0.4759026000 	 -2.2285110000 
1220.00 	 225.0067000 	 1.977225 	 -0.4795615000 	 -2.2315250000 
1220.20 	 225.0067000 	 1.977225 	 -0.4794566000 	 -2.2323070000 
1220.40 	 225.0067000 	 1.977225 	 -0.4758962000 	 -2.2287150000 
1220.60 	 225.0067000 	 1.977225 	 -0.4787954000 	 -2.2306730000 
1220.80 	 225.0036000 	 1.977225 	 -0.4801241000 	 -2.2326370000 
1221.00 	 224.9988000 	 1.977225 	 -0.4761124000 	 -2.2290990000 
1221.20 	 224.9956000 	 1.977225 	 -0.4779212000 	 -2.2297070000 
1221.40 	 224.9956000 	 1.977225 	 -0.4805279000 	 -2.2327230000 
1221.60 	 224.9956000 	 1.977225 	 -0.4767799000 	 -2.2296970000 
1221.80 	 224.9908000 	 1.977225 	 -0.4772472000 	 -2.2293350000 
1222.00 	 224.9908000 	 1.977225 	 -0.4806995000 	 -2.2327110000 
1222.20 	 224.9908000 	 1.977225 	 -0.4771201000 	 -2.2301640000 
1222.40 	 224.9956000 	 1.977225 	 -0.4767450000 	 -2.2287560000 
1222.60 	 224.9972000 	 1.977225 	 -0.4806932000 	 -2.2323420000 
1222.80 	 225.0036000 	 1.977225 	 -0.4785156000 	 -2.2312100000 
1223.00 	 225.0067000 	 1.977225 	 -0.4760138000 	 -2.2286350000 
1223.20 	 225.0115000 	 1.977225 	 -0.4800892000 	 -2.2319630000 
1223.40 	 225.0115000 	 1.977225 	 -0.4789766000 	 -2.2315280000 
1223.60 	 225.0115000 	 1.977225 	 -0.4759852000 	 -2.2285590000 
1223.80 	 225.0131000 	 1.977225 	 -0.4794057000 	 -2.2312100000 
1224.00 	 225.0115000 	 1.977225 	 -0.4797459000 	 -2.2322110000 
1224.20 	 225.0115000 	 1.977225 	 -0.4760107000 	 -2.2286540000 
1224.40 	 225.0115000 	 1.977225 	 -0.4784966000 	 -2.2300660000 
1224.60 	 225.0099000 	 1.977225 	 -0.4805025000 	 -2.2327360000 
1224.80 	 225.0067000 	 1.977225 	 -0.4765161000 	 -2.2292770000 
1225.00 	 225.0036000 	 1.977225 	 -0.4776891000 	 -2.2294650000 
1225.20 	 225.0036000 	 1.977225 	 -0.4808489000 	 -2.2328310000 
1225.40 	 224.9988000 	 1.977225 	 -0.4771868000 	 -2.2297760000 
1225.60 	 224.9956000 	 1.977225 	 -0.4771328000 	 -2.2291060000 
1225.80 	 224.9940000 	 1.977225 	 -0.4807758000 	 -2.2324940000 
1226.00 	 224.9877000 	 1.977225 	 -0.4784075000 	 -2.2308640000 
1226.20 	 224.9829000 	 1.977225 	 -0.4764175000 	 -2.2287180000 
1226.40 	 224.9797000 	 1.977225 	 -0.4804579000 	 -2.2322110000 
1226.60 	 224.9797000 	 1.977225 	 -0.4788113000 	 -2.2313880000 
1226.80 	 224.9829000 	 1.977225 	 -0.4762332000 	 -2.2285940000 
1227.00 	 224.9861000 	 1.977225 	 -0.4800352000 	 -2.2316300000 
1227.20 	 224.9908000 	 1.977225 	 -0.4794566000 	 -2.2319890000 
1227.40 	 224.9940000 	 1.977225 	 -0.4760107000 	 -2.2286350000 
1227.60 	 224.9956000 	 1.977225 	 -0.4791260000 	 -2.2308730000 
1227.80 	 224.9908000 	 1.977225 	 -0.4803085000 	 -2.2324180000
[truncated: 358,793 more chars]
