# Supplementary material for: Scott Blair Fractional-Type Viscoelastic Behavior of Clear Spruce Wood: Influence of Compression Wood on Power-Law Stiffness Parameters
Source: Materials (Basel). 2024 Nov 9;17(22):5477. doi: 10.3390/ma17225477 (PMC11595321; doi:10.3390/ma17225477)
Supplement: Supplementary file 1 [file materials-17-05477-s001.zip › DATA_MDPI_upload.d/00_12_225.txt]

Bezeichnung: 	 00_12_225 
Bezeichnung Kofler: 	 12 
temperature [deg C] 	 moisture content [%] 	 raw density [kg/m³] 	 width [mm] 	 height [mm] 	 length [mm] 	 creepforce [N] 	 holding time [s] 	 reaction wood [%] 
20 	 11.70 	 577.4 	 14.99 	 15.07 	 240 	 225 	 1800 	 53.27 
-------------- Daten Shimadzu AGX 10 kN & 2 x HBM WA 20 -------------- 
1 _ 1 
Zeit 	 Kraft 	 Weg 	 Ext.1 	 Ext.2 
sec 	 N 	 mm 	 mm 	 mm 
0.00 	 5.0624210 	 0.000000 	 -0.0040690100 	 -0.0034046170 
0.20 	 5.0576530 	 0.002375 	 -0.0007247925 	 -0.0001017253 
0.40 	 5.0576530 	 0.005675 	 -0.0045808160 	 -0.0028546650 
0.60 	 5.6870780 	 0.009000 	 -0.0047016140 	 -0.0043741860 
0.80 	 6.0272220 	 0.012350 	 0.0005435944 	 -0.0089677170 
1.00 	 6.0462950 	 0.015675 	 0.0029309590 	 -0.0152524300 
1.20 	 6.2131880 	 0.019000 	 0.0045077000 	 -0.0245952600 
1.40 	 6.3562390 	 0.022350 	 0.0145785000 	 -0.0255235000 
1.60 	 6.5787630 	 0.025675 	 0.0140063000 	 -0.0295702600 
1.80 	 6.7265830 	 0.029000 	 0.0188700400 	 -0.0397586800 
2.00 	 6.8855290 	 0.032350 	 0.0258700000 	 -0.0403722100 
2.20 	 6.9840750 	 0.035675 	 0.0271288500 	 -0.0477981600 
2.40 	 7.1255360 	 0.039000 	 0.0272528300 	 -0.0567849500 
2.60 	 7.2876610 	 0.042350 	 0.0371297200 	 -0.0601959200 
2.80 	 7.4291230 	 0.045675 	 0.0439198800 	 -0.0664901700 
3.00 	 7.5896580 	 0.049025 	 0.0438213300 	 -0.0730323800 
3.20 	 7.7056880 	 0.052350 	 0.0508372000 	 -0.0763066600 
3.40 	 7.8868870 	 0.055675 	 0.0549856800 	 -0.0796826700 
3.60 	 8.0553690 	 0.059000 	 0.0570424400 	 -0.0883038900 
3.80 	 8.1284840 	 0.062350 	 0.0641250600 	 -0.0941562700 
4.00 	 8.2953770 	 0.065675 	 0.0714556400 	 -0.0955232000 
4.20 	 8.4034610 	 0.069000 	 0.0706799800 	 -0.1038170000 
4.40 	 8.5433320 	 0.072350 	 0.0767803200 	 -0.1095804000 
4.60 	 8.6339310 	 0.075675 	 0.0814183600 	 -0.1103306000 
4.80 	 8.8087720 	 0.079025 	 0.0831381500 	 -0.1188691000 
5.00 	 8.9104970 	 0.082350 	 0.0897916200 	 -0.1249663000 
5.20 	 9.0392430 	 0.085675 	 0.0982475300 	 -0.1285521000 
5.40 	 9.1298420 	 0.089000 	 0.1017443000 	 -0.1360194000 
5.60 	 9.2252090 	 0.092350 	 0.1024914000 	 -0.1438173000 
5.80 	 9.3015030 	 0.095675 	 0.1120536000 	 -0.1466783000 
6.00 	 9.5049540 	 0.099025 	 0.1203028000 	 -0.1516247000 
6.20 	 9.6750260 	 0.102350 	 0.1171049000 	 -0.1607831000 
6.40 	 9.8148980 	 0.105675 	 0.1283042000 	 -0.1621437000 
6.60 	 9.8784760 	 0.109000 	 0.1285966000 	 -0.1678085000 
6.80 	 9.9356970 	 0.112350 	 0.1294899000 	 -0.1752885000 
6.85 	 10.0231200 	 0.113175 	 0.1357428000 	 -0.1729107000 
7.00 	 10.1486800 	 0.119075 	 0.1397006000 	 -0.1803017000 
7.20 	 11.6459500 	 0.176400 	 0.2078183000 	 -0.2540556000 
7.40 	 16.1790800 	 0.285850 	 0.4053911000 	 -0.4612287000 
7.60 	 21.8296100 	 0.391150 	 0.6024265000 	 -0.6796042000 
7.80 	 27.9537800 	 0.445200 	 0.6397660000 	 -0.7633686000 
8.00 	 31.3027700 	 0.483300 	 0.6360435000 	 -0.8042367000 
8.20 	 36.3461200 	 0.533900 	 0.6339836000 	 -0.8624458000 
8.40 	 40.6233500 	 0.573050 	 0.6174088000 	 -0.8942318000 
8.60 	 44.8846800 	 0.614925 	 0.5804539000 	 -0.9312375000 
8.80 	 49.5465600 	 0.655675 	 0.5442269000 	 -0.9663200000 
9.00 	 53.8206100 	 0.693900 	 0.5154641000 	 -0.9990851000 
9.20 	 58.0803600 	 0.733225 	 0.4789289000 	 -1.0300190000 
9.40 	 62.5991800 	 0.772750 	 0.4404958000 	 -1.0670380000 
9.60 	 66.8907200 	 0.811200 	 0.4098288000 	 -1.0966490000 
9.80 	 71.3157700 	 0.849200 	 0.3745969000 	 -1.1279870000 
10.00 	 75.6247900 	 0.887200 	 0.3371143000 	 -1.1620040000 
10.20 	 80.0689100 	 0.924950 	 0.3050518000 	 -1.1931010000 
10.40 	 84.3302400 	 0.961925 	 0.2738571000 	 -1.2250520000 
10.60 	 88.7537000 	 0.998350 	 0.2353573000 	 -1.2598610000 
10.80 	 93.0293400 	 1.034375 	 0.2021313000 	 -1.2914180000 
11.00 	 97.2223300 	 1.070700 	 0.1723798000 	 -1.3201780000 
11.20 	 101.6839000 	 1.107025 	 0.1358191000 	 -1.3580800000 
11.40 	 106.1153000 	 1.143125 	 0.1027838000 	 -1.3875200000 
11.60 	 110.5626000 	 1.179075 	 0.0723552700 	 -1.4130940000 
11.80 	 115.0338000 	 1.214700 	 0.0364716800 	 -1.4457000000 
12.00 	 119.4731000 	 1.250050 	 0.0032520290 	 -1.4820260000 
12.20 	 124.0587000 	 1.284825 	 -0.0255139700 	 -1.5095270000 
12.40 	 128.5728000 	 1.318975 	 -0.0579961100 	 -1.5393190000 
12.60 	 133.1075000 	 1.352700 	 -0.0916671800 	 -1.5714740000 
12.80 	 137.4817000 	 1.386275 	 -0.1177343000 	 -1.6003000000 
13.00 	 141.9767000 	 1.419850 	 -0.1470534000 	 -1.6264530000 
13.20 	 146.5193000 	 1.453075 	 -0.1799965000 	 -1.6585350000 
13.40 	 150.9301000 	 1.486350 	 -0.2072461000 	 -1.6881080000 
13.60 	 155.4505000 	 1.519525 	 -0.2343019000 	 -1.7130500000 
13.80 	 159.8819000 	 1.552300 	 -0.2639484000 	 -1.7464130000 
14.00 	 164.2974000 	 1.585200 	 -0.2979883000 	 -1.7770000000 
14.20 	 168.8004000 	 1.618250 	 -0.3253651000 	 -1.8024480000 
14.40 	 173.2540000 	 1.650975 	 -0.3600407000 	 -1.8332860000 
14.60 	 177.9079000 	 1.683500 	 -0.3906187000 	 -1.8619820000 
14.80 	 182.2948000 	 1.715575 	 -0.4150295000 	 -1.8884210000 
15.00 	 186.7024000 	 1.747575 	 -0.4471811000 	 -1.9179530000 
15.20 	 191.1624000 	 1.780100 	 -0.4776732000 	 -1.9474790000 
15.40 	 195.6908000 	 1.812450 	 -0.5022240000 	 -1.9753110000 
15.60 	 200.1031000 	 1.844325 	 -0.5339114000 	 -2.0040770000 
15.80 	 204.6458000 	 1.876575 	 -0.5683931000 	 -2.0361140000 
16.00 	 209.1885000 	 1.908750 	 -0.5944570000 	 -2.0616500000 
16.20 	 213.7009000 	 1.940600 	 -0.6212139000 	 -2.0921390000 
16.40 	 218.2436000 	 1.972175 	 -0.6567097000 	 -2.1223930000 
16.60 	 222.6639000 	 2.003625 	 -0.6822268000 	 -2.1520420000 
16.65 	 223.8798000 	 2.011475 	 -0.6920369000 	 -2.1618840000 
16.80 	 226.0637000 	 2.020550 	 -0.6971169000 	 -2.1673200000 
17.00 	 225.7665000 	 2.020550 	 -0.7048480000 	 -2.1737580000 
17.20 	 225.4232000 	 2.020225 	 -0.7030201000 	 -2.1734650000 
17.40 	 225.1975000 	 2.020075 	 -0.6988176000 	 -2.1712210000 
17.60 	 225.0020000 	 2.020025 	 -0.7025178000 	 -2.1746890000 
17.80 	 224.7763000 	 2.020000 	 -0.7043616000 	 -2.1755540000 
18.00 	 224.6173000 	 2.020100 	 -0.6998761000 	 -2.1726200000 
18.20 	 224.4377000 	 2.020325 	 -0.7010651000 	 -2.1758590000 
18.40 	 224.2072000 	 2.020625 	 -0.7037449000 	 -2.1782840000 
18.60 	 224.2247000 	 2.020950 	 -0.7009411000 	 -2.1750960000 
18.80 	 224.2104000 	 2.021300 	 -0.7003530000 	 -2.1770100000 
19.00 	 224.1135000 	 2.021650 	 -0.7026927000 	 -2.1803380000 
19.20 	 224.0992000 	 2.022050 	 -0.7047017000 	 -2.1783990000 
19.40 	 224.0531000 	 2.022450 	 -0.7052358000 	 -2.1779280000 
19.60 	 224.0181000 	 2.022875 	 -0.7091491000 	 -2.1819370000 
19.80 	 224.0578000 	 2.023300 	 -0.7053661000 	 -2.1803190000 
20.00 	 224.0356000 	 2.023700 	 -0.7020760000 	 -2.1791840000 
20.20 	 223.9593000 	 2.024150 	 -0.7050069000 	 -2.1832750000 
20.40 	 224.0340000 	 2.024600 	 -0.7020569000 	 -2.1825790000 
20.60 	 224.0086000 	 2.025050 	 -0.7064788000 	 -2.1808780000 
20.80 	 223.9402000 	 2.025525 	 -0.7072131000 	 -2.1846520000 
21.00 	 223.8830000 	 2.025975 	 -0.7046859000 	 -2.1855580000 
21.20 	 223.9180000 	 2.026450 	 -0.7018661000 	 -2.1825630000 
21.40 	 223.9291000 	 2.026925 	 -0.7052485000 	 -2.1858310000 
21.60 	 223.8766000 	 2.027400 	 -0.7110341000 	 -2.1877450000 
21.80 	 223.9196000 	 2.027900 	 -0.7080936000 	 -2.1849890000 
22.00 	 223.9021000 	 2.028375 	 -0.7064438000 	 -2.1872550000 
22.20 	 223.9784000 	 2.028850 	 -0.7113902000 	 -2.1901960000 
22.40 	 223.9148000 	 2.029300 	 -0.7103379000 	 -2.1872710000 
22.60 	 223.9068000 	 2.029775 	 -0.7067807000 	 -2.1884790000 
22.80 	 223.9021000 	 2.030250 	 -0.7111804000 	 -2.1917470000 
23.00 	 223.9068000 	 2.030725 	 -0.7085196000 	 -2.1891590000 
23.20 	 223.9100000 	 2.031200 	 -0.7105827000 	 -2.1892610000 
23.40 	 223.9196000 	 2.031675 	 -0.7157930000 	 -2.1930600000 
23.60 	 223.9323000 	 2.032150 	 -0.7127571000 	 -2.1908570000 
23.80 	 223.9466000 	 2.032600 	 -0.7130750000 	 -2.1904910000 
24.00 	 223.9609000 	 2.033050 	 -0.7168071000 	 -2.1942870000 
24.20 	 223.9752000 	 2.033500 	 -0.7139810000 	 -2.1927930000 
24.40 	 223.9895000 	 2.033950 	 -0.7126458000 	 -2.1912420000 
24.60 	 224.0054000 	 2.034375 	 -0.7180055000 	 -2.1954790000 
24.80 	 224.0181000 	 2.034800 	 -0.7165464000 	 -2.1949260000 
25.00 	 224.0276000 	 2.035225 	 -0.7160632000 	 -2.1927170000 
25.20 	 224.0467000 	 2.035650 	 -0.7178974000 	 -2.1966170000 
25.40 	 224.0610000 	 2.036050 	 -0.7165909000 	 -2.1975870000 
25.60 	 224.0801000 	 2.036450 	 -0.7142131000 	 -2.1946490000 
25.80 	 224.0960000 	 2.036850 	 -0.7154465000 	 -2.1976060000 
26.00 	 224.1135000 	 2.037225 	 -0.7171535000 	 -2.1992490000 
26.20 	 224.1325000 	 2.037600 	 -0.7145436000 	 -2.1963250000 
26.40 	 224.1516000 	 2.037975 	 -0.7170995000 	 -2.1979050000 
26.60 	 224.1739000 	 2.038350 	 -0.7219283000 	 -2.2006770000 
26.80 	 224.1945000 	 2.038700 	 -0.7175922000 	 -2.1975170000 
27.00 	 224.2136000 	 2.039050 	 -0.7190228000 	 -2.1981910000 
27.20 	 224.2311000 	 2.039375 	 -0.7230282000 	 -2.2020120000 
27.40 	 224.2486000 	 2.039700 	 -0.7170105000 	 -2.2010260000 
27.60 	 224.2629000 	 2.040025 	 -0.7200877000 	 -2.2004350000 
27.80 	 224.2740000 	 2.040350 	 -0.7243951000 	 -2.2038940000 
28.00 	 224.2883000 	 2.040650 	 -0.7220745000 	 -2.2023650000 
28.20 	 224.2978000 	 2.040950 	 -0.7190641000 	 -2.1999230000 
28.40 	 224.3074000 	 2.041250 	 -0.7238992000 	 -2.2034420000 
28.60 	 224.3153000 	 2.041550 	 -0.7236354000 	 -2.2033150000 
28.80 	 224.3233000 	 2.041850 	 -0.7215913000 	 -2.2004730000 
29.00 	 224.3344000 	 2.042150 	 -0.7243506000 	 -2.2055400000 
29.20 	 224.3439000 	 2.042425 	 -0.7222843000 	 -2.2068050000 
29.40 	 224.3551000 	 2.042700 	 -0.7191245000 	 -2.2030290000 
29.60 	 224.3630000 	 2.042975 	 -0.7229010000 	 -2.2053270000 
29.80 	 224.3694000 	 2.043250 	 -0.7241185000 	 -2.2069640000 
30.00 	 224.3710000 	 2.043525 	 -0.7231585000 	 -2.2035980000 
30.20 	 224.3773000 	 2.043800 	 -0.7246272000 	 -2.2047520000 
30.40 	 224.3821000 	 2.044075 	 -0.7261721000 	 -2.2073360000 
30.60 	 224.3916000 	 2.044325 	 -0.7223861000 	 -2.2042750000 
30.80 	 224.4012000 	 2.044600 	 -0.7238579000 	 -2.2040340000 
31.00 	 224.4139000 	 2.044850 	 -0.7269605000 	 -2.2073080000 
31.20 	 224.4234000 	 2.045100 	 -0.7251040000 	 -2.2049490000 
31.40 	 224.4330000 	 2.045350 	 -0.7242997000 	 -2.2037320000 
31.60 	 224.4441000 	 2.045575 	 -0.7287343000 	 -2.2071770000 
31.80 	 224.4520000 	 2.045825 	 -0.7270813000 	 -2.2060520000 
32.00 	 224.4647000 	 2.046050 	 -0.7252629000 	 -2.2035570000 
32.20 	 224.4727000 	 2.046300 	 -0.7295863000 	 -2.2068340000 
32.40 	 224.4838000 	 2.046500 	 -0.7293828000 	 -2.2071520000 
32.60 	 224.4918000 	 2.046725 	 -0.7242966000 	 -2.2038080000 
32.80 	 224.4997000 	 2.046950 	 -0.7291635000 	 -2.2060780000 
33.00 	 224.5092000 	 2.047150 	 -0.7305813000 	 -2.2078480000 
33.20 	 224.5204000 	 2.047375 	 -0.7270177000 	 -2.2046760000 
33.40 	 224.5299000 	 2.047575 	 -0.7282861000 	 -2.2056070000 
33.60 	 224.5394000 	 2.047775 	 -0.7281144000 	 -2.2085410000 
33.80 	 224.5474000 	 2.047975 	 -0.7282702000 	 -2.2055720000 
34.00 	 224.5553000 	 2.048150 	 -0.7287534000 	 -2.2054290000 
34.20 	 224.5649000 	 2.048350 	 -0.7324378000 	 -2.2084840000 
34.40 	 224.5712000 	 2.048550 	 -0.7293161000 	 -2.2062940000 
34.60 	 224.5744000 	 2.048725 	 -0.7292175000 	 -2.2052410000 
34.80 	 224.5792000 	 2.048900 	 -0.7331562000 	 -2.2089770000 
35.00 	 224.5792000 	 2.049075 	 -0.7306735000 	 -2.2073010000 
35.20 	 224.5824000 	 2.049275 	 -0.7293256000 	 -2.2052830000 
35.40 	 224.5824000 	 2.049450 	 -0.7329941000 	 -2.2087100000 
35.60 	 224.5871000 	 2.049625 	 -0.7299964000 	 -2.2078670000 
35.80 	 224.5903000 	 2.049800 	 -0.7276313000 	 -2.2054200000 
36.00 	 224.5935000 	 2.049975 	 -0.7331149000 	 -2.2084140000 
36.20 	 224.5935000 	 2.050150 	 -0.7329623000 	 -2.2088530000 
36.40 	 224.5983000 	 2.050325 	 -0.7263024000 	 -2.2058110000 
36.60 	 224.5983000 	 2.050500 	 -0.7296531000 	 -2.2082970000 
36.80 	 224.6014000 	 2.050675 	 -0.7315699000 	 -2.2097840000 
37.00 	 224.6014000 	 2.050850 	 -0.7301426000 	 -2.2062810000 
37.20 	 224.6062000 	 2.051000 	 -0.7281716000 	 -2.2080800000 
37.40 	 224.6094000 	 2.051175 	 -0.7298978000 	 -2.2103440000 
37.60 	 224.6141000 	 2.051350 	 -0.7279428000 	 -2.2070120000 
37.80 	 224.6173000 	 2.051500 	 -0.7270463000 	 -2.2074540000 
38.00 	 224.6221000 	 2.051675 	 -0.7310359000 	 -2.2108270000 
38.20 	 224.6253000 	 2.051825 	 -0.7256603000 	 -2.2078230000 
38.40 	 224.6332000 	 2.052000 	 -0.7272275000 	 -2.2071810000 
38.60 	 224.6412000 	 2.052150 	 -0.7298915000 	 -2.2106650000 
38.80 	 224.6459000 	 2.052300 	 -0.7265885000 	 -2.2085480000 
39.00 	 224.6539000 	 2.052450 	 -0.7270463000 	 -2.2072410000 
39.20 	 224.6571000 	 2.052600 	 -0.7356803000 	 -2.2105340000 
39.40 	 224.6650000 	 2.052750 	 -0.7324346000 	 -2.2098000000 
39.60 	 224.6682000 	 2.052900 	 -0.7263978000 	 -2.2068340000 
39.80 	 224.6730000 	 2.053025 	 -0.7307561000 	 -2.2099970000 
40.00 	 224.6793000 	 2.053175 	 -0.7351367000 	 -2.2105880000 
40.20 	 224.6809000 	 2.053300 	 -0.7276249000 	 -2.2074350000 
40.40 	 224.6841000 	 2.053425 	 -0.7324473000 	 -2.2097400000 
40.60 	 224.6809000 	 2.053575 	 -0.7328129000 	 -2.2114750000 
40.80 	 224.6841000 	 2.053700 	 -0.7271830000 	 -2.2083350000 
41.00 	 224.6809000 	 2.053850 	 -0.7331117000 	 -2.2089450000 
41.20 	 224.6809000 	 2.053975 	 -0.7334995000 	 -2.2118090000 
41.40 	 224.6809000 	 2.054100 	 -0.7309754000 	 -2.2093010000 
41.60 	 224.6809000 	 2.054250 	 -0.7301967000 	 -2.2088050000 
41.80 	 224.6809000 	 2.054375 	 -0.7347425000 	 -2.2119490000 
42.00 	 224.6888000 	 2.054525 	 -0.7351144000 	 -2.2101530000 
42.20 	 224.6920000 	 2.054650 	 -0.7319991000 	 -2.2087860000 
42.40 	 224.6952000 	 2.054775 	 -0.7362874000 	 -2.2118120000 
42.60 	 224.6984000 	 2.054900 	 -0.7362080000 	 -2.2109790000 
42.80 	 224.7000000 	 2.055050 	 -0.7342148000 	 -2.2087290000 
43.00 	 224.7000000 	 2.055175 	 -0.7377529000 	 -2.2113960000 
43.20 	 224.7000000 	 2.055300 	 -0.7377084000 	 -2.2119650000 
43.40 	 224.6984000 	 2.055425 	 -0.7342656000 	 -2.2088430000 
43.60 	 224.6968000 	 2.055550 	 -0.7339351000 	 -2.2103910000 
43.80 	 224.7000000 	 2.055700 	 -0.7378356000 	 -2.2126510000 
44.00 	 224.7047000 	 2.055825 	 -0.7339414000 	 -2.2097560000 
44.20 	 224.7079000 	 2.055950 	 -0.7363574000 	 -2.2100160000 
44.40 	 224.7127000 	 2.056075 	 -0.7393265000 	 -2.2128840000 
44.60 	 224.7159000 	 2.056200 	 -0.7360840000 	 -2.2102480000 
44.80 	 224.7206000 	 2.056300 	 -0.7362207000 	 -2.2098260000 
45.00 	 224.7238000 	 2.056425 	 -0.7393837000 	 -2.2129920000 
45.20 	 224.7302000 	 2.056550 	 -0.7375081000 	 -2.2116730000 
45.40 	 224.7349000 	 2.056650 	 -0.7354355000 	 -2.2097520000 
45.60 	 224.7429000 	 2.056775 	 -0.7386367000 	 -2.2125980000 
45.80 	 224.7477000 	 2.056875 	 -0.7376830000 	 -2.2123270000 
46.00 	 224.7508000 	 2.056975 	 -0.7318211000 	 -2.2097080000 
46.20 	 224.7508000 	 2.057100 	 -0.7362334000 	 -2.2120600000 
46.40 	 224.7477000 	 2.057200 	 -0.7389514000 	 -2.2134270000 
46.60 	 224.7429000 	 2.057300 	 -0.7357629000 	 -2.2103250000 
46.80 	 224.7413000 	 2.057400 	 -0.7374827000 	 -2.2111510000 
47.00 	 224.7397000 	 2.057525 	 -0.7400417000 	 -2.2137710000 
47.20 	 224.7429000 	 2.057625 	 -0.7368024000 	 -2.2115140000 
47.40 	 224.7477000 	 2.057750 	 -0.7367070000 	 -2.2106870000 
47.60 	 224.7508000 	 2.057850 	 -0.7400672000 	 -2.2137930000 
47.80 	 224.7508000 	 2.057950 	 -0.7381789000 	 -2.2125630000 
48.00 	 224.7556000 	 2.058050 	 -0.7362493000 	 -2.2104200000 
48.20 	 224.7508000 	 2.058150 	 -0.7396094000 	 -2.2132240000 
48.40 	 224.7508000 	 2.058275 	 -0.7356167000 	 -2.2137740000 
48.60 	 224.7508000 	 2.058375 	 -0.7304382000 	 -2.2109480000 
48.80 	 224.7508000 	 2.058475 	 -0.7349046000 	 -2.2126070000 
49.00 	 224.7556000 	 2.058575 	 -0.7365322000 	 -2.2145590000 
49.20 	 224.7588000 	 2.058675 	 -0.7335472000 	 -2.2114020000 
49.40 	 224.7635000 	 2.058800 	 -0.7348824000 	 -2.2120980000 
49.60 	 224.7635000 	 2.058900 	 -0.7388814000 	 -2.2148450000 
49.80 	 224.7635000 	 2.059000 	 -0.7361571000 	 -2.2124230000 
50.00 	 224.7667000 	 2.059100 	 -0.7371108000 	 -2.2116280000 
50.20 	 224.7667000 	 2.059200 	 -0.7409509000 	 -2.2148610000 
50.40 	 224.7667000 	 2.059300 	 -0.7392406000 	 -2.2132750000 
50.60 	 224.7667000 	 2.059400 	 -0.7377879000 	 -2.2115680000 
50.80 	 224.7635000 	 2.059500 	 -0.7360204000 	 -2.2147850000 
51.00 	 224.7588000 	 2.059600 	 -0.7362843000 	 -2.2140950000 
51.20 	 224.7572000 	 2.059700 	 -0.7372411000 	 -2.2117360000 
51.40 	 224.7556000 	 2.059800 	 -0.7386430000 	 -2.2145780000 
51.60 	 224.7556000 	 2.059900 	 -0.7411289000 	 -2.2154080000 
51.80 	 224.7588000 	 2.060000 	 -0.7376162000 	 -2.2125430000 
52.00 	 224.7604000 	 2.060125 	 -0.7355531000 	 -2.2139360000 
52.20 	 224.7635000 	 2.060225 	 -0.7408015000 	 -2.2161070000 
52.40 	 224.7651000 	 2.060325 	 -0.7368279000 	 -2.2131570000 
52.60 	 224.7667000 	 2.060400 	 -0.7359059000 	 -2.2139140000 
52.80 	 224.7667000 	 2.060500 	 -0.7374700000 	 -2.2166630000 
53.00 	 224.7667000 	 2.060625 	 -0.7377148000 	 -2.2142160000 
53.20 	 224.7667000 	 2.060725 	 -0.7396443000 	 -2.2139580000 
53.40 	 224.7667000 	 2.060825 	 -0.7419236000 	 -2.2172320000 
53.60 	 224.7683000 	 2.060925 	 -0.7400067000 	 -2.2153030000 
53.80 	 224.7667000 	 2.061025 	 -0.7381089000 	 -2.2137580000 
54.00 	 224.7715000 	 2.061100 	 -0.7427406000 	 -2.2191520000 
54.20 	 224.7715000 	 2.061200 	 -0.7418633000 	 -2.2190510000 
54.40 	 224.7715000 	 2.061300 	 -0.7392502000 	 -2.2162220000 
54.60 	 224.7715000 	 2.061400 	 -0.7423751000 	 -2.2188790000 
54.80 	 224.7715000 	 2.061500 	 -0.7421334000 	 -2.2192130000 
55.00 	 224.7715000 	 2.061600 	 -0.7378642000 	 -2.2162850000 
55.20 	 224.7715000 	 2.061675 	 -0.7404582000 	 -2.2182880000 
55.40 	 224.7667000 	 2.061775 	 -0.7378769000 	 -2.2197500000 
55.60 	 224.7667000 	 2.061875 	 -0.7349460000 	 -2.2165580000 
55.80 	 224.7715000 	 2.061975 	 -0.7388401000 	 -2.2170160000 
56.00 	 224.7747000 	 2.062075 	 -0.7417774000 	 -2.2199410000 
56.20 	 224.7794000 	 2.062175 	 -0.7404677000 	 -2.2174990000 
56.40 	 224.7874000 	 2.062250 	 -0.7389482000 	 -2.2163420000 
56.60 	 224.7937000 	 2.062350 	 -0.7406521000 	 -2.2198070000 
56.80 	 224.7985000 	 2.062425 	 -0.7403724000 	 -2.2180620000 
57.00 	 224.8065000 	 2.062525 	 -0.7399909000 	 -2.2163040000 
57.20 	 224.8096000 	 2.062600 	 -0.7440059000 	 -2.2194960000 
57.40 	 224.8144000 	 2.062675 	 -0.7420540000 	 -2.2187040000 
57.60 	 224.8144000 	 2.062750 	 -0.7404773000 	 -2.2161640000 
57.80 	 224.8176000 	 2.062825 	 -0.7437992000 	 -2.2186850000 
58.00 	 224.8224000 	 2.062900 	 -0.7441235000 	 -2.2194670000 
58.20 	 224.8255000 	 2.062975 	 -0.7407061000 	 -2.2163300000 
58.40 	 224.8303000 	 2.063050 	 -0.7429473000 	 -2.2178240000 
58.60 	 224.8303000 	 2.063125 	 -0.7449182000 	 -2.2199730000 
58.80 	 224.8319000 	 2.063200 	 -0.7414945000 	 -2.2171050000 
59.00 	 224.8335000 	 2.063275 	 -0.7413356000 	 -2.2168160000 
59.20 	 224.8335000 	 2.063325 	 -0.7447497000 	 -2.2199850000 
59.40 	 224.8335000 	 2.063400 	 -0.7419173000 	 -2.2178330000 
59.60 	 224.8335000 	 2.063475 	 -0.7397206000 	 -2.2162220000 
59.80 	 224.8303000 	 2.063550 	 -0.7441584000 	 -2.2193460000 
60.00 	 224.8303000 	 2.063625 	 -0.7430903000 	 -2.2187010000 
60.20 	 224.8287000 	 2.063700 	 -0.7392724000 	 -2.2158720000 
60.40 	 224.8255000 	 2.063750 	 -0.7441489000 	 -2.2186760000 
60.60 	 224.8255000 	 2.063825 	 -0.7421334000 	 -2.2196510000 
60.80 	 224.8255000 	 2.063900 	 -0.7401212000 	 -2.2163610000 
61.00 	 224.8255000 	 2.063975 	 -0.7413896000 	 -2.2178550000 
61.20 	 224.8303000 	 2.064050 	 -0.7437611000 	 -2.2199890000 
61.40 	 224.8303000 	 2.064125 	 -0.7350063000 	 -2.2167680000 
61.60 	 224.8335000 	 2.064200 	 -0.7373492000 	 -2.2172480000 
61.80 	 224.8383000 	 2.064275 	 -0.7433033000 	 -2.2201540000 
62.00 	 224.8446000 	 2.064350 	 -0.7365068000 	 -2.2174390000 
62.20 	 224.8478000 	 2.064400 	 -0.7400576000 	 -2.2170130000 
62.40 	 224.8494000 	 2.064450 	 -0.7446257000 	 -2.2201130000 
62.60 	 224.8542000 	 2.064525 	 -0.7402833000 	 -2.2182590000 
62.80 	 224.8542000 	 2.064575 	 -0.7387320000 	 -2.2164920000 
63.00 	 224.8542000 	 2.064650 	 -0.7388592000 	 -2.2198420000 
63.20 	 224.8542000 	 2.064700 	 -0.7384841000 	 -2.2193530000 
63.40 	 224.8542000 	 2.064775 	 -0.7356866000 	 -2.2166980000 
63.60 	 224.8542000 	 2.064825 	 -0.7403374000 	 -2.2190700000 
63.80 	 224.8542000 	 2.064875 	 -0.7396126000 	 -2.2199600000 
64.00 	 224.8494000 	 2.064950 	 -0.7360077000 	 -2.2163800000 
64.20 	 224.8494000 	 2.065025 	 -0.7388814000 	 -2.2183290000 
64.40 	 224.8462000 	 2.065075 	 -0.7396571000 	 -2.2201440000 
64.60 	 224.8414000 	 2.065150 	 -0.7362493000 	 -2.2167110000 
64.80 	 224.8383000 	 2.065200 	 -0.7382647000 	 -2.2182340000 
65.00 	 224.8335000 	 2.065275 	 -0.7407188000 	 -2.2207640000 
65.20 	 224.8271000 	 2.065350 	 -0.7362270000 	 -2.2175120000 
65.40 	 224.8224000 	 2.065425 	 -0.7369359000 	 -2.2188120000 
65.60 	 224.8176000 	 2.065500 	 -0.7402706000 	 -2.2218860000 
65.80 	 224.8144000 	 2.065575 	 -0.7380708000 	 -2.2193150000 
66.00 	 224.8144000 	 2.065650 	 -0.7365195000 	 -2.2183290000 
66.20 	 224.8096000 	 2.065750 	 -0.7402261000 	 -2.2218860000 
66.40 	 224.8128000 	 2.065825 	 -0.7378101000 	 -2.2200390000 
66.60 	 224.8112000 	 2.065900 	 -0.7364368000 	 -2.2181450000 
66.80 	 224.8144000 	 2.065975 	 -0.7404709000 	 -2.2213010000 
67.00 	 224.8144000 	 2.066050 	 -0.7391993000 	 -2.2207550000 
67.20 	 224.8176000 	 2.066125 	 -0.7359822000 	 -2.2180050000 
67.40 	 224.8255000 	 2.066200 	 -0.7412307000 	 -2.2206080000 
67.60 	 224.8303000 	 2.066275 	 -0.7433383000 	 -2.2217590000 
67.80 	 224.8383000 	 2.066350 	 -0.7385921000 	 -2.2185040000 
68.00 	 224.8414000 	 2.066425 	 -0.7426834000 	 -2.2198490000 
68.20 	 224.8494000 	 2.066475 	 -0.7468351000 	 -2.2220230000 
68.40 	 224.8542000 	 2.066550 	 -0.7425181000 	 -2.2190030000 
68.60 	 224.8542000 	 2.066600 	 -0.7451439000 	 -2.2195370000 
68.80 	 224.8573000 	 2.066675 	 -0.7477856000 	 -2.2224330000 
69.00 	 224.8542000 	 2.066725 	 -0.7444699000 	 -2.2195120000 
69.20 	 224.8542000 	 2.066775 	 -0.7447529000 	 -2.2191050000 
69.40 	 224.8542000 	 2.066850 	 -0.7481257000 	 -2.2220960000 
69.60 	 224.8573000 	 2.066900 	 -0.7452456000 	 -2.2198490000 
69.80 	 224.8605000 	 2.066975 	 -0.7446321000 	 -2.2187490000 
70.00 	 224.8621000 	 2.067025 	 -0.7483196000 	 -2.2220290000 
70.20 	 224.8653000 	 2.067075 	 -0.7463710000 	 -2.2206910000 
70.40 	 224.8621000 	 2.067150 	 -0.7447560000 	 -2.2187550000 
70.60 	 224.8573000 	 2.067200 	 -0.7482211000 	 -2.2217750000 
70.80 	 224.8542000 	 2.067275 	 -0.7470862000 	 -2.2212150000 
71.00 	 224.8542000 	 2.067325 	 -0.7445908000 	 -2.2187650000 
71.20 	 224.8526000 	 2.067400 	 -0.7479350000 	 -2.2212280000 
71.40 	 224.8462000 	 2.067450 	 -0.7482751000 	 -2.2226720000 
71.60 	 224.8494000 	 2.067525 	 -0.7448864000 	 -2.2204880000 
71.80 	 224.8462000 	 2.067575 	 -0.7474073000 	 -2.2223570000 
72.00 	 224.8462000 	 2.067650 	 -0.7488060000 	 -2.2240730000 
72.20 	 224.8462000 	 2.067700 	 -0.7454045000 	 -2.2210790000 
72.40 	 224.8462000 	 2.067775 	 -0.7466062000 	 -2.2220420000 
72.60 	 224.8494000 	 2.067850 	 -0.7490667000 	 -2.2246040000 
72.80 	 224.8494000 	 2.067900 	 -0.7452583000 	 -2.2218890000 
73.00 	 224.8494000 	 2.067975 	 -0.7459577000 	 -2.2216770000 
73.20 	 224.8494000 	 2.068025 	 -0.7490126000 	 -2.2246580000 
73.40 	 224.8494000 	 2.068100 	 -0.7465617000 	 -2.2224900000 
73.60 	 224.8494000 	 2.068175 	 -0.7460435000 	 -2.2197950000 
73.80 	 224.8494000 	 2.068225 	 -0.7494450000 	 -2.2230690000 
74.00 	 224.8494000 	 2.068300 	 -0.7469654000 	 -2.2215210000 
74.20 	 224.8542000 	 2.068350 	 -0.7454554000 	 -2.2195630000 
74.40 	 224.8542000 	 2.068425 	 -0.7484944000 	 -2.2226050000 
74.60 	 224.8573000 	 2.068475 	 -0.7482942000 	 -2.2225190000 
74.80 	 224.8621000 	 2.068525 	 -0.7457320000 	 -2.2196930000 
75.00 	 224.8653000 	 2.068600 	 -0.7489650000 	 -2.2222870000 
75.20 	 224.8700000 	 2.068650 	 -0.7488187000 	 -2.2231550000 
75.40 	 224.8716000 	 2.068700 	 -0.7459259000 	 -2.2206180000 
75.60 	 224.8732000 	 2.068750 	 -0.7487710000 	 -2.2229670000 
75.80 	 224.8748000 	 2.068800 	 -0.7496166000 	 -2.2242930000 
76.00 	 224.8732000 	 2.068875 	 -0.7462470000 	 -2.2212120000 
76.20 	 224.8732000 	 2.068925 	 -0.7481034000 	 -2.2223600000 
76.40 	 224.8700000 	 2.068975 	 -0.7501602000 	 -2.2244930000 
76.60 	 224.8653000 	 2.069025 	 -0.7467651000 	 -2.2212630000 
76.80 	 224.8653000 	 2.069075 	 -0.7476616000 	 -2.2216670000 
77.00 	 224.8621000 	 2.069150 	 -0.7503223000 	 -2.2244870000 
77.20 	 224.8621000 	 2.069200 	 -0.7470639000 	 -2.2219470000 
77.40 	 224.8621000 	 2.069275 	 -0.7472229000 	 -2.2213010000 
77.60 	 224.8621000 	 2.069325 	 -0.7506021000 	 -2.2244040000 
77.80 	 224.8621000 	 2.069375 	 -0.7482116000 	 -2.2228110000 
78.00 	 224.8621000 	 2.069450 	 -0.7466825000 	 -2.2208560000 
78.20 	 224.8573000 	 2.069500 	 -0.7503383000 	 -2.2239370000 
78.40 	 224.8542000 	 2.069575 	 -0.7491589000 	 -2.2234090000 
78.60 	 224.8462000 	 2.069625 	 -0.7466698000 	 -2.2207360000 
78.80 	 224.8414000 	 2.069700 	 -0.7500013000 	 -2.2234250000 
79.00 	 224.8414000 	 2.069750 	 -0.7501030000 	 -2.2240610000 
79.20 	 224.8383000 	 2.069825 	 -0.7464727000 	 -2.2211710000 
79.40 	 224.8319000 	 2.069900 	 -0.7492797000 	 -2.2228150000 
79.60 	 224.8255000 	 2.069975 	 -0.7510217000 	 -2.2247350000 
79.80 	 224.8192000 	 2.070050 	 -0.7475917000 	 -2.2217880000 
80.00 	 224.8144000 	 2.070125 	 -0.7484150000 	 -2.2218890000 
80.20 	 224.8065000 	 2.070200 	 -0.7511361000 	 -2.2248520000 
80.40 	 224.8033000 	 2.070275 	 -0.7483387000 	 -2.2224460000 
80.60 	 224.7985000 	 2.070375 	 -0.7479222000 	 -2.2214190000 
80.80 	 224.7953000 	 2.070450 	 -0.7513555000 	 -2.2248010000 
81.00 	 224.7953000 	 2.070525 	 -0.7481130000 	 -2.2229700000 
81.20 	 224.7985000 	 2.070625 	 -0.7471053000 	 -2.2212760000 
81.40 	 224.8033000 	 2.070700 	 -0.7505703000 	 -2.2243880000 
81.60 	 224.8081000 	 2.070775 	 -0.7495086000 	 -2.2238380000 
81.80 	 224.8144000 	 2.070875 	 -0.7475058000 	 -2.2213050000 
82.00 	 224.8224000 	 2.070950 	 -0.7492988000 	 -2.2235550000 
82.20 	 224.8287000 	 2.071025 	 -0.7506466000 	 -2.2246430000 
82.40 	 224.8335000 	 2.071100 	 -0.7471688000 	 -2.2215780000 
82.60 	 224.8414000 	 2.071150 	 -0.7500712000 	 -2.2226490000 
82.80 	 224.8478000 	 2.071225 	 -0.7520167000 	 -2.2250430000 
83.00 	 224.8542000 	 2.071275 	 -0.7478269000 	 -2.2219210000 
83.20 	 224.8573000 	 2.071350 	 -0.7496102000 	 -2.2226020000 
83.40 	 224.8653000 	 2.071400 	 -0.7525699000 	 -2.2251030000 
83.60 	 224.8700000 	 2.071450 	 -0.7492924000 	 -2.2224330000 
83.80 	 224.8716000 	 2.071500 	 -0.7491811000 	 -2.2219560000 
84.00 	 224.8716000 	 2.071575 	 -0.7525730000 	 -2.2251060000 
84.20 	 224.8700000 	 2.071625 	 -0.7497501000 	 -2.2229320000 
84.40 	 224.8653000 	 2.071675 	 -0.7481925000 	 -2.2214950000 
84.60 	 224.8653000 	 2.071725 	 -0.7515748000 	 -2.2247510000 
84.80 	 224.8621000 	 2.071800 	 -0.7502747000 	 -2.2239620000 
85.00 	 224.8653000 	 2.071850 	 -0.7485167000 	 -2.2215460000 
85.20 	 224.8653000 	 2.071900 	 -0.7520263000 	 -2.2245760000 
85.40 	 224.8685000 	 2.071950 	 -0.7524808000 	 -2.2247570000 
85.60 	 224.8732000 	 2.072000 	 -0.7493051000 	 -2.2217050000 
85.80 	 224.8732000 	 2.072075 	 -0.7514127000 	 -2.2234030000 
86.00 	 224.8812000 	 2.072125 	 -0.7533264000 	 -2.2284730000 
86.20 	 224.8812000 	 2.072175 	 -0.7497978000 	 -2.2262700000 
86.40 	 224.8844000 	 2.072225 	 -0.7507737000 	 -2.2228210000 
86.60 	 224.8844000 	 2.072275 	 -0.7534154000 	 -2.2255330000 
86.80 	 224.8812000 	 2.072325 	 -0.7505195000 	 -2.2230880000 
87.00 	 224.8812000 	 2.072375 	 -0.7503510000 	 -2.2221570000 
87.20 	 224.8812000 	 2.072425 	 -0.7538128000 	 -2.2254280000 
87.40 	 224.8812000 	 2.072475 	 -0.7516893000 	 -2.2239560000 
87.60 	 224.8812000 	 2.072525 	 -0.7492955000 	 -2.2217430000 
87.80 	 224.8764000 	 2.072575 	 -0.7530721000 	 -2.2249290000 
88.00 	 224.8812000 	 2.072625 	 -0.7524363000 	 -2.2245500000 
88.20 	 224.8812000 	 2.072675 	 -0.7489904000 	 -2.2219500000 
88.40 	 224.8812000 	 2.072725 	 -0.7522869000 	 -2.2242290000 
88.60 	 224.8812000 	 2.072775 	 -0.7530212000 	 -2.2253100000 
88.80 	 224.8844000 	 2.072825 	 -0.7494958000 	 -2.2222930000 
89.00 	 224.8844000 	 2.072875 	 -0.7518355000 	 -2.2240640000 
89.20 	 224.8891000 	 2.072925 	 -0.7537238000 	 -2.2258310000 
89.40 	 224.8923000 	 2.072950 	 -0.7503033000 	 -2.2227070000 
89.60 	 224.8971000 	 2.073000 	 -0.7515430000 	 -2.2231130000 
89.80 	 224.9034000 	 2.073050 	 -0.7543119000 	 -2.2258690000 
90.00 	 224.9082000 	 2.073075 	 -0.7512856000 	 -2.2236280000 
90.20 	 224.9130000 	 2.073125 	 -0.7506752000 	 -2.2225000000 
90.40 	 224.9130000 	 2.073150 	 -0.7539908000 	 -2.2255420000 
90.60 	 224.9130000 	 2.073200 	 -0.7520962000 	 -2.2243340000 
90.80 	 224.9130000 	 2.073225 	 -0.7501030000 	 -2.2222330000 
91.00 	 224.9082000 	 2.073275 	 -0.7506180000 	 -2.2253640000 
91.20 	 224.9050000 	 2.073300 	 -0.7475567000 	 -2.2246710000 
91.40 	 224.9050000 	 2.073350 	 -0.7471307000 	 -2.2221630000 
91.60 	 224.9018000 	 2.073375 	 -0.7496579000 	 -2.2251100000 
91.80 	 224.9050000 	 2.073425 	 -0.7520358000 	 -2.2252430000 
92.00 	 224.9002000 	 2.073475 	 -0.7498550000 	 -2.2222230000 
92.20 	 224.9002000 	 2.073500 	 -0.7527320000 	 -2.2243980000 
92.40 	 224.8987000 	 2.073550 	 -0.7532151000 	 -2.2257930000 
92.60 	 224.8939000 	 2.073575 	 -0.7502334000 	 -2.2226750000 
92.80 	 224.8907000 	 2.073625 	 -0.7477315000 	 -2.2239430000 
93.00 	 224.8891000 	 2.073675 	 -0.7477410000 	 -2.2262890000 
93.20 	 224.8891000 	 2.073725 	 -0.7442570000 	 -2.2229670000 
93.40 	 224.8891000 	 2.073775 	 -0.7460563000 	 -2.2234950000 
93.60 	 224.8923000 	 2.073800 	 -0.7477379000 	 -2.2264100000 
93.80 	 224.8923000 	 2.073850 	 -0.7441902000 	 -2.2232150000 
94.00 	 224.8939000 	 2.073900 	 -0.7457161000 	 -2.2231420000 
94.20 	 224.8923000 	 2.073950 	 -0.7499504000 	 -2.2261400000 
94.40 	 224.8923000 	 2.074000 	 -0.7453569000 	 -2.2242610000 
94.60 	 224.8891000 	 2.074050 	 -0.7437579000 	 -2.2225220000 
94.80 	 224.8891000 	 2.074075 	 -0.7535585000 	 -2.2256060000 
95.00 	 224.8844000 	 2.074125 	 -0.7466252000 	 -2.2252500000 
95.20 	 224.8812000 	 2.074175 	 -0.7440440000 	 -2.2224010000 
95.40 	 224.8812000 	 2.074225 	 -0.7489745000 	 -2.2250530000 
95.60 	 224.8812000 	 2.074275 	 -0.7484849000 	 -2.2258410000 
95.80 	 224.8844000 	 2.074325 	 -0.7439041000 	 -2.2226400000 
96.00 	 224.8844000 	 2.074375 	 -0.7468860000 	 -2.2244640000 
96.20 	 224.8923000 	 2.074425 	 -0.7518037000 	 -2.2263460000 
96.40 	 224.8923000 	 2.074475 	 -0.7453442000 	 -2.2232820000 
96.60 	 224.8923000 	 2.074500 	 -0.7480590000 	 -2.2238190000 
96.80 	 224.8923000 	 2.074550 	 -0.7497914000 	 -2.2263910000 
97.00 	 224.8971000 	 2.074600 	 -0.7484309000 	 -2.2241180000 
97.20 	 224.8971000 	 2.074650 	 -0.7468478000 	 -2.2236380000 
97.40 	 224.9002000 	 2.074675 	 -0.7520580000 	 -2.2266510000 
97.60 	 224.9050000 	 2.074725 	 -0.7460499000 	 -2.2245660000 
97.80 	 224.9002000 	 2.074775 	 -0.7449500000 	 -2.2230310000 
98.00 	 224.9002000 	 2.074800 	 -0.7490699000 	 -2.2264860000 
98.20 	 224.8971000 	 2.074850 	 -0.7466825000 	 -2.2254370000 
98.40 	 224.8907000 	 2.074875 	 -0.7452297000 	 -2.2228840000 
98.60 	 224.8844000 	 2.074925 	 -0.7487933000 	 -2.2260950000 
98.80 	 224.8764000 	 2.074975 	 -0.7485549000 	 -2.2262260000 
99.00 	 224.8732000 	 2.075025 	 -0.7452933000 	 -2.2232370000 
99.20 	 224.8685000 	 2.075100 	 -0.7511298000 	 -2.2254310000 
99.40 	 224.8621000 	 2.075150 	 -0.7523219000 	 -2.2265910000 
99.60 	 224.8621000 	 2.075200 	 -0.7455094000 	 -2.2233390000 
99.80 	 224.8621000 	 2.075275 	 -0.7476361000 	 -2.2249220000 
100.00 	 224.8621000 	 2.075325 	 -0.7497470000 	 -2.2272270000 
100.20 	 224.8653000 	 2.075375 	 -0.7459990000 	 -2.2241750000 
100.40 	 224.8700000 	 2.075425 	 -0.7482783000 	 -2.2245250000 
100.60 	 224.8732000 	 2.075500 	 -0.7535076000 	 -2.2274240000 
100.80 	 224.8732000 	 2.075550 	 -0.7489491000 	 -2.2248490000 
101.00 	 224.8748000 	 2.075600 	 -0.7484531000 	 -2.2243530000 
101.20 	 224.8764000 	 2.075650 	 -0.7494227000 	 -2.2277100000 
101.40 	 224.8812000 	 2.075700 	 -0.7466888000 	 -2.2255680000 
101.60 	 224.8844000 	 2.075750 	 -0.7457860000 	 -2.2240420000 
101.80 	 224.8844000 	 2.075800 	 -0.7518864000 	 -2.2275190000 
102.00 	 224.8844000 	 2.075850 	 -0.7477983000 	 -2.2262190000 
102.20 	 224.8875000 	 2.075900 	 -0.7455413000 	 -2.2241020000 
102.40 	 224.8891000 	 2.075950 	 -0.7491462000 	 -2.2272780000 
102.60 	 224.8923000 	 2.076000 	 -0.7487329000 	 -2.2271730000 
102.80 	 224.9002000 	 2.076025 	 -0.7502047000 	 -2.2242710000 
103.00 	 224.9050000 	 2.076075 	 -0.7486725000 	 -2.2270040000 
103.20 	 224.9082000 	 2.076100 	 -0.7494704000 	 -2.2278440000 
103.40 	 224.9130000 	 2.076150 	 -0.7464473000 	 -2.2243280000 
103.60 	 224.9130000 	 2.076175 	 -0.7493782000 	 -2.2261750000 
103.80 	 224.9130000 	 2.076225 	 -0.7503192000 	 -2.2281620000 
104.00 	 224.9082000 	 2.076250 	 -0.7525222000 	 -2.2249890000 
104.20 	 224.9050000 	 2.076300 	 -0.7525476000 	 -2.2257200000 
104.40 	 224.9002000 	 2.076325 	 -0.7541434000 	 -2.2282000000 
104.60 	 224.8971000 	 2.076375 	 -0.7474931000 	 -2.2255360000 
104.80 	 224.8955000 	 2.076425 	 -0.7471244000 	 -2.2248780000 
105.00 	 224.8891000 	 2.076450 	 -0.7533996000 	 -2.2282030000 
105.20 	 224.8844000 	 2.076500 	 -0.7482497000 	 -2.2262830000 
105.40 	 224.8812000 	 2.076550 	 -0.7525826000 	 -2.2244900000 
105.60 	 224.8764000 	 2.076600 	 -0.7562065000 	 -2.2279770000 
105.80 	 224.8764000 	 2.076650 	 -0.7536189000 	 -2.2268870000 
106.00 	 224.8732000 	 2.076700 	 -0.7467937000 	 -2.2242360000 
106.20 	 224.8764000 	 2.076750 	 -0.7503223000 	 -2.2277450000 
106.40 	 224.8812000 	 2.076800 	 -0.7514827000 	 -2.2275700000 
106.60 	 224.8844000 	 2.076850 	 -0.7476203000 	 -2.2244770000 
106.80 	 224.8859000 	 2.076900 	 -0.7503764000 	 -2.2271630000 
107.00 	 224.8923000 	 2.076950 	 -0.7505894000 	 -2.2283170000 
107.20 	 224.8971000 	 2.077000 	 -0.7484595000 	 -2.2247440000 
107.40 	 224.9050000 	 2.077050 	 -0.7533360000 	 -2.2263310000 
107.60 	 224.9098000 	 2.077075 	 -0.7565244000 	 -2.2287620000 
107.80 	 224.9209000 	 2.077100 	 -0.7492892000 	 -2.2254210000 
108.00 	 224.9209000 	 2.077175 	 -0.7528210000 	 -2.2258410000 
108.20 	 224.9241000 	 2.077225 	 -0.7522583000 	 -2.2289880000 
108.40 	 224.9209000 	 2.077250 	 -0.7535617000 	 -2.2262320000 
108.60 	 224.9209000 	 2.077300 	 -0.7491652000 	 -2.2252340000 
108.80 	 224.9209000 	 2.077375 	 -0.7570457000 	 -2.2287910000 
109.00 	 224.9225000 	 2.077425 	 -0.7551384000 	 -2.2271700000 
109.20 	 224.9225000 	 2.077475 	 -0.7527288000 	 -2.2250780000 
109.40 	 224.9241000 	 2.077500 	 -0.7566833000 	 -2.2286860000 
109.60 	 224.9289000 	 2.077575 	 -0.7515590000 	 -2.2280190000 
109.80 	 224.9289000 	 2.077625 	 -0.7517242000 	 -2.2253700000 
110.00 	 224.9352000 	 2.077650 	 -0.7540448000 	 -2.2282410000 
110.20 	 224.9368000 	 2.077700 	 -0.7553864000 	 -2.2288450000 
110.40 	 224.9447000 	 2.077750 	 -0.7526652000 	 -2.2255640000 
110.60 	 224.9463000 	 2.077800 	 -0.7562574000 	 -2.2274650000 
110.80 	 224.9511000 	 2.077850 	 -0.7577229000 	 -2.2292580000 
111.00 	 224.9559000 	 2.077875 	 -0.7538414000 	 -2.2260570000 
111.20 	 224.9559000 	 2.077900 	 -0.7554500000 	 -2.2267790000 
111.40 	 224.9559000 	 2.077950 	 -0.7577769000 	 -2.2297130000 
111.60 	 224.9511000 	 2.077975 	 -0.7528273000 	 -2.2267530000 
111.80 	 224.9495000 	 2.078000 	 -0.7512442000 	 -2.2260380000 
112.00 	 224.9447000 	 2.078050 	 -0.7553196000 	 -2.2294080000 
112.20 	 224.9447000 	 2.078100 	 -0.7551034000 	 -2.2275570000 
112.40 	 224.9400000 	 2.078125 	 -0.7488219000 	 -2.2260510000 
112.60 	 224.9368000 	 2.078175 	 -0.7526239000 	 -2.2294870000 
112.80 	 224.9368000 	 2.078225 	 -0.7512696000 	 -2.2281390000 
113.00 	 224.9305000 	 2.078275 	 -0.7496325000 	 -2.2258120000 
113.20 	 224.9289000 	 2.078325 	 -0.7562733000 	 -2.2292450000 
113.40 	 224.9241000 	 2.078350 	 -0.7541370000 	 -2.2289530000 
113.60 	 224.9241000 	 2.078425 	 -0.7518101000 	 -2.2258790000 
113.80 	 224.9241000 	 2.078475 	 -0.7558600000 	 -2.2288230000 
114.00 	 224.9241000 	 2.078525 	 -0.7550303000 	 -2.2296520000 
114.20 	 224.9241000 	 2.078575 	 -0.7511775000 	 -2.2263080000 
114.40 	 224.9241000 	 2.078600 	 -0.7560730000 	 -2.2282860000 
114.60 	 224.9289000 	 2.078675 	 -0.7568359000 	 -2.2302020000 
114.80 	 224.9289000 	 2.078725 	 -0.7538128000 	 -2.2268230000 
115.00 	 224.9305000 	 2.078775 	 -0.7557456000 	 -2.2276560000 
115.20 	 224.9320000 	 2.078825 	 -0.7587369000 	 -2.2305900000 
115.40 	 224.9368000 	 2.078875 	 -0.7549350000 	 -2.2271920000 
115.60 	 224.9368000 	 2.078925 	 -0.7556979000 	 -2.2271760000 
115.80 	 224.9400000 	 2.078975 	 -0.7588704000 	 -2.2307620000 
116.00 	 224.9447000 	 2.079025 	 -0.7555644000 	 -2.2280690000 
116.20 	 224.9511000 	 2.079050 	 -0.7553641000 	 -2.2269890000 
116.40 	 224.9559000 	 2.079100 	 -0.7590548000 	 -2.2305840000 
116.60 	 224.9591000 	 2.079125 	 -0.7558886000 	 -2.2288100000 
116.80 	 224.9591000 	 2.079150 	 -0.7529736000 	 -2.2268840000 
117.00 	 224.9559000 	 2.079200 	 -0.7582474000 	 -2.2303230000 
117.20 	 224.9559000 	 2.079225 	 -0.7552528000 	 -2.2295830000 
117.40 	 224.9559000 	 2.079250 	 -0.7523887000 	 -2.2267090000 
117.60 	 224.9559000 	 2.079275 	 -0.7567819000 	 -2.2296080000 
117.80 	 224.9559000 	 2.079325 	 -0.7552688000 	 -2.2302980000 
118.00 	 224.9559000 	 2.079350 	 -0.7529576000 	 -2.2268710000 
118.20 	 224.9543000 	 2.079375 	 -0.7574145000 	 -2.2292800000 
118.40 	 224.9511000 	 2.079400 	 -0.7578023000 	 -2.2305840000 
118.60 	 224.9479000 	 2.079450 	 -0.7546679000 	 -2.2270520000 
118.80 	 224.9479000 	 2.079500 	 -0.7575957000 	 -2.2286920000 
119.00 	 224.9479000 	 2.079525 	 -0.7592933000 	 -2.2309370000 
119.20 	 224.9447000 	 2.079575 	 -0.7550526000 	 -2.2273480000 
119.40 	 224.9447000 	 2.079600 	 -0.7563846000 	 -2.2282090000 
119.60 	 224.9400000 	 2.079650 	 -0.7595666000 	 -2.2310700000 
119.80 	 224.9400000 	 2.079700 	 -0.7550017000 	 -2.2280470000 
120.00 	 224.9447000 	 2.079750 	 -0.7563210000 	 -2.2279390000 
120.20 	 224.9479000 	 2.079800 	 -0.7564386000 	 -2.2312130000 
120.40 	 224.9559000 	 2.079825 	 -0.7550526000 	 -2.2285050000 
120.60 	 224.9559000 	 2.079850 	 -0.7556661000 	 -2.2276850000 
120.80 	 224.9638000 	 2.079900 	 -0.7566547000 	 -2.2310800000 
121.00 	 224.9638000 	 2.079925 	 -0.7543850000 	 -2.2292770000 
121.20 	 224.9638000 	 2.079950 	 -0.7549572000 	 -2.2271470000 
121.40 	 224.9591000 	 2.079975 	 -0.7589149000 	 -2.2304410000 
121.60 	 224.9638000 	 2.080025 	 -0.7574876000 	 -2.2301420000 
121.80 	 224.9654000 	 2.080050 	 -0.7542769000 	 -2.2271280000 
122.00 	 224.9670000 	 2.080075 	 -0.7579390000 	 -2.2300240000 
122.20 	 224.9718000 	 2.080100 	 -0.7578850000 	 -2.2307520000 
122.40 	 224.9718000 	 2.080100 	 -0.7548459000 	 -2.2274180000 
122.60 	 224.9702000 	 2.080125 	 -0.7578818000 	 -2.2292170000 
122.80 	 224.9670000 	 2.080150 	 -0.7595634000 	 -2.2313120000 
123.00 	 224.9670000 	 2.080175 	 -0.7555199000 	 -2.2280470000 
123.20 	 224.9654000 	 2.080175 	 -0.7566738000 	 -2.2284440000 
123.40 	 224.9638000 	 2.080225 	 -0.7582505000 	 -2.2314290000 
123.60 	 224.9638000 	 2.080250 	 -0.7554626000 	 -2.2287620000 
123.80 	 224.9638000 	 2.080275 	 -0.7555993000 	 -2.2278470000 
124.00 	 224.9638000 	 2.080300 	 -0.7596048000 	 -2.2313720000 
124.20 	 224.9638000 	 2.080325 	 -0.7540862000 	 -2.2291600000 
124.40 	 224.9591000 	 2.080375 	 -0.7550780000 	 -2.2274330000 
124.60 	 224.9591000 	 2.080400 	 -0.7595698000 	 -2.2306850000 
124.80 	 224.9559000 	 2.080425 	 -0.7585494000 	 -2.2302500000 
125.00 	 224.9559000 	 2.080450 	 -0.7557551000 	 -2.2272110000 
125.20 	 224.9511000 	 2.080500 	 -0.7579390000 	 -2.2303170000 
125.40 	 224.9479000 	 2.080525 	 -0.7563083000 	 -2.2305810000 
125.60 	 224.9479000 	 2.080575 	 -0.7532819000 	 -2.2273380000 
125.80 	 224.9479000 	 2.080600 	 -0.7583014000 	 -2.2297950000 
126.00 	 224.9511000 	 2.080650 	 -0.7599513000 	 -2.2309880000 
126.20 	 224.9527000 	 2.080675 	 -0.7562160000 	 -2.2274330000 
126.40 	 224.9559000 	 2.080725 	 -0.7586448000 	 -2.2293190000 
126.60 	 224.9591000 	 2.080750 	 -0.7603836000 	 -2.2314580000 
126.80 	 224.9591000 	 2.080775 	 -0.7567978000 	 -2.2279100000 
127.00 	 224.9638000 	 2.080800 	 -0.7581615000 	 -2.2286480000 
127.20 	 224.9638000 	 2.080850 	 -0.7610130000 	 -2.2315470000 
127.40 	 224.9638000 	 2.080875 	 -0.7573192000 	 -2.2285750000 
127.60 	 224.9638000 	 2.080900 	 -0.7577356000 	 -2.2278590000 
127.80 	 224.9638000 	 2.080925 	 -0.7610130000 	 -2.2315310000 
128.00 	 224.9638000 	 2.080950 	 -0.7585494000 	 -2.2297260000 
128.20 	 224.9654000 	 2.081000 	 -0.7569281000 	 -2.2274180000 
128.40 	 224.9670000 	 2.081000 	 -0.7609145000 	 -2.2310830000 
128.60 	 224.9670000 	 2.081025 	 -0.7590135000 	 -2.2301580000 
128.80 	 224.9670000 	 2.081050 	 -0.7566166000 	 -2.2274590000 
129.00 	 224.9654000 	 2.081075 	 -0.7605616000 	 -2.2306980000 
129.20 	 224.9638000 	 2.081075 	 -0.7605648000 	 -2.2312100000 
129.40 	 224.9638000 	 2.081125 	 -0.7570521000 	 -2.2278530000 
129.60 	 224.9606000 	 2.081150 	 -0.7600880000 	 -2.2303100000 
129.80 	 224.9591000 	 2.081175 	 -0.7612483000 	 -2.2316140000 
130.00 	 224.9559000 	 2.081200 	 -0.7574971000 	 -2.2282310000 
130.20 	 224.9559000 	 2.081250 	 -0.7594522000 	 -2.2294550000 
130.40 	 224.9511000 	 2.081275 	 -0.7615535000 	 -2.2318430000 
130.60 	 224.9479000 	 2.081300 	 -0.7578341000 	 -2.2287500000 
130.80 	 224.9479000 	 2.081350 	 -0.7588482000 	 -2.2290100000 
131.00 	 224.9447000 	 2.081400 	 -0.7619667000 	 -2.2321060000 
131.20 	 224.9400000 	 2.081425 	 -0.7587751000 	 -2.2295510000 
131.40 	 224.9384000 	 2.081475 	 -0.7580153000 	 -2.2283740000 
131.60 	 224.9400000 	 2.081550 	 -0.7618650000 	 -2.2318170000 
131.80 	 224.9416000 	 2.081575 	 -0.7594967000 	 -2.2302940000 
132.00 	 224.9447000 	 2.081625 	 -0.7576942000 	 -2.2280500000 
132.20 	 224.9479000 	 2.081675 	 -0.7618396000 	 -2.2315630000 
132.40 	 224.9479000 	 2.081700 	 -0.7603423000 	 -2.2310510000 
132.60 	 224.9527000 	 2.081750 	 -0.7575766000 	 -2.2280500000 
132.80 	 224.9559000 	 2.081775 	 -0.7611974000 	 -2.2308220000 
133.00 	 224.9591000 	 2.081825 	 -0.7614295000 	 -2.2317000000 
133.20 	 224.9591000 	 2.081850 	 -0.7579422000 	 -2.2285870000 
133.40 	 224.9622000 	 2.081875 	 -0.7605616000 	 -2.2302020000 
133.60 	 224.9638000 	 2.081900 	 -0.7622115000 	 -2.2322720000 
133.80 	 224.9638000 	 2.081925 	 -0.7584286000 	 -2.2288450000 
134.00 	 224.9638000 	 2.081950 	 -0.7605171000 	 -2.2301200000 
134.20 	 224.9638000 	 2.082000 	 -0.7622941000 	 -2.2321670000 
134.40 	 224.9654000 	 2.082025 	 -0.7587941000 	 -2.2290330000 
134.60 	 224.9670000 	 2.082050 	 -0.7599322000 	 -2.2295730000 
134.80 	 224.9718000 	 2.082075 	 -0.7625580000 	 -2.2323160000 
135.00 	 224.9670000 	 2.082100 	 -0.7590834000 	 -2.2294080000 
135.20 	 224.9718000 	 2.082125 	 -0.7595666000 	 -2.2291310000 
135.40 	 224.9718000 	 2.082125 	 -0.7628918000 	 -2.2321800000 
135.60 	 224.9718000 	 2.082150 	 -0.7602246000 	 -2.2303300000 
135.80 	 224.9734000 	 2.082175 	 -0.7590230000 	 -2.2287620000 
136.00 	 224.9718000 	 2.082200 	 -0.7625198000 	 -2.2320840000 
136.20 	 224.9734000 	 2.082225 	 -0.7607841000 	 -2.2307810000 
136.40 	 224.9718000 	 2.082225 	 -0.7590516000 	 -2.2286130000 
136.60 	 224.9654000 	 2.082250 	 -0.7623069000 	 -2.2316710000 
136.80 	 224.9638000 	 2.082275 	 -0.7615884000 	 -2.2315030000 
137.00 	 224.9591000 	 2.082300 	 -0.7587624000 	 -2.2286990000 
137.20 	 224.9559000 	 2.082325 	 -0.7620557000 	 -2.2312740000 
137.40 	 224.9511000 	 2.082375 	 -0.7620652000 	 -2.2320300000 
137.60 	 224.9511000 	 2.082400 	 -0.7586956000 	 -2.2290170000 
137.80 	 224.9479000 	 2.082450 	 -0.7612355000 	 -2.2307400000 
138.00 	 224.9447000 	 2.082475 	 -0.7627360000 	 -2.2325520000 
138.20 	 224.9463000 	 2.082525 	 -0.7586257000 	 -2.2289180000 
138.40 	 224.9447000 	 2.082575 	 -0.7607015000 	 -2.2301230000 
138.60 	 224.9479000 	 2.082600 	 -0.7629712000 	 -2.2326410000 
138.80 	 224.9511000 	 2.082650 	 -0.7590230000 	 -2.2293820000 
139.00 	 224.9527000 	 2.082675 	 -0.7602088000 	 -2.2297450000 
139.20 	 224.9591000 	 2.082725 	 -0.7630857000 	 -2.2327140000 
139.40 	 224.9638000 	 2.082750 	 -0.7598591000 	 -2.2302750000 
139.60 	 224.9670000 	 2.082775 	 -0.7593282000 	 -2.2288830000 
139.80 	 224.9718000 	 2.082800 	 -0.7630475000 	 -2.2324780000 
140.00 	 224.9749000 	 2.082825 	 -0.7610862000 	 -2.2311970000 
140.20 	 224.9797000 	 2.082825 	 -0.7588227000 	 -2.2285210000 
140.40 	 224.9797000 	 2.082875 	 -0.7626057000 	 -2.2318650000 
140.60 	 224.9797000 	 2.082850 	 -0.7626407000 	 -2.2323830000 
140.80 	 224.9797000 	 2.082850 	 -0.7592106000 	 -2.2293380000 
141.00 	 224.9797000 	 2.082875 	 -0.7629395000 	 -2.2323100000 
141.20 	 224.9749000 	 2.082900 	 -0.7637278000 	 -2.2337880000 
141.40 	 224.9718000 	 2.082900 	 -0.7599322000 	 -2.2302910000 
141.60 	 224.9670000 	 2.082925 	 -0.7619794000 	 -2.2313750000 
141.80 	 224.9591000 	 2.082950 	 -0.7642428000 	 -2.2341250000 
142.00 	 224.9511000 	 2.082975 	 -0.7603900000 	 -2.2309400000 
142.20 	 224.9400000 	 2.083025 	 -0.7611084000 	 -2.2309210000 
142.40 	 224.9320000 	 2.083075 	 -0.7644208000 	 -2.2343250000 
142.60 	 224.9241000 	 2.083125 	 -0.7612038000 	 -2.2319570000 
142.80 	 224.9209000 	 2.083175 	 -0.7605839000 	 -2.2305490000 
143.00 	 224.9161000 	 2.083200 	 -0.7643541000 	 -2.2340040000 
143.20 	 224.9130000 	 2.083250 	 -0.7618873000 	 -2.2325070000 
143.40 	 224.9161000 	 2.083275 	 -0.7601293000 	 -2.2301320000 
143.60 	 224.9161000 	 2.083300 	 -0.7641411000 	 -2.2337980000 
143.80 	 224.9209000 	 2.083350 	 -0.7623736000 	 -2.2328280000 
144.00 	 224.9289000 	 2.083375 	 -0.7601261000 	 -2.2300370000 
144.20 	 224.9352000 	 2.083450 	 -0.7639758000 	 -2.2333810000 
144.40 	 224.9400000 	 2.083475 	 -0.7626883000 	 -2.2330060000 
144.60 	 224.9479000 	 2.083525 	 -0.7599354000 	 -2.2301740000 
144.80 	 224.9479000 	 2.083550 	 -0.7634036000 	 -2.2330600000 
145.00 	 224.9463000 	 2.083600 	 -0.7636547000 	 -2.2338290000 
145.20 	 224.9447000 	 2.083650 	 -0.7600117000 	 -2.2303420000 
145.40 	 224.9400000 	 2.083700 	 -0.7629426000 	 -2.2324090000 
145.60 	 224.9400000 	 2.083725 	 -0.7640107000 	 -2.2343220000 
145.80 	 224.9400000 	 2.083775 	 -0.7602215000 	 -2.2309370000 
146.00 	 224.9479000 	 2.083825 	 -0.7619762000 	 -2.2316010000 
146.20 	 224.9527000 	 2.083875 	 -0.7644939000 	 -2.2344910000 
146.40 	 224.9591000 	 2.083900 	 -0.7610829000 	 -2.2315760000 
146.60 	 224.9638000 	 2.083925 	 -0.7608573000 	 -2.2308730000 
146.80 	 224.9670000 	 2.083950 	 -0.7643922000 	 -2.2343860000 
147.00 	 224.9734000 	 2.083975 	 -0.7617061000 	 -2.2324340000 
147.20 	 224.9749000 	 2.084000 	 -0.7605044000 	 -2.2304180000 
147.40 	 224.9797000 	 2.084000 	 -0.7646115000 	 -2.2342810000 
147.60 	 224.9845000 	 2.084025 	 -0.7633591000 	 -2.2342430000 
147.80 	 224.9877000 	 2.084050 	 -0.7611211000 	 -2.2315790000 
148.00 	 224.9908000 	 2.084075 	 -0.7650025000 	 -2.2347580000 
148.20 	 224.9908000 	 2.084050 	 -0.7647197000 	 -2.2350530000 
148.40 	 224.9908000 	 2.084050 	 -0.7612737000 	 -2.2318680000 
148.60 	 224.9829000 	 2.084050 	 -0.7643350000 	 -2.2341540000 
148.80 	 224.9749000 	 2.084050 	 -0.7655970000 	 -2.2358610000 
149.00 	 224.9638000 	 2.084075 	 -0.7614962000 	 -2.2322270000 
149.20 	 224.9511000 	 2.084075 	 -0.7637119000 	 -2.2334770000 
149.40 	 224.9416000 	 2.084150 	 -0.7658291000 	 -2.2359820000 
149.60 	 224.9320000 	 2.084175 	 -0.7619762000 	 -2.2329710000 
149.80 	 224.9241000 	 2.084250 	 -0.7629235000 	 -2.2328160000 
150.00 	 224.9225000 	 2.084250 	 -0.7659785000 	 -2.2360480000 
150.20 	 224.9209000 	 2.084325 	 -0.7626088000 	 -2.2333270000 
150.40 	 224.9209000 	 2.084375 	 -0.7621193000 	 -2.2322560000 
150.60 	 224.9161000 	 2.084425 	 -0.7658036000 	 -2.2356890000 
150.80 	 224.9209000 	 2.084450 	 -0.7633908000 	 -2.2340930000 
151.00 	 224.9225000 	 2.084525 	 -0.7616329000 	 -2.2319380000 
151.20 	 224.9289000 	 2.084575 	 -0.7655811000 	 -2.2351300000 
151.40 	 224.9368000 	 2.084625 	 -0.7645893000 	 -2.2351230000 
151.60 	 224.9447000 	 2.084675 	 -0.7614962000 	 -2.2318300000 
151.80 	 224.9527000 	 2.084700 	 -0.7647610000 	 -2.2344300000 
152.00 	 224.9559000 	 2.084750 	 -0.7656320000 	 -2.2358420000 
152.20 	 224.9638000 	 2.084775 	 -0.7616043000 	 -2.2321860000 
152.40 	 224.9670000 	 2.084800 	 -0.7638772000 	 -2.2335780000 
152.60 	 224.9718000 	 2.084825 	 -0.7660007000 	 -2.2360770000 
152.80 	 224.9749000 	 2.084850 	 -0.7620462000 	 -2.2328690000 
153.00 	 224.9829000 	 2.084875 	 -0.7627837000 	 -2.2326660000 
153.20 	 224.9877000 	 2.084850 	 -0.7669004000 	 -2.2361820000 
153.40 	 224.9877000 	 2.084875 	 -0.7639885000 	 -2.2340810000 
153.60 	 224.9877000 	 2.084900 	 -0.7629268000 	 -2.2323990000 
153.80 	 224.9908000 	 2.084925 	 -0.7668368000 	 -2.2358580000 
154.00 	 224.9908000 	 2.084900 	 -0.7648373000 	 -2.2349450000 
154.20 	 224.9877000 	 2.084900 	 -0.7627805000 	 -2.2323290000 
154.40 	 224.9829000 	 2.084900 	 -0.7665412000 	 -2.2353650000 
154.60 	 224.9797000 	 2.084925 	 -0.7656701000 	 -2.2354220000 
154.80 	 224.9734000 	 2.084925 	 -0.7626660000 	 -2.2322910000 
155.00 	 224.9670000 	 2.084950 	 -0.7662074000 	 -2.2351140000 
155.20 	 224.9591000 	 2.084975 	 -0.7662646000 	 -2.2359630000 
155.40 	 224.9559000 	 2.085000 	 -0.7626883000 	 -2.2324500000 
155.60 	 224.9511000 	 2.085050 	 -0.7656384000 	 -2.2346590000 
155.80 	 224.9511000 	 2.085075 	 -0.7666556000 	 -2.2363060000 
156.00 	 224.9447000 	 2.085125 	 -0.7629108000 	 -2.2326980000 
156.20 	 224.9447000 	 2.085150 	 -0.7651265000 	 -2.2342240000 
156.40 	 224.9400000 	 2.085200 	 -0.7668686000 	 -2.2363500000 
156.60 	 224.9368000 	 2.085250 	 -0.7628854000 	 -2.2330090000 
156.80 	 224.9368000 	 2.085300 	 -0.7641729000 	 -2.2333150000 
157.00 	 224.9400000 	 2.085350 	 -0.7671292000 	 -2.2366240000 
157.20 	 224.9463000 	 2.085400 	 -0.7634926000 	 -2.2337690000 
157.40 	 224.9495000 	 2.085450 	 -0.7633908000 	 -2.2328220000 
157.60 	 224.9575000 	 2.085475 	 -0.7670943000 	 -2.2363000000 
157.80 	 224.9638000 	 2.085500 	 -0.7647705000 	 -2.2348720000 
158.00 	 224.9670000 	 2.085550 	 -0.7629268000 	 -2.2324720000 
158.20 	 224.9734000 	 2.085550 	 -0.7666938000 	 -2.2359310000 
158.40 	 224.9797000 	 2.085575 	 -0.7653205000 	 -2.2354000000 
158.60 	 224.9845000 	 2.085600 	 -0.7625675000 	 -2.2325230000 
158.80 	 224.9908000 	 2.085625 	 -0.7664776000 	 -2.2353460000 
159.00 	 224.9956000 	 2.085600 	 -0.7665284000 	 -2.2364010000 
159.20 	 224.9988000 	 2.085600 	 -0.7629490000 	 -2.2330350000 
159.40 	 224.9956000 	 2.085600 	 -0.7655557000 	 -2.2348560000 
159.60 	 224.9877000 	 2.085600 	 -0.7673137000 	 -2.2370270000 
159.80 	 224.9734000 	 2.085600 	 -0.7634544000 	 -2.2337150000 
160.00 	 224.9575000 	 2.085625 	 -0.7643223000 	 -2.2338960000 
160.20 	 224.9432000 	 2.085625 	 -0.7670752000 	 -2.2369030000 
160.40 	 224.9305000 	 2.085700 	 -0.7634576000 	 -2.2340740000 
160.60 	 224.9193000 	 2.085750 	 -0.7640076000 	 -2.2339310000 
160.80 	 224.9130000 	 2.085775 	 -0.7670212000 	 -2.2371230000 
161.00 	 224.9082000 	 2.085800 	 -0.7635244000 	 -2.2343570000 
161.20 	 224.9050000 	 2.085850 	 -0.7634671000 	 -2.2337470000 
161.40 	 224.8971000 	 2.085900 	 -0.7669735000 	 -2.2369190000 
161.60 	 224.8971000 	 2.085925 	 -0.7643318000 	 -2.2348790000 
161.80 	 224.8987000 	 2.085975 	 -0.7632637000 	 -2.2333050000 
162.00 	 224.9002000 	 2.086000 	 -0.7667637000 	 -2.2364490000 
162.20 	 224.9050000 	 2.086050 	 -0.7650185000 	 -2.2352980000 
162.40 	 224.9114000 	 2.086100 	 -0.7630475000 	 -2.2331940000 
162.60 	 224.9161000 	 2.086125 	 -0.7667192000 	 -2.2361850000 
162.80 	 224.9209000 	 2.086150 	 -0.7658450000 	 -2.2359050000 
163.00 	 224.9241000 	 2.086200 	 -0.7629077000 	 -2.2330540000 
163.20 	 224.9289000 	 2.086250 	 -0.7661311000 	 -2.2355810000 
163.40 	 224.9289000 	 2.086300 	 -0.7662900000 	 -2.2363440000 
163.60 	 224.9289000 	 2.086350 	 -0.7629840000 	 -2.2331430000 
163.80 	 224.9289000 	 2.086400 	 -0.7655017000 	 -2.2350630000 
164.00 	 224.9320000 	 2.086450 	 -0.7671483000 	 -2.2367730000 
164.20 	 224.9368000 	 2.086500 	 -0.7632573000 	 -2.2334100000 
164.40 	 224.9400000 	 2.086550 	 -0.7651520000 	 -2.2345670000 
164.60 	 224.9511000 	 2.086600 	 -0.7673104000 	 -2.2368810000 
164.80 	 224.9591000 	 2.086650 	 -0.7637723000 	 -2.2340550000 
165.00 	 224.9718000 	 2.086650 	 -0.7642682000 	 -2.2337600000 
165.20 	 224.9829000 	 2.086700 	 -0.7676983000 	 -2.2368970000 
165.40 	 224.9908000 	 2.086700 	 -0.7647896000 	 -2.2345480000 
165.60 	 224.9988000 	 2.086700 	 -0.7647038000 	 -2.2336100000 
165.80 	 224.9988000 	 2.086700 	 -0.7678795000 	 -2.2375080000 
166.00 	 225.0036000 	 2.086700 	 -0.7654540000 	 -2.2358770000 
166.20 	 225.0036000 	 2.086700 	 -0.7640584000 	 -2.2340010000 
166.40 	 225.0067000 	 2.086700 	 -0.7676824000 	 -2.2373360000 
166.60 	 225.0036000 	 2.086700 	 -0.7662932000 	 -2.2362300000 
166.80 	 224.9988000 	 2.086700 	 -0.7640012000 	 -2.2338010000 
167.00 	 224.9908000 	 2.086700 	 -0.7675965000 	 -2.2367760000 
167.20 	 224.9877000 	 2.086700 	 -0.7666969000 	 -2.2367000000 
167.40 	 224.9797000 	 2.086700 	 -0.7639122000 	 -2.2336740000 
167.60 	 224.9749000 	 2.086700 	 -0.7668018000 	 -2.2361690000 
167.80 	 224.9749000 	 2.086725 	 -0.7684453000 	 -2.2375870000 
168.00 	 224.9718000 	 2.086750 	 -0.7648341000 	 -2.2341510000 
168.20 	 224.9670000 	 2.086775 	 -0.7671738000 	 -2.2358040000 
168.40 	 224.9591000 	 2.086800 	 -0.7690303000 	 -2.2379910000 
168.60 	 224.9511000 	 2.086825 	 -0.7650344000 	 -2.2346340000 
168.80 	 224.9400000 	 2.086850 	 -0.7664490000 	 -2.2352790000 
169.00 	 224.9305000 	 2.086900 	 -0.7691383000 	 -2.2382000000 
169.20 	 224.9257000 	 2.086950 	 -0.7659912000 	 -2.2354350000 
169.40 	 224.9225000 	 2.087000 	 -0.7660262000 	 -2.2346500000 
169.60 	 224.9241000 	 2.087050 	 -0.7695389000 	 -2.2378440000 
169.80 	 224.9241000 	 2.087100 	 -0.7669004000 	 -2.2356480000 
170.00 	 224.9289000 	 2.087175 	 -0.7656384000 	 -2.2343830000 
170.20 	 224.9320000 	 2.087200 	 -0.7695071000 	 -2.2376160000 
170.40 	 224.9368000 	 2.087250 	 -0.7676093000 	 -2.2360200000 
170.60 	 224.9400000 	 2.087300 	 -0.7655811000 	 -2.2335820000 
170.80 	 224.9479000 	 2.087350 	 -0.7688872000 	 -2.2365570000 
171.00 	 224.9559000 	 2.087375 	 -0.7683722000 	 -2.2367410000 
171.20 	 224.9638000 	 2.087425 	 -0.7649612000 	 -2.2336640000 
171.40 	 224.9670000 	 2.087450 	 -0.7680702000 	 -2.2359340000 
171.60 	 224.9718000 	 2.087475 	 -0.7687314000 	 -2.2372410000 
171.80 	 224.9749000 	 2.087500 	 -0.7645289000 	 -2.2339340000 
172.00 	 224.9749000 	 2.087525 	 -0.7666461000 	 -2.2351460000 
172.20 	 224.9781000 	 2.087525 	 -0.7687123000 	 -2.2377400000 
172.40 	 224.9718000 	 2.087550 	 -0.7649962000 	 -2.2344910000 
172.60 	 224.9670000 	 2.087575 	 -0.7665730000 	 -2.2353360000 
172.80 	 224.9575000 	 2.087575 	 -0.7691701000 	 -2.2380760000 
173.00 	 224.9479000 	 2.087625 	 -0.7655780000 	 -2.2349770000 
173.20 	 224.9368000 	 2.087650 	 -0.7660325000 	 -2.2344050000 
173.40 	 224.9257000 	 2.087725 	 -0.7694149000 	 -2.2375520000 
173.60 	 224.9161000 	 2.087750 	 -0.7665030000 	 -2.2355400000 
173.80 	 224.9082000 	 2.087800 	 -0.7652314000 	 -2.2337020000 
174.00 	 224.9034000 	 2.087850 	 -0.7692401000 	 -2.2370820000 
174.20 	 224.9002000 	 2.087900 	 -0.7675870000 	 -2.2361950000 
174.40 	 224.9002000 	 2.087925 	 -0.7654953000 	 -2.2335850000 
174.60 	 224.9066000 	 2.087975 	 -0.7692115000 	 -2.2367000000 
174.80 	 224.9082000 	 2.088000 	 -0.7682610000 	 -2.2364360000 
175.00 	 224.9161000 	 2.088050 	 -0.7654317000 	 -2.2334540000 
175.20 	 224.9161000 	 2.088075 	 -0.7687886000 	 -2.2361760000 
175.40 	 224.9209000 	 2.088100 	 -0.7690430000 	 -2.2369480000 
175.60 	 224.9209000 	 2.088175 	 -0.7652887000 	 -2.2336900000 
175.80 	 224.9209000 	 2.088225 	 -0.7677078000 	 -2.2354320000 
176.00 	 224.9241000 	 2.088275 	 -0.7690112000 	 -2.2373580000 
176.20 	 224.9289000 	 2.088325 	 -0.7651679000 	 -2.2341540000 
176.40 	 224.9320000 	 2.088350 	 -0.7672055000 	 -2.2355400000 
176.60 	 224.9352000 	 2.088425 	 -0.7690271000 	 -2.2377460000 
176.80 	 224.9368000 	 2.088450 	 -0.7654285000 	 -2.2344810000 
177.00 	 224.9447000 	 2.088525 	 -0.7664998000 	 -2.2344430000 
177.20 	 224.9479000 	 2.088550 	 -0.7694562000 	 -2.2375360000 
177.40 	 224.9559000 	 2.088600 	 -0.7662106000 	 -2.2347710000 
177.60 	 224.9591000 	 2.088625 	 -0.7659085000 	 -2.2339730000 
177.80 	 224.9670000 	 2.088650 	 -0.7694785000 	 -2.2373140000 
178.00 	 224.9734000 	 2.088675 	 -0.7671356000 	 -2.2357780000 
178.20 	 224.9749000 	 2.088700 	 -0.7651297000 	 -2.2335400000 
178.40 	 224.9797000 	 2.088725 	 -0.7688300000 	 -2.2365980000 
178.60 	 224.9829000 	 2.088750 	 -0.7678096000 	 -2.2364900000 
178.80 	 224.9797000 	 2.088725 	 -0.7653236000 	 -2.2340170000 
179.00 	 224.9797000 	 2.088750 	 -0.7690207000 	 -2.2369890000 
179.20 	 224.9797000 	 2.088750 	 -0.7676951000 	 -2.2378600000 
179.40 	 224.9749000 	 2.088775 	 -0.7653205000 	 -2.2343440000 
179.60 	 224.9734000 	 2.088800 	 -0.7694054000 	 -2.2366810000 
179.80 	 224.9718000 	 2.088800 	 -0.7712555000 	 -2.2387220000 
180.00 	 224.9718000 	 2.088825 	 -0.7674821000 	 -2.2350760000 
180.20 	 224.9670000 	 2.088850 	 -0.7699203000 	 -2.2366490000 
180.40 	 224.9638000 	 2.088875 	 -0.7715098000 	 -2.2386360000 
180.60 	 224.9591000 	 2.088900 	 -0.7675107000 	 -2.2352700000 
180.80 	 224.9511000 	 2.088925 	 -0.7691606000 	 -2.2359210000 
181.00 	 224.9447000 	 2.088975 	 -0.7718468000 	 -2.2387540000 
181.20 	 224.9400000 	 2.089000 	 -0.7683722000 	 -2.2358770000 
181.40 	 224.9368000 	 2.089050 	 -0.7683595000 	 -2.2353300000 
181.60 	 224.9368000 	 2.089100 	 -0.7719676000 	 -2.2388080000 
181.80 	 224.9368000 	 2.089150 	 -0.7693259000 	 -2.2368970000 
182.00 	 224.9400000 	 2.089200 	 -0.7678159000 	 -2.2349670000 
182.20 	 224.9447000 	 2.089250 	 -0.7716529000 	 -2.2383150000 
182.40 	 224.9479000 	 2.089300 	 -0.7698981000 	 -2.2373870000 
182.60 	 224.9511000 	 2.089350 	 -0.7674440000 	 -2.2348180000 
182.80 	 224.9591000 	 2.089375 	 -0.7713509000 	 -2.2380290000 
183.00 	 224.9638000 	 2.089400 	 -0.7702605000 	 -2.2377330000 
183.20 	 224.9718000 	 2.089425 	 -0.7673836000 	 -2.2347710000 
183.40 	 224.9718000 	 2.089450 	 -0.7710171000 	 -2.2376600000 
183.60 	 224.9749000 	 2.089475 	 -0.7709948000 	 -2.2383910000 
183.80 	 224.9749000 	 2.089500 	 -0.7674376000 	 -2.2349640000 
184.00 	 224.9749000 	 2.089500 	 -0.7701651000 	 -2.2366170000 
184.20 	 224.9749000 	 2.089525 	 -0.7715766000 	 -2.2388110000 
184.40 	 224.9797000 	 2.089550 	 -0.7679494000 	 -2.2353870000 
184.60 	 224.9813000 	 2.089550 	 -0.7700825000 	 -2.2365220000 
184.80 	 224.9829000 	 2.089575 	 -0.7725684000 	 -2.2392400000 
185.00 	 224.9829000 	 2.089600 	 -0.7686551000 	 -2.2360260000 
185.20 	 224.9829000 	 2.089575 	 -0.7705371000 	 -2.2374600000 
185.40 	 224.9813000 	 2.089575 	 -0.7732677000 	 -2.2401430000 
185.60 	 224.9813000 	 2.089600 	 -0.7702351000 	 -2.2377360000 
185.80 	 224.9797000 	 2.089625 	 -0.7698600000 	 -2.2371670000 
186.00 	 224.9749000 	 2.089625 	 -0.7734330000 	 -2.2404700000 
186.20 	 224.9734000 	 2.089625 	 -0.7710361000 	 -2.2389790000 
186.40 	 224.9670000 	 2.089650 	 -0.7699680000 	 -2.2372280000 
186.60 	 224.9638000 	 2.089675 	 -0.7734776000 	 -2.2404860000 
186.80 	 224.9559000 	 2.089725 	 -0.7721074000 	 -2.2399430000 
187.00 	 224.9511000 	 2.089750 	 -0.7695293000 	 -2.2371130000 
187.20 	 224.9479000 	 2.089800 	 -0.7728195000 	 -2.2399170000 
187.40 	 224.9400000 	 2.089825 	 -0.7728608000 	 -2.2403530000 
187.60 	 224.9400000 	 2.089875 	 -0.7696915000 	 -2.2373360000 
187.80 	 224.9368000 	 2.089925 	 -0.7720407000 	 -2.2392050000 
188.00 	 224.9400000 	 2.089975 	 -0.7736079000 	 -2.2408010000 
188.20 	 224.9447000 	 2.090025 	 -0.7698631000 	 -2.2378410000 
188.40 	 224.9511000 	 2.090075 	 -0.7715734000 	 -2.2386200000 
188.60 	 224.9559000 	 2.090100 	 -0.7738273000 	 -2.2410580000 
188.80 	 224.9591000 	 2.090125 	 -0.7703654000 	 -2.2380990000 
189.00 	 224.9670000 	 2.090175 	 -0.7707119000 	 -2.2381470000 
189.20 	 224.9718000 	 2.090200 	 -0.7740021000 	 -2.2410300000 
189.40 	 224.9749000 	 2.090200 	 -0.7710075000 	 -2.2388240000 
189.60 	 224.9797000 	 2.090225 	 -0.7703114000 	 -2.2376350000 
189.80 	 224.9861000 	 2.090225 	 -0.7738177000 	 -2.2408610000 
190.00 	 224.9893000 	 2.090225 	 -0.7716878000 	 -2.2396560000 
190.20 	 224.9908000 	 2.090225 	 -0.7699871000 	 -2.2375490000 
190.40 	 224.9956000 	 2.090225 	 -0.7735665000 	 -2.2406260000 
190.60 	 224.9956000 	 2.090225 	 -0.7723904000 	 -2.2401080000 
190.80 	 224.9988000 	 2.090225 	 -0.7697932000 	 -2.2373580000 
191.00 	 224.9972000 	 2.090225 	 -0.7728577000 	 -2.2400440000 
191.20 	 224.9988000 	 2.090225 	 -0.7733059000 	 -2.2409920000 
191.40 	 224.9956000 	 2.090225 	 -0.7698091000 	 -2.2376730000 
191.60 	 224.9956000 	 2.090225 	 -0.7724031000 	 -2.2392620000 
191.80 	 224.9908000 	 2.090225 	 -0.7736301000 	 -2.2411060000 
192.00 	 224.9893000 	 2.090225 	 -0.7700729000 	 -2.2378920000 
192.20 	 224.9829000 	 2.090250 	 -0.7715511000 	 -2.2386200000 
192.40 	 224.9797000 	 2.090275 	 -0.7738400000 	 -2.2414460000 
192.60 	 224.9718000 	 2.090275 	 -0.7699267000 	 -2.2380290000 
192.80 	 224.9638000 	 2.090275 	 -0.7713318000 	 -2.2384900000 
193.00 	 224.9527000 	 2.090300 	 -0.7740275000 	 -2.2412560000 
193.20 	 224.9479000 	 2.090375 	 -0.7701651000 	 -2.2381970000 
193.40 	 224.9400000 	 2.090400 	 -0.7709185000 	 -2.2381620000 
193.60 	 224.9400000 	 2.090450 	 -0.7741165000 	 -2.2412490000 
193.80 	 224.9400000 	 2.090475 	 -0.7704671000 	 -2.2384770000 
194.00 	 224.9400000 	 2.090550 	 -0.7706928000 	 -2.2378350000 
194.20 	 224.9400000 	 2.090575 	 -0.7740974000 	 -2.2411980000 
194.40 	 224.9416000 	 2.090650 	 -0.7710107000 	 -2.2391510000 
194.60 	 224.9447000 	 2.090675 	 -0.7702224000 	 -2.2374030000 
194.80 	 224.9479000 	 2.090725 	 -0.7738845000 	 -2.2408930000 
195.00 	 224.9511000 	 2.090775 	 -0.7718309000 	 -2.2396530000 
195.20 	 224.9591000 	 2.090800 	 -0.7698441000 	 -2.2373490000 
195.40 	 224.9654000 	 2.090825 	 -0.7737001000 	 -2.2408040000 
195.60 	 224.9718000 	 2.090850 	 -0.7721901000 	 -2.2401080000 
195.80 	 224.9797000 	 2.090900 	 -0.7694848000 	 -2.2372630000 
196.00 	 224.9813000 	 2.090875 	 -0.7732646000 	 -2.2401360000 
196.20 	 224.9861000 	 2.090900 	 -0.7732646000 	 -2.2408130000 
196.40 	 224.9877000 	 2.090900 	 -0.7698027000 	 -2.2375650000 
196.60 	 224.9908000 	 2.090950 	 -0.7722950000 	 -2.2392400000 
196.80 	 224.9956000 	 2.090925 	 -0.7741197000 	 -2.2415260000 
197.00 	 224.9956000 	 2.090925 	 -0.7703590000 	 -2.2380830000 
197.20 	 224.9908000 	 2.090925 	 -0.7720534000 	 -2.2390050000 
197.40 	 224.9829000 	 2.090925 	 -0.7746060000 	 -2.2416470000 
197.60 	 224.9749000 	 2.090925 	 -0.7707882000 	 -2.2387250000 
197.80 	 224.9670000 	 2.090925 	 -0.7714335000 	 -2.2384420000 
198.00 	 224.9591000 	 2.090950 	 -0.7746315000 	 -2.2418430000 
198.20 	 224.9511000 	 2.091000 	 -0.7715257000 	 -2.2393450000 
198.40 	 224.9447000 	 2.091025 	 -0.7705943000 	 -2.2377080000 
198.60 	 224.9384000 	 2.091075 	 -0.7744344000 	 -2.2414720000 
198.80 	 224.9320000 	 2.091125 	 -0.7723204000 	 -2.2401020000 
199.00 	 224.9241000 	 2.091175 	 -0.7702573000 	 -2.2378160000 
199.20 	 224.9209000 	 2.091250 	 -0.7741515000 	 -2.2411120000 
199.40 	 224.9209000 	 2.091300 	 -0.7726129000 	 -2.2403400000 
199.60 	 224.9209000 	 2.091325 	 -0.7701365000 	 -2.2376120000 
199.80 	 224.9241000 	 2.091400 	 -0.7737954000 	 -2.2405880000 
200.00 	 224.9320000 	 2.091450 	 -0.7732074000 	 -2.2408840000 
200.20 	 224.9368000 	 2.091500 	 -0.7698281000 	 -2.2376730000 
200.40 	 224.9463000 	 2.091525 	 -0.7732646000 	 -2.2402320000 
200.60 	 224.9511000 	 2.091575 	 -0.7738590000 	 -2.2414110000 
200.80 	 224.9591000 	 2.091625 	 -0.7699935000 	 -2.2376950000 
201.00 	 224.9670000 	 2.091650 	 -0.7723204000 	 -2.2393390000 
201.20 	 224.9749000 	 2.091675 	 -0.7743518000 	 -2.2417550000 
201.40 	 224.9861000 	 2.091700 	 -0.7705466000 	 -2.2384900000 
201.60 	 224.9924000 	 2.091675 	 -0.7702160000 	 -2.2386840000 
201.80 	 225.0036000 	 2.091675 	 -0.7734776000 	 -2.2418400000 
202.00 	 225.0067000 	 2.091675 	 -0.7701142000 	 -2.2393160000 
202.20 	 225.0115000 	 2.091675 	 -0.7699140000 	 -2.2382930000 
202.40 	 225.0147000 	 2.091675 	 -0.7735030000 	 -2.2417670000 
202.60 	 225.0147000 	 2.091675 	 -0.7708136000 	 -2.2398190000 
202.80 	 225.0147000 	 2.091675 	 -0.7693164000 	 -2.2378700000 
203.00 	 225.0115000 	 2.091675 	 -0.7733281000 	 -2.2413130000 
203.20 	 225.0036000 	 2.091675 	 -0.7717482000 	 -2.2408070000 
203.40 	 224.9988000 	 2.091675 	 -0.7689254000 	 -2.2376220000 
203.60 	 224.9956000 	 2.091675 	 -0.7725843000 	 -2.2403340000 
203.80 	 224.9877000 	 2.091675 	 -0.7729149000 	 -2.2413130000 
204.00 	 224.9813000 	 2.091675 	 -0.7690366000 	 -2.2379940000 
204.20 	 224.9749000 	 2.091675 	 -0.7715607000 	 -2.2397420000 
204.40 	 224.9718000 	 2.091675 	 -0.7731152000 	 -2.2417640000 
204.60 	 224.9718000 	 2.091700 	 -0.7703495000 	 -2.2385280000 
204.80 	 224.9686000 	 2.091725 	 -0.7726987000 	 -2.2399010000 
205.00 	 224.9670000 	 2.091750 	 -0.7743962000 	 -2.2421770000 
205.20 	 224.9686000 	 2.091775 	 -0.7704799000 	 -2.2387340000 
205.40 	 224.9718000 	 2.091775 	 -0.7717355000 	 -2.2390020000 
205.60 	 224.9670000 	 2.091800 	 -0.7748572000 	 -2.2421420000 
205.80 	 224.9670000 	 2.091825 	 -0.7712078000 	 -2.2393670000 
206.00 	 224.9622000 	 2.091850 	 -0.7712555000 	 -2.2390020000 
206.20 	 224.9591000 	 2.091875 	 -0.7748254000 	 -2.2422980000 
206.40 	 224.9559000 	 2.091925 	 -0.7720121000 	 -2.2403430000 
206.60 	 224.9511000 	 2.091950 	 -0.7707087000 	 -2.2384670000 
206.80 	 224.9479000 	 2.092000 	 -0.7745330000 	 -2.2420500000 
207.00 	 224.9479000 	 2.092025 	 -0.7728418000 	 -2.2411380000 
207.20 	 224.9447000 	 2.092075 	 -0.7704671000 	 -2.2383750000 
207.40 	 224.9447000 	 2.092100 	 -0.7741420000 	 -2.2414880000 
207.60 	 224.9447000 	 2.092150 	 -0.7735698000 	 -2.2416430000 
207.80 	 224.9463000 	 2.092175 	 -0.7702287000 	 -2.2383430000 
208.00 	 224.9511000 	 2.092225 	 -0.7730103000 	 -2.2401550000 
208.20 	 224.9559000 	 2.092275 	 -0.7747078000 	 -2.2422760000 
208.40 	 224.9638000 	 2.092300 	 -0.7705275000 	 -2.2387470000 
208.60 	 224.9686000 	 2.092325 	 -0.7722282000 	 -2.2394880000 
208.80 	 224.9749000 	 2.092350 	 -0.7747619000 	 -2.2424600000 
209.00 	 224.9829000 	 2.092375 	 -0.7708200000 	 -2.2390400000 
209.20 	 224.9877000 	 2.092400 	 -0.7717514000 	 -2.2391570000 
209.40 	 224.9940000 	 2.092375 	 -0.7755916000 	 -2.2422250000 
209.60 	 224.9988000 	 2.092375 	 -0.7720153000 	 -2.2398310000 
209.80 	 225.0036000 	 2.092375 	 -0.7717260000 	 -2.2385530000 
210.00 	 225.0067000 	 2.092375 	 -0.7754485000 	 -2.2422380000 
210.20 	 225.0067000 	 2.092375 	 -0.7724698000 	 -2.2399520000 
210.40 	 225.0036000 	 2.092375 	 -0.7714081000 	 -2.2382640000 
210.60 	 225.0036000 	 2.092375 	 -0.7754326000 	 -2.2420060000 
210.80 	 224.9988000 	 2.092375 	 -0.7733154000 	 -2.2408490000 
211.00 	 224.9956000 	 2.092375 	 -0.7710934000 	 -2.2381810000 
211.20 	 224.9956000 	 2.092375 	 -0.7747523000 	 -2.2411250000 
211.40 	 224.9908000 	 2.092375 	 -0.7745647000 	 -2.2415450000 
211.60 	 224.9908000 	 2.092375 	 -0.7709185000 	 -2.2382640000 
211.80 	 224.9877000 	 2.092375 	 -0.7738240000 	 -2.2401750000 
212.00 	 224.9877000 	 2.092375 	 -0.7752069000 	 -2.2422660000 
212.20 	 224.9877000 	 2.092375 	 -0.7712619000 	 -2.2387000000 
212.40 	 224.9877000 	 2.092400 	 -0.7729721000 	 -2.2396820000 
212.60 	 224.9829000 	 2.092425 	 -0.7755883000 	 -2.2425140000 
212.80 	 224.9781000 	 2.092425 	 -0.7718563000 	 -2.2396020000 
213.00 	 224.9686000 	 2.092425 	 -0.7720375000 	 -2.2391450000 
213.20 	 224.9591000 	 2.092450 	 -0.7757600000 	 -2.2424790000 
213.40 	 224.9511000 	 2.092500 	 -0.7727019000 	 -2.2401460000 
213.60 	 224.9479000 	 2.092525 	 -0.7719294000 	 -2.2387120000 
213.80 	 224.9400000 	 2.092575 	 -0.7757346000 	 -2.2423080000 
214.00 	 224.9400000 	 2.092600 	 -0.7736174000 	 -2.2407310000 
214.20 	 224.9400000 	 2.092675 	 -0.7715161000 	 -2.2384670000 
214.40 	 224.9368000 	 2.092700 	 -0.7753531000 	 -2.2419010000 
214.60 	 224.9368000 	 2.092775 	 -0.7741960000 	 -2.2415700000 
214.80 	 224.9368000 	 2.092800 	 -0.7713063000 	 -2.2385380000 
215.00 	 224.9368000 	 2.092875 	 -0.7748954000 	 -2.2411160000 
215.20 	 224.9384000 	 2.092900 	 -0.7750130000 	 -2.2420250000 
215.40 	 224.9447000 	 2.092975 	 -0.7712714000 	 -2.2385980000 
215.60 	 224.9543000 	 2.093000 	 -0.7738082000 	 -2.2401810000 
215.80 	 224.9654000 	 2.093050 	 -0.7755629000 	 -2.2425270000 
216.00 	 224.9749000 	 2.093075 	 -0.7714431000 	 -2.2388360000 
216.20 	 224.9877000 	 2.093075 	 -0.7731279000 	 -2.2396880000 
216.40 	 224.9956000 	 2.093075 	 -0.7760620000 	 -2.2425620000 
216.60 	 224.9988000 	 2.093075 	 -0.7726097000 	 -2.2398540000 
216.80 	 225.0036000 	 2.093075 	 -0.7729594000 	 -2.2393200000 
217.00 	 225.0067000 	 2.093075 	 -0.7763227000 	 -2.2425110000 
217.20 	 225.0115000 	 2.093075 	 -0.7732804000 	 -2.2403590000 
217.40 	 225.0147000 	 2.093075 	 -0.7721265000 	 -2.2387310000 
217.60 	 225.0147000 	 2.093075 	 -0.7760270000 	 -2.2421330000 
217.80 	 225.0147000 	 2.093075 	 -0.7743581000 	 -2.2413190000 
218.00 	 225.0115000 	 2.093075 	 -0.7718150000 	 -2.2385790000 
218.20 	 225.0036000 	 2.093075 	 -0.7757028000 	 -2.2419580000 
218.40 	 224.9988000 	 2.093075 	 -0.7747237000 	 -2.2416210000 
218.60 	 224.9940000 	 2.093075 	 -0.7715448000 	 -2.2386360000 
218.80 	 224.9908000 	 2.093075 	 -0.7748572000 	 -2.2409470000 
219.00 	 224.9877000 	 2.093075 	 -0.7757378000 	 -2.2423580000 
219.20 	 224.9797000 	 2.093075 	 -0.7719199000 	 -2.2389540000 
219.40 	 224.9749000 	 2.093075 	 -0.7739067000 	 -2.2401780000 
219.60 	 224.9718000 	 2.093100 	 -0.7760875000 	 -2.2427970000 
219.80 	 224.9670000 	 2.093100 	 -0.7726288000 	 -2.2397450000 
220.00 	 224.9606000 	 2.093125 	 -0.7730802000 	 -2.2392810000 
220.20 	 224.9591000 	 2.093175 	 -0.7764530000 	 -2.2426540000 
220.40 	 224.9559000 	 2.093200 	 -0.7735570000 	 -2.2406170000 
220.60 	 224.9559000 	 2.093225 	 -0.7725239000 	 -2.2391380000 
220.80 	 224.9559000 	 2.093250 	 -0.7762337000 	 -2.2424950000 
221.00 	 224.9559000 	 2.093275 	 -0.7740148000 	 -2.2411000000 
221.20 	 224.9559000 	 2.093325 	 -0.7719930000 	 -2.2387660000 
221.40 	 224.9543000 	 2.093350 	 -0.7756519000 	 -2.2417670000 
221.60 	 224.9511000 	 2.093375 	 -0.7751401000 	 -2.2420150000 
221.80 	 224.9511000 	 2.093400 	 -0.7719453000 	 -2.2387700000 
222.00 	 224.9543000 	 2.093450 	 -0.7747110000 	 -2.2407180000 
222.20 	 224.9591000 	 2.093475 	 -0.7760938000 	 -2.2426320000 
222.40 	 224.9638000 	 2.093500 	 -0.7721646000 	 -2.2392690000 
222.60 	 224.9718000 	 2.093525 	 -0.7738177000 	 -2.2401050000 
222.80 	 224.9813000 	 2.093550 	 -0.7763736000 	 -2.2428860000 
223.00 	 224.9908000 	 2.093600 	 -0.7728036000 	 -2.2399930000 
223.20 	 224.9988000 	 2.093575 	 -0.7727401000 	 -2.2391380000 
223.40 	 225.0067000 	 2.093575 	 -0.7767010000 	 -2.2426610000 
223.60 	 225.0115000 	 2.093575 	 -0.7738336000 	 -2.2404100000 
223.80 	 225.0147000 	 2.093575 	 -0.7726860000 	 -2.2387310000 
224.00 	 225.0147000 	 2.093575 	 -0.7764371000 	 -2.2422570000 
224.20 	 225.0147000 	 2.093575 	 -0.7743581000 	 -2.2411250000 
224.40 	 225.0115000 	 2.093575 	 -0.7722409000 	 -2.2386620000 
224.60 	 225.0067000 	 2.093575 	 -0.7757218000 	 -2.2415070000 
224.80 	 225.0036000 	 2.093575 	 -0.7754390000 	 -2.2421330000 
225.00 	 224.9988000 	 2.093575 	 -0.7721774000 	 -2.2385530000 
225.20 	 224.9940000 	 2.093575 	 -0.7752609000 	 -2.2408170000 
225.40 	 224.9829000 	 2.093575 	 -0.7763322000 	 -2.2427460000 
225.60 	 224.9797000 	 2.093575 	 -0.7723999000 	 -2.2391450000 
225.80 	 224.9718000 	 2.093575 	 -0.7741483000 	 -2.2401490000 
226.00 	 224.9686000 	 2.093575 	 -0.7766374000 	 -2.2427150000 
226.20 	 224.9638000 	 2.093600 	 -0.7731788000 	 -2.2398470000 
226.40 	 224.9638000 	 2.093625 	 -0.7734044000 	 -2.2393610000 
226.60 	 224.9591000 	 2.093675 	 -0.7766406000 	 -2.2426700000 
226.80 	 224.9559000 	 2.093700 	 -0.7736651000 	 -2.2403620000 
227.00 	 224.9511000 	 2.093725 	 -0.7727273000 	 -2.2391030000 
227.20 	 224.9479000 	 2.093775 	 -0.7765007000 	 -2.2422000000 
227.40 	 224.9447000 	 2.093800 	 -0.7744376000 	 -2.2413130000 
227.60 	 224.9416000 	 2.093850 	 -0.7721360000 	 -2.2386770000 
227.80 	 224.9447000 	 2.093900 	 -0.7760143000 	 -2.2417830000 
228.00 	 224.9447000 	 2.093950 	 -0.7750193000 	 -2.2417580000 
228.20 	 224.9447000 	 2.093975 	 -0.7718436000 	 -2.2387220000 
228.40 	 224.9511000 	 2.094025 	 -0.7754230000 	 -2.2413990000 
228.60 	 224.9527000 	 2.094050 	 -0.7756297000 	 -2.2421520000 
228.80 	 224.9591000 	 2.094100 	 -0.7718976000 	 -2.2388940000 
229.00 	 224.9670000 	 2.094125 	 -0.7744185000 	 -2.2404070000 
229.20 	 224.9749000 	 2.094150 	 -0.7762654000 	 -2.2427300000 
229.40 	 224.9829000 	 2.094175 	 -0.7728195000 	 -2.2396440000 
229.60 	 224.9908000 	 2.094200 	 -0.7733281000 	 -2.2395480000 
229.80 	 224.9988000 	 2.094175 	 -0.7763990000 	 -2.2431060000 
230.00 	 225.0052000 	 2.094175 	 -0.7733949000 	 -2.2405180000 
230.20 	 225.0115000 	 2.094175 	 -0.7727750000 	 -2.2392880000 
230.40 	 225.0131000 	 2.094175 	 -0.7765643000 	 -2.2428130000 
230.60 	 225.0115000 	 2.094175 	 -0.7738082000 	 -2.2409500000 
230.80 	 225.0115000 	 2.094175 	 -0.7724444000 	 -2.2389030000 
231.00 	 225.0115000 	 2.094175 	 -0.7762559000 	 -2.2422890000 
231.20 	 225.0083000 	 2.094175 	 -0.7747491000 	 -2.2416270000 
231.40 	 225.0067000 	 2.094175 	 -0.7720597000 	 -2.2387820000 
231.60 	 225.0067000 	 2.094175 	 -0.7757282000 	 -2.2416180000 
231.80 	 225.0067000 	 2.094175 	 -0.7756265000 	 -2.2423460000 
232.00 	 225.0036000 	 2.094175 	 -0.7720757000 	 -2.2390620000 
232.20 	 225.0036000 	 2.094175 	 -0.7746887000 	 -2.2408200000 
232.40 	 225.0004000 	 2.094175 	 -0.7762877000 	 -2.2427720000 
232.60 	 224.9988000 	 2.094175 	 -0.7724762000 	 -2.2393610000 
232.80 	 224.9956000 	 2.094175 	 -0.7740847000 	 -2.2402320000 
233.00 	 224.9908000 	 2.094175 	 -0.7766311000 	 -2.2429590000 
233.20 	 224.9877000 	 2.094175 	 -0.7728704000 	 -2.2399170000 
233.40 	 224.9797000 	 2.094175 	 -0.7735538000 	 -2.2399080000 
233.60 	 224.9749000 	 2.094200 	 -0.7768186000 	 -2.2429970000 
233.80 	 224.9670000 	 2.094200 	 -0.7731819000 	 -2.2400410000 
234.00 	 224.9654000 	 2.094225 	 -0.7735189000 	 -2.2397390000 
234.20 	 224.9638000 	 2.094250 	 -0.7768250000 	 -2.2429630000 
234.40 	 224.9638000 	 2.094300 	 -0.7735507000 	 -2.2406010000 
234.60 	 224.9591000 	 2.094325 	 -0.7732010000 	 -2.2395450000 
234.80 	 224.9591000 	 2.094350 	 -0.7767327000 	 -2.2429820000 
235.00 	 224.9591000 	 2.094375 	 -0.7742150000 	 -2.2409030000 
235.20 	 224.9543000 	 2.094400 	 -0.7727782000 	 -2.2391060000 
235.40 	 224.9511000 	 2.094450 	 -0.7765166000 	 -2.2423550000 
235.60 	 224.9511000 	 2.094475 	 -0.7748477000 	 -2.2416530000 
235.80 	 224.9511000 	 2.094525 	 -0.7723458000 	 -2.2389670000 
236.00 	 224.9559000 	 2.094550 	 -0.7759984000 	 -2.2417040000 
236.20 	 224.9606000 	 2.094600 	 -0.7758363000 	 -2.2423870000 
236.40 	 224.9670000 	 2.094625 	 -0.7723999000 	 -2.2389250000 
236.60 	 224.9718000 	 2.094650 	 -0.7752545000 	 -2.2411950000 
236.80 	 224.9797000 	 2.094650 	 -0.7764212000 	 -2.2428610000 
237.00 	 224.9829000 	 2.094675 	 -0.7724444000 	 -2.2393000000 
237.20 	 224.9877000 	 2.094700 	 -0.7743263000 	 -2.2406320000 
237.40 	 224.9956000 	 2.094675 	 -0.7767010000 	 -2.2432960000 
237.60 	 224.9988000 	 2.094675 	 -0.7726224000 	 -2.2398950000 
237.80 	 225.0052000 	 2.094675 	 -0.7740593000 	 -2.2405400000 
238.00 	 225.0067000 	 2.094675 	 -0.7767836000 	 -2.2434490000 
238.20 	 225.0115000 	 2.094675 	 -0.7730834000 	 -2.2402220000 
238.40 	 225.0115000 	 2.094675 	 -0.7733949000 	 -2.2399930000 
238.60 	 225.0083000 	 2.094675 	 -0.7769235000 	 -2.2433600000 
238.80 	 225.0067000 	 2.094675 	 -0.7738559000 	 -2.2411540000 
239.00 	 224.9988000 	 2.094675 	 -0.7727051000 	 -2.2392750000 
239.20 	 224.9940000 	 2.094675 	 -0.7766088000 	 -2.2430320000 
239.40 	 224.9861000 	 2.094675 	 -0.7746919000 	 -2.2420850000 
239.60 	 224.9797000 	 2.094675 	 -0.7720534000 	 -2.2391860000 
239.80 	 224.9718000 	 2.094700 	 -0.7758808000 	 -2.2419420000 
240.00 	 224.9638000 	 2.094725 	 -0.7763163000 	 -2.2430070000 
240.20 	 224.9591000 	 2.094750 	 -0.7725843000 	 -2.2395930000 
240.40 	 224.9559000 	 2.094775 	 -0.7749621000 	 -2.2411700000 
240.60 	 224.9559000 	 2.094800 	 -0.7765643000 	 -2.2432710000 
240.80 	 224.9591000 	 2.094850 	 -0.7725589000 	 -2.2397680000 
241.00 	 224.9591000 	 2.094875 	 -0.7741801000 	 -2.2404670000 
241.20 	 224.9591000 	 2.094900 	 -0.7768059000 	 -2.2434230000 
241.40 	 224.9591000 	 2.094925 	 -0.7730420000 	 -2.2406900000 
241.60 	 224.9591000 	 2.094975 	 -0.7731469000 	 -2.2398470000 
241.80 	 224.9591000 	 2.095000 	 -0.7768917000 	 -2.2432490000 
242.00 	 224.9591000 	 2.095025 	 -0.7739544000 	 -2.2414140000 
242.20 	 224.9591000 	 2.095050 	 -0.7725239000 	 -2.2394400000 
242.40 	 224.9622000 	 2.095075 	 -0.7766311000 	 -2.2429820000 
242.60 	 224.9638000 	 2.095125 	 -0.7748254000 	 -2.2422540000 
242.80 	 224.9654000 	 2.095150 	 -0.7721265000 	 -2.2392810000 
243.00 	 224.9670000 	 2.095175 	 -0.7761192000 	 -2.2424160000 
243.20 	 224.9749000 	 2.095200 	 -0.7753499000 	 -2.2425780000 
243.40 	 224.9797000 	 2.095200 	 -0.7718849000 	 -2.2391770000 
243.60 	 224.9829000 	 2.095225 	 -0.7752768000 	 -2.2417900000 
243.80 	 224.9877000 	 2.095225 	 -0.7753881000 	 -2.2428450000 
244.00 	 224.9908000 	 2.095225 	 -0.7726796000 	 -2.2408130000 
244.20 	 224.9956000 	 2.095225 	 -0.7754453000 	 -2.2426670000 
244.40 	 224.9956000 	 2.095225 	 -0.7767900000 	 -2.2444920000 
244.60 	 224.9956000 	 2.095225 	 -0.7727877000 	 -2.2410270000 
244.80 	 224.9956000 	 2.095225 	 -0.7742469000 	 -2.2417930000 
245.00 	 224.9956000 	 2.095225 	 -0.7770061000 	 -2.2447170000 
245.20 	 224.9988000 	 2.095225 	 -0.7733313000 	 -2.2415000000 
245.40 	 224.9956000 	 2.095225 	 -0.7737477000 	 -2.2413950000 
245.60 	 224.9940000 	 2.095225 	 -0.7769139000 	 -2.2447300000 
245.80 	 224.9893000 	 2.095225 	 -0.7736174000 	 -2.2421230000 
246.00 	 224.9829000 	 2.095225 	 -0.7730484000 	 -2.2409630000 
246.20 	 224.9749000 	 2.095250 	 -0.7776546000 	 -2.2435220000 
246.40 	 224.9734000 	 2.095275 	 -0.7756996000 	 -2.2423490000 
246.60 	 224.9702000 	 2.095275 	 -0.7733377000 	 -2.2397390000 
246.80 	 224.9670000 	 2.095300 	 -0.7772414000 	 -2.2429780000 
247.00 	 224.9654000 	 2.095350 	 -0.7762559000 	 -2.2428730000 
247.20 	 224.9591000 	 2.095350 	 -0.7731851000 	 -2.2397740000 
247.40 	 224.9559000 	 2.095375 	 -0.7765262000 	 -2.2420340000 
247.60 	 224.9479000 	 2.095425 	 -0.7768536000 	 -2.2433120000 
247.80 	 224.9479000 	 2.095450 	 -0.7732360000 	 -2.2398920000 
248.00 	 224.9447000 	 2.095500 	 -0.7760398000 	 -2.2418310000 
248.20 	 224.9447000 	 2.095550 	 -0.7773177000 	 -2.2435730000 
248.40 	 224.9479000 	 2.095575 	 -0.7734172000 	 -2.2400950000 
248.60 	 224.9511000 	 2.095625 	 -0.7752387000 	 -2.2412050000 
248.80 	 224.9591000 	 2.095650 	 -0.7777119000 	 -2.2438180000 
249.00 	 224.9638000 	 2.095675 	 -0.7739258000 	 -2.2405910000 
249.20 	 224.9718000 	 2.095725 	 -0.7747619000 	 -2.2403970000 
249.40 	 224.9749000 	 2.095750 	 -0.7778740000 	 -2.2437600000 
249.60 	 224.9829000 	 2.095750 	 -0.7738368000 	 -2.2446700000 
249.80 	 224.9908000 	 2.095750 	 -0.7734871000 	 -2.2436430000 
250.00 	 224.9956000 	 2.095775 	 -0.7774703000 	 -2.2470030000 
250.20 	 225.0036000 	 2.095775 	 -0.7745838000 	 -2.2454610000 
250.40 	 225.0036000 	 2.095775 	 -0.7716560000 	 -2.2438840000 
250.60 	 225.0067000 	 2.095775 	 -0.7752959000 	 -2.2473050000 
250.80 	 225.0067000 	 2.095775 	 -0.7730484000 	 -2.2460750000 
251.00 	 225.0067000 	 2.095775 	 -0.7710266000 	 -2.2437670000 
251.20 	 225.0067000 	 2.095775 	 -0.7748000000 	 -2.2469550000 
251.40 	 225.0099000 	 2.095775 	 -0.7731056000 	 -2.2466150000 
251.60 	 225.0067000 	 2.095775 	 -0.7704036000 	 -2.2435860000 
251.80 	 225.0067000 	 2.095775 	 -0.7739449000 	 -2.2463450000 
252.00 	 225.0036000 	 2.095775 	 -0.7742183000 	 -2.2471490000 
252.20 	 224.9972000 	 2.095775 	 -0.7715321000 	 -2.2438340000 
252.40 	 224.9908000 	 2.095775 	 -0.7747491000 	 -2.2458270000 
252.60 	 224.9829000 	 2.095775 	 -0.7765515000 	 -2.2473690000 
252.80 	 224.9797000 	 2.095775 	 -0.7729530000 	 -2.2440750000 
253.00 	 224.9718000 	 2.095775 	 -0.7748063000 	 -2.2450860000 
253.20 	 224.9670000 	 2.095800 	 -0.7776387000 	 -2.2461640000 
253.40 	 224.9638000 	 2.095825 	 -0.7738622000 	 -2.2431560000 
253.60 	 224.9591000 	 2.095850 	 -0.7744439000 	 -2.2430900000 
253.80 	 224.9591000 	 2.095900 	 -0.7779026000 	 -2.2462050000 
254.00 	 224.9591000 	 2.095925 	 -0.7746410000 	 -2.2437350000 
254.20 	 224.9591000 	 2.095950 	 -0.7740180000 	 -2.2425970000 
254.40 	 224.9638000 	 2.095975 	 -0.7776292000 	 -2.2461350000 
254.60 	 224.9638000 	 2.096000 	 -0.7747872000 	 -2.2444220000 
254.80 	 224.9638000 	 2.096050 	 -0.7731533000 	 -2.2424380000 
255.00 	 224.9591000 	 2.096075 	 -0.7768536000 	 -2.2457220000 
255.20 	 224.9591000 	 2.096100 	 -0.7754485000 	 -2.2450760000 
255.40 	 224.9591000 	 2.096125 	 -0.7727973000 	 -2.2422850000 
255.60 	 224.9591000 	 2.096150 	 -0.7763227000 	 -2.2453500000 
255.80 	 224.9638000 	 2.096200 	 -0.7758872000 	 -2.2454170000 
256.00 	 224.9670000 	 2.096225 	 -0.7725652000 	 -2.2424350000 
256.20 	 224.9718000 	 2.096250 	 -0.7756932000 	 -2.2447110000 
256.40 	 224.9749000 	 2.096250 	 -0.7767074000 	 -2.2454900000 
256.60 	 224.9829000 	 2.096275 	 -0.7729626000 	 -2.2419960000 
256.80 	 224.9877000 	 2.096300 	 -0.7754644000 	 -2.2436020000 
257.00 	 224.9908000 	 2.096275 	 -0.7779694000 	 -2.2447560000 
257.20 	 224.9908000 	 2.096275 	 -0.7741578000 	 -2.2415830000 
257.40 	 224.9956000 	 2.096275 	 -0.7757060000 	 -2.2423740000 
257.60 	 224.9956000 	 2.096275 	 -0.7780933000 	 -2.2449400000 
257.80 	 224.9956000 	 2.096275 	 -0.7747237000 	 -2.2421170000 
258.00 	 224.9956000 	 2.096275 	 -0.7751624000 	 -2.2419770000 
258.20 	 224.9956000 	 2.096275 	 -0.7782650000 	 -2.2450130000 
258.40 	 224.9940000 	 2.096275 	 -0.7752895000 	 -2.2425430000 
258.60 	 224.9877000 	 2.096275 	 -0.7745679000 	 -2.2414780000 
258.80 	 224.9829000 	 2.096300 	 -0.7783127000 	 -2.2448730000 
259.00 	 224.9829000 	 2.096300 	 -0.7763513000 	 -2.2433120000 
259.20 	 224.9797000 	 2.096350 	 -0.7744884000 	 -2.2413320000 
259.40 	 224.9765000 	 2.096325 	 -0.7779662000 	 -2.2449400000 
259.60 	 224.9718000 	 2.096350 	 -0.7777023000 	 -2.2449840000 
259.80 	 224.9670000 	 2.096350 	 -0.7741897000 	 -2.2413130000 
260.00 	 224.9638000 	 2.096400 	 -0.7774226000 	 -2.2439640000 
260.20 	 224.9591000 	 2.096425 	 -0.7777405000 	 -2.2447010000 
260.40 	 224.9559000 	 2.096450 	 -0.7744312000 	 -2.2414400000 
260.60 	 224.9511000 	 2.096475 	 -0.7770570000 	 -2.2435090000 
260.80 	 224.9559000 	 2.096500 	 -0.7782872000 	 -2.2447900000 
261.00 	 224.9511000 	 2.096550 	 -0.7746029000 	 -2.2416720000 
261.20 	 224.9511000 	 2.096575 	 -0.7766342000 	 -2.2430710000 
261.40 	 224.9479000 	 2.096625 	 -0.7785320000 	 -2.2450800000 
261.60 	 224.9479000 	 2.096650 	 -0.7747905000 	 -2.2420440000 
261.80 	 224.9511000 	 2.096700 	 -0.7757759000 	 -2.2422600000 
262.00 	 224.9527000 	 2.096750 	 -0.7786306000 	 -2.2449370000 
262.20 	 224.9591000 	 2.096775 	 -0.7753436000 	 -2.2422950000 
262.40 	 224.9670000 	 2.096800 	 -0.7752387000 	 -2.2417420000 
262.60 	 224.9718000 	 2.096825 	 -0.7786624000 	 -2.2449720000 
262.80 	 224.9797000 	 2.096850 	 -0.7766660000 	 -2.2436140000 
263.00 	 224.9893000 	 2.096850 	 -0.7749398000 	 -2.2419480000 
263.20 	 224.9972000 	 2.096875 	 -0.7786815000 	 -2.2449180000 
263.40 	 225.0036000 	 2.096875 	 -0.7780361000 	 -2.2448730000 
263.60 	 225.0067000 	 2.096875 	 -0.7754485000 	 -2.2413830000 
263.80 	 225.0115000 	 2.096875 	 -0.7783349000 	 -2.2436400000 
264.00 	 225.0115000 	 2.096875 	 -0.7792314000 	 -2.2451050000 
264.20 	 225.0115000 	 2.096875 	 -0.7756774000 	 -2.2418560000 
264.40 	 225.0147000 	 2.096875 	 -0.7776642000 	 -2.2428930000 
264.60 	 225.0147000 	 2.096875 	 -0.7797591000 	 -2.2453150000 
264.80 	 225.0147000 	 2.096875 	 -0.7760715000 	 -2.2423010000 
265.00 	 225.0115000 	 2.096875 	 -0.7766851000 	 -2.2423490000 
265.20 	 225.0067000 	 2.096875 	 -0.7798195000 	 -2.2453850000 
265.40 	 225.0067000 	 2.096875 	 -0.7771237000 	 -2.2433350000 
265.60 	 225.0036000 	 2.096875 	 -0.7759094000 	 -2.2416750000 
265.80 	 224.9988000 	 2.096875 	 -0.7796001000 	 -2.2449520000 
266.00 	 224.9972000 	 2.096875 	 -0.7775275000 	 -2.2436780000 
266.20 	 224.9940000 	 2.096875 	 -0.7757409000 	 -2.2414880000 
266.40 	 224.9908000 	 2.096875 	 -0.7793649000 	 -2.2447430000 
266.60 	 224.9829000 	 2.096875 	 -0.7781379000 	 -2.2441800000 
266.80 	 224.9813000 	 2.096875 	 -0.7755470000 	 -2.2414720000 
267.00 	 224.9749000 	 2.096875 	 -0.7788181000 	 -2.2440780000 
267.20 	 224.9718000 	 2.096875 	 -0.7787005000 	 -2.2448280000 
267.40 	 224.9718000 	 2.096900 	 -0.7752450000 	 -2.2415510000 
267.60 	 224.9718000 	 2.096900 	 -0.7781823000 	 -2.2437160000 
267.80 	 224.9718000 	 2.096925 	 -0.7794158000 	 -2.2455090000 
268.00 	 224.9702000 	 2.096950 	 -0.7757473000 	 -2.2419520000 
268.20 	 224.9718000 	 2.096975 	 -0.7773209000 	 -2.2430260000 
268.40 	 224.9718000 	 2.097000 	 -0.7798862000 	 -2.2457280000 
268.60 	 224.9670000 	 2.097000 	 -0.7764689000 	 -2.2436140000 
268.80 	 224.9670000 	 2.097025 	 -0.7764975000 	 -2.2431400000 
269.00 	 224.9638000 	 2.097050 	 -0.7800166000 	 -2.2461410000 
269.20 	 224.9638000 	 2.097075 	 -0.7772986000 	 -2.2443360000 
269.40 	 224.9638000 	 2.097125 	 -0.7758363000 	 -2.2425780000 
269.60 	 224.9638000 	 2.097150 	 -0.7797337000 	 -2.2459510000 
269.80 	 224.9638000 	 2.097175 	 -0.7779694000 	 -2.2447970000 
270.00 	 224.9591000 	 2.097200 	 -0.7757505000 	 -2.2421650000 
270.20 	 224.9591000 	 2.097225 	 -0.7791805000 	 -2.2454390000 
270.40 	 224.9591000 	 2.097275 	 -0.7787196000 	 -2.2455340000 
270.60 	 224.9575000 	 2.097300 	 -0.7754612000 	 -2.2423050000 
270.80 	 224.9591000 	 2.097325 	 -0.7788340000 	 -2.2450570000 
271.00 	 224.9591000 	 2.097350 	 -0.7789898000 	 -2.2458550000 
271.20 	 224.9638000 	 2.097375 	 -0.7755439000 	 -2.2426410000 
271.40 	 224.9654000 	 2.097425 	 -0.7779248000 	 -2.2441860000 
271.60 	 224.9718000 	 2.097450 	 -0.7796796000 	 -2.2461700000 
271.80 	 224.9718000 	 2.097450 	 -0.7761256000 	 -2.2430480000 
272.00 	 224.9781000 	 2.097500 	 -0.7768250000 	 -2.2432770000 
272.20 	 224.9829000 	 2.097475 	 -0.7798004000 	 -2.2460590000 
272.40 	 224.9877000 	 2.097500 	 -0.7764403000 	 -2.2434680000 
272.60 	 224.9924000 	 2.097525 	 -0.7760589000 	 -2.2424730000 
272.80 	 224.9956000 	 2.097550 	 -0.7796987000 	 -2.2459510000 
273.00 	 225.0036000 	 2.097525 	 -0.7739766000 	 -2.2453940000 
273.20 	 225.0067000 	 2.097525 	 -0.7723586000 	 -2.2431690000 
273.40 	 225.0083000 	 2.097525 	 -0.7762687000 	 -2.2464590000 
273.60 	 225.0115000 	 2.097525 	 -0.7751973000 	 -2.2461130000 
273.80 	 225.0131000 	 2.097525 	 -0.7721710000 	 -2.2429970000 
274.00 	 225.0147000 	 2.097525 	 -0.7757155000 	 -2.2458460000 
274.20 	 225.0115000 	 2.097525 	 -0.7761955000 	 -2.2467360000 
274.40 	 225.0067000 	 2.097525 	 -0.7724540000 	 -2.2433690000 
274.60 	 225.0036000 	 2.097525 	 -0.7748540000 	 -2.2449110000 
274.80 	 225.0020000 	 2.097525 	 -0.7767804000 	 -2.2472190000 
275.00 	 224.9972000 	 2.097525 	 -0.7728291000 	 -2.2439070000 
275.20 	 224.9924000 	 2.097525 	 -0.7738972000 	 -2.2440880000 
275.40 	 224.9877000 	 2.097525 	 -0.7771428000 	 -2.2473240000 
275.60 	 224.9829000 	 2.097525 	 -0.7738686000 	 -2.2447170000 
275.80 	 224.9797000 	 2.097525 	 -0.7730834000 	 -2.2433500000 
276.00 	 224.9718000 	 2.097525 	 -0.7771905000 	 -2.2469680000 
276.20 	 224.9702000 	 2.097550 	 -0.7754199000 	 -2.2454480000 
276.40 	 224.9670000 	 2.097550 	 -0.7746220000 	 -2.2430710000 
276.60 	 224.9638000 	 2.097575 	 -0.7789421000 	 -2.2467360000 
276.80 	 224.9638000 	 2.097625 	 -0.7770634000 	 -2.2456960000 
277.00 	 224.9591000 	 2.097650 	 -0.7748445000 	 -2.2429560000 
277.20 	 224.9591000 	 2.097675 	 -0.7787259000 	 -2.2460910000 
277.40 	 224.9559000 	 2.097700 	 -0.7780043000 	 -2.2462490000 
277.60 	 224.9495000 	 2.097750 	 -0.7747968000 	 -2.2430990000 
277.80 	 224.9479000 	 2.097775 	 -0.7776610000 	 -2.2451020000 
278.00 	 224.9479000 	 2.097825 	 -0.7789008000 	 -2.2471270000 
278.20 	 224.9479000 	 2.097850 	 -0.7749494000 	 -2.2434710000 
278.40 	 224.9511000 	 2.097900 	 -0.7767264000 	 -2.2444150000 
278.60 	 224.9591000 	 2.097925 	 -0.7793617000 	 -2.2471710000 
278.80 	 224.9638000 	 2.097950 	 -0.7758077000 	 -2.2443200000 
279.00 	 224.9670000 	 2.097975 	 -0.7758427000 	 -2.2435160000 
279.20 	 224.9749000 	 2.098000 	 -0.7794666000 	 -2.2470760000 
279.40 	 224.9781000 	 2.098050 	 -0.7769966000 	 -2.2453910000 
279.60 	 224.9829000 	 2.098025 	 -0.7754676000 	 -2.2440270000 
279.80 	 224.9877000 	 2.098050 	 -0.7778295000 	 -2.2473560000 
280.00 	 224.9908000 	 2.098075 	 -0.7770061000 	 -2.2471400000 
280.20 	 224.9956000 	 2.098100 	 -0.7741356000 	 -2.2439510000 
280.40 	 224.9956000 	 2.098075 	 -0.7768853000 	 -2.2462460000 
280.60 	 224.9988000 	 2.098075 	 -0.7793903000 	 -2.2477280000 
280.80 	 225.0036000 	 2.098075 	 -0.7755089000 	 -2.2443230000 
281.00 	 225.0036000 	 2.098075 	 -0.7778454000 	 -2.2456930000 
281.20 	 225.0052000 	 2.098075 	 -0.7797909000 	 -2.2480360000 
281.40 	 225.0036000 	 2.098075 	 -0.7758109000 	 -2.2445010000 
281.60 	 225.0067000 	 2.098075 	 -0.7771333000 	 -2.2450160000 
281.80 	 225.0036000 	 2.098075 	 -0.7799117000 	 -2.2481510000 
282.00 	 224.9988000 	 2.098075 	 -0.7763195000 	 -2.2452000000 
282.20 	 224.9956000 	 2.098075 	 -0.7763386000 	 -2.2445390000 
282.40 	 224.9908000 	 2.098075 	 -0.7799975000 	 -2.2481380000 
282.60 	 224.9829000 	 2.098075 	 -0.7767518000 	 -2.2457950000 
282.80 	 224.9797000 	 2.098075 	 -0.7756424000 	 -2.2443100000 
283.00 	 224.9749000 	 2.098075 	 -0.7789516000 	 -2.2476770000 
283.20 	 224.9718000 	 2.098100 	 -0.7738526000 	 -2.2464820000 
283.40 	 224.9686000 	 2.098125 	 -0.7716370000 	 -2.2441640000 
283.60 	 224.9749000 	 2.098150 	 -0.7756106000 	 -2.2470470000 
283.80 	 224.9749000 	 2.098175 	 -0.7747714000 	 -2.2473750000 
284.00 	 224.9797000 	 2.098200 	 -0.7715797000 	 -2.2439960000 
284.20 	 224.9797000 	 2.098175 	 -0.7748985000 	 -2.2466060000 
284.40 	 224.9797000 	 2.098200 	 -0.7752927000 	 -2.2479310000 
284.60 	 224.9749000 	 2.098225 	 -0.7719326000 	 -2.2445650000 
284.80 	 224.9670000 	 2.098250 	 -0.7742755000 	 -2.2461380000 
285.00 	 224.9606000 	 2.098250 	 -0.7760366000 	 -2.2485160000 
285.20 	 224.9559000 	 2.098275 	 -0.7727368000 	 -2.2450640000 
285.40 	 224.9511000 	 2.098325 	 -0.7763767000 	 -2.2461730000 
285.60 	 224.9479000 	 2.098350 	 -0.7799403000 	 -2.2498200000 
285.80 	 224.9447000 	 2.098400 	 -0.7763703000 	 -2.2469710000 
286.00 	 224.9447000 	 2.098450 	 -0.7763990000 	 -2.2462970000 
286.20 	 224.9416000 	 2.098475 	 -0.7799022000 	 -2.2498510000 
286.40 	 224.9400000 	 2.098500 	 -0.7768472000 	 -2.2474450000 
286.60 	 224.9447000 	 2.098575 	 -0.7758077000 	 -2.2459380000 
286.80 	 224.9447000 	 2.098600 	 -0.7796288000 	 -2.2495300000 
287.00 	 224.9479000 	 2.098650 	 -0.7779344000 	 -2.2486660000 
287.20 	 224.9559000 	 2.098675 	 -0.7753277000 	 -2.2457340000 
287.40 	 224.9654000 	 2.098725 	 -0.7786910000 	 -2.2486620000 
287.60 	 224.9781000 	 2.098750 	 -0.7784780000 	 -2.2493620000 
287.80 	 224.9877000 	 2.098750 	 -0.7750829000 	 -2.2460330000 
288.00 	 224.9988000 	 2.098800 	 -0.7776737000 	 -2.2478520000 
288.20 	 225.0036000 	 2.098775 	 -0.7781442000 	 -2.2497210000 
288.40 	 225.0115000 	 2.098775 	 -0.7736461000 	 -2.2464340000 
288.60 	 225.0115000 	 2.098775 	 -0.7750384000 	 -2.2470980000 
288.80 	 225.0147000 	 2.098775 	 -0.7778899000 	 -2.2500260000 
289.00 	 225.0147000 	 2.098775 	 -0.7740974000 	 -2.2469010000 
289.20 	 225.0179000 	 2.098775 	 -0.7744916000 	 -2.2464370000 
289.40 	 225.0210000 	 2.098775 	 -0.7778645000 	 -2.2500390000 
289.60 	 225.0226000 	 2.098775 	 -0.7750638000 	 -2.2476100000 
289.80 	 225.0226000 	 2.098775 	 -0.7739353000 	 -2.2461220000 
290.00 	 225.0210000 	 2.098775 	 -0.7777691000 	 -2.2494950000 
290.20 	 225.0226000 	 2.098775 	 -0.7756996000 	 -2.2484020000 
290.40 	 225.0179000 	 2.098775 	 -0.7734776000 	 -2.2458330000 
290.60 	 225.0147000 	 2.098775 	 -0.7774258000 	 -2.2492190000 
290.80 	 225.0115000 	 2.098775 	 -0.7760620000 	 -2.2489450000 
291.00 	 225.0115000 	 2.098775 	 -0.7731120000 	 -2.2458360000 
291.20 	 225.0067000 	 2.098775 	 -0.7766755000 	 -2.2485760000 
291.40 	 225.0036000 	 2.098775 	 -0.7766883000 	 -2.2495240000 
291.60 	 224.9988000 	 2.098775 	 -0.7731692000 	 -2.2459060000 
291.80 	 224.9924000 	 2.098775 	 -0.7757759000 	 -2.2478960000 
292.00 	 224.9908000 	 2.098775 	 -0.7769585000 	 -2.2497720000 
292.20 	 224.9877000 	 2.098775 	 -0.7731438000 	 -2.2463770000 
292.40 	 224.9829000 	 2.098775 	 -0.7750702000 	 -2.2474070000 
292.60 	 224.9797000 	 2.098775 	 -0.7771047000 	 -2.2500450000 
292.80 	 224.9749000 	 2.098775 	 -0.7729976000 	 -2.2464630000 
293.00 	 224.9718000 	 2.098775 	 -0.7744312000 	 -2.2469810000 
293.20 	 224.9670000 	 2.098775 	 -0.7772763000 	 -2.2500740000 
293.40 	 224.9670000 	 2.098775 	 -0.7735665000 	 -2.2470760000 
293.60 	 224.9670000 	 2.098775 	 -0.7736619000 	 -2.2465010000 
293.80 	 224.9638000 	 2.098800 	 -0.7773526000 	 -2.2499430000 
294.00 	 224.9638000 	 2.098800 	 -0.7756805000 	 -2.2476990000 
294.20 	 224.9591000 	 2.098850 	 -0.7749112000 	 -2.2460110000 
294.40 	 224.9622000 	 2.098875 	 -0.7789421000 	 -2.2493930000 
294.60 	 224.9591000 	 2.098900 	 -0.7769744000 	 -2.2483060000 
294.80 	 224.9638000 	 2.098950 	 -0.7745298000 	 -2.2455720000 
295.00 	 224.9638000 	 2.098975 	 -0.7783731000 	 -2.2489800000 
295.20 	 224.9638000 	 2.099000 	 -0.7775847000 	 -2.2490530000 
295.40 	 224.9638000 	 2.099025 	 -0.7744026000 	 -2.2456460000 
295.60 	 224.9638000 	 2.099050 	 -0.7776992000 	 -2.2483000000 
295.80 	 224.9638000 	 2.099100 	 -0.7785130000 	 -2.2495560000 
296.00 	 224.9638000 	 2.099125 	 -0.7747905000 	 -2.2459980000 
296.20 	 224.9638000 	 2.099150 	 -0.7770729000 	 -2.2473460000 
296.40 	 224.9638000 	 2.099175 	 -0.7792060000 	 -2.2498130000 
296.60 	 224.9591000 	 2.099200 	 -0.7754230000 	 -2.2466950000 
296.80 	 224.9559000 	 2.099250 	 -0.7762909000 	 -2.2466660000 
297.00 	 224.9559000 	 2.099275 	 -0.7796447000 	 -2.2499280000 
297.20 	 224.9591000 	 2.099300 	 -0.7760747000 	 -2.2471240000 
297.40 	 224.9638000 	 2.099325 	 -0.7760589000 	 -2.2462400000 
297.60 	 224.9718000 	 2.099350 	 -0.7796256000 	 -2.2494760000 
297.80 	 224.9797000 	 2.099375 	 -0.7778899000 	 -2.2483480000 
298.00 	 224.9877000 	 2.099400 	 -0.7750003000 	 -2.2457660000 
298.20 	 224.9956000 	 2.099375 	 -0.7805761000 	 -2.2487990000 
298.40 	 224.9988000 	 2.099375 	 -0.7801787000 	 -2.2489290000 
298.60 	 225.0067000 	 2.099375 	 -0.7767868000 	 -2.2456460000 
298.80 	 225.0067000 	 2.099375 	 -0.7798767000 	 -2.2480550000 
299.00 	 225.0036000 	 2.099375 	 -0.7808018000 	 -2.2495720000 
299.20 	 225.0052000 	 2.099375 	 -0.7767518000 	 -2.2460400000 
299.40 	 225.0036000 	 2.099375 	 -0.7789866000 	 -2.2472980000 
299.60 	 225.0036000 	 2.099375 	 -0.7811069000 	 -2.2498320000 
299.80 	 225.0036000 	 2.099375 	 -0.7772891000 	 -2.2463770000 
300.00 	 225.0036000 	 2.099375 	 -0.7783031000 	 -2.2467710000 
300.20 	 225.0036000 	 2.099375 	 -0.7813295000 	 -2.2498670000 
300.40 	 224.9988000 	 2.099375 	 -0.7780806000 	 -2.2472350000 
300.60 	 224.9956000 	 2.099375 	 -0.7771714000 	 -2.2459890000 
300.80 	 224.9908000 	 2.099375 	 -0.7811356000 	 -2.2495080000 
301.00 	 224.9877000 	 2.099400 	 -0.7787609000 	 -2.2481090000 
301.20 	 224.9829000 	 2.099400 	 -0.7767868000 	 -2.2456040000 
301.40 	 224.9829000 	 2.099425 	 -0.7805316000 	 -2.2491360000 
301.60 	 224.9797000 	 2.099450 	 -0.7795588000 	 -2.2488940000 
301.80 	 224.9797000 	 2.099425 	 -0.7757187000 	 -2.2457950000 
302.00 	 224.9797000 	 2.099425 	 -0.7794539000 	 -2.2483890000 
302.20 	 224.9749000 	 2.099450 	 -0.7810275000 	 -2.2494860000 
302.40 	 224.9718000 	 2.099475 	 -0.7772796000 	 -2.2460720000 
302.60 	 224.9670000 	 2.099500 	 -0.7796542000 	 -2.2475850000 
302.80 	 224.9670000 	 2.099525 	 -0.7819716000 	 -2.2500230000 
303.00 	 224.9670000 	 2.099550 	 -0.7773558000 	 -2.2468280000 
303.20 	 224.9638000 	 2.099550 	 -0.7780902000 	 -2.2467300000 
303.40 	 224.9638000 	 2.099600 	 -0.7812278000 	 -2.2500420000 
303.60 	 224.9591000 	 2.099625 	 -0.7780202000 	 -2.2476700000 
303.80 	 224.9591000 	 2.099650 	 -0.7771270000 	 -2.2461190000 
304.00 	 224.9559000 	 2.099675 	 -0.7809798000 	 -2.2496990000 
304.20 	 224.9575000 	 2.099700 	 -0.7787482000 	 -2.2483860000 
304.40 	 224.9591000 	 2.099750 	 -0.7766247000 	 -2.2458240000 
304.60 	 224.9638000 	 2.099775 	 -0.7805093000 	 -2.2489520000 
304.80 	 224.9670000 	 2.099800 	 -0.7800929000 	 -2.2492950000 
305.00 	 224.9686000 	 2.099825 	 -0.7763831000 	 -2.2459540000 
305.20 	 224.9734000 	 2.099850 	 -0.7799785000 	 -2.2480650000 
305.40 	 224.9749000 	 2.099850 	 -0.7813041000 	 -2.2499020000 
305.60 	 224.9781000 	 2.099900 	 -0.7775084000 	 -2.2463130000 
305.80 	 224.9797000 	 2.099900 	 -0.7797146000 	 -2.2473840000 
306.00 	 224.9877000 	 2.099925 	 -0.7821210000 	 -2.2500900000 
306.20 	 224.9893000 	 2.099950 	 -0.7781251000 	 -2.2468280000 
306.40 	 224.9956000 	 2.099925 	 -0.7775688000 	 -2.2466310000 
306.60 	 224.9988000 	 2.099925 	 -0.7809131000 	 -2.2499720000 
306.80 	 225.0036000 	 2.099925 	 -0.7777119000 	 -2.2477750000 
307.00 	 225.0067000 	 2.099925 	 -0.7764721000 	 -2.2461670000 
307.20 	 225.0115000 	 2.099925 	 -0.7802073000 	 -2.2497810000 
307.40 	 225.0147000 	 2.099925 	 -0.7779090000 	 -2.2483630000 
307.60 	 225.0147000 	 2.099925 	 -0.7759444000 	 -2.2460050000 
307.80 	 225.0115000 	 2.099925 	 -0.7799498000 	 -2.2494790000 
308.00 	 225.0052000 	 2.099925 	 -0.7784240000 	 -2.2489610000 
308.20 	 224.9988000 	 2.099925 	 -0.7758904000 	 -2.2459160000 
308.40 	 224.9956000 	 2.099925 	 -0.7794857000 	 -2.2487450000 
308.60 	 224.9893000 	 2.099925 	 -0.7793045000 	 -2.2495840000 
308.80 	 224.9877000 	 2.099925 	 -0.7757346000 	 -2.2458080000 
309.00 	 224.9829000 	 2.099925 	 -0.7785892000 	 -2.2483030000 
309.20 	 224.9829000 	 2.099925 	 -0.7795112000 	 -2.2498160000 
309.40 	 224.9797000 	 2.099925 	 -0.7755248000 	 -2.2461290000 
309.60 	 224.9749000 	 2.099950 	 -0.7779090000 	 -2.2478520000 
309.80 	 224.9718000 	 2.099950 	 -0.7799911000 	 -2.2499430000 
310.00 	 224.9718000 	 2.099975 	 -0.7759889000 	 -2.2461920000 
310.20 	 224.9670000 	 2.100000 	 -0.7774448000 	 -2.2471970000 
310.40 	 224.9670000 	 2.100050 	 -0.7804394000 	 -2.2500610000 
310.60 	 224.9638000 	 2.100050 	 -0.7771873000 	 -2.2473690000 
310.80 	 224.9638000 	 2.100050 	 -0.7761447000 	 -2.2461760000 
311.00 	 224.9591000 	 2.100125 	 -0.7803090000 	 -2.2497880000 
311.20 	 224.9591000 	 2.100125 	 -0.7778676000 	 -2.2482650000 
311.40 	 224.9591000 	 2.100175 	 -0.7758872000 	 -2.2461320000 
311.60 	 224.9591000 	 2.100200 	 -0.7794094000 	 -2.2493840000 
311.80 	 224.9622000 	 2.100225 	 -0.7783158000 	 -2.2489610000 
312.00 	 224.9638000 	 2.100250 	 -0.7754866000 	 -2.2459630000 
312.20 	 224.9638000 	 2.100275 	 -0.7790279000 	 -2.2487640000 
312.40 	 224.9670000 	 2.100325 	 -0.7789230000 	 -2.2493740000 
312.60 	 224.9702000 	 2.100350 	 -0.7754834000 	 -2.2460050000 
312.80 	 224.9734000 	 2.100350 	 -0.7817364000 	 -2.2484710000 
313.00 	 224.9765000 	 2.100350 	 -0.7827536000 	 -2.2501060000 
313.20 	 224.9797000 	 2.100400 	 -0.7790820000 	 -2.2466090000 
313.40 	 224.9829000 	 2.100375 	 -0.7807191000 	 -2.2480930000 
313.60 	 224.9877000 	 2.100400 	 -0.7836120000 	 -2.2504360000 
313.80 	 224.9877000 	 2.100425 	 -0.7796955000 	 -2.2472700000 
314.00 	 224.9877000 	 2.100450 	 -0.7806079000 	 -2.2473650000 
314.20 	 224.9877000 	 2.100425 	 -0.7837932000 	 -2.2505700000 
314.40 	 224.9829000 	 2.100425 	 -0.7803981000 	 -2.2478130000 
314.60 	 224.9813000 	 2.100450 	 -0.7800007000 	 -2.2468880000 
314.80 	 224.9749000 	 2.100475 	 -0.7838249000 	 -2.2504300000 
315.00 	 224.9734000 	 2.100500 	 -0.7812722000 	 -2.2486310000 
315.20 	 224.9702000 	 2.100500 	 -0.7795588000 	 -2.2468690000 
315.40 	 224.9670000 	 2.100525 	 -0.7835643000 	 -2.2501600000 
315.60 	 224.9670000 	 2.100550 	 -0.7825152000 	 -2.2499310000 
315.80 	 224.9670000 	 2.100550 	 -0.7794158000 	 -2.2467580000 
316.00 	 224.9670000 	 2.100600 	 -0.7827314000 	 -2.2494630000 
316.20 	 224.9670000 	 2.100600 	 -0.7831256000 	 -2.2506520000 
316.40 	 224.9670000 	 2.100625 	 -0.7793808000 	 -2.2471330000 
316.60 	 224.9670000 	 2.100650 	 -0.7813962000 	 -2.2483350000 
316.80 	 224.9670000 	 2.100650 	 -0.7839839000 	 -2.2510310000 
317.00 	 224.9718000 	 2.100700 	 -0.7796860000 	 -2.2477180000 
317.20 	 224.9718000 	 2.100700 	 -0.7811673000 	 -2.2478680000 
317.40 	 224.9718000 	 2.100725 	 -0.7842572000 	 -2.2510970000 
317.60 	 224.9670000 	 2.100750 	 -0.7809798000 	 -2.2484370000 
317.80 	 224.9670000 	 2.100750 	 -0.7803313000 	 -2.2473880000 
318.00 	 224.9638000 	 2.100800 	 -0.7841110000 	 -2.2507920000 
318.20 	 224.9638000 	 2.100800 	 -0.7816188000 	 -2.2489830000 
318.40 	 224.9638000 	 2.100850 	 -0.7797813000 	 -2.2468150000 
318.60 	 224.9670000 	 2.100875 	 -0.7837486000 	 -2.2502710000 
318.80 	 224.9718000 	 2.100900 	 -0.7823690000 	 -2.2497080000 
319.00 	 224.9749000 	 2.100900 	 -0.7796001000 	 -2.2466560000 
319.20 	 224.9797000 	 2.100950 	 -0.7829507000 	 -2.2496350000 
319.40 	 224.9829000 	 2.100925 	 -0.7804235000 	 -2.2506210000 
319.60 	 224.9893000 	 2.100950 	 -0.7792918000 	 -2.2471490000 
319.80 	 224.9924000 	 2.100975 	 -0.7820638000 	 -2.2491300000 
320.00 	 225.0004000 	 2.101000 	 -0.7836087000 	 -2.2510210000 
320.20 	 225.0083000 	 2.100975 	 -0.7789135000 	 -2.2477340000 
320.40 	 225.0131000 	 2.100975 	 -0.7805570000 	 -2.2483480000 
320.60 	 225.0147000 	 2.100975 	 -0.7834275000 	 -2.2512660000 
320.80 	 225.0147000 	 2.100975 	 -0.7797432000 	 -2.2482620000 
321.00 	 225.0067000 	 2.100975 	 -0.7800929000 	 -2.2478260000 
321.20 	 225.0036000 	 2.100975 	 -0.7837169000 	 -2.2512600000 
321.40 	 224.9972000 	 2.100975 	 -0.7805888000 	 -2.2488980000 
321.60 	 224.9956000 	 2.100975 	 -0.7796891000 	 -2.2473810000 
321.80 	 224.9908000 	 2.100975 	 -0.7835833000 	 -2.2509160000 
322.00 	 224.9877000 	 2.100975 	 -0.7814376000 	 -2.2495370000 
322.20 	 224.9829000 	 2.100975 	 -0.7792251000 	 -2.2469870000 
322.40 	 224.9749000 	 2.100975 	 -0.7830651000 	 -2.2503150000 
322.60 	 224.9718000 	 2.100975 	 -0.7822863000 	 -2.2502830000 
322.80 	 224.9670000 	 2.100975 	 -0.7790852000 	 -2.2470510000 
323.00 	 224.9670000 	 2.101000 	 -0.7807191000 	 -2.2498770000 
323.20 	 224.9670000 	 2.101025 	 -0.7810402000 	 -2.2506710000 
323.40 	 224.9670000 	 2.101050 	 -0.7775466000 	 -2.2472790000 
323.60 	 224.9670000 	 2.101075 	 -0.7807286000 	 -2.2492950000 
323.80 	 224.9638000 	 2.101100 	 -0.7820511000 	 -2.2512050000 
324.00 	 224.9606000 	 2.101100 	 -0.7784621000 	 -2.2477120000 
324.20 	 224.9638000 	 2.101150 	 -0.7797718000 	 -2.2483990000 
324.40 	 224.9638000 	 2.101175 	 -0.7827091000 	 -2.2512660000 
324.60 	 224.9670000 	 2.101200 	 -0.7790915000 	 -2.2484710000 
324.80 	 224.9718000 	 2.101250 	 -0.7792632000 	 -2.2479280000 
325.00 	 224.9797000 	 2.101250 	 -0.7847754000 	 -2.2513260000 
325.20 	 224.9797000 	 2.101250 	 -0.7816410000 	 -2.2490470000 
325.40 	 224.9829000 	 2.101275 	 -0.7804966000 	 -2.2474030000 
325.60 	 224.9829000 	 2.101275 	 -0.7844512000 	 -2.2512250000 
325.80 	 224.9877000 	 2.101275 	 -0.7829825000 	 -2.2498730000 
326.00 	 224.9877000 	 2.101300 	 -0.7808463000 	 -2.2475020000 
326.20 	 224.9877000 	 2.101300 	 -0.7847278000 	 -2.2507290000 
326.40 	 224.9877000 	 2.101325 	 -0.7842350000 	 -2.2509130000 
326.60 	 224.9877000 	 2.101325 	 -0.7789707000 	 -2.2476890000 
326.80 	 224.9797000 	 2.101325 	 -0.7840506000 	 -2.2502640000 
327.00 	 224.9797000 	 2.101350 	 -0.7851315000 	 -2.2515200000 
327.20 	 224.9734000 	 2.101350 	 -0.7811959000 	 -2.2480170000 
327.40 	 224.9718000 	 2.101375 	 -0.7833545000 	 -2.2495240000 
327.60 	 224.9670000 	 2.101400 	 -0.7855765000 	 -2.2518280000 
327.80 	 224.9638000 	 2.101425 	 -0.7816569000 	 -2.2485230000 
328.00 	 224.9591000 	 2.101450 	 -0.7827250000 	 -2.2487450000 
328.20 	 224.9559000 	 2.101475 	 -0.7856337000 	 -2.2520480000 
328.40 	 224.9527000 	 2.101525 	 -0.7821910000 	 -2.2491490000 
328.60 	 224.9559000 	 2.101550 	 -0.7817268000 	 -2.2483250000 
328.80 	 224.9559000 	 2.101575 	 -0.7856147000 	 -2.2516950000 
329.00 	 224.9606000 	 2.101600 	 -0.7832972000 	 -2.2500200000 
329.20 	 224.9670000 	 2.101650 	 -0.7811642000 	 -2.2478040000 
329.40 	 224.9718000 	 2.101675 	 -0.7853031000 	 -2.2514250000 
329.60 	 224.9749000 	 2.101700 	 -0.7835007000 	 -2.2504740000 
329.80 	 224.9797000 	 2.101700 	 -0.7791360000 	 -2.2478520000 
330.00 	 224.9829000 	 2.101700 	 -0.7831987000 	 -2.2508110000 
330.20 	 224.9829000 	 2.101750 	 -0.7827632000 	 -2.2510340000 
330.40 	 224.9829000 	 2.101725 	 -0.7781283000 	 -2.2478200000 
330.60 	 224.9797000 	 2.101725 	 -0.7815742000 	 -2.2502330000 
330.80 	 224.9749000 	 2.101750 	 -0.7832686000 	 -2.2517550000 
331.00 	 224.9670000 	 2.101750 	 -0.7810338000 	 -2.2481700000 
331.20 	 224.9591000 	 2.101800 	 -0.7832146000 	 -2.2497300000 
331.40 	 224.9511000 	 2.101825 	 -0.7848517000 	 -2.2519370000 
331.60 	 224.9447000 	 2.101850 	 -0.7812214000 	 -2.2486660000 
331.80 	 224.9368000 	 2.101900 	 -0.7822482000 	 -2.2491580000 
332.00 	 224.9289000 	 2.101950 	 -0.7848835000 	 -2.2522860000 
332.20 	 224.9209000 	 2.102000 	 -0.7813454000 	 -2.2489960000 
332.40 	 224.9161000 	 2.102075 	 -0.7818635000 	 -2.2490250000 
332.60 	 224.9130000 	 2.102100 	 -0.7849312000 	 -2.2522420000 
332.80 	 224.9082000 	 2.102125 	 -0.7819557000 	 -2.2496640000 
333.00 	 224.9082000 	 2.102175 	 -0.7808717000 	 -2.2484210000 
333.20 	 224.9082000 	 2.102200 	 -0.7846165000 	 -2.2519560000 
333.40 	 224.9082000 	 2.102250 	 -0.7822577000 	 -2.2502260000 
333.60 	 224.9082000 	 2.102300 	 -0.7801787000 	 -2.2479950000 
333.80 	 224.9130000 	 2.102325 	 -0.7840538000 	 -2.2514150000 
334.00 	 224.9209000 	 2.102375 	 -0.7829635000 	 -2.2511770000 
334.20 	 224.9241000 	 2.102425 	 -0.7799371000 	 -2.2481510000 
334.40 	 224.9320000 	 2.102450 	 -0.7833576000 	 -2.2508490000 
334.60 	 224.9368000 	 2.102500 	 -0.7830302000 	 -2.2513870000 
334.80 	 224.9447000 	 2.102550 	 -0.7796478000 	 -2.2479790000 
335.00 	 224.9463000 	 2.102600 	 -0.7828744000 	 -2.2504900000 
335.20 	 224.9479000 	 2.102625 	 -0.7835357000 	 -2.2517590000 
335.40 	 224.9511000 	 2.102675 	 -0.7797177000 	 -2.2482010000 
335.60 	 224.9575000 	 2.102700 	 -0.7822800000 	 -2.2499910000 
335.80 	 224.9638000 	 2.102725 	 -0.7838408000 	 -2.2520320000 
336.00 	 224.9718000 	 2.102775 	 -0.7801597000 	 -2.2488210000 
336.20 	 224.9797000 	 2.102800 	 -0.7809989000 	 -2.2491490000 
336.40 	 224.9829000 	 2.102775 	 -0.7862663000 	 -2.2524770000 
336.60 	 224.9893000 	 2.102800 	 -0.7821655000 	 -2.2497530000 
336.80 	 224.9956000 	 2.102825 	 -0.7819748000 	 -2.2487550000 
337.00 	 224.9988000 	 2.102850 	 -0.7858785000 	 -2.2521810000 
337.20 	 225.0036000 	 2.102825 	 -0.7845433000 	 -2.2509350000 
337.40 	 225.0067000 	 2.102825 	 -0.7824802000 	 -2.2485420000 
337.60 	 225.0067000 	 2.102825 	 -0.7864062000 	 -2.2520000000 
337.80 	 225.0036000 	 2.102825 	 -0.7854748000 	 -2.2515960000 
338.00 	 224.9988000 	 2.102825 	 -0.7824103000 	 -2.2484620000 
338.20 	 224.9956000 	 2.102825 	 -0.7856242000 	 -2.2512910000 
338.40 	 224.9908000 	 2.102825 	 -0.7861550000 	 -2.2522000000 
338.60 	 224.9877000 	 2.102825 	 -0.7825279000 	 -2.2488240000 
338.80 	 224.9877000 	 2.102825 	 -0.7852809000 	 -2.2510180000 
339.00 	 224.9877000 	 2.102825 	 -0.7866764000 	 -2.2524100000 
339.20 	 224.9877000 	 2.102825 	 -0.7826869000 	 -2.2488820000 
339.40 	 224.9877000 	 2.102825 	 -0.7846737000 	 -2.2503250000 
339.60 	 224.9829000 	 2.102850 	 -0.7870197000 	 -2.2528710000 
339.80 	 224.9797000 	 2.102875 	 -0.7834403000 	 -2.2496290000 
340.00 	 224.9749000 	 2.102875 	 -0.7838027000 	 -2.2492310000 
340.20 	 224.9718000 	 2.102900 	 -0.7869911000 	 -2.2530360000 
340.40 	 224.9670000 	 2.102900 	 -0.7838058000 	 -2.2507670000 
340.60 	 224.9670000 	 2.102925 	 -0.7829857000 	 -2.2492500000 
340.80 	 224.9591000 	 2.102950 	 -0.7867877000 	 -2.2527250000 
341.00 	 224.9559000 	 2.102975 	 -0.7847595000 	 -2.2515770000 
341.20 	 224.9527000 	 2.103025 	 -0.7825152000 	 -2.2488850000 
341.40 	 224.9511000 	 2.103050 	 -0.7861932000 	 -2.2522320000 
341.60 	 224.9511000 	 2.103100 	 -0.7858054000 	 -2.2523690000 
341.80 	 224.9559000 	 2.103125 	 -0.7823626000 	 -2.2489800000 
342.00 	 224.9591000 	 2.103175 	 -0.7853508000 	 -2.2512660000 
342.20 	 224.9638000 	 2.103200 	 -0.7865874000 	 -2.2527280000 
342.40 	 224.9718000 	 2.103225 	 -0.7827314000 	 -2.2494380000 
342.60 	 224.9797000 	 2.103250 	 -0.7846101000 	 -2.2505790000 
342.80 	 224.9877000 	 2.103250 	 -0.7868068000 	 -2.2533670000 
343.00 	 224.9956000 	 2.103250 	 -0.7838376000 	 -2.2505540000 
343.20 	 225.0036000 	 2.103300 	 -0.7842095000 	 -2.2503540000 
343.40 	 225.0115000 	 2.103275 	 -0.7877541000 	 -2.2535320000 
343.60 	 225.0147000 	 2.103275 	 -0.7847341000 	 -2.2511770000 
343.80 	 225.0179000 	 2.103275 	 -0.7835166000 	 -2.2495170000 
344.00 	 225.0179000 	 2.103275 	 -0.7874648000 	 -2.2531600000 
344.20 	 225.0131000 	 2.103275 	 -0.7853508000 	 -2.2517870000 
344.40 	 225.0067000 	 2.103275 	 -0.7832177000 	 -2.2493360000 
344.60 	 225.0036000 	 2.103275 	 -0.7872232000 	 -2.2528240000 
344.80 	 224.9988000 	 2.103275 	 -0.7859993000 	 -2.2523690000 
345.00 	 224.9956000 	 2.103275 	 -0.7829253000 	 -2.2493360000 
345.20 	 224.9956000 	 2.103275 	 -0.7868449000 	 -2.2523050000 
345.40 	 224.9956000 	 2.103275 	 -0.7869943000 	 -2.2529160000 
345.60 	 224.9988000 	 2.103275 	 -0.7832845000 	 -2.2495370000 
345.80 	 224.9988000 	 2.103275 	 -0.7855574000 	 -2.2513480000 
346.00 	 224.9956000 	 2.103275 	 -0.7874139000 	 -2.2534150000 
346.20 	 224.9956000 	 2.103275 	 -0.7834275000 	 -2.2498640000 
346.40 	 224.9908000 	 2.103275 	 -0.7851283000 	 -2.2509670000 
346.60 	 224.9877000 	 2.103275 	 -0.7877000000 	 -2.2534240000 
346.80 	 224.9845000 	 2.103275 	 -0.7841237000 	 -2.2505190000 
347.00 	 224.9829000 	 2.103275 	 -0.7846260000 	 -2.2502360000 
347.20 	 224.9797000 	 2.103275 	 -0.7877414000 	 -2.2535100000 
347.40 	 224.9797000 	 2.103275 	 -0.7844257000 	 -2.2508910000 
347.60 	 224.9765000 	 2.103275 	 -0.7839298000 	 -2.2497810000 
347.80 	 224.9749000 	 2.103275 	 -0.7878399000 	 -2.2532840000 
348.00 	 224.9718000 	 2.103300 	 -0.7851569000 	 -2.2515360000 
348.20 	 224.9718000 	 2.103325 	 -0.7832845000 	 -2.2493050000 
348.40 	 224.9670000 	 2.103350 	 -0.7873535000 	 -2.2528900000 
348.60 	 224.9670000 	 2.103375 	 -0.7861423000 	 -2.2522190000 
348.80 	 224.9670000 	 2.103400 	 -0.7832782000 	 -2.2493200000 
349.00 	 224.9638000 	 2.103400 	 -0.7868481000 	 -2.2523430000 
349.20 	 224.9638000 	 2.103425 	 -0.7871151000 	 -2.2529090000 
349.40 	 224.9638000 	 2.103475 	 -0.7833926000 	 -2.2495620000 
349.60 	 224.9638000 	 2.103500 	 -0.7862346000 	 -2.2518510000 
349.80 	 224.9638000 	 2.103525 	 -0.7874234000 	 -2.2534340000 
350.00 	 224.9670000 	 2.103550 	 -0.7834085000 	 -2.2496670000 
350.20 	 224.9702000 	 2.103575 	 -0.7856941000 	 -2.2511100000 
350.40 	 224.9718000 	 2.103575 	 -0.7878113000 	 -2.2534590000 
350.60 	 224.9749000 	 2.103600 	 -0.7841587000 	 -2.2500420000 
350.80 	 224.9797000 	 2.103625 	 -0.7849789000 	 -2.2503470000 
351.00 	 224.9797000 	 2.103650 	 -0.7881991000 	 -2.2534850000 
351.20 	 224.9829000 	 2.103650 	 -0.7842986000 	 -2.2510050000 
351.40 	 224.9845000 	 2.103675 	 -0.7843018000 	 -2.2501850000 
351.60 	 224.9877000 	 2.103675 	 -0.7879607000 	 -2.2537260000 
351.80 	 224.9908000 	 2.103700 	 -0.7851283000 	 -2.2514880000 
352.00 	 224.9908000 	 2.103675 	 -0.7845561000 	 -2.2500610000 
352.20 	 224.9908000 	 2.103675 	 -0.7883613000 	 -2.2535610000 
352.40 	 224.9908000 	 2.103675 	 -0.7858594000 	 -2.2515360000 
352.60 	 224.9893000 	 2.103675 	 -0.7841460000 	 -2.2497460000 
352.80 	 224.9877000 	 2.103675 	 -0.7880020000 	 -2.2530360000 
353.00 	 224.9829000 	 2.103700 	 -0.7867400000 	 -2.2525910000 
353.20 	 224.9829000 	 2.103700 	 -0.7837136000 	 -2.2496450000 
353.40 	 224.9797000 	 2.103725 	 -0.7874520000 	 -2.2526650000 
353.60 	 224.9797000 	 2.103750 	 -0.7873122000 	 -2.2528740000 
353.80 	 224.9718000 	 2.103725 	 -0.7839902000 	 -2.2501150000 
354.00 	 224.9718000 	 2.103750 	 -0.7873790000 	 -2.2528620000 
354.20 	 224.9670000 	 2.103775 	 -0.7879384000 	 -2.2538790000 
354.40 	 224.9670000 	 2.103800 	 -0.7841587000 	 -2.2503920000 
354.60 	 224.9670000 	 2.103825 	 -0.7867559000 	 -2.2522130000 
354.80 	 224.9670000 	 2.103825 	 -0.7884312000 	 -2.2541940000 
355.00 	 224.9718000 	 2.103850 	 -0.7844289000 	 -2.2507380000 
355.20 	 224.9718000 	 2.103875 	 -0.7858849000 	 -2.2514280000 
355.40 	 224.9718000 	 2.103900 	 -0.7885583000 	 -2.2542160000 
355.60 	 224.9718000 	 2.103925 	 -0.7848867000 	 -2.2512690000 
355.80 	 224.9718000 	 2.103950 	 -0.7853667000 	 -2.2510940000 
356.00 	 224.9718000 	 2.103950 	 -0.7880815000 	 -2.2543750000 
356.20 	 224.9718000 	 2.103975 	 -0.7846705000 	 -2.2517430000 
356.40 	 224.9718000 	 2.104000 	 -0.7843240000 	 -2.2506210000 
356.60 	 224.9718000 	 2.104025 	 -0.7880084000 	 -2.2542540000 
356.80 	 224.9718000 	 2.104025 	 -0.7849693000 	 -2.2520160000 
357.00 	 224.9718000 	 2.104050 	 -0.7841110000 	 -2.2503630000 
357.20 	 224.9734000 	 2.104075 	 -0.7878335000 	 -2.2540160000 
357.40 	 224.9749000 	 2.104100 	 -0.7855988000 	 -2.2523530000 
357.60 	 224.9797000 	 2.104125 	 -0.7838821000 	 -2.2501790000 
357.80 	 224.9877000 	 2.104125 	 -0.7879098000 	 -2.2536500000 
358.00 	 224.9908000 	 2.104125 	 -0.7872327000 	 -2.2530940000 
358.20 	 224.9956000 	 2.104125 	 -0.7844257000 	 -2.2499560000 
358.40 	 225.0036000 	 2.104125 	 -0.7879416000 	 -2.2530810000 
358.60 	 225.0067000 	 2.104125 	 -0.7877509000 	 -2.2533830000 
358.80 	 225.0147000 	 2.104125 	 -0.7842668000 	 -2.2500670000 
359.00 	 225.0179000 	 2.104125 	 -0.7871914000 	 -2.2523090000 
359.20 	 225.0226000 	 2.104125 	 -0.7883549000 	 -2.2540090000 
359.40 	 225.0258000 	 2.104125 	 -0.7845243000 	 -2.2503540000 
359.60 	 225.0242000 	 2.104125 	 -0.7864761000 	 -2.2516310000 
359.80 	 225.0226000 	 2.104125 	 -0.7887459000 	 -2.2542510000 
360.00 	 225.0195000 	 2.104125 	 -0.7846705000 	 -2.2507640000 
360.20 	 225.0147000 	 2.104125 	 -0.7860756000 	 -2.2514850000 
360.40 	 225.0115000 	 2.104125 	 -0.7888063000 	 -2.2543020000 
360.60 	 225.0067000 	 2.104125 	 -0.7855034000 	 -2.2514630000 
360.80 	 225.0067000 	 2.104125 	 -0.7849630000 	 -2.2504810000 
361.00 	 225.0036000 	 2.104125 	 -0.7885392000 	 -2.2538540000 
361.20 	 225.0036000 	 2.104125 	 -0.7865016000 	 -2.2523400000 
361.40 	 224.9988000 	 2.104125 	 -0.7845656000 	 -2.2502110000 
361.60 	 224.9988000 	 2.104125 	 -0.7883326000 	 -2.2535870000 
361.80 	 224.9908000 	 2.104125 	 -0.7871373000 	 -2.2531540000 
362.00 	 224.9893000 	 2.104125 	 -0.7844226000 	 -2.2502770000 
362.20 	 224.9829000 	 2.104125 	 -0.7880402000 	 -2.2532880000 
362.40 	 224.9781000 	 2.104125 	 -0.7875919000 	 -2.2534020000 
362.60 	 224.9749000 	 2.104125 	 -0.7842986000 	 -2.2500290000 
362.80 	 224.9718000 	 2.104125 	 -0.7873249000 	 -2.2524040000 
363.00 	 224.9718000 	 2.104125 	 -0.7881864000 	 -2.2539110000 
363.20 	 224.9718000 	 2.104125 	 -0.7845719000 	 -2.2505190000 
363.40 	 224.9702000 	 2.104150 	 -0.7868958000 	 -2.2520610000 
363.60 	 224.9718000 	 2.104175 	 -0.7886155000 	 -2.2540570000 
363.80 	 224.9718000 	 2.104175 	 -0.7847245000 	 -2.2505860000 
364.00 	 224.9718000 	 2.104225 	 -0.7861964000 	 -2.2513550000 
364.20 	 224.9718000 	 2.104250 	 -0.7888412000 	 -2.2541870000 
364.40 	 224.9718000 	 2.104250 	 -0.7850043000 	 -2.2510750000 
364.60 	 224.9718000 	 2.104275 	 -0.7854049000 	 -2.2509510000 
364.80 	 224.9670000 	 2.104300 	 -0.7887173000 	 -2.2542730000 
365.00 	 224.9638000 	 2.104300 	 -0.7858340000 	 -2.2520990000 
365.20 	 224.9591000 	 2.104350 	 -0.7842954000 	 -2.2500070000 
365.40 	 224.9559000 	 2.104375 	 -0.7882786000 	 -2.2534400000 
365.60 	 224.9559000 	 2.104400 	 -0.7869689000 	 -2.2530840000 
365.80 	 224.9559000 	 2.104425 	 -0.7840284000 	 -2.2499120000 
366.00 	 224.9591000 	 2.104450 	 -0.7875316000 	 -2.2529030000 
366.20 	 224.9638000 	 2.104500 	 -0.7879480000 	 -2.2537710000 
366.40 	 224.9670000 	 2.104525 	 -0.7840824000 	 -2.2500800000 
366.60 	 224.9718000 	 2.104525 	 -0.7871215000 	 -2.2522740000 
366.80 	 224.9749000 	 2.104550 	 -0.7882404000 	 -2.2540660000 
367.00 	 224.9797000 	 2.104575 	 -0.7841619000 	 -2.2504330000 
367.20 	 224.9877000 	 2.104600 	 -0.7862695000 	 -2.2515110000 
367.40 	 224.9908000 	 2.104575 	 -0.7887523000 	 -2.2543780000 
367.60 	 224.9924000 	 2.104575 	 -0.7849185000 	 -2.2510780000 
367.80 	 224.9956000 	 2.104575 	 -0.7852967000 	 -2.2509260000 
368.00 	 224.9988000 	 2.104575 	 -0.7888476000 	 -2.2542570000 
368.20 	 225.0036000 	 2.104575 	 -0.7857291000 	 -2.2520260000 
368.40 	 225.0067000 	 2.104575 	 -0.7847500000 	 -2.2503660000 
368.60 	 225.0067000 	 2.104575 	 -0.7886664000 	 -2.2540000000 
368.80 	 225.0115000 	 2.104575 	 -0.7865174000 	 -2.2525530000 
369.00 	 225.0147000 	 2.104575 	 -0.7841587000 	 -2.2500010000 
369.20 	 225.0147000 	 2.104575 	 -0.7882054000 	 -2.2533860000 
369.40 	 225.0115000 	 2.104575 	 -0.7875443000 	 -2.2533670000 
369.60 	 225.0099000 	 2.104575 	 -0.7841206000 	 -2.2502580000 
369.80 	 225.0067000 	 2.104575 	 -0.7874171000 	 -2.2526680000 
370.00 	 224.9988000 	 2.104575 	 -0.7884280000 	 -2.2540760000 
370.20 	 224.9956000 	 2.104575 	 -0.7844162000 	 -2.2506110000 
370.40 	 224.9908000 	 2.104575 	 -0.7864698000 	 -2.2517970000 
370.60 	 224.9893000 	 2.104575 	 -0.7885647000 	 -2.2542760000 
370.80 	 224.9877000 	 2.104575 	 -0.7848549000 	 -2.2511320000 
371.00 	 224.9893000 	 2.104575 	 -0.7855065000 	 -2.2509070000 
371.20 	 224.9908000 	 2.104575 	 -0.7889684000 	 -2.2541970000 
371.40 	 224.9908000 	 2.104575 	 -0.7857704000 	 -2.2518410000 
371.60 	 224.9924000 	 2.104575 	 -0.7848771000 	 -2.2507350000 
371.80 	 224.9940000 	 2.104575 	 -0.7888985000 	 -2.2542220000 
372.00 	 224.9877000 	 2.104575 	 -0.7862981000 	 -2.2523620000 
372.20 	 224.9829000 	 2.104600 	 -0.7845211000 	 -2.2503820000 
372.40 	 224.9797000 	 2.104625 	 -0.7885583000 	 -2.2539170000 
372.60 	 224.9749000 	 2.104650 	 -0.7866923000 	 -2.2528930000 
372.80 	 224.9718000 	 2.104650 	 -0.7839108000 	 -2.2503440000 
373.00 	 224.9686000 	 2.104650 	 -0.7876746000 	 -2.2535740000 
373.20 	 224.9702000 	 2.104675 	 -0.7870134000 	 -2.2537520000 
373.40 	 224.9670000 	 2.104700 	 -0.7837296000 	 -2.2503410000 
373.60 	 224.9654000 	 2.104725 	 -0.7867718000 	 -2.2526740000 
373.80 	 224.9638000 	 2.104750 	 -0.7879257000 	 -2.2542220000 
374.00 	 224.9591000 	 2.104775 	 -0.7840951000 	 -2.2507220000 
374.20 	 224.9559000 	 2.104825 	 -0.7860947000 	 -2.2518000000 
374.40 	 224.9559000 	 2.104850 	 -0.7885075000 	 -2.2545530000 
374.60 	 224.9559000 	 2.104875 	 -0.7847595000 	 -2.2514720000 
374.80 	 224.9559000 	 2.104900 	 -0.7851315000 	 -2.2509770000 
375.00 	 224.9606000 	 2.104925 	 -0.7885424000 	 -2.2545050000 
375.20 	 224.9670000 	 2.104950 	 -0.7855161000 	 -2.2522160000 
375.40 	 224.9749000 	 2.104975 	 -0.7843812000 	 -2.2506170000 
375.60 	 224.9797000 	 2.105000 	 -0.7882023000 	 -2.2541110000 
375.80 	 224.9829000 	 2.105000 	 -0.7859707000 	 -2.2525850000 
376.00 	 224.9877000 	 2.105050 	 -0.7839807000 	 -2.2505190000 
376.20 	 224.9940000 	 2.105025 	 -0.7881578000 	 -2.2541590000 
376.40 	 224.9988000 	 2.105025 	 -0.7867559000 	 -2.2533800000 
376.60 	 225.0115000 	 2.105025 	 -0.7840538000 	 -2.2505280000 
376.80 	 225.0147000 	 2.105025 	 -0.7878717000 	 -2.2537640000 
377.00 	 225.0226000 	 2.105025 	 -0.7870356000 	 -2.2539170000 
377.20 	 225.0195000 	 2.105025 	 -0.7839362000 	 -2.2504710000 
377.40 	 225.0179000 	 2.105025 	 -0.7875888000 	 -2.2533890000 
377.60 	 225.0115000 	 2.105025 	 -0.7877858000 	 -2.2542480000 
377.80 	 225.0067000 	 2.105025 	 -0.7842000000 	 -2.2506300000 
378.00 	 225.0036000 	 2.105025 	 -0.7872486000 	 -2.2529160000 
378.20 	 225.0036000 	 2.105025 	 -0.7880974000 	 -2.2544930000 
378.40 	 224.9988000 	 2.105025 	 -0.7843781000 	 -2.2509190000 
378.60 	 224.9988000 	 2.105025 	 -0.7868354000 	 -2.2526070000 
378.80 	 224.9988000 	 2.105025 	 -0.7886378000 	 -2.2547250000 
379.00 	 224.9988000 	 2.105025 	 -0.7845497000 	 -2.2511170000 
379.20 	 224.9988000 	 2.105025 	 -0.7858499000 	 -2.2517360000 
379.40 	 224.9988000 	 2.105025 	 -0.7886537000 	 -2.2548040000 
379.60 	 224.9956000 	 2.105025 	 -0.7850202000 	 -2.2517810000 
379.80 	 224.9956000 	 2.105025 	 -0.7854462000 	 -2.2513260000 
380.00 	 224.9908000 	 2.105025 	 -0.7889048000 	 -2.2548360000 
380.20 	 224.9877000 	 2.105025 	 -0.7855924000 	 -2.2519620000 
380.40 	 224.9877000 	 2.105025 	 -0.7850425000 	 -2.2509890000 
380.60 	 224.9877000 	 2.105025 	 -0.7889112000 	 -2.2545340000 
380.80 	 224.9829000 	 2.105025 	 -0.7865683000 	 -2.2529760000 
381.00 	 224.9829000 	 2.105025 	 -0.7845243000 	 -2.2506900000 
381.20 	 224.9829000 	 2.105025 	 -0.7883390000 	 -2.2539580000 
381.40 	 224.9797000 	 2.105025 	 -0.7873567000 	 -2.2537800000 
381.60 	 224.9765000 	 2.105050 	 -0.7844639000 	 -2.2505540000 
381.80 	 224.9734000 	 2.105075 	 -0.7882500000 	 -2.2536530000 
382.00 	 224.9718000 	 2.105075 	 -0.7878049000 	 -2.2537930000 
382.20 	 224.9670000 	 2.105100 	 -0.7844830000 	 -2.2505380000 
382.40 	 224.9670000 	 2.105150 	 -0.7878749000 	 -2.2531800000 
382.60 	 224.9638000 	 2.105150 	 -0.7881641000 	 -2.2541210000 
382.80 	 224.9638000 	 2.105175 	 -0.7844703000 	 -2.2506300000 
383.00 	 224.9622000 	 2.105225 	 -0.7873790000 	 -2.2528770000 
383.20 	 224.9638000 	 2.105250 	 -0.7884375000 	 -2.2543750000 
383.40 	 224.9638000 	 2.105275 	 -0.7844989000 	 -2.2508340000 
383.60 	 224.9622000 	 2.105300 	 -0.7870865000 	 -2.2524390000 
383.80 	 224.9638000 	 2.105325 	 -0.7888253000 	 -2.2547050000 
384.00 	 224.9638000 	 2.105350 	 -0.7849884000 	 -2.2514030000 
384.20 	 224.9686000 	 2.105400 	 -0.7861074000 	 -2.2514370000 
384.40 	 224.9734000 	 2.105425 	 -0.7892545000 	 -2.2547720000 
384.60 	 224.9829000 	 2.105450 	 -0.7856051000 	 -2.2520640000 
384.80 	 224.9908000 	 2.105425 	 -0.7853985000 	 -2.2512980000 
385.00 	 224.9988000 	 2.105425 	 -0.7891560000 	 -2.2549760000 
385.20 	 225.0036000 	 2.105425 	 -0.7864571000 	 -2.2530210000 
385.40 	 225.0115000 	 2.105425 	 -0.7850106000 	 -2.2511740000 
385.60 	 225.0115000 	 2.105425 	 -0.7888667000 	 -2.2546010000 
385.80 	 225.0179000 	 2.105425 	 -0.7871310000 	 -2.2533540000 
386.00 	 225.0147000 	 2.105425 	 -0.7848708000 	 -2.2508490000 
386.20 	 225.0147000 	 2.105425 	 -0.7888253000 	 -2.2544450000 
386.40 	 225.0115000 	 2.105425 	 -0.7874203000 	 -2.2536560000 
386.60 	 225.0115000 	 2.105425 	 -0.7848008000 	 -2.2509030000 
386.80 	 225.0147000 	 2.105425 	 -0.7883644000 	 -2.2539070000 
387.00 	 225.0115000 	 2.105425 	 -0.7883676000 	 -2.2544800000 
387.20 	 225.0131000 	 2.105425 	 -0.7846896000 	 -2.2508620000 
387.40 	 225.0067000 	 2.105425 	 -0.7879162000 	 -2.2534120000 
387.60 	 225.0067000 	 2.105425 	 -0.7888762000 	 -2.2546260000 
387.80 	 225.0067000 	 2.105425 	 -0.7848040000 	 -2.2510370000 
388.00 	 225.0036000 	 2.105425 	 -0.7875951000 	 -2.2528870000 
388.20 	 224.9988000 	 2.105425 	 -0.7890161000 	 -2.2547880000 
388.40 	 224.9956000 	 2.105425 	 -0.7849884000 	 -2.2512850000 
388.60 	 224.9908000 	 2.105425 	 -0.7867368000 	 -2.2524550000 
388.80 	 224.9877000 	 2.105425 	 -0.7893276000 	 -2.2551470000 
389.00 	 224.9845000 	 2.105425 	 -0.7853603000 	 -2.2518760000 
389.20 	 224.9829000 	 2.105425 	 -0.7858880000 	 -2.2516160000 
389.40 	 224.9797000 	 2.105425 	 -0.7893340000 	 -2.2550580000 
389.60 	 224.9749000 	 2.105425 	 -0.7862568000 	 -2.2525600000 
389.80 	 224.9749000 	 2.105450 	 -0.7855861000 	 -2.2511830000 
390.00 	 224.9749000 	 2.105475 	 -0.7894071000 	 -2.2545560000 
390.20 	 224.9749000 	 2.105475 	 -0.7875569000 	 -2.2534430000 
390.40 	 224.9749000 	 2.105500 	 -0.7850552000 	 -2.2508400000 
390.60 	 224.9749000 	 2.105550 	 -0.7887586000 	 -2.2541300000 
390.80 	 224.9749000 	 2.105550 	 -0.7881324000 	 -2.2538630000 
391.00 	 224.9718000 	 2.105550 	 -0.7851537000 	 -2.2505410000 
391.20 	 224.9670000 	 2.105600 	 -0.7885392000 	 -2.2535710000 
391.40 	 224.9718000 	 2.105600 	 -0.7888635000 	 -2.2544220000 
391.60 	 224.9718000 	 2.105650 	 -0.7851855000 	 -2.2508490000 
391.80 	 224.9734000 	 2.105650 	 -0.7872518000 	 -2.2524860000 
392.00 	 224.9765000 	 2.105650 	 -0.7896455000 	 -2.2549370000 
392.20 	 224.9797000 	 2.105700 	 -0.7855384000 	 -2.2515800000 
392.40 	 224.9877000 	 2.105675 	 -0.7864698000 	 -2.2519180000 
392.60 	 224.9877000 	 2.105700 	 -0.7899602000 	 -2.2550580000 
392.80 	 224.9877000 	 2.105725 	 -0.7867463000 	 -2.2525090000 
393.00 	 224.9908000 	 2.105725 	 -0.7858213000 	 -2.2512820000 
393.20 	 224.9908000 	 2.105725 	 -0.7898458000 	 -2.2550230000 
393.40 	 224.9940000 	 2.105725 	 -0.7877763000 	 -2.2536340000 
393.60 	 224.9908000 	 2.105725 	 -0.7856242000 	 -2.2513170000 
393.80 	 224.9908000 	 2.105725 	 -0.7895343000 	 -2.2545050000 
394.00 	 224.9908000 	 2.105725 	 -0.7885965000 	 -2.2543020000 
394.20 	 224.9908000 	 2.105725 	 -0.7853730000 	 -2.2511990000 
394.40 	 224.9908000 	 2.105725 	 -0.7889271000 	 -2.2540060000 
394.60 	 224.9908000 	 2.105725 	 -0.7890511000 	 -2.2547370000 
394.80 	 224.9940000 	 2.105725 	 -0.7855797000 	 -2.2512600000 
395.00 	 224.9908000 	 2.105725 	 -0.7882690000 	 -2.2534630000 
395.20 	 224.9956000 	 2.105725 	 -0.7893689000 	 -2.2550200000 
395.40 	 224.9908000 	 2.105725 	 -0.7854939000 	 -2.2513710000 
395.60 	 224.9877000 	 2.105725 	 -0.7878272000 	 -2.2530360000 
395.80 	 224.9813000 	 2.105725 	 -0.7896106000 	 -2.2554020000 
396.00 	 224.9749000 	 2.105725 	 -0.7856305000 	 -2.2516600000 
396.20 	 224.9749000 	 2.105750 	 -0.7871692000 	 -2.2525530000 
396.40 	 224.9718000 	 2.105775 	 -0.7898712000 	 -2.2552360000 
396.60 	 224.9734000 	 2.105800 	 -0.7859485000 	 -2.2520730000 
396.80 	 224.9718000 	 2.105825 	 -0.7865493000 	 -2.2521240000 
397.00 	 224.9718000 	 2.105850 	 -0.7900620000 	 -2.2555100000 
397.20 	 224.9702000 	 2.105850 	 -0.7864730000 	 -2.2526740000 
397.40 	 224.9670000 	 2.105875 	 -0.7862059000 	 -2.2516280000 
397.60 	 224.9670000 	 2.105900 	 -0.7898871000 	 -2.2553030000 
397.80 	 224.9638000 	 2.105925 	 -0.7871659000 	 -2.2531990000 
398.00 	 224.9670000 	 2.105950 	 -0.7858849000 	 -2.2514440000 
398.20 	 224.9670000 	 2.105975 	 -0.7898934000 	 -2.2549530000 
398.40 	 224.9718000 	 2.106000 	 -0.7877000000 	 -2.2536660000 
398.60 	 224.9749000 	 2.106000 	 -0.7855288000 	 -2.2512600000 
398.80 	 224.9749000 	 2.106025 	 -0.7895978000 	 -2.2548170000 
399.00 	 224.9797000 	 2.106050 	 -0.7884248000 	 -2.2544030000 
399.20 	 224.9797000 	 2.106050 	 -0.7854589000 	 -2.2513100000 
399.40 	 224.9829000 	 2.106075 	 -0.7891464000 	 -2.2542980000 
399.60 	 224.9877000 	 2.106100 	 -0.7889970000 	 -2.2549790000 
399.80 	 224.9908000 	 2.106075 	 -0.7856655000 	 -2.2514220000 
400.00 	 224.9956000 	 2.106075 	 -0.7887363000 	 -2.2537740000 
400.20 	 224.9988000 	 2.106075 	 -0.7896773000 	 -2.2551470000 
400.40 	 225.0036000 	 2.106075 	 -0.7857545000 	 -2.2513610000 
400.60 	 225.0083000 	 2.106075 	 -0.7881896000 	 -2.2533200000 
400.80 	 225.0131000 	 2.106075 	 -0.7900779000 	 -2.2555700000 
401.00 	 225.0147000 	 2.106075 	 -0.7862218000 	 -2.2519870000 
401.20 	 225.0115000 	 2.106075 	 -0.7876873000 	 -2.2529250000 
401.40 	 225.0067000 	 2.106075 	 -0.7902463000 	 -2.2554620000 
401.60 	 225.0036000 	 2.106075 	 -0.7863839000 	 -2.2522930000 
401.80 	 224.9988000 	 2.106075 	 -0.7871882000 	 -2.2524100000 
402.00 	 224.9940000 	 2.106075 	 -0.7904053000 	 -2.2556210000 
402.20 	 224.9877000 	 2.106075 	 -0.7868989000 	 -2.2528430000 
402.40 	 224.9877000 	 2.106075 	 -0.7865461000 	 -2.2520190000 
402.60 	 224.9829000 	 2.106075 	 -0.7902463000 	 -2.2555510000 
402.80 	 224.9829000 	 2.106075 	 -0.7870833000 	 -2.2530110000 
403.00 	 224.9829000 	 2.106100 	 -0.7864825000 	 -2.2517620000 
403.20 	 224.9797000 	 2.106125 	 -0.7901828000 	 -2.2554590000 
403.40 	 224.9797000 	 2.106150 	 -0.7875252000 	 -2.2533480000 
403.60 	 224.9749000 	 2.106125 	 -0.7861646000 	 -2.2515680000 
403.80 	 224.9718000 	 2.106150 	 -0.7902368000 	 -2.2553570000 
404.00 	 224.9718000 	 2.106175 	 -0.7884852000 	 -2.2540890000 
404.20 	 224.9718000 	 2.106200 	 -0.7859802000 	 -2.2516280000 
404.40 	 224.9718000 	 2.106225 	 -0.7898744000 	 -2.2546770000 
404.60 	 224.9718000 	 2.106225 	 -0.7888095000 	 -2.2545370000 
404.80 	 224.9718000 	 2.106250 	 -0.7859675000 	 -2.2516120000 
405.00 	 224.9718000 	 2.106275 	 -0.7896582000 	 -2.2544700000 
405.20 	 224.9718000 	 2.106300 	 -0.7898299000 	 -2.2554430000 
405.40 	 224.9718000 	 2.106325 	 -0.7861042000 	 -2.2518510000 
405.60 	 224.9718000 	 2.106350 	 -0.7890129000 	 -2.2541240000 
405.80 	 224.9734000 	 2.106350 	 -0.7901700000 	 -2.2556810000 
406.00 	 224.9749000 	 2.106375 	 -0.7863458000 	 -2.2522480000 
406.20 	 224.9797000 	 2.106400 	 -0.7887363000 	 -2.2538690000 
406.40 	 224.9829000 	 2.106425 	 -0.7904180000 	 -2.2558470000 
406.60 	 224.9845000 	 2.106425 	 -0.7865461000 	 -2.2523620000 
406.80 	 224.9877000 	 2.106425 	 -0.7885806000 	 -2.2535930000 
407.00 	 224.9877000 	 2.106425 	 -0.7908535000 	 -2.2561900000 
407.20 	 224.9908000 	 2.106425 	 -0.7870197000 	 -2.2529890000 
407.40 	 224.9908000 	 2.106425 	 -0.7877731000 	 -2.2529790000 
407.60 	 224.9924000 	 2.106425 	 -0.7909870000 	 -2.2561550000 
407.80 	 224.9972000 	 2.106425 	 -0.7874362000 	 -2.2534080000 
408.00 	 225.0004000 	 2.106425 	 -0.7874107000 	 -2.2526300000 
408.20 	 225.0020000 	 2.106425 	 -0.7911396000 	 -2.2560500000 
408.40 	 225.0036000 	 2.106425 	 -0.7880084000 	 -2.2539970000 
408.60 	 225.0036000 	 2.106425 	 -0.7868354000 	 -2.2522290000 
408.80 	 225.0036000 	 2.106425 	 -0.7907168000 	 -2.2558090000 
409.00 	 224.9956000 	 2.106425 	 -0.7884439000 	 -2.2544190000 
409.20 	 224.9940000 	 2.106425 	 -0.7866764000 	 -2.2521050000 
409.40 	 224.9877000 	 2.106450 	 -0.7904625000 	 -2.2556110000 
409.60 	 224.9797000 	 2.106450 	 -0.7888858000 	 -2.2545690000 
409.80 	 224.9749000 	 2.106475 	 -0.7865207000 	 -2.2520730000 
410.00 	 224.9670000 	 2.106500 	 -0.7906087000 	 -2.2555570000 
410.20 	 224.9638000 	 2.106500 	 -0.7890892000 	 -2.2545940000 
410.40 	 224.9591000 	 2.106525 	 -0.7864698000 	 -2.2517680000 
410.60 	 224.9559000 	 2.106575 	 -0.7901478000 	 -2.2548100000 
410.80 	 224.9559000 	 2.106600 	 -0.7898998000 	 -2.2553600000 
411.00 	 224.9559000 	 2.106625 	 -0.7864411000 	 -2.2518890000 
411.20 	 224.9591000 	 2.106650 	 -0.7894071000 	 -2.2541650000 
411.40 	 224.9638000 	 2.106675 	 -0.7905102000 	 -2.2556720000 
411.60 	 224.9638000 	 2.106725 	 -0.7865524000 	 -2.2519910000 
411.80 	 224.9670000 	 2.106750 	 -0.7888985000 	 -2.2538880000 
412.00 	 224.9670000 	 2.106775 	 -0.7907740000 	 -2.2558720000 
412.20 	 224.9718000 	 2.106800 	 -0.7866669000 	 -2.2522860000 
412.40 	 224.9718000 	 2.106800 	 -0.7882563000 	 -2.2528460000 
412.60 	 224.9749000 	 2.106825 	 -0.7910315000 	 -2.2557740000 
412.80 	 224.9797000 	 2.106825 	 -0.7873599000 	 -2.2527410000 
413.00 	 224.9829000 	 2.106850 	 -0.7876396000 	 -2.2522990000 
413.20 	 224.9877000 	 2.106875 	 -0.7910951000 	 -2.2556850000 
413.40 	 224.9893000 	 2.106900 	 -0.7878876000 	 -2.2533580000 
413.60 	 224.9908000 	 2.106875 	 -0.7870166000 	 -2.2522100000 
413.80 	 224.9956000 	 2.106875 	 -0.7907708000 	 -2.2557930000 
414.00 	 224.9956000 	 2.106875 	 -0.7885075000 	 -2.2542450000 
414.20 	 224.9908000 	 2.106875 	 -0.7866414000 	 -2.2521180000 
414.40 	 224.9877000 	 2.106875 	 -0.7907931000 	 -2.2556400000 
414.60 	 224.9829000 	 2.106875 	 -0.7892386000 	 -2.2548390000 
414.80 	 224.9749000 	 2.106875 	 -0.7865047000 	 -2.2521850000 
415.00 	 224.9670000 	 2.106900 	 -0.7899316000 	 -2.2550960000 
415.20 	 224.9622000 	 2.106925 	 -0.7901065000 	 -2.2557770000 
415.40 	 224.9543000 	 2.106975 	 -0.7866287000 	 -2.2522070000 
415.60 	 224.9479000 	 2.107000 	 -0.7893753000 	 -2.2543880000 
415.80 	 224.9400000 	 2.107050 	 -0.7906469000 	 -2.2561770000 
416.00 	 224.9368000 	 2.107100 	 -0.7868258000 	 -2.2525910000 
416.20 	 224.9368000 	 2.107150 	 -0.7887523000 	 -2.2537550000 
416.40 	 224.9368000 	 2.107175 	 -0.7911587000 	 -2.2564130000 
416.60 	 224.9368000 	 2.107250 	 -0.7874425000 	 -2.2532430000 
416.80 	 224.9320000 	 2.107275 	 -0.7873726000 	 -2.2527920000 
417.00 	 224.9368000 	 2.107350 	 -0.7911269000 	 -2.2563110000 
417.20 	 224.9368000 	 2.107375 	 -0.7884153000 	 -2.2542890000 
417.40 	 224.9384000 	 2.107450 	 -0.7868385000 	 -2.2521430000 
417.60 	 224.9400000 	 2.107475 	 -0.7907518000 	 -2.2559450000 
417.80 	 224.9447000 	 2.107525 	 -0.7892386000 	 -2.2549950000 
418.00 	 224.9495000 	 2.107575 	 -0.7865111000 	 -2.2522640000 
418.20 	 224.9559000 	 2.107600 	 -0.7902654000 	 -2.2551220000 
418.40 	 224.9606000 	 2.107650 	 -0.7899984000 	 -2.2556530000 
418.60 	 224.9670000 	 2.107675 	 -0.7865937000 	 -2.2522770000 
418.80 	 224.9718000 	 2.107700 	 -0.7894961000 	 -2.2545460000 
419.00 	 224.9797000 	 2.107725 	 -0.7908122000 	 -2.2562470000 
419.20 	 224.9877000 	 2.107750 	 -0.7867654000 	 -2.2525950000 
419.40 	 224.9956000 	 2.107725 	 -0.7891273000 	 -2.2540980000 
419.60 	 225.0036000 	 2.107725 	 -0.7913621000 	 -2.2565810000 
419.80 	 225.0067000 	 2.107725 	 -0.7876046000 	 -2.2533580000 
420.00 	 225.0099000 	 2.107725 	 -0.7881260000 	 -2.2532970000 
420.20 	 225.0099000 	 2.107725 	 -0.7915115000 	 -2.2565300000 
420.40 	 225.0115000 	 2.107725 	 -0.7884534000 	 -2.2542220000 
420.60 	 225.0067000 	 2.107725 	 -0.7876078000 	 -2.2528110000 
420.80 	 225.0067000 	 2.107725 	 -0.7914162000 	 -2.2563330000 
421.00 	 225.0067000 	 2.107725 	 -0.7892259000 	 -2.2548770000 
421.20 	 225.0052000 	 2.107725 	 -0.7870833000 	 -2.2524390000 
421.40 	 225.0036000 	 2.107725 	 -0.7906850000 	 -2.2559070000 
421.60 	 224.9988000 	 2.107725 	 -0.7901923000 	 -2.2556400000 
421.80 	 224.9972000 	 2.107725 	 -0.7867495000 	 -2.2524580000 
422.00 	 224.9877000 	 2.107725 	 -0.7903481000 	 -2.2550490000 
422.20 	 224.9829000 	 2.107725 	 -0.7907041000 	 -2.2561010000 
422.40 	 224.9749000 	 2.107750 	 -0.7870865000 	 -2.2528080000 
422.60 	 224.9718000 	 2.107750 	 -0.7895883000 	 -2.2545270000 
422.80 	 224.9670000 	 2.107775 	 -0.7916546000 	 -2.2567490000 
423.00 	 224.9670000 	 2.107800 	 -0.7878304000 	 -2.2533670000 
423.20 	 224.9670000 	 2.107850 	 -0.7886696000 	 -2.2535740000 
423.40 	 224.9670000 	 2.107850 	 -0.7920011000 	 -2.2569780000 
423.60 	 224.9670000 	 2.107850 	 -0.7882722000 	 -2.2540570000 
423.80 	 224.9718000 	 2.107900 	 -0.7881196000 	 -2.2533480000 
424.00 	 224.9702000 	 2.107900 	 -0.7919438000 	 -2.2567720000 
424.20 	 224.9734000 	 2.107950 	 -0.7895597000 	 -2.2550580000 
424.40 	 224.9749000 	 2.107950 	 -0.7875856000 	 -2.2529820000 
424.60 	 224.9749000 	 2.107950 	 -0.7913049000 	 -2.2563810000 
424.80 	 224.9749000 	 2.107975 	 -0.7903226000 	 -2.2559360000 
425.00 	 224.9749000 	 2.108000 	 -0.7873726000 	 -2.2529160000 
425.20 	 224.9749000 	 2.108025 	 -0.7909711000 	 -2.2558720000 
425.40 	 224.9749000 	 2.108050 	 -0.7910760000 	 -2.2565910000 
425.60 	 224.9797000 	 2.108050 	 -0.7873599000 	 -2.2533040000 
425.80 	 224.9813000 	 2.108075 	 -0.7901255000 	 -2.2554650000 
426.00 	 224.9877000 	 2.108075 	 -0.7916260000 	 -2.2570420000 
426.20 	 224.9908000 	 2.108075 	 -0.7878272000 	 -2.2535580000 
426.40 	 224.9972000 	 2.108075 	 -0.7896836000 	 -2.2546610000 
426.60 	 225.0004000 	 2.108075 	 -0.7921219000 	 -2.2573500000 
426.80 	 225.0036000 	 2.108075 	 -0.7883835000 	 -2.2543750000 
427.00 	 225.0036000 	 2.108075 	 -0.7888444000 	 -2.2539170000 
427.20 	 225.0004000 	 2.108075 	 -0.7921537000 	 -2.2574360000 
427.40 	 224.9988000 	 2.108075 	 -0.7892704000 	 -2.2550800000 
427.60 	 224.9988000 	 2.108075 	 -0.7880211000 	 -2.2534880000 
427.80 	 224.9988000 	 2.108075 	 -0.7919693000 	 -2.2569400000 
428.00 	 224.9956000 	 2.108075 	 -0.7899730000 	 -2.2558310000 
428.20 	 224.9956000 	 2.108075 	 -0.7876937000 	 -2.2532150000 
428.40 	 224.9908000 	 2.108075 	 -0.7914003000 	 -2.2564980000 
428.60 	 224.9877000 	 2.108075 	 -0.7909298000 	 -2.2564980000 
428.80 	 224.9829000 	 2.108100 	 -0.7876619000 	 -2.2532560000 
429.00 	 224.9829000 	 2.108125 	 -0.7907264000 	 -2.2555990000 
429.20 	 224.9829000 	 2.108125 	 -0.7915719000 	 -2.2569120000 
429.40 	 224.9829000 	 2.108150 	 -0.7875729000 	 -2.2534750000 
429.60 	 224.9829000 	 2.108125 	 -0.7901414000 	 -2.2547310000 
429.80 	 224.9877000 	 2.108150 	 -0.7920456000 	 -2.2570350000 
430.00 	 224.9877000 	 2.108175 	 -0.7880942000 	 -2.2536090000 
430.20 	 224.9861000 	 2.108175 	 -0.7896264000 	 -2.2544510000 
430.40 	 224.9829000 	 2.108175 	 -0.7923953000 	 -2.2572770000 
430.60 	 224.9749000 	 2.108175 	 -0.7889621000 	 -2.2540700000 
430.80 	 224.9749000 	 2.108200 	 -0.7891178000 	 -2.2537990000 
431.00 	 224.9718000 	 2.108225 	 -0.7926909000 	 -2.2572010000 
431.20 	 224.9718000 	 2.108250 	 -0.7896996000 	 -2.2548580000 
431.40 	 224.9718000 	 2.108275 	 -0.7886918000 	 -2.2534050000 
431.60 	 224.9718000 	 2.108300 	 -0.7925129000 	 -2.2567910000 
431.80 	 224.9718000 	 2.108300 	 -0.7903607000 	 -2.2555320000 
432.00 	 224.9718000 	 2.108325 	 -0.7882054000 	 -2.2530870000 
432.20 	 224.9718000 	 2.108350 	 -0.7921950000 	 -2.2565140000 
432.40 	 224.9749000 	 2.108375 	 -0.7905229000 	 -2.2557350000 
432.60 	 224.9749000 	 2.108400 	 -0.7882500000 	 -2.2530080000 
432.80 	 224.9797000 	 2.108400 	 -0.7918549000 	 -2.2562250000 
433.00 	 224.9813000 	 2.108425 	 -0.7912827000 	 -2.2564950000 
433.20 	 224.9829000 	 2.108425 	 -0.7880529000 	 -2.2532210000 
433.40 	 224.9829000 	 2.108425 	 -0.7912922000 	 -2.2559390000 
433.60 	 224.9877000 	 2.108425 	 -0.7918930000 	 -2.2570800000 
433.80 	 224.9908000 	 2.108450 	 -0.7869148000 	 -2.2535010000 
434.00 	 224.9877000 	 2.108475 	 -0.7892704000 	 -2.2550840000 
434.20 	 224.9908000 	 2.108500 	 -0.7911746000 	 -2.2573820000 
434.40 	 224.9924000 	 2.108475 	 -0.7873281000 	 -2.2540630000 
434.60 	 224.9972000 	 2.108475 	 -0.7886791000 	 -2.2547530000 
434.80 	 224.9988000 	 2.108475 	 -0.7915052000 	 -2.2574520000 
435.00 	 224.9988000 	 2.108475 	 -0.7878590000 	 -2.2546670000 
435.20 	 224.9988000 	 2.108475 	 -0.7880084000 	 -2.2542130000 
435.40 	 224.9972000 	 2.108475 	 -0.7912509000 	 -2.2575790000 
435.60 	 224.9956000 	 2.108475 	 -0.7883549000 	 -2.2552650000 
435.80 	 224.9956000 	 2.108475 	 -0.7875443000 	 -2.2539200000 
436.00 	 224.9908000 	 2.108475 	 -0.7914829000 	 -2.2573630000 
436.20 	 224.9908000 	 2.108475 	 -0.7891147000 	 -2.2558590000 
436.40 	 224.9908000 	 2.108475 	 -0.7871532000 	 -2.2537260000 
436.60 	 224.9908000 	 2.108475 	 -0.7910474000 	 -2.2573060000 
436.80 	 224.9908000 	 2.108475 	 -0.7893403000 	 -2.2561840000 
437.00 	 224.9956000 	 2.108475 	 -0.7869275000 	 -2.2537960000 
437.20 	 224.9908000 	 2.108475 	 -0.7907518000 	 -2.2570260000 
437.40 	 224.9908000 	 2.108475 	 -0.7898362000 	 -2.2569270000 
437.60 	 224.9877000 	 2.108475 	 -0.7868195000 	 -2.2538790000 
437.80 	 224.9829000 	 2.108475 	 -0.7903290000 	 -2.2564760000 
438.00 	 224.9829000 	 2.108475 	 -0.7905706000 	 -2.2574110000 
438.20 	 224.9797000 	 2.108475 	 -0.7870197000 	 -2.2540190000 
438.40 	 224.9749000 	 2.108500 	 -0.7890129000 	 -2.2556430000 
438.60 	 224.9749000 	 2.108525 	 -0.7905896000 	 -2.2578620000 
438.80 	 224.9718000 	 2.108550 	 -0.7867718000 	 -2.2545560000 
439.00 	 224.9670000 	 2.108575 	 -0.7881482000 	 -2.2549720000 
439.20 	 224.9638000 	 2.108600 	 -0.7909839000 	 -2.2579450000 
439.40 	 224.9591000 	 2.108600 	 -0.7872327000 	 -2.2552010000 
439.60 	 224.9559000 	 2.108650 	 -0.7874680000 	 -2.2544930000 
439.80 	 224.9527000 	 2.108675 	 -0.7910220000 	 -2.2579130000 
440.00 	 224.9479000 	 2.108700 	 -0.7879289000 	 -2.2558210000 
440.20 	 224.9511000 	 2.108750 	 -0.7867782000 	 -2.2539930000 
440.40 	 224.9511000 	 2.108775 	 -0.7905610000 	 -2.2574390000 
440.60 	 224.9591000 	 2.108825 	 -0.7887332000 	 -2.2565300000 
440.80 	 224.9638000 	 2.108850 	 -0.7862504000 	 -2.2538190000 
441.00 	 224.9718000 	 2.108875 	 -0.7904117000 	 -2.2573410000 
441.20 	 224.9797000 	 2.108900 	 -0.7891019000 	 -2.2568860000 
441.40 	 224.9861000 	 2.108925 	 -0.7862186000 	 -2.2538980000 
441.60 	 224.9940000 	 2.108925 	 -0.7897345000 	 -2.2567110000 
441.80 	 224.9988000 	 2.108925 	 -0.7906437000 	 -2.2569750000 
442.00 	 225.0036000 	 2.108925 	 -0.7870483000 	 -2.2535420000 
442.20 	 225.0067000 	 2.108925 	 -0.7898808000 	 -2.2555350000 
442.40 	 225.0115000 	 2.108925 	 -0.7913780000 	 -2.2573540000 
442.60 	 225.0147000 	 2.108925 	 -0.7873217000 	 -2.2539010000 
442.80 	 225.0226000 	 2.108925 	 -0.7893245000 	 -2.2549880000 
443.00 	 225.0226000 	 2.108950 	 -0.7916355000 	 -2.2575500000 
443.20 	 225.0226000 	 2.108925 	 -0.7878399000 	 -2.2542510000 
443.40 	 225.0226000 	 2.108925 	 -0.7887490000 	 -2.2545180000 
443.60 	 225.0226000 	 2.108925 	 -0.7918103000 	 -2.2576240000 
443.80 	 225.0226000 	 2.108925 	 -0.7884280000 	 -2.2550080000 
444.00 	 225.0226000 	 2.108925 	 -0.7880402000 	 -2.2539390000 
444.20 	 225.0226000 	 2.108925 	 -0.7917722000 	 -2.2574040000 
444.40 	 225.0226000 	 2.108925 	 -0.7896614000 	 -2.2560720000 
444.60 	 225.0226000 	 2.108925 	 -0.7874870000 	 -2.2534590000 
444.80 	 225.0226000 	 2.108925 	 -0.7913844000 	 -2.2568890000 
445.00 	 225.0195000 	 2.108900 	 -0.7902686000 	 -2.2564160000 
445.20 	 225.0179000 	 2.108875 	 -0.7874616000 	 -2.2534150000 
445.40 	 225.0179000 	 2.108875 	 -0.7910188000 	 -2.2564320000 
445.60 	 225.0147000 	 2.108875 	 -0.7907581000 	 -2.2569560000 
445.80 	 225.0163000 	 2.108875 	 -0.7874203000 	 -2.2535770000 
446.00 	 225.0147000 	 2.108850 	 -0.7904561000 	 -2.2557610000 
446.20 	 225.0147000 	 2.108825 	 -0.7912445000 	 -2.2572420000 
446.40 	 225.0147000 	 2.108825 	 -0.7875347000 	 -2.2537770000 
446.60 	 225.0115000 	 2.108825 	 -0.7897822000 	 -2.2554240000 
446.80 	 225.0067000 	 2.108825 	 -0.7916832000 	 -2.2574840000 
447.00 	 224.9988000 	 2.108825 	 -0.7877000000 	 -2.2540350000 
447.20 	 224.9956000 	 2.108825 	 -0.7896964000 	 -2.2550650000 
447.40 	 224.9908000 	 2.108825 	 -0.7917468000 	 -2.2575890000 
447.60 	 224.9877000 	 2.108825 	 -0.7877954000 	 -2.2542510000 
447.80 	 224.9829000 	 2.108825 	 -0.7892259000 	 -2.2549720000 
448.00 	 224.9829000 	 2.108825 	 -0.7918866000 	 -2.2576400000 
448.20 	 224.9829000 	 2.108825 	 -0.7883644000 	 -2.2547370000 
448.40 	 224.9829000 	 2.108825 	 -0.7883390000 	 -2.2541460000 
448.60 	 224.9797000 	 2.108825 	 -0.7920678000 	 -2.2574930000 
448.80 	 224.9797000 	 2.108825 	 -0.7891814000 	 -2.2552750000 
449.00 	 224.9797000 	 2.108825 	 -0.7879734000 	 -2.2536690000 
449.20 	 224.9749000 	 2.108825 	 -0.7917690000 	 -2.2571530000 
449.40 	 224.9718000 	 2.108825 	 -0.7895057000 	 -2.2558880000 
449.60 	 224.9670000 	 2.108825 	 -0.7875443000 	 -2.2535260000 
449.80 	 224.9638000 	 2.108850 	 -0.7914479000 	 -2.2569050000 
450.00 	 224.9591000 	 2.108875 	 -0.7901414000 	 -2.2565460000 
450.20 	 224.9575000 	 2.108925 	 -0.7874107000 	 -2.2537230000 
450.40 	 224.9559000 	 2.108950 	 -0.7912763000 	 -2.2567400000 
450.60 	 224.9591000 	 2.108975 	 -0.7906691000 	 -2.2568190000 
450.80 	 224.9591000 	 2.109025 	 -0.7874680000 	 -2.2535830000 
451.00 	 224.9591000 	 2.109050 	 -0.7905833000 	 -2.2561140000 
451.20 	 224.9559000 	 2.109075 	 -0.7910792000 	 -2.2570830000 
451.40 	 224.9559000 	 2.109100 	 -0.7875252000 	 -2.2537640000 
451.60 	 224.9511000 	 2.109150 	 -0.7901732000 	 -2.2555950000 
451.80 	 224.9511000 	 2.109175 	 -0.7914448000 	 -2.2574490000 
452.00 	 224.9559000 	 2.109225 	 -0.7875888000 	 -2.2540600000 
452.20 	 224.9591000 	 2.109250 	 -0.7898712000 	 -2.2553790000 
452.40 	 224.9654000 	 2.109275 	 -0.7918262000 	 -2.2575820000 
452.60 	 224.9718000 	 2.109300 	 -0.7882245000 	 -2.2543840000 
452.80 	 224.9781000 	 2.109325 	 -0.7889652000 	 -2.2548290000 
453.00 	 224.9829000 	 2.109325 	 -0.7918644000 	 -2.2579540000 
453.20 	 224.9877000 	 2.109325 	 -0.7852872000 	 -2.2541400000 
453.40 	 224.9940000 	 2.109350 	 -0.7883422000 	 -2.2542320000 
453.60 	 224.9972000 	 2.109375 	 -0.7915878000 	 -2.2575920000 
453.80 	 224.9988000 	 2.109400 	 -0.7883580000 	 -2.2551350000 
454.00 	 225.0052000 	 2.109375 	 -0.7864030000 	 -2.2536910000 
454.20 	 225.0067000 	 2.109375 	 -0.7901955000 	 -2.2575380000 
454.40 	 225.0115000 	 2.109375 	 -0.7876619000 	 -2.2557740000 
454.60 	 225.0115000 	 2.109375 	 -0.7860470000 	 -2.2535040000 
454.80 	 225.0115000 	 2.109375 	 -0.7899444000 	 -2.2571310000 
455.00 	 225.0115000 	 2.109375 	 -0.7881641000 	 -2.2562090000 
455.20 	 225.0115000 	 2.109375 	 -0.7858467000 	 -2.2534820000 
455.40 	 225.0115000 	 2.109375 	 -0.7898712000 	 -2.2566920000 
455.60 	 225.0067000 	 2.109375 	 -0.7888667000 	 -2.2567050000 
455.80 	 225.0036000 	 2.109375 	 -0.7857164000 	 -2.2535070000 
456.00 	 224.9988000 	 2.109375 	 -0.7892513000 	 -2.2559670000 
456.20 	 224.9956000 	 2.109375 	 -0.7895883000 	 -2.2572550000 
456.40 	 224.9956000 	 2.109375 	 -0.7859612000 	 -2.2536370000 
456.60 	 224.9908000 	 2.109375 	 -0.7883835000 	 -2.2555380000 
456.80 	 224.9908000 	 2.109375 	 -0.7900746000 	 -2.2575500000 
457.00 	 224.9908000 	 2.109375 	 -0.7859612000 	 -2.2540310000 
457.20 	 224.9908000 	 2.109375 	 -0.7877668000 	 -2.2548580000 
457.40 	 224.9908000 	 2.109375 	 -0.7904720000 	 -2.2576620000 
457.60 	 224.9908000 	 2.109375 	 -0.7868068000 	 -2.2547530000 
457.80 	 224.9877000 	 2.109375 	 -0.7869975000 	 -2.2540470000 
458.00 	 224.9877000 	 2.109375 	 -0.7905547000 	 -2.2575350000 
458.20 	 224.9877000 	 2.109375 	 -0.7876905000 	 -2.2555160000 
458.40 	 224.9877000 	 2.109375 	 -0.7863839000 	 -2.2537610000 
458.60 	 224.9877000 	 2.109375 	 -0.7904053000 	 -2.2572640000 
458.80 	 224.9877000 	 2.109400 	 -0.7913907000 	 -2.2565050000 
459.00 	 224.9877000 	 2.109425 	 -0.7888031000 	 -2.2537260000 
459.20 	 224.9877000 	 2.109450 	 -0.7925956000 	 -2.2569780000 
459.40 	 224.9877000 	 2.109425 	 -0.7914670000 	 -2.2573150000 
459.60 	 224.9829000 	 2.109425 	 -0.7882945000 	 -2.2541780000 
459.80 	 224.9797000 	 2.109450 	 -0.7915878000 	 -2.2567020000 
460.00 	 224.9749000 	 2.109450 	 -0.7921664000 	 -2.2583360000 
460.20 	 224.9734000 	 2.109475 	 -0.7884057000 	 -2.2546700000 
460.40 	 224.9718000 	 2.109500 	 -0.7909489000 	 -2.2564510000 
460.60 	 224.9670000 	 2.109500 	 -0.7927291000 	 -2.2585330000 
460.80 	 224.9670000 	 2.109550 	 -0.7888190000 	 -2.2549630000 
461.00 	 224.9670000 	 2.109550 	 -0.7902272000 	 -2.2557510000 
461.20 	 224.9670000 	 2.109575 	 -0.7930565000 	 -2.2586790000 
461.40 	 224.9670000 	 2.109600 	 -0.7894325000 	 -2.2557510000 
461.60 	 224.9638000 	 2.109600 	 -0.7893912000 	 -2.2551630000 
461.80 	 224.9654000 	 2.109650 	 -0.7928975000 	 -2.2586660000 
462.00 	 224.9638000 	 2.109650 	 -0.7899475000 	 -2.2564730000 
462.20 	 224.9638000 	 2.109700 	 -0.7889016000 	 -2.2548710000 
462.40 	 224.9638000 	 2.109725 	 -0.7928848000 	 -2.2583900000 
462.60 	 224.9670000 	 2.109750 	 -0.7902209000 	 -2.2567400000 
462.80 	 224.9749000 	 2.109775 	 -0.7886823000 	 -2.2548610000 
463.00 	 224.9813000 	 2.109775 	 -0.7926400000 	 -2.2582720000 
463.20 	 224.9908000 	 2.109775 	 -0.7924239000 	 -2.2577220000 
463.40 	 224.9988000 	 2.109775 	 -0.7898045000 	 -2.2550460000 
463.60 	 225.0036000 	 2.109775 	 -0.7934443000 	 -2.2582500000 
463.80 	 225.0115000 	 2.109775 	 -0.7930183000 	 -2.2585040000 
464.00 	 225.0115000 	 2.109775 	 -0.7895820000 	 -2.2551440000 
464.20 	 225.0147000 	 2.109775 	 -0.7933617000 	 -2.2580370000 
464.40 	 225.0131000 	 2.109775 	 -0.7932981000 	 -2.2587590000 
464.60 	 225.0115000 	 2.109775 	 -0.7897313000 	 -2.2551790000 
464.80 	 225.0115000 	 2.109775 	 -0.7929834000 	 -2.2576870000 
465.00 	 225.0115000 	 2.109775 	 -0.7936319000 	 -2.2589940000 
465.20 	 225.0115000 	 2.109775 	 -0.7898776000 	 -2.2552900000 
465.40 	 225.0067000 	 2.109775 	 -0.7922109000 	 -2.2567810000 
465.60 	 225.0067000 	 2.109775 	 -0.7942327000 	 -2.2592930000 
465.80 	 225.0115000 	 2.109775 	 -0.7901637000 	 -2.2558280000 
466.00 	 225.0115000 	 2.109775 	 -0.7917786000 	 -2.2564950000 
466.20 	 225.0131000 	 2.109775 	 -0.7941659000 	 -2.2594480000 
466.40 	 225.0115000 	 2.109775 	 -0.7905197000 	 -2.2561040000 
466.60 	 225.0067000 	 2.109775 	 -0.7911841000 	 -2.2561710000 
466.80 	 225.0036000 	 2.109775 	 -0.7943599000 	 -2.2593430000 
467.00 	 224.9956000 	 2.109775 	 -0.7909648000 	 -2.2567880000 
467.20 	 224.9908000 	 2.109775 	 -0.7906596000 	 -2.2558090000 
467.40 	 224.9829000 	 2.109775 	 -0.7944902000 	 -2.2595630000 
467.60 	 224.9797000 	 2.109775 	 -0.7915433000 	 -2.2572770000 
467.80 	 224.9797000 	 2.109800 	 -0.7903163000 	 -2.2556910000 
468.00 	 224.9749000 	 2.109800 	 -0.7943026000 	 -2.2595820000 
468.20 	 224.9749000 	 2.109825 	 -0.7921378000 	 -2.2580400000 
468.40 	 224.9718000 	 2.109850 	 -0.7899825000 	 -2.2555890000 
468.60 	 224.9718000 	 2.109875 	 -0.7938703000 	 -2.2588860000 
468.80 	 224.9749000 	 2.109900 	 -0.7928880000 	 -2.2589750000 
469.00 	 224.9749000 	 2.109900 	 -0.7898744000 	 -2.2560790000 
469.20 	 224.9749000 	 2.109925 	 -0.7934157000 	 -2.2590610000 
469.40 	 224.9797000 	 2.109950 	 -0.7935047000 	 -2.2594520000 
469.60 	 224.9829000 	 2.109950 	 -0.7898998000 	 -2.2560370000 
469.80 	 224.9829000 	 2.110000 	 -0.7928562000 	 -2.2583290000 
470.00 	 224.9829000 	 2.109975 	 -0.7940833000 	 -2.2596710000 
470.20 	 224.9797000 	 2.109975 	 -0.7901128000 	 -2.2563200000 
470.40 	 224.9797000 	 2.110000 	 -0.7920329000 	 -2.2573410000 
470.60 	 224.9734000 	 2.110000 	 -0.7944012000 	 -2.2600110000 
470.80 	 224.9749000 	 2.110025 	 -0.7903894000 	 -2.2564860000 
471.00 	 224.9749000 	 2.110050 	 -0.7914607000 	 -2.2570550000 
471.20 	 224.9813000 	 2.110075 	 -0.7945061000 	 -2.2600870000 
471.40 	 224.9829000 	 2.110100 	 -0.7911618000 	 -2.2572990000 
471.60 	 224.9908000 	 2.110075 	 -0.7907136000 	 -2.2568730000 
471.80 	 224.9956000 	 2.110075 	 -0.7943439000 	 -2.2602590000 
472.00 	 224.9988000 	 2.110075 	 -0.7917086000 	 -2.2582880000 
472.20 	 224.9988000 	 2.110075 	 -0.7902558000 	 -2.2564380000 
472.40 	 224.9988000 	 2.110075 	 -0.7941977000 	 -2.2598620000 
472.60 	 225.0004000 	 2.110075 	 -0.7924080000 	 -2.2588000000 
472.80 	 224.9988000 	 2.110075 	 -0.7898013000 	 -2.2563520000 
473.00 	 224.9956000 	 2.110075 	 -0.7939053000 	 -2.2594130000 
473.20 	 224.9908000 	 2.110075 	 -0.7931042000 	 -2.2595660000 
473.40 	 224.9908000 	 2.110075 	 -0.7899125000 	 -2.2562440000 
473.60 	 224.9877000 	 2.110075 	 -0.7929198000 	 -2.2588440000 
473.80 	 224.9829000 	 2.110100 	 -0.7937781000 	 -2.2600050000 
474.00 	 224.9829000 	 2.110125 	 -0.7899284000 	 -2.2564700000 
474.20 	 224.9829000 	 2.110150 	 -0.7926242000 	 -2.2585490000 
474.40 	 224.9813000 	 2.110150 	 -0.7938130000 	 -2.2603580000 
474.60 	 224.9749000 	 2.110150 	 -0.7897091000 	 -2.2570070000 
474.80 	 224.9749000 	 2.110150 	 -0.7918898000 	 -2.2583130000 
475.00 	 224.9749000 	 2.110175 	 -0.7939370000 	 -2.2606500000 
475.20 	 224.9749000 	 2.110200 	 -0.7900937000 	 -2.2572170000 
475.40 	 224.9749000 	 2.110225 	 -0.7912953000 	 -2.2578400000 
475.60 	 224.9797000 	 2.110225 	 -0.7940865000 	 -2.2607900000 
475.80 	 224.9749000 	 2.110250 	 -0.7910824000 	 -2.2578750000 
476.00 	 224.9749000 	 2.110250 	 -0.7913494000 	 -2.2574230000 
476.20 	 224.9749000 	 2.110275 	 -0.7950084000 	 -2.2608660000 
476.40 	 224.9749000 	 2.110300 	 -0.7919629000 	 -2.2584530000 
476.60 	 224.9749000 	 2.110325 	 -0.7907804000 	 -2.2569310000 
476.80 	 224.9765000 	 2.110350 	 -0.7947286000 	 -2.2604690000 
477.00 	 224.9829000 	 2.110350 	 -0.7931900000 	 -2.2594990000 
477.20 	 224.9877000 	 2.110350 	 -0.7905070000 	 -2.2566890000 
477.40 	 224.9908000 	 2.110375 	 -0.7946777000 	 -2.2599980000 
477.60 	 224.9956000 	 2.110375 	 -0.7937018000 	 -2.2597760000 
477.80 	 224.9956000 	 2.110375 	 -0.7907009000 	 -2.2567150000 
478.00 	 224.9988000 	 2.110375 	 -0.7943471000 	 -2.2596580000 
478.20 	 224.9956000 	 2.110375 	 -0.7946555000 	 -2.2604690000 
478.40 	 224.9956000 	 2.110375 	 -0.7906628000 	 -2.2568800000 
478.60 	 224.9924000 	 2.110375 	 -0.7932122000 	 -2.2586600000 
478.80 	 224.9940000 	 2.110375 	 -0.7949924000 	 -2.2608820000 
479.00 	 224.9908000 	 2.110375 	 -0.7910824000 	 -2.2575090000 
479.20 	 224.9956000 	 2.110375 	 -0.7923985000 	 -2.2581200000 
479.40 	 224.9988000 	 2.110375 	 -0.7954025000 	 -2.2610030000 
479.60 	 224.9988000 	 2.110375 	 -0.7919248000 	 -2.2582210000 
479.80 	 225.0036000 	 2.110375 	 -0.7916896000 	 -2.2574200000 
480.00 	 225.0036000 	 2.110375 	 -0.7953453000 	 -2.2610120000 
480.20 	 225.0036000 	 2.110375 	 -0.7923539000 	 -2.2586890000 
480.40 	 225.0036000 	 2.110375 	 -0.7912636000 	 -2.2571210000 
480.60 	 224.9972000 	 2.110375 	 -0.7951482000 	 -2.2607550000 
480.80 	 224.9908000 	 2.110375 	 -0.7927640000 	 -2.2592070000 
481.00 	 224.9877000 	 2.110375 	 -0.7907963000 	 -2.2567300000 
481.20 	 224.9797000 	 2.110375 	 -0.7948653000 	 -2.2603670000 
481.40 	 224.9749000 	 2.110375 	 -0.7936859000 	 -2.2599320000 
481.60 	 224.9734000 	 2.110400 	 -0.7906564000 	 -2.2568770000 
481.80 	 224.9718000 	 2.110425 	 -0.7943535000 	 -2.2599760000 
482.00 	 224.9718000 	 2.110450 	 -0.7941278000 	 -2.2602150000 
482.20 	 224.9718000 	 2.110475 	 -0.7905102000 	 -2.2569150000 
482.40 	 224.9718000 	 2.110500 	 -0.7934030000 	 -2.2589870000 
482.60 	 224.9670000 	 2.110500 	 -0.7948558000 	 -2.2609140000 
482.80 	 224.9718000 	 2.110525 	 -0.7909330000 	 -2.2573660000 
483.00 	 224.9718000 	 2.110550 	 -0.7924557000 	 -2.2581800000 
483.20 	 224.9718000 	 2.110550 	 -0.7952817000 	 -2.2610280000 
483.40 	 224.9718000 	 2.110600 	 -0.7920265000 	 -2.2584280000 
483.60 	 224.9670000 	 2.110600 	 -0.7912477000 	 -2.2571590000 
483.80 	 224.9718000 	 2.110625 	 -0.7951419000 	 -2.2607990000 
484.00 	 224.9718000 	 2.110650 	 -0.7928658000 	 -2.2593050000 
484.20 	 224.9749000 	 2.110650 	 -0.7910252000 	 -2.2569020000 
484.40 	 224.9797000 	 2.110700 	 -0.7947159000 	 -2.2603320000 
484.60 	 224.9829000 	 2.110675 	 -0.7934920000 	 -2.2599570000 
484.80 	 224.9877000 	 2.110700 	 -0.7905070000 	 -2.2567970000 
485.00 	 224.9908000 	 2.110725 	 -0.7941278000 	 -2.2598520000 
485.20 	 224.9988000 	 2.110750 	 -0.7942772000 	 -2.2604940000 
485.40 	 225.0052000 	 2.110725 	 -0.7906182000 	 -2.2570670000 
485.60 	 225.0115000 	 2.110725 	 -0.7932504000 	 -2.2590510000 
485.80 	 225.0147000 	 2.110725 	 -0.7947795000 	 -2.2609710000 
486.00 	 225.0179000 	 2.110725 	 -0.7909107000 	 -2.2575630000 
486.20 	 225.0179000 	 2.110725 	 -0.7930533000 	 -2.2588160000 
486.40 	 225.0179000 	 2.110725 	 -0.7951832000 	 -2.2612160000 
486.60 	 225.0147000 	 2.110725 	 -0.7912477000 	 -2.2579290000 
486.80 	 225.0147000 	 2.110725 	 -0.7921727000 	 -2.2580560000 
487.00 	 225.0115000 	 2.110725 	 -0.7951800000 	 -2.2612160000 
487.20 	 225.0115000 	 2.110725 	 -0.7916355000 	 -2.2582340000 
487.40 	 225.0115000 	 2.110725 	 -0.7915847000 	 -2.2574970000 
487.60 	 225.0115000 	 2.110725 	 -0.7953739000 	 -2.2611240000 
487.80 	 225.0115000 	 2.110725 	 -0.7925320000 	 -2.2589650000 
488.00 	 225.0115000 	 2.110725 	 -0.7909648000 	 -2.2570930000 
488.20 	 225.0067000 	 2.110725 	 -0.7948748000 	 -2.2606630000 
488.40 	 225.0036000 	 2.110725 	 -0.7932186000 	 -2.2596740000 
488.60 	 224.9972000 	 2.110725 	 -0.7908980000 	 -2.2569820000 
488.80 	 224.9908000 	 2.110725 	 -0.7945538000 	 -2.2603000000 
489.00 	 224.9877000 	 2.110725 	 -0.7939942000 	 -2.2603290000 
489.20 	 224.9877000 	 2.110725 	 -0.7906659000 	 -2.2570130000 
489.40 	 224.9861000 	 2.110725 	 -0.7940610000 	 -2.2597120000 
489.60 	 224.9829000 	 2.110725 	 -0.7946078000 	 -2.2606660000 
489.80 	 224.9829000 	 2.110725 	 -0.7906659000 	 -2.2571980000 
490.00 	 224.9797000 	 2.110725 	 -0.7933331000 	 -2.2590670000 
490.20 	 224.9797000 	 2.110725 	 -0.7951196000 	 -2.2609650000 
490.40 	 224.9734000 	 2.110725 	 -0.7912350000 	 -2.2577030000 
490.60 	 224.9718000 	 2.110725 	 -0.7925670000 	 -2.2582980000 
490.80 	 224.9670000 	 2.110750 	 -0.7953708000 	 -2.2613330000 
491.00 	 224.9606000 	 2.110775 	 -0.7917786000 	 -2.2583320000 
491.20 	 224.9559000 	 2.110800 	 -0.7916546000 	 -2.2575250000 
491.40 	 224.9511000 	 2.110850 	 -0.7954311000 	 -2.2610860000 
491.60 	 224.9511000 	 2.110875 	 -0.7923762000 	 -2.2589020000 
491.80 	 224.9543000 	 2.110925 	 -0.7911428000 	 -2.2572230000 
492.00 	 224.9559000 	 2.110950 	 -0.7953675000 	 -2.2608600000 
492.20 	 224.9638000 	 2.110975 	 -0.7933235000 	 -2.2595090000 
492.40 	 224.9670000 	 2.111000 	 -0.7911364000 	 -2.2570670000 
492.60 	 224.9718000 	 2.111025 	 -0.7950878000 	 -2.2606720000 
492.80 	 224.9749000 	 2.111050 	 -0.7934729000 	 -2.2598810000 
493.00 	 224.9797000 	 2.111075 	 -0.7907327000 	 -2.2570320000 
493.20 	 224.9845000 	 2.111100 	 -0.7941564000 	 -2.2597090000 
493.40 	 224.9908000 	 2.111075 	 -0.7947922000 	 -2.2609200000 
493.60 	 224.9972000 	 2.111075 	 -0.7910888000 	 -2.2574870000 
493.80 	 224.9988000 	 2.111075 	 -0.7937241000 	 -2.2592450000 
494.00 	 225.0036000 	 2.111075 	 -0.7954757000 	 -2.2612540000 
494.20 	 225.0036000 	 2.111075 	 -0.7914384000 	 -2.2577510000 
494.40 	 225.0036000 	 2.111075 	 -0.7931169000 	 -2.2586600000 
494.60 	 224.9988000 	 2.111075 	 -0.7956441000 	 -2.2615650000 
494.80 	 224.9988000 	 2.111075 	 -0.7916800000 	 -2.2583800000 
495.00 	 224.9988000 	 2.111075 	 -0.7921918000 	 -2.2579540000 
495.20 	 224.9988000 	 2.111075 	 -0.7957554000 	 -2.2613460000 
495.40 	 224.9988000 	 2.111075 	 -0.7923444000 	 -2.2588950000 
495.60 	 224.9988000 	 2.111075 	 -0.7916419000 	 -2.2576490000 
495.80 	 224.9988000 	 2.111075 	 -0.7956092000 	 -2.2612830000 
496.00 	 224.9988000 	 2.111075 	 -0.7930533000 	 -2.2595410000 
496.20 	 224.9956000 	 2.111075 	 -0.7914130000 	 -2.2574900000 
496.40 	 224.9908000 	 2.111075 	 -0.7952023000 	 -2.2607740000 
496.60 	 224.9877000 	 2.111075 	 -0.7938830000 	 -2.2601800000 
496.80 	 224.9829000 	 2.111100 	 -0.7911651000 	 -2.2571750000 
497.00 	 224.9797000 	 2.111125 	 -0.7949321000 	 -2.2604970000 
497.20 	 224.9797000 	 2.111125 	 -0.7946110000 	 -2.2606950000 
497.40 	 224.9797000 	 2.111125 	 -0.7911809000 	 -2.2573600000 
497.60 	 224.9797000 	 2.111125 	 -0.7944838000 	 -2.2597570000 
497.80 	 224.9797000 	 2.111150 	 -0.7954025000 	 -2.2613170000 
498.00 	 224.9781000 	 2.111175 	 -0.7916164000 	 -2.2576620000 
498.20 	 224.9781000 	 2.111175 	 -0.7936859000 	 -2.2593370000 
498.40 	 224.9797000 	 2.111175 	 -0.7958094000 	 -2.2614410000 
498.60 	 224.9797000 	 2.111175 	 -0.7914130000 	 -2.2579770000 
498.80 	 224.9797000 	 2.111200 	 -0.7928467000 	 -2.2587110000 
499.00 	 224.9749000 	 2.111225 	 -0.7956441000 	 -2.2616580000 
499.20 	 224.9749000 	 2.111250 	 -0.7918898000 	 -2.2583640000 
499.40 	 224.9797000 	 2.111250 	 -0.7914416000 	 -2.2578880000 
499.60 	 224.9749000 	 2.111275 	 -0.7949988000 	 -2.2613940000 
499.80 	 224.9797000 	 2.111300 	 -0.7926941000 	 -2.2596490000 
500.00 	 224.9797000 	 2.111300 	 -0.7912922000 	 -2.2574710000 
500.20 	 224.9797000 	 2.111300 	 -0.7950974000 	 -2.2611270000 
500.40 	 224.9797000 	 2.111350 	 -0.7936032000 	 -2.2603450000 
500.60 	 224.9749000 	 2.111325 	 -0.7874648000 	 -2.2575090000 
500.80 	 224.9797000 	 2.111350 	 -0.7945887000 	 -2.2603160000 
501.00 	 224.9797000 	 2.111350 	 -0.7955964000 	 -2.2611940000 
501.20 	 224.9829000 	 2.111375 	 -0.7916832000 	 -2.2577100000 
501.40 	 224.9877000 	 2.111400 	 -0.7942104000 	 -2.2594640000 
501.60 	 224.9908000 	 2.111375 	 -0.7961178000 	 -2.2615270000 
501.80 	 224.9940000 	 2.111375 	 -0.7921283000 	 -2.2581610000 
502.00 	 224.9956000 	 2.111375 	 -0.7935874000 	 -2.2590510000 
502.20 	 224.9956000 	 2.111375 	 -0.7961909000 	 -2.2617280000 
502.40 	 224.9988000 	 2.111375 	 -0.7923667000 	 -2.2584630000 
502.60 	 224.9988000 	 2.111375 	 -0.7930629000 	 -2.2584120000 
502.80 	 224.9988000 	 2.111375 	 -0.7963689000 	 -2.2617370000 
503.00 	 224.9972000 	 2.111375 	 -0.7932408000 	 -2.2591530000 
503.20 	 224.9908000 	 2.111375 	 -0.7925034000 	 -2.2579130000 
503.40 	 224.9908000 	 2.111375 	 -0.7962513000 	 -2.2614540000 
503.60 	 224.9829000 	 2.111375 	 -0.7938735000 	 -2.2597730000 
503.80 	 224.9797000 	 2.111400 	 -0.7919025000 	 -2.2576080000 
504.00 	 224.9749000 	 2.111400 	 -0.7955773000 	 -2.2609710000 
504.20 	 224.9670000 	 2.111425 	 -0.7943789000 	 -2.2606060000 
504.40 	 224.9638000 	 2.111450 	 -0.7915688000 	 -2.2573920000 
504.60 	 224.9591000 	 2.111475 	 -0.7951832000 	 -2.2605960000 
504.80 	 224.9591000 	 2.111500 	 -0.7948494000 	 -2.2609110000 
505.00 	 224.9591000 	 2.111550 	 -0.7914352000 	 -2.2575890000 
505.20 	 224.9622000 	 2.111575 	 -0.7946078000 	 -2.2599980000 
505.40 	 224.9638000 	 2.111600 	 -0.7954852000 	 -2.2614770000 
505.60 	 224.9670000 	 2.111625 	 -0.7917563000 	 -2.2577000000 
505.80 	 224.9718000 	 2.111650 	 -0.7937590000 	 -2.2590920000 
506.00 	 224.9749000 	 2.111675 	 -0.7959048000 	 -2.2616990000 
506.20 	 224.9797000 	 2.111700 	 -0.7920201000 	 -2.2582280000 
506.40 	 224.9829000 	 2.111675 	 -0.7906469000 	 -2.2586030000 
506.60 	 224.9893000 	 2.111700 	 -0.7945601000 	 -2.2616890000 
506.80 	 224.9924000 	 2.111725 	 -0.7908313000 	 -2.2586660000 
507.00 	 225.0020000 	 2.111725 	 -0.7913303000 	 -2.2584030000 
507.20 	 225.0036000 	 2.111725 	 -0.7897790000 	 -2.2615560000 
507.40 	 225.0067000 	 2.111725 	 -0.7866446000 	 -2.2591080000 
507.60 	 225.0067000 	 2.111725 	 -0.7861106000 	 -2.2579350000 
507.80 	 225.0067000 	 2.111725 	 -0.7899666000 	 -2.2614510000 
508.00 	 225.0115000 	 2.111725 	 -0.7869816000 	 -2.2593690000 
508.20 	 225.0131000 	 2.111725 	 -0.7862568000 	 -2.2578840000 
508.40 	 225.0147000 	 2.111725 	 -0.7900429000 	 -2.2613940000 
508.60 	 225.0147000 	 2.111725 	 -0.7876332000 	 -2.2599320000 
508.80 	 225.0147000 	 2.111725 	 -0.7858149000 	 -2.2576650000 
509.00 	 225.0115000 	 2.111725 	 -0.7895915000 	 -2.2608730000 
509.20 	 225.0115000 	 2.111725 	 -0.7885488000 	 -2.2606470000 
509.40 	 225.0067000 	 2.111725 	 -0.7856973000 	 -2.2574780000 
509.60 	 225.0067000 	 2.111725 	 -0.7890193000 	 -2.2602430000 
509.80 	 225.0067000 	 2.111725 	 -0.7890542000 	 -2.2611840000 
510.00 	 225.0067000 	 2.111725 	 -0.7855733000 	 -2.2575920000 
510.20 	 225.0036000 	 2.111725 	 -0.7886441000 	 -2.2596450000 
510.40 	 225.0067000 	 2.111725 	 -0.7892831000 	 -2.2612190000 
510.60 	 225.0067000 	 2.111725 	 -0.7857100000 	 -2.2575950000 
510.80 	 225.0036000 	 2.111725 	 -0.7883453000 	 -2.2594930000 
511.00 	 224.9988000 	 2.111725 	 -0.7897091000 	 -2.2616480000 
511.20 	 224.9956000 	 2.111725 	 -0.7858531000 	 -2.2583420000 
511.40 	 224.9908000 	 2.111725 	 -0.7876428000 	 -2.2590100000 
511.60 	 224.9877000 	 2.111725 	 -0.7901446000 	 -2.2617660000 
511.80 	 224.9829000 	 2.111725 	 -0.7862409000 	 -2.2586310000 
512.00 	 224.9829000 	 2.111725 	 -0.7869148000 	 -2.2582560000 
512.20 	 224.9797000 	 2.111725 	 -0.7903544000 	 -2.2616000000 
512.40 	 224.9797000 	 2.111725 	 -0.7871914000 	 -2.2594330000 
512.60 	 224.9749000 	 2.111725 	 -0.7862822000 	 -2.2579130000 
512.80 	 224.9749000 	 2.111725 	 -0.7900429000 	 -2.2615430000 
513.00 	 224.9749000 	 2.111750 	 -0.7872327000 	 -2.2598080000 
513.20 	 224.9749000 	 2.111775 	 -0.7854176000 	 -2.2576680000 
513.40 	 224.9749000 	 2.111800 	 -0.7891941000 	 -2.2609970000 
513.60 	 224.9749000 	 2.111825 	 -0.7878780000 	 -2.2605230000 
513.80 	 224.9749000 	 2.111850 	 -0.7853540000 	 -2.2576050000 
514.00 	 224.9797000 	 2.111850 	 -0.7887427000 	 -2.2602560000 
514.20 	 224.9797000 	 2.111875 	 -0.7884280000 	 -2.2611270000 
514.40 	 224.9797000 	 2.111900 	 -0.7851283000 	 -2.2577980000 
514.60 	 224.9797000 	 2.111875 	 -0.7885647000 	 -2.2598680000 
514.80 	 224.9797000 	 2.111900 	 -0.7891400000 	 -2.2614320000 
515.00 	 224.9765000 	 2.111925 	 -0.7854112000 	 -2.2582310000 
515.20 	 224.9749000 	 2.111950 	 -0.7876619000 	 -2.2594960000 
515.40 	 224.9765000 	 2.111950 	 -0.7895215000 	 -2.2616130000 
515.60 	 224.9797000 	 2.111950 	 -0.7862536000 	 -2.2586380000 
515.80 	 224.9797000 	 2.111975 	 -0.7874711000 	 -2.2587900000 
516.00 	 224.9797000 	 2.112000 	 -0.7900429000 	 -2.2617600000 
516.20 	 224.9749000 	 2.111975 	 -0.7868131000 	 -2.2589400000 
516.40 	 224.9749000 	 2.112000 	 -0.7892100000 	 -2.2584470000 
516.60 	 224.9734000 	 2.112025 	 -0.7926623000 	 -2.2618010000 
516.80 	 224.9718000 	 2.112050 	 -0.7893022000 	 -2.2594550000 
517.00 	 224.9734000 	 2.112075 	 -0.7886505000 	 -2.2580340000 
517.20 	 224.9749000 	 2.112100 	 -0.7924684000 	 -2.2615970000 
517.40 	 224.9749000 	 2.112100 	 -0.7898648000 	 -2.2599510000 
517.60 	 224.9797000 	 2.112125 	 -0.7882023000 	 -2.2576870000 
517.80 	 224.9797000 	 2.112125 	 -0.7921982000 	 -2.2612320000 
518.00 	 224.9829000 	 2.112125 	 -0.7890034000 	 -2.2606590000 
518.20 	 224.9829000 	 2.112150 	 -0.7863553000 	 -2.2576400000 
518.40 	 224.9877000 	 2.112175 	 -0.7900493000 	 -2.2606980000 
518.60 	 224.9908000 	 2.112200 	 -0.7895215000 	 -2.2610060000 
518.80 	 224.9940000 	 2.112175 	 -0.7891591000 	 -2.2576050000 
519.00 	 224.9956000 	 2.112175 	 -0.7925606000 	 -2.2600590000 
519.20 	 224.9956000 	 2.112175 	 -0.7930660000 	 -2.2615650000 
519.40 	 224.9988000 	 2.112175 	 -0.7892609000 	 -2.2577920000 
519.60 	 224.9988000 	 2.112175 	 -0.7918835000 	 -2.2595570000 
519.80 	 224.9956000 	 2.112175 	 -0.7933903000 	 -2.2616640000 
520.00 	 224.9924000 	 2.112175 	 -0.7894961000 	 -2.2582660000 
520.20 	 224.9908000 	 2.112175 	 -0.7914512000 	 -2.2589810000 
520.40 	 224.9877000 	 2.112175 	 -0.7938576000 	 -2.2618990000 
520.60 	 224.9829000 	 2.112175 	 -0.7900429000 	 -2.2585270000 
520.80 	 224.9797000 	 2.112200 	 -0.7877604000 	 -2.2586890000 
521.00 	 224.9813000 	 2.112225 	 -0.7904847000 	 -2.2617210000 
521.20 	 224.9797000 	 2.112225 	 -0.7868989000 	 -2.2588950000 
521.40 	 224.9797000 	 2.112225 	 -0.7873853000 	 -2.2585520000 
521.60 	 224.9797000 	 2.112225 	 -0.7906405000 	 -2.2616930000 
521.80 	 224.9829000 	 2.112250 	 -0.7875951000 	 -2.2595470000 
522.00 	 224.9829000 	 2.112275 	 -0.7867082000 	 -2.2579410000 
522.20 	 224.9877000 	 2.112300 	 -0.7902463000 	 -2.2613370000 
522.40 	 224.9877000 	 2.112300 	 -0.7882468000 	 -2.2602650000 
522.60 	 224.9829000 	 2.112275 	 -0.7862473000 	 -2.2577980000 
522.80 	 224.9797000 	 2.112300 	 -0.7898871000 	 -2.2611140000 
523.00 	 224.9765000 	 2.112325 	 -0.7887046000 	 -2.2607930000 
523.20 	 224.9749000 	 2.112350 	 -0.7859421000 	 -2.2578050000 
523.40 	 224.9797000 	 2.112350 	 -0.7898681000 	 -2.2606630000 
523.60 	 224.9797000 	 2.112350 	 -0.7892895000 	 -2.2610250000 
523.80 	 224.9829000 	 2.112375 	 -0.7861042000 	 -2.2579770000 
524.00 	 224.9877000 	 2.112400 	 -0.7893689000 	 -2.2602840000 
524.20 	 224.9893000 	 2.112375 	 -0.7900270000 	 -2.2614290000 
524.40 	 224.9908000 	 2.112375 	 -0.7864125000 	 -2.2583130000 
524.60 	 224.9908000 	 2.112375 	 -0.7892354000 	 -2.2597340000 
524.80 	 224.9877000 	 2.112375 	 -0.7902877000 	 -2.2618360000 
525.00 	 224.9893000 	 2.112375 	 -0.7865937000 	 -2.2584560000 
525.20 	 224.9877000 	 2.112400 	 -0.7884757000 	 -2.2593120000 
525.40 	 224.9829000 	 2.112425 	 -0.7904275000 	 -2.2619820000 
525.60 	 224.9797000 	 2.112425 	 -0.7868512000 	 -2.2589430000 
525.80 	 224.9765000 	 2.112425 	 -0.7876555000 	 -2.2588320000 
526.00 	 224.9797000 	 2.112425 	 -0.7906055000 	 -2.2620010000 
526.20 	 224.9797000 	 2.112450 	 -0.7910538000 	 -2.2589910000 
526.40 	 224.9797000 	 2.112475 	 -0.7913780000 	 -2.2583770000 
526.60 	 224.9829000 	 2.112500 	 -0.7948748000 	 -2.2619120000 
526.80 	 224.9797000 	 2.112475 	 -0.7904212000 	 -2.2597410000 
527.00 	 224.9797000 	 2.112475 	 -0.7893435000 	 -2.2580720000 
527.20 	 224.9797000 	 2.112500 	 -0.7948208000 	 -2.2616960000 
527.40 	 224.9797000 	 2.112525 	 -0.7925606000 	 -2.2602050000 
527.60 	 224.9797000 	 2.112550 	 -0.7907518000 	 -2.2579610000 
527.80 	 224.9797000 	 2.112525 	 -0.7957077000 	 -2.2612320000 
528.00 	 224.9797000 	 2.112525 	 -0.7946110000 	 -2.2610410000 
528.20 	 224.9797000 	 2.112550 	 -0.7914479000 	 -2.2577540000 
528.40 	 224.9781000 	 2.112575 	 -0.7951419000 	 -2.2606530000 
528.60 	 224.9749000 	 2.112600 	 -0.7950910000 	 -2.2614290000 
528.80 	 224.9749000 	 2.112600 	 -0.7876841000 	 -2.2579380000 
529.00 	 224.9749000 	 2.112600 	 -0.7906437000 	 -2.2602240000 
529.20 	 224.9765000 	 2.112625 	 -0.7912827000 	 -2.2617050000 
529.40 	 224.9797000 	 2.112650 	 -0.7874520000 	 -2.2579800000 
529.60 	 224.9829000 	 2.112675 	 -0.7900302000 	 -2.2597600000 
529.80 	 224.9877000 	 2.112700 	 -0.7916800000 	 -2.2619410000 
530.00 	 224.9877000 	 2.112675 	 -0.7867463000 	 -2.2585360000 
530.20 	 224.9908000 	 2.112675 	 -0.7887745000 	 -2.2592190000 
530.40 	 224.9956000 	 2.112675 	 -0.7909839000 	 -2.2619470000 
530.60 	 224.9972000 	 2.112675 	 -0.7871914000 	 -2.2588510000 
530.80 	 225.0036000 	 2.112675 	 -0.7884725000 	 -2.2590450000 
531.00 	 225.0067000 	 2.112675 	 -0.7911078000 	 -2.2621000000 
531.20 	 225.0115000 	 2.112675 	 -0.7876937000 	 -2.2595020000 
531.40 	 225.0067000 	 2.112675 	 -0.7875665000 	 -2.2583040000 
531.60 	 225.0020000 	 2.112675 	 -0.7912254000 	 -2.2618550000 
531.80 	 224.9956000 	 2.112675 	 -0.7886124000 	 -2.2601670000 
532.00 	 224.9908000 	 2.112675 	 -0.7869561000 	 -2.2580620000 
532.20 	 224.9877000 	 2.112675 	 -0.7909393000 	 -2.2613110000 
532.40 	 224.9877000 	 2.112675 	 -0.7894548000 	 -2.2606820000 
532.60 	 224.9877000 	 2.112700 	 -0.7867877000 	 -2.2594480000 
532.80 	 224.9829000 	 2.112725 	 -0.7902463000 	 -2.2620420000 
533.00 	 224.9829000 	 2.112725 	 -0.7899952000 	 -2.2627830000 
533.20 	 224.9797000 	 2.112725 	 -0.7863808000 	 -2.2594360000 
533.40 	 224.9797000 	 2.112750 	 -0.7897854000 	 -2.2620200000 
533.60 	 224.9781000 	 2.112750 	 -0.7901287000 	 -2.2631650000 
533.80 	 224.9749000 	 2.112775 	 -0.7865397000 	 -2.2597340000 
534.00 	 224.9734000 	 2.112800 	 -0.7894452000 	 -2.2616260000 
534.20 	 224.9670000 	 2.112800 	 -0.7906151000 	 -2.2633870000 
534.40 	 224.9638000 	 2.112825 	 -0.7867908000 	 -2.2600490000 
534.60 	 224.9591000 	 2.112850 	 -0.7889430000 	 -2.2608690000 
534.80 	 224.9591000 	 2.112875 	 -0.7913430000 	 -2.2638000000 
535.00 	 224.9575000 	 2.112925 	 -0.7877191000 	 -2.2606440000 
535.20 	 224.9591000 	 2.112950 	 -0.7883326000 	 -2.2605260000 
535.40 	 224.9559000 	 2.112975 	 -0.7914225000 	 -2.2636350000 
535.60 	 224.9559000 	 2.113000 	 -0.7879098000 	 -2.2608730000 
535.80 	 224.9559000 	 2.113025 	 -0.7878017000 	 -2.2598840000 
536.00 	 224.9591000 	 2.113075 	 -0.7912127000 	 -2.2635560000 
536.20 	 224.9606000 	 2.113100 	 -0.7885234000 	 -2.2615430000 
536.40 	 224.9638000 	 2.113125 	 -0.7872105000 	 -2.2596420000 
536.60 	 224.9718000 	 2.113150 	 -0.7910029000 	 -2.2631100000 
536.80 	 224.9718000 	 2.113175 	 -0.7891782000 	 -2.2620140000 
537.00 	 224.9797000 	 2.113175 	 -0.7873535000 	 -2.2595950000 
537.20 	 224.9813000 	 2.113200 	 -0.7929230000 	 -2.2627350000 
537.40 	 224.9877000 	 2.113225 	 -0.7918994000 	 -2.2627320000 
537.60 	 224.9956000 	 2.113250 	 -0.7888635000 	 -2.2595470000 
537.80 	 225.0036000 	 2.113225 	 -0.7921823000 	 -2.2622330000 
538.00 	 225.0067000 	 2.113225 	 -0.7924557000 	 -2.2630760000 
538.20 	 225.0147000 	 2.113225 	 -0.7888921000 	 -2.2597190000 
538.40 	 225.0210000 	 2.113225 	 -0.7919852000 	 -2.2618740000 
538.60 	 225.0258000 	 2.113225 	 -0.7930883000 	 -2.2635870000 
538.80 	 225.0258000 	 2.113225 	 -0.7892227000 	 -2.2601830000 
539.00 	 225.0258000 	 2.113225 	 -0.7910252000 	 -2.2607770000 
539.20 	 225.0258000 	 2.113225 	 -0.7935269000 	 -2.2636670000 
539.40 	 225.0258000 	 2.113225 	 -0.7898934000 	 -2.2607990000 
539.60 	 225.0226000 	 2.113225 	 -0.7901096000 	 -2.2603000000 
539.80 	 225.0179000 	 2.113175 	 -0.7936668000 	 -2.2636220000 
540.00 	 225.0147000 	 2.113175 	 -0.7907740000 	 -2.2615120000 
540.20 	 225.0147000 	 2.113175 	 -0.7894993000 	 -2.2598930000 
540.40 	 225.0115000 	 2.113175 	 -0.7934602000 	 -2.2633170000 
540.60 	 225.0099000 	 2.113175 	 -0.7915878000 	 -2.2622900000 
540.80 	 225.0115000 	 2.113175 	 -0.7891178000 	 -2.2594990000 
541.00 	 225.0067000 	 2.113175 	 -0.7930088000 	 -2.2628400000 
541.20 	 225.0067000 	 2.113175 	 -0.7919534000 	 -2.2625290000 
541.40 	 225.0052000 	 2.113175 	 -0.7891560000 	 -2.2595250000 
541.60 	 225.0036000 	 2.113175 	 -0.7927926000 	 -2.2627290000 
541.80 	 224.9988000 	 2.113175 	 -0.7923190000 	 -2.2630630000 
542.00 	 224.9988000 	 2.113175 	 -0.7892418000 	 -2.2596390000 
542.20 	 224.9956000 	 2.113175 	 -0.7922840000 	 -2.2620490000 
542.40 	 224.9940000 	 2.113175 	 -0.7927036000 	 -2.2633740000 
542.60 	 224.9940000 	 2.113175 	 -0.7890987000 	 -2.2597380000 
542.80 	 224.9908000 	 2.113175 	 -0.7915465000 	 -2.2612980000 
543.00 	 224.9908000 	 2.113175 	 -0.7934125000 	 -2.2636540000 
543.20 	 224.9908000 	 2.113175 	 -0.7895629000 	 -2.2602780000 
543.40 	 224.9908000 	 2.113175 	 -0.7909107000 	 -2.2606530000 
543.60 	 224.9877000 	 2.113175 	 -0.7939784000 	 -2.2636600000 
543.80 	 224.9845000 	 2.113175 	 -0.7907231000 	 -2.2611810000 
544.00 	 224.9829000 	 2.113175 	 -0.7900620000 	 -2.2600490000 
544.20 	 224.9797000 	 2.113175 	 -0.7936509000 	 -2.2635750000 
544.40 	 224.9749000 	 2.113175 	 -0.7911651000 	 -2.2616550000 
544.60 	 224.9749000 	 2.113175 	 -0.7897345000 	 -2.2596610000 
544.80 	 224.9718000 	 2.113175 	 -0.7936637000 	 -2.2632000000 
545.00 	 224.9718000 	 2.113175 	 -0.7919152000 	 -2.2624520000 
545.20 	 224.9670000 	 2.113175 	 -0.7893785000 	 -2.2595850000 
545.40 	 224.9670000 	 2.113200 	 -0.7931932000 	 -2.2628020000 
545.60 	 224.9638000 	 2.113225 	 -0.7918167000 	 -2.2626940000 
545.80 	 224.9638000 	 2.113250 	 -0.7889525000 	 -2.2594420000 
546.00 	 224.9591000 	 2.113275 	 -0.7924684000 	 -2.2623790000 
546.20 	 224.9575000 	 2.113325 	 -0.7926591000 	 -2.2632530000 
546.40 	 224.9591000 	 2.113350 	 -0.7890065000 	 -2.2596420000 
546.60 	 224.9575000 	 2.113375 	 -0.7919216000 	 -2.2615880000 
546.80 	 224.9591000 	 2.113400 	 -0.7931773000 	 -2.2636440000 
547.00 	 224.9591000 	 2.113425 	 -0.7892100000 	 -2.2601350000 
547.20 	 224.9638000 	 2.113475 	 -0.7906405000 	 -2.2605510000 
547.40 	 224.9654000 	 2.113500 	 -0.7934634000 	 -2.2637650000 
547.60 	 224.9702000 	 2.113525 	 -0.7900333000 	 -2.2610440000 
547.80 	 224.9734000 	 2.113550 	 -0.7898013000 	 -2.2600240000 
548.00 	 224.9749000 	 2.113550 	 -0.7943853000 	 -2.2635170000 
548.20 	 224.9797000 	 2.113575 	 -0.7917468000 	 -2.2616480000 
548.40 	 224.9829000 	 2.113600 	 -0.7904117000 	 -2.2599060000 
548.60 	 224.9877000 	 2.113600 	 -0.7925002000 	 -2.2632150000 
548.80 	 224.9877000 	 2.113600 	 -0.7906024000 	 -2.2621950000 
549.00 	 224.9956000 	 2.113625 	 -0.7883294000 	 -2.2596360000 
549.20 	 224.9988000 	 2.113625 	 -0.7926242000 	 -2.2628850000 
549.40 	 225.0067000 	 2.113625 	 -0.7929357000 	 -2.2626560000 
549.60 	 225.0115000 	 2.113625 	 -0.7902591000 	 -2.2596040000 
549.80 	 225.0131000 	 2.113625 	 -0.7939021000 	 -2.2628210000 
550.00 	 225.0115000 	 2.113625 	 -0.7933998000 	 -2.2629420000 
550.20 	 225.0115000 	 2.113625 	 -0.7902209000 	 -2.2595600000 
550.40 	 225.0115000 	 2.113625 	 -0.7930883000 	 -2.2617470000 
550.60 	 225.0115000 	 2.113625 	 -0.7943853000 	 -2.2635300000 
550.80 	 225.0147000 	 2.113625 	 -0.7903449000 	 -2.2599600000 
551.00 	 225.0147000 	 2.113625 	 -0.7922109000 	 -2.2609840000 
551.20 	 225.0147000 	 2.113625 	 -0.7949066000 	 -2.2638990000 
551.40 	 225.0115000 	 2.113625 	 -0.7909806000 	 -2.2606590000 
551.60 	 225.0067000 	 2.113625 	 -0.7915179000 	 -2.2605010000 
551.80 	 225.0067000 	 2.113625 	 -0.7949098000 	 -2.2636160000 
552.00 	 225.0067000 	 2.113625 	 -0.7914575000 	 -2.2611140000 
552.20 	 225.0067000 	 2.113625 	 -0.7911618000 	 -2.2600940000 
552.40 	 225.0067000 	 2.113625 	 -0.7947445000 	 -2.2636600000 
552.60 	 225.0067000 	 2.113625 	 -0.7918676000 	 -2.2615750000 
552.80 	 225.0036000 	 2.113625 	 -0.7910506000 	 -2.2600330000 
553.00 	 224.9988000 	 2.113625 	 -0.7948367000 	 -2.2635520000 
553.20 	 224.9988000 	 2.113625 	 -0.7922681000 	 -2.2619500000 
553.40 	 224.9988000 	 2.113625 	 -0.7905452000 	 -2.2595790000 
553.60 	 225.0036000 	 2.113625 	 -0.7944870000 	 -2.2630530000 
553.80 	 225.0067000 	 2.113625 	 -0.7929357000 	 -2.2623320000 
554.00 	 225.0115000 	 2.113625 	 -0.7904816000 	 -2.2595570000 
554.20 	 225.0115000 	 2.113625 	 -0.7941787000 	 -2.2628690000 
554.40 	 225.0115000 	 2.113625 	 -0.7934729000 	 -2.2629130000 
554.60 	 225.0115000 	 2.113625 	 -0.7902622000 	 -2.2596070000 
554.80 	 225.0067000 	 2.113625 	 -0.7930724000 	 -2.2618520000 
555.00 	 225.0036000 	 2.113625 	 -0.7944075000 	 -2.2636130000 
555.20 	 224.9988000 	 2.113625 	 -0.7904625000 	 -2.2600620000 
555.40 	 224.9956000 	 2.113625 	 -0.7923508000 	 -2.2608790000 
555.60 	 224.9956000 	 2.113625 	 -0.7948907000 	 -2.2637910000 
555.80 	 224.9877000 	 2.113625 	 -0.7912095000 	 -2.2606560000 
556.00 	 224.9877000 	 2.113625 	 -0.7915052000 	 -2.2603230000 
556.20 	 224.9829000 	 2.113625 	 -0.7949988000 	 -2.2635910000 
556.40 	 224.9749000 	 2.113625 	 -0.7920138000 	 -2.2614670000 
556.60 	 224.9718000 	 2.113625 	 -0.7908757000 	 -2.2597790000 
556.80 	 224.9654000 	 2.113625 	 -0.7947858000 	 -2.2632730000 
557.00 	 224.9670000 	 2.113650 	 -0.7928912000 	 -2.2622650000 
557.20 	 224.9638000 	 2.113675 	 -0.7904752000 	 -2.2597530000 
557.40 	 224.9638000 	 2.113725 	 -0.7943313000 	 -2.2628280000 
557.60 	 224.9638000 	 2.113750 	 -0.7937050000 	 -2.2631200000 
557.80 	 224.9670000 	 2.113775 	 -0.7905102000 	 -2.2596360000 
558.00 	 224.9638000 	 2.113800 	 -0.7940038000 	 -2.2626690000 
558.20 	 224.9670000 	 2.113825 	 -0.7938926000 	 -2.2633140000 
558.40 	 224.9718000 	 2.113850 	 -0.7904657000 	 -2.2597060000 
558.60 	 224.9718000 	 2.113850 	 -0.7936351000 	 -2.2621280000 
558.80 	 224.9749000 	 2.113900 	 -0.7942263000 	 -2.2635520000 
559.00 	 224.9734000 	 2.113900 	 -0.7905547000 	 -2.2599440000 
559.20 	 224.9749000 	 2.113925 	 -0.7929707000 	 -2.2616740000 
559.40 	 224.9718000 	 2.113950 	 -0.7947540000 	 -2.2636950000 
559.60 	 224.9718000 	 2.113950 	 -0.7908154000 	 -2.2603830000 
559.80 	 224.9670000 	 2.114000 	 -0.7923062000 	 -2.2609420000 
560.00 	 224.9638000 	 2.114000 	 -0.7949288000 	 -2.2637940000 
560.20 	 224.9591000 	 2.114025 	 -0.7911968000 	 -2.2606370000 
560.40 	 224.9559000 	 2.114075 	 -0.7918294000 	 -2.2605100000 
560.60 	 224.9511000 	 2.114100 	 -0.7951863000 	 -2.2639630000 
560.80 	 224.9479000 	 2.114125 	 -0.7917627000 	 -2.2613110000 
561.00 	 224.9479000 	 2.114175 	 -0.7912604000 	 -2.2601540000 
561.20 	 224.9447000 	 2.114200 	 -0.7950433000 	 -2.2636510000 
561.40 	 224.9479000 	 2.114250 	 -0.7923095000 	 -2.2619180000 
561.60 	 224.9479000 	 2.114300 	 -0.7907963000 	 -2.2597760000 
561.80 	 224.9479000 	 2.114325 	 -0.7949193000 	 -2.2635490000 
562.00 	 224.9511000 	 2.114375 	 -0.7926337000 	 -2.2621250000 
562.20 	 224.9559000 	 2.114400 	 -0.7906978000 	 -2.2597470000 
562.40 	 224.9591000 	 2.114450 	 -0.7946650000 	 -2.2631140000 
562.60 	 224.9638000 	 2.114475 	 -0.7930692000 	 -2.2623700000 
562.80 	 224.9670000 	 2.114500 	 -0.7904816000 	 -2.2596290000 
563.00 	 224.9718000 	 2.114525 	 -0.7944520000 	 -2.2629360000 
563.20 	 224.9749000 	 2.114550 	 -0.7933680000 	 -2.2628690000 
563.40 	 224.9797000 	 2.114550 	 -0.7901223000 	 -2.2596610000 
563.60 	 224.9829000 	 2.114575 	 -0.7940960000 	 -2.2630150000 
563.80 	 224.9877000 	 2.114575 	 -0.7933712000 	 -2.2629230000 
564.00 	 224.9908000 	 2.114575 	 -0.7869053000 	 -2.2597410000 
564.20 	 224.9924000 	 2.114575 	 -0.7903449000 	 -2.2624520000 
564.40 	 224.9956000 	 2.114575 	 -0.7904434000 	 -2.2633300000 
564.60 	 224.9908000 	 2.114575 	 -0.7870293000 	 -2.2599700000 
564.80 	 224.9940000 	 2.114575 	 -0.7902813000 	 -2.2622140000 
565.00 	 224.9908000 	 2.114575 	 -0.7908313000 	 -2.2635490000 
565.20 	 224.9908000 	 2.114575 	 -0.7872327000 	 -2.2601160000 
565.40 	 224.9877000 	 2.114575 	 -0.7897885000 	 -2.2617370000 
565.60 	 224.9829000 	 2.114600 	 -0.7911714000 	 -2.2637340000 
565.80 	 224.9797000 	 2.114600 	 -0.7873440000 	 -2.2604660000 
566.00 	 224.9718000 	 2.114625 	 -0.7891433000 	 -2.2611590000 
566.20 	 224.9670000 	 2.114650 	 -0.7919343000 	 -2.2638480000 
566.40 	 224.9638000 	 2.114650 	 -0.7911968000 	 -2.2605390000 
566.60 	 224.9622000 	 2.114700 	 -0.7922586000 	 -2.2606590000 
566.80 	 224.9591000 	 2.114725 	 -0.7954438000 	 -2.2640740000 
567.00 	 224.9638000 	 2.114750 	 -0.7917373000 	 -2.2611170000 
567.20 	 224.9591000 	 2.114775 	 -0.7918771000 	 -2.2603770000 
567.40 	 224.9638000 	 2.114800 	 -0.7954947000 	 -2.2638770000 
567.60 	 224.9638000 	 2.114850 	 -0.7921219000 	 -2.2615500000 
567.80 	 224.9670000 	 2.114875 	 -0.7914798000 	 -2.2600010000 
568.00 	 224.9670000 	 2.114900 	 -0.7952023000 	 -2.2636830000 
568.20 	 224.9749000 	 2.114900 	 -0.7924716000 	 -2.2618200000 
568.40 	 224.9829000 	 2.114950 	 -0.7912636000 	 -2.2601100000 
568.60 	 224.9908000 	 2.114925 	 -0.7925034000 	 -2.2636250000 
568.80 	 224.9988000 	 2.114925 	 -0.7904307000 	 -2.2623630000 
569.00 	 225.0067000 	 2.114925 	 -0.7883136000 	 -2.2599890000 
569.20 	 225.0131000 	 2.114925 	 -0.7927449000 	 -2.2633360000 
569.40 	 225.0147000 	 2.114925 	 -0.7914734000 	 -2.2630600000 
569.60 	 225.0226000 	 2.114925 	 -0.7884629000 	 -2.2599060000 
569.80 	 225.0226000 	 2.114925 	 -0.7929802000 	 -2.2627290000 
570.00 	 225.0226000 	 2.114925 	 -0.7931582000 	 -2.2635590000 
570.20 	 225.0226000 	 2.114925 	 -0.7897536000 	 -2.2602110000 
570.40 	 225.0179000 	 2.114925 	 -0.7928784000 	 -2.2620070000 
570.60 	 225.0179000 	 2.114925 	 -0.7946873000 	 -2.2640320000 
570.80 	 225.0115000 	 2.114925 	 -0.7906342000 	 -2.2606500000 
571.00 	 225.0115000 	 2.114925 	 -0.7921028000 	 -2.2612600000 
571.20 	 225.0036000 	 2.114925 	 -0.7948685000 	 -2.2641880000 
571.40 	 225.0036000 	 2.114925 	 -0.7907772000 	 -2.2609810000 
571.60 	 224.9988000 	 2.114925 	 -0.7913463000 	 -2.2605870000 
571.80 	 224.9988000 	 2.114925 	 -0.7944965000 	 -2.2641630000 
572.00 	 224.9956000 	 2.114925 	 -0.7911142000 	 -2.2616100000 
572.20 	 224.9956000 	 2.114925 	 -0.7904370000 	 -2.2603730000 
572.40 	 224.9908000 	 2.114925 	 -0.7944679000 	 -2.2637590000 
572.60 	 224.9956000 	 2.114925 	 -0.7919216000 	 -2.2622460000 
572.80 	 224.9956000 	 2.114925 	 -0.7904530000 	 -2.2598870000 
573.00 	 224.9956000 	 2.114925 	 -0.7952404000 	 -2.2633460000 
573.20 	 224.9956000 	 2.114925 	 -0.7939656000 	 -2.2629290000 
573.40 	 224.9956000 	 2.114925 	 -0.7907391000 	 -2.2598840000 
573.60 	 224.9924000 	 2.114925 	 -0.7940292000 	 -2.2630210000 
573.80 	 224.9908000 	 2.114925 	 -0.7941659000 	 -2.2633770000 
574.00 	 224.9877000 	 2.114925 	 -0.7909043000 	 -2.2599410000 
574.20 	 224.9829000 	 2.114925 	 -0.7940896000 	 -2.2626110000 
574.40 	 224.9829000 	 2.114925 	 -0.7944997000 	 -2.2636350000 
574.60 	 224.9797000 	 2.114925 	 -0.7908344000 	 -2.2600910000 
574.80 	 224.9749000 	 2.114925 	 -0.7937940000 	 -2.2619030000 
575.00 	 224.9718000 	 2.114925 	 -0.7953135000 	 -2.2639660000 
575.20 	 224.9718000 	 2.114950 	 -0.7917213000 	 -2.2603920000 
575.40 	 224.9670000 	 2.114950 	 -0.7950497000 	 -2.2614030000 
575.60 	 224.9670000 	 2.114975 	 -0.7979648000 	 -2.2643150000 
575.80 	 224.9638000 	 2.115000 	 -0.7943535000 	 -2.2612510000 
576.00 	 224.9591000 	 2.115050 	 -0.7943471000 	 -2.2606720000 
576.20 	 224.9591000 	 2.115075 	 -0.7979138000 	 -2.2641590000 
576.40 	 224.9591000 	 2.115100 	 -0.7951577000 	 -2.2620770000 
576.60 	 224.9638000 	 2.115125 	 -0.7939625000 	 -2.2601190000 
576.80 	 224.9670000 	 2.115150 	 -0.7978662000 	 -2.2637940000 
577.00 	 224.9718000 	 2.115175 	 -0.7960160000 	 -2.2628150000 
577.20 	 224.9734000 	 2.115200 	 -0.7936541000 	 -2.2601290000 
577.40 	 224.9765000 	 2.115225 	 -0.7976246000 	 -2.2632730000 
577.60 	 224.9829000 	 2.115250 	 -0.7968108000 	 -2.2632570000 
577.80 	 224.9877000 	 2.115225 	 -0.7877795000 	 -2.2603770000 
578.00 	 224.9877000 	 2.115250 	 -0.7924525000 	 -2.2628590000 
578.20 	 224.9908000 	 2.115275 	 -0.7929547000 	 -2.2641590000 
578.40 	 224.9972000 	 2.115300 	 -0.7886569000 	 -2.2607450000 
578.60 	 224.9988000 	 2.115275 	 -0.7925415000 	 -2.2620040000 
578.80 	 225.0036000 	 2.115275 	 -0.7942836000 	 -2.2645350000 
579.00 	 225.0036000 	 2.115275 	 -0.7905865000 	 -2.2611740000 
579.20 	 225.0036000 	 2.115275 	 -0.7918930000 	 -2.2615530000 
579.40 	 224.9988000 	 2.115275 	 -0.7944520000 	 -2.2647380000 
579.60 	 225.0020000 	 2.115275 	 -0.7913081000 	 -2.2618960000 
579.80 	 225.0036000 	 2.115275 	 -0.7910347000 	 -2.2609680000 
580.00 	 225.0036000 	 2.115275 	 -0.7947953000 	 -2.2645470000 
580.20 	 225.0052000 	 2.115275 	 -0.7920265000 	 -2.2626080000 
580.40 	 225.0067000 	 2.115275 	 -0.7903957000 	 -2.2606150000 
580.60 	 225.0099000 	 2.115275 	 -0.7942104000 	 -2.2641370000 
580.80 	 225.0067000 	 2.115275 	 -0.7922141000 	 -2.2632980000 
581.00 	 225.0115000 	 2.115275 	 -0.7899666000 	 -2.2605740000 
581.20 	 225.0115000 	 2.115275 	 -0.7938258000 	 -2.2637530000 
581.40 	 225.0115000 	 2.115275 	 -0.7927132000 	 -2.2635400000 
581.60 	 225.0067000 	 2.115275 	 -0.7899348000 	 -2.2604970000 
581.80 	 225.0036000 	 2.115275 	 -0.7934284000 	 -2.2633240000 
582.00 	 225.0036000 	 2.115275 	 -0.7930120000 	 -2.2636990000 
582.20 	 224.9988000 	 2.115275 	 -0.7897282000 	 -2.2604780000 
582.40 	 224.9972000 	 2.115275 	 -0.7931137000 	 -2.2630910000 
582.60 	 224.9956000 	 2.115275 	 -0.7937209000 	 -2.2642300000 
582.80 	 224.9956000 	 2.115275 	 -0.7899730000 	 -2.2606980000 
583.00 	 224.9940000 	 2.115275 	 -0.7925797000 	 -2.2623470000 
583.20 	 224.9908000 	 2.115275 	 -0.7941182000 	 -2.2646870000 
583.40 	 224.9877000 	 2.115275 	 -0.7901223000 	 -2.2613050000 
583.60 	 224.9829000 	 2.115275 	 -0.7917722000 	 -2.2619280000 
583.80 	 224.9797000 	 2.115275 	 -0.7941882000 	 -2.2647410000 
584.00 	 224.9749000 	 2.115275 	 -0.7904498000 	 -2.2616640000 
584.20 	 224.9718000 	 2.115300 	 -0.7910633000 	 -2.2611170000 
584.40 	 224.9718000 	 2.115325 	 -0.7946205000 	 -2.2644970000 
584.60 	 224.9670000 	 2.115350 	 -0.7915656000 	 -2.2623000000 
584.80 	 224.9670000 	 2.115375 	 -0.7906723000 	 -2.2608150000 
585.00 	 224.9606000 	 2.115400 	 -0.7943313000 	 -2.2644140000 
585.20 	 224.9591000 	 2.115425 	 -0.7920901000 	 -2.2629360000 
585.40 	 224.9591000 	 2.115450 	 -0.7904434000 	 -2.2605160000 
585.60 	 224.9591000 	 2.115475 	 -0.7943058000 	 -2.2640260000 
585.80 	 224.9638000 	 2.115500 	 -0.7930756000 	 -2.2633930000 
586.00 	 224.9638000 	 2.115550 	 -0.7902018000 	 -2.2606440000 
586.20 	 224.9670000 	 2.115575 	 -0.7940705000 	 -2.2634160000 
586.40 	 224.9702000 	 2.115600 	 -0.7935460000 	 -2.2640450000 
586.60 	 224.9718000 	 2.115600 	 -0.7901160000 	 -2.2606250000 
586.80 	 224.9718000 	 2.115625 	 -0.7931232000 	 -2.2627770000 
587.00 	 224.9718000 	 2.115650 	 -0.7939307000 	 -2.2641630000 
587.20 	 224.9749000 	 2.115675 	 -0.7902845000 	 -2.2607420000 
587.40 	 224.9797000 	 2.115700 	 -0.7924111000 	 -2.2619790000 
587.60 	 224.9877000 	 2.115700 	 -0.7955233000 	 -2.2648300000 
587.80 	 224.9956000 	 2.115700 	 -0.7925542000 	 -2.2614890000 
588.00 	 225.0036000 	 2.115725 	 -0.7936923000 	 -2.2618710000 
588.20 	 225.0115000 	 2.115725 	 -0.7971191000 	 -2.2647570000 
588.40 	 225.0226000 	 2.115725 	 -0.7929738000 	 -2.2620140000 
588.60 	 225.0274000 	 2.115725 	 -0.7931232000 	 -2.2613650000 
588.80 	 225.0306000 	 2.115725 	 -0.7967949000 	 -2.2647730000 
589.00 	 225.0306000 	 2.115725 	 -0.7939911000 	 -2.2627260000 
589.20 	 225.0306000 	 2.115725 	 -0.7925828000 	 -2.2609330000 
589.40 	 225.0258000 	 2.115725 	 -0.7965692000 	 -2.2644580000 
589.60 	 225.0226000 	 2.115700 	 -0.7948335000 	 -2.2635490000 
589.80 	 225.0179000 	 2.115675 	 -0.7922459000 	 -2.2606690000 
590.00 	 225.0179000 	 2.115675 	 -0.7957585000 	 -2.2634730000 
590.20 	 225.0179000 	 2.115675 	 -0.7957427000 	 -2.2644300000 
590.40 	 225.0179000 	 2.115675 	 -0.7921505000 	 -2.2608380000 
590.60 	 225.0147000 	 2.115625 	 -0.7949511000 	 -2.2626050000 
590.80 	 225.0147000 	 2.115625 	 -0.7965183000 	 -2.2647160000 
591.00 	 225.0115000 	 2.115625 	 -0.7925606000 	 -2.2612570000 
591.20 	 225.0115000 	 2.115625 	 -0.7943662000 	 -2.2623030000 
591.40 	 225.0115000 	 2.115625 	 -0.7967281000 	 -2.2648370000 
591.60 	 225.0115000 	 2.115625 	 -0.7929103000 	 -2.2615560000 
591.80 	 225.0067000 	 2.115625 	 -0.7937018000 	 -2.2617850000 
592.00 	 225.0036000 	 2.115625 	 -0.7966900000 	 -2.2649160000 
592.20 	 225.0036000 	 2.115625 	 -0.7932504000 	 -2.2620200000 
592.40 	 224.9988000 	 2.115625 	 -0.7929707000 	 -2.2612640000 
592.60 	 224.9988000 	 2.115625 	 -0.7967885000 	 -2.2647220000 
592.80 	 224.9956000 	 2.115625 	 -0.7940992000 	 -2.2627260000 
593.00 	 224.9988000 	 2.115625 	 -0.7925065000 	 -2.2608340000 
593.20 	 224.9988000 	 2.115625 	 -0.7964389000 	 -2.2641310000 
593.40 	 225.0036000 	 2.115625 	 -0.7951832000 	 -2.2639080000 
593.60 	 225.0052000 	 2.115625 	 -0.7922395000 	 -2.2605830000 
593.80 	 225.0067000 	 2.115625 	 -0.7958762000 	 -2.2635620000 
594.00 	 225.0115000 	 2.115625 	 -0.7959747000 	 -2.2643180000 
594.20 	 225.0083000 	 2.115625 	 -0.7921505000 	 -2.2608540000 
594.40 	 225.0115000 	 2.115625 	 -0.7945411000 	 -2.2625030000 
594.60 	 225.0067000 	 2.115625 	 -0.7966645000 	 -2.2648880000 
594.80 	 225.0067000 	 2.115625 	 -0.7927895000 	 -2.2615560000 
595.00 	 225.0036000 	 2.115625 	 -0.7936541000 	 -2.2615530000 
595.20 	 224.9956000 	 2.115625 	 -0.7968140000 	 -2.2650150000 
595.40 	 224.9908000 	 2.115625 	 -0.7933267000 	 -2.2620770000 
595.60 	 224.9908000 	 2.115625 	 -0.7932599000 	 -2.2612410000 
595.80 	 224.9908000 	 2.115625 	 -0.7969125000 	 -2.2648650000 
596.00 	 224.9877000 	 2.115625 	 -0.7940261000 	 -2.2626500000 
596.20 	 224.9908000 	 2.115625 	 -0.7926782000 	 -2.2610540000 
596.40 	 224.9829000 	 2.115625 	 -0.7965692000 	 -2.2644300000 
596.60 	 224.9829000 	 2.115625 	 -0.7946174000 	 -2.2633580000 
596.80 	 224.9749000 	 2.115625 	 -0.7924779000 	 -2.2607800000 
597.00 	 224.9734000 	 2.115625 	 -0.7964293000 	 -2.2641180000 
597.20 	 224.9718000 	 2.115625 	 -0.7952626000 	 -2.2637270000 
597.40 	 224.9670000 	 2.115625 	 -0.7923095000 	 -2.2607710000 
597.60 	 224.9718000 	 2.115625 	 -0.7961209000 	 -2.2637400000 
597.80 	 224.9734000 	 2.115625 	 -0.7953866000 	 -2.2640290000 
598.00 	 224.9749000 	 2.115675 	 -0.7922745000 	 -2.2606950000 
598.20 	 224.9749000 	 2.115675 	 -0.7956727000 	 -2.2634160000 
598.40 	 224.9749000 	 2.115700 	 -0.7962958000 	 -2.2645920000 
598.60 	 224.9718000 	 2.115725 	 -0.7923985000 	 -2.2609680000 
598.80 	 224.9718000 	 2.115750 	 -0.7948272000 	 -2.2625420000 
599.00 	 224.9638000 	 2.115775 	 -0.7965533000 	 -2.2648110000 
599.20 	 224.9591000 	 2.115800 	 -0.7928562000 	 -2.2616230000 
599.40 	 224.9559000 	 2.115825 	 -0.7937654000 	 -2.2618290000 
599.60 	 224.9559000 	 2.115850 	 -0.7969062000 	 -2.2650500000 
599.80 	 224.9591000 	 2.115875 	 -0.7936986000 	 -2.2623350000 
600.00 	 224.9591000 	 2.115925 	 -0.7932472000 	 -2.2611780000 
600.20 	 224.9670000 	 2.115950 	 -0.7969284000 	 -2.2647640000 
600.40 	 224.9718000 	 2.115975 	 -0.7941341000 	 -2.2628780000 
600.60 	 224.9797000 	 2.116000 	 -0.7928340000 	 -2.2609680000 
600.80 	 224.9845000 	 2.116000 	 -0.7960542000 	 -2.2646270000 
601.00 	 224.9877000 	 2.116000 	 -0.7958921000 	 -2.2638890000 
601.20 	 224.9956000 	 2.116025 	 -0.7930120000 	 -2.2609420000 
601.40 	 224.9988000 	 2.116025 	 -0.7976087000 	 -2.2639590000 
601.60 	 225.0036000 	 2.116025 	 -0.7970715000 	 -2.2645820000 
601.80 	 225.0036000 	 2.116025 	 -0.7934920000 	 -2.2611710000 
602.00 	 225.0036000 	 2.116025 	 -0.7963721000 	 -2.2633970000 
602.20 	 225.0036000 	 2.116025 	 -0.7975038000 	 -2.2650970000 
602.40 	 224.9988000 	 2.116025 	 -0.7935651000 	 -2.2613590000 
602.60 	 224.9988000 	 2.116025 	 -0.7956600000 	 -2.2627420000 
602.80 	 224.9988000 	 2.116025 	 -0.7981046000 	 -2.2653520000 
603.00 	 224.9988000 	 2.116025 	 -0.7943630000 	 -2.2622810000 
603.20 	 224.9988000 	 2.116025 	 -0.7948812000 	 -2.2620460000 
603.40 	 225.0036000 	 2.116025 	 -0.7981682000 	 -2.2654500000 
603.60 	 225.0036000 	 2.116025 	 -0.7947826000 	 -2.2628970000 
603.80 	 225.0036000 	 2.116025 	 -0.7940896000 	 -2.2612890000 
604.00 	 224.9988000 	 2.116025 	 -0.7977994000 	 -2.2648880000 
604.20 	 224.9956000 	 2.116025 	 -0.7957363000 	 -2.2636730000 
604.40 	 224.9908000 	 2.116025 	 -0.7934189000 	 -2.2610440000 
604.60 	 224.9829000 	 2.116025 	 -0.7971446000 	 -2.2641530000 
604.80 	 224.9797000 	 2.116025 	 -0.7967631000 	 -2.2646330000 
605.00 	 224.9734000 	 2.116025 	 -0.7933585000 	 -2.2611940000 
605.20 	 224.9718000 	 2.116050 	 -0.7952817000 	 -2.2634670000 
605.40 	 224.9718000 	 2.116075 	 -0.7964134000 	 -2.2651610000 
605.60 	 224.9718000 	 2.116100 	 -0.7922300000 	 -2.2616390000 
605.80 	 224.9718000 	 2.116125 	 -0.7939529000 	 -2.2627040000 
606.00 	 224.9670000 	 2.116150 	 -0.7960320000 	 -2.2652600000 
606.20 	 224.9638000 	 2.116150 	 -0.7934952000 	 -2.2620550000 
606.40 	 224.9638000 	 2.116175 	 -0.7943535000 	 -2.2620840000 
606.60 	 224.9591000 	 2.116225 	 -0.7975419000 	 -2.2653010000 
606.80 	 224.9559000 	 2.116250 	 -0.7940642000 	 -2.2626620000 
607.00 	 224.9591000 	 2.116275 	 -0.7937336000 	 -2.2616100000 
607.20 	 224.9591000 	 2.116300 	 -0.7975388000 	 -2.2651930000 
607.40 	 224.9654000 	 2.116325 	 -0.7946809000 	 -2.2634250000 
607.60 	 224.9718000 	 2.116350 	 -0.7931836000 	 -2.2612570000 
607.80 	 224.9797000 	 2.116400 	 -0.7973035000 	 -2.2647790000 
608.00 	 224.9861000 	 2.116400 	 -0.7952023000 	 -2.2641090000 
608.20 	 224.9940000 	 2.116375 	 -0.7927672000 	 -2.2612640000 
608.40 	 224.9988000 	 2.116375 	 -0.7964579000 	 -2.2643060000 
608.60 	 225.0067000 	 2.116375 	 -0.7962735000 	 -2.2648560000 
608.80 	 225.0115000 	 2.116375 	 -0.7926846000 	 -2.2614730000 
609.00 	 225.0147000 	 2.116375 	 -0.7956727000 	 -2.2635840000 
609.20 	 225.0147000 	 2.116375 	 -0.7966836000 	 -2.2653170000 
609.40 	 225.0163000 	 2.116375 	 -0.7926973000 	 -2.2617150000 
609.60 	 225.0147000 	 2.116375 	 -0.7947350000 	 -2.2630180000 
609.80 	 225.0147000 	 2.116375 	 -0.7971128000 	 -2.2654880000 
610.00 	 225.0115000 	 2.116375 	 -0.7932695000 	 -2.2623630000 
610.20 	 225.0067000 	 2.116375 	 -0.7937114000 	 -2.2622360000 
610.40 	 225.0067000 	 2.116375 	 -0.7969825000 	 -2.2654560000 
610.60 	 225.0067000 	 2.116375 	 -0.7936668000 	 -2.2630150000 
610.80 	 225.0067000 	 2.116375 	 -0.7933235000 	 -2.2617080000 
611.00 	 225.0036000 	 2.116375 	 -0.7969125000 	 -2.2652370000 
611.20 	 225.0036000 	 2.116375 	 -0.7946141000 	 -2.2637110000 
611.40 	 225.0036000 	 2.116375 	 -0.7924621000 	 -2.2612920000 
611.60 	 224.9988000 	 2.116375 	 -0.7964738000 	 -2.2646870000 
611.80 	 224.9988000 	 2.116375 	 -0.7959016000 	 -2.2647600000 
612.00 	 224.9988000 	 2.116375 	 -0.7924525000 	 -2.2613940000 
612.20 	 224.9988000 	 2.116375 	 -0.7956060000 	 -2.2638070000 
612.40 	 224.9956000 	 2.116375 	 -0.7964675000 	 -2.2653130000 
612.60 	 224.9908000 	 2.116375 	 -0.7925670000 	 -2.2617180000 
612.80 	 224.9877000 	 2.116375 	 -0.7946714000 	 -2.2628310000 
613.00 	 224.9861000 	 2.116375 	 -0.7970619000 	 -2.2655990000 
613.20 	 224.9829000 	 2.116375 	 -0.7929452000 	 -2.2624050000 
613.40 	 224.9829000 	 2.116375 	 -0.7938703000 	 -2.2622940000 
613.60 	 224.9813000 	 2.116375 	 -0.7970365000 	 -2.2655040000 
613.80 	 224.9797000 	 2.116375 	 -0.7937908000 	 -2.2629290000 
614.00 	 224.9734000 	 2.116400 	 -0.7928276000 	 -2.2617880000 
614.20 	 224.9670000 	 2.116425 	 -0.7963943000 	 -2.2651740000 
614.40 	 224.9638000 	 2.116450 	 -0.7940388000 	 -2.2638770000 
614.60 	 224.9591000 	 2.116475 	 -0.7922300000 	 -2.2614860000 
614.80 	 224.9559000 	 2.116500 	 -0.7960193000 	 -2.2646900000 
615.00 	 224.9511000 	 2.116550 	 -0.7947032000 	 -2.2644110000 
615.20 	 224.9479000 	 2.116575 	 -0.7918644000 	 -2.2612700000 
615.40 	 224.9447000 	 2.116625 	 -0.7955551000 	 -2.2643540000 
615.60 	 224.9400000 	 2.116650 	 -0.7952150000 	 -2.2647130000 
615.80 	 224.9400000 	 2.116700 	 -0.7919471000 	 -2.2615270000 
616.00 	 224.9384000 	 2.116750 	 -0.7946841000 	 -2.2633740000 
616.20 	 224.9400000 	 2.116800 	 -0.7961019000 	 -2.2654030000 
616.40 	 224.9400000 	 2.116850 	 -0.7924588000 	 -2.2619880000 
616.60 	 224.9447000 	 2.116900 	 -0.7938989000 	 -2.2626180000 
616.80 	 224.9479000 	 2.116950 	 -0.7963912000 	 -2.2654530000 
617.00 	 224.9511000 	 2.116975 	 -0.7928181000 	 -2.2624710000 
617.20 	 224.9591000 	 2.117025 	 -0.7931868000 	 -2.2621980000 
617.40 	 224.9638000 	 2.117050 	 -0.7965851000 	 -2.2654370000 
617.60 	 224.9718000 	 2.117075 	 -0.7936541000 	 -2.2632000000 
617.80 	 224.9749000 	 2.117100 	 -0.7925002000 	 -2.2614610000 
618.00 	 224.9829000 	 2.117125 	 -0.7963880000 	 -2.2651160000 
618.20 	 224.9893000 	 2.117150 	 -0.7941405000 	 -2.2640800000 
618.40 	 224.9956000 	 2.117125 	 -0.7900302000 	 -2.2614890000 
618.60 	 224.9988000 	 2.117125 	 -0.7933553000 	 -2.2644070000 
618.80 	 225.0067000 	 2.117125 	 -0.7933934000 	 -2.2652180000 
619.00 	 225.0083000 	 2.117125 	 -0.7897250000 	 -2.2616860000 
619.20 	 225.0115000 	 2.117125 	 -0.7926814000 	 -2.2634670000 
619.40 	 225.0115000 	 2.117125 	 -0.7937558000 	 -2.2653740000 
619.60 	 225.0115000 	 2.117125 	 -0.7901764000 	 -2.2622140000 
619.80 	 225.0067000 	 2.117125 	 -0.7918294000 	 -2.2629040000 
620.00 	 225.0020000 	 2.117125 	 -0.7943885000 	 -2.2655990000 
620.20 	 224.9988000 	 2.117125 	 -0.7909425000 	 -2.2626180000 
620.40 	 224.9956000 	 2.117125 	 -0.7914098000 	 -2.2622300000 
620.60 	 224.9956000 	 2.117125 	 -0.7945125000 	 -2.2655960000 
620.80 	 224.9956000 	 2.117125 	 -0.7915528000 	 -2.2633810000 
621.00 	 224.9956000 	 2.117125 	 -0.7907422000 	 -2.2617940000 
621.20 	 224.9956000 	 2.117125 	 -0.7945283000 	 -2.2653130000 
621.40 	 224.9956000 	 2.117125 	 -0.7921950000 	 -2.2640960000 
621.60 	 224.9956000 	 2.117125 	 -0.7901255000 	 -2.2614100000 
621.80 	 224.9956000 	 2.117125 	 -0.7939656000 	 -2.2647480000 
622.00 	 224.9908000 	 2.117125 	 -0.7932345000 	 -2.2648400000 
622.20 	 224.9861000 	 2.117125 	 -0.7899984000 	 -2.2614860000 
622.40 	 224.9829000 	 2.117125 	 -0.7933490000 	 -2.2639210000 
622.60 	 224.9749000 	 2.117150 	 -0.7937590000 	 -2.2653450000 
622.80 	 224.9749000 	 2.117150 	 -0.7899570000 	 -2.2618130000 
623.00 	 224.9718000 	 2.117175 	 -0.7924557000 	 -2.2632030000 
623.20 	 224.9718000 	 2.117200 	 -0.7939816000 	 -2.2654310000 
623.40 	 224.9718000 	 2.117225 	 -0.7903004000 	 -2.2623980000 
623.60 	 224.9718000 	 2.117250 	 -0.7920615000 	 -2.2626660000 
623.80 	 224.9670000 	 2.117250 	 -0.7956536000 	 -2.2658130000 
624.00 	 224.9670000 	 2.117275 	 -0.7921696000 	 -2.2629390000 
624.20 	 224.9670000 	 2.117300 	 -0.7922681000 	 -2.2622300000 
624.40 	 224.9670000 	 2.117325 	 -0.7960637000 	 -2.2656350000 
624.60 	 224.9702000 	 2.117350 	 -0.7927227000 	 -2.2635330000 
624.80 	 224.9749000 	 2.117350 	 -0.7911269000 	 -2.2617080000 
625.00 	 224.9797000 	 2.117375 	 -0.7948653000 	 -2.2652180000 
625.20 	 224.9829000 	 2.117400 	 -0.7935937000 	 -2.2647790000 
625.40 	 224.9877000 	 2.117400 	 -0.7902272000 	 -2.2617910000 
625.60 	 224.9908000 	 2.117425 	 -0.7936764000 	 -2.2643790000 
625.80 	 224.9956000 	 2.117450 	 -0.7936573000 	 -2.2653770000 
626.00 	 224.9988000 	 2.117425 	 -0.7924747000 	 -2.2622710000 
626.20 	 225.0036000 	 2.117425 	 -0.7947350000 	 -2.2634890000 
626.40 	 225.0067000 	 2.117425 	 -0.7963467000 	 -2.2657490000 
626.60 	 225.0067000 	 2.117425 	 -0.7928403000 	 -2.2628050000 
626.80 	 225.0052000 	 2.117425 	 -0.7938004000 	 -2.2627640000 
627.00 	 225.0020000 	 2.117425 	 -0.7967504000 	 -2.2657900000 
627.20 	 224.9956000 	 2.117425 	 -0.7937654000 	 -2.2635300000 
627.40 	 224.9908000 	 2.117425 	 -0.7930946000 	 -2.2624370000 
627.60 	 224.9908000 	 2.117425 	 -0.7964929000 	 -2.2655990000 
627.80 	 224.9956000 	 2.117425 	 -0.7938862000 	 -2.2640390000 
628.00 	 224.9988000 	 2.117425 	 -0.7928181000 	 -2.2621510000 
628.20 	 224.9988000 	 2.117425 	 -0.7964579000 	 -2.2652880000 
628.40 	 224.9988000 	 2.117425 	 -0.7944806000 	 -2.2646840000 
628.60 	 224.9908000 	 2.117425 	 -0.7922967000 	 -2.2620710000 
628.80 	 224.9877000 	 2.117425 	 -0.7956409000 	 -2.2648210000 
629.00 	 224.9797000 	 2.117425 	 -0.7953453000 	 -2.2652470000 
629.20 	 224.9749000 	 2.117425 	 -0.7919979000 	 -2.2620230000 
629.40 	 224.9734000 	 2.117425 	 -0.7952118000 	 -2.2642800000 
629.60 	 224.9718000 	 2.117450 	 -0.7953739000 	 -2.2656920000 
629.80 	 224.9718000 	 2.117475 	 -0.7918803000 	 -2.2625380000 
630.00 	 224.9718000 	 2.117500 	 -0.7936478000 	 -2.2632730000 
630.20 	 224.9749000 	 2.117525 	 -0.7955329000 	 -2.2659180000 
630.40 	 224.9749000 	 2.117550 	 -0.7929866000 	 -2.2630180000 
630.60 	 224.9749000 	 2.117550 	 -0.7935333000 	 -2.2630050000 
630.80 	 224.9749000 	 2.117575 	 -0.7963276000 	 -2.2659270000 
631.00 	 224.9749000 	 2.117600 	 -0.7931042000 	 -2.2637270000 
631.20 	 224.9797000 	 2.117625 	 -0.7923889000 	 -2.2623600000 
631.40 	 224.9797000 	 2.117625 	 -0.7984384000 	 -2.2655740000 
631.60 	 224.9829000 	 2.117625 	 -0.7968680000 	 -2.2646240000 
631.80 	 224.9877000 	 2.117650 	 -0.7940356000 	 -2.2623250000 
632.00 	 224.9908000 	 2.117675 	 -0.7975864000 	 -2.2653900000 
632.20 	 224.9956000 	 2.117675 	 -0.7964325000 	 -2.2651360000 
632.40 	 224.9988000 	 2.117675 	 -0.7911396000 	 -2.2622710000 
632.60 	 224.9972000 	 2.117675 	 -0.7947763000 	 -2.2649100000 
632.80 	 224.9988000 	 2.117675 	 -0.7942009000 	 -2.2654820000 
633.00 	 225.0036000 	 2.117675 	 -0.7910569000 	 -2.2621660000 
633.20 	 225.0036000 	 2.117675 	 -0.7941659000 	 -2.2645190000 
633.40 	 225.0067000 	 2.117675 	 -0.7948558000 	 -2.2658000000 
633.60 	 225.0083000 	 2.117675 	 -0.7912445000 	 -2.2623830000 
633.80 	 225.0115000 	 2.117675 	 -0.7935683000 	 -2.2637340000 
634.00 	 225.0115000 	 2.117675 	 -0.7952372000 	 -2.2661180000 
634.20 	 225.0083000 	 2.117675 	 -0.7914257000 	 -2.2629450000 
634.40 	 225.0067000 	 2.117675 	 -0.7925892000 	 -2.2631520000 
634.60 	 225.0036000 	 2.117675 	 -0.7954915000 	 -2.2661210000 
634.80 	 224.9988000 	 2.117675 	 -0.7921187000 	 -2.2636540000 
635.00 	 224.9988000 	 2.117675 	 -0.7920678000 	 -2.2627510000 
635.20 	 224.9988000 	 2.117675 	 -0.7955360000 	 -2.2659210000 
635.40 	 224.9956000 	 2.117675 	 -0.7927259000 	 -2.2641560000 
635.60 	 224.9956000 	 2.117675 	 -0.7911205000 	 -2.2621920000 
635.80 	 224.9956000 	 2.117675 	 -0.7948430000 	 -2.2654760000 
636.00 	 224.9908000 	 2.117675 	 -0.7936192000 	 -2.2651860000 
636.20 	 224.9877000 	 2.117675 	 -0.7908058000 	 -2.2621380000 
636.40 	 224.9877000 	 2.117675 	 -0.7939720000 	 -2.2646080000 
636.60 	 224.9861000 	 2.117675 	 -0.7941723000 	 -2.2657040000 
636.80 	 224.9829000 	 2.117675 	 -0.7907994000 	 -2.2623280000 
637.00 	 224.9797000 	 2.117675 	 -0.7936573000 	 -2.2642330000 
637.20 	 224.9797000 	 2.117700 	 -0.7963149000 	 -2.2660160000 
637.40 	 224.9749000 	 2.117725 	 -0.7925574000 	 -2.2626940000 
637.60 	 224.9749000 	 2.117750 	 -0.7942359000 	 -2.2635870000 
637.80 	 224.9797000 	 2.117750 	 -0.7963594000 	 -2.2661560000 
638.00 	 224.9797000 	 2.117775 	 -0.7928054000 	 -2.2631650000 
638.20 	 224.9813000 	 2.117775 	 -0.7933013000 	 -2.2629860000 
638.40 	 224.9829000 	 2.117775 	 -0.7966678000 	 -2.2662830000 
638.60 	 224.9829000 	 2.117800 	 -0.7929611000 	 -2.2638190000 
638.80 	 224.9861000 	 2.117825 	 -0.7927799000 	 -2.2626720000 
639.00 	 224.9829000 	 2.117825 	 -0.7962195000 	 -2.2659870000 
639.20 	 224.9829000 	 2.117825 	 -0.7944107000 	 -2.2646740000 
639.40 	 224.9829000 	 2.117825 	 -0.7928467000 	 -2.2627160000 
639.60 	 224.9829000 	 2.117850 	 -0.7963117000 	 -2.2657680000 
639.80 	 224.9829000 	 2.117875 	 -0.7947413000 	 -2.2652910000 
640.00 	 224.9877000 	 2.117900 	 -0.7923222000 	 -2.2626270000 
640.20 	 224.9877000 	 2.117875 	 -0.7953421000 	 -2.2651800000 
640.40 	 224.9877000 	 2.117875 	 -0.7951164000 	 -2.2660700000 
640.60 	 224.9908000 	 2.117875 	 -0.7917817000 	 -2.2628400000 
640.80 	 224.9940000 	 2.117875 	 -0.7943821000 	 -2.2645310000 
641.00 	 224.9956000 	 2.117875 	 -0.7958857000 	 -2.2664830000 
641.20 	 224.9956000 	 2.117875 	 -0.7922141000 	 -2.2633140000 
641.40 	 224.9956000 	 2.117875 	 -0.7932758000 	 -2.2635750000 
641.60 	 224.9908000 	 2.117875 	 -0.7961814000 	 -2.2666290000 
641.80 	 224.9956000 	 2.117875 	 -0.7927895000 	 -2.2639470000 
642.00 	 224.9908000 	 2.117875 	 -0.7928149000 	 -2.2633770000 
642.20 	 224.9877000 	 2.117875 	 -0.7960637000 	 -2.2663720000 
642.40 	 224.9877000 	 2.117900 	 -0.7936541000 	 -2.2645220000 
642.60 	 224.9877000 	 2.117925 	 -0.7928784000 	 -2.2629130000 
642.80 	 224.9829000 	 2.117950 	 -0.7964833000 	 -2.2662890000 
643.00 	 224.9845000 	 2.117925 	 -0.7961051000 	 -2.2651260000 
643.20 	 224.9829000 	 2.117925 	 -0.7941723000 	 -2.2627380000 
643.40 	 224.9829000 	 2.117950 	 -0.7979934000 	 -2.2660450000 
643.60 	 224.9797000 	 2.117975 	 -0.7968585000 	 -2.2658600000 
643.80 	 224.9781000 	 2.118000 	 -0.7937749000 	 -2.2626780000 
644.00 	 224.9749000 	 2.117975 	 -0.7975006000 	 -2.2653290000 
644.20 	 224.9749000 	 2.118000 	 -0.7949162000 	 -2.2665530000 
644.40 	 224.9749000 	 2.118025 	 -0.7914225000 	 -2.2631450000 
644.60 	 224.9718000 	 2.118050 	 -0.7938067000 	 -2.2645440000 
644.80 	 224.9734000 	 2.118075 	 -0.7953866000 	 -2.2669570000 
645.00 	 224.9718000 	 2.118100 	 -0.7915242000 	 -2.2635200000 
645.20 	 224.9718000 	 2.118100 	 -0.7936001000 	 -2.2641310000 
645.40 	 224.9749000 	 2.118125 	 -0.7959843000 	 -2.2668170000 
645.60 	 224.9797000 	 2.118150 	 -0.7924621000 	 -2.2640710000 
645.80 	 224.9829000 	 2.118175 	 -0.7928276000 	 -2.2636480000 
646.00 	 224.9877000 	 2.118200 	 -0.7960892000 	 -2.2666230000 
646.20 	 224.9908000 	 2.118175 	 -0.7943280000 	 -2.2647160000 
646.40 	 224.9956000 	 2.118175 	 -0.7931487000 	 -2.2631390000 
646.60 	 224.9988000 	 2.118175 	 -0.7968680000 	 -2.2665440000 
646.80 	 225.0036000 	 2.118175 	 -0.7944266000 	 -2.2652470000 
647.00 	 225.0036000 	 2.118175 	 -0.7922649000 	 -2.2630180000 
647.20 	 225.0036000 	 2.118175 	 -0.7959334000 	 -2.2662610000 
647.40 	 225.0067000 	 2.118175 	 -0.7946014000 	 -2.2657900000 
647.60 	 225.0067000 	 2.118175 	 -0.7926083000 	 -2.2630760000 
647.80 	 225.0067000 	 2.118175 	 -0.7958889000 	 -2.2655200000 
648.00 	 225.0036000 	 2.118175 	 -0.7960320000 	 -2.2665150000 
648.20 	 225.0036000 	 2.118175 	 -0.7925892000 	 -2.2631290000 
648.40 	 224.9988000 	 2.118175 	 -0.7949098000 	 -2.2648780000 
648.60 	 225.0020000 	 2.118175 	 -0.7964738000 	 -2.2668740000 
648.80 	 225.0036000 	 2.118175 	 -0.7925065000 	 -2.2635560000 
649.00 	 225.0036000 	 2.118175 	 -0.7943090000 	 -2.2642100000 
649.20 	 225.0036000 	 2.118175 	 -0.7964070000 	 -2.2669090000 
649.40 	 225.0036000 	 2.118175 	 -0.7930978000 	 -2.2642710000 
649.60 	 224.9988000 	 2.118175 	 -0.7932568000 	 -2.2635170000 
649.80 	 224.9956000 	 2.118175 	 -0.7962926000 	 -2.2666870000 
650.00 	 224.9908000 	 2.118175 	 -0.7937018000 	 -2.2651990000 
650.20 	 224.9845000 	 2.118175 	 -0.7926941000 	 -2.2631520000 
650.40 	 224.9829000 	 2.118175 	 -0.7963403000 	 -2.2663050000 
650.60 	 224.9829000 	 2.118200 	 -0.7958031000 	 -2.2658220000 
650.80 	 224.9813000 	 2.118225 	 -0.7932281000 	 -2.2630530000 
651.00 	 224.9797000 	 2.118225 	 -0.7962036000 	 -2.2652340000 
651.20 	 224.9797000 	 2.118225 	 -0.7967727000 	 -2.2665310000 
651.40 	 224.9797000 	 2.118225 	 -0.7918708000 	 -2.2633330000 
651.60 	 224.9797000 	 2.118250 	 -0.7944965000 	 -2.2644740000 
651.80 	 224.9797000 	 2.118275 	 -0.7969983000 	 -2.2668010000 
652.00 	 224.9765000 	 2.118300 	 -0.7936001000 	 -2.2639430000 
652.20 	 224.9749000 	 2.118275 	 -0.7933171000 	 -2.2638640000 
652.40 	 224.9749000 	 2.118300 	 -0.7963403000 	 -2.2668240000 
652.60 	 224.9749000 	 2.118325 	 -0.7931582000 	 -2.2648080000 
652.80 	 224.9797000 	 2.118350 	 -0.7926528000 	 -2.2634670000 
653.00 	 224.9797000 	 2.118375 	 -0.7961750000 	 -2.2667440000 
653.20 	 224.9829000 	 2.118375 	 -0.7936001000 	 -2.2651830000 
653.40 	 224.9829000 	 2.118375 	 -0.7919788000 	 -2.2631710000 
653.60 	 224.9829000 	 2.118375 	 -0.7955392000 	 -2.2663470000 
653.80 	 224.9829000 	 2.118400 	 -0.7943662000 	 -2.2661180000 
654.00 	 224.9877000 	 2.118425 	 -0.7915656000 	 -2.2630760000 
654.20 	 224.9877000 	 2.118425 	 -0.7948748000 	 -2.2655490000 
654.40 	 224.9908000 	 2.118425 	 -0.7953675000 	 -2.2667920000 
654.60 	 224.9956000 	 2.118425 	 -0.7929961000 	 -2.2634950000 
654.80 	 224.9988000 	 2.118425 	 -0.7951705000 	 -2.2646870000 
655.00 	 225.0036000 	 2.118425 	 -0.7970428000 	 -2.2669630000 
655.20 	 225.0052000 	 2.118425 	 -0.7933617000 	 -2.2641980000 
655.40 	 225.0067000 	 2.118425 	 -0.7944075000 	 -2.2640420000 
655.60 	 225.0115000 	 2.118425 	 -0.7970842000 	 -2.2670710000 
655.80 	 225.0099000 	 2.118425 	 -0.7938957000 	 -2.2649380000 
656.00 	 225.0099000 	 2.118425 	 -0.7938735000 	 -2.2636510000 
656.20 	 225.0036000 	 2.118425 	 -0.7972495000 	 -2.2668460000 
656.40 	 225.0036000 	 2.118425 	 -0.7944838000 	 -2.2654370000 
656.60 	 224.9988000 	 2.118425 	 -0.7929516000 	 -2.2633330000 
656.80 	 224.9956000 	 2.118425 	 -0.7965342000 	 -2.2664740000 
657.00 	 224.9956000 	 2.118425 	 -0.7952531000 	 -2.2660610000 
657.20 	 224.9908000 	 2.118425 	 -0.7926369000 	 -2.2630720000 
657.40 	 224.9956000 	 2.118425 	 -0.7960860000 	 -2.2659020000 
657.60 	 224.9924000 	 2.118425 	 -0.7960097000 	 -2.2665280000 
657.80 	 224.9908000 	 2.118425 	 -0.7925765000 	 -2.2632920000 
658.00 	 224.9877000 	 2.118425 	 -0.7954121000 	 -2.2652630000 
658.20 	 224.9877000 	 2.118425 	 -0.7964103000 	 -2.2669790000 
658.40 	 224.9877000 	 2.118450 	 -0.7932345000 	 -2.2636130000 
658.60 	 224.9877000 	 2.118450 	 -0.7950115000 	 -2.2645850000 
658.80 	 224.9877000 	 2.118475 	 -0.7968553000 	 -2.2669820000 
659.00 	 224.9877000 	 2.118500 	 -0.7934189000 	 -2.2642900000 
659.20 	 224.9829000 	 2.118475 	 -0.7944997000 	 -2.2638860000 
659.40 	 224.9829000 	 2.118475 	 -0.7977104000 	 -2.2670240000 
659.60 	 224.9829000 	 2.118525 	 -0.7952277000 	 -2.2652560000 
659.80 	 224.9813000 	 2.118525 	 -0.7941024000 	 -2.2632880000 
660.00 	 224.9829000 	 2.118525 	 -0.7976532000 	 -2.2662960000 
660.20 	 224.9797000 	 2.118525 	 -0.7960987000 	 -2.2664170000 
660.40 	 224.9829000 	 2.118550 	 -0.7932313000 	 -2.2634030000 
660.60 	 224.9829000 	 2.118575 	 -0.7955869000 	 -2.2653200000 
660.80 	 224.9829000 	 2.118575 	 -0.7965596000 	 -2.2671030000 
661.00 	 224.9813000 	 2.118600 	 -0.7928244000 	 -2.2637650000 
661.20 	 224.9829000 	 2.118575 	 -0.7939529000 	 -2.2648240000 
661.40 	 224.9797000 	 2.118600 	 -0.7963403000 	 -2.2672340000 
661.60 	 224.9797000 	 2.118600 	 -0.7922586000 	 -2.2641400000 
661.80 	 224.9749000 	 2.118625 	 -0.7937050000 	 -2.2643470000 
662.00 	 224.9749000 	 2.118650 	 -0.7961528000 	 -2.2673990000 
662.20 	 224.9797000 	 2.118650 	 -0.7930056000 	 -2.2648330000 
662.40 	 224.9797000 	 2.118675 	 -0.7926941000 	 -2.2638320000 
662.60 	 224.9829000 	 2.118700 	 -0.7962672000 	 -2.2670300000 
662.80 	 224.9877000 	 2.118675 	 -0.7971446000 	 -2.2655710000 
663.00 	 224.9893000 	 2.118700 	 -0.7951291000 	 -2.2635680000 
663.20 	 224.9908000 	 2.118725 	 -0.7984352000 	 -2.2667410000 
663.40 	 224.9908000 	 2.118750 	 -0.7968807000 	 -2.2661370000 
663.60 	 224.9908000 	 2.118750 	 -0.7951005000 	 -2.2635840000 
663.80 	 224.9908000 	 2.118725 	 -0.7984002000 	 -2.2663660000 
664.00 	 224.9908000 	 2.118725 	 -0.7976882000 	 -2.2666260000 
664.20 	 224.9908000 	 2.118725 	 -0.7948049000 	 -2.2636380000 
664.40 	 224.9908000 	 2.118725 	 -0.7974942000 	 -2.2656600000 
664.60 	 224.9956000 	 2.118725 	 -0.7984829000 	 -2.2672490000 
664.80 	 224.9956000 	 2.118725 	 -0.7949066000 	 -2.2641060000 
665.00 	 224.9956000 	 2.118725 	 -0.7963880000 	 -2.2647540000 
665.20 	 224.9956000 	 2.118725 	 -0.7986959000 	 -2.2673160000 
665.40 	 224.9956000 	 2.118725 	 -0.7952309000 	 -2.2645660000 
665.60 	 224.9956000 	 2.118725 	 -0.7959080000 	 -2.2642930000 
665.80 	 224.9908000 	 2.118725 	 -0.7991409000 	 -2.2673610000 
666.00 	 224.9908000 	 2.118725 	 -0.7961972000 	 -2.2655360000 
666.20 	 224.9877000 	 2.118725 	 -0.7951736000 	 -2.2637270000 
666.40 	 224.9877000 	 2.118725 	 -0.7986959000 	 -2.2668740000 
666.60 	 224.9877000 	 2.118725 	 -0.7972304000 	 -2.2663820000 
666.80 	 224.9877000 	 2.118725 	 -0.7945633000 	 -2.2637240000 
667.00 	 224.9829000 	 2.118725 	 -0.7979870000 	 -2.2662610000 
667.20 	 224.9829000 	 2.118750 	 -0.7978280000 	 -2.2670360000 
667.40 	 224.9797000 	 2.118775 	 -0.7944711000 	 -2.2637680000 
667.60 	 224.9749000 	 2.118800 	 -0.7968680000 	 -2.2653130000 
667.80 	 224.9797000 	 2.118800 	 -0.7983971000 	 -2.2673510000 
668.00 	 224.9797000 	 2.118800 	 -0.7939816000 	 -2.2641280000 
668.20 	 224.9797000 	 2.118825 	 -0.7959874000 	 -2.2647640000 
668.40 	 224.9829000 	 2.118850 	 -0.7985497000 	 -2.2677990000 
668.60 	 224.9829000 	 2.118825 	 -0.7968712000 	 -2.2648680000 
668.80 	 224.9829000 	 2.118850 	 -0.7969888000 	 -2.2644040000 
669.00 	 224.9797000 	 2.118850 	 -0.8004348000 	 -2.2678920000 
669.20 	 224.9797000 	 2.118875 	 -0.7978916000 	 -2.2657940000 
669.40 	 224.9829000 	 2.118900 	 -0.7962545000 	 -2.2639310000 
669.60 	 224.9829000 	 2.118875 	 -0.8001296000 	 -2.2674020000 
669.80 	 224.9829000 	 2.118900 	 -0.7984034000 	 -2.2663590000 
670.00 	 224.9877000 	 2.118900 	 -0.7960383000 	 -2.2636700000 
670.20 	 224.9908000 	 2.118925 	 -0.7999929000 	 -2.2667060000 
670.40 	 224.9908000 	 2.118950 	 -0.7992458000 	 -2.2669670000 
670.60 	 224.9908000 	 2.118925 	 -0.7960446000 	 -2.2638320000 
670.80 	 224.9956000 	 2.118925 	 -0.7995701000 	 -2.2664860000 
671.00 	 224.9956000 	 2.118925 	 -0.8000914000 	 -2.2676850000 
671.20 	 224.9956000 	 2.118925 	 -0.7962894000 	 -2.2639690000 
671.40 	 224.9988000 	 2.118925 	 -0.7984161000 	 -2.2654820000 
671.60 	 224.9988000 	 2.118925 	 -0.8004189000 	 -2.2678090000 
671.80 	 224.9988000 	 2.118925 	 -0.7966232000 	 -2.2645440000 
672.00 	 224.9956000 	 2.118925 	 -0.7978376000 	 -2.2647060000 
672.20 	 224.9924000 	 2.118925 	 -0.8008035000 	 -2.2678150000 
672.40 	 224.9908000 	 2.118925 	 -0.7977549000 	 -2.2655900000 
672.60 	 224.9877000 	 2.118925 	 -0.7968807000 	 -2.2640580000 
672.80 	 224.9829000 	 2.118925 	 -0.8008226000 	 -2.2674180000 
673.00 	 224.9797000 	 2.118925 	 -0.7983176000 	 -2.2661180000 
673.20 	 224.9797000 	 2.118950 	 -0.7964961000 	 -2.2637910000 
673.40 	 224.9797000 	 2.118950 	 -0.8003775000 	 -2.2670010000 
673.60 	 224.9797000 	 2.118975 	 -0.7991632000 	 -2.2669060000 
673.80 	 224.9797000 	 2.119000 	 -0.7962354000 	 -2.2637150000 
674.00 	 224.9797000 	 2.118975 	 -0.7998053000 	 -2.2667880000 
674.20 	 224.9813000 	 2.119000 	 -0.7998244000 	 -2.2673960000 
674.40 	 224.9797000 	 2.119000 	 -0.7962958000 	 -2.2641150000 
674.60 	 224.9797000 	 2.119025 	 -0.7992172000 	 -2.2659430000 
674.80 	 224.9781000 	 2.119050 	 -0.8005206000 	 -2.2679070000 
675.00 	 224.9797000 	 2.119025 	 -0.7961019000 	 -2.2641980000 
675.20 	 224.9829000 	 2.119050 	 -0.7978598000 	 -2.2652310000 
675.40 	 224.9877000 	 2.119075 	 -0.8004157000 	 -2.2680440000 
675.60 	 224.9877000 	 2.119075 	 -0.7969888000 	 -2.2649990000 
675.80 	 224.9877000 	 2.119075 	 -0.7971351000 	 -2.2645730000 
676.00 	 224.9829000 	 2.119075 	 -0.8006446000 	 -2.2679970000 
676.20 	 224.9797000 	 2.119100 	 -0.7980474000 	 -2.2661530000 
676.40 	 224.9797000 	 2.119100 	 -0.7964293000 	 -2.2640260000 
676.60 	 224.9797000 	 2.119125 	 -0.8004888000 	 -2.2676340000 
676.80 	 224.9813000 	 2.119125 	 -0.7982318000 	 -2.2667790000 
677.00 	 224.9797000 	 2.119125 	 -0.7928117000 	 -2.2641310000 
677.20 	 224.9829000 	 2.119150 	 -0.7966201000 	 -2.2672720000 
677.40 	 224.9829000 	 2.119175 	 -0.7965501000 	 -2.2670680000 
677.60 	 224.9877000 	 2.119175 	 -0.7936287000 	 -2.2638230000 
677.80 	 224.9908000 	 2.119175 	 -0.7966518000 	 -2.2666960000 
678.00 	 224.9940000 	 2.119175 	 -0.7957967000 	 -2.2674110000 
678.20 	 224.9988000 	 2.119175 	 -0.7924207000 	 -2.2641470000 
678.40 	 225.0036000 	 2.119175 	 -0.7958603000 	 -2.2666140000 
678.60 	 225.0067000 	 2.119175 	 -0.7963817000 	 -2.2678660000 
678.80 	 225.0115000 	 2.119175 	 -0.7927863000 	 -2.2643850000 
679.00 	 225.0115000 	 2.119175 	 -0.7948589000 	 -2.2655650000 
679.20 	 225.0115000 	 2.119175 	 -0.7968839000 	 -2.2681400000 
679.40 	 225.0067000 	 2.119175 	 -0.7930120000 	 -2.2647570000 
679.60 	 225.0067000 	 2.119175 	 -0.7945283000 	 -2.2652820000 
679.80 	 225.0036000 	 2.119175 	 -0.7969666000 	 -2.2681780000 
680.00 	 224.9988000 	 2.119175 	 -0.7932218000 	 -2.2649830000 
680.20 	 224.9956000 	 2.119175 	 -0.7940960000 	 -2.2648050000 
680.40 	 224.9908000 	 2.119175 	 -0.7971604000 	 -2.2679110000 
680.60 	 224.9908000 	 2.119175 	 -0.7940610000 	 -2.2655140000 
680.80 	 224.9877000 	 2.119175 	 -0.7936414000 	 -2.2645440000 
681.00 	 224.9877000 	 2.119175 	 -0.7972367000 	 -2.2679620000 
681.20 	 224.9829000 	 2.119200 	 -0.7943408000 	 -2.2662510000 
681.40 	 224.9877000 	 2.119225 	 -0.7928626000 	 -2.2640510000 
681.60 	 224.9877000 	 2.119225 	 -0.7966201000 	 -2.2672560000 
681.80 	 224.9908000 	 2.119225 	 -0.7953389000 	 -2.2670520000 
682.00 	 224.9908000 	 2.119225 	 -0.7925923000 	 -2.2639180000 
682.20 	 224.9908000 	 2.119225 	 -0.7961082000 	 -2.2669000000 
682.40 	 224.9877000 	 2.119225 	 -0.7959270000 	 -2.2676090000 
682.60 	 224.9829000 	 2.119250 	 -0.7925193000 	 -2.2641690000 
682.80 	 224.9829000 	 2.119250 	 -0.7960606000 	 -2.2662070000 
683.00 	 224.9797000 	 2.119275 	 -0.7975419000 	 -2.2679680000 
683.20 	 224.9797000 	 2.119275 	 -0.7931709000 	 -2.2648080000 
683.40 	 224.9829000 	 2.119275 	 -0.7943599000 	 -2.2653290000 
683.60 	 224.9829000 	 2.119275 	 -0.7968235000 	 -2.2681010000 
683.80 	 224.9877000 	 2.119300 	 -0.7931709000 	 -2.2650590000 
684.00 	 224.9908000 	 2.119350 	 -0.7940197000 	 -2.2649480000 
684.20 	 224.9908000 	 2.119350 	 -0.7972050000 	 -2.2682130000 
684.40 	 224.9924000 	 2.119325 	 -0.7938544000 	 -2.2658510000 
684.60 	 224.9956000 	 2.119325 	 -0.7933171000 	 -2.2644770000 
684.80 	 224.9908000 	 2.119325 	 -0.7969825000 	 -2.2678120000 
685.00 	 224.9908000 	 2.119325 	 -0.7948144000 	 -2.2664450000 
685.20 	 224.9908000 	 2.119325 	 -0.7928181000 	 -2.2642520000 
685.40 	 224.9908000 	 2.119325 	 -0.7965533000 	 -2.2672300000 
685.60 	 224.9956000 	 2.119325 	 -0.7956282000 	 -2.2673030000 
685.80 	 224.9956000 	 2.119325 	 -0.7926305000 	 -2.2641090000 
686.00 	 224.9956000 	 2.119325 	 -0.7957585000 	 -2.2664290000 
686.20 	 224.9988000 	 2.119325 	 -0.7961686000 	 -2.2677550000 
686.40 	 224.9988000 	 2.119325 	 -0.7927100000 	 -2.2642640000 
686.60 	 225.0036000 	 2.119325 	 -0.7955233000 	 -2.2663430000 
686.80 	 225.0036000 	 2.119325 	 -0.7965183000 	 -2.2679390000 
687.00 	 225.0036000 	 2.119325 	 -0.7927926000 	 -2.2644170000 
687.20 	 225.0036000 	 2.119325 	 -0.7949543000 	 -2.2658350000 
687.40 	 225.0020000 	 2.119325 	 -0.7970174000 	 -2.2681080000 
687.60 	 224.9988000 	 2.119325 	 -0.7932472000 	 -2.2651000000 
687.80 	 224.9956000 	 2.119325 	 -0.7938385000 	 -2.2650310000 
688.00 	 224.9908000 	 2.119325 	 -0.7970905000 	 -2.2682980000 
688.20 	 224.9877000 	 2.119325 	 -0.7939593000 	 -2.2660540000 
688.40 	 224.9877000 	 2.119325 	 -0.7932981000 	 -2.2644200000 
688.60 	 224.9877000 	 2.119325 	 -0.7971096000 	 -2.2678630000 
688.80 	 224.9877000 	 2.119350 	 -0.7949162000 	 -2.2667600000 
689.00 	 224.9877000 	 2.119350 	 -0.7928975000 	 -2.2641590000 
689.20 	 224.9877000 	 2.119375 	 -0.7969411000 	 -2.2675480000 
689.40 	 224.9877000 	 2.119400 	 -0.7950084000 	 -2.2669160000 
689.60 	 224.9877000 	 2.119375 	 -0.7928562000 	 -2.2641120000 
689.80 	 224.9877000 	 2.119375 	 -0.7963530000 	 -2.2669060000 
690.00 	 224.9893000 	 2.119400 	 -0.7959302000 	 -2.2674690000 
690.20 	 224.9877000 	 2.119425 	 -0.7928975000 	 -2.2641790000 
690.40 	 224.9877000 	 2.119425 	 -0.7959175000 	 -2.2665790000 
690.60 	 224.9829000 	 2.119425 	 -0.7963626000 	 -2.2677870000 
690.80 	 224.9829000 	 2.119425 	 -0.7930152000 	 -2.2642800000 
691.00 	 224.9829000 	 2.119450 	 -0.7955170000 	 -2.2658600000 
691.20 	 224.9797000 	 2.119475 	 -0.7970269000 	 -2.2681680000 
691.40 	 224.9829000 	 2.119500 	 -0.7932281000 	 -2.2648210000 
691.60 	 224.9829000 	 2.119475 	 -0.7948621000 	 -2.2653830000 
691.80 	 224.9829000 	 2.119475 	 -0.7973576000 	 -2.2682030000 
692.00 	 224.9829000 	 2.119500 	 -0.7936573000 	 -2.2652880000 
692.20 	 224.9829000 	 2.119525 	 -0.7944139000 	 -2.2648880000 
692.40 	 224.9829000 	 2.119550 	 -0.7975960000 	 -2.2681740000 
692.60 	 224.9829000 	 2.119525 	 -0.7950370000 	 -2.2656470000 
692.80 	 224.9877000 	 2.119525 	 -0.7945728000 	 -2.2643500000 
693.00 	 224.9877000 	 2.119550 	 -0.7975864000 	 -2.2679420000 
693.20 	 224.9877000 	 2.119575 	 -0.7951896000 	 -2.2663430000 
693.40 	 224.9877000 	 2.119600 	 -0.7935937000 	 -2.2642390000 
693.60 	 224.9877000 	 2.119575 	 -0.7970555000 	 -2.2675130000 
693.80 	 224.9877000 	 2.119575 	 -0.7956536000 	 -2.2671480000 
694.00 	 224.9877000 	 2.119600 	 -0.7929643000 	 -2.2642640000 
694.20 	 224.9877000 	 2.119625 	 -0.7964897000 	 -2.2670170000 
694.40 	 224.9877000 	 2.119625 	 -0.7965152000 	 -2.2677990000 
694.60 	 224.9893000 	 2.119625 	 -0.7928753000 	 -2.2645790000 
694.80 	 224.9877000 	 2.119625 	 -0.7956536000 	 -2.2662610000 
695.00 	 224.9877000 	 2.119625 	 -0.7966709000 	 -2.2681110000 
695.20 	 224.9908000 	 2.119625 	 -0.7928276000 	 -2.2646550000 
695.40 	 224.9956000 	 2.119625 	 -0.7950465000 	 -2.2658030000 
695.60 	 224.9988000 	 2.119625 	 -0.7968934000 	 -2.2681270000 
695.80 	 224.9988000 	 2.119625 	 -0.7930279000 	 -2.2650310000 
696.00 	 225.0036000 	 2.119625 	 -0.7947445000 	 -2.2656760000 
696.20 	 225.0036000 	 2.119625 	 -0.7970174000 	 -2.2682760000 
696.40 	 225.0036000 	 2.119625 	 -0.7933331000 	 -2.2651200000 
696.60 	 224.9988000 	 2.119625 	 -0.7942899000 	 -2.2651070000 
696.80 	 224.9956000 	 2.119625 	 -0.7972050000 	 -2.2682760000 
697.00 	 224.9924000 	 2.119625 	 -0.7937209000 	 -2.2655460000 
697.20 	 224.9893000 	 2.119625 	 -0.7938417000 	 -2.2646970000 
697.40 	 224.9861000 	 2.119650 	 -0.7971414000 	 -2.2680380000 
697.60 	 224.9829000 	 2.119675 	 -0.7942677000 	 -2.2661210000 
697.80 	 224.9813000 	 2.119675 	 -0.7933426000 	 -2.2642520000 
698.00 	 224.9797000 	 2.119675 	 -0.7971795000 	 -2.2678790000 
698.20 	 224.9829000 	 2.119675 	 -0.7954979000 	 -2.2667380000 
698.40 	 224.9877000 	 2.119700 	 -0.7935683000 	 -2.2643180000 
698.60 	 224.9877000 	 2.119725 	 -0.7974784000 	 -2.2675580000 
698.80 	 224.9908000 	 2.119750 	 -0.7957681000 	 -2.2670870000 
699.00 	 224.9877000 	 2.119725 	 -0.7931296000 	 -2.2642200000 
699.20 	 224.9877000 	 2.119725 	 -0.7970460000 	 -2.2673350000 
699.40 	 224.9877000 	 2.119725 	 -0.7959620000 	 -2.2673610000 
699.60 	 224.9877000 	 2.119725 	 -0.7929834000 	 -2.2643820000 
699.80 	 224.9908000 	 2.119750 	 -0.7965183000 	 -2.2668430000 
700.00 	 224.9908000 	 2.119775 	 -0.7967059000 	 -2.2678690000 
700.20 	 224.9956000 	 2.119800 	 -0.7931773000 	 -2.2643790000 
700.40 	 224.9988000 	 2.119800 	 -0.7955901000 	 -2.2660570000 
700.60 	 224.9956000 	 2.119775 	 -0.7970428000 	 -2.2681650000 
700.80 	 224.9956000 	 2.119775 	 -0.7932981000 	 -2.2648430000 
701.00 	 224.9908000 	 2.119775 	 -0.7950147000 	 -2.2655710000 
701.20 	 224.9908000 	 2.119775 	 -0.7972686000 	 -2.2681010000 
701.40 	 224.9908000 	 2.119775 	 -0.7932917000 	 -2.2651000000 
701.60 	 224.9940000 	 2.119775 	 -0.7946237000 	 -2.2652470000 
701.80 	 224.9956000 	 2.119775 	 -0.7976818000 	 -2.2683400000 
702.00 	 224.9956000 	 2.119775 	 -0.7941914000 	 -2.2655390000 
702.20 	 224.9908000 	 2.119775 	 -0.7942517000 	 -2.2648650000 
702.40 	 224.9908000 	 2.119775 	 -0.7975070000 	 -2.2682700000 
702.60 	 224.9877000 	 2.119775 	 -0.7945125000 	 -2.2661430000 
702.80 	 224.9845000 	 2.119775 	 -0.7936287000 	 -2.2644650000 
703.00 	 224.9829000 	 2.119775 	 -0.7974084000 	 -2.2678250000 
703.20 	 224.9797000 	 2.119775 	 -0.7949416000 	 -2.2665500000 
703.40 	 224.9797000 	 2.119775 	 -0.7934030000 	 -2.2643570000 
703.60 	 224.9797000 	 2.119800 	 -0.7971986000 	 -2.2674940000 
703.80 	 224.9749000 	 2.119825 	 -0.7955837000 	 -2.2672810000 
704.00 	 224.9797000 	 2.119825 	 -0.7928912000 	 -2.2641910000 
704.20 	 224.9797000 	 2.119850 	 -0.7962926000 	 -2.2668580000 
704.40 	 224.9797000 	 2.119850 	 -0.7964833000 	 -2.2678980000 
704.60 	 224.9797000 	 2.119875 	 -0.7930024000 	 -2.2645090000 
704.80 	 224.9797000 	 2.119875 	 -0.7955710000 	 -2.2660480000 
705.00 	 224.9797000 	 2.119875 	 -0.7998340000 	 -2.2683400000 
705.20 	 224.9797000 	 2.119900 	 -0.7959397000 	 -2.2649160000 
705.40 	 224.9797000 	 2.119925 	 -0.7976564000 	 -2.2652880000 
705.60 	 224.9797000 	 2.119950 	 -0.8004538000 	 -2.2684450000 
705.80 	 224.9797000 	 2.119950 	 -0.7949288000 	 -2.2653870000 
706.00 	 224.9829000 	 2.119925 	 -0.7957458000 	 -2.2648300000 
706.20 	 224.9877000 	 2.119925 	 -0.7988866000 	 -2.2681710000 
706.40 	 224.9908000 	 2.119975 	 -0.7954788000 	 -2.2661400000 
706.60 	 224.9908000 	 2.119975 	 -0.7946301000 	 -2.2645190000 
706.80 	 224.9908000 	 2.119975 	 -0.7977613000 	 -2.2680470000 
707.00 	 224.9877000 	 2.119975 	 -0.7953008000 	 -2.2669060000 
707.20 	 224.9877000 	 2.119975 	 -0.7934729000 	 -2.2643380000 
707.40 	 224.9877000 	 2.119975 	 -0.7970555000 	 -2.2674310000 
707.60 	 224.9877000 	 2.119975 	 -0.7959747000 	 -2.2675770000 
707.80 	 224.9908000 	 2.119975 	 -0.7930024000 	 -2.2643690000 
708.00 	 224.9956000 	 2.119975 	 -0.7962036000 	 -2.2666800000 
708.20 	 224.9988000 	 2.119975 	 -0.7967091000 	 -2.2681400000 
708.40 	 225.0036000 	 2.119975 	 -0.7930819000 	 -2.2647030000 
708.60 	 225.0036000 	 2.119975 	 -0.7953771000 	 -2.2659780000 
708.80 	 225.0036000 	 2.119975 	 -0.7973385000 	 -2.2683300000 
709.00 	 225.0036000 	 2.119975 	 -0.7932727000 	 -2.2649260000 
709.20 	 225.0020000 	 2.119975 	 -0.7947699000 	 -2.2654560000 
709.40 	 224.9988000 	 2.119975 	 -0.7975864000 	 -2.2684510000 
709.60 	 224.9988000 	 2.119975 	 -0.7939498000 	 -2.2657810000 
709.80 	 224.9972000 	 2.119975 	 -0.7938862000 	 -2.2648780000 
710.00 	 224.9988000 	 2.119975 	 -0.7973671000 	 -2.2682190000 
710.20 	 224.9956000 	 2.119975 	 -0.7946618000 	 -2.2663850000 
710.40 	 224.9956000 	 2.119975 	 -0.7933299000 	 -2.2644010000 
710.60 	 224.9908000 	 2.119975 	 -0.7973449000 	 -2.2678570000 
710.80 	 224.9877000 	 2.119975 	 -0.7956918000 	 -2.2671540000 
711.00 	 224.9877000 	 2.120000 	 -0.7932822000 	 -2.2643730000 
711.20 	 224.9829000 	 2.120025 	 -0.7966137000 	 -2.2668170000 
711.40 	 224.9829000 	 2.120025 	 -0.7968013000 	 -2.2679620000 
711.60 	 224.9829000 	 2.120025 	 -0.7932536000 	 -2.2647090000 
711.80 	 224.9877000 	 2.120025 	 -0.7956505000 	 -2.2658920000 
712.00 	 224.9877000 	 2.120050 	 -0.7976151000 	 -2.2683720000 
712.20 	 224.9877000 	 2.120075 	 -0.7939148000 	 -2.2655520000 
712.40 	 224.9877000 	 2.120100 	 -0.7944362000 	 -2.2649730000 
712.60 	 224.9877000 	 2.120075 	 -0.8032131000 	 -2.2682760000 
712.80 	 224.9877000 	 2.120075 	 -0.8008289000 	 -2.2663430000 
713.00 	 224.9877000 	 2.120075 	 -0.7992236000 	 -2.2644390000 
713.20 	 224.9877000 	 2.120100 	 -0.8030478000 	 -2.2679680000 
713.40 	 224.9877000 	 2.120125 	 -0.8015728000 	 -2.2670200000 
713.60 	 224.9877000 	 2.120150 	 -0.7988644000 	 -2.2641370000 
713.80 	 224.9877000 	 2.120150 	 -0.8029938000 	 -2.2672590000 
714.00 	 224.9877000 	 2.120125 	 -0.8032195000 	 -2.2680730000 
714.20 	 224.9908000 	 2.120150 	 -0.7993857000 	 -2.2645000000 
714.40 	 224.9908000 	 2.120175 	 -0.8016236000 	 -2.2662830000 
714.60 	 224.9956000 	 2.120200 	 -0.8037313000 	 -2.2684190000 
714.80 	 224.9972000 	 2.120175 	 -0.7994207000 	 -2.2650910000 
715.00 	 224.9988000 	 2.120175 	 -0.8008258000 	 -2.2659210000 
715.20 	 224.9956000 	 2.120175 	 -0.8034070000 	 -2.2684920000 
715.40 	 224.9956000 	 2.120175 	 -0.7996400000 	 -2.2652470000 
715.60 	 224.9908000 	 2.120175 	 -0.8001677000 	 -2.2651320000 
715.80 	 224.9877000 	 2.120175 	 -0.8035946000 	 -2.2685590000 
716.00 	 224.9829000 	 2.120175 	 -0.8002440000 	 -2.2660830000 
716.20 	 224.9797000 	 2.120175 	 -0.7995637000 	 -2.2645440000 
716.40 	 224.9797000 	 2.120175 	 -0.8032290000 	 -2.2682480000 
716.60 	 224.9797000 	 2.120175 	 -0.8012676000 	 -2.2669120000 
716.80 	 224.9749000 	 2.120200 	 -0.7988135000 	 -2.2643980000 
717.00 	 224.9749000 	 2.120225 	 -0.8025551000 	 -2.2675900000 
717.20 	 224.9749000 	 2.120250 	 -0.8020051000 	 -2.2676560000 
717.40 	 224.9749000 	 2.120250 	 -0.7986546000 	 -2.2643920000 
717.60 	 224.9749000 	 2.120300 	 -0.8016999000 	 -2.2668810000 
717.80 	 224.9749000 	 2.120300 	 -0.8023770000 	 -2.2682290000 
718.00 	 224.9749000 	 2.120325 	 -0.7986323000 	 -2.2647160000 
718.20 	 224.9765000 	 2.120350 	 -0.8010228000 	 -2.2662770000 
718.40 	 224.9797000 	 2.120350 	 -0.7996559000 	 -2.2684830000 
718.60 	 224.9829000 	 2.120375 	 -0.7957141000 	 -2.2650560000 
718.80 	 224.9845000 	 2.120400 	 -0.7972527000 	 -2.2657360000 
719.00 	 224.9877000 	 2.120375 	 -0.7979202000 	 -2.2685560000 
719.20 	 224.9908000 	 2.120375 	 -0.7938830000 	 -2.2656470000 
719.40 	 224.9956000 	 2.120375 	 -0.7945728000 	 -2.2651640000 
719.60 	 224.9988000 	 2.120375 	 -0.7976182000 	 -2.2684990000 
719.80 	 225.0036000 	 2.120375 	 -0.7941214000 	 -2.2659330000 
720.00 	 225.0067000 	 2.120400 	 -0.7942263000 	 -2.2648810000 
720.20 	 225.0067000 	 2.120375 	 -0.7977231000 	 -2.2682920000 
720.40 	 225.0115000 	 2.120375 	 -0.7949638000 	 -2.2666100000 
720.60 	 225.0115000 	 2.120375 	 -0.7935937000 	 -2.2646270000 
720.80 	 225.0147000 	 2.120375 	 -0.7974052000 	 -2.2678310000 
721.00 	 225.0131000 	 2.120375 	 -0.7953548000 	 -2.2669250000 
721.20 	 225.0147000 	 2.120375 	 -0.7935397000 	 -2.2645920000 
721.40 	 225.0115000 	 2.120375 	 -0.7971986000 	 -2.2676590000 
721.60 	 225.0083000 	 2.120375 	 -0.7960097000 	 -2.2675480000 
721.80 	 225.0036000 	 2.120375 	 -0.7931709000 	 -2.2643950000 
722.00 	 224.9988000 	 2.120375 	 -0.7965978000 	 -2.2670590000 
722.20 	 224.9956000 	 2.120375 	 -0.7968108000 	 -2.2681360000 
722.40 	 224.9956000 	 2.120375 	 -0.7933140000 	 -2.2647760000 
722.60 	 224.9877000 	 2.120375 	 -0.7960828000 	 -2.2665020000 
722.80 	 224.9861000 	 2.120375 	 -0.7970524000 	 -2.2683680000 
723.00 	 224.9797000 	 2.120375 	 -0.7933744000 	 -2.2650430000 
723.20 	 224.9749000 	 2.120375 	 -0.7953008000 	 -2.2657230000 
723.40 	 224.9749000 	 2.120400 	 -0.7976024000 	 -2.2684320000 
723.60 	 224.9749000 	 2.120425 	 -0.7940324000 	 -2.2655960000 
723.80 	 224.9797000 	 2.120450 	 -0.7943757000 	 -2.2650500000 
724.00 	 224.9813000 	 2.120475 	 -0.7977231000 	 -2.2684350000 
724.20 	 224.9829000 	 2.120500 	 -0.7948716000 	 -2.2664070000 
724.40 	 224.9908000 	 2.120475 	 -0.7943630000 	 -2.2647830000 
724.60 	 224.9908000 	 2.120475 	 -0.7978439000 	 -2.2680350000 
724.80 	 224.9908000 	 2.120475 	 -0.7955615000 	 -2.2666840000 
725.00 	 224.9908000 	 2.120475 	 -0.7941182000 	 -2.2646210000 
725.20 	 224.9956000 	 2.120475 	 -0.7978757000 	 -2.2677740000 
725.40 	 224.9924000 	 2.120475 	 -0.7962291000 	 -2.2672150000 
725.60 	 224.9908000 	 2.120475 	 -0.7936128000 	 -2.2644460000 
725.80 	 224.9908000 	 2.120475 	 -0.7971255000 	 -2.2671830000 
726.00 	 224.9908000 	 2.120475 	 -0.7968553000 	 -2.2679170000 
726.20 	 224.9908000 	 2.120475 	 -0.7936414000 	 -2.2645250000 
726.40 	 224.9908000 	 2.120475 	 -0.7965724000 	 -2.2665050000 
726.60 	 224.9908000 	 2.120475 	 -0.7972400000 	 -2.2681270000 
726.80 	 224.9908000 	 2.120475 	 -0.7938544000 	 -2.2650370000 
727.00 	 224.9908000 	 2.120475 	 -0.7955360000 	 -2.2655990000 
727.20 	 224.9908000 	 2.120475 	 -0.7978280000 	 -2.2684160000 
727.40 	 224.9829000 	 2.120475 	 -0.7944298000 	 -2.2657520000 
727.60 	 224.9797000 	 2.120500 	 -0.7943885000 	 -2.2648840000 
727.80 	 224.9749000 	 2.120500 	 -0.7979520000 	 -2.2681810000 
728.00 	 224.9718000 	 2.120525 	 -0.7953612000 	 -2.2666260000 
728.20 	 224.9670000 	 2.120550 	 -0.7940102000 	 -2.2646710000 
728.40 	 224.9638000 	 2.120575 	 -0.7976182000 	 -2.2678500000 
728.60 	 224.9638000 	 2.120600 	 -0.7959430000 	 -2.2672210000 
728.80 	 224.9591000 	 2.120625 	 -0.7936414000 	 -2.2644680000 
729.00 	 224.9591000 	 2.120650 	 -0.7972972000 	 -2.2674020000 
729.20 	 224.9591000 	 2.120700 	 -0.7965915000 	 -2.2676470000 
729.40 	 224.9638000 	 2.120725 	 -0.7933744000 	 -2.2645160000 
729.60 	 224.9638000 	 2.120750 	 -0.7968743000 	 -2.2670010000 
729.80 	 224.9670000 	 2.120775 	 -0.7970238000 	 -2.2679260000 
730.00 	 224.9749000 	 2.120800 	 -0.7935016000 	 -2.2647000000 
730.20 	 224.9813000 	 2.120825 	 -0.7961782000 	 -2.2664520000 
730.40 	 224.9893000 	 2.120825 	 -0.7973258000 	 -2.2683910000 
730.60 	 224.9956000 	 2.120825 	 -0.7940515000 	 -2.2653170000 
730.80 	 225.0036000 	 2.120825 	 -0.7956378000 	 -2.2655300000 
731.00 	 225.0115000 	 2.120825 	 -0.7981427000 	 -2.2684640000 
731.20 	 225.0147000 	 2.120825 	 -0.7945188000 	 -2.2656950000 
731.40 	 225.0226000 	 2.120825 	 -0.7948462000 	 -2.2651130000 
731.60 	 225.0242000 	 2.120825 	 -0.7980410000 	 -2.2684350000 
731.80 	 225.0306000 	 2.120825 	 -0.7949066000 	 -2.2661500000 
732.00 	 225.0306000 	 2.120825 	 -0.7944997000 	 -2.2648880000 
732.20 	 225.0274000 	 2.120825 	 -0.7978980000 	 -2.2681050000 
732.40 	 225.0258000 	 2.120825 	 -0.7955837000 	 -2.2669120000 
732.60 	 225.0226000 	 2.120825 	 -0.7939212000 	 -2.2644970000 
732.80 	 225.0226000 	 2.120825 	 -0.7976214000 	 -2.2677200000 
733.00 	 225.0179000 	 2.120775 	 -0.7965882000 	 -2.2674850000 
733.20 	 225.0179000 	 2.120775 	 -0.7936668000 	 -2.2644390000 
733.40 	 225.0179000 	 2.120775 	 -0.7972940000 	 -2.2671570000 
733.60 	 225.0179000 	 2.120775 	 -0.7969475000 	 -2.2678980000 
733.80 	 225.0179000 	 2.120750 	 -0.7935937000 	 -2.2645600000 
734.00 	 225.0179000 	 2.120725 	 -0.7967377000 	 -2.2668810000 
734.20 	 225.0179000 	 2.120725 	 -0.7971318000 	 -2.2682290000 
734.40 	 225.0179000 	 2.120725 	 -0.7937145000 	 -2.2647450000 
734.60 	 225.0147000 	 2.120725 	 -0.7964961000 	 -2.2666230000 
734.80 	 225.0131000 	 2.120700 	 -0.7973989000 	 -2.2683620000 
735.00 	 225.0115000 	 2.120675 	 -0.7936065000 	 -2.2648170000 
735.20 	 225.0067000 	 2.120675 	 -0.7959207000 	 -2.2660990000 
735.40 	 225.0036000 	 2.120675 	 -0.7976882000 	 -2.2685180000 
735.60 	 225.0036000 	 2.120675 	 -0.7942422000 	 -2.2655520000 
735.80 	 224.9988000 	 2.120675 	 -0.7948272000 	 -2.2652790000 
736.00 	 224.9972000 	 2.120675 	 -0.7981110000 	 -2.2685810000 
736.20 	 224.9956000 	 2.120675 	 -0.7946904000 	 -2.2661850000 
736.40 	 224.9956000 	 2.120675 	 -0.7944329000 	 -2.2648840000 
736.60 	 224.9908000 	 2.120675 	 -0.7978344000 	 -2.2681970000 
736.80 	 224.9877000 	 2.120675 	 -0.7955869000 	 -2.2666740000 
737.00 	 224.9829000 	 2.120675 	 -0.7942581000 	 -2.2646780000 
737.20 	 224.9829000 	 2.120675 	 -0.7976882000 	 -2.2679330000 
737.40 	 224.9829000 	 2.120675 	 -0.7962545000 	 -2.2673610000 
737.60 	 224.9829000 	 2.120675 	 -0.7936541000 	 -2.2646300000 
737.80 	 224.9829000 	 2.120675 	 -0.7972876000 	 -2.2672530000 
738.00 	 224.9829000 	 2.120675 	 -0.7968457000 	 -2.2678850000 
738.20 	 224.9829000 	 2.120675 	 -0.7936319000 	 -2.2646430000 
738.40 	 224.9797000 	 2.120675 	 -0.7965915000 	 -2.2668430000 
738.60 	 224.9797000 	 2.120675 	 -0.7968903000 	 -2.2680700000 
738.80 	 224.9797000 	 2.120675 	 -0.7936160000 	 -2.2645160000 
739.00 	 224.9749000 	 2.120700 	 -0.7964389000 	 -2.2665470000 
739.20 	 224.9749000 	 2.120725 	 -0.7973671000 	 -2.2683080000 
739.40 	 224.9749000 	 2.120725 	 -0.7935524000 	 -2.2648840000 
739.60 	 224.9718000 	 2.120775 	 -0.7961114000 	 -2.2661620000 
739.80 	 224.9749000 	 2.120775 	 -0.7977708000 	 -2.2685750000 
740.00 	 224.9749000 	 2.120800 	 -0.7938830000 	 -2.2653740000 
740.20 	 224.9749000 	 2.120825 	 -0.7952436000 	 -2.2657010000 
740.40 	 224.9797000 	 2.120825 	 -0.7979393000 	 -2.2686890000 
740.60 	 224.9797000 	 2.120875 	 -0.7946141000 	 -2.2659780000 
740.80 	 224.9765000 	 2.120875 	 -0.7942454000 	 -2.2649920000 
741.00 	 224.9749000 	 2.120900 	 -0.7978757000 	 -2.2683620000 
741.20 	 224.9734000 	 2.120900 	 -0.7951133000 	 -2.2666870000 
741.40 	 224.9670000 	 2.120900 	 -0.7937686000 	 -2.2646710000 
741.60 	 224.9654000 	 2.120925 	 -0.7975674000 	 -2.2680540000 
741.80 	 224.9638000 	 2.120950 	 -0.7956282000 	 -2.2671730000 
742.00 	 224.9638000 	 2.121000 	 -0.7933934000 	 -2.2646650000 
742.20 	 224.9638000 	 2.121025 	 -0.7971954000 	 -2.2675700000 
742.40 	 224.9670000 	 2.121050 	 -0.7965501000 	 -2.2680250000 
742.60 	 224.9718000 	 2.121075 	 -0.7933807000 	 -2.2645980000 
742.80 	 224.9749000 	 2.121100 	 -0.7965692000 	 -2.2669220000 
743.00 	 224.9797000 	 2.121100 	 -0.7969348000 	 -2.2683170000 
743.20 	 224.9797000 	 2.121125 	 -0.7933680000 	 -2.2646840000 
743.40 	 224.9829000 	 2.121150 	 -0.7960446000 	 -2.2662830000 
743.60 	 224.9877000 	 2.121125 	 -0.8019097000 	 -2.2686040000 
743.80 	 224.9908000 	 2.121125 	 -0.7978312000 	 -2.2652690000 
744.00 	 224.9956000 	 2.121125 	 -0.7989375000 	 -2.2654220000 
744.20 	 224.9988000 	 2.121125 	 -0.8019670000 	 -2.2686420000 
744.40 	 225.0067000 	 2.121125 	 -0.7986609000 	 -2.2660420000 
744.60 	 225.0115000 	 2.121125 	 -0.7982254000 	 -2.2647790000 
744.80 	 225.0147000 	 2.121125 	 -0.8019988000 	 -2.2684730000 
745.00 	 225.0179000 	 2.121125 	 -0.7998530000 	 -2.2670940000 
745.20 	 225.0226000 	 2.121125 	 -0.7976532000 	 -2.2643730000 
745.40 	 225.0226000 	 2.121125 	 -0.8012740000 	 -2.2676590000 
745.60 	 225.0226000 	 2.121125 	 -0.8007431000 	 -2.2679360000 
745.80 	 225.0179000 	 2.121125 	 -0.7974370000 	 -2.2645120000 
746.00 	 225.0179000 	 2.121125 	 -0.8005746000 	 -2.2669320000 
746.20 	 225.0147000 	 2.121125 	 -0.8015060000 	 -2.2685340000 
746.40 	 225.0115000 	 2.121125 	 -0.7974339000 	 -2.2648590000 
746.60 	 225.0115000 	 2.121125 	 -0.7993953000 	 -2.2659330000 
746.80 	 225.0067000 	 2.121125 	 -0.8020433000 	 -2.2688170000 
747.00 	 225.0067000 	 2.121125 	 -0.7983049000 	 -2.2655900000 
747.20 	 225.0067000 	 2.121125 	 -0.7987404000 	 -2.2652630000 
747.40 	 225.0067000 	 2.121125 	 -0.8020846000 	 -2.2685750000 
747.60 	 225.0067000 	 2.121125 	 -0.7989216000 	 -2.2663910000 
747.80 	 225.0067000 	 2.121125 	 -0.7978026000 	 -2.2648210000 
748.00 	 225.0067000 	 2.121125 	 -0.8018430000 	 -2.2684100000 
748.20 	 225.0067000 	 2.121125 	 -0.7996305000 	 -2.2670840000 
748.40 	 225.0067000 	 2.121125 	 -0.7975769000 	 -2.2646010000 
748.60 	 225.0067000 	 2.121125 	 -0.8014870000 	 -2.2678690000 
748.80 	 225.0067000 	 2.121125 	 -0.8005078000 	 -2.2676690000 
749.00 	 225.0067000 	 2.121125 	 -0.7975324000 	 -2.2644300000 
749.20 	 225.0036000 	 2.121125 	 -0.8010387000 	 -2.2675230000 
749.40 	 224.9988000 	 2.121125 	 -0.8008003000 	 -2.2680790000 
749.60 	 224.9988000 	 2.121125 	 -0.7974815000 	 -2.2645060000 
749.80 	 224.9956000 	 2.121125 	 -0.8005841000 	 -2.2669890000 
750.00 	 224.9956000 	 2.121125 	 -0.8012295000 	 -2.2682980000 
750.20 	 224.9956000 	 2.121125 	 -0.7974593000 	 -2.2647160000 
750.40 	 224.9940000 	 2.121125 	 -0.7999356000 	 -2.2665250000 
750.60 	 224.9908000 	 2.121125 	 -0.8017349000 	 -2.2685840000 
750.80 	 224.9877000 	 2.121125 	 -0.7977422000 	 -2.2651200000 
751.00 	 224.9861000 	 2.121125 	 -0.7992141000 	 -2.2658510000 
751.20 	 224.9861000 	 2.121125 	 -0.8020592000 	 -2.2686700000 
751.40 	 224.9829000 	 2.121125 	 -0.7984574000 	 -2.2657460000 
751.60 	 224.9829000 	 2.121125 	 -0.7983939000 	 -2.2648880000 
751.80 	 224.9829000 	 2.121125 	 -0.8019606000 	 -2.2684670000 
752.00 	 224.9797000 	 2.121125 	 -0.7996400000 	 -2.2669540000 
752.20 	 224.9797000 	 2.121125 	 -0.7976151000 	 -2.2645630000 
752.40 	 224.9749000 	 2.121125 	 -0.8015410000 	 -2.2679620000 
752.60 	 224.9749000 	 2.121150 	 -0.8002694000 	 -2.2676470000 
752.80 	 224.9749000 	 2.121175 	 -0.7971604000 	 -2.2644900000 
753.00 	 224.9718000 	 2.121200 	 -0.8004792000 	 -2.2670620000 
753.20 	 224.9718000 	 2.121225 	 -0.8010197000 	 -2.2682480000 
753.40 	 224.9718000 	 2.121225 	 -0.7970079000 	 -2.2646900000 
753.60 	 224.9670000 	 2.121250 	 -0.7995923000 	 -2.2666960000 
753.80 	 224.9670000 	 2.121275 	 -0.8008035000 	 -2.2684030000 
754.00 	 224.9670000 	 2.121300 	 -0.7970810000 	 -2.2650180000 
754.20 	 224.9670000 	 2.121325 	 -0.7987340000 	 -2.2658320000 
754.40 	 224.9670000 	 2.121350 	 -0.8013344000 	 -2.2686040000 
754.60 	 224.9670000 	 2.121350 	 -0.7975610000 	 -2.2655230000 
754.80 	 224.9718000 	 2.121375 	 -0.7978185000 	 -2.2650460000 
755.00 	 224.9749000 	 2.121400 	 -0.8015029000 	 -2.2686260000 
755.20 	 224.9829000 	 2.121425 	 -0.7984130000 	 -2.2665910000 
755.40 	 224.9877000 	 2.121450 	 -0.7970524000 	 -2.2648210000 
755.60 	 224.9956000 	 2.121425 	 -0.7979520000 	 -2.2683080000 
755.80 	 224.9988000 	 2.121425 	 -0.7960637000 	 -2.2675070000 
756.00 	 225.0036000 	 2.121425 	 -0.7936795000 	 -2.2646930000 
756.20 	 225.0036000 	 2.121425 	 -0.7973957000 	 -2.2676250000 
756.40 	 225.0036000 	 2.121425 	 -0.7968457000 	 -2.2680410000 
756.60 	 225.0036000 	 2.121425 	 -0.7935842000 	 -2.2647890000 
756.80 	 225.0036000 	 2.121425 	 -0.7966836000 	 -2.2669670000 
757.00 	 225.0036000 	 2.121425 	 -0.7974307000 	 -2.2684190000 
757.20 	 225.0036000 	 2.121425 	 -0.7937495000 	 -2.2649700000 
757.40 	 224.9988000 	 2.121425 	 -0.7960828000 	 -2.2664770000 
757.60 	 224.9988000 	 2.121425 	 -0.7979901000 	 -2.2685690000 
757.80 	 224.9956000 	 2.121425 	 -0.7940769000 	 -2.2654440000 
758.00 	 224.9956000 	 2.121425 	 -0.7954693000 	 -2.2656820000 
758.20 	 224.9972000 	 2.121425 	 -0.7979743000 	 -2.2687020000 
758.40 	 224.9956000 	 2.121425 	 -0.7948462000 	 -2.2661110000 
758.60 	 224.9924000 	 2.121425 	 -0.7948621000 	 -2.2653170000 
758.80 	 224.9908000 	 2.121425 	 -0.7981491000 	 -2.2685590000 
759.00 	 224.9877000 	 2.121425 	 -0.7950115000 	 -2.2665880000 
759.20 	 224.9877000 	 2.121425 	 -0.7941405000 	 -2.2649030000 
759.40 	 224.9829000 	 2.121450 	 -0.7980283000 	 -2.2680850000 
759.60 	 224.9877000 	 2.121475 	 -0.7960288000 	 -2.2673030000 
759.80 	 224.9877000 	 2.121475 	 -0.7937844000 	 -2.2647700000 
760.00 	 224.9877000 	 2.121500 	 -0.7978408000 	 -2.2679200000 
760.20 	 224.9908000 	 2.121475 	 -0.7971318000 	 -2.2677990000 
760.40 	 224.9877000 	 2.121475 	 -0.7938417000 	 -2.2647700000 
760.60 	 224.9877000 	 2.121500 	 -0.7967854000 	 -2.2671290000 
760.80 	 224.9861000 	 2.121525 	 -0.7974752000 	 -2.2684800000 
761.00 	 224.9797000 	 2.121550 	 -0.7939847000 	 -2.2652470000 
761.20 	 224.9749000 	 2.121525 	 -0.7962258000 	 -2.2662290000 
761.40 	 224.9718000 	 2.121550 	 -0.7981332000 	 -2.2688230000 
761.60 	 224.9702000 	 2.121575 	 -0.7944965000 	 -2.2658570000 
761.80 	 224.9670000 	 2.121600 	 -0.7952404000 	 -2.2655390000 
762.00 	 224.9702000 	 2.121600 	 -0.7984543000 	 -2.2687210000 
762.20 	 224.9718000 	 2.121650 	 -0.7949035000 	 -2.2661500000 
762.40 	 224.9749000 	 2.121650 	 -0.7948176000 	 -2.2652790000 
762.60 	 224.9797000 	 2.121675 	 -0.7982318000 	 -2.2685810000 
762.80 	 224.9829000 	 2.121700 	 -0.7953040000 	 -2.2666710000 
763.00 	 224.9829000 	 2.121700 	 -0.7951387000 	 -2.2649260000 
763.20 	 224.9877000 	 2.121700 	 -0.7993984000 	 -2.2685780000 
763.40 	 224.9877000 	 2.121725 	 -0.7963435000 	 -2.2669410000 
763.60 	 224.9908000 	 2.121725 	 -0.7951577000 	 -2.2649570000 
763.80 	 224.9956000 	 2.121750 	 -0.7988961000 	 -2.2681810000 
764.00 	 224.9956000 	 2.121725 	 -0.7963848000 	 -2.2673800000 
764.20 	 224.9988000 	 2.121725 	 -0.7943249000 	 -2.2648720000 
764.40 	 224.9988000 	 2.121725 	 -0.7978948000 	 -2.2676500000 
764.60 	 225.0036000 	 2.121725 	 -0.7976373000 	 -2.2683020000 
764.80 	 224.9988000 	 2.121725 	 -0.7942550000 	 -2.2651040000 
765.00 	 225.0036000 	 2.121725 	 -0.7972813000 	 -2.2669540000 
765.20 	 225.0036000 	 2.121725 	 -0.7980601000 	 -2.2687310000 
765.40 	 225.0036000 	 2.121725 	 -0.7945029000 	 -2.2653830000 
765.60 	 225.0067000 	 2.121725 	 -0.7963181000 	 -2.2661970000 
765.80 	 225.0099000 	 2.121725 	 -0.7985910000 	 -2.2688960000 
766.00 	 225.0115000 	 2.121725 	 -0.7949734000 	 -2.2659140000 
766.20 	 225.0115000 	 2.121725 	 -0.7954820000 	 -2.2655740000 
766.40 	 225.0115000 	 2.121725 	 -0.7986832000 	 -2.2687850000 
766.60 	 225.0067000 	 2.121725 	 -0.7953008000 	 -2.2665720000 
766.80 	 225.0036000 	 2.121725 	 -0.7950497000 	 -2.2650400000 
767.00 	 224.9956000 	 2.121725 	 -0.7984161000 	 -2.2683840000 
767.20 	 224.9956000 	 2.121725 	 -0.7966105000 	 -2.2675230000 
767.40 	 224.9908000 	 2.121725 	 -0.7943313000 	 -2.2648810000 
767.60 	 224.9908000 	 2.121725 	 -0.7978089000 	 -2.2676250000 
767.80 	 224.9908000 	 2.121725 	 -0.7975292000 	 -2.2682450000 
768.00 	 224.9956000 	 2.121725 	 -0.7942740000 	 -2.2651770000 
768.20 	 224.9956000 	 2.121725 	 -0.7971668000 	 -2.2670300000 
768.40 	 224.9908000 	 2.121725 	 -0.7982572000 	 -2.2688130000 
768.60 	 224.9893000 	 2.121725 	 -0.7946046000 	 -2.2655170000 
768.80 	 224.9877000 	 2.121725 	 -0.7962258000 	 -2.2661750000 
769.00 	 224.9829000 	 2.121725 	 -0.7985656000 	 -2.2688990000 
769.20 	 224.9797000 	 2.121725 	 -0.7953866000 	 -2.2663150000 
769.40 	 224.9797000 	 2.121750 	 -0.7953103000 	 -2.2652820000 
769.60 	 224.9749000 	 2.121750 	 -0.7986133000 	 -2.2688010000 
769.80 	 224.9749000 	 2.121775 	 -0.7958476000 	 -2.2670490000 
770.00 	 224.9797000 	 2.121775 	 -0.7947318000 	 -2.2652500000 
770.20 	 224.9829000 	 2.121800 	 -0.7983971000 	 -2.2684700000 
770.40 	 224.9829000 	 2.121825 	 -0.7965183000 	 -2.2675800000 
770.60 	 224.9877000 	 2.121825 	 -0.7942708000 	 -2.2649100000 
770.80 	 224.9877000 	 2.121825 	 -0.8004665000 	 -2.2676980000 
771.00 	 224.9877000 	 2.121825 	 -0.8002377000 	 -2.2683530000 
771.20 	 224.9877000 	 2.121850 	 -0.7949702000 	 -2.2650460000 
771.40 	 224.9893000 	 2.121875 	 -0.7980728000 	 -2.2672780000 
771.60 	 224.9893000 	 2.121900 	 -0.7987912000 	 -2.2687400000 
771.80 	 224.9893000 	 2.121875 	 -0.7942136000 	 -2.2651860000 
772.00 	 224.9908000 	 2.121875 	 -0.7969825000 	 -2.2668390000 
772.20 	 224.9908000 	 2.121875 	 -0.7982795000 	 -2.2690580000 
772.40 	 224.9908000 	 2.121875 	 -0.7944743000 	 -2.2656380000 
772.60 	 224.9908000 	 2.121875 	 -0.7961528000 	 -2.2663240000 
772.80 	 224.9893000 	 2.121875 	 -0.7986641000 	 -2.2689950000 
773.00 	 224.9877000 	 2.121875 	 -0.7952277000 	 -2.2664100000 
773.20 	 224.9829000 	 2.121875 	 -0.7952277000 	 -2.2654790000 
773.40 	 224.9829000 	 2.121875 	 -0.7990901000 	 -2.2688830000 
773.60 	 224.9797000 	 2.121925 	 -0.7964484000 	 -2.2666550000 
773.80 	 224.9797000 	 2.121925 	 -0.7958285000 	 -2.2650780000 
774.00 	 224.9797000 	 2.121925 	 -0.7993126000 	 -2.2684070000 
774.20 	 224.9797000 	 2.121925 	 -0.7970397000 	 -2.2676470000 
774.40 	 224.9829000 	 2.121950 	 -0.7952309000 	 -2.2650050000 
774.60 	 224.9829000 	 2.121950 	 -0.7983017000 	 -2.2678410000 
774.80 	 224.9829000 	 2.122000 	 -0.7973893000 	 -2.2683300000 
775.00 	 224.9829000 	 2.122000 	 -0.7946809000 	 -2.2650020000 
775.20 	 224.9861000 	 2.121975 	 -0.7978535000 	 -2.2675580000 
775.40 	 224.9829000 	 2.122000 	 -0.7982572000 	 -2.2685940000 
775.60 	 224.9829000 	 2.122000 	 -0.8010991000 	 -2.2651830000 
775.80 	 224.9829000 	 2.122025 	 -0.8034261000 	 -2.2668810000 
776.00 	 224.9797000 	 2.122025 	 -0.8054797000 	 -2.2690390000 
776.20 	 224.9797000 	 2.122025 	 -0.8017540000 	 -2.2656250000 
776.40 	 224.9813000 	 2.122050 	 -0.8026727000 	 -2.2659240000 
776.60 	 224.9797000 	 2.122050 	 -0.8059724000 	 -2.2692200000 
776.80 	 224.9829000 	 2.122075 	 -0.8023421000 	 -2.2664960000 
777.00 	 224.9829000 	 2.122075 	 -0.8020369000 	 -2.2658130000 
777.20 	 224.9877000 	 2.122075 	 -0.8059089000 	 -2.2691700000 
777.40 	 224.9908000 	 2.122100 	 -0.8028762000 	 -2.2668110000 
777.60 	 224.9956000 	 2.122100 	 -0.8020687000 	 -2.2654180000 
777.80 	 224.9972000 	 2.122125 	 -0.8059216000 	 -2.2689370000 
778.00 	 224.9988000 	 2.122150 	 -0.8034992000 	 -2.2674590000 
778.20 	 225.0036000 	 2.122125 	 -0.8005460000 	 -2.2651130000 
778.40 	 225.0036000 	 2.122125 	 -0.8045928000 	 -2.2684260000 
778.60 	 224.9988000 	 2.122125 	 -0.8032290000 	 -2.2681050000 
778.80 	 224.9956000 	 2.122125 	 -0.8003171000 	 -2.2648780000 
779.00 	 224.9956000 	 2.122125 	 -0.8039474000 	 -2.2677680000 
779.20 	 224.9956000 	 2.122125 	 -0.8041127000 	 -2.2686890000 
779.40 	 224.9924000 	 2.122125 	 -0.8003203000 	 -2.2652400000 
779.60 	 224.9908000 	 2.122125 	 -0.8030128000 	 -2.2671570000 
779.80 	 224.9908000 	 2.122125 	 -0.8047199000 	 -2.2691570000 
780.00 	 224.9908000 	 2.122125 	 -0.8005937000 	 -2.2654470000 
780.20 	 224.9908000 	 2.122125 	 -0.8024152000 	 -2.2666100000 
780.40 	 224.9908000 	 2.122125 	 -0.8048725000 	 -2.2691920000 
780.60 	 224.9877000 	 2.122125 	 -0.8010769000 	 -2.2659750000 
780.80 	 224.9877000 	 2.122125 	 -0.8017794000 	 -2.2660190000 
781.00 	 224.9829000 	 2.122125 	 -0.8050378000 	 -2.2691760000 
781.20 	 224.9829000 	 2.122125 	 -0.8015283000 	 -2.2666770000 
781.40 	 224.9877000 	 2.122125 	 -0.8011596000 	 -2.2654150000 
781.60 	 224.9829000 	 2.122150 	 -0.8049552000 	 -2.2691890000 
781.80 	 224.9829000 	 2.122150 	 -0.8023643000 	 -2.2673450000 
782.00 	 224.9797000 	 2.122175 	 -0.8004888000 	 -2.2650430000 
782.20 	 224.9797000 	 2.122200 	 -0.8045991000 	 -2.2686640000 
782.40 	 224.9797000 	 2.122175 	 -0.7999738000 	 -2.2676440000 
782.60 	 224.9797000 	 2.122175 	 -0.7976246000 	 -2.2651700000 
782.80 	 224.9797000 	 2.122200 	 -0.8009498000 	 -2.2681520000 
783.00 	 224.9829000 	 2.122225 	 -0.8001454000 	 -2.2684890000 
783.20 	 224.9829000 	 2.122225 	 -0.7970142000 	 -2.2650370000 
783.40 	 224.9877000 	 2.122225 	 -0.7991219000 	 -2.2676180000 
783.60 	 224.9877000 	 2.122225 	 -0.7997449000 	 -2.2687720000 
783.80 	 224.9877000 	 2.122250 	 -0.7964389000 	 -2.2654850000 
784.00 	 224.9829000 	 2.122275 	 -0.7989947000 	 -2.2670360000 
784.20 	 224.9797000 	 2.122300 	 -0.8006573000 	 -2.2691630000 
784.40 	 224.9797000 	 2.122275 	 -0.7960669000 	 -2.2661180000 
784.60 	 224.9797000 	 2.122275 	 -0.7972081000 	 -2.2660570000 
784.80 	 224.9797000 	 2.122300 	 -0.7998912000 	 -2.2690710000 
785.00 	 224.9797000 	 2.122325 	 -0.7967854000 	 -2.2670200000 
785.20 	 224.9829000 	 2.122325 	 -0.7959906000 	 -2.2654150000 
785.40 	 224.9829000 	 2.122325 	 -0.8002186000 	 -2.2690200000 
785.60 	 224.9877000 	 2.122350 	 -0.7976341000 	 -2.2674720000 
785.80 	 224.9877000 	 2.122350 	 -0.7958062000 	 -2.2654410000 
786.00 	 224.9877000 	 2.122375 	 -0.7996019000 	 -2.2687180000 
786.20 	 224.9877000 	 2.122400 	 -0.7977899000 	 -2.2681330000 
786.40 	 224.9877000 	 2.122375 	 -0.7966741000 	 -2.2652470000 
786.60 	 224.9829000 	 2.122375 	 -0.8006477000 	 -2.2682130000 
786.80 	 224.9829000 	 2.122400 	 -0.7992427000 	 -2.2686830000 
787.00 	 224.9797000 	 2.122425 	 -0.7960033000 	 -2.2651890000 
787.20 	 224.9797000 	 2.122450 	 -0.7989152000 	 -2.2676280000 
787.40 	 224.9797000 	 2.122425 	 -0.8053048000 	 -2.2690330000 
787.60 	 224.9797000 	 2.122450 	 -0.8013980000 	 -2.2657680000 
787.80 	 224.9829000 	 2.122450 	 -0.8035819000 	 -2.2672340000 
788.00 	 224.9829000 	 2.122475 	 -0.8054447000 	 -2.2695260000 
788.20 	 224.9908000 	 2.122475 	 -0.8014679000 	 -2.2659810000 
788.40 	 224.9956000 	 2.122475 	 -0.7978821000 	 -2.2664170000 
788.60 	 224.9988000 	 2.122475 	 -0.8007336000 	 -2.2694050000 
788.80 	 225.0036000 	 2.122475 	 -0.7972876000 	 -2.2670430000 
789.00 	 225.0067000 	 2.122475 	 -0.7972113000 	 -2.2661020000 
789.20 	 225.0067000 	 2.122475 	 -0.8005174000 	 -2.2692460000 
789.40 	 225.0067000 	 2.122475 	 -0.7980220000 	 -2.2677990000 
789.60 	 225.0036000 	 2.122475 	 -0.7962990000 	 -2.2657490000 
789.80 	 224.9988000 	 2.122475 	 -0.8000215000 	 -2.2686770000 
790.00 	 224.9908000 	 2.122475 	 -0.7986800000 	 -2.2684220000 
790.20 	 224.9877000 	 2.122475 	 -0.7962068000 	 -2.2656410000 
790.40 	 224.9829000 	 2.122475 	 -0.7997640000 	 -2.2685590000 
790.60 	 224.9829000 	 2.122475 	 -0.7990487000 	 -2.2688260000 
790.80 	 224.9797000 	 2.122500 	 -0.7976818000 	 -2.2654820000 
791.00 	 224.9797000 	 2.122525 	 -0.8009116000 	 -2.2678380000 
791.20 	 224.9829000 	 2.122550 	 -0.8018907000 	 -2.2694210000 
791.40 	 224.9829000 	 2.122525 	 -0.7974879000 	 -2.2661590000 
791.60 	 224.9829000 	 2.122525 	 -0.7992490000 	 -2.2670680000 
791.80 	 224.9877000 	 2.122550 	 -0.8021800000 	 -2.2695450000 
792.00 	 224.9877000 	 2.122575 	 -0.7984416000 	 -2.2667060000 
792.20 	 224.9877000 	 2.122575 	 -0.7991346000 	 -2.2664230000 
792.40 	 224.9893000 	 2.122575 	 -0.8016618000 	 -2.2696530000 
792.60 	 224.9908000 	 2.122575 	 -0.7982953000 	 -2.2672020000 
792.80 	 224.9908000 	 2.122575 	 -0.7980442000 	 -2.2662290000 
793.00 	 224.9908000 	 2.122575 	 -0.8014933000 	 -2.2694180000 
793.20 	 224.9877000 	 2.122575 	 -0.7987531000 	 -2.2678280000 
793.40 	 224.9877000 	 2.122600 	 -0.7963912000 	 -2.2658820000 
793.60 	 224.9877000 	 2.122625 	 -0.8001550000 	 -2.2689310000 
793.80 	 224.9845000 	 2.122650 	 -0.7984225000 	 -2.2683460000 
794.00 	 224.9861000 	 2.122625 	 -0.7959620000 	 -2.2656760000 
794.20 	 224.9829000 	 2.122625 	 -0.7995256000 	 -2.2683680000 
794.40 	 224.9797000 	 2.122650 	 -0.7996146000 	 -2.2689120000 
794.60 	 224.9829000 	 2.122650 	 -0.7954534000 	 -2.2657650000 
794.80 	 224.9829000 	 2.122675 	 -0.7982604000 	 -2.2675610000 
795.00 	 224.9877000 	 2.122700 	 -0.8000310000 	 -2.2693730000 
795.20 	 224.9877000 	 2.122675 	 -0.7978885000 	 -2.2657620000 
795.40 	 224.9908000 	 2.122675 	 -0.8001359000 	 -2.2668520000 
795.60 	 224.9908000 	 2.122675 	 -0.8020020000 	 -2.2692230000 
795.80 	 224.9908000 	 2.122675 	 -0.7983621000 	 -2.2663560000 
796.00 	 224.9908000 	 2.122675 	 -0.7992236000 	 -2.2661690000 
796.20 	 224.9908000 	 2.122675 	 -0.8021895000 	 -2.2693630000 
796.40 	 224.9908000 	 2.122675 	 -0.7990519000 	 -2.2667500000 
796.60 	 224.9956000 	 2.122675 	 -0.7986259000 	 -2.2657170000 
796.80 	 224.9956000 	 2.122675 	 -0.8019288000 	 -2.2690930000 
797.00 	 224.9956000 	 2.122675 	 -0.7997640000 	 -2.2677420000 
797.20 	 224.9924000 	 2.122675 	 -0.7980029000 	 -2.2656410000 
797.40 	 224.9908000 	 2.122675 	 -0.8017445000 	 -2.2686890000 
797.60 	 224.9877000 	 2.122700 	 -0.8008607000 	 -2.2683370000 
797.80 	 224.9877000 	 2.122700 	 -0.7981205000 	 -2.2655710000 
798.00 	 224.9877000 	 2.122725 	 -0.8013694000 	 -2.2681110000 
798.20 	 224.9877000 	 2.122725 	 -0.8015442000 	 -2.2688670000 
798.40 	 224.9877000 	 2.122725 	 -0.8014393000 	 -2.2652820000 
798.60 	 224.9829000 	 2.122725 	 -0.8042336000 	 -2.2674500000 
798.80 	 224.9829000 	 2.122750 	 -0.8053493000 	 -2.2692620000 
799.00 	 224.9797000 	 2.122775 	 -0.8015792000 	 -2.2658790000 
799.20 	 224.9749000 	 2.122800 	 -0.8029334000 	 -2.2664670000 
799.40 	 224.9749000 	 2.122800 	 -0.8039474000 	 -2.2693540000 
799.60 	 224.9670000 	 2.122800 	 -0.7994938000 	 -2.2663310000 
799.80 	 224.9670000 	 2.122825 	 -0.7998180000 	 -2.2661460000 
800.00 	 224.9638000 	 2.122850 	 -0.8030637000 	 -2.2693410000 
800.20 	 224.9670000 	 2.122875 	 -0.7999897000 	 -2.2668900000 
800.40 	 224.9718000 	 2.122900 	 -0.7992649000 	 -2.2655070000 
800.60 	 224.9718000 	 2.122900 	 -0.8029683000 	 -2.2691660000 
800.80 	 224.9797000 	 2.122925 	 -0.8004220000 	 -2.2672180000 
801.00 	 224.9797000 	 2.122925 	 -0.7989883000 	 -2.2655230000 
801.20 	 224.9829000 	 2.122950 	 -0.8025169000 	 -2.2688230000 
801.40 	 224.9813000 	 2.122975 	 -0.8007844000 	 -2.2678760000 
801.60 	 224.9797000 	 2.122975 	 -0.7976945000 	 -2.2652240000 
801.80 	 224.9829000 	 2.122975 	 -0.8013471000 	 -2.2682030000 
802.00 	 224.9829000 	 2.122975 	 -0.8010356000 	 -2.2686930000 
802.20 	 224.9877000 	 2.123000 	 -0.7978885000 	 -2.2656150000 
802.40 	 224.9908000 	 2.123025 	 -0.8007399000 	 -2.2674720000 
802.60 	 224.9988000 	 2.123050 	 -0.8022308000 	 -2.2691730000 
802.80 	 225.0036000 	 2.123025 	 -0.7980950000 	 -2.2660420000 
803.00 	 225.0036000 	 2.123025 	 -0.7999770000 	 -2.2669510000 
803.20 	 225.0052000 	 2.123025 	 -0.8018398000 	 -2.2694560000 
803.40 	 225.0052000 	 2.123025 	 -0.7979679000 	 -2.2664520000 
803.60 	 225.0036000 	 2.123025 	 -0.7991568000 	 -2.2664830000 
803.80 	 225.0036000 	 2.123025 	 -0.8018621000 	 -2.2694140000 
804.00 	 224.9988000 	 2.123025 	 -0.7983049000 	 -2.2667090000 
804.20 	 224.9988000 	 2.123025 	 -0.7985910000 	 -2.2660160000 
804.40 	 224.9988000 	 2.123025 	 -0.8019066000 	 -2.2693060000 
804.60 	 224.9988000 	 2.123025 	 -0.7992268000 	 -2.2676150000 
804.80 	 224.9988000 	 2.123025 	 -0.7979457000 	 -2.2656150000 
805.00 	 225.0004000 	 2.123025 	 -0.8017667000 	 -2.2690200000 
805.20 	 224.9988000 	 2.123025 	 -0.7998912000 	 -2.2681210000 
805.40 	 224.9988000 	 2.123025 	 -0.7977836000 	 -2.2655650000 
805.60 	 224.9956000 	 2.123025 	 -0.8010769000 	 -2.2684350000 
805.80 	 224.9956000 	 2.123025 	 -0.8008385000 	 -2.2688100000 
806.00 	 224.9956000 	 2.123025 	 -0.7975483000 	 -2.2656950000 
806.20 	 224.9956000 	 2.123025 	 -0.8004125000 	 -2.2674050000 
806.40 	 224.9956000 	 2.123025 	 -0.8013058000 	 -2.2693250000 
806.60 	 224.9908000 	 2.123025 	 -0.7978312000 	 -2.2660190000 
806.80 	 224.9908000 	 2.123025 	 -0.7996845000 	 -2.2668840000 
807.00 	 224.9908000 	 2.123025 	 -0.8018589000 	 -2.2694490000 
807.20 	 224.9908000 	 2.123025 	 -0.7983430000 	 -2.2666960000 
807.40 	 224.9908000 	 2.123025 	 -0.7990583000 	 -2.2666740000 
807.60 	 224.9908000 	 2.123025 	 -0.8017890000 	 -2.2692520000 
807.80 	 224.9908000 	 2.123025 	 -0.7984924000 	 -2.2667730000 
808.00 	 224.9877000 	 2.123025 	 -0.7986546000 	 -2.2661500000 
808.20 	 224.9829000 	 2.123025 	 -0.8020083000 	 -2.2692430000 
808.40 	 224.9813000 	 2.123025 	 -0.7991441000 	 -2.2673580000 
808.60 	 224.9797000 	 2.123025 	 -0.7982604000 	 -2.2658090000 
808.80 	 224.9718000 	 2.123050 	 -0.8014107000 	 -2.2691440000 
809.00 	 224.9718000 	 2.123075 	 -0.7990424000 	 -2.2678410000 
809.20 	 224.9670000 	 2.123100 	 -0.7973830000 	 -2.2656310000 
809.40 	 224.9654000 	 2.123125 	 -0.8008099000 	 -2.2684730000 
809.60 	 224.9638000 	 2.123150 	 -0.8003553000 	 -2.2686990000 
809.80 	 224.9638000 	 2.123150 	 -0.7974243000 	 -2.2656660000 
810.00 	 224.9670000 	 2.123200 	 -0.8004665000 	 -2.2678660000 
810.20 	 224.9670000 	 2.123225 	 -0.8007622000 	 -2.2690550000 
810.40 	 224.9718000 	 2.123250 	 -0.7972654000 	 -2.2658470000 
810.60 	 224.9749000 	 2.123275 	 -0.7995955000 	 -2.2671290000 
810.80 	 224.9797000 	 2.123275 	 -0.8014997000 	 -2.2694430000 
811.00 	 224.9829000 	 2.123275 	 -0.7974275000 	 -2.2664100000 
811.20 	 224.9908000 	 2.123300 	 -0.7990010000 	 -2.2665250000 
811.40 	 224.9956000 	 2.123325 	 -0.8019924000 	 -2.2693760000 
811.60 	 224.9988000 	 2.123325 	 -0.7986069000 	 -2.2669190000 
811.80 	 225.0036000 	 2.123325 	 -0.7979774000 	 -2.2659870000 
812.00 	 225.0036000 	 2.123325 	 -0.8013026000 	 -2.2691440000 
812.20 	 225.0036000 	 2.123325 	 -0.7989407000 	 -2.2678730000 
812.40 	 225.0036000 	 2.123325 	 -0.7970333000 	 -2.2655650000 
812.60 	 225.0036000 	 2.123325 	 -0.8007050000 	 -2.2685720000 
812.80 	 225.0036000 	 2.123325 	 -0.7996051000 	 -2.2684380000 
813.00 	 225.0036000 	 2.123325 	 -0.7969157000 	 -2.2655070000 
813.20 	 225.0067000 	 2.123325 	 -0.8000215000 	 -2.2679740000 
813.40 	 225.0067000 	 2.123325 	 -0.8004761000 	 -2.2691950000 
813.60 	 225.0067000 	 2.123325 	 -0.7970651000 	 -2.2660760000 
813.80 	 225.0067000 	 2.123325 	 -0.7989756000 	 -2.2670590000 
814.00 	 225.0115000 	 2.123325 	 -0.8010387000 	 -2.2693470000 
814.20 	 225.0115000 	 2.123325 	 -0.7974243000 	 -2.2667030000 
814.40 	 225.0115000 	 2.123325 	 -0.7979329000 	 -2.2661210000 
814.60 	 225.0147000 	 2.123325 	 -0.8010769000 	 -2.2694750000 
814.80 	 225.0147000 	 2.123325 	 -0.7984479000 	 -2.2676120000 
815.00 	 225.0147000 	 2.123325 	 -0.7969792000 	 -2.2656850000 
815.20 	 225.0179000 	 2.123325 	 -0.8009243000 	 -2.2688010000 
815.40 	 225.0147000 	 2.123325 	 -0.7996941000 	 -2.2686700000 
815.60 	 225.0131000 	 2.123325 	 -0.7965692000 	 -2.2658060000 
815.80 	 225.0083000 	 2.123325 	 -0.7994016000 	 -2.2676340000 
816.00 	 225.0067000 	 2.123325 	 -0.8007781000 	 -2.2694210000 
816.20 	 225.0067000 	 2.123325 	 -0.7969093000 	 -2.2661300000 
816.40 	 225.0036000 	 2.123325 	 -0.7986705000 	 -2.2669860000 
816.60 	 224.9988000 	 2.123325 	 -0.8008385000 	 -2.2695920000 
816.80 	 224.9956000 	 2.123325 	 -0.7973226000 	 -2.2665570000 
817.00 	 224.9956000 	 2.123325 	 -0.7979901000 	 -2.2664900000 
817.20 	 224.9908000 	 2.123325 	 -0.8010833000 	 -2.2696110000 
817.40 	 224.9908000 	 2.123325 	 -0.7979298000 	 -2.2674880000 
817.60 	 224.9893000 	 2.123325 	 -0.7970715000 	 -2.2657390000 
817.80 	 224.9877000 	 2.123325 	 -0.8011246000 	 -2.2691790000 
818.00 	 224.9861000 	 2.123325 	 -0.7990551000 	 -2.2683330000 
818.20 	 224.9829000 	 2.123325 	 -0.7969539000 	 -2.2656760000 
818.40 	 224.9829000 	 2.123325 	 -0.8004538000 	 -2.2685210000 
818.60 	 224.9829000 	 2.123325 	 -0.7996655000 	 -2.2686390000 
818.80 	 224.9797000 	 2.123325 	 -0.7965882000 	 -2.2655800000 
819.00 	 224.9797000 	 2.123325 	 -0.7995351000 	 -2.2678440000 
819.20 	 224.9797000 	 2.123325 	 -0.8002917000 	 -2.2693540000 
819.40 	 224.9797000 	 2.123325 	 -0.7966805000 	 -2.2660610000 
819.60 	 224.9749000 	 2.123325 	 -0.7992458000 	 -2.2671480000 
819.80 	 224.9734000 	 2.123350 	 -0.8016491000 	 -2.2695480000 
820.00 	 224.9670000 	 2.123375 	 -0.7979393000 	 -2.2667280000 
820.20 	 224.9638000 	 2.123400 	 -0.7984447000 	 -2.2663020000 
820.40 	 224.9622000 	 2.123425 	 -0.8016236000 	 -2.2694460000 
820.60 	 224.9591000 	 2.123475 	 -0.7986673000 	 -2.2674210000 
820.80 	 224.9591000 	 2.123500 	 -0.7979266000 	 -2.2660380000 
821.00 	 224.9591000 	 2.123525 	 -0.8014457000 	 -2.2693600000 
821.20 	 224.9559000 	 2.123550 	 -0.7993158000 	 -2.2680280000 
821.40 	 224.9575000 	 2.123575 	 -0.7976055000 	 -2.2658470000 
821.60 	 224.9559000 	 2.123625 	 -0.8013694000 	 -2.2687980000 
821.80 	 224.9559000 	 2.123650 	 -0.7998912000 	 -2.2685620000 
822.00 	 224.9559000 	 2.123675 	 -0.7972527000 	 -2.2656440000 
822.20 	 224.9559000 	 2.123700 	 -0.8001963000 	 -2.2679710000 
822.40 	 224.9559000 	 2.123725 	 -0.8007209000 	 -2.2691820000 
822.60 	 224.9511000 	 2.123775 	 -0.7971509000 	 -2.2659460000 
822.80 	 224.9559000 	 2.123800 	 -0.7993667000 	 -2.2672720000 
823.00 	 224.9559000 	 2.123825 	 -0.8012072000 	 -2.2696240000 
823.20 	 224.9591000 	 2.123875 	 -0.7974084000 	 -2.2663150000 
823.40 	 224.9606000 	 2.123900 	 -0.7985115000 	 -2.2666930000 
823.60 	 224.9591000 	 2.123925 	 -0.8014901000 	 -2.2696500000 
823.80 	 224.9591000 	 2.123950 	 -0.7979107000 	 -2.2669700000 
824.00 	 224.9638000 	 2.123975 	 -0.7979806000 	 -2.2660640000 
824.20 	 224.9654000 	 2.124025 	 -0.8011532000 	 -2.2691760000 
824.40 	 224.9718000 	 2.124050 	 -0.7988834000 	 -2.2680030000 
824.60 	 224.9749000 	 2.124050 	 -0.7970715000 	 -2.2657200000 
824.80 	 224.9829000 	 2.124075 	 -0.8006827000 	 -2.2686580000 
825.00 	 224.9829000 	 2.124075 	 -0.8003648000 	 -2.2687370000 
825.20 	 224.9908000 	 2.124075 	 -0.7988644000 	 -2.2656540000 
825.40 	 224.9956000 	 2.124075 	 -0.8015537000 	 -2.2677450000 
825.60 	 224.9956000 	 2.124075 	 -0.8023993000 	 -2.2692390000 
825.80 	 224.9988000 	 2.124075 	 -0.7987340000 	 -2.2659590000 
826.00 	 224.9956000 	 2.124075 	 -0.8011119000 	 -2.2671220000 
826.20 	 224.9908000 	 2.124075 	 -0.8028062000 	 -2.2694810000 
826.40 	 224.9829000 	 2.124075 	 -0.7990615000 	 -2.2664230000 
826.60 	 224.9813000 	 2.124100 	 -0.7979202000 	 -2.2665310000 
826.80 	 224.9797000 	 2.124125 	 -0.8009116000 	 -2.2696300000 
827.00 	 224.9749000 	 2.124150 	 -0.7975292000 	 -2.2669570000 
827.20 	 224.9797000 	 2.124125 	 -0.8003489000 	 -2.2663090000 
827.40 	 224.9829000 	 2.124150 	 -0.8013725000 	 -2.2696110000 
827.60 	 224.9877000 	 2.124175 	 -0.7983367000 	 -2.2674370000 
827.80 	 224.9908000 	 2.124200 	 -0.7975292000 	 -2.2659940000 
828.00 	 224.9908000 	 2.124175 	 -0.8029334000 	 -2.2693600000 
828.20 	 224.9877000 	 2.124175 	 -0.8004920000 	 -2.2680350000 
828.40 	 224.9829000 	 2.124175 	 -0.7984384000 	 -2.2655520000 
828.60 	 224.9797000 	 2.124175 	 -0.8022721000 	 -2.2687080000 
828.80 	 224.9765000 	 2.124200 	 -0.8020528000 	 -2.2687590000 
829.00 	 224.9749000 	 2.124225 	 -0.7989343000 	 -2.2658030000 
829.20 	 224.9749000 	 2.124250 	 -0.8027490000 	 -2.2684800000 
829.40 	 224.9734000 	 2.124250 	 -0.8027935000 	 -2.2694180000 
829.60 	 224.9749000 	 2.124275 	 -0.7991028000 	 -2.2657680000 
829.80 	 224.9749000 	 2.124300 	 -0.8016459000 	 -2.2674720000 
830.00 	 224.9749000 	 2.124325 	 -0.8032640000 	 -2.2695890000 
830.20 	 224.9718000 	 2.124350 	 -0.7992713000 	 -2.2663400000 
830.40 	 224.9686000 	 2.124350 	 -0.8001391000 	 -2.2665790000 
830.60 	 224.9670000 	 2.124375 	 -0.8035755000 	 -2.2696500000 
830.80 	 224.9654000 	 2.124400 	 -0.8001645000 	 -2.2669320000 
831.00 	 224.9670000 	 2.124425 	 -0.8002217000 	 -2.2660260000 
831.20 	 224.9670000 	 2.124450 	 -0.8038235000 	 -2.2696180000 
831.40 	 224.9718000 	 2.124475 	 -0.8007050000 	 -2.2674150000 
831.60 	 224.9749000 	 2.124500 	 -0.7997608000 	 -2.2659020000 
831.80 	 224.9781000 	 2.124500 	 -0.8043258000 	 -2.2694020000 
832.00 	 224.9829000 	 2.124525 	 -0.8016586000 	 -2.2678600000 
832.20 	 224.9877000 	 2.124550 	 -0.8001010000 	 -2.2655680000 
832.40 	 224.9956000 	 2.124525 	 -0.8078766000 	 -2.2691190000 
832.60 	 225.0004000 	 2.124525 	 -0.8064747000 	 -2.2685560000 
832.80 	 225.0115000 	 2.124525 	 -0.8034039000 	 -2.2656510000 
833.00 	 225.0179000 	 2.124525 	 -0.8069324000 	 -2.2683400000 
833.20 	 225.0226000 	 2.124525 	 -0.8073108000 	 -2.2693920000 
833.40 	 225.0306000 	 2.124525 	 -0.8038044000 	 -2.2659520000 
833.60 	 225.0338000 	 2.124525 	 -0.8055051000 	 -2.2671220000 
833.80 	 225.0338000 	 2.124525 	 -0.8078702000 	 -2.2698210000 
834.00 	 225.0338000 	 2.124525 	 -0.8041541000 	 -2.2664740000 
834.20 	 225.0306000 	 2.124525 	 -0.8049838000 	 -2.2665820000 
834.40 	 225.0258000 	 2.124525 	 -0.8079942000 	 -2.2696780000 
834.60 	 225.0226000 	 2.124500 	 -0.8047390000 	 -2.2670200000 
834.80 	 225.0226000 	 2.124475 	 -0.8044624000 	 -2.2662000000 
835.00 	 225.0179000 	 2.124475 	 -0.8082008000 	 -2.2696940000 
835.20 	 225.0179000 	 2.124475 	 -0.8052158000 	 -2.2677260000 
835.40 	 225.0179000 	 2.124450 	 -0.8036550000 	 -2.2656190000 
835.60 	 225.0179000 	 2.124425 	 -0.8075428000 	 -2.2689310000 
835.80 	 225.0210000 	 2.124425 	 -0.8068911000 	 -2.2690800000 
836.00 	 225.0226000 	 2.124425 	 -0.8034166000 	 -2.2656440000 
836.20 	 225.0226000 	 2.124425 	 -0.8061377000 	 -2.2677610000 
836.40 	 225.0210000 	 2.124400 	 -0.8076890000 	 -2.2695480000 
836.60 	 225.0226000 	 2.124375 	 -0.8039315000 	 -2.2663050000 
836.80 	 225.0179000 	 2.124375 	 -0.8051332000 	 -2.2668140000 
837.00 	 225.0163000 	 2.124375 	 -0.8079974000 	 -2.2699230000 
837.20 	 225.0147000 	 2.124375 	 -0.8043639000 	 -2.2668390000 
837.40 	 225.0083000 	 2.124375 	 -0.8044751000 	 -2.2664930000 
837.60 	 225.0036000 	 2.124375 	 -0.8080546000 	 -2.2696910000 
837.80 	 224.9956000 	 2.124375 	 -0.8053875000 	 -2.2677830000 
838.00 	 224.9908000 	 2.124375 	 -0.8037217000 	 -2.2657430000 
838.20 	 224.9877000 	 2.124350 	 -0.8075492000 	 -2.2692940000 
838.40 	 224.9829000 	 2.124375 	 -0.8061568000 	 -2.2682700000 
838.60 	 224.9829000 	 2.124375 	 -0.8035183000 	 -2.2656470000 
838.80 	 224.9829000 	 2.124375 	 -0.8068435000 	 -2.2683910000 
839.00 	 224.9797000 	 2.124375 	 -0.8073075000 	 -2.2693060000 
839.20 	 224.9797000 	 2.124375 	 -0.8035882000 	 -2.2656570000 
839.40 	 224.9749000 	 2.124375 	 -0.8056704000 	 -2.2671540000 
839.60 	 224.9749000 	 2.124375 	 -0.8079656000 	 -2.2698500000 
839.80 	 224.9749000 	 2.124375 	 -0.8042462000 	 -2.2664830000 
840.00 	 224.9734000 	 2.124375 	 -0.8046913000 	 -2.2664290000 
840.20 	 224.9749000 	 2.124375 	 -0.8080673000 	 -2.2697260000 
840.40 	 224.9718000 	 2.124400 	 -0.8046214000 	 -2.2669980000 
840.60 	 224.9718000 	 2.124425 	 -0.8040015000 	 -2.2659590000 
840.80 	 224.9718000 	 2.124450 	 -0.8078575000 	 -2.2696240000 
841.00 	 224.9670000 	 2.124475 	 -0.8056068000 	 -2.2680500000 
841.20 	 224.9638000 	 2.124475 	 -0.8036773000 	 -2.2655990000 
841.40 	 224.9670000 	 2.124525 	 -0.8074157000 	 -2.2690650000 
841.60 	 224.9670000 	 2.124525 	 -0.8066337000 	 -2.2689090000 
841.80 	 224.9670000 	 2.124575 	 -0.8033466000 	 -2.2656310000 
842.00 	 224.9718000 	 2.124575 	 -0.8062490000 	 -2.2679010000 
842.20 	 224.9781000 	 2.124600 	 -0.8076127000 	 -2.2696970000 
842.40 	 224.9797000 	 2.124625 	 -0.8037027000 	 -2.2661400000 
842.60 	 224.9797000 	 2.124625 	 -0.8016650000 	 -2.2670010000 
842.80 	 224.9797000 	 2.124650 	 -0.8080196000 	 -2.2698910000 
843.00 	 224.9749000 	 2.124650 	 -0.7995002000 	 -2.2670140000 
843.20 	 224.9749000 	 2.124675 	 -0.7991600000 	 -2.2664670000 
843.40 	 224.9749000 	 2.124700 	 -0.8021005000 	 -2.2696080000 
843.60 	 224.9797000 	 2.124725 	 -0.7992045000 	 -2.2678760000 
843.80 	 224.9829000 	 2.124725 	 -0.7983558000 	 -2.2659970000 
844.00 	 224.9893000 	 2.124725 	 -0.8035691000 	 -2.2691540000 
844.20 	 224.9956000 	 2.124725 	 -0.8019670000 	 -2.2688230000 
844.40 	 224.9956000 	 2.124725 	 -0.7992935000 	 -2.2658440000 
844.60 	 224.9988000 	 2.124725 	 -0.8032735000 	 -2.2686990000 
844.80 	 225.0036000 	 2.124725 	 -0.8031082000 	 -2.2692940000 
845.00 	 225.0036000 	 2.124725 	 -0.7997227000 	 -2.2660380000 
845.20 	 225.0036000 	 2.124725 	 -0.8024533000 	 -2.2679070000 
845.40 	 224.9988000 	 2.124725 	 -0.8032799000 	 -2.2697380000 
845.60 	 224.9956000 	 2.124725 	 -0.7996559000 	 -2.2663210000 
845.80 	 224.9956000 	 2.124725 	 -0.8014870000 	 -2.2673730000 
846.00 	 224.9908000 	 2.124725 	 -0.8035278000 	 -2.2698020000 
846.20 	 224.9956000 	 2.124725 	 -0.8000119000 	 -2.2668550000 
846.40 	 224.9956000 	 2.124725 	 -0.8011182000 	 -2.2668930000 
846.60 	 224.9956000 	 2.124725 	 -0.8040969000 	 -2.2699200000 
846.80 	 224.9956000 	 2.124725 	 -0.8009656000 	 -2.2675510000 
847.00 	 224.9908000 	 2.124725 	 -0.8007145000 	 -2.2663500000 
847.20 	 224.9908000 	 2.124725 	 -0.8042558000 	 -2.2696340000 
847.40 	 224.9877000 	 2.124750 	 -0.8013789000 	 -2.2683300000 
847.60 	 224.9829000 	 2.124775 	 -0.7986037000 	 -2.2659590000 
847.80 	 224.9797000 	 2.124775 	 -0.8024279000 	 -2.2691120000 
848.00 	 224.9749000 	 2.124775 	 -0.8011977000 	 -2.2690110000 
848.20 	 224.9718000 	 2.124800 	 -0.8006637000 	 -2.2660570000 
848.40 	 224.9702000 	 2.124825 	 -0.8038330000 	 -2.2686510000 
848.60 	 224.9670000 	 2.124850 	 -0.8041064000 	 -2.2694620000 
848.80 	 224.9718000 	 2.124875 	 -0.8006827000 	 -2.2661620000 
849.00 	 224.9718000 	 2.124900 	 -0.8029239000 	 -2.2677170000 
849.20 	 224.9718000 	 2.124900 	 -0.8050442000 	 -2.2697990000 
849.40 	 224.9749000 	 2.124925 	 -0.8014075000 	 -2.2666680000 
849.60 	 224.9749000 	 2.124950 	 -0.8025964000 	 -2.2670940000 
849.80 	 224.9797000 	 2.124950 	 -0.8051491000 	 -2.2698780000 
850.00 	 224.9797000 	 2.125000 	 -0.8021514000 	 -2.2675700000 
850.20 	 224.9829000 	 2.124975 	 -0.8025678000 	 -2.2664930000 
850.40 	 224.9829000 	 2.124975 	 -0.8050251000 	 -2.2696940000 
850.60 	 224.9877000 	 2.125000 	 -0.8025519000 	 -2.2683430000 
850.80 	 224.9956000 	 2.125000 	 -0.8043225000 	 -2.2659970000 
851.00 	 224.9988000 	 2.125025 	 -0.8081341000 	 -2.2690360000 
851.20 	 225.0036000 	 2.125025 	 -0.8074792000 	 -2.2692330000 
851.40 	 225.0067000 	 2.125025 	 -0.8026059000 	 -2.2658980000 
851.60 	 225.0067000 	 2.125025 	 -0.8060010000 	 -2.2685530000 
851.80 	 225.0131000 	 2.125025 	 -0.8063825000 	 -2.2697990000 
852.00 	 225.0147000 	 2.125025 	 -0.8027681000 	 -2.2662510000 
852.20 	 225.0179000 	 2.125025 	 -0.8056450000 	 -2.2683490000 
852.40 	 225.0195000 	 2.125025 	 -0.8074124000 	 -2.2702250000 
852.60 	 225.0179000 	 2.125025 	 -0.8033339000 	 -2.2666680000 
852.80 	 225.0179000 	 2.125025 	 -0.8044879000 	 -2.2673030000 
853.00 	 225.0179000 	 2.125025 	 -0.8073489000 	 -2.2702280000 
853.20 	 225.0147000 	 2.125025 	 -0.8036963000 	 -2.2671730000 
853.40 	 225.0131000 	 2.125025 	 -0.8040174000 	 -2.2666450000 
853.60 	 225.0115000 	 2.125025 	 -0.8073902000 	 -2.2701290000 
853.80 	 225.0115000 	 2.125025 	 -0.8046500000 	 -2.2682450000 
854.00 	 225.0099000 	 2.125025 	 -0.8029143000 	 -2.2660000000 
854.20 	 225.0067000 	 2.125025 	 -0.8068625000 	 -2.2695130000 
854.40 	 225.0036000 	 2.125025 	 -0.8059978000 	 -2.2694080000 
854.60 	 225.0036000 	 2.125025 	 -0.8027013000 	 -2.2659400000 
854.80 	 224.9988000 	 2.125025 	 -0.8059056000 	 -2.2684990000 
855.00 	 224.9956000 	 2.125025 	 -0.8068307000 	 -2.2700760000 
855.20 	 224.9908000 	 2.125025 	 -0.8030128000 	 -2.2663820000 
855.40 	 224.9877000 	 2.125025 	 -0.8051141000 	 -2.2679770000 
855.60 	 224.9877000 	 2.125025 	 -0.8071105000 	 -2.2702630000 
855.80 	 224.9893000 	 2.125025 	 -0.8031909000 	 -2.2668680000 
856.00 	 224.9908000 	 2.125025 	 -0.8047072000 	 -2.2674500000 
856.20 	 224.9956000 	 2.125025 	 -0.8075142000 	 -2.2702530000 
856.40 	 224.9988000 	 2.125025 	 -0.8036327000 	 -2.2673190000 
856.60 	 224.9988000 	 2.125025 	 -0.8037249000 	 -2.2667530000 
856.80 	 224.9988000 	 2.125025 	 -0.8072631000 	 -2.2702440000 
857.00 	 224.9988000 	 2.125025 	 -0.8043702000 	 -2.2679460000 
857.20 	 224.9956000 	 2.125025 	 -0.8032163000 	 -2.2662640000 
857.40 	 224.9956000 	 2.125025 	 -0.8073235000 	 -2.2700090000 
857.60 	 224.9908000 	 2.125025 	 -0.8052031000 	 -2.2687660000 
857.80 	 224.9893000 	 2.125025 	 -0.8029143000 	 -2.2661240000 
858.00 	 224.9877000 	 2.125025 	 -0.8067131000 	 -2.2692200000 
858.20 	 224.9877000 	 2.125025 	 -0.8061314000 	 -2.2696340000 
858.40 	 224.9877000 	 2.125025 	 -0.8027140000 	 -2.2660610000 
858.60 	 224.9877000 	 2.125025 	 -0.8059152000 	 -2.2686230000 
858.80 	 224.9877000 	 2.125025 	 -0.8066877000 	 -2.2698940000 
859.00 	 224.9877000 	 2.125025 	 -0.8028412000 	 -2.2663090000 
859.20 	 224.9877000 	 2.125025 	 -0.8050187000 	 -2.2677420000 
859.40 	 224.9877000 	 2.125025 	 -0.8073807000 	 -2.2702500000 
859.60 	 224.9797000 	 2.125025 	 -0.8033625000 	 -2.2670360000 
859.80 	 224.9749000 	 2.125025 	 -0.8040555000 	 -2.2669700000 
860.00 	 224.9749000 	 2.125050 	 -0.8073108000 	 -2.2702380000 
860.20 	 224.9718000 	 2.125050 	 -0.8023612000 	 -2.2677040000 
860.40 	 224.9718000 	 2.125075 	 -0.8017190000 	 -2.2665090000 
860.60 	 224.9718000 	 2.125100 	 -0.8057753000 	 -2.2702310000 
860.80 	 224.9718000 	 2.125125 	 -0.8028857000 	 -2.2684100000 
861.00 	 224.9718000 	 2.125150 	 -0.8016046000 	 -2.2664040000 
861.20 	 224.9718000 	 2.125150 	 -0.8056545000 	 -2.2696850000 
861.40 	 224.9749000 	 2.125175 	 -0.8046182000 	 -2.2692010000 
861.60 	 224.9749000 	 2.125200 	 -0.8020242000 	 -2.2662100000 
861.80 	 224.9749000 	 2.125250 	 -0.8051936000 	 -2.2691090000 
862.00 	 224.9749000 	 2.125250 	 -0.8060837000 	 -2.2701010000 
862.20 	 224.9797000 	 2.125250 	 -0.8022308000 	 -2.2664770000 
862.40 	 224.9829000 	 2.125275 	 -0.8050410000 	 -2.2683650000 
862.60 	 224.9829000 	 2.125275 	 -0.8067322000 	 -2.2705400000 
862.80 	 224.9877000 	 2.125275 	 -0.8048566000 	 -2.2670110000 
863.00 	 224.9877000 	 2.125300 	 -0.8060296000 	 -2.2677330000 
863.20 	 224.9908000 	 2.125325 	 -0.8090528000 	 -2.2707460000 
863.40 	 224.9956000 	 2.125350 	 -0.8052571000 	 -2.2675960000 
863.60 	 224.9956000 	 2.125325 	 -0.8002980000 	 -2.2672430000 
863.80 	 224.9988000 	 2.125325 	 -0.8034229000 	 -2.2703770000 
864.00 	 225.0036000 	 2.125325 	 -0.8005746000 	 -2.2686040000 
864.20 	 225.0067000 	 2.125325 	 -0.7994366000 	 -2.2667120000 
864.40 	 225.0067000 	 2.125325 	 -0.8030701000 	 -2.2698910000 
864.60 	 225.0067000 	 2.125325 	 -0.8013185000 	 -2.2692390000 
864.80 	 225.0067000 	 2.125325 	 -0.7992522000 	 -2.2665500000 
865.00 	 225.0036000 	 2.125325 	 -0.8028412000 	 -2.2693060000 
865.20 	 225.0036000 	 2.125325 	 -0.8022308000 	 -2.2696620000 
865.40 	 225.0036000 	 2.125325 	 -0.7989089000 	 -2.2666960000 
865.60 	 225.0067000 	 2.125325 	 -0.8018939000 	 -2.2686160000 
865.80 	 225.0099000 	 2.125325 	 -0.8030669000 	 -2.2703870000 
866.00 	 225.0115000 	 2.125325 	 -0.7994143000 	 -2.2671480000 
866.20 	 225.0179000 	 2.125325 	 -0.8007590000 	 -2.2675740000 
866.40 	 225.0179000 	 2.125325 	 -0.8034484000 	 -2.2704570000 
866.60 	 225.0179000 	 2.125325 	 -0.7998435000 	 -2.2676940000 
866.80 	 225.0179000 	 2.125325 	 -0.8002917000 	 -2.2671510000 
867.00 	 225.0147000 	 2.125325 	 -0.8033403000 	 -2.2703360000 
867.20 	 225.0083000 	 2.125325 	 -0.8001391000 	 -2.2679650000 
867.40 	 225.0036000 	 2.125325 	 -0.7999325000 	 -2.2667950000 
867.60 	 224.9956000 	 2.125325 	 -0.8033848000 	 -2.2701800000 
867.80 	 224.9940000 	 2.125325 	 -0.8009751000 	 -2.2686200000 
868.00 	 224.9908000 	 2.125325 	 -0.7993126000 	 -2.2665050000 
868.20 	 224.9908000 	 2.125325 	 -0.8029397000 	 -2.2697040000 
868.40 	 224.9908000 	 2.125325 	 -0.8019257000 	 -2.2697070000 
868.60 	 224.9908000 	 2.125325 	 -0.7991187000 	 -2.2666420000 
868.80 	 224.9908000 	 2.125325 	 -0.8022340000 	 -2.2688520000 
869.00 	 224.9956000 	 2.125325 	 -0.8028190000 	 -2.2703460000 
869.20 	 224.9956000 	 2.125325 	 -0.7991378000 	 -2.2667820000 
869.40 	 224.9940000 	 2.125325 	 -0.8014679000 	 -2.2680470000 
869.60 	 224.9908000 	 2.125325 	 -0.8033053000 	 -2.2703680000 
869.80 	 224.9908000 	 2.125325 	 -0.7995160000 	 -2.2672210000 
870.00 	 224.9908000 	 2.125325 	 -0.8007240000 	 -2.2675160000 
870.20 	 224.9829000 	 2.125325 	 -0.8033244000 	 -2.2705460000 
870.40 	 224.9829000 	 2.125325 	 -0.8001995000 	 -2.2679620000 
870.60 	 224.9813000 	 2.125325 	 -0.7999102000 	 -2.2671190000 
870.80 	 224.9781000 	 2.125325 	 -0.8034642000 	 -2.2704540000 
871.00 	 224.9749000 	 2.125325 	 -0.8003966000 	 -2.2684160000 
871.20 	 224.9718000 	 2.125325 	 -0.7996686000 	 -2.2666770000 
871.40 	 224.9718000 	 2.125350 	 -0.8045419000 	 -2.2700910000 
871.60 	 224.9670000 	 2.125375 	 -0.8023484000 	 -2.2688130000 
871.80 	 224.9702000 	 2.125400 	 -0.8005078000 	 -2.2665820000 
872.00 	 224.9718000 	 2.125425 	 -0.8039348000 	 -2.2694180000 
872.20 	 224.9718000 	 2.125450 	 -0.8032227000 	 -2.2698050000 
872.40 	 224.9749000 	 2.125450 	 -0.8014043000 	 -2.2666710000 
872.60 	 224.9749000 	 2.125475 	 -0.8046532000 	 -2.2688710000 
872.80 	 224.9749000 	 2.125500 	 -0.8055146000 	 -2.2701420000 
873.00 	 224.9749000 	 2.125525 	 -0.8017540000 	 -2.2669190000 
873.20 	 224.9718000 	 2.125525 	 -0.8042685000 	 -2.2681620000 
873.40 	 224.9718000 	 2.125550 	 -0.8060233000 	 -2.2704600000 
873.60 	 224.9702000 	 2.125575 	 -0.8022404000 	 -2.2674470000 
873.80 	 224.9718000 	 2.125600 	 -0.8031018000 	 -2.2676400000 
874.00 	 224.9749000 	 2.125625 	 -0.8056736000 	 -2.2703900000 
874.20 	 224.9813000 	 2.125650 	 -0.8025773000 	 -2.2678730000 
874.40 	 224.9845000 	 2.125625 	 -0.8024502000 	 -2.2673160000 
874.60 	 224.9908000 	 2.125650 	 -0.8060582000 	 -2.2704410000 
874.80 	 224.9956000 	 2.125675 	 -0.8030288000 	 -2.2684640000 
875.00 	 225.0036000 	 2.125700 	 -0.8019956000 	 -2.2667850000 
875.20 	 225.0099000 	 2.125675 	 -0.8054988000 	 -2.2700760000 
875.40 	 225.0147000 	 2.125675 	 -0.8041890000 	 -2.2695420000 
875.60 	 225.0226000 	 2.125675 	 -0.8014933000 	 -2.2666170000 
875.80 	 225.0258000 	 2.125675 	 -0.8051014000 	 -2.2697040000 
876.00 	 225.0306000 	 2.125675 	 -0.8045928000 	 -2.2700910000 
876.20 	 225.0274000 	 2.125675 	 -0.8012549000 	 -2.2667000000 
876.40 	 225.0258000 	 2.125675 	 -0.8044465000 	 -2.2690420000 
876.60 	 225.0226000 	 2.125675 	 -0.8051586000 	 -2.2705840000 
876.80 	 225.0210000 	 2.125625 	 -0.8014584000 	 -2.2669760000 
877.00 	 225.0179000 	 2.125625 	 -0.8040333000 	 -2.2684960000 
877.20 	 225.0179000 	 2.125625 	 -0.8056800000 	 -2.2709150000 
877.40 	 225.0210000 	 2.125625 	 -0.8016523000 	 -2.2673480000 
877.60 	 225.0226000 	 2.125600 	 -0.8029239000 	 -2.2677710000 
877.80 	 225.0258000 	 2.125575 	 -0.8059438000 	 -2.2708160000 
878.00 	 225.0258000 	 2.125575 	 -0.8024057000 	 -2.2681210000 
878.20 	 225.0258000 	 2.125550 	 -0.8022594000 	 -2.2672270000 
878.40 	 225.0226000 	 2.125525 	 -0.8057817000 	 -2.2704790000 
878.60 	 225.0179000 	 2.125525 	 -0.8030319000 	 -2.2687340000 
878.80 	 225.0147000 	 2.125525 	 -0.8016809000 	 -2.2666740000 
879.00 	 225.0115000 	 2.125500 	 -0.8055369000 	 -2.2704410000 
879.20 	 225.0147000 	 2.125475 	 -0.8034229000 	 -2.2691440000 
879.40 	 225.0147000 	 2.125475 	 -0.8015537000 	 -2.2667880000 
879.60 	 225.0147000 	 2.125475 	 -0.8054447000 	 -2.2700820000 
879.80 	 225.0163000 	 2.125475 	 -0.8041223000 	 -2.2697450000 
880.00 	 225.0179000 	 2.125450 	 -0.8011563000 	 -2.2666290000 
880.20 	 225.0179000 	 2.125425 	 -0.8047326000 	 -2.2694840000 
880.40 	 225.0226000 	 2.125425 	 -0.8049011000 	 -2.2704190000 
880.60 	 225.0195000 	 2.125425 	 -0.8012517000 	 -2.2669190000 
880.80 	 225.0179000 	 2.125425 	 -0.8037472000 	 -2.2685500000 
881.00 	 225.0131000 	 2.125400 	 -0.8056577000 	 -2.2708830000 
881.20 	 225.0067000 	 2.125375 	 -0.8018081000 	 -2.2674850000 
881.40 	 224.9988000 	 2.125375 	 -0.8031178000 	 -2.2679930000 
881.60 	 224.9956000 	 2.125375 	 -0.8058484000 	 -2.2708450000 
881.80 	 224.9908000 	 2.125350 	 -0.8021768000 	 -2.2678280000 
882.00 	 224.9908000 	 2.125375 	 -0.8025646000 	 -2.2673920000 
882.20 	 224.9908000 	 2.125375 	 -0.8058643000 	 -2.2708260000 
882.40 	 224.9877000 	 2.125375 	 -0.8030542000 	 -2.2688960000 
882.60 	 224.9877000 	 2.125375 	 -0.8016427000 	 -2.2668930000 
882.80 	 224.9877000 	 2.125375 	 -0.8055560000 	 -2.2702190000 
883.00 	 224.9877000 	 2.125375 	 -0.8039379000 	 -2.2693630000 
883.20 	 224.9829000 	 2.125375 	 -0.8013153000 	 -2.2666960000 
883.40 	 224.9829000 	 2.125375 	 -0.8052222000 	 -2.2698050000 
883.60 	 224.9797000 	 2.125375 	 -0.8043385000 	 -2.2699480000 
883.80 	 224.9797000 	 2.125375 	 -0.8012009000 	 -2.2667760000 
884.00 	 224.9797000 	 2.125375 	 -0.8049202000 	 -2.2696430000 
884.20 	 224.9797000 	 2.125375 	 -0.8049488000 	 -2.2703460000 
884.40 	 224.9749000 	 2.125375 	 -0.8014011000 	 -2.2669250000 
884.60 	 224.9718000 	 2.125425 	 -0.8039729000 	 -2.2688320000 
884.80 	 224.9670000 	 2.125425 	 -0.8055369000 	 -2.2707840000 
885.00 	 224.9654000 	 2.125450 	 -0.8018144000 	 -2.2675260000 
885.20 	 224.9670000 	 2.125475 	 -0.8030415000 	 -2.2677770000 
885.40 	 224.9638000 	 2.125500 	 -0.8058961000 	 -2.2709660000 
885.60 	 224.9670000 	 2.125525 	 -0.8022308000 	 -2.2681330000 
885.80 	 224.9670000 	 2.125550 	 -0.8022626000 	 -2.2671860000 
886.00 	 224.9718000 	 2.125575 	 -0.8058167000 	 -2.2705680000 
886.20 	 224.9718000 	 2.125575 	 -0.8031337000 	 -2.2688830000 
886.40 	 224.9718000 	 2.125600 	 -0.8016364000 	 -2.2669440000 
886.60 	 224.9718000 	 2.125625 	 -0.8055401000 	 -2.2704790000 
886.80 	 224.9718000 	 2.125650 	 -0.8037917000 	 -2.2694780000 
887.00 	 224.9718000 	 2.125675 	 -0.8012740000 	 -2.2665850000 
887.20 	 224.9686000 	 2.125675 	 -0.8051936000 	 -2.2700790000 
887.40 	 224.9670000 	 2.125700 	 -0.8040206000 	 -2.2697800000 
887.60 	 224.9638000 	 2.125725 	 -0.8013280000 	 -2.2667340000 
887.80 	 224.9638000 	 2.125750 	 -0.8049393000 	 -2.2697290000 
888.00 	 224.9638000 	 2.125775 	 -0.8048566000 	 -2.2702470000 
888.20 	 224.9670000 	 2.125825 	 -0.8010578000 	 -2.2668620000 
888.40 	 224.9670000 	 2.125825 	 -0.8043480000 	 -2.2692040000 
888.60 	 224.9702000 	 2.125850 	 -0.8051872000 	 -2.2706790000 
888.80 	 224.9718000 	 2.125875 	 -0.8014361000 	 -2.2671350000 
889.00 	 224.9749000 	 2.125900 	 -0.8036900000 	 -2.2688200000 
889.20 	 224.9797000 	 2.125900 	 -0.8054383000 	 -2.2708860000 
889.40 	 224.9797000 	 2.125925 	 -0.8017731000 	 -2.2676120000 
889.60 	 224.9829000 	 2.125950 	 -0.8034579000 	 -2.2679580000 
889.80 	 224.9845000 	 2.125925 	 -0.8043766000 	 -2.2709110000 
890.00 	 224.9877000 	 2.125950 	 -0.8031845000 	 -2.2683780000 
890.20 	 224.9956000 	 2.125975 	 -0.8029143000 	 -2.2674910000 
890.40 	 224.9988000 	 2.126000 	 -0.8063920000 	 -2.2710100000 
890.60 	 225.0004000 	 2.125975 	 -0.8044624000 	 -2.2689910000 
890.80 	 225.0067000 	 2.125975 	 -0.8032608000 	 -2.2670780000 
891.00 	 225.0115000 	 2.125975 	 -0.8072154000 	 -2.2708860000 
891.20 	 225.0115000 	 2.125975 	 -0.8050919000 	 -2.2694300000 
891.40 	 225.0147000 	 2.125975 	 -0.8031814000 	 -2.2670560000 
891.60 	 225.0179000 	 2.125975 	 -0.8070723000 	 -2.2704000000 
891.80 	 225.0226000 	 2.125975 	 -0.8058484000 	 -2.2700910000 
892.00 	 225.0226000 	 2.125975 	 -0.8028889000 	 -2.2670330000 
892.20 	 225.0226000 	 2.125975 	 -0.8063412000 	 -2.2696300000 
892.40 	 225.0179000 	 2.125975 	 -0.8066018000 	 -2.2706060000 
892.60 	 225.0147000 	 2.125975 	 -0.8029842000 	 -2.2671760000 
892.80 	 225.0115000 	 2.125975 	 -0.8059120000 	 -2.2692520000 
893.00 	 225.0067000 	 2.125975 	 -0.8070628000 	 -2.2710420000 
893.20 	 225.0067000 	 2.125975 	 -0.8032290000 	 -2.2673420000 
893.40 	 225.0036000 	 2.125975 	 -0.8051491000 	 -2.2685370000 
893.60 	 225.0036000 	 2.125975 	 -0.8077018000 	 -2.2713790000 
893.80 	 225.0052000 	 2.125975 	 -0.8039951000 	 -2.2682980000 
894.00 	 225.0036000 	 2.125975 	 -0.8039093000 	 -2.2675510000 
894.20 	 225.0036000 	 2.125975 	 -0.8078003000 	 -2.2711820000 
894.40 	 225.0036000 	 2.125975 	 -0.8047898000 	 -2.2690960000 
894.60 	 224.9988000 	 2.125975 	 -0.8035882000 	 -2.2673260000 
894.80 	 224.9988000 	 2.125975 	 -0.8073775000 	 -2.2708990000 
895.00 	 224.9988000 	 2.125975 	 -0.8052890000 	 -2.2696750000 
895.20 	 225.0036000 	 2.125975 	 -0.8032894000 	 -2.2671480000 
895.40 	 225.0036000 	 2.125975 	 -0.8072376000 	 -2.2704220000 
895.60 	 225.0020000 	 2.125975 	 -0.8063507000 	 -2.2703550000 
895.80 	 225.0020000 	 2.125975 	 -0.8029397000 	 -2.2669190000 
896.00 	 224.9956000 	 2.125975 	 -0.8062013000 	 -2.2694140000 
896.20 	 224.9956000 	 2.125975 	 -0.8071550000 	 -2.2709270000 
896.40 	 224.9908000 	 2.125975 	 -0.8031781000 	 -2.2672210000 
896.60 	 224.9877000 	 2.125975 	 -0.8054956000 	 -2.2687280000 
896.80 	 224.9877000 	 2.125975 	 -0.8074760000 	 -2.2711120000 
897.00 	 224.9877000 	 2.125975 	 -0.8035342000 	 -2.2678380000 
897.20 	 224.9877000 	 2.125975 	 -0.8045260000 	 -2.2679330000 
897.40 	 224.9845000 	 2.125975 	 -0.8078257000 	 -2.2711750000 
897.60 	 224.9829000 	 2.125975 	 -0.8045959000 	 -2.2687210000 
897.80 	 224.9797000 	 2.125975 	 -0.8038743000 	 -2.2672370000 
898.00 	 224.9797000 	 2.125975 	 -0.8075555000 	 -2.2708860000 
898.20 	 224.9797000 	 2.125975 	 -0.8056291000 	 -2.2697480000 
898.40 	 224.9749000 	 2.125975 	 -0.8032004000 	 -2.2669950000 
898.60 	 224.9781000 	 2.125975 	 -0.8072567000 	 -2.2704060000 
898.80 	 224.9749000 	 2.126000 	 -0.8063762000 	 -2.2703170000 
899.00 	 224.9797000 	 2.126025 	 -0.8029397000 	 -2.2669630000 
899.20 	 224.9797000 	 2.126050 	 -0.8058739000 	 -2.2691470000 
899.40 	 224.9797000 	 2.126025 	 -0.8042590000 	 -2.2710420000 
899.60 	 224.9765000 	 2.126050 	 -0.8053811000 	 -2.2677260000 
899.80 	 224.9797000 	 2.126075 	 -0.8069801000 	 -2.2682830000 
900.00 	 224.9797000 	 2.126075 	 -0.8097203000 	 -2.2713730000 
900.20 	 224.9813000 	 2.126075 	 -0.8012835000 	 -2.2687660000 
900.40 	 224.9829000 	 2.126100 	 -0.8033530000 	 -2.2682250000 
900.60 	 224.9829000 	 2.126125 	 -0.8068498000 	 -2.2717060000 
900.80 	 224.9829000 	 2.126150 	 -0.8032227000 	 -2.2689440000 
901.00 	 224.9861000 	 2.126125 	 -0.8052858000 	 -2.2682450000 
901.20 	 224.9829000 	 2.126125 	 -0.8092849000 	 -2.2718210000 
901.40 	 224.9829000 	 2.126150 	 -0.8055305000 	 -2.2697290000 
901.60 	 224.9829000 	 2.126175 	 -0.8044783000 	 -2.2680060000 
901.80 	 224.9829000 	 2.126200 	 -0.8079751000 	 -2.2711090000 
902.00 	 224.9813000 	 2.126175 	 -0.8039856000 	 -2.2706570000 
902.20 	 224.9797000 	 2.126175 	 -0.8003171000 	 -2.2677800000 
902.40 	 224.9797000 	 2.126200 	 -0.8035946000 	 -2.2702310000 
902.60 	 224.9797000 	 2.126225 	 -0.8038966000 	 -2.2714360000 
902.80 	 224.9797000 	 2.126250 	 -0.8005428000 	 -2.2680250000 
903.00 	 224.9797000 	 2.126225 	 -0.8026218000 	 -2.2698280000 
903.20 	 224.9797000 	 2.126225 	 -0.8040237000 	 -2.2721290000 
903.40 	 224.9797000 	 2.126250 	 -0.8053716000 	 -2.2688960000 
903.60 	 224.9813000 	 2.126275 	 -0.8061981000 	 -2.2691540000 
903.80 	 224.9829000 	 2.126275 	 -0.8091037000 	 -2.2720460000 
904.00 	 224.9877000 	 2.126300 	 -0.8055179000 	 -2.2698280000 
904.20 	 224.9908000 	 2.126275 	 -0.8051555000 	 -2.2686290000 
904.40 	 224.9908000 	 2.126275 	 -0.8085982000 	 -2.2717980000 
904.60 	 224.9956000 	 2.126275 	 -0.8067735000 	 -2.2706130000 
904.80 	 224.9956000 	 2.126275 	 -0.8043480000 	 -2.2683490000 
905.00 	 224.9956000 	 2.126275 	 -0.8079560000 	 -2.2710390000 
905.20 	 224.9956000 	 2.126275 	 -0.8073108000 	 -2.2712770000 
905.40 	 224.9956000 	 2.126275 	 -0.8044942000 	 -2.2684960000 
905.60 	 224.9956000 	 2.126275 	 -0.8073235000 	 -2.2704730000 
905.80 	 224.9956000 	 2.126275 	 -0.8081532000 	 -2.2719670000 
906.00 	 224.9972000 	 2.126275 	 -0.8046532000 	 -2.2687120000 
906.20 	 224.9988000 	 2.126275 	 -0.8063571000 	 -2.2696460000 
906.40 	 224.9988000 	 2.126275 	 -0.8086109000 	 -2.2721640000 
906.60 	 224.9988000 	 2.126275 	 -0.8051427000 	 -2.2694370000 
906.80 	 224.9988000 	 2.126275 	 -0.8054479000 	 -2.2690610000 
907.00 	 224.9988000 	 2.126275 	 -0.8085569000 	 -2.2720620000 
907.20 	 224.9956000 	 2.126275 	 -0.8057277000 	 -2.2699860000 
907.40 	 224.9956000 	 2.126275 	 -0.8048312000 	 -2.2686040000 
907.60 	 224.9956000 	 2.126275 	 -0.8083820000 	 -2.2718210000 
907.80 	 224.9908000 	 2.126275 	 -0.8065351000 	 -2.2705910000 
908.00 	 224.9956000 	 2.126275 	 -0.8044751000 	 -2.2682700000 
908.20 	 224.9956000 	 2.126275 	 -0.8077844000 	 -2.2713690000 
908.40 	 224.9956000 	 2.126275 	 -0.8070723000 	 -2.2710800000 
908.60 	 224.9956000 	 2.126275 	 -0.8042176000 	 -2.2682950000 
908.80 	 224.9908000 	 2.126275 	 -0.8074443000 	 -2.2709500000 
909.00 	 224.9877000 	 2.126275 	 -0.8076096000 	 -2.2716270000 
909.20 	 224.9829000 	 2.126300 	 -0.8041223000 	 -2.2683530000 
909.40 	 224.9829000 	 2.126325 	 -0.8065796000 	 -2.2700440000 
909.60 	 224.9797000 	 2.126325 	 -0.8080928000 	 -2.2719860000 
909.80 	 224.9797000 	 2.126350 	 -0.8044593000 	 -2.2688740000 
910.00 	 224.9797000 	 2.126325 	 -0.8038902000 	 -2.2693630000 
910.20 	 224.9749000 	 2.126350 	 -0.8089702000 	 -2.2719860000 
910.40 	 224.9749000 	 2.126375 	 -0.8055655000 	 -2.2693090000 
910.60 	 224.9749000 	 2.126400 	 -0.8057626000 	 -2.2690330000 
910.80 	 224.9749000 	 2.126425 	 -0.8088748000 	 -2.2720340000 
911.00 	 224.9749000 	 2.126450 	 -0.8062553000 	 -2.2702500000 
911.20 	 224.9749000 	 2.126450 	 -0.8050792000 	 -2.2683720000 
911.40 	 224.9797000 	 2.126475 	 -0.8086872000 	 -2.2715410000 
911.60 	 224.9797000 	 2.126475 	 -0.8069007000 	 -2.2707400000 
911.80 	 224.9797000 	 2.126500 	 -0.8047867000 	 -2.2683020000 
912.00 	 224.9829000 	 2.126500 	 -0.8084361000 	 -2.2714040000 
912.20 	 224.9877000 	 2.126525 	 -0.8076318000 	 -2.2711340000 
912.40 	 224.9893000 	 2.126550 	 -0.8047199000 	 -2.2683430000 
912.60 	 224.9908000 	 2.126525 	 -0.8054733000 	 -2.2705110000 
912.80 	 224.9956000 	 2.126525 	 -0.8058929000 	 -2.2718330000 
913.00 	 224.9956000 	 2.126525 	 -0.8026918000 	 -2.2685880000 
913.20 	 224.9988000 	 2.126525 	 -0.8046182000 	 -2.2699100000 
913.40 	 224.9988000 	 2.126525 	 -0.8066050000 	 -2.2720530000 
913.60 	 225.0036000 	 2.126525 	 -0.8030033000 	 -2.2689060000 
913.80 	 225.0036000 	 2.126525 	 -0.8043702000 	 -2.2696270000 
914.00 	 225.0036000 	 2.126525 	 -0.8065383000 	 -2.2721990000 
914.20 	 225.0036000 	 2.126525 	 -0.8029588000 	 -2.2691730000 
914.40 	 225.0067000 	 2.126525 	 -0.8037281000 	 -2.2690200000 
914.60 	 225.0067000 	 2.126525 	 -0.8067258000 	 -2.2721390000 
914.80 	 225.0036000 	 2.126525 	 -0.8035691000 	 -2.2699070000 
915.00 	 225.0067000 	 2.126525 	 -0.8016872000 	 -2.2686990000 
915.20 	 225.0036000 	 2.126525 	 -0.8057531000 	 -2.2721510000 
915.40 	 225.0036000 	 2.126525 	 -0.8032131000 	 -2.2704030000 
915.60 	 225.0036000 	 2.126525 	 -0.8015887000 	 -2.2683460000 
915.80 	 225.0020000 	 2.126525 	 -0.8051141000 	 -2.2716710000 
916.00 	 224.9988000 	 2.126525 	 -0.8035946000 	 -2.2711630000 
916.20 	 224.9956000 	 2.126525 	 -0.8015792000 	 -2.2682220000 
916.40 	 224.9956000 	 2.126525 	 -0.8051650000 	 -2.2710010000 
916.60 	 224.9908000 	 2.126525 	 -0.8049297000 	 -2.2716740000 
916.80 	 224.9893000 	 2.126525 	 -0.8018017000 	 -2.2684220000 
917.00 	 224.9908000 	 2.126525 	 -0.8045737000 	 -2.2701580000 
917.20 	 224.9877000 	 2.126525 	 -0.8057976000 	 -2.2721100000 
917.40 	 224.9908000 	 2.126550 	 -0.8001550000 	 -2.2689030000 
917.60 	 224.9908000 	 2.126575 	 -0.8018017000 	 -2.2694620000 
917.80 	 224.9956000 	 2.126575 	 -0.8042462000 	 -2.2722690000 
918.00 	 224.9956000 	 2.126575 	 -0.8004888000 	 -2.2693440000 
918.20 	 224.9956000 	 2.126575 	 -0.8041096000 	 -2.2688800000 
918.40 	 224.9988000 	 2.126575 	 -0.8068466000 	 -2.2720310000 
918.60 	 224.9956000 	 2.126575 	 -0.8038966000 	 -2.2700340000 
918.80 	 224.9956000 	 2.126575 	 -0.8033721000 	 -2.2687790000 
919.00 	 224.9908000 	 2.126575 	 -0.8068593000 	 -2.2718650000 
919.20 	 224.9877000 	 2.126575 	 -0.8047231000 	 -2.2707430000 
919.40 	 224.9877000 	 2.126575 	 -0.8031337000 	 -2.2684160000 
919.60 	 224.9829000 	 2.126575 	 -0.8067958000 	 -2.2715690000 
919.80 	 224.9797000 	 2.126575 	 -0.8057594000 	 -2.2711590000 
920.00 	 224.9797000 	 2.126575 	 -0.8027967000 	 -2.2682700000 
920.20 	 224.9797000 	 2.126600 	 -0.8067322000 	 -2.2706950000 
920.40 	 224.9829000 	 2.126625 	 -0.8069960000 	 -2.2717190000 
920.60 	 224.9829000 	 2.126625 	 -0.8034928000 	 -2.2686000000 
920.80 	 224.9845000 	 2.126625 	 -0.8058898000 	 -2.2699100000 
921.00 	 224.9861000 	 2.126625 	 -0.8078384000 	 -2.2722850000 
921.20 	 224.9829000 	 2.126650 	 -0.8040364000 	 -2.2692620000 
921.40 	 224.9797000 	 2.126675 	 -0.8050506000 	 -2.2693790000 
921.60 	 224.9749000 	 2.126700 	 -0.8080482000 	 -2.2722660000 
921.80 	 224.9797000 	 2.126675 	 -0.8061282000 	 -2.2699740000 
922.00 	 224.9813000 	 2.126675 	 -0.8057086000 	 -2.2687560000 
922.20 	 224.9845000 	 2.126700 	 -0.8089574000 	 -2.2719890000 
922.40 	 224.9877000 	 2.126725 	 -0.8063348000 	 -2.2702340000 
922.60 	 224.9908000 	 2.126725 	 -0.8054892000 	 -2.2686670000 
922.80 	 224.9956000 	 2.126725 	 -0.8094947000 	 -2.2719600000 
923.00 	 224.9956000 	 2.126725 	 -0.8072090000 	 -2.2706730000 
923.20 	 224.9956000 	 2.126725 	 -0.8052794000 	 -2.2684030000 
923.40 	 224.9956000 	 2.126725 	 -0.8087031000 	 -2.2712100000 
923.60 	 224.9908000 	 2.126725 	 -0.8082676000 	 -2.2714070000 
923.80 	 224.9893000 	 2.126725 	 -0.8051841000 	 -2.2684220000 
924.00 	 224.9877000 	 2.126725 	 -0.8077812000 	 -2.2703010000 
924.20 	 224.9829000 	 2.126725 	 -0.8088303000 	 -2.2720650000 
924.40 	 224.9829000 	 2.126725 	 -0.8053239000 	 -2.2686700000 
924.60 	 224.9797000 	 2.126750 	 -0.8073108000 	 -2.2697190000 
924.80 	 224.9797000 	 2.126775 	 -0.8092944000 	 -2.2720210000 
925.00 	 224.9797000 	 2.126775 	 -0.8058802000 	 -2.2691350000 
925.20 	 224.9813000 	 2.126800 	 -0.8064906000 	 -2.2692430000 
925.40 	 224.9797000 	 2.126775 	 -0.8094597000 	 -2.2721320000 
925.60 	 224.9829000 	 2.126800 	 -0.8060614000 	 -2.2697420000 
925.80 	 224.9845000 	 2.126825 	 -0.8059692000 	 -2.2687280000 
926.00 	 224.9829000 	 2.126850 	 -0.8092340000 	 -2.2720150000 
926.20 	 224.9829000 	 2.126825 	 -0.8072345000 	 -2.2704470000 
926.40 	 224.9829000 	 2.126825 	 -0.8054161000 	 -2.2682220000 
926.60 	 224.9829000 	 2.126850 	 -0.8090718000 	 -2.2715410000 
926.80 	 224.9829000 	 2.126875 	 -0.8075555000 	 -2.2709430000 
927.00 	 224.9845000 	 2.126900 	 -0.8050315000 	 -2.2684320000 
927.20 	 224.9877000 	 2.126875 	 -0.8085728000 	 -2.2707840000 
927.40 	 224.9877000 	 2.126875 	 -0.8086904000 	 -2.2715600000 
927.60 	 224.9908000 	 2.126900 	 -0.8053525000 	 -2.2682920000 
927.80 	 224.9908000 	 2.126925 	 -0.8080323000 	 -2.2701710000 
928.00 	 224.9908000 	 2.126950 	 -0.8093675000 	 -2.2720430000 
928.20 	 224.9908000 	 2.126925 	 -0.8058707000 	 -2.2688390000 
928.40 	 224.9908000 	 2.126925 	 -0.8071899000 	 -2.2692460000 
928.60 	 224.9908000 	 2.126925 	 -0.8097426000 	 -2.2721070000 
928.80 	 224.9972000 	 2.126925 	 -0.8064556000 	 -2.2692580000 
929.00 	 224.9972000 	 2.126925 	 -0.8063348000 	 -2.2686700000 
929.20 	 225.0036000 	 2.126925 	 -0.8096981000 	 -2.2718240000 
929.40 	 225.0067000 	 2.126925 	 -0.8075936000 	 -2.2704890000 
929.60 	 225.0067000 	 2.126925 	 -0.8058293000 	 -2.2681650000 
929.80 	 225.0067000 	 2.126925 	 -0.8093770000 	 -2.2714740000 
930.00 	 225.0036000 	 2.126925 	 -0.8080356000 	 -2.2708890000 
930.20 	 225.0036000 	 2.126925 	 -0.8053462000 	 -2.2680700000 
930.40 	 224.9988000 	 2.126925 	 -0.8084869000 	 -2.2706290000 
930.60 	 224.9956000 	 2.126925 	 -0.8088906000 	 -2.2714710000 
930.80 	 224.9908000 	 2.126925 	 -0.8055210000 	 -2.2682570000 
931.00 	 224.9877000 	 2.126925 	 -0.8080069000 	 -2.2702440000 
931.20 	 224.9877000 	 2.126925 	 -0.8090941000 	 -2.2718240000 
931.40 	 224.9829000 	 2.126925 	 -0.8054543000 	 -2.2685810000 
931.60 	 224.9829000 	 2.126925 	 -0.8075587000 	 -2.2698690000 
931.80 	 224.9829000 	 2.126925 	 -0.8095582000 	 -2.2720340000 
932.00 	 224.9877000 	 2.126950 	 -0.8057658000 	 -2.2688670000 
932.20 	 224.9877000 	 2.126975 	 -0.8063602000 	 -2.2689530000 
932.40 	 224.9908000 	 2.126975 	 -0.8095519000 	 -2.2720910000 
932.60 	 224.9956000 	 2.126975 	 -0.8066686000 	 -2.2698150000 
932.80 	 224.9988000 	 2.126975 	 -0.8053589000 	 -2.2686990000 
933.00 	 224.9988000 	 2.126975 	 -0.8087508000 	 -2.2719070000 
933.20 	 224.9988000 	 2.126975 	 -0.8070151000 	 -2.2707490000 
933.40 	 224.9988000 	 2.126975 	 -0.8048121000 	 -2.2685750000 
933.60 	 224.9988000 	 2.126975 	 -0.8084233000 	 -2.2713150000 
933.80 	 224.9956000 	 2.126975 	 -0.8073743000 	 -2.2712550000 
934.00 	 224.9956000 	 2.126975 	 -0.8046882000 	 -2.2683840000 
934.20 	 224.9956000 	 2.126975 	 -0.8080323000 	 -2.2711280000 
934.40 	 224.9908000 	 2.126975 	 -0.8078830000 	 -2.2716360000 
934.60 	 224.9877000 	 2.126975 	 -0.8047358000 	 -2.2686450000 
934.80 	 224.9829000 	 2.126975 	 -0.8073711000 	 -2.2704030000 
935.00 	 224.9829000 	 2.126975 	 -0.8086459000 	 -2.2722430000 
935.20 	 224.9829000 	 2.126975 	 -0.8049138000 	 -2.2690360000 
935.40 	 224.9829000 	 2.127000 	 -0.8064588000 	 -2.2699040000 
935.60 	 224.9829000 	 2.127025 	 -0.8089066000 	 -2.2725960000 
935.80 	 224.9829000 	 2.127025 	 -0.8054956000 	 -2.2697800000 
936.00 	 224.9829000 	 2.127050 	 -0.8053939000 	 -2.2689470000 
936.20 	 224.9829000 	 2.127025 	 -0.8098221000 	 -2.2720120000 
936.40 	 224.9829000 	 2.127050 	 -0.8071327000 	 -2.2705430000 
936.60 	 224.9829000 	 2.127075 	 -0.8055051000 	 -2.2684760000 
936.80 	 224.9813000 	 2.127100 	 -0.8090782000 	 -2.2715920000 
937.00 	 224.9813000 	 2.127075 	 -0.8078353000 	 -2.2713600000 
937.20 	 224.9829000 	 2.127075 	 -0.8051427000 	 -2.2686130000 
937.40 	 224.9829000 	 2.127100 	 -0.8085887000 	 -2.2714040000 
937.60 	 224.9829000 	 2.127125 	 -0.8083566000 	 -2.2718490000 
937.80 	 224.9877000 	 2.127150 	 -0.8048980000 	 -2.2688420000 
938.00 	 224.9861000 	 2.127125 	 -0.8072789000 	 -2.2703170000 
938.20 	 224.9829000 	 2.127125 	 -0.8087762000 	 -2.2725070000 
938.40 	 224.9829000 	 2.127150 	 -0.8051999000 	 -2.2693890000 
938.60 	 224.9829000 	 2.127175 	 -0.8059915000 	 -2.2695320000 
938.80 	 224.9797000 	 2.127175 	 -0.8087762000 	 -2.2724090000 
939.00 	 224.9797000 	 2.127175 	 -0.8067195000 	 -2.2700880000 
939.20 	 224.9797000 	 2.127175 	 -0.8059311000 	 -2.2689310000 
939.40 	 224.9797000 	 2.127200 	 -0.8093166000 	 -2.2723450000 
939.60 	 224.9829000 	 2.127225 	 -0.8069579000 	 -2.2709110000 
939.80 	 224.9861000 	 2.127225 	 -0.8054702000 	 -2.2688230000 
940.00 	 224.9877000 	 2.127225 	 -0.8090210000 	 -2.2720400000 
940.20 	 224.9877000 	 2.127225 	 -0.8074029000 	 -2.2713500000 
940.40 	 224.9877000 	 2.127250 	 -0.8054669000 	 -2.2687910000 
940.60 	 224.9877000 	 2.127275 	 -0.8089161000 	 -2.2713880000 
940.80 	 224.9908000 	 2.127300 	 -0.8086681000 	 -2.2720150000 
941.00 	 224.9908000 	 2.127275 	 -0.8049043000 	 -2.2688360000 
941.20 	 224.9956000 	 2.127275 	 -0.8072726000 	 -2.2706540000 
941.40 	 224.9956000 	 2.127275 	 -0.8085219000 	 -2.2725520000 
941.60 	 224.9956000 	 2.127275 	 -0.8050410000 	 -2.2693130000 
941.80 	 224.9956000 	 2.127275 	 -0.8061536000 	 -2.2698050000 
942.00 	 224.9924000 	 2.127275 	 -0.8089320000 	 -2.2727230000 
942.20 	 224.9956000 	 2.127275 	 -0.8057594000 	 -2.2701840000 
942.40 	 224.9956000 	 2.127275 	 -0.8053620000 	 -2.2689910000 
942.60 	 224.9988000 	 2.127275 	 -0.8089352000 	 -2.2725170000 
942.80 	 224.9988000 	 2.127275 	 -0.8065764000 	 -2.2709820000 
943.00 	 225.0036000 	 2.127275 	 -0.8048344000 	 -2.2686890000 
943.20 	 225.0036000 	 2.127275 	 -0.8083947000 	 -2.2716550000 
943.40 	 225.0036000 	 2.127275 	 -0.8077495000 	 -2.2718400000 
943.60 	 224.9988000 	 2.127275 	 -0.8047485000 	 -2.2688610000 
943.80 	 224.9956000 	 2.127275 	 -0.8074760000 	 -2.2708890000 
944.00 	 224.9908000 	 2.127275 	 -0.8083503000 	 -2.2723550000 
944.20 	 224.9877000 	 2.127275 	 -0.8049234000 	 -2.2691350000 
944.40 	 224.9829000 	 2.127275 	 -0.8067544000 	 -2.2703390000 
944.60 	 224.9829000 	 2.127275 	 -0.8087730000 	 -2.2726030000 
944.80 	 224.9797000 	 2.127300 	 -0.8050060000 	 -2.2697670000 
945.00 	 224.9797000 	 2.127325 	 -0.8056100000 	 -2.2693890000 
945.20 	 224.9749000 	 2.127325 	 -0.8086364000 	 -2.2724150000 
945.40 	 224.9718000 	 2.127350 	 -0.8061473000 	 -2.2708700000 
945.60 	 224.9718000 	 2.127350 	 -0.8053430000 	 -2.2688290000 
945.80 	 224.9670000 	 2.127375 	 -0.8087857000 	 -2.2719730000 
946.00 	 224.9670000 	 2.127400 	 -0.8075523000 	 -2.2714460000 
946.20 	 224.9718000 	 2.127425 	 -0.8050346000 	 -2.2687280000 
946.40 	 224.9749000 	 2.127450 	 -0.8082898000 	 -2.2715090000 
946.60 	 224.9797000 	 2.127450 	 -0.8083566000 	 -2.2718590000 
946.80 	 224.9829000 	 2.127475 	 -0.8047612000 	 -2.2688130000 
947.00 	 224.9908000 	 2.127500 	 -0.8078003000 	 -2.2708290000 
947.20 	 224.9924000 	 2.127475 	 -0.8088048000 	 -2.2723360000 
947.40 	 224.9940000 	 2.127475 	 -0.8050823000 	 -2.2689950000 
947.60 	 224.9956000 	 2.127475 	 -0.8073521000 	 -2.2703550000 
947.80 	 224.9956000 	 2.127475 	 -0.8091704000 	 -2.2723770000 
948.00 	 224.9972000 	 2.127475 	 -0.8055687000 	 -2.2695570000 
948.20 	 224.9988000 	 2.127475 	 -0.8064175000 	 -2.2695350000 
948.40 	 225.0067000 	 2.127475 	 -0.8095805000 	 -2.2724750000 
948.60 	 225.0115000 	 2.127475 	 -0.8068784000 	 -2.2707430000 
948.80 	 225.0115000 	 2.127475 	 -0.8055051000 	 -2.2688870000 
949.00 	 225.0115000 	 2.127475 	 -0.8089988000 	 -2.2720400000 
949.20 	 225.0115000 	 2.127475 	 -0.8075460000 	 -2.2713530000 
949.40 	 225.0052000 	 2.127475 	 -0.8050696000 	 -2.2687750000 
949.60 	 224.9988000 	 2.127475 	 -0.8085664000 	 -2.2716110000 
949.80 	 224.9988000 	 2.127475 	 -0.8079879000 	 -2.2718050000 
950.00 	 224.9956000 	 2.127475 	 -0.8050029000 	 -2.2688550000 
950.20 	 224.9956000 	 2.127475 	 -0.8082644000 	 -2.2711150000 
950.40 	 224.9988000 	 2.127475 	 -0.8087699000 	 -2.2722240000 
950.60 	 224.9988000 	 2.127475 	 -0.8053367000 	 -2.2691980000 
950.80 	 224.9988000 	 2.127475 	 -0.8069293000 	 -2.2700720000 
951.00 	 225.0020000 	 2.127475 	 -0.8093866000 	 -2.2725930000 
951.20 	 224.9988000 	 2.127475 	 -0.8058866000 	 -2.2700310000 
951.40 	 224.9956000 	 2.127475 	 -0.8059120000 	 -2.2692940000 
951.60 	 224.9924000 	 2.127475 	 -0.8091609000 	 -2.2724690000 
951.80 	 224.9908000 	 2.127475 	 -0.8068752000 	 -2.2707050000 
952.00 	 224.9956000 	 2.127475 	 -0.8052762000 	 -2.2689850000 
952.20 	 224.9988000 	 2.127475 	 -0.8089288000 	 -2.2721290000 
952.40 	 225.0036000 	 2.127475 	 -0.8075587000 	 -2.2713920000 
952.60 	 225.0036000 	 2.127475 	 -0.8049647000 	 -2.2687020000 
952.80 	 225.0036000 	 2.127475 	 -0.8084329000 	 -2.2714650000 
953.00 	 224.9988000 	 2.127475 	 -0.8083089000 	 -2.2719480000 
953.20 	 224.9956000 	 2.127475 	 -0.8049520000 	 -2.2688480000 
953.40 	 224.9924000 	 2.127475 	 -0.8076732000 	 -2.2708100000 
953.60 	 224.9908000 	 2.127475 	 -0.8086395000 	 -2.2724060000 
953.80 	 224.9877000 	 2.127475 	 -0.8051968000 	 -2.2691350000 
954.00 	 224.9877000 	 2.127475 	 -0.8070596000 	 -2.2702570000 
954.20 	 224.9861000 	 2.127500 	 -0.8091132000 	 -2.2727170000 
954.40 	 224.9829000 	 2.127500 	 -0.8048503000 	 -2.2695350000 
954.60 	 224.9845000 	 2.127525 	 -0.8054097000 	 -2.2697100000 
954.80 	 224.9861000 	 2.127525 	 -0.8081532000 	 -2.2726630000 
955.00 	 224.9829000 	 2.127550 	 -0.8034198000 	 -2.2700760000 
955.20 	 224.9797000 	 2.127525 	 -0.8062140000 	 -2.2691090000 
955.40 	 224.9797000 	 2.127550 	 -0.8096059000 	 -2.2723520000 
955.60 	 224.9749000 	 2.127575 	 -0.8071518000 	 -2.2708380000 
955.80 	 224.9749000 	 2.127600 	 -0.8057976000 	 -2.2689440000 
956.00 	 224.9749000 	 2.127600 	 -0.8093739000 	 -2.2720080000 
956.20 	 224.9797000 	 2.127625 	 -0.8083598000 	 -2.2713280000 
956.40 	 224.9813000 	 2.127650 	 -0.8054002000 	 -2.2686580000 
956.60 	 224.9829000 	 2.127625 	 -0.8084552000 	 -2.2708480000 
956.80 	 224.9877000 	 2.127650 	 -0.8090560000 	 -2.2720810000 
957.00 	 224.9877000 	 2.127675 	 -0.8055751000 	 -2.2688710000 
957.20 	 224.9877000 	 2.127700 	 -0.8078416000 	 -2.2705840000 
957.40 	 224.9877000 	 2.127675 	 -0.8093421000 	 -2.2726790000 
957.60 	 224.9877000 	 2.127675 	 -0.8054320000 	 -2.2697000000 
957.80 	 224.9893000 	 2.127700 	 -0.8070247000 	 -2.2702790000 
958.00 	 224.9893000 	 2.127725 	 -0.8093612000 	 -2.2729240000 
958.20 	 224.9908000 	 2.127750 	 -0.8060582000 	 -2.2704120000 
958.40 	 224.9877000 	 2.127725 	 -0.8064747000 	 -2.2700600000 
958.60 	 224.9877000 	 2.127725 	 -0.8097363000 	 -2.2731050000 
958.80 	 224.9829000 	 2.127725 	 -0.8075428000 	 -2.2716330000 
959.00 	 224.9829000 	 2.127725 	 -0.8058135000 	 -2.2698050000 
959.20 	 224.9797000 	 2.127750 	 -0.8096917000 	 -2.2729940000 
959.40 	 224.9829000 	 2.127775 	 -0.8081818000 	 -2.2720620000 
959.60 	 224.9861000 	 2.127775 	 -0.8057753000 	 -2.2694970000 
959.80 	 224.9877000 	 2.127800 	 -0.8090591000 	 -2.2724120000 
960.00 	 224.9908000 	 2.127775 	 -0.8084202000 	 -2.2728060000 
960.20 	 224.9956000 	 2.127775 	 -0.8053525000 	 -2.2697290000 
960.40 	 224.9940000 	 2.127775 	 -0.8083503000 	 -2.2717980000 
960.60 	 224.9877000 	 2.127775 	 -0.8089988000 	 -2.2731690000 
960.80 	 224.9813000 	 2.127775 	 -0.8054829000 	 -2.2698090000 
961.00 	 224.9749000 	 2.127800 	 -0.8074887000 	 -2.2708830000 
961.20 	 224.9718000 	 2.127825 	 -0.8096187000 	 -2.2733560000 
961.40 	 224.9638000 	 2.127850 	 -0.8059978000 	 -2.2703200000 
961.60 	 224.9670000 	 2.127875 	 -0.8067894000 	 -2.2705460000 
961.80 	 224.9670000 	 2.127900 	 -0.8095614000 	 -2.2733720000 
962.00 	 224.9670000 	 2.127900 	 -0.8068593000 	 -2.2711750000 
962.20 	 224.9670000 	 2.127925 	 -0.8059120000 	 -2.2699610000 
962.40 	 224.9638000 	 2.127950 	 -0.8094756000 	 -2.2731110000 
962.60 	 224.9591000 	 2.127950 	 -0.8073680000 	 -2.2719130000 
962.80 	 224.9559000 	 2.128000 	 -0.8053748000 	 -2.2697100000 
963.00 	 224.9511000 	 2.128025 	 -0.8085696000 	 -2.2725110000 
963.20 	 224.9495000 	 2.128075 	 -0.8082740000 	 -2.2727740000 
963.40 	 224.9511000 	 2.128125 	 -0.8050982000 	 -2.2697510000 
963.60 	 224.9527000 	 2.128150 	 -0.8079560000 	 -2.2717510000 
963.80 	 224.9591000 	 2.128200 	 -0.8090146000 	 -2.2731970000 
964.00 	 224.9591000 	 2.128225 	 -0.8055305000 	 -2.2701420000 
964.20 	 224.9670000 	 2.128250 	 -0.8071709000 	 -2.2709240000 
964.40 	 224.9718000 	 2.128275 	 -0.8093802000 	 -2.2735090000 
964.60 	 224.9749000 	 2.128300 	 -0.8059756000 	 -2.2706480000 
964.80 	 224.9813000 	 2.128300 	 -0.8059692000 	 -2.2700950000 
965.00 	 224.9877000 	 2.128325 	 -0.8092594000 	 -2.2731590000 
965.20 	 224.9908000 	 2.128350 	 -0.8067036000 	 -2.2713570000 
965.40 	 224.9956000 	 2.128325 	 -0.8052921000 	 -2.2696940000 
965.60 	 224.9988000 	 2.128325 	 -0.8088939000 	 -2.2728090000 
965.80 	 224.9988000 	 2.128325 	 -0.8074538000 	 -2.2722180000 
966.00 	 224.9988000 	 2.128325 	 -0.8047708000 	 -2.2696370000 
966.20 	 225.0036000 	 2.128325 	 -0.8085155000 	 -2.2724220000 
966.40 	 225.0036000 	 2.128325 	 -0.8080800000 	 -2.2727680000 
966.60 	 225.0036000 	 2.128325 	 -0.8048789000 	 -2.2695450000 
966.80 	 225.0036000 	 2.128325 	 -0.8075873000 	 -2.2718460000 
967.00 	 224.9988000 	 2.128325 	 -0.8087953000 	 -2.2732670000 
967.20 	 224.9988000 	 2.128325 	 -0.8050664000 	 -2.2702440000 
967.40 	 224.9956000 	 2.128325 	 -0.8067099000 	 -2.2710290000 
967.60 	 224.9956000 	 2.128325 	 -0.8088589000 	 -2.2736040000 
967.80 	 224.9908000 	 2.128325 	 -0.8055846000 	 -2.2706350000 
968.00 	 224.9877000 	 2.128325 	 -0.8057213000 	 -2.2702440000 
968.20 	 224.9829000 	 2.128325 	 -0.8087667000 	 -2.2734170000 
968.40 	 224.9797000 	 2.128325 	 -0.8058612000 	 -2.2711630000 
968.60 	 224.9765000 	 2.128350 	 -0.8056768000 	 -2.2700850000 
968.80 	 224.9749000 	 2.128375 	 -0.8091767000 	 -2.2734070000 
969.00 	 224.9749000 	 2.128375 	 -0.8068180000 	 -2.2720080000 
969.20 	 224.9718000 	 2.128400 	 -0.8050283000 	 -2.2698470000 
969.40 	 224.9749000 	 2.128425 	 -0.8086936000 	 -2.2728920000 
969.60 	 224.9718000 	 2.128450 	 -0.8074124000 	 -2.2726570000 
969.80 	 224.9749000 	 2.128450 	 -0.8045419000 	 -2.2698400000 
970.00 	 224.9734000 	 2.128475 	 -0.8077621000 	 -2.2723230000 
970.20 	 224.9797000 	 2.128500 	 -0.8082898000 	 -2.2735340000 
970.40 	 224.9797000 	 2.128525 	 -0.8046341000 	 -2.2701680000 
970.60 	 224.9797000 	 2.128525 	 -0.8069484000 	 -2.2713220000 
970.80 	 224.9829000 	 2.128525 	 -0.8084615000 	 -2.2737820000 
971.00 	 224.9829000 	 2.128525 	 -0.8047708000 	 -2.2707910000 
971.20 	 224.9829000 	 2.128550 	 -0.8052413000 	 -2.2709340000 
971.40 	 224.9877000 	 2.128575 	 -0.8078480000 	 -2.2738900000 
971.60 	 224.9908000 	 2.128600 	 -0.8046977000 	 -2.2715280000 
971.80 	 224.9988000 	 2.128575 	 -0.8033180000 	 -2.2704670000 
972.00 	 225.0004000 	 2.128575 	 -0.8067799000 	 -2.2738270000 
972.20 	 225.0052000 	 2.128575 	 -0.8043893000 	 -2.2723390000 
972.40 	 225.0067000 	 2.128575 	 -0.8026631000 	 -2.2701520000 
972.60 	 225.0067000 	 2.128575 	 -0.8066304000 	 -2.2731340000 
972.80 	 225.0115000 	 2.128575 	 -0.8051713000 	 -2.2727710000 
973.00 	 225.0115000 	 2.128575 	 -0.8026250000 	 -2.2701520000 
973.20 	 225.0115000 	 2.128575 	 -0.8059375000 	 -2.2726150000 
973.40 	 225.0115000 	 2.128575 	 -0.8057753000 	 -2.2734710000 
973.60 	 225.0067000 	 2.128575 	 -0.8024629000 	 -2.2700560000 
973.80 	 225.0067000 	 2.128575 	 -0.8052413000 	 -2.2721000000 
974.00 	 225.0020000 	 2.128575 	 -0.8064334000 	 -2.2738930000 
974.20 	 224.9988000 	 2.128575 	 -0.8027108000 	 -2.2706030000 
974.40 	 224.9908000 	 2.128575 	 -0.8043734000 	 -2.2713500000 
974.60 	 224.9908000 	 2.128575 	 -0.8065383000 	 -2.2738840000 
974.80 	 224.9877000 	 2.128575 	 -0.8028920000 	 -2.2711090000 
975.00 	 224.9908000 	 2.128575 	 -0.8037472000 	 -2.2710420000 
975.20 	 224.9908000 	 2.128575 	 -0.8067703000 	 -2.2739160000 
975.40 	 224.9956000 	 2.128575 	 -0.8033562000 	 -2.2714810000 
975.60 	 224.9972000 	 2.128575 	 -0.8036073000 	 -2.2705650000 
975.80 	 224.9988000 	 2.128575 	 -0.8068752000 	 -2.2738710000 
976.00 	 224.9956000 	 2.128575 	 -0.8039252000 	 -2.2719290000 
976.20 	 224.9956000 	 2.128575 	 -0.8032386000 	 -2.2704380000 
976.40 	 224.9908000 	 2.128575 	 -0.8065955000 	 -2.2737630000 
976.60 	 224.9877000 	 2.128575 	 -0.8043702000 	 -2.2724250000 
976.80 	 224.9829000 	 2.128575 	 -0.8026600000 	 -2.2701710000 
977.00 	 224.9829000 	 2.128600 	 -0.8064588000 	 -2.2732380000 
977.20 	 224.9829000 	 2.128600 	 -0.8051364000 	 -2.2729970000 
977.40 	 224.9829000 	 2.128625 	 -0.8025106000 	 -2.2699520000 
977.60 	 224.9877000 	 2.128650 	 -0.8058326000 	 -2.2725200000 
977.80 	 224.9908000 	 2.128625 	 -0.8097712000 	 -2.2735560000 
978.00 	 224.9908000 	 2.128625 	 -0.8063571000 	 -2.2702720000 
978.20 	 224.9908000 	 2.128625 	 -0.8088366000 	 -2.2718840000 
978.40 	 224.9893000 	 2.128625 	 -0.8102672000 	 -2.2738230000 
978.60 	 224.9877000 	 2.128625 	 -0.8068657000 	 -2.2708350000 
978.80 	 224.9877000 	 2.128650 	 -0.8084266000 	 -2.2711940000 
979.00 	 224.9877000 	 2.128675 	 -0.8111477000 	 -2.2740520000 
979.20 	 224.9877000 	 2.128700 	 -0.8078225000 	 -2.2713850000 
979.40 	 224.9877000 	 2.128675 	 -0.8077462000 	 -2.2707180000 
979.60 	 224.9877000 	 2.128675 	 -0.8110142000 	 -2.2740490000 
979.80 	 224.9908000 	 2.128700 	 -0.8084647000 	 -2.2725960000 
980.00 	 224.9908000 	 2.128725 	 -0.8070469000 	 -2.2706600000 
980.20 	 224.9908000 	 2.128750 	 -0.8106772000 	 -2.2738110000 
980.40 	 224.9908000 	 2.128725 	 -0.8092372000 	 -2.2731810000 
980.60 	 224.9956000 	 2.128725 	 -0.8067067000 	 -2.2705650000 
980.80 	 224.9956000 	 2.128725 	 -0.8099906000 	 -2.2732190000 
981.00 	 224.9988000 	 2.128725 	 -0.8099174000 	 -2.2740360000 
981.20 	 224.9956000 	 2.128725 	 -0.8066909000 	 -2.2709310000 
981.40 	 224.9956000 	 2.128725 	 -0.8088239000 	 -2.2721890000 
981.60 	 224.9908000 	 2.128725 	 -0.8107726000 	 -2.2744310000 
981.80 	 224.9877000 	 2.128725 	 -0.8072122000 	 -2.2713440000 
982.00 	 224.9877000 	 2.128725 	 -0.8080387000 	 -2.2715660000 
982.20 	 224.9829000 	 2.128725 	 -0.8107503000 	 -2.2743610000 
982.40 	 224.9829000 	 2.128725 	 -0.8078925000 	 -2.2720500000 
982.60 	 224.9829000 	 2.128725 	 -0.8075110000 	 -2.2710070000 
982.80 	 224.9829000 	 2.128750 	 -0.8106995000 	 -2.2741700000 
983.00 	 224.9797000 	 2.128750 	 -0.8085759000 	 -2.2731940000 
983.20 	 224.9749000 	 2.128775 	 -0.8066781000 	 -2.2707970000 
983.40 	 224.9749000 	 2.128800 	 -0.8103752000 	 -2.2738960000 
983.60 	 224.9718000 	 2.128800 	 -0.8097172000 	 -2.2733720000 
983.80 	 224.9718000 	 2.128825 	 -0.8068466000 	 -2.2707020000 
984.00 	 224.9749000 	 2.128850 	 -0.8100700000 	 -2.2731560000 
984.20 	 224.9749000 	 2.128875 	 -0.8104229000 	 -2.2740010000 
984.40 	 224.9749000 	 2.128900 	 -0.8070819000 	 -2.2709850000 
984.60 	 224.9765000 	 2.128900 	 -0.8090973000 	 -2.2720780000 
984.80 	 224.9813000 	 2.128900 	 -0.8109410000 	 -2.2743890000 
985.00 	 224.9797000 	 2.128925 	 -0.8075110000 	 -2.2714460000 
985.20 	 224.9829000 	 2.128950 	 -0.8081405000 	 -2.2712040000 
985.40 	 224.9877000 	 2.128925 	 -0.8106105000 	 -2.2742590000 
985.60 	 224.9908000 	 2.128925 	 -0.8079783000 	 -2.2724120000 
985.80 	 224.9924000 	 2.128925 	 -0.8069420000 	 -2.2708770000 
986.00 	 224.9908000 	 2.128925 	 -0.8104356000 	 -2.2739630000 
986.20 	 224.9956000 	 2.128925 	 -0.8091640000 	 -2.2734100000 
986.40 	 224.9956000 	 2.128925 	 -0.8063889000 	 -2.2706290000 
986.60 	 224.9956000 	 2.128925 	 -0.8093325000 	 -2.2729270000 
986.80 	 224.9988000 	 2.128925 	 -0.8101845000 	 -2.2742080000 
987.00 	 224.9988000 	 2.128925 	 -0.8067195000 	 -2.2713950000 
987.20 	 225.0036000 	 2.128925 	 -0.8082454000 	 -2.2721640000 
987.40 	 225.0036000 	 2.128925 	 -0.8105596000 	 -2.2746340000 
987.60 	 225.0036000 	 2.128925 	 -0.8071931000 	 -2.2718560000 
987.80 	 225.0036000 	 2.128925 	 -0.8072376000 	 -2.2714460000 
988.00 	 224.9988000 	 2.128925 	 -0.8103974000 	 -2.2742970000 
988.20 	 224.9988000 	 2.128925 	 -0.8081563000 	 -2.2727520000 
988.40 	 224.9972000 	 2.128925 	 -0.8067258000 	 -2.2708420000 
988.60 	 224.9956000 	 2.128925 	 -0.8101654000 	 -2.2737380000 
988.80 	 224.9908000 	 2.128925 	 -0.8092086000 	 -2.2738740000 
989.00 	 224.9908000 	 2.128925 	 -0.8063507000 	 -2.2707870000 
989.20 	 224.9908000 	 2.128925 	 -0.8095328000 	 -2.2732890000 
989.40 	 224.9877000 	 2.128950 	 -0.8098221000 	 -2.2740170000 
989.60 	 224.9845000 	 2.128975 	 -0.8066877000 	 -2.2710130000 
989.80 	 224.9877000 	 2.128975 	 -0.8090369000 	 -2.2726150000 
990.00 	 224.9877000 	 2.128975 	 -0.8102195000 	 -2.2744150000 
990.20 	 224.9956000 	 2.128975 	 -0.8073044000 	 -2.2713410000 
990.40 	 224.9956000 	 2.128975 	 -0.8086904000 	 -2.2721930000 
990.60 	 224.9988000 	 2.128975 	 -0.8106835000 	 -2.2746750000 
990.80 	 224.9956000 	 2.128975 	 -0.8073711000 	 -2.2719410000 
991.00 	 224.9956000 	 2.128975 	 -0.8080292000 	 -2.2717030000 
991.20 	 224.9956000 	 2.128975 	 -0.8109887000 	 -2.2746910000 
991.40 	 224.9908000 	 2.128975 	 -0.8078353000 	 -2.2721420000 
991.60 	 224.9877000 	 2.128975 	 -0.8074506000 	 -2.2711690000 
991.80 	 224.9845000 	 2.128975 	 -0.8107980000 	 -2.2745770000 
992.00 	 224.9829000 	 2.129000 	 -0.8087762000 	 -2.2728980000 
992.20 	 224.9829000 	 2.129025 	 -0.8073235000 	 -2.2709020000 
992.40 	 224.9829000 	 2.129050 	 -0.8107567000 	 -2.2741890000 
992.60 	 224.9829000 	 2.129025 	 -0.8100891000 	 -2.2736390000 
992.80 	 224.9829000 	 2.129025 	 -0.8073934000 	 -2.2706190000 
993.00 	 224.9813000 	 2.129050 	 -0.8109093000 	 -2.2739190000 
993.20 	 224.9829000 	 2.129075 	 -0.8105850000 	 -2.2741220000 
993.40 	 224.9813000 	 2.129100 	 -0.8073711000 	 -2.2707650000 
993.60 	 224.9829000 	 2.129075 	 -0.8103848000 	 -2.2732380000 
993.80 	 224.9829000 	 2.129075 	 -0.8112081000 	 -2.2746310000 
994.00 	 224.9829000 	 2.129100 	 -0.8073616000 	 -2.2714930000 
994.20 	 224.9877000 	 2.129125 	 -0.8090814000 	 -2.2724410000 
994.40 	 224.9908000 	 2.129150 	 -0.8112018000 	 -2.2750280000 
994.60 	 224.9988000 	 2.129125 	 -0.8034452000 	 -2.2721100000 
994.80 	 225.0036000 	 2.129125 	 -0.8042081000 	 -2.2719220000 
995.00 	 225.0067000 	 2.129125 	 -0.8069992000 	 -2.2750280000 
995.20 	 225.0115000 	 2.129125 	 -0.8036836000 	 -2.2727080000 
995.40 	 225.0115000 	 2.129125 	 -0.8033848000 	 -2.2715920000 
995.60 	 225.0115000 	 2.129125 	 -0.8070533000 	 -2.2748530000 
995.80 	 225.0115000 	 2.129125 	 -0.8046182000 	 -2.2734670000 
996.00 	 225.0036000 	 2.129125 	 -0.8029048000 	 -2.2710740000 
996.20 	 224.9988000 	 2.129125 	 -0.8064969000 	 -2.2742430000 
996.40 	 224.9956000 	 2.129125 	 -0.8053017000 	 -2.2740970000 
996.60 	 224.9908000 	 2.129125 	 -0.8025773000 	 -2.2711500000 
996.80 	 224.9940000 	 2.129125 	 -0.8060487000 	 -2.2738650000 
997.00 	 224.9956000 	 2.129125 	 -0.8058929000 	 -2.2745700000 
997.20 	 224.9988000 	 2.129125 	 -0.8026409000 	 -2.2713530000 
997.40 	 224.9988000 	 2.129125 	 -0.8055051000 	 -2.2732830000 
997.60 	 224.9972000 	 2.129125 	 -0.8063634000 	 -2.2748530000 
997.80 	 224.9956000 	 2.129125 	 -0.8025551000 	 -2.2715090000 
998.00 	 224.9956000 	 2.129125 	 -0.8049424000 	 -2.2728890000 
998.20 	 224.9956000 	 2.129125 	 -0.8066337000 	 -2.2751010000 
998.40 	 224.9956000 	 2.129125 	 -0.8028380000 	 -2.2717290000 
998.60 	 224.9956000 	 2.129125 	 -0.8043353000 	 -2.2722370000 
998.80 	 224.9908000 	 2.129125 	 -0.8069324000 	 -2.2749710000 
999.00 	 224.9908000 	 2.129125 	 -0.8034070000 	 -2.2723520000 
999.20 	 224.9877000 	 2.129125 	 -0.8037663000 	 -2.2715630000 
999.40 	 224.9877000 	 2.129125 	 -0.8069007000 	 -2.2749010000 
999.60 	 224.9845000 	 2.129125 	 -0.8040746000 	 -2.2730190000 
999.80 	 224.9877000 	 2.129125 	 -0.8032640000 	 -2.2712040000 
1000.00 	 224.9908000 	 2.129150 	 -0.8067290000 	 -2.2744660000 
1000.20 	 224.9956000 	 2.129175 	 -0.8051332000 	 -2.2741670000 
1000.40 	 224.9956000 	 2.129200 	 -0.8024788000 	 -2.2712230000 
1000.60 	 224.9956000 	 2.129175 	 -0.8062108000 	 -2.2742180000 
1000.80 	 224.9956000 	 2.129175 	 -0.8053684000 	 -2.2743030000 
1001.00 	 224.9956000 	 2.129175 	 -0.8024375000 	 -2.2712040000 
1001.20 	 224.9908000 	 2.129175 	 -0.8055274000 	 -2.2735630000 
1001.40 	 224.9829000 	 2.129175 	 -0.8061600000 	 -2.2746470000 
1001.60 	 224.9797000 	 2.129175 	 -0.8023612000 	 -2.2714200000 
1001.80 	 224.9749000 	 2.129175 	 -0.8050219000 	 -2.2730480000 
1002.00 	 224.9734000 	 2.129200 	 -0.8062649000 	 -2.2751240000 
1002.20 	 224.9734000 	 2.129225 	 -0.8026568000 	 -2.2720310000 
1002.40 	 224.9749000 	 2.129250 	 -0.8037154000 	 -2.2721700000 
1002.60 	 224.9797000 	 2.129275 	 -0.8064175000 	 -2.2752220000 
1002.80 	 224.9797000 	 2.129300 	 -0.8029811000 	 -2.2726350000 
1003.00 	 224.9829000 	 2.129275 	 -0.8034261000 	 -2.2719290000 
1003.20 	 224.9797000 	 2.129275 	 -0.8065923000 	 -2.2752220000 
1003.40 	 224.9797000 	 2.129300 	 -0.8036010000 	 -2.2732190000 
1003.60 	 224.9797000 	 2.129325 	 -0.8027554000 	 -2.2714460000 
1003.80 	 224.9829000 	 2.129325 	 -0.8063094000 	 -2.2747330000 
1004.00 	 224.9877000 	 2.129325 	 -0.8046882000 	 -2.2741630000 
1004.20 	 224.9908000 	 2.129325 	 -0.8021514000 	 -2.2713410000 
1004.40 	 224.9908000 	 2.129325 	 -0.8052413000 	 -2.2738490000 
1004.60 	 224.9956000 	 2.129325 	 -0.8056736000 	 -2.2750280000 
1004.80 	 224.9956000 	 2.129325 	 -0.8021132000 	 -2.2715250000 
1005.00 	 224.9956000 	 2.129325 	 -0.8044910000 	 -2.2728440000 
1005.20 	 224.9956000 	 2.129325 	 -0.8064683000 	 -2.2752950000 
1005.40 	 224.9956000 	 2.129325 	 -0.8026314000 	 -2.2721670000 
1005.60 	 224.9972000 	 2.129325 	 -0.8037217000 	 -2.2722660000 
1005.80 	 224.9988000 	 2.129325 	 -0.8066909000 	 -2.2753620000 
1006.00 	 224.9988000 	 2.129325 	 -0.8030351000 	 -2.2724910000 
1006.20 	 225.0036000 	 2.129325 	 -0.8033975000 	 -2.2718270000 
1006.40 	 224.9988000 	 2.129325 	 -0.8067163000 	 -2.2750950000 
1006.60 	 224.9956000 	 2.129325 	 -0.8037027000 	 -2.2732000000 
1006.80 	 224.9877000 	 2.129325 	 -0.8025201000 	 -2.2713470000 
1007.00 	 224.9829000 	 2.129350 	 -0.8065478000 	 -2.2747520000 
1007.20 	 224.9829000 	 2.129375 	 -0.8045228000 	 -2.2738680000 
1007.40 	 224.9797000 	 2.129375 	 -0.8024533000 	 -2.2713150000 
1007.60 	 224.9829000 	 2.129375 	 -0.8062840000 	 -2.2743890000 
1007.80 	 224.9829000 	 2.129375 	 -0.8056068000 	 -2.2744310000 
1008.00 	 224.9829000 	 2.129400 	 -0.8027744000 	 -2.2716430000 
1008.20 	 224.9829000 	 2.129425 	 -0.8063157000 	 -2.2739820000 
1008.40 	 224.9829000 	 2.129450 	 -0.8061282000 	 -2.2748730000 
1008.60 	 224.9861000 	 2.129425 	 -0.8083534000 	 -2.2719350000 
1008.80 	 224.9829000 	 2.129425 	 -0.8105723000 	 -2.2734990000 
1009.00 	 224.9829000 	 2.129450 	 -0.8115673000 	 -2.2752220000 
1009.20 	 224.9829000 	 2.129475 	 -0.8078957000 	 -2.2722310000 
1009.40 	 224.9877000 	 2.129500 	 -0.8091895000 	 -2.2726850000 
1009.60 	 224.9845000 	 2.129475 	 -0.8122094000 	 -2.2753370000 
1009.80 	 224.9877000 	 2.129475 	 -0.8089892000 	 -2.2729140000 
1010.00 	 224.9908000 	 2.129500 	 -0.8090146000 	 -2.2724340000 
1010.20 	 224.9908000 	 2.129500 	 -0.8120664000 	 -2.2753720000 
1010.40 	 224.9956000 	 2.129525 	 -0.8091291000 	 -2.2734360000 
1010.60 	 224.9988000 	 2.129550 	 -0.8082199000 	 -2.2719030000 
1010.80 	 225.0036000 	 2.129525 	 -0.8117326000 	 -2.2750060000 
1011.00 	 225.0036000 	 2.129525 	 -0.8100860000 	 -2.2743670000 
1011.20 	 225.0067000 	 2.129525 	 -0.8077018000 	 -2.2716930000 
1011.40 	 225.0067000 	 2.129525 	 -0.8107376000 	 -2.2743450000 
1011.60 	 225.0067000 	 2.129525 	 -0.8107217000 	 -2.2751170000 
1011.80 	 225.0067000 	 2.129525 	 -0.8072948000 	 -2.2718970000 
1012.00 	 225.0067000 	 2.129525 	 -0.8101209000 	 -2.2738580000 
1012.20 	 225.0067000 	 2.129525 	 -0.8111413000 	 -2.2752860000 
1012.40 	 225.0067000 	 2.129525 	 -0.8075555000 	 -2.2721740000 
1012.60 	 225.0036000 	 2.129525 	 -0.8096345000 	 -2.2732450000 
1012.80 	 225.0004000 	 2.129525 	 -0.8115387000 	 -2.2753940000 
1013.00 	 225.0036000 	 2.129525 	 -0.8082135000 	 -2.2728250000 
1013.20 	 224.9988000 	 2.129525 	 -0.8084774000 	 -2.2723290000 
1013.40 	 224.9988000 	 2.129525 	 -0.8119996000 	 -2.2754730000 
1013.60 	 224.9956000 	 2.129525 	 -0.8093961000 	 -2.2735850000 
1013.80 	 224.9924000 	 2.129525 	 -0.8080292000 	 -2.2719130000 
1014.00 	 224.9908000 	 2.129525 	 -0.8115673000 	 -2.2749900000 
1014.20 	 224.9877000 	 2.129525 	 -0.8102226000 	 -2.2744180000 
1014.40 	 224.9877000 	 2.129525 	 -0.8076859000 	 -2.2716520000 
1014.60 	 224.9877000 	 2.129525 	 -0.8108012000 	 -2.2743130000 
1014.80 	 224.9877000 	 2.129525 	 -0.8110746000 	 -2.2750950000 
1015.00 	 224.9877000 	 2.129525 	 -0.8077717000 	 -2.2719450000 
1015.20 	 224.9829000 	 2.129525 	 -0.8100128000 	 -2.2736900000 
1015.40 	 224.9877000 	 2.129550 	 -0.8115132000 	 -2.2752890000 
1015.60 	 224.9845000 	 2.129575 	 -0.8080800000 	 -2.2723010000 
1015.80 	 224.9877000 	 2.129600 	 -0.8095551000 	 -2.2727620000 
1016.00 	 224.9877000 	 2.129575 	 -0.8123557000 	 -2.2755840000 
1016.20 	 224.9908000 	 2.129575 	 -0.8089288000 	 -2.2726820000 
1016.40 	 224.9956000 	 2.129575 	 -0.8092594000 	 -2.2724560000 
1016.60 	 224.9956000 	 2.129575 	 -0.8121967000 	 -2.2754700000 
1016.80 	 224.9988000 	 2.129575 	 -0.8092721000 	 -2.2730800000 
1017.00 	 224.9988000 	 2.129575 	 -0.8089383000 	 -2.2721640000 
1017.20 	 224.9988000 	 2.129575 	 -0.8122349000 	 -2.2754000000 
1017.40 	 224.9956000 	 2.129575 	 -0.8095837000 	 -2.2736290000 
1017.60 	 224.9924000 	 2.129575 	 -0.8083820000 	 -2.2719100000 
1017.80 	 224.9908000 	 2.129575 	 -0.8120982000 	 -2.2750630000 
1018.00 	 224.9845000 	 2.129575 	 -0.8102036000 	 -2.2740080000 
1018.20 	 224.9829000 	 2.129600 	 -0.8080196000 	 -2.2717320000 
1018.40 	 224.9829000 	 2.129625 	 -0.8117263000 	 -2.2746310000 
1018.60 	 224.9829000 	 2.129625 	 -0.8109760000 	 -2.2746590000 
1018.80 	 224.9829000 	 2.129625 	 -0.8077971000 	 -2.2718300000 
1019.00 	 224.9829000 	 2.129625 	 -0.8107440000 	 -2.2739700000 
1019.20 	 224.9877000 	 2.129650 	 -0.8115546000 	 -2.2752980000 
1019.40 	 224.9829000 	 2.129675 	 -0.8079815000 	 -2.2721450000 
1019.60 	 224.9829000 	 2.129700 	 -0.8100573000 	 -2.2733400000 
1019.80 	 224.9845000 	 2.129675 	 -0.8093103000 	 -2.2756640000 
1020.00 	 224.9877000 	 2.129675 	 -0.8054797000 	 -2.2725140000 
1020.20 	 224.9829000 	 2.129700 	 -0.8057404000 	 -2.2726440000 
1020.40 	 224.9829000 	 2.129725 	 -0.8079433000 	 -2.2755940000 
1020.60 	 224.9829000 	 2.129725 	 -0.8042145000 	 -2.2732770000 
1020.80 	 224.9877000 	 2.129725 	 -0.8035342000 	 -2.2720780000 
1021.00 	 224.9877000 	 2.129725 	 -0.8070024000 	 -2.2754570000 
1021.20 	 224.9908000 	 2.129750 	 -0.8046532000 	 -2.2738650000 
1021.40 	 224.9956000 	 2.129775 	 -0.8030065000 	 -2.2718080000 
1021.60 	 224.9956000 	 2.129775 	 -0.8068307000 	 -2.2750410000 
1021.80 	 224.9988000 	 2.129775 	 -0.8105628000 	 -2.2745260000 
1022.00 	 225.0036000 	 2.129775 	 -0.8078289000 	 -2.2719220000 
1022.20 	 225.0067000 	 2.129775 	 -0.8108711000 	 -2.2742430000 
1022.40 	 225.0067000 	 2.129775 	 -0.8112431000 	 -2.2752890000 
1022.60 	 225.0083000 	 2.129775 	 -0.8078575000 	 -2.2720500000 
1022.80 	 225.0067000 	 2.129775 	 -0.8095424000 	 -2.2732480000 
1023.00 	 225.0067000 	 2.129775 	 -0.8118661000 	 -2.2756070000 
1023.20 	 225.0036000 	 2.129775 	 -0.8085759000 	 -2.2729680000 
1023.40 	 225.0036000 	 2.129775 	 -0.8085918000 	 -2.2724090000 
1023.60 	 225.0067000 	 2.129775 	 -0.8118216000 	 -2.2756130000 
1023.80 	 225.0036000 	 2.129775 	 -0.8093834000 	 -2.2738740000 
1024.00 	 225.0067000 	 2.129775 	 -0.8082294000 	 -2.2721550000 
1024.20 	 225.0067000 	 2.129775 	 -0.8117898000 	 -2.2753620000 
1024.40 	 225.0115000 	 2.129775 	 -0.8097808000 	 -2.2741480000 
1024.60 	 225.0067000 	 2.129775 	 -0.8076732000 	 -2.2718050000 
1024.80 	 225.0067000 	 2.129775 	 -0.8112367000 	 -2.2746500000 
1025.00 	 225.0036000 	 2.129775 	 -0.8106200000 	 -2.2749260000 
1025.20 	 224.9988000 	 2.129775 	 -0.8076859000 	 -2.2718840000 
1025.40 	 224.9988000 	 2.129775 	 -0.8106009000 	 -2.2740940000 
1025.60 	 224.9956000 	 2.129775 	 -0.8112717000 	 -2.2754540000 
1025.80 	 224.9908000 	 2.129775 	 -0.8079465000 	 -2.2723870000 
1026.00 	 224.9893000 	 2.129775 	 -0.8096377000 	 -2.2730570000 
1026.20 	 224.9877000 	 2.129775 	 -0.8118248000 	 -2.2754830000 
1026.40 	 224.9861000 	 2.129775 	 -0.8082294000 	 -2.2726250000 
1026.60 	 224.9813000 	 2.129775 	 -0.8088048000 	 -2.2725900000 
1026.80 	 224.9829000 	 2.129775 	 -0.8118026000 	 -2.2755340000 
1027.00 	 224.9829000 	 2.129775 	 -0.8091227000 	 -2.2736070000 
1027.20 	 224.9829000 	 2.129800 	 -0.8080228000 	 -2.2718110000 
1027.40 	 224.9829000 	 2.129825 	 -0.8117771000 	 -2.2750190000 
1027.60 	 224.9829000 	 2.129825 	 -0.8100033000 	 -2.2744240000 
1027.80 	 224.9813000 	 2.129825 	 -0.8075428000 	 -2.2718970000 
1028.00 	 224.9797000 	 2.129850 	 -0.8107154000 	 -2.2743990000 
1028.20 	 224.9749000 	 2.129850 	 -0.8103688000 	 -2.2750380000 
1028.40 	 224.9749000 	 2.129875 	 -0.8071327000 	 -2.2719130000 
1028.60 	 224.9718000 	 2.129900 	 -0.8094883000 	 -2.2736010000 
1028.80 	 224.9749000 	 2.129925 	 -0.8112780000 	 -2.2756510000 
1029.00 	 224.9749000 	 2.129950 	 -0.8074920000 	 -2.2727010000 
1029.20 	 224.9797000 	 2.129950 	 -0.8082421000 	 -2.2726500000 
1029.40 	 224.9829000 	 2.129975 	 -0.8112304000 	 -2.2756320000 
1029.60 	 224.9877000 	 2.130000 	 -0.8081118000 	 -2.2734610000 
1029.80 	 224.9877000 	 2.129975 	 -0.8059915000 	 -2.2721070000 
1030.00 	 224.9908000 	 2.129975 	 -0.8093484000 	 -2.2754890000 
1030.20 	 224.9940000 	 2.129975 	 -0.8066781000 	 -2.2739120000 
1030.40 	 224.9956000 	 2.129975 	 -0.8054034000 	 -2.2720460000 
1030.60 	 224.9988000 	 2.129975 	 -0.8087921000 	 -2.2750440000 
1030.80 	 224.9988000 	 2.129975 	 -0.8076255000 	 -2.2749110000 
1031.00 	 225.0036000 	 2.129975 	 -0.8049138000 	 -2.2720560000 
1031.20 	 225.0036000 	 2.129975 	 -0.8080292000 	 -2.2742720000 
1031.40 	 225.0036000 	 2.129975 	 -0.8084583000 	 -2.2754190000 
1031.60 	 225.0036000 	 2.129975 	 -0.8049488000 	 -2.2721320000 
1031.80 	 224.9988000 	 2.129975 	 -0.8072122000 	 -2.2734860000 
1032.00 	 224.9972000 	 2.129975 	 -0.8092626000 	 -2.2757240000 
1032.20 	 224.9988000 	 2.129975 	 -0.8056164000 	 -2.2728660000 
1032.40 	 224.9988000 	 2.129975 	 -0.8062649000 	 -2.2724530000 
1032.60 	 225.0036000 	 2.129975 	 -0.8091767000 	 -2.2756350000 
1032.80 	 225.0036000 	 2.129975 	 -0.8066750000 	 -2.2737150000 
1033.00 	 225.0036000 	 2.129975 	 -0.8054733000 	 -2.2720650000 
1033.20 	 224.9988000 	 2.129975 	 -0.8091640000 	 -2.2751430000 
1033.40 	 224.9988000 	 2.129975 	 -0.8073108000 	 -2.2744050000 
1033.60 	 224.9988000 	 2.129975 	 -0.8051713000 	 -2.2718490000 
1033.80 	 224.9988000 	 2.129975 	 -0.8087857000 	 -2.2750690000 
1034.00 	 225.0036000 	 2.129975 	 -0.8077939000 	 -2.2748660000 
1034.20 	 225.0036000 	 2.129975 	 -0.8051046000 	 -2.2718970000 
1034.40 	 225.0036000 	 2.129975 	 -0.8082104000 	 -2.2743130000 
1034.60 	 225.0036000 	 2.129975 	 -0.8084393000 	 -2.2753300000 
1034.80 	 224.9972000 	 2.129975 	 -0.8052031000 	 -2.2721350000 
1035.00 	 224.9908000 	 2.129975 	 -0.8072059000 	 -2.2734520000 
1035.20 	 224.9908000 	 2.129975 	 -0.8090432000 	 -2.2756130000 
1035.40 	 224.9908000 	 2.129975 	 -0.8056704000 	 -2.2727940000 
1035.60 	 224.9940000 	 2.129975 	 -0.8065351000 	 -2.2726920000 
1035.80 	 224.9972000 	 2.129975 	 -0.8093866000 	 -2.2757500000 
1036.00 	 224.9988000 	 2.129975 	 -0.8062966000 	 -2.2735090000 
1036.20 	 224.9988000 	 2.129975 	 -0.8057531000 	 -2.2720840000 
1036.40 	 224.9972000 	 2.129975 	 -0.8093325000 	 -2.2754160000 
1036.60 	 224.9956000 	 2.129975 	 -0.8072249000 	 -2.2742870000 
1036.80 	 224.9956000 	 2.129975 	 -0.8051618000 	 -2.2718370000 
1037.00 	 224.9956000 	 2.129975 	 -0.8082421000 	 -2.2743580000 
1037.20 	 224.9956000 	 2.129975 	 -0.8081977000 	 -2.2752730000 
1037.40 	 224.9972000 	 2.129975 	 -0.8048884000 	 -2.2720780000 
1037.60 	 224.9956000 	 2.129975 	 -0.8078511000 	 -2.2740650000 
1037.80 	 224.9956000 	 2.129975 	 -0.8087094000 	 -2.2754450000 
1038.00 	 224.9956000 	 2.129975 	 -0.8051364000 	 -2.2722530000 
1038.20 	 224.9908000 	 2.129975 	 -0.8072217000 	 -2.2734550000 
1038.40 	 224.9908000 	 2.129975 	 -0.8092721000 	 -2.2758900000 
1038.60 	 224.9877000 	 2.129975 	 -0.8057086000 	 -2.2729970000 
1038.80 	 224.9861000 	 2.130000 	 -0.8086427000 	 -2.2724630000 
1039.00 	 224.9829000 	 2.130025 	 -0.8117676000 	 -2.2757180000 
1039.20 	 224.9797000 	 2.130025 	 -0.8090019000 	 -2.2737850000 
1039.40 	 224.9797000 	 2.130025 	 -0.8081309000 	 -2.2720020000 
1039.60 	 224.9749000 	 2.130050 	 -0.8130710000 	 -2.2752380000 
1039.80 	 224.9718000 	 2.130050 	 -0.8119805000 	 -2.2746690000 
1040.00 	 224.9734000 	 2.130075 	 -0.8091100000 	 -2.2715600000 
1040.20 	 224.9718000 	 2.130100 	 -0.8125814000 	 -2.2743700000 
1040.40 	 224.9749000 	 2.130125 	 -0.8130360000 	 -2.2753910000 
1040.60 	 224.9749000 	 2.130150 	 -0.8077399000 	 -2.2719510000 
1040.80 	 224.9749000 	 2.130150 	 -0.8095614000 	 -2.2732130000 
1041.00 	 224.9749000 	 2.130175 	 -0.8117358000 	 -2.2758710000 
1041.20 	 224.9749000 	 2.130200 	 -0.8080578000 	 -2.2727170000 
1041.40 	 224.9765000 	 2.130225 	 -0.8082135000 	 -2.2723800000 
1041.60 	 224.9797000 	 2.130225 	 -0.8112399000 	 -2.2757120000 
1041.80 	 224.9797000 	 2.130250 	 -0.8057404000 	 -2.2739890000 
1042.00 	 224.9829000 	 2.130275 	 -0.8032990000 	 -2.2715280000 
1042.20 	 224.9861000 	 2.130300 	 -0.8071232000 	 -2.2748600000 
1042.40 	 224.9829000 	 2.130275 	 -0.8106582000 	 -2.2748250000 
1042.60 	 224.9877000 	 2.130275 	 -0.8061123000 	 -2.2717350000 
1042.80 	 224.9877000 	 2.130300 	 -0.8072567000 	 -2.2741030000 
1043.00 	 224.9908000 	 2.130325 	 -0.8070247000 	 -2.2756390000 
1043.20 	 224.9956000 	 2.130350 	 -0.8030510000 	 -2.2722210000 
1043.40 	 225.0036000 	 2.130325 	 -0.8074029000 	 -2.2734610000 
1043.60 	 225.0052000 	 2.130325 	 -0.8123684000 	 -2.2756740000 
1043.80 	 225.0115000 	 2.130325 	 -0.8088143000 	 -2.2725770000 
1044.00 	 225.0147000 	 2.130325 	 -0.8098507000 	 -2.2730190000 
1044.20 	 225.0179000 	 2.130325 	 -0.8125051000 	 -2.2757210000 
1044.40 	 225.0179000 	 2.130325 	 -0.8093103000 	 -2.2731050000 
1044.60 	 225.0179000 	 2.130325 	 -0.8090496000 	 -2.2722590000 
1044.80 	 225.0179000 	 2.130325 	 -0.8125019000 	 -2.2754830000 
1045.00 	 225.0179000 	 2.130325 	 -0.8100764000 	 -2.2739320000 
1045.20 	 225.0179000 	 2.130325 	 -0.8085569000 	 -2.2721610000 
1045.40 	 225.0179000 	 2.130325 	 -0.8123016000 	 -2.2753400000 
1045.60 	 225.0179000 	 2.130325 	 -0.8103816000 	 -2.2744500000 
1045.80 	 225.0179000 	 2.130325 	 -0.8081500000 	 -2.2719130000 
1046.00 	 225.0179000 	 2.130325 	 -0.8116118000 	 -2.2748470000 
1046.20 	 225.0163000 	 2.130325 	 -0.8109697000 	 -2.2749490000 
1046.40 	 225.0147000 	 2.130275 	 -0.8080196000 	 -2.2719380000 
1046.60 	 225.0147000 	 2.130275 	 -0.8110682000 	 -2.2741380000 
1046.80 	 225.0147000 	 2.130275 	 -0.8116786000 	 -2.2754070000 
1047.00 	 225.0147000 	 2.130275 	 -0.8082072000 	 -2.2723010000 
1047.20 	 225.0115000 	 2.130250 	 -0.8100986000 	 -2.2732930000 
1047.40 	 225.0115000 	 2.130225 	 -0.8122253000 	 -2.2758670000 
1047.60 	 225.0147000 	 2.130225 	 -0.8090814000 	 -2.2731180000 
1047.80 	 225.0115000 	 2.130225 	 -0.8091927000 	 -2.2725770000 
1048.00 	 225.0115000 	 2.130225 	 -0.8123112000 	 -2.2755500000 
1048.20 	 225.0115000 	 2.130225 	 -0.8095551000 	 -2.2735850000 
1048.40 	 225.0115000 	 2.130225 	 -0.8088748000 	 -2.2722530000 
1048.60 	 225.0067000 	 2.130225 	 -0.8122826000 	 -2.2755270000 
1048.80 	 225.0036000 	 2.130225 	 -0.8098920000 	 -2.2738330000 
1049.00 	 225.0020000 	 2.130225 	 -0.8082263000 	 -2.2720810000 
1049.20 	 224.9988000 	 2.130225 	 -0.8120632000 	 -2.2752160000 
1049.40 	 224.9988000 	 2.130225 	 -0.8105024000 	 -2.2743920000 
1049.60 	 224.9972000 	 2.130225 	 -0.8080196000 	 -2.2719190000 
1049.80 	 224.9956000 	 2.130225 	 -0.8113861000 	 -2.2744910000 
1050.00 	 224.9956000 	 2.130225 	 -0.8111890000 	 -2.2751140000 
1050.20 	 224.9956000 	 2.130225 	 -0.8080037000 	 -2.2718680000 
1050.40 	 224.9908000 	 2.130225 	 -0.8106041000 	 -2.2741100000 
1050.60 	 224.9908000 	 2.130225 	 -0.8119265000 	 -2.2756070000 
1050.80 	 224.9877000 	 2.130225 	 -0.8083884000 	 -2.2726280000 
1051.00 	 224.9877000 	 2.130225 	 -0.8097236000 	 -2.2732450000 
1051.20 	 224.9877000 	 2.130225 	 -0.8122413000 	 -2.2757020000 
1051.40 	 224.9877000 	 2.130225 	 -0.8089574000 	 -2.2730540000 
1051.60 	 224.9893000 	 2.130225 	 -0.8089733000 	 -2.2725270000 
1051.80 	 224.9877000 	 2.130225 	 -0.8120791000 	 -2.2755180000 
1052.00 	 224.9877000 	 2.130225 	 -0.8098952000 	 -2.2740520000 
1052.20 	 224.9829000 	 2.130225 	 -0.8082835000 	 -2.2720970000 
1052.40 	 224.9829000 	 2.130225 	 -0.8120028000 	 -2.2751900000 
1052.60 	 224.9829000 	 2.130225 	 -0.8108647000 	 -2.2746720000 
1052.80 	 224.9829000 	 2.130225 	 -0.8080673000 	 -2.2720150000 
1053.00 	 224.9829000 	 2.130225 	 -0.8112653000 	 -2.2745200000 
1053.20 	 224.9829000 	 2.130225 	 -0.8116881000 	 -2.2754860000 
1053.40 	 224.9797000 	 2.130225 	 -0.8081881000 	 -2.2722630000 
1053.60 	 224.9797000 	 2.130275 	 -0.8102258000 	 -2.2733180000 
1053.80 	 224.9781000 	 2.130275 	 -0.8121617000 	 -2.2757210000 
1054.00 	 224.9749000 	 2.130275 	 -0.8087985000 	 -2.2728250000 
1054.20 	 224.9718000 	 2.130300 	 -0.8091514000 	 -2.2725840000 
1054.40 	 224.9670000 	 2.130325 	 -0.8122985000 	 -2.2757470000 
1054.60 	 224.9670000 	 2.130350 	 -0.8098125000 	 -2.2737000000 
1054.80 	 224.9670000 	 2.130375 	 -0.8086522000 	 -2.2720430000 
1055.00 	 224.9638000 	 2.130400 	 -0.8121236000 	 -2.2753400000 
1055.20 	 224.9654000 	 2.130425 	 -0.8100160000 	 -2.2739790000 
1055.40 	 224.9654000 	 2.130450 	 -0.8084583000 	 -2.2719730000 
1055.60 	 224.9670000 	 2.130475 	 -0.8118184000 	 -2.2750380000 
1055.80 	 224.9670000 	 2.130500 	 -0.8107471000 	 -2.2746820000 
1056.00 	 224.9718000 	 2.130500 	 -0.8082549000 	 -2.2718970000 
1056.20 	 224.9749000 	 2.130525 	 -0.8116309000 	 -2.2746060000 
1056.40 	 224.9797000 	 2.130550 	 -0.8115959000 	 -2.2752480000 
1056.60 	 224.9845000 	 2.130575 	 -0.8083344000 	 -2.2722050000 
1056.80 	 224.9908000 	 2.130575 	 -0.8107694000 	 -2.2736960000 
1057.00 	 224.9972000 	 2.130575 	 -0.8119996000 	 -2.2757530000 
1057.20 	 224.9988000 	 2.130575 	 -0.8085187000 	 -2.2726760000 
1057.40 	 224.9988000 	 2.130575 	 -0.8095773000 	 -2.2728160000 
1057.60 	 225.0004000 	 2.130575 	 -0.8123016000 	 -2.2757500000 
1057.80 	 225.0036000 	 2.130575 	 -0.8093103000 	 -2.2733620000 
1058.00 	 225.0036000 	 2.130575 	 -0.8088143000 	 -2.2724660000 
1058.20 	 225.0036000 	 2.130575 	 -0.8122508000 	 -2.2756290000 
1058.40 	 225.0067000 	 2.130575 	 -0.8102036000 	 -2.2743610000 
1058.60 	 225.0067000 	 2.130575 	 -0.8082803000 	 -2.2721200000 
1058.80 	 225.0067000 	 2.130575 	 -0.8117898000 	 -2.2749110000 
1059.00 	 225.0067000 	 2.130575 	 -0.8108711000 	 -2.2750280000 
1059.20 	 225.0067000 	 2.130575 	 -0.8081150000 	 -2.2719700000 
1059.40 	 225.0036000 	 2.130575 	 -0.8112335000 	 -2.2743380000 
1059.60 	 225.0036000 	 2.130575 	 -0.8118153000 	 -2.2755180000 
1059.80 	 225.0067000 	 2.130575 	 -0.8081468000 	 -2.2724310000 
1060.00 	 225.0067000 	 2.130575 	 -0.8100350000 	 -2.2734580000 
1060.20 	 225.0099000 	 2.130575 	 -0.8121554000 	 -2.2758960000 
1060.40 	 225.0067000 	 2.130575 	 -0.8085664000 	 -2.2729870000 
1060.60 	 225.0115000 	 2.130575 	 -0.8092086000 	 -2.2727460000 
1060.80 	 225.0115000 	 2.130575 	 -0.8122253000 	 -2.2756930000 
1061.00 	 225.0131000 	 2.130575 	 -0.8095391000 	 -2.2737920000 
1061.20 	 225.0147000 	 2.130575 	 -0.8087317000 	 -2.2723130000 
1061.40 	 225.0115000 	 2.130575 	 -0.8121999000 	 -2.2754890000 
1061.60 	 225.0115000 	 2.130575 	 -0.8103688000 	 -2.2745100000 
1061.80 	 225.0067000 	 2.130575 	 -0.8080356000 	 -2.2719410000 
1062.00 	 225.0036000 	 2.130575 	 -0.8114688000 	 -2.2747580000 
1062.20 	 224.9988000 	 2.130575 	 -0.8112208000 	 -2.2751810000 
1062.40 	 224.9956000 	 2.130575 	 -0.8080578000 	 -2.2721130000 
1062.60 	 224.9956000 	 2.130575 	 -0.8106677000 	 -2.2739920000 
1062.80 	 224.9908000 	 2.130575 	 -0.8120251000 	 -2.2757690000 
1063.00 	 224.9924000 	 2.130575 	 -0.8084742000 	 -2.2726090000 
1063.20 	 224.9940000 	 2.130575 	 -0.8101813000 	 -2.2735020000 
1063.40 	 224.9956000 	 2.130575 	 -0.8123938000 	 -2.2758740000 
1063.60 	 224.9956000 	 2.130575 	 -0.8088557000 	 -2.2730320000 
1063.80 	 224.9956000 	 2.130575 	 -0.8094311000 	 -2.2727970000 
1064.00 	 224.9956000 	 2.130575 	 -0.8123843000 	 -2.2758360000 
1064.20 	 224.9908000 	 2.130575 	 -0.8093389000 	 -2.2735560000 
1064.40 	 224.9924000 	 2.130575 	 -0.8084838000 	 -2.2721740000 
1064.60 	 224.9908000 	 2.130575 	 -0.8121014000 	 -2.2754600000 
1064.80 	 224.9908000 	 2.130575 	 -0.8102417000 	 -2.2744530000 
1065.00 	 224.9908000 	 2.130575 	 -0.8080609000 	 -2.2720120000 
1065.20 	 224.9956000 	 2.130575 	 -0.8116786000 	 -2.2748820000 
1065.40 	 224.9908000 	 2.130575 	 -0.8109856000 	 -2.2751300000 
1065.60 	 224.9877000 	 2.130575 	 -0.8081627000 	 -2.2719600000 
1065.80 	 224.9877000 	 2.130575 	 -0.8108902000 	 -2.2742870000 
1066.00 	 224.9829000 	 2.130575 	 -0.8117612000 	 -2.2756830000 
1066.20 	 224.9797000 	 2.130575 	 -0.8083312000 	 -2.2724850000 
1066.40 	 224.9749000 	 2.130575 	 -0.8102512000 	 -2.2735310000 
1066.60 	 224.9749000 	 2.130600 	 -0.8116691000 	 -2.2757850000 
1066.80 	 224.9718000 	 2.130625 	 -0.8084488000 	 -2.2730000000 
1067.00 	 224.9670000 	 2.130650 	 -0.8089988000 	 -2.2728820000 
1067.20 	 224.9670000 	 2.130675 	 -0.8117867000 	 -2.2757880000 
1067.40 	 224.9670000 	 2.130700 	 -0.8088017000 	 -2.2735600000 
1067.60 	 224.9718000 	 2.130700 	 -0.8081818000 	 -2.2723040000 
1067.80 	 224.9718000 	 2.130725 	 -0.8117040000 	 -2.2754920000 
1068.00 	 224.9765000 	 2.130750 	 -0.8099906000 	 -2.2742650000 
1068.20 	 224.9797000 	 2.130775 	 -0.8079974000 	 -2.2721350000 
1068.40 	 224.9829000 	 2.130800 	 -0.8115101000 	 -2.2752440000 
1068.60 	 224.9829000 	 2.130775 	 -0.8106709000 	 -2.2749490000 
1068.80 	 224.9861000 	 2.130775 	 -0.8068593000 	 -2.2720690000 
1069.00 	 224.9877000 	 2.130800 	 -0.8102512000 	 -2.2744080000 
1069.20 	 224.9908000 	 2.130825 	 -0.8106136000 	 -2.2756130000 
1069.40 	 224.9940000 	 2.130850 	 -0.8069484000 	 -2.2724790000 
1069.60 	 224.9956000 	 2.130825 	 -0.8105246000 	 -2.2737690000 
1069.80 	 224.9988000 	 2.130825 	 -0.8123080000 	 -2.2759980000 
1070.00 	 224.9988000 	 2.130825 	 -0.8089352000 	 -2.2731490000 
1070.20 	 224.9988000 	 2.130825 	 -0.8092690000 	 -2.2727970000 
1070.40 	 224.9988000 	 2.130825 	 -0.8125178000 	 -2.2757850000 
1070.60 	 225.0052000 	 2.130825 	 -0.8096091000 	 -2.2737380000 
1070.80 	 225.0067000 	 2.130825 	 -0.8088811000 	 -2.2724370000 
1071.00 	 225.0115000 	 2.130825 	 -0.8123207000 	 -2.2756070000 
1071.20 	 225.0115000 	 2.130825 	 -0.8103498000 	 -2.2744050000 
1071.40 	 225.0115000 	 2.130825 	 -0.8083884000 	 -2.2720460000 
1071.60 	 225.0147000 	 2.130825 	 -0.8120505000 	 -2.2750630000 
1071.80 	 225.0115000 	 2.130825 	 -0.8109443000 	 -2.2750980000 
1072.00 	 225.0115000 	 2.130825 	 -0.8082263000 	 -2.2720530000 
1072.20 	 225.0067000 	 2.130825 	 -0.8115101000 	 -2.2745390000 
1072.40 	 225.0067000 	 2.130825 	 -0.8118470000 	 -2.2755400000 
1072.60 	 225.0036000 	 2.130825 	 -0.8084838000 	 -2.2725610000 
1072.80 	 224.9988000 	 2.130825 	 -0.8104833000 	 -2.2735530000 
1073.00 	 224.9956000 	 2.130825 	 -0.8123462000 	 -2.2759250000 
1073.20 	 224.9956000 	 2.130825 	 -0.8089924000 	 -2.2730800000 
1073.40 	 224.9908000 	 2.130825 	 -0.8097331000 	 -2.2730670000 
1073.60 	 224.9908000 	 2.130825 	 -0.8124478000 	 -2.2759600000 
1073.80 	 224.9924000 	 2.130825 	 -0.8093293000 	 -2.2734170000 
1074.00 	 224.9956000 	 2.130825 	 -0.8088366000 	 -2.2726030000 
1074.20 	 224.9956000 	 2.130825 	 -0.8123398000 	 -2.2758070000 
1074.40 	 224.9988000 	 2.130825 	 -0.8100192000 	 -2.2740810000 
1074.60 	 224.9956000 	 2.130825 	 -0.8086268000 	 -2.2722820000 
1074.80 	 224.9956000 	 2.130825 	 -0.8121713000 	 -2.2754730000 
1075.00 	 224.9908000 	 2.130825 	 -0.8106645000 	 -2.2748250000 
1075.20 	 224.9908000 	 2.130825 	 -0.8084774000 	 -2.2720970000 
1075.40 	 224.9908000 	 2.130825 	 -0.8117104000 	 -2.2748530000 
1075.60 	 224.9908000 	 2.130825 	 -0.8112494000 	 -2.2753080000 
1075.80 	 224.9956000 	 2.130825 	 -0.8081945000 	 -2.2720530000 
1076.00 	 224.9956000 	 2.130825 	 -0.8111318000 	 -2.2742210000 
1076.20 	 224.9956000 	 2.130825 	 -0.8118566000 	 -2.2755780000 
1076.40 	 224.9940000 	 2.130825 	 -0.8084043000 	 -2.2724720000 
1076.60 	 224.9908000 	 2.130825 	 -0.8103625000 	 -2.2735370000 
1076.80 	 224.9908000 	 2.130825 	 -0.8123143000 	 -2.2759790000 
1077.00 	 224.9829000 	 2.130825 	 -0.8090528000 	 -2.2730920000 
1077.20 	 224.9829000 	 2.130825 	 -0.8096854000 	 -2.2729840000 
1077.40 	 224.9829000 	 2.130825 	 -0.8124765000 	 -2.2759310000 
1077.60 	 224.9829000 	 2.130825 	 -0.8099270000 	 -2.2740110000 
1077.80 	 224.9829000 	 2.130850 	 -0.8083217000 	 -2.2722980000 
1078.00 	 224.9813000 	 2.130875 	 -0.8114751000 	 -2.2754450000 
1078.20 	 224.9797000 	 2.130875 	 -0.8094120000 	 -2.2745610000 
1078.40 	 224.9749000 	 2.130875 	 -0.8075936000 	 -2.2721510000 
1078.60 	 224.9718000 	 2.130900 	 -0.8121713000 	 -2.2751740000 
1078.80 	 224.9670000 	 2.130925 	 -0.8113766000 	 -2.2751680000 
1079.00 	 224.9670000 	 2.130950 	 -0.8083820000 	 -2.2721700000 
1079.20 	 224.9638000 	 2.130975 	 -0.8109887000 	 -2.2742870000 
1079.40 	 224.9638000 	 2.131000 	 -0.8120696000 	 -2.2758610000 
1079.60 	 224.9670000 	 2.131025 	 -0.8085346000 	 -2.2728190000 
1079.80 	 224.9718000 	 2.131050 	 -0.8101845000 	 -2.2735020000 
1080.00 	 224.9718000 	 2.131050 	 -0.8122317000 	 -2.2760260000 
1080.20 	 224.9749000 	 2.131075 	 -0.8088589000 	 -2.2730320000 
1080.40 	 224.9749000 	 2.131100 	 -0.8095233000 	 -2.2727230000 
1080.60 	 224.9797000 	 2.131125 	 -0.8126004000 	 -2.2759470000 
1080.80 	 224.9845000 	 2.131150 	 -0.8099334000 	 -2.2739700000 
1081.00 	 224.9908000 	 2.131125 	 -0.8099810000 	 -2.2722560000 
1081.20 	 224.9956000 	 2.131125 	 -0.8135223000 	 -2.2755720000 
1081.40 	 225.0036000 	 2.131125 	 -0.8118598000 	 -2.2747200000 
1081.60 	 225.0036000 	 2.131125 	 -0.8094056000 	 -2.2720620000 
1081.80 	 225.0067000 	 2.131125 	 -0.8131154000 	 -2.2751300000 
1082.00 	 225.0099000 	 2.131125 	 -0.8122603000 	 -2.2752290000 
1082.20 	 225.0083000 	 2.131125 	 -0.8094438000 	 -2.2721990000 
1082.40 	 225.0067000 	 2.131125 	 -0.8124797000 	 -2.2742620000 
1082.60 	 225.0067000 	 2.131125 	 -0.8134206000 	 -2.2757910000 
1082.80 	 225.0067000 	 2.131125 	 -0.8096759000 	 -2.2724720000 
1083.00 	 225.0067000 	 2.131125 	 -0.8113702000 	 -2.2734990000 
1083.20 	 225.0067000 	 2.131125 	 -0.8137512000 	 -2.2758040000 
1083.40 	 225.0131000 	 2.131125 	 -0.8104038000 	 -2.2732960000 
1083.60 	 225.0147000 	 2.131125 	 -0.8102830000 	 -2.2726820000 
1083.80 	 225.0179000 	 2.131125 	 -0.8136718000 	 -2.2758010000 
1084.00 	 225.0179000 	 2.131125 	 -0.8111350000 	 -2.2741000000 
1084.20 	 225.0179000 	 2.131125 	 -0.8094565000 	 -2.2721740000 
1084.40 	 225.0179000 	 2.131125 	 -0.8132617000 	 -2.2753910000 
1084.60 	 225.0147000 	 2.131125 	 -0.8121300000 	 -2.2749200000 
1084.80 	 225.0115000 	 2.131125 	 -0.8093675000 	 -2.2722150000 
1085.00 	 225.0067000 	 2.131125 	 -0.8126418000 	 -2.2747930000 
1085.20 	 225.0036000 	 2.131125 	 -0.8124192000 	 -2.2754070000 
1085.40 	 224.9956000 	 2.131125 	 -0.8091386000 	 -2.2723670000 
1085.60 	 224.9956000 	 2.131125 	 -0.8117803000 	 -2.2741480000 
1085.80 	 224.9956000 	 2.131125 	 -0.8130836000 	 -2.2757430000 
1086.00 	 224.9956000 	 2.131125 	 -0.8095582000 	 -2.2728060000 
1086.20 	 224.9988000 	 2.131125 	 -0.8106200000 	 -2.2731560000 
1086.40 	 225.0036000 	 2.131125 	 -0.8133793000 	 -2.2759980000 
1086.60 	 225.0067000 	 2.131125 	 -0.8102226000 	 -2.2735530000 
1086.80 	 225.0067000 	 2.131125 	 -0.8097553000 	 -2.2724150000 
1087.00 	 225.0067000 	 2.131125 	 -0.8132362000 	 -2.2757500000 
1087.20 	 225.0115000 	 2.131125 	 -0.8111222000 	 -2.2742490000 
1087.40 	 225.0115000 	 2.131125 	 -0.8093293000 	 -2.2721200000 
1087.60 	 225.0115000 	 2.131125 	 -0.8129724000 	 -2.2753720000 
1087.80 	 225.0067000 	 2.131125 	 -0.8116977000 	 -2.2748690000 
1088.00 	 225.0052000 	 2.131125 	 -0.8090146000 	 -2.2722430000 
1088.20 	 224.9988000 	 2.131125 	 -0.8122031000 	 -2.2746370000 
1088.40 	 224.9988000 	 2.131125 	 -0.8125019000 	 -2.2757240000 
1088.60 	 224.9988000 	 2.131125 	 -0.8093389000 	 -2.2725110000 
1088.80 	 224.9956000 	 2.131125 	 -0.8115101000 	 -2.2739350000 
1089.00 	 224.9972000 	 2.131125 	 -0.8130487000 	 -2.2758390000 
1089.20 	 224.9956000 	 2.131125 	 -0.8097426000 	 -2.2729810000 
1089.40 	 224.9956000 	 2.131125 	 -0.8106486000 	 -2.2730570000 
1089.60 	 224.9956000 	 2.131125 	 -0.8133380000 	 -2.2760710000 
1089.80 	 224.9940000 	 2.131125 	 -0.8104992000 	 -2.2737660000 
1090.00 	 224.9908000 	 2.131125 	 -0.8097458000 	 -2.2724470000 
1090.20 	 224.9877000 	 2.131125 	 -0.8129947000 	 -2.2757560000 
1090.40 	 224.9829000 	 2.131125 	 -0.8111985000 	 -2.2745010000 
1090.60 	 224.9797000 	 2.131125 	 -0.8091927000 	 -2.2722690000 
1090.80 	 224.9749000 	 2.131125 	 -0.8127594000 	 -2.2753300000 
1091.00 	 224.9749000 	 2.131125 	 -0.8116468000 	 -2.2749360000 
1091.20 	 224.9781000 	 2.131125 	 -0.8090083000 	 -2.2721480000 
1091.40 	 224.9797000 	 2.131150 	 -0.8120791000 	 -2.2747930000 
1091.60 	 224.9797000 	 2.131175 	 -0.8121554000 	 -2.2753620000 
1091.80 	 224.9797000 	 2.131175 	 -0.8091672000 	 -2.2722790000 
1092.00 	 224.9797000 	 2.131200 	 -0.8113384000 	 -2.2740200000 
1092.20 	 224.9797000 	 2.131175 	 -0.8131440000 	 -2.2760170000 
1092.40 	 224.9797000 	 2.131200 	 -0.8095932000 	 -2.2730260000 
1092.60 	 224.9797000 	 2.131225 	 -0.8104134000 	 -2.2732320000 
1092.80 	 224.9749000 	 2.131250 	 -0.8131218000 	 -2.2760610000 
1093.00 	 224.9718000 	 2.131250 	 -0.8089225000 	 -2.2737850000 
1093.20 	 224.9718000 	 2.131250 	 -0.8093103000 	 -2.2728660000 
1093.40 	 224.9718000 	 2.131275 	 -0.8127276000 	 -2.2760800000 
1093.60 	 224.9670000 	 2.131300 	 -0.8105755000 	 -2.2746020000 
1093.80 	 224.9718000 	 2.131325 	 -0.8086681000 	 -2.2724090000 
1094.00 	 224.9718000 	 2.131350 	 -0.8124828000 	 -2.2754100000 
1094.20 	 224.9749000 	 2.131350 	 -0.8113162000 	 -2.2752380000 
1094.40 	 224.9797000 	 2.131375 	 -0.8085410000 	 -2.2724720000 
1094.60 	 224.9797000 	 2.131400 	 -0.8119043000 	 -2.2751140000 
1094.80 	 224.9829000 	 2.131425 	 -0.8117104000 	 -2.2755780000 
1095.00 	 224.9797000 	 2.131450 	 -0.8084869000 	 -2.2725580000 
1095.20 	 224.9829000 	 2.131425 	 -0.8124765000 	 -2.2749140000 
1095.40 	 224.9829000 	 2.131425 	 -0.8126926000 	 -2.2760260000 
1095.60 	 224.9829000 	 2.131450 	 -0.8091418000 	 -2.2727900000 
1095.80 	 224.9877000 	 2.131450 	 -0.8103625000 	 -2.2742590000 
1096.00 	 224.9908000 	 2.131475 	 -0.8116372000 	 -2.2762460000 
1096.20 	 224.9956000 	 2.131500 	 -0.8081118000 	 -2.2731560000 
1096.40 	 224.9988000 	 2.131475 	 -0.8093898000 	 -2.2736450000 
1096.60 	 225.0036000 	 2.131475 	 -0.8119329000 	 -2.2763380000 
1096.80 	 225.0067000 	 2.131475 	 -0.8083693000 	 -2.2735280000 
1097.00 	 225.0115000 	 2.131475 	 -0.8084424000 	 -2.2730450000 
1097.20 	 225.0147000 	 2.131475 	 -0.8117390000 	 -2.2760870000 
1097.40 	 225.0179000 	 2.131475 	 -0.8090146000 	 -2.2741440000 
1097.60 	 225.0195000 	 2.131475 	 -0.8077208000 	 -2.2726890000 
1097.80 	 225.0226000 	 2.131475 	 -0.8113130000 	 -2.2757940000 
1098.00 	 225.0226000 	 2.131475 	 -0.8098380000 	 -2.2750820000 
1098.20 	 225.0226000 	 2.131475 	 -0.8074538000 	 -2.2725390000 
1098.40 	 225.0210000 	 2.131475 	 -0.8108361000 	 -2.2751780000 
1098.60 	 225.0226000 	 2.131475 	 -0.8105819000 	 -2.2754480000 
1098.80 	 225.0179000 	 2.131475 	 -0.8076000000 	 -2.2726120000 
1099.00 	 225.0179000 	 2.131475 	 -0.8102195000 	 -2.2745670000 
1099.20 	 225.0179000 	 2.131475 	 -0.8111064000 	 -2.2760200000 
1099.40 	 225.0179000 	 2.131475 	 -0.8076509000 	 -2.2727200000 
1099.60 	 225.0179000 	 2.131425 	 -0.8097236000 	 -2.2738870000 
1099.80 	 225.0147000 	 2.131425 	 -0.8117421000 	 -2.2761980000 
1100.00 	 225.0115000 	 2.131425 	 -0.8080991000 	 -2.2732930000 
1100.20 	 225.0115000 	 2.131425 	 -0.8090718000 	 -2.2735310000 
1100.40 	 225.0115000 	 2.131425 	 -0.8119106000 	 -2.2763250000 
1100.60 	 225.0115000 	 2.131425 	 -0.8085029000 	 -2.2739670000 
1100.80 	 225.0131000 	 2.131425 	 -0.8084488000 	 -2.2728660000 
1101.00 	 225.0115000 	 2.131425 	 -0.8116277000 	 -2.2760360000 
1101.20 	 225.0115000 	 2.131425 	 -0.8092530000 	 -2.2743540000 
1101.40 	 225.0067000 	 2.131425 	 -0.8077272000 	 -2.2724340000 
1101.60 	 224.9988000 	 2.131425 	 -0.8112621000 	 -2.2754450000 
1101.80 	 224.9988000 	 2.131425 	 -0.8102544000 	 -2.2754260000 
1102.00 	 224.9956000 	 2.131425 	 -0.8075936000 	 -2.2724060000 
1102.20 	 224.9988000 	 2.131425 	 -0.8105691000 	 -2.2747580000 
1102.40 	 224.9988000 	 2.131425 	 -0.8111795000 	 -2.2759340000 
1102.60 	 224.9988000 	 2.131425 	 -0.8077462000 	 -2.2728510000 
1102.80 	 224.9988000 	 2.131425 	 -0.8095868000 	 -2.2737660000 
1103.00 	 224.9956000 	 2.131425 	 -0.8116181000 	 -2.2763600000 
1103.20 	 224.9956000 	 2.131425 	 -0.8081691000 	 -2.2735720000 
1103.40 	 224.9956000 	 2.131425 	 -0.8087603000 	 -2.2731460000 
1103.60 	 224.9956000 	 2.131425 	 -0.8117867000 	 -2.2763320000 
1103.80 	 224.9956000 	 2.131425 	 -0.8089225000 	 -2.2742840000 
1104.00 	 224.9988000 	 2.131425 	 -0.8077558000 	 -2.2727330000 
1104.20 	 224.9956000 	 2.131425 	 -0.8116086000 	 -2.2758390000 
1104.40 	 224.9956000 	 2.131425 	 -0.8102608000 	 -2.2752920000 
1104.60 	 224.9908000 	 2.131425 	 -0.8074252000 	 -2.2724440000 
1104.80 	 224.9877000 	 2.131425 	 -0.8106804000 	 -2.2748440000 
1105.00 	 224.9877000 	 2.131425 	 -0.8110459000 	 -2.2757630000 
1105.20 	 224.9845000 	 2.131425 	 -0.8076954000 	 -2.2728030000 
1105.40 	 224.9829000 	 2.131425 	 -0.8099206000 	 -2.2740710000 
1105.60 	 224.9797000 	 2.131425 	 -0.8116372000 	 -2.2762300000 
1105.80 	 224.9797000 	 2.131425 	 -0.8080482000 	 -2.2732450000 
1106.00 	 224.9749000 	 2.131425 	 -0.8090846000 	 -2.2733120000 
1106.20 	 224.9718000 	 2.131425 	 -0.8118756000 	 -2.2763250000 
1106.40 	 224.9718000 	 2.131425 	 -0.8084202000 	 -2.2737190000 
1106.60 	 224.9718000 	 2.131425 	 -0.8084806000 	 -2.2730450000 
1106.80 	 224.9670000 	 2.131425 	 -0.8117962000 	 -2.2763380000 
1107.00 	 224.9670000 	 2.131475 	 -0.8089892000 	 -2.2741100000 
1107.20 	 224.9670000 	 2.131475 	 -0.8083470000 	 -2.2728350000 
1107.40 	 224.9670000 	 2.131500 	 -0.8119233000 	 -2.2761090000 
1107.60 	 224.9670000 	 2.131525 	 -0.8096154000 	 -2.2747420000 
1107.80 	 224.9702000 	 2.131550 	 -0.8078671000 	 -2.2724410000 
1108.00 	 224.9718000 	 2.131575 	 -0.8112431000 	 -2.2751840000 
1108.20 	 224.9718000 	 2.131600 	 -0.8106232000 	 -2.2755880000 
1108.40 	 224.9670000 	 2.131600 	 -0.8076636000 	 -2.2724880000 
1108.60 	 224.9670000 	 2.131625 	 -0.8107154000 	 -2.2748950000 
1108.80 	 224.9670000 	 2.131650 	 -0.8110046000 	 -2.2758900000 
1109.00 	 224.9670000 	 2.131675 	 -0.8076032000 	 -2.2725870000 
1109.20 	 224.9670000 	 2.131700 	 -0.8102162000 	 -2.2744080000 
1109.40 	 224.9718000 	 2.131700 	 -0.8113416000 	 -2.2761790000 
1109.60 	 224.9718000 	 2.131725 	 -0.8080292000 	 -2.2731590000 
1109.80 	 224.9749000 	 2.131750 	 -0.8091609000 	 -2.2734200000 
1110.00 	 224.9765000 	 2.131775 	 -0.8117835000 	 -2.2762520000 
1110.20 	 224.9829000 	 2.131800 	 -0.8089415000 	 -2.2741190000 
1110.40 	 224.9908000 	 2.131775 	 -0.8102417000 	 -2.2729270000 
1110.60 	 224.9988000 	 2.131775 	 -0.8136050000 	 -2.2759630000 
1110.80 	 225.0067000 	 2.131775 	 -0.8116372000 	 -2.2750310000 
1111.00 	 225.0147000 	 2.131775 	 -0.8095837000 	 -2.2725360000 
1111.20 	 225.0195000 	 2.131775 	 -0.8129342000 	 -2.2754920000 
1111.40 	 225.0226000 	 2.131775 	 -0.8125178000 	 -2.2757020000 
1111.60 	 225.0226000 	 2.131775 	 -0.8092944000 	 -2.2727520000 
1111.80 	 225.0210000 	 2.131775 	 -0.8120728000 	 -2.2747070000 
1112.00 	 225.0226000 	 2.131775 	 -0.8130932000 	 -2.2762010000 
1112.20 	 225.0179000 	 2.131775 	 -0.8095805000 	 -2.2731050000 
1112.40 	 225.0179000 	 2.131775 	 -0.8113289000 	 -2.2740400000 
1112.60 	 225.0179000 	 2.131775 	 -0.8134174000 	 -2.2764400000 
1112.80 	 225.0179000 	 2.131775 	 -0.8101113000 	 -2.2736710000 
1113.00 	 225.0147000 	 2.131775 	 -0.8102131000 	 -2.2731370000 
1113.20 	 225.0147000 	 2.131775 	 -0.8134587000 	 -2.2762740000 
1113.40 	 225.0147000 	 2.131775 	 -0.8106709000 	 -2.2742970000 
1113.60 	 225.0147000 	 2.131775 	 -0.8097839000 	 -2.2729180000 
1113.80 	 225.0147000 	 2.131775 	 -0.8130932000 	 -2.2759500000 
1114.00 	 225.0147000 	 2.131750 	 -0.8114910000 	 -2.2751270000 
1114.20 	 225.0147000 	 2.131725 	 -0.8091323000 	 -2.2726630000 
1114.40 	 225.0115000 	 2.131725 	 -0.8127658000 	 -2.2756740000 
1114.60 	 225.0115000 	 2.131725 	 -0.8119901000 	 -2.2754570000 
1114.80 	 225.0067000 	 2.131725 	 -0.8090242000 	 -2.2725770000 
1115.00 	 225.0067000 	 2.131725 	 -0.8120823000 	 -2.2747770000 
1115.20 	 225.0067000 	 2.131725 	 -0.8125464000 	 -2.2760360000 
1115.40 	 225.0052000 	 2.131725 	 -0.8092467000 	 -2.2728000000 
1115.60 	 225.0036000 	 2.131725 	 -0.8115101000 	 -2.2743700000 
1115.80 	 224.9988000 	 2.131725 	 -0.8129088000 	 -2.2762970000 
1116.00 	 224.9988000 	 2.131725 	 -0.8094915000 	 -2.2731780000 
1116.20 	 224.9956000 	 2.131725 	 -0.8105056000 	 -2.2735530000 
1116.40 	 224.9956000 	 2.131725 	 -0.8132172000 	 -2.2762680000 
1116.60 	 224.9956000 	 2.131725 	 -0.8101400000 	 -2.2738930000 
1116.80 	 224.9972000 	 2.131725 	 -0.8099874000 	 -2.2730670000 
1117.00 	 224.9988000 	 2.131725 	 -0.8133475000 	 -2.2761790000 
1117.20 	 224.9988000 	 2.131725 	 -0.8105500000 	 -2.2743100000 
1117.40 	 224.9972000 	 2.131725 	 -0.8093357000 	 -2.2727010000 
1117.60 	 224.9956000 	 2.131725 	 -0.8130550000 	 -2.2758510000 
1117.80 	 224.9908000 	 2.131725 	 -0.8114719000 	 -2.2751550000 
1118.00 	 224.9877000 	 2.131725 	 -0.8091767000 	 -2.2725040000 
1118.20 	 224.9829000 	 2.131725 	 -0.8125114000 	 -2.2751620000 
1118.40 	 224.9749000 	 2.131725 	 -0.8120219000 	 -2.2756860000 
1118.60 	 224.9734000 	 2.131725 	 -0.8088176000 	 -2.2726470000 
1118.80 	 224.9686000 	 2.131725 	 -0.8116691000 	 -2.2745540000 
1119.00 	 224.9670000 	 2.131725 	 -0.8125210000 	 -2.2760740000 
1119.20 	 224.9686000 	 2.131725 	 -0.8092530000 	 -2.2730220000 
1119.40 	 224.9749000 	 2.131725 	 -0.8104801000 	 -2.2736040000 
1119.60 	 224.9749000 	 2.131750 	 -0.8132458000 	 -2.2763920000 
1119.80 	 224.9797000 	 2.131775 	 -0.8100128000 	 -2.2739890000 
1120.00 	 224.9797000 	 2.131775 	 -0.8099174000 	 -2.2731490000 
1120.20 	 224.9797000 	 2.131800 	 -0.8131472000 	 -2.2761310000 
1120.40 	 224.9749000 	 2.131825 	 -0.8105405000 	 -2.2744340000 
1120.60 	 224.9718000 	 2.131850 	 -0.8094247000 	 -2.2726920000 
1120.80 	 224.9670000 	 2.131850 	 -0.8128770000 	 -2.2758480000 
1121.00 	 224.9670000 	 2.131875 	 -0.8112939000 	 -2.2751590000 
1121.20 	 224.9670000 	 2.131900 	 -0.8090051000 	 -2.2725870000 
1121.40 	 224.9718000 	 2.131900 	 -0.8122476000 	 -2.2753680000 
1121.60 	 224.9718000 	 2.131950 	 -0.8119011000 	 -2.2759280000 
1121.80 	 224.9718000 	 2.131950 	 -0.8097776000 	 -2.2726700000 
1122.00 	 224.9718000 	 2.131975 	 -0.8125718000 	 -2.2746590000 
1122.20 	 224.9749000 	 2.132000 	 -0.8134270000 	 -2.2759180000 
1122.40 	 224.9765000 	 2.132025 	 -0.8098857000 	 -2.2729180000 
1122.60 	 224.9797000 	 2.132050 	 -0.8118502000 	 -2.2740110000 
1122.80 	 224.9829000 	 2.132025 	 -0.8157666000 	 -2.2764710000 
1123.00 	 224.9877000 	 2.132050 	 -0.8090051000 	 -2.2734130000 
1123.20 	 224.9908000 	 2.132075 	 -0.8097172000 	 -2.2731530000 
1123.40 	 224.9956000 	 2.132100 	 -0.8130233000 	 -2.2765250000 
1123.60 	 224.9988000 	 2.132075 	 -0.8078639000 	 -2.2740360000 
1123.80 	 225.0036000 	 2.132075 	 -0.8069928000 	 -2.2727270000 
1124.00 	 225.0067000 	 2.132075 	 -0.8108203000 	 -2.2761760000 
1124.20 	 225.0099000 	 2.132075 	 -0.8082676000 	 -2.2748150000 
1124.40 	 225.0147000 	 2.132075 	 -0.8064906000 	 -2.2723390000 
1124.60 	 225.0147000 	 2.132075 	 -0.8102131000 	 -2.2756040000 
1124.80 	 225.0179000 	 2.132075 	 -0.8091259000 	 -2.2754030000 
1125.00 	 225.0226000 	 2.132075 	 -0.8062045000 	 -2.2722180000 
1125.20 	 225.0242000 	 2.132075 	 -0.8099301000 	 -2.2748790000 
1125.40 	 225.0258000 	 2.132075 	 -0.8098952000 	 -2.2759910000 
1125.60 	 225.0226000 	 2.132075 	 -0.8064492000 	 -2.2726220000 
1125.80 	 225.0226000 	 2.132075 	 -0.8086841000 	 -2.2739920000 
1126.00 	 225.0226000 	 2.132075 	 -0.8107090000 	 -2.2763890000 
1126.20 	 225.0179000 	 2.132050 	 -0.8066018000 	 -2.2730800000 
1126.40 	 225.0163000 	 2.132025 	 -0.8078130000 	 -2.2734130000 
1126.60 	 225.0115000 	 2.132025 	 -0.8109029000 	 -2.2764810000 
1126.80 	 225.0115000 	 2.132025 	 -0.8073457000 	 -2.2738390000 
1127.00 	 225.0067000 	 2.132025 	 -0.8071073000 	 -2.2727680000 
1127.20 	 225.0067000 	 2.132025 	 -0.8107440000 	 -2.2761660000 
1127.40 	 225.0067000 	 2.132025 	 -0.8080800000 	 -2.2743830000 
1127.60 	 225.0067000 	 2.132025 	 -0.8065033000 	 -2.2724060000 
1127.80 	 225.0067000 	 2.132025 	 -0.8102036000 	 -2.2756740000 
1128.00 	 225.0067000 	 2.132025 	 -0.8091164000 	 -2.2754670000 
1128.20 	 225.0067000 	 2.132025 	 -0.8061981000 	 -2.2724600000 
1128.40 	 225.0036000 	 2.132025 	 -0.8093707000 	 -2.2747800000 
1128.60 	 225.0036000 	 2.132025 	 -0.8102767000 	 -2.2762330000 
1128.80 	 224.9988000 	 2.132025 	 -0.8064715000 	 -2.2726280000 
1129.00 	 224.9988000 	 2.132025 	 -0.8086713000 	 -2.2739630000 
1129.20 	 224.9988000 	 2.132025 	 -0.8106295000 	 -2.2764840000 
1129.40 	 224.9956000 	 2.132025 	 -0.8068593000 	 -2.2732320000 
1129.60 	 224.9956000 	 2.132025 	 -0.8078067000 	 -2.2732320000 
1129.80 	 224.9908000 	 2.132025 	 -0.8107376000 	 -2.2764590000 
1130.00 	 224.9908000 	 2.132025 	 -0.8076191000 	 -2.2740400000 
1130.20 	 224.9908000 	 2.132025 	 -0.8071423000 	 -2.2726890000 
1130.40 	 224.9908000 	 2.132025 	 -0.8108203000 	 -2.2761470000 
1130.60 	 224.9908000 	 2.132025 	 -0.8085918000 	 -2.2749650000 
1130.80 	 224.9908000 	 2.132025 	 -0.8063762000 	 -2.2721550000 
1131.00 	 224.9908000 	 2.132025 	 -0.8101304000 	 -2.2754380000 
1131.20 	 224.9908000 	 2.132025 	 -0.8095328000 	 -2.2755500000 
1131.40 	 224.9829000 	 2.132025 	 -0.8060868000 	 -2.2723360000 
1131.60 	 224.9829000 	 2.132025 	 -0.8091800000 	 -2.2746880000 
1131.80 	 224.9797000 	 2.132025 	 -0.8103148000 	 -2.2763660000 
1132.00 	 224.9765000 	 2.132025 	 -0.8063412000 	 -2.2726150000 
1132.20 	 224.9749000 	 2.132025 	 -0.8084933000 	 -2.2737980000 
1132.40 	 224.9749000 	 2.132025 	 -0.8106868000 	 -2.2764300000 
1132.60 	 224.9797000 	 2.132025 	 -0.8065987000 	 -2.2730890000 
1132.80 	 224.9749000 	 2.132025 	 -0.8078544000 	 -2.2732540000 
1133.00 	 224.9749000 	 2.132025 	 -0.8108330000 	 -2.2764590000 
1133.20 	 224.9718000 	 2.132025 	 -0.8071645000 	 -2.2736710000 
1133.40 	 224.9702000 	 2.132075 	 -0.8073838000 	 -2.2728380000 
1133.60 	 224.9670000 	 2.132075 	 -0.8108902000 	 -2.2762270000 
1133.80 	 224.9686000 	 2.132100 	 -0.8084933000 	 -2.2746630000 
1134.00 	 224.9686000 	 2.132125 	 -0.8066368000 	 -2.2724530000 
1134.20 	 224.9670000 	 2.132150 	 -0.8104038000 	 -2.2755500000 
1134.40 	 224.9670000 	 2.132175 	 -0.8096154000 	 -2.2756770000 
1134.60 	 224.9718000 	 2.132200 	 -0.8063062000 	 -2.2724090000 
1134.80 	 224.9718000 	 2.132200 	 -0.8098285000 	 -2.2747960000 
1135.00 	 224.9718000 	 2.132225 	 -0.8104197000 	 -2.2759880000 
1135.20 	 224.9718000 	 2.132250 	 -0.8068180000 	 -2.2726980000 
1135.40 	 224.9718000 	 2.132275 	 -0.8091481000 	 -2.2741290000 
1135.60 	 224.9718000 	 2.132300 	 -0.8108361000 	 -2.2764560000 
1135.80 	 224.9718000 	 2.132300 	 -0.8072567000 	 -2.2731590000 
1136.00 	 224.9749000 	 2.132325 	 -0.8083852000 	 -2.2734550000 
1136.20 	 224.9797000 	 2.132350 	 -0.8111255000 	 -2.2764400000 
1136.40 	 224.9829000 	 2.132375 	 -0.8077748000 	 -2.2737030000 
1136.60 	 224.9877000 	 2.132400 	 -0.8075683000 	 -2.2728510000 
1136.80 	 224.9908000 	 2.132375 	 -0.8163484000 	 -2.2764370000 
1137.00 	 224.9956000 	 2.132375 	 -0.8138148000 	 -2.2744940000 
1137.20 	 224.9988000 	 2.132375 	 -0.8124225000 	 -2.2725650000 
1137.40 	 225.0036000 	 2.132375 	 -0.8161895000 	 -2.2760650000 
1137.60 	 225.0036000 	 2.132375 	 -0.8144760000 	 -2.2750570000 
1137.80 	 225.0036000 	 2.132375 	 -0.8118026000 	 -2.2723800000 
1138.00 	 225.0067000 	 2.132375 	 -0.8157666000 	 -2.2755690000 
1138.20 	 225.0115000 	 2.132375 	 -0.8152580000 	 -2.2757720000 
1138.40 	 225.0147000 	 2.132375 	 -0.8117390000 	 -2.2724600000 
1138.60 	 225.0147000 	 2.132375 	 -0.8148162000 	 -2.2748090000 
1138.80 	 225.0179000 	 2.132375 	 -0.8159161000 	 -2.2763190000 
1139.00 	 225.0179000 	 2.132375 	 -0.8120410000 	 -2.2728410000 
1139.20 	 225.0179000 	 2.132375 	 -0.8137353000 	 -2.2737980000 
1139.40 	 225.0147000 	 2.132375 	 -0.8162689000 	 -2.2766050000 
1139.60 	 225.0163000 	 2.132375 	 -0.8125241000 	 -2.2733750000 
1139.80 	 225.0147000 	 2.132375 	 -0.8133252000 	 -2.2733810000 
1140.00 	 225.0147000 	 2.132375 	 -0.8164533000 	 -2.2764870000 
1140.20 	 225.0115000 	 2.132375 	 -0.8128579000 	 -2.2738230000 
1140.40 	 225.0131000 	 2.132375 	 -0.8127499000 	 -2.2727520000 
1140.60 	 225.0115000 	 2.132375 	 -0.8163961000 	 -2.2764330000 
1140.80 	 225.0115000 	 2.132375 	 -0.8140723000 	 -2.2748250000 
1141.00 	 225.0131000 	 2.132375 	 -0.8121045000 	 -2.2723010000 
1141.20 	 225.0147000 	 2.132375 	 -0.8158175000 	 -2.2757690000 
1141.40 	 225.0147000 	 2.132375 	 -0.8146000000 	 -2.2751050000 
1141.60 	 225.0115000 	 2.132375 	 -0.8118184000 	 -2.2723420000 
1141.80 	 225.0115000 	 2.132375 	 -0.8153884000 	 -2.2752320000 
1142.00 	 225.0036000 	 2.132375 	 -0.8156395000 	 -2.2762520000 
1142.20 	 225.0036000 	 2.132375 	 -0.8119710000 	 -2.2726950000 
1142.40 	 224.9988000 	 2.132375 	 -0.8142058000 	 -2.2742180000 
1142.60 	 224.9988000 	 2.132375 	 -0.8161513000 	 -2.2765380000 
1142.80 	 224.9956000 	 2.132375 	 -0.8127594000 	 -2.2735370000 
1143.00 	 224.9972000 	 2.132375 	 -0.8128579000 	 -2.2732040000 
1143.20 	 224.9988000 	 2.132375 	 -0.8165264000 	 -2.2765730000 
1143.40 	 224.9988000 	 2.132375 	 -0.8133348000 	 -2.2740620000 
1143.60 	 224.9988000 	 2.132375 	 -0.8122699000 	 -2.2726920000 
1143.80 	 225.0036000 	 2.132375 	 -0.8159764000 	 -2.2761340000 
1144.00 	 225.0036000 	 2.132375 	 -0.8144410000 	 -2.2751650000 
1144.20 	 224.9988000 	 2.132375 	 -0.8118407000 	 -2.2724370000 
1144.40 	 224.9988000 	 2.132375 	 -0.8155282000 	 -2.2754480000 
1144.60 	 224.9956000 	 2.132375 	 -0.8154011000 	 -2.2759720000 
1144.80 	 224.9956000 	 2.132375 	 -0.8118375000 	 -2.2724950000 
1145.00 	 224.9908000 	 2.132375 	 -0.8143616000 	 -2.2744400000 
1145.20 	 224.9877000 	 2.132375 	 -0.8162085000 	 -2.2764710000 
1145.40 	 224.9829000 	 2.132375 	 -0.8123207000 	 -2.2729590000 
1145.60 	 224.9829000 	 2.132375 	 -0.8135796000 	 -2.2737310000 
1145.80 	 224.9829000 	 2.132375 	 -0.8164437000 	 -2.2766240000 
1146.00 	 224.9829000 	 2.132375 	 -0.8128611000 	 -2.2735880000 
1146.20 	 224.9829000 	 2.132375 	 -0.8126163000 	 -2.2729370000 
1146.40 	 224.9813000 	 2.132375 	 -0.8162372000 	 -2.2764240000 
1146.60 	 224.9829000 	 2.132375 	 -0.8138530000 	 -2.2745670000 
1146.80 	 224.9797000 	 2.132375 	 -0.8120346000 	 -2.2725840000 
1147.00 	 224.9829000 	 2.132375 	 -0.8159542000 	 -2.2759750000 
1147.20 	 224.9845000 	 2.132375 	 -0.8146254000 	 -2.2753650000 
1147.40 	 224.9877000 	 2.132375 	 -0.8118248000 	 -2.2724060000 
1147.60 	 224.9877000 	 2.132375 	 -0.8152040000 	 -2.2751050000 
1147.80 	 224.9877000 	 2.132375 	 -0.8157380000 	 -2.2760990000 
1148.00 	 224.9829000 	 2.132375 	 -0.8118566000 	 -2.2724250000 
1148.20 	 224.9797000 	 2.132400 	 -0.8145046000 	 -2.2747330000 
1148.40 	 224.9749000 	 2.132400 	 -0.8160813000 	 -2.2763320000 
1148.60 	 224.9749000 	 2.132425 	 -0.8121554000 	 -2.2728890000 
1148.80 	 224.9749000 	 2.132450 	 -0.8134874000 	 -2.2737690000 
1149.00 	 224.9749000 	 2.132475 	 -0.8163770000 	 -2.2765700000 
1149.20 	 224.9797000 	 2.132475 	 -0.8131345000 	 -2.2739700000 
1149.40 	 224.9781000 	 2.132500 	 -0.8084647000 	 -2.2729650000 
1149.60 	 224.9797000 	 2.132500 	 -0.8119106000 	 -2.2762580000 
1149.80 	 224.9797000 	 2.132550 	 -0.8094215000 	 -2.2749170000 
1150.00 	 224.9797000 	 2.132525 	 -0.8072059000 	 -2.2726380000 
1150.20 	 224.9829000 	 2.132525 	 -0.8129215000 	 -2.2756160000 
1150.40 	 224.9829000 	 2.132550 	 -0.8096695000 	 -2.2757790000 
1150.60 	 224.9829000 	 2.132575 	 -0.8064365000 	 -2.2726150000 
1150.80 	 224.9877000 	 2.132600 	 -0.8093135000 	 -2.2747990000 
1151.00 	 224.9877000 	 2.132575 	 -0.8117421000 	 -2.2761850000 
1151.20 	 224.9877000 	 2.132575 	 -0.8088303000 	 -2.2729710000 
1151.40 	 224.9877000 	 2.132600 	 -0.8112462000 	 -2.2742530000 
1151.60 	 224.9877000 	 2.132625 	 -0.8129120000 	 -2.2765670000 
1151.80 	 224.9829000 	 2.132650 	 -0.8093675000 	 -2.2734320000 
1152.00 	 224.9829000 	 2.132625 	 -0.8115737000 	 -2.2733750000 
1152.20 	 224.9797000 	 2.132625 	 -0.8145682000 	 -2.2764270000 
1152.40 	 224.9829000 	 2.132650 	 -0.8109410000 	 -2.2745130000 
1152.60 	 224.9829000 	 2.132675 	 -0.8099906000 	 -2.2729680000 
1152.80 	 224.9861000 	 2.132675 	 -0.8134047000 	 -2.2760460000 
1153.00 	 224.9877000 	 2.132675 	 -0.8119519000 	 -2.2752670000 
1153.20 	 224.9877000 	 2.132675 	 -0.8066368000 	 -2.2728220000 
1153.40 	 224.9908000 	 2.132700 	 -0.8099651000 	 -2.2755400000 
1153.60 	 224.9908000 	 2.132725 	 -0.8097045000 	 -2.2761060000 
1153.80 	 224.9956000 	 2.132725 	 -0.8065033000 	 -2.2727810000 
1154.00 	 224.9956000 	 2.132725 	 -0.8096250000 	 -2.2748980000 
1154.20 	 224.9956000 	 2.132725 	 -0.8100510000 	 -2.2765730000 
1154.40 	 224.9988000 	 2.132725 	 -0.8062840000 	 -2.2731050000 
1154.60 	 224.9988000 	 2.132725 	 -0.8085092000 	 -2.2744910000 
1154.80 	 224.9988000 	 2.132725 	 -0.8104165000 	 -2.2766880000 
1155.00 	 224.9956000 	 2.132725 	 -0.8067639000 	 -2.2737600000 
1155.20 	 224.9956000 	 2.132725 	 -0.8075047000 	 -2.2738580000 
1155.40 	 224.9956000 	 2.132725 	 -0.8106009000 	 -2.2767610000 
1155.60 	 224.9956000 	 2.132725 	 -0.8073171000 	 -2.2743580000 
1155.80 	 224.9956000 	 2.132725 	 -0.8071899000 	 -2.2733910000 
1156.00 	 224.9956000 	 2.132725 	 -0.8105119000 	 -2.2765760000 
1156.20 	 224.9956000 	 2.132725 	 -0.8077304000 	 -2.2749200000 
1156.40 	 224.9956000 	 2.132725 	 -0.8066940000 	 -2.2730190000 
1156.60 	 224.9908000 	 2.132725 	 -0.8101876000 	 -2.2762230000 
1156.80 	 224.9877000 	 2.132725 	 -0.8085092000 	 -2.2755460000 
1157.00 	 224.9877000 	 2.132725 	 -0.8063539000 	 -2.2728820000 
1157.20 	 224.9877000 	 2.132725 	 -0.8099079000 	 -2.2759690000 
1157.40 	 224.9908000 	 2.132725 	 -0.8086841000 	 -2.2757660000 
1157.60 	 224.9924000 	 2.132725 	 -0.8062649000 	 -2.2727650000 
1157.80 	 224.9988000 	 2.132725 	 -0.8097489000 	 -2.2755180000 
1158.00 	 224.9988000 	 2.132725 	 -0.8093421000 	 -2.2762420000 
1158.20 	 225.0036000 	 2.132725 	 -0.8060741000 	 -2.2729780000 
1158.40 	 225.0036000 	 2.132725 	 -0.8093135000 	 -2.2751170000 
1158.60 	 225.0036000 	 2.132725 	 -0.8095487000 	 -2.2765250000 
1158.80 	 225.0036000 	 2.132725 	 -0.8060424000 	 -2.2733470000 
1159.00 	 225.0036000 	 2.132725 	 -0.8088176000 	 -2.2747680000 
1159.20 	 224.9988000 	 2.132725 	 -0.8100414000 	 -2.2766560000 
1159.40 	 224.9988000 	 2.132725 	 -0.8062903000 	 -2.2733240000 
1159.60 	 224.9956000 	 2.132725 	 -0.8080642000 	 -2.2740810000 
1159.80 	 224.9908000 	 2.132725 	 -0.8105310000 	 -2.2766940000 
1160.00 	 224.9877000 	 2.132725 	 -0.8067513000 	 -2.2738520000 
1160.20 	 224.9829000 	 2.132725 	 -0.8074570000 	 -2.2736960000 
1160.40 	 224.9797000 	 2.132750 	 -0.8106899000 	 -2.2769360000 
1160.60 	 224.9749000 	 2.132775 	 -0.8073298000 	 -2.2744370000 
1160.80 	 224.9749000 	 2.132775 	 -0.8069134000 	 -2.2732570000 
1161.00 	 224.9749000 	 2.132800 	 -0.8106168000 	 -2.2766460000 
1161.20 	 224.9797000 	 2.132825 	 -0.8080737000 	 -2.2752600000 
1161.40 	 224.9797000 	 2.132850 	 -0.8064079000 	 -2.2729810000 
1161.60 	 224.9829000 	 2.132825 	 -0.8104165000 	 -2.2763920000 
1161.80 	 224.9829000 	 2.132850 	 -0.8100510000 	 -2.2757280000 
1162.00 	 224.9877000 	 2.132875 	 -0.8077240000 	 -2.2729970000 
1162.20 	 224.9877000 	 2.132900 	 -0.8111858000 	 -2.2756990000 
1162.40 	 224.9877000 	 2.132875 	 -0.8161831000 	 -2.2763090000 
1162.60 	 224.9829000 	 2.132875 	 -0.8122666000 	 -2.2729590000 
1162.80 	 224.9797000 	 2.132900 	 -0.8138148000 	 -2.2751870000 
1163.00 	 224.9749000 	 2.132925 	 -0.8145237000 	 -2.2768590000 
1163.20 	 224.9718000 	 2.132950 	 -0.8106009000 	 -2.2733970000 
1163.40 	 224.9718000 	 2.132950 	 -0.8114560000 	 -2.2744720000 
1163.60 	 224.9670000 	 2.132950 	 -0.8137862000 	 -2.2771040000 
1163.80 	 224.9718000 	 2.133000 	 -0.8098285000 	 -2.2739190000 
1164.00 	 224.9718000 	 2.133000 	 -0.8106582000 	 -2.2737600000 
1164.20 	 224.9749000 	 2.133050 	 -0.8138847000 	 -2.2771390000 
1164.40 	 224.9749000 	 2.133050 	 -0.8082549000 	 -2.2746400000 
1164.60 	 224.9797000 	 2.133050 	 -0.8079370000 	 -2.2736140000 
1164.80 	 224.9829000 	 2.133075 	 -0.8112176000 	 -2.2768810000 
1165.00 	 224.9877000 	 2.133075 	 -0.8090591000 	 -2.2753080000 
1165.20 	 224.9877000 	 2.133100 	 -0.8103879000 	 -2.2732510000 
1165.40 	 224.9908000 	 2.133100 	 -0.8136908000 	 -2.2766270000 
1165.60 	 224.9940000 	 2.133125 	 -0.8121331000 	 -2.2761500000 
1165.80 	 224.9988000 	 2.133125 	 -0.8095996000 	 -2.2733050000 
1166.00 	 225.0036000 	 2.133125 	 -0.8102353000 	 -2.2762780000 
1166.20 	 225.0083000 	 2.133125 	 -0.8092499000 	 -2.2762680000 
1166.40 	 225.0147000 	 2.133125 	 -0.8064620000 	 -2.2733020000 
1166.60 	 225.0147000 	 2.133125 	 -0.8098857000 	 -2.2758640000 
1166.80 	 225.0179000 	 2.133125 	 -0.8100446000 	 -2.2768280000 
1167.00 	 225.0179000 	 2.133125 	 -0.8065669000 	 -2.2736360000 
1167.20 	 225.0179000 	 2.133125 	 -0.8094247000 	 -2.2753210000 
1167.40 	 225.0179000 	 2.133125 	 -0.8104165000 	 -2.2770340000 
1167.60 	 225.0179000 	 2.133125 	 -0.8068402000 	 -2.2737150000 
1167.80 	 225.0179000 	 2.133125 	 -0.8087921000 	 -2.2745510000 
1168.00 	 225.0147000 	 2.133125 	 -0.8109443000 	 -2.2773740000 
1168.20 	 225.0147000 	 2.133125 	 -0.8073203000 	 -2.2744310000 
1168.40 	 225.0147000 	 2.133125 	 -0.8080006000 	 -2.2742080000 
1168.60 	 225.0147000 	 2.133125 	 -0.8110364000 	 -2.2772500000 
1168.80 	 225.0115000 	 2.133100 	 -0.8077462000 	 -2.2747830000 
1169.00 	 225.0067000 	 2.133075 	 -0.8075206000 	 -2.2736550000 
1169.20 	 225.0067000 	 2.133075 	 -0.8109570000 	 -2.2769990000 
1169.40 	 224.9988000 	 2.133075 	 -0.8087254000 	 -2.2754640000 
1169.60 	 224.9956000 	 2.133075 	 -0.8073552000 	 -2.2735020000 
1169.80 	 224.9956000 	 2.133075 	 -0.8109919000 	 -2.2767290000 
1170.00 	 224.9924000 	 2.133075 	 -0.8089924000 	 -2.2758990000 
1170.20 	 224.9956000 	 2.133075 	 -0.8064874000 	 -2.2733340000 
1170.40 	 224.9956000 	 2.133075 	 -0.8098666000 	 -2.2758290000 
1170.60 	 224.9956000 	 2.133075 	 -0.8100510000 	 -2.2768620000 
1170.80 	 224.9988000 	 2.133075 	 -0.8065097000 	 -2.2734710000 
1171.00 	 224.9988000 	 2.133075 	 -0.8090464000 	 -2.2750760000 
1171.20 	 224.9988000 	 2.133075 	 -0.8106136000 	 -2.2771170000 
1171.40 	 224.9988000 	 2.133075 	 -0.8068752000 	 -2.2739600000 
1171.60 	 224.9956000 	 2.133075 	 -0.8085918000 	 -2.2744940000 
1171.80 	 224.9956000 	 2.133075 	 -0.8108521000 	 -2.2771640000 
1172.00 	 224.9940000 	 2.133075 	 -0.8070469000 	 -2.2742300000 
1172.20 	 224.9877000 	 2.133075 	 -0.8079593000 	 -2.2739760000 
1172.40 	 224.9877000 	 2.133075 	 -0.8109792000 	 -2.2772150000 
1172.60 	 224.9829000 	 2.133075 	 -0.8082294000 	 -2.2752890000 
1172.80 	 224.9829000 	 2.133075 	 -0.8070533000 	 -2.2735310000 
1173.00 	 224.9797000 	 2.133075 	 -0.8105882000 	 -2.2767290000 
1173.20 	 224.9749000 	 2.133075 	 -0.8088875000 	 -2.2757910000 
1173.40 	 224.9749000 	 2.133075 	 -0.8065383000 	 -2.2733050000 
1173.60 	 224.9749000 	 2.133075 	 -0.8103021000 	 -2.2761540000 
1173.80 	 224.9749000 	 2.133075 	 -0.8095074000 	 -2.2763510000 
1174.00 	 224.9749000 	 2.133100 	 -0.8064079000 	 -2.2734520000 
1174.20 	 224.9749000 	 2.133125 	 -0.8097140000 	 -2.2755460000 
1174.40 	 224.9749000 	 2.133150 	 -0.8098698000 	 -2.2767960000 
1174.60 	 224.9734000 	 2.133175 	 -0.8063952000 	 -2.2735370000 
1174.80 	 224.9749000 	 2.133200 	 -0.8089511000 	 -2.2748220000 
1175.00 	 224.9749000 	 2.133225 	 -0.8107154000 	 -2.2772340000 
1175.20 	 224.9749000 	 2.133250 	 -0.8069801000 	 -2.2739730000 
1175.40 	 224.9797000 	 2.133225 	 -0.8099238000 	 -2.2742370000 
1175.60 	 224.9797000 	 2.133250 	 -0.8126481000 	 -2.2771900000 
1175.80 	 224.9797000 	 2.133275 	 -0.8093866000 	 -2.2745290000 
1176.00 	 224.9829000 	 2.133275 	 -0.8096727000 	 -2.2740460000 
1176.20 	 224.9877000 	 2.133275 	 -0.8144093000 	 -2.2772660000 
1176.40 	 224.9877000 	 2.133275 	 -0.8114656000 	 -2.2751300000 
1176.60 	 224.9908000 	 2.133300 	 -0.8108711000 	 -2.2734930000 
1176.80 	 224.9908000 	 2.133325 	 -0.8146477000 	 -2.2768430000 
1177.00 	 224.9956000 	 2.133350 	 -0.8129597000 	 -2.2761060000 
1177.20 	 224.9956000 	 2.133325 	 -0.8110364000 	 -2.2735720000 
1177.40 	 224.9956000 	 2.133325 	 -0.8144220000 	 -2.2762940000 
1177.60 	 224.9956000 	 2.133325 	 -0.8141740000 	 -2.2766460000 
1177.80 	 224.9956000 	 2.133325 	 -0.8110682000 	 -2.2736960000 
1178.00 	 224.9956000 	 2.133325 	 -0.8135192000 	 -2.2753970000 
1178.20 	 224.9956000 	 2.133325 	 -0.8146922000 	 -2.2771610000 
1178.40 	 224.9956000 	 2.133325 	 -0.8111255000 	 -2.2741160000 
1178.60 	 224.9988000 	 2.133325 	 -0.8124542000 	 -2.2747260000 
1178.80 	 224.9988000 	 2.133325 	 -0.8149369000 	 -2.2773810000 
1179.00 	 224.9988000 	 2.133325 	 -0.8117644000 	 -2.2746020000 
1179.20 	 224.9956000 	 2.133325 	 -0.8117580000 	 -2.2740810000 
1179.40 	 224.9940000 	 2.133325 	 -0.8150132000 	 -2.2772340000 
1179.60 	 224.9908000 	 2.133325 	 -0.8125210000 	 -2.2753210000 
1179.80 	 224.9908000 	 2.133325 	 -0.8111890000 	 -2.2735470000 
1180.00 	 224.9877000 	 2.133325 	 -0.8147430000 	 -2.2768620000 
1180.20 	 224.9877000 	 2.133325 	 -0.8134810000 	 -2.2763030000 
1180.40 	 224.9877000 	 2.133325 	 -0.8107471000 	 -2.2735370000 
1180.60 	 224.9877000 	 2.133325 	 -0.8140691000 	 -2.2761090000 
1180.80 	 224.9908000 	 2.133350 	 -0.8142853000 	 -2.2767100000 
1181.00 	 224.9908000 	 2.133350 	 -0.8109093000 	 -2.2736740000 
1181.20 	 224.9908000 	 2.133375 	 -0.8135732000 	 -2.2753590000 
1181.40 	 224.9908000 	 2.133400 	 -0.8146286000 	 -2.2769830000 
1181.60 	 224.9877000 	 2.133375 	 -0.8123843000 	 -2.2739670000 
1181.80 	 224.9829000 	 2.133375 	 -0.8140977000 	 -2.2749140000 
1182.00 	 224.9829000 	 2.133375 	 -0.8162372000 	 -2.2772220000 
1182.20 	 224.9829000 	 2.133375 	 -0.8127626000 	 -2.2744080000 
1182.40 	 224.9829000 	 2.133375 	 -0.8136908000 	 -2.2745100000 
1182.60 	 224.9829000 	 2.133400 	 -0.8162753000 	 -2.2774350000 
1182.80 	 224.9829000 	 2.133400 	 -0.8131123000 	 -2.2751270000 
1183.00 	 224.9829000 	 2.133425 	 -0.8128071000 	 -2.2737980000 
1183.20 	 224.9797000 	 2.133425 	 -0.8160337000 	 -2.2770020000 
1183.40 	 224.9829000 	 2.133425 	 -0.8145237000 	 -2.2758800000 
1183.60 	 224.9829000 	 2.133450 	 -0.8126290000 	 -2.2737220000 
1183.80 	 224.9877000 	 2.133450 	 -0.8159224000 	 -2.2763890000 
1184.00 	 224.9877000 	 2.133475 	 -0.8153312000 	 -2.2767830000 
1184.20 	 224.9908000 	 2.133500 	 -0.8120791000 	 -2.2736640000 
1184.40 	 224.9908000 	 2.133475 	 -0.8139197000 	 -2.2756320000 
1184.60 	 224.9877000 	 2.133475 	 -0.8152040000 	 -2.2772380000 
1184.80 	 224.9908000 	 2.133475 	 -0.8115578000 	 -2.2740840000 
1185.00 	 224.9940000 	 2.133475 	 -0.8128865000 	 -2.2747200000 
1185.20 	 224.9988000 	 2.133475 	 -0.8154996000 	 -2.2774310000 
1185.40 	 224.9988000 	 2.133475 	 -0.8121109000 	 -2.2747800000 
1185.60 	 225.0036000 	 2.133475 	 -0.8118184000 	 -2.2739120000 
1185.80 	 225.0052000 	 2.133475 	 -0.8152739000 	 -2.2770720000 
1186.00 	 225.0036000 	 2.133475 	 -0.8125782000 	 -2.2754380000 
1186.20 	 225.0067000 	 2.133475 	 -0.8115546000 	 -2.2736640000 
1186.40 	 225.0036000 	 2.133475 	 -0.8150546000 	 -2.2767290000 
1186.60 	 225.0067000 	 2.133475 	 -0.8134556000 	 -2.2761850000 
1186.80 	 225.0036000 	 2.133475 	 -0.8106995000 	 -2.2735090000 
1187.00 	 225.0004000 	 2.133475 	 -0.8139133000 	 -2.2759790000 
1187.20 	 224.9972000 	 2.133475 	 -0.8140278000 	 -2.2770250000 
1187.40 	 224.9956000 	 2.133475 	 -0.8105500000 	 -2.2738620000 
1187.60 	 224.9956000 	 2.133475 	 -0.8128961000 	 -2.2752790000 
1187.80 	 224.9908000 	 2.133475 	 -0.8143361000 	 -2.2771640000 
1188.00 	 224.9908000 	 2.133475 	 -0.8108107000 	 -2.2741540000 
1188.20 	 224.9908000 	 2.133475 	 -0.8124669000 	 -2.2749330000 
1188.40 	 224.9893000 	 2.133475 	 -0.8146667000 	 -2.2774190000 
1188.60 	 224.9877000 	 2.133475 	 -0.8110809000 	 -2.2744080000 
1188.80 	 224.9829000 	 2.133500 	 -0.8125083000 	 -2.2744970000 
1189.00 	 224.9829000 	 2.133500 	 -0.8148734000 	 -2.2775110000 
1189.20 	 224.9829000 	 2.133525 	 -0.8120505000 	 -2.2749770000 
1189.40 	 224.9877000 	 2.133550 	 -0.8115737000 	 -2.2740110000 
1189.60 	 224.9893000 	 2.133525 	 -0.8156459000 	 -2.2772500000 
1189.80 	 224.9908000 	 2.133525 	 -0.8134969000 	 -2.2757150000 
1190.00 	 224.9908000 	 2.133525 	 -0.8117294000 	 -2.2736870000 
1190.20 	 224.9940000 	 2.133525 	 -0.8154869000 	 -2.2766850000 
1190.40 	 224.9908000 	 2.133525 	 -0.8140914000 	 -2.2765250000 
1190.60 	 224.9877000 	 2.133550 	 -0.8116055000 	 -2.2735720000 
1190.80 	 224.9829000 	 2.133550 	 -0.8152930000 	 -2.2761760000 
1191.00 	 224.9829000 	 2.133575 	 -0.8150641000 	 -2.2768970000 
1191.20 	 224.9829000 	 2.133575 	 -0.8118566000 	 -2.2736610000 
1191.40 	 224.9829000 	 2.133575 	 -0.8122985000 	 -2.2754260000 
1191.60 	 224.9877000 	 2.133600 	 -0.8137830000 	 -2.2773010000 
1191.80 	 224.9877000 	 2.133600 	 -0.8095837000 	 -2.2741860000 
1192.00 	 224.9877000 	 2.133625 	 -0.8112717000 	 -2.2749450000 
1192.20 	 224.9908000 	 2.133650 	 -0.8133062000 	 -2.2775300000 
1192.40 	 224.9877000 	 2.133625 	 -0.8137735000 	 -2.2746500000 
1192.60 	 224.9908000 	 2.133625 	 -0.8143647000 	 -2.2747420000 
1192.80 	 224.9893000 	 2.133625 	 -0.8173561000 	 -2.2775620000 
1193.00 	 224.9908000 	 2.133625 	 -0.8139896000 	 -2.2749870000 
1193.20 	 224.9956000 	 2.133625 	 -0.8138116000 	 -2.2742970000 
1193.40 	 224.9956000 	 2.133625 	 -0.8170922000 	 -2.2774630000 
1193.60 	 224.9956000 	 2.133625 	 -0.8146985000 	 -2.2756040000 
1193.80 	 224.9988000 	 2.133625 	 -0.8134301000 	 -2.2740330000 
1194.00 	 224.9972000 	 2.133625 	 -0.8170541000 	 -2.2771360000 
1194.20 	 224.9956000 	 2.133625 	 -0.8153756000 	 -2.2763600000 
1194.40 	 224.9908000 	 2.133625 	 -0.8129311000 	 -2.2738080000 
1194.60 	 224.9877000 	 2.133625 	 -0.8163039000 	 -2.2763600000 
1194.80 	 224.9877000 	 2.133650 	 -0.8159733000 	 -2.2769260000 
1195.00 	 224.9829000 	 2.133675 	 -0.8128802000 	 -2.2739250000 
1195.20 	 224.9813000 	 2.133675 	 -0.8153598000 	 -2.2756890000 
1195.40 	 224.9797000 	 2.133675 	 -0.8166472000 	 -2.2773300000 
1195.60 	 224.9797000 	 2.133675 	 -0.8127149000 	 -2.2744050000 
1195.80 	 224.9797000 	 2.133700 	 -0.8141072000 	 -2.2752160000 
1196.00 	 224.9813000 	 2.133725 	 -0.8164946000 	 -2.2775710000 
1196.20 	 224.9829000 	 2.133750 	 -0.8129342000 	 -2.2747490000 
1196.40 	 224.9877000 	 2.133725 	 -0.8139293000 	 -2.2744880000 
1196.60 	 224.9893000 	 2.133725 	 -0.8168697000 	 -2.2776380000 
1196.80 	 224.9877000 	 2.133725 	 -0.8138530000 	 -2.2753680000 
1197.00 	 224.9940000 	 2.133725 	 -0.8131917000 	 -2.2740780000 
1197.20 	 224.9956000 	 2.133725 	 -0.8166790000 	 -2.2772060000 
1197.40 	 224.9956000 	 2.133725 	 -0.8150037000 	 -2.2763600000 
1197.60 	 224.9988000 	 2.133725 	 -0.8126513000 	 -2.2737630000 
1197.80 	 225.0036000 	 2.133725 	 -0.8161862000 	 -2.2767040000 
1198.00 	 225.0052000 	 2.133725 	 -0.8155759000 	 -2.2768620000 
1198.20 	 225.0115000 	 2.133725 	 -0.8124542000 	 -2.2737790000 
1198.40 	 225.0147000 	 2.133725 	 -0.8156490000 	 -2.2763030000 
1198.60 	 225.0179000 	 2.133725 	 -0.8163134000 	 -2.2773620000 
1198.80 	 225.0226000 	 2.133725 	 -0.8127816000 	 -2.2742370000 
1199.00 	 225.0195000 	 2.133725 	 -0.8146286000 	 -2.2750500000 
1199.20 	 225.0179000 	 2.133725 	 -0.8166822000 	 -2.2776160000 
1199.40 	 225.0179000 	 2.133725 	 -0.8134238000 	 -2.2749170000 
1199.60 	 225.0147000 	 2.133725 	 -0.8136399000 	 -2.2743700000 
1199.80 	 225.0131000 	 2.133725 	 -0.8168189000 	 -2.2775050000 
1200.00 	 225.0067000 	 2.133725 	 -0.8139896000 	 -2.2754100000 
1200.20 	 225.0067000 	 2.133725 	 -0.8129660000 	 -2.2740840000 
1200.40 	 225.0036000 	 2.133725 	 -0.8164565000 	 -2.2772720000 
1200.60 	 224.9988000 	 2.133725 	 -0.8145396000 	 -2.2761850000 
1200.80 	 224.9988000 	 2.133725 	 -0.8123493000 	 -2.2736450000 
1201.00 	 224.9988000 	 2.133725 	 -0.8156204000 	 -2.2763030000 
1201.20 	 224.9988000 	 2.133725 	 -0.8159034000 	 -2.2771870000 
1201.40 	 224.9988000 	 2.133725 	 -0.8125083000 	 -2.2739220000 
1201.60 	 224.9988000 	 2.133725 	 -0.8146699000 	 -2.2751970000 
1201.80 	 224.9956000 	 2.133725 	 -0.8166154000 	 -2.2775240000 
1202.00 	 224.9956000 	 2.133725 	 -0.8131726000 	 -2.2748150000 
1202.20 	 224.9908000 	 2.133725 	 -0.8136590000 	 -2.2744940000 
1202.40 	 224.9908000 	 2.133725 	 -0.8166091000 	 -2.2774440000 
1202.60 	 224.9908000 	 2.133725 	 -0.8138339000 	 -2.2753940000 
1202.80 	 224.9908000 	 2.133725 	 -0.8128452000 	 -2.2739860000 
1203.00 	 224.9940000 	 2.133725 	 -0.8163484000 	 -2.2770790000 
1203.20 	 224.9956000 	 2.133725 	 -0.8144474000 	 -2.2760420000 
1203.40 	 224.9988000 	 2.133725 	 -0.8126163000 	 -2.2738620000 
1203.60 	 224.9988000 	 2.133725 	 -0.8160686000 	 -2.2768310000 
1203.80 	 224.9956000 	 2.133725 	 -0.8152294000 	 -2.2766850000 
1204.00 	 224.9908000 	 2.133725 	 -0.8123811000 	 -2.2737630000 
1204.20 	 224.9893000 	 2.133725 	 -0.8153820000 	 -2.2759530000 
1204.40 	 224.9908000 	 2.133725 	 -0.8158684000 	 -2.2772630000 
1204.60 	 224.9908000 	 2.133725 	 -0.8125114000 	 -2.2740910000 
1204.80 	 224.9908000 	 2.133725 	 -0.8141804000 	 -2.2750660000 
1205.00 	 224.9908000 	 2.133725 	 -0.8164215000 	 -2.2775300000 
1205.20 	 224.9877000 	 2.133725 	 -0.8130868000 	 -2.2747040000 
1205.40 	 224.9877000 	 2.133725 	 -0.8134333000 	 -2.2745200000 
1205.60 	 224.9877000 	 2.133725 	 -0.8166535000 	 -2.2777560000 
1205.80 	 224.9829000 	 2.133725 	 -0.8138084000 	 -2.2754480000 
1206.00 	 224.9829000 	 2.133725 	 -0.8129215000 	 -2.2738900000 
1206.20 	 224.9829000 	 2.133725 	 -0.8162276000 	 -2.2770820000 
1206.40 	 224.9877000 	 2.133725 	 -0.8148162000 	 -2.2763250000 
1206.60 	 224.9829000 	 2.133725 	 -0.8124065000 	 -2.2739160000 
1206.80 	 224.9877000 	 2.133750 	 -0.8158493000 	 -2.2763730000 
1207.00 	 224.9829000 	 2.133775 	 -0.8157412000 	 -2.2770500000 
1207.20 	 224.9797000 	 2.133775 	 -0.8123843000 	 -2.2738960000 
1207.40 	 224.9718000 	 2.133775 	 -0.8148861000 	 -2.2756420000 
1207.60 	 224.9718000 	 2.133800 	 -0.8161004000 	 -2.2774120000 
1207.80 	 224.9702000 	 2.133825 	 -0.8127117000 	 -2.2744530000 
1208.00 	 224.9670000 	 2.133850 	 -0.8139356000 	 -2.2749740000 
1208.20 	 224.9734000 	 2.133875 	 -0.8165010000 	 -2.2775520000 
1208.40 	 224.9718000 	 2.133900 	 -0.8133094000 	 -2.2750600000 
1208.60 	 224.9797000 	 2.133900 	 -0.8130836000 	 -2.2741830000 
1208.80 	 224.9749000 	 2.133925 	 -0.8162880000 	 -2.2773770000 
1209.00 	 224.9797000 	 2.133925 	 -0.8141804000 	 -2.2759720000 
1209.20 	 224.9813000 	 2.133950 	 -0.8112494000 	 -2.2739380000 
1209.40 	 224.9877000 	 2.133950 	 -0.8141994000 	 -2.2768970000 
1209.60 	 224.9877000 	 2.133975 	 -0.8134492000 	 -2.2768180000 
1209.80 	 224.9908000 	 2.134000 	 -0.8100637000 	 -2.2738270000 
1210.00 	 224.9908000 	 2.133975 	 -0.8133125000 	 -2.2761310000 
1210.20 	 224.9877000 	 2.133975 	 -0.8140564000 	 -2.2773710000 
1210.40 	 224.9829000 	 2.133975 	 -0.8107154000 	 -2.2742240000 
1210.60 	 224.9829000 	 2.134000 	 -0.8132744000 	 -2.2754410000 
1210.80 	 224.9829000 	 2.134000 	 -0.8162308000 	 -2.2775490000 
1211.00 	 224.9877000 	 2.134025 	 -0.8129660000 	 -2.2748220000 
1211.20 	 224.9908000 	 2.134025 	 -0.8136654000 	 -2.2747640000 
1211.40 	 224.9908000 	 2.134025 	 -0.8168443000 	 -2.2777560000 
1211.60 	 224.9956000 	 2.134025 	 -0.8140278000 	 -2.2754990000 
1211.80 	 224.9956000 	 2.134025 	 -0.8132553000 	 -2.2742940000 
1212.00 	 224.9940000 	 2.134025 	 -0.8165391000 	 -2.2773550000 
1212.20 	 224.9908000 	 2.134025 	 -0.8146794000 	 -2.2762330000 
1212.40 	 224.9940000 	 2.134025 	 -0.8127213000 	 -2.2739250000 
1212.60 	 224.9956000 	 2.134025 	 -0.8160496000 	 -2.2767040000 
1212.80 	 224.9956000 	 2.134025 	 -0.8158080000 	 -2.2772380000 
1213.00 	 224.9988000 	 2.134025 	 -0.8126640000 	 -2.2741220000 
1213.20 	 224.9988000 	 2.134025 	 -0.8149624000 	 -2.2757280000 
1213.40 	 224.9988000 	 2.134025 	 -0.8167235000 	 -2.2777110000 
1213.60 	 224.9956000 	 2.134025 	 -0.8131631000 	 -2.2746150000 
1213.80 	 224.9956000 	 2.134025 	 -0.8141772000 	 -2.2750950000 
1214.00 	 224.9988000 	 2.134025 	 -0.8170732000 	 -2.2778320000 
1214.20 	 224.9988000 	 2.134025 	 -0.8138116000 	 -2.2753880000 
1214.40 	 225.0004000 	 2.134025 	 -0.8132235000 	 -2.2744080000 
1214.60 	 225.0036000 	 2.134025 	 -0.8167331000 	 -2.2773710000 
1214.80 	 225.0036000 	 2.134025 	 -0.8148225000 	 -2.2763350000 
1215.00 	 225.0036000 	 2.134025 	 -0.8126895000 	 -2.2738930000 
1215.20 	 225.0004000 	 2.134025 	 -0.8160909000 	 -2.2766530000 
1215.40 	 224.9988000 	 2.134025 	 -0.8157794000 	 -2.2771230000 
1215.60 	 224.9988000 	 2.134025 	 -0.8125973000 	 -2.2740710000 
1215.80 	 224.9956000 	 2.134025 	 -0.8153248000 	 -2.2760300000 
1216.00 	 224.9956000 	 2.134025 	 -0.8165137000 	 -2.2774470000 
1216.20 	 224.9908000 	 2.134025 	 -0.8128039000 	 -2.2743770000 
1216.40 	 224.9877000 	 2.134025 	 -0.8141708000 	 -2.2750920000 
1216.60 	 224.9861000 	 2.134025 	 -0.8168952000 	 -2.2777210000 
1216.80 	 224.9877000 	 2.134050 	 -0.8134524000 	 -2.2750540000 
1217.00 	 224.9861000 	 2.134075 	 -0.8133888000 	 -2.2745990000 
1217.20 	 224.9877000 	 2.134075 	 -0.8169397000 	 -2.2776860000 
1217.40 	 224.9908000 	 2.134100 	 -0.8141613000 	 -2.2757020000 
1217.60 	 224.9924000 	 2.134075 	 -0.8130836000 	 -2.2741760000 
1217.80 	 224.9908000 	 2.134075 	 -0.8168729000 	 -2.2775840000 
1218.00 	 224.9908000 	 2.134075 	 -0.8143489000 	 -2.2760170000 
1218.20 	 224.9908000 	 2.134075 	 -0.8128166000 	 -2.2740780000 
1218.40 	 224.9877000 	 2.134075 	 -0.8161195000 	 -2.2770850000 
1218.60 	 224.9829000 	 2.134075 	 -0.8153026000 	 -2.2767420000 
1218.80 	 224.9829000 	 2.134100 	 -0.8125401000 	 -2.2738770000 
1219.00 	 224.9797000 	 2.134100 	 -0.8154869000 	 -2.2763510000 
1219.20 	 224.9781000 	 2.134125 	 -0.8160146000 	 -2.2773840000 
1219.40 	 224.9797000 	 2.134125 	 -0.8125655000 	 -2.2742050000 
1219.60 	 224.9797000 	 2.134125 	 -0.8149306000 	 -2.2757750000 
1219.80 	 224.9797000 	 2.134150 	 -0.8165328000 	 -2.2775970000 
1220.00 	 224.9749000 	 2.134175 	 -0.8130360000 	 -2.2749200000 
1220.20 	 224.9718000 	 2.134200 	 -0.8138561000 	 -2.2747010000 
1220.40 	 224.9670000 	 2.134200 	 -0.8167362000 	 -2.2776790000 
1220.60 	 224.9638000 	 2.134225 	 -0.8137989000 	 -2.2754830000 
1220.80 	 224.9670000 	 2.134250 	 -0.8131599000 	 -2.2740680000 
1221.00 	 224.9638000 	 2.134275 	 -0.8165200000 	 -2.2773870000 
1221.20 	 224.9670000 	 2.134300 	 -0.8148925000 	 -2.2764520000 
1221.40 	 224.9718000 	 2.134325 	 -0.8124701000 	 -2.2739470000 
1221.60 	 224.9718000 	 2.134325 	 -0.8158557000 	 -2.2767770000 
1221.80 	 224.9749000 	 2.134350 	 -0.8155918000 	 -2.2772340000 
1222.00 	 224.9829000 	 2.134375 	 -0.8124765000 	 -2.2741440000 
1222.20 	 224.9877000 	 2.134400 	 -0.8149529000 	 -2.2759060000 
1222.40 	 224.9908000 	 2.134375 	 -0.8163548000 	 -2.2777810000 
1222.60 	 225.0020000 	 2.134375 	 -0.8128325000 	 -2.2747140000 
1222.80 	 225.0067000 	 2.134375 	 -0.8143806000 	 -2.2753810000 
1223.00 	 225.0147000 	 2.134375 	 -0.8166854000 	 -2.2780540000 
1223.20 	 225.0163000 	 2.134375 	 -0.8135636000 	 -2.2753050000 
1223.40 	 225.0226000 	 2.134375 	 -0.8131949000 	 -2.2745040000 
1223.60 	 225.0226000 	 2.134375 	 -0.8166027000 	 -2.2777970000 
1223.80 	 225.0258000 	 2.134375 	 -0.8140914000 	 -2.2759150000 
1224.00 	 225.0242000 	 2.134375 	 -0.8128802000 	 -2.2742780000 
1224.20 	 225.0226000 	 2.134375 	 -0.8161767000 	 -2.2774980000 
1224.40 	 225.0179000 	 2.134375 	 -0.8146000000 	 -2.2765700000 
1224.60 	 225.0147000 	 2.134375 	 -0.8125178000 	 -2.2740840000 
1224.80 	 225.0115000 	 2.134375 	 -0.8161576000 	 -2.2768660000 
1225.00 	 225.0067000 	 2.134375 	 -0.8152930000 	 -2.2770500000 
1225.20 	 225.0067000 	 2.134375 	 -0.8123176000 	 -2.2739670000 
1225.40 	 225.0067000 	 2.134375 	 -0.8153947000 	 -2.2764520000 
1225.60 	 225.0067000 	 2.134375 	 -0.8157794000 	 -2.2774730000 
1225.80 	 225.0067000 	 2.134375 	 -0.8122699000 	 -2.2743990000 
1226.00 	 225.0067000 	 2.134375 	 -0.8146318000 	 -2.2759150000 
1226.20 	 225.0052000 	 2.134375 	 -0.8159478000 	 -2.2778860000 
1226.40 	 225.0036000 	 2.134375 	 -0.8125718000 	 -2.2747740000 
1226.60 	 225.0036000 	 2.134375 	 -0.8138148000 	 -2.2750890000 
1226.80 	 225.0036000 	 2.134375 	 -0.8166313000 	 -2.2780070000 
1227.00 	 225.0067000 	 2.134375 	 -0.8134206000 	 -2.2756640000 
1227.20 	 225.0067000 	 2.134375 	 -0.8129247000 	 -2.2743130000 
1227.40 	 225.0115000 	 2.134375 	 -0.8164692000 	 -2.2775050000
[truncated: 291,830 more chars]
