# Supplementary material for: Scott Blair Fractional-Type Viscoelastic Behavior of Clear Spruce Wood: Influence of Compression Wood on Power-Law Stiffness Parameters
Source: Materials (Basel). 2024 Nov 9;17(22):5477. doi: 10.3390/ma17225477 (PMC11595321; doi:10.3390/ma17225477)
Supplement: Supplementary file 1 [file materials-17-05477-s001.zip › DATA_MDPI_upload.d/00_14_225.txt]

Bezeichnung: 	 00_14_225 
Bezeichnung Kofler: 	 14 
temperature [deg C] 	 moisture content [%] 	 raw density [kg/m³] 	 width [mm] 	 height [mm] 	 length [mm] 	 creepforce [N] 	 holding time [s] 	 reaction wood [%] 
20 	 11.91 	 521.8 	 14.78 	 15.04 	 240 	 225 	 1800 	 41.99 
-------------- Daten Shimadzu AGX 10 kN & 2 x HBM WA 20 -------------- 
1 _ 1 
Zeit 	 Kraft 	 Weg 	 Ext.1 	 Ext.2 
sec 	 N 	 mm 	 mm 	 mm 
0.00 	 5.5217740 	 0.000000 	 0.0026702880 	 0.0022729240 
0.20 	 5.5217740 	 0.002375 	 0.0041230520 	 0.0045458470 
0.40 	 5.5217740 	 0.005675 	 0.0003782908 	 0.0008964539 
0.60 	 6.1639150 	 0.009000 	 0.0046602880 	 0.0051085150 
0.80 	 6.5533320 	 0.012350 	 0.0006453196 	 0.0017770130 
1.00 	 6.8473820 	 0.015675 	 0.0032901760 	 0.0032361350 
1.20 	 7.2495140 	 0.019000 	 0.0028228760 	 0.0039704640 
1.40 	 7.6039630 	 0.022350 	 0.0010490420 	 0.0012588500 
1.60 	 7.8550980 	 0.025675 	 0.0044981640 	 0.0048955280 
1.80 	 8.1936520 	 0.029000 	 0.0001875560 	 0.0008519490 
2.00 	 8.4527330 	 0.032350 	 0.0041484830 	 0.0039037070 
2.20 	 8.7531400 	 0.035675 	 0.0019073490 	 0.0029722850 
2.40 	 9.0869260 	 0.039000 	 0.0017356870 	 0.0015544890 
2.60 	 9.3730290 	 0.042350 	 0.0043360390 	 0.0047206880 
2.80 	 9.6448260 	 0.045675 	 0.0017452240 	 0.0005626678 
3.00 	 9.9341080 	 0.049000 	 0.0092442830 	 0.0044536590 
3.10 	 10.0040400 	 0.050675 	 0.0101566300 	 0.0040086110 
3.20 	 10.1439200 	 0.052375 	 0.0089168550 	 0.0014400480 
3.40 	 10.6763800 	 0.066100 	 0.0287087800 	 -0.0145721400 
3.60 	 11.8271500 	 0.107300 	 0.1039600000 	 -0.0788561500 
3.80 	 13.1162000 	 0.167750 	 0.2376239000 	 -0.1951059000 
4.00 	 14.2908100 	 0.233375 	 0.4112752000 	 -0.3261153000 
4.20 	 16.3888900 	 0.307575 	 0.5844434000 	 -0.4777590000 
4.40 	 20.3641300 	 0.395525 	 0.7809925000 	 -0.6551011000 
4.60 	 25.2374000 	 0.500775 	 0.9986305000 	 -0.8690262000 
4.80 	 32.4710200 	 0.624300 	 1.1906530000 	 -1.1074860000 
5.00 	 44.0279700 	 0.763075 	 1.2161410000 	 -1.2774790000 
5.20 	 55.0063400 	 0.848475 	 1.1834910000 	 -1.4045210000 
5.40 	 55.9600200 	 0.865900 	 1.1879130000 	 -1.4190360000 
5.60 	 61.9681700 	 0.928625 	 1.1407440000 	 -1.4725690000 
5.80 	 66.2040700 	 0.961075 	 1.1113290000 	 -1.5028190000 
6.00 	 70.0028800 	 1.004475 	 1.0784120000 	 -1.5345160000 
6.20 	 75.0907300 	 1.048800 	 1.0320470000 	 -1.5809470000 
6.40 	 79.1057000 	 1.087025 	 1.0032460000 	 -1.6071130000 
6.60 	 83.4353800 	 1.129350 	 0.9607887000 	 -1.6495360000 
6.80 	 87.9065200 	 1.170550 	 0.9251118000 	 -1.6839540000 
7.00 	 92.2187200 	 1.210775 	 0.8906937000 	 -1.7125890000 
7.20 	 96.6390000 	 1.250825 	 0.8513927000 	 -1.7520460000 
7.40 	 100.9099000 	 1.290050 	 0.8196386000 	 -1.7835330000 
7.60 	 105.3063000 	 1.329575 	 0.7785066000 	 -1.8180370000 
7.80 	 109.7504000 	 1.367250 	 0.7463741000 	 -1.8458590000 
8.00 	 114.0579000 	 1.403925 	 0.7120228000 	 -1.8791960000 
8.20 	 118.3065000 	 1.441075 	 0.6755352000 	 -1.9151970000 
8.40 	 122.7172000 	 1.478675 	 0.6453387000 	 -1.9407500000 
8.60 	 127.1264000 	 1.515900 	 0.6069120000 	 -1.9751550000 
8.80 	 131.5149000 	 1.553250 	 0.5756219000 	 -2.0042900000 
9.00 	 136.0830000 	 1.590475 	 0.5378087000 	 -2.0367590000 
9.20 	 140.4556000 	 1.627150 	 0.5060387000 	 -2.0788960000 
9.40 	 144.8902000 	 1.664025 	 0.4715951000 	 -2.1086150000 
9.60 	 149.3311000 	 1.701225 	 0.4340967000 	 -2.1384750000 
9.80 	 153.8388000 	 1.738150 	 0.4030069000 	 -2.1624720000 
10.00 	 158.3687000 	 1.774450 	 0.3659216000 	 -2.1934350000 
10.20 	 162.7000000 	 1.810950 	 0.3337860000 	 -2.2241780000 
10.40 	 167.1727000 	 1.848325 	 0.2995872000 	 -2.2561070000 
10.60 	 171.7615000 	 1.884850 	 0.2629948000 	 -2.2849750000 
10.80 	 176.1659000 	 1.920925 	 0.2345784000 	 -2.3203850000 
11.00 	 180.6053000 	 1.957650 	 0.1948643000 	 -2.3603440000 
11.20 	 185.1956000 	 1.994425 	 0.1635392000 	 -2.3866940000 
11.40 	 189.6127000 	 2.030675 	 0.1289654000 	 -2.4196180000 
11.60 	 194.2555000 	 2.066900 	 0.0934187500 	 -2.4553390000 
11.80 	 198.6694000 	 2.102650 	 0.0641123400 	 -2.4840070000 
12.00 	 203.1104000 	 2.138300 	 0.0250848100 	 -2.5205300000 
12.20 	 207.5895000 	 2.174350 	 -0.0032615660 	 -2.5540350000 
12.40 	 212.1782000 	 2.210450 	 -0.0395615900 	 -2.5840380000 
12.60 	 216.6653000 	 2.245900 	 -0.0728702500 	 -2.6132170000 
12.80 	 221.1126000 	 2.281425 	 -0.1043860000 	 -2.6448440000 
12.95 	 224.4330000 	 2.307675 	 -0.1283900000 	 -2.6673410000 
13.00 	 225.5265000 	 2.311725 	 -0.1390616000 	 -2.6765600000 
13.20 	 225.9652000 	 2.313600 	 -0.1395543000 	 -2.6780540000 
13.40 	 225.6362000 	 2.313125 	 -0.1428699000 	 -2.6809500000 
13.60 	 225.3262000 	 2.312900 	 -0.1419640000 	 -2.6811280000 
13.80 	 225.1196000 	 2.312775 	 -0.1406860000 	 -2.6795800000 
14.00 	 224.8796000 	 2.312750 	 -0.1437600000 	 -2.6831820000 
14.20 	 224.7524000 	 2.312750 	 -0.1396974000 	 -2.6793480000 
14.40 	 224.5903000 	 2.312950 	 -0.1437887000 	 -2.6829780000 
14.60 	 224.3805000 	 2.313200 	 -0.1409022000 	 -2.6814140000 
14.80 	 224.2851000 	 2.313550 	 -0.1418559000 	 -2.6816050000 
15.00 	 224.1961000 	 2.313900 	 -0.1434135000 	 -2.6839540000 
15.20 	 224.2263000 	 2.314325 	 -0.1400725000 	 -2.6807020000 
15.40 	 224.0515000 	 2.314725 	 -0.1447328000 	 -2.6851150000 
15.60 	 224.1262000 	 2.315200 	 -0.1414108000 	 -2.6842660000 
15.80 	 224.0133000 	 2.315650 	 -0.1440144000 	 -2.6868340000 
16.00 	 223.9895000 	 2.316150 	 -0.1448886000 	 -2.6888880000 
16.20 	 223.9402000 	 2.316650 	 -0.1432006000 	 -2.6876070000 
16.40 	 223.9434000 	 2.317150 	 -0.1478513000 	 -2.6906080000 
16.60 	 223.8719000 	 2.317725 	 -0.1439254000 	 -2.6897340000 
16.80 	 223.8973000 	 2.318275 	 -0.1478163000 	 -2.6921910000 
17.00 	 223.8846000 	 2.318850 	 -0.1464462000 	 -2.6922040000 
17.20 	 223.8655000 	 2.319425 	 -0.1462491000 	 -2.6923910000 
17.40 	 223.8560000 	 2.320025 	 -0.1494217000 	 -2.6966220000 
17.60 	 223.8798000 	 2.320625 	 -0.1456102000 	 -2.6935390000 
17.80 	 223.8623000 	 2.321225 	 -0.1504072000 	 -2.6982430000 
18.00 	 223.8973000 	 2.321775 	 -0.1471901000 	 -2.6966480000 
18.20 	 223.9021000 	 2.322375 	 -0.1502196000 	 -2.6988380000 
18.40 	 223.8941000 	 2.322925 	 -0.1503468000 	 -2.7004400000 
18.60 	 223.8909000 	 2.323525 	 -0.1493359000 	 -2.6985770000 
18.80 	 223.8909000 	 2.324100 	 -0.1532968000 	 -2.7026150000 
19.00 	 223.8925000 	 2.324675 	 -0.1498954000 	 -2.6992700000 
19.20 	 223.8989000 	 2.325250 	 -0.1543522000 	 -2.7037370000 
19.40 	 223.9100000 	 2.325825 	 -0.1516914000 	 -2.7027420000 
19.60 	 223.9211000 	 2.326375 	 -0.1531601000 	 -2.7032980000 
19.80 	 223.9307000 	 2.326925 	 -0.1549403000 	 -2.7056850000 
20.00 	 223.9418000 	 2.327450 	 -0.1521397000 	 -2.7031520000 
20.20 	 223.9561000 	 2.327975 	 -0.1566156000 	 -2.7079680000 
20.40 	 223.9720000 	 2.328475 	 -0.1529217000 	 -2.7052180000 
20.60 	 223.9927000 	 2.328975 	 -0.1561292000 	 -2.7075830000 
20.80 	 224.0117000 	 2.329450 	 -0.1560593000 	 -2.7088710000 
21.00 	 224.0324000 	 2.329925 	 -0.1545016000 	 -2.7071600000 
21.20 	 224.0531000 	 2.330400 	 -0.1584371000 	 -2.7114550000 
21.40 	 224.0721000 	 2.330850 	 -0.1547305000 	 -2.7091720000 
21.60 	 224.0880000 	 2.331300 	 -0.1589203000 	 -2.7146310000 
21.80 	 224.1023000 	 2.331725 	 -0.1570415000 	 -2.7126600000 
22.00 	 224.1166000 	 2.332175 	 -0.1575883000 	 -2.7126410000 
22.20 	 224.1310000 	 2.332575 	 -0.1599725000 	 -2.7163190000 
22.40 	 224.1469000 	 2.333000 	 -0.1567141000 	 -2.7128820000 
22.60 	 224.1596000 	 2.333400 	 -0.1613013000 	 -2.7173740000 
22.80 	 224.1739000 	 2.333825 	 -0.1579221000 	 -2.7148910000 
23.00 	 224.1850000 	 2.334200 	 -0.1601474000 	 -2.7167800000 
23.20 	 224.1945000 	 2.334600 	 -0.1609739000 	 -2.7205150000 
23.40 	 224.2025000 	 2.335000 	 -0.1589521000 	 -2.7199970000 
23.60 	 224.2136000 	 2.335375 	 -0.1632786000 	 -2.7254770000 
23.80 	 224.2247000 	 2.335750 	 -0.1589902000 	 -2.7221460000 
24.00 	 224.2374000 	 2.336125 	 -0.1631864000 	 -2.7252830000 
24.20 	 224.2470000 	 2.336500 	 -0.1614030000 	 -2.7239010000 
24.40 	 224.2565000 	 2.336850 	 -0.1613744000 	 -2.7221230000 
24.60 	 224.2676000 	 2.337225 	 -0.1642831000 	 -2.7262050000 
24.80 	 224.2724000 	 2.337575 	 -0.1604748000 	 -2.7228670000 
25.00 	 224.2820000 	 2.337925 	 -0.1652082000 	 -2.7264340000 
25.20 	 224.2915000 	 2.338275 	 -0.1620833000 	 -2.7259540000 
25.40 	 224.3074000 	 2.338600 	 -0.1640288000 	 -2.7270670000 
25.60 	 224.3185000 	 2.338950 	 -0.1650365000 	 -2.7292160000 
25.80 	 224.3328000 	 2.339275 	 -0.1622232000 	 -2.7238430000 
26.00 	 224.3471000 	 2.339575 	 -0.1665084000 	 -2.7280460000 
26.20 	 224.3567000 	 2.339900 	 -0.1626714000 	 -2.7250670000 
26.40 	 224.3694000 	 2.340200 	 -0.1660283000 	 -2.7271370000 
26.60 	 224.3789000 	 2.340500 	 -0.1652114000 	 -2.7275780000 
26.80 	 224.3853000 	 2.340800 	 -0.1638508000 	 -2.7255600000 
27.00 	 224.3948000 	 2.341100 	 -0.1673158000 	 -2.7291680000 
27.20 	 224.4075000 	 2.341400 	 -0.1632563000 	 -2.7256420000 
27.40 	 224.4171000 	 2.341675 	 -0.1675860000 	 -2.7293400000 
27.60 	 224.4298000 	 2.341950 	 -0.1647727000 	 -2.7278170000 
27.80 	 224.4409000 	 2.342225 	 -0.1663653000 	 -2.7282810000 
28.00 	 224.4488000 	 2.342500 	 -0.1673667000 	 -2.7301630000 
28.20 	 224.4568000 	 2.342750 	 -0.1647409000 	 -2.7277060000 
28.40 	 224.4647000 	 2.343025 	 -0.1691182000 	 -2.7322900000 
28.60 	 224.4759000 	 2.343275 	 -0.1651351000 	 -2.7292730000 
28.80 	 224.4838000 	 2.343525 	 -0.1685365000 	 -2.7320580000 
29.00 	 224.4918000 	 2.343775 	 -0.1677481000 	 -2.7321820000 
29.20 	 224.4997000 	 2.344025 	 -0.1666228000 	 -2.7304430000 
29.40 	 224.5076000 	 2.344250 	 -0.1699034000 	 -2.7332150000 
29.60 	 224.5124000 	 2.344500 	 -0.1660379000 	 -2.7297020000 
29.80 	 224.5156000 	 2.344725 	 -0.1703930000 	 -2.7342030000 
30.00 	 224.5204000 	 2.344950 	 -0.1677704000 	 -2.7328270000 
30.20 	 224.5235000 	 2.345200 	 -0.1686351000 	 -2.7327410000 
30.40 	 224.5283000 	 2.345425 	 -0.1706092000 	 -2.7353890000 
30.60 	 224.5315000 	 2.345650 	 -0.1671441000 	 -2.7320610000 
30.80 	 224.5394000 	 2.345875 	 -0.1718744000 	 -2.7361770000 
31.00 	 224.5426000 	 2.346100 	 -0.1683712000 	 -2.7329290000 
31.20 	 224.5474000 	 2.346300 	 -0.1701164000 	 -2.7330970000 
31.40 	 224.5553000 	 2.346525 	 -0.1708508000 	 -2.7350520000 
31.60 	 224.5633000 	 2.346750 	 -0.1683521000 	 -2.7328780000 
31.80 	 224.5712000 	 2.346950 	 -0.1726977000 	 -2.7378720000 
32.00 	 224.5744000 	 2.347150 	 -0.1686287000 	 -2.7356210000 
32.20 	 224.5824000 	 2.347350 	 -0.1716296000 	 -2.7383740000 
32.40 	 224.5871000 	 2.347550 	 -0.1710351000 	 -2.7390190000 
32.60 	 224.5871000 	 2.347750 	 -0.1695633000 	 -2.7373340000 
32.80 	 224.5903000 	 2.347950 	 -0.1731618000 	 -2.7412160000 
33.00 	 224.5935000 	 2.348150 	 -0.1690451000 	 -2.7373860000 
33.20 	 224.5983000 	 2.348350 	 -0.1731332000 	 -2.7407230000 
33.40 	 224.6062000 	 2.348525 	 -0.1709874000 	 -2.7394900000 
33.60 	 224.6062000 	 2.348725 	 -0.1710320000 	 -2.7388830000 
33.80 	 224.6157000 	 2.348900 	 -0.1736895000 	 -2.7419660000 
34.00 	 224.6141000 	 2.349100 	 -0.1697731000 	 -2.7380210000 
34.20 	 224.6221000 	 2.349275 	 -0.1739883000 	 -2.7420300000 
34.40 	 224.6253000 	 2.349450 	 -0.1708921000 	 -2.7399440000 
34.60 	 224.6300000 	 2.349650 	 -0.1724211000 	 -2.7407520000 
34.80 	 224.6380000 	 2.349825 	 -0.1736546000 	 -2.7426020000 
35.00 	 224.6412000 	 2.350000 	 -0.1706759000 	 -2.7394610000 
35.20 	 224.6491000 	 2.350175 	 -0.1749706000 	 -2.7434250000 
35.40 	 224.6539000 	 2.350325 	 -0.1710733000 	 -2.7402210000 
35.60 	 224.6602000 	 2.350500 	 -0.1736387000 	 -2.7419760000 
35.80 	 224.6618000 	 2.350675 	 -0.1734066000 	 -2.7426150000 
36.00 	 224.6682000 	 2.350825 	 -0.1720174000 	 -2.7406310000 
36.20 	 224.6730000 	 2.350975 	 -0.1754284000 	 -2.7442330000 
36.40 	 224.6730000 	 2.351150 	 -0.1713181000 	 -2.7404910000 
36.60 	 224.6761000 	 2.351300 	 -0.1756064000 	 -2.7437910000 
36.80 	 224.6745000 	 2.351450 	 -0.1737467000 	 -2.7426750000 
37.00 	 224.6730000 	 2.351600 	 -0.1734161000 	 -2.7416960000 
37.20 	 224.6682000 	 2.351750 	 -0.1761182000 	 -2.7446650000 
37.40 	 224.6650000 	 2.351925 	 -0.1723194000 	 -2.7408790000 
37.60 	 224.6650000 	 2.352075 	 -0.1766109000 	 -2.7446810000 
37.80 	 224.6650000 	 2.352250 	 -0.1733971000 	 -2.7425510000 
38.00 	 224.6650000 	 2.352400 	 -0.1748307000 	 -2.7428940000 
38.20 	 224.6682000 	 2.352550 	 -0.1762422000 	 -2.7448080000 
38.40 	 224.6730000 	 2.352725 	 -0.1730569000 	 -2.7415120000 
38.60 	 224.6777000 	 2.352875 	 -0.1774979000 	 -2.7454790000 
38.80 	 224.6841000 	 2.353025 	 -0.1733335000 	 -2.7423060000 
39.00 	 224.6888000 	 2.353175 	 -0.1763503000 	 -2.7443190000 
39.20 	 224.6952000 	 2.353325 	 -0.1757749000 	 -2.7445220000 
39.40 	 224.7000000 	 2.353475 	 -0.1739025000 	 -2.7423700000 
39.60 	 224.7079000 	 2.353625 	 -0.1779779000 	 -2.7461970000 
39.80 	 224.7159000 	 2.353750 	 -0.1737436000 	 -2.7422430000 
40.00 	 224.7238000 	 2.353900 	 -0.1776218000 	 -2.7455070000 
40.20 	 224.7318000 	 2.354000 	 -0.1755873000 	 -2.7442550000 
40.40 	 224.7318000 	 2.354150 	 -0.1756732000 	 -2.7434790000 
40.60 	 224.7318000 	 2.354275 	 -0.1782831000 	 -2.7463560000 
40.80 	 224.7286000 	 2.354400 	 -0.1742617000 	 -2.7426820000 
41.00 	 224.7286000 	 2.354550 	 -0.1786137000 	 -2.7464960000 
41.20 	 224.7238000 	 2.354675 	 -0.1755937000 	 -2.7442360000 
41.40 	 224.7238000 	 2.354800 	 -0.1765792000 	 -2.7451100000 
41.60 	 224.7238000 	 2.354925 	 -0.1783689000 	 -2.7473420000 
41.80 	 224.7238000 	 2.355050 	 -0.1748721000 	 -2.7438480000 
42.00 	 224.7238000 	 2.355200 	 -0.1793798000 	 -2.7477550000 
42.20 	 224.7206000 	 2.355325 	 -0.1757908000 	 -2.7448910000 
42.40 	 224.7206000 	 2.355450 	 -0.1777681000 	 -2.7460800000 
42.60 	 224.7159000 	 2.355600 	 -0.1783880000 	 -2.7471260000 
42.80 	 224.7159000 	 2.355725 	 -0.1758067000 	 -2.7441530000 
43.00 	 224.7127000 	 2.355875 	 -0.1800124000 	 -2.7482350000 
43.20 	 224.7079000 	 2.356000 	 -0.1758194000 	 -2.7446240000 
43.40 	 224.7127000 	 2.356150 	 -0.1789188000 	 -2.7466390000 
43.60 	 224.7127000 	 2.356275 	 -0.1783657000 	 -2.7469410000 
43.80 	 224.7159000 	 2.356425 	 -0.1767286000 	 -2.7445540000 
44.00 	 224.7159000 	 2.356550 	 -0.1805941000 	 -2.7483430000 
44.20 	 224.7206000 	 2.356700 	 -0.1760483000 	 -2.7444240000 
44.40 	 224.7238000 	 2.356825 	 -0.1799679000 	 -2.7474310000 
44.60 	 224.7238000 	 2.356950 	 -0.1783975000 	 -2.7464450000 
44.80 	 224.7302000 	 2.357075 	 -0.1781400000 	 -2.7455170000 
45.00 	 224.7349000 	 2.357225 	 -0.1806927000 	 -2.7482640000 
45.20 	 224.7397000 	 2.357350 	 -0.1767508000 	 -2.7443980000 
45.40 	 224.7397000 	 2.357475 	 -0.1810455000 	 -2.7483110000 
45.60 	 224.7429000 	 2.357600 	 -0.1780097000 	 -2.7458600000 
45.80 	 224.7477000 	 2.357700 	 -0.1794942000 	 -2.7464070000 
46.00 	 224.7477000 	 2.357825 	 -0.1804892000 	 -2.7479300000 
46.20 	 224.7508000 	 2.357950 	 -0.1772785000 	 -2.7445030000 
46.40 	 224.7556000 	 2.358075 	 -0.1817417000 	 -2.7485940000 
46.60 	 224.7572000 	 2.358175 	 -0.1778984000 	 -2.7453680000 
46.80 	 224.7588000 	 2.358300 	 -0.1805687000 	 -2.7471640000 
47.00 	 224.7588000 	 2.358400 	 -0.1803843000 	 -2.7476720000 
47.20 	 224.7635000 	 2.358525 	 -0.1781432000 	 -2.7449920000 
47.40 	 224.7667000 	 2.358650 	 -0.1820437000 	 -2.7489410000 
47.60 	 224.7715000 	 2.358750 	 -0.1777522000 	 -2.7449920000 
47.80 	 224.7715000 	 2.358850 	 -0.1815955000 	 -2.7479110000 
48.00 	 224.7747000 	 2.358975 	 -0.1795578000 	 -2.7469190000 
48.20 	 224.7715000 	 2.359075 	 -0.1793766000 	 -2.7459620000 
48.40 	 224.7715000 	 2.359200 	 -0.1816781000 	 -2.7489540000 
48.60 	 224.7667000 	 2.359300 	 -0.1780669000 	 -2.7450440000 
48.80 	 224.7667000 	 2.359400 	 -0.1824919000 	 -2.7488170000 
49.00 	 224.7667000 	 2.359525 	 -0.1789856000 	 -2.7460830000 
49.20 	 224.7667000 	 2.359625 	 -0.1807563000 	 -2.7469540000 
49.40 	 224.7667000 	 2.359750 	 -0.1812394000 	 -2.7483370000 
49.60 	 224.7715000 	 2.359850 	 -0.1786168000 	 -2.7453900000 
49.80 	 224.7715000 	 2.359950 	 -0.1828575000 	 -2.7492430000 
50.00 	 224.7779000 	 2.360075 	 -0.1785596000 	 -2.7456350000 
50.20 	 224.7826000 	 2.360175 	 -0.1821995000 	 -2.7482890000 
50.40 	 224.7874000 	 2.360275 	 -0.1807054000 	 -2.7473320000 
50.60 	 224.7906000 	 2.360375 	 -0.1799170000 	 -2.7462230000 
50.80 	 224.7953000 	 2.360475 	 -0.1831245000 	 -2.7493450000 
51.00 	 224.7985000 	 2.360575 	 -0.1787313000 	 -2.7452880000 
51.20 	 224.7985000 	 2.360675 	 -0.1830387000 	 -2.7487250000 
51.40 	 224.8033000 	 2.360750 	 -0.1811218000 	 -2.7475360000 
51.60 	 224.8033000 	 2.360850 	 -0.1809724000 	 -2.7466080000 
51.80 	 224.8065000 	 2.360950 	 -0.1832835000 	 -2.7493290000 
52.00 	 224.8065000 	 2.361050 	 -0.1802381000 	 -2.7460990000 
52.20 	 224.8033000 	 2.361125 	 -0.1842531000 	 -2.7495380000 
52.40 	 224.8033000 	 2.361225 	 -0.1804892000 	 -2.7464740000 
52.60 	 224.8033000 	 2.361325 	 -0.1827971000 	 -2.7479110000 
52.80 	 224.8001000 	 2.361400 	 -0.1828416000 	 -2.7483880000 
53.00 	 224.7985000 	 2.361500 	 -0.1810042000 	 -2.7460890000 
53.20 	 224.7985000 	 2.361600 	 -0.1847776000 	 -2.7497230000 
53.40 	 224.7985000 	 2.361700 	 -0.1806990000 	 -2.7459210000 
53.60 	 224.7953000 	 2.361800 	 -0.1843007000 	 -2.7488420000 
53.80 	 224.7953000 	 2.361875 	 -0.1827018000 	 -2.7479240000 
54.00 	 224.7953000 	 2.361975 	 -0.1820787000 	 -2.7467030000 
54.20 	 224.7953000 	 2.362075 	 -0.1851304000 	 -2.7500030000 
54.40 	 224.7953000 	 2.362175 	 -0.1808898000 	 -2.7460610000 
54.60 	 224.7922000 	 2.362275 	 -0.1854356000 	 -2.7497290000 
54.80 	 224.7906000 	 2.362375 	 -0.1820787000 	 -2.7471000000 
55.00 	 224.7906000 	 2.362475 	 -0.1835060000 	 -2.7476850000 
55.20 	 224.7906000 	 2.362575 	 -0.1846504000 	 -2.7494720000 
55.40 	 224.7906000 	 2.362675 	 -0.1816304000 	 -2.7461810000 
55.60 	 224.7906000 	 2.362775 	 -0.1858266000 	 -2.7500880000 
55.80 	 224.7953000 	 2.362875 	 -0.1816368000 	 -2.7466270000 
56.00 	 224.7953000 	 2.362950 	 -0.1846409000 	 -2.7485560000 
56.20 	 224.7985000 	 2.363050 	 -0.1841704000 	 -2.7488170000 
56.40 	 224.8033000 	 2.363150 	 -0.1822249000 	 -2.7465600000 
56.60 	 224.8065000 	 2.363250 	 -0.1861858000 	 -2.7502920000 
56.80 	 224.8096000 	 2.363325 	 -0.1817004000 	 -2.7463440000 
57.00 	 224.8096000 	 2.363425 	 -0.1854515000 	 -2.7493380000 
57.20 	 224.8096000 	 2.363500 	 -0.1838779000 	 -2.7485340000 
57.40 	 224.8096000 	 2.363600 	 -0.1830610000 	 -2.7473320000 
57.60 	 224.8144000 	 2.363700 	 -0.1861191000 	 -2.7505210000 
57.80 	 224.8176000 	 2.363775 	 -0.1820310000 	 -2.7466800000 
58.00 	 224.8176000 	 2.363875 	 -0.1864465000 	 -2.7503490000 
58.20 	 224.8224000 	 2.363950 	 -0.1829497000 	 -2.7478920000 
58.40 	 224.8255000 	 2.364025 	 -0.1845519000 	 -2.7486640000 
58.60 	 224.8271000 	 2.364125 	 -0.1854038000 	 -2.7501960000 
58.80 	 224.8303000 	 2.364200 	 -0.1824029000 	 -2.7470590000 
59.00 	 224.8335000 	 2.364275 	 -0.1867771000 	 -2.7512010000 
59.20 	 224.8335000 	 2.364350 	 -0.1830323000 	 -2.7479460000 
59.40 	 224.8383000 	 2.364450 	 -0.1852798000 	 -2.7498250000 
59.60 	 224.8383000 	 2.364500 	 -0.1851432000 	 -2.7506070000 
59.80 	 224.8383000 	 2.364600 	 -0.1831818000 	 -2.7481240000 
60.00 	 224.8335000 	 2.364650 	 -0.1870441000 	 -2.7519260000 
60.20 	 224.8335000 	 2.364750 	 -0.1825937000 	 -2.7480730000 
60.40 	 224.8367000 	 2.364825 	 -0.1865101000 	 -2.7510420000 
60.60 	 224.8383000 	 2.364900 	 -0.1848316000 	 -2.7502030000 
60.80 	 224.8351000 	 2.364975 	 -0.1840719000 	 -2.7487950000 
61.00 	 224.8335000 	 2.365050 	 -0.1871300000 	 -2.7521320000 
61.20 	 224.8383000 	 2.365125 	 -0.1828734000 	 -2.7481750000 
61.40 	 224.8383000 	 2.365200 	 -0.1869297000 	 -2.7514680000 
61.60 	 224.8335000 	 2.365275 	 -0.1843293000 	 -2.7495670000 
61.80 	 224.8383000 	 2.365350 	 -0.1848761000 	 -2.7495990000 
62.00 	 224.8383000 	 2.365425 	 -0.1868089000 	 -2.7515540000 
62.20 	 224.8383000 	 2.365500 	 -0.1830769000 	 -2.7480920000 
62.40 	 224.8383000 	 2.365575 	 -0.1875337000 	 -2.7519070000 
62.60 	 224.8383000 	 2.365650 	 -0.1839956000 	 -2.7493000000 
62.80 	 224.8383000 	 2.365725 	 -0.1857312000 	 -2.7499900000 
63.00 	 224.8414000 	 2.365800 	 -0.1866627000 	 -2.7516210000 
63.20 	 224.8414000 	 2.365875 	 -0.1838303000 	 -2.7484960000 
63.40 	 224.8414000 	 2.365950 	 -0.1878866000 	 -2.7523140000 
63.60 	 224.8462000 	 2.366025 	 -0.1836999000 	 -2.7487090000 
63.80 	 224.8462000 	 2.366100 	 -0.1870155000 	 -2.7511630000 
64.00 	 224.8494000 	 2.366175 	 -0.1857599000 	 -2.7508070000 
64.20 	 224.8462000 	 2.366250 	 -0.1848189000 	 -2.7491890000 
64.40 	 224.8462000 	 2.366325 	 -0.1877213000 	 -2.7523330000 
64.60 	 224.8462000 	 2.366400 	 -0.1836205000 	 -2.7484070000 
64.80 	 224.8462000 	 2.366475 	 -0.1879628000 	 -2.7521640000 
65.00 	 224.8414000 	 2.366550 	 -0.1850033000 	 -2.7499200000 
65.20 	 224.8446000 	 2.366625 	 -0.1857980000 	 -2.7499900000 
65.40 	 224.8414000 	 2.366700 	 -0.1873525000 	 -2.7521610000 
65.60 	 224.8414000 	 2.366775 	 -0.1841736000 	 -2.7485970000 
65.80 	 224.8414000 	 2.366850 	 -0.1883825000 	 -2.7526250000 
66.00 	 224.8462000 	 2.366925 	 -0.1843802000 	 -2.7491600000 
66.20 	 224.8462000 	 2.367000 	 -0.1872794000 	 -2.7512810000 
66.40 	 224.8494000 	 2.367075 	 -0.1863035000 	 -2.7511020000 
66.60 	 224.8526000 	 2.367150 	 -0.1851145000 	 -2.7493000000 
66.80 	 224.8573000 	 2.367200 	 -0.1886400000 	 -2.7526500000 
67.00 	 224.8621000 	 2.367275 	 -0.1843230000 	 -2.7487310000 
67.20 	 224.8621000 	 2.367350 	 -0.1884429000 	 -2.7521390000 
67.40 	 224.8589000 	 2.367400 	 -0.1858997000 	 -2.7504410000 
67.60 	 224.8573000 	 2.367475 	 -0.1861159000 	 -2.7499390000 
67.80 	 224.8494000 	 2.367550 	 -0.1885891000 	 -2.7525740000 
68.00 	 224.8478000 	 2.367600 	 -0.1846059000 	 -2.7487560000 
68.20 	 224.8462000 	 2.367675 	 -0.1889070000 	 -2.7525070000 
68.40 	 224.8414000 	 2.367750 	 -0.1854865000 	 -2.7498090000 
68.60 	 224.8414000 	 2.367825 	 -0.1871936000 	 -2.7507590000 
68.80 	 224.8414000 	 2.367900 	 -0.1879247000 	 -2.7518530000 
69.00 	 224.8414000 	 2.368000 	 -0.1849429000 	 -2.7488360000 
69.20 	 224.8383000 	 2.368050 	 -0.1893965000 	 -2.7527300000 
69.40 	 224.8335000 	 2.368150 	 -0.1854706000 	 -2.7494370000 
69.60 	 224.8383000 	 2.368225 	 -0.1882299000 	 -2.7512840000 
69.80 	 224.8335000 	 2.368300 	 -0.1878103000 	 -2.7514900000 
70.00 	 224.8335000 	 2.368375 	 -0.1857694000 	 -2.7492650000 
70.20 	 224.8367000 	 2.368450 	 -0.1897367000 	 -2.7529400000 
70.40 	 224.8383000 	 2.368525 	 -0.1855437000 	 -2.7490490000 
70.60 	 224.8414000 	 2.368600 	 -0.1893934000 	 -2.7520750000 
70.80 	 224.8414000 	 2.368675 	 -0.1874193000 	 -2.7511500000 
71.00 	 224.8462000 	 2.368750 	 -0.1875369000 	 -2.7503430000 
71.20 	 224.8462000 	 2.368825 	 -0.1895173000 	 -2.7527300000 
71.40 	 224.8542000 	 2.368900 	 -0.1860523000 	 -2.7491350000 
71.60 	 224.8542000 	 2.368975 	 -0.1905982000 	 -2.7531340000 
71.80 	 224.8589000 	 2.369025 	 -0.1869837000 	 -2.7502000000 
72.00 	 224.8653000 	 2.369100 	 -0.1890500000 	 -2.7516080000 
72.20 	 224.8653000 	 2.369150 	 -0.1890214000 	 -2.7520370000 
72.40 	 224.8653000 	 2.369225 	 -0.1870728000 	 -2.7498090000 
72.60 	 224.8621000 	 2.369300 	 -0.1910718000 	 -2.7534480000 
72.80 	 224.8621000 	 2.369350 	 -0.1866563000 	 -2.7497670000 
73.00 	 224.8589000 	 2.369425 	 -0.1902612000 	 -2.7525230000 
73.20 	 224.8573000 	 2.369475 	 -0.1884810000 	 -2.7516650000 
73.40 	 224.8542000 	 2.369550 	 -0.1880836000 	 -2.7506800000 
73.60 	 224.8542000 	 2.369625 	 -0.1906459000 	 -2.7535180000 
73.80 	 224.8494000 	 2.369700 	 -0.1868884000 	 -2.7497610000 
74.00 	 224.8462000 	 2.369775 	 -0.1911418000 	 -2.7533180000 
74.20 	 224.8462000 	 2.369850 	 -0.1881186000 	 -2.7512260000 
74.40 	 224.8494000 	 2.369925 	 -0.1887576000 	 -2.7513060000 
74.60 	 224.8494000 	 2.369975 	 -0.1906045000 	 -2.7535440000 
74.80 	 224.8542000 	 2.370050 	 -0.1873239000 	 -2.7501650000 
75.00 	 224.8542000 	 2.370125 	 -0.1914660000 	 -2.7539130000 
75.20 	 224.8542000 	 2.370200 	 -0.1876100000 	 -2.7506920000 
75.40 	 224.8573000 	 2.370250 	 -0.1905123000 	 -2.7527270000 
75.60 	 224.8573000 	 2.370325 	 -0.1898670000 	 -2.7528860000 
75.80 	 224.8637000 	 2.370400 	 -0.1883189000 	 -2.7509620000 
76.00 	 224.8653000 	 2.370450 	 -0.1916313000 	 -2.7543510000 
76.20 	 224.8700000 	 2.370525 	 -0.1875305000 	 -2.7504380000 
76.40 	 224.8732000 	 2.370575 	 -0.1916313000 	 -2.7537280000 
76.60 	 224.8732000 	 2.370650 	 -0.1888053000 	 -2.7520370000 
76.80 	 224.8732000 	 2.370700 	 -0.1896318000 	 -2.7517960000 
77.00 	 224.8732000 	 2.370750 	 -0.1910178000 	 -2.7538870000 
77.20 	 224.8732000 	 2.370825 	 -0.1879946000 	 -2.7507150000 
77.40 	 224.8732000 	 2.370875 	 -0.1921717000 	 -2.7546500000 
77.60 	 224.8732000 	 2.370950 	 -0.1883888000 	 -2.7512230000 
77.80 	 224.8732000 	 2.371000 	 -0.1908652000 	 -2.7530320000 
78.00 	 224.8700000 	 2.371050 	 -0.1903725000 	 -2.7531780000 
78.20 	 224.8732000 	 2.371125 	 -0.1887576000 	 -2.7509850000 
78.40 	 224.8732000 	 2.371175 	 -0.1925278000 	 -2.7546340000 
78.60 	 224.8732000 	 2.371250 	 -0.1880582000 	 -2.7507690000 
78.80 	 224.8732000 	 2.371300 	 -0.1918856000 	 -2.7537850000 
79.00 	 224.8732000 	 2.371350 	 -0.1897844000 	 -2.7525620000 
79.20 	 224.8732000 	 2.371425 	 -0.1895968000 	 -2.7518020000 
79.40 	 224.8732000 	 2.371475 	 -0.1920223000 	 -2.7544430000 
79.60 	 224.8732000 	 2.371550 	 -0.1882203000 	 -2.7506860000 
79.80 	 224.8732000 	 2.371600 	 -0.1925691000 	 -2.7546090000 
80.00 	 224.8732000 	 2.371650 	 -0.1891136000 	 -2.7518210000 
80.20 	 224.8732000 	 2.371725 	 -0.1911449000 	 -2.7531120000 
80.40 	 224.8732000 	 2.371775 	 -0.1909606000 	 -2.7537380000 
80.60 	 224.8732000 	 2.371850 	 -0.1892821000 	 -2.7514710000 
80.80 	 224.8700000 	 2.371900 	 -0.1927344000 	 -2.7549140000 
81.00 	 224.8653000 	 2.371950 	 -0.1884333000 	 -2.7510520000 
81.20 	 224.8637000 	 2.372025 	 -0.1924165000 	 -2.7541160000 
81.40 	 224.8621000 	 2.372100 	 -0.1899624000 	 -2.7525620000 
81.60 	 224.8637000 	 2.372150 	 -0.1902167000 	 -2.7522630000 
81.80 	 224.8653000 	 2.372225 	 -0.1920891000 	 -2.7545010000 
82.00 	 224.8700000 	 2.372275 	 -0.1886559000 	 -2.7511180000 
82.20 	 224.8732000 	 2.372350 	 -0.1931731000 	 -2.7550540000 
82.40 	 224.8764000 	 2.372400 	 -0.1890214000 	 -2.7515760000 
82.60 	 224.8812000 	 2.372450 	 -0.1918221000 	 -2.7536080000 
82.80 	 224.8844000 	 2.372500 	 -0.1912467000 	 -2.7537030000 
83.00 	 224.8891000 	 2.372575 	 -0.1895809000 	 -2.7517600000 
83.20 	 224.8923000 	 2.372625 	 -0.1931890000 	 -2.7552160000 
83.40 	 224.8923000 	 2.372675 	 -0.1888816000 	 -2.7512070000 
83.60 	 224.8891000 	 2.372725 	 -0.1928647000 	 -2.7544720000 
83.80 	 224.8891000 	 2.372775 	 -0.1903311000 	 -2.7528290000 
84.00 	 224.8844000 	 2.372825 	 -0.1909542000 	 -2.7526730000 
84.20 	 224.8844000 	 2.372875 	 -0.1927408000 	 -2.7549460000 
84.40 	 224.8891000 	 2.372925 	 -0.1891835000 	 -2.7512740000 
84.60 	 224.8891000 	 2.372975 	 -0.1935132000 	 -2.7553400000 
84.80 	 224.8891000 	 2.373025 	 -0.1895936000 	 -2.7519890000 
85.00 	 224.8891000 	 2.373075 	 -0.1922003000 	 -2.7538330000 
85.20 	 224.8844000 	 2.373125 	 -0.1919492000 	 -2.7542500000 
85.40 	 224.8859000 	 2.373175 	 -0.1900228000 	 -2.7519420000 
85.60 	 224.8844000 	 2.373225 	 -0.1936404000 	 -2.7554480000 
85.80 	 224.8844000 	 2.373300 	 -0.1893806000 	 -2.7517160000 
86.00 	 224.8844000 	 2.373350 	 -0.1929919000 	 -2.7545450000 
86.20 	 224.8891000 	 2.373400 	 -0.1913516000 	 -2.7537120000 
86.40 	 224.8923000 	 2.373450 	 -0.1907698000 	 -2.7523710000 
86.60 	 224.8923000 	 2.373500 	 -0.1935037000 	 -2.7555560000 
86.80 	 224.8923000 	 2.373550 	 -0.1896540000 	 -2.7516650000 
87.00 	 224.8923000 	 2.373600 	 -0.1938152000 	 -2.7553080000 
87.20 	 224.8891000 	 2.373650 	 -0.1906268000 	 -2.7527300000 
87.40 	 224.8844000 	 2.373700 	 -0.1921050000 	 -2.7536420000 
87.60 	 224.8844000 	 2.373750 	 -0.1929315000 	 -2.7548950000 
87.80 	 224.8812000 	 2.373800 	 -0.1900959000 	 -2.7519230000 
88.00 	 224.8812000 	 2.373850 	 -0.1943620000 	 -2.7558450000 
88.20 	 224.8812000 	 2.373925 	 -0.1900609000 	 -2.7519320000 
88.40 	 224.8812000 	 2.373975 	 -0.1934592000 	 -2.7546500000 
88.60 	 224.8828000 	 2.374025 	 -0.1919111000 	 -2.7537890000 
88.80 	 224.8891000 	 2.374075 	 -0.1912371000 	 -2.7526160000 
89.00 	 224.8923000 	 2.374125 	 -0.1941935000 	 -2.7555750000 
89.20 	 224.8923000 	 2.374175 	 -0.1900641000 	 -2.7517920000 
89.40 	 224.8971000 	 2.374225 	 -0.1944637000 	 -2.7555240000 
89.60 	 224.8971000 	 2.374275 	 -0.1911513000 	 -2.7528670000 
89.80 	 224.8923000 	 2.374325 	 -0.1927630000 	 -2.7536800000 
90.00 	 224.8923000 	 2.374375 	 -0.1934147000 	 -2.7550060000 
90.20 	 224.8923000 	 2.374425 	 -0.1906999000 	 -2.7519770000 
90.40 	 224.8923000 	 2.374475 	 -0.1949437000 	 -2.7559220000 
90.60 	 224.8923000 	 2.374525 	 -0.1907412000 	 -2.7524090000 
90.80 	 224.8923000 	 2.374575 	 -0.1936913000 	 -2.7543640000 
91.00 	 224.8923000 	 2.374625 	 -0.1931031000 	 -2.7547170000 
91.20 	 224.8923000 	 2.374675 	 -0.1913611000 	 -2.7524690000 
91.40 	 224.8923000 	 2.374725 	 -0.1949469000 	 -2.7560460000 
91.60 	 224.8907000 	 2.374775 	 -0.1906554000 	 -2.7521390000 
91.80 	 224.8923000 	 2.374825 	 -0.1942730000 	 -2.7553780000 
92.00 	 224.8891000 	 2.374875 	 -0.1923561000 	 -2.7540650000 
92.20 	 224.8891000 	 2.374925 	 -0.1921908000 	 -2.7531530000 
92.40 	 224.8891000 	 2.374975 	 -0.1946704000 	 -2.7558830000 
92.60 	 224.8891000 	 2.375025 	 -0.1908143000 	 -2.7522790000 
92.80 	 224.8844000 	 2.375075 	 -0.1952553000 	 -2.7561500000 
93.00 	 224.8844000 	 2.375125 	 -0.1915296000 	 -2.7531020000 
93.20 	 224.8844000 	 2.375200 	 -0.1937707000 	 -2.7545670000 
93.40 	 224.8764000 	 2.375250 	 -0.1935991000 	 -2.7552130000 
93.60 	 224.8764000 	 2.375300 	 -0.1918125000 	 -2.7529050000 
93.80 	 224.8764000 	 2.375350 	 -0.1954397000 	 -2.7564810000 
94.00 	 224.8764000 	 2.375425 	 -0.1912562000 	 -2.7525840000 
94.20 	 224.8764000 	 2.375475 	 -0.1952585000 	 -2.7560010000 
94.40 	 224.8812000 	 2.375550 	 -0.1928647000 	 -2.7545140000 
94.60 	 224.8844000 	 2.375600 	 -0.1931349000 	 -2.7541920000 
94.80 	 224.8891000 	 2.375650 	 -0.1954206000 	 -2.7565030000 
95.00 	 224.8923000 	 2.375700 	 -0.1913738000 	 -2.7530640000 
95.20 	 224.8939000 	 2.375750 	 -0.1958656000 	 -2.7569640000 
95.40 	 224.8987000 	 2.375800 	 -0.1923402000 	 -2.7540270000 
95.60 	 224.8971000 	 2.375850 	 -0.1945368000 	 -2.7555500000 
95.80 	 224.9002000 	 2.375900 	 -0.1945496000 	 -2.7562460000 
96.00 	 224.8971000 	 2.375950 	 -0.1922925000 	 -2.7537630000 
96.20 	 224.8971000 	 2.376000 	 -0.1962280000 	 -2.7576920000 
96.40 	 224.8971000 	 2.376050 	 -0.1918411000 	 -2.7538110000 
96.60 	 224.9002000 	 2.376100 	 -0.1956654000 	 -2.7567450000 
96.80 	 224.9002000 	 2.376125 	 -0.1937135000 	 -2.7557090000 
97.00 	 224.9050000 	 2.376175 	 -0.1933448000 	 -2.7547580000 
97.20 	 224.9002000 	 2.376225 	 -0.1960818000 	 -2.7577400000 
97.40 	 224.9002000 	 2.376275 	 -0.1919905000 	 -2.7540650000 
97.60 	 224.8971000 	 2.376325 	 -0.1965332000 	 -2.7577690000 
97.80 	 224.8971000 	 2.376375 	 -0.1932271000 	 -2.7553490000 
98.00 	 224.8939000 	 2.376425 	 -0.1942730000 	 -2.7557560000 
98.20 	 224.8955000 	 2.376475 	 -0.1956367000 	 -2.7577340000 
98.40 	 224.8971000 	 2.376525 	 -0.1922925000 	 -2.7541670000 
98.60 	 224.9002000 	 2.376550 	 -0.1968734000 	 -2.7581470000 
98.80 	 224.9018000 	 2.376600 	 -0.1930269000 	 -2.7550570000 
99.00 	 224.9002000 	 2.376650 	 -0.1953983000 	 -2.7566430000 
99.20 	 224.9050000 	 2.376700 	 -0.1953157000 	 -2.7573010000 
99.40 	 224.9002000 	 2.376750 	 -0.1933956000 	 -2.7549050000 
99.60 	 224.9002000 	 2.376775 	 -0.1972071000 	 -2.7585160000 
99.80 	 224.8971000 	 2.376825 	 -0.1928743000 	 -2.7545740000 
100.00 	 224.8971000 	 2.376875 	 -0.1968002000 	 -2.7578540000 
100.20 	 224.8923000 	 2.376925 	 -0.1944796000 	 -2.7565100000 
100.40 	 224.8891000 	 2.376975 	 -0.1945273000 	 -2.7557910000 
100.60 	 224.8891000 	 2.377025 	 -0.1967303000 	 -2.7582170000 
100.80 	 224.8844000 	 2.377075 	 -0.1930014000 	 -2.7547040000 
101.00 	 224.8844000 	 2.377150 	 -0.1973820000 	 -2.7585000000 
101.20 	 224.8844000 	 2.377200 	 -0.1939487000 	 -2.7558930000 
101.40 	 224.8844000 	 2.377250 	 -0.1957417000 	 -2.7566460000 
101.60 	 224.8875000 	 2.377300 	 -0.1965491000 	 -2.7579850000 
101.80 	 224.8923000 	 2.377350 	 -0.1940568000 	 -2.7549810000 
102.00 	 224.8907000 	 2.377400 	 -0.1980654000 	 -2.7589000000 
102.20 	 224.8923000 	 2.377450 	 -0.1937866000 	 -2.7548850000 
102.40 	 224.8923000 	 2.377500 	 -0.1973534000 	 -2.7579560000 
102.60 	 224.8923000 	 2.377550 	 -0.1958847000 	 -2.7572250000 
102.80 	 224.8923000 	 2.377600 	 -0.1949120000 	 -2.7554540000 
103.00 	 224.8891000 	 2.377650 	 -0.1982562000 	 -2.7590470000 
103.20 	 224.8923000 	 2.377700 	 -0.1939805000 	 -2.7550320000 
103.40 	 224.8923000 	 2.377750 	 -0.1982594000 	 -2.7584680000 
103.60 	 224.8923000 	 2.377800 	 -0.1951663000 	 -2.7561730000 
103.80 	 224.8971000 	 2.377850 	 -0.1963870000 	 -2.7567160000 
104.00 	 224.8923000 	 2.377900 	 -0.1975981000 	 -2.7584110000 
104.20 	 224.8971000 	 2.377950 	 -0.1947498000 	 -2.7553300000 
104.40 	 224.8923000 	 2.378000 	 -0.1987807000 	 -2.7590910000 
104.60 	 224.8923000 	 2.378050 	 -0.1946449000 	 -2.7553880000 
104.80 	 224.8923000 	 2.378100 	 -0.1979192000 	 -2.7581340000 
105.00 	 224.8923000 	 2.378150 	 -0.1964569000 	 -2.7573750000 
105.20 	 224.8923000 	 2.378200 	 -0.1956844000 	 -2.7560300000 
105.40 	 224.8891000 	 2.378250 	 -0.1988029000 	 -2.7592690000 
105.60 	 224.8891000 	 2.378300 	 -0.1947848000 	 -2.7554770000 
105.80 	 224.8891000 	 2.378350 	 -0.1986917000 	 -2.7587760000 
106.00 	 224.8875000 	 2.378400 	 -0.1962884000 	 -2.7570790000 
106.20 	 224.8844000 	 2.378450 	 -0.1966222000 	 -2.7568720000 
106.40 	 224.8844000 	 2.378525 	 -0.1985137000 	 -2.7589700000 
106.60 	 224.8844000 	 2.378575 	 -0.1950042000 	 -2.7554320000 
106.80 	 224.8828000 	 2.378625 	 -0.1994769000 	 -2.7593070000 
107.00 	 224.8812000 	 2.378675 	 -0.1955954000 	 -2.7562680000 
107.20 	 224.8812000 	 2.378725 	 -0.1975886000 	 -2.7573620000 
107.40 	 224.8812000 	 2.378800 	 -0.1982880000 	 -2.7584620000 
107.60 	 224.8844000 	 2.378850 	 -0.1956081000 	 -2.7556640000 
107.80 	 224.8844000 	 2.378900 	 -0.1995945000 	 -2.7595140000 
108.00 	 224.8891000 	 2.378950 	 -0.1955096000 	 -2.7558170000 
108.20 	 224.8891000 	 2.379000 	 -0.1989841000 	 -2.7585700000 
108.40 	 224.8923000 	 2.379050 	 -0.1971690000 	 -2.7575970000 
108.60 	 224.8923000 	 2.379100 	 -0.1967271000 	 -2.7564430000 
108.80 	 224.8923000 	 2.379150 	 -0.1993561000 	 -2.7593740000 
109.00 	 224.8923000 	 2.379200 	 -0.1954492000 	 -2.7555820000 
109.20 	 224.8923000 	 2.379250 	 -0.1997185000 	 -2.7592470000 
109.40 	 224.8971000 	 2.379300 	 -0.1965968000 	 -2.7567390000 
109.60 	 224.8971000 	 2.379350 	 -0.1975028000 	 -2.7570440000 
109.80 	 224.9002000 	 2.379400 	 -0.1988951000 	 -2.7588430000 
110.00 	 224.9082000 	 2.379450 	 -0.1956908000 	 -2.7556040000 
110.20 	 224.9130000 	 2.379475 	 -0.2000109000 	 -2.7596060000 
110.40 	 224.9161000 	 2.379525 	 -0.1959515000 	 -2.7561570000 
110.60 	 224.9209000 	 2.379550 	 -0.1989396000 	 -2.7581660000 
110.80 	 224.9241000 	 2.379600 	 -0.1983356000 	 -2.7581850000 
111.00 	 224.9241000 	 2.379625 	 -0.1966317000 	 -2.7562330000 
111.20 	 224.9241000 	 2.379675 	 -0.2000014000 	 -2.7596540000 
111.40 	 224.9241000 	 2.379700 	 -0.1957766000 	 -2.7558200000 
111.60 	 224.9209000 	 2.379725 	 -0.1996994000 	 -2.7590910000 
111.80 	 224.9209000 	 2.379775 	 -0.1970228000 	 -2.7571650000 
112.00 	 224.9241000 	 2.379800 	 -0.1979415000 	 -2.7572820000 
112.20 	 224.9241000 	 2.379850 	 -0.1992957000 	 -2.7590880000 
112.40 	 224.9225000 	 2.379875 	 -0.1958974000 	 -2.7556670000 
112.60 	 224.9241000 	 2.379900 	 -0.2002875000 	 -2.7596760000 
112.80 	 224.9241000 	 2.379950 	 -0.1965841000 	 -2.7566620000 
113.00 	 224.9241000 	 2.379975 	 -0.1987203000 	 -2.7577270000 
113.20 	 224.9241000 	 2.380025 	 -0.1989206000 	 -2.7587440000 
113.40 	 224.9241000 	 2.380050 	 -0.1963488000 	 -2.7558040000 
113.60 	 224.9241000 	 2.380075 	 -0.2004973000 	 -2.7596310000 
113.80 	 224.9209000 	 2.380125 	 -0.1963584000 	 -2.7562650000 
114.00 	 224.9209000 	 2.380150 	 -0.1993624000 	 -2.7583190000 
114.20 	 224.9161000 	 2.380200 	 -0.1985677000 	 -2.7583410000 
114.40 	 224.9161000 	 2.380225 	 -0.1969242000 	 -2.7560840000 
114.60 	 224.9161000 	 2.380275 	 -0.2002907000 	 -2.7596500000 
114.80 	 224.9161000 	 2.380300 	 -0.1961390000 	 -2.7558580000 
115.00 	 224.9130000 	 2.380350 	 -0.1999760000 	 -2.7589260000 
115.20 	 224.9161000 	 2.380400 	 -0.1981322000 	 -2.7579020000 
115.40 	 224.9161000 	 2.380425 	 -0.1973565000 	 -2.7566910000 
115.60 	 224.9177000 	 2.380475 	 -0.2002939000 	 -2.7597680000 
115.80 	 224.9209000 	 2.380500 	 -0.1961549000 	 -2.7559280000 
116.00 	 224.9225000 	 2.380550 	 -0.2002335000 	 -2.7592720000 
116.20 	 224.9225000 	 2.380575 	 -0.1973788000 	 -2.7574410000 
116.40 	 224.9241000 	 2.380600 	 -0.1983070000 	 -2.7572760000 
116.60 	 224.9209000 	 2.380650 	 -0.1997312000 	 -2.7594030000 
116.80 	 224.9209000 	 2.380675 	 -0.1964156000 	 -2.7559880000 
117.00 	 224.9209000 	 2.380725 	 -0.2008057000 	 -2.7598450000 
117.20 	 224.9241000 	 2.380750 	 -0.1967716000 	 -2.7565000000 
117.40 	 224.9241000 	 2.380800 	 -0.1994419000 	 -2.7584200000 
117.60 	 224.9241000 	 2.380825 	 -0.1986186000 	 -2.7582200000 
117.80 	 224.9289000 	 2.380850 	 -0.1970132000 	 -2.7561950000 
118.00 	 224.9289000 	 2.380900 	 -0.2009042000 	 -2.7598860000 
118.20 	 224.9289000 	 2.380950 	 -0.1965078000 	 -2.7559850000 
118.40 	 224.9241000 	 2.381000 	 -0.2002939000 	 -2.7589580000 
118.60 	 224.9225000 	 2.381025 	 -0.1985009000 	 -2.7578510000 
118.80 	 224.9161000 	 2.381075 	 -0.1978747000 	 -2.7567420000 
119.00 	 224.9130000 	 2.381100 	 -0.2004814000 	 -2.7597330000 
119.20 	 224.9082000 	 2.381150 	 -0.1965014000 	 -2.7557690000 
119.40 	 224.9082000 	 2.381175 	 -0.2008184000 	 -2.7595710000 
119.60 	 224.9130000 	 2.381225 	 -0.1976681000 	 -2.7571200000 
119.80 	 224.9161000 	 2.381275 	 -0.1986853000 	 -2.7575270000 
120.00 	 224.9161000 	 2.381300 	 -0.2000745000 	 -2.7592440000 
120.20 	 224.9209000 	 2.381350 	 -0.1968956000 	 -2.7559660000 
120.40 	 224.9241000 	 2.381375 	 -0.2011299000 	 -2.7597650000 
120.60 	 224.9289000 	 2.381400 	 -0.1971245000 	 -2.7565000000 
120.80 	 224.9305000 	 2.381450 	 -0.2000427000 	 -2.7583950000 
121.00 	 224.9336000 	 2.381500 	 -0.1992130000 	 -2.7584650000 
121.20 	 224.9384000 	 2.381550 	 -0.1979669000 	 -2.7566430000 
121.40 	 224.9384000 	 2.381600 	 -0.2011681000 	 -2.7598760000 
121.60 	 224.9400000 	 2.381650 	 -0.1969655000 	 -2.7559380000 
121.80 	 224.9368000 	 2.381700 	 -0.2011744000 	 -2.7592880000 
122.00 	 224.9368000 	 2.381750 	 -0.1984851000 	 -2.7575400000 
122.20 	 224.9320000 	 2.381825 	 -0.1992575000 	 -2.7575460000 
122.40 	 224.9320000 	 2.381875 	 -0.2008915000 	 -2.7594790000 
122.60 	 224.9320000 	 2.381925 	 -0.1975060000 	 -2.7559120000 
122.80 	 224.9320000 	 2.381950 	 -0.2017371000 	 -2.7597710000 
123.00 	 224.9368000 	 2.382025 	 -0.1980877000 	 -2.7569290000 
123.20 	 224.9400000 	 2.382075 	 -0.1999505000 	 -2.7579430000 
123.40 	 224.9416000 	 2.382125 	 -0.2006594000 	 -2.7591510000 
123.60 	 224.9447000 	 2.382200 	 -0.1981258000 	 -2.7563350000 
123.80 	 224.9447000 	 2.382225 	 -0.2022235000 	 -2.7601880000 
124.00 	 224.9479000 	 2.382300 	 -0.1978397000 	 -2.7561980000 
124.20 	 224.9479000 	 2.382325 	 -0.2018833000 	 -2.7594250000 
124.40 	 224.9479000 	 2.382375 	 -0.1995468000 	 -2.7579620000 
124.60 	 224.9511000 	 2.382425 	 -0.1994006000 	 -2.7570920000 
124.80 	 224.9543000 	 2.382475 	 -0.2020931000 	 -2.7599270000 
125.00 	 224.9559000 	 2.382500 	 -0.1979605000 	 -2.7561310000 
125.20 	 224.9591000 	 2.382550 	 -0.2023125000 	 -2.7597010000 
125.40 	 224.9559000 	 2.382600 	 -0.1992003000 	 -2.7572280000 
125.60 	 224.9559000 	 2.382625 	 -0.2005927000 	 -2.7579150000 
125.80 	 224.9559000 	 2.382675 	 -0.2014065000 	 -2.7594180000 
126.00 	 224.9559000 	 2.382700 	 -0.1986408000 	 -2.7564400000 
126.20 	 224.9527000 	 2.382750 	 -0.2028688000 	 -2.7603370000 
126.40 	 224.9511000 	 2.382800 	 -0.1985486000 	 -2.7565190000 
126.60 	 224.9511000 	 2.382825 	 -0.2019278000 	 -2.7591100000 
126.80 	 224.9495000 	 2.382875 	 -0.2001158000 	 -2.7581470000 
127.00 	 224.9479000 	 2.382925 	 -0.2001317000 	 -2.7574890000 
127.20 	 224.9479000 	 2.382950 	 -0.2023761000 	 -2.7599840000 
127.40 	 224.9479000 	 2.383000 	 -0.1987235000 	 -2.7562740000 
127.60 	 224.9511000 	 2.383075 	 -0.2032439000 	 -2.7600860000 
127.80 	 224.9511000 	 2.383100 	 -0.1994228000 	 -2.7571580000 
128.00 	 224.9511000 	 2.383150 	 -0.2015368000 	 -2.7583220000 
128.20 	 224.9511000 	 2.383175 	 -0.2019755000 	 -2.7592530000 
128.40 	 224.9527000 	 2.383225 	 -0.1995118000 	 -2.7565160000 
128.60 	 224.9527000 	 2.383275 	 -0.2032789000 	 -2.7602320000 
128.80 	 224.9559000 	 2.383300 	 -0.1990128000 	 -2.7564110000 
129.00 	 224.9559000 	 2.383350 	 -0.2030055000 	 -2.7593870000 
129.20 	 224.9559000 	 2.383375 	 -0.2011299000 	 -2.7582070000 
129.40 	 224.9591000 	 2.383425 	 -0.2005990000 	 -2.7571650000 
129.60 	 224.9591000 	 2.383450 	 -0.2031581000 	 -2.7601270000 
129.80 	 224.9591000 	 2.383500 	 -0.1991812000 	 -2.7562780000 
130.00 	 224.9559000 	 2.383550 	 -0.2036699000 	 -2.7599780000 
130.20 	 224.9591000 	 2.383575 	 -0.2004814000 	 -2.7574570000 
130.40 	 224.9591000 	 2.383625 	 -0.2016449000 	 -2.7580770000 
130.60 	 224.9638000 	 2.383650 	 -0.2027194000 	 -2.7596220000 
130.80 	 224.9638000 	 2.383700 	 -0.1997026000 	 -2.7563950000 
131.00 	 224.9638000 	 2.383725 	 -0.2040609000 	 -2.7603910000 
131.20 	 224.9638000 	 2.383750 	 -0.1999219000 	 -2.7569800000 
131.40 	 224.9591000 	 2.383775 	 -0.2025668000 	 -2.7588080000 
131.60 	 224.9575000 	 2.383825 	 -0.2022902000 	 -2.7591740000 
131.80 	 224.9559000 	 2.383850 	 -0.2004242000 	 -2.7569010000 
132.00 	 224.9511000 	 2.383900 	 -0.2040291000 	 -2.7604420000 
132.20 	 224.9559000 	 2.383950 	 -0.1997503000 	 -2.7566850000 
132.40 	 224.9559000 	 2.383975 	 -0.2036285000 	 -2.7597430000 
132.60 	 224.9559000 	 2.384025 	 -0.2013747000 	 -2.7583760000 
132.80 	 224.9559000 	 2.384050 	 -0.2015273000 	 -2.7575940000 
133.00 	 224.9591000 	 2.384100 	 -0.2037938000 	 -2.7603630000 
133.20 	 224.9559000 	 2.384150 	 -0.1998488000 	 -2.7563890000 
133.40 	 224.9559000 	 2.384175 	 -0.2042961000 	 -2.7604770000 
133.60 	 224.9559000 	 2.384225 	 -0.2007580000 	 -2.7577780000 
133.80 	 224.9591000 	 2.384250 	 -0.2024047000 	 -2.7583410000 
134.00 	 224.9591000 	 2.384300 	 -0.2032820000 	 -2.7598190000 
134.20 	 224.9591000 	 2.384350 	 -0.2003352000 	 -2.7567260000 
134.40 	 224.9638000 	 2.384375 	 -0.2045504000 	 -2.7607380000 
134.60 	 224.9654000 	 2.384400 	 -0.2005132000 	 -2.7572980000 
134.80 	 224.9718000 	 2.384450 	 -0.2027671000 	 -2.7587250000 
135.00 	 224.9749000 	 2.384475 	 -0.2030659000 	 -2.7596440000 
135.20 	 224.9797000 	 2.384475 	 -0.2006594000 	 -2.7570280000 
135.40 	 224.9829000 	 2.384500 	 -0.2065341000 	 -2.7642380000 
135.60 	 224.9829000 	 2.384500 	 -0.2032916000 	 -2.7616720000 
135.80 	 224.9829000 	 2.384550 	 -0.2059619000 	 -2.7637390000 
136.00 	 224.9797000 	 2.384525 	 -0.2059937000 	 -2.7638600000 
136.20 	 224.9654000 	 2.384550 	 -0.2042643000 	 -2.7621910000 
136.40 	 224.9479000 	 2.384550 	 -0.2081649000 	 -2.7659030000 
136.60 	 224.9289000 	 2.384625 	 -0.2037589000 	 -2.7620440000 
136.80 	 224.9082000 	 2.384675 	 -0.2075799000 	 -2.7650580000 
137.00 	 224.8907000 	 2.384725 	 -0.2055423000 	 -2.7638310000 
137.20 	 224.8796000 	 2.384775 	 -0.2051576000 	 -2.7627630000 
137.40 	 224.8732000 	 2.384825 	 -0.2078692000 	 -2.7656200000 
137.60 	 224.8716000 	 2.384900 	 -0.2038797000 	 -2.7617900000 
137.80 	 224.8732000 	 2.384950 	 -0.2079900000 	 -2.7655820000 
138.00 	 224.8732000 	 2.385000 	 -0.2049192000 	 -2.7633320000 
138.20 	 224.8764000 	 2.385075 	 -0.2054977000 	 -2.7630040000 
138.40 	 224.8764000 	 2.385125 	 -0.2077071000 	 -2.7656240000 
138.60 	 224.8764000 	 2.385200 	 -0.2037462000 	 -2.7617100000 
138.80 	 224.8812000 	 2.385250 	 -0.2081267000 	 -2.7658050000 
139.00 	 224.8844000 	 2.385300 	 -0.2042739000 	 -2.7626830000 
139.20 	 224.8923000 	 2.385350 	 -0.2065118000 	 -2.7639170000 
139.40 	 224.9002000 	 2.385400 	 -0.2066231000 	 -2.7648320000 
139.60 	 224.9082000 	 2.385450 	 -0.2045186000 	 -2.7624350000 
139.80 	 224.9130000 	 2.385500 	 -0.2082634000 	 -2.7660020000 
140.00 	 224.9161000 	 2.385525 	 -0.2038161000 	 -2.7621780000 
140.20 	 224.9209000 	 2.385575 	 -0.2073924000 	 -2.7647780000 
140.40 	 224.9241000 	 2.385600 	 -0.2057393000 	 -2.7642220000 
140.60 	 224.9289000 	 2.385625 	 -0.2051004000 	 -2.7628870000 
140.80 	 224.9320000 	 2.385700 	 -0.2077897000 	 -2.7658750000 
141.00 	 224.9368000 	 2.385750 	 -0.2037207000 	 -2.7618980000 
141.20 	 224.9368000 	 2.385800 	 -0.2078724000 	 -2.7657160000 
141.40 	 224.9384000 	 2.385850 	 -0.2048715000 	 -2.7634650000 
141.60 	 224.9400000 	 2.385900 	 -0.2057266000 	 -2.7634690000 
141.80 	 224.9416000 	 2.385950 	 -0.2073797000 	 -2.7655630000 
142.00 	 224.9447000 	 2.386000 	 -0.2038352000 	 -2.7620920000 
142.20 	 224.9479000 	 2.386050 	 -0.2081998000 	 -2.7659350000 
142.40 	 224.9511000 	 2.386100 	 -0.2041944000 	 -2.7627560000 
142.60 	 224.9575000 	 2.386125 	 -0.2065213000 	 -2.7643040000 
142.80 	 224.9591000 	 2.386175 	 -0.2067598000 	 -2.7652100000 
143.00 	 224.9638000 	 2.386225 	 -0.2042611000 	 -2.7623370000 
143.20 	 224.9670000 	 2.386250 	 -0.2082634000 	 -2.7661160000 
143.40 	 224.9718000 	 2.386275 	 -0.2042262000 	 -2.7626130000 
143.60 	 224.9670000 	 2.386300 	 -0.2074146000 	 -2.7650170000 
143.80 	 224.9718000 	 2.386300 	 -0.2060572000 	 -2.7644920000 
144.00 	 224.9670000 	 2.386350 	 -0.2049605000 	 -2.7628960000 
144.20 	 224.9670000 	 2.386350 	 -0.2079010000 	 -2.7659610000 
144.40 	 224.9638000 	 2.386400 	 -0.2037621000 	 -2.7622220000 
144.60 	 224.9591000 	 2.386425 	 -0.2077039000 	 -2.7653730000 
144.80 	 224.9559000 	 2.386450 	 -0.2051449000 	 -2.7637070000 
145.00 	 224.9511000 	 2.386500 	 -0.2055931000 	 -2.7635000000 
145.20 	 224.9527000 	 2.386550 	 -0.2074210000 	 -2.7657220000 
145.40 	 224.9559000 	 2.386575 	 -0.2038924000 	 -2.7622060000 
145.60 	 224.9591000 	 2.386625 	 -0.2082157000 	 -2.7660940000 
145.80 	 224.9638000 	 2.386650 	 -0.2045663000 	 -2.7631350000 
146.00 	 224.9638000 	 2.386700 	 -0.2065372000 	 -2.7643140000 
146.20 	 224.9670000 	 2.386725 	 -0.2067057000 	 -2.7651500000 
146.40 	 224.9718000 	 2.386750 	 -0.2043629000 	 -2.7625240000 
146.60 	 224.9718000 	 2.386775 	 -0.2082380000 	 -2.7662500000 
146.80 	 224.9765000 	 2.386800 	 -0.2038924000 	 -2.7622600000 
147.00 	 224.9829000 	 2.386825 	 -0.2076149000 	 -2.7653600000 
147.20 	 224.9877000 	 2.386850 	 -0.2053801000 	 -2.7639870000 
147.40 	 224.9908000 	 2.386825 	 -0.2068583000 	 -2.7637930000 
147.60 	 224.9956000 	 2.386825 	 -0.2086035000 	 -2.7658490000 
147.80 	 224.9956000 	 2.386825 	 -0.2050972000 	 -2.7623810000 
148.00 	 224.9908000 	 2.386825 	 -0.2095095000 	 -2.7663610000 
148.20 	 224.9893000 	 2.386825 	 -0.2052530000 	 -2.7628680000 
148.40 	 224.9829000 	 2.386825 	 -0.2082253000 	 -2.7651020000 
148.60 	 224.9749000 	 2.386850 	 -0.2074146000 	 -2.7648260000 
148.80 	 224.9670000 	 2.386875 	 -0.2064800000 	 -2.7632680000 
149.00 	 224.9575000 	 2.386900 	 -0.2091503000 	 -2.7663520000 
149.20 	 224.9495000 	 2.386950 	 -0.2050050000 	 -2.7623490000 
149.40 	 224.9400000 	 2.387000 	 -0.2091471000 	 -2.7661200000 
149.60 	 224.9368000 	 2.387050 	 -0.2060509000 	 -2.7637960000 
149.80 	 224.9320000 	 2.387100 	 -0.2074718000 	 -2.7641680000 
150.00 	 224.9289000 	 2.387150 	 -0.2084096000 	 -2.7656710000 
150.20 	 224.9289000 	 2.387175 	 -0.2052911000 	 -2.7625910000 
150.40 	 224.9289000 	 2.387250 	 -0.2097066000 	 -2.7664820000 
150.60 	 224.9320000 	 2.387300 	 -0.2053833000 	 -2.7629150000 
150.80 	 224.9320000 	 2.387350 	 -0.2082856000 	 -2.7650900000 
151.00 	 224.9368000 	 2.387400 	 -0.2074369000 	 -2.7648320000 
151.20 	 224.9400000 	 2.387450 	 -0.2061049000 	 -2.7630360000 
151.40 	 224.9463000 	 2.387475 	 -0.2092838000 	 -2.7666600000 
151.60 	 224.9511000 	 2.387550 	 -0.2050400000 	 -2.7629310000 
151.80 	 224.9591000 	 2.387575 	 -0.2091630000 	 -2.7663010000 
152.00 	 224.9638000 	 2.387625 	 -0.2067089000 	 -2.7645240000 
152.20 	 224.9702000 	 2.387650 	 -0.2069569000 	 -2.7642410000 
152.40 	 224.9749000 	 2.387675 	 -0.2088515000 	 -2.7663610000 
152.60 	 224.9797000 	 2.387700 	 -0.2051830000 	 -2.7630330000 
152.80 	 224.9877000 	 2.387700 	 -0.2095191000 	 -2.7667430000 
153.00 	 224.9908000 	 2.387700 	 -0.2060795000 	 -2.7638630000 
153.20 	 224.9956000 	 2.387700 	 -0.2087625000 	 -2.7655950000 
153.40 	 224.9956000 	 2.387700 	 -0.2081649000 	 -2.7659700000 
153.60 	 224.9956000 	 2.387700 	 -0.2062194000 	 -2.7634370000 
153.80 	 224.9956000 	 2.387700 	 -0.2099133000 	 -2.7670920000 
154.00 	 224.9908000 	 2.387700 	 -0.2056185000 	 -2.7632050000 
154.20 	 224.9877000 	 2.387725 	 -0.2093633000 	 -2.7663550000 
154.40 	 224.9829000 	 2.387725 	 -0.2073129000 	 -2.7649280000 
154.60 	 224.9749000 	 2.387750 	 -0.2071953000 	 -2.7642660000 
154.80 	 224.9718000 	 2.387775 	 -0.2092520000 	 -2.7667270000 
155.00 	 224.9654000 	 2.387775 	 -0.2056058000 	 -2.7631410000 
155.20 	 224.9591000 	 2.387825 	 -0.2100563000 	 -2.7670350000 
155.40 	 224.9511000 	 2.387850 	 -0.2060604000 	 -2.7638750000 
155.60 	 224.9479000 	 2.387900 	 -0.2085527000 	 -2.7654650000 
155.80 	 224.9400000 	 2.387950 	 -0.2079423000 	 -2.7656750000 
156.00 	 224.9368000 	 2.388000 	 -0.2066390000 	 -2.7636650000 
156.20 	 224.9352000 	 2.388050 	 -0.2097352000 	 -2.7671620000 
156.40 	 224.9352000 	 2.388100 	 -0.2055454000 	 -2.7631160000 
156.60 	 224.9336000 	 2.388150 	 -0.2100372000 	 -2.7668570000 
156.80 	 224.9368000 	 2.388200 	 -0.2062511000 	 -2.7640850000 
157.00 	 224.9400000 	 2.388250 	 -0.2081998000 	 -2.7649820000 
157.20 	 224.9447000 	 2.388300 	 -0.2087593000 	 -2.7662500000 
157.40 	 224.9479000 	 2.388350 	 -0.2061272000 	 -2.7633320000 
157.60 	 224.9511000 	 2.388400 	 -0.2101453000 	 -2.7670920000 
157.80 	 224.9591000 	 2.388450 	 -0.2059428000 	 -2.7636560000 
158.00 	 224.9638000 	 2.388475 	 -0.2090295000 	 -2.7662210000 
158.20 	 224.9718000 	 2.388500 	 -0.2075927000 	 -2.7652960000 
158.40 	 224.9781000 	 2.388525 	 -0.2070586000 	 -2.7641420000 
158.60 	 224.9829000 	 2.388550 	 -0.2095477000 	 -2.7669720000 
158.80 	 224.9877000 	 2.388550 	 -0.2057743000 	 -2.7632590000 
159.00 	 224.9908000 	 2.388550 	 -0.2102661000 	 -2.7669620000 
159.20 	 224.9988000 	 2.388550 	 -0.2072016000 	 -2.7644920000 
159.40 	 224.9988000 	 2.388550 	 -0.2087466000 	 -2.7650800000 
159.60 	 224.9988000 	 2.388550 	 -0.2092997000 	 -2.7664950000 
159.80 	 224.9988000 	 2.388550 	 -0.2064006000 	 -2.7632300000 
160.00 	 224.9940000 	 2.388550 	 -0.2106571000 	 -2.7673690000 
160.20 	 224.9908000 	 2.388550 	 -0.2066422000 	 -2.7639100000 
160.40 	 224.9829000 	 2.388550 	 -0.2093347000 	 -2.7657440000 
160.60 	 224.9829000 	 2.388575 	 -0.2087307000 	 -2.7658940000 
160.80 	 224.9797000 	 2.388600 	 -0.2070395000 	 -2.7638020000 
161.00 	 224.9749000 	 2.388600 	 -0.2105109000 	 -2.7673660000 
161.20 	 224.9718000 	 2.388625 	 -0.2062670000 	 -2.7635260000 
161.40 	 224.9670000 	 2.388650 	 -0.2101517000 	 -2.7666220000 
161.60 	 224.9638000 	 2.388675 	 -0.2079741000 	 -2.7652520000 
161.80 	 224.9559000 	 2.388725 	 -0.2075799000 	 -2.7644060000 
162.00 	 224.9511000 	 2.388750 	 -0.2103074000 	 -2.7673470000 
162.20 	 224.9479000 	 2.388800 	 -0.2060922000 	 -2.7632780000 
162.40 	 224.9447000 	 2.388850 	 -0.2104696000 	 -2.7669430000 
162.60 	 224.9400000 	 2.388900 	 -0.2074909000 	 -2.7648740000 
162.80 	 224.9400000 	 2.388950 	 -0.2083302000 	 -2.7649940000 
163.00 	 224.9447000 	 2.389000 	 -0.2097575000 	 -2.7668730000 
163.20 	 224.9400000 	 2.389050 	 -0.2062861000 	 -2.7636210000 
163.40 	 224.9479000 	 2.389100 	 -0.2108351000 	 -2.7675660000 
163.60 	 224.9479000 	 2.389150 	 -0.2066517000 	 -2.7640530000 
163.80 	 224.9511000 	 2.389200 	 -0.2092838000 	 -2.7657890000 
164.00 	 224.9591000 	 2.389250 	 -0.2087943000 	 -2.7662150000 
164.20 	 224.9670000 	 2.389250 	 -0.2069187000 	 -2.7638880000 
164.40 	 224.9781000 	 2.389300 	 -0.2106826000 	 -2.7675820000 
164.60 	 224.9861000 	 2.389325 	 -0.2063688000 	 -2.7636310000 
164.80 	 224.9956000 	 2.389300 	 -0.2099991000 	 -2.7666030000 
165.00 	 225.0004000 	 2.389300 	 -0.2081203000 	 -2.7657950000 
165.20 	 225.0036000 	 2.389300 	 -0.2076785000 	 -2.7645110000 
165.40 	 225.0067000 	 2.389300 	 -0.2104855000 	 -2.7675720000 
165.60 	 225.0067000 	 2.389300 	 -0.2063751000 	 -2.7636400000 
165.80 	 225.0083000 	 2.389300 	 -0.2105840000 	 -2.7671120000 
166.00 	 225.0099000 	 2.389300 	 -0.2075036000 	 -2.7649400000 
166.20 	 225.0067000 	 2.389300 	 -0.2087243000 	 -2.7655060000 
166.40 	 225.0052000 	 2.389300 	 -0.2098179000 	 -2.7669460000 
166.60 	 225.0020000 	 2.389300 	 -0.2066644000 	 -2.7636910000 
166.80 	 224.9956000 	 2.389300 	 -0.2107906000 	 -2.7676420000 
167.00 	 224.9877000 	 2.389300 	 -0.2066962000 	 -2.7640850000 
167.20 	 224.9813000 	 2.389300 	 -0.2096049000 	 -2.7660970000 
167.40 	 224.9749000 	 2.389325 	 -0.2087085000 	 -2.7661350000 
167.60 	 224.9718000 	 2.389350 	 -0.2074687000 	 -2.7641740000 
167.80 	 224.9622000 	 2.389375 	 -0.2109305000 	 -2.7676990000 
168.00 	 224.9575000 	 2.389400 	 -0.2066263000 	 -2.7637510000 
168.20 	 224.9559000 	 2.389450 	 -0.2105777000 	 -2.7671120000 
168.40 	 224.9511000 	 2.389500 	 -0.2076785000 	 -2.7653310000 
168.60 	 224.9479000 	 2.389525 	 -0.2084923000 	 -2.7651760000 
168.80 	 224.9479000 	 2.389575 	 -0.2100468000 	 -2.7671120000 
169.00 	 224.9463000 	 2.389650 	 -0.2067280000 	 -2.7637200000 
169.20 	 224.9479000 	 2.389675 	 -0.2109178000 	 -2.7677190000 
169.40 	 224.9511000 	 2.389750 	 -0.2070236000 	 -2.7645490000 
169.60 	 224.9591000 	 2.389775 	 -0.2092457000 	 -2.7658680000 
169.80 	 224.9670000 	 2.389800 	 -0.2093538000 	 -2.7666220000 
170.00 	 224.9734000 	 2.389850 	 -0.2070268000 	 -2.7639610000 
170.20 	 224.9797000 	 2.389850 	 -0.2107970000 	 -2.7677760000 
170.40 	 224.9877000 	 2.389875 	 -0.2063688000 	 -2.7638720000 
170.60 	 224.9877000 	 2.389900 	 -0.2102470000 	 -2.7670320000 
170.80 	 224.9908000 	 2.389925 	 -0.2080536000 	 -2.7654580000 
171.00 	 224.9908000 	 2.389900 	 -0.2084668000 	 -2.7651470000 
171.20 	 224.9908000 	 2.389900 	 -0.2105522000 	 -2.7675060000 
171.40 	 224.9908000 	 2.389900 	 -0.2068392000 	 -2.7640030000 
171.60 	 224.9908000 	 2.389900 	 -0.2112420000 	 -2.7679060000 
171.80 	 224.9877000 	 2.389900 	 -0.2073765000 	 -2.7646320000 
172.00 	 224.9845000 	 2.389900 	 -0.2095890000 	 -2.7663360000 
172.20 	 224.9797000 	 2.389900 	 -0.2094491000 	 -2.7668320000 
172.40 	 224.9749000 	 2.389925 	 -0.2074083000 	 -2.7643110000 
172.60 	 224.9718000 	 2.389950 	 -0.2113819000 	 -2.7681610000 
172.80 	 224.9638000 	 2.389975 	 -0.2069632000 	 -2.7641960000 
173.00 	 224.9622000 	 2.390000 	 -0.2110640000 	 -2.7675120000 
173.20 	 224.9559000 	 2.390050 	 -0.2082761000 	 -2.7655280000 
173.40 	 224.9527000 	 2.390075 	 -0.2088006000 	 -2.7653850000 
173.60 	 224.9479000 	 2.390125 	 -0.2109146000 	 -2.7678780000 
173.80 	 224.9447000 	 2.390175 	 -0.2068837000 	 -2.7639550000 
174.00 	 224.9447000 	 2.390225 	 -0.2112865000 	 -2.7677150000 
174.20 	 224.9400000 	 2.390275 	 -0.2080218000 	 -2.7651470000 
174.40 	 224.9400000 	 2.390325 	 -0.2093124000 	 -2.7657510000 
174.60 	 224.9400000 	 2.390375 	 -0.2100086000 	 -2.7671500000 
174.80 	 224.9447000 	 2.390425 	 -0.2073097000 	 -2.7640820000 
175.00 	 224.9479000 	 2.390475 	 -0.2112929000 	 -2.7680780000 
175.20 	 224.9559000 	 2.390525 	 -0.2070618000 	 -2.7645110000 
175.40 	 224.9638000 	 2.390550 	 -0.2103615000 	 -2.7670000000 
175.60 	 224.9749000 	 2.390600 	 -0.2088769000 	 -2.7661860000 
175.80 	 224.9813000 	 2.390600 	 -0.2085018000 	 -2.7650710000 
176.00 	 224.9877000 	 2.390625 	 -0.2110227000 	 -2.7677510000 
176.20 	 224.9908000 	 2.390625 	 -0.2073638000 	 -2.7640500000 
176.40 	 224.9908000 	 2.390650 	 -0.2118111000 	 -2.7679730000 
176.60 	 224.9908000 	 2.390675 	 -0.2079582000 	 -2.7651020000 
176.80 	 224.9877000 	 2.390650 	 -0.2101326000 	 -2.7662820000 
177.00 	 224.9861000 	 2.390650 	 -0.2103233000 	 -2.7670670000 
177.20 	 224.9829000 	 2.390650 	 -0.2081267000 	 -2.7645780000 
177.40 	 224.9797000 	 2.390650 	 -0.2120240000 	 -2.7682650000 
177.60 	 224.9797000 	 2.390675 	 -0.2075736000 	 -2.7644790000 
177.80 	 224.9749000 	 2.390700 	 -0.2115186000 	 -2.7676360000 
178.00 	 224.9718000 	 2.390700 	 -0.2090836000 	 -2.7660210000 
178.20 	 224.9702000 	 2.390750 	 -0.2093760000 	 -2.7654110000 
178.40 	 224.9638000 	 2.390750 	 -0.2113787000 	 -2.7679320000 
178.60 	 224.9591000 	 2.390800 	 -0.2078501000 	 -2.7643780000 
178.80 	 224.9511000 	 2.390850 	 -0.2120717000 	 -2.7680650000 
179.00 	 224.9447000 	 2.390875 	 -0.2083238000 	 -2.7653380000 
179.20 	 224.9400000 	 2.390925 	 -0.2100372000 	 -2.7661290000 
179.40 	 224.9368000 	 2.390975 	 -0.2107747000 	 -2.7675180000 
179.60 	 224.9352000 	 2.391000 	 -0.2079900000 	 -2.7645560000 
179.80 	 224.9320000 	 2.391075 	 -0.2119637000 	 -2.7685200000 
180.00 	 224.9320000 	 2.391125 	 -0.2077961000 	 -2.7648670000 
180.20 	 224.9368000 	 2.391150 	 -0.2110418000 	 -2.7671750000 
180.40 	 224.9352000 	 2.391225 	 -0.2098815000 	 -2.7666410000 
180.60 	 224.9368000 	 2.391250 	 -0.2087816000 	 -2.7651690000 
180.80 	 224.9400000 	 2.391325 	 -0.2117252000 	 -2.7681640000 
181.00 	 224.9479000 	 2.391350 	 -0.2076371000 	 -2.7643550000 
181.20 	 224.9479000 	 2.391400 	 -0.2117761000 	 -2.7679380000 
181.40 	 224.9511000 	 2.391450 	 -0.2088769000 	 -2.7657250000 
181.60 	 224.9575000 	 2.391500 	 -0.2098974000 	 -2.7660780000 
181.80 	 224.9591000 	 2.391550 	 -0.2108542000 	 -2.7674800000 
182.00 	 224.9638000 	 2.391575 	 -0.2082475000 	 -2.7646450000 
182.20 	 224.9638000 	 2.391600 	 -0.2122307000 	 -2.7685550000 
182.40 	 224.9670000 	 2.391650 	 -0.2079042000 	 -2.7647140000 
182.60 	 224.9718000 	 2.391675 	 -0.2111848000 	 -2.7673240000 
182.80 	 224.9718000 	 2.391700 	 -0.2095381000 	 -2.7664880000 
183.00 	 224.9749000 	 2.391700 	 -0.2090867000 	 -2.7653250000 
183.20 	 224.9749000 	 2.391750 	 -0.2116489000 	 -2.7682560000 
183.40 	 224.9797000 	 2.391750 	 -0.2078724000 	 -2.7645650000 
183.60 	 224.9829000 	 2.391775 	 -0.2122879000 	 -2.7681260000 
183.80 	 224.9829000 	 2.391800 	 -0.2086989000 	 -2.7653790000 
184.00 	 224.9877000 	 2.391775 	 -0.2111753000 	 -2.7666820000 
184.20 	 224.9877000 	 2.391800 	 -0.2120399000 	 -2.7678940000 
184.40 	 224.9877000 	 2.391825 	 -0.2094873000 	 -2.7651090000 
184.60 	 224.9877000 	 2.391850 	 -0.2134196000 	 -2.7689680000 
184.80 	 224.9829000 	 2.391825 	 -0.2094809000 	 -2.7653690000 
185.00 	 224.9781000 	 2.391825 	 -0.2129396000 	 -2.7678460000 
185.20 	 224.9718000 	 2.391850 	 -0.2115599000 	 -2.7671430000 
185.40 	 224.9622000 	 2.391900 	 -0.2109814000 	 -2.7661160000 
185.60 	 224.9527000 	 2.391925 	 -0.2136803000 	 -2.7689460000 
185.80 	 224.9479000 	 2.391950 	 -0.2097988000 	 -2.7651950000 
186.00 	 224.9400000 	 2.392000 	 -0.2141158000 	 -2.7689390000 
186.20 	 224.9336000 	 2.392050 	 -0.2105808000 	 -2.7661200000 
186.40 	 224.9289000 	 2.392100 	 -0.2123515000 	 -2.7671210000 
186.60 	 224.9241000 	 2.392175 	 -0.2125200000 	 -2.7681800000 
186.80 	 224.9241000 	 2.392200 	 -0.2101930000 	 -2.7654870000 
187.00 	 224.9257000 	 2.392250 	 -0.2142334000 	 -2.7691810000 
187.20 	 224.9320000 	 2.392300 	 -0.2095763000 	 -2.7653920000 
187.40 	 224.9368000 	 2.392325 	 -0.2132829000 	 -2.7681990000 
187.60 	 224.9447000 	 2.392400 	 -0.2113438000 	 -2.7672160000 
187.80 	 224.9479000 	 2.392425 	 -0.2109178000 	 -2.7659190000 
188.00 	 224.9511000 	 2.392475 	 -0.2135754000 	 -2.7690410000 
188.20 	 224.9559000 	 2.392500 	 -0.2095668000 	 -2.7651500000 
188.40 	 224.9638000 	 2.392550 	 -0.2140554000 	 -2.7689740000 
188.60 	 224.9718000 	 2.392600 	 -0.2101739000 	 -2.7659960000 
188.80 	 224.9797000 	 2.392600 	 -0.2125804000 	 -2.7674200000 
189.00 	 224.9877000 	 2.392625 	 -0.2126630000 	 -2.7681670000 
189.20 	 224.9877000 	 2.392650 	 -0.2102661000 	 -2.7654360000 
189.40 	 224.9924000 	 2.392675 	 -0.2141158000 	 -2.7692250000 
189.60 	 224.9956000 	 2.392650 	 -0.2102184000 	 -2.7655410000 
189.80 	 224.9956000 	 2.392650 	 -0.2138964000 	 -2.7683860000 
190.00 	 224.9988000 	 2.392650 	 -0.2121226000 	 -2.7673560000 
190.20 	 225.0036000 	 2.392650 	 -0.2113438000 	 -2.7661290000 
190.40 	 225.0036000 	 2.392650 	 -0.2141984000 	 -2.7691360000 
190.60 	 225.0067000 	 2.392650 	 -0.2101231000 	 -2.7653220000 
190.80 	 225.0036000 	 2.392650 	 -0.2144909000 	 -2.7691650000 
191.00 	 224.9988000 	 2.392650 	 -0.2108542000 	 -2.7663520000 
191.20 	 224.9924000 	 2.392650 	 -0.2125740000 	 -2.7673120000 
191.40 	 224.9877000 	 2.392650 	 -0.2132988000 	 -2.7684720000 
191.60 	 224.9813000 	 2.392650 	 -0.2104473000 	 -2.7653820000 
191.80 	 224.9749000 	 2.392650 	 -0.2145704000 	 -2.7693910000 
192.00 	 224.9670000 	 2.392675 	 -0.2106285000 	 -2.7658490000 
192.20 	 224.9622000 	 2.392700 	 -0.2133433000 	 -2.7679570000 
192.40 	 224.9575000 	 2.392750 	 -0.2124023000 	 -2.7678620000 
192.60 	 224.9559000 	 2.392800 	 -0.2113024000 	 -2.7659390000 
192.80 	 224.9479000 	 2.392825 	 -0.2144623000 	 -2.7694000000 
193.00 	 224.9447000 	 2.392875 	 -0.2100118000 	 -2.7653470000 
193.20 	 224.9384000 	 2.392925 	 -0.2141603000 	 -2.7686910000 
193.40 	 224.9368000 	 2.392975 	 -0.2116617000 	 -2.7669110000 
193.60 	 224.9320000 	 2.393000 	 -0.2118238000 	 -2.7665580000 
193.80 	 224.9368000 	 2.393075 	 -0.2140300000 	 -2.7691560000 
194.00 	 224.9400000 	 2.393125 	 -0.2101803000 	 -2.7654110000 
194.20 	 224.9447000 	 2.393150 	 -0.2142843000 	 -2.7689580000 
194.40 	 224.9479000 	 2.393200 	 -0.2109019000 	 -2.7665900000 
194.60 	 224.9511000 	 2.393250 	 -0.2123356000 	 -2.7671270000 
194.80 	 224.9591000 	 2.393300 	 -0.2133433000 	 -2.7686600000 
195.00 	 224.9686000 	 2.393350 	 -0.2104537000 	 -2.7655890000 
195.20 	 224.9797000 	 2.393350 	 -0.2145767000 	 -2.7694890000 
195.40 	 224.9877000 	 2.393375 	 -0.2104251000 	 -2.7658180000 
195.60 	 224.9908000 	 2.393400 	 -0.2134991000 	 -2.7683290000 
195.80 	 224.9956000 	 2.393425 	 -0.2123006000 	 -2.7677920000 
196.00 	 224.9988000 	 2.393400 	 -0.2114741000 	 -2.7660910000 
196.20 	 225.0036000 	 2.393400 	 -0.2146657000 	 -2.7695690000 
196.40 	 225.0036000 	 2.393400 	 -0.2105935000 	 -2.7656360000 
196.60 	 225.0036000 	 2.393400 	 -0.2143383000 	 -2.7691010000 
196.80 	 225.0036000 	 2.393400 	 -0.2119541000 	 -2.7672860000 
197.00 	 225.0036000 	 2.393400 	 -0.2120558000 	 -2.7665770000 
197.20 	 224.9988000 	 2.393400 	 -0.2143319000 	 -2.7693680000 
197.40 	 224.9956000 	 2.393400 	 -0.2105236000 	 -2.7655860000 
197.60 	 224.9908000 	 2.393400 	 -0.2150154000 	 -2.7694450000 
197.80 	 224.9877000 	 2.393400 	 -0.2109718000 	 -2.7663900000 
198.00 	 224.9845000 	 2.393400 	 -0.2133052000 	 -2.7677440000 
198.20 	 224.9813000 	 2.393400 	 -0.2132161000 	 -2.7683860000 
198.40 	 224.9765000 	 2.393400 	 -0.2108447000 	 -2.7656650000 
198.60 	 224.9749000 	 2.393425 	 -0.2148978000 	 -2.7696640000 
198.80 	 224.9718000 	 2.393450 	 -0.2105395000 	 -2.7658870000 
199.00 	 224.9702000 	 2.393475 	 -0.2139632000 	 -2.7683890000 
199.20 	 224.9654000 	 2.393500 	 -0.2122657000 	 -2.7676990000 
199.40 	 224.9591000 	 2.393525 	 -0.2120399000 	 -2.7666500000 
199.60 	 224.9559000 	 2.393575 	 -0.2144909000 	 -2.7693940000 
199.80 	 224.9527000 	 2.393600 	 -0.2104537000 	 -2.7655380000 
200.00 	 224.9511000 	 2.393650 	 -0.2144973000 	 -2.7692950000 
200.20 	 224.9511000 	 2.393700 	 -0.2115695000 	 -2.7668950000 
200.40 	 224.9559000 	 2.393725 	 -0.2127012000 	 -2.7672290000 
200.60 	 224.9591000 	 2.393775 	 -0.2141190000 	 -2.7691910000 
200.80 	 224.9575000 	 2.393800 	 -0.2105331000 	 -2.7654840000 
201.00 	 224.9591000 	 2.393850 	 -0.2148755000 	 -2.7694510000 
201.20 	 224.9591000 	 2.393900 	 -0.2111435000 	 -2.7665420000 
201.40 	 224.9591000 	 2.393925 	 -0.2132416000 	 -2.7677730000 
201.60 	 224.9606000 	 2.393975 	 -0.2131939000 	 -2.7685010000 
201.80 	 224.9670000 	 2.394000 	 -0.2113565000 	 -2.7661510000 
202.00 	 224.9718000 	 2.394025 	 -0.2147961000 	 -2.7697310000 
202.20 	 224.9797000 	 2.394050 	 -0.2102693000 	 -2.7657320000 
202.40 	 224.9829000 	 2.394075 	 -0.2144909000 	 -2.7690470000 
202.60 	 224.9877000 	 2.394075 	 -0.2119637000 	 -2.7676070000 
202.80 	 224.9908000 	 2.394100 	 -0.2120336000 	 -2.7668410000 
203.00 	 224.9908000 	 2.394100 	 -0.2144019000 	 -2.7696200000 
203.20 	 224.9956000 	 2.394100 	 -0.2109337000 	 -2.7661040000 
203.40 	 224.9956000 	 2.394100 	 -0.2150949000 	 -2.7698360000 
203.60 	 224.9956000 	 2.394100 	 -0.2113597000 	 -2.7671150000 
203.80 	 224.9956000 	 2.394100 	 -0.2131335000 	 -2.7680240000 
204.00 	 224.9908000 	 2.394100 	 -0.2138869000 	 -2.7692410000 
204.20 	 224.9908000 	 2.394100 	 -0.2109273000 	 -2.7660240000 
204.40 	 224.9877000 	 2.394100 	 -0.2149773000 	 -2.7700390000 
204.60 	 224.9829000 	 2.394100 	 -0.2107430000 	 -2.7664120000 
204.80 	 224.9829000 	 2.394125 	 -0.2144464000 	 -2.7691780000 
205.00 	 224.9797000 	 2.394125 	 -0.2124723000 	 -2.7683860000 
205.20 	 224.9797000 	 2.394150 	 -0.2120050000 	 -2.7671650000 
205.40 	 224.9749000 	 2.394175 	 -0.2147897000 	 -2.7701570000 
205.60 	 224.9718000 	 2.394200 	 -0.2106730000 	 -2.7662630000 
205.80 	 224.9622000 	 2.394225 	 -0.2150408000 	 -2.7700040000 
206.00 	 224.9559000 	 2.394250 	 -0.2119605000 	 -2.7676010000 
206.20 	 224.9479000 	 2.394300 	 -0.2129873000 	 -2.7679860000 
206.40 	 224.9463000 	 2.394325 	 -0.2142525000 	 -2.7697310000 
206.60 	 224.9447000 	 2.394400 	 -0.2111657000 	 -2.7664020000 
206.80 	 224.9447000 	 2.394425 	 -0.2153651000 	 -2.7704780000 
207.00 	 224.9479000 	 2.394500 	 -0.2112293000 	 -2.7667520000 
207.20 	 224.9479000 	 2.394525 	 -0.2139632000 	 -2.7689110000 
207.40 	 224.9511000 	 2.394600 	 -0.2136008000 	 -2.7690000000 
207.60 	 224.9559000 	 2.394625 	 -0.2114709000 	 -2.7665200000 
207.80 	 224.9591000 	 2.394675 	 -0.2151744000 	 -2.7705000000 
208.00 	 224.9670000 	 2.394700 	 -0.2108033000 	 -2.7664250000 
208.20 	 224.9749000 	 2.394725 	 -0.2148151000 	 -2.7696450000 
208.40 	 224.9797000 	 2.394750 	 -0.2125549000 	 -2.7681570000 
208.60 	 224.9877000 	 2.394775 	 -0.2124310000 	 -2.7673310000 
208.80 	 224.9908000 	 2.394750 	 -0.2151394000 	 -2.7704460000 
209.00 	 224.9956000 	 2.394750 	 -0.2113311000 	 -2.7667360000 
209.20 	 224.9972000 	 2.394750 	 -0.2155368000 	 -2.7705700000 
209.40 	 224.9988000 	 2.394750 	 -0.2121703000 	 -2.7679090000 
209.60 	 224.9988000 	 2.394750 	 -0.2137311000 	 -2.7688000000 
209.80 	 224.9956000 	 2.394750 	 -0.2142270000 	 -2.7698770000 
210.00 	 224.9956000 	 2.394750 	 -0.2116172000 	 -2.7670260000 
210.20 	 224.9908000 	 2.394750 	 -0.2157084000 	 -2.7709320000 
210.40 	 224.9877000 	 2.394775 	 -0.2114328000 	 -2.7670700000 
210.60 	 224.9877000 	 2.394775 	 -0.2149741000 	 -2.7698420000 
210.80 	 224.9829000 	 2.394800 	 -0.2130000000 	 -2.7686790000 
211.00 	 224.9829000 	 2.394800 	 -0.2129300000 	 -2.7679380000 
211.20 	 224.9797000 	 2.394800 	 -0.2151330000 	 -2.7707450000 
211.40 	 224.9749000 	 2.394825 	 -0.2114042000 	 -2.7669530000 
211.60 	 224.9702000 	 2.394850 	 -0.2156989000 	 -2.7706530000 
211.80 	 224.9638000 	 2.394875 	 -0.2120590000 	 -2.7678200000 
212.00 	 224.9591000 	 2.394900 	 -0.2140427000 	 -2.7689490000 
212.20 	 224.9559000 	 2.394950 	 -0.2141730000 	 -2.7698680000 
212.40 	 224.9511000 	 2.395000 	 -0.2118651000 	 -2.7670670000 
212.60 	 224.9479000 	 2.395025 	 -0.2158133000 	 -2.7709960000 
212.80 	 224.9447000 	 2.395075 	 -0.2114646000 	 -2.7672390000 
213.00 	 224.9447000 	 2.395125 	 -0.2149868000 	 -2.7701190000 
213.20 	 224.9416000 	 2.395175 	 -0.2132225000 	 -2.7691050000 
213.40 	 224.9400000 	 2.395225 	 -0.2126821000 	 -2.7680460000 
213.60 	 224.9400000 	 2.395300 	 -0.2153301000 	 -2.7708980000 
213.80 	 224.9447000 	 2.395325 	 -0.2113851000 	 -2.7670320000 
214.00 	 224.9479000 	 2.395400 	 -0.2155463000 	 -2.7707290000 
214.20 	 224.9559000 	 2.395425 	 -0.2125104000 	 -2.7684500000 
214.40 	 224.9638000 	 2.395475 	 -0.2133973000 	 -2.7684880000 
214.60 	 224.9718000 	 2.395500 	 -0.2152189000 	 -2.7705990000 
214.80 	 224.9797000 	 2.395500 	 -0.2115695000 	 -2.7672670000 
215.00 	 224.9877000 	 2.395550 	 -0.2159150000 	 -2.7711300000 
215.20 	 224.9940000 	 2.395575 	 -0.2117666000 	 -2.7677920000 
215.40 	 224.9956000 	 2.395550 	 -0.2147198000 	 -2.7703130000 
215.60 	 224.9988000 	 2.395550 	 -0.2142239000 	 -2.7704330000 
215.80 	 225.0036000 	 2.395550 	 -0.2125327000 	 -2.7683770000 
216.00 	 225.0052000 	 2.395550 	 -0.2160931000 	 -2.7719470000 
216.20 	 225.0067000 	 2.395550 	 -0.2116966000 	 -2.7679860000 
216.40 	 225.0067000 	 2.395550 	 -0.2154954000 	 -2.7709960000 
216.60 	 225.0036000 	 2.395550 	 -0.2136453000 	 -2.7697750000 
216.80 	 224.9988000 	 2.395550 	 -0.2128951000 	 -2.7687170000 
217.00 	 224.9893000 	 2.395550 	 -0.2156893000 	 -2.7717940000 
217.20 	 224.9829000 	 2.395550 	 -0.2116521000 	 -2.7679350000 
217.40 	 224.9749000 	 2.395550 	 -0.2159818000 	 -2.7717180000 
217.60 	 224.9718000 	 2.395575 	 -0.2126535000 	 -2.7691970000 
217.80 	 224.9718000 	 2.395600 	 -0.2139123000 	 -2.7696200000 
218.00 	 224.9654000 	 2.395625 	 -0.2151394000 	 -2.7715300000 
218.20 	 224.9638000 	 2.395650 	 -0.2118778000 	 -2.7680900000 
218.40 	 224.9591000 	 2.395700 	 -0.2163092000 	 -2.7722140000 
218.60 	 224.9591000 	 2.395725 	 -0.2122529000 	 -2.7687100000 
218.80 	 224.9559000 	 2.395775 	 -0.2146594000 	 -2.7703830000 
219.00 	 224.9511000 	 2.395800 	 -0.2144877000 	 -2.7710220000 
219.20 	 224.9511000 	 2.395850 	 -0.2122593000 	 -2.7683930000 
219.40 	 224.9511000 	 2.395900 	 -0.2161153000 	 -2.7721250000 
219.60 	 224.9575000 	 2.395925 	 -0.2120908000 	 -2.7684020000 
219.80 	 224.9606000 	 2.395975 	 -0.2153015000 	 -2.7711040000 
220.00 	 224.9670000 	 2.396000 	 -0.2139314000 	 -2.7703320000 
220.20 	 224.9718000 	 2.396025 	 -0.2129682000 	 -2.7689710000 
220.40 	 224.9781000 	 2.396050 	 -0.2154446000 	 -2.7719050000 
220.60 	 224.9797000 	 2.396075 	 -0.2116903000 	 -2.7680810000 
220.80 	 224.9877000 	 2.396100 	 -0.2160231000 	 -2.7718670000 
221.00 	 224.9877000 	 2.396100 	 -0.2127139000 	 -2.7693240000 
221.20 	 224.9908000 	 2.396100 	 -0.2142747000 	 -2.7699980000 
221.40 	 224.9908000 	 2.396100 	 -0.2151267000 	 -2.7715560000 
221.60 	 224.9908000 	 2.396100 	 -0.2123578000 	 -2.7683290000 
221.80 	 224.9956000 	 2.396100 	 -0.2165381000 	 -2.7722870000 
222.00 	 224.9956000 	 2.396100 	 -0.2122052000 	 -2.7687930000 
222.20 	 224.9956000 	 2.396100 	 -0.2153428000 	 -2.7710910000 
222.40 	 224.9956000 	 2.396100 	 -0.2142398000 	 -2.7708050000 
222.60 	 224.9908000 	 2.396100 	 -0.2130954000 	 -2.7690220000 
222.80 	 224.9877000 	 2.396100 	 -0.2161439000 	 -2.7722900000 
223.00 	 224.9829000 	 2.396100 	 -0.2119478000 	 -2.7683350000 
223.20 	 224.9749000 	 2.396125 	 -0.2164078000 	 -2.7720640000 
223.40 	 224.9718000 	 2.396125 	 -0.2130763000 	 -2.7696860000 
223.60 	 224.9670000 	 2.396150 	 -0.2142970000 	 -2.7701790000 
223.80 	 224.9670000 	 2.396200 	 -0.2154795000 	 -2.7718350000 
224.00 	 224.9670000 	 2.396225 	 -0.2122275000 	 -2.7684120000 
224.20 	 224.9670000 	 2.396250 	 -0.2165604000 	 -2.7723920000 
224.40 	 224.9670000 	 2.396300 	 -0.2127043000 	 -2.7691780000 
224.60 	 224.9670000 	 2.396300 	 -0.2147738000 	 -2.7706720000 
224.80 	 224.9670000 	 2.396350 	 -0.2146339000 	 -2.7711200000 
225.00 	 224.9670000 	 2.396375 	 -0.2129841000 	 -2.7689710000 
225.20 	 224.9670000 	 2.396400 	 -0.2166144000 	 -2.7724870000 
225.40 	 224.9670000 	 2.396450 	 -0.2120113000 	 -2.7686090000 
225.60 	 224.9718000 	 2.396450 	 -0.2159087000 	 -2.7717050000 
225.80 	 224.9686000 	 2.396500 	 -0.2136389000 	 -2.7702460000 
226.00 	 224.9718000 	 2.396500 	 -0.2133433000 	 -2.7693970000 
226.20 	 224.9749000 	 2.396550 	 -0.2158769000 	 -2.7724240000 
226.40 	 224.9749000 	 2.396550 	 -0.2121194000 	 -2.7685830000 
226.60 	 224.9749000 	 2.396575 	 -0.2163092000 	 -2.7722200000 
226.80 	 224.9749000 	 2.396600 	 -0.2132003000 	 -2.7698930000 
227.00 	 224.9797000 	 2.396625 	 -0.2138710000 	 -2.7699950000 
227.20 	 224.9797000 	 2.396625 	 -0.2156893000 	 -2.7720770000 
227.40 	 224.9797000 	 2.396650 	 -0.2123578000 	 -2.7685740000 
227.60 	 224.9797000 	 2.396675 	 -0.2165921000 	 -2.7727190000 
227.80 	 224.9813000 	 2.396700 	 -0.2124659000 	 -2.7693020000 
228.00 	 224.9829000 	 2.396700 	 -0.2153969000 	 -2.7711840000 
228.20 	 224.9877000 	 2.396725 	 -0.2147834000 	 -2.7712220000 
228.40 	 224.9908000 	 2.396700 	 -0.2132766000 	 -2.7692700000 
228.60 	 224.9908000 	 2.396700 	 -0.2168306000 	 -2.7728780000 
228.80 	 224.9908000 	 2.396700 	 -0.2124850000 	 -2.7690470000 
229.00 	 224.9893000 	 2.396725 	 -0.2161757000 	 -2.7719530000 
229.20 	 224.9829000 	 2.396750 	 -0.2145449000 	 -2.7711360000 
229.40 	 224.9829000 	 2.396750 	 -0.2138456000 	 -2.7697560000 
229.60 	 224.9797000 	 2.396775 	 -0.2167320000 	 -2.7729510000 
229.80 	 224.9749000 	 2.396775 	 -0.2127520000 	 -2.7693460000 
230.00 	 224.9734000 	 2.396775 	 -0.2172406000 	 -2.7732060000 
230.20 	 224.9670000 	 2.396800 	 -0.2137852000 	 -2.7703890000 
230.40 	 224.9654000 	 2.396850 	 -0.2147738000 	 -2.7708880000 
230.60 	 224.9591000 	 2.396875 	 -0.2160454000 	 -2.7724900000 
230.80 	 224.9591000 	 2.396900 	 -0.2129078000 	 -2.7694190000 
231.00 	 224.9559000 	 2.396950 	 -0.2172375000 	 -2.7733420000 
231.20 	 224.9591000 	 2.396975 	 -0.2130000000 	 -2.7697180000 
231.40 	 224.9591000 	 2.397025 	 -0.2160645000 	 -2.7720610000 
231.60 	 224.9591000 	 2.397075 	 -0.2151267000 	 -2.7717370000 
231.80 	 224.9591000 	 2.397100 	 -0.2137725000 	 -2.7698770000 
232.00 	 224.9638000 	 2.397150 	 -0.2169800000 	 -2.7732780000 
232.20 	 224.9670000 	 2.397175 	 -0.2128760000 	 -2.7694130000 
232.40 	 224.9702000 	 2.397200 	 -0.2167670000 	 -2.7726810000 
232.60 	 224.9734000 	 2.397225 	 -0.2141953000 	 -2.7709170000 
232.80 	 224.9765000 	 2.397250 	 -0.2146785000 	 -2.7704910000 
233.00 	 224.9813000 	 2.397275 	 -0.2165349000 	 -2.7729290000 
233.20 	 224.9829000 	 2.397275 	 -0.2127870000 	 -2.7693210000 
233.40 	 224.9877000 	 2.397300 	 -0.2172057000 	 -2.7731390000 
233.60 	 224.9877000 	 2.397325 	 -0.2134832000 	 -2.7701820000 
233.80 	 224.9908000 	 2.397300 	 -0.2156480000 	 -2.7716860000 
234.00 	 224.9908000 	 2.397300 	 -0.2161630000 	 -2.7727630000 
234.20 	 224.9956000 	 2.397300 	 -0.2134609000 	 -2.7699820000 
234.40 	 224.9956000 	 2.397300 	 -0.2176730000 	 -2.7736760000 
234.60 	 224.9956000 	 2.397300 	 -0.2130795000 	 -2.7701820000 
234.80 	 224.9956000 	 2.397300 	 -0.2161916000 	 -2.7723630000 
235.00 	 224.9877000 	 2.397300 	 -0.2154573000 	 -2.7723060000 
235.20 	 224.9813000 	 2.397300 	 -0.2136071000 	 -2.7700900000 
235.40 	 224.9749000 	 2.397325 	 -0.2175140000 	 -2.7737520000 
235.60 	 224.9718000 	 2.397350 	 -0.2131494000 	 -2.7699690000 
235.80 	 224.9670000 	 2.397375 	 -0.2166812000 	 -2.7728650000 
236.00 	 224.9670000 	 2.397400 	 -0.2148374000 	 -2.7718480000 
236.20 	 224.9670000 	 2.397425 	 -0.2145704000 	 -2.7707580000 
236.40 	 224.9670000 	 2.397450 	 -0.2168783000 	 -2.7735650000 
236.60 	 224.9638000 	 2.397500 	 -0.2130286000 	 -2.7695780000 
236.80 	 224.9638000 	 2.397525 	 -0.2174218000 	 -2.7736250000 
237.00 	 224.9591000 	 2.397550 	 -0.2137788000 	 -2.7707000000 
237.20 	 224.9591000 	 2.397600 	 -0.2159373000 	 -2.7719530000 
237.40 	 224.9559000 	 2.397625 	 -0.2160263000 	 -2.7728490000 
237.60 	 224.9591000 	 2.397675 	 -0.2136008000 	 -2.7699090000 
237.80 	 224.9591000 	 2.397700 	 -0.2176380000 	 -2.7739520000 
238.00 	 224.9591000 	 2.397750 	 -0.2132543000 	 -2.7701380000 
238.20 	 224.9591000 	 2.397800 	 -0.2165159000 	 -2.7726650000 
238.40 	 224.9670000 	 2.397825 	 -0.2151044000 	 -2.7719910000 
238.60 	 224.9718000 	 2.397850 	 -0.2144146000 	 -2.7706240000 
238.80 	 224.9829000 	 2.397875 	 -0.2170722000 	 -2.7736690000 
239.00 	 224.9924000 	 2.397900 	 -0.2130000000 	 -2.7697750000 
239.20 	 225.0004000 	 2.397925 	 -0.2173964000 	 -2.7735360000 
239.40 	 225.0036000 	 2.397900 	 -0.2142080000 	 -2.7711460000 
239.60 	 225.0067000 	 2.397900 	 -0.2154255000 	 -2.7715140000 
239.80 	 225.0067000 	 2.397900 	 -0.2166812000 	 -2.7731800000 
240.00 	 225.0036000 	 2.397900 	 -0.2136644000 	 -2.7701470000 
240.20 	 225.0036000 	 2.397900 	 -0.2177334000 	 -2.7739460000 
240.40 	 224.9988000 	 2.397900 	 -0.2137661000 	 -2.7705220000 
240.60 	 224.9956000 	 2.397900 	 -0.2164841000 	 -2.7724460000 
240.80 	 224.9908000 	 2.397900 	 -0.2159119000 	 -2.7726780000 
241.00 	 224.9877000 	 2.397900 	 -0.2141380000 	 -2.7703320000 
241.20 	 224.9797000 	 2.397900 	 -0.2176030000 	 -2.7739080000 
241.40 	 224.9749000 	 2.397925 	 -0.2135245000 	 -2.7701760000 
241.60 	 224.9718000 	 2.397925 	 -0.2170245000 	 -2.7730910000 
241.80 	 224.9670000 	 2.397975 	 -0.2151807000 	 -2.7721630000 
242.00 	 224.9638000 	 2.398000 	 -0.2146689000 	 -2.7710250000 
242.20 	 224.9575000 	 2.398025 	 -0.2173583000 	 -2.7738860000 
242.40 	 224.9511000 	 2.398050 	 -0.2133147000 	 -2.7701160000 
242.60 	 224.9463000 	 2.398100 	 -0.2175649000 	 -2.7736920000 
242.80 	 224.9447000 	 2.398150 	 -0.2145036000 	 -2.7712950000 
243.00 	 224.9447000 	 2.398200 	 -0.2154064000 	 -2.7716570000 
243.20 	 224.9479000 	 2.398250 	 -0.2168274000 	 -2.7735930000 
243.40 	 224.9479000 	 2.398300 	 -0.2135595000 	 -2.7700610000 
243.60 	 224.9559000 	 2.398350 	 -0.2178605000 	 -2.7741590000 
243.80 	 224.9591000 	 2.398400 	 -0.2139123000 	 -2.7707640000 
244.00 	 224.9670000 	 2.398450 	 -0.2162361000 	 -2.7723250000 
244.20 	 224.9718000 	 2.398450 	 -0.2160804000 	 -2.7728460000 
244.40 	 224.9797000 	 2.398475 	 -0.2142938000 	 -2.7707640000 
244.60 	 224.9829000 	 2.398500 	 -0.2178637000 	 -2.7740540000 
244.80 	 224.9908000 	 2.398500 	 -0.2133942000 	 -2.7702240000 
245.00 	 224.9956000 	 2.398500 	 -0.2178447000 	 -2.7734600000 
245.20 	 224.9956000 	 2.398500 	 -0.2153524000 	 -2.7720260000 
245.40 	 224.9988000 	 2.398500 	 -0.2155590000 	 -2.7715430000 
245.60 	 224.9908000 	 2.398500 	 -0.2178224000 	 -2.7741720000 
245.80 	 224.9908000 	 2.398500 	 -0.2137725000 	 -2.7702010000 
246.00 	 224.9877000 	 2.398500 	 -0.2180195000 	 -2.7739050000 
246.20 	 224.9829000 	 2.398500 	 -0.2148883000 	 -2.7715050000 
246.40 	 224.9829000 	 2.398525 	 -0.2161662000 	 -2.7719340000 
246.60 	 224.9797000 	 2.398550 	 -0.2175776000 	 -2.7738980000 
246.80 	 224.9797000 	 2.398550 	 -0.2141698000 	 -2.7702360000 
247.00 	 224.9749000 	 2.398575 	 -0.2184327000 	 -2.7742100000 
247.20 	 224.9718000 	 2.398600 	 -0.2145417000 	 -2.7710120000 
247.40 	 224.9718000 	 2.398625 	 -0.2169959000 	 -2.7726300000 
247.60 	 224.9638000 	 2.398650 	 -0.2167320000 	 -2.7731930000 
247.80 	 224.9591000 	 2.398675 	 -0.2147007000 	 -2.7707610000 
248.00 	 224.9559000 	 2.398700 	 -0.2184550000 	 -2.7742610000 
248.20 	 224.9511000 	 2.398750 	 -0.2141349000 	 -2.7704400000 
248.40 	 224.9511000 	 2.398775 	 -0.2177970000 	 -2.7735550000 
248.60 	 224.9511000 	 2.398825 	 -0.2159436000 	 -2.7724080000 
248.80 	 224.9559000 	 2.398850 	 -0.2151044000 	 -2.7709290000 
249.00 	 224.9591000 	 2.398900 	 -0.2182515000 	 -2.7743020000 
249.20 	 224.9638000 	 2.398950 	 -0.2140617000 	 -2.7703060000 
249.40 	 224.9638000 	 2.398975 	 -0.2180545000 	 -2.7739560000 
249.60 	 224.9670000 	 2.399000 	 -0.2151171000 	 -2.7717300000 
249.80 	 224.9718000 	 2.399050 	 -0.2160899000 	 -2.7719530000 
250.00 	 224.9749000 	 2.399050 	 -0.2175776000 	 -2.7738380000 
250.20 	 224.9813000 	 2.399075 	 -0.2141984000 	 -2.7702970000 
250.40 	 224.9877000 	 2.399100 	 -0.2185917000 	 -2.7742800000 
250.60 	 224.9956000 	 2.399125 	 -0.2143447000 	 -2.7707770000 
250.80 	 225.0036000 	 2.399100 	 -0.2175267000 	 -2.7726520000 
251.00 	 225.0067000 	 2.399100 	 -0.2172470000 	 -2.7730880000 
251.20 	 225.0115000 	 2.399100 	 -0.2155526000 	 -2.7708050000 
251.40 	 225.0147000 	 2.399100 	 -0.2188174000 	 -2.7744130000 
251.60 	 225.0179000 	 2.399100 	 -0.2146053000 	 -2.7702650000 
251.80 	 225.0179000 	 2.399100 	 -0.2186457000 	 -2.7736380000 
252.00 	 225.0226000 	 2.399100 	 -0.2161280000 	 -2.7720390000 
252.20 	 225.0226000 	 2.399100 	 -0.2161407000 	 -2.7713520000 
252.40 	 225.0179000 	 2.399100 	 -0.2183024000 	 -2.7739620000 
252.60 	 225.0115000 	 2.399100 	 -0.2146498000 	 -2.7702520000 
252.80 	 225.0004000 	 2.399100 	 -0.2191607000 	 -2.7742830000 
253.00 	 224.9893000 	 2.399100 	 -0.2152284000 	 -2.7711140000 
253.20 	 224.9829000 	 2.399100 	 -0.2175363000 	 -2.7725700000 
253.40 	 224.9749000 	 2.399100 	 -0.2175808000 	 -2.7732590000 
253.60 	 224.9718000 	 2.399100 	 -0.2149137000 	 -2.7705260000 
253.80 	 224.9718000 	 2.399100 	 -0.2191257000 	 -2.7743880000 
254.00 	 224.9670000 	 2.399100 	 -0.2148406000 	 -2.7707450000 
254.20 	 224.9638000 	 2.399100 	 -0.2179305000 	 -2.7732340000 
254.40 	 224.9638000 	 2.399125 	 -0.2168814000 	 -2.7726460000 
254.60 	 224.9606000 	 2.399175 	 -0.2157275000 	 -2.7711460000 
254.80 	 224.9591000 	 2.399200 	 -0.2189732000 	 -2.7744710000 
255.00 	 224.9591000 	 2.399250 	 -0.2145417000 	 -2.7705220000 
255.20 	 224.9591000 	 2.399275 	 -0.2185885000 	 -2.7739430000 
255.40 	 224.9559000 	 2.399325 	 -0.2158292000 	 -2.7719400000 
255.60 	 224.9511000 	 2.399350 	 -0.2166939000 	 -2.7720200000 
255.80 	 224.9479000 	 2.399400 	 -0.2180703000 	 -2.7738830000 
256.00 	 224.9447000 	 2.399450 	 -0.2148183000 	 -2.7704750000 
256.20 	 224.9400000 	 2.399500 	 -0.2192497000 	 -2.7745820000 
256.40 	 224.9432000 	 2.399550 	 -0.2150726000 	 -2.7711800000 
256.60 	 224.9447000 	 2.399600 	 -0.2176984000 	 -2.7728940000 
256.80 	 224.9511000 	 2.399650 	 -0.2173805000 	 -2.7732180000 
257.00 	 224.9638000 	 2.399700 	 -0.2154573000 	 -2.7709420000 
257.20 	 224.9734000 	 2.399725 	 -0.2189668000 	 -2.7744710000 
257.40 	 224.9861000 	 2.399750 	 -0.2147166000 	 -2.7705540000 
257.60 	 224.9908000 	 2.399750 	 -0.2183755000 	 -2.7735230000 
257.80 	 225.0036000 	 2.399775 	 -0.2168751000 	 -2.7727950000 
258.00 	 225.0067000 	 2.399750 	 -0.2163887000 	 -2.7715520000 
258.20 	 225.0115000 	 2.399750 	 -0.2195962000 	 -2.7746650000 
258.40 	 225.0147000 	 2.399750 	 -0.2150822000 	 -2.7707700000 
258.60 	 225.0147000 	 2.399750 	 -0.2193356000 	 -2.7743470000 
258.80 	 225.0147000 	 2.399750 	 -0.2164364000 	 -2.7721720000 
259.00 	 225.0147000 	 2.399750 	 -0.2173201000 	 -2.7723690000 
259.20 	 225.0115000 	 2.399750 	 -0.2186584000 	 -2.7743180000 
259.40 	 225.0067000 	 2.399750 	 -0.2154573000 	 -2.7707160000 
259.60 	 225.0036000 	 2.399750 	 -0.2198156000 	 -2.7746550000 
259.80 	 225.0036000 	 2.399750 	 -0.2158451000 	 -2.7711990000 
260.00 	 224.9988000 	 2.399750 	 -0.2185631000 	 -2.7733610000 
260.20 	 224.9972000 	 2.399750 	 -0.2176698000 	 -2.7733330000 
260.40 	 224.9956000 	 2.399750 	 -0.2161376000 	 -2.7711770000 
260.60 	 224.9908000 	 2.399750 	 -0.2196376000 	 -2.7747660000 
260.80 	 224.9877000 	 2.399750 	 -0.2152793000 	 -2.7708880000 
261.00 	 224.9797000 	 2.399750 	 -0.2192529000 	 -2.7740000000 
261.20 	 224.9734000 	 2.399750 	 -0.2167575000 	 -2.7724240000 
261.40 	 224.9670000 	 2.399750 	 -0.2171294000 	 -2.7720320000 
261.60 	 224.9638000 	 2.399775 	 -0.2190940000 	 -2.7743500000 
261.80 	 224.9591000 	 2.399775 	 -0.2152920000 	 -2.7707450000 
262.00 	 224.9575000 	 2.399850 	 -0.2197742000 	 -2.7746900000 
262.20 	 224.9559000 	 2.399875 	 -0.2161185000 	 -2.7716570000 
262.40 	 224.9511000 	 2.399925 	 -0.2183310000 	 -2.7731100000 
262.60 	 224.9511000 	 2.399950 	 -0.2181721000 	 -2.7736920000 
262.80 	 224.9479000 	 2.400000 	 -0.2159786000 	 -2.7711010000 
263.00 	 224.9463000 	 2.400050 	 -0.2198537000 	 -2.7749030000 
263.20 	 224.9479000 	 2.400100 	 -0.2156099000 	 -2.7711580000 
263.40 	 224.9511000 	 2.400150 	 -0.2190018000 	 -2.7738320000 
263.60 	 224.9559000 	 2.400175 	 -0.2173169000 	 -2.7729450000 
263.80 	 224.9591000 	 2.400250 	 -0.2168147000 	 -2.7716730000 
264.00 	 224.9670000 	 2.400250 	 -0.2194468000 	 -2.7746580000 
264.20 	 224.9749000 	 2.400300 	 -0.2153651000 	 -2.7707550000 
264.40 	 224.9797000 	 2.400325 	 -0.2197266000 	 -2.7745410000 
264.60 	 224.9829000 	 2.400325 	 -0.2163665000 	 -2.7719340000 
264.80 	 224.9877000 	 2.400350 	 -0.2179591000 	 -2.7727700000 
265.00 	 224.9877000 	 2.400375 	 -0.2187411000 	 -2.7740600000 
265.20 	 224.9908000 	 2.400350 	 -0.2162647000 	 -2.7711230000 
265.40 	 224.9956000 	 2.400350 	 -0.2205245000 	 -2.7752490000 
265.60 	 224.9988000 	 2.400350 	 -0.2161471000 	 -2.7715750000 
265.80 	 225.0004000 	 2.400350 	 -0.2192116000 	 -2.7738730000 
266.00 	 224.9988000 	 2.400350 	 -0.2183342000 	 -2.7736690000 
266.20 	 224.9988000 	 2.400350 	 -0.2167161000 	 -2.7717080000 
266.40 	 224.9956000 	 2.400350 	 -0.2202352000 	 -2.7751990000 
266.60 	 224.9908000 	 2.400350 	 -0.2159500000 	 -2.7712570000 
266.80 	 224.9877000 	 2.400350 	 -0.2197329000 	 -2.7744390000 
267.00 	 224.9845000 	 2.400350 	 -0.2176221000 	 -2.7730400000 
267.20 	 224.9829000 	 2.400375 	 -0.2174123000 	 -2.7723280000 
267.40 	 224.9797000 	 2.400400 	 -0.2203051000 	 -2.7750870000 
267.60 	 224.9797000 	 2.400400 	 -0.2159754000 	 -2.7712570000 
267.80 	 224.9781000 	 2.400425 	 -0.2203655000 	 -2.7750050000 
268.00 	 224.9749000 	 2.400450 	 -0.2169164000 	 -2.7723340000 
268.20 	 224.9749000 	 2.400475 	 -0.2183374000 	 -2.7729540000 
268.40 	 224.9749000 	 2.400475 	 -0.2194055000 	 -2.7746840000 
268.60 	 224.9718000 	 2.400500 	 -0.2163156000 	 -2.7713140000 
268.80 	 224.9670000 	 2.400525 	 -0.2205531000 	 -2.7752780000 
269.00 	 224.9638000 	 2.400550 	 -0.2165667000 	 -2.7718320000 
269.20 	 224.9591000 	 2.400600 	 -0.2189986000 	 -2.7735360000 
269.40 	 224.9591000 	 2.400625 	 -0.2190272000 	 -2.7742320000 
269.60 	 224.9591000 	 2.400675 	 -0.2169450000 	 -2.7717050000 
269.80 	 224.9591000 	 2.400700 	 -0.2204291000 	 -2.7753610000 
270.00 	 224.9591000 	 2.400750 	 -0.2160740000 	 -2.7714280000 
270.20 	 224.9638000 	 2.400775 	 -0.2202225000 	 -2.7747470000 
270.40 	 224.9638000 	 2.400800 	 -0.2175109000 	 -2.7728340000 
270.60 	 224.9670000 	 2.400850 	 -0.2177334000 	 -2.7722390000 
270.80 	 224.9718000 	 2.400850 	 -0.2197774000 	 -2.7748490000 
271.00 	 224.9749000 	 2.400900 	 -0.2161821000 	 -2.7711330000 
271.20 	 224.9829000 	 2.400900 	 -0.2203369000 	 -2.7750810000 
271.40 	 224.9877000 	 2.400925 	 -0.2167924000 	 -2.7723600000 
271.60 	 224.9956000 	 2.400925 	 -0.2186171000 	 -2.7732370000 
271.80 	 225.0020000 	 2.400950 	 -0.2194532000 	 -2.7746170000 
272.00 	 225.0067000 	 2.400975 	 -0.2164396000 	 -2.7715370000 
272.20 	 225.0147000 	 2.400950 	 -0.2209155000 	 -2.7753480000 
272.40 	 225.0147000 	 2.400950 	 -0.2166144000 	 -2.7717850000 
272.60 	 225.0179000 	 2.400950 	 -0.2196121000 	 -2.7740380000 
272.80 	 225.0147000 	 2.400950 	 -0.2187030000 	 -2.7737360000 
273.00 	 225.0115000 	 2.400950 	 -0.2173424000 	 -2.7721020000 
273.20 	 225.0067000 	 2.400950 	 -0.2206961000 	 -2.7754850000 
273.40 	 224.9972000 	 2.400950 	 -0.2164745000 	 -2.7714350000 
273.60 	 224.9908000 	 2.400950 	 -0.2203655000 	 -2.7746610000 
273.80 	 224.9861000 	 2.400950 	 -0.2180608000 	 -2.7731700000 
274.00 	 224.9829000 	 2.400950 	 -0.2182007000 	 -2.7726140000 
274.20 	 224.9797000 	 2.400950 	 -0.2204100000 	 -2.7750210000 
274.40 	 224.9749000 	 2.400950 	 -0.2164046000 	 -2.7713620000 
274.60 	 224.9734000 	 2.400950 	 -0.2207947000 	 -2.7749950000 
274.80 	 224.9670000 	 2.400950 	 -0.2174250000 	 -2.7724490000 
275.00 	 224.9638000 	 2.400975 	 -0.2189573000 	 -2.7733550000 
275.20 	 224.9591000 	 2.401025 	 -0.2195295000 	 -2.7745410000 
275.40 	 224.9559000 	 2.401050 	 -0.2168020000 	 -2.7715680000 
275.60 	 224.9559000 	 2.401100 	 -0.2210553000 	 -2.7753420000 
275.80 	 224.9511000 	 2.401150 	 -0.2168528000 	 -2.7719020000 
276.00 	 224.9527000 	 2.401175 	 -0.2195485000 	 -2.7739750000 
276.20 	 224.9543000 	 2.401225 	 -0.2188492000 	 -2.7740290000 
276.40 	 224.9511000 	 2.401250 	 -0.2172788000 	 -2.7718730000 
276.60 	 224.9511000 	 2.401300 	 -0.2208996000 	 -2.7754780000 
276.80 	 224.9511000 	 2.401350 	 -0.2165222000 	 -2.7714730000 
277.00 	 224.9511000 	 2.401375 	 -0.2206135000 	 -2.7747150000 
277.20 	 224.9511000 	 2.401425 	 -0.2179400000 	 -2.7731830000 
277.40 	 224.9511000 	 2.401450 	 -0.2183056000 	 -2.7727250000 
277.60 	 224.9559000 	 2.401500 	 -0.2202415000 	 -2.7753070000 
277.80 	 224.9591000 	 2.401550 	 -0.2164904000 	 -2.7715080000 
278.00 	 224.9638000 	 2.401575 	 -0.2207534000 	 -2.7751480000 
278.20 	 224.9670000 	 2.401600 	 -0.2175013000 	 -2.7727510000 
278.40 	 224.9718000 	 2.401625 	 -0.2187284000 	 -2.7732340000 
278.60 	 224.9765000 	 2.401650 	 -0.2199173000 	 -2.7749730000 
278.80 	 224.9797000 	 2.401675 	 -0.2167416000 	 -2.7717240000 
279.00 	 224.9829000 	 2.401700 	 -0.2210458000 	 -2.7756020000 
279.20 	 224.9877000 	 2.401700 	 -0.2171103000 	 -2.7721850000 
279.40 	 224.9877000 	 2.401700 	 -0.2194309000 	 -2.7738510000 
279.60 	 224.9924000 	 2.401700 	 -0.2193610000 	 -2.7743370000 
279.80 	 224.9956000 	 2.401700 	 -0.2177970000 	 -2.7721020000 
280.00 	 225.0020000 	 2.401700 	 -0.2212652000 	 -2.7756310000 
280.20 	 225.0036000 	 2.401700 	 -0.2169704000 	 -2.7717210000 
280.40 	 225.0083000 	 2.401700 	 -0.2205753000 	 -2.7746490000 
280.60 	 225.0067000 	 2.401700 	 -0.2185790000 	 -2.7735740000 
280.80 	 225.0067000 	 2.401700 	 -0.2181371000 	 -2.7723760000 
281.00 	 225.0036000 	 2.401700 	 -0.2210363000 	 -2.7755640000 
281.20 	 224.9988000 	 2.401700 	 -0.2170277000 	 -2.7716760000 
281.40 	 224.9956000 	 2.401700 	 -0.2210617000 	 -2.7749540000 
281.60 	 224.9877000 	 2.401700 	 -0.2184486000 	 -2.7733550000 
281.80 	 224.9861000 	 2.401700 	 -0.2185853000 	 -2.7727350000 
282.00 	 224.9829000 	 2.401725 	 -0.2206580000 	 -2.7754180000 
282.20 	 224.9829000 	 2.401725 	 -0.2168687000 	 -2.7715810000 
282.40 	 224.9797000 	 2.401750 	 -0.2213128000 	 -2.7754970000 
282.60 	 224.9797000 	 2.401775 	 -0.2174759000 	 -2.7724710000 
282.80 	 224.9749000 	 2.401800 	 -0.2195581000 	 -2.7737490000 
283.00 	 224.9718000 	 2.401800 	 -0.2200381000 	 -2.7747440000 
283.20 	 224.9654000 	 2.401825 	 -0.2171421000 	 -2.7718190000 
283.40 	 224.9638000 	 2.401850 	 -0.2212779000 	 -2.7755200000 
283.60 	 224.9591000 	 2.401900 	 -0.2170976000 	 -2.7719240000 
283.80 	 224.9591000 	 2.401925 	 -0.2204673000 	 -2.7743050000 
284.00 	 224.9591000 	 2.401975 	 -0.2189827000 	 -2.7738060000 
284.20 	 224.9591000 	 2.402000 	 -0.2181021000 	 -2.7723440000 
284.40 	 224.9638000 	 2.402050 	 -0.2212620000 	 -2.7754720000 
284.60 	 224.9654000 	 2.402075 	 -0.2169450000 	 -2.7718350000 
284.80 	 224.9718000 	 2.402100 	 -0.2207470000 	 -2.7747660000 
285.00 	 224.9781000 	 2.402125 	 -0.2188524000 	 -2.7736120000 
285.20 	 224.9829000 	 2.402150 	 -0.2184900000 	 -2.7726620000 
285.40 	 224.9908000 	 2.402150 	 -0.2206421000 	 -2.7751800000 
285.60 	 224.9956000 	 2.402175 	 -0.2175649000 	 -2.7716100000 
285.80 	 225.0036000 	 2.402150 	 -0.2219009000 	 -2.7753230000 
286.00 	 225.0115000 	 2.402150 	 -0.2181053000 	 -2.7721950000 
286.20 	 225.0115000 	 2.402150 	 -0.2202638000 	 -2.7736820000 
286.40 	 225.0147000 	 2.402150 	 -0.2206643000 	 -2.7746680000 
286.60 	 225.0147000 	 2.402150 	 -0.2179050000 	 -2.7716380000 
286.80 	 225.0115000 	 2.402150 	 -0.2221266000 	 -2.7756090000 
287.00 	 225.0067000 	 2.402150 	 -0.2178669000 	 -2.7720480000 
287.20 	 225.0036000 	 2.402150 	 -0.2208805000 	 -2.7743310000 
287.40 	 224.9988000 	 2.402150 	 -0.2198950000 	 -2.7739270000 
287.60 	 224.9956000 	 2.402150 	 -0.2186139000 	 -2.7720390000 
287.80 	 224.9893000 	 2.402150 	 -0.2220027000 	 -2.7755710000 
288.00 	 224.9829000 	 2.402150 	 -0.2177334000 	 -2.7718290000 
288.20 	 224.9797000 	 2.402150 	 -0.2211158000 	 -2.7745310000 
288.40 	 224.9718000 	 2.402150 	 -0.2197774000 	 -2.7738950000 
288.60 	 224.9654000 	 2.402175 	 -0.2189636000 	 -2.7723440000 
288.80 	 224.9591000 	 2.402175 	 -0.2217547000 	 -2.7755100000 
289.00 	 224.9591000 	 2.402250 	 -0.2175522000 	 -2.7715590000 
289.20 	 224.9591000 	 2.402275 	 -0.2218374000 	 -2.7751220000 
289.40 	 224.9591000 	 2.402325 	 -0.2187443000 	 -2.7728750000 
289.60 	 224.9591000 	 2.402350 	 -0.2197901000 	 -2.7731900000 
289.80 	 224.9559000 	 2.402400 	 -0.2210172000 	 -2.7748900000 
290.00 	 224.9511000 	 2.402450 	 -0.2175903000 	 -2.7716610000 
290.20 	 224.9511000 	 2.402500 	 -0.2221235000 	 -2.7754090000 
290.40 	 224.9511000 	 2.402525 	 -0.2181466000 	 -2.7724490000 
290.60 	 224.9559000 	 2.402550 	 -0.2201907000 	 -2.7736690000 
290.80 	 224.9575000 	 2.402600 	 -0.2205340000 	 -2.7745910000 
291.00 	 224.9670000 	 2.402650 	 -0.2181244000 	 -2.7718770000 
291.20 	 224.9718000 	 2.402675 	 -0.2222316000 	 -2.7757450000 
291.40 	 224.9749000 	 2.402700 	 -0.2176952000 	 -2.7721310000 
291.60 	 224.9829000 	 2.402700 	 -0.2210490000 	 -2.7747730000 
291.80 	 224.9877000 	 2.402725 	 -0.2197774000 	 -2.7740130000 
292.00 	 224.9956000 	 2.402750 	 -0.2186457000 	 -2.7721440000 
292.20 	 225.0004000 	 2.402775 	 -0.2219041000 	 -2.7756600000 
292.40 	 225.0099000 	 2.402750 	 -0.2178669000 	 -2.7719970000 
292.60 	 225.0147000 	 2.402750 	 -0.2220790000 	 -2.7754150000 
292.80 	 225.0210000 	 2.402750 	 -0.2190781000 	 -2.7735810000 
293.00 	 225.0258000 	 2.402750 	 -0.2198219000 	 -2.7736950000 
293.20 	 225.0274000 	 2.402750 	 -0.2216021000 	 -2.7759960000 
293.40 	 225.0306000 	 2.402750 	 -0.2180290000 	 -2.7722900000 
293.60 	 225.0306000 	 2.402750 	 -0.2222602000 	 -2.7762600000 
293.80 	 225.0258000 	 2.402750 	 -0.2182229000 	 -2.7730750000 
294.00 	 225.0226000 	 2.402700 	 -0.2211539000 	 -2.7748200000 
294.20 	 225.0226000 	 2.402700 	 -0.2205435000 	 -2.7750460000 
294.40 	 225.0179000 	 2.402650 	 -0.2188810000 	 -2.7728300000 
294.60 	 225.0147000 	 2.402650 	 -0.2223365000 	 -2.7764770000 
294.80 	 225.0131000 	 2.402650 	 -0.2179305000 	 -2.7724270000 
295.00 	 225.0115000 	 2.402650 	 -0.2220599000 	 -2.7757230000 
295.20 	 225.0036000 	 2.402625 	 -0.2193546000 	 -2.7741150000 
295.40 	 224.9988000 	 2.402600 	 -0.2197234000 	 -2.7736540000 
295.60 	 224.9988000 	 2.402600 	 -0.2216244000 	 -2.7760630000 
295.80 	 224.9956000 	 2.402575 	 -0.2178701000 	 -2.7725190000 
296.00 	 224.9908000 	 2.402600 	 -0.2224477000 	 -2.7766540000 
296.20 	 224.9908000 	 2.402600 	 -0.2187729000 	 -2.7736030000 
296.40 	 224.9877000 	 2.402600 	 -0.2206230000 	 -2.7746360000 
296.60 	 224.9877000 	 2.402600 	 -0.2210681000 	 -2.7757550000 
296.80 	 224.9813000 	 2.402600 	 -0.2183660000 	 -2.7728150000 
297.00 	 224.9797000 	 2.402600 	 -0.2224159000 	 -2.7768450000 
297.20 	 224.9749000 	 2.402600 	 -0.2178764000 	 -2.7731040000 
297.40 	 224.9718000 	 2.402600 	 -0.2214241000 	 -2.7758280000 
297.60 	 224.9718000 	 2.402600 	 -0.2195549000 	 -2.7747630000 
297.80 	 224.9670000 	 2.402625 	 -0.2191671000 	 -2.7735650000 
298.00 	 224.9638000 	 2.402650 	 -0.2220599000 	 -2.7766800000 
298.20 	 224.9591000 	 2.402700 	 -0.2178733000 	 -2.7727220000 
298.40 	 224.9575000 	 2.402725 	 -0.2220821000 	 -2.7765210000 
298.60 	 224.9559000 	 2.402775 	 -0.2186902000 	 -2.7739140000 
298.80 	 224.9511000 	 2.402825 	 -0.2203941000 	 -2.7748360000 
299.00 	 224.9479000 	 2.402850 	 -0.2212175000 	 -2.7760220000 
299.20 	 224.9447000 	 2.402900 	 -0.2182198000 	 -2.7730370000 
299.40 	 224.9400000 	 2.402950 	 -0.2224890000 	 -2.7768390000 
299.60 	 224.9400000 	 2.403000 	 -0.2181911000 	 -2.7732370000 
299.80 	 224.9368000 	 2.403050 	 -0.2211825000 	 -2.7756440000 
300.00 	 224.9400000 	 2.403125 	 -0.2203719000 	 -2.7755580000 
300.20 	 224.9463000 	 2.403150 	 -0.2191035000 	 -2.7737740000 
300.40 	 224.9511000 	 2.403225 	 -0.2222188000 	 -2.7772050000 
300.60 	 224.9591000 	 2.403250 	 -0.2179623000 	 -2.7729960000 
300.80 	 224.9654000 	 2.403300 	 -0.2220090000 	 -2.7764700000 
301.00 	 224.9749000 	 2.403325 	 -0.2192879000 	 -2.7748870000 
301.20 	 224.9813000 	 2.403350 	 -0.2199650000 	 -2.7743940000 
301.40 	 224.9877000 	 2.403375 	 -0.2216117000 	 -2.7769950000 
301.60 	 225.0020000 	 2.403350 	 -0.2170563000 	 -2.7732120000 
301.80 	 225.0067000 	 2.403350 	 -0.2216752000 	 -2.7772590000 
302.00 	 225.0179000 	 2.403350 	 -0.2180545000 	 -2.7745410000 
302.20 	 225.0226000 	 2.403350 	 -0.2196344000 	 -2.7753350000 
302.40 	 225.0258000 	 2.403350 	 -0.2201716000 	 -2.7767340000 
302.60 	 225.0290000 	 2.403350 	 -0.2174060000 	 -2.7737430000 
302.80 	 225.0226000 	 2.403350 	 -0.2215672000 	 -2.7776180000 
303.00 	 225.0179000 	 2.403350 	 -0.2176571000 	 -2.7742800000 
303.20 	 225.0147000 	 2.403350 	 -0.2203655000 	 -2.7760220000 
303.40 	 225.0099000 	 2.403350 	 -0.2200317000 	 -2.7765460000 
303.60 	 225.0067000 	 2.403350 	 -0.2178160000 	 -2.7739970000 
303.80 	 225.0004000 	 2.403350 	 -0.2218374000 	 -2.7776460000 
304.00 	 224.9988000 	 2.403350 	 -0.2174600000 	 -2.7739750000 
304.20 	 224.9988000 	 2.403350 	 -0.2208297000 	 -2.7767400000 
304.40 	 224.9956000 	 2.403350 	 -0.2192466000 	 -2.7760060000 
304.60 	 225.0036000 	 2.403350 	 -0.2184518000 	 -2.7744870000 
304.80 	 225.0036000 	 2.403350 	 -0.2214559000 	 -2.7778400000 
305.00 	 225.0020000 	 2.403350 	 -0.2172661000 	 -2.7739140000 
305.20 	 224.9988000 	 2.403350 	 -0.2212779000 	 -2.7769790000 
305.40 	 224.9924000 	 2.403350 	 -0.2192084000 	 -2.7759550000 
305.60 	 224.9908000 	 2.403350 	 -0.2188492000 	 -2.7749410000 
305.80 	 224.9829000 	 2.403350 	 -0.2214718000 	 -2.7775670000 
306.00 	 224.9797000 	 2.403350 	 -0.2173551000 	 -2.7736820000 
306.20 	 224.9718000 	 2.403350 	 -0.2216180000 	 -2.7773570000 
306.40 	 224.9670000 	 2.403350 	 -0.2186139000 	 -2.7752720000 
306.60 	 224.9638000 	 2.403350 	 -0.2195708000 	 -2.7752910000 
306.80 	 224.9638000 	 2.403350 	 -0.2207406000 	 -2.7772270000 
307.00 	 224.9638000 	 2.403375 	 -0.2174632000 	 -2.7735650000 
307.20 	 224.9654000 	 2.403375 	 -0.2221934000 	 -2.7778050000 
307.40 	 224.9670000 	 2.403450 	 -0.2181594000 	 -2.7748580000 
307.60 	 224.9670000 	 2.403450 	 -0.2204005000 	 -2.7760920000 
307.80 	 224.9638000 	 2.403500 	 -0.2208265000 	 -2.7770420000 
308.00 	 224.9591000 	 2.403525 	 -0.2178001000 	 -2.7741880000 
308.20 	 224.9591000 	 2.403550 	 -0.2221044000 	 -2.7778080000 
308.40 	 224.9559000 	 2.403600 	 -0.2178987000 	 -2.7745090000 
308.60 	 224.9559000 	 2.403650 	 -0.2202829000 	 -2.7759650000 
308.80 	 224.9591000 	 2.403675 	 -0.2204482000 	 -2.7768040000 
309.00 	 224.9591000 	 2.403725 	 -0.2182547000 	 -2.7740290000 
309.20 	 224.9638000 	 2.403750 	 -0.2223269000 	 -2.7780750000 
309.40 	 224.9686000 	 2.403800 	 -0.2181021000 	 -2.7742420000 
309.60 	 224.9718000 	 2.403800 	 -0.2210744000 	 -2.7765780000 
309.80 	 224.9749000 	 2.403850 	 -0.2201653000 	 -2.7762190000 
310.00 	 224.9797000 	 2.403850 	 -0.2184137000 	 -2.7744610000 
310.20 	 224.9829000 	 2.403875 	 -0.2219995000 	 -2.7780470000 
310.40 	 224.9908000 	 2.403875 	 -0.2175681000 	 -2.7743470000 
310.60 	 224.9956000 	 2.403900 	 -0.2213033000 	 -2.7774140000 
310.80 	 224.9988000 	 2.403925 	 -0.2198855000 	 -2.7763370000 
311.00 	 225.0036000 	 2.403900 	 -0.2190272000 	 -2.7756280000 
311.20 	 225.0036000 	 2.403900 	 -0.2223333000 	 -2.7787780000 
311.40 	 225.0036000 	 2.403900 	 -0.2178733000 	 -2.7750020000 
311.60 	 225.0036000 	 2.403900 	 -0.2221107000 	 -2.7781140000 
311.80 	 225.0052000 	 2.403900 	 -0.2192847000 	 -2.7763370000 
312.00 	 225.0067000 	 2.403900 	 -0.2200572000 	 -2.7763430000 
312.20 	 225.0067000 	 2.403900 	 -0.2217992000 	 -2.7786480000 
312.40 	 225.0036000 	 2.403900 	 -0.2180672000 	 -2.7748460000 
312.60 	 225.0020000 	 2.403900 	 -0.2224859000 	 -2.7787330000 
312.80 	 224.9956000 	 2.403900 	 -0.2186584000 	 -2.7758340000 
313.00 	 224.9908000 	 2.403900 	 -0.2206802000 	 -2.7769060000 
313.20 	 224.9877000 	 2.403900 	 -0.2211253000 	 -2.7781360000 
313.40 	 224.9829000 	 2.403900 	 -0.2182579000 	 -2.7749000000 
313.60 	 224.9829000 	 2.403900 	 -0.2225208000 	 -2.7789810000 
313.80 	 224.9797000 	 2.403925 	 -0.2183120000 	 -2.7755100000 
314.00 	 224.9797000 	 2.403925 	 -0.2211698000 	 -2.7774680000 
314.20 	 224.9797000 	 2.403950 	 -0.2203878000 	 -2.7775760000 
314.40 	 224.9749000 	 2.403975 	 -0.2189032000 	 -2.7755610000 
314.60 	 224.9749000 	 2.404000 	 -0.2224445000 	 -2.7790710000 
314.80 	 224.9670000 	 2.404025 	 -0.2180767000 	 -2.7750210000 
315.00 	 224.9654000 	 2.404050 	 -0.2221330000 	 -2.7783170000 
315.20 	 224.9638000 	 2.404075 	 -0.2196185000 	 -2.7767310000 
315.40 	 224.9638000 	 2.404100 	 -0.2196884000 	 -2.7762510000 
315.60 	 224.9638000 	 2.404150 	 -0.2218215000 	 -2.7786670000 
315.80 	 224.9638000 	 2.404150 	 -0.2179527000 	 -2.7749090000 
316.00 	 224.9670000 	 2.404200 	 -0.2222093000 	 -2.7786700000 
316.20 	 224.9670000 	 2.404225 	 -0.2189064000 	 -2.7761050000 
316.40 	 224.9718000 	 2.404250 	 -0.2203115000 	 -2.7766580000 
316.60 	 224.9781000 	 2.404275 	 -0.2213637000 	 -2.7784820000 
316.80 	 224.9813000 	 2.404300 	 -0.2181848000 	 -2.7750400000 
317.00 	 224.9877000 	 2.404325 	 -0.2224128000 	 -2.7790960000 
317.20 	 224.9908000 	 2.404300 	 -0.2179432000 	 -2.7758690000 
317.40 	 224.9908000 	 2.404300 	 -0.2207692000 	 -2.7775570000 
317.60 	 224.9940000 	 2.404300 	 -0.2211285000 	 -2.7785050000 
317.80 	 224.9908000 	 2.404300 	 -0.2184963000 	 -2.7756210000 
318.00 	 224.9956000 	 2.404300 	 -0.2226130000 	 -2.7795380000 
318.20 	 224.9956000 	 2.404300 	 -0.2182992000 	 -2.7759010000 
318.40 	 224.9956000 	 2.404300 	 -0.2212429000 	 -2.7779510000 
318.60 	 224.9988000 	 2.404300 	 -0.2207057000 	 -2.7781930000 
318.80 	 225.0036000 	 2.404300 	 -0.2185822000 	 -2.7756820000 
319.00 	 225.0036000 	 2.404300 	 -0.2223714000 	 -2.7794960000 
319.20 	 225.0036000 	 2.404300 	 -0.2179782000 	 -2.7756690000 
319.40 	 224.9988000 	 2.404300 	 -0.2216975000 	 -2.7782920000 
319.60 	 224.9924000 	 2.404300 	 -0.2197838000 	 -2.7775160000 
319.80 	 224.9829000 	 2.404300 	 -0.2192275000 	 -2.7763430000 
320.00 	 224.9749000 	 2.404325 	 -0.2225367000 	 -2.7793980000 
320.20 	 224.9702000 	 2.404350 	 -0.2180831000 	 -2.7755580000 
320.40 	 224.9670000 	 2.404375 	 -0.2222061000 	 -2.7788700000 
320.60 	 224.9670000 	 2.404400 	 -0.2196439000 	 -2.7773000000 
320.80 	 224.9670000 	 2.404450 	 -0.2197202000 	 -2.7767940000 
321.00 	 224.9670000 	 2.404475 	 -0.2219200000 	 -2.7791850000 
321.20 	 224.9638000 	 2.404500 	 -0.2179972000 	 -2.7754280000 
321.40 	 224.9638000 	 2.404525 	 -0.2224509000 	 -2.7793310000 
321.60 	 224.9638000 	 2.404550 	 -0.2188047000 	 -2.7766320000 
321.80 	 224.9638000 	 2.404600 	 -0.2203433000 	 -2.7772650000 
322.00 	 224.9670000 	 2.404625 	 -0.2212238000 	 -2.7786800000 
322.20 	 224.9718000 	 2.404650 	 -0.2184772000 	 -2.7755580000 
322.40 	 224.9781000 	 2.404650 	 -0.2228006000 	 -2.7795380000 
322.60 	 224.9797000 	 2.404675 	 -0.2183437000 	 -2.7759080000 
322.80 	 224.9829000 	 2.404700 	 -0.2211889000 	 -2.7781010000 
323.00 	 224.9829000 	 2.404725 	 -0.2205849000 	 -2.7784630000 
323.20 	 224.9877000 	 2.404725 	 -0.2195803000 	 -2.7762630000 
323.40 	 224.9893000 	 2.404725 	 -0.2233187000 	 -2.7799670000 
323.60 	 224.9908000 	 2.404750 	 -0.2188460000 	 -2.7761200000 
323.80 	 224.9924000 	 2.404775 	 -0.2225177000 	 -2.7790160000 
324.00 	 224.9956000 	 2.404750 	 -0.2211285000 	 -2.7784600000 
324.20 	 224.9956000 	 2.404750 	 -0.2202892000 	 -2.7770810000 
324.40 	 224.9956000 	 2.404750 	 -0.2233537000 	 -2.7803900000 
324.60 	 224.9908000 	 2.404750 	 -0.2191289000 	 -2.7762860000 
324.80 	 224.9956000 	 2.404750 	 -0.2231789000 	 -2.7796390000 
325.00 	 224.9908000 	 2.404750 	 -0.2206039000 	 -2.7779260000 
325.20 	 224.9908000 	 2.404750 	 -0.2209600000 	 -2.7776560000 
325.40 	 224.9908000 	 2.404750 	 -0.2230390000 	 -2.7799640000 
325.60 	 224.9861000 	 2.404750 	 -0.2192116000 	 -2.7763490000 
325.80 	 224.9829000 	 2.404750 	 -0.2235158000 	 -2.7800970000 
326.00 	 224.9829000 	 2.404750 	 -0.2199777000 	 -2.7776270000 
326.20 	 224.9797000 	 2.404775 	 -0.2214241000 	 -2.7780790000 
326.40 	 224.9749000 	 2.404775 	 -0.2225685000 	 -2.7800180000 
326.60 	 224.9718000 	 2.404800 	 -0.2192561000 	 -2.7764290000 
326.80 	 224.9718000 	 2.404850 	 -0.2236779000 	 -2.7804630000 
327.00 	 224.9670000 	 2.404850 	 -0.2200826000 	 -2.7776210000 
327.20 	 224.9638000 	 2.404875 	 -0.2215958000 	 -2.7781360000 
327.40 	 224.9622000 	 2.404925 	 -0.2227402000 	 -2.7799960000 
327.60 	 224.9591000 	 2.404950 	 -0.2194754000 	 -2.7765150000 
327.80 	 224.9622000 	 2.405000 	 -0.2237511000 	 -2.7805170000 
328.00 	 224.9591000 	 2.405000 	 -0.2196503000 	 -2.7770970000 
328.20 	 224.9638000 	 2.405050 	 -0.2222347000 	 -2.7788670000 
328.40 	 224.9638000 	 2.405075 	 -0.2221394000 	 -2.7795510000 
328.60 	 224.9670000 	 2.405100 	 -0.2196916000 	 -2.7769020000 
328.80 	 224.9670000 	 2.405150 	 -0.2236462000 	 -2.7806950000 
329.00 	 224.9718000 	 2.405175 	 -0.2193546000 	 -2.7769570000 
329.20 	 224.9765000 	 2.405200 	 -0.2226289000 	 -2.7794430000 
329.40 	 224.9829000 	 2.405200 	 -0.2210967000 	 -2.7787140000 
329.60 	 224.9877000 	 2.405225 	 -0.2208169000 	 -2.7776460000 
329.80 	 224.9908000 	 2.405225 	 -0.2238591000 	 -2.7814040000 
330.00 	 224.9908000 	 2.405250 	 -0.2194055000 	 -2.7774330000 
330.20 	 224.9908000 	 2.405275 	 -0.2233124000 	 -2.7806060000 
330.40 	 224.9908000 	 2.405250 	 -0.2212715000 	 -2.7795890000 
330.60 	 224.9908000 	 2.405250 	 -0.2209918000 	 -2.7789910000 
330.80 	 224.9988000 	 2.405250 	 -0.2231693000 	 -2.7814170000 
331.00 	 224.9988000 	 2.405250 	 -0.2196089000 	 -2.7778370000 
331.20 	 225.0036000 	 2.405250 	 -0.2239227000 	 -2.7816100000 
331.40 	 225.0036000 	 2.405250 	 -0.2203019000 	 -2.7789470000 
331.60 	 224.9988000 	 2.405250 	 -0.2220281000 	 -2.7797570000 
331.80 	 224.9988000 	 2.405250 	 -0.2226130000 	 -2.7810920000 
332.00 	 224.9956000 	 2.405250 	 -0.2199650000 	 -2.7779100000 
332.20 	 224.9956000 	 2.405250 	 -0.2241135000 	 -2.7817890000 
332.40 	 224.9940000 	 2.405250 	 -0.2197552000 	 -2.7784130000 
332.60 	 224.9908000 	 2.405250 	 -0.2225685000 	 -2.7802280000 
332.80 	 224.9877000 	 2.405250 	 -0.2221902000 	 -2.7805710000 
333.00 	 224.9877000 	 2.405250 	 -0.2202098000 	 -2.7781550000 
333.20 	 224.9829000 	 2.405250 	 -0.2239768000 	 -2.7819280000 
333.40 	 224.9829000 	 2.405250 	 -0.2193960000 	 -2.7778910000 
333.60 	 224.9829000 	 2.405250 	 -0.2234681000 	 -2.7811810000 
333.80 	 224.9813000 	 2.405275 	 -0.2210999000 	 -2.7794080000 
334.00 	 224.9749000 	 2.405300 	 -0.2216085000 	 -2.7790610000 
334.20 	 224.9734000 	 2.405300 	 -0.2235190000 	 -2.7816550000 
334.40 	 224.9718000 	 2.405325 	 -0.2195454000 	 -2.7777770000 
334.60 	 224.9670000 	 2.405350 	 -0.2240022000 	 -2.7815530000 
334.80 	 224.9638000 	 2.405375 	 -0.2205499000 	 -2.7790290000 
335.00 	 224.9638000 	 2.405400 	 -0.2220535000 	 -2.7799000000 
335.20 	 224.9670000 	 2.405450 	 -0.2229055000 	 -2.7812130000 
335.40 	 224.9654000 	 2.405475 	 -0.2198219000 	 -2.7777770000 
335.60 	 224.9670000 	 2.405500 	 -0.2240245000 	 -2.7818650000 
335.80 	 224.9670000 	 2.405525 	 -0.2200603000 	 -2.7786160000 
336.00 	 224.9638000 	 2.405550 	 -0.2223810000 	 -2.7801100000 
336.20 	 224.9591000 	 2.405600 	 -0.2227370000 	 -2.7809140000 
336.40 	 224.9591000 	 2.405625 	 -0.2200826000 	 -2.7779900000 
336.60 	 224.9638000 	 2.405675 	 -0.2241484000 	 -2.7820400000 
336.80 	 224.9670000 	 2.405700 	 -0.2199141000 	 -2.7783740000 
337.00 	 224.9781000 	 2.405725 	 -0.2228292000 	 -2.7805110000 
337.20 	 224.9829000 	 2.405750 	 -0.2220694000 	 -2.7803390000 
337.40 	 224.9908000 	 2.405750 	 -0.2205563000 	 -2.7783110000 
337.60 	 224.9956000 	 2.405775 	 -0.2237670000 	 -2.7819920000 
337.80 	 224.9956000 	 2.405750 	 -0.2195676000 	 -2.7783330000 
338.00 	 224.9988000 	 2.405750 	 -0.2230358000 	 -2.7810450000 
338.20 	 224.9956000 	 2.405750 	 -0.2214336000 	 -2.7801740000 
338.40 	 224.9988000 	 2.405750 	 -0.2207788000 	 -2.7788540000 
338.60 	 225.0004000 	 2.405750 	 -0.2235063000 	 -2.7819630000 
338.80 	 225.0036000 	 2.405750 	 -0.2193896000 	 -2.7780340000 
339.00 	 225.0036000 	 2.405750 	 -0.2234618000 	 -2.7815250000 
339.20 	 225.0036000 	 2.405750 	 -0.2204291000 	 -2.7793760000 
339.40 	 225.0036000 	 2.405750 	 -0.2215862000 	 -2.7794520000 
339.60 	 225.0004000 	 2.405750 	 -0.2232170000 	 -2.7816960000 
339.80 	 225.0020000 	 2.405750 	 -0.2196534000 	 -2.7780440000 
340.00 	 224.9988000 	 2.405750 	 -0.2240531000 	 -2.7819600000 
340.20 	 224.9956000 	 2.405750 	 -0.2199650000 	 -2.7788260000 
340.40 	 224.9908000 	 2.405750 	 -0.2221616000 	 -2.7800620000 
340.60 	 224.9956000 	 2.405750 	 -0.2224859000 	 -2.7810600000 
340.80 	 224.9908000 	 2.405750 	 -0.2200667000 	 -2.7782440000 
341.00 	 224.9908000 	 2.405750 	 -0.2240245000 	 -2.7820710000 
341.20 	 224.9877000 	 2.405750 	 -0.2196757000 	 -2.7784600000 
341.40 	 224.9877000 	 2.405750 	 -0.2230644000 	 -2.7809430000 
341.60 	 224.9829000 	 2.405775 	 -0.2216498000 	 -2.7803550000 
341.80 	 224.9797000 	 2.405775 	 -0.2205626000 	 -2.7788160000 
342.00 	 224.9749000 	 2.405800 	 -0.2236843000 	 -2.7820870000 
342.20 	 224.9718000 	 2.405825 	 -0.2195199000 	 -2.7780820000 
342.40 	 224.9654000 	 2.405850 	 -0.2238750000 	 -2.7817380000 
342.60 	 224.9591000 	 2.405875 	 -0.2204609000 	 -2.7791720000 
342.80 	 224.9543000 	 2.405925 	 -0.2219486000 	 -2.7798970000 
343.00 	 224.9479000 	 2.405950 	 -0.2229055000 	 -2.7813370000 
343.20 	 224.9463000 	 2.406000 	 -0.2199968000 	 -2.7781900000 
343.40 	 224.9447000 	 2.406050 	 -0.2242820000 	 -2.7822210000 
343.60 	 224.9416000 	 2.406100 	 -0.2199268000 	 -2.7787850000 
343.80 	 224.9447000 	 2.406150 	 -0.2230422000 	 -2.7804180000 
344.00 	 224.9479000 	 2.406200 	 -0.2223015000 	 -2.7808410000 
344.20 	 224.9527000 	 2.406250 	 -0.2202256000 	 -2.7784130000 
344.40 	 224.9591000 	 2.406275 	 -0.2241580000 	 -2.7821920000 
344.60 	 224.9638000 	 2.406325 	 -0.2199014000 	 -2.7782630000 
344.80 	 224.9670000 	 2.406350 	 -0.2232488000 	 -2.7811430000 
345.00 	 224.9702000 	 2.406400 	 -0.2216848000 	 -2.7802090000 
345.20 	 224.9749000 	 2.406400 	 -0.2208106000 	 -2.7788960000 
345.40 	 224.9797000 	 2.406425 	 -0.2237225000 	 -2.7821640000 
345.60 	 224.9829000 	 2.406450 	 -0.2194881000 	 -2.7782440000 
345.80 	 224.9877000 	 2.406450 	 -0.2237733000 	 -2.7815250000 
346.00 	 224.9877000 	 2.406450 	 -0.2217992000 	 -2.7797060000 
346.20 	 224.9877000 	 2.406475 	 -0.2224223000 	 -2.7796810000 
346.40 	 224.9829000 	 2.406500 	 -0.2241961000 	 -2.7819600000 
346.60 	 224.9797000 	 2.406500 	 -0.2208487000 	 -2.7784060000 
346.80 	 224.9749000 	 2.406525 	 -0.2251403000 	 -2.7823990000 
347.00 	 224.9718000 	 2.406525 	 -0.2209568000 	 -2.7788230000 
347.20 	 224.9670000 	 2.406550 	 -0.2240213000 	 -2.7809400000 
347.40 	 224.9638000 	 2.406575 	 -0.2229182000 	 -2.7807780000 
347.60 	 224.9638000 	 2.406600 	 -0.2216371000 	 -2.7790360000 
347.80 	 224.9591000 	 2.406650 	 -0.2250258000 	 -2.7823040000 
348.00 	 224.9559000 	 2.406700 	 -0.2206039000 	 -2.7783110000 
348.20 	 224.9559000 	 2.406725 	 -0.2248414000 	 -2.7819700000 
348.40 	 224.9591000 	 2.406750 	 -0.2219613000 	 -2.7798490000 
348.60 	 224.9638000 	 2.406800 	 -0.2229595000 	 -2.7802210000 
348.80 	 224.9718000 	 2.406825 	 -0.2240054000 	 -2.7816520000 
349.00 	 224.9734000 	 2.406850 	 -0.2210299000 	 -2.7784980000 
349.20 	 224.9749000 	 2.406875 	 -0.2252483000 	 -2.7823860000 
349.40 	 224.9797000 	 2.406900 	 -0.2210522000 	 -2.7789240000 
349.60 	 224.9797000 	 2.406900 	 -0.2237924000 	 -2.7807780000 
349.80 	 224.9797000 	 2.406925 	 -0.2232106000 	 -2.7810260000 
350.00 	 224.9797000 	 2.406950 	 -0.2214781000 	 -2.7789370000 
350.20 	 224.9829000 	 2.406975 	 -0.2248605000 	 -2.7824340000 
350.40 	 224.9829000 	 2.406975 	 -0.2205722000 	 -2.7785590000 
350.60 	 224.9877000 	 2.407000 	 -0.2248573000 	 -2.7819470000 
350.80 	 224.9908000 	 2.407000 	 -0.2218183000 	 -2.7799920000 
351.00 	 224.9956000 	 2.407000 	 -0.2221648000 	 -2.7798110000 
351.20 	 224.9956000 	 2.407000 	 -0.2237860000 	 -2.7820270000 
351.40 	 224.9956000 	 2.407000 	 -0.2204068000 	 -2.7785370000 
351.60 	 224.9988000 	 2.407000 	 -0.2248446000 	 -2.7824530000 
351.80 	 224.9956000 	 2.407000 	 -0.2208900000 	 -2.7792550000 
352.00 	 224.9972000 	 2.407000 	 -0.2233410000 	 -2.7807520000 
352.20 	 224.9956000 	 2.407000 	 -0.2228069000 	 -2.7812000000 
352.40 	 224.9908000 	 2.407000 	 -0.2209790000 	 -2.7788960000 
352.60 	 224.9877000 	 2.407000 	 -0.2246221000 	 -2.7825860000 
352.80 	 224.9829000 	 2.407000 	 -0.2202288000 	 -2.7786570000 
353.00 	 224.9829000 	 2.407025 	 -0.2243996000 	 -2.7818740000 
353.20 	 224.9829000 	 2.407025 	 -0.2212588000 	 -2.7802400000 
353.40 	 224.9829000 	 2.407050 	 -0.2218819000 	 -2.7797600000 
353.60 	 224.9845000 	 2.407050 	 -0.2239227000 	 -2.7821640000 
353.80 	 224.9829000 	 2.407075 	 -0.2189000000 	 -2.7786000000 
354.00 	 224.9797000 	 2.407075 	 -0.2233664000 	 -2.7823890000 
354.20 	 224.9734000 	 2.407100 	 -0.2198919000 	 -2.7798370000 
354.40 	 224.9670000 	 2.407125 	 -0.2210840000 	 -2.7804210000 
354.60 	 224.9638000 	 2.407150 	 -0.2221934000 	 -2.7820430000 
354.80 	 224.9591000 	 2.407175 	 -0.2192116000 	 -2.7788800000 
355.00 	 224.9638000 	 2.407200 	 -0.2233632000 	 -2.7827770000 
355.20 	 224.9638000 	 2.407250 	 -0.2194977000 	 -2.7792740000 
355.40 	 224.9670000 	 2.407250 	 -0.2224064000 	 -2.7813210000 
355.60 	 224.9670000 	 2.407300 	 -0.2215544000 	 -2.7813310000 
355.80 	 224.9718000 	 2.407325 	 -0.2202988000 	 -2.7793880000 
356.00 	 224.9734000 	 2.407350 	 -0.2236621000 	 -2.7828920000 
356.20 	 224.9749000 	 2.407375 	 -0.2191925000 	 -2.7789020000 
356.40 	 224.9829000 	 2.407375 	 -0.2231185000 	 -2.7820940000 
356.60 	 224.9829000 	 2.407400 	 -0.2205690000 	 -2.7804790000 
356.80 	 224.9908000 	 2.407400 	 -0.2207025000 	 -2.7798940000 
357.00 	 224.9940000 	 2.407400 	 -0.2244631000 	 -2.7825860000 
357.20 	 224.9972000 	 2.407400 	 -0.2207915000 	 -2.7787560000 
357.40 	 225.0020000 	 2.407400 	 -0.2252229000 	 -2.7826850000 
357.60 	 225.0036000 	 2.407400 	 -0.2213001000 	 -2.7796780000 
357.80 	 225.0036000 	 2.407400 	 -0.2236748000 	 -2.7810000000 
358.00 	 225.0036000 	 2.407400 	 -0.2238242000 	 -2.7820460000 
358.20 	 225.0036000 	 2.407400 	 -0.2213764000 	 -2.7791690000 
358.40 	 225.0036000 	 2.407400 	 -0.2254136000 	 -2.7829110000 
358.60 	 225.0036000 	 2.407400 	 -0.2209059000 	 -2.7792100000 
358.80 	 224.9988000 	 2.407400 	 -0.2244091000 	 -2.7819220000 
359.00 	 225.0036000 	 2.407400 	 -0.2230835000 	 -2.7811340000 
359.20 	 224.9988000 	 2.407400 	 -0.2220186000 	 -2.7796080000 
359.40 	 224.9988000 	 2.407400 	 -0.2252293000 	 -2.7829140000 
359.60 	 224.9988000 	 2.407400 	 -0.2206389000 	 -2.7788070000 
359.80 	 224.9988000 	 2.407400 	 -0.2249495000 	 -2.7824340000 
360.00 	 224.9988000 	 2.407400 	 -0.2221330000 	 -2.7804340000 
360.20 	 224.9956000 	 2.407400 	 -0.2228419000 	 -2.7802210000 
360.40 	 224.9908000 	 2.407400 	 -0.2244918000 	 -2.7826370000 
360.60 	 224.9877000 	 2.407400 	 -0.2207629000 	 -2.7788070000 
360.80 	 224.9829000 	 2.407400 	 -0.2251371000 	 -2.7825480000 
361.00 	 224.9829000 	 2.407425 	 -0.2212143000 	 -2.7800660000 
361.20 	 224.9797000 	 2.407450 	 -0.2226416000 	 -2.7805610000 
361.40 	 224.9797000 	 2.407450 	 -0.2238401000 	 -2.7822780000 
361.60 	 224.9749000 	 2.407475 	 -0.2208455000 	 -2.7789850000 
361.80 	 224.9718000 	 2.407500 	 -0.2250195000 	 -2.7829010000 
362.00 	 224.9670000 	 2.407525 	 -0.2208837000 	 -2.7793760000 
362.20 	 224.9638000 	 2.407550 	 -0.2241389000 	 -2.7816520000 
362.40 	 224.9591000 	 2.407600 	 -0.2230326000 	 -2.7814480000 
362.60 	 224.9591000 	 2.407625 	 -0.2214781000 	 -2.7794010000 
362.80 	 224.9638000 	 2.407650 	 -0.2250226000 	 -2.7830600000 
363.00 	 224.9654000 	 2.407675 	 -0.2207311000 	 -2.7792100000 
363.20 	 224.9702000 	 2.407700 	 -0.2243360000 	 -2.7819220000 
363.40 	 224.9718000 	 2.407750 	 -0.2222919000 	 -2.7808670000 
363.60 	 224.9718000 	 2.407750 	 -0.2221489000 	 -2.7798720000 
363.80 	 224.9734000 	 2.407775 	 -0.2247016000 	 -2.7827680000 
364.00 	 224.9749000 	 2.407800 	 -0.2205340000 	 -2.7788510000 
364.20 	 224.9797000 	 2.407825 	 -0.2247302000 	 -2.7823670000 
364.40 	 224.9813000 	 2.407825 	 -0.2219296000 	 -2.7803800000 
364.60 	 224.9877000 	 2.407850 	 -0.2225431000 	 -2.7804060000 
364.80 	 224.9877000 	 2.407850 	 -0.2243614000 	 -2.7826240000 
365.00 	 224.9908000 	 2.407850 	 -0.2199745000 	 -2.7790580000 
365.20 	 224.9956000 	 2.407850 	 -0.2242756000 	 -2.7829580000 
365.40 	 224.9956000 	 2.407850 	 -0.2204800000 	 -2.7799540000 
365.60 	 225.0036000 	 2.407850 	 -0.2225717000 	 -2.7811110000 
365.80 	 225.0036000 	 2.407850 	 -0.2228165000 	 -2.7819820000 
366.00 	 225.0083000 	 2.407850 	 -0.2202765000 	 -2.7790770000 
366.20 	 225.0115000 	 2.407850 	 -0.2244345000 	 -2.7829810000 
366.40 	 225.0115000 	 2.407850 	 -0.2201970000 	 -2.7792960000 
366.60 	 225.0067000 	 2.407850 	 -0.2234427000 	 -2.7820210000 
366.80 	 225.0067000 	 2.407850 	 -0.2221711000 	 -2.7813940000 
367.00 	 225.0036000 	 2.407850 	 -0.2212683000 	 -2.7796780000 
367.20 	 224.9988000 	 2.407850 	 -0.2243106000 	 -2.7830570000 
367.40 	 224.9908000 	 2.407850 	 -0.2198823000 	 -2.7790710000 
367.60 	 224.9877000 	 2.407850 	 -0.2243932000 	 -2.7826880000 
367.80 	 224.9829000 	 2.407850 	 -0.2213192000 	 -2.7803930000 
368.00 	 224.9829000 	 2.407850 	 -0.2220281000 	 -2.7803170000 
368.20 	 224.9829000 	 2.407850 	 -0.2236652000 	 -2.7826880000 
368.40 	 224.9797000 	 2.407875 	 -0.2210395000 	 -2.7789020000 
368.60 	 224.9829000 	 2.407900 	 -0.2253246000 	 -2.7830120000 
368.80 	 224.9829000 	 2.407900 	 -0.2216880000 	 -2.7799540000 
369.00 	 224.9829000 	 2.407925 	 -0.2236938000 	 -2.7811020000 
369.20 	 224.9797000 	 2.407925 	 -0.2239100000 	 -2.7822970000 
369.40 	 224.9797000 	 2.407925 	 -0.2214019000 	 -2.7794710000 
369.60 	 224.9797000 	 2.407950 	 -0.2257188000 	 -2.7833180000 
369.80 	 224.9797000 	 2.407975 	 -0.2214591000 	 -2.7798530000 
370.00 	 224.9797000 	 2.408000 	 -0.2242661000 	 -2.7816840000 
370.20 	 224.9749000 	 2.408025 	 -0.2238147000 	 -2.7821060000 
370.40 	 224.9718000 	 2.408025 	 -0.2218342000 	 -2.7794960000 
370.60 	 224.9670000 	 2.408050 	 -0.2257093000 	 -2.7831360000 
370.80 	 224.9638000 	 2.408075 	 -0.2213287000 	 -2.7796390000 
371.00 	 224.9591000 	 2.408100 	 -0.2244854000 	 -2.7819980000 
371.20 	 224.9591000 	 2.408150 	 -0.2233982000 	 -2.7816930000 
371.40 	 224.9591000 	 2.408200 	 -0.2222474000 	 -2.7799730000 
371.60 	 224.9638000 	 2.408225 	 -0.2253564000 	 -2.7832480000 
371.80 	 224.9718000 	 2.408250 	 -0.2210331000 	 -2.7794710000 
372.00 	 224.9749000 	 2.408300 	 -0.2244282000 	 -2.7820490000 
372.20 	 224.9829000 	 2.408300 	 -0.2231248000 	 -2.7816610000 
372.40 	 224.9877000 	 2.408325 	 -0.2220408000 	 -2.7798370000 
372.60 	 224.9908000 	 2.408325 	 -0.2265708000 	 -2.7833910000 
372.80 	 224.9972000 	 2.408350 	 -0.2223333000 	 -2.7794110000 
373.00 	 224.9988000 	 2.408350 	 -0.2263260000 	 -2.7827390000 
373.20 	 225.0036000 	 2.408350 	 -0.2239386000 	 -2.7813470000 
373.40 	 225.0036000 	 2.408350 	 -0.2230199000 	 -2.7803710000 
373.60 	 225.0036000 	 2.408350 	 -0.2258078000 	 -2.7834920000 
373.80 	 225.0036000 	 2.408350 	 -0.2216466000 	 -2.7794650000 
374.00 	 225.0036000 	 2.408350 	 -0.2254550000 	 -2.7826560000 
374.20 	 225.0036000 	 2.408350 	 -0.2231820000 	 -2.7813080000 
374.40 	 225.0099000 	 2.408350 	 -0.2232011000 	 -2.7805300000 
374.60 	 225.0115000 	 2.408350 	 -0.2255344000 	 -2.7832000000 
374.80 	 225.0115000 	 2.408350 	 -0.2214305000 	 -2.7792680000 
375.00 	 225.0115000 	 2.408350 	 -0.2256584000 	 -2.7830220000 
375.20 	 225.0115000 	 2.408350 	 -0.2226893000 	 -2.7809330000 
375.40 	 225.0115000 	 2.408350 	 -0.2234936000 	 -2.7807840000 
375.60 	 225.0115000 	 2.408350 	 -0.2254518000 	 -2.7832830000 
375.80 	 225.0067000 	 2.408350 	 -0.2214686000 	 -2.7793470000 
376.00 	 225.0036000 	 2.408350 	 -0.2258078000 	 -2.7830150000 
376.20 	 224.9988000 	 2.408350 	 -0.2226035000 	 -2.7808830000 
376.40 	 224.9956000 	 2.408350 	 -0.2237415000 	 -2.7810570000 
376.60 	 224.9908000 	 2.408350 	 -0.2250067000 	 -2.7830220000 
376.80 	 224.9893000 	 2.408350 	 -0.2215799000 	 -2.7796010000 
377.00 	 224.9877000 	 2.408350 	 -0.2259382000 	 -2.7833970000 
377.20 	 224.9845000 	 2.408350 	 -0.2219963000 	 -2.7802370000 
377.40 	 224.9829000 	 2.408350 	 -0.2243264000 	 -2.7814960000 
377.60 	 224.9829000 	 2.408350 	 -0.2242470000 	 -2.7823290000 
377.80 	 224.9797000 	 2.408350 	 -0.2221711000 	 -2.7798430000 
378.00 	 224.9749000 	 2.408350 	 -0.2257474000 	 -2.7836070000 
378.20 	 224.9718000 	 2.408350 	 -0.2214527000 	 -2.7796430000 
378.40 	 224.9718000 	 2.408350 	 -0.2251148000 	 -2.7824210000 
378.60 	 224.9638000 	 2.408375 	 -0.2235635000 	 -2.7815180000 
378.80 	 224.9591000 	 2.408425 	 -0.2228610000 	 -2.7803710000 
379.00 	 224.9591000 	 2.408450 	 -0.2257792000 	 -2.7834510000 
379.20 	 224.9559000 	 2.408500 	 -0.2215989000 	 -2.7795440000 
379.40 	 224.9575000 	 2.408550 	 -0.2258301000 	 -2.7830760000 
379.60 	 224.9559000 	 2.408575 	 -0.2224541000 	 -2.7808790000 
379.80 	 224.9591000 	 2.408625 	 -0.2233187000 	 -2.7810070000 
380.00 	 224.9591000 	 2.408650 	 -0.2247397000 	 -2.7831490000 
380.20 	 224.9591000 	 2.408700 	 -0.2213160000 	 -2.7796240000 
380.40 	 224.9606000 	 2.408750 	 -0.2257570000 	 -2.7832830000 
380.60 	 224.9638000 	 2.408775 	 -0.2221584000 	 -2.7804790000 
380.80 	 224.9718000 	 2.408800 	 -0.2240658000 	 -2.7815250000 
381.00 	 224.9749000 	 2.408825 	 -0.2242947000 	 -2.7826150000 
381.20 	 224.9797000 	 2.408850 	 -0.2218215000 	 -2.7796940000 
381.40 	 224.9861000 	 2.408850 	 -0.2257474000 	 -2.7835910000 
381.60 	 224.9908000 	 2.408850 	 -0.2223460000 	 -2.7799830000 
381.80 	 224.9956000 	 2.408850 	 -0.2253914000 	 -2.7821380000 
382.00 	 224.9972000 	 2.408850 	 -0.2247620000 	 -2.7823570000 
382.20 	 225.0036000 	 2.408850 	 -0.2230136000 	 -2.7799770000 
382.40 	 225.0067000 	 2.408850 	 -0.2266185000 	 -2.7836510000 
382.60 	 225.0099000 	 2.408850 	 -0.2221839000 	 -2.7796300000 
382.80 	 225.0131000 	 2.408850 	 -0.2257729000 	 -2.7826310000 
383.00 	 225.0115000 	 2.408850 	 -0.2239545000 	 -2.7814450000 
383.20 	 225.0115000 	 2.408850 	 -0.2237606000 	 -2.7806920000 
383.40 	 225.0115000 	 2.408850 	 -0.2262052000 	 -2.7834800000 
383.60 	 225.0067000 	 2.408850 	 -0.2221330000 	 -2.7794300000 
383.80 	 225.0036000 	 2.408850 	 -0.2266057000 	 -2.7831590000 
384.00 	 224.9908000 	 2.408850 	 -0.2235031000 	 -2.7809520000 
384.20 	 224.9908000 	 2.408850 	 -0.2243233000 	 -2.7811020000 
384.40 	 224.9829000 	 2.408850 	 -0.2258492000 	 -2.7831080000 
384.60 	 224.9797000 	 2.408850 	 -0.2225145000 	 -2.7796910000 
384.80 	 224.9749000 	 2.408850 	 -0.2267647000 	 -2.7836040000 
385.00 	 224.9718000 	 2.408875 	 -0.2228228000 	 -2.7803390000 
385.20 	 224.9670000 	 2.408900 	 -0.2251848000 	 -2.7818900000 
385.40 	 224.9638000 	 2.408925 	 -0.2249368000 	 -2.7824120000 
385.60 	 224.9654000 	 2.408950 	 -0.2229722000 	 -2.7799960000 
385.80 	 224.9638000 	 2.408975 	 -0.2268696000 	 -2.7836800000 
386.00 	 224.9591000 	 2.409025 	 -0.2224255000 	 -2.7798340000 
386.20 	 224.9559000 	 2.409050 	 -0.2258523000 	 -2.7825070000 
386.40 	 224.9559000 	 2.409100 	 -0.2241739000 	 -2.7818840000 
386.60 	 224.9559000 	 2.409125 	 -0.2235444000 	 -2.7803900000 
386.80 	 224.9511000 	 2.409175 	 -0.2265231000 	 -2.7836830000 
387.00 	 224.9543000 	 2.409200 	 -0.2222411000 	 -2.7796910000 
387.20 	 224.9559000 	 2.409250 	 -0.2263133000 	 -2.7830030000 
387.40 	 224.9638000 	 2.409300 	 -0.2235190000 	 -2.7810000000 
387.60 	 224.9670000 	 2.409325 	 -0.2239259000 	 -2.7806850000 
387.80 	 224.9749000 	 2.409350 	 -0.2258492000 	 -2.7832380000 
388.00 	 224.9813000 	 2.409375 	 -0.2222538000 	 -2.7796360000 
388.20 	 224.9877000 	 2.409400 	 -0.2266820000 	 -2.7835430000 
388.40 	 224.9908000 	 2.409400 	 -0.2227402000 	 -2.7804210000 
388.60 	 224.9956000 	 2.409425 	 -0.2247747000 	 -2.7818200000 
388.80 	 224.9972000 	 2.409400 	 -0.2240403000 	 -2.7827640000 
389.00 	 224.9988000 	 2.409400 	 -0.2218278000 	 -2.7799770000 
389.20 	 225.0036000 	 2.409400 	 -0.2258269000 	 -2.7837250000 
389.40 	 225.0036000 	 2.409400 	 -0.2212588000 	 -2.7804920000 
389.60 	 225.0067000 	 2.409400 	 -0.2241071000 	 -2.7821480000 
389.80 	 225.0036000 	 2.409400 	 -0.2235254000 	 -2.7826370000 
390.00 	 225.0020000 	 2.409400 	 -0.2214718000 	 -2.7801960000 
390.20 	 224.9988000 	 2.409400 	 -0.2251848000 	 -2.7838680000 
390.40 	 224.9908000 	 2.409400 	 -0.2207343000 	 -2.7799420000 
390.60 	 224.9877000 	 2.409400 	 -0.2245808000 	 -2.7830220000 
390.80 	 224.9813000 	 2.409400 	 -0.2229087000 	 -2.7819540000 
391.00 	 224.9797000 	 2.409425 	 -0.2227402000 	 -2.7807040000 
391.20 	 224.9749000 	 2.409425 	 -0.2251116000 	 -2.7836450000 
391.40 	 224.9797000 	 2.409450 	 -0.2212143000 	 -2.7797790000 
391.60 	 224.9797000 	 2.409475 	 -0.2256584000 	 -2.7832760000 
391.80 	 224.9829000 	 2.409500 	 -0.2228578000 	 -2.7814960000 
392.00 	 224.9829000 	 2.409500 	 -0.2229468000 	 -2.7808670000 
392.20 	 224.9797000 	 2.409500 	 -0.2256457000 	 -2.7836510000 
392.40 	 224.9749000 	 2.409525 	 -0.2218882000 	 -2.7799510000 
392.60 	 224.9702000 	 2.409550 	 -0.2259636000 	 -2.7835750000 
392.80 	 224.9670000 	 2.409575 	 -0.2231948000 	 -2.7817440000 
393.00 	 224.9638000 	 2.409600 	 -0.2236144000 	 -2.7814580000 
393.20 	 224.9622000 	 2.409650 	 -0.2255821000 	 -2.7837910000 
393.40 	 224.9591000 	 2.409675 	 -0.2218087000 	 -2.7799920000 
393.60 	 224.9638000 	 2.409700 	 -0.2262719000 	 -2.7839020000 
393.80 	 224.9670000 	 2.409750 	 -0.2228673000 	 -2.7812990000 
394.00 	 224.9670000 	 2.409750 	 -0.2243360000 	 -2.7819250000 
394.20 	 224.9749000 	 2.409800 	 -0.2253373000 	 -2.7834000000 
394.40 	 224.9797000 	 2.409800 	 -0.2222252000 	 -2.7802250000 
394.60 	 224.9829000 	 2.409825 	 -0.2263832000 	 -2.7840110000 
394.80 	 224.9893000 	 2.409850 	 -0.2221648000 	 -2.7805450000 
395.00 	 224.9956000 	 2.409875 	 -0.2252261000 	 -2.7825900000 
395.20 	 224.9988000 	 2.409850 	 -0.2206548000 	 -2.7828470000 
395.40 	 224.9988000 	 2.409850 	 -0.2195740000 	 -2.7806440000 
395.60 	 225.0036000 	 2.409850 	 -0.2228133000 	 -2.7841380000 
395.80 	 225.0036000 	 2.409850 	 -0.2192624000 	 -2.7802120000 
396.00 	 225.0036000 	 2.409850 	 -0.2231566000 	 -2.7832980000 
396.20 	 224.9988000 	 2.409850 	 -0.2212652000 	 -2.7820330000 
396.40 	 224.9988000 	 2.409850 	 -0.2211984000 	 -2.7810190000 
396.60 	 224.9988000 	 2.409850 	 -0.2238750000 	 -2.7840550000 
396.80 	 224.9988000 	 2.409850 	 -0.2195835000 	 -2.7800560000 
397.00 	 224.9988000 	 2.409850 	 -0.2241611000 	 -2.7840010000 
397.20 	 224.9988000 	 2.409850 	 -0.2211602000 	 -2.7813120000 
397.40 	 224.9956000 	 2.409850 	 -0.2227497000 	 -2.7816870000 
397.60 	 224.9956000 	 2.409850 	 -0.2240499000 	 -2.7836800000 
397.80 	 224.9956000 	 2.409850 	 -0.2208392000 	 -2.7800110000 
398.00 	 224.9908000 	 2.409850 	 -0.2254041000 	 -2.7840170000 
398.20 	 224.9893000 	 2.409850 	 -0.2214019000 	 -2.7808410000 
398.40 	 224.9908000 	 2.409850 	 -0.2241993000 	 -2.7824180000 
398.60 	 224.9877000 	 2.409850 	 -0.2239672000 	 -2.7829810000 
398.80 	 224.9877000 	 2.409850 	 -0.2219264000 	 -2.7803930000 
399.00 	 224.9877000 	 2.409850 	 -0.2256012000 	 -2.7842270000 
399.20 	 224.9877000 	 2.409850 	 -0.2213955000 	 -2.7803130000 
399.40 	 224.9877000 	 2.409875 	 -0.2254136000 	 -2.7830700000 
399.60 	 224.9829000 	 2.409900 	 -0.2238782000 	 -2.7821160000 
399.80 	 224.9829000 	 2.409900 	 -0.2235031000 	 -2.7810570000 
400.00 	 224.9797000 	 2.409900 	 -0.2262052000 	 -2.7839180000 
400.20 	 224.9749000 	 2.409925 	 -0.2214972000 	 -2.7800750000 
400.40 	 224.9734000 	 2.409950 	 -0.2254391000 	 -2.7837050000 
400.60 	 224.9718000 	 2.409975 	 -0.2222411000 	 -2.7816460000 
400.80 	 224.9670000 	 2.410000 	 -0.2226893000 	 -2.7815690000 
401.00 	 224.9670000 	 2.410025 	 -0.2225717000 	 -2.7837400000 
401.20 	 224.9638000 	 2.410050 	 -0.2186775000 	 -2.7800660000 
401.40 	 224.9638000 	 2.410100 	 -0.2227624000 	 -2.7837440000 
401.60 	 224.9638000 	 2.410125 	 -0.2194277000 	 -2.7812230000 
401.80 	 224.9638000 	 2.410150 	 -0.2214305000 	 -2.7819090000 
402.00 	 224.9638000 	 2.410175 	 -0.2221489000 	 -2.7833490000 
402.20 	 224.9654000 	 2.410200 	 -0.2190781000 	 -2.7802850000 
402.40 	 224.9718000 	 2.410250 	 -0.2231566000 	 -2.7841060000 
402.60 	 224.9734000 	 2.410250 	 -0.2185758000 	 -2.7804310000 
402.80 	 224.9797000 	 2.410275 	 -0.2221012000 	 -2.7831750000 
403.00 	 224.9829000 	 2.410300 	 -0.2202638000 	 -2.7821190000 
403.20 	 224.9877000 	 2.410325 	 -0.2196471000 	 -2.7810640000 
403.40 	 224.9908000 	 2.410300 	 -0.2208583000 	 -2.7837780000 
403.60 	 224.9908000 	 2.410300 	 -0.2173042000 	 -2.7804570000 
403.80 	 224.9988000 	 2.410300 	 -0.2214559000 	 -2.7839850000 
404.00 	 225.0004000 	 2.410300 	 -0.2175713000 	 -2.7811940000 
404.20 	 225.0067000 	 2.410300 	 -0.2197075000 	 -2.7821220000 
404.40 	 225.0067000 	 2.410300 	 -0.2197583000 	 -2.7831780000 
404.60 	 225.0067000 	 2.410300 	 -0.2177970000 	 -2.7804920000 
404.80 	 225.0115000 	 2.410300 	 -0.2212270000 	 -2.7841890000 
405.00 	 225.0067000 	 2.410300 	 -0.2171803000 	 -2.7806030000 
405.20 	 225.0067000 	 2.410300 	 -0.2207311000 	 -2.7830760000 
405.40 	 225.0036000 	 2.410300 	 -0.2189827000 	 -2.7825710000 
405.60 	 225.0036000 	 2.410300 	 -0.2183882000 	 -2.7809810000 
405.80 	 225.0036000 	 2.410300 	 -0.2209282000 	 -2.7839060000 
406.00 	 225.0036000 	 2.410300 	 -0.2169069000 	 -2.7804500000 
406.20 	 225.0036000 	 2.410300 	 -0.2210331000 	 -2.7835910000 
406.40 	 225.0036000 	 2.410300 	 -0.2185535000 	 -2.7820400000 
406.60 	 225.0036000 	 2.410300 	 -0.2187188000 	 -2.7814100000 
406.80 	 225.0036000 	 2.410300 	 -0.2207979000 	 -2.7840420000 
407.00 	 225.0067000 	 2.410300 	 -0.2171199000 	 -2.7801860000 
407.20 	 225.0036000 	 2.410300 	 -0.2212906000 	 -2.7837850000 
407.40 	 225.0036000 	 2.410300 	 -0.2178160000 	 -2.7814550000 
407.60 	 224.9956000 	 2.410300 	 -0.2197520000 	 -2.7821060000 
407.80 	 224.9908000 	 2.410300 	 -0.2202543000 	 -2.7834420000 
408.00 	 224.9829000 	 2.410300 	 -0.2176603000 	 -2.7804660000 
408.20 	 224.9797000 	 2.410325 	 -0.2218533000 	 -2.7842460000 
408.40 	 224.9718000 	 2.410325 	 -0.2175713000 	 -2.7811340000 
408.60 	 224.9718000 	 2.410350 	 -0.2202034000 	 -2.7824180000 
408.80 	 224.9670000 	 2.410375 	 -0.2195199000 	 -2.7830920000 
409.00 	 224.9638000 	 2.410400 	 -0.2179337000 	 -2.7805770000 
409.20 	 224.9638000 	 2.410450 	 -0.2214209000 	 -2.7841790000 
409.40 	 224.9638000 	 2.410475 	 -0.2172152000 	 -2.7806850000 
409.60 	 224.9622000 	 2.410500 	 -0.2207057000 	 -2.7831300000 
409.80 	 224.9638000 	 2.410550 	 -0.2189668000 	 -2.7824370000 
410.00 	 224.9654000 	 2.410575 	 -0.2184963000 	 -2.7810290000 
410.20 	 224.9670000 	 2.410600 	 -0.2212906000 	 -2.7842550000 
410.40 	 224.9718000 	 2.410625 	 -0.2171040000 	 -2.7805490000 
410.60 	 224.9749000 	 2.410650 	 -0.2211189000 	 -2.7835690000 
410.80 	 224.9781000 	 2.410675 	 -0.2185313000 	 -2.7820490000 
411.00 	 224.9829000 	 2.410700 	 -0.2188905000 	 -2.7813500000 
411.20 	 224.9877000 	 2.410725 	 -0.2208583000 	 -2.7838930000 
411.40 	 224.9956000 	 2.410725 	 -0.2179305000 	 -2.7803230000 
411.60 	 224.9956000 	 2.410700 	 -0.2269046000 	 -2.7840550000 
411.80 	 224.9988000 	 2.410700 	 -0.2234205000 	 -2.7815060000 
412.00 	 225.0036000 	 2.410700 	 -0.2247810000 	 -2.7819510000 
412.20 	 225.0067000 	 2.410700 	 -0.2261702000 	 -2.7838800000 
412.40 	 225.0067000 	 2.410700 	 -0.2226607000 	 -2.7803870000 
412.60 	 225.0067000 	 2.410700 	 -0.2270635000 	 -2.7841730000 
412.80 	 225.0067000 	 2.410700 	 -0.2232583000 	 -2.7811110000 
413.00 	 225.0036000 	 2.410700 	 -0.2251752000 	 -2.7820140000 
413.20 	 225.0036000 	 2.410700 	 -0.2259477000 	 -2.7836320000 
413.40 	 224.9988000 	 2.410700 	 -0.2230072000 	 -2.7802470000 
413.60 	 224.9988000 	 2.410700 	 -0.2271811000 	 -2.7842300000 
413.80 	 224.9956000 	 2.410700 	 -0.2232901000 	 -2.7810130000 
414.00 	 224.9956000 	 2.410700 	 -0.2256839000 	 -2.7825550000 
414.20 	 224.9956000 	 2.410700 	 -0.2255599000 	 -2.7832670000 
414.40 	 224.9908000 	 2.410700 	 -0.2233315000 	 -2.7806090000 
414.60 	 224.9877000 	 2.410700 	 -0.2272987000 	 -2.7843830000 
414.80 	 224.9845000 	 2.410700 	 -0.2228864000 	 -2.7805010000 
415.00 	 224.9829000 	 2.410725 	 -0.2266057000 	 -2.7832600000 
415.20 	 224.9797000 	 2.410750 	 -0.2250449000 	 -2.7827040000 
415.40 	 224.9749000 	 2.410750 	 -0.2239227000 	 -2.7808860000 
415.60 	 224.9749000 	 2.410775 	 -0.2274354000 	 -2.7842460000 
415.80 	 224.9718000 	 2.410800 	 -0.2229786000 	 -2.7804280000 
416.00 	 224.9670000 	 2.410825 	 -0.2267011000 	 -2.7834860000 
416.20 	 224.9670000 	 2.410850 	 -0.2245967000 	 -2.7821950000 
416.40 	 224.9638000 	 2.410900 	 -0.2244027000 	 -2.7813820000 
416.60 	 224.9638000 	 2.410900 	 -0.2271525000 	 -2.7842170000 
416.80 	 224.9638000 	 2.410950 	 -0.2230358000 	 -2.7801930000 
417.00 	 224.9638000 	 2.410975 	 -0.2271334000 	 -2.7837720000 
417.20 	 224.9638000 	 2.411000 	 -0.2246221000 	 -2.7821830000 
417.40 	 224.9670000 	 2.411025 	 -0.2245681000 	 -2.7811590000 
417.60 	 224.9670000 	 2.411050 	 -0.2271907000 	 -2.7843160000 
417.80 	 224.9718000 	 2.411100 	 -0.2232361000 	 -2.7804370000 
418.00 	 224.9749000 	 2.411100 	 -0.2274513000 	 -2.7839440000 
418.20 	 224.9797000 	 2.411125 	 -0.2248573000 	 -2.7821290000 
418.40 	 224.9877000 	 2.411150 	 -0.2254041000 	 -2.7818970000 
418.60 	 224.9908000 	 2.411175 	 -0.2266757000 	 -2.7837780000 
418.80 	 224.9956000 	 2.411150 	 -0.2180608000 	 -2.7805450000 
419.00 	 224.9988000 	 2.411150 	 -0.2223015000 	 -2.7842590000 
419.20 	 225.0036000 	 2.411150 	 -0.2185345000 	 -2.7813370000 
419.40 	 225.0067000 	 2.411150 	 -0.2208487000 	 -2.7828470000 
419.60 	 225.0067000 	 2.411150 	 -0.2204164000 	 -2.7833080000 
419.80 	 225.0067000 	 2.411150 	 -0.2188237000 	 -2.7809170000 
420.00 	 225.0067000 	 2.411150 	 -0.2222252000 	 -2.7844050000 
420.20 	 225.0067000 	 2.411150 	 -0.2186998000 	 -2.7807680000 
420.40 	 225.0067000 	 2.411150 	 -0.2228133000 	 -2.7835970000 
420.60 	 225.0036000 	 2.411150 	 -0.2206675000 	 -2.7826400000 
420.80 	 225.0036000 	 2.411150 	 -0.2201843000 	 -2.7813270000 
421.00 	 225.0036000 	 2.411150 	 -0.2227561000 	 -2.7843640000 
421.20 	 225.0036000 	 2.411150 	 -0.2185345000 	 -2.7805580000 
421.40 	 224.9988000 	 2.411150 	 -0.2224604000 	 -2.7839440000 
421.60 	 224.9956000 	 2.411150 	 -0.2198537000 	 -2.7820300000 
421.80 	 224.9908000 	 2.411150 	 -0.2205499000 	 -2.7816460000 
422.00 	 224.9877000 	 2.411150 	 -0.2221648000 	 -2.7840170000 
422.20 	 224.9877000 	 2.411150 	 -0.2185059000 	 -2.7804630000 
422.40 	 224.9829000 	 2.411175 	 -0.2223523000 	 -2.7841250000 
422.60 	 224.9829000 	 2.411200 	 -0.2190240000 	 -2.7818490000 
422.80 	 224.9829000 	 2.411200 	 -0.2204291000 	 -2.7820940000 
423.00 	 224.9797000 	 2.411225 	 -0.2213605000 	 -2.7839090000 
423.20 	 224.9749000 	 2.411225 	 -0.2196185000 	 -2.7806470000 
423.40 	 224.9749000 	 2.411250 	 -0.2234681000 	 -2.7843220000 
423.60 	 224.9718000 	 2.411275 	 -0.2199872000 	 -2.7815880000 
423.80 	 224.9654000 	 2.411300 	 -0.2221107000 	 -2.7827230000 
424.00 	 224.9638000 	 2.411325 	 -0.2217197000 	 -2.7835880000 
424.20 	 224.9591000 	 2.411350 	 -0.2194722000 	 -2.7810410000 
424.40 	 224.9638000 	 2.411375 	 -0.2233918000 	 -2.7846530000 
424.60 	 224.9638000 	 2.411425 	 -0.2193387000 	 -2.7811810000 
424.80 	 224.9702000 	 2.411450 	 -0.2219931000 	 -2.7830470000 
425.00 	 224.9718000 	 2.411475 	 -0.2211444000 	 -2.7834480000 
425.20 	 224.9749000 	 2.411500 	 -0.2195358000 	 -2.7809910000 
425.40 	 224.9797000 	 2.411500 	 -0.2227974000 	 -2.7845890000 
425.60 	 224.9829000 	 2.411525 	 -0.2188396000 	 -2.7811560000 
425.80 	 224.9877000 	 2.411550 	 -0.2222602000 	 -2.7835660000 
426.00 	 224.9908000 	 2.411575 	 -0.2204100000 	 -2.7828340000 
426.20 	 224.9908000 	 2.411550 	 -0.2206167000 	 -2.7814450000 
426.40 	 224.9908000 	 2.411550 	 -0.2235508000 	 -2.7846880000 
426.60 	 224.9956000 	 2.411550 	 -0.2195009000 	 -2.7809080000 
426.80 	 224.9956000 	 2.411550 	 -0.2234268000 	 -2.7840010000 
427.00 	 224.9908000 	 2.411550 	 -0.2210013000 	 -2.7826980000 
427.20 	 224.9908000 	 2.411550 	 -0.2209949000 	 -2.7817150000 
427.40 	 224.9877000 	 2.411550 	 -0.2235254000 	 -2.7845130000 
427.60 	 224.9829000 	 2.411550 	 -0.2197520000 	 -2.7807430000 
427.80 	 224.9797000 	 2.411550 	 -0.2238750000 	 -2.7841660000 
428.00 	 224.9797000 	 2.411575 	 -0.2208297000 	 -2.7824370000 
428.20 	 224.9797000 	 2.411600 	 -0.2216975000 	 -2.7819630000 
428.40 	 224.9749000 	 2.411625 	 -0.2228260000 	 -2.7844330000 
428.60 	 224.9749000 	 2.411650 	 -0.2191703000 	 -2.7807900000 
428.80 	 224.9749000 	 2.411675 	 -0.2233315000 	 -2.7845640000 
429.00 	 224.9718000 	 2.411700 	 -0.2194118000 	 -2.7817220000 
429.20 	 224.9718000 	 2.411700 	 -0.2212842000 	 -2.7826210000 
429.40 	 224.9638000 	 2.411725 	 -0.2220376000 	 -2.7840230000 
429.60 	 224.9638000 	 2.411775 	 -0.2194055000 	 -2.7809140000 
429.80 	 224.9591000 	 2.411800 	 -0.2230644000 	 -2.7847160000 
430.00 	 224.9591000 	 2.411850 	 -0.2187824000 	 -2.7813310000 
430.20 	 224.9622000 	 2.411875 	 -0.2218087000 	 -2.7834580000 
430.40 	 224.9622000 	 2.411900 	 -0.2203115000 	 -2.7830820000 
430.60 	 224.9670000 	 2.411950 	 -0.2197901000 	 -2.7815750000 
430.80 	 224.9718000 	 2.411975 	 -0.2225812000 	 -2.7846560000 
431.00 	 224.9797000 	 2.412000 	 -0.2185059000 	 -2.7809460000 
431.20 	 224.9829000 	 2.412000 	 -0.2223301000 	 -2.7839730000 
431.40 	 224.9877000 	 2.412025 	 -0.2200063000 	 -2.7825830000 
431.60 	 224.9908000 	 2.412050 	 -0.2203655000 	 -2.7820870000 
431.80 	 224.9956000 	 2.412050 	 -0.2219963000 	 -2.7844110000 
432.00 	 224.9956000 	 2.412050 	 -0.2246316000 	 -2.7808640000 
432.20 	 224.9988000 	 2.412050 	 -0.2292093000 	 -2.7847480000 
432.40 	 224.9988000 	 2.412050 	 -0.2254295000 	 -2.7822430000 
432.60 	 224.9988000 	 2.412050 	 -0.2269999000 	 -2.7825450000 
432.80 	 224.9988000 	 2.412050 	 -0.2279949000 	 -2.7842870000 
433.00 	 224.9988000 	 2.412050 	 -0.2249940000 	 -2.7809560000 
433.20 	 224.9988000 	 2.412050 	 -0.2290026000 	 -2.7848020000 
433.40 	 224.9956000 	 2.412050 	 -0.2249718000 	 -2.7811650000 
433.60 	 224.9988000 	 2.412050 	 -0.2279663000 	 -2.7833940000 
433.80 	 224.9956000 	 2.412050 	 -0.2271366000 	 -2.7836040000 
434.00 	 224.9972000 	 2.412050 	 -0.2255408000 	 -2.7814960000 
434.20 	 224.9956000 	 2.412050 	 -0.2291234000 	 -2.7850370000 
434.40 	 224.9908000 	 2.412050 	 -0.2249749000 	 -2.7811310000 
434.60 	 224.9908000 	 2.412050 	 -0.2284972000 	 -2.7838900000 
434.80 	 224.9877000 	 2.412050 	 -0.2270794000 	 -2.7832350000 
435.00 	 224.9829000 	 2.412050 	 -0.2261130000 	 -2.7816460000 
435.20 	 224.9797000 	 2.412050 	 -0.2293746000 	 -2.7849040000 
435.40 	 224.9797000 	 2.412075 	 -0.2253691000 	 -2.7808860000 
435.60 	 224.9781000 	 2.412100 	 -0.2292760000 	 -2.7842490000 
435.80 	 224.9749000 	 2.412125 	 -0.2270635000 	 -2.7827200000 
436.00 	 224.9718000 	 2.412150 	 -0.2270762000 	 -2.7819950000 
436.20 	 224.9670000 	 2.412175 	 -0.2294254000 	 -2.7847740000 
436.40 	 224.9638000 	 2.412200 	 -0.2253405000 	 -2.7809110000 
436.60 	 224.9591000 	 2.412225 	 -0.2295335000 	 -2.7845410000 
436.80 	 224.9591000 	 2.412250 	 -0.2265612000 	 -2.7823130000 
437.00 	 224.9591000 	 2.412300 	 -0.2275117000 	 -2.7826760000 
437.20 	 224.9591000 	 2.412350 	 -0.2287165000 	 -2.7843440000 
437.40 	 224.9591000 	 2.412375 	 -0.2254105000 	 -2.7809430000 
437.60 	 224.9638000 	 2.412425 	 -0.2296734000 	 -2.7848560000 
437.80 	 224.9670000 	 2.412450 	 -0.2258428000 	 -2.7816460000 
438.00 	 224.9749000 	 2.412475 	 -0.2283128000 	 -2.7832190000 
438.20 	 224.9797000 	 2.412500 	 -0.2281253000 	 -2.7840450000 
438.40 	 224.9877000 	 2.412500 	 -0.2257442000 	 -2.7812800000 
438.60 	 224.9956000 	 2.412525 	 -0.2296702000 	 -2.7849800000 
438.80 	 224.9988000 	 2.412500 	 -0.2256489000 	 -2.7813560000 
439.00 	 225.0036000 	 2.412500 	 -0.2291012000 	 -2.7839920000 
439.20 	 225.0067000 	 2.412500 	 -0.2275467000 	 -2.7832790000 
439.40 	 225.0115000 	 2.412500 	 -0.2266216000 	 -2.7818200000 
439.60 	 225.0115000 	 2.412500 	 -0.2294350000 	 -2.7850660000 
439.80 	 225.0147000 	 2.412500 	 -0.2254995000 	 -2.7809840000 
440.00 	 225.0147000 	 2.412500 	 -0.2296829000 	 -2.7847350000 
440.20 	 225.0115000 	 2.412500 	 -0.2262624000 	 -2.7821830000 
440.40 	 225.0099000 	 2.412500 	 -0.2273846000 	 -2.7826880000 
440.60 	 225.0067000 	 2.412500 	 -0.2282747000 	 -2.7843320000 
440.80 	 225.0067000 	 2.412500 	 -0.2250481000 	 -2.7811750000 
441.00 	 225.0052000 	 2.412500 	 -0.2289899000 	 -2.7850150000 
441.20 	 225.0067000 	 2.412500 	 -0.2252007000 	 -2.7818680000 
441.40 	 225.0115000 	 2.412500 	 -0.2276548000 	 -2.7831140000 
441.60 	 225.0115000 	 2.412500 	 -0.2282397000 	 -2.7842490000 
441.80 	 225.0115000 	 2.412500 	 -0.2256648000 	 -2.7812580000 
442.00 	 225.0052000 	 2.412500 	 -0.2296098000 	 -2.7849580000 
442.20 	 224.9988000 	 2.412500 	 -0.2253564000 	 -2.7813240000 
442.40 	 224.9908000 	 2.412500 	 -0.2288405000 	 -2.7839280000 
442.60 	 224.9877000 	 2.412500 	 -0.2273814000 	 -2.7834580000 
442.80 	 224.9829000 	 2.412500 	 -0.2264468000 	 -2.7819060000 
443.00 	 224.9797000 	 2.412500 	 -0.2293301000 	 -2.7849290000 
443.20 	 224.9781000 	 2.412500 	 -0.2252102000 	 -2.7810290000 
443.40 	 224.9797000 	 2.412500 	 -0.2293301000 	 -2.7846750000 
443.60 	 224.9749000 	 2.412500 	 -0.2261543000 	 -2.7824340000 
443.80 	 224.9718000 	 2.412525 	 -0.2263578000 	 -2.7825710000 
444.00 	 224.9718000 	 2.412550 	 -0.2280617000 	 -2.7845220000 
444.20 	 224.9718000 	 2.412575 	 -0.2245458000 	 -2.7810220000 
444.40 	 224.9670000 	 2.412600 	 -0.2289867000 	 -2.7850630000 
444.60 	 224.9638000 	 2.412650 	 -0.2252992000 	 -2.7822080000 
444.80 	 224.9670000 	 2.412675 	 -0.2270635000 	 -2.7829010000 
445.00 	 224.9638000 	 2.412700 	 -0.2277056000 	 -2.7842490000 
445.20 	 224.9638000 	 2.412725 	 -0.2250608000 	 -2.7812480000 
445.40 	 224.9670000 	 2.412750 	 -0.2294509000 	 -2.7852120000 
445.60 	 224.9638000 	 2.412800 	 -0.2252642000 	 -2.7815020000 
445.80 	 224.9702000 	 2.412800 	 -0.2286021000 	 -2.7837090000 
446.00 	 224.9718000 	 2.412850 	 -0.2281952000 	 -2.7838800000 
446.20 	 224.9829000 	 2.412850 	 -0.2260844000 	 -2.7814100000 
446.40 	 224.9908000 	 2.412850 	 -0.2298133000 	 -2.7851260000 
446.60 	 224.9988000 	 2.412850 	 -0.2254232000 	 -2.7813530000 
446.80 	 225.0036000 	 2.412850 	 -0.2281793000 	 -2.7839440000 
447.00 	 225.0067000 	 2.412850 	 -0.2268537000 	 -2.7835300000 
447.20 	 225.0067000 	 2.412850 	 -0.2257506000 	 -2.7817820000 
447.40 	 225.0067000 	 2.412850 	 -0.2289009000 	 -2.7852150000 
447.60 	 225.0067000 	 2.412850 	 -0.2245108000 	 -2.7812190000 
447.80 	 225.0067000 	 2.412850 	 -0.2287388000 	 -2.7844720000 
448.00 	 225.0067000 	 2.412850 	 -0.2262561000 	 -2.7831520000 
448.20 	 225.0067000 	 2.412850 	 -0.2260685000 	 -2.7821320000 
448.40 	 225.0036000 	 2.412850 	 -0.2283541000 	 -2.7849420000 
448.60 	 224.9988000 	 2.412850 	 -0.2243296000 	 -2.7810830000 
448.80 	 224.9940000 	 2.412850 	 -0.2284177000 	 -2.7844750000 
449.00 	 224.9877000 	 2.412875 	 -0.2259541000 	 -2.7828030000 
449.20 	 224.9877000 	 2.412875 	 -0.2261289000 	 -2.7823070000 
449.40 	 224.9877000 	 2.412900 	 -0.2282747000 	 -2.7848630000 
449.60 	 224.9877000 	 2.412925 	 -0.2244059000 	 -2.7811940000 
449.80 	 224.9908000 	 2.412925 	 -0.2294986000 	 -2.7850660000 
450.00 	 224.9940000 	 2.412900 	 -0.2262910000 	 -2.7826820000 
450.20 	 224.9908000 	 2.412900 	 -0.2276007000 	 -2.7829870000 
450.40 	 224.9908000 	 2.412900 	 -0.2287451000 	 -2.7847450000 
450.60 	 224.9877000 	 2.412900 	 -0.2254804000 	 -2.7814670000 
450.80 	 224.9877000 	 2.412900 	 -0.2298578000 	 -2.7852920000 
451.00 	 224.9877000 	 2.412925 	 -0.2257665000 	 -2.7820110000 
451.20 	 224.9877000 	 2.412925 	 -0.2280966000 	 -2.7835940000 
451.40 	 224.9829000 	 2.412950 	 -0.2282778000 	 -2.7844680000 
451.60 	 224.9797000 	 2.412975 	 -0.2255503000 	 -2.7814420000 
451.80 	 224.9797000 	 2.412975 	 -0.2312056000 	 -2.7856000000 
452.00 	 224.9718000 	 2.412975 	 -0.2272097000 	 -2.7821990000 
452.20 	 224.9718000 	 2.413000 	 -0.2293364000 	 -2.7838230000 
452.40 	 224.9718000 	 2.413025 	 -0.2299595000 	 -2.7847550000 
452.60 	 224.9670000 	 2.413050 	 -0.2271271000 	 -2.7817500000 
452.80 	 224.9638000 	 2.413075 	 -0.2311484000 	 -2.7855870000 
453.00 	 224.9638000 	 2.413100 	 -0.2269872000 	 -2.7819130000 
453.20 	 224.9638000 	 2.413150 	 -0.2302138000 	 -2.7845290000 
453.40 	 224.9638000 	 2.413175 	 -0.2286434000 	 -2.7837280000 
453.60 	 224.9670000 	 2.413200 	 -0.2279917000 	 -2.7824500000 
453.80 	 224.9718000 	 2.413250 	 -0.2306906000 	 -2.7854060000 
454.00 	 224.9749000 	 2.413250 	 -0.2266852000 	 -2.7814960000 
454.20 	 224.9797000 	 2.413275 	 -0.2308114000 	 -2.7850370000 
454.40 	 224.9829000 	 2.413300 	 -0.2277120000 	 -2.7828150000 
454.60 	 224.9877000 	 2.413325 	 -0.2287579000 	 -2.7830760000 
454.80 	 224.9908000 	 2.413300 	 -0.2306334000 	 -2.7851800000 
455.00 	 224.9908000 	 2.413300 	 -0.2271493000 	 -2.7817850000 
455.20 	 224.9956000 	 2.413300 	 -0.2316793000 	 -2.7857650000 
455.40 	 224.9988000 	 2.413300 	 -0.2274577000 	 -2.7823570000 
455.60 	 224.9988000 	 2.413300 	 -0.2302392000 	 -2.7841980000 
455.80 	 225.0067000 	 2.413300 	 -0.2296956000 	 -2.7844940000 
456.00 	 225.0067000 	 2.413300 	 -0.2279027000 	 -2.7821950000 
456.20 	 225.0115000 	 2.413300 	 -0.2312342000 	 -2.7858920000 
456.40 	 225.0083000 	 2.413300 	 -0.2269936000 	 -2.7819060000 
456.60 	 225.0067000 	 2.413300 	 -0.2311993000 	 -2.7851770000 
456.80 	 225.0036000 	 2.413300 	 -0.2287197000 	 -2.7837050000 
457.00 	 225.0036000 	 2.413300 	 -0.2284908000 	 -2.7828440000 
457.20 	 225.0036000 	 2.413300 	 -0.2308846000 	 -2.7854130000 
457.40 	 224.9988000 	 2.413300 	 -0.2270412000 	 -2.7816170000 
457.60 	 224.9988000 	 2.413300 	 -0.2313264000 	 -2.7853330000 
457.80 	 224.9988000 	 2.413300 	 -0.2279568000 	 -2.7830090000 
458.00 	 224.9988000 	 2.413300 	 -0.2293555000 	 -2.7835620000 
458.20 	 224.9988000 	 2.413300 	 -0.2303600000 	 -2.7851550000 
458.40 	 224.9988000 	 2.413300 	 -0.2273051000 	 -2.7819320000 
458.60 	 224.9988000 	 2.413300 	 -0.2316093000 	 -2.7857210000 
458.80 	 224.9956000 	 2.413300 	 -0.2275276000 	 -2.7826340000 
459.00 	 224.9908000 	 2.413300 	 -0.2299500000 	 -2.7839690000 
459.20 	 224.9877000 	 2.413300 	 -0.2299722000 	 -2.7847580000 
459.40 	 224.9797000 	 2.413300 	 -0.2279282000 	 -2.7822400000 
459.60 	 224.9797000 	 2.413325 	 -0.2314122000 	 -2.7858290000 
459.80 	 224.9749000 	 2.413350 	 -0.2269999000 	 -2.7819730000 
460.00 	 224.9797000 	 2.413350 	 -0.2311452000 	 -2.7851680000 
460.20 	 224.9797000 	 2.413400 	 -0.2284082000 	 -2.7833590000 
460.40 	 224.9829000 	 2.413400 	 -0.2291330000 	 -2.7833370000 
460.60 	 224.9829000 	 2.413400 	 -0.2307733000 	 -2.7854130000 
460.80 	 224.9797000 	 2.413400 	 -0.2274513000 	 -2.7819630000 
461.00 	 224.9749000 	 2.413425 	 -0.2317238000 	 -2.7860710000 
461.20 	 224.9718000 	 2.413450 	 -0.2277438000 	 -2.7826790000 
461.40 	 224.9718000 	 2.413475 	 -0.2306112000 	 -2.7847640000 
461.60 	 224.9718000 	 2.413500 	 -0.2294477000 	 -2.7844590000 
461.80 	 224.9749000 	 2.413525 	 -0.2284845000 	 -2.7828410000 
462.00 	 224.9749000 	 2.413550 	 -0.2315903000 	 -2.7861630000 
462.20 	 224.9749000 	 2.413575 	 -0.2271207000 	 -2.7821320000 
462.40 	 224.9749000 	 2.413575 	 -0.2316316000 	 -2.7858480000 
462.60 	 224.9749000 	 2.413600 	 -0.2283319000 	 -2.7833870000 
462.80 	 224.9749000 	 2.413625 	 -0.2297274000 	 -2.7840140000 
463.00 	 224.9797000 	 2.413650 	 -0.2306843000 	 -2.7853550000 
463.20 	 224.9829000 	 2.413675 	 -0.2277915000 	 -2.7821920000 
463.40 	 224.9861000 	 2.413675 	 -0.2318192000 	 -2.7860770000 
463.60 	 224.9877000 	 2.413700 	 -0.2275372000 	 -2.7824080000 
463.80 	 224.9908000 	 2.413700 	 -0.2306430000 	 -2.7846650000 
464.00 	 224.9956000 	 2.413700 	 -0.2296670000 	 -2.7841060000 
464.20 	 224.9988000 	 2.413700 	 -0.2284877000 	 -2.7825800000 
464.40 	 224.9988000 	 2.413700 	 -0.2316380000 	 -2.7858510000 
464.60 	 225.0036000 	 2.413700 	 -0.2273305000 	 -2.7821670000 
464.80 	 225.0067000 	 2.413700 	 -0.2312247000 	 -2.7853170000 
465.00 	 225.0067000 	 2.413700 	 -0.2288119000 	 -2.7835370000 
465.20 	 225.0115000 	 2.413700 	 -0.2291743000 	 -2.7835300000 
465.40 	 225.0115000 	 2.413700 	 -0.2312628000 	 -2.7857240000 
465.60 	 225.0067000 	 2.413700 	 -0.2273750000 	 -2.7819980000 
465.80 	 225.0067000 	 2.413700 	 -0.2318223000 	 -2.7862420000 
466.00 	 225.0036000 	 2.413700 	 -0.2282238000 	 -2.7833680000 
466.20 	 225.0036000 	 2.413700 	 -0.2298673000 	 -2.7843570000 
466.40 	 224.9988000 	 2.413700 	 -0.2305222000 	 -2.7858350000 
466.60 	 224.9956000 	 2.413700 	 -0.2276611000 	 -2.7826210000 
466.80 	 224.9956000 	 2.413700 	 -0.2320798000 	 -2.7866390000 
467.00 	 224.9908000 	 2.413700 	 -0.2275817000 	 -2.7830030000 
467.20 	 224.9877000 	 2.413700 	 -0.2308782000 	 -2.7854820000 
467.40 	 224.9829000 	 2.413700 	 -0.2294095000 	 -2.7844870000 
467.60 	 224.9813000 	 2.413700 	 -0.2287801000 	 -2.7835690000 
467.80 	 224.9797000 	 2.413700 	 -0.2316348000 	 -2.7865380000 
468.00 	 224.9797000 	 2.413725 	 -0.2273083000 	 -2.7825420000 
468.20 	 224.9797000 	 2.413750 	 -0.2316125000 	 -2.7862870000 
468.40 	 224.9797000 	 2.413750 	 -0.2284877000 	 -2.7840810000 
468.60 	 224.9797000 	 2.413800 	 -0.2294286000 	 -2.7840900000 
468.80 	 224.9797000 	 2.413800 	 -0.2309481000 	 -2.7862420000 
469.00 	 224.9797000 	 2.413825 	 -0.2274005000 	 -2.7826210000 
469.20 	 224.9797000 	 2.413850 	 -0.2317015000 	 -2.7866680000 
469.40 	 224.9797000 	 2.413875 	 -0.2278233000 	 -2.7833370000 
469.60 	 224.9797000 	 2.413875 	 -0.2302329000 	 -2.7849360000 
469.80 	 224.9797000 	 2.413900 	 -0.2302361000 	 -2.7856060000 
470.00 	 224.9797000 	 2.413925 	 -0.2278964000 	 -2.7829040000 
470.20 	 224.9797000 	 2.413950 	 -0.2318795000 	 -2.7859910000 
470.40 	 224.9797000 	 2.413975 	 -0.2274418000 	 -2.7821060000 
470.60 	 224.9797000 	 2.413975 	 -0.2311961000 	 -2.7854030000 
470.80 	 224.9829000 	 2.414000 	 -0.2292474000 	 -2.7842930000 
471.00 	 224.9877000 	 2.414000 	 -0.2286879000 	 -2.7832290000 
471.20 	 224.9924000 	 2.414000 	 -0.2313741000 	 -2.7855490000 
471.40 	 224.9956000 	 2.414000 	 -0.2274068000 	 -2.7817220000 
471.60 	 225.0036000 	 2.414000 	 -0.2319749000 	 -2.7854250000 
471.80 	 225.0099000 	 2.414000 	 -0.2282778000 	 -2.7828410000 
472.00 	 225.0115000 	 2.414000 	 -0.2301121000 	 -2.7835300000 
472.20 	 225.0147000 	 2.414000 	 -0.2306557000 	 -2.7849100000 
472.40 	 225.0147000 	 2.414000 	 -0.2281539000 	 -2.7821540000 
472.60 	 225.0147000 	 2.414000 	 -0.2319558000 	 -2.7857430000 
472.80 	 225.0115000 	 2.414000 	 -0.2276198000 	 -2.7820750000 
473.00 	 225.0115000 	 2.414000 	 -0.2309958000 	 -2.7845100000 
473.20 	 225.0099000 	 2.414000 	 -0.2296257000 	 -2.7840710000 
473.40 	 225.0067000 	 2.414000 	 -0.2286847000 	 -2.7824940000 
473.60 	 225.0067000 	 2.414000 	 -0.2317333000 	 -2.7858160000 
473.80 	 225.0036000 	 2.414000 	 -0.2274799000 	 -2.7818900000 
474.00 	 224.9988000 	 2.414000 	 -0.2318319000 	 -2.7854470000 
474.20 	 224.9956000 	 2.414000 	 -0.2283764000 	 -2.7830000000 
474.40 	 224.9924000 	 2.414000 	 -0.2298864000 	 -2.7835500000 
474.60 	 224.9940000 	 2.414000 	 -0.2306525000 	 -2.7850660000 
474.80 	 224.9908000 	 2.414000 	 -0.2278105000 	 -2.7820460000 
475.00 	 224.9877000 	 2.414000 	 -0.2322197000 	 -2.7859810000 
475.20 	 224.9877000 	 2.414000 	 -0.2278392000 	 -2.7825070000 
475.40 	 224.9877000 	 2.414000 	 -0.2308242000 	 -2.7846430000 
475.60 	 224.9877000 	 2.414000 	 -0.2294572000 	 -2.7842810000 
475.80 	 224.9877000 	 2.414000 	 -0.2286275000 	 -2.7827710000 
476.00 	 224.9877000 	 2.414000 	 -0.2318192000 	 -2.7859940000 
476.20 	 224.9829000 	 2.414000 	 -0.2275085000 	 -2.7820810000 
476.40 	 224.9813000 	 2.414025 	 -0.2317270000 	 -2.7856700000 
476.60 	 224.9797000 	 2.414025 	 -0.2289740000 	 -2.7840770000 
476.80 	 224.9749000 	 2.414050 	 -0.2295558000 	 -2.7837560000 
477.00 	 224.9749000 	 2.414075 	 -0.2314027000 	 -2.7859660000 
477.20 	 224.9718000 	 2.414100 	 -0.2275944000 	 -2.7823450000 
477.40 	 224.9718000 	 2.414125 	 -0.2317937000 	 -2.7862680000 
477.60 	 224.9718000 	 2.414125 	 -0.2278328000 	 -2.7833460000 
477.80 	 224.9718000 	 2.414150 	 -0.2303569000 	 -2.7849320000 
478.00 	 224.9686000 	 2.414175 	 -0.2299404000 	 -2.7851740000 
478.20 	 224.9670000 	 2.414200 	 -0.2284813000 	 -2.7830860000 
478.40 	 224.9670000 	 2.414250 	 -0.2318573000 	 -2.7863880000 
478.60 	 224.9670000 	 2.414250 	 -0.2275817000 	 -2.7825320000 
478.80 	 224.9670000 	 2.414300 	 -0.2311738000 	 -2.7854660000 
479.00 	 224.9718000 	 2.414325 	 -0.2292951000 	 -2.7846050000 
479.20 	 224.9718000 	 2.414350 	 -0.2288214000 	 -2.7834700000 
479.40 	 224.9749000 	 2.414350 	 -0.2315203000 	 -2.7861790000 
479.60 	 224.9765000 	 2.414375 	 -0.2275308000 	 -2.7823540000 
479.80 	 224.9797000 	 2.414400 	 -0.2317715000 	 -2.7861440000 
480.00 	 224.9861000 	 2.414400 	 -0.2285449000 	 -2.7838420000 
480.20 	 224.9924000 	 2.414400 	 -0.2301184000 	 -2.7845860000 
480.40 	 224.9988000 	 2.414400 	 -0.2311039000 	 -2.7861210000 
480.60 	 225.0036000 	 2.414400 	 -0.2280680000 	 -2.7829930000 
480.80 	 225.0036000 	 2.414400 	 -0.2322197000 	 -2.7871390000 
481.00 	 225.0036000 	 2.414400 	 -0.2281253000 	 -2.7838390000 
481.20 	 225.0067000 	 2.414400 	 -0.2312374000 	 -2.7861530000 
481.40 	 225.0036000 	 2.414400 	 -0.2299722000 	 -2.7854950000 
481.60 	 225.0036000 	 2.414400 	 -0.2286784000 	 -2.7840360000 
481.80 	 224.9988000 	 2.414400 	 -0.2320449000 	 -2.7872440000 
482.00 	 224.9956000 	 2.414400 	 -0.2277056000 	 -2.7833680000 
482.20 	 224.9908000 	 2.414400 	 -0.2317556000 	 -2.7866900000 
482.40 	 224.9845000 	 2.414425 	 -0.2297084000 	 -2.7849070000 
482.60 	 224.9829000 	 2.414450 	 -0.2295526000 	 -2.7841090000 
482.80 	 224.9829000 	 2.414450 	 -0.2316411000 	 -2.7871200000 
483.00 	 224.9829000 	 2.414475 	 -0.2278868000 	 -2.7829710000 
483.20 	 224.9861000 	 2.414450 	 -0.2322578000 	 -2.7871010000 
483.40 	 224.9877000 	 2.414475 	 -0.2285131000 	 -2.7843220000 
483.60 	 224.9908000 	 2.414500 	 -0.2304141000 	 -2.7856730000 
483.80 	 224.9908000 	 2.414525 	 -0.2308305000 	 -2.7868560000 
484.00 	 224.9877000 	 2.414500 	 -0.2287197000 	 -2.7853490000 
484.20 	 224.9877000 	 2.414500 	 -0.2325789000 	 -2.7893670000 
484.40 	 224.9829000 	 2.414500 	 -0.2281221000 	 -2.7857560000 
484.60 	 224.9797000 	 2.414500 	 -0.2314250000 	 -2.7880640000 
484.80 	 224.9797000 	 2.414525 	 -0.2302583000 	 -2.7869610000 
485.00 	 224.9797000 	 2.414550 	 -0.2290630000 	 -2.7851230000 
485.20 	 224.9765000 	 2.414575 	 -0.2324136000 	 -2.7881110000 
485.40 	 224.9734000 	 2.414600 	 -0.2280903000 	 -2.7844080000 
485.60 	 224.9718000 	 2.414625 	 -0.2322356000 	 -2.7878000000 
485.80 	 224.9670000 	 2.414625 	 -0.2293714000 	 -2.7858860000 
486.00 	 224.9638000 	 2.414675 	 -0.2299086000 	 -2.7856830000 
486.20 	 224.9638000 	 2.414700 	 -0.2319622000 	 -2.7890810000 
486.40 	 224.9638000 	 2.414725 	 -0.2281348000 	 -2.7850180000 
486.60 	 224.9670000 	 2.414750 	 -0.2323627000 	 -2.7885660000 
486.80 	 224.9686000 	 2.414800 	 -0.2286752000 	 -2.7861340000 
487.00 	 224.9718000 	 2.414800 	 -0.2308814000 	 -2.7868110000 
487.20 	 224.9749000 	 2.414825 	 -0.2309608000 	 -2.7877710000 
487.40 	 224.9797000 	 2.414850 	 -0.2287674000 	 -2.7850440000 
487.60 	 224.9829000 	 2.414875 	 -0.2326393000 	 -2.7888520000 
487.80 	 224.9877000 	 2.414875 	 -0.2280490000 	 -2.7857080000 
488.00 	 224.9908000 	 2.414900 	 -0.2319972000 	 -2.7879080000 
488.20 	 224.9956000 	 2.414925 	 -0.2299690000 	 -2.7871860000 
488.40 	 224.9956000 	 2.414900 	 -0.2295844000 	 -2.7867130000 
488.60 	 224.9988000 	 2.414900 	 -0.2319940000 	 -2.7896280000 
488.80 	 225.0036000 	 2.414900 	 -0.2281857000 	 -2.7858230000 
489.00 	 225.0067000 	 2.414900 	 -0.2324963000 	 -2.7900980000 
489.20 	 225.0067000 	 2.414900 	 -0.2289263000 	 -2.7873130000 
489.40 	 225.0067000 	 2.414900 	 -0.2305094000 	 -2.7882100000 
489.60 	 225.0099000 	 2.414900 	 -0.2313582000 	 -2.7896560000 
489.80 	 225.0067000 	 2.414900 	 -0.2282492000 	 -2.7863950000 
490.00 	 225.0036000 	 2.414900 	 -0.2328014000 	 -2.7902250000 
490.20 	 225.0004000 	 2.414900 	 -0.2286021000 	 -2.7870020000 
490.40 	 224.9956000 	 2.414900 	 -0.2314059000 	 -2.7887250000 
490.60 	 224.9940000 	 2.414900 	 -0.2306143000 	 -2.7888870000 
490.80 	 224.9877000 	 2.414900 	 -0.2288405000 	 -2.7867190000 
491.00 	 224.9829000 	 2.414900 	 -0.2326806000 	 -2.7904320000 
491.20 	 224.9797000 	 2.414900 	 -0.2280807000 	 -2.7866170000 
491.40 	 224.9749000 	 2.414900 	 -0.2317397000 	 -2.7893860000 
491.60 	 224.9749000 	 2.414925 	 -0.2294413000 	 -2.7882890000 
491.80 	 224.9718000 	 2.414950 	 -0.2288850000 	 -2.7868840000 
492.00 	 224.9718000 	 2.414975 	 -0.2314663000 	 -2.7901460000 
492.20 	 224.9718000 	 2.415000 	 -0.2273560000 	 -2.7860990000 
492.40 	 224.9749000 	 2.415025 	 -0.2310499000 	 -2.7894430000 
492.60 	 224.9749000 	 2.415025 	 -0.2282397000 	 -2.7876120000 
492.80 	 224.9749000 	 2.415050 	 -0.2291425000 	 -2.7875260000 
493.00 	 224.9718000 	 2.415075 	 -0.2305826000 	 -2.7897640000 
493.20 	 224.9718000 	 2.415100 	 -0.2269872000 	 -2.7860070000 
493.40 	 224.9718000 	 2.415125 	 -0.2311675000 	 -2.7898820000 
493.60 	 224.9670000 	 2.415150 	 -0.2277533000 	 -2.7872780000 
493.80 	 224.9718000 	 2.415175 	 -0.2289836000 	 -2.7879330000 
494.00 	 224.9718000 	 2.415200 	 -0.2299468000 	 -2.7895390000 
494.20 	 224.9797000 	 2.415200 	 -0.2267742000 	 -2.7861950000 
494.40 	 224.9797000 	 2.415225 	 -0.2309291000 	 -2.7901650000 
494.60 	 224.9877000 	 2.415250 	 -0.2270603000 	 -2.7872470000 
494.80 	 224.9908000 	 2.415275 	 -0.2290980000 	 -2.7886200000 
495.00 	 224.9908000 	 2.415250 	 -0.2296766000 	 -2.7907750000 
495.20 	 224.9877000 	 2.415250 	 -0.2268696000 	 -2.7879970000 
495.40 	 224.9877000 	 2.415250 	 -0.2308528000 	 -2.7917100000 
495.60 	 224.9877000 	 2.415275 	 -0.2267138000 	 -2.7879840000 
495.80 	 224.9877000 	 2.415275 	 -0.2314981000 	 -2.7900790000 
496.00 	 224.9908000 	 2.415300 	 -0.2300612000 	 -2.7895420000 
496.20 	 224.9908000 	 2.415325 	 -0.2290217000 	 -2.7882190000 
496.40 	 224.9956000 	 2.415300 	 -0.2325344000 	 -2.7922950000 
496.60 	 224.9908000 	 2.415300 	 -0.2283541000 	 -2.7885090000 
496.80 	 224.9893000 	 2.415300 	 -0.2322865000 	 -2.7915510000 
497.00 	 224.9797000 	 2.415300 	 -0.2300040000 	 -2.7901650000 
497.20 	 224.9718000 	 2.415300 	 -0.2302964000 	 -2.7897420000 
497.40 	 224.9670000 	 2.415325 	 -0.2320544000 	 -2.7914910000 
497.60 	 224.9622000 	 2.415350 	 -0.2283287000 	 -2.7880990000 
497.80 	 224.9575000 	 2.415400 	 -0.2327824000 	 -2.7926030000 
498.00 	 224.9559000 	 2.415450 	 -0.2290440000 	 -2.7896150000 
498.20 	 224.9559000 	 2.415475 	 -0.2310467000 	 -2.7902000000 
498.40 	 224.9527000 	 2.415525 	 -0.2313360000 	 -2.7915100000 
498.60 	 224.9479000 	 2.415550 	 -0.2287674000 	 -2.7887120000 
498.80 	 224.9463000 	 2.415600 	 -0.2326965000 	 -2.7926320000 
499.00 	 224.9447000 	 2.415650 	 -0.2283223000 	 -2.7890620000 
499.20 	 224.9447000 	 2.415700 	 -0.2321148000 	 -2.7920600000 
499.40 	 224.9479000 	 2.415750 	 -0.2303251000 	 -2.7913160000 
499.60 	 224.9559000 	 2.415800 	 -0.2295113000 	 -2.7898500000 
499.80 	 224.9670000 	 2.415850 	 -0.2322896000 	 -2.7928420000 
500.00 	 224.9749000 	 2.415850 	 -0.2282524000 	 -2.7889850000 
500.20 	 224.9861000 	 2.415900 	 -0.2323659000 	 -2.7922500000 
500.40 	 224.9956000 	 2.415900 	 -0.2295558000 	 -2.7905940000 
500.60 	 224.9988000 	 2.415925 	 -0.2304045000 	 -2.7896950000 
500.80 	 225.0067000 	 2.415900 	 -0.2323341000 	 -2.7912930000 
501.00 	 225.0115000 	 2.415900 	 -0.2288055000 	 -2.7875420000 
501.20 	 225.0163000 	 2.415900 	 -0.2330685000 	 -2.7914650000 
501.40 	 225.0179000 	 2.415900 	 -0.2291679000 	 -2.7882230000 
501.60 	 225.0179000 	 2.415900 	 -0.2318541000 	 -2.7900470000 
501.80 	 225.0147000 	 2.415900 	 -0.2310308000 	 -2.7902700000 
502.00 	 225.0067000 	 2.415900 	 -0.2294064000 	 -2.7879970000 
502.20 	 225.0004000 	 2.415900 	 -0.2331130000 	 -2.7916500000 
502.40 	 224.9877000 	 2.415900 	 -0.2286975000 	 -2.7879270000 
502.60 	 224.9797000 	 2.415900 	 -0.2324327000 	 -2.7907210000 
502.80 	 224.9749000 	 2.415900 	 -0.2305635000 	 -2.7898120000 
503.00 	 224.9718000 	 2.415900 	 -0.2298355000 	 -2.7884670000 
503.20 	 224.9718000 	 2.415900 	 -0.2326457000 	 -2.7916970000 
503.40 	 224.9702000 	 2.415900 	 -0.2286212000 	 -2.7877110000 
503.60 	 224.9718000 	 2.415925 	 -0.2328904000 	 -2.7917160000 
503.80 	 224.9670000 	 2.415950 	 -0.2300994000 	 -2.7898220000 
504.00 	 224.9638000 	 2.416000 	 -0.2305508000 	 -2.7895100000 
504.20 	 224.9591000 	 2.416025 	 -0.2324613000 	 -2.7921650000 
504.40 	 224.9559000 	 2.416050 	 -0.2286434000 	 -2.7883400000 
504.60 	 224.9559000 	 2.416100 	 -0.2330462000 	 -2.7924980000 
504.80 	 224.9511000 	 2.416150 	 -0.2293332000 	 -2.7895930000 
505.00 	 224.9511000 	 2.416175 	 -0.2313519000 	 -2.7907690000 
505.20 	 224.9479000 	 2.416225 	 -0.2316093000 	 -2.7917030000 
505.40 	 224.9479000 	 2.416275 	 -0.2290630000 	 -2.7887180000 
505.60 	 224.9511000 	 2.416300 	 -0.2332560000 	 -2.7926830000 
505.80 	 224.9559000 	 2.416350 	 -0.2290694000 	 -2.7889510000 
506.00 	 224.9638000 	 2.416400 	 -0.2322674000 	 -2.7915860000 
506.20 	 224.9718000 	 2.416425 	 -0.2311484000 	 -2.7917350000 
506.40 	 224.9813000 	 2.416450 	 -0.2295621000 	 -2.7896370000 
506.60 	 224.9877000 	 2.416475 	 -0.2331098000 	 -2.7935500000 
506.80 	 224.9956000 	 2.416450 	 -0.2286975000 	 -2.7886100000 
507.00 	 225.0036000 	 2.416450 	 -0.2326616000 	 -2.7921200000 
507.20 	 225.0131000 	 2.416450 	 -0.2301407000 	 -2.7905850000 
507.40 	 225.0210000 	 2.416450 	 -0.2302933000 	 -2.7899900000 
507.60 	 225.0322000 	 2.416450 	 -0.2325408000 	 -2.7924630000 
507.80 	 225.0417000 	 2.416450 	 -0.2286625000 	 -2.7888140000 
508.00 	 225.0465000 	 2.416450 	 -0.2331225000 	 -2.7926540000 
508.20 	 225.0481000 	 2.416450 	 -0.2294509000 	 -2.7897990000 
508.40 	 225.0465000 	 2.416400 	 -0.2311770000 	 -2.7906390000 
508.60 	 225.0449000 	 2.416375 	 -0.2318891000 	 -2.7921170000 
508.80 	 225.0417000 	 2.416325 	 -0.2288596000 	 -2.7887470000 
509.00 	 225.0417000 	 2.416275 	 -0.2332147000 	 -2.7928040000 
509.20 	 225.0385000 	 2.416250 	 -0.2291679000 	 -2.7896210000 
509.40 	 225.0385000 	 2.416200 	 -0.2315044000 	 -2.7910800000 
509.60 	 225.0385000 	 2.416175 	 -0.2314409000 	 -2.7919610000 
509.80 	 225.0338000 	 2.416150 	 -0.2290980000 	 -2.7892620000 
510.00 	 225.0306000 	 2.416125 	 -0.2330971000 	 -2.7931370000 
510.20 	 225.0226000 	 2.416100 	 -0.2287165000 	 -2.7892020000 
510.40 	 225.0210000 	 2.416075 	 -0.2323850000 	 -2.7921610000 
510.60 	 225.0147000 	 2.416050 	 -0.2305381000 	 -2.7912080000 
510.80 	 225.0115000 	 2.416050 	 -0.2296352000 	 -2.7897580000 
511.00 	 225.0067000 	 2.416050 	 -0.2327410000 	 -2.7929430000 
511.20 	 225.0067000 	 2.416050 	 -0.2286148000 	 -2.7890330000 
511.40 	 225.0067000 	 2.416050 	 -0.2328205000 	 -2.7925010000 
511.60 	 225.0036000 	 2.416050 	 -0.2299659000 	 -2.7905650000 
511.80 	 224.9988000 	 2.416050 	 -0.2302774000 	 -2.7903110000 
512.00 	 224.9988000 	 2.416050 	 -0.2325408000 	 -2.7928800000 
512.20 	 224.9956000 	 2.416050 	 -0.2287006000 	 -2.7890650000 
512.40 	 224.9956000 	 2.416050 	 -0.2329985000 	 -2.7929400000 
512.60 	 224.9956000 	 2.416050 	 -0.2293332000 	 -2.7900310000 
512.80 	 224.9908000 	 2.416050 	 -0.2314027000 	 -2.7912740000 
513.00 	 224.9877000 	 2.416050 	 -0.2314854000 	 -2.7921200000 
513.20 	 224.9829000 	 2.416050 	 -0.2291902000 	 -2.7895390000 
513.40 	 224.9829000 	 2.416050 	 -0.2329795000 	 -2.7933090000 
513.60 	 224.9797000 	 2.416050 	 -0.2287928000 	 -2.7896210000 
513.80 	 224.9797000 	 2.416050 	 -0.2322070000 	 -2.7921040000 
514.00 	 224.9797000 	 2.416050 	 -0.2306175000 	 -2.7915220000 
514.20 	 224.9797000 	 2.416050 	 -0.2295971000 	 -2.7898630000 
514.40 	 224.9797000 	 2.416050 	 -0.2332211000 	 -2.7933690000 
514.60 	 224.9797000 	 2.416050 	 -0.2285258000 	 -2.7893760000 
514.80 	 224.9797000 	 2.416100 	 -0.2324836000 	 -2.7923140000 
515.00 	 224.9781000 	 2.416100 	 -0.2302011000 	 -2.7909980000 
515.20 	 224.9797000 	 2.416125 	 -0.2302456000 	 -2.7904000000 
515.40 	 224.9797000 	 2.416150 	 -0.2325853000 	 -2.7929340000 
515.60 	 224.9749000 	 2.416150 	 -0.2286943000 	 -2.7892270000 
515.80 	 224.9749000 	 2.416200 	 -0.2330558000 	 -2.7929690000 
516.00 	 224.9718000 	 2.416200 	 -0.2295144000 	 -2.7904290000 
516.20 	 224.9638000 	 2.416225 	 -0.2310785000 	 -2.7910490000 
516.40 	 224.9591000 	 2.416275 	 -0.2320004000 	 -2.7925110000 
516.60 	 224.9559000 	 2.416300 	 -0.2288373000 	 -2.7893450000 
516.80 	 224.9559000 	 2.416350 	 -0.2330589000 	 -2.7932040000 
517.00 	 224.9559000 	 2.416375 	 -0.2289327000 	 -2.7898820000 
517.20 	 224.9591000 	 2.416425 	 -0.2315839000 	 -2.7915640000 
517.40 	 224.9638000 	 2.416475 	 -0.2312310000 	 -2.7919930000 
517.60 	 224.9638000 	 2.416500 	 -0.2292569000 	 -2.7895360000 
517.80 	 224.9670000 	 2.416525 	 -0.2329445000 	 -2.7932390000 
518.00 	 224.9638000 	 2.416550 	 -0.2286784000 	 -2.7895860000 
518.20 	 224.9591000 	 2.416600 	 -0.2322896000 	 -2.7923040000 
518.40 	 224.9559000 	 2.416625 	 -0.2303123000 	 -2.7912620000 
518.60 	 224.9527000 	 2.416650 	 -0.2298959000 	 -2.7902030000 
518.80 	 224.9559000 	 2.416700 	 -0.2324804000 	 -2.7930230000 
519.00 	 224.9559000 	 2.416750 	 -0.2281920000 	 -2.7892880000 
519.20 	 224.9591000 	 2.416775 	 -0.2326393000 	 -2.7930740000 
519.40 	 224.9654000 	 2.416825 	 -0.2293460000 	 -2.7906480000 
519.60 	 224.9734000 	 2.416850 	 -0.2306747000 	 -2.7911350000 
519.80 	 224.9765000 	 2.416875 	 -0.2318414000 	 -2.7927680000 
520.00 	 224.9829000 	 2.416900 	 -0.2283255000 	 -2.7893610000 
520.20 	 224.9893000 	 2.416900 	 -0.2324677000 	 -2.7932550000 
520.40 	 224.9908000 	 2.416925 	 -0.2296289000 	 -2.7903240000 
520.60 	 224.9988000 	 2.416900 	 -0.2310689000 	 -2.7921450000 
520.80 	 225.0036000 	 2.416900 	 -0.2306525000 	 -2.7931020000 
521.00 	 225.0131000 	 2.416900 	 -0.2286275000 	 -2.7902600000 
521.20 	 225.0179000 	 2.416900 	 -0.2322006000 	 -2.7940720000 
521.40 	 225.0258000 	 2.416900 	 -0.2277883000 	 -2.7902290000 
521.60 	 225.0258000 	 2.416900 	 -0.2313328000 	 -2.7931630000 
521.80 	 225.0306000 	 2.416900 	 -0.2293841000 	 -2.7921070000 
522.00 	 225.0274000 	 2.416900 	 -0.2289295000 	 -2.7908990000 
522.20 	 225.0226000 	 2.416900 	 -0.2319654000 	 -2.7940110000 
522.40 	 225.0258000 	 2.416900 	 -0.2277978000 	 -2.7900790000 
522.60 	 225.0195000 	 2.416850 	 -0.2322229000 	 -2.7937030000 
522.80 	 225.0179000 	 2.416850 	 -0.2289232000 	 -2.7914650000 
523.00 	 225.0179000 	 2.416850 	 -0.2297560000 	 -2.7913630000 
523.20 	 225.0179000 	 2.416825 	 -0.2315839000 	 -2.7935950000 
523.40 	 225.0179000 	 2.416800 	 -0.2278678000 	 -2.7901270000 
523.60 	 225.0147000 	 2.416800 	 -0.2321911000 	 -2.7938240000 
523.80 	 225.0147000 	 2.416800 	 -0.2286434000 	 -2.7911570000 
524.00 	 225.0067000 	 2.416800 	 -0.2300326000 	 -2.7918780000 
524.20 	 225.0036000 	 2.416800 	 -0.2306461000 	 -2.7933720000 
524.40 	 225.0020000 	 2.416800 	 -0.2280204000 	 -2.7903720000 
524.60 	 224.9988000 	 2.416800 	 -0.2321529000 	 -2.7941390000 
524.80 	 224.9956000 	 2.416800 	 -0.2280680000 	 -2.7907560000 
525.00 	 224.9956000 	 2.416800 	 -0.2306334000 	 -2.7926700000 
525.20 	 224.9956000 	 2.416800 	 -0.2303123000 	 -2.7931370000 
525.40 	 224.9956000 	 2.416800 	 -0.2284050000 	 -2.7908390000 
525.60 	 224.9972000 	 2.416800 	 -0.2317969000 	 -2.7943200000 
525.80 	 224.9988000 	 2.416800 	 -0.2273528000 	 -2.7903650000 
526.00 	 224.9956000 	 2.416800 	 -0.2315203000 	 -2.7935280000 
526.20 	 224.9956000 	 2.416800 	 -0.2291838000 	 -2.7921990000 
526.40 	 224.9908000 	 2.416800 	 -0.2291965000 	 -2.7912550000 
526.60 	 224.9908000 	 2.416800 	 -0.2315648000 	 -2.7940970000 
526.80 	 224.9845000 	 2.416800 	 -0.2276707000 	 -2.7902980000 
527.00 	 224.9829000 	 2.416800 	 -0.2321021000 	 -2.7939570000 
527.20 	 224.9813000 	 2.416800 	 -0.2283001000 	 -2.7911820000 
527.40 	 224.9797000 	 2.416800 	 -0.2302488000 	 -2.7922180000 
527.60 	 224.9797000 	 2.416800 	 -0.2308718000 	 -2.7935730000 
527.80 	 224.9797000 	 2.416800 	 -0.2280458000 	 -2.7903940000 
528.00 	 224.9749000 	 2.416800 	 -0.2321815000 	 -2.7943290000 
528.20 	 224.9749000 	 2.416800 	 -0.2280585000 	 -2.7907720000 
528.40 	 224.9718000 	 2.416800 	 -0.2309163000 	 -2.7928450000 
528.60 	 224.9718000 	 2.416825 	 -0.2301979000 	 -2.7927940000 
528.80 	 224.9718000 	 2.416850 	 -0.2286975000 	 -2.7904190000 
529.00 	 224.9702000 	 2.416875 	 -0.2323564000 	 -2.7941480000 
529.20 	 224.9670000 	 2.416900 	 -0.2281729000 	 -2.7903780000 
529.40 	 224.9670000 	 2.416925 	 -0.2312787000 	 -2.7925330000 
529.60 	 224.9638000 	 2.416950 	 -0.2304363000 	 -2.7925840000 
529.80 	 224.9591000 	 2.417000 	 -0.2287102000 	 -2.7904220000 
530.00 	 224.9559000 	 2.417025 	 -0.2326870000 	 -2.7940750000 
530.20 	 224.9559000 	 2.417050 	 -0.2282810000 	 -2.7902890000 
530.40 	 224.9511000 	 2.417100 	 -0.2313423000 	 -2.7929470000 
530.60 	 224.9479000 	 2.417150 	 -0.2298228000 	 -2.7922530000 
530.80 	 224.9479000 	 2.417200 	 -0.2290344000 	 -2.7907310000 
531.00 	 224.9495000 	 2.417250 	 -0.2319845000 	 -2.7940180000 
531.20 	 224.9559000 	 2.417275 	 -0.2276516000 	 -2.7901810000 
531.40 	 224.9606000 	 2.417325 	 -0.2315299000 	 -2.7932330000 
531.60 	 224.9686000 	 2.417350 	 -0.2291266000 	 -2.7921170000 
531.80 	 224.9797000 	 2.417400 	 -0.2290122000 	 -2.7910650000 
532.00 	 224.9893000 	 2.417400 	 -0.2313709000 	 -2.7942370000 
532.20 	 225.0036000 	 2.417400 	 -0.2279155000 	 -2.7909410000 
532.40 	 225.0115000 	 2.417400 	 -0.2332306000 	 -2.7939770000 
532.60 	 225.0226000 	 2.417400 	 -0.2310403000 	 -2.7925360000 
532.80 	 225.0306000 	 2.417400 	 -0.2306207000 	 -2.7916880000 
533.00 	 225.0306000 	 2.417400 	 -0.2333132000 	 -2.7944920000 
533.20 	 225.0306000 	 2.417400 	 -0.2290249000 	 -2.7906670000 
533.40 	 225.0258000 	 2.417400 	 -0.2334118000 	 -2.7943170000 
533.60 	 225.0306000 	 2.417400 	 -0.2302964000 	 -2.7917930000 
533.80 	 225.0258000 	 2.417400 	 -0.2317365000 	 -2.7919930000 
534.00 	 225.0258000 	 2.417350 	 -0.2330176000 	 -2.7938590000 
534.20 	 225.0258000 	 2.417350 	 -0.2298069000 	 -2.7904540000 
534.40 	 225.0258000 	 2.417300 	 -0.2341366000 	 -2.7942590000 
534.60 	 225.0258000 	 2.417300 	 -0.2301598000 	 -2.7910140000 
534.80 	 225.0226000 	 2.417275 	 -0.2323119000 	 -2.7925300000 
535.00 	 225.0258000 	 2.417250 	 -0.2322706000 	 -2.7933190000 
535.20 	 225.0258000 	 2.417250 	 -0.2301502000 	 -2.7909280000 
535.40 	 225.0258000 	 2.417200 	 -0.2334213000 	 -2.7946440000 
535.60 	 225.0306000 	 2.417200 	 -0.2287738000 	 -2.7909410000 
535.80 	 225.0258000 	 2.417175 	 -0.2323818000 	 -2.7933410000 
536.00 	 225.0258000 	 2.417150 	 -0.2311071000 	 -2.7930040000 
536.20 	 225.0226000 	 2.417125 	 -0.2298514000 	 -2.7911190000 
536.40 	 225.0195000 	 2.417100 	 -0.2332433000 	 -2.7946540000 
536.60 	 225.0179000 	 2.417100 	 -0.2290090000 	 -2.7906390000 
536.80 	 225.0115000 	 2.417075 	 -0.2328777000 	 -2.7937540000 
537.00 	 225.0067000 	 2.417100 	 -0.2307415000 	 -2.7922920000 
537.20 	 224.9988000 	 2.417100 	 -0.2306525000 	 -2.7916310000 
537.40 	 224.9956000 	 2.417100 	 -0.2329350000 	 -2.7941580000 
537.60 	 224.9908000 	 2.417100 	 -0.2282619000 	 -2.7905210000 
537.80 	 224.9877000 	 2.417100 	 -0.2328587000 	 -2.7945710000 
538.00 	 224.9908000 	 2.417100 	 -0.2286689000 	 -2.7915320000 
538.20 	 224.9845000 	 2.417100 	 -0.2307796000 	 -2.7926450000 
538.40 	 224.9829000 	 2.417100 	 -0.2301947000 	 -2.7935220000 
538.60 	 224.9797000 	 2.417100 	 -0.2264436000 	 -2.7906290000 
538.80 	 224.9797000 	 2.417100 	 -0.2278233000 	 -2.7945800000 
539.00 	 224.9749000 	 2.417100 	 -0.2232838000 	 -2.7911500000 
539.20 	 224.9718000 	 2.417100 	 -0.2262751000 	 -2.7930200000 
539.40 	 224.9718000 	 2.417100 	 -0.2258619000 	 -2.7933720000 
539.60 	 224.9718000 	 2.417100 	 -0.2237606000 	 -2.7910110000 
539.80 	 224.9718000 	 2.417100 	 -0.2273178000 	 -2.7944470000 
540.00 	 224.9749000 	 2.417150 	 -0.2232456000 	 -2.7909470000 
540.20 	 224.9797000 	 2.417150 	 -0.2268887000 	 -2.7932420000 
540.40 	 224.9797000 	 2.417200 	 -0.2257093000 	 -2.7928420000 
540.60 	 224.9829000 	 2.417200 	 -0.2242502000 	 -2.7910360000 
540.80 	 224.9877000 	 2.417200 	 -0.2276134000 	 -2.7943930000 
541.00 	 224.9877000 	 2.417225 	 -0.2229404000 	 -2.7905340000 
541.20 	 224.9877000 	 2.417250 	 -0.2270412000 	 -2.7937410000 
541.40 	 224.9877000 	 2.417250 	 -0.2239609000 	 -2.7920980000 
541.60 	 224.9829000 	 2.417250 	 -0.2248128000 	 -2.7917930000 
541.80 	 224.9797000 	 2.417250 	 -0.2274068000 	 -2.7943040000 
542.00 	 224.9749000 	 2.417275 	 -0.2235794000 	 -2.7905940000 
542.20 	 224.9718000 	 2.417300 	 -0.2309259000 	 -2.7942690000 
542.40 	 224.9670000 	 2.417325 	 -0.2278296000 	 -2.7917890000 
542.60 	 224.9638000 	 2.417350 	 -0.2295176000 	 -2.7921740000 
542.80 	 224.9591000 	 2.417375 	 -0.2300167000 	 -2.7938330000 
543.00 	 224.9638000 	 2.417425 	 -0.2247493000 	 -2.7905050000 
543.20 	 224.9638000 	 2.417450 	 -0.2275658000 	 -2.7944720000 
543.40 	 224.9638000 	 2.417500 	 -0.2233950000 	 -2.7913190000 
543.60 	 224.9638000 	 2.417500 	 -0.2260176000 	 -2.7925520000 
543.80 	 224.9591000 	 2.417550 	 -0.2306779000 	 -2.7937320000 
544.00 	 224.9527000 	 2.417600 	 -0.2236748000 	 -2.7906830000 
544.20 	 224.9479000 	 2.417625 	 -0.2326806000 	 -2.7944180000 
544.40 	 224.9479000 	 2.417675 	 -0.2236811000 	 -2.7907440000 
544.60 	 224.9479000 	 2.417725 	 -0.2278932000 	 -2.7935250000 
544.80 	 224.9479000 	 2.417775 	 -0.2258905000 	 -2.7930200000 
545.00 	 224.9511000 	 2.417825 	 -0.2253246000 	 -2.7912780000 
545.20 	 224.9559000 	 2.417850 	 -0.2281825000 	 -2.7943900000 
545.40 	 224.9591000 	 2.417900 	 -0.2243773000 	 -2.7908070000 
545.60 	 224.9670000 	 2.417950 	 -0.2278487000 	 -2.7935350000 
545.80 	 224.9749000 	 2.417950 	 -0.2252134000 	 -2.7924950000 
546.00 	 224.9829000 	 2.418000 	 -0.2256934000 	 -2.7918780000 
546.20 	 224.9924000 	 2.418000 	 -0.2271302000 	 -2.7941990000 
546.40 	 225.0036000 	 2.418000 	 -0.2239068000 	 -2.7906930000 
546.60 	 225.0147000 	 2.418000 	 -0.2320607000 	 -2.7940780000 
546.80 	 225.0258000 	 2.418000 	 -0.2279313000 	 -2.7910800000 
547.00 	 225.0369000 	 2.418000 	 -0.2303155000 	 -2.7919360000 
547.20 	 225.0417000 	 2.418000 	 -0.2309672000 	 -2.7934900000 
547.40 	 225.0385000 	 2.418000 	 -0.2281316000 	 -2.7902510000 
547.60 	 225.0354000 	 2.417975 	 -0.2323977000 	 -2.7942630000 
547.80 	 225.0306000 	 2.417950 	 -0.2276993000 	 -2.7908520000 
548.00 	 225.0258000 	 2.417900 	 -0.2302901000 	 -2.7924600000 
548.20 	 225.0226000 	 2.417900 	 -0.2302202000 	 -2.7929560000 
548.40 	 225.0226000 	 2.417875 	 -0.2282016000 	 -2.7904480000 
548.60 	 225.0226000 	 2.417850 	 -0.2320894000 	 -2.7942530000 
548.80 	 225.0179000 	 2.417850 	 -0.2277533000 	 -2.7904260000 
549.00 	 225.0179000 	 2.417800 	 -0.2313868000 	 -2.7932390000 
549.20 	 225.0147000 	 2.417800 	 -0.2296766000 	 -2.7924790000 
549.40 	 225.0099000 	 2.417800 	 -0.2286243000 	 -2.7908830000 
549.60 	 225.0067000 	 2.417800 	 -0.2316539000 	 -2.7942880000 
549.80 	 225.0052000 	 2.417800 	 -0.2275499000 	 -2.7903180000 
550.00 	 225.0067000 	 2.417800 	 -0.2315553000 	 -2.7937570000 
550.20 	 225.0067000 	 2.417800 	 -0.2289391000 	 -2.7920470000 
550.40 	 225.0067000 	 2.417775 	 -0.2290281000 	 -2.7915000000 
550.60 	 225.0036000 	 2.417800 	 -0.2311230000 	 -2.7940560000 
550.80 	 224.9988000 	 2.417800 	 -0.2267710000 	 -2.7925460000 
551.00 	 224.9988000 	 2.417800 	 -0.2308559000 	 -2.7962590000 
551.20 	 224.9940000 	 2.417800 	 -0.2271557000 	 -2.7935470000 
551.40 	 224.9908000 	 2.417800 	 -0.2292697000 	 -2.7945580000 
551.60 	 224.9877000 	 2.417800 	 -0.2297242000 	 -2.7956260000 
551.80 	 224.9829000 	 2.417800 	 -0.2276293000 	 -2.7925780000 
552.00 	 224.9749000 	 2.417800 	 -0.2316539000 	 -2.7964080000 
552.20 	 224.9718000 	 2.417800 	 -0.2276166000 	 -2.7929690000 
552.40 	 224.9670000 	 2.417800 	 -0.2307002000 	 -2.7952000000 
552.60 	 224.9638000 	 2.417800 	 -0.2299595000 	 -2.7949780000 
552.80 	 224.9638000 	 2.417800 	 -0.2284877000 	 -2.7927020000 
553.00 	 224.9638000 	 2.417825 	 -0.2318827000 	 -2.7964690000 
553.20 	 224.9638000 	 2.417875 	 -0.2276039000 	 -2.7925970000 
553.40 	 224.9606000 	 2.417900 	 -0.2315521000 	 -2.7956230000 
553.60 	 224.9606000 	 2.417925 	 -0.2288342000 	 -2.7943100000 
553.80 	 224.9591000 	 2.417975 	 -0.2293015000 	 -2.7936780000 
554.00 	 224.9591000 	 2.418000 	 -0.2315490000 	 -2.7964470000 
554.20 	 224.9591000 	 2.418050 	 -0.2275975000 	 -2.7925330000 
554.40 	 224.9559000 	 2.418100 	 -0.2319082000 	 -2.7962780000 
554.60 	 224.9543000 	 2.418125 	 -0.2285226000 	 -2.7936780000 
554.80 	 224.9511000 	 2.418175 	 -0.2301566000 	 -2.7945490000 
555.00 	 224.9479000 	 2.418200 	 -0.2305285000 	 -2.7957440000 
555.20 	 224.9479000 	 2.418275 	 -0.2278392000 	 -2.7928760000 
555.40 	 224.9479000 	 2.418300 	 -0.2317556000 	 -2.7968690000 
555.60 	 224.9479000 	 2.418375 	 -0.2273432000 	 -2.7931400000 
555.80 	 224.9511000 	 2.418400 	 -0.2311134000 	 -2.7957340000 
556.00 	 224.9511000 	 2.418450 	 -0.2291234000 	 -2.7950510000 
556.20 	 224.9559000 	 2.418500 	 -0.2284177000 	 -2.7936520000 
556.40 	 224.9638000 	 2.418525 	 -0.2312628000 	 -2.7967480000 
556.60 	 224.9718000 	 2.418550 	 -0.2270031000 	 -2.7927720000 
556.80 	 224.9781000 	 2.418600 	 -0.2311897000 	 -2.7961890000 
557.00 	 224.9861000 	 2.418600 	 -0.2279536000 	 -2.7941350000 
557.20 	 224.9956000 	 2.418625 	 -0.2288214000 	 -2.7942690000 
557.40 	 225.0036000 	 2.418600 	 -0.2304872000 	 -2.7959320000 
557.60 	 225.0115000 	 2.418600 	 -0.2272447000 	 -2.7925940000 
557.80 	 225.0147000 	 2.418600 	 -0.2317015000 	 -2.7965830000 
558.00 	 225.0179000 	 2.418600 	 -0.2273273000 	 -2.7933530000 
558.20 	 225.0179000 	 2.418600 	 -0.2302392000 	 -2.7949810000 
558.40 	 225.0147000 	 2.418600 	 -0.2297815000 	 -2.7955340000 
558.60 	 225.0147000 	 2.418600 	 -0.2278392000 	 -2.7930000000 
558.80 	 225.0115000 	 2.418600 	 -0.2312946000 	 -2.7968090000 
559.00 	 225.0067000 	 2.418600 	 -0.2268314000 	 -2.7929280000 
559.20 	 225.0036000 	 2.418600 	 -0.2304904000 	 -2.7957570000 
559.40 	 225.0036000 	 2.418600 	 -0.2276421000 	 -2.7943520000 
559.60 	 225.0036000 	 2.418600 	 -0.2277533000 	 -2.7937820000 
559.80 	 224.9988000 	 2.418600 	 -0.2294636000 	 -2.7964400000 
560.00 	 224.9972000 	 2.418600 	 -0.2259032000 	 -2.7925710000 
560.20 	 224.9956000 	 2.418600 	 -0.2300866000 	 -2.7964750000 
560.40 	 224.9908000 	 2.418600 	 -0.2266248000 	 -2.7937510000 
560.60 	 224.9908000 	 2.418600 	 -0.2283605000 	 -2.7945870000 
560.80 	 224.9877000 	 2.418600 	 -0.2291711000 	 -2.7959350000 
561.00 	 224.9908000 	 2.418600 	 -0.2263355000 	 -2.7926600000 
561.20 	 224.9877000 	 2.418600 	 -0.2305730000 	 -2.7966630000 
561.40 	 224.9829000 	 2.418600 	 -0.2260240000 	 -2.7932230000 
561.60 	 224.9829000 	 2.418600 	 -0.2280776000 	 -2.7946600000 
561.80 	 224.9797000 	 2.418600 	 -0.2280617000 	 -2.7956900000 
562.00 	 224.9749000 	 2.418600 	 -0.2256330000 	 -2.7926700000 
562.20 	 224.9718000 	 2.418625 	 -0.2328555000 	 -2.7965040000 
562.40 	 224.9718000 	 2.418650 	 -0.2286530000 	 -2.7929470000 
562.60 	 224.9670000 	 2.418675 	 -0.2319018000 	 -2.7952030000 
562.80 	 224.9670000 	 2.418700 	 -0.2310085000 	 -2.7952930000 
563.00 	 224.9638000 	 2.418725 	 -0.2292283000 	 -2.7931400000 
563.20 	 224.9591000 	 2.418750 	 -0.2329445000 	 -2.7966690000 
563.40 	 224.9638000 	 2.418800 	 -0.2285862000 	 -2.7927490000 
563.60 	 224.9622000 	 2.418825 	 -0.2322896000 	 -2.7958110000 
563.80 	 224.9591000 	 2.418875 	 -0.2300072000 	 -2.7945260000 
564.00 	 224.9591000 	 2.418900 	 -0.2299627000 	 -2.7936650000 
564.20 	 224.9591000 	 2.418950 	 -0.2322610000 	 -2.7966240000 
564.40 	 224.9638000 	 2.418975 	 -0.2285099000 	 -2.7927880000 
564.60 	 224.9670000 	 2.419025 	 -0.2326775000 	 -2.7964500000 
564.80 	 224.9781000 	 2.419050 	 -0.2290122000 	 -2.7941510000 
565.00 	 224.9877000 	 2.419050 	 -0.2304173000 	 -2.7946920000 
565.20 	 224.9988000 	 2.419075 	 -0.2314854000 	 -2.7963760000 
565.40 	 225.0036000 	 2.419050 	 -0.2271271000 	 -2.7932360000 
565.60 	 225.0067000 	 2.419050 	 -0.2296035000 	 -2.7969200000 
565.80 	 225.0115000 	 2.419050 	 -0.2255313000 	 -2.7939100000 
566.00 	 225.0147000 	 2.419050 	 -0.2281284000 	 -2.7955280000 
566.20 	 225.0179000 	 2.419050 	 -0.2270635000 	 -2.7958040000 
566.40 	 225.0226000 	 2.419050 	 -0.2258682000 	 -2.7936300000 
566.60 	 225.0226000 	 2.419050 	 -0.2292474000 	 -2.7972350000 
566.80 	 225.0226000 	 2.419050 	 -0.2254041000 	 -2.7934270000 
567.00 	 225.0226000 	 2.419050 	 -0.2285576000 	 -2.7959630000 
567.20 	 225.0179000 	 2.419050 	 -0.2270921000 	 -2.7954040000 
567.40 	 225.0179000 	 2.419050 	 -0.2265040000 	 -2.7940690000 
567.60 	 225.0147000 	 2.419050 	 -0.2292697000 	 -2.7969870000 
567.80 	 225.0147000 	 2.419050 	 -0.2251180000 	 -2.7932990000 
568.00 	 225.0147000 	 2.419000 	 -0.2289263000 	 -2.7963570000 
568.20 	 225.0147000 	 2.419000 	 -0.2261480000 	 -2.7947460000 
568.40 	 225.0115000 	 2.419000 	 -0.2269650000 	 -2.7948760000 
568.60 	 225.0067000 	 2.419000 	 -0.2282365000 	 -2.7967360000 
568.80 	 224.9988000 	 2.419000 	 -0.2249972000 	 -2.7933720000 
569.00 	 224.9956000 	 2.419000 	 -0.2293587000 	 -2.7969960000 
569.20 	 224.9908000 	 2.419000 	 -0.2252547000 	 -2.7941420000 
569.40 	 224.9877000 	 2.419000 	 -0.2273464000 	 -2.7952030000 
569.60 	 224.9877000 	 2.419000 	 -0.2273591000 	 -2.7963890000 
569.80 	 224.9877000 	 2.419000 	 -0.2250767000 	 -2.7934270000 
570.00 	 224.9877000 	 2.419000 	 -0.2290726000 	 -2.7972670000 
570.20 	 224.9829000 	 2.419000 	 -0.2250195000 	 -2.7938590000 
570.40 	 224.9829000 	 2.419000 	 -0.2281284000 	 -2.7959130000 
570.60 	 224.9797000 	 2.419000 	 -0.2266216000 	 -2.7957030000 
570.80 	 224.9765000 	 2.419000 	 -0.2257347000 	 -2.7938970000 
571.00 	 224.9797000 	 2.419000 	 -0.2287229000 	 -2.7973140000 
571.20 	 224.9749000 	 2.419000 	 -0.2245490000 	 -2.7934620000 
571.40 	 224.9797000 	 2.419025 	 -0.2282429000 	 -2.7961290000 
571.60 	 224.9749000 	 2.419050 	 -0.2265294000 	 -2.7952100000 
571.80 	 224.9749000 	 2.419075 	 -0.2262465000 	 -2.7939830000 
572.00 	 224.9749000 	 2.419100 	 -0.2291965000 	 -2.7973210000 
572.20 	 224.9734000 	 2.419100 	 -0.2252515000 	 -2.7935350000 
572.40 	 224.9749000 	 2.419150 	 -0.2291934000 	 -2.7965510000 
572.60 	 224.9718000 	 2.419150 	 -0.2268283000 	 -2.7951180000 
572.80 	 224.9702000 	 2.419175 	 -0.2266884000 	 -2.7943800000 
573.00 	 224.9670000 	 2.419200 	 -0.2291075000 	 -2.7971330000 
573.20 	 224.9670000 	 2.419225 	 -0.2252420000 	 -2.7934070000 
573.40 	 224.9670000 	 2.419250 	 -0.2292379000 	 -2.7966370000 
573.60 	 224.9670000 	 2.419300 	 -0.2266089000 	 -2.7950990000 
573.80 	 224.9670000 	 2.419325 	 -0.2269077000 	 -2.7944790000 
574.00 	 224.9670000 	 2.419350 	 -0.2283669000 	 -2.7971430000 
574.20 	 224.9670000 	 2.419375 	 -0.2250703000 	 -2.7933470000 
574.40 	 224.9670000 	 2.419400 	 -0.2291870000 	 -2.7968530000 
574.60 	 224.9718000 	 2.419450 	 -0.2261321000 	 -2.7946060000 
574.80 	 224.9765000 	 2.419450 	 -0.2270985000 	 -2.7946950000 
575.00 	 224.9813000 	 2.419475 	 -0.2283319000 	 -2.7968500000 
575.20 	 224.9877000 	 2.419500 	 -0.2251116000 	 -2.7933910000 
575.40 	 224.9956000 	 2.419525 	 -0.2295430000 	 -2.7970860000 
575.60 	 224.9988000 	 2.419525 	 -0.2310244000 	 -2.7942690000 
575.80 	 225.0036000 	 2.419500 	 -0.2306175000 	 -2.7939060000 
576.00 	 225.0067000 	 2.419500 	 -0.2307828000 	 -2.7954170000 
576.20 	 225.0067000 	 2.419500 	 -0.2280998000 	 -2.7923080000 
576.40 	 225.0067000 	 2.419500 	 -0.2319209000 	 -2.7960750000 
576.60 	 225.0067000 	 2.419500 	 -0.2277120000 	 -2.7925900000 
576.80 	 225.0067000 	 2.419500 	 -0.2307065000 	 -2.7947040000 
577.00 	 225.0147000 	 2.419500 	 -0.2297497000 	 -2.7947780000 
577.20 	 225.0179000 	 2.419500 	 -0.2282302000 	 -2.7927780000 
577.40 	 225.0179000 	 2.419500 	 -0.2319082000 	 -2.7962620000 
577.60 	 225.0258000 	 2.419500 	 -0.2272797000 	 -2.7925560000 
577.80 	 225.0258000 	 2.419500 	 -0.2308178000 	 -2.7951840000 
578.00 	 225.0258000 	 2.419500 	 -0.2292347000 	 -2.7946540000 
578.20 	 225.0226000 	 2.419500 	 -0.2282079000 	 -2.7927560000 
578.40 	 225.0179000 	 2.419500 	 -0.2315490000 	 -2.7962780000 
578.60 	 225.0147000 	 2.419450 	 -0.2271302000 	 -2.7923200000 
578.80 	 225.0115000 	 2.419450 	 -0.2312024000 	 -2.7955790000 
579.00 	 225.0067000 	 2.419450 	 -0.2283986000 	 -2.7939920000 
579.20 	 225.0036000 	 2.419450 	 -0.2287769000 	 -2.7932800000 
579.40 	 225.0036000 	 2.419450 	 -0.2308973000 	 -2.7960170000 
579.60 	 224.9988000 	 2.419450 	 -0.2270921000 	 -2.7921680000 
579.80 	 224.9988000 	 2.419450 	 -0.2314059000 	 -2.7959030000 
580.00 	 224.9956000 	 2.419450 	 -0.2278360000 	 -2.7935890000 
580.20 	 224.9956000 	 2.419450 	 -0.2294604000 	 -2.7938780000 
580.40 	 224.9956000 	 2.419450 	 -0.2302551000 	 -2.7956520000 
580.60 	 224.9956000 	 2.419450 	 -0.2272956000 	 -2.7924660000 
580.80 	 224.9956000 	 2.419450 	 -0.2315648000 	 -2.7963760000 
581.00 	 224.9956000 	 2.419450 	 -0.2271652000 	 -2.7926950000 
581.20 	 224.9956000 	 2.419450 	 -0.2306366000 	 -2.7953210000 
581.40 	 224.9924000 	 2.419450 	 -0.2288564000 	 -2.7946120000 
581.60 	 224.9908000 	 2.419450 	 -0.2283382000 	 -2.7930640000 
581.80 	 224.9877000 	 2.419450 	 -0.2311516000 	 -2.7964180000 
582.00 	 224.9877000 	 2.419450 	 -0.2268251000 	 -2.7924060000 
582.20 	 224.9877000 	 2.419450 	 -0.2308814000 	 -2.7957090000 
582.40 	 224.9877000 	 2.419450 	 -0.2283319000 	 -2.7941890000 
582.60 	 224.9877000 	 2.419450 	 -0.2285926000 	 -2.7934110000 
582.80 	 224.9877000 	 2.419450 	 -0.2307479000 	 -2.7960900000 
583.00 	 224.9877000 	 2.419450 	 -0.2267997000 	 -2.7924350000 
583.20 	 224.9908000 	 2.419450 	 -0.2312152000 	 -2.7960520000 
583.40 	 224.9829000 	 2.419450 	 -0.2279854000 	 -2.7938370000 
583.60 	 224.9877000 	 2.419450 	 -0.2290662000 	 -2.7936200000 
583.80 	 224.9829000 	 2.419450 	 -0.2303569000 	 -2.7959790000 
584.00 	 224.9797000 	 2.419450 	 -0.2270730000 	 -2.7923710000 
584.20 	 224.9797000 	 2.419450 	 -0.2313773000 	 -2.7963540000 
584.40 	 224.9734000 	 2.419475 	 -0.2272352000 	 -2.7930040000 
584.60 	 224.9718000 	 2.419500 	 -0.2287197000 	 -2.7954700000 
584.80 	 224.9670000 	 2.419500 	 -0.2279218000 	 -2.7957500000 
585.00 	 224.9670000 	 2.419550 	 -0.2258174000 	 -2.7934460000 
585.20 	 224.9638000 	 2.419575 	 -0.2292538000 	 -2.7969490000 
585.40 	 224.9638000 	 2.419600 	 -0.2252928000 	 -2.7930770000 
585.60 	 224.9670000 	 2.419650 	 -0.2295303000 	 -2.7962620000 
585.80 	 224.9670000 	 2.419675 	 -0.2269681000 	 -2.7947390000 
586.00 	 224.9670000 	 2.419700 	 -0.2282619000 	 -2.7941390000 
586.20 	 224.9670000 	 2.419725 	 -0.2295812000 	 -2.7964810000 
586.40 	 224.9718000 	 2.419750 	 -0.2266629000 	 -2.7931560000 
586.60 	 224.9718000 	 2.419775 	 -0.2307574000 	 -2.7967230000 
586.80 	 224.9718000 	 2.419800 	 -0.2269809000 	 -2.7939570000 
587.00 	 224.9765000 	 2.419825 	 -0.2289486000 	 -2.7951620000 
587.20 	 224.9797000 	 2.419850 	 -0.2288850000 	 -2.7961760000 
587.40 	 224.9877000 	 2.419875 	 -0.2264023000 	 -2.7933030000 
587.60 	 224.9908000 	 2.419850 	 -0.2335898000 	 -2.7974260000 
587.80 	 224.9988000 	 2.419850 	 -0.2308242000 	 -2.7935540000 
588.00 	 225.0052000 	 2.419850 	 -0.2340635000 	 -2.7957630000 
588.20 	 225.0067000 	 2.419850 	 -0.2331638000 	 -2.7960490000 
588.40 	 225.0115000 	 2.419850 	 -0.2314472000 	 -2.7935860000 
588.60 	 225.0115000 	 2.419850 	 -0.2352079000 	 -2.7973810000 
588.80 	 225.0147000 	 2.419850 	 -0.2307383000 	 -2.7932580000 
589.00 	 225.0115000 	 2.419850 	 -0.2346738000 	 -2.7966560000 
589.20 	 225.0115000 	 2.419850 	 -0.2320004000 	 -2.7949430000 
589.40 	 225.0115000 	 2.419850 	 -0.2325122000 	 -2.7943740000 
589.60 	 225.0115000 	 2.419850 	 -0.2345943000 	 -2.7970280000 
589.80 	 225.0115000 	 2.419850 	 -0.2305794000 	 -2.7933030000 
590.00 	 225.0115000 	 2.419850 	 -0.2349313000 	 -2.7968980000 
590.20 	 225.0115000 	 2.419850 	 -0.2317238000 	 -2.7945960000 
590.40 	 225.0115000 	 2.419850 	 -0.2328491000 	 -2.7949910000 
590.60 	 225.0115000 	 2.419850 	 -0.2340126000 	 -2.7968950000 
590.80 	 225.0115000 	 2.419850 	 -0.2306557000 	 -2.7933570000 
591.00 	 225.0083000 	 2.419850 	 -0.2351379000 	 -2.7972600000 
591.20 	 225.0067000 	 2.419850 	 -0.2309831000 	 -2.7939570000 
591.40 	 225.0115000 	 2.419800 	 -0.2333228000 	 -2.7954290000 
591.60 	 225.0115000 	 2.419800 	 -0.2332973000 	 -2.7962560000 
591.80 	 225.0147000 	 2.419800 	 -0.2310626000 	 -2.7937350000 
592.00 	 225.0147000 	 2.419800 	 -0.2349059000 	 -2.7975080000 
592.20 	 225.0163000 	 2.419800 	 -0.2306906000 	 -2.7937700000 
592.40 	 225.0115000 	 2.419775 	 -0.2338282000 	 -2.7961890000 
592.60 	 225.0067000 	 2.419750 	 -0.2329985000 	 -2.7959850000 
592.80 	 225.0036000 	 2.419750 	 -0.2311548000 	 -2.7938780000 
593.00 	 224.9956000 	 2.419750 	 -0.2349822000 	 -2.7975270000 
593.20 	 224.9877000 	 2.419750 	 -0.2306175000 	 -2.7937790000 
593.40 	 224.9813000 	 2.419750 	 -0.2342765000 	 -2.7964080000 
593.60 	 224.9749000 	 2.419750 	 -0.2321529000 	 -2.7956070000 
593.80 	 224.9749000 	 2.419750 	 -0.2315934000 	 -2.7942880000 
594.00 	 224.9718000 	 2.419750 	 -0.2345689000 	 -2.7974540000 
594.20 	 224.9749000 	 2.419750 	 -0.2303823000 	 -2.7936170000 
594.40 	 224.9781000 	 2.419750 	 -0.2344418000 	 -2.7971140000 
594.60 	 224.9797000 	 2.419750 	 -0.2314885000 	 -2.7949710000 
594.80 	 224.9765000 	 2.419800 	 -0.2322737000 	 -2.7948250000 
595.00 	 224.9749000 	 2.419800 	 -0.2339109000 	 -2.7971110000 
595.20 	 224.9718000 	 2.419850 	 -0.2301788000 	 -2.7936050000 
595.40 	 224.9718000 	 2.419850 	 -0.2348010000 	 -2.7973620000 
595.60 	 224.9670000 	 2.419875 	 -0.2308782000 	 -2.7946500000 
595.80 	 224.9702000 	 2.419900 	 -0.2328300000 	 -2.7954200000 
596.00 	 224.9670000 	 2.419925 	 -0.2332560000 	 -2.7966910000 
596.20 	 224.9670000 	 2.419975 	 -0.2305476000 	 -2.7937190000 
596.40 	 224.9638000 	 2.420000 	 -0.2345912000 	 -2.7974130000 
596.60 	 224.9654000 	 2.420025 	 -0.2303886000 	 -2.7941510000 
596.80 	 224.9670000 	 2.420050 	 -0.2331924000 	 -2.7958040000 
597.00 	 224.9670000 	 2.420075 	 -0.2328237000 	 -2.7962940000 
597.20 	 224.9718000 	 2.420100 	 -0.2310499000 	 -2.7939000000 
597.40 	 224.9749000 	 2.420125 	 -0.2345276000 	 -2.7975750000 
597.60 	 224.9797000 	 2.420150 	 -0.2302233000 	 -2.7935920000 
597.80 	 224.9877000 	 2.420175 	 -0.2342510000 	 -2.7967830000 
598.00 	 224.9908000 	 2.420175 	 -0.2316030000 	 -2.7959950000 
598.20 	 224.9924000 	 2.420200 	 -0.2311834000 	 -2.7949460000 
598.40 	 224.9908000 	 2.420200 	 -0.2337964000 	 -2.7978680000 
598.60 	 224.9956000 	 2.420200 	 -0.2304586000 	 -2.7940460000 
598.80 	 224.9988000 	 2.420200 	 -0.2367433000 	 -2.7979500000 
599.00 	 225.0036000 	 2.420200 	 -0.2338123000 	 -2.7958770000 
599.20 	 225.0036000 	 2.420200 	 -0.2345308000 	 -2.7957470000 
599.40 	 225.0036000 	 2.420200 	 -0.2362410000 	 -2.7979660000 
599.60 	 225.0036000 	 2.420200 	 -0.2326520000 	 -2.7944210000 
599.80 	 225.0052000 	 2.420200 	 -0.2370071000 	 -2.7981440000 
600.00 	 225.0067000 	 2.420200 	 -0.2334245000 	 -2.7953500000 
600.20 	 225.0067000 	 2.420200 	 -0.2349949000 	 -2.7962140000 
600.40 	 225.0067000 	 2.420200 	 -0.2360566000 	 -2.7979020000 
600.60 	 225.0067000 	 2.420200 	 -0.2325726000 	 -2.7943520000 
600.80 	 225.0067000 	 2.420200 	 -0.2370040000 	 -2.7982620000 
601.00 	 225.0067000 	 2.420200 	 -0.2334023000 	 -2.7954100000 
601.20 	 225.0067000 	 2.420200 	 -0.2350108000 	 -2.7961440000 
601.40 	 225.0067000 	 2.420200 	 -0.2360853000 	 -2.7978450000 
601.60 	 225.0067000 	 2.420200 	 -0.2327697000 	 -2.7944660000 
601.80 	 225.0052000 	 2.420200 	 -0.2371915000 	 -2.7983060000 
602.00 	 225.0036000 	 2.420200 	 -0.2331098000 	 -2.7952510000 
602.20 	 225.0004000 	 2.420200 	 -0.2355417000 	 -2.7966630000 
602.40 	 224.9988000 	 2.420200 	 -0.2355576000 	 -2.7973780000 
602.60 	 224.9956000 	 2.420200 	 -0.2330462000 	 -2.7946310000 
602.80 	 224.9940000 	 2.420200 	 -0.2371216000 	 -2.7984330000 
603.00 	 224.9908000 	 2.420200 	 -0.2328141000 	 -2.7948000000 
603.20 	 224.9893000 	 2.420200 	 -0.2359899000 	 -2.7971520000 
603.40 	 224.9877000 	 2.420200 	 -0.2348169000 	 -2.7967420000 
603.60 	 224.9877000 	 2.420200 	 -0.2335199000 	 -2.7951370000 
603.80 	 224.9877000 	 2.420200 	 -0.2367846000 	 -2.7983570000 
604.00 	 224.9829000 	 2.420200 	 -0.2325217000 	 -2.7944720000 
604.20 	 224.9797000 	 2.420225 	 -0.2364318000 	 -2.7974800000 
604.40 	 224.9797000 	 2.420225 	 -0.2336375000 	 -2.7961380000 
604.60 	 224.9749000 	 2.420250 	 -0.2337996000 	 -2.7956360000 
604.80 	 224.9749000 	 2.420275 	 -0.2360662000 	 -2.7981690000 
605.00 	 224.9749000 	 2.420300 	 -0.2322006000 	 -2.7944660000 
605.20 	 224.9749000 	 2.420325 	 -0.2366352000 	 -2.7982930000 
605.40 	 224.9765000 	 2.420350 	 -0.2329572000 	 -2.7953940000 
605.60 	 224.9749000 	 2.420375 	 -0.2348042000 	 -2.7963350000 
605.80 	 224.9797000 	 2.420375 	 -0.2354081000 	 -2.7977370000 
606.00 	 224.9797000 	 2.420400 	 -0.2325376000 	 -2.7946160000 
606.20 	 224.9797000 	 2.420425 	 -0.2366734000 	 -2.7985450000 
606.40 	 224.9797000 	 2.420450 	 -0.2322261000 	 -2.7949080000 
606.60 	 224.9797000 	 2.420475 	 -0.2352715000 	 -2.7970890000 
606.80 	 224.9797000 	 2.420475 	 -0.2347310000 	 -2.7972980000 
607.00 	 224.9829000 	 2.420500 	 -0.2327538000 	 -2.7948570000 
607.20 	 224.9877000 	 2.420525 	 -0.2364794000 	 -2.7985830000 
607.40 	 224.9893000 	 2.420500 	 -0.2320607000 	 -2.7950220000 
607.60 	 224.9956000 	 2.420500 	 -0.2354590000 	 -2.7978390000 
607.80 	 224.9956000 	 2.420500 	 -0.2335962000 	 -2.7965320000 
608.00 	 224.9988000 	 2.420500 	 -0.2335676000 	 -2.7956800000 
608.20 	 224.9988000 	 2.420500 	 -0.2360408000 	 -2.7983030000 
608.40 	 224.9988000 	 2.420500 	 -0.2320957000 	 -2.7945040000 
608.60 	 225.0036000 	 2.420500 	 -0.2365494000 	 -2.7984360000 
608.80 	 225.0036000 	 2.420500 	 -0.2328714000 	 -2.7956650000 
609.00 	 225.0036000 	 2.420500 	 -0.2348487000 	 -2.7968820000 
609.20 	 225.0036000 	 2.420500 	 -0.2351189000 	 -2.7977690000 
609.40 	 224.9988000 	 2.420500 	 -0.2325567000 	 -2.7948440000 
609.60 	 224.9988000 	 2.420500 	 -0.2367369000 	 -2.7987000000 
609.80 	 224.9956000 	 2.420500 	 -0.2323945000 	 -2.7950100000 
610.00 	 224.9908000 	 2.420500 	 -0.2352937000 	 -2.7974130000 
610.20 	 224.9908000 	 2.420500 	 -0.2346198000 	 -2.7973050000 
610.40 	 224.9877000 	 2.420525 	 -0.2329159000 	 -2.7952960000 
610.60 	 224.9877000 	 2.420525 	 -0.2361012000 	 -2.7987320000 
610.80 	 224.9877000 	 2.420550 	 -0.2317810000 	 -2.7947900000 
611.00 	 224.9877000 	 2.420575 	 -0.2358119000 	 -2.7982810000 
611.20 	 224.9877000 	 2.420550 	 -0.2337487000 	 -2.7966500000 
611.40 	 224.9829000 	 2.420575 	 -0.2340730000 	 -2.7962300000 
611.60 	 224.9829000 	 2.420575 	 -0.2366352000 	 -2.7989480000 
611.80 	 224.9797000 	 2.420600 	 -0.2330589000 	 -2.7951590000 
612.00 	 224.9797000 	 2.420625 	 -0.2370834000 	 -2.7990940000 
612.20 	 224.9829000 	 2.420625 	 -0.2336566000 	 -2.7961060000 
612.40 	 224.9829000 	 2.420650 	 -0.2363237000 	 -2.7978390000 
612.60 	 224.9829000 	 2.420650 	 -0.2358818000 	 -2.7980870000 
612.80 	 224.9813000 	 2.420675 	 -0.2338505000 	 -2.7957790000 
613.00 	 224.9797000 	 2.420675 	 -0.2375952000 	 -2.7997110000 
613.20 	 224.9749000 	 2.420675 	 -0.2333101000 	 -2.7959350000 
613.40 	 224.9749000 	 2.420700 	 -0.2368673000 	 -2.7987960000 
613.60 	 224.9781000 	 2.420725 	 -0.2350934000 	 -2.7979060000 
613.80 	 224.9797000 	 2.420750 	 -0.2343019000 	 -2.7964240000 
614.00 	 224.9829000 	 2.420775 	 -0.2375221000 	 -2.7996280000 
614.20 	 224.9877000 	 2.420775 	 -0.2335421000 	 -2.7958680000 
614.40 	 224.9877000 	 2.420800 	 -0.2374236000 	 -2.7991360000 
614.60 	 224.9956000 	 2.420800 	 -0.2349186000 	 -2.7975400000 
614.80 	 224.9956000 	 2.420800 	 -0.2352937000 	 -2.7971200000 
615.00 	 224.9956000 	 2.420800 	 -0.2371788000 	 -2.7997940000 
615.20 	 224.9972000 	 2.420800 	 -0.2337297000 	 -2.7962720000 
615.40 	 224.9988000 	 2.420800 	 -0.2379258000 	 -2.8000640000 
615.60 	 225.0036000 	 2.420800 	 -0.2343337000 	 -2.7972220000 
615.80 	 225.0036000 	 2.420800 	 -0.2362188000 	 -2.7982680000 
616.00 	 225.0036000 	 2.420800 	 -0.2364318000 	 -2.7992180000 
616.20 	 225.0036000 	 2.420800 	 -0.2341175000 	 -2.7964560000 
616.40 	 224.9988000 	 2.420800 	 -0.2381865000 	 -2.8003030000 
616.60 	 224.9988000 	 2.420800 	 -0.2337805000 	 -2.7964690000 
616.80 	 224.9956000 	 2.420800 	 -0.2368387000 	 -2.7990940000 
617.00 	 224.9908000 	 2.420800 	 -0.2356370000 	 -2.7984270000 
617.20 	 224.9877000 	 2.420800 	 -0.2345848000 	 -2.7968250000 
617.40 	 224.9877000 	 2.420800 	 -0.2377478000 	 -2.8000480000 
617.60 	 224.9877000 	 2.420800 	 -0.2335835000 	 -2.7962210000 
617.80 	 224.9845000 	 2.420800 	 -0.2377637000 	 -2.7996830000 
618.00 	 224.9877000 	 2.420800 	 -0.2346579000 	 -2.7974060000 
618.20 	 224.9829000 	 2.420825 	 -0.2359454000 	 -2.7980490000 
618.40 	 224.9813000 	 2.420850 	 -0.2362792000 	 -2.7994760000 
618.60 	 224.9749000 	 2.420850 	 -0.2336407000 	 -2.7964310000 
618.80 	 224.9749000 	 2.420875 	 -0.2377669000 	 -2.8003950000 
619.00 	 224.9670000 	 2.420900 	 -0.2334182000 	 -2.7966240000 
619.20 	 224.9638000 	 2.420925 	 -0.2368164000 	 -2.7990980000 
619.40 	 224.9622000 	 2.420950 	 -0.2356021000 	 -2.7986500000 
619.60 	 224.9559000 	 2.421000 	 -0.2342256000 	 -2.7970630000 
619.80 	 224.9559000 	 2.421025 	 -0.2375666000 	 -2.8002960000 
620.00 	 224.9559000 	 2.421075 	 -0.2332497000 	 -2.7963960000 
620.20 	 224.9591000 	 2.421100 	 -0.2374140000 	 -2.7998030000 
620.40 	 224.9606000 	 2.421150 	 -0.2345212000 	 -2.7978070000 
620.60 	 224.9670000 	 2.421175 	 -0.2355003000 	 -2.7981570000 
620.80 	 224.9734000 	 2.421200 	 -0.2364254000 	 -2.7996860000 
621.00 	 224.9797000 	 2.421225 	 -0.2334340000 	 -2.7963290000 
621.20 	 224.9877000 	 2.421250 	 -0.2377860000 	 -2.8002580000 
621.40 	 224.9956000 	 2.421275 	 -0.2340062000 	 -2.7972250000 
621.60 	 225.0004000 	 2.421250 	 -0.2352778000 	 -2.7983860000 
621.80 	 225.0067000 	 2.421250 	 -0.2363205000 	 -2.7999810000 
622.00 	 225.0147000 	 2.421250 	 -0.2332497000 	 -2.7966530000 
622.20 	 225.0179000 	 2.421250 	 -0.2375031000 	 -2.8006080000 
622.40 	 225.0226000 	 2.421250 	 -0.2333196000 	 -2.7970350000 
622.60 	 225.0242000 	 2.421250 	 -0.2364000000 	 -2.7991390000 
622.80 	 225.0258000 	 2.421250 	 -0.2355798000 	 -2.7993680000 
623.00 	 225.0306000 	 2.421250 	 -0.2339490000 	 -2.7970820000 
623.20 	 225.0306000 	 2.421250 	 -0.2374681000 	 -2.8006580000 
623.40 	 225.0258000 	 2.421250 	 -0.2331320000 	 -2.7969420000 
623.60 	 225.0258000 	 2.421225 	 -0.2365875000 	 -2.7995780000 
623.80 	 225.0210000 	 2.421200 	 -0.2350648000 	 -2.7988620000 
624.00 	 225.0179000 	 2.421175 	 -0.2343496000 	 -2.7974410000 
624.20 	 225.0147000 	 2.421150 	 -0.2374776000 	 -2.8007030000 
624.40 	 225.0147000 	 2.421150 	 -0.2332052000 	 -2.7968120000 
624.60 	 225.0115000 	 2.421150 	 -0.2369086000 	 -2.7998800000 
624.80 	 225.0115000 	 2.421150 	 -0.2351761000 	 -2.7989740000 
625.00 	 225.0115000 	 2.421125 	 -0.2342892000 	 -2.7975020000 
625.20 	 225.0067000 	 2.421100 	 -0.2375253000 	 -2.8007480000 
625.40 	 225.0036000 	 2.421100 	 -0.2331702000 	 -2.7966850000 
625.60 	 224.9988000 	 2.421100 	 -0.2371216000 	 -2.8001340000 
625.80 	 224.9956000 	 2.421100 	 -0.2347183000 	 -2.7984140000 
626.00 	 224.9908000 	 2.421100 	 -0.2348995000 	 -2.7978960000 
626.20 	 224.9908000 	 2.421100 	 -0.2369722000 	 -2.8003790000 
626.40 	 224.9877000 	 2.421100 	 -0.2332242000 	 -2.7966630000 
626.60 	 224.9877000 	 2.421100 	 -0.2376842000 	 -2.8005120000 
626.80 	 224.9877000 	 2.421075 	 -0.2339395000 	 -2.7977780000 
627.00 	 224.9829000 	 2.421100 	 -0.2351030000 	 -2.7984750000 
627.20 	 224.9829000 	 2.421100 	 -0.2356307000 	 -2.8007890000 
627.40 	 224.9765000 	 2.421100 	 -0.2329381000 	 -2.7977530000 
627.60 	 224.9734000 	 2.421100 	 -0.2369372000 	 -2.8015390000 
627.80 	 224.9670000 	 2.421100 	 -0.2330621000 	 -2.7983160000 
628.00 	 224.9638000 	 2.421125 	 -0.2355735000 	 -2.7998190000 
628.20 	 224.9559000 	 2.421150 	 -0.2354717000 	 -2.8006580000 
628.40 	 224.9495000 	 2.421200 	 -0.2331225000 	 -2.7980740000 
628.60 	 224.9447000 	 2.421225 	 -0.2370262000 	 -2.8016850000 
628.80 	 224.9400000 	 2.421275 	 -0.2326743000 	 -2.7979310000 
629.00 	 224.9400000 	 2.421350 	 -0.2359613000 	 -2.8004420000 
629.20 	 224.9400000 	 2.421400 	 -0.2344958000 	 -2.7999020000 
629.40 	 224.9400000 	 2.421450 	 -0.2335262000 	 -2.7983570000 
629.60 	 224.9400000 	 2.421500 	 -0.2367528000 	 -2.8017040000 
629.80 	 224.9400000 	 2.421550 	 -0.2324677000 	 -2.7979440000 
630.00 	 224.9400000 	 2.421600 	 -0.2364667000 	 -2.8011580000 
630.20 	 224.9368000 	 2.421650 	 -0.2340667000 	 -2.7995400000 
630.40 	 224.9368000 	 2.421725 	 -0.2342701000 	 -2.7988500000 
630.60 	 224.9368000 	 2.421750 	 -0.2366257000 	 -2.8016380000 
630.80 	 224.9400000 	 2.421800 	 -0.2325948000 	 -2.7977590000 
631.00 	 224.9463000 	 2.421850 	 -0.2367242000 	 -2.8012940000 
631.20 	 224.9559000 	 2.421900 	 -0.2338346000 	 -2.7992980000 
631.40 	 224.9670000 	 2.421950 	 -0.2345562000 	 -2.7991390000 
631.60 	 224.9765000 	 2.421975 	 -0.2368037000 	 -2.8015870000 
631.80 	 224.9877000 	 2.422000 	 -0.2330844000 	 -2.7979150000 
632.00 	 224.9956000 	 2.421975 	 -0.2382056000 	 -2.8015490000 
632.20 	 225.0036000 	 2.421975 	 -0.2346547000 	 -2.7986080000 
632.40 	 225.0115000 	 2.421975 	 -0.2369149000 	 -2.8001950000 
632.60 	 225.0147000 	 2.421975 	 -0.2366066000 	 -2.8007060000 
632.80 	 225.0163000 	 2.421975 	 -0.2345975000 	 -2.7980420000 
633.00 	 225.0179000 	 2.421975 	 -0.2385139000 	 -2.8020060000 
633.20 	 225.0147000 	 2.421975 	 -0.2341493000 	 -2.7982710000 
633.40 	 225.0067000 	 2.421975 	 -0.2374903000 	 -2.8008020000 
633.60 	 225.0036000 	 2.421975 	 -0.2361933000 	 -2.8001660000 
633.80 	 224.9940000 	 2.421975 	 -0.2350585000 	 -2.7986050000 
634.00 	 224.9877000 	 2.421975 	 -0.2380021000 	 -2.8017200000 
634.20 	 224.9797000 	 2.421975 	 -0.2338918000 	 -2.7978260000 
634.40 	 224.9797000 	 2.421975 	 -0.2380912000 	 -2.8013290000 
634.60 	 224.9781000 	 2.421975 	 -0.2353446000 	 -2.7994410000 
634.80 	 224.9797000 	 2.422000 	 -0.2350521000 	 -2.7984050000 
635.00 	 224.9797000 	 2.422025 	 -0.2374077000 	 -2.8010080000 
635.20 	 224.9797000 	 2.422050 	 -0.2336979000 	 -2.7974860000 
635.40 	 224.9797000 	 2.422075 	 -0.2380562000 	 -2.8012370000 
635.60 	 224.9765000 	 2.422075 	 -0.2345816000 	 -2.7987860000 
635.80 	 224.9749000 	 2.422100 	 -0.2353795000 	 -2.7994850000 
636.00 	 224.9749000 	 2.422125 	 -0.2363205000 	 -2.8013480000 
636.20 	 224.9749000 	 2.422150 	 -0.2332179000 	 -2.7977750000 
636.40 	 224.9749000 	 2.422175 	 -0.2375348000 	 -2.8018730000 
636.60 	 224.9749000 	 2.422200 	 -0.2334150000 	 -2.7984550000 
636.80 	 224.9749000 	 2.422200 	 -0.2371184000 	 -2.8005600000 
637.00 	 224.9749000 	 2.422225 	 -0.2364667000 	 -2.8009350000 
637.20 	 224.9749000 	 2.422250 	 -0.2349663000 	 -2.7986810000 
637.40 	 224.9781000 	 2.422275 	 -0.2385267000 	 -2.8022770000 
637.60 	 224.9797000 	 2.422275 	 -0.2342542000 	 -2.7984300000 
637.80 	 224.9829000 	 2.422300 	 -0.2380371000 	 -2.8005150000 
638.00 	 224.9877000 	 2.422325 	 -0.2359708000 	 -2.7994320000 
638.20 	 224.9908000 	 2.422350 	 -0.2357388000 	 -2.7983160000 
638.40 	 224.9908000 	 2.422325 	 -0.2380880000 	 -2.8010180000 
638.60 	 224.9956000 	 2.422325 	 -0.2340762000 	 -2.7973050000 
638.80 	 224.9956000 	 2.422325 	 -0.2385871000 	 -2.8009570000 
639.00 	 224.9988000 	 2.422325 	 -0.2353573000 	 -2.7986720000 
639.20 	 225.0020000 	 2.422325 	 -0.2366670000 	 -2.7990910000 
639.40 	 224.9988000 	 2.422325 	 -0.2374427000 	 -2.8010750000 
639.60 	 224.9988000 	 2.422325 	 -0.2345498000 	 -2.7978990000 
639.80 	 224.9988000 	 2.422325 	 -0.2387905000 	 -2.8019050000 
640.00 	 224.9988000 	 2.422325 	 -0.2347247000 	 -2.7987450000 
640.20 	 224.9988000 	 2.422325 	 -0.2374935000 	 -2.8003820000 
640.40 	 224.9988000 	 2.422325 	 -0.2367846000 	 -2.8006200000 
640.60 	 224.9988000 	 2.422325 	 -0.2349790000 	 -2.7982780000 
640.80 	 224.9988000 	 2.422325 	 -0.2387047000 	 -2.8020290000 
641.00 	 224.9988000 	 2.422325 	 -0.2343178000 	 -2.7982840000 
641.20 	 224.9988000 	 2.422325 	 -0.2377701000 	 -2.8007570000 
641.40 	 224.9988000 	 2.422325 	 -0.2364127000 	 -2.8003380000 
641.60 	 224.9956000 	 2.422325 	 -0.2355321000 	 -2.7987290000 
641.80 	 224.9956000 	 2.422325 	 -0.2385139000 	 -2.8020130000 
642.00 	 224.9956000 	 2.422325 	 -0.2343369000 	 -2.7980640000 
642.20 	 224.9956000 	 2.422325 	 -0.2379576000 	 -2.8009190000 
642.40 	 224.9908000 	 2.422325 	 -0.2360916000 	 -2.8001880000 
642.60 	 224.9908000 	 2.422325 	 -0.2355448000 	 -2.7988880000 
642.80 	 224.9877000 	 2.422325 	 -0.2383931000 	 -2.8018980000 
643.00 	 224.9877000 	 2.422325 	 -0.2343114000 	 -2.7979370000 
643.20 	 224.9829000 	 2.422350 	 -0.2389018000 	 -2.8019400000 
643.40 	 224.9829000 	 2.422375 	 -0.2359867000 	 -2.7999660000 
643.60 	 224.9797000 	 2.422400 	 -0.2367655000 	 -2.7999720000 
643.80 	 224.9749000 	 2.422400 	 -0.2379831000 	 -2.8009570000 
644.00 	 224.9734000 	 2.422400 	 -0.2341779000 	 -2.7973490000 
644.20 	 224.9670000 	 2.422425 	 -0.2385044000 	 -2.8015230000 
644.40 	 224.9638000 	 2.422450 	 -0.2349599000 	 -2.7988310000 
644.60 	 224.9638000 	 2.422500 	 -0.2366861000 	 -2.7996600000 
644.80 	 224.9638000 	 2.422525 	 -0.2374427000 	 -2.8011830000 
645.00 	 224.9670000 	 2.422550 	 -0.2345530000 	 -2.7979950000 
645.20 	 224.9718000 	 2.422575 	 -0.2385743000 	 -2.8017680000 
645.40 	 224.9749000 	 2.422600 	 -0.2345181000 	 -2.7987380000 
645.60 	 224.9797000 	 2.422625 	 -0.2367051000 	 -2.7999150000 
645.80 	 224.9829000 	 2.422650 	 -0.2369149000 	 -2.8010720000 
646.00 	 224.9877000 	 2.422650 	 -0.2355448000 	 -2.7973620000 
646.20 	 224.9908000 	 2.422650 	 -0.2382596000 	 -2.8013960000 
646.40 	 224.9908000 	 2.422700 	 -0.2340857000 	 -2.7978830000 
646.60 	 224.9956000 	 2.422675 	 -0.2368577000 	 -2.7999180000 
646.80 	 224.9988000 	 2.422675 	 -0.2314917000 	 -2.8000860000 
647.00 	 224.9988000 	 2.422675 	 -0.2297179000 	 -2.7978900000 
647.20 	 224.9988000 	 2.422675 	 -0.2331511000 	 -2.8013550000 
647.40 	 224.9988000 	 2.422675 	 -0.2286339000 	 -2.7975970000 
647.60 	 225.0036000 	 2.422675 	 -0.2324931000 	 -2.8005570000 
647.80 	 225.0036000 	 2.422675 	 -0.2303569000 	 -2.7993680000 
648.00 	 225.0067000 	 2.422675 	 -0.2301407000 	 -2.7984710000 
648.20 	 225.0115000 	 2.422675 	 -0.2327760000 	 -2.8013230000 
648.40 	 225.0115000 	 2.422675 	 -0.2286816000 	 -2.7975150000 
648.60 	 225.0115000 	 2.422675 	 -0.2328014000 	 -2.8007890000 
648.80 	 225.0115000 	 2.422675 	 -0.2297052000 	 -2.7989130000 
649.00 	 225.0067000 	 2.422675 	 -0.2307383000 	 -2.7989070000 
649.20 	 225.0036000 	 2.422675 	 -0.2323818000 	 -2.8011040000 
649.40 	 225.0036000 	 2.422675 	 -0.2288469000 	 -2.7974410000 
649.60 	 224.9988000 	 2.422675 	 -0.2331257000 	 -2.8011700000 
649.80 	 224.9988000 	 2.422675 	 -0.2295748000 	 -2.7989320000 
650.00 	 224.9988000 	 2.422675 	 -0.2311325000 	 -2.7992120000 
650.20 	 224.9988000 	 2.422675 	 -0.2318668000 	 -2.8007000000 
650.40 	 224.9988000 	 2.422675 	 -0.2289740000 	 -2.7976290000 
650.60 	 225.0036000 	 2.422675 	 -0.2331257000 	 -2.8014760000 
650.80 	 225.0036000 	 2.422675 	 -0.2288914000 	 -2.7980450000 
651.00 	 225.0036000 	 2.422675 	 -0.2317492000 	 -2.7998100000 
651.20 	 224.9988000 	 2.422675 	 -0.2313519000 	 -2.8003180000 
651.40 	 224.9988000 	 2.422675 	 -0.2294350000 	 -2.7978100000 
651.60 	 224.9956000 	 2.422675 	 -0.2331575000 	 -2.8015140000 
651.80 	 224.9908000 	 2.422675 	 -0.2288564000 	 -2.7978450000 
652.00 	 224.9908000 	 2.422675 	 -0.2321561000 	 -2.8001180000 
652.20 	 224.9908000 	 2.422675 	 -0.2308973000 	 -2.8000000000 
652.40 	 224.9877000 	 2.422675 	 -0.2295780000 	 -2.7978990000 
652.60 	 224.9908000 	 2.422675 	 -0.2328904000 	 -2.8013870000 
652.80 	 224.9908000 	 2.422675 	 -0.2287610000 	 -2.7975690000 
653.00 	 224.9956000 	 2.422675 	 -0.2323914000 	 -2.8007630000 
653.20 	 224.9956000 	 2.422675 	 -0.2302138000 	 -2.7992760000 
653.40 	 224.9940000 	 2.422675 	 -0.2305476000 	 -2.7985860000 
653.60 	 224.9908000 	 2.422675 	 -0.2324708000 	 -2.8012590000 
653.80 	 224.9829000 	 2.422675 	 -0.2285735000 	 -2.7974380000 
654.00 	 224.9781000 	 2.422675 	 -0.2327697000 	 -2.8010340000 
654.20 	 224.9718000 	 2.422675 	 -0.2294763000 	 -2.7987260000 
654.40 	 224.9670000 	 2.422700 	 -0.2315903000 	 -2.7989740000 
654.60 	 224.9670000 	 2.422700 	 -0.2333164000 	 -2.8008750000 
654.80 	 224.9670000 	 2.422750 	 -0.2303664000 	 -2.7975050000 
655.00 	 224.9718000 	 2.422775 	 -0.2346007000 	 -2.8013480000 
655.20 	 224.9734000 	 2.422825 	 -0.2305635000 	 -2.7982520000 
655.40 	 224.9797000 	 2.422850 	 -0.2334817000 	 -2.7998540000 
655.60 	 224.9797000 	 2.422850 	 -0.2358023000 	 -2.8013230000 
655.80 	 224.9797000 	 2.422850 	 -0.2340762000 	 -2.7988530000 
656.00 	 224.9797000 	 2.422900 	 -0.2376016000 	 -2.8025820000 
656.20 	 224.9797000 	 2.422900 	 -0.2334340000 	 -2.7988460000 
656.40 	 224.9797000 	 2.422950 	 -0.2369944000 	 -2.8015580000 
656.60 	 224.9829000 	 2.422950 	 -0.2336725000 	 -2.7998420000 
656.80 	 224.9877000 	 2.422950 	 -0.2304045000 	 -2.7985860000 
657.00 	 224.9956000 	 2.422975 	 -0.2327315000 	 -2.8017780000 
657.20 	 224.9956000 	 2.423000 	 -0.2306588000 	 -2.7976580000 
657.40 	 225.0036000 	 2.422975 	 -0.2385648000 	 -2.8013770000 
657.60 	 225.0036000 	 2.422975 	 -0.2358913000 	 -2.7994120000 
657.80 	 225.0131000 	 2.422975 	 -0.2363396000 	 -2.7991200000 
658.00 	 225.0179000 	 2.422975 	 -0.2383391000 	 -2.8014760000 
658.20 	 225.0258000 	 2.422975 	 -0.2346833000 	 -2.7979790000 
658.40 	 225.0306000 	 2.422975 	 -0.2390416000 	 -2.8017900000 
658.60 	 225.0338000 	 2.422975 	 -0.2354813000 	 -2.7990120000 
658.80 	 225.0338000 	 2.422975 	 -0.2368132000 	 -2.7994980000 
659.00 	 225.0306000 	 2.422950 	 -0.2381484000 	 -2.8014500000 
659.20 	 225.0258000 	 2.422925 	 -0.2348550000 	 -2.7979690000 
659.40 	 225.0226000 	 2.422900 	 -0.2391561000 	 -2.8018380000 
659.60 	 225.0179000 	 2.422875 	 -0.2352874000 	 -2.7988780000 
659.80 	 225.0147000 	 2.422875 	 -0.2375062000 	 -2.7999690000 
660.00 	 225.0115000 	 2.422875 	 -0.2378368000 	 -2.8012400000 
660.20 	 225.0115000 	 2.422875 	 -0.2349218000 	 -2.7980930000 
660.40 	 225.0083000 	 2.422850 	 -0.2390989000 	 -2.8019680000 
660.60 	 225.0067000 	 2.422825 	 -0.2349408000 	 -2.7985890000 
660.80 	 225.0036000 	 2.422825 	 -0.2376334000 	 -2.8001790000 
661.00 	 225.0036000 	 2.422800 	 -0.2375889000 	 -2.8008750000 
661.20 	 225.0004000 	 2.422825 	 -0.2352015000 	 -2.7982780000 
661.40 	 224.9956000 	 2.422825 	 -0.2391815000 	 -2.8030590000 
661.60 	 224.9908000 	 2.422825 	 -0.2350299000 	 -2.7997080000 
661.80 	 224.9861000 	 2.422825 	 -0.2378209000 	 -2.8015140000 
662.00 	 224.9829000 	 2.422825 	 -0.2372678000 	 -2.8018030000 
662.20 	 224.9813000 	 2.422825 	 -0.2353986000 	 -2.7993080000 
662.40 	 224.9797000 	 2.422825 	 -0.2389018000 	 -2.8030140000 
662.60 	 224.9749000 	 2.422825 	 -0.2347978000 	 -2.7993650000 
662.80 	 224.9749000 	 2.422825 	 -0.2383804000 	 -2.8020130000 
663.00 	 224.9718000 	 2.422825 	 -0.2365780000 	 -2.8011800000 
663.20 	 224.9670000 	 2.422850 	 -0.2360916000 	 -2.8000230000 
663.40 	 224.9638000 	 2.422875 	 -0.2387778000 	 -2.8029760000 
663.60 	 224.9638000 	 2.422925 	 -0.2345943000 	 -2.7990720000 
663.80 	 224.9591000 	 2.422950 	 -0.2389272000 	 -2.8025150000 
664.00 	 224.9591000 	 2.423000 	 -0.2359136000 	 -2.8005860000 
664.20 	 224.9591000 	 2.423025 	 -0.2363904000 	 -2.8003720000 
664.40 	 224.9591000 	 2.423075 	 -0.2385044000 	 -2.8028110000 
664.60 	 224.9638000 	 2.423100 	 -0.2347024000 	 -2.7991990000 
664.80 	 224.9638000 	 2.423150 	 -0.2389812000 	 -2.8028010000 
665.00 	 224.9670000 	 2.423175 	 -0.2355258000 	 -2.8002770000 
665.20 	 224.9718000 	 2.423200 	 -0.2375062000 	 -2.8011200000 
665.40 	 224.9718000 	 2.423250 	 -0.2382469000 	 -2.8025820000 
665.60 	 224.9749000 	 2.423250 	 -0.2349567000 	 -2.7993330000 
665.80 	 224.9797000 	 2.423250 	 -0.2390353000 	 -2.8033030000 
666.00 	 224.9829000 	 2.423300 	 -0.2350013000 	 -2.7999310000 
666.20 	 224.9893000 	 2.423275 	 -0.2371852000 	 -2.8017360000 
666.40 	 224.9940000 	 2.423275 	 -0.2369595000 	 -2.8024070000 
666.60 	 224.9988000 	 2.423275 	 -0.2351983000 	 -2.7998990000 
666.80 	 225.0052000 	 2.423275 	 -0.2391370000 	 -2.8036660000 
667.00 	 225.0115000 	 2.423275 	 -0.2346579000 	 -2.7998800000 
667.20 	 225.0147000 	 2.423275 	 -0.2380276000 	 -2.8021340000 
667.40 	 225.0147000 	 2.423275 	 -0.2373282000 	 -2.8022960000 
667.60 	 225.0115000 	 2.423275 	 -0.2354654000 	 -2.7998670000 
667.80 	 225.0067000 	 2.423275 	 -0.2389749000 	 -2.8037360000 
668.00 	 225.0052000 	 2.423275 	 -0.2346261000 	 -2.7997650000 
668.20 	 225.0036000 	 2.423275 	 -0.2383582000 	 -2.8023620000 
668.40 	 224.9988000 	 2.423275 	 -0.2365494000 	 -2.8016880000 
668.60 	 224.9988000 	 2.423275 	 -0.2358087000 	 -2.8004300000 
668.80 	 224.9972000 	 2.423275 	 -0.2387142000 	 -2.8034210000 
669.00 	 224.9956000 	 2.423275 	 -0.2347819000 	 -2.7995360000 
669.20 	 224.9908000 	 2.423275 	 -0.2387937000 	 -2.8030360000 
669.40 	 224.9908000 	 2.423275 	 -0.2358723000 	 -2.8009130000 
669.60 	 224.9877000 	 2.423275 	 -0.2368037000 	 -2.8011350000 
669.80 	 224.9877000 	 2.423275 	 -0.2382215000 	 -2.8031320000 
670.00 	 224.9908000 	 2.423275 	 -0.2348518000 	 -2.7994730000 
670.20 	 224.9908000 	 2.423275 	 -0.2390639000 	 -2.8034180000 
670.40 	 224.9956000 	 2.423275 	 -0.2354813000 	 -2.8006300000 
670.60 	 224.9956000 	 2.423275 	 -0.2373250000 	 -2.8014660000 
670.80 	 224.9908000 	 2.423275 	 -0.2379322000 	 -2.8027790000 
671.00 	 224.9877000 	 2.423275 	 -0.2350871000 	 -2.7996130000 
671.20 	 224.9813000 	 2.423275 	 -0.2392006000 	 -2.8036720000 
671.40 	 224.9749000 	 2.423300 	 -0.2350839000 	 -2.8001050000 
671.60 	 224.9718000 	 2.423300 	 -0.2376048000 	 -2.8015580000 
671.80 	 224.9718000 	 2.423325 	 -0.2376111000 	 -2.8023590000 
672.00 	 224.9718000 	 2.423350 	 -0.2355289000 	 -2.7998130000 
672.20 	 224.9718000 	 2.423375 	 -0.2394009000 	 -2.8035320000 
672.40 	 224.9670000 	 2.423400 	 -0.2348169000 	 -2.7999270000 
672.60 	 224.9718000 	 2.423400 	 -0.2382310000 	 -2.8026200000 
672.80 	 224.9670000 	 2.423450 	 -0.2365875000 	 -2.8018380000 
673.00 	 224.9670000 	 2.423475 	 -0.2358214000 	 -2.8001430000 
673.20 	 224.9686000 	 2.423500 	 -0.2391148000 	 -2.8036880000 
673.40 	 224.9718000 	 2.423525 	 -0.2347660000 	 -2.7997050000 
673.60 	 224.9781000 	 2.423550 	 -0.2385616000 	 -2.8027250000 
673.80 	 224.9829000 	 2.423550 	 -0.2367020000 	 -2.8016500000 
674.00 	 224.9893000 	 2.423600 	 -0.2358818000 	 -2.8003630000 
674.20 	 224.9956000 	 2.423575 	 -0.2352937000 	 -2.8035420000 
674.40 	 224.9988000 	 2.423575 	 -0.2308464000 	 -2.7995010000 
674.60 	 224.9988000 	 2.423575 	 -0.2346738000 	 -2.8027090000 
674.80 	 224.9988000 	 2.423575 	 -0.2324708000 	 -2.8013420000 
675.00 	 224.9988000 	 2.423575 	 -0.2325249000 	 -2.8006360000 
675.20 	 224.9988000 	 2.423575 	 -0.2342510000 	 -2.8031600000 
675.40 	 224.9988000 	 2.423575 	 -0.2305317000 	 -2.7994980000 
675.60 	 225.0036000 	 2.423575 	 -0.2349345000 	 -2.8031410000 
675.80 	 225.0036000 	 2.423575 	 -0.2318033000 	 -2.8010750000 
676.00 	 225.0036000 	 2.423575 	 -0.2322292000 	 -2.8005920000 
676.20 	 225.0036000 	 2.423575 	 -0.2341080000 	 -2.8032080000 
676.40 	 225.0052000 	 2.423575 	 -0.2307256000 	 -2.7994760000 
676.60 	 225.0052000 	 2.423575 	 -0.2348932000 	 -2.8031510000 
676.80 	 225.0036000 	 2.423575 	 -0.2312279000 	 -2.8008330000 
677.00 	 225.0067000 	 2.423575 	 -0.2326139000 	 -2.8012370000 
677.20 	 225.0067000 	 2.423575 	 -0.2334277000 	 -2.8028960000 
677.40 	 225.0067000 	 2.423575 	 -0.2304268000 	 -2.7997180000 
677.60 	 225.0067000 	 2.423575 	 -0.2345085000 	 -2.8034970000 
677.80 	 225.0067000 	 2.423575 	 -0.2303537000 	 -2.8001470000 
678.00 	 225.0067000 	 2.423575 	 -0.2330112000 	 -2.8018090000 
678.20 	 225.0067000 	 2.423575 	 -0.2321307000 	 -2.8025820000 
678.40 	 225.0036000 	 2.423575 	 -0.2295876000 	 -2.7995490000 
678.60 	 225.0036000 	 2.423575 	 -0.2336629000 	 -2.8035390000 
678.80 	 224.9988000 	 2.423575 	 -0.2293332000 	 -2.8000710000 
679.00 	 224.9972000 	 2.423575 	 -0.2320766000 	 -2.8017870000 
679.20 	 224.9956000 	 2.423575 	 -0.2313582000 	 -2.8021430000 
679.40 	 224.9956000 	 2.423575 	 -0.2299277000 	 -2.7999370000 
679.60 	 224.9908000 	 2.423575 	 -0.2334213000 	 -2.8035420000 
679.80 	 224.9908000 	 2.423575 	 -0.2291679000 	 -2.7998000000 
680.00 	 224.9908000 	 2.423575 	 -0.2329159000 	 -2.8025660000 
680.20 	 224.9877000 	 2.423575 	 -0.2312279000 	 -2.8018540000 
680.40 	 224.9877000 	 2.423575 	 -0.2305317000 	 -2.8003820000 
680.60 	 224.9829000 	 2.423600 	 -0.2331352000 	 -2.8034400000 
680.80 	 224.9813000 	 2.423600 	 -0.2292093000 	 -2.8000580000 
681.00 	 224.9749000 	 2.423625 	 -0.2333260000 	 -2.8032490000 
681.20 	 224.9749000 	 2.423650 	 -0.2305412000 	 -2.8018860000 
681.40 	 224.9718000 	 2.423650 	 -0.2308559000 	 -2.8011320000 
681.60 	 224.9670000 	 2.423675 	 -0.2328587000 	 -2.8036720000 
681.80 	 224.9638000 	 2.423700 	 -0.2292315000 	 -2.7999150000 
682.00 	 224.9591000 	 2.423750 	 -0.2335167000 	 -2.8036470000 
682.20 	 224.9591000 	 2.423775 	 -0.2299118000 	 -2.8011000000 
682.40 	 224.9591000 	 2.423825 	 -0.2316729000 	 -2.8018190000 
682.60 	 224.9638000 	 2.423850 	 -0.2323468000 	 -2.8032650000 
682.80 	 224.9702000 	 2.423900 	 -0.2296352000 	 -2.8002010000 
683.00 	 224.9797000 	 2.423925 	 -0.2335866000 	 -2.8040500000 
683.20 	 224.9861000 	 2.423950 	 -0.2294890000 	 -2.8007220000 
683.40 	 224.9956000 	 2.423925 	 -0.2321847000 	 -2.8023240000 
683.60 	 225.0036000 	 2.423925 	 -0.2318541000 	 -2.8027820000 
683.80 	 225.0036000 	 2.423925 	 -0.2300262000 	 -2.8002580000 
684.00 	 225.0036000 	 2.423925 	 -0.2335167000 	 -2.8037450000 
684.20 	 224.9988000 	 2.423925 	 -0.2292061000 	 -2.8001430000 
684.40 	 224.9972000 	 2.423925 	 -0.2326838000 	 -2.8027370000 
684.60 	 224.9956000 	 2.423925 	 -0.2311961000 	 -2.8025980000 
684.80 	 224.9908000 	 2.423925 	 -0.2300199000 	 -2.8005760000 
685.00 	 224.9908000 	 2.423925 	 -0.2334054000 	 -2.8039170000 
685.20 	 224.9908000 	 2.423925 	 -0.2290916000 	 -2.8002960000 
685.40 	 224.9877000 	 2.423925 	 -0.2327220000 	 -2.8029350000 
685.60 	 224.9829000 	 2.423950 	 -0.2312152000 	 -2.8018830000 
685.80 	 224.9797000 	 2.423975 	 -0.2303664000 	 -2.8001430000 
686.00 	 224.9749000 	 2.424000 	 -0.2332242000 	 -2.8034750000 
686.20 	 224.9718000 	 2.424000 	 -0.2292315000 	 -2.7996250000 
686.40 	 224.9749000 	 2.424025 	 -0.2330589000 	 -2.8025880000 
686.60 	 224.9749000 	 2.424050 	 -0.2305857000 	 -2.8013550000 
686.80 	 224.9797000 	 2.424050 	 -0.2308083000 	 -2.8005220000 
687.00 	 224.9829000 	 2.424100 	 -0.2329604000 	 -2.8033000000 
687.20 	 224.9829000 	 2.424100 	 -0.2300803000 	 -2.7995490000 
687.40 	 224.9829000 	 2.424100 	 -0.2391243000 	 -2.8036560000 
687.60 	 224.9877000 	 2.424125 	 -0.2358278000 	 -2.8013930000 
687.80 	 224.9877000 	 2.424150 	 -0.2370580000 	 -2.8017930000 
688.00 	 224.9877000 	 2.424125 	 -0.2336280000 	 -2.8030520000 
688.20 	 224.9877000 	 2.424125 	 -0.2298768000 	 -2.7999020000 
688.40 	 224.9877000 	 2.424150 	 -0.2368800000 	 -2.8043560000 
688.60 	 224.9877000 	 2.424175 	 -0.2326012000 	 -2.8008170000 
688.80 	 224.9877000 	 2.424175 	 -0.2358246000 	 -2.8030330000 
689.00 	 224.9877000 	 2.424175 	 -0.2373568000 	 -2.8022070000 
689.20 	 224.9908000 	 2.424175 	 -0.2360884000 	 -2.8003720000 
689.40 	 224.9908000 	 2.424175 	 -0.2393405000 	 -2.8039330000 
689.60 	 224.9956000 	 2.424175 	 -0.2350744000 	 -2.7999850000 
689.80 	 224.9988000 	 2.424175 	 -0.2390067000 	 -2.8028580000 
690.00 	 225.0036000 	 2.424175 	 -0.2366861000 	 -2.8017590000 
690.20 	 225.0052000 	 2.424175 	 -0.2365462000 	 -2.8006650000 
690.40 	 225.0067000 	 2.424175 	 -0.2395153000 	 -2.8038180000 
690.60 	 225.0067000 	 2.424175 	 -0.2351189000 	 -2.7998230000 
690.80 	 225.0067000 	 2.424175 	 -0.2392514000 	 -2.8030750000 
691.00 	 225.0004000 	 2.424175 	 -0.2367973000 	 -2.8017430000 
691.20 	 224.9956000 	 2.424175 	 -0.2368705000 	 -2.8009380000 
691.40 	 224.9908000 	 2.424175 	 -0.2390162000 	 -2.8035320000 
691.60 	 224.9877000 	 2.424175 	 -0.2352047000 	 -2.7997240000 
691.80 	 224.9877000 	 2.424200 	 -0.2395153000 	 -2.8037990000 
692.00 	 224.9877000 	 2.424200 	 -0.2357578000 	 -2.8007030000 
692.20 	 224.9877000 	 2.424225 	 -0.2378623000 	 -2.8016880000 
692.40 	 224.9877000 	 2.424225 	 -0.2380943000 	 -2.8029790000 
692.60 	 224.9908000 	 2.424225 	 -0.2324454000 	 -2.7995520000 
692.80 	 224.9877000 	 2.424225 	 -0.2366797000 	 -2.8036210000 
693.00 	 224.9813000 	 2.424250 	 -0.2323468000 	 -2.8001950000 
693.20 	 224.9797000 	 2.424250 	 -0.2342319000 	 -2.8021500000 
693.40 	 224.9749000 	 2.424275 	 -0.2338918000 	 -2.8026770000 
693.60 	 224.9749000 	 2.424300 	 -0.2321466000 	 -2.8000130000 
693.80 	 224.9781000 	 2.424325 	 -0.2362029000 	 -2.8039170000 
694.00 	 224.9797000 	 2.424350 	 -0.2317778000 	 -2.8000740000 
694.20 	 224.9797000 	 2.424350 	 -0.2338855000 	 -2.8030330000 
694.40 	 224.9797000 	 2.424375 	 -0.2319845000 	 -2.8020290000 
694.60 	 224.9797000 	 2.424400 	 -0.2315553000 	 -2.8006680000 
694.80 	 224.9797000 	 2.424425 	 -0.2341906000 	 -2.8036280000 
695.00 	 224.9749000 	 2.424450 	 -0.2302106000 	 -2.7999940000 
695.20 	 224.9749000 	 2.424450 	 -0.2340698000 	 -2.8032110000 
695.40 	 224.9797000 	 2.424475 	 -0.2310149000 	 -2.8012850000 
695.60 	 224.9829000 	 2.424500 	 -0.2323310000 	 -2.8013040000 
695.80 	 224.9877000 	 2.424525 	 -0.2335866000 	 -2.8035230000 
696.00 	 224.9924000 	 2.424525 	 -0.2299309000 	 -2.8000710000 
696.20 	 224.9956000 	 2.424525 	 -0.2340794000 	 -2.8040150000 
696.40 	 224.9988000 	 2.424525 	 -0.2304045000 	 -2.8010400000 
696.60 	 224.9956000 	 2.424525 	 -0.2327379000 	 -2.8023720000 
696.80 	 224.9988000 	 2.424525 	 -0.2325344000 	 -2.8031350000 
697.00 	 224.9956000 	 2.424525 	 -0.2304268000 	 -2.8003530000 
697.20 	 224.9956000 	 2.424525 	 -0.2342351000 	 -2.8040540000 
697.40 	 224.9956000 	 2.424525 	 -0.2301534000 	 -2.8004810000 
697.60 	 224.9988000 	 2.424525 	 -0.2336025000 	 -2.8028550000 
697.80 	 225.0004000 	 2.424525 	 -0.2323341000 	 -2.8026960000 
698.00 	 225.0036000 	 2.424525 	 -0.2306048000 	 -2.8005310000 
698.20 	 225.0067000 	 2.424525 	 -0.2343845000 	 -2.8042030000 
698.40 	 225.0099000 	 2.424525 	 -0.2301820000 	 -2.8004460000 
698.60 	 225.0115000 	 2.424525 	 -0.2338409000 	 -2.8029540000 
698.80 	 225.0115000 	 2.424525 	 -0.2321625000 	 -2.8024170000 
699.00 	 225.0115000 	 2.424525 	 -0.2311230000 	 -2.8005150000 
699.20 	 225.0067000 	 2.424525 	 -0.2342065000 	 -2.8040120000 
699.40 	 225.0067000 	 2.424525 	 -0.2300994000 	 -2.8003380000 
699.60 	 225.0067000 	 2.424525 	 -0.2339490000 	 -2.8030840000 
699.80 	 225.0036000 	 2.424525 	 -0.2319558000 	 -2.8022990000 
700.00 	 225.0036000 	 2.424525 	 -0.2315585000 	 -2.8009410000 
700.20 	 224.9988000 	 2.424525 	 -0.2341016000 	 -2.8038850000 
700.40 	 224.9972000 	 2.424525 	 -0.2302583000 	 -2.8002640000 
700.60 	 224.9956000 	 2.424525 	 -0.2343750000 	 -2.8037100000 
700.80 	 224.9908000 	 2.424525 	 -0.2310530000 	 -2.8016000000 
701.00 	 224.9893000 	 2.424525 	 -0.2322451000 	 -2.8016500000 
701.20 	 224.9877000 	 2.424525 	 -0.2335358000 	 -2.8036790000 
701.40 	 224.9829000 	 2.424525 	 -0.2302551000 	 -2.8002900000 
701.60 	 224.9797000 	 2.424525 	 -0.2344322000 	 -2.8038120000 
701.80 	 224.9797000 	 2.424525 	 -0.2304967000 	 -2.8008940000 
702.00 	 224.9797000 	 2.424550 	 -0.2329953000 	 -2.8021720000 
702.20 	 224.9797000 	 2.424550 	 -0.2329540000 	 -2.8029350000 
702.40 	 224.9797000 	 2.424575 	 -0.2303791000 	 -2.8001660000 
702.60 	 224.9749000 	 2.424600 	 -0.2342033000 	 -2.8039870000 
702.80 	 224.9718000 	 2.424625 	 -0.2299468000 	 -2.8003120000 
703.00 	 224.9670000 	 2.424650 	 -0.2347374000 	 -2.8029160000 
703.20 	 224.9638000 	 2.424650 	 -0.2320766000 	 -2.8023720000 
703.40 	 224.9591000 	 2.424700 	 -0.2310944000 	 -2.8005660000 
703.60 	 224.9591000 	 2.424750 	 -0.2344672000 	 -2.8039070000 
703.80 	 224.9559000 	 2.424775 	 -0.2300676000 	 -2.8002260000 
704.00 	 224.9559000 	 2.424825 	 -0.2339268000 	 -2.8031890000 
704.20 	 224.9591000 	 2.424850 	 -0.2314281000 	 -2.8018470000 
704.40 	 224.9622000 	 2.424900 	 -0.2318827000 	 -2.8011040000 
704.60 	 224.9638000 	 2.424925 	 -0.2338028000 	 -2.8036470000 
704.80 	 224.9670000 	 2.424975 	 -0.2300167000 	 -2.8000770000 
705.00 	 224.9718000 	 2.425000 	 -0.2341938000 	 -2.8033760000 
705.20 	 224.9765000 	 2.425000 	 -0.2308846000 	 -2.8015900000 
705.40 	 224.9797000 	 2.425050 	 -0.2319336000 	 -2.8014470000 
705.60 	 224.9877000 	 2.425050 	 -0.2342351000 	 -2.8035040000 
705.80 	 224.9877000 	 2.425050 	 -0.2306207000 	 -2.8002900000 
706.00 	 224.9908000 	 2.425100 	 -0.2346071000 	 -2.8042350000 
706.20 	 224.9956000 	 2.425075 	 -0.2318509000 	 -2.8009800000 
706.40 	 224.9988000 	 2.425075 	 -0.2358373000 	 -2.8022960000 
706.60 	 225.0036000 	 2.425075 	 -0.2355607000 	 -2.8030140000 
706.80 	 225.0036000 	 2.425075 	 -0.2336407000 	 -2.8004330000 
707.00 	 225.0067000 	 2.425075 	 -0.2371629000 	 -2.8039840000 
707.20 	 225.0067000 	 2.425075 	 -0.2328173000 	 -2.8003790000 
707.40 	 225.0036000 	 2.425075 	 -0.2361425000 	 -2.8029380000 
707.60 	 224.9972000 	 2.425075 	 -0.2342637000 	 -2.8021650000 
707.80 	 224.9908000 	 2.425075 	 -0.2337551000 	 -2.8008400000 
708.00 	 224.9829000 	 2.425075 	 -0.2367624000 	 -2.8038570000 
708.20 	 224.9749000 	 2.425075 	 -0.2325122000 	 -2.8002100000 
708.40 	 224.9718000 	 2.425100 	 -0.2362315000 	 -2.8031000000 
708.60 	 224.9718000 	 2.425125 	 -0.2338155000 	 -2.8020030000 
708.80 	 224.9718000 	 2.425150 	 -0.2339077000 	 -2.8012180000 
709.00 	 224.9718000 	 2.425175 	 -0.2359931000 	 -2.8037170000 
709.20 	 224.9749000 	 2.425200 	 -0.2322165000 	 -2.8002140000 
709.40 	 224.9749000 	 2.425200 	 -0.2348296000 	 -2.8037040000 
709.60 	 224.9749000 	 2.425225 	 -0.2318414000 	 -2.8017490000 
709.80 	 224.9781000 	 2.425250 	 -0.2327092000 	 -2.8014690000 
710.00 	 224.9797000 	 2.425275 	 -0.2343782000 	 -2.8038690000 
710.20 	 224.9829000 	 2.425275 	 -0.2309100000 	 -2.8003250000 
710.40 	 224.9829000 	 2.425300 	 -0.2386856000 	 -2.8040090000 
710.60 	 224.9829000 	 2.425300 	 -0.2366797000 	 -2.8012660000 
710.80 	 224.9829000 	 2.425325 	 -0.2379131000 	 -2.8016090000 
711.00 	 224.9829000 	 2.425325 	 -0.2393468000 	 -2.8038060000 
711.20 	 224.9829000 	 2.425325 	 -0.2347310000 	 -2.8004520000 
711.40 	 224.9877000 	 2.425325 	 -0.2390544000 	 -2.8043560000 
711.60 	 224.9893000 	 2.425350 	 -0.2358945000 	 -2.8011610000 
711.80 	 224.9924000 	 2.425375 	 -0.2386220000 	 -2.8026520000 
712.00 	 224.9924000 	 2.425400 	 -0.2381992000 	 -2.8030170000 
712.20 	 224.9956000 	 2.425375 	 -0.2367592000 	 -2.8004460000 
712.40 	 224.9988000 	 2.425375 	 -0.2407042000 	 -2.8043430000 
712.60 	 225.0036000 	 2.425375 	 -0.2364445000 	 -2.8005440000 
712.80 	 225.0067000 	 2.425375 	 -0.2398618000 	 -2.8030140000 
713.00 	 225.0052000 	 2.425375 	 -0.2384567000 	 -2.8026420000 
713.20 	 225.0052000 	 2.425375 	 -0.2373505000 	 -2.8007410000 
713.40 	 224.9988000 	 2.425375 	 -0.2405961000 	 -2.8042440000 
713.60 	 224.9956000 	 2.425375 	 -0.2361171000 	 -2.8003310000 
713.80 	 224.9908000 	 2.425375 	 -0.2403005000 	 -2.8035290000 
714.00 	 224.9877000 	 2.425375 	 -0.2379926000 	 -2.8021050000 
714.20 	 224.9877000 	 2.425375 	 -0.2377764000 	 -2.8012280000 
714.40 	 224.9877000 	 2.425375 	 -0.2403323000 	 -2.8041010000 
714.60 	 224.9877000 	 2.425375 	 -0.2362951000 	 -2.8002330000 
714.80 	 224.9845000 	 2.425400 	 -0.2403545000 	 -2.8038440000 
715.00 	 224.9829000 	 2.425425 	 -0.2375031000 	 -2.8017390000 
715.20 	 224.9829000 	 2.425425 	 -0.2382342000 	 -2.8017650000 
715.40 	 224.9797000 	 2.425425 	 -0.2395503000 	 -2.8038850000 
715.60 	 224.9829000 	 2.425450 	 -0.2363110000 	 -2.8003980000 
715.80 	 224.9813000 	 2.425475 	 -0.2407201000 	 -2.8042480000 
716.00 	 224.9797000 	 2.425500 	 -0.2370294000 	 -2.8012150000 
716.20 	 224.9829000 	 2.425500 	 -0.2395789000 	 -2.8024070000 
716.40 	 224.9797000 	 2.425500 	 -0.2395248000 	 -2.8033290000 
716.60 	 224.9797000 	 2.425550 	 -0.2372551000 	 -2.8005380000 
716.80 	 224.9797000 	 2.425550 	 -0.2409649000 	 -2.8043490000 
717.00 	 224.9797000 	 2.425575 	 -0.2365812000 	 -2.8006240000 
717.20 	 224.9797000 	 2.425600 	 -0.2402941000 	 -2.8032880000 
717.40 	 224.9829000 	 2.425600 	 -0.2385171000 	 -2.8026610000 
717.60 	 224.9829000 	 2.425650 	 -0.2377923000 	 -2.8011930000 
717.80 	 224.9877000 	 2.425625 	 -0.2391561000 	 -2.8043430000 
718.00 	 224.9908000 	 2.425625 	 -0.2347914000 	 -2.8003760000 
718.20 	 224.9956000 	 2.425625 	 -0.2388922000 	 -2.8039260000 
718.40 	 224.9988000 	 2.425625 	 -0.2359803000 	 -2.8020510000 
718.60 	 224.9988000 	 2.425625 	 -0.2364572000 	 -2.8017200000 
718.80 	 225.0036000 	 2.425625 	 -0.2384345000 	 -2.8041050000 
719.00 	 224.9988000 	 2.425625 	 -0.2347215000 	 -2.8004420000 
719.20 	 225.0067000 	 2.425625 	 -0.2390226000 	 -2.8042730000 
719.40 	 225.0115000 	 2.425625 	 -0.2354590000 	 -2.8014950000 
719.60 	 225.0147000 	 2.425625 	 -0.2374109000 	 -2.8021780000 
719.80 	 225.0147000 	 2.425625 	 -0.2378654000 	 -2.8036660000 
720.00 	 225.0147000 	 2.425625 	 -0.2347501000 	 -2.8004550000 
720.20 	 225.0147000 	 2.425625 	 -0.2390289000 	 -2.8044510000 
720.40 	 225.0115000 	 2.425625 	 -0.2348137000 	 -2.8010850000 
720.60 	 225.0115000 	 2.425625 	 -0.2374395000 	 -2.8027570000 
720.80 	 225.0115000 	 2.425625 	 -0.2373632000 	 -2.8034430000 
721.00 	 225.0067000 	 2.425625 	 -0.2351697000 	 -2.8005790000 
721.20 	 225.0067000 	 2.425625 	 -0.2391021000 	 -2.8045080000 
721.40 	 225.0036000 	 2.425625 	 -0.2349726000 	 -2.8008430000 
721.60 	 225.0036000 	 2.425625 	 -0.2377160000 	 -2.8029350000 
721.80 	 225.0036000 	 2.425625 	 -0.2368514000 	 -2.8029410000 
722.00 	 225.0067000 	 2.425625 	 -0.2357483000 	 -2.8010560000 
722.20 	 225.0115000 	 2.425625 	 -0.2387301000 	 -2.8043680000 
722.40 	 225.0115000 	 2.425625 	 -0.2346293000 	 -2.8006680000 
722.60 	 225.0115000 	 2.425625 	 -0.2384377000 	 -2.8036530000 
722.80 	 225.0052000 	 2.425625 	 -0.2358977000 	 -2.8021140000 
723.00 	 224.9972000 	 2.425625 	 -0.2362061000 	 -2.8017110000 
723.20 	 224.9908000 	 2.425625 	 -0.2381134000 	 -2.8041930000 
723.40 	 224.9829000 	 2.425625 	 -0.2344290000 	 -2.8003820000 
723.60 	 224.9829000 	 2.425625 	 -0.2387301000 	 -2.8042090000 
723.80 	 224.9797000 	 2.425625 	 -0.2353160000 	 -2.8016250000 
724.00 	 224.9797000 	 2.425625 	 -0.2366893000 	 -2.8021400000 
724.20 	 224.9829000 	 2.425625 	 -0.2376270000 	 -2.8039390000 
724.40 	 224.9829000 	 2.425625 	 -0.2346230000 	 -2.8005250000 
724.60 	 224.9829000 	 2.425625 	 -0.2389081000 	 -2.8042320000 
724.80 	 224.9797000 	 2.425625 	 -0.2348741000 	 -2.8012880000 
725.00 	 224.9781000 	 2.425650 	 -0.2389685000 	 -2.8025630000 
725.20 	 224.9718000 	 2.425675 	 -0.2396138000 	 -2.8039200000 
725.40 	 224.9670000 	 2.425700 	 -0.2369754000 	 -2.8008300000 
725.60 	 224.9638000 	 2.425725 	 -0.2411874000 	 -2.8047660000 
725.80 	 224.9638000 	 2.425750 	 -0.2368609000 	 -2.8013160000 
726.00 	 224.9606000 	 2.425775 	 -0.2397188000 	 -2.8031130000 
726.20 	 224.9638000 	 2.425825 	 -0.2393436000 	 -2.8035900000 
726.40 	 224.9638000 	 2.425850 	 -0.2372710000 	 -2.8009220000 
726.60 	 224.9670000 	 2.425875 	 -0.2410762000 	 -2.8048990000 
726.80 	 224.9670000 	 2.425900 	 -0.2367306000 	 -2.8010080000 
727.00 	 224.9718000 	 2.425925 	 -0.2399921000 	 -2.8036910000 
727.20 	 224.9749000 	 2.425950 	 -0.2389081000 	 -2.8032400000 
727.40 	 224.9797000 	 2.425975 	 -0.2373759000 	 -2.8013010000 
727.60 	 224.9845000 	 2.426000 	 -0.2410634000 	 -2.8047910000 
727.80 	 224.9908000 	 2.426000 	 -0.2368514000 	 -2.8008780000 
728.00 	 224.9972000 	 2.426025 	 -0.2405040000 	 -2.8034750000 
728.20 	 225.0036000 	 2.426050 	 -0.2391656000 	 -2.8031480000 
728.40 	 225.0083000 	 2.426025 	 -0.2380371000 	 -2.8018380000 
728.60 	 225.0147000 	 2.426025 	 -0.2413877000 	 -2.8052390000 
728.80 	 225.0179000 	 2.426025 	 -0.2369563000 	 -2.8014760000 
729.00 	 225.0226000 	 2.426025 	 -0.2408759000 	 -2.8046580000 
729.20 	 225.0258000 	 2.426025 	 -0.2383137000 	 -2.8030560000 
729.40 	 225.0258000 	 2.426025 	 -0.2384090000 	 -2.8022830000 
729.60 	 225.0258000 	 2.426025 	 -0.2408187000 	 -2.8051280000 
729.80 	 225.0179000 	 2.426025 	 -0.2369881000 	 -2.8014400000 
730.00 	 225.0147000 	 2.425975 	 -0.2413050000 	 -2.8050960000 
730.20 	 225.0115000 	 2.425975 	 -0.2379831000 	 -2.8024260000 
730.40 	 225.0115000 	 2.425975 	 -0.2394009000 	 -2.8031190000 
730.60 	 225.0115000 	 2.425975 	 -0.2399445000 	 -2.8042890000 
730.80 	 225.0115000 	 2.425925 	 -0.2374649000 	 -2.8014790000 
731.00 	 225.0147000 	 2.425925 	 -0.2413940000 	 -2.8054520000 
731.20 	 225.0147000 	 2.425925 	 -0.2372487000 	 -2.8015450000 
731.40 	 225.0147000 	 2.425925 	 -0.2404881000 	 -2.8042380000 
731.60 	 225.0147000 	 2.425900 	 -0.2390703000 	 -2.8035860000 
731.80 	 225.0147000 	 2.425875 	 -0.2380371000 	 -2.8019270000 
732.00 	 225.0147000 	 2.425875 	 -0.2411334000 	 -2.8053160000 
732.20 	 225.0115000 	 2.425850 	 -0.2369181000 	 -2.8013100000 
732.40 	 225.0115000 	 2.425875 	 -0.2407742000 	 -2.8043300000 
732.60 	 225.0115000 	 2.425875 	 -0.2383614000 	 -2.8050200000 
732.80 	 225.0067000 	 2.425850 	 -0.2385012000 	 -2.8042980000 
733.00 	 225.0052000 	 2.425825 	 -0.2408187000 	 -2.8070160000 
733.20 	 225.0036000 	 2.425825 	 -0.2369467000 	 -2.8032780000 
733.40 	 225.0004000 	 2.425825 	 -0.2411906000 	 -2.8069240000 
733.60 	 224.9988000 	 2.425825 	 -0.2378877000 	 -2.8045590000 
733.80 	 224.9988000 	 2.425825 	 -0.2392801000 	 -2.8048290000 
734.00 	 224.9956000 	 2.425825 	 -0.2402814000 	 -2.8064320000 
734.20 	 224.9956000 	 2.425825 	 -0.2371502000 	 -2.8033190000 
734.40 	 224.9877000 	 2.425825 	 -0.2414608000 	 -2.8070930000 
734.60 	 224.9877000 	 2.425825 	 -0.2373473000 	 -2.8037480000 
734.80 	 224.9829000 	 2.425825 	 -0.2399540000 	 -2.8056300000 
735.00 	 224.9797000 	 2.425825 	 -0.2396202000 	 -2.8059990000 
735.20 	 224.9797000 	 2.425825 	 -0.2376652000 	 -2.8035510000 
735.40 	 224.9797000 	 2.425825 	 -0.2413718000 	 -2.8073600000 
735.60 	 224.9797000 	 2.425825 	 -0.2368291000 	 -2.8033380000 
735.80 	 224.9749000 	 2.425825 	 -0.2407138000 	 -2.8062920000 
736.00 	 224.9749000 	 2.425875 	 -0.2387524000 	 -2.8052740000 
736.20 	 224.9718000 	 2.425875 	 -0.2382914000 	 -2.8040790000 
736.40 	 224.9670000 	 2.425900 	 -0.2411842000 	 -2.8071020000 
736.60 	 224.9638000 	 2.425950 	 -0.2369976000 	 -2.8033190000 
736.80 	 224.9591000 	 2.425975 	 -0.2409522000 	 -2.8066130000 
737.00 	 224.9591000 	 2.426000 	 -0.2384281000 	 -2.8049950000 
737.20 	 224.9591000 	 2.426050 	 -0.2386920000 	 -2.8043270000 
737.40 	 224.9591000 	 2.426100 	 -0.2409585000 	 -2.8071660000 
737.60 	 224.9591000 	 2.426125 	 -0.2368768000 	 -2.8032880000 
737.80 	 224.9638000 	 2.426175 	 -0.2411143000 	 -2.8068610000 
738.00 	 224.9638000 	 2.426200 	 -0.2380307000 	 -2.8044960000 
738.20 	 224.9638000 	 2.426225 	 -0.2391974000 	 -2.8047020000 
738.40 	 224.9638000 	 2.426250 	 -0.2404722000 	 -2.8066600000 
738.60 	 224.9670000 	 2.426300 	 -0.2371534000 	 -2.8033290000 
738.80 	 224.9718000 	 2.426325 	 -0.2413018000 	 -2.8071660000 
739.00 	 224.9749000 	 2.426350 	 -0.2374172000 	 -2.8040120000 
739.20 	 224.9813000 	 2.426375 	 -0.2397760000 	 -2.8053570000 
739.40 	 224.9877000 	 2.426400 	 -0.2398555000 	 -2.8061840000 
739.60 	 224.9908000 	 2.426375 	 -0.2374808000 	 -2.8033160000 
739.80 	 224.9956000 	 2.426375 	 -0.2413940000 	 -2.8071780000 
740.00 	 224.9988000 	 2.426375 	 -0.2371788000 	 -2.8034940000 
740.20 	 225.0067000 	 2.426375 	 -0.2406247000 	 -2.8059450000 
740.40 	 225.0115000 	 2.426375 	 -0.2391529000 	 -2.8055130000 
740.60 	 225.0131000 	 2.426375 	 -0.2382183000 	 -2.8039770000 
740.80 	 225.0147000 	 2.426375 	 -0.2413940000 	 -2.8072520000 
741.00 	 225.0147000 	 2.426375 	 -0.2369785000 	 -2.8031830000 
741.20 	 225.0147000 	 2.426375 	 -0.2410507000 	 -2.8064950000 
741.40 	 225.0131000 	 2.426375 	 -0.2386411000 	 -2.8049760000 
741.60 	 225.0115000 	 2.426375 	 -0.2387555000 	 -2.8044320000 
741.80 	 225.0067000 	 2.426375 	 -0.2407678000 	 -2.8068700000 
742.00 	 225.0067000 	 2.426375 	 -0.2371184000 	 -2.8030970000 
742.20 	 225.0067000 	 2.426375 	 -0.2412001000 	 -2.8070550000 
742.40 	 225.0067000 	 2.426375 	 -0.2379926000 	 -2.8045050000 
742.60 	 225.0067000 	 2.426375 	 -0.2393341000 	 -2.8048010000 
742.80 	 225.0115000 	 2.426375 	 -0.2404467000 	 -2.8066250000 
743.00 	 225.0115000 	 2.426375 	 -0.2373441000 	 -2.8031440000 
743.20 	 225.0115000 	 2.426375 	 -0.2415371000 	 -2.8071500000 
743.40 	 225.0115000 	 2.426375 	 -0.2375634000 	 -2.8040470000 
743.60 	 225.0115000 	 2.426375 	 -0.2395757000 	 -2.8051820000 
743.80 	 225.0067000 	 2.426375 	 -0.2399762000 	 -2.8063080000 
744.00 	 225.0036000 	 2.426375 	 -0.2373346000 	 -2.8033190000 
744.20 	 225.0036000 	 2.426375 	 -0.2416484000 	 -2.8072420000 
744.40 	 224.9988000 	 2.426375 	 -0.2376493000 	 -2.8038850000 
744.60 	 224.9956000 	 2.426375 	 -0.2400271000 	 -2.8055160000 
744.80 	 224.9924000 	 2.426375 	 -0.2400939000 	 -2.8063490000 
745.00 	 224.9908000 	 2.426375 	 -0.2375062000 	 -2.8034500000 
745.20 	 224.9908000 	 2.426375 	 -0.2415530000 	 -2.8072100000 
745.40 	 224.9908000 	 2.426375 	 -0.2372742000 	 -2.8035900000 
745.60 	 224.9908000 	 2.426375 	 -0.2402846000 	 -2.8058500000 
745.80 	 224.9908000 	 2.426375 	 -0.2394644000 	 -2.8058080000 
746.00 	 224.9956000 	 2.426375 	 -0.2379163000 	 -2.8036590000 
746.20 	 224.9956000 	 2.426375 	 -0.2414036000 	 -2.8073630000 
746.40 	 224.9908000 	 2.426375 	 -0.2370644000 	 -2.8033230000 
746.60 	 224.9908000 	 2.426375 	 -0.2407106000 	 -2.8063110000 
746.80 	 224.9877000 	 2.426375 	 -0.2389113000 	 -2.8053120000 
747.00 	 224.9877000 	 2.426375 	 -0.2382660000 	 -2.8039680000 
747.20 	 224.9797000 	 2.426375 	 -0.2413400000 	 -2.8072520000 
747.40 	 224.9797000 	 2.426375 	 -0.2371979000 	 -2.8033100000 
747.60 	 224.9813000 	 2.426375 	 -0.2408791000 	 -2.8064160000 
747.80 	 224.9829000 	 2.426375 	 -0.2388414000 	 -2.8052430000 
748.00 	 224.9877000 	 2.426375 	 -0.2382882000 	 -2.8040890000 
748.20 	 224.9877000 	 2.426375 	 -0.2412287000 	 -2.8071850000 
748.40 	 224.9877000 	 2.426375 	 -0.2370071000 	 -2.8032430000 
748.60 	 224.9829000 	 2.426375 	 -0.2410507000 	 -2.8064280000 
748.80 	 224.9797000 	 2.426375 	 -0.2387174000 	 -2.8052840000 
749.00 	 224.9749000 	 2.426400 	 -0.2381865000 	 -2.8038980000 
749.20 	 224.9718000 	 2.426425 	 -0.2415276000 	 -2.8072520000 
749.40 	 224.9718000 	 2.426450 	 -0.2369245000 	 -2.8034080000 
749.60 	 224.9718000 	 2.426475 	 -0.2407296000 	 -2.8063460000 
749.80 	 224.9718000 	 2.426475 	 -0.2388382000 	 -2.8051250000 
750.00 	 224.9718000 	 2.426500 	 -0.2383391000 	 -2.8039140000 
750.20 	 224.9670000 	 2.426525 	 -0.2413368000 	 -2.8072200000 
750.40 	 224.9670000 	 2.426550 	 -0.2370230000 	 -2.8032050000 
750.60 	 224.9670000 	 2.426575 	 -0.2412097000 	 -2.8066950000 
750.80 	 224.9670000 	 2.426600 	 -0.2389336000 	 -2.8052780000 
751.00 	 224.9718000 	 2.426650 	 -0.2386379000 	 -2.8043050000 
751.20 	 224.9749000 	 2.426675 	 -0.2413209000 	 -2.8070450000 
751.40 	 224.9797000 	 2.426700 	 -0.2372646000 	 -2.8032300000 
751.60 	 224.9829000 	 2.426700 	 -0.2410571000 	 -2.8069150000 
751.80 	 224.9829000 	 2.426725 	 -0.2378623000 	 -2.8045590000 
752.00 	 224.9877000 	 2.426750 	 -0.2388223000 	 -2.8047080000 
752.20 	 224.9908000 	 2.426725 	 -0.2374204000 	 -2.8068450000 
752.40 	 224.9988000 	 2.426725 	 -0.2340126000 	 -2.8032110000 
752.60 	 225.0036000 	 2.426725 	 -0.2383041000 	 -2.8067110000 
752.80 	 225.0067000 	 2.426725 	 -0.2354908000 	 -2.8047590000 
753.00 	 225.0067000 	 2.426725 	 -0.2363555000 	 -2.8046540000 
753.20 	 225.0067000 	 2.426725 	 -0.2380339000 	 -2.8068000000 
753.40 	 225.0067000 	 2.426725 	 -0.2346039000 	 -2.8032270000 
753.60 	 225.0036000 	 2.426725 	 -0.2389081000 	 -2.8070770000 
753.80 	 224.9988000 	 2.426725 	 -0.2352238000 	 -2.8043910000 
754.00 	 225.0036000 	 2.426725 	 -0.2368418000 	 -2.8051090000 
754.20 	 224.9988000 	 2.426725 	 -0.2374681000 	 -2.8063520000 
754.40 	 225.0036000 	 2.426725 	 -0.2348391000 	 -2.8034880000 
754.60 	 225.0036000 	 2.426725 	 -0.2390226000 	 -2.8072450000 
754.80 	 225.0036000 	 2.426725 	 -0.2351189000 	 -2.8037450000 
755.00 	 225.0067000 	 2.426725 	 -0.2376811000 	 -2.8056180000 
755.20 	 225.0036000 	 2.426725 	 -0.2375444000 	 -2.8061070000 
755.40 	 225.0067000 	 2.426725 	 -0.2351888000 	 -2.8033860000 
755.60 	 225.0067000 	 2.426725 	 -0.2393468000 	 -2.8072930000 
755.80 	 225.0067000 	 2.426725 	 -0.2351062000 	 -2.8038760000 
756.00 	 225.0067000 	 2.426725 	 -0.2375730000 	 -2.8053790000 
756.20 	 225.0067000 	 2.426725 	 -0.2375380000 	 -2.8063680000 
756.40 	 225.0036000 	 2.426725 	 -0.2349981000 	 -2.8034810000 
756.60 	 224.9988000 	 2.426725 	 -0.2391688000 	 -2.8072960000 
756.80 	 224.9956000 	 2.426725 	 -0.2350521000 	 -2.8037930000 
757.00 	 224.9940000 	 2.426725 	 -0.2379258000 	 -2.8056560000 
757.20 	 224.9908000 	 2.426725 	 -0.2371279000 	 -2.8060050000 
757.40 	 224.9908000 	 2.426725 	 -0.2357801000 	 -2.8039200000 
757.60 	 224.9956000 	 2.426725 	 -0.2391370000 	 -2.8073880000 
757.80 	 224.9956000 	 2.426725 	 -0.2348105000 	 -2.8035900000 
758.00 	 224.9956000 	 2.426725 	 -0.2387683000 	 -2.8064540000 
758.20 	 224.9956000 	 2.426725 	 -0.2362664000 	 -2.8051920000 
758.40 	 224.9956000 	 2.426725 	 -0.2363237000 	 -2.8041780000 
758.60 	 224.9988000 	 2.426725 	 -0.2387905000 	 -2.8071090000 
758.80 	 224.9956000 	 2.426725 	 -0.2347628000 	 -2.8031700000 
759.00 	 224.9956000 	 2.426725 	 -0.2389399000 	 -2.8067460000 
759.20 	 224.9956000 	 2.426725 	 -0.2361806000 	 -2.8049250000 
759.40 	 224.9956000 	 2.426725 	 -0.2365907000 	 -2.8045240000 
759.60 	 224.9908000 	 2.426725 	 -0.2385680000 	 -2.8070930000 
759.80 	 224.9908000 	 2.426725 	 -0.2350013000 	 -2.8032620000 
760.00 	 224.9908000 	 2.426725 	 -0.2390989000 	 -2.8068800000 
760.20 	 224.9877000 	 2.426725 	 -0.2357674000 	 -2.8043170000 
760.40 	 224.9908000 	 2.426725 	 -0.2369944000 	 -2.8049090000 
760.60 	 224.9877000 	 2.426725 	 -0.2381833000 	 -2.8067180000 
760.80 	 224.9877000 	 2.426750 	 -0.2350140000 	 -2.8032520000 
761.00 	 224.9845000 	 2.426750 	 -0.2377637000 	 -2.8069750000 
761.20 	 224.9829000 	 2.426775 	 -0.2335993000 	 -2.8040820000 
761.40 	 224.9877000 	 2.426800 	 -0.2359486000 	 -2.8051310000 
761.60 	 224.9877000 	 2.426775 	 -0.2361457000 	 -2.8063840000 
761.80 	 224.9877000 	 2.426775 	 -0.2332115000 	 -2.8032240000 
762.00 	 224.9877000 	 2.426800 	 -0.2377351000 	 -2.8070990000 
762.20 	 224.9797000 	 2.426825 	 -0.2338823000 	 -2.8040890000 
762.40 	 224.9781000 	 2.426850 	 -0.2364763000 	 -2.8052840000 
762.60 	 224.9718000 	 2.426850 	 -0.2397569000 	 -2.8062570000 
762.80 	 224.9638000 	 2.426875 	 -0.2370930000 	 -2.8033610000 
763.00 	 224.9591000 	 2.426900 	 -0.2409395000 	 -2.8073120000 
763.20 	 224.9591000 	 2.426950 	 -0.2366988000 	 -2.8037670000 
763.40 	 224.9622000 	 2.427000 	 -0.2396901000 	 -2.8059360000 
763.60 	 224.9638000 	 2.427025 	 -0.2386824000 	 -2.8060280000 
763.80 	 224.9718000 	 2.427050 	 -0.2367369000 	 -2.8034620000 
764.00 	 224.9765000 	 2.427075 	 -0.2403577000 	 -2.8072770000 
764.20 	 224.9829000 	 2.427075 	 -0.2350457000 	 -2.8035930000 
764.40 	 224.9877000 	 2.427100 	 -0.2376938000 	 -2.8057770000 
764.60 	 224.9908000 	 2.427125 	 -0.2342860000 	 -2.8054270000 
764.80 	 224.9908000 	 2.427150 	 -0.2331320000 	 -2.8035230000 
765.00 	 224.9956000 	 2.427125 	 -0.2371597000 	 -2.8070160000 
765.20 	 224.9988000 	 2.427125 	 -0.2328587000 	 -2.8032490000 
765.40 	 225.0036000 	 2.427125 	 -0.2363904000 	 -2.8059100000 
765.60 	 225.0067000 	 2.427125 	 -0.2348232000 	 -2.8052300000 
765.80 	 225.0115000 	 2.427125 	 -0.2340825000 	 -2.8037260000 
766.00 	 225.0147000 	 2.427125 	 -0.2370103000 	 -2.8069910000 
766.20 	 225.0147000 	 2.427125 	 -0.2329032000 	 -2.8031090000 
766.40 	 225.0147000 	 2.427125 	 -0.2369054000 	 -2.8063900000 
766.60 	 225.0147000 	 2.427125 	 -0.2344322000 	 -2.8049150000 
766.80 	 225.0115000 	 2.427125 	 -0.2345689000 	 -2.8040220000 
767.00 	 225.0115000 	 2.427125 	 -0.2366320000 	 -2.8066760000 
767.20 	 225.0115000 	 2.427125 	 -0.2329159000 	 -2.8030430000 
767.40 	 225.0067000 	 2.427125 	 -0.2372010000 	 -2.8065360000 
767.60 	 225.0067000 	 2.427125 	 -0.2335294000 	 -2.8040850000 
767.80 	 225.0036000 	 2.427125 	 -0.2353096000 	 -2.8048420000 
768.00 	 225.0036000 	 2.427125 	 -0.2360408000 	 -2.8064160000 
768.20 	 225.0067000 	 2.427125 	 -0.2331638000 	 -2.8030520000 
768.40 	 225.0067000 	 2.427125 	 -0.2374299000 	 -2.8069340000 
768.60 	 225.0067000 	 2.427125 	 -0.2333864000 	 -2.8040280000 
768.80 	 225.0067000 	 2.427125 	 -0.2357451000 	 -2.8050200000 
769.00 	 225.0067000 	 2.427125 	 -0.2358627000 	 -2.8060600000 
769.20 	 225.0036000 	 2.427125 	 -0.2333450000 	 -2.8032520000 
769.40 	 225.0036000 	 2.427125 	 -0.2373981000 	 -2.8071090000 
769.60 	 224.9988000 	 2.427125 	 -0.2330685000 	 -2.8036180000 
769.80 	 224.9988000 	 2.427125 	 -0.2362823000 	 -2.8057070000 
770.00 	 224.9988000 	 2.427125 	 -0.2351697000 	 -2.8055030000 
770.20 	 224.9988000 	 2.427125 	 -0.2337901000 	 -2.8033190000 
770.40 	 224.9972000 	 2.427125 	 -0.2373536000 	 -2.8071240000 
770.60 	 224.9956000 	 2.427125 	 -0.2329890000 	 -2.8032720000 
770.80 	 224.9956000 	 2.427125 	 -0.2366320000 	 -2.8059260000 
771.00 	 224.9972000 	 2.427125 	 -0.2348010000 	 -2.8052300000 
771.20 	 224.9940000 	 2.427125 	 -0.2344831000 	 -2.8038660000 
771.40 	 224.9956000 	 2.427125 	 -0.2366447000 	 -2.8067240000 
771.60 	 224.9908000 	 2.427125 	 -0.2329953000 	 -2.8030080000 
771.80 	 224.9956000 	 2.427125 	 -0.2370580000 	 -2.8065460000 
772.00 	 224.9956000 	 2.427125 	 -0.2336534000 	 -2.8043110000 
772.20 	 224.9924000 	 2.427125 	 -0.2350680000 	 -2.8046260000 
772.40 	 224.9908000 	 2.427125 	 -0.2363555000 	 -2.8065590000 
772.60 	 224.9877000 	 2.427125 	 -0.2329763000 	 -2.8030620000 
772.80 	 224.9829000 	 2.427125 	 -0.2372551000 	 -2.8067400000 
773.00 	 224.9797000 	 2.427125 	 -0.2333323000 	 -2.8038120000 
773.20 	 224.9797000 	 2.427125 	 -0.2356974000 	 -2.8050550000 
773.40 	 224.9797000 	 2.427125 	 -0.2355893000 	 -2.8061230000 
773.60 	 224.9797000 	 2.427125 	 -0.2334849000 	 -2.8032590000 
773.80 	 224.9749000 	 2.427125 	 -0.2373473000 	 -2.8069340000 
774.00 	 224.9734000 	 2.427125 	 -0.2333482000 	 -2.8036470000 
774.20 	 224.9718000 	 2.427150 	 -0.2354081000 	 -2.8051980000 
774.40 	 224.9718000 	 2.427175 	 -0.2349122000 	 -2.8059230000 
774.60 	 224.9670000 	 2.427200 	 -0.2327728000 	 -2.8032330000 
774.80 	 224.9670000 	 2.427225 	 -0.2366606000 	 -2.8069370000 
775.00 	 224.9670000 	 2.427250 	 -0.2323500000 	 -2.8033480000 
775.20 	 224.9670000 	 2.427275 	 -0.2356466000 	 -2.8056530000 
775.40 	 224.9638000 	 2.427325 	 -0.2345943000 	 -2.8057130000 
775.60 	 224.9638000 	 2.427350 	 -0.2331893000 	 -2.8034750000 
775.80 	 224.9638000 	 2.427375 	 -0.2365494000 	 -2.8068540000 
776.00 	 224.9638000 	 2.427400 	 -0.2324168000 	 -2.8031670000 
776.20 	 224.9670000 	 2.427425 	 -0.2361425000 	 -2.8059040000 
776.40 	 224.9670000 	 2.427450 	 -0.2342923000 	 -2.8052010000 
776.60 	 224.9718000 	 2.427500 	 -0.2338791000 	 -2.8038090000 
776.80 	 224.9718000 	 2.427500 	 -0.2369086000 	 -2.8068540000 
777.00 	 224.9749000 	 2.427550 	 -0.2324867000 	 -2.8031190000 
777.20 	 224.9749000 	 2.427550 	 -0.2433300000 	 -2.8063870000 
777.40 	 224.9829000 	 2.427550 	 -0.2405071000 	 -2.8044700000 
777.60 	 224.9893000 	 2.427600 	 -0.2410062000 	 -2.8042670000 
777.80 	 224.9956000 	 2.427575 	 -0.2429899000 	 -2.8065940000 
778.00 	 225.0020000 	 2.427575 	 -0.2393023000 	 -2.8029380000 
778.20 	 225.0036000 	 2.427575 	 -0.2436511000 	 -2.8066600000 
778.40 	 225.0115000 	 2.427575 	 -0.2399635000 	 -2.8040310000 
778.60 	 225.0147000 	 2.427575 	 -0.2415943000 	 -2.8047440000 
778.80 	 225.0179000 	 2.427575 	 -0.2424304000 	 -2.8062570000 
779.00 	 225.0226000 	 2.427575 	 -0.2394009000 	 -2.8029760000 
779.20 	 225.0226000 	 2.427575 	 -0.2436670000 	 -2.8068540000 
779.40 	 225.0258000 	 2.427575 	 -0.2395376000 	 -2.8036370000 
779.60 	 225.0258000 	 2.427575 	 -0.2422873000 	 -2.8053540000 
779.80 	 225.0226000 	 2.427575 	 -0.2419376000 	 -2.8057190000 
780.00 	 225.0226000 	 2.427575 	 -0.2399254000 	 -2.8032810000 
780.20 	 225.0179000 	 2.427525 	 -0.2439308000 	 -2.8070640000 
780.40 	 225.0147000 	 2.427525 	 -0.2393595000 	 -2.8032970000 
780.60 	 225.0115000 	 2.427525 	 -0.2428786000 	 -2.8057380000 
780.80 	 225.0036000 	 2.427525 	 -0.2414735000 	 -2.8055290000 
781.00 	 224.9988000 	 2.427525 	 -0.2402528000 	 -2.8036530000 
781.20 	 224.9956000 	 2.427525 	 -0.2436447000 	 -2.8069880000 
781.40 	 224.9956000 	 2.427525 	 -0.2392769000 	 -2.8029160000 
781.60 	 224.9956000 	 2.427525 	 -0.2432473000 	 -2.8062030000 
781.80 	 224.9988000 	 2.427525 	 -0.2411620000 	 -2.8047630000 
782.00 	 224.9956000 	 2.427525 	 -0.2406883000 	 -2.8038120000 
782.20 	 224.9956000 	 2.427525 	 -0.2435144000 	 -2.8068190000 
782.40 	 224.9908000 	 2.427525 	 -0.2392864000 	 -2.8028360000 
782.60 	 224.9908000 	 2.427525 	 -0.2435017000 	 -2.8065300000 
782.80 	 224.9877000 	 2.427525 	 -0.2405802000 	 -2.8044350000 
783.00 	 224.9877000 	 2.427525 	 -0.2409999000 	 -2.8040220000 
783.20 	 224.9877000 	 2.427525 	 -0.2434158000 	 -2.8067330000 
783.40 	 224.9877000 	 2.427525 	 -0.2393277000 	 -2.8030200000 
783.60 	 224.9877000 	 2.427525 	 -0.2432156000 	 -2.8061680000 
783.80 	 224.9877000 	 2.427525 	 -0.2409681000 	 -2.8047500000 
784.00 	 224.9877000 	 2.427525 	 -0.2410126000 	 -2.8041740000 
784.20 	 224.9829000 	 2.427525 	 -0.2432315000 	 -2.8067720000 
784.40 	 224.9829000 	 2.427525 	 -0.2392801000 	 -2.8028680000 
784.60 	 224.9829000 	 2.427525 	 -0.2436034000 	 -2.8065170000 
784.80 	 224.9877000 	 2.427525 	 -0.2407773000 	 -2.8043780000 
785.00 	 224.9877000 	 2.427525 	 -0.2411175000 	 -2.8041080000 
785.20 	 224.9877000 	 2.427525 	 -0.2432919000 	 -2.8067300000 
785.40 	 224.9877000 	 2.427525 	 -0.2391593000 	 -2.8029000000 
785.60 	 224.9861000 	 2.427550 	 -0.2434603000 	 -2.8064700000 
785.80 	 224.9749000 	 2.427575 	 -0.2404563000 	 -2.8042380000 
786.00 	 224.9734000 	 2.427575 	 -0.2410253000 	 -2.8042130000 
786.20 	 224.9670000 	 2.427600 	 -0.2432887000 	 -2.8066730000 
786.40 	 224.9670000 	 2.427625 	 -0.2393341000 	 -2.8028870000 
786.60 	 224.9670000 	 2.427650 	 -0.2436765000 	 -2.8066480000 
786.80 	 224.9718000 	 2.427700 	 -0.2402878000 	 -2.8040410000 
787.00 	 224.9718000 	 2.427725 	 -0.2412542000 	 -2.8042380000 
787.20 	 224.9718000 	 2.427725 	 -0.2430471000 	 -2.8065560000 
787.40 	 224.9749000 	 2.427750 	 -0.2394009000 	 -2.8029790000 
787.60 	 224.9749000 	 2.427775 	 -0.2437019000 	 -2.8069720000 
787.80 	 224.9749000 	 2.427800 	 -0.2403545000 	 -2.8042160000 
788.00 	 224.9718000 	 2.427800 	 -0.2413591000 	 -2.8045180000 
788.20 	 224.9718000 	 2.427850 	 -0.2429167000 	 -2.8067870000 
788.40 	 224.9718000 	 2.427850 	 -0.2395121000 	 -2.8030970000 
788.60 	 224.9670000 	 2.427875 	 -0.2438768000 	 -2.8070670000 
788.80 	 224.9718000 	 2.427900 	 -0.2401098000 	 -2.8039580000 
789.00 	 224.9734000 	 2.427925 	 -0.2422778000 	 -2.8054650000 
789.20 	 224.9781000 	 2.427950 	 -0.2423954000 	 -2.8060280000 
789.40 	 224.9877000 	 2.427950 	 -0.2391974000 	 -2.8031280000 
789.60 	 224.9940000 	 2.427975 	 -0.2436129000 	 -2.8070860000 
789.80 	 225.0036000 	 2.427975 	 -0.2392610000 	 -2.8035290000 
790.00 	 225.0099000 	 2.427975 	 -0.2400716000 	 -2.8052810000 
790.20 	 225.0147000 	 2.427975 	 -0.2401129000 	 -2.8057860000 
790.40 	 225.0195000 	 2.427975 	 -0.2377860000 	 -2.8034150000 
790.60 	 225.0226000 	 2.427975 	 -0.2417437000 	 -2.8070800000 
790.80 	 225.0258000 	 2.427975 	 -0.2373187000 	 -2.8031510000 
791.00 	 225.0306000 	 2.427975 	 -0.2405993000 	 -2.8058750000 
791.20 	 225.0322000 	 2.427975 	 -0.2387810000 	 -2.8054620000 
791.40 	 225.0338000 	 2.427975 	 -0.2374967000 	 -2.8036090000 
791.60 	 225.0322000 	 2.427925 	 -0.2407742000 	 -2.8069660000 
791.80 	 225.0306000 	 2.427900 	 -0.2368705000 	 -2.8030780000 
792.00 	 225.0258000 	 2.427875 	 -0.2405898000 	 -2.8060370000 
792.20 	 225.0226000 	 2.427875 	 -0.2389240000 	 -2.8051030000 
792.40 	 225.0163000 	 2.427825 	 -0.2379704000 	 -2.8036050000 
792.60 	 225.0147000 	 2.427825 	 -0.2414703000 	 -2.8070670000 
792.80 	 225.0115000 	 2.427825 	 -0.2371025000 	 -2.8032650000 
793.00 	 225.0115000 	 2.427800 	 -0.2409713000 	 -2.8060120000 
793.20 	 225.0099000 	 2.427800 	 -0.2408282000 	 -2.8047780000 
793.40 	 225.0115000 	 2.427775 	 -0.2406852000 	 -2.8038720000 
793.60 	 225.0115000 	 2.427775 	 -0.2434031000 	 -2.8068480000 
793.80 	 225.0067000 	 2.427775 	 -0.2392101000 	 -2.8028710000 
794.00 	 225.0067000 	 2.427775 	 -0.2431552000 	 -2.8072170000 
794.20 	 224.9988000 	 2.427775 	 -0.2403545000 	 -2.8058940000 
794.40 	 224.9972000 	 2.427775 	 -0.2407455000 	 -2.8052590000 
794.60 	 224.9956000 	 2.427775 	 -0.2427800000 	 -2.8078400000 
794.80 	 224.9940000 	 2.427775 	 -0.2389526000 	 -2.8041300000 
795.00 	 224.9908000 	 2.427775 	 -0.2433427000 	 -2.8080340000 
795.20 	 224.9908000 	 2.427775 	 -0.2398968000 	 -2.8052710000 
795.40 	 224.9908000 	 2.427775 	 -0.2414544000 	 -2.8057890000 
795.60 	 224.9908000 	 2.427775 	 -0.2425321000 	 -2.8075410000 
795.80 	 224.9877000 	 2.427775 	 -0.2392070000 	 -2.8041900000 
796.00 	 224.9829000 	 2.427775 	 -0.2433459000 	 -2.8078430000 
796.20 	 224.9829000 	 2.427775 	 -0.2397982000 	 -2.8049690000 
796.40 	 224.9797000 	 2.427775 	 -0.2415466000 	 -2.8060440000 
796.60 	 224.9749000 	 2.427775 	 -0.2426052000 	 -2.8074810000 
796.80 	 224.9718000 	 2.427775 	 -0.2391497000 	 -2.8040190000 
797.00 	 224.9718000 	 2.427775 	 -0.2435112000 	 -2.8079190000 
797.20 	 224.9670000 	 2.427775 	 -0.2398841000 	 -2.8050990000 
797.40 	 224.9670000 	 2.427800 	 -0.2416579000 	 -2.8059860000 
797.60 	 224.9638000 	 2.427850 	 -0.2426243000 	 -2.8074330000 
797.80 	 224.9591000 	 2.427875 	 -0.2393341000 	 -2.8039840000 
798.00 	 224.9559000 	 2.427900 	 -0.2435176000 	 -2.8081260000 
798.20 	 224.9511000 	 2.427950 	 -0.2397474000 	 -2.8049150000 
798.40 	 224.9479000 	 2.428000 	 -0.2419154000 	 -2.8061770000 
798.60 	 224.9447000 	 2.428050 	 -0.2420712000 	 -2.8072640000 
798.80 	 224.9400000 	 2.428100 	 -0.2396297000 	 -2.8041810000 
799.00 	 224.9400000 	 2.428150 	 -0.2437178000 	 -2.8081730000 
799.20 	 224.9368000 	 2.428200 	 -0.2394581000 	 -2.8044800000 
799.40 	 224.9400000 	 2.428250 	 -0.2424304000 	 -2.8067720000 
799.60 	 224.9400000 	 2.428300 	 -0.2420235000 	 -2.8069750000 
799.80 	 224.9463000 	 2.428350 	 -0.2400144000 	 -2.8045970000 
800.00 	 224.9511000 	 2.428400 	 -0.2437305000 	 -2.8082910000 
800.20 	 224.9591000 	 2.428450 	 -0.2394040000 	 -2.8043560000 
800.40 	 224.9670000 	 2.428475 	 -0.2429517000 	 -2.8070580000 
800.60 	 224.9781000 	 2.428500 	 -0.2413400000 	 -2.8064380000 
800.80 	 224.9877000 	 2.428550 	 -0.2405230000 	 -2.8049950000 
801.00 	 224.9956000 	 2.428525 	 -0.2405040000 	 -2.8079800000 
801.20 	 225.0052000 	 2.428525 	 -0.2389876000 	 -2.8044890000 
801.40 	 225.0131000 	 2.428525 	 -0.2426211000 	 -2.8073250000 
801.60 	 225.0179000 	 2.428525 	 -0.2403323000 	 -2.8061100000 
801.80 	 225.0258000 	 2.428525 	 -0.2402115000 	 -2.8051120000 
802.00 	 225.0306000 	 2.428525 	 -0.2424908000 	 -2.8080150000 
802.20 	 225.0322000 	 2.428525 	 -0.2387206000 	 -2.8044030000 
802.40 	 225.0306000 	 2.428525 	 -0.2426338000 	 -2.8077130000 
802.60 	 225.0306000 	 2.428525 	 -0.2397378000 	 -2.8056650000 
802.80 	 225.0258000 	 2.428525 	 -0.2403863000 	 -2.8055160000 
803.00 	 225.0179000 	 2.428475 	 -0.2417469000 	 -2.8075820000 
803.20 	 225.0131000 	 2.428475 	 -0.2384853000 	 -2.8044000000 
803.40 	 225.0036000 	 2.428475 	 -0.2423509000 	 -2.8077950000 
803.60 	 224.9956000 	 2.428475 	 -0.2391752000 	 -2.8053980000 
803.80 	 224.9845000 	 2.428475 	 -0.2406089000 	 -2.8058780000 
804.00 	 224.9797000 	 2.428475 	 -0.2415148000 	 -2.8073820000 
804.20 	 224.9749000 	 2.428475 	 -0.2385680000 	 -2.8042480000 
804.40 	 224.9749000 	 2.428475 	 -0.2424749000 	 -2.8079290000 
804.60 	 224.9797000 	 2.428475 	 -0.2389431000 	 -2.8051380000 
804.80 	 224.9797000 	 2.428475 	 -0.2408441000 	 -2.8061650000 
805.00 	 224.9829000 	 2.428475 	 -0.2411652000 	 -2.8072390000 
805.20 	 224.9829000 	 2.428475 	 -0.2386920000 	 -2.8045050000 
805.40 	 224.9829000 	 2.428475 	 -0.2421792000 	 -2.8079830000 
805.60 	 224.9829000 	 2.428475 	 -0.2385203000 	 -2.8047020000 
805.80 	 224.9797000 	 2.428475 	 -0.2414227000 	 -2.8066380000 
806.00 	 224.9797000 	 2.428525 	 -0.2405675000 	 -2.8067370000 
806.20 	 224.9718000 	 2.428525 	 -0.2390353000 	 -2.8048070000 
806.40 	 224.9718000 	 2.428550 	 -0.2417914000 	 -2.8079570000 
806.60 	 224.9670000 	 2.428575 	 -0.2381007000 	 -2.8045370000 
806.80 	 224.9670000 	 2.428600 	 -0.2415117000 	 -2.8070900000 
807.00 	 224.9654000 	 2.428650 	 -0.2397982000 	 -2.8063270000 
807.20 	 224.9638000 	 2.428675 	 -0.2390448000 	 -2.8047880000 
807.40 	 224.9638000 	 2.428700 	 -0.2419758000 	 -2.8079380000 
807.60 	 224.9638000 	 2.428725 	 -0.2380371000 	 -2.8045240000 
807.80 	 224.9670000 	 2.428750 	 -0.2416102000 	 -2.8071530000 
808.00 	 224.9718000 	 2.428800 	 -0.2397919000 	 -2.8063300000 
808.20 	 224.9718000 	 2.428800 	 -0.2392514000 	 -2.8050200000 
808.40 	 224.9749000 	 2.428850 	 -0.2419186000 	 -2.8079130000 
808.60 	 224.9749000 	 2.428850 	 -0.2375730000 	 -2.8042160000 
808.80 	 224.9813000 	 2.428850 	 -0.2422873000 	 -2.8076010000 
809.00 	 224.9829000 	 2.428900 	 -0.2399190000 	 -2.8060250000 
809.20 	 224.9908000 	 2.428875 	 -0.2398046000 	 -2.8050260000 
809.40 	 224.9908000 	 2.428875 	 -0.2420425000 	 -2.8080720000 
809.60 	 224.9956000 	 2.428875 	 -0.2377383000 	 -2.8042700000 
809.80 	 224.9988000 	 2.428875 	 -0.2417882000 	 -2.8077190000 
810.00 	 225.0036000 	 2.428875 	 -0.2393627000 	 -2.8058370000 
810.20 	 225.0067000 	 2.428875 	 -0.2398173000 	 -2.8054650000 
810.40 	 225.0067000 	 2.428875 	 -0.2415593000 	 -2.8078110000 
810.60 	 225.0067000 	 2.428875 	 -0.2380085000 	 -2.8040950000 
810.80 	 225.0036000 	 2.428875 	 -0.2423032000 	 -2.8080650000 
811.00 	 225.0052000 	 2.428875 	 -0.2387333000 	 -2.8052650000 
811.20 	 225.0036000 	 2.428875 	 -0.2401765000 	 -2.8058460000 
811.40 	 225.0099000 	 2.428875 	 -0.2413114000 	 -2.8076680000 
811.60 	 225.0115000 	 2.428875 	 -0.2380466000 	 -2.8041170000 
811.80 	 225.0147000 	 2.428875 	 -0.2424622000 	 -2.8081800000 
812.00 	 225.0131000 	 2.428875 	 -0.2384853000 	 -2.8051190000 
812.20 	 225.0115000 	 2.428875 	 -0.2405484000 	 -2.8060690000 
812.40 	 225.0115000 	 2.428875 	 -0.2409363000 	 -2.8075090000 
812.60 	 225.0067000 	 2.428875 	 -0.2381992000 	 -2.8041740000 
812.80 	 225.0067000 	 2.428875 	 -0.2424749000 	 -2.8082310000 
813.00 	 225.0036000 	 2.428875 	 -0.2382469000 	 -2.8048580000 
813.20 	 224.9988000 	 2.428875 	 -0.2407106000 	 -2.8063900000 
813.40 	 224.9956000 	 2.428875 	 -0.2405612000 	 -2.8070000000 
813.60 	 224.9908000 	 2.428875 	 -0.2384154000 	 -2.8044610000 
813.80 	 224.9908000 	 2.428875 	 -0.2423732000 	 -2.8082150000 
814.00 	 224.9908000 	 2.428875 	 -0.2381802000 	 -2.8046990000 
814.20 	 224.9877000 	 2.428875 	 -0.2411842000 	 -2.8067210000 
814.40 	 224.9877000 	 2.428875 	 -0.2401352000 	 -2.8067840000 
814.60 	 224.9877000 	 2.428875 	 -0.2389336000 	 -2.8047240000 
814.80 	 224.9877000 	 2.428875 	 -0.2420235000 	 -2.8081960000 
815.00 	 224.9877000 	 2.428875 	 -0.2378845000 	 -2.8043870000 
815.20 	 224.9877000 	 2.428875 	 -0.2417119000 	 -2.8073980000 
815.40 	 224.9908000 	 2.428900 	 -0.2398268000 	 -2.8061900000 
815.60 	 224.9908000 	 2.428925 	 -0.2394803000 	 -2.8051440000 
815.80 	 224.9908000 	 2.428925 	 -0.2422333000 	 -2.8080210000 
816.00 	 224.9956000 	 2.428925 	 -0.2380149000 	 -2.8041650000 
816.20 	 224.9956000 	 2.428925 	 -0.2424463000 	 -2.8077320000 
816.40 	 224.9908000 	 2.428925 	 -0.2398078000 	 -2.8058590000 
816.60 	 224.9908000 	 2.428925 	 -0.2397760000 	 -2.8052300000 
816.80 	 224.9861000 	 2.428925 	 -0.2423127000 	 -2.8080300000 
817.00 	 224.9813000 	 2.428925 	 -0.2382183000 	 -2.8042220000 
817.20 	 224.9797000 	 2.428925 	 -0.2422841000 	 -2.8073180000 
817.40 	 224.9749000 	 2.428950 	 -0.2400462000 	 -2.8060210000 
817.60 	 224.9749000 	 2.428975 	 -0.2398523000 	 -2.8051730000 
817.80 	 224.9749000 	 2.429000 	 -0.2423032000 	 -2.8080080000 
818.00 	 224.9749000 	 2.429025 	 -0.2383486000 	 -2.8041930000 
818.20 	 224.9718000 	 2.429050 	 -0.2425766000 	 -2.8078490000 
818.40 	 224.9670000 	 2.429050 	 -0.2396774000 	 -2.8057770000 
818.60 	 224.9654000 	 2.429075 	 -0.2403736000 	 -2.8055860000 
818.80 	 224.9638000 	 2.429100 	 -0.2423668000 	 -2.8078720000 
819.00 	 224.9638000 	 2.429150 	 -0.2384599000 	 -2.8041390000 
819.20 	 224.9718000 	 2.429175 	 -0.2426974000 	 -2.8077790000 
819.40 	 224.9749000 	 2.429200 	 -0.2397060000 	 -2.8058430000 
819.60 	 224.9797000 	 2.429200 	 -0.2401129000 	 -2.8053220000 
819.80 	 224.9877000 	 2.429250 	 -0.2422237000 	 -2.8078110000 
820.00 	 224.9908000 	 2.429225 	 -0.2372646000 	 -2.8041460000 
820.20 	 224.9956000 	 2.429225 	 -0.2417374000 	 -2.8077820000 
820.40 	 224.9988000 	 2.429225 	 -0.2384980000 	 -2.8055640000 
820.60 	 225.0036000 	 2.429225 	 -0.2392673000 	 -2.8054240000 
820.80 	 225.0036000 	 2.429225 	 -0.2410475000 	 -2.8077540000 
821.00 	 225.0083000 	 2.429225 	 -0.2375476000 	 -2.8041870000 
821.20 	 225.0147000 	 2.429225 	 -0.2418709000 	 -2.8078110000 
821.40 	 225.0179000 	 2.429225 	 -0.2384472000 	 -2.8054710000 
821.60 	 225.0195000 	 2.429225 	 -0.2394485000 	 -2.8056050000 
821.80 	 225.0226000 	 2.429225 	 -0.2411175000 	 -2.8077480000 
822.00 	 225.0258000 	 2.429225 	 -0.2373727000 	 -2.8040540000 
822.20 	 225.0258000 	 2.429225 	 -0.2417691000 	 -2.8078460000 
822.40 	 225.0258000 	 2.429225 	 -0.2380498000 	 -2.8050680000 
822.60 	 225.0226000 	 2.429225 	 -0.2399731000 	 -2.8059070000 
822.80 	 225.0179000 	 2.429225 	 -0.2405643000 	 -2.8073630000 
823.00 	 225.0147000 	 2.429175 	 -0.2374172000 	 -2.8043140000 
823.20 	 225.0147000 	 2.429175 	 -0.2418137000 	 -2.8081000000 
823.40 	 225.0115000 	 2.429175 	 -0.2380848000 	 -2.8050260000 
823.60 	 225.0115000 	 2.429175 	 -0.2401511000 	 -2.8061100000 
823.80 	 225.0067000 	 2.429125 	 -0.2403259000 	 -2.8071780000 
824.00 	 225.0067000 	 2.429125 	 -0.2378114000 	 -2.8042090000 
824.20 	 225.0067000 	 2.429125 	 -0.2416579000 	 -2.8081540000 
824.40 	 225.0067000 	 2.429125 	 -0.2377001000 	 -2.8048360000 
824.60 	 225.0036000 	 2.429125 	 -0.2405802000 	 -2.8065780000 
824.80 	 224.9988000 	 2.429125 	 -0.2399381000 	 -2.8066760000 
825.00 	 224.9988000 	 2.429125 	 -0.2382787000 	 -2.8045530000 
825.20 	 224.9956000 	 2.429125 	 -0.2414290000 	 -2.8080300000 
825.40 	 224.9956000 	 2.429125 	 -0.2373473000 	 -2.8042130000 
825.60 	 224.9956000 	 2.429125 	 -0.2412065000 	 -2.8074070000 
825.80 	 224.9956000 	 2.429125 	 -0.2386061000 	 -2.8057830000 
826.00 	 224.9956000 	 2.429125 	 -0.2388414000 	 -2.8051380000 
826.20 	 224.9956000 	 2.429125 	 -0.2414449000 	 -2.8080050000 
826.40 	 224.9956000 	 2.429125 	 -0.2373536000 	 -2.8041710000 
826.60 	 224.9908000 	 2.429125 	 -0.2415053000 	 -2.8077320000 
826.80 	 224.9908000 	 2.429125 	 -0.2388382000 	 -2.8058460000 
827.00 	 224.9908000 	 2.429125 	 -0.2387651000 	 -2.8050740000 
827.20 	 224.9908000 	 2.429125 	 -0.2415466000 	 -2.8081260000 
827.40 	 224.9877000 	 2.429125 	 -0.2372615000 	 -2.8041780000 
827.60 	 224.9829000 	 2.429125 	 -0.2415212000 	 -2.8077320000 
827.80 	 224.9797000 	 2.429125 	 -0.2384186000 	 -2.8055980000 
828.00 	 224.9749000 	 2.429125 	 -0.2393087000 	 -2.8054490000 
828.20 	 224.9718000 	 2.429125 	 -0.2410793000 	 -2.8077630000 
828.40 	 224.9718000 	 2.429125 	 -0.2373187000 	 -2.8041550000 
828.60 	 224.9718000 	 2.429125 	 -0.2415848000 	 -2.8079890000 
828.80 	 224.9749000 	 2.429175 	 -0.2383900000 	 -2.8054940000 
829.00 	 224.9797000 	 2.429175 	 -0.2394199000 	 -2.8058500000 
829.20 	 224.9797000 	 2.429200 	 -0.2409140000 	 -2.8077060000 
829.40 	 224.9797000 	 2.429225 	 -0.2374935000 	 -2.8041550000 
829.60 	 224.9749000 	 2.429250 	 -0.2417501000 	 -2.8080970000 
829.80 	 224.9718000 	 2.429275 	 -0.2379894000 	 -2.8052650000 
830.00 	 224.9638000 	 2.429300 	 -0.2400653000 	 -2.8062760000 
830.20 	 224.9591000 	 2.429325 	 -0.2404881000 	 -2.8074710000 
830.40 	 224.9591000 	 2.429350 	 -0.2377065000 	 -2.8043940000 
830.60 	 224.9559000 	 2.429400 	 -0.2416833000 	 -2.8082120000 
830.80 	 224.9559000 	 2.429450 	 -0.2376906000 	 -2.8048830000 
831.00 	 224.9559000 	 2.429475 	 -0.2401924000 	 -2.8064700000 
831.20 	 224.9591000 	 2.429525 	 -0.2402369000 	 -2.8074550000 
831.40 	 224.9638000 	 2.429550 	 -0.2378495000 	 -2.8044670000 
831.60 	 224.9670000 	 2.429600 	 -0.2416484000 	 -2.8082400000 
831.80 	 224.9749000 	 2.429625 	 -0.2374903000 	 -2.8046700000 
832.00 	 224.9829000 	 2.429650 	 -0.2403228000 	 -2.8066410000 
832.20 	 224.9893000 	 2.429650 	 -0.2375380000 	 -2.8071240000 
832.40 	 224.9940000 	 2.429675 	 -0.2354336000 	 -2.8045240000 
832.60 	 224.9988000 	 2.429700 	 -0.2392673000 	 -2.8083130000 
832.80 	 225.0036000 	 2.429675 	 -0.2378718000 	 -2.8050140000 
833.00 	 225.0083000 	 2.429675 	 -0.2390607000 	 -2.8068290000 
833.20 	 225.0147000 	 2.429675 	 -0.2384758000 	 -2.8072990000 
833.40 	 225.0210000 	 2.429675 	 -0.2366352000 	 -2.8046390000 
833.60 	 225.0226000 	 2.429675 	 -0.2400970000 	 -2.8081230000 
833.80 	 225.0226000 	 2.429675 	 -0.2361393000 	 -2.8051850000 
834.00 	 225.0242000 	 2.429675 	 -0.2385298000 	 -2.8066090000 
834.20 	 225.0242000 	 2.429675 	 -0.2381992000 	 -2.8071660000 
834.40 	 225.0258000 	 2.429675 	 -0.2362156000 	 -2.8045340000 
834.60 	 225.0258000 	 2.429625 	 -0.2399317000 	 -2.8081830000 
834.80 	 225.0306000 	 2.429625 	 -0.2355671000 	 -2.8050300000 
835.00 	 225.0290000 	 2.429600 	 -0.2383137000 	 -2.8068510000 
835.20 	 225.0258000 	 2.429575 	 -0.2377319000 	 -2.8071050000 
835.40 	 225.0258000 	 2.429550 	 -0.2359613000 	 -2.8047660000 
835.60 	 225.0226000 	 2.429525 	 -0.2394740000 	 -2.8082560000 
835.80 	 225.0226000 	 2.429525 	 -0.2353509000 	 -2.8047750000 
836.00 	 225.0226000 	 2.429475 	 -0.2387428000 	 -2.8071400000 
836.20 	 225.0258000 	 2.429475 	 -0.2372297000 	 -2.8068420000 
836.40 	 225.0258000 	 2.429450 	 -0.2363777000 	 -2.8050070000 
836.60 	 225.0226000 	 2.429425 	 -0.2396743000 	 -2.8081390000 
836.80 	 225.0226000 	 2.429400 	 -0.2358850000 	 -2.8045910000 
837.00 	 225.0179000 	 2.429375 	 -0.2394931000 	 -2.8075060000 
837.20 	 225.0179000 	 2.429375 	 -0.2373759000 	 -2.8064660000 
837.40 	 225.0179000 	 2.429350 	 -0.2375031000 	 -2.8055060000 
837.60 	 225.0163000 	 2.429375 	 -0.2395217000 	 -2.8080490000 
837.80 	 225.0147000 	 2.429350 	 -0.2357388000 	 -2.8043370000 
838.00 	 225.0147000 	 2.429325 	 -0.2396107000 	 -2.8076780000 
838.20 	 225.0131000 	 2.429325 	 -0.2369626000 	 -2.8060180000 
838.40 	 225.0067000 	 2.429325 	 -0.2378146000 	 -2.8055950000 
838.60 	 225.0036000 	 2.429300 	 -0.2391879000 	 -2.8080150000 
838.80 	 224.9972000 	 2.429325 	 -0.2358786000 	 -2.8044960000 
839.00 	 224.9908000 	 2.429325 	 -0.2400144000 	 -2.8078530000 
839.20 	 224.9877000 	 2.429325 	 -0.2363714000 	 -2.8055480000 
839.40 	 224.9845000 	 2.429325 	 -0.2380498000 	 -2.8059480000 
839.60 	 224.9829000 	 2.429325 	 -0.2389463000 	 -2.8078050000 
839.80 	 224.9829000 	 2.429325 	 -0.2361266000 	 -2.8045810000 
840.00 	 224.9877000 	 2.429325 	 -0.2399762000 	 -2.8080340000 
840.20 	 224.9877000 	 2.429325 	 -0.2363269000 	 -2.8053410000 
840.40 	 224.9877000 	 2.429325 	 -0.2384027000 	 -2.8062370000 
840.60 	 224.9877000 	 2.429325 	 -0.2388922000 	 -2.8075950000 
840.80 	 224.9877000 	 2.429325 	 -0.2361329000 	 -2.8045780000 
841.00 	 224.9877000 	 2.429325 	 -0.2399794000 	 -2.8082120000 
841.20 	 224.9829000 	 2.429325 	 -0.2363523000 	 -2.8052550000 
841.40 	 224.9829000 	 2.429325 	 -0.2385680000 	 -2.8061390000 
841.60 	 224.9797000 	 2.429325 	 -0.2388859000 	 -2.8072830000 
841.80 	 224.9797000 	 2.429325 	 -0.2364318000 	 -2.8045810000 
842.00 	 224.9829000 	 2.429375 	 -0.2402973000 	 -2.8082120000 
842.20 	 224.9829000 	 2.429375 	 -0.2360408000 	 -2.8050230000 
842.40 	 224.9829000 	 2.429375 	 -0.2390194000 	 -2.8066250000 
842.60 	 224.9877000 	 2.429400 	 -0.2381706000 	 -2.8069500000 
842.80 	 224.9877000 	 2.429425 	 -0.2366257000 	 -2.8049310000 
843.00 	 224.9877000 	 2.429425 	 -0.2397188000 	 -2.8081000000 
843.20 	 224.9877000 	 2.429425 	 -0.2358500000 	 -2.8047180000 
843.40 	 224.9877000 	 2.429425 	 -0.2393023000 	 -2.8072070000 
843.60 	 224.9877000 	 2.429425 	 -0.2377796000 	 -2.8069240000 
843.80 	 224.9829000 	 2.429425 	 -0.2367337000 	 -2.8049470000 
844.00 	 224.9797000 	 2.429475 	 -0.2397982000 	 -2.8081070000 
844.20 	 224.9797000 	 2.429475 	 -0.2357705000 	 -2.8045940000 
844.40 	 224.9749000 	 2.429500 	 -0.2390194000 	 -2.8070160000 
844.60 	 224.9749000 	 2.429525 	 -0.2374395000 	 -2.8068350000 
844.80 	 224.9749000 	 2.429525 	 -0.2366034000 	 -2.8050390000 
845.00 	 224.9749000 	 2.429550 	 -0.2396711000 	 -2.8081640000 
845.20 	 224.9718000 	 2.429575 	 -0.2359454000 	 -2.8045590000 
845.40 	 224.9670000 	 2.429600 	 -0.2396011000 	 -2.8074520000 
845.60 	 224.9670000 	 2.429625 	 -0.2378750000 	 -2.8061740000 
845.80 	 224.9638000 	 2.429650 	 -0.2377955000 	 -2.8053790000 
846.00 	 224.9638000 	 2.429675 	 -0.2401098000 	 -2.8083040000 
846.20 	 224.9654000 	 2.429700 	 -0.2359454000 	 -2.8045370000 
846.40 	 224.9638000 	 2.429750 	 -0.2398237000 	 -2.8075950000 
846.60 	 224.9638000 	 2.429775 	 -0.2381420000 	 -2.8060980000 
846.80 	 224.9638000 	 2.429800 	 -0.2385521000 	 -2.8055920000 
847.00 	 224.9606000 	 2.429825 	 -0.2406375000 	 -2.8081770000 
847.20 	 224.9591000 	 2.429850 	 -0.2368641000 	 -2.8045400000 
847.40 	 224.9591000 	 2.429900 	 -0.2409363000 	 -2.8079250000 
847.60 	 224.9591000 	 2.429950 	 -0.2380371000 	 -2.8060940000 
847.80 	 224.9638000 	 2.429975 	 -0.2385839000 	 -2.8058210000 
848.00 	 224.9670000 	 2.430000 	 -0.2408759000 	 -2.8078490000 
848.20 	 224.9749000 	 2.430050 	 -0.2376239000 	 -2.8046040000 
848.40 	 224.9813000 	 2.430050 	 -0.2415593000 	 -2.8079700000 
848.60 	 224.9893000 	 2.430100 	 -0.2383073000 	 -2.8056460000 
848.80 	 224.9988000 	 2.430075 	 -0.2404722000 	 -2.8060690000 
849.00 	 225.0067000 	 2.430075 	 -0.2407964000 	 -2.8076970000 
849.20 	 225.0147000 	 2.430075 	 -0.2382851000 	 -2.8045180000 
849.40 	 225.0210000 	 2.430075 	 -0.2420044000 	 -2.8082690000 
849.60 	 225.0258000 	 2.430075 	 -0.2381579000 	 -2.8055190000 
849.80 	 225.0274000 	 2.430075 	 -0.2403927000 	 -2.8065870000 
850.00 	 225.0306000 	 2.430075 	 -0.2401797000 	 -2.8073180000 
850.20 	 225.0338000 	 2.430075 	 -0.2380466000 	 -2.8048960000 
850.40 	 225.0338000 	 2.430075 	 -0.2416738000 	 -2.8083130000 
850.60 	 225.0385000 	 2.430050 	 -0.2381102000 	 -2.8054110000 
850.80 	 225.0417000 	 2.430000 	 -0.2400144000 	 -2.8065460000 
851.00 	 225.0417000 	 2.429950 	 -0.2402687000 	 -2.8075920000 
851.20 	 225.0433000 	 2.429925 	 -0.2377605000 	 -2.8048360000 
851.40 	 225.0417000 	 2.429875 	 -0.2416929000 	 -2.8084180000 
851.60 	 225.0417000 	 2.429850 	 -0.2376906000 	 -2.8052520000 
851.80 	 225.0385000 	 2.429800 	 -0.2404308000 	 -2.8070070000 
852.00 	 225.0338000 	 2.429775 	 -0.2397982000 	 -2.8074490000 
852.20 	 225.0338000 	 2.429750 	 -0.2378654000 	 -2.8050420000 
852.40 	 225.0338000 	 2.429700 	 -0.2414767000 	 -2.8083390000 
852.60 	 225.0322000 	 2.429675 	 -0.2376970000 	 -2.8049560000 
852.80 	 225.0306000 	 2.429650 	 -0.2405453000 	 -2.8072900000 
853.00 	 225.0306000 	 2.429625 	 -0.2391307000 	 -2.8069810000 
853.20 	 225.0258000 	 2.429625 	 -0.2382978000 	 -2.8051630000 
853.40 	 225.0179000 	 2.429600 	 -0.2411874000 	 -2.8082530000 
853.60 	 225.0147000 	 2.429575 	 -0.2372710000 	 -2.8047720000 
853.80 	 225.0115000 	 2.429575 	 -0.2409999000 	 -2.8077440000 
854.00 	 225.0067000 	 2.429575 	 -0.2385902000 	 -2.8062120000 
854.20 	 225.0067000 	 2.429575 	 -0.2386888000 	 -2.8056500000 
854.40 	 225.0067000 	 2.429575 	 -0.2409204000 	 -2.8081610000 
854.60 	 225.0052000 	 2.429575 	 -0.2373250000 	 -2.8047370000 
854.80 	 225.0036000 	 2.429575 	 -0.2412828000 	 -2.8079410000 
855.00 	 224.9988000 	 2.429575 	 -0.2385807000 	 -2.8061070000 
855.20 	 224.9956000 	 2.429575 	 -0.2392864000 	 -2.8059260000 
855.40 	 224.9956000 	 2.429575 	 -0.2408155000 	 -2.8081920000 
855.60 	 224.9956000 	 2.429575 	 -0.2375253000 	 -2.8047280000 
855.80 	 224.9908000 	 2.429575 	 -0.2413241000 	 -2.8081540000 
856.00 	 224.9908000 	 2.429575 	 -0.2380848000 	 -2.8058780000 
856.20 	 224.9877000 	 2.429575 	 -0.2394931000 	 -2.8061900000 
856.40 	 224.9877000 	 2.429575 	 -0.2403037000 	 -2.8078650000 
856.60 	 224.9829000 	 2.429575 	 -0.2373219000 	 -2.8047560000 
856.80 	 224.9797000 	 2.429575 	 -0.2414131000 	 -2.8081640000 
857.00 	 224.9749000 	 2.429575 	 -0.2378972000 	 -2.8056650000 
857.20 	 224.9749000 	 2.429575 	 -0.2397760000 	 -2.8063680000 
857.40 	 224.9749000 	 2.429575 	 -0.2400748000 	 -2.8077190000 
857.60 	 224.9749000 	 2.429575 	 -0.2374299000 	 -2.8048290000 
857.80 	 224.9749000 	 2.429575 	 -0.2413813000 	 -2.8083580000 
858.00 	 224.9781000 	 2.429600 	 -0.2374077000 	 -2.8052650000 
858.20 	 224.9797000 	 2.429625 	 -0.2403291000 	 -2.8068070000 
858.40 	 224.9749000 	 2.429650 	 -0.2394263000 	 -2.8071850000 
858.60 	 224.9749000 	 2.429675 	 -0.2379227000 	 -2.8050840000 
858.80 	 224.9749000 	 2.429675 	 -0.2410507000 	 -2.8084400000 
859.00 	 224.9749000 	 2.429725 	 -0.2369499000 	 -2.8047310000 
859.20 	 224.9749000 	 2.429725 	 -0.2405294000 	 -2.8073310000 
859.40 	 224.9749000 	 2.429750 	 -0.2392419000 	 -2.8069180000 
859.60 	 224.9749000 	 2.429775 	 -0.2379100000 	 -2.8051190000 
859.80 	 224.9749000 	 2.429800 	 -0.2412828000 	 -2.8085360000 
860.00 	 224.9749000 	 2.429825 	 -0.2372074000 	 -2.8050010000 
860.20 	 224.9749000 	 2.429825 	 -0.2405167000 	 -2.8073530000 
860.40 	 224.9718000 	 2.429850 	 -0.2389463000 	 -2.8069400000 
860.60 	 224.9686000 	 2.429875 	 -0.2381897000 	 -2.8054020000 
860.80 	 224.9670000 	 2.429900 	 -0.2409681000 	 -2.8082400000 
861.00 	 224.9638000 	 2.429925 	 -0.2370580000 	 -2.8047690000 
861.20 	 224.9638000 	 2.429950 	 -0.2408028000 	 -2.8075820000 
861.40 	 224.9591000 	 2.430000 	 -0.2387460000 	 -2.8067050000 
861.60 	 224.9591000 	 2.430025 	 -0.2381261000 	 -2.8052650000 
861.80 	 224.9591000 	 2.430050 	 -0.2412287000 	 -2.8083580000 
862.00 	 224.9591000 	 2.430100 	 -0.2372519000 	 -2.8048480000 
862.20 	 224.9591000 	 2.430150 	 -0.2407773000 	 -2.8074960000 
862.40 	 224.9591000 	 2.430175 	 -0.2389908000 	 -2.8067210000 
862.60 	 224.9591000 	 2.430225 	 -0.2383900000 	 -2.8053310000 
862.80 	 224.9622000 	 2.430250 	 -0.2409077000 	 -2.8081920000 
863.00 	 224.9591000 	 2.430300 	 -0.2373060000 	 -2.8046670000 
863.20 	 224.9638000 	 2.430325 	 -0.2408091000 	 -2.8076170000 
863.40 	 224.9638000 	 2.430375 	 -0.2384313000 	 -2.8064510000 
863.60 	 224.9670000 	 2.430400 	 -0.2385966000 	 -2.8056460000 
863.80 	 224.9749000 	 2.430425 	 -0.2406820000 	 -2.8081070000 
864.00 	 224.9829000 	 2.430450 	 -0.2376397000 	 -2.8046230000 
864.20 	 224.9908000 	 2.430450 	 -0.2416007000 	 -2.8080050000 
864.40 	 225.0004000 	 2.430475 	 -0.2393945000 	 -2.8062980000 
864.60 	 225.0067000 	 2.430475 	 -0.2401638000 	 -2.8058820000 
864.80 	 225.0131000 	 2.430475 	 -0.2418200000 	 -2.8084720000 
865.00 	 225.0147000 	 2.430475 	 -0.2386824000 	 -2.8048960000 
865.20 	 225.0147000 	 2.430475 	 -0.2431997000 	 -2.8084750000 
865.40 	 225.0147000 	 2.430475 	 -0.2395439000 	 -2.8060910000 
865.60 	 225.0147000 	 2.430475 	 -0.2410507000 	 -2.8062760000 
865.80 	 225.0179000 	 2.430475 	 -0.2428691000 	 -2.8084340000 
866.00 	 225.0210000 	 2.430475 	 -0.2391148000 	 -2.8047590000 
866.20 	 225.0226000 	 2.430475 	 -0.2436066000 	 -2.8086790000 
866.40 	 225.0258000 	 2.430475 	 -0.2401129000 	 -2.8058150000 
866.60 	 225.0274000 	 2.430450 	 -0.2418009000 	 -2.8068190000 
866.80 	 225.0306000 	 2.430425 	 -0.2426338000 	 -2.8080270000 
867.00 	 225.0258000 	 2.430400 	 -0.2398427000 	 -2.8051500000 
867.20 	 225.0258000 	 2.430375 	 -0.2440866000 	 -2.8090350000 
867.40 	 225.0258000 	 2.430375 	 -0.2399095000 	 -2.8056020000 
867.60 	 225.0258000 	 2.430325 	 -0.2425861000 	 -2.8073530000 
867.80 	 225.0226000 	 2.430325 	 -0.2422619000 	 -2.8078970000 
868.00 	 225.0226000 	 2.430300 	 -0.2400557000 	 -2.8050990000 
868.20 	 225.0226000 	 2.430275 	 -0.2440325000 	 -2.8089590000 
868.40 	 225.0179000 	 2.430275 	 -0.2399826000 	 -2.8054140000 
868.60 	 225.0179000 	 2.430250 	 -0.2432315000 	 -2.8074770000 
868.80 	 225.0147000 	 2.430225 	 -0.2426529000 	 -2.8077570000 
869.00 	 225.0147000 	 2.430225 	 -0.2406279000 	 -2.8052680000 
869.20 	 225.0147000 	 2.430225 	 -0.2446206000 	 -2.8089140000 
869.40 	 225.0147000 	 2.430225 	 -0.2403672000 	 -2.8053000000 
869.60 	 225.0115000 	 2.430200 	 -0.2432760000 	 -2.8089330000 
869.80 	 225.0115000 	 2.430175 	 -0.2425702000 	 -2.8091300000 
870.00 	 225.0067000 	 2.430175 	 -0.2408473000 	 -2.8068000000 
870.20 	 225.0036000 	 2.430175 	 -0.2445062000 	 -2.8104210000 
870.40 	 224.9988000 	 2.430175 	 -0.2401861000 	 -2.8067910000 
870.60 	 224.9924000 	 2.430175 	 -0.2436161000 	 -2.8091080000 
870.80 	 224.9908000 	 2.430175 	 -0.2423954000 	 -2.8090220000 
871.00 	 224.9877000 	 2.430175 	 -0.2409458000 	 -2.8069940000 
871.20 	 224.9861000 	 2.430175 	 -0.2445094000 	 -2.8104470000 
871.40 	 224.9829000 	 2.430175 	 -0.2400939000 	 -2.8066350000 
871.60 	 224.9877000 	 2.430175 	 -0.2437464000 	 -2.8095280000 
871.80 	 224.9829000 	 2.430175 	 -0.2423382000 	 -2.8087110000 
872.00 	 224.9829000 	 2.430175 	 -0.2410571000 	 -2.8068890000 
872.20 	 224.9797000 	 2.430175 	 -0.2443631000 	 -2.8105390000 
872.40 	 224.9749000 	 2.430175 	 -0.2401543000 	 -2.8064730000 
872.60 	 224.9749000 	 2.430175 	 -0.2440961000 	 -2.8094670000 
872.80 	 224.9734000 	 2.430200 	 -0.2418772000 	 -2.8082780000 
873.00 	 224.9718000 	 2.430225 	 -0.2415657000 	 -2.8072900000 
873.20 	 224.9718000 	 2.430250 	 -0.2442233000 	 -2.8103480000 
873.40 	 224.9718000 	 2.430275 	 -0.2401702000 	 -2.8064120000 
873.60 	 224.9686000 	 2.430275 	 -0.2442932000 	 -2.8097790000 
873.80 	 224.9718000 	 2.430300 	 -0.2418137000 	 -2.8082340000 
874.00 	 224.9718000 	 2.430325 	 -0.2416325000 	 -2.8076490000 
874.20 	 224.9749000 	 2.430350 	 -0.2441216000 	 -2.8101760000 
874.40 	 224.9749000 	 2.430375 	 -0.2401225000 	 -2.8062950000 
874.60 	 224.9749000 	 2.430375 	 -0.2445285000 	 -2.8100400000 
874.80 	 224.9749000 	 2.430400 	 -0.2410857000 	 -2.8078560000 
875.00 	 224.9749000 	 2.430425 	 -0.2424240000 	 -2.8081670000 
875.20 	 224.9734000 	 2.430450 	 -0.2435112000 	 -2.8098770000 
875.40 	 224.9749000 	 2.430475 	 -0.2403863000 	 -2.8065140000 
875.60 	 224.9749000 	 2.430500 	 -0.2446969000 	 -2.8104210000 
875.80 	 224.9797000 	 2.430500 	 -0.2409458000 	 -2.8074960000 
876.00 	 224.9797000 	 2.430550 	 -0.2425544000 	 -2.8081890000 
876.20 	 224.9749000 	 2.430550 	 -0.2432156000 	 -2.8096960000 
876.40 	 224.9718000 	 2.430575 	 -0.2399667000 	 -2.8064660000 
876.60 	 224.9686000 	 2.430600 	 -0.2442328000 	 -2.8103230000 
876.80 	 224.9638000 	 2.430600 	 -0.2405040000 	 -2.8074360000 
877.00 	 224.9591000 	 2.430650 	 -0.2422969000 	 -2.8082880000 
877.20 	 224.9591000 	 2.430675 	 -0.2432346000 	 -2.8100460000 
877.40 	 224.9559000 	 2.430725 	 -0.2398427000 	 -2.8065010000 
877.60 	 224.9559000 	 2.430775 	 -0.2444458000 	 -2.8104050000 
877.80 	 224.9591000 	 2.430800 	 -0.2403577000 	 -2.8073660000 
878.00 	 224.9670000 	 2.430850 	 -0.2422015000 	 -2.8084210000 
878.20 	 224.9734000 	 2.430875 	 -0.2426211000 	 -2.8095500000 
878.40 	 224.9829000 	 2.430900 	 -0.2400017000 	 -2.8064510000 
878.60 	 224.9956000 	 2.430875 	 -0.2449767000 	 -2.8105990000 
878.80 	 225.0004000 	 2.430875 	 -0.2409267000 	 -2.8073250000 
879.00 	 225.0067000 	 2.430875 	 -0.2433968000 	 -2.8087200000 
879.20 	 225.0115000 	 2.430875 	 -0.2434158000 	 -2.8096900000 
879.40 	 225.0147000 	 2.430875 	 -0.2410157000 	 -2.8066570000 
879.60 	 225.0179000 	 2.430875 	 -0.2449640000 	 -2.8106280000 
879.80 	 225.0179000 	 2.430875 	 -0.2406565000 	 -2.8069310000 
880.00 	 225.0226000 	 2.430875 	 -0.2439245000 	 -2.8092960000 
880.20 	 225.0226000 	 2.430875 	 -0.2427197000 	 -2.8089300000 
880.40 	 225.0226000 	 2.430875 	 -0.2414703000 	 -2.8069470000 
880.60 	 225.0226000 	 2.430875 	 -0.2449449000 	 -2.8105930000 
880.80 	 225.0226000 	 2.430875 	 -0.2406343000 	 -2.8068160000 
881.00 	 225.0179000 	 2.430875 	 -0.2442996000 	 -2.8095440000 
881.20 	 225.0147000 	 2.430875 	 -0.2423636000 	 -2.8087490000 
881.40 	 225.0147000 	 2.430825 	 -0.2420394000 	 -2.8075570000 
881.60 	 225.0147000 	 2.430825 	 -0.2445412000 	 -2.8103830000 
881.80 	 225.0115000 	 2.430825 	 -0.2405198000 	 -2.8065360000 
882.00 	 225.0147000 	 2.430825 	 -0.2447255000 	 -2.8098140000 
882.20 	 225.0147000 	 2.430800 	 -0.2421951000 	 -2.8083360000 
882.40 	 225.0131000 	 2.430775 	 -0.2421315000 	 -2.8076170000 
882.60 	 225.0115000 	 2.430775 	 -0.2447955000 	 -2.8104850000 
882.80 	 225.0067000 	 2.430775 	 -0.2405802000 	 -2.8065140000 
883.00 	 224.9988000 	 2.430775 	 -0.2447478000 	 -2.8099660000 
883.20 	 224.9956000 	 2.430775 	 -0.2421602000 	 -2.8081860000 
883.40 	 224.9908000 	 2.430775 	 -0.2420457000 	 -2.8077220000 
883.60 	 224.9908000 	 2.430775 	 -0.2447573000 	 -2.8104530000 
883.80 	 224.9877000 	 2.430775 	 -0.2406216000 	 -2.8066640000 
884.00 	 224.9908000 	 2.430775 	 -0.2446620000 	 -2.8097120000 
884.20 	 224.9908000 	 2.430775 	 -0.2424272000 	 -2.8085170000 
884.40 	 224.9956000 	 2.430775 	 -0.2421474000 	 -2.8075660000 
884.60 	 224.9956000 	 2.430775 	 -0.2448304000 	 -2.8103350000 
884.80 	 224.9908000 	 2.430775 	 -0.2405421000 	 -2.8065240000 
885.00 	 224.9908000 	 2.430775 	 -0.2447319000 	 -2.8098770000 
885.20 	 224.9877000 	 2.430775 	 -0.2421061000 	 -2.8082780000 
885.40 	 224.9908000 	 2.430775 	 -0.2422237000 	 -2.8077030000 
885.60 	 224.9877000 	 2.430775 	 -0.2444649000 	 -2.8102680000 
885.80 	 224.9877000 	 2.430775 	 -0.2404881000 	 -2.8064660000 
886.00 	 224.9829000 	 2.430775 	 -0.2447891000 	 -2.8101570000 
886.20 	 224.9829000 	 2.430775 	 -0.2417088000 	 -2.8076080000 
886.40 	 224.9797000 	 2.430775 	 -0.2425416000 	 -2.8080490000 
886.60 	 224.9797000 	 2.430775 	 -0.2441120000 	 -2.8101440000 
886.80 	 224.9829000 	 2.430775 	 -0.2406883000 	 -2.8065940000 
887.00 	 224.9813000 	 2.430775 	 -0.2450180000 	 -2.8103290000 
887.20 	 224.9797000 	 2.430775 	 -0.2414068000 	 -2.8075600000 
887.40 	 224.9797000 	 2.430825 	 -0.2427896000 	 -2.8081200000 
887.60 	 224.9797000 	 2.430825 	 -0.2442678000 	 -2.8100270000 
887.80 	 224.9797000 	 2.430850 	 -0.2407265000 	 -2.8064790000 
888.00 	 224.9797000 	 2.430875 	 -0.2451579000 	 -2.8104400000 
888.20 	 224.9797000 	 2.430900 	 -0.2415657000 	 -2.8074870000 
888.40 	 224.9749000 	 2.430925 	 -0.2435462000 	 -2.8086950000 
888.60 	 224.9686000 	 2.430950 	 -0.2438736000 	 -2.8098550000 
888.80 	 224.9670000 	 2.430950 	 -0.2410730000 	 -2.8067780000 
889.00 	 224.9606000 	 2.431000 	 -0.2452278000 	 -2.8106470000 
889.20 	 224.9591000 	 2.431025 	 -0.2411143000 	 -2.8071940000 
889.40 	 224.9559000 	 2.431075 	 -0.2436988000 	 -2.8089330000 
889.60 	 224.9559000 	 2.431100 	 -0.2436702000 	 -2.8095440000 
889.80 	 224.9559000 	 2.431150 	 -0.2411525000 	 -2.8067210000 
890.00 	 224.9559000 	 2.431200 	 -0.2451452000 	 -2.8105510000 
890.20 	 224.9591000 	 2.431225 	 -0.2409935000 	 -2.8071720000 
890.40 	 224.9638000 	 2.431275 	 -0.2442074000 	 -2.8093940000 
890.60 	 224.9718000 	 2.431300 	 -0.2431424000 	 -2.8091270000 
890.80 	 224.9797000 	 2.431325 	 -0.2415117000 	 -2.8070800000 
891.00 	 224.9908000 	 2.431350 	 -0.2449512000 	 -2.8106690000 
891.20 	 225.0004000 	 2.431325 	 -0.2407869000 	 -2.8069240000 
891.40 	 225.0115000 	 2.431325 	 -0.2445157000 	 -2.8098230000 
891.60 	 225.0179000 	 2.431325 	 -0.2429263000 	 -2.8088920000 
891.80 	 225.0195000 	 2.431325 	 -0.2419790000 	 -2.8074260000 
892.00 	 225.0226000 	 2.431325 	 -0.2450307000 	 -2.8106910000 
892.20 	 225.0226000 	 2.431325 	 -0.2409013000 	 -2.8067490000 
892.40 	 225.0226000 	 2.431325 	 -0.2448877000 	 -2.8101790000 
892.60 	 225.0226000 	 2.431325 	 -0.2423191000 	 -2.8083260000 
892.80 	 225.0226000 	 2.431325 	 -0.2423732000 	 -2.8079450000 
893.00 	 225.0226000 	 2.431325 	 -0.2449036000 	 -2.8105670000 
893.20 	 225.0179000 	 2.431275 	 -0.2408187000 	 -2.8067460000 
893.40 	 225.0147000 	 2.431275 	 -0.2450689000 	 -2.8103000000 
893.60 	 225.0115000 	 2.431275 	 -0.2419408000 	 -2.8081670000 
893.80 	 225.0067000 	 2.431275 	 -0.2431075000 	 -2.8082850000 
894.00 	 225.0036000 	 2.431275 	 -0.2445825000 	 -2.8102430000 
894.20 	 224.9988000 	 2.431275 	 -0.2410157000 	 -2.8066670000 
894.40 	 224.9956000 	 2.431275 	 -0.2454472000 	 -2.8106430000 
894.60 	 224.9908000 	 2.431275 	 -0.2417088000 	 -2.8075700000 
894.80 	 224.9877000 	 2.431275 	 -0.2434699000 	 -2.8086730000 
895.00 	 224.9908000 	 2.431275 	 -0.2440389000 	 -2.8099820000 
895.20 	 224.9908000 	 2.431275 	 -0.2412001000 	 -2.8068480000 
895.40 	 224.9908000 	 2.431275 	 -0.2453868000 	 -2.8108470000 
895.60 	 224.9877000 	 2.431275 	 -0.2413464000 	 -2.8073410000 
895.80 	 224.9829000 	 2.431275 	 -0.2440389000 	 -2.8092000000 
896.00 	 224.9797000 	 2.431275 	 -0.2436797000 	 -2.8095880000 
896.20 	 224.9718000 	 2.431275 	 -0.2415371000 	 -2.8069310000 
896.40 	 224.9670000 	 2.431275 	 -0.2453836000 	 -2.8108760000 
896.60 	 224.9638000 	 2.431275 	 -0.2412701000 	 -2.8072070000 
896.80 	 224.9638000 	 2.431275 	 -0.2441375000 	 -2.8092350000 
897.00 	 224.9591000 	 2.431300 	 -0.2438736000 	 -2.8097470000 
897.20 	 224.9559000 	 2.431350 	 -0.2414099000 	 -2.8071120000 
897.40 	 224.9511000 	 2.431400 	 -0.2454408000 	 -2.8107230000 
897.60 	 224.9479000 	 2.431450 	 -0.2410952000 	 -2.8070740000 
897.80 	 224.9479000 	 2.431500 	 -0.2443631000 	 -2.8096330000 
898.00 	 224.9447000 	 2.431550 	 -0.2433904000 	 -2.8093560000 
898.20 	 224.9447000 	 2.431600 	 -0.2417819000 	 -2.8072450000 
898.40 	 224.9447000 	 2.431650 	 -0.2453073000 	 -2.8107580000 
898.60 	 224.9479000 	 2.431700 	 -0.2410253000 	 -2.8069690000 
898.80 	 224.9511000 	 2.431725 	 -0.2446111000 	 -2.8097500000 
899.00 	 224.9591000 	 2.431775 	 -0.2430153000 	 -2.8089620000 
899.20 	 224.9686000 	 2.431825 	 -0.2420998000 	 -2.8074520000 
899.40 	 224.9749000 	 2.431850 	 -0.2452405000 	 -2.8108250000 
899.60 	 224.9829000 	 2.431850 	 -0.2409585000 	 -2.8070230000 
899.80 	 224.9877000 	 2.431900 	 -0.2447414000 	 -2.8101220000 
900.00 	 224.9893000 	 2.431875 	 -0.2403545000 	 -2.8088630000 
900.20 	 224.9956000 	 2.431875 	 -0.2373314000 	 -2.8077950000 
900.40 	 225.0052000 	 2.431875 	 -0.2414163000 	 -2.8108980000 
900.60 	 225.0131000 	 2.431875 	 -0.2367528000 	 -2.8068890000 
900.80 	 225.0179000 	 2.431875 	 -0.2410539000 	 -2.8103640000 
901.00 	 225.0226000 	 2.431875 	 -0.2376429000 	 -2.8086880000 
901.20 	 225.0274000 	 2.431875 	 -0.2379894000 	 -2.8079830000 
901.40 	 225.0258000 	 2.431875 	 -0.2407742000 	 -2.8106280000 
901.60 	 225.0258000 	 2.431875 	 -0.2364731000 	 -2.8068100000 
901.80 	 225.0226000 	 2.431875 	 -0.2405484000 	 -2.8104530000 
902.00 	 225.0179000 	 2.431875 	 -0.2376239000 	 -2.8083610000 
902.20 	 225.0131000 	 2.431875 	 -0.2394390000 	 -2.8081580000 
902.40 	 225.0067000 	 2.431825 	 -0.2401861000 	 -2.8105740000 
902.60 	 225.0067000 	 2.431825 	 -0.2370453000 	 -2.8069310000 
902.80 	 225.0067000 	 2.431825 	 -0.2421411000 	 -2.8105260000 
903.00 	 225.0115000 	 2.431825 	 -0.2393532000 	 -2.8084600000 
903.20 	 225.0147000 	 2.431825 	 -0.2401892000 	 -2.8083040000 
903.40 	 225.0179000 	 2.431825 	 -0.2420648000 	 -2.8106430000 
903.60 	 225.0179000 	 2.431825 	 -0.2383773000 	 -2.8069240000 
903.80 	 225.0131000 	 2.431800 	 -0.2426751000 	 -2.8106880000 
904.00 	 225.0115000 	 2.431775 	 -0.2390162000 	 -2.8079860000 
904.20 	 225.0115000 	 2.431775 	 -0.2407583000 	 -2.8086280000 
904.40 	 225.0083000 	 2.431775 	 -0.2413177000 	 -2.8102210000 
904.60 	 225.0099000 	 2.431775 	 -0.2385616000 	 -2.8070350000 
904.80 	 225.0067000 	 2.431775 	 -0.2418423000 	 -2.8110090000 
905.00 	 225.0067000 	 2.431775 	 -0.2378972000 	 -2.8074550000 
905.20 	 225.0036000 	 2.431775 	 -0.2409935000 	 -2.8092160000 
905.40 	 225.0036000 	 2.431775 	 -0.2408059000 	 -2.8095750000 
905.60 	 224.9988000 	 2.431775 	 -0.2389876000 	 -2.8073410000 
905.80 	 224.9956000 	 2.431775 	 -0.2411652000 	 -2.8108570000 
906.00 	 224.9908000 	 2.431775 	 -0.2370008000 	 -2.8069370000 
906.20 	 224.9829000 	 2.431775 	 -0.2420934000 	 -2.8101130000 
906.40 	 224.9797000 	 2.431775 	 -0.2400494000 	 -2.8088190000 
906.60 	 224.9718000 	 2.431775 	 -0.2411525000 	 -2.8081670000 
906.80 	 224.9670000 	 2.431775 	 -0.2432124000 	 -2.8106750000 
907.00 	 224.9670000 	 2.431775 	 -0.2392451000 	 -2.8068350000 
907.20 	 224.9654000 	 2.431775 	 -0.2432950000 	 -2.8103730000 
907.40 	 224.9638000 	 2.431775 	 -0.2404086000 	 -2.8083670000 
907.60 	 224.9638000 	 2.431825 	 -0.2418200000 	 -2.8082280000 
907.80 	 224.9638000 	 2.431850 	 -0.2435939000 	 -2.8106500000 
908.00 	 224.9638000 	 2.431875 	 -0.2399413000 	 -2.8069780000 
908.20 	 224.9591000 	 2.431900 	 -0.2443345000 	 -2.8107010000 
908.40 	 224.9591000 	 2.431950 	 -0.2410126000 	 -2.8081640000 
908.60 	 224.9591000 	 2.432000 	 -0.2422015000 	 -2.8085010000 
908.80 	 224.9638000 	 2.432025 	 -0.2434667000 	 -2.8103540000 
909.00 	 224.9670000 	 2.432075 	 -0.2400017000 	 -2.8068920000 
909.20 	 224.9718000 	 2.432100 	 -0.2442964000 	 -2.8108340000 
909.40 	 224.9734000 	 2.432125 	 -0.2401861000 	 -2.8077410000 
909.60 	 224.9749000 	 2.432150 	 -0.2430344000 	 -2.8090640000 
909.80 	 224.9749000 	 2.432150 	 -0.2445094000 	 -2.8101280000 
910.00 	 224.9797000 	 2.432175 	 -0.2418041000 	 -2.8071660000 
910.20 	 224.9829000 	 2.432200 	 -0.2458477000 	 -2.8109010000 
910.40 	 224.9861000 	 2.432200 	 -0.2418454000 	 -2.8075570000 
910.60 	 224.9908000 	 2.432250 	 -0.2440929000 	 -2.8088730000 
910.80 	 224.9988000 	 2.432225 	 -0.2406375000 	 -2.8100970000 
911.00 	 225.0036000 	 2.432225 	 -0.2369245000 	 -2.8070990000 
911.20 	 225.0067000 	 2.432225 	 -0.2414417000 	 -2.8107860000 
911.40 	 225.0115000 	 2.432225 	 -0.2382310000 	 -2.8078810000 
911.60 	 225.0115000 	 2.432225 	 -0.2400176000 	 -2.8089050000 
911.80 	 225.0115000 	 2.432225 	 -0.2401956000 	 -2.8103030000 
912.00 	 225.0131000 	 2.432225 	 -0.2376525000 	 -2.8071430000 
912.20 	 225.0147000 	 2.432225 	 -0.2417564000 	 -2.8110250000 
912.40 	 225.0163000 	 2.432225 	 -0.2373473000 	 -2.8075730000 
912.60 	 225.0179000 	 2.432225 	 -0.2404722000 	 -2.8095120000 
912.80 	 225.0179000 	 2.432225 	 -0.2396456000 	 -2.8097880000 
913.00 	 225.0147000 	 2.432225 	 -0.2380721000 	 -2.8072420000 
913.20 	 225.0147000 	 2.432225 	 -0.2414735000 	 -2.8110060000 
913.40 	 225.0147000 	 2.432225 	 -0.2372233000 	 -2.8073690000 
913.60 	 225.0115000 	 2.432225 	 -0.2406502000 	 -2.8096960000 
913.80 	 225.0067000 	 2.432175 	 -0.2389304000 	 -2.8094830000 
914.00 	 225.0004000 	 2.432175 	 -0.2376556000 	 -2.8074900000 
914.20 	 224.9988000 	 2.432175 	 -0.2408282000 	 -2.8109840000 
914.40 	 224.9956000 	 2.432175 	 -0.2366638000 	 -2.8073090000 
914.60 	 224.9908000 	 2.432175 	 -0.2401829000 	 -2.8098330000 
914.80 	 224.9908000 	 2.432175 	 -0.2385108000 	 -2.8093880000 
915.00 	 224.9908000 	 2.432175 	 -0.2375634000 	 -2.8074140000 
915.20 	 224.9908000 	 2.432175 	 -0.2407074000 	 -2.8109710000 
915.40 	 224.9908000 	 2.432175 	 -0.2364508000 	 -2.8071340000 
915.60 	 224.9956000 	 2.432175 	 -0.2403800000 	 -2.8100620000 
915.80 	 224.9956000 	 2.432175 	 -0.2377955000 	 -2.8089460000 
916.00 	 224.9988000 	 2.432175 	 -0.2378146000 	 -2.8078650000 
916.20 	 224.9988000 	 2.432175 	 -0.2403959000 	 -2.8107010000 
916.40 	 224.9988000 	 2.432175 	 -0.2363714000 	 -2.8070800000 
916.60 	 224.9988000 	 2.432175 	 -0.2403355000 	 -2.8101990000 
916.80 	 224.9956000 	 2.432175 	 -0.2378909000 	 -2.8088790000 
917.00 	 224.9908000 	 2.432175 	 -0.2378941000 	 -2.8080460000 
917.20 	 224.9908000 	 2.432175 	 -0.2400462000 	 -2.8108340000 
917.40 	 224.9908000 	 2.432175 	 -0.2361171000 	 -2.8071240000 
917.60 	 224.9893000 	 2.432175 	 -0.2404785000 	 -2.8104370000 
917.80 	 224.9908000 	 2.432175 	 -0.2375380000 	 -2.8086500000 
918.00 	 224.9877000 	 2.432175 	 -0.2382056000 	 -2.8083040000 
918.20 	 224.9893000 	 2.432175 	 -0.2400049000 	 -2.8108790000 
918.40 	 224.9877000 	 2.432175 	 -0.2362124000 	 -2.8071090000 
918.60 	 224.9877000 	 2.432175 	 -0.2404022000 	 -2.8106240000 
918.80 	 224.9877000 	 2.432175 	 -0.2372583000 	 -2.8083830000 
919.00 	 224.9829000 	 2.432175 	 -0.2383455000 	 -2.8083450000 
919.20 	 224.9829000 	 2.432175 	 -0.2395694000 	 -2.8104310000 
919.40 	 224.9749000 	 2.432175 	 -0.2361298000 	 -2.8069910000 
919.60 	 224.9749000 	 2.432175 	 -0.2404976000 	 -2.8105800000 
919.80 	 224.9749000 	 2.432175 	 -0.2370262000 	 -2.8081800000 
920.00 	 224.9749000 	 2.432225 	 -0.2388191000 	 -2.8085230000 
920.20 	 224.9797000 	 2.432225 	 -0.2404372000 	 -2.8103230000 
920.40 	 224.9797000 	 2.432250 	 -0.2376207000 	 -2.8071400000 
920.60 	 224.9877000 	 2.432275 	 -0.2417247000 	 -2.8107290000 
920.80 	 224.9877000 	 2.432300 	 -0.2392991000 	 -2.8078210000 
921.00 	 224.9877000 	 2.432275 	 -0.2393850000 	 -2.8090600000 
921.20 	 224.9877000 	 2.432275 	 -0.2395344000 	 -2.8102270000 
921.40 	 224.9861000 	 2.432300 	 -0.2366225000 	 -2.8071120000 
921.60 	 224.9813000 	 2.432325 	 -0.2405802000 	 -2.8109930000 
921.80 	 224.9749000 	 2.432350 	 -0.2368387000 	 -2.8078720000 
922.00 	 224.9670000 	 2.432350 	 -0.2428373000 	 -2.8094960000 
922.20 	 224.9638000 	 2.432350 	 -0.2446461000 	 -2.8097820000 
922.40 	 224.9591000 	 2.432400 	 -0.2428373000 	 -2.8073340000 
922.60 	 224.9591000 	 2.432450 	 -0.2463977000 	 -2.8110600000 
922.80 	 224.9559000 	 2.432475 	 -0.2419917000 	 -2.8070610000 
923.00 	 224.9575000 	 2.432525 	 -0.2459017000 	 -2.8100810000 
923.20 	 224.9559000 	 2.432550 	 -0.2438259000 	 -2.8090790000 
923.40 	 224.9591000 	 2.432600 	 -0.2434063000 	 -2.8077890000 
923.60 	 224.9638000 	 2.432650 	 -0.2461465000 	 -2.8109010000 
923.80 	 224.9718000 	 2.432675 	 -0.2420489000 	 -2.8070420000 
924.00 	 224.9797000 	 2.432700 	 -0.2459558000 	 -2.8103990000 
924.20 	 224.9908000 	 2.432700 	 -0.2435398000 	 -2.8087970000 
924.40 	 225.0004000 	 2.432750 	 -0.2435621000 	 -2.8081260000 
924.60 	 225.0067000 	 2.432725 	 -0.2461942000 	 -2.8110730000 
924.80 	 225.0179000 	 2.432725 	 -0.2420489000 	 -2.8073410000 
925.00 	 225.0258000 	 2.432725 	 -0.2463309000 	 -2.8108180000 
925.20 	 225.0306000 	 2.432725 	 -0.2438768000 	 -2.8090540000 
925.40 	 225.0338000 	 2.432725 	 -0.2438704000 	 -2.8083960000 
925.60 	 225.0338000 	 2.432725 	 -0.2462165000 	 -2.8111390000 
925.80 	 225.0385000 	 2.432700 	 -0.2421920000 	 -2.8072740000 
926.00 	 225.0385000 	 2.432675 	 -0.2464708000 	 -2.8110380000 
926.20 	 225.0417000 	 2.432650 	 -0.2433904000 	 -2.8087740000 
926.40 	 225.0417000 	 2.432600 	 -0.2442805000 	 -2.8088570000 
926.60 	 225.0417000 	 2.432550 	 -0.2460162000 	 -2.8111010000 
926.80 	 225.0417000 	 2.432525 	 -0.2422396000 	 -2.8072740000 
927.00 	 225.0385000 	 2.432475 	 -0.2466742000 	 -2.8110190000 
927.20 	 225.0385000 	 2.432450 	 -0.2432473000 	 -2.8086790000 
927.40 	 225.0338000 	 2.432400 	 -0.2444363000 	 -2.8090570000 
927.60 	 225.0306000 	 2.432375 	 -0.2457333000 	 -2.8107420000 
927.80 	 225.0290000 	 2.432350 	 -0.2423255000 	 -2.8073820000 
928.00 	 225.0258000 	 2.432325 	 -0.2465502000 	 -2.8112730000 
928.20 	 225.0226000 	 2.432300 	 -0.2430693000 	 -2.8083740000 
928.40 	 225.0226000 	 2.432300 	 -0.2447987000 	 -2.8092450000 
928.60 	 225.0210000 	 2.432275 	 -0.2456315000 	 -2.8107480000 
928.80 	 225.0179000 	 2.432275 	 -0.2426624000 	 -2.8075820000 
929.00 	 225.0163000 	 2.432250 	 -0.2467759000 	 -2.8115080000 
929.20 	 225.0147000 	 2.432225 	 -0.2425702000 	 -2.8079350000 
929.40 	 225.0147000 	 2.432200 	 -0.2454026000 	 -2.8096930000 
929.60 	 225.0115000 	 2.432225 	 -0.2449735000 	 -2.8102020000 
929.80 	 225.0067000 	 2.432225 	 -0.2428659000 	 -2.8078080000 
930.00 	 225.0036000 	 2.432225 	 -0.2467696000 	 -2.8113490000 
930.20 	 224.9988000 	 2.432225 	 -0.2425194000 	 -2.8077790000 
930.40 	 224.9956000 	 2.432225 	 -0.2459399000 	 -2.8102680000 
930.60 	 224.9956000 	 2.432225 	 -0.2444108000 	 -2.8097220000 
930.80 	 224.9956000 	 2.432225 	 -0.2435716000 	 -2.8080240000 
931.00 	 224.9956000 	 2.432225 	 -0.2465184000 	 -2.8114410000 
931.20 	 224.9988000 	 2.432225 	 -0.2423032000 	 -2.8075660000 
931.40 	 224.9988000 	 2.432225 	 -0.2459749000 	 -2.8105740000 
931.60 	 224.9988000 	 2.432225 	 -0.2444426000 	 -2.8095120000 
931.80 	 224.9988000 	 2.432225 	 -0.2435271000 	 -2.8081000000 
932.00 	 224.9956000 	 2.432225 	 -0.2466742000 	 -2.8113870000 
932.20 	 224.9956000 	 2.432225 	 -0.2424113000 	 -2.8074900000 
932.40 	 224.9956000 	 2.432225 	 -0.2460670000 	 -2.8103480000 
932.60 	 224.9956000 	 2.432225 	 -0.2442964000 	 -2.8095530000 
932.80 	 224.9908000 	 2.432225 	 -0.2436034000 	 -2.8080620000 
933.00 	 224.9877000 	 2.432225 	 -0.2462133000 	 -2.8112890000 
933.20 	 224.9877000 	 2.432225 	 -0.2422714000 	 -2.8073820000 
933.40 	 224.9829000 	 2.432225 	 -0.2463818000 	 -2.8107740000 
933.60 	 224.9829000 	 2.432225 	 -0.2440929000 	 -2.8093430000 
933.80 	 224.9829000 	 2.432225 	 -0.2435271000 	 -2.8080840000 
934.00 	 224.9813000 	 2.432225 	 -0.2464676000 	 -2.8113330000 
934.20 	 224.9829000 	 2.432225 	 -0.2421951000 	 -2.8074520000 
934.40 	 224.9829000 	 2.432225 	 -0.2461402000 	 -2.8106180000 
934.60 	 224.9829000 	 2.432225 	 -0.2441724000 	 -2.8095150000 
934.80 	 224.9797000 	 2.432225 	 -0.2434699000 	 -2.8082750000 
935.00 	 224.9749000 	 2.432225 	 -0.2463977000 	 -2.8113050000 
935.20 	 224.9718000 	 2.432225 	 -0.2423604000 	 -2.8072390000 
935.40 	 224.9670000 	 2.432250 	 -0.2465693000 	 -2.8110120000 
935.60 	 224.9638000 	 2.432275 	 -0.2433078000 	 -2.8086310000 
935.80 	 224.9606000 	 2.432300 	 -0.2446715000 	 -2.8091560000 
936.00 	 224.9638000 	 2.432350 	 -0.2456824000 	 -2.8106660000 
936.20 	 224.9670000 	 2.432375 	 -0.2424939000 	 -2.8073440000 
936.40 	 224.9670000 	 2.432400 	 -0.2467696000 	 -2.8112790000 
936.60 	 224.9670000 	 2.432450 	 -0.2430439000 	 -2.8083930000 
936.80 	 224.9638000 	 2.432475 	 -0.2447319000 	 -2.8094130000 
937.00 	 224.9591000 	 2.432500 	 -0.2452310000 	 -2.8104530000 
937.20 	 224.9559000 	 2.432550 	 -0.2425830000 	 -2.8075280000 
937.40 	 224.9511000 	 2.432575 	 -0.2466774000 	 -2.8113210000 
937.60 	 224.9511000 	 2.432625 	 -0.2424081000 	 -2.8078460000 
937.80 	 224.9511000 	 2.432650 	 -0.2455584000 	 -2.8098420000 
938.00 	 224.9511000 	 2.432700 	 -0.2451452000 	 -2.8103070000 
938.20 	 224.9511000 	 2.432750 	 -0.2428722000 	 -2.8076650000 
938.40 	 224.9511000 	 2.432775 	 -0.2466838000 	 -2.8114220000 
938.60 	 224.9559000 	 2.432825 	 -0.2424113000 	 -2.8076650000 
938.80 	 224.9543000 	 2.432850 	 -0.2457937000 	 -2.8102620000 
939.00 	 224.9591000 	 2.432900 	 -0.2445634000 	 -2.8096420000 
939.20 	 224.9591000 	 2.432950 	 -0.2431806000 	 -2.8079190000 
939.40 	 224.9670000 	 2.432975 	 -0.2466297000 	 -2.8114640000 
939.60 	 224.9718000 	 2.433000 	 -0.2425671000 	 -2.8076650000 
939.80 	 224.9765000 	 2.433050 	 -0.2454026000 	 -2.8095850000 
940.00 	 224.9877000 	 2.433050 	 -0.2424526000 	 -2.8105000000 
940.20 	 224.9924000 	 2.433050 	 -0.2401352000 	 -2.8078680000 
940.40 	 224.9988000 	 2.433100 	 -0.2437592000 	 -2.8114990000 
940.60 	 225.0036000 	 2.433075 	 -0.2401861000 	 -2.8082020000 
940.80 	 225.0115000 	 2.433075 	 -0.2425798000 	 -2.8091560000 
941.00 	 225.0163000 	 2.433075 	 -0.2422428000 	 -2.8099950000 
941.20 	 225.0226000 	 2.433075 	 -0.2399858000 	 -2.8072670000 
941.40 	 225.0306000 	 2.433075 	 -0.2438132000 	 -2.8109840000 
941.60 	 225.0338000 	 2.433075 	 -0.2394708000 	 -2.8075310000 
941.80 	 225.0385000 	 2.433075 	 -0.2424558000 	 -2.8092800000 
942.00 	 225.0354000 	 2.433050 	 -0.2417723000 	 -2.8096580000 
942.20 	 225.0354000 	 2.433000 	 -0.2399063000 	 -2.8072930000 
942.40 	 225.0338000 	 2.432975 	 -0.2433205000 	 -2.8108120000 
942.60 	 225.0258000 	 2.432950 	 -0.2393277000 	 -2.8073820000 
942.80 	 225.0226000 	 2.432925 	 -0.2424717000 	 -2.8096070000 
943.00 	 225.0147000 	 2.432925 	 -0.2410603000 	 -2.8092540000 
943.20 	 225.0115000 	 2.432900 	 -0.2397346000 	 -2.8076430000 
943.40 	 225.0115000 	 2.432875 	 -0.2428913000 	 -2.8108470000 
943.60 	 225.0115000 	 2.432850 	 -0.2390766000 	 -2.8072480000 
943.80 	 225.0147000 	 2.432875 	 -0.2426656000 	 -2.8102910000 
944.00 	 225.0115000 	 2.432875 	 -0.2403514000 	 -2.8099030000 
944.20 	 225.0099000 	 2.432850 	 -0.2401702000 	 -2.8083930000 
944.40 	 225.0052000 	 2.432825 	 -0.2425385000 	 -2.8116290000 
944.60 	 225.0036000 	 2.432825 	 -0.2388255000 	 -2.8079100000 
944.80 	 224.9988000 	 2.432825 	 -0.2428627000 	 -2.8114410000 
945.00 	 224.9956000 	 2.432825 	 -0.2399953000 	 -2.8126880000 
945.20 	 224.9956000 	 2.432825 	 -0.2407773000 	 -2.8133870000 
945.40 	 224.9908000 	 2.432825 	 -0.2421538000 	 -2.8153550000 
945.60 	 224.9908000 	 2.432825 	 -0.2389304000 	 -2.8119020000 
945.80 	 224.9861000 	 2.432825 	 -0.2429454000 	 -2.8156410000 
946.00 	 224.9797000 	 2.432825 	 -0.2397283000 	 -2.8130600000 
946.20 	 224.9749000 	 2.432825 	 -0.2410444000 	 -2.8134090000 
946.40 	 224.9718000 	 2.432825 	 -0.2420171000 	 -2.8153320000 
946.60 	 224.9718000 	 2.432825 	 -0.2389367000 	 -2.8121250000 
946.80 	 224.9670000 	 2.432825 	 -0.2429549000 	 -2.8156850000 
947.00 	 224.9670000 	 2.432850 	 -0.2394231000 	 -2.8128650000 
947.20 	 224.9638000 	 2.432900 	 -0.2413432000 	 -2.8136030000 
947.40 	 224.9591000 	 2.432925 	 -0.2420298000 	 -2.8149250000 
947.60 	 224.9591000 	 2.432950 	 -0.2390003000 	 -2.8117530000 
947.80 	 224.9591000 	 2.433000 	 -0.2425988000 	 -2.8154180000 
948.00 	 224.9559000 	 2.433050 	 -0.2389495000 	 -2.8126560000 
948.20 	 224.9559000 	 2.433075 	 -0.2413718000 	 -2.8138640000 
948.40 	 224.9559000 	 2.433125 	 -0.2417310000 	 -2.8149570000 
948.60 	 224.9559000 	 2.433150 	 -0.2387841000 	 -2.8119470000 
948.80 	 224.9511000 	 2.433200 	 -0.2427483000 	 -2.8153740000 
949.00 	 224.9479000 	 2.433250 	 -0.2392769000 	 -2.8127450000 
949.20 	 224.9479000 	 2.433300 	 -0.2411588000 	 -2.8135650000 
949.40 	 224.9447000 	 2.433350 	 -0.2410984000 	 -2.8147090000 
949.60 	 224.9479000 	 2.433400 	 -0.2388509000 	 -2.8118480000 
949.80 	 224.9511000 	 2.433450 	 -0.2426497000 	 -2.8155390000 
950.00 	 224.9559000 	 2.433475 	 -0.2386888000 	 -2.8124400000 
950.20 	 224.9638000 	 2.433525 	 -0.2413209000 	 -2.8138920000 
950.40 	 224.9702000 	 2.433550 	 -0.2413464000 	 -2.8147350000 
950.60 	 224.9813000 	 2.433575 	 -0.2390512000 	 -2.8118990000 
950.80 	 224.9877000 	 2.433600 	 -0.2427038000 	 -2.8154440000 
951.00 	 224.9988000 	 2.433575 	 -0.2403959000 	 -2.8124430000 
951.20 	 225.0099000 	 2.433575 	 -0.2429740000 	 -2.8140700000 
951.40 	 225.0195000 	 2.433575 	 -0.2428849000 	 -2.8147130000 
951.60 	 225.0274000 	 2.433575 	 -0.2404308000 	 -2.8122170000 
951.80 	 225.0306000 	 2.433575 	 -0.2442328000 	 -2.8156440000 
952.00 	 225.0385000 	 2.433575 	 -0.2402910000 	 -2.8124620000 
952.20 	 225.0338000 	 2.433575 	 -0.2431011000 	 -2.8141400000 
952.40 	 225.0338000 	 2.433575 	 -0.2425035000 	 -2.8146620000 
952.60 	 225.0338000 	 2.433575 	 -0.2404722000 	 -2.8120610000 
952.80 	 225.0338000 	 2.433525 	 -0.2443059000 	 -2.8156220000 
953.00 	 225.0338000 	 2.433475 	 -0.2405675000 	 -2.8127260000 
953.20 	 225.0338000 	 2.433450 	 -0.2429899000 	 -2.8140900000 
953.40 	 225.0338000 	 2.433425 	 -0.2428150000 	 -2.8146840000 
953.60 	 225.0306000 	 2.433400 	 -0.2406152000 	 -2.8120640000 
953.80 	 225.0306000 	 2.433375 	 -0.2443186000 	 -2.8157780000 
954.00 	 225.0290000 	 2.433350 	 -0.2405834000 	 -2.8126530000 
954.20 	 225.0306000 	 2.433325 	 -0.2429676000 	 -2.8140830000 
954.40 	 225.0274000 	 2.433300 	 -0.2430757000 	 -2.8149160000 
954.60 	 225.0306000 	 2.433275 	 -0.2407901000 	 -2.8121060000 
954.80 	 225.0258000 	 2.433275 	 -0.2444490000 	 -2.8157140000 
955.00 	 225.0258000 	 2.433250 	 -0.2403514000 	 -2.8123060000 
955.20 	 225.0258000 	 2.433225 	 -0.2430217000 	 -2.8141980000 
955.40 	 225.0226000 	 2.433200 	 -0.2428023000 	 -2.8145190000 
955.60 	 225.0179000 	 2.433175 	 -0.2411048000 	 -2.8124080000 
955.80 	 225.0147000 	 2.433175 	 -0.2444617000 	 -2.8156920000 
956.00 	 225.0147000 	 2.433175 	 -0.2403959000 	 -2.8121280000 
956.20 	 225.0147000 	 2.433175 	 -0.2439467000 	 -2.8146620000 
956.40 	 225.0147000 	 2.433150 	 -0.2422460000 	 -2.8139430000 
956.60 	 225.0147000 	 2.433125 	 -0.2416674000 	 -2.8127100000 
956.80 	 225.0147000 	 2.433125 	 -0.2444998000 	 -2.8156500000 
957.00 	 225.0115000 	 2.433125 	 -0.2404881000 	 -2.8120990000 
957.20 	 225.0115000 	 2.433125 	 -0.2441438000 	 -2.8150340000 
957.40 	 225.0115000 	 2.433100 	 -0.2419345000 	 -2.8137780000 
957.60 	 225.0115000 	 2.433050 	 -0.2415371000 	 -2.8127350000 
957.80 	 225.0067000 	 2.433075 	 -0.2441661000 	 -2.8156310000 
958.00 	 225.0067000 	 2.433075 	 -0.2403323000 	 -2.8118960000 
958.20 	 225.0067000 	 2.433075 	 -0.2438672000 	 -2.8148840000 
958.40 	 225.0036000 	 2.433075 	 -0.2415625000 	 -2.8137370000 
958.60 	 225.0052000 	 2.433075 	 -0.2415180000 	 -2.8129070000 
958.80 	 225.0036000 	 2.433075 	 -0.2434476000 	 -2.8153100000 
959.00 	 225.0020000 	 2.433075 	 -0.2401670000 	 -2.8118960000 
959.20 	 224.9988000 	 2.433075 	 -0.2443186000 	 -2.8153420000 
959.40 	 224.9956000 	 2.433075 	 -0.2410062000 	 -2.8128590000 
959.60 	 224.9908000 	 2.433075 	 -0.2425544000 	 -2.8136700000 
959.80 	 224.9877000 	 2.433075 	 -0.2429008000 	 -2.8147440000 
960.00 	 224.9829000 	 2.433075 	 -0.2402910000 	 -2.8119370000 
960.20 	 224.9749000 	 2.433075 	 -0.2444553000 	 -2.8156880000 
960.40 	 224.9734000 	 2.433075 	 -0.2405008000 	 -2.8123920000 
960.60 	 224.9718000 	 2.433075 	 -0.2431011000 	 -2.8142580000 
960.80 	 224.9718000 	 2.433075 	 -0.2424431000 	 -2.8145660000 
961.00 	 224.9718000 	 2.433075 	 -0.2409204000 	 -2.8122810000 
961.20 	 224.9718000 	 2.433075 	 -0.2442201000 	 -2.8156190000 
961.40 	 224.9718000 	 2.433125 	 -0.2401733000 	 -2.8120070000 
961.60 	 224.9718000 	 2.433125 	 -0.2438227000 	 -2.8148370000 
961.80 	 224.9718000 	 2.433150 	 -0.2422555000 	 -2.8141370000 
962.00 	 224.9718000 	 2.433175 	 -0.2411938000 	 -2.8125290000 
962.20 	 224.9718000 	 2.433200 	 -0.2440198000 	 -2.8157040000 
962.40 	 224.9749000 	 2.433225 	 -0.2401543000 	 -2.8120300000 
962.60 	 224.9781000 	 2.433225 	 -0.2438291000 	 -2.8148680000 
962.80 	 224.9749000 	 2.433275 	 -0.2420871000 	 -2.8138380000 
963.00 	 224.9797000 	 2.433275 	 -0.2418709000 	 -2.8127420000 
963.20 	 224.9749000 	 2.433300 	 -0.2441533000 	 -2.8156920000 
963.40 	 224.9718000 	 2.433325 	 -0.2406089000 	 -2.8120450000 
963.60 	 224.9718000 	 2.433350 	 -0.2442741000 	 -2.8149380000 
963.80 	 224.9670000 	 2.433375 	 -0.2421602000 	 -2.8138920000 
964.00 	 224.9654000 	 2.433400 	 -0.2420266000 	 -2.8127510000 
964.20 	 224.9638000 	 2.433425 	 -0.2442233000 	 -2.8156980000 
964.40 	 224.9638000 	 2.433450 	 -0.2404404000 	 -2.8119470000 
964.60 	 224.9670000 	 2.433475 	 -0.2445348000 	 -2.8151960000 
964.80 	 224.9670000 	 2.433500 	 -0.2418709000 	 -2.8136700000 
965.00 	 224.9749000 	 2.433525 	 -0.2418677000 	 -2.8128590000 
965.20 	 224.9797000 	 2.433550 	 -0.2444331000 	 -2.8155930000 
965.40 	 224.9797000 	 2.433575 	 -0.2406915000 	 -2.8119310000 
965.60 	 224.9797000 	 2.433600 	 -0.2451102000 	 -2.8152180000 
965.80 	 224.9797000 	 2.433600 	 -0.2423445000 	 -2.8136760000 
966.00 	 224.9797000 	 2.433650 	 -0.2425480000 	 -2.8131840000 
966.20 	 224.9718000 	 2.433650 	 -0.2444267000 	 -2.8154950000 
966.40 	 224.9718000 	 2.433700 	 -0.2407169000 	 -2.8120200000 
966.60 	 224.9670000 	 2.433700 	 -0.2453295000 	 -2.8155520000 
966.80 	 224.9670000 	 2.433725 	 -0.2415721000 	 -2.8132530000 
967.00 	 224.9670000 	 2.433775 	 -0.2433713000 	 -2.8138420000 
967.20 	 224.9718000 	 2.433775 	 -0.2437083000 	 -2.8149730000 
967.40 	 224.9749000 	 2.433825 	 -0.2408091000 	 -2.8119980000 
967.60 	 224.9797000 	 2.433850 	 -0.2446810000 	 -2.8157330000 
967.80 	 224.9797000 	 2.433850 	 -0.2402910000 	 -2.8130560000 
968.00 	 224.9829000 	 2.433850 	 -0.2408950000 	 -2.8145220000 
968.20 	 224.9829000 	 2.433900 	 -0.2413146000 	 -2.8157840000 
968.40 	 224.9893000 	 2.433875 	 -0.2392387000 	 -2.8128210000 
968.60 	 224.9908000 	 2.433875 	 -0.2434063000 	 -2.8169470000 
968.80 	 224.9956000 	 2.433875 	 -0.2392419000 	 -2.8133650000 
969.00 	 225.0036000 	 2.433875 	 -0.2419885000 	 -2.8151290000 
969.20 	 225.0067000 	 2.433875 	 -0.2416611000 	 -2.8156540000 
969.40 	 225.0115000 	 2.433875 	 -0.2396965000 	 -2.8130660000 
969.60 	 225.0115000 	 2.433875 	 -0.2434635000 	 -2.8167760000 
969.80 	 225.0147000 	 2.433875 	 -0.2391148000 	 -2.8131800000 
970.00 	 225.0131000 	 2.433875 	 -0.2425544000 	 -2.8155140000 
970.20 	 225.0147000 	 2.433875 	 -0.2411715000 	 -2.8152340000 
970.40 	 225.0147000 	 2.433875 	 -0.2399127000 	 -2.8133490000 
970.60 	 225.0147000 	 2.433875 	 -0.2431488000 	 -2.8168010000 
970.80 	 225.0131000 	 2.433875 	 -0.2389812000 	 -2.8130280000 
971.00 	 225.0115000 	 2.433875 	 -0.2427197000 	 -2.8157810000 
971.20 	 225.0115000 	 2.433875 	 -0.2407805000 	 -2.8150430000 
971.40 	 225.0067000 	 2.433875 	 -0.2401002000 	 -2.8132850000 
971.60 	 225.0052000 	 2.433875 	 -0.2432283000 	 -2.8166450000 
971.80 	 225.0036000 	 2.433875 	 -0.2389844000 	 -2.8128340000 
972.00 	 224.9988000 	 2.433875 	 -0.2428849000 	 -2.8159170000 
972.20 	 224.9956000 	 2.433875 	 -0.2409458000 	 -2.8149760000 
972.40 	 224.9908000 	 2.433875 	 -0.2402051000 	 -2.8135040000 
972.60 	 224.9908000 	 2.433875 	 -0.2432919000 	 -2.8168300000 
972.80 	 224.9908000 	 2.433875 	 -0.2391720000 	 -2.8130370000 
973.00 	 224.9908000 	 2.433875 	 -0.2428277000 	 -2.8156410000 
973.20 	 224.9956000 	 2.433875 	 -0.2409490000 	 -2.8150050000 
973.40 	 224.9956000 	 2.433875 	 -0.2400907000 	 -2.8133330000 
973.60 	 224.9956000 	 2.433875 	 -0.2434254000 	 -2.8167980000 
973.80 	 224.9956000 	 2.433875 	 -0.2389367000 	 -2.8131010000 
974.00 	 224.9908000 	 2.433875 	 -0.2426434000 	 -2.8157870000 
974.20 	 224.9877000 	 2.433875 	 -0.2407551000 	 -2.8146930000 
974.40 	 224.9877000 	 2.433875 	 -0.2404404000 	 -2.8135810000 
974.60 	 224.9829000 	 2.433875 	 -0.2430789000 	 -2.8167250000 
974.80 	 224.9877000 	 2.433875 	 -0.2389145000 	 -2.8129320000 
975.00 	 224.9829000 	 2.433875 	 -0.2429358000 	 -2.8160980000 
975.20 	 224.9797000 	 2.433875 	 -0.2405612000 	 -2.8147250000 
975.40 	 224.9749000 	 2.433875 	 -0.2407106000 	 -2.8139400000 
975.60 	 224.9749000 	 2.433875 	 -0.2427896000 	 -2.8165210000 
975.80 	 224.9749000 	 2.433900 	 -0.2389812000 	 -2.8128500000 
976.00 	 224.9797000 	 2.433925 	 -0.2433427000 	 -2.8165210000 
976.20 	 224.9797000 	 2.433950 	 -0.2399921000 	 -2.8142610000 
976.40 	 224.9829000 	 2.433950 	 -0.2412860000 	 -2.8144490000 
976.60 	 224.9829000 	 2.434000 	 -0.2426434000 	 -2.8164670000 
976.80 	 224.9797000 	 2.433975 	 -0.2389081000 	 -2.8130210000 
977.00 	 224.9797000 	 2.434000 	 -0.2433078000 	 -2.8164360000 
977.20 	 224.9749000 	 2.434000 	 -0.2393405000 	 -2.8139150000 
977.40 	 224.9749000 	 2.434050 	 -0.2412192000 	 -2.8143630000 
977.60 	 224.9749000 	 2.434050 	 -0.2417564000 	 -2.8161620000 
977.80 	 224.9718000 	 2.434100 	 -0.2389336000 	 -2.8128080000 
978.00 	 224.9718000 	 2.434100 	 -0.2427038000 	 -2.8166680000 
978.20 	 224.9718000 	 2.434125 	 -0.2389240000 	 -2.8136890000 
978.40 	 224.9749000 	 2.434150 	 -0.2414830000 	 -2.8148300000 
978.60 	 224.9781000 	 2.434150 	 -0.2414099000 	 -2.8157360000 
978.80 	 224.9813000 	 2.434200 	 -0.2390321000 	 -2.8128020000 
979.00 	 224.9877000 	 2.434200 	 -0.2425957000 	 -2.8166800000 
979.20 	 224.9908000 	 2.434200 	 -0.2386379000 	 -2.8131360000 
979.40 	 224.9956000 	 2.434225 	 -0.2412128000 	 -2.8144930000 
979.60 	 224.9972000 	 2.434225 	 -0.2409426000 	 -2.8154340000 
979.80 	 224.9956000 	 2.434225 	 -0.2429136000 	 -2.8122460000 
980.00 	 224.9956000 	 2.434225 	 -0.2469126000 	 -2.8159780000 
980.20 	 224.9940000 	 2.434225 	 -0.2425321000 	 -2.8122010000 
980.40 	 224.9877000 	 2.434225 	 -0.2459240000 	 -2.8146050000 
980.60 	 224.9893000 	 2.434225 	 -0.2448146000 	 -2.8144300000 
980.80 	 224.9908000 	 2.434225 	 -0.2430820000 	 -2.8122580000 
981.00 	 224.9956000 	 2.434225 	 -0.2464803000 	 -2.8158820000 
981.20 	 224.9956000 	 2.434225 	 -0.2421697000 	 -2.8120200000 
981.40 	 224.9988000 	 2.434225 	 -0.2457841000 	 -2.8147220000 
981.60 	 225.0036000 	 2.434225 	 -0.2440230000 	 -2.8140450000 
981.80 	 225.0036000 	 2.434225 	 -0.2433364000 	 -2.8126370000 
982.00 	 225.0036000 	 2.434225 	 -0.2464040000 	 -2.8159900000 
982.20 	 225.0052000 	 2.434225 	 -0.2420362000 	 -2.8120170000 
982.40 	 225.0036000 	 2.434225 	 -0.2461084000 	 -2.8153160000 
982.60 	 224.9988000 	 2.434225 	 -0.2437719000 	 -2.8138290000 
982.80 	 224.9988000 	 2.434225 	 -0.2436638000 	 -2.8129580000 
983.00 	 224.9988000 	 2.434225 	 -0.2462546000 	 -2.8158000000 
983.20 	 224.9956000 	 2.434225 	 -0.2420680000 	 -2.8119340000 
983.40 	 224.9956000 	 2.434225 	 -0.2462069000 	 -2.8152820000 
983.60 	 224.9956000 	 2.434225 	 -0.2437337000 	 -2.8138640000 
983.80 	 224.9956000 	 2.434225 	 -0.2433999000 	 -2.8127960000 
984.00 	 224.9908000 	 2.434225 	 -0.2462896000 	 -2.8158820000 
984.20 	 224.9908000 	 2.434225 	 -0.2420330000 	 -2.8120770000 
984.40 	 224.9877000 	 2.434225 	 -0.2461910000 	 -2.8151130000 
984.60 	 224.9861000 	 2.434225 	 -0.2437496000 	 -2.8137970000 
984.80 	 224.9829000 	 2.434225 	 -0.2438354000 	 -2.8128720000 
985.00 	 224.9813000 	 2.434225 	 -0.2461370000 	 -2.8158540000 
985.20 	 224.9797000 	 2.434250 	 -0.2423127000 	 -2.8116100000 
985.40 	 224.9765000 	 2.434275 	 -0.2464581000 	 -2.8152690000 
985.60 	 224.9797000 	 2.434300 	 -0.2436733000 	 -2.8134160000 
985.80 	 224.9749000 	 2.434325 	 -0.2442837000 	 -2.8131480000 
986.00 	 224.9749000 	 2.434350 	 -0.2458477000 	 -2.8151260000 
986.20 	 224.9749000 	 2.434350 	 -0.2422905000 	 -2.8112380000 
986.40 	 224.9749000 	 2.434375 	 -0.2467950000 	 -2.8151640000 
986.60 	 224.9749000 	 2.434400 	 -0.2429708000 	 -2.8120990000 
986.80 	 224.9797000 	 2.434425 	 -0.2453709000 	 -2.8135240000 
987.00 	 224.9813000 	 2.434450 	 -0.2453772000 	 -2.8143570000 
987.20 	 224.9829000 	 2.434450 	 -0.2423636000 	 -2.8113970000 
987.40 	 224.9893000 	 2.434475 	 -0.2463849000 	 -2.8152530000 
987.60 	 224.9908000 	 2.434500 	 -0.2424494000 	 -2.8119910000 
987.80 	 224.9924000 	 2.434475 	 -0.2430757000 	 -2.8131390000 
988.00 	 224.9956000 	 2.434475 	 -0.2430884000 	 -2.8141880000 
988.20 	 224.9956000 	 2.434475 	 -0.2407074000 	 -2.8114640000 
988.40 	 224.9972000 	 2.434475 	 -0.2447383000 	 -2.8152310000 
988.60 	 224.9988000 	 2.434475 	 -0.2405262000 	 -2.8120800000 
988.80 	 224.9988000 	 2.434475 	 -0.2432823000 	 -2.8136380000 
989.00 	 225.0036000 	 2.434475 	 -0.2424399000 	 -2.8139050000 
989.20 	 224.9956000 	 2.434475 	 -0.2409236000 	 -2.8115560000 
989.40 	 224.9956000 	 2.434475 	 -0.2442042000 	 -2.8152590000 
989.60 	 224.9956000 	 2.434475 	 -0.2400748000 	 -2.8115400000 
989.80 	 224.9940000 	 2.434475 	 -0.2434921000 	 -2.8143570000 
990.00 	 224.9908000 	 2.434475 	 -0.2415943000 	 -2.8134660000 
990.20 	 224.9908000 	 2.434475 	 -0.2411493000 	 -2.8122010000 
990.40 	 224.9908000 	 2.434475 	 -0.2438768000 	 -2.8152660000 
990.60 	 224.9877000 	 2.434475 	 -0.2398364000 	 -2.8114380000 
990.80 	 224.9877000 	 2.434475 	 -0.2438863000 	 -2.8147630000 
991.00 	 224.9845000 	 2.434475 	 -0.2413368000 	 -2.8131800000 
991.20 	 224.9877000 	 2.434500 	 -0.2415053000 	 -2.8124240000 
991.40 	 224.9877000 	 2.434500 	 -0.2436256000 	 -2.8149700000 
991.60 	 224.9877000 	 2.434525 	 -0.2398268000 	 -2.8112700000 
991.80 	 224.9877000 	 2.434525 	 -0.2440898000 	 -2.8147760000 
992.00 	 224.9829000 	 2.434525 	 -0.2410825000 	 -2.8129320000 
992.20 	 224.9829000 	 2.434550 	 -0.2418613000 	 -2.8127830000 
992.40 	 224.9797000 	 2.434550 	 -0.2436161000 	 -2.8153610000 
992.60 	 224.9797000 	 2.434575 	 -0.2398173000 	 -2.8116640000 
992.80 	 224.9797000 	 2.434600 	 -0.2439658000 	 -2.8154090000 
993.00 	 224.9829000 	 2.434625 	 -0.2408218000 	 -2.8132530000 
993.20 	 224.9829000 	 2.434650 	 -0.2417946000 	 -2.8132530000 
993.40 	 224.9829000 	 2.434625 	 -0.2426815000 	 -2.8163370000 
993.60 	 224.9797000 	 2.434650 	 -0.2393373000 	 -2.8132180000 
993.80 	 224.9749000 	 2.434675 	 -0.2437274000 	 -2.8169470000 
994.00 	 224.9718000 	 2.434700 	 -0.2399190000 	 -2.8140930000 
994.20 	 224.9670000 	 2.434700 	 -0.2419631000 	 -2.8150370000 
994.40 	 224.9670000 	 2.434750 	 -0.2428468000 	 -2.8165690000 
994.60 	 224.9638000 	 2.434775 	 -0.2396711000 	 -2.8132310000 
994.80 	 224.9638000 	 2.434800 	 -0.2439563000 	 -2.8168140000 
995.00 	 224.9638000 	 2.434825 	 -0.2401956000 	 -2.8141340000 
995.20 	 224.9670000 	 2.434850 	 -0.2422841000 	 -2.8150300000 
995.40 	 224.9670000 	 2.434900 	 -0.2427038000 	 -2.8165310000 
995.60 	 224.9718000 	 2.434925 	 -0.2398173000 	 -2.8132570000 
995.80 	 224.9718000 	 2.434925 	 -0.2438958000 	 -2.8171190000 
996.00 	 224.9718000 	 2.434950 	 -0.2395058000 	 -2.8137430000 
996.20 	 224.9702000 	 2.434975 	 -0.2423763000 	 -2.8153320000 
996.40 	 224.9670000 	 2.435000 	 -0.2417278000 	 -2.8157970000 
996.60 	 224.9670000 	 2.435025 	 -0.2396838000 	 -2.8134280000 
996.80 	 224.9718000 	 2.435075 	 -0.2433491000 	 -2.8169820000 
997.00 	 224.9749000 	 2.435100 	 -0.2392451000 	 -2.8135460000 
997.20 	 224.9797000 	 2.435100 	 -0.2430916000 	 -2.8151320000 
997.40 	 224.9877000 	 2.435125 	 -0.2410889000 	 -2.8147920000 
997.60 	 224.9908000 	 2.435150 	 -0.2401511000 	 -2.8129290000 
997.80 	 224.9924000 	 2.435125 	 -0.2441152000 	 -2.8175540000 
998.00 	 224.9908000 	 2.435125 	 -0.2399063000 	 -2.8137560000 
998.20 	 224.9924000 	 2.435125 	 -0.2438100000 	 -2.8167690000 
998.40 	 224.9908000 	 2.435125 	 -0.2416960000 	 -2.8158600000 
998.60 	 224.9908000 	 2.435125 	 -0.2412510000 	 -2.8143910000 
998.80 	 224.9908000 	 2.435125 	 -0.2441502000 	 -2.8176020000 
999.00 	 224.9940000 	 2.435125 	 -0.2398904000 	 -2.8138450000 
999.20 	 224.9956000 	 2.435125 	 -0.2438609000 	 -2.8170360000 
999.40 	 224.9972000 	 2.435125 	 -0.2416579000 	 -2.8156120000 
999.60 	 224.9956000 	 2.435125 	 -0.2414672000 	 -2.8142740000 
999.80 	 224.9956000 	 2.435125 	 -0.2443536000 	 -2.8177480000 
1000.00 	 224.9956000 	 2.435125 	 -0.2400748000 	 -2.8137180000 
1000.20 	 224.9988000 	 2.435125 	 -0.2440166000 	 -2.8168520000 
1000.40 	 224.9956000 	 2.435125 	 -0.2423382000 	 -2.8159080000 
1000.60 	 224.9988000 	 2.435125 	 -0.2419122000 	 -2.8146170000 
1000.80 	 224.9988000 	 2.435125 	 -0.2441915000 	 -2.8176050000 
1001.00 	 224.9956000 	 2.435125 	 -0.2403768000 	 -2.8138130000 
1001.20 	 224.9956000 	 2.435125 	 -0.2445761000 	 -2.8172840000 
1001.40 	 224.9908000 	 2.435125 	 -0.2418168000 	 -2.8152240000 
1001.60 	 224.9861000 	 2.435125 	 -0.2426052000 	 -2.8150680000 
1001.80 	 224.9797000 	 2.435125 	 -0.2444776000 	 -2.8175540000 
1002.00 	 224.9797000 	 2.435150 	 -0.2394676000 	 -2.8138890000 
1002.20 	 224.9749000 	 2.435175 	 -0.2437560000 	 -2.8175230000 
1002.40 	 224.9749000 	 2.435200 	 -0.2402592000 	 -2.8149450000 
1002.60 	 224.9749000 	 2.435225 	 -0.2421315000 	 -2.8154850000 
1002.80 	 224.9749000 	 2.435250 	 -0.2425257000 	 -2.8170680000 
1003.00 	 224.9749000 	 2.435250 	 -0.2396711000 	 -2.8139430000 
1003.20 	 224.9718000 	 2.435275 	 -0.2437051000 	 -2.8176180000 
1003.40 	 224.9718000 	 2.435300 	 -0.2393468000 	 -2.8142990000 
1003.60 	 224.9670000 	 2.435325 	 -0.2425893000 	 -2.8163970000 
1003.80 	 224.9670000 	 2.435350 	 -0.2413050000 	 -2.8161490000 
1004.00 	 224.9718000 	 2.435375 	 -0.2402973000 	 -2.8143720000 
1004.20 	 224.9718000 	 2.435400 	 -0.2432346000 	 -2.8177480000 
1004.40 	 224.9749000 	 2.435425 	 -0.2393023000 	 -2.8140860000 
1004.60 	 224.9797000 	 2.435450 	 -0.2438545000 	 -2.8166930000 
1004.80 	 224.9829000 	 2.435450 	 -0.2414099000 	 -2.8158060000 
1005.00 	 224.9877000 	 2.435475 	 -0.2414703000 	 -2.8147000000 
1005.20 	 224.9908000 	 2.435500 	 -0.2432029000 	 -2.8175830000 
1005.40 	 224.9972000 	 2.435475 	 -0.2394231000 	 -2.8137460000 
1005.60 	 225.0036000 	 2.435475 	 -0.2437878000 	 -2.8172080000 
1005.80 	 225.0036000 	 2.435475 	 -0.2406883000 	 -2.8153930000 
1006.00 	 225.0067000 	 2.435475 	 -0.2411525000 	 -2.8149450000 
1006.20 	 225.0115000 	 2.435475 	 -0.2429994000 	 -2.8174460000 
1006.40 	 225.0115000 	 2.435475 	 -0.2393913000 	 -2.8138450000 
1006.60 	 225.0147000 	 2.435475 	 -0.2435907000 	 -2.8174620000 
1006.80 	 225.0147000 	 2.435475 	 -0.2403196000 	 -2.8151390000 
1007.00 	 225.0179000 	 2.435475 	 -0.2415816000 	 -2.8151890000 
1007.20 	 225.0179000 	 2.435475 	 -0.2426434000 	 -2.8172330000 
1007.40 	 225.0179000 	 2.435475 	 -0.2396870000 	 -2.8138670000 
1007.60 	 225.0147000 	 2.435475 	 -0.2437496000 	 -2.8178120000 
1007.80 	 225.0147000 	 2.435475 	 -0.2398904000 	 -2.8147320000 
1008.00 	 225.0115000 	 2.435475 	 -0.2424494000 	 -2.8159810000 
1008.20 	 225.0067000 	 2.435475 	 -0.2420425000 	 -2.8168200000 
1008.40 	 225.0067000 	 2.435475 	 -0.2399762000 	 -2.8140670000 
1008.60 	 225.0036000 	 2.435475 	 -0.2437623000 	 -2.8177640000 
1008.80 	 224.9988000 	 2.435475 	 -0.2397124000 	 -2.8141340000 
1009.00 	 224.9956000 	 2.435475 	 -0.2430312000 	 -2.8163240000 
1009.20 	 224.9956000 	 2.435475 	 -0.2418200000 	 -2.8164230000 
1009.40 	 224.9956000 	 2.435475 	 -0.2409426000 	 -2.8143720000 
1009.60 	 224.9956000 	 2.435475 	 -0.2438927000 	 -2.8177390000 
1009.80 	 224.9988000 	 2.435475 	 -0.2401447000 	 -2.8137650000 
1010.00 	 224.9988000 	 2.435475 	 -0.2437146000 	 -2.8170810000 
1010.20 	 224.9956000 	 2.435475 	 -0.2411906000 	 -2.8154590000 
1010.40 	 224.9924000 	 2.435475 	 -0.2419281000 	 -2.8151610000 
1010.60 	 224.9908000 	 2.435475 	 -0.2432823000 	 -2.8172080000 
1010.80 	 224.9877000 	 2.435475 	 -0.2397696000 	 -2.8138260000 
1011.00 	 224.9877000 	 2.435475 	 -0.2439276000 	 -2.8176750000 
1011.20 	 224.9829000 	 2.435475 	 -0.2403736000 	 -2.8148400000 
1011.40 	 224.9861000 	 2.435475 	 -0.2424717000 	 -2.8156440000 
1011.60 	 224.9877000 	 2.435475 	 -0.2427324000 	 -2.8169540000 
1011.80 	 224.9877000 	 2.435475 	 -0.2401924000 	 -2.8139780000 
1012.00 	 224.9908000 	 2.435475 	 -0.2442551000 	 -2.8177640000 
1012.20 	 224.9908000 	 2.435475 	 -0.2401606000 	 -2.8141240000 
1012.40 	 224.9956000 	 2.435475 	 -0.2434794000 	 -2.8165440000 
1012.60 	 224.9956000 	 2.435475 	 -0.2421379000 	 -2.8160760000 
1012.80 	 224.9956000 	 2.435475 	 -0.2410030000 	 -2.8142900000 
1013.00 	 224.9908000 	 2.435475 	 -0.2440007000 	 -2.8176280000 
1013.20 	 224.9877000 	 2.435475 	 -0.2397092000 	 -2.8139690000 
1013.40 	 224.9813000 	 2.435475 	 -0.2436574000 	 -2.8170360000 
1013.60 	 224.9797000 	 2.435475 	 -0.2412637000 	 -2.8157270000 
1013.80 	 224.9749000 	 2.435475 	 -0.2417247000 	 -2.8150590000 
1014.00 	 224.9797000 	 2.435500 	 -0.2431965000 	 -2.8174370000 
1014.20 	 224.9797000 	 2.435500 	 -0.2398078000 	 -2.8137810000 
1014.40 	 224.9797000 	 2.435525 	 -0.2441470000 	 -2.8172870000 
1014.60 	 224.9797000 	 2.435550 	 -0.2411143000 	 -2.8153160000 
1014.80 	 224.9749000 	 2.435600 	 -0.2422651000 	 -2.8151450000 
1015.00 	 224.9718000 	 2.435600 	 -0.2451547000 	 -2.8173570000 
1015.20 	 224.9670000 	 2.435600 	 -0.2419090000 	 -2.8138160000 
1015.40 	 224.9686000 	 2.435650 	 -0.2461624000 	 -2.8178790000 
1015.60 	 224.9670000 	 2.435675 	 -0.2422905000 	 -2.8146360000 
1015.80 	 224.9670000 	 2.435700 	 -0.2444998000 	 -2.8157620000 
1016.00 	 224.9718000 	 2.435725 	 -0.2448114000 	 -2.8170300000 
1016.20 	 224.9718000 	 2.435750 	 -0.2420266000 	 -2.8139720000 
1016.40 	 224.9749000 	 2.435775 	 -0.2460988000 	 -2.8177480000 
1016.60 	 224.9749000 	 2.435800 	 -0.2417946000 	 -2.8143280000 
1016.80 	 224.9829000 	 2.435800 	 -0.2445253000 	 -2.8163880000 
1017.00 	 224.9877000 	 2.435825 	 -0.2437305000 	 -2.8164860000 
1017.20 	 224.9956000 	 2.435850 	 -0.2413177000 	 -2.8143090000 
1017.40 	 224.9988000 	 2.435825 	 -0.2438958000 	 -2.8179840000 
1017.60 	 225.0052000 	 2.435825 	 -0.2397887000 	 -2.8143820000 
1017.80 	 225.0067000 	 2.435825 	 -0.2432664000 	 -2.8169570000 
1018.00 	 225.0115000 	 2.435825 	 -0.2415593000 	 -2.8163850000 
1018.20 	 225.0147000 	 2.435825 	 -0.2407901000 	 -2.8146520000 
1018.40 	 225.0163000 	 2.435825 	 -0.2436924000 	 -2.8179420000 
1018.60 	 225.0179000 	 2.435825 	 -0.2396870000 	 -2.8141240000 
1018.80 	 225.0179000 	 2.435825 	 -0.2433395000 	 -2.8170430000 
1019.00 	 225.0179000 	 2.435825 	 -0.2411969000 	 -2.8158790000 
1019.20 	 225.0179000 	 2.435825 	 -0.2413209000 	 -2.8149540000 
1019.40 	 225.0147000 	 2.435825 	 -0.2433205000 	 -2.8175990000 
1019.60 	 225.0099000 	 2.435825 	 -0.2397251000 	 -2.8139720000 
1019.80 	 225.0036000 	 2.435825 	 -0.2438482000 	 -2.8174590000 
1020.00 	 225.0036000 	 2.435825 	 -0.2407869000 	 -2.8155200000 
1020.20 	 224.9988000 	 2.435825 	 -0.2416388000 	 -2.8154120000 
1020.40 	 225.0036000 	 2.435825 	 -0.2430661000 	 -2.8173950000 
1020.60 	 225.0036000 	 2.435825 	 -0.2398523000 	 -2.8139690000 
1020.80 	 225.0067000 	 2.435825 	 -0.2439308000 	 -2.8177230000 
1021.00 	 225.0067000 	 2.435825 	 -0.2400748000 	 -2.8150300000 
1021.20 	 225.0115000 	 2.435825 	 -0.2422365000 	 -2.8158470000 
1021.40 	 225.0115000 	 2.435825 	 -0.2426688000 	 -2.8171570000 
1021.60 	 225.0147000 	 2.435825 	 -0.2400907000 	 -2.8143150000 
1021.80 	 225.0147000 	 2.435825 	 -0.2440580000 	 -2.8180000000 
1022.00 	 225.0147000 	 2.435800 	 -0.2399921000 	 -2.8146080000 
1022.20 	 225.0147000 	 2.435775 	 -0.2427705000 	 -2.8162610000 
1022.40 	 225.0147000 	 2.435775 	 -0.2419122000 	 -2.8165280000 
1022.60 	 225.0131000 	 2.435775 	 -0.2404531000 	 -2.8143120000 
1022.80 	 225.0131000 	 2.435775 	 -0.2438990000 	 -2.8179610000 
1023.00 	 225.0115000 	 2.435750 	 -0.2398014000 	 -2.8143470000 
1023.20 	 225.0115000 	 2.435725 	 -0.2431552000 	 -2.8165980000 
1023.40 	 225.0052000 	 2.435725 	 -0.2420266000 	 -2.8166420000 
1023.60 	 225.0004000 	 2.435725 	 -0.2405739000 	 -2.8143410000 
1023.80 	 224.9956000 	 2.435725 	 -0.2439499000 	 -2.8179420000 
1024.00 	 224.9908000 	 2.435725 	 -0.2398872000 	 -2.8144100000 
1024.20 	 224.9877000 	 2.435725 	 -0.2431679000 	 -2.8166420000 
1024.40 	 224.9829000 	 2.435725 	 -0.2415816000 	 -2.8163560000 
1024.60 	 224.9829000 	 2.435725 	 -0.2407519000 	 -2.8146200000 
1024.80 	 224.9829000 	 2.435725 	 -0.2438132000 	 -2.8179100000 
1025.00 	 224.9829000 	 2.435725 	 -0.2396997000 	 -2.8141980000 
1025.20 	 224.9877000 	 2.435725 	 -0.2434858000 	 -2.8171630000 
1025.40 	 224.9877000 	 2.435725 	 -0.2413018000 	 -2.8161400000 
1025.60 	 224.9877000 	 2.435725 	 -0.2410348000 	 -2.8147000000 
1025.80 	 224.9908000 	 2.435725 	 -0.2436288000 	 -2.8177740000 
1026.00 	 224.9956000 	 2.435725 	 -0.2397887000 	 -2.8140700000 
1026.20 	 224.9956000 	 2.435725 	 -0.2436860000 	 -2.8171860000 
1026.40 	 224.9956000 	 2.435725 	 -0.2414958000 	 -2.8159620000 
1026.60 	 224.9908000 	 2.435725 	 -0.2412542000 	 -2.8148680000 
1026.80 	 224.9908000 	 2.435725 	 -0.2437178000 	 -2.8178910000 
1027.00 	 224.9877000 	 2.435725 	 -0.2398427000 	 -2.8140580000 
1027.20 	 224.9877000 	 2.435725 	 -0.2438641000 	 -2.8175040000 
1027.40 	 224.9877000 	 2.435725 	 -0.2409204000 	 -2.8155260000 
1027.60 	 224.9877000 	 2.435725 	 -0.2415466000 	 -2.8151860000 
1027.80 	 224.9829000 	 2.435725 	 -0.2433395000 	 -2.8176090000 
1028.00 	 224.9829000 	 2.435725 	 -0.2398491000 	 -2.8140450000 
1028.20 	 224.9829000 	 2.435775 	 -0.2441756000 	 -2.8179170000 
1028.40 	 224.9797000 	 2.435775 	 -0.2403386000 	 -2.8151130000 
1028.60 	 224.9781000 	 2.435800 	 -0.2423636000 	 -2.8160320000 
1028.80 	 224.9749000 	 2.435825 	 -0.2428563000 	 -2.8171130000 
1029.00 	 224.9749000 	 2.435825 	 -0.2400621000 	 -2.8140580000 
1029.20 	 224.9797000 	 2.435850 	 -0.2443918000 	 -2.8178500000 
1029.40 	 224.9797000 	 2.435875 	 -0.2402973000 	 -2.8149160000 
1029.60 	 224.9797000 	 2.435900 	 -0.2428118000 	 -2.8159520000 
1029.80 	 224.9829000 	 2.435900 	 -0.2430280000 	 -2.8171920000 
1030.00 	 224.9861000 	 2.435950 	 -0.2404499000 	 -2.8141590000 
1030.20 	 224.9877000 	 2.435925 	 -0.2445984000 	 -2.8161180000 
1030.40 	 224.9877000 	 2.435950 	 -0.2428246000 	 -2.8130180000 
1030.60 	 224.9877000 	 2.435950 	 -0.2470779000 	 -2.8144870000 
1030.80 	 224.9877000 	 2.435975 	 -0.2464676000 	 -2.8152180000 
1031.00 	 224.9877000 	 2.435975 	 -0.2436988000 	 -2.8122550000 
1031.20 	 224.9829000 	 2.435975 	 -0.2476692000 	 -2.8159810000 
1031.40 	 224.9845000 	 2.435975 	 -0.2434381000 	 -2.8125510000 
1031.60 	 224.9877000 	 2.436000 	 -0.2462037000 	 -2.8145820000 
1031.80 	 224.9940000 	 2.436025 	 -0.2458986000 	 -2.8151350000 
1032.00 	 224.9972000 	 2.436025 	 -0.2437592000 	 -2.8125450000 
1032.20 	 225.0036000 	 2.436025 	 -0.2468650000 	 -2.8160600000 
1032.40 	 225.0036000 	 2.436025 	 -0.2427928000 	 -2.8123630000 
1032.60 	 225.0067000 	 2.436025 	 -0.2458699000 	 -2.8145220000 
1032.80 	 225.0067000 	 2.436025 	 -0.2448718000 	 -2.8150020000 
1033.00 	 225.0036000 	 2.436025 	 -0.2429612000 	 -2.8122840000 
1033.20 	 225.0036000 	 2.436025 	 -0.2468268000 	 -2.8160670000 
1033.40 	 225.0036000 	 2.436025 	 -0.2421824000 	 -2.8122070000 
1033.60 	 225.0036000 	 2.436025 	 -0.2458032000 	 -2.8149920000 
1033.80 	 225.0036000 	 2.436025 	 -0.2435462000 	 -2.8142170000 
1034.00 	 225.0036000 	 2.436025 	 -0.2428277000 	 -2.8128340000 
1034.20 	 224.9988000 	 2.436025 	 -0.2453709000 	 -2.8159330000 
1034.40 	 224.9988000 	 2.436025 	 -0.2415212000 	 -2.8120710000 
1034.60 	 224.9972000 	 2.436025 	 -0.2458890000 	 -2.8154310000 
1034.80 	 224.9956000 	 2.436025 	 -0.2423541000 	 -2.8133580000 
1035.00 	 224.9956000 	 2.436025 	 -0.2434921000 	 -2.8133680000 
1035.20 	 224.9956000 	 2.436025 	 -0.2448336000 	 -2.8156790000 
1035.40 	 224.9956000 	 2.436025 	 -0.2408727000 	 -2.8119090000 
1035.60 	 224.9956000 	 2.436025 	 -0.2453327000 	 -2.8155420000 
1035.80 	 224.9956000 	 2.436025 	 -0.2422174000 	 -2.8135040000 
1036.00 	 224.9940000 	 2.436025 	 -0.2432060000 	 -2.8136670000 
1036.20 	 224.9908000 	 2.436025 	 -0.2442010000 	 -2.8154910000 
1036.40 	 224.9956000 	 2.436025 	 -0.2409045000 	 -2.8119750000 
1036.60 	 224.9940000 	 2.436025 	 -0.2450593000 	 -2.8156850000 
1036.80 	 224.9908000 	 2.436025 	 -0.2418168000 	 -2.8133360000 
1037.00 	 224.9908000 	 2.436025 	 -0.2427133000 	 -2.8133230000 
1037.20 	 224.9908000 	 2.436025 	 -0.2443091000 	 -2.8157490000 
1037.40 	 224.9877000 	 2.436025 	 -0.2407138000 	 -2.8120390000 
1037.60 	 224.9829000 	 2.436025 	 -0.2448781000 	 -2.8158440000 
1037.80 	 224.9829000 	 2.436025 	 -0.2412256000 	 -2.8133300000 
1038.00 	 224.9797000 	 2.436050 	 -0.2427133000 	 -2.8135520000 
1038.20 	 224.9797000 	 2.436050 	 -0.2463277000 	 -2.8158540000 
1038.40 	 224.9797000 	 2.436075 	 -0.2426434000 	 -2.8121440000 
1038.60 	 224.9797000 	 2.436100 	 -0.2468872000 	 -2.8160920000 
1038.80 	 224.9781000 	 2.436150 	 -0.2432283000 	 -2.8131450000 
1039.00 	 224.9734000 	 2.436150 	 -0.2434031000 	 -2.8153670000 
1039.20 	 224.9718000 	 2.436150 	 -0.2433522000 	 -2.8167340000 
1039.40 	 224.9718000 	 2.436200 	 -0.2406693000 	 -2.8134090000 
1039.60 	 224.9718000 	 2.436200 	 -0.2446651000 	 -2.8170270000 
1039.80 	 224.9718000 	 2.436225 	 -0.2408568000 	 -2.8140770000 
1040.00 	 224.9718000 	 2.436250 	 -0.2440453000 	 -2.8150110000 
1040.20 	 224.9718000 	 2.436250 	 -0.2441502000 	 -2.8165630000 
1040.40 	 224.9749000 	 2.436300 	 -0.2403259000 	 -2.8133230000 
1040.60 	 224.9797000 	 2.436300 	 -0.2445189000 	 -2.8170650000 
1040.80 	 224.9797000 	 2.436325 	 -0.2408155000 	 -2.8138450000 
1041.00 	 224.9797000 	 2.436350 	 -0.2428373000 	 -2.8145730000 
1041.20 	 224.9797000 	 2.436350 	 -0.2431615000 	 -2.8159080000 
1041.40 	 224.9829000 	 2.436400 	 -0.2403132000 	 -2.8127700000 
1041.60 	 224.9829000 	 2.436375 	 -0.2455648000 	 -2.8168900000 
1041.80 	 224.9908000 	 2.436400 	 -0.2416007000 	 -2.8135520000 
1042.00 	 224.9956000 	 2.436425 	 -0.2435080000 	 -2.8145530000 
1042.20 	 225.0036000 	 2.436450 	 -0.2442042000 	 -2.8159780000 
1042.40 	 225.0115000 	 2.436425 	 -0.2452056000 	 -2.8127700000 
1042.60 	 225.0147000 	 2.436425 	 -0.2494081000 	 -2.8165050000 
1042.80 	 225.0210000 	 2.436425 	 -0.2456029000 	 -2.8134000000 
1043.00 	 225.0226000 	 2.436425 	 -0.2477201000 	 -2.8144360000 
1043.20 	 225.0226000 	 2.436425 	 -0.2481747000 	 -2.8156540000 
1043.40 	 225.0226000 	 2.436425 	 -0.2447351000 	 -2.8123980000 
1043.60 	 225.0226000 	 2.436425 	 -0.2488708000 	 -2.8164040000 
1043.80 	 225.0179000 	 2.436400 	 -0.2449544000 	 -2.8134220000 
1044.00 	 225.0210000 	 2.436375 	 -0.2430089000 	 -2.8144930000 
1044.20 	 225.0226000 	 2.436375 	 -0.2436447000 	 -2.8159050000 
1044.40 	 225.0226000 	 2.436350 	 -0.2405008000 	 -2.8126970000 
1044.60 	 225.0242000 	 2.436325 	 -0.2446079000 	 -2.8164800000 
1044.80 	 225.0258000 	 2.436300 	 -0.2408377000 	 -2.8133960000 
1045.00 	 225.0226000 	 2.436275 	 -0.2430248000 	 -2.8143660000 
1045.20 	 225.0226000 	 2.436275 	 -0.2438386000 	 -2.8160000000 
1045.40 	 225.0179000 	 2.436250 	 -0.2407265000 	 -2.8126210000 
1045.60 	 225.0179000 	 2.436225 	 -0.2449671000 	 -2.8164070000 
1045.80 	 225.0179000 	 2.436225 	 -0.2411111000 	 -2.8134000000 
1046.00 	 225.0179000 	 2.436225 	 -0.2435907000 	 -2.8141620000 
1046.20 	 225.0179000 	 2.436200 	 -0.2435875000 	 -2.8198120000 
1046.40 	 225.0147000 	 2.436175 	 -0.2408981000 	 -2.8166040000 
1046.60 	 225.0147000 	 2.436175 	 -0.2447891000 	 -2.8202920000 
1046.80 	 225.0147000 	 2.436150 	 -0.2425353000 	 -2.8172490000 
1047.00 	 225.0147000 	 2.436175 	 -0.2475516000 	 -2.8188640000 
1047.20 	 225.0115000 	 2.436150 	 -0.2473100000 	 -2.8209080000 
1047.40 	 225.0067000 	 2.436125 	 -0.2450339000 	 -2.8184290000 
1047.60 	 225.0067000 	 2.436125 	 -0.2487214000 	 -2.8218050000 
1047.80 	 225.0036000 	 2.436125 	 -0.2449735000 	 -2.8187500000 
1048.00 	 225.0036000 	 2.436125 	 -0.2475611000 	 -2.8205300000 
1048.20 	 224.9972000 	 2.436125 	 -0.2469508000 	 -2.8206030000 
1048.40 	 224.9956000 	 2.436125 	 -0.2455171000 	 -2.8187210000 
1048.60 	 224.9908000 	 2.436125 	 -0.2487151000 	 -2.8220110000 
1048.80 	 224.9829000 	 2.436125 	 -0.2445761000 	 -2.8184600000 
1049.00 	 224.9797000 	 2.436125 	 -0.2478695000 	 -2.8206570000 
1049.20 	 224.9749000 	 2.436125 	 -0.2469317000 	 -2.8206600000 
1049.40 	 224.9749000 	 2.436125 	 -0.2455107000 	 -2.8184890000 
1049.60 	 224.9718000 	 2.436125 	 -0.2486006000 	 -2.8219860000 
1049.80 	 224.9765000 	 2.436125 	 -0.2445316000 	 -2.8184700000 
1050.00 	 224.9781000 	 2.436125 	 -0.2478917000 	 -2.8207300000 
1050.20 	 224.9797000 	 2.436175 	 -0.2467028000 	 -2.8205900000 
1050.40 	 224.9797000 	 2.436175 	 -0.2452564000 	 -2.8186420000 
1050.60 	 224.9749000 	 2.436200 	 -0.2486165000 	 -2.8219730000 
1050.80 	 224.9749000 	 2.436225 	 -0.2447828000 	 -2.8184320000 
1051.00 	 224.9670000 	 2.436250 	 -0.2479903000 	 -2.8209660000 
1051.20 	 224.9670000 	 2.436275 	 -0.2464199000 	 -2.8203610000 
1051.40 	 224.9638000 	 2.436300 	 -0.2455648000 	 -2.8188580000 
1051.60 	 224.9638000 	 2.436325 	 -0.2484862000 	 -2.8220340000 
1051.80 	 224.9638000 	 2.436350 	 -0.2446334000 	 -2.8184830000 
1052.00 	 224.9638000 	 2.436400 	 -0.2475866000 	 -2.8207560000 
1052.20 	 224.9638000 	 2.436425 	 -0.2465566000 	 -2.8207840000 
1052.40 	 224.9591000 	 2.436450 	 -0.2450021000 	 -2.8186480000 
1052.60 	 224.9591000 	 2.436500 	 -0.2483845000 	 -2.8219350000 
1052.80 	 224.9591000 	 2.436525 	 -0.2444458000 	 -2.8186610000 
1053.00 	 224.9559000 	 2.436575 	 -0.2474753000 	 -2.8208860000 
1053.20 	 224.9559000 	 2.436600 	 -0.2459685000 	 -2.8204890000 
1053.40 	 224.9591000 	 2.436650 	 -0.2454694000 	 -2.8190800000 
1053.60 	 224.9591000 	 2.436700 	 -0.2482573000 	 -2.8219760000 
1053.80 	 224.9670000 	 2.436725 	 -0.2442487000 	 -2.8185180000 
1054.00 	 224.9734000 	 2.436750 	 -0.2480094000 	 -2.8212360000 
1054.20 	 224.9829000 	 2.436800 	 -0.2461656000 	 -2.8202090000 
1054.40 	 224.9908000 	 2.436775 	 -0.2449036000 	 -2.8193220000 
1054.60 	 224.9988000 	 2.436775 	 -0.2469126000 	 -2.8222910000 
1054.80 	 225.0067000 	 2.436775 	 -0.2420871000 	 -2.8188580000 
1055.00 	 225.0115000 	 2.436775 	 -0.2458604000 	 -2.8213530000 
1055.20 	 225.0147000 	 2.436775 	 -0.2447669000 	 -2.8208220000 
1055.40 	 225.0179000 	 2.436775 	 -0.2439849000 	 -2.8192420000 
1055.60 	 225.0226000 	 2.436775 	 -0.2461433000 	 -2.8223610000 
1055.80 	 225.0242000 	 2.436775 	 -0.2417024000 	 -2.8188480000 
1056.00 	 225.0258000 	 2.436775 	 -0.2453645000 	 -2.8217030000 
1056.20 	 225.0306000 	 2.436775 	 -0.2429867000 	 -2.8204540000 
1056.40 	 225.0338000 	 2.436775 	 -0.2428691000 	 -2.8194490000 
1056.60 	 225.0338000 	 2.436775 	 -0.2447764000 	 -2.8223040000 
1056.80 	 225.0338000 	 2.436725 	 -0.2409808000 	 -2.8186830000 
1057.00 	 225.0338000 	 2.436700 	 -0.2449226000 	 -2.8215890000 
1057.20 	 225.0290000 	 2.436675 	 -0.2424685000 	 -2.8203960000 
1057.40 	 225.0242000 	 2.436650 	 -0.2426942000 	 -2.8194300000 
1057.60 	 225.0179000 	 2.436625 	 -0.2451579000 	 -2.8222340000 
1057.80 	 225.0147000 	 2.436625 	 -0.2422269000 	 -2.8186350000 
1058.00 	 225.0067000 	 2.436625 	 -0.2468586000 	 -2.8218840000 
1058.20 	 225.0067000 	 2.436625 	 -0.2451992000 	 -2.8201520000 
1058.40 	 225.0052000 	 2.436625 	 -0.2454185000 	 -2.8197860000 
1058.60 	 225.0052000 	 2.436625 	 -0.2473291000 	 -2.8221320000 
1058.80 	 225.0083000 	 2.436625 	 -0.2444490000 	 -2.8188550000 
1059.00 	 225.0131000 	 2.436600 	 -0.2484926000 	 -2.8221830000 
1059.20 	 225.0147000 	 2.436575 	 -0.2454567000 	 -2.8203300000 
1059.40 	 225.0147000 	 2.436575 	 -0.2464390000 	 -2.8201230000 
1059.60 	 225.0131000 	 2.436550 	 -0.2487183000 	 -2.8222210000 
1059.80 	 225.0115000 	 2.436575 	 -0.2455902000 	 -2.8191790000 
1060.00 	 225.0067000 	 2.436550 	 -0.2493032000 	 -2.8227230000 
1060.20 	 225.0052000 	 2.436525 	 -0.2460257000 	 -2.8205620000 
1060.40 	 225.0036000 	 2.436525 	 -0.2474785000 	 -2.8206890000 
1060.60 	 225.0020000 	 2.436525 	 -0.2484798000 	 -2.8225930000 
1060.80 	 224.9988000 	 2.436525 	 -0.2455425000 	 -2.8193980000 
1061.00 	 224.9972000 	 2.436525 	 -0.2493540000 	 -2.8229550000 
1061.20 	 224.9956000 	 2.436525 	 -0.2459049000 	 -2.8203710000 
1061.40 	 224.9908000 	 2.436525 	 -0.2477074000 	 -2.8210960000 
1061.60 	 224.9908000 	 2.436525 	 -0.2486102000 	 -2.8225300000 
1061.80 	 224.9908000 	 2.436525 	 -0.2454631000 	 -2.8194680000 
1062.00 	 224.9908000 	 2.436525 	 -0.2491570000 	 -2.8229360000 
1062.20 	 224.9877000 	 2.436525 	 -0.2459653000 	 -2.8204790000 
1062.40 	 224.9829000 	 2.436525 	 -0.2473418000 	 -2.8208990000 
1062.60 	 224.9797000 	 2.436525 	 -0.2483177000 	 -2.8225610000 
1062.80 	 224.9749000 	 2.436525 	 -0.2453359000 	 -2.8195410000 
1063.00 	 224.9749000 	 2.436525 	 -0.2492364000 	 -2.8230000000 
1063.20 	 224.9718000 	 2.436525 	 -0.2460384000 	 -2.8203230000 
1063.40 	 224.9718000 	 2.436525 	 -0.2474785000 	 -2.8212770000 
1063.60 	 224.9718000 	 2.436575 	 -0.2480189000 	 -2.8223710000 
1063.80 	 224.9686000 	 2.436575 	 -0.2453613000 	 -2.8196240000 
1064.00 	 224.9670000 	 2.436600 	 -0.2493095000 	 -2.8232030000 
1064.20 	 224.9638000 	 2.436650 	 -0.2455521000 	 -2.8198690000 
1064.40 	 224.9638000 	 2.436675 	 -0.2483781000 	 -2.8218940000 
1064.60 	 224.9638000 	 2.436700 	 -0.2479172000 	 -2.8221770000 
1064.80 	 224.9638000 	 2.436725 	 -0.2457206000 	 -2.8197570000 
1065.00 	 224.9670000 	 2.436775 	 -0.2492682000 	 -2.8231530000 
1065.20 	 224.9670000 	 2.436800 	 -0.2453995000 	 -2.8198180000 
1065.40 	 224.9718000 	 2.436825 	 -0.2482224000 	 -2.8218330000 
1065.60 	 224.9718000 	 2.436850 	 -0.2472941000 	 -2.8219410000 
1065.80 	 224.9749000 	 2.436850 	 -0.2455743000 	 -2.8199930000 
1066.00 	 224.9749000 	 2.436900 	 -0.2488295000 	 -2.8232510000 
1066.20 	 224.9718000 	 2.436900 	 -0.2447319000 	 -2.8196910000 
1066.40 	 224.9749000 	 2.436925 	 -0.2485053000 	 -2.8223130000 
1066.60 	 224.9749000 	 2.436950 	 -0.2465566000 	 -2.8212480000 
1066.80 	 224.9797000 	 2.436950 	 -0.2462006000 	 -2.8204120000 
1067.00 	 224.9877000 	 2.437000 	 -0.2485593000 	 -2.8230860000 
1067.20 	 224.9877000 	 2.436975 	 -0.2434031000 	 -2.8194590000 
1067.40 	 224.9877000 	 2.437000 	 -0.2469222000 	 -2.8226220000 
1067.60 	 224.9877000 	 2.437025 	 -0.2442805000 	 -2.8210290000 
1067.80 	 224.9877000 	 2.437050 	 -0.2448877000 	 -2.8205430000 
1068.00 	 224.9908000 	 2.437025 	 -0.2484385000 	 -2.8228090000 
1068.20 	 224.9908000 	 2.437025 	 -0.2446365000 	 -2.8194110000 
1068.40 	 224.9956000 	 2.437025 	 -0.2484067000 	 -2.8228920000 
1068.60 	 224.9988000 	 2.437025 	 -0.2451642000 	 -2.8203840000 
1068.80 	 224.9956000 	 2.437025 	 -0.2469794000 	 -2.8210930000 
1069.00 	 224.9988000 	 2.437025 	 -0.2475325000 	 -2.8225010000 
1069.20 	 224.9956000 	 2.437025 	 -0.2452374000 	 -2.8195670000 
1069.40 	 224.9956000 	 2.437025 	 -0.2492364000 	 -2.8229620000 
1069.60 	 224.9956000 	 2.437025 	 -0.2452850000 	 -2.8200560000 
1069.80 	 224.9988000 	 2.437025 	 -0.2472051000 	 -2.8215250000 
1070.00 	 224.9956000 	 2.437025 	 -0.2470684000 	 -2.8222020000 
1070.20 	 224.9988000 	 2.437025 	 -0.2450371000 	 -2.8197030000 
1070.40 	 224.9988000 	 2.437025 	 -0.2486706000 	 -2.8231300000 
1070.60 	 224.9956000 	 2.437025 	 -0.2445825000 	 -2.8198210000 
1070.80 	 224.9956000 	 2.437025 	 -0.2473768000 	 -2.8220810000 
1071.00 	 224.9956000 	 2.437025 	 -0.2463786000 	 -2.8216620000 
1071.20 	 224.9956000 	 2.437025 	 -0.2451197000 	 -2.8200120000 
1071.40 	 224.9956000 	 2.437025 	 -0.2480380000 	 -2.8230570000 
1071.60 	 224.9956000 	 2.437025 	 -0.2443409000 	 -2.8195540000 
1071.80 	 224.9988000 	 2.437025 	 -0.2475293000 	 -2.8222780000 
1072.00 	 224.9988000 	 2.437025 	 -0.2456697000 	 -2.8212420000 
1072.20 	 224.9956000 	 2.437025 	 -0.2456125000 	 -2.8204000000 
1072.40 	 224.9924000 	 2.437025 	 -0.2478663000 	 -2.8230730000 
1072.60 	 224.9908000 	 2.437025 	 -0.2442710000 	 -2.8195350000 
1072.80 	 224.9877000 	 2.437025 	 -0.2480539000 	 -2.8226820000 
1073.00 	 224.9877000 	 2.437025 	 -0.2453645000 	 -2.8207970000 
1073.20 	 224.9829000 	 2.437050 	 -0.2471225000 	 -2.8205590000 
1073.40 	 224.9845000 	 2.437075 	 -0.2492015000 	 -2.8228350000 
1073.60 	 224.9797000 	 2.437100 	 -0.2452405000 	 -2.8194620000 
1073.80 	 224.9829000 	 2.437075 	 -0.2490838000 	 -2.8225960000 
1074.00 	 224.9829000 	 2.437075 	 -0.2461020000 	 -2.8208920000 
1074.20 	 224.9829000 	 2.437100 	 -0.2479013000 	 -2.8206830000 
1074.40 	 224.9829000 	 2.437125 	 -0.2493604000 	 -2.8227110000 
1074.60 	 224.9829000 	 2.437150 	 -0.2464803000 	 -2.8196240000 
1074.80 	 224.9829000 	 2.437125 	 -0.2502028000 	 -2.8231140000 
1075.00 	 224.9813000 	 2.437150 	 -0.2465312000 	 -2.8204410000 
1075.20 	 224.9829000 	 2.437175 	 -0.2481969000 	 -2.8214330000 
1075.40 	 224.9829000 	 2.437200 	 -0.2481461000 	 -2.8223350000 
1075.60 	 224.9829000 	 2.437175 	 -0.2458223000 	 -2.8197100000 
1075.80 	 224.9893000 	 2.437175 	 -0.2486706000 	 -2.8231490000 
1076.00 	 224.9908000 	 2.437175 	 -0.2446906000 	 -2.8198310000 
1076.20 	 224.9908000 	 2.437200 	 -0.2470016000 	 -2.8219760000 
1076.40 	 224.9908000 	 2.437250 	 -0.2457492000 	 -2.8216770000 
1076.60 	 224.9956000 	 2.437225 	 -0.2462037000 	 -2.8201170000 
1076.80 	 224.9956000 	 2.437225 	 -0.2490616000 	 -2.8232510000 
1077.00 	 224.9956000 	 2.437225 	 -0.2453105000 	 -2.8197730000 
1077.20 	 224.9956000 	 2.437225 	 -0.2484099000 	 -2.8222560000 
1077.40 	 224.9988000 	 2.437225 	 -0.2463977000 	 -2.8217630000 
1077.60 	 225.0036000 	 2.437225 	 -0.2453995000 	 -2.8199640000 
1077.80 	 225.0052000 	 2.437225 	 -0.2485180000 	 -2.8233850000 
1078.00 	 225.0067000 	 2.437225 	 -0.2444744000 	 -2.8197030000 
1078.20 	 225.0067000 	 2.437225 	 -0.2476819000 	 -2.8225390000 
1078.40 	 225.0036000 	 2.437225 	 -0.2454980000 	 -2.8215470000 
1078.60 	 224.9988000 	 2.437225 	 -0.2451324000 	 -2.8204600000 
1078.80 	 224.9972000 	 2.437225 	 -0.2475643000 	 -2.8232510000 
1079.00 	 224.9956000 	 2.437225 	 -0.2437909000 	 -2.8194680000 
1079.20 	 224.9908000 	 2.437225 	 -0.2476311000 	 -2.8228220000 
1079.40 	 224.9940000 	 2.437225 	 -0.2449195000 	 -2.8211560000 
1079.60 	 224.9956000 	 2.437225 	 -0.2455266000 	 -2.8208260000 
1079.80 	 224.9956000 	 2.437225 	 -0.2471161000 	 -2.8229710000 
1080.00 	 224.9988000 	 2.437225 	 -0.2437210000 	 -2.8195130000 
1080.20 	 224.9988000 	 2.437225 	 -0.2475611000 	 -2.8230250000 
1080.40 	 224.9956000 	 2.437225 	 -0.2443218000 	 -2.8206760000 
1080.60 	 224.9908000 	 2.437225 	 -0.2456792000 	 -2.8210830000 
1080.80 	 224.9908000 	 2.437225 	 -0.2466869000 	 -2.8228060000 
1081.00 	 224.9877000 	 2.437225 	 -0.2436892000 	 -2.8196490000 
1081.20 	 224.9829000 	 2.437225 	 -0.2474213000 	 -2.8231140000 
1081.40 	 224.9781000 	 2.437225 	 -0.2438164000 	 -2.8205520000 
1081.60 	 224.9734000 	 2.437250 	 -0.2456093000 	 -2.8213060000 
1081.80 	 224.9718000 	 2.437250 	 -0.2478441000 	 -2.8225960000 
1082.00 	 224.9718000 	 2.437275 	 -0.2450530000 	 -2.8196080000 
1082.20 	 224.9670000 	 2.437300 	 -0.2487246000 	 -2.8232260000 
1082.40 	 224.9718000 	 2.437350 	 -0.2449958000 	 -2.8202470000 
1082.60 	 224.9718000 	 2.437350 	 -0.2474086000 	 -2.8217380000 
1082.80 	 224.9718000 	 2.437375 	 -0.2473672000 	 -2.8224180000 
1083.00 	 224.9718000 	 2.437400 	 -0.2454281000 	 -2.8197130000 
1083.20 	 224.9718000 	 2.437400 	 -0.2487946000 	 -2.8231720000 
1083.40 	 224.9749000 	 2.437450 	 -0.2449163000 	 -2.8201450000 
1083.60 	 224.9797000 	 2.437450 	 -0.2475166000 	 -2.8219830000 
1083.80 	 224.9829000 	 2.437475 	 -0.2467028000 	 -2.8218840000 
1084.00 	 224.9877000 	 2.437475 	 -0.2459240000 	 -2.8198050000 
1084.20 	 224.9908000 	 2.437475 	 -0.2499866000 	 -2.8233120000 
1084.40 	 224.9956000 	 2.437475 	 -0.2457650000 	 -2.8198150000 
1084.60 	 224.9988000 	 2.437475 	 -0.2490679000 	 -2.8222560000 
1084.80 	 225.0036000 	 2.437475 	 -0.2474817000 	 -2.8216930000 
1085.00 	 225.0036000 	 2.437475 	 -0.2464167000 	 -2.8200340000 
1085.20 	 225.0036000 	 2.437475 	 -0.2493985000 	 -2.8231720000 
1085.40 	 225.0036000 	 2.437475 	 -0.2454217000 	 -2.8197670000 
1085.60 	 225.0004000 	 2.437475 	 -0.2488581000 	 -2.8221860000 
1085.80 	 225.0036000 	 2.437475 	 -0.2471606000 	 -2.8216010000 
1086.00 	 225.0036000 	 2.437475 	 -0.2460925000 	 -2.8199360000 
1086.20 	 225.0036000 	 2.437475 	 -0.2492968000 	 -2.8231810000 
1086.40 	 225.0036000 	 2.437475 	 -0.2452850000 	 -2.8198050000 
1086.60 	 224.9988000 	 2.437475 	 -0.2483400000 	 -2.8219830000 
1086.80 	 224.9956000 	 2.437475 	 -0.2471479000 	 -2.8217350000 
1087.00 	 224.9908000 	 2.437475 	 -0.2460067000 	 -2.8199070000 
1087.20 	 224.9908000 	 2.437475 	 -0.2493731000 	 -2.8232290000 
1087.40 	 224.9908000 	 2.437500 	 -0.2455203000 	 -2.8198910000 
1087.60 	 224.9877000 	 2.437500 	 -0.2485625000 	 -2.8218940000 
1087.80 	 224.9908000 	 2.437525 	 -0.2479426000 	 -2.8221580000 
1088.00 	 224.9908000 	 2.437525 	 -0.2465089000 	 -2.8197770000 
1088.20 	 224.9877000 	 2.437525 	 -0.2504826000 	 -2.8232220000 
1088.40 	 224.9877000 	 2.437525 	 -0.2467537000 	 -2.8200020000 
1088.60 	 224.9829000 	 2.437525 	 -0.2494844000 	 -2.8217730000 
1088.80 	 224.9829000 	 2.437525 	 -0.2488613000 	 -2.8220650000 
1089.00 	 224.9829000 	 2.437550 	 -0.2478790000 	 -2.8197960000 
1089.20 	 224.9797000 	 2.437550 	 -0.2515793000 	 -2.8232890000 
1089.40 	 224.9797000 	 2.437575 	 -0.2477105000 	 -2.8199100000 
1089.60 	 224.9829000 	 2.437575 	 -0.2485784000 	 -2.8219700000 
1089.80 	 224.9829000 	 2.437600 	 -0.2494303000 	 -2.8220620000 
1090.00 	 224.9829000 	 2.437625 	 -0.2479744000 	 -2.8202280000 
1090.20 	 224.9797000 	 2.437650 	 -0.2511056000 	 -2.8233340000 
1090.40 	 224.9797000 	 2.437625 	 -0.2475866000 	 -2.8200310000 
1090.60 	 224.9797000 	 2.437650 	 -0.2511088000 	 -2.8225140000 
1090.80 	 224.9749000 	 2.437675 	 -0.2495384000 	 -2.8218330000 
1091.00 	 224.9749000 	 2.437700 	 -0.2487405000 	 -2.8205140000 
1091.20 	 224.9718000 	 2.437725 	 -0.2515539000 	 -2.8234510000 
1091.40 	 224.9718000 	 2.437725 	 -0.2476756000 	 -2.8199770000 
1091.60 	 224.9749000 	 2.437750 	 -0.2508418000 	 -2.8229650000 
1091.80 	 224.9749000 	 2.437775 	 -0.2490997000 	 -2.8217860000 
1092.00 	 224.9749000 	 2.437800 	 -0.2486483000 	 -2.8206090000 
1092.20 	 224.9749000 	 2.437825 	 -0.2512582000 	 -2.8235090000 
1092.40 	 224.9749000 	 2.437850 	 -0.2474817000 	 -2.8200180000 
1092.60 	 224.9749000 	 2.437850 	 -0.2509689000 	 -2.8228060000 
1092.80 	 224.9749000 	 2.437875 	 -0.2488677000 	 -2.8213690000 
1093.00 	 224.9718000 	 2.437900 	 -0.2485593000 	 -2.8204120000 
1093.20 	 224.9749000 	 2.437925 	 -0.2510611000 	 -2.8232220000 
1093.40 	 224.9718000 	 2.437925 	 -0.2472528000 	 -2.8198880000 
1093.60 	 224.9797000 	 2.437950 	 -0.2510516000 	 -2.8226690000 
1093.80 	 224.9797000 	 2.437975 	 -0.2496560000 	 -2.8219540000 
1094.00 	 224.9797000 	 2.438000 	 -0.2485784000 	 -2.8204890000 
1094.20 	 224.9797000 	 2.438025 	 -0.2518336000 	 -2.8235560000 
1094.40 	 224.9829000 	 2.438050 	 -0.2478663000 	 -2.8202090000 
1094.60 	 224.9829000 	 2.438025 	 -0.2511311000 	 -2.8224060000 
1094.80 	 224.9877000 	 2.438050 	 -0.2495162000 	 -2.8219000000 
1095.00 	 224.9908000 	 2.438075 	 -0.2485879000 	 -2.8204120000 
1095.20 	 224.9956000 	 2.438100 	 -0.2514585000 	 -2.8235180000 
1095.40 	 224.9988000 	 2.438075 	 -0.2482637000 	 -2.8201290000 
1095.60 	 224.9988000 	 2.438075 	 -0.2514172000 	 -2.8224530000 
1095.80 	 225.0036000 	 2.438075 	 -0.2500534000 	 -2.8219830000 
1096.00 	 225.0036000 	 2.438075 	 -0.2491029000 	 -2.8204350000 
1096.20 	 225.0036000 	 2.438075 	 -0.2520370000 	 -2.8235210000 
1096.40 	 224.9988000 	 2.438075 	 -0.2480761000 	 -2.8200630000 
1096.60 	 224.9988000 	 2.438075 	 -0.2513091000 	 -2.8226310000 
1096.80 	 224.9956000 	 2.438075 	 -0.2499453000 	 -2.8219410000 
1097.00 	 224.9956000 	 2.438075 	 -0.2492046000 	 -2.8204850000 
1097.20 	 224.9956000 	 2.438075 	 -0.2521133000 	 -2.8236390000 
1097.40 	 224.9956000 	 2.438075 	 -0.2481397000 	 -2.8198880000 
1097.60 	 224.9956000 	 2.438075 	 -0.2515793000 	 -2.8227580000 
1097.80 	 224.9924000 	 2.438075 	 -0.2497546000 	 -2.8217860000 
1098.00 	 224.9956000 	 2.438075 	 -0.2493858000 	 -2.8206600000 
1098.20 	 224.9877000 	 2.438075 	 -0.2518177000 	 -2.8234360000 
1098.40 	 224.9877000 	 2.438075 	 -0.2480094000 	 -2.8199770000 
1098.60 	 224.9829000 	 2.438075 	 -0.2517351000 	 -2.8230130000 
1098.80 	 224.9877000 	 2.438075 	 -0.2495925000 	 -2.8215030000 
1099.00 	 224.9877000 	 2.438100 	 -0.2495670000 	 -2.8206950000 
1099.20 	 224.9877000 	 2.438125 	 -0.2519258000 	 -2.8231910000 
1099.40 	 224.9908000 	 2.438125 	 -0.2482192000 	 -2.8199130000 
1099.60 	 224.9940000 	 2.438125 	 -0.2518717000 	 -2.8229840000 
1099.80 	 224.9956000 	 2.438125 	 -0.2493032000 	 -2.8211690000 
1100.00 	 224.9956000 	 2.438125 	 -0.2496497000 	 -2.8210700000 
1100.20 	 224.9908000 	 2.438125 	 -0.2515984000 	 -2.8231720000 
1100.40 	 224.9908000 	 2.438125 	 -0.2481206000 	 -2.8197320000 
1100.60 	 224.9893000 	 2.438125 	 -0.2520084000 	 -2.8231590000 
1100.80 	 224.9908000 	 2.438125 	 -0.2491506000 	 -2.8210990000 
1101.00 	 224.9908000 	 2.438125 	 -0.2500375000 	 -2.8213820000 
1101.20 	 224.9956000 	 2.438125 	 -0.2515125000 	 -2.8230730000 
1101.40 	 224.9956000 	 2.438125 	 -0.2481143000 	 -2.8199130000 
1101.60 	 224.9972000 	 2.438125 	 -0.2520021000 	 -2.8231840000 
1101.80 	 224.9956000 	 2.438125 	 -0.2489567000 	 -2.8209940000 
1102.00 	 224.9908000 	 2.438125 	 -0.2499549000 	 -2.8214170000 
1102.20 	 224.9908000 	 2.438125 	 -0.2510420000 	 -2.8230290000 
1102.40 	 224.9877000 	 2.438125 	 -0.2481778000 	 -2.8199860000 
1102.60 	 224.9877000 	 2.438125 	 -0.2521292000 	 -2.8235600000 
1102.80 	 224.9893000 	 2.438125 	 -0.2486515000 	 -2.8208350000 
1103.00 	 224.9908000 	 2.438125 	 -0.2503236000 	 -2.8216300000 
1103.20 	 224.9908000 	 2.438125 	 -0.2512296000 	 -2.8228730000 
1103.40 	 224.9908000 	 2.438125 	 -0.2481047000 	 -2.8198210000 
1103.60 	 224.9877000 	 2.438150 	 -0.2520307000 	 -2.8233810000 
1103.80 	 224.9797000 	 2.438150 	 -0.2483114000 	 -2.8210100000 
1104.00 	 224.9718000 	 2.438175 	 -0.2496084000 	 -2.8213660000 
1104.20 	 224.9670000 	 2.438200 	 -0.2508672000 	 -2.8232700000 
1104.40 	 224.9606000 	 2.438225 	 -0.2474340000 	 -2.8198150000 
1104.60 	 224.9638000 	 2.438250 	 -0.2516142000 	 -2.8233460000 
1104.80 	 224.9638000 	 2.438300 	 -0.2483050000 	 -2.8210350000 
1105.00 	 224.9638000 	 2.438325 	 -0.2495925000 	 -2.8216300000 
1105.20 	 224.9638000 	 2.438350 	 -0.2503713000 	 -2.8228090000 
1105.40 	 224.9686000 	 2.438375 	 -0.2477074000 	 -2.8199550000 
1105.60 	 224.9749000 	 2.438400 	 -0.2515125000 	 -2.8235120000 
1105.80 	 224.9797000 	 2.438450 	 -0.2481365000 	 -2.8206190000 
1106.00 	 224.9877000 	 2.438425 	 -0.2506828000 	 -2.8216840000 
1106.20 	 224.9956000 	 2.438425 	 -0.2501647000 	 -2.8226760000 
1106.40 	 224.9988000 	 2.438425 	 -0.2475071000 	 -2.8199580000 
1106.60 	 224.9988000 	 2.438425 	 -0.2513758000 	 -2.8235050000 
1106.80 	 225.0036000 	 2.438425 	 -0.2479649000 	 -2.8207240000 
1107.00 	 225.0036000 	 2.438425 	 -0.2497005000 	 -2.8216740000 
1107.20 	 225.0067000 	 2.438425 	 -0.2502728000 	 -2.8228600000 
1107.40 	 225.0099000 	 2.438425 	 -0.2477328000 	 -2.8199100000 
1107.60 	 225.0115000 	 2.438425 	 -0.2513599000 	 -2.8233780000 
1107.80 	 225.0115000 	 2.438425 	 -0.2475866000 	 -2.8204310000 
1108.00 	 225.0131000 	 2.438425 	 -0.2498881000 	 -2.8218240000 
1108.20 	 225.0115000 	 2.438425 	 -0.2499453000 	 -2.8225960000 
1108.40 	 225.0115000 	 2.438425 	 -0.2476692000 	 -2.8200600000 
1108.60 	 225.0115000 	 2.438425 	 -0.2513377000 	 -2.8235560000 
1108.80 	 225.0115000 	 2.438425 	 -0.2473927000 	 -2.8203870000 
1109.00 	 225.0115000 	 2.438425 	 -0.2502982000 	 -2.8222660000 
1109.20 	 225.0147000 	 2.438425 	 -0.2496115000 	 -2.8223230000 
1109.40 	 225.0179000 	 2.438425 	 -0.2482478000 	 -2.8202030000 
1109.60 	 225.0226000 	 2.438425 	 -0.2516619000 	 -2.8234700000 
1109.80 	 225.0258000 	 2.438425 	 -0.2477360000 	 -2.8201640000 
1110.00 	 225.0258000 	 2.438425 	 -0.2508450000 	 -2.8222530000 
1110.20 	 225.0226000 	 2.438375 	 -0.2497419000 	 -2.8220400000 
1110.40 	 225.0179000 	 2.438375 	 -0.2484163000 	 -2.8202720000 
1110.60 	 225.0147000 	 2.438350 	 -0.2514585000 	 -2.8235910000 
1110.80 	 225.0115000 	 2.438325 	 -0.2475039000 	 -2.8199770000 
1111.00 	 225.0115000 	 2.438325 	 -0.2508418000 	 -2.8225100000 
1111.20 	 225.0067000 	 2.438325 	 -0.2494653000 	 -2.8219950000 
1111.40 	 225.0067000 	 2.438325 	 -0.2484099000 	 -2.8203490000 
1111.60 	 225.0036000 	 2.438325 	 -0.2513790000 	 -2.8234640000 
1111.80 	 225.0036000 	 2.438325 	 -0.2474880000 	 -2.8199700000 
1112.00 	 224.9988000 	 2.438325 	 -0.2511915000 	 -2.8229050000 
1112.20 	 224.9956000 	 2.438325 	 -0.2490648000 	 -2.8214740000 
1112.40 	 224.9956000 	 2.438325 	 -0.2487564000 	 -2.8206130000 
1112.60 	 224.9908000 	 2.438325 	 -0.2509721000 	 -2.8234510000 
1112.80 	 224.9908000 	 2.438325 	 -0.2473672000 	 -2.8198690000 
1113.00 	 224.9908000 	 2.438325 	 -0.2508418000 	 -2.8229590000 
1113.20 	 224.9908000 	 2.438325 	 -0.2486515000 	 -2.8213410000 
1113.40 	 224.9956000 	 2.438325 	 -0.2488200000 	 -2.8210000000 
1113.60 	 224.9988000 	 2.438325 	 -0.2510389000 	 -2.8232220000 
1113.80 	 225.0036000 	 2.438325 	 -0.2472051000 	 -2.8198460000 
1114.00 	 225.0020000 	 2.438325 	 -0.2512614000 	 -2.8230920000 
1114.20 	 224.9988000 	 2.438325 	 -0.2484544000 	 -2.8210260000 
1114.40 	 224.9988000 	 2.438325 	 -0.2494431000 	 -2.8215730000 
1114.60 	 224.9956000 	 2.438325 	 -0.2506701000 	 -2.8229550000 
1114.80 	 224.9908000 	 2.438325 	 -0.2475802000 	 -2.8200690000 
1115.00 	 224.9877000 	 2.438325 	 -0.2514044000 	 -2.8235120000 
1115.20 	 224.9861000 	 2.438325 	 -0.2475007000 	 -2.8203960000 
1115.40 	 224.9877000 	 2.438325 	 -0.2500216000 	 -2.8221450000 
1115.60 	 224.9877000 	 2.438325 	 -0.2495193000 	 -2.8223130000 
1115.80 	 224.9877000 	 2.438325 	 -0.2478282000 	 -2.8201800000 
1116.00 	 224.9893000 	 2.438325 	 -0.2511787000 	 -2.8236200000 
1116.20 	 224.9877000 	 2.438325 	 -0.2471987000 	 -2.8201770000 
1116.40 	 224.9877000 	 2.438325 	 -0.2502950000 	 -2.8223830000 
1116.60 	 224.9861000 	 2.438325 	 -0.2493572000 	 -2.8221990000 
1116.80 	 224.9829000 	 2.438325 	 -0.2478441000 	 -2.8201390000 
1117.00 	 224.9829000 	 2.438325 	 -0.2513027000 	 -2.8235560000 
1117.20 	 224.9797000 	 2.438325 	 -0.2476247000 	 -2.8203460000 
1117.40 	 224.9749000 	 2.438350 	 -0.2503332000 	 -2.8223800000 
1117.60 	 224.9718000 	 2.438375 	 -0.2495034000 	 -2.8221730000 
1117.80 	 224.9718000 	 2.438400 	 -0.2481524000 	 -2.8202660000 
1118.00 	 224.9718000 	 2.438425 	 -0.2513313000 	 -2.8234480000 
1118.20 	 224.9670000 	 2.438425 	 -0.2475198000 	 -2.8202530000 
1118.40 	 224.9718000 	 2.438450 	 -0.2505747000 	 -2.8223450000 
1118.60 	 224.9670000 	 2.438500 	 -0.2494081000 	 -2.8220720000 
1118.80 	 224.9670000 	 2.438500 	 -0.2481778000 	 -2.8203930000 
1119.00 	 224.9670000 	 2.438550 	 -0.2512646000 	 -2.8234320000 
1119.20 	 224.9638000 	 2.438575 	 -0.2473354000 	 -2.8199550000 
1119.40 	 224.9654000 	 2.438600 	 -0.2505430000 	 -2.8223200000 
1119.60 	 224.9638000 	 2.438625 	 -0.2491729000 	 -2.8219510000 
1119.80 	 224.9670000 	 2.438650 	 -0.2483241000 	 -2.8203550000 
1120.00 	 224.9670000 	 2.438700 	 -0.2516747000 	 -2.8233530000 
1120.20 	 224.9718000 	 2.438725 	 -0.2475643000 	 -2.8201710000 
1120.40 	 224.9718000 	 2.438750 	 -0.2506097000 	 -2.8220910000 
1120.60 	 224.9749000 	 2.438750 	 -0.2502505000 	 -2.8222780000 
1120.80 	 224.9797000 	 2.438775 	 -0.2484417000 	 -2.8201640000 
1121.00 	 224.9829000 	 2.438800 	 -0.2518431000 	 -2.8234890000 
1121.20 	 224.9908000 	 2.438825 	 -0.2480412000 	 -2.8202720000 
1121.40 	 224.9972000 	 2.438850 	 -0.2504539000 	 -2.8218490000 
1121.60 	 225.0036000 	 2.438825 	 -0.2510389000 	 -2.8225070000 
1121.80 	 225.0115000 	 2.438825 	 -0.2486420000 	 -2.8201420000 
1122.00 	 225.0147000 	 2.438825 	 -0.2524471000 	 -2.8234830000 
1122.20 	 225.0179000 	 2.438825 	 -0.2487532000 	 -2.8204090000 
1122.40 	 225.0179000 	 2.438825 	 -0.2510802000 	 -2.8218970000 
1122.60 	 225.0226000 	 2.438825 	 -0.2509912000 	 -2.8225390000 
1122.80 	 225.0242000 	 2.438825 	 -0.2486610000 	 -2.8200180000 
1123.00 	 225.0258000 	 2.438825 	 -0.2524185000 	 -2.8233560000 
1123.20 	 225.0306000 	 2.438825 	 -0.2486515000 	 -2.8204150000 
1123.40 	 225.0306000 	 2.438800 	 -0.2507687000 	 -2.8218430000 
1123.60 	 225.0338000 	 2.438775 	 -0.2510103000 	 -2.8226090000 
1123.80 	 225.0385000 	 2.438750 	 -0.2484862000 	 -2.8201290000 
1124.00 	 225.0385000 	 2.438700 	 -0.2523073000 	 -2.8234960000 
1124.20 	 225.0385000 	 2.438675 	 -0.2484481000 	 -2.8202310000 
1124.40 	 225.0369000 	 2.438650 	 -0.2509435000 	 -2.8219160000 
1124.60 	 225.0306000 	 2.438625 	 -0.2505144000 	 -2.8223100000 
1124.80 	 225.0258000 	 2.438600 	 -0.2486134000 	 -2.8201580000 
1125.00 	 225.0179000 	 2.438575 	 -0.2519417000 	 -2.8232990000 
1125.20 	 225.0147000 	 2.438575 	 -0.2481079000 	 -2.8202500000 
1125.40 	 225.0147000 	 2.438550 	 -0.2511946000 	 -2.8222910000 
1125.60 	 225.0163000 	 2.438525 	 -0.2500089000 	 -2.8221730000 
1125.80 	 225.0179000 	 2.438500 	 -0.2487691000 	 -2.8203770000 
1126.00 	 225.0226000 	 2.438525 	 -0.2519544000 	 -2.8235980000 
1126.20 	 225.0179000 	 2.438500 	 -0.2481620000 	 -2.8200530000 
1126.40 	 225.0179000 	 2.438475 	 -0.2510007000 	 -2.8223670000 
1126.60 	 225.0147000 	 2.438450 	 -0.2501138000 	 -2.8222400000 
1126.80 	 225.0115000 	 2.438475 	 -0.2487914000 	 -2.8201390000 
1127.00 	 225.0067000 	 2.438475 	 -0.2520466000 	 -2.8235500000 
1127.20 	 225.0036000 	 2.438475 	 -0.2481937000 	 -2.8201390000 
1127.40 	 225.0036000 	 2.438475 	 -0.2509562000 	 -2.8221450000 
1127.60 	 225.0036000 	 2.438475 	 -0.2506161000 	 -2.8224090000 
1127.80 	 225.0036000 	 2.438475 	 -0.2483686000 	 -2.8201900000 
1128.00 	 225.0036000 	 2.438475 	 -0.2517923000 	 -2.8236740000 
1128.20 	 224.9988000 	 2.438475 	 -0.2480443000 	 -2.8201640000 
1128.40 	 225.0020000 	 2.438475 	 -0.2507369000 	 -2.8221770000 
1128.60 	 225.0036000 	 2.438475 	 -0.2501774000 	 -2.8222970000 
1128.80 	 225.0036000 	 2.438475 	 -0.2485688000 	 -2.8202660000 
1129.00 	 225.0067000 	 2.438475 	 -0.2519226000 	 -2.8235370000 
1129.20 	 225.0036000 	 2.438475 	 -0.2481969000 	 -2.8202530000 
1129.40 	 225.0004000 	 2.438475 	 -0.2511247000 	 -2.8223260000 
1129.60 	 224.9924000 	 2.438475 	 -0.2501615000 	 -2.8221730000 
1129.80 	 224.9861000 	 2.438475 	 -0.2487437000 	 -2.8203070000 
1130.00 	 224.9797000 	 2.438475 	 -0.2519639000 	 -2.8236130000 
1130.20 	 224.9765000 	 2.438475 	 -0.2482764000 	 -2.8204060000 
1130.40 	 224.9765000 	 2.438475 	 -0.2511279000 	 -2.8223480000 
1130.60 	 224.9797000 	 2.438475 	 -0.2503745000 	 -2.8222940000 
1130.80 	 224.9829000 	 2.438475 	 -0.2487914000 	 -2.8205010000 
1131.00 	 224.9861000 	 2.438475 	 -0.2520339000 	 -2.8235560000 
1131.20 	 224.9893000 	 2.438475 	 -0.2482065000 	 -2.8201480000 
1131.40 	 224.9893000 	 2.438475 	 -0.2515666000 	 -2.8227900000 
1131.60 	 224.9908000 	 2.438475 	 -0.2498817000 	 -2.8217890000 
1131.80 	 224.9877000 	 2.438475 	 -0.2493731000 	 -2.8205270000 
1132.00 	 224.9845000 	 2.438475 	 -0.2517605000 	 -2.8235180000 
1132.20 	 224.9829000 	 2.438475 	 -0.2480666000 	 -2.8199580000 
1132.40 	 224.9797000 	 2.438525 	 -0.2518940000 	 -2.8230670000 
1132.60 	 224.9797000 	 2.438525 	 -0.2496020000 	 -2.8216040000 
1132.80 	 224.9797000 	 2.438550 	 -0.2497768000 	 -2.8210070000 
1133.00 	 224.9749000 	 2.438575 	 -0.2517382000 	 -2.8231560000 
1133.20 	 224.9734000 	 2.438575 	 -0.2481206000 	 -2.8198970000 
1133.40 	 224.9718000 	 2.438600 	 -0.2520370000 	 -2.8231210000 
1133.60 	 224.9718000 	 2.438625 	 -0.2492015000 	 -2.8211180000 
1133.80 	 224.9718000 	 2.438650 	 -0.2498150000 	 -2.8211400000 
1134.00 	 224.9718000 	 2.438675 	 -0.2514871000 	 -2.8232260000 
1134.20 	 224.9765000 	 2.438675 	 -0.2481174000 	 -2.8199320000 
1134.40 	 224.9813000 	 2.438700 	 -0.2520370000 	 -2.8233970000 
1134.60 	 224.9877000 	 2.438725 	 -0.2487596000 	 -2.8207490000 
1134.80 	 224.9908000 	 2.438725 	 -0.2504444000 	 -2.8214930000 
1135.00 	 224.9908000 	 2.438750 	 -0.2511120000 	 -2.8230480000 
1135.20 	 224.9956000 	 2.438725 	 -0.2483495000 	 -2.8200340000 
1135.40 	 224.9908000 	 2.438725 	 -0.2522182000 	 -2.8235370000 
1135.60 	 224.9877000 	 2.438725 	 -0.2486324000 	 -2.8208190000 
1135.80 	 224.9877000 	 2.438725 	 -0.2505557000 	 -2.8218560000 
1136.00 	 224.9829000 	 2.438750 	 -0.2513822000 	 -2.8226570000 
1136.20 	 224.9813000 	 2.438775 	 -0.2489567000 	 -2.8201450000 
1136.40 	 224.9797000 	 2.438775 	 -0.2525870000 	 -2.8235280000 
1136.60 	 224.9749000 	 2.438800 	 -0.2488486000 	 -2.8207400000 
1136.80 	 224.9781000 	 2.438825 	 -0.2510420000 	 -2.8219480000 
1137.00 	 224.9749000 	 2.438850 	 -0.2510548000 	 -2.8225200000 
1137.20 	 224.9718000 	 2.438850 	 -0.2487214000 	 -2.8200980000 
1137.40 	 224.9718000 	 2.438875 	 -0.2525965000 	 -2.8235560000 
1137.60 	 224.9686000 	 2.438900 	 -0.2487691000 	 -2.8205270000 
1137.80 	 224.9702000 	 2.438925 	 -0.2512900000 	 -2.8223450000 
1138.00 	 224.9670000 	 2.438950 	 -0.2506479000 	 -2.8221960000 
1138.20 	 224.9718000 	 2.438975 	 -0.2492555000 	 -2.8204220000 
1138.40 	 224.9718000 	 2.439000 	 -0.2522119000 	 -2.8235560000 
1138.60 	 224.9718000 	 2.439050 	 -0.2483845000 	 -2.8200280000 
1138.80 	 224.9718000 	 2.439050 	 -0.2519194000 	 -2.8225010000 
1139.00 	 224.9749000 	 2.439050 	 -0.2504381000 	 -2.8219000000 
1139.20 	 224.9797000 	 2.439075 	 -0.2496433000 	 -2.8206320000 
1139.40 	 224.9877000 	 2.439100 	 -0.2523073000 	 -2.8233620000 
1139.60 	 224.9956000 	 2.439125 	 -0.2483813000 	 -2.8198880000 
1139.80 	 224.9988000 	 2.439150 	 -0.2520243000 	 -2.8227140000 
1140.00 	 225.0036000 	 2.439125 	 -0.2504444000 	 -2.8216300000 
1140.20 	 225.0036000 	 2.439125 	 -0.2498913000 	 -2.8206510000 
1140.40 	 225.0067000 	 2.439125 	 -0.2522659000 	 -2.8233150000 
1140.60 	 225.0067000 	 2.439125 	 -0.2485943000 	 -2.8199550000 
1140.80 	 225.0131000 	 2.439125 	 -0.2522691000 	 -2.8228600000 
1141.00 	 225.0115000 	 2.439125 	 -0.2498786000 	 -2.8213660000 
1141.20 	 225.0147000 	 2.439125 	 -0.2501138000 	 -2.8209430000 
1141.40 	 225.0147000 	 2.439125 	 -0.2520402000 	 -2.8232890000 
1141.60 	 225.0147000 	 2.439125 	 -0.2485847000 	 -2.8198720000 
1141.80 	 225.0147000 	 2.439125 	 -0.2523454000 	 -2.8231050000 
1142.00 	 225.0147000 	 2.439125 	 -0.2495766000 	 -2.8211430000 
1142.20 	 225.0179000 	 2.439125 	 -0.2504826000 	 -2.8212830000 
1142.40 	 225.0147000 	 2.439125 	 -0.2516460000 	 -2.8229680000 
1142.60 	 225.0179000 	 2.439125 	 -0.2485530000 	 -2.8199010000 
1142.80 	 225.0147000 	 2.439125 	 -0.2523708000 	 -2.8232260000 
1143.00 	 225.0147000 	 2.439100 	 -0.2494176000 	 -2.8210380000 
1143.20 	 225.0147000 	 2.439075 	 -0.2504095000 	 -2.8213370000 
1143.40 	 225.0115000 	 2.439075 	 -0.2518845000 	 -2.8231240000 
1143.60 	 225.0115000 	 2.439075 	 -0.2486515000 	 -2.8198370000 
1143.80 	 225.0115000 	 2.439075 	 -0.2525711000 	 -2.8231620000 
1144.00 	 225.0083000 	 2.439025 	 -0.2492587000 	 -2.8208890000 
1144.20 	 225.0115000 	 2.439025 	 -0.2506002000 	 -2.8212640000 
1144.40 	 225.0067000 	 2.439025 	 -0.2514648000 	 -2.8229170000 
1144.60 	 225.0067000 	 2.439025 	 -0.2485816000 	 -2.8197990000 
1144.80 	 225.0036000 	 2.439025 	 -0.2524599000 	 -2.8233120000 
1145.00 	 224.9988000 	 2.439025 	 -0.2491824000 	 -2.8208000000 
1145.20 	 224.9988000 	 2.439025 	 -0.2508163000 	 -2.8215190000 
1145.40 	 224.9956000 	 2.439025 	 -0.2515539000 	 -2.8228600000 
1145.60 	 224.9956000 	 2.439025 	 -0.2487119000 	 -2.8199010000 
1145.80 	 224.9956000 	 2.439025 	 -0.2525298000 	 -2.8233910000 
1146.00 	 224.9956000 	 2.439025 	 -0.2493827000 	 -2.8210230000 
1146.20 	 224.9956000 	 2.439025 	 -0.2504635000 	 -2.8214710000 
1146.40 	 224.9956000 	 2.439025 	 -0.2515379000 	 -2.8229710000 
1146.60 	 224.9908000 	 2.439025 	 -0.2487024000 	 -2.8199390000 
1146.80 	 224.9877000 	 2.439025 	 -0.2525679000 	 -2.8234480000 
1147.00 	 224.9829000 	 2.439025 	 -0.2492746000 	 -2.8209400000 
1147.20 	 224.9829000 	 2.439025 	 -0.2507496000 	 -2.8214260000 
1147.40 	 224.9829000 	 2.439025 	 -0.2516460000 	 -2.8230130000 
1147.60 	 224.9861000 	 2.439025 	 -0.2487183000 	 -2.8198120000 
1147.80 	 224.9877000 	 2.439025 	 -0.2524853000 	 -2.8233500000 
1148.00 	 224.9908000 	 2.439025 	 -0.2495162000 	 -2.8207400000 
1148.20 	 224.9908000 	 2.439025 	 -0.2505144000 	 -2.8212100000 
1148.40 	 224.9908000 	 2.439025 	 -0.2519321000 	 -2.8232160000 
1148.60 	 224.9908000 	 2.439025 	 -0.2488295000 	 -2.8198590000 
1148.80 	 224.9861000 	 2.439025 	 -0.2525298000 	 -2.8232380000 
1149.00 	 224.9829000 	 2.439025 	 -0.2494621000 	 -2.8210800000 
1149.20 	 224.9797000 	 2.439025 	 -0.2504190000 	 -2.8211470000 
1149.40 	 224.9797000 	 2.439025 	 -0.2516651000 	 -2.8230640000 
1149.60 	 224.9797000 	 2.439025 	 -0.2486833000 	 -2.8198750000 
1149.80 	 224.9797000 	 2.439075 	 -0.2525043000 	 -2.8234580000 
1150.00 	 224.9749000 	 2.439075 	 -0.2490075000 	 -2.8205390000 
1150.20 	 224.9749000 	 2.439100 	 -0.2510103000 	 -2.8218810000 
1150.40 	 224.9749000 	 2.439125 	 -0.2513091000 	 -2.8227520000 
1150.60 	 224.9749000 	 2.439150 	 -0.2488550000 	 -2.8201040000 
1150.80 	 224.9765000 	 2.439175 	 -0.2525488000 	 -2.8236390000 
1151.00 	 224.9749000 	 2.439200 	 -0.2489726000 	 -2.8205520000 
1151.20 	 224.9797000 	 2.439200 	 -0.2512010000 	 -2.8219800000 
1151.40 	 224.9797000 	 2.439250 	 -0.2513568000 	 -2.8227070000 
1151.60 	 224.9797000 	 2.439250 	 -0.2492237000 	 -2.8200370000 
1151.80 	 224.9797000 	 2.439275 	 -0.2527905000 	 -2.8235090000 
1152.00 	 224.9829000 	 2.439300 	 -0.2491506000 	 -2.8204950000 
1152.20 	 224.9877000 	 2.439300 	 -0.2513091000 	 -2.8217160000 
1152.40 	 224.9908000 	 2.439300 	 -0.2515729000 	 -2.8225800000 
1152.60 	 224.9908000 	 2.439350 	 -0.2489726000 	 -2.8197570000 
1152.80 	 224.9908000 	 2.439325 	 -0.2528636000 	 -2.8234160000 
1153.00 	 224.9893000 	 2.439325 	 -0.2490234000 	 -2.8202790000 
1153.20 	 224.9829000 	 2.439325 	 -0.2512455000 	 -2.8217410000 
1153.40 	 224.9797000 	 2.439325 	 -0.2513218000 	 -2.8225260000 
1153.60 	 224.9797000 	 2.439350 	 -0.2491411000 	 -2.8199640000 
1153.80 	 224.9829000 	 2.439350 	 -0.2527777000 	 -2.8234320000 
1154.00 	 224.9829000 	 2.439375 	 -0.2488740000 	 -2.8203040000 
1154.20 	 224.9877000 	 2.439400 	 -0.2517033000 	 -2.8220340000 
1154.40 	 224.9877000 	 2.439375 	 -0.2516524000 	 -2.8223580000 
1154.60 	 224.9908000 	 2.439400 	 -0.2496656000 	 -2.8201520000 
1154.80 	 224.9908000 	 2.439425 	 -0.2528063000 	 -2.8235530000 
1155.00 	 224.9940000 	 2.439425 	 -0.2489471000 	 -2.8200240000 
1155.20 	 224.9956000 	 2.439425 	 -0.2521324000 	 -2.8223900000 
1155.40 	 224.9956000 	 2.439425 	 -0.2507877000 	 -2.8219890000 
1155.60 	 224.9988000 	 2.439425 	 -0.2496688000 	 -2.8202820000 
1155.80 	 224.9956000 	 2.439425 	 -0.2527905000 	 -2.8234420000 
1156.00 	 224.9908000 	 2.439425 	 -0.2486865000 	 -2.8198310000 
1156.20 	 224.9908000 	 2.439425 	 -0.2520943000 	 -2.8221960000 
1156.40 	 224.9908000 	 2.439425 	 -0.2506288000 	 -2.8218460000 
1156.60 	 224.9956000 	 2.439425 	 -0.2496529000 	 -2.8202340000 
1156.80 	 224.9956000 	 2.439425 	 -0.2527046000 	 -2.8233150000 
1157.00 	 224.9956000 	 2.439425 	 -0.2487373000 	 -2.8198340000 
1157.20 	 224.9956000 	 2.439425 	 -0.2522564000 	 -2.8224850000 
1157.40 	 224.9956000 	 2.439425 	 -0.2503840000 	 -2.8214960000 
1157.60 	 224.9908000 	 2.439425 	 -0.2498913000 	 -2.8203460000 
1157.80 	 224.9908000 	 2.439425 	 -0.2526569000 	 -2.8233210000 
1158.00 	 224.9908000 	 2.439425 	 -0.2487914000 	 -2.8197290000 
1158.20 	 224.9893000 	 2.439425 	 -0.2522119000 	 -2.8224630000 
1158.40 	 224.9893000 	 2.439425 	 -0.2508195000 	 -2.8217760000 
1158.60 	 224.9908000 	 2.439425 	 -0.2496878000 	 -2.8204510000 
1158.80 	 224.9908000 	 2.439425 	 -0.2526760000 	 -2.8233210000 
1159.00 	 224.9908000 	 2.439425 	 -0.2488518000 	 -2.8198340000 
1159.20 	 224.9877000 	 2.439425 	 -0.2520052000 	 -2.8223870000 
1159.40 	 224.9893000 	 2.439425 	 -0.2507750000 	 -2.8218400000 
1159.60 	 224.9877000 	 2.439425 	 -0.2492523000 	 -2.8201800000 
1159.80 	 224.9877000 	 2.439425 	 -0.2527777000 	 -2.8234040000 
1160.00 	 224.9877000 	 2.439425 	 -0.2489535000 	 -2.8199230000 
1160.20 	 224.9908000 	 2.439450 	 -0.2524471000 	 -2.8224980000 
1160.40 	 224.9908000 	 2.439475 	 -0.2508958000 	 -2.8218620000 
1160.60 	 224.9908000 	 2.439500 	 -0.2500629000 	 -2.8202950000 
1160.80 	 224.9908000 	 2.439475 	 -0.2529367000 	 -2.8234860000 
1161.00 	 224.9908000 	 2.439475 	 -0.2488200000 	 -2.8201770000 
1161.20 	 224.9877000 	 2.439475 	 -0.2516460000 	 -2.8221700000 
1161.40 	 224.9877000 	 2.439475 	 -0.2507623000 	 -2.8222780000 
1161.60 	 224.9829000 	 2.439475 	 -0.2490234000 	 -2.8200790000 
1161.80 	 224.9829000 	 2.439475 	 -0.2527746000 	 -2.8235690000 
1162.00 	 224.9829000 	 2.439500 	 -0.2490171000 	 -2.8204120000 
1162.20 	 224.9797000 	 2.439500 	 -0.2515316000 	 -2.8218620000 
1162.40 	 224.9797000 	 2.439525 	 -0.2513981000 	 -2.8225070000 
1162.60 	 224.9797000 	 2.439550 	 -0.2493540000 	 -2.8200240000 
1162.80 	 224.9813000 	 2.439550 	 -0.2527428000 	 -2.8233970000 
1163.00 	 224.9797000 	 2.439600 	 -0.2488708000 	 -2.8203040000 
1163.20 	 224.9829000 	 2.439600 	 -0.2518686000 	 -2.8222340000 
1163.40 	 224.9829000 	 2.439625 	 -0.2510738000 	 -2.8224020000 
1163.60 	 224.9829000 	 2.439650 	 -0.2492523000 	 -2.8201170000 
1163.80 	 224.9829000 	 2.439625 	 -0.2525202000 	 -2.8235850000 
1164.00 	 224.9829000 	 2.439625 	 -0.2483654000 	 -2.8202470000 
1164.20 	 224.9861000 	 2.439650 	 -0.2520052000 	 -2.8224400000 
1164.40 	 224.9877000 	 2.439675 	 -0.2506956000 	 -2.8220300000 
1164.60 	 224.9877000 	 2.439700 	 -0.2496719000 	 -2.8206030000 
1164.80 	 224.9908000 	 2.439675 	 -0.2528572000 	 -2.8235180000 
1165.00 	 224.9956000 	 2.439675 	 -0.2495766000 	 -2.8199390000 
1165.20 	 224.9908000 	 2.439675 	 -0.2529780000 	 -2.8228120000 
1165.40 	 224.9956000 	 2.439675 	 -0.2510738000 	 -2.8218590000 
1165.60 	 224.9956000 	 2.439675 	 -0.2504794000 	 -2.8206860000 
1165.80 	 224.9988000 	 2.439675 	 -0.2533468000 	 -2.8234990000 
1166.00 	 224.9956000 	 2.439675 	 -0.2492968000 	 -2.8201070000 
1166.20 	 224.9988000 	 2.439675 	 -0.2528063000 	 -2.8226470000 
1166.40 	 224.9988000 	 2.439675 	 -0.2511660000 	 -2.8218840000 
1166.60 	 224.9988000 	 2.439675 	 -0.2503649000 	 -2.8205170000 
1166.80 	 225.0036000 	 2.439675 	 -0.2532896000 	 -2.8234700000 
1167.00 	 225.0036000 	 2.439675 	 -0.2494780000 	 -2.8199990000 
1167.20 	 225.0036000 	 2.439675 	 -0.2527587000 	 -2.8227260000 
1167.40 	 225.0036000 	 2.439675 	 -0.2509944000 	 -2.8216430000 
1167.60 	 225.0036000 	 2.439675 	 -0.2507083000 	 -2.8205750000 
1167.80 	 225.0036000 	 2.439675 	 -0.2530098000 	 -2.8235020000 
1168.00 	 224.9988000 	 2.439675 	 -0.2491220000 	 -2.8199990000 
1168.20 	 224.9956000 	 2.439675 	 -0.2526569000 	 -2.8228060000 
1168.40 	 224.9908000 	 2.439675 	 -0.2509340000 	 -2.8218200000 
1168.60 	 224.9829000 	 2.439675 	 -0.2503395000 	 -2.8206920000 
1168.80 	 224.9797000 	 2.439675 	 -0.2531052000 	 -2.8233460000 
1169.00 	 224.9749000 	 2.439700 	 -0.2491061000 	 -2.8200370000 
1169.20 	 224.9749000 	 2.439725 	 -0.2524312000 	 -2.8228410000 
1169.40 	 224.9718000 	 2.439750 	 -0.2503077000 	 -2.8217820000 
1169.60 	 224.9749000 	 2.439775 	 -0.2499676000 	 -2.8205710000 
1169.80 	 224.9718000 	 2.439800 	 -0.2525902000 	 -2.8235180000 
1170.00 	 224.9686000 	 2.439800 	 -0.2495543000 	 -2.8199830000 
1170.20 	 224.9702000 	 2.439825 	 -0.2531783000 	 -2.8227230000 
1170.40 	 224.9718000 	 2.439850 	 -0.2512328000 	 -2.8217440000 
1170.60 	 224.9718000 	 2.439875 	 -0.2504826000 	 -2.8204730000 
1170.80 	 224.9749000 	 2.439900 	 -0.2533754000 	 -2.8234130000 
1171.00 	 224.9797000 	 2.439900 	 -0.2495861000 	 -2.8199320000 
1171.20 	 224.9829000 	 2.439925 	 -0.2530193000 	 -2.8226280000 
1171.40 	 224.9877000 	 2.439950 	 -0.2511120000 	 -2.8219190000 
1171.60 	 224.9908000 	 2.439950 	 -0.2502028000 	 -2.8204980000 
1171.80 	 224.9972000 	 2.439975 	 -0.2532864000 	 -2.8236040000 
1172.00 	 225.0004000 	 2.439975 	 -0.2493509000 	 -2.8202280000 
1172.20 	 225.0052000 	 2.439975 	 -0.2527777000 	 -2.8225930000 
1172.40 	 225.0115000 	 2.439975 	 -0.2514998000 	 -2.8221990000 
1172.60 	 225.0131000 	 2.439975 	 -0.2503522000 	 -2.8204470000 
1172.80 	 225.0147000 	 2.439975 	 -0.2535566000 	 -2.8237820000 
1173.00 	 225.0179000 	 2.439975 	 -0.2497387000 	 -2.8203680000 
1173.20 	 225.0179000 	 2.439975 	 -0.2527205000 	 -2.8227330000 
1173.40 	 225.0179000 	 2.439975 	 -0.2516429000 	 -2.8222750000 
1173.60 	 225.0147000 	 2.439975 	 -0.2502283000 	 -2.8205010000 
1173.80 	 225.0147000 	 2.439975 	 -0.2533722000 	 -2.8236520000 
1174.00 	 225.0147000 	 2.439975 	 -0.2494558000 	 -2.8201390000 
1174.20 	 225.0115000 	 2.439975 	 -0.2526919000 	 -2.8227070000 
1174.40 	 225.0067000 	 2.439975 	 -0.2512995000 	 -2.8222500000 
1174.60 	 225.0099000 	 2.439950 	 -0.2503300000 	 -2.8207210000 
1174.80 	 225.0067000 	 2.439925 	 -0.2532864000 	 -2.8237820000 
1175.00 	 225.0067000 	 2.439925 	 -0.2494939000 	 -2.8202250000 
1175.20 	 225.0067000 	 2.439925 	 -0.2526919000 	 -2.8228030000 
1175.40 	 225.0067000 	 2.439925 	 -0.2511088000 	 -2.8219350000 
1175.60 	 225.0067000 	 2.439925 	 -0.2504826000 	 -2.8208540000 
1175.80 	 225.0052000 	 2.439925 	 -0.2531719000 	 -2.8236710000 
1176.00 	 225.0036000 	 2.439925 	 -0.2493382000 	 -2.8200850000 
1176.20 	 225.0036000 	 2.439925 	 -0.2527936000 	 -2.8230030000 
1176.40 	 225.0036000 	 2.439925 	 -0.2506129000 	 -2.8217440000 
1176.60 	 224.9988000 	 2.439925 	 -0.2506351000 	 -2.8209910000 
1176.80 	 224.9956000 	 2.439925 	 -0.2531942000 	 -2.8236960000 
1177.00 	 224.9956000 	 2.439925 	 -0.2492555000 	 -2.8200820000 
1177.20 	 224.9908000 	 2.439925 	 -0.2527523000 	 -2.8229240000 
1177.40 	 224.9877000 	 2.439925 	 -0.2507655000 	 -2.8218050000 
1177.60 	 224.9861000 	 2.439925 	 -0.2504984000 	 -2.8209300000 
1177.80 	 224.9829000 	 2.439925 	 -0.2530924000 	 -2.8235820000 
1178.00 	 224.9765000 	 2.439925 	 -0.2494335000 	 -2.8201450000 
1178.20 	 224.9749000 	 2.439925 	 -0.2529685000 	 -2.8229620000 
1178.40 	 224.9670000 	 2.439925 	 -0.2509403000 	 -2.8219350000 
1178.60 	 224.9670000 	 2.439925 	 -0.2505398000 	 -2.8208510000 
1178.80 	 224.9622000 	 2.439950 	 -0.2526951000 	 -2.8237030000 
1179.00 	 224.9591000 	 2.440000 	 -0.2488740000 	 -2.8200630000 
1179.20 	 224.9559000 	 2.440050 	 -0.2525711000 	 -2.8231110000 
1179.40 	 224.9511000 	 2.440100 	 -0.2504571000 	 -2.8216710000 
1179.60 	 224.9479000 	 2.440150 	 -0.2505080000 	 -2.8210740000 
1179.80 	 224.9447000 	 2.440175 	 -0.2523836000 	 -2.8235940000 
1180.00 	 224.9432000 	 2.440250 	 -0.2486897000 	 -2.8201900000 
1180.20 	 224.9447000 	 2.440275 	 -0.2525965000 	 -2.8231940000 
1180.40 	 224.9447000 	 2.440350 	 -0.2501837000 	 -2.8215030000 
1180.60 	 224.9479000 	 2.440375 	 -0.2500407000 	 -2.8210350000 
1180.80 	 224.9527000 	 2.440425 	 -0.2523581000 	 -2.8233940000 
1181.00 	 224.9591000 	 2.440475 	 -0.2488041000 	 -2.8201800000 
1181.20 	 224.9749000 	 2.440500 	 -0.2525648000 	 -2.8229870000 
1181.40 	 224.9877000 	 2.440550 	 -0.2505144000 	 -2.8218590000 
1181.60 	 225.0004000 	 2.440525 	 -0.2500184000 	 -2.8210230000 
1181.80 	 225.0115000 	 2.440525 	 -0.2519608000 	 -2.8236040000 
1182.00 	 225.0226000 	 2.440525 	 -0.2482096000 	 -2.8201100000 
1182.20 	 225.0258000 	 2.440525 	 -0.2517509000 	 -2.8231110000 
1182.40 	 225.0274000 	 2.440525 	 -0.2498341000 	 -2.8218620000 
1182.60 	 225.0258000 	 2.440525 	 -0.2488867000 	 -2.8206890000 
1182.80 	 225.0306000 	 2.440525 	 -0.2517764000 	 -2.8236360000 
1183.00 	 225.0306000 	 2.440525 	 -0.2479235000 	 -2.8202630000 
1183.20 	 225.0306000 	 2.440525 	 -0.2513504000 	 -2.8228120000 
1183.40 	 225.0306000 	 2.440475 	 -0.2497387000 	 -2.8220270000 
1183.60 	 225.0338000 	 2.440475 	 -0.2488867000 	 -2.8206670000 
1183.80 	 225.0306000 	 2.440450 	 -0.2518908000 	 -2.8237560000 
1184.00 	 225.0258000 	 2.440425 	 -0.2482160000 	 -2.8201990000 
1184.20 	 225.0226000 	 2.440400 	 -0.2514998000 	 -2.8227870000 
1184.40 	 225.0195000 	 2.440375 	 -0.2505366000 	 -2.8220080000 
1184.60 	 225.0179000 	 2.440375 	 -0.2497705000 	 -2.8206630000 
1184.80 	 225.0147000 	 2.440350 	 -0.2527364000 	 -2.8236930000 
1185.00 	 225.0131000 	 2.440325 	 -0.2489662000 	 -2.8202880000 
1185.20 	 225.0115000 	 2.440325 	 -0.2525457000 	 -2.8227200000 
1185.40 	 225.0115000 	 2.440300 	 -0.2508354000 	 -2.8219060000 
1185.60 	 225.0067000 	 2.440325 	 -0.2502346000 	 -2.8207050000 
1185.80 	 225.0067000 	 2.440325 	 -0.2525298000 	 -2.8246430000 
1186.00 	 225.0067000 	 2.440325 	 -0.2487024000 	 -2.8211470000 
1186.20 	 225.0036000 	 2.440325 	 -0.2519480000 	 -2.8238040000 
1186.40 	 224.9988000 	 2.440325 	 -0.2503745000 	 -2.8229210000 
1186.60 	 224.9956000 	 2.440325 	 -0.2499517000 	 -2.8217920000 
1186.80 	 224.9908000 	 2.440325 	 -0.2523931000 	 -2.8245830000 
1187.00 	 224.9877000 	 2.440325 	 -0.2486134000 	 -2.8212130000 
1187.20 	 224.9908000 	 2.440325 	 -0.2523359000 	 -2.8239950000 
1187.40 	 224.9908000 	 2.440325 	 -0.2499517000 	 -2.8226820000 
1187.60 	 224.9908000 	 2.440325 	 -0.2499644000 	 -2.8219350000 
1187.80 	 224.9956000 	 2.440325 	 -0.2523994000 	 -2.8245830000 
1188.00 	 224.9956000 	 2.440325 	 -0.2489058000 	 -2.8210990000 
1188.20 	 224.9956000 	 2.440325 	 -0.2524471000 	 -2.8242750000 
1188.40 	 224.9908000 	 2.440325 	 -0.2500788000 	 -2.8225710000 
1188.60 	 224.9908000 	 2.440325 	 -0.2501678000 	 -2.8220430000 
1188.80 	 224.9877000 	 2.440325 	 -0.2525488000 	 -2.8246660000 
1189.00 	 224.9829000 	 2.440325 	 -0.2486229000 	 -2.8211530000 
1189.20 	 224.9829000 	 2.440325 	 -0.2523200000 	 -2.8239730000 
1189.40 	 224.9829000 	 2.440325 	 -0.2502505000 	 -2.8229080000 
1189.60 	 224.9829000 	 2.440325 	 -0.2497896000 	 -2.8216930000 
1189.80 	 224.9877000 	 2.440325 	 -0.2521960000 	 -2.8245990000 
1190.00 	 224.9877000 	 2.440325 	 -0.2485402000 	 -2.8212040000 
1190.20 	 224.9908000 	 2.440325 	 -0.2518940000 	 -2.8236320000 
1190.40 	 224.9877000 	 2.440325 	 -0.2502537000 	 -2.8230760000 
1190.60 	 224.9877000 	 2.440325 	 -0.2495956000 	 -2.8218110000 
1190.80 	 224.9797000 	 2.440325 	 -0.2523994000 	 -2.8247070000 
1191.00 	 224.9749000 	 2.440325 	 -0.2484353000 	 -2.8211660000 
1191.20 	 224.9718000 	 2.440325 	 -0.2521801000 	 -2.8239950000 
1191.40 	 224.9670000 	 2.440375 	 -0.2502441000 	 -2.8229210000 
1191.60 	 224.9638000 	 2.440400 	 -0.2497419000 	 -2.8217700000 
1191.80 	 224.9638000 	 2.440425 	 -0.2524694000 	 -2.8247010000 
1192.00 	 224.9638000 	 2.440450 	 -0.2485816000 	 -2.8212200000 
1192.20 	 224.9638000 	 2.440500 	 -0.2521420000 	 -2.8238930000 
1192.40 	 224.9670000 	 2.440525 	 -0.2504381000 	 -2.8230320000 
1192.60 	 224.9670000 	 2.440550 	 -0.2495702000 	 -2.8217160000 
1192.80 	 224.9670000 	 2.440575 	 -0.2526506000 	 -2.8246560000 
1193.00 	 224.9718000 	 2.440600 	 -0.2485021000 	 -2.8212330000 
1193.20 	 224.9718000 	 2.440650 	 -0.2519576000 	 -2.8236170000 
1193.40 	 224.9749000 	 2.440650 	 -0.2505334000 	 -2.8229620000 
1193.60 	 224.9749000 	 2.440650 	 -0.2490584000 	 -2.8216770000 
1193.80 	 224.9797000 	 2.440675 	 -0.2518654000 	 -2.8246720000 
1194.00 	 224.9829000 	 2.440700 	 -0.2479966000 	 -2.8211020000 
1194.20 	 224.9797000 	 2.440750 	 -0.2511501000 	 -2.8234580000 
1194.40 	 224.9829000 	 2.440725 	 -0.2502410000 	 -2.8231400000 
1194.60 	 224.9829000 	 2.440725 	 -0.2502123000 	 -2.8215340000 
1194.80 	 224.9829000 	 2.440750 	 -0.2535248000 	 -2.8247010000 
1195.00 	 224.9877000 	 2.440800 	 -0.2493763000 	 -2.8213280000 
1195.20 	 224.9877000 	 2.440800 	 -0.2524662000 	 -2.8237980000 
1195.40 	 224.9956000 	 2.440775 	 -0.2508704000 	 -2.8227390000 
1195.60 	 224.9956000 	 2.440775 	 -0.2509467000 	 -2.8219990000 
1195.80 	 224.9988000 	 2.440775 	 -0.2527396000 	 -2.8244050000 
1196.00 	 224.9988000 	 2.440775 	 -0.2489408000 	 -2.8208320000 
1196.20 	 224.9988000 	 2.440775 	 -0.2528032000 	 -2.8241030000 
1196.40 	 224.9988000 	 2.440775 	 -0.2503490000 	 -2.8224470000 
1196.60 	 224.9956000 	 2.440775 	 -0.2503427000 	 -2.8217510000 
1196.80 	 224.9956000 	 2.440775 	 -0.2528032000 	 -2.8245130000 
1197.00 	 224.9988000 	 2.440775 	 -0.2489185000 	 -2.8210860000 
1197.20 	 225.0036000 	 2.440775 	 -0.2522278000 	 -2.8238520000 
1197.40 	 225.0036000 	 2.440775 	 -0.2507719000 	 -2.8230790000 
1197.60 	 225.0036000 	 2.440775 	 -0.2498023000 	 -2.8216140000 
1197.80 	 225.0036000 	 2.440775 	 -0.2525997000 	 -2.8246150000 
1198.00 	 225.0036000 	 2.440775 	 -0.2487882000 	 -2.8211310000 
1198.20 	 225.0036000 	 2.440775 	 -0.2523931000 	 -2.8238360000 
1198.40 	 225.0067000 	 2.440775 	 -0.2501806000 	 -2.8226440000 
1198.60 	 225.0067000 	 2.440775 	 -0.2501456000 	 -2.8217320000 
1198.80 	 225.0067000 	 2.440775 	 -0.2523390000 	 -2.8244720000 
1199.00 	 225.0067000 	 2.440775 	 -0.2486006000 	 -2.8210740000 
1199.20 	 225.0067000 	 2.440775 	 -0.2520593000 	 -2.8239510000 
1199.40 	 225.0067000 	 2.440775 	 -0.2498786000 	 -2.8224660000 
1199.60 	 225.0036000 	 2.440775 	 -0.2499803000 	 -2.8220300000 
1199.80 	 224.9988000 	 2.440775 	 -0.2521292000 	 -2.8244660000 
1200.00 	 224.9956000 	 2.440775 	 -0.2484608000 	 -2.8210670000 
1200.20 	 224.9956000 	 2.440775 	 -0.2518813000 	 -2.8240360000 
1200.40 	 224.9956000 	 2.440775 	 -0.2493445000 	 -2.8226850000 
1200.60 	 224.9956000 	 2.440775 	 -0.2497864000 	 -2.8219730000 
1200.80 	 224.9956000 	 2.440775 	 -0.2518304000 	 -2.8245540000 
1201.00 	 224.9908000 	 2.440775 	 -0.2480984000 	 -2.8210990000 
1201.20 	 224.9877000 	 2.440775 	 -0.2518527000 	 -2.8238960000 
1201.40 	 224.9829000 	 2.440775 	 -0.2498277000 	 -2.8226250000 
1201.60 	 224.9797000 	 2.440800 	 -0.2488454000 	 -2.8218460000 
1201.80 	 224.9749000 	 2.440825 	 -0.2509054000 	 -2.8245420000 
1202.00 	 224.9718000 	 2.440850 	 -0.2470080000 	 -2.8209370000 
1202.20 	 224.9718000 	 2.440875 	 -0.2506892000 	 -2.8239220000 
1202.40 	 224.9718000 	 2.440875 	 -0.2491315000 	 -2.8227110000 
1202.60 	 224.9718000 	 2.440900 	 -0.2505620000 	 -2.8218200000 
1202.80 	 224.9797000 	 2.440925 	 -0.2528731000 	 -2.8245480000 
1203.00 	 224.9797000 	 2.440950 	 -0.2492205000 	 -2.8209150000 
1203.20 	 224.9829000 	 2.440950 	 -0.2528890000 	 -2.8241160000 
1203.40 	 224.9893000 	 2.441000 	 -0.2504698000 	 -2.8224630000 
1203.60 	 224.9956000 	 2.440975 	 -0.2515253000 	 -2.8219540000 
1203.80 	 224.9972000 	 2.440975 	 -0.2531560000 	 -2.8242650000 
1204.00 	 224.9988000 	 2.440975 	 -0.2497196000 	 -2.8208990000 
1204.20 	 225.0067000 	 2.440975 	 -0.2535979000 	 -2.8241510000 
1204.40 	 225.0067000 	 2.440975 	 -0.2507941000 	 -2.8221130000 
1204.60 	 225.0115000 	 2.440975 	 -0.2514267000 	 -2.8222180000 
1204.80 	 225.0115000 	 2.440975 	 -0.2531306000 	 -2.8241980000 
1205.00 	 225.0147000 	 2.440975 	 -0.2497641000 	 -2.8209370000 
1205.20 	 225.0115000 	 2.440975 	 -0.2536392000 	 -2.8240710000 
1205.40 	 225.0115000 	 2.440975 	 -0.2508481000 	 -2.8222080000 
1205.60 	 225.0067000 	 2.440975 	 -0.2513091000 	 -2.8218680000 
1205.80 	 225.0067000 	 2.440975 	 -0.2534072000 	 -2.8243450000 
1206.00 	 225.0083000 	 2.440975 	 -0.2497896000 	 -2.8209270000 
1206.20 	 225.0115000 	 2.440975 	 -0.2536074000 	 -2.8239820000 
1206.40 	 225.0131000 	 2.440975 	 -0.2511438000 	 -2.8225390000 
1206.60 	 225.0147000 	 2.440975 	 -0.2511120000 	 -2.8218360000 
1206.80 	 225.0179000 	 2.440975 	 -0.2533182000 	 -2.8243350000 
1207.00 	 225.0179000 	 2.440975 	 -0.2499104000 	 -2.8209660000 
1207.20 	 225.0179000 	 2.440975 	 -0.2536170000 	 -2.8241190000 
1207.40 	 225.0179000 	 2.440975 	 -0.2510325000 	 -2.8222120000 
1207.60 	 225.0179000 	 2.440925 	 -0.2514712000 	 -2.8219600000 
1207.80 	 225.0179000 	 2.440925 	 -0.2531973000 	 -2.8243190000 
1208.00 	 225.0147000 	 2.440925 	 -0.2496370000 	 -2.8208420000 
1208.20 	 225.0147000 	 2.440925 	 -0.2537092000 	 -2.8242970000 
1208.40 	 225.0147000 	 2.440925 	 -0.2505589000 	 -2.8220490000 
1208.60 	 225.0147000 	 2.440875 	 -0.2515729000 	 -2.8223130000 
1208.80 	 225.0147000 	 2.440875 	 -0.2529335000 	 -2.8239890000 
1209.00 	 225.0147000 	 2.440875 	 -0.2499421000 	 -2.8209210000 
1209.20 	 225.0115000 	 2.440875 	 -0.2537918000 	 -2.8244750000 
1209.40 	 225.0067000 	 2.440875 	 -0.2504317000 	 -2.8218300000 
1209.60 	 225.0036000 	 2.440875 	 -0.2521801000 	 -2.8225260000 
1209.80 	 224.9988000 	 2.440875 	 -0.2527046000 	 -2.8239350000 
1210.00 	 224.9988000 	 2.440875 	 -0.2500248000 	 -2.8209590000 
1210.20 	 224.9956000 	 2.440875 	 -0.2539221000 	 -2.8243860000 
1210.40 	 224.9956000 	 2.440875 	 -0.2502950000 	 -2.8217670000 
1210.60 	 224.9988000 	 2.440875 	 -0.2522500000 	 -2.8228470000 
1210.80 	 224.9988000 	 2.440875 	 -0.2524980000 	 -2.8236840000 
1211.00 	 224.9988000 	 2.440875 	 -0.2501074000 	 -2.8211280000 
1211.20 	 225.0036000 	 2.440875 	 -0.2537759000 	 -2.8244940000 
1211.40 	 224.9988000 	 2.440875 	 -0.2502060000 	 -2.8216200000 
1211.60 	 224.9988000 	 2.440875 	 -0.2521451000 	 -2.8226250000 
1211.80 	 224.9988000 	 2.440875 	 -0.2528254000 	 -2.8238360000 
1212.00 	 224.9956000 	 2.440875 	 -0.2498341000 	 -2.8209150000 
1212.20 	 224.9956000 	 2.440875 	 -0.2538967000 	 -2.8245420000 
1212.40 	 224.9956000 	 2.440875 	 -0.2503172000 	 -2.8218430000 
1212.60 	 224.9956000 	 2.440875 	 -0.2522024000 	 -2.8226410000 
1212.80 	 224.9924000 	 2.440875 	 -0.2528763000 	 -2.8240590000 
1213.00 	 224.9908000 	 2.440875 	 -0.2499707000 	 -2.8209530000 
1213.20 	 224.9908000 	 2.440875 	 -0.2538586000 	 -2.8243510000 
1213.40 	 224.9908000 	 2.440875 	 -0.2503586000 	 -2.8218270000 
1213.60 	 224.9877000 	 2.440875 	 -0.2520784000 	 -2.8225870000 
1213.80 	 224.9861000 	 2.440875 	 -0.2527968000 	 -2.8239310000 
1214.00 	 224.9877000 	 2.440875 	 -0.2499390000 	 -2.8210040000 
1214.20 	 224.9829000 	 2.440875 	 -0.2537886000 	 -2.8243570000 
1214.40 	 224.9829000 	 2.440875 	 -0.2502441000 	 -2.8216680000 
1214.60 	 224.9829000 	 2.440875 	 -0.2517764000 	 -2.8225870000 
1214.80 	 224.9829000 	 2.440875 	 -0.2527396000 	 -2.8239510000 
1215.00 	 224.9829000 	 2.440875 	 -0.2497800000 	 -2.8208800000 
1215.20 	 224.9829000 	 2.440875 	 -0.2537791000 	 -2.8244660000 
1215.40 	 224.9829000 	 2.440875 	 -0.2504953000 	 -2.8218330000 
1215.60 	 224.9797000 	 2.440875 	 -0.2518845000 	 -2.8223420000 
1215.80 	 224.9718000 	 2.440875 	 -0.2529367000 	 -2.8240550000 
1216.00 	 224.9686000 	 2.440875 	 -0.2499803000 	 -2.8210070000 
1216.20 	 224.9638000 	 2.440925 	 -0.2536265000 	 -2.8242910000 
1216.40 	 224.9638000 	 2.440950 	 -0.2506129000 	 -2.8220180000 
1216.60 	 224.9638000 	 2.440975 	 -0.2516969000 	 -2.8223070000 
1216.80 	 224.9638000 	 2.441000 	 -0.2532164000 	 -2.8242180000 
1217.00 	 224.9670000 	 2.441050 	 -0.2499644000 	 -2.8209150000 
1217.20 	 224.9670000 	 2.441075 	 -0.2537155000 	 -2.8243290000 
1217.40 	 224.9718000 	 2.441100 	 -0.2507401000 	 -2.8222630000 
1217.60 	 224.9718000 	 2.441150 	 -0.2514744000 	 -2.8221730000 
1217.80 	 224.9718000 	 2.441125 	 -0.2535725000 	 -2.8242430000 
1218.00 	 224.9718000 	 2.441150 	 -0.2497260000 	 -2.8209080000 
1218.20 	 224.9749000 	 2.441200 	 -0.2539158000 	 -2.8242460000 
1218.40 	 224.9765000 	 2.441200 	 -0.2505684000 	 -2.8220240000 
1218.60 	 224.9797000 	 2.441250 	 -0.2517033000 	 -2.8222910000 
1218.80 	 224.9877000 	 2.441225 	 -0.2533436000 	 -2.8240330000 
1219.00 	 224.9956000 	 2.441225 	 -0.2497768000 	 -2.8208190000 
1219.20 	 225.0020000 	 2.441225 	 -0.2539762000 	 -2.8243730000 
1219.40 	 225.0036000 	 2.441225 	 -0.2502028000 	 -2.8216620000 
1219.60 	 225.0067000 	 2.441225 	 -0.2520975000 	 -2.8224690000 
1219.80 	 225.0083000 	 2.441225 	 -0.2525266000 	 -2.8238930000 
1220.00 	 225.0099000 	 2.441225 	 -0.2498023000 	 -2.8208540000 
1220.20 	 225.0115000 	 2.441225 	 -0.2535280000 	 -2.8243760000 
1220.40 	 225.0131000 	 2.441225 	 -0.2500184000 	 -2.8217090000 
1220.60 	 225.0147000 	 2.441225 	 -0.2517764000 	 -2.8225490000 
1220.80 	 225.0147000 	 2.441225 	 -0.2527078000 	 -2.8239850000 
1221.00 	 225.0179000 	 2.441225 	 -0.2497514000 	 -2.8208320000 
1221.20 	 225.0179000 	 2.441225 	 -0.2536678000 	 -2.8242870000 
1221.40 	 225.0226000 	 2.441225 	 -0.2504539000 	 -2.8220650000 
1221.60 	 225.0226000 	 2.441225 	 -0.2516460000 	 -2.8222470000 
1221.80 	 225.0179000 	 2.441225 	 -0.2527269000 	 -2.8239280000 
1222.00 	 225.0147000 	 2.441225 	 -0.2495130000 	 -2.8209300000 
1222.20 	 225.0115000 	 2.441225 	 -0.2536201000 	 -2.8243610000 
1222.40 	 225.0115000 	 2.441225 	 -0.2502886000 	 -2.8220460000 
1222.60 	 225.0067000 	 2.441200 	 -0.2515952000 	 -2.8223480000 
1222.80 	 225.0067000 	 2.441175 	 -0.2528191000 	 -2.8240330000 
1223.00 	 225.0036000 	 2.441175 	 -0.2496624000 	 -2.8209850000 
1223.20 	 225.0036000 	 2.441175 	 -0.2535534000 	 -2.8245290000 
1223.40 	 224.9988000 	 2.441175 	 -0.2500407000 	 -2.8216930000 
1223.60 	 224.9988000 	 2.441175 	 -0.2517668000 	 -2.8226630000 
1223.80 	 224.9988000 	 2.441175 	 -0.2524249000 	 -2.8236900000 
1224.00 	 224.9988000 	 2.441175 	 -0.2498277000 	 -2.8208540000 
1224.20 	 224.9988000 	 2.441175 	 -0.2535852000 	 -2.8244620000 
1224.40 	 225.0004000 	 2.441175 	 -0.2499072000 	 -2.8214710000 
1224.60 	 225.0036000 	 2.441175 	 -0.2519480000 	 -2.8229110000 
1224.80 	 224.9988000 	 2.441175 	 -0.2521356000 	 -2.8237180000 
1225.00 	 224.9956000 	 2.441175 	 -0.2497832000 	 -2.8209750000 
1225.20 	 224.9956000 	 2.441175 	 -0.2533150000 	 -2.8244660000 
1225.40 	 224.9908000 	 2.441175 	 -0.2497737000 	 -2.8214230000 
1225.60 	 224.9877000 	 2.441175 	 -0.2519321000 	 -2.8228540000 
1225.80 	 224.9893000 	 2.441175 	 -0.2518495000 	 -2.8236520000 
1226.00 	 224.9877000 	 2.441175 	 -0.2494526000 	 -2.8208890000 
1226.20 	 224.9877000 	 2.441175 	 -0.2533118000 	 -2.8245350000 
1226.40 	 224.9829000 	 2.441175 	 -0.2497005000 	 -2.8215410000 
1226.60 	 224.9829000 	 2.441175 	 -0.2518495000 	 -2.8227010000 
1226.80 	 224.9797000 	 2.441175 	 -0.2520879000 	 -2.8236640000 
1227.00 	 224.9749000 	 2.441175 	 -0.2498245000 	 -2.8209750000 
1227.20 	 224.9749000 	 2.441175 	 -0.2534167000 	 -2.8244720000 
1227.40 	 224.9718000 	 2.441200 	 -0.2496497000 	 -2.8213980000
[truncated: 312,922 more chars]
