# Supplementary material for: Scott Blair Fractional-Type Viscoelastic Behavior of Clear Spruce Wood: Influence of Compression Wood on Power-Law Stiffness Parameters
Source: Materials (Basel). 2024 Nov 9;17(22):5477. doi: 10.3390/ma17225477 (PMC11595321; doi:10.3390/ma17225477)
Supplement: Supplementary file 1 [file materials-17-05477-s001.zip › DATA_MDPI_upload.d/00_15_225.txt]

Bezeichnung: 	 00_15_225 
Bezeichnung Kofler: 	 15 
temperature [deg C] 	 moisture content [%] 	 raw density [kg/m³] 	 width [mm] 	 height [mm] 	 length [mm] 	 creepforce [N] 	 holding time [s] 	 reaction wood [%] 
20 	 12.04 	 501.6 	 15.03 	 15.11 	 240 	 225 	 1800 	 41.24 
-------------- Daten Shimadzu AGX 10 kN & 2 x HBM WA 20 -------------- 
1 _ 1 
Zeit 	 Kraft 	 Weg 	 Ext.1 	 Ext.2 
sec 	 N 	 mm 	 mm 	 mm 
0.00 	 5.3803120 	 0.000000 	 0.0007184346 	 0.0012779240 
0.20 	 5.3803120 	 0.002375 	 -0.0027179720 	 -0.0011698400 
0.40 	 5.3803120 	 0.005675 	 -0.0020154320 	 -0.0013732910 
0.60 	 6.0637790 	 0.009025 	 0.0002861023 	 0.0005022685 
0.80 	 6.3387550 	 0.012350 	 -0.0038592020 	 -0.0041643780 
1.00 	 6.6280360 	 0.015675 	 0.0001970927 	 -0.0071048740 
1.20 	 6.9125490 	 0.019000 	 -0.0017929080 	 -0.0131003100 
1.40 	 7.1843470 	 0.022350 	 -0.0027306870 	 -0.0157197300 
1.60 	 7.5038280 	 0.025675 	 0.0009028117 	 -0.0185998300 
1.80 	 7.7549610 	 0.029025 	 -0.0034046170 	 -0.0263373100 
2.00 	 8.0013280 	 0.032350 	 -0.0001271566 	 -0.0264549300 
2.20 	 8.2302090 	 0.035675 	 0.0025685630 	 -0.0312296500 
2.40 	 8.3843870 	 0.039000 	 0.0027529400 	 -0.0403595000 
2.60 	 8.6164470 	 0.042350 	 0.0108369200 	 -0.0413481400 
2.80 	 8.7086360 	 0.045675 	 0.0113391900 	 -0.0520547200 
3.00 	 8.6816150 	 0.049000 	 0.0190734900 	 -0.0569693300 
3.20 	 8.8771180 	 0.052350 	 0.0226338700 	 -0.0601673100 
3.40 	 8.9852020 	 0.055675 	 0.0256029800 	 -0.0681527500 
3.60 	 9.0853380 	 0.059000 	 0.0334962200 	 -0.0685215000 
3.80 	 9.1600420 	 0.062350 	 0.0349013000 	 -0.0776259100 
4.00 	 9.2808410 	 0.065675 	 0.0430329600 	 -0.0841172600 
4.20 	 9.3317030 	 0.069000 	 0.0493526500 	 -0.0852998100 
4.40 	 9.4191240 	 0.072350 	 0.0514888800 	 -0.0924778000 
4.60 	 9.5399220 	 0.075675 	 0.0612894700 	 -0.0947221100 
4.80 	 9.5828370 	 0.079025 	 0.0653012600 	 -0.1027362000 
5.00 	 9.7068150 	 0.082350 	 0.0726413700 	 -0.1072820000 
5.20 	 9.7529100 	 0.085675 	 0.0807031000 	 -0.1121712000 
5.40 	 9.8800660 	 0.089000 	 0.0817140000 	 -0.1206366000 
5.60 	 9.9150340 	 0.092350 	 0.0918420200 	 -0.1218828000 
5.75 	 10.0342400 	 0.094850 	 0.0927194000 	 -0.1288923000 
5.80 	 9.9849700 	 0.095675 	 0.0945758800 	 -0.1288827000 
6.00 	 10.2933200 	 0.111175 	 0.1093006000 	 -0.1492850000 
6.20 	 11.3836900 	 0.203300 	 0.2944660000 	 -0.3036118000 
6.40 	 13.5866800 	 0.388550 	 0.7406108000 	 -0.6772995000 
6.60 	 22.1157100 	 0.604800 	 1.1238890000 	 -1.1268300000 
6.80 	 33.6043100 	 0.681900 	 1.1342110000 	 -1.2610470000 
7.00 	 33.6472200 	 0.684025 	 1.1302920000 	 -1.2714900000 
7.20 	 37.9419300 	 0.750150 	 1.0901670000 	 -1.3151960000 
7.40 	 43.0997200 	 0.777350 	 1.0524110000 	 -1.3519950000 
7.60 	 45.8908100 	 0.824725 	 1.0244910000 	 -1.3850940000 
7.80 	 52.1675800 	 0.868200 	 0.9783713000 	 -1.4291990000 
8.00 	 54.5374600 	 0.903450 	 0.9513347000 	 -1.4565240000 
8.20 	 60.7188500 	 0.955700 	 0.9040419000 	 -1.4982890000 
8.40 	 63.8246500 	 0.986475 	 0.8761597000 	 -1.5253640000 
8.60 	 68.7376600 	 1.035325 	 0.8322716000 	 -1.5681740000 
8.80 	 73.2119900 	 1.072800 	 0.7986196000 	 -1.5969050000 
9.00 	 77.3191500 	 1.112175 	 0.7591884000 	 -1.6305190000 
9.20 	 81.8427400 	 1.153050 	 0.7253138000 	 -1.6624290000 
9.40 	 86.0309600 	 1.191725 	 0.6899135000 	 -1.6925240000 
9.60 	 90.3256800 	 1.230500 	 0.6524849000 	 -1.7282960000 
9.80 	 94.4837000 	 1.268350 	 0.6201299000 	 -1.7552380000 
10.00 	 98.7450300 	 1.306025 	 0.5813789000 	 -1.7956890000 
10.20 	 103.0048000 	 1.343725 	 0.5506611000 	 -1.8249570000 
10.40 	 107.2168000 	 1.381900 	 0.5140273000 	 -1.8583520000 
10.60 	 111.6721000 	 1.421075 	 0.4758485000 	 -1.8949000000 
10.80 	 116.1416000 	 1.460100 	 0.4434808000 	 -1.9259290000 
11.00 	 120.6509000 	 1.498150 	 0.4051018000 	 -1.9603670000 
11.20 	 125.1459000 	 1.535125 	 0.3740946000 	 -1.9960980000 
11.40 	 129.6536000 	 1.571975 	 0.3393682000 	 -2.0255250000 
11.60 	 134.1391000 	 1.608325 	 0.3035100000 	 -2.0599780000 
11.80 	 138.6547000 	 1.644550 	 0.2730211000 	 -2.0869510000 
12.00 	 143.1020000 	 1.680575 	 0.2347724000 	 -2.1267760000 
12.20 	 147.5382000 	 1.716675 	 0.2043247000 	 -2.1515340000 
12.40 	 152.0999000 	 1.752425 	 0.1713530000 	 -2.1818890000 
12.60 	 156.5297000 	 1.787900 	 0.1355394000 	 -2.2183990000 
12.80 	 160.9643000 	 1.823500 	 0.1072184000 	 -2.2489550000 
13.00 	 165.4545000 	 1.859100 	 0.0699742700 	 -2.2827560000 
13.20 	 169.9352000 	 1.894625 	 0.0379022000 	 -2.3098910000 
13.40 	 174.4095000 	 1.929700 	 0.0069395700 	 -2.3440740000 
13.60 	 178.8314000 	 1.965025 	 -0.0296020500 	 -2.3800820000 
13.80 	 183.4106000 	 2.000450 	 -0.0591532400 	 -2.4076970000 
14.00 	 187.9072000 	 2.035350 	 -0.0943215700 	 -2.4358400000 
14.20 	 192.4960000 	 2.069850 	 -0.1262633000 	 -2.4695750000 
14.40 	 196.9242000 	 2.104025 	 -0.1556206000 	 -2.5003620000 
14.60 	 201.3143000 	 2.138000 	 -0.1862208000 	 -2.5353650000 
14.80 	 205.8204000 	 2.172425 	 -0.2145417000 	 -2.5620170000 
15.00 	 210.3360000 	 2.206925 	 -0.2511152000 	 -2.5951040000 
15.20 	 214.8390000 	 2.240925 	 -0.2870909000 	 -2.6266610000 
15.40 	 219.2879000 	 2.274800 	 -0.3165945000 	 -2.6556840000 
15.60 	 223.8417000 	 2.308800 	 -0.3520457000 	 -2.6917390000 
15.65 	 224.9559000 	 2.315200 	 -0.3554726000 	 -2.6939770000 
15.85 	 226.0653000 	 2.318850 	 -0.3663222000 	 -2.7049700000 
16.05 	 225.6886000 	 2.318350 	 -0.3638617000 	 -2.7037240000 
16.25 	 225.3437000 	 2.318100 	 -0.3644180000 	 -2.7037490000 
16.45 	 225.1212000 	 2.318000 	 -0.3664494000 	 -2.7064390000 
16.65 	 224.8462000 	 2.317950 	 -0.3625043000 	 -2.7030940000 
16.85 	 224.6555000 	 2.317975 	 -0.3667831000 	 -2.7070460000 
17.05 	 224.5204000 	 2.318175 	 -0.3635565000 	 -2.7048870000 
17.25 	 224.3789000 	 2.318450 	 -0.3646310000 	 -2.7056600000 
17.45 	 224.2549000 	 2.318775 	 -0.3662809000 	 -2.7081490000 
17.65 	 224.2104000 	 2.319125 	 -0.3627141000 	 -2.7049480000 
17.85 	 224.1103000 	 2.319525 	 -0.3668372000 	 -2.7087720000 
18.05 	 224.0849000 	 2.319950 	 -0.3638172000 	 -2.7074750000 
18.25 	 224.0642000 	 2.320375 	 -0.3649743000 	 -2.7082220000 
18.45 	 224.0769000 	 2.320800 	 -0.3665606000 	 -2.7114200000 
18.65 	 224.0133000 	 2.321250 	 -0.3630670000 	 -2.7058120000 
18.85 	 224.0038000 	 2.321725 	 -0.3673267000 	 -2.7097420000 
19.05 	 223.9100000 	 2.322200 	 -0.3646596000 	 -2.7082860000 
19.25 	 223.9736000 	 2.322700 	 -0.3660901000 	 -2.7094240000 
19.45 	 223.9370000 	 2.323200 	 -0.3680102000 	 -2.7117790000 
19.65 	 223.9466000 	 2.323725 	 -0.3649902000 	 -2.7088930000 
19.85 	 223.8862000 	 2.324225 	 -0.3689035000 	 -2.7129430000 
20.05 	 223.9100000 	 2.324725 	 -0.3667895000 	 -2.7114550000 
20.25 	 223.9466000 	 2.325325 	 -0.3674984000 	 -2.7119450000 
20.45 	 223.9402000 	 2.325825 	 -0.3700797000 	 -2.7149140000 
20.65 	 224.0006000 	 2.326375 	 -0.3667577000 	 -2.7116620000 
20.85 	 223.9259000 	 2.326875 	 -0.3711542000 	 -2.7154290000 
21.05 	 223.9323000 	 2.327375 	 -0.3689257000 	 -2.7142750000 
21.25 	 223.9339000 	 2.327875 	 -0.3691387000 	 -2.7138970000 
21.45 	 223.9386000 	 2.328375 	 -0.3721142000 	 -2.7176320000 
21.65 	 223.9482000 	 2.328875 	 -0.3682645000 	 -2.7142650000 
21.85 	 223.9577000 	 2.329350 	 -0.3724416000 	 -2.7175330000 
22.05 	 223.9688000 	 2.329825 	 -0.3709030000 	 -2.7165760000 
22.25 	 223.9815000 	 2.330325 	 -0.3705851000 	 -2.7156040000 
22.45 	 223.9927000 	 2.330775 	 -0.3712050000 	 -2.7188210000 
22.65 	 224.0070000 	 2.331250 	 -0.3701433000 	 -2.7153080000 
22.85 	 224.0197000 	 2.331725 	 -0.3739929000 	 -2.7180770000 
23.05 	 224.0340000 	 2.332175 	 -0.3733858000 	 -2.7183660000 
23.25 	 224.0531000 	 2.332600 	 -0.3728294000 	 -2.7167160000 
23.45 	 224.0690000 	 2.333050 	 -0.3764311000 	 -2.7202290000 
23.65 	 224.0880000 	 2.333475 	 -0.3733253000 	 -2.7172530000 
23.85 	 224.1055000 	 2.333900 	 -0.3767332000 	 -2.7197110000 
24.05 	 224.1246000 	 2.334300 	 -0.3754362000 	 -2.7195170000 
24.25 	 224.1405000 	 2.334700 	 -0.3748830000 	 -2.7208710000 
24.45 	 224.1548000 	 2.335100 	 -0.3784052000 	 -2.7248600000 
24.65 	 224.1739000 	 2.335500 	 -0.3742250000 	 -2.7222320000 
24.85 	 224.1866000 	 2.335875 	 -0.3782654000 	 -2.7253660000 
25.05 	 224.2009000 	 2.336250 	 -0.3762118000 	 -2.7239450000 
25.25 	 224.2184000 	 2.336625 	 -0.3766282000 	 -2.7233730000 
25.45 	 224.2359000 	 2.336975 	 -0.3750324000 	 -2.7261990000 
25.65 	 224.2517000 	 2.337350 	 -0.3692977000 	 -2.7227530000 
25.85 	 224.2661000 	 2.337675 	 -0.3769747000 	 -2.7263860000 
26.05 	 224.2820000 	 2.338025 	 -0.3773943000 	 -2.7249530000 
26.25 	 224.2947000 	 2.338350 	 -0.3782876000 	 -2.7249590000 
26.45 	 224.3042000 	 2.338675 	 -0.3809992000 	 -2.7278360000 
26.65 	 224.3169000 	 2.339000 	 -0.3772386000 	 -2.7244570000 
26.85 	 224.3296000 	 2.339300 	 -0.3816350000 	 -2.7284370000 
27.05 	 224.3439000 	 2.339625 	 -0.3787104000 	 -2.7262970000 
27.25 	 224.3582000 	 2.339925 	 -0.3799502000 	 -2.7265960000 
27.45 	 224.3741000 	 2.340225 	 -0.3774611000 	 -2.7288750000 
27.65 	 224.3869000 	 2.340500 	 -0.3765424000 	 -2.7253600000 
27.85 	 224.4027000 	 2.340775 	 -0.3811709000 	 -2.7292000000 
28.05 	 224.4155000 	 2.341050 	 -0.3771782000 	 -2.7272830000 
28.25 	 224.4298000 	 2.341325 	 -0.3745016000 	 -2.7268410000 
28.45 	 224.4377000 	 2.341600 	 -0.3790792000 	 -2.7297690000 
28.65 	 224.4488000 	 2.341850 	 -0.3777536000 	 -2.7260270000 
28.85 	 224.4584000 	 2.342100 	 -0.3817145000 	 -2.7296130000 
29.05 	 224.4647000 	 2.342350 	 -0.3795497000 	 -2.7283730000 
29.25 	 224.4759000 	 2.342600 	 -0.3811518000 	 -2.7275050000 
29.45 	 224.4838000 	 2.342850 	 -0.3832499000 	 -2.7308460000 
29.65 	 224.4918000 	 2.343075 	 -0.3766918000 	 -2.7273910000 
29.85 	 224.4997000 	 2.343300 	 -0.3828462000 	 -2.7299470000 
30.05 	 224.5045000 	 2.343550 	 -0.3786469000 	 -2.7303470000 
30.25 	 224.5156000 	 2.343750 	 -0.3775120000 	 -2.7279730000 
30.45 	 224.5172000 	 2.344000 	 -0.3840669000 	 -2.7314310000 
30.65 	 224.5235000 	 2.344200 	 -0.3771242000 	 -2.7290250000 
30.85 	 224.5267000 	 2.344425 	 -0.3777345000 	 -2.7294640000 
31.05 	 224.5267000 	 2.344650 	 -0.3848330000 	 -2.7317490000 
31.25 	 224.5315000 	 2.344875 	 -0.3814062000 	 -2.7285640000 
31.45 	 224.5347000 	 2.345100 	 -0.3860474000 	 -2.7316350000 
31.65 	 224.5426000 	 2.345300 	 -0.3845119000 	 -2.7308590000 
31.85 	 224.5474000 	 2.345525 	 -0.3832944000 	 -2.7290060000 
32.05 	 224.5506000 	 2.345725 	 -0.3832404000 	 -2.7326420000 
32.25 	 224.5553000 	 2.345925 	 -0.3837299000 	 -2.7299180000 
32.45 	 224.5506000 	 2.346150 	 -0.3803825000 	 -2.7306240000 
32.65 	 224.5506000 	 2.346350 	 -0.3861650000 	 -2.7327600000 
32.85 	 224.5506000 	 2.346550 	 -0.3839397000 	 -2.7295140000 
33.05 	 224.5553000 	 2.346750 	 -0.3862667000 	 -2.7323060000 
33.25 	 224.5585000 	 2.346975 	 -0.3858916000 	 -2.7322360000 
33.45 	 224.5649000 	 2.347175 	 -0.3835360000 	 -2.7300770000 
33.65 	 224.5712000 	 2.347375 	 -0.3893217000 	 -2.7336340000 
33.85 	 224.5744000 	 2.347575 	 -0.3867086000 	 -2.7314570000 
34.05 	 224.5792000 	 2.347775 	 -0.3869534000 	 -2.7311830000 
34.25 	 224.5871000 	 2.347950 	 -0.3890578000 	 -2.7339460000 
34.45 	 224.5919000 	 2.348150 	 -0.3862095000 	 -2.7309160000 
34.65 	 224.5983000 	 2.348325 	 -0.3888067000 	 -2.7328460000 
34.85 	 224.6062000 	 2.348525 	 -0.3890991000 	 -2.7335550000 
35.05 	 224.6094000 	 2.348700 	 -0.3866355000 	 -2.7306680000 
35.25 	 224.6141000 	 2.348875 	 -0.3903516000 	 -2.7339780000 
35.45 	 224.6141000 	 2.349050 	 -0.3882408000 	 -2.7329380000 
35.65 	 224.6221000 	 2.349225 	 -0.3869279000 	 -2.7315870000 
35.85 	 224.6221000 	 2.349400 	 -0.3907553000 	 -2.7347980000 
36.05 	 224.6253000 	 2.349575 	 -0.3880469000 	 -2.7324900000 
36.25 	 224.6332000 	 2.349750 	 -0.3886795000 	 -2.7327250000 
36.45 	 224.6396000 	 2.349925 	 -0.3913339000 	 -2.7353730000 
36.65 	 224.6459000 	 2.350100 	 -0.3875764000 	 -2.7322390000 
36.85 	 224.6491000 	 2.350250 	 -0.3901450000 	 -2.7338890000 
37.05 	 224.6539000 	 2.350400 	 -0.3905741000 	 -2.7349690000 
37.25 	 224.6571000 	 2.350575 	 -0.3877513000 	 -2.7322930000 
37.45 	 224.6618000 	 2.350725 	 -0.3916009000 	 -2.7355380000 
37.65 	 224.6666000 	 2.350875 	 -0.3897158000 	 -2.7343400000 
37.85 	 224.6730000 	 2.351050 	 -0.3884570000 	 -2.7328590000 
38.05 	 224.6761000 	 2.351200 	 -0.3915850000 	 -2.7362570000 
38.25 	 224.6841000 	 2.351325 	 -0.3875764000 	 -2.7333000000 
38.45 	 224.6888000 	 2.351475 	 -0.3905424000 	 -2.7348550000 
38.65 	 224.6888000 	 2.351625 	 -0.3893948000 	 -2.7361550000 
38.85 	 224.6920000 	 2.351750 	 -0.3882758000 	 -2.7333990000 
39.05 	 224.6920000 	 2.351900 	 -0.3920301000 	 -2.7365520000 
39.25 	 224.6920000 	 2.352050 	 -0.3870074000 	 -2.7354050000 
39.45 	 224.6968000 	 2.352175 	 -0.3861395000 	 -2.7338500000 
39.65 	 224.6968000 	 2.352325 	 -0.3875446000 	 -2.7371630000 
39.85 	 224.7000000 	 2.352475 	 -0.3847694000 	 -2.7347180000 
40.05 	 224.7000000 	 2.352600 	 -0.3847917000 	 -2.7350680000 
40.25 	 224.7047000 	 2.352750 	 -0.3898843000 	 -2.7373120000 
40.45 	 224.7079000 	 2.352875 	 -0.3839874000 	 -2.7340920000 
40.65 	 224.7079000 	 2.353000 	 -0.3895473000 	 -2.7366260000 
40.85 	 224.7079000 	 2.353150 	 -0.3855769000 	 -2.7371410000 
41.05 	 224.7079000 	 2.353275 	 -0.3846963000 	 -2.7348960000 
41.25 	 224.7079000 	 2.353425 	 -0.3874493000 	 -2.7391020000 
41.45 	 224.7079000 	 2.353550 	 -0.3866037000 	 -2.7375290000 
41.65 	 224.7079000 	 2.353675 	 -0.3880660000 	 -2.7374330000 
41.85 	 224.7095000 	 2.353825 	 -0.3874906000 	 -2.7406020000 
42.05 	 224.7127000 	 2.353950 	 -0.3854593000 	 -2.7372550000 
42.25 	 224.7159000 	 2.354075 	 -0.3913021000 	 -2.7399860000 
42.45 	 224.7127000 	 2.354200 	 -0.3903357000 	 -2.7404560000 
42.65 	 224.7127000 	 2.354350 	 -0.3858058000 	 -2.7383260000 
42.85 	 224.7047000 	 2.354475 	 -0.3922844000 	 -2.7416740000 
43.05 	 224.7000000 	 2.354600 	 -0.3851891000 	 -2.7395920000 
43.25 	 224.6936000 	 2.354750 	 -0.3875414000 	 -2.7399860000 
43.45 	 224.6920000 	 2.354900 	 -0.3897413000 	 -2.7424910000 
43.65 	 224.6968000 	 2.355025 	 -0.3866768000 	 -2.7393090000 
43.85 	 224.7000000 	 2.355175 	 -0.3893948000 	 -2.7421060000 
44.05 	 224.7079000 	 2.355300 	 -0.3917313000 	 -2.7418610000 
44.25 	 224.7159000 	 2.355450 	 -0.3910510000 	 -2.7401760000 
44.45 	 224.7206000 	 2.355575 	 -0.3912036000 	 -2.7435750000 
44.65 	 224.7238000 	 2.355700 	 -0.3916550000 	 -2.7409360000 
44.85 	 224.7286000 	 2.355825 	 -0.3893248000 	 -2.7421760000 
45.05 	 224.7318000 	 2.355950 	 -0.3928979000 	 -2.7432820000 
45.25 	 224.7349000 	 2.356075 	 -0.3894488000 	 -2.7406120000 
45.45 	 224.7349000 	 2.356175 	 -0.3924751000 	 -2.7438320000 
45.65 	 224.7397000 	 2.356300 	 -0.3918107000 	 -2.7415820000 
45.85 	 224.7397000 	 2.356425 	 -0.3886096000 	 -2.7409780000 
46.05 	 224.7397000 	 2.356550 	 -0.3957748000 	 -2.7442960000 
46.25 	 224.7397000 	 2.356675 	 -0.3880056000 	 -2.7412480000 
46.45 	 224.7429000 	 2.356800 	 -0.3914038000 	 -2.7434030000 
46.65 	 224.7477000 	 2.356900 	 -0.3948943000 	 -2.7435180000 
46.85 	 224.7508000 	 2.357025 	 -0.3929520000 	 -2.7413850000 
47.05 	 224.7556000 	 2.357125 	 -0.3929996000 	 -2.7447890000 
47.25 	 224.7588000 	 2.357250 	 -0.3890292000 	 -2.7422550000 
47.45 	 224.7635000 	 2.357350 	 -0.3928852000 	 -2.7427480000 
47.65 	 224.7651000 	 2.357475 	 -0.3932063000 	 -2.7446400000 
47.85 	 224.7667000 	 2.357575 	 -0.3922717000 	 -2.7416070000 
48.05 	 224.7667000 	 2.357675 	 -0.3942871000 	 -2.7446370000 
48.25 	 224.7715000 	 2.357775 	 -0.3931459000 	 -2.7433110000 
48.45 	 224.7715000 	 2.357900 	 -0.3894488000 	 -2.7423480000 
48.65 	 224.7747000 	 2.358000 	 -0.3951518000 	 -2.7453840000 
48.85 	 224.7747000 	 2.358100 	 -0.3921159000 	 -2.7421540000 
49.05 	 224.7747000 	 2.358200 	 -0.3956445000 	 -2.7437110000 
49.25 	 224.7747000 	 2.358300 	 -0.3963757000 	 -2.7448750000 
49.45 	 224.7747000 	 2.358425 	 -0.3898335000 	 -2.7418420000 
49.65 	 224.7747000 	 2.358525 	 -0.3953743000 	 -2.7449130000 
49.85 	 224.7747000 	 2.358625 	 -0.3908189000 	 -2.7435970000 
50.05 	 224.7747000 	 2.358725 	 -0.3898335000 	 -2.7425070000 
50.25 	 224.7747000 	 2.358825 	 -0.3986740000 	 -2.7457750000 
50.45 	 224.7747000 	 2.358950 	 -0.3934320000 	 -2.7426180000 
50.65 	 224.7747000 	 2.359050 	 -0.3936704000 	 -2.7444490000 
50.85 	 224.7794000 	 2.359150 	 -0.3906727000 	 -2.7450240000 
51.05 	 224.7794000 	 2.359250 	 -0.3935114000 	 -2.7424810000 
51.25 	 224.7826000 	 2.359350 	 -0.3942553000 	 -2.7456980000 
51.45 	 224.7842000 	 2.359450 	 -0.3959497000 	 -2.7435590000 
51.65 	 224.7874000 	 2.359550 	 -0.3933811000 	 -2.7436190000 
51.85 	 224.7906000 	 2.359625 	 -0.3982703000 	 -2.7459560000 
52.05 	 224.7906000 	 2.359725 	 -0.3925800000 	 -2.7427480000 
52.25 	 224.7953000 	 2.359825 	 -0.3972308000 	 -2.7452660000 
52.45 	 224.7985000 	 2.359925 	 -0.3966045000 	 -2.7450440000 
52.65 	 224.8033000 	 2.360000 	 -0.3960228000 	 -2.7429650000 
52.85 	 224.8033000 	 2.360100 	 -0.3997803000 	 -2.7464330000 
53.05 	 224.8065000 	 2.360175 	 -0.3963979000 	 -2.7435050000 
53.25 	 224.8096000 	 2.360275 	 -0.3980637000 	 -2.7444710000 
53.45 	 224.8096000 	 2.360375 	 -0.3992113000 	 -2.7458950000 
53.65 	 224.8144000 	 2.360450 	 -0.3959274000 	 -2.7431650000 
53.85 	 224.8144000 	 2.360525 	 -0.3986231000 	 -2.7461940000 
54.05 	 224.8176000 	 2.360625 	 -0.3968271000 	 -2.7448780000 
54.25 	 224.8224000 	 2.360700 	 -0.3964869000 	 -2.7437720000 
54.45 	 224.8224000 	 2.360775 	 -0.3999551000 	 -2.7467920000 
54.65 	 224.8224000 	 2.360850 	 -0.3965092000 	 -2.7435460000 
54.85 	 224.8224000 	 2.360950 	 -0.3942045000 	 -2.7452340000 
55.05 	 224.8224000 	 2.361025 	 -0.3985564000 	 -2.7462390000 
55.25 	 224.8224000 	 2.361100 	 -0.3956509000 	 -2.7433750000 
55.45 	 224.8208000 	 2.361175 	 -0.3982004000 	 -2.7466460000 
55.65 	 224.8224000 	 2.361275 	 -0.3979365000 	 -2.7447860000 
55.85 	 224.8176000 	 2.361350 	 -0.3978030000 	 -2.7442680000 
56.05 	 224.8176000 	 2.361425 	 -0.3980001000 	 -2.7469480000 
56.25 	 224.8144000 	 2.361500 	 -0.3962708000 	 -2.7434220000 
56.45 	 224.8128000 	 2.361600 	 -0.3992462000 	 -2.7458290000 
56.65 	 224.8096000 	 2.361675 	 -0.3928343000 	 -2.7459690000 
56.85 	 224.8096000 	 2.361775 	 -0.3964138000 	 -2.7435680000 
57.05 	 224.8065000 	 2.361850 	 -0.4008675000 	 -2.7471700000 
57.25 	 224.8065000 	 2.361950 	 -0.3963884000 	 -2.7444050000 
57.45 	 224.8096000 	 2.362025 	 -0.3986804000 	 -2.7448840000 
57.65 	 224.8096000 	 2.362125 	 -0.4006322000 	 -2.7472720000 
57.85 	 224.8144000 	 2.362200 	 -0.3969701000 	 -2.7436260000 
58.05 	 224.8176000 	 2.362300 	 -0.4008802000 	 -2.7468140000 
58.25 	 224.8208000 	 2.362375 	 -0.3993066000 	 -2.7460960000 
58.45 	 224.8224000 	 2.362450 	 -0.3982194000 	 -2.7442930000 
58.65 	 224.8224000 	 2.362525 	 -0.4016431000 	 -2.7477840000 
58.85 	 224.8224000 	 2.362625 	 -0.3973897000 	 -2.7443980000 
59.05 	 224.8224000 	 2.362700 	 -0.4000378000 	 -2.7458260000 
59.25 	 224.8255000 	 2.362775 	 -0.4009978000 	 -2.7470300000 
59.45 	 224.8224000 	 2.362850 	 -0.3982035000 	 -2.7442520000 
59.65 	 224.8255000 	 2.362925 	 -0.4021772000 	 -2.7477170000 
59.85 	 224.8255000 	 2.363025 	 -0.3992303000 	 -2.7455780000 
60.05 	 224.8303000 	 2.363100 	 -0.3997008000 	 -2.7450850000 
60.25 	 224.8287000 	 2.363175 	 -0.4022185000 	 -2.7479930000 
60.45 	 224.8255000 	 2.363250 	 -0.3984865000 	 -2.7444080000 
60.65 	 224.8271000 	 2.363325 	 -0.4016876000 	 -2.7470650000 
60.85 	 224.8303000 	 2.363400 	 -0.4003366000 	 -2.7464580000 
61.05 	 224.8335000 	 2.363475 	 -0.3989919000 	 -2.7446940000 
61.25 	 224.8383000 	 2.363550 	 -0.4029369000 	 -2.7482800000 
61.45 	 224.8414000 	 2.363625 	 -0.3989665000 	 -2.7450120000 
61.65 	 224.8414000 	 2.363700 	 -0.4013220000 	 -2.7465660000 
61.85 	 224.8414000 	 2.363775 	 -0.4020914000 	 -2.7477420000 
62.05 	 224.8335000 	 2.363825 	 -0.3989601000 	 -2.7449200000 
62.25 	 224.8303000 	 2.363900 	 -0.4031022000 	 -2.7485940000 
62.45 	 224.8255000 	 2.364000 	 -0.4003143000 	 -2.7464360000 
62.65 	 224.8224000 	 2.364075 	 -0.4005718000 	 -2.7462390000 
62.85 	 224.8224000 	 2.364150 	 -0.4032993000 	 -2.7491730000 
63.05 	 224.8176000 	 2.364225 	 -0.3990269000 	 -2.7454190000 
63.25 	 224.8208000 	 2.364325 	 -0.4026286000 	 -2.7480730000 
63.45 	 224.8224000 	 2.364400 	 -0.4020087000 	 -2.7482990000 
63.65 	 224.8255000 	 2.364475 	 -0.3999805000 	 -2.7457590000 
63.85 	 224.8303000 	 2.364550 	 -0.4039701000 	 -2.7495030000 
64.05 	 224.8335000 	 2.364625 	 -0.4004669000 	 -2.7467600000 
64.25 	 224.8367000 	 2.364700 	 -0.4016177000 	 -2.7471700000 
64.45 	 224.8383000 	 2.364775 	 -0.4034742000 	 -2.7493730000 
64.65 	 224.8383000 	 2.364850 	 -0.3999551000 	 -2.7457020000 
64.85 	 224.8414000 	 2.364925 	 -0.4038588000 	 -2.7490680000 
65.05 	 224.8414000 	 2.365000 	 -0.4022058000 	 -2.7480090000 
65.25 	 224.8462000 	 2.365075 	 -0.4009533000 	 -2.7462510000 
65.45 	 224.8414000 	 2.365125 	 -0.4047457000 	 -2.7501420000 
65.65 	 224.8462000 	 2.365200 	 -0.4007784000 	 -2.7465340000 
65.85 	 224.8462000 	 2.365275 	 -0.4026318000 	 -2.7478340000 
66.05 	 224.8462000 	 2.365350 	 -0.4039192000 	 -2.7493890000 
66.25 	 224.8462000 	 2.365425 	 -0.4003493000 	 -2.7459690000 
66.45 	 224.8414000 	 2.365475 	 -0.4048029000 	 -2.7496850000 
66.65 	 224.8414000 	 2.365550 	 -0.4019451000 	 -2.7475900000 
66.85 	 224.8414000 	 2.365625 	 -0.4022376000 	 -2.7472240000 
67.05 	 224.8335000 	 2.365700 	 -0.4047012000 	 -2.7498630000 
67.25 	 224.8319000 	 2.365775 	 -0.4006036000 	 -2.7461120000 
67.45 	 224.8303000 	 2.365850 	 -0.4045931000 	 -2.7493830000 
67.65 	 224.8303000 	 2.365925 	 -0.4027367000 	 -2.7482990000 
67.85 	 224.8255000 	 2.366000 	 -0.4017035000 	 -2.7467090000 
68.05 	 224.8255000 	 2.366075 	 -0.4055087000 	 -2.7502030000 
68.25 	 224.8255000 	 2.366150 	 -0.4009883000 	 -2.7465220000 
68.45 	 224.8255000 	 2.366225 	 -0.4041894000 	 -2.7489500000 
68.65 	 224.8303000 	 2.366325 	 -0.4039733000 	 -2.7491600000 
68.85 	 224.8335000 	 2.366375 	 -0.4014746000 	 -2.7464420000 
69.05 	 224.8383000 	 2.366450 	 -0.4056676000 	 -2.7504030000 
69.25 	 224.8414000 	 2.366525 	 -0.4024315000 	 -2.7477870000 
69.45 	 224.8462000 	 2.366600 	 -0.4034297000 	 -2.7481370000 
69.65 	 224.8462000 	 2.366675 	 -0.4057852000 	 -2.7505270000 
69.85 	 224.8494000 	 2.366750 	 -0.4020341000 	 -2.7470680000 
70.05 	 224.8494000 	 2.366825 	 -0.4055246000 	 -2.7500150000 
70.25 	 224.8542000 	 2.366875 	 -0.4042594000 	 -2.7491000000 
70.45 	 224.8542000 	 2.366950 	 -0.4026890000 	 -2.7475040000 
70.65 	 224.8621000 	 2.367000 	 -0.4061731000 	 -2.7507530000 
70.85 	 224.8653000 	 2.367075 	 -0.4023266000 	 -2.7474850000 
71.05 	 224.8700000 	 2.367125 	 -0.4047775000 	 -2.7491190000 
71.25 	 224.8732000 	 2.367175 	 -0.4050573000 	 -2.7499680000 
71.45 	 224.8748000 	 2.367250 	 -0.4021899000 	 -2.7470370000 
71.65 	 224.8732000 	 2.367300 	 -0.4065323000 	 -2.7509500000 
71.85 	 224.8732000 	 2.367350 	 -0.4030673000 	 -2.7480380000 
72.05 	 224.8700000 	 2.367400 	 -0.4041068000 	 -2.7483270000 
72.25 	 224.8621000 	 2.367475 	 -0.4062112000 	 -2.7506570000 
72.45 	 224.8573000 	 2.367525 	 -0.4028098000 	 -2.7475450000 
72.65 	 224.8526000 	 2.367600 	 -0.4064560000 	 -2.7506030000 
72.85 	 224.8462000 	 2.367675 	 -0.4047966000 	 -2.7493320000 
73.05 	 224.8414000 	 2.367725 	 -0.4038207000 	 -2.7480090000 
73.25 	 224.8414000 	 2.367800 	 -0.4071426000 	 -2.7512900000 
73.45 	 224.8414000 	 2.367875 	 -0.4033343000 	 -2.7482100000 
73.65 	 224.8414000 	 2.367950 	 -0.4058488000 	 -2.7500090000 
73.85 	 224.8414000 	 2.368025 	 -0.4060110000 	 -2.7507340000 
74.05 	 224.8414000 	 2.368075 	 -0.4032548000 	 -2.7480570000 
74.25 	 224.8462000 	 2.368150 	 -0.4074828000 	 -2.7517540000 
74.45 	 224.8462000 	 2.368225 	 -0.4040782000 	 -2.7488390000 
74.65 	 224.8494000 	 2.368300 	 -0.4051622000 	 -2.7497640000 
74.85 	 224.8542000 	 2.368350 	 -0.4070377000 	 -2.7517990000 
75.05 	 224.8605000 	 2.368425 	 -0.4034487000 	 -2.7481910000 
75.25 	 224.8653000 	 2.368475 	 -0.4075336000 	 -2.7516050000 
75.45 	 224.8700000 	 2.368550 	 -0.4049587000 	 -2.7499520000 
75.65 	 224.8700000 	 2.368600 	 -0.4047394000 	 -2.7490810000 
75.85 	 224.8732000 	 2.368650 	 -0.4078865000 	 -2.7522340000 
76.05 	 224.8732000 	 2.368725 	 -0.4035505000 	 -2.7485150000 
76.25 	 224.8748000 	 2.368775 	 -0.4070250000 	 -2.7511820000 
76.45 	 224.8764000 	 2.368825 	 -0.4057852000 	 -2.7506190000 
76.65 	 224.8812000 	 2.368875 	 -0.4044628000 	 -2.7487880000 
76.85 	 224.8844000 	 2.368925 	 -0.4080836000 	 -2.7525230000 
77.05 	 224.8891000 	 2.368975 	 -0.4042149000 	 -2.7490330000 
77.25 	 224.8923000 	 2.369025 	 -0.4067707000 	 -2.7510040000 
77.45 	 224.8923000 	 2.369075 	 -0.4070759000 	 -2.7516810000 
77.65 	 224.8891000 	 2.369125 	 -0.4041831000 	 -2.7487210000 
77.85 	 224.8844000 	 2.369175 	 -0.4085096000 	 -2.7525710000 
78.05 	 224.8812000 	 2.369225 	 -0.4049619000 	 -2.7496690000 
78.25 	 224.8764000 	 2.369300 	 -0.4064401000 	 -2.7506100000 
78.45 	 224.8732000 	 2.369350 	 -0.4078070000 	 -2.7520750000 
78.65 	 224.8700000 	 2.369400 	 -0.4043865000 	 -2.7488580000 
78.85 	 224.8653000 	 2.369475 	 -0.4083983000 	 -2.7523770000 
79.05 	 224.8653000 	 2.369525 	 -0.4056899000 	 -2.7504860000 
79.25 	 224.8621000 	 2.369575 	 -0.4055341000 	 -2.7498820000 
79.45 	 224.8573000 	 2.369650 	 -0.4086208000 	 -2.7529300000 
79.65 	 224.8573000 	 2.369700 	 -0.4043770000 	 -2.7493570000 
79.85 	 224.8573000 	 2.369775 	 -0.4076576000 	 -2.7516370000 
80.05 	 224.8621000 	 2.369850 	 -0.4073493000 	 -2.7518940000 
80.25 	 224.8653000 	 2.369900 	 -0.4050064000 	 -2.7495320000 
80.45 	 224.8700000 	 2.369950 	 -0.4090881000 	 -2.7532130000 
80.65 	 224.8732000 	 2.370025 	 -0.4053529000 	 -2.7500880000 
80.85 	 224.8764000 	 2.370075 	 -0.4071363000 	 -2.7511760000 
81.05 	 224.8764000 	 2.370125 	 -0.4083125000 	 -2.7526220000 
81.25 	 224.8812000 	 2.370175 	 -0.4050223000 	 -2.7493830000 
81.45 	 224.8812000 	 2.370225 	 -0.4092693000 	 -2.7532320000 
81.65 	 224.8812000 	 2.370300 	 -0.4061159000 	 -2.7508610000 
81.85 	 224.8812000 	 2.370350 	 -0.4065800000 	 -2.7508580000 
82.05 	 224.8844000 	 2.370400 	 -0.4090309000 	 -2.7537000000 
82.25 	 224.8844000 	 2.370450 	 -0.4050318000 	 -2.7497070000 
82.45 	 224.8844000 	 2.370500 	 -0.4088052000 	 -2.7529270000 
82.65 	 224.8812000 	 2.370550 	 -0.4071490000 	 -2.7521830000 
82.85 	 224.8812000 	 2.370600 	 -0.4061190000 	 -2.7508640000 
83.05 	 224.8764000 	 2.370650 	 -0.4096635000 	 -2.7541380000 
83.25 	 224.8764000 	 2.370725 	 -0.4055087000 	 -2.7506730000 
83.45 	 224.8700000 	 2.370775 	 -0.4083443000 	 -2.7526000000 
83.65 	 224.8700000 	 2.370825 	 -0.4085223000 	 -2.7535850000 
83.85 	 224.8700000 	 2.370875 	 -0.4055595000 	 -2.7505840000 
84.05 	 224.8653000 	 2.370950 	 -0.4098511000 	 -2.7544280000 
84.25 	 224.8653000 	 2.371000 	 -0.4062907000 	 -2.7517540000 
84.45 	 224.8653000 	 2.371075 	 -0.4073461000 	 -2.7522630000 
84.65 	 224.8653000 	 2.371125 	 -0.4095713000 	 -2.7546630000 
84.85 	 224.8700000 	 2.371175 	 -0.4053338000 	 -2.7511220000 
85.05 	 224.8732000 	 2.371250 	 -0.4095777000 	 -2.7545520000 
85.25 	 224.8764000 	 2.371300 	 -0.4073779000 	 -2.7531560000 
85.45 	 224.8812000 	 2.371350 	 -0.4069742000 	 -2.7522750000 
85.65 	 224.8844000 	 2.371400 	 -0.4100482000 	 -2.7552920000 
85.85 	 224.8891000 	 2.371450 	 -0.4058138000 	 -2.7516720000 
86.05 	 224.8891000 	 2.371500 	 -0.4092948000 	 -2.7543830000 
86.25 	 224.8891000 	 2.371550 	 -0.4085096000 	 -2.7542940000 
86.45 	 224.8907000 	 2.371600 	 -0.4064369000 	 -2.7520560000 
86.65 	 224.8891000 	 2.371650 	 -0.4103088000 	 -2.7557910000 
86.85 	 224.8891000 	 2.371700 	 -0.4063161000 	 -2.7523200000 
87.05 	 224.8891000 	 2.371750 	 -0.4087448000 	 -2.7542020000 
87.25 	 224.8907000 	 2.371800 	 -0.4087957000 	 -2.7550790000 
87.45 	 224.8923000 	 2.371850 	 -0.4060618000 	 -2.7521480000 
87.65 	 224.8923000 	 2.371900 	 -0.4103406000 	 -2.7561250000 
87.85 	 224.8891000 	 2.371950 	 -0.4070345000 	 -2.7534990000 
88.05 	 224.8891000 	 2.372000 	 -0.4079787000 	 -2.7538900000 
88.25 	 224.8891000 	 2.372050 	 -0.4099909000 	 -2.7563220000 
88.45 	 224.8907000 	 2.372100 	 -0.4059537000 	 -2.7529460000 
88.65 	 224.8891000 	 2.372150 	 -0.4097843000 	 -2.7562360000 
88.85 	 224.8891000 	 2.372200 	 -0.4078992000 	 -2.7549430000 
89.05 	 224.8923000 	 2.372250 	 -0.4070028000 	 -2.7536680000 
89.25 	 224.8923000 	 2.372300 	 -0.4106267000 	 -2.7571580000 
89.45 	 224.8923000 	 2.372350 	 -0.4065196000 	 -2.7535920000 
89.65 	 224.8939000 	 2.372400 	 -0.4090627000 	 -2.7554260000 
89.85 	 224.8971000 	 2.372450 	 -0.4094919000 	 -2.7563760000 
90.05 	 224.8971000 	 2.372500 	 -0.4064973000 	 -2.7533400000 
90.25 	 224.9002000 	 2.372550 	 -0.4108206000 	 -2.7571800000 
90.45 	 224.9002000 	 2.372600 	 -0.4068851000 	 -2.7541450000 
90.65 	 224.9002000 	 2.372625 	 -0.4087194000 	 -2.7551590000 
90.85 	 224.9002000 	 2.372675 	 -0.4098002000 	 -2.7568530000 
91.05 	 224.9002000 	 2.372725 	 -0.4062048000 	 -2.7533720000 
91.25 	 224.8971000 	 2.372775 	 -0.4104678000 	 -2.7567770000 
91.45 	 224.8971000 	 2.372825 	 -0.4083633000 	 -2.7554190000 
91.65 	 224.8971000 	 2.372850 	 -0.4075654000 	 -2.7540300000 
91.85 	 224.9002000 	 2.372900 	 -0.4109351000 	 -2.7575180000 
92.05 	 224.9002000 	 2.372950 	 -0.4066912000 	 -2.7537120000 
92.25 	 224.9002000 	 2.373000 	 -0.4097907000 	 -2.7560300000 
92.45 	 224.9002000 	 2.373050 	 -0.4091612000 	 -2.7563380000 
92.65 	 224.9018000 	 2.373075 	 -0.4068216000 	 -2.7536550000 
92.85 	 224.9050000 	 2.373125 	 -0.4112784000 	 -2.7576420000 
93.05 	 224.9002000 	 2.373175 	 -0.4075909000 	 -2.7545770000 
93.25 	 224.9050000 	 2.373200 	 -0.4090691000 	 -2.7551750000 
93.45 	 224.9002000 	 2.373250 	 -0.4107793000 	 -2.7573620000 
93.65 	 224.9002000 	 2.373300 	 -0.4069583000 	 -2.7537730000 
93.85 	 224.8971000 	 2.373350 	 -0.4111703000 	 -2.7570950000 
94.05 	 224.8923000 	 2.373400 	 -0.4088688000 	 -2.7555590000 
94.25 	 224.8891000 	 2.373450 	 -0.4083475000 	 -2.7544820000 
94.45 	 224.8891000 	 2.373500 	 -0.4114310000 	 -2.7576860000 
94.65 	 224.8891000 	 2.373550 	 -0.4073779000 	 -2.7540910000 
94.85 	 224.8875000 	 2.373600 	 -0.4102357000 	 -2.7562140000 
95.05 	 224.8891000 	 2.373650 	 -0.4102198000 	 -2.7567010000 
95.25 	 224.8844000 	 2.373700 	 -0.4073779000 	 -2.7537730000 
95.45 	 224.8891000 	 2.373750 	 -0.4117425000 	 -2.7577720000 
95.65 	 224.8891000 	 2.373800 	 -0.4082807000 	 -2.7549620000 
95.85 	 224.8923000 	 2.373850 	 -0.4099878000 	 -2.7555940000 
96.05 	 224.8971000 	 2.373900 	 -0.4111799000 	 -2.7577080000 
96.25 	 224.8971000 	 2.373925 	 -0.4076958000 	 -2.7541320000 
96.45 	 224.9002000 	 2.373975 	 -0.4116440000 	 -2.7575490000 
96.65 	 224.9002000 	 2.374025 	 -0.4097462000 	 -2.7563640000 
96.85 	 224.9002000 	 2.374075 	 -0.4091326000 	 -2.7552830000 
97.05 	 224.9018000 	 2.374100 	 -0.4122671000 	 -2.7582520000 
97.25 	 224.9002000 	 2.374150 	 -0.4084301000 	 -2.7548280000 
97.45 	 224.9050000 	 2.374200 	 -0.4115232000 	 -2.7573110000 
97.65 	 224.9002000 	 2.374250 	 -0.4105727000 	 -2.7570180000 
97.85 	 224.9002000 	 2.374300 	 -0.4087988000 	 -2.7548380000 
98.05 	 224.9034000 	 2.374325 	 -0.4127947000 	 -2.7584550000 
98.25 	 224.9034000 	 2.374375 	 -0.4091104000 	 -2.7555590000 
98.45 	 224.9050000 	 2.374425 	 -0.4112212000 	 -2.7566120000 
98.65 	 224.9050000 	 2.374450 	 -0.4121462000 	 -2.7580960000 
98.85 	 224.9050000 	 2.374500 	 -0.4088084000 	 -2.7549580000 
99.05 	 224.9050000 	 2.374525 	 -0.4124928000 	 -2.7580230000 
99.25 	 224.9082000 	 2.374575 	 -0.4104551000 	 -2.7564810000 
99.45 	 224.9130000 	 2.374625 	 -0.4101626000 	 -2.7559470000 
99.65 	 224.9130000 	 2.374650 	 -0.4129728000 	 -2.7587570000 
99.85 	 224.9130000 	 2.374700 	 -0.4091740000 	 -2.7554100000 
100.05 	 224.9130000 	 2.374725 	 -0.4121208000 	 -2.7576290000 
100.25 	 224.9082000 	 2.374775 	 -0.4114914000 	 -2.7575870000 
100.45 	 224.9082000 	 2.374825 	 -0.4095427000 	 -2.7551750000 
100.65 	 224.9082000 	 2.374850 	 -0.4133002000 	 -2.7588430000 
100.85 	 224.9098000 	 2.374900 	 -0.4097494000 	 -2.7560460000 
101.05 	 224.9130000 	 2.374925 	 -0.4114564000 	 -2.7570060000 
101.25 	 224.9130000 	 2.374975 	 -0.4124991000 	 -2.7585730000 
101.45 	 224.9161000 	 2.375000 	 -0.4092884000 	 -2.7552250000 
101.65 	 224.9130000 	 2.375050 	 -0.4131413000 	 -2.7585570000 
101.85 	 224.9146000 	 2.375075 	 -0.4107666000 	 -2.7570720000 
102.05 	 224.9161000 	 2.375125 	 -0.4106871000 	 -2.7563540000 
102.25 	 224.9130000 	 2.375150 	 -0.4133511000 	 -2.7590310000 
102.45 	 224.9130000 	 2.375200 	 -0.4096762000 	 -2.7556550000 
102.65 	 224.9130000 	 2.375225 	 -0.4127471000 	 -2.7580070000 
102.85 	 224.9130000 	 2.375275 	 -0.4118824000 	 -2.7578420000 
103.05 	 224.9130000 	 2.375325 	 -0.4099751000 	 -2.7557150000 
103.25 	 224.9130000 	 2.375350 	 -0.4136658000 	 -2.7591480000 
103.45 	 224.9146000 	 2.375400 	 -0.4102135000 	 -2.7563570000 
103.65 	 224.9130000 	 2.375425 	 -0.4120127000 	 -2.7572980000 
103.85 	 224.9146000 	 2.375475 	 -0.4126771000 	 -2.7587410000 
104.05 	 224.9130000 	 2.375500 	 -0.4097843000 	 -2.7557630000 
104.25 	 224.9161000 	 2.375550 	 -0.4136562000 	 -2.7592310000 
104.45 	 224.9161000 	 2.375575 	 -0.4109637000 	 -2.7572980000 
104.65 	 224.9130000 	 2.375625 	 -0.4110495000 	 -2.7567450000 
104.85 	 224.9130000 	 2.375650 	 -0.4135831000 	 -2.7595200000 
105.05 	 224.9130000 	 2.375700 	 -0.4096254000 	 -2.7559730000 
105.25 	 224.9130000 	 2.375750 	 -0.4129537000 	 -2.7585090000 
105.45 	 224.9130000 	 2.375775 	 -0.4120763000 	 -2.7580740000 
105.65 	 224.9130000 	 2.375825 	 -0.4101467000 	 -2.7560620000 
105.85 	 224.9146000 	 2.375850 	 -0.4139296000 	 -2.7595300000 
106.05 	 224.9161000 	 2.375900 	 -0.4102675000 	 -2.7567510000 
106.25 	 224.9146000 	 2.375925 	 -0.4121717000 	 -2.7578830000 
106.45 	 224.9161000 	 2.375950 	 -0.4128965000 	 -2.7592310000 
106.65 	 224.9146000 	 2.376000 	 -0.4098988000 	 -2.7561820000 
106.85 	 224.9161000 	 2.376025 	 -0.4137516000 	 -2.7594090000 
107.05 	 224.9161000 	 2.376075 	 -0.4115105000 	 -2.7577910000 
107.25 	 224.9161000 	 2.376100 	 -0.4112975000 	 -2.7569990000 
107.45 	 224.9161000 	 2.376150 	 -0.4140472000 	 -2.7600070000 
107.65 	 224.9161000 	 2.376175 	 -0.4103056000 	 -2.7564910000 
107.85 	 224.9161000 	 2.376200 	 -0.4129473000 	 -2.7587320000 
108.05 	 224.9130000 	 2.376250 	 -0.4126199000 	 -2.7592440000 
108.25 	 224.9130000 	 2.376275 	 -0.4102548000 	 -2.7564840000 
108.45 	 224.9082000 	 2.376325 	 -0.4141998000 	 -2.7599840000 
108.65 	 224.9050000 	 2.376375 	 -0.4110336000 	 -2.7573680000 
108.85 	 224.9002000 	 2.376400 	 -0.4123688000 	 -2.7581280000 
109.05 	 224.8987000 	 2.376450 	 -0.4138025000 	 -2.7598090000 
109.25 	 224.8971000 	 2.376500 	 -0.4103152000 	 -2.7565540000 
109.45 	 224.8971000 	 2.376550 	 -0.4140886000 	 -2.7597870000 
109.65 	 224.8971000 	 2.376600 	 -0.4116694000 	 -2.7580040000 
109.85 	 224.9002000 	 2.376650 	 -0.4115995000 	 -2.7576100000 
110.05 	 224.8987000 	 2.376675 	 -0.4139646000 	 -2.7600000000 
110.25 	 224.9002000 	 2.376725 	 -0.4100227000 	 -2.7563410000 
110.45 	 224.9002000 	 2.376775 	 -0.4133511000 	 -2.7590270000 
110.65 	 224.9050000 	 2.376825 	 -0.4127216000 	 -2.7590910000 
110.85 	 224.9050000 	 2.376850 	 -0.4111258000 	 -2.7571140000 
111.05 	 224.9050000 	 2.376900 	 -0.4146258000 	 -2.7605720000 
111.25 	 224.9098000 	 2.376925 	 -0.4111163000 	 -2.7574000000 
111.45 	 224.9130000 	 2.376975 	 -0.4128265000 	 -2.7586620000 
111.65 	 224.9161000 	 2.377025 	 -0.4139233000 	 -2.7602480000 
111.85 	 224.9209000 	 2.377050 	 -0.4107189000 	 -2.7570500000 
112.05 	 224.9241000 	 2.377075 	 -0.4145781000 	 -2.7601400000 
112.25 	 224.9241000 	 2.377125 	 -0.4123243000 	 -2.7583850000 
112.45 	 224.9241000 	 2.377150 	 -0.4123084000 	 -2.7580200000 
112.65 	 224.9241000 	 2.377200 	 -0.4146322000 	 -2.7605630000 
112.85 	 224.9241000 	 2.377225 	 -0.4110464000 	 -2.7572730000 
113.05 	 224.9241000 	 2.377250 	 -0.4142602000 	 -2.7596890000 
113.25 	 224.9241000 	 2.377300 	 -0.4131826000 	 -2.7594440000 
113.45 	 224.9289000 	 2.377325 	 -0.4114374000 	 -2.7575560000 
113.65 	 224.9289000 	 2.377350 	 -0.4150041000 	 -2.7609160000 
113.85 	 224.9289000 	 2.377425 	 -0.4115709000 	 -2.7581180000 
114.05 	 224.9289000 	 2.377475 	 -0.4131222000 	 -2.7590240000 
114.25 	 224.9241000 	 2.377500 	 -0.4143429000 	 -2.7607120000 
114.45 	 224.9209000 	 2.377550 	 -0.4111894000 	 -2.7574540000 
114.65 	 224.9209000 	 2.377575 	 -0.4149373000 	 -2.7607090000 
114.85 	 224.9161000 	 2.377600 	 -0.4126263000 	 -2.7590120000 
115.05 	 224.9161000 	 2.377650 	 -0.4124514000 	 -2.7582740000 
115.25 	 224.9161000 	 2.377675 	 -0.4154110000 	 -2.7610840000 
115.45 	 224.9241000 	 2.377725 	 -0.4115359000 	 -2.7577720000 
115.65 	 224.9289000 	 2.377750 	 -0.4144859000 	 -2.7599210000 
115.85 	 224.9320000 	 2.377775 	 -0.4137135000 	 -2.7599050000 
116.05 	 224.9368000 	 2.377850 	 -0.4118856000 	 -2.7578640000 
116.25 	 224.9368000 	 2.377875 	 -0.4154841000 	 -2.7612690000 
116.45 	 224.9368000 	 2.377950 	 -0.4120064000 	 -2.7582140000 
116.65 	 224.9320000 	 2.377975 	 -0.4137325000 	 -2.7594380000 
116.85 	 224.9320000 	 2.378050 	 -0.4148261000 	 -2.7607470000 
117.05 	 224.9289000 	 2.378100 	 -0.4118538000 	 -2.7576890000 
117.25 	 224.9289000 	 2.378150 	 -0.4156462000 	 -2.7610620000 
117.45 	 224.9305000 	 2.378200 	 -0.4129855000 	 -2.7590720000 
117.65 	 224.9320000 	 2.378225 	 -0.4132080000 	 -2.7586840000 
117.85 	 224.9368000 	 2.378300 	 -0.4157257000 	 -2.7612460000 
118.05 	 224.9400000 	 2.378350 	 -0.4117552000 	 -2.7577880000 
118.25 	 224.9447000 	 2.378400 	 -0.4152266000 	 -2.7603720000 
118.45 	 224.9479000 	 2.378450 	 -0.4137739000 	 -2.7596440000 
118.65 	 224.9559000 	 2.378475 	 -0.4123878000 	 -2.7577880000 
118.85 	 224.9591000 	 2.378525 	 -0.4161008000 	 -2.7613230000 
119.05 	 224.9638000 	 2.378550 	 -0.4118125000 	 -2.7576540000 
119.25 	 224.9670000 	 2.378575 	 -0.4146957000 	 -2.7598350000 
119.45 	 224.9718000 	 2.378600 	 -0.4142189000 	 -2.7600800000 
119.65 	 224.9718000 	 2.378625 	 -0.4121113000 	 -2.7574920000 
119.85 	 224.9718000 	 2.378650 	 -0.4160150000 	 -2.7613350000 
120.05 	 224.9654000 	 2.378675 	 -0.4122289000 	 -2.7580390000 
120.25 	 224.9638000 	 2.378700 	 -0.4142825000 	 -2.7592790000 
120.45 	 224.9591000 	 2.378750 	 -0.4151853000 	 -2.7606960000 
120.65 	 224.9591000 	 2.378750 	 -0.4119905000 	 -2.7573460000 
120.85 	 224.9559000 	 2.378800 	 -0.4161676000 	 -2.7611700000 
121.05 	 224.9495000 	 2.378850 	 -0.4128075000 	 -2.7584460000 
121.25 	 224.9447000 	 2.378875 	 -0.4136785000 	 -2.7587640000 
121.45 	 224.9352000 	 2.378925 	 -0.4156526000 	 -2.7610780000 
121.65 	 224.9289000 	 2.378975 	 -0.4116058000 	 -2.7572790000 
121.85 	 224.9209000 	 2.379050 	 -0.4155509000 	 -2.7606140000 
122.05 	 224.9130000 	 2.379075 	 -0.4140314000 	 -2.7595550000 
122.25 	 224.9066000 	 2.379125 	 -0.4129505000 	 -2.7581180000 
122.45 	 224.9050000 	 2.379150 	 -0.4161294000 	 -2.7614660000 
122.65 	 224.9002000 	 2.379200 	 -0.4117076000 	 -2.7578610000 
122.85 	 224.9002000 	 2.379250 	 -0.4151026000 	 -2.7600000000 
123.05 	 224.9002000 	 2.379275 	 -0.4148897000 	 -2.7604130000 
123.25 	 224.8987000 	 2.379325 	 -0.4120890000 	 -2.7577270000 
123.45 	 224.8971000 	 2.379375 	 -0.4163710000 	 -2.7615290000 
123.65 	 224.8971000 	 2.379425 	 -0.4129156000 	 -2.7587600000 
123.85 	 224.8971000 	 2.379475 	 -0.4145273000 	 -2.7596630000 
124.05 	 224.8971000 	 2.379500 	 -0.4156081000 	 -2.7610970000 
124.25 	 224.9002000 	 2.379550 	 -0.4128265000 	 -2.7581530000 
124.45 	 224.9050000 	 2.379600 	 -0.4164314000 	 -2.7612910000 
124.65 	 224.9082000 	 2.379650 	 -0.4139900000 	 -2.7596890000 
124.85 	 224.9082000 	 2.379675 	 -0.4138152000 	 -2.7590780000 
125.05 	 224.9130000 	 2.379725 	 -0.4164314000 	 -2.7619840000 
125.25 	 224.9130000 	 2.379750 	 -0.4127280000 	 -2.7587250000 
125.45 	 224.9130000 	 2.379800 	 -0.4153760000 	 -2.7604010000 
125.65 	 224.9161000 	 2.379825 	 -0.4154968000 	 -2.7611730000 
125.85 	 224.9161000 	 2.379875 	 -0.4128838000 	 -2.7583530000 
126.05 	 224.9161000 	 2.379900 	 -0.4167493000 	 -2.7617170000 
126.25 	 224.9161000 	 2.379925 	 -0.4140441000 	 -2.7597680000 
126.45 	 224.9161000 	 2.379975 	 -0.4142984000 	 -2.7593140000 
126.65 	 224.9130000 	 2.380000 	 -0.4168002000 	 -2.7618380000 
126.85 	 224.9050000 	 2.380050 	 -0.4131794000 	 -2.7584650000 
127.05 	 224.9002000 	 2.380100 	 -0.4163202000 	 -2.7608940000 
127.25 	 224.8971000 	 2.380150 	 -0.4151440000 	 -2.7605440000 
127.45 	 224.9002000 	 2.380175 	 -0.4137484000 	 -2.7586270000 
127.65 	 224.9002000 	 2.380225 	 -0.4172770000 	 -2.7620280000 
127.85 	 224.9082000 	 2.380275 	 -0.4135609000 	 -2.7589920000 
128.05 	 224.9130000 	 2.380300 	 -0.4158433000 	 -2.7602040000 
128.25 	 224.9209000 	 2.380350 	 -0.4165077000 	 -2.7614940000 
128.45 	 224.9257000 	 2.380375 	 -0.4134687000 	 -2.7584870000 
128.65 	 224.9289000 	 2.380400 	 -0.4174201000 	 -2.7617070000 
128.85 	 224.9320000 	 2.380475 	 -0.4145463000 	 -2.7596730000 
129.05 	 224.9368000 	 2.380550 	 -0.4149818000 	 -2.7594150000 
129.25 	 224.9368000 	 2.380575 	 -0.4170958000 	 -2.7619680000 
129.45 	 224.9400000 	 2.380650 	 -0.4133352000 	 -2.7584200000 
129.65 	 224.9400000 	 2.380675 	 -0.4172929000 	 -2.7614310000 
129.85 	 224.9447000 	 2.380750 	 -0.4152298000 	 -2.7601180000 
130.05 	 224.9479000 	 2.380775 	 -0.4148547000 	 -2.7593390000 
130.25 	 224.9511000 	 2.380825 	 -0.4174360000 	 -2.7619810000 
130.45 	 224.9559000 	 2.380875 	 -0.4136467000 	 -2.7585540000 
130.65 	 224.9638000 	 2.380900 	 -0.4169210000 	 -2.7609980000 
130.85 	 224.9670000 	 2.380925 	 -0.4154746000 	 -2.7603630000 
131.05 	 224.9670000 	 2.380950 	 -0.4144827000 	 -2.7587730000 
131.25 	 224.9718000 	 2.380975 	 -0.4177793000 	 -2.7620510000 
131.45 	 224.9718000 	 2.381000 	 -0.4136753000 	 -2.7583470000 
131.65 	 224.9749000 	 2.381025 	 -0.4165268000 	 -2.7605280000 
131.85 	 224.9781000 	 2.381050 	 -0.4168383000 	 -2.7613420000 
132.05 	 224.9797000 	 2.381050 	 -0.4139868000 	 -2.7583440000 
132.25 	 224.9797000 	 2.381075 	 -0.4184564000 	 -2.7621940000 
132.45 	 224.9749000 	 2.381075 	 -0.4154046000 	 -2.7599490000 
132.65 	 224.9734000 	 2.381100 	 -0.4164410000 	 -2.7607030000 
132.85 	 224.9670000 	 2.381125 	 -0.4185772000 	 -2.7631500000 
133.05 	 224.9638000 	 2.381150 	 -0.4145400000 	 -2.7594690000 
133.25 	 224.9575000 	 2.381175 	 -0.4183483000 	 -2.7625150000 
133.45 	 224.9511000 	 2.381200 	 -0.4165173000 	 -2.7613420000 
133.65 	 224.9447000 	 2.381250 	 -0.4152838000 	 -2.7598130000 
133.85 	 224.9320000 	 2.381300 	 -0.4189269000 	 -2.7634080000 
134.05 	 224.9241000 	 2.381350 	 -0.4148769000 	 -2.7596980000 
134.25 	 224.9161000 	 2.381375 	 -0.4174264000 	 -2.7615610000 
134.45 	 224.9130000 	 2.381425 	 -0.4181322000 	 -2.7627750000 
134.65 	 224.9130000 	 2.381475 	 -0.4149342000 	 -2.7592820000 
134.85 	 224.9130000 	 2.381500 	 -0.4192670000 	 -2.7630140000 
135.05 	 224.9130000 	 2.381550 	 -0.4163297000 	 -2.7610020000 
135.25 	 224.9130000 	 2.381575 	 -0.4161199000 	 -2.7602860000 
135.45 	 224.9161000 	 2.381625 	 -0.4189173000 	 -2.7633250000 
135.65 	 224.9161000 	 2.381650 	 -0.4147625000 	 -2.7594630000 
135.85 	 224.9161000 	 2.381700 	 -0.4182116000 	 -2.7623620000 
136.05 	 224.9161000 	 2.381725 	 -0.4170609000 	 -2.7619970000 
136.25 	 224.9209000 	 2.381750 	 -0.4150963000 	 -2.7597680000 
136.45 	 224.9257000 	 2.381800 	 -0.4191017000 	 -2.7636020000 
136.65 	 224.9289000 	 2.381825 	 -0.4150073000 	 -2.7602100000 
136.85 	 224.9320000 	 2.381900 	 -0.4172007000 	 -2.7613640000 
137.05 	 224.9368000 	 2.381950 	 -0.4180590000 	 -2.7626510000 
137.25 	 224.9368000 	 2.382000 	 -0.4146544000 	 -2.7594630000 
137.45 	 224.9368000 	 2.382050 	 -0.4190954000 	 -2.7633290000 
137.65 	 224.9368000 	 2.382100 	 -0.4160976000 	 -2.7610840000 
137.85 	 224.9400000 	 2.382150 	 -0.4163647000 	 -2.7606460000 
138.05 	 224.9447000 	 2.382200 	 -0.4187870000 	 -2.7632840000 
138.25 	 224.9447000 	 2.382225 	 -0.4146830000 	 -2.7594600000 
138.45 	 224.9479000 	 2.382300 	 -0.4184151000 	 -2.7627210000 
138.65 	 224.9495000 	 2.382325 	 -0.4171276000 	 -2.7618410000 
138.85 	 224.9511000 	 2.382375 	 -0.4154301000 	 -2.7597140000 
139.05 	 224.9559000 	 2.382400 	 -0.4192003000 	 -2.7635960000 
139.25 	 224.9638000 	 2.382450 	 -0.4152616000 	 -2.7600860000 
139.45 	 224.9670000 	 2.382475 	 -0.4174169000 	 -2.7616530000 
139.65 	 224.9718000 	 2.382500 	 -0.4182816000 	 -2.7627720000 
139.85 	 224.9765000 	 2.382525 	 -0.4148897000 	 -2.7595200000 
140.05 	 224.9797000 	 2.382550 	 -0.4192638000 	 -2.7631950000 
140.25 	 224.9797000 	 2.382550 	 -0.4163011000 	 -2.7611000000 
140.45 	 224.9829000 	 2.382550 	 -0.4167016000 	 -2.7610710000 
140.65 	 224.9829000 	 2.382575 	 -0.4195309000 	 -2.7641990000 
140.85 	 224.9797000 	 2.382600 	 -0.4152966000 	 -2.7603560000 
141.05 	 224.9718000 	 2.382600 	 -0.4191431000 	 -2.7633410000 
141.25 	 224.9670000 	 2.382625 	 -0.4179796000 	 -2.7632210000 
141.45 	 224.9622000 	 2.382625 	 -0.4171117000 	 -2.7613450000 
141.65 	 224.9559000 	 2.382675 	 -0.4207865000 	 -2.7648160000 
141.85 	 224.9495000 	 2.382700 	 -0.4166921000 	 -2.7611510000 
142.05 	 224.9479000 	 2.382750 	 -0.4192638000 	 -2.7631570000 
142.25 	 224.9400000 	 2.382800 	 -0.4197248000 	 -2.7641230000 
142.45 	 224.9400000 	 2.382850 	 -0.4166603000 	 -2.7608940000 
142.65 	 224.9352000 	 2.382900 	 -0.4208024000 	 -2.7648350000 
142.85 	 224.9320000 	 2.382950 	 -0.4173756000 	 -2.7618190000 
143.05 	 224.9289000 	 2.382975 	 -0.4184405000 	 -2.7623720000 
143.25 	 224.9289000 	 2.383050 	 -0.4203033000 	 -2.7646450000 
143.45 	 224.9289000 	 2.383075 	 -0.4164791000 	 -2.7607630000 
143.65 	 224.9368000 	 2.383150 	 -0.4206816000 	 -2.7644350000 
143.85 	 224.9400000 	 2.383200 	 -0.4179001000 	 -2.7624160000 
144.05 	 224.9479000 	 2.383250 	 -0.4179001000 	 -2.7617960000 
144.25 	 224.9495000 	 2.383275 	 -0.4207802000 	 -2.7648610000 
144.45 	 224.9575000 	 2.383325 	 -0.4164314000 	 -2.7609860000 
144.65 	 224.9638000 	 2.383350 	 -0.4200777000 	 -2.7640500000 
144.85 	 224.9718000 	 2.383400 	 -0.4185327000 	 -2.7631250000 
145.05 	 224.9797000 	 2.383400 	 -0.4175123000 	 -2.7615040000 
145.25 	 224.9829000 	 2.383425 	 -0.4193274000 	 -2.7652390000 
145.45 	 224.9877000 	 2.383425 	 -0.4155127000 	 -2.7614430000 
145.65 	 224.9893000 	 2.383450 	 -0.4186026000 	 -2.7639040000 
145.85 	 224.9908000 	 2.383475 	 -0.4179478000 	 -2.7637670000 
146.05 	 224.9908000 	 2.383450 	 -0.4166826000 	 -2.7616950000 
146.25 	 224.9908000 	 2.383450 	 -0.4207198000 	 -2.7653950000 
146.45 	 224.9877000 	 2.383450 	 -0.4170100000 	 -2.7621910000 
146.65 	 224.9829000 	 2.383450 	 -0.4185772000 	 -2.7632080000 
146.85 	 224.9797000 	 2.383450 	 -0.4199187000 	 -2.7648580000 
147.05 	 224.9749000 	 2.383475 	 -0.4162534000 	 -2.7615960000 
147.25 	 224.9702000 	 2.383500 	 -0.4205958000 	 -2.7649400000 
147.45 	 224.9654000 	 2.383525 	 -0.4177825000 	 -2.7632870000 
147.65 	 224.9638000 	 2.383550 	 -0.4175123000 	 -2.7623020000 
147.85 	 224.9591000 	 2.383575 	 -0.4205322000 	 -2.7655350000 
148.05 	 224.9511000 	 2.383625 	 -0.4163488000 	 -2.7616910000 
148.25 	 224.9447000 	 2.383650 	 -0.4196390000 	 -2.7638820000 
148.45 	 224.9368000 	 2.383700 	 -0.4189237000 	 -2.7640950000 
148.65 	 224.9368000 	 2.383750 	 -0.4168606000 	 -2.7615770000 
148.85 	 224.9320000 	 2.383800 	 -0.4209169000 	 -2.7655060000 
149.05 	 224.9384000 	 2.383850 	 -0.4167906000 	 -2.7621080000 
149.25 	 224.9432000 	 2.383925 	 -0.4188220000 	 -2.7633510000 
149.45 	 224.9479000 	 2.383950 	 -0.4197979000 	 -2.7648290000 
149.65 	 224.9575000 	 2.384000 	 -0.4165363000 	 -2.7615420000 
149.85 	 224.9638000 	 2.384050 	 -0.4207452000 	 -2.7651880000 
150.05 	 224.9718000 	 2.384050 	 -0.4174264000 	 -2.7627530000 
150.25 	 224.9797000 	 2.384100 	 -0.4182211000 	 -2.7627500000 
150.45 	 224.9893000 	 2.384125 	 -0.4204559000 	 -2.7651760000 
150.65 	 224.9956000 	 2.384125 	 -0.4166031000 	 -2.7616910000 
150.85 	 224.9988000 	 2.384100 	 -0.4204941000 	 -2.7649780000 
151.05 	 225.0036000 	 2.384100 	 -0.4187934000 	 -2.7640060000 
151.25 	 225.0067000 	 2.384100 	 -0.4179668000 	 -2.7625340000 
151.45 	 225.0067000 	 2.384100 	 -0.4224428000 	 -2.7658430000 
151.65 	 225.0067000 	 2.384100 	 -0.4181099000 	 -2.7620250000 
151.85 	 225.0020000 	 2.384100 	 -0.4214509000 	 -2.7645780000 
152.05 	 224.9956000 	 2.384100 	 -0.4209868000 	 -2.7647780000 
152.25 	 224.9877000 	 2.384100 	 -0.4183578000 	 -2.7619650000 
152.45 	 224.9797000 	 2.384100 	 -0.4227003000 	 -2.7658530000 
152.65 	 224.9718000 	 2.384125 	 -0.4189173000 	 -2.7628830000 
152.85 	 224.9638000 	 2.384125 	 -0.4187520000 	 -2.7633980000 
153.05 	 224.9591000 	 2.384175 	 -0.4203129000 	 -2.7655320000 
153.25 	 224.9511000 	 2.384200 	 -0.4166508000 	 -2.7619110000 
153.45 	 224.9463000 	 2.384250 	 -0.4207388000 	 -2.7654110000 
153.65 	 224.9400000 	 2.384300 	 -0.4183006000 	 -2.7638720000 
153.85 	 224.9368000 	 2.384325 	 -0.4179255000 	 -2.7629120000 
154.05 	 224.9320000 	 2.384375 	 -0.4206435000 	 -2.7659890000 
154.25 	 224.9289000 	 2.384450 	 -0.4161962000 	 -2.7620670000 
154.45 	 224.9320000 	 2.384475 	 -0.4197121000 	 -2.7648290000 
154.65 	 224.9320000 	 2.384550 	 -0.4192352000 	 -2.7648190000 
154.85 	 224.9368000 	 2.384600 	 -0.4172643000 	 -2.7622830000 
155.05 	 224.9447000 	 2.384650 	 -0.4212761000 	 -2.7661100000 
155.25 	 224.9479000 	 2.384700 	 -0.4172166000 	 -2.7627400000 
155.45 	 224.9511000 	 2.384725 	 -0.4193306000 	 -2.7639610000 
155.65 	 224.9559000 	 2.384775 	 -0.4205036000 	 -2.7655730000 
155.85 	 224.9559000 	 2.384825 	 -0.4168002000 	 -2.7619010000 
156.05 	 224.9591000 	 2.384850 	 -0.4211203000 	 -2.7654930000 
156.25 	 224.9638000 	 2.384900 	 -0.4184628000 	 -2.7639800000 
156.45 	 224.9718000 	 2.384925 	 -0.4177729000 	 -2.7627880000 
156.65 	 224.9781000 	 2.384950 	 -0.4211458000 	 -2.7661200000 
156.85 	 224.9877000 	 2.384950 	 -0.4172770000 	 -2.7624390000 
157.05 	 224.9956000 	 2.384975 	 -0.4203288000 	 -2.7645240000 
157.25 	 225.0004000 	 2.385000 	 -0.4198074000 	 -2.7650040000 
157.45 	 225.0067000 	 2.384975 	 -0.4180622000 	 -2.7624640000 
157.65 	 225.0115000 	 2.384975 	 -0.4222902000 	 -2.7661610000 
157.85 	 225.0147000 	 2.384975 	 -0.4185359000 	 -2.7632970000 
158.05 	 225.0115000 	 2.384975 	 -0.4203002000 	 -2.7641010000 
158.25 	 225.0083000 	 2.384975 	 -0.4212666000 	 -2.7657190000 
158.45 	 225.0036000 	 2.384975 	 -0.4178270000 	 -2.7624070000 
158.65 	 224.9988000 	 2.384975 	 -0.4220772000 	 -2.7657060000 
158.85 	 224.9908000 	 2.384975 	 -0.4193083000 	 -2.7641770000 
159.05 	 224.9877000 	 2.384975 	 -0.4188347000 	 -2.7629220000 
159.25 	 224.9829000 	 2.384975 	 -0.4222488000 	 -2.7663260000 
159.45 	 224.9797000 	 2.384975 	 -0.4181480000 	 -2.7625910000 
159.65 	 224.9749000 	 2.384975 	 -0.4209868000 	 -2.7649020000 
159.85 	 224.9718000 	 2.384975 	 -0.4205290000 	 -2.7652800000 
160.05 	 224.9670000 	 2.385000 	 -0.4176172000 	 -2.7623940000 
160.25 	 224.9638000 	 2.385000 	 -0.4220772000 	 -2.7662750000 
160.45 	 224.9591000 	 2.385050 	 -0.4183547000 	 -2.7634400000 
160.65 	 224.9511000 	 2.385100 	 -0.4196262000 	 -2.7639610000 
160.85 	 224.9511000 	 2.385125 	 -0.4212061000 	 -2.7661350000 
161.05 	 224.9447000 	 2.385175 	 -0.4175218000 	 -2.7624390000 
161.25 	 224.9432000 	 2.385225 	 -0.4214573000 	 -2.7657760000 
161.45 	 224.9400000 	 2.385275 	 -0.4194927000 	 -2.7645110000 
161.65 	 224.9368000 	 2.385325 	 -0.4185104000 	 -2.7629280000 
161.85 	 224.9368000 	 2.385350 	 -0.4221503000 	 -2.7664410000 
162.05 	 224.9368000 	 2.385425 	 -0.4183420000 	 -2.7630580000 
162.25 	 224.9400000 	 2.385450 	 -0.4208056000 	 -2.7647910000 
162.45 	 224.9447000 	 2.385525 	 -0.4209646000 	 -2.7657220000 
162.65 	 224.9479000 	 2.385575 	 -0.4181830000 	 -2.7624580000 
162.85 	 224.9559000 	 2.385600 	 -0.4224046000 	 -2.7661510000 
163.05 	 224.9591000 	 2.385650 	 -0.4192797000 	 -2.7639360000 
163.25 	 224.9670000 	 2.385675 	 -0.4198297000 	 -2.7636810000 
163.45 	 224.9718000 	 2.385725 	 -0.4223951000 	 -2.7664220000 
163.65 	 224.9797000 	 2.385725 	 -0.4180781000 	 -2.7626930000 
163.85 	 224.9829000 	 2.385725 	 -0.4216894000 	 -2.7653820000 
164.05 	 224.9908000 	 2.385750 	 -0.4216734000 	 -2.7658430000 
164.25 	 224.9940000 	 2.385775 	 -0.4195658000 	 -2.7635920000 
164.45 	 224.9988000 	 2.385800 	 -0.4235967000 	 -2.7672700000 
164.65 	 224.9988000 	 2.385775 	 -0.4183420000 	 -2.7646350000 
164.85 	 224.9988000 	 2.385775 	 -0.4209518000 	 -2.7663800000 
165.05 	 224.9956000 	 2.385775 	 -0.4216703000 	 -2.7676460000 
165.25 	 224.9893000 	 2.385775 	 -0.4183070000 	 -2.7642730000 
165.45 	 224.9877000 	 2.385775 	 -0.4226430000 	 -2.7679380000 
165.65 	 224.9797000 	 2.385775 	 -0.4193687000 	 -2.7656300000 
165.85 	 224.9749000 	 2.385775 	 -0.4198901000 	 -2.7653380000 
166.05 	 224.9686000 	 2.385800 	 -0.4220708000 	 -2.7680490000 
166.25 	 224.9638000 	 2.385800 	 -0.4180368000 	 -2.7644320000 
166.45 	 224.9559000 	 2.385850 	 -0.4219023000 	 -2.7675690000 
166.65 	 224.9511000 	 2.385900 	 -0.4200586000 	 -2.7665870000 
166.85 	 224.9447000 	 2.385925 	 -0.4189014000 	 -2.7647240000 
167.05 	 224.9368000 	 2.385975 	 -0.4226526000 	 -2.7685230000 
167.25 	 224.9305000 	 2.386050 	 -0.4186249000 	 -2.7649850000 
167.45 	 224.9289000 	 2.386075 	 -0.4205290000 	 -2.7663070000 
167.65 	 224.9289000 	 2.386125 	 -0.4211458000 	 -2.7677410000 
167.85 	 224.9320000 	 2.386175 	 -0.4181194000 	 -2.7643650000 
168.05 	 224.9320000 	 2.386225 	 -0.4224300000 	 -2.7681640000 
168.25 	 224.9400000 	 2.386275 	 -0.4194768000 	 -2.7658270000 
168.45 	 224.9463000 	 2.386325 	 -0.4198488000 	 -2.7652200000 
168.65 	 224.9511000 	 2.386375 	 -0.4228052000 	 -2.7683350000 
168.85 	 224.9575000 	 2.386400 	 -0.4186058000 	 -2.7645560000 
169.05 	 224.9591000 	 2.386450 	 -0.4211903000 	 -2.7668450000 
169.25 	 224.9638000 	 2.386475 	 -0.4211362000 	 -2.7675790000 
169.45 	 224.9670000 	 2.386500 	 -0.4184977000 	 -2.7645460000 
169.65 	 224.9718000 	 2.386525 	 -0.4226526000 	 -2.7683890000 
169.85 	 224.9749000 	 2.386575 	 -0.4193783000 	 -2.7654840000 
170.05 	 224.9797000 	 2.386600 	 -0.4206880000 	 -2.7657320000 
170.25 	 224.9893000 	 2.386575 	 -0.4216131000 	 -2.7684310000 
170.45 	 224.9908000 	 2.386575 	 -0.4178397000 	 -2.7647880000 
170.65 	 224.9956000 	 2.386575 	 -0.4211680000 	 -2.7675630000 
170.85 	 224.9956000 	 2.386575 	 -0.4200045000 	 -2.7671210000 
171.05 	 224.9908000 	 2.386575 	 -0.4182943000 	 -2.7651210000 
171.25 	 224.9893000 	 2.386575 	 -0.4220358000 	 -2.7687550000 
171.45 	 224.9829000 	 2.386575 	 -0.4180336000 	 -2.7652930000 
171.65 	 224.9797000 	 2.386600 	 -0.4199378000 	 -2.7669620000 
171.85 	 224.9718000 	 2.386625 	 -0.4203542000 	 -2.7682370000 
172.05 	 224.9718000 	 2.386650 	 -0.4172421000 	 -2.7649020000 
172.25 	 224.9670000 	 2.386650 	 -0.4225191000 	 -2.7689490000 
172.45 	 224.9654000 	 2.386700 	 -0.4197184000 	 -2.7667840000 
172.65 	 224.9591000 	 2.386725 	 -0.4201698000 	 -2.7663360000 
172.85 	 224.9559000 	 2.386750 	 -0.4229259000 	 -2.7693750000 
173.05 	 224.9511000 	 2.386800 	 -0.4185072000 	 -2.7656010000 
173.25 	 224.9479000 	 2.386825 	 -0.4216734000 	 -2.7677440000 
173.45 	 224.9447000 	 2.386875 	 -0.4217084000 	 -2.7684910000 
173.65 	 224.9400000 	 2.386925 	 -0.4188665000 	 -2.7652770000 
173.85 	 224.9400000 	 2.386950 	 -0.4229959000 	 -2.7691140000 
174.05 	 224.9400000 	 2.387025 	 -0.4197375000 	 -2.7666440000 
174.25 	 224.9432000 	 2.387050 	 -0.4205767000 	 -2.7665900000 
174.45 	 224.9447000 	 2.387125 	 -0.4226907000 	 -2.7690760000 
174.65 	 224.9447000 	 2.387150 	 -0.4189873000 	 -2.7653190000 
174.85 	 224.9511000 	 2.387225 	 -0.4234123000 	 -2.7687740000 
175.05 	 224.9559000 	 2.387250 	 -0.4213556000 	 -2.7675060000 
175.25 	 224.9591000 	 2.387300 	 -0.4201444000 	 -2.7658430000 
175.45 	 224.9638000 	 2.387325 	 -0.4233170000 	 -2.7693620000 
175.65 	 224.9670000 	 2.387350 	 -0.4194005000 	 -2.7658970000 
175.85 	 224.9670000 	 2.387375 	 -0.4220994000 	 -2.7677600000 
176.05 	 224.9654000 	 2.387425 	 -0.4213778000 	 -2.7685390000 
176.25 	 224.9638000 	 2.387450 	 -0.4187584000 	 -2.7655280000 
176.45 	 224.9638000 	 2.387475 	 -0.4224904000 	 -2.7693780000 
176.65 	 224.9591000 	 2.387500 	 -0.4187361000 	 -2.7664600000 
176.85 	 224.9591000 	 2.387525 	 -0.4199155000 	 -2.7669330000 
177.05 	 224.9591000 	 2.387550 	 -0.4214128000 	 -2.7690510000 
177.25 	 224.9591000 	 2.387600 	 -0.4180018000 	 -2.7655540000 
177.45 	 224.9511000 	 2.387625 	 -0.4223474000 	 -2.7690820000 
177.65 	 224.9511000 	 2.387675 	 -0.4198170000 	 -2.7673150000 
177.85 	 224.9447000 	 2.387700 	 -0.4197566000 	 -2.7664380000 
178.05 	 224.9400000 	 2.387750 	 -0.4222457000 	 -2.7694860000 
178.25 	 224.9352000 	 2.387800 	 -0.4168161000 	 -2.7657990000 
178.45 	 224.9289000 	 2.387875 	 -0.4205418000 	 -2.7680840000 
178.65 	 224.9289000 	 2.387925 	 -0.4212507000 	 -2.7683890000 
178.85 	 224.9289000 	 2.387975 	 -0.4192861000 	 -2.7658370000 
179.05 	 224.9352000 	 2.388025 	 -0.4235967000 	 -2.7695110000 
179.25 	 224.9384000 	 2.388075 	 -0.4198837000 	 -2.7662400000 
179.45 	 224.9447000 	 2.388125 	 -0.4218546000 	 -2.7674960000 
179.65 	 224.9495000 	 2.388175 	 -0.4225159000 	 -2.7688530000 
179.85 	 224.9511000 	 2.388200 	 -0.4189587000 	 -2.7654620000 
180.05 	 224.9559000 	 2.388250 	 -0.4227416000 	 -2.7693150000 
180.25 	 224.9606000 	 2.388300 	 -0.4196135000 	 -2.7669490000 
180.45 	 224.9670000 	 2.388325 	 -0.4203065000 	 -2.7666850000 
180.65 	 224.9686000 	 2.388350 	 -0.4229355000 	 -2.7694990000 
180.85 	 224.9749000 	 2.388375 	 -0.4177984000 	 -2.7657860000 
181.05 	 224.9765000 	 2.388400 	 -0.4216957000 	 -2.7687200000 
181.25 	 224.9749000 	 2.388425 	 -0.4216162000 	 -2.7678940000 
181.45 	 224.9797000 	 2.388425 	 -0.4224110000 	 -2.7677410000 
181.65 	 224.9797000 	 2.388450 	 -0.4256312000 	 -2.7711140000 
181.85 	 224.9797000 	 2.388475 	 -0.4216608000 	 -2.7676460000 
182.05 	 224.9829000 	 2.388450 	 -0.4242229000 	 -2.7711360000 
182.25 	 224.9829000 	 2.388475 	 -0.4237493000 	 -2.7724460000 
182.45 	 224.9829000 	 2.388475 	 -0.4219691000 	 -2.7699440000 
182.65 	 224.9797000 	 2.388500 	 -0.4261271000 	 -2.7736950000 
182.85 	 224.9734000 	 2.388500 	 -0.4223887000 	 -2.7708850000 
183.05 	 224.9638000 	 2.388525 	 -0.4235236000 	 -2.7721560000 
183.25 	 224.9559000 	 2.388525 	 -0.4255009000 	 -2.7744040000 
183.45 	 224.9463000 	 2.388600 	 -0.4214319000 	 -2.7707990000 
183.65 	 224.9368000 	 2.388625 	 -0.4253006000 	 -2.7740410000 
183.85 	 224.9305000 	 2.388700 	 -0.4232502000 	 -2.7728020000 
184.05 	 224.9241000 	 2.388750 	 -0.4220676000 	 -2.7711230000 
184.25 	 224.9241000 	 2.388775 	 -0.4254913000 	 -2.7748460000 
184.45 	 224.9241000 	 2.388800 	 -0.4214541000 	 -2.7713970000 
184.65 	 224.9289000 	 2.388850 	 -0.4238447000 	 -2.7730500000 
184.85 	 224.9305000 	 2.388900 	 -0.4240513000 	 -2.7737400000 
185.05 	 224.9320000 	 2.388925 	 -0.4212061000 	 -2.7707890000 
185.25 	 224.9400000 	 2.388975 	 -0.4252434000 	 -2.7744960000 
185.45 	 224.9400000 	 2.389025 	 -0.4218610000 	 -2.7719850000 
185.65 	 224.9400000 	 2.389075 	 -0.4226176000 	 -2.7722900000 
185.85 	 224.9400000 	 2.389125 	 -0.4246076000 	 -2.7747310000 
186.05 	 224.9447000 	 2.389175 	 -0.4205990000 	 -2.7707230000 
186.25 	 224.9479000 	 2.389225 	 -0.4243692000 	 -2.7739140000 
186.45 	 224.9559000 	 2.389275 	 -0.4224809000 	 -2.7729770000 
186.65 	 224.9622000 	 2.389300 	 -0.4210981000 	 -2.7711680000 
186.85 	 224.9670000 	 2.389350 	 -0.4249414000 	 -2.7748520000 
187.05 	 224.9749000 	 2.389350 	 -0.4205322000 	 -2.7710910000 
187.25 	 224.9797000 	 2.389375 	 -0.4233742000 	 -2.7730430000 
187.45 	 224.9861000 	 2.389400 	 -0.4236730000 	 -2.7736690000 
187.65 	 224.9908000 	 2.389400 	 -0.4202811000 	 -2.7707360000 
187.85 	 224.9988000 	 2.389400 	 -0.4251353000 	 -2.7747030000 
188.05 	 225.0052000 	 2.389400 	 -0.4218260000 	 -2.7721790000 
188.25 	 225.0115000 	 2.389400 	 -0.4225794000 	 -2.7720320000 
188.45 	 225.0147000 	 2.389400 	 -0.4247634000 	 -2.7748810000 
188.65 	 225.0147000 	 2.389400 	 -0.4210599000 	 -2.7710950000 
188.85 	 225.0115000 	 2.389400 	 -0.4248174000 	 -2.7739170000 
189.05 	 225.0067000 	 2.389400 	 -0.4236507000 	 -2.7735650000 
189.25 	 224.9988000 	 2.389400 	 -0.4219850000 	 -2.7712380000 
189.45 	 224.9988000 	 2.389400 	 -0.4260603000 	 -2.7748110000 
189.65 	 224.9956000 	 2.389400 	 -0.4221121000 	 -2.7717020000 
189.85 	 224.9956000 	 2.389400 	 -0.4242166000 	 -2.7730530000 
190.05 	 224.9908000 	 2.389400 	 -0.4249891000 	 -2.7743500000 
190.25 	 224.9877000 	 2.389400 	 -0.4215876000 	 -2.7710060000 
190.45 	 224.9861000 	 2.389400 	 -0.4259109000 	 -2.7744550000 
190.65 	 224.9797000 	 2.389400 	 -0.4233615000 	 -2.7726140000 
190.85 	 224.9749000 	 2.389400 	 -0.4233932000 	 -2.7721050000 
191.05 	 224.9718000 	 2.389400 	 -0.4259459000 	 -2.7748270000 
191.25 	 224.9670000 	 2.389425 	 -0.4211807000 	 -2.7709230000 
191.45 	 224.9638000 	 2.389450 	 -0.4243469000 	 -2.7740700000 
191.65 	 224.9638000 	 2.389500 	 -0.4229673000 	 -2.7733580000 
191.85 	 224.9591000 	 2.389525 	 -0.4213428000 	 -2.7714320000 
192.05 	 224.9591000 	 2.389550 	 -0.4245122000 	 -2.7749660000 
192.25 	 224.9591000 	 2.389575 	 -0.4204369000 	 -2.7714250000 
192.45 	 224.9591000 	 2.389600 	 -0.4231644000 	 -2.7735230000 
192.65 	 224.9559000 	 2.389650 	 -0.4231071000 	 -2.7738730000 
192.85 	 224.9559000 	 2.389675 	 -0.4208883000 	 -2.7712280000 
193.05 	 224.9511000 	 2.389725 	 -0.4248587000 	 -2.7750140000 
193.25 	 224.9511000 	 2.389750 	 -0.4211775000 	 -2.7721720000 
193.45 	 224.9479000 	 2.389800 	 -0.4224841000 	 -2.7727320000 
193.65 	 224.9511000 	 2.389850 	 -0.4239050000 	 -2.7746870000 
193.85 	 224.9511000 	 2.389875 	 -0.4198329000 	 -2.7709930000 
194.05 	 224.9559000 	 2.389925 	 -0.4240990000 	 -2.7743630000 
194.25 	 224.9591000 	 2.389950 	 -0.4216894000 	 -2.7727990000 
194.45 	 224.9638000 	 2.390000 	 -0.4223442000 	 -2.7719470000 
194.65 	 224.9670000 	 2.390025 	 -0.4252911000 	 -2.7749380000 
194.85 	 224.9718000 	 2.390050 	 -0.4216448000 	 -2.7714190000 
195.05 	 224.9797000 	 2.390075 	 -0.4255835000 	 -2.7736090000 
195.25 	 224.9829000 	 2.390100 	 -0.4253578000 	 -2.7739520000 
195.45 	 224.9877000 	 2.390125 	 -0.4223982000 	 -2.7710630000 
195.65 	 224.9908000 	 2.390100 	 -0.4244963000 	 -2.7750650000 
195.85 	 224.9908000 	 2.390100 	 -0.4213015000 	 -2.7724460000 
196.05 	 224.9956000 	 2.390100 	 -0.4230245000 	 -2.7731200000 
196.25 	 224.9988000 	 2.390100 	 -0.4241689000 	 -2.7749410000 
196.45 	 225.0052000 	 2.390100 	 -0.4203288000 	 -2.7714220000 
196.65 	 225.0067000 	 2.390100 	 -0.4240958000 	 -2.7748010000 
196.85 	 225.0067000 	 2.390100 	 -0.4217593000 	 -2.7730400000 
197.05 	 225.0067000 	 2.390100 	 -0.4219023000 	 -2.7720640000 
197.25 	 225.0036000 	 2.390100 	 -0.4248142000 	 -2.7753380000 
197.45 	 224.9956000 	 2.390100 	 -0.4204178000 	 -2.7714410000 
197.65 	 224.9908000 	 2.390100 	 -0.4241371000 	 -2.7742770000 
197.85 	 224.9877000 	 2.390100 	 -0.4227956000 	 -2.7738190000 
198.05 	 224.9845000 	 2.390100 	 -0.4210409000 	 -2.7715400000 
198.25 	 224.9829000 	 2.390125 	 -0.4245853000 	 -2.7752750000 
198.45 	 224.9797000 	 2.390150 	 -0.4207993000 	 -2.7724240000 
198.65 	 224.9797000 	 2.390150 	 -0.4221884000 	 -2.7729030000 
198.85 	 224.9749000 	 2.390175 	 -0.4239337000 	 -2.7750710000 
199.05 	 224.9702000 	 2.390175 	 -0.4213174000 	 -2.7714820000 
199.25 	 224.9622000 	 2.390200 	 -0.4255549000 	 -2.7750370000 
199.45 	 224.9575000 	 2.390225 	 -0.4226240000 	 -2.7733070000 
199.65 	 224.9559000 	 2.390275 	 -0.4229387000 	 -2.7726010000 
199.85 	 224.9511000 	 2.390300 	 -0.4260413000 	 -2.7754400000 
200.05 	 224.9479000 	 2.390350 	 -0.4219087000 	 -2.7716060000 
200.25 	 224.9479000 	 2.390375 	 -0.4257488000 	 -2.7747340000 
200.45 	 224.9463000 	 2.390425 	 -0.4239082000 	 -2.7738640000 
200.65 	 224.9479000 	 2.390475 	 -0.4226240000 	 -2.7718800000 
200.85 	 224.9495000 	 2.390500 	 -0.4261557000 	 -2.7755960000 
201.05 	 224.9527000 	 2.390550 	 -0.4226017000 	 -2.7721020000 
201.25 	 224.9591000 	 2.390575 	 -0.4248842000 	 -2.7734790000 
201.45 	 224.9638000 	 2.390625 	 -0.4253038000 	 -2.7749160000 
201.65 	 224.9670000 	 2.390650 	 -0.4213873000 	 -2.7715370000 
201.85 	 224.9718000 	 2.390675 	 -0.4257616000 	 -2.7752940000 
202.05 	 224.9749000 	 2.390700 	 -0.4223124000 	 -2.7728650000 
202.25 	 224.9749000 	 2.390725 	 -0.4226812000 	 -2.7727030000 
202.45 	 224.9765000 	 2.390725 	 -0.4253451000 	 -2.7753480000 
202.65 	 224.9797000 	 2.390750 	 -0.4212761000 	 -2.7714790000 
202.85 	 224.9829000 	 2.390750 	 -0.4254723000 	 -2.7747790000 
203.05 	 224.9877000 	 2.390750 	 -0.4226748000 	 -2.7740220000 
203.25 	 224.9908000 	 2.390775 	 -0.4236317000 	 -2.7720320000 
203.45 	 224.9956000 	 2.390800 	 -0.4270395000 	 -2.7756500000 
203.65 	 224.9956000 	 2.390825 	 -0.4224936000 	 -2.7719880000 
203.85 	 224.9956000 	 2.390800 	 -0.4270172000 	 -2.7747660000 
204.05 	 224.9908000 	 2.390800 	 -0.4266039000 	 -2.7748460000 
204.25 	 224.9893000 	 2.390800 	 -0.4243660000 	 -2.7725000000 
204.45 	 224.9877000 	 2.390800 	 -0.4279486000 	 -2.7758720000 
204.65 	 224.9845000 	 2.390800 	 -0.4242834000 	 -2.7728720000 
204.85 	 224.9829000 	 2.390800 	 -0.4263242000 	 -2.7743120000 
205.05 	 224.9829000 	 2.390800 	 -0.4269600000 	 -2.7752620000 
205.25 	 224.9797000 	 2.390825 	 -0.4231167000 	 -2.7722840000 
205.45 	 224.9797000 	 2.390825 	 -0.4227956000 	 -2.7757900000 
205.65 	 224.9797000 	 2.390850 	 -0.4202652000 	 -2.7739520000 
205.85 	 224.9797000 	 2.390875 	 -0.4202429000 	 -2.7733680000 
206.05 	 224.9749000 	 2.390875 	 -0.4237143000 	 -2.7762000000 
206.25 	 224.9718000 	 2.390875 	 -0.4222107000 	 -2.7724360000 
206.45 	 224.9638000 	 2.390900 	 -0.4230022000 	 -2.7752910000 
206.65 	 224.9559000 	 2.390950 	 -0.4213428000 	 -2.7746930000 
206.85 	 224.9495000 	 2.390975 	 -0.4198519000 	 -2.7726970000 
207.05 	 224.9447000 	 2.391025 	 -0.4241594000 	 -2.7761360000 
207.25 	 224.9416000 	 2.391050 	 -0.4202398000 	 -2.7727570000 
207.45 	 224.9432000 	 2.391125 	 -0.4226430000 	 -2.7746490000 
207.65 	 224.9368000 	 2.391150 	 -0.4223347000 	 -2.7752490000 
207.85 	 224.9368000 	 2.391225 	 -0.4199028000 	 -2.7724870000 
208.05 	 224.9368000 	 2.391250 	 -0.4243755000 	 -2.7761750000 
208.25 	 224.9368000 	 2.391325 	 -0.4207834000 	 -2.7735010000 
208.45 	 224.9368000 	 2.391350 	 -0.4215590000 	 -2.7736690000 
208.65 	 224.9400000 	 2.391425 	 -0.4233678000 	 -2.7759870000 
208.85 	 224.9479000 	 2.391450 	 -0.4199028000 	 -2.7724390000 
209.05 	 224.9559000 	 2.391500 	 -0.4234727000 	 -2.7754560000 
209.25 	 224.9638000 	 2.391550 	 -0.4229609000 	 -2.7746650000 
209.45 	 224.9718000 	 2.391550 	 -0.4215463000 	 -2.7727920000 
209.65 	 224.9797000 	 2.391600 	 -0.4256344000 	 -2.7763490000 
209.85 	 224.9829000 	 2.391625 	 -0.4196739000 	 -2.7729100000 
210.05 	 224.9908000 	 2.391600 	 -0.4256407000 	 -2.7748520000 
210.25 	 224.9956000 	 2.391600 	 -0.4260953000 	 -2.7756690000 
210.45 	 224.9988000 	 2.391600 	 -0.4228783000 	 -2.7725950000 
210.65 	 225.0067000 	 2.391600 	 -0.4271094000 	 -2.7761680000 
210.85 	 225.0115000 	 2.391600 	 -0.4242325000 	 -2.7742200000 
211.05 	 225.0115000 	 2.391600 	 -0.4242198000 	 -2.7734820000 
211.25 	 225.0115000 	 2.391600 	 -0.4269441000 	 -2.7765690000 
211.45 	 225.0052000 	 2.391600 	 -0.4228179000 	 -2.7728300000 
211.65 	 225.0036000 	 2.391600 	 -0.4262384000 	 -2.7754180000 
211.85 	 224.9972000 	 2.391600 	 -0.4250272000 	 -2.7749950000 
212.05 	 224.9956000 	 2.391600 	 -0.4233805000 	 -2.7729640000 
212.25 	 224.9908000 	 2.391600 	 -0.4271380000 	 -2.7766390000 
212.45 	 224.9877000 	 2.391600 	 -0.4231771000 	 -2.7733200000 
212.65 	 224.9829000 	 2.391600 	 -0.4253992000 	 -2.7746580000 
212.85 	 224.9797000 	 2.391600 	 -0.4261939000 	 -2.7760670000 
213.05 	 224.9797000 	 2.391600 	 -0.4227511000 	 -2.7727220000 
213.25 	 224.9749000 	 2.391600 	 -0.4269473000 	 -2.7762480000 
213.45 	 224.9797000 	 2.391625 	 -0.4229641000 	 -2.7742770000 
213.65 	 224.9749000 	 2.391650 	 -0.4230181000 	 -2.7737680000 
213.85 	 224.9718000 	 2.391675 	 -0.4256407000 	 -2.7767250000 
214.05 	 224.9686000 	 2.391700 	 -0.4216448000 	 -2.7728590000 
214.25 	 224.9638000 	 2.391725 	 -0.4251353000 	 -2.7755200000 
214.45 	 224.9559000 	 2.391725 	 -0.4239941000 	 -2.7752910000 
214.65 	 224.9479000 	 2.391800 	 -0.4220295000 	 -2.7730820000 
214.85 	 224.9463000 	 2.391825 	 -0.4255358000 	 -2.7766200000 
215.05 	 224.9447000 	 2.391875 	 -0.4221281000 	 -2.7735170000 
215.25 	 224.9447000 	 2.391925 	 -0.4238065000 	 -2.7742450000 
215.45 	 224.9447000 	 2.391975 	 -0.4251989000 	 -2.7763080000 
215.65 	 224.9479000 	 2.392000 	 -0.4216671000 	 -2.7727950000 
215.85 	 224.9511000 	 2.392050 	 -0.4257202000 	 -2.7759680000 
216.05 	 224.9559000 	 2.392100 	 -0.4234282000 	 -2.7747790000 
216.25 	 224.9575000 	 2.392125 	 -0.4231230000 	 -2.7735460000 
216.45 	 224.9670000 	 2.392150 	 -0.4258696000 	 -2.7765590000 
216.65 	 224.9718000 	 2.392200 	 -0.4217052000 	 -2.7729070000 
216.85 	 224.9765000 	 2.392200 	 -0.4252052000 	 -2.7753830000 
217.05 	 224.9829000 	 2.392225 	 -0.4243723000 	 -2.7753930000 
217.25 	 224.9877000 	 2.392250 	 -0.4227416000 	 -2.7730080000 
217.45 	 224.9956000 	 2.392275 	 -0.4268869000 	 -2.7770550000 
217.65 	 224.9988000 	 2.392250 	 -0.4206117000 	 -2.7743310000 
217.85 	 225.0067000 	 2.392250 	 -0.4219214000 	 -2.7750590000 
218.05 	 225.0131000 	 2.392250 	 -0.4235840000 	 -2.7769220000 
218.25 	 225.0163000 	 2.392250 	 -0.4205894000 	 -2.7735610000 
218.45 	 225.0226000 	 2.392250 	 -0.4237429000 	 -2.7764480000 
218.65 	 225.0226000 	 2.392250 	 -0.4222616000 	 -2.7756470000 
218.85 	 225.0226000 	 2.392250 	 -0.4209042000 	 -2.7737520000 
219.05 	 225.0179000 	 2.392250 	 -0.4241943000 	 -2.7771380000 
219.25 	 225.0179000 	 2.392250 	 -0.4206403000 	 -2.7742450000 
219.45 	 225.0163000 	 2.392250 	 -0.4223696000 	 -2.7752560000 
219.65 	 225.0147000 	 2.392250 	 -0.4232597000 	 -2.7766320000 
219.85 	 225.0115000 	 2.392250 	 -0.4203510000 	 -2.7736440000 
220.05 	 225.0067000 	 2.392200 	 -0.4240862000 	 -2.7768290000 
220.25 	 224.9988000 	 2.392200 	 -0.4214668000 	 -2.7750710000 
220.45 	 224.9877000 	 2.392200 	 -0.4213492000 	 -2.7743430000 
220.65 	 224.9781000 	 2.392200 	 -0.4239082000 	 -2.7770010000 
220.85 	 224.9670000 	 2.392200 	 -0.4201603000 	 -2.7735770000 
221.05 	 224.9591000 	 2.392200 	 -0.4231326000 	 -2.7760410000 
221.25 	 224.9559000 	 2.392200 	 -0.4224777000 	 -2.7761680000 
221.45 	 224.9495000 	 2.392200 	 -0.4205004000 	 -2.7737620000 
221.65 	 224.9447000 	 2.392250 	 -0.4246330000 	 -2.7770580000 
221.85 	 224.9400000 	 2.392325 	 -0.4214605000 	 -2.7745440000 
222.05 	 224.9368000 	 2.392375 	 -0.4227829000 	 -2.7751860000 
222.25 	 224.9320000 	 2.392425 	 -0.4238828000 	 -2.7767850000 
222.45 	 224.9241000 	 2.392475 	 -0.4206657000 	 -2.7736160000 
222.65 	 224.9225000 	 2.392525 	 -0.4241785000 	 -2.7763530000 
222.85 	 224.9209000 	 2.392550 	 -0.4226144000 	 -2.7754910000 
223.05 	 224.9209000 	 2.392575 	 -0.4214128000 	 -2.7738600000 
223.25 	 224.9209000 	 2.392625 	 -0.4246298000 	 -2.7771410000 
223.45 	 224.9225000 	 2.392650 	 -0.4206753000 	 -2.7740920000 
223.65 	 224.9241000 	 2.392700 	 -0.4229482000 	 -2.7755170000 
223.85 	 224.9289000 	 2.392725 	 -0.4232343000 	 -2.7764580000 
224.05 	 224.9289000 	 2.392775 	 -0.4205576000 	 -2.7736470000 
224.25 	 224.9320000 	 2.392800 	 -0.4238478000 	 -2.7771060000 
224.45 	 224.9368000 	 2.392875 	 -0.4208438000 	 -2.7745910000 
224.65 	 224.9400000 	 2.392925 	 -0.4216608000 	 -2.7748970000 
224.85 	 224.9447000 	 2.392975 	 -0.4237652000 	 -2.7769980000 
225.05 	 224.9495000 	 2.393025 	 -0.4206276000 	 -2.7737490000 
225.25 	 224.9511000 	 2.393075 	 -0.4233042000 	 -2.7765050000 
225.45 	 224.9575000 	 2.393100 	 -0.4225063000 	 -2.7756660000 
225.65 	 224.9638000 	 2.393150 	 -0.4220390000 	 -2.7740990000 
225.85 	 224.9670000 	 2.393175 	 -0.4267788000 	 -2.7771160000 
226.05 	 224.9749000 	 2.393200 	 -0.4227766000 	 -2.7741620000 
226.25 	 224.9829000 	 2.393225 	 -0.4257711000 	 -2.7756340000 
226.45 	 224.9893000 	 2.393225 	 -0.4260031000 	 -2.7764350000 
226.65 	 224.9940000 	 2.393225 	 -0.4238542000 	 -2.7738950000 
226.85 	 224.9988000 	 2.393225 	 -0.4270395000 	 -2.7772930000 
227.05 	 225.0036000 	 2.393225 	 -0.4240831000 	 -2.7750270000 
227.25 	 225.0067000 	 2.393225 	 -0.4239305000 	 -2.7746960000 
227.45 	 225.0067000 	 2.393225 	 -0.4263655000 	 -2.7772520000 
227.65 	 225.0067000 	 2.393225 	 -0.4228942000 	 -2.7737460000 
227.85 	 225.0067000 	 2.393225 	 -0.4258442000 	 -2.7764730000 
228.05 	 225.0067000 	 2.393225 	 -0.4246426000 	 -2.7759930000 
228.25 	 225.0036000 	 2.393225 	 -0.4227670000 	 -2.7740100000 
228.45 	 224.9988000 	 2.393225 	 -0.4264482000 	 -2.7772930000 
228.65 	 224.9956000 	 2.393225 	 -0.4227829000 	 -2.7744990000 
228.85 	 224.9908000 	 2.393225 	 -0.4239496000 	 -2.7751640000 
229.05 	 224.9877000 	 2.393225 	 -0.4249700000 	 -2.7770230000 
229.25 	 224.9797000 	 2.393225 	 -0.4213587000 	 -2.7738060000 
229.45 	 224.9765000 	 2.393250 	 -0.4251766000 	 -2.7767310000 
229.65 	 224.9749000 	 2.393250 	 -0.4236507000 	 -2.7756600000 
229.85 	 224.9670000 	 2.393275 	 -0.4226843000 	 -2.7742930000 
230.05 	 224.9654000 	 2.393300 	 -0.4257425000 	 -2.7772740000 
230.25 	 224.9622000 	 2.393350 	 -0.4218070000 	 -2.7741780000 
230.45 	 224.9575000 	 2.393375 	 -0.4246998000 	 -2.7759740000 
230.65 	 224.9559000 	 2.393400 	 -0.4242166000 	 -2.7763780000 
230.85 	 224.9511000 	 2.393450 	 -0.4218706000 	 -2.7737460000 
231.05 	 224.9511000 	 2.393475 	 -0.4253229000 	 -2.7772050000 
231.25 	 224.9511000 	 2.393525 	 -0.4221757000 	 -2.7750520000 
231.45 	 224.9479000 	 2.393575 	 -0.4224682000 	 -2.7749470000 
231.65 	 224.9479000 	 2.393600 	 -0.4244073000 	 -2.7773130000 
231.85 	 224.9479000 	 2.393650 	 -0.4208215000 	 -2.7739330000 
232.05 	 224.9479000 	 2.393675 	 -0.4241276000 	 -2.7765460000 
232.25 	 224.9511000 	 2.393725 	 -0.4227320000 	 -2.7759360000 
232.45 	 224.9559000 	 2.393775 	 -0.4211489000 	 -2.7739210000 
232.65 	 224.9638000 	 2.393800 	 -0.4249032000 	 -2.7773730000 
232.85 	 224.9718000 	 2.393825 	 -0.4212125000 	 -2.7745340000 
233.05 	 224.9749000 	 2.393850 	 -0.4230118000 	 -2.7753510000 
233.25 	 224.9829000 	 2.393875 	 -0.4239082000 	 -2.7770580000 
233.45 	 224.9877000 	 2.393900 	 -0.4212634000 	 -2.7738160000 
233.65 	 224.9908000 	 2.393875 	 -0.4256248000 	 -2.7768010000 
233.85 	 224.9956000 	 2.393875 	 -0.4234664000 	 -2.7758470000 
234.05 	 224.9988000 	 2.393875 	 -0.4225667000 	 -2.7743530000 
234.25 	 225.0036000 	 2.393875 	 -0.4253069000 	 -2.7772810000 
234.45 	 225.0052000 	 2.393875 	 -0.4216544000 	 -2.7742160000 
234.65 	 225.0067000 	 2.393875 	 -0.4239146000 	 -2.7759200000 
234.85 	 225.0067000 	 2.393875 	 -0.4237874000 	 -2.7765940000 
235.05 	 225.0052000 	 2.393875 	 -0.4212284000 	 -2.7739810000 
235.25 	 225.0036000 	 2.393875 	 -0.4249700000 	 -2.7773980000 
235.45 	 224.9972000 	 2.393875 	 -0.4217307000 	 -2.7750970000 
235.65 	 224.9908000 	 2.393875 	 -0.4226335000 	 -2.7749030000 
235.85 	 224.9877000 	 2.393875 	 -0.4248174000 	 -2.7771250000 
236.05 	 224.9829000 	 2.393900 	 -0.4204146000 	 -2.7738600000 
236.25 	 224.9829000 	 2.393925 	 -0.4241022000 	 -2.7766800000 
236.45 	 224.9765000 	 2.393950 	 -0.4225477000 	 -2.7757480000 
236.65 	 224.9734000 	 2.393950 	 -0.4225095000 	 -2.7740860000 
236.85 	 224.9670000 	 2.393950 	 -0.4292139000 	 -2.7776810000 
237.05 	 224.9606000 	 2.394000 	 -0.4253960000 	 -2.7743690000 
237.25 	 224.9591000 	 2.394025 	 -0.4276244000 	 -2.7758190000 
237.45 	 224.9559000 	 2.394050 	 -0.4281267000 	 -2.7767720000 
237.65 	 224.9591000 	 2.394100 	 -0.4253292000 	 -2.7741210000 
237.85 	 224.9591000 	 2.394125 	 -0.4292234000 	 -2.7773920000 
238.05 	 224.9591000 	 2.394150 	 -0.4260095000 	 -2.7749540000 
238.25 	 224.9638000 	 2.394175 	 -0.4271603000 	 -2.7755170000 
238.45 	 224.9638000 	 2.394225 	 -0.4285844000 	 -2.7772970000 
238.65 	 224.9670000 	 2.394250 	 -0.4251671000 	 -2.7741080000 
238.85 	 224.9670000 	 2.394275 	 -0.4288451000 	 -2.7768520000 
239.05 	 224.9718000 	 2.394300 	 -0.4268837000 	 -2.7758570000 
239.25 	 224.9797000 	 2.394325 	 -0.4261271000 	 -2.7745850000 
239.45 	 224.9829000 	 2.394325 	 -0.4290994000 	 -2.7776050000 
239.65 	 224.9893000 	 2.394325 	 -0.4252656000 	 -2.7741590000 
239.85 	 224.9956000 	 2.394325 	 -0.4281998000 	 -2.7763400000 
240.05 	 225.0004000 	 2.394325 	 -0.4276752000 	 -2.7765910000 
240.25 	 225.0036000 	 2.394325 	 -0.4254214000 	 -2.7740480000 
240.45 	 225.0036000 	 2.394325 	 -0.4293855000 	 -2.7776840000 
240.65 	 225.0067000 	 2.394325 	 -0.4259586000 	 -2.7750370000 
240.85 	 225.0036000 	 2.394325 	 -0.4272270000 	 -2.7751730000 
241.05 	 225.0036000 	 2.394325 	 -0.4287561000 	 -2.7774970000 
241.25 	 225.0036000 	 2.394325 	 -0.4250463000 	 -2.7738950000 
241.45 	 224.9988000 	 2.394325 	 -0.4287179000 	 -2.7770840000 
241.65 	 224.9988000 	 2.394325 	 -0.4270109000 	 -2.7759430000 
241.85 	 224.9956000 	 2.394325 	 -0.4258378000 	 -2.7744420000 
242.05 	 224.9908000 	 2.394325 	 -0.4286830000 	 -2.7782660000 
242.25 	 224.9877000 	 2.394350 	 -0.4240227000 	 -2.7748780000 
242.45 	 224.9829000 	 2.394350 	 -0.4241594000 	 -2.7766930000 
242.65 	 224.9749000 	 2.394375 	 -0.4237684000 	 -2.7772810000 
242.85 	 224.9654000 	 2.394400 	 -0.4212030000 	 -2.7745440000 
243.05 	 224.9591000 	 2.394400 	 -0.4249795000 	 -2.7779290000 
243.25 	 224.9543000 	 2.394450 	 -0.4218260000 	 -2.7756790000 
243.45 	 224.9479000 	 2.394500 	 -0.4224523000 	 -2.7754690000 
243.65 	 224.9400000 	 2.394525 	 -0.4246584000 	 -2.7779990000 
243.85 	 224.9368000 	 2.394575 	 -0.4208151000 	 -2.7746390000 
244.05 	 224.9320000 	 2.394625 	 -0.4240036000 	 -2.7769690000 
244.25 	 224.9320000 	 2.394700 	 -0.4231230000 	 -2.7771850000 
244.45 	 224.9320000 	 2.394725 	 -0.4214446000 	 -2.7746800000 
244.65 	 224.9368000 	 2.394775 	 -0.4248842000 	 -2.7782220000 
244.85 	 224.9416000 	 2.394825 	 -0.4211839000 	 -2.7751130000 
245.05 	 224.9479000 	 2.394900 	 -0.4232439000 	 -2.7760860000 
245.25 	 224.9527000 	 2.394925 	 -0.4243151000 	 -2.7777290000 
245.45 	 224.9591000 	 2.394975 	 -0.4209391000 	 -2.7745060000 
245.65 	 224.9670000 	 2.395000 	 -0.4251353000 	 -2.7776050000 
245.85 	 224.9765000 	 2.395025 	 -0.4234537000 	 -2.7761910000 
246.05 	 224.9877000 	 2.395050 	 -0.4239241000 	 -2.7752270000 
246.25 	 224.9956000 	 2.395075 	 -0.4276943000 	 -2.7782060000 
246.45 	 225.0052000 	 2.395050 	 -0.4258474000 	 -2.7746550000 
246.65 	 225.0115000 	 2.395050 	 -0.4297034000 	 -2.7773250000 
246.85 	 225.0147000 	 2.395050 	 -0.4286480000 	 -2.7770070000 
247.05 	 225.0147000 	 2.395050 	 -0.4267979000 	 -2.7747980000 
247.25 	 225.0179000 	 2.395050 	 -0.4306284000 	 -2.7784280000 
247.45 	 225.0179000 	 2.395050 	 -0.4264037000 	 -2.7749730000 
247.65 	 225.0163000 	 2.395050 	 -0.4288038000 	 -2.7765270000 
247.85 	 225.0147000 	 2.395050 	 -0.4293760000 	 -2.7776180000 
248.05 	 225.0115000 	 2.395050 	 -0.4262702000 	 -2.7744290000 
248.25 	 225.0036000 	 2.395050 	 -0.4304441000 	 -2.7782790000 
248.45 	 224.9988000 	 2.395050 	 -0.4274209000 	 -2.7756690000 
248.65 	 224.9956000 	 2.395050 	 -0.4280218000 	 -2.7757100000 
248.85 	 224.9908000 	 2.395050 	 -0.4303169000 	 -2.7782630000 
249.05 	 224.9908000 	 2.395050 	 -0.4260445000 	 -2.7745090000 
249.25 	 224.9908000 	 2.395050 	 -0.4300022000 	 -2.7773790000 
249.45 	 224.9908000 	 2.395050 	 -0.4289118000 	 -2.7771690000 
249.65 	 224.9956000 	 2.395050 	 -0.4267375000 	 -2.7747790000 
249.85 	 224.9908000 	 2.395050 	 -0.4305935000 	 -2.7783940000 
250.05 	 224.9956000 	 2.395050 	 -0.4267120000 	 -2.7752300000 
250.25 	 224.9908000 	 2.395050 	 -0.4282220000 	 -2.7761080000 
250.45 	 224.9877000 	 2.395050 	 -0.4299831000 	 -2.7782090000 
250.65 	 224.9829000 	 2.395050 	 -0.4261684000 	 -2.7743850000 
250.85 	 224.9813000 	 2.395050 	 -0.4301739000 	 -2.7779040000 
251.05 	 224.9829000 	 2.395050 	 -0.4279900000 	 -2.7763590000 
251.25 	 224.9813000 	 2.395050 	 -0.4268519000 	 -2.7752300000 
251.45 	 224.9829000 	 2.395050 	 -0.4300086000 	 -2.7783520000 
251.65 	 224.9797000 	 2.395050 	 -0.4259268000 	 -2.7747890000 
251.85 	 224.9749000 	 2.395050 	 -0.4290040000 	 -2.7770260000 
252.05 	 224.9670000 	 2.395050 	 -0.4284159000 	 -2.7771190000 
252.25 	 224.9622000 	 2.395075 	 -0.4268392000 	 -2.7747220000 
252.45 	 224.9559000 	 2.395100 	 -0.4306857000 	 -2.7784380000 
252.65 	 224.9495000 	 2.395150 	 -0.4268519000 	 -2.7752460000 
252.85 	 224.9447000 	 2.395175 	 -0.4288451000 	 -2.7762000000 
253.05 	 224.9368000 	 2.395250 	 -0.4300086000 	 -2.7780180000 
253.25 	 224.9320000 	 2.395275 	 -0.4263878000 	 -2.7743910000 
253.45 	 224.9289000 	 2.395350 	 -0.4306062000 	 -2.7779420000 
253.65 	 224.9289000 	 2.395400 	 -0.4279009000 	 -2.7761110000 
253.85 	 224.9289000 	 2.395450 	 -0.4277833000 	 -2.7753040000 
254.05 	 224.9368000 	 2.395500 	 -0.4305077000 	 -2.7784730000 
254.25 	 224.9400000 	 2.395550 	 -0.4265404000 	 -2.7747340000 
254.45 	 224.9479000 	 2.395600 	 -0.4296875000 	 -2.7771410000 
254.65 	 224.9511000 	 2.395650 	 -0.4288546000 	 -2.7770200000 
254.85 	 224.9575000 	 2.395700 	 -0.4269981000 	 -2.7749060000 
255.05 	 224.9654000 	 2.395725 	 -0.4307429000 	 -2.7783550000 
255.25 	 224.9718000 	 2.395750 	 -0.4266993000 	 -2.7748970000 
255.45 	 224.9829000 	 2.395775 	 -0.4293887000 	 -2.7766900000 
255.65 	 224.9924000 	 2.395800 	 -0.4294109000 	 -2.7775640000 
255.85 	 225.0036000 	 2.395775 	 -0.4263338000 	 -2.7745720000 
256.05 	 225.0115000 	 2.395775 	 -0.4306920000 	 -2.7784320000 
256.25 	 225.0179000 	 2.395775 	 -0.4273065000 	 -2.7757360000 
256.45 	 225.0242000 	 2.395775 	 -0.4283873000 	 -2.7758850000 
256.65 	 225.0226000 	 2.395775 	 -0.4299736000 	 -2.7782340000 
256.85 	 225.0258000 	 2.395775 	 -0.4261335000 	 -2.7745030000 
257.05 	 225.0226000 	 2.395775 	 -0.4305808000 	 -2.7779830000 
257.25 	 225.0226000 	 2.395775 	 -0.4285113000 	 -2.7767560000 
257.45 	 225.0179000 	 2.395775 	 -0.4276689000 	 -2.7753800000 
257.65 	 225.0147000 	 2.395775 	 -0.4311212000 	 -2.7786950000 
257.85 	 225.0115000 	 2.395725 	 -0.4269441000 	 -2.7750110000 
258.05 	 225.0067000 	 2.395725 	 -0.4297098000 	 -2.7769340000 
258.25 	 225.0036000 	 2.395725 	 -0.4296303000 	 -2.7775000000 
258.45 	 225.0036000 	 2.395725 	 -0.4268805000 	 -2.7746610000 
258.65 	 225.0004000 	 2.395725 	 -0.4309654000 	 -2.7782410000 
258.85 	 224.9988000 	 2.395725 	 -0.4276594000 	 -2.7757680000 
259.05 	 224.9988000 	 2.395725 	 -0.4285367000 	 -2.7759520000 
259.25 	 224.9956000 	 2.395725 	 -0.4303710000 	 -2.7782060000 
259.45 	 224.9940000 	 2.395725 	 -0.4266962000 	 -2.7744670000 
259.65 	 224.9908000 	 2.395725 	 -0.4308955000 	 -2.7780470000 
259.85 	 224.9877000 	 2.395725 	 -0.4283333000 	 -2.7763840000 
260.05 	 224.9908000 	 2.395725 	 -0.4276530000 	 -2.7751220000 
260.25 	 224.9877000 	 2.395725 	 -0.4309273000 	 -2.7784060000 
260.45 	 224.9877000 	 2.395725 	 -0.4267502000 	 -2.7748110000 
260.65 	 224.9877000 	 2.395725 	 -0.4298878000 	 -2.7772080000 
260.85 	 224.9829000 	 2.395725 	 -0.4292552000 	 -2.7772710000 
261.05 	 224.9797000 	 2.395725 	 -0.4272397000 	 -2.7749320000 
261.25 	 224.9718000 	 2.395725 	 -0.4309908000 	 -2.7785810000 
261.45 	 224.9638000 	 2.395725 	 -0.4268996000 	 -2.7751860000 
261.65 	 224.9559000 	 2.395725 	 -0.4291216000 	 -2.7764320000 
261.85 	 224.9511000 	 2.395775 	 -0.4294077000 	 -2.7780220000 
262.05 	 224.9447000 	 2.395800 	 -0.4262575000 	 -2.7746770000 
262.25 	 224.9432000 	 2.395875 	 -0.4306094000 	 -2.7783710000 
262.45 	 224.9368000 	 2.395900 	 -0.4274050000 	 -2.7761390000 
262.65 	 224.9320000 	 2.395975 	 -0.4280758000 	 -2.7759460000 
262.85 	 224.9289000 	 2.396025 	 -0.4300531000 	 -2.7784320000 
263.05 	 224.9289000 	 2.396075 	 -0.4260381000 	 -2.7746740000 
263.25 	 224.9241000 	 2.396100 	 -0.4298846000 	 -2.7776080000 
263.45 	 224.9289000 	 2.396125 	 -0.4281966000 	 -2.7770650000 
263.65 	 224.9352000 	 2.396200 	 -0.4269091000 	 -2.7751030000 
263.85 	 224.9447000 	 2.396250 	 -0.4306857000 	 -2.7784570000 
264.05 	 224.9527000 	 2.396300 	 -0.4266771000 	 -2.7749000000 
264.25 	 224.9638000 	 2.396350 	 -0.4296176000 	 -2.7772140000 
264.45 	 224.9734000 	 2.396350 	 -0.4291852000 	 -2.7774590000 
264.65 	 224.9829000 	 2.396400 	 -0.4266199000 	 -2.7748270000 
264.85 	 224.9908000 	 2.396425 	 -0.4304663000 	 -2.7785210000 
265.05 	 224.9988000 	 2.396400 	 -0.4288133000 	 -2.7762760000 
265.25 	 225.0067000 	 2.396400 	 -0.4306221000 	 -2.7773220000 
265.45 	 225.0115000 	 2.396400 	 -0.4314359000 	 -2.7785900000 
265.65 	 225.0163000 	 2.396400 	 -0.4284032000 	 -2.7755200000 
265.85 	 225.0226000 	 2.396400 	 -0.4325104000 	 -2.7791280000 
266.05 	 225.0226000 	 2.396400 	 -0.4291757000 	 -2.7766160000 
266.25 	 225.0226000 	 2.396400 	 -0.4298846000 	 -2.7767980000 
266.45 	 225.0226000 	 2.396400 	 -0.4321861000 	 -2.7792480000 
266.65 	 225.0179000 	 2.396400 	 -0.4279995000 	 -2.7754500000 
266.85 	 225.0115000 	 2.396400 	 -0.4319128000 	 -2.7787460000 
267.05 	 225.0036000 	 2.396400 	 -0.4299450000 	 -2.7773860000 
267.25 	 224.9956000 	 2.396400 	 -0.4292297000 	 -2.7762160000 
267.45 	 224.9877000 	 2.396400 	 -0.4324055000 	 -2.7796360000 
267.65 	 224.9877000 	 2.396400 	 -0.4283237000 	 -2.7757480000 
267.85 	 224.9829000 	 2.396400 	 -0.4312643000 	 -2.7778590000 
268.05 	 224.9877000 	 2.396400 	 -0.4310036000 	 -2.7783330000 
268.25 	 224.9829000 	 2.396400 	 -0.4283524000 	 -2.7755670000 
268.45 	 224.9797000 	 2.396400 	 -0.4325612000 	 -2.7793410000 
268.65 	 224.9797000 	 2.396400 	 -0.4289436000 	 -2.7765620000 
268.85 	 224.9749000 	 2.396400 	 -0.4300404000 	 -2.7770040000 
269.05 	 224.9670000 	 2.396400 	 -0.4317284000 	 -2.7789590000 
269.25 	 224.9638000 	 2.396400 	 -0.4279741000 	 -2.7754090000 
269.45 	 224.9591000 	 2.396425 	 -0.4317538000 	 -2.7788930000 
269.65 	 224.9575000 	 2.396450 	 -0.4296780000 	 -2.7775730000 
269.85 	 224.9559000 	 2.396500 	 -0.4288991000 	 -2.7761910000 
270.05 	 224.9511000 	 2.396525 	 -0.4319827000 	 -2.7794620000 
270.25 	 224.9511000 	 2.396575 	 -0.4278787000 	 -2.7759270000 
270.45 	 224.9479000 	 2.396625 	 -0.4307524000 	 -2.7779670000 
270.65 	 224.9479000 	 2.396650 	 -0.4306889000 	 -2.7787370000 
270.85 	 224.9447000 	 2.396700 	 -0.4277293000 	 -2.7756500000 
271.05 	 224.9479000 	 2.396750 	 -0.4318746000 	 -2.7792290000 
271.25 	 224.9511000 	 2.396775 	 -0.4288801000 	 -2.7770520000 
271.45 	 224.9559000 	 2.396825 	 -0.4291757000 	 -2.7764100000 
271.65 	 224.9638000 	 2.396850 	 -0.4318396000 	 -2.7795280000 
271.85 	 224.9718000 	 2.396900 	 -0.4275831000 	 -2.7755260000 
272.05 	 224.9765000 	 2.396925 	 -0.4315567000 	 -2.7787620000 
272.25 	 224.9797000 	 2.396925 	 -0.4288069000 	 -2.7780370000 
272.45 	 224.9829000 	 2.396925 	 -0.4273447000 	 -2.7765400000 
272.65 	 224.9877000 	 2.396950 	 -0.4308319000 	 -2.7797510000 
272.85 	 224.9877000 	 2.396975 	 -0.4276085000 	 -2.7765310000 
273.05 	 224.9908000 	 2.396950 	 -0.4302534000 	 -2.7784540000 
273.25 	 224.9988000 	 2.396950 	 -0.4301103000 	 -2.7789340000 
273.45 	 224.9988000 	 2.396950 	 -0.4275576000 	 -2.7761080000 
273.65 	 224.9988000 	 2.396950 	 -0.4313056000 	 -2.7798490000 
273.85 	 224.9988000 	 2.396950 	 -0.4273510000 	 -2.7769310000 
274.05 	 224.9956000 	 2.396950 	 -0.4285018000 	 -2.7777580000 
274.25 	 224.9956000 	 2.396950 	 -0.4301675000 	 -2.7795000000 
274.45 	 224.9908000 	 2.396950 	 -0.4264895000 	 -2.7761750000 
274.65 	 224.9908000 	 2.396950 	 -0.4303455000 	 -2.7792960000 
274.85 	 224.9908000 	 2.396950 	 -0.4280726000 	 -2.7780030000 
275.05 	 224.9908000 	 2.396950 	 -0.4275735000 	 -2.7770140000 
275.25 	 224.9908000 	 2.396950 	 -0.4306158000 	 -2.7800110000 
275.45 	 224.9893000 	 2.396950 	 -0.4267279000 	 -2.7764320000 
275.65 	 224.9877000 	 2.396950 	 -0.4297256000 	 -2.7786760000 
275.85 	 224.9813000 	 2.396975 	 -0.4296812000 	 -2.7786890000 
276.05 	 224.9749000 	 2.397000 	 -0.4278628000 	 -2.7763140000 
276.25 	 224.9718000 	 2.397000 	 -0.4316934000 	 -2.7799610000 
276.45 	 224.9670000 	 2.397025 	 -0.4276784000 	 -2.7766800000 
276.65 	 224.9638000 	 2.397050 	 -0.4301230000 	 -2.7781490000 
276.85 	 224.9591000 	 2.397075 	 -0.4306825000 	 -2.7792480000 
277.05 	 224.9575000 	 2.397100 	 -0.4275163000 	 -2.7762380000 
277.25 	 224.9543000 	 2.397150 	 -0.4316235000 	 -2.7798240000 
277.45 	 224.9511000 	 2.397200 	 -0.4285431000 	 -2.7775760000 
277.65 	 224.9511000 	 2.397225 	 -0.4292552000 	 -2.7772460000 
277.85 	 224.9511000 	 2.397275 	 -0.4310799000 	 -2.7798020000 
278.05 	 224.9559000 	 2.397300 	 -0.4273065000 	 -2.7762700000 
278.25 	 224.9591000 	 2.397350 	 -0.4308319000 	 -2.7789910000 
278.45 	 224.9638000 	 2.397375 	 -0.4295572000 	 -2.7782730000 
278.65 	 224.9718000 	 2.397400 	 -0.4284859000 	 -2.7767910000 
278.85 	 224.9781000 	 2.397425 	 -0.4315885000 	 -2.7799380000 
279.05 	 224.9829000 	 2.397450 	 -0.4276021000 	 -2.7765210000 
279.25 	 224.9908000 	 2.397450 	 -0.4297988000 	 -2.7786540000 
279.45 	 224.9956000 	 2.397450 	 -0.4253610000 	 -2.7792230000 
279.65 	 225.0004000 	 2.397450 	 -0.4232629000 	 -2.7768140000 
279.85 	 225.0036000 	 2.397450 	 -0.4267279000 	 -2.7801450000 
280.05 	 225.0067000 	 2.397450 	 -0.4232725000 	 -2.7773220000 
280.25 	 225.0067000 	 2.397450 	 -0.4251512000 	 -2.7785900000 
280.45 	 225.0067000 	 2.397450 	 -0.4256884000 	 -2.7793850000 
280.65 	 225.0115000 	 2.397450 	 -0.4230277000 	 -2.7765970000 
280.85 	 225.0115000 	 2.397450 	 -0.4268837000 	 -2.7800750000 
281.05 	 225.0067000 	 2.397450 	 -0.4249732000 	 -2.7777350000 
281.25 	 225.0036000 	 2.397450 	 -0.4265436000 	 -2.7777890000 
281.45 	 224.9972000 	 2.397450 	 -0.4283428000 	 -2.7800150000 
281.65 	 224.9908000 	 2.397450 	 -0.4248524000 	 -2.7766040000 
281.85 	 224.9877000 	 2.397450 	 -0.4283682000 	 -2.7796520000 
282.05 	 224.9829000 	 2.397450 	 -0.4266421000 	 -2.7785430000 
282.25 	 224.9797000 	 2.397450 	 -0.4260763000 	 -2.7773980000 
282.45 	 224.9797000 	 2.397450 	 -0.4289913000 	 -2.7801960000 
282.65 	 224.9797000 	 2.397475 	 -0.4259300000 	 -2.7770260000 
282.85 	 224.9797000 	 2.397500 	 -0.4283110000 	 -2.7791440000 
283.05 	 224.9749000 	 2.397500 	 -0.4298083000 	 -2.7792170000 
283.25 	 224.9749000 	 2.397525 	 -0.4278882000 	 -2.7768990000 
283.45 	 224.9718000 	 2.397525 	 -0.4286289000 	 -2.7803040000 
283.65 	 224.9670000 	 2.397550 	 -0.4247920000 	 -2.7774910000 
283.85 	 224.9638000 	 2.397575 	 -0.4253801000 	 -2.7783650000 
284.05 	 224.9559000 	 2.397625 	 -0.4262575000 	 -2.7798270000 
284.25 	 224.9511000 	 2.397650 	 -0.4235744000 	 -2.7767630000 
284.45 	 224.9511000 	 2.397700 	 -0.4275385000 	 -2.7801070000 
284.65 	 224.9479000 	 2.397725 	 -0.4241180000 	 -2.7781580000 
284.85 	 224.9479000 	 2.397775 	 -0.4243056000 	 -2.7777190000 
285.05 	 224.9511000 	 2.397825 	 -0.4265849000 	 -2.7802150000 
285.25 	 224.9591000 	 2.397850 	 -0.4234854000 	 -2.7769410000 
285.45 	 224.9670000 	 2.397875 	 -0.4264704000 	 -2.7795190000 
285.65 	 224.9749000 	 2.397925 	 -0.4251703000 	 -2.7789180000 
285.85 	 224.9845000 	 2.397925 	 -0.4238161000 	 -2.7770300000 
286.05 	 224.9908000 	 2.397975 	 -0.4276880000 	 -2.7803990000 
286.25 	 224.9956000 	 2.397950 	 -0.4243469000 	 -2.7774170000 
286.45 	 224.9988000 	 2.397950 	 -0.4256471000 	 -2.7787050000 
286.65 	 225.0004000 	 2.397950 	 -0.4264387000 	 -2.7800080000 
286.85 	 225.0036000 	 2.397950 	 -0.4243723000 	 -2.7768870000 
287.05 	 225.0067000 	 2.397950 	 -0.4281839000 	 -2.7802850000 
287.25 	 225.0067000 	 2.397950 	 -0.4258823000 	 -2.7781490000 
287.45 	 225.0115000 	 2.397950 	 -0.4255454000 	 -2.7778370000 
287.65 	 225.0115000 	 2.397950 	 -0.4279582000 	 -2.7805170000 
287.85 	 225.0115000 	 2.397950 	 -0.4237906000 	 -2.7770610000 
288.05 	 225.0115000 	 2.397950 	 -0.4273796000 	 -2.7794490000 
288.25 	 225.0099000 	 2.397950 	 -0.4268932000 	 -2.7792770000 
288.45 	 225.0067000 	 2.397950 	 -0.4262129000 	 -2.7773190000 
288.65 	 225.0036000 	 2.397950 	 -0.4303583000 	 -2.7806350000 
288.85 	 225.0004000 	 2.397950 	 -0.4260349000 	 -2.7773700000 
289.05 	 224.9956000 	 2.397950 	 -0.4282697000 	 -2.7789310000 
289.25 	 224.9908000 	 2.397950 	 -0.4292488000 	 -2.7799770000 
289.45 	 224.9829000 	 2.397950 	 -0.4241117000 	 -2.7769530000 
289.65 	 224.9829000 	 2.397950 	 -0.4281394000 	 -2.7803830000 
289.85 	 224.9797000 	 2.397950 	 -0.4247856000 	 -2.7779800000 
290.05 	 224.9749000 	 2.397950 	 -0.4255454000 	 -2.7782120000 
290.25 	 224.9749000 	 2.397950 	 -0.4271348000 	 -2.7803800000 
290.45 	 224.9718000 	 2.397950 	 -0.4232820000 	 -2.7770170000 
290.65 	 224.9670000 	 2.397975 	 -0.4269632000 	 -2.7800500000 
290.85 	 224.9670000 	 2.398000 	 -0.4251544000 	 -2.7790040000 
291.05 	 224.9638000 	 2.398050 	 -0.4241467000 	 -2.7775600000 
291.25 	 224.9638000 	 2.398075 	 -0.4276148000 	 -2.7807200000 
291.45 	 224.9591000 	 2.398100 	 -0.4240290000 	 -2.7775760000 
291.65 	 224.9575000 	 2.398125 	 -0.4263369000 	 -2.7789430000 
291.85 	 224.9559000 	 2.398175 	 -0.4268519000 	 -2.7798870000 
292.05 	 224.9511000 	 2.398200 	 -0.4241212000 	 -2.7771500000 
292.25 	 224.9511000 	 2.398250 	 -0.4279995000 	 -2.7803170000 
292.45 	 224.9495000 	 2.398275 	 -0.4255136000 	 -2.7782250000 
292.65 	 224.9543000 	 2.398325 	 -0.4263465000 	 -2.7781520000 
292.85 	 224.9511000 	 2.398375 	 -0.4282793000 	 -2.7805140000 
293.05 	 224.9559000 	 2.398400 	 -0.4246775000 	 -2.7770810000 
293.25 	 224.9591000 	 2.398450 	 -0.4279645000 	 -2.7796140000 
293.45 	 224.9654000 	 2.398475 	 -0.4268138000 	 -2.7793950000 
293.65 	 224.9749000 	 2.398500 	 -0.4253864000 	 -2.7773540000 
293.85 	 224.9829000 	 2.398500 	 -0.4284954000 	 -2.7805710000 
294.05 	 224.9877000 	 2.398525 	 -0.4245981000 	 -2.7780950000 
294.25 	 224.9908000 	 2.398550 	 -0.4259427000 	 -2.7786920000 
294.45 	 224.9956000 	 2.398575 	 -0.4274082000 	 -2.7804120000 
294.65 	 224.9988000 	 2.398550 	 -0.4303900000 	 -2.7775600000 
294.85 	 225.0004000 	 2.398550 	 -0.4339695000 	 -2.7805010000 
295.05 	 225.0036000 	 2.398550 	 -0.4319477000 	 -2.7792870000 
295.25 	 225.0099000 	 2.398550 	 -0.4310099000 	 -2.7778720000 
295.45 	 225.0115000 	 2.398550 	 -0.4343319000 	 -2.7812190000 
295.65 	 225.0115000 	 2.398550 	 -0.4305490000 	 -2.7780280000 
295.85 	 225.0115000 	 2.398550 	 -0.4329872000 	 -2.7795760000 
296.05 	 225.0036000 	 2.398550 	 -0.4332288000 	 -2.7803070000 
296.25 	 224.9956000 	 2.398550 	 -0.4305108000 	 -2.7773090000 
296.45 	 224.9829000 	 2.398550 	 -0.4343669000 	 -2.7808760000 
296.65 	 224.9734000 	 2.398550 	 -0.4313978000 	 -2.7787270000 
296.85 	 224.9622000 	 2.398550 	 -0.4317029000 	 -2.7785330000 
297.05 	 224.9511000 	 2.398575 	 -0.4342937000 	 -2.7811620000 
297.25 	 224.9463000 	 2.398575 	 -0.4303169000 	 -2.7776560000 
297.45 	 224.9400000 	 2.398650 	 -0.4332097000 	 -2.7799830000 
297.65 	 224.9320000 	 2.398700 	 -0.4325167000 	 -2.7799130000 
297.85 	 224.9289000 	 2.398750 	 -0.4307715000 	 -2.7778120000 
298.05 	 224.9241000 	 2.398800 	 -0.4344273000 	 -2.7811430000 
298.25 	 224.9161000 	 2.398825 	 -0.4306602000 	 -2.7781840000 
298.45 	 224.9114000 	 2.398875 	 -0.4323641000 	 -2.7791240000 
298.65 	 224.9082000 	 2.398900 	 -0.4331843000 	 -2.7807590000 
298.85 	 224.9082000 	 2.398950 	 -0.4297638000 	 -2.7774720000 
299.05 	 224.9082000 	 2.399000 	 -0.4308256000 	 -2.7917290000 
299.25 	 224.9161000 	 2.399025 	 -0.4265849000 	 -2.7922570000 
299.45 	 224.9209000 	 2.399075 	 -0.4308987000 	 -2.7915670000 
299.65 	 224.9161000 	 2.399100 	 -0.4331430000 	 -2.7943640000 
299.85 	 224.9082000 	 2.399125 	 -0.4293188000 	 -2.7908520000 
300.05 	 224.8907000 	 2.399175 	 -0.4324563000 	 -2.7932710000 
300.25 	 224.8621000 	 2.399225 	 -0.4313183000 	 -2.7927750000 
300.45 	 224.8319000 	 2.399300 	 -0.4300086000 	 -2.7910230000 
300.65 	 224.8049000 	 2.399375 	 -0.4334259000 	 -2.7944060000 
300.85 	 224.7906000 	 2.399475 	 -0.4295921000 	 -2.7912240000 
301.05 	 224.7826000 	 2.399575 	 -0.4315217000 	 -2.7925590000 
301.25 	 224.7874000 	 2.399675 	 -0.4319445000 	 -2.7936240000 
301.45 	 224.7953000 	 2.399775 	 -0.4286226000 	 -2.7906260000 
301.65 	 224.8049000 	 2.399850 	 -0.4323069000 	 -2.7939860000 
301.85 	 224.8160000 	 2.399950 	 -0.4280821000 	 -2.7921170000 
302.05 	 224.8287000 	 2.400025 	 -0.4281839000 	 -2.7913860000 
302.25 	 224.8446000 	 2.400100 	 -0.4300944000 	 -2.7942970000 
302.45 	 224.8557000 	 2.400175 	 -0.4266262000 	 -2.7907210000 
302.65 	 224.8732000 	 2.400225 	 -0.4307652000 	 -2.7927970000 
302.85 	 224.8891000 	 2.400275 	 -0.4305967000 	 -2.7934170000 
303.05 	 224.9050000 	 2.400325 	 -0.4271285000 	 -2.7905340000 
303.25 	 224.9225000 	 2.400350 	 -0.4303646000 	 -2.7941450000 
303.45 	 224.9368000 	 2.400400 	 -0.4267311000 	 -2.7912970000 
303.65 	 224.9479000 	 2.400450 	 -0.4287497000 	 -2.7920090000 
303.85 	 224.9575000 	 2.400475 	 -0.4293188000 	 -2.7939130000 
304.05 	 224.9654000 	 2.400525 	 -0.4252020000 	 -2.7904700000 
304.25 	 224.9718000 	 2.400550 	 -0.4289945000 	 -2.7936140000 
304.45 	 224.9797000 	 2.400575 	 -0.4266930000 	 -2.7922660000 
304.65 	 224.9829000 	 2.400600 	 -0.4277706000 	 -2.7910680000 
304.85 	 224.9908000 	 2.400575 	 -0.4312007000 	 -2.7942940000 
305.05 	 224.9972000 	 2.400575 	 -0.4261239000 	 -2.7909920000 
305.25 	 225.0036000 	 2.400575 	 -0.4285844000 	 -2.7927620000 
305.45 	 225.0115000 	 2.400575 	 -0.4285018000 	 -2.7934620000 
305.65 	 225.0147000 	 2.400575 	 -0.4256153000 	 -2.7906610000 
305.85 	 225.0163000 	 2.400575 	 -0.4295413000 	 -2.7940300000 
306.05 	 225.0147000 	 2.400575 	 -0.4266230000 	 -2.7919990000 
306.25 	 225.0115000 	 2.400575 	 -0.4271793000 	 -2.7915670000 
306.45 	 225.0067000 	 2.400575 	 -0.4295095000 	 -2.7941990000 
306.65 	 225.0036000 	 2.400575 	 -0.4258537000 	 -2.7906290000 
306.85 	 224.9972000 	 2.400575 	 -0.4292202000 	 -2.7933500000 
307.05 	 224.9908000 	 2.400575 	 -0.4277770000 	 -2.7928070000 
307.25 	 224.9877000 	 2.400575 	 -0.4267216000 	 -2.7908360000 
307.45 	 224.9797000 	 2.400575 	 -0.4301389000 	 -2.7941260000 
307.65 	 224.9797000 	 2.400575 	 -0.4263814000 	 -2.7910360000 
307.85 	 224.9749000 	 2.400575 	 -0.4287020000 	 -2.7925590000 
308.05 	 224.9749000 	 2.400600 	 -0.4301739000 	 -2.7936870000 
308.25 	 224.9718000 	 2.400625 	 -0.4273415000 	 -2.7906010000 
308.45 	 224.9718000 	 2.400625 	 -0.4308923000 	 -2.7937290000 
308.65 	 224.9670000 	 2.400650 	 -0.4286734000 	 -2.7921990000 
308.85 	 224.9670000 	 2.400700 	 -0.4277388000 	 -2.7915030000 
309.05 	 224.9638000 	 2.400700 	 -0.4298973000 	 -2.7943070000 
309.25 	 224.9638000 	 2.400750 	 -0.4262575000 	 -2.7908360000 
309.45 	 224.9606000 	 2.400775 	 -0.4293442000 	 -2.7930320000 
309.65 	 224.9575000 	 2.400800 	 -0.4299450000 	 -2.7932230000 
309.85 	 224.9559000 	 2.400850 	 -0.4275672000 	 -2.7908230000 
310.05 	 224.9575000 	 2.400875 	 -0.4312197000 	 -2.7941990000 
310.25 	 224.9591000 	 2.400900 	 -0.4278692000 	 -2.7916270000 
310.45 	 224.9638000 	 2.400950 	 -0.4293410000 	 -2.7920790000 
310.65 	 224.9718000 	 2.400975 	 -0.4301580000 	 -2.7940720000 
310.85 	 224.9749000 	 2.401000 	 -0.4267597000 	 -2.7908520000 
311.05 	 224.9765000 	 2.401000 	 -0.4299736000 	 -2.7935600000 
311.25 	 224.9813000 	 2.401050 	 -0.4277039000 	 -2.7928190000 
311.45 	 224.9829000 	 2.401025 	 -0.4288419000 	 -2.7911850000 
311.65 	 224.9877000 	 2.401025 	 -0.4302025000 	 -2.7943930000 
311.85 	 224.9908000 	 2.401025 	 -0.4263020000 	 -2.7913030000 
312.05 	 224.9988000 	 2.401025 	 -0.4287466000 	 -2.7927300000 
312.25 	 224.9988000 	 2.401025 	 -0.4288546000 	 -2.7936430000 
312.45 	 225.0036000 	 2.401025 	 -0.4263783000 	 -2.7908550000 
312.65 	 225.0036000 	 2.401025 	 -0.4303519000 	 -2.7941420000 
312.85 	 225.0036000 	 2.401025 	 -0.4269123000 	 -2.7918020000 
313.05 	 225.0067000 	 2.401025 	 -0.4278406000 	 -2.7919960000 
313.25 	 225.0036000 	 2.401025 	 -0.4294459000 	 -2.7941800000 
313.45 	 225.0052000 	 2.401025 	 -0.4277960000 	 -2.7908330000 
313.65 	 225.0036000 	 2.401025 	 -0.4314295000 	 -2.7937100000 
313.85 	 224.9988000 	 2.401025 	 -0.4296716000 	 -2.7929020000 
314.05 	 224.9956000 	 2.401025 	 -0.4283174000 	 -2.7911030000 
314.25 	 224.9956000 	 2.401025 	 -0.4317061000 	 -2.7944500000 
314.45 	 224.9908000 	 2.401025 	 -0.4279804000 	 -2.7913700000 
314.65 	 224.9908000 	 2.401025 	 -0.4297384000 	 -2.7927180000 
314.85 	 224.9877000 	 2.401050 	 -0.4290581000 	 -2.7938180000 
315.05 	 224.9829000 	 2.401050 	 -0.4300308000 	 -2.7907820000 
315.25 	 224.9797000 	 2.401075 	 -0.4320017000 	 -2.7940780000 
315.45 	 224.9749000 	 2.401100 	 -0.4279327000 	 -2.7920940000 
315.65 	 224.9718000 	 2.401100 	 -0.4304218000 	 -2.7918660000 
315.85 	 224.9702000 	 2.401100 	 -0.4308955000 	 -2.7942780000 
316.05 	 224.9718000 	 2.401125 	 -0.4269854000 	 -2.7908100000 
316.25 	 224.9670000 	 2.401175 	 -0.4304504000 	 -2.7935410000 
316.45 	 224.9638000 	 2.401200 	 -0.4289722000 	 -2.7928890000 
316.65 	 224.9622000 	 2.401225 	 -0.4275322000 	 -2.7910390000 
316.85 	 224.9591000 	 2.401250 	 -0.4310926000 	 -2.7942340000 
317.05 	 224.9559000 	 2.401275 	 -0.4273891000 	 -2.7913280000 
317.25 	 224.9591000 	 2.401325 	 -0.4292806000 	 -2.7923080000 
317.45 	 224.9591000 	 2.401350 	 -0.4301898000 	 -2.7937860000 
317.65 	 224.9638000 	 2.401375 	 -0.4268710000 	 -2.7905650000 
317.85 	 224.9670000 	 2.401400 	 -0.4305235000 	 -2.7936240000 
318.05 	 224.9670000 	 2.401425 	 -0.4281966000 	 -2.7923740000 
318.25 	 224.9718000 	 2.401450 	 -0.4278851000 	 -2.7911820000 
318.45 	 224.9749000 	 2.401500 	 -0.4306284000 	 -2.7941580000 
318.65 	 224.9813000 	 2.401500 	 -0.4280090000 	 -2.7908130000 
318.85 	 224.9877000 	 2.401500 	 -0.4305077000 	 -2.7926190000 
319.05 	 224.9956000 	 2.401550 	 -0.4298433000 	 -2.7932640000 
319.25 	 225.0036000 	 2.401525 	 -0.4285908000 	 -2.7906800000 
319.45 	 225.0067000 	 2.401525 	 -0.4315662000 	 -2.7938810000 
319.65 	 225.0131000 	 2.401525 	 -0.4282697000 	 -2.7915380000 
319.85 	 225.0147000 	 2.401525 	 -0.4293601000 	 -2.7916180000 
320.05 	 225.0147000 	 2.401525 	 -0.4311053000 	 -2.7938810000 
320.25 	 225.0115000 	 2.401525 	 -0.4276085000 	 -2.7903620000 
320.45 	 225.0115000 	 2.401525 	 -0.4310226000 	 -2.7931850000 
320.65 	 225.0067000 	 2.401525 	 -0.4293950000 	 -2.7927910000 
320.85 	 225.0067000 	 2.401525 	 -0.4282157000 	 -2.7909150000 
321.05 	 225.0036000 	 2.401525 	 -0.4315027000 	 -2.7941930000 
321.25 	 224.9988000 	 2.401525 	 -0.4275385000 	 -2.7909560000 
321.45 	 224.9956000 	 2.401525 	 -0.4299132000 	 -2.7924250000 
321.65 	 224.9956000 	 2.401525 	 -0.4301675000 	 -2.7935410000 
321.85 	 224.9908000 	 2.401525 	 -0.4272366000 	 -2.7905080000 
322.05 	 224.9908000 	 2.401525 	 -0.4312070000 	 -2.7939640000 
322.25 	 224.9908000 	 2.401525 	 -0.4280376000 	 -2.7918780000 
322.45 	 224.9877000 	 2.401525 	 -0.4289341000 	 -2.7915100000 
322.65 	 224.9877000 	 2.401525 	 -0.4307683000 	 -2.7939260000 
322.85 	 224.9829000 	 2.401525 	 -0.4269632000 	 -2.7903270000 
323.05 	 224.9829000 	 2.401525 	 -0.4307779000 	 -2.7933760000 
323.25 	 224.9813000 	 2.401525 	 -0.4287179000 	 -2.7924090000 
323.45 	 224.9797000 	 2.401525 	 -0.4279455000 	 -2.7908330000 
323.65 	 224.9765000 	 2.401525 	 -0.4313119000 	 -2.7943100000 
323.85 	 224.9718000 	 2.401525 	 -0.4273510000 	 -2.7909090000 
324.05 	 224.9686000 	 2.401550 	 -0.4320081000 	 -2.7925270000 
324.25 	 224.9654000 	 2.401575 	 -0.4324563000 	 -2.7937410000 
324.45 	 224.9654000 	 2.401625 	 -0.4291185000 	 -2.7904670000 
324.65 	 224.9638000 	 2.401650 	 -0.4330603000 	 -2.7939830000 
324.85 	 224.9638000 	 2.401675 	 -0.4302820000 	 -2.7921040000 
325.05 	 224.9638000 	 2.401700 	 -0.4302311000 	 -2.7912110000 
325.25 	 224.9638000 	 2.401725 	 -0.4317474000 	 -2.7941930000 
325.45 	 224.9638000 	 2.401750 	 -0.4275354000 	 -2.7905940000 
325.65 	 224.9638000 	 2.401800 	 -0.4310831000 	 -2.7930360000 
325.85 	 224.9654000 	 2.401825 	 -0.4299291000 	 -2.7929470000 
326.05 	 224.9670000 	 2.401850 	 -0.4282252000 	 -2.7906990000 
326.25 	 224.9670000 	 2.401875 	 -0.4321543000 	 -2.7943170000 
326.45 	 224.9670000 	 2.401925 	 -0.4279741000 	 -2.7909690000 
326.65 	 224.9670000 	 2.401950 	 -0.4303646000 	 -2.7920600000 
326.85 	 224.9718000 	 2.401975 	 -0.4313501000 	 -2.7937440000 
327.05 	 224.9781000 	 2.402000 	 -0.4279582000 	 -2.7903810000 
327.25 	 224.9797000 	 2.402000 	 -0.4320145000 	 -2.7936270000 
327.45 	 224.9877000 	 2.402025 	 -0.4292679000 	 -2.7921390000 
327.65 	 224.9956000 	 2.402025 	 -0.4287561000 	 -2.7910390000 
327.85 	 225.0004000 	 2.402025 	 -0.4318682000 	 -2.7941040000 
328.05 	 225.0067000 	 2.402025 	 -0.4275894000 	 -2.7905810000 
328.25 	 225.0115000 	 2.402025 	 -0.4308160000 	 -2.7928290000 
328.45 	 225.0147000 	 2.402025 	 -0.4295000000 	 -2.7928190000 
328.65 	 225.0179000 	 2.402025 	 -0.4280345000 	 -2.7906260000 
328.85 	 225.0226000 	 2.402025 	 -0.4316139000 	 -2.7941320000 
329.05 	 225.0258000 	 2.402025 	 -0.4278088000 	 -2.7911220000 
329.25 	 225.0258000 	 2.402025 	 -0.4298369000 	 -2.7919900000 
329.45 	 225.0258000 	 2.402025 	 -0.4307207000 	 -2.7937030000 
329.65 	 225.0258000 	 2.402025 	 -0.4273129000 	 -2.7902950000 
329.85 	 225.0258000 	 2.401975 	 -0.4314073000 	 -2.7936740000 
330.05 	 225.0226000 	 2.401975 	 -0.4286957000 	 -2.7921140000 
330.25 	 225.0179000 	 2.401950 	 -0.4287561000 	 -2.7910930000 
330.45 	 225.0163000 	 2.401925 	 -0.4314423000 	 -2.7942150000 
330.65 	 225.0147000 	 2.401925 	 -0.4274368000 	 -2.7904290000 
330.85 	 225.0083000 	 2.401925 	 -0.4307079000 	 -2.7927530000 
331.05 	 225.0067000 	 2.401925 	 -0.4299959000 	 -2.7930900000 
331.25 	 225.0036000 	 2.401925 	 -0.4277770000 	 -2.7904060000 
331.45 	 225.0036000 	 2.401925 	 -0.4317284000 	 -2.7941450000 
331.65 	 224.9988000 	 2.401925 	 -0.4279677000 	 -2.7913190000 
331.85 	 224.9988000 	 2.401925 	 -0.4296938000 	 -2.7919130000 
332.05 	 224.9988000 	 2.401925 	 -0.4307111000 	 -2.7937410000 
332.25 	 224.9988000 	 2.401925 	 -0.4273796000 	 -2.7903910000 
332.45 	 224.9956000 	 2.401925 	 -0.4313087000 	 -2.7937000000 
332.65 	 224.9908000 	 2.401925 	 -0.4292679000 	 -2.7925560000 
332.85 	 224.9893000 	 2.401925 	 -0.4282919000 	 -2.7907910000 
333.05 	 224.9877000 	 2.401925 	 -0.4315821000 	 -2.7942210000 
333.25 	 224.9829000 	 2.401925 	 -0.4275036000 	 -2.7906700000 
333.45 	 224.9829000 	 2.401925 	 -0.4302374000 	 -2.7926160000 
333.65 	 224.9813000 	 2.401925 	 -0.4301580000 	 -2.7933090000 
333.85 	 224.9797000 	 2.401925 	 -0.4276498000 	 -2.7903720000 
334.05 	 224.9797000 	 2.401925 	 -0.4316330000 	 -2.7940750000 
334.25 	 224.9749000 	 2.401925 	 -0.4278819000 	 -2.7912970000 
334.45 	 224.9718000 	 2.401925 	 -0.4296938000 	 -2.7919200000 
334.65 	 224.9718000 	 2.401925 	 -0.4306666000 	 -2.7937790000 
334.85 	 224.9686000 	 2.401925 	 -0.4273129000 	 -2.7903300000 
335.05 	 224.9670000 	 2.401950 	 -0.4314327000 	 -2.7936430000 
335.25 	 224.9638000 	 2.401975 	 -0.4287752000 	 -2.7921330000 
335.45 	 224.9591000 	 2.402025 	 -0.4286035000 	 -2.7910330000 
335.65 	 224.9511000 	 2.402050 	 -0.4314931000 	 -2.7942440000 
335.85 	 224.9447000 	 2.402100 	 -0.4271539000 	 -2.7904100000 
336.05 	 224.9384000 	 2.402150 	 -0.4310926000 	 -2.7932010000 
336.25 	 224.9320000 	 2.402200 	 -0.4293823000 	 -2.7926540000 
336.45 	 224.9289000 	 2.402250 	 -0.4282030000 	 -2.7905910000 
336.65 	 224.9305000 	 2.402325 	 -0.4316648000 	 -2.7942370000 
336.85 	 224.9336000 	 2.402325 	 -0.4276562000 	 -2.7909280000 
337.05 	 224.9400000 	 2.402400 	 -0.4300880000 	 -2.7925840000 
337.25 	 224.9463000 	 2.402450 	 -0.4303932000 	 -2.7934960000 
337.45 	 224.9511000 	 2.402500 	 -0.4275799000 	 -2.7904800000 
337.65 	 224.9591000 	 2.402525 	 -0.4315313000 	 -2.7941130000 
337.85 	 224.9670000 	 2.402575 	 -0.4280917000 	 -2.7915070000 
338.05 	 224.9749000 	 2.402600 	 -0.4296366000 	 -2.7917740000 
338.25 	 224.9829000 	 2.402625 	 -0.4309305000 	 -2.7938590000 
338.45 	 224.9956000 	 2.402600 	 -0.4298592000 	 -2.7905020000 
338.65 	 225.0052000 	 2.402600 	 -0.4334036000 	 -2.7935660000 
338.85 	 225.0147000 	 2.402600 	 -0.4305140000 	 -2.7919900000 
339.05 	 225.0195000 	 2.402600 	 -0.4301421000 	 -2.7911350000 
339.25 	 225.0226000 	 2.402600 	 -0.4326121000 	 -2.7941290000 
339.45 	 225.0258000 	 2.402600 	 -0.4284477000 	 -2.7904770000 
339.65 	 225.0242000 	 2.402600 	 -0.4315885000 	 -2.7928380000 
339.85 	 225.0226000 	 2.402600 	 -0.4312038000 	 -2.7931720000 
340.05 	 225.0179000 	 2.402600 	 -0.4290644000 	 -2.7905940000 
340.25 	 225.0147000 	 2.402600 	 -0.4325358000 	 -2.7941160000 
340.45 	 225.0147000 	 2.402600 	 -0.4287720000 	 -2.7910110000 
340.65 	 225.0115000 	 2.402600 	 -0.4308828000 	 -2.7919450000 
340.85 	 225.0115000 	 2.402600 	 -0.4315217000 	 -2.7937410000 
341.05 	 225.0115000 	 2.402550 	 -0.4282252000 	 -2.7903340000 
341.25 	 225.0115000 	 2.402550 	 -0.4323324000 	 -2.7938240000 
341.45 	 225.0115000 	 2.402550 	 -0.4295699000 	 -2.7918590000 
341.65 	 225.0067000 	 2.402550 	 -0.4296494000 	 -2.7911690000 
341.85 	 225.0036000 	 2.402550 	 -0.4322751000 	 -2.7941730000 
342.05 	 224.9988000 	 2.402550 	 -0.4283079000 	 -2.7907120000 
342.25 	 224.9956000 	 2.402550 	 -0.4316107000 	 -2.7929850000 
342.45 	 224.9956000 	 2.402550 	 -0.4306094000 	 -2.7931310000 
342.65 	 224.9908000 	 2.402550 	 -0.4286639000 	 -2.7906830000 
342.85 	 224.9893000 	 2.402550 	 -0.4324945000 	 -2.7942090000 
343.05 	 224.9877000 	 2.402550 	 -0.4287243000 	 -2.7914360000 
343.25 	 224.9829000 	 2.402550 	 -0.4303360000 	 -2.7919260000 
343.45 	 224.9829000 	 2.402550 	 -0.4314550000 	 -2.7938620000 
343.65 	 224.9797000 	 2.402550 	 -0.4280917000 	 -2.7904100000 
343.85 	 224.9797000 	 2.402550 	 -0.4317792000 	 -2.7934420000 
344.05 	 224.9765000 	 2.402550 	 -0.4299927000 	 -2.7925300000 
344.25 	 224.9781000 	 2.402550 	 -0.4289309000 	 -2.7908800000 
344.45 	 224.9797000 	 2.402550 	 -0.4322306000 	 -2.7943710000 
344.65 	 224.9749000 	 2.402550 	 -0.4282475000 	 -2.7909760000 
344.85 	 224.9749000 	 2.402550 	 -0.4313056000 	 -2.7928230000 
345.05 	 224.9718000 	 2.402550 	 -0.4307207000 	 -2.7932360000 
345.25 	 224.9670000 	 2.402600 	 -0.4290358000 	 -2.7907150000 
345.45 	 224.9622000 	 2.402625 	 -0.4325994000 	 -2.7942910000 
345.65 	 224.9559000 	 2.402650 	 -0.4292488000 	 -2.7916500000 
345.85 	 224.9559000 	 2.402700 	 -0.4305808000 	 -2.7919670000 
346.05 	 224.9511000 	 2.402725 	 -0.4321448000 	 -2.7941960000 
346.25 	 224.9511000 	 2.402775 	 -0.4285240000 	 -2.7905590000 
346.45 	 224.9479000 	 2.402825 	 -0.4318460000 	 -2.7933600000 
346.65 	 224.9479000 	 2.402850 	 -0.4297924000 	 -2.7925650000 
346.85 	 224.9479000 	 2.402900 	 -0.4289087000 	 -2.7910650000 
347.05 	 224.9479000 	 2.402925 	 -0.4320939000 	 -2.7943740000 
347.25 	 224.9479000 	 2.402975 	 -0.4284986000 	 -2.7911120000 
347.45 	 224.9511000 	 2.403025 	 -0.4304250000 	 -2.7922570000 
347.65 	 224.9559000 	 2.403050 	 -0.4311752000 	 -2.7937060000 
347.85 	 224.9638000 	 2.403100 	 -0.4281139000 	 -2.7905400000 
348.05 	 224.9702000 	 2.403125 	 -0.4320653000 	 -2.7937790000 
348.25 	 224.9781000 	 2.403150 	 -0.4293028000 	 -2.7921610000 
348.45 	 224.9861000 	 2.403175 	 -0.4294904000 	 -2.7912930000 
348.65 	 224.9956000 	 2.403150 	 -0.4338582000 	 -2.7942850000 
348.85 	 225.0036000 	 2.403150 	 -0.4292456000 	 -2.7905340000 
349.05 	 225.0067000 	 2.403150 	 -0.4322561000 	 -2.7930770000 
349.25 	 225.0115000 	 2.403150 	 -0.4309718000 	 -2.7929690000 
349.45 	 225.0179000 	 2.403150 	 -0.4289627000 	 -2.7903300000 
349.65 	 225.0179000 	 2.403150 	 -0.4327488000 	 -2.7939540000 
349.85 	 225.0226000 	 2.403150 	 -0.4293124000 	 -2.7915030000 
350.05 	 225.0226000 	 2.403150 	 -0.4304790000 	 -2.7915480000 
350.25 	 225.0179000 	 2.403150 	 -0.4323324000 	 -2.7941010000 
350.45 	 225.0179000 	 2.403150 	 -0.4285622000 	 -2.7905400000 
350.65 	 225.0147000 	 2.403150 	 -0.4319763000 	 -2.7931090000 
350.85 	 225.0147000 	 2.403150 	 -0.4304123000 	 -2.7925170000 
351.05 	 225.0147000 	 2.403150 	 -0.4295635000 	 -2.7908290000 
351.25 	 225.0147000 	 2.403150 	 -0.4326312000 	 -2.7942150000 
351.45 	 225.0115000 	 2.403150 	 -0.4286194000 	 -2.7906830000 
351.65 	 225.0083000 	 2.403125 	 -0.4316139000 	 -2.7926920000 
351.85 	 225.0036000 	 2.403100 	 -0.4310322000 	 -2.7930830000 
352.05 	 224.9956000 	 2.403100 	 -0.4289214000 	 -2.7904860000 
352.25 	 224.9908000 	 2.403100 	 -0.4325994000 	 -2.7942690000 
352.45 	 224.9877000 	 2.403100 	 -0.4289786000 	 -2.7912430000 
352.65 	 224.9893000 	 2.403100 	 -0.4309400000 	 -2.7919860000 
352.85 	 224.9877000 	 2.403100 	 -0.4318937000 	 -2.7939380000 
353.05 	 224.9877000 	 2.403100 	 -0.4284318000 	 -2.7903590000 
353.25 	 224.9845000 	 2.403100 	 -0.4324182000 	 -2.7936870000 
353.45 	 224.9829000 	 2.403100 	 -0.4297511000 	 -2.7919800000 
353.65 	 224.9797000 	 2.403100 	 -0.4299831000 	 -2.7912330000 
353.85 	 224.9749000 	 2.403100 	 -0.4325040000 	 -2.7942050000 
354.05 	 224.9749000 	 2.403100 	 -0.4283937000 	 -2.7906350000 
354.25 	 224.9749000 	 2.403100 	 -0.4320939000 	 -2.7932040000 
354.45 	 224.9749000 	 2.403150 	 -0.4303773000 	 -2.7926830000 
354.65 	 224.9749000 	 2.403150 	 -0.4292997000 	 -2.7908100000 
354.85 	 224.9749000 	 2.403175 	 -0.4325994000 	 -2.7942880000 
355.05 	 224.9749000 	 2.403200 	 -0.4286416000 	 -2.7910070000 
355.25 	 224.9718000 	 2.403225 	 -0.4316393000 	 -2.7927210000 
355.45 	 224.9718000 	 2.403250 	 -0.4311403000 	 -2.7932610000 
355.65 	 224.9670000 	 2.403275 	 -0.4286957000 	 -2.7903970000 
355.85 	 224.9638000 	 2.403300 	 -0.4327520000 	 -2.7940530000 
356.05 	 224.9638000 	 2.403325 	 -0.4293569000 	 -2.7917580000 
356.25 	 224.9638000 	 2.403350 	 -0.4303837000 	 -2.7916110000 
356.45 	 224.9638000 	 2.403400 	 -0.4323737000 	 -2.7940940000 
356.65 	 224.9638000 	 2.403425 	 -0.4284541000 	 -2.7905110000 
356.85 	 224.9638000 	 2.403450 	 -0.4320971000 	 -2.7932330000 
357.05 	 224.9638000 	 2.403475 	 -0.4307175000 	 -2.7930320000 
357.25 	 224.9638000 	 2.403500 	 -0.4291344000 	 -2.7907850000 
357.45 	 224.9638000 	 2.403550 	 -0.4328378000 	 -2.7942820000 
357.65 	 224.9670000 	 2.403575 	 -0.4291058000 	 -2.7914140000 
357.85 	 224.9670000 	 2.403600 	 -0.4307588000 	 -2.7920150000 
358.05 	 224.9718000 	 2.403625 	 -0.4321989000 	 -2.7939920000 
358.25 	 224.9749000 	 2.403650 	 -0.4289500000 	 -2.7904570000 
358.45 	 224.9829000 	 2.403675 	 -0.4349009000 	 -2.7936810000 
358.65 	 224.9893000 	 2.403675 	 -0.4325326000 	 -2.7922760000 
358.85 	 224.9956000 	 2.403675 	 -0.4305235000 	 -2.7912080000 
359.05 	 224.9988000 	 2.403700 	 -0.4330381000 	 -2.7942780000 
359.25 	 225.0036000 	 2.403725 	 -0.4299927000 	 -2.7907020000 
359.45 	 225.0067000 	 2.403700 	 -0.4327742000 	 -2.7928100000 
359.65 	 225.0115000 	 2.403700 	 -0.4319445000 	 -2.7932800000 
359.85 	 225.0115000 	 2.403700 	 -0.4297670000 	 -2.7904990000 
360.05 	 225.0115000 	 2.403700 	 -0.4336611000 	 -2.7941390000 
360.25 	 225.0115000 	 2.403700 	 -0.4300722000 	 -2.7915790000 
360.45 	 225.0067000 	 2.403700 	 -0.4315027000 	 -2.7917260000 
360.65 	 225.0052000 	 2.403700 	 -0.4330730000 	 -2.7940020000 
360.85 	 224.9988000 	 2.403700 	 -0.4293855000 	 -2.7904060000 
361.05 	 224.9956000 	 2.403700 	 -0.4331652000 	 -2.7933470000 
361.25 	 224.9956000 	 2.403700 	 -0.4313183000 	 -2.7926000000 
361.45 	 224.9877000 	 2.403700 	 -0.4304695000 	 -2.7910330000 
361.65 	 224.9877000 	 2.403700 	 -0.4335340000 	 -2.7943170000 
361.85 	 224.9861000 	 2.403700 	 -0.4296049000 	 -2.7907310000 
362.05 	 224.9877000 	 2.403700 	 -0.4325072000 	 -2.7925710000 
362.25 	 224.9877000 	 2.403700 	 -0.4322942000 	 -2.7933310000 
362.45 	 224.9877000 	 2.403700 	 -0.4297384000 	 -2.7904830000 
362.65 	 224.9893000 	 2.403700 	 -0.4338392000 	 -2.7940430000 
362.85 	 224.9877000 	 2.403700 	 -0.4304091000 	 -2.7916590000 
363.05 	 224.9877000 	 2.403700 	 -0.4312547000 	 -2.7914810000 
363.25 	 224.9829000 	 2.403700 	 -0.4333178000 	 -2.7940240000 
363.45 	 224.9829000 	 2.403700 	 -0.4295222000 	 -2.7904160000 
363.65 	 224.9829000 	 2.403725 	 -0.4378573000 	 -2.7935730000 
363.85 	 224.9797000 	 2.403750 	 -0.4356734000 	 -2.7925080000 
364.05 	 224.9718000 	 2.403750 	 -0.4342556000 	 -2.7907340000 
364.25 	 224.9654000 	 2.403775 	 -0.4376253000 	 -2.7943640000 
364.45 	 224.9591000 	 2.403800 	 -0.4333623000 	 -2.7910420000 
364.65 	 224.9511000 	 2.403850 	 -0.4354700000 	 -2.7923650000 
364.85 	 224.9463000 	 2.403875 	 -0.4359373000 	 -2.7935920000 
365.05 	 224.9400000 	 2.403925 	 -0.4327361000 	 -2.7903530000 
365.25 	 224.9400000 	 2.403975 	 -0.4370149000 	 -2.7940180000 
365.45 	 224.9447000 	 2.404025 	 -0.4337374000 	 -2.7917000000 
365.65 	 224.9479000 	 2.404050 	 -0.4340998000 	 -2.7914080000 
365.85 	 224.9559000 	 2.404100 	 -0.4364173000 	 -2.7941730000 
366.05 	 224.9591000 	 2.404150 	 -0.4320621000 	 -2.7905620000 
366.25 	 224.9654000 	 2.404175 	 -0.4358737000 	 -2.7933690000 
366.45 	 224.9686000 	 2.404200 	 -0.4339091000 	 -2.7925430000 
366.65 	 224.9749000 	 2.404250 	 -0.4305840000 	 -2.7907120000 
366.85 	 224.9829000 	 2.404250 	 -0.4337470000 	 -2.7942120000 
367.05 	 224.9908000 	 2.404275 	 -0.4310290000 	 -2.7908130000 
367.25 	 224.9956000 	 2.404250 	 -0.4345131000 	 -2.7926060000 
367.45 	 224.9988000 	 2.404250 	 -0.4339250000 	 -2.7934870000 
367.65 	 225.0020000 	 2.404250 	 -0.4304028000 	 -2.7905080000 
367.85 	 225.0052000 	 2.404250 	 -0.4341030000 	 -2.7939700000 
368.05 	 225.0099000 	 2.404250 	 -0.4307207000 	 -2.7915920000 
368.25 	 225.0147000 	 2.404250 	 -0.4316012000 	 -2.7914020000 
368.45 	 225.0210000 	 2.404250 	 -0.4337883000 	 -2.7939990000 
368.65 	 225.0258000 	 2.404250 	 -0.4307620000 	 -2.7904420000 
368.85 	 225.0306000 	 2.404250 	 -0.4344305000 	 -2.7932740000 
369.05 	 225.0306000 	 2.404250 	 -0.4329236000 	 -2.7924410000 
369.25 	 225.0306000 	 2.404250 	 -0.4328728000 	 -2.7908870000 
369.45 	 225.0258000 	 2.404250 	 -0.4362710000 	 -2.7942940000 
369.65 	 225.0242000 	 2.404250 	 -0.4321384000 	 -2.7906350000 
369.85 	 225.0226000 	 2.404200 	 -0.4354095000 	 -2.7928350000 
370.05 	 225.0179000 	 2.404200 	 -0.4348215000 	 -2.7931440000 
370.25 	 225.0163000 	 2.404200 	 -0.4325294000 	 -2.7903910000 
370.45 	 225.0115000 	 2.404150 	 -0.4361884000 	 -2.7942690000 
370.65 	 225.0052000 	 2.404150 	 -0.4318873000 	 -2.7910800000 
370.85 	 224.9988000 	 2.404150 	 -0.4343033000 	 -2.7921360000 
371.05 	 224.9956000 	 2.404150 	 -0.4348978000 	 -2.7936970000 
371.25 	 224.9908000 	 2.404150 	 -0.4317220000 	 -2.7903050000 
371.45 	 224.9877000 	 2.404150 	 -0.4359436000 	 -2.7939670000 
371.65 	 224.9829000 	 2.404150 	 -0.4326852000 	 -2.7917830000 
371.85 	 224.9781000 	 2.404150 	 -0.4332415000 	 -2.7915260000 
372.05 	 224.9702000 	 2.404150 	 -0.4409758000 	 -2.7943260000 
372.25 	 224.9670000 	 2.404150 	 -0.4367510000 	 -2.7903720000 
372.45 	 224.9559000 	 2.404150 	 -0.4404418000 	 -2.7934650000 
372.65 	 224.9447000 	 2.404150 	 -0.4389509000 	 -2.7925430000 
372.85 	 224.9368000 	 2.404225 	 -0.4376539000 	 -2.7908930000 
373.05 	 224.9257000 	 2.404275 	 -0.4413859000 	 -2.7944790000 
373.25 	 224.9193000 	 2.404350 	 -0.4371897000 	 -2.7907400000 
373.45 	 224.9130000 	 2.404375 	 -0.4398155000 	 -2.7927750000 
373.65 	 224.9098000 	 2.404425 	 -0.4399109000 	 -2.7933950000 
373.85 	 224.9082000 	 2.404450 	 -0.4369958000 	 -2.7902980000 
374.05 	 224.9082000 	 2.404500 	 -0.4412015000 	 -2.7940880000 
374.25 	 224.9082000 	 2.404525 	 -0.4378382000 	 -2.7915320000 
374.45 	 224.9082000 	 2.404575 	 -0.4389191000 	 -2.7917890000 
374.65 	 224.9082000 	 2.404625 	 -0.4406516000 	 -2.7940080000 
374.85 	 224.9130000 	 2.404650 	 -0.4368750000 	 -2.7903180000 
375.05 	 224.9161000 	 2.404700 	 -0.4409122000 	 -2.7938750000 
375.25 	 224.9225000 	 2.404725 	 -0.4385948000 	 -2.7921260000 
375.45 	 224.9257000 	 2.404775 	 -0.4383341000 	 -2.7914520000 
375.65 	 224.9368000 	 2.404800 	 -0.4411252000 	 -2.7942850000 
375.85 	 224.9416000 	 2.404850 	 -0.4369863000 	 -2.7904640000 
376.05 	 224.9479000 	 2.404900 	 -0.4403496000 	 -2.7932640000 
376.25 	 224.9559000 	 2.404925 	 -0.4393323000 	 -2.7928290000 
376.45 	 224.9591000 	 2.404975 	 -0.4374186000 	 -2.7906420000 
376.65 	 224.9638000 	 2.405000 	 -0.4412905000 	 -2.7944020000 
376.85 	 224.9670000 	 2.405025 	 -0.4373455000 	 -2.7911160000 
377.05 	 224.9670000 	 2.405050 	 -0.4392592000 	 -2.7919740000 
377.25 	 224.9670000 	 2.405100 	 -0.4403591000 	 -2.7938080000 
377.45 	 224.9718000 	 2.405125 	 -0.4370181000 	 -2.7903340000 
377.65 	 224.9749000 	 2.405150 	 -0.4410458000 	 -2.7940340000 
377.85 	 224.9749000 	 2.405150 	 -0.4382292000 	 -2.7917930000 
378.05 	 224.9797000 	 2.405175 	 -0.4386806000 	 -2.7917000000 
378.25 	 224.9829000 	 2.405175 	 -0.4409377000 	 -2.7942210000 
378.45 	 224.9877000 	 2.405175 	 -0.4369577000 	 -2.7903460000 
378.65 	 224.9908000 	 2.405200 	 -0.4406802000 	 -2.7933280000 
378.85 	 224.9908000 	 2.405225 	 -0.4392052000 	 -2.7927270000 
379.05 	 224.9908000 	 2.405250 	 -0.4374949000 	 -2.7906930000 
379.25 	 224.9908000 	 2.405225 	 -0.4399586000 	 -2.7944560000 
379.45 	 224.9877000 	 2.405225 	 -0.4356225000 	 -2.7912400000 
379.65 	 224.9829000 	 2.405225 	 -0.4368591000 	 -2.7920850000 
379.85 	 224.9813000 	 2.405225 	 -0.4377333000 	 -2.7936390000 
380.05 	 224.9797000 	 2.405225 	 -0.4343065000 	 -2.7904060000 
380.25 	 224.9749000 	 2.405250 	 -0.4378764000 	 -2.7938370000 
380.45 	 224.9718000 	 2.405250 	 -0.4330190000 	 -2.7921840000 
380.65 	 224.9670000 	 2.405275 	 -0.4331207000 	 -2.7911250000 
380.85 	 224.9670000 	 2.405325 	 -0.4359436000 	 -2.7942590000 
381.05 	 224.9638000 	 2.405350 	 -0.4321257000 	 -2.7905530000 
381.25 	 224.9638000 	 2.405375 	 -0.4367510000 	 -2.7930740000 
381.45 	 224.9654000 	 2.405400 	 -0.4367288000 	 -2.7931090000 
381.65 	 224.9638000 	 2.405425 	 -0.4348437000 	 -2.7906070000 
381.85 	 224.9638000 	 2.405475 	 -0.4397265000 	 -2.7942880000 
382.05 	 224.9591000 	 2.405500 	 -0.4357211000 	 -2.7912650000 
382.25 	 224.9606000 	 2.405525 	 -0.4354636000 	 -2.7919770000 
382.45 	 224.9622000 	 2.405550 	 -0.4361375000 	 -2.7938840000 
382.65 	 224.9654000 	 2.405575 	 -0.4326852000 	 -2.7903720000 
382.85 	 224.9670000 	 2.405625 	 -0.4367860000 	 -2.7937920000 
383.05 	 224.9718000 	 2.405650 	 -0.4349295000 	 -2.7923230000 
383.25 	 224.9749000 	 2.405675 	 -0.4351171000 	 -2.7909250000 
383.45 	 224.9797000 	 2.405700 	 -0.4389954000 	 -2.7942910000 
383.65 	 224.9829000 	 2.405675 	 -0.4324881000 	 -2.7906580000 
383.85 	 224.9877000 	 2.405675 	 -0.4360898000 	 -2.7928920000 
384.05 	 224.9956000 	 2.405725 	 -0.4379813000 	 -2.7931750000 
384.25 	 224.9988000 	 2.405750 	 -0.4357751000 	 -2.7904830000 
384.45 	 225.0036000 	 2.405725 	 -0.4386107000 	 -2.7942310000 
384.65 	 225.0115000 	 2.405725 	 -0.4380258000 	 -2.7912460000 
384.85 	 225.0147000 	 2.405725 	 -0.4397106000 	 -2.7922530000 
385.05 	 225.0147000 	 2.405725 	 -0.4408423000 	 -2.7937190000 
385.25 	 225.0147000 	 2.405725 	 -0.4372851000 	 -2.7902060000 
385.45 	 225.0115000 	 2.405725 	 -0.4413764000 	 -2.7935440000 
385.65 	 225.0115000 	 2.405725 	 -0.4391543000 	 -2.7922570000 
385.85 	 225.0115000 	 2.405725 	 -0.4382960000 	 -2.7907500000 
386.05 	 225.0147000 	 2.405725 	 -0.4417706000 	 -2.7942940000 
386.25 	 225.0147000 	 2.405725 	 -0.4377302000 	 -2.7907560000 
386.45 	 225.0147000 	 2.405725 	 -0.4403305000 	 -2.7925900000 
386.65 	 225.0147000 	 2.405725 	 -0.4403718000 	 -2.7930960000 
386.85 	 225.0115000 	 2.405725 	 -0.4377206000 	 -2.7904450000 
387.05 	 225.0067000 	 2.405675 	 -0.4418691000 	 -2.7941390000 
387.25 	 225.0036000 	 2.405675 	 -0.4383055000 	 -2.7914170000 
387.45 	 224.9956000 	 2.405675 	 -0.4394849000 	 -2.7917990000 
387.65 	 224.9956000 	 2.405675 	 -0.4413541000 	 -2.7941290000 
387.85 	 224.9908000 	 2.405675 	 -0.4373169000 	 -2.7903620000 
388.05 	 224.9908000 	 2.405675 	 -0.4415035000 	 -2.7935310000 
388.25 	 224.9908000 	 2.405675 	 -0.4391797000 	 -2.7922280000 
388.45 	 224.9908000 	 2.405675 	 -0.4387315000 	 -2.7909920000 
388.65 	 224.9877000 	 2.405675 	 -0.4419994000 	 -2.7942660000 
388.85 	 224.9829000 	 2.405675 	 -0.4376602000 	 -2.7906610000 
389.05 	 224.9797000 	 2.405675 	 -0.4405689000 	 -2.7927970000 
389.25 	 224.9734000 	 2.405675 	 -0.4405499000 	 -2.7932290000 
389.45 	 224.9718000 	 2.405675 	 -0.4377206000 	 -2.7904320000 
389.65 	 224.9638000 	 2.405675 	 -0.4419931000 	 -2.7942340000 
389.85 	 224.9638000 	 2.405675 	 -0.4381657000 	 -2.7911790000 
390.05 	 224.9591000 	 2.405700 	 -0.4397520000 	 -2.7916910000 
390.25 	 224.9591000 	 2.405750 	 -0.4415449000 	 -2.7940810000 
390.45 	 224.9591000 	 2.405775 	 -0.4374822000 	 -2.7902600000 
390.65 	 224.9591000 	 2.405825 	 -0.4415003000 	 -2.7936740000 
390.85 	 224.9591000 	 2.405850 	 -0.4393705000 	 -2.7922250000 
391.05 	 224.9591000 	 2.405875 	 -0.4386679000 	 -2.7910230000 
391.25 	 224.9559000 	 2.405900 	 -0.4418659000 	 -2.7943010000 
391.45 	 224.9559000 	 2.405950 	 -0.4376793000 	 -2.7905430000 
391.65 	 224.9479000 	 2.405975 	 -0.4407088000 	 -2.7928230000 
391.85 	 224.9479000 	 2.406025 	 -0.4404068000 	 -2.7931790000 
392.05 	 224.9447000 	 2.406050 	 -0.4377715000 	 -2.7903620000 
392.25 	 224.9479000 	 2.406100 	 -0.4421107000 	 -2.7942280000 
392.45 	 224.9511000 	 2.406150 	 -0.4384232000 	 -2.7916020000 
392.65 	 224.9559000 	 2.406200 	 -0.4393482000 	 -2.7916620000 
392.85 	 224.9638000 	 2.406225 	 -0.4413064000 	 -2.7939610000 
393.05 	 224.9718000 	 2.406250 	 -0.4375172000 	 -2.7902380000 
393.25 	 224.9797000 	 2.406275 	 -0.4413573000 	 -2.7936460000 
393.45 	 224.9877000 	 2.406300 	 -0.4396152000 	 -2.7925680000 
393.65 	 224.9956000 	 2.406275 	 -0.4331207000 	 -2.7908610000 
393.85 	 225.0067000 	 2.406275 	 -0.4363123000 	 -2.7942120000 
394.05 	 225.0163000 	 2.406275 	 -0.4324404000 	 -2.7912590000 
394.25 	 225.0258000 	 2.406275 	 -0.4349168000 	 -2.7923810000 
394.45 	 225.0338000 	 2.406275 	 -0.4350090000 	 -2.7934230000 
394.65 	 225.0401000 	 2.406275 	 -0.4321321000 	 -2.7904450000 
394.85 	 225.0449000 	 2.406275 	 -0.4361375000 	 -2.7939380000 
395.05 	 225.0433000 	 2.406275 	 -0.4327647000 	 -2.7919700000 
395.25 	 225.0417000 	 2.406250 	 -0.4334863000 	 -2.7913830000 
395.45 	 225.0385000 	 2.406200 	 -0.4357052000 	 -2.7942630000 
395.65 	 225.0338000 	 2.406175 	 -0.4318174000 	 -2.7907500000 
395.85 	 225.0338000 	 2.406150 	 -0.4347610000 	 -2.7926220000 
396.05 	 225.0306000 	 2.406125 	 -0.4341570000 	 -2.7931660000 
396.25 	 225.0258000 	 2.406100 	 -0.4321130000 	 -2.7904770000 
396.45 	 225.0258000 	 2.406075 	 -0.4360008000 	 -2.7941450000 
396.65 	 225.0226000 	 2.406050 	 -0.4321480000 	 -2.7913410000 
396.85 	 225.0226000 	 2.406025 	 -0.4341189000 	 -2.7920910000 
397.05 	 225.0147000 	 2.406025 	 -0.4352347000 	 -2.7939030000 
397.25 	 225.0115000 	 2.406025 	 -0.4315821000 	 -2.7904960000 
397.45 	 225.0083000 	 2.406000 	 -0.4355240000 	 -2.7935660000 
397.65 	 225.0052000 	 2.405975 	 -0.4332797000 	 -2.7924950000 
397.85 	 225.0052000 	 2.405975 	 -0.4328314000 	 -2.7909530000 
398.05 	 225.0036000 	 2.405975 	 -0.4357942000 	 -2.7942470000 
398.25 	 225.0036000 	 2.405975 	 -0.4316171000 	 -2.7907250000 
398.45 	 225.0052000 	 2.405975 	 -0.4346848000 	 -2.7927140000 
398.65 	 225.0067000 	 2.405975 	 -0.4344400000 	 -2.7934070000 
398.85 	 225.0115000 	 2.405975 	 -0.4319128000 	 -2.7905020000 
399.05 	 225.0067000 	 2.405975 	 -0.4358959000 	 -2.7942400000 
399.25 	 225.0067000 	 2.405975 	 -0.4323387000 	 -2.7913730000 
399.45 	 225.0036000 	 2.405975 	 -0.4337597000 	 -2.7918850000 
399.65 	 224.9972000 	 2.405975 	 -0.4351997000 	 -2.7940340000 
399.85 	 224.9940000 	 2.405975 	 -0.4314772000 	 -2.7904480000 
400.05 	 224.9877000 	 2.405975 	 -0.4354540000 	 -2.7934770000 
400.25 	 224.9861000 	 2.405975 	 -0.4335022000 	 -2.7927330000 
400.45 	 224.9813000 	 2.405975 	 -0.4325803000 	 -2.7910140000 
400.65 	 224.9765000 	 2.405975 	 -0.4357147000 	 -2.7944120000 
400.85 	 224.9749000 	 2.405975 	 -0.4317220000 	 -2.7909410000 
401.05 	 224.9718000 	 2.405975 	 -0.4343859000 	 -2.7925870000 
401.25 	 224.9718000 	 2.405975 	 -0.4346180000 	 -2.7935380000 
401.45 	 224.9670000 	 2.405975 	 -0.4317856000 	 -2.7904060000 
401.65 	 224.9670000 	 2.406000 	 -0.4358387000 	 -2.7939640000 
401.85 	 224.9638000 	 2.406050 	 -0.4325644000 	 -2.7919070000 
402.05 	 224.9622000 	 2.406075 	 -0.4345957000 	 -2.7915920000 
402.25 	 224.9591000 	 2.406100 	 -0.4375935000 	 -2.7940850000 
402.45 	 224.9591000 	 2.406125 	 -0.4334545000 	 -2.7903270000 
402.65 	 224.9591000 	 2.406175 	 -0.4383659000 	 -2.7934330000 
402.85 	 224.9591000 	 2.406200 	 -0.4365730000 	 -2.7926030000 
403.05 	 224.9638000 	 2.406225 	 -0.4355017000 	 -2.7908070000 
403.25 	 224.9638000 	 2.406250 	 -0.4396470000 	 -2.7943990000 
403.45 	 224.9638000 	 2.406275 	 -0.4355176000 	 -2.7909340000 
403.65 	 224.9670000 	 2.406325 	 -0.4380067000 	 -2.7924920000 
403.85 	 224.9638000 	 2.406350 	 -0.4359245000 	 -2.7936490000 
404.05 	 224.9638000 	 2.406375 	 -0.4331843000 	 -2.7901870000 
404.25 	 224.9638000 	 2.406400 	 -0.4370753000 	 -2.7938940000 
404.45 	 224.9638000 	 2.406425 	 -0.4333147000 	 -2.7919990000 
404.65 	 224.9638000 	 2.406475 	 -0.4330794000 	 -2.7909440000 
404.85 	 224.9638000 	 2.406500 	 -0.4358927000 	 -2.7942280000 
405.05 	 224.9670000 	 2.406525 	 -0.4318746000 	 -2.7906860000 
405.25 	 224.9702000 	 2.406550 	 -0.4347102000 	 -2.7925490000 
405.45 	 224.9749000 	 2.406575 	 -0.4344813000 	 -2.7932870000 
405.65 	 224.9829000 	 2.406600 	 -0.4321480000 	 -2.7903810000 
405.85 	 224.9877000 	 2.406600 	 -0.4366875000 	 -2.7940880000 
406.05 	 224.9940000 	 2.406625 	 -0.4332097000 	 -2.7914970000 
406.25 	 224.9988000 	 2.406625 	 -0.4374345000 	 -2.7919040000 
406.45 	 225.0036000 	 2.406625 	 -0.4374663000 	 -2.7937790000 
406.65 	 225.0052000 	 2.406625 	 -0.4338678000 	 -2.7902790000 
406.85 	 225.0067000 	 2.406625 	 -0.4379336000 	 -2.7936780000 
407.05 	 225.0099000 	 2.406625 	 -0.4351552000 	 -2.7921230000 
407.25 	 225.0099000 	 2.406625 	 -0.4350440000 	 -2.7913120000 
407.45 	 225.0067000 	 2.406625 	 -0.4376062000 	 -2.7942660000 
407.65 	 225.0067000 	 2.406625 	 -0.4335944000 	 -2.7905270000 
407.85 	 225.0067000 	 2.406625 	 -0.4369227000 	 -2.7930640000 
408.05 	 225.0036000 	 2.406625 	 -0.4358355000 	 -2.7931090000 
408.25 	 225.0036000 	 2.406625 	 -0.4338773000 	 -2.7906540000 
408.45 	 225.0036000 	 2.406625 	 -0.4378828000 	 -2.7943450000 
408.65 	 225.0067000 	 2.406625 	 -0.4347452000 	 -2.7914750000 
408.85 	 225.0067000 	 2.406625 	 -0.4363855000 	 -2.7919070000 
409.05 	 225.0067000 	 2.406625 	 -0.4374568000 	 -2.7941930000 
409.25 	 225.0067000 	 2.406625 	 -0.4336866000 	 -2.7904990000 
409.45 	 225.0067000 	 2.406625 	 -0.4373010000 	 -2.7935760000 
409.65 	 225.0067000 	 2.406625 	 -0.4351997000 	 -2.7924470000 
409.85 	 225.0036000 	 2.406625 	 -0.4344877000 	 -2.7910200000 
410.05 	 224.9956000 	 2.406625 	 -0.4373582000 	 -2.7943200000 
410.25 	 224.9908000 	 2.406625 	 -0.4332765000 	 -2.7907370000 
410.45 	 224.9877000 	 2.406625 	 -0.4364204000 	 -2.7930200000 
410.65 	 224.9797000 	 2.406625 	 -0.4358959000 	 -2.7933630000 
410.85 	 224.9829000 	 2.406625 	 -0.4333369000 	 -2.7904030000 
411.05 	 224.9797000 	 2.406625 	 -0.4372565000 	 -2.7941390000 
411.25 	 224.9797000 	 2.406625 	 -0.4339250000 	 -2.7917930000 
411.45 	 224.9797000 	 2.406650 	 -0.4345131000 	 -2.7917740000 
411.65 	 224.9797000 	 2.406675 	 -0.4360708000 	 -2.7939990000 
411.85 	 224.9749000 	 2.406675 	 -0.4323959000 	 -2.7904990000 
412.05 	 224.9718000 	 2.406700 	 -0.4360676000 	 -2.7934580000 
412.25 	 224.9670000 	 2.406725 	 -0.4340394000 	 -2.7926800000 
412.45 	 224.9638000 	 2.406750 	 -0.4330412000 	 -2.7906040000 
412.65 	 224.9591000 	 2.406775 	 -0.4366652000 	 -2.7943100000 
412.85 	 224.9559000 	 2.406800 	 -0.4329745000 	 -2.7911730000 
413.05 	 224.9511000 	 2.406850 	 -0.4351393000 	 -2.7923110000 
413.25 	 224.9511000 	 2.406900 	 -0.4355749000 	 -2.7936330000 
413.45 	 224.9479000 	 2.406925 	 -0.4324722000 	 -2.7903110000 
413.65 	 224.9511000 	 2.406975 	 -0.4363982000 	 -2.7937190000 
413.85 	 224.9511000 	 2.407025 	 -0.4339091000 	 -2.7919960000 
414.05 	 224.9559000 	 2.407050 	 -0.4338582000 	 -2.7912110000 
414.25 	 224.9638000 	 2.407100 	 -0.4367288000 	 -2.7942750000 
414.45 	 224.9718000 	 2.407125 	 -0.4325899000 	 -2.7906320000 
414.65 	 224.9845000 	 2.407150 	 -0.4360135000 	 -2.7930130000 
414.85 	 224.9972000 	 2.407125 	 -0.4348215000 	 -2.7931210000 
415.05 	 225.0083000 	 2.407125 	 -0.4330603000 	 -2.7904380000 
415.25 	 225.0179000 	 2.407125 	 -0.4374281000 	 -2.7941960000 
415.45 	 225.0242000 	 2.407125 	 -0.4338964000 	 -2.7917420000 
415.65 	 225.0290000 	 2.407125 	 -0.4346720000 	 -2.7915950000 
415.85 	 225.0338000 	 2.407125 	 -0.4369100000 	 -2.7942440000 
416.05 	 225.0338000 	 2.407125 	 -0.4330762000 	 -2.7905050000 
416.25 	 225.0385000 	 2.407125 	 -0.4366493000 	 -2.7931280000 
416.45 	 225.0338000 	 2.407125 	 -0.4352315000 	 -2.7928100000 
416.65 	 225.0338000 	 2.407075 	 -0.4337438000 	 -2.7908100000 
416.85 	 225.0306000 	 2.407050 	 -0.4375362000 	 -2.7943130000 
417.05 	 225.0258000 	 2.407025 	 -0.4334418000 	 -2.7909340000 
417.25 	 225.0179000 	 2.407000 	 -0.4361947000 	 -2.7926830000 
417.45 	 225.0163000 	 2.406975 	 -0.4361311000 	 -2.7934580000 
417.65 	 225.0147000 	 2.406975 	 -0.4334545000 	 -2.7904920000 
417.85 	 225.0115000 	 2.406975 	 -0.4374504000 	 -2.7941010000 
418.05 	 225.0036000 	 2.406975 	 -0.4339854000 	 -2.7917770000 
418.25 	 224.9988000 	 2.406975 	 -0.4351839000 	 -2.7921800000 
418.45 	 224.9956000 	 2.406975 	 -0.4370912000 	 -2.7947300000 
418.65 	 224.9908000 	 2.406975 	 -0.4334323000 	 -2.7909560000 
418.85 	 224.9893000 	 2.406975 	 -0.4373709000 	 -2.7940530000 
419.05 	 224.9908000 	 2.406975 	 -0.4358164000 	 -2.7932140000 
419.25 	 224.9908000 	 2.406975 	 -0.4343001000 	 -2.7911350000 
419.45 	 224.9908000 	 2.406975 	 -0.4381212000 	 -2.7949020000 
419.65 	 224.9940000 	 2.406975 	 -0.4343796000 	 -2.7917580000 
419.85 	 224.9908000 	 2.406975 	 -0.4368019000 	 -2.7930800000 
420.05 	 224.9893000 	 2.406975 	 -0.4372724000 	 -2.7941930000 
420.25 	 224.9877000 	 2.406975 	 -0.4344495000 	 -2.7910200000 
420.45 	 224.9829000 	 2.406975 	 -0.4385726000 	 -2.7947110000 
420.65 	 224.9765000 	 2.406975 	 -0.4354064000 	 -2.7922570000 
420.85 	 224.9749000 	 2.406975 	 -0.4360008000 	 -2.7920410000 
421.05 	 224.9718000 	 2.406975 	 -0.4384486000 	 -2.7949170000 
421.25 	 224.9718000 	 2.406975 	 -0.4344082000 	 -2.7911880000 
421.45 	 224.9670000 	 2.406975 	 -0.4380385000 	 -2.7936360000 
421.65 	 224.9670000 	 2.406975 	 -0.4372978000 	 -2.7936840000 
421.85 	 224.9638000 	 2.407025 	 -0.4355971000 	 -2.7911220000 
422.05 	 224.9591000 	 2.407050 	 -0.4393641000 	 -2.7948120000 
422.25 	 224.9591000 	 2.407075 	 -0.4355494000 	 -2.7916110000 
422.45 	 224.9591000 	 2.407100 	 -0.4376856000 	 -2.7927560000 
422.65 	 224.9559000 	 2.407150 	 -0.4382896000 	 -2.7942180000 
422.85 	 224.9511000 	 2.407200 	 -0.4349645000 	 -2.7908100000 
423.05 	 224.9511000 	 2.407225 	 -0.4388714000 	 -2.7946310000 
423.25 	 224.9479000 	 2.407275 	 -0.4358959000 	 -2.7924630000 
423.45 	 224.9447000 	 2.407300 	 -0.4357274000 	 -2.7916750000 
423.65 	 224.9447000 	 2.407350 	 -0.4381720000 	 -2.7947870000 
423.85 	 224.9447000 	 2.407400 	 -0.4332288000 	 -2.7914430000 
424.05 	 224.9447000 	 2.407450 	 -0.4359436000 	 -2.7932550000 
424.25 	 224.9479000 	 2.407525 	 -0.4355876000 	 -2.7938490000 
424.45 	 224.9511000 	 2.407550 	 -0.4332606000 	 -2.7909560000 
424.65 	 224.9559000 	 2.407600 	 -0.4371929000 	 -2.7946880000 
424.85 	 224.9670000 	 2.407625 	 -0.4338964000 	 -2.7922120000 
425.05 	 224.9781000 	 2.407650 	 -0.4348151000 	 -2.7922120000 
425.25 	 224.9877000 	 2.407675 	 -0.4366716000 	 -2.7947200000 
425.45 	 224.9972000 	 2.407700 	 -0.4326948000 	 -2.7911030000 
425.65 	 225.0067000 	 2.407675 	 -0.4415671000 	 -2.7940650000 
425.85 	 225.0163000 	 2.407675 	 -0.4401557000 	 -2.7934360000 
426.05 	 225.0242000 	 2.407675 	 -0.4382515000 	 -2.7911570000 
426.25 	 225.0306000 	 2.407675 	 -0.4421012000 	 -2.7949270000 
426.45 	 225.0306000 	 2.407675 	 -0.4384232000 	 -2.7914750000 
426.65 	 225.0306000 	 2.407675 	 -0.4404386000 	 -2.7930740000 
426.85 	 225.0306000 	 2.407675 	 -0.4412142000 	 -2.7943520000 
427.05 	 225.0306000 	 2.407675 	 -0.4380099000 	 -2.7909090000 
427.25 	 225.0338000 	 2.407625 	 -0.4422315000 	 -2.7946540000 
427.45 	 225.0338000 	 2.407600 	 -0.4388396000 	 -2.7920980000 
427.65 	 225.0385000 	 2.407575 	 -0.4394118000 	 -2.7919580000 
427.85 	 225.0417000 	 2.407550 	 -0.4420312000 	 -2.7948060000 
428.05 	 225.0417000 	 2.407525 	 -0.4379877000 	 -2.7910900000 
428.25 	 225.0417000 	 2.407475 	 -0.4413255000 	 -2.7937190000 
428.45 	 225.0401000 	 2.407450 	 -0.4404831000 	 -2.7936680000 
428.65 	 225.0385000 	 2.407425 	 -0.4383341000 	 -2.7911060000 
428.85 	 225.0385000 	 2.407400 	 -0.4421838000 	 -2.7949620000 
429.05 	 225.0338000 	 2.407350 	 -0.4384963000 	 -2.7916590000 
429.25 	 225.0306000 	 2.407325 	 -0.4403464000 	 -2.7929340000 
429.45 	 225.0306000 	 2.407300 	 -0.4412651000 	 -2.7941700000 
429.65 	 225.0258000 	 2.407275 	 -0.4381307000 	 -2.7908680000 
429.85 	 225.0226000 	 2.407275 	 -0.4423714000 	 -2.7947170000 
430.05 	 225.0179000 	 2.407250 	 -0.4391511000 	 -2.7923710000 
430.25 	 225.0179000 	 2.407225 	 -0.4394722000 	 -2.7921360000 
430.45 	 225.0179000 	 2.407225 	 -0.4418818000 	 -2.7948000000 
430.65 	 225.0179000 	 2.407225 	 -0.4378351000 	 -2.7910260000 
430.85 	 225.0179000 	 2.407225 	 -0.4416815000 	 -2.7941450000 
431.05 	 225.0147000 	 2.407200 	 -0.4398727000 	 -2.7932170000 
431.25 	 225.0115000 	 2.407175 	 -0.4387633000 	 -2.7915160000 
431.45 	 225.0004000 	 2.407175 	 -0.4421107000 	 -2.7949550000 
431.65 	 224.9924000 	 2.407175 	 -0.4381148000 	 -2.7912590000 
431.85 	 224.9829000 	 2.407175 	 -0.4408232000 	 -2.7932710000 
432.05 	 224.9797000 	 2.407175 	 -0.4411729000 	 -2.7942440000 
432.25 	 224.9797000 	 2.407175 	 -0.4379304000 	 -2.7908130000 
432.45 	 224.9749000 	 2.407175 	 -0.4420090000 	 -2.7946820000 
432.65 	 224.9749000 	 2.407175 	 -0.4389381000 	 -2.7923580000 
432.85 	 224.9718000 	 2.407175 	 -0.4395040000 	 -2.7921140000 
433.05 	 224.9670000 	 2.407175 	 -0.4419200000 	 -2.7949490000 
433.25 	 224.9591000 	 2.407200 	 -0.4378414000 	 -2.7910360000 
433.45 	 224.9511000 	 2.407225 	 -0.4413191000 	 -2.7938750000 
433.65 	 224.9447000 	 2.407275 	 -0.4402351000 	 -2.7935820000 
433.85 	 224.9432000 	 2.407300 	 -0.4383405000 	 -2.7911630000 
434.05 	 224.9400000 	 2.407375 	 -0.4421425000 	 -2.7950350000 
434.25 	 224.9447000 	 2.407400 	 -0.4381911000 	 -2.7917670000 
434.45 	 224.9479000 	 2.407475 	 -0.4402542000 	 -2.7929880000 
434.65 	 224.9495000 	 2.407500 	 -0.4409727000 	 -2.7943710000 
434.85 	 224.9479000 	 2.407550 	 -0.4376062000 	 -2.7908390000 
435.05 	 224.9479000 	 2.407600 	 -0.4418500000 	 -2.7944500000 
435.25 	 224.9479000 	 2.407625 	 -0.4388682000 	 -2.7923840000 
435.45 	 224.9447000 	 2.407675 	 -0.4387251000 	 -2.7919420000 
435.65 	 224.9400000 	 2.407725 	 -0.4416307000 	 -2.7949020000 
435.85 	 224.9368000 	 2.407775 	 -0.4374123000 	 -2.7911410000 
436.05 	 224.9320000 	 2.407825 	 -0.4409345000 	 -2.7940080000 
436.25 	 224.9289000 	 2.407875 	 -0.4398696000 	 -2.7936240000 
436.45 	 224.9289000 	 2.407950 	 -0.4377524000 	 -2.7911880000 
436.65 	 224.9289000 	 2.407975 	 -0.4417769000 	 -2.7948440000 
436.85 	 224.9336000 	 2.408025 	 -0.4376411000 	 -2.7917800000 
437.05 	 224.9368000 	 2.408075 	 -0.4400253000 	 -2.7930830000 
437.25 	 224.9447000 	 2.408150 	 -0.4404831000 	 -2.7942880000 
437.45 	 224.9511000 	 2.408175 	 -0.4370308000 	 -2.7908130000 
437.65 	 224.9622000 	 2.408225 	 -0.4408614000 	 -2.7946190000 
437.85 	 224.9702000 	 2.408250 	 -0.4376825000 	 -2.7925650000 
438.05 	 224.9781000 	 2.408275 	 -0.4380862000 	 -2.7920310000 
438.25 	 224.9861000 	 2.408300 	 -0.4404926000 	 -2.7949490000 
438.45 	 224.9908000 	 2.408300 	 -0.4367956000 	 -2.7911030000 
438.65 	 224.9988000 	 2.408300 	 -0.4402161000 	 -2.7938240000 
438.85 	 225.0052000 	 2.408300 	 -0.4393196000 	 -2.7937350000 
439.05 	 225.0115000 	 2.408300 	 -0.4377874000 	 -2.7912490000 
439.25 	 225.0179000 	 2.408300 	 -0.4417578000 	 -2.7949840000 
439.45 	 225.0226000 	 2.408300 	 -0.4381434000 	 -2.7920630000 
439.65 	 225.0290000 	 2.408300 	 -0.4395962000 	 -2.7924090000 
439.85 	 225.0306000 	 2.408300 	 -0.4413764000 	 -2.7947330000 
440.05 	 225.0322000 	 2.408300 	 -0.4375235000 	 -2.7909790000 
440.25 	 225.0306000 	 2.408300 	 -0.4412810000 	 -2.7941350000 
440.45 	 225.0258000 	 2.408300 	 -0.4394563000 	 -2.7931210000 
440.65 	 225.0258000 	 2.408250 	 -0.4384963000 	 -2.7913730000 
440.85 	 225.0226000 	 2.408250 	 -0.4421012000 	 -2.7949050000 
441.05 	 225.0226000 	 2.408200 	 -0.4378637000 	 -2.7916530000 
441.25 	 225.0179000 	 2.408200 	 -0.4404608000 	 -2.7932710000 
441.45 	 225.0179000 	 2.408200 	 -0.4405117000 	 -2.7940810000 
441.65 	 225.0115000 	 2.408175 	 -0.4378605000 	 -2.7910550000 
441.85 	 225.0115000 	 2.408150 	 -0.4421012000 	 -2.7947680000 
442.05 	 225.0067000 	 2.408150 	 -0.4383914000 	 -2.7921040000 
442.25 	 225.0020000 	 2.408150 	 -0.4398187000 	 -2.7924600000 
442.45 	 224.9988000 	 2.408150 	 -0.4419263000 	 -2.7945330000 
442.65 	 224.9988000 	 2.408150 	 -0.4382261000 	 -2.7911660000 
442.85 	 224.9988000 	 2.408150 	 -0.4422760000 	 -2.7945930000 
443.05 	 224.9988000 	 2.408150 	 -0.4401716000 	 -2.7933190000 
443.25 	 224.9988000 	 2.408150 	 -0.4394245000 	 -2.7918400000 
443.45 	 224.9988000 	 2.408150 	 -0.4429150000 	 -2.7953690000 
443.65 	 224.9988000 	 2.408150 	 -0.4386520000 	 -2.7916370000 
443.85 	 224.9956000 	 2.408150 	 -0.4410172000 	 -2.7933660000 
444.05 	 224.9908000 	 2.408150 	 -0.4414240000 	 -2.7942780000 
444.25 	 224.9877000 	 2.408150 	 -0.4384104000 	 -2.7912930000 
444.45 	 224.9877000 	 2.408150 	 -0.4424699000 	 -2.7948830000 
444.65 	 224.9829000 	 2.408150 	 -0.4394468000 	 -2.7926640000 
444.85 	 224.9829000 	 2.408150 	 -0.4395548000 	 -2.7922600000 
445.05 	 224.9797000 	 2.408150 	 -0.4425494000 	 -2.7952030000 
445.25 	 224.9749000 	 2.408150 	 -0.4382133000 	 -2.7914330000 
445.45 	 224.9718000 	 2.408150 	 -0.4416752000 	 -2.7942150000 
445.65 	 224.9670000 	 2.408150 	 -0.4406897000 	 -2.7938680000 
445.85 	 224.9638000 	 2.408150 	 -0.4387474000 	 -2.7914810000 
446.05 	 224.9638000 	 2.408200 	 -0.4427083000 	 -2.7951590000 
446.25 	 224.9638000 	 2.408225 	 -0.4387411000 	 -2.7920090000 
446.45 	 224.9638000 	 2.408250 	 -0.4404640000 	 -2.7929780000 
446.65 	 224.9670000 	 2.408300 	 -0.4415067000 	 -2.7946060000 
446.85 	 224.9638000 	 2.408325 	 -0.4378287000 	 -2.7912110000 
447.05 	 224.9591000 	 2.408350 	 -0.4417133000 	 -2.7947680000 
447.25 	 224.9511000 	 2.408375 	 -0.4391257000 	 -2.7930200000 
447.45 	 224.9447000 	 2.408425 	 -0.4389159000 	 -2.7921170000 
447.65 	 224.9368000 	 2.408475 	 -0.4419549000 	 -2.7950290000 
447.85 	 224.9289000 	 2.408550 	 -0.4375331000 	 -2.7915760000 
448.05 	 224.9241000 	 2.408575 	 -0.4402351000 	 -2.7939670000 
448.25 	 224.9241000 	 2.408625 	 -0.4395676000 	 -2.7942720000 
448.45 	 224.9273000 	 2.408650 	 -0.4368559000 	 -2.7913410000 
448.65 	 224.9320000 	 2.408675 	 -0.4411634000 	 -2.7951210000 
448.85 	 224.9400000 	 2.408750 	 -0.4377683000 	 -2.7924510000 
449.05 	 224.9447000 	 2.408800 	 -0.4385948000 	 -2.7924060000 
449.25 	 224.9479000 	 2.408850 	 -0.4407406000 	 -2.7951620000 
449.45 	 224.9527000 	 2.408875 	 -0.4368146000 	 -2.7913790000 
449.65 	 224.9559000 	 2.408925 	 -0.4397106000 	 -2.7943480000 
449.85 	 224.9654000 	 2.408950 	 -0.4361407000 	 -2.7936870000 
450.05 	 224.9670000 	 2.409000 	 -0.4348215000 	 -2.7916650000 
450.25 	 224.9749000 	 2.409025 	 -0.4385153000 	 -2.7951970000 
450.45 	 224.9797000 	 2.409050 	 -0.4341539000 	 -2.7917830000 
450.65 	 224.9829000 	 2.409075 	 -0.4369227000 	 -2.7934930000 
450.85 	 224.9877000 	 2.409050 	 -0.4367256000 	 -2.7941830000 
451.05 	 224.9908000 	 2.409050 	 -0.4339536000 	 -2.7912200000 
451.25 	 224.9956000 	 2.409050 	 -0.4376602000 	 -2.7948670000 
451.45 	 224.9956000 	 2.409050 	 -0.4346911000 	 -2.7925900000 
451.65 	 224.9956000 	 2.409050 	 -0.4357338000 	 -2.7926320000 
451.85 	 224.9956000 	 2.409050 	 -0.4374536000 	 -2.7948120000 
452.05 	 224.9908000 	 2.409050 	 -0.4337088000 	 -2.7912270000 
452.25 	 224.9877000 	 2.409050 	 -0.4375617000 	 -2.7943710000 
452.45 	 224.9829000 	 2.409075 	 -0.4360930000 	 -2.7935860000 
452.65 	 224.9797000 	 2.409100 	 -0.4346879000 	 -2.7915320000 
452.85 	 224.9781000 	 2.409125 	 -0.4380353000 	 -2.7950730000 
453.05 	 224.9749000 	 2.409100 	 -0.4351679000 	 -2.7920470000 
453.25 	 224.9718000 	 2.409125 	 -0.4383914000 	 -2.7932520000 
453.45 	 224.9670000 	 2.409150 	 -0.4388873000 	 -2.7946950000 
453.65 	 224.9638000 	 2.409175 	 -0.4356512000 	 -2.7912780000 
453.85 	 224.9638000 	 2.409225 	 -0.4400063000 	 -2.7949430000 
454.05 	 224.9591000 	 2.409250 	 -0.4369672000 	 -2.7927840000 
454.25 	 224.9559000 	 2.409275 	 -0.4374441000 	 -2.7921360000 
454.45 	 224.9559000 	 2.409325 	 -0.4399172000 	 -2.7951210000 
454.65 	 224.9559000 	 2.409350 	 -0.4356893000 	 -2.7914110000 
454.85 	 224.9559000 	 2.409400 	 -0.4392815000 	 -2.7940810000 
455.05 	 224.9591000 	 2.409425 	 -0.4380639000 	 -2.7938080000 
455.25 	 224.9591000 	 2.409475 	 -0.4362138000 	 -2.7915730000 
455.45 	 224.9654000 	 2.409500 	 -0.4401398000 	 -2.7952230000 
455.65 	 224.9702000 	 2.409525 	 -0.4363823000 	 -2.7922790000 
455.85 	 224.9749000 	 2.409550 	 -0.4377588000 	 -2.7929470000 
456.05 	 224.9797000 	 2.409575 	 -0.4390272000 	 -2.7948440000 
456.25 	 224.9829000 	 2.409600 	 -0.4357878000 	 -2.7913060000 
456.45 	 224.9829000 	 2.409625 	 -0.4397678000 	 -2.7947650000 
456.65 	 224.9877000 	 2.409600 	 -0.4380194000 	 -2.7932800000 
456.85 	 224.9877000 	 2.409600 	 -0.4386330000 	 -2.7921070000 
457.05 	 224.9908000 	 2.409600 	 -0.4419518000 	 -2.7952290000 
457.25 	 224.9908000 	 2.409600 	 -0.4378637000 	 -2.7915950000 
457.45 	 224.9908000 	 2.409600 	 -0.4414113000 	 -2.7940210000 
457.65 	 224.9908000 	 2.409600 	 -0.4403242000 	 -2.7938530000 
457.85 	 224.9908000 	 2.409600 	 -0.4387442000 	 -2.7916880000 
458.05 	 224.9908000 	 2.409600 	 -0.4424826000 	 -2.7953850000 
458.25 	 224.9956000 	 2.409600 	 -0.4385662000 	 -2.7920340000 
458.45 	 224.9908000 	 2.409600 	 -0.4408709000 	 -2.7934740000 
458.65 	 224.9924000 	 2.409600 	 -0.4410076000 	 -2.7944560000 
458.85 	 224.9908000 	 2.409600 	 -0.4383278000 	 -2.7914170000 
459.05 	 224.9908000 	 2.409600 	 -0.4423841000 	 -2.7952230000 
459.25 	 224.9877000 	 2.409625 	 -0.4377937000 	 -2.7924190000 
459.45 	 224.9829000 	 2.409625 	 -0.4377365000 	 -2.7928510000 
459.65 	 224.9797000 	 2.409650 	 -0.4398028000 	 -2.7951240000 
459.85 	 224.9781000 	 2.409650 	 -0.4357592000 	 -2.7913730000 
460.05 	 224.9749000 	 2.409650 	 -0.4397360000 	 -2.7942880000 
460.25 	 224.9749000 	 2.409675 	 -0.4396597000 	 -2.7938650000 
460.45 	 224.9718000 	 2.409700 	 -0.4379972000 	 -2.7918240000 
460.65 	 224.9749000 	 2.409725 	 -0.4413668000 	 -2.7954510000 
460.85 	 224.9797000 	 2.409750 	 -0.4369132000 	 -2.7919320000 
461.05 	 224.9797000 	 2.409775 	 -0.4393991000 	 -2.7934680000 
461.25 	 224.9797000 	 2.409775 	 -0.4387093000 	 -2.7946950000 
461.45 	 224.9797000 	 2.409775 	 -0.4357815000 	 -2.7915790000 
461.65 	 224.9797000 	 2.409800 	 -0.4399522000 	 -2.7952230000 
461.85 	 224.9797000 	 2.409825 	 -0.4370054000 	 -2.7929530000 
462.05 	 224.9829000 	 2.409800 	 -0.4376221000 	 -2.7925710000 
462.25 	 224.9829000 	 2.409800 	 -0.4397774000 	 -2.7952960000 
462.45 	 224.9829000 	 2.409825 	 -0.4366907000 	 -2.7915130000 
462.65 	 224.9829000 	 2.409850 	 -0.4403623000 	 -2.7947710000 
462.85 	 224.9829000 	 2.409875 	 -0.4378033000 	 -2.7934770000 
463.05 	 224.9877000 	 2.409850 	 -0.4361153000 	 -2.7922690000 
463.25 	 224.9877000 	 2.409850 	 -0.4393673000 	 -2.7955120000 
463.45 	 224.9877000 	 2.409875 	 -0.4353046000 	 -2.7920090000 
463.65 	 224.9829000 	 2.409900 	 -0.4383055000 	 -2.7941040000 
463.85 	 224.9829000 	 2.409925 	 -0.4380258000 	 -2.7946630000 
464.05 	 224.9813000 	 2.409900 	 -0.4352093000 	 -2.7916530000 
464.25 	 224.9797000 	 2.409925 	 -0.4392465000 	 -2.7953530000 
464.45 	 224.9797000 	 2.409925 	 -0.4360326000 	 -2.7930160000 
464.65 	 224.9797000 	 2.409950 	 -0.4371039000 	 -2.7930360000 
464.85 	 224.9749000 	 2.409975 	 -0.4388587000 	 -2.7952800000 
465.05 	 224.9797000 	 2.409975 	 -0.4350694000 	 -2.7916050000 
465.25 	 224.9797000 	 2.409975 	 -0.4387919000 	 -2.7946380000 
465.45 	 224.9829000 	 2.410000 	 -0.4372183000 	 -2.7940080000 
465.65 	 224.9893000 	 2.410025 	 -0.4357974000 	 -2.7920500000 
465.85 	 224.9908000 	 2.410000 	 -0.4398537000 	 -2.7955790000 
466.05 	 224.9956000 	 2.410000 	 -0.4360040000 	 -2.7923580000 
466.25 	 224.9956000 	 2.410000 	 -0.4388014000 	 -2.7940340000 
466.45 	 224.9956000 	 2.410000 	 -0.4383882000 	 -2.7946630000 
466.65 	 224.9956000 	 2.410000 	 -0.4362265000 	 -2.7918660000 
466.85 	 224.9924000 	 2.410000 	 -0.4401080000 	 -2.7955120000 
467.05 	 224.9908000 	 2.410000 	 -0.4364491000 	 -2.7924890000 
467.25 	 224.9877000 	 2.410000 	 -0.4382515000 	 -2.7932900000 
467.45 	 224.9845000 	 2.410000 	 -0.4392433000 	 -2.7952290000 
467.65 	 224.9829000 	 2.410025 	 -0.4357465000 	 -2.7917160000 
467.85 	 224.9797000 	 2.410050 	 -0.4399300000 	 -2.7952380000 
468.05 	 224.9797000 	 2.410050 	 -0.4372597000 	 -2.7933850000 
468.25 	 224.9797000 	 2.410050 	 -0.4372247000 	 -2.7925590000 
468.45 	 224.9797000 	 2.410050 	 -0.4394563000 	 -2.7955250000 
468.65 	 224.9797000 	 2.410075 	 -0.4359690000 	 -2.7920120000 
468.85 	 224.9797000 	 2.410100 	 -0.4405721000 	 -2.7943130000 
469.05 	 224.9781000 	 2.410100 	 -0.4402892000 	 -2.7944020000 
469.25 	 224.9749000 	 2.410100 	 -0.4378668000 	 -2.7917610000 
469.45 	 224.9749000 	 2.410125 	 -0.4418246000 	 -2.7954320000 
469.65 	 224.9749000 	 2.410150 	 -0.4385026000 	 -2.7928920000 
469.85 	 224.9797000 	 2.410175 	 -0.4395548000 	 -2.7929780000 
470.05 	 224.9813000 	 2.410175 	 -0.4415035000 	 -2.7955180000 
470.25 	 224.9829000 	 2.410200 	 -0.4374981000 	 -2.7916370000 
470.45 	 224.9829000 	 2.410225 	 -0.4402796000 	 -2.7948920000 
470.65 	 224.9877000 	 2.410200 	 -0.4370912000 	 -2.7939890000 
470.85 	 224.9829000 	 2.410200 	 -0.4360104000 	 -2.7922950000 
471.05 	 224.9797000 	 2.410225 	 -0.4392592000 	 -2.7957150000 
471.25 	 224.9813000 	 2.410250 	 -0.4353841000 	 -2.7923870000 
471.45 	 224.9797000 	 2.410275 	 -0.4378700000 	 -2.7938180000 
471.65 	 224.9829000 	 2.410275 	 -0.4383469000 	 -2.7949780000 
471.85 	 224.9877000 	 2.410250 	 -0.4356289000 	 -2.7919960000 
472.05 	 224.9908000 	 2.410275 	 -0.4397329000 	 -2.7954640000 
472.25 	 224.9956000 	 2.410300 	 -0.4365794000 	 -2.7935600000 
472.45 	 224.9956000 	 2.410300 	 -0.4371866000 	 -2.7929120000 
472.65 	 224.9956000 	 2.410300 	 -0.4394595000 	 -2.7957600000 
472.85 	 224.9956000 	 2.410300 	 -0.4354064000 	 -2.7920880000 
473.05 	 224.9956000 	 2.410300 	 -0.4387029000 	 -2.7945360000 
473.25 	 224.9956000 	 2.410300 	 -0.4376856000 	 -2.7944820000 
473.45 	 224.9956000 	 2.410300 	 -0.4359245000 	 -2.7921900000 
473.65 	 224.9908000 	 2.410300 	 -0.4397774000 	 -2.7957920000 
473.85 	 224.9908000 	 2.410300 	 -0.4360104000 	 -2.7929970000 
474.05 	 224.9908000 	 2.410300 	 -0.4376856000 	 -2.7935060000 
474.25 	 224.9908000 	 2.410300 	 -0.4390748000 	 -2.7954450000 
474.45 	 224.9908000 	 2.410300 	 -0.4352601000 	 -2.7919510000 
474.65 	 224.9877000 	 2.410300 	 -0.4389699000 	 -2.7948440000 
474.85 	 224.9877000 	 2.410300 	 -0.4373741000 	 -2.7941160000 
475.05 	 224.9829000 	 2.410300 	 -0.4362170000 	 -2.7923840000 
475.25 	 224.9749000 	 2.410300 	 -0.4395835000 	 -2.7958360000 
475.45 	 224.9718000 	 2.410300 	 -0.4356512000 	 -2.7925170000 
475.65 	 224.9670000 	 2.410325 	 -0.4382674000 	 -2.7938560000 
475.85 	 224.9591000 	 2.410375 	 -0.4386362000 	 -2.7952670000 
476.05 	 224.9591000 	 2.410400 	 -0.4355876000 	 -2.7920150000 
476.25 	 224.9559000 	 2.410425 	 -0.4397043000 	 -2.7955530000 
476.45 	 224.9591000 	 2.410475 	 -0.4368591000 	 -2.7937000000 
476.65 	 224.9591000 	 2.410500 	 -0.4367129000 	 -2.7926250000 
476.85 	 224.9622000 	 2.410550 	 -0.4397170000 	 -2.7958040000 
477.05 	 224.9638000 	 2.410575 	 -0.4355558000 	 -2.7922310000 
477.25 	 224.9670000 	 2.410600 	 -0.4389063000 	 -2.7944950000 
477.45 	 224.9718000 	 2.410625 	 -0.4382547000 	 -2.7949400000 
477.65 	 224.9749000 	 2.410650 	 -0.4360994000 	 -2.7920410000 
477.85 	 224.9829000 	 2.410675 	 -0.4396534000 	 -2.7957570000 
478.05 	 224.9877000 	 2.410675 	 -0.4363314000 	 -2.7929780000 
478.25 	 224.9956000 	 2.410675 	 -0.4382261000 	 -2.7935250000 
478.45 	 224.9988000 	 2.410700 	 -0.4390558000 	 -2.7951460000 
478.65 	 225.0067000 	 2.410700 	 -0.4354827000 	 -2.7920340000 
478.85 	 225.0115000 	 2.410700 	 -0.4397106000 	 -2.7955630000 
479.05 	 225.0147000 	 2.410700 	 -0.4366302000 	 -2.7936330000 
479.25 	 225.0179000 	 2.410700 	 -0.4372120000 	 -2.7932010000 
479.45 	 225.0226000 	 2.410700 	 -0.4394690000 	 -2.7956990000 
479.65 	 225.0258000 	 2.410700 	 -0.4358768000 	 -2.7922440000 
479.85 	 225.0258000 	 2.410700 	 -0.4390907000 	 -2.7948570000 
480.05 	 225.0258000 	 2.410700 	 -0.4381021000 	 -2.7947170000 
480.25 	 225.0258000 	 2.410700 	 -0.4363855000 	 -2.7922890000 
480.45 	 225.0226000 	 2.410650 	 -0.4401334000 	 -2.7959570000 
480.65 	 225.0226000 	 2.410650 	 -0.4365095000 	 -2.7930450000 
480.85 	 225.0195000 	 2.410600 	 -0.4381625000 	 -2.7936840000 
481.05 	 225.0179000 	 2.410600 	 -0.4390685000 	 -2.7954610000 
481.25 	 225.0179000 	 2.410600 	 -0.4358641000 	 -2.7922500000 
481.45 	 225.0179000 	 2.410600 	 -0.4395580000 	 -2.7953270000 
481.65 	 225.0179000 	 2.410575 	 -0.4370276000 	 -2.7937700000 
481.85 	 225.0147000 	 2.410550 	 -0.4369958000 	 -2.7927110000 
482.05 	 225.0115000 	 2.410525 	 -0.4398696000 	 -2.7958270000 
482.25 	 225.0115000 	 2.410550 	 -0.4358387000 	 -2.7923650000 
482.45 	 225.0067000 	 2.410550 	 -0.4395517000 	 -2.7951020000 
482.65 	 225.0036000 	 2.410550 	 -0.4381943000 	 -2.7949460000 
482.85 	 224.9988000 	 2.410550 	 -0.4369736000 	 -2.7928890000 
483.05 	 224.9956000 	 2.410550 	 -0.4404449000 	 -2.7963130000 
483.25 	 224.9956000 	 2.410550 	 -0.4366811000 	 -2.7930320000 
483.45 	 224.9877000 	 2.410550 	 -0.4394245000 	 -2.7949870000 
483.65 	 224.9877000 	 2.410550 	 -0.4389604000 	 -2.7952610000 
483.85 	 224.9877000 	 2.410550 	 -0.4368432000 	 -2.7927370000 
484.05 	 224.9877000 	 2.410550 	 -0.4404322000 	 -2.7962810000 
484.25 	 224.9877000 	 2.410550 	 -0.4369386000 	 -2.7937570000 
484.45 	 224.9877000 	 2.410550 	 -0.4384454000 	 -2.7941510000 
484.65 	 224.9877000 	 2.410550 	 -0.4396947000 	 -2.7960750000 
484.85 	 224.9845000 	 2.410550 	 -0.4361502000 	 -2.7924790000 
485.05 	 224.9829000 	 2.410550 	 -0.4397360000 	 -2.7956930000 
485.25 	 224.9797000 	 2.410550 	 -0.4377079000 	 -2.7945740000 
485.45 	 224.9749000 	 2.410550 	 -0.4371325000 	 -2.7932070000 
485.65 	 224.9718000 	 2.410550 	 -0.4401906000 	 -2.7962400000 
485.85 	 224.9718000 	 2.410550 	 -0.4363473000 	 -2.7930360000 
486.05 	 224.9670000 	 2.410575 	 -0.4391670000 	 -2.7948790000 
486.25 	 224.9670000 	 2.410600 	 -0.4387856000 	 -2.7953050000 
486.45 	 224.9718000 	 2.410650 	 -0.4364046000 	 -2.7928070000 
486.65 	 224.9718000 	 2.410675 	 -0.4402065000 	 -2.7962910000 
486.85 	 224.9718000 	 2.410700 	 -0.4366652000 	 -2.7935280000 
487.05 	 224.9718000 	 2.410700 	 -0.4383659000 	 -2.7942780000 
487.25 	 224.9718000 	 2.410725 	 -0.4392115000 	 -2.7958680000 
487.45 	 224.9718000 	 2.410750 	 -0.4362170000 	 -2.7924920000 
487.65 	 224.9718000 	 2.410775 	 -0.4401048000 	 -2.7959250000 
487.85 	 224.9718000 	 2.410775 	 -0.4370276000 	 -2.7941770000 
488.05 	 224.9718000 	 2.410800 	 -0.4376698000 	 -2.7936940000 
488.25 	 224.9670000 	 2.410825 	 -0.4396057000 	 -2.7961290000 
488.45 	 224.9670000 	 2.410875 	 -0.4358514000 	 -2.7927430000 
488.65 	 224.9638000 	 2.410900 	 -0.4395803000 	 -2.7957030000 
488.85 	 224.9622000 	 2.410925 	 -0.4376888000 	 -2.7948320000 
489.05 	 224.9638000 	 2.410950 	 -0.4367574000 	 -2.7930860000 
489.25 	 224.9638000 	 2.410975 	 -0.4399649000 	 -2.7963380000 
489.45 	 224.9670000 	 2.411000 	 -0.4362043000 	 -2.7929470000 
489.65 	 224.9734000 	 2.411050 	 -0.4392179000 	 -2.7949330000 
489.85 	 224.9797000 	 2.411075 	 -0.4385217000 	 -2.7953310000 
490.05 	 224.9829000 	 2.411050 	 -0.4370467000 	 -2.7928480000 
490.25 	 224.9908000 	 2.411075 	 -0.4403242000 	 -2.7962970000 
490.45 	 224.9940000 	 2.411100 	 -0.4365953000 	 -2.7931950000 
490.65 	 224.9988000 	 2.411100 	 -0.4389159000 	 -2.7945330000 
490.85 	 224.9988000 	 2.411100 	 -0.4399490000 	 -2.7958080000 
491.05 	 225.0036000 	 2.411100 	 -0.4370848000 	 -2.7925400000 
491.25 	 225.0036000 	 2.411100 	 -0.4409917000 	 -2.7957630000 
491.45 	 225.0036000 	 2.411100 	 -0.4382578000 	 -2.7942440000 
491.65 	 225.0052000 	 2.411100 	 -0.4384136000 	 -2.7934960000 
491.85 	 225.0067000 	 2.411100 	 -0.4408550000 	 -2.7961350000 
492.05 	 225.0067000 	 2.411100 	 -0.4368782000 	 -2.7926320000 
492.25 	 225.0067000 	 2.411100 	 -0.4399300000 	 -2.7952930000 
492.45 	 225.0067000 	 2.411100 	 -0.4387379000 	 -2.7950190000 
492.65 	 225.0067000 	 2.411100 	 -0.4374218000 	 -2.7930100000 
492.85 	 225.0036000 	 2.411100 	 -0.4408169000 	 -2.7963420000 
493.05 	 225.0067000 	 2.411100 	 -0.4368591000 	 -2.7930420000 
493.25 	 225.0067000 	 2.411100 	 -0.4396693000 	 -2.7947900000 
493.45 	 225.0067000 	 2.411100 	 -0.4395421000 	 -2.7955790000 
493.65 	 225.0004000 	 2.411100 	 -0.4370022000 	 -2.7925620000 
493.85 	 224.9956000 	 2.411100 	 -0.4407883000 	 -2.7961320000 
494.05 	 224.9908000 	 2.411100 	 -0.4377397000 	 -2.7940910000 
494.25 	 224.9877000 	 2.411100 	 -0.4381339000 	 -2.7935410000 
494.45 	 224.9829000 	 2.411100 	 -0.4405499000 	 -2.7963760000 
494.65 	 224.9797000 	 2.411100 	 -0.4365317000 	 -2.7927780000 
494.85 	 224.9797000 	 2.411100 	 -0.4398251000 	 -2.7949360000 
495.05 	 224.9797000 	 2.411125 	 -0.4387569000 	 -2.7952030000 
495.25 	 224.9749000 	 2.411125 	 -0.4379177000 	 -2.7928730000 
495.45 	 224.9749000 	 2.411150 	 -0.4414781000 	 -2.7963960000 
495.65 	 224.9749000 	 2.411175 	 -0.4379050000 	 -2.7934960000 
495.85 	 224.9749000 	 2.411200 	 -0.4394976000 	 -2.7940300000 
496.05 	 224.9749000 	 2.411225 	 -0.4404005000 	 -2.7958930000 
496.25 	 224.9797000 	 2.411225 	 -0.4368814000 	 -2.7926130000 
496.45 	 224.9797000 	 2.411250 	 -0.4408010000 	 -2.7959760000 
496.65 	 224.9829000 	 2.411275 	 -0.4383151000 	 -2.7942560000 
496.85 	 224.9829000 	 2.411250 	 -0.4382896000 	 -2.7932390000 
497.05 	 224.9797000 	 2.411250 	 -0.4412810000 	 -2.7963380000 
497.25 	 224.9797000 	 2.411275 	 -0.4379717000 	 -2.7929280000 
497.45 	 224.9797000 	 2.411300 	 -0.4409599000 	 -2.7949620000 
497.65 	 224.9861000 	 2.411300 	 -0.4391797000 	 -2.7954770000 
497.85 	 224.9893000 	 2.411300 	 -0.4365508000 	 -2.7928800000 
498.05 	 224.9956000 	 2.411300 	 -0.4402510000 	 -2.7963640000 
498.25 	 224.9988000 	 2.411300 	 -0.4365190000 	 -2.7934460000 
498.45 	 225.0036000 	 2.411300 	 -0.4384295000 	 -2.7943580000 
498.65 	 225.0004000 	 2.411300 	 -0.4392815000 	 -2.7959350000 
498.85 	 224.9972000 	 2.411300 	 -0.4361216000 	 -2.7925970000 
499.05 	 224.9988000 	 2.411300 	 -0.4401048000 	 -2.7958710000 
499.25 	 224.9956000 	 2.411300 	 -0.4373201000 	 -2.7944150000 
499.45 	 224.9956000 	 2.411300 	 -0.4369863000 	 -2.7931820000 
499.65 	 224.9956000 	 2.411300 	 -0.4400635000 	 -2.7964970000 
499.85 	 224.9988000 	 2.411300 	 -0.4361216000 	 -2.7931120000 
500.05 	 224.9988000 	 2.411300 	 -0.4388428000 	 -2.7949210000 
500.25 	 224.9988000 	 2.411300 	 -0.4386552000 	 -2.7954580000 
500.45 	 224.9988000 	 2.411300 	 -0.4363759000 	 -2.7927940000 
500.65 	 224.9956000 	 2.411300 	 -0.4401398000 	 -2.7964850000 
500.85 	 224.9908000 	 2.411300 	 -0.4368655000 	 -2.7938750000 
501.05 	 224.9877000 	 2.411300 	 -0.4382102000 	 -2.7941420000 
501.25 	 224.9829000 	 2.411325 	 -0.4396248000 	 -2.7960870000 
501.45 	 224.9797000 	 2.411325 	 -0.4361311000 	 -2.7928130000 
501.65 	 224.9734000 	 2.411350 	 -0.4400094000 	 -2.7958680000 
501.85 	 224.9718000 	 2.411375 	 -0.4378732000 	 -2.7948190000 
502.05 	 224.9670000 	 2.411375 	 -0.4372311000 	 -2.7933250000 
502.25 	 224.9638000 	 2.411425 	 -0.4400762000 	 -2.7963130000 
502.45 	 224.9638000 	 2.411450 	 -0.4361502000 	 -2.7929780000 
502.65 	 224.9591000 	 2.411475 	 -0.4392179000 	 -2.7951180000 
502.85 	 224.9559000 	 2.411500 	 -0.4383659000 	 -2.7954360000 
503.05 	 224.9638000 	 2.411550 	 -0.4365889000 	 -2.7929120000 
503.25 	 224.9638000 	 2.411575 	 -0.4403273000 	 -2.7963540000 
503.45 	 224.9670000 	 2.411600 	 -0.4365222000 	 -2.7935570000 
503.65 	 224.9749000 	 2.411625 	 -0.4382420000 	 -2.7943640000 
503.85 	 224.9797000 	 2.411650 	 -0.4393832000 	 -2.7960680000 
504.05 	 224.9861000 	 2.411650 	 -0.4368146000 	 -2.7927780000 
504.25 	 224.9908000 	 2.411650 	 -0.4413128000 	 -2.7962300000 
504.45 	 225.0004000 	 2.411650 	 -0.4385726000 	 -2.7942310000 
504.65 	 225.0099000 	 2.411650 	 -0.4393450000 	 -2.7938490000 
504.85 	 225.0179000 	 2.411650 	 -0.4416625000 	 -2.7963990000 
505.05 	 225.0226000 	 2.411650 	 -0.4377683000 	 -2.7928190000 
505.25 	 225.0258000 	 2.411650 	 -0.4412715000 	 -2.7955750000 
505.45 	 225.0258000 	 2.411650 	 -0.4398028000 	 -2.7948890000 
505.65 	 225.0258000 	 2.411650 	 -0.4386997000 	 -2.7932070000 
505.85 	 225.0226000 	 2.411650 	 -0.4418024000 	 -2.7965420000 
506.05 	 225.0226000 	 2.411650 	 -0.4377715000 	 -2.7929780000 
506.25 	 225.0195000 	 2.411650 	 -0.4409631000 	 -2.7951690000 
506.45 	 225.0179000 	 2.411600 	 -0.4402796000 	 -2.7954260000 
506.65 	 225.0179000 	 2.411600 	 -0.4383246000 	 -2.7928290000 
506.85 	 225.0147000 	 2.411600 	 -0.4421075000 	 -2.7964370000 
507.05 	 225.0131000 	 2.411600 	 -0.4382515000 	 -2.7932640000 
507.25 	 225.0115000 	 2.411575 	 -0.4404894000 	 -2.7947110000 
507.45 	 225.0067000 	 2.411550 	 -0.4409345000 	 -2.7958420000 
507.65 	 225.0036000 	 2.411550 	 -0.4378478000 	 -2.7925870000 
507.85 	 224.9988000 	 2.411550 	 -0.4418341000 	 -2.7963510000 
508.05 	 224.9988000 	 2.411550 	 -0.4390494000 	 -2.7941730000 
508.25 	 224.9956000 	 2.411550 	 -0.4394054000 	 -2.7938080000 
508.45 	 224.9988000 	 2.411550 	 -0.4419454000 	 -2.7965390000 
508.65 	 224.9988000 	 2.411550 	 -0.4378986000 	 -2.7928420000 
508.85 	 224.9988000 	 2.411550 	 -0.4414018000 	 -2.7955090000 
509.05 	 224.9956000 	 2.411550 	 -0.4398028000 	 -2.7948060000 
509.25 	 224.9956000 	 2.411550 	 -0.4388396000 	 -2.7930070000 
509.45 	 224.9940000 	 2.411550 	 -0.4420439000 	 -2.7965800000 
509.65 	 224.9908000 	 2.411550 	 -0.4381402000 	 -2.7931850000 
509.85 	 224.9893000 	 2.411550 	 -0.4405244000 	 -2.7947490000 
510.05 	 224.9845000 	 2.411550 	 -0.4408105000 	 -2.7957850000 
510.25 	 224.9829000 	 2.411550 	 -0.4378700000 	 -2.7926890000 
510.45 	 224.9797000 	 2.411550 	 -0.4418882000 	 -2.7961990000 
510.65 	 224.9829000 	 2.411550 	 -0.4391416000 	 -2.7943420000 
510.85 	 224.9797000 	 2.411550 	 -0.4391003000 	 -2.7934620000 
511.05 	 224.9829000 	 2.411550 	 -0.4417292000 	 -2.7965100000 
511.25 	 224.9845000 	 2.411550 	 -0.4377079000 	 -2.7929750000 
511.45 	 224.9829000 	 2.411550 	 -0.4409758000 	 -2.7952700000 
511.65 	 224.9829000 	 2.411550 	 -0.4400826000 	 -2.7951500000 
511.85 	 224.9797000 	 2.411550 	 -0.4385662000 	 -2.7928540000 
512.05 	 224.9749000 	 2.411550 	 -0.4420471000 	 -2.7966240000 
512.25 	 224.9749000 	 2.411600 	 -0.4379400000 	 -2.7932390000 
512.45 	 224.9749000 	 2.411600 	 -0.4403146000 	 -2.7945260000 
512.65 	 224.9749000 	 2.411625 	 -0.4407755000 	 -2.7955560000 
512.85 	 224.9749000 	 2.411650 	 -0.4379018000 	 -2.7925140000 
513.05 	 224.9749000 	 2.411650 	 -0.4420058000 	 -2.7962240000 
513.25 	 224.9749000 	 2.411700 	 -0.4387506000 	 -2.7938240000 
513.45 	 224.9718000 	 2.411700 	 -0.4395580000 	 -2.7937790000 
513.65 	 224.9670000 	 2.411725 	 -0.4412174000 	 -2.7961860000 
513.85 	 224.9654000 	 2.411750 	 -0.4371929000 	 -2.7926380000 
514.05 	 224.9638000 	 2.411800 	 -0.4413064000 	 -2.7955980000 
514.25 	 224.9622000 	 2.411825 	 -0.4390430000 	 -2.7945140000 
514.45 	 224.9591000 	 2.411850 	 -0.4384009000 	 -2.7932010000 
514.65 	 224.9638000 	 2.411875 	 -0.4414940000 	 -2.7964470000 
514.85 	 224.9622000 	 2.411900 	 -0.4373741000 	 -2.7929430000 
515.05 	 224.9638000 	 2.411950 	 -0.4405721000 	 -2.7950350000 
515.25 	 224.9702000 	 2.411975 	 -0.4399172000 	 -2.7953500000 
515.45 	 224.9718000 	 2.412000 	 -0.4377588000 	 -2.7927270000 
515.65 	 224.9765000 	 2.412025 	 -0.4418882000 	 -2.7963730000 
515.85 	 224.9797000 	 2.412025 	 -0.4379717000 	 -2.7933250000 
516.05 	 224.9877000 	 2.412050 	 -0.4402351000 	 -2.7942180000 
516.25 	 224.9877000 	 2.412075 	 -0.4417515000 	 -2.7960490000 
516.45 	 224.9908000 	 2.412050 	 -0.4386425000 	 -2.7927460000 
516.65 	 224.9956000 	 2.412050 	 -0.4419390000 	 -2.7960940000 
516.85 	 224.9988000 	 2.412050 	 -0.4392942000 	 -2.7944090000 
517.05 	 224.9988000 	 2.412050 	 -0.4392211000 	 -2.7933850000 
517.25 	 225.0004000 	 2.412050 	 -0.4418468000 	 -2.7964370000 
517.45 	 225.0036000 	 2.412050 	 -0.4380957000 	 -2.7929120000 
517.65 	 225.0036000 	 2.412050 	 -0.4412905000 	 -2.7953560000 
517.85 	 225.0036000 	 2.412050 	 -0.4400921000 	 -2.7951080000 
518.05 	 225.0004000 	 2.412050 	 -0.4386457000 	 -2.7929020000 
518.25 	 225.0004000 	 2.412050 	 -0.4421520000 	 -2.7963190000 
518.45 	 224.9988000 	 2.412050 	 -0.4384136000 	 -2.7933760000 
518.65 	 224.9988000 	 2.412050 	 -0.4403718000 	 -2.7942530000 
518.85 	 225.0036000 	 2.412050 	 -0.4412588000 	 -2.7959380000 
519.05 	 225.0036000 	 2.412050 	 -0.4379209000 	 -2.7925710000 
519.25 	 225.0067000 	 2.412050 	 -0.4415925000 	 -2.7960170000 
519.45 	 225.0067000 	 2.412050 	 -0.4390939000 	 -2.7943360000 
519.65 	 225.0067000 	 2.412050 	 -0.4390844000 	 -2.7934550000 
519.85 	 225.0036000 	 2.412050 	 -0.4413827000 	 -2.7963480000 
520.05 	 224.9988000 	 2.412050 	 -0.4378732000 	 -2.7928350000 
520.25 	 224.9956000 	 2.412050 	 -0.4410235000 	 -2.7949750000 
520.45 	 224.9908000 	 2.412050 	 -0.4404640000 	 -2.7954480000 
520.65 	 224.9908000 	 2.412050 	 -0.4383214000 	 -2.7928260000 
520.85 	 224.9877000 	 2.412050 	 -0.4421934000 	 -2.7961950000 
521.05 	 224.9877000 	 2.412050 	 -0.4384104000 	 -2.7935920000 
521.25 	 224.9877000 	 2.412075 	 -0.4399458000 	 -2.7939640000 
521.45 	 224.9877000 	 2.412075 	 -0.4402955000 	 -2.7961220000 
521.65 	 224.9829000 	 2.412100 	 -0.4366207000 	 -2.7927460000 
521.85 	 224.9829000 	 2.412125 	 -0.4405340000 	 -2.7960210000 
522.05 	 224.9877000 	 2.412100 	 -0.4385694000 	 -2.7946500000 
522.25 	 224.9877000 	 2.412125 	 -0.4386934000 	 -2.7936580000 
522.45 	 224.9877000 	 2.412125 	 -0.4409885000 	 -2.7965610000 
522.65 	 224.9877000 	 2.412150 	 -0.4368846000 	 -2.7930000000 
522.85 	 224.9877000 	 2.412150 	 -0.4401430000 	 -2.7954700000 
523.05 	 224.9877000 	 2.412150 	 -0.4428101000 	 -2.7955470000 
523.25 	 224.9877000 	 2.412150 	 -0.4409504000 	 -2.7933220000 
523.45 	 224.9797000 	 2.412175 	 -0.4419231000 	 -2.7965960000 
523.65 	 224.9781000 	 2.412200 	 -0.4385217000 	 -2.7937540000 
523.85 	 224.9718000 	 2.412225 	 -0.4401398000 	 -2.7944530000 
524.05 	 224.9718000 	 2.412225 	 -0.4425494000 	 -2.7962020000 
524.25 	 224.9718000 	 2.412225 	 -0.4409822000 	 -2.7927460000 
524.45 	 224.9718000 	 2.412250 	 -0.4447397000 	 -2.7961320000 
524.65 	 224.9749000 	 2.412275 	 -0.4420980000 	 -2.7947140000 
524.85 	 224.9797000 	 2.412325 	 -0.4408741000 	 -2.7933410000 
525.05 	 224.9797000 	 2.412325 	 -0.4419867000 	 -2.7966240000 
525.25 	 224.9829000 	 2.412325 	 -0.4404481000 	 -2.7934650000 
525.45 	 224.9877000 	 2.412325 	 -0.4401398000 	 -2.7951240000 
525.65 	 224.9877000 	 2.412350 	 -0.4402033000 	 -2.7959160000 
525.85 	 224.9877000 	 2.412375 	 -0.4377111000 	 -2.7928480000 
526.05 	 224.9877000 	 2.412350 	 -0.4432297000 	 -2.7962300000 
526.25 	 224.9908000 	 2.412350 	 -0.4402033000 	 -2.7947010000 
526.45 	 224.9908000 	 2.412350 	 -0.4398187000 	 -2.7937250000 
526.65 	 224.9956000 	 2.412350 	 -0.4421806000 	 -2.7967450000 
526.85 	 224.9956000 	 2.412350 	 -0.4383564000 	 -2.7930860000 
527.05 	 224.9988000 	 2.412350 	 -0.4417992000 	 -2.7957120000 
527.25 	 224.9988000 	 2.412350 	 -0.4407978000 	 -2.7955060000 
527.45 	 224.9956000 	 2.412350 	 -0.4389636000 	 -2.7931150000 
527.65 	 224.9956000 	 2.412350 	 -0.4425748000 	 -2.7967230000 
527.85 	 224.9877000 	 2.412350 	 -0.4389286000 	 -2.7939610000 
528.05 	 224.9829000 	 2.412375 	 -0.4399618000 	 -2.7945840000 
528.25 	 224.9797000 	 2.412375 	 -0.4415862000 	 -2.7964400000 
528.45 	 224.9749000 	 2.412400 	 -0.4381529000 	 -2.7930770000 
528.65 	 224.9718000 	 2.412425 	 -0.4417547000 	 -2.7962490000 
528.85 	 224.9670000 	 2.412425 	 -0.4391893000 	 -2.7947200000 
529.05 	 224.9718000 	 2.412450 	 -0.4392719000 	 -2.7938780000 
529.25 	 224.9670000 	 2.412500 	 -0.4417483000 	 -2.7968060000 
529.45 	 224.9670000 	 2.412525 	 -0.4379082000 	 -2.7932800000 
529.65 	 224.9670000 	 2.412550 	 -0.4408455000 	 -2.7955120000 
529.85 	 224.9670000 	 2.412575 	 -0.4401048000 	 -2.7957440000 
530.05 	 224.9638000 	 2.412600 	 -0.4381148000 	 -2.7932330000 
530.25 	 224.9670000 	 2.412650 	 -0.4416911000 	 -2.7967550000 
530.45 	 224.9686000 	 2.412675 	 -0.4386044000 	 -2.7941160000 
530.65 	 224.9718000 	 2.412700 	 -0.4394436000 	 -2.7942150000 
530.85 	 224.9749000 	 2.412725 	 -0.4411252000 	 -2.7966340000 
531.05 	 224.9797000 	 2.412725 	 -0.4377174000 	 -2.7931440000 
531.25 	 224.9877000 	 2.412750 	 -0.4412651000 	 -2.7961640000 
531.45 	 224.9908000 	 2.412775 	 -0.4393260000 	 -2.7952230000 
531.65 	 224.9956000 	 2.412750 	 -0.4386743000 	 -2.7936870000 
531.85 	 225.0036000 	 2.412750 	 -0.4415989000 	 -2.7968660000 
532.05 	 225.0067000 	 2.412750 	 -0.4376984000 	 -2.7935470000 
532.25 	 225.0147000 	 2.412750 	 -0.4405657000 	 -2.7953180000 
532.45 	 225.0179000 	 2.412750 	 -0.4403973000 	 -2.7958200000 
532.65 	 225.0226000 	 2.412750 	 -0.4380067000 	 -2.7929750000 
532.85 	 225.0258000 	 2.412750 	 -0.4418564000 	 -2.7965290000 
533.05 	 225.0258000 	 2.412750 	 -0.4386648000 	 -2.7941610000 
533.25 	 225.0306000 	 2.412750 	 -0.4398409000 	 -2.7945420000 
533.45 	 225.0258000 	 2.412750 	 -0.4413191000 	 -2.7966050000 
533.65 	 225.0258000 	 2.412750 	 -0.4377905000 	 -2.7931210000 
533.85 	 225.0226000 	 2.412700 	 -0.4418373000 	 -2.7961760000 
534.05 	 225.0226000 	 2.412700 	 -0.4397329000 	 -2.7951690000 
534.25 	 225.0179000 	 2.412675 	 -0.4388682000 	 -2.7935250000 
534.45 	 225.0147000 	 2.412650 	 -0.4421711000 	 -2.7968180000 
534.65 	 225.0131000 	 2.412650 	 -0.4382451000 	 -2.7935410000 
534.85 	 225.0115000 	 2.412650 	 -0.4406389000 	 -2.7951020000 
535.05 	 225.0115000 	 2.412650 	 -0.4406134000 	 -2.7959630000 
535.25 	 225.0067000 	 2.412600 	 -0.4381498000 	 -2.7930550000 
535.45 	 225.0036000 	 2.412600 	 -0.4420885000 	 -2.7967870000 
535.65 	 224.9988000 	 2.412600 	 -0.4391003000 	 -2.7944180000 
535.85 	 224.9988000 	 2.412575 	 -0.4395612000 	 -2.7941010000 
536.05 	 224.9956000 	 2.412600 	 -0.4416052000 	 -2.7970350000 
536.25 	 224.9956000 	 2.412600 	 -0.4380322000 	 -2.7941610000 
536.45 	 224.9956000 	 2.412600 	 -0.4415830000 	 -2.7967770000 
536.65 	 224.9908000 	 2.412600 	 -0.4401334000 	 -2.7965070000 
536.85 	 224.9893000 	 2.412600 	 -0.4388396000 	 -2.7941930000 
537.05 	 224.9845000 	 2.412600 	 -0.4420725000 	 -2.7978130000 
537.25 	 224.9829000 	 2.412600 	 -0.4383055000 	 -2.7943290000 
537.45 	 224.9829000 	 2.412600 	 -0.4404354000 	 -2.7956770000 
537.65 	 224.9797000 	 2.412600 	 -0.4410489000 	 -2.7971490000 
537.85 	 224.9797000 	 2.412600 	 -0.4380449000 	 -2.7938650000 
538.05 	 224.9797000 	 2.412600 	 -0.4420598000 	 -2.7972190000 
538.25 	 224.9797000 	 2.412600 	 -0.4388873000 	 -2.7953590000 
538.45 	 224.9749000 	 2.412600 	 -0.4394213000 	 -2.7949590000 
538.65 	 224.9749000 	 2.412600 	 -0.4418532000 	 -2.7976100000 
538.85 	 224.9734000 	 2.412625 	 -0.4378001000 	 -2.7940080000 
539.05 	 224.9718000 	 2.412650 	 -0.4413223000 	 -2.7966430000 
539.25 	 224.9718000 	 2.412675 	 -0.4400635000 	 -2.7961800000 
539.45 	 224.9670000 	 2.412700 	 -0.4384454000 	 -2.7940270000 
539.65 	 224.9670000 	 2.412725 	 -0.4421361000 	 -2.7976160000 
539.85 	 224.9654000 	 2.412750 	 -0.4382642000 	 -2.7947680000 
540.05 	 224.9638000 	 2.412775 	 -0.4402955000 	 -2.7956490000 
540.25 	 224.9559000 	 2.412825 	 -0.4410426000 	 -2.7969260000 
540.45 	 224.9495000 	 2.412850 	 -0.4379845000 	 -2.7937890000 
540.65 	 224.9400000 	 2.412900 	 -0.4418850000 	 -2.7971550000 
540.85 	 224.9320000 	 2.412950 	 -0.4394563000 	 -2.7955210000 
541.05 	 224.9225000 	 2.413000 	 -0.4390907000 	 -2.7944310000 
541.25 	 224.9161000 	 2.413025 	 -0.4418341000 	 -2.7976990000 
541.45 	 224.9130000 	 2.413050 	 -0.4380322000 	 -2.7940560000 
541.65 	 224.9130000 	 2.413100 	 -0.4414177000 	 -2.7966240000 
541.85 	 224.9130000 	 2.413150 	 -0.4401207000 	 -2.7961830000 
542.05 	 224.9161000 	 2.413175 	 -0.4384899000 	 -2.7942560000 
542.25 	 224.9225000 	 2.413225 	 -0.4421552000 	 -2.7976990000 
542.45 	 224.9305000 	 2.413250 	 -0.4384645000 	 -2.7946250000 
542.65 	 224.9400000 	 2.413300 	 -0.4403082000 	 -2.7953590000 
542.85 	 224.9479000 	 2.413350 	 -0.4415289000 	 -2.7973750000 
543.05 	 224.9559000 	 2.413400 	 -0.4381021000 	 -2.7939130000 
543.25 	 224.9606000 	 2.413425 	 -0.4419804000 	 -2.7971460000 
543.45 	 224.9702000 	 2.413475 	 -0.4395262000 	 -2.7956580000 
543.65 	 224.9749000 	 2.413500 	 -0.4394913000 	 -2.7945260000 
543.85 	 224.9797000 	 2.413500 	 -0.4422855000 	 -2.7978580000 
544.05 	 224.9877000 	 2.413525 	 -0.4383787000 	 -2.7942340000 
544.25 	 224.9908000 	 2.413525 	 -0.4409122000 	 -2.7964340000 
544.45 	 224.9972000 	 2.413525 	 -0.4424985000 	 -2.7967870000 
544.65 	 224.9988000 	 2.413525 	 -0.4397742000 	 -2.7938680000 
544.85 	 225.0036000 	 2.413525 	 -0.4436620000 	 -2.7975240000 
545.05 	 225.0036000 	 2.413525 	 -0.4402733000 	 -2.7951650000 
545.25 	 225.0036000 	 2.413525 	 -0.4408391000 	 -2.7950730000 
545.45 	 225.0052000 	 2.413525 	 -0.4425875000 	 -2.7974480000 
545.65 	 225.0036000 	 2.413525 	 -0.4383914000 	 -2.7940530000 
545.85 	 224.9988000 	 2.413525 	 -0.4415957000 	 -2.7965930000 
546.05 	 224.9988000 	 2.413525 	 -0.4399872000 	 -2.7963320000 
546.25 	 224.9956000 	 2.413525 	 -0.4384295000 	 -2.7941890000 
546.45 	 224.9908000 	 2.413525 	 -0.4419422000 	 -2.7977050000 
546.65 	 224.9877000 	 2.413525 	 -0.4382738000 	 -2.7948470000 
546.85 	 224.9829000 	 2.413525 	 -0.4403273000 	 -2.7957150000 
547.05 	 224.9797000 	 2.413525 	 -0.4410013000 	 -2.7971550000 
547.25 	 224.9797000 	 2.413550 	 -0.4377683000 	 -2.7939350000 
547.45 	 224.9749000 	 2.413575 	 -0.4417292000 	 -2.7971490000 
547.65 	 224.9718000 	 2.413600 	 -0.4391130000 	 -2.7955660000 
547.85 	 224.9718000 	 2.413600 	 -0.4390144000 	 -2.7945930000 
548.05 	 224.9638000 	 2.413625 	 -0.4418882000 	 -2.7978320000 
548.25 	 224.9591000 	 2.413650 	 -0.4378223000 	 -2.7941480000 
548.45 	 224.9559000 	 2.413700 	 -0.4411602000 	 -2.7966400000 
548.65 	 224.9511000 	 2.413725 	 -0.4401366000 	 -2.7964850000 
548.85 	 224.9511000 	 2.413775 	 -0.4384232000 	 -2.7941420000 
549.05 	 224.9479000 	 2.413800 	 -0.4421139000 	 -2.7974960000 
549.25 	 224.9479000 	 2.413850 	 -0.4386107000 	 -2.7949360000 
549.45 	 224.9479000 	 2.413900 	 -0.4399109000 	 -2.7954390000 
549.65 	 224.9559000 	 2.413925 	 -0.4413986000 	 -2.7974480000 
549.85 	 224.9591000 	 2.413975 	 -0.4381053000 	 -2.7940110000 
550.05 	 224.9670000 	 2.414000 	 -0.4416625000 	 -2.7970860000 
550.25 	 224.9749000 	 2.414025 	 -0.4396725000 	 -2.7958840000 
550.45 	 224.9797000 	 2.414050 	 -0.4392751000 	 -2.7945520000 
550.65 	 224.9845000 	 2.414075 	 -0.4422537000 	 -2.7978390000 
550.85 	 224.9908000 	 2.414100 	 -0.4382483000 	 -2.7942090000 
551.05 	 224.9972000 	 2.414075 	 -0.4423491000 	 -2.7967230000 
551.25 	 225.0083000 	 2.414075 	 -0.4450226000 	 -2.7967770000 
551.45 	 225.0147000 	 2.414075 	 -0.4434427000 	 -2.7943070000 
551.65 	 225.0258000 	 2.414075 	 -0.4472955000 	 -2.7981030000 
551.85 	 225.0306000 	 2.414075 	 -0.4436429000 	 -2.7951970000 
552.05 	 225.0338000 	 2.414075 	 -0.4450957000 	 -2.7958110000 
552.25 	 225.0354000 	 2.414075 	 -0.4462306000 	 -2.7976320000 
552.45 	 225.0338000 	 2.414075 	 -0.4425748000 	 -2.7942820000 
552.65 	 225.0306000 	 2.414025 	 -0.4470444000 	 -2.7975620000 
552.85 	 225.0274000 	 2.414000 	 -0.4449972000 	 -2.7961760000 
553.05 	 225.0226000 	 2.413975 	 -0.4443169000 	 -2.7947520000 
553.25 	 225.0226000 	 2.413975 	 -0.4476293000 	 -2.7980960000 
553.45 	 225.0226000 	 2.413925 	 -0.4438337000 	 -2.7943580000 
553.65 	 225.0226000 	 2.413925 	 -0.4465866000 	 -2.7963640000 
553.85 	 225.0226000 	 2.413900 	 -0.4468378000 	 -2.7970600000 
554.05 	 225.0226000 	 2.413875 	 -0.4437765000 	 -2.7942470000 
554.25 	 225.0195000 	 2.413875 	 -0.4479822000 	 -2.7977880000 
554.45 	 225.0179000 	 2.413850 	 -0.4451116000 	 -2.7955500000 
554.65 	 225.0147000 	 2.413825 	 -0.4456902000 	 -2.7954260000 
554.85 	 225.0115000 	 2.413800 	 -0.4478931000 	 -2.7978640000 
555.05 	 225.0067000 	 2.413825 	 -0.4440657000 	 -2.7941960000 
555.25 	 225.0067000 	 2.413825 	 -0.4478518000 	 -2.7973400000 
555.45 	 224.9988000 	 2.413825 	 -0.4459445000 	 -2.7962560000 
555.65 	 224.9956000 	 2.413825 	 -0.4452515000 	 -2.7950070000 
555.85 	 224.9877000 	 2.413825 	 -0.4482110000 	 -2.7981760000 
556.05 	 224.9877000 	 2.413825 	 -0.4442565000 	 -2.7946690000 
556.25 	 224.9877000 	 2.413825 	 -0.4471302000 	 -2.7965960000 
556.45 	 224.9877000 	 2.413825 	 -0.4468536000 	 -2.7970220000 
556.65 	 224.9908000 	 2.413825 	 -0.4443105000 	 -2.7942440000 
556.85 	 224.9908000 	 2.413825 	 -0.4483636000 	 -2.7980040000 
557.05 	 224.9908000 	 2.413825 	 -0.4451370000 	 -2.7953590000 
557.25 	 224.9908000 	 2.413825 	 -0.4457792000 	 -2.7955690000 
557.45 	 224.9908000 	 2.413825 	 -0.4478900000 	 -2.7977530000 
557.65 	 224.9877000 	 2.413825 	 -0.4439831000 	 -2.7942590000 
557.85 	 224.9877000 	 2.413825 	 -0.4478073000 	 -2.7972570000 
558.05 	 224.9829000 	 2.413825 	 -0.4457664000 	 -2.7960520000 
558.25 	 224.9829000 	 2.413825 	 -0.4450607000 	 -2.7947680000 
558.45 	 224.9829000 	 2.413825 	 -0.4483191000 	 -2.7980680000 
558.65 	 224.9829000 	 2.413825 	 -0.4442660000 	 -2.7946310000 
558.85 	 224.9813000 	 2.413825 	 -0.4470380000 	 -2.7965830000 
559.05 	 224.9781000 	 2.413825 	 -0.4469109000 	 -2.7971520000 
559.25 	 224.9718000 	 2.413825 	 -0.4441452000 	 -2.7942750000 
559.45 	 224.9702000 	 2.413825 	 -0.4481665000 	 -2.7979340000 
559.65 	 224.9670000 	 2.413875 	 -0.4448763000 	 -2.7953980000 
559.85 	 224.9670000 	 2.413900 	 -0.4456933000 	 -2.7953980000 
560.05 	 224.9670000 	 2.413925 	 -0.4476579000 	 -2.7978550000 
560.25 	 224.9670000 	 2.413950 	 -0.4439704000 	 -2.7943200000 
560.45 	 224.9686000 	 2.413975 	 -0.4477374000 	 -2.7972600000 
560.65 	 224.9670000 	 2.414000 	 -0.4460049000 	 -2.7962300000 
560.85 	 224.9670000 	 2.414025 	 -0.4448414000 	 -2.7946630000 
561.05 	 224.9654000 	 2.414050 	 -0.4481983000 	 -2.7981540000 
561.25 	 224.9638000 	 2.414100 	 -0.4442851000 	 -2.7946500000 
561.45 	 224.9638000 	 2.414125 	 -0.4466057000 	 -2.7964050000 
561.65 	 224.9638000 	 2.414150 	 -0.4469903000 	 -2.7972730000 
561.85 	 224.9591000 	 2.414175 	 -0.4442342000 	 -2.7944250000 
562.05 	 224.9591000 	 2.414225 	 -0.4481824000 	 -2.7979470000 
562.25 	 224.9638000 	 2.414250 	 -0.4448827000 	 -2.7952480000 
562.45 	 224.9670000 	 2.414275 	 -0.4459572000 	 -2.7957150000 
562.65 	 224.9718000 	 2.414300 	 -0.4473972000 	 -2.7977340000 
562.85 	 224.9749000 	 2.414325 	 -0.4438464000 	 -2.7943070000 
563.05 	 224.9829000 	 2.414325 	 -0.4463863000 	 -2.7976730000 
563.25 	 224.9877000 	 2.414350 	 -0.4426607000 	 -2.7963670000 
563.45 	 224.9877000 	 2.414375 	 -0.4417388000 	 -2.7950130000 
563.65 	 224.9908000 	 2.414375 	 -0.4445775000 	 -2.7983790000 
563.85 	 224.9956000 	 2.414375 	 -0.4391384000 	 -2.7950990000 
564.05 	 225.0020000 	 2.414375 	 -0.4417101000 	 -2.7970730000 
564.25 	 225.0036000 	 2.414375 	 -0.4413573000 	 -2.7975340000 
564.45 	 225.0067000 	 2.414375 	 -0.4389063000 	 -2.7948190000 
564.65 	 225.0067000 	 2.414375 	 -0.4428101000 	 -2.7983120000 
564.85 	 225.0067000 	 2.414375 	 -0.4395644000 	 -2.7957030000 
565.05 	 225.0036000 	 2.414375 	 -0.4407565000 	 -2.7959440000 
565.25 	 224.9988000 	 2.414375 	 -0.4425589000 	 -2.7982360000 
565.45 	 224.9988000 	 2.414375 	 -0.4386362000 	 -2.7947010000 
565.65 	 224.9956000 	 2.414375 	 -0.4424159000 	 -2.7978520000 
565.85 	 224.9956000 	 2.414375 	 -0.4403082000 	 -2.7967830000 
566.05 	 224.9956000 	 2.414375 	 -0.4396947000 	 -2.7952100000 
566.25 	 224.9908000 	 2.414375 	 -0.4426447000 	 -2.7985480000 
566.45 	 224.9908000 	 2.414375 	 -0.4387347000 	 -2.7949680000 
566.65 	 224.9908000 	 2.414375 	 -0.4420916000 	 -2.7973270000 
566.85 	 224.9908000 	 2.414375 	 -0.4411729000 	 -2.7972380000 
567.05 	 224.9908000 	 2.414375 	 -0.4393355000 	 -2.7950220000 
567.25 	 224.9956000 	 2.414375 	 -0.4430453000 	 -2.7983220000 
567.45 	 224.9956000 	 2.414375 	 -0.4393514000 	 -2.7954860000 
567.65 	 224.9956000 	 2.414375 	 -0.4411983000 	 -2.7963990000 
567.85 	 224.9956000 	 2.414375 	 -0.4421965000 	 -2.7980010000 
568.05 	 224.9956000 	 2.414375 	 -0.4390367000 	 -2.7946160000 
568.25 	 224.9956000 	 2.414375 	 -0.4429658000 	 -2.7979440000 
568.45 	 224.9956000 	 2.414375 	 -0.4401398000 	 -2.7964340000 
568.65 	 224.9908000 	 2.414375 	 -0.4403845000 	 -2.7957280000 
568.85 	 224.9908000 	 2.414375 	 -0.4427465000 	 -2.7985100000 
569.05 	 224.9877000 	 2.414375 	 -0.4387442000 	 -2.7947460000 
569.25 	 224.9829000 	 2.414375 	 -0.4423555000 	 -2.7975020000 
569.45 	 224.9797000 	 2.414375 	 -0.4410299000 	 -2.7971810000 
569.65 	 224.9734000 	 2.414400 	 -0.4399776000 	 -2.7950790000 
569.85 	 224.9718000 	 2.414425 	 -0.4432678000 	 -2.7984400000 
570.05 	 224.9670000 	 2.414450 	 -0.4395135000 	 -2.7955440000 
570.25 	 224.9638000 	 2.414475 	 -0.4411570000 	 -2.7964560000 
570.45 	 224.9638000 	 2.414500 	 -0.4424540000 	 -2.7982970000 
570.65 	 224.9670000 	 2.414525 	 -0.4389159000 	 -2.7949780000 
570.85 	 224.9670000 	 2.414575 	 -0.4425240000 	 -2.7978610000 
571.05 	 224.9718000 	 2.414575 	 -0.4403687000 	 -2.7967260000 
571.25 	 224.9749000 	 2.414625 	 -0.4397392000 	 -2.7953780000 
571.45 	 224.9749000 	 2.414650 	 -0.4427942000 	 -2.7986210000 
571.65 	 224.9797000 	 2.414650 	 -0.4393800000 	 -2.7954670000 
571.85 	 224.9829000 	 2.414650 	 -0.4435857000 	 -2.7969360000 
572.05 	 224.9877000 	 2.414675 	 -0.4441007000 	 -2.7978290000 
572.25 	 224.9877000 	 2.414675 	 -0.4416593000 	 -2.7950000000 
572.45 	 224.9908000 	 2.414675 	 -0.4436016000 	 -2.7983860000 
572.65 	 224.9908000 	 2.414675 	 -0.4401048000 	 -2.7962210000 
572.85 	 224.9908000 	 2.414675 	 -0.4409567000 	 -2.7959350000 
573.05 	 224.9956000 	 2.414675 	 -0.4431184000 	 -2.7984680000 
573.25 	 224.9956000 	 2.414675 	 -0.4393705000 	 -2.7949460000 
573.45 	 224.9988000 	 2.414675 	 -0.4429086000 	 -2.7977180000 
573.65 	 225.0036000 	 2.414675 	 -0.4415925000 	 -2.7972250000 
573.85 	 225.0036000 	 2.414675 	 -0.4401430000 	 -2.7951560000 
574.05 	 225.0067000 	 2.414675 	 -0.4439608000 	 -2.7986780000 
574.25 	 225.0067000 	 2.414675 	 -0.4401239000 	 -2.7957410000 
574.45 	 225.0067000 	 2.414675 	 -0.4426543000 	 -2.7966660000 
574.65 	 225.0067000 	 2.414675 	 -0.4432710000 	 -2.7980230000 
574.85 	 225.0036000 	 2.414675 	 -0.4405435000 	 -2.7948920000 
575.05 	 225.0036000 	 2.414675 	 -0.4447397000 	 -2.7983250000 
575.25 	 224.9988000 	 2.414675 	 -0.4413637000 	 -2.7959850000 
575.45 	 225.0020000 	 2.414675 	 -0.4427751000 	 -2.7964690000 
575.65 	 224.9988000 	 2.414675 	 -0.4442406000 	 -2.7982930000 
575.85 	 224.9988000 	 2.414675 	 -0.4410203000 	 -2.7950480000 
576.05 	 224.9956000 	 2.414675 	 -0.4446411000 	 -2.7980230000 
576.25 	 224.9956000 	 2.414675 	 -0.4423300000 	 -2.7966560000 
576.45 	 224.9956000 	 2.414675 	 -0.4412015000 	 -2.7954800000 
576.65 	 224.9908000 	 2.414675 	 -0.4443868000 	 -2.7987230000 
576.85 	 224.9908000 	 2.414675 	 -0.4403019000 	 -2.7952290000 
577.05 	 224.9877000 	 2.414675 	 -0.4429213000 	 -2.7973210000 
577.25 	 224.9861000 	 2.414675 	 -0.4427147000 	 -2.7977660000 
577.45 	 224.9813000 	 2.414675 	 -0.4399618000 	 -2.7950640000 
577.65 	 224.9749000 	 2.414700 	 -0.4440753000 	 -2.7985030000 
577.85 	 224.9749000 	 2.414725 	 -0.4405117000 	 -2.7960870000 
578.05 	 224.9749000 	 2.414750 	 -0.4415830000 	 -2.7962180000 
578.25 	 224.9734000 	 2.414750 	 -0.4428482000 	 -2.7983310000 
578.45 	 224.9749000 	 2.414800 	 -0.4395930000 	 -2.7951210000 
578.65 	 224.9718000 	 2.414800 	 -0.4434744000 	 -2.7980040000 
578.85 	 224.9718000 	 2.414825 	 -0.4412842000 	 -2.7968660000 
579.05 	 224.9718000 	 2.414850 	 -0.4408614000 	 -2.7955750000 
579.25 	 224.9686000 	 2.414850 	 -0.4440403000 	 -2.7986970000 
579.45 	 224.9670000 	 2.414900 	 -0.4401875000 	 -2.7953590000 
579.65 	 224.9718000 	 2.414900 	 -0.4431216000 	 -2.7971680000 
579.85 	 224.9734000 	 2.414950 	 -0.4428387000 	 -2.7978520000 
580.05 	 224.9765000 	 2.414950 	 -0.4399776000 	 -2.7952260000 
580.25 	 224.9797000 	 2.414975 	 -0.4441007000 	 -2.7988150000 
580.45 	 224.9829000 	 2.415000 	 -0.4401525000 	 -2.7956930000 
580.65 	 224.9877000 	 2.414975 	 -0.4431788000 	 -2.7968090000 
580.85 	 224.9908000 	 2.414975 	 -0.4435603000 	 -2.7981410000 
581.05 	 224.9972000 	 2.414975 	 -0.4410013000 	 -2.7950950000 
581.25 	 225.0036000 	 2.414975 	 -0.4450035000 	 -2.7984270000 
581.45 	 225.0067000 	 2.414975 	 -0.4417992000 	 -2.7962750000 
581.65 	 225.0115000 	 2.414975 	 -0.4426543000 	 -2.7964590000 
581.85 	 225.0131000 	 2.414975 	 -0.4441198000 	 -2.7983950000 
582.05 	 225.0115000 	 2.414975 	 -0.4407152000 	 -2.7950510000 
582.25 	 225.0115000 	 2.414975 	 -0.4441738000 	 -2.7981120000 
582.45 	 225.0052000 	 2.414975 	 -0.4416879000 	 -2.7967520000 
582.65 	 224.9988000 	 2.414975 	 -0.4423904000 	 -2.7960110000 
582.85 	 224.9956000 	 2.414975 	 -0.4447269000 	 -2.7986050000 
583.05 	 224.9956000 	 2.414975 	 -0.4409472000 	 -2.7953340000 
583.25 	 224.9956000 	 2.414975 	 -0.4441007000 	 -2.7978450000 
583.45 	 224.9972000 	 2.414975 	 -0.4426734000 	 -2.7971110000 
583.65 	 224.9988000 	 2.414975 	 -0.4412365000 	 -2.7953370000 
583.85 	 224.9988000 	 2.414975 	 -0.4446379000 	 -2.7987610000 
584.05 	 224.9988000 	 2.414975 	 -0.4409599000 	 -2.7957410000 
584.25 	 224.9972000 	 2.414975 	 -0.4428132000 	 -2.7965770000 
584.45 	 224.9940000 	 2.414975 	 -0.4436334000 	 -2.7982840000 
584.65 	 224.9908000 	 2.414975 	 -0.4401652000 	 -2.7950640000 
584.85 	 224.9908000 	 2.414975 	 -0.4438114000 	 -2.7980740000 
585.05 	 224.9908000 	 2.414975 	 -0.4417515000 	 -2.7970570000 
585.25 	 224.9956000 	 2.414975 	 -0.4408868000 	 -2.7957790000 
585.45 	 224.9988000 	 2.414975 	 -0.4440943000 	 -2.7987610000 
585.65 	 225.0036000 	 2.414975 	 -0.4404100000 	 -2.7956260000 
585.85 	 225.0067000 	 2.414975 	 -0.4427052000 	 -2.7970190000 
586.05 	 225.0036000 	 2.414975 	 -0.4431407000 	 -2.7981690000 
586.25 	 224.9988000 	 2.414975 	 -0.4400190000 	 -2.7951080000 
586.45 	 224.9908000 	 2.414975 	 -0.4438686000 	 -2.7982970000 
586.65 	 224.9877000 	 2.414975 	 -0.4411379000 	 -2.7966280000 
586.85 	 224.9829000 	 2.414975 	 -0.4413351000 	 -2.7959380000 
587.05 	 224.9797000 	 2.414975 	 -0.4434490000 	 -2.7987190000 
587.25 	 224.9797000 	 2.414975 	 -0.4395835000 	 -2.7952860000 
587.45 	 224.9797000 	 2.414975 	 -0.4430707000 	 -2.7977630000 
587.65 	 224.9797000 	 2.415000 	 -0.4414050000 	 -2.7974380000 
587.85 	 224.9749000 	 2.415025 	 -0.4396979000 	 -2.7953500000 
588.05 	 224.9718000 	 2.415025 	 -0.4432742000 	 -2.7987860000 
588.25 	 224.9670000 	 2.415050 	 -0.4394054000 	 -2.7956610000 
588.45 	 224.9638000 	 2.415100 	 -0.4419168000 	 -2.7970310000 
588.65 	 224.9638000 	 2.415125 	 -0.4419327000 	 -2.7981280000 
588.85 	 224.9591000 	 2.415150 	 -0.4392592000 	 -2.7951370000 
589.05 	 224.9575000 	 2.415175 	 -0.4431184000 	 -2.7986180000 
589.25 	 224.9559000 	 2.415200 	 -0.4399618000 	 -2.7963230000 
589.45 	 224.9591000 	 2.415250 	 -0.4408042000 	 -2.7960590000 
589.65 	 224.9638000 	 2.415275 	 -0.4428736000 	 -2.7986620000 
589.85 	 224.9654000 	 2.415300 	 -0.4391607000 	 -2.7951460000 
590.05 	 224.9718000 	 2.415325 	 -0.4426988000 	 -2.7979600000 
590.25 	 224.9749000 	 2.415350 	 -0.4408646000 	 -2.7970030000 
590.45 	 224.9797000 	 2.415375 	 -0.4401239000 	 -2.7955060000 
590.65 	 224.9829000 	 2.415375 	 -0.4434045000 	 -2.7986880000 
590.85 	 224.9877000 	 2.415375 	 -0.4396788000 	 -2.7953980000 
591.05 	 224.9956000 	 2.415400 	 -0.4427433000 	 -2.7975850000 
591.25 	 225.0020000 	 2.415425 	 -0.4417737000 	 -2.7976450000 
591.45 	 225.0083000 	 2.415425 	 -0.4400698000 	 -2.7955280000 
591.65 	 225.0147000 	 2.415425 	 -0.4436111000 	 -2.7990120000 
591.85 	 225.0179000 	 2.415425 	 -0.4399268000 	 -2.7959410000 
592.05 	 225.0226000 	 2.415425 	 -0.4418818000 	 -2.7968760000 
592.25 	 225.0226000 	 2.415425 	 -0.4428037000 	 -2.7985380000 
592.45 	 225.0226000 	 2.415425 	 -0.4396121000 	 -2.7952070000 
592.65 	 225.0242000 	 2.415425 	 -0.4435190000 	 -2.7985570000 
592.85 	 225.0226000 	 2.415400 	 -0.4408487000 	 -2.7969140000 
593.05 	 225.0226000 	 2.415375 	 -0.4411539000 	 -2.7962050000 
593.25 	 225.0226000 	 2.415375 	 -0.4432233000 	 -2.7989860000 
593.45 	 225.0226000 	 2.415325 	 -0.4394785000 	 -2.7950830000 
593.65 	 225.0226000 	 2.415325 	 -0.4429722000 	 -2.7979790000 
593.85 	 225.0226000 	 2.415300 	 -0.4414463000 	 -2.7974670000 
594.05 	 225.0179000 	 2.415275 	 -0.4400698000 	 -2.7953180000 
594.25 	 225.0179000 	 2.415275 	 -0.4435984000 	 -2.7988980000 
594.45 	 225.0147000 	 2.415250 	 -0.4400603000 	 -2.7959470000 
594.65 	 225.0115000 	 2.415225 	 -0.4415576000 	 -2.7967260000 
594.85 	 225.0115000 	 2.415225 	 -0.4429404000 	 -2.7985540000 
595.05 	 225.0115000 	 2.415225 	 -0.4394499000 	 -2.7950540000 
595.25 	 225.0067000 	 2.415225 	 -0.4433823000 	 -2.7983920000 
595.45 	 225.0067000 	 2.415225 	 -0.4410680000 	 -2.7970090000 
595.65 	 225.0067000 	 2.415225 	 -0.4405562000 	 -2.7955690000 
595.85 	 225.0036000 	 2.415225 	 -0.4438146000 	 -2.7988850000 
596.05 	 225.0036000 	 2.415225 	 -0.4396725000 	 -2.7954510000 
596.25 	 224.9988000 	 2.415225 	 -0.4423555000 	 -2.7972000000 
596.45 	 224.9988000 	 2.415225 	 -0.4426447000 	 -2.7982110000 
596.65 	 224.9988000 	 2.415225 	 -0.4398537000 	 -2.7951780000 
596.85 	 224.9988000 	 2.415225 	 -0.4439259000 	 -2.7986370000 
597.05 	 224.9956000 	 2.415225 	 -0.4410330000 	 -2.7967710000 
597.25 	 224.9908000 	 2.415225 	 -0.4412746000 	 -2.7961540000 
597.45 	 224.9908000 	 2.415225 	 -0.4435507000 	 -2.7988820000 
597.65 	 224.9908000 	 2.415225 	 -0.4397710000 	 -2.7953780000 
597.85 	 224.9908000 	 2.415225 	 -0.4428355000 	 -2.7975490000 
598.05 	 224.9908000 	 2.415225 	 -0.4422315000 	 -2.7978770000 
598.25 	 224.9908000 	 2.415225 	 -0.4401143000 	 -2.7953560000 
598.45 	 224.9877000 	 2.415225 	 -0.4437288000 	 -2.7988080000 
598.65 	 224.9877000 	 2.415225 	 -0.4402193000 	 -2.7963540000 
598.85 	 224.9829000 	 2.415225 	 -0.4413351000 	 -2.7964750000 
599.05 	 224.9797000 	 2.415225 	 -0.4430993000 	 -2.7989010000 
599.25 	 224.9749000 	 2.415225 	 -0.4394341000 	 -2.7951720000 
599.45 	 224.9749000 	 2.415225 	 -0.4432360000 	 -2.7982360000 
599.65 	 224.9749000 	 2.415225 	 -0.4415798000 	 -2.7976320000 
599.85 	 224.9797000 	 2.415225 	 -0.4402479000 	 -2.7955250000 
600.05 	 224.9749000 	 2.415225 	 -0.4437733000 	 -2.7989740000 
600.25 	 224.9781000 	 2.415225 	 -0.4399713000 	 -2.7960010000 
600.45 	 224.9749000 	 2.415225 	 -0.4420058000 	 -2.7968440000 
600.65 	 224.9749000 	 2.415275 	 -0.4429626000 	 -2.7986370000 
600.85 	 224.9749000 	 2.415275 	 -0.4395262000 	 -2.7951690000 
601.05 	 224.9749000 	 2.415300 	 -0.4433537000 	 -2.7985450000 
601.25 	 224.9797000 	 2.415325 	 -0.4408137000 	 -2.7967870000 
601.45 	 224.9749000 	 2.415325 	 -0.4406484000 	 -2.7958010000 
601.65 	 224.9765000 	 2.415350 	 -0.4434077000 	 -2.7990020000 
601.85 	 224.9749000 	 2.415375 	 -0.4396184000 	 -2.7953590000 
602.05 	 224.9749000 	 2.415375 	 -0.4427719000 	 -2.7977660000 
602.25 	 224.9749000 	 2.415425 	 -0.4416974000 	 -2.7975780000 
602.45 	 224.9749000 	 2.415425 	 -0.4399109000 	 -2.7952350000 
602.65 	 224.9718000 	 2.415450 	 -0.4436620000 	 -2.7988720000 
602.85 	 224.9718000 	 2.415475 	 -0.4397710000 	 -2.7959350000 
603.05 	 224.9670000 	 2.415500 	 -0.4419422000 	 -2.7970540000 
603.25 	 224.9638000 	 2.415525 	 -0.4424604000 	 -2.7982740000 
603.45 	 224.9575000 	 2.415550 	 -0.4394754000 	 -2.7951340000 
603.65 	 224.9559000 	 2.415600 	 -0.4435190000 	 -2.7986210000 
603.85 	 224.9511000 	 2.415625 	 -0.4405975000 	 -2.7965420000 
604.05 	 224.9511000 	 2.415675 	 -0.4409981000 	 -2.7960520000 
604.25 	 224.9479000 	 2.415700 	 -0.4433378000 	 -2.7988080000 
604.45 	 224.9511000 	 2.415750 	 -0.4395072000 	 -2.7952480000 
604.65 	 224.9559000 	 2.415800 	 -0.4431311000 	 -2.7979340000 
604.85 	 224.9591000 	 2.415825 	 -0.4412969000 	 -2.7973940000 
605.05 	 224.9654000 	 2.415875 	 -0.4404481000 	 -2.7955560000 
605.25 	 224.9718000 	 2.415900 	 -0.4437987000 	 -2.7990530000 
605.45 	 224.9797000 	 2.415925 	 -0.4397678000 	 -2.7955630000 
605.65 	 224.9877000 	 2.415950 	 -0.4424540000 	 -2.7972290000 
605.85 	 224.9940000 	 2.415925 	 -0.4443137000 	 -2.7983670000 
606.05 	 225.0036000 	 2.415925 	 -0.4410140000 	 -2.7951880000 
606.25 	 225.0036000 	 2.415925 	 -0.4451084000 	 -2.7990180000 
606.45 	 225.0067000 	 2.415925 	 -0.4415289000 	 -2.7966370000 
606.65 	 225.0115000 	 2.415925 	 -0.4423205000 	 -2.7963290000 
606.85 	 225.0115000 	 2.415925 	 -0.4444949000 	 -2.7990120000 
607.05 	 225.0147000 	 2.415925 	 -0.4412079000 	 -2.7952260000 
607.25 	 225.0147000 	 2.415925 	 -0.4453786000 	 -2.7984270000 
607.45 	 225.0179000 	 2.415925 	 -0.4434395000 	 -2.7973910000 
607.65 	 225.0179000 	 2.415925 	 -0.4426479000 	 -2.7957530000 
607.85 	 225.0226000 	 2.415925 	 -0.4459572000 	 -2.7993550000 
608.05 	 225.0242000 	 2.415925 	 -0.4421457000 	 -2.7956740000 
608.25 	 225.0258000 	 2.415925 	 -0.4448096000 	 -2.7974670000 
608.45 	 225.0306000 	 2.415925 	 -0.4452515000 	 -2.7984780000 
608.65 	 225.0338000 	 2.415900 	 -0.4423491000 	 -2.7951270000 
608.85 	 225.0322000 	 2.415875 	 -0.4466248000 	 -2.7988940000 
609.05 	 225.0322000 	 2.415825 	 -0.4433727000 	 -2.7968090000 
609.25 	 225.0306000 	 2.415825 	 -0.4440149000 	 -2.7964470000 
609.45 	 225.0306000 	 2.415775 	 -0.4461956000 	 -2.7991420000 
609.65 	 225.0258000 	 2.415775 	 -0.4423332000 	 -2.7952890000 
609.85 	 225.0258000 	 2.415750 	 -0.4456202000 	 -2.7981730000 
610.05 	 225.0226000 	 2.415725 	 -0.4439831000 	 -2.7975490000 
610.25 	 225.0179000 	 2.415725 	 -0.4427274000 	 -2.7957220000 
610.45 	 225.0147000 	 2.415700 	 -0.4460239000 	 -2.7991580000 
610.65 	 225.0115000 	 2.415675 	 -0.4417133000 	 -2.7957120000 
610.85 	 225.0067000 	 2.415650 	 -0.4439767000 	 -2.7971520000 
611.05 	 225.0036000 	 2.415675 	 -0.4443423000 	 -2.7985830000 
611.25 	 225.0036000 	 2.415675 	 -0.4410712000 	 -2.7952860000 
611.45 	 225.0036000 	 2.415675 	 -0.4452324000 	 -2.7986810000 
611.65 	 224.9988000 	 2.415675 	 -0.4425621000 	 -2.7969740000 
611.85 	 224.9956000 	 2.415675 	 -0.4422728000 	 -2.7960140000 
612.05 	 224.9908000 	 2.415675 	 -0.4450003000 	 -2.7991580000 
612.25 	 224.9877000 	 2.415675 	 -0.4408169000 	 -2.7954670000 
612.45 	 224.9829000 	 2.415675 	 -0.4441102000 	 -2.7978550000 
612.65 	 224.9829000 	 2.415675 	 -0.4430930000 	 -2.7978770000 
612.85 	 224.9813000 	 2.415675 	 -0.4411665000 	 -2.7955020000 
613.05 	 224.9797000 	 2.415675 	 -0.4449908000 	 -2.7992890000 
613.25 	 224.9765000 	 2.415675 	 -0.4408582000 	 -2.7960140000 
613.45 	 224.9797000 	 2.415675 	 -0.4428069000 	 -2.7970090000 
613.65 	 224.9781000 	 2.415675 	 -0.4439831000 	 -2.7988560000 
613.85 	 224.9797000 	 2.415675 	 -0.4403750000 	 -2.7951460000 
614.05 	 224.9797000 	 2.415675 	 -0.4437733000 	 -2.7987290000 
614.25 	 224.9797000 	 2.415675 	 -0.4411093000 	 -2.7970310000 
614.45 	 224.9797000 	 2.415675 	 -0.4412969000 	 -2.7963760000 
614.65 	 224.9797000 	 2.415725 	 -0.4434490000 	 -2.7990560000 
614.85 	 224.9797000 	 2.415725 	 -0.4396884000 	 -2.7953980000 
615.05 	 224.9749000 	 2.415725 	 -0.4433378000 	 -2.7981630000 
615.25 	 224.9734000 	 2.415750 	 -0.4418214000 	 -2.7977780000 
615.45 	 224.9718000 	 2.415775 	 -0.4401938000 	 -2.7956010000 
615.65 	 224.9718000 	 2.415775 	 -0.4438909000 	 -2.7991330000 
615.85 	 224.9686000 	 2.415800 	 -0.4399172000 	 -2.7960520000 
616.05 	 224.9670000 	 2.415825 	 -0.4420217000 	 -2.7971080000 
616.25 	 224.9670000 	 2.415850 	 -0.4429849000 	 -2.7987800000 
616.45 	 224.9638000 	 2.415900 	 -0.4398759000 	 -2.7953080000 
616.65 	 224.9606000 	 2.415925 	 -0.4437605000 	 -2.7987580000 
616.85 	 224.9591000 	 2.415950 	 -0.4408550000 	 -2.7970890000 
617.05 	 224.9591000 	 2.415975 	 -0.4409440000 	 -2.7961570000 
617.25 	 224.9591000 	 2.416025 	 -0.4436493000 	 -2.7991800000 
617.45 	 224.9591000 	 2.416050 	 -0.4396534000 	 -2.7954420000 
617.65 	 224.9591000 	 2.416075 	 -0.4429690000 	 -2.7977370000 
617.85 	 224.9559000 	 2.416100 	 -0.4422728000 	 -2.7981150000 
618.05 	 224.9511000 	 2.416150 	 -0.4400794000 	 -2.7955210000 
618.25 	 224.9511000 	 2.416200 	 -0.4441134000 	 -2.7991200000 
618.45 	 224.9511000 	 2.416225 	 -0.4404354000 	 -2.7964750000 
618.65 	 224.9575000 	 2.416275 	 -0.4417578000 	 -2.7965420000 
618.85 	 224.9638000 	 2.416300 	 -0.4432392000 	 -2.7988720000 
619.05 	 224.9718000 	 2.416325 	 -0.4396757000 	 -2.7954230000 
619.25 	 224.9749000 	 2.416350 	 -0.4434872000 	 -2.7984750000 
619.45 	 224.9829000 	 2.416375 	 -0.4414558000 	 -2.7975940000 
619.65 	 224.9893000 	 2.416400 	 -0.4421679000 	 -2.7958810000 
619.85 	 224.9956000 	 2.416375 	 -0.4445648000 	 -2.7996220000 
620.05 	 225.0052000 	 2.416375 	 -0.4402828000 	 -2.7965040000 
620.25 	 225.0115000 	 2.416375 	 -0.4427338000 	 -2.7977210000 
620.45 	 225.0147000 	 2.416375 	 -0.4430962000 	 -2.7990910000 
620.65 	 225.0179000 	 2.416375 	 -0.4401398000 	 -2.7956200000 
620.85 	 225.0179000 	 2.416375 	 -0.4441929000 	 -2.7992890000 
621.05 	 225.0179000 	 2.416375 	 -0.4411348000 	 -2.7972570000 
621.25 	 225.0226000 	 2.416375 	 -0.4416402000 	 -2.7967610000 
621.45 	 225.0226000 	 2.416375 	 -0.4439163000 	 -2.7994790000 
621.65 	 225.0179000 	 2.416375 	 -0.4400253000 	 -2.7959950000 
621.85 	 225.0163000 	 2.416375 	 -0.4433886000 	 -2.7984210000 
622.05 	 225.0147000 	 2.416375 	 -0.4424509000 	 -2.7984460000 
622.25 	 225.0115000 	 2.416375 	 -0.4403400000 	 -2.7958360000 
622.45 	 225.0115000 	 2.416375 	 -0.4442438000 	 -2.7994760000 
622.65 	 225.0115000 	 2.416350 	 -0.4404608000 	 -2.7966370000 
622.85 	 225.0115000 	 2.416325 	 -0.4421647000 	 -2.7972000000 
623.05 	 225.0067000 	 2.416325 	 -0.4437351000 	 -2.7993460000 
623.25 	 225.0036000 	 2.416325 	 -0.4399745000 	 -2.7957920000 
623.45 	 225.0036000 	 2.416325 	 -0.4438082000 	 -2.7990560000 
623.65 	 224.9988000 	 2.416325 	 -0.4415862000 	 -2.7977560000 
623.85 	 224.9988000 	 2.416325 	 -0.4411157000 	 -2.7962880000 
624.05 	 225.0036000 	 2.416325 	 -0.4442787000 	 -2.7996160000 
624.25 	 225.0036000 	 2.416325 	 -0.4401175000 	 -2.7960840000 
624.45 	 225.0036000 	 2.416325 	 -0.4432774000 	 -2.7981150000 
624.65 	 225.0036000 	 2.416325 	 -0.4427592000 	 -2.7987540000 
624.85 	 225.0036000 	 2.416325 	 -0.4402701000 	 -2.7957920000 
625.05 	 225.0036000 	 2.416325 	 -0.4443423000 	 -2.7993900000 
625.25 	 225.0036000 	 2.416325 	 -0.4406611000 	 -2.7967520000 
625.45 	 225.0036000 	 2.416325 	 -0.4420725000 	 -2.7970470000 
625.65 	 224.9988000 	 2.416325 	 -0.4436175000 	 -2.7993650000 
625.85 	 224.9956000 	 2.416325 	 -0.4400285000 	 -2.7956960000 
626.05 	 224.9908000 	 2.416325 	 -0.4437828000 	 -2.7987640000 
626.25 	 224.9877000 	 2.416325 	 -0.4422315000 	 -2.7982040000 
626.45 	 224.9877000 	 2.416325 	 -0.4408900000 	 -2.7959540000 
626.65 	 224.9829000 	 2.416325 	 -0.4442914000 	 -2.7996480000 
626.85 	 224.9829000 	 2.416325 	 -0.4403559000 	 -2.7962810000 
627.05 	 224.9829000 	 2.416325 	 -0.4428323000 	 -2.7977850000 
627.25 	 224.9829000 	 2.416325 	 -0.4433346000 	 -2.7990720000 
627.45 	 224.9797000 	 2.416325 	 -0.4402924000 	 -2.7956140000 
627.65 	 224.9797000 	 2.416325 	 -0.4442978000 	 -2.7993490000 
627.85 	 224.9797000 	 2.416325 	 -0.4411030000 	 -2.7970980000 
628.05 	 224.9749000 	 2.416325 	 -0.4420471000 	 -2.7970220000 
628.25 	 224.9718000 	 2.416325 	 -0.4439958000 	 -2.7994410000 
628.45 	 224.9670000 	 2.416350 	 -0.4400317000 	 -2.7957600000 
628.65 	 224.9670000 	 2.416375 	 -0.4436143000 	 -2.7984620000 
628.85 	 224.9638000 	 2.416400 	 -0.4421774000 	 -2.7981500000 
629.05 	 224.9591000 	 2.416450 	 -0.4407597000 	 -2.7960210000 
629.25 	 224.9575000 	 2.416475 	 -0.4444822000 	 -2.7996380000 
629.45 	 224.9559000 	 2.416500 	 -0.4403591000 	 -2.7964080000 
629.65 	 224.9559000 	 2.416550 	 -0.4427306000 	 -2.7974770000 
629.85 	 224.9591000 	 2.416575 	 -0.4435190000 	 -2.7992030000 
630.05 	 224.9638000 	 2.416600 	 -0.4401525000 	 -2.7957120000 
630.25 	 224.9670000 	 2.416650 	 -0.4440212000 	 -2.7990410000 
630.45 	 224.9718000 	 2.416675 	 -0.4417197000 	 -2.7976990000 
630.65 	 224.9749000 	 2.416700 	 -0.4412556000 	 -2.7964750000 
630.85 	 224.9813000 	 2.416725 	 -0.4443010000 	 -2.7996540000 
631.05 	 224.9877000 	 2.416750 	 -0.4401875000 	 -2.7960300000 
631.25 	 224.9956000 	 2.416725 	 -0.4449209000 	 -2.7985760000 
631.45 	 225.0036000 	 2.416725 	 -0.4435507000 	 -2.7986370000 
631.65 	 225.0067000 	 2.416725 	 -0.4413891000 	 -2.7963290000 
631.85 	 225.0115000 	 2.416725 	 -0.4448477000 	 -2.7997780000 
632.05 	 225.0147000 	 2.416725 	 -0.4408550000 	 -2.7968880000 
632.25 	 225.0147000 	 2.416725 	 -0.4428482000 	 -2.7976290000 
632.45 	 225.0147000 	 2.416725 	 -0.4435190000 	 -2.7993970000 
632.65 	 225.0147000 	 2.416725 	 -0.4404481000 	 -2.7961320000 
632.85 	 225.0147000 	 2.416725 	 -0.4442787000 	 -2.7994380000 
633.05 	 225.0115000 	 2.416725 	 -0.4416307000 	 -2.7978640000 
633.25 	 225.0115000 	 2.416725 	 -0.4416815000 	 -2.7969360000 
633.45 	 225.0067000 	 2.416725 	 -0.4442946000 	 -2.7998380000 
633.65 	 225.0067000 	 2.416725 	 -0.4402828000 	 -2.7961670000 
633.85 	 225.0067000 	 2.416725 	 -0.4438114000 	 -2.7987890000 
634.05 	 225.0067000 	 2.416725 	 -0.4423714000 	 -2.7985640000 
634.25 	 225.0067000 	 2.416725 	 -0.4410998000 	 -2.7963160000 
634.45 	 225.0036000 	 2.416725 	 -0.4445044000 	 -2.7999500000 
634.65 	 225.0036000 	 2.416725 	 -0.4406611000 	 -2.7968090000 
634.85 	 224.9988000 	 2.416725 	 -0.4438654000 	 -2.7979560000 
635.05 	 224.9956000 	 2.416725 	 -0.4445457000 	 -2.7994540000 
635.25 	 224.9956000 	 2.416725 	 -0.4410712000 	 -2.7959000000 
635.45 	 224.9908000 	 2.416725 	 -0.4461416000 	 -2.7996570000 
635.65 	 224.9908000 	 2.416725 	 -0.4448000000 	 -2.7976930000 
635.85 	 224.9877000 	 2.416725 	 -0.4447238000 	 -2.7969580000 
636.05 	 224.9877000 	 2.416725 	 -0.4473591000 	 -2.7999020000 
636.25 	 224.9877000 	 2.416725 	 -0.4439831000 	 -2.7961700000 
636.45 	 224.9829000 	 2.416725 	 -0.4477310000 	 -2.7984940000 
636.65 	 224.9829000 	 2.416725 	 -0.4472033000 	 -2.7988340000 
636.85 	 224.9829000 	 2.416725 	 -0.4446220000 	 -2.7958840000 
637.05 	 224.9797000 	 2.416725 	 -0.4488055000 	 -2.7997370000 
637.25 	 224.9797000 	 2.416725 	 -0.4453596000 	 -2.7971900000 
637.45 	 224.9797000 	 2.416725 	 -0.4466025000 	 -2.7971390000 
637.65 	 224.9797000 	 2.416725 	 -0.4486910000 	 -2.7996640000 
637.85 	 224.9797000 	 2.416725 	 -0.4447714000 	 -2.7958650000 
638.05 	 224.9797000 	 2.416750 	 -0.4448700000 	 -2.7991040000 
638.25 	 224.9749000 	 2.416775 	 -0.4426384000 	 -2.7981120000 
638.45 	 224.9749000 	 2.416775 	 -0.4419263000 	 -2.7966020000 
638.65 	 224.9718000 	 2.416800 	 -0.4447619000 	 -2.7999430000 
638.85 	 224.9702000 	 2.416825 	 -0.4408201000 	 -2.7965550000 
639.05 	 224.9718000 	 2.416850 	 -0.4434649000 	 -2.7980840000 
639.25 	 224.9670000 	 2.416850 	 -0.4437510000 	 -2.7993200000 
639.45 	 224.9670000 	 2.416900 	 -0.4407533000 	 -2.7960650000 
639.65 	 224.9670000 	 2.416925 	 -0.4444599000 	 -2.7994600000 
639.85 	 224.9670000 	 2.416950 	 -0.4421965000 	 -2.7979250000 
640.05 	 224.9670000 	 2.416975 	 -0.4418024000 	 -2.7966400000 
640.25 	 224.9686000 	 2.417025 	 -0.4444695000 	 -2.7997910000 
640.45 	 224.9749000 	 2.417050 	 -0.4406961000 	 -2.7964400000 
640.65 	 224.9749000 	 2.417050 	 -0.4435031000 	 -2.7983250000 
640.85 	 224.9829000 	 2.417075 	 -0.4433441000 	 -2.7992280000 
641.05 	 224.9877000 	 2.417100 	 -0.4408073000 	 -2.7961570000 
641.25 	 224.9908000 	 2.417075 	 -0.4462878000 	 -2.7998760000 
641.45 	 224.9956000 	 2.417075 	 -0.4429754000 	 -2.7974220000 
641.65 	 224.9988000 	 2.417075 	 -0.4438559000 	 -2.7975050000 
641.85 	 225.0036000 	 2.417075 	 -0.4454295000 	 -2.7998480000 
642.05 	 225.0083000 	 2.417075 	 -0.4408614000 	 -2.7962520000 
642.25 	 225.0147000 	 2.417075 	 -0.4444917000 	 -2.7991740000 
642.45 	 225.0179000 	 2.417075 	 -0.4425240000 	 -2.7985570000 
642.65 	 225.0195000 	 2.417075 	 -0.4415480000 	 -2.7967610000 
642.85 	 225.0179000 	 2.417075 	 -0.4448509000 	 -2.8001180000 
643.05 	 225.0179000 	 2.417075 	 -0.4408900000 	 -2.7966560000 
643.25 	 225.0179000 	 2.417075 	 -0.4438082000 	 -2.7986240000 
643.45 	 225.0147000 	 2.417075 	 -0.4434649000 	 -2.7993330000 
643.65 	 225.0115000 	 2.417075 	 -0.4409472000 	 -2.7962840000 
643.85 	 225.0067000 	 2.417075 	 -0.4450544000 	 -2.7998960000 
644.05 	 225.0052000 	 2.417075 	 -0.4413287000 	 -2.7974860000 
644.25 	 225.0036000 	 2.417075 	 -0.4427973000 	 -2.7976450000 
644.45 	 225.0036000 	 2.417075 	 -0.4446030000 	 -2.8000070000 
644.65 	 224.9988000 	 2.417075 	 -0.4407024000 	 -2.7962840000 
644.85 	 224.9988000 	 2.417075 	 -0.4445712000 	 -2.7995360000 
645.05 	 224.9956000 	 2.417075 	 -0.4423078000 	 -2.7982300000 
645.25 	 224.9940000 	 2.417075 	 -0.4418119000 	 -2.7968600000 
645.45 	 224.9893000 	 2.417075 	 -0.4448128000 	 -2.8001720000 
645.65 	 224.9877000 	 2.417075 	 -0.4408328000 	 -2.7966820000 
645.85 	 224.9829000 	 2.417075 	 -0.4438146000 	 -2.7984080000 
646.05 	 224.9829000 	 2.417075 	 -0.4435698000 	 -2.7992660000 
646.25 	 224.9829000 	 2.417075 	 -0.4409567000 	 -2.7962560000 
646.45 	 224.9861000 	 2.417075 	 -0.4450957000 	 -2.7998070000 
646.65 	 224.9877000 	 2.417075 	 -0.4417547000 	 -2.7977630000 
646.85 	 224.9877000 	 2.417075 	 -0.4426003000 	 -2.7973490000 
647.05 	 224.9908000 	 2.417075 	 -0.4446379000 	 -2.8000510000 
647.25 	 224.9908000 	 2.417075 	 -0.4407565000 	 -2.7964780000 
647.45 	 224.9908000 	 2.417075 	 -0.4441929000 	 -2.7990310000 
647.65 	 224.9908000 	 2.417075 	 -0.4427624000 	 -2.7988430000 
647.85 	 224.9877000 	 2.417075 	 -0.4413477000 	 -2.7966280000 
648.05 	 224.9829000 	 2.417075 	 -0.4450862000 	 -2.8001910000 
648.25 	 224.9829000 	 2.417075 	 -0.4413287000 	 -2.7972670000 
648.45 	 224.9797000 	 2.417100 	 -0.4432392000 	 -2.7979470000 
648.65 	 224.9797000 	 2.417125 	 -0.4443582000 	 -2.7998100000 
648.85 	 224.9797000 	 2.417125 	 -0.4410362000 	 -2.7964530000 
649.05 	 224.9797000 	 2.417125 	 -0.4451656000 	 -2.7996540000 
649.25 	 224.9797000 	 2.417125 	 -0.4428705000 	 -2.7984140000 
649.45 	 224.9749000 	 2.417125 	 -0.4427147000 	 -2.7971780000 
649.65 	 224.9718000 	 2.417175 	 -0.4454327000 	 -2.8003980000 
649.85 	 224.9718000 	 2.417175 	 -0.4413191000 	 -2.7970220000 
650.05 	 224.9718000 	 2.417200 	 -0.4445044000 	 -2.7990310000 
650.25 	 224.9718000 	 2.417250 	 -0.4434268000 	 -2.7992410000 
650.45 	 224.9718000 	 2.417250 	 -0.4416116000 	 -2.7968570000 
650.65 	 224.9734000 	 2.417275 	 -0.4454041000 	 -2.8003250000 
650.85 	 224.9686000 	 2.417300 	 -0.4415830000 	 -2.7975150000 
651.05 	 224.9654000 	 2.417300 	 -0.4433823000 	 -2.7981030000 
651.25 	 224.9638000 	 2.417350 	 -0.4445108000 	 -2.8000000000 
651.45 	 224.9591000 	 2.417375 	 -0.4410903000 	 -2.7965040000 
651.65 	 224.9638000 	 2.417400 	 -0.4451021000 	 -2.7997140000 
651.85 	 224.9670000 	 2.417450 	 -0.4428164000 	 -2.7985290000 
652.05 	 224.9749000 	 2.417475 	 -0.4423141000 	 -2.7971270000 
652.25 	 224.9797000 	 2.417500 	 -0.4453087000 	 -2.8003820000 
652.45 	 224.9861000 	 2.417475 	 -0.4439036000 	 -2.7973780000 
652.65 	 224.9877000 	 2.417500 	 -0.4459032000 	 -2.7994790000 
652.85 	 224.9956000 	 2.417525 	 -0.4449431000 	 -2.8004520000 
653.05 	 224.9956000 	 2.417550 	 -0.4418468000 	 -2.7976260000 
653.25 	 225.0036000 	 2.417525 	 -0.4480139000 	 -2.8015110000 
653.45 	 225.0036000 	 2.417525 	 -0.4442628000 	 -2.7990500000 
653.65 	 225.0067000 	 2.417525 	 -0.4448160000 	 -2.7991390000 
653.85 	 225.0067000 	 2.417525 	 -0.4467646000 	 -2.8015740000 
654.05 	 225.0036000 	 2.417525 	 -0.4433537000 	 -2.7981630000 
654.25 	 225.0036000 	 2.417525 	 -0.4466343000 	 -2.8008020000 
654.45 	 225.0036000 	 2.417525 	 -0.4457283000 	 -2.8004680000 
654.65 	 225.0036000 	 2.417525 	 -0.4444599000 	 -2.7983120000 
654.85 	 225.0036000 	 2.417525 	 -0.4477660000 	 -2.8018380000 
655.05 	 225.0036000 	 2.417525 	 -0.4443423000 	 -2.7989230000 
655.25 	 224.9988000 	 2.417525 	 -0.4460335000 	 -2.7994320000 
655.45 	 224.9956000 	 2.417525 	 -0.4474863000 	 -2.8014850000 
655.65 	 224.9908000 	 2.417525 	 -0.4441452000 	 -2.7980360000 
655.85 	 224.9877000 	 2.417525 	 -0.4476547000 	 -2.8008910000 
656.05 	 224.9829000 	 2.417525 	 -0.4458586000 	 -2.8001210000 
656.25 	 224.9877000 	 2.417525 	 -0.4447015000 	 -2.7983890000 
656.45 	 224.9908000 	 2.417525 	 -0.4479408000 	 -2.8016250000 
656.65 	 224.9956000 	 2.417525 	 -0.4441229000 	 -2.7985950000 
656.85 	 224.9988000 	 2.417525 	 -0.4463005000 	 -2.7999690000 
657.05 	 225.0036000 	 2.417525 	 -0.4462942000 	 -2.8011100000 
657.25 	 225.0036000 	 2.417525 	 -0.4438114000 	 -2.7980580000 
657.45 	 224.9988000 	 2.417525 	 -0.4475943000 	 -2.8014370000 
657.65 	 224.9908000 	 2.417525 	 -0.4442596000 	 -2.7990690000 
657.85 	 224.9845000 	 2.417525 	 -0.4450226000 	 -2.7990850000 
658.05 	 224.9829000 	 2.417550 	 -0.4481093000 	 -2.8014980000 
658.25 	 224.9797000 	 2.417575 	 -0.4441134000 	 -2.7981440000 
658.45 	 224.9797000 	 2.417600 	 -0.4478868000 	 -2.8009990000 
658.65 	 224.9797000 	 2.417575 	 -0.4451561000 	 -2.8002960000 
658.85 	 224.9797000 	 2.417575 	 -0.4429054000 	 -2.7985130000 
659.05 	 224.9797000 	 2.417600 	 -0.4463927000 	 -2.8021210000 
659.25 	 224.9797000 	 2.417625 	 -0.4422855000 	 -2.7989100000 
659.45 	 224.9797000 	 2.417650 	 -0.4445235000 	 -2.7999940000 
659.65 	 224.9797000 	 2.417625 	 -0.4458300000 	 -2.8017230000 
659.85 	 224.9749000 	 2.417650 	 -0.4421774000 	 -2.7982520000 
660.05 	 224.9749000 	 2.417650 	 -0.4461257000 	 -2.8015930000 
660.25 	 224.9749000 	 2.417675 	 -0.4436302000 	 -2.8002260000 
660.45 	 224.9797000 	 2.417700 	 -0.4432043000 	 -2.7989010000 
660.65 	 224.9829000 	 2.417700 	 -0.4463545000 	 -2.8024320000 
660.85 	 224.9797000 	 2.417725 	 -0.4425367000 	 -2.7991140000 
661.05 	 224.9797000 	 2.417750 	 -0.4449113000 	 -2.8000040000 
661.25 	 224.9797000 	 2.417725 	 -0.4488500000 	 -2.8020670000 
661.45 	 224.9781000 	 2.417750 	 -0.4452578000 	 -2.7983470000 
661.65 	 224.9749000 	 2.417750 	 -0.4492823000 	 -2.8017140000 
661.85 	 224.9749000 	 2.417775 	 -0.4473241000 	 -2.8005760000 
662.05 	 224.9797000 	 2.417800 	 -0.4460303000 	 -2.7989230000 
662.25 	 224.9797000 	 2.417825 	 -0.4499753000 	 -2.8024990000 
662.45 	 224.9829000 	 2.417850 	 -0.4458332000 	 -2.7992600000 
662.65 	 224.9829000 	 2.417825 	 -0.4466216000 	 -2.8003910000 
662.85 	 224.9797000 	 2.417825 	 -0.4475594000 	 -2.8021690000 
663.05 	 224.9829000 	 2.417850 	 -0.4422887000 	 -2.7984710000 
663.25 	 224.9813000 	 2.417850 	 -0.4466152000 	 -2.8020510000 
663.45 	 224.9829000 	 2.417875 	 -0.4444853000 	 -2.8004460000 
663.65 	 224.9829000 	 2.417875 	 -0.4437478000 	 -2.7995430000 
663.85 	 224.9829000 	 2.417875 	 -0.4479281000 	 -2.8025370000 
664.05 	 224.9877000 	 2.417900 	 -0.4438241000 	 -2.7991260000 
664.25 	 224.9877000 	 2.417900 	 -0.4469140000 	 -2.8014180000 
664.45 	 224.9908000 	 2.417925 	 -0.4456584000 	 -2.8012690000 
664.65 	 224.9972000 	 2.417950 	 -0.4435444000 	 -2.7992370000 
664.85 	 225.0020000 	 2.417925 	 -0.4495843000 	 -2.8028610000 
665.05 	 225.0036000 	 2.417925 	 -0.4458841000 	 -2.7996990000 
665.25 	 225.0067000 	 2.417925 	 -0.4483763000 	 -2.8006330000 
665.45 	 225.0067000 	 2.417925 	 -0.4493999000 	 -2.8024990000 
665.65 	 225.0067000 	 2.417925 	 -0.4455884000 	 -2.7988020000 
665.85 	 225.0036000 	 2.417925 	 -0.4486974000 	 -2.8022320000 
666.05 	 225.0004000 	 2.417925 	 -0.4457410000 	 -2.8007890000 
666.25 	 224.9988000 	 2.417925 	 -0.4452451000 	 -2.7995620000 
666.45 	 224.9988000 	 2.417925 	 -0.4480775000 	 -2.8028390000 
666.65 	 224.9988000 	 2.417925 	 -0.4439735000 	 -2.7992630000 
666.85 	 224.9988000 	 2.417925 	 -0.4472256000 	 -2.8012820000 
667.05 	 224.9988000 	 2.417925 	 -0.4472574000 	 -2.8019650000 
667.25 	 224.9988000 	 2.417925 	 -0.4441675000 	 -2.7988400000 
667.45 	 224.9956000 	 2.417925 	 -0.4486974000 	 -2.8026870000 
667.65 	 224.9956000 	 2.417925 	 -0.4453882000 	 -2.8000860000 
667.85 	 224.9908000 	 2.417925 	 -0.4469617000 	 -2.8000130000 
668.05 	 224.9877000 	 2.417925 	 -0.4489835000 	 -2.8026200000 
668.25 	 224.9797000 	 2.417925 	 -0.4452292000 	 -2.7989100000 
668.45 	 224.9749000 	 2.417925 	 -0.4492537000 	 -2.8020410000 
668.65 	 224.9718000 	 2.417950 	 -0.4476929000 	 -2.8010080000 
668.85 	 224.9654000 	 2.417975 	 -0.4463387000 	 -2.7993390000 
669.05 	 224.9638000 	 2.418000 	 -0.4497210000 	 -2.8028580000 
669.25 	 224.9638000 	 2.418050 	 -0.4456361000 	 -2.7993360000 
669.45 	 224.9638000 	 2.418075 	 -0.4480966000 	 -2.8007760000 
669.65 	 224.9606000 	 2.418100 	 -0.4488150000 	 -2.8022800000 
669.85 	 224.9638000 	 2.418125 	 -0.4442628000 	 -2.7988850000 
670.05 	 224.9638000 	 2.418150 	 -0.4485893000 	 -2.8024170000 
670.25 	 224.9654000 	 2.418200 	 -0.4456393000 	 -2.8005730000 
670.45 	 224.9670000 	 2.418225 	 -0.4452197000 	 -2.7996800000 
670.65 	 224.9718000 	 2.418250 	 -0.4478645000 	 -2.8028200000 
670.85 	 224.9749000 	 2.418275 	 -0.4439100000 	 -2.7992820000 
671.05 	 224.9781000 	 2.418300 	 -0.4469872000 	 -2.8016250000 
671.25 	 224.9829000 	 2.418300 	 -0.4459445000 	 -2.8017200000 
671.45 	 224.9877000 	 2.418300 	 -0.4440657000 	 -2.7992980000 
671.65 	 224.9908000 	 2.418325 	 -0.4477850000 	 -2.8026900000 
671.85 	 224.9972000 	 2.418350 	 -0.4444377000 	 -2.8002800000 
672.05 	 224.9988000 	 2.418325 	 -0.4469077000 	 -2.8007130000 
672.25 	 225.0036000 	 2.418325 	 -0.4481474000 	 -2.8025910000 
672.45 	 225.0036000 	 2.418325 	 -0.4445616000 	 -2.7991930000 
672.65 	 224.9988000 	 2.418325 	 -0.4482937000 	 -2.8022380000 
672.85 	 224.9956000 	 2.418325 	 -0.4461002000 	 -2.8013900000 
673.05 	 224.9908000 	 2.418325 	 -0.4449717000 	 -2.7995270000 
673.25 	 224.9829000 	 2.418325 	 -0.4479662000 	 -2.8029700000 
673.45 	 224.9797000 	 2.418325 	 -0.4436588000 	 -2.7995240000 
673.65 	 224.9749000 	 2.418325 	 -0.4468536000 	 -2.8012690000 
673.85 	 224.9670000 	 2.418350 	 -0.4470316000 	 -2.8023240000 
674.05 	 224.9638000 	 2.418400 	 -0.4443518000 	 -2.7992530000 
674.25 	 224.9575000 	 2.418425 	 -0.4481983000 	 -2.8028300000 
674.45 	 224.9511000 	 2.418450 	 -0.4450607000 	 -2.8006900000 
674.65 	 224.9463000 	 2.418500 	 -0.4458459000 	 -2.8004200000 
674.85 	 224.9400000 	 2.418550 	 -0.4478804000 	 -2.8028230000 
675.05 	 224.9400000 	 2.418600 	 -0.4441738000 	 -2.7994350000 
675.25 	 224.9384000 	 2.418650 	 -0.4479440000 	 -2.8021340000 
675.45 	 224.9400000 	 2.418700 	 -0.4461765000 	 -2.8016660000 
675.65 	 224.9447000 	 2.418725 	 -0.4452864000 	 -2.7998860000 
675.85 	 224.9479000 	 2.418800 	 -0.4484304000 	 -2.8031250000 
676.05 	 224.9511000 	 2.418825 	 -0.4447301000 	 -2.8000830000 
676.25 	 224.9543000 	 2.418875 	 -0.4467773000 	 -2.8011890000 
676.45 	 224.9591000 	 2.418925 	 -0.4475689000 	 -2.8024860000 
676.65 	 224.9638000 	 2.418925 	 -0.4442310000 	 -2.7992660000 
676.85 	 224.9718000 	 2.418975 	 -0.4480457000 	 -2.8027730000 
677.05 	 224.9797000 	 2.419000 	 -0.4455376000 	 -2.8009100000 
677.25 	 224.9877000 	 2.419000 	 -0.4455853000 	 -2.8003180000 
677.45 	 224.9956000 	 2.419050 	 -0.4479694000 	 -2.8032210000 
677.65 	 225.0052000 	 2.419025 	 -0.4448954000 	 -2.7997140000 
677.85 	 225.0115000 	 2.419025 	 -0.4471684000 	 -2.8018600000 
678.05 	 225.0147000 	 2.419025 	 -0.4470190000 	 -2.8023780000 
678.25 	 225.0179000 	 2.419025 	 -0.4444822000 	 -2.7995240000 
678.45 	 225.0163000 	 2.419025 	 -0.4484717000 	 -2.8030140000 
678.65 	 225.0147000 	 2.419025 	 -0.4444472000 	 -2.8007380000 
678.85 	 225.0115000 	 2.419025 	 -0.4452451000 	 -2.8005980000 
679.05 	 225.0115000 	 2.419025 	 -0.4472446000 	 -2.8031920000 
679.25 	 225.0067000 	 2.419025 	 -0.4433918000 	 -2.7996860000 
679.45 	 225.0115000 	 2.419025 	 -0.4465262000 	 -2.8020700000 
679.65 	 225.0067000 	 2.419025 	 -0.4454962000 	 -2.8022160000 
679.85 	 225.0067000 	 2.419025 	 -0.4435349000 	 -2.7996670000 
680.05 	 225.0067000 	 2.419025 	 -0.4470825000 	 -2.8031320000 
680.25 	 225.0067000 	 2.419025 	 -0.4432456000 	 -2.8001790000 
680.45 	 225.0067000 	 2.419025 	 -0.4453786000 	 -2.8013070000 
680.65 	 225.0067000 	 2.419025 	 -0.4459763000 	 -2.8027530000 
680.85 	 225.0067000 	 2.419025 	 -0.4430803000 	 -2.7994120000 
681.05 	 225.0067000 	 2.419025 	 -0.4471016000 	 -2.8030460000 
681.25 	 225.0067000 	 2.419025 	 -0.4442088000 	 -2.8010750000 
681.45 	 225.0036000 	 2.419025 	 -0.4446030000 	 -2.8003660000 
681.65 	 224.9988000 	 2.419025 	 -0.4467424000 	 -2.8031380000 
681.85 	 224.9988000 	 2.419025 	 -0.4428927000 	 -2.7995560000 
682.05 	 224.9956000 	 2.419025 	 -0.4468536000 	 -2.8023820000 
682.25 	 224.9908000 	 2.419025 	 -0.4450003000 	 -2.8018250000 
682.45 	 224.9908000 	 2.419025 	 -0.4437192000 	 -2.7997490000 
682.65 	 224.9908000 	 2.419025 	 -0.4474068000 	 -2.8034020000 
682.85 	 224.9893000 	 2.419025 	 -0.4434427000 	 -2.8001750000 
683.05 	 224.9877000 	 2.419025 	 -0.4456107000 	 -2.8012020000 
683.25 	 224.9877000 	 2.419025 	 -0.4462942000 	 -2.8028900000 
683.45 	 224.9877000 	 2.419025 	 -0.4431502000 	 -2.7993460000 
683.65 	 224.9829000 	 2.419025 	 -0.4471842000 	 -2.8028520000 
683.85 	 224.9829000 	 2.419025 	 -0.4440880000 	 -2.8010080000 
684.05 	 224.9829000 	 2.419025 	 -0.4446602000 	 -2.8004550000 
684.25 	 224.9829000 	 2.419025 	 -0.4469331000 	 -2.8033510000 
684.45 	 224.9829000 	 2.419025 	 -0.4432138000 	 -2.7995970000 
684.65 	 224.9829000 	 2.419025 	 -0.4464118000 	 -2.8020890000 
684.85 	 224.9829000 	 2.419025 	 -0.4455058000 	 -2.8021970000 
685.05 	 224.9797000 	 2.419025 	 -0.4435762000 	 -2.7996000000 
685.25 	 224.9734000 	 2.419025 	 -0.4473305000 	 -2.8033230000 
685.45 	 224.9718000 	 2.419050 	 -0.4436016000 	 -2.8003440000 
685.65 	 224.9638000 	 2.419075 	 -0.4453564000 	 -2.8010340000 
685.85 	 224.9622000 	 2.419125 	 -0.4464118000 	 -2.8030080000 
686.05 	 224.9559000 	 2.419150 	 -0.4431915000 	 -2.7993930000 
686.25 	 224.9559000 	 2.419175 	 -0.4472128000 	 -2.8028580000 
686.45 	 224.9511000 	 2.419225 	 -0.4443550000 	 -2.8011100000 
686.65 	 224.9511000 	 2.419250 	 -0.4444758000 	 -2.8002740000 
686.85 	 224.9511000 	 2.419300 	 -0.4471906000 	 -2.8032910000 
687.05 	 224.9559000 	 2.419350 	 -0.4433028000 	 -2.7995170000 
687.25 	 224.9606000 	 2.419375 	 -0.4466566000 	 -2.8020700000 
687.45 	 224.9670000 	 2.419400 	 -0.4455916000 	 -2.8021140000 
687.65 	 224.9749000 	 2.419425 	 -0.4437447000 	 -2.7997560000 
687.85 	 224.9797000 	 2.419450 	 -0.4474131000 	 -2.8033380000 
688.05 	 224.9861000 	 2.419475 	 -0.4433537000 	 -2.8000320000 
688.25 	 224.9908000 	 2.419500 	 -0.4458682000 	 -2.8014690000 
688.45 	 225.0036000 	 2.419475 	 -0.4465993000 	 -2.8031480000 
688.65 	 225.0115000 	 2.419475 	 -0.4435412000 	 -2.7998540000 
688.85 	 225.0226000 	 2.419475 	 -0.4476229000 	 -2.8031540000 
689.05 	 225.0306000 	 2.419475 	 -0.4446316000 	 -2.8015640000 
689.25 	 225.0385000 	 2.419475 	 -0.4450544000 	 -2.8008430000 
689.45 	 225.0385000 	 2.419475 	 -0.4475276000 	 -2.8035990000 
689.65 	 225.0385000 	 2.419475 	 -0.4435825000 	 -2.8000580000 
689.85 	 225.0354000 	 2.419450 	 -0.4470571000 	 -2.8026710000 
690.05 	 225.0338000 	 2.419400 	 -0.4454295000 	 -2.8021560000 
690.25 	 225.0306000 	 2.419375 	 -0.4442724000 	 -2.8002830000 
690.45 	 225.0226000 	 2.419350 	 -0.4477310000 	 -2.8037070000 
690.65 	 225.0179000 	 2.419325 	 -0.4439131000 	 -2.8007700000 
690.85 	 225.0179000 	 2.419325 	 -0.4458459000 	 -2.8015610000 
691.05 	 225.0147000 	 2.419325 	 -0.4466184000 	 -2.8032520000 
691.25 	 225.0115000 	 2.419300 	 -0.4435094000 	 -2.7999080000 
691.45 	 225.0147000 	 2.419275 	 -0.4474513000 	 -2.8031990000 
691.65 	 225.0147000 	 2.419275 	 -0.4447969000 	 -2.8016760000 
691.85 	 225.0115000 	 2.419275 	 -0.4447460000 	 -2.8008400000 
692.05 	 225.0115000 	 2.419275 	 -0.4473782000 	 -2.8036820000 
692.25 	 225.0115000 	 2.419250 	 -0.4435253000 	 -2.8001820000 
692.45 	 225.0067000 	 2.419225 	 -0.4464976000 	 -2.8022260000 
692.65 	 225.0067000 	 2.419225 	 -0.4460875000 	 -2.8029090000 
692.85 	 225.0067000 	 2.419225 	 -0.4437383000 	 -2.8001210000 
693.05 	 225.0067000 	 2.419225 	 -0.4476929000 	 -2.8036240000 
693.25 	 225.0036000 	 2.419225 	 -0.4446411000 	 -2.8014600000 
693.45 	 224.9988000 	 2.419225 	 -0.4448318000 	 -2.8008970000 
693.65 	 224.9956000 	 2.419225 	 -0.4473845000 	 -2.8037830000 
693.85 	 224.9940000 	 2.419225 	 -0.4434045000 	 -2.8003410000 
694.05 	 224.9908000 	 2.419225 	 -0.4466248000 	 -2.8025600000 
694.25 	 224.9908000 	 2.419225 	 -0.4458555000 	 -2.8026740000 
694.45 	 224.9908000 	 2.419225 	 -0.4435889000 	 -2.7999400000 
694.65 	 224.9908000 	 2.419225 	 -0.4476929000 	 -2.8036820000 
694.85 	 224.9908000 	 2.419225 	 -0.4442914000 	 -2.8012150000 
695.05 	 224.9908000 	 2.419225 	 -0.4453754000 	 -2.8011320000 
695.25 	 224.9908000 	 2.419225 	 -0.4472351000 	 -2.8036880000 
695.45 	 224.9908000 	 2.419225 	 -0.4433568000 	 -2.8001050000 
695.65 	 224.9908000 	 2.419225 	 -0.4469872000 	 -2.8027730000 
695.85 	 224.9908000 	 2.419225 	 -0.4456743000 	 -2.8025820000 
696.05 	 224.9877000 	 2.419225 	 -0.4438591000 	 -2.8000800000 
696.25 	 224.9829000 	 2.419225 	 -0.4475403000 	 -2.8037170000 
696.45 	 224.9797000 	 2.419225 	 -0.4440626000 	 -2.8011730000 
696.65 	 224.9749000 	 2.419225 	 -0.4453023000 	 -2.8012150000 
696.85 	 224.9749000 	 2.419225 	 -0.4471334000 	 -2.8035960000 
697.05 	 224.9749000 	 2.419225 	 -0.4433568000 	 -2.7999750000 
697.25 	 224.9765000 	 2.419225 	 -0.4470825000 	 -2.8027440000 
697.45 	 224.9797000 	 2.419225 	 -0.4456297000 	 -2.8026230000 
697.65 	 224.9797000 	 2.419225 	 -0.4439417000 	 -2.8002640000 
697.85 	 224.9797000 	 2.419275 	 -0.4476547000 	 -2.8036850000 
698.05 	 224.9829000 	 2.419275 	 -0.4441675000 	 -2.8010590000 
698.25 	 224.9797000 	 2.419275 	 -0.4455280000 	 -2.8013800000 
698.45 	 224.9797000 	 2.419275 	 -0.4468727000 	 -2.8033100000 
698.65 	 224.9797000 	 2.419300 	 -0.4433155000 	 -2.7999810000 
698.85 	 224.9749000 	 2.419325 	 -0.4470316000 	 -2.8029600000 
699.05 	 224.9718000 	 2.419325 	 -0.4451402000 	 -2.8021180000 
699.25 	 224.9718000 	 2.419350 	 -0.4442851000 	 -2.8005090000 
699.45 	 224.9718000 	 2.419375 	 -0.4474449000 	 -2.8038310000 
699.65 	 224.9702000 	 2.419400 	 -0.4435412000 	 -2.8003220000 
699.85 	 224.9702000 	 2.419425 	 -0.4461543000 	 -2.8020000000 
700.05 	 224.9670000 	 2.419450 	 -0.4462624000 	 -2.8031030000 
700.25 	 224.9638000 	 2.419475 	 -0.4434236000 	 -2.8000160000 
700.45 	 224.9606000 	 2.419500 	 -0.4474068000 	 -2.8034810000 
700.65 	 224.9638000 	 2.419550 	 -0.4444154000 	 -2.8015170000 
700.85 	 224.9638000 	 2.419575 	 -0.4448191000 	 -2.8007920000 
701.05 	 224.9654000 	 2.419600 	 -0.4475053000 	 -2.8036690000 
701.25 	 224.9670000 	 2.419625 	 -0.4434617000 	 -2.8003250000 
701.45 	 224.9734000 	 2.419650 	 -0.4464054000 	 -2.8021140000 
701.65 	 224.9749000 	 2.419675 	 -0.4460335000 	 -2.8028710000 
701.85 	 224.9765000 	 2.419700 	 -0.4435571000 	 -2.8000580000 
702.05 	 224.9797000 	 2.419700 	 -0.4474036000 	 -2.8035510000 
702.25 	 224.9813000 	 2.419750 	 -0.4443010000 	 -2.8014400000 
702.45 	 224.9797000 	 2.419750 	 -0.4458078000 	 -2.8008300000 
702.65 	 224.9829000 	 2.419725 	 -0.4497083000 	 -2.8037170000 
702.85 	 224.9797000 	 2.419750 	 -0.4460144000 	 -2.8003530000 
703.05 	 224.9829000 	 2.419750 	 -0.4498068000 	 -2.8027730000 
703.25 	 224.9829000 	 2.419775 	 -0.4490058000 	 -2.8031030000 
703.45 	 224.9829000 	 2.419800 	 -0.4471652000 	 -2.8002610000 
703.65 	 224.9877000 	 2.419775 	 -0.4489168000 	 -2.8042760000 
703.85 	 224.9877000 	 2.419775 	 -0.4455408000 	 -2.8019710000 
704.05 	 224.9908000 	 2.419800 	 -0.4454359000 	 -2.8018220000 
704.25 	 224.9908000 	 2.419825 	 -0.4476929000 	 -2.8044250000 
704.45 	 224.9956000 	 2.419825 	 -0.4439831000 	 -2.8009540000 
704.65 	 224.9956000 	 2.419825 	 -0.4481602000 	 -2.8035320000 
704.85 	 224.9908000 	 2.419825 	 -0.4465834000 	 -2.8033000000 
705.05 	 224.9908000 	 2.419825 	 -0.4451307000 	 -2.8012910000 
705.25 	 224.9877000 	 2.419825 	 -0.4484876000 	 -2.8046990000 
705.45 	 224.9877000 	 2.419825 	 -0.4446793000 	 -2.8015800000 
705.65 	 224.9877000 	 2.419825 	 -0.4468060000 	 -2.8026100000 
705.85 	 224.9877000 	 2.419825 	 -0.4475752000 	 -2.8042730000 
706.05 	 224.9893000 	 2.419825 	 -0.4441738000 	 -2.8009640000 
706.25 	 224.9908000 	 2.419825 	 -0.4483859000 	 -2.8045460000 
706.45 	 224.9908000 	 2.419825 	 -0.4452769000 	 -2.8024170000 
706.65 	 224.9908000 	 2.419825 	 -0.4456679000 	 -2.8019360000 
706.85 	 224.9877000 	 2.419850 	 -0.4477850000 	 -2.8046580000 
707.05 	 224.9861000 	 2.419875 	 -0.4441293000 	 -2.8011130000 
707.25 	 224.9861000 	 2.419875 	 -0.4475689000 	 -2.8038150000 
707.45 	 224.9797000 	 2.419900 	 -0.4490503000 	 -2.8034500000 
707.65 	 224.9797000 	 2.419875 	 -0.4480298000 	 -2.8016630000 
707.85 	 224.9797000 	 2.419900 	 -0.4524136000 	 -2.8050990000 
708.05 	 224.9749000 	 2.419925 	 -0.4490471000 	 -2.8028550000 
708.25 	 224.9718000 	 2.419925 	 -0.4497369000 	 -2.8027820000 
708.45 	 224.9670000 	 2.419950 	 -0.4517174000 	 -2.8050490000 
708.65 	 224.9670000 	 2.419975 	 -0.4479822000 	 -2.8017930000 
708.85 	 224.9670000 	 2.420025 	 -0.4511324000 	 -2.8041110000 
709.05 	 224.9638000 	 2.420050 	 -0.4502996000 	 -2.8038910000 
709.25 	 224.9638000 	 2.420075 	 -0.4483763000 	 -2.8016950000 
709.45 	 224.9622000 	 2.420100 	 -0.4521306000 	 -2.8052300000 
709.65 	 224.9638000 	 2.420125 	 -0.4482110000 	 -2.8027060000 
709.85 	 224.9670000 	 2.420150 	 -0.4493364000 	 -2.8028870000 
710.05 	 224.9749000 	 2.420175 	 -0.4507669000 	 -2.8050230000 
710.25 	 224.9829000 	 2.420200 	 -0.4474068000 	 -2.8016380000 
710.45 	 224.9893000 	 2.420250 	 -0.4508273000 	 -2.8046580000 
710.65 	 224.9956000 	 2.420225 	 -0.4497878000 	 -2.8037580000 
710.85 	 224.9956000 	 2.420225 	 -0.4490058000 	 -2.8025340000 
711.05 	 224.9956000 	 2.420225 	 -0.4521402000 	 -2.8058050000 
711.25 	 224.9956000 	 2.420225 	 -0.4479472000 	 -2.8024480000 
711.45 	 224.9988000 	 2.420225 	 -0.4504839000 	 -2.8040310000 
711.65 	 225.0036000 	 2.420225 	 -0.4504077000 	 -2.8050360000 
711.85 	 225.0067000 	 2.420225 	 -0.4475530000 	 -2.8020860000 
712.05 	 225.0115000 	 2.420225 	 -0.4512056000 	 -2.8055890000 
712.25 	 225.0115000 	 2.420225 	 -0.4483763000 	 -2.8033540000 
712.45 	 225.0115000 	 2.420225 	 -0.4491488000 	 -2.8029470000 
712.65 	 225.0067000 	 2.420225 	 -0.4512119000 	 -2.8057580000 
712.85 	 225.0067000 	 2.420225 	 -0.4473146000 	 -2.8021750000 
713.05 	 225.0036000 	 2.420225 	 -0.4504267000 	 -2.8044860000 
713.25 	 225.0036000 	 2.420225 	 -0.4497019000 	 -2.8045720000 
713.45 	 225.0036000 	 2.420225 	 -0.4479345000 	 -2.8024100000 
713.65 	 225.0036000 	 2.420225 	 -0.4514122000 	 -2.8056560000 
713.85 	 225.0036000 	 2.420225 	 -0.4479980000 	 -2.8029510000 
714.05 	 225.0036000 	 2.420225 	 -0.4495367000 	 -2.8035580000 
714.25 	 225.0067000 	 2.420225 	 -0.4508082000 	 -2.8056110000 
714.45 	 225.0036000 	 2.420225 	 -0.4470158000 	 -2.8020350000 
714.65 	 225.0067000 	 2.420225 	 -0.4507860000 	 -2.8050010000 
714.85 	 225.0067000 	 2.420225 	 -0.4489803000 	 -2.8042950000 
715.05 	 225.0067000 	 2.420225 	 -0.4477374000 	 -2.8023780000 
715.25 	 225.0036000 	 2.420225 	 -0.4512978000 	 -2.8058690000 
715.45 	 225.0036000 	 2.420225 	 -0.4472574000 	 -2.8024960000 
715.65 	 224.9988000 	 2.420225 	 -0.4497242000 	 -2.8040470000 
715.85 	 224.9956000 	 2.420225 	 -0.4498895000 	 -2.8050450000 
716.05 	 224.9956000 	 2.420225 	 -0.4473114000 	 -2.8020540000 
716.25 	 224.9956000 	 2.420225 	 -0.4511706000 	 -2.8052810000 
716.45 	 224.9908000 	 2.420225 	 -0.4480076000 	 -2.8032560000 
716.65 	 224.9893000 	 2.420225 	 -0.4486084000 	 -2.8030400000 
716.85 	 224.9908000 	 2.420225 	 -0.4506556000 	 -2.8054680000 
717.05 	 224.9908000 	 2.420225 	 -0.4469395000 	 -2.8020510000 
717.25 	 224.9908000 	 2.420225 	 -0.4505189000 	 -2.8047820000 
717.45 	 224.9908000 	 2.420225 	 -0.4490503000 	 -2.8044190000 
717.65 	 224.9908000 	 2.420225 	 -0.4476452000 	 -2.8023720000 
717.85 	 224.9877000 	 2.420225 	 -0.4510148000 	 -2.8059390000 
718.05 	 224.9877000 	 2.420225 	 -0.4472065000 	 -2.8027570000 
718.25 	 224.9829000 	 2.420225 	 -0.4491011000 	 -2.8036090000 
718.45 	 224.9797000 	 2.420225 	 -0.4502392000 	 -2.8054170000 
718.65 	 224.9797000 	 2.420225 	 -0.4469554000 	 -2.8021880000 
718.85 	 224.9797000 	 2.420225 	 -0.4504458000 	 -2.8051030000 
719.05 	 224.9749000 	 2.420250 	 -0.4463991000 	 -2.8040660000 
719.25 	 224.9749000 	 2.420275 	 -0.4458173000 	 -2.8026290000 
719.45 	 224.9749000 	 2.420275 	 -0.4488595000 	 -2.8059770000 
719.65 	 224.9749000 	 2.420300 	 -0.4450639000 	 -2.8023590000 
719.85 	 224.9718000 	 2.420325 	 -0.4481824000 	 -2.8042950000 
720.05 	 224.9686000 	 2.420350 	 -0.4507446000 	 -2.8048480000 
720.25 	 224.9638000 	 2.420350 	 -0.4480044000 	 -2.8021270000 
720.45 	 224.9638000 	 2.420400 	 -0.4514790000 	 -2.8055190000 
720.65 	 224.9638000 	 2.420425 	 -0.4484844000 	 -2.8034370000 
720.85 	 224.9638000 	 2.420475 	 -0.4485416000 	 -2.8028870000 
721.05 	 224.9638000 	 2.420500 	 -0.4509640000 	 -2.8058270000 
721.25 	 224.9670000 	 2.420525 	 -0.4473909000 	 -2.8021720000 
721.45 	 224.9718000 	 2.420550 	 -0.4509767000 	 -2.8047590000 
721.65 	 224.9749000 	 2.420575 	 -0.4498068000 	 -2.8043970000 
721.85 	 224.9797000 	 2.420575 	 -0.4485639000 	 -2.8023530000 
722.05 	 224.9877000 	 2.420600 	 -0.4523754000 	 -2.8060530000 
722.25 	 224.9956000 	 2.420600 	 -0.4490058000 	 -2.8032590000 
722.45 	 225.0020000 	 2.420625 	 -0.4497528000 	 -2.8035900000 
722.65 	 225.0067000 	 2.420650 	 -0.4520226000 	 -2.8058850000 
722.85 	 225.0115000 	 2.420625 	 -0.4486052000 	 -2.8024860000 
723.05 	 225.0147000 	 2.420625 	 -0.4519304000 	 -2.8050330000 
723.25 	 225.0179000 	 2.420625 	 -0.4505762000 	 -2.8048680000 
723.45 	 225.0179000 	 2.420625 	 -0.4486021000 	 -2.8025980000 
723.65 	 225.0226000 	 2.420625 	 -0.4521497000 	 -2.8059070000 
723.85 	 225.0258000 	 2.420625 	 -0.4488309000 	 -2.8034880000 
724.05 	 225.0258000 	 2.420625 	 -0.4501089000 	 -2.8038090000 
724.25 	 225.0258000 	 2.420600 	 -0.4511452000 	 -2.8058080000 
724.45 	 225.0274000 	 2.420575 	 -0.4478582000 	 -2.8024200000 
724.65 	 225.0258000 	 2.420550 	 -0.4514090000 	 -2.8054210000 
724.85 	 225.0258000 	 2.420525 	 -0.4492060000 	 -2.8042820000 
725.05 	 225.0258000 	 2.420525 	 -0.4489263000 	 -2.8030650000 
725.25 	 225.0226000 	 2.420500 	 -0.4515775000 	 -2.8061040000 
725.45 	 225.0226000 	 2.420475 	 -0.4478041000 	 -2.8028010000 
725.65 	 225.0258000 	 2.420450 	 -0.4505857000 	 -2.8047120000 
725.85 	 225.0258000 	 2.420425 	 -0.4501565000 	 -2.8052010000 
726.05 	 225.0258000 	 2.420425 	 -0.4478709000 	 -2.8024930000 
726.25 	 225.0258000 	 2.420400 	 -0.4517015000 	 -2.8058120000 
726.45 	 225.0226000 	 2.420375 	 -0.4484622000 	 -2.8037450000 
726.65 	 225.0179000 	 2.420350 	 -0.4493205000 	 -2.8034910000 
726.85 	 225.0147000 	 2.420325 	 -0.4513709000 	 -2.8062370000 
727.05 	 225.0115000 	 2.420325 	 -0.4475466000 	 -2.8026680000 
727.25 	 225.0067000 	 2.420300 	 -0.4507001000 	 -2.8048580000 
727.45 	 225.0067000 	 2.420325 	 -0.4501438000 	 -2.8052490000 
727.65 	 225.0067000 	 2.420325 	 -0.4476929000 	 -2.8024040000 
727.85 	 225.0036000 	 2.420325 	 -0.4517460000 	 -2.8059900000 
728.05 	 225.0020000 	 2.420325 	 -0.4483032000 	 -2.8034020000 
728.25 	 224.9988000 	 2.420325 	 -0.4497814000 	 -2.8041240000 
728.45 	 224.9956000 	 2.420325 	 -0.4507033000 	 -2.8057320000 
728.65 	 224.9940000 	 2.420325 	 -0.4474989000 	 -2.8024550000 
728.85 	 224.9908000 	 2.420325 	 -0.4514535000 	 -2.8058460000 
729.05 	 224.9877000 	 2.420325 	 -0.4485321000 	 -2.8040280000 
729.25 	 224.9829000 	 2.420325 	 -0.4489644000 	 -2.8034150000 
729.45 	 224.9829000 	 2.420325 	 -0.4512247000 	 -2.8060340000 
729.65 	 224.9797000 	 2.420325 	 -0.4474258000 	 -2.8026330000 
729.85 	 224.9781000 	 2.420325 	 -0.4506048000 	 -2.8049560000 
730.05 	 224.9749000 	 2.420325 	 -0.4498068000 	 -2.8050140000 
730.25 	 224.9797000 	 2.420325 	 -0.4476706000 	 -2.8025120000 
730.45 	 224.9797000 	 2.420325 	 -0.4513645000 	 -2.8059320000 
730.65 	 224.9797000 	 2.420325 	 -0.4482841000 	 -2.8036630000 
730.85 	 224.9829000 	 2.420325 	 -0.4488691000 	 -2.8031950000 
731.05 	 224.9829000 	 2.420325 	 -0.4511960000 	 -2.8061420000 
731.25 	 224.9797000 	 2.420325 	 -0.4472383000 	 -2.8024390000 
731.45 	 224.9781000 	 2.420375 	 -0.4505571000 	 -2.8049560000 
731.65 	 224.9749000 	 2.420375 	 -0.4496765000 	 -2.8051980000 
731.85 	 224.9718000 	 2.420375 	 -0.4477056000 	 -2.8026010000 
732.05 	 224.9718000 	 2.420425 	 -0.4513105000 	 -2.8059260000 
732.25 	 224.9718000 	 2.420425 	 -0.4478868000 	 -2.8034430000 
732.45 	 224.9718000 	 2.420450 	 -0.4491425000 	 -2.8035800000 
732.65 	 224.9718000 	 2.420475 	 -0.4508972000 	 -2.8058880000 
732.85 	 224.9718000 	 2.420500 	 -0.4469681000 	 -2.8025120000 
733.05 	 224.9718000 	 2.420525 	 -0.4504204000 	 -2.8048770000 
733.25 	 224.9749000 	 2.420525 	 -0.4495335000 	 -2.8047690000 
733.45 	 224.9718000 	 2.420550 	 -0.4477564000 	 -2.8025150000 
733.65 	 224.9718000 	 2.420575 	 -0.4511770000 	 -2.8060560000 
733.85 	 224.9718000 	 2.420600 	 -0.4476929000 	 -2.8031350000 
734.05 	 224.9718000 	 2.420625 	 -0.4494190000 	 -2.8038790000 
734.25 	 224.9718000 	 2.420625 	 -0.4504108000 	 -2.8056940000 
734.45 	 224.9670000 	 2.420650 	 -0.4471270000 	 -2.8022800000 
734.65 	 224.9718000 	 2.420675 	 -0.4509958000 	 -2.8053060000 
734.85 	 224.9670000 	 2.420700 	 -0.4485734000 	 -2.8042980000 
735.05 	 224.9670000 	 2.420725 	 -0.4489962000 	 -2.8033030000 
735.25 	 224.9686000 	 2.420750 	 -0.4514917000 	 -2.8060940000 
735.45 	 224.9718000 	 2.420775 	 -0.4473940000 	 -2.8026170000 
735.65 	 224.9718000 	 2.420800 	 -0.4504776000 	 -2.8047750000 
735.85 	 224.9749000 	 2.420825 	 -0.4495367000 	 -2.8048390000 
736.05 	 224.9797000 	 2.420825 	 -0.4481729000 	 -2.8025790000 
736.25 	 224.9829000 	 2.420850 	 -0.4518096000 	 -2.8061520000 
736.45 	 224.9877000 	 2.420875 	 -0.4483891000 	 -2.8034080000 
736.65 	 224.9908000 	 2.420900 	 -0.4501820000 	 -2.8037260000 
736.85 	 224.9956000 	 2.420875 	 -0.4519176000 	 -2.8060630000 
737.05 	 224.9956000 	 2.420875 	 -0.4481665000 	 -2.8026390000 
737.25 	 224.9956000 	 2.420875 	 -0.4515266000 	 -2.8055320000 
737.45 	 224.9956000 	 2.420875 	 -0.4500453000 	 -2.8047910000 
737.65 	 224.9988000 	 2.420875 	 -0.4489867000 	 -2.8030270000 
737.85 	 224.9988000 	 2.420875 	 -0.4520702000 	 -2.8062920000 
738.05 	 224.9988000 	 2.420875 	 -0.4483795000 	 -2.8033190000 
738.25 	 224.9988000 	 2.420875 	 -0.4504553000 	 -2.8043300000 
738.45 	 224.9988000 	 2.420875 	 -0.4509926000 	 -2.8058150000 
738.65 	 224.9988000 	 2.420875 	 -0.4479726000 	 -2.8027060000 
738.85 	 224.9988000 	 2.420875 	 -0.4514758000 	 -2.8058270000 
739.05 	 225.0036000 	 2.420875 	 -0.4489454000 	 -2.8041300000 
739.25 	 225.0052000 	 2.420875 	 -0.4492474000 	 -2.8035130000 
739.45 	 225.0036000 	 2.420875 	 -0.4518223000 	 -2.8063170000 
739.65 	 225.0036000 	 2.420875 	 -0.4478550000 	 -2.8030650000 
739.85 	 224.9956000 	 2.420875 	 -0.4507923000 	 -2.8050040000 
740.05 	 224.9956000 	 2.420875 	 -0.4502614000 	 -2.8055030000 
740.25 	 224.9940000 	 2.420875 	 -0.4479376000 	 -2.8028580000 
740.45 	 224.9908000 	 2.420875 	 -0.4514122000 	 -2.8061680000 
740.65 	 224.9908000 	 2.420875 	 -0.4484685000 	 -2.8038760000 
740.85 	 224.9908000 	 2.420875 	 -0.4495049000 	 -2.8038150000 
741.05 	 224.9908000 	 2.420875 	 -0.4509894000 	 -2.8062730000 
741.25 	 224.9908000 	 2.420875 	 -0.4471970000 	 -2.8025940000 
741.45 	 224.9908000 	 2.420875 	 -0.4508845000 	 -2.8053470000 
741.65 	 224.9908000 	 2.420875 	 -0.4492124000 	 -2.8048070000 
741.85 	 224.9908000 	 2.420875 	 -0.4479440000 	 -2.8030010000 
742.05 	 224.9893000 	 2.420875 	 -0.4513995000 	 -2.8063770000 
742.25 	 224.9877000 	 2.420875 	 -0.4474417000 	 -2.8033760000 
742.45 	 224.9877000 	 2.420875 	 -0.4496892000 	 -2.8044100000 
742.65 	 224.9861000 	 2.420900 	 -0.4503600000 	 -2.8059420000 
742.85 	 224.9829000 	 2.420900 	 -0.4466470000 	 -2.8025630000 
743.05 	 224.9797000 	 2.420925 	 -0.4505062000 	 -2.8059610000 
743.25 	 224.9797000 	 2.420950 	 -0.4477882000 	 -2.8043370000 
743.45 	 224.9749000 	 2.420925 	 -0.4482714000 	 -2.8037290000 
743.65 	 224.9749000 	 2.420950 	 -0.4495557000 	 -2.8066730000 
743.85 	 224.9749000 	 2.420975 	 -0.4455662000 	 -2.8032460000 
744.05 	 224.9749000 	 2.421000 	 -0.4488627000 	 -2.8053280000 
744.25 	 224.9781000 	 2.421025 	 -0.4481792000 	 -2.8057030000 
744.45 	 224.9749000 	 2.421025 	 -0.4470603000 	 -2.8030460000 
744.65 	 224.9749000 	 2.421050 	 -0.4515012000 	 -2.8070550000 
744.85 	 224.9749000 	 2.421075 	 -0.4477056000 	 -2.8044380000 
745.05 	 224.9749000 	 2.421100 	 -0.4492950000 	 -2.8049630000 
745.25 	 224.9749000 	 2.421100 	 -0.4501534000 	 -2.8068800000 
745.45 	 224.9749000 	 2.421150 	 -0.4469427000 	 -2.8035260000 
745.65 	 224.9797000 	 2.421150 	 -0.4496193000 	 -2.8066440000 
745.85 	 224.9829000 	 2.421150 	 -0.4472796000 	 -2.8053630000 
746.05 	 224.9877000 	 2.421175 	 -0.4469744000 	 -2.8039650000 
746.25 	 224.9893000 	 2.421175 	 -0.4501756000 	 -2.8072200000 
746.45 	 224.9908000 	 2.421175 	 -0.4480902000 	 -2.8042540000 
746.65 	 224.9908000 	 2.421175 	 -0.4506938000 	 -2.8058750000 
746.85 	 224.9956000 	 2.421175 	 -0.4507542000 	 -2.8068700000 
747.05 	 224.9956000 	 2.421175 	 -0.4479885000 	 -2.8039870000 
747.25 	 224.9956000 	 2.421175 	 -0.4520957000 	 -2.8073690000 
747.45 	 224.9940000 	 2.421175 	 -0.4488532000 	 -2.8050230000 
747.65 	 224.9908000 	 2.421175 	 -0.4499181000 	 -2.8049340000 
747.85 	 224.9877000 	 2.421175 	 -0.4515171000 	 -2.8074360000 
748.05 	 224.9829000 	 2.421175 	 -0.4479249000 	 -2.8038950000 
748.25 	 224.9877000 	 2.421200 	 -0.4514281000 	 -2.8065520000 
748.45 	 224.9877000 	 2.421225 	 -0.4502296000 	 -2.8063300000 
748.65 	 224.9877000 	 2.421250 	 -0.4485353000 	 -2.8040790000 
748.85 	 224.9908000 	 2.421250 	 -0.4521497000 	 -2.8076580000 
749.05 	 224.9908000 	 2.421225 	 -0.4482810000 	 -2.8049250000 
749.25 	 224.9908000 	 2.421225 	 -0.4500612000 	 -2.8056560000 
749.45 	 224.9908000 	 2.421225 	 -0.4506302000 	 -2.8075000000 
749.65 	 224.9908000 	 2.421225 	 -0.4473368000 	 -2.8040500000 
749.85 	 224.9908000 	 2.421225 	 -0.4513423000 	 -2.8073280000 
750.05 	 224.9908000 	 2.421225 	 -0.4485480000 	 -2.8058620000 
750.25 	 224.9877000 	 2.421225 	 -0.4484653000 	 -2.8049440000 
750.45 	 224.9877000 	 2.421225 	 -0.4505189000 	 -2.8077820000 
750.65 	 224.9877000 	 2.421250 	 -0.4482810000 	 -2.8042700000 
750.85 	 224.9829000 	 2.421275 	 -0.4514281000 	 -2.8065750000 
751.05 	 224.9829000 	 2.421300 	 -0.4506397000 	 -2.8065620000 
751.25 	 224.9877000 	 2.421275 	 -0.4483732000 	 -2.8041620000 
751.45 	 224.9829000 	 2.421275 	 -0.4514885000 	 -2.8076520000 
751.65 	 224.9877000 	 2.421300 	 -0.4478391000 	 -2.8050580000 
751.85 	 224.9877000 	 2.421325 	 -0.4489263000 	 -2.8052870000 
752.05 	 224.9877000 	 2.421350 	 -0.4504172000 	 -2.8076240000 
752.25 	 224.9877000 	 2.421325 	 -0.4480966000 	 -2.8040380000 
752.45 	 224.9829000 	 2.421325 	 -0.4519081000 	 -2.8071470000 
752.65 	 224.9829000 	 2.421350 	 -0.4483668000 	 -2.8068290000 
752.85 	 224.9829000 	 2.421375 	 -0.4477596000 	 -2.8047660000 
753.05 	 224.9877000 	 2.421400 	 -0.4512819000 	 -2.8080720000 
753.25 	 224.9908000 	 2.421375 	 -0.4479726000 	 -2.8050110000 
753.45 	 224.9956000 	 2.421375 	 -0.4498068000 	 -2.8064410000 
753.65 	 224.9972000 	 2.421375 	 -0.4500866000 	 -2.8075060000 
753.85 	 224.9988000 	 2.421375 	 -0.4473623000 	 -2.8045810000 
754.05 	 224.9988000 	 2.421375 	 -0.4512691000 	 -2.8080940000 
754.25 	 224.9956000 	 2.421375 	 -0.4478613000 	 -2.8057830000 
754.45 	 224.9956000 	 2.421375 	 -0.4490089000 	 -2.8055920000 
754.65 	 224.9908000 	 2.421375 	 -0.4507065000 	 -2.8080490000 
754.85 	 224.9940000 	 2.421375 	 -0.4470253000 	 -2.8045590000 
755.05 	 224.9924000 	 2.421375 	 -0.4508273000 	 -2.8076170000 
755.25 	 224.9924000 	 2.421375 	 -0.4487419000 	 -2.8065460000 
755.45 	 224.9908000 	 2.421375 	 -0.4483414000 	 -2.8051790000 
755.65 	 224.9908000 	 2.421375 	 -0.4510975000 	 -2.8082120000 
755.85 	 224.9908000 	 2.421375 	 -0.4471175000 	 -2.8047470000 
756.05 	 224.9908000 	 2.421375 	 -0.4502964000 	 -2.8069430000 
756.25 	 224.9893000 	 2.421375 	 -0.4492092000 	 -2.8068160000 
756.45 	 224.9877000 	 2.421375 	 -0.4474322000 	 -2.8045780000 
756.65 	 224.9829000 	 2.421400 	 -0.4511261000 	 -2.8081640000 
756.85 	 224.9749000 	 2.421425 	 -0.4472701000 	 -2.8051850000 
757.05 	 224.9718000 	 2.421425 	 -0.4495716000 	 -2.8066280000 
757.25 	 224.9718000 	 2.421450 	 -0.4497115000 	 -2.8075570000 
757.45 	 224.9670000 	 2.421475 	 -0.4471684000 	 -2.8045560000 
757.65 	 224.9718000 	 2.421500 	 -0.4511547000 	 -2.8080210000 
757.85 	 224.9718000 	 2.421525 	 -0.4482683000 	 -2.8059390000 
758.05 	 224.9734000 	 2.421550 	 -0.4486338000 	 -2.8054110000 
758.25 	 224.9734000 	 2.421575 	 -0.4508400000 	 -2.8080720000 
758.45 	 224.9718000 	 2.421600 	 -0.4469935000 	 -2.8047280000 
758.65 	 224.9749000 	 2.421600 	 -0.4525185000 	 -2.8073530000 
758.85 	 224.9749000 	 2.421625 	 -0.4511420000 	 -2.8068760000 
759.05 	 224.9781000 	 2.421650 	 -0.4496129000 	 -2.8050580000 
759.25 	 224.9797000 	 2.421675 	 -0.4527887000 	 -2.8083420000 
759.45 	 224.9877000 	 2.421700 	 -0.4493586000 	 -2.8051600000 
759.65 	 224.9908000 	 2.421675 	 -0.4519049000 	 -2.8065650000 
759.85 	 224.9956000 	 2.421675 	 -0.4514535000 	 -2.8075820000 
760.05 	 224.9988000 	 2.421675 	 -0.4482365000 	 -2.8045240000 
760.25 	 225.0036000 	 2.421675 	 -0.4521561000 	 -2.8080300000 
760.45 	 225.0099000 	 2.421675 	 -0.4491552000 	 -2.8055980000 
760.65 	 225.0147000 	 2.421675 	 -0.4504617000 	 -2.8059580000 
760.85 	 225.0179000 	 2.421675 	 -0.4517269000 	 -2.8079510000 
761.05 	 225.0226000 	 2.421675 	 -0.4485289000 	 -2.8046100000 
761.25 	 225.0226000 	 2.421675 	 -0.4523722000 	 -2.8079410000 
761.45 	 225.0179000 	 2.421675 	 -0.4494572000 	 -2.8059550000 
761.65 	 225.0179000 	 2.421675 	 -0.4501629000 	 -2.8057540000 
761.85 	 225.0147000 	 2.421675 	 -0.4519494000 	 -2.8081160000 
762.05 	 225.0115000 	 2.421675 	 -0.4483223000 	 -2.8047370000 
762.25 	 225.0115000 	 2.421675 	 -0.4521179000 	 -2.8073530000 
762.45 	 225.0115000 	 2.421675 	 -0.4502901000 	 -2.8066540000 
762.65 	 225.0115000 	 2.421675 	 -0.4492156000 	 -2.8048710000 
762.85 	 225.0083000 	 2.421625 	 -0.4525789000 	 -2.8082820000 
763.05 	 225.0067000 	 2.421625 	 -0.4487832000 	 -2.8053120000 
763.25 	 225.0036000 	 2.421625 	 -0.4507001000 	 -2.8063460000 
763.45 	 225.0036000 	 2.421625 	 -0.4514440000 	 -2.8077510000 
763.65 	 225.0036000 	 2.421625 	 -0.4483954000 	 -2.8044990000 
763.85 	 225.0036000 	 2.421625 	 -0.4520289000 	 -2.8076710000 
764.05 	 225.0036000 	 2.421625 	 -0.4497782000 	 -2.8064630000 
764.25 	 225.0020000 	 2.421625 	 -0.4493268000 	 -2.8052430000 
764.45 	 224.9988000 	 2.421625 	 -0.4522038000 	 -2.8083290000 
764.65 	 225.0020000 	 2.421625 	 -0.4486116000 	 -2.8050900000 
764.85 	 225.0036000 	 2.421625 	 -0.4510212000 	 -2.8067270000 
765.05 	 225.0036000 	 2.421625 	 -0.4509894000 	 -2.8077130000 
765.25 	 225.0067000 	 2.421625 	 -0.4484622000 	 -2.8046960000 
765.45 	 225.0067000 	 2.421625 	 -0.4522578000 	 -2.8081070000 
765.65 	 225.0067000 	 2.421625 	 -0.4487038000 	 -2.8058270000 
765.85 	 224.9988000 	 2.421625 	 -0.4500421000 	 -2.8058150000 
766.05 	 224.9956000 	 2.421625 	 -0.4518191000 	 -2.8080720000 
766.25 	 224.9908000 	 2.421625 	 -0.4480330000 	 -2.8047820000 
766.45 	 224.9877000 	 2.421625 	 -0.4516697000 	 -2.8076810000 
766.65 	 224.9829000 	 2.421625 	 -0.4496161000 	 -2.8065900000 
766.85 	 224.9797000 	 2.421625 	 -0.4490407000 	 -2.8055030000 
767.05 	 224.9749000 	 2.421625 	 -0.4517969000 	 -2.8083960000 
767.25 	 224.9670000 	 2.421625 	 -0.4477724000 	 -2.8049470000 
767.45 	 224.9591000 	 2.421625 	 -0.4509767000 	 -2.8070550000 
767.65 	 224.9543000 	 2.421625 	 -0.4504490000 	 -2.8074580000 
767.85 	 224.9447000 	 2.421675 	 -0.4483255000 	 -2.8048160000 
768.05 	 224.9400000 	 2.421725 	 -0.4518700000 	 -2.8082820000 
768.25 	 224.9400000 	 2.421775 	 -0.4484018000 	 -2.8060250000 
768.45 	 224.9368000 	 2.421825 	 -0.4495780000 	 -2.8058820000 
768.65 	 224.9400000 	 2.421875 	 -0.4511770000 	 -2.8082690000 
768.85 	 224.9400000 	 2.421925 	 -0.4473432000 	 -2.8048070000 
769.05 	 224.9432000 	 2.421975 	 -0.4510625000 	 -2.8074140000 
769.25 	 224.9447000 	 2.422025 	 -0.4498577000 	 -2.8071780000 
769.45 	 224.9479000 	 2.422075 	 -0.4485067000 	 -2.8048580000 
769.65 	 224.9559000 	 2.422125 	 -0.4520830000 	 -2.8082820000 
769.85 	 224.9638000 	 2.422150 	 -0.4485258000 	 -2.8056240000 
770.05 	 224.9734000 	 2.422175 	 -0.4497401000 	 -2.8060410000 
770.25 	 224.9813000 	 2.422200 	 -0.4513645000 	 -2.8081770000 
770.45 	 224.9877000 	 2.422225 	 -0.4479408000 	 -2.8046070000 
770.65 	 224.9908000 	 2.422250 	 -0.4524040000 	 -2.8076870000 
770.85 	 224.9908000 	 2.422225 	 -0.4510021000 	 -2.8068760000 
771.05 	 224.9956000 	 2.422225 	 -0.4503790000 	 -2.8055030000 
771.25 	 224.9972000 	 2.422225 	 -0.4537996000 	 -2.8089840000 
771.45 	 224.9988000 	 2.422225 	 -0.4499149000 	 -2.8051380000 
771.65 	 224.9988000 	 2.422225 	 -0.4526901000 	 -2.8070420000 
771.85 	 224.9988000 	 2.422225 	 -0.4530430000 	 -2.8079380000 
772.05 	 224.9988000 	 2.422225 	 -0.4500198000 	 -2.8047370000 
772.25 	 224.9924000 	 2.422225 	 -0.4544767000 	 -2.8085870000 
772.45 	 224.9908000 	 2.422225 	 -0.4514313000 	 -2.8062600000 
772.65 	 224.9877000 	 2.422225 	 -0.4519812000 	 -2.8060280000 
772.85 	 224.9861000 	 2.422225 	 -0.4541111000 	 -2.8085550000 
773.05 	 224.9829000 	 2.422250 	 -0.4501470000 	 -2.8048930000 
773.25 	 224.9829000 	 2.422250 	 -0.4525789000 	 -2.8081610000 
773.45 	 224.9797000 	 2.422275 	 -0.4496924000 	 -2.8068670000 
773.65 	 224.9797000 	 2.422275 	 -0.4484653000 	 -2.8056840000 
773.85 	 224.9749000 	 2.422275 	 -0.4535452000 	 -2.8087930000 
774.05 	 224.9718000 	 2.422300 	 -0.4491870000 	 -2.8054110000 
774.25 	 224.9686000 	 2.422325 	 -0.4520957000 	 -2.8073600000 
774.45 	 224.9670000 	 2.422350 	 -0.4517428000 	 -2.8077540000 
774.65 	 224.9670000 	 2.422375 	 -0.4493777000 	 -2.8052360000 
774.85 	 224.9718000 	 2.422425 	 -0.4529349000 	 -2.8087620000 
775.05 	 224.9718000 	 2.422450 	 -0.4496670000 	 -2.8061130000 
775.25 	 224.9749000 	 2.422450 	 -0.4510275000 	 -2.8064730000 
775.45 	 224.9749000 	 2.422475 	 -0.4522482000 	 -2.8085580000 
775.65 	 224.9749000 	 2.422500 	 -0.4489962000 	 -2.8050680000 
775.85 	 224.9797000 	 2.422500 	 -0.4523341000 	 -2.8081730000 
776.05 	 224.9797000 	 2.422550 	 -0.4504426000 	 -2.8069210000 
776.25 	 224.9797000 	 2.422525 	 -0.4500326000 	 -2.8056810000 
776.45 	 224.9797000 	 2.422525 	 -0.4540666000 	 -2.8090220000 
776.65 	 224.9829000 	 2.422550 	 -0.4502869000 	 -2.8057260000 
776.85 	 224.9877000 	 2.422575 	 -0.4520544000 	 -2.8070290000 
777.05 	 224.9908000 	 2.422600 	 -0.4510975000 	 -2.8084470000 
777.25 	 224.9956000 	 2.422575 	 -0.4497878000 	 -2.8056430000 
777.45 	 224.9988000 	 2.422575 	 -0.4530207000 	 -2.8090380000 
777.65 	 225.0036000 	 2.422575 	 -0.4501375000 	 -2.8075730000 
777.85 	 225.0036000 	 2.422575 	 -0.4498959000 	 -2.8064000000 
778.05 	 225.0036000 	 2.422575 	 -0.4526742000 	 -2.8094010000 
778.25 	 224.9988000 	 2.422575 	 -0.4489517000 	 -2.8059930000 
778.45 	 224.9988000 	 2.422575 	 -0.4515362000 	 -2.8078750000 
778.65 	 224.9956000 	 2.422575 	 -0.4517460000 	 -2.8086690000 
778.85 	 224.9956000 	 2.422575 	 -0.4490630000 	 -2.8058500000 
779.05 	 224.9956000 	 2.422575 	 -0.4527442000 	 -2.8091080000 
779.25 	 224.9908000 	 2.422575 	 -0.4506747000 	 -2.8074390000 
779.45 	 224.9908000 	 2.422575 	 -0.4505157000 	 -2.8063900000 
779.65 	 224.9908000 	 2.422575 	 -0.4529794000 	 -2.8093690000 
779.85 	 224.9908000 	 2.422575 	 -0.4493999000 	 -2.8060150000 
780.05 	 224.9877000 	 2.422575 	 -0.4524485000 	 -2.8081830000 
780.25 	 224.9877000 	 2.422575 	 -0.4518922000 	 -2.8084790000 
780.45 	 224.9877000 	 2.422575 	 -0.4496320000 	 -2.8059040000 
780.65 	 224.9908000 	 2.422600 	 -0.4542828000 	 -2.8094480000 
780.85 	 224.9908000 	 2.422625 	 -0.4508654000 	 -2.8067970000 
781.05 	 224.9908000 	 2.422625 	 -0.4524708000 	 -2.8074230000 
781.25 	 224.9908000 	 2.422650 	 -0.4537487000 	 -2.8091340000 
781.45 	 224.9908000 	 2.422625 	 -0.4506938000 	 -2.8058820000 
781.65 	 224.9956000 	 2.422625 	 -0.4542923000 	 -2.8091050000 
781.85 	 224.9908000 	 2.422625 	 -0.4520289000 	 -2.8077220000 
782.05 	 224.9908000 	 2.422625 	 -0.4515425000 	 -2.8063580000 
782.25 	 224.9908000 	 2.422625 	 -0.4543718000 	 -2.8094550000 
782.45 	 224.9908000 	 2.422625 	 -0.4505857000 	 -2.8061930000 
782.65 	 224.9908000 	 2.422625 	 -0.4535834000 	 -2.8083770000 
782.85 	 224.9908000 	 2.422625 	 -0.4524708000 	 -2.8082880000 
783.05 	 224.9956000 	 2.422625 	 -0.4508845000 	 -2.8060820000 
783.25 	 224.9956000 	 2.422625 	 -0.4544735000 	 -2.8096360000 
783.45 	 224.9956000 	 2.422625 	 -0.4506651000 	 -2.8065590000 
783.65 	 224.9956000 	 2.422625 	 -0.4526011000 	 -2.8076460000 
783.85 	 224.9908000 	 2.422625 	 -0.4532433000 	 -2.8090760000 
784.05 	 224.9877000 	 2.422625 	 -0.4501438000 	 -2.8058120000 
784.25 	 224.9829000 	 2.422625 	 -0.4538027000 	 -2.8091400000 
784.45 	 224.9797000 	 2.422625 	 -0.4513550000 	 -2.8075470000 
784.65 	 224.9797000 	 2.422625 	 -0.4511134000 	 -2.8065360000 
784.85 	 224.9749000 	 2.422650 	 -0.4540380000 	 -2.8094290000 
785.05 	 224.9749000 	 2.422675 	 -0.4504903000 	 -2.8061040000 
785.25 	 224.9718000 	 2.422675 	 -0.4533482000 	 -2.8080650000 
785.45 	 224.9718000 	 2.422725 	 -0.4528078000 	 -2.8086090000 
785.65 	 224.9718000 	 2.422750 	 -0.4505412000 	 -2.8061260000 
785.85 	 224.9718000 	 2.422750 	 -0.4545561000 	 -2.8093240000 
786.05 	 224.9734000 	 2.422775 	 -0.4513518000 	 -2.8068420000 
786.25 	 224.9749000 	 2.422800 	 -0.4525566000 	 -2.8072140000 
786.45 	 224.9749000 	 2.422825 	 -0.4540380000 	 -2.8091370000 
786.65 	 224.9749000 	 2.422825 	 -0.4506397000 	 -2.8060280000 
786.85 	 224.9749000 	 2.422850 	 -0.4540888000 	 -2.8086060000 
787.05 	 224.9749000 	 2.422875 	 -0.4526742000 	 -2.8080430000 
787.25 	 224.9765000 	 2.422900 	 -0.4510943000 	 -2.8062920000 
787.45 	 224.9829000 	 2.422900 	 -0.4538822000 	 -2.8096100000 
787.65 	 224.9829000 	 2.422925 	 -0.4499594000 	 -2.8065300000 
787.85 	 224.9877000 	 2.422925 	 -0.4522038000 	 -2.8079100000 
788.05 	 224.9877000 	 2.422925 	 -0.4518890000 	 -2.8089810000 
788.25 	 224.9908000 	 2.422925 	 -0.4485385000 	 -2.8059670000 
788.45 	 224.9908000 	 2.422925 	 -0.4521847000 	 -2.8093560000 
788.65 	 224.9908000 	 2.422925 	 -0.4491838000 	 -2.8075190000 
788.85 	 224.9956000 	 2.422925 	 -0.4493459000 	 -2.8068290000 
789.05 	 224.9972000 	 2.422925 	 -0.4519621000 	 -2.8097950000 
789.25 	 225.0004000 	 2.422925 	 -0.4481157000 	 -2.8062220000 
789.45 	 225.0036000 	 2.422925 	 -0.4515553000 	 -2.8087490000 
789.65 	 225.0115000 	 2.422925 	 -0.4500135000 	 -2.8083010000 
789.85 	 225.0115000 	 2.422925 	 -0.4487483000 	 -2.8062760000 
790.05 	 225.0115000 	 2.422925 	 -0.4520130000 	 -2.8096680000 
790.25 	 225.0067000 	 2.422925 	 -0.4481252000 	 -2.8067650000 
790.45 	 225.0036000 	 2.422925 	 -0.4501947000 	 -2.8076810000 
790.65 	 224.9988000 	 2.422925 	 -0.4510689000 	 -2.8093590000 
790.85 	 224.9956000 	 2.422925 	 -0.4476420000 	 -2.8059990000 
791.05 	 224.9956000 	 2.422925 	 -0.4516411000 	 -2.8092450000 
791.25 	 224.9908000 	 2.422925 	 -0.4491679000 	 -2.8078750000 
791.45 	 224.9908000 	 2.422925 	 -0.4487737000 	 -2.8065300000 
791.65 	 224.9908000 	 2.422925 	 -0.4517682000 	 -2.8098140000 
791.85 	 224.9908000 	 2.422925 	 -0.4477056000 	 -2.8065680000 
792.05 	 224.9908000 	 2.422925 	 -0.4505475000 	 -2.8080180000 
792.25 	 224.9908000 	 2.422925 	 -0.4503632000 	 -2.8088890000 
792.45 	 224.9908000 	 2.422925 	 -0.4477946000 	 -2.8060530000 
792.65 	 224.9877000 	 2.422925 	 -0.4516061000 	 -2.8094450000 
792.85 	 224.9893000 	 2.422925 	 -0.4486084000 	 -2.8073790000 
793.05 	 224.9829000 	 2.422925 	 -0.4490694000 	 -2.8068230000 
793.25 	 224.9877000 	 2.422925 	 -0.4512882000 	 -2.8097060000 
793.45 	 224.9829000 	 2.422950 	 -0.4473591000 	 -2.8060560000 
793.65 	 224.9797000 	 2.422975 	 -0.4508750000 	 -2.8087140000 
793.85 	 224.9797000 	 2.423000 	 -0.4494572000 	 -2.8083010000 
794.05 	 224.9749000 	 2.422975 	 -0.4493459000 	 -2.8064280000 
794.25 	 224.9797000 	 2.423000 	 -0.4532909000 	 -2.8097980000 
794.45 	 224.9797000 	 2.423025 	 -0.4494540000 	 -2.8068260000 
794.65 	 224.9829000 	 2.423050 	 -0.4512310000 	 -2.8076930000 
794.85 	 224.9877000 	 2.423025 	 -0.4520544000 	 -2.8095880000 
795.05 	 224.9908000 	 2.423025 	 -0.4487514000 	 -2.8061800000 
795.25 	 224.9908000 	 2.423025 	 -0.4527219000 	 -2.8094960000 
795.45 	 224.9908000 	 2.423025 	 -0.4500071000 	 -2.8080430000 
795.65 	 224.9908000 	 2.423025 	 -0.4499277000 	 -2.8070130000 
795.85 	 224.9956000 	 2.423025 	 -0.4526552000 	 -2.8098770000 
796.05 	 224.9956000 	 2.423025 	 -0.4487165000 	 -2.8066220000 
796.25 	 224.9956000 	 2.423025 	 -0.4519621000 	 -2.8088030000 
796.45 	 224.9956000 	 2.423025 	 -0.4509672000 	 -2.8087300000 
796.65 	 224.9956000 	 2.423025 	 -0.4490662000 	 -2.8062690000 
796.85 	 224.9956000 	 2.423025 	 -0.4528141000 	 -2.8098610000 
797.05 	 224.9893000 	 2.423025 	 -0.4496861000 	 -2.8072260000 
797.25 	 224.9861000 	 2.423050 	 -0.4513741000 	 -2.8077480000 
797.45 	 224.9797000 	 2.423075 	 -0.4525566000 	 -2.8098110000 
797.65 	 224.9797000 	 2.423075 	 -0.4491043000 	 -2.8062690000 
797.85 	 224.9797000 	 2.423100 	 -0.4535548000 	 -2.8094040000 
798.05 	 224.9797000 	 2.423075 	 -0.4524771000 	 -2.8081830000 
798.25 	 224.9797000 	 2.423100 	 -0.4518700000 	 -2.8068160000 
798.45 	 224.9749000 	 2.423125 	 -0.4543432000 	 -2.8100840000 
798.65 	 224.9749000 	 2.423125 	 -0.4506048000 	 -2.8068670000 
798.85 	 224.9718000 	 2.423150 	 -0.4539076000 	 -2.8083610000 
799.05 	 224.9670000 	 2.423175 	 -0.4531828000 	 -2.8092990000 
799.25 	 224.9670000 	 2.423200 	 -0.4505030000 	 -2.8062980000 
799.45 	 224.9670000 	 2.423225 	 -0.4539553000 	 -2.8098230000 
799.65 	 224.9718000 	 2.423250 	 -0.4512056000 	 -2.8079960000 
799.85 	 224.9718000 	 2.423275 	 -0.4513582000 	 -2.8074170000 
800.05 	 224.9718000 	 2.423300 	 -0.4533863000 	 -2.8100170000 
800.25 	 224.9749000 	 2.423325 	 -0.4499722000 	 -2.8064060000 
800.45 	 224.9749000 	 2.423350 	 -0.4530016000 	 -2.8089650000 
800.65 	 224.9797000 	 2.423350 	 -0.4521783000 	 -2.8091210000 
800.85 	 224.9877000 	 2.423375 	 -0.4506556000 	 -2.8066570000 
801.05 	 224.9908000 	 2.423400 	 -0.4543845000 	 -2.8100620000 
801.25 	 224.9988000 	 2.423375 	 -0.4504299000 	 -2.8073310000 
801.45 	 225.0052000 	 2.423375 	 -0.4516284000 	 -2.8080110000 
801.65 	 225.0115000 	 2.423375 	 -0.4530811000 	 -2.8098200000 
801.85 	 225.0179000 	 2.423375 	 -0.4491901000 	 -2.8065520000 
802.05 	 225.0195000 	 2.423375 	 -0.4530462000 	 -2.8094550000 
802.25 	 225.0226000 	 2.423375 	 -0.4519272000 	 -2.8084150000 
802.45 	 225.0226000 	 2.423375 	 -0.4509640000 	 -2.8068730000 
802.65 	 225.0179000 	 2.423375 	 -0.4543114000 	 -2.8103190000 
802.85 	 225.0147000 	 2.423375 	 -0.4504108000 	 -2.8072260000 
803.05 	 225.0067000 	 2.423375 	 -0.4527473000 	 -2.8083990000 
803.25 	 225.0067000 	 2.423375 	 -0.4531988000 	 -2.8096710000 
803.45 	 225.0036000 	 2.423375 	 -0.4499817000 	 -2.8066220000 
803.65 	 225.0004000 	 2.423375 	 -0.4538059000 	 -2.8098270000 
803.85 	 225.0036000 	 2.423375 	 -0.4510784000 	 -2.8083990000 
804.05 	 224.9988000 	 2.423375 	 -0.4508495000 	 -2.8073280000 
804.25 	 225.0036000 	 2.423375 	 -0.4537837000 	 -2.8102370000 
804.45 	 224.9988000 	 2.423375 	 -0.4500675000 	 -2.8067780000 
804.65 	 225.0036000 	 2.423375 	 -0.4531161000 	 -2.8089360000 
804.85 	 224.9988000 	 2.423375 	 -0.4523659000 	 -2.8091970000 
805.05 	 224.9988000 	 2.423375 	 -0.4501724000 	 -2.8066890000 
805.25 	 225.0004000 	 2.423375 	 -0.4539522000 	 -2.8099280000 
805.45 	 225.0036000 	 2.423375 	 -0.4507224000 	 -2.8078720000 
805.65 	 225.0036000 	 2.423375 	 -0.4514313000 	 -2.8075410000 
805.85 	 225.0052000 	 2.423375 	 -0.4536120000 	 -2.8100430000 
806.05 	 225.0067000 	 2.423375 	 -0.4499658000 	 -2.8067940000 
806.25 	 225.0067000 	 2.423375 	 -0.4530239000 	 -2.8090000000 
806.45 	 225.0115000 	 2.423375 	 -0.4524008000 	 -2.8092890000 
806.65 	 225.0067000 	 2.423375 	 -0.4503663000 	 -2.8067210000 
806.85 	 225.0036000 	 2.423375 	 -0.4539045000 	 -2.8100170000 
807.05 	 225.0004000 	 2.423375 	 -0.4507732000 	 -2.8078210000 
807.25 	 224.9956000 	 2.423375 	 -0.4513009000 	 -2.8073410000 
807.45 	 224.9893000 	 2.423375 	 -0.4537137000 	 -2.8100900000 
807.65 	 224.9829000 	 2.423375 	 -0.4496924000 	 -2.8067620000 
807.85 	 224.9797000 	 2.423375 	 -0.4527346000 	 -2.8089650000 
808.05 	 224.9749000 	 2.423375 	 -0.4521783000 	 -2.8092960000 
808.25 	 224.9718000 	 2.423375 	 -0.4498100000 	 -2.8065400000 
808.45 	 224.9718000 	 2.423375 	 -0.4536533000 	 -2.8102080000 
808.65 	 224.9670000 	 2.423375 	 -0.4503695000 	 -2.8076930000 
808.85 	 224.9670000 	 2.423375 	 -0.4517237000 	 -2.8079350000 
809.05 	 224.9670000 	 2.423400 	 -0.4544544000 	 -2.8098960000 
809.25 	 224.9670000 	 2.423450 	 -0.4508750000 	 -2.8065750000 
809.45 	 224.9670000 	 2.423475 	 -0.4544798000 	 -2.8096450000 
809.65 	 224.9670000 	 2.423500 	 -0.4525248000 	 -2.8085360000 
809.85 	 224.9670000 	 2.423525 	 -0.4515108000 	 -2.8068450000 
810.05 	 224.9670000 	 2.423575 	 -0.4547755000 	 -2.8103610000 
810.25 	 224.9670000 	 2.423600 	 -0.4509386000 	 -2.8070770000 
810.45 	 224.9718000 	 2.423625 	 -0.4537264000 	 -2.8087710000 
810.65 	 224.9749000 	 2.423650 	 -0.4534435000 	 -2.8095020000 
810.85 	 224.9797000 	 2.423650 	 -0.4512342000 	 -2.8066510000 
811.05 	 224.9845000 	 2.423675 	 -0.4549058000 	 -2.8099350000 
811.25 	 224.9908000 	 2.423700 	 -0.4521656000 	 -2.8080240000 
811.45 	 224.9956000 	 2.423675 	 -0.4521910000 	 -2.8072330000 
811.65 	 224.9988000 	 2.423675 	 -0.4542732000 	 -2.8102910000 
811.85 	 225.0036000 	 2.423675 	 -0.4503091000 	 -2.8068380000 
812.05 	 225.0067000 	 2.423675 	 -0.4533386000 	 -2.8090260000 
812.25 	 225.0115000 	 2.423675 	 -0.4528332000 	 -2.8093310000 
812.45 	 225.0147000 	 2.423675 	 -0.4505602000 	 -2.8067910000 
812.65 	 225.0179000 	 2.423675 	 -0.4541842000 	 -2.8102400000 
812.85 	 225.0210000 	 2.423675 	 -0.4510593000 	 -2.8079760000 
813.05 	 225.0226000 	 2.423675 	 -0.4519049000 	 -2.8078300000 
813.25 	 225.0226000 	 2.423675 	 -0.4539362000 	 -2.8102870000 
813.45 	 225.0258000 	 2.423675 	 -0.4500898000 	 -2.8068700000 
813.65 	 225.0258000 	 2.423675 	 -0.4533672000 	 -2.8094170000 
813.85 	 225.0258000 	 2.423675 	 -0.4518127000 	 -2.8089140000 
814.05 	 225.0258000 	 2.423625 	 -0.4505126000 	 -2.8070480000 
814.25 	 225.0226000 	 2.423625 	 -0.4536788000 	 -2.8103290000 
814.45 	 225.0226000 	 2.423600 	 -0.4499245000 	 -2.8076810000 
814.65 	 225.0179000 	 2.423575 	 -0.4517365000 	 -2.8081920000 
814.85 	 225.0179000 	 2.423575 	 -0.4526075000 	 -2.8101160000 
815.05 	 225.0147000 	 2.423550 	 -0.4494413000 	 -2.8066760000 
815.25 	 225.0147000 	 2.423525 	 -0.4529730000 	 -2.8096230000 
815.45 	 225.0131000 	 2.423525 	 -0.4512310000 	 -2.8088760000 
815.65 	 225.0115000 	 2.423525 	 -0.4502805000 	 -2.8072610000 
815.85 	 225.0115000 	 2.423500 	 -0.4535739000 	 -2.8104720000 
816.05 	 225.0115000 	 2.423500 	 -0.4496670000 	 -2.8072200000 
816.25 	 225.0115000 	 2.423475 	 -0.4521402000 	 -2.8086190000 
816.45 	 225.0115000 	 2.423475 	 -0.4523309000 	 -2.8097790000 
816.65 	 225.0115000 	 2.423475 	 -0.4494286000 	 -2.8066790000 
816.85 	 225.0067000 	 2.423475 	 -0.4532433000 	 -2.8100240000 
817.05 	 225.0067000 	 2.423475 	 -0.4503123000 	 -2.8081230000 
817.25 	 225.0036000 	 2.423475 	 -0.4508082000 	 -2.8076300000 
817.45 	 225.0036000 	 2.423475 	 -0.4531034000 	 -2.8103420000 
817.65 	 224.9988000 	 2.423475 	 -0.4490566000 	 -2.8069340000 
817.85 	 224.9988000 	 2.423475 	 -0.4523531000 	 -2.8091940000 
818.05 	 224.9988000 	 2.423475 	 -0.4514408000 	 -2.8093270000 
818.25 	 224.9956000 	 2.423475 	 -0.4497083000 	 -2.8070420000 
818.45 	 224.9956000 	 2.423475 	 -0.4527155000 	 -2.8104110000 
818.65 	 224.9972000 	 2.423475 	 -0.4490852000 	 -2.8072170000 
818.85 	 224.9956000 	 2.423475 	 -0.4512723000 	 -2.8084500000 
819.05 	 224.9908000 	 2.423475 	 -0.4518127000 	 -2.8097760000 
819.25 	 224.9908000 	 2.423475 	 -0.4488595000 	 -2.8065010000 
819.45 	 224.9908000 	 2.423475 	 -0.4528650000 	 -2.8100360000 
819.65 	 224.9956000 	 2.423475 	 -0.4499817000 	 -2.8082310000 
819.85 	 224.9956000 	 2.423475 	 -0.4496797000 	 -2.8071500000 
820.05 	 224.9988000 	 2.423475 	 -0.4527346000 	 -2.8103800000 
820.25 	 224.9988000 	 2.423475 	 -0.4488309000 	 -2.8070480000 
820.45 	 224.9956000 	 2.423475 	 -0.4515871000 	 -2.8086350000 
820.65 	 224.9956000 	 2.423475 	 -0.4515584000 	 -2.8096100000 
820.85 	 224.9877000 	 2.423475 	 -0.4489485000 	 -2.8066950000 
821.05 	 224.9829000 	 2.423475 	 -0.4525852000 	 -2.8101030000 
821.25 	 224.9797000 	 2.423475 	 -0.4494635000 	 -2.8077920000 
821.45 	 224.9797000 	 2.423475 	 -0.4502805000 	 -2.8077290000 
821.65 	 224.9749000 	 2.423475 	 -0.4522578000 	 -2.8102780000 
821.85 	 224.9749000 	 2.423475 	 -0.4487959000 	 -2.8066510000 
822.05 	 224.9749000 	 2.423475 	 -0.4522196000 	 -2.8095720000 
822.25 	 224.9749000 	 2.423475 	 -0.4504681000 	 -2.8086440000 
822.45 	 224.9749000 	 2.423475 	 -0.4498037000 	 -2.8072040000 
822.65 	 224.9749000 	 2.423475 	 -0.4526711000 	 -2.8104590000 
822.85 	 224.9718000 	 2.423525 	 -0.4489962000 	 -2.8070830000 
823.05 	 224.9749000 	 2.423525 	 -0.4513391000 	 -2.8084280000 
823.25 	 224.9734000 	 2.423550 	 -0.4517110000 	 -2.8097920000 
823.45 	 224.9749000 	 2.423575 	 -0.4487324000 	 -2.8067140000 
823.65 	 224.9718000 	 2.423600 	 -0.4528395000 	 -2.8102240000 
823.85 	 224.9749000 	 2.423625 	 -0.4497369000 	 -2.8077510000 
824.05 	 224.9718000 	 2.423625 	 -0.4505062000 	 -2.8079540000 
824.25 	 224.9718000 	 2.423650 	 -0.4521465000 	 -2.8100870000 
824.45 	 224.9670000 	 2.423675 	 -0.4487451000 	 -2.8067620000 
824.65 	 224.9638000 	 2.423700 	 -0.4525057000 	 -2.8097690000 
824.85 	 224.9591000 	 2.423750 	 -0.4501057000 	 -2.8085040000 
825.05 	 224.9559000 	 2.423775 	 -0.4499753000 	 -2.8072330000 
825.25 	 224.9559000 	 2.423800 	 -0.4528491000 	 -2.8104240000 
825.45 	 224.9559000 	 2.423850 	 -0.4488627000 	 -2.8069210000 
825.65 	 224.9559000 	 2.423900 	 -0.4522864000 	 -2.8092000000 
825.85 	 224.9591000 	 2.423925 	 -0.4509481000 	 -2.8090160000 
826.05 	 224.9591000 	 2.423950 	 -0.4496765000 	 -2.8072200000 
826.25 	 224.9591000 	 2.424000 	 -0.4530652000 	 -2.8103700000 
826.45 	 224.9638000 	 2.424025 	 -0.4491075000 	 -2.8073530000 
826.65 	 224.9670000 	 2.424050 	 -0.4512755000 	 -2.8084720000 
826.85 	 224.9734000 	 2.424075 	 -0.4520067000 	 -2.8098710000 
827.05 	 224.9813000 	 2.424100 	 -0.4490916000 	 -2.8068950000 
827.25 	 224.9908000 	 2.424125 	 -0.4528300000 	 -2.8101700000 
827.45 	 225.0036000 	 2.424150 	 -0.4504299000 	 -2.8082370000 
827.65 	 225.0115000 	 2.424125 	 -0.4514662000 	 -2.8074200000 
827.85 	 225.0226000 	 2.424125 	 -0.4526552000 	 -2.8105260000 
828.05 	 225.0290000 	 2.424125 	 -0.4492188000 	 -2.8070930000 
828.25 	 225.0338000 	 2.424125 	 -0.4535071000 	 -2.8089970000 
828.45 	 225.0385000 	 2.424125 	 -0.4532782000 	 -2.8097090000 
828.65 	 225.0417000 	 2.424125 	 -0.4506493000 	 -2.8069750000 
828.85 	 225.0417000 	 2.424075 	 -0.4542828000 	 -2.8105070000 
829.05 	 225.0417000 	 2.424050 	 -0.4510911000 	 -2.8078370000 
829.25 	 225.0417000 	 2.424025 	 -0.4519145000 	 -2.8080150000 
829.45 	 225.0417000 	 2.423975 	 -0.4537996000 	 -2.8102680000 
829.65 	 225.0417000 	 2.423950 	 -0.4499308000 	 -2.8070190000 
829.85 	 225.0417000 	 2.423925 	 -0.4531638000 	 -2.8094200000 
830.05 	 225.0465000 	 2.423875 	 -0.4517969000 	 -2.8091140000 
830.25 	 225.0449000 	 2.423850 	 -0.4503822000 	 -2.8071150000 
830.45 	 225.0417000 	 2.423800 	 -0.4540412000 	 -2.8103640000 
830.65 	 225.0417000 	 2.423775 	 -0.4501692000 	 -2.8075700000 
830.85 	 225.0465000 	 2.423750 	 -0.4520289000 	 -2.8085040000 
831.05 	 225.0465000 	 2.423700 	 -0.4526075000 	 -2.8098800000 
831.25 	 225.0465000 	 2.423650 	 -0.4496733000 	 -2.8067620000 
831.45 	 225.0465000 	 2.423625 	 -0.4535357000 	 -2.8101830000 
831.65 	 225.0465000 	 2.423575 	 -0.4509354000 	 -2.8081890000 
831.85 	 225.0417000 	 2.423550 	 -0.4512437000 	 -2.8077700000 
832.05 	 225.0401000 	 2.423500 	 -0.4534658000 	 -2.8105610000 
832.25 	 225.0338000 	 2.423475 	 -0.4497019000 	 -2.8070740000 
832.45 	 225.0306000 	 2.423450 	 -0.4525852000 	 -2.8091400000 
832.65 	 225.0258000 	 2.423425 	 -0.4521370000 	 -2.8095790000 
832.85 	 225.0258000 	 2.423400 	 -0.4496479000 	 -2.8069110000 
833.05 	 225.0226000 	 2.423375 	 -0.4532687000 	 -2.8103000000 
833.25 	 225.0226000 	 2.423375 	 -0.4500008000 	 -2.8078240000 
833.45 	 225.0226000 	 2.423350 	 -0.4509544000 	 -2.8080970000 
833.65 	 225.0226000 	 2.423325 	 -0.4523849000 	 -2.8102370000 
833.85 	 225.0226000 	 2.423300 	 -0.4491679000 	 -2.8068540000 
834.05 	 225.0179000 	 2.423275 	 -0.4524803000 	 -2.8096170000 
834.25 	 225.0179000 	 2.423275 	 -0.4512405000 	 -2.8093970000 
834.45 	 225.0147000 	 2.423275 	 -0.4495303000 	 -2.8069530000 
834.65 	 225.0115000 	 2.423275 	 -0.4533768000 	 -2.8103510000 
834.85 	 225.0115000 	 2.423250 	 -0.4499594000 	 -2.8078270000 
835.05 	 225.0036000 	 2.423225 	 -0.4510530000 	 -2.8081130000 
835.25 	 225.0036000 	 2.423225 	 -0.4528618000 	 -2.8103700000 
835.45 	 224.9988000 	 2.423200 	 -0.4496670000 	 -2.8069590000 
835.65 	 224.9956000 	 2.423225 	 -0.4531161000 	 -2.8098520000 
835.85 	 224.9924000 	 2.423225 	 -0.4512374000 	 -2.8087900000 
836.05 	 224.9908000 	 2.423225 	 -0.4502455000 	 -2.8072420000 
836.25 	 224.9893000 	 2.423225 	 -0.4532687000 	 -2.8104780000 
836.45 	 224.9877000 	 2.423225 	 -0.4496765000 	 -2.8074360000 
836.65 	 224.9908000 	 2.423225 	 -0.4520162000 	 -2.8085610000 
836.85 	 224.9893000 	 2.423225 	 -0.4523245000 	 -2.8097370000 
837.05 	 224.9956000 	 2.423225 	 -0.4495239000 	 -2.8069270000 
837.25 	 224.9956000 	 2.423225 	 -0.4534817000 	 -2.8101440000 
837.45 	 224.9956000 	 2.423225 	 -0.4505157000 	 -2.8083130000 
837.65 	 224.9908000 	 2.423225 	 -0.4506938000 	 -2.8076080000 
837.85 	 224.9877000 	 2.423225 	 -0.4531924000 	 -2.8105550000 
838.05 	 224.9877000 	 2.423225 	 -0.4495653000 	 -2.8070390000 
838.25 	 224.9829000 	 2.423225 	 -0.4525693000 	 -2.8093210000 
838.45 	 224.9829000 	 2.423225 	 -0.4516347000 	 -2.8094230000 
838.65 	 224.9829000 	 2.423225 	 -0.4497274000 	 -2.8069370000 
838.85 	 224.9829000 	 2.423225 	 -0.4532210000 	 -2.8105160000 
839.05 	 224.9829000 	 2.423225 	 -0.4498768000 	 -2.8076970000 
839.25 	 224.9829000 	 2.423225 	 -0.4514535000 	 -2.8082150000 
839.45 	 224.9797000 	 2.423225 	 -0.4527855000 	 -2.8103070000 
839.65 	 224.9797000 	 2.423225 	 -0.4492537000 	 -2.8068190000 
839.85 	 224.9749000 	 2.423275 	 -0.4529508000 	 -2.8096360000 
840.05 	 224.9749000 	 2.423275 	 -0.4512437000 	 -2.8090030000 
840.25 	 224.9749000 	 2.423300 	 -0.4500548000 	 -2.8069690000 
840.45 	 224.9749000 	 2.423325 	 -0.4534117000 	 -2.8104400000 
840.65 	 224.9749000 	 2.423350 	 -0.4497560000 	 -2.8075600000 
840.85 	 224.9797000 	 2.423375 	 -0.4517460000 	 -2.8085140000 
841.05 	 224.9797000 	 2.423375 	 -0.4525217000 	 -2.8100240000 
841.25 	 224.9797000 	 2.423375 	 -0.4491202000 	 -2.8068420000 
841.45 	 224.9749000 	 2.423375 	 -0.4528364000 	 -2.8097660000 
841.65 	 224.9749000 	 2.423400 	 -0.4511706000 	 -2.8088920000 
841.85 	 224.9718000 	 2.423425 	 -0.4502010000 	 -2.8073120000 
842.05 	 224.9670000 	 2.423450 	 -0.4533577000 	 -2.8104340000 
842.25 	 224.9670000 	 2.423475 	 -0.4499181000 	 -2.8075190000 
842.45 	 224.9638000 	 2.423500 	 -0.4516633000 	 -2.8084500000 
842.65 	 224.9638000 	 2.423525 	 -0.4522832000 	 -2.8099570000 
842.85 	 224.9591000 	 2.423575 	 -0.4491838000 	 -2.8067940000 
843.05 	 224.9638000 	 2.423600 	 -0.4531320000 	 -2.8098930000 
843.25 	 224.9638000 	 2.423625 	 -0.4509481000 	 -2.8087740000 
843.45 	 224.9638000 	 2.423650 	 -0.4498863000 	 -2.8072960000 
843.65 	 224.9638000 	 2.423675 	 -0.4530144000 	 -2.8105800000 
843.85 	 224.9638000 	 2.423725 	 -0.4496352000 	 -2.8073950000 
844.05 	 224.9591000 	 2.423750 	 -0.4511865000 	 -2.8085710000 
844.25 	 224.9559000 	 2.423775 	 -0.4509512000 	 -2.8100550000 
844.45 	 224.9559000 	 2.423800 	 -0.4478709000 	 -2.8066670000 
844.65 	 224.9559000 	 2.423850 	 -0.4518255000 	 -2.8099060000 
844.85 	 224.9527000 	 2.423900 	 -0.4493300000 	 -2.8086820000 
845.05 	 224.9559000 	 2.423925 	 -0.4487133000 	 -2.8075220000 
845.25 	 224.9591000 	 2.423975 	 -0.4517301000 	 -2.8106560000 
845.45 	 224.9591000 	 2.424000 	 -0.4479376000 	 -2.8072040000 
845.65 	 224.9638000 	 2.424025 	 -0.4504077000 	 -2.8088980000 
845.85 	 224.9591000 	 2.424075 	 -0.4506270000 	 -2.8098360000 
846.05 	 224.9622000 	 2.424100 	 -0.4479218000 	 -2.8067520000 
846.25 	 224.9638000 	 2.424125 	 -0.4523436000 	 -2.8103730000 
846.45 	 224.9638000 	 2.424150 	 -0.4491933000 	 -2.8082690000 
846.65 	 224.9654000 	 2.424175 	 -0.4497814000 	 -2.8076550000 
846.85 	 224.9670000 	 2.424225 	 -0.4519081000 	 -2.8103670000 
847.05 	 224.9718000 	 2.424250 	 -0.4480457000 	 -2.8068320000 
847.25 	 224.9781000 	 2.424275 	 -0.4515235000 	 -2.8095210000 
847.45 	 224.9797000 	 2.424300 	 -0.4499499000 	 -2.8093560000 
847.65 	 224.9877000 	 2.424275 	 -0.4500453000 	 -2.8069880000 
847.85 	 224.9908000 	 2.424300 	 -0.4523627000 	 -2.8105900000 
848.05 	 224.9956000 	 2.424300 	 -0.4485289000 	 -2.8080940000 
848.25 	 224.9988000 	 2.424350 	 -0.4498291000 	 -2.8083070000 
848.45 	 225.0067000 	 2.424325 	 -0.4511102000 	 -2.8105290000 
848.65 	 225.0115000 	 2.424325 	 -0.4483763000 	 -2.8067650000 
848.85 	 225.0147000 	 2.424325 	 -0.4515871000 	 -2.8098460000 
849.05 	 225.0179000 	 2.424325 	 -0.4495716000 	 -2.8089490000 
849.25 	 225.0179000 	 2.424325 	 -0.4485512000 	 -2.8071660000 
849.45 	 225.0179000 	 2.424325 	 -0.4521179000 	 -2.8106910000 
849.65 	 225.0147000 	 2.424325 	 -0.4481665000 	 -2.8075120000 
849.85 	 225.0179000 	 2.424325 	 -0.4503854000 	 -2.8087270000 
850.05 	 225.0147000 	 2.424325 	 -0.4511229000 	 -2.8101480000 
850.25 	 225.0147000 	 2.424325 	 -0.4479662000 	 -2.8068290000 
850.45 	 225.0147000 	 2.424325 	 -0.4518795000 	 -2.8100900000 
850.65 	 225.0147000 	 2.424325 	 -0.4498831000 	 -2.8089360000 
850.85 	 225.0131000 	 2.424275 	 -0.4491997000 	 -2.8075570000 
851.05 	 225.0115000 	 2.424275 	 -0.4522991000 	 -2.8108340000 
851.25 	 225.0131000 	 2.424275 	 -0.4487864000 	 -2.8072390000 
851.45 	 225.0115000 	 2.424275 	 -0.4514885000 	 -2.8089460000 
851.65 	 225.0115000 	 2.424275 	 -0.4519399000 	 -2.8099980000 
851.85 	 225.0147000 	 2.424225 	 -0.4492283000 	 -2.8067180000 
852.05 	 225.0131000 	 2.424225 	 -0.4535898000 	 -2.8103670000 
852.25 	 225.0115000 	 2.424225 	 -0.4507701000 	 -2.8082240000 
852.45 	 225.0115000 	 2.424225 	 -0.4513296000 	 -2.8078400000 
852.65 	 225.0115000 	 2.424200 	 -0.4544544000 	 -2.8106820000 
852.85 	 225.0067000 	 2.424175 	 -0.4505221000 	 -2.8070130000 
853.05 	 225.0052000 	 2.424175 	 -0.4544290000 	 -2.8098170000 
853.25 	 225.0036000 	 2.424175 	 -0.4527346000 	 -2.8092670000 
853.45 	 224.9988000 	 2.424175 	 -0.4512819000 	 -2.8072200000 
853.65 	 224.9988000 	 2.424175 	 -0.4555130000 	 -2.8109200000 
853.85 	 224.9956000 	 2.424175 	 -0.4514662000 	 -2.8073980000 
854.05 	 224.9988000 	 2.424175 	 -0.4539299000 	 -2.8088950000 
854.25 	 224.9988000 	 2.424175 	 -0.4543877000 	 -2.8099060000 
854.45 	 225.0036000 	 2.424175 	 -0.4515489000 	 -2.8067590000 
854.65 	 225.0036000 	 2.424175 	 -0.4559422000 	 -2.8105130000 
854.85 	 225.0036000 	 2.424175 	 -0.4526361000 	 -2.8080720000 
855.05 	 225.0004000 	 2.424175 	 -0.4530493000 	 -2.8076580000 
855.25 	 224.9988000 	 2.424175 	 -0.4557832000 	 -2.8105930000 
855.45 	 224.9956000 	 2.424175 	 -0.4515235000 	 -2.8071050000 
855.65 	 224.9988000 	 2.424175 	 -0.4550902000 	 -2.8096070000 
855.85 	 224.9988000 	 2.424175 	 -0.4539204000 	 -2.8093430000 
856.05 	 224.9988000 	 2.424175 	 -0.4521179000 	 -2.8070040000 
856.25 	 224.9956000 	 2.424175 	 -0.4559517000 	 -2.8109100000 
856.45 	 224.9956000 	 2.424175 	 -0.4520639000 	 -2.8076490000 
856.65 	 224.9956000 	 2.424175 	 -0.4542001000 	 -2.8087970000 
856.85 	 224.9908000 	 2.424175 	 -0.4551029000 	 -2.8103570000 
857.05 	 224.9908000 	 2.424175 	 -0.4514376000 	 -2.8068230000 
857.25 	 224.9908000 	 2.424175 	 -0.4556910000 	 -2.8105640000 
857.45 	 224.9908000 	 2.424175 	 -0.4529603000 	 -2.8084060000 
857.65 	 224.9877000 	 2.424175 	 -0.4528459000 	 -2.8077410000 
857.85 	 224.9877000 	 2.424175 	 -0.4557641000 	 -2.8107010000 
858.05 	 224.9845000 	 2.424175 	 -0.4516284000 	 -2.8068830000 
858.25 	 224.9797000 	 2.424175 	 -0.4552587000 	 -2.8096520000 
858.45 	 224.9765000 	 2.424175 	 -0.4542732000 	 -2.8094960000 
858.65 	 224.9749000 	 2.424175 	 -0.4521593000 	 -2.8071020000 
858.85 	 224.9718000 	 2.424175 	 -0.4560629000 	 -2.8108570000 
859.05 	 224.9718000 	 2.424175 	 -0.4521529000 	 -2.8075220000 
859.25 	 224.9718000 	 2.424200 	 -0.4543972000 	 -2.8088670000 
859.45 	 224.9765000 	 2.424225 	 -0.4549853000 	 -2.8102050000 
859.65 	 224.9797000 	 2.424225 	 -0.4516506000 	 -2.8067940000 
859.85 	 224.9829000 	 2.424250 	 -0.4558436000 	 -2.8104780000 
860.05 	 224.9829000 	 2.424275 	 -0.4529858000 	 -2.8083200000 
860.25 	 224.9829000 	 2.424275 	 -0.4533100000 	 -2.8079640000 
860.45 	 224.9797000 	 2.424275 	 -0.4558118000 	 -2.8107040000 
860.65 	 224.9765000 	 2.424275 	 -0.4516697000 	 -2.8070450000 
860.85 	 224.9749000 	 2.424300 	 -0.4553763000 	 -2.8098080000 
861.05 	 224.9718000 	 2.424325 	 -0.4539744000 	 -2.8093080000 
861.25 	 224.9670000 	 2.424350 	 -0.4522451000 	 -2.8070550000 
861.45 	 224.9670000 	 2.424375 	 -0.4564571000 	 -2.8107860000 
861.65 	 224.9654000 	 2.424400 	 -0.4522451000 	 -2.8075310000 
861.85 	 224.9638000 	 2.424450 	 -0.4541556000 	 -2.8088250000 
862.05 	 224.9654000 	 2.424475 	 -0.4552110000 	 -2.8102140000 
862.25 	 224.9670000 	 2.424500 	 -0.4518191000 	 -2.8068190000 
862.45 	 224.9670000 	 2.424525 	 -0.4559422000 	 -2.8103320000 
862.65 	 224.9670000 	 2.424550 	 -0.4533577000 	 -2.8085260000 
862.85 	 224.9670000 	 2.424575 	 -0.4531542000 	 -2.8076780000 
863.05 	 224.9638000 	 2.424625 	 -0.4558245000 	 -2.8108020000 
863.25 	 224.9654000 	 2.424650 	 -0.4518159000 	 -2.8069850000 
863.45 	 224.9718000 	 2.424675 	 -0.4552809000 	 -2.8095790000 
863.65 	 224.9734000 	 2.424700 	 -0.4541937000 	 -2.8095090000 
863.85 	 224.9797000 	 2.424725 	 -0.4522864000 	 -2.8070160000 
864.05 	 224.9829000 	 2.424750 	 -0.4562950000 	 -2.8108120000 
864.25 	 224.9829000 	 2.424725 	 -0.4524072000 	 -2.8077220000 
864.45 	 224.9877000 	 2.424750 	 -0.4540443000 	 -2.8087870000 
864.65 	 224.9908000 	 2.424750 	 -0.4514059000 	 -2.8103320000 
864.85 	 224.9972000 	 2.424775 	 -0.4480553000 	 -2.8069400000 
865.05 	 225.0036000 	 2.424800 	 -0.4522419000 	 -2.8104620000 
865.25 	 225.0115000 	 2.424775 	 -0.4517778000 	 -2.8089140000 
865.45 	 225.0147000 	 2.424775 	 -0.4512278000 	 -2.8078810000 
865.65 	 225.0179000 	 2.424775 	 -0.4538536000 	 -2.8108980000 
865.85 	 225.0179000 	 2.424775 	 -0.4498895000 	 -2.8073500000 
866.05 	 225.0179000 	 2.424775 	 -0.4529063000 	 -2.8095120000 
866.25 	 225.0179000 	 2.424775 	 -0.4520448000 	 -2.8099600000 
866.45 	 225.0147000 	 2.424775 	 -0.4501343000 	 -2.8072990000 
866.65 	 225.0099000 	 2.424775 	 -0.4536915000 	 -2.8108630000 
866.85 	 225.0036000 	 2.424775 	 -0.4504585000 	 -2.8082530000 
867.05 	 224.9988000 	 2.424775 	 -0.4516125000 	 -2.8084400000 
867.25 	 224.9956000 	 2.424775 	 -0.4531511000 	 -2.8108470000 
867.45 	 224.9956000 	 2.424775 	 -0.4497814000 	 -2.8072450000 
867.65 	 224.9988000 	 2.424775 	 -0.4534689000 	 -2.8102720000 
867.85 	 224.9988000 	 2.424775 	 -0.4510466000 	 -2.8089460000 
868.05 	 225.0004000 	 2.424775 	 -0.4502328000 	 -2.8076390000 
868.25 	 225.0036000 	 2.424775 	 -0.4536661000 	 -2.8109490000 
868.45 	 225.0067000 	 2.424775 	 -0.4494890000 	 -2.8075980000 
868.65 	 225.0036000 	 2.424775 	 -0.4519685000 	 -2.8091430000 
868.85 	 225.0036000 	 2.424775 	 -0.4523945000 	 -2.8103000000 
869.05 	 225.0020000 	 2.424775 	 -0.4499912000 	 -2.8071530000 
869.25 	 224.9988000 	 2.424775 	 -0.4539362000 	 -2.8107010000 
869.45 	 224.9972000 	 2.424775 	 -0.4507764000 	 -2.8083160000 
869.65 	 224.9956000 	 2.424775 	 -0.4514376000 	 -2.8082240000 
869.85 	 224.9956000 	 2.424775 	 -0.4533195000 	 -2.8107960000 
870.05 	 224.9908000 	 2.424775 	 -0.4497178000 	 -2.8072550000 
870.25 	 224.9877000 	 2.424775 	 -0.4536629000 	 -2.8102080000 
870.45 	 224.9877000 	 2.424775 	 -0.4511833000 	 -2.8091340000 
870.65 	 224.9877000 	 2.424775 	 -0.4506779000 	 -2.8079000000 
870.85 	 224.9877000 	 2.424775 	 -0.4537996000 	 -2.8109360000 
871.05 	 224.9877000 	 2.424775 	 -0.4495843000 	 -2.8075660000 
871.25 	 224.9877000 	 2.424775 	 -0.4524485000 	 -2.8092890000 
871.45 	 224.9877000 	 2.424775 	 -0.4523309000 	 -2.8100750000 
871.65 	 224.9877000 	 2.424775 	 -0.4497878000 	 -2.8072170000 
871.85 	 224.9877000 	 2.424775 	 -0.4536851000 	 -2.8107830000 
872.05 	 224.9877000 	 2.424775 	 -0.4504713000 	 -2.8084470000 
872.25 	 224.9877000 	 2.424775 	 -0.4513741000 	 -2.8083670000 
872.45 	 224.9877000 	 2.424775 	 -0.4533482000 	 -2.8108380000 
872.65 	 224.9877000 	 2.424775 	 -0.4494635000 	 -2.8072550000 
872.85 	 224.9829000 	 2.424800 	 -0.4536247000 	 -2.8100650000 
873.05 	 224.9797000 	 2.424825 	 -0.4520766000 	 -2.8093880000 
873.25 	 224.9797000 	 2.424850 	 -0.4513168000 	 -2.8077090000 
873.45 	 224.9749000 	 2.424825 	 -0.4533291000 	 -2.8109260000 
873.65 	 224.9749000 	 2.424850 	 -0.4507097000 	 -2.8077600000 
873.85 	 224.9734000 	 2.424875 	 -0.4535325000 	 -2.8097250000 
874.05 	 224.9718000 	 2.424900 	 -0.4529985000 	 -2.8101380000 
874.25 	 224.9670000 	 2.424925 	 -0.4508305000 	 -2.8076900000 
874.45 	 224.9670000 	 2.424950 	 -0.4544385000 	 -2.8109360000 
874.65 	 224.9638000 	 2.424975 	 -0.4503822000 	 -2.8084090000 
874.85 	 224.9638000 	 2.425000 	 -0.4514313000 	 -2.8089080000 
875.05 	 224.9638000 	 2.425025 	 -0.4524485000 	 -2.8105230000 
875.25 	 224.9670000 	 2.425075 	 -0.4493745000 	 -2.8072830000 
875.45 	 224.9670000 	 2.425100 	 -0.4533863000 	 -2.8105580000 
875.65 	 224.9718000 	 2.425125 	 -0.4508591000 	 -2.8091210000 
875.85 	 224.9749000 	 2.425150 	 -0.4511038000 	 -2.8082120000 
876.05 	 224.9797000 	 2.425150 	 -0.4535294000 	 -2.8111430000 
876.25 	 224.9861000 	 2.425175 	 -0.4486815000 	 -2.8076840000 
876.45 	 224.9908000 	 2.425175 	 -0.4546610000 	 -2.8099510000 
876.65 	 225.0020000 	 2.425175 	 -0.4552460000 	 -2.8099470000 
876.85 	 225.0067000 	 2.425175 	 -0.4540285000 	 -2.8078620000 
877.05 	 225.0179000 	 2.425175 	 -0.4574013000 	 -2.8111580000 
877.25 	 225.0226000 	 2.425175 	 -0.4537519000 	 -2.8083640000 
877.45 	 225.0226000 	 2.425175 	 -0.4553286000 	 -2.8089460000 
877.65 	 225.0226000 	 2.425175 	 -0.4566797000 	 -2.8109200000 
877.85 	 225.0226000 	 2.425175 	 -0.4530366000 	 -2.8075380000 
878.05 	 225.0226000 	 2.425175 	 -0.4568768000 	 -2.8105260000 
878.25 	 225.0226000 	 2.425175 	 -0.4548232000 	 -2.8096930000 
878.45 	 225.0226000 	 2.425175 	 -0.4538091000 	 -2.8079670000 
878.65 	 225.0226000 	 2.425125 	 -0.4570993000 	 -2.8112540000 
878.85 	 225.0226000 	 2.425125 	 -0.4532878000 	 -2.8081260000 
879.05 	 225.0226000 	 2.425075 	 -0.4555384000 	 -2.8094260000 
879.25 	 225.0258000 	 2.425075 	 -0.4560057000 	 -2.8105740000 
879.45 	 225.0258000 	 2.425050 	 -0.4530112000 	 -2.8076110000 
879.65 	 225.0258000 	 2.425025 	 -0.4567750000 	 -2.8108440000 
879.85 	 225.0226000 	 2.425000 	 -0.4539903000 	 -2.8089300000 
880.05 	 225.0258000 	 2.424975 	 -0.4544417000 	 -2.8086350000 
880.25 	 225.0226000 	 2.424975 	 -0.4562092000 	 -2.8109740000 
880.45 	 225.0179000 	 2.424950 	 -0.4528777000 	 -2.8074900000 
880.65 	 225.0147000 	 2.424925 	 -0.4564699000 	 -2.8104970000 
880.85 	 225.0115000 	 2.424925 	 -0.4547564000 	 -2.8095120000 
881.05 	 225.0067000 	 2.424925 	 -0.4536438000 	 -2.8079890000 
881.25 	 225.0036000 	 2.424925 	 -0.4569403000 	 -2.8111650000 
881.45 	 224.9988000 	 2.424925 	 -0.4531924000 	 -2.8080940000 
881.65 	 224.9988000 	 2.424925 	 -0.4549758000 	 -2.8092070000 
881.85 	 224.9988000 	 2.424925 	 -0.4559358000 	 -2.8107390000 
882.05 	 224.9956000 	 2.424925 	 -0.4524803000 	 -2.8074580000 
882.25 	 224.9956000 	 2.424925 	 -0.4563173000 	 -2.8108570000 
882.45 	 224.9956000 	 2.424925 	 -0.4539585000 	 -2.8093620000 
882.65 	 224.9956000 	 2.424925 	 -0.4533450000 	 -2.8083610000 
882.85 	 224.9956000 	 2.424925 	 -0.4562219000 	 -2.8111550000 
883.05 	 224.9956000 	 2.424925 	 -0.4524008000 	 -2.8077440000 
883.25 	 224.9956000 	 2.424925 	 -0.4555734000 	 -2.8100710000 
883.45 	 224.9956000 	 2.424925 	 -0.4547564000 	 -2.8100620000 
883.65 	 224.9956000 	 2.424925 	 -0.4527315000 	 -2.8077760000 
883.85 	 224.9956000 	 2.424925 	 -0.4565748000 	 -2.8112380000 
884.05 	 224.9908000 	 2.424925 	 -0.4530207000 	 -2.8083770000 
884.25 	 224.9924000 	 2.424925 	 -0.4544894000 	 -2.8090860000 
884.45 	 224.9908000 	 2.424925 	 -0.4555511000 	 -2.8108720000 
884.65 	 224.9908000 	 2.424925 	 -0.4521656000 	 -2.8075220000 
884.85 	 224.9877000 	 2.424925 	 -0.4559263000 	 -2.8105670000 
885.05 	 224.9829000 	 2.424925 	 -0.4536120000 	 -2.8094290000 
885.25 	 224.9829000 	 2.424925 	 -0.4531034000 	 -2.8079570000 
885.45 	 224.9797000 	 2.424925 	 -0.4560693000 	 -2.8111900000 
885.65 	 224.9797000 	 2.424925 	 -0.4523786000 	 -2.8080810000 
885.85 	 224.9797000 	 2.424925 	 -0.4548486000 	 -2.8095880000 
886.05 	 224.9797000 	 2.424925 	 -0.4545784000 	 -2.8103000000 
886.25 	 224.9829000 	 2.424925 	 -0.4522514000 	 -2.8075340000 
886.45 	 224.9829000 	 2.424925 	 -0.4559898000 	 -2.8109490000 
886.65 	 224.9829000 	 2.424925 	 -0.4531193000 	 -2.8087870000 
886.85 	 224.9829000 	 2.424925 	 -0.4533640000 	 -2.8086220000 
887.05 	 224.9797000 	 2.424925 	 -0.4554399000 	 -2.8110250000 
887.25 	 224.9749000 	 2.424925 	 -0.4518032000 	 -2.8077440000 
887.45 	 224.9718000 	 2.424975 	 -0.4555416000 	 -2.8102520000 
887.65 	 224.9638000 	 2.424975 	 -0.4537360000 	 -2.8097250000 
887.85 	 224.9638000 	 2.425025 	 -0.4525089000 	 -2.8079860000 
888.05 	 224.9591000 	 2.425050 	 -0.4558468000 	 -2.8113080000 
888.25 	 224.9591000 	 2.425075 	 -0.4521783000 	 -2.8082850000 
888.45 	 224.9591000 	 2.425100 	 -0.4539585000 	 -2.8092990000 
888.65 	 224.9591000 	 2.425150 	 -0.4545053000 	 -2.8106240000 
888.85 	 224.9591000 	 2.425175 	 -0.4514376000 	 -2.8074840000 
889.05 	 224.9591000 	 2.425200 	 -0.4555766000 	 -2.8108250000 
889.25 	 224.9591000 	 2.425225 	 -0.4525630000 	 -2.8090290000 
889.45 	 224.9591000 	 2.425250 	 -0.4531384000 	 -2.8084600000 
889.65 	 224.9559000 	 2.425300 	 -0.4550775000 	 -2.8110690000 
889.85 	 224.9575000 	 2.425325 	 -0.4514535000 	 -2.8076240000 
890.05 	 224.9559000 	 2.425375 	 -0.4545657000 	 -2.8102780000 
890.25 	 224.9591000 	 2.425400 	 -0.4534785000 	 -2.8098230000 
890.45 	 224.9638000 	 2.425425 	 -0.4519494000 	 -2.8077190000 
890.65 	 224.9670000 	 2.425450 	 -0.4553032000 	 -2.8111740000 
890.85 	 224.9670000 	 2.425500 	 -0.4514154000 	 -2.8081800000 
891.05 	 224.9718000 	 2.425525 	 -0.4536915000 	 -2.8091530000 
891.25 	 224.9734000 	 2.425525 	 -0.4542542000 	 -2.8106090000 
891.45 	 224.9749000 	 2.425550 	 -0.4514917000 	 -2.8075190000 
891.65 	 224.9781000 	 2.425575 	 -0.4552523000 	 -2.8105390000 
891.85 	 224.9829000 	 2.425600 	 -0.4535198000 	 -2.8092540000 
892.05 	 224.9908000 	 2.425600 	 -0.4531956000 	 -2.8083040000 
892.25 	 225.0020000 	 2.425625 	 -0.4558023000 	 -2.8112540000 
892.45 	 225.0115000 	 2.425650 	 -0.4517841000 	 -2.8077890000 
892.65 	 225.0179000 	 2.425625 	 -0.4566161000 	 -2.8102110000 
892.85 	 225.0226000 	 2.425625 	 -0.4547151000 	 -2.8100490000 
893.05 	 225.0226000 	 2.425625 	 -0.4529095000 	 -2.8078970000 
893.25 	 225.0226000 	 2.425625 	 -0.4570325000 	 -2.8113620000 
893.45 	 225.0258000 	 2.425625 	 -0.4538027000 	 -2.8085770000 
893.65 	 225.0258000 	 2.425625 	 -0.4555543000 	 -2.8091720000 
893.85 	 225.0274000 	 2.425600 	 -0.4566288000 	 -2.8108760000 
894.05 	 225.0306000 	 2.425575 	 -0.4529349000 	 -2.8077380000 
894.25 	 225.0258000 	 2.425550 	 -0.4567782000 	 -2.8109100000 
894.45 	 225.0258000 	 2.425525 	 -0.4538727000 	 -2.8090980000 
894.65 	 225.0226000 	 2.425525 	 -0.4540285000 	 -2.8083420000 
894.85 	 225.0179000 	 2.425475 	 -0.4567560000 	 -2.8111110000 
895.05 	 225.0147000 	 2.425475 	 -0.4528618000 	 -2.8079320000 
895.25 	 225.0115000 	 2.425475 	 -0.4558817000 	 -2.8100170000 
895.45 	 225.0067000 	 2.425475 	 -0.4549090000 	 -2.8100870000 
895.65 	 225.0067000 	 2.425475 	 -0.4531225000 	 -2.8080210000 
895.85 	 225.0067000 	 2.425475 	 -0.4567242000 	 -2.8112820000 
896.05 	 225.0115000 	 2.425475 	 -0.4527791000 	 -2.8086250000 
896.25 	 225.0147000 	 2.425450 	 -0.4552015000 	 -2.8098580000 
896.45 	 225.0179000 	 2.425425 	 -0.4552905000 	 -2.8110280000 
896.65 	 225.0226000 	 2.425425 	 -0.4522387000 	 -2.8079610000 
896.85 	 225.0179000 	 2.425425 	 -0.4562155000 	 -2.8113780000 
897.05 	 225.0163000 	 2.425425 	 -0.4533068000 	 -2.8094700000 
897.25 	 225.0147000 	 2.425375 	 -0.4535898000 	 -2.8089490000 
897.45 	 225.0115000 	 2.425375 	 -0.4558086000 	 -2.8116960000 
897.65 	 225.0115000 	 2.425375 	 -0.4517905000 	 -2.8082500000 
897.85 	 225.0067000 	 2.425375 	 -0.4548550000 	 -2.8108120000 
898.05 	 225.0036000 	 2.425375 	 -0.4530398000 	 -2.8104970000 
898.25 	 224.9988000 	 2.425375 	 -0.4520798000 	 -2.8085300000 
898.45 	 224.9956000 	 2.425375 	 -0.4555575000 	 -2.8118360000 
898.65 	 224.9988000 	 2.425375 	 -0.4513836000 	 -2.8084370000 
898.85 	 224.9972000 	 2.425375 	 -0.4540698000 	 -2.8100810000 
899.05 	 224.9988000 	 2.425375 	 -0.4540888000 	 -2.8108760000 
899.25 	 224.9988000 	 2.425375 	 -0.4515711000 	 -2.8081510000 
899.45 	 224.9956000 	 2.425375 	 -0.4549185000 	 -2.8115340000 
899.65 	 224.9956000 	 2.425375 	 -0.4520988000 	 -2.8095720000 
899.85 	 224.9877000 	 2.425375 	 -0.4522324000 	 -2.8089940000 
900.05 	 224.9877000 	 2.425375 	 -0.4544004000 	 -2.8116000000 
900.25 	 224.9829000 	 2.425375 	 -0.4508495000 	 -2.8081920000 
900.45 	 224.9797000 	 2.425375 	 -0.4543400000 	 -2.8108660000 
900.65 	 224.9765000 	 2.425375 	 -0.4528967000 	 -2.8104660000 
900.85 	 224.9734000 	 2.425375 	 -0.4511960000 	 -2.8081640000 
901.05 	 224.9718000 	 2.425375 	 -0.4547850000 	 -2.8115910000 
901.25 	 224.9638000 	 2.425375 	 -0.4511515000 	 -2.8088890000 
901.45 	 224.9606000 	 2.425375 	 -0.4529540000 	 -2.8097310000 
901.65 	 224.9559000 	 2.425400 	 -0.4537614000 	 -2.8113520000 
901.85 	 224.9479000 	 2.425450 	 -0.4504617000 	 -2.8081730000 
902.05 	 224.9447000 	 2.425500 	 -0.4540157000 	 -2.8109520000 
902.25 	 224.9368000 	 2.425550 	 -0.4521879000 	 -2.8101060000 
902.45 	 224.9320000 	 2.425600 	 -0.4515171000 	 -2.8085260000 
902.65 	 224.9257000 	 2.425650 	 -0.4546801000 	 -2.8117210000 
902.85 	 224.9241000 	 2.425700 	 -0.4504299000 	 -2.8085390000 
903.05 	 224.9209000 	 2.425725 	 -0.4531129000 	 -2.8100460000 
903.25 	 224.9209000 	 2.425750 	 -0.4530080000 	 -2.8109580000 
903.45 	 224.9209000 	 2.425800 	 -0.4505380000 	 -2.8080780000 
903.65 	 224.9225000 	 2.425825 	 -0.4545085000 	 -2.8115300000 
903.85 	 224.9209000 	 2.425875 	 -0.4512056000 	 -2.8091210000 
904.05 	 224.9225000 	 2.425900 	 -0.4522355000 	 -2.8092580000 
904.25 	 224.9241000 	 2.425925 	 -0.4540857000 	 -2.8114800000 
904.45 	 224.9241000 	 2.425975 	 -0.4504999000 	 -2.8081770000 
904.65 	 224.9320000 	 2.426000 	 -0.4539839000 	 -2.8107070000 
904.85 	 224.9368000 	 2.426075 	 -0.4527219000 	 -2.8106120000 
905.05 	 224.9447000 	 2.426125 	 -0.4510880000 	 -2.8081260000 
905.25 	 224.9495000 	 2.426175 	 -0.4550298000 	 -2.8116640000 
905.45 	 224.9559000 	 2.426200 	 -0.4519018000 	 -2.8092030000 
905.65 	 224.9654000 	 2.426250 	 -0.4534944000 	 -2.8093120000 
905.85 	 224.9718000 	 2.426275 	 -0.4548550000 	 -2.8114890000 
906.05 	 224.9797000 	 2.426300 	 -0.4513836000 	 -2.8081000000 
906.25 	 224.9877000 	 2.426300 	 -0.4564413000 	 -2.8110190000 
906.45 	 224.9940000 	 2.426325 	 -0.4542065000 	 -2.8102080000 
906.65 	 224.9988000 	 2.426350 	 -0.4538568000 	 -2.8085550000 
906.85 	 225.0067000 	 2.426325 	 -0.4577669000 	 -2.8118580000 
907.05 	 225.0067000 	 2.426325 	 -0.4528078000 	 -2.8086790000 
907.25 	 225.0083000 	 2.426325 	 -0.4561901000 	 -2.8101220000 
907.45 	 225.0115000 	 2.426325 	 -0.4561996000 	 -2.8111490000 
907.65 	 225.0115000 	 2.426325 	 -0.4531066000 	 -2.8082780000 
907.85 	 225.0115000 	 2.426325 	 -0.4568132000 	 -2.8116230000 
908.05 	 225.0115000 	 2.426325 	 -0.4533164000 	 -2.8096100000 
908.25 	 225.0115000 	 2.426325 	 -0.4539267000 	 -2.8091650000 
908.45 	 225.0067000 	 2.426325 	 -0.4561138000 	 -2.8117310000 
908.65 	 225.0036000 	 2.426325 	 -0.4524294000 	 -2.8081860000 
908.85 	 224.9988000 	 2.426325 	 -0.4558913000 	 -2.8109010000 
909.05 	 224.9956000 	 2.426325 	 -0.4546420000 	 -2.8105800000 
909.25 	 224.9908000 	 2.426325 	 -0.4527569000 	 -2.8083320000 
909.45 	 224.9908000 	 2.426325 	 -0.4561901000 	 -2.8115970000 
909.65 	 224.9908000 	 2.426325 	 -0.4523245000 	 -2.8090790000 
909.85 	 224.9908000 	 2.426325 	 -0.4542097000 	 -2.8098270000 
910.05 	 224.9908000 	 2.426325 	 -0.4556847000 	 -2.8113430000 
910.25 	 224.9877000 	 2.426325 	 -0.4524676000 	 -2.8083740000 
910.45 	 224.9877000 	 2.426325 	 -0.4561361000 	 -2.8114600000 
910.65 	 224.9829000 	 2.426325 	 -0.4535961000 	 -2.8095280000 
910.85 	 224.9797000 	 2.426325 	 -0.4539458000 	 -2.8092890000 
911.05 	 224.9749000 	 2.426325 	 -0.4557546000 	 -2.8115910000 
911.25 	 224.9734000 	 2.426325 	 -0.4520480000 	 -2.8081890000 
911.45 	 224.9718000 	 2.426325 	 -0.4559040000 	 -2.8109900000 
911.65 	 224.9718000 	 2.426350 	 -0.4540125000 	 -2.8103160000 
911.85 	 224.9670000 	 2.426350 	 -0.4548486000 	 -2.8084850000 
912.05 	 224.9670000 	 2.426400 	 -0.4580370000 	 -2.8119210000 
912.25 	 224.9670000 	 2.426425 	 -0.4543368000 	 -2.8086820000 
912.45 	 224.9638000 	 2.426450 	 -0.4564794000 	 -2.8098800000 
912.65 	 224.9638000 	 2.426475 	 -0.4569848000 	 -2.8112600000 
912.85 	 224.9638000 	 2.426500 	 -0.4542255000 	 -2.8080620000 
913.05 	 224.9638000 	 2.426550 	 -0.4579258000 	 -2.8112630000 
913.25 	 224.9670000 	 2.426575 	 -0.4557673000 	 -2.8099700000 
913.45 	 224.9670000 	 2.426600 	 -0.4548740000 	 -2.8087330000 
913.65 	 224.9702000 	 2.426625 	 -0.4581928000 	 -2.8119280000 
913.85 	 224.9718000 	 2.426650 	 -0.4551156000 	 -2.8084980000 
914.05 	 224.9749000 	 2.426675 	 -0.4573568000 	 -2.8102810000 
914.25 	 224.9797000 	 2.426700 	 -0.4575888000 	 -2.8110000000 
914.45 	 224.9829000 	 2.426700 	 -0.4535484000 	 -2.8081800000 
914.65 	 224.9877000 	 2.426725 	 -0.4585997000 	 -2.8115810000 
914.85 	 224.9908000 	 2.426725 	 -0.4550902000 	 -2.8095560000 
915.05 	 224.9972000 	 2.426725 	 -0.4544099000 	 -2.8094100000 
915.25 	 225.0036000 	 2.426725 	 -0.4559549000 	 -2.8120610000 
915.45 	 225.0067000 	 2.426725 	 -0.4519049000 	 -2.8086150000 
915.65 	 225.0067000 	 2.426725 	 -0.4557546000 	 -2.8114000000 
915.85 	 225.0067000 	 2.426725 	 -0.4541747000 	 -2.8105230000 
916.05 	 225.0052000 	 2.426725 	 -0.4529890000 	 -2.8089460000 
916.25 	 225.0036000 	 2.426725 	 -0.4564699000 	 -2.8120640000 
916.45 	 224.9988000 	 2.426725 	 -0.4523373000 	 -2.8088250000 
916.65 	 224.9956000 	 2.426725 	 -0.4545530000 	 -2.8102370000 
916.85 	 224.9908000 	 2.426725 	 -0.4550966000 	 -2.8114510000 
917.05 	 224.9877000 	 2.426725 	 -0.4520194000 	 -2.8083420000 
917.25 	 224.9829000 	 2.426725 	 -0.4555861000 	 -2.8117430000 
917.45 	 224.9877000 	 2.426750 	 -0.4534213000 	 -2.8097950000 
917.65 	 224.9877000 	 2.426775 	 -0.4533259000 	 -2.8090030000 
917.85 	 224.9877000 	 2.426775 	 -0.4563745000 	 -2.8121410000 
918.05 	 224.9877000 	 2.426775 	 -0.4539076000 	 -2.8089110000 
918.25 	 224.9877000 	 2.426775 	 -0.4544544000 	 -2.8104080000 
918.45 	 224.9877000 	 2.426775 	 -0.4543972000 	 -2.8113780000 
918.65 	 224.9877000 	 2.426775 	 -0.4517555000 	 -2.8084150000 
918.85 	 224.9877000 	 2.426800 	 -0.4569848000 	 -2.8116890000 
919.05 	 224.9877000 	 2.426825 	 -0.4538790000 	 -2.8100400000 
919.25 	 224.9829000 	 2.426850 	 -0.4540443000 	 -2.8095120000 
919.45 	 224.9797000 	 2.426825 	 -0.4568831000 	 -2.8122040000 
919.65 	 224.9797000 	 2.426825 	 -0.4526106000 	 -2.8086440000 
919.85 	 224.9749000 	 2.426850 	 -0.4557514000 	 -2.8111580000 
920.05 	 224.9749000 	 2.426875 	 -0.4545434000 	 -2.8111620000 
920.25 	 224.9797000 	 2.426900 	 -0.4529031000 	 -2.8088090000 
920.45 	 224.9797000 	 2.426900 	 -0.4560439000 	 -2.8123600000 
920.65 	 224.9829000 	 2.426925 	 -0.4523595000 	 -2.8096390000 
920.85 	 224.9877000 	 2.426950 	 -0.4535421000 	 -2.8100490000 
921.05 	 224.9908000 	 2.426925 	 -0.4558404000 	 -2.8119850000 
921.25 	 224.9956000 	 2.426925 	 -0.4526138000 	 -2.8086730000 
921.45 	 224.9908000 	 2.426925 	 -0.4558277000 	 -2.8116830000 
921.65 	 224.9908000 	 2.426925 	 -0.4536279000 	 -2.8107450000 
921.85 	 224.9908000 	 2.426925 	 -0.4527410000 	 -2.8090570000 
922.05 	 224.9908000 	 2.426925 	 -0.4556306000 	 -2.8124900000 
922.25 	 224.9893000 	 2.426925 	 -0.4522324000 	 -2.8089680000 
922.45 	 224.9877000 	 2.426925 	 -0.4552301000 	 -2.8107040000 
922.65 	 224.9877000 	 2.426925 	 -0.4551983000 	 -2.8117210000 
922.85 	 224.9877000 	 2.426950 	 -0.4527601000 	 -2.8087170000 
923.05 	 224.9877000 	 2.426975 	 -0.4568291000 	 -2.8121380000 
923.25 	 224.9877000 	 2.426975 	 -0.4538504000 	 -2.8099350000 
923.45 	 224.9877000 	 2.426975 	 -0.4550425000 	 -2.8096840000 
923.65 	 224.9893000 	 2.426975 	 -0.4567464000 	 -2.8122620000 
923.85 	 224.9908000 	 2.427000 	 -0.4533927000 	 -2.8089490000 
924.05 	 224.9908000 	 2.427025 	 -0.4568418000 	 -2.8116290000 
924.25 	 224.9908000 	 2.427050 	 -0.4553159000 	 -2.8109680000 
924.45 	 224.9908000 	 2.427025 	 -0.4548868000 	 -2.8091020000 
924.65 	 224.9908000 	 2.427025 	 -0.4580816000 	 -2.8124490000 
924.85 	 224.9908000 	 2.427025 	 -0.4541906000 	 -2.8094550000 
925.05 	 224.9877000 	 2.427025 	 -0.4559135000 	 -2.8107230000 
925.25 	 224.9877000 	 2.427025 	 -0.4563586000 	 -2.8118710000 
925.45 	 224.9877000 	 2.427025 	 -0.4534022000 	 -2.8087740000 
925.65 	 224.9877000 	 2.427025 	 -0.4574140000 	 -2.8120770000 
925.85 	 224.9829000 	 2.427025 	 -0.4548073000 	 -2.8103920000 
926.05 	 224.9829000 	 2.427050 	 -0.4552714000 	 -2.8097090000 
926.25 	 224.9829000 	 2.427050 	 -0.4576842000 	 -2.8124050000 
926.45 	 224.9829000 	 2.427075 	 -0.4538886000 	 -2.8089020000 
926.65 	 224.9877000 	 2.427100 	 -0.4574140000 	 -2.8114250000 
926.85 	 224.9877000 	 2.427075 	 -0.4572646000 	 -2.8111430000 
927.05 	 224.9877000 	 2.427100 	 -0.4558055000 	 -2.8091460000 
927.25 	 224.9877000 	 2.427100 	 -0.4588858000 	 -2.8126400000 
927.45 	 224.9877000 	 2.427125 	 -0.4549980000 	 -2.8095660000 
927.65 	 224.9877000 	 2.427125 	 -0.4576111000 	 -2.8108180000 
927.85 	 224.9877000 	 2.427125 	 -0.4579226000 	 -2.8119120000 
928.05 	 224.9908000 	 2.427125 	 -0.4547087000 	 -2.8088280000 
928.25 	 224.9908000 	 2.427125 	 -0.4586887000 	 -2.8123570000 
928.45 	 224.9924000 	 2.427125 	 -0.4556879000 	 -2.8104470000 
928.65 	 224.9956000 	 2.427125 	 -0.4559485000 	 -2.8099950000 
928.85 	 224.9956000 	 2.427125 	 -0.4580307000 	 -2.8126880000 
929.05 	 224.9956000 	 2.427125 	 -0.4542859000 	 -2.8091460000 
929.25 	 224.9956000 	 2.427125 	 -0.4572614000 	 -2.8113780000 
929.45 	 224.9956000 	 2.427125 	 -0.4562855000 	 -2.8114920000 
929.65 	 224.9988000 	 2.427125 	 -0.4546229000 	 -2.8090100000 
929.85 	 224.9956000 	 2.427125 	 -0.4580720000 	 -2.8125830000 
930.05 	 224.9908000 	 2.427125 	 -0.4548931000 	 -2.8099630000 
930.25 	 224.9877000 	 2.427150 	 -0.4561075000 	 -2.8102970000 
930.45 	 224.9861000 	 2.427150 	 -0.4579226000 	 -2.8123980000 
930.65 	 224.9829000 	 2.427175 	 -0.4544703000 	 -2.8088980000 
930.85 	 224.9877000 	 2.427200 	 -0.4583136000 	 -2.8119060000 
931.05 	 224.9877000 	 2.427175 	 -0.4570898000 	 -2.8110630000 
931.25 	 224.9877000 	 2.427200 	 -0.4559962000 	 -2.8094480000 
931.45 	 224.9829000 	 2.427200 	 -0.4597441000 	 -2.8126970000 
931.65 	 224.9813000 	 2.427225 	 -0.4560216000 	 -2.8095310000 
931.85 	 224.9797000 	 2.427225 	 -0.4581197000 	 -2.8108570000 
932.05 	 224.9749000 	 2.427225 	 -0.4585838000 	 -2.8119850000 
932.25 	 224.9765000 	 2.427250 	 -0.4555861000 	 -2.8091780000 
932.45 	 224.9797000 	 2.427275 	 -0.4594231000 	 -2.8124330000 
932.65 	 224.9797000 	 2.427300 	 -0.4569435000 	 -2.8100900000 
932.85 	 224.9829000 	 2.427275 	 -0.4585711000 	 -2.8102240000 
933.05 	 224.9893000 	 2.427300 	 -0.4598936000 	 -2.8125980000 
933.25 	 224.9908000 	 2.427325 	 -0.4559008000 	 -2.8090980000 
933.45 	 224.9956000 	 2.427350 	 -0.4595534000 	 -2.8116450000 
933.65 	 224.9956000 	 2.427325 	 -0.4580244000 	 -2.8113490000 
933.85 	 224.9956000 	 2.427325 	 -0.4563522000 	 -2.8094670000 
934.05 	 224.9956000 	 2.427325 	 -0.4599063000 	 -2.8128430000 
934.25 	 224.9972000 	 2.427325 	 -0.4567464000 	 -2.8100940000 
934.45 	 224.9988000 	 2.427325 	 -0.4578145000 	 -2.8105190000 
934.65 	 224.9988000 	 2.427325 	 -0.4594580000 	 -2.8127510000 
934.85 	 224.9972000 	 2.427325 	 -0.4558118000 	 -2.8092030000 
935.05 	 224.9988000 	 2.427325 	 -0.4588858000 	 -2.8115590000 
935.25 	 224.9956000 	 2.427325 	 -0.4580530000 	 -2.8117280000 
935.45 	 224.9940000 	 2.427325 	 -0.4559708000 	 -2.8092450000 
935.65 	 224.9908000 	 2.427325 	 -0.4596901000 	 -2.8126780000 
935.85 	 224.9908000 	 2.427325 	 -0.4565207000 	 -2.8103070000 
936.05 	 224.9908000 	 2.427325 	 -0.4572296000 	 -2.8103350000 
936.25 	 224.9877000 	 2.427325 	 -0.4592578000 	 -2.8126880000 
936.45 	 224.9877000 	 2.427325 	 -0.4555670000 	 -2.8092580000 
936.65 	 224.9845000 	 2.427325 	 -0.4591751000 	 -2.8117940000 
936.85 	 224.9829000 	 2.427325 	 -0.4576620000 	 -2.8112890000 
937.05 	 224.9829000 	 2.427350 	 -0.4565080000 	 -2.8094390000 
937.25 	 224.9829000 	 2.427375 	 -0.4596615000 	 -2.8126180000 
937.45 	 224.9797000 	 2.427400 	 -0.4559390000 	 -2.8094480000 
937.65 	 224.9797000 	 2.427375 	 -0.4588381000 	 -2.8111810000 
937.85 	 224.9749000 	 2.427375 	 -0.4587301000 	 -2.8119370000 
938.05 	 224.9749000 	 2.427400 	 -0.4565207000 	 -2.8090950000 
938.25 	 224.9749000 	 2.427425 	 -0.4602178000 	 -2.8124080000 
938.45 	 224.9749000 	 2.427450 	 -0.4573854000 	 -2.8104020000 
938.65 	 224.9749000 	 2.427475 	 -0.4574490000 	 -2.8098800000 
938.85 	 224.9765000 	 2.427500 	 -0.4600652000 	 -2.8126080000 
939.05 	 224.9829000 	 2.427500 	 -0.4562569000 	 -2.8092990000 
939.25 	 224.9829000 	 2.427525 	 -0.4593945000 	 -2.8117280000 
939.45 	 224.9877000 	 2.427525 	 -0.4578368000 	 -2.8115880000 
939.65 	 224.9877000 	 2.427525 	 -0.4560598000 	 -2.8094010000 
939.85 	 224.9908000 	 2.427525 	 -0.4595820000 	 -2.8127960000 
940.05 	 224.9956000 	 2.427525 	 -0.4560407000 	 -2.8102460000 
940.25 	 224.9972000 	 2.427525 	 -0.4571724000 	 -2.8104150000 
940.45 	 224.9988000 	 2.427525 	 -0.4586601000 	 -2.8126690000 
940.65 	 225.0036000 	 2.427525 	 -0.4552015000 	 -2.8091590000 
940.85 	 225.0067000 	 2.427525 	 -0.4587396000 	 -2.8120520000 
941.05 	 225.0067000 	 2.427525 	 -0.4573631000 	 -2.8113210000 
941.25 	 225.0115000 	 2.427525 	 -0.4558817000 	 -2.8094670000 
941.45 	 225.0115000 	 2.427525 	 -0.4594072000 	 -2.8128340000 
941.65 	 225.0115000 	 2.427525 	 -0.4559104000 	 -2.8098330000 
941.85 	 225.0115000 	 2.427525 	 -0.4577192000 	 -2.8108310000 
942.05 	 225.0115000 	 2.427525 	 -0.4587778000 	 -2.8124740000 
942.25 	 225.0115000 	 2.427525 	 -0.4551729000 	 -2.8092290000 
942.45 	 225.0067000 	 2.427525 	 -0.4591274000 	 -2.8124080000 
942.65 	 225.0067000 	 2.427525 	 -0.4568291000 	 -2.8111710000 
942.85 	 225.0036000 	 2.427525 	 -0.4560343000 	 -2.8097570000 
943.05 	 224.9988000 	 2.427525 	 -0.4594612000 	 -2.8129420000 
943.25 	 224.9988000 	 2.427525 	 -0.4556179000 	 -2.8098550000 
943.45 	 224.9988000 	 2.427525 	 -0.4580879000 	 -2.8109550000 
943.65 	 224.9956000 	 2.427525 	 -0.4586792000 	 -2.8124300000 
943.85 	 224.9956000 	 2.427525 	 -0.4556274000 	 -2.8091720000 
944.05 	 224.9956000 	 2.427525 	 -0.4593881000 	 -2.8122680000 
944.25 	 224.9908000 	 2.427525 	 -0.4572105000 	 -2.8109420000 
944.45 	 224.9908000 	 2.427525 	 -0.4568736000 	 -2.8098460000 
944.65 	 224.9924000 	 2.427525 	 -0.4596583000 	 -2.8128340000 
944.85 	 224.9956000 	 2.427525 	 -0.4557800000 	 -2.8095090000 
945.05 	 224.9956000 	 2.427525 	 -0.4588572000 	 -2.8117820000 
945.25 	 224.9988000 	 2.427525 	 -0.4582056000 	 -2.8117820000 
945.45 	 224.9988000 	 2.427525 	 -0.4559771000 	 -2.8093150000 
945.65 	 224.9988000 	 2.427525 	 -0.4600271000 	 -2.8127380000 
945.85 	 224.9956000 	 2.427525 	 -0.4568577000 	 -2.8101990000 
946.05 	 224.9924000 	 2.427525 	 -0.4577859000 	 -2.8105670000 
946.25 	 224.9908000 	 2.427525 	 -0.4592419000 	 -2.8126720000 
946.45 	 224.9877000 	 2.427525 	 -0.4557387000 	 -2.8093240000 
946.65 	 224.9877000 	 2.427525 	 -0.4594549000 	 -2.8122840000 
946.85 	 224.9861000 	 2.427525 	 -0.4573313000 	 -2.8109580000 
947.05 	 224.9845000 	 2.427525 	 -0.4567909000 	 -2.8096230000 
947.25 	 224.9877000 	 2.427525 	 -0.4596424000 	 -2.8128590000 
947.45 	 224.9877000 	 2.427525 	 -0.4556910000 	 -2.8095980000 
947.65 	 224.9829000 	 2.427525 	 -0.4582659000 	 -2.8110920000 
947.85 	 224.9829000 	 2.427525 	 -0.4586474000 	 -2.8122620000 
948.05 	 224.9797000 	 2.427550 	 -0.4558468000 	 -2.8092640000 
948.25 	 224.9797000 	 2.427575 	 -0.4598649000 	 -2.8127730000 
948.45 	 224.9797000 	 2.427575 	 -0.4568291000 	 -2.8101990000 
948.65 	 224.9765000 	 2.427575 	 -0.4575157000 	 -2.8105610000 
948.85 	 224.9749000 	 2.427575 	 -0.4592705000 	 -2.8125480000 
949.05 	 224.9749000 	 2.427600 	 -0.4559708000 	 -2.8092030000 
949.25 	 224.9718000 	 2.427625 	 -0.4595312000 	 -2.8121350000 
949.45 	 224.9718000 	 2.427650 	 -0.4574998000 	 -2.8110980000 
949.65 	 224.9718000 	 2.427675 	 -0.4565048000 	 -2.8099250000 
949.85 	 224.9718000 	 2.427700 	 -0.4595979000 	 -2.8128910000 
950.05 	 224.9718000 	 2.427700 	 -0.4554113000 	 -2.8094930000 
950.25 	 224.9718000 	 2.427725 	 -0.4584980000 	 -2.8117150000 
950.45 	 224.9718000 	 2.427750 	 -0.4576588000 	 -2.8117240000 
950.65 	 224.9718000 	 2.427775 	 -0.4558881000 	 -2.8094130000 
950.85 	 224.9718000 	 2.427800 	 -0.4598967000 	 -2.8129130000 
951.05 	 224.9718000 	 2.427800 	 -0.4561838000 	 -2.8101060000 
951.25 	 224.9718000 	 2.427825 	 -0.4576937000 	 -2.8106880000 
951.45 	 224.9749000 	 2.427850 	 -0.4587237000 	 -2.8124680000 
951.65 	 224.9797000 	 2.427875 	 -0.4549821000 	 -2.8092540000 
951.85 	 224.9877000 	 2.427900 	 -0.4600430000 	 -2.8125830000 
952.05 	 224.9908000 	 2.427875 	 -0.4577764000 	 -2.8109650000 
952.25 	 224.9956000 	 2.427875 	 -0.4571947000 	 -2.8101570000 
952.45 	 225.0036000 	 2.427875 	 -0.4600334000 	 -2.8130750000 
952.65 	 225.0036000 	 2.427875 	 -0.4561075000 	 -2.8096450000 
952.85 	 225.0067000 	 2.427875 	 -0.4590829000 	 -2.8119060000 
953.05 	 225.0115000 	 2.427875 	 -0.4579926000 	 -2.8118390000 
953.25 	 225.0147000 	 2.427875 	 -0.4561043000 	 -2.8095790000 
953.45 	 225.0179000 	 2.427875 	 -0.4598331000 	 -2.8129890000 
953.65 	 225.0179000 	 2.427875 	 -0.4560629000 	 -2.8102720000 
953.85 	 225.0226000 	 2.427875 	 -0.4575348000 	 -2.8108500000 
954.05 	 225.0258000 	 2.427875 	 -0.4589526000 	 -2.8126940000 
954.25 	 225.0274000 	 2.427875 	 -0.4555067000 	 -2.8094930000 
954.45 	 225.0306000 	 2.427875 	 -0.4590829000 	 -2.8126430000 
954.65 	 225.0306000 	 2.427875 	 -0.4570643000 	 -2.8113750000 
954.85 	 225.0306000 	 2.427875 	 -0.4563618000 	 -2.8101250000 
955.05 	 225.0258000 	 2.427825 	 -0.4593913000 	 -2.8129830000 
955.25 	 225.0179000 	 2.427825 	 -0.4554621000 	 -2.8099250000 
955.45 	 225.0115000 	 2.427800 	 -0.4580212000 	 -2.8115180000 
955.65 	 225.0067000 	 2.427775 	 -0.4578749000 	 -2.8124400000 
955.85 	 224.9988000 	 2.427775 	 -0.4552809000 	 -2.8094580000 
956.05 	 224.9988000 	 2.427775 	 -0.4589971000 	 -2.8129990000 
956.25 	 224.9988000 	 2.427775 	 -0.4562314000 	 -2.8107580000 
956.45 	 225.0036000 	 2.427775 	 -0.4569022000 	 -2.8107040000 
956.65 	 225.0036000 	 2.427775 	 -0.4588191000 	 -2.8128620000 
956.85 	 225.0036000 	 2.427775 	 -0.4551633000 	 -2.8095980000 
957.05 	 224.9988000 	 2.427775 	 -0.4583168000 	 -2.8120680000 
957.25 	 224.9988000 	 2.427775 	 -0.4572741000 	 -2.8116640000 
957.45 	 224.9956000 	 2.427775 	 -0.4561424000 	 -2.8097570000 
957.65 	 224.9956000 	 2.427775 	 -0.4593627000 	 -2.8130210000 
957.85 	 224.9956000 	 2.427775 	 -0.4556688000 	 -2.8098420000 
958.05 	 224.9956000 	 2.427775 	 -0.4576778000 	 -2.8112570000 
958.25 	 224.9956000 	 2.427775 	 -0.4583232000 	 -2.8125260000 
958.45 	 224.9972000 	 2.427775 	 -0.4551601000 	 -2.8094740000 
958.65 	 224.9988000 	 2.427775 	 -0.4592482000 	 -2.8127830000 
958.85 	 224.9956000 	 2.427775 	 -0.4564699000 	 -2.8108600000 
959.05 	 224.9988000 	 2.427775 	 -0.4567687000 	 -2.8103890000 
959.25 	 224.9956000 	 2.427775 	 -0.4592323000 	 -2.8129640000 
959.45 	 224.9940000 	 2.427775 	 -0.4554558000 	 -2.8094930000 
959.65 	 224.9908000 	 2.427775 	 -0.4586347000 	 -2.8119750000 
959.85 	 224.9877000 	 2.427775 	 -0.4572233000 	 -2.8116450000 
960.05 	 224.9877000 	 2.427775 	 -0.4560566000 	 -2.8097060000 
960.25 	 224.9829000 	 2.427775 	 -0.4595152000 	 -2.8136280000 
960.45 	 224.9877000 	 2.427775 	 -0.4555035000 	 -2.8105070000 
960.65 	 224.9829000 	 2.427775 	 -0.4579703000 	 -2.8120360000 
960.85 	 224.9845000 	 2.427775 	 -0.4577827000 	 -2.8127420000 
961.05 	 224.9829000 	 2.427775 	 -0.4549821000 	 -2.8100110000 
961.25 	 224.9797000 	 2.427775 	 -0.4587809000 	 -2.8134760000 
961.45 	 224.9797000 	 2.427775 	 -0.4554431000 	 -2.8111680000 
961.65 	 224.9797000 	 2.427775 	 -0.4560884000 	 -2.8110890000 
961.85 	 224.9797000 	 2.427775 	 -0.4578940000 	 -2.8134320000 
962.05 	 224.9765000 	 2.427800 	 -0.4542986000 	 -2.8099410000 
962.25 	 224.9797000 	 2.427825 	 -0.4573250000 	 -2.8129830000 
962.45 	 224.9749000 	 2.427825 	 -0.4552332000 	 -2.8119210000 
962.65 	 224.9749000 	 2.427850 	 -0.4541651000 	 -2.8104780000 
962.85 	 224.9718000 	 2.427875 	 -0.4574013000 	 -2.8136410000 
963.05 	 224.9718000 	 2.427875 	 -0.4535993000 	 -2.8105510000 
963.25 	 224.9670000 	 2.427900 	 -0.4561075000 	 -2.8118360000 
963.45 	 224.9670000 	 2.427950 	 -0.4564794000 	 -2.8129990000 
963.65 	 224.9718000 	 2.427975 	 -0.4532909000 	 -2.8101090000 
963.85 	 224.9749000 	 2.428000 	 -0.4571279000 	 -2.8132630000 
964.05 	 224.9749000 	 2.428000 	 -0.4558563000 	 -2.8115530000 
964.25 	 224.9797000 	 2.428025 	 -0.4561869000 	 -2.8109100000 
964.45 	 224.9797000 	 2.428025 	 -0.4590543000 	 -2.8136700000 
964.65 	 224.9797000 	 2.428050 	 -0.4553127000 	 -2.8102590000 
964.85 	 224.9797000 	 2.428075 	 -0.4581102000 	 -2.8123600000 
965.05 	 224.9829000 	 2.428075 	 -0.4579671000 	 -2.8127830000 
965.25 	 224.9861000 	 2.428075 	 -0.4564889000 	 -2.8100170000 
965.45 	 224.9877000 	 2.428075 	 -0.4602369000 	 -2.8134030000 
965.65 	 224.9908000 	 2.428100 	 -0.4567909000 	 -2.8116040000 
965.85 	 224.9908000 	 2.428125 	 -0.4569403000 	 -2.8108570000 
966.05 	 224.9956000 	 2.428150 	 -0.4592164000 	 -2.8136570000 
966.25 	 224.9988000 	 2.428125 	 -0.4560916000 	 -2.8101060000 
966.45 	 225.0020000 	 2.428125 	 -0.4582056000 	 -2.8122620000 
966.65 	 225.0036000 	 2.428125 	 -0.4579894000 	 -2.8128880000 
966.85 	 225.0036000 	 2.428125 	 -0.4553636000 	 -2.8100360000 
967.05 	 225.0036000 	 2.428125 	 -0.4594612000 	 -2.8133740000 
967.25 	 225.0036000 	 2.428125 	 -0.4567401000 	 -2.8113080000 
967.45 	 225.0036000 	 2.428125 	 -0.4570866000 	 -2.8111080000 
967.65 	 225.0036000 	 2.428125 	 -0.4593563000 	 -2.8135490000 
967.85 	 225.0052000 	 2.428125 	 -0.4553509000 	 -2.8101350000 
968.05 	 225.0067000 	 2.428125 	 -0.4585203000 	 -2.8126880000 
968.25 	 225.0067000 	 2.428125 	 -0.4570866000 	 -2.8123570000 
968.45 	 225.0115000 	 2.428125 	 -0.4559740000 	 -2.8103610000 
968.65 	 225.0067000 	 2.428125 	 -0.4594135000 	 -2.8137240000 
968.85 	 225.0067000 	 2.428125 	 -0.4557292000 	 -2.8109930000 
969.05 	 225.0036000 	 2.428125 	 -0.4573822000 	 -2.8115590000 
969.25 	 225.0020000 	 2.428125 	 -0.4584789000 	 -2.8134600000 
969.45 	 224.9988000 	 2.428125 	 -0.4552046000 	 -2.8101410000 
969.65 	 224.9956000 	 2.428125 	 -0.4588572000 	 -2.8130630000 
969.85 	 224.9956000 	 2.428125 	 -0.4566383000 	 -2.8119250000 
970.05 	 224.9908000 	 2.428125 	 -0.4560979000 	 -2.8106880000 
970.25 	 224.9877000 	 2.428125 	 -0.4589621000 	 -2.8136760000 
970.45 	 224.9877000 	 2.428125 	 -0.4550234000 	 -2.8104500000 
970.65 	 224.9877000 	 2.428125 	 -0.4578463000 	 -2.8120740000 
970.85 	 224.9893000 	 2.428125 	 -0.4577096000 	 -2.8129320000 
971.05 	 224.9908000 	 2.428125 	 -0.4549440000 	 -2.8101830000 
971.25 	 224.9908000 	 2.428125 	 -0.4585457000 	 -2.8135620000 
971.45 	 224.9908000 	 2.428125 	 -0.4555639000 	 -2.8112820000 
971.65 	 224.9877000 	 2.428125 	 -0.4562378000 	 -2.8111360000 
971.85 	 224.9877000 	 2.428125 	 -0.4585552000 	 -2.8136130000 
972.05 	 224.9877000 	 2.428125 	 -0.4546610000 	 -2.8100970000 
972.25 	 224.9877000 	 2.428150 	 -0.4591751000 	 -2.8128590000 
972.45 	 224.9908000 	 2.428175 	 -0.4572836000 	 -2.8123820000 
972.65 	 224.9877000 	 2.428175 	 -0.4557005000 	 -2.8102400000 
972.85 	 224.9877000 	 2.428175 	 -0.4592260000 	 -2.8137110000 
973.05 	 224.9829000 	 2.428175 	 -0.4557959000 	 -2.8108820000 
973.25 	 224.9829000 	 2.428175 	 -0.4576015000 	 -2.8118770000 
973.45 	 224.9829000 	 2.428200 	 -0.4582628000 	 -2.8132220000 
973.65 	 224.9797000 	 2.428200 	 -0.4550520000 	 -2.8102460000 
973.85 	 224.9829000 	 2.428225 	 -0.4584662000 	 -2.8134510000 
974.05 	 224.9877000 	 2.428225 	 -0.4563713000 	 -2.8117820000 
974.25 	 224.9908000 	 2.428225 	 -0.4565080000 	 -2.8109840000 
974.45 	 224.9972000 	 2.428225 	 -0.4591974000 	 -2.8138730000 
974.65 	 224.9988000 	 2.428225 	 -0.4549535000 	 -2.8107860000 
974.85 	 224.9988000 	 2.428225 	 -0.4571724000 	 -2.8123190000 
975.05 	 224.9956000 	 2.428225 	 -0.4576143000 	 -2.8132720000 
975.25 	 224.9908000 	 2.428225 	 -0.4545816000 	 -2.8102330000 
975.45 	 224.9877000 	 2.428225 	 -0.4583899000 	 -2.8133610000 
975.65 	 224.9829000 	 2.428250 	 -0.4566511000 	 -2.8123440000 
975.85 	 224.9813000 	 2.428250 	 -0.4551506000 	 -2.8107420000 
976.05 	 224.9829000 	 2.428275 	 -0.4583422000 	 -2.8138670000 
976.25 	 224.9845000 	 2.428300 	 -0.4541016000 	 -2.8105670000 
976.45 	 224.9877000 	 2.428275 	 -0.4577319000 	 -2.8121920000 
976.65 	 224.9877000 	 2.428300 	 -0.4577478000 	 -2.8130910000 
976.85 	 224.9877000 	 2.428300 	 -0.4562187000 	 -2.8102430000 
977.05 	 224.9829000 	 2.428325 	 -0.4599285000 	 -2.8137080000 
977.25 	 224.9829000 	 2.428325 	 -0.4562473000 	 -2.8115810000 
977.45 	 224.9829000 	 2.428325 	 -0.4564126000 	 -2.8113270000 
977.65 	 224.9829000 	 2.428350 	 -0.4588445000 	 -2.8138320000 
977.85 	 224.9877000 	 2.428350 	 -0.4556910000 	 -2.8104430000 
978.05 	 224.9877000 	 2.428375 	 -0.4587968000 	 -2.8132570000 
978.25 	 224.9908000 	 2.428400 	 -0.4580370000 	 -2.8124740000 
978.45 	 224.9908000 	 2.428375 	 -0.4571597000 	 -2.8105320000 
978.65 	 224.9908000 	 2.428375 	 -0.4602782000 	 -2.8139020000 
978.85 	 224.9908000 	 2.428375 	 -0.4566415000 	 -2.8110030000 
979.05 	 224.9956000 	 2.428375 	 -0.4587491000 	 -2.8121760000 
979.25 	 224.9988000 	 2.428375 	 -0.4594389000 	 -2.8135360000 
979.45 	 225.0036000 	 2.428375 	 -0.4562728000 	 -2.8103450000 
979.65 	 225.0036000 	 2.428375 	 -0.4600557000 	 -2.8136760000 
979.85 	 225.0067000 	 2.428375 	 -0.4577732000 	 -2.8120990000 
980.05 	 225.0052000 	 2.428375 	 -0.4570580000 	 -2.8106940000 
980.25 	 225.0067000 	 2.428375 	 -0.4597600000 	 -2.8140700000 
980.45 	 225.0036000 	 2.428375 	 -0.4558468000 	 -2.8106780000 
980.65 	 225.0036000 	 2.428375 	 -0.4587650000 	 -2.8123000000 
980.85 	 225.0036000 	 2.428375 	 -0.4579512000 	 -2.8130440000 
981.05 	 225.0036000 	 2.428375 	 -0.4555702000 	 -2.8103130000 
981.25 	 225.0036000 	 2.428375 	 -0.4592069000 	 -2.8138030000 
981.45 	 224.9988000 	 2.428375 	 -0.4563840000 	 -2.8113490000 
981.65 	 224.9972000 	 2.428375 	 -0.4571915000 	 -2.8115180000 
981.85 	 224.9956000 	 2.428375 	 -0.4587460000 	 -2.8138290000 
982.05 	 224.9956000 	 2.428375 	 -0.4555130000 	 -2.8104210000 
982.25 	 224.9956000 	 2.428375 	 -0.4590416000 	 -2.8128460000 
982.45 	 224.9956000 	 2.428375 	 -0.4574617000 	 -2.8127100000 
982.65 	 224.9956000 	 2.428375 	 -0.4565271000 	 -2.8106400000 
982.85 	 224.9908000 	 2.428375 	 -0.4596106000 	 -2.8137490000 
983.05 	 224.9908000 	 2.428375 	 -0.4561933000 	 -2.8112290000 
983.25 	 224.9893000 	 2.428375 	 -0.4576842000 	 -2.8119310000 
983.45 	 224.9877000 	 2.428375 	 -0.4591433000 	 -2.8136280000 
983.65 	 224.9877000 	 2.428375 	 -0.4556847000 	 -2.8104810000 
983.85 	 224.9877000 	 2.428400 	 -0.4598236000 	 -2.8133300000 
984.05 	 224.9877000 	 2.428425 	 -0.4569626000 	 -2.8121760000 
984.25 	 224.9877000 	 2.428450 	 -0.4562092000 	 -2.8108020000 
984.45 	 224.9877000 	 2.428425 	 -0.4598173000 	 -2.8140230000 
984.65 	 224.9877000 	 2.428425 	 -0.4556910000 	 -2.8109740000 
984.85 	 224.9877000 	 2.428450 	 -0.4589621000 	 -2.8122970000 
985.05 	 224.9877000 	 2.428475 	 -0.4594167000 	 -2.8134350000 
985.25 	 224.9829000 	 2.428500 	 -0.4564603000 	 -2.8103640000 
985.45 	 224.9829000 	 2.428500 	 -0.4605103000 	 -2.8137780000 
985.65 	 224.9829000 	 2.428475 	 -0.4565684000 	 -2.8117500000 
985.85 	 224.9877000 	 2.428500 	 -0.4582182000 	 -2.8110500000 
986.05 	 224.9908000 	 2.428525 	 -0.4610634000 	 -2.8139660000 
986.25 	 224.9956000 	 2.428550 	 -0.4572550000 	 -2.8106850000 
986.45 	 224.9988000 	 2.428525 	 -0.4606279000 	 -2.8127890000 
986.65 	 224.9988000 	 2.428525 	 -0.4595884000 	 -2.8128430000 
986.85 	 225.0036000 	 2.428525 	 -0.4575411000 	 -2.8105740000 
987.05 	 225.0036000 	 2.428525 	 -0.4612382000 	 -2.8140190000 
987.25 	 225.0036000 	 2.428525 	 -0.4577509000 	 -2.8111300000 
987.45 	 225.0067000 	 2.428525 	 -0.4589939000 	 -2.8118130000 
987.65 	 225.0067000 	 2.428525 	 -0.4601479000 	 -2.8137140000 
987.85 	 225.0067000 	 2.428525 	 -0.4567146000 	 -2.8103380000 
988.05 	 225.0067000 	 2.428525 	 -0.4607073000 	 -2.8134250000 
988.25 	 225.0036000 	 2.428525 	 -0.4585203000 	 -2.8123190000 
988.45 	 225.0036000 	 2.428525 	 -0.4580530000 	 -2.8110790000 
988.65 	 224.9988000 	 2.428525 	 -0.4606533000 	 -2.8140040000 
988.85 	 224.9988000 	 2.428525 	 -0.4567877000 	 -2.8107930000 
989.05 	 224.9956000 	 2.428525 	 -0.4597314000 	 -2.8126940000 
989.25 	 224.9877000 	 2.428525 	 -0.4594580000 	 -2.8129740000 
989.45 	 224.9877000 	 2.428525 	 -0.4571629000 	 -2.8104880000 
989.65 	 224.9877000 	 2.428525 	 -0.4609331000 	 -2.8136920000 
989.85 	 224.9877000 	 2.428525 	 -0.4576556000 	 -2.8113810000 
990.05 	 224.9829000 	 2.428550 	 -0.4588795000 	 -2.8115590000 
990.25 	 224.9829000 	 2.428575 	 -0.4608345000 	 -2.8138450000 
990.45 	 224.9829000 	 2.428575 	 -0.4570961000 	 -2.8105480000 
990.65 	 224.9829000 	 2.428600 	 -0.4606660000 	 -2.8133460000 
990.85 	 224.9829000 	 2.428575 	 -0.4588064000 	 -2.8123310000 
991.05 	 224.9829000 	 2.428600 	 -0.4581038000 	 -2.8109100000 
991.25 	 224.9829000 	 2.428600 	 -0.4606470000 	 -2.8142450000 
991.45 	 224.9829000 	 2.428625 	 -0.4565525000 	 -2.8109390000 
991.65 	 224.9829000 	 2.428625 	 -0.4597410000 	 -2.8124620000 
991.85 	 224.9877000 	 2.428625 	 -0.4606597000 	 -2.8132980000 
992.05 	 224.9877000 	 2.428650 	 -0.4577923000 	 -2.8103990000 
992.25 	 224.9877000 	 2.428675 	 -0.4612986000 	 -2.8138380000 
992.45 	 224.9908000 	 2.428675 	 -0.4584917000 	 -2.8119340000 
992.65 	 224.9908000 	 2.428675 	 -0.4592323000 	 -2.8114760000 
992.85 	 224.9924000 	 2.428675 	 -0.4612414000 	 -2.8140290000 
993.05 	 224.9908000 	 2.428675 	 -0.4577509000 	 -2.8105160000 
993.25 	 224.9893000 	 2.428675 	 -0.4612446000 	 -2.8131450000 
993.45 	 224.9877000 	 2.428675 	 -0.4594930000 	 -2.8126560000 
993.65 	 224.9877000 	 2.428675 	 -0.4583200000 	 -2.8108310000 
993.85 	 224.9877000 	 2.428675 	 -0.4616006000 	 -2.8141310000 
994.05 	 224.9893000 	 2.428700 	 -0.4578813000 	 -2.8112630000 
994.25 	 224.9908000 	 2.428725 	 -0.4593500000 	 -2.8121570000 
994.45 	 224.9908000 	 2.428750 	 -0.4603545000 	 -2.8138070000 
994.65 	 224.9908000 	 2.428725 	 -0.4533577000 	 -2.8103610000 
994.85 	 224.9908000 	 2.428750 	 -0.4569562000 	 -2.8136990000 
995.05 	 224.9908000 	 2.428725 	 -0.4546928000 	 -2.8124270000 
995.25 	 224.9908000 	 2.428725 	 -0.4542859000 	 -2.8110410000 
995.45 	 224.9877000 	 2.428725 	 -0.4572836000 	 -2.8142390000 
995.65 	 224.9845000 	 2.428725 	 -0.4532337000 	 -2.8108310000 
995.85 	 224.9877000 	 2.428725 	 -0.4560375000 	 -2.8124140000 
996.05 	 224.9845000 	 2.428725 	 -0.4561806000 	 -2.8136700000 
996.25 	 224.9877000 	 2.428750 	 -0.4571120000 	 -2.8102560000 
996.45 	 224.9877000 	 2.428775 	 -0.4626147000 	 -2.8141750000 
996.65 	 224.9908000 	 2.428775 	 -0.4593945000 	 -2.8116480000 
996.85 	 224.9908000 	 2.428775 	 -0.4598522000 	 -2.8112860000 
997.05 	 224.9877000 	 2.428775 	 -0.4623064000 	 -2.8142670000 
997.25 	 224.9877000 	 2.428775 	 -0.4580879000 	 -2.8105480000 
997.45 	 224.9829000 	 2.428775 	 -0.4613050000 	 -2.8130630000 
997.65 	 224.9829000 	 2.428800 	 -0.4601224000 	 -2.8129580000 
997.85 	 224.9829000 	 2.428825 	 -0.4582214000 	 -2.8104970000 
998.05 	 224.9877000 	 2.428850 	 -0.4624113000 	 -2.8143220000 
998.25 	 224.9908000 	 2.428825 	 -0.4584122000 	 -2.8114290000 
998.45 	 224.9956000 	 2.428825 	 -0.4596964000 	 -2.8117430000 
998.65 	 224.9956000 	 2.428825 	 -0.4616642000 	 -2.8142100000 
998.85 	 224.9956000 	 2.428825 	 -0.4575761000 	 -2.8104810000 
999.05 	 224.9956000 	 2.428825 	 -0.4615879000 	 -2.8136790000 
999.25 	 224.9956000 	 2.428825 	 -0.4594421000 	 -2.8125000000 
999.45 	 224.9988000 	 2.428825 	 -0.4583581000 	 -2.8107930000 
999.65 	 224.9988000 	 2.428825 	 -0.4619090000 	 -2.8145030000 
999.85 	 225.0036000 	 2.428825 	 -0.4577383000 	 -2.8110790000 
1000.05 	 225.0067000 	 2.428825 	 -0.4598363000 	 -2.8123220000 
1000.25 	 225.0067000 	 2.428825 	 -0.4608345000 	 -2.8138130000 
1000.45 	 225.0036000 	 2.428825 	 -0.4573345000 	 -2.8103450000 
1000.65 	 224.9988000 	 2.428825 	 -0.4613749000 	 -2.8137840000 
1000.85 	 224.9956000 	 2.428825 	 -0.4588699000 	 -2.8121980000 
1001.05 	 224.9956000 	 2.428825 	 -0.4580275000 	 -2.8110540000 
1001.25 	 224.9988000 	 2.428825 	 -0.4613145000 	 -2.8143630000 
1001.45 	 225.0036000 	 2.428825 	 -0.4569276000 	 -2.8106430000 
1001.65 	 225.0052000 	 2.428825 	 -0.4598522000 	 -2.8126240000 
1001.85 	 225.0036000 	 2.428825 	 -0.4598300000 	 -2.8134660000 
1002.05 	 225.0036000 	 2.428825 	 -0.4566351000 	 -2.8103860000 
1002.25 	 225.0036000 	 2.428825 	 -0.4605802000 	 -2.8141750000 
1002.45 	 224.9956000 	 2.428825 	 -0.4575284000 	 -2.8117660000 
1002.65 	 224.9893000 	 2.428825 	 -0.4579194000 	 -2.8114960000 
1002.85 	 224.9877000 	 2.428825 	 -0.4603736000 	 -2.8142670000 
1003.05 	 224.9829000 	 2.428850 	 -0.4537741000 	 -2.8106240000 
1003.25 	 224.9861000 	 2.428875 	 -0.4571947000 	 -2.8133040000 
1003.45 	 224.9829000 	 2.428875 	 -0.4557101000 	 -2.8129800000 
1003.65 	 224.9861000 	 2.428900 	 -0.4537805000 	 -2.8106500000 
1003.85 	 224.9829000 	 2.428875 	 -0.4610316000 	 -2.8142830000 
1004.05 	 224.9829000 	 2.428900 	 -0.4576174000 	 -2.8113560000 
1004.25 	 224.9781000 	 2.428925 	 -0.4590702000 	 -2.8120520000 
1004.45 	 224.9718000 	 2.428950 	 -0.4603386000 	 -2.8139400000 
1004.65 	 224.9749000 	 2.428950 	 -0.4574871000 	 -2.8104810000 
1004.85 	 224.9749000 	 2.428950 	 -0.4592164000 	 -2.8137140000 
1005.05 	 224.9781000 	 2.428975 	 -0.4569467000 	 -2.8123980000 
1005.25 	 224.9797000 	 2.429000 	 -0.4559612000 	 -2.8111930000 
1005.45 	 224.9797000 	 2.429025 	 -0.4585806000 	 -2.8143280000 
1005.65 	 224.9813000 	 2.429050 	 -0.4548264000 	 -2.8109900000 
1005.85 	 224.9829000 	 2.429025 	 -0.4566479000 	 -2.8127070000 
1006.05 	 224.9845000 	 2.429025 	 -0.4562696000 	 -2.8137300000 
1006.25 	 224.9877000 	 2.429050 	 -0.4576302000 	 -2.8106530000 
1006.45 	 224.9908000 	 2.429050 	 -0.4614893000 	 -2.8138990000 
1006.65 	 224.9908000 	 2.429075 	 -0.4590321000 	 -2.8119630000 
1006.85 	 224.9956000 	 2.429075 	 -0.4590257000 	 -2.8112950000 
1007.05 	 224.9988000 	 2.429075 	 -0.4619853000 	 -2.8141280000 
1007.25 	 225.0020000 	 2.429075 	 -0.4579639000 	 -2.8108570000 
1007.45 	 224.9988000 	 2.429075 	 -0.4608154000 	 -2.8129930000 
1007.65 	 225.0004000 	 2.429075 	 -0.4600588000 	 -2.8131770000 
1007.85 	 224.9988000 	 2.429075 	 -0.4577541000 	 -2.8106400000 
1008.05 	 224.9988000 	 2.429075 	 -0.4617373000 	 -2.8139240000 
1008.25 	 224.9988000 	 2.429075 	 -0.4582914000 	 -2.8115680000 
1008.45 	 225.0036000 	 2.429075 	 -0.4593436000 	 -2.8117180000 
1008.65 	 225.0036000 	 2.429075 	 -0.4609839000 	 -2.8139530000 
1008.85 	 225.0036000 	 2.429075 	 -0.4573790000 	 -2.8106340000 
1009.05 	 225.0036000 	 2.429075 	 -0.4608917000 	 -2.8133080000 
1009.25 	 225.0036000 	 2.429075 	 -0.4595534000 	 -2.8127890000 
1009.45 	 225.0036000 	 2.429075 	 -0.4578272000 	 -2.8106780000 
1009.65 	 225.0036000 	 2.429075 	 -0.4615688000 	 -2.8140830000 
1009.85 	 225.0036000 	 2.429075 	 -0.4578940000 	 -2.8114190000 
1010.05 	 225.0036000 	 2.429075 	 -0.4592546000 	 -2.8120330000 
1010.25 	 225.0036000 	 2.429075 	 -0.4604308000 	 -2.8137270000 
1010.45 	 225.0036000 	 2.429075 	 -0.4574617000 	 -2.8106690000 
1010.65 	 225.0052000 	 2.429075 	 -0.4609903000 	 -2.8137080000 
1010.85 	 225.0036000 	 2.429075 	 -0.4586188000 	 -2.8120990000 
1011.05 	 225.0036000 	 2.429075 	 -0.4585743000 	 -2.8112570000 
1011.25 	 225.0036000 	 2.429075 	 -0.4609394000 	 -2.8140930000 
1011.45 	 224.9988000 	 2.429075 	 -0.4574776000 	 -2.8108250000 
1011.65 	 224.9988000 	 2.429075 	 -0.4599921000 	 -2.8123730000 
1011.85 	 224.9988000 	 2.429075 	 -0.4600271000 	 -2.8132760000 
1012.05 	 224.9988000 	 2.429075 	 -0.4574744000 	 -2.8105770000 
1012.25 	 224.9988000 	 2.429075 	 -0.4611810000 	 -2.8138700000 
1012.45 	 224.9988000 	 2.429075 	 -0.4581896000 	 -2.8118130000 
1012.65 	 224.9988000 	 2.429075 	 -0.4586220000 	 -2.8112130000 
1012.85 	 224.9988000 	 2.429075 	 -0.4608154000 	 -2.8141720000 
1013.05 	 224.9988000 	 2.429075 	 -0.4572042000 	 -2.8107040000 
1013.25 	 224.9956000 	 2.429075 	 -0.4601129000 	 -2.8129040000 
1013.45 	 224.9956000 	 2.429075 	 -0.4598395000 	 -2.8130940000 
1013.65 	 224.9908000 	 2.429075 	 -0.4575221000 	 -2.8106500000 
1013.85 	 224.9908000 	 2.429075 	 -0.4611429000 	 -2.8138860000 
1014.05 	 224.9877000 	 2.429075 	 -0.4579608000 	 -2.8117590000 
1014.25 	 224.9877000 	 2.429075 	 -0.4589907000 	 -2.8118450000 
1014.45 	 224.9877000 	 2.429075 	 -0.4605643000 	 -2.8139150000 
1014.65 	 224.9877000 	 2.429075 	 -0.4569912000 	 -2.8106850000 
1014.85 	 224.9877000 	 2.429100 	 -0.4615720000 	 -2.8132790000 
1015.05 	 224.9829000 	 2.429125 	 -0.4599126000 	 -2.8124300000 
1015.25 	 224.9829000 	 2.429125 	 -0.4584821000 	 -2.8109300000 
1015.45 	 224.9797000 	 2.429150 	 -0.4618613000 	 -2.8142070000 
1015.65 	 224.9797000 	 2.429125 	 -0.4586601000 	 -2.8110410000 
1015.85 	 224.9797000 	 2.429150 	 -0.4612605000 	 -2.8127000000 
1016.05 	 224.9829000 	 2.429175 	 -0.4614067000 	 -2.8134350000 
1016.25 	 224.9797000 	 2.429175 	 -0.4586729000 	 -2.8107830000 
1016.45 	 224.9829000 	 2.429175 	 -0.4623413000 	 -2.8140990000 
1016.65 	 224.9829000 	 2.429175 	 -0.4591528000 	 -2.8120900000 
1016.85 	 224.9877000 	 2.429200 	 -0.4590034000 	 -2.8114000000 
1017.05 	 224.9877000 	 2.429225 	 -0.4616324000 	 -2.8141430000 
1017.25 	 224.9908000 	 2.429225 	 -0.4576365000 	 -2.8108980000 
1017.45 	 224.9956000 	 2.429225 	 -0.4607836000 	 -2.8126910000 
1017.65 	 224.9956000 	 2.429225 	 -0.4593786000 	 -2.8136410000 
1017.85 	 224.9956000 	 2.429225 	 -0.4560947000 	 -2.8105420000 
1018.05 	 224.9956000 	 2.429225 	 -0.4601097000 	 -2.8139880000 
1018.25 	 224.9924000 	 2.429225 	 -0.4569086000 	 -2.8121760000 
1018.45 	 224.9908000 	 2.429225 	 -0.4574712000 	 -2.8117280000 
1018.65 	 224.9877000 	 2.429225 	 -0.4593595000 	 -2.8142480000 
1018.85 	 224.9845000 	 2.429225 	 -0.4557165000 	 -2.8109680000 
1019.05 	 224.9877000 	 2.429225 	 -0.4589176000 	 -2.8132120000 
1019.25 	 224.9829000 	 2.429250 	 -0.4590893000 	 -2.8128940000 
1019.45 	 224.9877000 	 2.429275 	 -0.4578432000 	 -2.8108500000 
1019.65 	 224.9829000 	 2.429275 	 -0.4606183000 	 -2.8141660000 
1019.85 	 224.9797000 	 2.429300 	 -0.4577923000 	 -2.8112790000 
1020.05 	 224.9749000 	 2.429275 	 -0.4595693000 	 -2.8122300000 
1020.25 	 224.9749000 	 2.429300 	 -0.4612700000 	 -2.8138130000 
1020.45 	 224.9749000 	 2.429325 	 -0.4579639000 	 -2.8106720000 
1020.65 	 224.9749000 	 2.429350 	 -0.4612668000 	 -2.8135780000 
1020.85 	 224.9797000 	 2.429375 	 -0.4593817000 	 -2.8124680000 
1021.05 	 224.9829000 	 2.429400 	 -0.4585775000 	 -2.8109840000 
1021.25 	 224.9877000 	 2.429375 	 -0.4616261000 	 -2.8141180000 
1021.45 	 224.9893000 	 2.429375 	 -0.4577287000 	 -2.8112030000 
1021.65 	 224.9908000 	 2.429400 	 -0.4589780000 	 -2.8122550000 
1021.85 	 224.9908000 	 2.429425 	 -0.4596933000 	 -2.8136950000 
1022.05 	 224.9956000 	 2.429450 	 -0.4566987000 	 -2.8107070000 
1022.25 	 224.9956000 	 2.429425 	 -0.4620647000 	 -2.8139500000 
1022.45 	 224.9988000 	 2.429425 	 -0.4589716000 	 -2.8120740000 
1022.65 	 224.9988000 	 2.429425 	 -0.4583899000 	 -2.8115370000 
1022.85 	 225.0036000 	 2.429425 	 -0.4604785000 	 -2.8141820000 
1023.05 	 225.0052000 	 2.429425 	 -0.4568799000 	 -2.8107520000 
1023.25 	 225.0067000 	 2.429425 	 -0.4600334000 	 -2.8130210000 
1023.45 	 225.0115000 	 2.429425 	 -0.4590193000 	 -2.8131070000 
1023.65 	 225.0115000 	 2.429425 	 -0.4574013000 	 -2.8109230000 
1023.85 	 225.0147000 	 2.429425 	 -0.4608663000 	 -2.8143370000 
1024.05 	 225.0147000 	 2.429425 	 -0.4571819000 	 -2.8113300000 
1024.25 	 225.0115000 	 2.429425 	 -0.4588667000 	 -2.8121820000 
1024.45 	 225.0067000 	 2.429425 	 -0.4599158000 	 -2.8140640000 
1024.65 	 225.0036000 	 2.429425 	 -0.4565048000 	 -2.8108280000 
1024.85 	 224.9988000 	 2.429425 	 -0.4603672000 	 -2.8137520000 
1025.05 	 224.9956000 	 2.429425 	 -0.4581769000 	 -2.8127540000 
1025.25 	 224.9908000 	 2.429425 	 -0.4572423000 	 -2.8111050000 
1025.45 	 224.9877000 	 2.429425 	 -0.4605261000 	 -2.8143180000 
1025.65 	 224.9813000 	 2.429425 	 -0.4567274000 	 -2.8111930000 
1025.85 	 224.9797000 	 2.429425 	 -0.4593849000 	 -2.8124300000 
1026.05 	 224.9749000 	 2.429425 	 -0.4597982000 	 -2.8137400000 
1026.25 	 224.9781000 	 2.429425 	 -0.4568609000 	 -2.8107140000 
1026.45 	 224.9797000 	 2.429425 	 -0.4604658000 	 -2.8140320000 
1026.65 	 224.9797000 	 2.429425 	 -0.4577351000 	 -2.8121760000 
1026.85 	 224.9829000 	 2.429425 	 -0.4579608000 	 -2.8115840000 
1027.05 	 224.9829000 	 2.429450 	 -0.4608218000 	 -2.8143530000 
1027.25 	 224.9797000 	 2.429450 	 -0.4571851000 	 -2.8109360000 
1027.45 	 224.9797000 	 2.429475 	 -0.4598649000 	 -2.8128210000 
1027.65 	 224.9797000 	 2.429500 	 -0.4597124000 	 -2.8135040000 
1027.85 	 224.9797000 	 2.429475 	 -0.4577859000 	 -2.8108470000 
1028.05 	 224.9749000 	 2.429500 	 -0.4612509000 	 -2.8139850000 
1028.25 	 224.9749000 	 2.429500 	 -0.4576620000 	 -2.8121440000 
1028.45 	 224.9749000 	 2.429525 	 -0.4582500000 	 -2.8116320000 
1028.65 	 224.9749000 	 2.429550 	 -0.4605579000 	 -2.8144040000 
1028.85 	 224.9797000 	 2.429575 	 -0.4567719000 	 -2.8108820000 
1029.05 	 224.9829000 	 2.429575 	 -0.4604212000 	 -2.8131870000 
1029.25 	 224.9829000 	 2.429575 	 -0.4587618000 	 -2.8132220000 
1029.45 	 224.9829000 	 2.429600 	 -0.4579449000 	 -2.8109490000 
1029.65 	 224.9877000 	 2.429625 	 -0.4615656000 	 -2.8143060000 
1029.85 	 224.9877000 	 2.429650 	 -0.4580847000 	 -2.8115680000 
1030.05 	 224.9877000 	 2.429625 	 -0.4607519000 	 -2.8123310000 
1030.25 	 224.9908000 	 2.429625 	 -0.4616642000 	 -2.8140960000 
1030.45 	 224.9908000 	 2.429625 	 -0.4582787000 	 -2.8107990000 
1030.65 	 224.9893000 	 2.429625 	 -0.4618327000 	 -2.8138860000 
1030.85 	 224.9877000 	 2.429625 	 -0.4598013000 	 -2.8126020000 
1031.05 	 224.9877000 	 2.429650 	 -0.4589113000 	 -2.8111170000 
1031.25 	 224.9877000 	 2.429650 	 -0.4626974000 	 -2.8145410000 
1031.45 	 224.9908000 	 2.429675 	 -0.4588032000 	 -2.8114540000 
1031.65 	 224.9956000 	 2.429700 	 -0.4604212000 	 -2.8123410000 
1031.85 	 224.9956000 	 2.429675 	 -0.4614258000 	 -2.8140390000 
1032.05 	 224.9956000 	 2.429675 	 -0.4580053000 	 -2.8108820000 
1032.25 	 224.9956000 	 2.429675 	 -0.4618677000 	 -2.8138260000 
1032.45 	 224.9956000 	 2.429675 	 -0.4595248000 	 -2.8128810000 
1032.65 	 224.9956000 	 2.429675 	 -0.4588477000 	 -2.8112920000 
1032.85 	 224.9988000 	 2.429675 	 -0.4619217000 	 -2.8145440000 
1033.05 	 225.0036000 	 2.429675 	 -0.4581293000 	 -2.8113460000 
1033.25 	 225.0036000 	 2.429675 	 -0.4603418000 	 -2.8126650000 
1033.45 	 225.0067000 	 2.429675 	 -0.4611969000 	 -2.8141090000 
1033.65 	 225.0052000 	 2.429675 	 -0.4581738000 	 -2.8109010000 
1033.85 	 225.0036000 	 2.429675 	 -0.4619026000 	 -2.8141050000 
1034.05 	 224.9988000 	 2.429675 	 -0.4591306000 	 -2.8123090000 
1034.25 	 224.9956000 	 2.429675 	 -0.4594549000 	 -2.8116640000 
1034.45 	 224.9956000 	 2.429675 	 -0.4618517000 	 -2.8143570000 
1034.65 	 224.9908000 	 2.429675 	 -0.4582246000 	 -2.8110340000 
1034.85 	 224.9956000 	 2.429675 	 -0.4610094000 	 -2.8132500000 
1035.05 	 224.9956000 	 2.429675 	 -0.4603958000 	 -2.8134660000 
1035.25 	 224.9988000 	 2.429675 	 -0.4581420000 	 -2.8109550000 
1035.45 	 224.9988000 	 2.429675 	 -0.4617151000 	 -2.8144650000 
1035.65 	 225.0020000 	 2.429675 	 -0.4584917000 	 -2.8118290000 
1035.85 	 224.9988000 	 2.429675 	 -0.4596837000 	 -2.8121980000 
1036.05 	 224.9972000 	 2.429675 	 -0.4611588000 	 -2.8142830000 
1036.25 	 224.9956000 	 2.429675 	 -0.4575571000 	 -2.8110120000 
1036.45 	 224.9908000 	 2.429675 	 -0.4606120000 	 -2.8135110000 
1036.65 	 224.9908000 	 2.429675 	 -0.4594549000 	 -2.8131550000 
1036.85 	 224.9956000 	 2.429675 	 -0.4580943000 	 -2.8111740000 
1037.05 	 224.9956000 	 2.429675 	 -0.4615529000 	 -2.8145950000 
1037.25 	 224.9956000 	 2.429675 	 -0.4577351000 	 -2.8115340000 
1037.45 	 224.9908000 	 2.429675 	 -0.4597632000 	 -2.8124900000 
1037.65 	 224.9877000 	 2.429675 	 -0.4605516000 	 -2.8138830000 
1037.85 	 224.9829000 	 2.429675 	 -0.4574299000 	 -2.8108020000 
1038.05 	 224.9797000 	 2.429675 	 -0.4609712000 	 -2.8139970000 
1038.25 	 224.9749000 	 2.429675 	 -0.4583009000 	 -2.8123820000 
1038.45 	 224.9749000 	 2.429700 	 -0.4581992000 	 -2.8117240000 
1038.65 	 224.9718000 	 2.429725 	 -0.4610125000 	 -2.8146080000 
1038.85 	 224.9718000 	 2.429750 	 -0.4571374000 	 -2.8113010000 
1039.05 	 224.9686000 	 2.429775 	 -0.4597823000 	 -2.8128810000 
1039.25 	 224.9718000 	 2.429800 	 -0.4596488000 	 -2.8136990000 
1039.45 	 224.9718000 	 2.429800 	 -0.4567909000 	 -2.8107930000 
1039.65 	 224.9749000 	 2.429825 	 -0.4608282000 	 -2.8140450000 
1039.85 	 224.9718000 	 2.429850 	 -0.4576810000 	 -2.8122620000 
1040.05 	 224.9749000 	 2.429875 	 -0.4581133000 	 -2.8115240000 
1040.25 	 224.9749000 	 2.429875 	 -0.4606946000 	 -2.8145530000 
1040.45 	 224.9797000 	 2.429900 	 -0.4570643000 	 -2.8112190000 
1040.65 	 224.9829000 	 2.429925 	 -0.4597028000 	 -2.8128750000 
1040.85 	 224.9829000 	 2.429950 	 -0.4613177000 	 -2.8138990000 
1041.05 	 224.9908000 	 2.429925 	 -0.4578622000 	 -2.8108980000 
1041.25 	 224.9940000 	 2.429925 	 -0.4615402000 	 -2.8142390000 
1041.45 	 224.9988000 	 2.429925 	 -0.4587332000 	 -2.8124110000 
1041.65 	 225.0052000 	 2.429925 	 -0.4587015000 	 -2.8116000000 
1041.85 	 225.0115000 	 2.429925 	 -0.4615911000 	 -2.8144710000 
1042.05 	 225.0147000 	 2.429925 	 -0.4575380000 	 -2.8111300000 
1042.25 	 225.0147000 	 2.429925 	 -0.4606279000 	 -2.8132790000 
1042.45 	 225.0179000 	 2.429925 	 -0.4599571000 	 -2.8135400000 
1042.65 	 225.0226000 	 2.429925 	 -0.4577637000 	 -2.8108410000 
1042.85 	 225.0226000 	 2.429925 	 -0.4612764000 	 -2.8144610000 
1043.05 	 225.0242000 	 2.429925 	 -0.4578527000 	 -2.8120450000 
1043.25 	 225.0258000 	 2.429925 	 -0.4591910000 	 -2.8121760000 
1043.45 	 225.0226000 	 2.429925 	 -0.4606310000 	 -2.8142580000 
1043.65 	 225.0179000 	 2.429925 	 -0.4570993000 	 -2.8108120000 
1043.85 	 225.0179000 	 2.429875 	 -0.4605611000 	 -2.8135140000 
1044.05 	 225.0147000 	 2.429875 	 -0.4598395000 	 -2.8131200000 
1044.25 	 225.0115000 	 2.429875 	 -0.4580593000 	 -2.8111460000 
1044.45 	 225.0067000 	 2.429875 	 -0.4615752000 	 -2.8145340000 
1044.65 	 225.0052000 	 2.429875 	 -0.4581420000 	 -2.8117400000 
1044.85 	 224.9988000 	 2.429875 	 -0.4597537000 	 -2.8124020000 
1045.05 	 224.9972000 	 2.429875 	 -0.4606883000 	 -2.8142420000 
1045.25 	 224.9956000 	 2.429875 	 -0.4576238000 	 -2.8108530000 
1045.45 	 224.9908000 	 2.429875 	 -0.4611810000 	 -2.8138190000 
1045.65 	 224.9877000 	 2.429875 	 -0.4595343000 	 -2.8131930000 
1045.85 	 224.9877000 	 2.429875 	 -0.4582596000 	 -2.8111170000 
1046.05 	 224.9829000 	 2.429875 	 -0.4616642000 	 -2.8145220000 
1046.25 	 224.9797000 	 2.429875 	 -0.4581706000 	 -2.8116260000 
1046.45 	 224.9749000 	 2.429875 	 -0.4602305000 	 -2.8125480000 
1046.65 	 224.9718000 	 2.429875 	 -0.4608122000 	 -2.8140830000 
1046.85 	 224.9702000 	 2.429875 	 -0.4575062000 	 -2.8107770000 
1047.05 	 224.9654000 	 2.429875 	 -0.4615593000 	 -2.8141310000 
1047.25 	 224.9638000 	 2.429875 	 -0.4593086000 	 -2.8126840000 
1047.45 	 224.9591000 	 2.429900 	 -0.4588000000 	 -2.8113430000 
1047.65 	 224.9575000 	 2.429950 	 -0.4614735000 	 -2.8144450000 
1047.85 	 224.9479000 	 2.429975 	 -0.4577541000 	 -2.8115840000 
1048.05 	 224.9447000 	 2.430025 	 -0.4592609000 	 -2.8125030000 
1048.25 	 224.9368000 	 2.430075 	 -0.4600175000 	 -2.8141020000 
1048.45 	 224.9336000 	 2.430125 	 -0.4567114000 	 -2.8108150000 
1048.65 	 224.9289000 	 2.430175 	 -0.4602464000 	 -2.8138760000 
1048.85 	 224.9289000 	 2.430225 	 -0.4581133000 	 -2.8126720000 
1049.05 	 224.9289000 	 2.430275 	 -0.4573345000 	 -2.8110730000 
1049.25 	 224.9320000 	 2.430325 	 -0.4606310000 	 -2.8144810000 
1049.45 	 224.9368000 	 2.430400 	 -0.4575253000 	 -2.8113520000 
1049.65 	 224.9447000 	 2.430450 	 -0.4600843000 	 -2.8127510000 
1049.85 	 224.9479000 	 2.430500 	 -0.4606787000 	 -2.8136990000 
1050.05 	 224.9559000 	 2.430550 	 -0.4580021000 	 -2.8109070000 
1050.25 	 224.9654000 	 2.430575 	 -0.4615466000 	 -2.8141780000 
1050.45 	 224.9749000 	 2.430600 	 -0.4589876000 	 -2.8124240000 
1050.65 	 224.9845000 	 2.430625 	 -0.4592260000 	 -2.8116450000 
1050.85 	 224.9908000 	 2.430625 	 -0.4632346000 	 -2.8145530000 
1051.05 	 224.9988000 	 2.430650 	 -0.4591688000 	 -2.8112630000 
1051.25 	 225.0067000 	 2.430675 	 -0.4617532000 	 -2.8133110000 
1051.45 	 225.0147000 	 2.430650 	 -0.4623508000 	 -2.8137710000 
1051.65 	 225.0210000 	 2.430650 	 -0.4572010000 	 -2.8112920000 
1051.85 	 225.0258000 	 2.430650 	 -0.4606342000 	 -2.8146680000 
1052.05 	 225.0306000 	 2.430650 	 -0.4573313000 	 -2.8122580000 
1052.25 	 225.0306000 	 2.430650 	 -0.4577223000 	 -2.8121470000 
1052.45 	 225.0306000 	 2.430650 	 -0.4594707000 	 -2.8147000000 
1052.65 	 225.0258000 	 2.430625 	 -0.4563745000 	 -2.8111460000 
1052.85 	 225.0258000 	 2.430600 	 -0.4604658000 	 -2.8137620000 
1053.05 	 225.0258000 	 2.430575 	 -0.4589844000 	 -2.8135460000 
1053.25 	 225.0226000 	 2.430550 	 -0.4576015000 	 -2.8114410000 
1053.45 	 225.0179000 	 2.430550 	 -0.4608854000 	 -2.8148720000 
1053.65 	 225.0163000 	 2.430525 	 -0.4571851000 	 -2.8118260000 
1053.85 	 225.0115000 	 2.430500 	 -0.4596106000 	 -2.8130280000 
1054.05 	 225.0067000 	 2.430500 	 -0.4598840000 	 -2.8144360000 
1054.25 	 225.0036000 	 2.430500 	 -0.4567337000 	 -2.8111580000 
1054.45 	 224.9988000 	 2.430475 	 -0.4607455000 	 -2.8145190000 
1054.65 	 224.9956000 	 2.430500 	 -0.4607201000 	 -2.8133610000 
1054.85 	 224.9956000 	 2.430500 	 -0.4615180000 	 -2.8137810000 
1055.05 	 224.9988000 	 2.430500 	 -0.4637178000 	 -2.8164450000 
1055.25 	 224.9956000 	 2.430500 	 -0.4601669000 	 -2.8129890000 
1055.45 	 224.9956000 	 2.430500 	 -0.4629230000 	 -2.8151610000 
1055.65 	 224.9908000 	 2.430500 	 -0.4621474000 	 -2.8153670000 
1055.85 	 224.9877000 	 2.430500 	 -0.4599508000 	 -2.8129770000 
1056.05 	 224.9813000 	 2.430500 	 -0.4638735000 	 -2.8164700000 
1056.25 	 224.9781000 	 2.430500 	 -0.4605516000 	 -2.8140350000 
1056.45 	 224.9718000 	 2.430500 	 -0.4611683000 	 -2.8139810000 
1056.65 	 224.9718000 	 2.430500 	 -0.4631774000 	 -2.8165150000 
1056.85 	 224.9718000 	 2.430500 	 -0.4596869000 	 -2.8128970000 
1057.05 	 224.9718000 	 2.430500 	 -0.4627863000 	 -2.8155990000 
1057.25 	 224.9718000 	 2.430500 	 -0.4615402000 	 -2.8152180000 
1057.45 	 224.9702000 	 2.430525 	 -0.4602464000 	 -2.8132120000 
1057.65 	 224.9670000 	 2.430550 	 -0.4634794000 	 -2.8166360000 
1057.85 	 224.9638000 	 2.430575 	 -0.4595216000 	 -2.8135490000 
1058.05 	 224.9638000 	 2.430625 	 -0.4615974000 	 -2.8147570000 
1058.25 	 224.9591000 	 2.430650 	 -0.4624208000 	 -2.8161020000 
1058.45 	 224.9559000 	 2.430675 	 -0.4591402000 	 -2.8128370000 
1058.65 	 224.9559000 	 2.430725 	 -0.4627450000 	 -2.8159110000 
1058.85 	 224.9591000 	 2.430750 	 -0.4605452000 	 -2.8147060000 
1059.05 	 224.9591000 	 2.430800 	 -0.4601065000 	 -2.8137240000 
1059.25 	 224.9591000 	 2.430825 	 -0.4627673000 	 -2.8166640000 
1059.45 	 224.9638000 	 2.430850 	 -0.4589621000 	 -2.8132280000 
1059.65 	 224.9638000 	 2.430875 	 -0.4617087000 	 -2.8150840000 
1059.85 	 224.9670000 	 2.430925 	 -0.4616102000 	 -2.8158790000 
1060.05 	 224.9718000 	 2.430950 	 -0.4586792000 	 -2.8129040000 
1060.25 	 224.9781000 	 2.430975 	 -0.4627291000 	 -2.8162990000 
1060.45 	 224.9829000 	 2.430975 	 -0.4604848000 	 -2.8145980000 
1060.65 	 224.9877000 	 2.431000 	 -0.4604117000 	 -2.8139460000 
1060.85 	 224.9956000 	 2.431025 	 -0.4634889000 	 -2.8165370000 
1061.05 	 225.0020000 	 2.431000 	 -0.4588191000 	 -2.8144420000 
1061.25 	 225.0099000 	 2.431000 	 -0.4619726000 	 -2.8166480000 
1061.45 	 225.0147000 	 2.431000 	 -0.4610761000 	 -2.8167060000 
1061.65 	 225.0179000 	 2.431000 	 -0.4596869000 	 -2.8145660000 
1061.85 	 225.0179000 	 2.431000 	 -0.4630756000 	 -2.8178660000 
1062.05 	 225.0226000 	 2.431000 	 -0.4593722000 	 -2.8146930000 
1062.25 	 225.0179000 	 2.431000 	 -0.4611778000 	 -2.8159900000 
1062.45 	 225.0163000 	 2.431000 	 -0.4622968000 	 -2.8172940000 
1062.65 	 225.0147000 	 2.431000 	 -0.4591719000 	 -2.8142830000 
1062.85 	 225.0147000 	 2.431000 	 -0.4628340000 	 -2.8172180000 
1063.05 	 225.0147000 	 2.431000 	 -0.4606787000 	 -2.8158760000 
1063.25 	 225.0147000 	 2.431000 	 -0.4603481000 	 -2.8148210000 
1063.45 	 225.0179000 	 2.431000 	 -0.4634444000 	 -2.8177420000 
1063.65 	 225.0179000 	 2.430975 	 -0.4595280000 	 -2.8145280000 
1063.85 	 225.0210000 	 2.430950 	 -0.4621696000 	 -2.8163690000 
1064.05 	 225.0226000 	 2.430950 	 -0.4616833000 	 -2.8166390000 
1064.25 	 225.0258000 	 2.430925 	 -0.4594803000 	 -2.8142990000 
1064.45 	 225.0258000 	 2.430900 	 -0.4633459000 	 -2.8176430000 
1064.65 	 225.0226000 	 2.430900 	 -0.4597187000 	 -2.8152470000 
1064.85 	 225.0195000 	 2.430875 	 -0.4612414000 	 -2.8156060000 
1065.05 	 225.0163000 	 2.430850 	 -0.4626465000 	 -2.8175860000 
1065.25 	 225.0115000 	 2.430825 	 -0.4588985000 	 -2.8142520000 
1065.45 	 225.0131000 	 2.430850 	 -0.4623826000 	 -2.8167850000 
1065.65 	 225.0131000 	 2.430825 	 -0.4608631000 	 -2.8164700000 
1065.85 	 225.0147000 	 2.430800 	 -0.4590925000 	 -2.8144710000 
1066.05 	 225.0179000 	 2.430800 	 -0.4625988000 	 -2.8177960000 
1066.25 	 225.0147000 	 2.430800 	 -0.4594231000 	 -2.8151420000 
1066.45 	 225.0147000 	 2.430800 	 -0.4603132000 	 -2.8154180000 
1066.65 	 225.0115000 	 2.430775 	 -0.4622014000 	 -2.8178060000 
1066.85 	 225.0115000 	 2.430750 	 -0.4584217000 	 -2.8143220000 
1067.05 	 225.0115000 	 2.430750 	 -0.4618391000 	 -2.8166520000 
1067.25 	 225.0115000 	 2.430750 	 -0.4609044000 	 -2.8165120000 
1067.45 	 225.0115000 	 2.430750 	 -0.4585934000 	 -2.8142670000 
1067.65 	 225.0099000 	 2.430725 	 -0.4625479000 	 -2.8176980000 
1067.85 	 225.0115000 	 2.430700 	 -0.4594263000 	 -2.8152020000 
1068.05 	 225.0036000 	 2.430700 	 -0.4604117000 	 -2.8155330000 
1068.25 	 225.0020000 	 2.430700 	 -0.4619916000 	 -2.8175450000 
1068.45 	 224.9988000 	 2.430700 	 -0.4585489000 	 -2.8142450000 
1068.65 	 224.9956000 	 2.430700 	 -0.4620584000 	 -2.8170240000 
1068.85 	 224.9956000 	 2.430700 	 -0.4605103000 	 -2.8163120000 
1069.05 	 224.9956000 	 2.430700 	 -0.4593945000 	 -2.8144870000 
1069.25 	 224.9908000 	 2.430700 	 -0.4627164000 	 -2.8178790000 
1069.45 	 224.9908000 	 2.430700 	 -0.4589685000 	 -2.8149600000 
1069.65 	 224.9877000 	 2.430700 	 -0.4609235000 	 -2.8159740000 
1069.85 	 224.9829000 	 2.430700 	 -0.4616769000 	 -2.8174240000 
1070.05 	 224.9829000 	 2.430700 	 -0.4584757000 	 -2.8140960000 
1070.25 	 224.9829000 	 2.430700 	 -0.4620266000 	 -2.8171540000 
1070.45 	 224.9861000 	 2.430700 	 -0.4596011000 	 -2.8159520000 
1070.65 	 224.9829000 	 2.430700 	 -0.4592705000 	 -2.8146710000 
1070.85 	 224.9877000 	 2.430700 	 -0.4621506000 	 -2.8178630000 
1071.05 	 224.9845000 	 2.430700 	 -0.4585425000 	 -2.8146270000 
1071.25 	 224.9877000 	 2.430700 	 -0.4613431000 	 -2.8163080000 
1071.45 	 224.9877000 	 2.430700 	 -0.4611588000 	 -2.8170010000 
1071.65 	 224.9877000 	 2.430700 	 -0.4584408000 	 -2.8143060000 
1071.85 	 224.9877000 	 2.430700 	 -0.4623032000 	 -2.8175350000 
1072.05 	 224.9829000 	 2.430725 	 -0.4591783000 	 -2.8155200000 
1072.25 	 224.9829000 	 2.430750 	 -0.4600175000 	 -2.8153390000 
1072.45 	 224.9829000 	 2.430750 	 -0.4616038000 	 -2.8178440000 
1072.65 	 224.9829000 	 2.430750 	 -0.4579608000 	 -2.8142200000 
1072.85 	 224.9829000 	 2.430750 	 -0.4612541000 	 -2.8169350000 
1073.05 	 224.9797000 	 2.430775 	 -0.4602273000 	 -2.8165500000 
1073.25 	 224.9797000 	 2.430800 	 -0.4584440000 	 -2.8144200000 
1073.45 	 224.9797000 	 2.430800 	 -0.4618104000 	 -2.8178340000 
1073.65 	 224.9797000 	 2.430800 	 -0.4578050000 	 -2.8148650000 
1073.85 	 224.9749000 	 2.430825 	 -0.4598681000 	 -2.8156030000 
1074.05 	 224.9749000 	 2.430850 	 -0.4610952000 	 -2.8176340000 
1074.25 	 224.9718000 	 2.430875 	 -0.4577827000 	 -2.8141120000 
1074.45 	 224.9670000 	 2.430900 	 -0.4613940000 	 -2.8169440000 
1074.65 	 224.9670000 	 2.430925 	 -0.4595598000 	 -2.8162610000 
1074.85 	 224.9670000 	 2.430950 	 -0.4584757000 	 -2.8143760000 
1075.05 	 224.9686000 	 2.430975 	 -0.4617119000 	 -2.8177360000 
1075.25 	 224.9670000 	 2.431000 	 -0.4580339000 	 -2.8147790000 
1075.45 	 224.9718000 	 2.431025 	 -0.4603100000 	 -2.8159590000 
1075.65 	 224.9670000 	 2.431050 	 -0.4609076000 	 -2.8173290000 
1075.85 	 224.9670000 	 2.431075 	 -0.4579989000 	 -2.8141400000 
1076.05 	 224.9718000 	 2.431125 	 -0.4616960000 	 -2.8173610000 
1076.25 	 224.9718000 	 2.431150 	 -0.4589399000 	 -2.8157140000 
1076.45 	 224.9718000 	 2.431175 	 -0.4587587000 	 -2.8148940000 
1076.65 	 224.9718000 	 2.431175 	 -0.4611874000 	 -2.8176240000 
1076.85 	 224.9718000 	 2.431200 	 -0.4573504000 	 -2.8143950000 
1077.05 	 224.9734000 	 2.431225 	 -0.4602591000 	 -2.8165690000 
1077.25 	 224.9749000 	 2.431225 	 -0.4600398000 	 -2.8167560000 
1077.45 	 224.9797000 	 2.431275 	 -0.4576937000 	 -2.8143720000 
1077.65 	 224.9797000 	 2.431250 	 -0.4626369000 	 -2.8177130000 
1077.85 	 224.9829000 	 2.431275 	 -0.4589939000 	 -2.8152630000 
1078.05 	 224.9829000 	 2.431300 	 -0.4604816000 	 -2.8155550000 
1078.25 	 224.9877000 	 2.431300 	 -0.4631647000 	 -2.8174850000 
1078.45 	 224.9908000 	 2.431300 	 -0.4602400000 	 -2.8143950000 
1078.65 	 224.9956000 	 2.431300 	 -0.4635366000 	 -2.8171250000 
1078.85 	 225.0036000 	 2.431300 	 -0.4617914000 	 -2.8166040000 
1079.05 	 225.0067000 	 2.431300 	 -0.4604562000 	 -2.8146930000 
1079.25 	 225.0131000 	 2.431300 	 -0.4633872000 	 -2.8179960000 
1079.45 	 225.0179000 	 2.431300 	 -0.4598840000 	 -2.8152180000 
1079.65 	 225.0226000 	 2.431300 	 -0.4614099000 	 -2.8159430000 
1079.85 	 225.0226000 	 2.431300 	 -0.4623222000 	 -2.8176400000 
1080.05 	 225.0179000 	 2.431300 	 -0.4592673000 	 -2.8144040000 
1080.25 	 225.0147000 	 2.431300 	 -0.4627164000 	 -2.8173220000 
1080.45 	 225.0115000 	 2.431300 	 -0.4609235000 	 -2.8163810000 
1080.65 	 225.0115000 	 2.431300 	 -0.4599508000 	 -2.8147700000 
1080.85 	 225.0115000 	 2.431300 	 -0.4630534000 	 -2.8179550000 
1081.05 	 225.0083000 	 2.431300 	 -0.4592737000 	 -2.8150490000 
1081.25 	 225.0067000 	 2.431300 	 -0.4615656000 	 -2.8161590000 
1081.45 	 225.0067000 	 2.431300 	 -0.4620934000 	 -2.8174660000 
1081.65 	 225.0083000 	 2.431300 	 -0.4591179000 	 -2.8142290000 
1081.85 	 225.0067000 	 2.431300 	 -0.4626020000 	 -2.8175740000 
1082.05 	 225.0083000 	 2.431300 	 -0.4604498000 	 -2.8159460000 
1082.25 	 225.0115000 	 2.431300 	 -0.4603736000 	 -2.8149920000 
1082.45 	 225.0115000 	 2.431275 	 -0.4631551000 	 -2.8179170000 
1082.65 	 225.0115000 	 2.431250 	 -0.4593531000 	 -2.8145690000 
1082.85 	 225.0147000 	 2.431250 	 -0.4620806000 	 -2.8163850000 
1083.05 	 225.0147000 	 2.431250 	 -0.4620075000 	 -2.8172970000 
1083.25 	 225.0115000 	 2.431250 	 -0.4592800000 	 -2.8142640000 
1083.45 	 225.0115000 	 2.431225 	 -0.4629993000 	 -2.8174810000 
1083.65 	 225.0099000 	 2.431200 	 -0.4603291000 	 -2.8158030000 
1083.85 	 225.0052000 	 2.431200 	 -0.4606056000 	 -2.8153360000 
1084.05 	 225.0020000 	 2.431200 	 -0.4633109000 	 -2.8179610000 
1084.25 	 224.9972000 	 2.431200 	 -0.4595152000 	 -2.8144870000 
1084.45 	 224.9956000 	 2.431200 	 -0.4623890000 	 -2.8165850000 
1084.65 	 224.9877000 	 2.431200 	 -0.4620552000 	 -2.8171250000 
1084.85 	 224.9829000 	 2.431200 	 -0.4592991000 	 -2.8142420000 
1085.05 	 224.9829000 	 2.431200 	 -0.4632314000 	 -2.8176720000 
1085.25 	 224.9829000 	 2.431200 	 -0.4601669000 	 -2.8156250000 
1085.45 	 224.9877000 	 2.431200 	 -0.4608758000 	 -2.8153990000 
1085.65 	 224.9877000 	 2.431200 	 -0.4627863000 	 -2.8179140000 
1085.85 	 224.9908000 	 2.431200 	 -0.4592832000 	 -2.8144300000 
1086.05 	 224.9877000 	 2.431200 	 -0.4628531000 	 -2.8172240000 
1086.25 	 224.9877000 	 2.431200 	 -0.4609807000 	 -2.8163880000 
1086.45 	 224.9908000 	 2.431200 	 -0.4601797000 	 -2.8146650000 
1086.65 	 224.9956000 	 2.431200 	 -0.4632505000 	 -2.8179960000 
1086.85 	 224.9956000 	 2.431200 	 -0.4595757000 	 -2.8149600000 
1087.05 	 224.9988000 	 2.431200 	 -0.4613527000 	 -2.8158540000 
1087.25 	 224.9988000 	 2.431200 	 -0.4621792000 	 -2.8175190000 
1087.45 	 224.9988000 	 2.431200 	 -0.4592196000 	 -2.8144170000 
1087.65 	 224.9956000 	 2.431200 	 -0.4626020000 	 -2.8174750000 
1087.85 	 224.9956000 	 2.431200 	 -0.4605802000 	 -2.8161530000 
1088.05 	 224.9956000 	 2.431200 	 -0.4599698000 	 -2.8147760000 
1088.25 	 224.9956000 	 2.431200 	 -0.4623795000 	 -2.8178850000 
1088.45 	 224.9956000 	 2.431200 	 -0.4588477000 	 -2.8150970000 
1088.65 	 224.9956000 	 2.431200 	 -0.4605834000 	 -2.8158660000 
1088.85 	 224.9908000 	 2.431200 	 -0.4618359000 	 -2.8175190000 
1089.05 	 224.9908000 	 2.431200 	 -0.4581038000 	 -2.8142520000 
1089.25 	 224.9877000 	 2.431200 	 -0.4618422000 	 -2.8173000000 
1089.45 	 224.9829000 	 2.431200 	 -0.4594167000 	 -2.8163460000 
1089.65 	 224.9829000 	 2.431200 	 -0.4583073000 	 -2.8148650000 
1089.85 	 224.9829000 	 2.431200 	 -0.4612446000 	 -2.8180340000 
1090.05 	 224.9797000 	 2.431200 	 -0.4576588000 	 -2.8146930000 
1090.25 	 224.9797000 	 2.431250 	 -0.4595470000 	 -2.8162130000 
1090.45 	 224.9829000 	 2.431250 	 -0.4601860000 	 -2.8172590000 
1090.65 	 224.9797000 	 2.431250 	 -0.4563427000 	 -2.8142100000 
1090.85 	 224.9797000 	 2.431250 	 -0.4601828000 	 -2.8175100000 
1091.05 	 224.9749000 	 2.431275 	 -0.4576238000 	 -2.8160700000 
1091.25 	 224.9749000 	 2.431300 	 -0.4568481000 	 -2.8149350000 
1091.45 	 224.9749000 	 2.431300 	 -0.4589303000 	 -2.8181240000 
1091.65 	 224.9749000 	 2.431350 	 -0.4551156000 	 -2.8145500000 
1091.85 	 224.9797000 	 2.431350 	 -0.4580053000 	 -2.8163810000 
1092.05 	 224.9781000 	 2.431350 	 -0.4574362000 	 -2.8170010000 
1092.25 	 224.9749000 	 2.431375 	 -0.4553127000 	 -2.8142450000 
1092.45 	 224.9718000 	 2.431400 	 -0.4591274000 	 -2.8178880000 
1092.65 	 224.9718000 	 2.431425 	 -0.4559008000 	 -2.8155610000 
1092.85 	 224.9718000 	 2.431450 	 -0.4565366000 	 -2.8150680000 
1093.05 	 224.9718000 	 2.431475 	 -0.4588731000 	 -2.8180030000 
1093.25 	 224.9718000 	 2.431475 	 -0.4548518000 	 -2.8142800000 
1093.45 	 224.9749000 	 2.431500 	 -0.4583073000 	 -2.8169380000 
1093.65 	 224.9765000 	 2.431525 	 -0.4571787000 	 -2.8166770000 
1093.85 	 224.9829000 	 2.431525 	 -0.4557451000 	 -2.8142290000 
1094.05 	 224.9829000 	 2.431575 	 -0.4593372000 	 -2.8181010000 
1094.25 	 224.9877000 	 2.431550 	 -0.4609489000 	 -2.8151450000 
1094.45 	 224.9877000 	 2.431550 	 -0.4622428000 	 -2.8158220000 
1094.65 	 224.9893000 	 2.431550 	 -0.4634126000 	 -2.8177900000 
1094.85 	 224.9908000 	 2.431550 	 -0.4599857000 	 -2.8142800000 
1095.05 	 224.9908000 	 2.431550 	 -0.4634158000 	 -2.8170110000 
1095.25 	 224.9908000 	 2.431550 	 -0.4621252000 	 -2.8164610000 
1095.45 	 224.9908000 	 2.431550 	 -0.4607391000 	 -2.8146490000 
1095.65 	 224.9908000 	 2.431550 	 -0.4642677000 	 -2.8179170000 
1095.85 	 224.9908000 	 2.431550 	 -0.4604785000 	 -2.8148460000 
1096.05 	 224.9940000 	 2.431550 	 -0.4623477000 	 -2.8160480000 
1096.25 	 224.9956000 	 2.431550 	 -0.4630438000 	 -2.8174460000 
1096.45 	 224.9988000 	 2.431550 	 -0.4596933000 	 -2.8142390000 
1096.65 	 224.9988000 	 2.431550 	 -0.4632664000 	 -2.8174590000 
1096.85 	 224.9988000 	 2.431550 	 -0.4608631000 	 -2.8158280000 
1097.05 	 224.9988000 	 2.431550 	 -0.4609776000 	 -2.8151000000 
1097.25 	 224.9972000 	 2.431550 	 -0.4632187000 	 -2.8178500000 
1097.45 	 224.9956000 	 2.431550 	 -0.4594835000 	 -2.8143410000 
1097.65 	 224.9877000 	 2.431575 	 -0.4626687000 	 -2.8169220000 
1097.85 	 224.9829000 	 2.431575 	 -0.4613908000 	 -2.8169250000 
1098.05 	 224.9797000 	 2.431600 	 -0.4593213000 	 -2.8145440000 
1098.25 	 224.9797000 	 2.431625 	 -0.4625320000 	 -2.8180220000 
1098.45 	 224.9718000 	 2.431600 	 -0.4609776000 	 -2.8152630000 
1098.65 	 224.9718000 	 2.431625 	 -0.4618422000 	 -2.8161210000 
1098.85 	 224.9718000 	 2.431650 	 -0.4626020000 	 -2.8177170000 
1099.05 	 224.9718000 	 2.431675 	 -0.4594771000 	 -2.8146200000 
1099.25 	 224.9749000 	 2.431700 	 -0.4633013000 	 -2.8176210000 
1099.45 	 224.9797000 	 2.431725 	 -0.4611301000 	 -2.8164640000 
1099.65 	 224.9829000 	 2.431725 	 -0.4616642000 	 -2.8151890000 
1099.85 	 224.9877000 	 2.431750 	 -0.4645697000 	 -2.8181490000 
1100.05 	 224.9956000 	 2.431775 	 -0.4605198000 	 -2.8148910000 
1100.25 	 224.9988000 	 2.431750 	 -0.4632250000 	 -2.8169090000 
1100.45 	 225.0036000 	 2.431750 	 -0.4630248000 	 -2.8173290000 
1100.65 	 225.0067000 	 2.431750 	 -0.4606279000 	 -2.8147820000 
1100.85 	 225.0115000 	 2.431750 	 -0.4643822000 	 -2.8181900000 
1101.05 	 225.0147000 	 2.431750 	 -0.4616419000 	 -2.8162100000 
1101.25 	 225.0147000 	 2.431750 	 -0.4618931000 	 -2.8155990000 
1101.45 	 225.0179000 	 2.431750 	 -0.4643694000 	 -2.8182190000 
1101.65 	 225.0226000 	 2.431750 	 -0.4604276000 	 -2.8149190000 
1101.85 	 225.0226000 	 2.431750 	 -0.4634031000 	 -2.8171790000 
1102.05 	 225.0226000 	 2.431750 	 -0.4625765000 	 -2.8171380000 
1102.25 	 225.0147000 	 2.431750 	 -0.4608631000 	 -2.8149890000 
1102.45 	 225.0147000 	 2.431750 	 -0.4643122000 	 -2.8183560000 
1102.65 	 225.0115000 	 2.431750 	 -0.4609235000 	 -2.8154440000 
1102.85 	 225.0067000 	 2.431725 	 -0.4624081000 	 -2.8162320000 
1103.05 	 225.0036000 	 2.431700 	 -0.4633808000 	 -2.8177740000 
1103.25 	 225.0036000 	 2.431700 	 -0.4601955000 	 -2.8146360000 
1103.45 	 224.9988000 	 2.431700 	 -0.4640738000 	 -2.8178690000 
1103.65 	 224.9988000 	 2.431700 	 -0.4613082000 	 -2.8163400000 
1103.85 	 224.9956000 	 2.431700 	 -0.4609394000 	 -2.8155110000 
1104.05 	 224.9908000 	 2.431700 	 -0.4635938000 	 -2.8182440000 
1104.25 	 224.9908000 	 2.431700 	 -0.4597187000 	 -2.8148300000 
1104.45 	 224.9908000 	 2.431700 	 -0.4629739000 	 -2.8173160000 
1104.65 	 224.9908000 	 2.431700 	 -0.4618581000 	 -2.8170620000 
1104.85 	 224.9908000 	 2.431700 	 -0.4598268000 	 -2.8149060000 
1105.05 	 224.9908000 	 2.431700 	 -0.4633935000 	 -2.8184350000 
1105.25 	 224.9908000 	 2.431700 	 -0.4598427000 	 -2.8155490000 
1105.45 	 224.9893000 	 2.431700 	 -0.4617310000 	 -2.8164170000 
1105.65 	 224.9877000 	 2.431700 	 -0.4631042000 	 -2.8180340000 
1105.85 	 224.9877000 	 2.431700 	 -0.4596424000 	 -2.8147630000 
1106.05 	 224.9877000 	 2.431700 	 -0.4637019000 	 -2.8178250000 
1106.25 	 224.9877000 	 2.431700 	 -0.4613145000 	 -2.8163310000 
1106.45 	 224.9877000 	 2.431700 	 -0.4609553000 	 -2.8154060000 
1106.65 	 224.9877000 	 2.431700 	 -0.4636606000 	 -2.8182510000 
1106.85 	 224.9908000 	 2.431700 	 -0.4598808000 	 -2.8152120000 
1107.05 	 224.9877000 	 2.431700 	 -0.4625511000 	 -2.8166990000 
1107.25 	 224.9877000 	 2.431700 	 -0.4623858000 	 -2.8175740000 
1107.45 	 224.9829000 	 2.431700 	 -0.4598776000 	 -2.8147320000 
1107.65 	 224.9797000 	 2.431700 	 -0.4635557000 	 -2.8180000000 
1107.85 	 224.9797000 	 2.431700 	 -0.4609680000 	 -2.8160790000 
1108.05 	 224.9749000 	 2.431725 	 -0.4610157000 	 -2.8155900000 
1108.25 	 224.9749000 	 2.431750 	 -0.4637782000 	 -2.8182790000 
1108.45 	 224.9734000 	 2.431750 	 -0.4597569000 	 -2.8147030000 
1108.65 	 224.9718000 	 2.431775 	 -0.4629962000 	 -2.8174020000 
1108.85 	 224.9718000 	 2.431800 	 -0.4616579000 	 -2.8169760000 
1109.05 	 224.9670000 	 2.431825 	 -0.4600874000 	 -2.8149450000 
1109.25 	 224.9670000 	 2.431850 	 -0.4636510000 	 -2.8184000000 
1109.45 	 224.9718000 	 2.431875 	 -0.4602083000 	 -2.8154690000 
1109.65 	 224.9718000 	 2.431900 	 -0.4622459000 	 -2.8165280000 
1109.85 	 224.9749000 	 2.431925 	 -0.4628690000 	 -2.8177170000 
1110.05 	 224.9765000 	 2.431925 	 -0.4598967000 	 -2.8146770000 
1110.25 	 224.9797000 	 2.431950 	 -0.4635715000 	 -2.8176910000 
1110.45 	 224.9797000 	 2.431950 	 -0.4618899000 	 -2.8168520000 
1110.65 	 224.9813000 	 2.431975 	 -0.4613495000 	 -2.8152340000 
1110.85 	 224.9829000 	 2.432000 	 -0.4648940000 	 -2.8184410000 
1111.05 	 224.9877000 	 2.432025 	 -0.4611047000 	 -2.8153710000 
1111.25 	 224.9908000 	 2.432000 	 -0.4634348000 	 -2.8166200000 
1111.45 	 224.9940000 	 2.432000 	 -0.4634285000 	 -2.8177740000 
1111.65 	 224.9956000 	 2.432000 	 -0.4606183000 	 -2.8148490000 
1111.85 	 224.9988000 	 2.432000 	 -0.4642868000 	 -2.8182280000 
1112.05 	 225.0020000 	 2.432000 	 -0.4613590000 	 -2.8161020000 
1112.25 	 225.0036000 	 2.432000 	 -0.4617596000 	 -2.8157580000 
1112.45 	 225.0036000 	 2.432000 	 -0.4638926000 	 -2.8183010000 
1112.65 	 225.0067000 	 2.432000 	 -0.4601256000 	 -2.8148870000 
1112.85 	 225.0036000 	 2.432000 	 -0.4634698000 	 -2.8175830000 
1113.05 	 225.0067000 	 2.432000 	 -0.4623953000 	 -2.8169160000 
1113.25 	 225.0067000 	 2.432000 	 -0.4609458000 	 -2.8153130000 
1113.45 	 225.0067000 	 2.432000 	 -0.4640039000 	 -2.8183330000 
1113.65 	 225.0067000 	 2.432000 	 -0.4601479000 	 -2.8153510000 
1113.85 	 225.0036000 	 2.432000 	 -0.4622237000 	 -2.8166070000 
1114.05 	 224.9988000 	 2.432000 	 -0.4630534000 	 -2.8179390000 
1114.25 	 224.9988000 	 2.432000 	 -0.4599031000 	 -2.8148400000 
1114.45 	 224.9988000 	 2.432000 	 -0.4637814000 	 -2.8180120000 
1114.65 	 224.9988000 	 2.432000 	 -0.4616737000 	 -2.8164700000 
1114.85 	 224.9988000 	 2.432000 	 -0.4611746000 	 -2.8154660000 
1115.05 	 224.9956000 	 2.432000 	 -0.4641310000 	 -2.8183520000 
1115.25 	 224.9956000 	 2.432000 	 -0.4602973000 	 -2.8150650000 
1115.45 	 224.9908000 	 2.432000 	 -0.4630788000 	 -2.8172080000 
1115.65 	 224.9908000 	 2.432000 	 -0.4624017000 	 -2.8174530000 
1115.85 	 224.9893000 	 2.432000 	 -0.4603863000 	 -2.8149730000 
1116.05 	 224.9877000 	 2.432000 	 -0.4640388000 	 -2.8183080000 
1116.25 	 224.9877000 	 2.432025 	 -0.4608536000 	 -2.8157420000 
1116.45 	 224.9861000 	 2.432025 	 -0.4619217000 	 -2.8162000000 
1116.65 	 224.9877000 	 2.432050 	 -0.4632568000 	 -2.8182600000 
1116.85 	 224.9829000 	 2.432050 	 -0.4599285000 	 -2.8149350000 
1117.05 	 224.9829000 	 2.432075 	 -0.4634285000 	 -2.8176780000 
1117.25 	 224.9829000 	 2.432075 	 -0.4626783000 	 -2.8171890000 
1117.45 	 224.9829000 	 2.432075 	 -0.4609903000 	 -2.8152340000 
1117.65 	 224.9829000 	 2.432100 	 -0.4644648000 	 -2.8187240000 
1117.85 	 224.9829000 	 2.432125 	 -0.4606883000 	 -2.8153990000 
1118.05 	 224.9877000 	 2.432100 	 -0.4632632000 	 -2.8169920000 
1118.25 	 224.9877000 	 2.432125 	 -0.4637400000 	 -2.8179740000 
1118.45 	 224.9908000 	 2.432125 	 -0.4610284000 	 -2.8150150000 
1118.65 	 224.9908000 	 2.432150 	 -0.4648622000 	 -2.8183590000 
1118.85 	 224.9908000 	 2.432150 	 -0.4615911000 	 -2.8162420000 
1119.05 	 224.9908000 	 2.432150 	 -0.4629389000 	 -2.8162130000 
1119.25 	 224.9877000 	 2.432150 	 -0.4647509000 	 -2.8184890000 
1119.45 	 224.9877000 	 2.432150 	 -0.4610793000 	 -2.8151070000 
1119.65 	 224.9908000 	 2.432150 	 -0.4645443000 	 -2.8181080000 
1119.85 	 224.9908000 	 2.432150 	 -0.4629326000 	 -2.8172240000 
1120.05 	 224.9956000 	 2.432150 	 -0.4618231000 	 -2.8154720000 
1120.25 	 224.9956000 	 2.432150 	 -0.4651197000 	 -2.8187020000 
1120.45 	 224.9988000 	 2.432150 	 -0.4614576000 	 -2.8155770000 
1120.65 	 225.0036000 	 2.432150 	 -0.4636542000 	 -2.8170040000 
1120.85 	 225.0036000 	 2.432150 	 -0.4640325000 	 -2.8181110000 
1121.05 	 225.0036000 	 2.432150 	 -0.4610983000 	 -2.8151290000 
1121.25 	 225.0036000 	 2.432150 	 -0.4649512000 	 -2.8183400000 
1121.45 	 225.0036000 	 2.432150 	 -0.4623254000 	 -2.8166550000 
1121.65 	 225.0036000 	 2.432150 	 -0.4622396000 	 -2.8159080000 
1121.85 	 225.0036000 	 2.432150 	 -0.4647795000 	 -2.8186130000 
1122.05 	 224.9988000 	 2.432150 	 -0.4611492000 	 -2.8154210000 
1122.25 	 224.9988000 	 2.432150 	 -0.4639085000 	 -2.8174660000 
1122.45 	 224.9956000 	 2.432150 	 -0.4633395000 	 -2.8179230000 
1122.65 	 224.9908000 	 2.432150 	 -0.4614194000 	 -2.8152560000 
1122.85 	 224.9877000 	 2.432150 	 -0.4650211000 	 -2.8186130000 
1123.05 	 224.9877000 	 2.432150 	 -0.4616674000 	 -2.8160380000 
1123.25 	 224.9829000 	 2.432150 	 -0.4628722000 	 -2.8163050000 
1123.45 	 224.9845000 	 2.432175 	 -0.4645093000 	 -2.8183750000 
1123.65 	 224.9877000 	 2.432200 	 -0.4609044000 	 -2.8150910000 
1123.85 	 224.9908000 	 2.432200 	 -0.4641787000 	 -2.8179930000 
1124.05 	 224.9940000 	 2.432200 	 -0.4628372000 	 -2.8172460000 
1124.25 	 224.9956000 	 2.432200 	 -0.4620870000 	 -2.8155930000 
1124.45 	 224.9956000 	 2.432200 	 -0.4653581000 	 -2.8190010000 
1124.65 	 224.9956000 	 2.432200 	 -0.4616642000 	 -2.8159870000 
1124.85 	 224.9956000 	 2.432200 	 -0.4631487000 	 -2.8168610000 
1125.05 	 224.9956000 	 2.432200 	 -0.4643822000 	 -2.8185300000 
1125.25 	 224.9956000 	 2.432200 	 -0.4610983000 	 -2.8154470000 
1125.45 	 224.9908000 	 2.432200 	 -0.4648717000 	 -2.8186350000 
1125.65 	 224.9877000 	 2.432200 	 -0.4622491000 	 -2.8168650000 
1125.85 	 224.9829000 	 2.432200 	 -0.4622205000 	 -2.8160980000 
1126.05 	 224.9797000 	 2.432200 	 -0.4647064000 	 -2.8189560000 
1126.25 	 224.9797000 	 2.432225 	 -0.4612891000 	 -2.8157200000 
1126.45 	 224.9749000 	 2.432250 	 -0.4637559000 	 -2.8176940000 
1126.65 	 224.9749000 	 2.432250 	 -0.4634762000 	 -2.8180600000 
1126.85 	 224.9749000 	 2.432275 	 -0.4611746000 	 -2.8155010000 
1127.05 	 224.9749000 	 2.432300 	 -0.4648304000 	 -2.8189370000 
1127.25 	 224.9797000 	 2.432325 	 -0.4617055000 	 -2.8165370000 
1127.45 	 224.9797000 	 2.432300 	 -0.4631265000 	 -2.8166930000 
1127.65 	 224.9829000 	 2.432350 	 -0.4649099000 	 -2.8188640000 
1127.85 	 224.9797000 	 2.432350 	 -0.4612700000 	 -2.8156340000 
1128.05 	 224.9797000 	 2.432350 	 -0.4648018000 	 -2.8181520000 
1128.25 	 224.9797000 	 2.432350 	 -0.4628340000 	 -2.8177230000 
1128.45 	 224.9797000 	 2.432375 	 -0.4613590000 	 -2.8160380000 
1128.65 	 224.9829000 	 2.432400 	 -0.4647414000 	 -2.8192870000 
1128.85 	 224.9877000 	 2.432400 	 -0.4609680000 	 -2.8163780000 
1129.05 	 224.9893000 	 2.432400 	 -0.4633904000 	 -2.8172430000 
1129.25 	 224.9893000 	 2.432400 	 -0.4641247000 	 -2.8188610000 
1129.45 	 224.9877000 	 2.432400 	 -0.4608250000 	 -2.8156220000 
1129.65 	 224.9877000 	 2.432425 	 -0.4642105000 	 -2.8189500000 
1129.85 	 224.9877000 	 2.432450 	 -0.4617119000 	 -2.8170870000 
1130.05 	 224.9908000 	 2.432450 	 -0.4619471000 	 -2.8163080000 
1130.25 	 224.9908000 	 2.432475 	 -0.4648717000 	 -2.8192740000 
1130.45 	 224.9972000 	 2.432450 	 -0.4611111000 	 -2.8159650000 
1130.65 	 224.9988000 	 2.432450 	 -0.4638894000 	 -2.8179870000 
1130.85 	 224.9988000 	 2.432450 	 -0.4637051000 	 -2.8184510000 
1131.05 	 225.0036000 	 2.432450 	 -0.4612605000 	 -2.8157360000 
1131.25 	 225.0036000 	 2.432450 	 -0.4649290000 	 -2.8191150000 
1131.45 	 225.0036000 	 2.432450 	 -0.4617914000 	 -2.8169760000 
1131.65 	 225.0036000 	 2.432450 	 -0.4624939000 	 -2.8167880000 
1131.85 	 225.0036000 	 2.432450 	 -0.4643186000 	 -2.8190960000 
1132.05 	 225.0036000 	 2.432450 	 -0.4607709000 	 -2.8158630000 
1132.25 	 224.9988000 	 2.432450 	 -0.4641310000 	 -2.8181740000 
1132.45 	 224.9988000 	 2.432450 	 -0.4630820000 	 -2.8180570000 
1132.65 	 224.9956000 	 2.432450 	 -0.4607328000 	 -2.8157930000 
1132.85 	 224.9956000 	 2.432450 	 -0.4644648000 	 -2.8190770000 
1133.05 	 224.9940000 	 2.432450 	 -0.4611874000 	 -2.8168390000 
1133.25 	 224.9940000 	 2.432450 	 -0.4617437000 	 -2.8164510000 
1133.45 	 224.9924000 	 2.432450 	 -0.4641279000 	 -2.8192930000 
1133.65 	 224.9908000 	 2.432450 	 -0.4602877000 	 -2.8158820000 
1133.85 	 224.9956000 	 2.432450 	 -0.4634031000 	 -2.8182030000 
1134.05 	 224.9988000 	 2.432450 	 -0.4624176000 	 -2.8181140000 
1134.25 	 224.9956000 	 2.432450 	 -0.4606501000 	 -2.8160000000 
1134.45 	 224.9972000 	 2.432450 	 -0.4642677000 	 -2.8192330000 
1134.65 	 224.9956000 	 2.432450 	 -0.4608250000 	 -2.8165150000 
1134.85 	 224.9956000 	 2.432450 	 -0.4619376000 	 -2.8169700000 
1135.05 	 224.9956000 	 2.432450 	 -0.4636288000 	 -2.8189090000 
1135.25 	 224.9956000 	 2.432450 	 -0.4599380000 	 -2.8156280000 
1135.45 	 224.9956000 	 2.432450 	 -0.4639657000 	 -2.8187210000 
1135.65 	 224.9908000 	 2.432450 	 -0.4614385000 	 -2.8174180000 
1135.85 	 224.9908000 	 2.432450 	 -0.4609807000 	 -2.8163150000 
1136.05 	 224.9877000 	 2.432450 	 -0.4638926000 	 -2.8193700000 
1136.25 	 224.9877000 	 2.432450 	 -0.4601415000 	 -2.8161780000 
1136.45 	 224.9861000 	 2.432450 	 -0.4624240000 	 -2.8177640000 
1136.65 	 224.9877000 	 2.432475 	 -0.4633935000 	 -2.8186290000 
1136.85 	 224.9908000 	 2.432500 	 -0.4605357000 	 -2.8157740000 
1137.05 	 224.9908000 	 2.432500 	 -0.4644585000 	 -2.8190930000 
1137.25 	 224.9956000 	 2.432525 	 -0.4613400000 	 -2.8169000000 
1137.45 	 224.9908000 	 2.432500 	 -0.4628595000 	 -2.8167820000 
1137.65 	 224.9908000 	 2.432500 	 -0.4649830000 	 -2.8192490000 
1137.85 	 224.9908000 	 2.432500 	 -0.4611651000 	 -2.8158280000 
1138.05 	 224.9877000 	 2.432500 	 -0.4641978000 	 -2.8182860000 
1138.25 	 224.9877000 	 2.432500 	 -0.4632886000 	 -2.8180500000 
1138.45 	 224.9877000 	 2.432500 	 -0.4618835000 	 -2.8159710000 
1138.65 	 224.9877000 	 2.432525 	 -0.4651642000 	 -2.8192900000 
1138.85 	 224.9877000 	 2.432525 	 -0.4616610000 	 -2.8165090000 
1139.05 	 224.9877000 	 2.432550 	 -0.4634444000 	 -2.8173450000 
1139.25 	 224.9877000 	 2.432575 	 -0.4639912000 	 -2.8189690000 
1139.45 	 224.9877000 	 2.432575 	 -0.4612319000 	 -2.8158160000 
1139.65 	 224.9877000 	 2.432550 	 -0.4650179000 	 -2.8191340000 
1139.85 	 224.9877000 	 2.432550 	 -0.4627419000 	 -2.8171920000 
1140.05 	 224.9877000 	 2.432600 	 -0.4628563000 	 -2.8167410000 
1140.25 	 224.9877000 	 2.432600 	 -0.4651260000 	 -2.8193090000 
1140.45 	 224.9877000 	 2.432600 	 -0.4619312000 	 -2.8160130000 
1140.65 	 224.9877000 	 2.432600 	 -0.4653549000 	 -2.8184960000 
1140.85 	 224.9908000 	 2.432600 	 -0.4641342000 	 -2.8181430000 
1141.05 	 224.9908000 	 2.432600 	 -0.4624303000 	 -2.8160980000 
1141.25 	 224.9956000 	 2.432600 	 -0.4658858000 	 -2.8195380000 
1141.45 	 224.9988000 	 2.432600 	 -0.4624907000 	 -2.8166070000 
1141.65 	 225.0004000 	 2.432600 	 -0.4639562000 	 -2.8173990000 
1141.85 	 225.0036000 	 2.432600 	 -0.4652087000 	 -2.8192460000 
1142.05 	 225.0067000 	 2.432600 	 -0.4619726000 	 -2.8158700000 
1142.25 	 225.0099000 	 2.432600 	 -0.4654535000 	 -2.8189560000 
1142.45 	 225.0067000 	 2.432600 	 -0.4632028000 	 -2.8176850000 
1142.65 	 225.0067000 	 2.432600 	 -0.4627101000 	 -2.8163720000 
1142.85 	 225.0036000 	 2.432600 	 -0.4657110000 	 -2.8194520000 
1143.05 	 224.9988000 	 2.432600 	 -0.4620298000 	 -2.8162990000 
1143.25 	 224.9956000 	 2.432600 	 -0.4644044000 	 -2.8178370000 
1143.45 	 224.9908000 	 2.432600 	 -0.4644775000 	 -2.8184440000 
1143.65 	 224.9877000 	 2.432600 	 -0.4618073000 	 -2.8160160000 
1143.85 	 224.9877000 	 2.432625 	 -0.4657841000 	 -2.8192360000 
1144.05 	 224.9829000 	 2.432650 	 -0.4624049000 	 -2.8169000000 
1144.25 	 224.9877000 	 2.432650 	 -0.4633395000 	 -2.8170240000 
1144.45 	 224.9877000 	 2.432650 	 -0.4650815000 	 -2.8191500000 
1144.65 	 224.9877000 	 2.432650 	 -0.4619916000 	 -2.8158410000 
1144.85 	 224.9877000 	 2.432675 	 -0.4657141000 	 -2.8189590000 
1145.05 	 224.9877000 	 2.432700 	 -0.4633745000 	 -2.8177260000 
1145.25 	 224.9877000 	 2.432725 	 -0.4630121000 	 -2.8164360000 
1145.45 	 224.9877000 	 2.432700 	 -0.4658953000 	 -2.8195350000 
1145.65 	 224.9908000 	 2.432700 	 -0.4618994000 	 -2.8160980000 
1145.85 	 224.9908000 	 2.432700 	 -0.4649957000 	 -2.8184060000 
1146.05 	 224.9924000 	 2.432700 	 -0.4642868000 	 -2.8185020000 
1146.25 	 224.9908000 	 2.432700 	 -0.4622046000 	 -2.8159360000 
1146.45 	 224.9956000 	 2.432700 	 -0.4656855000 	 -2.8193820000 
1146.65 	 224.9908000 	 2.432700 	 -0.4624748000 	 -2.8167410000 
1146.85 	 224.9908000 	 2.432700 	 -0.4633522000 	 -2.8169380000 
1147.05 	 224.9908000 	 2.432700 	 -0.4652659000 	 -2.8192970000 
1147.25 	 224.9908000 	 2.432700 	 -0.4617278000 	 -2.8157580000 
1147.45 	 224.9908000 	 2.432700 	 -0.4651737000 	 -2.8187180000 
1147.65 	 224.9908000 	 2.432700 	 -0.4636574000 	 -2.8177830000 
1147.85 	 224.9908000 	 2.432700 	 -0.4625797000 	 -2.8162930000 
1148.05 	 224.9908000 	 2.432700 	 -0.4659748000 	 -2.8195860000 
1148.25 	 224.9893000 	 2.432700 	 -0.4620584000 	 -2.8162570000 
1148.45 	 224.9877000 	 2.432725 	 -0.4649893000 	 -2.8179140000 
1148.65 	 224.9829000 	 2.432750 	 -0.4650752000 	 -2.8187690000 
1148.85 	 224.9829000 	 2.432750 	 -0.4623699000 	 -2.8160570000 
1149.05 	 224.9829000 	 2.432775 	 -0.4661433000 	 -2.8194460000 
1149.25 	 224.9877000 	 2.432750 	 -0.4624176000 	 -2.8168650000 
1149.45 	 224.9877000 	 2.432750 	 -0.4634889000 	 -2.8171250000 
1149.65 	 224.9908000 	 2.432800 	 -0.4654662000 	 -2.8194210000 
1149.85 	 224.9956000 	 2.432800 	 -0.4617850000 	 -2.8160030000 
1150.05 	 224.9956000 	 2.432825 	 -0.4656728000 	 -2.8187080000 
1150.25 	 224.9988000 	 2.432800 	 -0.4637178000 	 -2.8178720000 
1150.45 	 224.9972000 	 2.432800 	 -0.4628468000 	 -2.8163590000 
1150.65 	 224.9988000 	 2.432800 	 -0.4658890000 	 -2.8195830000 
1150.85 	 224.9988000 	 2.432800 	 -0.4621506000 	 -2.8164200000 
1151.05 	 224.9988000 	 2.432800 	 -0.4641374000 	 -2.8175610000 
1151.25 	 225.0036000 	 2.432800 	 -0.4649258000 	 -2.8188740000 
1151.45 	 225.0052000 	 2.432800 	 -0.4617564000 	 -2.8159360000 
1151.65 	 225.0067000 	 2.432800 	 -0.4654280000 	 -2.8188740000 
1151.85 	 225.0067000 	 2.432800 	 -0.4634825000 	 -2.8178530000 
1152.05 	 225.0036000 	 2.432800 	 -0.4627832000 	 -2.8164990000 
1152.25 	 225.0004000 	 2.432800 	 -0.4657713000 	 -2.8195380000 
1152.45 	 224.9956000 	 2.432800 	 -0.4619408000 	 -2.8161840000 
1152.65 	 224.9908000 	 2.432800 	 -0.4647414000 	 -2.8182000000 
1152.85 	 224.9908000 	 2.432800 	 -0.4642868000 	 -2.8185460000 
1153.05 	 224.9908000 	 2.432800 	 -0.4621156000 	 -2.8160950000 
1153.25 	 224.9956000 	 2.432800 	 -0.4657523000 	 -2.8194870000 
1153.45 	 224.9956000 	 2.432800 	 -0.4624875000 	 -2.8168770000 
1153.65 	 224.9988000 	 2.432800 	 -0.4637559000 	 -2.8170970000 
1153.85 	 224.9956000 	 2.432800 	 -0.4653549000 	 -2.8192930000 
1154.05 	 224.9956000 	 2.432800 	 -0.4620043000 	 -2.8159460000 
1154.25 	 224.9956000 	 2.432800 	 -0.4653136000 	 -2.8186450000 
1154.45 	 224.9940000 	 2.432800 	 -0.4638513000 	 -2.8180500000 
1154.65 	 224.9956000 	 2.432800 	 -0.4626369000 	 -2.8164740000 
1154.85 	 224.9956000 	 2.432800 	 -0.4658508000 	 -2.8194650000 
1155.05 	 224.9908000 	 2.432800 	 -0.4621124000 	 -2.8165120000 
1155.25 	 224.9956000 	 2.432800 	 -0.4640706000 	 -2.8176880000 
1155.45 	 224.9924000 	 2.432800 	 -0.4649798000 	 -2.8190770000 
1155.65 	 224.9908000 	 2.432800 	 -0.4616451000 	 -2.8157710000 
1155.85 	 224.9877000 	 2.432800 	 -0.4654598000 	 -2.8189820000 
1156.05 	 224.9877000 	 2.432800 	 -0.4629072000 	 -2.8172430000 
1156.25 	 224.9908000 	 2.432800 	 -0.4631265000 	 -2.8168610000 
1156.45 	 224.9908000 	 2.432800 	 -0.4651991000 	 -2.8194520000 
1156.65 	 224.9908000 	 2.432800 	 -0.4617246000 	 -2.8159940000 
1156.85 	 224.9956000 	 2.432800 	 -0.4647160000 	 -2.8184510000 
1157.05 	 224.9956000 	 2.432800 	 -0.4639467000 	 -2.8182670000 
1157.25 	 224.9908000 	 2.432800 	 -0.4622141000 	 -2.8162070000 
1157.45 	 224.9877000 	 2.432800 	 -0.4656378000 	 -2.8195000000 
1157.65 	 224.9845000 	 2.432800 	 -0.4624494000 	 -2.8166580000 
1157.85 	 224.9813000 	 2.432800 	 -0.4637909000 	 -2.8175450000 
1158.05 	 224.9749000 	 2.432825 	 -0.4648050000 	 -2.8190610000 
1158.25 	 224.9718000 	 2.432850 	 -0.4617628000 	 -2.8159490000 
1158.45 	 224.9702000 	 2.432850 	 -0.4653994000 	 -2.8190830000 
1158.65 	 224.9670000 	 2.432875 	 -0.4630534000 	 -2.8176820000 
1158.85 	 224.9638000 	 2.432925 	 -0.4625893000 	 -2.8165250000 
1159.05 	 224.9638000 	 2.432950 	 -0.4655743000 	 -2.8195450000 
1159.25 	 224.9591000 	 2.432975 	 -0.4618581000 	 -2.8162730000 
1159.45 	 224.9638000 	 2.433000 	 -0.4641056000 	 -2.8182030000 
1159.65 	 224.9638000 	 2.433050 	 -0.4639657000 	 -2.8187720000 
1159.85 	 224.9638000 	 2.433075 	 -0.4618772000 	 -2.8161330000 
1160.05 	 224.9670000 	 2.433100 	 -0.4655806000 	 -2.8194590000 
1160.25 	 224.9734000 	 2.433125 	 -0.4621665000 	 -2.8168550000 
1160.45 	 224.9797000 	 2.433150 	 -0.4632536000 	 -2.8174400000 
1160.65 	 224.9845000 	 2.433175 	 -0.4650084000 	 -2.8192420000 
1160.85 	 224.9877000 	 2.433150 	 -0.4619408000 	 -2.8158860000 
1161.05 	 224.9956000 	 2.433150 	 -0.4651483000 	 -2.8185970000 
1161.25 	 224.9972000 	 2.433150 	 -0.4638926000 	 -2.8180890000 
1161.45 	 225.0020000 	 2.433150 	 -0.4625448000 	 -2.8163590000 
1161.65 	 225.0036000 	 2.433150 	 -0.4659653000 	 -2.8195220000 
1161.85 	 225.0067000 	 2.433150 	 -0.4624240000 	 -2.8165720000 
1162.05 	 225.0067000 	 2.433150 	 -0.4644585000 	 -2.8177130000 
1162.25 	 225.0115000 	 2.433150 	 -0.4649893000 	 -2.8191410000 
1162.45 	 225.0179000 	 2.433150 	 -0.4621188000 	 -2.8158980000 
1162.65 	 225.0226000 	 2.433150 	 -0.4657396000 	 -2.8191060000 
1162.85 	 225.0258000 	 2.433150 	 -0.4632187000 	 -2.8176050000 
1163.05 	 225.0258000 	 2.433150 	 -0.4628626000 	 -2.8167660000 
1163.25 	 225.0258000 	 2.433150 	 -0.4649957000 	 -2.8195480000 
1163.45 	 225.0226000 	 2.433150 	 -0.4613590000 	 -2.8162730000 
1163.65 	 225.0226000 	 2.433150 	 -0.4637814000 	 -2.8182280000 
1163.85 	 225.0226000 	 2.433150 	 -0.4630661000 	 -2.8185590000 
1164.05 	 225.0226000 	 2.433100 	 -0.4604244000 	 -2.8159240000 
1164.25 	 225.0226000 	 2.433100 	 -0.4652659000 	 -2.8192780000 
1164.45 	 225.0179000 	 2.433075 	 -0.4619789000 	 -2.8170240000 
1164.65 	 225.0226000 	 2.433050 	 -0.4624907000 	 -2.8169280000 
1164.85 	 225.0226000 	 2.433025 	 -0.4651070000 	 -2.8195480000 
1165.05 	 225.0226000 	 2.433000 	 -0.4615561000 	 -2.8161400000 
1165.25 	 225.0179000 	 2.433000 	 -0.4645666000 	 -2.8181810000 
1165.45 	 225.0179000 	 2.433000 	 -0.4638195000 	 -2.8182760000 
1165.65 	 225.0179000 	 2.432975 	 -0.4620234000 	 -2.8160980000 
1165.85 	 225.0147000 	 2.432950 	 -0.4654884000 	 -2.8195380000 
1166.05 	 225.0179000 	 2.432950 	 -0.4623286000 	 -2.8169440000 
1166.25 	 225.0179000 	 2.432925 	 -0.4632568000 	 -2.8172430000 
1166.45 	 225.0179000 	 2.432925 	 -0.4652532000 	 -2.8194210000 
1166.65 	 225.0147000 	 2.432925 	 -0.4613145000 	 -2.8159430000 
1166.85 	 225.0115000 	 2.432900 	 -0.4648717000 	 -2.8187880000 
1167.05 	 225.0067000 	 2.432900 	 -0.4632664000 	 -2.8182220000 
1167.25 	 225.0052000 	 2.432900 	 -0.4619408000 	 -2.8163430000 
1167.45 	 225.0036000 	 2.432900 	 -0.4654058000 	 -2.8195950000 
1167.65 	 225.0036000 	 2.432900 	 -0.4617596000 	 -2.8166130000 
1167.85 	 225.0036000 	 2.432900 	 -0.4636383000 	 -2.8177520000 
1168.05 	 224.9988000 	 2.432900 	 -0.4645856000 	 -2.8191440000 
1168.25 	 224.9988000 	 2.432900 	 -0.4613082000 	 -2.8159900000 
1168.45 	 225.0004000 	 2.432900 	 -0.4652818000 	 -2.8195000000 
1168.65 	 224.9988000 	 2.432900 	 -0.4623604000 	 -2.8173290000 
1168.85 	 224.9988000 	 2.432900 	 -0.4627260000 	 -2.8169890000 
1169.05 	 224.9988000 	 2.432900 	 -0.4648749000 	 -2.8193310000 
1169.25 	 224.9988000 	 2.432900 	 -0.4612319000 	 -2.8160380000 
1169.45 	 224.9956000 	 2.432900 	 -0.4647732000 	 -2.8187150000 
1169.65 	 224.9908000 	 2.432900 	 -0.4632886000 	 -2.8180890000 
1169.85 	 224.9893000 	 2.432900 	 -0.4619185000 	 -2.8160890000 
1170.05 	 224.9829000 	 2.432900 	 -0.4654058000 	 -2.8194300000 
1170.25 	 224.9797000 	 2.432900 	 -0.4617755000 	 -2.8168080000 
1170.45 	 224.9829000 	 2.432900 	 -0.4632060000 	 -2.8172970000 
1170.65 	 224.9829000 	 2.432900 	 -0.4646555000 	 -2.8192300000 
1170.85 	 224.9877000 	 2.432900 	 -0.4613241000 	 -2.8158310000 
1171.05 	 224.9829000 	 2.432900 	 -0.4649671000 	 -2.8190770000 
1171.25 	 224.9877000 	 2.432900 	 -0.4627387000 	 -2.8177710000 
1171.45 	 224.9845000 	 2.432900 	 -0.4620107000 	 -2.8163180000 
1171.65 	 224.9829000 	 2.432900 	 -0.4652564000 	 -2.8195890000 
1171.85 	 224.9877000 	 2.432900 	 -0.4613241000 	 -2.8162990000 
1172.05 	 224.9829000 	 2.432900 	 -0.4635779000 	 -2.8177830000 
1172.25 	 224.9829000 	 2.432900 	 -0.4641692000 	 -2.8189340000 
1172.45 	 224.9829000 	 2.432900 	 -0.4610030000 	 -2.8159300000 
1172.65 	 224.9797000 	 2.432950 	 -0.4648590000 	 -2.8191730000 
1172.85 	 224.9797000 	 2.432950 	 -0.4623572000 	 -2.8175450000 
1173.05 	 224.9749000 	 2.432950 	 -0.4622904000 	 -2.8167410000 
1173.25 	 224.9718000 	 2.432975 	 -0.4649226000 	 -2.8195220000 
1173.45 	 224.9718000 	 2.433000 	 -0.4611238000 	 -2.8162450000 
1173.65 	 224.9718000 	 2.433000 	 -0.4643885000 	 -2.8186730000 
1173.85 	 224.9718000 	 2.433050 	 -0.4629072000 	 -2.8179810000 
1174.05 	 224.9702000 	 2.433050 	 -0.4619153000 	 -2.8163210000 
1174.25 	 224.9718000 	 2.433075 	 -0.4650974000 	 -2.8196050000 
1174.45 	 224.9670000 	 2.433100 	 -0.4611111000 	 -2.8164010000 
1174.65 	 224.9670000 	 2.433125 	 -0.4631964000 	 -2.8176940000 
1174.85 	 224.9638000 	 2.433150 	 -0.4639944000 	 -2.8189530000 
1175.05 	 224.9591000 	 2.433175 	 -0.4608599000 	 -2.8161050000 
1175.25 	 224.9559000 	 2.433225 	 -0.4644966000 	 -2.8191850000 
1175.45 	 224.9511000 	 2.433250 	 -0.4618963000 	 -2.8175770000 
1175.65 	 224.9559000 	 2.433300 	 -0.4618136000 	 -2.8169120000 
1175.85 	 224.9511000 	 2.433350 	 -0.4641914000 	 -2.8195510000 
1176.05 	 224.9591000 	 2.433375 	 -0.4602591000 	 -2.8160220000 
1176.25 	 224.9654000 	 2.433400 	 -0.4637019000 	 -2.8185490000 
1176.45 	 224.9718000 	 2.433450 	 -0.4628023000 	 -2.8185020000 
1176.65 	 224.9797000 	 2.433475 	 -0.4607900000 	 -2.8161080000 
1176.85 	 224.9829000 	 2.433475 	 -0.4661910000 	 -2.8192620000 
1177.05 	 224.9908000 	 2.433475 	 -0.4627005000 	 -2.8169820000 
1177.25 	 224.9956000 	 2.433500 	 -0.4634762000 	 -2.8171730000 
1177.45 	 224.9988000 	 2.433525 	 -0.4657078000 	 -2.8193790000 
1177.65 	 225.0067000 	 2.433500 	 -0.4626878000 	 -2.8159520000 
1177.85 	 225.0067000 	 2.433500 	 -0.4661433000 	 -2.8190420000 
1178.05 	 225.0147000 	 2.433500 	 -0.4642455000 	 -2.8179070000 
1178.25 	 225.0147000 	 2.433500 	 -0.4632410000 	 -2.8163750000 
1178.45 	 225.0179000 	 2.433500 	 -0.4664485000 	 -2.8194900000 
1178.65 	 225.0179000 	 2.433500 	 -0.4629993000 	 -2.8166480000 
1178.85 	 225.0226000 	 2.433500 	 -0.4647350000 	 -2.8176210000 
1179.05 	 225.0226000 	 2.433500 	 -0.4655488000 	 -2.8190200000 
1179.25 	 225.0226000 	 2.433500 	 -0.4623731000 	 -2.8159740000 
1179.45 	 225.0226000 	 2.433500 	 -0.4660034000 	 -2.8189910000 
1179.65 	 225.0179000 	 2.433450 	 -0.4636606000 	 -2.8177010000 
1179.85 	 225.0131000 	 2.433450 	 -0.4630661000 	 -2.8166170000 
1180.05 	 225.0115000 	 2.433450 	 -0.4659653000 	 -2.8195480000 
1180.25 	 225.0115000 	 2.433450 	 -0.4621283000 	 -2.8162960000 
1180.45 	 225.0115000 	 2.433400 	 -0.4649576000 	 -2.8182980000 
1180.65 	 225.0147000 	 2.433400 	 -0.4647605000 	 -2.8186770000 
1180.85 	 225.0147000 	 2.433400 	 -0.4623890000 	 -2.8159970000 
1181.05 	 225.0179000 	 2.433400 	 -0.4658953000 	 -2.8194050000 
1181.25 	 225.0179000 	 2.433375 	 -0.4629930000 	 -2.8171730000 
1181.45 	 225.0179000 	 2.433350 	 -0.4635715000 	 -2.8172460000 
1181.65 	 225.0147000 	 2.433350 	 -0.4653963000 	 -2.8194520000 
1181.85 	 225.0115000 	 2.433350 	 -0.4617850000 	 -2.8160380000 
1182.05 	 225.0067000 	 2.433350 	 -0.4655329000 	 -2.8188290000 
1182.25 	 225.0067000 	 2.433350 	 -0.4635620000 	 -2.8179140000 
1182.45 	 225.0067000 	 2.433325 	 -0.4627737000 	 -2.8163970000 
1182.65 	 225.0067000 	 2.433350 	 -0.4659748000 	 -2.8196180000 
1182.85 	 225.0067000 	 2.433350 	 -0.4621728000 	 -2.8164770000 
1183.05 	 225.0067000 	 2.433350 	 -0.4643122000 	 -2.8177520000 
1183.25 	 225.0052000 	 2.433350 	 -0.4649544000 	 -2.8192870000 
1183.45 	 225.0052000 	 2.433350 	 -0.4615688000 	 -2.8160380000 
1183.65 	 225.0067000 	 2.433350 	 -0.4654249000 	 -2.8191980000 
1183.85 	 225.0067000 	 2.433350 	 -0.4631170000 	 -2.8177260000 
1184.05 	 225.0115000 	 2.433350 	 -0.4628054000 	 -2.8169030000 
1184.25 	 225.0115000 	 2.433325 	 -0.4653835000 	 -2.8195950000 
1184.45 	 225.0115000 	 2.433325 	 -0.4614258000 	 -2.8161020000 
1184.65 	 225.0115000 	 2.433300 	 -0.4648304000 	 -2.8185080000 
1184.85 	 225.0067000 	 2.433300 	 -0.4638767000 	 -2.8183970000 
1185.05 	 225.0067000 	 2.433275 	 -0.4621696000 	 -2.8162260000 
1185.25 	 225.0067000 	 2.433300 	 -0.4657618000 	 -2.8193980000 
1185.45 	 225.0067000 	 2.433300 	 -0.4628658000 	 -2.8174340000 
1185.65 	 225.0067000 	 2.433300 	 -0.4639784000 	 -2.8176590000 
1185.85 	 225.0067000 	 2.433300 	 -0.4656188000 	 -2.8196620000 
1186.05 	 225.0067000 	 2.433300 	 -0.4620139000 	 -2.8164100000 
1186.25 	 225.0067000 	 2.433300 	 -0.4655838000 	 -2.8192010000 
1186.45 	 225.0036000 	 2.433300 	 -0.4640675000 	 -2.8183840000 
1186.65 	 225.0020000 	 2.433300 	 -0.4627260000 	 -2.8167150000 
1186.85 	 224.9988000 	 2.433300 	 -0.4661020000 	 -2.8197960000 
1187.05 	 224.9956000 	 2.433300 	 -0.4620775000 	 -2.8167340000 
1187.25 	 224.9956000 	 2.433300 	 -0.4643885000 	 -2.8181810000 
1187.45 	 224.9908000 	 2.433300 	 -0.4650021000 	 -2.8194020000 
1187.65 	 224.9908000 	 2.433300 	 -0.4619408000 	 -2.8163020000 
1187.85 	 224.9877000 	 2.433300 	 -0.4657618000 	 -2.8196080000 
1188.05 	 224.9829000 	 2.433300 	 -0.4630852000 	 -2.8178180000 
1188.25 	 224.9797000 	 2.433300 	 -0.4631201000 	 -2.8171860000 
1188.45 	 224.9749000 	 2.433300 	 -0.4654217000 	 -2.8198530000 
1188.65 	 224.9749000 	 2.433300 	 -0.4617755000 	 -2.8165500000 
1188.85 	 224.9749000 	 2.433300 	 -0.4647605000 	 -2.8189060000 
1189.05 	 224.9749000 	 2.433300 	 -0.4639816000 	 -2.8189530000 
1189.25 	 224.9749000 	 2.433300 	 -0.4617628000 	 -2.8163720000 
1189.45 	 224.9749000 	 2.433300 	 -0.4655170000 	 -2.8198430000 
1189.65 	 224.9749000 	 2.433350 	 -0.4621951000 	 -2.8173760000 
1189.85 	 224.9749000 	 2.433350 	 -0.4635271000 	 -2.8176280000 
1190.05 	 224.9781000 	 2.433375 	 -0.4649448000 	 -2.8195890000 
1190.25 	 224.9797000 	 2.433400 	 -0.4613304000 	 -2.8163370000 
1190.45 	 224.9797000 	 2.433400 	 -0.4648304000 	 -2.8192840000 
1190.65 	 224.9797000 	 2.433400 	 -0.4631138000 	 -2.8183970000 
1190.85 	 224.9797000 	 2.433425 	 -0.4625002000 	 -2.8167090000 
1191.05 	 224.9797000 	 2.433450 	 -0.4657587000 	 -2.8200340000 
1191.25 	 224.9797000 	 2.433450 	 -0.4620457000 	 -2.8166580000 
1191.45 	 224.9749000 	 2.433450 	 -0.4644299000 	 -2.8183910000 
1191.65 	 224.9749000 	 2.433475 	 -0.4647318000 	 -2.8193060000 
1191.85 	 224.9749000 	 2.433500 	 -0.4620902000 	 -2.8164200000 
1192.05 	 224.9749000 	 2.433500 	 -0.4659621000 	 -2.8197100000 
1192.25 	 224.9781000 	 2.433550 	 -0.4629230000 	 -2.8175700000 
1192.45 	 224.9749000 	 2.433550 	 -0.4633427000 	 -2.8174050000 
1192.65 	 224.9734000 	 2.433575 	 -0.4657427000 	 -2.8197890000 
1192.85 	 224.9670000 	 2.433575 	 -0.4619503000 	 -2.8164640000 
1193.05 	 224.9638000 	 2.433625 	 -0.4652659000 	 -2.8187660000 
1193.25 	 224.9638000 	 2.433650 	 -0.4643059000 	 -2.8187530000 
1193.45 	 224.9622000 	 2.433675 	 -0.4625575000 	 -2.8166170000 
1193.65 	 224.9638000 	 2.433700 	 -0.4660225000 	 -2.8198650000 
1193.85 	 224.9638000 	 2.433725 	 -0.4624335000 	 -2.8170870000 
1194.05 	 224.9670000 	 2.433775 	 -0.4639816000 	 -2.8179450000 
1194.25 	 224.9718000 	 2.433800 	 -0.4648749000 	 -2.8196080000 
1194.45 	 224.9797000 	 2.433825 	 -0.4615688000 	 -2.8163080000 
1194.65 	 224.9829000 	 2.433825 	 -0.4656601000 	 -2.8192900000 
1194.85 	 224.9908000 	 2.433850 	 -0.4636224000 	 -2.8181490000 
1195.05 	 224.9956000 	 2.433875 	 -0.4630629000 	 -2.8170170000 
1195.25 	 224.9972000 	 2.433850 	 -0.4660956000 	 -2.8201070000 
1195.45 	 225.0036000 	 2.433850 	 -0.4623318000 	 -2.8166770000 
1195.65 	 225.0052000 	 2.433850 	 -0.4644648000 	 -2.8187080000 
1195.85 	 225.0099000 	 2.433850 	 -0.4639626000 	 -2.8193030000 
1196.05 	 225.0147000 	 2.433850 	 -0.4613622000 	 -2.8165250000 
1196.25 	 225.0179000 	 2.433850 	 -0.4653676000 	 -2.8196110000 
1196.45 	 225.0179000 	 2.433850 	 -0.4629675000 	 -2.8180820000 
1196.65 	 225.0179000 	 2.433850 	 -0.4631742000 	 -2.8170430000 
1196.85 	 225.0147000 	 2.433850 	 -0.4659462000 	 -2.8199200000 
1197.05 	 225.0163000 	 2.433850 	 -0.4619026000 	 -2.8165720000 
1197.25 	 225.0147000 	 2.433850 	 -0.4647668000 	 -2.8186890000 
1197.45 	 225.0147000 	 2.433850 	 -0.4645793000 	 -2.8190520000 
1197.65 	 225.0147000 	 2.433850 	 -0.4623064000 	 -2.8166200000 
1197.85 	 225.0147000 	 2.433850 	 -0.4659303000 	 -2.8199930000 
1198.05 	 225.0179000 	 2.433850 	 -0.4629993000 	 -2.8175100000 
1198.25 	 225.0179000 	 2.433850 	 -0.4640198000 	 -2.8174750000 
1198.45 	 225.0179000 	 2.433800 	 -0.4657809000 	 -2.8198150000 
1198.65 	 225.0179000 	 2.433800 	 -0.4619980000 	 -2.8163500000 
1198.85 	 225.0179000 	 2.433800 	 -0.4655107000 	 -2.8190830000 
1199.05 	 225.0226000 	 2.433800 	 -0.4640643000 	 -2.8186890000 
1199.25 	 225.0179000 	 2.433775 	 -0.4625130000 	 -2.8164740000 
1199.45 	 225.0163000 	 2.433750 	 -0.4659971000 	 -2.8199100000 
1199.65 	 225.0147000 	 2.433750 	 -0.4624462000 	 -2.8169410000 
1199.85 	 225.0115000 	 2.433750 	 -0.4640516000 	 -2.8179810000 
1200.05 	 225.0067000 	 2.433750 	 -0.4649353000 	 -2.8195190000 
1200.25 	 225.0036000 	 2.433750 	 -0.4619884000 	 -2.8163560000 
1200.45 	 225.0036000 	 2.433750 	 -0.4654058000 	 -2.8192970000 
1200.65 	 225.0067000 	 2.433750 	 -0.4635811000 	 -2.8184760000 
1200.85 	 225.0036000 	 2.433750 	 -0.4623795000 	 -2.8167500000 
1201.05 	 225.0036000 	 2.433750 	 -0.4658985000 	 -2.8200880000 
1201.25 	 224.9956000 	 2.433750 	 -0.4621569000 	 -2.8170940000 
1201.45 	 224.9908000 	 2.433750 	 -0.4637686000 	 -2.8177450000 
1201.65 	 224.9829000 	 2.433750 	 -0.4650879000 	 -2.8196750000 
1201.85 	 224.9765000 	 2.433750 	 -0.4616102000 	 -2.8163810000 
1202.05 	 224.9734000 	 2.433750 	 -0.4654566000 	 -2.8193060000 
1202.25 	 224.9718000 	 2.433750 	 -0.4635207000 	 -2.8182480000 
1202.45 	 224.9670000 	 2.433750 	 -0.4626942000 	 -2.8167790000 
1202.65 	 224.9670000 	 2.433750 	 -0.4659049000 	 -2.8200470000 
1202.85 	 224.9638000 	 2.433750 	 -0.4619980000 	 -2.8167470000 
1203.05 	 224.9638000 	 2.433775 	 -0.4647160000 	 -2.8185020000 
1203.25 	 224.9606000 	 2.433800 	 -0.4645030000 	 -2.8191410000 
1203.45 	 224.9575000 	 2.433850 	 -0.4618200000 	 -2.8162290000 
1203.65 	 224.9511000 	 2.433875 	 -0.4656347000 	 -2.8194870000 
1203.85 	 224.9479000 	 2.433925 	 -0.4632727000 	 -2.8178410000 
1204.05 	 224.9463000 	 2.433975 	 -0.4629326000 	 -2.8170900000 
1204.25 	 224.9447000 	 2.434025 	 -0.4653486000 	 -2.8198940000 
1204.45 	 224.9400000 	 2.434050 	 -0.4616038000 	 -2.8166390000 
1204.65 	 224.9400000 	 2.434125 	 -0.4644330000 	 -2.8187560000 
1204.85 	 224.9400000 	 2.434150 	 -0.4638577000 	 -2.8187150000 
1205.05 	 224.9400000 	 2.434225 	 -0.4622014000 	 -2.8166740000 
1205.25 	 224.9463000 	 2.434250 	 -0.4652023000 	 -2.8199890000 
1205.45 	 224.9511000 	 2.434300 	 -0.4618708000 	 -2.8170680000 
1205.65 	 224.9638000 	 2.434350 	 -0.4637527000 	 -2.8177930000 
1205.85 	 224.9749000 	 2.434375 	 -0.4649989000 	 -2.8198650000 
1206.05 	 224.9861000 	 2.434400 	 -0.4601955000 	 -2.8163400000 
1206.25 	 224.9972000 	 2.434400 	 -0.4641469000 	 -2.8188870000 
1206.45 	 225.0067000 	 2.434400 	 -0.4646683000 	 -2.8184700000 
1206.65 	 225.0147000 	 2.434400 	 -0.4631487000 	 -2.8167220000 
1206.85 	 225.0179000 	 2.434400 	 -0.4660161000 	 -2.8198690000 
1207.05 	 225.0258000 	 2.434400 	 -0.4624303000 	 -2.8170940000 
1207.25 	 225.0338000 	 2.434400 	 -0.4644744000 	 -2.8179010000 
1207.45 	 225.0385000 	 2.434400 	 -0.4654916000 	 -2.8195320000 
1207.65 	 225.0417000 	 2.434400 	 -0.4624462000 	 -2.8163210000 
1207.85 	 225.0417000 	 2.434375 	 -0.4662323000 	 -2.8194900000 
1208.05 	 225.0417000 	 2.434350 	 -0.4642042000 	 -2.8179140000 
1208.25 	 225.0401000 	 2.434300 	 -0.4639244000 	 -2.8169660000 
1208.45 	 225.0385000 	 2.434275 	 -0.4667346000 	 -2.8199960000 
1208.65 	 225.0338000 	 2.434250 	 -0.4631265000 	 -2.8167690000 
1208.85 	 225.0338000 	 2.434225 	 -0.4653835000 	 -2.8185240000 
1209.05 	 225.0258000 	 2.434200 	 -0.4653645000 	 -2.8193030000 
1209.25 	 225.0242000 	 2.434150 	 -0.4624144000 	 -2.8163430000 
1209.45 	 225.0147000 	 2.434150 	 -0.4663277000 	 -2.8197890000 
1209.65 	 225.0099000 	 2.434150 	 -0.4633840000 	 -2.8174270000 
1209.85 	 225.0036000 	 2.434150 	 -0.4640484000 	 -2.8174530000 
1210.05 	 224.9988000 	 2.434150 	 -0.4661846000 	 -2.8197570000 
1210.25 	 225.0020000 	 2.434150 	 -0.4624526000 	 -2.8165250000 
1210.45 	 224.9988000 	 2.434150 	 -0.4656410000 	 -2.8186230000 
1210.65 	 224.9988000 	 2.434150 	 -0.4653358000 	 -2.8190740000 
1210.85 	 224.9988000 	 2.434150 	 -0.4627832000 	 -2.8163650000 
1211.05 	 224.9956000 	 2.434150 	 -0.4662736000 	 -2.8196110000 
1211.25 	 224.9924000 	 2.434150 	 -0.4640770000 	 -2.8180950000 
1211.45 	 224.9877000 	 2.434150 	 -0.4633713000 	 -2.8168110000 
1211.65 	 224.9908000 	 2.434150 	 -0.4662641000 	 -2.8199610000 
1211.85 	 224.9877000 	 2.434150 	 -0.4625734000 	 -2.8167030000 
1212.05 	 224.9829000 	 2.434150 	 -0.4650752000 	 -2.8185210000 
1212.25 	 224.9797000 	 2.434150 	 -0.4650656000 	 -2.8193280000 
1212.45 	 224.9797000 	 2.434150 	 -0.4621665000 	 -2.8164860000 
1212.65 	 224.9813000 	 2.434150 	 -0.4657046000 	 -2.8197290000 
1212.85 	 224.9829000 	 2.434150 	 -0.4627927000 	 -2.8175900000 
1213.05 	 224.9877000 	 2.434150 	 -0.4635811000 	 -2.8176150000 
1213.25 	 224.9877000 	 2.434150 	 -0.4654090000 	 -2.8199390000 
1213.45 	 224.9877000 	 2.434150 	 -0.4617500000 	 -2.8165660000 
1213.65 	 224.9829000 	 2.434150 	 -0.4651102000 	 -2.8191660000 
1213.85 	 224.9797000 	 2.434150 	 -0.4639530000 	 -2.8186350000 
1214.05 	 224.9749000 	 2.434150 	 -0.4624526000 	 -2.8167690000 
1214.25 	 224.9749000 	 2.434150 	 -0.4657650000 	 -2.8200560000 
1214.45 	 224.9749000 	 2.434200 	 -0.4619312000 	 -2.8168710000 
1214.65 	 224.9749000 	 2.434200 	 -0.4640293000 	 -2.8182860000 
1214.85 	 224.9749000 	 2.434225 	 -0.4639721000 	 -2.8191250000 
1215.05 	 224.9718000 	 2.434250 	 -0.4613654000 	 -2.8163500000 
1215.25 	 224.9718000 	 2.434275 	 -0.4651833000 	 -2.8196780000 
1215.45 	 224.9670000 	 2.434300 	 -0.4618327000 	 -2.8175510000 
1215.65 	 224.9670000 	 2.434325 	 -0.4625352000 	 -2.8175480000 
1215.85 	 224.9638000 	 2.434350 	 -0.4645093000 	 -2.8201230000 
1216.05 	 224.9654000 	 2.434375 	 -0.4608091000 	 -2.8164230000 
1216.25 	 224.9638000 	 2.434400 	 -0.4641628000 	 -2.8191380000 
1216.45 	 224.9638000 	 2.434425 	 -0.4628372000 	 -2.8184250000 
1216.65 	 224.9638000 	 2.434475 	 -0.4613082000 	 -2.8166420000 
1216.85 	 224.9670000 	 2.434500 	 -0.4646555000 	 -2.8199010000 
1217.05 	 224.9670000 	 2.434525 	 -0.4613177000 	 -2.8170490000 
1217.25 	 224.9670000 	 2.434550 	 -0.4632441000 	 -2.8179450000 
1217.45 	 224.9718000 	 2.434575 	 -0.4638195000 	 -2.8193410000 
1217.65 	 224.9718000 	 2.434600 	 -0.4611619000 	 -2.8162130000 
1217.85 	 224.9749000 	 2.434625 	 -0.4651769000 	 -2.8194140000 
1218.05 	 224.9749000 	 2.434650 	 -0.4625257000 	 -2.8178530000 
1218.25 	 224.9797000 	 2.434650 	 -0.4626624000 	 -2.8169310000 
1218.45 	 224.9845000 	 2.434675 	 -0.4669603000 	 -2.8199610000 
1218.65 	 224.9877000 	 2.434700 	 -0.4631805000 	 -2.8165980000 
1218.85 	 224.9940000 	 2.434725 	 -0.4658763000 	 -2.8186040000 
1219.05 	 224.9956000 	 2.434700 	 -0.4660161000 	 -2.8189180000 
1219.25 	 225.0036000 	 2.434700 	 -0.4632441000 	 -2.8164860000 
1219.45 	 225.0036000 	 2.434700 	 -0.4670429000 	 -2.8198530000 
1219.65 	 225.0115000 	 2.434700 	 -0.4637686000 	 -2.8174110000 
1219.85 	 225.0115000 	 2.434700 	 -0.4646301000 	 -2.8175130000 
1220.05 	 225.0147000 	 2.434700 	 -0.4664040000 	 -2.8196490000 
1220.25 	 225.0179000 	 2.434700 	 -0.4632346000 	 -2.8163240000 
1220.45 	 225.0179000 	 2.434725 	 -0.4666519000 	 -2.8195130000 
1220.65 	 225.0226000 	 2.434700 	 -0.4648717000 	 -2.8182440000 
1220.85 	 225.0179000 	 2.434700 	 -0.4640198000 	 -2.8169190000 
1221.05 	 225.0179000 	 2.434700 	 -0.4666138000 	 -2.8199740000 
1221.25 	 225.0179000 	 2.434700 	 -0.4632505000 	 -2.8170810000 
1221.45 	 225.0147000 	 2.434700 	 -0.4652977000 	 -2.8182380000 
1221.65 	 225.0147000 	 2.434700 	 -0.4661115000 	 -2.8195540000 
1221.85 	 225.0147000 	 2.434700 	 -0.4625289000 	 -2.8163940000 
1222.05 	 225.0147000 	 2.434650 	 -0.4664485000 	 -2.8192840000 
1222.25 	 225.0179000 	 2.434650 	 -0.4645157000 	 -2.8183140000 
1222.45 	 225.0179000 	 2.434650 	 -0.4633522000 	 -2.8167760000 
1222.65 	 225.0147000 	 2.434650 	 -0.4667822000 	 -2.8200720000 
1222.85 	 225.0147000 	 2.434625 	 -0.4630057000 	 -2.8168550000 
1223.05 	 225.0115000 	 2.434600 	 -0.4650974000 	 -2.8183080000 
1223.25 	 225.0067000 	 2.434600 	 -0.4651928000 	 -2.8192970000 
1223.45 	 225.0067000 	 2.434600 	 -0.4627673000 	 -2.8163720000 
1223.65 	 225.0067000 	 2.434600 	 -0.4666233000 	 -2.8197730000 
1223.85 	 225.0067000 	 2.434600 	 -0.4635588000 	 -2.8175800000 
1224.05 	 225.0036000 	 2.434600 	 -0.4646460000 	 -2.8176210000 
1224.25 	 225.0067000 	 2.434600 	 -0.4661115000 	 -2.8197700000 
1224.45 	 225.0067000 	 2.434600 	 -0.4624430000 	 -2.8163650000 
1224.65 	 225.0052000 	 2.434600 	 -0.4661687000 	 -2.8193380000 
1224.85 	 225.0067000 	 2.434600 	 -0.4640802000 	 -2.8182980000 
1225.05 	 225.0067000 	 2.434600 	 -0.4635175000 	 -2.8169600000 
1225.25 	 225.0052000 	 2.434600 	 -0.4665852000 	 -2.8200440000 
1225.45 	 224.9988000 	 2.434600 	 -0.4630915000 	 -2.8166990000 
1225.65 	 224.9956000 	 2.434600 	 -0.4657173000 	 -2.8186290000 
1225.85 	 224.9956000 	 2.434600 	 -0.4655647000 	 -2.8191570000 
1226.05 	 224.9893000 	 2.434600 	 -0.4629835000 	 -2.8163910000 
1226.25 	 224.9877000 	 2.434600 	 -0.4668427000 	 -2.8197860000 
1226.45 	 224.9877000 	 2.434600 	 -0.4638799000 	 -2.8176780000 
1226.65 	 224.9829000 	 2.434600 	 -0.4638195000 	 -2.8171510000 
1226.85 	 224.9829000 	 2.434600 	 -0.4667854000 	 -2.8200310000 
1227.05 	 224.9797000 	 2.434600 	 -0.4627641000 	 -2.8168300000 
1227.25 	 224.9797000 	 2.434600 	 -0.4655997000 	 -2.8185050000 
1227.45 	 224.9718000 	 2.434600 	 -0.4654535000 	 -2.8189980000
[truncated: 335,423 more chars]
