# Supplementary material for: Scott Blair Fractional-Type Viscoelastic Behavior of Clear Spruce Wood: Influence of Compression Wood on Power-Law Stiffness Parameters
Source: Materials (Basel). 2024 Nov 9;17(22):5477. doi: 10.3390/ma17225477 (PMC11595321; doi:10.3390/ma17225477)
Supplement: Supplementary file 1 [file materials-17-05477-s001.zip › DATA_MDPI_upload.d/00_16_225.txt]

Bezeichnung: 	 00_16_225 
Bezeichnung Kofler: 	 16 
temperature [deg C] 	 moisture content [%] 	 raw density [kg/m³] 	 width [mm] 	 height [mm] 	 length [mm] 	 creepforce [N] 	 holding time [s] 	 reaction wood [%] 
20 	 11.93 	 489.1 	 14.96 	 14.93 	 240 	 225 	 1800 	 35.00 
-------------- Daten Shimadzu AGX 10 kN & 2 x HBM WA 20 -------------- 
1 _ 1 
Zeit 	 Kraft 	 Weg 	 Ext.1 	 Ext.2 
sec 	 N 	 mm 	 mm 	 mm 
0.00 	 4.9670540 	 0.000000 	 0.0008392334 	 -0.0000921885 
0.20 	 4.9686430 	 0.002375 	 -0.0024159750 	 -0.0024731950 
0.40 	 5.4756800 	 0.005675 	 -0.0014209750 	 -0.0085735320 
0.60 	 5.7538350 	 0.009000 	 0.0003528595 	 -0.0075499220 
0.80 	 6.1162310 	 0.012350 	 -0.0032901760 	 -0.0154686000 
1.00 	 6.3594180 	 0.015675 	 0.0057888030 	 -0.0172869400 
1.20 	 6.4531960 	 0.019000 	 0.0036176040 	 -0.0251134200 
1.40 	 6.5708160 	 0.022350 	 0.0060876210 	 -0.0310452800 
1.60 	 6.6741310 	 0.025675 	 0.0132242800 	 -0.0332514500 
1.80 	 6.8600970 	 0.029000 	 0.0129477200 	 -0.0440533900 
2.00 	 7.0015590 	 0.032350 	 0.0195821100 	 -0.0480206800 
2.20 	 7.0794430 	 0.035675 	 0.0251865400 	 -0.0537459100 
2.40 	 7.1509680 	 0.039000 	 0.0262196900 	 -0.0657177000 
2.60 	 7.2638190 	 0.042325 	 0.0358136500 	 -0.0669860800 
2.80 	 7.3957440 	 0.045675 	 0.0361792300 	 -0.0756994900 
3.00 	 7.5038280 	 0.049025 	 0.0418122600 	 -0.0836594900 
3.20 	 7.6150890 	 0.052350 	 0.0502650000 	 -0.0875250500 
3.40 	 7.8423810 	 0.055675 	 0.0498453800 	 -0.0965404500 
3.60 	 7.9218550 	 0.059025 	 0.0567468000 	 -0.0969123800 
3.80 	 8.0045060 	 0.062350 	 0.0621541300 	 -0.1059977000 
4.00 	 8.0951050 	 0.065675 	 0.0666300400 	 -0.1140086000 
4.20 	 8.2174940 	 0.069000 	 0.0753307300 	 -0.1175722000 
4.40 	 8.3144500 	 0.072350 	 0.0763543500 	 -0.1271598000 
4.60 	 8.4447860 	 0.075675 	 0.0832971000 	 -0.1314100000 
4.80 	 8.5131330 	 0.079000 	 0.0879796400 	 -0.1361338000 
5.00 	 8.6657210 	 0.082350 	 0.0915050500 	 -0.1461061000 
5.20 	 8.6975100 	 0.085675 	 0.1011594000 	 -0.1486460000 
5.40 	 8.8119510 	 0.089000 	 0.1047897000 	 -0.1576646000 
5.60 	 8.9534120 	 0.092350 	 0.1109727000 	 -0.1659234000 
5.80 	 8.9804330 	 0.095675 	 0.1199023000 	 -0.1691151000 
6.00 	 9.1632200 	 0.099025 	 0.1201502000 	 -0.1798662000 
6.20 	 9.3062720 	 0.102325 	 0.1291593000 	 -0.1832263000 
6.40 	 9.3952820 	 0.105675 	 0.1345189000 	 -0.1917299000 
6.60 	 9.5303850 	 0.109000 	 0.1403077000 	 -0.2001985000 
6.80 	 9.5621750 	 0.112350 	 0.1501815000 	 -0.2041562000 
7.00 	 9.7115830 	 0.115675 	 0.1513513000 	 -0.2136199000 
7.20 	 9.8133090 	 0.119025 	 0.1651223000 	 -0.2193451000 
7.40 	 9.9213910 	 0.122350 	 0.1693249000 	 -0.2241103000 
7.50 	 10.0135800 	 0.124025 	 0.1686668000 	 -0.2276993000 
7.60 	 10.0835200 	 0.127175 	 0.1722145000 	 -0.2325217000 
7.80 	 11.0769300 	 0.172700 	 0.2559566000 	 -0.3082657000 
8.00 	 12.2944500 	 0.300075 	 0.6235695000 	 -0.5975946000 
8.20 	 15.9311300 	 0.481900 	 1.0514830000 	 -0.9856955000 
8.40 	 30.8990500 	 0.609575 	 1.0788470000 	 -1.1766400000 
8.60 	 32.8302400 	 0.616125 	 1.0655720000 	 -1.1911420000 
8.80 	 34.4975800 	 0.651925 	 1.0538260000 	 -1.2092910000 
9.00 	 41.7343800 	 0.701750 	 0.9994221000 	 -1.2595690000 
9.20 	 43.2284700 	 0.726900 	 0.9812291000 	 -1.2769830000 
9.40 	 50.0551900 	 0.782250 	 0.9380372000 	 -1.3172910000 
9.60 	 52.6237500 	 0.803825 	 0.9162076000 	 -1.3359710000 
9.80 	 57.9341200 	 0.854425 	 0.8741729000 	 -1.3761740000 
10.00 	 62.1128100 	 0.885575 	 0.8449395000 	 -1.4049590000 
10.20 	 66.1595700 	 0.925025 	 0.8098602000 	 -1.4392190000 
10.40 	 71.0376100 	 0.964425 	 0.7729912000 	 -1.4682100000 
10.60 	 75.1193400 	 0.999250 	 0.7395585000 	 -1.4960260000 
10.80 	 79.5046500 	 1.036950 	 0.7079093000 	 -1.5310830000 
11.00 	 83.8422800 	 1.073325 	 0.6764571000 	 -1.5579860000 
11.20 	 88.0909000 	 1.109050 	 0.6406593000 	 -1.5914150000 
11.40 	 92.2775300 	 1.144100 	 0.6087716000 	 -1.6204100000 
11.60 	 96.5070700 	 1.179075 	 0.5813026000 	 -1.6487440000 
11.80 	 100.7096000 	 1.214275 	 0.5443318000 	 -1.6813660000 
12.00 	 105.0250000 	 1.249775 	 0.5140654000 	 -1.7093600000 
12.20 	 109.4389000 	 1.285750 	 0.4786777000 	 -1.7415490000 
12.40 	 113.9943000 	 1.321375 	 0.4456552000 	 -1.7744640000 
12.60 	 118.6101000 	 1.355550 	 0.4161707000 	 -1.7989670000 
12.80 	 123.1050000 	 1.388625 	 0.3817018000 	 -1.8329050000 
13.00 	 127.5333000 	 1.421350 	 0.3556760000 	 -1.8592490000 
13.20 	 132.0235000 	 1.454500 	 0.3241062000 	 -1.8927920000 
13.40 	 136.5535000 	 1.487475 	 0.2903589000 	 -1.9214660000 
13.60 	 141.1231000 	 1.519375 	 0.2655315000 	 -1.9449960000 
13.80 	 145.4433000 	 1.551325 	 0.2353287000 	 -1.9747920000 
14.00 	 149.8906000 	 1.583700 	 0.2064737000 	 -2.0036980000 
14.20 	 154.4285000 	 1.616075 	 0.1789093000 	 -2.0304080000 
14.40 	 158.8710000 	 1.647875 	 0.1482328000 	 -2.0623680000 
14.60 	 163.3580000 	 1.679725 	 0.1191966000 	 -2.0873290000 
14.80 	 167.7418000 	 1.711300 	 0.0886694600 	 -2.1152850000 
15.00 	 172.2431000 	 1.743150 	 0.0560315400 	 -2.1469020000 
15.20 	 176.7794000 	 1.774500 	 0.0322532700 	 -2.1697430000 
15.40 	 181.2474000 	 1.805750 	 -0.0030231480 	 -2.2001300000 
15.60 	 185.8091000 	 1.836650 	 -0.0304794300 	 -2.2254280000 
15.80 	 190.1881000 	 1.867325 	 -0.0566260000 	 -2.2545080000 
16.00 	 194.7276000 	 1.898175 	 -0.0897216800 	 -2.2876330000 
16.20 	 199.1987000 	 1.928800 	 -0.1130072000 	 -2.3101780000 
16.40 	 203.7668000 	 1.959300 	 -0.1441765000 	 -2.3363720000 
16.60 	 208.1982000 	 1.989425 	 -0.1729806000 	 -2.3635830000 
16.80 	 212.6741000 	 2.019500 	 -0.1985772000 	 -2.3871010000 
17.00 	 217.1564000 	 2.049675 	 -0.2318732000 	 -2.4196240000 
17.20 	 221.7023000 	 2.079900 	 -0.2569707000 	 -2.4407100000 
17.30 	 223.8957000 	 2.094875 	 -0.2704462000 	 -2.4544140000 
17.40 	 225.9191000 	 2.102825 	 -0.2832095000 	 -2.4646760000 
17.60 	 226.0733000 	 2.103650 	 -0.2881241000 	 -2.4713640000 
17.80 	 225.6425000 	 2.103200 	 -0.2841314000 	 -2.4673560000 
18.00 	 225.3803000 	 2.102975 	 -0.2875010000 	 -2.4712720000 
18.20 	 225.2245000 	 2.102850 	 -0.2873484000 	 -2.4706750000 
18.40 	 225.0274000 	 2.102800 	 -0.2841187000 	 -2.4677340000 
18.60 	 224.8859000 	 2.102775 	 -0.2883116000 	 -2.4716600000 
18.80 	 224.7429000 	 2.102800 	 -0.2857304000 	 -2.4700990000 
19.00 	 224.6125000 	 2.102925 	 -0.2853235000 	 -2.4692380000 
19.20 	 224.4186000 	 2.103150 	 -0.2885024000 	 -2.4727980000 
19.40 	 224.3280000 	 2.103400 	 -0.2840106000 	 -2.4695520000 
19.60 	 224.2486000 	 2.103675 	 -0.2842236000 	 -2.4710460000 
19.80 	 224.2072000 	 2.104000 	 -0.2834988000 	 -2.4730010000 
20.00 	 224.1214000 	 2.104325 	 -0.2830696000 	 -2.4699020000 
20.20 	 224.1723000 	 2.104700 	 -0.2886200000 	 -2.4744610000 
20.40 	 224.1278000 	 2.105050 	 -0.2838135000 	 -2.4733320000 
20.60 	 224.1452000 	 2.105400 	 -0.2818839000 	 -2.4740860000 
20.80 	 224.0769000 	 2.105775 	 -0.2899393000 	 -2.4768290000 
21.00 	 224.1310000 	 2.106150 	 -0.2827168000 	 -2.4741620000 
21.20 	 224.0880000 	 2.106525 	 -0.2863503000 	 -2.4778110000 
21.40 	 224.0515000 	 2.106925 	 -0.2897835000 	 -2.4777570000 
21.60 	 224.0403000 	 2.107300 	 -0.2871323000 	 -2.4756530000 
21.80 	 224.0419000 	 2.107700 	 -0.2909915000 	 -2.4814730000 
22.00 	 224.0356000 	 2.108100 	 -0.2852821000 	 -2.4773030000 
22.20 	 224.0229000 	 2.108500 	 -0.2885183000 	 -2.4799030000 
22.40 	 224.0117000 	 2.108900 	 -0.2906545000 	 -2.4810660000 
22.60 	 224.0753000 	 2.109275 	 -0.2885087000 	 -2.4779220000 
22.80 	 224.0674000 	 2.109675 	 -0.2921518000 	 -2.4824170000 
23.00 	 224.0610000 	 2.110075 	 -0.2916050000 	 -2.4833610000 
23.20 	 224.0515000 	 2.110450 	 -0.2895006000 	 -2.4796010000 
23.40 	 224.0483000 	 2.110850 	 -0.2946218000 	 -2.4839150000 
23.60 	 224.0483000 	 2.111250 	 -0.2911345000 	 -2.4813080000 
23.80 	 224.0483000 	 2.111625 	 -0.2934138000 	 -2.4831800000 
24.00 	 224.0531000 	 2.112025 	 -0.2932104000 	 -2.4849730000 
24.20 	 224.0594000 	 2.112425 	 -0.2856636000 	 -2.4819090000 
24.40 	 224.0721000 	 2.112800 	 -0.2961572000 	 -2.4882950000 
24.60 	 224.0833000 	 2.113200 	 -0.2927876000 	 -2.4838450000 
24.80 	 224.0928000 	 2.113575 	 -0.2945963000 	 -2.4841280000 
25.00 	 224.1008000 	 2.113950 	 -0.2962653000 	 -2.4880760000 
25.20 	 224.1103000 	 2.114300 	 -0.2929815000 	 -2.4834130000 
25.40 	 224.1198000 	 2.114675 	 -0.2975146000 	 -2.4882480000 
25.60 	 224.1310000 	 2.115050 	 -0.2952258000 	 -2.4881460000 
25.80 	 224.1437000 	 2.115400 	 -0.2954515000 	 -2.4875450000 
26.00 	 224.1580000 	 2.115750 	 -0.2975718000 	 -2.4900880000 
26.20 	 224.1754000 	 2.116100 	 -0.2923647000 	 -2.4858190000 
26.40 	 224.1929000 	 2.116450 	 -0.2973684000 	 -2.4887560000 
26.60 	 224.2120000 	 2.116775 	 -0.2962399000 	 -2.4889020000 
26.80 	 224.2311000 	 2.117075 	 -0.2963416000 	 -2.4868230000 
27.00 	 224.2486000 	 2.117400 	 -0.2991041000 	 -2.4904790000 
27.20 	 224.2661000 	 2.117725 	 -0.2900569000 	 -2.4862160000 
27.40 	 224.2835000 	 2.118025 	 -0.2967993000 	 -2.4871860000 
27.60 	 224.3010000 	 2.118300 	 -0.3003311000 	 -2.4893380000 
27.80 	 224.3185000 	 2.118600 	 -0.2971172000 	 -2.4876790000 
28.00 	 224.3344000 	 2.118875 	 -0.2985001000 	 -2.4918750000 
28.20 	 224.3503000 	 2.119150 	 -0.2988943000 	 -2.4905430000 
28.40 	 224.3646000 	 2.119400 	 -0.2984524000 	 -2.4893160000 
28.60 	 224.3789000 	 2.119675 	 -0.3004011000 	 -2.4914520000 
28.80 	 224.3900000 	 2.119925 	 -0.2921104000 	 -2.4885370000 
29.00 	 224.3996000 	 2.120175 	 -0.2999846000 	 -2.4927170000 
29.20 	 224.4059000 	 2.120425 	 -0.2985001000 	 -2.4926410000 
29.40 	 224.4155000 	 2.120675 	 -0.2929974000 	 -2.4914650000 
29.60 	 224.4250000 	 2.120900 	 -0.2980042000 	 -2.4950850000 
29.80 	 224.4330000 	 2.121150 	 -0.2948030000 	 -2.4915310000 
30.00 	 224.4425000 	 2.121375 	 -0.2962907000 	 -2.4940650000 
30.20 	 224.4488000 	 2.121600 	 -0.2966944000 	 -2.4940330000 
30.40 	 224.4600000 	 2.121825 	 -0.2944533000 	 -2.4918080000 
30.60 	 224.4663000 	 2.122050 	 -0.3032462000 	 -2.4957340000 
30.80 	 224.4727000 	 2.122275 	 -0.3008620000 	 -2.4928310000 
31.00 	 224.4806000 	 2.122475 	 -0.3028393000 	 -2.4942810000 
31.20 	 224.4886000 	 2.122700 	 -0.3023306000 	 -2.4950660000 
31.40 	 224.4981000 	 2.122900 	 -0.3010941000 	 -2.4927900000 
31.60 	 224.5061000 	 2.123125 	 -0.3050518000 	 -2.4960580000 
31.80 	 224.5156000 	 2.123325 	 -0.2958647000 	 -2.4935600000 
32.00 	 224.5235000 	 2.123525 	 -0.3009160000 	 -2.4942240000 
32.20 	 224.5299000 	 2.123700 	 -0.3044033000 	 -2.4961310000 
32.40 	 224.5347000 	 2.123900 	 -0.3019365000 	 -2.4930410000 
32.60 	 224.5426000 	 2.124075 	 -0.3051980000 	 -2.4962110000 
32.80 	 224.5490000 	 2.124275 	 -0.3035927000 	 -2.4949070000 
33.00 	 224.5553000 	 2.124475 	 -0.3034274000 	 -2.4935660000 
33.20 	 224.5553000 	 2.124650 	 -0.3016885000 	 -2.4967890000 
33.40 	 224.5585000 	 2.124825 	 -0.3003120000 	 -2.4932290000 
33.60 	 224.5585000 	 2.125000 	 -0.3057321000 	 -2.4954100000 
33.80 	 224.5553000 	 2.125200 	 -0.2987639000 	 -2.4960140000 
34.00 	 224.5553000 	 2.125375 	 -0.3033002000 	 -2.4935880000 
34.20 	 224.5553000 	 2.125550 	 -0.3071626000 	 -2.4969860000 
34.40 	 224.5585000 	 2.125750 	 -0.3028329000 	 -2.4944080000 
34.60 	 224.5665000 	 2.125925 	 -0.3055064000 	 -2.4954510000 
34.80 	 224.5744000 	 2.126100 	 -0.3017648000 	 -2.4968690000 
35.00 	 224.5871000 	 2.126275 	 -0.3030332000 	 -2.4940330000 
35.20 	 224.5951000 	 2.126450 	 -0.3077761000 	 -2.4976030000 
35.40 	 224.6062000 	 2.126600 	 -0.3018316000 	 -2.4961060000 
35.60 	 224.6157000 	 2.126775 	 -0.3033352000 	 -2.4951780000 
35.80 	 224.6221000 	 2.126925 	 -0.3082816000 	 -2.4985850000 
36.00 	 224.6300000 	 2.127075 	 -0.3022194000 	 -2.4951360000 
36.20 	 224.6332000 	 2.127225 	 -0.3075504000 	 -2.4981210000 
36.40 	 224.6380000 	 2.127375 	 -0.3068606000 	 -2.4980100000 
36.60 	 224.6412000 	 2.127525 	 -0.3008874000 	 -2.4962490000 
36.80 	 224.6459000 	 2.127650 	 -0.3083992000 	 -2.4997780000 
37.00 	 224.6491000 	 2.127800 	 -0.3017839000 	 -2.4970370000 
37.20 	 224.6539000 	 2.127950 	 -0.3025246000 	 -2.4982230000 
37.40 	 224.6571000 	 2.128100 	 -0.3040409000 	 -2.4997010000 
37.60 	 224.6618000 	 2.128225 	 -0.3053188000 	 -2.4963540000 
37.80 	 224.6650000 	 2.128375 	 -0.3092321000 	 -2.4998410000 
38.00 	 224.6682000 	 2.128500 	 -0.3068129000 	 -2.4980700000 
38.20 	 224.6730000 	 2.128625 	 -0.3023593000 	 -2.4973010000 
38.40 	 224.6745000 	 2.128775 	 -0.3093561000 	 -2.5002450000 
38.60 	 224.6730000 	 2.128925 	 -0.3059801000 	 -2.4971450000 
38.80 	 224.6730000 	 2.129050 	 -0.3090127000 	 -2.4995110000 
39.00 	 224.6730000 	 2.129175 	 -0.3086249000 	 -2.5003340000 
39.20 	 224.6730000 	 2.129325 	 -0.3065395000 	 -2.4981180000 
39.40 	 224.6730000 	 2.129450 	 -0.3106149000 	 -2.5019070000 
39.60 	 224.6761000 	 2.129600 	 -0.3058434000 	 -2.4998700000 
39.80 	 224.6809000 	 2.129725 	 -0.3066190000 	 -2.4999650000 
40.00 	 224.6841000 	 2.129850 	 -0.3040632000 	 -2.5025810000 
40.20 	 224.6857000 	 2.129975 	 -0.3033098000 	 -2.4992020000 
40.40 	 224.6888000 	 2.130125 	 -0.3037898000 	 -2.5019010000 
40.60 	 224.6920000 	 2.130250 	 -0.3091653000 	 -2.5015800000 
40.80 	 224.6888000 	 2.130375 	 -0.3046640000 	 -2.4995930000 
41.00 	 224.6920000 	 2.130500 	 -0.3091558000 	 -2.5029250000 
41.20 	 224.6920000 	 2.130625 	 -0.3078493000 	 -2.5002100000 
41.40 	 224.6888000 	 2.130750 	 -0.3056749000 	 -2.5011950000 
41.60 	 224.6920000 	 2.130875 	 -0.3088156000 	 -2.5027430000 
41.80 	 224.6920000 	 2.131000 	 -0.3026613000 	 -2.4995710000 
42.00 	 224.6920000 	 2.131125 	 -0.3051186000 	 -2.5029470000 
42.20 	 224.6968000 	 2.131250 	 -0.3044891000 	 -2.5011250000 
42.40 	 224.7047000 	 2.131375 	 -0.3047530000 	 -2.5005180000 
42.60 	 224.7111000 	 2.131500 	 -0.3073724000 	 -2.5032810000 
42.80 	 224.7191000 	 2.131600 	 -0.3037294000 	 -2.4998190000 
43.00 	 224.7286000 	 2.131725 	 -0.3067080000 	 -2.5021930000 
43.20 	 224.7334000 	 2.131825 	 -0.3061803000 	 -2.5023750000 
43.40 	 224.7381000 	 2.131950 	 -0.3041458000 	 -2.5001080000 
43.60 	 224.7429000 	 2.132050 	 -0.3083261000 	 -2.5035670000 
43.80 	 224.7477000 	 2.132150 	 -0.3053665000 	 -2.5011190000 
44.00 	 224.7477000 	 2.132250 	 -0.3054746000 	 -2.5012620000 
44.20 	 224.7477000 	 2.132375 	 -0.3074423000 	 -2.5035250000 
44.40 	 224.7477000 	 2.132475 	 -0.3043397000 	 -2.5002350000 
44.60 	 224.7477000 	 2.132575 	 -0.3082498000 	 -2.5032710000 
44.80 	 224.7477000 	 2.132675 	 -0.3034337000 	 -2.5020090000 
45.00 	 224.7477000 	 2.132775 	 -0.3037198000 	 -2.5010970000 
45.20 	 224.7477000 	 2.132875 	 -0.3081608000 	 -2.5042220000 
45.40 	 224.7477000 	 2.133000 	 -0.3029474000 	 -2.5007600000 
45.60 	 224.7508000 	 2.133100 	 -0.3072866000 	 -2.5033120000 
45.80 	 224.7556000 	 2.133200 	 -0.3049787000 	 -2.5032620000 
46.00 	 224.7588000 	 2.133300 	 -0.3090700000 	 -2.5009890000 
46.20 	 224.7651000 	 2.133375 	 -0.3133329000 	 -2.5045110000 
46.40 	 224.7715000 	 2.133475 	 -0.3102303000 	 -2.5016720000 
46.60 	 224.7747000 	 2.133575 	 -0.3115177000 	 -2.5025590000 
46.80 	 224.7747000 	 2.133675 	 -0.3116385000 	 -2.5042220000 
47.00 	 224.7747000 	 2.133750 	 -0.3097153000 	 -2.5013420000 
47.20 	 224.7747000 	 2.133850 	 -0.3138351000 	 -2.5045270000 
47.40 	 224.7747000 	 2.133925 	 -0.3114287000 	 -2.5030680000 
47.60 	 224.7794000 	 2.134025 	 -0.3104210000 	 -2.5021240000 
47.80 	 224.7794000 	 2.134125 	 -0.3129005000 	 -2.5052670000 
48.00 	 224.7794000 	 2.134200 	 -0.3105704000 	 -2.5019490000 
48.20 	 224.7794000 	 2.134300 	 -0.3118134000 	 -2.5042880000 
48.40 	 224.7794000 	 2.134375 	 -0.3126303000 	 -2.5043840000 
48.60 	 224.7747000 	 2.134475 	 -0.3101444000 	 -2.5020120000 
48.80 	 224.7794000 	 2.134575 	 -0.3142134000 	 -2.5056770000 
49.00 	 224.7794000 	 2.134650 	 -0.3052584000 	 -2.5028160000 
49.20 	 224.7794000 	 2.134750 	 -0.3108660000 	 -2.5038940000 
49.40 	 224.7794000 	 2.134825 	 -0.3109709000 	 -2.5053410000 
49.60 	 224.7794000 	 2.134925 	 -0.3110631000 	 -2.5024890000 
49.80 	 224.7826000 	 2.135025 	 -0.3151544000 	 -2.5056580000 
50.00 	 224.7874000 	 2.135100 	 -0.3123760000 	 -2.5037730000 
50.20 	 224.7890000 	 2.135200 	 -0.3117434000 	 -2.5035410000 
50.40 	 224.7890000 	 2.135275 	 -0.3150304000 	 -2.5061000000 
50.60 	 224.7906000 	 2.135350 	 -0.3113461000 	 -2.5026920000 
50.80 	 224.7826000 	 2.135450 	 -0.3149160000 	 -2.5056390000 
51.00 	 224.7826000 	 2.135525 	 -0.3133710000 	 -2.5048380000 
51.20 	 224.7747000 	 2.135625 	 -0.3125350000 	 -2.5035320000 
51.40 	 224.7731000 	 2.135725 	 -0.3153483000 	 -2.5070060000 
51.60 	 224.7731000 	 2.135800 	 -0.3112729000 	 -2.5032170000 
51.80 	 224.7715000 	 2.135900 	 -0.3146076000 	 -2.5056240000 
52.00 	 224.7747000 	 2.136000 	 -0.3117657000 	 -2.5063740000 
52.20 	 224.7715000 	 2.136075 	 -0.3071245000 	 -2.5036330000 
52.40 	 224.7747000 	 2.136175 	 -0.3160222000 	 -2.5073460000 
52.60 	 224.7747000 	 2.136275 	 -0.3129260000 	 -2.5050770000 
52.80 	 224.7779000 	 2.136350 	 -0.3083674000 	 -2.5056970000 
53.00 	 224.7794000 	 2.136450 	 -0.3141626000 	 -2.5074830000 
53.20 	 224.7826000 	 2.136525 	 -0.3124968000 	 -2.5044920000 
53.40 	 224.7874000 	 2.136625 	 -0.3153642000 	 -2.5076800000 
53.60 	 224.7874000 	 2.136700 	 -0.3137461000 	 -2.5065640000 
53.80 	 224.7826000 	 2.136800 	 -0.3122457000 	 -2.5052290000 
54.00 	 224.7794000 	 2.136900 	 -0.3143597000 	 -2.5085100000 
54.20 	 224.7779000 	 2.136975 	 -0.3062757000 	 -2.5052640000 
54.40 	 224.7747000 	 2.137075 	 -0.3135109000 	 -2.5070700000 
54.60 	 224.7747000 	 2.137150 	 -0.3091431000 	 -2.5079600000 
54.80 	 224.7747000 	 2.137250 	 -0.3130817000 	 -2.5049850000 
55.00 	 224.7794000 	 2.137325 	 -0.3170490000 	 -2.5086620000 
55.20 	 224.7826000 	 2.137425 	 -0.3132693000 	 -2.5061920000 
55.40 	 224.7842000 	 2.137525 	 -0.3118356000 	 -2.5063350000 
55.60 	 224.7906000 	 2.137600 	 -0.3120327000 	 -2.5087290000 
55.80 	 224.7953000 	 2.137700 	 -0.3066444000 	 -2.5050770000 
56.00 	 224.7985000 	 2.137775 	 -0.3127861000 	 -2.5084370000 
56.20 	 224.7985000 	 2.137850 	 -0.3124428000 	 -2.5074230000 
56.40 	 224.7985000 	 2.137925 	 -0.3129228000 	 -2.5057950000 
56.60 	 224.8001000 	 2.138025 	 -0.3169060000 	 -2.5091170000 
56.80 	 224.8033000 	 2.138100 	 -0.3133424000 	 -2.5057000000 
57.00 	 224.8033000 	 2.138175 	 -0.3165499000 	 -2.5077690000 
57.20 	 224.8033000 	 2.138250 	 -0.3162289000 	 -2.5079510000 
57.40 	 224.8033000 	 2.138325 	 -0.3141880000 	 -2.5057130000 
57.60 	 224.7985000 	 2.138425 	 -0.3162289000 	 -2.5091680000 
57.80 	 224.7985000 	 2.138500 	 -0.3142357000 	 -2.5064630000 
58.00 	 224.7953000 	 2.138575 	 -0.3159142000 	 -2.5069810000 
58.20 	 224.7985000 	 2.138650 	 -0.3177802000 	 -2.5090600000 
58.40 	 224.8033000 	 2.138725 	 -0.3130341000 	 -2.5056710000 
58.60 	 224.8065000 	 2.138825 	 -0.3164228000 	 -2.5087900000 
58.80 	 224.8096000 	 2.138900 	 -0.3125191000 	 -2.5075820000 
59.00 	 224.8112000 	 2.138975 	 -0.3106880000 	 -2.5064630000 
59.20 	 224.8144000 	 2.139050 	 -0.3143978000 	 -2.5094350000 
59.40 	 224.8176000 	 2.139125 	 -0.3116385000 	 -2.5060970000 
59.60 	 224.8224000 	 2.139200 	 -0.3166930000 	 -2.5083220000 
59.80 	 224.8287000 	 2.139250 	 -0.3168964000 	 -2.5083380000 
60.00 	 224.8319000 	 2.139325 	 -0.3153833000 	 -2.5059000000 
60.20 	 224.8383000 	 2.139400 	 -0.3187402000 	 -2.5094570000 
60.40 	 224.8383000 	 2.139450 	 -0.3156948000 	 -2.5071490000 
60.60 	 224.8414000 	 2.139525 	 -0.3167883000 	 -2.5072770000 
60.80 	 224.8414000 	 2.139600 	 -0.3186449000 	 -2.5094540000 
61.00 	 224.8414000 	 2.139650 	 -0.3148810000 	 -2.5060490000 
61.20 	 224.8462000 	 2.139725 	 -0.3187943000 	 -2.5091930000 
61.40 	 224.8462000 	 2.139775 	 -0.3166930000 	 -2.5078460000 
61.60 	 224.8478000 	 2.139825 	 -0.3159173000 	 -2.5065450000 
61.80 	 224.8462000 	 2.139900 	 -0.3194650000 	 -2.5098230000 
62.00 	 224.8446000 	 2.139950 	 -0.3154691000 	 -2.5066180000 
62.20 	 224.8398000 	 2.140025 	 -0.3182856000 	 -2.5083000000 
62.40 	 224.8383000 	 2.140075 	 -0.3183079000 	 -2.5091330000 
62.60 	 224.8383000 	 2.140150 	 -0.3153674000 	 -2.5062590000 
62.80 	 224.8383000 	 2.140225 	 -0.3198051000 	 -2.5096350000 
63.00 	 224.8398000 	 2.140275 	 -0.3171698000 	 -2.5077630000 
63.20 	 224.8414000 	 2.140350 	 -0.3171667000 	 -2.5071240000 
63.40 	 224.8414000 	 2.140400 	 -0.3198624000 	 -2.5100360000 
63.60 	 224.8383000 	 2.140475 	 -0.3160191000 	 -2.5065830000 
63.80 	 224.8383000 	 2.140550 	 -0.3191598000 	 -2.5088980000 
64.00 	 224.8335000 	 2.140600 	 -0.3188324000 	 -2.5090090000 
64.20 	 224.8335000 	 2.140675 	 -0.3165881000 	 -2.5067170000 
64.40 	 224.8335000 	 2.140725 	 -0.3196716000 	 -2.5102300000 
64.60 	 224.8383000 	 2.140800 	 -0.3163528000 	 -2.5072930000 
64.80 	 224.8383000 	 2.140875 	 -0.3185908000 	 -2.5081700000 
65.00 	 224.8414000 	 2.140925 	 -0.3198020000 	 -2.5097690000 
65.20 	 224.8414000 	 2.141000 	 -0.3165022000 	 -2.5065140000 
65.40 	 224.8430000 	 2.141050 	 -0.3206476000 	 -2.5099370000 
65.60 	 224.8462000 	 2.141125 	 -0.3181839000 	 -2.5082210000 
65.80 	 224.8494000 	 2.141175 	 -0.3179868000 	 -2.5074610000 
66.00 	 224.8542000 	 2.141250 	 -0.3194300000 	 -2.5103890000 
66.20 	 224.8557000 	 2.141300 	 -0.3168424000 	 -2.5068860000 
66.40 	 224.8557000 	 2.141350 	 -0.3199323000 	 -2.5092510000 
66.60 	 224.8542000 	 2.141425 	 -0.3190899000 	 -2.5091080000 
66.80 	 224.8542000 	 2.141475 	 -0.3177261000 	 -2.5070860000 
67.00 	 224.8542000 	 2.141525 	 -0.3213469000 	 -2.5103540000 
67.20 	 224.8494000 	 2.141600 	 -0.3175704000 	 -2.5074890000 
67.40 	 224.8542000 	 2.141650 	 -0.3194650000 	 -2.5084370000 
67.60 	 224.8494000 	 2.141725 	 -0.3203106000 	 -2.5098230000 
67.80 	 224.8542000 	 2.141775 	 -0.3172811000 	 -2.5066820000 
68.00 	 224.8542000 	 2.141825 	 -0.3208033000 	 -2.5099820000 
68.20 	 224.8573000 	 2.141900 	 -0.3187847000 	 -2.5089330000 
68.40 	 224.8573000 	 2.141950 	 -0.3183047000 	 -2.5075050000 
68.60 	 224.8573000 	 2.142000 	 -0.3210131000 	 -2.5107480000 
68.80 	 224.8573000 	 2.142050 	 -0.3175322000 	 -2.5073590000 
69.00 	 224.8573000 	 2.142125 	 -0.3203583000 	 -2.5093080000 
69.20 	 224.8542000 	 2.142175 	 -0.3201421000 	 -2.5098260000 
69.40 	 224.8542000 	 2.142225 	 -0.3177198000 	 -2.5072190000 
69.60 	 224.8573000 	 2.142275 	 -0.3213247000 	 -2.5104650000 
69.80 	 224.8573000 	 2.142350 	 -0.3184319000 	 -2.5083350000 
70.00 	 224.8621000 	 2.142400 	 -0.3191757000 	 -2.5081600000 
70.20 	 224.8653000 	 2.142450 	 -0.3213278000 	 -2.5105600000 
70.40 	 224.8653000 	 2.142500 	 -0.3176721000 	 -2.5070790000 
70.60 	 224.8700000 	 2.142550 	 -0.3211403000 	 -2.5098900000 
70.80 	 224.8700000 	 2.142600 	 -0.3199895000 	 -2.5092860000 
71.00 	 224.8700000 	 2.142650 	 -0.3185113000 	 -2.5075120000 
71.20 	 224.8700000 	 2.142700 	 -0.3219732000 	 -2.5107670000 
71.40 	 224.8669000 	 2.142750 	 -0.3183301000 	 -2.5079820000 
71.60 	 224.8653000 	 2.142825 	 -0.3202057000 	 -2.5088150000 
71.80 	 224.8621000 	 2.142875 	 -0.3212643000 	 -2.5104460000 
72.00 	 224.8573000 	 2.142925 	 -0.3179137000 	 -2.5072770000 
72.20 	 224.8542000 	 2.142975 	 -0.3218079000 	 -2.5103950000 
72.40 	 224.8494000 	 2.143050 	 -0.3198719000 	 -2.5091650000 
72.60 	 224.8462000 	 2.143100 	 -0.3178660000 	 -2.5080620000 
72.80 	 224.8462000 	 2.143175 	 -0.3219414000 	 -2.5109770000 
73.00 	 224.8462000 	 2.143225 	 -0.3181585000 	 -2.5076420000 
73.20 	 224.8414000 	 2.143275 	 -0.3211752000 	 -2.5099310000 
73.40 	 224.8414000 	 2.143350 	 -0.3205236000 	 -2.5099790000 
73.60 	 224.8414000 	 2.143425 	 -0.3185526000 	 -2.5073720000 
73.80 	 224.8414000 	 2.143475 	 -0.3225676000 	 -2.5109800000 
74.00 	 224.8462000 	 2.143550 	 -0.3192488000 	 -2.5084020000 
74.20 	 224.8494000 	 2.143600 	 -0.3202915000 	 -2.5087960000 
74.40 	 224.8542000 	 2.143675 	 -0.3219954000 	 -2.5108590000 
74.60 	 224.8557000 	 2.143725 	 -0.3186289000 	 -2.5074390000 
74.80 	 224.8557000 	 2.143775 	 -0.3221130000 	 -2.5104550000 
75.00 	 224.8542000 	 2.143825 	 -0.3208510000 	 -2.5097310000 
75.20 	 224.8542000 	 2.143900 	 -0.3193474000 	 -2.5079220000 
75.40 	 224.8542000 	 2.143950 	 -0.3229555000 	 -2.5112920000 
75.60 	 224.8605000 	 2.144025 	 -0.3191948000 	 -2.5082400000 
75.80 	 224.8621000 	 2.144075 	 -0.3213787000 	 -2.5095720000 
76.00 	 224.8685000 	 2.144125 	 -0.3218969000 	 -2.5106430000 
76.20 	 224.8700000 	 2.144175 	 -0.3190708000 	 -2.5078900000 
76.40 	 224.8732000 	 2.144225 	 -0.3229491000 	 -2.5114540000 
76.60 	 224.8732000 	 2.144275 	 -0.3204123000 	 -2.5094350000 
76.80 	 224.8732000 	 2.144325 	 -0.3197034000 	 -2.5088720000 
77.00 	 224.8732000 	 2.144375 	 -0.3232511000 	 -2.5118540000 
77.20 	 224.8732000 	 2.144425 	 -0.3194046000 	 -2.5086210000 
77.40 	 224.8764000 	 2.144475 	 -0.3224691000 	 -2.5109420000 
77.60 	 224.8764000 	 2.144525 	 -0.3214582000 	 -2.5107220000 
77.80 	 224.8812000 	 2.144575 	 -0.3199100000 	 -2.5088280000 
78.00 	 224.8780000 	 2.144625 	 -0.3236262000 	 -2.5121880000 
78.20 	 224.8812000 	 2.144675 	 -0.3199768000 	 -2.5093750000 
78.40 	 224.8844000 	 2.144700 	 -0.3216203000 	 -2.5101980000 
78.60 	 224.8844000 	 2.144750 	 -0.3224309000 	 -2.5117680000 
78.80 	 224.8828000 	 2.144800 	 -0.3196208000 	 -2.5086560000 
79.00 	 224.8812000 	 2.144850 	 -0.3234545000 	 -2.5122580000 
79.20 	 224.8764000 	 2.144875 	 -0.3206317000 	 -2.5102140000 
79.40 	 224.8732000 	 2.144925 	 -0.3207302000 	 -2.5097400000 
79.60 	 224.8700000 	 2.144975 	 -0.3233846000 	 -2.5125980000 
79.80 	 224.8732000 	 2.145025 	 -0.3195095000 	 -2.5091330000 
80.00 	 224.8732000 	 2.145075 	 -0.3229682000 	 -2.5120290000 
80.20 	 224.8764000 	 2.145125 	 -0.3217793000 	 -2.5116890000 
80.40 	 224.8812000 	 2.145175 	 -0.3201866000 	 -2.5100800000 
80.60 	 224.8828000 	 2.145225 	 -0.3236326000 	 -2.5135770000 
80.80 	 224.8844000 	 2.145275 	 -0.3200277000 	 -2.5106780000 
81.00 	 224.8844000 	 2.145325 	 -0.3200086000 	 -2.5125690000 
81.20 	 224.8844000 	 2.145375 	 -0.3196049000 	 -2.5138350000 
81.40 	 224.8891000 	 2.145400 	 -0.3188928000 	 -2.5112530000 
81.60 	 224.8844000 	 2.145450 	 -0.3229713000 	 -2.5162120000 
81.80 	 224.8844000 	 2.145500 	 -0.3196494000 	 -2.5146830000 
82.00 	 224.8844000 	 2.145550 	 -0.3179646000 	 -2.5144930000 
82.20 	 224.8844000 	 2.145600 	 -0.3221512000 	 -2.5169310000 
82.40 	 224.8812000 	 2.145625 	 -0.3195127000 	 -2.5135170000 
82.60 	 224.8812000 	 2.145675 	 -0.3225327000 	 -2.5161430000 
82.80 	 224.8828000 	 2.145725 	 -0.3216934000 	 -2.5157360000 
83.00 	 224.8812000 	 2.145775 	 -0.3201866000 	 -2.5136850000 
83.20 	 224.8812000 	 2.145825 	 -0.3238837000 	 -2.5170930000 
83.40 	 224.8812000 	 2.145850 	 -0.3200468000 	 -2.5141970000 
83.60 	 224.8844000 	 2.145900 	 -0.3217061000 	 -2.5149790000 
83.80 	 224.8844000 	 2.145950 	 -0.3231907000 	 -2.5166160000 
84.00 	 224.8828000 	 2.146000 	 -0.3198973000 	 -2.5134720000 
84.20 	 224.8812000 	 2.146050 	 -0.3240999000 	 -2.5167590000 
84.40 	 224.8764000 	 2.146075 	 -0.3215536000 	 -2.5147410000 
84.60 	 224.8732000 	 2.146150 	 -0.3216680000 	 -2.5141840000 
84.80 	 224.8700000 	 2.146175 	 -0.3239250000 	 -2.5169820000 
85.00 	 224.8700000 	 2.146225 	 -0.3203837000 	 -2.5135830000 
85.20 	 224.8732000 	 2.146275 	 -0.3237724000 	 -2.5162570000 
85.40 	 224.8764000 	 2.146325 	 -0.3227043000 	 -2.5157550000 
85.60 	 224.8796000 	 2.146375 	 -0.3208319000 	 -2.5138060000 
85.80 	 224.8812000 	 2.146425 	 -0.3247420000 	 -2.5171310000 
86.00 	 224.8844000 	 2.146475 	 -0.3200022000 	 -2.5142640000 
86.20 	 224.8891000 	 2.146525 	 -0.3216966000 	 -2.5151380000 
86.40 	 224.8891000 	 2.146575 	 -0.3227425000 	 -2.5166320000 
86.60 	 224.8891000 	 2.146625 	 -0.3195540000 	 -2.5132750000 
86.80 	 224.8891000 	 2.146650 	 -0.3236548000 	 -2.5166390000 
87.00 	 224.8891000 	 2.146700 	 -0.3221575000 	 -2.5152680000 
87.20 	 224.8923000 	 2.146750 	 -0.3217030000 	 -2.5140860000 
87.40 	 224.8971000 	 2.146800 	 -0.3247801000 	 -2.5171310000 
87.60 	 224.8971000 	 2.146825 	 -0.3209082000 	 -2.5138250000 
87.80 	 224.8971000 	 2.146875 	 -0.3234991000 	 -2.5159040000 
88.00 	 224.9002000 	 2.146925 	 -0.3225931000 	 -2.5160120000 
88.20 	 224.9002000 	 2.146950 	 -0.3203042000 	 -2.5137810000 
88.40 	 224.9034000 	 2.147000 	 -0.3247611000 	 -2.5171250000 
88.60 	 224.9050000 	 2.147025 	 -0.3202057000 	 -2.5142450000 
88.80 	 224.9050000 	 2.147075 	 -0.3224277000 	 -2.5151540000 
89.00 	 224.9130000 	 2.147100 	 -0.3226471000 	 -2.5166770000 
89.20 	 224.9130000 	 2.147125 	 -0.3178883000 	 -2.5134630000 
89.40 	 224.9161000 	 2.147175 	 -0.3236357000 	 -2.5167370000 
89.60 	 224.9209000 	 2.147200 	 -0.3178819000 	 -2.5150170000 
89.80 	 224.9241000 	 2.147225 	 -0.3204473000 	 -2.5142350000 
90.00 	 224.9209000 	 2.147300 	 -0.3208288000 	 -2.5170450000 
90.20 	 224.9209000 	 2.147350 	 -0.3210449000 	 -2.5135900000 
90.40 	 224.9161000 	 2.147375 	 -0.3241889000 	 -2.5159740000 
90.60 	 224.9130000 	 2.147425 	 -0.3234577000 	 -2.5157200000 
90.80 	 224.9082000 	 2.147475 	 -0.3202693000 	 -2.5137170000 
91.00 	 224.9050000 	 2.147500 	 -0.3251425000 	 -2.5170930000 
91.20 	 224.9050000 	 2.147525 	 -0.3214741000 	 -2.5141780000 
91.40 	 224.9034000 	 2.147575 	 -0.3228156000 	 -2.5150390000 
91.60 	 224.9050000 	 2.147625 	 -0.3246403000 	 -2.5168740000 
91.80 	 224.9066000 	 2.147650 	 -0.3215504000 	 -2.5135740000 
92.00 	 224.9082000 	 2.147675 	 -0.3250980000 	 -2.5164950000 
92.20 	 224.9161000 	 2.147725 	 -0.3235181000 	 -2.5155610000 
92.40 	 224.9209000 	 2.147750 	 -0.3223419000 	 -2.5139430000 
92.60 	 224.9241000 	 2.147800 	 -0.3258069000 	 -2.5171950000 
92.80 	 224.9241000 	 2.147850 	 -0.3221067000 	 -2.5140830000 
93.00 	 224.9241000 	 2.147900 	 -0.3243828000 	 -2.5153860000 
93.20 	 224.9209000 	 2.147950 	 -0.3247801000 	 -2.5165870000 
93.40 	 224.9177000 	 2.148025 	 -0.3218651000 	 -2.5134720000 
93.60 	 224.9161000 	 2.148050 	 -0.3254604000 	 -2.5167430000 
93.80 	 224.9130000 	 2.148100 	 -0.3231430000 	 -2.5151220000 
94.00 	 224.9130000 	 2.148125 	 -0.3229968000 	 -2.5142220000 
94.20 	 224.9161000 	 2.148175 	 -0.3257116000 	 -2.5172200000 
94.40 	 224.9209000 	 2.148200 	 -0.3213437000 	 -2.5137360000 
94.60 	 224.9257000 	 2.148250 	 -0.3190041000 	 -2.5160310000 
94.80 	 224.9320000 	 2.148300 	 -0.3180599000 	 -2.5160760000 
95.00 	 224.9368000 	 2.148350 	 -0.3164959000 	 -2.5137070000 
95.20 	 224.9368000 	 2.148400 	 -0.3208033000 	 -2.5170900000 
95.40 	 224.9368000 	 2.148475 	 -0.3218237000 	 -2.5141910000 
95.60 	 224.9320000 	 2.148500 	 -0.3242811000 	 -2.5152110000 
95.80 	 224.9368000 	 2.148575 	 -0.3195635000 	 -2.5172490000 
96.00 	 224.9368000 	 2.148600 	 -0.3166231000 	 -2.5136440000 
96.20 	 224.9416000 	 2.148675 	 -0.3199069000 	 -2.5167020000 
96.40 	 224.9479000 	 2.148700 	 -0.3182920000 	 -2.5156430000 
96.60 	 224.9559000 	 2.148750 	 -0.3232670000 	 -2.5143690000 
96.80 	 224.9591000 	 2.148775 	 -0.3263569000 	 -2.5173570000 
97.00 	 224.9622000 	 2.148800 	 -0.3225136000 	 -2.5142890000 
97.20 	 224.9638000 	 2.148825 	 -0.3250376000 	 -2.5156310000 
97.40 	 224.9638000 	 2.148875 	 -0.3257910000 	 -2.5167400000 
97.60 	 224.9638000 	 2.148875 	 -0.3228506000 	 -2.5137490000 
97.80 	 224.9670000 	 2.148925 	 -0.3267892000 	 -2.5170830000 
98.00 	 224.9718000 	 2.148925 	 -0.3240553000 	 -2.5153510000 
98.20 	 224.9718000 	 2.148950 	 -0.3239059000 	 -2.5146130000 
98.40 	 224.9718000 	 2.148975 	 -0.3267066000 	 -2.5174270000 
98.60 	 224.9670000 	 2.149000 	 -0.3230318000 	 -2.5142700000 
98.80 	 224.9638000 	 2.149000 	 -0.3261121000 	 -2.5164160000 
99.00 	 224.9559000 	 2.149050 	 -0.3253110000 	 -2.5165240000 
99.20 	 224.9511000 	 2.149075 	 -0.3233465000 	 -2.5140730000 
99.40 	 224.9447000 	 2.149125 	 -0.3269132000 	 -2.5175730000 
99.60 	 224.9368000 	 2.149175 	 -0.3233624000 	 -2.5147370000 
99.80 	 224.9289000 	 2.149200 	 -0.3251012000 	 -2.5157330000 
100.00 	 224.9241000 	 2.149275 	 -0.3262647000 	 -2.5172420000 
100.20 	 224.9161000 	 2.149275 	 -0.3231144000 	 -2.5140030000 
100.40 	 224.9130000 	 2.149325 	 -0.3267447000 	 -2.5171850000 
100.60 	 224.9082000 	 2.149350 	 -0.3243414000 	 -2.5156780000 
100.80 	 224.9082000 	 2.149400 	 -0.3238646000 	 -2.5146710000 
101.00 	 224.9050000 	 2.149425 	 -0.3266335000 	 -2.5175640000 
101.20 	 224.9082000 	 2.149475 	 -0.3226948000 	 -2.5143650000 
101.40 	 224.9066000 	 2.149500 	 -0.3254954000 	 -2.5160730000 
101.60 	 224.9050000 	 2.149525 	 -0.3252029000 	 -2.5166610000 
101.80 	 224.9050000 	 2.149575 	 -0.3233751000 	 -2.5141210000 
102.00 	 224.9002000 	 2.149600 	 -0.3272025000 	 -2.5176020000 
102.20 	 224.8971000 	 2.149650 	 -0.3239441000 	 -2.5148170000 
102.40 	 224.8971000 	 2.149675 	 -0.3253683000 	 -2.5157010000 
102.60 	 224.8971000 	 2.149725 	 -0.3265031000 	 -2.5173980000 
102.80 	 224.8971000 	 2.149775 	 -0.3231875000 	 -2.5140670000 
103.00 	 224.9002000 	 2.149800 	 -0.3270372000 	 -2.5173820000 
103.20 	 224.8971000 	 2.149850 	 -0.3246975000 	 -2.5159420000 
103.40 	 224.8971000 	 2.149875 	 -0.3247484000 	 -2.5149540000 
103.60 	 224.8891000 	 2.149925 	 -0.3274282000 	 -2.5177640000 
103.80 	 224.8891000 	 2.149975 	 -0.3235404000 	 -2.5143430000 
104.00 	 224.8891000 	 2.150025 	 -0.3265413000 	 -2.5168100000 
104.20 	 224.8891000 	 2.150075 	 -0.3258864000 	 -2.5165870000 
104.40 	 224.8923000 	 2.150100 	 -0.3240395000 	 -2.5144860000 
104.60 	 224.8971000 	 2.150150 	 -0.3276348000 	 -2.5179000000 
104.80 	 224.9050000 	 2.150200 	 -0.3239727000 	 -2.5149510000 
105.00 	 224.9082000 	 2.150225 	 -0.3259659000 	 -2.5159770000 
105.20 	 224.9130000 	 2.150275 	 -0.3270563000 	 -2.5174520000 
105.40 	 224.9161000 	 2.150300 	 -0.3234768000 	 -2.5142990000 
105.60 	 224.9161000 	 2.150325 	 -0.3270054000 	 -2.5174170000 
105.80 	 224.9130000 	 2.150375 	 -0.3247897000 	 -2.5161010000 
106.00 	 224.9082000 	 2.150400 	 -0.3243923000 	 -2.5150010000 
106.20 	 224.9050000 	 2.150425 	 -0.3271739000 	 -2.5180630000 
106.40 	 224.9050000 	 2.150475 	 -0.3236421000 	 -2.5145440000 
106.60 	 224.9050000 	 2.150500 	 -0.3266621000 	 -2.5167880000 
106.80 	 224.9050000 	 2.150550 	 -0.3260517000 	 -2.5169280000 
107.00 	 224.9050000 	 2.150575 	 -0.3237883000 	 -2.5145370000 
107.20 	 224.9082000 	 2.150600 	 -0.3275744000 	 -2.5181520000 
107.40 	 224.9082000 	 2.150650 	 -0.3244972000 	 -2.5156240000 
107.60 	 224.9050000 	 2.150675 	 -0.3250790000 	 -2.5160000000 
107.80 	 224.9050000 	 2.150725 	 -0.3270976000 	 -2.5179420000 
108.00 	 224.9018000 	 2.150750 	 -0.3240045000 	 -2.5145720000 
108.20 	 224.9050000 	 2.150775 	 -0.3274663000 	 -2.5175670000 
108.40 	 224.9050000 	 2.150825 	 -0.3262488000 	 -2.5166800000 
108.60 	 224.9050000 	 2.150875 	 -0.3246466000 	 -2.5150430000 
108.80 	 224.9130000 	 2.150900 	 -0.3281625000 	 -2.5182560000 
109.00 	 224.9130000 	 2.150925 	 -0.3242493000 	 -2.5151600000 
109.20 	 224.9177000 	 2.150975 	 -0.3268051000 	 -2.5167500000 
109.40 	 224.9161000 	 2.151000 	 -0.3268623000 	 -2.5174870000 
109.60 	 224.9161000 	 2.151025 	 -0.3241444000 	 -2.5146770000 
109.80 	 224.9161000 	 2.151075 	 -0.3281466000 	 -2.5182410000 
110.00 	 224.9146000 	 2.151100 	 -0.3248501000 	 -2.5155040000 
110.20 	 224.9130000 	 2.151125 	 -0.3259055000 	 -2.5160030000 
110.40 	 224.9130000 	 2.151175 	 -0.3277206000 	 -2.5180660000 
110.60 	 224.9161000 	 2.151200 	 -0.3242874000 	 -2.5147950000 
110.80 	 224.9209000 	 2.151250 	 -0.3279654000 	 -2.5179230000 
111.00 	 224.9241000 	 2.151300 	 -0.3261566000 	 -2.5169340000 
111.20 	 224.9241000 	 2.151325 	 -0.3249804000 	 -2.5154110000 
111.40 	 224.9289000 	 2.151400 	 -0.3280640000 	 -2.5187080000 
111.60 	 224.9289000 	 2.151425 	 -0.3248787000 	 -2.5156530000 
111.80 	 224.9320000 	 2.151500 	 -0.3274155000 	 -2.5171470000 
112.00 	 224.9320000 	 2.151525 	 -0.3275522000 	 -2.5182790000 
112.20 	 224.9320000 	 2.151600 	 -0.3247897000 	 -2.5155860000 
112.40 	 224.9368000 	 2.151625 	 -0.3287443000 	 -2.5190540000 
112.60 	 224.9368000 	 2.151700 	 -0.3256480000 	 -2.5168550000 
112.80 	 224.9432000 	 2.151725 	 -0.3266557000 	 -2.5170640000 
113.00 	 224.9479000 	 2.151775 	 -0.3284645000 	 -2.5189720000 
113.20 	 224.9511000 	 2.151825 	 -0.3250122000 	 -2.5157130000 
113.40 	 224.9575000 	 2.151850 	 -0.3288110000 	 -2.5189590000 
113.60 	 224.9638000 	 2.151875 	 -0.3266907000 	 -2.5177570000 
113.80 	 224.9670000 	 2.151925 	 -0.3258006000 	 -2.5163050000 
114.00 	 224.9670000 	 2.151950 	 -0.3289350000 	 -2.5195470000 
114.20 	 224.9718000 	 2.151975 	 -0.3252411000 	 -2.5162090000 
114.40 	 224.9718000 	 2.151975 	 -0.3291289000 	 -2.5193120000 
114.60 	 224.9670000 	 2.152000 	 -0.3289636000 	 -2.5199990000 
114.80 	 224.9638000 	 2.152025 	 -0.3261757000 	 -2.5171150000 
115.00 	 224.9591000 	 2.152050 	 -0.3299586000 	 -2.5206060000 
115.20 	 224.9495000 	 2.152075 	 -0.3273264000 	 -2.5187970000 
115.40 	 224.9400000 	 2.152125 	 -0.3271739000 	 -2.5181290000 
115.60 	 224.9273000 	 2.152175 	 -0.3296280000 	 -2.5208820000 
115.80 	 224.9161000 	 2.152225 	 -0.3256353000 	 -2.5173980000 
116.00 	 224.9082000 	 2.152250 	 -0.3290240000 	 -2.5199220000 
116.20 	 224.9050000 	 2.152275 	 -0.3281148000 	 -2.5195340000 
116.40 	 224.9050000 	 2.152325 	 -0.3256544000 	 -2.5172930000 
116.60 	 224.9002000 	 2.152375 	 -0.3293037000 	 -2.5208410000 
116.80 	 224.9050000 	 2.152400 	 -0.3261026000 	 -2.5180080000 
117.00 	 224.9082000 	 2.152425 	 -0.3281339000 	 -2.5188610000 
117.20 	 224.9050000 	 2.152475 	 -0.3294086000 	 -2.5204370000 
117.40 	 224.9050000 	 2.152500 	 -0.3260263000 	 -2.5171150000 
117.60 	 224.9082000 	 2.152525 	 -0.3298728000 	 -2.5203860000 
117.80 	 224.9130000 	 2.152575 	 -0.3280417000 	 -2.5191430000 
118.00 	 224.9193000 	 2.152600 	 -0.3270245000 	 -2.5176020000 
118.20 	 224.9273000 	 2.152650 	 -0.3302638000 	 -2.5209550000 
118.40 	 224.9368000 	 2.152700 	 -0.3262361000 	 -2.5175700000 
118.60 	 224.9368000 	 2.152775 	 -0.3287283000 	 -2.5196080000 
118.80 	 224.9368000 	 2.152800 	 -0.3286107000 	 -2.5200050000 
119.00 	 224.9368000 	 2.152875 	 -0.3265031000 	 -2.5173160000 
119.20 	 224.9320000 	 2.152900 	 -0.3304450000 	 -2.5209740000 
119.40 	 224.9320000 	 2.152975 	 -0.3265635000 	 -2.5181040000 
119.60 	 224.9368000 	 2.153000 	 -0.3284359000 	 -2.5188350000 
119.80 	 224.9400000 	 2.153075 	 -0.3296153000 	 -2.5205010000 
120.00 	 224.9495000 	 2.153100 	 -0.3264141000 	 -2.5170610000 
120.20 	 224.9591000 	 2.153150 	 -0.3302129000 	 -2.5205420000 
120.40 	 224.9718000 	 2.153175 	 -0.3273519000 	 -2.5184440000 
120.60 	 224.9749000 	 2.153200 	 -0.3282865000 	 -2.5185490000 
120.80 	 224.9829000 	 2.153225 	 -0.3298028000 	 -2.5206730000 
121.00 	 224.9829000 	 2.153200 	 -0.3271230000 	 -2.5184030000 
121.20 	 224.9797000 	 2.153225 	 -0.3309568000 	 -2.5216800000 
121.40 	 224.9797000 	 2.153250 	 -0.3287983000 	 -2.5202880000 
121.60 	 224.9749000 	 2.153275 	 -0.3283533000 	 -2.5193120000 
121.80 	 224.9797000 	 2.153250 	 -0.3297170000 	 -2.5220040000 
122.00 	 224.9749000 	 2.153275 	 -0.3256925000 	 -2.5183870000 
122.20 	 224.9749000 	 2.153275 	 -0.3292561000 	 -2.5206760000 
122.40 	 224.9686000 	 2.153325 	 -0.3284232000 	 -2.5206220000 
122.60 	 224.9638000 	 2.153325 	 -0.3268115000 	 -2.5183740000 
122.80 	 224.9559000 	 2.153375 	 -0.3305562000 	 -2.5219060000 
123.00 	 224.9495000 	 2.153375 	 -0.3268560000 	 -2.5188420000 
123.20 	 224.9447000 	 2.153450 	 -0.3285694000 	 -2.5198910000 
123.40 	 224.9368000 	 2.153475 	 -0.3297583000 	 -2.5214200000 
123.60 	 224.9289000 	 2.153525 	 -0.3263950000 	 -2.5180880000 
123.80 	 224.9241000 	 2.153575 	 -0.3304100000 	 -2.5212510000 
124.00 	 224.9241000 	 2.153625 	 -0.3280703000 	 -2.5199000000 
124.20 	 224.9241000 	 2.153650 	 -0.3276602000 	 -2.5186820000 
124.40 	 224.9257000 	 2.153725 	 -0.3305562000 	 -2.5219220000 
124.60 	 224.9320000 	 2.153775 	 -0.3268115000 	 -2.5182880000 
124.80 	 224.9368000 	 2.153825 	 -0.3296407000 	 -2.5204630000 
125.00 	 224.9400000 	 2.153900 	 -0.3289572000 	 -2.5207110000 
125.20 	 224.9463000 	 2.153925 	 -0.3266653000 	 -2.5183010000 
125.40 	 224.9479000 	 2.153975 	 -0.3304990000 	 -2.5218680000 
125.60 	 224.9511000 	 2.154025 	 -0.3267797000 	 -2.5186320000 
125.80 	 224.9591000 	 2.154050 	 -0.3292179000 	 -2.5197190000 
126.00 	 224.9654000 	 2.154075 	 -0.3302225000 	 -2.5212160000 
126.20 	 224.9734000 	 2.154100 	 -0.3268909000 	 -2.5180630000 
126.40 	 224.9797000 	 2.154125 	 -0.3308900000 	 -2.5213310000 
126.60 	 224.9877000 	 2.154150 	 -0.3283660000 	 -2.5195850000 
126.80 	 224.9908000 	 2.154125 	 -0.3288778000 	 -2.5189910000 
127.00 	 224.9908000 	 2.154125 	 -0.3311634000 	 -2.5218610000 
127.20 	 224.9988000 	 2.154125 	 -0.3272184000 	 -2.5183550000 
127.40 	 224.9988000 	 2.154125 	 -0.3303528000 	 -2.5208630000 
127.60 	 224.9988000 	 2.154125 	 -0.3290876000 	 -2.5205710000 
127.80 	 224.9988000 	 2.154125 	 -0.3265858000 	 -2.5182030000 
128.00 	 224.9988000 	 2.154125 	 -0.3300444000 	 -2.5218110000 
128.20 	 224.9956000 	 2.154125 	 -0.3264268000 	 -2.5189370000 
128.40 	 224.9956000 	 2.154125 	 -0.3281148000 	 -2.5198520000 
128.60 	 224.9877000 	 2.154125 	 -0.3288651000 	 -2.5213880000 
128.80 	 224.9829000 	 2.154150 	 -0.3257942000 	 -2.5180530000 
129.00 	 224.9718000 	 2.154150 	 -0.3317197000 	 -2.5219150000 
129.20 	 224.9670000 	 2.154175 	 -0.3284709000 	 -2.5195630000 
129.40 	 224.9638000 	 2.154200 	 -0.3291225000 	 -2.5192450000 
129.60 	 224.9638000 	 2.154225 	 -0.3313319000 	 -2.5220620000 
129.80 	 224.9591000 	 2.154275 	 -0.3272088000 	 -2.5186570000 
130.00 	 224.9543000 	 2.154275 	 -0.3301557000 	 -2.5206920000 
130.20 	 224.9479000 	 2.154325 	 -0.3293705000 	 -2.5207740000 
130.40 	 224.9416000 	 2.154375 	 -0.3268528000 	 -2.5183710000 
130.60 	 224.9368000 	 2.154400 	 -0.3304926000 	 -2.5220330000 
130.80 	 224.9320000 	 2.154475 	 -0.3274822000 	 -2.5194960000 
131.00 	 224.9320000 	 2.154500 	 -0.3279177000 	 -2.5193630000 
131.20 	 224.9368000 	 2.154575 	 -0.3305944000 	 -2.5219220000 
131.40 	 224.9400000 	 2.154600 	 -0.3265254000 	 -2.5183650000 
131.60 	 224.9416000 	 2.154675 	 -0.3306516000 	 -2.5209520000 
131.80 	 224.9447000 	 2.154700 	 -0.3299395000 	 -2.5208690000 
132.00 	 224.9511000 	 2.154750 	 -0.3279940000 	 -2.5183900000 
132.20 	 224.9559000 	 2.154775 	 -0.3317229000 	 -2.5221030000 
132.40 	 224.9638000 	 2.154825 	 -0.3284422000 	 -2.5191020000 
132.60 	 224.9702000 	 2.154850 	 -0.3301239000 	 -2.5199950000 
132.80 	 224.9765000 	 2.154875 	 -0.3311125000 	 -2.5216130000 
133.00 	 224.9797000 	 2.154875 	 -0.3278255000 	 -2.5183990000 
133.20 	 224.9829000 	 2.154900 	 -0.3315449000 	 -2.5216480000 
133.40 	 224.9877000 	 2.154900 	 -0.3300381000 	 -2.5201800000 
133.60 	 224.9861000 	 2.154900 	 -0.3296947000 	 -2.5193560000 
133.80 	 224.9877000 	 2.154925 	 -0.3325876000 	 -2.5224400000 
134.00 	 224.9908000 	 2.154950 	 -0.3286457000 	 -2.5189110000 
134.20 	 224.9908000 	 2.154925 	 -0.3316847000 	 -2.5218770000 
134.40 	 224.9956000 	 2.154925 	 -0.3311125000 	 -2.5226050000 
134.60 	 224.9956000 	 2.154925 	 -0.3291480000 	 -2.5201350000 
134.80 	 224.9908000 	 2.154925 	 -0.3328578000 	 -2.5236160000 
135.00 	 224.9877000 	 2.154925 	 -0.3293832000 	 -2.5209330000 
135.20 	 224.9797000 	 2.154925 	 -0.3306738000 	 -2.5214260000 
135.40 	 224.9749000 	 2.154950 	 -0.3316180000 	 -2.5227900000 
135.60 	 224.9718000 	 2.154975 	 -0.3280036000 	 -2.5193630000 
135.80 	 224.9670000 	 2.154975 	 -0.3316975000 	 -2.5225420000 
136.00 	 224.9622000 	 2.155000 	 -0.3292592000 	 -2.5211810000 
136.20 	 224.9559000 	 2.155050 	 -0.3285345000 	 -2.5198910000 
136.40 	 224.9479000 	 2.155075 	 -0.3312397000 	 -2.5229610000 
136.60 	 224.9432000 	 2.155125 	 -0.3272120000 	 -2.5195500000 
136.80 	 224.9368000 	 2.155150 	 -0.3305817000 	 -2.5217470000 
137.00 	 224.9320000 	 2.155200 	 -0.3293387000 	 -2.5220520000 
137.20 	 224.9289000 	 2.155250 	 -0.3272565000 	 -2.5193500000 
137.40 	 224.9241000 	 2.155300 	 -0.3314018000 	 -2.5230980000 
137.60 	 224.9241000 	 2.155375 	 -0.3278033000 	 -2.5202880000 
137.80 	 224.9241000 	 2.155425 	 -0.3291289000 	 -2.5209210000 
138.00 	 224.9289000 	 2.155475 	 -0.3305880000 	 -2.5227130000 
138.20 	 224.9320000 	 2.155525 	 -0.3270690000 	 -2.5193820000 
138.40 	 224.9368000 	 2.155575 	 -0.3309822000 	 -2.5226280000 
138.60 	 224.9432000 	 2.155625 	 -0.3284422000 	 -2.5210220000 
138.80 	 224.9479000 	 2.155650 	 -0.3275553000 	 -2.5199060000 
139.00 	 224.9511000 	 2.155700 	 -0.3302638000 	 -2.5230150000 
139.20 	 224.9591000 	 2.155725 	 -0.3258483000 	 -2.5195530000 
139.40 	 224.9670000 	 2.155775 	 -0.3288841000 	 -2.5217410000 
139.60 	 224.9781000 	 2.155775 	 -0.3278192000 	 -2.5217910000 
139.80 	 224.9877000 	 2.155825 	 -0.3261185000 	 -2.5195720000 
140.00 	 224.9956000 	 2.155800 	 -0.3332202000 	 -2.5234730000 
140.20 	 225.0036000 	 2.155800 	 -0.3293387000 	 -2.5208220000 
140.40 	 225.0115000 	 2.155800 	 -0.3307152000 	 -2.5217340000 
140.60 	 225.0147000 	 2.155800 	 -0.3317197000 	 -2.5233870000 
140.80 	 225.0147000 	 2.155800 	 -0.3285471000 	 -2.5201670000 
141.00 	 225.0147000 	 2.155800 	 -0.3322347000 	 -2.5234100000 
141.20 	 225.0115000 	 2.155800 	 -0.3300826000 	 -2.5216960000 
141.40 	 225.0067000 	 2.155800 	 -0.3296629000 	 -2.5206530000 
141.60 	 225.0004000 	 2.155800 	 -0.3325335000 	 -2.5237780000 
141.80 	 224.9956000 	 2.155800 	 -0.3286552000 	 -2.5203100000 
142.00 	 224.9877000 	 2.155800 	 -0.3312715000 	 -2.5222020000 
142.20 	 224.9829000 	 2.155800 	 -0.3316816000 	 -2.5230760000 
142.40 	 224.9797000 	 2.155800 	 -0.3288269000 	 -2.5203290000 
142.60 	 224.9749000 	 2.155800 	 -0.3325971000 	 -2.5236670000 
142.80 	 224.9718000 	 2.155825 	 -0.3298410000 	 -2.5213940000 
143.00 	 224.9670000 	 2.155825 	 -0.3308042000 	 -2.5205960000 
143.20 	 224.9638000 	 2.155875 	 -0.3331852000 	 -2.5233840000 
143.40 	 224.9638000 	 2.155900 	 -0.3290621000 	 -2.5200340000 
143.60 	 224.9591000 	 2.155925 	 -0.3322156000 	 -2.5220900000 
143.80 	 224.9559000 	 2.155950 	 -0.3321489000 	 -2.5224970000 
144.00 	 224.9511000 	 2.155975 	 -0.3293514000 	 -2.5198140000 
144.20 	 224.9447000 	 2.156025 	 -0.3332265000 	 -2.5233050000 
144.40 	 224.9368000 	 2.156075 	 -0.3301016000 	 -2.5208630000 
144.60 	 224.9320000 	 2.156125 	 -0.3310617000 	 -2.5208690000 
144.80 	 224.9320000 	 2.156175 	 -0.3330040000 	 -2.5233330000 
145.00 	 224.9320000 	 2.156225 	 -0.3292815000 	 -2.5199030000 
145.20 	 224.9368000 	 2.156275 	 -0.3328832000 	 -2.5226400000 
145.40 	 224.9447000 	 2.156325 	 -0.3313319000 	 -2.5218580000 
145.60 	 224.9447000 	 2.156375 	 -0.3302256000 	 -2.5202530000 
145.80 	 224.9511000 	 2.156400 	 -0.3334904000 	 -2.5234600000 
146.00 	 224.9559000 	 2.156425 	 -0.3296820000 	 -2.5202210000 
146.20 	 224.9606000 	 2.156475 	 -0.3319804000 	 -2.5218230000 
146.40 	 224.9686000 	 2.156500 	 -0.3321902000 	 -2.5227290000 
146.60 	 224.9765000 	 2.156525 	 -0.3295580000 	 -2.5197000000 
146.80 	 224.9877000 	 2.156550 	 -0.3333251000 	 -2.5232280000 
147.00 	 224.9908000 	 2.156575 	 -0.3303305000 	 -2.5208380000 
147.20 	 224.9988000 	 2.156550 	 -0.3319359000 	 -2.5222520000 
147.40 	 225.0067000 	 2.156550 	 -0.3336843000 	 -2.5244080000 
147.60 	 225.0115000 	 2.156550 	 -0.3301207000 	 -2.5210860000 
147.80 	 225.0115000 	 2.156550 	 -0.3335317000 	 -2.5238320000 
148.00 	 225.0083000 	 2.156550 	 -0.3319422000 	 -2.5231110000 
148.20 	 225.0036000 	 2.156550 	 -0.3307661000 	 -2.5214550000 
148.40 	 224.9924000 	 2.156550 	 -0.3342470000 	 -2.5248500000 
148.60 	 224.9829000 	 2.156550 	 -0.3304195000 	 -2.5215440000 
148.80 	 224.9797000 	 2.156550 	 -0.3327179000 	 -2.5229010000 
149.00 	 224.9718000 	 2.156575 	 -0.3330485000 	 -2.5239630000 
149.20 	 224.9718000 	 2.156575 	 -0.3303655000 	 -2.5210250000 
149.40 	 224.9670000 	 2.156600 	 -0.3341675000 	 -2.5245570000 
149.60 	 224.9638000 	 2.156625 	 -0.3311825000 	 -2.5221350000 
149.80 	 224.9591000 	 2.156675 	 -0.3320694000 	 -2.5223350000 
150.00 	 224.9559000 	 2.156675 	 -0.3334618000 	 -2.5244550000 
150.20 	 224.9511000 	 2.156725 	 -0.3301907000 	 -2.5210350000 
150.40 	 224.9479000 	 2.156775 	 -0.3340721000 	 -2.5242930000 
150.60 	 224.9447000 	 2.156800 	 -0.3317261000 	 -2.5227420000 
150.80 	 224.9400000 	 2.156850 	 -0.3310966000 	 -2.5215820000 
151.00 	 224.9400000 	 2.156875 	 -0.3340975000 	 -2.5246330000 
151.20 	 224.9400000 	 2.156925 	 -0.3303242000 	 -2.5212990000 
151.40 	 224.9447000 	 2.156975 	 -0.3330803000 	 -2.5234250000 
151.60 	 224.9479000 	 2.157025 	 -0.3325971000 	 -2.5236700000 
151.80 	 224.9511000 	 2.157075 	 -0.3304068000 	 -2.5211270000 
152.00 	 224.9511000 	 2.157100 	 -0.3339481000 	 -2.5246400000 
152.20 	 224.9591000 	 2.157150 	 -0.3308487000 	 -2.5219760000 
152.40 	 224.9638000 	 2.157175 	 -0.3320757000 	 -2.5224650000 
152.60 	 224.9670000 	 2.157200 	 -0.3330517000 	 -2.5243190000 
152.80 	 224.9718000 	 2.157225 	 -0.3290780000 	 -2.5209870000 
153.00 	 224.9797000 	 2.157250 	 -0.3325621000 	 -2.5243410000 
153.20 	 224.9829000 	 2.157275 	 -0.3269386000 	 -2.5224650000 
153.40 	 224.9908000 	 2.157250 	 -0.3281403000 	 -2.5225380000 
153.60 	 224.9956000 	 2.157250 	 -0.3310903000 	 -2.5253360000 
153.80 	 224.9988000 	 2.157250 	 -0.3273710000 	 -2.5218610000 
154.00 	 225.0036000 	 2.157250 	 -0.3318056000 	 -2.5246490000 
154.20 	 224.9988000 	 2.157250 	 -0.3320249000 	 -2.5241530000 
154.40 	 224.9988000 	 2.157250 	 -0.3293737000 	 -2.5220040000 
154.60 	 224.9940000 	 2.157250 	 -0.3322029000 	 -2.5254440000 
154.80 	 224.9845000 	 2.157250 	 -0.3287633000 	 -2.5228660000 
155.00 	 224.9829000 	 2.157250 	 -0.3304100000 	 -2.5232920000 
155.20 	 224.9749000 	 2.157275 	 -0.3296216000 	 -2.5252250000 
155.40 	 224.9670000 	 2.157300 	 -0.3265699000 	 -2.5220710000 
155.60 	 224.9638000 	 2.157325 	 -0.3299077000 	 -2.5253010000 
155.80 	 224.9591000 	 2.157350 	 -0.3271389000 	 -2.5234480000 
156.00 	 224.9559000 	 2.157375 	 -0.3274695000 	 -2.5227770000 
156.20 	 224.9479000 	 2.157425 	 -0.3301875000 	 -2.5255650000 
156.40 	 224.9447000 	 2.157450 	 -0.3270880000 	 -2.5220940000 
156.60 	 224.9400000 	 2.157500 	 -0.3303146000 	 -2.5243470000 
156.80 	 224.9320000 	 2.157550 	 -0.3298441000 	 -2.5247380000 
157.00 	 224.9289000 	 2.157600 	 -0.3267288000 	 -2.5219380000 
157.20 	 224.9241000 	 2.157625 	 -0.3302479000 	 -2.5253740000 
157.40 	 224.9241000 	 2.157700 	 -0.3273074000 	 -2.5233270000 
157.60 	 224.9289000 	 2.157750 	 -0.3281975000 	 -2.5228400000 
157.80 	 224.9320000 	 2.157800 	 -0.3315830000 	 -2.5255270000 
158.00 	 224.9447000 	 2.157850 	 -0.3307565000 	 -2.5222300000 
158.20 	 224.9511000 	 2.157875 	 -0.3335126000 	 -2.5240740000 
158.40 	 224.9638000 	 2.157925 	 -0.3335953000 	 -2.5246490000 
158.60 	 224.9702000 	 2.157950 	 -0.3307661000 	 -2.5220550000 
158.80 	 224.9797000 	 2.157975 	 -0.3347365000 	 -2.5254570000 
159.00 	 224.9829000 	 2.157975 	 -0.3315258000 	 -2.5231900000 
159.20 	 224.9877000 	 2.158000 	 -0.3323301000 	 -2.5231770000 
159.40 	 224.9908000 	 2.157975 	 -0.3290526000 	 -2.5260000000 
159.60 	 224.9940000 	 2.157975 	 -0.3251775000 	 -2.5224240000 
159.80 	 224.9956000 	 2.157975 	 -0.3287888000 	 -2.5252750000 
160.00 	 224.9908000 	 2.157975 	 -0.3271516000 	 -2.5246590000 
160.20 	 224.9877000 	 2.157975 	 -0.3256067000 	 -2.5227640000 
160.40 	 224.9845000 	 2.158000 	 -0.3353786000 	 -2.5263760000 
160.60 	 224.9829000 	 2.158025 	 -0.3314082000 	 -2.5232030000 
160.80 	 224.9829000 	 2.158025 	 -0.3336493000 	 -2.5246270000 
161.00 	 224.9829000 	 2.158050 	 -0.3339704000 	 -2.5256350000 
161.20 	 224.9877000 	 2.158025 	 -0.3303178000 	 -2.5227580000 
161.40 	 224.9877000 	 2.158050 	 -0.3296884000 	 -2.5264140000 
161.60 	 224.9829000 	 2.158075 	 -0.3258642000 	 -2.5242740000 
161.80 	 224.9797000 	 2.158075 	 -0.3261312000 	 -2.5236920000 
162.00 	 224.9765000 	 2.158100 	 -0.3334808000 	 -2.5264710000 
162.20 	 224.9718000 	 2.158100 	 -0.3316593000 	 -2.5233140000 
162.40 	 224.9670000 	 2.158125 	 -0.3345648000 	 -2.5254410000 
162.60 	 224.9638000 	 2.158125 	 -0.3342152000 	 -2.5257520000 
162.80 	 224.9638000 	 2.158175 	 -0.3318945000 	 -2.5230720000 
163.00 	 224.9591000 	 2.158200 	 -0.3356203000 	 -2.5267000000 
163.20 	 224.9575000 	 2.158225 	 -0.3322887000 	 -2.5240360000 
163.40 	 224.9575000 	 2.158250 	 -0.3333569000 	 -2.5244550000 
163.60 	 224.9559000 	 2.158275 	 -0.3348795000 	 -2.5263850000 
163.80 	 224.9559000 	 2.158325 	 -0.3314432000 	 -2.5231010000 
164.00 	 224.9511000 	 2.158350 	 -0.3351402000 	 -2.5263280000 
164.20 	 224.9511000 	 2.158375 	 -0.3326384000 	 -2.5246590000 
164.40 	 224.9511000 	 2.158425 	 -0.3324636000 	 -2.5237590000 
164.60 	 224.9511000 	 2.158475 	 -0.3353024000 	 -2.5268010000 
164.80 	 224.9511000 	 2.158500 	 -0.3315481000 	 -2.5233010000 
165.00 	 224.9559000 	 2.158525 	 -0.3342946000 	 -2.5253840000 
165.20 	 224.9591000 	 2.158575 	 -0.3338369000 	 -2.5257940000 
165.40 	 224.9654000 	 2.158600 	 -0.3315131000 	 -2.5232890000 
165.60 	 224.9718000 	 2.158625 	 -0.3352769000 	 -2.5266010000 
165.80 	 224.9749000 	 2.158650 	 -0.3320313000 	 -2.5243090000 
166.00 	 224.9781000 	 2.158675 	 -0.3330580000 	 -2.5241730000 
166.20 	 224.9829000 	 2.158675 	 -0.3351148000 	 -2.5267160000 
166.40 	 224.9877000 	 2.158675 	 -0.3316689000 	 -2.5231550000 
166.60 	 224.9908000 	 2.158675 	 -0.3352992000 	 -2.5255870000 
166.80 	 224.9924000 	 2.158675 	 -0.3341452000 	 -2.5251170000 
167.00 	 224.9956000 	 2.158675 	 -0.3326988000 	 -2.5231770000 
167.20 	 224.9988000 	 2.158675 	 -0.3361956000 	 -2.5264550000 
167.40 	 224.9956000 	 2.158675 	 -0.3321584000 	 -2.5234220000 
167.60 	 224.9956000 	 2.158675 	 -0.3344409000 	 -2.5247670000 
167.80 	 224.9956000 	 2.158675 	 -0.3350512000 	 -2.5258760000 
168.00 	 224.9908000 	 2.158675 	 -0.3319899000 	 -2.5229330000 
168.20 	 224.9908000 	 2.158675 	 -0.3358141000 	 -2.5262230000 
168.40 	 224.9829000 	 2.158700 	 -0.3333855000 	 -2.5244240000 
168.60 	 224.9813000 	 2.158725 	 -0.3326479000 	 -2.5235270000 
168.80 	 224.9749000 	 2.158725 	 -0.3351498000 	 -2.5263660000 
169.00 	 224.9670000 	 2.158750 	 -0.3314590000 	 -2.5227710000 
169.20 	 224.9575000 	 2.158775 	 -0.3286902000 	 -2.5255680000 
169.40 	 224.9447000 	 2.158800 	 -0.3272343000 	 -2.5251670000 
169.60 	 224.9400000 	 2.158825 	 -0.3260517000 	 -2.5230600000 
169.80 	 224.9320000 	 2.158875 	 -0.3296439000 	 -2.5266300000 
170.00 	 224.9289000 	 2.158925 	 -0.3256353000 	 -2.5235620000 
170.20 	 224.9273000 	 2.158975 	 -0.3280544000 	 -2.5246460000 
170.40 	 224.9241000 	 2.159050 	 -0.3294309000 	 -2.5258290000 
170.60 	 224.9209000 	 2.159075 	 -0.3261789000 	 -2.5228530000 
170.80 	 224.9225000 	 2.159125 	 -0.3293069000 	 -2.5260610000 
171.00 	 224.9241000 	 2.159175 	 -0.3261407000 	 -2.5241440000 
171.20 	 224.9289000 	 2.159225 	 -0.3262552000 	 -2.5237820000 
171.40 	 224.9320000 	 2.159275 	 -0.3310585000 	 -2.5263600000 
171.60 	 224.9368000 	 2.159325 	 -0.3286203000 	 -2.5230060000 
171.80 	 224.9400000 	 2.159375 	 -0.3331057000 	 -2.5256760000 
172.00 	 224.9447000 	 2.159425 	 -0.3317165000 	 -2.5248530000 
172.20 	 224.9511000 	 2.159475 	 -0.3306389000 	 -2.5232350000 
172.40 	 224.9575000 	 2.159500 	 -0.3340276000 	 -2.5266460000 
172.60 	 224.9670000 	 2.159525 	 -0.3302574000 	 -2.5233200000 
172.80 	 224.9734000 	 2.159550 	 -0.3327147000 	 -2.5248940000 
173.00 	 224.9797000 	 2.159575 	 -0.3330040000 	 -2.5259650000 
173.20 	 224.9829000 	 2.159600 	 -0.3299586000 	 -2.5226880000 
173.40 	 224.9877000 	 2.159575 	 -0.3358396000 	 -2.5263050000 
173.60 	 224.9877000 	 2.159600 	 -0.3333569000 	 -2.5244870000 
173.80 	 224.9908000 	 2.159625 	 -0.3336271000 	 -2.5241880000 
174.00 	 224.9908000 	 2.159650 	 -0.3361511000 	 -2.5267700000 
174.20 	 224.9877000 	 2.159625 	 -0.3324572000 	 -2.5232760000 
174.40 	 224.9829000 	 2.159625 	 -0.3357919000 	 -2.5259880000 
174.60 	 224.9797000 	 2.159625 	 -0.3345521000 	 -2.5257050000 
174.80 	 224.9718000 	 2.159650 	 -0.3330072000 	 -2.5236610000 
175.00 	 224.9670000 	 2.159650 	 -0.3363768000 	 -2.5271070000 
175.20 	 224.9638000 	 2.159675 	 -0.3324922000 	 -2.5238610000 
175.40 	 224.9591000 	 2.159725 	 -0.3347874000 	 -2.5251670000 
175.60 	 224.9511000 	 2.159750 	 -0.3349749000 	 -2.5262450000 
175.80 	 224.9479000 	 2.159775 	 -0.3325335000 	 -2.5233460000 
176.00 	 224.9447000 	 2.159825 	 -0.3364944000 	 -2.5267730000 
176.20 	 224.9400000 	 2.159875 	 -0.3333219000 	 -2.5243600000 
176.40 	 224.9384000 	 2.159925 	 -0.3340403000 	 -2.5244710000 
176.60 	 224.9368000 	 2.159950 	 -0.3359667000 	 -2.5268390000 
176.80 	 224.9400000 	 2.160025 	 -0.3322729000 	 -2.5233710000 
177.00 	 224.9400000 	 2.160050 	 -0.3357855000 	 -2.5263950000 
177.20 	 224.9447000 	 2.160125 	 -0.3340244000 	 -2.5254090000 
177.40 	 224.9463000 	 2.160150 	 -0.3330390000 	 -2.5237530000 
177.60 	 224.9511000 	 2.160200 	 -0.3367487000 	 -2.5270780000 
177.80 	 224.9591000 	 2.160225 	 -0.3329627000 	 -2.5239940000 
178.00 	 224.9654000 	 2.160250 	 -0.3348001000 	 -2.5251320000 
178.20 	 224.9734000 	 2.160275 	 -0.3360335000 	 -2.5265790000 
178.40 	 224.9797000 	 2.160300 	 -0.3327020000 	 -2.5233750000 
178.60 	 224.9877000 	 2.160325 	 -0.3366025000 	 -2.5267540000 
178.80 	 224.9956000 	 2.160325 	 -0.3341198000 	 -2.5249100000 
179.00 	 224.9988000 	 2.160325 	 -0.3341166000 	 -2.5245220000 
179.20 	 225.0036000 	 2.160325 	 -0.3366311000 	 -2.5272340000 
179.40 	 225.0067000 	 2.160325 	 -0.3326670000 	 -2.5238290000 
179.60 	 225.0067000 	 2.160325 	 -0.3358141000 	 -2.5260380000 
179.80 	 225.0067000 	 2.160325 	 -0.3351974000 	 -2.5261090000 
180.00 	 225.0067000 	 2.160325 	 -0.3329500000 	 -2.5238200000 
180.20 	 225.0036000 	 2.160325 	 -0.3366661000 	 -2.5272460000 
180.40 	 225.0036000 	 2.160325 	 -0.3331820000 	 -2.5245290000 
180.60 	 224.9988000 	 2.160325 	 -0.3345966000 	 -2.5250150000 
180.80 	 224.9908000 	 2.160325 	 -0.3358968000 	 -2.5270460000 
181.00 	 224.9829000 	 2.160325 	 -0.3326098000 	 -2.5236070000 
181.20 	 224.9749000 	 2.160325 	 -0.3361034000 	 -2.5264870000 
181.40 	 224.9702000 	 2.160350 	 -0.3349972000 	 -2.5255810000 
181.60 	 224.9638000 	 2.160350 	 -0.3341993000 	 -2.5241410000 
181.80 	 224.9591000 	 2.160400 	 -0.3376166000 	 -2.5275140000 
182.00 	 224.9559000 	 2.160425 	 -0.3335094000 	 -2.5240930000 
182.20 	 224.9511000 	 2.160450 	 -0.3363419000 	 -2.5258260000 
182.40 	 224.9447000 	 2.160500 	 -0.3363132000 	 -2.5267950000 
182.60 	 224.9400000 	 2.160525 	 -0.3334904000 	 -2.5236030000 
182.80 	 224.9400000 	 2.160575 	 -0.3373814000 	 -2.5271960000 
183.00 	 224.9368000 	 2.160625 	 -0.3343073000 	 -2.5249930000 
183.20 	 224.9368000 	 2.160675 	 -0.3352197000 	 -2.5249860000 
183.40 	 224.9368000 	 2.160725 	 -0.3369872000 	 -2.5272240000 
183.60 	 224.9368000 	 2.160775 	 -0.3331057000 	 -2.5236320000 
183.80 	 224.9368000 	 2.160825 	 -0.3372383000 	 -2.5271290000 
184.00 	 224.9400000 	 2.160875 	 -0.3351180000 	 -2.5256060000 
184.20 	 224.9463000 	 2.160925 	 -0.3344313000 	 -2.5242900000 
184.40 	 224.9527000 	 2.160975 	 -0.3375181000 	 -2.5276180000 
184.60 	 224.9638000 	 2.161000 	 -0.3334395000 	 -2.5239750000 
184.80 	 224.9734000 	 2.161025 	 -0.3364817000 	 -2.5260890000 
185.00 	 224.9813000 	 2.161050 	 -0.3360303000 	 -2.5264550000 
185.20 	 224.9956000 	 2.161075 	 -0.3336430000 	 -2.5237460000 
185.40 	 225.0004000 	 2.161075 	 -0.3376198000 	 -2.5275450000 
185.60 	 225.0036000 	 2.161075 	 -0.3274727000 	 -2.5242490000 
185.80 	 225.0115000 	 2.161075 	 -0.3301716000 	 -2.5253390000 
186.00 	 225.0115000 	 2.161075 	 -0.3313732000 	 -2.5268270000 
186.20 	 225.0147000 	 2.161075 	 -0.3334904000 	 -2.5238130000 
186.40 	 225.0147000 	 2.161075 	 -0.3372542000 	 -2.5271160000 
186.60 	 225.0179000 	 2.161075 	 -0.3345362000 	 -2.5251390000 
186.80 	 225.0147000 	 2.161075 	 -0.3349558000 	 -2.5248910000 
187.00 	 225.0115000 	 2.161075 	 -0.3372097000 	 -2.5273510000 
187.20 	 225.0115000 	 2.161075 	 -0.3326511000 	 -2.5238770000 
187.40 	 225.0067000 	 2.161075 	 -0.3364595000 	 -2.5263370000 
187.60 	 225.0036000 	 2.161075 	 -0.3355471000 	 -2.5264360000 
187.80 	 224.9988000 	 2.161075 	 -0.3336525000 	 -2.5238540000 
188.00 	 224.9988000 	 2.161075 	 -0.3373686000 	 -2.5275010000 
188.20 	 224.9988000 	 2.161075 	 -0.3338114000 	 -2.5247510000 
188.40 	 224.9956000 	 2.161075 	 -0.3344695000 	 -2.5254600000 
188.60 	 224.9956000 	 2.161075 	 -0.3363577000 	 -2.5269220000 
188.80 	 224.9908000 	 2.161075 	 -0.3330803000 	 -2.5237080000 
189.00 	 224.9861000 	 2.161075 	 -0.3372160000 	 -2.5270110000 
189.20 	 224.9749000 	 2.161075 	 -0.3347111000 	 -2.5252880000 
189.40 	 224.9670000 	 2.161075 	 -0.3344854000 	 -2.5244780000 
189.60 	 224.9638000 	 2.161075 	 -0.3369649000 	 -2.5274020000 
189.80 	 224.9591000 	 2.161100 	 -0.3333410000 	 -2.5239660000 
190.00 	 224.9591000 	 2.161100 	 -0.3366216000 	 -2.5264550000 
190.20 	 224.9591000 	 2.161150 	 -0.3356139000 	 -2.5261690000 
190.40 	 224.9591000 	 2.161175 	 -0.3339036000 	 -2.5241600000 
190.60 	 224.9559000 	 2.161225 	 -0.3374926000 	 -2.5274910000 
190.80 	 224.9511000 	 2.161250 	 -0.3338750000 	 -2.5245950000 
191.00 	 224.9479000 	 2.161275 	 -0.3357442000 	 -2.5255870000 
191.20 	 224.9447000 	 2.161325 	 -0.3363991000 	 -2.5269100000 
191.40 	 224.9447000 	 2.161350 	 -0.3335031000 	 -2.5236990000 
191.60 	 224.9447000 	 2.161400 	 -0.3373083000 	 -2.5271320000 
191.80 	 224.9511000 	 2.161425 	 -0.3346221000 	 -2.5252850000 
192.00 	 224.9559000 	 2.161475 	 -0.3347683000 	 -2.5247190000 
192.20 	 224.9591000 	 2.161525 	 -0.3371525000 	 -2.5274060000 
192.40 	 224.9591000 	 2.161550 	 -0.3334713000 	 -2.5238670000 
192.60 	 224.9638000 	 2.161575 	 -0.3363196000 	 -2.5264070000 
192.80 	 224.9670000 	 2.161600 	 -0.3359032000 	 -2.5264520000 
193.00 	 224.9686000 	 2.161625 	 -0.3340753000 	 -2.5241440000 
193.20 	 224.9749000 	 2.161650 	 -0.3375403000 	 -2.5275360000 
193.40 	 224.9797000 	 2.161675 	 -0.3341325000 	 -2.5244270000 
193.60 	 224.9908000 	 2.161700 	 -0.3355885000 	 -2.5254700000 
193.80 	 224.9956000 	 2.161675 	 -0.3377056000 	 -2.5278790000 
194.00 	 225.0036000 	 2.161675 	 -0.3343836000 	 -2.5245220000 
194.20 	 225.0036000 	 2.161675 	 -0.3379218000 	 -2.5276120000 
194.40 	 225.0036000 	 2.161675 	 -0.3358301000 	 -2.5263820000 
194.60 	 224.9988000 	 2.161675 	 -0.3356075000 	 -2.5253490000 
194.80 	 224.9956000 	 2.161675 	 -0.3383287000 	 -2.5283720000 
195.00 	 224.9956000 	 2.161675 	 -0.3344695000 	 -2.5249130000 
195.20 	 224.9893000 	 2.161675 	 -0.3372288000 	 -2.5268050000 
195.40 	 224.9877000 	 2.161675 	 -0.3371207000 	 -2.5275290000 
195.60 	 224.9797000 	 2.161675 	 -0.3346221000 	 -2.5249670000 
195.80 	 224.9749000 	 2.161700 	 -0.3384749000 	 -2.5282640000 
196.00 	 224.9670000 	 2.161700 	 -0.3352451000 	 -2.5263400000 
196.20 	 224.9638000 	 2.161725 	 -0.3360049000 	 -2.5260450000 
196.40 	 224.9559000 	 2.161775 	 -0.3379345000 	 -2.5287150000 
196.60 	 224.9559000 	 2.161800 	 -0.3341961000 	 -2.5250470000 
196.80 	 224.9559000 	 2.161825 	 -0.3374290000 	 -2.5278410000 
197.00 	 224.9511000 	 2.161850 	 -0.3361829000 	 -2.5272270000 
197.20 	 224.9511000 	 2.161900 	 -0.3342851000 	 -2.5252630000 
197.40 	 224.9559000 	 2.161925 	 -0.3377088000 	 -2.5286230000 
197.60 	 224.9591000 	 2.161975 	 -0.3343741000 	 -2.5257780000 
197.80 	 224.9591000 	 2.162000 	 -0.3357410000 	 -2.5265500000 
198.00 	 224.9591000 	 2.162025 	 -0.3364150000 	 -2.5279900000 
198.20 	 224.9591000 	 2.162050 	 -0.3335508000 	 -2.5251040000 
198.40 	 224.9591000 	 2.162075 	 -0.3374895000 	 -2.5282730000 
198.60 	 224.9638000 	 2.162125 	 -0.3350321000 	 -2.5266170000 
198.80 	 224.9670000 	 2.162150 	 -0.3346761000 	 -2.5256350000 
199.00 	 224.9718000 	 2.162175 	 -0.3372447000 	 -2.5285400000 
199.20 	 224.9797000 	 2.162175 	 -0.3331439000 	 -2.5251390000 
199.40 	 224.9829000 	 2.162200 	 -0.3369490000 	 -2.5273070000 
199.60 	 224.9893000 	 2.162200 	 -0.3365739000 	 -2.5277040000 
199.80 	 224.9956000 	 2.162225 	 -0.3340689000 	 -2.5252150000 
200.00 	 224.9988000 	 2.162250 	 -0.3384241000 	 -2.5286610000 
200.20 	 225.0036000 	 2.162225 	 -0.3358078000 	 -2.5259020000 
200.40 	 225.0067000 	 2.162225 	 -0.3373051000 	 -2.5269510000 
200.60 	 225.0067000 	 2.162225 	 -0.3383287000 	 -2.5282730000 
200.80 	 225.0067000 	 2.162225 	 -0.3350321000 	 -2.5251480000 
201.00 	 225.0067000 	 2.162225 	 -0.3387515000 	 -2.5283720000 
201.20 	 225.0067000 	 2.162225 	 -0.3363895000 	 -2.5268080000 
201.40 	 225.0067000 	 2.162225 	 -0.3362274000 	 -2.5258480000 
201.60 	 225.0067000 	 2.162225 	 -0.3390058000 	 -2.5288710000 
201.80 	 225.0036000 	 2.162225 	 -0.3349654000 	 -2.5256030000 
202.00 	 224.9988000 	 2.162225 	 -0.3379027000 	 -2.5276500000 
202.20 	 224.9908000 	 2.162225 	 -0.3373528000 	 -2.5276980000 
202.40 	 224.9829000 	 2.162225 	 -0.3354931000 	 -2.5254250000 
202.60 	 224.9797000 	 2.162225 	 -0.3391520000 	 -2.5288520000 
202.80 	 224.9749000 	 2.162225 	 -0.3358841000 	 -2.5261750000 
203.00 	 224.9718000 	 2.162250 	 -0.3372065000 	 -2.5267160000 
203.20 	 224.9718000 	 2.162275 	 -0.3389295000 	 -2.5287120000 
203.40 	 224.9670000 	 2.162275 	 -0.3353055000 	 -2.5252850000 
203.60 	 224.9638000 	 2.162325 	 -0.3387642000 	 -2.5282030000 
203.80 	 224.9638000 	 2.162350 	 -0.3369617000 	 -2.5274150000 
204.00 	 224.9591000 	 2.162375 	 -0.3361956000 	 -2.5258920000 
204.20 	 224.9591000 	 2.162400 	 -0.3391997000 	 -2.5289250000 
204.40 	 224.9575000 	 2.162425 	 -0.3355122000 	 -2.5256130000 
204.60 	 224.9559000 	 2.162475 	 -0.3379822000 	 -2.5275830000 
204.80 	 224.9559000 	 2.162500 	 -0.3379726000 	 -2.5280890000 
205.00 	 224.9543000 	 2.162525 	 -0.3354327000 	 -2.5254700000 
205.20 	 224.9559000 	 2.162575 	 -0.3392982000 	 -2.5289030000 
205.40 	 224.9591000 	 2.162575 	 -0.3360526000 	 -2.5262960000 
205.60 	 224.9638000 	 2.162625 	 -0.3370571000 	 -2.5266200000 
205.80 	 224.9718000 	 2.162625 	 -0.3387547000 	 -2.5287910000 
206.00 	 224.9734000 	 2.162675 	 -0.3350258000 	 -2.5252690000 
206.20 	 224.9797000 	 2.162675 	 -0.3385798000 	 -2.5282800000 
206.40 	 224.9813000 	 2.162675 	 -0.3371970000 	 -2.5274630000 
206.60 	 224.9829000 	 2.162700 	 -0.3304195000 	 -2.5257900000 
206.80 	 224.9829000 	 2.162700 	 -0.3396225000 	 -2.5292520000 
207.00 	 224.9829000 	 2.162725 	 -0.3359795000 	 -2.5261660000 
207.20 	 224.9829000 	 2.162750 	 -0.3378105000 	 -2.5272240000 
207.40 	 224.9829000 	 2.162725 	 -0.3389549000 	 -2.5290620000 
207.60 	 224.9797000 	 2.162750 	 -0.3359318000 	 -2.5258320000 
207.80 	 224.9797000 	 2.162750 	 -0.3397497000 	 -2.5292210000 
208.00 	 224.9749000 	 2.162775 	 -0.3373909000 	 -2.5274820000 
208.20 	 224.9749000 	 2.162800 	 -0.3369522000 	 -2.5266040000 
208.40 	 224.9718000 	 2.162800 	 -0.3399658000 	 -2.5295700000 
208.60 	 224.9686000 	 2.162825 	 -0.3358968000 	 -2.5262480000 
208.80 	 224.9670000 	 2.162850 	 -0.3386339000 	 -2.5281170000 
209.00 	 224.9622000 	 2.162875 	 -0.3385957000 	 -2.5287370000 
209.20 	 224.9575000 	 2.162900 	 -0.3354263000 	 -2.5259810000 
209.40 	 224.9559000 	 2.162925 	 -0.3392124000 	 -2.5295570000 
209.60 	 224.9527000 	 2.162975 	 -0.3362020000 	 -2.5270750000 
209.80 	 224.9559000 	 2.163000 	 -0.3369935000 	 -2.5271480000 
210.00 	 224.9591000 	 2.163025 	 -0.3391043000 	 -2.5294940000 
210.20 	 224.9638000 	 2.163050 	 -0.3353437000 	 -2.5259910000 
210.40 	 224.9670000 	 2.163075 	 -0.3388882000 	 -2.5289850000 
210.60 	 224.9670000 	 2.163100 	 -0.3373114000 	 -2.5279930000 
210.80 	 224.9686000 	 2.163125 	 -0.3360271000 	 -2.5263690000 
211.00 	 224.9670000 	 2.163150 	 -0.3389931000 	 -2.5295800000 
211.20 	 224.9670000 	 2.163175 	 -0.3342883000 	 -2.5266270000 
211.40 	 224.9702000 	 2.163200 	 -0.3334077000 	 -2.5276980000 
211.60 	 224.9718000 	 2.163200 	 -0.3366534000 	 -2.5292620000 
211.80 	 224.9797000 	 2.163225 	 -0.3343201000 	 -2.5258760000 
212.00 	 224.9829000 	 2.163250 	 -0.3384336000 	 -2.5292650000 
212.20 	 224.9908000 	 2.163225 	 -0.3376961000 	 -2.5277300000 
212.40 	 224.9956000 	 2.163225 	 -0.3372637000 	 -2.5270460000 
212.60 	 224.9988000 	 2.163225 	 -0.3400898000 	 -2.5300440000 
212.80 	 224.9988000 	 2.163225 	 -0.3362974000 	 -2.5266680000 
213.00 	 224.9956000 	 2.163225 	 -0.3389772000 	 -2.5285340000 
213.20 	 224.9956000 	 2.163225 	 -0.3388882000 	 -2.5292520000 
213.40 	 224.9908000 	 2.163225 	 -0.3362878000 	 -2.5264010000 
213.60 	 224.9908000 	 2.163225 	 -0.3400262000 	 -2.5299990000 
213.80 	 224.9877000 	 2.163250 	 -0.3370635000 	 -2.5276980000 
214.00 	 224.9845000 	 2.163250 	 -0.3377310000 	 -2.5274980000 
214.20 	 224.9797000 	 2.163275 	 -0.3398069000 	 -2.5299140000 
214.40 	 224.9749000 	 2.163300 	 -0.3360462000 	 -2.5265250000 
214.60 	 224.9718000 	 2.163300 	 -0.3392378000 	 -2.5288260000 
214.80 	 224.9670000 	 2.163300 	 -0.3384113000 	 -2.5288140000 
215.00 	 224.9670000 	 2.163325 	 -0.3369459000 	 -2.5267190000 
215.20 	 224.9638000 	 2.163375 	 -0.3401597000 	 -2.5301040000 
215.40 	 224.9638000 	 2.163400 	 -0.3366884000 	 -2.5271420000 
215.60 	 224.9591000 	 2.163425 	 -0.3385576000 	 -2.5282000000 
215.80 	 224.9591000 	 2.163450 	 -0.3392887000 	 -2.5296240000 
216.00 	 224.9559000 	 2.163475 	 -0.3360494000 	 -2.5265190000 
216.20 	 224.9559000 	 2.163525 	 -0.3398641000 	 -2.5297160000 
216.40 	 224.9591000 	 2.163550 	 -0.3372733000 	 -2.5277810000 
216.60 	 224.9638000 	 2.163575 	 -0.3376102000 	 -2.5275960000 
216.80 	 224.9670000 	 2.163600 	 -0.3398100000 	 -2.5299900000 
217.00 	 224.9670000 	 2.163625 	 -0.3361162000 	 -2.5266010000 
217.20 	 224.9749000 	 2.163650 	 -0.3396257000 	 -2.5292210000 
217.40 	 224.9797000 	 2.163675 	 -0.3381761000 	 -2.5286480000 
217.60 	 224.9829000 	 2.163675 	 -0.3369586000 	 -2.5267630000 
217.80 	 224.9829000 	 2.163675 	 -0.3402106000 	 -2.5300470000 
218.00 	 224.9877000 	 2.163675 	 -0.3367996000 	 -2.5267600000 
218.20 	 224.9877000 	 2.163700 	 -0.3391329000 	 -2.5282480000 
218.40 	 224.9893000 	 2.163725 	 -0.3397401000 	 -2.5292080000 
218.60 	 224.9908000 	 2.163750 	 -0.3366979000 	 -2.5264260000 
218.80 	 224.9956000 	 2.163725 	 -0.3389867000 	 -2.5298370000 
219.00 	 224.9956000 	 2.163725 	 -0.3380998000 	 -2.5282600000 
219.20 	 224.9956000 	 2.163725 	 -0.3380648000 	 -2.5276630000 
219.40 	 224.9956000 	 2.163725 	 -0.3406461000 	 -2.5303750000 
219.60 	 224.9956000 	 2.163725 	 -0.3369045000 	 -2.5270140000 
219.80 	 224.9908000 	 2.163725 	 -0.3401152000 	 -2.5295260000 
220.00 	 224.9877000 	 2.163725 	 -0.3393809000 	 -2.5294400000 
220.20 	 224.9829000 	 2.163725 	 -0.3374195000 	 -2.5270080000 
220.40 	 224.9781000 	 2.163725 	 -0.3409608000 	 -2.5306190000 
220.60 	 224.9718000 	 2.163750 	 -0.3371588000 	 -2.5275230000 
220.80 	 224.9670000 	 2.163750 	 -0.3392728000 	 -2.5288840000 
221.00 	 224.9670000 	 2.163775 	 -0.3397083000 	 -2.5299800000 
221.20 	 224.9638000 	 2.163825 	 -0.3371843000 	 -2.5269290000 
221.40 	 224.9638000 	 2.163825 	 -0.3407733000 	 -2.5304320000 
221.60 	 224.9638000 	 2.163875 	 -0.3376230000 	 -2.5280190000 
221.80 	 224.9638000 	 2.163900 	 -0.3387991000 	 -2.5284260000 
222.00 	 224.9638000 	 2.163925 	 -0.3400294000 	 -2.5303330000 
222.20 	 224.9591000 	 2.163950 	 -0.3365231000 	 -2.5268710000 
222.40 	 224.9622000 	 2.163975 	 -0.3401884000 	 -2.5298660000 
222.60 	 224.9591000 	 2.164000 	 -0.3380044000 	 -2.5288010000 
222.80 	 224.9559000 	 2.164025 	 -0.3368505000 	 -2.5276440000 
223.00 	 224.9543000 	 2.164075 	 -0.3398323000 	 -2.5305460000 
223.20 	 224.9511000 	 2.164100 	 -0.3351656000 	 -2.5271770000 
223.40 	 224.9511000 	 2.164150 	 -0.3372574000 	 -2.5293540000 
223.60 	 224.9511000 	 2.164175 	 -0.3364849000 	 -2.5295540000 
223.80 	 224.9511000 	 2.164225 	 -0.3351974000 	 -2.5270780000 
224.00 	 224.9495000 	 2.164275 	 -0.3397242000 	 -2.5305140000 
224.20 	 224.9511000 	 2.164300 	 -0.3372320000 	 -2.5277200000 
224.40 	 224.9511000 	 2.164350 	 -0.3385130000 	 -2.5283880000 
224.60 	 224.9511000 	 2.164375 	 -0.3397846000 	 -2.5300570000 
224.80 	 224.9511000 	 2.164425 	 -0.3366280000 	 -2.5269250000 
225.00 	 224.9559000 	 2.164475 	 -0.3402933000 	 -2.5300150000 
225.20 	 224.9591000 	 2.164475 	 -0.3384463000 	 -2.5286550000 
225.40 	 224.9638000 	 2.164525 	 -0.3378201000 	 -2.5274820000 
225.60 	 224.9718000 	 2.164550 	 -0.3409704000 	 -2.5304440000 
225.80 	 224.9813000 	 2.164575 	 -0.3370825000 	 -2.5273480000 
226.00 	 224.9893000 	 2.164575 	 -0.3394476000 	 -2.5287820000 
226.20 	 224.9956000 	 2.164575 	 -0.3402074000 	 -2.5299100000 
226.40 	 224.9956000 	 2.164575 	 -0.3376134000 	 -2.5271510000 
226.60 	 224.9940000 	 2.164575 	 -0.3412437000 	 -2.5303650000 
226.80 	 224.9877000 	 2.164575 	 -0.3387705000 	 -2.5288170000 
227.00 	 224.9813000 	 2.164575 	 -0.3385035000 	 -2.5278920000 
227.20 	 224.9749000 	 2.164600 	 -0.3413995000 	 -2.5306510000 
227.40 	 224.9718000 	 2.164625 	 -0.3374418000 	 -2.5272750000 
227.60 	 224.9718000 	 2.164625 	 -0.3403664000 	 -2.5291320000 
227.80 	 224.9654000 	 2.164675 	 -0.3400771000 	 -2.5296280000 
228.00 	 224.9638000 	 2.164675 	 -0.3376198000 	 -2.5269790000 
228.20 	 224.9591000 	 2.164725 	 -0.3413773000 	 -2.5304250000 
228.40 	 224.9559000 	 2.164750 	 -0.3383478000 	 -2.5282000000 
228.60 	 224.9511000 	 2.164775 	 -0.3388945000 	 -2.5282260000 
228.80 	 224.9511000 	 2.164825 	 -0.3409163000 	 -2.5303550000 
229.00 	 224.9479000 	 2.164875 	 -0.3373337000 	 -2.5268750000 
229.20 	 224.9479000 	 2.164900 	 -0.3408686000 	 -2.5299140000 
229.40 	 224.9511000 	 2.164925 	 -0.3390121000 	 -2.5287980000 
229.60 	 224.9559000 	 2.164975 	 -0.3380839000 	 -2.5274440000 
229.80 	 224.9559000 	 2.165000 	 -0.3411484000 	 -2.5306220000 
230.00 	 224.9591000 	 2.165025 	 -0.3370953000 	 -2.5273130000 
230.20 	 224.9638000 	 2.165075 	 -0.3357633000 	 -2.5291820000 
230.40 	 224.9718000 	 2.165100 	 -0.3391965000 	 -2.5296080000 
230.60 	 224.9765000 	 2.165125 	 -0.3343328000 	 -2.5270400000 
230.80 	 224.9829000 	 2.165125 	 -0.3380648000 	 -2.5306510000 
231.00 	 224.9893000 	 2.165125 	 -0.3387674000 	 -2.5281110000 
231.20 	 224.9940000 	 2.165125 	 -0.3391997000 	 -2.5280830000 
231.40 	 224.9988000 	 2.165125 	 -0.3407796000 	 -2.5303170000 
231.60 	 224.9988000 	 2.165125 	 -0.3371747000 	 -2.5268430000 
231.80 	 224.9988000 	 2.165125 	 -0.3410053000 	 -2.5299710000 
232.00 	 224.9988000 	 2.165125 	 -0.3388977000 	 -2.5287090000 
232.20 	 225.0036000 	 2.165125 	 -0.3383764000 	 -2.5276570000 
232.40 	 225.0036000 	 2.165125 	 -0.3411802000 	 -2.5306730000 
232.60 	 225.0036000 	 2.165125 	 -0.3371302000 	 -2.5271700000 
232.80 	 225.0052000 	 2.165125 	 -0.3394922000 	 -2.5293060000 
233.00 	 225.0067000 	 2.165125 	 -0.3388977000 	 -2.5294910000 
233.20 	 225.0036000 	 2.165125 	 -0.3367519000 	 -2.5271540000 
233.40 	 224.9988000 	 2.165125 	 -0.3402678000 	 -2.5307020000 
233.60 	 224.9956000 	 2.165125 	 -0.3362910000 	 -2.5276060000 
233.80 	 224.9908000 	 2.165125 	 -0.3371175000 	 -2.5287440000 
234.00 	 224.9845000 	 2.165150 	 -0.3366089000 	 -2.5298630000 
234.20 	 224.9797000 	 2.165150 	 -0.3365803000 	 -2.5269220000 
234.40 	 224.9749000 	 2.165175 	 -0.3417015000 	 -2.5303080000 
234.60 	 224.9718000 	 2.165175 	 -0.3390757000 	 -2.5283150000 
234.80 	 224.9670000 	 2.165200 	 -0.3394032000 	 -2.5280670000 
235.00 	 224.9638000 	 2.165225 	 -0.3411770000 	 -2.5304350000 
235.20 	 224.9591000 	 2.165250 	 -0.3377596000 	 -2.5268750000 
235.40 	 224.9591000 	 2.165275 	 -0.3415807000 	 -2.5302030000 
235.60 	 224.9559000 	 2.165300 	 -0.3392506000 	 -2.5287750000 
235.80 	 224.9559000 	 2.165350 	 -0.3388023000 	 -2.5276660000 
236.00 	 224.9559000 	 2.165375 	 -0.3418986000 	 -2.5305620000 
236.20 	 224.9559000 	 2.165400 	 -0.3377469000 	 -2.5270370000 
236.40 	 224.9591000 	 2.165425 	 -0.3408432000 	 -2.5295070000 
236.60 	 224.9591000 	 2.165475 	 -0.3402265000 	 -2.5294750000 
236.80 	 224.9638000 	 2.165475 	 -0.3379568000 	 -2.5270110000 
237.00 	 224.9670000 	 2.165525 	 -0.3416443000 	 -2.5305720000 
237.20 	 224.9718000 	 2.165525 	 -0.3381030000 	 -2.5274660000 
237.40 	 224.9749000 	 2.165575 	 -0.3400771000 	 -2.5284510000 
237.60 	 224.9797000 	 2.165575 	 -0.3410912000 	 -2.5301140000 
237.80 	 224.9893000 	 2.165575 	 -0.3358173000 	 -2.5269030000 
238.00 	 224.9988000 	 2.165575 	 -0.3356075000 	 -2.5300120000 
238.20 	 225.0036000 	 2.165575 	 -0.3330866000 	 -2.5288200000 
238.40 	 225.0067000 	 2.165575 	 -0.3327242000 	 -2.5272500000 
238.60 	 225.0115000 	 2.165575 	 -0.3357792000 	 -2.5306990000 
238.80 	 225.0147000 	 2.165575 	 -0.3319486000 	 -2.5273200000 
239.00 	 225.0147000 	 2.165575 	 -0.3342056000 	 -2.5287530000 
239.20 	 225.0115000 	 2.165575 	 -0.3345045000 	 -2.5300530000 
239.40 	 225.0067000 	 2.165575 	 -0.3316466000 	 -2.5268840000 
239.60 	 225.0036000 	 2.165575 	 -0.3355980000 	 -2.5306190000 
239.80 	 224.9924000 	 2.165575 	 -0.3323046000 	 -2.5279620000 
240.00 	 224.9877000 	 2.165575 	 -0.3337002000 	 -2.5282450000 
240.20 	 224.9829000 	 2.165575 	 -0.3352865000 	 -2.5304030000 
240.40 	 224.9797000 	 2.165575 	 -0.3315004000 	 -2.5266960000 
240.60 	 224.9749000 	 2.165600 	 -0.3367170000 	 -2.5302190000 
240.80 	 224.9749000 	 2.165625 	 -0.3343487000 	 -2.5287280000 
241.00 	 224.9797000 	 2.165625 	 -0.3344091000 	 -2.5275830000 
241.20 	 224.9797000 	 2.165650 	 -0.3376452000 	 -2.5308390000 
241.40 	 224.9797000 	 2.165650 	 -0.3328768000 	 -2.5276180000 
241.60 	 224.9749000 	 2.165675 	 -0.3357633000 	 -2.5293220000 
241.80 	 224.9718000 	 2.165675 	 -0.3359890000 	 -2.5302030000 
242.00 	 224.9718000 	 2.165700 	 -0.3328101000 	 -2.5271480000 
242.20 	 224.9670000 	 2.165725 	 -0.3369077000 	 -2.5305370000 
242.40 	 224.9670000 	 2.165750 	 -0.3338210000 	 -2.5285850000 
242.60 	 224.9638000 	 2.165775 	 -0.3343105000 	 -2.5281590000 
242.80 	 224.9559000 	 2.165800 	 -0.3367011000 	 -2.5309020000 
243.00 	 224.9591000 	 2.165825 	 -0.3327560000 	 -2.5271540000 
243.20 	 224.9559000 	 2.165850 	 -0.3363800000 	 -2.5299040000 
243.40 	 224.9591000 	 2.165875 	 -0.3346443000 	 -2.5292460000 
243.60 	 224.9638000 	 2.165925 	 -0.3333727000 	 -2.5274250000 
243.80 	 224.9670000 	 2.165950 	 -0.3368187000 	 -2.5309910000 
244.00 	 224.9734000 	 2.165975 	 -0.3325272000 	 -2.5277360000 
244.20 	 224.9797000 	 2.165975 	 -0.3342628000 	 -2.5289120000 
244.40 	 224.9829000 	 2.166000 	 -0.3354454000 	 -2.5304990000 
244.60 	 224.9861000 	 2.166025 	 -0.3328165000 	 -2.5271000000 
244.80 	 224.9877000 	 2.166050 	 -0.3377215000 	 -2.5305490000 
245.00 	 224.9908000 	 2.166025 	 -0.3360017000 	 -2.5286640000 
245.20 	 224.9956000 	 2.166025 	 -0.3398959000 	 -2.5280790000 
245.40 	 224.9988000 	 2.166025 	 -0.3421815000 	 -2.5307620000 
245.60 	 225.0036000 	 2.166025 	 -0.3386370000 	 -2.5273770000 
245.80 	 225.0067000 	 2.166025 	 -0.3413963000 	 -2.5297520000 
246.00 	 225.0067000 	 2.166025 	 -0.3407923000 	 -2.5296850000 
246.20 	 225.0067000 	 2.166025 	 -0.3388437000 	 -2.5274630000 
246.40 	 225.0036000 	 2.166025 	 -0.3423373000 	 -2.5310130000 
246.60 	 224.9988000 	 2.166025 	 -0.3387324000 	 -2.5280250000 
246.80 	 224.9924000 	 2.166025 	 -0.3406366000 	 -2.5289310000 
247.00 	 224.9877000 	 2.166025 	 -0.3414631000 	 -2.5304060000 
247.20 	 224.9829000 	 2.166025 	 -0.3381666000 	 -2.5273830000 
247.40 	 224.9797000 	 2.166025 	 -0.3417937000 	 -2.5304030000 
247.60 	 224.9749000 	 2.166050 	 -0.3391997000 	 -2.5286990000 
247.80 	 224.9749000 	 2.166075 	 -0.3387896000 	 -2.5279490000 
248.00 	 224.9749000 	 2.166075 	 -0.3418287000 	 -2.5307910000 
248.20 	 224.9749000 	 2.166125 	 -0.3380076000 	 -2.5275450000 
248.40 	 224.9749000 	 2.166125 	 -0.3405889000 	 -2.5293100000 
248.60 	 224.9718000 	 2.166150 	 -0.3407860000 	 -2.5299360000 
248.80 	 224.9670000 	 2.166175 	 -0.3381316000 	 -2.5272270000 
249.00 	 224.9638000 	 2.166200 	 -0.3419018000 	 -2.5307720000 
249.20 	 224.9638000 	 2.166200 	 -0.3386879000 	 -2.5282480000 
249.40 	 224.9591000 	 2.166250 	 -0.3396670000 	 -2.5285080000 
249.60 	 224.9591000 	 2.166275 	 -0.3411770000 	 -2.5305050000 
249.80 	 224.9575000 	 2.166300 	 -0.3377056000 	 -2.5271380000 
250.00 	 224.9575000 	 2.166325 	 -0.3414122000 	 -2.5302380000 
250.20 	 224.9559000 	 2.166375 	 -0.3393714000 	 -2.5289120000 
250.40 	 224.9559000 	 2.166400 	 -0.3388532000 	 -2.5277710000 
250.60 	 224.9575000 	 2.166425 	 -0.3418255000 	 -2.5309020000 
250.80 	 224.9638000 	 2.166475 	 -0.3378105000 	 -2.5275200000 
251.00 	 224.9670000 	 2.166475 	 -0.3405952000 	 -2.5291920000 
251.20 	 224.9718000 	 2.166525 	 -0.3404585000 	 -2.5299580000 
251.40 	 224.9797000 	 2.166525 	 -0.3382524000 	 -2.5271540000 
251.60 	 224.9829000 	 2.166550 	 -0.3418350000 	 -2.5306350000 
251.80 	 224.9908000 	 2.166550 	 -0.3400993000 	 -2.5287880000 
252.00 	 224.9956000 	 2.166575 	 -0.3404840000 	 -2.5286360000 
252.20 	 225.0036000 	 2.166600 	 -0.3430303000 	 -2.5312070000 
252.40 	 225.0115000 	 2.166575 	 -0.3389899000 	 -2.5276250000 
252.60 	 225.0115000 	 2.166575 	 -0.3416252000 	 -2.5305370000 
252.80 	 225.0147000 	 2.166575 	 -0.3402996000 	 -2.5301230000 
253.00 	 225.0115000 	 2.166575 	 -0.3386339000 	 -2.5282380000 
253.20 	 225.0115000 	 2.166575 	 -0.3423913000 	 -2.5316270000 
253.40 	 225.0083000 	 2.166575 	 -0.3388786000 	 -2.5284260000 
253.60 	 225.0036000 	 2.166575 	 -0.3412374000 	 -2.5297770000 
253.80 	 225.0036000 	 2.166575 	 -0.3416634000 	 -2.5308540000 
254.00 	 224.9988000 	 2.166575 	 -0.3388532000 	 -2.5279550000 
254.20 	 224.9956000 	 2.166575 	 -0.3425089000 	 -2.5313820000 
254.40 	 224.9908000 	 2.166575 	 -0.3396479000 	 -2.5291760000 
254.60 	 224.9877000 	 2.166575 	 -0.3400866000 	 -2.5288140000 
254.80 	 224.9893000 	 2.166575 	 -0.3424708000 	 -2.5315600000 
255.00 	 224.9877000 	 2.166575 	 -0.3387356000 	 -2.5279840000 
255.20 	 224.9908000 	 2.166575 	 -0.3418636000 	 -2.5304670000 
255.40 	 224.9877000 	 2.166575 	 -0.3408114000 	 -2.5304410000 
255.60 	 224.9877000 	 2.166575 	 -0.3391615000 	 -2.5281170000 
255.80 	 224.9797000 	 2.166575 	 -0.3430907000 	 -2.5315540000 
256.00 	 224.9781000 	 2.166575 	 -0.3394318000 	 -2.5286990000 
256.20 	 224.9734000 	 2.166600 	 -0.3418128000 	 -2.5297770000 
256.40 	 224.9670000 	 2.166625 	 -0.3423341000 	 -2.5309690000 
256.60 	 224.9638000 	 2.166650 	 -0.3394826000 	 -2.5279590000 
256.80 	 224.9559000 	 2.166675 	 -0.3434022000 	 -2.5314430000 
257.00 	 224.9511000 	 2.166725 	 -0.3401979000 	 -2.5290040000 
257.20 	 224.9479000 	 2.166750 	 -0.3410912000 	 -2.5291980000 
257.40 	 224.9400000 	 2.166800 	 -0.3430430000 	 -2.5314870000 
257.60 	 224.9400000 	 2.166825 	 -0.3392538000 	 -2.5279710000 
257.80 	 224.9400000 	 2.166875 	 -0.3427855000 	 -2.5305780000 
258.00 	 224.9416000 	 2.166925 	 -0.3415585000 	 -2.5303330000 
258.20 	 224.9447000 	 2.166975 	 -0.3396606000 	 -2.5282640000 
258.40 	 224.9511000 	 2.167025 	 -0.3435675000 	 -2.5317540000 
258.60 	 224.9575000 	 2.167075 	 -0.3396066000 	 -2.5286580000 
258.80 	 224.9638000 	 2.167075 	 -0.3417333000 	 -2.5298910000 
259.00 	 224.9734000 	 2.167125 	 -0.3420289000 	 -2.5308580000 
259.20 	 224.9813000 	 2.167125 	 -0.3394763000 	 -2.5281360000 
259.40 	 224.9908000 	 2.167125 	 -0.3434435000 	 -2.5317220000 
259.60 	 224.9988000 	 2.167125 	 -0.3403155000 	 -2.5295070000 
259.80 	 225.0067000 	 2.167125 	 -0.3411547000 	 -2.5295800000 
260.00 	 225.0115000 	 2.167125 	 -0.3431892000 	 -2.5318970000 
260.20 	 225.0147000 	 2.167125 	 -0.3393396000 	 -2.5284830000 
260.40 	 225.0179000 	 2.167125 	 -0.3430080000 	 -2.5314740000 
260.60 	 225.0195000 	 2.167125 	 -0.3412151000 	 -2.5302760000 
260.80 	 225.0226000 	 2.167125 	 -0.3404299000 	 -2.5292020000 
261.00 	 225.0258000 	 2.167125 	 -0.3434435000 	 -2.5322150000 
261.20 	 225.0258000 	 2.167125 	 -0.3394095000 	 -2.5286670000 
261.40 	 225.0258000 	 2.167125 	 -0.3425058000 	 -2.5309050000 
261.60 	 225.0226000 	 2.167125 	 -0.3419177000 	 -2.5310230000 
261.80 	 225.0179000 	 2.167125 	 -0.3397147000 	 -2.5286510000 
262.00 	 225.0147000 	 2.167125 	 -0.3433514000 	 -2.5321610000 
262.20 	 225.0115000 	 2.167125 	 -0.3396861000 	 -2.5290740000 
262.40 	 225.0115000 	 2.167125 	 -0.3418954000 	 -2.5304160000 
262.60 	 225.0036000 	 2.167125 	 -0.3425280000 	 -2.5315600000 
262.80 	 225.0036000 	 2.167125 	 -0.3394572000 	 -2.5284930000 
263.00 	 224.9988000 	 2.167125 	 -0.3435071000 	 -2.5319580000 
263.20 	 224.9956000 	 2.167125 	 -0.3403791000 	 -2.5296560000 
263.40 	 224.9956000 	 2.167125 	 -0.3410467000 	 -2.5295990000 
263.60 	 224.9908000 	 2.167125 	 -0.3431384000 	 -2.5320210000 
263.80 	 224.9877000 	 2.167125 	 -0.3393714000 	 -2.5285850000 
264.00 	 224.9829000 	 2.167125 	 -0.3427283000 	 -2.5311500000 
264.20 	 224.9797000 	 2.167125 	 -0.3413550000 	 -2.5306730000 
264.40 	 224.9749000 	 2.167125 	 -0.3400294000 	 -2.5288900000 
264.60 	 224.9718000 	 2.167125 	 -0.3434595000 	 -2.5320980000 
264.80 	 224.9702000 	 2.167125 	 -0.3395939000 	 -2.5288360000 
265.00 	 224.9686000 	 2.167125 	 -0.3421783000 	 -2.5305560000 
265.20 	 224.9670000 	 2.167125 	 -0.3421720000 	 -2.5313280000 
265.40 	 224.9686000 	 2.167125 	 -0.3396384000 	 -2.5285050000 
265.60 	 224.9718000 	 2.167150 	 -0.3430494000 	 -2.5319860000 
265.80 	 224.9718000 	 2.167175 	 -0.3397083000 	 -2.5293730000 
266.00 	 224.9718000 	 2.167200 	 -0.3407001000 	 -2.5298470000 
266.20 	 224.9718000 	 2.167225 	 -0.3424358000 	 -2.5318180000 
266.40 	 224.9686000 	 2.167225 	 -0.3388468000 	 -2.5284700000 
266.60 	 224.9670000 	 2.167250 	 -0.3428936000 	 -2.5316620000 
266.80 	 224.9638000 	 2.167275 	 -0.3404872000 	 -2.5302030000 
267.00 	 224.9591000 	 2.167300 	 -0.3401884000 	 -2.5291350000 
267.20 	 224.9591000 	 2.167325 	 -0.3430367000 	 -2.5321900000 
267.40 	 224.9591000 	 2.167375 	 -0.3393014000 	 -2.5287720000 
267.60 	 224.9591000 	 2.167400 	 -0.3425566000 	 -2.5311690000 
267.80 	 224.9638000 	 2.167425 	 -0.3414091000 	 -2.5308100000 
268.00 	 224.9670000 	 2.167475 	 -0.3397878000 	 -2.5289190000 
268.20 	 224.9718000 	 2.167475 	 -0.3431956000 	 -2.5322440000 
268.40 	 224.9749000 	 2.167500 	 -0.3395621000 	 -2.5292210000 
268.60 	 224.9797000 	 2.167525 	 -0.3416475000 	 -2.5303240000 
268.80 	 224.9829000 	 2.167550 	 -0.3418795000 	 -2.5313570000 
269.00 	 224.9877000 	 2.167525 	 -0.3402138000 	 -2.5293220000 
269.20 	 224.9908000 	 2.167525 	 -0.3438282000 	 -2.5326250000 
269.40 	 224.9956000 	 2.167525 	 -0.3408305000 	 -2.5306770000 
269.60 	 224.9956000 	 2.167525 	 -0.3413709000 	 -2.5305460000 
269.80 	 224.9988000 	 2.167525 	 -0.3435008000 	 -2.5328380000 
270.00 	 224.9988000 	 2.167525 	 -0.3398450000 	 -2.5294460000 
270.20 	 224.9956000 	 2.167525 	 -0.3434086000 	 -2.5321480000 
270.40 	 224.9956000 	 2.167525 	 -0.3417365000 	 -2.5314620000 
270.60 	 224.9956000 	 2.167525 	 -0.3405571000 	 -2.5297610000 
270.80 	 224.9940000 	 2.167525 	 -0.3440666000 	 -2.5331940000 
271.00 	 224.9908000 	 2.167525 	 -0.3401979000 	 -2.5298210000 
271.20 	 224.9908000 	 2.167525 	 -0.3423246000 	 -2.5311500000 
271.40 	 224.9877000 	 2.167525 	 -0.3430144000 	 -2.5322180000 
271.60 	 224.9829000 	 2.167550 	 -0.3401089000 	 -2.5293060000 
271.80 	 224.9797000 	 2.167575 	 -0.3439935000 	 -2.5324630000 
272.00 	 224.9718000 	 2.167575 	 -0.3414122000 	 -2.5309050000 
272.20 	 224.9654000 	 2.167600 	 -0.3412946000 	 -2.5300920000 
272.40 	 224.9591000 	 2.167600 	 -0.3439776000 	 -2.5329140000 
272.60 	 224.9559000 	 2.167650 	 -0.3402011000 	 -2.5296400000 
272.80 	 224.9559000 	 2.167675 	 -0.3432783000 	 -2.5319420000 
273.00 	 224.9559000 	 2.167725 	 -0.3424295000 	 -2.5319160000 
273.20 	 224.9559000 	 2.167750 	 -0.3401216000 	 -2.5294050000 
273.40 	 224.9591000 	 2.167775 	 -0.3438505000 	 -2.5327870000 
273.60 	 224.9591000 	 2.167800 	 -0.3407542000 	 -2.5306290000 
273.80 	 224.9591000 	 2.167825 	 -0.3413963000 	 -2.5305460000 
274.00 	 224.9591000 	 2.167875 	 -0.3434626000 	 -2.5328570000 
274.20 	 224.9638000 	 2.167900 	 -0.3398228000 	 -2.5294210000 
274.40 	 224.9670000 	 2.167925 	 -0.3432783000 	 -2.5323230000 
274.60 	 224.9702000 	 2.167950 	 -0.3418414000 	 -2.5315570000 
274.80 	 224.9734000 	 2.167975 	 -0.3404585000 	 -2.5296660000 
275.00 	 224.9749000 	 2.167975 	 -0.3438123000 	 -2.5331210000 
275.20 	 224.9797000 	 2.168000 	 -0.3401788000 	 -2.5300030000 
275.40 	 224.9829000 	 2.168025 	 -0.3428237000 	 -2.5315060000 
275.60 	 224.9877000 	 2.168050 	 -0.3428237000 	 -2.5323100000 
275.80 	 224.9908000 	 2.168025 	 -0.3377596000 	 -2.5293290000 
276.00 	 224.9956000 	 2.168025 	 -0.3412596000 	 -2.5328030000 
276.20 	 224.9988000 	 2.168025 	 -0.3378519000 	 -2.5301930000 
276.40 	 224.9988000 	 2.168025 	 -0.3389645000 	 -2.5306510000 
276.60 	 224.9988000 	 2.168025 	 -0.3405698000 	 -2.5325930000 
276.80 	 225.0036000 	 2.168025 	 -0.3370222000 	 -2.5292780000 
277.00 	 225.0067000 	 2.168025 	 -0.3406811000 	 -2.5321550000 
277.20 	 225.0099000 	 2.168025 	 -0.3388437000 	 -2.5312420000 
277.40 	 225.0067000 	 2.168025 	 -0.3376547000 	 -2.5296370000 
277.60 	 225.0036000 	 2.168025 	 -0.3411007000 	 -2.5329240000 
277.80 	 225.0036000 	 2.168025 	 -0.3372733000 	 -2.5295610000 
278.00 	 224.9956000 	 2.168025 	 -0.3397942000 	 -2.5313850000 
278.20 	 224.9940000 	 2.168025 	 -0.3404872000 	 -2.5319040000 
278.40 	 224.9908000 	 2.168025 	 -0.3384972000 	 -2.5293130000 
278.60 	 224.9908000 	 2.168025 	 -0.3423182000 	 -2.5327940000 
278.80 	 224.9908000 	 2.168025 	 -0.3402233000 	 -2.5303270000 
279.00 	 224.9908000 	 2.168025 	 -0.3412183000 	 -2.5305340000 
279.20 	 224.9908000 	 2.168025 	 -0.3429381000 	 -2.5326060000 
279.40 	 224.9877000 	 2.168025 	 -0.3394413000 	 -2.5292810000 
279.60 	 224.9861000 	 2.168025 	 -0.3430843000 	 -2.5323100000 
279.80 	 224.9797000 	 2.168050 	 -0.3422546000 	 -2.5316210000 
280.00 	 224.9749000 	 2.168075 	 -0.3409672000 	 -2.5300600000 
280.20 	 224.9718000 	 2.168075 	 -0.3443400000 	 -2.5331910000 
280.40 	 224.9718000 	 2.168100 	 -0.3407764000 	 -2.5303010000 
280.60 	 224.9718000 	 2.168125 	 -0.3422388000 	 -2.5312300000 
280.80 	 224.9670000 	 2.168150 	 -0.3434245000 	 -2.5327050000 
281.00 	 224.9670000 	 2.168150 	 -0.3403854000 	 -2.5295000000 
281.20 	 224.9670000 	 2.168175 	 -0.3442987000 	 -2.5328000000 
281.40 	 224.9670000 	 2.168200 	 -0.3421211000 	 -2.5313690000 
281.60 	 224.9670000 	 2.168225 	 -0.3416220000 	 -2.5303240000 
281.80 	 224.9718000 	 2.168225 	 -0.3442669000 	 -2.5331690000 
282.00 	 224.9749000 	 2.168250 	 -0.3405094000 	 -2.5297770000 
282.20 	 224.9813000 	 2.168275 	 -0.3435167000 	 -2.5321360000 
282.40 	 224.9829000 	 2.168275 	 -0.3427664000 	 -2.5319290000 
282.60 	 224.9877000 	 2.168300 	 -0.3409767000 	 -2.5295890000 
282.80 	 224.9877000 	 2.168300 	 -0.3447183000 	 -2.5330700000 
283.00 	 224.9861000 	 2.168325 	 -0.3412692000 	 -2.5301620000 
283.20 	 224.9829000 	 2.168325 	 -0.3427950000 	 -2.5310170000 
283.40 	 224.9797000 	 2.168325 	 -0.3441366000 	 -2.5325780000 
283.60 	 224.9829000 	 2.168350 	 -0.3408051000 	 -2.5293350000 
283.80 	 224.9797000 	 2.168350 	 -0.3445403000 	 -2.5328640000 
284.00 	 224.9829000 	 2.168375 	 -0.3421593000 	 -2.5309910000 
284.20 	 224.9877000 	 2.168375 	 -0.3420067000 	 -2.5304290000 
284.40 	 224.9877000 	 2.168375 	 -0.3447787000 	 -2.5334360000 
284.60 	 224.9908000 	 2.168375 	 -0.3409449000 	 -2.5299140000 
284.80 	 224.9908000 	 2.168375 	 -0.3441270000 	 -2.5323990000 
285.00 	 224.9908000 	 2.168375 	 -0.3432401000 	 -2.5323140000 
285.20 	 224.9908000 	 2.168375 	 -0.3414758000 	 -2.5301680000 
285.40 	 224.9924000 	 2.168375 	 -0.3450648000 	 -2.5334930000 
285.60 	 224.9908000 	 2.168375 	 -0.3413963000 	 -2.5308740000 
285.80 	 224.9877000 	 2.168400 	 -0.3426043000 	 -2.5312170000 
286.00 	 224.9797000 	 2.168425 	 -0.3440253000 	 -2.5331690000 
286.20 	 224.9781000 	 2.168425 	 -0.3406016000 	 -2.5299200000 
286.40 	 224.9718000 	 2.168450 	 -0.3441811000 	 -2.5328540000 
286.60 	 224.9718000 	 2.168450 	 -0.3421625000 	 -2.5316360000 
286.80 	 224.9670000 	 2.168475 	 -0.3408305000 	 -2.5300790000 
287.00 	 224.9670000 	 2.168500 	 -0.3441397000 	 -2.5333910000 
287.20 	 224.9670000 	 2.168525 	 -0.3404935000 	 -2.5302440000 
287.40 	 224.9638000 	 2.168550 	 -0.3424994000 	 -2.5316490000 
287.60 	 224.9638000 	 2.168575 	 -0.3431606000 	 -2.5328670000 
287.80 	 224.9638000 	 2.168600 	 -0.3400580000 	 -2.5296780000 
288.00 	 224.9638000 	 2.168625 	 -0.3437837000 	 -2.5329300000 
288.20 	 224.9638000 	 2.168650 	 -0.3414281000 	 -2.5312200000 
288.40 	 224.9638000 	 2.168675 	 -0.3411770000 	 -2.5303590000 
288.60 	 224.9702000 	 2.168725 	 -0.3436247000 	 -2.5331620000 
288.80 	 224.9686000 	 2.168725 	 -0.3396257000 	 -2.5295420000 
289.00 	 224.9718000 	 2.168750 	 -0.3433005000 	 -2.5321900000 
289.20 	 224.9749000 	 2.168775 	 -0.3420162000 	 -2.5318780000 
289.40 	 224.9797000 	 2.168775 	 -0.3403696000 	 -2.5297290000 
289.60 	 224.9829000 	 2.168800 	 -0.3453573000 	 -2.5336580000 
289.80 	 224.9861000 	 2.168825 	 -0.3417269000 	 -2.5308350000 
290.00 	 224.9908000 	 2.168850 	 -0.3430653000 	 -2.5316330000 
290.20 	 224.9908000 	 2.168825 	 -0.3446452000 	 -2.5331880000 
290.40 	 224.9908000 	 2.168825 	 -0.3411516000 	 -2.5299770000 
290.60 	 224.9956000 	 2.168825 	 -0.3450139000 	 -2.5331150000 
290.80 	 224.9956000 	 2.168825 	 -0.3425725000 	 -2.5314590000 
291.00 	 224.9988000 	 2.168825 	 -0.3423277000 	 -2.5307050000 
291.20 	 224.9988000 	 2.168825 	 -0.3451920000 	 -2.5336040000 
291.40 	 225.0036000 	 2.168825 	 -0.3413518000 	 -2.5301360000 
291.60 	 224.9972000 	 2.168825 	 -0.3439649000 	 -2.5321360000 
291.80 	 224.9956000 	 2.168825 	 -0.3442351000 	 -2.5328290000 
292.00 	 224.9956000 	 2.168825 	 -0.3414377000 	 -2.5300150000 
292.20 	 224.9908000 	 2.168825 	 -0.3453127000 	 -2.5333980000 
292.40 	 224.9908000 	 2.168825 	 -0.3423659000 	 -2.5311370000 
292.60 	 224.9893000 	 2.168825 	 -0.3429890000 	 -2.5312610000 
292.80 	 224.9877000 	 2.168825 	 -0.3450203000 	 -2.5333850000 
293.00 	 224.9829000 	 2.168825 	 -0.3413042000 	 -2.5300380000 
293.20 	 224.9829000 	 2.168850 	 -0.3447405000 	 -2.5326250000 
293.40 	 224.9829000 	 2.168875 	 -0.3435993000 	 -2.5323390000 
293.60 	 224.9797000 	 2.168875 	 -0.3417873000 	 -2.5302760000 
293.80 	 224.9797000 	 2.168875 	 -0.3454685000 	 -2.5335410000 
294.00 	 224.9765000 	 2.168875 	 -0.3421593000 	 -2.5307500000 
294.20 	 224.9749000 	 2.168900 	 -0.3436438000 	 -2.5312930000 
294.40 	 224.9718000 	 2.168925 	 -0.3449663000 	 -2.5333210000 
294.60 	 224.9718000 	 2.168950 	 -0.3414599000 	 -2.5297010000 
294.80 	 224.9670000 	 2.168975 	 -0.3449726000 	 -2.5329620000 
295.00 	 224.9670000 	 2.169000 	 -0.3431066000 	 -2.5320530000 
295.20 	 224.9670000 	 2.169000 	 -0.3423182000 	 -2.5307240000 
295.40 	 224.9718000 	 2.169025 	 -0.3453954000 	 -2.5337570000 
295.60 	 224.9718000 	 2.169050 	 -0.3415839000 	 -2.5304860000 
295.80 	 224.9734000 	 2.169075 	 -0.3442351000 	 -2.5322530000 
296.00 	 224.9718000 	 2.169100 	 -0.3440793000 	 -2.5328990000 
296.20 	 224.9718000 	 2.169100 	 -0.3415108000 	 -2.5300790000 
296.40 	 224.9749000 	 2.169125 	 -0.3451602000 	 -2.5335380000 
296.60 	 224.9749000 	 2.169150 	 -0.3427061000 	 -2.5314520000 
296.80 	 224.9749000 	 2.169175 	 -0.3427029000 	 -2.5308990000 
297.00 	 224.9797000 	 2.169200 	 -0.3450521000 	 -2.5336230000 
297.20 	 224.9829000 	 2.169200 	 -0.3416411000 	 -2.5304160000 
297.40 	 224.9829000 	 2.169200 	 -0.3447024000 	 -2.5330070000 
297.60 	 224.9877000 	 2.169225 	 -0.3439172000 	 -2.5328990000 
297.80 	 224.9829000 	 2.169250 	 -0.3420353000 	 -2.5306420000 
298.00 	 224.9877000 	 2.169225 	 -0.3457673000 	 -2.5338270000 
298.20 	 224.9861000 	 2.169250 	 -0.3421465000 	 -2.5309850000 
298.40 	 224.9877000 	 2.169250 	 -0.3434404000 	 -2.5316360000 
298.60 	 224.9829000 	 2.169275 	 -0.3448073000 	 -2.5333910000 
298.80 	 224.9877000 	 2.169300 	 -0.3412406000 	 -2.5301840000 
299.00 	 224.9908000 	 2.169275 	 -0.3450553000 	 -2.5336270000 
299.20 	 224.9908000 	 2.169275 	 -0.3432178000 	 -2.5326320000 
299.40 	 224.9877000 	 2.169275 	 -0.3424581000 	 -2.5313310000 
299.60 	 224.9877000 	 2.169300 	 -0.3457006000 	 -2.5344850000 
299.80 	 224.9829000 	 2.169300 	 -0.3420576000 	 -2.5307080000 
300.00 	 224.9829000 	 2.169325 	 -0.3441493000 	 -2.5320820000 
300.20 	 224.9829000 	 2.169325 	 -0.3446579000 	 -2.5333440000 
300.40 	 224.9845000 	 2.169325 	 -0.3418191000 	 -2.5304000000 
300.60 	 224.9877000 	 2.169325 	 -0.3455448000 	 -2.5339440000 
300.80 	 224.9908000 	 2.169350 	 -0.3424200000 	 -2.5315350000 
301.00 	 224.9908000 	 2.169375 	 -0.3434213000 	 -2.5316360000 
301.20 	 224.9893000 	 2.169400 	 -0.3451792000 	 -2.5337190000 
301.40 	 224.9877000 	 2.169375 	 -0.3416697000 	 -2.5304700000 
301.60 	 224.9829000 	 2.169375 	 -0.3455162000 	 -2.5336900000 
301.80 	 224.9781000 	 2.169375 	 -0.3430971000 	 -2.5320120000 
302.00 	 224.9718000 	 2.169400 	 -0.3428046000 	 -2.5309910000 
302.20 	 224.9718000 	 2.169425 	 -0.3455003000 	 -2.5340940000 
302.40 	 224.9670000 	 2.169425 	 -0.3415871000 	 -2.5306290000 
302.60 	 224.9654000 	 2.169475 	 -0.3449440000 	 -2.5329430000 
302.80 	 224.9670000 	 2.169475 	 -0.3439108000 	 -2.5328800000 
303.00 	 224.9638000 	 2.169500 	 -0.3420258000 	 -2.5305650000 
303.20 	 224.9638000 	 2.169525 	 -0.3457165000 	 -2.5341640000 
303.40 	 224.9638000 	 2.169575 	 -0.3424899000 	 -2.5315480000 
303.60 	 224.9638000 	 2.169600 	 -0.3434658000 	 -2.5317320000 
303.80 	 224.9638000 	 2.169625 	 -0.3451315000 	 -2.5337380000 
304.00 	 224.9638000 	 2.169650 	 -0.3416475000 	 -2.5303460000 
304.20 	 224.9670000 	 2.169675 	 -0.3452238000 	 -2.5334640000 
304.40 	 224.9670000 	 2.169700 	 -0.3436534000 	 -2.5325710000 
304.60 	 224.9718000 	 2.169725 	 -0.3421879000 	 -2.5306480000 
304.80 	 224.9749000 	 2.169750 	 -0.3457387000 	 -2.5341670000 
305.00 	 224.9749000 	 2.169775 	 -0.3421402000 	 -2.5311760000 
305.20 	 224.9797000 	 2.169800 	 -0.3438981000 	 -2.5321510000 
305.40 	 224.9829000 	 2.169775 	 -0.3448677000 	 -2.5336930000 
305.60 	 224.9908000 	 2.169800 	 -0.3417746000 	 -2.5304860000 
305.80 	 224.9956000 	 2.169825 	 -0.3457006000 	 -2.5340490000 
306.00 	 225.0020000 	 2.169825 	 -0.3430685000 	 -2.5323330000 
306.20 	 225.0067000 	 2.169825 	 -0.3428141000 	 -2.5313600000 
306.40 	 225.0115000 	 2.169825 	 -0.3456020000 	 -2.5344150000 
306.60 	 225.0115000 	 2.169825 	 -0.3418255000 	 -2.5309720000 
306.80 	 225.0115000 	 2.169825 	 -0.3444926000 	 -2.5328130000 
307.00 	 225.0067000 	 2.169825 	 -0.3447374000 	 -2.5338270000 
307.20 	 225.0099000 	 2.169825 	 -0.3416792000 	 -2.5307720000 
307.40 	 225.0067000 	 2.169825 	 -0.3457165000 	 -2.5342780000 
307.60 	 225.0067000 	 2.169825 	 -0.3426806000 	 -2.5323040000 
307.80 	 225.0067000 	 2.169825 	 -0.3431416000 	 -2.5318340000 
308.00 	 225.0052000 	 2.169825 	 -0.3454176000 	 -2.5342720000 
308.20 	 225.0036000 	 2.169825 	 -0.3415267000 	 -2.5308670000 
308.40 	 224.9972000 	 2.169825 	 -0.3449535000 	 -2.5335090000 
308.60 	 224.9956000 	 2.169825 	 -0.3436025000 	 -2.5329370000 
308.80 	 224.9908000 	 2.169825 	 -0.3421465000 	 -2.5309720000 
309.00 	 224.9877000 	 2.169825 	 -0.3457197000 	 -2.5344440000 
309.20 	 224.9877000 	 2.169825 	 -0.3420258000 	 -2.5313600000 
309.40 	 224.9877000 	 2.169825 	 -0.3439013000 	 -2.5324150000 
309.60 	 224.9829000 	 2.169825 	 -0.3451951000 	 -2.5340270000 
309.80 	 224.9829000 	 2.169825 	 -0.3413105000 	 -2.5306890000 
310.00 	 224.9797000 	 2.169850 	 -0.3453064000 	 -2.5338940000 
310.20 	 224.9749000 	 2.169875 	 -0.3434595000 	 -2.5328290000 
310.40 	 224.9718000 	 2.169875 	 -0.3427442000 	 -2.5316300000 
310.60 	 224.9638000 	 2.169900 	 -0.3456942000 	 -2.5345290000 
310.80 	 224.9591000 	 2.169925 	 -0.3418541000 	 -2.5311370000 
311.00 	 224.9559000 	 2.169950 	 -0.3447278000 	 -2.5332800000 
311.20 	 224.9559000 	 2.169975 	 -0.3444576000 	 -2.5336390000 
311.40 	 224.9559000 	 2.170025 	 -0.3419367000 	 -2.5309780000 
311.60 	 224.9559000 	 2.170050 	 -0.3458723000 	 -2.5344280000 
311.80 	 224.9559000 	 2.170075 	 -0.3423023000 	 -2.5319230000 
312.00 	 224.9591000 	 2.170100 	 -0.3436375000 	 -2.5322750000 
312.20 	 224.9638000 	 2.170125 	 -0.3454908000 	 -2.5343800000 
312.40 	 224.9654000 	 2.170175 	 -0.3416665000 	 -2.5309050000 
312.60 	 224.9702000 	 2.170175 	 -0.3451093000 	 -2.5336740000 
312.80 	 224.9718000 	 2.170200 	 -0.3439268000 	 -2.5332800000 
313.00 	 224.9749000 	 2.170225 	 -0.3420385000 	 -2.5311570000 
313.20 	 224.9781000 	 2.170250 	 -0.3457960000 	 -2.5345420000 
313.40 	 224.9797000 	 2.170250 	 -0.3421752000 	 -2.5315160000 
313.60 	 224.9797000 	 2.170275 	 -0.3438759000 	 -2.5324660000 
313.80 	 224.9797000 	 2.170275 	 -0.3452746000 	 -2.5341670000 
314.00 	 224.9877000 	 2.170275 	 -0.3415998000 	 -2.5309690000 
314.20 	 224.9877000 	 2.170275 	 -0.3454399000 	 -2.5342300000 
314.40 	 224.9908000 	 2.170325 	 -0.3430525000 	 -2.5325270000 
314.60 	 224.9956000 	 2.170325 	 -0.3428586000 	 -2.5318270000 
314.80 	 224.9988000 	 2.170325 	 -0.3455480000 	 -2.5348190000 
315.00 	 225.0036000 	 2.170325 	 -0.3416888000 	 -2.5314520000 
315.20 	 225.0036000 	 2.170325 	 -0.3445625000 	 -2.5337220000 
315.40 	 225.0036000 	 2.170325 	 -0.3444195000 	 -2.5339920000 
315.60 	 224.9988000 	 2.170325 	 -0.3418001000 	 -2.5313440000 
315.80 	 224.9956000 	 2.170325 	 -0.3456593000 	 -2.5348310000 
316.00 	 224.9956000 	 2.170325 	 -0.3427219000 	 -2.5323610000 
316.20 	 224.9908000 	 2.170325 	 -0.3434690000 	 -2.5325680000 
316.40 	 224.9893000 	 2.170325 	 -0.3454908000 	 -2.5347010000 
316.60 	 224.9877000 	 2.170325 	 -0.3417587000 	 -2.5313380000 
316.80 	 224.9877000 	 2.170325 	 -0.3452110000 	 -2.5341670000 
317.00 	 224.9877000 	 2.170325 	 -0.3435802000 	 -2.5333180000 
317.20 	 224.9877000 	 2.170325 	 -0.3425566000 	 -2.5318500000 
317.40 	 224.9829000 	 2.170325 	 -0.3459644000 	 -2.5350000000 
317.60 	 224.9797000 	 2.170350 	 -0.3423277000 	 -2.5318310000 
317.80 	 224.9749000 	 2.170375 	 -0.3446039000 	 -2.5331620000 
318.00 	 224.9686000 	 2.170375 	 -0.3454208000 	 -2.5344280000 
318.20 	 224.9654000 	 2.170400 	 -0.3421465000 	 -2.5312300000 
318.40 	 224.9606000 	 2.170425 	 -0.3459549000 	 -2.5345710000 
318.60 	 224.9575000 	 2.170450 	 -0.3433005000 	 -2.5326790000 
318.80 	 224.9559000 	 2.170475 	 -0.3431734000 	 -2.5320210000 
319.00 	 224.9559000 	 2.170525 	 -0.3461043000 	 -2.5348250000 
319.20 	 224.9559000 	 2.170550 	 -0.3420862000 	 -2.5314170000 
319.40 	 224.9559000 	 2.170575 	 -0.3453477000 	 -2.5339980000 
319.60 	 224.9591000 	 2.170625 	 -0.3442129000 	 -2.5337470000 
319.80 	 224.9606000 	 2.170650 	 -0.3425407000 	 -2.5316400000 
320.00 	 224.9670000 	 2.170675 	 -0.3460884000 	 -2.5349460000 
320.20 	 224.9686000 	 2.170700 	 -0.3426743000 	 -2.5321900000 
320.40 	 224.9749000 	 2.170725 	 -0.3441080000 	 -2.5328450000 
320.60 	 224.9749000 	 2.170725 	 -0.3452746000 	 -2.5344530000 
320.80 	 224.9797000 	 2.170750 	 -0.3423309000 	 -2.5313350000 
321.00 	 224.9861000 	 2.170750 	 -0.3459835000 	 -2.5345360000 
321.20 	 224.9877000 	 2.170775 	 -0.3432051000 	 -2.5327780000 
321.40 	 224.9908000 	 2.170800 	 -0.3436025000 	 -2.5323300000 
321.60 	 224.9908000 	 2.170775 	 -0.3458246000 	 -2.5356170000 
321.80 	 224.9924000 	 2.170775 	 -0.3420480000 	 -2.5320340000 
322.00 	 224.9908000 	 2.170775 	 -0.3454590000 	 -2.5347610000 
322.20 	 224.9908000 	 2.170775 	 -0.3439299000 	 -2.5340340000 
322.40 	 224.9956000 	 2.170775 	 -0.3428936000 	 -2.5326090000 
322.60 	 224.9956000 	 2.170775 	 -0.3460375000 	 -2.5356320000 
322.80 	 224.9988000 	 2.170775 	 -0.3420194000 	 -2.5323610000 
323.00 	 224.9988000 	 2.170775 	 -0.3448614000 	 -2.5341160000 
323.20 	 224.9988000 	 2.170775 	 -0.3447755000 	 -2.5348190000 
323.40 	 224.9956000 	 2.170775 	 -0.3421275000 	 -2.5319890000 
323.60 	 224.9908000 	 2.170775 	 -0.3457705000 	 -2.5355690000 
323.80 	 224.9829000 	 2.170775 	 -0.3428713000 	 -2.5332670000 
324.00 	 224.9718000 	 2.170775 	 -0.3436915000 	 -2.5333120000 
324.20 	 224.9638000 	 2.170800 	 -0.3458182000 	 -2.5354130000 
324.40 	 224.9543000 	 2.170825 	 -0.3422165000 	 -2.5319290000 
324.60 	 224.9479000 	 2.170875 	 -0.3457864000 	 -2.5346820000 
324.80 	 224.9447000 	 2.170925 	 -0.3443368000 	 -2.5341860000 
325.00 	 224.9447000 	 2.170950 	 -0.3427315000 	 -2.5323070000 
325.20 	 224.9447000 	 2.171000 	 -0.3464349000 	 -2.5355750000 
325.40 	 224.9447000 	 2.171025 	 -0.3425852000 	 -2.5326570000 
325.60 	 224.9447000 	 2.171075 	 -0.3442160000 	 -2.5334960000 
325.80 	 224.9479000 	 2.171125 	 -0.3452428000 	 -2.5350350000 
326.00 	 224.9479000 	 2.171150 	 -0.3419685000 	 -2.5318020000 
326.20 	 224.9479000 	 2.171200 	 -0.3457292000 	 -2.5352260000 
326.40 	 224.9511000 	 2.171225 	 -0.3433482000 	 -2.5334770000 
326.60 	 224.9559000 	 2.171275 	 -0.3430144000 	 -2.5325110000 
326.80 	 224.9638000 	 2.171300 	 -0.3459422000 	 -2.5355850000 
327.00 	 224.9718000 	 2.171325 	 -0.3420448000 	 -2.5321040000 
327.20 	 224.9813000 	 2.171325 	 -0.3449535000 	 -2.5342810000 
327.40 	 224.9893000 	 2.171350 	 -0.3443209000 	 -2.5344180000 
327.60 	 224.9988000 	 2.171375 	 -0.3424072000 	 -2.5320470000 
327.80 	 225.0004000 	 2.171400 	 -0.3461329000 	 -2.5353620000 
328.00 	 225.0067000 	 2.171375 	 -0.3432178000 	 -2.5326000000 
328.20 	 225.0115000 	 2.171375 	 -0.3450394000 	 -2.5335530000 
328.40 	 225.0131000 	 2.171375 	 -0.3462537000 	 -2.5354000000 
328.60 	 225.0147000 	 2.171375 	 -0.3428777000 	 -2.5320750000 
328.80 	 225.0179000 	 2.171375 	 -0.3462855000 	 -2.5348350000 
329.00 	 225.0210000 	 2.171375 	 -0.3448582000 	 -2.5342110000 
329.20 	 225.0179000 	 2.171375 	 -0.3433514000 	 -2.5323360000 
329.40 	 225.0147000 	 2.171375 	 -0.3466129000 	 -2.5357120000 
329.60 	 225.0131000 	 2.171375 	 -0.3430049000 	 -2.5327370000 
329.80 	 225.0083000 	 2.171375 	 -0.3448963000 	 -2.5338460000 
330.00 	 225.0036000 	 2.171375 	 -0.3456434000 	 -2.5350060000 
330.20 	 225.0036000 	 2.171375 	 -0.3425948000 	 -2.5319800000 
330.40 	 225.0036000 	 2.171375 	 -0.3465684000 	 -2.5355660000 
330.60 	 225.0036000 	 2.171375 	 -0.3432814000 	 -2.5332610000 
330.80 	 224.9988000 	 2.171375 	 -0.3441461000 	 -2.5332710000 
331.00 	 224.9988000 	 2.171375 	 -0.3460217000 	 -2.5354350000 
331.20 	 224.9988000 	 2.171375 	 -0.3423373000 	 -2.5321960000 
331.40 	 224.9988000 	 2.171375 	 -0.3463141000 	 -2.5351870000 
331.60 	 224.9988000 	 2.171375 	 -0.3441938000 	 -2.5340180000 
331.80 	 224.9988000 	 2.171375 	 -0.3434976000 	 -2.5326920000 
332.00 	 224.9988000 	 2.171375 	 -0.3464158000 	 -2.5358230000 
332.20 	 224.9956000 	 2.171375 	 -0.3425948000 	 -2.5325710000 
332.40 	 224.9908000 	 2.171375 	 -0.3453414000 	 -2.5344150000 
332.60 	 224.9829000 	 2.171375 	 -0.3450012000 	 -2.5348000000 
332.80 	 224.9749000 	 2.171375 	 -0.3430716000 	 -2.5321390000 
333.00 	 224.9702000 	 2.171375 	 -0.3470357000 	 -2.5356200000 
333.20 	 224.9638000 	 2.171375 	 -0.3436915000 	 -2.5328220000 
333.40 	 224.9591000 	 2.171375 	 -0.3447660000 	 -2.5332610000 
333.60 	 224.9527000 	 2.171400 	 -0.3462156000 	 -2.5352510000 
333.80 	 224.9511000 	 2.171425 	 -0.3423564000 	 -2.5319160000 
334.00 	 224.9479000 	 2.171475 	 -0.3459040000 	 -2.5348760000 
334.20 	 224.9447000 	 2.171525 	 -0.3440571000 	 -2.5337980000 
334.40 	 224.9400000 	 2.171550 	 -0.3428904000 	 -2.5325140000 
334.60 	 224.9368000 	 2.171600 	 -0.3458563000 	 -2.5355910000 
334.80 	 224.9320000 	 2.171650 	 -0.3420830000 	 -2.5324760000 
335.00 	 224.9289000 	 2.171700 	 -0.3442828000 	 -2.5339670000 
335.20 	 224.9289000 	 2.171750 	 -0.3446706000 	 -2.5347930000 
335.40 	 224.9289000 	 2.171800 	 -0.3413010000 	 -2.5318940000 
335.60 	 224.9352000 	 2.171850 	 -0.3434849000 	 -2.5353530000 
335.80 	 224.9400000 	 2.171900 	 -0.3412628000 	 -2.5332800000 
336.00 	 224.9479000 	 2.171975 	 -0.3444990000 	 -2.5330730000 
336.20 	 224.9622000 	 2.171975 	 -0.3465907000 	 -2.5353460000 
336.40 	 224.9765000 	 2.172025 	 -0.3429445000 	 -2.5318460000 
336.60 	 224.9893000 	 2.172050 	 -0.3465398000 	 -2.5347740000 
336.80 	 225.0004000 	 2.172025 	 -0.3457419000 	 -2.5342970000 
337.00 	 225.0115000 	 2.172025 	 -0.3442955000 	 -2.5323360000 
337.20 	 225.0179000 	 2.172025 	 -0.3476556000 	 -2.5358360000 
337.40 	 225.0226000 	 2.172025 	 -0.3438981000 	 -2.5326700000 
337.60 	 225.0258000 	 2.172025 	 -0.3457324000 	 -2.5338550000 
337.80 	 225.0306000 	 2.172025 	 -0.3466447000 	 -2.5354190000 
338.00 	 225.0322000 	 2.172025 	 -0.3434404000 	 -2.5320880000 
338.20 	 225.0306000 	 2.172025 	 -0.3473822000 	 -2.5355630000 
338.40 	 225.0306000 	 2.172025 	 -0.3445975000 	 -2.5334770000 
338.60 	 225.0258000 	 2.172025 	 -0.3451856000 	 -2.5333760000 
338.80 	 225.0226000 	 2.172000 	 -0.3470580000 	 -2.5355980000 
339.00 	 225.0179000 	 2.171975 	 -0.3435930000 	 -2.5321610000 
339.20 	 225.0115000 	 2.171975 	 -0.3471184000 	 -2.5351940000 
339.40 	 225.0067000 	 2.171975 	 -0.3453191000 	 -2.5341060000 
339.60 	 225.0020000 	 2.171975 	 -0.3445466000 	 -2.5329020000 
339.80 	 224.9956000 	 2.171975 	 -0.3476302000 	 -2.5358390000 
340.00 	 224.9908000 	 2.171975 	 -0.3438695000 	 -2.5325110000 
340.20 	 224.9877000 	 2.171975 	 -0.3462601000 	 -2.5343010000 
340.40 	 224.9908000 	 2.171975 	 -0.3465684000 	 -2.5350600000 
340.60 	 224.9908000 	 2.171975 	 -0.3438695000 	 -2.5323840000 
340.80 	 224.9908000 	 2.171975 	 -0.3475539000 	 -2.5358420000 
341.00 	 224.9908000 	 2.171975 	 -0.3441652000 	 -2.5331180000 
341.20 	 224.9877000 	 2.171975 	 -0.3454018000 	 -2.5336710000 
341.40 	 224.9829000 	 2.171975 	 -0.3470484000 	 -2.5356360000 
341.60 	 224.9781000 	 2.171975 	 -0.3434881000 	 -2.5322220000 
341.80 	 224.9718000 	 2.171975 	 -0.3471184000 	 -2.5351720000 
342.00 	 224.9670000 	 2.171975 	 -0.3454367000 	 -2.5343230000 
342.20 	 224.9591000 	 2.171975 	 -0.3440507000 	 -2.5326950000 
342.40 	 224.9559000 	 2.171975 	 -0.3476620000 	 -2.5358840000 
342.60 	 224.9479000 	 2.172000 	 -0.3437424000 	 -2.5328000000 
342.80 	 224.9447000 	 2.172050 	 -0.3456942000 	 -2.5338900000 
343.00 	 224.9384000 	 2.172100 	 -0.3467846000 	 -2.5354990000 
343.20 	 224.9368000 	 2.172150 	 -0.3433100000 	 -2.5322310000 
343.40 	 224.9368000 	 2.172200 	 -0.3472106000 	 -2.5353530000 
343.60 	 224.9352000 	 2.172250 	 -0.3447183000 	 -2.5339510000 
343.80 	 224.9320000 	 2.172300 	 -0.3446452000 	 -2.5329970000 
344.00 	 224.9320000 	 2.172350 	 -0.3473441000 	 -2.5358680000 
344.20 	 224.9320000 	 2.172400 	 -0.3434340000 	 -2.5326090000 
344.40 	 224.9368000 	 2.172450 	 -0.3467814000 	 -2.5348090000 
344.60 	 224.9447000 	 2.172500 	 -0.3458849000 	 -2.5346920000 
344.80 	 224.9511000 	 2.172525 	 -0.3439458000 	 -2.5325300000 
345.00 	 224.9638000 	 2.172575 	 -0.3474299000 	 -2.5359150000 
345.20 	 224.9734000 	 2.172600 	 -0.3438091000 	 -2.5330450000 
345.40 	 224.9829000 	 2.172625 	 -0.3457324000 	 -2.5337730000 
345.60 	 224.9956000 	 2.172625 	 -0.3465080000 	 -2.5353080000 
345.80 	 225.0036000 	 2.172650 	 -0.3437010000 	 -2.5322340000 
346.00 	 225.0115000 	 2.172625 	 -0.3479513000 	 -2.5357470000 
346.20 	 225.0179000 	 2.172625 	 -0.3452142000 	 -2.5337980000 
346.40 	 225.0242000 	 2.172625 	 -0.3449790000 	 -2.5330380000 
346.60 	 225.0306000 	 2.172625 	 -0.3478622000 	 -2.5358740000 
346.80 	 225.0338000 	 2.172625 	 -0.3439395000 	 -2.5325740000 
347.00 	 225.0338000 	 2.172625 	 -0.3468641000 	 -2.5347870000 
347.20 	 225.0306000 	 2.172625 	 -0.3463650000 	 -2.5350190000 
347.40 	 225.0306000 	 2.172625 	 -0.3437392000 	 -2.5323550000 
347.60 	 225.0258000 	 2.172625 	 -0.3479099000 	 -2.5358990000 
347.80 	 225.0258000 	 2.172575 	 -0.3447914000 	 -2.5335600000 
348.00 	 225.0258000 	 2.172575 	 -0.3452778000 	 -2.5333440000 
348.20 	 225.0226000 	 2.172525 	 -0.3476810000 	 -2.5358650000 
348.40 	 225.0258000 	 2.172525 	 -0.3437773000 	 -2.5324310000 
348.60 	 225.0226000 	 2.172525 	 -0.3471184000 	 -2.5351460000 
348.80 	 225.0226000 	 2.172500 	 -0.3458595000 	 -2.5345580000 
349.00 	 225.0226000 	 2.172475 	 -0.3441397000 	 -2.5325840000 
349.20 	 225.0179000 	 2.172475 	 -0.3477859000 	 -2.5359120000 
349.40 	 225.0147000 	 2.172475 	 -0.3442732000 	 -2.5330450000 
349.60 	 225.0115000 	 2.172475 	 -0.3460471000 	 -2.5340180000 
349.80 	 225.0067000 	 2.172475 	 -0.3468863000 	 -2.5355180000 
350.00 	 225.0036000 	 2.172475 	 -0.3436534000 	 -2.5323520000 
350.20 	 224.9988000 	 2.172475 	 -0.3473727000 	 -2.5363290000 
350.40 	 224.9988000 	 2.172475 	 -0.3446960000 	 -2.5345070000 
350.60 	 224.9956000 	 2.172475 	 -0.3450076000 	 -2.5341640000 
350.80 	 224.9908000 	 2.172475 	 -0.3474903000 	 -2.5367450000 
351.00 	 224.9877000 	 2.172475 	 -0.3436947000 	 -2.5333600000 
351.20 	 224.9829000 	 2.172475 	 -0.3470039000 	 -2.5360080000 
351.40 	 224.9781000 	 2.172475 	 -0.3458691000 	 -2.5355340000 
351.60 	 224.9749000 	 2.172475 	 -0.3442065000 	 -2.5335410000 
351.80 	 224.9718000 	 2.172475 	 -0.3477828000 	 -2.5370410000 
352.00 	 224.9670000 	 2.172475 	 -0.3441620000 	 -2.5340430000 
352.20 	 224.9670000 	 2.172475 	 -0.3458246000 	 -2.5349080000 
352.40 	 224.9670000 	 2.172475 	 -0.3471184000 	 -2.5364880000 
352.60 	 224.9638000 	 2.172475 	 -0.3435898000 	 -2.5330730000 
352.80 	 224.9638000 	 2.172525 	 -0.3471216000 	 -2.5364840000 
353.00 	 224.9654000 	 2.172550 	 -0.3446770000 	 -2.5348820000 
353.20 	 224.9670000 	 2.172575 	 -0.3443813000 	 -2.5341130000 
353.40 	 224.9670000 	 2.172575 	 -0.3467973000 	 -2.5367930000 
353.60 	 224.9670000 	 2.172625 	 -0.3430239000 	 -2.5332390000 
353.80 	 224.9718000 	 2.172625 	 -0.3461965000 	 -2.5358390000 
354.00 	 224.9670000 	 2.172650 	 -0.3457451000 	 -2.5358770000 
354.20 	 224.9670000 	 2.172675 	 -0.3435612000 	 -2.5333050000 
354.40 	 224.9638000 	 2.172700 	 -0.3472328000 	 -2.5370250000 
354.60 	 224.9622000 	 2.172725 	 -0.3437773000 	 -2.5340080000 
354.80 	 224.9591000 	 2.172750 	 -0.3453223000 	 -2.5349110000 
355.00 	 224.9511000 	 2.172775 	 -0.3465176000 	 -2.5365670000 
355.20 	 224.9479000 	 2.172825 	 -0.3431447000 	 -2.5332130000 
355.40 	 224.9447000 	 2.172850 	 -0.3470198000 	 -2.5364810000 
355.60 	 224.9447000 	 2.172900 	 -0.3438473000 	 -2.5348000000 
355.80 	 224.9447000 	 2.172925 	 -0.3444767000 	 -2.5342850000 
356.00 	 224.9447000 	 2.172975 	 -0.3470612000 	 -2.5367640000 
356.20 	 224.9495000 	 2.173025 	 -0.3433800000 	 -2.5333090000 
356.40 	 224.9559000 	 2.173050 	 -0.3470548000 	 -2.5361510000 
356.60 	 224.9638000 	 2.173075 	 -0.3452301000 	 -2.5351840000 
356.80 	 224.9749000 	 2.173125 	 -0.3443336000 	 -2.5339000000 
357.00 	 224.9797000 	 2.173125 	 -0.3476938000 	 -2.5370250000 
357.20 	 224.9877000 	 2.173125 	 -0.3436216000 	 -2.5339130000 
357.40 	 224.9908000 	 2.173125 	 -0.3411102000 	 -2.5350030000 
357.60 	 224.9956000 	 2.173125 	 -0.3475571000 	 -2.5368210000 
357.80 	 225.0004000 	 2.173125 	 -0.3442732000 	 -2.5334420000 
358.00 	 225.0036000 	 2.173125 	 -0.3482564000 	 -2.5367900000 
358.20 	 225.0067000 	 2.173125 	 -0.3455925000 	 -2.5351110000 
358.40 	 225.0067000 	 2.173125 	 -0.3454272000 	 -2.5343960000 
358.60 	 225.0115000 	 2.173125 	 -0.3479417000 	 -2.5372760000 
358.80 	 225.0115000 	 2.173125 	 -0.3438950000 	 -2.5337060000 
359.00 	 225.0115000 	 2.173125 	 -0.3468037000 	 -2.5358170000 
359.20 	 225.0115000 	 2.173125 	 -0.3462791000 	 -2.5361280000 
359.40 	 225.0115000 	 2.173125 	 -0.3438187000 	 -2.5336740000 
359.60 	 225.0115000 	 2.173125 	 -0.3478241000 	 -2.5371810000 
359.80 	 225.0115000 	 2.173125 	 -0.3444036000 	 -2.5345640000 
360.00 	 225.0115000 	 2.173125 	 -0.3458659000 	 -2.5350160000 
360.20 	 225.0115000 	 2.173125 	 -0.3474585000 	 -2.5370150000 
360.40 	 225.0083000 	 2.173125 	 -0.3438663000 	 -2.5335340000 
360.60 	 225.0067000 	 2.173125 	 -0.3472710000 	 -2.5365570000 
360.80 	 225.0067000 	 2.173125 	 -0.3457800000 	 -2.5355500000 
361.00 	 225.0067000 	 2.173125 	 -0.3445943000 	 -2.5341100000 
361.20 	 225.0067000 	 2.173125 	 -0.3479290000 	 -2.5374630000 
361.40 	 225.0067000 	 2.173125 	 -0.3439903000 	 -2.5339540000 
361.60 	 225.0067000 	 2.173125 	 -0.3467083000 	 -2.5355980000 
361.80 	 225.0067000 	 2.173125 	 -0.3465176000 	 -2.5363540000 
362.00 	 225.0052000 	 2.173125 	 -0.3441874000 	 -2.5337090000 
362.20 	 224.9988000 	 2.173125 	 -0.3480021000 	 -2.5373300000 
362.40 	 224.9956000 	 2.173125 	 -0.3444354000 	 -2.5344940000 
362.60 	 224.9908000 	 2.173125 	 -0.3456497000 	 -2.5350480000 
362.80 	 224.9877000 	 2.173150 	 -0.3464699000 	 -2.5370030000 
363.00 	 224.9845000 	 2.173150 	 -0.3444608000 	 -2.5336140000 
363.20 	 224.9813000 	 2.173175 	 -0.3482660000 	 -2.5368500000 
363.40 	 224.9829000 	 2.173175 	 -0.3458023000 	 -2.5354000000 
363.60 	 224.9797000 	 2.173175 	 -0.3454526000 	 -2.5344400000 
363.80 	 224.9797000 	 2.173200 	 -0.3485298000 	 -2.5373710000 
364.00 	 224.9797000 	 2.173200 	 -0.3440317000 	 -2.5340780000 
364.20 	 224.9749000 	 2.173225 	 -0.3470230000 	 -2.5363000000 
364.40 	 224.9749000 	 2.173250 	 -0.3473155000 	 -2.5366810000 
364.60 	 224.9749000 	 2.173250 	 -0.3445562000 	 -2.5338390000 
364.80 	 224.9718000 	 2.173275 	 -0.3483041000 	 -2.5373590000 
365.00 	 224.9718000 	 2.173300 	 -0.3451761000 	 -2.5348500000 
365.20 	 224.9718000 	 2.173325 	 -0.3461806000 	 -2.5351270000 
365.40 	 224.9718000 	 2.173350 	 -0.3481865000 	 -2.5373200000 
365.60 	 224.9702000 	 2.173350 	 -0.3442097000 	 -2.5338620000 
365.80 	 224.9670000 	 2.173375 	 -0.3476206000 	 -2.5365350000 
366.00 	 224.9670000 	 2.173400 	 -0.3461742000 	 -2.5358990000 
366.20 	 224.9686000 	 2.173425 	 -0.3450203000 	 -2.5342660000 
366.40 	 224.9718000 	 2.173450 	 -0.3482977000 	 -2.5377050000 
366.60 	 224.9718000 	 2.173450 	 -0.3445371000 	 -2.5343200000 
366.80 	 224.9749000 	 2.173475 	 -0.3466511000 	 -2.5357250000 
367.00 	 224.9781000 	 2.173500 	 -0.3474967000 	 -2.5367550000 
367.20 	 224.9749000 	 2.173525 	 -0.3445085000 	 -2.5340430000 
367.40 	 224.9797000 	 2.173525 	 -0.3483327000 	 -2.5375020000 
367.60 	 224.9829000 	 2.173525 	 -0.3453827000 	 -2.5349650000 
367.80 	 224.9877000 	 2.173525 	 -0.3462283000 	 -2.5352480000 
368.00 	 224.9908000 	 2.173550 	 -0.3485743000 	 -2.5374890000 
368.20 	 224.9988000 	 2.173575 	 -0.3449027000 	 -2.5340140000 
368.40 	 225.0036000 	 2.173600 	 -0.3487460000 	 -2.5372540000 
368.60 	 225.0036000 	 2.173600 	 -0.3468672000 	 -2.5359250000 
368.80 	 225.0067000 	 2.173575 	 -0.3461774000 	 -2.5348600000 
369.00 	 225.0052000 	 2.173575 	 -0.3491402000 	 -2.5378480000 
369.20 	 225.0036000 	 2.173575 	 -0.3450457000 	 -2.5341860000 
369.40 	 225.0036000 	 2.173575 	 -0.3482723000 	 -2.5366180000 
369.60 	 225.0036000 	 2.173575 	 -0.3474267000 	 -2.5364400000 
369.80 	 224.9988000 	 2.173575 	 -0.3456656000 	 -2.5343540000 
370.00 	 224.9972000 	 2.173575 	 -0.3494104000 	 -2.5378640000 
370.20 	 224.9956000 	 2.173575 	 -0.3455607000 	 -2.5348030000 
370.40 	 224.9908000 	 2.173575 	 -0.3473886000 	 -2.5357440000 
370.60 	 224.9908000 	 2.173575 	 -0.3481928000 	 -2.5372220000 
370.80 	 224.9877000 	 2.173575 	 -0.3449377000 	 -2.5338170000 
371.00 	 224.9893000 	 2.173575 	 -0.3488827000 	 -2.5372060000 
371.20 	 224.9908000 	 2.173575 	 -0.3466797000 	 -2.5357750000 
371.40 	 224.9908000 	 2.173575 	 -0.3459295000 	 -2.5344560000 
371.60 	 224.9908000 	 2.173575 	 -0.3490194000 	 -2.5376610000 
371.80 	 224.9893000 	 2.173575 	 -0.3451888000 	 -2.5343130000 
372.00 	 224.9877000 	 2.173575 	 -0.3479195000 	 -2.5364050000 
372.20 	 224.9829000 	 2.173575 	 -0.3477001000 	 -2.5366370000 
372.40 	 224.9797000 	 2.173575 	 -0.3453954000 	 -2.5341800000 
372.60 	 224.9734000 	 2.173600 	 -0.3495789000 	 -2.5377560000 
372.80 	 224.9670000 	 2.173625 	 -0.3461584000 	 -2.5350730000 
373.00 	 224.9638000 	 2.173650 	 -0.3473186000 	 -2.5356200000 
373.20 	 224.9591000 	 2.173675 	 -0.3485966000 	 -2.5373680000 
373.40 	 224.9591000 	 2.173700 	 -0.3451729000 	 -2.5339320000 
373.60 	 224.9559000 	 2.173725 	 -0.3487873000 	 -2.5371270000 
373.80 	 224.9559000 	 2.173775 	 -0.3468386000 	 -2.5358990000 
374.00 	 224.9559000 	 2.173800 	 -0.3462251000 	 -2.5345330000 
374.20 	 224.9559000 	 2.173825 	 -0.3492673000 	 -2.5376380000 
374.40 	 224.9559000 	 2.173850 	 -0.3454876000 	 -2.5341830000 
374.60 	 224.9575000 	 2.173875 	 -0.3481801000 	 -2.5363670000 
374.80 	 224.9591000 	 2.173900 	 -0.3481960000 	 -2.5369290000 
375.00 	 224.9670000 	 2.173950 	 -0.3454208000 	 -2.5338970000 
375.20 	 224.9718000 	 2.173975 	 -0.3492546000 	 -2.5374510000 
375.40 	 224.9861000 	 2.173975 	 -0.3461202000 	 -2.5351140000 
375.60 	 224.9924000 	 2.174000 	 -0.3459612000 	 -2.5358010000 
375.80 	 224.9988000 	 2.173975 	 -0.3480689000 	 -2.5381210000 
376.00 	 225.0036000 	 2.173975 	 -0.3441779000 	 -2.5344780000 
376.20 	 225.0067000 	 2.173975 	 -0.3477669000 	 -2.5373900000 
376.40 	 225.0067000 	 2.173975 	 -0.3460344000 	 -2.5366020000 
376.60 	 225.0067000 	 2.173975 	 -0.3449122000 	 -2.5348500000 
376.80 	 225.0067000 	 2.173975 	 -0.3484821000 	 -2.5382930000 
377.00 	 225.0115000 	 2.173975 	 -0.3442669000 	 -2.5348950000 
377.20 	 225.0147000 	 2.173975 	 -0.3467369000 	 -2.5364460000 
377.40 	 225.0147000 	 2.173975 	 -0.3474363000 	 -2.5376860000 
377.60 	 225.0147000 	 2.173975 	 -0.3438822000 	 -2.5344250000 
377.80 	 225.0147000 	 2.173975 	 -0.3479830000 	 -2.5379210000 
378.00 	 225.0131000 	 2.173975 	 -0.3450998000 	 -2.5359690000 
378.20 	 225.0115000 	 2.173975 	 -0.3449917000 	 -2.5351560000 
378.40 	 225.0083000 	 2.173975 	 -0.3479449000 	 -2.5383500000 
378.60 	 225.0067000 	 2.173975 	 -0.3437710000 	 -2.5344400000 
378.80 	 225.0036000 	 2.173975 	 -0.3470484000 	 -2.5368690000 
379.00 	 224.9988000 	 2.173975 	 -0.3464158000 	 -2.5370410000 
379.20 	 224.9956000 	 2.173975 	 -0.3439490000 	 -2.5343320000 
379.40 	 224.9940000 	 2.173975 	 -0.3480403000 	 -2.5380710000 
379.60 	 224.9908000 	 2.173975 	 -0.3448009000 	 -2.5356230000 
379.80 	 224.9956000 	 2.173975 	 -0.3454685000 	 -2.5354700000 
380.00 	 224.9956000 	 2.173975 	 -0.3476238000 	 -2.5379120000 
380.20 	 224.9988000 	 2.173975 	 -0.3435167000 	 -2.5343480000 
380.40 	 225.0004000 	 2.173975 	 -0.3473282000 	 -2.5375050000 
380.60 	 224.9988000 	 2.173975 	 -0.3452396000 	 -2.5365070000 
380.80 	 224.9972000 	 2.173975 	 -0.3440157000 	 -2.5345740000 
381.00 	 224.9956000 	 2.173975 	 -0.3477224000 	 -2.5381690000 
381.20 	 224.9908000 	 2.173975 	 -0.3435644000 	 -2.5348410000 
381.40 	 224.9877000 	 2.173975 	 -0.3458246000 	 -2.5361280000 
381.60 	 224.9829000 	 2.173975 	 -0.3465652000 	 -2.5376450000 
381.80 	 224.9797000 	 2.173975 	 -0.3433609000 	 -2.5343350000 
382.00 	 224.9749000 	 2.173975 	 -0.3473123000 	 -2.5378610000 
382.20 	 224.9702000 	 2.174000 	 -0.3434181000 	 -2.5359500000 
382.40 	 224.9670000 	 2.174000 	 -0.3411007000 	 -2.5353780000 
382.60 	 224.9638000 	 2.174025 	 -0.3431765000 	 -2.5381250000 
382.80 	 224.9638000 	 2.174075 	 -0.3396797000 	 -2.5345870000 
383.00 	 224.9638000 	 2.174100 	 -0.3426393000 	 -2.5369550000 
383.20 	 224.9638000 	 2.174125 	 -0.3413105000 	 -2.5367640000 
383.40 	 224.9638000 	 2.174150 	 -0.3400612000 	 -2.5345930000 
383.60 	 224.9638000 	 2.174200 	 -0.3436883000 	 -2.5382520000 
383.80 	 224.9638000 	 2.174225 	 -0.3398609000 	 -2.5352450000 
384.00 	 224.9670000 	 2.174250 	 -0.3420385000 	 -2.5360230000 
384.20 	 224.9670000 	 2.174275 	 -0.3428777000 	 -2.5377850000 
384.40 	 224.9749000 	 2.174275 	 -0.3405794000 	 -2.5344180000 
384.60 	 224.9797000 	 2.174325 	 -0.3461138000 	 -2.5377780000 
384.80 	 224.9877000 	 2.174325 	 -0.3438282000 	 -2.5363670000 
385.00 	 224.9940000 	 2.174325 	 -0.3456815000 	 -2.5353690000 
385.20 	 224.9988000 	 2.174325 	 -0.3476175000 	 -2.5385760000 
385.40 	 225.0052000 	 2.174325 	 -0.3435358000 	 -2.5351360000 
385.60 	 225.0067000 	 2.174325 	 -0.3464731000 	 -2.5371550000 
385.80 	 225.0115000 	 2.174325 	 -0.3460884000 	 -2.5377530000 
386.00 	 225.0147000 	 2.174325 	 -0.3434435000 	 -2.5347900000 
386.20 	 225.0147000 	 2.174325 	 -0.3473918000 	 -2.5385630000 
386.40 	 225.0115000 	 2.174325 	 -0.3443273000 	 -2.5362110000 
386.60 	 225.0115000 	 2.174325 	 -0.3450489000 	 -2.5359380000 
386.80 	 225.0115000 	 2.174325 	 -0.3471375000 	 -2.5386750000 
387.00 	 225.0115000 	 2.174325 	 -0.3430685000 	 -2.5347330000 
387.20 	 225.0115000 	 2.174325 	 -0.3469308000 	 -2.5379470000 
387.40 	 225.0115000 	 2.174325 	 -0.3450998000 	 -2.5370530000 
387.60 	 225.0115000 	 2.174325 	 -0.3437519000 	 -2.5352830000 
387.80 	 225.0147000 	 2.174325 	 -0.3470802000 	 -2.5389070000 
388.00 	 225.0131000 	 2.174325 	 -0.3431861000 	 -2.5353970000 
388.20 	 225.0147000 	 2.174325 	 -0.3454367000 	 -2.5367130000 
388.40 	 225.0115000 	 2.174325 	 -0.3457610000 	 -2.5380640000 
388.60 	 225.0115000 	 2.174325 	 -0.3425217000 	 -2.5346950000 
388.80 	 225.0067000 	 2.174325 	 -0.3466129000 	 -2.5382680000 
389.00 	 225.0020000 	 2.174325 	 -0.3439649000 	 -2.5366180000 
389.20 	 224.9972000 	 2.174325 	 -0.3429286000 	 -2.5353720000 
389.40 	 224.9908000 	 2.174325 	 -0.3461393000 	 -2.5387410000 
389.60 	 224.9829000 	 2.174325 	 -0.3421974000 	 -2.5352030000 
389.80 	 224.9797000 	 2.174325 	 -0.3447628000 	 -2.5371300000 
390.00 	 224.9829000 	 2.174325 	 -0.3444258000 	 -2.5375780000 
390.20 	 224.9829000 	 2.174325 	 -0.3420035000 	 -2.5348500000 
390.40 	 224.9877000 	 2.174325 	 -0.3459803000 	 -2.5385480000 
390.60 	 224.9908000 	 2.174325 	 -0.3422451000 	 -2.5358800000 
390.80 	 224.9877000 	 2.174325 	 -0.3427156000 	 -2.5361950000 
391.00 	 224.9829000 	 2.174325 	 -0.3439617000 	 -2.5384840000 
391.20 	 224.9781000 	 2.174325 	 -0.3401788000 	 -2.5349240000 
391.40 	 224.9718000 	 2.174350 	 -0.3481134000 	 -2.5382200000 
391.60 	 224.9654000 	 2.174375 	 -0.3455194000 	 -2.5363890000 
391.80 	 224.9638000 	 2.174400 	 -0.3455448000 	 -2.5356860000 
392.00 	 224.9638000 	 2.174425 	 -0.3480053000 	 -2.5387220000 
392.20 	 224.9591000 	 2.174475 	 -0.3442065000 	 -2.5351170000 
392.40 	 224.9638000 	 2.174500 	 -0.3470612000 	 -2.5373710000 
392.60 	 224.9638000 	 2.174525 	 -0.3465748000 	 -2.5375910000 
392.80 	 224.9638000 	 2.174550 	 -0.3439554000 	 -2.5349840000 
393.00 	 224.9575000 	 2.174575 	 -0.3479163000 	 -2.5384200000 
393.20 	 224.9559000 	 2.174625 	 -0.3447278000 	 -2.5360740000 
393.40 	 224.9559000 	 2.174650 	 -0.3453318000 	 -2.5360270000 
393.60 	 224.9559000 	 2.174675 	 -0.3476302000 	 -2.5384430000 
393.80 	 224.9575000 	 2.174700 	 -0.3436883000 	 -2.5348600000 
394.00 	 224.9638000 	 2.174725 	 -0.3471311000 	 -2.5376890000 
394.20 	 224.9670000 	 2.174775 	 -0.3454558000 	 -2.5370250000 
394.40 	 224.9749000 	 2.174775 	 -0.3441588000 	 -2.5352000000 
394.60 	 224.9845000 	 2.174800 	 -0.3474744000 	 -2.5385920000 
394.80 	 224.9908000 	 2.174825 	 -0.3434340000 	 -2.5352990000 
395.00 	 224.9988000 	 2.174850 	 -0.3460725000 	 -2.5370660000 
395.20 	 224.9988000 	 2.174850 	 -0.3491052000 	 -2.5381090000 
395.40 	 225.0067000 	 2.174825 	 -0.3462505000 	 -2.5358230000 
395.60 	 225.0099000 	 2.174825 	 -0.3501638000 	 -2.5391670000 
395.80 	 225.0147000 	 2.174825 	 -0.3474680000 	 -2.5372540000 
396.00 	 225.0147000 	 2.174825 	 -0.3476429000 	 -2.5365260000 
396.20 	 225.0147000 	 2.174825 	 -0.3500811000 	 -2.5393300000 
396.40 	 225.0147000 	 2.174825 	 -0.3463046000 	 -2.5359950000 
396.60 	 225.0147000 	 2.174825 	 -0.3494453000 	 -2.5384330000 
396.80 	 225.0147000 	 2.174825 	 -0.3482342000 	 -2.5379590000 
397.00 	 225.0147000 	 2.174825 	 -0.3469531000 	 -2.5361890000 
397.20 	 225.0147000 	 2.174825 	 -0.3504213000 	 -2.5395140000 
397.40 	 225.0147000 	 2.174825 	 -0.3464476000 	 -2.5363640000 
397.60 	 225.0147000 	 2.174825 	 -0.3487587000 	 -2.5378480000 
397.80 	 225.0147000 	 2.174825 	 -0.3492991000 	 -2.5389510000 
398.00 	 225.0147000 	 2.174825 	 -0.3461806000 	 -2.5356610000 
398.20 	 225.0147000 	 2.174775 	 -0.3499762000 	 -2.5391710000 
398.40 	 225.0179000 	 2.174775 	 -0.3472773000 	 -2.5371650000 
398.60 	 225.0179000 	 2.174775 	 -0.3475984000 	 -2.5367130000 
398.80 	 225.0163000 	 2.174775 	 -0.3500366000 	 -2.5394920000 
399.00 	 225.0147000 	 2.174775 	 -0.3462092000 	 -2.5359250000 
399.20 	 225.0115000 	 2.174725 	 -0.3493754000 	 -2.5385380000 
399.40 	 225.0115000 	 2.174725 	 -0.3480784000 	 -2.5380450000 
399.60 	 225.0115000 	 2.174725 	 -0.3468005000 	 -2.5361790000 
399.80 	 225.0067000 	 2.174725 	 -0.3500525000 	 -2.5393840000 
400.00 	 225.0067000 	 2.174725 	 -0.3462601000 	 -2.5362460000 
400.20 	 225.0036000 	 2.174725 	 -0.3486284000 	 -2.5377110000 
400.40 	 224.9988000 	 2.174725 	 -0.3492514000 	 -2.5388940000 
400.60 	 224.9972000 	 2.174725 	 -0.3462156000 	 -2.5358040000 
400.80 	 224.9956000 	 2.174725 	 -0.3499254000 	 -2.5390210000 
401.00 	 224.9908000 	 2.174725 	 -0.3472773000 	 -2.5371270000 
401.20 	 224.9877000 	 2.174725 	 -0.3473981000 	 -2.5366620000 
401.40 	 224.9829000 	 2.174725 	 -0.3498077000 	 -2.5393680000 
401.60 	 224.9797000 	 2.174725 	 -0.3461488000 	 -2.5360680000 
401.80 	 224.9797000 	 2.174725 	 -0.3491720000 	 -2.5382930000 
402.00 	 224.9797000 	 2.174725 	 -0.3485330000 	 -2.5383440000 
402.20 	 224.9749000 	 2.174725 	 -0.3464921000 	 -2.5359660000 
402.40 	 224.9718000 	 2.174725 	 -0.3500398000 	 -2.5392940000 
402.60 	 224.9718000 	 2.174725 	 -0.3465811000 	 -2.5365420000 
402.80 	 224.9670000 	 2.174725 	 -0.3481865000 	 -2.5374570000 
403.00 	 224.9670000 	 2.174775 	 -0.3491783000 	 -2.5389000000 
403.20 	 224.9670000 	 2.174775 	 -0.3460757000 	 -2.5357630000 
403.40 	 224.9670000 	 2.174825 	 -0.3499031000 	 -2.5391770000 
403.60 	 224.9670000 	 2.174825 	 -0.3468386000 	 -2.5369040000 
403.80 	 224.9670000 	 2.174850 	 -0.3478622000 	 -2.5372760000 
404.00 	 224.9670000 	 2.174875 	 -0.3494453000 	 -2.5391830000 
404.20 	 224.9670000 	 2.174900 	 -0.3458754000 	 -2.5357370000 
404.40 	 224.9638000 	 2.174925 	 -0.3495789000 	 -2.5389700000 
404.60 	 224.9622000 	 2.174950 	 -0.3473218000 	 -2.5375530000 
404.80 	 224.9638000 	 2.174975 	 -0.3470484000 	 -2.5364560000 
405.00 	 224.9638000 	 2.175000 	 -0.3500748000 	 -2.5393010000 
405.20 	 224.9638000 	 2.175025 	 -0.3462633000 	 -2.5362270000 
405.40 	 224.9670000 	 2.175075 	 -0.3482755000 	 -2.5376960000 
405.60 	 224.9718000 	 2.175075 	 -0.3488604000 	 -2.5386270000 
405.80 	 224.9718000 	 2.175100 	 -0.3463205000 	 -2.5357660000 
406.00 	 224.9718000 	 2.175125 	 -0.3499158000 	 -2.5393390000 
406.20 	 224.9749000 	 2.175150 	 -0.3465144000 	 -2.5365260000 
406.40 	 224.9797000 	 2.175150 	 -0.3476397000 	 -2.5372350000 
406.60 	 224.9797000 	 2.175175 	 -0.3491688000 	 -2.5391390000 
406.80 	 224.9829000 	 2.175200 	 -0.3456084000 	 -2.5357660000 
407.00 	 224.9877000 	 2.175175 	 -0.3478050000 	 -2.5389860000 
407.20 	 224.9877000 	 2.175200 	 -0.3483645000 	 -2.5380260000 
407.40 	 224.9908000 	 2.175200 	 -0.3465239000 	 -2.5362520000 
407.60 	 224.9956000 	 2.175225 	 -0.3497378000 	 -2.5396130000 
407.80 	 224.9988000 	 2.175250 	 -0.3460789000 	 -2.5364590000 
408.00 	 225.0036000 	 2.175225 	 -0.3472455000 	 -2.5383000000 
408.20 	 225.0036000 	 2.175225 	 -0.3477287000 	 -2.5394220000 
408.40 	 225.0067000 	 2.175225 	 -0.3447660000 	 -2.5364650000 
408.60 	 225.0036000 	 2.175225 	 -0.3486220000 	 -2.5398890000 
408.80 	 225.0036000 	 2.175225 	 -0.3455385000 	 -2.5377150000 
409.00 	 224.9988000 	 2.175225 	 -0.3463364000 	 -2.5374030000 
409.20 	 224.9956000 	 2.175225 	 -0.3483740000 	 -2.5397870000 
409.40 	 224.9908000 	 2.175225 	 -0.3445753000 	 -2.5363640000 
409.60 	 224.9877000 	 2.175225 	 -0.3482374000 	 -2.5394340000 
409.80 	 224.9877000 	 2.175225 	 -0.3463745000 	 -2.5383000000 
410.00 	 224.9877000 	 2.175225 	 -0.3457610000 	 -2.5369740000 
410.20 	 224.9877000 	 2.175225 	 -0.3486856000 	 -2.5400320000 
410.40 	 224.9908000 	 2.175250 	 -0.3446802000 	 -2.5365540000 
410.60 	 224.9908000 	 2.175275 	 -0.3474998000 	 -2.5386710000 
410.80 	 224.9908000 	 2.175275 	 -0.3473250000 	 -2.5392600000 
411.00 	 224.9861000 	 2.175300 	 -0.3445593000 	 -2.5364020000 
411.20 	 224.9829000 	 2.175300 	 -0.3488604000 	 -2.5399650000 
411.40 	 224.9797000 	 2.175275 	 -0.3454113000 	 -2.5377240000 
411.60 	 224.9718000 	 2.175275 	 -0.3457960000 	 -2.5379500000 
411.80 	 224.9718000 	 2.175300 	 -0.3459612000 	 -2.5399180000 
412.00 	 224.9670000 	 2.175325 	 -0.3423309000 	 -2.5364430000 
412.20 	 224.9670000 	 2.175350 	 -0.3460757000 	 -2.5395230000 
412.40 	 224.9670000 	 2.175375 	 -0.3441048000 	 -2.5386330000 
412.60 	 224.9718000 	 2.175400 	 -0.3433259000 	 -2.5371870000 
412.80 	 224.9718000 	 2.175400 	 -0.3465843000 	 -2.5402640000 
413.00 	 224.9718000 	 2.175425 	 -0.3425376000 	 -2.5368440000 
413.20 	 224.9670000 	 2.175450 	 -0.3451570000 	 -2.5386910000 
413.40 	 224.9670000 	 2.175475 	 -0.3452301000 	 -2.5393770000 
413.60 	 224.9670000 	 2.175500 	 -0.3426806000 	 -2.5365510000 
413.80 	 224.9670000 	 2.175500 	 -0.3463364000 	 -2.5399910000 
414.00 	 224.9670000 	 2.175525 	 -0.3433418000 	 -2.5376770000 
414.20 	 224.9718000 	 2.175550 	 -0.3440348000 	 -2.5374920000 
414.40 	 224.9749000 	 2.175575 	 -0.3459104000 	 -2.5400290000 
414.60 	 224.9797000 	 2.175600 	 -0.3423405000 	 -2.5365190000 
414.80 	 224.9829000 	 2.175600 	 -0.3447565000 	 -2.5394760000 
415.00 	 224.9908000 	 2.175625 	 -0.3430398000 	 -2.5389420000 
415.20 	 224.9956000 	 2.175625 	 -0.3423595000 	 -2.5372310000 
415.40 	 225.0004000 	 2.175650 	 -0.3450807000 	 -2.5403910000 
415.60 	 225.0067000 	 2.175625 	 -0.3409863000 	 -2.5368530000 
415.80 	 225.0115000 	 2.175625 	 -0.3437773000 	 -2.5387070000 
416.00 	 225.0115000 	 2.175625 	 -0.3437964000 	 -2.5393990000 
416.20 	 225.0147000 	 2.175625 	 -0.3411802000 	 -2.5366850000 
416.40 	 225.0147000 	 2.175625 	 -0.3449790000 	 -2.5402130000 
416.60 	 225.0147000 	 2.175625 	 -0.3414758000 	 -2.5374480000 
416.80 	 225.0147000 	 2.175625 	 -0.3432274000 	 -2.5383250000 
417.00 	 225.0067000 	 2.175625 	 -0.3441016000 	 -2.5397370000 
417.20 	 225.0067000 	 2.175625 	 -0.3409894000 	 -2.5364400000 
417.40 	 225.0036000 	 2.175625 	 -0.3448645000 	 -2.5399240000 
417.60 	 224.9988000 	 2.175625 	 -0.3419495000 	 -2.5379020000 
417.80 	 224.9988000 	 2.175625 	 -0.3424835000 	 -2.5375370000 
418.00 	 224.9956000 	 2.175625 	 -0.3448009000 	 -2.5400350000 
418.20 	 224.9956000 	 2.175625 	 -0.3410085000 	 -2.5367290000 
418.40 	 224.9908000 	 2.175625 	 -0.3437996000 	 -2.5388970000 
418.60 	 224.9877000 	 2.175625 	 -0.3459454000 	 -2.5390240000 
418.80 	 224.9829000 	 2.175625 	 -0.3440825000 	 -2.5367420000 
419.00 	 224.9829000 	 2.175625 	 -0.3477128000 	 -2.5401910000 
419.20 	 224.9797000 	 2.175625 	 -0.3443146000 	 -2.5374480000 
419.40 	 224.9797000 	 2.175625 	 -0.3459867000 	 -2.5380450000 
419.60 	 224.9734000 	 2.175625 	 -0.3472424000 	 -2.5399650000 
419.80 	 224.9734000 	 2.175650 	 -0.3436565000 	 -2.5364690000 
420.00 	 224.9718000 	 2.175650 	 -0.3475571000 	 -2.5397170000 
420.20 	 224.9670000 	 2.175675 	 -0.3450298000 	 -2.5379440000 
420.40 	 224.9638000 	 2.175700 	 -0.3454240000 	 -2.5375750000 
420.60 	 224.9591000 	 2.175750 	 -0.3479004000 	 -2.5401080000 
420.80 	 224.9559000 	 2.175775 	 -0.3439617000 	 -2.5365730000 
421.00 	 224.9559000 	 2.175800 	 -0.3473822000 	 -2.5392310000 
421.20 	 224.9559000 	 2.175825 	 -0.3460789000 	 -2.5385920000 
421.40 	 224.9591000 	 2.175875 	 -0.3446007000 	 -2.5368470000 
421.60 	 224.9670000 	 2.175875 	 -0.3496742000 	 -2.5401660000 
421.80 	 224.9749000 	 2.175925 	 -0.3458500000 	 -2.5368820000 
422.00 	 224.9813000 	 2.175925 	 -0.3486538000 	 -2.5386270000 
422.20 	 224.9877000 	 2.175925 	 -0.3486792000 	 -2.5394090000 
422.40 	 224.9877000 	 2.175950 	 -0.3459454000 	 -2.5364840000 
422.60 	 224.9877000 	 2.175975 	 -0.3497505000 	 -2.5399050000 
422.80 	 224.9877000 	 2.176000 	 -0.3469690000 	 -2.5377020000 
423.00 	 224.9877000 	 2.175975 	 -0.3466988000 	 -2.5373170000 
423.20 	 224.9908000 	 2.175975 	 -0.3490194000 	 -2.5398860000 
423.40 	 224.9956000 	 2.175975 	 -0.3450489000 	 -2.5360740000 
423.60 	 224.9988000 	 2.175975 	 -0.3486061000 	 -2.5390430000 
423.80 	 225.0036000 	 2.175975 	 -0.3472265000 	 -2.5385980000 
424.00 	 225.0067000 	 2.175975 	 -0.3455003000 	 -2.5363640000 
424.20 	 225.0083000 	 2.175975 	 -0.3494581000 	 -2.5402320000 
424.40 	 225.0067000 	 2.175975 	 -0.3452746000 	 -2.5366050000 
424.60 	 225.0036000 	 2.175975 	 -0.3476906000 	 -2.5382010000 
424.80 	 224.9988000 	 2.175975 	 -0.3481070000 	 -2.5394600000 
425.00 	 224.9988000 	 2.175975 	 -0.3452110000 	 -2.5360930000 
425.20 	 224.9988000 	 2.175975 	 -0.3491306000 	 -2.5400230000 
425.40 	 224.9988000 	 2.175975 	 -0.3456465000 	 -2.5369360000 
425.60 	 224.9988000 	 2.175975 	 -0.3475221000 	 -2.5380740000 
425.80 	 224.9956000 	 2.175975 	 -0.3482533000 	 -2.5395110000 
426.00 	 224.9908000 	 2.175975 	 -0.3450839000 	 -2.5359180000 
426.20 	 224.9861000 	 2.175975 	 -0.3495471000 	 -2.5399330000 
426.40 	 224.9797000 	 2.175975 	 -0.3458500000 	 -2.5374630000 
426.60 	 224.9749000 	 2.176000 	 -0.3433164000 	 -2.5372000000 
426.80 	 224.9749000 	 2.176025 	 -0.3453445000 	 -2.5399750000 
427.00 	 224.9749000 	 2.176050 	 -0.3417079000 	 -2.5361130000 
427.20 	 224.9797000 	 2.176075 	 -0.3455416000 	 -2.5392660000 
427.40 	 224.9797000 	 2.176100 	 -0.3436979000 	 -2.5384970000 
427.60 	 224.9829000 	 2.176075 	 -0.3432878000 	 -2.5364140000 
427.80 	 224.9829000 	 2.176075 	 -0.3455480000 	 -2.5402550000 
428.00 	 224.9797000 	 2.176100 	 -0.3415330000 	 -2.5370880000 
428.20 	 224.9797000 	 2.176125 	 -0.3445848000 	 -2.5378830000 
428.40 	 224.9749000 	 2.176150 	 -0.3460344000 	 -2.5397300000 
428.60 	 224.9781000 	 2.176150 	 -0.3426679000 	 -2.5364270000 
428.80 	 224.9797000 	 2.176150 	 -0.3481706000 	 -2.5395170000 
429.00 	 224.9829000 	 2.176175 	 -0.3455957000 	 -2.5381310000 
429.20 	 224.9829000 	 2.176200 	 -0.3454526000 	 -2.5371870000 
429.40 	 224.9829000 	 2.176175 	 -0.3484376000 	 -2.5401690000 
429.60 	 224.9829000 	 2.176175 	 -0.3453795000 	 -2.5366690000 
429.80 	 224.9877000 	 2.176200 	 -0.3488191000 	 -2.5391130000 
430.00 	 224.9861000 	 2.176225 	 -0.3479989000 	 -2.5390820000 
430.20 	 224.9877000 	 2.176225 	 -0.3458627000 	 -2.5364780000 
430.40 	 224.9877000 	 2.176250 	 -0.3499031000 	 -2.5402800000 
430.60 	 224.9877000 	 2.176225 	 -0.3461806000 	 -2.5373780000 
430.80 	 224.9877000 	 2.176250 	 -0.3481515000 	 -2.5382040000 
431.00 	 224.9877000 	 2.176275 	 -0.3492260000 	 -2.5400480000 
431.20 	 224.9877000 	 2.176275 	 -0.3455512000 	 -2.5363250000 
431.40 	 224.9877000 	 2.176275 	 -0.3502814000 	 -2.5399330000 
431.60 	 224.9877000 	 2.176275 	 -0.3474903000 	 -2.5384590000 
431.80 	 224.9877000 	 2.176300 	 -0.3472137000 	 -2.5374100000 
432.00 	 224.9877000 	 2.176325 	 -0.3501193000 	 -2.5406930000 
432.20 	 224.9877000 	 2.176325 	 -0.3458595000 	 -2.5367520000 
432.40 	 224.9877000 	 2.176350 	 -0.3492991000 	 -2.5392370000 
432.60 	 224.9877000 	 2.176325 	 -0.3484726000 	 -2.5393710000 
432.80 	 224.9877000 	 2.176350 	 -0.3462156000 	 -2.5366970000 
433.00 	 224.9877000 	 2.176375 	 -0.3504181000 	 -2.5404900000 
433.20 	 224.9877000 	 2.176375 	 -0.3466447000 	 -2.5376030000 
433.40 	 224.9908000 	 2.176375 	 -0.3480212000 	 -2.5379880000 
433.60 	 224.9877000 	 2.176375 	 -0.3488223000 	 -2.5401940000 
433.80 	 224.9877000 	 2.176375 	 -0.3452142000 	 -2.5366150000 
434.00 	 224.9877000 	 2.176375 	 -0.3492928000 	 -2.5400920000 
434.20 	 224.9877000 	 2.176400 	 -0.3463809000 	 -2.5384780000 
434.40 	 224.9877000 	 2.176425 	 -0.3460821000 	 -2.5374350000 
434.60 	 224.9829000 	 2.176450 	 -0.3490861000 	 -2.5407660000 
434.80 	 224.9829000 	 2.176425 	 -0.3438791000 	 -2.5367580000 
435.00 	 224.9829000 	 2.176450 	 -0.3474013000 	 -2.5394690000 
435.20 	 224.9877000 	 2.176450 	 -0.3460535000 	 -2.5390660000 
435.40 	 224.9877000 	 2.176475 	 -0.3446706000 	 -2.5372380000 
435.60 	 224.9908000 	 2.176475 	 -0.3481165000 	 -2.5408140000 
435.80 	 224.9908000 	 2.176475 	 -0.3421720000 	 -2.5373240000 
436.00 	 224.9908000 	 2.176475 	 -0.3446579000 	 -2.5389350000 
436.20 	 224.9908000 	 2.176475 	 -0.3449090000 	 -2.5400100000 
436.40 	 224.9908000 	 2.176475 	 -0.3420448000 	 -2.5370910000 
436.60 	 224.9908000 	 2.176475 	 -0.3461297000 	 -2.5407410000 
436.80 	 224.9908000 	 2.176475 	 -0.3424517000 	 -2.5377080000 
437.00 	 224.9956000 	 2.176475 	 -0.3442383000 	 -2.5384710000 
437.20 	 224.9956000 	 2.176475 	 -0.3451475000 	 -2.5402320000 
437.40 	 224.9956000 	 2.176475 	 -0.3420162000 	 -2.5366590000 
437.60 	 224.9924000 	 2.176475 	 -0.3462156000 	 -2.5404140000 
437.80 	 224.9908000 	 2.176475 	 -0.3428268000 	 -2.5383000000 
438.00 	 224.9877000 	 2.176475 	 -0.3435707000 	 -2.5379020000 
438.20 	 224.9877000 	 2.176475 	 -0.3456211000 	 -2.5404230000 
438.40 	 224.9877000 	 2.176500 	 -0.3418414000 	 -2.5369520000 
438.60 	 224.9861000 	 2.176500 	 -0.3456624000 	 -2.5395840000 
438.80 	 224.9813000 	 2.176525 	 -0.3440189000 	 -2.5393200000 
439.00 	 224.9797000 	 2.176525 	 -0.3424517000 	 -2.5370500000 
439.20 	 224.9797000 	 2.176550 	 -0.3462473000 	 -2.5405120000 
439.40 	 224.9749000 	 2.176525 	 -0.3432306000 	 -2.5375620000 
439.60 	 224.9749000 	 2.176575 	 -0.3441938000 	 -2.5386240000 
439.80 	 224.9749000 	 2.176575 	 -0.3450616000 	 -2.5402710000 
440.00 	 224.9749000 	 2.176625 	 -0.3414218000 	 -2.5368660000 
440.20 	 224.9749000 	 2.176625 	 -0.3457610000 	 -2.5402260000 
440.40 	 224.9749000 	 2.176650 	 -0.3427474000 	 -2.5384550000 
440.60 	 224.9718000 	 2.176675 	 -0.3431098000 	 -2.5378640000 
440.80 	 224.9718000 	 2.176700 	 -0.3455067000 	 -2.5407470000 
441.00 	 224.9670000 	 2.176700 	 -0.3413677000 	 -2.5369960000 
441.20 	 224.9670000 	 2.176725 	 -0.3449694000 	 -2.5395390000 
441.40 	 224.9670000 	 2.176750 	 -0.3433990000 	 -2.5392980000 
441.60 	 224.9718000 	 2.176775 	 -0.3421593000 	 -2.5372760000 
441.80 	 224.9749000 	 2.176775 	 -0.3455289000 	 -2.5407310000 
442.00 	 224.9797000 	 2.176800 	 -0.3415521000 	 -2.5374160000 
442.20 	 224.9861000 	 2.176825 	 -0.3441556000 	 -2.5388880000 
442.40 	 224.9908000 	 2.176825 	 -0.3443495000 	 -2.5401780000 
442.60 	 224.9988000 	 2.176825 	 -0.3427029000 	 -2.5368690000 
442.80 	 225.0036000 	 2.176825 	 -0.3470230000 	 -2.5406620000 
443.00 	 225.0036000 	 2.176825 	 -0.3437042000 	 -2.5383030000 
443.20 	 225.0036000 	 2.176825 	 -0.3444068000 	 -2.5377460000 
443.40 	 225.0036000 	 2.176825 	 -0.3468545000 	 -2.5407380000 
443.60 	 224.9988000 	 2.176825 	 -0.3426393000 	 -2.5369830000 
443.80 	 224.9988000 	 2.176825 	 -0.3465652000 	 -2.5397140000 
444.00 	 224.9988000 	 2.176825 	 -0.3450330000 	 -2.5392850000 
444.20 	 224.9956000 	 2.176825 	 -0.3436915000 	 -2.5372310000 
444.40 	 224.9956000 	 2.176825 	 -0.3471915000 	 -2.5408490000 
444.60 	 224.9908000 	 2.176850 	 -0.3429667000 	 -2.5371200000 
444.80 	 224.9908000 	 2.176825 	 -0.3464349000 	 -2.5393100000 
445.00 	 224.9877000 	 2.176825 	 -0.3458818000 	 -2.5398060000 
445.20 	 224.9829000 	 2.176825 	 -0.3436979000 	 -2.5370090000 
445.40 	 224.9829000 	 2.176850 	 -0.3468545000 	 -2.5407310000 
445.60 	 224.9829000 	 2.176875 	 -0.3431702000 	 -2.5378010000 
445.80 	 224.9877000 	 2.176875 	 -0.3447819000 	 -2.5384460000 
446.00 	 224.9877000 	 2.176900 	 -0.3461043000 	 -2.5405980000 
446.20 	 224.9908000 	 2.176900 	 -0.3466670000 	 -2.5370310000 
446.40 	 224.9908000 	 2.176875 	 -0.3498141000 	 -2.5402130000 
446.60 	 224.9877000 	 2.176900 	 -0.3481897000 	 -2.5390120000 
446.80 	 224.9829000 	 2.176900 	 -0.3479926000 	 -2.5378260000 
447.00 	 224.9797000 	 2.176925 	 -0.3508600000 	 -2.5407950000 
447.20 	 224.9749000 	 2.176950 	 -0.3470770000 	 -2.5374030000 
447.40 	 224.9749000 	 2.176950 	 -0.3497346000 	 -2.5392980000 
447.60 	 224.9718000 	 2.176975 	 -0.3492037000 	 -2.5396250000 
447.80 	 224.9749000 	 2.176975 	 -0.3471470000 	 -2.5373490000 
448.00 	 224.9749000 	 2.177025 	 -0.3507519000 	 -2.5408330000 
448.20 	 224.9749000 	 2.177025 	 -0.3471025000 	 -2.5377780000 
448.40 	 224.9797000 	 2.177050 	 -0.3491402000 	 -2.5389450000 
448.60 	 224.9797000 	 2.177075 	 -0.3497887000 	 -2.5401120000 
448.80 	 224.9797000 	 2.177100 	 -0.3467051000 	 -2.5370570000 
449.00 	 224.9813000 	 2.177100 	 -0.3492419000 	 -2.5406520000 
449.20 	 224.9861000 	 2.177075 	 -0.3457928000 	 -2.5383500000 
449.40 	 224.9877000 	 2.177100 	 -0.3457705000 	 -2.5380290000 
449.60 	 224.9956000 	 2.177100 	 -0.3468927000 	 -2.5408650000 
449.80 	 224.9988000 	 2.177125 	 -0.3425980000 	 -2.5371430000 
450.00 	 225.0020000 	 2.177150 	 -0.3461552000 	 -2.5397680000 
450.20 	 225.0036000 	 2.177150 	 -0.3487905000 	 -2.5392940000 
450.40 	 225.0036000 	 2.177125 	 -0.3489335000 	 -2.5376510000 
450.60 	 225.0036000 	 2.177125 	 -0.3521220000 	 -2.5408940000 
450.80 	 225.0020000 	 2.177125 	 -0.3483486000 	 -2.5374130000 
451.00 	 224.9988000 	 2.177125 	 -0.3510666000 	 -2.5394570000 
451.20 	 224.9988000 	 2.177125 	 -0.3506088000 	 -2.5398920000 
451.40 	 224.9956000 	 2.177125 	 -0.3485266000 	 -2.5372250000 
451.60 	 224.9988000 	 2.177125 	 -0.3519917000 	 -2.5407860000 
451.80 	 224.9988000 	 2.177125 	 -0.3486697000 	 -2.5380200000 
452.00 	 225.0020000 	 2.177125 	 -0.3499731000 	 -2.5385380000 
452.20 	 225.0036000 	 2.177125 	 -0.3514830000 	 -2.5406360000 
452.40 	 224.9988000 	 2.177125 	 -0.3480593000 	 -2.5371650000 
452.60 	 224.9988000 	 2.177125 	 -0.3516674000 	 -2.5401880000 
452.80 	 224.9988000 	 2.177125 	 -0.3498968000 	 -2.5391610000 
453.00 	 224.9956000 	 2.177125 	 -0.3492483000 	 -2.5379660000 
453.20 	 224.9908000 	 2.177125 	 -0.3520266000 	 -2.5408300000 
453.40 	 224.9877000 	 2.177125 	 -0.3481897000 	 -2.5373110000 
453.60 	 224.9877000 	 2.177125 	 -0.3511238000 	 -2.5396630000 
453.80 	 224.9829000 	 2.177125 	 -0.3504372000 	 -2.5396570000 
454.00 	 224.9813000 	 2.177125 	 -0.3485457000 	 -2.5372220000 
454.20 	 224.9797000 	 2.177125 	 -0.3520425000 	 -2.5406840000 
454.40 	 224.9749000 	 2.177150 	 -0.3486029000 	 -2.5378770000 
454.60 	 224.9718000 	 2.177175 	 -0.3500684000 	 -2.5385570000 
454.80 	 224.9702000 	 2.177200 	 -0.3517056000 	 -2.5405600000 
455.00 	 224.9670000 	 2.177225 	 -0.3480943000 	 -2.5371550000 
455.20 	 224.9670000 	 2.177225 	 -0.3516451000 	 -2.5401120000 
455.40 	 224.9670000 	 2.177250 	 -0.3498713000 	 -2.5392250000 
455.60 	 224.9670000 	 2.177275 	 -0.3488318000 	 -2.5375590000 
455.80 	 224.9670000 	 2.177300 	 -0.3522523000 	 -2.5407730000 
456.00 	 224.9670000 	 2.177300 	 -0.3483168000 	 -2.5376380000 
456.20 	 224.9670000 	 2.177325 	 -0.3505230000 	 -2.5390560000 
456.40 	 224.9670000 	 2.177350 	 -0.3508949000 	 -2.5400830000 
456.60 	 224.9670000 	 2.177375 	 -0.3480085000 	 -2.5370060000 
456.80 	 224.9638000 	 2.177400 	 -0.3522905000 	 -2.5406490000 
457.00 	 224.9670000 	 2.177400 	 -0.3492006000 	 -2.5384240000 
457.20 	 224.9686000 	 2.177425 	 -0.3495757000 	 -2.5383250000 
457.40 	 224.9718000 	 2.177475 	 -0.3515402000 	 -2.5405470000 
457.60 	 224.9749000 	 2.177475 	 -0.3478940000 	 -2.5371580000 
457.80 	 224.9749000 	 2.177500 	 -0.3515085000 	 -2.5401720000 
458.00 	 224.9797000 	 2.177525 	 -0.3498236000 	 -2.5391960000 
458.20 	 224.9813000 	 2.177550 	 -0.3488859000 	 -2.5376890000 
458.40 	 224.9877000 	 2.177550 	 -0.3507265000 	 -2.5409600000 
458.60 	 224.9940000 	 2.177525 	 -0.3472074000 	 -2.5375940000 
458.80 	 225.0004000 	 2.177525 	 -0.3501256000 	 -2.5395840000 
459.00 	 225.0067000 	 2.177525 	 -0.3498141000 	 -2.5399210000 
459.20 	 225.0147000 	 2.177525 	 -0.3475857000 	 -2.5374190000 
459.40 	 225.0179000 	 2.177525 	 -0.3515371000 	 -2.5409630000 
459.60 	 225.0226000 	 2.177525 	 -0.3478845000 	 -2.5381280000 
459.80 	 225.0258000 	 2.177525 	 -0.3494358000 	 -2.5388460000 
460.00 	 225.0306000 	 2.177525 	 -0.3503545000 	 -2.5404990000 
460.20 	 225.0306000 	 2.177525 	 -0.3472742000 	 -2.5370760000 
460.40 	 225.0306000 	 2.177525 	 -0.3509808000 	 -2.5403750000 
460.60 	 225.0258000 	 2.177525 	 -0.3484980000 	 -2.5388780000 
460.80 	 225.0258000 	 2.177525 	 -0.3482723000 	 -2.5380100000 
461.00 	 225.0258000 	 2.177525 	 -0.3512128000 	 -2.5410370000 
461.20 	 225.0226000 	 2.177475 	 -0.3471915000 	 -2.5374380000 
461.40 	 225.0179000 	 2.177475 	 -0.3498872000 	 -2.5400100000 
461.60 	 225.0179000 	 2.177475 	 -0.3485171000 	 -2.5394980000 
461.80 	 225.0147000 	 2.177475 	 -0.3466638000 	 -2.5374480000 
462.00 	 225.0131000 	 2.177425 	 -0.3503386000 	 -2.5408430000 
462.20 	 225.0147000 	 2.177425 	 -0.3467433000 	 -2.5376420000 
462.40 	 225.0147000 	 2.177425 	 -0.3490098000 	 -2.5390530000 
462.60 	 225.0179000 	 2.177425 	 -0.3492006000 	 -2.5401970000 
462.80 	 225.0163000 	 2.177425 	 -0.3464985000 	 -2.5371070000 
463.00 	 225.0179000 	 2.177400 	 -0.3502560000 	 -2.5406740000 
463.20 	 225.0147000 	 2.177375 	 -0.3473218000 	 -2.5383790000 
463.40 	 225.0115000 	 2.177375 	 -0.3478527000 	 -2.5382840000 
463.60 	 225.0036000 	 2.177375 	 -0.3498777000 	 -2.5407440000 
463.80 	 224.9972000 	 2.177375 	 -0.3463109000 	 -2.5372950000 
464.00 	 224.9908000 	 2.177375 	 -0.3501193000 	 -2.5401910000 
464.20 	 224.9877000 	 2.177375 	 -0.3478146000 	 -2.5387600000 
464.40 	 224.9829000 	 2.177375 	 -0.3470898000 	 -2.5380260000 
464.60 	 224.9829000 	 2.177375 	 -0.3505548000 	 -2.5409700000 
464.80 	 224.9829000 	 2.177375 	 -0.3420194000 	 -2.5385350000 
465.00 	 224.9829000 	 2.177375 	 -0.3457546000 	 -2.5410910000 
465.20 	 224.9877000 	 2.177375 	 -0.3438727000 	 -2.5407090000 
465.40 	 224.9877000 	 2.177375 	 -0.3426425000 	 -2.5386240000 
465.60 	 224.9829000 	 2.177375 	 -0.3461170000 	 -2.5421110000 
465.80 	 224.9797000 	 2.177375 	 -0.3422006000 	 -2.5389450000 
466.00 	 224.9749000 	 2.177375 	 -0.3446229000 	 -2.5402040000 
466.20 	 224.9702000 	 2.177375 	 -0.3448518000 	 -2.5415130000 
466.40 	 224.9638000 	 2.177400 	 -0.3421656000 	 -2.5383120000 
466.60 	 224.9591000 	 2.177425 	 -0.3460407000 	 -2.5419680000 
466.80 	 224.9559000 	 2.177450 	 -0.3426075000 	 -2.5393390000 
467.00 	 224.9559000 	 2.177500 	 -0.3439808000 	 -2.5397430000 
467.20 	 224.9559000 	 2.177525 	 -0.3453922000 	 -2.5418380000 
467.40 	 224.9511000 	 2.177550 	 -0.3417683000 	 -2.5383030000 
467.60 	 224.9511000 	 2.177600 	 -0.3459930000 	 -2.5417140000 
467.80 	 224.9479000 	 2.177625 	 -0.3428904000 	 -2.5398510000 
468.00 	 224.9447000 	 2.177675 	 -0.3435930000 	 -2.5394340000 
468.20 	 224.9447000 	 2.177725 	 -0.3456434000 	 -2.5421780000 
468.40 	 224.9479000 	 2.177750 	 -0.3417079000 	 -2.5385030000 
468.60 	 224.9479000 	 2.177800 	 -0.3455702000 	 -2.5412590000 
468.80 	 224.9559000 	 2.177825 	 -0.3437424000 	 -2.5406810000 
469.00 	 224.9591000 	 2.177875 	 -0.3426647000 	 -2.5387920000 
469.20 	 224.9638000 	 2.177900 	 -0.3465462000 	 -2.5423340000 
469.40 	 224.9670000 	 2.177925 	 -0.3421465000 	 -2.5388500000 
469.60 	 224.9718000 	 2.177950 	 -0.3450108000 	 -2.5402320000 
469.80 	 224.9797000 	 2.177975 	 -0.3450934000 	 -2.5413930000 
470.00 	 224.9845000 	 2.178000 	 -0.3424454000 	 -2.5383500000 
470.20 	 224.9908000 	 2.177975 	 -0.3507201000 	 -2.5420540000 
470.40 	 224.9972000 	 2.177975 	 -0.3481388000 	 -2.5398920000 
470.60 	 225.0036000 	 2.177975 	 -0.3494008000 	 -2.5398160000 
470.80 	 225.0115000 	 2.177975 	 -0.3513114000 	 -2.5422000000 
471.00 	 225.0131000 	 2.177975 	 -0.3476652000 	 -2.5387730000 
471.20 	 225.0163000 	 2.177975 	 -0.3511810000 	 -2.5416980000 
471.40 	 225.0179000 	 2.177975 	 -0.3494676000 	 -2.5406650000 
471.60 	 225.0226000 	 2.177975 	 -0.3486474000 	 -2.5392790000 
471.80 	 225.0210000 	 2.177975 	 -0.3516293000 	 -2.5424960000 
472.00 	 225.0179000 	 2.177975 	 -0.3477923000 	 -2.5389930000 
472.20 	 225.0179000 	 2.177975 	 -0.3506342000 	 -2.5411220000 
472.40 	 225.0147000 	 2.177975 	 -0.3504626000 	 -2.5415040000 
472.60 	 225.0147000 	 2.177975 	 -0.3479513000 	 -2.5387920000 
472.80 	 225.0179000 	 2.177975 	 -0.3517564000 	 -2.5423340000 
473.00 	 225.0226000 	 2.177975 	 -0.3482310000 	 -2.5396760000 
473.20 	 225.0258000 	 2.177975 	 -0.3497410000 	 -2.5401850000 
473.40 	 225.0258000 	 2.177975 	 -0.3510348000 	 -2.5419840000 
473.60 	 225.0258000 	 2.177925 	 -0.3473155000 	 -2.5386840000 
473.80 	 225.0210000 	 2.177925 	 -0.3512001000 	 -2.5418730000 
474.00 	 225.0147000 	 2.177925 	 -0.3488064000 	 -2.5403820000 
474.20 	 225.0099000 	 2.177925 	 -0.3486919000 	 -2.5394630000 
474.40 	 225.0036000 	 2.177925 	 -0.3510920000 	 -2.5423050000 
474.60 	 225.0036000 	 2.177925 	 -0.3473250000 	 -2.5387220000 
474.80 	 225.0036000 	 2.177925 	 -0.3505770000 	 -2.5414150000 
475.00 	 224.9988000 	 2.177925 	 -0.3492673000 	 -2.5410430000 
475.20 	 224.9988000 	 2.177925 	 -0.3475698000 	 -2.5390080000 
475.40 	 224.9956000 	 2.177925 	 -0.3511969000 	 -2.5423690000 
475.60 	 224.9956000 	 2.177925 	 -0.3474840000 	 -2.5392850000 
475.80 	 224.9940000 	 2.177925 	 -0.3494326000 	 -2.5403370000 
476.00 	 224.9956000 	 2.177925 	 -0.3501543000 	 -2.5418980000 
476.20 	 224.9956000 	 2.177925 	 -0.3472519000 	 -2.5387220000 
476.40 	 224.9940000 	 2.177925 	 -0.3510157000 	 -2.5420030000 
476.60 	 224.9940000 	 2.177925 	 -0.3482088000 	 -2.5400230000 
476.80 	 224.9908000 	 2.177925 	 -0.3489717000 	 -2.5396950000 
477.00 	 224.9893000 	 2.177925 	 -0.3506724000 	 -2.5420830000 
477.20 	 224.9877000 	 2.177925 	 -0.3471883000 	 -2.5387000000 
477.40 	 224.9829000 	 2.177925 	 -0.3507074000 	 -2.5415680000 
477.60 	 224.9829000 	 2.177925 	 -0.3489717000 	 -2.5407350000 
477.80 	 224.9797000 	 2.177925 	 -0.3480498000 	 -2.5391670000 
478.00 	 224.9829000 	 2.177925 	 -0.3511365000 	 -2.5422990000 
478.20 	 224.9829000 	 2.177925 	 -0.3472614000 	 -2.5389320000 
478.40 	 224.9829000 	 2.177925 	 -0.3500907000 	 -2.5408840000 
478.60 	 224.9797000 	 2.177925 	 -0.3496901000 	 -2.5413160000 
478.80 	 224.9765000 	 2.177925 	 -0.3476270000 	 -2.5388180000 
479.00 	 224.9718000 	 2.177925 	 -0.3511906000 	 -2.5423690000 
479.20 	 224.9670000 	 2.177925 	 -0.3476747000 	 -2.5393580000 
479.40 	 224.9638000 	 2.177925 	 -0.3492610000 	 -2.5401780000 
479.60 	 224.9606000 	 2.177975 	 -0.3505993000 	 -2.5418500000 
479.80 	 224.9638000 	 2.178000 	 -0.3472233000 	 -2.5386560000 
480.00 	 224.9591000 	 2.178025 	 -0.3511143000 	 -2.5420030000 
480.20 	 224.9591000 	 2.178075 	 -0.3484885000 	 -2.5402420000 
480.40 	 224.9527000 	 2.178100 	 -0.3483200000 	 -2.5395680000 
480.60 	 224.9495000 	 2.178125 	 -0.3507487000 	 -2.5421910000 
480.80 	 224.9479000 	 2.178175 	 -0.3470389000 	 -2.5389390000 
481.00 	 224.9447000 	 2.178200 	 -0.3503132000 	 -2.5412240000 
481.20 	 224.9479000 	 2.178250 	 -0.3493690000 	 -2.5409920000 
481.40 	 224.9527000 	 2.178300 	 -0.3472805000 	 -2.5389700000 
481.60 	 224.9622000 	 2.178325 	 -0.3509013000 	 -2.5422730000 
481.80 	 224.9686000 	 2.178350 	 -0.3468609000 	 -2.5394280000 
482.00 	 224.9797000 	 2.178375 	 -0.3493818000 	 -2.5405530000 
482.20 	 224.9845000 	 2.178375 	 -0.3493563000 	 -2.5417580000 
482.40 	 224.9908000 	 2.178375 	 -0.3472742000 	 -2.5389030000 
482.60 	 224.9956000 	 2.178375 	 -0.3521411000 	 -2.5422410000 
482.80 	 225.0036000 	 2.178375 	 -0.3492419000 	 -2.5398190000 
483.00 	 225.0115000 	 2.178400 	 -0.3504022000 	 -2.5401050000 
483.20 	 225.0147000 	 2.178375 	 -0.3513463000 	 -2.5419780000 
483.40 	 225.0179000 	 2.178375 	 -0.3481165000 	 -2.5386110000 
483.60 	 225.0226000 	 2.178375 	 -0.3518168000 	 -2.5417870000 
483.80 	 225.0226000 	 2.178375 	 -0.3496329000 	 -2.5403750000 
484.00 	 225.0226000 	 2.178375 	 -0.3491338000 	 -2.5393710000 
484.20 	 225.0226000 	 2.178375 	 -0.3518899000 	 -2.5423180000 
484.40 	 225.0179000 	 2.178375 	 -0.3482342000 	 -2.5389450000 
484.60 	 225.0179000 	 2.178375 	 -0.3514449000 	 -2.5413390000 
484.80 	 225.0147000 	 2.178375 	 -0.3502750000 	 -2.5411100000 
485.00 	 225.0147000 	 2.178375 	 -0.3486919000 	 -2.5391260000 
485.20 	 225.0179000 	 2.178375 	 -0.3521474000 	 -2.5424320000 
485.40 	 225.0179000 	 2.178375 	 -0.3484217000 	 -2.5393070000 
485.60 	 225.0147000 	 2.178375 	 -0.3508186000 	 -2.5405440000 
485.80 	 225.0115000 	 2.178375 	 -0.3511715000 	 -2.5417960000 
486.00 	 225.0067000 	 2.178375 	 -0.3480244000 	 -2.5387320000 
486.20 	 225.0036000 	 2.178375 	 -0.3520838000 	 -2.5419710000 
486.40 	 224.9988000 	 2.178375 	 -0.3490575000 	 -2.5402200000 
486.60 	 224.9972000 	 2.178375 	 -0.3493436000 	 -2.5397050000 
486.80 	 224.9956000 	 2.178375 	 -0.3518613000 	 -2.5423460000 
487.00 	 224.9956000 	 2.178375 	 -0.3481801000 	 -2.5388430000 
487.20 	 224.9908000 	 2.178375 	 -0.3510889000 	 -2.5410370000 
487.40 	 224.9908000 	 2.178375 	 -0.3507741000 	 -2.5414690000 
487.60 	 224.9908000 	 2.178375 	 -0.3482946000 	 -2.5386400000 
487.80 	 224.9908000 	 2.178375 	 -0.3520902000 	 -2.5421870000 
488.00 	 224.9877000 	 2.178375 	 -0.3490321000 	 -2.5398830000 
488.20 	 224.9877000 	 2.178375 	 -0.3497855000 	 -2.5399080000 
488.40 	 224.9829000 	 2.178375 	 -0.3516642000 	 -2.5421520000 
488.60 	 224.9829000 	 2.178375 	 -0.3481197000 	 -2.5386140000 
488.80 	 224.9797000 	 2.178375 	 -0.3518518000 	 -2.5417680000 
489.00 	 224.9749000 	 2.178375 	 -0.3495852000 	 -2.5404200000 
489.20 	 224.9749000 	 2.178375 	 -0.3490988000 	 -2.5394790000 
489.40 	 224.9749000 	 2.178375 	 -0.3520648000 	 -2.5423460000 
489.60 	 224.9781000 	 2.178375 	 -0.3481102000 	 -2.5388840000 
489.80 	 224.9749000 	 2.178375 	 -0.3512319000 	 -2.5411510000 
490.00 	 224.9718000 	 2.178400 	 -0.3512096000 	 -2.5411670000 
490.20 	 224.9718000 	 2.178425 	 -0.3494549000 	 -2.5389640000 
490.40 	 224.9670000 	 2.178450 	 -0.3532092000 	 -2.5424160000 
490.60 	 224.9654000 	 2.178475 	 -0.3493563000 	 -2.5394660000 
490.80 	 224.9591000 	 2.178500 	 -0.3513209000 	 -2.5404520000 
491.00 	 224.9638000 	 2.178525 	 -0.3522205000 	 -2.5418790000 
491.20 	 224.9591000 	 2.178550 	 -0.3490385000 	 -2.5387540000 
491.40 	 224.9638000 	 2.178575 	 -0.3528182000 	 -2.5421430000 
491.60 	 224.9638000 	 2.178625 	 -0.3500907000 	 -2.5400000000 
491.80 	 224.9638000 	 2.178650 	 -0.3506025000 	 -2.5397940000 
492.00 	 224.9638000 	 2.178675 	 -0.3526783000 	 -2.5422160000 
492.20 	 224.9638000 	 2.178700 	 -0.3488445000 	 -2.5387410000 
492.40 	 224.9638000 	 2.178725 	 -0.3519217000 	 -2.5412500000 
492.60 	 224.9638000 	 2.178775 	 -0.3510348000 	 -2.5412690000 
492.80 	 224.9638000 	 2.178800 	 -0.3492228000 	 -2.5390210000 
493.00 	 224.9670000 	 2.178825 	 -0.3526243000 	 -2.5422830000 
493.20 	 224.9670000 	 2.178825 	 -0.3490130000 	 -2.5394950000 
493.40 	 224.9749000 	 2.178875 	 -0.3508027000 	 -2.5403660000 
493.60 	 224.9749000 	 2.178875 	 -0.3518581000 	 -2.5421870000 
493.80 	 224.9797000 	 2.178900 	 -0.3489749000 	 -2.5386400000 
494.00 	 224.9829000 	 2.178900 	 -0.3526974000 	 -2.5418880000 
494.20 	 224.9829000 	 2.178925 	 -0.3507296000 	 -2.5407190000 
494.40 	 224.9861000 	 2.178925 	 -0.3495534000 	 -2.5391860000 
494.60 	 224.9829000 	 2.178925 	 -0.3469690000 	 -2.5426420000 
494.80 	 224.9829000 	 2.178925 	 -0.3432528000 	 -2.5392850000 
495.00 	 224.9813000 	 2.178950 	 -0.3494390000 	 -2.5407760000 
495.20 	 224.9829000 	 2.178975 	 -0.3501701000 	 -2.5421460000 
495.40 	 224.9797000 	 2.178975 	 -0.3462664000 	 -2.5388560000 
495.60 	 224.9797000 	 2.178975 	 -0.3537210000 	 -2.5420570000 
495.80 	 224.9797000 	 2.179000 	 -0.3510443000 	 -2.5400730000 
496.00 	 224.9749000 	 2.179000 	 -0.3508822000 	 -2.5394820000 
496.20 	 224.9734000 	 2.179025 	 -0.3538958000 	 -2.5425910000 
496.40 	 224.9670000 	 2.179050 	 -0.3495058000 	 -2.5386650000 
496.60 	 224.9638000 	 2.179075 	 -0.3530661000 	 -2.5414050000 
496.80 	 224.9591000 	 2.179100 	 -0.3520266000 	 -2.5411130000 
497.00 	 224.9511000 	 2.179125 	 -0.3498999000 	 -2.5387190000 
497.20 	 224.9479000 	 2.179175 	 -0.3538799000 	 -2.5425910000 
497.40 	 224.9479000 	 2.179200 	 -0.3501447000 	 -2.5394660000 
497.60 	 224.9479000 	 2.179250 	 -0.3517564000 	 -2.5402130000 
497.80 	 224.9511000 	 2.179275 	 -0.3531011000 	 -2.5420890000 
498.00 	 224.9543000 	 2.179325 	 -0.3495661000 	 -2.5384360000 
498.20 	 224.9559000 	 2.179375 	 -0.3537432000 	 -2.5422190000 
498.40 	 224.9638000 	 2.179375 	 -0.3512001000 	 -2.5402670000 
498.60 	 224.9718000 	 2.179425 	 -0.3506978000 	 -2.5393770000 
498.80 	 224.9813000 	 2.179450 	 -0.3538767000 	 -2.5425210000 
499.00 	 224.9893000 	 2.179450 	 -0.3489272000 	 -2.5388720000 
499.20 	 224.9956000 	 2.179450 	 -0.3528436000 	 -2.5410400000 
499.40 	 224.9988000 	 2.179475 	 -0.3527991000 	 -2.5416020000 
499.60 	 224.9988000 	 2.179500 	 -0.3499444000 	 -2.5387350000 
499.80 	 225.0036000 	 2.179475 	 -0.3545380000 	 -2.5421300000 
500.00 	 225.0067000 	 2.179475 	 -0.3517850000 	 -2.5405120000 
500.20 	 225.0067000 	 2.179475 	 -0.3515466000 	 -2.5395300000 
500.40 	 225.0067000 	 2.179475 	 -0.3544140000 	 -2.5424030000 
500.60 	 225.0067000 	 2.179475 	 -0.3504912000 	 -2.5390590000 
500.80 	 225.0067000 	 2.179475 	 -0.3534031000 	 -2.5412530000 
501.00 	 225.0036000 	 2.179475 	 -0.3530439000 	 -2.5416690000 
501.20 	 225.0036000 	 2.179475 	 -0.3507265000 	 -2.5389700000 
501.40 	 224.9988000 	 2.179475 	 -0.3543186000 	 -2.5425020000 
501.60 	 224.9972000 	 2.179475 	 -0.3512287000 	 -2.5399720000 
501.80 	 224.9956000 	 2.179475 	 -0.3522523000 	 -2.5402830000 
502.00 	 224.9956000 	 2.179475 	 -0.3539785000 	 -2.5423430000 
502.20 	 224.9956000 	 2.179475 	 -0.3502178000 	 -2.5388310000 
502.40 	 224.9908000 	 2.179475 	 -0.3537146000 	 -2.5418470000 
502.60 	 224.9829000 	 2.179475 	 -0.3519058000 	 -2.5408240000 
502.80 	 224.9797000 	 2.179475 	 -0.3512796000 	 -2.5394090000 
503.00 	 224.9734000 	 2.179475 	 -0.3542646000 	 -2.5424830000 
503.20 	 224.9670000 	 2.179500 	 -0.3503831000 	 -2.5389890000 
503.40 	 224.9670000 	 2.179500 	 -0.3530153000 	 -2.5410910000 
503.60 	 224.9670000 	 2.179525 	 -0.3527546000 	 -2.5415830000 
503.80 	 224.9670000 	 2.179550 	 -0.3504880000 	 -2.5391200000 
504.00 	 224.9638000 	 2.179575 	 -0.3543218000 	 -2.5424990000 
504.20 	 224.9591000 	 2.179600 	 -0.3509045000 	 -2.5398760000 
504.40 	 224.9638000 	 2.179650 	 -0.3520235000 	 -2.5401120000 
504.60 	 224.9638000 	 2.179675 	 -0.3535493000 	 -2.5422130000 
504.80 	 224.9654000 	 2.179700 	 -0.3502814000 	 -2.5389510000 
505.00 	 224.9670000 	 2.179725 	 -0.3539371000 	 -2.5422410000 
505.20 	 224.9670000 	 2.179750 	 -0.3516197000 	 -2.5406770000 
505.40 	 224.9718000 	 2.179775 	 -0.3512478000 	 -2.5397590000 
505.60 	 224.9749000 	 2.179800 	 -0.3539085000 	 -2.5425910000 
505.80 	 224.9797000 	 2.179800 	 -0.3502178000 	 -2.5389740000 
506.00 	 224.9829000 	 2.179825 	 -0.3535525000 	 -2.5416760000 
506.20 	 224.9877000 	 2.179850 	 -0.3521538000 	 -2.5411060000 
506.40 	 224.9908000 	 2.179850 	 -0.3512033000 	 -2.5392250000 
506.60 	 224.9908000 	 2.179825 	 -0.3544807000 	 -2.5426450000 
506.80 	 224.9956000 	 2.179825 	 -0.3507105000 	 -2.5395810000 
507.00 	 224.9988000 	 2.179825 	 -0.3527006000 	 -2.5407350000 
507.20 	 225.0036000 	 2.179825 	 -0.3534349000 	 -2.5421240000 
507.40 	 225.0067000 	 2.179825 	 -0.3503227000 	 -2.5389230000 
507.60 	 225.0067000 	 2.179825 	 -0.3541342000 	 -2.5423270000 
507.80 	 225.0067000 	 2.179825 	 -0.3517342000 	 -2.5406460000 
508.00 	 225.0067000 	 2.179825 	 -0.3513718000 	 -2.5398450000 
508.20 	 225.0067000 	 2.179825 	 -0.3540929000 	 -2.5427250000 
508.40 	 225.0115000 	 2.179825 	 -0.3502274000 	 -2.5389960000 
508.60 	 225.0131000 	 2.179825 	 -0.3535652000 	 -2.5418190000 
508.80 	 225.0147000 	 2.179825 	 -0.3521284000 	 -2.5412970000 
509.00 	 225.0147000 	 2.179825 	 -0.3510507000 	 -2.5394500000 
509.20 	 225.0099000 	 2.179825 	 -0.3543091000 	 -2.5427720000 
509.40 	 225.0067000 	 2.179825 	 -0.3505484000 	 -2.5395620000 
509.60 	 224.9988000 	 2.179825 	 -0.3529676000 	 -2.5410940000 
509.80 	 224.9956000 	 2.179825 	 -0.3533109000 	 -2.5420350000 
510.00 	 224.9908000 	 2.179825 	 -0.3504054000 	 -2.5391710000 
510.20 	 224.9908000 	 2.179825 	 -0.3542709000 	 -2.5425050000 
510.40 	 224.9908000 	 2.179825 	 -0.3512859000 	 -2.5403470000 
510.60 	 224.9956000 	 2.179825 	 -0.3518359000 	 -2.5401020000 
510.80 	 224.9956000 	 2.179825 	 -0.3539816000 	 -2.5425910000 
511.00 	 224.9956000 	 2.179825 	 -0.3502369000 	 -2.5390590000 
511.20 	 224.9908000 	 2.179825 	 -0.3534953000 	 -2.5417490000 
511.40 	 224.9908000 	 2.179825 	 -0.3524621000 	 -2.5414400000 
511.60 	 224.9877000 	 2.179825 	 -0.3508981000 	 -2.5393040000 
511.80 	 224.9829000 	 2.179825 	 -0.3543027000 	 -2.5427180000 
512.00 	 224.9829000 	 2.179825 	 -0.3505866000 	 -2.5398320000 
512.20 	 224.9829000 	 2.179825 	 -0.3526115000 	 -2.5410870000 
512.40 	 224.9797000 	 2.179825 	 -0.3533745000 	 -2.5423560000 
512.60 	 224.9829000 	 2.179850 	 -0.3505834000 	 -2.5391610000 
512.80 	 224.9829000 	 2.179875 	 -0.3542233000 	 -2.5424260000 
513.00 	 224.9877000 	 2.179875 	 -0.3519472000 	 -2.5407510000 
513.20 	 224.9829000 	 2.179900 	 -0.3516865000 	 -2.5397080000 
513.40 	 224.9861000 	 2.179875 	 -0.3548431000 	 -2.5427790000 
513.60 	 224.9797000 	 2.179900 	 -0.3508536000 	 -2.5393800000 
513.80 	 224.9797000 	 2.179925 	 -0.3539562000 	 -2.5416820000 
514.00 	 224.9749000 	 2.179925 	 -0.3531615000 	 -2.5415040000 
514.20 	 224.9734000 	 2.179950 	 -0.3513400000 	 -2.5392500000 
514.40 	 224.9718000 	 2.179950 	 -0.3547033000 	 -2.5428420000 
514.60 	 224.9670000 	 2.179975 	 -0.3512987000 	 -2.5398950000 
514.80 	 224.9686000 	 2.180000 	 -0.3529421000 	 -2.5408550000 
515.00 	 224.9718000 	 2.180025 	 -0.3536542000 	 -2.5423430000 
515.20 	 224.9718000 	 2.180050 	 -0.3507741000 	 -2.5392880000 
515.40 	 224.9718000 	 2.180075 	 -0.3547827000 	 -2.5424830000 
515.60 	 224.9749000 	 2.180075 	 -0.3521156000 	 -2.5407120000 
515.80 	 224.9749000 	 2.180100 	 -0.3519567000 	 -2.5400760000 
516.00 	 224.9749000 	 2.180125 	 -0.3543822000 	 -2.5427150000 
516.20 	 224.9797000 	 2.180150 	 -0.3506788000 	 -2.5393140000 
516.40 	 224.9797000 	 2.180175 	 -0.3542455000 	 -2.5421710000 
516.60 	 224.9829000 	 2.180175 	 -0.3526846000 	 -2.5412810000 
516.80 	 224.9877000 	 2.180175 	 -0.3515085000 	 -2.5395840000 
517.00 	 224.9908000 	 2.180175 	 -0.3550371000 	 -2.5428770000 
517.20 	 224.9908000 	 2.180175 	 -0.3514417000 	 -2.5398030000 
517.40 	 224.9924000 	 2.180175 	 -0.3535207000 	 -2.5411220000 
517.60 	 224.9988000 	 2.180175 	 -0.3538291000 	 -2.5420570000 
517.80 	 225.0036000 	 2.180175 	 -0.3510412000 	 -2.5392820000 
518.00 	 225.0067000 	 2.180175 	 -0.3549226000 	 -2.5427750000 
518.20 	 225.0067000 	 2.180175 	 -0.3515434000 	 -2.5401660000 
518.40 	 225.0067000 	 2.180175 	 -0.3531774000 	 -2.5408460000 
518.60 	 225.0067000 	 2.180175 	 -0.3544203000 	 -2.5425500000 
518.80 	 225.0067000 	 2.180175 	 -0.3510094000 	 -2.5392690000 
519.00 	 225.0036000 	 2.180175 	 -0.3545284000 	 -2.5423690000 
519.20 	 224.9988000 	 2.180175 	 -0.3527800000 	 -2.5411730000 
519.40 	 224.9972000 	 2.180175 	 -0.3518136000 	 -2.5398030000 
519.60 	 224.9988000 	 2.180175 	 -0.3550529000 	 -2.5428710000 
519.80 	 224.9988000 	 2.180175 	 -0.3512987000 	 -2.5395620000 
520.00 	 225.0036000 	 2.180175 	 -0.3538068000 	 -2.5415200000 
520.20 	 225.0036000 	 2.180175 	 -0.3535748000 	 -2.5418570000 
520.40 	 225.0067000 	 2.180175 	 -0.3511906000 	 -2.5393490000 
520.60 	 225.0067000 	 2.180175 	 -0.3550784000 	 -2.5427940000 
520.80 	 225.0067000 	 2.180175 	 -0.3518645000 	 -2.5403950000 
521.00 	 225.0036000 	 2.180175 	 -0.3526179000 	 -2.5401750000 
521.20 	 225.0036000 	 2.180175 	 -0.3547001000 	 -2.5428300000 
521.40 	 224.9988000 	 2.180175 	 -0.3509903000 	 -2.5393770000 
521.60 	 224.9988000 	 2.180175 	 -0.3541247000 	 -2.5418600000 
521.80 	 224.9956000 	 2.180175 	 -0.3532282000 	 -2.5417420000 
522.00 	 224.9956000 	 2.180175 	 -0.3515657000 	 -2.5394060000 
522.20 	 224.9908000 	 2.180175 	 -0.3550974000 	 -2.5428710000 
522.40 	 224.9893000 	 2.180175 	 -0.3515434000 	 -2.5399590000 
522.60 	 224.9829000 	 2.180200 	 -0.3531519000 	 -2.5407730000 
522.80 	 224.9829000 	 2.180225 	 -0.3543949000 	 -2.5424770000 
523.00 	 224.9797000 	 2.180225 	 -0.3511302000 	 -2.5392120000 
523.20 	 224.9765000 	 2.180225 	 -0.3547986000 	 -2.5425180000 
523.40 	 224.9749000 	 2.180250 	 -0.3524780000 	 -2.5408620000 
523.60 	 224.9749000 	 2.180275 	 -0.3523795000 	 -2.5400350000 
523.80 	 224.9749000 	 2.180275 	 -0.3549925000 	 -2.5427530000 
524.00 	 224.9781000 	 2.180300 	 -0.3511778000 	 -2.5394540000 
524.20 	 224.9749000 	 2.180325 	 -0.3540865000 	 -2.5416060000 
524.40 	 224.9749000 	 2.180325 	 -0.3535652000 	 -2.5418350000 
524.60 	 224.9718000 	 2.180350 	 -0.3513622000 	 -2.5393930000 
524.80 	 224.9718000 	 2.180375 	 -0.3551547000 	 -2.5428100000 
525.00 	 224.9749000 	 2.180400 	 -0.3514481000 	 -2.5399780000 
525.20 	 224.9749000 	 2.180425 	 -0.3533236000 	 -2.5410300000 
525.40 	 224.9797000 	 2.180450 	 -0.3540389000 	 -2.5422570000 
525.60 	 224.9797000 	 2.180450 	 -0.3514671000 	 -2.5391860000 
525.80 	 224.9829000 	 2.180475 	 -0.3550784000 	 -2.5425470000 
526.00 	 224.9877000 	 2.180475 	 -0.3523032000 	 -2.5405250000 
526.20 	 224.9908000 	 2.180475 	 -0.3529930000 	 -2.5403950000 
526.40 	 224.9988000 	 2.180475 	 -0.3548495000 	 -2.5427940000 
526.60 	 225.0052000 	 2.180475 	 -0.3513304000 	 -2.5391830000 
526.80 	 225.0115000 	 2.180475 	 -0.3546143000 	 -2.5420950000 
527.00 	 225.0179000 	 2.180475 	 -0.3528309000 	 -2.5410840000 
527.20 	 225.0179000 	 2.180475 	 -0.3520743000 	 -2.5397650000 
527.40 	 225.0179000 	 2.180475 	 -0.3550339000 	 -2.5428360000 
527.60 	 225.0179000 	 2.180475 	 -0.3514163000 	 -2.5396570000 
527.80 	 225.0179000 	 2.180475 	 -0.3537878000 	 -2.5411610000 
528.00 	 225.0163000 	 2.180475 	 -0.3540516000 	 -2.5423400000 
528.20 	 225.0147000 	 2.180475 	 -0.3512128000 	 -2.5392440000 
528.40 	 225.0147000 	 2.180475 	 -0.3548622000 	 -2.5424640000 
528.60 	 225.0131000 	 2.180475 	 -0.3523286000 	 -2.5405090000 
528.80 	 225.0147000 	 2.180475 	 -0.3526084000 	 -2.5403590000 
529.00 	 225.0115000 	 2.180475 	 -0.3548050000 	 -2.5427280000 
529.20 	 225.0067000 	 2.180475 	 -0.3512541000 	 -2.5392280000 
529.40 	 225.0036000 	 2.180475 	 -0.3547033000 	 -2.5420030000 
529.60 	 224.9988000 	 2.180475 	 -0.3533427000 	 -2.5413700000 
529.80 	 224.9956000 	 2.180475 	 -0.3520361000 	 -2.5396660000 
530.00 	 224.9956000 	 2.180475 	 -0.3551674000 	 -2.5429600000 
530.20 	 224.9956000 	 2.180475 	 -0.3513209000 	 -2.5396630000 
530.40 	 224.9956000 	 2.180475 	 -0.3542582000 	 -2.5417230000 
530.60 	 224.9908000 	 2.180475 	 -0.3536320000 	 -2.5417740000 
530.80 	 224.9908000 	 2.180475 	 -0.3516197000 	 -2.5393900000 
531.00 	 224.9877000 	 2.180475 	 -0.3552055000 	 -2.5427880000 
531.20 	 224.9829000 	 2.180475 	 -0.3516483000 	 -2.5401280000 
531.40 	 224.9797000 	 2.180475 	 -0.3530916000 	 -2.5405980000 
531.60 	 224.9749000 	 2.180475 	 -0.3544680000 	 -2.5424230000 
531.80 	 224.9749000 	 2.180475 	 -0.3511143000 	 -2.5390720000 
532.00 	 224.9718000 	 2.180475 	 -0.3548368000 	 -2.5425150000 
532.20 	 224.9718000 	 2.180475 	 -0.3526179000 	 -2.5408550000 
532.40 	 224.9718000 	 2.180475 	 -0.3522364000 	 -2.5397170000 
532.60 	 224.9734000 	 2.180500 	 -0.3549639000 	 -2.5428360000 
532.80 	 224.9734000 	 2.180525 	 -0.3510952000 	 -2.5396320000 
533.00 	 224.9749000 	 2.180550 	 -0.3537305000 	 -2.5414440000 
533.20 	 224.9718000 	 2.180575 	 -0.3536415000 	 -2.5421490000 
533.40 	 224.9718000 	 2.180600 	 -0.3510412000 	 -2.5393040000 
533.60 	 224.9670000 	 2.180625 	 -0.3549067000 	 -2.5428870000 
533.80 	 224.9718000 	 2.180625 	 -0.3519885000 	 -2.5405410000 
534.00 	 224.9686000 	 2.180650 	 -0.3525702000 	 -2.5405340000 
534.20 	 224.9718000 	 2.180675 	 -0.3544521000 	 -2.5425310000 
534.40 	 224.9749000 	 2.180700 	 -0.3507805000 	 -2.5391900000 
534.60 	 224.9797000 	 2.180700 	 -0.3543822000 	 -2.5421680000 
534.80 	 224.9829000 	 2.180725 	 -0.3527609000 	 -2.5413540000 
535.00 	 224.9877000 	 2.180750 	 -0.3516102000 	 -2.5396510000 
535.20 	 224.9908000 	 2.180725 	 -0.3521029000 	 -2.5430710000 
535.40 	 224.9972000 	 2.180725 	 -0.3480244000 	 -2.5398860000 
535.60 	 224.9988000 	 2.180725 	 -0.3505993000 	 -2.5413670000 
535.80 	 225.0036000 	 2.180725 	 -0.3506247000 	 -2.5421840000 
536.00 	 225.0067000 	 2.180725 	 -0.3480371000 	 -2.5394570000 
536.20 	 225.0067000 	 2.180725 	 -0.3519980000 	 -2.5428260000 
536.40 	 225.0067000 	 2.180725 	 -0.3488763000 	 -2.5404990000 
536.60 	 225.0036000 	 2.180725 	 -0.3495089000 	 -2.5404140000 
536.80 	 225.0067000 	 2.180725 	 -0.3515943000 	 -2.5427880000 
537.00 	 225.0067000 	 2.180725 	 -0.3480339000 	 -2.5392180000 
537.20 	 225.0036000 	 2.180725 	 -0.3516897000 	 -2.5420000000 
537.40 	 225.0036000 	 2.180725 	 -0.3501034000 	 -2.5414690000 
537.60 	 224.9988000 	 2.180725 	 -0.3487237000 	 -2.5396030000 
537.80 	 224.9972000 	 2.180725 	 -0.3520997000 	 -2.5428900000 
538.00 	 224.9924000 	 2.180725 	 -0.3482215000 	 -2.5397050000 
538.20 	 224.9908000 	 2.180725 	 -0.3508059000 	 -2.5412500000 
538.40 	 224.9877000 	 2.180725 	 -0.3508822000 	 -2.5421910000 
538.60 	 224.9877000 	 2.180750 	 -0.3486061000 	 -2.5391990000 
538.80 	 224.9829000 	 2.180775 	 -0.3523445000 	 -2.5427880000 
539.00 	 224.9829000 	 2.180775 	 -0.3490734000 	 -2.5404330000 
539.20 	 224.9845000 	 2.180800 	 -0.3500144000 	 -2.5406170000 
539.40 	 224.9877000 	 2.180775 	 -0.3492769000 	 -2.5427250000 
539.60 	 224.9877000 	 2.180800 	 -0.3463014000 	 -2.5390270000 
539.80 	 224.9877000 	 2.180825 	 -0.3505898000 	 -2.5425310000 
540.00 	 224.9877000 	 2.180825 	 -0.3483804000 	 -2.5412270000 
540.20 	 224.9877000 	 2.180850 	 -0.3478464000 	 -2.5395200000 
540.40 	 224.9893000 	 2.180825 	 -0.3520425000 	 -2.5431280000 
540.60 	 224.9908000 	 2.180850 	 -0.3476492000 	 -2.5395140000 
540.80 	 224.9908000 	 2.180875 	 -0.3506184000 	 -2.5413200000 
541.00 	 224.9956000 	 2.180875 	 -0.3504690000 	 -2.5422540000 
541.20 	 224.9988000 	 2.180875 	 -0.3476206000 	 -2.5392500000 
541.40 	 224.9956000 	 2.180875 	 -0.3497696000 	 -2.5431730000 
541.60 	 224.9988000 	 2.180875 	 -0.3459772000 	 -2.5401780000 
541.80 	 224.9988000 	 2.180875 	 -0.3477160000 	 -2.5408680000 
542.00 	 224.9956000 	 2.180875 	 -0.3486315000 	 -2.5427280000 
542.20 	 224.9924000 	 2.180875 	 -0.3453159000 	 -2.5391860000 
542.40 	 224.9908000 	 2.180875 	 -0.3494295000 	 -2.5426170000 
542.60 	 224.9877000 	 2.180875 	 -0.3469118000 	 -2.5411860000 
542.80 	 224.9877000 	 2.180875 	 -0.3464127000 	 -2.5397620000 
543.00 	 224.9877000 	 2.180875 	 -0.3495884000 	 -2.5434400000 
543.20 	 224.9877000 	 2.180875 	 -0.3454304000 	 -2.5395580000 
543.40 	 224.9829000 	 2.180875 	 -0.3487110000 	 -2.5419080000 
543.60 	 224.9813000 	 2.180900 	 -0.3474585000 	 -2.5417610000 
543.80 	 224.9797000 	 2.180925 	 -0.3460185000 	 -2.5396250000 
544.00 	 224.9749000 	 2.180925 	 -0.3497410000 	 -2.5431890000 
544.20 	 224.9749000 	 2.180950 	 -0.3457387000 	 -2.5401470000 
544.40 	 224.9749000 	 2.180950 	 -0.3478241000 	 -2.5409290000 
544.60 	 224.9797000 	 2.180975 	 -0.3487078000 	 -2.5426770000 
544.80 	 224.9813000 	 2.181000 	 -0.3452174000 	 -2.5392340000 
545.00 	 224.9829000 	 2.181000 	 -0.3499158000 	 -2.5428300000 
545.20 	 224.9797000 	 2.181025 	 -0.3466225000 	 -2.5406460000 
545.40 	 224.9797000 	 2.181050 	 -0.3478273000 	 -2.5406170000 
545.60 	 224.9797000 	 2.181050 	 -0.3546301000 	 -2.5430460000 
545.80 	 224.9797000 	 2.181025 	 -0.3511302000 	 -2.5393770000 
546.00 	 224.9829000 	 2.181050 	 -0.3548209000 	 -2.5421910000 
546.20 	 224.9829000 	 2.181075 	 -0.3531456000 	 -2.5415070000 
546.40 	 224.9829000 	 2.181100 	 -0.3520838000 	 -2.5400290000 
546.60 	 224.9829000 	 2.181100 	 -0.3555171000 	 -2.5431000000 
546.80 	 224.9829000 	 2.181075 	 -0.3513750000 	 -2.5398410000 
547.00 	 224.9829000 	 2.181100 	 -0.3537782000 	 -2.5416150000 
547.20 	 224.9797000 	 2.181125 	 -0.3539340000 	 -2.5423460000 
547.40 	 224.9797000 	 2.181125 	 -0.3511270000 	 -2.5394890000 
547.60 	 224.9797000 	 2.181125 	 -0.3551833000 	 -2.5428520000 
547.80 	 224.9877000 	 2.181125 	 -0.3525257000 	 -2.5406170000 
548.00 	 224.9877000 	 2.181150 	 -0.3533491000 	 -2.5408390000 
548.20 	 224.9908000 	 2.181175 	 -0.3551642000 	 -2.5429820000 
548.40 	 224.9956000 	 2.181200 	 -0.3515021000 	 -2.5395360000 
548.60 	 224.9988000 	 2.181200 	 -0.3547319000 	 -2.5423370000 
548.80 	 225.0020000 	 2.181175 	 -0.3537337000 	 -2.5420510000 
549.00 	 225.0052000 	 2.181175 	 -0.3520870000 	 -2.5400800000 
549.20 	 225.0115000 	 2.181175 	 -0.3556824000 	 -2.5433320000 
549.40 	 225.0115000 	 2.181175 	 -0.3518899000 	 -2.5402550000 
549.60 	 225.0115000 	 2.181175 	 -0.3540071000 	 -2.5415580000 
549.80 	 225.0067000 	 2.181175 	 -0.3545856000 	 -2.5427940000 
550.00 	 225.0036000 	 2.181175 	 -0.3516769000 	 -2.5397810000 
550.20 	 224.9988000 	 2.181175 	 -0.3553899000 	 -2.5429060000 
550.40 	 224.9988000 	 2.181175 	 -0.3530057000 	 -2.5413200000 
550.60 	 224.9956000 	 2.181175 	 -0.3524876000 	 -2.5402860000 
550.80 	 224.9956000 	 2.181175 	 -0.3555997000 	 -2.5434780000 
551.00 	 224.9956000 	 2.181175 	 -0.3517691000 	 -2.5400960000 
551.20 	 224.9956000 	 2.181175 	 -0.3542010000 	 -2.5417140000 
551.40 	 224.9956000 	 2.181175 	 -0.3543313000 	 -2.5427690000 
551.60 	 224.9956000 	 2.181175 	 -0.3515244000 	 -2.5397240000 
551.80 	 224.9956000 	 2.181175 	 -0.3555584000 	 -2.5431850000 
552.00 	 224.9908000 	 2.181175 	 -0.3522047000 	 -2.5407760000 
552.20 	 224.9956000 	 2.181175 	 -0.3533173000 	 -2.5409540000 
552.40 	 224.9956000 	 2.181175 	 -0.3550434000 	 -2.5432240000 
552.60 	 224.9956000 	 2.181175 	 -0.3515816000 	 -2.5397840000 
552.80 	 224.9908000 	 2.181175 	 -0.3547986000 	 -2.5426200000 
553.00 	 224.9908000 	 2.181175 	 -0.3536066000 	 -2.5419240000 
553.20 	 224.9908000 	 2.181175 	 -0.3521093000 	 -2.5401590000 
553.40 	 224.9908000 	 2.181175 	 -0.3554217000 	 -2.5433440000 
553.60 	 224.9893000 	 2.181175 	 -0.3518073000 	 -2.5401280000 
553.80 	 224.9877000 	 2.181175 	 -0.3541120000 	 -2.5417710000 
554.00 	 224.9877000 	 2.181175 	 -0.3544235000 	 -2.5425690000 
554.20 	 224.9861000 	 2.181175 	 -0.3515148000 	 -2.5397680000 
554.40 	 224.9861000 	 2.181175 	 -0.3554440000 	 -2.5431950000 
554.60 	 224.9877000 	 2.181200 	 -0.3524272000 	 -2.5406360000 
554.80 	 224.9829000 	 2.181225 	 -0.3531742000 	 -2.5407150000 
555.00 	 224.9829000 	 2.181225 	 -0.3552341000 	 -2.5429730000 
555.20 	 224.9797000 	 2.181225 	 -0.3517405000 	 -2.5396190000 
555.40 	 224.9797000 	 2.181225 	 -0.3551038000 	 -2.5424960000 
555.60 	 224.9765000 	 2.181250 	 -0.3536510000 	 -2.5417640000 
555.80 	 224.9749000 	 2.181275 	 -0.3521061000 	 -2.5398990000 
556.00 	 224.9797000 	 2.181275 	 -0.3556792000 	 -2.5431920000 
556.20 	 224.9797000 	 2.181275 	 -0.3520870000 	 -2.5402770000 
556.40 	 224.9797000 	 2.181300 	 -0.3536066000 	 -2.5411860000 
556.60 	 224.9797000 	 2.181325 	 -0.3547668000 	 -2.5428100000 
556.80 	 224.9797000 	 2.181350 	 -0.3513972000 	 -2.5394250000 
557.00 	 224.9749000 	 2.181350 	 -0.3553740000 	 -2.5427980000 
557.20 	 224.9718000 	 2.181350 	 -0.3530757000 	 -2.5411640000 
557.40 	 224.9718000 	 2.181375 	 -0.3525670000 	 -2.5403370000 
557.60 	 224.9718000 	 2.181400 	 -0.3555520000 	 -2.5434300000 
557.80 	 224.9718000 	 2.181425 	 -0.3516229000 	 -2.5400100000 
558.00 	 224.9718000 	 2.181450 	 -0.3544966000 	 -2.5419590000 
558.20 	 224.9749000 	 2.181450 	 -0.3541152000 	 -2.5423780000 
558.40 	 224.9797000 	 2.181475 	 -0.3518009000 	 -2.5397970000 
558.60 	 224.9829000 	 2.181475 	 -0.3555679000 	 -2.5430840000 
558.80 	 224.9829000 	 2.181475 	 -0.3525130000 	 -2.5408650000 
559.00 	 224.9877000 	 2.181500 	 -0.3520171000 	 -2.5410530000 
559.20 	 224.9845000 	 2.181525 	 -0.3538068000 	 -2.5431920000 
559.40 	 224.9893000 	 2.181525 	 -0.3500048000 	 -2.5397330000 
559.60 	 224.9908000 	 2.181525 	 -0.3550657000 	 -2.5425210000 
559.80 	 224.9956000 	 2.181525 	 -0.3532855000 	 -2.5418760000 
560.00 	 224.9988000 	 2.181525 	 -0.3520075000 	 -2.5400000000 
560.20 	 225.0036000 	 2.181525 	 -0.3554185000 	 -2.5434180000 
560.40 	 225.0036000 	 2.181525 	 -0.3516738000 	 -2.5402040000 
560.60 	 225.0067000 	 2.181525 	 -0.3537401000 	 -2.5416440000 
560.80 	 225.0067000 	 2.181525 	 -0.3541215000 	 -2.5426960000 
561.00 	 225.0115000 	 2.181525 	 -0.3512573000 	 -2.5397560000 
561.20 	 225.0115000 	 2.181525 	 -0.3548241000 	 -2.5432240000 
561.40 	 225.0147000 	 2.181525 	 -0.3517596000 	 -2.5410940000 
561.60 	 225.0147000 	 2.181525 	 -0.3521379000 	 -2.5407030000 
561.80 	 225.0147000 	 2.181525 	 -0.3543695000 	 -2.5433600000 
562.00 	 225.0163000 	 2.181525 	 -0.3505007000 	 -2.5399140000 
562.20 	 225.0179000 	 2.181525 	 -0.3541088000 	 -2.5424480000 
562.40 	 225.0147000 	 2.181525 	 -0.3525225000 	 -2.5419240000 
562.60 	 225.0147000 	 2.181525 	 -0.3512764000 	 -2.5401400000 
562.80 	 225.0115000 	 2.181525 	 -0.3547446000 	 -2.5434490000 
563.00 	 225.0052000 	 2.181525 	 -0.3510729000 	 -2.5403980000 
563.20 	 224.9988000 	 2.181525 	 -0.3527546000 	 -2.5415330000 
563.40 	 224.9956000 	 2.181525 	 -0.3537496000 	 -2.5428580000 
563.60 	 224.9956000 	 2.181525 	 -0.3504467000 	 -2.5396280000 
563.80 	 224.9988000 	 2.181525 	 -0.3543536000 	 -2.5431160000 
564.00 	 224.9988000 	 2.181525 	 -0.3516261000 	 -2.5411770000 
564.20 	 225.0036000 	 2.181525 	 -0.3516070000 	 -2.5404200000 
564.40 	 225.0036000 	 2.181525 	 -0.3544807000 	 -2.5434560000 
564.60 	 225.0067000 	 2.181525 	 -0.3505548000 	 -2.5399720000 
564.80 	 225.0036000 	 2.181525 	 -0.3532632000 	 -2.5417230000 
565.00 	 225.0036000 	 2.181525 	 -0.3532855000 	 -2.5425270000 
565.20 	 225.0036000 	 2.181525 	 -0.3506915000 	 -2.5398130000 
565.40 	 224.9988000 	 2.181525 	 -0.3544649000 	 -2.5431820000 
565.60 	 224.9956000 	 2.181525 	 -0.3515943000 	 -2.5410590000 
565.80 	 224.9956000 	 2.181525 	 -0.3520997000 	 -2.5408330000 
566.00 	 224.9908000 	 2.181525 	 -0.3543949000 	 -2.5431630000 
566.20 	 224.9877000 	 2.181525 	 -0.3505071000 	 -2.5396730000 
566.40 	 224.9829000 	 2.181525 	 -0.3541597000 	 -2.5425470000 
566.60 	 224.9749000 	 2.181525 	 -0.3523954000 	 -2.5417010000 
566.80 	 224.9749000 	 2.181525 	 -0.3513273000 	 -2.5401530000 
567.00 	 224.9749000 	 2.181525 	 -0.3545729000 	 -2.5432840000 
567.20 	 224.9749000 	 2.181525 	 -0.3508441000 	 -2.5404070000 
567.40 	 224.9749000 	 2.181550 	 -0.3533777000 	 -2.5414250000 
567.60 	 224.9765000 	 2.181575 	 -0.3544935000 	 -2.5427020000 
567.80 	 224.9749000 	 2.181575 	 -0.3515116000 	 -2.5397710000 
568.00 	 224.9749000 	 2.181600 	 -0.3554821000 	 -2.5432110000 
568.20 	 224.9670000 	 2.181625 	 -0.3524558000 	 -2.5410810000 
568.40 	 224.9638000 	 2.181650 	 -0.3533014000 	 -2.5409510000 
568.60 	 224.9591000 	 2.181650 	 -0.3549957000 	 -2.5431950000 
568.80 	 224.9543000 	 2.181700 	 -0.3513908000 	 -2.5396320000 
569.00 	 224.9511000 	 2.181725 	 -0.3546969000 	 -2.5426130000 
569.20 	 224.9511000 	 2.181775 	 -0.3529739000 	 -2.5417330000 
569.40 	 224.9511000 	 2.181825 	 -0.3521442000 	 -2.5403470000 
569.60 	 224.9511000 	 2.181850 	 -0.3554281000 	 -2.5433950000 
569.80 	 224.9559000 	 2.181900 	 -0.3515053000 	 -2.5402800000 
570.00 	 224.9591000 	 2.181925 	 -0.3537146000 	 -2.5416470000 
570.20 	 224.9670000 	 2.181950 	 -0.3540707000 	 -2.5427220000 
570.40 	 224.9734000 	 2.181975 	 -0.3513432000 	 -2.5396820000 
570.60 	 224.9813000 	 2.182000 	 -0.3551960000 	 -2.5432110000 
570.80 	 224.9893000 	 2.182000 	 -0.3526688000 	 -2.5409160000 
571.00 	 225.0004000 	 2.182025 	 -0.3532600000 	 -2.5408710000 
571.20 	 225.0083000 	 2.182025 	 -0.3549798000 	 -2.5431160000 
571.40 	 225.0147000 	 2.182025 	 -0.3513750000 	 -2.5397840000 
571.60 	 225.0226000 	 2.182025 	 -0.3559939000 	 -2.5423240000 
571.80 	 225.0306000 	 2.182025 	 -0.3541247000 	 -2.5412750000 
572.00 	 225.0338000 	 2.182025 	 -0.3534698000 	 -2.5399110000 
572.20 	 225.0385000 	 2.182025 	 -0.3565057000 	 -2.5429410000 
572.40 	 225.0385000 	 2.182025 	 -0.3525957000 	 -2.5395330000 
572.60 	 225.0417000 	 2.181975 	 -0.3553200000 	 -2.5415800000 
572.80 	 225.0433000 	 2.181950 	 -0.3551960000 	 -2.5422100000 
573.00 	 225.0417000 	 2.181925 	 -0.3527260000 	 -2.5392980000 
573.20 	 225.0417000 	 2.181900 	 -0.3565280000 	 -2.5429760000 
573.40 	 225.0417000 	 2.181850 	 -0.3532314000 	 -2.5403980000 
573.60 	 225.0385000 	 2.181825 	 -0.3541565000 	 -2.5407570000 
573.80 	 225.0385000 	 2.181800 	 -0.3561369000 	 -2.5427410000 
574.00 	 225.0338000 	 2.181775 	 -0.3523382000 	 -2.5393800000 
574.20 	 225.0306000 	 2.181750 	 -0.3561560000 	 -2.5423430000 
574.40 	 225.0258000 	 2.181725 	 -0.3542487000 	 -2.5413010000 
574.60 	 225.0226000 	 2.181725 	 -0.3533491000 	 -2.5400700000 
574.80 	 225.0226000 	 2.181700 	 -0.3566583000 	 -2.5431000000 
575.00 	 225.0179000 	 2.181675 	 -0.3526402000 	 -2.5397010000 
575.20 	 225.0258000 	 2.181675 	 -0.3554344000 	 -2.5417900000 
575.40 	 225.0258000 	 2.181650 	 -0.3550847000 	 -2.5419430000 
575.60 	 225.0258000 	 2.181650 	 -0.3529008000 	 -2.5394690000 
575.80 	 225.0226000 	 2.181625 	 -0.3566837000 	 -2.5428870000 
576.00 	 225.0179000 	 2.181625 	 -0.3533236000 	 -2.5403660000 
576.20 	 225.0147000 	 2.181625 	 -0.3543313000 	 -2.5408620000 
576.40 	 225.0115000 	 2.181575 	 -0.3560352000 	 -2.5428710000 
576.60 	 225.0131000 	 2.181575 	 -0.3524939000 	 -2.5393420000 
576.80 	 225.0115000 	 2.181550 	 -0.3560766000 	 -2.5424510000 
577.00 	 225.0115000 	 2.181575 	 -0.3542582000 	 -2.5413700000 
577.20 	 225.0115000 	 2.181575 	 -0.3531138000 	 -2.5398670000 
577.40 	 225.0083000 	 2.181575 	 -0.3564548000 	 -2.5431380000 
577.60 	 225.0067000 	 2.181575 	 -0.3526020000 	 -2.5397170000 
577.80 	 225.0036000 	 2.181575 	 -0.3556315000 	 -2.5418030000 
578.00 	 224.9988000 	 2.181575 	 -0.3547668000 	 -2.5417710000 
578.20 	 224.9956000 	 2.181575 	 -0.3529994000 	 -2.5396850000 
578.40 	 224.9908000 	 2.181575 	 -0.3566615000 	 -2.5431320000 
578.60 	 224.9877000 	 2.181575 	 -0.3529390000 	 -2.5400000000 
578.80 	 224.9829000 	 2.181575 	 -0.3547510000 	 -2.5411830000 
579.00 	 224.9829000 	 2.181575 	 -0.3557746000 	 -2.5426830000 
579.20 	 224.9797000 	 2.181575 	 -0.3524494000 	 -2.5394470000 
579.40 	 224.9813000 	 2.181575 	 -0.3560702000 	 -2.5426260000 
579.60 	 224.9797000 	 2.181575 	 -0.3539594000 	 -2.5411220000 
579.80 	 224.9829000 	 2.181575 	 -0.3535557000 	 -2.5401180000 
580.00 	 224.9877000 	 2.181575 	 -0.3565025000 	 -2.5431950000 
580.20 	 224.9877000 	 2.181575 	 -0.3526084000 	 -2.5396280000 
580.40 	 224.9861000 	 2.181575 	 -0.3553263000 	 -2.5416370000 
580.60 	 224.9797000 	 2.181575 	 -0.3551801000 	 -2.5423500000 
580.80 	 224.9781000 	 2.181575 	 -0.3526560000 	 -2.5393960000 
581.00 	 224.9718000 	 2.181625 	 -0.3564771000 	 -2.5428450000 
581.20 	 224.9670000 	 2.181625 	 -0.3535843000 	 -2.5408270000 
581.40 	 224.9654000 	 2.181650 	 -0.3538704000 	 -2.5404770000 
581.60 	 224.9638000 	 2.181675 	 -0.3562069000 	 -2.5430610000 
581.80 	 224.9638000 	 2.181700 	 -0.3524303000 	 -2.5395580000 
582.00 	 224.9591000 	 2.181725 	 -0.3556633000 	 -2.5422480000 
582.20 	 224.9575000 	 2.181775 	 -0.3543186000 	 -2.5416310000 
582.40 	 224.9559000 	 2.181800 	 -0.3532346000 	 -2.5399210000 
582.60 	 224.9511000 	 2.181825 	 -0.3565598000 	 -2.5431950000 
582.80 	 224.9511000 	 2.181850 	 -0.3526688000 	 -2.5398380000 
583.00 	 224.9479000 	 2.181900 	 -0.3551992000 	 -2.5416060000 
583.20 	 224.9479000 	 2.181950 	 -0.3550180000 	 -2.5422290000 
583.40 	 224.9479000 	 2.181975 	 -0.3526211000 	 -2.5394600000 
583.60 	 224.9479000 	 2.182025 	 -0.3564803000 	 -2.5429180000 
583.80 	 224.9511000 	 2.182075 	 -0.3530820000 	 -2.5403660000 
584.00 	 224.9511000 	 2.182100 	 -0.3545316000 	 -2.5408810000 
584.20 	 224.9559000 	 2.182125 	 -0.3557619000 	 -2.5426010000 
584.40 	 224.9559000 	 2.182175 	 -0.3524367000 	 -2.5394150000 
584.60 	 224.9559000 	 2.182200 	 -0.3562482000 	 -2.5426230000 
584.80 	 224.9559000 	 2.182225 	 -0.3537814000 	 -2.5410110000 
585.00 	 224.9511000 	 2.182250 	 -0.3532569000 	 -2.5399590000 
585.20 	 224.9479000 	 2.182300 	 -0.3567568000 	 -2.5432840000 
585.40 	 224.9447000 	 2.182325 	 -0.3525988000 	 -2.5396700000 
585.60 	 224.9447000 	 2.182375 	 -0.3554026000 	 -2.5416370000 
585.80 	 224.9400000 	 2.182425 	 -0.3555202000 	 -2.5422290000 
586.00 	 224.9463000 	 2.182475 	 -0.3527959000 	 -2.5394120000 
586.20 	 224.9479000 	 2.182525 	 -0.3569826000 	 -2.5432330000 
586.40 	 224.9559000 	 2.182550 	 -0.3530916000 	 -2.5400230000 
586.60 	 224.9606000 	 2.182575 	 -0.3547224000 	 -2.5409000000 
586.80 	 224.9718000 	 2.182600 	 -0.3561910000 	 -2.5428770000 
587.00 	 224.9813000 	 2.182625 	 -0.3524653000 	 -2.5391960000 
587.20 	 224.9924000 	 2.182650 	 -0.3564580000 	 -2.5427500000 
587.40 	 225.0052000 	 2.182625 	 -0.3542264000 	 -2.5411830000 
587.60 	 225.0147000 	 2.182625 	 -0.3539594000 	 -2.5402160000 
587.80 	 225.0242000 	 2.182625 	 -0.3570906000 	 -2.5435760000 
588.00 	 225.0306000 	 2.182625 	 -0.3529008000 	 -2.5396190000 
588.20 	 225.0338000 	 2.182625 	 -0.3560607000 	 -2.5422130000 
588.40 	 225.0338000 	 2.182625 	 -0.3551579000 	 -2.5420700000 
588.60 	 225.0338000 	 2.182625 	 -0.3533427000 	 -2.5396660000 
588.80 	 225.0306000 	 2.182625 	 -0.3571574000 	 -2.5435230000 
589.00 	 225.0258000 	 2.182625 	 -0.3531837000 	 -2.5401120000 
589.20 	 225.0226000 	 2.182600 	 -0.3551865000 	 -2.5412650000 
589.40 	 225.0258000 	 2.182575 	 -0.3559812000 	 -2.5428170000 
589.60 	 225.0258000 	 2.182575 	 -0.3526529000 	 -2.5392850000 
589.80 	 225.0306000 	 2.182550 	 -0.3571256000 	 -2.5431820000 
590.00 	 225.0354000 	 2.182525 	 -0.3540993000 	 -2.5408970000 
590.20 	 225.0385000 	 2.182500 	 -0.3543727000 	 -2.5406070000 
590.40 	 225.0385000 	 2.182475 	 -0.3568141000 	 -2.5433990000 
590.60 	 225.0385000 	 2.182450 	 -0.3526020000 	 -2.5394730000 
590.80 	 225.0385000 	 2.182425 	 -0.3562260000 	 -2.5423460000 
591.00 	 225.0338000 	 2.182375 	 -0.3547891000 	 -2.5417740000 
591.20 	 225.0306000 	 2.182375 	 -0.3536955000 	 -2.5402040000 
591.40 	 225.0242000 	 2.182350 	 -0.3569984000 	 -2.5435800000 
591.60 	 225.0179000 	 2.182325 	 -0.3526497000 	 -2.5395200000 
591.80 	 225.0147000 	 2.182325 	 -0.3560702000 	 -2.5422600000 
592.00 	 225.0115000 	 2.182325 	 -0.3555965000 	 -2.5422890000 
592.20 	 225.0115000 	 2.182325 	 -0.3530343000 	 -2.5396000000 
592.40 	 225.0067000 	 2.182325 	 -0.3570970000 	 -2.5434020000 
592.60 	 225.0099000 	 2.182325 	 -0.3537051000 	 -2.5407030000 
592.80 	 225.0067000 	 2.182325 	 -0.3545888000 	 -2.5409320000 
593.00 	 225.0131000 	 2.182325 	 -0.3565725000 	 -2.5431440000 
593.20 	 225.0163000 	 2.182300 	 -0.3526465000 	 -2.5393800000 
593.40 	 225.0195000 	 2.182300 	 -0.3566265000 	 -2.5428230000 
593.60 	 225.0258000 	 2.182275 	 -0.3544585000 	 -2.5414020000 
593.80 	 225.0290000 	 2.182275 	 -0.3538545000 	 -2.5402550000 
594.00 	 225.0306000 	 2.182250 	 -0.3569094000 	 -2.5434650000 
594.20 	 225.0306000 	 2.182225 	 -0.3524844000 	 -2.5396280000 
594.40 	 225.0258000 	 2.182200 	 -0.3562292000 	 -2.5425180000 
594.60 	 225.0179000 	 2.182175 	 -0.3550434000 	 -2.5419240000 
594.80 	 225.0147000 	 2.182175 	 -0.3534794000 	 -2.5398950000 
595.00 	 225.0115000 	 2.182175 	 -0.3571987000 	 -2.5434530000 
595.20 	 225.0067000 	 2.182175 	 -0.3530025000 	 -2.5399810000 
595.40 	 225.0067000 	 2.182175 	 -0.3556093000 	 -2.5416150000 
595.60 	 225.0067000 	 2.182175 	 -0.3557555000 	 -2.5425470000 
595.80 	 225.0067000 	 2.182175 	 -0.3528055000 	 -2.5394660000 
596.00 	 225.0036000 	 2.182175 	 -0.3572750000 	 -2.5431820000 
596.20 	 224.9988000 	 2.182175 	 -0.3536669000 	 -2.5406420000 
596.40 	 224.9956000 	 2.182175 	 -0.3543409000 	 -2.5406170000 
596.60 	 224.9956000 	 2.182175 	 -0.3567187000 	 -2.5432330000 
596.80 	 224.9956000 	 2.182175 	 -0.3526338000 	 -2.5394950000 
597.00 	 224.9988000 	 2.182175 	 -0.3565629000 	 -2.5426550000 
597.20 	 225.0036000 	 2.182175 	 -0.3544076000 	 -2.5414120000 
597.40 	 225.0036000 	 2.182175 	 -0.3537560000 	 -2.5401020000 
597.60 	 225.0020000 	 2.182175 	 -0.3568077000 	 -2.5434110000 
597.80 	 224.9972000 	 2.182175 	 -0.3527991000 	 -2.5397680000 
598.00 	 224.9908000 	 2.182175 	 -0.3561052000 	 -2.5421780000 
598.20 	 224.9877000 	 2.182175 	 -0.3552278000 	 -2.5420980000 
598.40 	 224.9829000 	 2.182175 	 -0.3529898000 	 -2.5397560000 
598.60 	 224.9829000 	 2.182175 	 -0.3571924000 	 -2.5433480000 
598.80 	 224.9797000 	 2.182175 	 -0.3531869000 	 -2.5401120000 
599.00 	 224.9749000 	 2.182175 	 -0.3549767000 	 -2.5410080000 
599.20 	 224.9718000 	 2.182175 	 -0.3562641000 	 -2.5430270000 
599.40 	 224.9670000 	 2.182175 	 -0.3526306000 	 -2.5393260000 
599.60 	 224.9638000 	 2.182175 	 -0.3569508000 	 -2.5431730000 
599.80 	 224.9591000 	 2.182200 	 -0.3544108000 	 -2.5412750000 
600.00 	 224.9591000 	 2.182225 	 -0.3538450000 	 -2.5401720000 
600.20 	 224.9575000 	 2.182250 	 -0.3569635000 	 -2.5435450000 
600.40 	 224.9591000 	 2.182275 	 -0.3527451000 	 -2.5396980000 
600.60 	 224.9591000 	 2.182325 	 -0.3559017000 	 -2.5420060000 
600.80 	 224.9591000 	 2.182350 	 -0.3553645000 	 -2.5423020000 
601.00 	 224.9591000 	 2.182375 	 -0.3529199000 	 -2.5394250000 
601.20 	 224.9591000 	 2.182400 	 -0.3571224000 	 -2.5433160000 
601.40 	 224.9591000 	 2.182450 	 -0.3534063000 	 -2.5404610000 
601.60 	 224.9591000 	 2.182475 	 -0.3547128000 	 -2.5408900000 
601.80 	 224.9591000 	 2.182500 	 -0.3565248000 	 -2.5431730000 
602.00 	 224.9591000 	 2.182525 	 -0.3524017000 	 -2.5393300000 
602.20 	 224.9591000 	 2.182550 	 -0.3566329000 	 -2.5429980000 
602.40 	 224.9638000 	 2.182600 	 -0.3541597000 	 -2.5412050000 
602.60 	 224.9638000 	 2.182625 	 -0.3538672000 	 -2.5402360000 
602.80 	 224.9638000 	 2.182650 	 -0.3570016000 	 -2.5434050000 
603.00 	 224.9638000 	 2.182675 	 -0.3526179000 	 -2.5397240000 
603.20 	 224.9638000 	 2.182725 	 -0.3560670000 	 -2.5422920000 
603.40 	 224.9638000 	 2.182750 	 -0.3551960000 	 -2.5419970000 
603.60 	 224.9638000 	 2.182775 	 -0.3532537000 	 -2.5398480000 
603.80 	 224.9638000 	 2.182800 	 -0.3570589000 	 -2.5434140000 
604.00 	 224.9638000 	 2.182825 	 -0.3530439000 	 -2.5399810000 
604.20 	 224.9591000 	 2.182875 	 -0.3554471000 	 -2.5415930000 
604.40 	 224.9591000 	 2.182900 	 -0.3559144000 	 -2.5425560000 
604.60 	 224.9591000 	 2.182925 	 -0.3528277000 	 -2.5394340000 
604.80 	 224.9638000 	 2.182950 	 -0.3570398000 	 -2.5432650000 
605.00 	 224.9654000 	 2.182975 	 -0.3536352000 	 -2.5405090000 
605.20 	 224.9718000 	 2.183000 	 -0.3544680000 	 -2.5406580000 
605.40 	 224.9797000 	 2.183025 	 -0.3567314000 	 -2.5432590000 
605.60 	 224.9893000 	 2.183050 	 -0.3527260000 	 -2.5393580000 
605.80 	 224.9972000 	 2.183025 	 -0.3565725000 	 -2.5425050000 
606.00 	 225.0036000 	 2.183025 	 -0.3536638000 	 -2.5419870000 
606.20 	 225.0115000 	 2.183025 	 -0.3522523000 	 -2.5398800000 
606.40 	 225.0147000 	 2.183025 	 -0.3559494000 	 -2.5434680000 
606.60 	 225.0179000 	 2.183025 	 -0.3515339000 	 -2.5397490000 
606.80 	 225.0242000 	 2.183025 	 -0.3544235000 	 -2.5417450000 
607.00 	 225.0258000 	 2.183025 	 -0.3543186000 	 -2.5425820000 
607.20 	 225.0306000 	 2.183025 	 -0.3515053000 	 -2.5394950000 
607.40 	 225.0306000 	 2.183025 	 -0.3558032000 	 -2.5433600000 
607.60 	 225.0338000 	 2.183025 	 -0.3520139000 	 -2.5403880000 
607.80 	 225.0338000 	 2.183025 	 -0.3537146000 	 -2.5412080000 
608.00 	 225.0338000 	 2.183025 	 -0.3550402000 	 -2.5429060000 
608.20 	 225.0338000 	 2.182975 	 -0.3515339000 	 -2.5394500000 
608.40 	 225.0306000 	 2.182975 	 -0.3555679000 	 -2.5429440000 
608.60 	 225.0306000 	 2.182950 	 -0.3527006000 	 -2.5409570000 
608.80 	 225.0226000 	 2.182925 	 -0.3529104000 	 -2.5403560000 
609.00 	 225.0179000 	 2.182925 	 -0.3555171000 	 -2.5433510000 
609.20 	 225.0147000 	 2.182925 	 -0.3513876000 	 -2.5395900000 
609.40 	 225.0115000 	 2.182875 	 -0.3549989000 	 -2.5422670000 
609.60 	 225.0115000 	 2.182875 	 -0.3538481000 	 -2.5421110000 
609.80 	 225.0115000 	 2.182875 	 -0.3519758000 	 -2.5397780000 
610.00 	 225.0115000 	 2.182875 	 -0.3558858000 	 -2.5435350000 
610.20 	 225.0115000 	 2.182875 	 -0.3517818000 	 -2.5400860000 
610.40 	 225.0115000 	 2.182875 	 -0.3540739000 	 -2.5415680000 
610.60 	 225.0147000 	 2.182875 	 -0.3542169000 	 -2.5425210000 
610.80 	 225.0131000 	 2.182875 	 -0.3515339000 	 -2.5395710000 
611.00 	 225.0115000 	 2.182875 	 -0.3555934000 	 -2.5434110000 
611.20 	 225.0067000 	 2.182850 	 -0.3519503000 	 -2.5404800000 
611.40 	 225.0036000 	 2.182875 	 -0.3540802000 	 -2.5421460000 
611.60 	 225.0036000 	 2.182875 	 -0.3551006000 	 -2.5437360000 
611.80 	 224.9988000 	 2.182875 	 -0.3522968000 	 -2.5405470000 
612.00 	 225.0036000 	 2.182875 	 -0.3558350000 	 -2.5437710000 
612.20 	 225.0036000 	 2.182875 	 -0.3534921000 	 -2.5420890000 
612.40 	 225.0036000 	 2.182875 	 -0.3534698000 	 -2.5412970000 
612.60 	 225.0036000 	 2.182875 	 -0.3559589000 	 -2.5440760000 
612.80 	 225.0036000 	 2.182875 	 -0.3523191000 	 -2.5407540000 
613.00 	 224.9988000 	 2.182875 	 -0.3555489000 	 -2.5431000000 
613.20 	 224.9972000 	 2.182875 	 -0.3545666000 	 -2.5428390000 
613.40 	 224.9956000 	 2.182875 	 -0.3528563000 	 -2.5408840000 
613.60 	 224.9908000 	 2.182875 	 -0.3566456000 	 -2.5442630000 
613.80 	 224.9877000 	 2.182875 	 -0.3525130000 	 -2.5410910000 
614.00 	 224.9829000 	 2.182875 	 -0.3552500000 	 -2.5427370000 
614.20 	 224.9797000 	 2.182875 	 -0.3554408000 	 -2.5433570000 
614.40 	 224.9797000 	 2.182875 	 -0.3527133000 	 -2.5406710000 
614.60 	 224.9797000 	 2.182875 	 -0.3565057000 	 -2.5441460000 
614.80 	 224.9749000 	 2.182875 	 -0.3531806000 	 -2.5417840000 
615.00 	 224.9718000 	 2.182875 	 -0.3544744000 	 -2.5418980000 
615.20 	 224.9718000 	 2.182875 	 -0.3558318000 	 -2.5438850000 
615.40 	 224.9749000 	 2.182875 	 -0.3525034000 	 -2.5405660000 
615.60 	 224.9734000 	 2.182925 	 -0.3557237000 	 -2.5436150000 
615.80 	 224.9718000 	 2.182925 	 -0.3537401000 	 -2.5423560000 
616.00 	 224.9718000 	 2.182950 	 -0.3533808000 	 -2.5412340000 
616.20 	 224.9670000 	 2.182975 	 -0.3560003000 	 -2.5442030000 
616.40 	 224.9638000 	 2.183000 	 -0.3520489000 	 -2.5407820000 
616.60 	 224.9591000 	 2.183025 	 -0.3557809000 	 -2.5432810000 
616.80 	 224.9591000 	 2.183050 	 -0.3537242000 	 -2.5426700000 
617.00 	 224.9591000 	 2.183100 	 -0.3528182000 	 -2.5408940000 
617.20 	 224.9591000 	 2.183125 	 -0.3562069000 	 -2.5442500000 
617.40 	 224.9591000 	 2.183150 	 -0.3524971000 	 -2.5410810000 
617.60 	 224.9591000 	 2.183175 	 -0.3546111000 	 -2.5425660000 
617.80 	 224.9591000 	 2.183225 	 -0.3550021000 	 -2.5434210000 
618.00 	 224.9591000 	 2.183250 	 -0.3523254000 	 -2.5406580000 
618.20 	 224.9591000 	 2.183275 	 -0.3568490000 	 -2.5439480000 
618.40 	 224.9638000 	 2.183300 	 -0.3535970000 	 -2.5417550000 
618.60 	 224.9670000 	 2.183325 	 -0.3546111000 	 -2.5417710000 
618.80 	 224.9718000 	 2.183350 	 -0.3562578000 	 -2.5438240000 
619.00 	 224.9797000 	 2.183375 	 -0.3528818000 	 -2.5405440000 
619.20 	 224.9861000 	 2.183400 	 -0.3564898000 	 -2.5435610000 
619.40 	 224.9908000 	 2.183375 	 -0.3536256000 	 -2.5423500000 
619.60 	 224.9988000 	 2.183375 	 -0.3476842000 	 -2.5413510000 
619.80 	 225.0036000 	 2.183375 	 -0.3505802000 	 -2.5444820000 
620.00 	 225.0036000 	 2.183375 	 -0.3466384000 	 -2.5409000000 
620.20 	 225.0036000 	 2.183375 	 -0.3499699000 	 -2.5432210000 
620.40 	 225.0036000 	 2.183375 	 -0.3492832000 	 -2.5434400000 
620.60 	 225.0036000 	 2.183375 	 -0.3473282000 	 -2.5408810000 
620.80 	 225.0004000 	 2.183375 	 -0.3509903000 	 -2.5443940000 
621.00 	 225.0036000 	 2.183375 	 -0.3470230000 	 -2.5413200000 
621.20 	 225.0036000 	 2.183375 	 -0.3494453000 	 -2.5426320000 
621.40 	 225.0067000 	 2.183375 	 -0.3498046000 	 -2.5438210000 
621.60 	 225.0036000 	 2.183375 	 -0.3467274000 	 -2.5405410000 
621.80 	 225.0036000 	 2.183375 	 -0.3509203000 	 -2.5441110000 
622.00 	 225.0052000 	 2.183375 	 -0.3475825000 	 -2.5420670000 
622.20 	 225.0067000 	 2.183375 	 -0.3482977000 	 -2.5416340000 
622.40 	 225.0067000 	 2.183375 	 -0.3503927000 	 -2.5444190000 
622.60 	 225.0067000 	 2.183375 	 -0.3465684000 	 -2.5407440000 
622.80 	 225.0036000 	 2.183375 	 -0.3504753000 	 -2.5438050000 
623.00 	 224.9988000 	 2.183375 	 -0.3479417000 	 -2.5424540000 
623.20 	 224.9956000 	 2.183375 	 -0.3478940000 	 -2.5413990000 
623.40 	 224.9908000 	 2.183375 	 -0.3505580000 	 -2.5443940000 
623.60 	 224.9908000 	 2.183375 	 -0.3466511000 	 -2.5408620000 
623.80 	 224.9908000 	 2.183375 	 -0.3500207000 	 -2.5431660000 
624.00 	 224.9877000 	 2.183375 	 -0.3487428000 	 -2.5432490000 
624.20 	 224.9908000 	 2.183375 	 -0.3472360000 	 -2.5408710000 
624.40 	 224.9877000 	 2.183400 	 -0.3575198000 	 -2.5442820000 
624.60 	 224.9877000 	 2.183425 	 -0.3534985000 	 -2.5413480000 
624.80 	 224.9829000 	 2.183425 	 -0.3557587000 	 -2.5426510000 
625.00 	 224.9797000 	 2.183425 	 -0.3563341000 	 -2.5437900000 
625.20 	 224.9749000 	 2.183450 	 -0.3534444000 	 -2.5407380000 
625.40 	 224.9718000 	 2.183450 	 -0.3576501000 	 -2.5441490000 
625.60 	 224.9718000 	 2.183475 	 -0.3543440000 	 -2.5416880000 
625.80 	 224.9718000 	 2.183500 	 -0.3554567000 	 -2.5422100000 
626.00 	 224.9718000 	 2.183525 	 -0.3570684000 	 -2.5442820000 
626.20 	 224.9718000 	 2.183550 	 -0.3534349000 	 -2.5408390000 
626.40 	 224.9749000 	 2.183550 	 -0.3571447000 	 -2.5439170000 
626.60 	 224.9718000 	 2.183575 	 -0.3549544000 	 -2.5424770000 
626.80 	 224.9734000 	 2.183600 	 -0.3545920000 	 -2.5415360000 
627.00 	 224.9718000 	 2.183625 	 -0.3571065000 	 -2.5442220000 
627.20 	 224.9749000 	 2.183650 	 -0.3533777000 	 -2.5407860000 
627.40 	 224.9797000 	 2.183650 	 -0.3564866000 	 -2.5436020000 
627.60 	 224.9829000 	 2.183700 	 -0.3552214000 	 -2.5428200000 
627.80 	 224.9877000 	 2.183675 	 -0.3550021000 	 -2.5412560000 
628.00 	 224.9908000 	 2.183675 	 -0.3580411000 	 -2.5445460000 
628.20 	 224.9988000 	 2.183675 	 -0.3542646000 	 -2.5413010000 
628.40 	 224.9988000 	 2.183675 	 -0.3565153000 	 -2.5427720000 
628.60 	 225.0036000 	 2.183675 	 -0.3566297000 	 -2.5437420000 
628.80 	 225.0036000 	 2.183675 	 -0.3542233000 	 -2.5408300000 
629.00 	 225.0067000 	 2.183675 	 -0.3577423000 	 -2.5444700000 
629.20 	 225.0083000 	 2.183675 	 -0.3545729000 	 -2.5419430000 
629.40 	 225.0115000 	 2.183675 	 -0.3559494000 	 -2.5423560000 
629.60 	 225.0115000 	 2.183675 	 -0.3572241000 	 -2.5441770000 
629.80 	 225.0099000 	 2.183675 	 -0.3537623000 	 -2.5409250000 
630.00 	 225.0067000 	 2.183675 	 -0.3574753000 	 -2.5438750000 
630.20 	 224.9988000 	 2.183675 	 -0.3555234000 	 -2.5427660000 
630.40 	 224.9988000 	 2.183675 	 -0.3547128000 	 -2.5413480000 
630.60 	 224.9924000 	 2.183675 	 -0.3578440000 	 -2.5446290000 
630.80 	 224.9940000 	 2.183675 	 -0.3540134000 	 -2.5413480000 
631.00 	 224.9956000 	 2.183675 	 -0.3567600000 	 -2.5431130000 
631.20 	 224.9988000 	 2.183675 	 -0.3564644000 	 -2.5435960000 
631.40 	 225.0036000 	 2.183675 	 -0.3539594000 	 -2.5408270000 
631.60 	 225.0036000 	 2.183675 	 -0.3577296000 	 -2.5443270000 
631.80 	 225.0036000 	 2.183675 	 -0.3546810000 	 -2.5419550000 
632.00 	 225.0036000 	 2.183675 	 -0.3555997000 	 -2.5421140000 
632.20 	 224.9956000 	 2.183675 	 -0.3574371000 	 -2.5443270000 
632.40 	 224.9940000 	 2.183675 	 -0.3537528000 	 -2.5409920000 
632.60 	 224.9908000 	 2.183675 	 -0.3574530000 	 -2.5439170000 
632.80 	 224.9877000 	 2.183675 	 -0.3555457000 	 -2.5427660000 
633.00 	 224.9877000 	 2.183700 	 -0.3551165000 	 -2.5414720000 
633.20 	 224.9861000 	 2.183700 	 -0.3581111000 	 -2.5444890000 
633.40 	 224.9845000 	 2.183725 	 -0.3543250000 	 -2.5411570000 
633.60 	 224.9829000 	 2.183725 	 -0.3570302000 	 -2.5433700000 
633.80 	 224.9829000 	 2.183725 	 -0.3564644000 	 -2.5435130000 
634.00 	 224.9829000 	 2.183750 	 -0.3545507000 	 -2.5412850000 
634.20 	 224.9877000 	 2.183775 	 -0.3580093000 	 -2.5446510000 
634.40 	 224.9877000 	 2.183775 	 -0.3542677000 	 -2.5418000000 
634.60 	 224.9908000 	 2.183800 	 -0.3561338000 	 -2.5427600000 
634.80 	 224.9908000 	 2.183775 	 -0.3566042000 	 -2.5440150000 
635.00 	 224.9877000 	 2.183775 	 -0.3538831000 	 -2.5410970000 
635.20 	 224.9893000 	 2.183775 	 -0.3577646000 	 -2.5444670000 
635.40 	 224.9877000 	 2.183775 	 -0.3547192000 	 -2.5421430000 
635.60 	 224.9877000 	 2.183800 	 -0.3555997000 	 -2.5420000000 
635.80 	 224.9829000 	 2.183825 	 -0.3576978000 	 -2.5444630000 
636.00 	 224.9829000 	 2.183825 	 -0.3539244000 	 -2.5409380000 
636.20 	 224.9829000 	 2.183850 	 -0.3574117000 	 -2.5438790000 
636.40 	 224.9797000 	 2.183850 	 -0.3558445000 	 -2.5432590000 
636.60 	 224.9797000 	 2.183850 	 -0.3542519000 	 -2.5415960000 
636.80 	 224.9749000 	 2.183875 	 -0.3575007000 	 -2.5448670000 
637.00 	 224.9797000 	 2.183900 	 -0.3537051000 	 -2.5415200000 
637.20 	 224.9797000 	 2.183875 	 -0.3560257000 	 -2.5436050000 
637.40 	 224.9829000 	 2.183900 	 -0.3553422000 	 -2.5439990000 
637.60 	 224.9829000 	 2.183925 	 -0.3510825000 	 -2.5413070000 
637.80 	 224.9861000 	 2.183925 	 -0.3548368000 	 -2.5449120000 
638.00 	 224.9829000 	 2.183950 	 -0.3513304000 	 -2.5422640000 
638.20 	 224.9877000 	 2.183925 	 -0.3562959000 	 -2.5430580000 
638.40 	 224.9861000 	 2.183950 	 -0.3568617000 	 -2.5445020000 
638.60 	 224.9877000 	 2.183975 	 -0.3537432000 	 -2.5412620000 
638.80 	 224.9877000 	 2.183975 	 -0.3575770000 	 -2.5445180000 
639.00 	 224.9908000 	 2.183975 	 -0.3550402000 	 -2.5428490000 
639.20 	 224.9956000 	 2.183975 	 -0.3548177000 	 -2.5423080000 
639.40 	 224.9988000 	 2.183975 	 -0.3570715000 	 -2.5449910000 
639.60 	 225.0036000 	 2.183975 	 -0.3534285000 	 -2.5416720000 
639.80 	 225.0067000 	 2.183975 	 -0.3563181000 	 -2.5438370000 
640.00 	 225.0067000 	 2.183975 	 -0.3557650000 	 -2.5439800000 
640.20 	 225.0036000 	 2.183975 	 -0.3539053000 	 -2.5417360000 
640.40 	 224.9988000 	 2.183975 	 -0.3573418000 	 -2.5451600000 
640.60 	 224.9956000 	 2.183975 	 -0.3536638000 	 -2.5421360000 
640.80 	 224.9988000 	 2.183975 	 -0.3558477000 	 -2.5432400000 
641.00 	 224.9956000 	 2.183975 	 -0.3565947000 	 -2.5445460000 
641.20 	 224.9988000 	 2.183975 	 -0.3533395000 	 -2.5414400000 
641.40 	 225.0020000 	 2.183975 	 -0.3572845000 	 -2.5449530000 
641.60 	 225.0036000 	 2.183975 	 -0.3546588000 	 -2.5428800000 
641.80 	 225.0036000 	 2.183975 	 -0.3547796000 	 -2.5424130000 
642.00 	 224.9988000 	 2.183975 	 -0.3569698000 	 -2.5450130000 
642.20 	 224.9956000 	 2.183975 	 -0.3534603000 	 -2.5416560000 
642.40 	 224.9877000 	 2.183975 	 -0.3564231000 	 -2.5438020000 
642.60 	 224.9829000 	 2.183975 	 -0.3557746000 	 -2.5440380000 
642.80 	 224.9797000 	 2.183975 	 -0.3536383000 	 -2.5415450000 
643.00 	 224.9797000 	 2.184000 	 -0.3575738000 	 -2.5451020000 
643.20 	 224.9781000 	 2.184025 	 -0.3538195000 	 -2.5422670000 
643.40 	 224.9797000 	 2.184025 	 -0.3555997000 	 -2.5430680000 
643.60 	 224.9829000 	 2.184050 	 -0.3566901000 	 -2.5444410000 
643.80 	 224.9877000 	 2.184050 	 -0.3511333000 	 -2.5414150000 
644.00 	 224.9829000 	 2.184050 	 -0.3553835000 	 -2.5447910000 
644.20 	 224.9829000 	 2.184075 	 -0.3527069000 	 -2.5430550000 
644.40 	 224.9829000 	 2.184100 	 -0.3528627000 	 -2.5424190000 
644.60 	 224.9797000 	 2.184075 	 -0.3538100000 	 -2.5451820000 
644.80 	 224.9813000 	 2.184100 	 -0.3494008000 	 -2.5414590000 
645.00 	 224.9829000 	 2.184100 	 -0.3524780000 	 -2.5442410000 
645.20 	 224.9877000 	 2.184125 	 -0.3510539000 	 -2.5438340000 
645.40 	 224.9908000 	 2.184150 	 -0.3494390000 	 -2.5415830000 
645.60 	 224.9956000 	 2.184125 	 -0.3568363000 	 -2.5452740000 
645.80 	 224.9988000 	 2.184125 	 -0.3538799000 	 -2.5425020000 
646.00 	 224.9956000 	 2.184125 	 -0.3554249000 	 -2.5431410000 
646.20 	 224.9956000 	 2.184125 	 -0.3566170000 	 -2.5450870000 
646.40 	 224.9956000 	 2.184125 	 -0.3531233000 	 -2.5415870000 
646.60 	 224.9956000 	 2.184125 	 -0.3568840000 	 -2.5448730000 
646.80 	 224.9988000 	 2.184125 	 -0.3546906000 	 -2.5434680000 
647.00 	 224.9988000 	 2.184125 	 -0.3541915000 	 -2.5422700000 
647.20 	 225.0036000 	 2.184125 	 -0.3569953000 	 -2.5453570000 
647.40 	 225.0036000 	 2.184125 	 -0.3531170000 	 -2.5418310000 
647.60 	 225.0036000 	 2.184125 	 -0.3560257000 	 -2.5440380000 
647.80 	 224.9988000 	 2.184125 	 -0.3554789000 	 -2.5443460000 
648.00 	 224.9972000 	 2.184125 	 -0.3534094000 	 -2.5417420000 
648.20 	 224.9988000 	 2.184125 	 -0.3572083000 	 -2.5453120000 
648.40 	 224.9972000 	 2.184125 	 -0.3536765000 	 -2.5426900000 
648.60 	 224.9956000 	 2.184125 	 -0.3553867000 	 -2.5432680000 
648.80 	 224.9956000 	 2.184125 	 -0.3563595000 	 -2.5450450000 
649.00 	 224.9908000 	 2.184125 	 -0.3528690000 	 -2.5416600000 
649.20 	 224.9908000 	 2.184125 	 -0.3566074000 	 -2.5447590000 
649.40 	 224.9877000 	 2.184125 	 -0.3545030000 	 -2.5436660000 
649.60 	 224.9877000 	 2.184125 	 -0.3541183000 	 -2.5423430000 
649.80 	 224.9877000 	 2.184150 	 -0.3572401000 	 -2.5452960000 
650.00 	 224.9877000 	 2.184175 	 -0.3534540000 	 -2.5419300000 
650.20 	 224.9877000 	 2.184175 	 -0.3565470000 	 -2.5440470000 
650.40 	 224.9877000 	 2.184175 	 -0.3556538000 	 -2.5441070000 
650.60 	 224.9877000 	 2.184175 	 -0.3538100000 	 -2.5419710000 
650.80 	 224.9877000 	 2.184175 	 -0.3571765000 	 -2.5452800000 
651.00 	 224.9908000 	 2.184225 	 -0.3535048000 	 -2.5423310000 
651.20 	 224.9908000 	 2.184225 	 -0.3553804000 	 -2.5431920000 
651.40 	 224.9908000 	 2.184250 	 -0.3564326000 	 -2.5449440000 
651.60 	 224.9908000 	 2.184225 	 -0.3532092000 	 -2.5416850000 
651.80 	 224.9908000 	 2.184225 	 -0.3570779000 	 -2.5449820000 
652.00 	 224.9877000 	 2.184225 	 -0.3546079000 	 -2.5434530000 
652.20 	 224.9877000 	 2.184225 	 -0.3544903000 	 -2.5425720000 
652.40 	 224.9829000 	 2.184225 	 -0.3570557000 	 -2.5452900000 
652.60 	 224.9829000 	 2.184225 	 -0.3531265000 	 -2.5417680000 
652.80 	 224.9797000 	 2.184250 	 -0.3566074000 	 -2.5446030000 
653.00 	 224.9797000 	 2.184250 	 -0.3553136000 	 -2.5436970000 
653.20 	 224.9797000 	 2.184275 	 -0.3545252000 	 -2.5423750000 
653.40 	 224.9797000 	 2.184300 	 -0.3576151000 	 -2.5454240000 
653.60 	 224.9749000 	 2.184275 	 -0.3538100000 	 -2.5420600000 
653.80 	 224.9749000 	 2.184300 	 -0.3559208000 	 -2.5439450000 
654.00 	 224.9749000 	 2.184325 	 -0.3559685000 	 -2.5447080000 
654.20 	 224.9749000 	 2.184350 	 -0.3531806000 	 -2.5418060000 
654.40 	 224.9734000 	 2.184375 	 -0.3570779000 	 -2.5452550000 
654.60 	 224.9718000 	 2.184400 	 -0.3538863000 	 -2.5429570000 
654.80 	 224.9734000 	 2.184400 	 -0.3547605000 	 -2.5429920000 
655.00 	 224.9781000 	 2.184425 	 -0.3566138000 	 -2.5453310000 
655.20 	 224.9797000 	 2.184450 	 -0.3530089000 	 -2.5419590000 
655.40 	 224.9829000 	 2.184450 	 -0.3564104000 	 -2.5447430000 
655.60 	 224.9877000 	 2.184475 	 -0.3547573000 	 -2.5439260000 
655.80 	 224.9908000 	 2.184500 	 -0.3538990000 	 -2.5421360000 
656.00 	 224.9956000 	 2.184500 	 -0.3582096000 	 -2.5455600000 
656.20 	 224.9956000 	 2.184475 	 -0.3537718000 	 -2.5423310000 
656.40 	 224.9988000 	 2.184475 	 -0.3566106000 	 -2.5440690000 
656.60 	 225.0036000 	 2.184475 	 -0.3559526000 	 -2.5445840000 
656.80 	 225.0067000 	 2.184475 	 -0.3540579000 	 -2.5420630000 
657.00 	 225.0115000 	 2.184475 	 -0.3576533000 	 -2.5454460000 
657.20 	 225.0115000 	 2.184475 	 -0.3543059000 	 -2.5428260000 
657.40 	 225.0131000 	 2.184475 	 -0.3557110000 	 -2.5432780000 
657.60 	 225.0115000 	 2.184475 	 -0.3567982000 	 -2.5450420000 
657.80 	 225.0115000 	 2.184475 	 -0.3536034000 	 -2.5417260000 
658.00 	 225.0115000 	 2.184475 	 -0.3572464000 	 -2.5450550000 
658.20 	 225.0131000 	 2.184475 	 -0.3551102000 	 -2.5435670000 
658.40 	 225.0115000 	 2.184475 	 -0.3546079000 	 -2.5425590000 
658.60 	 225.0115000 	 2.184475 	 -0.3572909000 	 -2.5455630000 
658.80 	 225.0115000 	 2.184475 	 -0.3536447000 	 -2.5421270000 
659.00 	 225.0067000 	 2.184475 	 -0.3564517000 	 -2.5442350000 
659.20 	 225.0067000 	 2.184475 	 -0.3559557000 	 -2.5444760000 
659.40 	 225.0067000 	 2.184475 	 -0.3540452000 	 -2.5420980000 
659.60 	 225.0067000 	 2.184475 	 -0.3574339000 	 -2.5455190000 
659.80 	 225.0036000 	 2.184475 	 -0.3538322000 	 -2.5423780000 
660.00 	 224.9988000 	 2.184475 	 -0.3561306000 	 -2.5439770000 
660.20 	 224.9988000 	 2.184475 	 -0.3564866000 	 -2.5450360000 
660.40 	 224.9956000 	 2.184475 	 -0.3537051000 	 -2.5420630000 
660.60 	 224.9908000 	 2.184475 	 -0.3575102000 	 -2.5453660000 
660.80 	 224.9924000 	 2.184475 	 -0.3545412000 	 -2.5430650000 
661.00 	 224.9908000 	 2.184475 	 -0.3551928000 	 -2.5430770000 
661.20 	 224.9877000 	 2.184475 	 -0.3570747000 	 -2.5451560000 
661.40 	 224.9877000 	 2.184475 	 -0.3534794000 	 -2.5420760000 
661.60 	 224.9829000 	 2.184475 	 -0.3571478000 	 -2.5449850000 
661.80 	 224.9829000 	 2.184475 	 -0.3550498000 	 -2.5436020000 
662.00 	 224.9797000 	 2.184475 	 -0.3548050000 	 -2.5423910000 
662.20 	 224.9797000 	 2.184500 	 -0.3578186000 	 -2.5455890000 
662.40 	 224.9797000 	 2.184525 	 -0.3540929000 	 -2.5422380000 
662.60 	 224.9797000 	 2.184525 	 -0.3567728000 	 -2.5442310000 
662.80 	 224.9749000 	 2.184550 	 -0.3564803000 	 -2.5446540000 
663.00 	 224.9718000 	 2.184550 	 -0.3541501000 	 -2.5419240000 
663.20 	 224.9718000 	 2.184575 	 -0.3578695000 	 -2.5455090000 
663.40 	 224.9670000 	 2.184600 	 -0.3544426000 	 -2.5427310000 
663.60 	 224.9670000 	 2.184625 	 -0.3559875000 	 -2.5434460000 
663.80 	 224.9670000 	 2.184625 	 -0.3568617000 	 -2.5449340000 
664.00 	 224.9670000 	 2.184650 	 -0.3538767000 	 -2.5419240000 
664.20 	 224.9718000 	 2.184675 	 -0.3576946000 	 -2.5454080000 
664.40 	 224.9718000 	 2.184700 	 -0.3549989000 	 -2.5433250000 
664.60 	 224.9749000 	 2.184725 	 -0.3553963000 	 -2.5431410000 
664.80 	 224.9749000 	 2.184725 	 -0.3576183000 	 -2.5454300000 
665.00 	 224.9797000 	 2.184750 	 -0.3540325000 	 -2.5420090000 
665.20 	 224.9797000 	 2.184775 	 -0.3575452000 	 -2.5447430000 
665.40 	 224.9797000 	 2.184800 	 -0.3558826000 	 -2.5439360000 
665.60 	 224.9813000 	 2.184775 	 -0.3550307000 	 -2.5424890000 
665.80 	 224.9797000 	 2.184775 	 -0.3582191000 	 -2.5456050000 
666.00 	 224.9877000 	 2.184800 	 -0.3543186000 	 -2.5422670000 
666.20 	 224.9908000 	 2.184825 	 -0.3570747000 	 -2.5442190000 
666.40 	 224.9988000 	 2.184825 	 -0.3564898000 	 -2.5445560000 
666.60 	 225.0067000 	 2.184825 	 -0.3544998000 	 -2.5420670000 
666.80 	 225.0115000 	 2.184825 	 -0.3577963000 	 -2.5457070000 
667.00 	 225.0210000 	 2.184825 	 -0.3542677000 	 -2.5426640000 
667.20 	 225.0226000 	 2.184825 	 -0.3563436000 	 -2.5439420000 
667.40 	 225.0258000 	 2.184825 	 -0.3565884000 	 -2.5449820000 
667.60 	 225.0226000 	 2.184825 	 -0.3539276000 	 -2.5419900000 
667.80 	 225.0179000 	 2.184825 	 -0.3578059000 	 -2.5456140000 
668.00 	 225.0179000 	 2.184825 	 -0.3545094000 	 -2.5430230000 
668.20 	 225.0163000 	 2.184825 	 -0.3559271000 	 -2.5435760000 
668.40 	 225.0147000 	 2.184825 	 -0.3570175000 	 -2.5453850000 
668.60 	 225.0131000 	 2.184825 	 -0.3535175000 	 -2.5420250000 
668.80 	 225.0067000 	 2.184825 	 -0.3574403000 	 -2.5451470000 
669.00 	 225.0067000 	 2.184825 	 -0.3551579000 	 -2.5436500000 
669.20 	 225.0067000 	 2.184825 	 -0.3550720000 	 -2.5429090000 
669.40 	 225.0036000 	 2.184825 	 -0.3575929000 	 -2.5456710000 
669.60 	 225.0036000 	 2.184825 	 -0.3537464000 	 -2.5422640000 
669.80 	 225.0036000 	 2.184825 	 -0.3570271000 	 -2.5447940000 
670.00 	 225.0036000 	 2.184825 	 -0.3557237000 	 -2.5444290000 
670.20 	 224.9988000 	 2.184825 	 -0.3544617000 	 -2.5424160000 
670.40 	 224.9988000 	 2.184825 	 -0.3578059000 	 -2.5457760000 
670.60 	 224.9972000 	 2.184825 	 -0.3539785000 	 -2.5424890000 
670.80 	 224.9956000 	 2.184825 	 -0.3563055000 	 -2.5438400000 
671.00 	 224.9956000 	 2.184825 	 -0.3567378000 	 -2.5452110000 
671.20 	 224.9924000 	 2.184825 	 -0.3537623000 	 -2.5420730000 
671.40 	 224.9908000 	 2.184825 	 -0.3576342000 	 -2.5453920000 
671.60 	 224.9877000 	 2.184825 	 -0.3550434000 	 -2.5435230000 
671.80 	 224.9829000 	 2.184825 	 -0.3554694000 	 -2.5432240000 
672.00 	 224.9829000 	 2.184825 	 -0.3573831000 	 -2.5456080000 
672.20 	 224.9829000 	 2.184825 	 -0.3537623000 	 -2.5422030000 
672.40 	 224.9829000 	 2.184825 	 -0.3573195000 	 -2.5449780000 
672.60 	 224.9829000 	 2.184825 	 -0.3555838000 	 -2.5440090000 
672.80 	 224.9829000 	 2.184825 	 -0.3547668000 	 -2.5425530000 
673.00 	 224.9877000 	 2.184825 	 -0.3578123000 	 -2.5456520000 
673.20 	 224.9877000 	 2.184825 	 -0.3537051000 	 -2.5423460000 
673.40 	 224.9908000 	 2.184825 	 -0.3567282000 	 -2.5442820000 
673.60 	 224.9908000 	 2.184825 	 -0.3560861000 	 -2.5445590000 
673.80 	 224.9924000 	 2.184825 	 -0.3542995000 	 -2.5423050000 
674.00 	 224.9956000 	 2.184825 	 -0.3577773000 	 -2.5456300000 
674.20 	 224.9908000 	 2.184825 	 -0.3544044000 	 -2.5430230000 
674.40 	 224.9908000 	 2.184825 	 -0.3560003000 	 -2.5436620000 
674.60 	 224.9877000 	 2.184825 	 -0.3568904000 	 -2.5450960000 
674.80 	 224.9877000 	 2.184825 	 -0.3538831000 	 -2.5420570000 
675.00 	 224.9829000 	 2.184825 	 -0.3577677000 	 -2.5454010000 
675.20 	 224.9797000 	 2.184825 	 -0.3548622000 	 -2.5433540000 
675.40 	 224.9797000 	 2.184850 	 -0.3554758000 	 -2.5432680000 
675.60 	 224.9797000 	 2.184875 	 -0.3571542000 	 -2.5455670000 
675.80 	 224.9749000 	 2.184875 	 -0.3536606000 	 -2.5420980000 
676.00 	 224.9749000 	 2.184900 	 -0.3573068000 	 -2.5449720000 
676.20 	 224.9749000 	 2.184925 	 -0.3554440000 	 -2.5442350000 
676.40 	 224.9718000 	 2.184925 	 -0.3545570000 	 -2.5424990000 
676.60 	 224.9686000 	 2.184950 	 -0.3574753000 	 -2.5459740000 
676.80 	 224.9670000 	 2.184975 	 -0.3538036000 	 -2.5425020000 
677.00 	 224.9638000 	 2.185000 	 -0.3565947000 	 -2.5445400000 
677.20 	 224.9638000 	 2.185025 	 -0.3559812000 	 -2.5445940000 
677.40 	 224.9591000 	 2.185050 	 -0.3540484000 	 -2.5421780000 
677.60 	 224.9638000 	 2.185075 	 -0.3576819000 	 -2.5456400000 
677.80 	 224.9638000 	 2.185125 	 -0.3542137000 	 -2.5430390000 
678.00 	 224.9670000 	 2.185125 	 -0.3554821000 	 -2.5434270000 
678.20 	 224.9734000 	 2.185175 	 -0.3568999000 	 -2.5452710000 
678.40 	 224.9797000 	 2.185175 	 -0.3536129000 	 -2.5421300000 
678.60 	 224.9877000 	 2.185175 	 -0.3573386000 	 -2.5453540000 
678.80 	 224.9956000 	 2.185175 	 -0.3559653000 	 -2.5436310000 
679.00 	 225.0036000 	 2.185175 	 -0.3563531000 	 -2.5431510000 
679.20 	 225.0067000 	 2.185175 	 -0.3583717000 	 -2.5457480000 
679.40 	 225.0115000 	 2.185175 	 -0.3547382000 	 -2.5422220000 
679.60 	 225.0115000 	 2.185175 	 -0.3580189000 	 -2.5448260000 
679.80 	 225.0179000 	 2.185175 	 -0.3567728000 	 -2.5444220000 
680.00 	 225.0195000 	 2.185175 	 -0.3552755000 	 -2.5425620000 
680.20 	 225.0258000 	 2.185175 	 -0.3587278000 	 -2.5459070000 
680.40 	 225.0274000 	 2.185175 	 -0.3550561000 	 -2.5426670000 
680.60 	 225.0306000 	 2.185175 	 -0.3571415000 	 -2.5440410000 
680.80 	 225.0306000 	 2.185175 	 -0.3577646000 	 -2.5451950000 
681.00 	 225.0258000 	 2.185175 	 -0.3547350000 	 -2.5421050000 
681.20 	 225.0226000 	 2.185175 	 -0.3586674000 	 -2.5455470000 
681.40 	 225.0179000 	 2.185175 	 -0.3557110000 	 -2.5433670000 
681.60 	 225.0147000 	 2.185150 	 -0.3566901000 	 -2.5435540000 
681.80 	 225.0147000 	 2.185125 	 -0.3583336000 	 -2.5455060000 
682.00 	 225.0147000 	 2.185125 	 -0.3547192000 	 -2.5421050000 
682.20 	 225.0147000 	 2.185125 	 -0.3584131000 	 -2.5450260000 
682.40 	 225.0147000 	 2.185125 	 -0.3566996000 	 -2.5441680000 
682.60 	 225.0147000 	 2.185075 	 -0.3556887000 	 -2.5425910000 
682.80 	 225.0147000 	 2.185075 	 -0.3588200000 	 -2.5457640000 
683.00 	 225.0147000 	 2.185075 	 -0.3551579000 	 -2.5424960000 
683.20 	 225.0147000 	 2.185075 	 -0.3575897000 	 -2.5443360000 
683.40 	 225.0147000 	 2.185075 	 -0.3576533000 	 -2.5451340000 
683.60 	 225.0147000 	 2.185025 	 -0.3549989000 	 -2.5422890000 
683.80 	 225.0115000 	 2.185025 	 -0.3588232000 	 -2.5456300000 
684.00 	 225.0147000 	 2.185025 	 -0.3554726000 	 -2.5431790000 
684.20 	 225.0179000 	 2.185025 	 -0.3566647000 	 -2.5435510000 
684.40 	 225.0147000 	 2.185025 	 -0.3583113000 	 -2.5454900000 
684.60 	 225.0115000 	 2.185000 	 -0.3546778000 	 -2.5420410000 
684.80 	 225.0067000 	 2.184975 	 -0.3584067000 	 -2.5453410000 
685.00 	 225.0036000 	 2.184975 	 -0.3562673000 	 -2.5438340000 
685.20 	 224.9988000 	 2.184950 	 -0.3560988000 	 -2.5430520000 
685.40 	 224.9956000 	 2.184950 	 -0.3585784000 	 -2.5457990000 
685.60 	 224.9972000 	 2.184975 	 -0.3537814000 	 -2.5430040000 
685.80 	 224.9956000 	 2.184975 	 -0.3565470000 	 -2.5451470000 
686.00 	 224.9956000 	 2.184975 	 -0.3560225000 	 -2.5455090000 
686.20 	 224.9956000 	 2.184975 	 -0.3538990000 	 -2.5429470000 
686.40 	 224.9908000 	 2.184975 	 -0.3578091000 	 -2.5463740000 
686.60 	 224.9877000 	 2.184975 	 -0.3543313000 	 -2.5435670000 
686.80 	 224.9829000 	 2.184975 	 -0.3559844000 	 -2.5444000000 
687.00 	 224.9829000 	 2.184975 	 -0.3574848000 	 -2.5462210000 
687.20 	 224.9749000 	 2.184975 	 -0.3537464000 	 -2.5429660000 
687.40 	 224.9749000 	 2.184975 	 -0.3575516000 	 -2.5460050000 
687.60 	 224.9749000 	 2.184975 	 -0.3553867000 	 -2.5445110000 
687.80 	 224.9765000 	 2.184975 	 -0.3550593000 	 -2.5435670000 
688.00 	 224.9797000 	 2.185000 	 -0.3575706000 	 -2.5462660000 
688.20 	 224.9829000 	 2.185025 	 -0.3540166000 	 -2.5430110000 
688.40 	 224.9877000 	 2.185025 	 -0.3571447000 	 -2.5453820000 
688.60 	 224.9829000 	 2.185025 	 -0.3562832000 	 -2.5451950000 
688.80 	 224.9797000 	 2.185025 	 -0.3546079000 	 -2.5431280000 
689.00 	 224.9765000 	 2.185050 	 -0.3579617000 	 -2.5464730000 
689.20 	 224.9749000 	 2.185075 	 -0.3541183000 	 -2.5432360000 
689.40 	 224.9749000 	 2.185075 	 -0.3564962000 	 -2.5448350000 
689.60 	 224.9749000 	 2.185125 	 -0.3565153000 	 -2.5456550000 
689.80 	 224.9749000 	 2.185125 	 -0.3540262000 	 -2.5429950000 
690.00 	 224.9749000 	 2.185150 	 -0.3598245000 	 -2.5467300000 
690.20 	 224.9718000 	 2.185175 	 -0.3560734000 	 -2.5437320000 
690.40 	 224.9654000 	 2.185175 	 -0.3576533000 	 -2.5443970000 
690.60 	 224.9638000 	 2.185225 	 -0.3589980000 	 -2.5463360000 
690.80 	 224.9559000 	 2.185250 	 -0.3553486000 	 -2.5426670000 
691.00 	 224.9511000 	 2.185275 	 -0.3593858000 	 -2.5464150000 
691.20 	 224.9479000 	 2.185325 	 -0.3566170000 	 -2.5442630000 
691.40 	 224.9447000 	 2.185350 	 -0.3569698000 	 -2.5437930000 
691.60 	 224.9368000 	 2.185400 	 -0.3590679000 	 -2.5466190000 
691.80 	 224.9368000 	 2.185450 	 -0.3553168000 	 -2.5428390000 
692.00 	 224.9368000 	 2.185500 	 -0.3592905000 	 -2.5460270000 
692.20 	 224.9432000 	 2.185550 	 -0.3573068000 	 -2.5448830000 
692.40 	 224.9479000 	 2.185575 	 -0.3563499000 	 -2.5432750000 
692.60 	 224.9575000 	 2.185625 	 -0.3596020000 	 -2.5466600000 
692.80 	 224.9670000 	 2.185675 	 -0.3552373000 	 -2.5428680000 
693.00 	 224.9749000 	 2.185675 	 -0.3586610000 	 -2.5456170000 
693.20 	 224.9861000 	 2.185700 	 -0.3576438000 	 -2.5452520000 
693.40 	 224.9956000 	 2.185725 	 -0.3556665000 	 -2.5430710000 
693.60 	 225.0052000 	 2.185750 	 -0.3597228000 	 -2.5467710000 
693.80 	 225.0147000 	 2.185725 	 -0.3558508000 	 -2.5433090000 
694.00 	 225.0226000 	 2.185725 	 -0.3580348000 	 -2.5448450000 
694.20 	 225.0322000 	 2.185725 	 -0.3585752000 	 -2.5459580000 
694.40 	 225.0401000 	 2.185725 	 -0.3556601000 	 -2.5427020000 
694.60 	 225.0465000 	 2.185725 	 -0.3599453000 	 -2.5466410000 
694.80 	 225.0544000 	 2.185725 	 -0.3566297000 	 -2.5441040000 
695.00 	 225.0544000 	 2.185675 	 -0.3573450000 	 -2.5441710000 
695.20 	 225.0544000 	 2.185625 	 -0.3593540000 	 -2.5466920000 
695.40 	 225.0528000 	 2.185600 	 -0.3554630000 	 -2.5427690000 
695.60 	 225.0497000 	 2.185550 	 -0.3596973000 	 -2.5463680000 
695.80 	 225.0465000 	 2.185500 	 -0.3567759000 	 -2.5445620000 
696.00 	 225.0465000 	 2.185475 	 -0.3569253000 	 -2.5438790000 
696.20 	 225.0465000 	 2.185450 	 -0.3597005000 	 -2.5468090000 
696.40 	 225.0465000 	 2.185425 	 -0.3553645000 	 -2.5429090000 
696.60 	 225.0497000 	 2.185375 	 -0.3590775000 	 -2.5457670000 
696.80 	 225.0497000 	 2.185350 	 -0.3578631000 	 -2.5453410000 
697.00 	 225.0497000 	 2.185300 	 -0.3561147000 	 -2.5430810000 
697.20 	 225.0465000 	 2.185275 	 -0.3599199000 	 -2.5468540000 
697.40 	 225.0369000 	 2.185225 	 -0.3558445000 	 -2.5434490000 
697.60 	 225.0306000 	 2.185225 	 -0.3581174000 	 -2.5448160000 
697.80 	 225.0226000 	 2.185175 	 -0.3588104000 	 -2.5462630000 
698.00 	 225.0147000 	 2.185175 	 -0.3556061000 	 -2.5427790000 
698.20 	 225.0115000 	 2.185175 	 -0.3598913000 	 -2.5465580000 
698.40 	 225.0052000 	 2.185175 	 -0.3563531000 	 -2.5438910000 
698.60 	 225.0036000 	 2.185175 	 -0.3576183000 	 -2.5444000000 
698.80 	 224.9988000 	 2.185175 	 -0.3591474000 	 -2.5464570000 
699.00 	 224.9988000 	 2.185175 	 -0.3553073000 	 -2.5426770000 
699.20 	 224.9988000 	 2.185175 	 -0.3596274000 	 -2.5462660000 
699.40 	 224.9988000 	 2.185175 	 -0.3570398000 	 -2.5446220000 
699.60 	 224.9988000 	 2.185175 	 -0.3565470000 	 -2.5435260000 
699.80 	 225.0036000 	 2.185175 	 -0.3597609000 	 -2.5467460000 
700.00 	 225.0036000 	 2.185175 	 -0.3555711000 	 -2.5429760000 
700.20 	 225.0067000 	 2.185175 	 -0.3587214000 	 -2.5454300000 
700.40 	 225.0036000 	 2.185175 	 -0.3581397000 	 -2.5456020000 
700.60 	 225.0036000 	 2.185175 	 -0.3560416000 	 -2.5430930000 
700.80 	 224.9988000 	 2.185175 	 -0.3599040000 	 -2.5468380000 
701.00 	 224.9956000 	 2.185175 	 -0.3560257000 	 -2.5437830000 
701.20 	 224.9956000 	 2.185175 	 -0.3577455000 	 -2.5445300000 
701.40 	 224.9908000 	 2.185175 	 -0.3592936000 	 -2.5465200000 
701.60 	 224.9893000 	 2.185175 	 -0.3553613000 	 -2.5428230000 
701.80 	 224.9877000 	 2.185175 	 -0.3595225000 	 -2.5463490000 
702.00 	 224.9829000 	 2.185175 	 -0.3569476000 	 -2.5445680000 
702.20 	 224.9797000 	 2.185175 	 -0.3572146000 	 -2.5438630000 
702.40 	 224.9797000 	 2.185175 	 -0.3593890000 	 -2.5465770000 
702.60 	 224.9797000 	 2.185175 	 -0.3552946000 	 -2.5427180000 
702.80 	 224.9797000 	 2.185175 	 -0.3594812000 	 -2.5461010000 
703.00 	 224.9829000 	 2.185175 	 -0.3572273000 	 -2.5447020000 
703.20 	 224.9829000 	 2.185175 	 -0.3566678000 	 -2.5436620000 
703.40 	 224.9877000 	 2.185175 	 -0.3597323000 	 -2.5467870000 
703.60 	 224.9877000 	 2.185175 	 -0.3554567000 	 -2.5428550000 
703.80 	 224.9877000 	 2.185175 	 -0.3589916000 	 -2.5457700000 
704.00 	 224.9908000 	 2.185175 	 -0.3578599000 	 -2.5453540000 
704.20 	 224.9908000 	 2.185175 	 -0.3559717000 	 -2.5431790000 
704.40 	 224.9908000 	 2.185175 	 -0.3598340000 	 -2.5468730000 
704.60 	 224.9956000 	 2.185175 	 -0.3557078000 	 -2.5433730000 
704.80 	 224.9956000 	 2.185175 	 -0.3583050000 	 -2.5450520000 
705.00 	 224.9956000 	 2.185175 	 -0.3587214000 	 -2.5460590000 
705.20 	 224.9940000 	 2.185175 	 -0.3556474000 	 -2.5430170000 
705.40 	 224.9908000 	 2.185175 	 -0.3598627000 	 -2.5466130000 
705.60 	 224.9877000 	 2.185175 	 -0.3568077000 	 -2.5442980000 
705.80 	 224.9829000 	 2.185175 	 -0.3569508000 	 -2.5437900000 
706.00 	 224.9797000 	 2.185225 	 -0.3595543000 	 -2.5467210000 
706.20 	 224.9749000 	 2.185225 	 -0.3553486000 	 -2.5427690000 
706.40 	 224.9749000 	 2.185225 	 -0.3592364000 	 -2.5459070000 
706.60 	 224.9718000 	 2.185250 	 -0.3574117000 	 -2.5448010000 
706.80 	 224.9718000 	 2.185275 	 -0.3565216000 	 -2.5435640000 
707.00 	 224.9749000 	 2.185275 	 -0.3598340000 	 -2.5467970000 
707.20 	 224.9718000 	 2.185325 	 -0.3556093000 	 -2.5430740000 
707.40 	 224.9718000 	 2.185325 	 -0.3588518000 	 -2.5456080000 
707.60 	 224.9670000 	 2.185350 	 -0.3581047000 	 -2.5455380000 
707.80 	 224.9638000 	 2.185375 	 -0.3560480000 	 -2.5432110000 
708.00 	 224.9591000 	 2.185400 	 -0.3599771000 	 -2.5469560000 
708.20 	 224.9575000 	 2.185425 	 -0.3558826000 	 -2.5433570000 
708.40 	 224.9559000 	 2.185450 	 -0.3583336000 	 -2.5449720000 
708.60 	 224.9495000 	 2.185500 	 -0.3584512000 	 -2.5458300000 
708.80 	 224.9479000 	 2.185525 	 -0.3557332000 	 -2.5428800000 
709.00 	 224.9479000 	 2.185575 	 -0.3600184000 	 -2.5468350000 
709.20 	 224.9479000 	 2.185600 	 -0.3563563000 	 -2.5438850000 
709.40 	 224.9479000 	 2.185650 	 -0.3574117000 	 -2.5442090000 
709.60 	 224.9511000 	 2.185700 	 -0.3592618000 	 -2.5465040000 
709.80 	 224.9527000 	 2.185725 	 -0.3554026000 	 -2.5428300000 
710.00 	 224.9559000 	 2.185775 	 -0.3594685000 	 -2.5464180000 
710.20 	 224.9591000 	 2.185800 	 -0.3569857000 	 -2.5446890000 
710.40 	 224.9591000 	 2.185825 	 -0.3566074000 	 -2.5436370000 
710.60 	 224.9591000 	 2.185850 	 -0.3596179000 	 -2.5467080000 
710.80 	 224.9638000 	 2.185875 	 -0.3554026000 	 -2.5430650000 
711.00 	 224.9591000 	 2.185925 	 -0.3590425000 	 -2.5457640000 
711.20 	 224.9638000 	 2.185950 	 -0.3578154000 	 -2.5454270000 
711.40 	 224.9638000 	 2.185975 	 -0.3558222000 	 -2.5432330000 
711.60 	 224.9638000 	 2.186000 	 -0.3599103000 	 -2.5468130000 
711.80 	 224.9718000 	 2.186025 	 -0.3559844000 	 -2.5434560000 
712.00 	 224.9749000 	 2.186050 	 -0.3582382000 	 -2.5449020000 
712.20 	 224.9877000 	 2.186075 	 -0.3587627000 	 -2.5460780000 
712.40 	 224.9956000 	 2.186100 	 -0.3555743000 	 -2.5428520000 
712.60 	 225.0036000 	 2.186075 	 -0.3540452000 	 -2.5466890000 
712.80 	 225.0115000 	 2.186075 	 -0.3514481000 	 -2.5440060000 
713.00 	 225.0147000 	 2.186075 	 -0.3531075000 	 -2.5444790000 
713.20 	 225.0147000 	 2.186075 	 -0.3545698000 	 -2.5465680000 
713.40 	 225.0179000 	 2.186075 	 -0.3508600000 	 -2.5430110000 
713.60 	 225.0179000 	 2.186075 	 -0.3546683000 	 -2.5459800000 
713.80 	 225.0226000 	 2.186075 	 -0.3528055000 	 -2.5451500000 
714.00 	 225.0226000 	 2.186075 	 -0.3519853000 	 -2.5437390000 
714.20 	 225.0226000 	 2.186075 	 -0.3555266000 	 -2.5469240000 
714.40 	 225.0226000 	 2.186075 	 -0.3516674000 	 -2.5433250000 
714.60 	 225.0179000 	 2.186075 	 -0.3541152000 	 -2.5457570000 
714.80 	 225.0179000 	 2.186075 	 -0.3524590000 	 -2.5452930000 
715.00 	 225.0147000 	 2.186075 	 -0.3522173000 	 -2.5437900000 
715.20 	 225.0147000 	 2.186075 	 -0.3550943000 	 -2.5469080000 
715.40 	 225.0115000 	 2.186075 	 -0.3507582000 	 -2.5436590000 
715.60 	 225.0115000 	 2.186075 	 -0.3535143000 	 -2.5451760000 
715.80 	 225.0067000 	 2.186075 	 -0.3534222000 	 -2.5458780000 
716.00 	 225.0067000 	 2.186075 	 -0.3509776000 	 -2.5431320000 
716.20 	 225.0067000 	 2.186075 	 -0.3548431000 	 -2.5466090000 
716.40 	 225.0115000 	 2.186075 	 -0.3514004000 	 -2.5442220000 
716.60 	 225.0147000 	 2.186075 	 -0.3528372000 	 -2.5444510000 
716.80 	 225.0147000 	 2.186050 	 -0.3544394000 	 -2.5465810000 
717.00 	 225.0147000 	 2.186025 	 -0.3508282000 	 -2.5432360000 
717.20 	 225.0179000 	 2.186025 	 -0.3542519000 	 -2.5461860000 
717.40 	 225.0179000 	 2.186025 	 -0.3521093000 	 -2.5449470000 
717.60 	 225.0147000 	 2.186025 	 -0.3520393000 	 -2.5438240000 
717.80 	 225.0147000 	 2.186000 	 -0.3548940000 	 -2.5468700000 
718.00 	 225.0147000 	 2.185975 	 -0.3505357000 	 -2.5434490000 
718.20 	 225.0115000 	 2.185975 	 -0.3537432000 	 -2.5455860000 
718.40 	 225.0067000 	 2.185975 	 -0.3525797000 	 -2.5454870000 
718.60 	 225.0036000 	 2.185975 	 -0.3513241000 	 -2.5432970000 
718.80 	 224.9988000 	 2.185975 	 -0.3548463000 	 -2.5468670000 
719.00 	 224.9988000 	 2.185975 	 -0.3514957000 	 -2.5438500000 
719.20 	 225.0036000 	 2.185975 	 -0.3539530000 	 -2.5450960000 
719.40 	 225.0052000 	 2.185975 	 -0.3542709000 	 -2.5461480000 
719.60 	 225.0067000 	 2.185975 	 -0.3515784000 	 -2.5431920000 
719.80 	 225.0067000 	 2.185975 	 -0.3553963000 	 -2.5465580000 
720.00 	 225.0036000 	 2.185975 	 -0.3521792000 	 -2.5443460000 
720.20 	 224.9988000 	 2.185975 	 -0.3531075000 	 -2.5442860000 
720.40 	 224.9956000 	 2.185975 	 -0.3549798000 	 -2.5466850000 
720.60 	 224.9956000 	 2.185975 	 -0.3511175000 	 -2.5431790000 
720.80 	 224.9956000 	 2.185975 	 -0.3548622000 	 -2.5460780000 
721.00 	 224.9956000 	 2.185975 	 -0.3528436000 	 -2.5452070000 
721.20 	 224.9956000 	 2.185975 	 -0.3520552000 	 -2.5436620000 
721.40 	 224.9908000 	 2.185975 	 -0.3553995000 	 -2.5468760000 
721.60 	 224.9877000 	 2.185975 	 -0.3511143000 	 -2.5434750000 
721.80 	 224.9829000 	 2.185975 	 -0.3542487000 	 -2.5457030000 
722.00 	 224.9797000 	 2.185975 	 -0.3530693000 	 -2.5455280000 
722.20 	 224.9797000 	 2.185975 	 -0.3518232000 	 -2.5435230000 
722.40 	 224.9749000 	 2.185975 	 -0.3549703000 	 -2.5468830000 
722.60 	 224.9749000 	 2.185975 	 -0.3510189000 	 -2.5433090000 
722.80 	 224.9749000 	 2.185975 	 -0.3539467000 	 -2.5455440000 
723.00 	 224.9749000 	 2.185975 	 -0.3533459000 	 -2.5456490000 
723.20 	 224.9749000 	 2.185975 	 -0.3513972000 	 -2.5433130000 
723.40 	 224.9749000 	 2.186025 	 -0.3550085000 	 -2.5468600000 
723.60 	 224.9718000 	 2.186025 	 -0.3519694000 	 -2.5441390000 
723.80 	 224.9749000 	 2.186050 	 -0.3535175000 	 -2.5447940000 
724.00 	 224.9718000 	 2.186075 	 -0.3543186000 	 -2.5463740000 
724.20 	 224.9718000 	 2.186100 	 -0.3511461000 	 -2.5431660000 
724.40 	 224.9718000 	 2.186125 	 -0.3544521000 	 -2.5464530000 
724.60 	 224.9749000 	 2.186125 	 -0.3522746000 	 -2.5447650000 
724.80 	 224.9749000 	 2.186150 	 -0.3522809000 	 -2.5439930000 
725.00 	 224.9797000 	 2.186175 	 -0.3547255000 	 -2.5468250000 
725.20 	 224.9829000 	 2.186175 	 -0.3504785000 	 -2.5432680000 
725.40 	 224.9829000 	 2.186200 	 -0.3588613000 	 -2.5459320000 
725.60 	 224.9829000 	 2.186200 	 -0.3581524000 	 -2.5456650000 
725.80 	 224.9797000 	 2.186225 	 -0.3561115000 	 -2.5434270000 
726.00 	 224.9749000 	 2.186250 	 -0.3597101000 	 -2.5468890000 
726.20 	 224.9670000 	 2.186250 	 -0.3561942000 	 -2.5440030000 
726.40 	 224.9638000 	 2.186275 	 -0.3580602000 	 -2.5449910000 
726.60 	 224.9591000 	 2.186300 	 -0.3589535000 	 -2.5464630000 
726.80 	 224.9559000 	 2.186325 	 -0.3557523000 	 -2.5433350000 
727.00 	 224.9511000 	 2.186350 	 -0.3594557000 	 -2.5465270000 
727.20 	 224.9511000 	 2.186400 	 -0.3572051000 	 -2.5451850000 
727.40 	 224.9479000 	 2.186425 	 -0.3565629000 	 -2.5438820000 
727.60 	 224.9511000 	 2.186475 	 -0.3593731000 	 -2.5469780000 
727.80 	 224.9511000 	 2.186525 	 -0.3556315000 	 -2.5437000000 
728.00 	 224.9511000 	 2.186550 	 -0.3584035000 	 -2.5455090000 
728.20 	 224.9559000 	 2.186600 	 -0.3577169000 	 -2.5459100000 
728.40 	 224.9559000 	 2.186625 	 -0.3558413000 	 -2.5436210000 
728.60 	 224.9591000 	 2.186650 	 -0.3595734000 	 -2.5470730000 
728.80 	 224.9654000 	 2.186675 	 -0.3559208000 	 -2.5441490000 
729.00 	 224.9718000 	 2.186725 	 -0.3578218000 	 -2.5449210000 
729.20 	 224.9797000 	 2.186725 	 -0.3585593000 	 -2.5465110000 
729.40 	 224.9877000 	 2.186725 	 -0.3556124000 	 -2.5431130000 
729.60 	 224.9956000 	 2.186725 	 -0.3599962000 	 -2.5466850000 
729.80 	 225.0036000 	 2.186725 	 -0.3570429000 	 -2.5446160000 
730.00 	 225.0067000 	 2.186725 	 -0.3578790000 	 -2.5445940000 
730.20 	 225.0067000 	 2.186725 	 -0.3596274000 	 -2.5467240000 
730.40 	 225.0067000 	 2.186725 	 -0.3561211000 	 -2.5435160000 
730.60 	 225.0067000 	 2.186725 	 -0.3595638000 	 -2.5463930000 
730.80 	 225.0036000 	 2.186725 	 -0.3577232000 	 -2.5452330000 
731.00 	 225.0036000 	 2.186725 	 -0.3570779000 	 -2.5437900000 
731.20 	 225.0036000 	 2.186725 	 -0.3598913000 	 -2.5469400000 
731.40 	 225.0036000 	 2.186725 	 -0.3561306000 	 -2.5436240000 
731.60 	 225.0036000 	 2.186725 	 -0.3593413000 	 -2.5457950000 
731.80 	 224.9988000 	 2.186725 	 -0.3587373000 	 -2.5459700000 
732.00 	 224.9956000 	 2.186725 	 -0.3564739000 	 -2.5434370000 
732.20 	 224.9956000 	 2.186725 	 -0.3601901000 	 -2.5468160000 
732.40 	 224.9908000 	 2.186725 	 -0.3567346000 	 -2.5441460000 
732.60 	 224.9908000 	 2.186725 	 -0.3583113000 	 -2.5450330000 
732.80 	 224.9908000 	 2.186725 	 -0.3595225000 	 -2.5466030000 
733.00 	 224.9908000 	 2.186750 	 -0.3564294000 	 -2.5433160000 
733.20 	 224.9908000 	 2.186775 	 -0.3601519000 	 -2.5466820000 
733.40 	 224.9908000 	 2.186775 	 -0.3577042000 	 -2.5449020000 
733.60 	 224.9877000 	 2.186800 	 -0.3574499000 	 -2.5443330000 
733.80 	 224.9829000 	 2.186775 	 -0.3540516000 	 -2.5473590000 
734.00 	 224.9749000 	 2.186775 	 -0.3501225000 	 -2.5436430000 
734.20 	 224.9670000 	 2.186775 	 -0.3535970000 	 -2.5462690000 
734.40 	 224.9591000 	 2.186800 	 -0.3533713000 	 -2.5460850000 
734.60 	 224.9559000 	 2.186825 	 -0.3518391000 	 -2.5439800000 
734.80 	 224.9559000 	 2.186875 	 -0.3558890000 	 -2.5472610000 
735.00 	 224.9591000 	 2.186900 	 -0.3523985000 	 -2.5442440000 
735.20 	 224.9638000 	 2.186925 	 -0.3550275000 	 -2.5456210000 
735.40 	 224.9670000 	 2.186950 	 -0.3546937000 	 -2.5464500000 
735.60 	 224.9718000 	 2.186975 	 -0.3526846000 	 -2.5437390000 
735.80 	 224.9718000 	 2.187000 	 -0.3561179000 	 -2.5471560000 
736.00 	 224.9718000 	 2.187025 	 -0.3522682000 	 -2.5443840000 
736.20 	 224.9734000 	 2.187025 	 -0.3541183000 	 -2.5451470000 
736.40 	 224.9749000 	 2.187050 	 -0.3550021000 	 -2.5469810000 
736.60 	 224.9749000 	 2.187075 	 -0.3517532000 	 -2.5436370000 
736.80 	 224.9749000 	 2.187100 	 -0.3573004000 	 -2.5467970000 
737.00 	 224.9749000 	 2.187100 	 -0.3551324000 	 -2.5453920000 
737.20 	 224.9749000 	 2.187125 	 -0.3550243000 	 -2.5442350000 
737.40 	 224.9749000 	 2.187150 	 -0.3576978000 	 -2.5472510000 
737.60 	 224.9781000 	 2.187175 	 -0.3537973000 	 -2.5438150000 
737.80 	 224.9797000 	 2.187200 	 -0.3574117000 	 -2.5463990000 
738.00 	 224.9797000 	 2.187175 	 -0.3536066000 	 -2.5457790000 
738.20 	 224.9845000 	 2.187200 	 -0.3511397000 	 -2.5440380000 
738.40 	 224.9877000 	 2.187225 	 -0.3538386000 	 -2.5474480000 
738.60 	 224.9908000 	 2.187250 	 -0.3499285000 	 -2.5442280000 
738.80 	 224.9956000 	 2.187225 	 -0.3582446000 	 -2.5457220000 
739.00 	 224.9988000 	 2.187225 	 -0.3583717000 	 -2.5463680000 
739.20 	 224.9988000 	 2.187225 	 -0.3563277000 	 -2.5439170000 
739.40 	 224.9988000 	 2.187225 	 -0.3599993000 	 -2.5472350000 
739.60 	 225.0020000 	 2.187225 	 -0.3565121000 	 -2.5445910000 
739.80 	 225.0052000 	 2.187225 	 -0.3579458000 	 -2.5451280000 
740.00 	 225.0052000 	 2.187225 	 -0.3591601000 	 -2.5469300000 
740.20 	 225.0067000 	 2.187225 	 -0.3559748000 	 -2.5437670000 
740.40 	 225.0067000 	 2.187225 	 -0.3596878000 	 -2.5472000000 
740.60 	 225.0036000 	 2.187225 	 -0.3571097000 	 -2.5452870000 
740.80 	 225.0036000 	 2.187225 	 -0.3571033000 	 -2.5446100000 
741.00 	 225.0036000 	 2.187225 	 -0.3598595000 	 -2.5473370000 
741.20 	 224.9988000 	 2.187225 	 -0.3560384000 	 -2.5438500000 
741.40 	 224.9988000 	 2.187225 	 -0.3591283000 	 -2.5462280000 
741.60 	 224.9972000 	 2.187225 	 -0.3580984000 	 -2.5461800000 
741.80 	 224.9956000 	 2.187225 	 -0.3562546000 	 -2.5439480000 
742.00 	 224.9908000 	 2.187225 	 -0.3599453000 	 -2.5473280000 
742.20 	 224.9845000 	 2.187225 	 -0.3562578000 	 -2.5443650000 
742.40 	 224.9829000 	 2.187225 	 -0.3585879000 	 -2.5457640000 
742.60 	 224.9765000 	 2.187225 	 -0.3584989000 	 -2.5465110000 
742.80 	 224.9749000 	 2.187250 	 -0.3564294000 	 -2.5437420000 
743.00 	 224.9749000 	 2.187275 	 -0.3601170000 	 -2.5473660000 
743.20 	 224.9765000 	 2.187300 	 -0.3566805000 	 -2.5445240000 
743.40 	 224.9797000 	 2.187325 	 -0.3582827000 	 -2.5453690000 
743.60 	 224.9797000 	 2.187325 	 -0.3588994000 	 -2.5468570000 
743.80 	 224.9749000 	 2.187350 	 -0.3561974000 	 -2.5438050000 
744.00 	 224.9749000 	 2.187350 	 -0.3597069000 	 -2.5471180000 
744.20 	 224.9749000 	 2.187375 	 -0.3568490000 	 -2.5450010000 
744.40 	 224.9749000 	 2.187375 	 -0.3571828000 	 -2.5447430000 
744.60 	 224.9797000 	 2.187425 	 -0.3593477000 	 -2.5471660000 
744.80 	 224.9813000 	 2.187425 	 -0.3556919000 	 -2.5437160000 
745.00 	 224.9877000 	 2.187450 	 -0.3598213000 	 -2.5466000000 
745.20 	 224.9877000 	 2.187425 	 -0.3588867000 	 -2.5456810000 
745.40 	 224.9908000 	 2.187425 	 -0.3575484000 	 -2.5441300000 
745.60 	 224.9956000 	 2.187425 	 -0.3607146000 	 -2.5472580000 
745.80 	 224.9956000 	 2.187425 	 -0.3568172000 	 -2.5439870000 
746.00 	 224.9956000 	 2.187425 	 -0.3598627000 	 -2.5461260000 
746.20 	 224.9988000 	 2.187425 	 -0.3587977000 	 -2.5460500000 
746.40 	 224.9988000 	 2.187425 	 -0.3570875000 	 -2.5438850000 
746.60 	 225.0004000 	 2.187425 	 -0.3607527000 	 -2.5472900000 
746.80 	 224.9988000 	 2.187425 	 -0.3573799000 	 -2.5446640000 
747.00 	 224.9988000 	 2.187425 	 -0.3586578000 	 -2.5450900000 
747.20 	 224.9956000 	 2.187425 	 -0.3603331000 	 -2.5471690000 
747.40 	 224.9940000 	 2.187425 	 -0.3567155000 	 -2.5437640000 
747.60 	 224.9908000 	 2.187425 	 -0.3600820000 	 -2.5466090000 
747.80 	 224.9877000 	 2.187450 	 -0.3586165000 	 -2.5460500000 
748.00 	 224.9861000 	 2.187475 	 -0.3573068000 	 -2.5444790000 
748.20 	 224.9829000 	 2.187475 	 -0.3601774000 	 -2.5475530000 
748.40 	 224.9829000 	 2.187500 	 -0.3564199000 	 -2.5441270000 
748.60 	 224.9877000 	 2.187475 	 -0.3582319000 	 -2.5461830000 
748.80 	 224.9877000 	 2.187500 	 -0.3587818000 	 -2.5466320000 
749.00 	 224.9908000 	 2.187525 	 -0.3558413000 	 -2.5441520000 
749.20 	 224.9908000 	 2.187525 	 -0.3596147000 	 -2.5475310000 
749.40 	 224.9908000 	 2.187550 	 -0.3561942000 	 -2.5451310000 
749.60 	 224.9877000 	 2.187525 	 -0.3560543000 	 -2.5452770000 
749.80 	 224.9877000 	 2.187525 	 -0.3576565000 	 -2.5474040000 
750.00 	 224.9829000 	 2.187525 	 -0.3538227000 	 -2.5440690000 
750.20 	 224.9797000 	 2.187525 	 -0.3574276000 	 -2.5470190000 
750.40 	 224.9797000 	 2.187525 	 -0.3554058000 	 -2.5457950000 
750.60 	 224.9749000 	 2.187550 	 -0.3547764000 	 -2.5445940000 
750.80 	 224.9781000 	 2.187575 	 -0.3574117000 	 -2.5475660000 
751.00 	 224.9797000 	 2.187575 	 -0.3538195000 	 -2.5440500000 
751.20 	 224.9829000 	 2.187575 	 -0.3565216000 	 -2.5464500000 
751.40 	 224.9845000 	 2.187600 	 -0.3580824000 	 -2.5463520000 
751.60 	 224.9877000 	 2.187625 	 -0.3566202000 	 -2.5442220000 
751.80 	 224.9908000 	 2.187625 	 -0.3606351000 	 -2.5479540000 
752.00 	 224.9908000 	 2.187625 	 -0.3561815000 	 -2.5447020000 
752.20 	 224.9908000 	 2.187625 	 -0.3581270000 	 -2.5461010000 
752.40 	 224.9908000 	 2.187625 	 -0.3587977000 	 -2.5472160000 
752.60 	 224.9908000 	 2.187625 	 -0.3558826000 	 -2.5442790000 
752.80 	 224.9908000 	 2.187625 	 -0.3597387000 	 -2.5477250000 
753.00 	 224.9908000 	 2.187625 	 -0.3568490000 	 -2.5455190000 
753.20 	 224.9940000 	 2.187625 	 -0.3571733000 	 -2.5451600000 
753.40 	 224.9972000 	 2.187625 	 -0.3596528000 	 -2.5477600000 
753.60 	 224.9988000 	 2.187625 	 -0.3558000000 	 -2.5443300000 
753.80 	 224.9988000 	 2.187625 	 -0.3589916000 	 -2.5468990000 
754.00 	 224.9988000 	 2.187625 	 -0.3579267000 	 -2.5464030000 
754.20 	 224.9988000 	 2.187625 	 -0.3563849000 	 -2.5445330000 
754.40 	 224.9956000 	 2.187625 	 -0.3597450000 	 -2.5477470000 
754.60 	 224.9908000 	 2.187625 	 -0.3561211000 	 -2.5447430000 
754.80 	 224.9908000 	 2.187625 	 -0.3583304000 	 -2.5463770000 
755.00 	 224.9877000 	 2.187625 	 -0.3584703000 	 -2.5472070000 
755.20 	 224.9877000 	 2.187625 	 -0.3559049000 	 -2.5441170000 
755.40 	 224.9829000 	 2.187650 	 -0.3597736000 	 -2.5475950000 
755.60 	 224.9829000 	 2.187650 	 -0.3567251000 	 -2.5453820000 
755.80 	 224.9829000 	 2.187675 	 -0.3576247000 	 -2.5455060000 
756.00 	 224.9813000 	 2.187675 	 -0.3594653000 	 -2.5476580000 
756.20 	 224.9797000 	 2.187675 	 -0.3513495000 	 -2.5441620000 
756.40 	 224.9797000 	 2.187700 	 -0.3544013000 	 -2.5473340000 
756.60 	 224.9797000 	 2.187700 	 -0.3566360000 	 -2.5463900000 
756.80 	 224.9797000 	 2.187725 	 -0.3559431000 	 -2.5450610000 
757.00 	 224.9797000 	 2.187750 	 -0.3591855000 	 -2.5481410000 
757.20 	 224.9829000 	 2.187725 	 -0.3557841000 	 -2.5447850000 
757.40 	 224.9829000 	 2.187750 	 -0.3595892000 	 -2.5461200000 
757.60 	 224.9829000 	 2.187750 	 -0.3598499000 	 -2.5473240000 
757.80 	 224.9829000 	 2.187775 	 -0.3571733000 	 -2.5445050000 
758.00 	 224.9829000 	 2.187800 	 -0.3608545000 	 -2.5478300000 
758.20 	 224.9877000 	 2.187775 	 -0.3577105000 	 -2.5455950000 
758.40 	 224.9877000 	 2.187800 	 -0.3589153000 	 -2.5458910000 
758.60 	 224.9908000 	 2.187800 	 -0.3605906000 	 -2.5476580000 
758.80 	 224.9908000 	 2.187825 	 -0.3572210000 	 -2.5444160000 
759.00 	 224.9908000 	 2.187850 	 -0.3610452000 	 -2.5475570000 
759.20 	 224.9877000 	 2.187825 	 -0.3588072000 	 -2.5461960000 
759.40 	 224.9829000 	 2.187825 	 -0.3587469000 	 -2.5452230000 
759.60 	 224.9797000 	 2.187825 	 -0.3614998000 	 -2.5481450000 
759.80 	 224.9749000 	 2.187825 	 -0.3576215000 	 -2.5446730000 
760.00 	 224.9749000 	 2.187850 	 -0.3603649000 	 -2.5470100000 
760.20 	 224.9749000 	 2.187875 	 -0.3596083000 	 -2.5470760000 
760.40 	 224.9797000 	 2.187875 	 -0.3576692000 	 -2.5447270000 
760.60 	 224.9813000 	 2.187900 	 -0.3614585000 	 -2.5481610000 
760.80 	 224.9877000 	 2.187925 	 -0.3577582000 	 -2.5453220000 
761.00 	 224.9908000 	 2.187950 	 -0.3596624000 	 -2.5462980000 
761.20 	 224.9956000 	 2.187925 	 -0.3607305000 	 -2.5477030000 
761.40 	 224.9972000 	 2.187925 	 -0.3574785000 	 -2.5447300000 
761.60 	 224.9988000 	 2.187925 	 -0.3612868000 	 -2.5480020000 
761.80 	 225.0036000 	 2.187925 	 -0.3586038000 	 -2.5458940000 
762.00 	 225.0036000 	 2.187925 	 -0.3587627000 	 -2.5454590000 
762.20 	 225.0036000 	 2.187925 	 -0.3613758000 	 -2.5481730000 
762.40 	 224.9988000 	 2.187925 	 -0.3573958000 	 -2.5446570000 
762.60 	 224.9988000 	 2.187925 	 -0.3606478000 	 -2.5469560000 
762.80 	 224.9988000 	 2.187925 	 -0.3599707000 	 -2.5470380000 
763.00 	 224.9988000 	 2.187925 	 -0.3578154000 	 -2.5447530000 
763.20 	 224.9956000 	 2.187925 	 -0.3615729000 	 -2.5482150000 
763.40 	 224.9972000 	 2.187925 	 -0.3579330000 	 -2.5452420000 
763.60 	 224.9956000 	 2.187925 	 -0.3598690000 	 -2.5464470000 
763.80 	 224.9956000 	 2.187925 	 -0.3601964000 	 -2.5475600000 
764.00 	 224.9924000 	 2.187925 	 -0.3575325000 	 -2.5446670000 
764.20 	 224.9940000 	 2.187925 	 -0.3614012000 	 -2.5479820000 
764.40 	 224.9956000 	 2.187925 	 -0.3583654000 	 -2.5456590000 
764.60 	 224.9956000 	 2.187925 	 -0.3591188000 	 -2.5458080000 
764.80 	 224.9988000 	 2.187925 	 -0.3607655000 	 -2.5479090000 
765.00 	 224.9988000 	 2.187925 	 -0.3572146000 	 -2.5445750000 
765.20 	 224.9988000 	 2.187925 	 -0.3610611000 	 -2.5475600000 
765.40 	 224.9988000 	 2.187925 	 -0.3590361000 	 -2.5463900000 
765.60 	 224.9956000 	 2.187925 	 -0.3580761000 	 -2.5451410000 
765.80 	 224.9924000 	 2.187925 	 -0.3611755000 	 -2.5482370000 
766.00 	 224.9908000 	 2.187925 	 -0.3574181000 	 -2.5449020000 
766.20 	 224.9908000 	 2.187925 	 -0.3601901000 	 -2.5467940000 
766.40 	 224.9908000 	 2.187925 	 -0.3597895000 	 -2.5471560000 
766.60 	 224.9908000 	 2.187925 	 -0.3573354000 	 -2.5445270000 
766.80 	 224.9956000 	 2.187925 	 -0.3613059000 	 -2.5479320000 
767.00 	 224.9956000 	 2.187925 	 -0.3580475000 	 -2.5454270000 
767.20 	 224.9988000 	 2.187925 	 -0.3592618000 	 -2.5460430000 
767.40 	 224.9956000 	 2.187925 	 -0.3606001000 	 -2.5476580000 
767.60 	 224.9924000 	 2.187925 	 -0.3573767000 	 -2.5445110000 
767.80 	 224.9908000 	 2.187925 	 -0.3611883000 	 -2.5478330000 
768.00 	 224.9908000 	 2.187925 	 -0.3584608000 	 -2.5458780000 
768.20 	 224.9877000 	 2.187925 	 -0.3584989000 	 -2.5453500000 
768.40 	 224.9877000 	 2.187925 	 -0.3610293000 	 -2.5480430000 
768.60 	 224.9829000 	 2.187925 	 -0.3574562000 	 -2.5447590000 
768.80 	 224.9797000 	 2.187950 	 -0.3602346000 	 -2.5469560000 
769.00 	 224.9797000 	 2.187975 	 -0.3597768000 	 -2.5471690000 
769.20 	 224.9749000 	 2.187975 	 -0.3577074000 	 -2.5445560000 
769.40 	 224.9749000 	 2.188000 	 -0.3613091000 	 -2.5481510000 
769.60 	 224.9765000 	 2.188025 	 -0.3579680000 	 -2.5452680000 
769.80 	 224.9797000 	 2.188025 	 -0.3594494000 	 -2.5461420000 
770.00 	 224.9829000 	 2.188025 	 -0.3606955000 	 -2.5478240000 
770.20 	 224.9877000 	 2.188050 	 -0.3574848000 	 -2.5445400000 
770.40 	 224.9908000 	 2.188075 	 -0.3609022000 	 -2.5477760000 
770.60 	 224.9908000 	 2.188075 	 -0.3584830000 	 -2.5460780000 
770.80 	 224.9893000 	 2.188075 	 -0.3586578000 	 -2.5455000000 
771.00 	 224.9877000 	 2.188075 	 -0.3612773000 	 -2.5482910000 
771.20 	 224.9877000 	 2.188075 	 -0.3573481000 	 -2.5448890000 
771.40 	 224.9877000 	 2.188075 	 -0.3602632000 	 -2.5470860000 
771.60 	 224.9908000 	 2.188075 	 -0.3599389000 	 -2.5474070000 
771.80 	 224.9956000 	 2.188075 	 -0.3573958000 	 -2.5448230000 
772.00 	 224.9988000 	 2.188075 	 -0.3613695000 	 -2.5480720000 
772.20 	 224.9988000 	 2.188075 	 -0.3578981000 	 -2.5456140000 
772.40 	 224.9988000 	 2.188075 	 -0.3589757000 	 -2.5459350000 
772.60 	 224.9988000 	 2.188075 	 -0.3607973000 	 -2.5480720000 
772.80 	 224.9956000 	 2.188075 	 -0.3570906000 	 -2.5446160000 
773.00 	 224.9956000 	 2.188075 	 -0.3609435000 	 -2.5475030000 
773.20 	 224.9956000 	 2.188075 	 -0.3589281000 	 -2.5464760000 
773.40 	 224.9956000 	 2.188075 	 -0.3581111000 	 -2.5450900000 
773.60 	 224.9908000 	 2.188075 	 -0.3612773000 	 -2.5482810000 
773.80 	 224.9908000 	 2.188075 	 -0.3573767000 	 -2.5448100000 
774.00 	 224.9877000 	 2.188075 	 -0.3601678000 	 -2.5469210000 
774.20 	 224.9877000 	 2.188100 	 -0.3596528000 	 -2.5472000000 
774.40 	 224.9877000 	 2.188125 	 -0.3574848000 	 -2.5448640000 
774.60 	 224.9829000 	 2.188125 	 -0.3611723000 	 -2.5482910000 
774.80 	 224.9861000 	 2.188150 	 -0.3574848000 	 -2.5452550000 
775.00 	 224.9877000 	 2.188125 	 -0.3589725000 	 -2.5463870000 
775.20 	 224.9877000 	 2.188150 	 -0.3595797000 	 -2.5479250000 
775.40 	 224.9877000 	 2.188175 	 -0.3561656000 	 -2.5446730000 
775.60 	 224.9829000 	 2.188175 	 -0.3599389000 	 -2.5479250000 
775.80 	 224.9829000 	 2.188200 	 -0.3577200000 	 -2.5464820000 
776.00 	 224.9797000 	 2.188175 	 -0.3553391000 	 -2.5454110000 
776.20 	 224.9781000 	 2.188200 	 -0.3580475000 	 -2.5481800000 
776.40 	 224.9781000 	 2.188225 	 -0.3538927000 	 -2.5449500000 
776.60 	 224.9797000 	 2.188225 	 -0.3574499000 	 -2.5474960000 
776.80 	 224.9797000 	 2.188225 	 -0.3567092000 	 -2.5470730000 
777.00 	 224.9813000 	 2.188250 	 -0.3552977000 	 -2.5450550000 
777.20 	 224.9829000 	 2.188275 	 -0.3581810000 	 -2.5483510000 
777.40 	 224.9877000 	 2.188300 	 -0.3546174000 	 -2.5453250000 
777.60 	 224.9908000 	 2.188275 	 -0.3581937000 	 -2.5465140000 
777.80 	 224.9908000 	 2.188275 	 -0.3577995000 	 -2.5477660000 
778.00 	 224.9956000 	 2.188275 	 -0.3553835000 	 -2.5448320000 
778.20 	 224.9956000 	 2.188275 	 -0.3590584000 	 -2.5481290000 
778.40 	 224.9988000 	 2.188275 	 -0.3556983000 	 -2.5458270000 
778.60 	 225.0036000 	 2.188275 	 -0.3566710000 	 -2.5459930000 
778.80 	 225.0067000 	 2.188275 	 -0.3582382000 	 -2.5481160000 
779.00 	 225.0115000 	 2.188275 	 -0.3545729000 	 -2.5446860000 
779.20 	 225.0115000 	 2.188275 	 -0.3582001000 	 -2.5477860000 
779.40 	 225.0115000 	 2.188275 	 -0.3561115000 	 -2.5464950000 
779.60 	 225.0115000 	 2.188275 	 -0.3557841000 	 -2.5452450000 
779.80 	 225.0115000 	 2.188275 	 -0.3586229000 	 -2.5484340000 
780.00 	 225.0067000 	 2.188275 	 -0.3547224000 	 -2.5450360000 
780.20 	 225.0036000 	 2.188275 	 -0.3575452000 	 -2.5468290000 
780.40 	 225.0004000 	 2.188275 	 -0.3571701000 	 -2.5474390000 
780.60 	 224.9956000 	 2.188275 	 -0.3549194000 	 -2.5447690000 
780.80 	 224.9908000 	 2.188275 	 -0.3586102000 	 -2.5483390000 
781.00 	 224.9908000 	 2.188275 	 -0.3550402000 	 -2.5455890000 
781.20 	 224.9877000 	 2.188275 	 -0.3568808000 	 -2.5462120000 
781.40 	 224.9908000 	 2.188275 	 -0.3578186000 	 -2.5480870000 
781.60 	 224.9877000 	 2.188275 	 -0.3546365000 	 -2.5446860000 
781.80 	 224.9908000 	 2.188300 	 -0.3587532000 	 -2.5481260000 
782.00 	 224.9877000 	 2.188325 	 -0.3556887000 	 -2.5462250000 
782.20 	 224.9877000 	 2.188325 	 -0.3557459000 	 -2.5454430000 
782.40 	 224.9877000 	 2.188350 	 -0.3581619000 	 -2.5483040000 
782.60 	 224.9877000 	 2.188325 	 -0.3570366000 	 -2.5450130000 
782.80 	 224.9893000 	 2.188325 	 -0.3601170000 	 -2.5472000000 
783.00 	 224.9908000 	 2.188325 	 -0.3591665000 	 -2.5472420000 
783.20 	 224.9956000 	 2.188325 	 -0.3573163000 	 -2.5449970000 
783.40 	 224.9988000 	 2.188325 	 -0.3609657000 	 -2.5482430000 
783.60 	 224.9988000 	 2.188325 	 -0.3574785000 	 -2.5453250000 
783.80 	 224.9988000 	 2.188325 	 -0.3591665000 	 -2.5463840000 
784.00 	 224.9956000 	 2.188325 	 -0.3600788000 	 -2.5477980000 
784.20 	 224.9908000 	 2.188325 	 -0.3567696000 	 -2.5446350000 
784.40 	 224.9877000 	 2.188350 	 -0.3605938000 	 -2.5478970000 
784.60 	 224.9829000 	 2.188350 	 -0.3585784000 	 -2.5463390000 
784.80 	 224.9797000 	 2.188375 	 -0.3584290000 	 -2.5455980000 
785.00 	 224.9781000 	 2.188375 	 -0.3606701000 	 -2.5482300000 
785.20 	 224.9749000 	 2.188375 	 -0.3569984000 	 -2.5447460000 
785.40 	 224.9749000 	 2.188400 	 -0.3600184000 	 -2.5473500000 
785.60 	 224.9749000 	 2.188425 	 -0.3585148000 	 -2.5467620000 
785.80 	 224.9781000 	 2.188450 	 -0.3573100000 	 -2.5452230000 
786.00 	 224.9749000 	 2.188475 	 -0.3606637000 	 -2.5484560000 
786.20 	 224.9797000 	 2.188500 	 -0.3568713000 	 -2.5450770000 
786.40 	 224.9797000 	 2.188475 	 -0.3596973000 	 -2.5472770000 
786.60 	 224.9797000 	 2.188475 	 -0.3586324000 	 -2.5472710000 
786.80 	 224.9797000 	 2.188500 	 -0.3564707000 	 -2.5449400000 
787.00 	 224.9829000 	 2.188525 	 -0.3598754000 	 -2.5484310000 
787.20 	 224.9797000 	 2.188525 	 -0.3560988000 	 -2.5453790000 
787.40 	 224.9797000 	 2.188525 	 -0.3583685000 	 -2.5465390000 
787.60 	 224.9797000 	 2.188525 	 -0.3589567000 	 -2.5478270000 
787.80 	 224.9797000 	 2.188550 	 -0.3565947000 	 -2.5448830000 
788.00 	 224.9813000 	 2.188575 	 -0.3605175000 	 -2.5482080000 
788.20 	 224.9877000 	 2.188575 	 -0.3573036000 	 -2.5460460000 
788.40 	 224.9908000 	 2.188575 	 -0.3588422000 	 -2.5458720000 
788.60 	 224.9956000 	 2.188575 	 -0.3610198000 	 -2.5482560000 
788.80 	 224.9956000 	 2.188575 	 -0.3573418000 	 -2.5448200000 
789.00 	 224.9972000 	 2.188575 	 -0.3611151000 	 -2.5477700000 
789.20 	 224.9956000 	 2.188575 	 -0.3592300000 	 -2.5468990000 
789.40 	 224.9956000 	 2.188575 	 -0.3583845000 	 -2.5453250000 
789.60 	 224.9956000 	 2.188575 	 -0.3614458000 	 -2.5486120000 
789.80 	 224.9988000 	 2.188575 	 -0.3574562000 	 -2.5450870000 
790.00 	 224.9956000 	 2.188575 	 -0.3608545000 	 -2.5473210000 
790.20 	 224.9956000 	 2.188575 	 -0.3598086000 	 -2.5471850000 
790.40 	 224.9972000 	 2.188575 	 -0.3580920000 	 -2.5451600000 
790.60 	 224.9956000 	 2.188575 	 -0.3615793000 	 -2.5485800000 
790.80 	 224.9956000 	 2.188575 	 -0.3580379000 	 -2.5455730000 
791.00 	 224.9908000 	 2.188575 	 -0.3596147000 	 -2.5464440000 
791.20 	 224.9956000 	 2.188575 	 -0.3605366000 	 -2.5479320000 
791.40 	 224.9908000 	 2.188575 	 -0.3575993000 	 -2.5448100000 
791.60 	 224.9908000 	 2.188575 	 -0.3615824000 	 -2.5482340000 
791.80 	 224.9908000 	 2.188575 	 -0.3585052000 	 -2.5460210000 
792.00 	 224.9908000 	 2.188575 	 -0.3590266000 	 -2.5457320000 
792.20 	 224.9877000 	 2.188575 	 -0.3611628000 	 -2.5483540000 
792.40 	 224.9893000 	 2.188575 	 -0.3573799000 	 -2.5448860000 
792.60 	 224.9877000 	 2.188575 	 -0.3609149000 	 -2.5475910000 
792.80 	 224.9877000 	 2.188600 	 -0.3592936000 	 -2.5470190000 
793.00 	 224.9877000 	 2.188625 	 -0.3577455000 	 -2.5451470000 
793.20 	 224.9845000 	 2.188625 	 -0.3610420000 	 -2.5486060000 
793.40 	 224.9877000 	 2.188625 	 -0.3573195000 	 -2.5451690000 
793.60 	 224.9877000 	 2.188625 	 -0.3581460000 	 -2.5473660000 
793.80 	 224.9908000 	 2.188625 	 -0.3584925000 	 -2.5470860000 
794.00 	 224.9908000 	 2.188625 	 -0.3571415000 	 -2.5451150000 
794.20 	 224.9877000 	 2.188625 	 -0.3605938000 	 -2.5484590000 
794.40 	 224.9877000 	 2.188650 	 -0.3579775000 	 -2.5454170000 
794.60 	 224.9829000 	 2.188675 	 -0.3604317000 	 -2.5467710000 
794.80 	 224.9829000 	 2.188700 	 -0.3607750000 	 -2.5478940000 
795.00 	 224.9877000 	 2.188675 	 -0.3578854000 	 -2.5448700000 
795.20 	 224.9908000 	 2.188675 	 -0.3613567000 	 -2.5483290000 
795.40 	 224.9908000 	 2.188675 	 -0.3582446000 	 -2.5460590000 
795.60 	 224.9956000 	 2.188675 	 -0.3588263000 	 -2.5458150000 
795.80 	 224.9956000 	 2.188675 	 -0.3608576000 	 -2.5484940000 
796.00 	 224.9972000 	 2.188675 	 -0.3573132000 	 -2.5450260000 
796.20 	 224.9956000 	 2.188675 	 -0.3605143000 	 -2.5473280000 
796.40 	 224.9988000 	 2.188675 	 -0.3598595000 	 -2.5474520000 
796.60 	 224.9988000 	 2.188675 	 -0.3575706000 	 -2.5449310000 
796.80 	 225.0036000 	 2.188675 	 -0.3614203000 	 -2.5486090000 
797.00 	 225.0036000 	 2.188675 	 -0.3578472000 	 -2.5456490000 
797.20 	 225.0036000 	 2.188675 	 -0.3596528000 	 -2.5463610000 
797.40 	 225.0004000 	 2.188675 	 -0.3605016000 	 -2.5480810000 
797.60 	 224.9988000 	 2.188675 	 -0.3572273000 	 -2.5448320000 
797.80 	 224.9956000 	 2.188675 	 -0.3612041000 	 -2.5482210000 
798.00 	 224.9924000 	 2.188675 	 -0.3585148000 	 -2.5464410000 
798.20 	 224.9877000 	 2.188675 	 -0.3585561000 	 -2.5457260000 
798.40 	 224.9829000 	 2.188700 	 -0.3608704000 	 -2.5484500000 
798.60 	 224.9813000 	 2.188725 	 -0.3572369000 	 -2.5450640000 
798.80 	 224.9829000 	 2.188725 	 -0.3602854000 	 -2.5473280000 
799.00 	 224.9829000 	 2.188750 	 -0.3592968000 	 -2.5473150000 
799.20 	 224.9829000 	 2.188750 	 -0.3570779000 	 -2.5450770000 
799.40 	 224.9877000 	 2.188750 	 -0.3603395000 	 -2.5486120000 
799.60 	 224.9877000 	 2.188775 	 -0.3567378000 	 -2.5458020000 
799.80 	 224.9877000 	 2.188800 	 -0.3584671000 	 -2.5465230000 
800.00 	 224.9861000 	 2.188775 	 -0.3552119000 	 -2.5480810000 
800.20 	 224.9829000 	 2.188800 	 -0.3518327000 	 -2.5448670000 
800.40 	 224.9845000 	 2.188800 	 -0.3560766000 	 -2.5482270000 
800.60 	 224.9797000 	 2.188825 	 -0.3533236000 	 -2.5465460000 
800.80 	 224.9797000 	 2.188850 	 -0.3533936000 	 -2.5455760000 
801.00 	 224.9797000 	 2.188825 	 -0.3616206000 	 -2.5484630000 
801.20 	 224.9797000 	 2.188850 	 -0.3576883000 	 -2.5449850000 
801.40 	 224.9765000 	 2.188850 	 -0.3611437000 	 -2.5475910000 
801.60 	 224.9749000 	 2.188875 	 -0.3597291000 	 -2.5469780000 
801.80 	 224.9797000 	 2.188900 	 -0.3585815000 	 -2.5453280000 
802.00 	 224.9829000 	 2.188900 	 -0.3613853000 	 -2.5485900000 
802.20 	 224.9877000 	 2.188925 	 -0.3576883000 	 -2.5451980000 
802.40 	 224.9956000 	 2.188950 	 -0.3603967000 	 -2.5472200000 
802.60 	 224.9988000 	 2.188950 	 -0.3599516000 	 -2.5475120000 
802.80 	 225.0036000 	 2.188925 	 -0.3585815000 	 -2.5451600000 
803.00 	 225.0067000 	 2.188925 	 -0.3623867000 	 -2.5485800000 
803.20 	 225.0115000 	 2.188925 	 -0.3586578000 	 -2.5457030000 
803.40 	 225.0115000 	 2.188925 	 -0.3606447000 	 -2.5466160000 
803.60 	 225.0115000 	 2.188925 	 -0.3613249000 	 -2.5480240000 
803.80 	 225.0067000 	 2.188925 	 -0.3583527000 	 -2.5448930000 
804.00 	 225.0067000 	 2.188925 	 -0.3619321000 	 -2.5482180000 
804.20 	 225.0036000 	 2.188925 	 -0.3590457000 	 -2.5463420000 
804.40 	 225.0020000 	 2.188925 	 -0.3595225000 	 -2.5459770000 
804.60 	 224.9988000 	 2.188925 	 -0.3618304000 	 -2.5483480000 
804.80 	 224.9988000 	 2.188925 	 -0.3579553000 	 -2.5449440000 
805.00 	 225.0036000 	 2.188925 	 -0.3614076000 	 -2.5476930000 
805.20 	 224.9988000 	 2.188925 	 -0.3597005000 	 -2.5468760000 
805.40 	 224.9988000 	 2.188925 	 -0.3588613000 	 -2.5453250000 
805.60 	 224.9972000 	 2.188925 	 -0.3619035000 	 -2.5484820000 
805.80 	 224.9956000 	 2.188925 	 -0.3582573000 	 -2.5455540000 
806.00 	 224.9877000 	 2.188925 	 -0.3604921000 	 -2.5467620000 
806.20 	 224.9829000 	 2.188925 	 -0.3610420000 	 -2.5480180000 
806.40 	 224.9797000 	 2.188925 	 -0.3581365000 	 -2.5449050000 
806.60 	 224.9797000 	 2.188950 	 -0.3621356000 	 -2.5483540000 
806.80 	 224.9797000 	 2.188950 	 -0.3586706000 	 -2.5458910000 
807.00 	 224.9797000 	 2.188975 	 -0.3599040000 	 -2.5462820000 
807.20 	 224.9797000 	 2.188975 	 -0.3616428000 	 -2.5484500000 
807.40 	 224.9797000 	 2.188975 	 -0.3579585000 	 -2.5448990000 
807.60 	 224.9797000 	 2.189000 	 -0.3607305000 	 -2.5475340000 
807.80 	 224.9797000 	 2.189025 	 -0.3585911000 	 -2.5470960000 
808.00 	 224.9813000 	 2.189025 	 -0.3571669000 	 -2.5452740000 
808.20 	 224.9829000 	 2.189025 	 -0.3610484000 	 -2.5486690000 
808.40 	 224.9829000 	 2.189025 	 -0.3568840000 	 -2.5452580000 
808.60 	 224.9845000 	 2.189050 	 -0.3602505000 	 -2.5472230000 
808.80 	 224.9877000 	 2.189075 	 -0.3593318000 	 -2.5474990000 
809.00 	 224.9877000 	 2.189075 	 -0.3577932000 	 -2.5453850000 
809.20 	 224.9893000 	 2.189075 	 -0.3611215000 	 -2.5486310000 
809.40 	 224.9908000 	 2.189075 	 -0.3571288000 	 -2.5456110000 
809.60 	 224.9908000 	 2.189075 	 -0.3594303000 	 -2.5467680000 
809.80 	 224.9908000 	 2.189075 	 -0.3597514000 	 -2.5481260000 
810.00 	 224.9908000 	 2.189075 	 -0.3569571000 	 -2.5450480000 
810.20 	 224.9908000 	 2.189075 	 -0.3609371000 	 -2.5484940000 
810.40 	 224.9893000 	 2.189075 	 -0.3578599000 	 -2.5463770000 
810.60 	 224.9908000 	 2.189075 	 -0.3586260000 	 -2.5463610000 
810.80 	 224.9908000 	 2.189075 	 -0.3602251000 	 -2.5484020000 
811.00 	 224.9908000 	 2.189075 	 -0.3565820000 	 -2.5448960000 
811.20 	 224.9877000 	 2.189075 	 -0.3605493000 	 -2.5480330000 
811.40 	 224.9877000 	 2.189100 	 -0.3584035000 	 -2.5468510000 
811.60 	 224.9877000 	 2.189100 	 -0.3580856000 	 -2.5457730000 
811.80 	 224.9877000 	 2.189125 	 -0.3608481000 	 -2.5486150000 
812.00 	 224.9877000 	 2.189125 	 -0.3568935000 	 -2.5452330000 
812.20 	 224.9877000 	 2.189125 	 -0.3601805000 	 -2.5477950000 
812.40 	 224.9877000 	 2.189150 	 -0.3601837000 	 -2.5473050000 
812.60 	 224.9877000 	 2.189150 	 -0.3583082000 	 -2.5455440000 
812.80 	 224.9893000 	 2.189175 	 -0.3615157000 	 -2.5489550000 
813.00 	 224.9908000 	 2.189200 	 -0.3577646000 	 -2.5454360000 
813.20 	 224.9908000 	 2.189175 	 -0.3609625000 	 -2.5473280000 
813.40 	 224.9908000 	 2.189175 	 -0.3604921000 	 -2.5477310000 
813.60 	 224.9908000 	 2.189175 	 -0.3585529000 	 -2.5453790000 
813.80 	 224.9908000 	 2.189175 	 -0.3623295000 	 -2.5486920000 
814.00 	 224.9908000 	 2.189175 	 -0.3588327000 	 -2.5459990000 
814.20 	 224.9908000 	 2.189175 	 -0.3602314000 	 -2.5468540000 
814.40 	 224.9908000 	 2.189175 	 -0.3612518000 	 -2.5482750000 
814.60 	 224.9908000 	 2.189175 	 -0.3582827000 	 -2.5453950000 
814.80 	 224.9908000 	 2.189175 	 -0.3620656000 	 -2.5485990000 
815.00 	 224.9908000 	 2.189175 	 -0.3590965000 	 -2.5464030000 
815.20 	 224.9940000 	 2.189175 	 -0.3596592000 	 -2.5461990000 
815.40 	 224.9908000 	 2.189175 	 -0.3619798000 	 -2.5486630000 
815.60 	 224.9956000 	 2.189175 	 -0.3580284000 	 -2.5452640000 
815.80 	 224.9956000 	 2.189175 	 -0.3615761000 	 -2.5479630000 
816.00 	 224.9956000 	 2.189175 	 -0.3599898000 	 -2.5471590000 
816.20 	 224.9908000 	 2.189175 	 -0.3591379000 	 -2.5458460000 
816.40 	 224.9877000 	 2.189175 	 -0.3621451000 	 -2.5488440000 
816.60 	 224.9877000 	 2.189175 	 -0.3582446000 	 -2.5453950000 
816.80 	 224.9861000 	 2.189175 	 -0.3612709000 	 -2.5475500000 
817.00 	 224.9877000 	 2.189200 	 -0.3603554000 	 -2.5476650000 
817.20 	 224.9877000 	 2.189225 	 -0.3587755000 	 -2.5454810000 
817.40 	 224.9829000 	 2.189225 	 -0.3621546000 	 -2.5488790000 
817.60 	 224.9829000 	 2.189250 	 -0.3584417000 	 -2.5456240000 
817.80 	 224.9813000 	 2.189225 	 -0.3606001000 	 -2.5469560000 
818.00 	 224.9797000 	 2.189250 	 -0.3600407000 	 -2.5480590000 
818.20 	 224.9797000 	 2.189275 	 -0.3571542000 	 -2.5451820000 
818.40 	 224.9797000 	 2.189275 	 -0.3611437000 	 -2.5486950000 
818.60 	 224.9829000 	 2.189300 	 -0.3580507000 	 -2.5463870000 
818.80 	 224.9829000 	 2.189275 	 -0.3587723000 	 -2.5462280000 
819.00 	 224.9877000 	 2.189300 	 -0.3605461000 	 -2.5486120000 
819.20 	 224.9877000 	 2.189325 	 -0.3568777000 	 -2.5453350000 
819.40 	 224.9908000 	 2.189325 	 -0.3607527000 	 -2.5484660000 
819.60 	 224.9924000 	 2.189325 	 -0.3583717000 	 -2.5469720000 
819.80 	 224.9956000 	 2.189325 	 -0.3573704000 	 -2.5460460000 
820.00 	 224.9988000 	 2.189325 	 -0.3598627000 	 -2.5489300000 
820.20 	 225.0036000 	 2.189325 	 -0.3561211000 	 -2.5452140000 
820.40 	 225.0067000 	 2.189325 	 -0.3594494000 	 -2.5477820000 
820.60 	 225.0099000 	 2.189325 	 -0.3581460000 	 -2.5475150000 
820.80 	 225.0099000 	 2.189325 	 -0.3566678000 	 -2.5455190000 
821.00 	 225.0067000 	 2.189325 	 -0.3600311000 	 -2.5489460000 
821.20 	 225.0067000 	 2.189325 	 -0.3563404000 	 -2.5458020000 
821.40 	 225.0036000 	 2.189325 	 -0.3586769000 	 -2.5471270000 
821.60 	 225.0052000 	 2.189325 	 -0.3588613000 	 -2.5482750000 
821.80 	 225.0036000 	 2.189325 	 -0.3560638000 	 -2.5452230000 
822.00 	 225.0004000 	 2.189325 	 -0.3599612000 	 -2.5486760000 
822.20 	 225.0036000 	 2.189325 	 -0.3569285000 	 -2.5465740000 
822.40 	 225.0036000 	 2.189325 	 -0.3576279000 	 -2.5462940000 
822.60 	 225.0020000 	 2.189325 	 -0.3594589000 	 -2.5486720000 
822.80 	 224.9988000 	 2.189325 	 -0.3559589000 	 -2.5453190000 
823.00 	 224.9988000 	 2.189325 	 -0.3594240000 	 -2.5479030000 
823.20 	 224.9956000 	 2.189325 	 -0.3578885000 	 -2.5476520000 
823.40 	 224.9908000 	 2.189325 	 -0.3565280000 	 -2.5455510000 
823.60 	 224.9877000 	 2.189325 	 -0.3600152000 	 -2.5488920000 
823.80 	 224.9908000 	 2.189325 	 -0.3563245000 	 -2.5456080000 
824.00 	 224.9877000 	 2.189325 	 -0.3587723000 	 -2.5472960000 
824.20 	 224.9877000 	 2.189325 	 -0.3585466000 	 -2.5479600000 
824.40 	 224.9877000 	 2.189325 	 -0.3562260000 	 -2.5453380000 
824.60 	 224.9877000 	 2.189350 	 -0.3603300000 	 -2.5487040000 
824.80 	 224.9877000 	 2.189375 	 -0.3562832000 	 -2.5461830000 
825.00 	 224.9877000 	 2.189375 	 -0.3579585000 	 -2.5467330000 
825.20 	 224.9877000 	 2.189400 	 -0.3589662000 	 -2.5486310000 
825.40 	 224.9829000 	 2.189375 	 -0.3543504000 	 -2.5451850000 
825.60 	 224.9829000 	 2.189400 	 -0.3570747000 	 -2.5481770000 
825.80 	 224.9797000 	 2.189400 	 -0.3552946000 	 -2.5473850000 
826.00 	 224.9765000 	 2.189425 	 -0.3545316000 	 -2.5456300000 
826.20 	 224.9765000 	 2.189425 	 -0.3576279000 	 -2.5489870000 
826.40 	 224.9765000 	 2.189450 	 -0.3537560000 	 -2.5455890000 
826.60 	 224.9797000 	 2.189475 	 -0.3551769000 	 -2.5473370000 
826.80 	 224.9829000 	 2.189475 	 -0.3549608000 	 -2.5480870000 
827.00 	 224.9877000 	 2.189475 	 -0.3524049000 	 -2.5451060000 
827.20 	 224.9877000 	 2.189475 	 -0.3563786000 	 -2.5487710000 
827.40 	 224.9908000 	 2.189500 	 -0.3527737000 	 -2.5462790000 
827.60 	 224.9908000 	 2.189525 	 -0.3541342000 	 -2.5464790000 
827.80 	 224.9908000 	 2.189525 	 -0.3557237000 	 -2.5486820000 
828.00 	 224.9924000 	 2.189525 	 -0.3520902000 	 -2.5451370000 
828.20 	 224.9956000 	 2.189525 	 -0.3582796000 	 -2.5481920000 
828.40 	 224.9988000 	 2.189525 	 -0.3558191000 	 -2.5472670000 
828.60 	 225.0036000 	 2.189525 	 -0.3553772000 	 -2.5458430000 
828.80 	 225.0036000 	 2.189525 	 -0.3584290000 	 -2.5489040000 
829.00 	 225.0036000 	 2.189525 	 -0.3541501000 	 -2.5454520000 
829.20 	 224.9988000 	 2.189525 	 -0.3574785000 	 -2.5478270000 
829.40 	 224.9988000 	 2.189525 	 -0.3567219000 	 -2.5478840000 
829.60 	 224.9988000 	 2.189525 	 -0.3546333000 	 -2.5454200000 
829.80 	 224.9956000 	 2.189525 	 -0.3582350000 	 -2.5489810000 
830.00 	 224.9988000 	 2.189525 	 -0.3546238000 	 -2.5462340000 
830.20 	 225.0036000 	 2.189525 	 -0.3567346000 	 -2.5468700000 
830.40 	 225.0067000 	 2.189525 	 -0.3577932000 	 -2.5485580000 
830.60 	 225.0115000 	 2.189525 	 -0.3545252000 	 -2.5452490000 
830.80 	 225.0147000 	 2.189525 	 -0.3585657000 	 -2.5485100000 
831.00 	 225.0147000 	 2.189525 	 -0.3558668000 	 -2.5468190000 
831.20 	 225.0115000 	 2.189525 	 -0.3561719000 	 -2.5461740000 
831.40 	 225.0067000 	 2.189525 	 -0.3583463000 	 -2.5488190000 
831.60 	 225.0036000 	 2.189525 	 -0.3546015000 	 -2.5452680000 
831.80 	 224.9988000 	 2.189525 	 -0.3580602000 	 -2.5478140000 
832.00 	 224.9988000 	 2.189525 	 -0.3563563000 	 -2.5475120000 
832.20 	 224.9956000 	 2.189525 	 -0.3553454000 	 -2.5455190000 
832.40 	 224.9956000 	 2.189525 	 -0.3588009000 	 -2.5490160000 
832.60 	 224.9972000 	 2.189525 	 -0.3545984000 	 -2.5458650000 
832.80 	 224.9988000 	 2.189525 	 -0.3579521000 	 -2.5474040000 
833.00 	 225.0020000 	 2.189525 	 -0.3580761000 	 -2.5483230000 
833.20 	 225.0052000 	 2.189525 	 -0.3549290000 	 -2.5452520000 
833.40 	 225.0115000 	 2.189525 	 -0.3590457000 	 -2.5485360000 
833.60 	 225.0115000 	 2.189525 	 -0.3560607000 	 -2.5466630000 
833.80 	 225.0067000 	 2.189525 	 -0.3567664000 	 -2.5463800000 
834.00 	 225.0067000 	 2.189525 	 -0.3586451000 	 -2.5489460000 
834.20 	 225.0036000 	 2.189525 	 -0.3551897000 	 -2.5453600000 
834.40 	 224.9956000 	 2.189525 	 -0.3585148000 	 -2.5481160000 
834.60 	 224.9908000 	 2.189525 	 -0.3567505000 	 -2.5474740000 
834.80 	 224.9893000 	 2.189525 	 -0.3558795000 	 -2.5457890000 
835.00 	 224.9877000 	 2.189525 	 -0.3588645000 	 -2.5490510000 
835.20 	 224.9829000 	 2.189525 	 -0.3548717000 	 -2.5454200000 
835.40 	 224.9829000 	 2.189525 	 -0.3581778000 	 -2.5479760000 
835.60 	 224.9829000 	 2.189525 	 -0.3568999000 	 -2.5478390000 
835.80 	 224.9829000 	 2.189525 	 -0.3554662000 	 -2.5453950000 
836.00 	 224.9829000 	 2.189525 	 -0.3591347000 	 -2.5488190000 
836.20 	 224.9845000 	 2.189525 	 -0.3555298000 	 -2.5461360000 
836.40 	 224.9877000 	 2.189550 	 -0.3573450000 	 -2.5469020000 
836.60 	 224.9829000 	 2.189575 	 -0.3576088000 	 -2.5484120000 
836.80 	 224.9829000 	 2.189575 	 -0.3545825000 	 -2.5451850000 
837.00 	 224.9813000 	 2.189600 	 -0.3583241000 	 -2.5485320000 
837.20 	 224.9797000 	 2.189575 	 -0.3553263000 	 -2.5467330000 
837.40 	 224.9749000 	 2.189600 	 -0.3560352000 	 -2.5461800000 
837.60 	 224.9749000 	 2.189625 	 -0.3581206000 	 -2.5489230000 
837.80 	 224.9749000 	 2.189650 	 -0.3541311000 	 -2.5452110000 
838.00 	 224.9718000 	 2.189650 	 -0.3580538000 	 -2.5482940000 
838.20 	 224.9718000 	 2.189675 	 -0.3559589000 	 -2.5472040000 
838.40 	 224.9718000 	 2.189700 	 -0.3552723000 	 -2.5457380000 
838.60 	 224.9734000 	 2.189725 	 -0.3585466000 	 -2.5491520000 
838.80 	 224.9797000 	 2.189750 	 -0.3542709000 	 -2.5453380000 
839.00 	 224.9877000 	 2.189750 	 -0.3597991000 	 -2.5477380000 
839.20 	 224.9908000 	 2.189775 	 -0.3588613000 	 -2.5478010000 
839.40 	 224.9972000 	 2.189800 	 -0.3570334000 	 -2.5454520000 
839.60 	 225.0020000 	 2.189775 	 -0.3604794000 	 -2.5488920000 
839.80 	 225.0036000 	 2.189775 	 -0.3560670000 	 -2.5460820000 
840.00 	 225.0036000 	 2.189775 	 -0.3578726000 	 -2.5469300000 
840.20 	 225.0036000 	 2.189775 	 -0.3587691000 	 -2.5487260000 
840.40 	 225.0067000 	 2.189775 	 -0.3554090000 	 -2.5452710000 
840.60 	 225.0083000 	 2.189775 	 -0.3597291000 	 -2.5487390000 
840.80 	 225.0115000 	 2.189775 	 -0.3565884000 	 -2.5467400000 
841.00 	 225.0147000 	 2.189775 	 -0.3571478000 	 -2.5464220000 
841.20 	 225.0147000 	 2.189775 	 -0.3594621000 	 -2.5490540000 
841.40 	 225.0147000 	 2.189775 	 -0.3554471000 	 -2.5451340000 
841.60 	 225.0131000 	 2.189775 	 -0.3594240000 	 -2.5484660000 
841.80 	 225.0115000 	 2.189775 	 -0.3575961000 	 -2.5477220000 
842.00 	 225.0067000 	 2.189775 	 -0.3560225000 	 -2.5456780000 
842.20 	 225.0067000 	 2.189775 	 -0.3598086000 	 -2.5492890000 
842.40 	 225.0067000 	 2.189775 	 -0.3555552000 	 -2.5458300000 
842.60 	 225.0067000 	 2.189775 	 -0.3580761000 	 -2.5473880000 
842.80 	 225.0052000 	 2.189775 	 -0.3584194000 	 -2.5484400000 
843.00 	 225.0036000 	 2.189775 	 -0.3556538000 	 -2.5452740000 
843.20 	 225.0036000 	 2.189775 	 -0.3597291000 	 -2.5490060000 
843.40 	 225.0020000 	 2.189775 	 -0.3561687000 	 -2.5463070000 
843.60 	 224.9988000 	 2.189775 	 -0.3574689000 	 -2.5465870000 
843.80 	 224.9956000 	 2.189775 	 -0.3591665000 	 -2.5489780000 
844.00 	 224.9908000 	 2.189775 	 -0.3552914000 	 -2.5453310000 
844.20 	 224.9877000 	 2.189775 	 -0.3592587000 	 -2.5485360000 
844.40 	 224.9877000 	 2.189775 	 -0.3573926000 	 -2.5473820000 
844.60 	 224.9908000 	 2.189775 	 -0.3565248000 	 -2.5458690000 
844.80 	 224.9908000 	 2.189775 	 -0.3596274000 	 -2.5492540000 
845.00 	 224.9908000 	 2.189775 	 -0.3554980000 	 -2.5455380000 
845.20 	 224.9956000 	 2.189775 	 -0.3588358000 	 -2.5478580000 
845.40 	 224.9956000 	 2.189775 	 -0.3580538000 	 -2.5480530000 
845.60 	 224.9988000 	 2.189775 	 -0.3559144000 	 -2.5454330000 
845.80 	 224.9988000 	 2.189775 	 -0.3601328000 	 -2.5492260000 
846.00 	 224.9988000 	 2.189775 	 -0.3561751000 	 -2.5461740000 
846.20 	 224.9956000 	 2.189775 	 -0.3580888000 	 -2.5472610000 
846.40 	 224.9908000 	 2.189775 	 -0.3588518000 	 -2.5485710000 
846.60 	 224.9908000 	 2.189775 	 -0.3555584000 	 -2.5451530000 
846.80 	 224.9877000 	 2.189775 	 -0.3598054000 	 -2.5488820000 
847.00 	 224.9829000 	 2.189775 	 -0.3564993000 	 -2.5468000000 
847.20 	 224.9829000 	 2.189775 	 -0.3569921000 	 -2.5462340000 
847.40 	 224.9877000 	 2.189775 	 -0.3597037000 	 -2.5491780000 
847.60 	 224.9877000 	 2.189775 	 -0.3553200000 	 -2.5452870000 
847.80 	 224.9956000 	 2.189775 	 -0.3592300000 	 -2.5481610000 
848.00 	 224.9956000 	 2.189775 	 -0.3572718000 	 -2.5474520000 
848.20 	 224.9972000 	 2.189775 	 -0.3564262000 	 -2.5458810000 
848.40 	 224.9956000 	 2.189775 	 -0.3595892000 	 -2.5492890000 
848.60 	 224.9956000 	 2.189775 	 -0.3554408000 	 -2.5454970000 
848.80 	 224.9956000 	 2.189775 	 -0.3589121000 	 -2.5480590000 
849.00 	 224.9908000 	 2.189775 	 -0.3578949000 	 -2.5479350000 
849.20 	 224.9877000 	 2.189775 	 -0.3558731000 	 -2.5454110000 
849.40 	 224.9829000 	 2.189775 	 -0.3599993000 	 -2.5492000000 
849.60 	 224.9829000 	 2.189800 	 -0.3561306000 	 -2.5460620000 
849.80 	 224.9829000 	 2.189825 	 -0.3575643000 	 -2.5468950000 
850.00 	 224.9829000 	 2.189825 	 -0.3587532000 	 -2.5486630000 
850.20 	 224.9829000 	 2.189850 	 -0.3553835000 	 -2.5453090000 
850.40 	 224.9829000 	 2.189825 	 -0.3596973000 	 -2.5491520000 
850.60 	 224.9829000 	 2.189850 	 -0.3561179000 	 -2.5464890000 
850.80 	 224.9829000 	 2.189875 	 -0.3571351000 	 -2.5466030000 
851.00 	 224.9797000 	 2.189875 	 -0.3589217000 	 -2.5490510000 
851.20 	 224.9749000 	 2.189875 	 -0.3550180000 	 -2.5453310000 
851.40 	 224.9718000 	 2.189900 	 -0.3588772000 	 -2.5482780000 
851.60 	 224.9718000 	 2.189925 	 -0.3570175000 	 -2.5474960000 
851.80 	 224.9718000 	 2.189950 	 -0.3559748000 	 -2.5457160000 
852.00 	 224.9718000 	 2.189975 	 -0.3594303000 	 -2.5492950000 
852.20 	 224.9670000 	 2.190000 	 -0.3551674000 	 -2.5455920000 
852.40 	 224.9670000 	 2.190000 	 -0.3583527000 	 -2.5477150000 
852.60 	 224.9670000 	 2.190025 	 -0.3579744000 	 -2.5481030000 
852.80 	 224.9718000 	 2.190050 	 -0.3556728000 	 -2.5454520000 
853.00 	 224.9749000 	 2.190075 	 -0.3596687000 	 -2.5492160000 
853.20 	 224.9797000 	 2.190100 	 -0.3559081000 	 -2.5461230000 
853.40 	 224.9829000 	 2.190075 	 -0.3574371000 	 -2.5468950000 
853.60 	 224.9877000 	 2.190100 	 -0.3561560000 	 -2.5487770000 
853.80 	 224.9908000 	 2.190125 	 -0.3527769000 	 -2.5453850000 
854.00 	 224.9988000 	 2.190125 	 -0.3569921000 	 -2.5488310000 
854.20 	 224.9988000 	 2.190125 	 -0.3575198000 	 -2.5469910000 
854.40 	 225.0036000 	 2.190125 	 -0.3598181000 	 -2.5464820000 
854.60 	 225.0036000 	 2.190125 	 -0.3624503000 	 -2.5490470000 
854.80 	 225.0020000 	 2.190125 	 -0.3586451000 	 -2.5457450000 
855.00 	 224.9988000 	 2.190125 	 -0.3619893000 	 -2.5483260000 
855.20 	 224.9972000 	 2.190125 	 -0.3606637000 	 -2.5476930000 
855.40 	 225.0036000 	 2.190125 	 -0.3593286000 	 -2.5459030000 
855.60 	 225.0036000 	 2.190125 	 -0.3626951000 	 -2.5491590000 
855.80 	 225.0067000 	 2.190125 	 -0.3590043000 	 -2.5460880000 
856.00 	 225.0067000 	 2.190125 	 -0.3611215000 	 -2.5472860000 
856.20 	 225.0115000 	 2.190125 	 -0.3617446000 	 -2.5486850000 
856.40 	 225.0115000 	 2.190125 	 -0.3586006000 	 -2.5455920000 
856.60 	 225.0067000 	 2.190125 	 -0.3624407000 	 -2.5487260000 
856.80 	 225.0067000 	 2.190125 	 -0.3599103000 	 -2.5470760000 
857.00 	 225.0067000 	 2.190125 	 -0.3598627000 	 -2.5464280000 
857.20 	 225.0067000 	 2.190125 	 -0.3623867000 	 -2.5490890000 
857.40 	 225.0083000 	 2.190125 	 -0.3587278000 	 -2.5457450000 
857.60 	 225.0115000 	 2.190125 	 -0.3619353000 	 -2.5481450000 
857.80 	 225.0147000 	 2.190125 	 -0.3605112000 	 -2.5475980000 
858.00 	 225.0147000 	 2.190125 	 -0.3592936000 	 -2.5457700000 
858.20 	 225.0147000 	 2.190125 	 -0.3625584000 	 -2.5491910000 
858.40 	 225.0147000 	 2.190125 	 -0.3586928000 	 -2.5458020000 
858.60 	 225.0147000 	 2.190125 	 -0.3614298000 	 -2.5478580000 
858.80 	 225.0115000 	 2.190125 	 -0.3610007000 	 -2.5480680000 
859.00 	 225.0115000 	 2.190125 	 -0.3589408000 	 -2.5457190000 
859.20 	 225.0115000 	 2.190125 	 -0.3626156000 	 -2.5490890000 
859.40 	 225.0067000 	 2.190125 	 -0.3590107000 	 -2.5462090000 
859.60 	 225.0036000 	 2.190125 	 -0.3610357000 	 -2.5472000000 
859.80 	 225.0036000 	 2.190125 	 -0.3615983000 	 -2.5486180000 
860.00 	 224.9988000 	 2.190125 	 -0.3585974000 	 -2.5454840000 
860.20 	 225.0036000 	 2.190125 	 -0.3623835000 	 -2.5489810000 
860.40 	 224.9988000 	 2.190125 	 -0.3594685000 	 -2.5466510000 
860.60 	 224.9988000 	 2.190125 	 -0.3598817000 	 -2.5466190000 
860.80 	 224.9956000 	 2.190125 	 -0.3623231000 	 -2.5490630000 
861.00 	 224.9956000 	 2.190125 	 -0.3584703000 	 -2.5455380000 
861.20 	 224.9956000 	 2.190125 	 -0.3619258000 	 -2.5481380000 
861.40 	 224.9908000 	 2.190125 	 -0.3605938000 	 -2.5478550000 
861.60 	 224.9908000 	 2.190125 	 -0.3589217000 	 -2.5458400000 
861.80 	 224.9908000 	 2.190125 	 -0.3628445000 	 -2.5490670000 
862.00 	 224.9877000 	 2.190125 	 -0.3590330000 	 -2.5462660000 
862.20 	 224.9877000 	 2.190125 	 -0.3608672000 	 -2.5472450000 
862.40 	 224.9877000 	 2.190125 	 -0.3615634000 	 -2.5487520000 
862.60 	 224.9908000 	 2.190125 	 -0.3584830000 	 -2.5455000000 
862.80 	 224.9877000 	 2.190125 	 -0.3623390000 	 -2.5488150000 
863.00 	 224.9877000 	 2.190125 	 -0.3597164000 	 -2.5470320000 
863.20 	 224.9877000 	 2.190125 	 -0.3599008000 	 -2.5465110000 
863.40 	 224.9861000 	 2.190125 	 -0.3621610000 	 -2.5491550000 
863.60 	 224.9829000 	 2.190125 	 -0.3585688000 	 -2.5456620000 
863.80 	 224.9797000 	 2.190125 	 -0.3615347000 	 -2.5479980000 
864.00 	 224.9797000 	 2.190125 	 -0.3605715000 	 -2.5477600000 
864.20 	 224.9749000 	 2.190150 	 -0.3597927000 	 -2.5458650000 
864.40 	 224.9749000 	 2.190175 	 -0.3630575000 	 -2.5490600000 
864.60 	 224.9718000 	 2.190200 	 -0.3594843000 	 -2.5459380000 
864.80 	 224.9734000 	 2.190225 	 -0.3618781000 	 -2.5475820000 
865.00 	 224.9749000 	 2.190225 	 -0.3618431000 	 -2.5484370000 
865.20 	 224.9797000 	 2.190250 	 -0.3594081000 	 -2.5456940000 
865.40 	 224.9829000 	 2.190275 	 -0.3631306000 	 -2.5490890000 
865.60 	 224.9877000 	 2.190300 	 -0.3601583000 	 -2.5465770000 
865.80 	 224.9877000 	 2.190275 	 -0.3614235000 	 -2.5470320000 
866.00 	 224.9908000 	 2.190275 	 -0.3628667000 	 -2.5488250000 
866.20 	 224.9908000 	 2.190275 	 -0.3594589000 	 -2.5454970000 
866.40 	 224.9956000 	 2.190275 	 -0.3631020000 	 -2.5486600000 
866.60 	 224.9956000 	 2.190275 	 -0.3611565000 	 -2.5474360000 
866.80 	 224.9956000 	 2.190275 	 -0.3603204000 	 -2.5461800000 
867.00 	 224.9956000 	 2.190275 	 -0.3633881000 	 -2.5493020000 
867.20 	 224.9956000 	 2.190275 	 -0.3594494000 	 -2.5457950000 
867.40 	 224.9956000 	 2.190275 	 -0.3626188000 	 -2.5481610000 
867.60 	 224.9956000 	 2.190275 	 -0.3616842000 	 -2.5481730000 
867.80 	 224.9956000 	 2.190275 	 -0.3599230000 	 -2.5458400000 
868.00 	 224.9956000 	 2.190275 	 -0.3633785000 	 -2.5493400000 
868.20 	 224.9908000 	 2.190275 	 -0.3597673000 	 -2.5460780000 
868.40 	 224.9908000 	 2.190275 	 -0.3619003000 	 -2.5475340000 
868.60 	 224.9908000 	 2.190275 	 -0.3621578000 	 -2.5482940000 
868.80 	 224.9908000 	 2.190275 	 -0.3595670000 	 -2.5456750000 
869.00 	 224.9908000 	 2.190275 	 -0.3635915000 	 -2.5490890000 
869.20 	 224.9908000 	 2.190275 	 -0.3601106000 	 -2.5465270000 
869.40 	 224.9908000 	 2.190275 	 -0.3613281000 	 -2.5467400000 
869.60 	 224.9908000 	 2.190275 	 -0.3628953000 	 -2.5489650000 
869.80 	 224.9908000 	 2.190275 	 -0.3592428000 	 -2.5455160000 
870.00 	 224.9908000 	 2.190275 	 -0.3629907000 	 -2.5485450000 
870.20 	 224.9893000 	 2.190275 	 -0.3610802000 	 -2.5473240000 
870.40 	 224.9845000 	 2.190300 	 -0.3603840000 	 -2.5462440000 
870.60 	 224.9829000 	 2.190325 	 -0.3632514000 	 -2.5492160000 
870.80 	 224.9829000 	 2.190325 	 -0.3593826000 	 -2.5456870000 
871.00 	 224.9829000 	 2.190350 	 -0.3624312000 	 -2.5479510000 
871.20 	 224.9829000 	 2.190325 	 -0.3623422000 	 -2.5480490000 
871.40 	 224.9877000 	 2.190350 	 -0.3601074000 	 -2.5456400000 
871.60 	 224.9908000 	 2.190375 	 -0.3636201000 	 -2.5491810000 
871.80 	 224.9908000 	 2.190375 	 -0.3601106000 	 -2.5463260000 
872.00 	 224.9908000 	 2.190375 	 -0.3618526000 	 -2.5472070000 
872.20 	 224.9908000 	 2.190375 	 -0.3628349000 	 -2.5488410000 
872.40 	 224.9908000 	 2.190375 	 -0.3594176000 	 -2.5456140000 
872.60 	 224.9908000 	 2.190375 	 -0.3632863000 	 -2.5488440000 
872.80 	 224.9877000 	 2.190375 	 -0.3606478000 	 -2.5470540000 
873.00 	 224.9877000 	 2.190375 	 -0.3609276000 	 -2.5465300000 
873.20 	 224.9829000 	 2.190375 	 -0.3631115000 	 -2.5490410000 
873.40 	 224.9829000 	 2.190375 	 -0.3593858000 	 -2.5456840000 
873.60 	 224.9845000 	 2.190400 	 -0.3629526000 	 -2.5484370000 
873.80 	 224.9877000 	 2.190425 	 -0.3616714000 	 -2.5480110000 
874.00 	 224.9908000 	 2.190425 	 -0.3600311000 	 -2.5460530000 
874.20 	 224.9956000 	 2.190450 	 -0.3634675000 	 -2.5492030000 
874.40 	 224.9956000 	 2.190425 	 -0.3601297000 	 -2.5460500000 
874.60 	 224.9956000 	 2.190425 	 -0.3627078000 	 -2.5477820000 
874.80 	 224.9956000 	 2.190425 	 -0.3621197000 	 -2.5481410000 
875.00 	 224.9924000 	 2.190425 	 -0.3602282000 	 -2.5458270000 
875.20 	 224.9908000 	 2.190425 	 -0.3637727000 	 -2.5492220000 
875.40 	 224.9877000 	 2.190425 	 -0.3604094000 	 -2.5465810000 
875.60 	 224.9877000 	 2.190425 	 -0.3614330000 	 -2.5467870000 
875.80 	 224.9877000 	 2.190425 	 -0.3633563000 	 -2.5490600000 
876.00 	 224.9893000 	 2.190450 	 -0.3596624000 	 -2.5457030000 
876.20 	 224.9908000 	 2.190475 	 -0.3634230000 	 -2.5487520000 
876.40 	 224.9908000 	 2.190475 	 -0.3615347000 	 -2.5475060000 
876.60 	 224.9956000 	 2.190500 	 -0.3604380000 	 -2.5462020000 
876.80 	 224.9956000 	 2.190475 	 -0.3637282000 	 -2.5493180000 
877.00 	 224.9956000 	 2.190475 	 -0.3600820000 	 -2.5459700000 
877.20 	 224.9956000 	 2.190475 	 -0.3623454000 	 -2.5477310000 
877.40 	 224.9956000 	 2.190475 	 -0.3626633000 	 -2.5485800000 
877.60 	 224.9924000 	 2.190475 	 -0.3601869000 	 -2.5458720000 
877.80 	 224.9877000 	 2.190475 	 -0.3639539000 	 -2.5491270000 
878.00 	 224.9877000 	 2.190475 	 -0.3604317000 	 -2.5465460000 
878.20 	 224.9877000 	 2.190475 	 -0.3619003000 	 -2.5472710000 
878.40 	 224.9877000 	 2.190475 	 -0.3630225000 	 -2.5488280000 
878.60 	 224.9861000 	 2.190475 	 -0.3597355000 	 -2.5456140000 
878.80 	 224.9829000 	 2.190500 	 -0.3634612000 	 -2.5488660000 
879.00 	 224.9877000 	 2.190525 	 -0.3614298000 	 -2.5475060000 
879.20 	 224.9829000 	 2.190525 	 -0.3606129000 	 -2.5463330000 
879.40 	 224.9877000 	 2.190550 	 -0.3636138000 	 -2.5493270000 
879.60 	 224.9908000 	 2.190525 	 -0.3598817000 	 -2.5459700000 
879.80 	 224.9908000 	 2.190525 	 -0.3629144000 	 -2.5482590000 
880.00 	 224.9908000 	 2.190525 	 -0.3619512000 	 -2.5480080000 
880.20 	 224.9908000 	 2.190525 	 -0.3602409000 	 -2.5459320000 
880.40 	 224.9908000 	 2.190525 	 -0.3639253000 	 -2.5493240000 
880.60 	 224.9908000 	 2.190525 	 -0.3601678000 	 -2.5464530000 
880.80 	 224.9908000 	 2.190525 	 -0.3622055000 	 -2.5475060000 
881.00 	 224.9908000 	 2.190525 	 -0.3625933000 	 -2.5485930000 
881.20 	 224.9893000 	 2.190525 	 -0.3598658000 	 -2.5457670000 
881.40 	 224.9877000 	 2.190525 	 -0.3636487000 	 -2.5491400000 
881.60 	 224.9829000 	 2.190550 	 -0.3606669000 	 -2.5467590000 
881.80 	 224.9797000 	 2.190575 	 -0.3612804000 	 -2.5467490000 
882.00 	 224.9781000 	 2.190575 	 -0.3631751000 	 -2.5492410000 
882.20 	 224.9797000 	 2.190575 	 -0.3596465000 	 -2.5457070000 
882.40 	 224.9797000 	 2.190600 	 -0.3632069000 	 -2.5484530000 
882.60 	 224.9797000 	 2.190625 	 -0.3612932000 	 -2.5475850000 
882.80 	 224.9813000 	 2.190625 	 -0.3605302000 	 -2.5462750000 
883.00 	 224.9797000 	 2.190625 	 -0.3631973000 	 -2.5492640000 
883.20 	 224.9797000 	 2.190625 	 -0.3595766000 	 -2.5460150000 
883.40 	 224.9749000 	 2.190650 	 -0.3624090000 	 -2.5478680000 
883.60 	 224.9749000 	 2.190675 	 -0.3623072000 	 -2.5484590000 
883.80 	 224.9749000 	 2.190700 	 -0.3600025000 	 -2.5457890000 
884.00 	 224.9749000 	 2.190700 	 -0.3637218000 	 -2.5491840000 
884.20 	 224.9797000 	 2.190725 	 -0.3604762000 	 -2.5468760000 
884.40 	 224.9797000 	 2.190750 	 -0.3612995000 	 -2.5470100000 
884.60 	 224.9829000 	 2.190725 	 -0.3623486000 	 -2.5490250000 
884.80 	 224.9829000 	 2.190750 	 -0.3591124000 	 -2.5457450000 
885.00 	 224.9829000 	 2.190775 	 -0.3630765000 	 -2.5490540000 
885.20 	 224.9908000 	 2.190800 	 -0.3605302000 	 -2.5474580000 
885.40 	 224.9956000 	 2.190775 	 -0.3608322000 	 -2.5468160000 
885.60 	 224.9988000 	 2.190775 	 -0.3628477000 	 -2.5493720000 
885.80 	 225.0036000 	 2.190775 	 -0.3593445000 	 -2.5457950000 
886.00 	 225.0052000 	 2.190775 	 -0.3628826000 	 -2.5487710000 
886.20 	 225.0067000 	 2.190775 	 -0.3607623000 	 -2.5475120000 
886.40 	 225.0067000 	 2.190775 	 -0.3602695000 	 -2.5464380000 
886.60 	 225.0067000 	 2.190775 	 -0.3630511000 	 -2.5494290000 
886.80 	 225.0067000 	 2.190775 	 -0.3592142000 	 -2.5458940000 
887.00 	 225.0067000 	 2.190775 	 -0.3624598000 	 -2.5481920000 
887.20 	 225.0115000 	 2.190775 	 -0.3614934000 	 -2.5481610000 
887.40 	 225.0115000 	 2.190775 	 -0.3596369000 	 -2.5460370000 
887.60 	 225.0115000 	 2.190775 	 -0.3630447000 	 -2.5493970000 
887.80 	 225.0147000 	 2.190775 	 -0.3596528000 	 -2.5466850000 
888.00 	 225.0147000 	 2.190775 	 -0.3614394000 	 -2.5474770000 
888.20 	 225.0147000 	 2.190775 	 -0.3624026000 	 -2.5490090000 
888.40 	 225.0147000 	 2.190775 	 -0.3593349000 	 -2.5457950000 
888.60 	 225.0147000 	 2.190775 	 -0.3632545000 	 -2.5491300000 
888.80 	 225.0147000 	 2.190775 	 -0.3603363000 	 -2.5471880000 
889.00 	 225.0147000 	 2.190775 	 -0.3608131000 	 -2.5467590000 
889.20 	 225.0115000 	 2.190775 	 -0.3630129000 	 -2.5492790000 
889.40 	 225.0147000 	 2.190775 	 -0.3591283000 	 -2.5457380000 
889.60 	 225.0147000 	 2.190775 	 -0.3625742000 	 -2.5487520000 
889.80 	 225.0115000 	 2.190775 	 -0.3610706000 	 -2.5477440000 
890.00 	 225.0115000 	 2.190775 	 -0.3601011000 	 -2.5461770000 
890.20 	 225.0115000 	 2.190775 	 -0.3631814000 	 -2.5494190000 
890.40 	 225.0067000 	 2.190775 	 -0.3594112000 	 -2.5461700000 
890.60 	 225.0067000 	 2.190775 	 -0.3620148000 	 -2.5478940000 
890.80 	 225.0067000 	 2.190775 	 -0.3618908000 	 -2.5486720000 
891.00 	 225.0067000 	 2.190775 	 -0.3594748000 	 -2.5458430000 
891.20 	 225.0036000 	 2.190775 	 -0.3632164000 	 -2.5493300000 
891.40 	 225.0036000 	 2.190775 	 -0.3598722000 	 -2.5466190000 
891.60 	 224.9988000 	 2.190775 	 -0.3613345000 	 -2.5473950000 
891.80 	 224.9956000 	 2.190775 	 -0.3623899000 	 -2.5488690000 
892.00 	 224.9956000 	 2.190775 	 -0.3592459000 	 -2.5456970000 
892.20 	 224.9908000 	 2.190775 	 -0.3630447000 	 -2.5491050000 
892.40 	 224.9956000 	 2.190775 	 -0.3598849000 	 -2.5469080000 
892.60 	 224.9956000 	 2.190775 	 -0.3611851000 	 -2.5471750000 
892.80 	 224.9956000 	 2.190775 	 -0.3625329000 	 -2.5491780000 
893.00 	 224.9908000 	 2.190775 	 -0.3592237000 	 -2.5457540000 
893.20 	 224.9908000 	 2.190775 	 -0.3628063000 	 -2.5488470000 
893.40 	 224.9877000 	 2.190775 	 -0.3606224000 	 -2.5475720000 
893.60 	 224.9829000 	 2.190775 	 -0.3604031000 	 -2.5467270000 
893.80 	 224.9861000 	 2.190775 	 -0.3630384000 	 -2.5494480000 
894.00 	 224.9829000 	 2.190775 	 -0.3590393000 	 -2.5458340000 
894.20 	 224.9829000 	 2.190775 	 -0.3626188000 	 -2.5486560000 
894.40 	 224.9813000 	 2.190775 	 -0.3607146000 	 -2.5477340000 
894.60 	 224.9797000 	 2.190775 	 -0.3601774000 	 -2.5464530000 
894.80 	 224.9797000 	 2.190775 	 -0.3631433000 	 -2.5495660000 
895.00 	 224.9797000 	 2.190775 	 -0.3592905000 	 -2.5461130000 
895.20 	 224.9797000 	 2.190775 	 -0.3620593000 	 -2.5480020000 
895.40 	 224.9797000 	 2.190775 	 -0.3619131000 	 -2.5485390000 
895.60 	 224.9797000 	 2.190800 	 -0.3593222000 	 -2.5458080000 
895.80 	 224.9797000 	 2.190800 	 -0.3632132000 	 -2.5492260000 
896.00 	 224.9749000 	 2.190825 	 -0.3601297000 	 -2.5469680000 
896.20 	 224.9734000 	 2.190825 	 -0.3609785000 	 -2.5469300000 
896.40 	 224.9718000 	 2.190875 	 -0.3627682000 	 -2.5491490000 
896.60 	 224.9718000 	 2.190875 	 -0.3592364000 	 -2.5458300000 
896.80 	 224.9718000 	 2.190900 	 -0.3625902000 	 -2.5482720000 
897.00 	 224.9670000 	 2.190925 	 -0.3612932000 	 -2.5479000000 
897.20 	 224.9702000 	 2.190950 	 -0.3598277000 	 -2.5461610000 
897.40 	 224.9670000 	 2.190950 	 -0.3632545000 	 -2.5494480000 
897.60 	 224.9670000 	 2.190975 	 -0.3595225000 	 -2.5464600000 
897.80 	 224.9670000 	 2.191000 	 -0.3614108000 	 -2.5474520000 
898.00 	 224.9670000 	 2.191025 	 -0.3622850000 	 -2.5488350000 
898.20 	 224.9718000 	 2.191050 	 -0.3592364000 	 -2.5456490000 
898.40 	 224.9797000 	 2.191050 	 -0.3629875000 	 -2.5488820000 
898.60 	 224.9877000 	 2.191075 	 -0.3604476000 	 -2.5473910000 
898.80 	 224.9908000 	 2.191100 	 -0.3599866000 	 -2.5465140000 
899.00 	 224.9988000 	 2.191075 	 -0.3635661000 	 -2.5494770000 
899.20 	 225.0067000 	 2.191075 	 -0.3597418000 	 -2.5462120000 
899.40 	 225.0115000 	 2.191075 	 -0.3623740000 	 -2.5480240000 
899.60 	 225.0147000 	 2.191075 	 -0.3624693000 	 -2.5486210000 
899.80 	 225.0179000 	 2.191075 	 -0.3597260000 	 -2.5457760000 
900.00 	 225.0179000 	 2.191075 	 -0.3637981000 	 -2.5492290000 
900.20 	 225.0226000 	 2.191075 	 -0.3607019000 	 -2.5471810000 
900.40 	 225.0226000 	 2.191075 	 -0.3616873000 	 -2.5471750000 
900.60 	 225.0226000 	 2.191075 	 -0.3633118000 	 -2.5492990000 
900.80 	 225.0179000 	 2.191075 	 -0.3596878000 	 -2.5457730000 
901.00 	 225.0147000 	 2.191075 	 -0.3633785000 	 -2.5487040000 
901.20 	 225.0115000 	 2.191075 	 -0.3617159000 	 -2.5479510000 
901.40 	 225.0067000 	 2.191075 	 -0.3604857000 	 -2.5461390000 
901.60 	 225.0067000 	 2.191075 	 -0.3638999000 	 -2.5494000000 
901.80 	 225.0067000 	 2.191075 	 -0.3600693000 	 -2.5464530000 
902.00 	 225.0067000 	 2.191075 	 -0.3623486000 	 -2.5475850000 
902.20 	 225.0115000 	 2.191075 	 -0.3628763000 	 -2.5488350000 
902.40 	 225.0115000 	 2.191075 	 -0.3597196000 	 -2.5457450000 
902.60 	 225.0115000 	 2.191075 	 -0.3637155000 	 -2.5492130000 
902.80 	 225.0115000 	 2.191075 	 -0.3607082000 	 -2.5471080000 
903.00 	 225.0115000 	 2.191075 	 -0.3614012000 	 -2.5471080000 
903.20 	 225.0131000 	 2.191075 	 -0.3632037000 	 -2.5492760000 
903.40 	 225.0115000 	 2.191075 	 -0.3597005000 	 -2.5457860000 
903.60 	 225.0115000 	 2.191075 	 -0.3632545000 	 -2.5486370000 
903.80 	 225.0099000 	 2.191075 	 -0.3618050000 	 -2.5480780000 
904.00 	 225.0067000 	 2.191075 	 -0.3603268000 	 -2.5460820000 
904.20 	 225.0067000 	 2.191075 	 -0.3638172000 	 -2.5495530000 
904.40 	 225.0036000 	 2.191075 	 -0.3599803000 	 -2.5463290000 
904.60 	 225.0036000 	 2.191075 	 -0.3624630000 	 -2.5479980000 
904.80 	 224.9988000 	 2.191075 	 -0.3627268000 	 -2.5486880000 
905.00 	 224.9972000 	 2.191075 	 -0.3599103000 	 -2.5458620000 
905.20 	 224.9956000 	 2.191075 	 -0.3636869000 	 -2.5493620000 
905.40 	 224.9908000 	 2.191075 	 -0.3606860000 	 -2.5469840000 
905.60 	 224.9908000 	 2.191075 	 -0.3614235000 	 -2.5469460000 
905.80 	 224.9893000 	 2.191075 	 -0.3633722000 	 -2.5493650000 
906.00 	 224.9908000 	 2.191075 	 -0.3597927000 	 -2.5458560000 
906.20 	 224.9908000 	 2.191075 	 -0.3633436000 	 -2.5486720000 
906.40 	 224.9908000 	 2.191075 	 -0.3614712000 	 -2.5477250000 
906.60 	 224.9956000 	 2.191075 	 -0.3606065000 	 -2.5464760000 
906.80 	 224.9988000 	 2.191075 	 -0.3636138000 	 -2.5495590000 
907.00 	 224.9988000 	 2.191075 	 -0.3596973000 	 -2.5460850000 
907.20 	 224.9988000 	 2.191075 	 -0.3625107000 	 -2.5479890000 
907.40 	 224.9988000 	 2.191075 	 -0.3625298000 	 -2.5486980000 
907.60 	 224.9988000 	 2.191075 	 -0.3600375000 	 -2.5459030000 
907.80 	 224.9956000 	 2.191075 	 -0.3637123000 	 -2.5494960000 
908.00 	 224.9908000 	 2.191075 	 -0.3602823000 	 -2.5467620000 
908.20 	 224.9877000 	 2.191075 	 -0.3618526000 	 -2.5474170000 
908.40 	 224.9877000 	 2.191075 	 -0.3630129000 	 -2.5490830000 
908.60 	 224.9861000 	 2.191075 	 -0.3597037000 	 -2.5457320000 
908.80 	 224.9829000 	 2.191075 	 -0.3633531000 	 -2.5490920000 
909.00 	 224.9829000 	 2.191075 	 -0.3609212000 	 -2.5474480000 
909.20 	 224.9829000 	 2.191075 	 -0.3607877000 	 -2.5465330000 
909.40 	 224.9829000 	 2.191075 	 -0.3635693000 	 -2.5494130000 
909.60 	 224.9829000 	 2.191075 	 -0.3597069000 	 -2.5460080000 
909.80 	 224.9829000 	 2.191075 	 -0.3628635000 	 -2.5482370000 
910.00 	 224.9829000 	 2.191075 	 -0.3618781000 	 -2.5481860000 
910.20 	 224.9797000 	 2.191075 	 -0.3601297000 	 -2.5459860000 
910.40 	 224.9797000 	 2.191100 	 -0.3636805000 	 -2.5494320000 
910.60 	 224.9797000 	 2.191125 	 -0.3602759000 	 -2.5468670000 
910.80 	 224.9797000 	 2.191125 	 -0.3614744000 	 -2.5472100000 
911.00 	 224.9718000 	 2.191150 	 -0.3630257000 	 -2.5491400000 
911.20 	 224.9702000 	 2.191150 	 -0.3595606000 	 -2.5458650000 
911.40 	 224.9670000 	 2.191175 	 -0.3630002000 	 -2.5488150000 
911.60 	 224.9638000 	 2.191200 	 -0.3614012000 	 -2.5479950000 
911.80 	 224.9638000 	 2.191225 	 -0.3604889000 	 -2.5464220000 
912.00 	 224.9638000 	 2.191275 	 -0.3634516000 	 -2.5495370000 
912.20 	 224.9670000 	 2.191275 	 -0.3597864000 	 -2.5462210000 
912.40 	 224.9718000 	 2.191325 	 -0.3627554000 	 -2.5482430000 
912.60 	 224.9702000 	 2.191325 	 -0.3620434000 	 -2.5485960000 
912.80 	 224.9718000 	 2.191350 	 -0.3598785000 	 -2.5460980000 
913.00 	 224.9718000 	 2.191375 	 -0.3636297000 	 -2.5494000000 
913.20 	 224.9749000 	 2.191400 	 -0.3602950000 	 -2.5468160000 
913.40 	 224.9829000 	 2.191400 	 -0.3613567000 	 -2.5472230000 
913.60 	 224.9908000 	 2.191425 	 -0.3631687000 	 -2.5492000000 
913.80 	 225.0020000 	 2.191450 	 -0.3596020000 	 -2.5458810000 
914.00 	 225.0115000 	 2.191425 	 -0.3640938000 	 -2.5489230000 
914.20 	 225.0147000 	 2.191425 	 -0.3623072000 	 -2.5476900000 
914.40 	 225.0179000 	 2.191425 	 -0.3613186000 	 -2.5464060000 
914.60 	 225.0226000 	 2.191425 	 -0.3644212000 	 -2.5496320000 
914.80 	 225.0226000 	 2.191425 	 -0.3605779000 	 -2.5461100000 
915.00 	 225.0258000 	 2.191425 	 -0.3632323000 	 -2.5480530000 
915.20 	 225.0258000 	 2.191425 	 -0.3629366000 	 -2.5483730000 
915.40 	 225.0306000 	 2.191425 	 -0.3605207000 	 -2.5459890000 
915.60 	 225.0306000 	 2.191425 	 -0.3643958000 	 -2.5492920000 
915.80 	 225.0322000 	 2.191425 	 -0.3613122000 	 -2.5469680000 
916.00 	 225.0306000 	 2.191375 	 -0.3618685000 	 -2.5469680000 
916.20 	 225.0306000 	 2.191375 	 -0.3638331000 	 -2.5493110000 
916.40 	 225.0290000 	 2.191325 	 -0.3602664000 	 -2.5457860000 
916.60 	 225.0258000 	 2.191325 	 -0.3638840000 	 -2.5488760000 
916.80 	 225.0258000 	 2.191300 	 -0.3623136000 	 -2.5480180000 
917.00 	 225.0226000 	 2.191275 	 -0.3610166000 	 -2.5462980000 
917.20 	 225.0179000 	 2.191275 	 -0.3642527000 	 -2.5496480000 
917.40 	 225.0147000 	 2.191275 	 -0.3606510000 	 -2.5466380000 
917.60 	 225.0147000 	 2.191250 	 -0.3626696000 	 -2.5476490000 
917.80 	 225.0147000 	 2.191225 	 -0.3636456000 	 -2.5490600000 
918.00 	 225.0147000 	 2.191225 	 -0.3602187000 	 -2.5460080000 
918.20 	 225.0147000 	 2.191225 	 -0.3640397000 	 -2.5490860000 
918.40 	 225.0147000 	 2.191225 	 -0.3617795000 	 -2.5477500000 
918.60 	 225.0163000 	 2.191200 	 -0.3609975000 	 -2.5468380000 
918.80 	 225.0147000 	 2.191175 	 -0.3638999000 	 -2.5500170000 
919.00 	 225.0067000 	 2.191175 	 -0.3602187000 	 -2.5465610000 
919.20 	 225.0036000 	 2.191175 	 -0.3629335000 	 -2.5486440000 
919.40 	 224.9956000 	 2.191175 	 -0.3625965000 	 -2.5488980000 
919.60 	 224.9908000 	 2.191175 	 -0.3604762000 	 -2.5464850000 
919.80 	 224.9877000 	 2.191175 	 -0.3642432000 	 -2.5497790000 
920.00 	 224.9877000 	 2.191175 	 -0.3604349000 	 -2.5469210000 
920.20 	 224.9877000 	 2.191175 	 -0.3624121000 	 -2.5481540000 
920.40 	 224.9908000 	 2.191175 	 -0.3632196000 	 -2.5493300000 
920.60 	 224.9956000 	 2.191175 	 -0.3600979000 	 -2.5462560000 
920.80 	 224.9972000 	 2.191175 	 -0.3638808000 	 -2.5495750000 
921.00 	 224.9988000 	 2.191175 	 -0.3612773000 	 -2.5477280000 
921.20 	 224.9988000 	 2.191175 	 -0.3618590000 	 -2.5472160000 
921.40 	 225.0036000 	 2.191175 	 -0.3638522000 	 -2.5497910000 
921.60 	 224.9988000 	 2.191175 	 -0.3600311000 	 -2.5462910000 
921.80 	 224.9956000 	 2.191175 	 -0.3636328000 	 -2.5491780000 
922.00 	 224.9956000 	 2.191175 	 -0.3617223000 	 -2.5481640000 
922.20 	 224.9908000 	 2.191175 	 -0.3610865000 	 -2.5467360000 
922.40 	 224.9877000 	 2.191175 	 -0.3640588000 	 -2.5499150000 
922.60 	 224.9829000 	 2.191175 	 -0.3604094000 	 -2.5465810000 
922.80 	 224.9829000 	 2.191175 	 -0.3629176000 	 -2.5482460000 
923.00 	 224.9797000 	 2.191175 	 -0.3627809000 	 -2.5489970000 
923.20 	 224.9813000 	 2.191175 	 -0.3604094000 	 -2.5461550000 
923.40 	 224.9829000 	 2.191175 	 -0.3640874000 	 -2.5498260000 
923.60 	 224.9829000 	 2.191175 	 -0.3611088000 	 -2.5475340000 
923.80 	 224.9829000 	 2.191175 	 -0.3617319000 	 -2.5472320000 
924.00 	 224.9829000 	 2.191175 	 -0.3640270000 	 -2.5497850000 
924.20 	 224.9829000 	 2.191175 	 -0.3600184000 	 -2.5463580000 
924.40 	 224.9797000 	 2.191200 	 -0.3637441000 	 -2.5491650000 
924.60 	 224.9797000 	 2.191225 	 -0.3618908000 	 -2.5483730000 
924.80 	 224.9749000 	 2.191225 	 -0.3607655000 	 -2.5465550000 
925.00 	 224.9718000 	 2.191250 	 -0.3641701000 	 -2.5499530000 
925.20 	 224.9718000 	 2.191275 	 -0.3602695000 	 -2.5467300000 
925.40 	 224.9670000 	 2.191275 	 -0.3627396000 	 -2.5484310000 
925.60 	 224.9638000 	 2.191300 	 -0.3629303000 	 -2.5491020000 
925.80 	 224.9591000 	 2.191325 	 -0.3602473000 	 -2.5463990000 
926.00 	 224.9559000 	 2.191375 	 -0.3641796000 	 -2.5498420000 
926.20 	 224.9559000 	 2.191400 	 -0.3608672000 	 -2.5471880000 
926.40 	 224.9511000 	 2.191425 	 -0.3619385000 	 -2.5475280000 
926.60 	 224.9559000 	 2.191450 	 -0.3633150000 	 -2.5493270000 
926.80 	 224.9559000 	 2.191500 	 -0.3600184000 	 -2.5461740000 
927.00 	 224.9559000 	 2.191525 	 -0.3638967000 	 -2.5494580000 
927.20 	 224.9638000 	 2.191550 	 -0.3612391000 	 -2.5478110000 
927.40 	 224.9654000 	 2.191575 	 -0.3613345000 	 -2.5469240000 
927.60 	 224.9686000 	 2.191625 	 -0.3640684000 	 -2.5498490000 
927.80 	 224.9718000 	 2.191625 	 -0.3602377000 	 -2.5464980000 
928.00 	 224.9749000 	 2.191650 	 -0.3632069000 	 -2.5486630000 
928.20 	 224.9749000 	 2.191675 	 -0.3623899000 	 -2.5487170000 
928.40 	 224.9797000 	 2.191700 	 -0.3605302000 	 -2.5465710000 
928.60 	 224.9797000 	 2.191700 	 -0.3644689000 	 -2.5497790000 
928.80 	 224.9829000 	 2.191700 	 -0.3610674000 	 -2.5470540000 
929.00 	 224.9861000 	 2.191725 	 -0.3627205000 	 -2.5477920000 
929.20 	 224.9877000 	 2.191750 	 -0.3636678000 	 -2.5494700000 
929.40 	 224.9908000 	 2.191725 	 -0.3605811000 	 -2.5463260000 
929.60 	 224.9908000 	 2.191725 	 -0.3640938000 	 -2.5493720000 
929.80 	 224.9956000 	 2.191725 	 -0.3620338000 	 -2.5480400000 
930.00 	 224.9972000 	 2.191725 	 -0.3616396000 	 -2.5469590000 
930.20 	 225.0020000 	 2.191725 	 -0.3643385000 	 -2.5500390000 
930.40 	 225.0052000 	 2.191725 	 -0.3606033000 	 -2.5466760000 
930.60 	 225.0067000 	 2.191725 	 -0.3635502000 	 -2.5487360000 
930.80 	 225.0115000 	 2.191725 	 -0.3630161000 	 -2.5489080000 
931.00 	 225.0131000 	 2.191725 	 -0.3606892000 	 -2.5464410000 
931.20 	 225.0115000 	 2.191725 	 -0.3646342000 	 -2.5498140000 
931.40 	 225.0147000 	 2.191725 	 -0.3613218000 	 -2.5473590000 
931.60 	 225.0163000 	 2.191725 	 -0.3623644000 	 -2.5476840000 
931.80 	 225.0179000 	 2.191725 	 -0.3640334000 	 -2.5496700000 
932.00 	 225.0179000 	 2.191725 	 -0.3605874000 	 -2.5464630000 
932.20 	 225.0147000 	 2.191725 	 -0.3640556000 	 -2.5492540000 
932.40 	 225.0147000 	 2.191725 	 -0.3621483000 	 -2.5482400000 
932.60 	 225.0115000 	 2.191725 	 -0.3612932000 	 -2.5468730000 
932.80 	 225.0067000 	 2.191725 	 -0.3644117000 	 -2.5501380000 
933.00 	 225.0036000 	 2.191725 	 -0.3605970000 	 -2.5465170000 
933.20 	 225.0036000 	 2.191725 	 -0.3631783000 	 -2.5484850000 
933.40 	 225.0036000 	 2.191725 	 -0.3634008000 	 -2.5491840000 
933.60 	 225.0036000 	 2.191725 	 -0.3608290000 	 -2.5462820000 
933.80 	 224.9988000 	 2.191725 	 -0.3645388000 	 -2.5499030000 
934.00 	 224.9988000 	 2.191725 	 -0.3613726000 	 -2.5474200000 
934.20 	 224.9988000 	 2.191725 	 -0.3623422000 	 -2.5474480000 
934.40 	 224.9988000 	 2.191725 	 -0.3641097000 	 -2.5497060000 
934.60 	 224.9988000 	 2.191725 	 -0.3605016000 	 -2.5463520000 
934.80 	 224.9988000 	 2.191725 	 -0.3639635000 	 -2.5491710000 
935.00 	 224.9988000 	 2.191725 	 -0.3623104000 	 -2.5482620000 
935.20 	 224.9988000 	 2.191725 	 -0.3613822000 	 -2.5467750000 
935.40 	 224.9988000 	 2.191725 	 -0.3645547000 	 -2.5500010000 
935.60 	 224.9988000 	 2.191725 	 -0.3609244000 	 -2.5467210000 
935.80 	 224.9956000 	 2.191725 	 -0.3630098000 	 -2.5482400000 
936.00 	 224.9924000 	 2.191725 	 -0.3634389000 	 -2.5493210000 
936.20 	 224.9908000 	 2.191725 	 -0.3605366000 	 -2.5462880000 
936.40 	 224.9877000 	 2.191725 	 -0.3645484000 	 -2.5498960000 
936.60 	 224.9829000 	 2.191725 	 -0.3615634000 	 -2.5475120000 
936.80 	 224.9797000 	 2.191725 	 -0.3623804000 	 -2.5476330000 
937.00 	 224.9797000 	 2.191725 	 -0.3642050000 	 -2.5496390000 
937.20 	 224.9749000 	 2.191725 	 -0.3605080000 	 -2.5462120000 
937.40 	 224.9749000 	 2.191725 	 -0.3642400000 	 -2.5492920000 
937.60 	 224.9749000 	 2.191750 	 -0.3620625000 	 -2.5482590000 
937.80 	 224.9749000 	 2.191775 	 -0.3608513000 	 -2.5468670000 
938.00 	 224.9734000 	 2.191775 	 -0.3637823000 	 -2.5499090000 
938.20 	 224.9718000 	 2.191825 	 -0.3599199000 	 -2.5466950000 
938.40 	 224.9718000 	 2.191825 	 -0.3626665000 	 -2.5484780000 
938.60 	 224.9718000 	 2.191850 	 -0.3621324000 	 -2.5488980000 
938.80 	 224.9718000 	 2.191875 	 -0.3599930000 	 -2.5465360000 
939.00 	 224.9718000 	 2.191900 	 -0.3639571000 	 -2.5499310000 
939.20 	 224.9718000 	 2.191900 	 -0.3606733000 	 -2.5471970000 
939.40 	 224.9718000 	 2.191925 	 -0.3623486000 	 -2.5480780000 
939.60 	 224.9749000 	 2.191950 	 -0.3630956000 	 -2.5495820000 
939.80 	 224.9829000 	 2.191975 	 -0.3600788000 	 -2.5465490000 
940.00 	 224.9877000 	 2.192000 	 -0.3641001000 	 -2.5497280000 
940.20 	 224.9924000 	 2.191975 	 -0.3620974000 	 -2.5475470000 
940.40 	 224.9956000 	 2.191975 	 -0.3626919000 	 -2.5473720000 
940.60 	 224.9972000 	 2.191975 	 -0.3645547000 	 -2.5496420000 
940.80 	 224.9956000 	 2.191975 	 -0.3609975000 	 -2.5462440000 
941.00 	 224.9956000 	 2.191975 	 -0.3646278000 	 -2.5492730000 
941.20 	 224.9956000 	 2.191975 	 -0.3625425000 	 -2.5480400000 
941.40 	 224.9988000 	 2.191975 	 -0.3619162000 	 -2.5468950000 
941.60 	 225.0036000 	 2.191975 	 -0.3649139000 	 -2.5498390000 
941.80 	 225.0083000 	 2.191975 	 -0.3608831000 	 -2.5466160000 
942.00 	 225.0147000 	 2.191975 	 -0.3638872000 	 -2.5486280000 
942.20 	 225.0147000 	 2.191975 	 -0.3633626000 	 -2.5487230000 
942.40 	 225.0179000 	 2.191975 	 -0.3611755000 	 -2.5464690000 
942.60 	 225.0147000 	 2.191975 	 -0.3650475000 	 -2.5498610000 
942.80 	 225.0147000 	 2.191975 	 -0.3614648000 	 -2.5470480000 
943.00 	 225.0147000 	 2.191975 	 -0.3630988000 	 -2.5478680000 
943.20 	 225.0115000 	 2.191975 	 -0.3641478000 	 -2.5493720000 
943.40 	 225.0115000 	 2.191975 	 -0.3607464000 	 -2.5461480000 
943.60 	 225.0115000 	 2.191975 	 -0.3646851000 	 -2.5495150000 
943.80 	 225.0067000 	 2.191975 	 -0.3620688000 	 -2.5475440000 
944.00 	 225.0036000 	 2.191975 	 -0.3622913000 	 -2.5471970000 
944.20 	 225.0004000 	 2.191975 	 -0.3646278000 	 -2.5495750000 
944.40 	 224.9988000 	 2.191975 	 -0.3607782000 	 -2.5462180000 
944.60 	 224.9956000 	 2.191975 	 -0.3642972000 	 -2.5491680000 
944.80 	 224.9988000 	 2.191975 	 -0.3626633000 	 -2.5481350000 
945.00 	 224.9988000 	 2.191975 	 -0.3616746000 	 -2.5466920000 
945.20 	 225.0036000 	 2.191975 	 -0.3646596000 	 -2.5497850000 
945.40 	 225.0036000 	 2.191975 	 -0.3610293000 	 -2.5463770000 
945.60 	 225.0067000 	 2.191975 	 -0.3639635000 	 -2.5487640000 
945.80 	 225.0052000 	 2.191975 	 -0.3631210000 	 -2.5487450000 
946.00 	 225.0036000 	 2.191975 	 -0.3614012000 	 -2.5463990000 
946.20 	 225.0036000 	 2.191975 	 -0.3649807000 	 -2.5498140000 
946.40 	 224.9988000 	 2.191975 	 -0.3614394000 	 -2.5470290000 
946.60 	 224.9956000 	 2.191975 	 -0.3629653000 	 -2.5477150000 
946.80 	 224.9956000 	 2.191975 	 -0.3642877000 	 -2.5494740000 
947.00 	 224.9908000 	 2.191975 	 -0.3610420000 	 -2.5461200000 
947.20 	 224.9908000 	 2.191975 	 -0.3647804000 	 -2.5496480000 
947.40 	 224.9908000 	 2.191975 	 -0.3619703000 	 -2.5475720000 
947.60 	 224.9877000 	 2.191975 	 -0.3623835000 	 -2.5473370000 
947.80 	 224.9877000 	 2.191975 	 -0.3647073000 	 -2.5497850000 
948.00 	 224.9877000 	 2.191975 	 -0.3608704000 	 -2.5463960000 
948.20 	 224.9877000 	 2.191975 	 -0.3637377000 	 -2.5487170000 
948.40 	 224.9877000 	 2.191975 	 -0.3633022000 	 -2.5486980000 
948.60 	 224.9877000 	 2.191975 	 -0.3612995000 	 -2.5463900000 
948.80 	 224.9877000 	 2.191975 	 -0.3648853000 	 -2.5498800000 
949.00 	 224.9829000 	 2.192000 	 -0.3611342000 	 -2.5465930000 
949.20 	 224.9829000 	 2.192000 	 -0.3637409000 	 -2.5484660000 
949.40 	 224.9813000 	 2.192025 	 -0.3636074000 	 -2.5490350000 
949.60 	 224.9829000 	 2.192050 	 -0.3611819000 	 -2.5462720000 
949.80 	 224.9829000 	 2.192025 	 -0.3601901000 	 -2.5497690000 
950.00 	 224.9829000 	 2.192025 	 -0.3559875000 	 -2.5476840000 
950.20 	 224.9797000 	 2.192050 	 -0.3559144000 	 -2.5474450000 
950.40 	 224.9797000 	 2.192075 	 -0.3581619000 	 -2.5499410000 
950.60 	 224.9749000 	 2.192100 	 -0.3545761000 	 -2.5464440000 
950.80 	 224.9734000 	 2.192100 	 -0.3643926000 	 -2.5493750000 
951.00 	 224.9718000 	 2.192125 	 -0.3626505000 	 -2.5485390000 
951.20 	 224.9718000 	 2.192125 	 -0.3615093000 	 -2.5470100000 
951.40 	 224.9718000 	 2.192175 	 -0.3649553000 	 -2.5501350000 
951.60 	 224.9718000 	 2.192175 	 -0.3614140000 	 -2.5469620000 
951.80 	 224.9718000 	 2.192200 	 -0.3636456000 	 -2.5485770000 
952.00 	 224.9670000 	 2.192225 	 -0.3636551000 	 -2.5493840000 
952.20 	 224.9638000 	 2.192250 	 -0.3609053000 	 -2.5466350000 
952.40 	 224.9638000 	 2.192275 	 -0.3649108000 	 -2.5499570000 
952.60 	 224.9638000 	 2.192300 	 -0.3620211000 	 -2.5477730000 
952.80 	 224.9591000 	 2.192325 	 -0.3624662000 	 -2.5474670000 
953.00 	 224.9591000 	 2.192350 	 -0.3644689000 	 -2.5498930000 
953.20 	 224.9638000 	 2.192375 	 -0.3608163000 	 -2.5465270000 
953.40 	 224.9638000 	 2.192425 	 -0.3646056000 	 -2.5494070000 
953.60 	 224.9654000 	 2.192450 	 -0.3625234000 	 -2.5484210000 
953.80 	 224.9670000 	 2.192475 	 -0.3618463000 	 -2.5469180000 
954.00 	 224.9670000 	 2.192500 	 -0.3649330000 	 -2.5502240000 
954.20 	 224.9670000 	 2.192525 	 -0.3611533000 	 -2.5469110000 
954.40 	 224.9670000 	 2.192525 	 -0.3637536000 	 -2.5487610000 
954.60 	 224.9670000 	 2.192550 	 -0.3634008000 	 -2.5492760000 
954.80 	 224.9718000 	 2.192575 	 -0.3611024000 	 -2.5466350000 
955.00 	 224.9797000 	 2.192600 	 -0.3650506000 	 -2.5501820000 
955.20 	 224.9813000 	 2.192600 	 -0.3616778000 	 -2.5472800000 
955.40 	 224.9829000 	 2.192625 	 -0.3631783000 	 -2.5480530000 
955.60 	 224.9877000 	 2.192650 	 -0.3640811000 	 -2.5496800000 
955.80 	 224.9877000 	 2.192625 	 -0.3597609000 	 -2.5465360000 
956.00 	 224.9908000 	 2.192625 	 -0.3633181000 	 -2.5499180000 
956.20 	 224.9956000 	 2.192625 	 -0.3603077000 	 -2.5476330000 
956.40 	 225.0036000 	 2.192625 	 -0.3611310000 	 -2.5477790000 
956.60 	 225.0036000 	 2.192625 	 -0.3629716000 	 -2.5499570000 
956.80 	 225.0067000 	 2.192625 	 -0.3592618000 	 -2.5465740000 
957.00 	 225.0067000 	 2.192625 	 -0.3626474000 	 -2.5496670000 
957.20 	 225.0115000 	 2.192625 	 -0.3602886000 	 -2.5482720000 
957.40 	 225.0067000 	 2.192625 	 -0.3601964000 	 -2.5474040000 
957.60 	 225.0067000 	 2.192625 	 -0.3632037000 	 -2.5502940000 
957.80 	 225.0004000 	 2.192625 	 -0.3591537000 	 -2.5467560000 
958.00 	 224.9956000 	 2.192625 	 -0.3620529000 	 -2.5489490000 
958.20 	 224.9908000 	 2.192625 	 -0.3609403000 	 -2.5491840000 
958.40 	 224.9877000 	 2.192625 	 -0.3588676000 	 -2.5467840000 
958.60 	 224.9829000 	 2.192650 	 -0.3588486000 	 -2.5502590000 
958.80 	 224.9797000 	 2.192675 	 -0.3549067000 	 -2.5474140000 
959.00 	 224.9781000 	 2.192675 	 -0.3567346000 	 -2.5482050000 
959.20 	 224.9749000 	 2.192675 	 -0.3575802000 	 -2.5498420000 
959.40 	 224.9734000 	 2.192700 	 -0.3613218000 	 -2.5466540000 
959.60 	 224.9749000 	 2.192725 	 -0.3651047000 	 -2.5500710000 
959.80 	 224.9749000 	 2.192750 	 -0.3618304000 	 -2.5476390000 
960.00 	 224.9797000 	 2.192775 	 -0.3631051000 	 -2.5480530000 
960.20 	 224.9749000 	 2.192775 	 -0.3645325000 	 -2.5500460000 
960.40 	 224.9749000 	 2.192800 	 -0.3609625000 	 -2.5466410000 
960.60 	 224.9749000 	 2.192800 	 -0.3650443000 	 -2.5498100000 
960.80 	 224.9749000 	 2.192825 	 -0.3627141000 	 -2.5484750000 
961.00 	 224.9718000 	 2.192850 	 -0.3622850000 	 -2.5474170000 
961.20 	 224.9718000 	 2.192875 	 -0.3652541000 	 -2.5503950000 
961.40 	 224.9749000 	 2.192900 	 -0.3613758000 	 -2.5470130000 
961.60 	 224.9749000 	 2.192900 	 -0.3638744000 	 -2.5489330000 
961.80 	 224.9797000 	 2.192925 	 -0.3637505000 	 -2.5494100000 
962.00 	 224.9829000 	 2.192925 	 -0.3613885000 	 -2.5468540000 
962.20 	 224.9893000 	 2.192925 	 -0.3591506000 	 -2.5504940000 
962.40 	 224.9956000 	 2.192950 	 -0.3584608000 	 -2.5477950000 
962.60 	 224.9988000 	 2.192975 	 -0.3601456000 	 -2.5485420000 
962.80 	 225.0036000 	 2.193000 	 -0.3615856000 	 -2.5501820000 
963.00 	 225.0036000 	 2.192975 	 -0.3619067000 	 -2.5469110000 
963.20 	 225.0036000 	 2.192975 	 -0.3657595000 	 -2.5502490000 
963.40 	 225.0020000 	 2.192975 	 -0.3630988000 	 -2.5483990000 
963.60 	 224.9988000 	 2.192975 	 -0.3633054000 	 -2.5478810000 
963.80 	 224.9956000 	 2.192975 	 -0.3658009000 	 -2.5504050000 
964.00 	 224.9908000 	 2.192975 	 -0.3619067000 	 -2.5469330000 
964.20 	 224.9908000 	 2.192975 	 -0.3648758000 	 -2.5493300000 
964.40 	 224.9908000 	 2.192975 	 -0.3642273000 	 -2.5493110000 
964.60 	 224.9908000 	 2.192975 	 -0.3623644000 	 -2.5470130000 
964.80 	 224.9956000 	 2.192975 	 -0.3658390000 	 -2.5505380000 
965.00 	 224.9988000 	 2.192975 	 -0.3620656000 	 -2.5474390000 
965.20 	 224.9988000 	 2.192975 	 -0.3643004000 	 -2.5486980000 
965.40 	 225.0036000 	 2.192975 	 -0.3649171000 	 -2.5498520000 
965.60 	 225.0036000 	 2.192975 	 -0.3619576000 	 -2.5468890000 
965.80 	 224.9988000 	 2.192975 	 -0.3656610000 	 -2.5502590000 
966.00 	 224.9988000 	 2.192975 	 -0.3630956000 	 -2.5485740000 
966.20 	 224.9988000 	 2.192975 	 -0.3631973000 	 -2.5478710000 
966.40 	 224.9988000 	 2.192975 	 -0.3655052000 	 -2.5505260000 
966.60 	 224.9988000 	 2.192975 	 -0.3616524000 	 -2.5469970000 
966.80 	 224.9988000 	 2.192975 	 -0.3650379000 	 -2.5494640000 
967.00 	 224.9956000 	 2.192975 	 -0.3638458000 	 -2.5492130000 
967.20 	 224.9956000 	 2.192975 	 -0.3621674000 	 -2.5471750000 
967.40 	 224.9908000 	 2.192975 	 -0.3657913000 	 -2.5505260000 
967.60 	 224.9877000 	 2.192975 	 -0.3621419000 	 -2.5477980000 
967.80 	 224.9797000 	 2.192975 	 -0.3638458000 	 -2.5483800000 
968.00 	 224.9749000 	 2.192975 	 -0.3649648000 	 -2.5501510000 
968.20 	 224.9718000 	 2.192975 	 -0.3617827000 	 -2.5468480000 
968.40 	 224.9670000 	 2.193000 	 -0.3657404000 	 -2.5502810000 
968.60 	 224.9718000 	 2.193025 	 -0.3631814000 	 -2.5483070000 
968.80 	 224.9718000 	 2.193050 	 -0.3633277000 	 -2.5478650000 
969.00 	 224.9749000 	 2.193075 	 -0.3655211000 	 -2.5503540000 
969.20 	 224.9797000 	 2.193100 	 -0.3617573000 	 -2.5469680000 
969.40 	 224.9829000 	 2.193100 	 -0.3655243000 	 -2.5498550000 
969.60 	 224.9829000 	 2.193100 	 -0.3633563000 	 -2.5488570000 
969.80 	 224.9829000 	 2.193125 	 -0.3625361000 	 -2.5475820000 
970.00 	 224.9829000 	 2.193150 	 -0.3656546000 	 -2.5505890000 
970.20 	 224.9829000 	 2.193125 	 -0.3622119000 	 -2.5474480000 
970.40 	 224.9797000 	 2.193150 	 -0.3648821000 	 -2.5494380000 
970.60 	 224.9797000 	 2.193150 	 -0.3646310000 	 -2.5498010000 
970.80 	 224.9749000 	 2.193175 	 -0.3623517000 	 -2.5473690000 
971.00 	 224.9749000 	 2.193200 	 -0.3659948000 	 -2.5507550000 
971.20 	 224.9781000 	 2.193200 	 -0.3629208000 	 -2.5479250000 
971.40 	 224.9797000 	 2.193225 	 -0.3645579000 	 -2.5487360000 
971.60 	 224.9861000 	 2.193250 	 -0.3655306000 	 -2.5503090000 
971.80 	 224.9908000 	 2.193225 	 -0.3621419000 	 -2.5470420000 
972.00 	 224.9956000 	 2.193225 	 -0.3662141000 	 -2.5504750000 
972.20 	 225.0004000 	 2.193225 	 -0.3638999000 	 -2.5490570000 
972.40 	 225.0036000 	 2.193225 	 -0.3631528000 	 -2.5477730000 
972.60 	 225.0067000 	 2.193225 	 -0.3665988000 	 -2.5508820000 
972.80 	 225.0067000 	 2.193225 	 -0.3626442000 	 -2.5476110000 
973.00 	 225.0067000 	 2.193225 	 -0.3653399000 	 -2.5494320000 
973.20 	 225.0115000 	 2.193225 	 -0.3651587000 	 -2.5500300000 
973.40 	 225.0067000 	 2.193225 	 -0.3626696000 	 -2.5472510000 
973.60 	 225.0067000 	 2.193225 	 -0.3664207000 	 -2.5508090000 
973.80 	 225.0036000 	 2.193225 	 -0.3632927000 	 -2.5483200000 
974.00 	 225.0036000 	 2.193225 	 -0.3642718000 	 -2.5486020000 
974.20 	 225.0004000 	 2.193225 	 -0.3661474000 	 -2.5507260000 
974.40 	 225.0036000 	 2.193225 	 -0.3624884000 	 -2.5473090000 
974.60 	 225.0036000 	 2.193225 	 -0.3660107000 	 -2.5501700000 
974.80 	 225.0036000 	 2.193225 	 -0.3640429000 	 -2.5490760000 
975.00 	 224.9988000 	 2.193225 	 -0.3634548000 	 -2.5478620000 
975.20 	 224.9988000 	 2.193225 	 -0.3664621000 	 -2.5509230000 
975.40 	 224.9956000 	 2.193225 	 -0.3626092000 	 -2.5475880000 
975.60 	 224.9908000 	 2.193225 	 -0.3652350000 	 -2.5494290000 
975.80 	 224.9908000 	 2.193225 	 -0.3650220000 	 -2.5499120000 
976.00 	 224.9877000 	 2.193225 	 -0.3625361000 	 -2.5474170000 
976.20 	 224.9877000 	 2.193250 	 -0.3663286000 	 -2.5506180000 
976.40 	 224.9829000 	 2.193275 	 -0.3630543000 	 -2.5483230000 
976.60 	 224.9829000 	 2.193275 	 -0.3640652000 	 -2.5484940000 
976.80 	 224.9829000 	 2.193275 	 -0.3658390000 	 -2.5505100000 
977.00 	 224.9797000 	 2.193275 	 -0.3563245000 	 -2.5471370000 
977.20 	 224.9829000 	 2.193300 	 -0.3597832000 	 -2.5504180000 
977.40 	 224.9829000 	 2.193325 	 -0.3574181000 	 -2.5492260000 
977.60 	 224.9845000 	 2.193350 	 -0.3570334000 	 -2.5476870000 
977.80 	 224.9877000 	 2.193325 	 -0.3638999000 	 -2.5509710000 
978.00 	 224.9893000 	 2.193325 	 -0.3559844000 	 -2.5473590000 
978.20 	 224.9877000 	 2.193350 	 -0.3655656000 	 -2.5497880000 
978.40 	 224.9877000 	 2.193375 	 -0.3645515000 	 -2.5498070000 
978.60 	 224.9861000 	 2.193375 	 -0.3625742000 	 -2.5475030000 
978.80 	 224.9829000 	 2.193400 	 -0.3661633000 	 -2.5506880000 
979.00 	 224.9797000 	 2.193375 	 -0.3625425000 	 -2.5481830000 
979.20 	 224.9749000 	 2.193400 	 -0.3637505000 	 -2.5488380000 
979.40 	 224.9749000 	 2.193425 	 -0.3650475000 	 -2.5505760000 
979.60 	 224.9749000 	 2.193450 	 -0.3617922000 	 -2.5472450000 
979.80 	 224.9781000 	 2.193475 	 -0.3654957000 	 -2.5504050000 
980.00 	 224.9797000 	 2.193500 	 -0.3633849000 	 -2.5492190000 
980.20 	 224.9877000 	 2.193475 	 -0.3629208000 	 -2.5480330000 
980.40 	 224.9908000 	 2.193475 	 -0.3664525000 	 -2.5508280000 
980.60 	 224.9956000 	 2.193475 	 -0.3623962000 	 -2.5475220000 
980.80 	 224.9956000 	 2.193475 	 -0.3655815000 	 -2.5497750000 
981.00 	 224.9988000 	 2.193475 	 -0.3650316000 	 -2.5499150000 
981.20 	 224.9988000 	 2.193475 	 -0.3629398000 	 -2.5474740000 
981.40 	 224.9988000 	 2.193475 	 -0.3666496000 	 -2.5508470000 
981.60 	 225.0036000 	 2.193475 	 -0.3630002000 	 -2.5479090000 
981.80 	 225.0036000 	 2.193475 	 -0.3648567000 	 -2.5489170000 
982.00 	 225.0036000 	 2.193475 	 -0.3656737000 	 -2.5505290000 
982.20 	 224.9988000 	 2.193475 	 -0.3624693000 	 -2.5472230000 
982.40 	 225.0036000 	 2.193475 	 -0.3664049000 	 -2.5507450000 
982.60 	 225.0036000 	 2.193475 	 -0.3637123000 	 -2.5486020000 
982.80 	 225.0067000 	 2.193475 	 -0.3637823000 	 -2.5481510000 
983.00 	 225.0115000 	 2.193475 	 -0.3663381000 	 -2.5509520000 
983.20 	 225.0147000 	 2.193475 	 -0.3625838000 	 -2.5475280000 
983.40 	 225.0147000 	 2.193475 	 -0.3655783000 	 -2.5498610000 
983.60 	 225.0147000 	 2.193475 	 -0.3647391000 	 -2.5496420000 
983.80 	 225.0147000 	 2.193475 	 -0.3630320000 	 -2.5474420000 
984.00 	 225.0115000 	 2.193475 	 -0.3665479000 	 -2.5507550000 
984.20 	 225.0115000 	 2.193475 	 -0.3628794000 	 -2.5478900000 
984.40 	 225.0036000 	 2.193475 	 -0.3647932000 	 -2.5491360000 
984.60 	 224.9988000 	 2.193475 	 -0.3652763000 	 -2.5501820000 
984.80 	 224.9956000 	 2.193475 	 -0.3625266000 	 -2.5473310000 
985.00 	 224.9908000 	 2.193475 	 -0.3664239000 	 -2.5507190000 
985.20 	 224.9877000 	 2.193475 	 -0.3633467000 	 -2.5483510000 
985.40 	 224.9908000 	 2.193475 	 -0.3641605000 	 -2.5487800000 
985.60 	 224.9908000 	 2.193475 	 -0.3658390000 	 -2.5505160000 
985.80 	 224.9956000 	 2.193475 	 -0.3624344000 	 -2.5471310000 
986.00 	 224.9908000 	 2.193475 	 -0.3660679000 	 -2.5502870000 
986.20 	 224.9908000 	 2.193475 	 -0.3639412000 	 -2.5492260000 
986.40 	 224.9877000 	 2.193475 	 -0.3635820000 	 -2.5480050000 
986.60 	 224.9877000 	 2.193475 	 -0.3663921000 	 -2.5509450000 
986.80 	 224.9877000 	 2.193475 	 -0.3624789000 	 -2.5475410000 
987.00 	 224.9829000 	 2.193475 	 -0.3655624000 	 -2.5496390000 
987.20 	 224.9877000 	 2.193475 	 -0.3650316000 	 -2.5499340000 
987.40 	 224.9877000 	 2.193500 	 -0.3629176000 	 -2.5472480000 
987.60 	 224.9877000 	 2.193525 	 -0.3665543000 	 -2.5509610000 
987.80 	 224.9877000 	 2.193525 	 -0.3627650000 	 -2.5479790000 
988.00 	 224.9877000 	 2.193550 	 -0.3648154000 	 -2.5490470000 
988.20 	 224.9924000 	 2.193525 	 -0.3656801000 	 -2.5503090000 
988.40 	 224.9956000 	 2.193525 	 -0.3628413000 	 -2.5471470000 
988.60 	 224.9988000 	 2.193525 	 -0.3665733000 	 -2.5506720000 
988.80 	 225.0036000 	 2.193525 	 -0.3638077000 	 -2.5484940000 
989.00 	 225.0036000 	 2.193525 	 -0.3642845000 	 -2.5483670000 
989.20 	 224.9988000 	 2.193525 	 -0.3661664000 	 -2.5507510000 
989.40 	 224.9988000 	 2.193525 	 -0.3626474000 	 -2.5474040000 
989.60 	 224.9956000 	 2.193525 	 -0.3662237000 	 -2.5501760000 
989.80 	 224.9924000 	 2.193525 	 -0.3643545000 	 -2.5492160000 
990.00 	 224.9908000 	 2.193525 	 -0.3635979000 	 -2.5477060000 
990.20 	 224.9908000 	 2.193525 	 -0.3667164000 	 -2.5510440000 
990.40 	 224.9877000 	 2.193525 	 -0.3629017000 	 -2.5477220000 
990.60 	 224.9877000 	 2.193550 	 -0.3653558000 	 -2.5493590000 
990.80 	 224.9877000 	 2.193575 	 -0.3655466000 	 -2.5500840000 
991.00 	 224.9877000 	 2.193575 	 -0.3629621000 	 -2.5474770000 
991.20 	 224.9877000 	 2.193600 	 -0.3668912000 	 -2.5508120000 
991.40 	 224.9908000 	 2.193575 	 -0.3631274000 	 -2.5482780000 
991.60 	 224.9908000 	 2.193575 	 -0.3639539000 	 -2.5485550000 
991.80 	 224.9908000 	 2.193575 	 -0.3655529000 	 -2.5506940000 
992.00 	 224.9908000 	 2.193575 	 -0.3620434000 	 -2.5473090000 
992.20 	 224.9877000 	 2.193575 	 -0.3658485000 	 -2.5503950000 
992.40 	 224.9877000 	 2.193600 	 -0.3637346000 	 -2.5490830000 
992.60 	 224.9861000 	 2.193625 	 -0.3630352000 	 -2.5479570000 
992.80 	 224.9845000 	 2.193625 	 -0.3660297000 	 -2.5508660000 
993.00 	 224.9829000 	 2.193650 	 -0.3621610000 	 -2.5475470000 
993.20 	 224.9829000 	 2.193625 	 -0.3650220000 	 -2.5495020000 
993.40 	 224.9797000 	 2.193650 	 -0.3648027000 	 -2.5502460000 
993.60 	 224.9797000 	 2.193675 	 -0.3619607000 	 -2.5473240000 
993.80 	 224.9797000 	 2.193700 	 -0.3658803000 	 -2.5507900000 
994.00 	 224.9749000 	 2.193675 	 -0.3630638000 	 -2.5483390000 
994.20 	 224.9749000 	 2.193700 	 -0.3642432000 	 -2.5487230000 
994.40 	 224.9749000 	 2.193725 	 -0.3656896000 	 -2.5505610000 
994.60 	 224.9797000 	 2.193750 	 -0.3622278000 	 -2.5472480000 
994.80 	 224.9797000 	 2.193775 	 -0.3659693000 	 -2.5505800000 
995.00 	 224.9829000 	 2.193800 	 -0.3635629000 	 -2.5489740000 
995.20 	 224.9877000 	 2.193775 	 -0.3632736000 	 -2.5481700000 
995.40 	 224.9908000 	 2.193775 	 -0.3653272000 	 -2.5510030000 
995.60 	 224.9956000 	 2.193775 	 -0.3614871000 	 -2.5473750000 
995.80 	 224.9988000 	 2.193775 	 -0.3651969000 	 -2.5501220000 
996.00 	 225.0036000 	 2.193775 	 -0.3637441000 	 -2.5494990000 
996.20 	 225.0036000 	 2.193775 	 -0.3621864000 	 -2.5477190000 
996.40 	 225.0036000 	 2.193775 	 -0.3658613000 	 -2.5509900000 
996.60 	 225.0036000 	 2.193775 	 -0.3621133000 	 -2.5481000000 
996.80 	 225.0036000 	 2.193775 	 -0.3639317000 	 -2.5488980000 
997.00 	 225.0020000 	 2.193775 	 -0.3647169000 	 -2.5505420000 
997.20 	 225.0036000 	 2.193775 	 -0.3616905000 	 -2.5473790000 
997.40 	 225.0004000 	 2.193775 	 -0.3653749000 	 -2.5505100000 
997.60 	 225.0052000 	 2.193775 	 -0.3630988000 	 -2.5491270000 
997.80 	 225.0067000 	 2.193775 	 -0.3624249000 	 -2.5479290000 
998.00 	 225.0115000 	 2.193775 	 -0.3654353000 	 -2.5509740000 
998.20 	 225.0147000 	 2.193775 	 -0.3615475000 	 -2.5475310000 
998.40 	 225.0163000 	 2.193775 	 -0.3645611000 	 -2.5497940000 
998.60 	 225.0179000 	 2.193775 	 -0.3640970000 	 -2.5500040000 
998.80 	 225.0115000 	 2.193775 	 -0.3617700000 	 -2.5474930000 
999.00 	 225.0083000 	 2.193775 	 -0.3654003000 	 -2.5510470000 
999.20 	 225.0036000 	 2.193775 	 -0.3618590000 	 -2.5479730000 
999.40 	 224.9988000 	 2.193775 	 -0.3638522000 	 -2.5490160000 
999.60 	 224.9956000 	 2.193775 	 -0.3646437000 	 -2.5506400000 
999.80 	 224.9988000 	 2.193775 	 -0.3615347000 	 -2.5472960000 
1000.00 	 224.9988000 	 2.193775 	 -0.3653463000 	 -2.5506240000 
1000.20 	 224.9988000 	 2.193775 	 -0.3628794000 	 -2.5489520000 
1000.40 	 225.0036000 	 2.193775 	 -0.3629494000 	 -2.5484280000 
1000.60 	 225.0020000 	 2.193775 	 -0.3649775000 	 -2.5508880000 
1000.80 	 224.9988000 	 2.193775 	 -0.3614553000 	 -2.5473500000 
1001.00 	 224.9956000 	 2.193775 	 -0.3647486000 	 -2.5500680000 
1001.20 	 224.9956000 	 2.193775 	 -0.3636106000 	 -2.5496550000 
1001.40 	 224.9956000 	 2.193775 	 -0.3618654000 	 -2.5476010000 
1001.60 	 224.9877000 	 2.193775 	 -0.3655243000 	 -2.5511200000 
1001.80 	 224.9877000 	 2.193775 	 -0.3617477000 	 -2.5479000000 
1002.00 	 224.9829000 	 2.193775 	 -0.3637346000 	 -2.5490190000 
1002.20 	 224.9797000 	 2.193775 	 -0.3645960000 	 -2.5505320000 
1002.40 	 224.9797000 	 2.193775 	 -0.3613440000 	 -2.5473090000 
1002.60 	 224.9829000 	 2.193800 	 -0.3649330000 	 -2.5505990000 
1002.80 	 224.9877000 	 2.193825 	 -0.3626378000 	 -2.5492060000 
1003.00 	 224.9908000 	 2.193825 	 -0.3619703000 	 -2.5480460000 
1003.20 	 224.9956000 	 2.193850 	 -0.3649680000 	 -2.5510120000 
1003.40 	 224.9988000 	 2.193825 	 -0.3615475000 	 -2.5477030000 
1003.60 	 225.0036000 	 2.193825 	 -0.3647200000 	 -2.5497310000 
1003.80 	 224.9988000 	 2.193825 	 -0.3642464000 	 -2.5499630000 
1004.00 	 224.9988000 	 2.193825 	 -0.3620116000 	 -2.5475690000 
1004.20 	 224.9988000 	 2.193825 	 -0.3657881000 	 -2.5509520000 
1004.40 	 224.9956000 	 2.193825 	 -0.3622913000 	 -2.5482940000 
1004.60 	 224.9908000 	 2.193825 	 -0.3637282000 	 -2.5487200000 
1004.80 	 224.9908000 	 2.193825 	 -0.3651365000 	 -2.5508430000 
1005.00 	 224.9908000 	 2.193825 	 -0.3616460000 	 -2.5475380000 
1005.20 	 224.9908000 	 2.193825 	 -0.3652922000 	 -2.5504400000 
1005.40 	 224.9924000 	 2.193825 	 -0.3633563000 	 -2.5493720000 
1005.60 	 224.9956000 	 2.193825 	 -0.3626792000 	 -2.5480940000 
1005.80 	 224.9908000 	 2.193825 	 -0.3657754000 	 -2.5510980000 
1006.00 	 224.9877000 	 2.193825 	 -0.3619671000 	 -2.5478680000 
1006.20 	 224.9845000 	 2.193825 	 -0.3645261000 	 -2.5495120000 
1006.40 	 224.9797000 	 2.193825 	 -0.3644403000 	 -2.5502940000 
1006.60 	 224.9797000 	 2.193850 	 -0.3619162000 	 -2.5475220000 
1006.80 	 224.9749000 	 2.193850 	 -0.3657436000 	 -2.5508980000 
1007.00 	 224.9749000 	 2.193875 	 -0.3624916000 	 -2.5485230000 
1007.20 	 224.9718000 	 2.193900 	 -0.3633626000 	 -2.5485830000 
1007.40 	 224.9749000 	 2.193925 	 -0.3652541000 	 -2.5508150000 
1007.60 	 224.9749000 	 2.193950 	 -0.3616142000 	 -2.5475090000 
1007.80 	 224.9797000 	 2.193950 	 -0.3650761000 	 -2.5503220000 
1008.00 	 224.9813000 	 2.193975 	 -0.3633308000 	 -2.5494030000 
1008.20 	 224.9829000 	 2.194000 	 -0.3623009000 	 -2.5477500000 
1008.40 	 224.9845000 	 2.193975 	 -0.3662682000 	 -2.5511300000 
1008.60 	 224.9829000 	 2.193975 	 -0.3625202000 	 -2.5477660000 
1008.80 	 224.9877000 	 2.194000 	 -0.3651778000 	 -2.5497500000 
1009.00 	 224.9877000 	 2.194025 	 -0.3648122000 	 -2.5501950000 
1009.20 	 224.9908000 	 2.194050 	 -0.3624853000 	 -2.5476170000 
1009.40 	 224.9956000 	 2.194025 	 -0.3666369000 	 -2.5509800000 
1009.60 	 224.9956000 	 2.194025 	 -0.3634167000 	 -2.5487110000 
1009.80 	 224.9956000 	 2.194025 	 -0.3640906000 	 -2.5487710000 
1010.00 	 224.9956000 	 2.194025 	 -0.3659948000 	 -2.5509260000 
1010.20 	 224.9956000 	 2.194025 	 -0.3624249000 	 -2.5475440000 
1010.40 	 224.9956000 	 2.194025 	 -0.3660615000 	 -2.5505760000 
1010.60 	 224.9988000 	 2.194025 	 -0.3640874000 	 -2.5494070000 
1010.80 	 224.9988000 	 2.194025 	 -0.3631433000 	 -2.5478520000 
1011.00 	 225.0036000 	 2.194025 	 -0.3663445000 	 -2.5511680000 
1011.20 	 225.0036000 	 2.194025 	 -0.3625870000 	 -2.5478900000 
1011.40 	 225.0036000 	 2.194025 	 -0.3649743000 	 -2.5494000000 
1011.60 	 225.0036000 	 2.194025 	 -0.3654353000 	 -2.5505640000 
1011.80 	 225.0067000 	 2.194025 	 -0.3624312000 	 -2.5475530000 
1012.00 	 225.0067000 	 2.194025 	 -0.3663031000 	 -2.5509640000 
1012.20 	 225.0115000 	 2.194025 	 -0.3635661000 	 -2.5488500000 
1012.40 	 225.0115000 	 2.194025 	 -0.3639126000 	 -2.5485480000 
1012.60 	 225.0115000 	 2.194025 	 -0.3661315000 	 -2.5510220000 
1012.80 	 225.0067000 	 2.194025 	 -0.3624853000 	 -2.5476390000 
1013.00 	 225.0036000 	 2.194025 	 -0.3658549000 	 -2.5504050000 
1013.20 	 224.9988000 	 2.194025 	 -0.3640461000 	 -2.5493840000 
1013.40 	 224.9924000 	 2.194025 	 -0.3634262000 	 -2.5480050000 
1013.60 	 224.9956000 	 2.194025 	 -0.3663317000 	 -2.5513200000 
1013.80 	 224.9908000 	 2.194025 	 -0.3624662000 	 -2.5478650000 
1014.00 	 224.9877000 	 2.194025 	 -0.3651905000 	 -2.5497150000 
1014.20 	 224.9877000 	 2.194025 	 -0.3653145000 	 -2.5503600000 
1014.40 	 224.9877000 	 2.194025 	 -0.3624948000 	 -2.5475600000 
1014.60 	 224.9861000 	 2.194025 	 -0.3664430000 	 -2.5509990000 
1014.80 	 224.9877000 	 2.194050 	 -0.3630066000 	 -2.5486600000 
1015.00 	 224.9893000 	 2.194075 	 -0.3637759000 	 -2.5485990000 
1015.20 	 224.9908000 	 2.194075 	 -0.3656960000 	 -2.5509480000 
1015.40 	 224.9877000 	 2.194100 	 -0.3621864000 	 -2.5476070000 
1015.60 	 224.9877000 	 2.194075 	 -0.3657786000 	 -2.5506150000 
1015.80 	 224.9829000 	 2.194075 	 -0.3635534000 	 -2.5493140000 
1016.00 	 224.9829000 	 2.194100 	 -0.3632323000 	 -2.5482430000 
1016.20 	 224.9829000 	 2.194125 	 -0.3661664000 	 -2.5512540000 
1016.40 	 224.9829000 	 2.194125 	 -0.3620307000 	 -2.5476420000 
1016.60 	 224.9829000 	 2.194150 	 -0.3652064000 	 -2.5500610000 
1016.80 	 224.9845000 	 2.194125 	 -0.3649934000 	 -2.5499920000 
1017.00 	 224.9877000 	 2.194150 	 -0.3630257000 	 -2.5476520000 
1017.20 	 224.9845000 	 2.194175 	 -0.3668340000 	 -2.5512920000 
1017.40 	 224.9861000 	 2.194175 	 -0.3632291000 	 -2.5480680000 
1017.60 	 224.9877000 	 2.194200 	 -0.3652954000 	 -2.5492540000 
1017.80 	 224.9829000 	 2.194175 	 -0.3660266000 	 -2.5507160000 
1018.00 	 224.9877000 	 2.194200 	 -0.3623835000 	 -2.5476140000 
1018.20 	 224.9829000 	 2.194225 	 -0.3661823000 	 -2.5507900000 
1018.40 	 224.9877000 	 2.194225 	 -0.3638712000 	 -2.5493500000 
1018.60 	 224.9877000 	 2.194225 	 -0.3634834000 	 -2.5483670000 
1018.80 	 224.9893000 	 2.194225 	 -0.3663158000 	 -2.5512540000 
1019.00 	 224.9908000 	 2.194225 	 -0.3623104000 	 -2.5479160000 
1019.20 	 224.9956000 	 2.194225 	 -0.3650443000 	 -2.5497090000 
1019.40 	 224.9988000 	 2.194225 	 -0.3651778000 	 -2.5505290000 
1019.60 	 225.0036000 	 2.194225 	 -0.3622818000 	 -2.5476620000 
1019.80 	 225.0067000 	 2.194225 	 -0.3662682000 	 -2.5511200000 
1020.00 	 225.0115000 	 2.194225 	 -0.3626951000 	 -2.5485640000 
1020.20 	 225.0147000 	 2.194225 	 -0.3640684000 	 -2.5490630000 
1020.40 	 225.0147000 	 2.194225 	 -0.3654417000 	 -2.5508690000 
1020.60 	 225.0131000 	 2.194225 	 -0.3620783000 	 -2.5474770000 
1020.80 	 225.0115000 	 2.194225 	 -0.3661092000 	 -2.5508630000 
1021.00 	 225.0067000 	 2.194225 	 -0.3635120000 	 -2.5491140000 
1021.20 	 225.0067000 	 2.194225 	 -0.3634580000 	 -2.5484970000 
1021.40 	 225.0036000 	 2.194225 	 -0.3660742000 	 -2.5512540000 
1021.60 	 225.0067000 	 2.194225 	 -0.3621960000 	 -2.5478170000 
1021.80 	 225.0067000 	 2.194225 	 -0.3653272000 	 -2.5501280000 
1022.00 	 225.0067000 	 2.194225 	 -0.3644911000 	 -2.5500840000 
1022.20 	 225.0115000 	 2.194225 	 -0.3625742000 	 -2.5477980000 
1022.40 	 225.0115000 	 2.194225 	 -0.3663317000 	 -2.5511870000 
1022.60 	 225.0147000 	 2.194225 	 -0.3627141000 	 -2.5483230000 
1022.80 	 225.0147000 	 2.194225 	 -0.3644117000 	 -2.5493270000 
1023.00 	 225.0147000 	 2.194225 	 -0.3656801000 	 -2.5509330000 
1023.20 	 225.0147000 	 2.194225 	 -0.3622691000 	 -2.5478080000 
1023.40 	 225.0115000 	 2.194225 	 -0.3660742000 	 -2.5507830000 
1023.60 	 225.0115000 	 2.194225 	 -0.3636551000 	 -2.5492510000 
1023.80 	 225.0067000 	 2.194225 	 -0.3635661000 	 -2.5483580000 
1024.00 	 225.0036000 	 2.194225 	 -0.3663381000 	 -2.5512890000 
1024.20 	 224.9988000 	 2.194225 	 -0.3622214000 	 -2.5477730000 
1024.40 	 224.9972000 	 2.194225 	 -0.3654162000 	 -2.5500300000 
1024.60 	 224.9956000 	 2.194225 	 -0.3644689000 	 -2.5500810000 
1024.80 	 224.9956000 	 2.194225 	 -0.3628063000 	 -2.5479030000 
1025.00 	 224.9988000 	 2.194225 	 -0.3664462000 	 -2.5512790000 
1025.20 	 225.0004000 	 2.194225 	 -0.3630034000 	 -2.5484690000 
1025.40 	 225.0052000 	 2.194225 	 -0.3643576000 	 -2.5490700000 
1025.60 	 225.0067000 	 2.194225 	 -0.3656324000 	 -2.5509670000 
1025.80 	 225.0115000 	 2.194225 	 -0.3621546000 	 -2.5475120000 
1026.00 	 225.0067000 	 2.194225 	 -0.3658708000 	 -2.5507130000 
1026.20 	 225.0067000 	 2.194225 	 -0.3635438000 	 -2.5491940000 
1026.40 	 225.0004000 	 2.194225 	 -0.3634898000 	 -2.5484910000 
1026.60 	 224.9988000 	 2.194225 	 -0.3661696000 	 -2.5512600000 
1026.80 	 224.9956000 	 2.194225 	 -0.3622945000 	 -2.5480970000 
1027.00 	 224.9956000 	 2.194225 	 -0.3652255000 	 -2.5497940000 
1027.20 	 224.9956000 	 2.194225 	 -0.3648249000 	 -2.5502080000 
1027.40 	 224.9956000 	 2.194225 	 -0.3625393000 	 -2.5476580000 
1027.60 	 224.9972000 	 2.194225 	 -0.3664684000 	 -2.5512120000 
1027.80 	 224.9956000 	 2.194225 	 -0.3628953000 	 -2.5485420000 
1028.00 	 224.9988000 	 2.194225 	 -0.3642686000 	 -2.5492220000 
1028.20 	 224.9988000 	 2.194225 	 -0.3655656000 	 -2.5509200000 
1028.40 	 224.9988000 	 2.194225 	 -0.3622627000 	 -2.5476580000 
1028.60 	 224.9988000 	 2.194225 	 -0.3659979000 	 -2.5505920000 
1028.80 	 224.9988000 	 2.194225 	 -0.3638426000 	 -2.5494960000 
1029.00 	 224.9988000 	 2.194225 	 -0.3632704000 	 -2.5481570000 
1029.20 	 225.0036000 	 2.194225 	 -0.3662205000 	 -2.5512440000 
1029.40 	 225.0036000 	 2.194225 	 -0.3621705000 	 -2.5477470000 
1029.60 	 225.0036000 	 2.194225 	 -0.3652128000 	 -2.5500300000 
1029.80 	 224.9988000 	 2.194225 	 -0.3647327000 	 -2.5502050000 
1030.00 	 224.9972000 	 2.194225 	 -0.3624693000 	 -2.5477500000 
1030.20 	 224.9956000 	 2.194225 	 -0.3662077000 	 -2.5512250000 
1030.40 	 224.9908000 	 2.194225 	 -0.3627618000 	 -2.5484470000 
1030.60 	 224.9908000 	 2.194225 	 -0.3641065000 	 -2.5489300000 
1030.80 	 224.9908000 	 2.194225 	 -0.3656515000 	 -2.5509230000 
1031.00 	 224.9908000 	 2.194225 	 -0.3620561000 	 -2.5476110000 
1031.20 	 224.9908000 	 2.194225 	 -0.3659312000 	 -2.5507610000 
1031.40 	 224.9908000 	 2.194225 	 -0.3637695000 	 -2.5493110000 
1031.60 	 224.9908000 	 2.194225 	 -0.3634707000 	 -2.5483480000 
1031.80 	 224.9908000 	 2.194225 	 -0.3662141000 	 -2.5512500000 
1032.00 	 224.9877000 	 2.194225 	 -0.3622309000 	 -2.5478490000 
1032.20 	 224.9829000 	 2.194225 	 -0.3654861000 	 -2.5502710000 
1032.40 	 224.9829000 	 2.194225 	 -0.3640779000 	 -2.5498170000 
1032.60 	 224.9813000 	 2.194225 	 -0.3626982000 	 -2.5479190000 
1032.80 	 224.9797000 	 2.194225 	 -0.3662682000 	 -2.5513460000 
1033.00 	 224.9797000 	 2.194225 	 -0.3624153000 	 -2.5482650000 
1033.20 	 224.9749000 	 2.194225 	 -0.3645007000 	 -2.5495430000 
1033.40 	 224.9781000 	 2.194250 	 -0.3650475000 	 -2.5505480000 
1033.60 	 224.9797000 	 2.194250 	 -0.3621324000 	 -2.5475980000 
1033.80 	 224.9797000 	 2.194275 	 -0.3659789000 	 -2.5510820000 
1034.00 	 224.9797000 	 2.194275 	 -0.3631465000 	 -2.5489780000 
1034.20 	 224.9797000 	 2.194275 	 -0.3635788000 	 -2.5485930000 
1034.40 	 224.9781000 	 2.194300 	 -0.3659725000 	 -2.5511930000 
1034.60 	 224.9718000 	 2.194325 	 -0.3622595000 	 -2.5476710000 
1034.80 	 224.9718000 	 2.194350 	 -0.3656292000 	 -2.5503480000 
1035.00 	 224.9749000 	 2.194350 	 -0.3640461000 	 -2.5496740000 
1035.20 	 224.9749000 	 2.194375 	 -0.3632577000 	 -2.5482530000 
1035.40 	 224.9797000 	 2.194400 	 -0.3662268000 	 -2.5513200000 
1035.60 	 224.9829000 	 2.194400 	 -0.3624980000 	 -2.5479820000 
1035.80 	 224.9829000 	 2.194425 	 -0.3648885000 	 -2.5496010000 
1036.00 	 224.9877000 	 2.194450 	 -0.3653558000 	 -2.5507320000 
1036.20 	 224.9877000 	 2.194425 	 -0.3629812000 	 -2.5478580000 
1036.40 	 224.9908000 	 2.194425 	 -0.3668149000 	 -2.5511460000 
1036.60 	 224.9908000 	 2.194425 	 -0.3640652000 	 -2.5491300000 
1036.80 	 224.9956000 	 2.194425 	 -0.3644753000 	 -2.5487360000 
1037.00 	 224.9988000 	 2.194425 	 -0.3666369000 	 -2.5512860000 
1037.20 	 224.9988000 	 2.194425 	 -0.3628794000 	 -2.5476900000 
1037.40 	 225.0036000 	 2.194425 	 -0.3662459000 	 -2.5504400000 
1037.60 	 225.0036000 	 2.194425 	 -0.3651969000 	 -2.5499600000 
1037.80 	 225.0036000 	 2.194425 	 -0.3635724000 	 -2.5481920000 
1038.00 	 224.9988000 	 2.194425 	 -0.3670374000 	 -2.5514060000 
1038.20 	 224.9988000 	 2.194425 	 -0.3632323000 	 -2.5482850000 
1038.40 	 224.9988000 	 2.194425 	 -0.3656578000 	 -2.5498290000 
1038.60 	 224.9956000 	 2.194425 	 -0.3659280000 	 -2.5508370000 
1038.80 	 224.9956000 	 2.194425 	 -0.3631433000 	 -2.5478240000 
1039.00 	 224.9940000 	 2.194425 	 -0.3670756000 	 -2.5512820000 
1039.20 	 224.9908000 	 2.194425 	 -0.3639666000 	 -2.5489520000 
1039.40 	 224.9829000 	 2.194425 	 -0.3647200000 	 -2.5488220000 
1039.60 	 224.9813000 	 2.194450 	 -0.3664462000 	 -2.5512090000 
1039.80 	 224.9797000 	 2.194475 	 -0.3627300000 	 -2.5477380000 
1040.00 	 224.9797000 	 2.194475 	 -0.3664557000 	 -2.5508180000 
1040.20 	 224.9829000 	 2.194500 	 -0.3646246000 	 -2.5498330000 
1040.40 	 224.9845000 	 2.194500 	 -0.3634644000 	 -2.5482210000 
1040.60 	 224.9908000 	 2.194500 	 -0.3668976000 	 -2.5515330000 
1040.80 	 224.9908000 	 2.194525 	 -0.3630034000 	 -2.5484590000 
1041.00 	 224.9908000 	 2.194525 	 -0.3654480000 	 -2.5499890000 
1041.20 	 224.9908000 	 2.194525 	 -0.3655783000 	 -2.5506270000 
1041.40 	 224.9908000 	 2.194525 	 -0.3631719000 	 -2.5480140000 
1041.60 	 224.9908000 	 2.194525 	 -0.3671265000 	 -2.5514630000 
1041.80 	 224.9908000 	 2.194525 	 -0.3633404000 	 -2.5486690000 
1042.00 	 224.9908000 	 2.194525 	 -0.3650061000 	 -2.5494290000 
1042.20 	 224.9908000 	 2.194525 	 -0.3661188000 	 -2.5511200000 
1042.40 	 224.9924000 	 2.194525 	 -0.3629112000 	 -2.5477860000 
1042.60 	 224.9956000 	 2.194525 	 -0.3667386000 	 -2.5511460000 
1042.80 	 224.9956000 	 2.194525 	 -0.3641192000 	 -2.5493210000 
1043.00 	 224.9956000 	 2.194525 	 -0.3643640000 	 -2.5488690000 
1043.20 	 224.9956000 	 2.194525 	 -0.3667482000 	 -2.5513520000 
1043.40 	 224.9908000 	 2.194525 	 -0.3629080000 	 -2.5479380000 
1043.60 	 224.9893000 	 2.194525 	 -0.3664398000 	 -2.5506080000 
1043.80 	 224.9877000 	 2.194525 	 -0.3650220000 	 -2.5501700000 
1044.00 	 224.9829000 	 2.194525 	 -0.3635629000 	 -2.5481830000 
1044.20 	 224.9829000 	 2.194525 	 -0.3670406000 	 -2.5514920000 
1044.40 	 224.9829000 	 2.194550 	 -0.3633086000 	 -2.5483960000 
1044.60 	 224.9877000 	 2.194550 	 -0.3658740000 	 -2.5498260000 
1044.80 	 224.9829000 	 2.194575 	 -0.3658358000 	 -2.5506620000 
1045.00 	 224.9877000 	 2.194575 	 -0.3633595000 	 -2.5478840000 
1045.20 	 224.9877000 	 2.194575 	 -0.3672218000 	 -2.5514320000 
1045.40 	 224.9908000 	 2.194575 	 -0.3633753000 	 -2.5488690000 
1045.60 	 224.9908000 	 2.194575 	 -0.3647932000 	 -2.5492640000 
1045.80 	 224.9956000 	 2.194575 	 -0.3659534000 	 -2.5510720000 
1046.00 	 224.9908000 	 2.194575 	 -0.3628095000 	 -2.5478270000 
1046.20 	 224.9908000 	 2.194575 	 -0.3666973000 	 -2.5512090000 
1046.40 	 224.9908000 	 2.194575 	 -0.3640175000 	 -2.5492830000 
1046.60 	 224.9908000 	 2.194575 	 -0.3639857000 	 -2.5486530000 
1046.80 	 224.9956000 	 2.194575 	 -0.3667545000 	 -2.5514790000 
1047.00 	 224.9988000 	 2.194575 	 -0.3630320000 	 -2.5482400000 
1047.20 	 225.0036000 	 2.194575 	 -0.3655306000 	 -2.5501410000 
1047.40 	 225.0036000 	 2.194575 	 -0.3655720000 	 -2.5507930000 
1047.60 	 224.9988000 	 2.194575 	 -0.3631178000 	 -2.5480110000 
1047.80 	 224.9956000 	 2.194575 	 -0.3668118000 	 -2.5513900000 
1048.00 	 224.9908000 	 2.194575 	 -0.3636742000 	 -2.5491140000 
1048.20 	 224.9877000 	 2.194600 	 -0.3645134000 	 -2.5490350000 
1048.40 	 224.9829000 	 2.194600 	 -0.3666973000 	 -2.5515270000 
1048.60 	 224.9797000 	 2.194625 	 -0.3627300000 	 -2.5479700000 
1048.80 	 224.9797000 	 2.194625 	 -0.3661633000 	 -2.5505540000 
1049.00 	 224.9749000 	 2.194625 	 -0.3645770000 	 -2.5501350000 
1049.20 	 224.9749000 	 2.194650 	 -0.3637250000 	 -2.5482050000 
1049.40 	 224.9749000 	 2.194675 	 -0.3672663000 	 -2.5515430000 
1049.60 	 224.9718000 	 2.194700 	 -0.3636678000 	 -2.5484400000 
1049.80 	 224.9749000 	 2.194725 	 -0.3657150000 	 -2.5497250000 
1050.00 	 224.9749000 	 2.194750 	 -0.3663000000 	 -2.5511580000 
1050.20 	 224.9829000 	 2.194750 	 -0.3632704000 	 -2.5477790000 
1050.40 	 224.9845000 	 2.194775 	 -0.3671074000 	 -2.5512500000 
1050.60 	 224.9877000 	 2.194775 	 -0.3641192000 	 -2.5492730000 
1050.80 	 224.9893000 	 2.194775 	 -0.3645833000 	 -2.5490830000 
1051.00 	 224.9908000 	 2.194775 	 -0.3668276000 	 -2.5515720000 
1051.20 	 224.9877000 	 2.194775 	 -0.3629239000 	 -2.5482050000 
1051.40 	 224.9908000 	 2.194775 	 -0.3664780000 	 -2.5509200000 
1051.60 	 224.9972000 	 2.194775 	 -0.3649012000 	 -2.5502620000 
1051.80 	 225.0036000 	 2.194775 	 -0.3637187000 	 -2.5486760000 
1052.00 	 225.0115000 	 2.194775 	 -0.3671233000 	 -2.5520070000 
1052.20 	 225.0179000 	 2.194775 	 -0.3634580000 	 -2.5487230000 
1052.40 	 225.0226000 	 2.194800 	 -0.3656133000 	 -2.5501380000 
1052.60 	 225.0242000 	 2.194775 	 -0.3657881000 	 -2.5511230000 
1052.80 	 225.0226000 	 2.194775 	 -0.3630289000 	 -2.5482430000 
1053.00 	 225.0179000 	 2.194775 	 -0.3669357000 	 -2.5516570000 
1053.20 	 225.0179000 	 2.194775 	 -0.3640079000 	 -2.5493690000 
1053.40 	 225.0179000 	 2.194775 	 -0.3646628000 	 -2.5495400000 
1053.60 	 225.0179000 	 2.194775 	 -0.3665701000 	 -2.5516450000 
1053.80 	 225.0147000 	 2.194775 	 -0.3630289000 	 -2.5483070000 
1054.00 	 225.0147000 	 2.194775 	 -0.3661951000 	 -2.5509450000 
1054.20 	 225.0179000 	 2.194775 	 -0.3652064000 	 -2.5505920000 
1054.40 	 225.0147000 	 2.194775 	 -0.3636678000 	 -2.5484560000 
1054.60 	 225.0163000 	 2.194775 	 -0.3670438000 	 -2.5517430000 
1054.80 	 225.0147000 	 2.194775 	 -0.3636551000 	 -2.5490760000 
1055.00 	 225.0163000 	 2.194750 	 -0.3653367000 	 -2.5499950000 
1055.20 	 225.0147000 	 2.194725 	 -0.3663190000 	 -2.5512980000 
1055.40 	 225.0147000 	 2.194725 	 -0.3630447000 	 -2.5480590000 
1055.60 	 225.0179000 	 2.194725 	 -0.3668944000 	 -2.5512630000 
1055.80 	 225.0179000 	 2.194725 	 -0.3646056000 	 -2.5499980000 
1056.00 	 225.0179000 	 2.194675 	 -0.3639635000 	 -2.5487450000 
1056.20 	 225.0147000 	 2.194675 	 -0.3671583000 	 -2.5517560000 
1056.40 	 225.0115000 	 2.194675 	 -0.3632101000 	 -2.5483960000 
1056.60 	 225.0067000 	 2.194675 	 -0.3660647000 	 -2.5506110000 
1056.80 	 225.0036000 	 2.194675 	 -0.3655211000 	 -2.5507160000 
1057.00 	 225.0036000 	 2.194675 	 -0.3635915000 	 -2.5484090000 
1057.20 	 224.9988000 	 2.194675 	 -0.3672218000 	 -2.5518130000 
1057.40 	 225.0036000 	 2.194675 	 -0.3635597000 	 -2.5490350000 
1057.60 	 225.0036000 	 2.194675 	 -0.3651365000 	 -2.5497560000 
1057.80 	 225.0036000 	 2.194675 	 -0.3666242000 	 -2.5515650000 
1058.00 	 224.9988000 	 2.194675 	 -0.3630002000 	 -2.5482780000 
1058.20 	 224.9988000 	 2.194675 	 -0.3669771000 	 -2.5513430000 
1058.40 	 224.9988000 	 2.194675 	 -0.3646437000 	 -2.5499820000 
1058.60 	 224.9988000 	 2.194675 	 -0.3639507000 	 -2.5490090000 
1058.80 	 224.9988000 	 2.194675 	 -0.3670343000 	 -2.5518640000 
1059.00 	 224.9956000 	 2.194675 	 -0.3633022000 	 -2.5486920000 
1059.20 	 224.9956000 	 2.194675 	 -0.3660075000 	 -2.5505030000 
1059.40 	 224.9908000 	 2.194675 	 -0.3656038000 	 -2.5509170000 
1059.60 	 224.9877000 	 2.194675 	 -0.3634962000 	 -2.5483580000 
1059.80 	 224.9829000 	 2.194675 	 -0.3672282000 	 -2.5517240000 
1060.00 	 224.9829000 	 2.194675 	 -0.3640779000 	 -2.5492260000 
1060.20 	 224.9797000 	 2.194675 	 -0.3650411000 	 -2.5495940000 
1060.40 	 224.9749000 	 2.194675 	 -0.3666115000 	 -2.5516320000 
1060.60 	 224.9749000 	 2.194675 	 -0.3630034000 	 -2.5482780000 
1060.80 	 224.9718000 	 2.194675 	 -0.3666687000 	 -2.5511390000 
1061.00 	 224.9734000 	 2.194675 	 -0.3649203000 	 -2.5501820000 
1061.20 	 224.9718000 	 2.194675 	 -0.3639507000 	 -2.5488500000 
1061.40 	 224.9749000 	 2.194675 	 -0.3670756000 	 -2.5519590000 
1061.60 	 224.9765000 	 2.194725 	 -0.3632577000 	 -2.5485480000 
1061.80 	 224.9797000 	 2.194725 	 -0.3658549000 	 -2.5505380000 
1062.00 	 224.9829000 	 2.194750 	 -0.3655402000 	 -2.5507510000 
1062.20 	 224.9877000 	 2.194775 	 -0.3635565000 	 -2.5485200000 
1062.40 	 224.9861000 	 2.194775 	 -0.3671678000 	 -2.5517460000 
1062.60 	 224.9829000 	 2.194775 	 -0.3637282000 	 -2.5489040000 
1062.80 	 224.9829000 	 2.194775 	 -0.3652000000 	 -2.5498900000 
1063.00 	 224.9829000 	 2.194800 	 -0.3662809000 	 -2.5514380000 
1063.20 	 224.9829000 	 2.194825 	 -0.3630193000 	 -2.5481700000 
1063.40 	 224.9829000 	 2.194825 	 -0.3669643000 	 -2.5516410000 
1063.60 	 224.9829000 	 2.194850 	 -0.3645039000 	 -2.5497470000 
1063.80 	 224.9877000 	 2.194825 	 -0.3647169000 	 -2.5488920000 
1064.00 	 224.9861000 	 2.194850 	 -0.3668785000 	 -2.5515810000 
1064.20 	 224.9877000 	 2.194875 	 -0.3628477000 	 -2.5481060000 
1064.40 	 224.9829000 	 2.194875 	 -0.3662586000 	 -2.5506080000 
1064.60 	 224.9829000 	 2.194900 	 -0.3649330000 	 -2.5501980000 
1064.80 	 224.9797000 	 2.194875 	 -0.3630988000 	 -2.5484720000 
1065.00 	 224.9797000 	 2.194900 	 -0.3664144000 	 -2.5516220000 
1065.20 	 224.9749000 	 2.194925 	 -0.3627936000 	 -2.5485260000 
1065.40 	 224.9749000 	 2.194925 	 -0.3649489000 	 -2.5497790000 
1065.60 	 224.9797000 	 2.194950 	 -0.3655497000 	 -2.5511300000 
1065.80 	 224.9797000 	 2.194975 	 -0.3625170000 	 -2.5480110000 
1066.00 	 224.9829000 	 2.194975 	 -0.3665479000 	 -2.5513970000 
1066.20 	 224.9877000 	 2.194975 	 -0.3637091000 	 -2.5491330000 
1066.40 	 224.9908000 	 2.194975 	 -0.3645865000 	 -2.5491650000 
1066.60 	 224.9924000 	 2.194975 	 -0.3663794000 	 -2.5515810000 
1066.80 	 224.9956000 	 2.194975 	 -0.3627777000 	 -2.5480870000 
1067.00 	 224.9956000 	 2.194975 	 -0.3666115000 	 -2.5513710000 
1067.20 	 224.9988000 	 2.194975 	 -0.3642591000 	 -2.5495720000 
1067.40 	 224.9988000 	 2.194975 	 -0.3639571000 	 -2.5486980000 
1067.60 	 225.0036000 	 2.194975 	 -0.3664907000 	 -2.5516450000 
1067.80 	 225.0036000 	 2.194975 	 -0.3627745000 	 -2.5481160000 
1068.00 	 225.0036000 	 2.194975 	 -0.3660520000 	 -2.5505380000 
1068.20 	 225.0036000 	 2.194975 	 -0.3653717000 	 -2.5506660000 
1068.40 	 225.0004000 	 2.194975 	 -0.3631115000 	 -2.5481480000 
1068.60 	 224.9988000 	 2.194975 	 -0.3667768000 	 -2.5515400000 
1068.80 	 224.9956000 	 2.194975 	 -0.3635788000 	 -2.5490120000 
1069.00 	 224.9956000 	 2.194975 	 -0.3649108000 	 -2.5495400000 
1069.20 	 224.9956000 	 2.194975 	 -0.3661887000 	 -2.5513970000 
1069.40 	 224.9924000 	 2.194975 	 -0.3629653000 	 -2.5479540000 
1069.60 	 224.9956000 	 2.194975 	 -0.3665701000 	 -2.5512060000 
1069.80 	 224.9908000 	 2.194975 	 -0.3643449000 	 -2.5497090000 
1070.00 	 224.9956000 	 2.194975 	 -0.3640715000 	 -2.5487740000 
1070.20 	 224.9924000 	 2.194975 	 -0.3667513000 	 -2.5516700000 
1070.40 	 224.9908000 	 2.194975 	 -0.3630575000 	 -2.5481290000 
1070.60 	 224.9908000 	 2.194975 	 -0.3660647000 	 -2.5506310000 
1070.80 	 224.9908000 	 2.194975 	 -0.3653081000 	 -2.5504240000 
1071.00 	 224.9908000 	 2.194975 	 -0.3631274000 	 -2.5479670000 
1071.20 	 224.9956000 	 2.194975 	 -0.3670343000 	 -2.5516480000 
1071.40 	 224.9908000 	 2.194975 	 -0.3633849000 	 -2.5488190000 
1071.60 	 224.9956000 	 2.194975 	 -0.3649044000 	 -2.5496360000 
1071.80 	 224.9956000 	 2.194975 	 -0.3663763000 	 -2.5512250000 
1072.00 	 224.9908000 	 2.194975 	 -0.3628985000 	 -2.5479670000 
1072.20 	 224.9877000 	 2.194975 	 -0.3666973000 	 -2.5513520000 
1072.40 	 224.9829000 	 2.195000 	 -0.3639285000 	 -2.5494510000 
1072.60 	 224.9813000 	 2.195025 	 -0.3640556000 	 -2.5488540000 
1072.80 	 224.9797000 	 2.195025 	 -0.3664748000 	 -2.5516190000 
1073.00 	 224.9749000 	 2.195050 	 -0.3627396000 	 -2.5481920000 
1073.20 	 224.9797000 	 2.195050 	 -0.3660901000 	 -2.5505450000 
1073.40 	 224.9813000 	 2.195050 	 -0.3645261000 	 -2.5501060000 
1073.60 	 224.9829000 	 2.195075 	 -0.3632959000 	 -2.5483010000 
1073.80 	 224.9829000 	 2.195100 	 -0.3666878000 	 -2.5516920000 
1074.00 	 224.9829000 	 2.195075 	 -0.3631592000 	 -2.5483960000 
1074.20 	 224.9877000 	 2.195100 	 -0.3657691000 	 -2.5503760000 
1074.40 	 224.9829000 	 2.195100 	 -0.3652318000 	 -2.5506560000 
1074.60 	 224.9829000 	 2.195125 	 -0.3633054000 	 -2.5480370000 
1074.80 	 224.9877000 	 2.195150 	 -0.3670120000 	 -2.5516700000 
1075.00 	 224.9877000 	 2.195125 	 -0.3632800000 	 -2.5488410000 
1075.20 	 224.9908000 	 2.195125 	 -0.3647550000 	 -2.5495310000 
1075.40 	 224.9956000 	 2.195125 	 -0.3659916000 	 -2.5513620000 
1075.60 	 224.9956000 	 2.195125 	 -0.3626188000 	 -2.5480750000 
1075.80 	 224.9972000 	 2.195125 	 -0.3663826000 	 -2.5512820000 
1076.00 	 224.9988000 	 2.195125 	 -0.3642654000 	 -2.5498520000 
1076.20 	 225.0036000 	 2.195125 	 -0.3635216000 	 -2.5485260000 
1076.40 	 225.0036000 	 2.195125 	 -0.3666624000 	 -2.5515370000 
1076.60 	 225.0036000 	 2.195125 	 -0.3627618000 	 -2.5483540000 
1076.80 	 225.0036000 	 2.195125 	 -0.3654830000 	 -2.5505260000 
1077.00 	 225.0036000 	 2.195125 	 -0.3652255000 	 -2.5507230000 
1077.20 	 225.0036000 	 2.195125 	 -0.3628572000 	 -2.5481800000 
1077.40 	 224.9988000 	 2.195125 	 -0.3665733000 	 -2.5514980000 
1077.60 	 225.0036000 	 2.195125 	 -0.3634199000 	 -2.5489590000 
1077.80 	 225.0036000 	 2.195125 	 -0.3644244000 	 -2.5493430000 
1078.00 	 225.0067000 	 2.195125 	 -0.3658072000 	 -2.5513240000 
1078.20 	 225.0036000 	 2.195125 	 -0.3625234000 	 -2.5480300000 
1078.40 	 225.0067000 	 2.195125 	 -0.3664303000 	 -2.5511710000 
1078.60 	 225.0067000 	 2.195125 	 -0.3639221000 	 -2.5497690000 
1078.80 	 225.0067000 	 2.195125 	 -0.3636678000 	 -2.5488540000 
1079.00 	 225.0036000 	 2.195125 	 -0.3663635000 	 -2.5517490000 
1079.20 	 224.9988000 	 2.195125 	 -0.3627237000 	 -2.5482080000 
1079.40 	 224.9956000 	 2.195125 	 -0.3656705000 	 -2.5505510000 
1079.60 	 224.9908000 	 2.195125 	 -0.3649902000 	 -2.5506020000 
1079.80 	 224.9908000 	 2.195125 	 -0.3630670000 	 -2.5483040000 
1080.00 	 224.9924000 	 2.195125 	 -0.3667005000 	 -2.5516860000 
1080.20 	 224.9956000 	 2.195125 	 -0.3629748000 	 -2.5488790000 
1080.40 	 224.9956000 	 2.195125 	 -0.3647009000 	 -2.5497850000 
1080.60 	 224.9956000 	 2.195125 	 -0.3655783000 	 -2.5511070000 
1080.80 	 224.9956000 	 2.195125 	 -0.3627046000 	 -2.5481480000 
1081.00 	 224.9956000 	 2.195125 	 -0.3665352000 	 -2.5516160000 
1081.20 	 224.9908000 	 2.195125 	 -0.3635120000 	 -2.5494100000 
1081.40 	 224.9908000 	 2.195125 	 -0.3640048000 	 -2.5490410000 
1081.60 	 224.9877000 	 2.195125 	 -0.3665829000 	 -2.5515680000 
1081.80 	 224.9829000 	 2.195150 	 -0.3627714000 	 -2.5483510000 
1082.00 	 224.9829000 	 2.195175 	 -0.3663095000 	 -2.5508750000 
1082.20 	 224.9829000 	 2.195175 	 -0.3648853000 	 -2.5503830000 
1082.40 	 224.9861000 	 2.195175 	 -0.3633722000 	 -2.5485130000 
1082.60 	 224.9877000 	 2.195175 	 -0.3671551000 	 -2.5517020000 
1082.80 	 224.9908000 	 2.195200 	 -0.3635565000 	 -2.5485870000 
1083.00 	 224.9908000 	 2.195225 	 -0.3653494000 	 -2.5497150000 
1083.20 	 224.9893000 	 2.195225 	 -0.3661442000 	 -2.5510440000 
1083.40 	 224.9829000 	 2.195225 	 -0.3628540000 	 -2.5478900000 
1083.60 	 224.9797000 	 2.195225 	 -0.3673585000 	 -2.5516030000 
1083.80 	 224.9797000 	 2.195225 	 -0.3644880000 	 -2.5494160000 
1084.00 	 224.9797000 	 2.195225 	 -0.3647772000 	 -2.5490920000 
1084.20 	 224.9829000 	 2.195250 	 -0.3671423000 	 -2.5516730000 
1084.40 	 224.9829000 	 2.195275 	 -0.3633690000 	 -2.5482780000 
1084.60 	 224.9908000 	 2.195275 	 -0.3665733000 	 -2.5507960000 
1084.80 	 224.9908000 	 2.195300 	 -0.3657913000 	 -2.5506940000 
1085.00 	 224.9908000 	 2.195275 	 -0.3636487000 	 -2.5485900000 
1085.20 	 224.9908000 	 2.195275 	 -0.3672409000 	 -2.5520450000 
1085.40 	 224.9908000 	 2.195275 	 -0.3634612000 	 -2.5489840000 
1085.60 	 224.9908000 	 2.195275 	 -0.3654480000 	 -2.5499120000 
1085.80 	 224.9908000 	 2.195275 	 -0.3664207000 	 -2.5514920000 
1086.00 	 224.9908000 	 2.195275 	 -0.3631751000 	 -2.5483700000 
1086.20 	 224.9877000 	 2.195275 	 -0.3670947000 	 -2.5514860000 
1086.40 	 224.9893000 	 2.195275 	 -0.3645229000 	 -2.5498360000 
1086.60 	 224.9908000 	 2.195275 	 -0.3643322000 	 -2.5489270000 
1086.80 	 224.9908000 	 2.195275 	 -0.3668785000 	 -2.5518960000 
1087.00 	 224.9956000 	 2.195275 	 -0.3631147000 	 -2.5482370000 
1087.20 	 224.9956000 	 2.195275 	 -0.3666433000 	 -2.5511550000 
1087.40 	 224.9956000 	 2.195275 	 -0.3650824000 	 -2.5504810000 
1087.60 	 224.9908000 	 2.195275 	 -0.3639889000 	 -2.5487680000 
1087.80 	 224.9877000 	 2.195275 	 -0.3672282000 	 -2.5519780000 
1088.00 	 224.9877000 	 2.195300 	 -0.3635438000 	 -2.5489430000 
1088.20 	 224.9877000 	 2.195300 	 -0.3656292000 	 -2.5501160000 
1088.40 	 224.9877000 	 2.195325 	 -0.3661346000 	 -2.5511930000 
1088.60 	 224.9877000 	 2.195350 	 -0.3632704000 	 -2.5483830000 
1088.80 	 224.9877000 	 2.195325 	 -0.3670247000 	 -2.5517080000 
1089.00 	 224.9877000 	 2.195325 	 -0.3640461000 	 -2.5495980000 
1089.20 	 224.9829000 	 2.195350 	 -0.3650157000 	 -2.5495460000 
1089.40 	 224.9845000 	 2.195375 	 -0.3673808000 	 -2.5518450000 
1089.60 	 224.9829000 	 2.195400 	 -0.3634739000 	 -2.5483700000 
1089.80 	 224.9877000 	 2.195375 	 -0.3664748000 	 -2.5511260000 
1090.00 	 224.9877000 	 2.195375 	 -0.3654130000 	 -2.5509640000 
1090.20 	 224.9877000 	 2.195400 	 -0.3636456000 	 -2.5488410000 
1090.40 	 224.9877000 	 2.195425 	 -0.3673172000 	 -2.5520740000 
1090.60 	 224.9877000 	 2.195425 	 -0.3638935000 	 -2.5495850000 
1090.80 	 224.9877000 	 2.195425 	 -0.3654194000 	 -2.5498840000 
1091.00 	 224.9877000 	 2.195425 	 -0.3672186000 	 -2.5521880000 
1091.20 	 224.9877000 	 2.195450 	 -0.3632800000 	 -2.5486790000 
1091.40 	 224.9877000 	 2.195475 	 -0.3665352000 	 -2.5513460000 
1091.60 	 224.9908000 	 2.195500 	 -0.3653971000 	 -2.5509960000 
1091.80 	 224.9956000 	 2.195475 	 -0.3641447000 	 -2.5488920000 
1092.00 	 224.9988000 	 2.195475 	 -0.3679212000 	 -2.5523250000 
1092.20 	 225.0067000 	 2.195475 	 -0.3641033000 	 -2.5497310000 
1092.40 	 225.0099000 	 2.195475 	 -0.3658390000 	 -2.5503030000 
1092.60 	 225.0131000 	 2.195475 	 -0.3670343000 	 -2.5520260000 
1092.80 	 225.0147000 	 2.195475 	 -0.3634389000 	 -2.5487300000 
1093.00 	 225.0147000 	 2.195475 	 -0.3674857000 	 -2.5519850000 
1093.20 	 225.0147000 	 2.195475 	 -0.3652318000 	 -2.5506590000 
1093.40 	 225.0115000 	 2.195475 	 -0.3645643000 	 -2.5494320000 
1093.60 	 225.0067000 	 2.195475 	 -0.3677241000 	 -2.5525190000 
1093.80 	 225.0036000 	 2.195475 	 -0.3638681000 	 -2.5491550000 
1094.00 	 224.9988000 	 2.195475 	 -0.3666687000 	 -2.5510500000 
1094.20 	 224.9972000 	 2.195475 	 -0.3664430000 	 -2.5514630000 
1094.40 	 224.9988000 	 2.195475 	 -0.3641573000 	 -2.5488730000 
1094.60 	 224.9972000 	 2.195475 	 -0.3678513000 	 -2.5523980000 
1094.80 	 224.9988000 	 2.195475 	 -0.3644371000 	 -2.5498550000 
1095.00 	 224.9988000 	 2.195475 	 -0.3654703000 	 -2.5499820000 
1095.20 	 224.9988000 	 2.195475 	 -0.3671805000 	 -2.5521370000 
1095.40 	 225.0004000 	 2.195475 	 -0.3636074000 	 -2.5488410000 
1095.60 	 225.0004000 	 2.195475 	 -0.3673235000 	 -2.5519280000 
1095.80 	 225.0036000 	 2.195475 	 -0.3652223000 	 -2.5505540000 
1096.00 	 225.0036000 	 2.195475 	 -0.3647391000 	 -2.5493560000 
1096.20 	 224.9988000 	 2.195475 	 -0.3674666000 	 -2.5524390000 
1096.40 	 224.9988000 	 2.195475 	 -0.3637536000 	 -2.5491080000 
1096.60 	 224.9956000 	 2.195475 	 -0.3665129000 	 -2.5510880000 
1096.80 	 224.9908000 	 2.195475 	 -0.3665034000 	 -2.5514790000 
1097.00 	 224.9908000 	 2.195475 	 -0.3638903000 	 -2.5488760000 
1097.20 	 224.9956000 	 2.195475 	 -0.3676828000 	 -2.5522930000 
1097.40 	 224.9908000 	 2.195475 	 -0.3647677000 	 -2.5498610000 
1097.60 	 224.9956000 	 2.195475 	 -0.3652636000 	 -2.5498260000 
1097.80 	 224.9908000 	 2.195475 	 -0.3673808000 	 -2.5522580000 
1098.00 	 224.9908000 	 2.195475 	 -0.3637663000 	 -2.5487930000 
1098.20 	 224.9908000 	 2.195475 	 -0.3671710000 	 -2.5515430000 
1098.40 	 224.9877000 	 2.195475 	 -0.3655275000 	 -2.5507580000 
1098.60 	 224.9877000 	 2.195475 	 -0.3644276000 	 -2.5492450000 
1098.80 	 224.9829000 	 2.195475 	 -0.3676987000 	 -2.5523950000 
1099.00 	 224.9829000 	 2.195475 	 -0.3639507000 	 -2.5492000000 
1099.20 	 224.9797000 	 2.195475 	 -0.3660011000 	 -2.5504620000 
1099.40 	 224.9749000 	 2.195475 	 -0.3667450000 	 -2.5517270000 
1099.60 	 224.9749000 	 2.195500 	 -0.3637409000 	 -2.5486250000 
1099.80 	 224.9718000 	 2.195525 	 -0.3675842000 	 -2.5519500000 
1100.00 	 224.9718000 	 2.195550 	 -0.3648885000 	 -2.5503130000 
1100.20 	 224.9718000 	 2.195575 	 -0.3646374000 	 -2.5493140000 
1100.40 	 224.9718000 	 2.195575 	 -0.3676160000 	 -2.5524620000 
1100.60 	 224.9670000 	 2.195600 	 -0.3635756000 	 -2.5490250000 
1100.80 	 224.9670000 	 2.195625 	 -0.3665988000 	 -2.5511140000 
1101.00 	 224.9670000 	 2.195650 	 -0.3661537000 	 -2.5513200000 
1101.20 	 224.9718000 	 2.195675 	 -0.3640302000 	 -2.5488470000 
1101.40 	 224.9749000 	 2.195700 	 -0.3676414000 	 -2.5522740000 
1101.60 	 224.9749000 	 2.195700 	 -0.3641764000 	 -2.5495500000 
1101.80 	 224.9797000 	 2.195725 	 -0.3656419000 	 -2.5502110000 
1102.00 	 224.9829000 	 2.195750 	 -0.3669898000 	 -2.5521720000 
1102.20 	 224.9829000 	 2.195725 	 -0.3633753000 	 -2.5486850000 
1102.40 	 224.9845000 	 2.195750 	 -0.3670788000 	 -2.5518540000 
1102.60 	 224.9877000 	 2.195775 	 -0.3652668000 	 -2.5509580000 
1102.80 	 224.9877000 	 2.195775 	 -0.3641160000 	 -2.5491330000 
1103.00 	 224.9877000 	 2.195800 	 -0.3675238000 	 -2.5523790000 
1103.20 	 224.9908000 	 2.195775 	 -0.3638840000 	 -2.5496070000 
1103.40 	 224.9893000 	 2.195775 	 -0.3658295000 	 -2.5504910000 
1103.60 	 224.9908000 	 2.195775 	 -0.3668340000 	 -2.5519940000 
1103.80 	 224.9877000 	 2.195775 	 -0.3635788000 	 -2.5488190000 
1104.00 	 224.9908000 	 2.195800 	 -0.3670406000 	 -2.5520520000 
1104.20 	 224.9908000 	 2.195825 	 -0.3650252000 	 -2.5506180000 
1104.40 	 224.9956000 	 2.195825 	 -0.3645515000 	 -2.5495500000 
1104.60 	 224.9988000 	 2.195850 	 -0.3673013000 	 -2.5524200000 
1104.80 	 224.9988000 	 2.195825 	 -0.3635470000 	 -2.5492990000 
1105.00 	 224.9988000 	 2.195825 	 -0.3665352000 	 -2.5514700000 
1105.20 	 225.0036000 	 2.195825 	 -0.3658676000 	 -2.5515210000 
1105.40 	 225.0036000 	 2.195825 	 -0.3638426000 	 -2.5493020000 
1105.60 	 225.0067000 	 2.195825 	 -0.3674698000 	 -2.5525190000 
1105.80 	 225.0067000 	 2.195825 	 -0.3640302000 	 -2.5499500000 
1106.00 	 225.0067000 	 2.195825 	 -0.3658295000 	 -2.5507670000 
1106.20 	 225.0067000 	 2.195825 	 -0.3666147000 	 -2.5520900000 
1106.40 	 225.0067000 	 2.195825 	 -0.3636519000 	 -2.5491020000 
1106.60 	 225.0067000 	 2.195825 	 -0.3675207000 	 -2.5524490000 
1106.80 	 225.0067000 	 2.195825 	 -0.3648535000 	 -2.5505700000 
1107.00 	 225.0067000 	 2.195825 	 -0.3648821000 	 -2.5498330000 
1107.20 	 225.0036000 	 2.195825 	 -0.3674825000 	 -2.5526650000 
1107.40 	 224.9988000 	 2.195825 	 -0.3636138000 	 -2.5492320000 
1107.60 	 224.9956000 	 2.195825 	 -0.3667800000 	 -2.5515940000 
1107.80 	 224.9908000 	 2.195825 	 -0.3657722000 	 -2.5515970000 
1108.00 	 224.9877000 	 2.195825 	 -0.3641001000 	 -2.5492410000 
1108.20 	 224.9829000 	 2.195825 	 -0.3675810000 	 -2.5526680000 
1108.40 	 224.9829000 	 2.195825 	 -0.3638490000 	 -2.5496130000 
1108.60 	 224.9797000 	 2.195825 	 -0.3660297000 	 -2.5508820000 
1108.80 	 224.9781000 	 2.195825 	 -0.3666655000 	 -2.5523920000 
1109.00 	 224.9749000 	 2.195850 	 -0.3636106000 	 -2.5489900000 
1109.20 	 224.9718000 	 2.195875 	 -0.3673967000 	 -2.5524330000 
1109.40 	 224.9718000 	 2.195900 	 -0.3647455000 	 -2.5505030000 
1109.60 	 224.9718000 	 2.195925 	 -0.3649521000 	 -2.5500900000 
1109.80 	 224.9718000 	 2.195925 	 -0.3673077000 	 -2.5525410000 
1110.00 	 224.9749000 	 2.195950 	 -0.3633976000 	 -2.5491750000 
1110.20 	 224.9749000 	 2.195975 	 -0.3669103000 	 -2.5519660000 
1110.40 	 224.9797000 	 2.196000 	 -0.3650411000 	 -2.5509290000 
1110.60 	 224.9797000 	 2.196025 	 -0.3643767000 	 -2.5497020000 
1110.80 	 224.9797000 	 2.196025 	 -0.3673967000 	 -2.5529450000 
1111.00 	 224.9829000 	 2.196050 	 -0.3634612000 	 -2.5494860000 
1111.20 	 224.9829000 	 2.196025 	 -0.3641192000 	 -2.5514790000 
1111.40 	 224.9845000 	 2.196050 	 -0.3641383000 	 -2.5518670000 
1111.60 	 224.9877000 	 2.196050 	 -0.3620052000 	 -2.5489930000 
1111.80 	 224.9956000 	 2.196075 	 -0.3662141000 	 -2.5528270000 
1112.00 	 224.9988000 	 2.196100 	 -0.3625679000 	 -2.5501820000 
1112.20 	 225.0036000 	 2.196075 	 -0.3652128000 	 -2.5502900000 
1112.40 	 225.0067000 	 2.196075 	 -0.3674539000 	 -2.5527260000 
1112.60 	 225.0067000 	 2.196075 	 -0.3631941000 	 -2.5488850000 
1112.80 	 225.0036000 	 2.196075 	 -0.3671265000 	 -2.5521210000 
1113.00 	 224.9988000 	 2.196075 	 -0.3655020000 	 -2.5513330000 
1113.20 	 225.0004000 	 2.196075 	 -0.3639603000 	 -2.5492990000 
1113.40 	 224.9988000 	 2.196075 	 -0.3677209000 	 -2.5528840000 
1113.60 	 224.9988000 	 2.196075 	 -0.3640175000 	 -2.5500360000 
1113.80 	 224.9988000 	 2.196075 	 -0.3656038000 	 -2.5506270000 
1114.00 	 225.0036000 	 2.196075 	 -0.3671551000 	 -2.5526970000 
1114.20 	 225.0036000 	 2.196075 	 -0.3631242000 	 -2.5489460000 
1114.40 	 225.0067000 	 2.196075 	 -0.3669898000 	 -2.5519690000 
1114.60 	 225.0115000 	 2.196075 	 -0.3653971000 	 -2.5511460000 
1114.80 	 225.0131000 	 2.196075 	 -0.3640048000 	 -2.5493050000 
1115.00 	 225.0147000 	 2.196075 	 -0.3677750000 	 -2.5530210000 
1115.20 	 225.0115000 	 2.196075 	 -0.3636201000 	 -2.5495850000 
1115.40 	 225.0115000 	 2.196075 	 -0.3658772000 	 -2.5508560000 
1115.60 	 225.0067000 	 2.196075 	 -0.3666019000 	 -2.5522710000 
1115.80 	 225.0067000 	 2.196075 	 -0.3633277000 	 -2.5488190000 
1116.00 	 225.0036000 	 2.196075 	 -0.3675747000 	 -2.5524680000 
1116.20 	 225.0036000 	 2.196075 	 -0.3648154000 	 -2.5508210000 
1116.40 	 225.0067000 	 2.196075 	 -0.3645261000 	 -2.5497560000 
1116.60 	 225.0067000 	 2.196075 	 -0.3676701000 	 -2.5528940000 
1116.80 	 225.0115000 	 2.196075 	 -0.3631083000 	 -2.5491080000 
1117.00 	 225.0115000 	 2.196075 	 -0.3664780000 	 -2.5515650000 
1117.20 	 225.0083000 	 2.196075 	 -0.3660043000 	 -2.5519880000 
1117.40 	 225.0067000 	 2.196075 	 -0.3636233000 	 -2.5491970000 
1117.60 	 225.0036000 	 2.196075 	 -0.3675652000 	 -2.5531040000 
1117.80 	 224.9988000 	 2.196075 	 -0.3637028000 	 -2.5495910000 
1118.00 	 224.9988000 	 2.196075 	 -0.3652636000 	 -2.5505350000 
1118.20 	 224.9988000 	 2.196075 	 -0.3668594000 	 -2.5526170000 
1118.40 	 224.9988000 	 2.196075 	 -0.3632673000 	 -2.5488060000 
1118.60 	 224.9988000 	 2.196075 	 -0.3673013000 	 -2.5523410000 
1118.80 	 224.9988000 	 2.196075 	 -0.3653908000 	 -2.5513360000 
1119.00 	 224.9988000 	 2.196075 	 -0.3638268000 	 -2.5491430000 
1119.20 	 224.9956000 	 2.196075 	 -0.3675970000 	 -2.5529420000 
1119.40 	 224.9908000 	 2.196075 	 -0.3635851000 	 -2.5495400000 
1119.60 	 224.9877000 	 2.196075 	 -0.3659058000 	 -2.5509710000 
1119.80 	 224.9877000 	 2.196075 	 -0.3665479000 	 -2.5522200000 
1120.00 	 224.9829000 	 2.196075 	 -0.3634866000 	 -2.5491140000 
1120.20 	 224.9829000 	 2.196075 	 -0.3677305000 	 -2.5529510000 
1120.40 	 224.9829000 	 2.196075 	 -0.3639793000 	 -2.5499760000 
1120.60 	 224.9829000 	 2.196100 	 -0.3653781000 	 -2.5505190000 
1120.80 	 224.9829000 	 2.196125 	 -0.3670692000 	 -2.5525860000 
1121.00 	 224.9797000 	 2.196125 	 -0.3632895000 	 -2.5487900000 
1121.20 	 224.9829000 	 2.196125 	 -0.3672695000 	 -2.5522870000 
1121.40 	 224.9797000 	 2.196150 	 -0.3649966000 	 -2.5509360000 
1121.60 	 224.9829000 	 2.196150 	 -0.3642845000 	 -2.5497310000 
1121.80 	 224.9861000 	 2.196175 	 -0.3671678000 	 -2.5528810000 
1122.00 	 224.9908000 	 2.196175 	 -0.3631369000 	 -2.5492320000 
1122.20 	 224.9908000 	 2.196175 	 -0.3664239000 	 -2.5515970000 
1122.40 	 224.9956000 	 2.196175 	 -0.3655656000 	 -2.5514760000 
1122.60 	 224.9908000 	 2.196175 	 -0.3639030000 	 -2.5492220000 
1122.80 	 224.9908000 	 2.196175 	 -0.3672791000 	 -2.5527600000 
1123.00 	 224.9877000 	 2.196175 	 -0.3636551000 	 -2.5499280000 
1123.20 	 224.9861000 	 2.196175 	 -0.3656133000 	 -2.5507830000 
1123.40 	 224.9829000 	 2.196175 	 -0.3664080000 	 -2.5522680000 
1123.60 	 224.9829000 	 2.196200 	 -0.3635057000 	 -2.5491140000 
1123.80 	 224.9829000 	 2.196225 	 -0.3675047000 	 -2.5524840000 
1124.00 	 224.9877000 	 2.196225 	 -0.3647995000 	 -2.5505860000 
1124.20 	 224.9877000 	 2.196250 	 -0.3647900000 	 -2.5500550000 
1124.40 	 224.9877000 	 2.196225 	 -0.3670788000 	 -2.5525250000 
1124.60 	 224.9829000 	 2.196250 	 -0.3630225000 	 -2.5492000000 
1124.80 	 224.9877000 	 2.196275 	 -0.3661728000 	 -2.5516130000 
1125.00 	 224.9877000 	 2.196275 	 -0.3656737000 	 -2.5518100000 
1125.20 	 224.9829000 	 2.196275 	 -0.3634008000 	 -2.5493340000 
1125.40 	 224.9877000 	 2.196275 	 -0.3669485000 	 -2.5529510000 
1125.60 	 224.9877000 	 2.196300 	 -0.3633785000 	 -2.5497280000 
1125.80 	 224.9908000 	 2.196325 	 -0.3654734000 	 -2.5508750000 
1126.00 	 224.9877000 	 2.196325 	 -0.3659534000 	 -2.5522230000 
1126.20 	 224.9877000 	 2.196325 	 -0.3628540000 	 -2.5490980000 
1126.40 	 224.9829000 	 2.196325 	 -0.3661124000 	 -2.5524590000 
1126.60 	 224.9797000 	 2.196325 	 -0.3628477000 	 -2.5503890000 
1126.80 	 224.9797000 	 2.196350 	 -0.3627523000 	 -2.5500840000 
1127.00 	 224.9797000 	 2.196375 	 -0.3646437000 	 -2.5525630000 
1127.20 	 224.9829000 	 2.196375 	 -0.3612010000 	 -2.5492160000 
1127.40 	 224.9877000 	 2.196400 	 -0.3648694000 	 -2.5523220000 
1127.60 	 224.9877000 	 2.196375 	 -0.3593794000 	 -2.5510950000 
1127.80 	 224.9908000 	 2.196400 	 -0.3587309000 	 -2.5495820000 
1128.00 	 224.9908000 	 2.196425 	 -0.3619798000 	 -2.5529800000 
1128.20 	 224.9956000 	 2.196425 	 -0.3577868000 	 -2.5494740000 
1128.40 	 224.9956000 	 2.196450 	 -0.3608068000 	 -2.5513870000 
1128.60 	 224.9956000 	 2.196425 	 -0.3603204000 	 -2.5520420000 
1128.80 	 224.9956000 	 2.196425 	 -0.3582732000 	 -2.5494540000 
1129.00 	 224.9956000 	 2.196425 	 -0.3621101000 	 -2.5530370000 
1129.20 	 224.9956000 	 2.196425 	 -0.3582096000 	 -2.5499530000 
1129.40 	 224.9956000 	 2.196425 	 -0.3603045000 	 -2.5510790000 
1129.60 	 224.9956000 	 2.196425 	 -0.3609149000 	 -2.5525090000 
1129.80 	 224.9988000 	 2.196425 	 -0.3580093000 	 -2.5490440000 
1130.00 	 224.9988000 	 2.196425 	 -0.3619448000 	 -2.5526680000 
1130.20 	 224.9988000 	 2.196425 	 -0.3587755000 	 -2.5506370000 
1130.40 	 224.9988000 	 2.196425 	 -0.3595988000 	 -2.5503030000 
1130.60 	 224.9956000 	 2.196425 	 -0.3615602000 	 -2.5528880000 
1130.80 	 224.9908000 	 2.196425 	 -0.3576724000 	 -2.5492540000 
1131.00 	 224.9908000 	 2.196425 	 -0.3615538000 	 -2.5522580000 
1131.20 	 224.9877000 	 2.196425 	 -0.3599008000 	 -2.5514090000 
1131.40 	 224.9829000 	 2.196425 	 -0.3586833000 	 -2.5497210000 
1131.60 	 224.9797000 	 2.196425 	 -0.3619512000 	 -2.5531960000 
1131.80 	 224.9749000 	 2.196425 	 -0.3577805000 	 -2.5495430000 
1132.00 	 224.9718000 	 2.196450 	 -0.3611342000 	 -2.5516380000 
1132.20 	 224.9670000 	 2.196475 	 -0.3600279000 	 -2.5518230000 
1132.40 	 224.9638000 	 2.196500 	 -0.3582319000 	 -2.5493910000 
1132.60 	 224.9591000 	 2.196525 	 -0.3621292000 	 -2.5530750000 
1132.80 	 224.9559000 	 2.196550 	 -0.3583590000 	 -2.5502970000 
1133.00 	 224.9559000 	 2.196575 	 -0.3600057000 	 -2.5508210000 
1133.20 	 224.9495000 	 2.196600 	 -0.3612232000 	 -2.5525060000 
1133.40 	 224.9479000 	 2.196650 	 -0.3578345000 	 -2.5491710000 
1133.60 	 224.9479000 	 2.196700 	 -0.3619798000 	 -2.5525470000 
1133.80 	 224.9479000 	 2.196725 	 -0.3589980000 	 -2.5509040000 
1134.00 	 224.9511000 	 2.196775 	 -0.3592269000 	 -2.5497690000 
1134.20 	 224.9575000 	 2.196800 	 -0.3618654000 	 -2.5529960000 
1134.40 	 224.9638000 	 2.196825 	 -0.3578536000 	 -2.5495310000 
1134.60 	 224.9718000 	 2.196875 	 -0.3612105000 	 -2.5518100000 
1134.80 	 224.9718000 	 2.196875 	 -0.3598976000 	 -2.5517180000 
1135.00 	 224.9781000 	 2.196900 	 -0.3583908000 	 -2.5495430000 
1135.20 	 224.9797000 	 2.196925 	 -0.3620307000 	 -2.5532050000 
1135.40 	 224.9829000 	 2.196950 	 -0.3581873000 	 -2.5500040000 
1135.60 	 224.9877000 	 2.196925 	 -0.3653717000 	 -2.5511490000 
1135.80 	 224.9956000 	 2.196925 	 -0.3659407000 	 -2.5525440000 
1136.00 	 225.0036000 	 2.196925 	 -0.3628222000 	 -2.5491840000 
1136.20 	 225.0115000 	 2.196925 	 -0.3666910000 	 -2.5528590000 
1136.40 	 225.0147000 	 2.196925 	 -0.3637600000 	 -2.5507390000 
1136.60 	 225.0179000 	 2.196925 	 -0.3643163000 	 -2.5505450000 
1136.80 	 225.0147000 	 2.196925 	 -0.3664652000 	 -2.5530500000 
1137.00 	 225.0115000 	 2.196925 	 -0.3624916000 	 -2.5495780000 
1137.20 	 225.0115000 	 2.196925 	 -0.3663254000 	 -2.5522680000 
1137.40 	 225.0067000 	 2.196925 	 -0.3644943000 	 -2.5515300000 
1137.60 	 225.0067000 	 2.196925 	 -0.3634389000 	 -2.5499820000 
1137.80 	 225.0036000 	 2.196925 	 -0.3669675000 	 -2.5532180000 
1138.00 	 225.0036000 	 2.196925 	 -0.3631338000 	 -2.5499470000 
1138.20 	 224.9988000 	 2.196925 	 -0.3650856000 	 -2.5511710000 
1138.40 	 224.9956000 	 2.196925 	 -0.3657627000 	 -2.5523280000 
1138.60 	 224.9924000 	 2.196925 	 -0.3628381000 	 -2.5494190000 
1138.80 	 224.9877000 	 2.196925 	 -0.3668531000 	 -2.5527600000 
1139.00 	 224.9861000 	 2.196925 	 -0.3639189000 	 -2.5507160000 
1139.20 	 224.9877000 	 2.196925 	 -0.3641733000 	 -2.5503160000 
1139.40 	 224.9877000 	 2.196925 	 -0.3667768000 	 -2.5529930000 
1139.60 	 224.9877000 	 2.196950 	 -0.3626696000 	 -2.5495180000 
1139.80 	 224.9908000 	 2.196975 	 -0.3659439000 	 -2.5521060000 
1140.00 	 224.9908000 	 2.196975 	 -0.3649108000 	 -2.5519080000 
1140.20 	 224.9877000 	 2.197000 	 -0.3631338000 	 -2.5496900000 
1140.40 	 224.9845000 	 2.196975 	 -0.3684902000 	 -2.5531830000 
1140.60 	 224.9813000 	 2.196975 	 -0.3645802000 	 -2.5497440000 
1140.80 	 224.9797000 	 2.196975 	 -0.3669198000 	 -2.5513460000 
1141.00 	 224.9797000 	 2.197000 	 -0.3672695000 	 -2.5523690000 
1141.20 	 224.9749000 	 2.197000 	 -0.3640079000 	 -2.5492890000 
1141.40 	 224.9749000 	 2.197025 	 -0.3682295000 	 -2.5531200000 
1141.60 	 224.9718000 	 2.197050 	 -0.3648917000 	 -2.5503670000 
1141.80 	 224.9718000 	 2.197075 	 -0.3660043000 	 -2.5508430000 
1142.00 	 224.9718000 	 2.197100 	 -0.3678131000 	 -2.5530720000 
1142.20 	 224.9749000 	 2.197100 	 -0.3639030000 	 -2.5491550000 
1142.40 	 224.9797000 	 2.197125 	 -0.3680674000 	 -2.5526080000 
1142.60 	 224.9829000 	 2.197150 	 -0.3658263000 	 -2.5511960000 
1142.80 	 224.9829000 	 2.197150 	 -0.3658930000 	 -2.5500080000 
1143.00 	 224.9829000 	 2.197175 	 -0.3689829000 	 -2.5532410000 
1143.20 	 224.9829000 	 2.197175 	 -0.3644880000 	 -2.5494740000 
1143.40 	 224.9829000 	 2.197200 	 -0.3675620000 	 -2.5517810000 
1143.60 	 224.9829000 	 2.197175 	 -0.3669167000 	 -2.5523660000 
1143.80 	 224.9829000 	 2.197200 	 -0.3646374000 	 -2.5494540000 
1144.00 	 224.9829000 	 2.197225 	 -0.3686619000 	 -2.5533490000 
1144.20 	 224.9829000 	 2.197225 	 -0.3646501000 	 -2.5499980000 
1144.40 	 224.9877000 	 2.197225 	 -0.3665066000 	 -2.5511550000 
1144.60 	 224.9908000 	 2.197225 	 -0.3677750000 	 -2.5527030000 
1144.80 	 224.9956000 	 2.197225 	 -0.3649902000 	 -2.5495910000 
1145.00 	 225.0004000 	 2.197225 	 -0.3689194000 	 -2.5529800000 
1145.20 	 225.0067000 	 2.197225 	 -0.3660583000 	 -2.5509580000 
1145.40 	 225.0131000 	 2.197225 	 -0.3667100000 	 -2.5507580000 
1145.60 	 225.0147000 	 2.197225 	 -0.3683631000 	 -2.5532090000 
1145.80 	 225.0147000 	 2.197225 	 -0.3647582000 	 -2.5497090000 
1146.00 	 225.0147000 	 2.197225 	 -0.3685316000 	 -2.5527950000 
1146.20 	 225.0115000 	 2.197225 	 -0.3667673000 	 -2.5516480000 
1146.40 	 225.0067000 	 2.197225 	 -0.3656737000 	 -2.5501980000 
1146.60 	 225.0020000 	 2.197225 	 -0.3688622000 	 -2.5534410000 
1146.80 	 224.9972000 	 2.197225 	 -0.3652128000 	 -2.5501060000 
1147.00 	 224.9940000 	 2.197225 	 -0.3677241000 	 -2.5518640000 
1147.20 	 224.9908000 	 2.197225 	 -0.3676764000 	 -2.5525220000 
1147.40 	 224.9877000 	 2.197225 	 -0.3651079000 	 -2.5498610000 
1147.60 	 224.9877000 	 2.197225 	 -0.3689607000 	 -2.5530560000 
1147.80 	 224.9877000 	 2.197225 	 -0.3657754000 	 -2.5506970000 
1148.00 	 224.9908000 	 2.197225 	 -0.3666973000 	 -2.5508340000 
1148.20 	 224.9956000 	 2.197225 	 -0.3682963000 	 -2.5530620000 
1148.40 	 224.9956000 	 2.197225 	 -0.3648853000 	 -2.5497310000 
1148.60 	 224.9988000 	 2.197225 	 -0.3687700000 	 -2.5528840000 
1148.80 	 224.9988000 	 2.197225 	 -0.3664080000 	 -2.5513330000 
1149.00 	 224.9988000 	 2.197225 	 -0.3662491000 	 -2.5507130000 
1149.20 	 224.9988000 	 2.197225 	 -0.3686682000 	 -2.5531990000 
1149.40 	 224.9988000 	 2.197225 	 -0.3648027000 	 -2.5498550000 
1149.60 	 224.9972000 	 2.197225 	 -0.3680515000 	 -2.5523250000 
1149.80 	 224.9988000 	 2.197225 	 -0.3669071000 	 -2.5518420000 
1150.00 	 224.9956000 	 2.197225 	 -0.3654639000 	 -2.5501380000 
1150.20 	 224.9956000 	 2.197225 	 -0.3688749000 	 -2.5533260000 
1150.40 	 224.9908000 	 2.197225 	 -0.3651206000 	 -2.5502650000 
1150.60 	 224.9893000 	 2.197225 	 -0.3672218000 	 -2.5515530000 
1150.80 	 224.9877000 	 2.197225 	 -0.3677940000 	 -2.5528140000 
1151.00 	 224.9845000 	 2.197250 	 -0.3649108000 	 -2.5496800000 
1151.20 	 224.9829000 	 2.197250 	 -0.3687700000 	 -2.5531510000 
1151.40 	 224.9829000 	 2.197275 	 -0.3657977000 	 -2.5507770000 
1151.60 	 224.9829000 	 2.197275 	 -0.3665924000 	 -2.5508210000 
1151.80 	 224.9845000 	 2.197275 	 -0.3683853000 	 -2.5530690000 
1152.00 	 224.9908000 	 2.197300 	 -0.3648058000 	 -2.5498450000 
1152.20 	 224.9908000 	 2.197300 	 -0.3682550000 	 -2.5526590000 
1152.40 	 224.9924000 	 2.197325 	 -0.3664335000 	 -2.5516540000 
1152.60 	 224.9956000 	 2.197325 	 -0.3656896000 	 -2.5502970000 
1152.80 	 224.9988000 	 2.197325 	 -0.3680547000 	 -2.5534410000 
1153.00 	 224.9988000 	 2.197325 	 -0.3641192000 	 -2.5501600000 
1153.20 	 224.9988000 	 2.197325 	 -0.3670565000 	 -2.5522960000 
1153.40 	 224.9988000 	 2.197325 	 -0.3661315000 	 -2.5523220000 
1153.60 	 224.9956000 	 2.197325 	 -0.3644975000 	 -2.5500420000 
1153.80 	 224.9956000 	 2.197325 	 -0.3678831000 	 -2.5534410000 
1154.00 	 224.9924000 	 2.197325 	 -0.3643449000 	 -2.5503480000 
1154.20 	 224.9956000 	 2.197325 	 -0.3665924000 	 -2.5517340000 
1154.40 	 224.9908000 	 2.197325 	 -0.3668912000 	 -2.5527950000 
1154.60 	 224.9893000 	 2.197325 	 -0.3640620000 	 -2.5499280000 
1154.80 	 224.9877000 	 2.197325 	 -0.3679212000 	 -2.5533520000 
1155.00 	 224.9829000 	 2.197325 	 -0.3647296000 	 -2.5509930000 
1155.20 	 224.9797000 	 2.197325 	 -0.3655942000 	 -2.5512440000 
1155.40 	 224.9797000 	 2.197325 	 -0.3673109000 	 -2.5533390000 
1155.60 	 224.9797000 	 2.197325 	 -0.3637282000 	 -2.5499820000 
1155.80 	 224.9797000 	 2.197350 	 -0.3639221000 	 -2.5530720000 
1156.00 	 224.9813000 	 2.197375 	 -0.3617255000 	 -2.5516730000 
1156.20 	 224.9829000 	 2.197375 	 -0.3614394000 	 -2.5507040000 
1156.40 	 224.9877000 	 2.197375 	 -0.3640493000 	 -2.5536380000 
1156.60 	 224.9908000 	 2.197375 	 -0.3625043000 	 -2.5503320000 
1156.80 	 224.9908000 	 2.197375 	 -0.3653208000 	 -2.5524080000 
1157.00 	 224.9908000 	 2.197375 	 -0.3649616000 	 -2.5527410000 
1157.20 	 224.9908000 	 2.197375 	 -0.3625107000 	 -2.5502460000 
1157.40 	 224.9877000 	 2.197400 	 -0.3661537000 	 -2.5537620000 
1157.60 	 224.9877000 	 2.197425 	 -0.3626283000 	 -2.5507860000 
1157.80 	 224.9877000 	 2.197425 	 -0.3645134000 	 -2.5516800000 
1158.00 	 224.9877000 	 2.197450 	 -0.3652605000 	 -2.5532050000 
1158.20 	 224.9877000 	 2.197450 	 -0.3607559000 	 -2.5499440000 
1158.40 	 224.9877000 	 2.197450 	 -0.3646978000 	 -2.5533990000 
1158.60 	 224.9908000 	 2.197450 	 -0.3620275000 	 -2.5517650000 
1158.80 	 224.9908000 	 2.197475 	 -0.3622818000 	 -2.5510820000 
1159.00 	 224.9908000 	 2.197500 	 -0.3651269000 	 -2.5539840000 
1159.20 	 224.9908000 	 2.197475 	 -0.3641351000 	 -2.5504880000 
1159.40 	 224.9956000 	 2.197475 	 -0.3670756000 	 -2.5526170000 
1159.60 	 224.9956000 	 2.197475 	 -0.3665066000 	 -2.5528210000 
1159.80 	 224.9956000 	 2.197475 	 -0.3642750000 	 -2.5504140000 
1160.00 	 224.9956000 	 2.197475 	 -0.3680038000 	 -2.5539650000 
1160.20 	 224.9988000 	 2.197475 	 -0.3645007000 	 -2.5509800000 
1160.40 	 225.0036000 	 2.197475 	 -0.3663826000 	 -2.5517590000 
1160.60 	 225.0036000 	 2.197475 	 -0.3672759000 	 -2.5535520000 
1160.80 	 225.0036000 	 2.197475 	 -0.3639603000 	 -2.5502170000 
1161.00 	 225.0036000 	 2.197475 	 -0.3678354000 	 -2.5535420000 
1161.20 	 224.9988000 	 2.197475 	 -0.3653145000 	 -2.5518390000 
1161.40 	 224.9956000 	 2.197475 	 -0.3652954000 	 -2.5511490000 
1161.60 	 224.9908000 	 2.197475 	 -0.3676033000 	 -2.5535870000 
1161.80 	 224.9877000 	 2.197475 	 -0.3639635000 	 -2.5503250000 
1162.00 	 224.9861000 	 2.197475 	 -0.3674889000 	 -2.5531070000 
1162.20 	 224.9829000 	 2.197475 	 -0.3655179000 	 -2.5519690000 
1162.40 	 224.9829000 	 2.197475 	 -0.3650729000 	 -2.5507260000 
1162.60 	 224.9877000 	 2.197475 	 -0.3679848000 	 -2.5539110000 
1162.80 	 224.9877000 	 2.197500 	 -0.3642527000 	 -2.5505730000 
1163.00 	 224.9877000 	 2.197525 	 -0.3668912000 	 -2.5525220000 
1163.20 	 224.9877000 	 2.197525 	 -0.3664144000 	 -2.5528340000 
1163.40 	 224.9877000 	 2.197550 	 -0.3644784000 	 -2.5504520000 
1163.60 	 224.9861000 	 2.197525 	 -0.3678767000 	 -2.5538760000 
1163.80 	 224.9829000 	 2.197525 	 -0.3639030000 	 -2.5509170000 
1164.00 	 224.9829000 	 2.197550 	 -0.3655148000 	 -2.5517020000 
1164.20 	 224.9829000 	 2.197575 	 -0.3665225000 	 -2.5533610000 
1164.40 	 224.9877000 	 2.197575 	 -0.3637854000 	 -2.5502330000 
1164.60 	 224.9908000 	 2.197600 	 -0.3677114000 	 -2.5537330000 
1164.80 	 224.9956000 	 2.197575 	 -0.3667513000 	 -2.5513170000 
1165.00 	 224.9956000 	 2.197575 	 -0.3675270000 	 -2.5514600000 
1165.20 	 224.9972000 	 2.197575 	 -0.3694439000 	 -2.5538860000 
1165.40 	 224.9972000 	 2.197575 	 -0.3656419000 	 -2.5501540000 
1165.60 	 224.9956000 	 2.197575 	 -0.3697681000 	 -2.5538950000 
1165.80 	 224.9908000 	 2.197575 	 -0.3670883000 	 -2.5518200000 
1166.00 	 224.9924000 	 2.197575 	 -0.3672854000 	 -2.5514090000 
1166.20 	 224.9908000 	 2.197575 	 -0.3698222000 	 -2.5540290000 
1166.40 	 224.9908000 	 2.197575 	 -0.3656864000 	 -2.5502560000 
1166.60 	 224.9924000 	 2.197575 	 -0.3692500000 	 -2.5530340000 
1166.80 	 224.9956000 	 2.197575 	 -0.3681692000 	 -2.5527060000 
1167.00 	 224.9956000 	 2.197575 	 -0.3661855000 	 -2.5502490000 
1167.20 	 224.9956000 	 2.197575 	 -0.3700224000 	 -2.5542000000 
1167.40 	 224.9956000 	 2.197575 	 -0.3660711000 	 -2.5507450000 
1167.60 	 224.9956000 	 2.197575 	 -0.3686682000 	 -2.5525860000 
1167.80 	 224.9956000 	 2.197575 	 -0.3685919000 	 -2.5531510000 
1168.00 	 224.9988000 	 2.197575 	 -0.3659693000 	 -2.5503060000 
1168.20 	 224.9988000 	 2.197575 	 -0.3701083000 	 -2.5541050000 
1168.40 	 224.9988000 	 2.197575 	 -0.3662364000 	 -2.5510120000 
1168.60 	 224.9988000 	 2.197575 	 -0.3682868000 	 -2.5520100000 
1168.80 	 224.9956000 	 2.197575 	 -0.3692627000 	 -2.5537140000 
1169.00 	 224.9956000 	 2.197575 	 -0.3656260000 	 -2.5500550000 
1169.20 	 224.9908000 	 2.197575 	 -0.3696855000 	 -2.5536350000 
1169.40 	 224.9940000 	 2.197575 	 -0.3671487000 	 -2.5518040000 
1169.60 	 224.9908000 	 2.197575 	 -0.3668849000 	 -2.5509800000 
1169.80 	 224.9908000 	 2.197575 	 -0.3699652000 	 -2.5539210000 
1170.00 	 224.9877000 	 2.197575 	 -0.3656006000 	 -2.5502400000 
1170.20 	 224.9877000 	 2.197575 	 -0.3695583000 	 -2.5534440000 
1170.40 	 224.9877000 	 2.197600 	 -0.3673776000 	 -2.5521530000 
1170.60 	 224.9877000 	 2.197600 	 -0.3667323000 	 -2.5507670000 
1170.80 	 224.9829000 	 2.197625 	 -0.3700256000 	 -2.5542390000 
1171.00 	 224.9797000 	 2.197625 	 -0.3657118000 	 -2.5504180000 
1171.20 	 224.9797000 	 2.197625 	 -0.3690402000 	 -2.5530400000 
1171.40 	 224.9797000 	 2.197650 	 -0.3655084000 	 -2.5530970000 
1171.60 	 224.9749000 	 2.197650 	 -0.3635470000 	 -2.5507160000 
1171.80 	 224.9749000 	 2.197675 	 -0.3673744000 	 -2.5545180000 
1172.00 	 224.9749000 	 2.197700 	 -0.3635025000 	 -2.5513140000 
1172.20 	 224.9749000 	 2.197725 	 -0.3656578000 	 -2.5522330000 
1172.40 	 224.9749000 	 2.197750 	 -0.3664017000 	 -2.5538640000 
1172.60 	 224.9749000 	 2.197750 	 -0.3633054000 	 -2.5505160000 
1172.80 	 224.9797000 	 2.197775 	 -0.3673840000 	 -2.5542930000 
1173.00 	 224.9781000 	 2.197775 	 -0.3642178000 	 -2.5518700000 
1173.20 	 224.9797000 	 2.197775 	 -0.3629239000 	 -2.5517460000 
1173.40 	 224.9797000 	 2.197800 	 -0.3659344000 	 -2.5544550000 
1173.60 	 224.9829000 	 2.197825 	 -0.3617605000 	 -2.5505860000 
1173.80 	 224.9829000 	 2.197850 	 -0.3655561000 	 -2.5535080000 
1174.00 	 224.9861000 	 2.197825 	 -0.3632641000 	 -2.5528110000 
1174.20 	 224.9908000 	 2.197825 	 -0.3625997000 	 -2.5513940000 
1174.40 	 224.9956000 	 2.197825 	 -0.3654226000 	 -2.5543980000 
1174.60 	 225.0004000 	 2.197825 	 -0.3617636000 	 -2.5509900000 
1174.80 	 225.0052000 	 2.197825 	 -0.3648504000 	 -2.5533550000 
1175.00 	 225.0115000 	 2.197825 	 -0.3640524000 	 -2.5533930000 
1175.20 	 225.0147000 	 2.197825 	 -0.3621801000 	 -2.5510530000 
1175.40 	 225.0179000 	 2.197825 	 -0.3658899000 	 -2.5545380000 
1175.60 	 225.0179000 	 2.197825 	 -0.3621324000 	 -2.5515240000 
1175.80 	 225.0195000 	 2.197825 	 -0.3640811000 	 -2.5524810000 
1176.00 	 225.0179000 	 2.197825 	 -0.3649267000 	 -2.5541180000 
1176.20 	 225.0147000 	 2.197825 	 -0.3617954000 	 -2.5508820000 
1176.40 	 225.0131000 	 2.197825 	 -0.3656324000 	 -2.5541470000 
1176.60 	 225.0083000 	 2.197825 	 -0.3628413000 	 -2.5524270000 
1176.80 	 225.0036000 	 2.197825 	 -0.3632069000 	 -2.5517270000 
1177.00 	 224.9988000 	 2.197825 	 -0.3651810000 	 -2.5545120000 
1177.20 	 224.9956000 	 2.197825 	 -0.3612900000 	 -2.5510060000 
1177.40 	 224.9908000 	 2.197825 	 -0.3650793000 	 -2.5537050000 
1177.60 	 224.9908000 	 2.197825 	 -0.3628349000 	 -2.5528590000 
1177.80 	 224.9893000 	 2.197825 	 -0.3622723000 	 -2.5515020000 
1178.00 	 224.9940000 	 2.197825 	 -0.3651079000 	 -2.5544140000 
1178.20 	 224.9956000 	 2.197825 	 -0.3611279000 	 -2.5509960000 
1178.40 	 224.9988000 	 2.197825 	 -0.3643990000 	 -2.5534180000 
1178.60 	 224.9988000 	 2.197825 	 -0.3636201000 	 -2.5535520000 
1178.80 	 224.9988000 	 2.197825 	 -0.3615125000 	 -2.5508560000 
1179.00 	 225.0036000 	 2.197825 	 -0.3653463000 	 -2.5543530000 
1179.20 	 224.9988000 	 2.197825 	 -0.3617350000 	 -2.5519560000 
1179.40 	 224.9988000 	 2.197825 	 -0.3632101000 	 -2.5520580000 
1179.60 	 224.9956000 	 2.197825 	 -0.3647137000 	 -2.5542580000 
1179.80 	 224.9924000 	 2.197825 	 -0.3610134000 	 -2.5508090000 
1180.00 	 224.9908000 	 2.197825 	 -0.3648090000 	 -2.5537940000 
1180.20 	 224.9893000 	 2.197825 	 -0.3627936000 	 -2.5528210000 
1180.40 	 224.9908000 	 2.197825 	 -0.3619957000 	 -2.5514290000 
1180.60 	 224.9908000 	 2.197825 	 -0.3650888000 	 -2.5544710000 
1180.80 	 224.9956000 	 2.197825 	 -0.3612836000 	 -2.5510340000 
1181.00 	 224.9972000 	 2.197825 	 -0.3643004000 	 -2.5531450000 
1181.20 	 224.9988000 	 2.197825 	 -0.3636424000 	 -2.5534920000 
1181.40 	 225.0036000 	 2.197825 	 -0.3614330000 	 -2.5508470000 
1181.60 	 224.9988000 	 2.197825 	 -0.3651301000 	 -2.5543050000 
1181.80 	 224.9988000 	 2.197825 	 -0.3617573000 	 -2.5517240000 
1182.00 	 224.9988000 	 2.197825 	 -0.3631115000 	 -2.5521790000 
1182.20 	 224.9956000 	 2.197825 	 -0.3643894000 	 -2.5541340000 
1182.40 	 224.9956000 	 2.197825 	 -0.3610865000 	 -2.5507510000 
1182.60 	 224.9908000 	 2.197825 	 -0.3649680000 	 -2.5541430000 
1182.80 	 224.9908000 	 2.197825 	 -0.3622405000 	 -2.5525310000 
1183.00 	 224.9877000 	 2.197825 	 -0.3623136000 	 -2.5517620000 
1183.20 	 224.9877000 	 2.197825 	 -0.3647900000 	 -2.5543560000 
1183.40 	 224.9893000 	 2.197825 	 -0.3610166000 	 -2.5508470000 
1183.60 	 224.9893000 	 2.197825 	 -0.3645643000 	 -2.5535360000 
1183.80 	 224.9908000 	 2.197825 	 -0.3629049000 	 -2.5529190000 
1184.00 	 224.9956000 	 2.197825 	 -0.3619862000 	 -2.5512470000 
1184.20 	 224.9956000 	 2.197825 	 -0.3650729000 	 -2.5546550000 
1184.40 	 224.9956000 	 2.197825 	 -0.3613472000 	 -2.5513680000 
1184.60 	 224.9956000 	 2.197825 	 -0.3637823000 	 -2.5530880000 
1184.80 	 224.9940000 	 2.197825 	 -0.3638172000 	 -2.5536190000 
1185.00 	 224.9908000 	 2.197825 	 -0.3612646000 	 -2.5509040000 
1185.20 	 224.9908000 	 2.197825 	 -0.3652731000 	 -2.5546300000 
1185.40 	 224.9908000 	 2.197825 	 -0.3614489000 	 -2.5515530000 
1185.60 	 224.9893000 	 2.197825 	 -0.3636551000 	 -2.5526300000 
1185.80 	 224.9845000 	 2.197825 	 -0.3639666000 	 -2.5540290000 
1186.00 	 224.9829000 	 2.197825 	 -0.3611628000 	 -2.5507860000 
1186.20 	 224.9797000 	 2.197825 	 -0.3650093000 	 -2.5542580000 
1186.40 	 224.9734000 	 2.197850 	 -0.3616587000 	 -2.5522520000 
1186.60 	 224.9718000 	 2.197875 	 -0.3624217000 	 -2.5518670000 
1186.80 	 224.9670000 	 2.197900 	 -0.3644466000 	 -2.5543280000 
1187.00 	 224.9670000 	 2.197925 	 -0.3606796000 	 -2.5507900000 
1187.20 	 224.9670000 	 2.197950 	 -0.3642623000 	 -2.5536790000 
1187.40 	 224.9718000 	 2.197950 	 -0.3626505000 	 -2.5531130000 
1187.60 	 224.9718000 	 2.197975 	 -0.3614934000 	 -2.5511870000 
1187.80 	 224.9718000 	 2.198000 	 -0.3647900000 	 -2.5546770000 
1188.00 	 224.9718000 	 2.198025 	 -0.3611120000 	 -2.5514540000 
1188.20 	 224.9749000 	 2.198050 	 -0.3633150000 	 -2.5527220000 
1188.40 	 224.9749000 	 2.198050 	 -0.3637155000 	 -2.5541050000 
1188.60 	 224.9749000 	 2.198075 	 -0.3607941000 	 -2.5509480000 
1188.80 	 224.9749000 	 2.198100 	 -0.3646882000 	 -2.5542930000 
1189.00 	 224.9797000 	 2.198125 	 -0.3614998000 	 -2.5521310000 
1189.20 	 224.9845000 	 2.198150 	 -0.3626347000 	 -2.5520480000 
1189.40 	 224.9908000 	 2.198150 	 -0.3645960000 	 -2.5543470000 
1189.60 	 224.9956000 	 2.198125 	 -0.3601869000 	 -2.5510500000 
1189.80 	 225.0052000 	 2.198125 	 -0.3639094000 	 -2.5538060000 
1190.00 	 225.0067000 	 2.198125 	 -0.3620466000 	 -2.5529220000 
1190.20 	 225.0131000 	 2.198125 	 -0.3610484000 	 -2.5514190000 
1190.40 	 225.0147000 	 2.198125 	 -0.3643290000 	 -2.5546710000 
1190.60 	 225.0147000 	 2.198125 	 -0.3605016000 	 -2.5514630000 
1190.80 	 225.0179000 	 2.198125 	 -0.3630638000 	 -2.5530560000 
1191.00 	 225.0179000 	 2.198125 	 -0.3628349000 	 -2.5538220000 
1191.20 	 225.0226000 	 2.198125 	 -0.3604158000 	 -2.5509960000 
1191.40 	 225.0179000 	 2.198125 	 -0.3643131000 	 -2.5544670000 
1191.60 	 225.0195000 	 2.198125 	 -0.3607432000 	 -2.5518510000 
1191.80 	 225.0226000 	 2.198125 	 -0.3621801000 	 -2.5523410000 
1192.00 	 225.0226000 	 2.198125 	 -0.3634485000 	 -2.5543020000 
1192.20 	 225.0226000 	 2.198125 	 -0.3601360000 	 -2.5507770000 
1192.40 	 225.0226000 	 2.198125 	 -0.3640747000 	 -2.5539490000 
1192.60 	 225.0163000 	 2.198125 	 -0.3615061000 	 -2.5526520000 
1192.80 	 225.0131000 	 2.198125 	 -0.3613663000 	 -2.5516700000 
1193.00 	 225.0067000 	 2.198125 	 -0.3639507000 	 -2.5546100000 
1193.20 	 225.0067000 	 2.198125 	 -0.3602473000 	 -2.5512820000 
1193.40 	 225.0036000 	 2.198125 	 -0.3632355000 	 -2.5531610000 
1193.60 	 225.0036000 	 2.198125 	 -0.3623613000 	 -2.5534470000 
1193.80 	 225.0067000 	 2.198125 	 -0.3605938000 	 -2.5511580000 
1194.00 	 225.0067000 	 2.198125 	 -0.3641860000 	 -2.5545850000 
1194.20 	 225.0147000 	 2.198125 	 -0.3605684000 	 -2.5517080000 
1194.40 	 225.0163000 	 2.198075 	 -0.3624884000 	 -2.5525790000 
1194.60 	 225.0179000 	 2.198075 	 -0.3633849000 	 -2.5541780000 
1194.80 	 225.0179000 	 2.198075 	 -0.3600852000 	 -2.5509070000 
1195.00 	 225.0147000 	 2.198075 	 -0.3641987000 	 -2.5541340000 
1195.20 	 225.0179000 	 2.198075 	 -0.3614203000 	 -2.5527350000 
1195.40 	 225.0179000 	 2.198025 	 -0.3613377000 	 -2.5516320000 
1195.60 	 225.0147000 	 2.198025 	 -0.3640938000 	 -2.5546580000 
1195.80 	 225.0163000 	 2.198025 	 -0.3601901000 	 -2.5512150000 
1196.00 	 225.0115000 	 2.198025 	 -0.3630733000 	 -2.5530750000 
1196.20 	 225.0115000 	 2.198025 	 -0.3628127000 	 -2.5537010000 
1196.40 	 225.0083000 	 2.198025 	 -0.3602568000 	 -2.5510340000 
1196.60 	 225.0115000 	 2.198025 	 -0.3641447000 	 -2.5544710000 
1196.80 	 225.0115000 	 2.198025 	 -0.3606510000 	 -2.5519590000 
1197.00 	 225.0115000 	 2.198025 	 -0.3624884000 	 -2.5524900000 
1197.20 	 225.0115000 	 2.198025 	 -0.3633881000 	 -2.5543980000 
1197.40 	 225.0147000 	 2.198025 	 -0.3598754000 	 -2.5509140000 
1197.60 	 225.0147000 	 2.198000 	 -0.3637028000 	 -2.5539330000 
1197.80 	 225.0147000 	 2.197975 	 -0.3615856000 	 -2.5528940000 
1198.00 	 225.0179000 	 2.197975 	 -0.3608958000 	 -2.5515080000 
1198.20 	 225.0179000 	 2.197975 	 -0.3640302000 	 -2.5546230000 
1198.40 	 225.0179000 	 2.197975 	 -0.3600152000 	 -2.5512890000 
1198.60 	 225.0163000 	 2.197950 	 -0.3630002000 	 -2.5532180000 
1198.80 	 225.0147000 	 2.197925 	 -0.3625393000 	 -2.5538090000 
1199.00 	 225.0115000 	 2.197925 	 -0.3601964000 	 -2.5509100000 
1199.20 	 225.0067000 	 2.197925 	 -0.3640588000 	 -2.5545980000 
1199.40 	 225.0067000 	 2.197925 	 -0.3607305000 	 -2.5519470000 
1199.60 	 225.0067000 	 2.197925 	 -0.3619448000 	 -2.5534790000 
1199.80 	 225.0036000 	 2.197925 	 -0.3633753000 	 -2.5554940000 
1200.00 	 225.0036000 	 2.197925 	 -0.3597895000 	 -2.5520830000 
1200.20 	 224.9988000 	 2.197925 	 -0.3637060000 	 -2.5552490000 
1200.40 	 224.9908000 	 2.197925 	 -0.3612995000 	 -2.5538220000 
1200.60 	 224.9845000 	 2.197925 	 -0.3610770000 	 -2.5529160000 
1200.80 	 224.9797000 	 2.197925 	 -0.3636678000 	 -2.5557930000 
1201.00 	 224.9749000 	 2.197925 	 -0.3596815000 	 -2.5520710000 
1201.20 	 224.9718000 	 2.197925 	 -0.3633785000 	 -2.5547980000 
1201.40 	 224.9718000 	 2.197925 	 -0.3616524000 	 -2.5542390000 
1201.60 	 224.9718000 	 2.197925 	 -0.3607050000 	 -2.5524520000 
1201.80 	 224.9734000 	 2.197925 	 -0.3641097000 	 -2.5557680000 
1202.00 	 224.9749000 	 2.197950 	 -0.3599040000 	 -2.5525000000 
1202.20 	 224.9749000 	 2.197975 	 -0.3626410000 	 -2.5542320000 
1202.40 	 224.9749000 	 2.197975 	 -0.3623962000 	 -2.5548520000 
1202.60 	 224.9749000 	 2.198025 	 -0.3598563000 	 -2.5520040000 
1202.80 	 224.9749000 	 2.198025 	 -0.3639698000 	 -2.5557900000 
1203.00 	 224.9765000 	 2.198050 	 -0.3604762000 	 -2.5531700000 
1203.20 	 224.9765000 	 2.198075 	 -0.3619353000 	 -2.5534950000 
1203.40 	 224.9797000 	 2.198075 	 -0.3631814000 	 -2.5554750000 
1203.60 	 224.9797000 	 2.198100 	 -0.3596592000 	 -2.5520580000 
1203.80 	 224.9829000 	 2.198125 	 -0.3636328000 	 -2.5552080000 
1204.00 	 224.9829000 	 2.198125 	 -0.3609975000 	 -2.5536540000 
1204.20 	 224.9845000 	 2.198125 	 -0.3609530000 	 -2.5526430000 
1204.40 	 224.9877000 	 2.198125 	 -0.3637250000 	 -2.5557520000 
1204.60 	 224.9829000 	 2.198150 	 -0.3597578000 	 -2.5522770000 
1204.80 	 224.9829000 	 2.198175 	 -0.3632577000 	 -2.5547630000 
1205.00 	 224.9797000 	 2.198175 	 -0.3619544000 	 -2.5545280000 
1205.20 	 224.9797000 	 2.198200 	 -0.3603363000 	 -2.5522840000 
1205.40 	 224.9749000 	 2.198175 	 -0.3675334000 	 -2.5559550000 
1205.60 	 224.9749000 	 2.198200 	 -0.3636583000 	 -2.5527860000 
1205.80 	 224.9718000 	 2.198225 	 -0.3660139000 	 -2.5542320000 
1206.00 	 224.9749000 	 2.198250 	 -0.3664239000 	 -2.5553230000 
1206.20 	 224.9749000 	 2.198275 	 -0.3636646000 	 -2.5523120000 
1206.40 	 224.9797000 	 2.198300 	 -0.3675016000 	 -2.5558060000 
1206.60 	 224.9813000 	 2.198275 	 -0.3650761000 	 -2.5536380000 
1206.80 	 224.9829000 	 2.198300 	 -0.3663889000 	 -2.5531040000 
1207.00 	 224.9877000 	 2.198325 	 -0.3688717000 	 -2.5561110000 
1207.20 	 224.9829000 	 2.198350 	 -0.3650379000 	 -2.5526270000 
1207.40 	 224.9829000 	 2.198325 	 -0.3678640000 	 -2.5547890000 
1207.60 	 224.9829000 	 2.198325 	 -0.3678290000 	 -2.5549700000 
1207.80 	 224.9829000 	 2.198350 	 -0.3651079000 	 -2.5525670000 
1208.00 	 224.9829000 	 2.198375 	 -0.3688908000 	 -2.5558570000 
1208.20 	 224.9845000 	 2.198400 	 -0.3653971000 	 -2.5532560000 
1208.40 	 224.9877000 	 2.198375 	 -0.3651746000 	 -2.5537050000 
1208.60 	 224.9877000 	 2.198375 	 -0.3663731000 	 -2.5557040000 
1208.80 	 224.9908000 	 2.198375 	 -0.3626347000 	 -2.5522740000 
1209.00 	 224.9908000 	 2.198375 	 -0.3666655000 	 -2.5556210000 
1209.20 	 224.9956000 	 2.198375 	 -0.3640175000 	 -2.5539590000 
1209.40 	 224.9956000 	 2.198375 	 -0.3640079000 	 -2.5531700000 
1209.60 	 224.9988000 	 2.198375 	 -0.3667641000 	 -2.5560950000 
1209.80 	 224.9988000 	 2.198375 	 -0.3629939000 	 -2.5525950000 
1210.00 	 224.9988000 	 2.198375 	 -0.3661982000 	 -2.5551410000 
1210.20 	 224.9972000 	 2.198375 	 -0.3650125000 	 -2.5545910000 
1210.40 	 224.9956000 	 2.198375 	 -0.3636900000 	 -2.5527160000 
1210.60 	 224.9908000 	 2.198375 	 -0.3673140000 	 -2.5560570000 
1210.80 	 224.9956000 	 2.198375 	 -0.3633658000 	 -2.5529100000 
1211.00 	 224.9956000 	 2.198375 	 -0.3658295000 	 -2.5542610000 
1211.20 	 224.9988000 	 2.198375 	 -0.3660234000 	 -2.5553130000 
1211.40 	 224.9988000 	 2.198375 	 -0.3633531000 	 -2.5523600000 
1211.60 	 224.9988000 	 2.198375 	 -0.3672504000 	 -2.5557990000 
1211.80 	 224.9956000 	 2.198375 	 -0.3641573000 	 -2.5535650000 
1212.00 	 224.9956000 	 2.198375 	 -0.3648535000 	 -2.5534920000 
1212.20 	 224.9956000 	 2.198375 	 -0.3666782000 	 -2.5557390000 
1212.40 	 224.9988000 	 2.198375 	 -0.3630638000 	 -2.5525280000 
1212.60 	 225.0036000 	 2.198375 	 -0.3666242000 	 -2.5550300000 
1212.80 	 225.0067000 	 2.198375 	 -0.3652573000 	 -2.5546170000 
1213.00 	 225.0067000 	 2.198375 	 -0.3637346000 	 -2.5525120000 
1213.20 	 225.0052000 	 2.198375 	 -0.3674603000 	 -2.5560510000 
1213.40 	 224.9988000 	 2.198375 	 -0.3634962000 	 -2.5529960000 
1213.60 	 224.9908000 	 2.198375 	 -0.3658676000 	 -2.5543820000 
1213.80 	 224.9845000 	 2.198375 	 -0.3669008000 	 -2.5555160000 
1214.00 	 224.9829000 	 2.198400 	 -0.3653781000 	 -2.5523920000 
1214.20 	 224.9797000 	 2.198425 	 -0.3690465000 	 -2.5557070000 
1214.40 	 224.9797000 	 2.198425 	 -0.3662872000 	 -2.5538700000 
1214.60 	 224.9829000 	 2.198450 	 -0.3662618000 	 -2.5529990000 
1214.80 	 224.9829000 	 2.198450 	 -0.3692659000 	 -2.5560030000 
1215.00 	 224.9877000 	 2.198450 	 -0.3646882000 	 -2.5525000000 
1215.20 	 224.9877000 	 2.198475 	 -0.3678862000 	 -2.5551830000 
1215.40 	 224.9908000 	 2.198475 	 -0.3667259000 	 -2.5547790000 
1215.60 	 224.9940000 	 2.198500 	 -0.3658422000 	 -2.5527190000 
1215.80 	 224.9956000 	 2.198475 	 -0.3694248000 	 -2.5561300000 
1216.00 	 224.9956000 	 2.198475 	 -0.3656324000 	 -2.5533010000 
1216.20 	 224.9908000 	 2.198475 	 -0.3673331000 	 -2.5539430000 
1216.40 	 224.9908000 	 2.198475 	 -0.3684743000 	 -2.5556690000 
1216.60 	 224.9908000 	 2.198475 	 -0.3651365000 	 -2.5525440000 
1216.80 	 224.9908000 	 2.198475 	 -0.3688208000 	 -2.5555960000 
1217.00 	 224.9877000 	 2.198475 	 -0.3666846000 	 -2.5542860000 
1217.20 	 224.9877000 	 2.198475 	 -0.3662713000 	 -2.5531610000 
1217.40 	 224.9908000 	 2.198475 	 -0.3691387000 	 -2.5561020000 
1217.60 	 224.9877000 	 2.198475 	 -0.3652191000 	 -2.5527700000 
1217.80 	 224.9908000 	 2.198475 	 -0.3682486000 	 -2.5548330000 
1218.00 	 224.9908000 	 2.198475 	 -0.3677972000 	 -2.5551510000 
1218.20 	 224.9908000 	 2.198475 	 -0.3653908000 	 -2.5525730000 
1218.40 	 224.9877000 	 2.198500 	 -0.3692245000 	 -2.5560510000 
1218.60 	 224.9877000 	 2.198500 	 -0.3662872000 	 -2.5536000000 
1218.80 	 224.9877000 	 2.198525 	 -0.3672695000 	 -2.5537560000 
1219.00 	 224.9877000 	 2.198550 	 -0.3691006000 	 -2.5559140000 
1219.20 	 224.9877000 	 2.198525 	 -0.3655815000 	 -2.5525790000 
1219.40 	 224.9908000 	 2.198525 	 -0.3691196000 	 -2.5555550000 
1219.60 	 224.9908000 	 2.198525 	 -0.3673840000 	 -2.5546260000 
1219.80 	 224.9956000 	 2.198525 	 -0.3664812000 	 -2.5531830000 
1220.00 	 224.9956000 	 2.198525 	 -0.3697745000 	 -2.5563210000 
1220.20 	 224.9956000 	 2.198525 	 -0.3658613000 	 -2.5530910000 
1220.40 	 224.9924000 	 2.198525 	 -0.3681246000 	 -2.5545180000 
1220.60 	 224.9908000 	 2.198525 	 -0.3686714000 	 -2.5556760000 
1220.80 	 224.9908000 	 2.198525 	 -0.3658644000 	 -2.5527130000 
1221.00 	 224.9893000 	 2.198550 	 -0.3695838000 	 -2.5559520000 
1221.20 	 224.9908000 	 2.198550 	 -0.3662936000 	 -2.5539720000 
1221.40 	 224.9908000 	 2.198575 	 -0.3671074000 	 -2.5538130000 
1221.60 	 224.9908000 	 2.198600 	 -0.3690179000 	 -2.5563110000 
1221.80 	 224.9908000 	 2.198600 	 -0.3655338000 	 -2.5526110000 
1222.00 	 224.9877000 	 2.198575 	 -0.3686174000 	 -2.5554530000 
1222.20 	 224.9877000 	 2.198575 	 -0.3672091000 	 -2.5549060000 
1222.40 	 224.9877000 	 2.198575 	 -0.3659121000 	 -2.5532530000 
1222.60 	 224.9877000 	 2.198575 	 -0.3692532000 	 -2.5563780000 
1222.80 	 224.9908000 	 2.198575 	 -0.3655434000 	 -2.5533290000 
1223.00 	 224.9956000 	 2.198575 	 -0.3678163000 	 -2.5547120000 
1223.20 	 224.9956000 	 2.198575 	 -0.3681692000 	 -2.5554590000 
1223.40 	 224.9956000 	 2.198575 	 -0.3655942000 	 -2.5527670000 
1223.60 	 224.9956000 	 2.198575 	 -0.3693581000 	 -2.5562890000 
1223.80 	 224.9908000 	 2.198575 	 -0.3659280000 	 -2.5534920000 
1224.00 	 224.9908000 	 2.198575 	 -0.3669262000 	 -2.5540130000 
1224.20 	 224.9877000 	 2.198575 	 -0.3685125000 	 -2.5559840000 
1224.40 	 224.9877000 	 2.198600 	 -0.3653272000 	 -2.5526110000 
1224.60 	 224.9829000 	 2.198600 	 -0.3688272000 	 -2.5559040000 
1224.80 	 224.9829000 	 2.198625 	 -0.3662936000 	 -2.5543530000 
1225.00 	 224.9797000 	 2.198625 	 -0.3662395000 	 -2.5535140000 
1225.20 	 224.9797000 	 2.198625 	 -0.3688526000 	 -2.5562510000 
1225.40 	 224.9797000 	 2.198650 	 -0.3647486000 	 -2.5528720000 
1225.60 	 224.9797000 	 2.198650 	 -0.3674221000 	 -2.5550590000 
1225.80 	 224.9797000 	 2.198675 	 -0.3667641000 	 -2.5553960000 
1226.00 	 224.9829000 	 2.198700 	 -0.3648853000 	 -2.5527000000 
1226.20 	 224.9845000 	 2.198675 	 -0.3687032000 	 -2.5563400000 
1226.40 	 224.9877000 	 2.198700 	 -0.3652255000 	 -2.5535490000 
1226.60 	 224.9908000 	 2.198700 	 -0.3663476000 	 -2.5542860000 
1226.80 	 224.9908000 	 2.198725 	 -0.3677305000 	 -2.5562640000 
1227.00 	 224.9972000 	 2.198750 	 -0.3642782000 	 -2.5528210000 
1227.20 	 224.9988000 	 2.198725 	 -0.3645802000 	 -2.5557580000 
1227.40 	 225.0036000 	 2.198725 	 -0.3623644000 	 -2.5542320000 
1227.60 	 225.0083000 	 2.198725 	 -0.3619893000 	 -2.5534630000
[truncated: 297,495 more chars]
