# Supplementary material for: Scott Blair Fractional-Type Viscoelastic Behavior of Clear Spruce Wood: Influence of Compression Wood on Power-Law Stiffness Parameters
Source: Materials (Basel). 2024 Nov 9;17(22):5477. doi: 10.3390/ma17225477 (PMC11595321; doi:10.3390/ma17225477)
Supplement: Supplementary file 1 [file materials-17-05477-s001.zip › DATA_MDPI_upload.d/00_17_225.txt]

Bezeichnung: 	 00_17_225 
Bezeichnung Kofler: 	 17 
temperature [deg C] 	 moisture content [%] 	 raw density [kg/m³] 	 width [mm] 	 height [mm] 	 length [mm] 	 creepforce [N] 	 holding time [s] 	 reaction wood [%] 
20 	 11.62 	 444.4 	 15.17 	 15.08 	 240 	 225 	 1800 	 32.33 
-------------- Daten Shimadzu AGX 10 kN & 2 x HBM WA 20 -------------- 
1 _ 1 
Zeit 	 Kraft 	 Weg 	 Ext.1 	 Ext.2 
sec 	 N 	 mm 	 mm 	 mm 
0.00 	 4.3265020 	 0.000000 	 -0.0021743770 	 -0.0029659270 
0.20 	 4.3280920 	 0.002375 	 -0.0024223330 	 -0.0024032590 
0.40 	 4.3916700 	 0.005675 	 -0.0051784520 	 -0.0055408480 
0.60 	 5.1895780 	 0.009000 	 -0.0008551280 	 -0.0016784670 
0.80 	 5.5170060 	 0.012350 	 -0.0027052560 	 -0.0046189630 
1.00 	 5.7586040 	 0.015675 	 0.0007915497 	 -0.0141334500 
1.20 	 5.8221820 	 0.019025 	 0.0045394900 	 -0.0165144600 
1.40 	 5.9191380 	 0.022350 	 0.0034586590 	 -0.0263849900 
1.60 	 5.9811270 	 0.025675 	 0.0090758010 	 -0.0289662700 
1.80 	 6.1353050 	 0.029000 	 0.0097179410 	 -0.0346787800 
2.00 	 6.3101450 	 0.032350 	 0.0117810600 	 -0.0407505000 
2.20 	 6.4786280 	 0.035675 	 0.0171152700 	 -0.0409857400 
2.40 	 6.6105520 	 0.039025 	 0.0165844000 	 -0.0501124100 
2.60 	 6.7106880 	 0.042350 	 0.0234508500 	 -0.0553989400 
2.80 	 6.8378450 	 0.045675 	 0.0251515700 	 -0.0630124400 
3.00 	 6.9745380 	 0.049025 	 0.0261624700 	 -0.0682608300 
3.20 	 7.1938830 	 0.052350 	 0.0333722400 	 -0.0705305700 
3.40 	 7.2924290 	 0.055675 	 0.0326283800 	 -0.0802993800 
3.60 	 7.3766710 	 0.059025 	 0.0375429800 	 -0.0863424900 
3.80 	 7.5531010 	 0.062350 	 0.0410397800 	 -0.0890223200 
4.00 	 7.6182680 	 0.065700 	 0.0410683900 	 -0.1003647000 
4.20 	 7.8312560 	 0.069025 	 0.0480747200 	 -0.0996240000 
4.40 	 8.0092740 	 0.072350 	 0.0481192300 	 -0.1067225000 
4.60 	 8.1427890 	 0.075675 	 0.0505574500 	 -0.1127752000 
4.80 	 8.2492830 	 0.079025 	 0.0568993900 	 -0.1164786000 
5.00 	 8.4320710 	 0.082350 	 0.0560442600 	 -0.1259804000 
5.20 	 8.5655850 	 0.085675 	 0.0631523100 	 -0.1268609000 
5.40 	 8.6609530 	 0.089000 	 0.0644588500 	 -0.1352247000 
5.60 	 8.7753930 	 0.092350 	 0.0672117800 	 -0.1433277000 
5.80 	 8.8644030 	 0.095675 	 0.0754451800 	 -0.1445007000 
6.00 	 9.0297060 	 0.099025 	 0.0785478000 	 -0.1540406000 
6.20 	 9.1934200 	 0.102350 	 0.0805219000 	 -0.1569621000 
6.40 	 9.2887880 	 0.105675 	 0.0858624800 	 -0.1612600000 
6.60 	 9.4111760 	 0.109000 	 0.0901921600 	 -0.1698907000 
6.80 	 9.5367430 	 0.112350 	 0.0971984900 	 -0.1729266000 
7.00 	 9.6480050 	 0.115675 	 0.0958506200 	 -0.1804638000 
7.20 	 9.7433730 	 0.119025 	 0.1024055000 	 -0.1877880000 
7.40 	 9.7894670 	 0.122350 	 0.1082706000 	 -0.1914851000 
7.60 	 9.9023180 	 0.125675 	 0.1081785000 	 -0.2017848000 
7.80 	 9.9674860 	 0.129000 	 0.1161639000 	 -0.2071381000 
7.95 	 10.0326500 	 0.131500 	 0.1168283000 	 -0.2148787000 
8.00 	 10.0167600 	 0.132400 	 0.1208115000 	 -0.2127043000 
8.20 	 10.6191600 	 0.155925 	 0.1394622000 	 -0.2463436000 
8.40 	 12.2817400 	 0.247000 	 0.3367933000 	 -0.4227066000 
8.60 	 21.2971400 	 0.391175 	 0.4025745000 	 -0.6315454000 
8.80 	 27.2019700 	 0.418250 	 0.3665098000 	 -0.6726392000 
9.00 	 28.3289000 	 0.446175 	 0.3527546000 	 -0.6918939000 
9.20 	 35.0888600 	 0.508225 	 0.2925332000 	 -0.7580439000 
9.40 	 38.0945200 	 0.533550 	 0.2743816000 	 -0.7784367000 
9.60 	 42.6387800 	 0.581550 	 0.2326266000 	 -0.8170446000 
9.80 	 47.4182800 	 0.619775 	 0.1958656000 	 -0.8548260000 
10.00 	 51.2441000 	 0.657125 	 0.1702023000 	 -0.8839290000 
10.20 	 55.8598800 	 0.698800 	 0.1278114000 	 -0.9251149000 
10.40 	 60.2452000 	 0.736925 	 0.0921217600 	 -0.9610844000 
10.60 	 64.5113000 	 0.775175 	 0.0596396100 	 -0.9962623000 
10.80 	 68.9109200 	 0.813700 	 0.0209490500 	 -1.0327590000 
11.00 	 73.3407400 	 0.851500 	 -0.0078042350 	 -1.0603360000 
11.20 	 77.6004800 	 0.888775 	 -0.0446701000 	 -1.0979080000 
11.40 	 82.0589100 	 0.926350 	 -0.0777530700 	 -1.1338740000 
11.60 	 86.2646100 	 0.963400 	 -0.1072311000 	 -1.1653200000 
11.80 	 90.5752200 	 1.000425 	 -0.1467387000 	 -1.2019130000 
12.00 	 94.9589400 	 1.037550 	 -0.1748117000 	 -1.2317370000 
12.20 	 99.3617400 	 1.074475 	 -0.2089278000 	 -1.2616320000 
12.40 	 103.7550000 	 1.111325 	 -0.2418963000 	 -1.2955860000 
12.60 	 108.0863000 	 1.148300 	 -0.2749666000 	 -1.3267580000 
12.80 	 112.5224000 	 1.185950 	 -0.3119787000 	 -1.3646250000 
13.00 	 117.0254000 	 1.223675 	 -0.3448550000 	 -1.3968560000 
13.20 	 121.7111000 	 1.260125 	 -0.3761768000 	 -1.4228470000 
13.40 	 126.0805000 	 1.295175 	 -0.4116758000 	 -1.4626820000 
13.60 	 130.5835000 	 1.331025 	 -0.4385916000 	 -1.4911240000 
13.80 	 135.1802000 	 1.366450 	 -0.4710356000 	 -1.5223570000 
14.00 	 139.6529000 	 1.401225 	 -0.5034542000 	 -1.5531860000 
14.20 	 144.0779000 	 1.435825 	 -0.5332756000 	 -1.5819990000 
14.40 	 148.5189000 	 1.470750 	 -0.5706978000 	 -1.6185730000 
14.60 	 153.0377000 	 1.506075 	 -0.6017303000 	 -1.6499520000 
14.80 	 157.6233000 	 1.540975 	 -0.6334019000 	 -1.6760670000 
15.00 	 162.0881000 	 1.575400 	 -0.6656901000 	 -1.7105770000 
15.20 	 166.5497000 	 1.609250 	 -0.6924089000 	 -1.7392480000 
15.40 	 170.9859000 	 1.643525 	 -0.7279682000 	 -1.7736210000 
15.60 	 175.4443000 	 1.677875 	 -0.7597129000 	 -1.8035570000 
15.80 	 179.9440000 	 1.712275 	 -0.7857450000 	 -1.8366690000 
16.00 	 184.4692000 	 1.746350 	 -0.8242702000 	 -1.8710140000 
16.20 	 188.9261000 	 1.780250 	 -0.8517583000 	 -1.8995380000 
16.40 	 193.4751000 	 1.814300 	 -0.8849557000 	 -1.9332920000 
16.60 	 197.9939000 	 1.847775 	 -0.9182231000 	 -1.9621560000 
16.80 	 202.4301000 	 1.881050 	 -0.9453106000 	 -1.9866750000 
17.00 	 206.8567000 	 1.914625 	 -0.9807396000 	 -2.0207090000 
17.20 	 211.3533000 	 1.948350 	 -1.0052200000 	 -2.0484610000 
17.40 	 215.9182000 	 1.981875 	 -1.0387420000 	 -2.0804250000 
17.60 	 220.3433000 	 2.015250 	 -1.0726040000 	 -2.1162540000 
17.75 	 223.7686000 	 2.040275 	 -1.0961600000 	 -2.1394190000 
17.80 	 224.9336000 	 2.046600 	 -1.1009630000 	 -2.1443650000 
18.00 	 225.9127000 	 2.050250 	 -1.1099400000 	 -2.1547670000 
18.20 	 225.4375000 	 2.049850 	 -1.1114310000 	 -2.1553420000 
18.40 	 225.0926000 	 2.049725 	 -1.1073810000 	 -2.1527100000 
18.60 	 224.9749000 	 2.049700 	 -1.1117740000 	 -2.1564960000 
18.80 	 224.6618000 	 2.049700 	 -1.1093270000 	 -2.1539120000 
19.00 	 224.5061000 	 2.049900 	 -1.1104460000 	 -2.1542100000 
19.20 	 224.2661000 	 2.050175 	 -1.1129250000 	 -2.1568330000 
19.40 	 224.1945000 	 2.050525 	 -1.1091710000 	 -2.1537690000 
19.60 	 224.1039000 	 2.050900 	 -1.1128390000 	 -2.1564900000 
19.80 	 224.0292000 	 2.051325 	 -1.1115520000 	 -2.1561240000 
20.00 	 223.9704000 	 2.051775 	 -1.1103660000 	 -2.1543250000 
20.20 	 223.9704000 	 2.052250 	 -1.1142000000 	 -2.1584540000 
20.40 	 223.9116000 	 2.052725 	 -1.1107700000 	 -2.1559080000 
20.60 	 223.8989000 	 2.053225 	 -1.1130050000 	 -2.1572940000 
20.80 	 223.8289000 	 2.053725 	 -1.1146130000 	 -2.1592430000 
21.00 	 223.8639000 	 2.054300 	 -1.1121050000 	 -2.1569700000 
21.20 	 223.8019000 	 2.054850 	 -1.1167490000 	 -2.1610000000 
21.40 	 223.7924000 	 2.055450 	 -1.1148450000 	 -2.1596430000 
21.60 	 223.8337000 	 2.056050 	 -1.1153320000 	 -2.1596210000 
21.80 	 223.7415000 	 2.056700 	 -1.1184660000 	 -2.1631430000 
22.00 	 223.8035000 	 2.057300 	 -1.1150930000 	 -2.1601550000 
22.20 	 223.8003000 	 2.057900 	 -1.1187840000 	 -2.1624920000 
22.40 	 223.7988000 	 2.058475 	 -1.1188890000 	 -2.1629810000 
22.60 	 223.8417000 	 2.059050 	 -1.1144570000 	 -2.1610930000 
22.80 	 223.8083000 	 2.059600 	 -1.1201890000 	 -2.1649620000 
23.00 	 223.8051000 	 2.060200 	 -1.1177640000 	 -2.1622910000 
23.20 	 223.8115000 	 2.060775 	 -1.1201250000 	 -2.1638740000 
23.40 	 223.8162000 	 2.061350 	 -1.1220360000 	 -2.1667190000 
23.60 	 223.8258000 	 2.061925 	 -1.1197790000 	 -2.1636490000 
23.80 	 223.8353000 	 2.062500 	 -1.1240420000 	 -2.1674190000 
24.00 	 223.8480000 	 2.063050 	 -1.1225540000 	 -2.1666400000 
24.20 	 223.8591000 	 2.063600 	 -1.1222080000 	 -2.1659310000 
24.40 	 223.8750000 	 2.064125 	 -1.1250780000 	 -2.1692150000 
24.60 	 223.8941000 	 2.064650 	 -1.1218040000 	 -2.1662360000 
24.80 	 223.9116000 	 2.065150 	 -1.1219280000 	 -2.1681720000 
25.00 	 223.9339000 	 2.065625 	 -1.1261300000 	 -2.1698030000 
25.20 	 223.9513000 	 2.066125 	 -1.1226910000 	 -2.1675970000 
25.40 	 223.9720000 	 2.066575 	 -1.1231390000 	 -2.1717670000 
25.60 	 223.9895000 	 2.067050 	 -1.1257550000 	 -2.1699810000 
25.80 	 224.0086000 	 2.067500 	 -1.1265370000 	 -2.1698380000 
26.00 	 224.0245000 	 2.067950 	 -1.1300310000 	 -2.1731730000 
26.20 	 224.0419000 	 2.068375 	 -1.1261940000 	 -2.1700030000 
26.40 	 224.0562000 	 2.068825 	 -1.1262890000 	 -2.1726100000 
26.60 	 224.0706000 	 2.069250 	 -1.1295570000 	 -2.1729210000 
26.80 	 224.0849000 	 2.069650 	 -1.1283080000 	 -2.1710710000 
27.00 	 224.0976000 	 2.070075 	 -1.1321580000 	 -2.1750710000 
27.20 	 224.1103000 	 2.070475 	 -1.1284410000 	 -2.1725590000 
27.40 	 224.1246000 	 2.070875 	 -1.1304440000 	 -2.1737350000 
27.60 	 224.1389000 	 2.071275 	 -1.1284000000 	 -2.1757250000 
27.80 	 224.1548000 	 2.071650 	 -1.1293440000 	 -2.1728480000 
28.00 	 224.1675000 	 2.072050 	 -1.1332380000 	 -2.1763200000 
28.20 	 224.1866000 	 2.072425 	 -1.1317410000 	 -2.1752990000 
28.40 	 224.2057000 	 2.072775 	 -1.1315000000 	 -2.1745010000 
28.60 	 224.2231000 	 2.073125 	 -1.1342840000 	 -2.1779820000 
28.80 	 224.2406000 	 2.073475 	 -1.1309850000 	 -2.1745840000 
29.00 	 224.2565000 	 2.073825 	 -1.1326630000 	 -2.1771560000 
29.20 	 224.2692000 	 2.074150 	 -1.1346630000 	 -2.1776420000 
29.40 	 224.2820000 	 2.074475 	 -1.1326660000 	 -2.1751120000 
29.60 	 224.2947000 	 2.074800 	 -1.1368940000 	 -2.1791300000 
29.80 	 224.3074000 	 2.075125 	 -1.1336450000 	 -2.1781570000 
30.00 	 224.3169000 	 2.075425 	 -1.1298500000 	 -2.1774100000 
30.20 	 224.3264000 	 2.075750 	 -1.1375520000 	 -2.1811070000 
30.40 	 224.3392000 	 2.076050 	 -1.1347520000 	 -2.1782780000 
30.60 	 224.3455000 	 2.076350 	 -1.1387320000 	 -2.1815400000 
30.80 	 224.3551000 	 2.076625 	 -1.1369610000 	 -2.1796700000 
31.00 	 224.3582000 	 2.076925 	 -1.1370020000 	 -2.1776390000 
31.20 	 224.3662000 	 2.077200 	 -1.1400480000 	 -2.1809580000 
31.40 	 224.3710000 	 2.077500 	 -1.1361980000 	 -2.1776490000 
31.60 	 224.3789000 	 2.077775 	 -1.1397780000 	 -2.1802010000 
31.80 	 224.3853000 	 2.078050 	 -1.1390500000 	 -2.1804970000 
32.00 	 224.3900000 	 2.078325 	 -1.1371960000 	 -2.1783730000 
32.20 	 224.4012000 	 2.078600 	 -1.1412270000 	 -2.1822770000 
32.40 	 224.4075000 	 2.078875 	 -1.1382260000 	 -2.1801120000 
32.60 	 224.4171000 	 2.079150 	 -1.1391100000 	 -2.1808530000 
32.80 	 224.4298000 	 2.079400 	 -1.1414300000 	 -2.1829190000 
33.00 	 224.4409000 	 2.079675 	 -1.1377270000 	 -2.1798990000 
33.20 	 224.4504000 	 2.079925 	 -1.1415510000 	 -2.1831510000 
33.40 	 224.4568000 	 2.080150 	 -1.1405820000 	 -2.1830240000 
33.60 	 224.4679000 	 2.080400 	 -1.1388520000 	 -2.1811740000 
33.80 	 224.4711000 	 2.080650 	 -1.1427910000 	 -2.1860090000 
34.00 	 224.4774000 	 2.080875 	 -1.1396660000 	 -2.1827670000 
34.20 	 224.4822000 	 2.081125 	 -1.1410050000 	 -2.1831390000 
34.40 	 224.4886000 	 2.081350 	 -1.1429820000 	 -2.1856370000 
34.60 	 224.4965000 	 2.081575 	 -1.1394310000 	 -2.1817650000 
34.80 	 224.5061000 	 2.081800 	 -1.1433410000 	 -2.1861300000 
35.00 	 224.5156000 	 2.082025 	 -1.1421360000 	 -2.1850330000 
35.20 	 224.5251000 	 2.082250 	 -1.1410550000 	 -2.1835870000 
35.40 	 224.5394000 	 2.082450 	 -1.1447460000 	 -2.1869720000 
35.60 	 224.5474000 	 2.082650 	 -1.1414530000 	 -2.1841240000 
35.80 	 224.5569000 	 2.082850 	 -1.1432840000 	 -2.1848360000 
36.00 	 224.5633000 	 2.083050 	 -1.1449300000 	 -2.1869440000 
36.20 	 224.5712000 	 2.083250 	 -1.1416020000 	 -2.1842350000 
36.40 	 224.5728000 	 2.083450 	 -1.1455220000 	 -2.1875730000 
36.60 	 224.5760000 	 2.083625 	 -1.1442470000 	 -2.1868770000 
36.80 	 224.5792000 	 2.083825 	 -1.1428710000 	 -2.1850040000 
37.00 	 224.5824000 	 2.084000 	 -1.1467490000 	 -2.1886830000 
37.20 	 224.5871000 	 2.084200 	 -1.1433950000 	 -2.1857070000 
37.40 	 224.5871000 	 2.084375 	 -1.1453060000 	 -2.1869980000 
37.60 	 224.5871000 	 2.084575 	 -1.1466150000 	 -2.1888000000 
37.80 	 224.5903000 	 2.084750 	 -1.1430840000 	 -2.1855670000 
38.00 	 224.5871000 	 2.084950 	 -1.1471370000 	 -2.1886600000 
38.20 	 224.5871000 	 2.085125 	 -1.1457120000 	 -2.1880690000 
38.40 	 224.5871000 	 2.085325 	 -1.1450510000 	 -2.1866350000 
38.60 	 224.5871000 	 2.085500 	 -1.1482650000 	 -2.1898650000 
38.80 	 224.5871000 	 2.085675 	 -1.1447720000 	 -2.1867690000 
39.00 	 224.5871000 	 2.085875 	 -1.1456680000 	 -2.1884190000 
39.20 	 224.5903000 	 2.086050 	 -1.1480430000 	 -2.1897790000 
39.40 	 224.5903000 	 2.086250 	 -1.1446700000 	 -2.1864540000 
39.60 	 224.5935000 	 2.086425 	 -1.1488180000 	 -2.1899890000 
39.80 	 224.5998000 	 2.086600 	 -1.1462590000 	 -2.1884600000 
40.00 	 224.6014000 	 2.086775 	 -1.1465640000 	 -2.1881360000 
40.20 	 224.6062000 	 2.086950 	 -1.1497340000 	 -2.1913020000 
40.40 	 224.6062000 	 2.087125 	 -1.1459670000 	 -2.1880880000 
40.60 	 224.6062000 	 2.087300 	 -1.1488910000 	 -2.1903740000 
40.80 	 224.6062000 	 2.087475 	 -1.1486590000 	 -2.1906500000 
41.00 	 224.6094000 	 2.087650 	 -1.1393130000 	 -2.1881740000 
41.20 	 224.6141000 	 2.087825 	 -1.1505950000 	 -2.1918390000 
41.40 	 224.6205000 	 2.088000 	 -1.1473460000 	 -2.1888890000 
41.60 	 224.6237000 	 2.088175 	 -1.1487670000 	 -2.1897060000 
41.80 	 224.6300000 	 2.088350 	 -1.1505160000 	 -2.1917030000 
42.00 	 224.6332000 	 2.088500 	 -1.1473210000 	 -2.1888700000 
42.20 	 224.6380000 	 2.088675 	 -1.1511710000 	 -2.1923950000 
42.40 	 224.6412000 	 2.088850 	 -1.1492320000 	 -2.1906850000 
42.60 	 224.6412000 	 2.089000 	 -1.1489490000 	 -2.1898560000 
42.80 	 224.6459000 	 2.089150 	 -1.1517870000 	 -2.1927610000 
43.00 	 224.6491000 	 2.089325 	 -1.1482650000 	 -2.1894450000 
43.20 	 224.6523000 	 2.089475 	 -1.1514280000 	 -2.1916200000 
43.40 	 224.6571000 	 2.089625 	 -1.1511070000 	 -2.1919700000 
43.60 	 224.6618000 	 2.089800 	 -1.1490540000 	 -2.1894960000 
43.80 	 224.6618000 	 2.089950 	 -1.1526650000 	 -2.1930570000 
44.00 	 224.6650000 	 2.090100 	 -1.1499600000 	 -2.1913120000 
44.20 	 224.6666000 	 2.090250 	 -1.1507320000 	 -2.1914890000 
44.40 	 224.6682000 	 2.090400 	 -1.1506840000 	 -2.1940140000 
44.60 	 224.6682000 	 2.090550 	 -1.1496350000 	 -2.1907330000 
44.80 	 224.6682000 	 2.090700 	 -1.1527670000 	 -2.1932950000 
45.00 	 224.6682000 	 2.090850 	 -1.1521530000 	 -2.1931490000 
45.20 	 224.6730000 	 2.091000 	 -1.1504360000 	 -2.1909870000 
45.40 	 224.6730000 	 2.091125 	 -1.1541180000 	 -2.1946370000 
45.60 	 224.6777000 	 2.091275 	 -1.1509640000 	 -2.1918900000 
45.80 	 224.6809000 	 2.091425 	 -1.1520450000 	 -2.1923990000 
46.00 	 224.6841000 	 2.091575 	 -1.1539110000 	 -2.1944140000 
46.20 	 224.6888000 	 2.091700 	 -1.1505670000 	 -2.1912220000 
46.40 	 224.6920000 	 2.091850 	 -1.1540380000 	 -2.1941690000 
46.60 	 224.7000000 	 2.091975 	 -1.1527570000 	 -2.1934890000 
46.80 	 224.7047000 	 2.092100 	 -1.1512410000 	 -2.1916960000 
47.00 	 224.7079000 	 2.092250 	 -1.1547500000 	 -2.1949550000 
47.20 	 224.7079000 	 2.092375 	 -1.1486150000 	 -2.1923950000 
47.40 	 224.7095000 	 2.092500 	 -1.1534210000 	 -2.1932350000 
47.60 	 224.7127000 	 2.092625 	 -1.1549820000 	 -2.1950400000 
47.80 	 224.7159000 	 2.092750 	 -1.1518320000 	 -2.1920390000 
48.00 	 224.7238000 	 2.092875 	 -1.1552940000 	 -2.1950530000 
48.20 	 224.7286000 	 2.093000 	 -1.1536250000 	 -2.1941850000 
48.40 	 224.7349000 	 2.093125 	 -1.1527090000 	 -2.1931550000 
48.60 	 224.7349000 	 2.093250 	 -1.1560440000 	 -2.1966270000 
48.80 	 224.7381000 	 2.093350 	 -1.1526810000 	 -2.1939660000 
49.00 	 224.7334000 	 2.093475 	 -1.1548580000 	 -2.1953170000 
49.20 	 224.7286000 	 2.093600 	 -1.1556750000 	 -2.1965630000 
49.40 	 224.7286000 	 2.093725 	 -1.1526240000 	 -2.1935560000 
49.60 	 224.7238000 	 2.093850 	 -1.1565110000 	 -2.1971260000 
49.80 	 224.7286000 	 2.093975 	 -1.1540290000 	 -2.1953900000 
50.00 	 224.7238000 	 2.094100 	 -1.1514570000 	 -2.1945640000 
50.20 	 224.7286000 	 2.094200 	 -1.1567050000 	 -2.1976340000 
50.40 	 224.7286000 	 2.094325 	 -1.1532820000 	 -2.1944210000 
50.60 	 224.7286000 	 2.094450 	 -1.1563750000 	 -2.1965890000 
50.80 	 224.7318000 	 2.094575 	 -1.1559260000 	 -2.1969950000 
51.00 	 224.7318000 	 2.094700 	 -1.1538600000 	 -2.1946810000 
51.20 	 224.7349000 	 2.094800 	 -1.1576750000 	 -2.1979210000 
51.40 	 224.7365000 	 2.094925 	 -1.1547530000 	 -2.1953170000 
51.60 	 224.7413000 	 2.095050 	 -1.1518920000 	 -2.1953300000 
51.80 	 224.7461000 	 2.095150 	 -1.1560690000 	 -2.1979050000 
52.00 	 224.7477000 	 2.095275 	 -1.1539750000 	 -2.1943890000 
52.20 	 224.7508000 	 2.095375 	 -1.1572360000 	 -2.1974280000 
52.40 	 224.7508000 	 2.095500 	 -1.1551820000 	 -2.1965760000 
52.60 	 224.7556000 	 2.095600 	 -1.1503030000 	 -2.1947830000 
52.80 	 224.7508000 	 2.095725 	 -1.1587140000 	 -2.1981720000 
53.00 	 224.7508000 	 2.095825 	 -1.1550390000 	 -2.1952090000 
53.20 	 224.7508000 	 2.095950 	 -1.1570330000 	 -2.1963880000 
53.40 	 224.7556000 	 2.096050 	 -1.1556340000 	 -2.1978000000 
53.60 	 224.7588000 	 2.096150 	 -1.1509420000 	 -2.1948460000 
53.80 	 224.7635000 	 2.096275 	 -1.1587750000 	 -2.1980730000 
54.00 	 224.7667000 	 2.096375 	 -1.1553670000 	 -2.1965250000 
54.20 	 224.7715000 	 2.096475 	 -1.1539900000 	 -2.1955680000 
54.40 	 224.7715000 	 2.096575 	 -1.1573540000 	 -2.1990650000 
54.60 	 224.7715000 	 2.096675 	 -1.1529030000 	 -2.1951320000 
54.80 	 224.7667000 	 2.096775 	 -1.1558250000 	 -2.1974880000 
55.00 	 224.7635000 	 2.096875 	 -1.1539490000 	 -2.1980830000 
55.20 	 224.7635000 	 2.096975 	 -1.1506590000 	 -2.1951520000 
55.40 	 224.7635000 	 2.097100 	 -1.1545850000 	 -2.1988520000 
55.60 	 224.7667000 	 2.097200 	 -1.1550590000 	 -2.1963950000 
55.80 	 224.7667000 	 2.097300 	 -1.1576590000 	 -2.1967000000 
56.00 	 224.7715000 	 2.097400 	 -1.1594770000 	 -2.1989700000 
56.20 	 224.7747000 	 2.097500 	 -1.1562890000 	 -2.1955270000 
56.40 	 224.7747000 	 2.097600 	 -1.1601350000 	 -2.1985820000 
56.60 	 224.7715000 	 2.097700 	 -1.1581520000 	 -2.1977010000 
56.80 	 224.7715000 	 2.097800 	 -1.1573220000 	 -2.1962860000 
57.00 	 224.7667000 	 2.097900 	 -1.1606370000 	 -2.1994690000 
57.20 	 224.7715000 	 2.098000 	 -1.1569880000 	 -2.1962230000 
57.40 	 224.7715000 	 2.098100 	 -1.1599060000 	 -2.1984320000 
57.60 	 224.7747000 	 2.098200 	 -1.1594610000 	 -2.1985500000 
57.80 	 224.7794000 	 2.098300 	 -1.1574520000 	 -2.1962200000 
58.00 	 224.7794000 	 2.098400 	 -1.1612320000 	 -2.1995040000 
58.20 	 224.7826000 	 2.098500 	 -1.1584310000 	 -2.1976120000 
58.40 	 224.7826000 	 2.098600 	 -1.1586510000 	 -2.1970150000 
58.60 	 224.7826000 	 2.098700 	 -1.1611910000 	 -2.1997990000 
58.80 	 224.7874000 	 2.098800 	 -1.1575030000 	 -2.1963660000 
59.00 	 224.7906000 	 2.098875 	 -1.1605420000 	 -2.1989980000 
59.20 	 224.7906000 	 2.098975 	 -1.1602460000 	 -2.1990940000 
59.40 	 224.7937000 	 2.099075 	 -1.1579290000 	 -2.1964330000 
59.60 	 224.7953000 	 2.099175 	 -1.1616330000 	 -2.1998370000 
59.80 	 224.7969000 	 2.099250 	 -1.1585780000 	 -2.1974020000 
60.00 	 224.7985000 	 2.099350 	 -1.1596900000 	 -2.1978350000 
60.20 	 224.8065000 	 2.099425 	 -1.1614800000 	 -2.1999680000 
60.40 	 224.8096000 	 2.099525 	 -1.1579390000 	 -2.1965340000 
60.60 	 224.8112000 	 2.099600 	 -1.1612420000 	 -2.1993350000 
60.80 	 224.8144000 	 2.099675 	 -1.1600490000 	 -2.1986130000 
61.00 	 224.8144000 	 2.099750 	 -1.1588380000 	 -2.1970590000 
61.20 	 224.8144000 	 2.099850 	 -1.1620740000 	 -2.2001870000 
61.40 	 224.8144000 	 2.099925 	 -1.1584630000 	 -2.1970300000 
61.60 	 224.8160000 	 2.100000 	 -1.1611400000 	 -2.1989820000 
61.80 	 224.8144000 	 2.100075 	 -1.1612030000 	 -2.1993610000 
62.00 	 224.8144000 	 2.100150 	 -1.1587140000 	 -2.1967380000 
62.20 	 224.8144000 	 2.100250 	 -1.1626240000 	 -2.2003590000 
62.40 	 224.8144000 	 2.100325 	 -1.1593600000 	 -2.1979170000 
62.60 	 224.8144000 	 2.100400 	 -1.1608890000 	 -2.1985340000 
62.80 	 224.8144000 	 2.100475 	 -1.1621980000 	 -2.2002440000 
63.00 	 224.8144000 	 2.100550 	 -1.1591310000 	 -2.1971070000 
63.20 	 224.8144000 	 2.100650 	 -1.1626660000 	 -2.2002570000 
63.40 	 224.8144000 	 2.100725 	 -1.1606950000 	 -2.1986580000 
63.60 	 224.8144000 	 2.100800 	 -1.1607680000 	 -2.1981590000 
63.80 	 224.8144000 	 2.100875 	 -1.1633010000 	 -2.2007820000 
64.00 	 224.8144000 	 2.100950 	 -1.1597000000 	 -2.1974790000 
64.20 	 224.8176000 	 2.101050 	 -1.1626020000 	 -2.1995860000 
64.40 	 224.8176000 	 2.101125 	 -1.1623610000 	 -2.2000000000 
64.60 	 224.8176000 	 2.101200 	 -1.1602500000 	 -2.1974590000 
64.80 	 224.8176000 	 2.101275 	 -1.1641150000 	 -2.2012390000 
65.00 	 224.8176000 	 2.101350 	 -1.1607300000 	 -2.1981560000 
65.20 	 224.8176000 	 2.101450 	 -1.1625730000 	 -2.1994460000 
65.40 	 224.8144000 	 2.101525 	 -1.1632980000 	 -2.2007560000 
65.60 	 224.8160000 	 2.101600 	 -1.1606660000 	 -2.1978280000 
65.80 	 224.8144000 	 2.101675 	 -1.1643310000 	 -2.2011500000 
66.00 	 224.8112000 	 2.101750 	 -1.1618770000 	 -2.1994460000 
66.20 	 224.8096000 	 2.101850 	 -1.1620550000 	 -2.1988170000 
66.40 	 224.8096000 	 2.101925 	 -1.1645950000 	 -2.2015450000 
66.60 	 224.8144000 	 2.102000 	 -1.1609940000 	 -2.1982960000 
66.80 	 224.8176000 	 2.102100 	 -1.1642170000 	 -2.2006510000 
67.00 	 224.8239000 	 2.102175 	 -1.1631430000 	 -2.2004220000 
67.20 	 224.8303000 	 2.102250 	 -1.1616290000 	 -2.1983650000 
67.40 	 224.8303000 	 2.102325 	 -1.1652310000 	 -2.2018880000 
67.60 	 224.8303000 	 2.102400 	 -1.1619310000 	 -2.1990940000 
67.80 	 224.8303000 	 2.102475 	 -1.1634320000 	 -2.2000000000 
68.00 	 224.8303000 	 2.102550 	 -1.1643950000 	 -2.2016020000 
68.20 	 224.8303000 	 2.102625 	 -1.1612890000 	 -2.1983910000 
68.40 	 224.8255000 	 2.102700 	 -1.1650980000 	 -2.2016300000 
68.60 	 224.8255000 	 2.102775 	 -1.1627360000 	 -2.2000980000 
68.80 	 224.8224000 	 2.102850 	 -1.1624720000 	 -2.1992970000 
69.00 	 224.8224000 	 2.102925 	 -1.1654440000 	 -2.2022760000 
69.20 	 224.8176000 	 2.103000 	 -1.1617180000 	 -2.1988070000 
69.40 	 224.8176000 	 2.103075 	 -1.1643000000 	 -2.2010740000 
69.60 	 224.8208000 	 2.103175 	 -1.1641790000 	 -2.2015540000 
69.80 	 224.8224000 	 2.103250 	 -1.1618840000 	 -2.1989250000 
70.00 	 224.8255000 	 2.103325 	 -1.1657050000 	 -2.2024150000 
70.20 	 224.8271000 	 2.103400 	 -1.1624530000 	 -2.2000410000 
70.40 	 224.8303000 	 2.103475 	 -1.1635180000 	 -2.2003520000 
70.60 	 224.8303000 	 2.103550 	 -1.1651040000 	 -2.2023800000 
70.80 	 224.8303000 	 2.103625 	 -1.1612640000 	 -2.1993260000 
71.00 	 224.8303000 	 2.103700 	 -1.1649990000 	 -2.2022790000 
71.20 	 224.8303000 	 2.103775 	 -1.1635340000 	 -2.2012770000 
71.40 	 224.8303000 	 2.103850 	 -1.1629040000 	 -2.2000920000 
71.60 	 224.8303000 	 2.103925 	 -1.1660350000 	 -2.2033410000 
71.80 	 224.8335000 	 2.104000 	 -1.1622520000 	 -2.2000630000 
72.00 	 224.8335000 	 2.104075 	 -1.1646080000 	 -2.2017350000 
72.20 	 224.8383000 	 2.104150 	 -1.1652310000 	 -2.2026730000 
72.40 	 224.8383000 	 2.104225 	 -1.1623160000 	 -2.1997390000 
72.60 	 224.8414000 	 2.104275 	 -1.1662290000 	 -2.2032130000 
72.80 	 224.8414000 	 2.104350 	 -1.1634790000 	 -2.2010450000 
73.00 	 224.8462000 	 2.104425 	 -1.1639820000 	 -2.2007910000 
73.20 	 224.8414000 	 2.104500 	 -1.1663060000 	 -2.2032070000 
73.40 	 224.8414000 	 2.104575 	 -1.1623830000 	 -2.1998630000 
73.60 	 224.8383000 	 2.104625 	 -1.1643380000 	 -2.2024820000 
73.80 	 224.8335000 	 2.104700 	 -1.1645350000 	 -2.2017920000 
74.00 	 224.8303000 	 2.104775 	 -1.1634450000 	 -2.2002120000 
74.20 	 224.8271000 	 2.104850 	 -1.1667980000 	 -2.2035470000 
74.40 	 224.8287000 	 2.104925 	 -1.1630570000 	 -2.2002700000 
74.60 	 224.8303000 	 2.105000 	 -1.1658290000 	 -2.2022560000 
74.80 	 224.8351000 	 2.105075 	 -1.1656090000 	 -2.2026280000 
75.00 	 224.8430000 	 2.105150 	 -1.1635050000 	 -2.2001970000 
75.20 	 224.8478000 	 2.105225 	 -1.1672850000 	 -2.2035090000 
75.40 	 224.8542000 	 2.105300 	 -1.1641120000 	 -2.2009400000 
75.60 	 224.8542000 	 2.105350 	 -1.1653420000 	 -2.2013890000 
75.80 	 224.8573000 	 2.105425 	 -1.1672180000 	 -2.2034800000 
76.00 	 224.8573000 	 2.105475 	 -1.1637150000 	 -2.2002510000 
76.20 	 224.8621000 	 2.105550 	 -1.1673700000 	 -2.2027900000 
76.40 	 224.8637000 	 2.105600 	 -1.1655580000 	 -2.2018500000 
76.60 	 224.8621000 	 2.105675 	 -1.1648850000 	 -2.2006700000 
76.80 	 224.8653000 	 2.105725 	 -1.1679740000 	 -2.2036490000 
77.00 	 224.8653000 	 2.105800 	 -1.1640520000 	 -2.2001170000 
77.20 	 224.8653000 	 2.105850 	 -1.1671260000 	 -2.2022690000 
77.40 	 224.8621000 	 2.105900 	 -1.1667950000 	 -2.2026790000 
77.60 	 224.8573000 	 2.105975 	 -1.1645670000 	 -2.2002380000 
77.80 	 224.8542000 	 2.106025 	 -1.1683560000 	 -2.2035410000 
78.00 	 224.8494000 	 2.106100 	 -1.1653040000 	 -2.2011570000 
78.20 	 224.8462000 	 2.106175 	 -1.1660730000 	 -2.2010930000 
78.40 	 224.8494000 	 2.106225 	 -1.1681650000 	 -2.2036330000 
78.60 	 224.8494000 	 2.106300 	 -1.1647480000 	 -2.2001710000 
78.80 	 224.8542000 	 2.106350 	 -1.1680570000 	 -2.2027020000 
79.00 	 224.8573000 	 2.106425 	 -1.1670180000 	 -2.2025390000 
79.20 	 224.8621000 	 2.106500 	 -1.1653330000 	 -2.2004320000 
79.40 	 224.8653000 	 2.106550 	 -1.1690460000 	 -2.2040530000 
79.60 	 224.8685000 	 2.106600 	 -1.1658700000 	 -2.2014080000 
79.80 	 224.8700000 	 2.106675 	 -1.1671990000 	 -2.2019260000 
80.00 	 224.8700000 	 2.106725 	 -1.1687880000 	 -2.2040110000 
80.20 	 224.8669000 	 2.106775 	 -1.1652470000 	 -2.2008130000 
80.40 	 224.8653000 	 2.106825 	 -1.1687720000 	 -2.2034930000 
80.60 	 224.8653000 	 2.106900 	 -1.1676370000 	 -2.2030510000 
80.80 	 224.8669000 	 2.106950 	 -1.1657620000 	 -2.2009340000 
81.00 	 224.8653000 	 2.107000 	 -1.1694650000 	 -2.2043860000 
81.20 	 224.8700000 	 2.107075 	 -1.1660670000 	 -2.2013630000 
81.40 	 224.8700000 	 2.107125 	 -1.1679680000 	 -2.2023900000 
81.60 	 224.8700000 	 2.107175 	 -1.1688070000 	 -2.2039350000 
81.80 	 224.8653000 	 2.107225 	 -1.1656670000 	 -2.2008640000 
82.00 	 224.8653000 	 2.107300 	 -1.1695290000 	 -2.2040210000 
82.20 	 224.8653000 	 2.107350 	 -1.1675870000 	 -2.2026380000 
82.40 	 224.8621000 	 2.107425 	 -1.1668910000 	 -2.2013790000 
82.60 	 224.8621000 	 2.107475 	 -1.1702250000 	 -2.2044820000 
82.80 	 224.8621000 	 2.107525 	 -1.1663560000 	 -2.2013630000 
83.00 	 224.8653000 	 2.107600 	 -1.1685180000 	 -2.2027810000 
83.20 	 224.8653000 	 2.107650 	 -1.1692750000 	 -2.2039000000 
83.40 	 224.8653000 	 2.107725 	 -1.1663020000 	 -2.2010640000 
83.60 	 224.8700000 	 2.107775 	 -1.1702570000 	 -2.2043550000 
83.80 	 224.8748000 	 2.107825 	 -1.1676280000 	 -2.2022910000 
84.00 	 224.8812000 	 2.107875 	 -1.1681460000 	 -2.2020660000 
84.20 	 224.8812000 	 2.107925 	 -1.1700920000 	 -2.2043010000 
84.40 	 224.8812000 	 2.107975 	 -1.1665340000 	 -2.2010200000 
84.60 	 224.8812000 	 2.108025 	 -1.1700980000 	 -2.2039350000 
84.80 	 224.8764000 	 2.108075 	 -1.1687530000 	 -2.2031470000 
85.00 	 224.8764000 	 2.108125 	 -1.1674690000 	 -2.2012970000 
85.20 	 224.8732000 	 2.108200 	 -1.1708740000 	 -2.2046180000 
85.40 	 224.8732000 	 2.108250 	 -1.1669290000 	 -2.2016080000 
85.60 	 224.8748000 	 2.108300 	 -1.1693160000 	 -2.2031280000 
85.80 	 224.8732000 	 2.108350 	 -1.1693510000 	 -2.2041640000 
86.00 	 224.8732000 	 2.108400 	 -1.1659460000 	 -2.2011630000 
86.20 	 224.8732000 	 2.108475 	 -1.1706640000 	 -2.2042780000 
86.40 	 224.8732000 	 2.108525 	 -1.1666360000 	 -2.2025490000 
86.60 	 224.8764000 	 2.108575 	 -1.1682830000 	 -2.2020750000 
86.80 	 224.8812000 	 2.108625 	 -1.1704600000 	 -2.2047010000 
87.00 	 224.8844000 	 2.108675 	 -1.1670810000 	 -2.2014270000 
87.20 	 224.8844000 	 2.108725 	 -1.1702630000 	 -2.2035920000 
87.40 	 224.8891000 	 2.108775 	 -1.1694110000 	 -2.2034040000 
87.60 	 224.8891000 	 2.108825 	 -1.1671480000 	 -2.2011280000 
87.80 	 224.8907000 	 2.108875 	 -1.1713760000 	 -2.2047040000 
88.00 	 224.8907000 	 2.108925 	 -1.1679870000 	 -2.2022120000 
88.20 	 224.8923000 	 2.108975 	 -1.1692940000 	 -2.2025360000 
88.40 	 224.8891000 	 2.109000 	 -1.1708450000 	 -2.2045490000 
88.60 	 224.8891000 	 2.109050 	 -1.1674660000 	 -2.2011600000 
88.80 	 224.8844000 	 2.109100 	 -1.1708200000 	 -2.2040210000 
89.00 	 224.8875000 	 2.109150 	 -1.1694400000 	 -2.2033370000 
89.20 	 224.8859000 	 2.109200 	 -1.1681430000 	 -2.2017380000 
89.40 	 224.8844000 	 2.109250 	 -1.1717890000 	 -2.2050860000 
89.60 	 224.8844000 	 2.109300 	 -1.1680320000 	 -2.2017540000 
89.80 	 224.8859000 	 2.109350 	 -1.1698850000 	 -2.2031780000 
90.00 	 224.8844000 	 2.109400 	 -1.1708510000 	 -2.2044720000 
90.20 	 224.8844000 	 2.109450 	 -1.1678820000 	 -2.2013410000 
90.40 	 224.8844000 	 2.109500 	 -1.1715030000 	 -2.2046090000 
90.60 	 224.8891000 	 2.109550 	 -1.1693350000 	 -2.2030100000 
90.80 	 224.8923000 	 2.109600 	 -1.1689250000 	 -2.2022560000 
91.00 	 224.8923000 	 2.109650 	 -1.1719000000 	 -2.2050450000 
91.20 	 224.9002000 	 2.109700 	 -1.1680480000 	 -2.2015700000 
91.40 	 224.8971000 	 2.109750 	 -1.1709090000 	 -2.2036740000 
91.60 	 224.9002000 	 2.109800 	 -1.1704890000 	 -2.2040560000 
91.80 	 224.8971000 	 2.109825 	 -1.1684040000 	 -2.2016780000 
92.00 	 224.8971000 	 2.109875 	 -1.1721520000 	 -2.2050890000 
92.20 	 224.8923000 	 2.109925 	 -1.1687690000 	 -2.2022760000 
92.40 	 224.8891000 	 2.109975 	 -1.1701460000 	 -2.2030700000 
92.60 	 224.8891000 	 2.110025 	 -1.1715670000 	 -2.2047390000 
92.80 	 224.8844000 	 2.110075 	 -1.1683720000 	 -2.2015290000 
93.00 	 224.8844000 	 2.110125 	 -1.1718880000 	 -2.2044440000 
93.20 	 224.8812000 	 2.110175 	 -1.1700600000 	 -2.2033250000 
93.40 	 224.8812000 	 2.110225 	 -1.1696280000 	 -2.2021100000 
93.60 	 224.8812000 	 2.110275 	 -1.1724890000 	 -2.2051840000 
93.80 	 224.8812000 	 2.110325 	 -1.1686360000 	 -2.2018690000 
94.00 	 224.8812000 	 2.110375 	 -1.1717000000 	 -2.2040780000 
94.20 	 224.8812000 	 2.110425 	 -1.1711310000 	 -2.2041390000 
94.40 	 224.8844000 	 2.110475 	 -1.1692370000 	 -2.2018050000 
94.60 	 224.8844000 	 2.110525 	 -1.1727750000 	 -2.2052350000 
94.80 	 224.8844000 	 2.110575 	 -1.1692110000 	 -2.2024660000 
95.00 	 224.8891000 	 2.110625 	 -1.1708040000 	 -2.2031150000 
95.20 	 224.8891000 	 2.110675 	 -1.1721070000 	 -2.2048540000 
95.40 	 224.8923000 	 2.110725 	 -1.1688070000 	 -2.2017190000 
95.60 	 224.8891000 	 2.110775 	 -1.1724890000 	 -2.2047770000 
95.80 	 224.8923000 	 2.110800 	 -1.1709280000 	 -2.2036680000 
96.00 	 224.8923000 	 2.110850 	 -1.1696910000 	 -2.2019960000 
96.20 	 224.8923000 	 2.110900 	 -1.1731370000 	 -2.2053590000 
96.40 	 224.8955000 	 2.110950 	 -1.1688840000 	 -2.2022340000 
96.60 	 224.8971000 	 2.111000 	 -1.1714810000 	 -2.2036390000 
96.80 	 224.8987000 	 2.111025 	 -1.1721010000 	 -2.2047460000 
97.00 	 224.9002000 	 2.111075 	 -1.1694300000 	 -2.2017450000 
97.20 	 224.9034000 	 2.111125 	 -1.1731340000 	 -2.2051170000 
97.40 	 224.9050000 	 2.111175 	 -1.1704000000 	 -2.2030800000 
97.60 	 224.9050000 	 2.111200 	 -1.1707780000 	 -2.2029880000 
97.80 	 224.9050000 	 2.111250 	 -1.1734200000 	 -2.2053240000 
98.00 	 224.9050000 	 2.111275 	 -1.1693990000 	 -2.2019420000 
98.20 	 224.9050000 	 2.111325 	 -1.1726090000 	 -2.2042180000 
98.40 	 224.9050000 	 2.111375 	 -1.1721070000 	 -2.2043450000 
98.60 	 224.9050000 	 2.111400 	 -1.1697480000 	 -2.2020050000 
98.80 	 224.9050000 	 2.111450 	 -1.1733370000 	 -2.2054040000 
99.00 	 224.9082000 	 2.111475 	 -1.1702920000 	 -2.2028260000 
99.20 	 224.9082000 	 2.111525 	 -1.1712740000 	 -2.2030230000 
99.40 	 224.9082000 	 2.111575 	 -1.1733530000 	 -2.2053590000 
99.60 	 224.9050000 	 2.111600 	 -1.1696560000 	 -2.2019740000 
99.80 	 224.9002000 	 2.111650 	 -1.1731530000 	 -2.2047710000 
100.00 	 224.8971000 	 2.111700 	 -1.1716940000 	 -2.2040490000 
100.20 	 224.8971000 	 2.111725 	 -1.1704760000 	 -2.2024730000 
100.40 	 224.8971000 	 2.111775 	 -1.1739410000 	 -2.2055530000 
100.60 	 224.8923000 	 2.111825 	 -1.1701740000 	 -2.2024920000 
100.80 	 224.8923000 	 2.111875 	 -1.1724570000 	 -2.2041450000 
101.00 	 224.8923000 	 2.111925 	 -1.1726730000 	 -2.2048790000 
101.20 	 224.8923000 	 2.111950 	 -1.1702310000 	 -2.2019230000 
101.40 	 224.8923000 	 2.112000 	 -1.1739510000 	 -2.2054510000 
101.60 	 224.8923000 	 2.112050 	 -1.1710260000 	 -2.2030580000 
101.80 	 224.8923000 	 2.112100 	 -1.1716020000 	 -2.2032170000 
102.00 	 224.8923000 	 2.112150 	 -1.1738970000 	 -2.2055120000 
102.20 	 224.8923000 	 2.112175 	 -1.1700660000 	 -2.2021420000 
102.40 	 224.8923000 	 2.112225 	 -1.1730860000 	 -2.2045740000 
102.60 	 224.8955000 	 2.112275 	 -1.1724340000 	 -2.2044910000 
102.80 	 224.8971000 	 2.112325 	 -1.1705720000 	 -2.2021640000 
103.00 	 224.8971000 	 2.112375 	 -1.1743290000 	 -2.2056520000 
103.20 	 224.9002000 	 2.112400 	 -1.1711340000 	 -2.2030320000 
103.40 	 224.9002000 	 2.112450 	 -1.1722020000 	 -2.2034840000 
103.60 	 224.9050000 	 2.112500 	 -1.1741290000 	 -2.2055560000 
103.80 	 224.9066000 	 2.112525 	 -1.1703050000 	 -2.2022880000 
104.00 	 224.9130000 	 2.112575 	 -1.1737950000 	 -2.2048600000 
104.20 	 224.9161000 	 2.112600 	 -1.1725900000 	 -2.2044660000 
104.40 	 224.9209000 	 2.112650 	 -1.1708200000 	 -2.2024540000 
104.60 	 224.9289000 	 2.112675 	 -1.1744630000 	 -2.2057790000 
104.80 	 224.9320000 	 2.112700 	 -1.1712010000 	 -2.2031690000 
105.00 	 224.9320000 	 2.112775 	 -1.1725810000 	 -2.2039760000 
105.20 	 224.9305000 	 2.112825 	 -1.1738010000 	 -2.2054830000 
105.40 	 224.9273000 	 2.112875 	 -1.1706610000 	 -2.2024890000 
105.60 	 224.9209000 	 2.112925 	 -1.1745830000 	 -2.2054670000 
105.80 	 224.9161000 	 2.112975 	 -1.1718150000 	 -2.2036330000 
106.00 	 224.9082000 	 2.113000 	 -1.1722720000 	 -2.2033880000 
106.20 	 224.9130000 	 2.113025 	 -1.1745070000 	 -2.2060490000 
106.40 	 224.9098000 	 2.113075 	 -1.1675800000 	 -2.2025840000 
106.60 	 224.9130000 	 2.113100 	 -1.1744880000 	 -2.2053050000 
106.80 	 224.9161000 	 2.113150 	 -1.1730480000 	 -2.2047870000 
107.00 	 224.9161000 	 2.113175 	 -1.1714080000 	 -2.2029500000 
107.20 	 224.9177000 	 2.113225 	 -1.1750090000 	 -2.2061760000 
107.40 	 224.9146000 	 2.113250 	 -1.1710990000 	 -2.2031660000 
107.60 	 224.9082000 	 2.113275 	 -1.1731370000 	 -2.2043290000 
107.80 	 224.9050000 	 2.113325 	 -1.1742780000 	 -2.2058900000 
108.00 	 224.9050000 	 2.113375 	 -1.1707430000 	 -2.2023840000 
108.20 	 224.9050000 	 2.113400 	 -1.1751170000 	 -2.2061280000 
108.40 	 224.9050000 	 2.113450 	 -1.1722220000 	 -2.2041540000 
108.60 	 224.9082000 	 2.113475 	 -1.1721390000 	 -2.2034040000 
108.80 	 224.9082000 	 2.113525 	 -1.1749740000 	 -2.2065100000 
109.00 	 224.9082000 	 2.113575 	 -1.1707120000 	 -2.2026760000 
109.20 	 224.9082000 	 2.113600 	 -1.1742430000 	 -2.2052960000 
109.40 	 224.9050000 	 2.113650 	 -1.1731660000 	 -2.2050220000 
109.60 	 224.9050000 	 2.113675 	 -1.1707460000 	 -2.2026190000 
109.80 	 224.9002000 	 2.113725 	 -1.1750670000 	 -2.2065890000 
110.00 	 224.9002000 	 2.113775 	 -1.1708740000 	 -2.2033690000 
110.20 	 224.9002000 	 2.113825 	 -1.1726160000 	 -2.2043640000 
110.40 	 224.9050000 	 2.113850 	 -1.1733020000 	 -2.2062400000 
110.60 	 224.9050000 	 2.113900 	 -1.1681910000 	 -2.2025170000 
110.80 	 224.9082000 	 2.113950 	 -1.1682760000 	 -2.2057950000 
111.00 	 224.9130000 	 2.113975 	 -1.1729750000 	 -2.2046920000 
111.20 	 224.9130000 	 2.114025 	 -1.1719830000 	 -2.2031530000 
111.40 	 224.9146000 	 2.114050 	 -1.1757120000 	 -2.2066090000 
111.60 	 224.9130000 	 2.114075 	 -1.1715980000 	 -2.2030640000 
111.80 	 224.9161000 	 2.114125 	 -1.1738650000 	 -2.2046920000 
112.00 	 224.9161000 	 2.114150 	 -1.1746090000 	 -2.2058710000 
112.20 	 224.9130000 	 2.114175 	 -1.1714110000 	 -2.2026470000 
112.40 	 224.9161000 	 2.114225 	 -1.1756710000 	 -2.2063800000 
112.60 	 224.9146000 	 2.114250 	 -1.1723010000 	 -2.2037790000 
112.80 	 224.9130000 	 2.114300 	 -1.1730260000 	 -2.2040370000 
113.00 	 224.9130000 	 2.114325 	 -1.1752450000 	 -2.2060710000 
113.20 	 224.9130000 	 2.114375 	 -1.1719070000 	 -2.2028420000 
113.40 	 224.9098000 	 2.114400 	 -1.1757310000 	 -2.2059280000 
113.60 	 224.9098000 	 2.114450 	 -1.1737060000 	 -2.2048060000 
113.80 	 224.9130000 	 2.114475 	 -1.1727330000 	 -2.2032860000 
114.00 	 224.9161000 	 2.114500 	 -1.1758330000 	 -2.2064180000 
114.20 	 224.9161000 	 2.114550 	 -1.1722980000 	 -2.2033410000 
114.40 	 224.9161000 	 2.114575 	 -1.1744660000 	 -2.2047200000 
114.60 	 224.9130000 	 2.114625 	 -1.1751680000 	 -2.2059120000 
114.80 	 224.9082000 	 2.114650 	 -1.1720780000 	 -2.2028220000 
115.00 	 224.9098000 	 2.114700 	 -1.1757370000 	 -2.2059090000 
115.20 	 224.9082000 	 2.114725 	 -1.1735950000 	 -2.2044560000 
115.40 	 224.9130000 	 2.114775 	 -1.1732770000 	 -2.2034140000 
115.60 	 224.9130000 	 2.114800 	 -1.1703170000 	 -2.2065000000 
115.80 	 224.9130000 	 2.114825 	 -1.1698950000 	 -2.2033210000 
116.00 	 224.9130000 	 2.114875 	 -1.1712650000 	 -2.2049970000 
116.20 	 224.9130000 	 2.114900 	 -1.1688900000 	 -2.2058990000 
116.40 	 224.9130000 	 2.114950 	 -1.1681240000 	 -2.2027460000 
116.60 	 224.9130000 	 2.114975 	 -1.1761410000 	 -2.2061350000 
116.80 	 224.9130000 	 2.115000 	 -1.1739760000 	 -2.2044120000 
117.00 	 224.9130000 	 2.115050 	 -1.1737950000 	 -2.2037570000 
117.20 	 224.9130000 	 2.115075 	 -1.1764910000 	 -2.2065480000 
117.40 	 224.9130000 	 2.115125 	 -1.1728220000 	 -2.2032170000 
117.60 	 224.9082000 	 2.115150 	 -1.1759730000 	 -2.2054550000 
117.80 	 224.9050000 	 2.115200 	 -1.1750000000 	 -2.2054550000 
118.00 	 224.9050000 	 2.115225 	 -1.1734870000 	 -2.2034930000 
118.20 	 224.9002000 	 2.115275 	 -1.1770090000 	 -2.2067610000 
118.40 	 224.8971000 	 2.115325 	 -1.1731080000 	 -2.2036270000 
118.60 	 224.8923000 	 2.115375 	 -1.1734390000 	 -2.2050000000 
118.80 	 224.8923000 	 2.115400 	 -1.1761760000 	 -2.2062020000 
119.00 	 224.8891000 	 2.115450 	 -1.1732960000 	 -2.2032130000 
119.20 	 224.8875000 	 2.115500 	 -1.1771010000 	 -2.2064460000 
119.40 	 224.8844000 	 2.115550 	 -1.1744250000 	 -2.2048600000 
119.60 	 224.8828000 	 2.115600 	 -1.1744400000 	 -2.2040300000 
119.80 	 224.8812000 	 2.115650 	 -1.1775430000 	 -2.2068370000 
120.00 	 224.8764000 	 2.115700 	 -1.1738430000 	 -2.2034770000 
120.20 	 224.8764000 	 2.115775 	 -1.1766020000 	 -2.2055630000 
120.40 	 224.8732000 	 2.115825 	 -1.1763030000 	 -2.2058140000 
120.60 	 224.8732000 	 2.115875 	 -1.1740940000 	 -2.2033720000 
120.80 	 224.8700000 	 2.115925 	 -1.1778480000 	 -2.2068820000 
121.00 	 224.8653000 	 2.115975 	 -1.1746090000 	 -2.2042750000 
121.20 	 224.8653000 	 2.116050 	 -1.1757950000 	 -2.2046380000 
121.40 	 224.8621000 	 2.116100 	 -1.1774760000 	 -2.2068020000 
121.60 	 224.8605000 	 2.116175 	 -1.1740210000 	 -2.2031340000 
121.80 	 224.8621000 	 2.116225 	 -1.1777080000 	 -2.2062180000 
122.00 	 224.8621000 	 2.116300 	 -1.1762010000 	 -2.2056070000 
122.20 	 224.8685000 	 2.116350 	 -1.1749200000 	 -2.2039030000 
122.40 	 224.8732000 	 2.116400 	 -1.1782870000 	 -2.2071870000 
122.60 	 224.8732000 	 2.116450 	 -1.1747330000 	 -2.2040400000 
122.80 	 224.8764000 	 2.116500 	 -1.1769260000 	 -2.2054740000 
123.00 	 224.8732000 	 2.116575 	 -1.1777430000 	 -2.2065320000 
123.20 	 224.8732000 	 2.116625 	 -1.1746660000 	 -2.2035120000 
123.40 	 224.8732000 	 2.116675 	 -1.1783600000 	 -2.2068470000 
123.60 	 224.8732000 	 2.116725 	 -1.1757690000 	 -2.2049050000 
123.80 	 224.8732000 	 2.116775 	 -1.1761950000 	 -2.2046950000 
124.00 	 224.8764000 	 2.116850 	 -1.1785570000 	 -2.2070720000 
124.20 	 224.8780000 	 2.116900 	 -1.1747740000 	 -2.2036330000 
124.40 	 224.8844000 	 2.116950 	 -1.1781500000 	 -2.2062560000 
124.60 	 224.8923000 	 2.117000 	 -1.1769990000 	 -2.2056480000 
124.80 	 224.8971000 	 2.117050 	 -1.1754930000 	 -2.2037250000 
125.00 	 224.9002000 	 2.117075 	 -1.1787920000 	 -2.2071390000 
125.20 	 224.9050000 	 2.117125 	 -1.1753150000 	 -2.2039860000 
125.40 	 224.9050000 	 2.117175 	 -1.1771550000 	 -2.2055500000 
125.60 	 224.9050000 	 2.117200 	 -1.1781690000 	 -2.2065990000 
125.80 	 224.9050000 	 2.117250 	 -1.1753940000 	 -2.2035530000 
126.00 	 224.9082000 	 2.117275 	 -1.1793550000 	 -2.2069550000 
126.20 	 224.9114000 	 2.117325 	 -1.1760080000 	 -2.2047740000 
126.40 	 224.9146000 	 2.117375 	 -1.1768560000 	 -2.2049330000 
126.60 	 224.9161000 	 2.117400 	 -1.1789610000 	 -2.2074000000 
126.80 	 224.9209000 	 2.117425 	 -1.1752510000 	 -2.2039670000 
127.00 	 224.9209000 	 2.117475 	 -1.1787220000 	 -2.2067930000 
127.20 	 224.9209000 	 2.117500 	 -1.1771110000 	 -2.2062020000 
127.40 	 224.9161000 	 2.117550 	 -1.1764650000 	 -2.2048630000 
127.60 	 224.9130000 	 2.117575 	 -1.1794730000 	 -2.2079720000 
127.80 	 224.9130000 	 2.117600 	 -1.1758170000 	 -2.2048540000 
128.00 	 224.9130000 	 2.117650 	 -1.1786240000 	 -2.2064910000 
128.20 	 224.9146000 	 2.117675 	 -1.1783730000 	 -2.2070220000 
128.40 	 224.9161000 	 2.117725 	 -1.1760680000 	 -2.2045420000 
128.60 	 224.9209000 	 2.117750 	 -1.1798920000 	 -2.2080300000 
128.80 	 224.9209000 	 2.117775 	 -1.1765320000 	 -2.2053180000 
129.00 	 224.9209000 	 2.117825 	 -1.1779560000 	 -2.2060870000 
129.20 	 224.9161000 	 2.117850 	 -1.1792150000 	 -2.2076960000 
129.40 	 224.9161000 	 2.117875 	 -1.1761060000 	 -2.2044910000 
129.60 	 224.9130000 	 2.117925 	 -1.1795580000 	 -2.2076290000 
129.80 	 224.9161000 	 2.117950 	 -1.1778480000 	 -2.2065510000 
130.00 	 224.9146000 	 2.118000 	 -1.1768310000 	 -2.2051490000 
130.20 	 224.9130000 	 2.118025 	 -1.1802550000 	 -2.2082770000 
130.40 	 224.9130000 	 2.118075 	 -1.1766970000 	 -2.2050000000 
130.60 	 224.9130000 	 2.118100 	 -1.1787670000 	 -2.2067360000 
130.80 	 224.9130000 	 2.118125 	 -1.1793680000 	 -2.2076480000 
131.00 	 224.9161000 	 2.118175 	 -1.1765510000 	 -2.2047930000 
131.20 	 224.9161000 	 2.118200 	 -1.1805060000 	 -2.2083630000 
131.40 	 224.9209000 	 2.118225 	 -1.1775940000 	 -2.2060740000 
131.60 	 224.9209000 	 2.118275 	 -1.1781790000 	 -2.2058610000 
131.80 	 224.9209000 	 2.118300 	 -1.1804930000 	 -2.2084840000 
132.00 	 224.9209000 	 2.118350 	 -1.1766910000 	 -2.2050380000 
132.20 	 224.9225000 	 2.118375 	 -1.1799050000 	 -2.2074570000 
132.40 	 224.9241000 	 2.118400 	 -1.1789770000 	 -2.2074510000 
132.60 	 224.9225000 	 2.118450 	 -1.1773270000 	 -2.2053970000 
132.80 	 224.9209000 	 2.118500 	 -1.1809540000 	 -2.2087830000 
133.00 	 224.9209000 	 2.118525 	 -1.1771900000 	 -2.2056800000 
133.20 	 224.9209000 	 2.118575 	 -1.1795390000 	 -2.2070530000 
133.40 	 224.9241000 	 2.118600 	 -1.1798730000 	 -2.2082610000 
133.60 	 224.9241000 	 2.118625 	 -1.1772700000 	 -2.2053530000 
133.80 	 224.9241000 	 2.118650 	 -1.1810080000 	 -2.2086620000 
134.00 	 224.9209000 	 2.118725 	 -1.1783060000 	 -2.2067010000 
134.20 	 224.9209000 	 2.118750 	 -1.1787800000 	 -2.2064240000 
134.40 	 224.9241000 	 2.118775 	 -1.1807630000 	 -2.2089320000 
134.60 	 224.9241000 	 2.118825 	 -1.1772120000 	 -2.2055790000 
134.80 	 224.9257000 	 2.118875 	 -1.1807060000 	 -2.2080900000 
135.00 	 224.9289000 	 2.118925 	 -1.1797430000 	 -2.2078610000 
135.20 	 224.9352000 	 2.118950 	 -1.1780900000 	 -2.2059760000 
135.40 	 224.9400000 	 2.119025 	 -1.1814340000 	 -2.2093650000 
135.60 	 224.9447000 	 2.119050 	 -1.1779530000 	 -2.2065890000 
135.80 	 224.9447000 	 2.119125 	 -1.1796060000 	 -2.2073490000 
136.00 	 224.9463000 	 2.119175 	 -1.1809760000 	 -2.2091450000 
136.20 	 224.9479000 	 2.119200 	 -1.1777850000 	 -2.2059660000 
136.40 	 224.9479000 	 2.119250 	 -1.1813480000 	 -2.2090750000 
136.60 	 224.9511000 	 2.119275 	 -1.1793490000 	 -2.2075270000 
136.80 	 224.9559000 	 2.119325 	 -1.1786710000 	 -2.2064850000 
137.00 	 224.9591000 	 2.119375 	 -1.1819040000 	 -2.2096440000 
137.20 	 224.9638000 	 2.119400 	 -1.1779750000 	 -2.2061920000 
137.40 	 224.9670000 	 2.119425 	 -1.1809440000 	 -2.2085730000 
137.60 	 224.9670000 	 2.119450 	 -1.1798220000 	 -2.2083920000 
137.80 	 224.9670000 	 2.119500 	 -1.1777690000 	 -2.2060550000 
138.00 	 224.9638000 	 2.119525 	 -1.1817710000 	 -2.2094060000 
138.20 	 224.9638000 	 2.119550 	 -1.1779250000 	 -2.2066090000 
138.40 	 224.9591000 	 2.119575 	 -1.1794850000 	 -2.2075300000 
138.60 	 224.9591000 	 2.119600 	 -1.1805790000 	 -2.2090750000 
138.80 	 224.9559000 	 2.119650 	 -1.1774350000 	 -2.2058110000 
139.00 	 224.9511000 	 2.119675 	 -1.1811570000 	 -2.2088720000 
139.20 	 224.9479000 	 2.119725 	 -1.1788810000 	 -2.2076830000 
139.40 	 224.9400000 	 2.119775 	 -1.1784680000 	 -2.2063000000 
139.60 	 224.9400000 	 2.119825 	 -1.1819110000 	 -2.2095780000 
139.80 	 224.9384000 	 2.119875 	 -1.1784430000 	 -2.2065070000 
140.00 	 224.9400000 	 2.119900 	 -1.1807700000 	 -2.2080260000 
140.20 	 224.9432000 	 2.119975 	 -1.1809380000 	 -2.2087960000 
140.40 	 224.9479000 	 2.120000 	 -1.1786300000 	 -2.2061320000 
140.60 	 224.9511000 	 2.120050 	 -1.1826360000 	 -2.2096440000 
140.80 	 224.9511000 	 2.120100 	 -1.1795900000 	 -2.2074160000 
141.00 	 224.9479000 	 2.120125 	 -1.1803690000 	 -2.2075050000 
141.20 	 224.9479000 	 2.120175 	 -1.1822830000 	 -2.2095430000 
141.40 	 224.9447000 	 2.120200 	 -1.1788530000 	 -2.2062110000 
141.60 	 224.9447000 	 2.120275 	 -1.1822070000 	 -2.2091550000 
141.80 	 224.9400000 	 2.120300 	 -1.1804740000 	 -2.2083350000 
142.00 	 224.9447000 	 2.120375 	 -1.1798160000 	 -2.2067420000 
142.20 	 224.9479000 	 2.120400 	 -1.1829280000 	 -2.2098290000 
142.40 	 224.9479000 	 2.120475 	 -1.1789040000 	 -2.2064590000 
142.60 	 224.9543000 	 2.120500 	 -1.1814500000 	 -2.2083890000 
142.80 	 224.9559000 	 2.120550 	 -1.1820320000 	 -2.2095140000 
143.00 	 224.9638000 	 2.120575 	 -1.1787990000 	 -2.2063640000 
143.20 	 224.9654000 	 2.120600 	 -1.1825560000 	 -2.2095810000 
143.40 	 224.9718000 	 2.120625 	 -1.1801430000 	 -2.2078700000 
143.60 	 224.9749000 	 2.120650 	 -1.1799300000 	 -2.2071840000 
143.80 	 224.9797000 	 2.120675 	 -1.1828070000 	 -2.2100230000 
144.00 	 224.9797000 	 2.120675 	 -1.1789930000 	 -2.2066880000 
144.20 	 224.9797000 	 2.120675 	 -1.1833380000 	 -2.2115680000 
144.40 	 224.9829000 	 2.120700 	 -1.1830140000 	 -2.2123120000 
144.60 	 224.9829000 	 2.120725 	 -1.1810110000 	 -2.2099590000 
144.80 	 224.9813000 	 2.120750 	 -1.1846130000 	 -2.2135420000 
145.00 	 224.9797000 	 2.120725 	 -1.1816660000 	 -2.2111830000 
145.20 	 224.9670000 	 2.120750 	 -1.1831130000 	 -2.2130620000 
145.40 	 224.9559000 	 2.120750 	 -1.1848580000 	 -2.2149440000 
145.60 	 224.9416000 	 2.120800 	 -1.1811960000 	 -2.2115830000 
145.80 	 224.9257000 	 2.120850 	 -1.1848010000 	 -2.2146450000 
146.00 	 224.9130000 	 2.120925 	 -1.1830270000 	 -2.2136150000 
146.20 	 224.9018000 	 2.120950 	 -1.1817200000 	 -2.2121840000 
146.40 	 224.8923000 	 2.121000 	 -1.1850200000 	 -2.2151820000 
146.60 	 224.8891000 	 2.121050 	 -1.1810330000 	 -2.2120380000 
146.80 	 224.8844000 	 2.121100 	 -1.1833920000 	 -2.2136090000 
147.00 	 224.8828000 	 2.121150 	 -1.1839520000 	 -2.2143940000 
147.20 	 224.8844000 	 2.121200 	 -1.1811320000 	 -2.2115640000 
147.40 	 224.8844000 	 2.121250 	 -1.1850040000 	 -2.2151500000 
147.60 	 224.8891000 	 2.121300 	 -1.1820670000 	 -2.2128990000 
147.80 	 224.8891000 	 2.121350 	 -1.1825820000 	 -2.2127150000 
148.00 	 224.8923000 	 2.121400 	 -1.1847310000 	 -2.2151410000 
148.20 	 224.8971000 	 2.121425 	 -1.1810620000 	 -2.2117330000 
148.40 	 224.9050000 	 2.121475 	 -1.1840820000 	 -2.2141550000 
148.60 	 224.9130000 	 2.121525 	 -1.1835640000 	 -2.2141200000 
148.80 	 224.9241000 	 2.121550 	 -1.1813290000 	 -2.2117300000 
149.00 	 224.9289000 	 2.121575 	 -1.1852390000 	 -2.2150390000 
149.20 	 224.9368000 	 2.121650 	 -1.1820540000 	 -2.2127120000 
149.40 	 224.9400000 	 2.121700 	 -1.1827690000 	 -2.2127470000 
149.60 	 224.9479000 	 2.121750 	 -1.1848510000 	 -2.2152140000 
149.80 	 224.9511000 	 2.121775 	 -1.1813100000 	 -2.2117610000 
150.00 	 224.9559000 	 2.121825 	 -1.1844700000 	 -2.2142630000 
150.20 	 224.9559000 	 2.121875 	 -1.1836500000 	 -2.2140820000 
150.40 	 224.9591000 	 2.121900 	 -1.1814630000 	 -2.2118440000 
150.60 	 224.9591000 	 2.121925 	 -1.1852650000 	 -2.2152900000 
150.80 	 224.9638000 	 2.121950 	 -1.1819430000 	 -2.2123690000 
151.00 	 224.9654000 	 2.122000 	 -1.1830970000 	 -2.2129850000 
151.20 	 224.9670000 	 2.122025 	 -1.1848420000 	 -2.2151220000 
151.40 	 224.9718000 	 2.122050 	 -1.1811990000 	 -2.2116820000 
151.60 	 224.9734000 	 2.122075 	 -1.1846610000 	 -2.2144130000 
151.80 	 224.9749000 	 2.122075 	 -1.1835040000 	 -2.2139360000 
152.00 	 224.9749000 	 2.122100 	 -1.1819620000 	 -2.2119780000 
152.20 	 224.9829000 	 2.122125 	 -1.1854360000 	 -2.2153600000 
152.40 	 224.9877000 	 2.122125 	 -1.1817870000 	 -2.2123310000 
152.60 	 224.9908000 	 2.122175 	 -1.1838980000 	 -2.2136530000 
152.80 	 224.9956000 	 2.122150 	 -1.1848700000 	 -2.2148160000 
153.00 	 224.9972000 	 2.122150 	 -1.1820280000 	 -2.2118160000 
153.20 	 224.9988000 	 2.122150 	 -1.1859190000 	 -2.2152490000 
153.40 	 224.9988000 	 2.122150 	 -1.1831510000 	 -2.2132080000 
153.60 	 224.9988000 	 2.122150 	 -1.1832680000 	 -2.2127280000 
153.80 	 224.9956000 	 2.122150 	 -1.1857260000 	 -2.2154710000 
154.00 	 224.9908000 	 2.122150 	 -1.1820570000 	 -2.2120320000 
154.20 	 224.9829000 	 2.122150 	 -1.1852900000 	 -2.2145460000 
154.40 	 224.9749000 	 2.122150 	 -1.1841330000 	 -2.2142190000 
154.60 	 224.9670000 	 2.122175 	 -1.1824960000 	 -2.2120950000 
154.80 	 224.9591000 	 2.122175 	 -1.1861230000 	 -2.2154680000 
155.00 	 224.9559000 	 2.122225 	 -1.1827020000 	 -2.2126990000 
155.20 	 224.9511000 	 2.122275 	 -1.1837990000 	 -2.2132210000 
155.40 	 224.9479000 	 2.122300 	 -1.1856110000 	 -2.2152900000 
155.60 	 224.9447000 	 2.122350 	 -1.1820570000 	 -2.2118850000 
155.80 	 224.9400000 	 2.122400 	 -1.1856270000 	 -2.2148700000 
156.00 	 224.9368000 	 2.122450 	 -1.1837160000 	 -2.2137900000 
156.20 	 224.9320000 	 2.122500 	 -1.1831000000 	 -2.2124670000 
156.40 	 224.9289000 	 2.122550 	 -1.1859640000 	 -2.2155250000 
156.60 	 224.9273000 	 2.122625 	 -1.1820790000 	 -2.2120700000 
156.80 	 224.9241000 	 2.122650 	 -1.1849850000 	 -2.2143200000 
157.00 	 224.9289000 	 2.122700 	 -1.1842540000 	 -2.2143110000 
157.20 	 224.9289000 	 2.122750 	 -1.1823500000 	 -2.2120510000 
157.40 	 224.9368000 	 2.122800 	 -1.1860470000 	 -2.2154590000 
157.60 	 224.9447000 	 2.122850 	 -1.1825370000 	 -2.2125940000 
157.80 	 224.9559000 	 2.122900 	 -1.1841900000 	 -2.2135320000 
158.00 	 224.9654000 	 2.122925 	 -1.1853150000 	 -2.2149820000 
158.20 	 224.9749000 	 2.122950 	 -1.1822070000 	 -2.2118540000 
158.40 	 224.9861000 	 2.122975 	 -1.1858880000 	 -2.2152770000 
158.60 	 224.9908000 	 2.123000 	 -1.1831380000 	 -2.2130200000 
158.80 	 224.9988000 	 2.123025 	 -1.1838340000 	 -2.2131130000 
159.00 	 225.0036000 	 2.123000 	 -1.1863610000 	 -2.2157350000 
159.20 	 225.0067000 	 2.123000 	 -1.1823460000 	 -2.2121430000 
159.40 	 225.0067000 	 2.123000 	 -1.1859320000 	 -2.2149590000 
159.60 	 225.0067000 	 2.123000 	 -1.1844190000 	 -2.2141300000 
159.80 	 225.0067000 	 2.123000 	 -1.1832460000 	 -2.2125370000 
160.00 	 225.0036000 	 2.123000 	 -1.1866060000 	 -2.2157000000 
160.20 	 225.0036000 	 2.123000 	 -1.1827720000 	 -2.2124510000 
160.40 	 224.9988000 	 2.123000 	 -1.1852420000 	 -2.2141740000 
160.60 	 224.9956000 	 2.123000 	 -1.1851630000 	 -2.2148230000 
160.80 	 224.9908000 	 2.123000 	 -1.1827600000 	 -2.2120510000 
161.00 	 224.9877000 	 2.123000 	 -1.1866790000 	 -2.2156430000 
161.20 	 224.9829000 	 2.123000 	 -1.1833760000 	 -2.2132970000 
161.40 	 224.9749000 	 2.123000 	 -1.1839490000 	 -2.2131630000 
161.60 	 224.9718000 	 2.123025 	 -1.1862790000 	 -2.2156210000 
161.80 	 224.9638000 	 2.123025 	 -1.1823460000 	 -2.2122860000 
162.00 	 224.9559000 	 2.123075 	 -1.1856080000 	 -2.2145750000 
162.20 	 224.9495000 	 2.123125 	 -1.1845020000 	 -2.2145460000 
162.40 	 224.9447000 	 2.123150 	 -1.1831790000 	 -2.2124230000 
162.60 	 224.9384000 	 2.123200 	 -1.1865970000 	 -2.2157030000 
162.80 	 224.9368000 	 2.123250 	 -1.1831350000 	 -2.2126830000 
163.00 	 224.9368000 	 2.123300 	 -1.1849050000 	 -2.2139010000 
163.20 	 224.9352000 	 2.123350 	 -1.1855670000 	 -2.2151440000 
163.40 	 224.9368000 	 2.123425 	 -1.1824930000 	 -2.2121330000 
163.60 	 224.9400000 	 2.123450 	 -1.1863360000 	 -2.2153500000 
163.80 	 224.9447000 	 2.123525 	 -1.1839580000 	 -2.2137770000 
164.00 	 224.9479000 	 2.123550 	 -1.1836020000 	 -2.2129890000 
164.20 	 224.9511000 	 2.123600 	 -1.1864630000 	 -2.2156430000 
164.40 	 224.9591000 	 2.123650 	 -1.1828170000 	 -2.2124200000 
164.60 	 224.9638000 	 2.123675 	 -1.1852490000 	 -2.2144220000 
164.80 	 224.9686000 	 2.123700 	 -1.1853920000 	 -2.2150710000 
165.00 	 224.9718000 	 2.123725 	 -1.1827880000 	 -2.2122480000 
165.20 	 224.9797000 	 2.123775 	 -1.1865110000 	 -2.2155510000 
165.40 	 224.9813000 	 2.123750 	 -1.1840920000 	 -2.2136020000 
165.60 	 224.9877000 	 2.123750 	 -1.1832330000 	 -2.2131350000 
165.80 	 224.9956000 	 2.123775 	 -1.1857060000 	 -2.2157480000 
166.00 	 224.9988000 	 2.123800 	 -1.1819870000 	 -2.2124830000 
166.20 	 225.0052000 	 2.123800 	 -1.1859230000 	 -2.2145840000 
166.40 	 225.0067000 	 2.123800 	 -1.1859190000 	 -2.2148200000 
166.60 	 225.0115000 	 2.123800 	 -1.1837710000 	 -2.2123530000 
166.80 	 225.0067000 	 2.123800 	 -1.1875340000 	 -2.2160750000 
167.00 	 225.0036000 	 2.123800 	 -1.1839710000 	 -2.2130460000 
167.20 	 224.9956000 	 2.123800 	 -1.1853500000 	 -2.2136470000 
167.40 	 224.9908000 	 2.123800 	 -1.1867490000 	 -2.2156020000 
167.60 	 224.9829000 	 2.123800 	 -1.1833160000 	 -2.2122260000 
167.80 	 224.9749000 	 2.123800 	 -1.1869210000 	 -2.2153090000 
168.00 	 224.9749000 	 2.123800 	 -1.1849560000 	 -2.2140340000 
168.20 	 224.9670000 	 2.123825 	 -1.1843550000 	 -2.2129190000 
168.40 	 224.9670000 	 2.123825 	 -1.1875380000 	 -2.2161770000 
168.60 	 224.9638000 	 2.123875 	 -1.1836150000 	 -2.2129630000 
168.80 	 224.9591000 	 2.123900 	 -1.1859100000 	 -2.2143010000 
169.00 	 224.9591000 	 2.123925 	 -1.1863580000 	 -2.2153850000 
169.20 	 224.9559000 	 2.123975 	 -1.1834590000 	 -2.2123120000 
169.40 	 224.9511000 	 2.124000 	 -1.1870770000 	 -2.2156430000 
169.60 	 224.9511000 	 2.124050 	 -1.1846220000 	 -2.2138120000 
169.80 	 224.9479000 	 2.124075 	 -1.1844730000 	 -2.2131220000 
170.00 	 224.9447000 	 2.124125 	 -1.1871430000 	 -2.2159670000 
170.20 	 224.9447000 	 2.124175 	 -1.1835480000 	 -2.2124040000 
170.40 	 224.9447000 	 2.124225 	 -1.1864920000 	 -2.2149090000 
170.60 	 224.9447000 	 2.124275 	 -1.1854170000 	 -2.2146220000 
170.80 	 224.9479000 	 2.124325 	 -1.1838690000 	 -2.2127090000 
171.00 	 224.9511000 	 2.124375 	 -1.1873440000 	 -2.2160310000 
171.20 	 224.9575000 	 2.124400 	 -1.1837510000 	 -2.2129630000 
171.40 	 224.9622000 	 2.124450 	 -1.1857100000 	 -2.2140570000 
171.60 	 224.9718000 	 2.124475 	 -1.1866060000 	 -2.2154330000 
171.80 	 224.9749000 	 2.124500 	 -1.1833990000 	 -2.2121240000 
172.00 	 224.9829000 	 2.124525 	 -1.1869400000 	 -2.2152610000 
172.20 	 224.9908000 	 2.124500 	 -1.1857100000 	 -2.2144760000 
172.40 	 224.9940000 	 2.124500 	 -1.1846190000 	 -2.2127690000 
172.60 	 224.9988000 	 2.124500 	 -1.1876070000 	 -2.2161200000 
172.80 	 225.0036000 	 2.124500 	 -1.1840790000 	 -2.2131470000 
173.00 	 225.0067000 	 2.124500 	 -1.1859670000 	 -2.2143110000 
173.20 	 225.0067000 	 2.124500 	 -1.1867300000 	 -2.2155830000 
173.40 	 225.0083000 	 2.124500 	 -1.1837100000 	 -2.2125630000 
173.60 	 225.0067000 	 2.124500 	 -1.1874640000 	 -2.2158560000 
173.80 	 225.0036000 	 2.124500 	 -1.1847590000 	 -2.2140030000 
174.00 	 224.9956000 	 2.124500 	 -1.1848740000 	 -2.2133730000 
174.20 	 224.9861000 	 2.124500 	 -1.1875760000 	 -2.2160020000 
174.40 	 224.9797000 	 2.124525 	 -1.1838400000 	 -2.2126200000 
174.60 	 224.9718000 	 2.124550 	 -1.1867010000 	 -2.2149370000 
174.80 	 224.9670000 	 2.124575 	 -1.1863650000 	 -2.2151090000 
175.00 	 224.9638000 	 2.124575 	 -1.1838440000 	 -2.2125280000 
175.20 	 224.9591000 	 2.124625 	 -1.1875850000 	 -2.2159700000 
175.40 	 224.9591000 	 2.124650 	 -1.1844380000 	 -2.2133830000 
175.60 	 224.9559000 	 2.124675 	 -1.1854300000 	 -2.2137670000 
175.80 	 224.9511000 	 2.124725 	 -1.1871470000 	 -2.2158940000 
176.00 	 224.9479000 	 2.124750 	 -1.1819360000 	 -2.2124040000 
176.20 	 224.9447000 	 2.124800 	 -1.1863390000 	 -2.2153730000 
176.40 	 224.9447000 	 2.124850 	 -1.1844510000 	 -2.2144130000 
176.60 	 224.9447000 	 2.124900 	 -1.1833990000 	 -2.2128110000 
176.80 	 224.9479000 	 2.124950 	 -1.1870230000 	 -2.2162820000 
177.00 	 224.9479000 	 2.125000 	 -1.1838280000 	 -2.2128680000 
177.20 	 224.9511000 	 2.125025 	 -1.1860820000 	 -2.2143870000 
177.40 	 224.9543000 	 2.125075 	 -1.1865230000 	 -2.2153380000 
177.60 	 224.9575000 	 2.125100 	 -1.1837200000 	 -2.2124610000 
177.80 	 224.9638000 	 2.125150 	 -1.1875030000 	 -2.2158080000 
178.00 	 224.9670000 	 2.125175 	 -1.1848040000 	 -2.2138560000 
178.20 	 224.9797000 	 2.125200 	 -1.1851820000 	 -2.2135570000 
178.40 	 224.9829000 	 2.125225 	 -1.1873210000 	 -2.2160240000 
178.60 	 224.9908000 	 2.125200 	 -1.1841930000 	 -2.2126770000 
178.80 	 224.9908000 	 2.125200 	 -1.1873690000 	 -2.2152770000 
179.00 	 224.9956000 	 2.125200 	 -1.1865810000 	 -2.2152490000 
179.20 	 224.9908000 	 2.125200 	 -1.1843940000 	 -2.2128070000 
179.40 	 224.9908000 	 2.125200 	 -1.1880590000 	 -2.2162150000 
179.60 	 224.9908000 	 2.125200 	 -1.1848510000 	 -2.2137960000 
179.80 	 224.9877000 	 2.125225 	 -1.1860310000 	 -2.2141490000 
180.00 	 224.9829000 	 2.125225 	 -1.1877920000 	 -2.2161480000 
180.20 	 224.9781000 	 2.125250 	 -1.1842280000 	 -2.2127530000 
180.40 	 224.9749000 	 2.125250 	 -1.1879830000 	 -2.2157760000 
180.60 	 224.9686000 	 2.125275 	 -1.1860340000 	 -2.2144250000 
180.80 	 224.9670000 	 2.125300 	 -1.1853630000 	 -2.2131860000 
181.00 	 224.9638000 	 2.125325 	 -1.1885640000 	 -2.2162120000 
181.20 	 224.9591000 	 2.125375 	 -1.1845870000 	 -2.2130200000 
181.40 	 224.9575000 	 2.125400 	 -1.1869750000 	 -2.2146860000 
181.60 	 224.9559000 	 2.125425 	 -1.1874450000 	 -2.2156400000 
181.80 	 224.9511000 	 2.125475 	 -1.1845050000 	 -2.2125180000 
182.00 	 224.9511000 	 2.125500 	 -1.1883830000 	 -2.2159670000 
182.20 	 224.9511000 	 2.125550 	 -1.1856710000 	 -2.2139610000 
182.40 	 224.9511000 	 2.125575 	 -1.1857600000 	 -2.2135670000 
182.60 	 224.9559000 	 2.125625 	 -1.1883160000 	 -2.2162250000 
182.80 	 224.9559000 	 2.125675 	 -1.1843490000 	 -2.2126320000 
183.00 	 224.9591000 	 2.125700 	 -1.1875180000 	 -2.2152070000 
183.20 	 224.9638000 	 2.125725 	 -1.1866980000 	 -2.2151020000 
183.40 	 224.9670000 	 2.125775 	 -1.1848450000 	 -2.2129600000 
183.60 	 224.9718000 	 2.125800 	 -1.1884590000 	 -2.2163110000 
183.80 	 224.9749000 	 2.125825 	 -1.1848960000 	 -2.2133730000 
184.00 	 224.9797000 	 2.125825 	 -1.1870640000 	 -2.2144570000 
184.20 	 224.9829000 	 2.125850 	 -1.1880810000 	 -2.2160790000 
184.40 	 224.9877000 	 2.125875 	 -1.1846260000 	 -2.2127440000 
184.60 	 224.9877000 	 2.125850 	 -1.1883610000 	 -2.2159670000 
184.80 	 224.9877000 	 2.125875 	 -1.1862340000 	 -2.2146420000 
185.00 	 224.9829000 	 2.125875 	 -1.1862150000 	 -2.2135260000 
185.20 	 224.9829000 	 2.125900 	 -1.1887610000 	 -2.2164600000 
185.40 	 224.9797000 	 2.125925 	 -1.1851060000 	 -2.2130110000 
185.60 	 224.9797000 	 2.125900 	 -1.1881410000 	 -2.2155250000 
185.80 	 224.9829000 	 2.125900 	 -1.1871910000 	 -2.2153920000 
186.00 	 224.9829000 	 2.125925 	 -1.1819590000 	 -2.2131630000 
186.20 	 224.9829000 	 2.125950 	 -1.1851560000 	 -2.2166980000 
186.40 	 224.9797000 	 2.125975 	 -1.1817960000 	 -2.2138820000 
186.60 	 224.9718000 	 2.125950 	 -1.1857950000 	 -2.2144410000 
186.80 	 224.9670000 	 2.125975 	 -1.1877120000 	 -2.2167650000 
187.00 	 224.9591000 	 2.126000 	 -1.1836660000 	 -2.2128770000 
187.20 	 224.9559000 	 2.126050 	 -1.1878650000 	 -2.2163230000 
187.40 	 224.9511000 	 2.126075 	 -1.1856210000 	 -2.2148900000 
187.60 	 224.9479000 	 2.126125 	 -1.1850520000 	 -2.2137320000 
187.80 	 224.9495000 	 2.126150 	 -1.1880970000 	 -2.2168450000 
188.00 	 224.9479000 	 2.126200 	 -1.1838180000 	 -2.2130970000 
188.20 	 224.9479000 	 2.126250 	 -1.1872900000 	 -2.2155640000 
188.40 	 224.9511000 	 2.126275 	 -1.1864500000 	 -2.2156270000 
188.60 	 224.9511000 	 2.126325 	 -1.1843360000 	 -2.2131860000 
188.80 	 224.9543000 	 2.126350 	 -1.1881800000 	 -2.2169560000 
189.00 	 224.9591000 	 2.126400 	 -1.1843650000 	 -2.2136400000 
189.20 	 224.9638000 	 2.126425 	 -1.1863870000 	 -2.2149340000 
189.40 	 224.9670000 	 2.126450 	 -1.1873980000 	 -2.2165140000 
189.60 	 224.9718000 	 2.126500 	 -1.1838500000 	 -2.2129600000 
189.80 	 224.9749000 	 2.126525 	 -1.1879920000 	 -2.2165900000 
190.00 	 224.9797000 	 2.126525 	 -1.1856080000 	 -2.2146610000 
190.20 	 224.9797000 	 2.126525 	 -1.1853540000 	 -2.2137520000 
190.40 	 224.9829000 	 2.126575 	 -1.1883960000 	 -2.2170480000 
190.60 	 224.9877000 	 2.126550 	 -1.1820160000 	 -2.2133160000 
190.80 	 224.9940000 	 2.126550 	 -1.1834620000 	 -2.2152930000 
191.00 	 224.9956000 	 2.126550 	 -1.1820830000 	 -2.2157510000 
191.20 	 224.9988000 	 2.126550 	 -1.1803950000 	 -2.2132430000 
191.40 	 224.9988000 	 2.126550 	 -1.1839490000 	 -2.2167590000 
191.60 	 224.9988000 	 2.126550 	 -1.1803880000 	 -2.2141430000 
191.80 	 224.9956000 	 2.126550 	 -1.1818470000 	 -2.2144830000 
192.00 	 224.9908000 	 2.126550 	 -1.1833920000 	 -2.2165580000 
192.20 	 224.9877000 	 2.126550 	 -1.1794570000 	 -2.2130810000 
192.40 	 224.9829000 	 2.126575 	 -1.1830170000 	 -2.2162850000 
192.60 	 224.9829000 	 2.126600 	 -1.1828740000 	 -2.2149690000 
192.80 	 224.9797000 	 2.126600 	 -1.1825240000 	 -2.2137990000 
193.00 	 224.9749000 	 2.126600 	 -1.1866570000 	 -2.2168950000 
193.20 	 224.9718000 	 2.126625 	 -1.1808900000 	 -2.2134910000 
193.40 	 224.9670000 	 2.126650 	 -1.1834050000 	 -2.2155540000 
193.60 	 224.9638000 	 2.126675 	 -1.1827950000 	 -2.2161200000 
193.80 	 224.9591000 	 2.126700 	 -1.1806230000 	 -2.2133130000 
194.00 	 224.9527000 	 2.126725 	 -1.1843460000 	 -2.2169430000 
194.20 	 224.9479000 	 2.126775 	 -1.1806270000 	 -2.2139040000 
194.40 	 224.9447000 	 2.126825 	 -1.1824990000 	 -2.2147500000 
194.60 	 224.9447000 	 2.126875 	 -1.1834590000 	 -2.2165620000 
194.80 	 224.9400000 	 2.126925 	 -1.1801050000 	 -2.2130900000 
195.00 	 224.9400000 	 2.126975 	 -1.1842220000 	 -2.2162880000 
195.20 	 224.9447000 	 2.127025 	 -1.1816120000 	 -2.2150170000 
195.40 	 224.9479000 	 2.127050 	 -1.1813890000 	 -2.2137930000 
195.60 	 224.9479000 	 2.127100 	 -1.1839710000 	 -2.2169590000 
195.80 	 224.9511000 	 2.127150 	 -1.1801050000 	 -2.2135570000 
196.00 	 224.9527000 	 2.127175 	 -1.1830330000 	 -2.2153280000 
196.20 	 224.9591000 	 2.127225 	 -1.1828170000 	 -2.2160470000 
196.40 	 224.9654000 	 2.127250 	 -1.1803470000 	 -2.2132870000 
196.60 	 224.9749000 	 2.127275 	 -1.1843400000 	 -2.2167680000 
196.80 	 224.9797000 	 2.127300 	 -1.1809640000 	 -2.2144290000 
197.00 	 224.9908000 	 2.127300 	 -1.1874140000 	 -2.2143840000 
197.20 	 224.9972000 	 2.127300 	 -1.1849820000 	 -2.2169050000 
197.40 	 225.0020000 	 2.127300 	 -1.1813580000 	 -2.2134180000 
197.60 	 225.0067000 	 2.127300 	 -1.1850230000 	 -2.2164380000 
197.80 	 225.0115000 	 2.127300 	 -1.1830840000 	 -2.2154080000 
198.00 	 225.0147000 	 2.127300 	 -1.1821870000 	 -2.2137230000 
198.20 	 225.0147000 	 2.127300 	 -1.1854930000 	 -2.2170100000 
198.40 	 225.0147000 	 2.127300 	 -1.1834050000 	 -2.2142120000 
198.60 	 225.0147000 	 2.127300 	 -1.1853190000 	 -2.2150100000 
198.80 	 225.0099000 	 2.127300 	 -1.1862410000 	 -2.2165970000 
199.00 	 225.0036000 	 2.127300 	 -1.1832750000 	 -2.2133800000 
199.20 	 224.9956000 	 2.127300 	 -1.1872260000 	 -2.2170100000 
199.40 	 224.9956000 	 2.127300 	 -1.1842380000 	 -2.2147080000 
199.60 	 224.9877000 	 2.127300 	 -1.1848860000 	 -2.2144380000 
199.80 	 224.9877000 	 2.127300 	 -1.1869270000 	 -2.2170770000 
200.00 	 224.9877000 	 2.127300 	 -1.1831060000 	 -2.2134810000 
200.20 	 224.9877000 	 2.127300 	 -1.1863710000 	 -2.2160750000 
200.40 	 224.9877000 	 2.127300 	 -1.1855470000 	 -2.2157380000 
200.60 	 224.9861000 	 2.127300 	 -1.1836750000 	 -2.2137640000 
200.80 	 224.9797000 	 2.127300 	 -1.1873400000 	 -2.2172230000 
201.00 	 224.9749000 	 2.127300 	 -1.1838210000 	 -2.2139390000 
201.20 	 224.9718000 	 2.127325 	 -1.1887140000 	 -2.2154170000 
201.40 	 224.9670000 	 2.127350 	 -1.1889300000 	 -2.2163520000 
201.60 	 224.9638000 	 2.127400 	 -1.1861860000 	 -2.2134560000 
201.80 	 224.9559000 	 2.127425 	 -1.1900040000 	 -2.2168860000 
202.00 	 224.9511000 	 2.127450 	 -1.1870130000 	 -2.2145970000 
202.20 	 224.9463000 	 2.127500 	 -1.1877060000 	 -2.2147150000 
202.40 	 224.9400000 	 2.127525 	 -1.1896360000 	 -2.2170320000 
202.60 	 224.9368000 	 2.127600 	 -1.1862340000 	 -2.2136470000 
202.80 	 224.9320000 	 2.127625 	 -1.1890630000 	 -2.2158910000 
203.00 	 224.9368000 	 2.127700 	 -1.1886880000 	 -2.2162090000 
203.20 	 224.9336000 	 2.127750 	 -1.1864190000 	 -2.2136370000 
203.40 	 224.9400000 	 2.127800 	 -1.1901440000 	 -2.2170100000 
203.60 	 224.9447000 	 2.127850 	 -1.1871430000 	 -2.2147340000 
203.80 	 224.9511000 	 2.127900 	 -1.1876460000 	 -2.2144700000 
204.00 	 224.9559000 	 2.127950 	 -1.1901790000 	 -2.2171780000 
204.20 	 224.9638000 	 2.127975 	 -1.1861960000 	 -2.2136850000 
204.40 	 224.9686000 	 2.128000 	 -1.1892700000 	 -2.2160270000 
204.60 	 224.9749000 	 2.128025 	 -1.1884400000 	 -2.2158880000 
204.80 	 224.9829000 	 2.128050 	 -1.1865010000 	 -2.2135990000 
205.00 	 224.9877000 	 2.128050 	 -1.1869970000 	 -2.2170770000 
205.20 	 224.9877000 	 2.128050 	 -1.1872480000 	 -2.2141930000 
205.40 	 224.9956000 	 2.128075 	 -1.1891430000 	 -2.2152610000 
205.60 	 224.9988000 	 2.128100 	 -1.1900840000 	 -2.2167020000 
205.80 	 225.0067000 	 2.128125 	 -1.1867080000 	 -2.2134240000 
206.00 	 225.0115000 	 2.128100 	 -1.1851410000 	 -2.2167140000 
206.20 	 225.0147000 	 2.128100 	 -1.1828330000 	 -2.2152680000 
206.40 	 225.0179000 	 2.128100 	 -1.1823210000 	 -2.2142510000 
206.60 	 225.0147000 	 2.128100 	 -1.1852200000 	 -2.2172830000 
206.80 	 225.0147000 	 2.128100 	 -1.1813890000 	 -2.2139360000 
207.00 	 225.0115000 	 2.128100 	 -1.1843590000 	 -2.2159350000 
207.20 	 225.0036000 	 2.128100 	 -1.1841810000 	 -2.2163740000 
207.40 	 224.9972000 	 2.128100 	 -1.1817110000 	 -2.2136810000 
207.60 	 224.9908000 	 2.128100 	 -1.1856370000 	 -2.2171780000 
207.80 	 224.9877000 	 2.128100 	 -1.1823050000 	 -2.2147820000 
208.00 	 224.9829000 	 2.128100 	 -1.1830740000 	 -2.2147310000 
208.20 	 224.9797000 	 2.128100 	 -1.1851250000 	 -2.2171470000 
208.40 	 224.9797000 	 2.128100 	 -1.1813550000 	 -2.2137450000 
208.60 	 224.9718000 	 2.128100 	 -1.1848010000 	 -2.2161290000 
208.80 	 224.9718000 	 2.128100 	 -1.1835830000 	 -2.2160080000 
209.00 	 224.9638000 	 2.128100 	 -1.1819650000 	 -2.2139040000 
209.20 	 224.9622000 	 2.128125 	 -1.1899340000 	 -2.2172070000 
209.40 	 224.9559000 	 2.128150 	 -1.1862720000 	 -2.2142670000 
209.60 	 224.9511000 	 2.128200 	 -1.1881730000 	 -2.2154520000 
209.80 	 224.9479000 	 2.128250 	 -1.1886820000 	 -2.2168760000 
210.00 	 224.9447000 	 2.128275 	 -1.1856970000 	 -2.2137450000 
210.20 	 224.9400000 	 2.128325 	 -1.1893780000 	 -2.2169910000 
210.40 	 224.9368000 	 2.128375 	 -1.1872710000 	 -2.2154680000 
210.60 	 224.9320000 	 2.128450 	 -1.1866660000 	 -2.2143810000 
210.80 	 224.9320000 	 2.128475 	 -1.1896450000 	 -2.2174800000 
211.00 	 224.9320000 	 2.128550 	 -1.1855890000 	 -2.2139550000 
211.20 	 224.9368000 	 2.128600 	 -1.1887740000 	 -2.2160980000 
211.40 	 224.9416000 	 2.128650 	 -1.1880840000 	 -2.2162750000 
211.60 	 224.9479000 	 2.128700 	 -1.1861800000 	 -2.2138560000 
211.80 	 224.9559000 	 2.128750 	 -1.1898420000 	 -2.2172710000 
212.00 	 224.9654000 	 2.128775 	 -1.1864220000 	 -2.2146640000 
212.20 	 224.9749000 	 2.128825 	 -1.1874140000 	 -2.2150490000 
212.40 	 224.9845000 	 2.128825 	 -1.1890790000 	 -2.2171590000 
212.60 	 224.9924000 	 2.128850 	 -1.1858110000 	 -2.2139170000 
212.80 	 225.0036000 	 2.128875 	 -1.1893300000 	 -2.2165550000 
213.00 	 225.0067000 	 2.128850 	 -1.1889810000 	 -2.2156360000 
213.20 	 225.0115000 	 2.128850 	 -1.1879000000 	 -2.2141360000 
213.40 	 225.0131000 	 2.128850 	 -1.1909520000 	 -2.2172230000 
213.60 	 225.0115000 	 2.128850 	 -1.1870320000 	 -2.2140630000 
213.80 	 225.0131000 	 2.128850 	 -1.1893750000 	 -2.2156460000 
214.00 	 225.0115000 	 2.128850 	 -1.1898990000 	 -2.2166660000 
214.20 	 225.0115000 	 2.128850 	 -1.1867900000 	 -2.2136590000 
214.40 	 225.0067000 	 2.128850 	 -1.1906270000 	 -2.2170290000 
214.60 	 225.0067000 	 2.128850 	 -1.1880240000 	 -2.2153730000 
214.80 	 225.0052000 	 2.128850 	 -1.1879670000 	 -2.2144670000 
215.00 	 225.0036000 	 2.128850 	 -1.1907580000 	 -2.2174070000 
215.20 	 224.9956000 	 2.128850 	 -1.1868990000 	 -2.2138340000 
215.40 	 224.9956000 	 2.128850 	 -1.1902780000 	 -2.2162820000 
215.60 	 224.9877000 	 2.128850 	 -1.1889300000 	 -2.2159800000 
215.80 	 224.9829000 	 2.128850 	 -1.1871750000 	 -2.2138500000 
216.00 	 224.9734000 	 2.128850 	 -1.1908120000 	 -2.2172130000 
216.20 	 224.9654000 	 2.128850 	 -1.1876140000 	 -2.2145680000 
216.40 	 224.9591000 	 2.128850 	 -1.1891520000 	 -2.2154490000 
216.60 	 224.9559000 	 2.128875 	 -1.1904180000 	 -2.2169530000 
216.80 	 224.9559000 	 2.128875 	 -1.1864190000 	 -2.2137800000 
217.00 	 224.9559000 	 2.128950 	 -1.1901030000 	 -2.2168670000 
217.20 	 224.9511000 	 2.128975 	 -1.1879920000 	 -2.2155000000 
217.40 	 224.9511000 	 2.129025 	 -1.1871690000 	 -2.2143870000 
217.60 	 224.9511000 	 2.129075 	 -1.1902810000 	 -2.2173150000 
217.80 	 224.9511000 	 2.129100 	 -1.1862310000 	 -2.2140220000 
218.00 	 224.9511000 	 2.129150 	 -1.1891080000 	 -2.2160370000 
218.20 	 224.9479000 	 2.129175 	 -1.1886630000 	 -2.2161990000 
218.40 	 224.9511000 	 2.129225 	 -1.1865110000 	 -2.2138660000 
218.60 	 224.9479000 	 2.129275 	 -1.1901860000 	 -2.2173950000 
218.80 	 224.9511000 	 2.129300 	 -1.1866660000 	 -2.2145750000 
219.00 	 224.9559000 	 2.129350 	 -1.1879190000 	 -2.2151060000 
219.20 	 224.9591000 	 2.129400 	 -1.1895620000 	 -2.2171850000 
219.40 	 224.9654000 	 2.129425 	 -1.1861170000 	 -2.2138050000 
219.60 	 224.9718000 	 2.129450 	 -1.1897750000 	 -2.2168510000 
219.80 	 224.9797000 	 2.129475 	 -1.1877920000 	 -2.2157510000 
220.00 	 224.9877000 	 2.129475 	 -1.1878010000 	 -2.2144410000 
220.20 	 224.9908000 	 2.129475 	 -1.1878780000 	 -2.2175600000 
220.40 	 224.9956000 	 2.129500 	 -1.1841550000 	 -2.2142600000 
220.60 	 224.9956000 	 2.129500 	 -1.1884340000 	 -2.2161990000 
220.80 	 224.9988000 	 2.129500 	 -1.1909420000 	 -2.2169530000 
221.00 	 224.9956000 	 2.129500 	 -1.1885070000 	 -2.2142310000 
221.20 	 224.9988000 	 2.129500 	 -1.1921880000 	 -2.2177380000 
221.40 	 224.9988000 	 2.129500 	 -1.1892410000 	 -2.2152610000 
221.60 	 224.9988000 	 2.129500 	 -1.1899410000 	 -2.2152710000 
221.80 	 224.9988000 	 2.129500 	 -1.1920100000 	 -2.2176520000 
222.00 	 224.9988000 	 2.129500 	 -1.1881220000 	 -2.2141930000 
222.20 	 224.9988000 	 2.129500 	 -1.1915050000 	 -2.2168250000 
222.40 	 224.9956000 	 2.129500 	 -1.1903060000 	 -2.2164730000 
222.60 	 224.9956000 	 2.129500 	 -1.1888470000 	 -2.2145080000 
222.80 	 224.9908000 	 2.129500 	 -1.1921600000 	 -2.2177060000 
223.00 	 224.9861000 	 2.129500 	 -1.1886530000 	 -2.2147430000 
223.20 	 224.9749000 	 2.129500 	 -1.1904370000 	 -2.2159830000 
223.40 	 224.9718000 	 2.129500 	 -1.1912600000 	 -2.2173280000 
223.60 	 224.9654000 	 2.129525 	 -1.1881540000 	 -2.2140090000 
223.80 	 224.9591000 	 2.129550 	 -1.1916410000 	 -2.2171210000 
224.00 	 224.9527000 	 2.129600 	 -1.1896800000 	 -2.2161480000 
224.20 	 224.9479000 	 2.129625 	 -1.1887960000 	 -2.2146770000 
224.40 	 224.9479000 	 2.129675 	 -1.1921370000 	 -2.2177570000 
224.60 	 224.9447000 	 2.129725 	 -1.1884470000 	 -2.2146000000 
224.80 	 224.9432000 	 2.129775 	 -1.1905830000 	 -2.2160050000 
225.00 	 224.9447000 	 2.129825 	 -1.1910920000 	 -2.2170670000 
225.20 	 224.9447000 	 2.129875 	 -1.1881920000 	 -2.2142540000 
225.40 	 224.9479000 	 2.129925 	 -1.1919630000 	 -2.2174870000 
225.60 	 224.9495000 	 2.129950 	 -1.1892990000 	 -2.2155160000 
225.80 	 224.9559000 	 2.130000 	 -1.1895400000 	 -2.2152420000 
226.00 	 224.9591000 	 2.130025 	 -1.1917430000 	 -2.2176270000 
226.20 	 224.9670000 	 2.130075 	 -1.1880430000 	 -2.2142630000 
226.40 	 224.9749000 	 2.130100 	 -1.1914250000 	 -2.2167560000 
226.60 	 224.9829000 	 2.130125 	 -1.1901600000 	 -2.2165840000 
226.80 	 224.9908000 	 2.130100 	 -1.1885740000 	 -2.2147080000 
227.00 	 224.9956000 	 2.130100 	 -1.1920740000 	 -2.2179860000 
227.20 	 224.9988000 	 2.130100 	 -1.1885520000 	 -2.2150040000 
227.40 	 224.9988000 	 2.130100 	 -1.1899980000 	 -2.2159830000 
227.60 	 225.0036000 	 2.130100 	 -1.1911200000 	 -2.2174170000 
227.80 	 225.0036000 	 2.130100 	 -1.1878430000 	 -2.2143360000 
228.00 	 224.9988000 	 2.130100 	 -1.1915620000 	 -2.2174770000 
228.20 	 224.9956000 	 2.130100 	 -1.1894290000 	 -2.2160720000 
228.40 	 224.9861000 	 2.130125 	 -1.1890090000 	 -2.2150040000 
228.60 	 224.9749000 	 2.130125 	 -1.1923980000 	 -2.2179350000 
228.80 	 224.9591000 	 2.130150 	 -1.1882500000 	 -2.2146030000 
229.00 	 224.9511000 	 2.130175 	 -1.1910850000 	 -2.2165810000 
229.20 	 224.9447000 	 2.130225 	 -1.1910020000 	 -2.2170510000 
229.40 	 224.9368000 	 2.130275 	 -1.1884630000 	 -2.2144570000 
229.60 	 224.9368000 	 2.130325 	 -1.1922330000 	 -2.2178940000 
229.80 	 224.9320000 	 2.130375 	 -1.1891270000 	 -2.2154400000 
230.00 	 224.9289000 	 2.130450 	 -1.1899630000 	 -2.2157220000 
230.20 	 224.9209000 	 2.130450 	 -1.1919280000 	 -2.2178270000 
230.40 	 224.9241000 	 2.130525 	 -1.1881320000 	 -2.2143620000 
230.60 	 224.9273000 	 2.130575 	 -1.1911620000 	 -2.2169750000 
230.80 	 224.9305000 	 2.130625 	 -1.1904300000 	 -2.2168730000 
231.00 	 224.9368000 	 2.130650 	 -1.1884590000 	 -2.2145490000 
231.20 	 224.9447000 	 2.130725 	 -1.1919310000 	 -2.2178080000 
231.40 	 224.9479000 	 2.130775 	 -1.1890920000 	 -2.2154430000 
231.60 	 224.9527000 	 2.130800 	 -1.1902110000 	 -2.2156210000 
231.80 	 224.9559000 	 2.130850 	 -1.1921530000 	 -2.2176550000 
232.00 	 224.9591000 	 2.130875 	 -1.1885130000 	 -2.2143810000 
232.20 	 224.9591000 	 2.130900 	 -1.1918000000 	 -2.2171530000 
232.40 	 224.9638000 	 2.130950 	 -1.1901730000 	 -2.2163870000 
232.60 	 224.9718000 	 2.130975 	 -1.1891080000 	 -2.2148420000 
232.80 	 224.9749000 	 2.131000 	 -1.1922680000 	 -2.2179730000 
233.00 	 224.9829000 	 2.131025 	 -1.1885960000 	 -2.2149590000 
233.20 	 224.9861000 	 2.131050 	 -1.1907860000 	 -2.2161740000 
233.40 	 224.9908000 	 2.131025 	 -1.1920800000 	 -2.2172480000 
233.60 	 224.9908000 	 2.131025 	 -1.1892480000 	 -2.2144920000 
233.80 	 224.9893000 	 2.131025 	 -1.1931860000 	 -2.2178170000 
234.00 	 224.9908000 	 2.131025 	 -1.1902110000 	 -2.2156970000 
234.20 	 224.9861000 	 2.131025 	 -1.1905510000 	 -2.2153380000 
234.40 	 224.9877000 	 2.131050 	 -1.1931710000 	 -2.2177350000 
234.60 	 224.9797000 	 2.131050 	 -1.1895940000 	 -2.2146800000 
234.80 	 224.9734000 	 2.131075 	 -1.1928560000 	 -2.2174330000 
235.00 	 224.9670000 	 2.131075 	 -1.1915370000 	 -2.2166060000 
235.20 	 224.9591000 	 2.131100 	 -1.1901540000 	 -2.2148830000 
235.40 	 224.9559000 	 2.131150 	 -1.1934920000 	 -2.2181510000 
235.60 	 224.9495000 	 2.131175 	 -1.1897530000 	 -2.2147110000 
235.80 	 224.9479000 	 2.131225 	 -1.1924390000 	 -2.2167810000 
236.00 	 224.9479000 	 2.131275 	 -1.1922900000 	 -2.2174290000 
236.20 	 224.9479000 	 2.131300 	 -1.1895310000 	 -2.2143910000 
236.40 	 224.9479000 	 2.131350 	 -1.1932180000 	 -2.2177510000 
236.60 	 224.9479000 	 2.131375 	 -1.1907830000 	 -2.2160470000 
236.80 	 224.9495000 	 2.131425 	 -1.1908440000 	 -2.2154330000 
237.00 	 224.9511000 	 2.131475 	 -1.1933260000 	 -2.2179860000 
237.20 	 224.9559000 	 2.131500 	 -1.1895150000 	 -2.2146070000 
237.40 	 224.9591000 	 2.131550 	 -1.1927350000 	 -2.2170930000 
237.60 	 224.9654000 	 2.131575 	 -1.1915430000 	 -2.2166920000 
237.80 	 224.9718000 	 2.131600 	 -1.1901570000 	 -2.2148480000 
238.00 	 224.9749000 	 2.131625 	 -1.1935770000 	 -2.2180340000 
238.20 	 224.9797000 	 2.131650 	 -1.1898650000 	 -2.2151410000 
238.40 	 224.9877000 	 2.131650 	 -1.1918160000 	 -2.2161870000 
238.60 	 224.9956000 	 2.131700 	 -1.1926430000 	 -2.2174580000 
238.80 	 225.0020000 	 2.131675 	 -1.1888540000 	 -2.2146700000 
239.00 	 225.0067000 	 2.131675 	 -1.1935490000 	 -2.2181000000 
239.20 	 225.0115000 	 2.131675 	 -1.1908590000 	 -2.2162060000 
239.40 	 225.0115000 	 2.131675 	 -1.1910280000 	 -2.2157290000 
239.60 	 225.0115000 	 2.131675 	 -1.1937200000 	 -2.2182620000 
239.80 	 225.0115000 	 2.131675 	 -1.1898260000 	 -2.2150390000 
240.00 	 225.0131000 	 2.131675 	 -1.1925600000 	 -2.2172450000 
240.20 	 225.0115000 	 2.131675 	 -1.1922840000 	 -2.2174260000 
240.40 	 225.0115000 	 2.131675 	 -1.1900870000 	 -2.2150260000 
240.60 	 225.0115000 	 2.131675 	 -1.1937710000 	 -2.2182620000 
240.80 	 225.0036000 	 2.131675 	 -1.1903730000 	 -2.2158150000 
241.00 	 224.9956000 	 2.131675 	 -1.1912000000 	 -2.2159480000 
241.20 	 224.9908000 	 2.131675 	 -1.1933870000 	 -2.2183800000 
241.40 	 224.9829000 	 2.131675 	 -1.1897340000 	 -2.2147720000 
241.60 	 224.9813000 	 2.131675 	 -1.1930560000 	 -2.2176230000 
241.80 	 224.9829000 	 2.131675 	 -1.1916860000 	 -2.2170610000 
242.00 	 224.9797000 	 2.131675 	 -1.1902240000 	 -2.2152230000 
242.20 	 224.9749000 	 2.131675 	 -1.1936860000 	 -2.2183860000 
242.40 	 224.9718000 	 2.131675 	 -1.1901760000 	 -2.2154460000 
242.60 	 224.9718000 	 2.131675 	 -1.1917530000 	 -2.2163260000 
242.80 	 224.9638000 	 2.131700 	 -1.1930780000 	 -2.2179250000 
243.00 	 224.9638000 	 2.131700 	 -1.1901220000 	 -2.2147340000 
243.20 	 224.9638000 	 2.131750 	 -1.1938570000 	 -2.2179440000 
243.40 	 224.9591000 	 2.131775 	 -1.1917370000 	 -2.2166380000 
243.60 	 224.9559000 	 2.131825 	 -1.1908660000 	 -2.2152840000 
243.80 	 224.9511000 	 2.131850 	 -1.1939620000 	 -2.2183290000 
244.00 	 224.9479000 	 2.131900 	 -1.1902520000 	 -2.2150960000 
244.20 	 224.9447000 	 2.131925 	 -1.1926560000 	 -2.2169530000 
244.40 	 224.9447000 	 2.131975 	 -1.1929130000 	 -2.2176170000 
244.60 	 224.9447000 	 2.132025 	 -1.1901160000 	 -2.2148740000 
244.80 	 224.9400000 	 2.132075 	 -1.1939590000 	 -2.2182970000 
245.00 	 224.9447000 	 2.132150 	 -1.1908530000 	 -2.2156910000 
245.20 	 224.9447000 	 2.132175 	 -1.1918230000 	 -2.2161230000 
245.40 	 224.9479000 	 2.132225 	 -1.1935040000 	 -2.2182560000 
245.60 	 224.9511000 	 2.132275 	 -1.1901120000 	 -2.2148480000 
245.80 	 224.9591000 	 2.132300 	 -1.1935710000 	 -2.2178940000 
246.00 	 224.9686000 	 2.132350 	 -1.1918610000 	 -2.2166320000 
246.20 	 224.9797000 	 2.132375 	 -1.1907350000 	 -2.2154650000 
246.40 	 224.9908000 	 2.132400 	 -1.1940070000 	 -2.2185040000 
246.60 	 225.0036000 	 2.132375 	 -1.1904940000 	 -2.2152930000 
246.80 	 225.0131000 	 2.132375 	 -1.1924170000 	 -2.2172070000 
247.00 	 225.0226000 	 2.132375 	 -1.1926300000 	 -2.2179350000 
247.20 	 225.0306000 	 2.132375 	 -1.1898010000 	 -2.2150040000 
247.40 	 225.0338000 	 2.132375 	 -1.1937520000 	 -2.2185130000 
247.60 	 225.0338000 	 2.132375 	 -1.1907200000 	 -2.2163230000 
247.80 	 225.0338000 	 2.132375 	 -1.1910530000 	 -2.2160850000 
248.00 	 225.0306000 	 2.132350 	 -1.1933610000 	 -2.2185740000 
248.20 	 225.0258000 	 2.132325 	 -1.1896320000 	 -2.2150640000 
248.40 	 225.0258000 	 2.132325 	 -1.1927860000 	 -2.2173530000 
248.60 	 225.0226000 	 2.132275 	 -1.1920990000 	 -2.2174800000 
248.80 	 225.0226000 	 2.132275 	 -1.1901320000 	 -2.2151250000 
249.00 	 225.0258000 	 2.132250 	 -1.1938030000 	 -2.2185290000 
249.20 	 225.0226000 	 2.132225 	 -1.1902270000 	 -2.2157760000 
249.40 	 225.0226000 	 2.132200 	 -1.1918130000 	 -2.2164190000 
249.60 	 225.0179000 	 2.132175 	 -1.1930430000 	 -2.2182620000 
249.80 	 225.0147000 	 2.132175 	 -1.1896230000 	 -2.2148450000 
250.00 	 225.0115000 	 2.132175 	 -1.1934030000 	 -2.2180460000 
250.20 	 225.0036000 	 2.132175 	 -1.1911650000 	 -2.2167240000 
250.40 	 225.0036000 	 2.132175 	 -1.1906020000 	 -2.2156490000 
250.60 	 224.9988000 	 2.132175 	 -1.1909770000 	 -2.2191810000 
250.80 	 224.9988000 	 2.132175 	 -1.1863610000 	 -2.2159000000 
251.00 	 225.0036000 	 2.132175 	 -1.1894860000 	 -2.2178590000 
251.20 	 225.0036000 	 2.132175 	 -1.1889110000 	 -2.2182620000 
251.40 	 225.0036000 	 2.132175 	 -1.1863960000 	 -2.2155350000 
251.60 	 224.9988000 	 2.132175 	 -1.1900230000 	 -2.2188920000 
251.80 	 224.9956000 	 2.132175 	 -1.1872860000 	 -2.2173850000 
252.00 	 224.9908000 	 2.132175 	 -1.1874610000 	 -2.2165460000 
252.20 	 224.9877000 	 2.132175 	 -1.1900300000 	 -2.2194130000 
252.40 	 224.9877000 	 2.132175 	 -1.1860720000 	 -2.2156940000 
252.60 	 224.9829000 	 2.132175 	 -1.1890790000 	 -2.2180620000 
252.80 	 224.9797000 	 2.132175 	 -1.1880680000 	 -2.2181990000 
253.00 	 224.9749000 	 2.132175 	 -1.1863490000 	 -2.2156140000 
253.20 	 224.9670000 	 2.132175 	 -1.1898040000 	 -2.2190160000 
253.40 	 224.9606000 	 2.132175 	 -1.1864950000 	 -2.2165840000 
253.60 	 224.9543000 	 2.132175 	 -1.1876110000 	 -2.2167140000 
253.80 	 224.9479000 	 2.132175 	 -1.1895020000 	 -2.2190890000 
254.00 	 224.9432000 	 2.132250 	 -1.1858140000 	 -2.2156620000 
254.20 	 224.9400000 	 2.132300 	 -1.1892290000 	 -2.2185230000 
254.40 	 224.9368000 	 2.132350 	 -1.1874450000 	 -2.2176840000 
254.60 	 224.9368000 	 2.132400 	 -1.1863330000 	 -2.2158780000 
254.80 	 224.9368000 	 2.132450 	 -1.1895340000 	 -2.2193270000 
255.00 	 224.9368000 	 2.132500 	 -1.1859480000 	 -2.2163770000 
255.20 	 224.9368000 	 2.132550 	 -1.1876620000 	 -2.2171340000 
255.40 	 224.9320000 	 2.132600 	 -1.1931610000 	 -2.2200390000 
255.60 	 224.9320000 	 2.132675 	 -1.1906310000 	 -2.2173690000 
255.80 	 224.9320000 	 2.132700 	 -1.1944550000 	 -2.2204840000 
256.00 	 224.9368000 	 2.132775 	 -1.1923950000 	 -2.2193500000 
256.20 	 224.9432000 	 2.132825 	 -1.1915140000 	 -2.2181770000 
256.40 	 224.9479000 	 2.132875 	 -1.1947220000 	 -2.2210500000 
256.60 	 224.9591000 	 2.132900 	 -1.1910380000 	 -2.2179350000 
256.80 	 224.9670000 	 2.132950 	 -1.1935840000 	 -2.2197180000 
257.00 	 224.9749000 	 2.132975 	 -1.1936000000 	 -2.2204300000 
257.20 	 224.9829000 	 2.132975 	 -1.1908720000 	 -2.2175470000 
257.40 	 224.9956000 	 2.133000 	 -1.1947380000 	 -2.2208530000 
257.60 	 225.0020000 	 2.132975 	 -1.1922010000 	 -2.2187230000 
257.80 	 225.0083000 	 2.132975 	 -1.1927640000 	 -2.2184500000 
258.00 	 225.0147000 	 2.132975 	 -1.1952240000 	 -2.2211270000 
258.20 	 225.0226000 	 2.132975 	 -1.1915270000 	 -2.2177310000 
258.40 	 225.0258000 	 2.132975 	 -1.1942770000 	 -2.2199470000 
258.60 	 225.0258000 	 2.132975 	 -1.1940730000 	 -2.2201820000 
258.80 	 225.0258000 	 2.132975 	 -1.1916070000 	 -2.2177000000 
259.00 	 225.0258000 	 2.132975 	 -1.1954780000 	 -2.2210720000 
259.20 	 225.0258000 	 2.132975 	 -1.1922170000 	 -2.2186340000 
259.40 	 225.0226000 	 2.132975 	 -1.1930210000 	 -2.2189710000 
259.60 	 225.0226000 	 2.132950 	 -1.1945440000 	 -2.2207610000 
259.80 	 225.0226000 	 2.132925 	 -1.1912310000 	 -2.2175120000 
260.00 	 225.0226000 	 2.132925 	 -1.1948140000 	 -2.2205540000 
260.20 	 225.0226000 	 2.132875 	 -1.1930910000 	 -2.2194670000 
260.40 	 225.0226000 	 2.132875 	 -1.1918480000 	 -2.2177860000 
260.60 	 225.0179000 	 2.132850 	 -1.1953860000 	 -2.2210950000 
260.80 	 225.0147000 	 2.132825 	 -1.1918350000 	 -2.2182370000 
261.00 	 225.0115000 	 2.132825 	 -1.1933990000 	 -2.2192700000 
261.20 	 225.0052000 	 2.132825 	 -1.1943530000 	 -2.2206970000 
261.40 	 224.9988000 	 2.132825 	 -1.1913840000 	 -2.2176200000 
261.60 	 224.9956000 	 2.132825 	 -1.1952240000 	 -2.2209680000 
261.80 	 224.9908000 	 2.132825 	 -1.1924590000 	 -2.2187580000 
262.00 	 224.9908000 	 2.132825 	 -1.1924520000 	 -2.2183830000 
262.20 	 224.9877000 	 2.132825 	 -1.1950460000 	 -2.2210760000 
262.40 	 224.9829000 	 2.132825 	 -1.1914090000 	 -2.2176490000 
262.60 	 224.9829000 	 2.132825 	 -1.1942290000 	 -2.2199600000 
262.80 	 224.9829000 	 2.132825 	 -1.1935840000 	 -2.2201660000 
263.00 	 224.9797000 	 2.132825 	 -1.1914830000 	 -2.2175790000 
263.20 	 224.9749000 	 2.132825 	 -1.1953100000 	 -2.2210120000 
263.40 	 224.9718000 	 2.132825 	 -1.1921120000 	 -2.2186500000 
263.60 	 224.9670000 	 2.132825 	 -1.1930080000 	 -2.2190350000 
263.80 	 224.9638000 	 2.132825 	 -1.1947570000 	 -2.2209900000 
264.00 	 224.9575000 	 2.132875 	 -1.1911870000 	 -2.2174740000 
264.20 	 224.9511000 	 2.132900 	 -1.1946520000 	 -2.2204940000 
264.40 	 224.9479000 	 2.132950 	 -1.1930210000 	 -2.2194130000 
264.60 	 224.9479000 	 2.132975 	 -1.1922200000 	 -2.2180940000 
264.80 	 224.9447000 	 2.133025 	 -1.1951160000 	 -2.2212090000 
265.00 	 224.9384000 	 2.133075 	 -1.1912030000 	 -2.2178490000 
265.20 	 224.9336000 	 2.133150 	 -1.1937170000 	 -2.2198010000 
265.40 	 224.9320000 	 2.133175 	 -1.1939110000 	 -2.2202900000 
265.60 	 224.9289000 	 2.133250 	 -1.1914380000 	 -2.2177190000 
265.80 	 224.9289000 	 2.133275 	 -1.1950370000 	 -2.2211230000 
266.00 	 224.9320000 	 2.133350 	 -1.1920040000 	 -2.2187010000 
266.20 	 224.9368000 	 2.133400 	 -1.1930430000 	 -2.2186850000 
266.40 	 224.9400000 	 2.133450 	 -1.1949030000 	 -2.2209930000 
266.60 	 224.9479000 	 2.133500 	 -1.1911770000 	 -2.2177250000 
266.80 	 224.9511000 	 2.133550 	 -1.1945310000 	 -2.2203220000 
267.00 	 224.9606000 	 2.133575 	 -1.1934950000 	 -2.2199500000 
267.20 	 224.9718000 	 2.133625 	 -1.1917270000 	 -2.2178750000 
267.40 	 224.9829000 	 2.133650 	 -1.1954530000 	 -2.2213010000 
267.60 	 224.9908000 	 2.133675 	 -1.1919660000 	 -2.2183290000 
267.80 	 225.0004000 	 2.133650 	 -1.1939530000 	 -2.2191240000 
268.00 	 225.0067000 	 2.133650 	 -1.1951800000 	 -2.2207010000 
268.20 	 225.0115000 	 2.133650 	 -1.1919340000 	 -2.2175720000 
268.40 	 225.0115000 	 2.133650 	 -1.1954050000 	 -2.2205040000 
268.60 	 225.0115000 	 2.133650 	 -1.1940890000 	 -2.2197250000 
268.80 	 225.0115000 	 2.133650 	 -1.1925700000 	 -2.2180340000 
269.00 	 225.0115000 	 2.133650 	 -1.1957610000 	 -2.2211900000 
269.20 	 225.0115000 	 2.133650 	 -1.1922230000 	 -2.2180810000 
269.40 	 225.0147000 	 2.133650 	 -1.1943400000 	 -2.2196390000 
269.60 	 225.0147000 	 2.133650 	 -1.1947350000 	 -2.2204460000 
269.80 	 225.0147000 	 2.133650 	 -1.1919690000 	 -2.2175980000 
270.00 	 225.0147000 	 2.133650 	 -1.1959170000 	 -2.2207800000 
270.20 	 225.0115000 	 2.133650 	 -1.1927450000 	 -2.2186630000 
270.40 	 225.0067000 	 2.133650 	 -1.1934470000 	 -2.2184720000 
270.60 	 225.0036000 	 2.133650 	 -1.1954370000 	 -2.2208400000 
270.80 	 224.9988000 	 2.133650 	 -1.1918390000 	 -2.2174520000 
271.00 	 224.9988000 	 2.133650 	 -1.1954120000 	 -2.2202680000 
271.20 	 224.9956000 	 2.133650 	 -1.1938860000 	 -2.2195750000 
271.40 	 224.9956000 	 2.133650 	 -1.1925920000 	 -2.2179920000 
271.60 	 224.9877000 	 2.133650 	 -1.1960730000 	 -2.2211810000 
271.80 	 224.9829000 	 2.133650 	 -1.1922930000 	 -2.2180650000 
272.00 	 224.9797000 	 2.133650 	 -1.1942350000 	 -2.2194000000 
272.20 	 224.9749000 	 2.133650 	 -1.1949570000 	 -2.2203640000 
272.40 	 224.9718000 	 2.133650 	 -1.1919310000 	 -2.2175030000 
272.60 	 224.9718000 	 2.133650 	 -1.1958980000 	 -2.2207800000 
272.80 	 224.9718000 	 2.133650 	 -1.1930560000 	 -2.2189520000 
273.00 	 224.9670000 	 2.133650 	 -1.1931320000 	 -2.2183320000 
273.20 	 224.9654000 	 2.133675 	 -1.1958060000 	 -2.2211270000 
273.40 	 224.9591000 	 2.133725 	 -1.1918930000 	 -2.2177730000 
273.60 	 224.9559000 	 2.133750 	 -1.1949480000 	 -2.2200780000 
273.80 	 224.9527000 	 2.133775 	 -1.1942100000 	 -2.2200580000 
274.00 	 224.9511000 	 2.133825 	 -1.1920320000 	 -2.2176360000 
274.20 	 224.9527000 	 2.133875 	 -1.1959580000 	 -2.2210470000 
274.40 	 224.9559000 	 2.133900 	 -1.1925160000 	 -2.2184820000 
274.60 	 224.9591000 	 2.133950 	 -1.1940570000 	 -2.2191720000 
274.80 	 224.9591000 	 2.133975 	 -1.1952560000 	 -2.2208820000 
275.00 	 224.9591000 	 2.134000 	 -1.1918420000 	 -2.2176390000 
275.20 	 224.9638000 	 2.134050 	 -1.1955070000 	 -2.2207230000 
275.40 	 224.9638000 	 2.134075 	 -1.1935390000 	 -2.2193110000 
275.60 	 224.9670000 	 2.134100 	 -1.1928810000 	 -2.2183930000 
275.80 	 224.9718000 	 2.134125 	 -1.1958600000 	 -2.2211040000 
276.00 	 224.9749000 	 2.134150 	 -1.1921020000 	 -2.2179830000 
276.20 	 224.9797000 	 2.134150 	 -1.1948080000 	 -2.2198930000 
276.40 	 224.9877000 	 2.134150 	 -1.1931740000 	 -2.2200300000 
276.60 	 224.9877000 	 2.134175 	 -1.1879540000 	 -2.2175600000 
276.80 	 224.9877000 	 2.134200 	 -1.1914380000 	 -2.2210820000 
277.00 	 224.9908000 	 2.134200 	 -1.1897910000 	 -2.2181920000 
277.20 	 224.9908000 	 2.134200 	 -1.1947280000 	 -2.2192350000 
277.40 	 224.9908000 	 2.134200 	 -1.1956790000 	 -2.2206940000 
277.60 	 224.9893000 	 2.134200 	 -1.1926560000 	 -2.2175500000 
277.80 	 224.9877000 	 2.134200 	 -1.1965180000 	 -2.2207860000 
278.00 	 224.9908000 	 2.134200 	 -1.1937300000 	 -2.2189460000 
278.20 	 224.9877000 	 2.134200 	 -1.1941810000 	 -2.2187230000 
278.40 	 224.9893000 	 2.134200 	 -1.1962290000 	 -2.2209420000 
278.60 	 224.9877000 	 2.134200 	 -1.1925410000 	 -2.2177090000 
278.80 	 224.9877000 	 2.134225 	 -1.1956150000 	 -2.2202050000 
279.00 	 224.9877000 	 2.134225 	 -1.1948650000 	 -2.2199310000 
279.20 	 224.9829000 	 2.134250 	 -1.1930180000 	 -2.2178490000 
279.40 	 224.9829000 	 2.134250 	 -1.1964930000 	 -2.2211580000 
279.60 	 224.9829000 	 2.134250 	 -1.1932280000 	 -2.2184820000 
279.80 	 224.9829000 	 2.134275 	 -1.1942960000 	 -2.2188760000 
280.00 	 224.9829000 	 2.134275 	 -1.1963500000 	 -2.2210060000 
280.20 	 224.9797000 	 2.134300 	 -1.1927060000 	 -2.2176300000 
280.40 	 224.9797000 	 2.134300 	 -1.1961140000 	 -2.2203480000 
280.60 	 224.9797000 	 2.134300 	 -1.1947630000 	 -2.2195750000 
280.80 	 224.9749000 	 2.134325 	 -1.1935580000 	 -2.2178140000 
281.00 	 224.9718000 	 2.134350 	 -1.1968490000 	 -2.2210920000 
281.20 	 224.9718000 	 2.134375 	 -1.1931550000 	 -2.2181920000 
281.40 	 224.9718000 	 2.134375 	 -1.1950560000 	 -2.2192380000 
281.60 	 224.9670000 	 2.134425 	 -1.1960120000 	 -2.2206150000 
281.80 	 224.9686000 	 2.134450 	 -1.1929480000 	 -2.2175630000 
282.00 	 224.9718000 	 2.134475 	 -1.1967470000 	 -2.2208660000 
282.20 	 224.9718000 	 2.134500 	 -1.1942420000 	 -2.2191810000 
282.40 	 224.9749000 	 2.134525 	 -1.1940830000 	 -2.2183740000 
282.60 	 224.9749000 	 2.134525 	 -1.1969720000 	 -2.2211490000 
282.80 	 224.9797000 	 2.134550 	 -1.1931290000 	 -2.2179250000 
283.00 	 224.9797000 	 2.134575 	 -1.1959110000 	 -2.2197910000 
283.20 	 224.9797000 	 2.134550 	 -1.1959010000 	 -2.2203090000 
283.40 	 224.9797000 	 2.134575 	 -1.1928400000 	 -2.2177600000 
283.60 	 224.9797000 	 2.134600 	 -1.1966200000 	 -2.2209900000 
283.80 	 224.9749000 	 2.134625 	 -1.1938130000 	 -2.2190030000 
284.00 	 224.9718000 	 2.134625 	 -1.1941240000 	 -2.2185420000 
284.20 	 224.9718000 	 2.134625 	 -1.1960440000 	 -2.2212570000 
284.40 	 224.9670000 	 2.134675 	 -1.1923660000 	 -2.2177600000 
284.60 	 224.9670000 	 2.134700 	 -1.1956660000 	 -2.2203610000 
284.80 	 224.9638000 	 2.134725 	 -1.1946580000 	 -2.2199570000 
285.00 	 224.9670000 	 2.134750 	 -1.1927700000 	 -2.2178430000 
285.20 	 224.9670000 	 2.134775 	 -1.1966510000 	 -2.2213550000 
285.40 	 224.9670000 	 2.134825 	 -1.1931320000 	 -2.2186090000 
285.60 	 224.9718000 	 2.134850 	 -1.1943690000 	 -2.2191210000 
285.80 	 224.9765000 	 2.134875 	 -1.1960380000 	 -2.2210060000 
286.00 	 224.9829000 	 2.134875 	 -1.1930780000 	 -2.2176680000 
286.20 	 224.9877000 	 2.134900 	 -1.1964930000 	 -2.2204620000 
286.40 	 224.9908000 	 2.134900 	 -1.1948930000 	 -2.2197880000 
286.60 	 224.9956000 	 2.134900 	 -1.1942010000 	 -2.2182590000 
286.80 	 224.9988000 	 2.134900 	 -1.1972940000 	 -2.2214380000 
287.00 	 225.0020000 	 2.134900 	 -1.1934250000 	 -2.2180720000 
287.20 	 225.0036000 	 2.134900 	 -1.1958540000 	 -2.2198040000 
287.40 	 225.0067000 	 2.134900 	 -1.1959040000 	 -2.2206180000 
287.60 	 225.0083000 	 2.134900 	 -1.1932720000 	 -2.2176460000 
287.80 	 225.0115000 	 2.134900 	 -1.1973950000 	 -2.2212730000 
288.00 	 225.0067000 	 2.134900 	 -1.1942010000 	 -2.2187450000 
288.20 	 225.0036000 	 2.134900 	 -1.1947950000 	 -2.2188160000 
288.40 	 224.9988000 	 2.134900 	 -1.1969720000 	 -2.2211460000 
288.60 	 224.9908000 	 2.134900 	 -1.1930880000 	 -2.2177540000 
288.80 	 224.9877000 	 2.134900 	 -1.1965120000 	 -2.2204840000 
289.00 	 224.9829000 	 2.134900 	 -1.1954180000 	 -2.2198990000 
289.20 	 224.9877000 	 2.134900 	 -1.1936760000 	 -2.2180620000 
289.40 	 224.9829000 	 2.134900 	 -1.1974490000 	 -2.2213650000 
289.60 	 224.9829000 	 2.134925 	 -1.1938030000 	 -2.2185100000 
289.80 	 224.9813000 	 2.134950 	 -1.1954470000 	 -2.2191870000 
290.00 	 224.9797000 	 2.134950 	 -1.1966710000 	 -2.2208910000 
290.20 	 224.9781000 	 2.134950 	 -1.1933200000 	 -2.2176300000 
290.40 	 224.9718000 	 2.134975 	 -1.1972840000 	 -2.2207100000 
290.60 	 224.9686000 	 2.134975 	 -1.1950810000 	 -2.2193020000 
290.80 	 224.9670000 	 2.135025 	 -1.1946740000 	 -2.2184180000 
291.00 	 224.9638000 	 2.135050 	 -1.1976080000 	 -2.2212470000 
291.20 	 224.9638000 	 2.135075 	 -1.1939370000 	 -2.2180210000 
291.40 	 224.9670000 	 2.135100 	 -1.1960950000 	 -2.2197820000 
291.60 	 224.9654000 	 2.135125 	 -1.1964450000 	 -2.2205070000 
291.80 	 224.9670000 	 2.135175 	 -1.1937360000 	 -2.2176930000 
292.00 	 224.9670000 	 2.135200 	 -1.1975230000 	 -2.2210190000 
292.20 	 224.9718000 	 2.135225 	 -1.1948650000 	 -2.2190700000 
292.40 	 224.9734000 	 2.135250 	 -1.1948080000 	 -2.2184180000 
292.60 	 224.9765000 	 2.135275 	 -1.1976150000 	 -2.2213330000 
292.80 	 224.9797000 	 2.135275 	 -1.1936120000 	 -2.2180590000 
293.00 	 224.9829000 	 2.135300 	 -1.1966640000 	 -2.2201280000 
293.20 	 224.9877000 	 2.135325 	 -1.1959740000 	 -2.2202330000 
293.40 	 224.9908000 	 2.135300 	 -1.1940290000 	 -2.2178330000 
293.60 	 224.9956000 	 2.135300 	 -1.1972490000 	 -2.2211810000 
293.80 	 224.9956000 	 2.135300 	 -1.1938220000 	 -2.2183860000 
294.00 	 224.9956000 	 2.135300 	 -1.1948970000 	 -2.2189360000 
294.20 	 224.9956000 	 2.135300 	 -1.1966170000 	 -2.2208980000 
294.40 	 224.9940000 	 2.135300 	 -1.1931010000 	 -2.2177380000 
294.60 	 224.9908000 	 2.135300 	 -1.1968360000 	 -2.2205800000 
294.80 	 224.9877000 	 2.135300 	 -1.1949760000 	 -2.2195940000 
295.00 	 224.9877000 	 2.135300 	 -1.1939970000 	 -2.2180430000 
295.20 	 224.9829000 	 2.135325 	 -1.1978660000 	 -2.2212220000 
295.40 	 224.9797000 	 2.135350 	 -1.1938320000 	 -2.2180240000 
295.60 	 224.9718000 	 2.135375 	 -1.1964930000 	 -2.2200460000 
295.80 	 224.9718000 	 2.135375 	 -1.1964160000 	 -2.2202970000 
296.00 	 224.9670000 	 2.135375 	 -1.1940230000 	 -2.2177030000 
296.20 	 224.9670000 	 2.135425 	 -1.1977100000 	 -2.2211650000 
296.40 	 224.9670000 	 2.135450 	 -1.1948810000 	 -2.2188950000 
296.60 	 224.9670000 	 2.135475 	 -1.1955390000 	 -2.2189270000 
296.80 	 224.9670000 	 2.135500 	 -1.1974940000 	 -2.2211330000 
297.00 	 224.9670000 	 2.135550 	 -1.1936890000 	 -2.2177190000 
297.20 	 224.9686000 	 2.135575 	 -1.1969690000 	 -2.2202870000 
297.40 	 224.9718000 	 2.135600 	 -1.1962890000 	 -2.2200390000 
297.60 	 224.9718000 	 2.135625 	 -1.1940480000 	 -2.2178360000 
297.80 	 224.9718000 	 2.135625 	 -1.1978210000 	 -2.2211930000 
298.00 	 224.9718000 	 2.135650 	 -1.1944520000 	 -2.2184720000 
298.20 	 224.9749000 	 2.135675 	 -1.1962920000 	 -2.2195590000 
298.40 	 224.9797000 	 2.135700 	 -1.1969690000 	 -2.2206810000 
298.60 	 224.9829000 	 2.135700 	 -1.1940320000 	 -2.2177700000 
298.80 	 224.9877000 	 2.135700 	 -1.1977390000 	 -2.2209290000 
299.00 	 224.9908000 	 2.135700 	 -1.1952560000 	 -2.2191970000 
299.20 	 224.9988000 	 2.135700 	 -1.1949350000 	 -2.2184310000 
299.40 	 224.9988000 	 2.135700 	 -1.1977800000 	 -2.2211810000 
299.60 	 225.0036000 	 2.135700 	 -1.1939400000 	 -2.2178200000 
299.80 	 225.0036000 	 2.135700 	 -1.1969470000 	 -2.2200200000 
300.00 	 225.0036000 	 2.135700 	 -1.1962410000 	 -2.2202560000 
300.20 	 225.0036000 	 2.135700 	 -1.1943240000 	 -2.2178270000 
300.40 	 224.9988000 	 2.135700 	 -1.1978470000 	 -2.2212250000 
300.60 	 224.9988000 	 2.135700 	 -1.1941150000 	 -2.2180720000 
300.80 	 224.9940000 	 2.135700 	 -1.1962950000 	 -2.2195940000 
301.00 	 224.9908000 	 2.135700 	 -1.1966360000 	 -2.2204940000 
301.20 	 224.9877000 	 2.135725 	 -1.1940800000 	 -2.2178170000 
301.40 	 224.9861000 	 2.135750 	 -1.1977130000 	 -2.2210440000 
301.60 	 224.9829000 	 2.135775 	 -1.1952750000 	 -2.2189810000 
301.80 	 224.9813000 	 2.135775 	 -1.1956250000 	 -2.2184720000 
302.00 	 224.9797000 	 2.135750 	 -1.1982470000 	 -2.2213300000 
302.20 	 224.9797000 	 2.135775 	 -1.1943560000 	 -2.2178110000 
302.40 	 224.9797000 	 2.135800 	 -1.1974240000 	 -2.2203000000 
302.60 	 224.9797000 	 2.135825 	 -1.1964890000 	 -2.2201030000 
302.80 	 224.9845000 	 2.135800 	 -1.1946900000 	 -2.2179510000 
303.00 	 224.9829000 	 2.135800 	 -1.1980020000 	 -2.2213970000 
303.20 	 224.9829000 	 2.135825 	 -1.1946520000 	 -2.2186440000 
303.40 	 224.9813000 	 2.135850 	 -1.1959780000 	 -2.2192260000 
303.60 	 224.9797000 	 2.135850 	 -1.1975230000 	 -2.2209010000 
303.80 	 224.9749000 	 2.135850 	 -1.1945760000 	 -2.2176460000 
304.00 	 224.9718000 	 2.135875 	 -1.1980380000 	 -2.2207770000 
304.20 	 224.9718000 	 2.135900 	 -1.1961050000 	 -2.2195120000 
304.40 	 224.9670000 	 2.135925 	 -1.1953480000 	 -2.2182970000 
304.60 	 224.9718000 	 2.135950 	 -1.1985020000 	 -2.2214410000 
304.80 	 224.9670000 	 2.135975 	 -1.1947500000 	 -2.2181290000 
305.00 	 224.9670000 	 2.135975 	 -1.1970390000 	 -2.2198390000 
305.20 	 224.9670000 	 2.136025 	 -1.1971630000 	 -2.2205920000 
305.40 	 224.9638000 	 2.136050 	 -1.1945530000 	 -2.2178810000 
305.60 	 224.9638000 	 2.136075 	 -1.1982380000 	 -2.2212470000 
305.80 	 224.9638000 	 2.136125 	 -1.1950330000 	 -2.2187200000 
306.00 	 224.9670000 	 2.136150 	 -1.1963840000 	 -2.2190090000 
306.20 	 224.9670000 	 2.136175 	 -1.1978210000 	 -2.2211490000 
306.40 	 224.9718000 	 2.136200 	 -1.1942230000 	 -2.2176900000 
306.60 	 224.9749000 	 2.136225 	 -1.1978720000 	 -2.2206780000 
306.80 	 224.9749000 	 2.136225 	 -1.1958090000 	 -2.2196070000 
307.00 	 224.9797000 	 2.136275 	 -1.1949700000 	 -2.2182210000 
307.20 	 224.9829000 	 2.136250 	 -1.1985300000 	 -2.2213240000 
307.40 	 224.9877000 	 2.136275 	 -1.1948050000 	 -2.2182660000 
307.60 	 224.9908000 	 2.136300 	 -1.1970810000 	 -2.2197500000 
307.80 	 224.9956000 	 2.136325 	 -1.1976850000 	 -2.2207450000 
308.00 	 224.9988000 	 2.136300 	 -1.1946300000 	 -2.2175660000 
308.20 	 224.9988000 	 2.136300 	 -1.1983930000 	 -2.2210190000 
308.40 	 224.9988000 	 2.136300 	 -1.1962190000 	 -2.2193780000 
308.60 	 224.9956000 	 2.136300 	 -1.1959140000 	 -2.2185070000 
308.80 	 224.9956000 	 2.136300 	 -1.1986000000 	 -2.2213870000 
309.00 	 224.9908000 	 2.136300 	 -1.1947850000 	 -2.2180020000 
309.20 	 224.9861000 	 2.136300 	 -1.1978120000 	 -2.2202370000 
309.40 	 224.9797000 	 2.136300 	 -1.1970840000 	 -2.2202650000 
309.60 	 224.9749000 	 2.136300 	 -1.1951960000 	 -2.2180110000 
309.80 	 224.9718000 	 2.136325 	 -1.1989120000 	 -2.2214060000 
310.00 	 224.9670000 	 2.136325 	 -1.1953040000 	 -2.2183800000 
310.20 	 224.9670000 	 2.136375 	 -1.1972300000 	 -2.2195630000 
310.40 	 224.9638000 	 2.136400 	 -1.1978120000 	 -2.2208690000 
310.60 	 224.9638000 	 2.136425 	 -1.1949980000 	 -2.2177670000 
310.80 	 224.9638000 	 2.136450 	 -1.1989240000 	 -2.2212350000 
311.00 	 224.9638000 	 2.136500 	 -1.1957610000 	 -2.2189140000 
311.20 	 224.9638000 	 2.136525 	 -1.1964350000 	 -2.2188120000 
311.40 	 224.9638000 	 2.136550 	 -1.1985940000 	 -2.2211580000 
311.60 	 224.9638000 	 2.136575 	 -1.1949220000 	 -2.2178650000 
311.80 	 224.9638000 	 2.136600 	 -1.1980440000 	 -2.2203130000 
312.00 	 224.9670000 	 2.136650 	 -1.1972110000 	 -2.2200740000 
312.20 	 224.9686000 	 2.136675 	 -1.1952210000 	 -2.2179190000 
312.40 	 224.9749000 	 2.136700 	 -1.1988450000 	 -2.2213490000 
312.60 	 224.9813000 	 2.136725 	 -1.1956500000 	 -2.2187490000 
312.80 	 224.9877000 	 2.136725 	 -1.1967660000 	 -2.2190760000 
313.00 	 224.9956000 	 2.136725 	 -1.1984000000 	 -2.2210600000 
313.20 	 224.9988000 	 2.136775 	 -1.1949000000 	 -2.2178460000 
313.40 	 225.0067000 	 2.136750 	 -1.1986000000 	 -2.2205160000 
313.60 	 225.0067000 	 2.136750 	 -1.1973160000 	 -2.2202560000 
313.80 	 225.0115000 	 2.136750 	 -1.1956020000 	 -2.2182270000 
314.00 	 225.0115000 	 2.136750 	 -1.1989560000 	 -2.2214540000 
314.20 	 225.0115000 	 2.136750 	 -1.1953830000 	 -2.2183290000 
314.40 	 225.0067000 	 2.136750 	 -1.1974910000 	 -2.2195180000 
314.60 	 225.0067000 	 2.136750 	 -1.1984190000 	 -2.2210250000 
314.80 	 225.0067000 	 2.136750 	 -1.1949790000 	 -2.2177280000 
315.00 	 225.0020000 	 2.136750 	 -1.1984510000 	 -2.2207830000 
315.20 	 225.0004000 	 2.136750 	 -1.1968520000 	 -2.2197220000 
315.40 	 224.9956000 	 2.136750 	 -1.1958630000 	 -2.2184820000 
315.60 	 224.9972000 	 2.136750 	 -1.1989720000 	 -2.2214130000 
315.80 	 224.9908000 	 2.136750 	 -1.1950970000 	 -2.2181700000 
316.00 	 224.9908000 	 2.136750 	 -1.1979520000 	 -2.2202240000 
316.20 	 224.9877000 	 2.136750 	 -1.1973860000 	 -2.2203090000 
316.40 	 224.9829000 	 2.136750 	 -1.1953770000 	 -2.2179890000 
316.60 	 224.9829000 	 2.136750 	 -1.1991880000 	 -2.2213170000 
316.80 	 224.9829000 	 2.136750 	 -1.1957450000 	 -2.2186120000 
317.00 	 224.9829000 	 2.136750 	 -1.1967690000 	 -2.2191840000 
317.20 	 224.9797000 	 2.136750 	 -1.1983460000 	 -2.2210850000 
317.40 	 224.9781000 	 2.136750 	 -1.1951640000 	 -2.2177670000 
317.60 	 224.9749000 	 2.136775 	 -1.1987750000 	 -2.2209930000 
317.80 	 224.9718000 	 2.136775 	 -1.1967020000 	 -2.2195370000 
318.00 	 224.9702000 	 2.136825 	 -1.1962060000 	 -2.2186310000 
318.20 	 224.9670000 	 2.136850 	 -1.1990610000 	 -2.2215140000 
318.40 	 224.9638000 	 2.136875 	 -1.1951480000 	 -2.2181350000 
318.60 	 224.9622000 	 2.136900 	 -1.1981070000 	 -2.2201860000 
318.80 	 224.9591000 	 2.136925 	 -1.1975640000 	 -2.2203670000 
319.00 	 224.9559000 	 2.136975 	 -1.1954880000 	 -2.2178750000 
319.20 	 224.9559000 	 2.137000 	 -1.1993570000 	 -2.2214830000 
319.40 	 224.9575000 	 2.137050 	 -1.1956600000 	 -2.2187230000 
319.60 	 224.9591000 	 2.137075 	 -1.1972330000 	 -2.2196200000 
319.80 	 224.9654000 	 2.137100 	 -1.1982790000 	 -2.2208690000 
320.00 	 224.9718000 	 2.137125 	 -1.1952020000 	 -2.2179540000 
320.20 	 224.9749000 	 2.137175 	 -1.1989970000 	 -2.2212670000 
320.40 	 224.9797000 	 2.137175 	 -1.1962320000 	 -2.2190730000 
320.60 	 224.9829000 	 2.137200 	 -1.1967880000 	 -2.2188280000 
320.80 	 224.9893000 	 2.137225 	 -1.1990260000 	 -2.2213050000 
321.00 	 224.9956000 	 2.137200 	 -1.1953450000 	 -2.2177060000 
321.20 	 225.0020000 	 2.137200 	 -1.1988290000 	 -2.2207990000 
321.40 	 225.0067000 	 2.137200 	 -1.1971760000 	 -2.2198420000 
321.60 	 225.0115000 	 2.137200 	 -1.1960820000 	 -2.2183580000 
321.80 	 225.0147000 	 2.137200 	 -1.1993030000 	 -2.2213840000 
322.00 	 225.0147000 	 2.137200 	 -1.1957300000 	 -2.2182460000 
322.20 	 225.0147000 	 2.137200 	 -1.1977010000 	 -2.2195880000 
322.40 	 225.0147000 	 2.137200 	 -1.1984540000 	 -2.2208560000 
322.60 	 225.0131000 	 2.137200 	 -1.1954180000 	 -2.2177310000 
322.80 	 225.0115000 	 2.137200 	 -1.1989690000 	 -2.2210660000 
323.00 	 225.0099000 	 2.137200 	 -1.1966990000 	 -2.2193240000 
323.20 	 225.0052000 	 2.137200 	 -1.1964540000 	 -2.2187650000 
323.40 	 225.0036000 	 2.137200 	 -1.1991750000 	 -2.2214320000 
323.60 	 224.9988000 	 2.137200 	 -1.1953450000 	 -2.2179290000 
323.80 	 224.9988000 	 2.137200 	 -1.1984540000 	 -2.2203990000 
324.00 	 225.0036000 	 2.137200 	 -1.1978590000 	 -2.2203890000 
324.20 	 224.9988000 	 2.137200 	 -1.1956850000 	 -2.2179790000 
324.40 	 224.9988000 	 2.137200 	 -1.1994780000 	 -2.2213710000 
324.60 	 224.9956000 	 2.137200 	 -1.1960280000 	 -2.2189170000 
324.80 	 224.9908000 	 2.137200 	 -1.1972140000 	 -2.2193370000 
325.00 	 224.9877000 	 2.137200 	 -1.1985970000 	 -2.2212000000 
325.20 	 224.9829000 	 2.137200 	 -1.1953070000 	 -2.2178390000 
325.40 	 224.9813000 	 2.137200 	 -1.1991180000 	 -2.2209420000 
325.60 	 224.9797000 	 2.137200 	 -1.1969600000 	 -2.2194740000 
325.80 	 224.9797000 	 2.137200 	 -1.1964350000 	 -2.2186760000 
326.00 	 224.9749000 	 2.137200 	 -1.1994170000 	 -2.2215270000 
326.20 	 224.9749000 	 2.137200 	 -1.1956690000 	 -2.2183290000 
326.40 	 224.9670000 	 2.137225 	 -1.1980120000 	 -2.2201130000 
326.60 	 224.9638000 	 2.137225 	 -1.1979800000 	 -2.2204910000 
326.80 	 224.9591000 	 2.137275 	 -1.1955390000 	 -2.2179890000 
327.00 	 224.9559000 	 2.137300 	 -1.1992580000 	 -2.2214670000 
327.20 	 224.9559000 	 2.137350 	 -1.1964510000 	 -2.2191910000 
327.40 	 224.9527000 	 2.137400 	 -1.1966170000 	 -2.2188190000 
327.60 	 224.9559000 	 2.137425 	 -1.1992610000 	 -2.2215270000 
327.80 	 224.9511000 	 2.137475 	 -1.1953420000 	 -2.2178970000 
328.00 	 224.9511000 	 2.137500 	 -1.1987750000 	 -2.2205770000 
328.20 	 224.9511000 	 2.137550 	 -1.1975960000 	 -2.2201600000 
328.40 	 224.9559000 	 2.137600 	 -1.1957770000 	 -2.2179950000 
328.60 	 224.9575000 	 2.137625 	 -1.1994110000 	 -2.2213710000 
328.80 	 224.9638000 	 2.137650 	 -1.1961050000 	 -2.2189010000 
329.00 	 224.9718000 	 2.137700 	 -1.1973060000 	 -2.2192570000 
329.20 	 224.9797000 	 2.137725 	 -1.1988160000 	 -2.2212510000 
329.40 	 224.9829000 	 2.137725 	 -1.1957490000 	 -2.2178970000 
329.60 	 224.9877000 	 2.137750 	 -1.1990740000 	 -2.2208240000 
329.80 	 224.9908000 	 2.137775 	 -1.1975510000 	 -2.2200110000 
330.00 	 224.9956000 	 2.137750 	 -1.1966040000 	 -2.2183350000 
330.20 	 224.9972000 	 2.137750 	 -1.1997570000 	 -2.2216450000 
330.40 	 224.9988000 	 2.137750 	 -1.1958890000 	 -2.2182080000 
330.60 	 224.9988000 	 2.137750 	 -1.1982790000 	 -2.2198930000 
330.80 	 224.9988000 	 2.137750 	 -1.1987970000 	 -2.2207800000 
331.00 	 224.9956000 	 2.137750 	 -1.1958120000 	 -2.2179380000 
331.20 	 224.9956000 	 2.137750 	 -1.1996650000 	 -2.2213050000 
331.40 	 224.9956000 	 2.137750 	 -1.1970390000 	 -2.2192760000 
331.60 	 224.9908000 	 2.137750 	 -1.1972270000 	 -2.2189810000 
331.80 	 224.9877000 	 2.137750 	 -1.1993950000 	 -2.2214250000 
332.00 	 224.9829000 	 2.137750 	 -1.1958500000 	 -2.2180270000 
332.20 	 224.9797000 	 2.137750 	 -1.1989050000 	 -2.2205290000 
332.40 	 224.9718000 	 2.137775 	 -1.1982000000 	 -2.2202520000 
332.60 	 224.9638000 	 2.137800 	 -1.1964480000 	 -2.2181130000 
332.80 	 224.9591000 	 2.137825 	 -1.2000180000 	 -2.2213520000 
333.00 	 224.9479000 	 2.137875 	 -1.1964540000 	 -2.2187960000 
333.20 	 224.9447000 	 2.137900 	 -1.1980150000 	 -2.2195820000 
333.40 	 224.9368000 	 2.137950 	 -1.1992390000 	 -2.2211740000 
333.60 	 224.9320000 	 2.138000 	 -1.1957740000 	 -2.2179700000 
333.80 	 224.9289000 	 2.138075 	 -1.1995630000 	 -2.2211170000 
334.00 	 224.9289000 	 2.138100 	 -1.1972650000 	 -2.2194420000 
334.20 	 224.9289000 	 2.138175 	 -1.1972430000 	 -2.2188060000 
334.40 	 224.9305000 	 2.138200 	 -1.1997830000 	 -2.2215750000 
334.60 	 224.9320000 	 2.138250 	 -1.1959550000 	 -2.2181540000 
334.80 	 224.9400000 	 2.138300 	 -1.1994230000 	 -2.2205380000 
335.00 	 224.9447000 	 2.138350 	 -1.1981710000 	 -2.2202620000 
335.20 	 224.9511000 	 2.138400 	 -1.1965720000 	 -2.2183260000 
335.40 	 224.9559000 	 2.138450 	 -1.1999730000 	 -2.2217370000 
335.60 	 224.9606000 	 2.138475 	 -1.1962290000 	 -2.2183580000 
335.80 	 224.9670000 	 2.138500 	 -1.1987340000 	 -2.2201000000 
336.00 	 224.9718000 	 2.138550 	 -1.1988770000 	 -2.2207990000 
336.20 	 224.9797000 	 2.138575 	 -1.1961140000 	 -2.2179000000 
336.40 	 224.9829000 	 2.138575 	 -1.2005040000 	 -2.2215210000 
336.60 	 224.9908000 	 2.138575 	 -1.1973320000 	 -2.2190670000 
336.80 	 224.9956000 	 2.138625 	 -1.1984510000 	 -2.2192990000 
337.00 	 224.9956000 	 2.138600 	 -1.2001960000 	 -2.2213870000 
337.20 	 224.9988000 	 2.138600 	 -1.1906660000 	 -2.2180490000 
337.40 	 224.9988000 	 2.138600 	 -1.1942930000 	 -2.2206430000 
337.60 	 224.9988000 	 2.138600 	 -1.1925190000 	 -2.2202300000 
337.80 	 224.9956000 	 2.138600 	 -1.1902170000 	 -2.2181450000 
338.00 	 224.9956000 	 2.138600 	 -1.1938220000 	 -2.2218160000 
338.20 	 224.9956000 	 2.138600 	 -1.1899090000 	 -2.2187520000 
338.40 	 224.9908000 	 2.138600 	 -1.1917500000 	 -2.2196710000 
338.60 	 224.9908000 	 2.138600 	 -1.1928590000 	 -2.2213430000 
338.80 	 224.9877000 	 2.138600 	 -1.1954660000 	 -2.2180020000 
339.00 	 224.9829000 	 2.138600 	 -1.2003480000 	 -2.2211650000 
339.20 	 224.9765000 	 2.138600 	 -1.1982760000 	 -2.2198770000 
339.40 	 224.9718000 	 2.138625 	 -1.1976970000 	 -2.2186060000 
339.60 	 224.9670000 	 2.138625 	 -1.2007330000 	 -2.2217910000 
339.80 	 224.9638000 	 2.138675 	 -1.1970330000 	 -2.2183420000 
340.00 	 224.9559000 	 2.138700 	 -1.1997570000 	 -2.2204530000 
340.20 	 224.9559000 	 2.138725 	 -1.1993500000 	 -2.2206310000 
340.40 	 224.9511000 	 2.138775 	 -1.1971000000 	 -2.2182820000 
340.60 	 224.9511000 	 2.138825 	 -1.2008790000 	 -2.2217050000 
340.80 	 224.9511000 	 2.138875 	 -1.1973380000 	 -2.2187960000 
341.00 	 224.9511000 	 2.138900 	 -1.1990960000 	 -2.2198990000 
341.20 	 224.9511000 	 2.138950 	 -1.1998880000 	 -2.2211810000 
341.40 	 224.9559000 	 2.138975 	 -1.1967600000 	 -2.2180680000 
341.60 	 224.9622000 	 2.139025 	 -1.2004920000 	 -2.2212220000 
341.80 	 224.9670000 	 2.139050 	 -1.1982920000 	 -2.2198260000 
342.00 	 224.9749000 	 2.139075 	 -1.1979610000 	 -2.2189010000 
342.20 	 224.9813000 	 2.139100 	 -1.2005270000 	 -2.2217810000 
342.40 	 224.9877000 	 2.139125 	 -1.1969410000 	 -2.2181770000 
342.60 	 224.9940000 	 2.139100 	 -1.2000620000 	 -2.2205290000 
342.80 	 224.9956000 	 2.139100 	 -1.1994810000 	 -2.2206690000 
343.00 	 225.0036000 	 2.139100 	 -1.1974910000 	 -2.2182850000 
343.20 	 225.0036000 	 2.139100 	 -1.2011660000 	 -2.2217340000 
343.40 	 225.0067000 	 2.139100 	 -1.1978050000 	 -2.2189460000 
343.60 	 225.0067000 	 2.139100 	 -1.1989340000 	 -2.2196170000 
343.80 	 225.0067000 	 2.139100 	 -1.2004500000 	 -2.2214980000 
344.00 	 225.0115000 	 2.139100 	 -1.1969850000 	 -2.2180560000 
344.20 	 225.0115000 	 2.139100 	 -1.2007050000 	 -2.2214100000 
344.40 	 225.0115000 	 2.139100 	 -1.1983300000 	 -2.2196070000 
344.60 	 225.0115000 	 2.139100 	 -1.1983650000 	 -2.2190860000 
344.80 	 225.0147000 	 2.139100 	 -1.2007140000 	 -2.2216960000 
345.00 	 225.0147000 	 2.139100 	 -1.1969630000 	 -2.2184020000 
345.20 	 225.0115000 	 2.139100 	 -1.2001550000 	 -2.2209710000 
345.40 	 225.0115000 	 2.139100 	 -1.1987400000 	 -2.2202300000 
345.60 	 225.0115000 	 2.139100 	 -1.1975130000 	 -2.2184560000 
345.80 	 225.0067000 	 2.139100 	 -1.2010420000 	 -2.2217620000 
346.00 	 225.0036000 	 2.139100 	 -1.1973990000 	 -2.2188160000 
346.20 	 224.9988000 	 2.139100 	 -1.1990550000 	 -2.2196960000 
346.40 	 224.9956000 	 2.139100 	 -1.2003390000 	 -2.2213240000 
346.60 	 224.9877000 	 2.139100 	 -1.1968770000 	 -2.2181730000 
346.80 	 224.9845000 	 2.139100 	 -1.2006980000 	 -2.2213300000 
347.00 	 224.9797000 	 2.139100 	 -1.1982980000 	 -2.2196960000 
347.20 	 224.9749000 	 2.139100 	 -1.1980280000 	 -2.2189360000 
347.40 	 224.9718000 	 2.139100 	 -1.2008380000 	 -2.2217660000 
347.60 	 224.9749000 	 2.139100 	 -1.1970960000 	 -2.2184050000 
347.80 	 224.9765000 	 2.139125 	 -1.1999290000 	 -2.2203570000 
348.00 	 224.9797000 	 2.139125 	 -1.1997920000 	 -2.2208690000 
348.20 	 224.9829000 	 2.139150 	 -1.1973630000 	 -2.2183350000 
348.40 	 224.9829000 	 2.139175 	 -1.2012510000 	 -2.2216160000 
348.60 	 224.9797000 	 2.139150 	 -1.1986960000 	 -2.2194100000 
348.80 	 224.9781000 	 2.139175 	 -1.1994040000 	 -2.2195430000 
349.00 	 224.9749000 	 2.139200 	 -1.2011340000 	 -2.2214510000 
349.20 	 224.9718000 	 2.139225 	 -1.1977610000 	 -2.2181320000 
349.40 	 224.9670000 	 2.139225 	 -1.2013530000 	 -2.2209710000 
349.60 	 224.9638000 	 2.139250 	 -1.1994170000 	 -2.2198990000 
349.80 	 224.9591000 	 2.139300 	 -1.1985080000 	 -2.2186280000 
350.00 	 224.9559000 	 2.139325 	 -1.2017920000 	 -2.2217210000 
350.20 	 224.9511000 	 2.139375 	 -1.1981330000 	 -2.2188410000 
350.40 	 224.9511000 	 2.139400 	 -1.1997990000 	 -2.2198610000 
350.60 	 224.9559000 	 2.139450 	 -1.2010350000 	 -2.2214030000 
350.80 	 224.9591000 	 2.139475 	 -1.1977990000 	 -2.2181730000 
351.00 	 224.9638000 	 2.139525 	 -1.2014870000 	 -2.2215340000 
351.20 	 224.9718000 	 2.139550 	 -1.1990230000 	 -2.2197750000 
351.40 	 224.9797000 	 2.139575 	 -1.1989430000 	 -2.2189650000 
351.60 	 224.9845000 	 2.139575 	 -1.2015760000 	 -2.2217850000 
351.80 	 224.9908000 	 2.139600 	 -1.1977580000 	 -2.2184280000 
352.00 	 224.9908000 	 2.139600 	 -1.2005170000 	 -2.2203640000 
352.20 	 224.9956000 	 2.139600 	 -1.2005140000 	 -2.2207230000 
352.40 	 224.9956000 	 2.139600 	 -1.1981770000 	 -2.2182430000 
352.60 	 225.0036000 	 2.139600 	 -1.2018520000 	 -2.2218480000 
352.80 	 225.0067000 	 2.139600 	 -1.1986290000 	 -2.2190320000 
353.00 	 225.0131000 	 2.139600 	 -1.1998750000 	 -2.2196450000 
353.20 	 225.0147000 	 2.139600 	 -1.2013440000 	 -2.2214190000 
353.40 	 225.0147000 	 2.139600 	 -1.1978630000 	 -2.2179410000 
353.60 	 225.0147000 	 2.139600 	 -1.2015600000 	 -2.2212030000 
353.80 	 225.0067000 	 2.139600 	 -1.1995700000 	 -2.2199380000 
354.00 	 225.0036000 	 2.139600 	 -1.1988420000 	 -2.2188630000 
354.20 	 224.9988000 	 2.139600 	 -1.2018080000 	 -2.2217020000 
354.40 	 224.9972000 	 2.139600 	 -1.1980630000 	 -2.2185070000 
354.60 	 224.9956000 	 2.139600 	 -1.2008630000 	 -2.2202560000 
354.80 	 224.9908000 	 2.139600 	 -1.2004820000 	 -2.2208310000 
355.00 	 224.9908000 	 2.139600 	 -1.1982660000 	 -2.2183860000 
355.20 	 224.9877000 	 2.139600 	 -1.2019250000 	 -2.2217270000 
355.40 	 224.9908000 	 2.139600 	 -1.1989530000 	 -2.2192510000 
355.60 	 224.9908000 	 2.139600 	 -1.1998270000 	 -2.2195400000 
355.80 	 224.9908000 	 2.139600 	 -1.2013780000 	 -2.2215590000 
356.00 	 224.9940000 	 2.139600 	 -1.1979870000 	 -2.2182370000 
356.20 	 224.9956000 	 2.139600 	 -1.2015980000 	 -2.2212000000 
356.40 	 224.9956000 	 2.139600 	 -1.1996080000 	 -2.2199380000 
356.60 	 224.9908000 	 2.139600 	 -1.1989240000 	 -2.2188790000 
356.80 	 224.9877000 	 2.139600 	 -1.2019920000 	 -2.2219720000 
357.00 	 224.9813000 	 2.139600 	 -1.1980380000 	 -2.2185550000 
357.20 	 224.9749000 	 2.139600 	 -1.2006470000 	 -2.2203290000 
357.40 	 224.9718000 	 2.139600 	 -1.2007460000 	 -2.2210220000 
357.60 	 224.9670000 	 2.139625 	 -1.1981300000 	 -2.2183480000 
357.80 	 224.9638000 	 2.139625 	 -1.2018590000 	 -2.2216510000 
358.00 	 224.9638000 	 2.139675 	 -1.1989750000 	 -2.2193560000 
358.20 	 224.9638000 	 2.139700 	 -1.1996620000 	 -2.2195940000 
358.40 	 224.9638000 	 2.139725 	 -1.2013880000 	 -2.2215590000 
358.60 	 224.9638000 	 2.139775 	 -1.1978440000 	 -2.2181960000 
358.80 	 224.9591000 	 2.139800 	 -1.2017500000 	 -2.2213270000 
359.00 	 224.9591000 	 2.139825 	 -1.1996210000 	 -2.2200110000 
359.20 	 224.9559000 	 2.139850 	 -1.1989910000 	 -2.2187740000 
359.40 	 224.9591000 	 2.139875 	 -1.2019510000 	 -2.2218260000 
359.60 	 224.9622000 	 2.139925 	 -1.1981330000 	 -2.2185260000 
359.80 	 224.9638000 	 2.139950 	 -1.2009840000 	 -2.2205260000 
360.00 	 224.9670000 	 2.139975 	 -1.2004030000 	 -2.2207200000 
360.20 	 224.9718000 	 2.140000 	 -1.1982920000 	 -2.2183770000 
360.40 	 224.9749000 	 2.140025 	 -1.2018870000 	 -2.2217400000 
360.60 	 224.9829000 	 2.140050 	 -1.1983900000 	 -2.2188890000 
360.80 	 224.9877000 	 2.140075 	 -1.2001290000 	 -2.2200010000 
361.00 	 224.9940000 	 2.140050 	 -1.2016330000 	 -2.2213620000 
361.20 	 224.9972000 	 2.140050 	 -1.1985400000 	 -2.2182500000 
361.40 	 224.9988000 	 2.140050 	 -1.2022460000 	 -2.2214030000 
361.60 	 224.9988000 	 2.140050 	 -1.1996620000 	 -2.2198040000 
361.80 	 224.9988000 	 2.140050 	 -1.2001610000 	 -2.2193650000 
362.00 	 224.9988000 	 2.140050 	 -1.2022620000 	 -2.2216990000 
362.20 	 224.9988000 	 2.140050 	 -1.1984830000 	 -2.2183960000 
362.40 	 224.9988000 	 2.140050 	 -1.2020080000 	 -2.2211430000 
362.60 	 224.9988000 	 2.140050 	 -1.2001990000 	 -2.2202170000 
362.80 	 225.0020000 	 2.140050 	 -1.1990510000 	 -2.2186730000 
363.00 	 225.0036000 	 2.140050 	 -1.2024240000 	 -2.2219340000 
363.20 	 225.0036000 	 2.140050 	 -1.1989750000 	 -2.2189140000 
363.40 	 225.0036000 	 2.140050 	 -1.2005840000 	 -2.2198840000 
363.60 	 225.0036000 	 2.140050 	 -1.2016960000 	 -2.2214290000 
363.80 	 225.0036000 	 2.140050 	 -1.1984790000 	 -2.2181890000 
364.00 	 224.9988000 	 2.140050 	 -1.2022810000 	 -2.2214000000 
364.20 	 224.9988000 	 2.140050 	 -1.1994360000 	 -2.2195690000 
364.40 	 224.9956000 	 2.140050 	 -1.2000560000 	 -2.2193530000 
364.60 	 224.9956000 	 2.140050 	 -1.2021800000 	 -2.2217620000 
364.80 	 224.9956000 	 2.140050 	 -1.1985910000 	 -2.2183200000 
365.00 	 224.9908000 	 2.140050 	 -1.2019000000 	 -2.2210410000 
365.20 	 224.9877000 	 2.140050 	 -1.2003870000 	 -2.2204020000 
365.40 	 224.9829000 	 2.140050 	 -1.1992960000 	 -2.2188160000 
365.60 	 224.9749000 	 2.140050 	 -1.2024820000 	 -2.2220390000 
365.80 	 224.9749000 	 2.140075 	 -1.1988390000 	 -2.2186250000 
366.00 	 224.9749000 	 2.140100 	 -1.2012540000 	 -2.2205420000 
366.20 	 224.9749000 	 2.140125 	 -1.2011750000 	 -2.2210820000 
366.40 	 224.9797000 	 2.140150 	 -1.1988450000 	 -2.2183260000 
366.60 	 224.9797000 	 2.140150 	 -1.2025580000 	 -2.2217430000 
366.80 	 224.9797000 	 2.140150 	 -1.1995380000 	 -2.2195630000 
367.00 	 224.9749000 	 2.140150 	 -1.1999610000 	 -2.2194350000 
367.20 	 224.9749000 	 2.140175 	 -1.2023830000 	 -2.2218580000 
367.40 	 224.9718000 	 2.140200 	 -1.1985020000 	 -2.2184820000 
367.60 	 224.9670000 	 2.140225 	 -1.2018010000 	 -2.2213170000 
367.80 	 224.9670000 	 2.140275 	 -1.2003420000 	 -2.2203130000 
368.00 	 224.9670000 	 2.140275 	 -1.1994080000 	 -2.2188820000 
368.20 	 224.9670000 	 2.140325 	 -1.2026410000 	 -2.2220230000 
368.40 	 224.9670000 	 2.140350 	 -1.1989780000 	 -2.2188690000 
368.60 	 224.9670000 	 2.140375 	 -1.2011850000 	 -2.2203860000 
368.80 	 224.9670000 	 2.140400 	 -1.2016170000 	 -2.2214250000 
369.00 	 224.9670000 	 2.140450 	 -1.1987270000 	 -2.2182620000 
369.20 	 224.9718000 	 2.140475 	 -1.2025450000 	 -2.2217110000 
369.40 	 224.9749000 	 2.140500 	 -1.2000560000 	 -2.2199790000 
369.60 	 224.9797000 	 2.140525 	 -1.1996170000 	 -2.2191490000 
369.80 	 224.9877000 	 2.140500 	 -1.2025070000 	 -2.2221410000 
370.00 	 224.9908000 	 2.140525 	 -1.1988130000 	 -2.2188030000 
370.20 	 224.9956000 	 2.140550 	 -1.2018390000 	 -2.2212600000 
370.40 	 224.9988000 	 2.140575 	 -1.2010480000 	 -2.2212120000 
370.60 	 225.0036000 	 2.140550 	 -1.1991470000 	 -2.2189620000 
370.80 	 225.0067000 	 2.140550 	 -1.2027840000 	 -2.2223120000 
371.00 	 225.0115000 	 2.140550 	 -1.1992800000 	 -2.2194350000 
371.20 	 225.0147000 	 2.140550 	 -1.2007140000 	 -2.2205230000 
371.40 	 225.0210000 	 2.140550 	 -1.2018680000 	 -2.2220390000 
371.60 	 225.0258000 	 2.140550 	 -1.1986320000 	 -2.2187610000 
371.80 	 225.0306000 	 2.140550 	 -1.2022150000 	 -2.2219400000 
372.00 	 225.0306000 	 2.140550 	 -1.2001390000 	 -2.2205190000 
372.20 	 225.0306000 	 2.140550 	 -1.1998780000 	 -2.2196230000 
372.40 	 225.0258000 	 2.140500 	 -1.2023070000 	 -2.2222930000 
372.60 	 225.0226000 	 2.140500 	 -1.1986830000 	 -2.2189740000 
372.80 	 225.0179000 	 2.140475 	 -1.2018170000 	 -2.2215050000 
373.00 	 225.0115000 	 2.140450 	 -1.2004720000 	 -2.2207830000 
373.20 	 225.0067000 	 2.140450 	 -1.1994010000 	 -2.2193080000 
373.40 	 224.9988000 	 2.140450 	 -1.2023890000 	 -2.2223540000 
373.60 	 224.9956000 	 2.140450 	 -1.1986380000 	 -2.2191270000 
373.80 	 224.9877000 	 2.140450 	 -1.2009530000 	 -2.2207550000 
374.00 	 224.9877000 	 2.140450 	 -1.2013310000 	 -2.2216610000 
374.20 	 224.9829000 	 2.140450 	 -1.1985140000 	 -2.2186950000 
374.40 	 224.9829000 	 2.140450 	 -1.2023000000 	 -2.2220740000 
374.60 	 224.9829000 	 2.140450 	 -1.1994010000 	 -2.2200140000 
374.80 	 224.9877000 	 2.140450 	 -1.1996750000 	 -2.2193720000 
375.00 	 224.9877000 	 2.140450 	 -1.2023930000 	 -2.2223470000 
375.20 	 224.9877000 	 2.140450 	 -1.1984730000 	 -2.2187140000 
375.40 	 224.9877000 	 2.140450 	 -1.2006890000 	 -2.2211140000 
375.60 	 224.9877000 	 2.140450 	 -1.2001960000 	 -2.2212540000 
375.80 	 224.9829000 	 2.140450 	 -1.1979330000 	 -2.2189430000 
376.00 	 224.9797000 	 2.140450 	 -1.2016330000 	 -2.2222300000 
376.20 	 224.9797000 	 2.140450 	 -1.1982470000 	 -2.2194420000 
376.40 	 224.9749000 	 2.140475 	 -1.1997130000 	 -2.2202620000 
376.60 	 224.9718000 	 2.140500 	 -1.2009680000 	 -2.2220260000 
376.80 	 224.9670000 	 2.140525 	 -1.1976310000 	 -2.2185900000 
377.00 	 224.9670000 	 2.140550 	 -1.2011910000 	 -2.2216960000 
377.20 	 224.9638000 	 2.140575 	 -1.1993790000 	 -2.2206970000 
377.40 	 224.9638000 	 2.140600 	 -1.1987560000 	 -2.2194100000 
377.60 	 224.9638000 	 2.140650 	 -1.2015250000 	 -2.2223660000 
377.80 	 224.9638000 	 2.140675 	 -1.1972970000 	 -2.2188950000 
378.00 	 224.9638000 	 2.140700 	 -1.2001900000 	 -2.2210850000 
378.20 	 224.9638000 	 2.140725 	 -1.1995950000 	 -2.2213300000 
378.40 	 224.9638000 	 2.140750 	 -1.1973700000 	 -2.2187710000 
378.60 	 224.9591000 	 2.140800 	 -1.2012830000 	 -2.2222740000 
378.80 	 224.9591000 	 2.140825 	 -1.1977670000 	 -2.2195340000 
379.00 	 224.9591000 	 2.140850 	 -1.1993470000 	 -2.2204110000 
379.20 	 224.9591000 	 2.140875 	 -1.2003640000 	 -2.2219850000 
379.40 	 224.9606000 	 2.140900 	 -1.1970520000 	 -2.2186820000 
379.60 	 224.9638000 	 2.140950 	 -1.2009080000 	 -2.2219400000 
379.80 	 224.9670000 	 2.140975 	 -1.1980600000 	 -2.2202750000 
380.00 	 224.9670000 	 2.141000 	 -1.1981650000 	 -2.2195750000 
380.20 	 224.9718000 	 2.141025 	 -1.2004600000 	 -2.2223760000 
380.40 	 224.9749000 	 2.141050 	 -1.1966740000 	 -2.2186730000 
380.60 	 224.9813000 	 2.141075 	 -1.1996870000 	 -2.2213490000 
380.80 	 224.9877000 	 2.141075 	 -1.2013660000 	 -2.2207010000 
381.00 	 224.9956000 	 2.141075 	 -1.1999830000 	 -2.2185900000 
381.20 	 225.0036000 	 2.141100 	 -1.2033460000 	 -2.2219780000 
381.40 	 225.0115000 	 2.141125 	 -1.1996360000 	 -2.2187740000 
381.60 	 225.0179000 	 2.141100 	 -1.2022180000 	 -2.2209520000 
381.80 	 225.0179000 	 2.141100 	 -1.2021130000 	 -2.2212730000 
382.00 	 225.0258000 	 2.141100 	 -1.1997450000 	 -2.2186530000 
382.20 	 225.0226000 	 2.141100 	 -1.2036100000 	 -2.2221980000 
382.40 	 225.0242000 	 2.141100 	 -1.1999640000 	 -2.2194130000 
382.60 	 225.0210000 	 2.141100 	 -1.2014450000 	 -2.2200390000 
382.80 	 225.0226000 	 2.141075 	 -1.2029650000 	 -2.2219940000 
383.00 	 225.0226000 	 2.141050 	 -1.1993060000 	 -2.2185290000 
383.20 	 225.0226000 	 2.141025 	 -1.2030440000 	 -2.2216830000 
383.40 	 225.0258000 	 2.141000 	 -1.2009330000 	 -2.2201860000 
383.60 	 225.0258000 	 2.141000 	 -1.2003480000 	 -2.2192410000 
383.80 	 225.0258000 	 2.140975 	 -1.2033530000 	 -2.2222200000 
384.00 	 225.0226000 	 2.140950 	 -1.1995540000 	 -2.2187230000 
384.20 	 225.0226000 	 2.140925 	 -1.2023320000 	 -2.2208340000 
384.40 	 225.0179000 	 2.140900 	 -1.2020360000 	 -2.2211740000 
384.60 	 225.0147000 	 2.140900 	 -1.1995320000 	 -2.2186880000 
384.80 	 225.0115000 	 2.140900 	 -1.2036010000 	 -2.2221570000 
385.00 	 225.0067000 	 2.140900 	 -1.2003450000 	 -2.2197060000 
385.20 	 225.0036000 	 2.140900 	 -1.2010640000 	 -2.2197690000 
385.40 	 225.0036000 	 2.140900 	 -1.2030250000 	 -2.2220450000 
385.60 	 225.0036000 	 2.140900 	 -1.1995730000 	 -2.2186120000 
385.80 	 224.9988000 	 2.140900 	 -1.2028980000 	 -2.2214670000 
386.00 	 224.9988000 	 2.140900 	 -1.2012640000 	 -2.2207130000 
386.20 	 224.9988000 	 2.140900 	 -1.2001390000 	 -2.2191300000 
386.40 	 224.9956000 	 2.140900 	 -1.2031140000 	 -2.2228910000 
386.60 	 224.9956000 	 2.140900 	 -1.1992450000 	 -2.2196670000 
386.80 	 224.9908000 	 2.140900 	 -1.2019570000 	 -2.2215460000 
387.00 	 224.9877000 	 2.140900 	 -1.2014680000 	 -2.2218320000 
387.20 	 224.9829000 	 2.140900 	 -1.1993920000 	 -2.2195080000 
387.40 	 224.9797000 	 2.140900 	 -1.2032920000 	 -2.2229000000 
387.60 	 224.9797000 	 2.140900 	 -1.1996240000 	 -2.2200330000 
387.80 	 224.9749000 	 2.140900 	 -1.2010730000 	 -2.2208600000 
388.00 	 224.9734000 	 2.140900 	 -1.2025420000 	 -2.2225730000 
388.20 	 224.9718000 	 2.140900 	 -1.1991500000 	 -2.2191650000 
388.40 	 224.9670000 	 2.140900 	 -1.2027870000 	 -2.2224620000 
388.60 	 224.9638000 	 2.140900 	 -1.2005010000 	 -2.2208630000 
388.80 	 224.9638000 	 2.140925 	 -1.2003140000 	 -2.2201380000 
389.00 	 224.9638000 	 2.140975 	 -1.2029930000 	 -2.2228270000 
389.20 	 224.9638000 	 2.141000 	 -1.1990740000 	 -2.2192830000 
389.40 	 224.9638000 	 2.141025 	 -1.2022750000 	 -2.2218070000 
389.60 	 224.9670000 	 2.141050 	 -1.2014290000 	 -2.2217080000 
389.80 	 224.9638000 	 2.141100 	 -1.1993380000 	 -2.2193310000 
390.00 	 224.9638000 	 2.141125 	 -1.2034380000 	 -2.2228020000 
390.20 	 224.9591000 	 2.141150 	 -1.1998300000 	 -2.2201890000 
390.40 	 224.9591000 	 2.141175 	 -1.2013560000 	 -2.2208240000 
390.60 	 224.9559000 	 2.141225 	 -1.2020750000 	 -2.2223000000 
390.80 	 224.9511000 	 2.141250 	 -1.1990770000 	 -2.2192670000 
391.00 	 224.9479000 	 2.141300 	 -1.2029740000 	 -2.2226750000 
391.20 	 224.9479000 	 2.141325 	 -1.2000470000 	 -2.2204810000 
391.40 	 224.9447000 	 2.141375 	 -1.2008220000 	 -2.2203830000 
391.60 	 224.9479000 	 2.141425 	 -1.2026820000 	 -2.2225980000 
391.80 	 224.9479000 	 2.141450 	 -1.1989780000 	 -2.2190980000 
392.00 	 224.9559000 	 2.141500 	 -1.2024590000 	 -2.2219210000 
392.20 	 224.9638000 	 2.141550 	 -1.2014420000 	 -2.2214440000 
392.40 	 224.9718000 	 2.141575 	 -1.1996140000 	 -2.2195020000 
392.60 	 224.9797000 	 2.141600 	 -1.2033750000 	 -2.2227480000 
392.80 	 224.9908000 	 2.141625 	 -1.1995730000 	 -2.2196040000 
393.00 	 224.9988000 	 2.141600 	 -1.2021290000 	 -2.2207010000 
393.20 	 225.0067000 	 2.141600 	 -1.2023290000 	 -2.2214980000 
393.40 	 225.0147000 	 2.141600 	 -1.1998490000 	 -2.2189330000 
393.60 	 225.0179000 	 2.141600 	 -1.2036960000 	 -2.2223030000 
393.80 	 225.0226000 	 2.141600 	 -1.2002750000 	 -2.2197440000 
394.00 	 225.0226000 	 2.141600 	 -1.2013050000 	 -2.2201980000 
394.20 	 225.0242000 	 2.141600 	 -1.2031360000 	 -2.2222330000 
394.40 	 225.0226000 	 2.141600 	 -1.1996590000 	 -2.2188410000 
394.60 	 225.0226000 	 2.141600 	 -1.2030860000 	 -2.2218450000 
394.80 	 225.0226000 	 2.141600 	 -1.2013660000 	 -2.2207040000 
395.00 	 225.0226000 	 2.141550 	 -1.2004790000 	 -2.2193560000 
395.20 	 225.0242000 	 2.141550 	 -1.2034100000 	 -2.2227860000 
395.40 	 225.0226000 	 2.141525 	 -1.1995980000 	 -2.2194740000 
395.60 	 225.0226000 	 2.141500 	 -1.2026180000 	 -2.2215870000 
395.80 	 225.0210000 	 2.141475 	 -1.2020110000 	 -2.2216350000 
396.00 	 225.0179000 	 2.141450 	 -1.2000620000 	 -2.2193750000 
396.20 	 225.0147000 	 2.141450 	 -1.2037660000 	 -2.2229070000 
396.40 	 225.0115000 	 2.141450 	 -1.2003070000 	 -2.2202210000 
396.60 	 225.0115000 	 2.141450 	 -1.2016770000 	 -2.2209840000 
396.80 	 225.0115000 	 2.141425 	 -1.2028690000 	 -2.2226400000 
397.00 	 225.0036000 	 2.141400 	 -1.1994430000 	 -2.2193500000 
397.20 	 224.9988000 	 2.141375 	 -1.2032290000 	 -2.2226270000 
397.40 	 224.9940000 	 2.141400 	 -1.2010070000 	 -2.2210600000 
397.60 	 224.9893000 	 2.141400 	 -1.2007620000 	 -2.2203220000 
397.80 	 224.9877000 	 2.141400 	 -1.2033140000 	 -2.2229860000 
398.00 	 224.9877000 	 2.141400 	 -1.1995120000 	 -2.2195590000 
398.20 	 224.9908000 	 2.141400 	 -1.2026950000 	 -2.2218930000 
398.40 	 224.9877000 	 2.141400 	 -1.2018810000 	 -2.2219530000 
398.60 	 224.9908000 	 2.141400 	 -1.1999130000 	 -2.2196420000 
398.80 	 224.9877000 	 2.141400 	 -1.2036160000 	 -2.2231900000 
399.00 	 224.9877000 	 2.141400 	 -1.1997950000 	 -2.2200270000 
399.20 	 224.9829000 	 2.141400 	 -1.2016420000 	 -2.2213080000 
399.40 	 224.9797000 	 2.141400 	 -1.2025800000 	 -2.2222960000 
399.60 	 224.9797000 	 2.141400 	 -1.1995700000 	 -2.2194860000 
399.80 	 224.9749000 	 2.141400 	 -1.2034730000 	 -2.2229990000 
400.00 	 224.9749000 	 2.141400 	 -1.2003480000 	 -2.2205160000 
400.20 	 224.9718000 	 2.141450 	 -1.2010640000 	 -2.2207260000 
400.40 	 224.9702000 	 2.141450 	 -1.2028500000 	 -2.2227030000 
400.60 	 224.9670000 	 2.141475 	 -1.1993090000 	 -2.2192760000 
400.80 	 224.9670000 	 2.141500 	 -1.2030790000 	 -2.2225410000 
401.00 	 224.9654000 	 2.141550 	 -1.2008990000 	 -2.2209990000 
401.20 	 224.9638000 	 2.141575 	 -1.2006980000 	 -2.2201660000 
401.40 	 224.9638000 	 2.141600 	 -1.2032760000 	 -2.2229100000 
401.60 	 224.9591000 	 2.141625 	 -1.1995760000 	 -2.2196640000 
401.80 	 224.9591000 	 2.141675 	 -1.2025640000 	 -2.2221690000 
402.00 	 224.9559000 	 2.141700 	 -1.2016420000 	 -2.2217300000 
402.20 	 224.9591000 	 2.141725 	 -1.1999130000 	 -2.2195720000 
402.40 	 224.9559000 	 2.141775 	 -1.2035150000 	 -2.2231390000 
402.60 	 224.9591000 	 2.141800 	 -1.1998430000 	 -2.2201280000 
402.80 	 224.9559000 	 2.141825 	 -1.2017250000 	 -2.2210630000 
403.00 	 224.9591000 	 2.141875 	 -1.2025870000 	 -2.2223920000 
403.20 	 224.9591000 	 2.141900 	 -1.1995630000 	 -2.2195150000 
403.40 	 224.9638000 	 2.141925 	 -1.2034700000 	 -2.2227510000 
403.60 	 224.9686000 	 2.141950 	 -1.2004030000 	 -2.2205920000 
403.80 	 224.9718000 	 2.142000 	 -1.2007680000 	 -2.2203480000 
404.00 	 224.9749000 	 2.142025 	 -1.2031020000 	 -2.2227990000 
404.20 	 224.9797000 	 2.142000 	 -1.1995630000 	 -2.2192920000 
404.40 	 224.9877000 	 2.142025 	 -1.2035970000 	 -2.2224870000 
404.60 	 224.9940000 	 2.142050 	 -1.2013050000 	 -2.2213360000 
404.80 	 224.9988000 	 2.142075 	 -1.2011180000 	 -2.2204020000 
405.00 	 225.0036000 	 2.142050 	 -1.2038930000 	 -2.2230880000 
405.20 	 225.0115000 	 2.142050 	 -1.2000470000 	 -2.2196740000 
405.40 	 225.0115000 	 2.142050 	 -1.2031330000 	 -2.2220450000 
405.60 	 225.0147000 	 2.142050 	 -1.2025130000 	 -2.2218580000 
405.80 	 225.0147000 	 2.142050 	 -1.2004690000 	 -2.2196420000 
406.00 	 225.0147000 	 2.142050 	 -1.2042050000 	 -2.2231390000 
406.20 	 225.0147000 	 2.142050 	 -1.2005810000 	 -2.2200870000 
406.40 	 225.0147000 	 2.142050 	 -1.2025870000 	 -2.2213590000 
406.60 	 225.0147000 	 2.142050 	 -1.2030030000 	 -2.2222960000 
406.80 	 225.0147000 	 2.142050 	 -1.2002560000 	 -2.2194190000 
407.00 	 225.0226000 	 2.142050 	 -1.2041790000 	 -2.2228150000 
407.20 	 225.0306000 	 2.142050 	 -1.2012000000 	 -2.2207610000 
407.40 	 225.0369000 	 2.142025 	 -1.2016140000 	 -2.2203030000 
407.60 	 225.0417000 	 2.141975 	 -1.2038800000 	 -2.2228750000 
407.80 	 225.0417000 	 2.141950 	 -1.2001640000 	 -2.2193430000 
408.00 	 225.0385000 	 2.141925 	 -1.2036770000 	 -2.2222740000 
408.20 	 225.0306000 	 2.141900 	 -1.2018810000 	 -2.2213550000 
408.40 	 225.0274000 	 2.141850 	 -1.2009020000 	 -2.2197410000 
408.60 	 225.0242000 	 2.141850 	 -1.2040170000 	 -2.2231290000 
408.80 	 225.0226000 	 2.141825 	 -1.2003290000 	 -2.2196640000 
409.00 	 225.0242000 	 2.141800 	 -1.2027450000 	 -2.2214220000 
409.20 	 225.0242000 	 2.141800 	 -1.2028540000 	 -2.2223470000 
409.40 	 225.0226000 	 2.141775 	 -1.2002940000 	 -2.2196290000 
409.60 	 225.0226000 	 2.141750 	 -1.2041030000 	 -2.2229990000 
409.80 	 225.0179000 	 2.141725 	 -1.2010480000 	 -2.2205190000 
410.00 	 225.0179000 	 2.141725 	 -1.2017190000 	 -2.2206430000 
410.20 	 225.0179000 	 2.141700 	 -1.2037530000 	 -2.2228880000 
410.40 	 225.0179000 	 2.141700 	 -1.1998300000 	 -2.2194290000 
410.60 	 225.0179000 	 2.141700 	 -1.2036100000 	 -2.2225220000 
410.80 	 225.0147000 	 2.141700 	 -1.2017120000 	 -2.2215560000 
411.00 	 225.0115000 	 2.141675 	 -1.2009910000 	 -2.2200620000 
411.20 	 225.0052000 	 2.141650 	 -1.2040230000 	 -2.2232090000 
411.40 	 225.0036000 	 2.141625 	 -1.2000750000 	 -2.2198840000 
411.60 	 225.0036000 	 2.141650 	 -1.2030380000 	 -2.2219090000 
411.80 	 224.9988000 	 2.141650 	 -1.2024940000 	 -2.2220640000 
412.00 	 225.0036000 	 2.141650 	 -1.2003010000 	 -2.2196230000 
412.20 	 225.0036000 	 2.141650 	 -1.2041660000 	 -2.2231100000 
412.40 	 225.0036000 	 2.141650 	 -1.2007590000 	 -2.2203350000 
412.60 	 225.0036000 	 2.141650 	 -1.2020680000 	 -2.2210500000 
412.80 	 225.0036000 	 2.141650 	 -1.2033650000 	 -2.2228210000 
413.00 	 224.9988000 	 2.141650 	 -1.1998780000 	 -2.2196230000 
413.20 	 224.9988000 	 2.141650 	 -1.2036130000 	 -2.2226720000 
413.40 	 224.9956000 	 2.141650 	 -1.2015440000 	 -2.2214440000 
413.60 	 224.9956000 	 2.141650 	 -1.2007270000 	 -2.2199120000 
413.80 	 224.9956000 	 2.141650 	 -1.2040110000 	 -2.2232500000 
414.00 	 224.9908000 	 2.141650 	 -1.1999890000 	 -2.2198100000 
414.20 	 224.9877000 	 2.141650 	 -1.2027450000 	 -2.2217750000 
414.40 	 224.9845000 	 2.141650 	 -1.2029270000 	 -2.2225510000 
414.60 	 224.9797000 	 2.141650 	 -1.2001610000 	 -2.2194290000 
414.80 	 224.9765000 	 2.141650 	 -1.2040140000 	 -2.2229260000 
415.00 	 224.9718000 	 2.141650 	 -1.2009180000 	 -2.2206620000 
415.20 	 224.9670000 	 2.141650 	 -1.2015340000 	 -2.2207740000 
415.40 	 224.9638000 	 2.141650 	 -1.2034960000 	 -2.2228560000 
415.60 	 224.9591000 	 2.141675 	 -1.2000560000 	 -2.2195750000 
415.80 	 224.9559000 	 2.141700 	 -1.2035590000 	 -2.2223790000 
416.00 	 224.9559000 	 2.141725 	 -1.2018300000 	 -2.2215370000 
416.20 	 224.9559000 	 2.141775 	 -1.2008410000 	 -2.2202270000 
416.40 	 224.9559000 	 2.141825 	 -1.2042110000 	 -2.2230530000 
416.60 	 224.9559000 	 2.141875 	 -1.2002310000 	 -2.2199660000 
416.80 	 224.9559000 	 2.141900 	 -1.2027420000 	 -2.2217530000 
417.00 	 224.9559000 	 2.141950 	 -1.2027990000 	 -2.2222960000 
417.20 	 224.9559000 	 2.141975 	 -1.2000620000 	 -2.2196930000 
417.40 	 224.9559000 	 2.142025 	 -1.2041090000 	 -2.2230150000 
417.60 	 224.9559000 	 2.142075 	 -1.2009910000 	 -2.2206080000 
417.80 	 224.9511000 	 2.142100 	 -1.2016960000 	 -2.2206970000 
418.00 	 224.9479000 	 2.142150 	 -1.2037020000 	 -2.2230240000 
418.20 	 224.9447000 	 2.142175 	 -1.2000880000 	 -2.2194580000 
418.40 	 224.9447000 	 2.142225 	 -1.2034800000 	 -2.2221980000 
418.60 	 224.9447000 	 2.142275 	 -1.2020330000 	 -2.2215810000 
418.80 	 224.9479000 	 2.142325 	 -1.2008220000 	 -2.2199500000 
419.00 	 224.9527000 	 2.142375 	 -1.2042430000 	 -2.2232150000 
419.20 	 224.9606000 	 2.142400 	 -1.2003480000 	 -2.2200170000 
419.40 	 224.9670000 	 2.142450 	 -1.2029420000 	 -2.2219150000 
419.60 	 224.9781000 	 2.142450 	 -1.2025960000 	 -2.2221950000 
419.80 	 224.9877000 	 2.142500 	 -1.2005870000 	 -2.2197150000 
420.00 	 224.9972000 	 2.142525 	 -1.2041630000 	 -2.2232310000 
420.20 	 225.0036000 	 2.142500 	 -1.2011150000 	 -2.2201570000 
420.40 	 225.0036000 	 2.142500 	 -1.2021800000 	 -2.2207360000 
420.60 	 225.0067000 	 2.142500 	 -1.2036450000 	 -2.2227350000 
420.80 	 225.0067000 	 2.142500 	 -1.2003640000 	 -2.2193530000 
421.00 	 225.0067000 	 2.142500 	 -1.2040550000 	 -2.2224780000 
421.20 	 225.0067000 	 2.142500 	 -1.2020140000 	 -2.2211580000 
421.40 	 225.0115000 	 2.142500 	 -1.2012610000 	 -2.2199250000 
421.60 	 225.0147000 	 2.142500 	 -1.2041570000 	 -2.2228530000 
421.80 	 225.0115000 	 2.142500 	 -1.2002690000 	 -2.2192730000 
422.00 	 225.0115000 	 2.142500 	 -1.2034960000 	 -2.2214190000 
422.20 	 225.0067000 	 2.142500 	 -1.2028380000 	 -2.2214290000 
422.40 	 225.0067000 	 2.142500 	 -1.2004790000 	 -2.2190160000 
422.60 	 225.0036000 	 2.142500 	 -1.2045190000 	 -2.2223850000 
422.80 	 225.0036000 	 2.142500 	 -1.2011340000 	 -2.2198900000 
423.00 	 225.0036000 	 2.142500 	 -1.2024370000 	 -2.2203380000 
423.20 	 225.0004000 	 2.142500 	 -1.2038140000 	 -2.2220390000 
423.40 	 224.9988000 	 2.142500 	 -1.2002310000 	 -2.2187680000 
423.60 	 224.9956000 	 2.142500 	 -1.2039090000 	 -2.2219630000 
423.80 	 224.9908000 	 2.142500 	 -1.2021260000 	 -2.2207550000 
424.00 	 224.9908000 	 2.142500 	 -1.2011720000 	 -2.2194740000 
424.20 	 224.9877000 	 2.142500 	 -1.2043920000 	 -2.2225000000 
424.40 	 224.9908000 	 2.142500 	 -1.2005710000 	 -2.2192290000 
424.60 	 224.9908000 	 2.142500 	 -1.2033180000 	 -2.2212510000 
424.80 	 224.9908000 	 2.142500 	 -1.2029900000 	 -2.2216510000 
425.00 	 224.9908000 	 2.142500 	 -1.2004090000 	 -2.2189400000 
425.20 	 224.9877000 	 2.142500 	 -1.2044300000 	 -2.2224680000 
425.40 	 224.9877000 	 2.142500 	 -1.2009620000 	 -2.2197470000 
425.60 	 224.9877000 	 2.142500 	 -1.2022750000 	 -2.2203570000 
425.80 	 224.9829000 	 2.142500 	 -1.2040330000 	 -2.2223540000 
426.00 	 224.9797000 	 2.142500 	 -1.2002820000 	 -2.2189110000 
426.20 	 224.9797000 	 2.142500 	 -1.2040960000 	 -2.2221470000 
426.40 	 224.9797000 	 2.142500 	 -1.2019600000 	 -2.2206940000 
426.60 	 224.9749000 	 2.142525 	 -1.2012260000 	 -2.2196360000 
426.80 	 224.9734000 	 2.142525 	 -1.2041760000 	 -2.2227030000 
427.00 	 224.9718000 	 2.142550 	 -1.2002690000 	 -2.2191720000 
427.20 	 224.9638000 	 2.142575 	 -1.2035780000 	 -2.2215840000 
427.40 	 224.9591000 	 2.142625 	 -1.2026310000 	 -2.2214670000 
427.60 	 224.9559000 	 2.142650 	 -1.2007170000 	 -2.2191810000 
427.80 	 224.9575000 	 2.142675 	 -1.2044810000 	 -2.2227640000 
428.00 	 224.9559000 	 2.142725 	 -1.2010290000 	 -2.2199440000 
428.20 	 224.9591000 	 2.142750 	 -1.2022370000 	 -2.2205480000 
428.40 	 224.9606000 	 2.142800 	 -1.2037910000 	 -2.2225830000 
428.60 	 224.9638000 	 2.142825 	 -1.2003140000 	 -2.2192030000 
428.80 	 224.9718000 	 2.142850 	 -1.2039660000 	 -2.2222360000 
429.00 	 224.9749000 	 2.142875 	 -1.2019350000 	 -2.2211430000 
429.20 	 224.9829000 	 2.142875 	 -1.2014360000 	 -2.2200010000 
429.40 	 224.9908000 	 2.142925 	 -1.2043130000 	 -2.2229420000 
429.60 	 224.9972000 	 2.142900 	 -1.2007650000 	 -2.2192510000 
429.80 	 225.0036000 	 2.142900 	 -1.2039570000 	 -2.2218640000 
430.00 	 225.0099000 	 2.142900 	 -1.2028440000 	 -2.2213360000 
430.20 	 225.0147000 	 2.142900 	 -1.2011310000 	 -2.2193050000 
430.40 	 225.0147000 	 2.142900 	 -1.2048720000 	 -2.2228650000 
430.60 	 225.0179000 	 2.142900 	 -1.2010130000 	 -2.2198200000 
430.80 	 225.0179000 	 2.142900 	 -1.2029620000 	 -2.2210150000 
431.00 	 225.0163000 	 2.142900 	 -1.2038520000 	 -2.2222200000 
431.20 	 225.0179000 	 2.142900 	 -1.2007170000 	 -2.2190920000 
431.40 	 225.0147000 	 2.142900 	 -1.2045730000 	 -2.2225950000 
431.60 	 225.0147000 	 2.142900 	 -1.2018710000 	 -2.2204940000 
431.80 	 225.0115000 	 2.142900 	 -1.2021130000 	 -2.2201380000 
432.00 	 225.0067000 	 2.142900 	 -1.2044110000 	 -2.2228080000 
432.20 	 225.0036000 	 2.142900 	 -1.2005810000 	 -2.2191330000 
432.40 	 224.9988000 	 2.142900 	 -1.2041760000 	 -2.2220640000 
432.60 	 224.9956000 	 2.142900 	 -1.2025550000 	 -2.2213360000 
432.80 	 224.9908000 	 2.142900 	 -1.2011810000 	 -2.2195940000 
433.00 	 224.9877000 	 2.142900 	 -1.2048980000 	 -2.2228340000 
433.20 	 224.9829000 	 2.142900 	 -1.2009780000 	 -2.2196230000 
433.40 	 224.9797000 	 2.142900 	 -1.2033750000 	 -2.2212030000 
433.60 	 224.9749000 	 2.142900 	 -1.2035750000 	 -2.2220830000 
433.80 	 224.9749000 	 2.142900 	 -1.2010190000 	 -2.2192030000 
434.00 	 224.9718000 	 2.142900 	 -1.2048280000 	 -2.2227160000 
434.20 	 224.9718000 	 2.142900 	 -1.2015600000 	 -2.2200390000 
434.40 	 224.9749000 	 2.142900 	 -1.2026470000 	 -2.2207130000 
434.60 	 224.9718000 	 2.142925 	 -1.2041160000 	 -2.2222300000 
434.80 	 224.9749000 	 2.142950 	 -1.2006350000 	 -2.2187840000 
435.00 	 224.9749000 	 2.142975 	 -1.2045100000 	 -2.2221060000 
435.20 	 224.9686000 	 2.143000 	 -1.2021350000 	 -2.2202620000 
435.40 	 224.9638000 	 2.143025 	 -1.2022240000 	 -2.2198300000 
435.60 	 224.9591000 	 2.143025 	 -1.2047000000 	 -2.2224520000 
435.80 	 224.9559000 	 2.143075 	 -1.2007550000 	 -2.2189520000 
436.00 	 224.9511000 	 2.143125 	 -1.2041660000 	 -2.2216860000 
436.20 	 224.9511000 	 2.143150 	 -1.2029170000 	 -2.2211770000 
436.40 	 224.9543000 	 2.143200 	 -1.2013340000 	 -2.2191460000 
436.60 	 224.9591000 	 2.143225 	 -1.2049290000 	 -2.2227190000 
436.80 	 224.9638000 	 2.143275 	 -1.2011150000 	 -2.2195790000 
437.00 	 224.9718000 	 2.143300 	 -1.2033210000 	 -2.2208280000 
437.20 	 224.9781000 	 2.143325 	 -1.2038260000 	 -2.2217430000 
437.40 	 224.9829000 	 2.143350 	 -1.2010030000 	 -2.2190120000 
437.60 	 224.9877000 	 2.143375 	 -1.2048910000 	 -2.2223600000 
437.80 	 224.9877000 	 2.143350 	 -1.2022880000 	 -2.2203540000 
438.00 	 224.9908000 	 2.143350 	 -1.2028500000 	 -2.2203700000 
438.20 	 224.9988000 	 2.143350 	 -1.2049260000 	 -2.2227540000 
438.40 	 225.0067000 	 2.143350 	 -1.2013590000 	 -2.2192380000 
438.60 	 225.0115000 	 2.143350 	 -1.2046560000 	 -2.2218480000 
438.80 	 225.0147000 	 2.143350 	 -1.2035560000 	 -2.2215400000 
439.00 	 225.0163000 	 2.143350 	 -1.2015660000 	 -2.2194230000 
439.20 	 225.0147000 	 2.143350 	 -1.2054220000 	 -2.2229740000 
439.40 	 225.0147000 	 2.143350 	 -1.2017890000 	 -2.2198460000 
439.60 	 225.0147000 	 2.143350 	 -1.2034570000 	 -2.2208690000 
439.80 	 225.0115000 	 2.143350 	 -1.2044560000 	 -2.2222900000 
440.00 	 225.0115000 	 2.143350 	 -1.2011780000 	 -2.2193080000 
440.20 	 225.0067000 	 2.143350 	 -1.2051330000 	 -2.2224930000 
440.40 	 225.0083000 	 2.143350 	 -1.2024660000 	 -2.2206280000 
440.60 	 225.0067000 	 2.143350 	 -1.2026120000 	 -2.2202080000 
440.80 	 225.0067000 	 2.143350 	 -1.2050410000 	 -2.2227410000 
441.00 	 225.0067000 	 2.143350 	 -1.2012320000 	 -2.2192670000 
441.20 	 225.0067000 	 2.143350 	 -1.2047770000 	 -2.2221210000 
441.40 	 225.0067000 	 2.143350 	 -1.2033240000 	 -2.2212630000 
441.60 	 225.0036000 	 2.143350 	 -1.2018840000 	 -2.2197150000 
441.80 	 225.0036000 	 2.143350 	 -1.2052820000 	 -2.2229960000 
442.00 	 224.9988000 	 2.143350 	 -1.2015250000 	 -2.2199060000 
442.20 	 224.9956000 	 2.143350 	 -1.2035590000 	 -2.2211620000 
442.40 	 224.9908000 	 2.143350 	 -1.2042840000 	 -2.2223310000 
442.60 	 224.9908000 	 2.143350 	 -1.2014170000 	 -2.2192130000 
442.80 	 224.9908000 	 2.143350 	 -1.2052000000 	 -2.2226970000 
443.00 	 224.9893000 	 2.143350 	 -1.2024020000 	 -2.2205770000 
443.20 	 224.9877000 	 2.143350 	 -1.2027490000 	 -2.2204330000 
443.40 	 224.9845000 	 2.143350 	 -1.2050440000 	 -2.2228110000 
443.60 	 224.9829000 	 2.143350 	 -1.2011720000 	 -2.2192700000 
443.80 	 224.9797000 	 2.143350 	 -1.2046300000 	 -2.2220290000 
444.00 	 224.9797000 	 2.143350 	 -1.2034230000 	 -2.2218010000 
444.20 	 224.9813000 	 2.143350 	 -1.2017350000 	 -2.2195500000 
444.40 	 224.9829000 	 2.143350 	 -1.2054220000 	 -2.2229450000 
444.60 	 224.9813000 	 2.143350 	 -1.2018170000 	 -2.2199180000 
444.80 	 224.9797000 	 2.143350 	 -1.2036360000 	 -2.2209550000 
445.00 	 224.9797000 	 2.143350 	 -1.2044270000 	 -2.2222550000 
445.20 	 224.9749000 	 2.143375 	 -1.2011720000 	 -2.2193560000 
445.40 	 224.9718000 	 2.143400 	 -1.2050410000 	 -2.2227350000 
445.60 	 224.9718000 	 2.143425 	 -1.2022340000 	 -2.2207040000 
445.80 	 224.9718000 	 2.143450 	 -1.2026020000 	 -2.2203730000 
446.00 	 224.9670000 	 2.143475 	 -1.2048850000 	 -2.2227480000 
446.20 	 224.9670000 	 2.143475 	 -1.2012580000 	 -2.2194740000 
446.40 	 224.9638000 	 2.143500 	 -1.2044560000 	 -2.2219690000 
446.60 	 224.9591000 	 2.143550 	 -1.2035150000 	 -2.2216100000 
446.80 	 224.9559000 	 2.143575 	 -1.2018680000 	 -2.2195910000 
447.00 	 224.9559000 	 2.143600 	 -1.2053300000 	 -2.2229070000 
447.20 	 224.9559000 	 2.143650 	 -1.2015370000 	 -2.2198490000 
447.40 	 224.9559000 	 2.143675 	 -1.2036930000 	 -2.2212670000 
447.60 	 224.9638000 	 2.143725 	 -1.2044680000 	 -2.2224780000 
447.80 	 224.9670000 	 2.143750 	 -1.2014010000 	 -2.2193620000 
448.00 	 224.9718000 	 2.143775 	 -1.2052280000 	 -2.2227890000 
448.20 	 224.9749000 	 2.143800 	 -1.2024180000 	 -2.2207160000 
448.40 	 224.9797000 	 2.143825 	 -1.2027870000 	 -2.2201920000 
448.60 	 224.9829000 	 2.143825 	 -1.2054700000 	 -2.2230910000 
448.80 	 224.9877000 	 2.143850 	 -1.2015280000 	 -2.2196070000 
449.00 	 224.9908000 	 2.143875 	 -1.2044970000 	 -2.2217530000 
449.20 	 224.9956000 	 2.143850 	 -1.2041190000 	 -2.2223980000 
449.40 	 224.9988000 	 2.143850 	 -1.2017820000 	 -2.2197250000 
449.60 	 224.9988000 	 2.143850 	 -1.2056260000 	 -2.2234600000 
449.80 	 225.0036000 	 2.143850 	 -1.2024210000 	 -2.2206850000 
450.00 	 225.0036000 	 2.143850 	 -1.2035080000 	 -2.2211490000 
450.20 	 225.0067000 	 2.143850 	 -1.2048530000 	 -2.2231230000 
450.40 	 225.0036000 	 2.143850 	 -1.2016010000 	 -2.2197250000 
450.60 	 225.0036000 	 2.143850 	 -1.2051490000 	 -2.2229260000 
450.80 	 224.9988000 	 2.143850 	 -1.2031360000 	 -2.2214790000 
451.00 	 224.9988000 	 2.143850 	 -1.2025130000 	 -2.2200580000 
451.20 	 225.0004000 	 2.143850 	 -1.2054670000 	 -2.2232250000 
451.40 	 224.9988000 	 2.143850 	 -1.2016450000 	 -2.2199410000 
451.60 	 225.0020000 	 2.143850 	 -1.2044870000 	 -2.2218990000 
451.80 	 224.9988000 	 2.143850 	 -1.2041700000 	 -2.2223500000 
452.00 	 224.9988000 	 2.143850 	 -1.2019600000 	 -2.2199120000 
452.20 	 224.9988000 	 2.143850 	 -1.2056100000 	 -2.2232470000 
452.40 	 224.9988000 	 2.143850 	 -1.2021570000 	 -2.2202080000 
452.60 	 224.9956000 	 2.143850 	 -1.2038870000 	 -2.2213680000 
452.80 	 224.9908000 	 2.143850 	 -1.2047740000 	 -2.2226870000 
453.00 	 224.9908000 	 2.143850 	 -1.2018010000 	 -2.2196420000 
453.20 	 224.9877000 	 2.143850 	 -1.2055680000 	 -2.2229260000 
453.40 	 224.9877000 	 2.143850 	 -1.2026280000 	 -2.2206780000 
453.60 	 224.9829000 	 2.143875 	 -1.2032000000 	 -2.2207800000 
453.80 	 224.9829000 	 2.143875 	 -1.2054160000 	 -2.2231670000 
454.00 	 224.9797000 	 2.143900 	 -1.2018680000 	 -2.2198010000 
454.20 	 224.9749000 	 2.143900 	 -1.2049830000 	 -2.2223090000 
454.40 	 224.9749000 	 2.143925 	 -1.2039060000 	 -2.2219150000 
454.60 	 224.9670000 	 2.143925 	 -1.2025100000 	 -2.2198260000 
454.80 	 224.9638000 	 2.143975 	 -1.2059150000 	 -2.2231710000 
455.00 	 224.9638000 	 2.144000 	 -1.2020750000 	 -2.2200010000 
455.20 	 224.9638000 	 2.144025 	 -1.2049550000 	 -2.2218100000 
455.40 	 224.9638000 	 2.144050 	 -1.2042650000 	 -2.2222610000 
455.60 	 224.9638000 	 2.144100 	 -1.2020840000 	 -2.2196960000 
455.80 	 224.9638000 	 2.144125 	 -1.2059470000 	 -2.2232250000 
456.00 	 224.9638000 	 2.144150 	 -1.2023160000 	 -2.2203000000 
456.20 	 224.9670000 	 2.144175 	 -1.2040110000 	 -2.2213550000 
456.40 	 224.9702000 	 2.144200 	 -1.2051810000 	 -2.2226810000 
456.60 	 224.9749000 	 2.144225 	 -1.2017570000 	 -2.2195270000 
456.80 	 224.9749000 	 2.144250 	 -1.2055910000 	 -2.2227540000 
457.00 	 224.9797000 	 2.144250 	 -1.2030820000 	 -2.2213620000 
457.20 	 224.9829000 	 2.144275 	 -1.2024690000 	 -2.2206430000 
457.40 	 224.9877000 	 2.144300 	 -1.2052920000 	 -2.2232560000 
457.60 	 224.9956000 	 2.144325 	 -1.2009780000 	 -2.2197690000 
457.80 	 224.9972000 	 2.144300 	 -1.2039570000 	 -2.2224430000 
458.00 	 225.0020000 	 2.144300 	 -1.2028600000 	 -2.2221790000 
458.20 	 225.0036000 	 2.144300 	 -1.2010190000 	 -2.2199850000 
458.40 	 225.0036000 	 2.144300 	 -1.2048440000 	 -2.2234060000 
458.60 	 225.0036000 	 2.144300 	 -1.2009810000 	 -2.2203160000 
458.80 	 225.0036000 	 2.144300 	 -1.2032320000 	 -2.2216060000 
459.00 	 225.0067000 	 2.144300 	 -1.2037280000 	 -2.2226490000 
459.20 	 225.0036000 	 2.144300 	 -1.2009370000 	 -2.2196200000 
459.40 	 225.0036000 	 2.144300 	 -1.2048050000 	 -2.2232220000 
459.60 	 225.0036000 	 2.144300 	 -1.2018010000 	 -2.2209710000 
459.80 	 225.0036000 	 2.144300 	 -1.2025070000 	 -2.2210280000 
460.00 	 225.0004000 	 2.144300 	 -1.2045100000 	 -2.2232820000 
460.20 	 224.9988000 	 2.144300 	 -1.2007200000 	 -2.2197910000 
460.40 	 224.9988000 	 2.144300 	 -1.2040140000 	 -2.2224140000 
460.60 	 224.9956000 	 2.144300 	 -1.2026950000 	 -2.2218610000 
460.80 	 224.9877000 	 2.144300 	 -1.2010700000 	 -2.2200110000 
461.00 	 224.9829000 	 2.144300 	 -1.2046940000 	 -2.2233990000 
461.20 	 224.9797000 	 2.144300 	 -1.2010290000 	 -2.2202620000 
461.40 	 224.9749000 	 2.144325 	 -1.2048210000 	 -2.2216640000 
461.60 	 224.9749000 	 2.144350 	 -1.2050630000 	 -2.2226590000 
461.80 	 224.9749000 	 2.144350 	 -1.2023960000 	 -2.2197600000 
462.00 	 224.9749000 	 2.144400 	 -1.2061880000 	 -2.2231480000 
462.20 	 224.9749000 	 2.144425 	 -1.2033780000 	 -2.2214060000 
462.40 	 224.9718000 	 2.144425 	 -1.2034640000 	 -2.2208440000 
462.60 	 224.9670000 	 2.144450 	 -1.2058930000 	 -2.2234150000 
462.80 	 224.9654000 	 2.144475 	 -1.2020650000 	 -2.2198070000 
463.00 	 224.9638000 	 2.144500 	 -1.2053870000 	 -2.2226140000 
463.20 	 224.9638000 	 2.144525 	 -1.2042520000 	 -2.2220130000 
463.40 	 224.9638000 	 2.144575 	 -1.2028880000 	 -2.2202080000 
463.60 	 224.9638000 	 2.144600 	 -1.2061280000 	 -2.2234730000 
463.80 	 224.9638000 	 2.144625 	 -1.2026560000 	 -2.2205320000 
464.00 	 224.9591000 	 2.144650 	 -1.2042710000 	 -2.2213430000 
464.20 	 224.9591000 	 2.144675 	 -1.2054060000 	 -2.2230120000 
464.40 	 224.9559000 	 2.144725 	 -1.2019480000 	 -2.2198390000 
464.60 	 224.9575000 	 2.144750 	 -1.2059080000 	 -2.2230780000 
464.80 	 224.9591000 	 2.144775 	 -1.2035310000 	 -2.2211840000 
465.00 	 224.9591000 	 2.144825 	 -1.2031940000 	 -2.2205830000 
465.20 	 224.9638000 	 2.144850 	 -1.2060480000 	 -2.2234630000 
465.40 	 224.9670000 	 2.144875 	 -1.2019130000 	 -2.2199340000 
465.60 	 224.9718000 	 2.144900 	 -1.2050180000 	 -2.2222710000 
465.80 	 224.9718000 	 2.144925 	 -1.2044490000 	 -2.2224430000 
466.00 	 224.9749000 	 2.144975 	 -1.2024750000 	 -2.2199730000 
466.20 	 224.9749000 	 2.144975 	 -1.2062300000 	 -2.2234310000 
466.40 	 224.9749000 	 2.144975 	 -1.2030700000 	 -2.2210090000 
466.60 	 224.9797000 	 2.145000 	 -1.2042390000 	 -2.2213620000 
466.80 	 224.9797000 	 2.145025 	 -1.2057180000 	 -2.2231830000 
467.00 	 224.9829000 	 2.145025 	 -1.2025580000 	 -2.2199030000 
467.20 	 224.9845000 	 2.145075 	 -1.2061980000 	 -2.2229800000 
467.40 	 224.9908000 	 2.145050 	 -1.2043130000 	 -2.2216830000 
467.60 	 224.9956000 	 2.145050 	 -1.2038230000 	 -2.2204880000 
467.80 	 224.9972000 	 2.145050 	 -1.2067830000 	 -2.2237400000 
468.00 	 224.9988000 	 2.145050 	 -1.2028880000 	 -2.2203730000 
468.20 	 224.9988000 	 2.145050 	 -1.2055970000 	 -2.2221950000 
468.40 	 224.9956000 	 2.145050 	 -1.2053300000 	 -2.2225480000 
468.60 	 224.9956000 	 2.145050 	 -1.2029680000 	 -2.2201380000 
468.80 	 224.9908000 	 2.145050 	 -1.2068940000 	 -2.2235230000 
469.00 	 224.9877000 	 2.145050 	 -1.2037820000 	 -2.2211200000 
469.20 	 224.9861000 	 2.145050 	 -1.2042490000 	 -2.2212600000 
469.40 	 224.9829000 	 2.145075 	 -1.2065950000 	 -2.2235420000 
469.60 	 224.9829000 	 2.145075 	 -1.2027580000 	 -2.2201860000 
469.80 	 224.9797000 	 2.145100 	 -1.2059940000 	 -2.2226970000 
470.00 	 224.9797000 	 2.145100 	 -1.2049450000 	 -2.2225760000 
470.20 	 224.9749000 	 2.145100 	 -1.2032760000 	 -2.2202300000 
470.40 	 224.9718000 	 2.145125 	 -1.2068880000 	 -2.2237400000 
470.60 	 224.9670000 	 2.145150 	 -1.2032830000 	 -2.2206210000 
470.80 	 224.9638000 	 2.145175 	 -1.2051680000 	 -2.2219400000 
471.00 	 224.9591000 	 2.145225 	 -1.2057650000 	 -2.2230630000 
471.20 	 224.9559000 	 2.145250 	 -1.2029230000 	 -2.2200110000 
471.40 	 224.9511000 	 2.145275 	 -1.2066270000 	 -2.2233800000 
471.60 	 224.9511000 	 2.145325 	 -1.2040930000 	 -2.2215840000 
471.80 	 224.9543000 	 2.145375 	 -1.2040840000 	 -2.2208980000 
472.00 	 224.9559000 	 2.145400 	 -1.2067730000 	 -2.2236380000 
472.20 	 224.9591000 	 2.145450 	 -1.2028570000 	 -2.2202620000 
472.40 	 224.9638000 	 2.145475 	 -1.2058610000 	 -2.2224170000 
472.60 	 224.9670000 	 2.145500 	 -1.2051260000 	 -2.2224970000 
472.80 	 224.9749000 	 2.145525 	 -1.2031330000 	 -2.2202330000 
473.00 	 224.9797000 	 2.145550 	 -1.2068490000 	 -2.2236820000 
473.20 	 224.9877000 	 2.145575 	 -1.2035430000 	 -2.2208950000 
473.40 	 224.9940000 	 2.145550 	 -1.2051680000 	 -2.2214190000 
473.60 	 224.9988000 	 2.145550 	 -1.2064620000 	 -2.2231510000 
473.80 	 225.0067000 	 2.145550 	 -1.2029930000 	 -2.2199440000 
474.00 	 225.0115000 	 2.145550 	 -1.2066840000 	 -2.2228560000 
474.20 	 225.0147000 	 2.145550 	 -1.2049580000 	 -2.2217720000 
474.40 	 225.0147000 	 2.145550 	 -1.2039500000 	 -2.2204620000 
474.60 	 225.0147000 	 2.145550 	 -1.2070370000 	 -2.2236440000 
474.80 	 225.0147000 	 2.145550 	 -1.2034260000 	 -2.2202490000 
475.00 	 225.0115000 	 2.145550 	 -1.2059370000 	 -2.2222900000 
475.20 	 225.0067000 	 2.145550 	 -1.2056800000 	 -2.2225030000 
475.40 	 225.0052000 	 2.145550 	 -1.2033490000 	 -2.2200740000 
475.60 	 225.0004000 	 2.145550 	 -1.2072210000 	 -2.2237010000 
475.80 	 224.9956000 	 2.145550 	 -1.2038520000 	 -2.2210090000 
476.00 	 224.9908000 	 2.145550 	 -1.2051360000 	 -2.2214670000 
476.20 	 224.9829000 	 2.145550 	 -1.2065510000 	 -2.2233930000 
476.40 	 224.9781000 	 2.145550 	 -1.2031080000 	 -2.2200360000 
476.60 	 224.9718000 	 2.145550 	 -1.2069070000 	 -2.2232720000 
476.80 	 224.9718000 	 2.145550 	 -1.2046690000 	 -2.2217150000 
477.00 	 224.9718000 	 2.145575 	 -1.2045070000 	 -2.2206620000 
477.20 	 224.9718000 	 2.145600 	 -1.2074280000 	 -2.2236980000 
477.40 	 224.9749000 	 2.145625 	 -1.2036800000 	 -2.2202560000 
477.60 	 224.9797000 	 2.145650 	 -1.2061340000 	 -2.2222070000 
477.80 	 224.9813000 	 2.145675 	 -1.2060040000 	 -2.2229550000 
478.00 	 224.9797000 	 2.145675 	 -1.2036610000 	 -2.2201280000 
478.20 	 224.9829000 	 2.145650 	 -1.2075490000 	 -2.2235010000 
478.40 	 224.9797000 	 2.145675 	 -1.2043950000 	 -2.2212440000 
478.60 	 224.9797000 	 2.145700 	 -1.2051360000 	 -2.2211430000 
478.80 	 224.9781000 	 2.145725 	 -1.2073170000 	 -2.2236860000 
479.00 	 224.9781000 	 2.145700 	 -1.2036260000 	 -2.2202140000 
479.20 	 224.9781000 	 2.145725 	 -1.2066780000 	 -2.2227670000 
479.40 	 224.9749000 	 2.145725 	 -1.2059910000 	 -2.2225730000 
479.60 	 224.9749000 	 2.145750 	 -1.2039790000 	 -2.2202240000 
479.80 	 224.9734000 	 2.145775 	 -1.2076630000 	 -2.2237940000 
480.00 	 224.9749000 	 2.145800 	 -1.2042650000 	 -2.2207860000 
480.20 	 224.9749000 	 2.145825 	 -1.2059750000 	 -2.2216510000 
480.40 	 224.9749000 	 2.145825 	 -1.2067860000 	 -2.2232280000 
480.60 	 224.9781000 	 2.145875 	 -1.2037720000 	 -2.2197750000 
480.80 	 224.9797000 	 2.145875 	 -1.2076000000 	 -2.2233230000 
481.00 	 224.9797000 	 2.145900 	 -1.2049770000 	 -2.2215020000 
481.20 	 224.9797000 	 2.145925 	 -1.2048530000 	 -2.2208310000 
481.40 	 224.9797000 	 2.145900 	 -1.2078670000 	 -2.2233650000 
481.60 	 224.9797000 	 2.145900 	 -1.2041920000 	 -2.2197470000 
481.80 	 224.9749000 	 2.145925 	 -1.2076250000 	 -2.2226270000 
482.00 	 224.9749000 	 2.145950 	 -1.2061980000 	 -2.2218230000 
482.20 	 224.9718000 	 2.145975 	 -1.2048980000 	 -2.2202140000 
482.40 	 224.9749000 	 2.145975 	 -1.2081750000 	 -2.2235110000 
482.60 	 224.9797000 	 2.146025 	 -1.2041540000 	 -2.2200870000 
482.80 	 224.9829000 	 2.146000 	 -1.2069380000 	 -2.2217910000 
483.00 	 224.9877000 	 2.146025 	 -1.2067130000 	 -2.2222930000 
483.20 	 224.9908000 	 2.146050 	 -1.2042330000 	 -2.2195750000 
483.40 	 224.9908000 	 2.146075 	 -1.2081460000 	 -2.2231510000 
483.60 	 224.9908000 	 2.146050 	 -1.2049040000 	 -2.2207260000 
483.80 	 224.9908000 	 2.146050 	 -1.2060960000 	 -2.2211010000 
484.00 	 224.9972000 	 2.146050 	 -1.2079370000 	 -2.2232720000 
484.20 	 224.9988000 	 2.146050 	 -1.2041220000 	 -2.2196960000 
484.40 	 225.0036000 	 2.146050 	 -1.2080260000 	 -2.2230210000 
484.60 	 225.0036000 	 2.146050 	 -1.2056160000 	 -2.2215970000 
484.80 	 225.0036000 	 2.146050 	 -1.2052470000 	 -2.2206240000 
485.00 	 225.0036000 	 2.146050 	 -1.2081850000 	 -2.2236860000 
485.20 	 225.0036000 	 2.146050 	 -1.2043220000 	 -2.2200900000 
485.40 	 225.0036000 	 2.146050 	 -1.2072720000 	 -2.2221570000 
485.60 	 225.0020000 	 2.146050 	 -1.2066590000 	 -2.2226020000 
485.80 	 224.9988000 	 2.146050 	 -1.2044750000 	 -2.2199920000 
486.00 	 224.9988000 	 2.146050 	 -1.2083820000 	 -2.2234790000 
486.20 	 224.9956000 	 2.146050 	 -1.2052380000 	 -2.2211200000 
486.40 	 224.9908000 	 2.146050 	 -1.2057620000 	 -2.2210570000 
486.60 	 224.9877000 	 2.146050 	 -1.2081780000 	 -2.2234790000 
486.80 	 224.9861000 	 2.146050 	 -1.2040870000 	 -2.2200230000 
487.00 	 224.9813000 	 2.146050 	 -1.2076190000 	 -2.2226520000 
487.20 	 224.9797000 	 2.146050 	 -1.2064200000 	 -2.2223250000 
487.40 	 224.9749000 	 2.146075 	 -1.2047480000 	 -2.2203860000 
487.60 	 224.9718000 	 2.146100 	 -1.2084390000 	 -2.2239720000 
487.80 	 224.9718000 	 2.146100 	 -1.2046050000 	 -2.2208280000 
488.00 	 224.9670000 	 2.146150 	 -1.2063310000 	 -2.2217430000 
488.20 	 224.9670000 	 2.146175 	 -1.2076790000 	 -2.2237300000 
488.40 	 224.9718000 	 2.146200 	 -1.2041380000 	 -2.2207100000 
488.60 	 224.9718000 	 2.146225 	 -1.2078480000 	 -2.2237210000 
488.80 	 224.9718000 	 2.146225 	 -1.2058000000 	 -2.2224520000 
489.00 	 224.9718000 	 2.146275 	 -1.2050410000 	 -2.2213750000 
489.20 	 224.9749000 	 2.146275 	 -1.2081110000 	 -2.2242390000 
489.40 	 224.9749000 	 2.146300 	 -1.2043540000 	 -2.2208530000 
489.60 	 224.9797000 	 2.146325 	 -1.2071900000 	 -2.2231510000 
489.80 	 224.9797000 	 2.146325 	 -1.2065280000 	 -2.2233140000 
490.00 	 224.9861000 	 2.146350 	 -1.2046150000 	 -2.2208950000 
490.20 	 224.9877000 	 2.146375 	 -1.2082350000 	 -2.2244100000 
490.40 	 224.9893000 	 2.146350 	 -1.2047000000 	 -2.2215080000 
490.60 	 224.9908000 	 2.146350 	 -1.2066360000 	 -2.2225440000 
490.80 	 224.9956000 	 2.146350 	 -1.2073450000 	 -2.2239490000 
491.00 	 225.0004000 	 2.146350 	 -1.2043950000 	 -2.2207580000 
491.20 	 225.0036000 	 2.146350 	 -1.2081340000 	 -2.2243020000 
491.40 	 225.0052000 	 2.146350 	 -1.2056000000 	 -2.2225220000 
491.60 	 225.0036000 	 2.146350 	 -1.2051770000 	 -2.2216130000 
491.80 	 225.0036000 	 2.146350 	 -1.2081430000 	 -2.2245950000 
492.00 	 224.9988000 	 2.146350 	 -1.2043440000 	 -2.2211430000 
492.20 	 224.9956000 	 2.146350 	 -1.2072630000 	 -2.2235460000 
492.40 	 224.9908000 	 2.146350 	 -1.2063790000 	 -2.2232410000 
492.60 	 224.9829000 	 2.146350 	 -1.2046400000 	 -2.2212410000 
492.80 	 224.9829000 	 2.146350 	 -1.2084040000 	 -2.2246010000 
493.00 	 224.9829000 	 2.146375 	 -1.2040550000 	 -2.2216990000 
493.20 	 224.9829000 	 2.146400 	 -1.2058230000 	 -2.2227160000 
493.40 	 224.9829000 	 2.146400 	 -1.2070240000 	 -2.2243660000 
493.60 	 224.9829000 	 2.146400 	 -1.2044910000 	 -2.2212890000 
493.80 	 224.9877000 	 2.146400 	 -1.2083530000 	 -2.2245570000 
494.00 	 224.9829000 	 2.146425 	 -1.2061340000 	 -2.2229960000 
494.20 	 224.9813000 	 2.146475 	 -1.2057150000 	 -2.2222450000 
494.40 	 224.9797000 	 2.146475 	 -1.2084770000 	 -2.2250530000 
494.60 	 224.9749000 	 2.146450 	 -1.2046780000 	 -2.2216380000 
494.80 	 224.9749000 	 2.146475 	 -1.2076380000 	 -2.2240480000 
495.00 	 224.9718000 	 2.146500 	 -1.2067000000 	 -2.2238320000 
495.20 	 224.9718000 	 2.146525 	 -1.2051170000 	 -2.2218390000 
495.40 	 224.9718000 	 2.146550 	 -1.2084550000 	 -2.2249830000 
495.60 	 224.9718000 	 2.146575 	 -1.2047640000 	 -2.2218700000 
495.80 	 224.9749000 	 2.146575 	 -1.2070470000 	 -2.2234380000 
496.00 	 224.9734000 	 2.146600 	 -1.2075610000 	 -2.2245220000 
496.20 	 224.9749000 	 2.146625 	 -1.2047860000 	 -2.2212920000 
496.40 	 224.9797000 	 2.146650 	 -1.2083780000 	 -2.2247890000 
496.60 	 224.9797000 	 2.146675 	 -1.2056290000 	 -2.2228780000 
496.80 	 224.9829000 	 2.146650 	 -1.2058890000 	 -2.2225220000 
497.00 	 224.9829000 	 2.146675 	 -1.2085880000 	 -2.2251130000 
497.20 	 224.9877000 	 2.146675 	 -1.2045760000 	 -2.2216320000 
497.40 	 224.9893000 	 2.146700 	 -1.2077750000 	 -2.2241340000 
497.60 	 224.9956000 	 2.146700 	 -1.2071230000 	 -2.2242200000 
497.80 	 225.0020000 	 2.146700 	 -1.2047540000 	 -2.2222110000 
498.00 	 225.0052000 	 2.146700 	 -1.2086170000 	 -2.2255740000 
498.20 	 225.0067000 	 2.146700 	 -1.2052850000 	 -2.2229190000 
498.40 	 225.0067000 	 2.146700 	 -1.2064270000 	 -2.2234850000 
498.60 	 225.0067000 	 2.146700 	 -1.2079910000 	 -2.2251700000 
498.80 	 225.0067000 	 2.146700 	 -1.2045320000 	 -2.2220010000 
499.00 	 225.0067000 	 2.146700 	 -1.2082200000 	 -2.2251130000 
499.20 	 225.0067000 	 2.146700 	 -1.2065160000 	 -2.2239560000 
499.40 	 225.0067000 	 2.146700 	 -1.2052220000 	 -2.2223980000 
499.60 	 225.0036000 	 2.146700 	 -1.2085690000 	 -2.2255640000 
499.80 	 225.0036000 	 2.146700 	 -1.2047540000 	 -2.2223410000 
500.00 	 224.9956000 	 2.146700 	 -1.2073040000 	 -2.2241210000 
500.20 	 224.9956000 	 2.146700 	 -1.2074220000 	 -2.2247570000 
500.40 	 224.9908000 	 2.146700 	 -1.2048690000 	 -2.2220680000 
500.60 	 224.9877000 	 2.146700 	 -1.2085630000 	 -2.2254250000 
500.80 	 224.9877000 	 2.146700 	 -1.2057050000 	 -2.2232750000 
501.00 	 224.9877000 	 2.146700 	 -1.2063440000 	 -2.2231510000 
501.20 	 224.9877000 	 2.146725 	 -1.2086740000 	 -2.2255200000 
501.40 	 224.9829000 	 2.146750 	 -1.2047390000 	 -2.2220360000 
501.60 	 224.9829000 	 2.146750 	 -1.2078190000 	 -2.2247250000 
501.80 	 224.9797000 	 2.146775 	 -1.2068620000 	 -2.2243690000 
502.00 	 224.9749000 	 2.146750 	 -1.2055720000 	 -2.2225730000 
502.20 	 224.9718000 	 2.146775 	 -1.2089630000 	 -2.2259490000 
502.40 	 224.9718000 	 2.146800 	 -1.2054350000 	 -2.2230940000 
502.60 	 224.9718000 	 2.146825 	 -1.2073870000 	 -2.2241370000 
502.80 	 224.9734000 	 2.146850 	 -1.2080260000 	 -2.2254590000 
503.00 	 224.9749000 	 2.146850 	 -1.2050180000 	 -2.2222230000 
503.20 	 224.9797000 	 2.146875 	 -1.2087600000 	 -2.2255680000 
503.40 	 224.9829000 	 2.146900 	 -1.2064840000 	 -2.2241780000 
503.60 	 224.9829000 	 2.146925 	 -1.2057810000 	 -2.2229450000 
503.80 	 224.9877000 	 2.146900 	 -1.2089320000 	 -2.2259170000 
504.00 	 224.9877000 	 2.146925 	 -1.2051070000 	 -2.2225600000 
504.20 	 224.9877000 	 2.146925 	 -1.2076000000 	 -2.2244990000 
504.40 	 224.9908000 	 2.146950 	 -1.2078060000 	 -2.2251380000 
504.60 	 224.9908000 	 2.146975 	 -1.2049930000 	 -2.2224270000 
504.80 	 224.9956000 	 2.146950 	 -1.2088780000 	 -2.2259430000 
505.00 	 224.9956000 	 2.146950 	 -1.2056990000 	 -2.2235390000 
505.20 	 224.9956000 	 2.146950 	 -1.2071230000 	 -2.2241500000 
505.40 	 224.9956000 	 2.146950 	 -1.2079400000 	 -2.2253320000 
505.60 	 224.9956000 	 2.146950 	 -1.2048820000 	 -2.2222930000 
505.80 	 224.9956000 	 2.146950 	 -1.2087250000 	 -2.2256760000 
506.00 	 224.9956000 	 2.146950 	 -1.2062200000 	 -2.2237650000 
506.20 	 224.9956000 	 2.146950 	 -1.2061690000 	 -2.2232790000 
506.40 	 224.9956000 	 2.146950 	 -1.2086960000 	 -2.2260510000 
506.60 	 224.9956000 	 2.146950 	 -1.2051520000 	 -2.2226940000 
506.80 	 224.9972000 	 2.146950 	 -1.2075550000 	 -2.2245530000 
507.00 	 224.9956000 	 2.146950 	 -1.2075900000 	 -2.2251220000 
507.20 	 224.9956000 	 2.146950 	 -1.2051390000 	 -2.2224840000 
507.40 	 224.9956000 	 2.146950 	 -1.2088620000 	 -2.2257800000 
507.60 	 224.9956000 	 2.146950 	 -1.2055020000 	 -2.2234500000 
507.80 	 224.9908000 	 2.146950 	 -1.2066780000 	 -2.2239530000 
508.00 	 224.9908000 	 2.146950 	 -1.2082990000 	 -2.2257170000 
508.20 	 224.9956000 	 2.146950 	 -1.2046880000 	 -2.2223980000 
508.40 	 224.9956000 	 2.146950 	 -1.2082040000 	 -2.2255420000 
508.60 	 224.9908000 	 2.146950 	 -1.2062710000 	 -2.2241050000 
508.80 	 224.9908000 	 2.146950 	 -1.2057210000 	 -2.2228690000 
509.00 	 224.9877000 	 2.146950 	 -1.2084900000 	 -2.2259430000 
509.20 	 224.9829000 	 2.146950 	 -1.2048470000 	 -2.2227760000 
509.40 	 224.9765000 	 2.146950 	 -1.2076890000 	 -2.2248050000 
509.60 	 224.9718000 	 2.146975 	 -1.2073070000 	 -2.2247760000 
509.80 	 224.9718000 	 2.147000 	 -1.2050250000 	 -2.2223820000 
510.00 	 224.9654000 	 2.147025 	 -1.2088870000 	 -2.2258090000 
510.20 	 224.9670000 	 2.147050 	 -1.2055020000 	 -2.2232020000 
510.40 	 224.9638000 	 2.147075 	 -1.2067480000 	 -2.2238670000 
510.60 	 224.9686000 	 2.147125 	 -1.2082390000 	 -2.2256850000 
510.80 	 224.9686000 	 2.147150 	 -1.2045730000 	 -2.2222930000 
511.00 	 224.9718000 	 2.147175 	 -1.2081620000 	 -2.2252810000 
511.20 	 224.9749000 	 2.147175 	 -1.2064550000 	 -2.2242200000 
511.40 	 224.9749000 	 2.147200 	 -1.2053870000 	 -2.2228780000 
511.60 	 224.9797000 	 2.147225 	 -1.2087980000 	 -2.2260730000 
511.80 	 224.9829000 	 2.147250 	 -1.2050340000 	 -2.2226720000 
512.00 	 224.9877000 	 2.147275 	 -1.2076310000 	 -2.2245220000 
512.20 	 224.9940000 	 2.147250 	 -1.2080350000 	 -2.2253960000 
512.40 	 224.9988000 	 2.147250 	 -1.2053170000 	 -2.2227830000 
512.60 	 225.0036000 	 2.147250 	 -1.2093890000 	 -2.2261240000 
512.80 	 225.0067000 	 2.147250 	 -1.2062490000 	 -2.2238640000 
513.00 	 225.0115000 	 2.147250 	 -1.2070080000 	 -2.2239370000 
513.20 	 225.0115000 	 2.147250 	 -1.2086390000 	 -2.2259810000 
513.40 	 225.0147000 	 2.147250 	 -1.2051490000 	 -2.2225860000 
513.60 	 225.0147000 	 2.147250 	 -1.2087060000 	 -2.2257610000 
513.80 	 225.0147000 	 2.147250 	 -1.2071770000 	 -2.2245630000 
514.00 	 225.0115000 	 2.147250 	 -1.2059270000 	 -2.2230180000 
514.20 	 225.0115000 	 2.147250 	 -1.2093290000 	 -2.2262350000 
514.40 	 225.0067000 	 2.147250 	 -1.2056600000 	 -2.2231610000 
514.60 	 225.0067000 	 2.147250 	 -1.2077490000 	 -2.2245310000 
514.80 	 225.0036000 	 2.147250 	 -1.2082130000 	 -2.2256630000 
515.00 	 225.0036000 	 2.147250 	 -1.2053490000 	 -2.2227130000 
515.20 	 225.0067000 	 2.147250 	 -1.2093130000 	 -2.2261560000 
515.40 	 225.0036000 	 2.147250 	 -1.2065790000 	 -2.2241530000 
515.60 	 225.0067000 	 2.147250 	 -1.2064270000 	 -2.2235770000 
515.80 	 225.0036000 	 2.147250 	 -1.2091030000 	 -2.2263400000 
516.00 	 224.9988000 	 2.147250 	 -1.2055050000 	 -2.2228780000 
516.20 	 224.9956000 	 2.147250 	 -1.2084770000 	 -2.2252020000 
516.40 	 224.9956000 	 2.147250 	 -1.2077780000 	 -2.2251770000 
516.60 	 224.9908000 	 2.147250 	 -1.2054950000 	 -2.2229580000 
516.80 	 224.9877000 	 2.147250 	 -1.2094530000 	 -2.2263110000 
517.00 	 224.9877000 	 2.147250 	 -1.2060830000 	 -2.2236190000 
517.20 	 224.9829000 	 2.147250 	 -1.2072120000 	 -2.2240510000 
517.40 	 224.9829000 	 2.147250 	 -1.2087280000 	 -2.2261400000 
517.60 	 224.9829000 	 2.147250 	 -1.2053170000 	 -2.2228840000 
517.80 	 224.9829000 	 2.147250 	 -1.2088900000 	 -2.2256340000 
518.00 	 224.9829000 	 2.147250 	 -1.2068180000 	 -2.2244330000 
518.20 	 224.9877000 	 2.147250 	 -1.2065540000 	 -2.2237300000 
518.40 	 224.9829000 	 2.147250 	 -1.2089440000 	 -2.2262760000 
518.60 	 224.9829000 	 2.147275 	 -1.2052950000 	 -2.2228270000 
518.80 	 224.9797000 	 2.147275 	 -1.2087250000 	 -2.2254970000 
519.00 	 224.9749000 	 2.147300 	 -1.2071230000 	 -2.2245250000 
519.20 	 224.9718000 	 2.147300 	 -1.2058420000 	 -2.2230690000 
519.40 	 224.9670000 	 2.147325 	 -1.2093510000 	 -2.2261680000 
519.60 	 224.9670000 	 2.147350 	 -1.2054090000 	 -2.2228620000 
519.80 	 224.9718000 	 2.147375 	 -1.2079810000 	 -2.2246330000 
520.00 	 224.9718000 	 2.147400 	 -1.2078290000 	 -2.2251800000 
520.20 	 224.9718000 	 2.147425 	 -1.2054480000 	 -2.2225380000 
520.40 	 224.9749000 	 2.147425 	 -1.2091760000 	 -2.2258920000 
520.60 	 224.9749000 	 2.147475 	 -1.2062520000 	 -2.2237170000 
520.80 	 224.9749000 	 2.147475 	 -1.2068300000 	 -2.2236950000 
521.00 	 224.9749000 	 2.147500 	 -1.2086200000 	 -2.2259170000 
521.20 	 224.9797000 	 2.147525 	 -1.2051450000 	 -2.2225700000 
521.40 	 224.9797000 	 2.147525 	 -1.2090590000 	 -2.2258220000 
521.60 	 224.9829000 	 2.147550 	 -1.2070020000 	 -2.2243370000 
521.80 	 224.9877000 	 2.147575 	 -1.2063760000 	 -2.2231770000 
522.00 	 224.9893000 	 2.147550 	 -1.2093190000 	 -2.2262700000 
522.20 	 224.9908000 	 2.147550 	 -1.2057180000 	 -2.2230850000 
522.40 	 224.9956000 	 2.147550 	 -1.2081340000 	 -2.2248490000 
522.60 	 224.9988000 	 2.147550 	 -1.2080730000 	 -2.2252850000 
522.80 	 225.0036000 	 2.147550 	 -1.2057210000 	 -2.2227070000 
523.00 	 225.0036000 	 2.147550 	 -1.2094080000 	 -2.2260790000 
523.20 	 225.0036000 	 2.147550 	 -1.2060230000 	 -2.2233740000 
523.40 	 225.0067000 	 2.147550 	 -1.2076350000 	 -2.2243720000 
523.60 	 225.0067000 	 2.147550 	 -1.2085660000 	 -2.2257520000 
523.80 	 225.0036000 	 2.147550 	 -1.2055300000 	 -2.2226680000 
524.00 	 224.9988000 	 2.147550 	 -1.2093580000 	 -2.2260540000 
524.20 	 224.9956000 	 2.147550 	 -1.2065890000 	 -2.2240160000 
524.40 	 224.9956000 	 2.147550 	 -1.2068810000 	 -2.2236760000 
524.60 	 224.9956000 	 2.147550 	 -1.2091290000 	 -2.2260250000 
524.80 	 224.9956000 	 2.147550 	 -1.2054090000 	 -2.2225440000 
525.00 	 224.9972000 	 2.147550 	 -1.2087790000 	 -2.2254310000 
525.20 	 224.9972000 	 2.147550 	 -1.2073900000 	 -2.2246620000 
525.40 	 224.9924000 	 2.147550 	 -1.2062070000 	 -2.2231930000 
525.60 	 224.9908000 	 2.147550 	 -1.2093960000 	 -2.2263150000 
525.80 	 224.9877000 	 2.147550 	 -1.2057720000 	 -2.2229930000 
526.00 	 224.9893000 	 2.147550 	 -1.2082070000 	 -2.2249250000 
526.20 	 224.9908000 	 2.147575 	 -1.2079910000 	 -2.2251380000 
526.40 	 224.9893000 	 2.147575 	 -1.2057080000 	 -2.2224840000 
526.60 	 224.9908000 	 2.147600 	 -1.2094880000 	 -2.2259740000 
526.80 	 224.9877000 	 2.147625 	 -1.2059720000 	 -2.2232560000 
527.00 	 224.9877000 	 2.147600 	 -1.2005270000 	 -2.2238480000 
527.20 	 224.9877000 	 2.147600 	 -1.2018900000 	 -2.2259270000 
527.40 	 224.9877000 	 2.147600 	 -1.1981200000 	 -2.2224780000 
527.60 	 224.9908000 	 2.147600 	 -1.2020210000 	 -2.2254630000 
527.80 	 224.9908000 	 2.147600 	 -1.1998530000 	 -2.2247220000 
528.00 	 224.9908000 	 2.147600 	 -1.1988670000 	 -2.2228110000 
528.20 	 224.9908000 	 2.147600 	 -1.2022750000 	 -2.2262600000 
528.40 	 224.9893000 	 2.147600 	 -1.1983710000 	 -2.2231360000 
528.60 	 224.9877000 	 2.147625 	 -1.2021000000 	 -2.2246550000 
528.80 	 224.9829000 	 2.147650 	 -1.2019280000 	 -2.2254940000 
529.00 	 224.9829000 	 2.147675 	 -1.1994840000 	 -2.2226020000 
529.20 	 224.9829000 	 2.147675 	 -1.2049230000 	 -2.2262000000 
529.40 	 224.9829000 	 2.147650 	 -1.2000150000 	 -2.2236600000 
529.60 	 224.9829000 	 2.147675 	 -1.2008000000 	 -2.2238290000 
529.80 	 224.9829000 	 2.147700 	 -1.2021960000 	 -2.2262070000 
530.00 	 224.9797000 	 2.147700 	 -1.1982820000 	 -2.2227260000 
530.20 	 224.9749000 	 2.147700 	 -1.2089160000 	 -2.2255770000 
530.40 	 224.9749000 	 2.147725 	 -1.2074570000 	 -2.2248650000 
530.60 	 224.9797000 	 2.147725 	 -1.2063850000 	 -2.2234820000 
530.80 	 224.9797000 	 2.147775 	 -1.2093800000 	 -2.2263210000 
531.00 	 224.9797000 	 2.147750 	 -1.2056320000 	 -2.2229580000 
531.20 	 224.9829000 	 2.147775 	 -1.2085060000 	 -2.2250400000 
531.40 	 224.9829000 	 2.147800 	 -1.2081970000 	 -2.2252050000 
531.60 	 224.9829000 	 2.147825 	 -1.2058130000 	 -2.2226330000 
531.80 	 224.9829000 	 2.147825 	 -1.2096250000 	 -2.2262320000 
532.00 	 224.9877000 	 2.147800 	 -1.2064170000 	 -2.2237590000 
532.20 	 224.9829000 	 2.147825 	 -1.2073610000 	 -2.2241780000 
532.40 	 224.9861000 	 2.147850 	 -1.2091570000 	 -2.2262130000 
532.60 	 224.9877000 	 2.147875 	 -1.2054480000 	 -2.2228750000 
532.80 	 224.9877000 	 2.147875 	 -1.2093960000 	 -2.2261910000 
533.00 	 224.9877000 	 2.147850 	 -1.2071320000 	 -2.2247120000 
533.20 	 224.9877000 	 2.147875 	 -1.2065540000 	 -2.2235970000 
533.40 	 224.9829000 	 2.147900 	 -1.2096440000 	 -2.2264670000 
533.60 	 224.9829000 	 2.147925 	 -1.2058190000 	 -2.2230370000 
533.80 	 224.9829000 	 2.147925 	 -1.2086770000 	 -2.2251670000 
534.00 	 224.9829000 	 2.147900 	 -1.2081500000 	 -2.2254400000 
534.20 	 224.9829000 	 2.147925 	 -1.2062390000 	 -2.2233300000 
534.40 	 224.9877000 	 2.147950 	 -1.2098250000 	 -2.2268070000 
534.60 	 224.9877000 	 2.147975 	 -1.2063380000 	 -2.2236160000 
534.80 	 224.9877000 	 2.147975 	 -1.2080260000 	 -2.2250910000 
535.00 	 224.9908000 	 2.147950 	 -1.2088810000 	 -2.2264580000 
535.20 	 224.9956000 	 2.147950 	 -1.2057080000 	 -2.2231260000 
535.40 	 224.9956000 	 2.147950 	 -1.2096880000 	 -2.2264770000 
535.60 	 224.9972000 	 2.147950 	 -1.2068490000 	 -2.2246270000 
535.80 	 224.9988000 	 2.147950 	 -1.2072790000 	 -2.2242740000 
536.00 	 224.9988000 	 2.147950 	 -1.2094430000 	 -2.2267880000 
536.20 	 224.9956000 	 2.147950 	 -1.2058070000 	 -2.2233010000 
536.40 	 224.9956000 	 2.147950 	 -1.2091760000 	 -2.2259040000 
536.60 	 224.9956000 	 2.147950 	 -1.2081080000 	 -2.2254280000 
536.80 	 224.9908000 	 2.147950 	 -1.2061910000 	 -2.2235200000 
537.00 	 224.9908000 	 2.147950 	 -1.2097680000 	 -2.2268900000 
537.20 	 224.9893000 	 2.147950 	 -1.2061500000 	 -2.2238320000 
537.40 	 224.9877000 	 2.147950 	 -1.2081940000 	 -2.2251290000 
537.60 	 224.9877000 	 2.147950 	 -1.2085600000 	 -2.2263560000 
537.80 	 224.9908000 	 2.147975 	 -1.2058190000 	 -2.2233650000 
538.00 	 224.9908000 	 2.148000 	 -1.2096180000 	 -2.2266860000 
538.20 	 224.9908000 	 2.148025 	 -1.2067160000 	 -2.2246390000 
538.40 	 224.9956000 	 2.148025 	 -1.2073990000 	 -2.2243630000 
538.60 	 224.9972000 	 2.148000 	 -1.2095710000 	 -2.2268040000 
538.80 	 224.9988000 	 2.148000 	 -1.2058000000 	 -2.2235040000 
539.00 	 224.9988000 	 2.148000 	 -1.2095610000 	 -2.2262890000 
539.20 	 224.9956000 	 2.148000 	 -1.2074090000 	 -2.2250430000 
539.40 	 224.9956000 	 2.148000 	 -1.2070370000 	 -2.2242520000 
539.60 	 224.9956000 	 2.148000 	 -1.2095870000 	 -2.2269250000 
539.80 	 224.9956000 	 2.148000 	 -1.2059630000 	 -2.2236090000 
540.00 	 224.9988000 	 2.148000 	 -1.2085910000 	 -2.2254310000 
540.20 	 224.9956000 	 2.148000 	 -1.2086200000 	 -2.2261240000 
540.40 	 224.9956000 	 2.148000 	 -1.2059850000 	 -2.2234470000 
540.60 	 224.9908000 	 2.148000 	 -1.2098660000 	 -2.2267630000 
540.80 	 224.9877000 	 2.148000 	 -1.2066900000 	 -2.2244550000 
541.00 	 224.9877000 	 2.148000 	 -1.2075550000 	 -2.2246330000 
541.20 	 224.9829000 	 2.148000 	 -1.2093130000 	 -2.2267720000 
541.40 	 224.9877000 	 2.148000 	 -1.2057970000 	 -2.2234470000 
541.60 	 224.9877000 	 2.148000 	 -1.2095960000 	 -2.2264260000 
541.80 	 224.9877000 	 2.148025 	 -1.2074150000 	 -2.2251800000 
542.00 	 224.9877000 	 2.148050 	 -1.2070180000 	 -2.2239430000 
542.20 	 224.9877000 	 2.148075 	 -1.2096370000 	 -2.2268870000 
542.40 	 224.9877000 	 2.148075 	 -1.2059150000 	 -2.2235330000 
542.60 	 224.9829000 	 2.148050 	 -1.2087690000 	 -2.2258000000 
542.80 	 224.9797000 	 2.148075 	 -1.2080480000 	 -2.2257300000 
543.00 	 224.9749000 	 2.148100 	 -1.2063060000 	 -2.2235080000 
543.20 	 224.9718000 	 2.148125 	 -1.2097520000 	 -2.2270420000 
543.40 	 224.9718000 	 2.148125 	 -1.2064110000 	 -2.2240990000 
543.60 	 224.9749000 	 2.148150 	 -1.2078000000 	 -2.2248590000 
543.80 	 224.9749000 	 2.148175 	 -1.2091290000 	 -2.2266230000 
544.00 	 224.9749000 	 2.148200 	 -1.2057840000 	 -2.2233300000 
544.20 	 224.9749000 	 2.148225 	 -1.2094940000 	 -2.2263840000 
544.40 	 224.9749000 	 2.148225 	 -1.2074500000 	 -2.2252210000 
544.60 	 224.9749000 	 2.148250 	 -1.2069540000 	 -2.2240770000 
544.80 	 224.9749000 	 2.148275 	 -1.2097070000 	 -2.2269890000 
545.00 	 224.9749000 	 2.148275 	 -1.2058290000 	 -2.2235010000 
545.20 	 224.9781000 	 2.148325 	 -1.2088930000 	 -2.2258660000 
545.40 	 224.9797000 	 2.148325 	 -1.2082960000 	 -2.2259620000 
545.60 	 224.9797000 	 2.148350 	 -1.2062260000 	 -2.2236890000 
545.80 	 224.9861000 	 2.148375 	 -1.2098340000 	 -2.2269820000 
546.00 	 224.9908000 	 2.148375 	 -1.2068780000 	 -2.2243950000 
546.20 	 224.9988000 	 2.148350 	 -1.2079300000 	 -2.2248650000 
546.40 	 225.0067000 	 2.148350 	 -1.2093890000 	 -2.2266670000 
546.60 	 225.0115000 	 2.148350 	 -1.2060360000 	 -2.2235300000 
546.80 	 225.0147000 	 2.148350 	 -1.2100470000 	 -2.2266510000 
547.00 	 225.0147000 	 2.148350 	 -1.2076030000 	 -2.2251990000 
547.20 	 225.0147000 	 2.148350 	 -1.2070080000 	 -2.2241050000 
547.40 	 225.0147000 	 2.148350 	 -1.2100950000 	 -2.2270330000 
547.60 	 225.0147000 	 2.148350 	 -1.2061880000 	 -2.2239460000 
547.80 	 225.0147000 	 2.148350 	 -1.2087920000 	 -2.2255740000 
548.00 	 225.0147000 	 2.148350 	 -1.2087120000 	 -2.2263400000 
548.20 	 225.0147000 	 2.148350 	 -1.2061440000 	 -2.2236090000 
548.40 	 225.0115000 	 2.148350 	 -1.2099080000 	 -2.2269660000 
548.60 	 225.0131000 	 2.148350 	 -1.2068110000 	 -2.2246230000 
548.80 	 225.0131000 	 2.148350 	 -1.2078700000 	 -2.2248900000 
549.00 	 225.0115000 	 2.148350 	 -1.2094370000 	 -2.2268010000 
549.20 	 225.0067000 	 2.148350 	 -1.2059850000 	 -2.2235680000 
549.40 	 225.0052000 	 2.148350 	 -1.2096090000 	 -2.2265050000 
549.60 	 225.0020000 	 2.148350 	 -1.2074280000 	 -2.2252270000 
549.80 	 224.9956000 	 2.148350 	 -1.2073100000 	 -2.2245570000 
550.00 	 224.9908000 	 2.148350 	 -1.2096950000 	 -2.2271000000 
550.20 	 224.9877000 	 2.148350 	 -1.2060070000 	 -2.2235490000 
550.40 	 224.9877000 	 2.148350 	 -1.2089950000 	 -2.2258690000 
550.60 	 224.9861000 	 2.148350 	 -1.2083850000 	 -2.2260320000 
550.80 	 224.9877000 	 2.148350 	 -1.2063600000 	 -2.2236920000 
551.00 	 224.9877000 	 2.148350 	 -1.2100060000 	 -2.2271700000 
551.20 	 224.9893000 	 2.148350 	 -1.2066780000 	 -2.2242990000 
551.40 	 224.9877000 	 2.148350 	 -1.2076920000 	 -2.2247540000 
551.60 	 224.9877000 	 2.148350 	 -1.2093290000 	 -2.2270040000 
551.80 	 224.9877000 	 2.148350 	 -1.2059660000 	 -2.2234890000 
552.00 	 224.9877000 	 2.148350 	 -1.2095900000 	 -2.2264800000 
552.20 	 224.9877000 	 2.148350 	 -1.2075420000 	 -2.2250750000 
552.40 	 224.9861000 	 2.148350 	 -1.2068970000 	 -2.2241280000 
552.60 	 224.9829000 	 2.148350 	 -1.2098340000 	 -2.2270040000 
552.80 	 224.9797000 	 2.148350 	 -1.2060230000 	 -2.2235900000 
553.00 	 224.9749000 	 2.148350 	 -1.2092620000 	 -2.2260320000 
553.20 	 224.9734000 	 2.148375 	 -1.2083050000 	 -2.2259740000 
553.40 	 224.9718000 	 2.148400 	 -1.2064740000 	 -2.2238510000 
553.60 	 224.9718000 	 2.148425 	 -1.2100600000 	 -2.2271220000 
553.80 	 224.9718000 	 2.148450 	 -1.2063250000 	 -2.2240160000 
554.00 	 224.9718000 	 2.148450 	 -1.2085310000 	 -2.2255930000 
554.20 	 224.9718000 	 2.148475 	 -1.2090300000 	 -2.2264540000 
554.40 	 224.9670000 	 2.148500 	 -1.2061980000 	 -2.2236350000 
554.60 	 224.9654000 	 2.148525 	 -1.2099010000 	 -2.2272460000 
554.80 	 224.9638000 	 2.148550 	 -1.2067570000 	 -2.2246300000 
555.00 	 224.9638000 	 2.148575 	 -1.2079110000 	 -2.2250270000 
555.20 	 224.9670000 	 2.148625 	 -1.2092400000 	 -2.2268040000 
555.40 	 224.9718000 	 2.148650 	 -1.2060640000 	 -2.2236250000 
555.60 	 224.9749000 	 2.148675 	 -1.2096630000 	 -2.2268460000 
555.80 	 224.9797000 	 2.148675 	 -1.2072980000 	 -2.2251800000 
556.00 	 224.9829000 	 2.148700 	 -1.2069190000 	 -2.2241810000 
556.20 	 224.9861000 	 2.148725 	 -1.2096340000 	 -2.2272140000 
556.40 	 224.9893000 	 2.148700 	 -1.2061310000 	 -2.2238700000 
556.60 	 224.9956000 	 2.148700 	 -1.2090240000 	 -2.2260410000 
556.80 	 224.9988000 	 2.148700 	 -1.2085120000 	 -2.2261780000 
557.00 	 225.0004000 	 2.148700 	 -1.2063310000 	 -2.2237370000 
557.20 	 225.0067000 	 2.148700 	 -1.2100600000 	 -2.2272140000 
557.40 	 225.0067000 	 2.148700 	 -1.2068490000 	 -2.2246330000 
557.60 	 225.0115000 	 2.148700 	 -1.2077490000 	 -2.2249670000 
557.80 	 225.0083000 	 2.148700 	 -1.2096250000 	 -2.2270870000 
558.00 	 225.0115000 	 2.148700 	 -1.2060550000 	 -2.2238610000 
558.20 	 225.0131000 	 2.148700 	 -1.2096980000 	 -2.2268100000 
558.40 	 225.0115000 	 2.148700 	 -1.2073990000 	 -2.2252880000 
558.60 	 225.0115000 	 2.148700 	 -1.2069540000 	 -2.2243020000 
558.80 	 225.0036000 	 2.148700 	 -1.2098790000 	 -2.2274050000 
559.00 	 225.0036000 	 2.148700 	 -1.2061690000 	 -2.2240290000 
559.20 	 225.0036000 	 2.148700 	 -1.2090400000 	 -2.2262290000 
559.40 	 225.0036000 	 2.148700 	 -1.2084930000 	 -2.2262000000 
559.60 	 225.0036000 	 2.148700 	 -1.2066140000 	 -2.2238250000 
559.80 	 225.0036000 	 2.148700 	 -1.2102250000 	 -2.2273160000 
560.00 	 225.0036000 	 2.148700 	 -1.2066620000 	 -2.2242420000 
560.20 	 224.9988000 	 2.148700 	 -1.2083820000 	 -2.2254090000 
560.40 	 224.9956000 	 2.148700 	 -1.2091920000 	 -2.2268870000 
560.60 	 224.9940000 	 2.148700 	 -1.2060800000 	 -2.2236470000 
560.80 	 224.9908000 	 2.148700 	 -1.2098980000 	 -2.2268520000 
561.00 	 224.9956000 	 2.148700 	 -1.2074530000 	 -2.2250940000 
561.20 	 224.9908000 	 2.148700 	 -1.2074920000 	 -2.2245950000 
561.40 	 224.9956000 	 2.148700 	 -1.2100030000 	 -2.2271790000 
561.60 	 224.9956000 	 2.148700 	 -1.2060200000 	 -2.2238950000 
561.80 	 224.9956000 	 2.148700 	 -1.2089480000 	 -2.2259550000 
562.00 	 224.9956000 	 2.148700 	 -1.2086650000 	 -2.2261810000 
562.20 	 224.9908000 	 2.148700 	 -1.2065380000 	 -2.2238320000 
562.40 	 224.9893000 	 2.148700 	 -1.2101240000 	 -2.2272620000 
562.60 	 224.9829000 	 2.148700 	 -1.2068080000 	 -2.2246520000 
562.80 	 224.9749000 	 2.148700 	 -1.2080570000 	 -2.2251960000 
563.00 	 224.9670000 	 2.148700 	 -1.2094270000 	 -2.2269250000 
563.20 	 224.9654000 	 2.148725 	 -1.2059910000 	 -2.2237810000 
563.40 	 224.9638000 	 2.148775 	 -1.2097800000 	 -2.2270930000 
563.60 	 224.9670000 	 2.148800 	 -1.2073170000 	 -2.2251350000 
563.80 	 224.9718000 	 2.148825 	 -1.2074980000 	 -2.2247350000 
564.00 	 224.9797000 	 2.148850 	 -1.2097260000 	 -2.2271570000 
564.20 	 224.9829000 	 2.148850 	 -1.2060990000 	 -2.2239240000 
564.40 	 224.9829000 	 2.148850 	 -1.2096660000 	 -2.2264540000 
564.60 	 224.9877000 	 2.148875 	 -1.2082930000 	 -2.2258440000 
564.80 	 224.9877000 	 2.148875 	 -1.2069420000 	 -2.2241720000 
565.00 	 224.9877000 	 2.148900 	 -1.2102700000 	 -2.2275100000 
565.20 	 224.9877000 	 2.148900 	 -1.2066210000 	 -2.2242640000 
565.40 	 224.9908000 	 2.148900 	 -1.2086810000 	 -2.2257840000 
565.60 	 224.9908000 	 2.148900 	 -1.2091730000 	 -2.2268460000 
565.80 	 224.9908000 	 2.148900 	 -1.2062070000 	 -2.2239020000 
566.00 	 224.9956000 	 2.148900 	 -1.2098440000 	 -2.2272080000 
566.20 	 224.9908000 	 2.148900 	 -1.2071450000 	 -2.2253770000 
566.40 	 224.9908000 	 2.148900 	 -1.2074470000 	 -2.2248840000 
566.60 	 224.9908000 	 2.148900 	 -1.2098730000 	 -2.2273130000 
566.80 	 224.9877000 	 2.148900 	 -1.2059820000 	 -2.2239940000 
567.00 	 224.9877000 	 2.148900 	 -1.2093070000 	 -2.2263840000 
567.20 	 224.9877000 	 2.148925 	 -1.2085090000 	 -2.2262950000 
567.40 	 224.9845000 	 2.148950 	 -1.2066780000 	 -2.2239970000 
567.60 	 224.9829000 	 2.148975 	 -1.2102700000 	 -2.2275290000 
567.80 	 224.9813000 	 2.148950 	 -1.2056890000 	 -2.2246620000 
568.00 	 224.9797000 	 2.148975 	 -1.2071800000 	 -2.2254440000 
568.20 	 224.9749000 	 2.148975 	 -1.2089920000 	 -2.2271030000 
568.40 	 224.9749000 	 2.149000 	 -1.2057020000 	 -2.2239880000 
568.60 	 224.9749000 	 2.149000 	 -1.2091450000 	 -2.2272870000 
568.80 	 224.9749000 	 2.149025 	 -1.2066520000 	 -2.2251960000 
569.00 	 224.9749000 	 2.149050 	 -1.2063660000 	 -2.2246710000 
569.20 	 224.9734000 	 2.149075 	 -1.2087730000 	 -2.2275190000 
569.40 	 224.9797000 	 2.149100 	 -1.2048090000 	 -2.2240640000 
569.60 	 224.9797000 	 2.149100 	 -1.2084290000 	 -2.2264320000 
569.80 	 224.9829000 	 2.149100 	 -1.2091290000 	 -2.2268680000 
570.00 	 224.9829000 	 2.149125 	 -1.2072310000 	 -2.2245690000 
570.20 	 224.9829000 	 2.149150 	 -1.2107980000 	 -2.2280090000 
570.40 	 224.9861000 	 2.149175 	 -1.2072090000 	 -2.2249790000 
570.60 	 224.9877000 	 2.149150 	 -1.2090620000 	 -2.2261590000 
570.80 	 224.9893000 	 2.149150 	 -1.2095900000 	 -2.2273350000 
571.00 	 224.9924000 	 2.149150 	 -1.2068330000 	 -2.2243660000 
571.20 	 224.9988000 	 2.149150 	 -1.2105620000 	 -2.2277360000 
571.40 	 225.0036000 	 2.149150 	 -1.2077390000 	 -2.2256120000 
571.60 	 225.0036000 	 2.149150 	 -1.2082040000 	 -2.2255520000 
571.80 	 225.0036000 	 2.149150 	 -1.2102990000 	 -2.2278400000 
572.00 	 224.9988000 	 2.149150 	 -1.2066400000 	 -2.2244170000 
572.20 	 224.9956000 	 2.149150 	 -1.2102060000 	 -2.2271280000 
572.40 	 224.9956000 	 2.149150 	 -1.2089190000 	 -2.2266360000 
572.60 	 224.9956000 	 2.149150 	 -1.2069570000 	 -2.2247660000 
572.80 	 224.9908000 	 2.149150 	 -1.2106260000 	 -2.2281170000 
573.00 	 224.9956000 	 2.149150 	 -1.2070400000 	 -2.2247790000 
573.20 	 224.9956000 	 2.149150 	 -1.2090330000 	 -2.2263050000 
573.40 	 224.9988000 	 2.149150 	 -1.2095670000 	 -2.2271660000 
573.60 	 224.9988000 	 2.149150 	 -1.2068650000 	 -2.2245060000 
573.80 	 224.9956000 	 2.149150 	 -1.2103210000 	 -2.2276780000 
574.00 	 224.9908000 	 2.149150 	 -1.2075740000 	 -2.2256310000 
574.20 	 224.9829000 	 2.149150 	 -1.2082800000 	 -2.2256410000 
574.40 	 224.9797000 	 2.149175 	 -1.2103530000 	 -2.2279010000 
574.60 	 224.9749000 	 2.149200 	 -1.2065220000 	 -2.2244360000 
574.80 	 224.9702000 	 2.149225 	 -1.2099780000 	 -2.2273730000 
575.00 	 224.9670000 	 2.149225 	 -1.2083530000 	 -2.2264000000 
575.20 	 224.9670000 	 2.149275 	 -1.2073960000 	 -2.2250270000 
575.40 	 224.9654000 	 2.149300 	 -1.2104540000 	 -2.2280950000 
575.60 	 224.9670000 	 2.149325 	 -1.2067130000 	 -2.2246740000 
575.80 	 224.9718000 	 2.149350 	 -1.2094020000 	 -2.2266010000 
576.00 	 224.9781000 	 2.149375 	 -1.2091100000 	 -2.2271320000 
576.20 	 224.9829000 	 2.149400 	 -1.2068780000 	 -2.2246580000 
576.40 	 224.9908000 	 2.149400 	 -1.2107470000 	 -2.2280150000 
576.60 	 224.9988000 	 2.149400 	 -1.2078630000 	 -2.2256660000 
576.80 	 225.0036000 	 2.149400 	 -1.2085370000 	 -2.2258120000 
577.00 	 225.0067000 	 2.149400 	 -1.2103110000 	 -2.2279100000 
577.20 	 225.0115000 	 2.149400 	 -1.2068590000 	 -2.2246200000 
577.40 	 225.0067000 	 2.149400 	 -1.2102290000 	 -2.2273290000 
577.60 	 225.0036000 	 2.149400 	 -1.2089760000 	 -2.2267370000 
577.80 	 224.9956000 	 2.149400 	 -1.2072820000 	 -2.2248330000 
578.00 	 224.9861000 	 2.149400 	 -1.2109530000 	 -2.2280850000 
578.20 	 224.9749000 	 2.149400 	 -1.2076120000 	 -2.2254180000 
578.40 	 224.9638000 	 2.149400 	 -1.2089350000 	 -2.2260440000 
578.60 	 224.9606000 	 2.149425 	 -1.2102190000 	 -2.2277640000 
578.80 	 224.9591000 	 2.149475 	 -1.2067250000 	 -2.2245790000 
579.00 	 224.9638000 	 2.149500 	 -1.2104800000 	 -2.2276750000 
579.20 	 224.9638000 	 2.149525 	 -1.2085280000 	 -2.2263780000 
579.40 	 224.9638000 	 2.149575 	 -1.2079970000 	 -2.2252880000 
579.60 	 224.9670000 	 2.149600 	 -1.2109090000 	 -2.2282470000 
579.80 	 224.9670000 	 2.149625 	 -1.2069960000 	 -2.2247440000 
580.00 	 224.9670000 	 2.149650 	 -1.2098760000 	 -2.2270270000 
580.20 	 224.9718000 	 2.149675 	 -1.2094590000 	 -2.2269790000 
580.40 	 224.9749000 	 2.149700 	 -1.2072150000 	 -2.2245790000 
580.60 	 224.9797000 	 2.149725 	 -1.2109150000 	 -2.2281200000 
580.80 	 224.9829000 	 2.149725 	 -1.2076850000 	 -2.2255010000 
581.00 	 224.9877000 	 2.149750 	 -1.2088360000 	 -2.2260030000 
581.20 	 224.9908000 	 2.149775 	 -1.2106070000 	 -2.2281070000 
581.40 	 224.9956000 	 2.149750 	 -1.2069070000 	 -2.2247510000 
581.60 	 224.9972000 	 2.149750 	 -1.2106900000 	 -2.2277360000 
581.80 	 225.0020000 	 2.149750 	 -1.2086490000 	 -2.2265560000 
582.00 	 225.0067000 	 2.149750 	 -1.2078510000 	 -2.2252850000 
582.20 	 225.0099000 	 2.149750 	 -1.2106960000 	 -2.2283490000 
582.40 	 225.0147000 	 2.149750 	 -1.2069860000 	 -2.2247730000 
582.60 	 225.0115000 	 2.149750 	 -1.2101810000 	 -2.2274110000 
582.80 	 225.0147000 	 2.149750 	 -1.2089920000 	 -2.2267940000 
583.00 	 225.0147000 	 2.149750 	 -1.2074720000 	 -2.2250490000 
583.20 	 225.0147000 	 2.149750 	 -1.2110170000 	 -2.2283460000 
583.40 	 225.0131000 	 2.149750 	 -1.2072910000 	 -2.2252530000 
583.60 	 225.0115000 	 2.149750 	 -1.2092940000 	 -2.2265400000 
583.80 	 225.0115000 	 2.149750 	 -1.2096910000 	 -2.2275960000 
584.00 	 225.0067000 	 2.149750 	 -1.2071130000 	 -2.2245120000 
584.20 	 225.0067000 	 2.149750 	 -1.2108170000 	 -2.2281070000 
584.40 	 225.0036000 	 2.149750 	 -1.2076820000 	 -2.2256500000 
584.60 	 225.0036000 	 2.149750 	 -1.2085660000 	 -2.2259170000 
584.80 	 224.9988000 	 2.149750 	 -1.2104100000 	 -2.2280910000 
585.00 	 224.9988000 	 2.149750 	 -1.2068530000 	 -2.2246680000 
585.20 	 224.9956000 	 2.149750 	 -1.2102320000 	 -2.2274750000 
585.40 	 224.9956000 	 2.149750 	 -1.2087790000 	 -2.2265750000 
585.60 	 224.9956000 	 2.149750 	 -1.2076790000 	 -2.2249890000 
585.80 	 224.9956000 	 2.149750 	 -1.2108900000 	 -2.2283550000 
586.00 	 224.9956000 	 2.149750 	 -1.2072600000 	 -2.2251830000 
586.20 	 224.9908000 	 2.149750 	 -1.2094430000 	 -2.2264670000 
586.40 	 224.9908000 	 2.149750 	 -1.2100090000 	 -2.2276880000 
586.60 	 224.9877000 	 2.149750 	 -1.2070430000 	 -2.2248110000 
586.80 	 224.9829000 	 2.149750 	 -1.2107660000 	 -2.2281390000 
587.00 	 224.9829000 	 2.149750 	 -1.2080670000 	 -2.2261050000 
587.20 	 224.9829000 	 2.149750 	 -1.2082450000 	 -2.2257450000 
587.40 	 224.9829000 	 2.149750 	 -1.2106130000 	 -2.2282790000 
587.60 	 224.9829000 	 2.149750 	 -1.2069190000 	 -2.2247350000 
587.80 	 224.9829000 	 2.149750 	 -1.2102730000 	 -2.2276590000 
588.00 	 224.9829000 	 2.149750 	 -1.2087540000 	 -2.2267250000 
588.20 	 224.9829000 	 2.149750 	 -1.2079940000 	 -2.2251800000 
588.40 	 224.9829000 	 2.149750 	 -1.2108360000 	 -2.2283900000 
588.60 	 224.9813000 	 2.149750 	 -1.2070050000 	 -2.2249100000 
588.80 	 224.9781000 	 2.149775 	 -1.2100250000 	 -2.2268650000 
589.00 	 224.9749000 	 2.149800 	 -1.2097010000 	 -2.2272940000 
589.20 	 224.9718000 	 2.149800 	 -1.2074850000 	 -2.2247440000 
589.40 	 224.9718000 	 2.149825 	 -1.2112360000 	 -2.2281390000 
589.60 	 224.9718000 	 2.149875 	 -1.2078790000 	 -2.2257550000 
589.80 	 224.9718000 	 2.149875 	 -1.2089700000 	 -2.2261750000 
590.00 	 224.9718000 	 2.149875 	 -1.2104420000 	 -2.2279230000 
590.20 	 224.9749000 	 2.149900 	 -1.2070910000 	 -2.2246010000 
590.40 	 224.9749000 	 2.149925 	 -1.2107660000 	 -2.2278530000 
590.60 	 224.9749000 	 2.149950 	 -1.2087000000 	 -2.2264190000 
590.80 	 224.9749000 	 2.149975 	 -1.2078540000 	 -2.2252240000 
591.00 	 224.9797000 	 2.149975 	 -1.2110900000 	 -2.2282380000 
591.20 	 224.9797000 	 2.150000 	 -1.2073390000 	 -2.2253040000 
591.40 	 224.9829000 	 2.150025 	 -1.2098380000 	 -2.2269380000 
591.60 	 224.9829000 	 2.150000 	 -1.2100000000 	 -2.2275420000 
591.80 	 224.9877000 	 2.150025 	 -1.2075270000 	 -2.2249890000 
592.00 	 224.9924000 	 2.150050 	 -1.2113320000 	 -2.2283740000 
592.20 	 224.9972000 	 2.150050 	 -1.2083530000 	 -2.2260670000 
592.40 	 224.9988000 	 2.150050 	 -1.2090520000 	 -2.2261780000 
592.60 	 225.0036000 	 2.150050 	 -1.2111510000 	 -2.2284410000 
592.80 	 225.0020000 	 2.150050 	 -1.2074250000 	 -2.2250910000 
593.00 	 224.9988000 	 2.150050 	 -1.2108330000 	 -2.2275160000 
593.20 	 224.9988000 	 2.150050 	 -1.2096530000 	 -2.2271980000 
593.40 	 224.9988000 	 2.150050 	 -1.2082130000 	 -2.2254180000 
593.60 	 224.9988000 	 2.150050 	 -1.2114050000 	 -2.2286350000 
593.80 	 224.9956000 	 2.150050 	 -1.2074920000 	 -2.2254630000 
594.00 	 224.9924000 	 2.150050 	 -1.2101430000 	 -2.2273990000 
594.20 	 224.9908000 	 2.150050 	 -1.2098380000 	 -2.2276750000 
594.40 	 224.9877000 	 2.150050 	 -1.2078250000 	 -2.2251570000 
594.60 	 224.9877000 	 2.150050 	 -1.2114780000 	 -2.2284060000 
594.80 	 224.9845000 	 2.150050 	 -1.2079460000 	 -2.2257230000 
595.00 	 224.9829000 	 2.150050 	 -1.2097230000 	 -2.2266450000 
595.20 	 224.9797000 	 2.150075 	 -1.2105240000 	 -2.2281870000 
595.40 	 224.9765000 	 2.150100 	 -1.2074530000 	 -2.2250810000 
595.60 	 224.9718000 	 2.150100 	 -1.2113440000 	 -2.2283870000 
595.80 	 224.9670000 	 2.150125 	 -1.2086010000 	 -2.2262570000 
596.00 	 224.9670000 	 2.150125 	 -1.2088840000 	 -2.2259520000 
596.20 	 224.9638000 	 2.150175 	 -1.2110710000 	 -2.2284190000 
596.40 	 224.9622000 	 2.150200 	 -1.2074570000 	 -2.2250300000 
596.60 	 224.9591000 	 2.150250 	 -1.2110110000 	 -2.2279230000 
596.80 	 224.9638000 	 2.150275 	 -1.2092400000 	 -2.2268960000 
597.00 	 224.9638000 	 2.150300 	 -1.2083630000 	 -2.2255930000 
597.20 	 224.9638000 	 2.150325 	 -1.2112870000 	 -2.2286800000 
597.40 	 224.9638000 	 2.150350 	 -1.2075770000 	 -2.2253010000 
597.60 	 224.9638000 	 2.150400 	 -1.2103620000 	 -2.2274180000 
597.80 	 224.9670000 	 2.150425 	 -1.2098060000 	 -2.2273860000 
598.00 	 224.9718000 	 2.150450 	 -1.2079180000 	 -2.2253320000 
598.20 	 224.9765000 	 2.150475 	 -1.2114870000 	 -2.2285910000 
598.40 	 224.9797000 	 2.150475 	 -1.2080190000 	 -2.2255930000 
598.60 	 224.9877000 	 2.150525 	 -1.2099520000 	 -2.2270010000 
598.80 	 224.9893000 	 2.150500 	 -1.2105690000 	 -2.2279830000 
599.00 	 224.9908000 	 2.150500 	 -1.2076700000 	 -2.2251570000 
599.20 	 224.9908000 	 2.150500 	 -1.2115420000 	 -2.2284000000 
599.40 	 224.9908000 	 2.150500 	 -1.2089760000 	 -2.2263720000 
599.60 	 224.9956000 	 2.150500 	 -1.2091510000 	 -2.2260760000 
599.80 	 224.9956000 	 2.150500 	 -1.2114300000 	 -2.2286670000 
600.00 	 224.9988000 	 2.150500 	 -1.2077620000 	 -2.2250970000 
600.20 	 224.9988000 	 2.150500 	 -1.2109690000 	 -2.2277420000 
600.40 	 224.9972000 	 2.150500 	 -1.2096120000 	 -2.2272050000 
600.60 	 224.9956000 	 2.150500 	 -1.2083690000 	 -2.2255390000 
600.80 	 224.9893000 	 2.150500 	 -1.2115800000 	 -2.2288130000 
601.00 	 224.9877000 	 2.150500 	 -1.2079520000 	 -2.2255870000 
601.20 	 224.9797000 	 2.150525 	 -1.2102090000 	 -2.2271820000 
601.40 	 224.9797000 	 2.150525 	 -1.2104450000 	 -2.2280220000 
601.60 	 224.9749000 	 2.150550 	 -1.2077270000 	 -2.2251960000 
601.80 	 224.9749000 	 2.150550 	 -1.2117100000 	 -2.2287690000 
602.00 	 224.9734000 	 2.150575 	 -1.2086300000 	 -2.2262450000 
602.20 	 224.9702000 	 2.150600 	 -1.2096440000 	 -2.2265880000 
602.40 	 224.9638000 	 2.150625 	 -1.2113000000 	 -2.2286030000 
602.60 	 224.9559000 	 2.150675 	 -1.2078700000 	 -2.2253160000 
602.80 	 224.9479000 	 2.150700 	 -1.2114680000 	 -2.2284000000 
603.00 	 224.9447000 	 2.150750 	 -1.2092490000 	 -2.2266830000 
603.20 	 224.9447000 	 2.150775 	 -1.2090110000 	 -2.2259710000 
603.40 	 224.9463000 	 2.150850 	 -1.2116500000 	 -2.2288200000 
603.60 	 224.9479000 	 2.150875 	 -1.2077360000 	 -2.2253160000 
603.80 	 224.9527000 	 2.150925 	 -1.2113670000 	 -2.2280060000 
604.00 	 224.9591000 	 2.150950 	 -1.2095930000 	 -2.2272240000 
604.20 	 224.9670000 	 2.151000 	 -1.2086260000 	 -2.2257650000 
604.40 	 224.9749000 	 2.151025 	 -1.2117290000 	 -2.2288730000 
604.60 	 224.9829000 	 2.151050 	 -1.2079810000 	 -2.2256280000 
604.80 	 224.9956000 	 2.151075 	 -1.2105150000 	 -2.2274240000 
605.00 	 225.0036000 	 2.151050 	 -1.2108550000 	 -2.2279830000 
605.20 	 225.0115000 	 2.151050 	 -1.2084960000 	 -2.2254720000 
605.40 	 225.0163000 	 2.151050 	 -1.2122410000 	 -2.2289500000 
605.60 	 225.0226000 	 2.151050 	 -1.2087820000 	 -2.2261020000 
605.80 	 225.0242000 	 2.151050 	 -1.2102060000 	 -2.2270520000 
606.00 	 225.0258000 	 2.151050 	 -1.2113190000 	 -2.2285180000 
606.20 	 225.0226000 	 2.151050 	 -1.2080640000 	 -2.2252270000 
606.40 	 225.0226000 	 2.151050 	 -1.2119640000 	 -2.2286890000 
606.60 	 225.0179000 	 2.151050 	 -1.2092110000 	 -2.2265780000 
606.80 	 225.0179000 	 2.151000 	 -1.2095290000 	 -2.2263810000 
607.00 	 225.0147000 	 2.151000 	 -1.2117390000 	 -2.2288450000 
607.20 	 225.0147000 	 2.151000 	 -1.2081460000 	 -2.2255450000 
607.40 	 225.0115000 	 2.151000 	 -1.2110070000 	 -2.2278090000 
607.60 	 225.0067000 	 2.150975 	 -1.2103400000 	 -2.2276940000 
607.80 	 225.0067000 	 2.150950 	 -1.2086520000 	 -2.2256950000 
608.00 	 224.9988000 	 2.150950 	 -1.2120570000 	 -2.2290260000 
608.20 	 224.9988000 	 2.150950 	 -1.2083880000 	 -2.2260280000 
608.40 	 224.9956000 	 2.150950 	 -1.2100820000 	 -2.2268870000 
608.60 	 224.9956000 	 2.150950 	 -1.2114330000 	 -2.2286290000 
608.80 	 224.9956000 	 2.150950 	 -1.2081110000 	 -2.2253770000 
609.00 	 224.9908000 	 2.150950 	 -1.2118690000 	 -2.2284950000 
609.20 	 224.9956000 	 2.150950 	 -1.2094530000 	 -2.2266930000 
609.40 	 224.9908000 	 2.150950 	 -1.2091220000 	 -2.2261360000 
609.60 	 224.9877000 	 2.150950 	 -1.2118630000 	 -2.2288730000 
609.80 	 224.9797000 	 2.150950 	 -1.2079560000 	 -2.2255420000 
610.00 	 224.9749000 	 2.150950 	 -1.2111920000 	 -2.2280280000 
610.20 	 224.9718000 	 2.150950 	 -1.2106930000 	 -2.2285400000 
610.40 	 224.9670000 	 2.150950 	 -1.2084070000 	 -2.2258060000 
610.60 	 224.9638000 	 2.150950 	 -1.2120440000 	 -2.2292580000 
610.80 	 224.9591000 	 2.150975 	 -1.2088460000 	 -2.2267560000 
611.00 	 224.9559000 	 2.151025 	 -1.2100350000 	 -2.2272270000 
611.20 	 224.9559000 	 2.151050 	 -1.2117800000 	 -2.2293160000 
611.40 	 224.9511000 	 2.151075 	 -1.2080480000 	 -2.2258160000 
611.60 	 224.9495000 	 2.151150 	 -1.2110580000 	 -2.2286770000 
611.80 	 224.9479000 	 2.151175 	 -1.2098380000 	 -2.2279930000 
612.00 	 224.9495000 	 2.151225 	 -1.2084610000 	 -2.2262320000 
612.20 	 224.9479000 	 2.151250 	 -1.2117420000 	 -2.2295030000 
612.40 	 224.9511000 	 2.151300 	 -1.2080700000 	 -2.2265980000 
612.60 	 224.9511000 	 2.151325 	 -1.2101520000 	 -2.2277480000 
612.80 	 224.9511000 	 2.151375 	 -1.2106610000 	 -2.2288800000 
613.00 	 224.9511000 	 2.151425 	 -1.2078410000 	 -2.2259200000 
613.20 	 224.9591000 	 2.151450 	 -1.2115380000 	 -2.2293440000 
613.40 	 224.9638000 	 2.151500 	 -1.2087600000 	 -2.2270520000 
613.60 	 224.9702000 	 2.151525 	 -1.2091760000 	 -2.2269690000 
613.80 	 224.9749000 	 2.151550 	 -1.2112750000 	 -2.2293500000 
614.00 	 224.9829000 	 2.151550 	 -1.2075170000 	 -2.2259840000 
614.20 	 224.9908000 	 2.151550 	 -1.2117860000 	 -2.2290330000 
614.40 	 224.9956000 	 2.151575 	 -1.2102320000 	 -2.2282190000 
614.60 	 225.0067000 	 2.151600 	 -1.2091480000 	 -2.2265530000 
614.80 	 225.0115000 	 2.151625 	 -1.2122730000 	 -2.2298910000 
615.00 	 225.0163000 	 2.151600 	 -1.2084170000 	 -2.2268300000 
615.20 	 225.0179000 	 2.151600 	 -1.2106770000 	 -2.2284250000 
615.40 	 225.0226000 	 2.151600 	 -1.2108450000 	 -2.2292360000 
615.60 	 225.0226000 	 2.151600 	 -1.2081340000 	 -2.2264390000 
615.80 	 225.0226000 	 2.151600 	 -1.2120250000 	 -2.2297030000 
616.00 	 225.0226000 	 2.151600 	 -1.2089160000 	 -2.2275100000 
616.20 	 225.0226000 	 2.151575 	 -1.2098410000 	 -2.2275960000 
616.40 	 225.0226000 	 2.151550 	 -1.2115320000 	 -2.2297220000 
616.60 	 225.0226000 	 2.151525 	 -1.2078030000 	 -2.2263840000 
616.80 	 225.0226000 	 2.151500 	 -1.2116300000 	 -2.2294550000 
617.00 	 225.0226000 	 2.151500 	 -1.2097960000 	 -2.2283810000 
617.20 	 225.0226000 	 2.151475 	 -1.2087060000 	 -2.2268230000 
617.40 	 225.0179000 	 2.151450 	 -1.2121840000 	 -2.2299990000 
617.60 	 225.0179000 	 2.151450 	 -1.2083690000 	 -2.2268990000 
617.80 	 225.0147000 	 2.151425 	 -1.2104230000 	 -2.2281710000 
618.00 	 225.0115000 	 2.151400 	 -1.2109690000 	 -2.2294680000 
618.20 	 225.0099000 	 2.151400 	 -1.2080030000 	 -2.2263750000 
618.40 	 225.0067000 	 2.151400 	 -1.2119200000 	 -2.2296170000 
618.60 	 225.0036000 	 2.151400 	 -1.2089790000 	 -2.2276280000 
618.80 	 224.9988000 	 2.151400 	 -1.2095870000 	 -2.2275760000 
619.00 	 224.9988000 	 2.151400 	 -1.2115990000 	 -2.2299030000 
619.20 	 224.9956000 	 2.151400 	 -1.2081460000 	 -2.2264030000 
619.40 	 224.9956000 	 2.151400 	 -1.2113410000 	 -2.2289500000 
619.60 	 224.9908000 	 2.151400 	 -1.2100660000 	 -2.2285870000 
619.80 	 224.9956000 	 2.151400 	 -1.2087090000 	 -2.2267180000 
620.00 	 224.9956000 	 2.151400 	 -1.2122280000 	 -2.2300690000 
620.20 	 224.9956000 	 2.151400 	 -1.2083310000 	 -2.2271000000 
620.40 	 224.9988000 	 2.151400 	 -1.2105180000 	 -2.2282920000 
620.60 	 224.9908000 	 2.151400 	 -1.2111310000 	 -2.2294930000 
620.80 	 224.9908000 	 2.151400 	 -1.2079870000 	 -2.2264420000 
621.00 	 224.9893000 	 2.151400 	 -1.2119100000 	 -2.2297450000 
621.20 	 224.9877000 	 2.151400 	 -1.2088430000 	 -2.2275920000 
621.40 	 224.9877000 	 2.151400 	 -1.2094660000 	 -2.2275040000 
621.60 	 224.9908000 	 2.151400 	 -1.2118310000 	 -2.2300560000 
621.80 	 224.9908000 	 2.151400 	 -1.2078570000 	 -2.2264160000 
622.00 	 224.9908000 	 2.151400 	 -1.2114300000 	 -2.2292930000 
622.20 	 224.9893000 	 2.151400 	 -1.2100730000 	 -2.2286100000 
622.40 	 224.9877000 	 2.151400 	 -1.2084610000 	 -2.2266960000 
622.60 	 224.9829000 	 2.151400 	 -1.2120470000 	 -2.2300430000 
622.80 	 224.9797000 	 2.151400 	 -1.2085530000 	 -2.2271280000 
623.00 	 224.9797000 	 2.151400 	 -1.2101110000 	 -2.2280600000 
623.20 	 224.9749000 	 2.151400 	 -1.2115670000 	 -2.2295790000 
623.40 	 224.9749000 	 2.151400 	 -1.2080730000 	 -2.2265310000 
623.60 	 224.9734000 	 2.151400 	 -1.2117100000 	 -2.2293850000 
623.80 	 224.9718000 	 2.151400 	 -1.2099490000 	 -2.2284060000 
624.00 	 224.9718000 	 2.151450 	 -1.2087540000 	 -2.2267250000 
624.20 	 224.9718000 	 2.151450 	 -1.2120310000 	 -2.2301070000 
624.40 	 224.9734000 	 2.151475 	 -1.2083400000 	 -2.2268650000 
624.60 	 224.9718000 	 2.151500 	 -1.2104730000 	 -2.2282440000 
624.80 	 224.9718000 	 2.151525 	 -1.2108260000 	 -2.2293880000 
625.00 	 224.9670000 	 2.151550 	 -1.2078440000 	 -2.2263750000 
625.20 	 224.9622000 	 2.151575 	 -1.2119010000 	 -2.2298080000 
625.40 	 224.9606000 	 2.151600 	 -1.2089160000 	 -2.2274300000 
625.60 	 224.9591000 	 2.151625 	 -1.2095390000 	 -2.2274910000 
625.80 	 224.9591000 	 2.151675 	 -1.2116400000 	 -2.2298180000 
626.00 	 224.9591000 	 2.151700 	 -1.2080450000 	 -2.2264990000 
626.20 	 224.9638000 	 2.151725 	 -1.2112870000 	 -2.2289590000 
626.40 	 224.9622000 	 2.151750 	 -1.2100000000 	 -2.2286000000 
626.60 	 224.9591000 	 2.151800 	 -1.2087470000 	 -2.2267910000 
626.80 	 224.9606000 	 2.151825 	 -1.2119360000 	 -2.2300080000 
627.00 	 224.9638000 	 2.151850 	 -1.2081720000 	 -2.2268740000 
627.20 	 224.9654000 	 2.151875 	 -1.2103370000 	 -2.2283390000 
627.40 	 224.9718000 	 2.151900 	 -1.2110270000 	 -2.2294520000 
627.60 	 224.9749000 	 2.151925 	 -1.2080610000 	 -2.2263020000 
627.80 	 224.9829000 	 2.151975 	 -1.2120250000 	 -2.2295090000 
628.00 	 224.9908000 	 2.151950 	 -1.2086740000 	 -2.2279480000 
628.20 	 224.9988000 	 2.151950 	 -1.2062520000 	 -2.2272810000 
628.40 	 225.0036000 	 2.151950 	 -1.2087060000 	 -2.2303010000 
628.60 	 225.0099000 	 2.151950 	 -1.2048630000 	 -2.2267660000 
628.80 	 225.0115000 	 2.151950 	 -1.2082740000 	 -2.2289720000 
629.00 	 225.0147000 	 2.151950 	 -1.2067570000 	 -2.2288480000 
629.20 	 225.0147000 	 2.151950 	 -1.2051330000 	 -2.2268460000 
629.40 	 225.0147000 	 2.151950 	 -1.2085720000 	 -2.2302310000 
629.60 	 225.0147000 	 2.151950 	 -1.2043790000 	 -2.2272620000 
629.80 	 225.0115000 	 2.151950 	 -1.2068210000 	 -2.2283620000 
630.00 	 225.0099000 	 2.151950 	 -1.2071860000 	 -2.2297350000 
630.20 	 225.0115000 	 2.151950 	 -1.2040080000 	 -2.2263940000 
630.40 	 225.0067000 	 2.151950 	 -1.2081720000 	 -2.2299700000 
630.60 	 225.0067000 	 2.151950 	 -1.2054320000 	 -2.2281170000 
630.80 	 225.0067000 	 2.151950 	 -1.2053740000 	 -2.2273510000 
631.00 	 225.0067000 	 2.151950 	 -1.2077620000 	 -2.2303300000 
631.20 	 225.0067000 	 2.151950 	 -1.2040230000 	 -2.2267690000 
631.40 	 225.0067000 	 2.151950 	 -1.2074470000 	 -2.2291120000 
631.60 	 225.0067000 	 2.151950 	 -1.2060900000 	 -2.2290290000 
631.80 	 225.0067000 	 2.151950 	 -1.2050910000 	 -2.2267500000 
632.00 	 225.0067000 	 2.151950 	 -1.2084800000 	 -2.2301770000 
632.20 	 225.0067000 	 2.151950 	 -1.2046810000 	 -2.2271700000 
632.40 	 225.0067000 	 2.151950 	 -1.2068300000 	 -2.2284220000 
632.60 	 225.0036000 	 2.151950 	 -1.2087060000 	 -2.2295920000 
632.80 	 224.9988000 	 2.151950 	 -1.2056570000 	 -2.2264190000 
633.00 	 224.9956000 	 2.151950 	 -1.2097100000 	 -2.2298530000 
633.20 	 224.9908000 	 2.151950 	 -1.2071960000 	 -2.2283140000 
633.40 	 224.9908000 	 2.151950 	 -1.2067380000 	 -2.2272870000 
633.60 	 224.9908000 	 2.151950 	 -1.2096180000 	 -2.2301900000 
633.80 	 224.9893000 	 2.151950 	 -1.2056730000 	 -2.2268490000 
634.00 	 224.9908000 	 2.151950 	 -1.2092300000 	 -2.2290800000 
634.20 	 224.9908000 	 2.151950 	 -1.2080130000 	 -2.2289050000 
634.40 	 224.9908000 	 2.151950 	 -1.2062100000 	 -2.2268990000 
634.60 	 224.9908000 	 2.151950 	 -1.2098600000 	 -2.2301670000 
634.80 	 224.9908000 	 2.151950 	 -1.2063470000 	 -2.2271790000 
635.00 	 224.9877000 	 2.151950 	 -1.2082860000 	 -2.2283170000 
635.20 	 224.9877000 	 2.151950 	 -1.2090620000 	 -2.2296590000 
635.40 	 224.9829000 	 2.151950 	 -1.2061560000 	 -2.2263720000 
635.60 	 224.9829000 	 2.151950 	 -1.2100090000 	 -2.2299130000 
635.80 	 224.9829000 	 2.151950 	 -1.2071930000 	 -2.2279870000 
636.00 	 224.9829000 	 2.151950 	 -1.2077140000 	 -2.2277290000 
636.20 	 224.9797000 	 2.151950 	 -1.2095040000 	 -2.2301610000 
636.40 	 224.9797000 	 2.151950 	 -1.2057150000 	 -2.2267090000 
636.60 	 224.9781000 	 2.151950 	 -1.2091480000 	 -2.2291690000 
636.80 	 224.9797000 	 2.151975 	 -1.2109340000 	 -2.2287970000 
637.00 	 224.9749000 	 2.152000 	 -1.2091380000 	 -2.2267790000 
637.20 	 224.9749000 	 2.152000 	 -1.2128030000 	 -2.2302020000 
637.40 	 224.9749000 	 2.152025 	 -1.2090940000 	 -2.2270460000 
637.60 	 224.9749000 	 2.152075 	 -1.2113510000 	 -2.2286030000 
637.80 	 224.9749000 	 2.152075 	 -1.2062580000 	 -2.2295410000 
638.00 	 224.9797000 	 2.152075 	 -1.2033330000 	 -2.2266610000 
638.20 	 224.9749000 	 2.152125 	 -1.2074950000 	 -2.2299700000 
638.40 	 224.9749000 	 2.152125 	 -1.2043290000 	 -2.2279290000 
638.60 	 224.9749000 	 2.152150 	 -1.2051330000 	 -2.2275450000 
638.80 	 224.9749000 	 2.152175 	 -1.2076570000 	 -2.2301770000 
639.00 	 224.9781000 	 2.152175 	 -1.2036900000 	 -2.2267120000 
639.20 	 224.9797000 	 2.152225 	 -1.2073550000 	 -2.2295830000 
639.40 	 224.9797000 	 2.152200 	 -1.2089790000 	 -2.2286450000 
639.60 	 224.9797000 	 2.152200 	 -1.2063250000 	 -2.2275000000 
639.80 	 224.9829000 	 2.152225 	 -1.2115990000 	 -2.2304380000 
640.00 	 224.9845000 	 2.152250 	 -1.2076730000 	 -2.2269340000 
640.20 	 224.9877000 	 2.152275 	 -1.2106200000 	 -2.2293880000 
640.40 	 224.9908000 	 2.152250 	 -1.2114520000 	 -2.2289880000 
640.60 	 224.9956000 	 2.152250 	 -1.2097360000 	 -2.2270110000 
640.80 	 224.9988000 	 2.152250 	 -1.2133440000 	 -2.2304660000 
641.00 	 224.9988000 	 2.152250 	 -1.2084710000 	 -2.2273410000 
641.20 	 225.0036000 	 2.152250 	 -1.2105340000 	 -2.2287150000 
641.40 	 225.0036000 	 2.152250 	 -1.2111030000 	 -2.2297920000 
641.60 	 225.0067000 	 2.152250 	 -1.2083210000 	 -2.2268140000 
641.80 	 225.0067000 	 2.152250 	 -1.2119610000 	 -2.2301580000 
642.00 	 225.0115000 	 2.152250 	 -1.2093800000 	 -2.2281040000 
642.20 	 225.0115000 	 2.152250 	 -1.2089600000 	 -2.2275160000 
642.40 	 225.0115000 	 2.152250 	 -1.2117640000 	 -2.2303870000 
642.60 	 225.0115000 	 2.152250 	 -1.2079210000 	 -2.2270300000 
642.80 	 225.0067000 	 2.152250 	 -1.2108450000 	 -2.2291950000 
643.00 	 225.0067000 	 2.152250 	 -1.2101940000 	 -2.2293380000 
643.20 	 225.0036000 	 2.152250 	 -1.2083180000 	 -2.2269920000 
643.40 	 224.9988000 	 2.152250 	 -1.2118660000 	 -2.2302910000 
643.60 	 224.9988000 	 2.152250 	 -1.2083530000 	 -2.2275920000 
643.80 	 224.9956000 	 2.152250 	 -1.2099490000 	 -2.2282060000 
644.00 	 224.9956000 	 2.152250 	 -1.2113130000 	 -2.2300880000 
644.20 	 224.9956000 	 2.152250 	 -1.2080100000 	 -2.2266770000 
644.40 	 224.9956000 	 2.152250 	 -1.2115730000 	 -2.2298880000 
644.60 	 224.9908000 	 2.152250 	 -1.2095960000 	 -2.2286100000 
644.80 	 224.9956000 	 2.152250 	 -1.2090490000 	 -2.2272710000 
645.00 	 224.9956000 	 2.152250 	 -1.2121550000 	 -2.2304060000 
645.20 	 224.9908000 	 2.152250 	 -1.2083340000 	 -2.2271820000 
645.40 	 224.9908000 	 2.152250 	 -1.2107370000 	 -2.2288290000 
645.60 	 224.9877000 	 2.152250 	 -1.2109920000 	 -2.2297570000 
645.80 	 224.9829000 	 2.152250 	 -1.2078220000 	 -2.2267020000 
646.00 	 224.9813000 	 2.152250 	 -1.2119710000 	 -2.2301640000 
646.20 	 224.9797000 	 2.152250 	 -1.2089860000 	 -2.2280150000 
646.40 	 224.9749000 	 2.152250 	 -1.2099390000 	 -2.2280570000 
646.60 	 224.9718000 	 2.152275 	 -1.2105970000 	 -2.2300910000 
646.80 	 224.9670000 	 2.152275 	 -1.2059780000 	 -2.2269820000 
647.00 	 224.9670000 	 2.152325 	 -1.2090020000 	 -2.2293440000 
647.20 	 224.9638000 	 2.152350 	 -1.2075550000 	 -2.2291470000 
647.40 	 224.9670000 	 2.152375 	 -1.2059310000 	 -2.2270010000 
647.60 	 224.9686000 	 2.152400 	 -1.2091060000 	 -2.2304530000 
647.80 	 224.9718000 	 2.152450 	 -1.2056450000 	 -2.2273990000 
648.00 	 224.9749000 	 2.152475 	 -1.2078130000 	 -2.2284510000 
648.20 	 224.9749000 	 2.152475 	 -1.2128730000 	 -2.2301450000 
648.40 	 224.9749000 	 2.152500 	 -1.2097680000 	 -2.2270080000 
648.60 	 224.9749000 	 2.152525 	 -1.2136460000 	 -2.2302440000 
648.80 	 224.9797000 	 2.152525 	 -1.2107910000 	 -2.2279550000 
649.00 	 224.9797000 	 2.152575 	 -1.2114210000 	 -2.2279740000 
649.20 	 224.9813000 	 2.152550 	 -1.2136080000 	 -2.2302850000 
649.40 	 224.9829000 	 2.152550 	 -1.2097990000 	 -2.2270140000 
649.60 	 224.9877000 	 2.152575 	 -1.2132330000 	 -2.2298780000 
649.80 	 224.9877000 	 2.152600 	 -1.2112050000 	 -2.2289530000 
650.00 	 224.9908000 	 2.152625 	 -1.2103270000 	 -2.2276500000 
650.20 	 224.9893000 	 2.152625 	 -1.2133570000 	 -2.2307140000 
650.40 	 224.9956000 	 2.152600 	 -1.2095170000 	 -2.2273410000 
650.60 	 224.9956000 	 2.152600 	 -1.2124510000 	 -2.2294970000 
650.80 	 224.9988000 	 2.152600 	 -1.2118210000 	 -2.2297030000 
651.00 	 224.9988000 	 2.152600 	 -1.2096600000 	 -2.2272370000 
651.20 	 225.0036000 	 2.152600 	 -1.2132640000 	 -2.2306540000 
651.40 	 225.0067000 	 2.152600 	 -1.2098090000 	 -2.2279040000 
651.60 	 225.0067000 	 2.152600 	 -1.2112620000 	 -2.2285840000 
651.80 	 225.0067000 	 2.152600 	 -1.2124410000 	 -2.2303610000 
652.00 	 225.0036000 	 2.152600 	 -1.2092560000 	 -2.2271350000 
652.20 	 224.9988000 	 2.152600 	 -1.2130200000 	 -2.2302850000 
652.40 	 224.9956000 	 2.152600 	 -1.2108900000 	 -2.2290420000 
652.60 	 224.9893000 	 2.152600 	 -1.2099490000 	 -2.2276620000 
652.80 	 224.9908000 	 2.152600 	 -1.2130290000 	 -2.2307490000 
653.00 	 224.9908000 	 2.152600 	 -1.2092690000 	 -2.2274810000 
653.20 	 224.9956000 	 2.152600 	 -1.2116180000 	 -2.2291560000 
653.40 	 224.9988000 	 2.152600 	 -1.2119740000 	 -2.2299130000 
653.60 	 224.9988000 	 2.152600 	 -1.2093450000 	 -2.2271510000 
653.80 	 225.0036000 	 2.152600 	 -1.2132140000 	 -2.2305460000 
654.00 	 225.0036000 	 2.152600 	 -1.2101710000 	 -2.2281870000 
654.20 	 224.9988000 	 2.152600 	 -1.2111060000 	 -2.2283620000 
654.40 	 224.9988000 	 2.152600 	 -1.2128190000 	 -2.2305230000 
654.60 	 225.0004000 	 2.152600 	 -1.2092910000 	 -2.2271600000 
654.80 	 225.0020000 	 2.152600 	 -1.2130640000 	 -2.2302980000 
655.00 	 225.0036000 	 2.152600 	 -1.2106480000 	 -2.2288320000 
655.20 	 225.0004000 	 2.152600 	 -1.2104920000 	 -2.2278880000 
655.40 	 224.9988000 	 2.152600 	 -1.2131500000 	 -2.2306470000 
655.60 	 224.9956000 	 2.152600 	 -1.2093000000 	 -2.2273220000 
655.80 	 224.9877000 	 2.152600 	 -1.2121650000 	 -2.2295410000 
656.00 	 224.9797000 	 2.152600 	 -1.2116940000 	 -2.2297890000 
656.20 	 224.9718000 	 2.152625 	 -1.2098500000 	 -2.2272560000 
656.40 	 224.9670000 	 2.152625 	 -1.2135310000 	 -2.2307080000 
656.60 	 224.9638000 	 2.152675 	 -1.2102700000 	 -2.2280720000 
656.80 	 224.9638000 	 2.152700 	 -1.2116590000 	 -2.2287650000 
657.00 	 224.9638000 	 2.152725 	 -1.2126030000 	 -2.2301450000 
657.20 	 224.9638000 	 2.152775 	 -1.2093860000 	 -2.2271130000 
657.40 	 224.9670000 	 2.152800 	 -1.2133280000 	 -2.2305110000 
657.60 	 224.9670000 	 2.152825 	 -1.2104230000 	 -2.2284540000 
657.80 	 224.9670000 	 2.152850 	 -1.2110420000 	 -2.2283490000 
658.00 	 224.9718000 	 2.152875 	 -1.2131600000 	 -2.2304280000 
658.20 	 224.9734000 	 2.152900 	 -1.2094820000 	 -2.2272780000 
658.40 	 224.9797000 	 2.152925 	 -1.2127270000 	 -2.2302690000 
658.60 	 224.9829000 	 2.152925 	 -1.2108290000 	 -2.2293190000 
658.80 	 224.9877000 	 2.152975 	 -1.2097740000 	 -2.2276400000 
659.00 	 224.9956000 	 2.152950 	 -1.2129910000 	 -2.2308570000 
659.20 	 225.0020000 	 2.152950 	 -1.2101900000 	 -2.2278530000 
659.40 	 225.0067000 	 2.152950 	 -1.2125080000 	 -2.2294740000 
659.60 	 225.0131000 	 2.152950 	 -1.2126260000 	 -2.2300940000 
659.80 	 225.0179000 	 2.152950 	 -1.2099580000 	 -2.2273000000 
660.00 	 225.0226000 	 2.152950 	 -1.2135250000 	 -2.2309560000 
660.20 	 225.0226000 	 2.152950 	 -1.2104610000 	 -2.2281420000 
660.40 	 225.0226000 	 2.152950 	 -1.2117510000 	 -2.2288230000 
660.60 	 225.0258000 	 2.152950 	 -1.2128800000 	 -2.2303870000 
660.80 	 225.0258000 	 2.152950 	 -1.2098600000 	 -2.2271440000 
661.00 	 225.0306000 	 2.152950 	 -1.2135060000 	 -2.2304570000 
661.20 	 225.0306000 	 2.152900 	 -1.2110740000 	 -2.2288130000 
661.40 	 225.0258000 	 2.152900 	 -1.2108870000 	 -2.2280950000 
661.60 	 225.0258000 	 2.152875 	 -1.2134620000 	 -2.2310290000 
661.80 	 225.0226000 	 2.152850 	 -1.2096090000 	 -2.2273600000 
662.00 	 225.0226000 	 2.152825 	 -1.2126920000 	 -2.2296940000 
662.20 	 225.0179000 	 2.152800 	 -1.2119770000 	 -2.2297480000 
662.40 	 225.0179000 	 2.152800 	 -1.2099140000 	 -2.2274880000 
662.60 	 225.0179000 	 2.152800 	 -1.2134770000 	 -2.2310230000 
662.80 	 225.0147000 	 2.152775 	 -1.2098790000 	 -2.2279140000 
663.00 	 225.0179000 	 2.152750 	 -1.2116910000 	 -2.2291790000 
663.20 	 225.0210000 	 2.152750 	 -1.2119770000 	 -2.2301770000 
663.40 	 225.0226000 	 2.152750 	 -1.2093510000 	 -2.2273540000 
663.60 	 225.0258000 	 2.152725 	 -1.2130320000 	 -2.2308380000 
663.80 	 225.0226000 	 2.152700 	 -1.2096530000 	 -2.2281110000 
664.00 	 225.0226000 	 2.152675 	 -1.2109570000 	 -2.2287050000 
664.20 	 225.0179000 	 2.152650 	 -1.2124600000 	 -2.2304850000 
664.40 	 225.0115000 	 2.152625 	 -1.2091410000 	 -2.2272560000 
664.60 	 225.0099000 	 2.152650 	 -1.2127690000 	 -2.2303550000 
664.80 	 225.0067000 	 2.152650 	 -1.2105970000 	 -2.2290230000 
665.00 	 225.0067000 	 2.152650 	 -1.2102160000 	 -2.2280090000 
665.20 	 225.0067000 	 2.152650 	 -1.2128580000 	 -2.2308730000 
665.40 	 225.0067000 	 2.152650 	 -1.2090020000 	 -2.2274020000 
665.60 	 225.0036000 	 2.152650 	 -1.2120090000 	 -2.2297570000 
665.80 	 224.9972000 	 2.152650 	 -1.2111470000 	 -2.2297100000 
666.00 	 224.9924000 	 2.152650 	 -1.2097680000 	 -2.2274270000 
666.20 	 224.9877000 	 2.152650 	 -1.2132260000 	 -2.2308570000 
666.40 	 224.9813000 	 2.152650 	 -1.2097260000 	 -2.2279830000 
666.60 	 224.9749000 	 2.152650 	 -1.2116400000 	 -2.2291530000 
666.80 	 224.9749000 	 2.152650 	 -1.2123520000 	 -2.2304250000 
667.00 	 224.9718000 	 2.152650 	 -1.2091000000 	 -2.2274050000 
667.20 	 224.9718000 	 2.152650 	 -1.2129660000 	 -2.2304820000 
667.40 	 224.9718000 	 2.152650 	 -1.2107240000 	 -2.2290170000 
667.60 	 224.9749000 	 2.152650 	 -1.2103370000 	 -2.2280380000 
667.80 	 224.9749000 	 2.152650 	 -1.2129970000 	 -2.2308860000 
668.00 	 224.9749000 	 2.152700 	 -1.2090620000 	 -2.2273450000 
668.20 	 224.9749000 	 2.152700 	 -1.2123740000 	 -2.2298110000 
668.40 	 224.9765000 	 2.152750 	 -1.2112050000 	 -2.2295160000 
668.60 	 224.9749000 	 2.152750 	 -1.2095610000 	 -2.2274080000 
668.80 	 224.9765000 	 2.152750 	 -1.2131310000 	 -2.2308190000 
669.00 	 224.9765000 	 2.152800 	 -1.2093990000 	 -2.2280120000 
669.20 	 224.9749000 	 2.152800 	 -1.2111540000 	 -2.2289970000 
669.40 	 224.9797000 	 2.152800 	 -1.2117200000 	 -2.2301420000 
669.60 	 224.9797000 	 2.152825 	 -1.2091670000 	 -2.2273990000 
669.80 	 224.9797000 	 2.152850 	 -1.2131530000 	 -2.2308730000 
670.00 	 224.9797000 	 2.152850 	 -1.2098570000 	 -2.2281330000 
670.20 	 224.9749000 	 2.152875 	 -1.2119960000 	 -2.2288580000 
670.40 	 224.9749000 	 2.152875 	 -1.2090940000 	 -2.2305520000 
670.60 	 224.9718000 	 2.152900 	 -1.2056990000 	 -2.2273480000 
670.80 	 224.9670000 	 2.152925 	 -1.2094310000 	 -2.2305200000 
671.00 	 224.9638000 	 2.152950 	 -1.2069130000 	 -2.2292040000 
671.20 	 224.9591000 	 2.152975 	 -1.2067760000 	 -2.2279710000 
671.40 	 224.9591000 	 2.153000 	 -1.2094210000 	 -2.2310760000 
671.60 	 224.9591000 	 2.153050 	 -1.2056700000 	 -2.2274300000 
671.80 	 224.9591000 	 2.153075 	 -1.2090620000 	 -2.2298970000 
672.00 	 224.9591000 	 2.153100 	 -1.2080890000 	 -2.2298650000 
672.20 	 224.9591000 	 2.153125 	 -1.2063980000 	 -2.2274400000 
672.40 	 224.9591000 	 2.153150 	 -1.2100280000 	 -2.2309940000 
672.60 	 224.9559000 	 2.153175 	 -1.2063950000 	 -2.2281270000 
672.80 	 224.9591000 	 2.153225 	 -1.2085310000 	 -2.2289440000 
673.00 	 224.9638000 	 2.153250 	 -1.2091130000 	 -2.2305610000 
673.20 	 224.9670000 	 2.153275 	 -1.2063440000 	 -2.2273540000 
673.40 	 224.9734000 	 2.153300 	 -1.2103650000 	 -2.2306570000 
673.60 	 224.9813000 	 2.153325 	 -1.2079970000 	 -2.2288640000 
673.80 	 224.9908000 	 2.153375 	 -1.2084610000 	 -2.2283710000 
674.00 	 224.9988000 	 2.153375 	 -1.2141070000 	 -2.2308990000 
674.20 	 225.0115000 	 2.153350 	 -1.2106040000 	 -2.2276590000 
674.40 	 225.0147000 	 2.153350 	 -1.2140620000 	 -2.2303490000 
674.60 	 225.0226000 	 2.153350 	 -1.2124980000 	 -2.2296170000 
674.80 	 225.0258000 	 2.153350 	 -1.2115420000 	 -2.2282090000 
675.00 	 225.0306000 	 2.153350 	 -1.2146120000 	 -2.2310860000 
675.20 	 225.0338000 	 2.153350 	 -1.2107210000 	 -2.2276850000 
675.40 	 225.0338000 	 2.153350 	 -1.2134870000 	 -2.2297600000 
675.60 	 225.0306000 	 2.153325 	 -1.2134300000 	 -2.2301800000 
675.80 	 225.0242000 	 2.153300 	 -1.2110840000 	 -2.2276370000 
676.00 	 225.0179000 	 2.153275 	 -1.2145960000 	 -2.2310320000 
676.20 	 225.0147000 	 2.153250 	 -1.2111350000 	 -2.2282510000 
676.40 	 225.0147000 	 2.153250 	 -1.2132040000 	 -2.2294430000 
676.60 	 225.0179000 	 2.153250 	 -1.2136750000 	 -2.2305110000 
676.80 	 225.0226000 	 2.153250 	 -1.2108520000 	 -2.2276020000 
677.00 	 225.0226000 	 2.153200 	 -1.2146510000 	 -2.2311690000 
677.20 	 225.0226000 	 2.153200 	 -1.2114560000 	 -2.2285300000 
677.40 	 225.0195000 	 2.153175 	 -1.2124730000 	 -2.2289660000 
677.60 	 225.0179000 	 2.153150 	 -1.2143170000 	 -2.2308800000 
677.80 	 225.0179000 	 2.153150 	 -1.2107090000 	 -2.2275670000 
678.00 	 225.0115000 	 2.153150 	 -1.2142370000 	 -2.2306540000 
678.20 	 225.0115000 	 2.153125 	 -1.2122440000 	 -2.2292040000 
678.40 	 225.0067000 	 2.153100 	 -1.2117960000 	 -2.2282860000 
678.60 	 225.0036000 	 2.153100 	 -1.2145010000 	 -2.2310070000 
678.80 	 224.9988000 	 2.153100 	 -1.2107720000 	 -2.2276690000 
679.00 	 224.9988000 	 2.153100 	 -1.2135540000 	 -2.2297220000 
679.20 	 224.9956000 	 2.153100 	 -1.2132870000 	 -2.2302280000 
679.40 	 224.9956000 	 2.153100 	 -1.2108520000 	 -2.2275670000 
679.60 	 224.9956000 	 2.153100 	 -1.2146790000 	 -2.2310480000 
679.80 	 224.9908000 	 2.153100 	 -1.2113220000 	 -2.2284700000 
680.00 	 224.9956000 	 2.153100 	 -1.2126410000 	 -2.2289440000 
680.20 	 224.9956000 	 2.153100 	 -1.2141930000 	 -2.2308950000 
680.40 	 224.9988000 	 2.153100 	 -1.2107090000 	 -2.2274490000 
680.60 	 224.9956000 	 2.153100 	 -1.2146280000 	 -2.2306700000 
680.80 	 224.9988000 	 2.153100 	 -1.2122880000 	 -2.2291410000 
681.00 	 224.9988000 	 2.153100 	 -1.2120210000 	 -2.2282600000 
681.20 	 224.9956000 	 2.153100 	 -1.2145420000 	 -2.2310920000 
681.40 	 224.9956000 	 2.153100 	 -1.2107690000 	 -2.2278050000 
681.60 	 224.9908000 	 2.153100 	 -1.2137540000 	 -2.2301170000 
681.80 	 224.9908000 	 2.153100 	 -1.2131660000 	 -2.2299830000 
682.00 	 224.9877000 	 2.153100 	 -1.2111980000 	 -2.2278340000 
682.20 	 224.9877000 	 2.153100 	 -1.2148600000 	 -2.2311080000 
682.40 	 224.9829000 	 2.153100 	 -1.2111820000 	 -2.2280630000 
682.60 	 224.9829000 	 2.153100 	 -1.2129470000 	 -2.2291920000 
682.80 	 224.9829000 	 2.153100 	 -1.2138240000 	 -2.2306470000 
683.00 	 224.9829000 	 2.153100 	 -1.2109690000 	 -2.2275160000 
683.20 	 224.9829000 	 2.153100 	 -1.2147520000 	 -2.2309530000 
683.40 	 224.9829000 	 2.153100 	 -1.2115190000 	 -2.2286000000 
683.60 	 224.9829000 	 2.153100 	 -1.2125520000 	 -2.2288860000 
683.80 	 224.9829000 	 2.153100 	 -1.2142120000 	 -2.2308830000 
684.00 	 224.9829000 	 2.153100 	 -1.2106770000 	 -2.2275190000 
684.20 	 224.9765000 	 2.153100 	 -1.2144850000 	 -2.2306190000 
684.40 	 224.9718000 	 2.153125 	 -1.2127180000 	 -2.2294040000 
684.60 	 224.9638000 	 2.153150 	 -1.2116880000 	 -2.2280310000 
684.80 	 224.9606000 	 2.153175 	 -1.2147520000 	 -2.2312580000 
685.00 	 224.9591000 	 2.153200 	 -1.2110390000 	 -2.2279770000 
685.20 	 224.9559000 	 2.153250 	 -1.2136400000 	 -2.2297670000 
685.40 	 224.9591000 	 2.153275 	 -1.2137220000 	 -2.2303990000 
685.60 	 224.9622000 	 2.153300 	 -1.2109150000 	 -2.2274840000 
685.80 	 224.9670000 	 2.153350 	 -1.2148510000 	 -2.2309650000 
686.00 	 224.9670000 	 2.153375 	 -1.2118150000 	 -2.2286450000 
686.20 	 224.9718000 	 2.153400 	 -1.2125490000 	 -2.2288890000 
686.40 	 224.9718000 	 2.153425 	 -1.2144530000 	 -2.2309400000 
686.60 	 224.9702000 	 2.153450 	 -1.2106260000 	 -2.2277200000 
686.80 	 224.9718000 	 2.153475 	 -1.2141800000 	 -2.2302150000 
687.00 	 224.9670000 	 2.153475 	 -1.2130450000 	 -2.2296170000 
687.20 	 224.9718000 	 2.153500 	 -1.2115260000 	 -2.2278820000 
687.40 	 224.9702000 	 2.153525 	 -1.2149520000 	 -2.2310860000 
687.60 	 224.9670000 	 2.153550 	 -1.2114270000 	 -2.2281420000 
687.80 	 224.9670000 	 2.153575 	 -1.2131880000 	 -2.2293030000 
688.00 	 224.9670000 	 2.153625 	 -1.2140430000 	 -2.2306160000 
688.20 	 224.9718000 	 2.153650 	 -1.2108070000 	 -2.2275420000 
688.40 	 224.9734000 	 2.153675 	 -1.2145230000 	 -2.2306600000 
688.60 	 224.9797000 	 2.153675 	 -1.2123740000 	 -2.2293660000 
688.80 	 224.9877000 	 2.153725 	 -1.2119610000 	 -2.2283300000 
689.00 	 224.9908000 	 2.153700 	 -1.2149490000 	 -2.2311500000 
689.20 	 224.9988000 	 2.153700 	 -1.2107310000 	 -2.2279480000 
689.40 	 225.0036000 	 2.153700 	 -1.2133850000 	 -2.2298430000 
689.60 	 225.0067000 	 2.153700 	 -1.2135060000 	 -2.2303550000 
689.80 	 225.0067000 	 2.153700 	 -1.2109060000 	 -2.2276470000 
690.00 	 225.0115000 	 2.153700 	 -1.2147050000 	 -2.2310480000 
690.20 	 225.0115000 	 2.153700 	 -1.2116500000 	 -2.2286890000 
690.40 	 225.0115000 	 2.153700 	 -1.2122790000 	 -2.2287690000 
690.60 	 225.0115000 	 2.153700 	 -1.2145230000 	 -2.2310960000 
690.80 	 225.0115000 	 2.153700 	 -1.2107150000 	 -2.2275730000 
691.00 	 225.0147000 	 2.153700 	 -1.2140270000 	 -2.2303710000 
691.20 	 225.0147000 	 2.153700 	 -1.2124440000 	 -2.2293760000 
691.40 	 225.0163000 	 2.153700 	 -1.2114590000 	 -2.2280500000 
691.60 	 225.0147000 	 2.153700 	 -1.2147490000 	 -2.2313020000 
691.80 	 225.0147000 	 2.153700 	 -1.2108330000 	 -2.2280280000 
692.00 	 225.0115000 	 2.153700 	 -1.2132170000 	 -2.2297540000 
692.20 	 225.0067000 	 2.153700 	 -1.2135030000 	 -2.2303840000 
692.40 	 225.0115000 	 2.153700 	 -1.2109310000 	 -2.2274680000 
692.60 	 225.0067000 	 2.153700 	 -1.2144980000 	 -2.2308700000 
692.80 	 225.0067000 	 2.153650 	 -1.2118750000 	 -2.2290450000 
693.00 	 225.0067000 	 2.153650 	 -1.2117990000 	 -2.2283740000 
693.20 	 225.0036000 	 2.153650 	 -1.2145680000 	 -2.2312800000 
693.40 	 224.9988000 	 2.153650 	 -1.2106360000 	 -2.2277260000 
693.60 	 224.9956000 	 2.153650 	 -1.2140050000 	 -2.2302020000 
693.80 	 224.9956000 	 2.153650 	 -1.2129430000 	 -2.2299230000 
694.00 	 224.9908000 	 2.153650 	 -1.2111190000 	 -2.2278280000 
694.20 	 224.9908000 	 2.153650 	 -1.2147680000 	 -2.2312130000 
694.40 	 224.9940000 	 2.153650 	 -1.2113760000 	 -2.2284130000 
694.60 	 224.9956000 	 2.153650 	 -1.2126290000 	 -2.2291210000 
694.80 	 224.9956000 	 2.153650 	 -1.2139350000 	 -2.2308640000 
695.00 	 224.9908000 	 2.153650 	 -1.2107280000 	 -2.2276310000 
695.20 	 224.9893000 	 2.153650 	 -1.2143710000 	 -2.2306380000 
695.40 	 224.9877000 	 2.153650 	 -1.2121200000 	 -2.2292960000 
695.60 	 224.9829000 	 2.153650 	 -1.2119420000 	 -2.2283240000 
695.80 	 224.9829000 	 2.153650 	 -1.2145550000 	 -2.2311880000 
696.00 	 224.9861000 	 2.153650 	 -1.2108390000 	 -2.2279070000 
696.20 	 224.9877000 	 2.153650 	 -1.2135760000 	 -2.2299450000 
696.40 	 224.9908000 	 2.153650 	 -1.2131600000 	 -2.2302560000 
696.60 	 224.9877000 	 2.153650 	 -1.2109820000 	 -2.2277930000 
696.80 	 224.9877000 	 2.153650 	 -1.2147080000 	 -2.2312420000 
697.00 	 224.9877000 	 2.153650 	 -1.2113670000 	 -2.2285180000 
697.20 	 224.9829000 	 2.153650 	 -1.2127490000 	 -2.2291060000 
697.40 	 224.9829000 	 2.153650 	 -1.2138300000 	 -2.2307680000 
697.60 	 224.9797000 	 2.153650 	 -1.2106670000 	 -2.2276720000 
697.80 	 224.9829000 	 2.153700 	 -1.2144980000 	 -2.2305460000 
698.00 	 224.9829000 	 2.153700 	 -1.2123330000 	 -2.2294430000 
698.20 	 224.9797000 	 2.153700 	 -1.2117000000 	 -2.2281770000 
698.40 	 224.9797000 	 2.153700 	 -1.2147740000 	 -2.2312830000 
698.60 	 224.9749000 	 2.153725 	 -1.2107240000 	 -2.2279290000 
698.80 	 224.9749000 	 2.153750 	 -1.2134010000 	 -2.2297160000 
699.00 	 224.9734000 	 2.153775 	 -1.2136490000 	 -2.2304660000 
699.20 	 224.9718000 	 2.153775 	 -1.2108830000 	 -2.2275960000 
699.40 	 224.9718000 	 2.153800 	 -1.2146510000 	 -2.2310830000 
699.60 	 224.9670000 	 2.153825 	 -1.2115730000 	 -2.2286540000 
699.80 	 224.9670000 	 2.153875 	 -1.2127750000 	 -2.2291820000 
700.00 	 224.9670000 	 2.153900 	 -1.2141420000 	 -2.2309490000 
700.20 	 224.9718000 	 2.153925 	 -1.2106900000 	 -2.2276210000 
700.40 	 224.9718000 	 2.153950 	 -1.2142600000 	 -2.2305810000 
700.60 	 224.9749000 	 2.153975 	 -1.2124220000 	 -2.2297320000 
700.80 	 224.9813000 	 2.153975 	 -1.2117230000 	 -2.2280310000 
701.00 	 224.9829000 	 2.154000 	 -1.2149650000 	 -2.2314140000 
701.20 	 224.9877000 	 2.154025 	 -1.2112780000 	 -2.2280440000 
701.40 	 224.9877000 	 2.154000 	 -1.2135820000 	 -2.2298210000 
701.60 	 224.9908000 	 2.154000 	 -1.2136550000 	 -2.2305170000 
701.80 	 224.9956000 	 2.154000 	 -1.2112080000 	 -2.2278150000 
702.00 	 224.9988000 	 2.154000 	 -1.2149970000 	 -2.2312770000 
702.20 	 225.0036000 	 2.154000 	 -1.2114020000 	 -2.2284760000 
702.40 	 225.0036000 	 2.154000 	 -1.2130670000 	 -2.2294200000 
702.60 	 225.0036000 	 2.154000 	 -1.2140430000 	 -2.2308860000 
702.80 	 225.0036000 	 2.154000 	 -1.2107630000 	 -2.2277740000 
703.00 	 225.0036000 	 2.154000 	 -1.2146380000 	 -2.2309110000 
703.20 	 225.0036000 	 2.154000 	 -1.2124030000 	 -2.2293730000 
703.40 	 225.0036000 	 2.154000 	 -1.2118690000 	 -2.2283330000 
703.60 	 225.0052000 	 2.154000 	 -1.2149300000 	 -2.2314870000 
703.80 	 225.0036000 	 2.154000 	 -1.2110900000 	 -2.2281490000 
704.00 	 225.0067000 	 2.154000 	 -1.2135790000 	 -2.2299960000 
704.20 	 225.0036000 	 2.154000 	 -1.2133150000 	 -2.2303770000 
704.40 	 224.9988000 	 2.154000 	 -1.2110840000 	 -2.2278880000 
704.60 	 224.9956000 	 2.154000 	 -1.2148630000 	 -2.2313280000 
704.80 	 224.9908000 	 2.154000 	 -1.2117290000 	 -2.2288260000 
705.00 	 224.9908000 	 2.154000 	 -1.2127940000 	 -2.2293310000 
705.20 	 224.9877000 	 2.154000 	 -1.2143140000 	 -2.2311020000 
705.40 	 224.9893000 	 2.154025 	 -1.2111730000 	 -2.2277160000 
705.60 	 224.9877000 	 2.154050 	 -1.2149750000 	 -2.2310420000 
705.80 	 224.9877000 	 2.154075 	 -1.2125810000 	 -2.2295600000 
706.00 	 224.9829000 	 2.154050 	 -1.2117070000 	 -2.2285430000 
706.20 	 224.9797000 	 2.154050 	 -1.2132740000 	 -2.2315660000 
706.40 	 224.9797000 	 2.154075 	 -1.2067450000 	 -2.2280090000 
706.60 	 224.9765000 	 2.154075 	 -1.2081910000 	 -2.2300750000 
706.80 	 224.9797000 	 2.154125 	 -1.2080730000 	 -2.2307110000 
707.00 	 224.9797000 	 2.154100 	 -1.2056290000 	 -2.2279480000 
707.20 	 224.9829000 	 2.154100 	 -1.2101620000 	 -2.2315790000 
707.40 	 224.9829000 	 2.154125 	 -1.2117320000 	 -2.2287340000 
707.60 	 224.9797000 	 2.154150 	 -1.2132610000 	 -2.2296050000 
707.80 	 224.9797000 	 2.154175 	 -1.2143100000 	 -2.2312770000 
708.00 	 224.9797000 	 2.154150 	 -1.2065570000 	 -2.2281360000 
708.20 	 224.9797000 	 2.154150 	 -1.2104320000 	 -2.2313440000 
708.40 	 224.9797000 	 2.154175 	 -1.2106830000 	 -2.2298500000 
708.60 	 224.9829000 	 2.154200 	 -1.2107470000 	 -2.2289630000 
708.80 	 224.9829000 	 2.154225 	 -1.2136140000 	 -2.2318390000 
709.00 	 224.9845000 	 2.154200 	 -1.2116910000 	 -2.2284980000 
709.20 	 224.9845000 	 2.154200 	 -1.2150480000 	 -2.2308480000 
709.40 	 224.9829000 	 2.154225 	 -1.2140750000 	 -2.2308860000 
709.60 	 224.9877000 	 2.154250 	 -1.2122950000 	 -2.2285080000 
709.80 	 224.9877000 	 2.154275 	 -1.2157660000 	 -2.2319350000 
710.00 	 224.9877000 	 2.154250 	 -1.2127400000 	 -2.2291410000 
710.20 	 224.9877000 	 2.154250 	 -1.2144180000 	 -2.2303420000 
710.40 	 224.9877000 	 2.154275 	 -1.2152730000 	 -2.2316620000 
710.60 	 224.9829000 	 2.154300 	 -1.2121450000 	 -2.2284480000 
710.80 	 224.9829000 	 2.154300 	 -1.2158780000 	 -2.2318270000 
711.00 	 224.9797000 	 2.154300 	 -1.2138140000 	 -2.2303520000 
711.20 	 224.9797000 	 2.154300 	 -1.2132390000 	 -2.2294390000 
711.40 	 224.9829000 	 2.154325 	 -1.2159600000 	 -2.2324780000 
711.60 	 224.9829000 	 2.154350 	 -1.2120880000 	 -2.2291880000 
711.80 	 224.9829000 	 2.154350 	 -1.2149750000 	 -2.2311470000 
712.00 	 224.9829000 	 2.154350 	 -1.2149270000 	 -2.2317220000 
712.20 	 224.9829000 	 2.154350 	 -1.2124540000 	 -2.2291150000 
712.40 	 224.9797000 	 2.154375 	 -1.2162690000 	 -2.2325330000 
712.60 	 224.9797000 	 2.154400 	 -1.2131980000 	 -2.2301770000 
712.80 	 224.9797000 	 2.154425 	 -1.2138780000 	 -2.2302370000 
713.00 	 224.9797000 	 2.154400 	 -1.2159120000 	 -2.2327770000 
713.20 	 224.9797000 	 2.154400 	 -1.2122310000 	 -2.2293410000 
713.40 	 224.9797000 	 2.154425 	 -1.2158970000 	 -2.2323390000 
713.60 	 224.9797000 	 2.154450 	 -1.2141450000 	 -2.2312900000 
713.80 	 224.9797000 	 2.154450 	 -1.2131630000 	 -2.2296910000 
714.00 	 224.9829000 	 2.154475 	 -1.2161860000 	 -2.2329520000 
714.20 	 224.9861000 	 2.154450 	 -1.2125300000 	 -2.2297890000 
714.40 	 224.9877000 	 2.154475 	 -1.2147650000 	 -2.2312480000 
714.60 	 224.9877000 	 2.154500 	 -1.2153020000 	 -2.2323390000 
714.80 	 224.9877000 	 2.154525 	 -1.2122630000 	 -2.2294010000 
715.00 	 224.9845000 	 2.154500 	 -1.2161890000 	 -2.2327740000 
715.20 	 224.9829000 	 2.154500 	 -1.2132960000 	 -2.2305710000 
715.40 	 224.9829000 	 2.154525 	 -1.2139320000 	 -2.2306030000 
715.60 	 224.9829000 	 2.154550 	 -1.2159790000 	 -2.2329140000 
715.80 	 224.9877000 	 2.154575 	 -1.2122660000 	 -2.2295730000 
716.00 	 224.9956000 	 2.154550 	 -1.2156300000 	 -2.2320780000 
716.20 	 224.9988000 	 2.154550 	 -1.2141800000 	 -2.2317000000 
716.40 	 225.0020000 	 2.154550 	 -1.2129050000 	 -2.2299190000 
716.60 	 225.0067000 	 2.154550 	 -1.2162690000 	 -2.2332000000 
716.80 	 225.0036000 	 2.154550 	 -1.2123170000 	 -2.2300660000 
717.00 	 225.0036000 	 2.154550 	 -1.2149180000 	 -2.2315570000 
717.20 	 224.9972000 	 2.154550 	 -1.2151110000 	 -2.2324660000 
717.40 	 224.9956000 	 2.154550 	 -1.2123110000 	 -2.2296750000 
717.60 	 224.9940000 	 2.154550 	 -1.2162110000 	 -2.2329460000 
717.80 	 224.9908000 	 2.154550 	 -1.2135470000 	 -2.2310420000 
718.00 	 224.9908000 	 2.154550 	 -1.2136490000 	 -2.2304410000 
718.20 	 224.9956000 	 2.154550 	 -1.2161030000 	 -2.2332410000 
718.40 	 224.9956000 	 2.154550 	 -1.2124920000 	 -2.2297990000 
718.60 	 224.9988000 	 2.154550 	 -1.2154200000 	 -2.2322560000 
718.80 	 224.9988000 	 2.154550 	 -1.2145770000 	 -2.2320240000 
719.00 	 224.9940000 	 2.154550 	 -1.2127150000 	 -2.2298050000 
719.20 	 224.9877000 	 2.154550 	 -1.2163640000 	 -2.2332380000 
719.40 	 224.9829000 	 2.154550 	 -1.2127460000 	 -2.2302180000 
719.60 	 224.9829000 	 2.154550 	 -1.2146150000 	 -2.2314360000 
719.80 	 224.9829000 	 2.154575 	 -1.2154900000 	 -2.2326760000 
720.00 	 224.9877000 	 2.154600 	 -1.2121680000 	 -2.2295790000 
720.20 	 224.9877000 	 2.154625 	 -1.2161450000 	 -2.2328540000 
720.40 	 224.9908000 	 2.154600 	 -1.2138460000 	 -2.2311750000 
720.60 	 224.9908000 	 2.154600 	 -1.2135980000 	 -2.2304570000 
720.80 	 224.9908000 	 2.154600 	 -1.2160780000 	 -2.2333970000 
721.00 	 224.9908000 	 2.154600 	 -1.2124890000 	 -2.2298720000 
721.20 	 224.9908000 	 2.154600 	 -1.2155880000 	 -2.2323730000 
721.40 	 224.9908000 	 2.154600 	 -1.2144600000 	 -2.2320240000 
721.60 	 224.9908000 	 2.154600 	 -1.2128390000 	 -2.2300180000 
721.80 	 224.9956000 	 2.154600 	 -1.2164050000 	 -2.2331940000 
722.00 	 224.9908000 	 2.154600 	 -1.2128730000 	 -2.2305680000 
722.20 	 224.9908000 	 2.154600 	 -1.2145550000 	 -2.2315340000 
722.40 	 224.9893000 	 2.154600 	 -1.2158430000 	 -2.2329680000 
722.60 	 224.9877000 	 2.154600 	 -1.2125490000 	 -2.2296940000 
722.80 	 224.9877000 	 2.154625 	 -1.2162180000 	 -2.2331650000 
723.00 	 224.9861000 	 2.154625 	 -1.2137130000 	 -2.2312290000 
723.20 	 224.9877000 	 2.154650 	 -1.2135760000 	 -2.2304090000 
723.40 	 224.9829000 	 2.154650 	 -1.2162650000 	 -2.2333110000 
723.60 	 224.9877000 	 2.154650 	 -1.2125330000 	 -2.2299740000 
723.80 	 224.9829000 	 2.154650 	 -1.2150350000 	 -2.2319000000 
724.00 	 224.9797000 	 2.154675 	 -1.2151240000 	 -2.2326210000 
724.20 	 224.9749000 	 2.154700 	 -1.2125430000 	 -2.2298560000 
724.40 	 224.9734000 	 2.154700 	 -1.2162490000 	 -2.2330950000 
724.60 	 224.9718000 	 2.154725 	 -1.2137540000 	 -2.2311720000 
724.80 	 224.9670000 	 2.154750 	 -1.2140180000 	 -2.2307520000 
725.00 	 224.9670000 	 2.154775 	 -1.2162780000 	 -2.2331870000 
725.20 	 224.9670000 	 2.154800 	 -1.2126000000 	 -2.2297990000 
725.40 	 224.9718000 	 2.154850 	 -1.2157690000 	 -2.2326060000 
725.60 	 224.9718000 	 2.154875 	 -1.2145360000 	 -2.2319950000 
725.80 	 224.9749000 	 2.154875 	 -1.2132580000 	 -2.2303140000 
726.00 	 224.9797000 	 2.154900 	 -1.2165640000 	 -2.2335910000 
726.20 	 224.9829000 	 2.154925 	 -1.2127780000 	 -2.2302500000 
726.40 	 224.9908000 	 2.154925 	 -1.2153340000 	 -2.2319950000 
726.60 	 224.9956000 	 2.154900 	 -1.2151690000 	 -2.2324780000 
726.80 	 224.9988000 	 2.154900 	 -1.2128130000 	 -2.2300180000 
727.00 	 225.0036000 	 2.154900 	 -1.2167140000 	 -2.2333650000 
727.20 	 225.0067000 	 2.154900 	 -1.2134650000 	 -2.2309780000 
727.40 	 225.0067000 	 2.154900 	 -1.2143450000 	 -2.2311660000 
727.60 	 225.0067000 	 2.154900 	 -1.2160810000 	 -2.2332000000 
727.80 	 225.0099000 	 2.154900 	 -1.2126640000 	 -2.2298080000 
728.00 	 225.0083000 	 2.154900 	 -1.2163610000 	 -2.2330000000 
728.20 	 225.0067000 	 2.154900 	 -1.2140620000 	 -2.2315760000 
728.40 	 225.0067000 	 2.154900 	 -1.2137860000 	 -2.2307010000 
728.60 	 225.0036000 	 2.154900 	 -1.2165480000 	 -2.2334670000 
728.80 	 225.0036000 	 2.154900 	 -1.2126950000 	 -2.2300530000 
729.00 	 224.9956000 	 2.154900 	 -1.2155570000 	 -2.2322300000 
729.20 	 224.9956000 	 2.154900 	 -1.2150610000 	 -2.2323770000 
729.40 	 224.9908000 	 2.154900 	 -1.2127880000 	 -2.2302180000 
729.60 	 224.9908000 	 2.154900 	 -1.2167140000 	 -2.2336290000 
729.80 	 224.9908000 	 2.154900 	 -1.2130480000 	 -2.2307050000 
730.00 	 224.9908000 	 2.154900 	 -1.2146920000 	 -2.2315880000 
730.20 	 224.9956000 	 2.154900 	 -1.2157310000 	 -2.2329300000 
730.40 	 224.9956000 	 2.154900 	 -1.2125590000 	 -2.2297950000 
730.60 	 224.9956000 	 2.154900 	 -1.2163510000 	 -2.2330350000 
730.80 	 224.9988000 	 2.154900 	 -1.2141610000 	 -2.2316490000 
731.00 	 224.9988000 	 2.154900 	 -1.2137760000 	 -2.2306890000 
731.20 	 224.9988000 	 2.154900 	 -1.2164400000 	 -2.2335530000 
731.40 	 224.9956000 	 2.154900 	 -1.2127210000 	 -2.2301740000 
731.60 	 224.9908000 	 2.154900 	 -1.2154070000 	 -2.2323010000 
731.80 	 224.9908000 	 2.154900 	 -1.2150320000 	 -2.2324820000 
732.00 	 224.9924000 	 2.154900 	 -1.2128480000 	 -2.2300620000 
732.20 	 224.9956000 	 2.154900 	 -1.2166250000 	 -2.2334290000 
732.40 	 224.9956000 	 2.154900 	 -1.2135160000 	 -2.2309430000 
732.60 	 224.9988000 	 2.154900 	 -1.2142880000 	 -2.2310990000 
732.80 	 224.9988000 	 2.154900 	 -1.2161570000 	 -2.2332030000 
733.00 	 224.9956000 	 2.154900 	 -1.2126100000 	 -2.2298180000 
733.20 	 224.9956000 	 2.154900 	 -1.2161730000 	 -2.2326690000 
733.40 	 224.9877000 	 2.154900 	 -1.2144720000 	 -2.2317790000 
733.60 	 224.9877000 	 2.154900 	 -1.2132640000 	 -2.2302310000 
733.80 	 224.9813000 	 2.154925 	 -1.2167360000 	 -2.2334580000 
734.00 	 224.9749000 	 2.154950 	 -1.2127810000 	 -2.2303360000 
734.20 	 224.9718000 	 2.154950 	 -1.2151240000 	 -2.2318010000 
734.40 	 224.9670000 	 2.154975 	 -1.2155340000 	 -2.2327900000 
734.60 	 224.9638000 	 2.155000 	 -1.2126860000 	 -2.2299160000 
734.80 	 224.9638000 	 2.155025 	 -1.2165420000 	 -2.2333110000 
735.00 	 224.9638000 	 2.155050 	 -1.2133340000 	 -2.2306380000 
735.20 	 224.9670000 	 2.155100 	 -1.2146600000 	 -2.2313590000 
735.40 	 224.9670000 	 2.155125 	 -1.2159000000 	 -2.2331300000 
735.60 	 224.9718000 	 2.155150 	 -1.2124410000 	 -2.2298460000 
735.80 	 224.9749000 	 2.155175 	 -1.2161890000 	 -2.2329620000 
736.00 	 224.9797000 	 2.155175 	 -1.2141230000 	 -2.2317700000 
736.20 	 224.9829000 	 2.155225 	 -1.2136490000 	 -2.2305870000 
736.40 	 224.9877000 	 2.155200 	 -1.2164820000 	 -2.2333940000 
736.60 	 224.9940000 	 2.155200 	 -1.2127910000 	 -2.2299390000 
736.80 	 224.9956000 	 2.155200 	 -1.2156550000 	 -2.2321700000 
737.00 	 224.9988000 	 2.155200 	 -1.2154260000 	 -2.2325870000 
737.20 	 225.0067000 	 2.155200 	 -1.2130670000 	 -2.2299580000 
737.40 	 225.0147000 	 2.155200 	 -1.2168220000 	 -2.2334380000 
737.60 	 225.0179000 	 2.155200 	 -1.2134970000 	 -2.2306920000 
737.80 	 225.0226000 	 2.155200 	 -1.2147550000 	 -2.2313850000 
738.00 	 225.0226000 	 2.155200 	 -1.2161730000 	 -2.2331910000 
738.20 	 225.0226000 	 2.155200 	 -1.2126830000 	 -2.2299030000 
738.40 	 225.0226000 	 2.155200 	 -1.2164430000 	 -2.2330030000 
738.60 	 225.0179000 	 2.155200 	 -1.2142400000 	 -2.2318080000 
738.80 	 225.0179000 	 2.155200 	 -1.2137090000 	 -2.2306160000 
739.00 	 225.0147000 	 2.155200 	 -1.2167140000 	 -2.2335050000 
739.20 	 225.0115000 	 2.155200 	 -1.2129630000 	 -2.2301670000 
739.40 	 225.0115000 	 2.155175 	 -1.2154290000 	 -2.2321160000 
739.60 	 225.0067000 	 2.155150 	 -1.2153280000 	 -2.2325040000 
739.80 	 225.0067000 	 2.155150 	 -1.2131440000 	 -2.2300400000 
740.00 	 225.0067000 	 2.155150 	 -1.2167610000 	 -2.2334580000 
740.20 	 225.0067000 	 2.155150 	 -1.2135000000 	 -2.2307940000 
740.40 	 225.0115000 	 2.155150 	 -1.2143360000 	 -2.2309210000 
740.60 	 225.0115000 	 2.155150 	 -1.2162240000 	 -2.2332070000 
740.80 	 225.0115000 	 2.155150 	 -1.2126510000 	 -2.2298560000 
741.00 	 225.0115000 	 2.155150 	 -1.2161290000 	 -2.2328030000 
741.20 	 225.0067000 	 2.155100 	 -1.2145270000 	 -2.2320080000 
741.40 	 225.0036000 	 2.155100 	 -1.2136300000 	 -2.2306760000 
741.60 	 224.9956000 	 2.155100 	 -1.2165320000 	 -2.2335560000 
741.80 	 224.9908000 	 2.155100 	 -1.2126950000 	 -2.2302220000 
742.00 	 224.9908000 	 2.155100 	 -1.2155570000 	 -2.2323580000 
742.20 	 224.9877000 	 2.155100 	 -1.2151430000 	 -2.2326600000 
742.40 	 224.9877000 	 2.155100 	 -1.2128990000 	 -2.2300400000 
742.60 	 224.9829000 	 2.155100 	 -1.2166150000 	 -2.2334510000 
742.80 	 224.9877000 	 2.155100 	 -1.2133030000 	 -2.2309400000 
743.00 	 224.9877000 	 2.155100 	 -1.2143390000 	 -2.2311970000 
743.20 	 224.9877000 	 2.155100 	 -1.2161600000 	 -2.2333910000 
743.40 	 224.9908000 	 2.155100 	 -1.2127150000 	 -2.2299890000 
743.60 	 224.9908000 	 2.155100 	 -1.2162150000 	 -2.2328820000 
743.80 	 224.9908000 	 2.155100 	 -1.2146310000 	 -2.2318840000 
744.00 	 224.9877000 	 2.155100 	 -1.2132710000 	 -2.2304060000 
744.20 	 224.9829000 	 2.155100 	 -1.2166370000 	 -2.2336260000 
744.40 	 224.9797000 	 2.155075 	 -1.2131120000 	 -2.2306160000 
744.60 	 224.9749000 	 2.155100 	 -1.2148820000 	 -2.2315630000 
744.80 	 224.9718000 	 2.155125 	 -1.2158520000 	 -2.2336860000 
745.00 	 224.9670000 	 2.155150 	 -1.2127020000 	 -2.2305230000 
745.20 	 224.9638000 	 2.155175 	 -1.2165960000 	 -2.2338960000 
745.40 	 224.9591000 	 2.155200 	 -1.2139670000 	 -2.2320840000 
745.60 	 224.9559000 	 2.155225 	 -1.2138020000 	 -2.2312800000 
745.80 	 224.9511000 	 2.155275 	 -1.2164530000 	 -2.2341510000 
746.00 	 224.9479000 	 2.155325 	 -1.2127840000 	 -2.2309050000 
746.20 	 224.9463000 	 2.155350 	 -1.2157980000 	 -2.2331020000 
746.40 	 224.9447000 	 2.155400 	 -1.2150130000 	 -2.2330320000 
746.60 	 224.9447000 	 2.155450 	 -1.2131210000 	 -2.2307490000 
746.80 	 224.9447000 	 2.155500 	 -1.2166120000 	 -2.2343570000 
747.00 	 224.9479000 	 2.155550 	 -1.2131340000 	 -2.2311880000 
747.20 	 224.9479000 	 2.155575 	 -1.2149140000 	 -2.2321610000 
747.40 	 224.9559000 	 2.155625 	 -1.2159760000 	 -2.2337850000 
747.60 	 224.9591000 	 2.155675 	 -1.2126320000 	 -2.2304530000 
747.80 	 224.9638000 	 2.155700 	 -1.2163260000 	 -2.2337500000 
748.00 	 224.9670000 	 2.155725 	 -1.2141550000 	 -2.2322490000 
748.20 	 224.9718000 	 2.155750 	 -1.2137760000 	 -2.2314100000 
748.40 	 224.9749000 	 2.155775 	 -1.2166850000 	 -2.2342240000 
748.60 	 224.9797000 	 2.155800 	 -1.2128450000 	 -2.2307970000 
748.80 	 224.9877000 	 2.155825 	 -1.2157540000 	 -2.2330160000 
749.00 	 224.9908000 	 2.155800 	 -1.2151240000 	 -2.2332000000 
749.20 	 224.9988000 	 2.155800 	 -1.2131370000 	 -2.2308760000 
749.40 	 225.0036000 	 2.155800 	 -1.2166370000 	 -2.2342810000 
749.60 	 225.0067000 	 2.155800 	 -1.2134110000 	 -2.2315630000 
749.80 	 225.0115000 	 2.155800 	 -1.2146000000 	 -2.2319410000 
750.00 	 225.0147000 	 2.155800 	 -1.2161600000 	 -2.2340300000 
750.20 	 225.0147000 	 2.155800 	 -1.2127650000 	 -2.2307330000 
750.40 	 225.0179000 	 2.155800 	 -1.2162340000 	 -2.2336700000 
750.60 	 225.0147000 	 2.155800 	 -1.2143550000 	 -2.2325230000 
750.80 	 225.0083000 	 2.155800 	 -1.2135310000 	 -2.2313880000 
751.00 	 225.0036000 	 2.155800 	 -1.2166630000 	 -2.2344560000 
751.20 	 224.9972000 	 2.155800 	 -1.2128770000 	 -2.2310570000 
751.40 	 224.9908000 	 2.155800 	 -1.2156450000 	 -2.2332380000 
751.60 	 224.9877000 	 2.155800 	 -1.2151780000 	 -2.2332990000 
751.80 	 224.9829000 	 2.155800 	 -1.2132100000 	 -2.2307970000 
752.00 	 224.9829000 	 2.155800 	 -1.2167870000 	 -2.2343030000 
752.20 	 224.9829000 	 2.155800 	 -1.2135540000 	 -2.2316680000 
752.40 	 224.9797000 	 2.155800 	 -1.2146510000 	 -2.2322240000 
752.60 	 224.9797000 	 2.155800 	 -1.2162840000 	 -2.2340970000 
752.80 	 224.9749000 	 2.155800 	 -1.2127080000 	 -2.2308350000 
753.00 	 224.9797000 	 2.155825 	 -1.2164430000 	 -2.2335690000 
753.20 	 224.9749000 	 2.155850 	 -1.2152420000 	 -2.2330510000 
753.40 	 224.9749000 	 2.155875 	 -1.2136010000 	 -2.2309810000 
753.60 	 224.9718000 	 2.155875 	 -1.2168440000 	 -2.2343920000 
753.80 	 224.9670000 	 2.155900 	 -1.2133060000 	 -2.2313980000 
754.00 	 224.9622000 	 2.155925 	 -1.2155820000 	 -2.2328000000 
754.20 	 224.9559000 	 2.155975 	 -1.2160400000 	 -2.2337750000 
754.40 	 224.9511000 	 2.156000 	 -1.2130800000 	 -2.2308730000 
754.60 	 224.9479000 	 2.156050 	 -1.2168410000 	 -2.2343160000 
754.80 	 224.9479000 	 2.156075 	 -1.2136750000 	 -2.2318200000 
755.00 	 224.9495000 	 2.156125 	 -1.2147300000 	 -2.2322850000 
755.20 	 224.9511000 	 2.156150 	 -1.2164210000 	 -2.2340930000 
755.40 	 224.9591000 	 2.156200 	 -1.2129660000 	 -2.2308600000 
755.60 	 224.9670000 	 2.156225 	 -1.2165740000 	 -2.2339630000 
755.80 	 224.9749000 	 2.156250 	 -1.2142820000 	 -2.2325230000 
756.00 	 224.9829000 	 2.156275 	 -1.2141040000 	 -2.2315530000 
756.20 	 224.9940000 	 2.156300 	 -1.2168880000 	 -2.2344430000 
756.40 	 224.9988000 	 2.156300 	 -1.2130860000 	 -2.2311050000 
756.60 	 225.0067000 	 2.156300 	 -1.2162880000 	 -2.2334000000 
756.80 	 225.0115000 	 2.156300 	 -1.2154070000 	 -2.2332410000 
757.00 	 225.0147000 	 2.156300 	 -1.2137290000 	 -2.2313470000 
757.20 	 225.0179000 	 2.156300 	 -1.2172380000 	 -2.2345700000 
757.40 	 225.0226000 	 2.156300 	 -1.2136400000 	 -2.2314640000 
757.60 	 225.0258000 	 2.156300 	 -1.2156840000 	 -2.2329330000 
757.80 	 225.0306000 	 2.156300 	 -1.2161640000 	 -2.2339530000 
758.00 	 225.0258000 	 2.156300 	 -1.2133090000 	 -2.2310380000 
758.20 	 225.0258000 	 2.156300 	 -1.2170660000 	 -2.2344880000 
758.40 	 225.0258000 	 2.156250 	 -1.2140460000 	 -2.2321000000 
758.60 	 225.0226000 	 2.156250 	 -1.2149590000 	 -2.2322620000 
758.80 	 225.0179000 	 2.156200 	 -1.2167140000 	 -2.2344460000 
759.00 	 225.0147000 	 2.156200 	 -1.2131720000 	 -2.2310990000 
759.20 	 225.0083000 	 2.156200 	 -1.2167770000 	 -2.2336450000 
759.40 	 225.0036000 	 2.156200 	 -1.2151940000 	 -2.2330920000 
759.60 	 224.9972000 	 2.156200 	 -1.2137640000 	 -2.2312290000 
759.80 	 224.9924000 	 2.156200 	 -1.2173180000 	 -2.2345450000 
760.00 	 224.9908000 	 2.156200 	 -1.2135660000 	 -2.2314200000 
760.20 	 224.9908000 	 2.156200 	 -1.2154130000 	 -2.2327040000 
760.40 	 224.9908000 	 2.156200 	 -1.2163990000 	 -2.2340970000 
760.60 	 224.9908000 	 2.156200 	 -1.2131560000 	 -2.2308540000 
760.80 	 224.9956000 	 2.156200 	 -1.2169900000 	 -2.2339380000 
761.00 	 224.9988000 	 2.156200 	 -1.2146820000 	 -2.2326470000 
761.20 	 225.0036000 	 2.156200 	 -1.2140940000 	 -2.2315660000 
761.40 	 225.0036000 	 2.156200 	 -1.2170920000 	 -2.2344620000 
761.60 	 224.9988000 	 2.156200 	 -1.2132870000 	 -2.2312100000 
761.80 	 224.9956000 	 2.156200 	 -1.2160360000 	 -2.2338770000 
762.00 	 224.9956000 	 2.156200 	 -1.2158390000 	 -2.2341730000 
762.20 	 224.9908000 	 2.156200 	 -1.2133060000 	 -2.2314390000 
762.40 	 224.9893000 	 2.156200 	 -1.2173140000 	 -2.2347550000 
762.60 	 224.9877000 	 2.156200 	 -1.2139770000 	 -2.2323930000 
762.80 	 224.9877000 	 2.156200 	 -1.2150160000 	 -2.2326530000 
763.00 	 224.9861000 	 2.156200 	 -1.2166850000 	 -2.2348400000 
763.20 	 224.9829000 	 2.156200 	 -1.2132300000 	 -2.2314830000 
763.40 	 224.9797000 	 2.156200 	 -1.2167490000 	 -2.2344430000 
763.60 	 224.9797000 	 2.156200 	 -1.2150100000 	 -2.2334350000 
763.80 	 224.9797000 	 2.156200 	 -1.2141290000 	 -2.2319320000 
764.00 	 224.9797000 	 2.156200 	 -1.2172540000 	 -2.2351260000 
764.20 	 224.9781000 	 2.156200 	 -1.2134360000 	 -2.2319160000 
764.40 	 224.9749000 	 2.156200 	 -1.2157880000 	 -2.2334610000 
764.60 	 224.9749000 	 2.156200 	 -1.2162110000 	 -2.2344810000 
764.80 	 224.9749000 	 2.156200 	 -1.2132960000 	 -2.2314360000 
765.00 	 224.9749000 	 2.156250 	 -1.2168880000 	 -2.2348090000 
765.20 	 224.9749000 	 2.156250 	 -1.2144950000 	 -2.2328280000 
765.40 	 224.9797000 	 2.156275 	 -1.2144030000 	 -2.2322910000 
765.60 	 224.9749000 	 2.156300 	 -1.2169520000 	 -2.2350470000 
765.80 	 224.9718000 	 2.156300 	 -1.2131310000 	 -2.2316960000 
766.00 	 224.9718000 	 2.156325 	 -1.2162940000 	 -2.2339980000 
766.20 	 224.9670000 	 2.156350 	 -1.2156260000 	 -2.2338650000 
766.40 	 224.9638000 	 2.156375 	 -1.2135570000 	 -2.2315380000 
766.60 	 224.9638000 	 2.156425 	 -1.2172030000 	 -2.2349520000 
766.80 	 224.9638000 	 2.156450 	 -1.2137760000 	 -2.2323230000 
767.00 	 224.9622000 	 2.156475 	 -1.2153240000 	 -2.2331080000 
767.20 	 224.9591000 	 2.156500 	 -1.2162460000 	 -2.2344880000 
767.40 	 224.9591000 	 2.156525 	 -1.2132330000 	 -2.2313720000 
767.60 	 224.9559000 	 2.156575 	 -1.2170410000 	 -2.2348910000 
767.80 	 224.9591000 	 2.156600 	 -1.2141800000 	 -2.2328000000 
768.00 	 224.9591000 	 2.156625 	 -1.2146440000 	 -2.2325420000 
768.20 	 224.9638000 	 2.156650 	 -1.2170030000 	 -2.2349550000 
768.40 	 224.9670000 	 2.156675 	 -1.2131150000 	 -2.2317000000 
768.60 	 224.9749000 	 2.156700 	 -1.2161640000 	 -2.2339380000 
768.80 	 224.9797000 	 2.156725 	 -1.2155340000 	 -2.2339530000 
769.00 	 224.9877000 	 2.156775 	 -1.2134270000 	 -2.2315340000 
769.20 	 224.9956000 	 2.156775 	 -1.2173400000 	 -2.2350280000 
769.40 	 225.0004000 	 2.156750 	 -1.2140430000 	 -2.2324750000 
769.60 	 225.0115000 	 2.156750 	 -1.2151050000 	 -2.2329360000 
769.80 	 225.0179000 	 2.156750 	 -1.2168180000 	 -2.2348150000 
770.00 	 225.0258000 	 2.156750 	 -1.2132360000 	 -2.2314260000 
770.20 	 225.0338000 	 2.156750 	 -1.2168060000 	 -2.2344520000 
770.40 	 225.0385000 	 2.156750 	 -1.2152230000 	 -2.2334610000 
770.60 	 225.0417000 	 2.156750 	 -1.2138270000 	 -2.2318710000 
770.80 	 225.0417000 	 2.156750 	 -1.2172320000 	 -2.2351070000 
771.00 	 225.0417000 	 2.156700 	 -1.2135060000 	 -2.2320680000 
771.20 	 225.0401000 	 2.156675 	 -1.2155570000 	 -2.2333300000 
771.40 	 225.0385000 	 2.156650 	 -1.2164120000 	 -2.2347160000 
771.60 	 225.0385000 	 2.156600 	 -1.2131470000 	 -2.2315760000 
771.80 	 225.0338000 	 2.156575 	 -1.2167490000 	 -2.2347640000 
772.00 	 225.0306000 	 2.156550 	 -1.2147140000 	 -2.2332220000 
772.20 	 225.0306000 	 2.156525 	 -1.2142280000 	 -2.2322560000 
772.40 	 225.0306000 	 2.156500 	 -1.2171750000 	 -2.2352310000 
772.60 	 225.0306000 	 2.156475 	 -1.2135660000 	 -2.2321190000 
772.80 	 225.0306000 	 2.156450 	 -1.2156170000 	 -2.2335120000 
773.00 	 225.0290000 	 2.156450 	 -1.2161250000 	 -2.2345130000 
773.20 	 225.0258000 	 2.156425 	 -1.2132710000 	 -2.2315440000 
773.40 	 225.0258000 	 2.156400 	 -1.2170730000 	 -2.2349610000 
773.60 	 225.0258000 	 2.156375 	 -1.2142790000 	 -2.2328730000 
773.80 	 225.0306000 	 2.156350 	 -1.2145810000 	 -2.2325450000 
774.00 	 225.0338000 	 2.156325 	 -1.2167390000 	 -2.2352060000 
774.20 	 225.0385000 	 2.156300 	 -1.2130550000 	 -2.2316330000 
774.40 	 225.0417000 	 2.156275 	 -1.2165700000 	 -2.2345540000 
774.60 	 225.0465000 	 2.156250 	 -1.2148950000 	 -2.2336170000 
774.80 	 225.0497000 	 2.156200 	 -1.2138880000 	 -2.2321860000 
775.00 	 225.0544000 	 2.156175 	 -1.2171650000 	 -2.2351140000 
775.20 	 225.0544000 	 2.156125 	 -1.2135120000 	 -2.2323320000 
775.40 	 225.0544000 	 2.156075 	 -1.2158430000 	 -2.2337310000 
775.60 	 225.0497000 	 2.156050 	 -1.2160460000 	 -2.2343730000 
775.80 	 225.0417000 	 2.156000 	 -1.2133120000 	 -2.2315630000 
776.00 	 225.0322000 	 2.155975 	 -1.2170220000 	 -2.2349230000 
776.20 	 225.0226000 	 2.155950 	 -1.2141800000 	 -2.2330350000 
776.40 	 225.0147000 	 2.155925 	 -1.2146380000 	 -2.2325520000 
776.60 	 225.0067000 	 2.155900 	 -1.2169330000 	 -2.2351580000 
776.80 	 225.0067000 	 2.155900 	 -1.2132930000 	 -2.2318010000 
777.00 	 225.0067000 	 2.155900 	 -1.2163770000 	 -2.2340870000 
777.20 	 225.0067000 	 2.155900 	 -1.2155500000 	 -2.2338770000 
777.40 	 225.0036000 	 2.155900 	 -1.2137600000 	 -2.2319160000 
777.60 	 224.9988000 	 2.155900 	 -1.2173140000 	 -2.2351900000 
777.80 	 224.9956000 	 2.155900 	 -1.2138430000 	 -2.2321610000 
778.00 	 224.9908000 	 2.155900 	 -1.2154520000 	 -2.2331210000 
778.20 	 224.9893000 	 2.155900 	 -1.2167300000 	 -2.2348500000 
778.40 	 224.9877000 	 2.155900 	 -1.2131280000 	 -2.2316330000 
778.60 	 224.9877000 	 2.155900 	 -1.2170540000 	 -2.2348560000 
778.80 	 224.9877000 	 2.155900 	 -1.2144530000 	 -2.2329780000 
779.00 	 224.9829000 	 2.155900 	 -1.2144720000 	 -2.2325870000 
779.20 	 224.9797000 	 2.155900 	 -1.2171550000 	 -2.2352220000 
779.40 	 224.9749000 	 2.155900 	 -1.2133790000 	 -2.2317980000 
779.60 	 224.9718000 	 2.155900 	 -1.2163190000 	 -2.2341030000 
779.80 	 224.9718000 	 2.155900 	 -1.2157280000 	 -2.2341920000 
780.00 	 224.9718000 	 2.155925 	 -1.2137060000 	 -2.2320330000 
780.20 	 224.9718000 	 2.155950 	 -1.2175400000 	 -2.2365730000 
780.40 	 224.9702000 	 2.155975 	 -1.2139070000 	 -2.2336930000 
780.60 	 224.9718000 	 2.156000 	 -1.2157790000 	 -2.2346970000 
780.80 	 224.9734000 	 2.156000 	 -1.2167010000 	 -2.2361560000 
781.00 	 224.9718000 	 2.156025 	 -1.2135470000 	 -2.2329620000 
781.20 	 224.9638000 	 2.156050 	 -1.2172540000 	 -2.2362580000 
781.40 	 224.9591000 	 2.156075 	 -1.2148030000 	 -2.2344970000 
781.60 	 224.9511000 	 2.156125 	 -1.2144820000 	 -2.2335620000 
781.80 	 224.9416000 	 2.156150 	 -1.2172540000 	 -2.2364680000 
782.00 	 224.9320000 	 2.156200 	 -1.2135630000 	 -2.2330760000 
782.20 	 224.9289000 	 2.156250 	 -1.2165640000 	 -2.2352310000 
782.40 	 224.9257000 	 2.156300 	 -1.2160300000 	 -2.2354480000 
782.60 	 224.9289000 	 2.156350 	 -1.2137990000 	 -2.2328440000 
782.80 	 224.9289000 	 2.156400 	 -1.2175500000 	 -2.2363880000 
783.00 	 224.9289000 	 2.156450 	 -1.2142530000 	 -2.2338960000 
783.20 	 224.9289000 	 2.156525 	 -1.2153560000 	 -2.2344300000 
783.40 	 224.9305000 	 2.156550 	 -1.2169330000 	 -2.2361310000 
783.60 	 224.9368000 	 2.156600 	 -1.2135600000 	 -2.2329170000 
783.80 	 224.9384000 	 2.156650 	 -1.2168630000 	 -2.2357880000 
784.00 	 224.9479000 	 2.156700 	 -1.2150540000 	 -2.2348470000 
784.20 	 224.9511000 	 2.156750 	 -1.2146790000 	 -2.2337020000 
784.40 	 224.9559000 	 2.156800 	 -1.2172830000 	 -2.2363950000 
784.60 	 224.9591000 	 2.156825 	 -1.2135220000 	 -2.2330980000 
784.80 	 224.9591000 	 2.156875 	 -1.2165360000 	 -2.2353300000 
785.00 	 224.9638000 	 2.156900 	 -1.2156840000 	 -2.2352980000 
785.20 	 224.9638000 	 2.156925 	 -1.2137830000 	 -2.2329590000 
785.40 	 224.9670000 	 2.156950 	 -1.2173910000 	 -2.2365890000 
785.60 	 224.9749000 	 2.156975 	 -1.2140020000 	 -2.2337280000 
785.80 	 224.9829000 	 2.157000 	 -1.2155020000 	 -2.2343990000 
786.00 	 224.9956000 	 2.157000 	 -1.2164210000 	 -2.2361120000 
786.20 	 225.0036000 	 2.157025 	 -1.2130960000 	 -2.2328120000 
786.40 	 225.0147000 	 2.157050 	 -1.2164400000 	 -2.2360040000 
786.60 	 225.0179000 	 2.157025 	 -1.2154900000 	 -2.2345830000 
786.80 	 225.0210000 	 2.157025 	 -1.2147460000 	 -2.2334990000 
787.00 	 225.0226000 	 2.157025 	 -1.2172410000 	 -2.2365440000 
787.20 	 225.0179000 	 2.157025 	 -1.2136140000 	 -2.2331020000 
787.40 	 225.0210000 	 2.157025 	 -1.2166790000 	 -2.2355110000 
787.60 	 225.0226000 	 2.157025 	 -1.2157250000 	 -2.2352220000 
787.80 	 225.0258000 	 2.157000 	 -1.2141160000 	 -2.2332220000 
788.00 	 225.0258000 	 2.156975 	 -1.2175590000 	 -2.2364680000 
788.20 	 225.0258000 	 2.156950 	 -1.2142210000 	 -2.2338260000 
788.40 	 225.0242000 	 2.156925 	 -1.2153500000 	 -2.2342080000 
788.60 	 225.0179000 	 2.156925 	 -1.2170540000 	 -2.2362960000 
788.80 	 225.0179000 	 2.156900 	 -1.2135380000 	 -2.2329240000 
789.00 	 225.0163000 	 2.156875 	 -1.2168660000 	 -2.2356700000 
789.20 	 225.0179000 	 2.156875 	 -1.2153970000 	 -2.2350600000 
789.40 	 225.0226000 	 2.156875 	 -1.2143640000 	 -2.2333240000 
789.60 	 225.0226000 	 2.156850 	 -1.2174670000 	 -2.2364620000 
789.80 	 225.0226000 	 2.156825 	 -1.2135060000 	 -2.2334290000 
790.00 	 225.0226000 	 2.156800 	 -1.2160020000 	 -2.2350310000 
790.20 	 225.0179000 	 2.156775 	 -1.2163800000 	 -2.2358580000 
790.40 	 225.0179000 	 2.156775 	 -1.2135630000 	 -2.2329430000 
790.60 	 225.0147000 	 2.156775 	 -1.2173720000 	 -2.2363350000 
790.80 	 225.0147000 	 2.156775 	 -1.2144250000 	 -2.2340810000 
791.00 	 225.0147000 	 2.156750 	 -1.2152730000 	 -2.2342430000 
791.20 	 225.0115000 	 2.156725 	 -1.2169170000 	 -2.2361820000 
791.40 	 225.0115000 	 2.156725 	 -1.2133470000 	 -2.2329010000 
791.60 	 225.0115000 	 2.156700 	 -1.2172350000 	 -2.2360200000 
791.80 	 225.0067000 	 2.156725 	 -1.2148350000 	 -2.2344330000 
792.00 	 225.0036000 	 2.156725 	 -1.2146600000 	 -2.2338140000 
792.20 	 224.9988000 	 2.156725 	 -1.2172000000 	 -2.2364140000 
792.40 	 224.9988000 	 2.156725 	 -1.2132870000 	 -2.2330950000 
792.60 	 224.9956000 	 2.156725 	 -1.2163510000 	 -2.2353580000 
792.80 	 224.9956000 	 2.156725 	 -1.2154870000 	 -2.2353360000 
793.00 	 224.9877000 	 2.156725 	 -1.2136710000 	 -2.2332350000 
793.20 	 224.9845000 	 2.156725 	 -1.2171810000 	 -2.2365250000 
793.40 	 224.9797000 	 2.156725 	 -1.2137700000 	 -2.2336580000 
793.60 	 224.9781000 	 2.156725 	 -1.2150000000 	 -2.2341470000 
793.80 	 224.9749000 	 2.156725 	 -1.2167870000 	 -2.2364080000 
794.00 	 224.9749000 	 2.156725 	 -1.2131180000 	 -2.2329390000 
794.20 	 224.9749000 	 2.156725 	 -1.2165640000 	 -2.2355490000 
794.40 	 224.9797000 	 2.156725 	 -1.2154670000 	 -2.2350500000 
794.60 	 224.9829000 	 2.156725 	 -1.2135250000 	 -2.2331780000 
794.80 	 224.9829000 	 2.156725 	 -1.2172950000 	 -2.2365570000 
795.00 	 224.9829000 	 2.156725 	 -1.2137570000 	 -2.2338710000 
795.20 	 224.9829000 	 2.156725 	 -1.2153280000 	 -2.2343700000 
795.40 	 224.9797000 	 2.156775 	 -1.2165010000 	 -2.2362360000 
795.60 	 224.9797000 	 2.156775 	 -1.2132010000 	 -2.2328570000 
795.80 	 224.9797000 	 2.156775 	 -1.2168690000 	 -2.2360450000 
796.00 	 224.9797000 	 2.156775 	 -1.2144220000 	 -2.2343440000 
796.20 	 224.9749000 	 2.156800 	 -1.2144060000 	 -2.2336420000 
796.40 	 224.9718000 	 2.156825 	 -1.2173020000 	 -2.2364900000 
796.60 	 224.9718000 	 2.156850 	 -1.2135760000 	 -2.2330830000 
796.80 	 224.9670000 	 2.156875 	 -1.2163260000 	 -2.2352630000 
797.00 	 224.9638000 	 2.156900 	 -1.2157660000 	 -2.2354380000 
797.20 	 224.9591000 	 2.156925 	 -1.2137450000 	 -2.2331840000 
797.40 	 224.9559000 	 2.156950 	 -1.2173680000 	 -2.2365030000 
797.60 	 224.9511000 	 2.157000 	 -1.2137990000 	 -2.2335660000 
797.80 	 224.9479000 	 2.157025 	 -1.2159510000 	 -2.2350060000 
798.00 	 224.9479000 	 2.157075 	 -1.2165320000 	 -2.2359850000 
798.20 	 224.9511000 	 2.157125 	 -1.2132330000 	 -2.2328820000 
798.40 	 224.9559000 	 2.157150 	 -1.2171840000 	 -2.2362960000 
798.60 	 224.9559000 	 2.157200 	 -1.2143200000 	 -2.2342840000 
798.80 	 224.9559000 	 2.157250 	 -1.2145810000 	 -2.2339980000 
799.00 	 224.9591000 	 2.157275 	 -1.2168850000 	 -2.2364870000 
799.20 	 224.9559000 	 2.157300 	 -1.2131790000 	 -2.2329010000 
799.40 	 224.9591000 	 2.157350 	 -1.2164940000 	 -2.2355780000 
799.60 	 224.9638000 	 2.157375 	 -1.2152930000 	 -2.2351840000 
799.80 	 224.9718000 	 2.157400 	 -1.2140240000 	 -2.2333530000 
800.00 	 224.9781000 	 2.157425 	 -1.2173460000 	 -2.2366050000 
800.20 	 224.9877000 	 2.157450 	 -1.2138840000 	 -2.2333530000 
800.40 	 224.9908000 	 2.157450 	 -1.2167230000 	 -2.2352220000 
800.60 	 224.9956000 	 2.157475 	 -1.2165290000 	 -2.2354250000 
800.80 	 224.9988000 	 2.157500 	 -1.2142750000 	 -2.2330440000 
801.00 	 225.0036000 	 2.157475 	 -1.2184240000 	 -2.2366300000 
801.20 	 225.0099000 	 2.157475 	 -1.2148380000 	 -2.2335910000 
801.40 	 225.0147000 	 2.157475 	 -1.2163390000 	 -2.2344940000 
801.60 	 225.0226000 	 2.157475 	 -1.2173400000 	 -2.2360960000 
801.80 	 225.0258000 	 2.157475 	 -1.2143830000 	 -2.2330600000 
802.00 	 225.0258000 	 2.157475 	 -1.2181760000 	 -2.2364680000 
802.20 	 225.0306000 	 2.157475 	 -1.2153240000 	 -2.2342810000 
802.40 	 225.0306000 	 2.157475 	 -1.2159890000 	 -2.2341470000 
802.60 	 225.0274000 	 2.157450 	 -1.2178830000 	 -2.2364200000 
802.80 	 225.0258000 	 2.157425 	 -1.2135760000 	 -2.2329330000 
803.00 	 225.0226000 	 2.157400 	 -1.2164880000 	 -2.2355560000 
803.20 	 225.0226000 	 2.157375 	 -1.2153780000 	 -2.2352660000 
803.40 	 225.0226000 	 2.157375 	 -1.2138460000 	 -2.2332830000 
803.60 	 225.0226000 	 2.157350 	 -1.2173720000 	 -2.2365790000 
803.80 	 225.0258000 	 2.157325 	 -1.2135700000 	 -2.2334740000 
804.00 	 225.0258000 	 2.157300 	 -1.2159000000 	 -2.2349170000 
804.20 	 225.0258000 	 2.157275 	 -1.2161100000 	 -2.2357850000 
804.40 	 225.0226000 	 2.157275 	 -1.2132640000 	 -2.2329620000 
804.60 	 225.0179000 	 2.157250 	 -1.2170120000 	 -2.2363630000 
804.80 	 225.0115000 	 2.157225 	 -1.2145270000 	 -2.2343350000 
805.00 	 225.0083000 	 2.157225 	 -1.2146570000 	 -2.2338930000 
805.20 	 225.0067000 	 2.157225 	 -1.2172130000 	 -2.2365670000 
805.40 	 225.0052000 	 2.157225 	 -1.2134270000 	 -2.2330790000 
805.60 	 225.0036000 	 2.157225 	 -1.2162400000 	 -2.2352700000 
805.80 	 225.0036000 	 2.157225 	 -1.2161480000 	 -2.2358830000 
806.00 	 225.0067000 	 2.157225 	 -1.2134420000 	 -2.2328880000 
806.20 	 225.0067000 	 2.157225 	 -1.2171400000 	 -2.2363980000 
806.40 	 225.0067000 	 2.157225 	 -1.2141770000 	 -2.2339220000 
806.60 	 225.0052000 	 2.157225 	 -1.2152640000 	 -2.2343600000 
806.80 	 225.0036000 	 2.157225 	 -1.2167070000 	 -2.2361630000 
807.00 	 225.0036000 	 2.157225 	 -1.2135310000 	 -2.2328820000 
807.20 	 224.9988000 	 2.157225 	 -1.2171810000 	 -2.2360610000 
807.40 	 224.9988000 	 2.157225 	 -1.2151340000 	 -2.2349290000 
807.60 	 224.9988000 	 2.157225 	 -1.2144340000 	 -2.2333880000 
807.80 	 224.9988000 	 2.157225 	 -1.2172700000 	 -2.2366020000 
808.00 	 224.9988000 	 2.157225 	 -1.2137950000 	 -2.2335530000 
808.20 	 224.9988000 	 2.157225 	 -1.2158430000 	 -2.2349480000 
808.40 	 224.9988000 	 2.157225 	 -1.2165830000 	 -2.2358860000 
808.60 	 224.9988000 	 2.157225 	 -1.2133410000 	 -2.2329680000 
808.80 	 224.9988000 	 2.157225 	 -1.2171940000 	 -2.2361980000 
809.00 	 224.9988000 	 2.157225 	 -1.2145270000 	 -2.2344140000 
809.20 	 224.9956000 	 2.157225 	 -1.2146090000 	 -2.2337630000 
809.40 	 224.9972000 	 2.157225 	 -1.2171330000 	 -2.2365060000 
809.60 	 224.9956000 	 2.157225 	 -1.2133630000 	 -2.2330630000 
809.80 	 224.9908000 	 2.157225 	 -1.2166630000 	 -2.2354540000 
810.00 	 224.9908000 	 2.157225 	 -1.2158650000 	 -2.2356510000 
810.20 	 224.9908000 	 2.157225 	 -1.2136650000 	 -2.2332000000 
810.40 	 224.9908000 	 2.157225 	 -1.2175850000 	 -2.2365890000 
810.60 	 224.9908000 	 2.157225 	 -1.2140210000 	 -2.2339220000 
810.80 	 224.9956000 	 2.157225 	 -1.2155440000 	 -2.2349010000 
811.00 	 224.9956000 	 2.157225 	 -1.2168250000 	 -2.2363730000 
811.20 	 224.9908000 	 2.157225 	 -1.2133120000 	 -2.2330860000 
811.40 	 224.9908000 	 2.157225 	 -1.2166630000 	 -2.2358350000 
811.60 	 224.9877000 	 2.157225 	 -1.2155630000 	 -2.2354440000 
811.80 	 224.9829000 	 2.157225 	 -1.2141230000 	 -2.2333650000 
812.00 	 224.9765000 	 2.157225 	 -1.2173370000 	 -2.2366810000 
812.20 	 224.9734000 	 2.157225 	 -1.2137250000 	 -2.2335180000 
812.40 	 224.9718000 	 2.157225 	 -1.2159160000 	 -2.2348820000 
812.60 	 224.9718000 	 2.157225 	 -1.2162840000 	 -2.2360390000 
812.80 	 224.9718000 	 2.157225 	 -1.2135760000 	 -2.2328980000 
813.00 	 224.9749000 	 2.157225 	 -1.2173080000 	 -2.2364360000 
813.20 	 224.9718000 	 2.157250 	 -1.2142690000 	 -2.2342210000 
813.40 	 224.9718000 	 2.157275 	 -1.2149910000 	 -2.2339850000 
813.60 	 224.9670000 	 2.157300 	 -1.2169080000 	 -2.2365000000 
813.80 	 224.9670000 	 2.157325 	 -1.2134040000 	 -2.2331780000 
814.00 	 224.9638000 	 2.157350 	 -1.2165510000 	 -2.2355680000 
814.20 	 224.9638000 	 2.157375 	 -1.2154260000 	 -2.2353580000 
814.40 	 224.9670000 	 2.157425 	 -1.2138180000 	 -2.2332670000 
814.60 	 224.9702000 	 2.157450 	 -1.2171620000 	 -2.2366550000 
814.80 	 224.9718000 	 2.157475 	 -1.2136430000 	 -2.2335980000 
815.00 	 224.9718000 	 2.157475 	 -1.2162620000 	 -2.2353110000 
815.20 	 224.9686000 	 2.157525 	 -1.2157380000 	 -2.2357110000 
815.40 	 224.9702000 	 2.157525 	 -1.2136110000 	 -2.2331400000 
815.60 	 224.9670000 	 2.157550 	 -1.2173780000 	 -2.2366780000 
815.80 	 224.9670000 	 2.157600 	 -1.2139260000 	 -2.2339920000 
816.00 	 224.9670000 	 2.157625 	 -1.2152770000 	 -2.2346560000 
816.20 	 224.9638000 	 2.157650 	 -1.2165200000 	 -2.2363030000 
816.40 	 224.9638000 	 2.157675 	 -1.2132070000 	 -2.2331360000 
816.60 	 224.9638000 	 2.157700 	 -1.2170000000 	 -2.2364520000 
816.80 	 224.9670000 	 2.157750 	 -1.2143520000 	 -2.2346340000 
817.00 	 224.9718000 	 2.157775 	 -1.2144630000 	 -2.2340840000 
817.20 	 224.9749000 	 2.157775 	 -1.2169390000 	 -2.2367790000 
817.40 	 224.9797000 	 2.157825 	 -1.2131150000 	 -2.2332320000 
817.60 	 224.9813000 	 2.157850 	 -1.2168090000 	 -2.2357940000 
817.80 	 224.9877000 	 2.157825 	 -1.2163160000 	 -2.2354320000 
818.00 	 224.9908000 	 2.157825 	 -1.2138020000 	 -2.2333150000 
818.20 	 224.9988000 	 2.157825 	 -1.2173810000 	 -2.2365470000 
818.40 	 225.0067000 	 2.157825 	 -1.2139670000 	 -2.2338490000 
818.60 	 225.0115000 	 2.157825 	 -1.2155410000 	 -2.2347510000 
818.80 	 225.0147000 	 2.157825 	 -1.2164240000 	 -2.2360740000 
819.00 	 225.0147000 	 2.157825 	 -1.2132900000 	 -2.2330250000 
819.20 	 225.0179000 	 2.157825 	 -1.2169620000 	 -2.2363880000 
819.40 	 225.0163000 	 2.157825 	 -1.2143070000 	 -2.2344750000 
819.60 	 225.0163000 	 2.157825 	 -1.2145200000 	 -2.2339730000 
819.80 	 225.0163000 	 2.157825 	 -1.2166630000 	 -2.2366050000 
820.00 	 225.0147000 	 2.157825 	 -1.2128860000 	 -2.2330440000 
820.20 	 225.0147000 	 2.157825 	 -1.2161920000 	 -2.2355720000 
820.40 	 225.0147000 	 2.157825 	 -1.2151150000 	 -2.2352540000 
820.60 	 225.0147000 	 2.157825 	 -1.2134330000 	 -2.2332220000 
820.80 	 225.0115000 	 2.157825 	 -1.2170310000 	 -2.2366840000 
821.00 	 225.0115000 	 2.157825 	 -1.2133310000 	 -2.2337370000 
821.20 	 225.0115000 	 2.157825 	 -1.2153630000 	 -2.2348150000 
821.40 	 225.0115000 	 2.157825 	 -1.2160780000 	 -2.2360770000 
821.60 	 225.0115000 	 2.157775 	 -1.2132420000 	 -2.2330250000 
821.80 	 225.0067000 	 2.157775 	 -1.2169170000 	 -2.2364230000 
822.00 	 225.0067000 	 2.157775 	 -1.2140720000 	 -2.2343220000 
822.20 	 225.0052000 	 2.157775 	 -1.2146660000 	 -2.2341090000 
822.40 	 225.0036000 	 2.157775 	 -1.2167640000 	 -2.2364930000 
822.60 	 225.0036000 	 2.157775 	 -1.2130100000 	 -2.2329900000 
822.80 	 225.0052000 	 2.157775 	 -1.2164560000 	 -2.2360680000 
823.00 	 225.0036000 	 2.157775 	 -1.2146510000 	 -2.2349140000 
823.20 	 225.0036000 	 2.157775 	 -1.2137790000 	 -2.2335780000 
823.40 	 225.0036000 	 2.157775 	 -1.2168120000 	 -2.2367950000 
823.60 	 225.0052000 	 2.157775 	 -1.2131500000 	 -2.2334860000 
823.80 	 225.0083000 	 2.157775 	 -1.2150990000 	 -2.2348590000 
824.00 	 225.0115000 	 2.157775 	 -1.2157950000 	 -2.2359120000 
824.20 	 225.0147000 	 2.157775 	 -1.2128670000 	 -2.2330790000 
824.40 	 225.0115000 	 2.157775 	 -1.2168570000 	 -2.2364040000 
824.60 	 225.0115000 	 2.157750 	 -1.2138330000 	 -2.2343350000 
824.80 	 225.0067000 	 2.157725 	 -1.2141000000 	 -2.2338200000 
825.00 	 225.0036000 	 2.157725 	 -1.2166280000 	 -2.2365380000 
825.20 	 224.9988000 	 2.157725 	 -1.2128390000 	 -2.2332510000 
825.40 	 224.9956000 	 2.157725 	 -1.2157790000 	 -2.2354510000 
825.60 	 224.9908000 	 2.157725 	 -1.2152540000 	 -2.2354190000 
825.80 	 224.9908000 	 2.157725 	 -1.2132450000 	 -2.2332570000 
826.00 	 224.9908000 	 2.157725 	 -1.2167990000 	 -2.2364680000 
826.20 	 224.9877000 	 2.157725 	 -1.2135700000 	 -2.2341600000 
826.40 	 224.9908000 	 2.157725 	 -1.2146700000 	 -2.2345450000 
826.60 	 224.9908000 	 2.157725 	 -1.2161350000 	 -2.2363350000 
826.80 	 224.9908000 	 2.157725 	 -1.2127840000 	 -2.2329300000 
827.00 	 224.9877000 	 2.157725 	 -1.2163800000 	 -2.2360710000 
827.20 	 224.9829000 	 2.157725 	 -1.2145420000 	 -2.2349900000 
827.40 	 224.9797000 	 2.157725 	 -1.2137090000 	 -2.2336040000 
827.60 	 224.9749000 	 2.157725 	 -1.2169110000 	 -2.2366400000 
827.80 	 224.9734000 	 2.157725 	 -1.2130010000 	 -2.2333840000 
828.00 	 224.9718000 	 2.157725 	 -1.2155370000 	 -2.2352060000 
828.20 	 224.9686000 	 2.157725 	 -1.2153400000 	 -2.2358640000 
828.40 	 224.9718000 	 2.157725 	 -1.2126800000 	 -2.2330350000 
828.60 	 224.9670000 	 2.157775 	 -1.2165930000 	 -2.2364230000 
828.80 	 224.9670000 	 2.157800 	 -1.2134930000 	 -2.2343160000 
829.00 	 224.9638000 	 2.157825 	 -1.2141230000 	 -2.2341980000 
829.20 	 224.9638000 	 2.157875 	 -1.2161830000 	 -2.2365410000 
829.40 	 224.9638000 	 2.157900 	 -1.2124090000 	 -2.2330700000 
829.60 	 224.9606000 	 2.157925 	 -1.2160680000 	 -2.2359630000 
829.80 	 224.9591000 	 2.157950 	 -1.2139890000 	 -2.2350630000 
830.00 	 224.9591000 	 2.158000 	 -1.2131940000 	 -2.2335310000 
830.20 	 224.9622000 	 2.158025 	 -1.2164530000 	 -2.2367060000 
830.40 	 224.9654000 	 2.158050 	 -1.2126130000 	 -2.2333590000 
830.60 	 224.9670000 	 2.158075 	 -1.2154360000 	 -2.2351200000 
830.80 	 224.9749000 	 2.158100 	 -1.2147550000 	 -2.2356000000 
831.00 	 224.9781000 	 2.158125 	 -1.2129080000 	 -2.2330920000 
831.20 	 224.9797000 	 2.158125 	 -1.2168440000 	 -2.2366050000 
831.40 	 224.9829000 	 2.158150 	 -1.2152000000 	 -2.2340330000 
831.60 	 224.9877000 	 2.158175 	 -1.2148890000 	 -2.2342490000 
831.80 	 224.9908000 	 2.158175 	 -1.2159350000 	 -2.2365190000 
832.00 	 224.9956000 	 2.158200 	 -1.2146220000 	 -2.2331870000 
832.20 	 225.0004000 	 2.158175 	 -1.2182680000 	 -2.2359910000 
832.40 	 225.0036000 	 2.158175 	 -1.2164820000 	 -2.2352540000 
832.60 	 225.0099000 	 2.158175 	 -1.2154830000 	 -2.2336420000 
832.80 	 225.0115000 	 2.158175 	 -1.2188020000 	 -2.2367640000 
833.00 	 225.0131000 	 2.158175 	 -1.2149520000 	 -2.2334350000 
833.20 	 225.0115000 	 2.158175 	 -1.2175690000 	 -2.2353710000 
833.40 	 225.0131000 	 2.158175 	 -1.2172990000 	 -2.2357910000 
833.60 	 225.0131000 	 2.158175 	 -1.2150570000 	 -2.2332990000 
833.80 	 225.0131000 	 2.158175 	 -1.2187800000 	 -2.2367510000 
834.00 	 225.0115000 	 2.158175 	 -1.2154390000 	 -2.2340080000 
834.20 	 225.0131000 	 2.158175 	 -1.2167200000 	 -2.2347900000 
834.40 	 225.0147000 	 2.158175 	 -1.2178870000 	 -2.2362110000 
834.60 	 225.0115000 	 2.158175 	 -1.2148630000 	 -2.2330670000 
834.80 	 225.0115000 	 2.158175 	 -1.2185380000 	 -2.2364550000 
835.00 	 225.0115000 	 2.158175 	 -1.2161480000 	 -2.2346750000 
835.20 	 225.0115000 	 2.158150 	 -1.2158780000 	 -2.2339470000 
835.40 	 225.0067000 	 2.158125 	 -1.2184650000 	 -2.2367480000 
835.60 	 225.0036000 	 2.158125 	 -1.2147550000 	 -2.2332160000 
835.80 	 225.0036000 	 2.158125 	 -1.2178230000 	 -2.2356450000 
836.00 	 224.9972000 	 2.158125 	 -1.2171520000 	 -2.2355680000 
836.20 	 224.9940000 	 2.158125 	 -1.2151340000 	 -2.2331840000 
836.40 	 224.9956000 	 2.158125 	 -1.2185960000 	 -2.2367920000 
836.60 	 224.9924000 	 2.158125 	 -1.2153180000 	 -2.2338930000 
836.80 	 224.9956000 	 2.158125 	 -1.2167100000 	 -2.2344810000 
837.00 	 224.9956000 	 2.158125 	 -1.2180390000 	 -2.2361720000 
837.20 	 224.9988000 	 2.158125 	 -1.2148030000 	 -2.2331400000 
837.40 	 225.0036000 	 2.158125 	 -1.2184680000 	 -2.2363090000 
837.60 	 225.0067000 	 2.158125 	 -1.2160170000 	 -2.2347640000 
837.80 	 225.0067000 	 2.158125 	 -1.2158270000 	 -2.2339220000 
838.00 	 225.0067000 	 2.158125 	 -1.2186210000 	 -2.2367130000 
838.20 	 225.0036000 	 2.158125 	 -1.2147900000 	 -2.2333560000 
838.40 	 224.9988000 	 2.158125 	 -1.2174190000 	 -2.2354860000 
838.60 	 224.9924000 	 2.158125 	 -1.2173490000 	 -2.2357970000 
838.80 	 224.9893000 	 2.158125 	 -1.2151050000 	 -2.2334860000 
839.00 	 224.9861000 	 2.158125 	 -1.2185350000 	 -2.2367640000 
839.20 	 224.9829000 	 2.158125 	 -1.2149810000 	 -2.2338550000 
839.40 	 224.9797000 	 2.158125 	 -1.2170950000 	 -2.2350500000 
839.60 	 224.9797000 	 2.158125 	 -1.2178170000 	 -2.2363790000 
839.80 	 224.9797000 	 2.158125 	 -1.2147710000 	 -2.2331550000 
840.00 	 224.9797000 	 2.158125 	 -1.2185320000 	 -2.2364590000 
840.20 	 224.9797000 	 2.158125 	 -1.2160560000 	 -2.2347000000 
840.40 	 224.9797000 	 2.158125 	 -1.2160240000 	 -2.2340300000 
840.60 	 224.9797000 	 2.158125 	 -1.2183630000 	 -2.2366970000 
840.80 	 224.9797000 	 2.158125 	 -1.2148000000 	 -2.2331590000 
841.00 	 224.9765000 	 2.158125 	 -1.2183320000 	 -2.2360230000 
841.20 	 224.9749000 	 2.158125 	 -1.2164560000 	 -2.2350850000 
841.40 	 224.9718000 	 2.158175 	 -1.2153880000 	 -2.2335210000 
841.60 	 224.9718000 	 2.158175 	 -1.2187860000 	 -2.2366550000 
841.80 	 224.9670000 	 2.158225 	 -1.2150160000 	 -2.2336900000 
842.00 	 224.9670000 	 2.158250 	 -1.2173020000 	 -2.2352190000 
842.20 	 224.9670000 	 2.158275 	 -1.2174220000 	 -2.2359240000 
842.40 	 224.9670000 	 2.158300 	 -1.2149080000 	 -2.2331140000 
842.60 	 224.9718000 	 2.158325 	 -1.2186750000 	 -2.2365570000 
842.80 	 224.9718000 	 2.158350 	 -1.2157820000 	 -2.2344460000 
843.00 	 224.9734000 	 2.158375 	 -1.2159630000 	 -2.2340840000 
843.20 	 224.9718000 	 2.158400 	 -1.2184400000 	 -2.2366870000 
843.40 	 224.9718000 	 2.158400 	 -1.2145740000 	 -2.2332350000 
843.60 	 224.9734000 	 2.158425 	 -1.2177590000 	 -2.2357650000 
843.80 	 224.9749000 	 2.158450 	 -1.2165580000 	 -2.2352380000 
844.00 	 224.9765000 	 2.158475 	 -1.2152700000 	 -2.2334700000 
844.20 	 224.9797000 	 2.158475 	 -1.2185860000 	 -2.2367920000 
844.40 	 224.9829000 	 2.158500 	 -1.2153340000 	 -2.2335780000 
844.60 	 224.9877000 	 2.158500 	 -1.2173330000 	 -2.2353550000 
844.80 	 224.9956000 	 2.158525 	 -1.2180360000 	 -2.2363500000 
845.00 	 224.9988000 	 2.158525 	 -1.2150130000 	 -2.2333500000 
845.20 	 225.0067000 	 2.158525 	 -1.2194470000 	 -2.2368560000 
845.40 	 225.0147000 	 2.158525 	 -1.2164850000 	 -2.2343640000 
845.60 	 225.0195000 	 2.158525 	 -1.2173020000 	 -2.2348400000 
845.80 	 225.0258000 	 2.158525 	 -1.2190950000 	 -2.2369070000 
846.00 	 225.0306000 	 2.158525 	 -1.2155180000 	 -2.2335340000 
846.20 	 225.0322000 	 2.158525 	 -1.2190120000 	 -2.2363760000 
846.40 	 225.0338000 	 2.158525 	 -1.2171550000 	 -2.2352860000 
846.60 	 225.0338000 	 2.158525 	 -1.2166060000 	 -2.2340300000 
846.80 	 225.0338000 	 2.158475 	 -1.2195650000 	 -2.2369830000 
847.00 	 225.0306000 	 2.158425 	 -1.2156840000 	 -2.2336290000 
847.20 	 225.0274000 	 2.158425 	 -1.2185890000 	 -2.2357850000 
847.40 	 225.0258000 	 2.158400 	 -1.2180650000 	 -2.2358610000 
847.60 	 225.0226000 	 2.158375 	 -1.2160270000 	 -2.2337180000 
847.80 	 225.0258000 	 2.158350 	 -1.2195620000 	 -2.2370050000 
848.00 	 225.0258000 	 2.158325 	 -1.2161700000 	 -2.2341190000 
848.20 	 225.0258000 	 2.158325 	 -1.2179910000 	 -2.2351810000 
848.40 	 225.0258000 	 2.158300 	 -1.2188120000 	 -2.2366460000 
848.60 	 225.0258000 	 2.158275 	 -1.2155790000 	 -2.2335210000 
848.80 	 225.0258000 	 2.158250 	 -1.2192920000 	 -2.2366780000 
849.00 	 225.0226000 	 2.158225 	 -1.2168920000 	 -2.2348910000 
849.20 	 225.0179000 	 2.158225 	 -1.2168250000 	 -2.2342650000 
849.40 	 225.0147000 	 2.158200 	 -1.2195140000 	 -2.2371040000 
849.60 	 225.0115000 	 2.158175 	 -1.2156420000 	 -2.2336420000 
849.80 	 225.0067000 	 2.158150 	 -1.2185990000 	 -2.2357620000 
850.00 	 225.0036000 	 2.158175 	 -1.2180960000 	 -2.2358990000 
850.20 	 224.9988000 	 2.158175 	 -1.2158740000 	 -2.2335880000 
850.40 	 224.9956000 	 2.158175 	 -1.2197560000 	 -2.2370750000 
850.60 	 224.9908000 	 2.158175 	 -1.2163390000 	 -2.2342080000 
850.80 	 224.9908000 	 2.158175 	 -1.2176800000 	 -2.2350060000 
851.00 	 224.9908000 	 2.158175 	 -1.2187230000 	 -2.2364490000 
851.20 	 224.9940000 	 2.158175 	 -1.2158620000 	 -2.2335210000 
851.40 	 224.9972000 	 2.158175 	 -1.2194030000 	 -2.2368780000 
851.60 	 225.0036000 	 2.158175 	 -1.2167070000 	 -2.2346940000 
851.80 	 225.0036000 	 2.158175 	 -1.2169930000 	 -2.2344020000 
852.00 	 225.0020000 	 2.158175 	 -1.2193460000 	 -2.2368530000 
852.20 	 224.9956000 	 2.158175 	 -1.2155210000 	 -2.2335240000 
852.40 	 224.9877000 	 2.158175 	 -1.2189390000 	 -2.2362770000 
852.60 	 224.9861000 	 2.158175 	 -1.2174860000 	 -2.2353940000 
852.80 	 224.9829000 	 2.158175 	 -1.2166440000 	 -2.2338930000 
853.00 	 224.9861000 	 2.158175 	 -1.2196700000 	 -2.2370340000 
853.20 	 224.9829000 	 2.158175 	 -1.2157790000 	 -2.2338360000 
853.40 	 224.9877000 	 2.158175 	 -1.2183440000 	 -2.2355720000 
853.60 	 224.9908000 	 2.158175 	 -1.2182460000 	 -2.2359880000 
853.80 	 224.9908000 	 2.158175 	 -1.2159060000 	 -2.2334990000 
854.00 	 224.9908000 	 2.158175 	 -1.2198290000 	 -2.2368750000 
854.20 	 224.9877000 	 2.158175 	 -1.2161950000 	 -2.2342270000 
854.40 	 224.9908000 	 2.158175 	 -1.2175940000 	 -2.2348340000 
854.60 	 224.9877000 	 2.158175 	 -1.2190150000 	 -2.2367830000 
854.80 	 224.9877000 	 2.158175 	 -1.2156610000 	 -2.2333560000 
855.00 	 224.9877000 	 2.158175 	 -1.2192730000 	 -2.2365280000 
855.20 	 224.9861000 	 2.158175 	 -1.2170510000 	 -2.2350440000 
855.40 	 224.9829000 	 2.158175 	 -1.2168220000 	 -2.2342240000 
855.60 	 224.9829000 	 2.158175 	 -1.2196450000 	 -2.2371260000 
855.80 	 224.9797000 	 2.158175 	 -1.2157190000 	 -2.2335880000 
856.00 	 224.9765000 	 2.158225 	 -1.2186880000 	 -2.2357340000 
856.20 	 224.9718000 	 2.158225 	 -1.2181660000 	 -2.2356960000 
856.40 	 224.9718000 	 2.158225 	 -1.2160940000 	 -2.2334960000 
856.60 	 224.9718000 	 2.158275 	 -1.2196000000 	 -2.2369830000 
856.80 	 224.9718000 	 2.158275 	 -1.2161830000 	 -2.2340810000 
857.00 	 224.9718000 	 2.158300 	 -1.2178230000 	 -2.2349230000 
857.20 	 224.9718000 	 2.158325 	 -1.2188970000 	 -2.2365890000 
857.40 	 224.9718000 	 2.158350 	 -1.2155440000 	 -2.2334230000 
857.60 	 224.9718000 	 2.158375 	 -1.2193460000 	 -2.2366650000 
857.80 	 224.9718000 	 2.158375 	 -1.2169740000 	 -2.2350310000 
858.00 	 224.9718000 	 2.158400 	 -1.2167070000 	 -2.2340330000 
858.20 	 224.9718000 	 2.158425 	 -1.2194700000 	 -2.2371040000 
858.40 	 224.9718000 	 2.158450 	 -1.2156450000 	 -2.2336010000 
858.60 	 224.9718000 	 2.158475 	 -1.2185540000 	 -2.2355870000 
858.80 	 224.9670000 	 2.158475 	 -1.2181850000 	 -2.2359590000 
859.00 	 224.9638000 	 2.158525 	 -1.2160020000 	 -2.2336390000 
859.20 	 224.9591000 	 2.158550 	 -1.2197430000 	 -2.2369420000 
859.40 	 224.9591000 	 2.158575 	 -1.2162690000 	 -2.2343320000 
859.60 	 224.9591000 	 2.158600 	 -1.2174320000 	 -2.2347900000 
859.80 	 224.9638000 	 2.158650 	 -1.2190280000 	 -2.2368210000 
860.00 	 224.9670000 	 2.158675 	 -1.2156610000 	 -2.2336230000 
860.20 	 224.9718000 	 2.158700 	 -1.2190910000 	 -2.2365000000 
860.40 	 224.9718000 	 2.158725 	 -1.2175500000 	 -2.2353680000 
860.60 	 224.9749000 	 2.158725 	 -1.2165740000 	 -2.2338740000 
860.80 	 224.9797000 	 2.158750 	 -1.2196600000 	 -2.2371290000 
861.00 	 224.9829000 	 2.158775 	 -1.2157000000 	 -2.2336070000 
861.20 	 224.9829000 	 2.158775 	 -1.2188180000 	 -2.2360320000 
861.40 	 224.9877000 	 2.158775 	 -1.2181950000 	 -2.2358290000 
861.60 	 224.9877000 	 2.158775 	 -1.2165640000 	 -2.2338230000 
861.80 	 224.9908000 	 2.158800 	 -1.2196640000 	 -2.2371580000 
862.00 	 224.9908000 	 2.158825 	 -1.2161760000 	 -2.2340360000 
862.20 	 224.9956000 	 2.158850 	 -1.2178450000 	 -2.2352820000 
862.40 	 224.9956000 	 2.158825 	 -1.2186180000 	 -2.2365860000 
862.60 	 224.9956000 	 2.158825 	 -1.2155210000 	 -2.2336390000 
862.80 	 224.9988000 	 2.158825 	 -1.2194890000 	 -2.2368590000 
863.00 	 224.9988000 	 2.158825 	 -1.2166120000 	 -2.2347480000 
863.20 	 224.9988000 	 2.158825 	 -1.2172220000 	 -2.2347230000 
863.40 	 225.0036000 	 2.158825 	 -1.2194760000 	 -2.2369420000 
863.60 	 225.0067000 	 2.158825 	 -1.2157000000 	 -2.2336170000 
863.80 	 225.0067000 	 2.158825 	 -1.2189170000 	 -2.2362110000 
864.00 	 225.0067000 	 2.158825 	 -1.2175430000 	 -2.2357300000 
864.20 	 225.0067000 	 2.158825 	 -1.2162810000 	 -2.2338990000 
864.40 	 225.0036000 	 2.158825 	 -1.2196570000 	 -2.2370980000 
864.60 	 225.0036000 	 2.158825 	 -1.2159570000 	 -2.2341660000 
864.80 	 224.9988000 	 2.158825 	 -1.2179630000 	 -2.2352600000 
865.00 	 224.9956000 	 2.158825 	 -1.2186880000 	 -2.2365950000 
865.20 	 224.9988000 	 2.158825 	 -1.2154960000 	 -2.2334700000 
865.40 	 224.9988000 	 2.158825 	 -1.2193490000 	 -2.2367990000 
865.60 	 225.0004000 	 2.158825 	 -1.2167870000 	 -2.2350570000 
865.80 	 224.9988000 	 2.158825 	 -1.2166910000 	 -2.2343860000 
866.00 	 224.9956000 	 2.158825 	 -1.2194350000 	 -2.2372150000 
866.20 	 224.9956000 	 2.158825 	 -1.2155440000 	 -2.2336960000 
866.40 	 224.9956000 	 2.158825 	 -1.2186620000 	 -2.2361120000 
866.60 	 224.9956000 	 2.158825 	 -1.2175810000 	 -2.2358130000 
866.80 	 224.9988000 	 2.158825 	 -1.2161410000 	 -2.2338490000 
867.00 	 225.0036000 	 2.158825 	 -1.2194630000 	 -2.2370720000 
867.20 	 225.0067000 	 2.158825 	 -1.2160650000 	 -2.2341570000 
867.40 	 225.0067000 	 2.158825 	 -1.2179500000 	 -2.2354030000 
867.60 	 225.0036000 	 2.158825 	 -1.2183540000 	 -2.2365000000 
867.80 	 224.9988000 	 2.158825 	 -1.2157000000 	 -2.2335500000 
868.00 	 224.9956000 	 2.158825 	 -1.2194220000 	 -2.2367570000 
868.20 	 224.9924000 	 2.158825 	 -1.2170410000 	 -2.2351170000 
868.40 	 224.9908000 	 2.158825 	 -1.2165960000 	 -2.2342170000 
868.60 	 224.9893000 	 2.158825 	 -1.2193490000 	 -2.2371230000 
868.80 	 224.9877000 	 2.158825 	 -1.2157280000 	 -2.2336670000 
869.00 	 224.9877000 	 2.158825 	 -1.2184520000 	 -2.2358200000 
869.20 	 224.9861000 	 2.158825 	 -1.2179340000 	 -2.2361180000 
869.40 	 224.9829000 	 2.158825 	 -1.2160560000 	 -2.2336450000 
869.60 	 224.9829000 	 2.158850 	 -1.2197490000 	 -2.2371100000 
869.80 	 224.9829000 	 2.158875 	 -1.2164850000 	 -2.2345420000 
870.00 	 224.9829000 	 2.158875 	 -1.2176260000 	 -2.2349710000 
870.20 	 224.9797000 	 2.158875 	 -1.2190370000 	 -2.2369260000 
870.40 	 224.9765000 	 2.158875 	 -1.2160240000 	 -2.2336070000 
870.60 	 224.9749000 	 2.158900 	 -1.2185760000 	 -2.2366110000 
870.80 	 224.9718000 	 2.158925 	 -1.2167960000 	 -2.2356160000 
871.00 	 224.9718000 	 2.158950 	 -1.2157760000 	 -2.2340650000 
871.20 	 224.9718000 	 2.158975 	 -1.2189710000 	 -2.2372530000 
871.40 	 224.9718000 	 2.159000 	 -1.2150130000 	 -2.2340550000 
871.60 	 224.9749000 	 2.159000 	 -1.2174700000 	 -2.2356860000 
871.80 	 224.9749000 	 2.159025 	 -1.2174640000 	 -2.2363410000 
872.00 	 224.9797000 	 2.159050 	 -1.2150800000 	 -2.2336960000 
872.20 	 224.9797000 	 2.159075 	 -1.2187420000 	 -2.2370530000 
872.40 	 224.9829000 	 2.159100 	 -1.2156770000 	 -2.2347640000 
872.60 	 224.9829000 	 2.159075 	 -1.2157730000 	 -2.2350380000 
872.80 	 224.9877000 	 2.159075 	 -1.2165640000 	 -2.2369800000 
873.00 	 224.9877000 	 2.159100 	 -1.2130710000 	 -2.2337090000 
873.20 	 224.9908000 	 2.159100 	 -1.2173210000 	 -2.2367700000 
873.40 	 224.9956000 	 2.159125 	 -1.2150800000 	 -2.2355080000 
873.60 	 224.9956000 	 2.159125 	 -1.2148190000 	 -2.2345100000 
873.80 	 224.9988000 	 2.159125 	 -1.2201790000 	 -2.2374280000 
874.00 	 225.0036000 	 2.159125 	 -1.2162910000 	 -2.2340580000 
874.20 	 225.0067000 	 2.159125 	 -1.2187730000 	 -2.2359660000 
874.40 	 225.0115000 	 2.159125 	 -1.2187070000 	 -2.2363120000 
874.60 	 225.0115000 	 2.159125 	 -1.2162970000 	 -2.2337280000 
874.80 	 225.0163000 	 2.159125 	 -1.2200800000 	 -2.2370850000 
875.00 	 225.0179000 	 2.159125 	 -1.2170760000 	 -2.2348180000 
875.20 	 225.0179000 	 2.159125 	 -1.2176480000 	 -2.2348560000 
875.40 	 225.0179000 	 2.159125 	 -1.2198930000 	 -2.2372020000 
875.60 	 225.0147000 	 2.159125 	 -1.2160750000 	 -2.2337500000 
875.80 	 225.0131000 	 2.159125 	 -1.2195520000 	 -2.2366210000 
876.00 	 225.0067000 	 2.159125 	 -1.2178900000 	 -2.2357970000 
876.20 	 225.0067000 	 2.159125 	 -1.2170700000 	 -2.2342870000 
876.40 	 225.0036000 	 2.159125 	 -1.2201850000 	 -2.2374340000 
876.60 	 225.0036000 	 2.159125 	 -1.2163070000 	 -2.2340580000 
876.80 	 225.0067000 	 2.159125 	 -1.2190150000 	 -2.2360550000 
877.00 	 225.0067000 	 2.159125 	 -1.2186400000 	 -2.2362550000 
877.20 	 225.0067000 	 2.159125 	 -1.2164750000 	 -2.2339250000 
877.40 	 225.0067000 	 2.159125 	 -1.2199660000 	 -2.2373650000 
877.60 	 225.0067000 	 2.159125 	 -1.2163770000 	 -2.2342680000 
877.80 	 225.0036000 	 2.159125 	 -1.2185800000 	 -2.2355180000 
878.00 	 224.9988000 	 2.159125 	 -1.2189550000 	 -2.2366210000 
878.20 	 224.9988000 	 2.159125 	 -1.2163230000 	 -2.2337210000 
878.40 	 224.9956000 	 2.159125 	 -1.2199560000 	 -2.2370660000 
878.60 	 224.9956000 	 2.159125 	 -1.2170280000 	 -2.2347770000 
878.80 	 224.9956000 	 2.159125 	 -1.2178580000 	 -2.2348820000 
879.00 	 224.9956000 	 2.159125 	 -1.2196220000 	 -2.2370460000 
879.20 	 224.9956000 	 2.159125 	 -1.2160330000 	 -2.2337150000 
879.40 	 224.9956000 	 2.159125 	 -1.2194470000 	 -2.2367060000 
879.60 	 224.9956000 	 2.159125 	 -1.2180740000 	 -2.2357810000 
879.80 	 224.9988000 	 2.159125 	 -1.2166340000 	 -2.2340840000 
880.00 	 224.9956000 	 2.159125 	 -1.2200360000 	 -2.2373840000 
880.20 	 224.9988000 	 2.159125 	 -1.2163350000 	 -2.2343510000 
880.40 	 224.9988000 	 2.159125 	 -1.2184650000 	 -2.2356030000 
880.60 	 224.9956000 	 2.159125 	 -1.2188310000 	 -2.2364680000 
880.80 	 224.9956000 	 2.159125 	 -1.2161450000 	 -2.2337600000 
881.00 	 224.9877000 	 2.159125 	 -1.2199820000 	 -2.2370080000 
881.20 	 224.9877000 	 2.159125 	 -1.2167360000 	 -2.2344940000 
881.40 	 224.9861000 	 2.159125 	 -1.2178930000 	 -2.2349360000 
881.60 	 224.9845000 	 2.159125 	 -1.2194950000 	 -2.2368840000 
881.80 	 224.9829000 	 2.159125 	 -1.2160240000 	 -2.2336670000 
882.00 	 224.9829000 	 2.159125 	 -1.2197560000 	 -2.2368720000 
882.20 	 224.9829000 	 2.159125 	 -1.2173180000 	 -2.2352600000 
882.40 	 224.9829000 	 2.159125 	 -1.2171330000 	 -2.2344140000 
882.60 	 224.9829000 	 2.159125 	 -1.2197810000 	 -2.2372630000 
882.80 	 224.9829000 	 2.159125 	 -1.2161410000 	 -2.2338770000 
883.00 	 224.9813000 	 2.159125 	 -1.2190880000 	 -2.2361340000 
883.20 	 224.9797000 	 2.159125 	 -1.2182590000 	 -2.2358990000 
883.40 	 224.9749000 	 2.159125 	 -1.2165960000 	 -2.2339030000 
883.60 	 224.9718000 	 2.159150 	 -1.2199560000 	 -2.2371900000 
883.80 	 224.9718000 	 2.159175 	 -1.2163960000 	 -2.2345640000 
884.00 	 224.9670000 	 2.159200 	 -1.2181790000 	 -2.2354790000 
884.20 	 224.9718000 	 2.159225 	 -1.2189520000 	 -2.2366520000 
884.40 	 224.9718000 	 2.159250 	 -1.2159060000 	 -2.2337060000 
884.60 	 224.9749000 	 2.159275 	 -1.2198230000 	 -2.2370080000 
884.80 	 224.9749000 	 2.159300 	 -1.2171710000 	 -2.2347930000 
885.00 	 224.9797000 	 2.159300 	 -1.2176290000 	 -2.2348660000 
885.20 	 224.9797000 	 2.159325 	 -1.2198100000 	 -2.2372060000 
885.40 	 224.9797000 	 2.159325 	 -1.2161190000 	 -2.2338070000 
885.60 	 224.9797000 	 2.159325 	 -1.2185800000 	 -2.2366680000 
885.80 	 224.9797000 	 2.159350 	 -1.2174420000 	 -2.2358450000 
886.00 	 224.9829000 	 2.159375 	 -1.2165450000 	 -2.2342620000 
886.20 	 224.9877000 	 2.159375 	 -1.2196060000 	 -2.2373260000 
886.40 	 224.9908000 	 2.159375 	 -1.2160490000 	 -2.2340200000 
886.60 	 224.9908000 	 2.159375 	 -1.2189200000 	 -2.2361880000 
886.80 	 224.9924000 	 2.159375 	 -1.2183510000 	 -2.2362900000 
887.00 	 224.9956000 	 2.159375 	 -1.2163510000 	 -2.2338870000 
887.20 	 224.9956000 	 2.159375 	 -1.2198960000 	 -2.2373990000 
887.40 	 224.9908000 	 2.159375 	 -1.2167550000 	 -2.2349010000 
887.60 	 224.9956000 	 2.159375 	 -1.2176450000 	 -2.2350660000 
887.80 	 224.9988000 	 2.159375 	 -1.2196830000 	 -2.2371830000 
888.00 	 225.0036000 	 2.159375 	 -1.2158710000 	 -2.2337910000 
888.20 	 225.0067000 	 2.159375 	 -1.2192440000 	 -2.2366240000 
888.40 	 225.0115000 	 2.159375 	 -1.2177880000 	 -2.2358610000 
888.60 	 225.0115000 	 2.159375 	 -1.2164340000 	 -2.2341350000 
888.80 	 225.0067000 	 2.159375 	 -1.2199270000 	 -2.2374850000 
889.00 	 225.0036000 	 2.159375 	 -1.2163000000 	 -2.2345160000 
889.20 	 225.0036000 	 2.159375 	 -1.2179600000 	 -2.2353330000 
889.40 	 224.9988000 	 2.159375 	 -1.2190980000 	 -2.2370850000 
889.60 	 224.9956000 	 2.159375 	 -1.2157950000 	 -2.2337600000 
889.80 	 224.9956000 	 2.159375 	 -1.2194670000 	 -2.2369100000 
890.00 	 224.9956000 	 2.159375 	 -1.2173080000 	 -2.2354790000 
890.20 	 224.9956000 	 2.159375 	 -1.2170850000 	 -2.2344750000 
890.40 	 224.9924000 	 2.159375 	 -1.2197150000 	 -2.2373360000 
890.60 	 224.9908000 	 2.159375 	 -1.2158300000 	 -2.2340010000 
890.80 	 224.9908000 	 2.159375 	 -1.2187830000 	 -2.2360900000 
891.00 	 224.9908000 	 2.159375 	 -1.2181950000 	 -2.2361820000 
891.20 	 224.9877000 	 2.159375 	 -1.2161700000 	 -2.2340970000 
891.40 	 224.9908000 	 2.159375 	 -1.2197530000 	 -2.2373610000 
891.60 	 224.9877000 	 2.159375 	 -1.2164560000 	 -2.2346850000 
891.80 	 224.9829000 	 2.159375 	 -1.2181950000 	 -2.2353300000 
892.00 	 224.9797000 	 2.159400 	 -1.2185760000 	 -2.2370500000 
892.20 	 224.9749000 	 2.159425 	 -1.2152230000 	 -2.2337910000 
892.40 	 224.9765000 	 2.159425 	 -1.2189450000 	 -2.2368430000 
892.60 	 224.9749000 	 2.159450 	 -1.2166560000 	 -2.2355210000 
892.80 	 224.9797000 	 2.159475 	 -1.2164850000 	 -2.2344880000 
893.00 	 224.9797000 	 2.159500 	 -1.2193360000 	 -2.2372340000 
893.20 	 224.9797000 	 2.159500 	 -1.2154770000 	 -2.2340550000 
893.40 	 224.9813000 	 2.159475 	 -1.2176000000 	 -2.2361560000 
893.60 	 224.9797000 	 2.159500 	 -1.2172730000 	 -2.2363500000 
893.80 	 224.9797000 	 2.159525 	 -1.2152350000 	 -2.2340140000 
894.00 	 224.9829000 	 2.159550 	 -1.2187390000 	 -2.2375010000 
894.20 	 224.9813000 	 2.159525 	 -1.2152610000 	 -2.2344720000 
894.40 	 224.9829000 	 2.159525 	 -1.2172030000 	 -2.2353740000 
894.60 	 224.9845000 	 2.159550 	 -1.2182490000 	 -2.2369860000 
894.80 	 224.9877000 	 2.159575 	 -1.2148600000 	 -2.2338330000 
895.00 	 224.9908000 	 2.159600 	 -1.2186690000 	 -2.2372180000 
895.20 	 224.9908000 	 2.159575 	 -1.2158840000 	 -2.2353970000 
895.40 	 224.9956000 	 2.159575 	 -1.2153970000 	 -2.2345890000 
895.60 	 224.9988000 	 2.159575 	 -1.2181980000 	 -2.2375010000 
895.80 	 225.0036000 	 2.159575 	 -1.2142880000 	 -2.2342900000 
896.00 	 225.0067000 	 2.159575 	 -1.2173750000 	 -2.2365030000 
896.20 	 225.0115000 	 2.159575 	 -1.2165070000 	 -2.2363850000 
896.40 	 225.0115000 	 2.159575 	 -1.2146150000 	 -2.2341820000 
896.60 	 225.0115000 	 2.159575 	 -1.2183480000 	 -2.2374790000 
896.80 	 225.0147000 	 2.159575 	 -1.2148000000 	 -2.2347350000 
897.00 	 225.0147000 	 2.159575 	 -1.2164150000 	 -2.2354630000 
897.20 	 225.0147000 	 2.159575 	 -1.2172920000 	 -2.2370750000 
897.40 	 225.0147000 	 2.159575 	 -1.2141360000 	 -2.2339530000 
897.60 	 225.0115000 	 2.159575 	 -1.2180420000 	 -2.2372370000 
897.80 	 225.0067000 	 2.159575 	 -1.2153940000 	 -2.2352790000 
898.00 	 225.0036000 	 2.159575 	 -1.2159160000 	 -2.2352730000 
898.20 	 224.9988000 	 2.159575 	 -1.2177910000 	 -2.2374370000 
898.40 	 224.9988000 	 2.159575 	 -1.2141580000 	 -2.2341350000 
898.60 	 224.9988000 	 2.159575 	 -1.2178770000 	 -2.2368940000 
898.80 	 224.9956000 	 2.159575 	 -1.2160240000 	 -2.2359660000 
899.00 	 224.9956000 	 2.159575 	 -1.2150160000 	 -2.2343990000 
899.20 	 224.9956000 	 2.159575 	 -1.2181220000 	 -2.2375870000 
899.40 	 224.9908000 	 2.159575 	 -1.2144150000 	 -2.2343600000 
899.60 	 224.9877000 	 2.159575 	 -1.2169460000 	 -2.2360290000 
899.80 	 224.9877000 	 2.159575 	 -1.2168250000 	 -2.2368340000 
900.00 	 224.9877000 	 2.159575 	 -1.2145930000 	 -2.2341470000 
900.20 	 224.9877000 	 2.159575 	 -1.2181660000 	 -2.2374730000 
900.40 	 224.9877000 	 2.159575 	 -1.2149400000 	 -2.2350410000 
900.60 	 224.9877000 	 2.159575 	 -1.2164370000 	 -2.2355560000 
900.80 	 224.9893000 	 2.159575 	 -1.2176800000 	 -2.2372790000 
901.00 	 224.9908000 	 2.159575 	 -1.2142150000 	 -2.2340330000 
901.20 	 224.9908000 	 2.159575 	 -1.2181060000 	 -2.2372180000 
901.40 	 224.9908000 	 2.159575 	 -1.2153530000 	 -2.2354760000 
901.60 	 224.9877000 	 2.159575 	 -1.2157600000 	 -2.2349450000 
901.80 	 224.9829000 	 2.159575 	 -1.2177660000 	 -2.2373840000 
902.00 	 224.9797000 	 2.159575 	 -1.2141480000 	 -2.2340490000 
902.20 	 224.9765000 	 2.159575 	 -1.2180140000 	 -2.2373420000 
902.40 	 224.9749000 	 2.159600 	 -1.2155370000 	 -2.2358390000 
902.60 	 224.9718000 	 2.159600 	 -1.2151300000 	 -2.2346970000 
902.80 	 224.9670000 	 2.159625 	 -1.2175500000 	 -2.2375200000 
903.00 	 224.9718000 	 2.159675 	 -1.2138530000 	 -2.2342270000 
903.20 	 224.9718000 	 2.159675 	 -1.2168950000 	 -2.2364900000 
903.40 	 224.9749000 	 2.159700 	 -1.2162620000 	 -2.2367130000 
903.60 	 224.9749000 	 2.159725 	 -1.2142210000 	 -2.2340110000 
903.80 	 224.9734000 	 2.159750 	 -1.2177090000 	 -2.2376090000 
904.00 	 224.9749000 	 2.159750 	 -1.2137480000 	 -2.2347990000 
904.20 	 224.9718000 	 2.159775 	 -1.2150160000 	 -2.2354220000 
904.40 	 224.9749000 	 2.159800 	 -1.2162780000 	 -2.2372440000 
904.60 	 224.9797000 	 2.159825 	 -1.2126760000 	 -2.2338420000 
904.80 	 224.9829000 	 2.159850 	 -1.2168410000 	 -2.2372410000 
905.00 	 224.9845000 	 2.159825 	 -1.2140620000 	 -2.2354860000 
905.20 	 224.9893000 	 2.159850 	 -1.2173910000 	 -2.2351740000 
905.40 	 224.9956000 	 2.159875 	 -1.2193430000 	 -2.2375010000 
905.60 	 224.9988000 	 2.159900 	 -1.2158930000 	 -2.2342970000 
905.80 	 225.0036000 	 2.159875 	 -1.2197300000 	 -2.2368650000 
906.00 	 225.0036000 	 2.159875 	 -1.2178200000 	 -2.2361150000 
906.20 	 225.0036000 	 2.159875 	 -1.2167420000 	 -2.2344940000 
906.40 	 225.0036000 	 2.159875 	 -1.2199750000 	 -2.2377750000 
906.60 	 225.0020000 	 2.159875 	 -1.2160710000 	 -2.2344400000 
906.80 	 225.0036000 	 2.159875 	 -1.2188590000 	 -2.2363920000 
907.00 	 224.9988000 	 2.159875 	 -1.2184050000 	 -2.2366140000 
907.20 	 225.0036000 	 2.159875 	 -1.2169080000 	 -2.2340300000 
907.40 	 224.9988000 	 2.159875 	 -1.2209260000 	 -2.2379080000 
907.60 	 224.9988000 	 2.159875 	 -1.2172510000 	 -2.2346780000 
907.80 	 224.9956000 	 2.159875 	 -1.2187450000 	 -2.2356030000 
908.00 	 224.9877000 	 2.159875 	 -1.2204650000 	 -2.2376540000 
908.20 	 224.9829000 	 2.159875 	 -1.2164880000 	 -2.2339060000 
908.40 	 224.9797000 	 2.159875 	 -1.2204770000 	 -2.2372470000 
908.60 	 224.9797000 	 2.159875 	 -1.2184680000 	 -2.2359370000 
908.80 	 224.9797000 	 2.159875 	 -1.2176000000 	 -2.2345100000 
909.00 	 224.9829000 	 2.159900 	 -1.2209960000 	 -2.2378250000 
909.20 	 224.9877000 	 2.159925 	 -1.2167710000 	 -2.2340770000 
909.40 	 224.9908000 	 2.159950 	 -1.2199590000 	 -2.2367000000 
909.60 	 224.9877000 	 2.159950 	 -1.2191710000 	 -2.2365280000 
909.80 	 224.9877000 	 2.159925 	 -1.2169460000 	 -2.2341190000 
910.00 	 224.9813000 	 2.159950 	 -1.2211610000 	 -2.2379430000 
910.20 	 224.9765000 	 2.159975 	 -1.2172830000 	 -2.2347290000 
910.40 	 224.9718000 	 2.159975 	 -1.2191100000 	 -2.2357850000 
910.60 	 224.9670000 	 2.160000 	 -1.2201400000 	 -2.2373140000 
910.80 	 224.9670000 	 2.160000 	 -1.2167550000 	 -2.2337980000 
911.00 	 224.9654000 	 2.160075 	 -1.2210240000 	 -2.2378030000 
911.20 	 224.9670000 	 2.160075 	 -1.2176480000 	 -2.2351580000 
911.40 	 224.9670000 	 2.160125 	 -1.2183350000 	 -2.2351520000 
911.60 	 224.9718000 	 2.160150 	 -1.2206210000 	 -2.2376790000 
911.80 	 224.9749000 	 2.160150 	 -1.2166310000 	 -2.2340650000 
912.00 	 224.9749000 	 2.160175 	 -1.2205820000 	 -2.2372660000 
912.20 	 224.9797000 	 2.160200 	 -1.2186690000 	 -2.2359820000 
912.40 	 224.9797000 	 2.160200 	 -1.2177530000 	 -2.2345730000 
912.60 	 224.9877000 	 2.160250 	 -1.2210560000 	 -2.2379620000 
912.80 	 224.9908000 	 2.160250 	 -1.2168310000 	 -2.2343480000 
913.00 	 224.9956000 	 2.160225 	 -1.2195710000 	 -2.2364550000 
913.20 	 225.0020000 	 2.160225 	 -1.2197430000 	 -2.2369640000 
913.40 	 225.0067000 	 2.160225 	 -1.2168090000 	 -2.2341280000 
913.60 	 225.0115000 	 2.160225 	 -1.2211350000 	 -2.2380030000 
913.80 	 225.0131000 	 2.160225 	 -1.2176740000 	 -2.2351070000 
914.00 	 225.0147000 	 2.160225 	 -1.2186690000 	 -2.2354730000 
914.20 	 225.0147000 	 2.160225 	 -1.2204390000 	 -2.2374730000 
914.40 	 225.0179000 	 2.160225 	 -1.2167070000 	 -2.2339410000 
914.60 	 225.0226000 	 2.160225 	 -1.2208400000 	 -2.2372370000 
914.80 	 225.0179000 	 2.160225 	 -1.2184750000 	 -2.2357530000 
915.00 	 225.0179000 	 2.160225 	 -1.2179120000 	 -2.2347100000 
915.20 	 225.0179000 	 2.160225 	 -1.2211960000 	 -2.2380260000 
915.40 	 225.0179000 	 2.160225 	 -1.2167330000 	 -2.2342460000 
915.60 	 225.0163000 	 2.160225 	 -1.2198730000 	 -2.2365540000 
915.80 	 225.0163000 	 2.160225 	 -1.2193550000 	 -2.2365440000 
916.00 	 225.0147000 	 2.160225 	 -1.2172670000 	 -2.2341280000 
916.20 	 225.0131000 	 2.160200 	 -1.2212590000 	 -2.2380230000 
916.40 	 225.0115000 	 2.160175 	 -1.2169810000 	 -2.2346020000 
916.60 	 225.0115000 	 2.160175 	 -1.2195240000 	 -2.2360450000 
916.80 	 225.0115000 	 2.160175 	 -1.2198350000 	 -2.2371290000 
917.00 	 225.0147000 	 2.160175 	 -1.2167800000 	 -2.2339630000 
917.20 	 225.0147000 	 2.160125 	 -1.2211350000 	 -2.2376220000 
917.40 	 225.0147000 	 2.160125 	 -1.2173140000 	 -2.2347420000 
917.60 	 225.0147000 	 2.160125 	 -1.2190470000 	 -2.2355210000 
917.80 	 225.0147000 	 2.160125 	 -1.2205660000 	 -2.2375110000 
918.00 	 225.0067000 	 2.160125 	 -1.2166750000 	 -2.2338650000 
918.20 	 225.0067000 	 2.160125 	 -1.2207700000 	 -2.2373100000 
918.40 	 224.9988000 	 2.160125 	 -1.2182620000 	 -2.2355940000 
918.60 	 224.9988000 	 2.160125 	 -1.2181820000 	 -2.2350180000 
918.80 	 224.9988000 	 2.160125 	 -1.2206620000 	 -2.2376850000 
919.00 	 225.0020000 	 2.160125 	 -1.2165420000 	 -2.2338870000 
919.20 	 225.0036000 	 2.160125 	 -1.2204010000 	 -2.2370340000 
919.40 	 225.0067000 	 2.160125 	 -1.2188530000 	 -2.2361310000 
919.60 	 225.0131000 	 2.160100 	 -1.2175050000 	 -2.2344400000 
919.80 	 225.0131000 	 2.160075 	 -1.2212310000 	 -2.2378600000 
920.00 	 225.0115000 	 2.160075 	 -1.2171400000 	 -2.2344560000 
920.20 	 225.0115000 	 2.160075 	 -1.2194980000 	 -2.2359690000 
920.40 	 225.0067000 	 2.160075 	 -1.2197840000 	 -2.2369230000 
920.60 	 225.0067000 	 2.160075 	 -1.2167550000 	 -2.2333150000 
920.80 	 225.0036000 	 2.160075 	 -1.2210620000 	 -2.2373680000 
921.00 	 225.0036000 	 2.160075 	 -1.2175880000 	 -2.2346240000 
921.20 	 224.9972000 	 2.160075 	 -1.2186080000 	 -2.2349960000 
921.40 	 224.9956000 	 2.160075 	 -1.2206900000 	 -2.2372440000 
921.60 	 224.9877000 	 2.160075 	 -1.2165450000 	 -2.2334290000 
921.80 	 224.9845000 	 2.160075 	 -1.2207570000 	 -2.2368650000 
922.00 	 224.9797000 	 2.160075 	 -1.2186210000 	 -2.2354130000 
922.20 	 224.9749000 	 2.160075 	 -1.2177750000 	 -2.2341130000 
922.40 	 224.9749000 	 2.160075 	 -1.2210620000 	 -2.2373610000 
922.60 	 224.9718000 	 2.160075 	 -1.2166310000 	 -2.2336290000 
922.80 	 224.9749000 	 2.160075 	 -1.2202990000 	 -2.2362140000 
923.00 	 224.9749000 	 2.160075 	 -1.2191420000 	 -2.2360200000 
923.20 	 224.9797000 	 2.160075 	 -1.2171940000 	 -2.2336960000 
923.40 	 224.9813000 	 2.160075 	 -1.2211930000 	 -2.2373870000 
923.60 	 224.9829000 	 2.160075 	 -1.2170950000 	 -2.2340200000 
923.80 	 224.9829000 	 2.160125 	 -1.2193810000 	 -2.2354090000 
924.00 	 224.9797000 	 2.160125 	 -1.2200040000 	 -2.2366430000 
924.20 	 224.9797000 	 2.160125 	 -1.2168440000 	 -2.2335020000 
924.40 	 224.9749000 	 2.160125 	 -1.2212180000 	 -2.2372750000 
924.60 	 224.9749000 	 2.160150 	 -1.2176860000 	 -2.2346240000 
924.80 	 224.9718000 	 2.160175 	 -1.2186750000 	 -2.2349140000 
925.00 	 224.9718000 	 2.160200 	 -1.2204610000 	 -2.2372280000 
925.20 	 224.9718000 	 2.160225 	 -1.2166560000 	 -2.2333560000 
925.40 	 224.9718000 	 2.160225 	 -1.2203470000 	 -2.2365090000 
925.60 	 224.9670000 	 2.160275 	 -1.2187040000 	 -2.2354510000 
925.80 	 224.9718000 	 2.160275 	 -1.2175590000 	 -2.2339280000 
926.00 	 224.9670000 	 2.160300 	 -1.2210430000 	 -2.2373230000 
926.20 	 224.9638000 	 2.160350 	 -1.2169420000 	 -2.2338290000 
926.40 	 224.9638000 	 2.160375 	 -1.2198450000 	 -2.2359050000 
926.60 	 224.9591000 	 2.160400 	 -1.2197810000 	 -2.2363660000 
926.80 	 224.9559000 	 2.160425 	 -1.2167990000 	 -2.2333620000 
927.00 	 224.9559000 	 2.160475 	 -1.2210590000 	 -2.2370530000 
927.20 	 224.9559000 	 2.160500 	 -1.2179440000 	 -2.2347040000 
927.40 	 224.9606000 	 2.160550 	 -1.2183130000 	 -2.2344300000 
927.60 	 224.9702000 	 2.160575 	 -1.2207700000 	 -2.2371930000 
927.80 	 224.9797000 	 2.160600 	 -1.2167230000 	 -2.2333110000 
928.00 	 224.9908000 	 2.160625 	 -1.2204390000 	 -2.2364080000 
928.20 	 224.9956000 	 2.160650 	 -1.2190280000 	 -2.2356890000 
928.40 	 225.0036000 	 2.160625 	 -1.2173780000 	 -2.2336960000 
928.60 	 225.0099000 	 2.160625 	 -1.2213230000 	 -2.2373840000 
928.80 	 225.0115000 	 2.160625 	 -1.2172220000 	 -2.2337120000 
929.00 	 225.0147000 	 2.160625 	 -1.2196100000 	 -2.2354510000 
929.20 	 225.0163000 	 2.160625 	 -1.2201850000 	 -2.2364840000 
929.40 	 225.0226000 	 2.160625 	 -1.2169040000 	 -2.2330830000 
929.60 	 225.0226000 	 2.160625 	 -1.2211610000 	 -2.2370370000 
929.80 	 225.0258000 	 2.160625 	 -1.2178420000 	 -2.2344050000 
930.00 	 225.0306000 	 2.160625 	 -1.2183480000 	 -2.2341600000 
930.20 	 225.0338000 	 2.160625 	 -1.2209860000 	 -2.2370310000 
930.40 	 225.0338000 	 2.160575 	 -1.2168600000 	 -2.2332350000 
930.60 	 225.0306000 	 2.160550 	 -1.2200700000 	 -2.2358070000 
930.80 	 225.0306000 	 2.160525 	 -1.2194950000 	 -2.2357400000 
931.00 	 225.0258000 	 2.160500 	 -1.2169770000 	 -2.2331710000 
931.20 	 225.0242000 	 2.160475 	 -1.2213170000 	 -2.2370050000 
931.40 	 225.0226000 	 2.160450 	 -1.2174130000 	 -2.2337630000 
931.60 	 225.0210000 	 2.160425 	 -1.2190060000 	 -2.2348720000 
931.80 	 225.0179000 	 2.160425 	 -1.2203600000 	 -2.2367290000 
932.00 	 225.0179000 	 2.160425 	 -1.2168250000 	 -2.2330700000 
932.20 	 225.0147000 	 2.160425 	 -1.2209380000 	 -2.2365670000 
932.40 	 225.0147000 	 2.160400 	 -1.2183350000 	 -2.2350980000 
932.60 	 225.0163000 	 2.160375 	 -1.2179310000 	 -2.2338610000 
932.80 	 225.0147000 	 2.160375 	 -1.2210750000 	 -2.2370590000 
933.00 	 225.0147000 	 2.160375 	 -1.2167960000 	 -2.2333370000 
933.20 	 225.0115000 	 2.160375 	 -1.2203090000 	 -2.2359940000 
933.40 	 225.0115000 	 2.160350 	 -1.2190630000 	 -2.2355460000 
933.60 	 225.0115000 	 2.160325 	 -1.2174540000 	 -2.2336100000 
933.80 	 225.0099000 	 2.160300 	 -1.2211580000 	 -2.2371900000 
934.00 	 225.0115000 	 2.160325 	 -1.2169620000 	 -2.2334800000 
934.20 	 225.0115000 	 2.160325 	 -1.2196860000 	 -2.2354480000 
934.40 	 225.0115000 	 2.160300 	 -1.2197050000 	 -2.2361950000 
934.60 	 225.0115000 	 2.160275 	 -1.2169710000 	 -2.2331490000 
934.80 	 225.0067000 	 2.160275 	 -1.2211100000 	 -2.2367950000 
935.00 	 225.0067000 	 2.160275 	 -1.2177720000 	 -2.2343220000 
935.20 	 225.0067000 	 2.160275 	 -1.2187100000 	 -2.2344720000 
935.40 	 225.0036000 	 2.160275 	 -1.2206590000 	 -2.2369160000 
935.60 	 225.0004000 	 2.160275 	 -1.2167390000 	 -2.2331710000 
935.80 	 224.9988000 	 2.160275 	 -1.2206810000 	 -2.2363500000 
936.00 	 224.9988000 	 2.160275 	 -1.2191070000 	 -2.2354060000 
936.20 	 225.0036000 	 2.160275 	 -1.2175590000 	 -2.2334700000 
936.40 	 225.0036000 	 2.160275 	 -1.2212370000 	 -2.2371580000 
936.60 	 225.0067000 	 2.160275 	 -1.2169710000 	 -2.2334770000 
936.80 	 225.0067000 	 2.160275 	 -1.2200160000 	 -2.2355970000 
937.00 	 225.0067000 	 2.160275 	 -1.2197020000 	 -2.2362520000 
937.20 	 225.0036000 	 2.160275 	 -1.2169620000 	 -2.2331870000 
937.40 	 225.0036000 	 2.160275 	 -1.2211320000 	 -2.2369510000 
937.60 	 225.0067000 	 2.160275 	 -1.2179310000 	 -2.2342900000 
937.80 	 225.0067000 	 2.160275 	 -1.2186460000 	 -2.2342750000 
938.00 	 225.0067000 	 2.160275 	 -1.2208490000 	 -2.2369350000 
938.20 	 225.0067000 	 2.160275 	 -1.2168250000 	 -2.2330190000 
938.40 	 225.0036000 	 2.160275 	 -1.2207700000 	 -2.2364330000 
938.60 	 224.9988000 	 2.160275 	 -1.2185670000 	 -2.2350820000 
938.80 	 224.9956000 	 2.160275 	 -1.2177720000 	 -2.2336010000 
939.00 	 224.9956000 	 2.160275 	 -1.2211830000 	 -2.2372210000 
939.20 	 224.9956000 	 2.160275 	 -1.2170120000 	 -2.2334380000 
939.40 	 224.9956000 	 2.160275 	 -1.2197720000 	 -2.2354380000 
939.60 	 224.9956000 	 2.160275 	 -1.2198100000 	 -2.2362640000 
939.80 	 224.9908000 	 2.160275 	 -1.2169330000 	 -2.2331270000 
940.00 	 224.9924000 	 2.160275 	 -1.2212400000 	 -2.2370270000 
940.20 	 224.9908000 	 2.160275 	 -1.2177370000 	 -2.2343760000 
940.40 	 224.9908000 	 2.160275 	 -1.2185830000 	 -2.2343860000 
940.60 	 224.9877000 	 2.160275 	 -1.2206840000 	 -2.2369580000 
940.80 	 224.9877000 	 2.160275 	 -1.2167580000 	 -2.2331270000 
941.00 	 224.9877000 	 2.160275 	 -1.2202770000 	 -2.2361060000 
941.20 	 224.9861000 	 2.160275 	 -1.2190370000 	 -2.2356060000 
941.40 	 224.9877000 	 2.160275 	 -1.2174760000 	 -2.2336130000 
941.60 	 224.9829000 	 2.160275 	 -1.2213170000 	 -2.2372980000 
941.80 	 224.9829000 	 2.160275 	 -1.2169110000 	 -2.2334260000 
942.00 	 224.9797000 	 2.160275 	 -1.2198480000 	 -2.2355430000 
942.20 	 224.9797000 	 2.160275 	 -1.2198230000 	 -2.2361600000 
942.40 	 224.9749000 	 2.160275 	 -1.2168530000 	 -2.2331750000 
942.60 	 224.9749000 	 2.160275 	 -1.2210150000 	 -2.2368140000 
942.80 	 224.9718000 	 2.160300 	 -1.2178670000 	 -2.2343950000 
943.00 	 224.9718000 	 2.160325 	 -1.2185420000 	 -2.2343950000 
943.20 	 224.9670000 	 2.160350 	 -1.2206970000 	 -2.2368810000 
943.40 	 224.9686000 	 2.160375 	 -1.2168310000 	 -2.2332790000 
943.60 	 224.9670000 	 2.160400 	 -1.2205000000 	 -2.2361790000 
943.80 	 224.9670000 	 2.160450 	 -1.2187770000 	 -2.2354890000 
944.00 	 224.9670000 	 2.160475 	 -1.2175120000 	 -2.2336100000 
944.20 	 224.9718000 	 2.160500 	 -1.2212980000 	 -2.2371740000 
944.40 	 224.9718000 	 2.160525 	 -1.2169970000 	 -2.2335210000 
944.60 	 224.9718000 	 2.160525 	 -1.2194570000 	 -2.2352890000 
944.80 	 224.9702000 	 2.160550 	 -1.2199820000 	 -2.2363660000 
945.00 	 224.9670000 	 2.160575 	 -1.2168950000 	 -2.2331080000 
945.20 	 224.9670000 	 2.160600 	 -1.2211480000 	 -2.2368940000 
945.40 	 224.9670000 	 2.160625 	 -1.2178960000 	 -2.2344330000 
945.60 	 224.9638000 	 2.160675 	 -1.2186940000 	 -2.2345380000 
945.80 	 224.9638000 	 2.160700 	 -1.2205660000 	 -2.2367600000 
946.00 	 224.9638000 	 2.160725 	 -1.2166790000 	 -2.2329330000 
946.20 	 224.9638000 	 2.160750 	 -1.2209480000 	 -2.2364550000 
946.40 	 224.9670000 	 2.160775 	 -1.2182940000 	 -2.2347100000 
946.60 	 224.9638000 	 2.160825 	 -1.2180810000 	 -2.2339310000 
946.80 	 224.9670000 	 2.160850 	 -1.2210620000 	 -2.2371480000 
947.00 	 224.9670000 	 2.160875 	 -1.2168060000 	 -2.2332950000 
947.20 	 224.9718000 	 2.160900 	 -1.2203760000 	 -2.2362490000 
947.40 	 224.9781000 	 2.160925 	 -1.2189010000 	 -2.2353490000 
947.60 	 224.9813000 	 2.160950 	 -1.2177630000 	 -2.2336740000 
947.80 	 224.9877000 	 2.160950 	 -1.2213480000 	 -2.2370400000 
948.00 	 224.9956000 	 2.160950 	 -1.2169900000 	 -2.2331550000 
948.20 	 225.0004000 	 2.160975 	 -1.2204900000 	 -2.2356610000 
948.40 	 225.0067000 	 2.161000 	 -1.2194250000 	 -2.2357080000 
948.60 	 225.0147000 	 2.160975 	 -1.2173910000 	 -2.2332410000 
948.80 	 225.0179000 	 2.160975 	 -1.2213260000 	 -2.2371580000 
949.00 	 225.0226000 	 2.160975 	 -1.2174160000 	 -2.2338770000 
949.20 	 225.0210000 	 2.160975 	 -1.2194730000 	 -2.2351710000 
949.40 	 225.0226000 	 2.160975 	 -1.2201440000 	 -2.2362040000 
949.60 	 225.0226000 	 2.160975 	 -1.2171650000 	 -2.2331940000 
949.80 	 225.0226000 	 2.160975 	 -1.2213580000 	 -2.2371260000 
950.00 	 225.0242000 	 2.160925 	 -1.2175430000 	 -2.2339180000 
950.20 	 225.0226000 	 2.160925 	 -1.2191770000 	 -2.2346850000 
950.40 	 225.0226000 	 2.160900 	 -1.2205760000 	 -2.2365600000 
950.60 	 225.0179000 	 2.160875 	 -1.2170380000 	 -2.2330030000 
950.80 	 225.0147000 	 2.160875 	 -1.2212050000 	 -2.2367570000 
951.00 	 225.0115000 	 2.160850 	 -1.2183860000 	 -2.2345990000 
951.20 	 225.0067000 	 2.160825 	 -1.2185960000 	 -2.2342210000 
951.40 	 225.0067000 	 2.160825 	 -1.2210120000 	 -2.2368880000 
951.60 	 225.0067000 	 2.160800 	 -1.2169360000 	 -2.2331650000 
951.80 	 225.0067000 	 2.160800 	 -1.2207860000 	 -2.2363500000 
952.00 	 225.0067000 	 2.160825 	 -1.2187420000 	 -2.2352000000 
952.20 	 225.0099000 	 2.160825 	 -1.2177660000 	 -2.2337020000 
952.40 	 225.0115000 	 2.160825 	 -1.2215270000 	 -2.2372600000 
952.60 	 225.0067000 	 2.160825 	 -1.2171650000 	 -2.2338870000 
952.80 	 225.0067000 	 2.160825 	 -1.2202800000 	 -2.2358700000 
953.00 	 225.0052000 	 2.160825 	 -1.2199780000 	 -2.2362330000 
953.20 	 225.0036000 	 2.160825 	 -1.2173180000 	 -2.2333780000 
953.40 	 225.0036000 	 2.160825 	 -1.2215550000 	 -2.2373390000 
953.60 	 225.0036000 	 2.160825 	 -1.2177940000 	 -2.2344240000 
953.80 	 225.0036000 	 2.160825 	 -1.2190500000 	 -2.2349140000 
954.00 	 225.0036000 	 2.160825 	 -1.2205090000 	 -2.2367190000 
954.20 	 224.9988000 	 2.160825 	 -1.2169680000 	 -2.2332030000 
954.40 	 224.9972000 	 2.160825 	 -1.2211320000 	 -2.2367160000 
954.60 	 224.9956000 	 2.160825 	 -1.2184110000 	 -2.2351330000 
954.80 	 224.9972000 	 2.160825 	 -1.2183130000 	 -2.2342460000 
955.00 	 224.9956000 	 2.160825 	 -1.2213740000 	 -2.2373490000 
955.20 	 224.9988000 	 2.160825 	 -1.2169490000 	 -2.2334450000 
955.40 	 224.9956000 	 2.160825 	 -1.2207540000 	 -2.2365120000 
955.60 	 224.9956000 	 2.160825 	 -1.2193140000 	 -2.2356350000 
955.80 	 224.9956000 	 2.160825 	 -1.2177020000 	 -2.2336990000 
956.00 	 224.9956000 	 2.160825 	 -1.2215650000 	 -2.2373490000 
956.20 	 224.9956000 	 2.160825 	 -1.2171300000 	 -2.2336450000 
956.40 	 224.9956000 	 2.160825 	 -1.2202580000 	 -2.2358390000 
956.60 	 224.9956000 	 2.160825 	 -1.2196670000 	 -2.2359750000 
956.80 	 224.9956000 	 2.160825 	 -1.2174960000 	 -2.2337440000 
957.00 	 224.9924000 	 2.160825 	 -1.2214120000 	 -2.2374060000 
957.20 	 224.9908000 	 2.160825 	 -1.2174420000 	 -2.2339630000 
957.40 	 224.9908000 	 2.160825 	 -1.2198070000 	 -2.2355180000 
957.60 	 224.9908000 	 2.160825 	 -1.2201560000 	 -2.2363410000 
957.80 	 224.9908000 	 2.160825 	 -1.2170980000 	 -2.2334130000 
958.00 	 224.9877000 	 2.160825 	 -1.2214250000 	 -2.2371700000 
958.20 	 224.9908000 	 2.160825 	 -1.2177050000 	 -2.2342840000 
958.40 	 224.9845000 	 2.160825 	 -1.2192540000 	 -2.2349230000 
958.60 	 224.9813000 	 2.160825 	 -1.2206780000 	 -2.2369130000 
958.80 	 224.9781000 	 2.160825 	 -1.2170220000 	 -2.2332410000 
959.00 	 224.9718000 	 2.160825 	 -1.2211160000 	 -2.2367860000 
959.20 	 224.9686000 	 2.160825 	 -1.2184840000 	 -2.2348850000 
959.40 	 224.9670000 	 2.160825 	 -1.2184270000 	 -2.2341380000 
959.60 	 224.9718000 	 2.160825 	 -1.2212180000 	 -2.2373680000 
959.80 	 224.9702000 	 2.160825 	 -1.2172090000 	 -2.2334030000 
960.00 	 224.9670000 	 2.160875 	 -1.2201880000 	 -2.2358700000 
960.20 	 224.9670000 	 2.160900 	 -1.2198930000 	 -2.2362200000 
960.40 	 224.9670000 	 2.160925 	 -1.2174130000 	 -2.2333210000 
960.60 	 224.9670000 	 2.160950 	 -1.2214310000 	 -2.2372630000 
960.80 	 224.9638000 	 2.161000 	 -1.2177940000 	 -2.2343570000 
961.00 	 224.9638000 	 2.161025 	 -1.2191770000 	 -2.2348400000 
961.20 	 224.9638000 	 2.161050 	 -1.2208970000 	 -2.2370590000 
961.40 	 224.9638000 	 2.161075 	 -1.2169040000 	 -2.2333650000 
961.60 	 224.9622000 	 2.161125 	 -1.2209030000 	 -2.2364520000 
961.80 	 224.9638000 	 2.161150 	 -1.2191710000 	 -2.2357110000 
962.00 	 224.9638000 	 2.161175 	 -1.2176610000 	 -2.2336130000 
962.20 	 224.9638000 	 2.161200 	 -1.2215230000 	 -2.2374340000 
962.40 	 224.9702000 	 2.161225 	 -1.2172160000 	 -2.2337210000 
962.60 	 224.9718000 	 2.161275 	 -1.2199660000 	 -2.2355460000 
962.80 	 224.9797000 	 2.161275 	 -1.2198450000 	 -2.2362110000 
963.00 	 224.9829000 	 2.161300 	 -1.2172410000 	 -2.2333180000 
963.20 	 224.9893000 	 2.161300 	 -1.2212440000 	 -2.2372660000 
963.40 	 224.9908000 	 2.161325 	 -1.2175560000 	 -2.2343830000 
963.60 	 224.9956000 	 2.161350 	 -1.2188280000 	 -2.2348400000 
963.80 	 224.9956000 	 2.161325 	 -1.2206010000 	 -2.2370750000 
964.00 	 224.9988000 	 2.161325 	 -1.2159000000 	 -2.2337530000 
964.20 	 225.0052000 	 2.161325 	 -1.2192030000 	 -2.2364140000 
964.40 	 225.0099000 	 2.161325 	 -1.2181250000 	 -2.2362110000 
964.60 	 225.0147000 	 2.161325 	 -1.2165040000 	 -2.2340970000 
964.80 	 225.0147000 	 2.161325 	 -1.2199750000 	 -2.2376320000 
965.00 	 225.0147000 	 2.161325 	 -1.2163160000 	 -2.2344240000 
965.20 	 225.0147000 	 2.161325 	 -1.2180680000 	 -2.2354160000 
965.40 	 225.0115000 	 2.161325 	 -1.2192380000 	 -2.2371260000 
965.60 	 225.0115000 	 2.161325 	 -1.2158520000 	 -2.2339340000 
965.80 	 225.0115000 	 2.161325 	 -1.2197370000 	 -2.2371070000 
966.00 	 225.0115000 	 2.161325 	 -1.2170820000 	 -2.2354860000 
966.20 	 225.0115000 	 2.161325 	 -1.2169620000 	 -2.2346310000 
966.40 	 225.0115000 	 2.161325 	 -1.2196130000 	 -2.2376470000 
966.60 	 225.0115000 	 2.161325 	 -1.2159510000 	 -2.2340900000 
966.80 	 225.0147000 	 2.161275 	 -1.2187610000 	 -2.2363980000 
967.00 	 225.0179000 	 2.161275 	 -1.2178390000 	 -2.2364080000 
967.20 	 225.0226000 	 2.161275 	 -1.2162400000 	 -2.2342680000 
967.40 	 225.0258000 	 2.161250 	 -1.2197430000 	 -2.2375770000 
967.60 	 225.0306000 	 2.161225 	 -1.2160400000 	 -2.2348090000 
967.80 	 225.0354000 	 2.161225 	 -1.2178100000 	 -2.2355940000 
968.00 	 225.0385000 	 2.161175 	 -1.2186970000 	 -2.2370530000 
968.20 	 225.0401000 	 2.161150 	 -1.2156800000 	 -2.2338610000 
968.40 	 225.0385000 	 2.161125 	 -1.2193900000 	 -2.2372980000 
968.60 	 225.0385000 	 2.161100 	 -1.2167520000 	 -2.2354950000 
968.80 	 225.0385000 	 2.161050 	 -1.2169200000 	 -2.2348400000 
969.00 	 225.0338000 	 2.161025 	 -1.2193520000 	 -2.2375170000 
969.20 	 225.0338000 	 2.161000 	 -1.2155440000 	 -2.2341850000 
969.40 	 225.0306000 	 2.160975 	 -1.2184370000 	 -2.2363820000 
969.60 	 225.0338000 	 2.160950 	 -1.2179530000 	 -2.2365570000 
969.80 	 225.0306000 	 2.160925 	 -1.2158710000 	 -2.2341760000 
970.00 	 225.0306000 	 2.160900 	 -1.2196540000 	 -2.2375520000 
970.20 	 225.0258000 	 2.160875 	 -1.2162340000 	 -2.2349710000 
970.40 	 225.0226000 	 2.160850 	 -1.2174190000 	 -2.2353200000 
970.60 	 225.0179000 	 2.160825 	 -1.2186810000 	 -2.2374890000 
970.80 	 225.0179000 	 2.160825 	 -1.2154900000 	 -2.2338650000 
971.00 	 225.0179000 	 2.160800 	 -1.2192760000 	 -2.2371230000 
971.20 	 225.0147000 	 2.160800 	 -1.2171810000 	 -2.2358230000 
971.40 	 225.0179000 	 2.160775 	 -1.2164940000 	 -2.2346210000 
971.60 	 225.0179000 	 2.160775 	 -1.2193900000 	 -2.2376030000 
971.80 	 225.0179000 	 2.160775 	 -1.2153750000 	 -2.2341510000 
972.00 	 225.0147000 	 2.160775 	 -1.2186050000 	 -2.2364780000 
972.20 	 225.0115000 	 2.160750 	 -1.2180140000 	 -2.2364110000 
972.40 	 225.0067000 	 2.160725 	 -1.2158930000 	 -2.2341190000 
972.60 	 225.0036000 	 2.160725 	 -1.2195520000 	 -2.2377330000 
972.80 	 225.0036000 	 2.160700 	 -1.2159980000 	 -2.2347860000 
973.00 	 224.9988000 	 2.160725 	 -1.2175270000 	 -2.2355210000 
973.20 	 225.0036000 	 2.160725 	 -1.2189640000 	 -2.2373770000 
973.40 	 224.9988000 	 2.160725 	 -1.2153500000 	 -2.2341820000 
973.60 	 224.9988000 	 2.160725 	 -1.2189670000 	 -2.2369860000 
973.80 	 224.9988000 	 2.160725 	 -1.2175340000 	 -2.2361950000 
974.00 	 224.9956000 	 2.160725 	 -1.2159350000 	 -2.2342360000 
974.20 	 224.9956000 	 2.160725 	 -1.2196950000 	 -2.2376980000 
974.40 	 224.9956000 	 2.160725 	 -1.2159440000 	 -2.2346660000 
974.60 	 224.9908000 	 2.160725 	 -1.2178550000 	 -2.2358670000 
974.80 	 224.9956000 	 2.160725 	 -1.2186910000 	 -2.2370980000 
975.00 	 224.9908000 	 2.160725 	 -1.2155060000 	 -2.2339630000 
975.20 	 224.9908000 	 2.160725 	 -1.2193970000 	 -2.2372880000 
975.40 	 224.9893000 	 2.160725 	 -1.2165960000 	 -2.2353580000 
975.60 	 224.9877000 	 2.160725 	 -1.2169680000 	 -2.2349360000 
975.80 	 224.9829000 	 2.160725 	 -1.2192030000 	 -2.2375520000 
976.00 	 224.9829000 	 2.160725 	 -1.2153280000 	 -2.2341280000 
976.20 	 224.9829000 	 2.160725 	 -1.2190060000 	 -2.2369420000 
976.40 	 224.9813000 	 2.160725 	 -1.2176070000 	 -2.2362140000 
976.60 	 224.9797000 	 2.160725 	 -1.2162240000 	 -2.2341850000 
976.80 	 224.9797000 	 2.160725 	 -1.2196790000 	 -2.2376470000 
977.00 	 224.9749000 	 2.160725 	 -1.2157340000 	 -2.2345800000 
977.20 	 224.9734000 	 2.160725 	 -1.2181060000 	 -2.2359470000 
977.40 	 224.9702000 	 2.160750 	 -1.2183540000 	 -2.2368810000 
977.60 	 224.9670000 	 2.160775 	 -1.2155120000 	 -2.2340230000 
977.80 	 224.9670000 	 2.160800 	 -1.2194980000 	 -2.2375900000 
978.00 	 224.9670000 	 2.160825 	 -1.2163000000 	 -2.2352700000 
978.20 	 224.9686000 	 2.160875 	 -1.2170310000 	 -2.2351650000 
978.40 	 224.9718000 	 2.160875 	 -1.2192570000 	 -2.2376220000 
978.60 	 224.9718000 	 2.160900 	 -1.2154390000 	 -2.2340520000 
978.80 	 224.9718000 	 2.160925 	 -1.2190150000 	 -2.2370560000 
979.00 	 224.9749000 	 2.160950 	 -1.2172000000 	 -2.2357810000 
979.20 	 224.9749000 	 2.160975 	 -1.2164270000 	 -2.2343730000 
979.40 	 224.9749000 	 2.160975 	 -1.2192660000 	 -2.2374340000 
979.60 	 224.9718000 	 2.161000 	 -1.2155600000 	 -2.2338360000 
979.80 	 224.9670000 	 2.161025 	 -1.2186150000 	 -2.2362740000 
980.00 	 224.9591000 	 2.161050 	 -1.2178260000 	 -2.2363310000 
980.20 	 224.9559000 	 2.161100 	 -1.2155210000 	 -2.2336990000 
980.40 	 224.9527000 	 2.161125 	 -1.2194160000 	 -2.2372940000 
980.60 	 224.9511000 	 2.161175 	 -1.2163700000 	 -2.2348150000 
980.80 	 224.9527000 	 2.161200 	 -1.2171110000 	 -2.2347670000 
981.00 	 224.9559000 	 2.161250 	 -1.2192570000 	 -2.2371830000 
981.20 	 224.9559000 	 2.161275 	 -1.2154260000 	 -2.2337440000 
981.40 	 224.9559000 	 2.161325 	 -1.2187190000 	 -2.2362800000 
981.60 	 224.9559000 	 2.161375 	 -1.2175810000 	 -2.2358540000 
981.80 	 224.9559000 	 2.161400 	 -1.2161060000 	 -2.2339760000 
982.00 	 224.9559000 	 2.161450 	 -1.2194220000 	 -2.2373740000 
982.20 	 224.9559000 	 2.161475 	 -1.2156070000 	 -2.2341700000 
982.40 	 224.9559000 	 2.161525 	 -1.2180330000 	 -2.2356190000 
982.60 	 224.9559000 	 2.161575 	 -1.2185190000 	 -2.2366910000 
982.80 	 224.9591000 	 2.161600 	 -1.2153880000 	 -2.2335240000 
983.00 	 224.9622000 	 2.161625 	 -1.2193650000 	 -2.2371230000 
983.20 	 224.9670000 	 2.161675 	 -1.2164370000 	 -2.2349450000 
983.40 	 224.9686000 	 2.161700 	 -1.2170350000 	 -2.2348120000 
983.60 	 224.9749000 	 2.161725 	 -1.2191230000 	 -2.2370020000 
983.80 	 224.9797000 	 2.161750 	 -1.2152000000 	 -2.2336260000 
984.00 	 224.9877000 	 2.161750 	 -1.2208620000 	 -2.2367670000 
984.20 	 224.9956000 	 2.161775 	 -1.2190760000 	 -2.2361720000 
984.40 	 225.0004000 	 2.161775 	 -1.2180460000 	 -2.2344880000 
984.60 	 225.0083000 	 2.161800 	 -1.2210690000 	 -2.2378410000 
984.80 	 225.0147000 	 2.161775 	 -1.2164560000 	 -2.2349900000 
985.00 	 225.0179000 	 2.161775 	 -1.2188690000 	 -2.2367600000 
985.20 	 225.0226000 	 2.161775 	 -1.2187350000 	 -2.2371510000 
985.40 	 225.0258000 	 2.161775 	 -1.2162370000 	 -2.2345450000 
985.60 	 225.0258000 	 2.161775 	 -1.2201720000 	 -2.2380800000 
985.80 	 225.0322000 	 2.161775 	 -1.2166630000 	 -2.2353840000 
986.00 	 225.0338000 	 2.161775 	 -1.2180770000 	 -2.2362040000 
986.20 	 225.0338000 	 2.161725 	 -1.2191580000 	 -2.2379430000 
986.40 	 225.0338000 	 2.161700 	 -1.2158900000 	 -2.2344560000 
986.60 	 225.0338000 	 2.161675 	 -1.2196540000 	 -2.2378320000 
986.80 	 225.0306000 	 2.161625 	 -1.2168410000 	 -2.2357430000 
987.00 	 225.0258000 	 2.161625 	 -1.2173810000 	 -2.2356960000 
987.20 	 225.0226000 	 2.161600 	 -1.2194380000 	 -2.2378480000 
987.40 	 225.0226000 	 2.161575 	 -1.2158200000 	 -2.2345610000 
987.60 	 225.0226000 	 2.161550 	 -1.2194730000 	 -2.2375710000 
987.80 	 225.0195000 	 2.161525 	 -1.2172220000 	 -2.2359750000 
988.00 	 225.0179000 	 2.161525 	 -1.2170660000 	 -2.2351490000 
988.20 	 225.0179000 	 2.161500 	 -1.2195650000 	 -2.2380960000 
988.40 	 225.0179000 	 2.161500 	 -1.2159480000 	 -2.2345960000 
988.60 	 225.0179000 	 2.161475 	 -1.2194380000 	 -2.2374440000 
988.80 	 225.0179000 	 2.161475 	 -1.2178670000 	 -2.2365790000 
989.00 	 225.0179000 	 2.161475 	 -1.2168220000 	 -2.2348910000 
989.20 	 225.0179000 	 2.161450 	 -1.2200130000 	 -2.2381780000 
989.40 	 225.0147000 	 2.161450 	 -1.2161920000 	 -2.2346340000 
989.60 	 225.0147000 	 2.161425 	 -1.2188470000 	 -2.2367790000 
989.80 	 225.0115000 	 2.161425 	 -1.2186400000 	 -2.2369830000 
990.00 	 225.0115000 	 2.161425 	 -1.2162880000 	 -2.2345160000 
990.20 	 225.0067000 	 2.161425 	 -1.2200230000 	 -2.2379620000 
990.40 	 225.0067000 	 2.161425 	 -1.2164240000 	 -2.2349670000 
990.60 	 225.0036000 	 2.161425 	 -1.2181980000 	 -2.2361340000 
990.80 	 225.0020000 	 2.161425 	 -1.2190060000 	 -2.2373960000 
991.00 	 224.9988000 	 2.161425 	 -1.2158110000 	 -2.2344430000 
991.20 	 224.9956000 	 2.161425 	 -1.2198130000 	 -2.2376410000 
991.40 	 224.9940000 	 2.161425 	 -1.2169170000 	 -2.2357340000 
991.60 	 224.9956000 	 2.161425 	 -1.2170850000 	 -2.2350760000 
991.80 	 224.9956000 	 2.161425 	 -1.2195620000 	 -2.2379080000 
992.00 	 224.9956000 	 2.161425 	 -1.2158620000 	 -2.2345290000 
992.20 	 224.9908000 	 2.161425 	 -1.2191260000 	 -2.2369070000 
992.40 	 224.9940000 	 2.161425 	 -1.2181350000 	 -2.2368430000 
992.60 	 224.9877000 	 2.161425 	 -1.2165360000 	 -2.2347260000 
992.80 	 224.9877000 	 2.161425 	 -1.2200010000 	 -2.2380100000 
993.00 	 224.9829000 	 2.161425 	 -1.2162370000 	 -2.2350380000 
993.20 	 224.9829000 	 2.161425 	 -1.2183600000 	 -2.2361720000 
993.40 	 224.9829000 	 2.161425 	 -1.2190790000 	 -2.2374440000 
993.60 	 224.9797000 	 2.161425 	 -1.2160490000 	 -2.2342680000 
993.80 	 224.9797000 	 2.161425 	 -1.2196570000 	 -2.2375520000 
994.00 	 224.9749000 	 2.161425 	 -1.2171710000 	 -2.2358420000 
994.20 	 224.9749000 	 2.161425 	 -1.2173370000 	 -2.2353140000 
994.40 	 224.9718000 	 2.161425 	 -1.2196890000 	 -2.2379970000 
994.60 	 224.9638000 	 2.161425 	 -1.2158390000 	 -2.2345130000 
994.80 	 224.9638000 	 2.161450 	 -1.2189990000 	 -2.2369350000 
995.00 	 224.9591000 	 2.161475 	 -1.2182430000 	 -2.2367260000 
995.20 	 224.9559000 	 2.161525 	 -1.2164780000 	 -2.2346180000 
995.40 	 224.9559000 	 2.161550 	 -1.2200230000 	 -2.2380420000 
995.60 	 224.9559000 	 2.161600 	 -1.2162840000 	 -2.2349200000 
995.80 	 224.9591000 	 2.161625 	 -1.2183060000 	 -2.2358730000 
996.00 	 224.9591000 	 2.161650 	 -1.2191840000 	 -2.2376540000 
996.20 	 224.9591000 	 2.161700 	 -1.2160490000 	 -2.2343130000 
996.40 	 224.9591000 	 2.161725 	 -1.2197460000 	 -2.2376760000 
996.60 	 224.9591000 	 2.161750 	 -1.2167300000 	 -2.2355810000 
996.80 	 224.9559000 	 2.161775 	 -1.2174700000 	 -2.2353740000 
997.00 	 224.9559000 	 2.161825 	 -1.2193240000 	 -2.2377900000 
997.20 	 224.9511000 	 2.161850 	 -1.2157090000 	 -2.2343350000 
997.40 	 224.9511000 	 2.161900 	 -1.2195400000 	 -2.2372370000 
997.60 	 224.9511000 	 2.161950 	 -1.2174480000 	 -2.2362490000 
997.80 	 224.9559000 	 2.161975 	 -1.2167740000 	 -2.2349100000 
998.00 	 224.9575000 	 2.162025 	 -1.2200770000 	 -2.2380990000 
998.20 	 224.9638000 	 2.162050 	 -1.2159480000 	 -2.2347580000 
998.40 	 224.9670000 	 2.162075 	 -1.2186460000 	 -2.2365120000 
998.60 	 224.9749000 	 2.162125 	 -1.2187670000 	 -2.2371900000 
998.80 	 224.9845000 	 2.162150 	 -1.2161220000 	 -2.2344140000 
999.00 	 224.9956000 	 2.162125 	 -1.2218860000 	 -2.2378510000 
999.20 	 225.0067000 	 2.162125 	 -1.2185640000 	 -2.2354220000 
999.40 	 225.0147000 	 2.162125 	 -1.2197750000 	 -2.2358730000 
999.60 	 225.0226000 	 2.162125 	 -1.2210210000 	 -2.2377680000 
999.80 	 225.0258000 	 2.162125 	 -1.2176290000 	 -2.2344880000 
1000.00 	 225.0258000 	 2.162125 	 -1.2213200000 	 -2.2375810000 
1000.20 	 225.0226000 	 2.162125 	 -1.2192410000 	 -2.2362010000 
1000.40 	 225.0147000 	 2.162125 	 -1.2185000000 	 -2.2350410000 
1000.60 	 225.0147000 	 2.162125 	 -1.2215550000 	 -2.2380540000 
1000.80 	 225.0115000 	 2.162125 	 -1.2177280000 	 -2.2346240000 
1001.00 	 225.0115000 	 2.162125 	 -1.2207640000 	 -2.2368940000 
1001.20 	 225.0115000 	 2.162125 	 -1.2200130000 	 -2.2368110000 
1001.40 	 225.0147000 	 2.162075 	 -1.2181150000 	 -2.2346310000 
1001.60 	 225.0147000 	 2.162075 	 -1.2218950000 	 -2.2380610000 
1001.80 	 225.0147000 	 2.162075 	 -1.2180580000 	 -2.2350880000 
1002.00 	 225.0147000 	 2.162075 	 -1.2201250000 	 -2.2361880000 
1002.20 	 225.0147000 	 2.162075 	 -1.2205850000 	 -2.2373450000 
1002.40 	 225.0147000 	 2.162025 	 -1.2178580000 	 -2.2344080000 
1002.60 	 225.0163000 	 2.162025 	 -1.2218130000 	 -2.2380190000 
1002.80 	 225.0179000 	 2.162025 	 -1.2185510000 	 -2.2354760000 
1003.00 	 225.0179000 	 2.162025 	 -1.2192660000 	 -2.2357240000 
1003.20 	 225.0179000 	 2.162025 	 -1.2211160000 	 -2.2378130000 
1003.40 	 225.0179000 	 2.161975 	 -1.2176740000 	 -2.2345040000 
1003.60 	 225.0163000 	 2.161975 	 -1.2212470000 	 -2.2373800000 
1003.80 	 225.0147000 	 2.161975 	 -1.2192980000 	 -2.2361950000 
1004.00 	 225.0115000 	 2.161975 	 -1.2186180000 	 -2.2349420000 
1004.20 	 225.0115000 	 2.161950 	 -1.2215110000 	 -2.2380700000 
1004.40 	 225.0067000 	 2.161950 	 -1.2175620000 	 -2.2345890000 
1004.60 	 225.0036000 	 2.161925 	 -1.2208620000 	 -2.2372310000 
1004.80 	 225.0004000 	 2.161925 	 -1.2199210000 	 -2.2368080000 
1005.00 	 224.9988000 	 2.161925 	 -1.2181220000 	 -2.2346340000 
1005.20 	 224.9972000 	 2.161925 	 -1.2215870000 	 -2.2381940000 
1005.40 	 224.9988000 	 2.161925 	 -1.2180230000 	 -2.2350090000 
1005.60 	 224.9988000 	 2.161925 	 -1.2203030000 	 -2.2364740000 
1005.80 	 225.0036000 	 2.161900 	 -1.2203530000 	 -2.2373140000 
1006.00 	 225.0036000 	 2.161925 	 -1.2180650000 	 -2.2345640000 
1006.20 	 225.0036000 	 2.161925 	 -1.2217810000 	 -2.2379490000 
1006.40 	 225.0036000 	 2.161925 	 -1.2182040000 	 -2.2351360000 
1006.60 	 224.9988000 	 2.161925 	 -1.2200390000 	 -2.2362490000 
1006.80 	 224.9988000 	 2.161925 	 -1.2207510000 	 -2.2375460000 
1007.00 	 224.9908000 	 2.161925 	 -1.2177940000 	 -2.2346310000 
1007.20 	 224.9877000 	 2.161925 	 -1.2215580000 	 -2.2378130000 
1007.40 	 224.9829000 	 2.161925 	 -1.2186880000 	 -2.2357210000 
1007.60 	 224.9829000 	 2.161925 	 -1.2191040000 	 -2.2354130000 
1007.80 	 224.9829000 	 2.161925 	 -1.2215110000 	 -2.2379810000 
1008.00 	 224.9877000 	 2.161925 	 -1.2176800000 	 -2.2344240000 
1008.20 	 224.9877000 	 2.161925 	 -1.2208270000 	 -2.2371830000 
1008.40 	 224.9877000 	 2.161925 	 -1.2199270000 	 -2.2367380000 
1008.60 	 224.9829000 	 2.161925 	 -1.2181060000 	 -2.2345960000 
1008.80 	 224.9797000 	 2.161925 	 -1.2216890000 	 -2.2380700000 
1009.00 	 224.9749000 	 2.161925 	 -1.2180330000 	 -2.2351010000 
1009.20 	 224.9718000 	 2.161925 	 -1.2198640000 	 -2.2360680000 
1009.40 	 224.9718000 	 2.161975 	 -1.2207730000 	 -2.2374630000 
1009.60 	 224.9734000 	 2.161975 	 -1.2177180000 	 -2.2343130000 
1009.80 	 224.9749000 	 2.162025 	 -1.2214060000 	 -2.2378670000 
1010.00 	 224.9797000 	 2.162025 	 -1.2186210000 	 -2.2355750000 
1010.20 	 224.9813000 	 2.162025 	 -1.2192030000 	 -2.2355240000 
1010.40 	 224.9829000 	 2.162050 	 -1.2210530000 	 -2.2379180000 
1010.60 	 224.9829000 	 2.162075 	 -1.2175370000 	 -2.2343600000 
1010.80 	 224.9797000 	 2.162075 	 -1.2211700000 	 -2.2374790000 
1011.00 	 224.9749000 	 2.162075 	 -1.2192090000 	 -2.2363850000 
1011.20 	 224.9749000 	 2.162100 	 -1.2182390000 	 -2.2348210000 
1011.40 	 224.9749000 	 2.162125 	 -1.2215840000 	 -2.2381020000 
1011.60 	 224.9765000 	 2.162125 	 -1.2179370000 	 -2.2350150000 
1011.80 	 224.9797000 	 2.162150 	 -1.2199340000 	 -2.2364270000 
1012.00 	 224.9829000 	 2.162175 	 -1.2204420000 	 -2.2373680000 
1012.20 	 224.9861000 	 2.162200 	 -1.2176960000 	 -2.2344810000 
1012.40 	 224.9829000 	 2.162175 	 -1.2217080000 	 -2.2378220000 
1012.60 	 224.9829000 	 2.162175 	 -1.2189100000 	 -2.2358990000 
1012.80 	 224.9797000 	 2.162200 	 -1.2194630000 	 -2.2352760000 
1013.00 	 224.9781000 	 2.162225 	 -1.2220000000 	 -2.2380830000 
1013.20 	 224.9765000 	 2.162250 	 -1.2182780000 	 -2.2346270000 
1013.40 	 224.9749000 	 2.162225 	 -1.2211160000 	 -2.2368080000 
1013.60 	 224.9749000 	 2.162250 	 -1.2195140000 	 -2.2369030000 
1013.80 	 224.9749000 	 2.162275 	 -1.2174830000 	 -2.2344720000 
1014.00 	 224.9734000 	 2.162300 	 -1.2210970000 	 -2.2380190000 
1014.20 	 224.9718000 	 2.162325 	 -1.2172830000 	 -2.2349360000 
1014.40 	 224.9718000 	 2.162350 	 -1.2194220000 	 -2.2361280000 
1014.60 	 224.9670000 	 2.162350 	 -1.2206170000 	 -2.2373290000 
1014.80 	 224.9670000 	 2.162400 	 -1.2175910000 	 -2.2341630000 
1015.00 	 224.9718000 	 2.162425 	 -1.2207220000 	 -2.2373710000 
1015.20 	 224.9718000 	 2.162425 	 -1.2186590000 	 -2.2360770000 
1015.40 	 224.9749000 	 2.162475 	 -1.2181120000 	 -2.2349230000 
1015.60 	 224.9797000 	 2.162500 	 -1.2208880000 	 -2.2379880000 
1015.80 	 224.9861000 	 2.162475 	 -1.2178610000 	 -2.2344520000 
1016.00 	 224.9908000 	 2.162500 	 -1.2212210000 	 -2.2367410000 
1016.20 	 224.9988000 	 2.162525 	 -1.2210340000 	 -2.2369930000 
1016.40 	 225.0020000 	 2.162550 	 -1.2186050000 	 -2.2344050000 
1016.60 	 225.0052000 	 2.162525 	 -1.2225090000 	 -2.2378920000 
1016.80 	 225.0067000 	 2.162525 	 -1.2189420000 	 -2.2351840000 
1017.00 	 225.0067000 	 2.162525 	 -1.2201720000 	 -2.2355530000 
1017.20 	 225.0115000 	 2.162525 	 -1.2217040000 	 -2.2375330000 
1017.40 	 225.0115000 	 2.162525 	 -1.2182650000 	 -2.2341600000 
1017.60 	 225.0115000 	 2.162525 	 -1.2219520000 	 -2.2371770000 
1017.80 	 225.0115000 	 2.162525 	 -1.2197720000 	 -2.2359470000 
1018.00 	 225.0067000 	 2.162525 	 -1.2193490000 	 -2.2350380000 
1018.20 	 225.0067000 	 2.162525 	 -1.2223940000 	 -2.2379460000 
1018.40 	 225.0067000 	 2.162525 	 -1.2182620000 	 -2.2343950000 
1018.60 	 225.0067000 	 2.162525 	 -1.2212180000 	 -2.2365280000 
1018.80 	 225.0067000 	 2.162525 	 -1.2208650000 	 -2.2369320000 
1019.00 	 225.0115000 	 2.162525 	 -1.2188020000 	 -2.2344940000 
1019.20 	 225.0147000 	 2.162525 	 -1.2221460000 	 -2.2377560000 
1019.40 	 225.0147000 	 2.162525 	 -1.2186080000 	 -2.2350090000 
1019.60 	 225.0179000 	 2.162525 	 -1.2202840000 	 -2.2359310000 
1019.80 	 225.0147000 	 2.162525 	 -1.2211700000 	 -2.2373040000 
1020.00 	 225.0147000 	 2.162525 	 -1.2181920000 	 -2.2342210000 
1020.20 	 225.0131000 	 2.162525 	 -1.2219050000 	 -2.2375040000 
1020.40 	 225.0115000 	 2.162475 	 -1.2191200000 	 -2.2356960000 
1020.60 	 225.0115000 	 2.162475 	 -1.2195050000 	 -2.2350660000 
1020.80 	 225.0067000 	 2.162475 	 -1.2220000000 	 -2.2377870000 
1021.00 	 225.0067000 	 2.162475 	 -1.2180810000 	 -2.2342970000 
1021.20 	 225.0036000 	 2.162475 	 -1.2212090000 	 -2.2368210000 
1021.40 	 224.9988000 	 2.162475 	 -1.2204300000 	 -2.2365980000 
1021.60 	 224.9972000 	 2.162475 	 -1.2186560000 	 -2.2345160000 
1021.80 	 224.9956000 	 2.162475 	 -1.2223120000 	 -2.2379840000 
1022.00 	 224.9956000 	 2.162475 	 -1.2187230000 	 -2.2349930000 
1022.20 	 224.9956000 	 2.162475 	 -1.2205630000 	 -2.2359940000 
1022.40 	 225.0036000 	 2.162475 	 -1.2214250000 	 -2.2373550000 
1022.60 	 225.0036000 	 2.162475 	 -1.2181890000 	 -2.2340520000 
1022.80 	 225.0067000 	 2.162475 	 -1.2221620000 	 -2.2374760000 
1023.00 	 225.0115000 	 2.162475 	 -1.2195460000 	 -2.2359020000 
1023.20 	 225.0115000 	 2.162475 	 -1.2192500000 	 -2.2350340000 
1023.40 	 225.0115000 	 2.162450 	 -1.2221620000 	 -2.2380380000 
1023.60 	 225.0099000 	 2.162425 	 -1.2183700000 	 -2.2345000000 
1023.80 	 225.0067000 	 2.162425 	 -1.2211350000 	 -2.2366430000 
1024.00 	 225.0067000 	 2.162425 	 -1.2204550000 	 -2.2367730000 
1024.20 	 225.0036000 	 2.162425 	 -1.2187040000 	 -2.2345860000 
1024.40 	 224.9988000 	 2.162425 	 -1.2221850000 	 -2.2379590000 
1024.60 	 224.9956000 	 2.162425 	 -1.2184050000 	 -2.2348430000 
1024.80 	 224.9893000 	 2.162425 	 -1.2207320000 	 -2.2363090000 
1025.00 	 224.9829000 	 2.162425 	 -1.2210720000 	 -2.2372090000 
1025.20 	 224.9797000 	 2.162425 	 -1.2181730000 	 -2.2342940000 
1025.40 	 224.9797000 	 2.162425 	 -1.2220990000 	 -2.2376850000 
1025.60 	 224.9797000 	 2.162425 	 -1.2192690000 	 -2.2354250000 
1025.80 	 224.9749000 	 2.162425 	 -1.2193970000 	 -2.2351770000 
1026.00 	 224.9797000 	 2.162425 	 -1.2220860000 	 -2.2376920000 
1026.20 	 224.9797000 	 2.162425 	 -1.2181730000 	 -2.2343250000 
1026.40 	 224.9797000 	 2.162425 	 -1.2214910000 	 -2.2369860000 
1026.60 	 224.9749000 	 2.162425 	 -1.2205120000 	 -2.2365670000 
1026.80 	 224.9797000 	 2.162425 	 -1.2185290000 	 -2.2343920000 
1027.00 	 224.9797000 	 2.162425 	 -1.2221270000 	 -2.2379400000 
1027.20 	 224.9797000 	 2.162475 	 -1.2186150000 	 -2.2348790000 
1027.40 	 224.9797000 	 2.162475 	 -1.2205660000 	 -2.2360870000 
1027.60 	 224.9797000 	 2.162475 	 -1.2212050000 	 -2.2373490000 
1027.80 	 224.9813000 	 2.162475 	 -1.2182300000 	 -2.2341730000 
1028.00 	 224.9829000 	 2.162500 	 -1.2220320000 	 -2.2375770000 
1028.20 	 224.9829000 	 2.162525 	 -1.2192440000 	 -2.2356030000 
1028.40 	 224.9829000 	 2.162525 	 -1.2197400000 	 -2.2353330000 
1028.60 	 224.9797000 	 2.162525 	 -1.2218090000 	 -2.2377710000 
1028.80 	 224.9765000 	 2.162525 	 -1.2180810000 	 -2.2343130000 
1029.00 	 224.9734000 	 2.162550 	 -1.2216700000 	 -2.2372210000 
1029.20 	 224.9718000 	 2.162575 	 -1.2200860000 	 -2.2362640000 
1029.40 	 224.9718000 	 2.162600 	 -1.2188020000 	 -2.2346850000 
1029.60 	 224.9718000 	 2.162625 	 -1.2225340000 	 -2.2378700000 
1029.80 	 224.9749000 	 2.162650 	 -1.2184460000 	 -2.2346080000 
1030.00 	 224.9718000 	 2.162650 	 -1.2209700000 	 -2.2363500000 
1030.20 	 224.9718000 	 2.162675 	 -1.2210530000 	 -2.2371130000 
1030.40 	 224.9686000 	 2.162700 	 -1.2185000000 	 -2.2345800000 
1030.60 	 224.9638000 	 2.162725 	 -1.2223660000 	 -2.2379880000 
1030.80 	 224.9638000 	 2.162750 	 -1.2192950000 	 -2.2356100000 
1031.00 	 224.9591000 	 2.162775 	 -1.2199180000 	 -2.2356000000 
1031.20 	 224.9638000 	 2.162825 	 -1.2216730000 	 -2.2377710000 
1031.40 	 224.9638000 	 2.162850 	 -1.2180140000 	 -2.2344430000 
1031.60 	 224.9670000 	 2.162875 	 -1.2219300000 	 -2.2377010000 
1031.80 	 224.9749000 	 2.162900 	 -1.2197180000 	 -2.2360100000 
1032.00 	 224.9829000 	 2.162925 	 -1.2195970000 	 -2.2352980000 
1032.20 	 224.9877000 	 2.162950 	 -1.2222230000 	 -2.2380420000 
1032.40 	 224.9956000 	 2.162925 	 -1.2184300000 	 -2.2346880000 
1032.60 	 225.0036000 	 2.162925 	 -1.2213170000 	 -2.2369420000 
1032.80 	 225.0115000 	 2.162925 	 -1.2211160000 	 -2.2372880000 
1033.00 	 225.0179000 	 2.162925 	 -1.2188940000 	 -2.2347740000 
1033.20 	 225.0258000 	 2.162925 	 -1.2225910000 	 -2.2381340000 
1033.40 	 225.0306000 	 2.162925 	 -1.2189770000 	 -2.2352540000 
1033.60 	 225.0338000 	 2.162925 	 -1.2207130000 	 -2.2363350000 
1033.80 	 225.0338000 	 2.162925 	 -1.2211100000 	 -2.2375740000 
1034.00 	 225.0338000 	 2.162925 	 -1.2183700000 	 -2.2346590000 
1034.20 	 225.0385000 	 2.162900 	 -1.2221620000 	 -2.2380760000 
1034.40 	 225.0338000 	 2.162850 	 -1.2188120000 	 -2.2354410000 
1034.60 	 225.0338000 	 2.162825 	 -1.2197560000 	 -2.2359280000 
1034.80 	 225.0385000 	 2.162800 	 -1.2214120000 	 -2.2378000000 
1035.00 	 225.0338000 	 2.162775 	 -1.2178640000 	 -2.2345830000 
1035.20 	 225.0338000 	 2.162725 	 -1.2215520000 	 -2.2375810000 
1035.40 	 225.0338000 	 2.162700 	 -1.2195170000 	 -2.2363760000 
1035.60 	 225.0338000 	 2.162675 	 -1.2188560000 	 -2.2351460000 
1035.80 	 225.0306000 	 2.162650 	 -1.2218980000 	 -2.2382640000 
1036.00 	 225.0258000 	 2.162625 	 -1.2181150000 	 -2.2350150000 
1036.20 	 225.0258000 	 2.162600 	 -1.2207480000 	 -2.2367030000 
1036.40 	 225.0242000 	 2.162575 	 -1.2206940000 	 -2.2373990000 
1036.60 	 225.0242000 	 2.162575 	 -1.2180840000 	 -2.2346970000 
1036.80 	 225.0226000 	 2.162550 	 -1.2218860000 	 -2.2382550000 
1037.00 	 225.0179000 	 2.162525 	 -1.2188500000 	 -2.2357880000 
1037.20 	 225.0147000 	 2.162500 	 -1.2196640000 	 -2.2358160000 
1037.40 	 225.0067000 	 2.162525 	 -1.2217270000 	 -2.2380230000 
1037.60 	 225.0052000 	 2.162500 	 -1.2178290000 	 -2.2345990000 
1037.80 	 225.0020000 	 2.162475 	 -1.2214250000 	 -2.2376540000 
1038.00 	 224.9988000 	 2.162450 	 -1.2194320000 	 -2.2363150000 
1038.20 	 224.9988000 	 2.162475 	 -1.2191040000 	 -2.2354060000 
1038.40 	 224.9988000 	 2.162475 	 -1.2219620000 	 -2.2382160000 
1038.60 	 224.9988000 	 2.162475 	 -1.2178670000 	 -2.2348500000 
1038.80 	 224.9956000 	 2.162475 	 -1.2208180000 	 -2.2369540000 
1039.00 	 224.9956000 	 2.162475 	 -1.2203410000 	 -2.2371640000 
1039.20 	 224.9956000 	 2.162475 	 -1.2182170000 	 -2.2347860000 
1039.40 	 224.9956000 	 2.162475 	 -1.2220920000 	 -2.2381910000 
1039.60 	 224.9988000 	 2.162475 	 -1.2185540000 	 -2.2353970000 
1039.80 	 224.9988000 	 2.162475 	 -1.2199370000 	 -2.2361950000 
1040.00 	 225.0020000 	 2.162475 	 -1.2212660000 	 -2.2377330000 
1040.20 	 225.0036000 	 2.162475 	 -1.2179220000 	 -2.2345670000 
1040.40 	 225.0067000 	 2.162475 	 -1.2217810000 	 -2.2379080000 
1040.60 	 225.0067000 	 2.162475 	 -1.2194670000 	 -2.2359180000 
1040.80 	 225.0067000 	 2.162475 	 -1.2195940000 	 -2.2354980000 
1041.00 	 225.0067000 	 2.162475 	 -1.2220160000 	 -2.2380890000 
1041.20 	 225.0067000 	 2.162475 	 -1.2183220000 	 -2.2345830000 
1041.40 	 225.0036000 	 2.162475 	 -1.2217040000 	 -2.2375490000 
1041.60 	 225.0036000 	 2.162475 	 -1.2204680000 	 -2.2367950000 
1041.80 	 225.0004000 	 2.162475 	 -1.2189670000 	 -2.2349960000 
1042.00 	 224.9988000 	 2.162475 	 -1.2222610000 	 -2.2381590000 
1042.20 	 224.9956000 	 2.162475 	 -1.2183510000 	 -2.2351260000 
1042.40 	 224.9956000 	 2.162475 	 -1.2208520000 	 -2.2366550000 
1042.60 	 224.9908000 	 2.162475 	 -1.2209830000 	 -2.2374340000 
1042.80 	 224.9908000 	 2.162475 	 -1.2184910000 	 -2.2345730000 
1043.00 	 224.9908000 	 2.162475 	 -1.2222730000 	 -2.2380700000 
1043.20 	 224.9877000 	 2.162475 	 -1.2189710000 	 -2.2357150000 
1043.40 	 224.9845000 	 2.162475 	 -1.2201090000 	 -2.2360580000 
1043.60 	 224.9829000 	 2.162475 	 -1.2214120000 	 -2.2378090000 
1043.80 	 224.9797000 	 2.162475 	 -1.2182110000 	 -2.2345570000 
1044.00 	 224.9749000 	 2.162475 	 -1.2219400000 	 -2.2376510000 
1044.20 	 224.9718000 	 2.162475 	 -1.2197050000 	 -2.2361950000 
1044.40 	 224.9670000 	 2.162475 	 -1.2196670000 	 -2.2355430000 
1044.60 	 224.9638000 	 2.162500 	 -1.2220990000 	 -2.2382450000 
1044.80 	 224.9638000 	 2.162525 	 -1.2186430000 	 -2.2347160000 
1045.00 	 224.9606000 	 2.162575 	 -1.2218790000 	 -2.2373770000 
1045.20 	 224.9591000 	 2.162600 	 -1.2205850000 	 -2.2367320000 
1045.40 	 224.9591000 	 2.162625 	 -1.2191740000 	 -2.2350470000 
1045.60 	 224.9591000 	 2.162650 	 -1.2224390000 	 -2.2382510000 
1045.80 	 224.9559000 	 2.162700 	 -1.2186340000 	 -2.2350410000 
1046.00 	 224.9559000 	 2.162725 	 -1.2210460000 	 -2.2367410000 
1046.20 	 224.9511000 	 2.162750 	 -1.2209260000 	 -2.2371670000 
1046.40 	 224.9559000 	 2.162800 	 -1.2187930000 	 -2.2347290000 
1046.60 	 224.9559000 	 2.162850 	 -1.2223180000 	 -2.2380920000 
1046.80 	 224.9591000 	 2.162900 	 -1.2187960000 	 -2.2352190000 
1047.00 	 224.9591000 	 2.162925 	 -1.2204870000 	 -2.2362610000 
1047.20 	 224.9591000 	 2.162950 	 -1.2214720000 	 -2.2377110000 
1047.40 	 224.9638000 	 2.162975 	 -1.2182680000 	 -2.2345990000 
1047.60 	 224.9638000 	 2.163025 	 -1.2221180000 	 -2.2378410000 
1047.80 	 224.9670000 	 2.163050 	 -1.2197530000 	 -2.2360360000 
1048.00 	 224.9670000 	 2.163075 	 -1.2194730000 	 -2.2352920000 
1048.20 	 224.9670000 	 2.163100 	 -1.2220860000 	 -2.2381180000 
1048.40 	 224.9670000 	 2.163125 	 -1.2183980000 	 -2.2346240000 
1048.60 	 224.9670000 	 2.163175 	 -1.2218090000 	 -2.2373520000 
1048.80 	 224.9670000 	 2.163200 	 -1.2204460000 	 -2.2367670000 
1049.00 	 224.9718000 	 2.163225 	 -1.2191040000 	 -2.2353110000 
1049.20 	 224.9749000 	 2.163250 	 -1.2225820000 	 -2.2383340000 
1049.40 	 224.9797000 	 2.163275 	 -1.2186180000 	 -2.2351420000 
1049.60 	 224.9845000 	 2.163300 	 -1.2207700000 	 -2.2365120000 
1049.80 	 224.9893000 	 2.163275 	 -1.2219910000 	 -2.2375360000 
1050.00 	 224.9956000 	 2.163275 	 -1.2187040000 	 -2.2344210000 
1050.20 	 224.9988000 	 2.163275 	 -1.2227540000 	 -2.2379840000 
1050.40 	 225.0036000 	 2.163275 	 -1.2196790000 	 -2.2357050000 
1050.60 	 225.0067000 	 2.163275 	 -1.2201630000 	 -2.2356640000 
1050.80 	 225.0115000 	 2.163275 	 -1.2223660000 	 -2.2379750000 
1051.00 	 225.0147000 	 2.163275 	 -1.2186340000 	 -2.2345000000 
1051.20 	 225.0179000 	 2.163275 	 -1.2221690000 	 -2.2374120000 
1051.40 	 225.0226000 	 2.163275 	 -1.2206110000 	 -2.2364870000 
1051.60 	 225.0226000 	 2.163275 	 -1.2194890000 	 -2.2349450000 
1051.80 	 225.0179000 	 2.163275 	 -1.2229410000 	 -2.2382000000 
1052.00 	 225.0179000 	 2.163275 	 -1.2191870000 	 -2.2350790000 
1052.20 	 225.0179000 	 2.163275 	 -1.2209540000 	 -2.2361310000 
1052.40 	 225.0179000 	 2.163275 	 -1.2218540000 	 -2.2376160000 
1052.60 	 225.0195000 	 2.163275 	 -1.2186850000 	 -2.2344210000 
1052.80 	 225.0179000 	 2.163275 	 -1.2224290000 	 -2.2375810000 
1053.00 	 225.0226000 	 2.163275 	 -1.2202990000 	 -2.2360480000 
1053.20 	 225.0179000 	 2.163225 	 -1.2198350000 	 -2.2352250000 
1053.40 	 225.0179000 	 2.163225 	 -1.2225370000 	 -2.2380760000 
1053.60 	 225.0179000 	 2.163225 	 -1.2188630000 	 -2.2346180000 
1053.80 	 225.0179000 	 2.163200 	 -1.2219180000 	 -2.2371480000 
1054.00 	 225.0147000 	 2.163175 	 -1.2208110000 	 -2.2367860000 
1054.20 	 225.0179000 	 2.163175 	 -1.2191740000 	 -2.2347640000 
1054.40 	 225.0179000 	 2.163175 	 -1.2228780000 	 -2.2380070000 
1054.60 	 225.0163000 	 2.163175 	 -1.2191230000 	 -2.2350280000 
1054.80 	 225.0147000 	 2.163150 	 -1.2212240000 	 -2.2363470000 
1055.00 	 225.0147000 	 2.163125 	 -1.2218510000 	 -2.2374030000 
1055.20 	 225.0147000 	 2.163125 	 -1.2186880000 	 -2.2343350000 
1055.40 	 225.0115000 	 2.163125 	 -1.2225820000 	 -2.2376890000 
1055.60 	 225.0067000 	 2.163125 	 -1.2199880000 	 -2.2360480000 
1055.80 	 225.0067000 	 2.163125 	 -1.2198670000 	 -2.2351900000 
1056.00 	 225.0036000 	 2.163125 	 -1.2225440000 	 -2.2380730000 
1056.20 	 224.9988000 	 2.163125 	 -1.2187100000 	 -2.2346530000 
1056.40 	 224.9988000 	 2.163125 	 -1.2219680000 	 -2.2369260000 
1056.60 	 224.9988000 	 2.163125 	 -1.2212240000 	 -2.2370780000 
1056.80 	 224.9988000 	 2.163125 	 -1.2191300000 	 -2.2347900000 
1057.00 	 225.0036000 	 2.163125 	 -1.2228520000 	 -2.2382160000 
1057.20 	 225.0067000 	 2.163125 	 -1.2190660000 	 -2.2351460000 
1057.40 	 225.0067000 	 2.163125 	 -1.2210210000 	 -2.2363150000 
1057.60 	 225.0083000 	 2.163125 	 -1.2219050000 	 -2.2375970000 
1057.80 	 225.0067000 	 2.163125 	 -1.2186150000 	 -2.2345670000 
1058.00 	 225.0036000 	 2.163125 	 -1.2223970000 	 -2.2377970000 
1058.20 	 225.0004000 	 2.163125 	 -1.2199530000 	 -2.2360520000 
1058.40 	 224.9988000 	 2.163125 	 -1.2200740000 	 -2.2354160000 
1058.60 	 224.9956000 	 2.163125 	 -1.2226260000 	 -2.2381690000 
1058.80 	 224.9908000 	 2.163125 	 -1.2186430000 	 -2.2347290000 
1059.00 	 224.9908000 	 2.163125 	 -1.2217810000 	 -2.2371990000 
1059.20 	 224.9908000 	 2.163125 	 -1.2208940000 	 -2.2369700000 
1059.40 	 224.9908000 	 2.163125 	 -1.2191800000 	 -2.2347420000 
1059.60 	 224.9908000 	 2.163125 	 -1.2227470000 	 -2.2381750000 
1059.80 	 224.9908000 	 2.163125 	 -1.2188340000 	 -2.2350310000 
1060.00 	 224.9908000 	 2.163125 	 -1.2210020000 	 -2.2364680000 
1060.20 	 224.9877000 	 2.163125 	 -1.2217460000 	 -2.2376090000 
1060.40 	 224.9877000 	 2.163125 	 -1.2187830000 	 -2.2346340000 
1060.60 	 224.9829000 	 2.163125 	 -1.2226200000 	 -2.2378320000 
1060.80 	 224.9829000 	 2.163125 	 -1.2195240000 	 -2.2357650000 
1061.00 	 224.9829000 	 2.163125 	 -1.2202330000 	 -2.2357370000 
1061.20 	 224.9829000 	 2.163125 	 -1.2225120000 	 -2.2380260000 
1061.40 	 224.9877000 	 2.163125 	 -1.2186150000 	 -2.2346780000 
1061.60 	 224.9877000 	 2.163125 	 -1.2219400000 	 -2.2374220000 
1061.80 	 224.9877000 	 2.163125 	 -1.2206590000 	 -2.2366020000 
1062.00 	 224.9877000 	 2.163125 	 -1.2192310000 	 -2.2348590000 
1062.20 	 224.9829000 	 2.163125 	 -1.2228360000 	 -2.2382320000 
1062.40 	 224.9797000 	 2.163125 	 -1.2189420000 	 -2.2349200000 
1062.60 	 224.9797000 	 2.163125 	 -1.2211670000 	 -2.2365090000 
1062.80 	 224.9813000 	 2.163125 	 -1.2215650000 	 -2.2374410000 
1063.00 	 224.9829000 	 2.163125 	 -1.2189100000 	 -2.2346080000 
1063.20 	 224.9829000 	 2.163125 	 -1.2227730000 	 -2.2381310000 
1063.40 	 224.9861000 	 2.163175 	 -1.2193300000 	 -2.2353970000 
1063.60 	 224.9877000 	 2.163175 	 -1.2208400000 	 -2.2361090000 
1063.80 	 224.9829000 	 2.163175 	 -1.2221150000 	 -2.2378570000 
1064.00 	 224.9829000 	 2.163175 	 -1.2186150000 	 -2.2345230000 
1064.20 	 224.9829000 	 2.163200 	 -1.2222930000 	 -2.2377010000 
1064.40 	 224.9829000 	 2.163225 	 -1.2205120000 	 -2.2366590000 
1064.60 	 224.9797000 	 2.163225 	 -1.2194760000 	 -2.2350310000 
1064.80 	 224.9797000 	 2.163225 	 -1.2226710000 	 -2.2383470000 
1065.00 	 224.9749000 	 2.163250 	 -1.2188630000 	 -2.2348720000 
1065.20 	 224.9670000 	 2.163275 	 -1.2216410000 	 -2.2368300000 
1065.40 	 224.9670000 	 2.163300 	 -1.2211200000 	 -2.2371260000 
1065.60 	 224.9638000 	 2.163325 	 -1.2189450000 	 -2.2347320000 
1065.80 	 224.9638000 	 2.163350 	 -1.2227000000 	 -2.2380800000 
1066.00 	 224.9638000 	 2.163375 	 -1.2194670000 	 -2.2355560000 
1066.20 	 224.9654000 	 2.163400 	 -1.2203600000 	 -2.2358580000 
1066.40 	 224.9622000 	 2.163450 	 -1.2223370000 	 -2.2381050000 
1066.60 	 224.9591000 	 2.163475 	 -1.2185990000 	 -2.2345860000 
1066.80 	 224.9591000 	 2.163500 	 -1.2219720000 	 -2.2374150000 
1067.00 	 224.9591000 	 2.163525 	 -1.2207920000 	 -2.2368080000 
1067.20 	 224.9638000 	 2.163575 	 -1.2188210000 	 -2.2347990000 
1067.40 	 224.9670000 	 2.163600 	 -1.2229410000 	 -2.2381530000 
1067.60 	 224.9749000 	 2.163625 	 -1.2190090000 	 -2.2349290000 
1067.80 	 224.9765000 	 2.163650 	 -1.2211550000 	 -2.2364170000 
1068.00 	 224.9829000 	 2.163650 	 -1.2215200000 	 -2.2374310000 
1068.20 	 224.9893000 	 2.163675 	 -1.2185670000 	 -2.2344330000 
1068.40 	 224.9940000 	 2.163700 	 -1.2224420000 	 -2.2379330000 
1068.60 	 224.9988000 	 2.163675 	 -1.2197180000 	 -2.2355270000 
1068.80 	 225.0036000 	 2.163675 	 -1.2192730000 	 -2.2354160000 
1069.00 	 225.0067000 	 2.163675 	 -1.2206780000 	 -2.2377170000 
1069.20 	 225.0067000 	 2.163675 	 -1.2168180000 	 -2.2342680000 
1069.40 	 225.0099000 	 2.163675 	 -1.2203530000 	 -2.2371230000 
1069.60 	 225.0067000 	 2.163675 	 -1.2184840000 	 -2.2360520000 
1069.80 	 225.0036000 	 2.163675 	 -1.2177660000 	 -2.2346810000 
1070.00 	 224.9988000 	 2.163675 	 -1.2205440000 	 -2.2378380000 
1070.20 	 224.9908000 	 2.163675 	 -1.2167040000 	 -2.2345670000 
1070.40 	 224.9829000 	 2.163675 	 -1.2193390000 	 -2.2364300000 
1070.60 	 224.9797000 	 2.163675 	 -1.2193550000 	 -2.2370660000 
1070.80 	 224.9749000 	 2.163675 	 -1.2168410000 	 -2.2341540000 
1071.00 	 224.9718000 	 2.163700 	 -1.2235450000 	 -2.2377490000 
1071.20 	 224.9718000 	 2.163725 	 -1.2201940000 	 -2.2351930000 
1071.40 	 224.9670000 	 2.163750 	 -1.2212720000 	 -2.2360550000 
1071.60 	 224.9670000 	 2.163775 	 -1.2230210000 	 -2.2379780000 
1071.80 	 224.9654000 	 2.163800 	 -1.2192760000 	 -2.2346660000 
1072.00 	 224.9638000 	 2.163825 	 -1.2231790000 	 -2.2378730000 
1072.20 	 224.9638000 	 2.163850 	 -1.2205220000 	 -2.2361250000 
1072.40 	 224.9638000 	 2.163900 	 -1.2208210000 	 -2.2357620000 
1072.60 	 224.9670000 	 2.163925 	 -1.2230270000 	 -2.2381590000 
1072.80 	 224.9670000 	 2.163950 	 -1.2191070000 	 -2.2346240000 
1073.00 	 224.9718000 	 2.163975 	 -1.2226550000 	 -2.2375740000 
1073.20 	 224.9718000 	 2.164000 	 -1.2209830000 	 -2.2368500000 
1073.40 	 224.9749000 	 2.164025 	 -1.2199050000 	 -2.2351200000 
1073.60 	 224.9718000 	 2.164050 	 -1.2231220000 	 -2.2383150000 
1073.80 	 224.9718000 	 2.164050 	 -1.2128230000 	 -2.2350280000 
1074.00 	 224.9718000 	 2.164075 	 -1.2157820000 	 -2.2369640000 
1074.20 	 224.9718000 	 2.164100 	 -1.2152830000 	 -2.2375300000 
1074.40 	 224.9734000 	 2.164125 	 -1.2127590000 	 -2.2346530000 
1074.60 	 224.9797000 	 2.164150 	 -1.2176390000 	 -2.2380860000 
1074.80 	 224.9829000 	 2.164150 	 -1.2204550000 	 -2.2360290000 
1075.00 	 224.9877000 	 2.164175 	 -1.2208430000 	 -2.2359150000 
1075.20 	 224.9908000 	 2.164175 	 -1.2229470000 	 -2.2382510000 
1075.40 	 224.9956000 	 2.164200 	 -1.2187320000 	 -2.2348980000 
1075.60 	 224.9988000 	 2.164175 	 -1.2219080000 	 -2.2372910000 
1075.80 	 224.9988000 	 2.164175 	 -1.2202040000 	 -2.2363310000 
1076.00 	 224.9988000 	 2.164175 	 -1.2189740000 	 -2.2346620000 
1076.20 	 224.9988000 	 2.164175 	 -1.2224100000 	 -2.2379330000 
1076.40 	 224.9988000 	 2.164175 	 -1.2184870000 	 -2.2348150000 
1076.60 	 225.0036000 	 2.164175 	 -1.2206110000 	 -2.2364140000 
1076.80 	 225.0036000 	 2.164175 	 -1.2207160000 	 -2.2371290000 
1077.00 	 225.0067000 	 2.164175 	 -1.2183540000 	 -2.2343380000 
1077.20 	 225.0083000 	 2.164175 	 -1.2219910000 	 -2.2377270000 
1077.40 	 225.0067000 	 2.164175 	 -1.2188910000 	 -2.2354030000 
1077.60 	 225.0036000 	 2.164175 	 -1.2194860000 	 -2.2351960000 
1077.80 	 224.9988000 	 2.164175 	 -1.2217460000 	 -2.2379620000 
1078.00 	 224.9956000 	 2.164175 	 -1.2180580000 	 -2.2343730000 
1078.20 	 224.9908000 	 2.164175 	 -1.2210970000 	 -2.2367410000 
1078.40 	 224.9908000 	 2.164175 	 -1.2197650000 	 -2.2365310000 
1078.60 	 224.9877000 	 2.164175 	 -1.2183860000 	 -2.2343890000 
1078.80 	 224.9908000 	 2.164175 	 -1.2219460000 	 -2.2378380000 
1079.00 	 224.9877000 	 2.164175 	 -1.2184680000 	 -2.2350310000 
1079.20 	 224.9877000 	 2.164175 	 -1.2199370000 	 -2.2355940000 
1079.40 	 224.9861000 	 2.164175 	 -1.2212850000 	 -2.2375490000 
1079.60 	 224.9829000 	 2.164200 	 -1.2191360000 	 -2.2343380000 
1079.80 	 224.9797000 	 2.164225 	 -1.2225760000 	 -2.2375460000 
1080.00 	 224.9749000 	 2.164250 	 -1.2204200000 	 -2.2360960000 
1080.20 	 224.9749000 	 2.164250 	 -1.2212590000 	 -2.2351960000 
1080.40 	 224.9718000 	 2.164250 	 -1.2237640000 	 -2.2386710000 
1080.60 	 224.9670000 	 2.164275 	 -1.2195550000 	 -2.2350380000 
1080.80 	 224.9718000 	 2.164300 	 -1.2223660000 	 -2.2370530000 
1081.00 	 224.9718000 	 2.164325 	 -1.2225020000 	 -2.2378190000 
1081.20 	 224.9718000 	 2.164350 	 -1.2194220000 	 -2.2347290000 
1081.40 	 224.9718000 	 2.164350 	 -1.2236530000 	 -2.2386770000 
1081.60 	 224.9718000 	 2.164375 	 -1.2204770000 	 -2.2362740000 
1081.80 	 224.9718000 	 2.164400 	 -1.2211450000 	 -2.2359280000 
1082.00 	 224.9718000 	 2.164450 	 -1.2235700000 	 -2.2387280000 
1082.20 	 224.9749000 	 2.164450 	 -1.2194950000 	 -2.2349610000 
1082.40 	 224.9718000 	 2.164450 	 -1.2228460000 	 -2.2376920000 
1082.60 	 224.9718000 	 2.164475 	 -1.2222510000 	 -2.2377270000 
1082.80 	 224.9718000 	 2.164500 	 -1.2199820000 	 -2.2350760000 
1083.00 	 224.9718000 	 2.164550 	 -1.2238950000 	 -2.2387890000 
1083.20 	 224.9718000 	 2.164550 	 -1.2203790000 	 -2.2360200000 
1083.40 	 224.9749000 	 2.164550 	 -1.2210720000 	 -2.2360170000 
1083.60 	 224.9829000 	 2.164575 	 -1.2234970000 	 -2.2388330000 
1083.80 	 224.9908000 	 2.164600 	 -1.2183280000 	 -2.2351260000 
1084.00 	 224.9972000 	 2.164575 	 -1.2227340000 	 -2.2375840000 
1084.20 	 225.0036000 	 2.164575 	 -1.2217040000 	 -2.2373360000 
1084.40 	 225.0067000 	 2.164575 	 -1.2197780000 	 -2.2350720000 
1084.60 	 225.0115000 	 2.164575 	 -1.2235640000 	 -2.2383980000 
1084.80 	 225.0147000 	 2.164575 	 -1.2199400000 	 -2.2355840000 
1085.00 	 225.0147000 	 2.164575 	 -1.2214760000 	 -2.2363190000 
1085.20 	 225.0147000 	 2.164575 	 -1.2228390000 	 -2.2382350000 
1085.40 	 225.0115000 	 2.164575 	 -1.2192690000 	 -2.2349330000 
1085.60 	 225.0115000 	 2.164575 	 -1.2228460000 	 -2.2379490000 
1085.80 	 225.0115000 	 2.164575 	 -1.2210050000 	 -2.2366110000 
1086.00 	 225.0067000 	 2.164575 	 -1.2206330000 	 -2.2356320000 
1086.20 	 225.0036000 	 2.164575 	 -1.2231950000 	 -2.2385380000 
1086.40 	 225.0036000 	 2.164575 	 -1.2193930000 	 -2.2350880000 
1086.60 	 225.0036000 	 2.164575 	 -1.2222610000 	 -2.2372630000 
1086.80 	 224.9988000 	 2.164575 	 -1.2218860000 	 -2.2373900000 
1087.00 	 224.9988000 	 2.164575 	 -1.2196510000 	 -2.2351170000 
1087.20 	 224.9988000 	 2.164575 	 -1.2232780000 	 -2.2384830000 
1087.40 	 224.9988000 	 2.164575 	 -1.2199780000 	 -2.2358580000 
1087.60 	 225.0036000 	 2.164575 	 -1.2209100000 	 -2.2358730000 
1087.80 	 225.0004000 	 2.164575 	 -1.2231290000 	 -2.2385250000 
1088.00 	 225.0036000 	 2.164575 	 -1.2191420000 	 -2.2350340000 
1088.20 	 225.0036000 	 2.164575 	 -1.2223430000 	 -2.2374850000 
1088.40 	 225.0036000 	 2.164575 	 -1.2216600000 	 -2.2374340000 
1088.60 	 225.0036000 	 2.164575 	 -1.2197840000 	 -2.2350030000 
1088.80 	 224.9988000 	 2.164575 	 -1.2234080000 	 -2.2385500000 
1089.00 	 224.9956000 	 2.164575 	 -1.2197910000 	 -2.2355460000 
1089.20 	 224.9956000 	 2.164575 	 -1.2216600000 	 -2.2365510000 
1089.40 	 224.9908000 	 2.164575 	 -1.2226330000 	 -2.2381850000 
1089.60 	 224.9908000 	 2.164575 	 -1.2193580000 	 -2.2348790000 
1089.80 	 224.9908000 	 2.164575 	 -1.2232720000 	 -2.2380290000 
1090.00 	 224.9908000 	 2.164575 	 -1.2210080000 	 -2.2368620000 
1090.20 	 224.9908000 	 2.164575 	 -1.2201630000 	 -2.2354860000 
1090.40 	 224.9877000 	 2.164575 	 -1.2233610000 	 -2.2385060000 
1090.60 	 224.9877000 	 2.164575 	 -1.2194630000 	 -2.2350380000 
1090.80 	 224.9877000 	 2.164575 	 -1.2222640000 	 -2.2370780000 
1091.00 	 224.9877000 	 2.164575 	 -1.2218540000 	 -2.2373740000 
1091.20 	 224.9877000 	 2.164575 	 -1.2195140000 	 -2.2348660000 
1091.40 	 224.9877000 	 2.164575 	 -1.2233160000 	 -2.2384290000 
1091.60 	 224.9877000 	 2.164575 	 -1.2198260000 	 -2.2357020000 
1091.80 	 224.9877000 	 2.164600 	 -1.2223310000 	 -2.2361440000 
1092.00 	 224.9877000 	 2.164625 	 -1.2237800000 	 -2.2379680000 
1092.20 	 224.9829000 	 2.164625 	 -1.2200010000 	 -2.2347000000 
1092.40 	 224.9797000 	 2.164650 	 -1.2239070000 	 -2.2377170000 
1092.60 	 224.9749000 	 2.164625 	 -1.2214370000 	 -2.2362390000 
1092.80 	 224.9718000 	 2.164650 	 -1.2196730000 	 -2.2347130000 
1093.00 	 224.9670000 	 2.164675 	 -1.2227440000 	 -2.2376820000 
1093.20 	 224.9638000 	 2.164700 	 -1.2187230000 	 -2.2343220000 
1093.40 	 224.9638000 	 2.164750 	 -1.2214340000 	 -2.2361500000 
1093.60 	 224.9622000 	 2.164775 	 -1.2219080000 	 -2.2370980000 
1093.80 	 224.9622000 	 2.164800 	 -1.2188690000 	 -2.2340460000 
1094.00 	 224.9622000 	 2.164825 	 -1.2225600000 	 -2.2373930000 
1094.20 	 224.9670000 	 2.164850 	 -1.2203280000 	 -2.2357780000 
1094.40 	 224.9670000 	 2.164900 	 -1.2200860000 	 -2.2348880000 
1094.60 	 224.9749000 	 2.164925 	 -1.2228040000 	 -2.2377330000 
1094.80 	 224.9765000 	 2.164950 	 -1.2187670000 	 -2.2341510000 
1095.00 	 224.9829000 	 2.164950 	 -1.2209100000 	 -2.2366050000 
1095.20 	 224.9877000 	 2.164975 	 -1.2198510000 	 -2.2365600000 
1095.40 	 224.9908000 	 2.164975 	 -1.2181540000 	 -2.2343410000 
1095.60 	 224.9956000 	 2.164975 	 -1.2200480000 	 -2.2380610000 
1095.80 	 224.9988000 	 2.164975 	 -1.2200420000 	 -2.2359090000 
1096.00 	 225.0067000 	 2.164975 	 -1.2221210000 	 -2.2371550000 
1096.20 	 225.0067000 	 2.164975 	 -1.2223850000 	 -2.2382350000 
1096.40 	 225.0115000 	 2.164975 	 -1.2195940000 	 -2.2351110000 
1096.60 	 225.0131000 	 2.164975 	 -1.2234310000 	 -2.2387060000 
1096.80 	 225.0147000 	 2.164975 	 -1.2202710000 	 -2.2362930000 
1097.00 	 225.0147000 	 2.164975 	 -1.2211960000 	 -2.2364330000 
1097.20 	 225.0147000 	 2.164975 	 -1.2229410000 	 -2.2386710000 
1097.40 	 225.0179000 	 2.164975 	 -1.2193810000 	 -2.2353300000 
1097.60 	 225.0179000 	 2.164975 	 -1.2231160000 	 -2.2380990000 
1097.80 	 225.0179000 	 2.164975 	 -1.2212560000 	 -2.2372440000 
1098.00 	 225.0226000 	 2.164975 	 -1.2203380000 	 -2.2355750000 
1098.20 	 225.0210000 	 2.164975 	 -1.2234340000 	 -2.2388870000 
1098.40 	 225.0226000 	 2.164975 	 -1.2198160000 	 -2.2356510000 
1098.60 	 225.0226000 	 2.164925 	 -1.2223400000 	 -2.2373070000 
1098.80 	 225.0179000 	 2.164925 	 -1.2225280000 	 -2.2381590000 
1099.00 	 225.0226000 	 2.164900 	 -1.2195620000 	 -2.2352250000 
1099.20 	 225.0226000 	 2.164875 	 -1.2234270000 	 -2.2384330000 
1099.40 	 225.0179000 	 2.164875 	 -1.2207600000 	 -2.2366550000 
1099.60 	 225.0179000 	 2.164850 	 -1.2210660000 	 -2.2362360000 
1099.80 	 225.0147000 	 2.164825 	 -1.2233420000 	 -2.2386960000 
1100.00 	 225.0179000 	 2.164825 	 -1.2194600000 	 -2.2351390000 
1100.20 	 225.0147000 	 2.164825 	 -1.2227570000 	 -2.2378350000 
1100.40 	 225.0179000 	 2.164825 	 -1.2218060000 	 -2.2375580000 
1100.60 	 225.0179000 	 2.164800 	 -1.2201440000 	 -2.2354730000 
1100.80 	 225.0147000 	 2.164775 	 -1.2235990000 	 -2.2389290000 
1101.00 	 225.0147000 	 2.164775 	 -1.2198130000 	 -2.2358130000 
1101.20 	 225.0115000 	 2.164775 	 -1.2218130000 	 -2.2368880000 
1101.40 	 225.0067000 	 2.164775 	 -1.2226580000 	 -2.2382610000 
1101.60 	 225.0036000 	 2.164775 	 -1.2195910000 	 -2.2354700000 
1101.80 	 225.0036000 	 2.164775 	 -1.2234400000 	 -2.2386460000 
1102.00 	 224.9988000 	 2.164775 	 -1.2204680000 	 -2.2363470000 
1102.20 	 224.9972000 	 2.164775 	 -1.2211420000 	 -2.2362960000 
1102.40 	 224.9956000 	 2.164775 	 -1.2230970000 	 -2.2386620000 
1102.60 	 224.9956000 	 2.164775 	 -1.2195140000 	 -2.2352150000 
1102.80 	 224.9956000 	 2.164775 	 -1.2230620000 	 -2.2381910000 
1103.00 	 224.9908000 	 2.164775 	 -1.2215270000 	 -2.2372910000 
1103.20 	 224.9908000 	 2.164775 	 -1.2203220000 	 -2.2355530000 
1103.40 	 224.9877000 	 2.164775 	 -1.2236980000 	 -2.2388140000 
1103.60 	 224.9829000 	 2.164775 	 -1.2197720000 	 -2.2358200000 
1103.80 	 224.9797000 	 2.164775 	 -1.2219810000 	 -2.2370590000 
1104.00 	 224.9797000 	 2.164775 	 -1.2225310000 	 -2.2382800000 
1104.20 	 224.9797000 	 2.164775 	 -1.2195360000 	 -2.2350220000 
1104.40 	 224.9829000 	 2.164775 	 -1.2237330000 	 -2.2384550000 
1104.60 	 224.9908000 	 2.164775 	 -1.2207190000 	 -2.2364490000 
1104.80 	 224.9924000 	 2.164775 	 -1.2211200000 	 -2.2362870000 
1105.00 	 224.9956000 	 2.164775 	 -1.2234400000 	 -2.2387090000 
1105.20 	 224.9908000 	 2.164775 	 -1.2195810000 	 -2.2353940000 
1105.40 	 224.9877000 	 2.164775 	 -1.2228330000 	 -2.2379180000 
1105.60 	 224.9861000 	 2.164775 	 -1.2217270000 	 -2.2376540000 
1105.80 	 224.9829000 	 2.164775 	 -1.2198930000 	 -2.2354540000 
1106.00 	 224.9829000 	 2.164775 	 -1.2236500000 	 -2.2388330000 
1106.20 	 224.9829000 	 2.164775 	 -1.2200200000 	 -2.2360960000 
1106.40 	 224.9829000 	 2.164775 	 -1.2216310000 	 -2.2367670000 
1106.60 	 224.9845000 	 2.164775 	 -1.2226100000 	 -2.2383280000 
1106.80 	 224.9829000 	 2.164775 	 -1.2195400000 	 -2.2352500000 
1107.00 	 224.9797000 	 2.164775 	 -1.2233800000 	 -2.2385500000 
1107.20 	 224.9749000 	 2.164825 	 -1.2213640000 	 -2.2370500000 
1107.40 	 224.9734000 	 2.164825 	 -1.2208180000 	 -2.2358420000 
1107.60 	 224.9718000 	 2.164850 	 -1.2239390000 	 -2.2389190000 
1107.80 	 224.9718000 	 2.164875 	 -1.2200550000 	 -2.2356320000 
1108.00 	 224.9718000 	 2.164875 	 -1.2227690000 	 -2.2377110000 
1108.20 	 224.9718000 	 2.164925 	 -1.2224010000 	 -2.2380230000 
1108.40 	 224.9749000 	 2.164925 	 -1.2199880000 	 -2.2353140000 
1108.60 	 224.9749000 	 2.164950 	 -1.2239140000 	 -2.2388870000 
1108.80 	 224.9749000 	 2.164975 	 -1.2202610000 	 -2.2362960000 
1109.00 	 224.9749000 	 2.164975 	 -1.2213580000 	 -2.2364680000 
1109.20 	 224.9749000 	 2.165025 	 -1.2233960000 	 -2.2386900000 
1109.40 	 224.9749000 	 2.165025 	 -1.2195680000 	 -2.2353200000 
1109.60 	 224.9749000 	 2.165050 	 -1.2232050000 	 -2.2382960000 
1109.80 	 224.9749000 	 2.165075 	 -1.2215520000 	 -2.2374920000 
1110.00 	 224.9749000 	 2.165100 	 -1.2205660000 	 -2.2357210000 
1110.20 	 224.9749000 	 2.165100 	 -1.2227950000 	 -2.2390680000 
1110.40 	 224.9749000 	 2.165125 	 -1.2190980000 	 -2.2358930000 
1110.60 	 224.9718000 	 2.165150 	 -1.2213420000 	 -2.2373040000 
1110.80 	 224.9718000 	 2.165175 	 -1.2216000000 	 -2.2382190000 
1111.00 	 224.9718000 	 2.165200 	 -1.2190530000 	 -2.2352340000 
1111.20 	 224.9718000 	 2.165200 	 -1.2228430000 	 -2.2387220000 
1111.40 	 224.9749000 	 2.165225 	 -1.2198960000 	 -2.2366810000 
1111.60 	 224.9797000 	 2.165250 	 -1.2204930000 	 -2.2364200000 
1111.80 	 224.9877000 	 2.165275 	 -1.2222000000 	 -2.2388430000 
1112.00 	 224.9956000 	 2.165300 	 -1.2187260000 	 -2.2352660000 
1112.20 	 225.0004000 	 2.165275 	 -1.2244450000 	 -2.2381210000 
1112.40 	 225.0115000 	 2.165275 	 -1.2223090000 	 -2.2374850000 
1112.60 	 225.0147000 	 2.165275 	 -1.2212210000 	 -2.2362330000 
1112.80 	 225.0195000 	 2.165275 	 -1.2243110000 	 -2.2392690000 
1113.00 	 225.0258000 	 2.165275 	 -1.2205030000 	 -2.2359470000 
1113.20 	 225.0290000 	 2.165275 	 -1.2233260000 	 -2.2378800000 
1113.40 	 225.0306000 	 2.165275 	 -1.2228430000 	 -2.2383020000 
1113.60 	 225.0306000 	 2.165275 	 -1.2205250000 	 -2.2356510000 
1113.80 	 225.0306000 	 2.165275 	 -1.2244570000 	 -2.2390720000 
1114.00 	 225.0338000 	 2.165225 	 -1.2211640000 	 -2.2365250000 
1114.20 	 225.0306000 	 2.165225 	 -1.2220760000 	 -2.2367130000 
1114.40 	 225.0306000 	 2.165175 	 -1.2239680000 	 -2.2389250000 
1114.60 	 225.0306000 	 2.165175 	 -1.2203980000 	 -2.2355370000 
1114.80 	 225.0306000 	 2.165150 	 -1.2240570000 	 -2.2386200000 
1115.00 	 225.0258000 	 2.165125 	 -1.2220540000 	 -2.2376030000 
1115.20 	 225.0226000 	 2.165100 	 -1.2213170000 	 -2.2362070000 
1115.40 	 225.0179000 	 2.165075 	 -1.2245150000 	 -2.2392180000 
1115.60 	 225.0179000 	 2.165075 	 -1.2206810000 	 -2.2360800000 
1115.80 	 225.0147000 	 2.165050 	 -1.2229860000 	 -2.2376220000 
1116.00 	 225.0147000 	 2.165075 	 -1.2230810000 	 -2.2383430000 
1116.20 	 225.0163000 	 2.165025 	 -1.2206490000 	 -2.2356860000 
1116.40 	 225.0179000 	 2.165025 	 -1.2244190000 	 -2.2392690000 
1116.60 	 225.0179000 	 2.165025 	 -1.2210180000 	 -2.2364780000 
1116.80 	 225.0179000 	 2.165025 	 -1.2222580000 	 -2.2370780000 
1117.00 	 225.0147000 	 2.165000 	 -1.2238730000 	 -2.2389440000 
1117.20 	 225.0147000 	 2.165000 	 -1.2202580000 	 -2.2355370000 
1117.40 	 225.0115000 	 2.164975 	 -1.2237360000 	 -2.2383940000 
1117.60 	 225.0115000 	 2.164950 	 -1.2221210000 	 -2.2375870000 
1117.80 	 225.0067000 	 2.164975 	 -1.2209510000 	 -2.2358960000 
1118.00 	 225.0036000 	 2.164975 	 -1.2242830000 	 -2.2391730000 
1118.20 	 224.9988000 	 2.164975 	 -1.2206110000 	 -2.2361530000 
1118.40 	 224.9956000 	 2.164975 	 -1.2224550000 	 -2.2371230000 
1118.60 	 224.9956000 	 2.164975 	 -1.2235420000 	 -2.2389090000 
1118.80 	 224.9956000 	 2.164975 	 -1.2202490000 	 -2.2354190000 
1119.00 	 224.9908000 	 2.164975 	 -1.2239520000 	 -2.2385850000 
1119.20 	 224.9877000 	 2.164975 	 -1.2216410000 	 -2.2371670000 
1119.40 	 224.9877000 	 2.164975 	 -1.2213900000 	 -2.2362040000 
1119.60 	 224.9829000 	 2.164975 	 -1.2243460000 	 -2.2390050000 
1119.80 	 224.9829000 	 2.164975 	 -1.2204420000 	 -2.2358010000 
1120.00 	 224.9829000 	 2.164975 	 -1.2232910000 	 -2.2379400000 
1120.20 	 224.9877000 	 2.164975 	 -1.2230810000 	 -2.2381180000 
1120.40 	 224.9829000 	 2.164975 	 -1.2204040000 	 -2.2354000000 
1120.60 	 224.9893000 	 2.164975 	 -1.2244070000 	 -2.2388430000 
1120.80 	 224.9893000 	 2.164975 	 -1.2211890000 	 -2.2365700000 
1121.00 	 224.9908000 	 2.164975 	 -1.2220350000 	 -2.2365950000 
1121.20 	 224.9877000 	 2.164975 	 -1.2240700000 	 -2.2389630000 
1121.40 	 224.9877000 	 2.164975 	 -1.2203090000 	 -2.2354250000 
1121.60 	 224.9845000 	 2.164975 	 -1.2236210000 	 -2.2382130000 
1121.80 	 224.9829000 	 2.164975 	 -1.2221430000 	 -2.2375170000 
1122.00 	 224.9797000 	 2.164975 	 -1.2208940000 	 -2.2357340000 
1122.20 	 224.9797000 	 2.164975 	 -1.2243680000 	 -2.2390910000 
1122.40 	 224.9797000 	 2.165025 	 -1.2205660000 	 -2.2359340000 
1122.60 	 224.9797000 	 2.165025 	 -1.2227570000 	 -2.2373040000 
1122.80 	 224.9797000 	 2.165025 	 -1.2232880000 	 -2.2383590000 
1123.00 	 224.9829000 	 2.165025 	 -1.2200960000 	 -2.2353330000 
1123.20 	 224.9797000 	 2.165025 	 -1.2239550000 	 -2.2388140000 
1123.40 	 224.9829000 	 2.165075 	 -1.2213580000 	 -2.2367220000 
1123.60 	 224.9797000 	 2.165075 	 -1.2216600000 	 -2.2364520000 
1123.80 	 224.9797000 	 2.165075 	 -1.2240350000 	 -2.2388970000 
1124.00 	 224.9797000 	 2.165075 	 -1.2201150000 	 -2.2354190000 
1124.20 	 224.9797000 	 2.165100 	 -1.2236980000 	 -2.2382230000 
1124.40 	 224.9829000 	 2.165125 	 -1.2223150000 	 -2.2376220000 
1124.60 	 224.9829000 	 2.165125 	 -1.2207890000 	 -2.2358040000 
1124.80 	 224.9877000 	 2.165125 	 -1.2243400000 	 -2.2390910000 
1125.00 	 224.9797000 	 2.165125 	 -1.2205890000 	 -2.2358770000 
1125.20 	 224.9797000 	 2.165150 	 -1.2228240000 	 -2.2371860000 
1125.40 	 224.9749000 	 2.165175 	 -1.2231570000 	 -2.2382830000 
1125.60 	 224.9718000 	 2.165175 	 -1.2204230000 	 -2.2355270000 
1125.80 	 224.9670000 	 2.165200 	 -1.2243590000 	 -2.2388110000 
1126.00 	 224.9670000 	 2.165225 	 -1.2211800000 	 -2.2365950000 
1126.20 	 224.9670000 	 2.165250 	 -1.2221150000 	 -2.2365730000 
1126.40 	 224.9670000 	 2.165275 	 -1.2236940000 	 -2.2386740000 
1126.60 	 224.9670000 	 2.165325 	 -1.2202640000 	 -2.2353110000 
1126.80 	 224.9670000 	 2.165350 	 -1.2239610000 	 -2.2384770000 
1127.00 	 224.9718000 	 2.165375 	 -1.2218670000 	 -2.2370820000 
1127.20 	 224.9718000 	 2.165400 	 -1.2212880000 	 -2.2361060000 
1127.40 	 224.9749000 	 2.165425 	 -1.2240660000 	 -2.2390400000 
1127.60 	 224.9749000 	 2.165450 	 -1.2202490000 	 -2.2357620000 
1127.80 	 224.9797000 	 2.165450 	 -1.2212310000 	 -2.2372980000 
1128.00 	 224.9829000 	 2.165475 	 -1.2210560000 	 -2.2382740000 
1128.20 	 224.9877000 	 2.165500 	 -1.2185730000 	 -2.2354030000 
1128.40 	 224.9956000 	 2.165475 	 -1.2230210000 	 -2.2391190000 
1128.60 	 224.9988000 	 2.165475 	 -1.2166600000 	 -2.2367640000 
1128.80 	 225.0067000 	 2.165475 	 -1.2177590000 	 -2.2368970000 
1129.00 	 225.0067000 	 2.165475 	 -1.2196290000 	 -2.2392110000 
1129.20 	 225.0115000 	 2.165475 	 -1.2160650000 	 -2.2356610000 
1129.40 	 225.0115000 	 2.165475 	 -1.2196950000 	 -2.2388050000 
1129.60 	 225.0067000 	 2.165475 	 -1.2174160000 	 -2.2376600000 
1129.80 	 225.0036000 	 2.165475 	 -1.2171520000 	 -2.2363760000 
1130.00 	 224.9988000 	 2.165475 	 -1.2200320000 	 -2.2394180000 
1130.20 	 224.9956000 	 2.165475 	 -1.2160810000 	 -2.2361180000 
1130.40 	 224.9956000 	 2.165475 	 -1.2192850000 	 -2.2381240000 
1130.60 	 224.9988000 	 2.165475 	 -1.2185380000 	 -2.2382350000 
1130.80 	 224.9988000 	 2.165475 	 -1.2164720000 	 -2.2357780000 
1131.00 	 225.0036000 	 2.165475 	 -1.2203250000 	 -2.2392430000 
1131.20 	 225.0036000 	 2.165475 	 -1.2168150000 	 -2.2367700000 
1131.40 	 225.0067000 	 2.165475 	 -1.2184460000 	 -2.2369610000 
1131.60 	 225.0036000 	 2.165475 	 -1.2199470000 	 -2.2390810000 
1131.80 	 225.0036000 	 2.165475 	 -1.2164720000 	 -2.2355430000 
1132.00 	 224.9972000 	 2.165475 	 -1.2203250000 	 -2.2387600000 
1132.20 	 224.9956000 	 2.165475 	 -1.2182040000 	 -2.2376410000 
1132.40 	 224.9908000 	 2.165475 	 -1.2175500000 	 -2.2361630000 
1132.60 	 224.9908000 	 2.165475 	 -1.2207030000 	 -2.2393890000 
1132.80 	 224.9908000 	 2.165475 	 -1.2167140000 	 -2.2362580000 
1133.00 	 224.9940000 	 2.165475 	 -1.2191040000 	 -2.2375010000 
1133.20 	 224.9924000 	 2.165475 	 -1.2196190000 	 -2.2387700000 
1133.40 	 224.9956000 	 2.165475 	 -1.2165550000 	 -2.2355720000 
1133.60 	 224.9988000 	 2.165475 	 -1.2204550000 	 -2.2389060000 
1133.80 	 224.9988000 	 2.165475 	 -1.2177750000 	 -2.2372210000 
1134.00 	 225.0036000 	 2.165475 	 -1.2179850000 	 -2.2365670000 
1134.20 	 225.0036000 	 2.165475 	 -1.2201500000 	 -2.2392210000 
1134.40 	 224.9988000 	 2.165475 	 -1.2163030000 	 -2.2357150000 
1134.60 	 224.9988000 	 2.165475 	 -1.2200550000 	 -2.2383150000 
1134.80 	 224.9956000 	 2.165475 	 -1.2183320000 	 -2.2377400000 
1135.00 	 224.9956000 	 2.165475 	 -1.2171680000 	 -2.2360040000 
1135.20 	 224.9956000 	 2.165475 	 -1.2205000000 	 -2.2392530000 
1135.40 	 224.9908000 	 2.165475 	 -1.2167100000 	 -2.2361210000 
1135.60 	 224.9956000 	 2.165475 	 -1.2187770000 	 -2.2373740000 
1135.80 	 224.9956000 	 2.165475 	 -1.2193840000 	 -2.2385150000 
1136.00 	 224.9988000 	 2.165475 	 -1.2164820000 	 -2.2356380000 
1136.20 	 224.9956000 	 2.165475 	 -1.2204710000 	 -2.2391540000 
1136.40 	 224.9908000 	 2.165475 	 -1.2170950000 	 -2.2367480000 
1136.60 	 224.9908000 	 2.165475 	 -1.2184780000 	 -2.2370820000 
1136.80 	 224.9877000 	 2.165475 	 -1.2195710000 	 -2.2388940000 
1137.00 	 224.9829000 	 2.165475 	 -1.2163450000 	 -2.2356260000 
1137.20 	 224.9829000 	 2.165475 	 -1.2201310000 	 -2.2389000000 
1137.40 	 224.9877000 	 2.165475 	 -1.2179600000 	 -2.2374630000 
1137.60 	 224.9893000 	 2.165500 	 -1.2178740000 	 -2.2360480000 
1137.80 	 224.9908000 	 2.165525 	 -1.2200260000 	 -2.2391190000 
1138.00 	 224.9908000 	 2.165525 	 -1.2160780000 	 -2.2357810000 
1138.20 	 224.9924000 	 2.165550 	 -1.2187610000 	 -2.2375770000 
1138.40 	 224.9908000 	 2.165525 	 -1.2183820000 	 -2.2382320000 
1138.60 	 224.9877000 	 2.165525 	 -1.2156450000 	 -2.2356830000 
1138.80 	 224.9829000 	 2.165525 	 -1.2230680000 	 -2.2394210000 
1139.00 	 224.9797000 	 2.165525 	 -1.2194540000 	 -2.2362420000 
1139.20 	 224.9749000 	 2.165525 	 -1.2213930000 	 -2.2373420000 
1139.40 	 224.9749000 	 2.165550 	 -1.2213200000 	 -2.2385470000 
1139.60 	 224.9734000 	 2.165575 	 -1.2180270000 	 -2.2353490000 
1139.80 	 224.9718000 	 2.165600 	 -1.2219810000 	 -2.2384420000 
1140.00 	 224.9718000 	 2.165625 	 -1.2190470000 	 -2.2368020000 
1140.20 	 224.9718000 	 2.165625 	 -1.2189520000 	 -2.2361500000 
1140.40 	 224.9718000 	 2.165650 	 -1.2225530000 	 -2.2390140000 
1140.60 	 224.9718000 	 2.165675 	 -1.2184780000 	 -2.2353940000 
1140.80 	 224.9718000 	 2.165700 	 -1.2217870000 	 -2.2383020000 
1141.00 	 224.9749000 	 2.165725 	 -1.2199080000 	 -2.2372820000 
1141.20 	 224.9749000 	 2.165750 	 -1.2191300000 	 -2.2360100000 
1141.40 	 224.9797000 	 2.165750 	 -1.2217520000 	 -2.2391000000 
1141.60 	 224.9829000 	 2.165775 	 -1.2177050000 	 -2.2355370000 
1141.80 	 224.9893000 	 2.165775 	 -1.2209320000 	 -2.2379400000 
1142.00 	 224.9956000 	 2.165775 	 -1.2227310000 	 -2.2381430000 
1142.20 	 224.9988000 	 2.165775 	 -1.2209450000 	 -2.2360580000 
1142.40 	 225.0052000 	 2.165775 	 -1.2244480000 	 -2.2393100000 
1142.60 	 225.0067000 	 2.165775 	 -1.2208590000 	 -2.2365160000 
1142.80 	 225.0115000 	 2.165775 	 -1.2227600000 	 -2.2375140000 
1143.00 	 225.0115000 	 2.165775 	 -1.2231950000 	 -2.2387700000 
1143.20 	 225.0147000 	 2.165775 	 -1.2202640000 	 -2.2356570000 
1143.40 	 225.0147000 	 2.165775 	 -1.2239550000 	 -2.2389860000 
1143.60 	 225.0147000 	 2.165775 	 -1.2212690000 	 -2.2370590000 
1143.80 	 225.0115000 	 2.165775 	 -1.2212790000 	 -2.2365630000 
1144.00 	 225.0115000 	 2.165775 	 -1.2233100000 	 -2.2392180000 
1144.20 	 225.0115000 	 2.165775 	 -1.2194380000 	 -2.2357050000 
1144.40 	 225.0131000 	 2.165775 	 -1.2228200000 	 -2.2383470000 
1144.60 	 225.0115000 	 2.165775 	 -1.2215930000 	 -2.2379490000 
1144.80 	 225.0115000 	 2.165775 	 -1.2200700000 	 -2.2360260000 
1145.00 	 225.0147000 	 2.165775 	 -1.2234590000 	 -2.2392690000 
1145.20 	 225.0115000 	 2.165775 	 -1.2196950000 	 -2.2360830000 
1145.40 	 225.0147000 	 2.165775 	 -1.2221240000 	 -2.2377110000 
1145.60 	 225.0147000 	 2.165725 	 -1.2222100000 	 -2.2385280000 
1145.80 	 225.0163000 	 2.165725 	 -1.2196190000 	 -2.2357430000 
1146.00 	 225.0179000 	 2.165725 	 -1.2232430000 	 -2.2392270000 
1146.20 	 225.0147000 	 2.165725 	 -1.2200770000 	 -2.2367160000 
1146.40 	 225.0147000 	 2.165700 	 -1.2215550000 	 -2.2373100000 
1146.60 	 225.0147000 	 2.165675 	 -1.2225150000 	 -2.2388580000 
1146.80 	 225.0147000 	 2.165675 	 -1.2194470000 	 -2.2355720000 
1147.00 	 225.0115000 	 2.165675 	 -1.2231350000 	 -2.2387790000 
1147.20 	 225.0099000 	 2.165675 	 -1.2206110000 	 -2.2370780000 
1147.40 	 225.0067000 	 2.165650 	 -1.2210430000 	 -2.2367350000 
1147.60 	 225.0067000 	 2.165675 	 -1.2226580000 	 -2.2391160000 
1147.80 	 225.0067000 	 2.165675 	 -1.2195240000 	 -2.2359780000 
1148.00 	 225.0067000 	 2.165675 	 -1.2232300000 	 -2.2389670000 
1148.20 	 225.0115000 	 2.165650 	 -1.2210750000 	 -2.2377080000 
1148.40 	 225.0067000 	 2.165625 	 -1.2204330000 	 -2.2365250000 
1148.60 	 225.0067000 	 2.165625 	 -1.2234820000 	 -2.2396250000 
1148.80 	 225.0067000 	 2.165625 	 -1.2198730000 	 -2.2364590000 
1149.00 	 225.0036000 	 2.165625 	 -1.2218220000 	 -2.2378000000 
1149.20 	 225.0036000 	 2.165625 	 -1.2226680000 	 -2.2392750000 
1149.40 	 225.0052000 	 2.165625 	 -1.2193080000 	 -2.2360580000 
1149.60 	 225.0067000 	 2.165625 	 -1.2232460000 	 -2.2391800000 
1149.80 	 225.0036000 	 2.165625 	 -1.2207640000 	 -2.2375490000 
1150.00 	 225.0036000 	 2.165625 	 -1.2207190000 	 -2.2365600000 
1150.20 	 225.0036000 	 2.165625 	 -1.2236060000 	 -2.2395680000 
1150.40 	 225.0020000 	 2.165625 	 -1.2196290000 	 -2.2362550000 
1150.60 	 224.9988000 	 2.165625 	 -1.2226610000 	 -2.2382260000 
1150.80 	 224.9988000 	 2.165625 	 -1.2218760000 	 -2.2384290000 
1151.00 	 225.0036000 	 2.165625 	 -1.2201660000 	 -2.2362800000 
1151.20 	 224.9988000 	 2.165625 	 -1.2235770000 	 -2.2396120000 
1151.40 	 225.0004000 	 2.165625 	 -1.2197780000 	 -2.2365250000 
1151.60 	 224.9988000 	 2.165625 	 -1.2219970000 	 -2.2378160000 
1151.80 	 224.9956000 	 2.165625 	 -1.2227000000 	 -2.2390430000 
1152.00 	 224.9956000 	 2.165625 	 -1.2194410000 	 -2.2358890000 
1152.20 	 224.9908000 	 2.165625 	 -1.2233540000 	 -2.2393890000 
1152.40 	 224.9908000 	 2.165625 	 -1.2208650000 	 -2.2376120000 
1152.60 	 224.9877000 	 2.165625 	 -1.2208050000 	 -2.2366400000 
1152.80 	 224.9893000 	 2.165625 	 -1.2233960000 	 -2.2395550000 
1153.00 	 224.9908000 	 2.165625 	 -1.2196380000 	 -2.2360960000 
1153.20 	 224.9877000 	 2.165625 	 -1.2226580000 	 -2.2384930000 
1153.40 	 224.9908000 	 2.165625 	 -1.2219210000 	 -2.2384420000 
1153.60 	 224.9877000 	 2.165625 	 -1.2200160000 	 -2.2361470000 
1153.80 	 224.9877000 	 2.165625 	 -1.2235830000 	 -2.2396950000 
1154.00 	 224.9877000 	 2.165625 	 -1.2200860000 	 -2.2368050000 
1154.20 	 224.9877000 	 2.165625 	 -1.2217550000 	 -2.2378600000 
1154.40 	 224.9877000 	 2.165625 	 -1.2226390000 	 -2.2390750000 
1154.60 	 224.9829000 	 2.165625 	 -1.2195140000 	 -2.2359750000 
1154.80 	 224.9877000 	 2.165625 	 -1.2233610000 	 -2.2395360000 
1155.00 	 224.9829000 	 2.165625 	 -1.2204970000 	 -2.2373770000 
1155.20 	 224.9829000 	 2.165625 	 -1.2209860000 	 -2.2370240000 
1155.40 	 224.9797000 	 2.165625 	 -1.2230780000 	 -2.2395200000 
1155.60 	 224.9765000 	 2.165625 	 -1.2193300000 	 -2.2360390000 
1155.80 	 224.9749000 	 2.165675 	 -1.2228710000 	 -2.2387760000 
1156.00 	 224.9749000 	 2.165675 	 -1.2214880000 	 -2.2381780000 
1156.20 	 224.9718000 	 2.165700 	 -1.2200010000 	 -2.2362260000 
1156.40 	 224.9718000 	 2.165725 	 -1.2234310000 	 -2.2395990000 
1156.60 	 224.9718000 	 2.165750 	 -1.2198800000 	 -2.2366810000 
1156.80 	 224.9670000 	 2.165775 	 -1.2218540000 	 -2.2375490000 
1157.00 	 224.9670000 	 2.165800 	 -1.2226800000 	 -2.2393930000 
1157.20 	 224.9638000 	 2.165825 	 -1.2194220000 	 -2.2358350000 
1157.40 	 224.9654000 	 2.165850 	 -1.2229540000 	 -2.2386870000 
1157.60 	 224.9638000 	 2.165900 	 -1.2210720000 	 -2.2379650000 
1157.80 	 224.9638000 	 2.165925 	 -1.2200160000 	 -2.2362300000 
1158.00 	 224.9638000 	 2.165950 	 -1.2235640000 	 -2.2396120000 
1158.20 	 224.9622000 	 2.165975 	 -1.2195680000 	 -2.2364010000 
1158.40 	 224.9638000 	 2.166000 	 -1.2217010000 	 -2.2378670000 
1158.60 	 224.9670000 	 2.166050 	 -1.2223210000 	 -2.2391060000 
1158.80 	 224.9718000 	 2.166075 	 -1.2193200000 	 -2.2358770000 
1159.00 	 224.9749000 	 2.166075 	 -1.2231920000 	 -2.2393390000 
1159.20 	 224.9797000 	 2.166100 	 -1.2202840000 	 -2.2372060000 
1159.40 	 224.9877000 	 2.166125 	 -1.2206400000 	 -2.2370120000 
1159.60 	 224.9908000 	 2.166125 	 -1.2243620000 	 -2.2396400000 
1159.80 	 224.9956000 	 2.166125 	 -1.2218060000 	 -2.2365190000 
1160.00 	 224.9988000 	 2.166125 	 -1.2249690000 	 -2.2389950000 
1160.20 	 225.0036000 	 2.166125 	 -1.2240410000 	 -2.2387250000 
1160.40 	 225.0052000 	 2.166125 	 -1.2222860000 	 -2.2367160000 
1160.60 	 225.0067000 	 2.166125 	 -1.2257350000 	 -2.2399870000 
1160.80 	 225.0115000 	 2.166125 	 -1.2219870000 	 -2.2371930000 
1161.00 	 225.0147000 	 2.166125 	 -1.2236720000 	 -2.2378540000 
1161.20 	 225.0163000 	 2.166125 	 -1.2248870000 	 -2.2396950000 
1161.40 	 225.0179000 	 2.166125 	 -1.2215230000 	 -2.2364110000 
1161.60 	 225.0179000 	 2.166125 	 -1.2252300000 	 -2.2395420000 
1161.80 	 225.0179000 	 2.166125 	 -1.2228550000 	 -2.2379430000 
1162.00 	 225.0147000 	 2.166125 	 -1.2230590000 	 -2.2374120000 
1162.20 	 225.0115000 	 2.166125 	 -1.2252040000 	 -2.2399970000 
1162.40 	 225.0131000 	 2.166125 	 -1.2215170000 	 -2.2364710000 
1162.60 	 225.0115000 	 2.166125 	 -1.2249090000 	 -2.2392750000 
1162.80 	 225.0147000 	 2.166125 	 -1.2233830000 	 -2.2386070000 
1163.00 	 225.0147000 	 2.166125 	 -1.2224480000 	 -2.2370340000 
1163.20 	 225.0179000 	 2.166125 	 -1.2255510000 	 -2.2401460000 
1163.40 	 225.0195000 	 2.166100 	 -1.2215520000 	 -2.2367290000 
1163.60 	 225.0226000 	 2.166075 	 -1.2246610000 	 -2.2391350000 
1163.80 	 225.0226000 	 2.166075 	 -1.2238500000 	 -2.2388940000 
1164.00 	 225.0226000 	 2.166050 	 -1.2218790000 	 -2.2367990000 
1164.20 	 225.0179000 	 2.166025 	 -1.2254780000 	 -2.2400510000 
1164.40 	 225.0179000 	 2.166000 	 -1.2217780000 	 -2.2369930000 
1164.60 	 225.0147000 	 2.165975 	 -1.2241900000 	 -2.2385090000 
1164.80 	 225.0147000 	 2.165975 	 -1.2244420000 	 -2.2393320000 
1165.00 	 225.0115000 	 2.165975 	 -1.2216150000 	 -2.2364330000 
1165.20 	 225.0067000 	 2.165975 	 -1.2255950000 	 -2.2398950000 
1165.40 	 225.0067000 	 2.165975 	 -1.2225020000 	 -2.2375010000 
1165.60 	 225.0036000 	 2.165975 	 -1.2232970000 	 -2.2377460000 
1165.80 	 225.0020000 	 2.165975 	 -1.2250490000 	 -2.2397740000 
1166.00 	 224.9988000 	 2.165975 	 -1.2215460000 	 -2.2363950000 
1166.20 	 224.9988000 	 2.165975 	 -1.2253570000 	 -2.2394940000 
1166.40 	 224.9988000 	 2.165975 	 -1.2229350000 	 -2.2381020000 
1166.60 	 224.9988000 	 2.165975 	 -1.2229250000 	 -2.2372280000 
1166.80 	 225.0036000 	 2.165975 	 -1.2255760000 	 -2.2400030000 
1167.00 	 225.0036000 	 2.165975 	 -1.2216120000 	 -2.2365630000 
1167.20 	 224.9988000 	 2.165975 	 -1.2246740000 	 -2.2389540000 
1167.40 	 224.9956000 	 2.165975 	 -1.2238470000 	 -2.2386840000 
1167.60 	 224.9908000 	 2.165975 	 -1.2221530000 	 -2.2367160000 
1167.80 	 224.9893000 	 2.165975 	 -1.2255830000 	 -2.2400600000 
1168.00 	 224.9893000 	 2.165975 	 -1.2221080000 	 -2.2370620000 
1168.20 	 224.9908000 	 2.165975 	 -1.2238950000 	 -2.2379180000 
1168.40 	 224.9956000 	 2.165975 	 -1.2247020000 	 -2.2394210000 
1168.60 	 224.9972000 	 2.165975 	 -1.2217240000 	 -2.2365190000 
1168.80 	 224.9956000 	 2.165975 	 -1.2255700000 	 -2.2397550000 
1169.00 	 224.9956000 	 2.165975 	 -1.2227690000 	 -2.2378060000 
1169.20 	 224.9893000 	 2.165975 	 -1.2231160000 	 -2.2376510000 
1169.40 	 224.9861000 	 2.165975 	 -1.2253060000 	 -2.2399550000 
1169.60 	 224.9797000 	 2.165975 	 -1.2215040000 	 -2.2365250000 
1169.80 	 224.9749000 	 2.165975 	 -1.2248200000 	 -2.2390530000 
1170.00 	 224.9749000 	 2.165975 	 -1.2234850000 	 -2.2387600000 
1170.20 	 224.9749000 	 2.165975 	 -1.2221970000 	 -2.2369260000 
1170.40 	 224.9749000 	 2.165975 	 -1.2256490000 	 -2.2400980000 
1170.60 	 224.9781000 	 2.165975 	 -1.2216570000 	 -2.2369070000 
1170.80 	 224.9797000 	 2.165975 	 -1.2242890000 	 -2.2386490000 
1171.00 	 224.9797000 	 2.165975 	 -1.2240890000 	 -2.2392850000 
1171.20 	 224.9797000 	 2.166025 	 -1.2215900000 	 -2.2365350000 
1171.40 	 224.9797000 	 2.166025 	 -1.2252580000 	 -2.2397840000 
1171.60 	 224.9829000 	 2.166025 	 -1.2223630000 	 -2.2376660000 
1171.80 	 224.9829000 	 2.166025 	 -1.2231830000 	 -2.2378440000 
1172.00 	 224.9877000 	 2.166050 	 -1.2250010000 	 -2.2398570000 
1172.20 	 224.9877000 	 2.166075 	 -1.2211040000 	 -2.2363470000 
1172.40 	 224.9877000 	 2.166075 	 -1.2245560000 	 -2.2391830000 
1172.60 	 224.9829000 	 2.166075 	 -1.2232210000 	 -2.2385060000 
1172.80 	 224.9829000 	 2.166075 	 -1.2219050000 	 -2.2367950000 
1173.00 	 224.9797000 	 2.166100 	 -1.2252330000 	 -2.2400700000 
1173.20 	 224.9749000 	 2.166125 	 -1.2212560000 	 -2.2370340000 
1173.40 	 224.9749000 	 2.166125 	 -1.2234850000 	 -2.2385090000 
1173.60 	 224.9749000 	 2.166150 	 -1.2235960000 	 -2.2393230000 
1173.80 	 224.9749000 	 2.166175 	 -1.2212280000 	 -2.2365410000 
1174.00 	 224.9718000 	 2.166200 	 -1.2248230000 	 -2.2399550000 
1174.20 	 224.9749000 	 2.166200 	 -1.2215610000 	 -2.2375840000 
1174.40 	 224.9718000 	 2.166225 	 -1.2225560000 	 -2.2378410000 
1174.60 	 224.9749000 	 2.166250 	 -1.2243620000 	 -2.2397360000 
1174.80 	 224.9718000 	 2.166275 	 -1.2207830000 	 -2.2364390000 
1175.00 	 224.9749000 	 2.166300 	 -1.2244190000 	 -2.2395930000 
1175.20 	 224.9749000 	 2.166300 	 -1.2221720000 	 -2.2381150000 
1175.40 	 224.9749000 	 2.166350 	 -1.2218670000 	 -2.2373740000 
1175.60 	 224.9749000 	 2.166350 	 -1.2245080000 	 -2.2399460000 
1175.80 	 224.9797000 	 2.166375 	 -1.2208430000 	 -2.2366300000 
1176.00 	 224.9829000 	 2.166400 	 -1.2236120000 	 -2.2389220000 
1176.20 	 224.9877000 	 2.166400 	 -1.2238280000 	 -2.2389250000 
1176.40 	 224.9940000 	 2.166375 	 -1.2188750000 	 -2.2365380000 
1176.60 	 224.9972000 	 2.166375 	 -1.2229160000 	 -2.2401300000 
1176.80 	 224.9988000 	 2.166375 	 -1.2194410000 	 -2.2373840000 
1177.00 	 225.0036000 	 2.166375 	 -1.2206870000 	 -2.2379750000 
1177.20 	 225.0036000 	 2.166375 	 -1.2225310000 	 -2.2399520000 
1177.40 	 225.0067000 	 2.166375 	 -1.2188910000 	 -2.2365190000 
1177.60 	 225.0115000 	 2.166375 	 -1.2225210000 	 -2.2396850000 
1177.80 	 225.0115000 	 2.166375 	 -1.2204610000 	 -2.2384550000 
1178.00 	 225.0115000 	 2.166375 	 -1.2201470000 	 -2.2372210000 
1178.20 	 225.0147000 	 2.166375 	 -1.2228740000 	 -2.2402220000 
1178.40 	 225.0131000 	 2.166375 	 -1.2188880000 	 -2.2368300000 
1178.60 	 225.0115000 	 2.166375 	 -1.2215460000 	 -2.2386550000 
1178.80 	 225.0067000 	 2.166375 	 -1.2214950000 	 -2.2393930000 
1179.00 	 225.0036000 	 2.166375 	 -1.2191420000 	 -2.2366490000 
1179.20 	 225.0036000 	 2.166375 	 -1.2228300000 	 -2.2401300000 
1179.40 	 225.0067000 	 2.166375 	 -1.2193870000 	 -2.2373770000 
1179.60 	 225.0067000 	 2.166375 	 -1.2213900000 	 -2.2380540000 
1179.80 	 225.0115000 	 2.166375 	 -1.2225400000 	 -2.2398980000 
1180.00 	 225.0115000 	 2.166375 	 -1.2192250000 	 -2.2366680000 
1180.20 	 225.0115000 	 2.166375 	 -1.2232530000 	 -2.2396820000 
1180.40 	 225.0067000 	 2.166375 	 -1.2205820000 	 -2.2381590000 
1180.60 	 225.0036000 	 2.166375 	 -1.2207440000 	 -2.2373930000 
1180.80 	 224.9988000 	 2.166375 	 -1.2229120000 	 -2.2400980000 
1181.00 	 224.9988000 	 2.166375 	 -1.2191960000 	 -2.2365220000 
1181.20 	 224.9988000 	 2.166375 	 -1.2223400000 	 -2.2389030000 
1181.40 	 224.9988000 	 2.166375 	 -1.2217240000 	 -2.2391640000 
1181.60 	 224.9988000 	 2.166375 	 -1.2197080000 	 -2.2367030000 
1181.80 	 225.0020000 	 2.166375 	 -1.2233610000 	 -2.2402100000 
1182.00 	 224.9988000 	 2.166375 	 -1.2197720000 	 -2.2373490000 
1182.20 	 224.9988000 	 2.166375 	 -1.2214310000 	 -2.2378640000 
1182.40 	 224.9972000 	 2.166375 	 -1.2227220000 	 -2.2398570000 
1182.60 	 224.9956000 	 2.166375 	 -1.2191800000 	 -2.2364140000 
1182.80 	 224.9956000 	 2.166375 	 -1.2230650000 	 -2.2394440000 
1183.00 	 224.9908000 	 2.166375 	 -1.2207190000 	 -2.2383850000 
1183.20 	 224.9940000 	 2.166375 	 -1.2201910000 	 -2.2370940000 
1183.40 	 224.9956000 	 2.166375 	 -1.2231190000 	 -2.2402260000 
1183.60 	 224.9908000 	 2.166375 	 -1.2193580000 	 -2.2368050000 
1183.80 	 224.9877000 	 2.166375 	 -1.2223690000 	 -2.2387630000 
1184.00 	 224.9861000 	 2.166375 	 -1.2217330000 	 -2.2391800000 
1184.20 	 224.9877000 	 2.166375 	 -1.2196060000 	 -2.2364490000 
1184.40 	 224.9877000 	 2.166375 	 -1.2232270000 	 -2.2400760000 
1184.60 	 224.9877000 	 2.166375 	 -1.2199660000 	 -2.2376730000 
1184.80 	 224.9877000 	 2.166375 	 -1.2210660000 	 -2.2376190000 
1185.00 	 224.9877000 	 2.166375 	 -1.2228970000 	 -2.2400380000 
1185.20 	 224.9829000 	 2.166375 	 -1.2191300000 	 -2.2365950000 
1185.40 	 224.9829000 	 2.166375 	 -1.2230010000 	 -2.2394660000 
1185.60 	 224.9797000 	 2.166400 	 -1.2226900000 	 -2.2385570000 
1185.80 	 224.9797000 	 2.166425 	 -1.2225020000 	 -2.2371170000 
1186.00 	 224.9797000 	 2.166425 	 -1.2259830000 	 -2.2405820000 
1186.20 	 224.9797000 	 2.166450 	 -1.2217200000 	 -2.2368970000 
1186.40 	 224.9829000 	 2.166425 	 -1.2244260000 	 -2.2390620000 
1186.60 	 224.9877000 	 2.166450 	 -1.2245720000 	 -2.2396250000 
1186.80 	 224.9877000 	 2.166475 	 -1.2219680000 	 -2.2368020000 
1187.00 	 224.9877000 	 2.166475 	 -1.2262820000 	 -2.2404830000 
1187.20 	 224.9845000 	 2.166500 	 -1.2230750000 	 -2.2380860000 
1187.40 	 224.9829000 	 2.166475 	 -1.2244000000 	 -2.2381110000 
1187.60 	 224.9797000 	 2.166500 	 -1.2265270000 	 -2.2407880000 
1187.80 	 224.9734000 	 2.166525 	 -1.2225720000 	 -2.2368590000 
1188.00 	 224.9718000 	 2.166525 	 -1.2264030000 	 -2.2399390000 
1188.20 	 224.9670000 	 2.166550 	 -1.2246000000 	 -2.2389920000 
1188.40 	 224.9670000 	 2.166575 	 -1.2237580000 	 -2.2375330000 
1188.60 	 224.9702000 	 2.166625 	 -1.2269050000 	 -2.2408520000 
1188.80 	 224.9718000 	 2.166625 	 -1.2225910000 	 -2.2370560000 
1189.00 	 224.9765000 	 2.166650 	 -1.2261040000 	 -2.2394240000 
1189.20 	 224.9797000 	 2.166675 	 -1.2251980000 	 -2.2393290000 
1189.40 	 224.9829000 	 2.166700 	 -1.2230270000 	 -2.2370080000 
1189.60 	 224.9893000 	 2.166675 	 -1.2271880000 	 -2.2408450000 
1189.80 	 224.9908000 	 2.166675 	 -1.2231700000 	 -2.2377620000 
1190.00 	 224.9972000 	 2.166675 	 -1.2252840000 	 -2.2389000000 
1190.20 	 225.0036000 	 2.166675 	 -1.2263300000 	 -2.2404160000 
1190.40 	 225.0067000 	 2.166675 	 -1.2227980000 	 -2.2370460000 
1190.60 	 225.0115000 	 2.166675 	 -1.2271980000 	 -2.2407090000 
1190.80 	 225.0147000 	 2.166675 	 -1.2240060000 	 -2.2382580000 
1191.00 	 225.0179000 	 2.166675 	 -1.2243560000 	 -2.2381530000 
1191.20 	 225.0147000 	 2.166675 	 -1.2269370000 	 -2.2409630000 
1191.40 	 225.0131000 	 2.166675 	 -1.2229470000 	 -2.2371450000 
1191.60 	 225.0115000 	 2.166675 	 -1.2264470000 	 -2.2401430000 
1191.80 	 225.0067000 	 2.166675 	 -1.2248520000 	 -2.2391960000 
1192.00 	 225.0067000 	 2.166675 	 -1.2237930000 	 -2.2374410000 
1192.20 	 225.0067000 	 2.166675 	 -1.2271020000 	 -2.2410710000 
1192.40 	 225.0115000 	 2.166675 	 -1.2230300000 	 -2.2372630000 
1192.60 	 225.0115000 	 2.166675 	 -1.2257830000 	 -2.2394370000 
1192.80 	 225.0131000 	 2.166675 	 -1.2258780000 	 -2.2401620000 
1193.00 	 225.0147000 	 2.166675 	 -1.2228650000 	 -2.2369700000 
1193.20 	 225.0147000 	 2.166675 	 -1.2270320000 	 -2.2407120000 
1193.40 	 225.0147000 	 2.166675 	 -1.2238820000 	 -2.2385660000 
1193.60 	 225.0147000 	 2.166675 	 -1.2244860000 	 -2.2382990000 
1193.80 	 225.0115000 	 2.166675 	 -1.2268070000 	 -2.2409470000 
1194.00 	 225.0115000 	 2.166675 	 -1.2227250000 	 -2.2370720000 
1194.20 	 225.0067000 	 2.166625 	 -1.2269500000 	 -2.2406320000 
1194.40 	 225.0067000 	 2.166625 	 -1.2243840000 	 -2.2387600000 
1194.60 	 225.0067000 	 2.166625 	 -1.2241490000 	 -2.2379590000 
1194.80 	 225.0115000 	 2.166625 	 -1.2271310000 	 -2.2409440000 
1195.00 	 225.0115000 	 2.166625 	 -1.2228330000 	 -2.2371420000 
1195.20 	 225.0115000 	 2.166625 	 -1.2262600000 	 -2.2399200000 
1195.40 	 225.0099000 	 2.166625 	 -1.2250930000 	 -2.2395520000 
1195.60 	 225.0067000 	 2.166625 	 -1.2236400000 	 -2.2375520000 
1195.80 	 225.0036000 	 2.166625 	 -1.2271940000 	 -2.2410810000 
1196.00 	 224.9988000 	 2.166625 	 -1.2230550000 	 -2.2373450000 
1196.20 	 224.9956000 	 2.166625 	 -1.2259420000 	 -2.2394240000 
1196.40 	 224.9956000 	 2.166625 	 -1.2258560000 	 -2.2402190000 
1196.60 	 224.9908000 	 2.166625 	 -1.2228430000 	 -2.2373260000 
1196.80 	 224.9908000 	 2.166625 	 -1.2273120000 	 -2.2408260000 
1197.00 	 224.9956000 	 2.166625 	 -1.2238950000 	 -2.2383660000 
1197.20 	 224.9988000 	 2.166625 	 -1.2246890000 	 -2.2384100000 
1197.40 	 224.9988000 	 2.166625 	 -1.2268770000 	 -2.2409060000 
1197.60 	 224.9988000 	 2.166625 	 -1.2227540000 	 -2.2370720000 
1197.80 	 224.9988000 	 2.166625 	 -1.2267340000 	 -2.2403690000 
1198.00 	 224.9972000 	 2.166625 	 -1.2248800000 	 -2.2394280000 
1198.20 	 224.9956000 	 2.166625 	 -1.2238570000 	 -2.2377300000 
1198.40 	 224.9956000 	 2.166625 	 -1.2272740000 	 -2.2410810000 
1198.60 	 224.9956000 	 2.166625 	 -1.2229760000 	 -2.2375810000 
1198.80 	 224.9956000 	 2.166625 	 -1.2257070000 	 -2.2395160000 
1199.00 	 224.9956000 	 2.166625 	 -1.2258090000 	 -2.2400600000 
1199.20 	 224.9988000 	 2.166625 	 -1.2230520000 	 -2.2372600000 
1199.40 	 224.9988000 	 2.166625 	 -1.2270670000 	 -2.2410300000 
1199.60 	 224.9956000 	 2.166625 	 -1.2237520000 	 -2.2382260000 
1199.80 	 224.9956000 	 2.166625 	 -1.2246990000 	 -2.2384770000 
1200.00 	 224.9940000 	 2.166625 	 -1.2267880000 	 -2.2408650000 
1200.20 	 224.9908000 	 2.166625 	 -1.2227190000 	 -2.2371900000 
1200.40 	 224.9908000 	 2.166625 	 -1.2263680000 	 -2.2400310000 
1200.60 	 224.9908000 	 2.166625 	 -1.2252780000 	 -2.2396250000 
1200.80 	 224.9877000 	 2.166625 	 -1.2233670000 	 -2.2374850000 
1201.00 	 224.9829000 	 2.166625 	 -1.2272260000 	 -2.2411660000 
1201.20 	 224.9797000 	 2.166625 	 -1.2233770000 	 -2.2377710000 
1201.40 	 224.9749000 	 2.166625 	 -1.2255760000 	 -2.2393930000 
1201.60 	 224.9749000 	 2.166625 	 -1.2256970000 	 -2.2402860000 
1201.80 	 224.9749000 	 2.166625 	 -1.2229250000 	 -2.2373260000 
1202.00 	 224.9749000 	 2.166625 	 -1.2272290000 	 -2.2410770000 
1202.20 	 224.9781000 	 2.166625 	 -1.2236690000 	 -2.2382670000 
1202.40 	 224.9829000 	 2.166625 	 -1.2245970000 	 -2.2384930000 
1202.60 	 224.9829000 	 2.166625 	 -1.2266790000 	 -2.2409280000 
1202.80 	 224.9829000 	 2.166625 	 -1.2227440000 	 -2.2370780000 
1203.00 	 224.9797000 	 2.166650 	 -1.2267650000 	 -2.2405080000 
1203.20 	 224.9781000 	 2.166675 	 -1.2245530000 	 -2.2391190000 
1203.40 	 224.9749000 	 2.166675 	 -1.2240890000 	 -2.2379810000 
1203.60 	 224.9734000 	 2.166700 	 -1.2270260000 	 -2.2411790000 
1203.80 	 224.9749000 	 2.166725 	 -1.2229570000 	 -2.2371740000 
1204.00 	 224.9749000 	 2.166725 	 -1.2261260000 	 -2.2399040000 
1204.20 	 224.9749000 	 2.166775 	 -1.2252390000 	 -2.2398880000 
1204.40 	 224.9718000 	 2.166775 	 -1.2232080000 	 -2.2372530000 
1204.60 	 224.9718000 	 2.166800 	 -1.2272960000 	 -2.2409310000 
1204.80 	 224.9670000 	 2.166825 	 -1.2235640000 	 -2.2380160000 
1205.00 	 224.9638000 	 2.166850 	 -1.2250840000 	 -2.2387470000 
1205.20 	 224.9638000 	 2.166875 	 -1.2266730000 	 -2.2406860000 
1205.40 	 224.9638000 	 2.166925 	 -1.2228010000 	 -2.2371610000 
1205.60 	 224.9638000 	 2.166950 	 -1.2266410000 	 -2.2402860000 
1205.80 	 224.9670000 	 2.166975 	 -1.2245340000 	 -2.2391860000 
1206.00 	 224.9718000 	 2.167000 	 -1.2238660000 	 -2.2377080000 
1206.20 	 224.9781000 	 2.167025 	 -1.2271440000 	 -2.2411000000 
1206.40 	 224.9829000 	 2.167050 	 -1.2227380000 	 -2.2372850000 
1206.60 	 224.9940000 	 2.167025 	 -1.2264250000 	 -2.2400890000 
1206.80 	 225.0020000 	 2.167025 	 -1.2263040000 	 -2.2405780000 
1207.00 	 225.0067000 	 2.167025 	 -1.2232210000 	 -2.2375900000 
1207.20 	 225.0147000 	 2.167025 	 -1.2274810000 	 -2.2413670000 
1207.40 	 225.0179000 	 2.167025 	 -1.2239550000 	 -2.2385600000 
1207.60 	 225.0226000 	 2.167025 	 -1.2250460000 	 -2.2388110000 
1207.80 	 225.0258000 	 2.167025 	 -1.2266920000 	 -2.2411220000 
1208.00 	 225.0338000 	 2.167025 	 -1.2230330000 	 -2.2374920000 
1208.20 	 225.0338000 	 2.167025 	 -1.2270010000 	 -2.2410040000 
1208.40 	 225.0385000 	 2.167025 	 -1.2247240000 	 -2.2392210000 
1208.60 	 225.0385000 	 2.167025 	 -1.2242700000 	 -2.2383820000 
1208.80 	 225.0338000 	 2.166975 	 -1.2272330000 	 -2.2414590000 
1209.00 	 225.0338000 	 2.166950 	 -1.2230330000 	 -2.2377490000 
1209.20 	 225.0306000 	 2.166925 	 -1.2263810000 	 -2.2402350000 
1209.40 	 225.0290000 	 2.166875 	 -1.2255410000 	 -2.2400440000 
1209.60 	 225.0306000 	 2.166875 	 -1.2235580000 	 -2.2378600000 
1209.80 	 225.0306000 	 2.166850 	 -1.2273850000 	 -2.2415260000 
1210.00 	 225.0306000 	 2.166825 	 -1.2235450000 	 -2.2379880000 
1210.20 	 225.0322000 	 2.166800 	 -1.2256970000 	 -2.2397140000 
1210.40 	 225.0306000 	 2.166775 	 -1.2261100000 	 -2.2406930000 
1210.60 	 225.0306000 	 2.166775 	 -1.2231990000 	 -2.2375360000 
1210.80 	 225.0258000 	 2.166750 	 -1.2273880000 	 -2.2413540000 
1211.00 	 225.0226000 	 2.166725 	 -1.2240410000 	 -2.2386770000 
1211.20 	 225.0226000 	 2.166700 	 -1.2246610000 	 -2.2386260000 
1211.40 	 225.0147000 	 2.166675 	 -1.2270160000 	 -2.2414020000 
1211.60 	 225.0147000 	 2.166675 	 -1.2230910000 	 -2.2375970000 
1211.80 	 225.0115000 	 2.166675 	 -1.2268610000 	 -2.2408840000 
1212.00 	 225.0115000 	 2.166675 	 -1.2247660000 	 -2.2395130000 
1212.20 	 225.0115000 	 2.166650 	 -1.2241270000 	 -2.2382160000 
1212.40 	 225.0067000 	 2.166625 	 -1.2274580000 	 -2.2414720000 
1212.60 	 225.0067000 	 2.166625 	 -1.2231920000 	 -2.2378030000 
1212.80 	 225.0036000 	 2.166600 	 -1.2263550000 	 -2.2401970000 
1213.00 	 225.0004000 	 2.166625 	 -1.2254400000 	 -2.2401620000 
1213.20 	 224.9988000 	 2.166625 	 -1.2234720000 	 -2.2378570000 
1213.40 	 224.9956000 	 2.166625 	 -1.2274870000 	 -2.2415070000 
1213.60 	 224.9988000 	 2.166625 	 -1.2235360000 	 -2.2381970000 
1213.80 	 224.9956000 	 2.166625 	 -1.2253570000 	 -2.2394850000 
1214.00 	 225.0036000 	 2.166625 	 -1.2264860000 	 -2.2407560000 
1214.20 	 225.0036000 	 2.166625 	 -1.2230050000 	 -2.2375270000 
1214.40 	 225.0067000 	 2.166625 	 -1.2271980000 	 -2.2411730000 
1214.60 	 225.0052000 	 2.166625 	 -1.2245050000 	 -2.2390780000 
1214.80 	 225.0036000 	 2.166625 	 -1.2245690000 	 -2.2384260000 
1215.00 	 225.0020000 	 2.166625 	 -1.2268990000 	 -2.2414020000 
1215.20 	 224.9956000 	 2.166625 	 -1.2228870000 	 -2.2375580000 
1215.40 	 224.9908000 	 2.166625 	 -1.2266600000 	 -2.2405150000 
1215.60 	 224.9877000 	 2.166625 	 -1.2252240000 	 -2.2398570000 
1215.80 	 224.9797000 	 2.166625 	 -1.2235550000 	 -2.2378030000 
1216.00 	 224.9797000 	 2.166625 	 -1.2274930000 	 -2.2414370000 
1216.20 	 224.9749000 	 2.166625 	 -1.2235420000 	 -2.2380480000 
1216.40 	 224.9749000 	 2.166625 	 -1.2255250000 	 -2.2395480000 
1216.60 	 224.9749000 	 2.166625 	 -1.2264030000 	 -2.2406480000 
1216.80 	 224.9718000 	 2.166625 	 -1.2231100000 	 -2.2374730000 
1217.00 	 224.9718000 	 2.166650 	 -1.2272070000 	 -2.2411600000 
1217.20 	 224.9718000 	 2.166675 	 -1.2243750000 	 -2.2389320000 
1217.40 	 224.9734000 	 2.166700 	 -1.2245340000 	 -2.2385570000 
1217.60 	 224.9749000 	 2.166725 	 -1.2272450000 	 -2.2414590000 
1217.80 	 224.9765000 	 2.166725 	 -1.2228930000 	 -2.2377010000 
1218.00 	 224.9749000 	 2.166750 	 -1.2265970000 	 -2.2405270000 
1218.20 	 224.9749000 	 2.166775 	 -1.2249180000 	 -2.2398190000 
1218.40 	 224.9749000 	 2.166800 	 -1.2238220000 	 -2.2380990000 
1218.60 	 224.9749000 	 2.166825 	 -1.2273660000 	 -2.2415510000 
1218.80 	 224.9734000 	 2.166825 	 -1.2231730000 	 -2.2378990000 
1219.00 	 224.9734000 	 2.166850 	 -1.2261930000 	 -2.2400250000 
1219.20 	 224.9718000 	 2.166875 	 -1.2261800000 	 -2.2405970000 
1219.40 	 224.9702000 	 2.166900 	 -1.2231250000 	 -2.2375140000 
1219.60 	 224.9670000 	 2.166925 	 -1.2273530000 	 -2.2412560000 
1219.80 	 224.9670000 	 2.166950 	 -1.2240820000 	 -2.2387250000 
1220.00 	 224.9718000 	 2.166975 	 -1.2248640000 	 -2.2389250000 
1220.20 	 224.9718000 	 2.167000 	 -1.2268510000 	 -2.2411600000 
1220.40 	 224.9749000 	 2.167025 	 -1.2229920000 	 -2.2375580000 
1220.60 	 224.9749000 	 2.167025 	 -1.2272010000 	 -2.2409920000 
1220.80 	 224.9749000 	 2.167075 	 -1.2248170000 	 -2.2394850000 
1221.00 	 224.9749000 	 2.167075 	 -1.2240700000 	 -2.2381720000 
1221.20 	 224.9749000 	 2.167100 	 -1.2273790000 	 -2.2415800000 
1221.40 	 224.9718000 	 2.167100 	 -1.2231480000 	 -2.2377780000 
1221.60 	 224.9749000 	 2.167125 	 -1.2261010000 	 -2.2401330000 
1221.80 	 224.9749000 	 2.167150 	 -1.2260470000 	 -2.2406040000 
1222.00 	 224.9749000 	 2.167175 	 -1.2232840000 	 -2.2376630000 
1222.20 	 224.9749000 	 2.167200 	 -1.2274460000 	 -2.2415130000 
1222.40 	 224.9797000 	 2.167200 	 -1.2236470000 	 -2.2383430000 
1222.60 	 224.9797000 	 2.167225 	 -1.2253670000 	 -2.2393990000 
1222.80 	 224.9829000 	 2.167225 	 -1.2263110000 	 -2.2408520000 
1223.00 	 224.9877000 	 2.167225 	 -1.2230710000 	 -2.2377010000 
1223.20 	 224.9940000 	 2.167225 	 -1.2272990000 	 -2.2413410000 
1223.40 	 224.9956000 	 2.167225 	 -1.2242920000 	 -2.2391380000 
1223.60 	 224.9988000 	 2.167225 	 -1.2244540000 	 -2.2386520000 
1223.80 	 225.0020000 	 2.167225 	 -1.2271020000 	 -2.2415190000 
1224.00 	 225.0036000 	 2.167225 	 -1.2230870000 	 -2.2375680000 
1224.20 	 225.0067000 	 2.167225 	 -1.2268030000 	 -2.2406200000 
1224.40 	 225.0067000 	 2.167225 	 -1.2250870000 	 -2.2396530000 
1224.60 	 225.0036000 	 2.167225 	 -1.2240760000 	 -2.2383310000 
1224.80 	 224.9988000 	 2.167225 	 -1.2275920000 	 -2.2416560000 
1225.00 	 224.9988000 	 2.167225 	 -1.2233160000 	 -2.2379590000 
1225.20 	 224.9972000 	 2.167225 	 -1.2264310000 	 -2.2403180000 
1225.40 	 224.9988000 	 2.167225 	 -1.2258780000 	 -2.2405660000 
1225.60 	 224.9988000 	 2.167225 	 -1.2234120000 	 -2.2378190000 
1225.80 	 225.0036000 	 2.167225 	 -1.2273690000 	 -2.2415420000 
1226.00 	 225.0036000 	 2.167225 	 -1.2239070000 	 -2.2385120000 
1226.20 	 225.0052000 	 2.167225 	 -1.2253480000 	 -2.2392880000 
1226.40 	 225.0036000 	 2.167225 	 -1.2266700000 	 -2.2411470000 
1226.60 	 224.9988000 	 2.167225 	 -1.2230650000 	 -2.2376030000 
1226.80 	 224.9956000 	 2.167225 	 -1.2274680000 	 -2.2412300000 
1227.00 	 224.9956000 	 2.167225 	 -1.2243680000 	 -2.2391320000 
1227.20 	 224.9908000 	 2.167225 	 -1.2246480000 	 -2.2388490000 
1227.40 	 224.9908000 	 2.167225 	 -1.2270610000 	 -2.2414750000
[truncated: 291,955 more chars]
