# Supplementary material for: Scott Blair Fractional-Type Viscoelastic Behavior of Clear Spruce Wood: Influence of Compression Wood on Power-Law Stiffness Parameters
Source: Materials (Basel). 2024 Nov 9;17(22):5477. doi: 10.3390/ma17225477 (PMC11595321; doi:10.3390/ma17225477)
Supplement: Supplementary file 1 [file materials-17-05477-s001.zip › DATA_MDPI_upload.d/00_19_225.txt]

Bezeichnung: 	 00_19_225 
Bezeichnung Kofler: 	 19 
temperature [deg C] 	 moisture content [%] 	 raw density [kg/m³] 	 width [mm] 	 height [mm] 	 length [mm] 	 creepforce [N] 	 holding time [s] 	 reaction wood [%] 
20 	 11.81 	 524.1 	 15.01 	 15.01 	 240 	 225 	 1800 	 48.94 
-------------- Daten Shimadzu AGX 10 kN & 2 x HBM WA 20 -------------- 
1 _ 1 
Zeit 	 Kraft 	 Weg 	 Ext.1 	 Ext.2 
sec 	 N 	 mm 	 mm 	 mm 
0.00 	 5.4121020 	 0.000000 	 0.0000731150 	 0.0011539460 
0.20 	 5.4121020 	 0.002375 	 -0.0026384990 	 -0.0015862780 
0.40 	 5.4152810 	 0.005675 	 -0.0023778280 	 -0.0005213420 
0.60 	 6.1066950 	 0.009000 	 0.0000890096 	 0.0006739299 
0.80 	 6.4357120 	 0.012350 	 -0.0035889940 	 -0.0021203360 
1.00 	 6.8330760 	 0.015675 	 0.0004736582 	 0.0012111660 
1.20 	 7.1700420 	 0.019000 	 -0.0021203360 	 -0.0018088020 
1.40 	 7.5054170 	 0.022350 	 -0.0019900000 	 -0.0003496806 
1.60 	 7.7470150 	 0.025675 	 -0.0005594890 	 -0.0000508626 
1.80 	 8.0998740 	 0.029000 	 -0.0032329560 	 -0.0035667420 
2.00 	 8.2858400 	 0.032350 	 0.0005626678 	 -0.0061543780 
2.20 	 8.3160400 	 0.035675 	 -0.0004005432 	 -0.0155576100 
2.40 	 8.4511440 	 0.039025 	 0.0098196670 	 -0.0183169000 
2.60 	 8.5703540 	 0.042350 	 0.0076770780 	 -0.0251070700 
2.80 	 8.6339310 	 0.045675 	 0.0131448100 	 -0.0307750700 
3.00 	 8.7547300 	 0.049000 	 0.0207010900 	 -0.0371742200 
3.20 	 8.8342030 	 0.052350 	 0.0204436000 	 -0.0443744700 
3.40 	 8.9629490 	 0.055675 	 0.0296878800 	 -0.0456778200 
3.60 	 8.9486440 	 0.059025 	 0.0333309200 	 -0.0545597100 
3.80 	 9.1409680 	 0.062350 	 0.0412050900 	 -0.0562890400 
4.00 	 9.2490510 	 0.065675 	 0.0443840000 	 -0.0630092600 
4.20 	 9.3332930 	 0.069000 	 0.0504811600 	 -0.0698979700 
4.40 	 9.4429660 	 0.072350 	 0.0632985500 	 -0.0720024100 
4.60 	 9.5764800 	 0.075675 	 0.0619252500 	 -0.0805632200 
4.80 	 9.6432370 	 0.079000 	 0.0703748100 	 -0.0851853700 
5.00 	 9.7099940 	 0.082350 	 0.0743929500 	 -0.0923347500 
5.20 	 9.7544980 	 0.085675 	 0.0860118900 	 -0.0971953000 
5.40 	 9.8371510 	 0.089000 	 0.0922521000 	 -0.1023833000 
5.60 	 9.8800660 	 0.092350 	 0.0925604500 	 -0.1084709000 
5.80 	 9.9992750 	 0.095675 	 0.1047961000 	 -0.1105277000 
5.85 	 10.0565000 	 0.096500 	 0.1028697000 	 -0.1156076000 
6.00 	 10.1359700 	 0.103200 	 0.1084391000 	 -0.1243305000 
6.20 	 11.2295200 	 0.168500 	 0.2178001000 	 -0.2178351000 
6.40 	 14.1398100 	 0.325400 	 0.5546411000 	 -0.5369250000 
6.60 	 25.5870800 	 0.469375 	 0.6752205000 	 -0.7965024000 
6.80 	 28.0459700 	 0.479750 	 0.6795025000 	 -0.8190886000 
7.00 	 31.0897800 	 0.538400 	 0.6361230000 	 -0.8692265000 
7.20 	 37.6939800 	 0.581225 	 0.5991745000 	 -0.9127998000 
7.40 	 39.5266200 	 0.613475 	 0.5741056000 	 -0.9366195000 
7.60 	 46.1228700 	 0.668425 	 0.5233955000 	 -0.9823577000 
7.80 	 48.9902500 	 0.694150 	 0.5024242000 	 -1.0023020000 
8.00 	 53.9716100 	 0.742400 	 0.4584471000 	 -1.0428270000 
8.20 	 58.3648700 	 0.778600 	 0.4264768000 	 -1.0741110000 
8.40 	 62.3830100 	 0.817775 	 0.3917408000 	 -1.1094760000 
8.60 	 67.0480700 	 0.858650 	 0.3592936000 	 -1.1423680000 
8.80 	 71.3523300 	 0.896625 	 0.3237565000 	 -1.1793170000 
9.00 	 75.7169700 	 0.935025 	 0.2882639000 	 -1.2080860000 
9.20 	 80.0021500 	 0.973200 	 0.2578036000 	 -1.2392390000 
9.40 	 84.3461400 	 1.011175 	 0.2163569000 	 -1.2713660000 
9.60 	 88.6122400 	 1.048200 	 0.1887639000 	 -1.3022170000 
9.80 	 92.8735700 	 1.085000 	 0.1506646000 	 -1.3352550000 
10.00 	 97.1253700 	 1.121475 	 0.1181094000 	 -1.3662970000 
10.20 	 101.4646000 	 1.159100 	 0.0840632100 	 -1.3991670000 
10.40 	 105.8849000 	 1.196375 	 0.0495783500 	 -1.4336240000 
10.60 	 110.4959000 	 1.232750 	 0.0187587700 	 -1.4653840000 
10.80 	 114.8144000 	 1.268150 	 -0.0182342500 	 -1.4985370000 
11.00 	 119.3746000 	 1.303850 	 -0.0496896100 	 -1.5272870000 
11.20 	 123.7933000 	 1.339300 	 -0.0837198900 	 -1.5615270000 
11.40 	 128.3280000 	 1.374850 	 -0.1177152000 	 -1.5918100000 
11.60 	 132.7372000 	 1.409925 	 -0.1476415000 	 -1.6255030000 
11.80 	 137.1781000 	 1.445200 	 -0.1838239000 	 -1.6583700000 
12.00 	 141.7049000 	 1.480650 	 -0.2132130000 	 -1.6861220000 
12.20 	 146.1045000 	 1.515700 	 -0.2489026000 	 -1.7226000000 
12.40 	 150.6376000 	 1.550525 	 -0.2796332000 	 -1.7521920000 
12.60 	 155.1342000 	 1.584975 	 -0.3106371000 	 -1.7808600000 
12.80 	 159.5513000 	 1.619400 	 -0.3404172000 	 -1.8131100000 
13.00 	 163.9986000 	 1.654250 	 -0.3706869000 	 -1.8403530000 
13.20 	 168.4920000 	 1.689000 	 -0.4099146000 	 -1.8763800000 
13.40 	 173.0585000 	 1.723350 	 -0.4363123000 	 -1.9057150000 
13.60 	 177.5138000 	 1.757150 	 -0.4723009000 	 -1.9389180000 
13.80 	 182.0103000 	 1.791375 	 -0.5031745000 	 -1.9688450000 
14.00 	 186.4386000 	 1.825475 	 -0.5328369000 	 -1.9989140000 
14.20 	 190.9828000 	 1.859450 	 -0.5681546000 	 -2.0306810000 
14.40 	 195.4826000 	 1.893250 	 -0.5926959000 	 -2.0571680000 
14.60 	 199.7773000 	 1.927100 	 -0.6298510000 	 -2.0988050000 
14.80 	 204.4233000 	 1.961675 	 -0.6593259000 	 -2.1270280000 
15.00 	 208.9596000 	 1.995450 	 -0.6916841000 	 -2.1571000000 
15.20 	 213.5134000 	 2.028675 	 -0.7208347000 	 -2.1865940000 
15.40 	 217.9384000 	 2.061900 	 -0.7507801000 	 -2.2144130000 
15.60 	 222.3635000 	 2.095225 	 -0.7858054000 	 -2.2465670000 
15.70 	 224.6491000 	 2.110875 	 -0.7980092000 	 -2.2602720000 
15.80 	 226.0113000 	 2.115125 	 -0.8068752000 	 -2.2656440000 
16.00 	 225.7570000 	 2.115275 	 -0.8086491000 	 -2.2714230000 
16.20 	 225.3914000 	 2.114950 	 -0.8086522000 	 -2.2708000000 
16.40 	 225.1275000 	 2.114825 	 -0.8071582000 	 -2.2708640000 
16.60 	 225.0290000 	 2.114775 	 -0.8102894000 	 -2.2754070000 
16.80 	 224.7524000 	 2.114775 	 -0.8066463000 	 -2.2722370000 
17.00 	 224.6507000 	 2.114875 	 -0.8096631000 	 -2.2767510000 
17.20 	 224.4600000 	 2.115100 	 -0.8070819000 	 -2.2730290000 
17.40 	 224.3439000 	 2.115350 	 -0.8076572000 	 -2.2754860000 
17.60 	 224.2962000 	 2.115675 	 -0.8087158000 	 -2.2763660000 
17.80 	 224.2359000 	 2.116025 	 -0.8064938000 	 -2.2747170000 
18.00 	 224.1882000 	 2.116375 	 -0.8101273000 	 -2.2790430000 
18.20 	 224.1818000 	 2.116750 	 -0.8063984000 	 -2.2766780000 
18.40 	 224.0833000 	 2.117150 	 -0.8097236000 	 -2.2806520000 
18.60 	 224.1055000 	 2.117550 	 -0.8085219000 	 -2.2795990000 
18.80 	 224.1262000 	 2.117950 	 -0.8069293000 	 -2.2793170000 
19.00 	 224.0690000 	 2.118375 	 -0.8102958000 	 -2.2818310000 
19.20 	 224.1087000 	 2.118775 	 -0.8069229000 	 -2.2791130000 
19.40 	 224.0849000 	 2.119200 	 -0.8112590000 	 -2.2829850000 
19.60 	 224.0896000 	 2.119625 	 -0.8094438000 	 -2.2809280000 
19.80 	 224.0769000 	 2.120050 	 -0.8092308000 	 -2.2833600000 
20.00 	 224.0864000 	 2.120475 	 -0.8109029000 	 -2.2850160000 
20.20 	 224.0054000 	 2.120925 	 -0.8089511000 	 -2.2833860000 
20.40 	 224.0912000 	 2.121325 	 -0.8107694000 	 -2.2868510000 
20.60 	 224.0833000 	 2.121750 	 -0.8062840000 	 -2.2848350000 
20.80 	 224.0753000 	 2.122175 	 -0.8090019000 	 -2.2892830000 
21.00 	 224.0658000 	 2.122575 	 -0.8113225000 	 -2.2870510000 
21.20 	 224.0578000 	 2.123025 	 -0.8106295000 	 -2.2886210000 
21.40 	 224.0515000 	 2.123450 	 -0.8137671000 	 -2.2915940000 
21.60 	 224.0483000 	 2.123875 	 -0.8117421000 	 -2.2903190000 
21.80 	 224.0403000 	 2.124325 	 -0.8110046000 	 -2.3003390000 
22.00 	 224.0340000 	 2.124750 	 -0.8124065000 	 -2.2973410000 
22.20 	 224.0245000 	 2.125200 	 -0.8101845000 	 -2.2999130000 
22.40 	 224.0213000 	 2.125650 	 -0.8132394000 	 -2.2987650000 
22.60 	 224.0117000 	 2.126100 	 -0.8145491000 	 -2.2981330000 
22.80 	 224.0054000 	 2.126550 	 -0.8163961000 	 -2.3002150000 
23.00 	 223.9974000 	 2.127000 	 -0.8130519000 	 -2.3023320000 
23.20 	 224.0006000 	 2.127450 	 -0.8193048000 	 -2.3060200000 
23.40 	 224.0070000 	 2.127900 	 -0.8170382000 	 -2.3033750000 
23.60 	 224.0197000 	 2.128350 	 -0.8179124000 	 -2.3046110000 
23.80 	 224.0356000 	 2.128800 	 -0.8189328000 	 -2.3049160000 
24.00 	 224.0499000 	 2.129225 	 -0.8168793000 	 -2.3033300000 
24.20 	 224.0658000 	 2.129675 	 -0.8185641000 	 -2.3059370000 
24.40 	 224.0833000 	 2.130075 	 -0.8173020000 	 -2.3026940000 
24.60 	 224.1055000 	 2.130500 	 -0.8201885000 	 -2.3054820000 
24.80 	 224.1310000 	 2.130900 	 -0.8170192000 	 -2.3034760000 
25.00 	 224.1611000 	 2.131275 	 -0.8195210000 	 -2.3040360000 
25.20 	 224.1898000 	 2.131675 	 -0.8191236000 	 -2.3049740000 
25.40 	 224.2152000 	 2.132025 	 -0.8187516000 	 -2.3026210000 
25.60 	 224.2390000 	 2.132375 	 -0.8227825000 	 -2.3061590000 
25.80 	 224.2565000 	 2.132725 	 -0.8191013000 	 -2.3035370000 
26.00 	 224.2756000 	 2.133050 	 -0.8220959000 	 -2.3071860000 
26.20 	 224.2947000 	 2.133375 	 -0.8217971000 	 -2.3060830000 
26.40 	 224.3137000 	 2.133675 	 -0.8175564000 	 -2.3056160000 
26.60 	 224.3328000 	 2.134000 	 -0.8225886000 	 -2.3077490000 
26.80 	 224.3487000 	 2.134300 	 -0.8197371000 	 -2.3048590000 
27.00 	 224.3662000 	 2.134575 	 -0.8228652000 	 -2.3084000000 
27.20 	 224.3805000 	 2.134875 	 -0.8214219000 	 -2.3057910000 
27.40 	 224.3916000 	 2.135150 	 -0.8208116000 	 -2.3077300000 
27.60 	 224.4012000 	 2.135425 	 -0.8202553000 	 -2.3073990000 
27.80 	 224.4091000 	 2.135700 	 -0.8220100000 	 -2.3067540000 
28.00 	 224.4171000 	 2.135950 	 -0.8256181000 	 -2.3098600000 
28.20 	 224.4250000 	 2.136225 	 -0.8177217000 	 -2.3067510000 
28.40 	 224.4330000 	 2.136475 	 -0.8243625000 	 -2.3104130000 
28.60 	 224.4409000 	 2.136725 	 -0.8229351000 	 -2.3084320000 
28.80 	 224.4473000 	 2.137000 	 -0.8201599000 	 -2.3093030000 
29.00 	 224.4568000 	 2.137225 	 -0.8262157000 	 -2.3107460000 
29.20 	 224.4679000 	 2.137475 	 -0.8234342000 	 -2.3092810000 
29.40 	 224.4727000 	 2.137725 	 -0.8275414000 	 -2.3129530000 
29.60 	 224.4806000 	 2.137950 	 -0.8236631000 	 -2.3098850000 
29.80 	 224.4838000 	 2.138200 	 -0.8272298000 	 -2.3128760000 
30.00 	 224.4886000 	 2.138425 	 -0.8262253000 	 -2.3117990000 
30.20 	 224.4918000 	 2.138650 	 -0.8253543000 	 -2.3120560000 
30.40 	 224.4933000 	 2.138875 	 -0.8280659000 	 -2.3141450000 
30.60 	 224.4997000 	 2.139125 	 -0.8190060000 	 -2.3116490000 
30.80 	 224.5045000 	 2.139350 	 -0.8290545000 	 -2.3157850000 
31.00 	 224.5124000 	 2.139575 	 -0.8261045000 	 -2.3136300000 
31.20 	 224.5172000 	 2.139775 	 -0.8275668000 	 -2.3150130000 
31.40 	 224.5235000 	 2.140000 	 -0.8283901000 	 -2.3151520000 
31.60 	 224.5315000 	 2.140200 	 -0.8253415000 	 -2.3156550000 
31.80 	 224.5394000 	 2.140425 	 -0.8298969000 	 -2.3171840000 
32.00 	 224.5474000 	 2.140625 	 -0.8251381000 	 -2.3140940000 
32.20 	 224.5522000 	 2.140825 	 -0.8295695000 	 -2.3176220000 
32.40 	 224.5585000 	 2.141025 	 -0.8271821000 	 -2.3150920000 
32.60 	 224.5633000 	 2.141225 	 -0.8286667000 	 -2.3167480000 
32.80 	 224.5681000 	 2.141425 	 -0.8298397000 	 -2.3170690000 
33.00 	 224.5744000 	 2.141625 	 -0.8273761000 	 -2.3159090000 
33.20 	 224.5824000 	 2.141800 	 -0.8297889000 	 -2.3190910000 
33.40 	 224.5903000 	 2.142000 	 -0.8249347000 	 -2.3168470000 
33.60 	 224.5935000 	 2.142175 	 -0.8278338000 	 -2.3200670000 
33.80 	 224.5983000 	 2.142375 	 -0.8280818000 	 -2.3180390000 
34.00 	 224.6014000 	 2.142550 	 -0.8274078000 	 -2.3194630000 
34.20 	 224.6062000 	 2.142725 	 -0.8314578000 	 -2.3207980000 
34.40 	 224.6062000 	 2.142900 	 -0.8230305000 	 -2.3183980000 
34.60 	 224.6094000 	 2.143075 	 -0.8283774000 	 -2.3218310000 
34.80 	 224.6141000 	 2.143250 	 -0.8230114000 	 -2.3185730000 
35.00 	 224.6173000 	 2.143425 	 -0.8305200000 	 -2.3210300000 
35.20 	 224.6237000 	 2.143600 	 -0.8272203000 	 -2.3204070000 
35.40 	 224.6253000 	 2.143775 	 -0.8233007000 	 -2.3203660000 
35.60 	 224.6316000 	 2.143950 	 -0.8322493000 	 -2.3225590000 
35.80 	 224.6332000 	 2.144100 	 -0.8278401000 	 -2.3191200000 
36.00 	 224.6380000 	 2.144275 	 -0.8319696000 	 -2.3224860000 
36.20 	 224.6412000 	 2.144425 	 -0.8303611000 	 -2.3201020000 
36.40 	 224.6412000 	 2.144600 	 -0.8311780000 	 -2.3218920000 
36.60 	 224.6459000 	 2.144750 	 -0.8322493000 	 -2.3223750000 
36.80 	 224.6491000 	 2.144925 	 -0.8279896000 	 -2.3205180000 
37.00 	 224.6523000 	 2.145075 	 -0.8321444000 	 -2.3236400000 
37.20 	 224.6539000 	 2.145225 	 -0.8280627000 	 -2.3204740000 
37.40 	 224.6571000 	 2.145375 	 -0.8294487000 	 -2.3240340000 
37.60 	 224.6618000 	 2.145525 	 -0.8284314000 	 -2.3224510000 
37.80 	 224.6666000 	 2.145675 	 -0.8276717000 	 -2.3229570000 
38.00 	 224.6730000 	 2.145825 	 -0.8282248000 	 -2.3243620000 
38.20 	 224.6761000 	 2.145975 	 -0.8305168000 	 -2.3217300000 
38.40 	 224.6761000 	 2.146125 	 -0.8322525000 	 -2.3255440000 
38.60 	 224.6809000 	 2.146275 	 -0.8277575000 	 -2.3221840000 
38.80 	 224.6809000 	 2.146400 	 -0.8316581000 	 -2.3250990000 
39.00 	 224.6841000 	 2.146550 	 -0.8309078000 	 -2.3241620000 
39.20 	 224.6841000 	 2.146700 	 -0.8303452000 	 -2.3239360000 
39.40 	 224.6841000 	 2.146825 	 -0.8338642000 	 -2.3262440000 
39.60 	 224.6841000 	 2.146975 	 -0.8311749000 	 -2.3232780000 
39.80 	 224.6841000 	 2.147125 	 -0.8348052000 	 -2.3267460000 
40.00 	 224.6888000 	 2.147250 	 -0.8312925000 	 -2.3244320000 
40.20 	 224.6920000 	 2.147400 	 -0.8317089000 	 -2.3251410000 
40.40 	 224.6968000 	 2.147525 	 -0.8338578000 	 -2.3262980000 
40.60 	 224.7000000 	 2.147675 	 -0.8297698000 	 -2.3234620000 
40.80 	 224.7063000 	 2.147800 	 -0.8347575000 	 -2.3270480000 
41.00 	 224.7079000 	 2.147925 	 -0.8269914000 	 -2.3239960000 
41.20 	 224.7079000 	 2.148075 	 -0.8299001000 	 -2.3262570000 
41.40 	 224.7127000 	 2.148200 	 -0.8301513000 	 -2.3261670000 
41.60 	 224.7127000 	 2.148325 	 -0.8319759000 	 -2.3249720000 
41.80 	 224.7143000 	 2.148450 	 -0.8347511000 	 -2.3286470000 
42.00 	 224.7159000 	 2.148575 	 -0.8317852000 	 -2.3254940000 
42.20 	 224.7159000 	 2.148725 	 -0.8334255000 	 -2.3299190000 
42.40 	 224.7206000 	 2.148850 	 -0.8292134000 	 -2.3274550000 
42.60 	 224.7159000 	 2.148975 	 -0.8325863000 	 -2.3299790000 
42.80 	 224.7206000 	 2.149100 	 -0.8360322000 	 -2.3307350000 
43.00 	 224.7206000 	 2.149225 	 -0.8331330000 	 -2.3286090000 
43.20 	 224.7238000 	 2.149350 	 -0.8346017000 	 -2.3319630000 
43.40 	 224.7238000 	 2.149475 	 -0.8329614000 	 -2.3286220000 
43.60 	 224.7238000 	 2.149600 	 -0.8364041000 	 -2.3292130000 
43.80 	 224.7238000 	 2.149725 	 -0.8319855000 	 -2.3284850000 
44.00 	 224.7238000 	 2.149850 	 -0.8315786000 	 -2.3278620000 
44.20 	 224.7238000 	 2.149975 	 -0.8316930000 	 -2.3302400000 
44.40 	 224.7238000 	 2.150100 	 -0.8301131000 	 -2.3271370000 
44.60 	 224.7238000 	 2.150225 	 -0.8372943000 	 -2.3307740000 
44.80 	 224.7222000 	 2.150350 	 -0.8356953000 	 -2.3281260000 
45.00 	 224.7238000 	 2.150475 	 -0.8308856000 	 -2.3297120000 
45.20 	 224.7238000 	 2.150600 	 -0.8371289000 	 -2.3298360000 
45.40 	 224.7254000 	 2.150725 	 -0.8311526000 	 -2.3282400000 
45.60 	 224.7286000 	 2.150850 	 -0.8389823000 	 -2.3311610000 
45.80 	 224.7318000 	 2.150950 	 -0.8348147000 	 -2.3278240000 
46.00 	 224.7349000 	 2.151075 	 -0.8388551000 	 -2.3309420000 
46.20 	 224.7413000 	 2.151200 	 -0.8368651000 	 -2.3289430000 
46.40 	 224.7429000 	 2.151300 	 -0.8373420000 	 -2.3299280000 
46.60 	 224.7477000 	 2.151425 	 -0.8386326000 	 -2.3309640000 
46.80 	 224.7477000 	 2.151525 	 -0.8361912000 	 -2.3286060000 
47.00 	 224.7556000 	 2.151650 	 -0.8403460000 	 -2.3322900000 
47.20 	 224.7556000 	 2.151750 	 -0.8367189000 	 -2.3288790000 
47.40 	 224.7588000 	 2.151875 	 -0.8391285000 	 -2.3313620000 
47.60 	 224.7620000 	 2.151975 	 -0.8388805000 	 -2.3304940000 
47.80 	 224.7635000 	 2.152075 	 -0.8376758000 	 -2.3301250000 
48.00 	 224.7667000 	 2.152200 	 -0.8408706000 	 -2.3327410000 
48.20 	 224.7715000 	 2.152300 	 -0.8366616000 	 -2.3295310000 
48.40 	 224.7715000 	 2.152400 	 -0.8408992000 	 -2.3329770000 
48.60 	 224.7667000 	 2.152500 	 -0.8382988000 	 -2.3305030000 
48.80 	 224.7667000 	 2.152600 	 -0.8389727000 	 -2.3317940000 
49.00 	 224.7635000 	 2.152700 	 -0.8378029000 	 -2.3327030000 
49.20 	 224.7620000 	 2.152800 	 -0.8350595000 	 -2.3304590000 
49.40 	 224.7588000 	 2.152925 	 -0.8408006000 	 -2.3339150000 
49.60 	 224.7635000 	 2.153025 	 -0.8339214000 	 -2.3306020000 
49.80 	 224.7635000 	 2.153125 	 -0.8361499000 	 -2.3335240000 
50.00 	 224.7667000 	 2.153225 	 -0.8353360000 	 -2.3324550000 
50.20 	 224.7715000 	 2.153350 	 -0.8336862000 	 -2.3316730000 
50.40 	 224.7747000 	 2.153450 	 -0.8384768000 	 -2.3344580000 
50.60 	 224.7747000 	 2.153550 	 -0.8331044000 	 -2.3313780000 
50.80 	 224.7747000 	 2.153650 	 -0.8391507000 	 -2.3351130000 
51.00 	 224.7779000 	 2.153750 	 -0.8356794000 	 -2.3319750000 
51.20 	 224.7747000 	 2.153850 	 -0.8372052000 	 -2.3350910000 
51.40 	 224.7731000 	 2.153950 	 -0.8377838000 	 -2.3347690000 
51.60 	 224.7715000 	 2.154050 	 -0.8357556000 	 -2.3330310000 
51.80 	 224.7715000 	 2.154150 	 -0.8393891000 	 -2.3357140000 
52.00 	 224.7715000 	 2.154250 	 -0.8356221000 	 -2.3321790000 
52.20 	 224.7715000 	 2.154350 	 -0.8388392000 	 -2.3353000000 
52.40 	 224.7715000 	 2.154450 	 -0.8366839000 	 -2.3328880000 
52.60 	 224.7715000 	 2.154550 	 -0.8372052000 	 -2.3341340000 
52.80 	 224.7731000 	 2.154650 	 -0.8387915000 	 -2.3354880000 
53.00 	 224.7747000 	 2.154750 	 -0.8358224000 	 -2.3329700000 
53.20 	 224.7794000 	 2.154850 	 -0.8397134000 	 -2.3362830000 
53.40 	 224.7826000 	 2.154925 	 -0.8357970000 	 -2.3330560000 
53.60 	 224.7890000 	 2.155025 	 -0.8385245000 	 -2.3357010000 
53.80 	 224.7906000 	 2.155125 	 -0.8375072000 	 -2.3345730000 
54.00 	 224.7953000 	 2.155225 	 -0.8365472000 	 -2.3342580000 
54.20 	 224.7953000 	 2.155300 	 -0.8397134000 	 -2.3366420000 
54.40 	 224.8001000 	 2.155400 	 -0.8376503000 	 -2.3336030000 
54.60 	 224.8033000 	 2.155475 	 -0.8398120000 	 -2.3369030000 
54.80 	 224.8065000 	 2.155575 	 -0.8370908000 	 -2.3345690000 
55.00 	 224.8065000 	 2.155650 	 -0.8392715000 	 -2.3354400000 
55.20 	 224.8065000 	 2.155750 	 -0.8412425000 	 -2.3366450000 
55.40 	 224.8065000 	 2.155825 	 -0.8377934000 	 -2.3343500000 
55.60 	 224.8065000 	 2.155900 	 -0.8424568000 	 -2.3375730000 
55.80 	 224.8065000 	 2.156000 	 -0.8386167000 	 -2.3343400000 
56.00 	 224.8065000 	 2.156075 	 -0.8401616000 	 -2.3369880000 
56.20 	 224.8065000 	 2.156175 	 -0.8397929000 	 -2.3357200000 
56.40 	 224.8096000 	 2.156250 	 -0.8414841000 	 -2.3353960000 
56.60 	 224.8096000 	 2.156325 	 -0.8439382000 	 -2.3374110000 
56.80 	 224.8096000 	 2.156425 	 -0.8409722000 	 -2.3343370000 
57.00 	 224.8096000 	 2.156500 	 -0.8447139000 	 -2.3377290000 
57.20 	 224.8096000 	 2.156600 	 -0.8419704000 	 -2.3349000000 
57.40 	 224.8096000 	 2.156675 	 -0.8431880000 	 -2.3370300000 
57.60 	 224.8096000 	 2.156750 	 -0.8436839000 	 -2.3371160000 
57.80 	 224.8096000 	 2.156850 	 -0.8413379000 	 -2.3356410000 
58.00 	 224.8096000 	 2.156925 	 -0.8449809000 	 -2.3382410000 
58.20 	 224.8144000 	 2.157025 	 -0.8414650000 	 -2.3350650000 
58.40 	 224.8160000 	 2.157100 	 -0.8448792000 	 -2.3384760000 
58.60 	 224.8176000 	 2.157175 	 -0.8429527000 	 -2.3362060000 
58.80 	 224.8176000 	 2.157275 	 -0.8432706000 	 -2.3371350000 
59.00 	 224.8208000 	 2.157350 	 -0.8447997000 	 -2.3380340000 
59.20 	 224.8224000 	 2.157425 	 -0.8420086000 	 -2.3360730000 
59.40 	 224.8224000 	 2.157500 	 -0.8455594000 	 -2.3391850000 
59.60 	 224.8224000 	 2.157575 	 -0.8422375000 	 -2.3359870000 
59.80 	 224.8224000 	 2.157675 	 -0.8447711000 	 -2.3387080000 
60.00 	 224.8255000 	 2.157750 	 -0.8441480000 	 -2.3376080000 
60.20 	 224.8303000 	 2.157825 	 -0.8430831000 	 -2.3371220000 
60.40 	 224.8303000 	 2.157900 	 -0.8451907000 	 -2.3399640000 
60.60 	 224.8335000 	 2.157975 	 -0.8413060000 	 -2.3367560000 
60.80 	 224.8335000 	 2.158050 	 -0.8431848000 	 -2.3402660000 
61.00 	 224.8303000 	 2.158125 	 -0.8421135000 	 -2.3373950000 
61.20 	 224.8271000 	 2.158200 	 -0.8440240000 	 -2.3393250000 
61.40 	 224.8255000 	 2.158275 	 -0.8457406000 	 -2.3401260000 
61.60 	 224.8192000 	 2.158350 	 -0.8428414000 	 -2.3379010000 
61.80 	 224.8192000 	 2.158450 	 -0.8468628000 	 -2.3407940000 
62.00 	 224.8176000 	 2.158525 	 -0.8434995000 	 -2.3375730000 
62.20 	 224.8224000 	 2.158600 	 -0.8462874000 	 -2.3404790000 
62.40 	 224.8176000 	 2.158675 	 -0.8453274000 	 -2.3397830000 
62.60 	 224.8224000 	 2.158750 	 -0.8444659000 	 -2.3394780000 
62.80 	 224.8224000 	 2.158850 	 -0.8472570000 	 -2.3416450000 
63.00 	 224.8224000 	 2.158925 	 -0.8436489000 	 -2.3383710000 
63.20 	 224.8255000 	 2.159000 	 -0.8475971000 	 -2.3421070000 
63.40 	 224.8255000 	 2.159075 	 -0.8446248000 	 -2.3392870000 
63.60 	 224.8319000 	 2.159150 	 -0.8459441000 	 -2.3410380000 
63.80 	 224.8335000 	 2.159225 	 -0.8466275000 	 -2.3411660000 
64.00 	 224.8414000 	 2.159300 	 -0.8442307000 	 -2.3397540000 
64.20 	 224.8414000 	 2.159375 	 -0.8481089000 	 -2.3428380000 
64.40 	 224.8414000 	 2.159450 	 -0.8442020000 	 -2.3394740000 
64.60 	 224.8414000 	 2.159500 	 -0.8473842000 	 -2.3426060000 
64.80 	 224.8414000 	 2.159575 	 -0.8462397000 	 -2.3412960000 
65.00 	 224.8414000 	 2.159650 	 -0.8454673000 	 -2.3409970000 
65.20 	 224.8414000 	 2.159725 	 -0.8481757000 	 -2.3431560000 
65.40 	 224.8414000 	 2.159800 	 -0.8444691000 	 -2.3400910000 
65.60 	 224.8462000 	 2.159850 	 -0.8483632000 	 -2.3435500000 
65.80 	 224.8462000 	 2.159925 	 -0.8457502000 	 -2.3408060000 
66.00 	 224.8478000 	 2.160000 	 -0.8463351000 	 -2.3419790000 
66.20 	 224.8462000 	 2.160075 	 -0.8478832000 	 -2.3427300000 
66.40 	 224.8462000 	 2.160125 	 -0.8449459000 	 -2.3404980000 
66.60 	 224.8462000 	 2.160200 	 -0.8489799000 	 -2.3437180000 
66.80 	 224.8462000 	 2.160275 	 -0.8454641000 	 -2.3391470000 
67.00 	 224.8478000 	 2.160350 	 -0.8477688000 	 -2.3415120000 
67.20 	 224.8494000 	 2.160400 	 -0.8472951000 	 -2.3405330000 
67.40 	 224.8494000 	 2.160475 	 -0.8459536000 	 -2.3398720000 
67.60 	 224.8494000 	 2.160550 	 -0.8491452000 	 -2.3422370000 
67.80 	 224.8542000 	 2.160600 	 -0.8454450000 	 -2.3389180000 
68.00 	 224.8494000 	 2.160675 	 -0.8489895000 	 -2.3422880000 
68.20 	 224.8494000 	 2.160725 	 -0.8466594000 	 -2.3398430000 
68.40 	 224.8494000 	 2.160800 	 -0.8472665000 	 -2.3411270000 
68.60 	 224.8494000 	 2.160875 	 -0.8487988000 	 -2.3420360000 
68.80 	 224.8510000 	 2.160925 	 -0.8456707000 	 -2.3395440000 
69.00 	 224.8542000 	 2.161000 	 -0.8497810000 	 -2.3431710000 
69.20 	 224.8573000 	 2.161075 	 -0.8461158000 	 -2.3398140000 
69.40 	 224.8573000 	 2.161125 	 -0.8485126000 	 -2.3425200000 
69.60 	 224.8573000 	 2.161175 	 -0.8485349000 	 -2.3421130000 
69.80 	 224.8573000 	 2.161250 	 -0.8466085000 	 -2.3408830000 
70.00 	 224.8542000 	 2.161325 	 -0.8500195000 	 -2.3436610000 
70.20 	 224.8494000 	 2.161375 	 -0.8462684000 	 -2.3396110000 
70.40 	 224.8494000 	 2.161450 	 -0.8495490000 	 -2.3432220000 
70.60 	 224.8494000 	 2.161525 	 -0.8478768000 	 -2.3412480000 
70.80 	 224.8494000 	 2.161575 	 -0.8478101000 	 -2.3419570000 
71.00 	 224.8494000 	 2.161650 	 -0.8496475000 	 -2.3433590000 
71.20 	 224.8542000 	 2.161700 	 -0.8463256000 	 -2.3404950000 
71.40 	 224.8542000 	 2.161775 	 -0.8504327000 	 -2.3440270000 
71.60 	 224.8526000 	 2.161850 	 -0.8473046000 	 -2.3408890000 
71.80 	 224.8494000 	 2.161900 	 -0.8488464000 	 -2.3430730000 
72.00 	 224.8462000 	 2.161975 	 -0.8488623000 	 -2.3426500000 
72.20 	 224.8462000 	 2.162050 	 -0.8471234000 	 -2.3414770000 
72.40 	 224.8462000 	 2.162100 	 -0.8505281000 	 -2.3441630000 
72.60 	 224.8462000 	 2.162175 	 -0.8467388000 	 -2.3406220000 
72.80 	 224.8494000 	 2.162250 	 -0.8493550000 	 -2.3437790000 
73.00 	 224.8542000 	 2.162325 	 -0.8482234000 	 -2.3424150000 
73.20 	 224.8573000 	 2.162375 	 -0.8456103000 	 -2.3426560000 
73.40 	 224.8621000 	 2.162450 	 -0.8506457000 	 -2.3444210000 
73.60 	 224.8621000 	 2.162500 	 -0.8472157000 	 -2.3413720000 
73.80 	 224.8621000 	 2.162550 	 -0.8509414000 	 -2.3448590000 
74.00 	 224.8653000 	 2.162625 	 -0.8478991000 	 -2.3419090000 
74.20 	 224.8653000 	 2.162675 	 -0.8493074000 	 -2.3436040000 
74.40 	 224.8685000 	 2.162750 	 -0.8498096000 	 -2.3432920000 
74.60 	 224.8700000 	 2.162800 	 -0.8461571000 	 -2.3419160000 
74.80 	 224.8700000 	 2.162850 	 -0.8503087000 	 -2.3446880000 
75.00 	 224.8700000 	 2.162900 	 -0.8459504000 	 -2.3412700000 
75.20 	 224.8669000 	 2.162950 	 -0.8494981000 	 -2.3444810000 
75.40 	 224.8637000 	 2.163025 	 -0.8490308000 	 -2.3425450000 
75.60 	 224.8621000 	 2.163075 	 -0.8489704000 	 -2.3429650000 
75.80 	 224.8621000 	 2.163150 	 -0.8513641000 	 -2.3447040000 
76.00 	 224.8573000 	 2.163200 	 -0.8476067000 	 -2.3417790000 
76.20 	 224.8573000 	 2.163275 	 -0.8516057000 	 -2.3452500000 
76.40 	 224.8573000 	 2.163325 	 -0.8486525000 	 -2.3425550000 
76.60 	 224.8589000 	 2.163400 	 -0.8494409000 	 -2.3441060000 
76.80 	 224.8573000 	 2.163450 	 -0.8510876000 	 -2.3448820000 
77.00 	 224.8573000 	 2.163525 	 -0.8481185000 	 -2.3424820000 
77.20 	 224.8557000 	 2.163575 	 -0.8519904000 	 -2.3458290000 
77.40 	 224.8542000 	 2.163650 	 -0.8473428000 	 -2.3424180000 
77.60 	 224.8557000 	 2.163725 	 -0.8497906000 	 -2.3454060000 
77.80 	 224.8542000 	 2.163775 	 -0.8496125000 	 -2.3436260000 
78.00 	 224.8573000 	 2.163850 	 -0.8435154000 	 -2.3440430000 
78.20 	 224.8573000 	 2.163925 	 -0.8504772000 	 -2.3451930000 
78.40 	 224.8573000 	 2.163975 	 -0.8464686000 	 -2.3436420000 
78.60 	 224.8621000 	 2.164050 	 -0.8490213000 	 -2.3471670000 
78.80 	 224.8653000 	 2.164100 	 -0.8432293000 	 -2.3434040000 
79.00 	 224.8700000 	 2.164150 	 -0.8460490000 	 -2.3464040000 
79.20 	 224.8700000 	 2.164200 	 -0.8504232000 	 -2.3449770000 
79.40 	 224.8732000 	 2.164275 	 -0.8497047000 	 -2.3446240000 
79.60 	 224.8700000 	 2.164325 	 -0.8521938000 	 -2.3459400000 
79.80 	 224.8700000 	 2.164375 	 -0.8424791000 	 -2.3430820000 
80.00 	 224.8653000 	 2.164425 	 -0.8524736000 	 -2.3465700000 
80.20 	 224.8653000 	 2.164475 	 -0.8496062000 	 -2.3439310000 
80.40 	 224.8653000 	 2.164550 	 -0.8509572000 	 -2.3460710000 
80.60 	 224.8621000 	 2.164600 	 -0.8452542000 	 -2.3455270000 
80.80 	 224.8637000 	 2.164675 	 -0.8478133000 	 -2.3441760000 
81.00 	 224.8621000 	 2.164725 	 -0.8530013000 	 -2.3472280000 
81.20 	 224.8637000 	 2.164800 	 -0.8495490000 	 -2.3433180000 
81.40 	 224.8621000 	 2.164850 	 -0.8480676000 	 -2.3465730000 
81.60 	 224.8621000 	 2.164900 	 -0.8504741000 	 -2.3446300000 
81.80 	 224.8621000 	 2.164975 	 -0.8511226000 	 -2.3449930000 
82.00 	 224.8621000 	 2.165025 	 -0.8529218000 	 -2.3460710000 
82.20 	 224.8621000 	 2.165100 	 -0.8495681000 	 -2.3436100000 
82.40 	 224.8637000 	 2.165150 	 -0.8475971000 	 -2.3468810000 
82.60 	 224.8700000 	 2.165200 	 -0.8499972000 	 -2.3436010000 
82.80 	 224.8716000 	 2.165275 	 -0.8521239000 	 -2.3460420000 
83.00 	 224.8764000 	 2.165325 	 -0.8485635000 	 -2.3449870000 
83.20 	 224.8812000 	 2.165375 	 -0.8459123000 	 -2.3445000000 
83.40 	 224.8812000 	 2.165425 	 -0.8469804000 	 -2.3464110000 
83.60 	 224.8812000 	 2.165475 	 -0.8489068000 	 -2.3433720000 
83.80 	 224.8844000 	 2.165525 	 -0.8468596000 	 -2.3468330000 
84.00 	 224.8812000 	 2.165575 	 -0.8484936000 	 -2.3437500000 
84.20 	 224.8812000 	 2.165625 	 -0.8476639000 	 -2.3457270000 
84.40 	 224.8844000 	 2.165675 	 -0.8516629000 	 -2.3456640000 
84.60 	 224.8891000 	 2.165725 	 -0.8502166000 	 -2.3442050000 
84.80 	 224.8923000 	 2.165775 	 -0.8538373000 	 -2.3471130000 
85.00 	 224.8971000 	 2.165825 	 -0.8468755000 	 -2.3436520000 
85.20 	 224.9002000 	 2.165850 	 -0.8524990000 	 -2.3468300000 
85.40 	 224.9002000 	 2.165900 	 -0.8512306000 	 -2.3467160000 
85.60 	 224.8987000 	 2.165950 	 -0.8461539000 	 -2.3475230000 
85.80 	 224.8971000 	 2.166000 	 -0.8520349000 	 -2.3487760000 
86.00 	 224.8971000 	 2.166050 	 -0.8432579000 	 -2.3461250000 
86.20 	 224.8971000 	 2.166075 	 -0.8508778000 	 -2.3474880000 
86.40 	 224.8987000 	 2.166125 	 -0.8501212000 	 -2.3441950000 
86.60 	 224.9002000 	 2.166175 	 -0.8520126000 	 -2.3467290000 
86.80 	 224.9002000 	 2.166225 	 -0.8517869000 	 -2.3456160000 
87.00 	 224.9050000 	 2.166275 	 -0.8513514000 	 -2.3452250000 
87.20 	 224.9050000 	 2.166300 	 -0.8543873000 	 -2.3479840000 
87.40 	 224.9050000 	 2.166350 	 -0.8506298000 	 -2.3443100000 
87.60 	 224.9034000 	 2.166375 	 -0.8541425000 	 -2.3477240000 
87.80 	 224.9018000 	 2.166425 	 -0.8520412000 	 -2.3450760000 
88.00 	 224.9002000 	 2.166475 	 -0.8523846000 	 -2.3460200000 
88.20 	 224.8971000 	 2.166525 	 -0.8539963000 	 -2.3467540000 
88.40 	 224.8923000 	 2.166550 	 -0.8509381000 	 -2.3445580000 
88.60 	 224.8844000 	 2.166600 	 -0.8548577000 	 -2.3478510000 
88.80 	 224.8812000 	 2.166650 	 -0.8511003000 	 -2.3442170000 
89.00 	 224.8732000 	 2.166725 	 -0.8541997000 	 -2.3473580000 
89.20 	 224.8700000 	 2.166775 	 -0.8530807000 	 -2.3457180000 
89.40 	 224.8700000 	 2.166825 	 -0.8519650000 	 -2.3458610000 
89.60 	 224.8700000 	 2.166875 	 -0.8502388000 	 -2.3474440000 
89.80 	 224.8700000 	 2.166925 	 -0.8442338000 	 -2.3443320000 
90.00 	 224.8732000 	 2.166975 	 -0.8490181000 	 -2.3478790000 
90.20 	 224.8764000 	 2.167050 	 -0.8455626000 	 -2.3446530000 
90.40 	 224.8812000 	 2.167100 	 -0.8474255000 	 -2.3467320000 
90.60 	 224.8844000 	 2.167150 	 -0.8530521000 	 -2.3465250000 
90.80 	 224.8891000 	 2.167200 	 -0.8517711000 	 -2.3448590000 
91.00 	 224.8891000 	 2.167250 	 -0.8556080000 	 -2.3478540000 
91.20 	 224.8891000 	 2.167300 	 -0.8517361000 	 -2.3445480000 
91.40 	 224.8891000 	 2.167350 	 -0.8548164000 	 -2.3482830000 
91.60 	 224.8923000 	 2.167400 	 -0.8533160000 	 -2.3461370000 
91.80 	 224.8971000 	 2.167425 	 -0.8531094000 	 -2.3466270000 
92.00 	 224.8971000 	 2.167475 	 -0.8553346000 	 -2.3478790000 
92.20 	 224.8971000 	 2.167525 	 -0.8516534000 	 -2.3445920000 
92.40 	 224.9002000 	 2.167575 	 -0.8553473000 	 -2.3485060000 
92.60 	 224.9002000 	 2.167625 	 -0.8514913000 	 -2.3449580000 
92.80 	 224.9002000 	 2.167650 	 -0.8521938000 	 -2.3478060000 
93.00 	 224.8987000 	 2.167700 	 -0.8523941000 	 -2.3459660000 
93.20 	 224.8987000 	 2.167750 	 -0.8535354000 	 -2.3463470000 
93.40 	 224.8971000 	 2.167800 	 -0.8557383000 	 -2.3475230000 
93.60 	 224.8971000 	 2.167850 	 -0.8519809000 	 -2.3447960000 
93.80 	 224.8971000 	 2.167875 	 -0.8563805000 	 -2.3483820000 
94.00 	 224.8971000 	 2.167925 	 -0.8464400000 	 -2.3449800000 
94.20 	 224.8971000 	 2.167975 	 -0.8556111000 	 -2.3476440000 
94.40 	 224.8971000 	 2.168025 	 -0.8546702000 	 -2.3462710000 
94.60 	 224.8955000 	 2.168075 	 -0.8536816000 	 -2.3460230000 
94.80 	 224.8971000 	 2.168100 	 -0.8563359000 	 -2.3479620000 
95.00 	 224.8971000 	 2.168150 	 -0.8524005000 	 -2.3451110000 
95.20 	 224.9018000 	 2.168200 	 -0.8567016000 	 -2.3485760000 
95.40 	 224.9050000 	 2.168250 	 -0.8537960000 	 -2.3455240000 
95.60 	 224.9082000 	 2.168275 	 -0.8551598000 	 -2.3475300000 
95.80 	 224.9082000 	 2.168325 	 -0.8540408000 	 -2.3471260000 
96.00 	 224.9082000 	 2.168350 	 -0.8529377000 	 -2.3460580000 
96.20 	 224.9050000 	 2.168400 	 -0.8567619000 	 -2.3485250000 
96.40 	 224.9002000 	 2.168450 	 -0.8533160000 	 -2.3456070000 
96.60 	 224.8971000 	 2.168500 	 -0.8566030000 	 -2.3502540000 
96.80 	 224.8923000 	 2.168525 	 -0.8537229000 	 -2.3478600000 
97.00 	 224.8891000 	 2.168575 	 -0.8539899000 	 -2.3491450000 
97.20 	 224.8844000 	 2.168625 	 -0.8559990000 	 -2.3490020000 
97.40 	 224.8844000 	 2.168675 	 -0.8493710000 	 -2.3470080000 
97.60 	 224.8828000 	 2.168725 	 -0.8572738000 	 -2.3491190000 
97.80 	 224.8812000 	 2.168775 	 -0.8535830000 	 -2.3453300000 
98.00 	 224.8812000 	 2.168825 	 -0.8558432000 	 -2.3482480000 
98.20 	 224.8844000 	 2.168875 	 -0.8549277000 	 -2.3472440000 
98.40 	 224.8891000 	 2.168925 	 -0.8545240000 	 -2.3469480000 
98.60 	 224.8923000 	 2.168975 	 -0.8503723000 	 -2.3482640000 
98.80 	 224.8971000 	 2.169025 	 -0.8503437000 	 -2.3455620000 
99.00 	 224.9002000 	 2.169075 	 -0.8539391000 	 -2.3486390000 
99.20 	 224.9066000 	 2.169100 	 -0.8544191000 	 -2.3458860000 
99.40 	 224.9082000 	 2.169150 	 -0.8551915000 	 -2.3476600000 
99.60 	 224.9082000 	 2.169200 	 -0.8565553000 	 -2.3476060000 
99.80 	 224.9050000 	 2.169225 	 -0.8512878000 	 -2.3460070000 
100.00 	 224.9050000 	 2.169275 	 -0.8523337000 	 -2.3488360000 
100.20 	 224.9002000 	 2.169300 	 -0.8505376000 	 -2.3454190000 
100.40 	 224.8987000 	 2.169350 	 -0.8526866000 	 -2.3485180000 
100.60 	 224.8971000 	 2.169400 	 -0.8519840000 	 -2.3468530000 
100.80 	 224.8971000 	 2.169450 	 -0.8503978000 	 -2.3465730000 
101.00 	 224.8971000 	 2.169500 	 -0.8514182000 	 -2.3487540000 
101.20 	 224.8971000 	 2.169550 	 -0.8486812000 	 -2.3454670000 
101.40 	 224.9050000 	 2.169575 	 -0.8580399000 	 -2.3488430000 
101.60 	 224.9050000 	 2.169625 	 -0.8557542000 	 -2.3466080000 
101.80 	 224.9050000 	 2.169675 	 -0.8560022000 	 -2.3469990000 
102.00 	 224.9002000 	 2.169700 	 -0.8579795000 	 -2.3484710000 
102.20 	 224.9002000 	 2.169750 	 -0.8506489000 	 -2.3456480000 
102.40 	 224.8971000 	 2.169800 	 -0.8585898000 	 -2.3490140000 
102.60 	 224.8923000 	 2.169850 	 -0.8554618000 	 -2.3459820000 
102.80 	 224.8971000 	 2.169875 	 -0.8568255000 	 -2.3481240000 
103.00 	 224.8971000 	 2.169925 	 -0.8577220000 	 -2.3477050000 
103.20 	 224.9002000 	 2.169975 	 -0.8556302000 	 -2.3462680000 
103.40 	 224.9050000 	 2.170025 	 -0.8586693000 	 -2.3493740000 
103.60 	 224.9050000 	 2.170050 	 -0.8509159000 	 -2.3460800000 
103.80 	 224.9082000 	 2.170100 	 -0.8554872000 	 -2.3494210000 
104.00 	 224.9050000 	 2.170150 	 -0.8570353000 	 -2.3485340000 
104.20 	 224.9050000 	 2.170175 	 -0.8549976000 	 -2.3481810000 
104.40 	 224.9002000 	 2.170225 	 -0.8545017000 	 -2.3501840000 
104.60 	 224.9002000 	 2.170275 	 -0.8485158000 	 -2.3471130000 
104.80 	 224.8971000 	 2.170300 	 -0.8533605000 	 -2.3505150000 
105.00 	 224.8923000 	 2.170350 	 -0.8552933000 	 -2.3477970000 
105.20 	 224.8891000 	 2.170400 	 -0.8564250000 	 -2.3491450000 
105.40 	 224.8891000 	 2.170450 	 -0.8533828000 	 -2.3496280000 
105.60 	 224.8828000 	 2.170500 	 -0.8536656000 	 -2.3474950000 
105.80 	 224.8812000 	 2.170550 	 -0.8577442000 	 -2.3506480000 
106.00 	 224.8812000 	 2.170600 	 -0.8559005000 	 -2.3472310000 
106.20 	 224.8812000 	 2.170650 	 -0.8519967000 	 -2.3502510000 
106.40 	 224.8844000 	 2.170700 	 -0.8555698000 	 -2.3487920000 
106.60 	 224.8875000 	 2.170750 	 -0.8533923000 	 -2.3484100000 
106.80 	 224.8971000 	 2.170800 	 -0.8581765000 	 -2.3504890000 
107.00 	 224.9002000 	 2.170850 	 -0.8558432000 	 -2.3472690000 
107.20 	 224.9130000 	 2.170875 	 -0.8589649000 	 -2.3506040000 
107.40 	 224.9161000 	 2.170925 	 -0.8568255000 	 -2.3479020000 
107.60 	 224.9209000 	 2.170950 	 -0.8572705000 	 -2.3493830000 
107.80 	 224.9209000 	 2.171000 	 -0.8583577000 	 -2.3496410000 
108.00 	 224.9209000 	 2.171025 	 -0.8552106000 	 -2.3478480000 
108.20 	 224.9193000 	 2.171050 	 -0.8585294000 	 -2.3507660000 
108.40 	 224.9161000 	 2.171100 	 -0.8562183000 	 -2.3474470000 
108.60 	 224.9161000 	 2.171125 	 -0.8593559000 	 -2.3504570000 
108.80 	 224.9193000 	 2.171175 	 -0.8581257000 	 -2.3488400000 
109.00 	 224.9209000 	 2.171200 	 -0.8574517000 	 -2.3489250000 
109.20 	 224.9209000 	 2.171225 	 -0.8600648000 	 -2.3506800000 
109.40 	 224.9241000 	 2.171275 	 -0.8565299000 	 -2.3479460000 
109.60 	 224.9241000 	 2.171300 	 -0.8595403000 	 -2.3513030000 
109.80 	 224.9209000 	 2.171325 	 -0.8537515000 	 -2.3482990000 
110.00 	 224.9161000 	 2.171375 	 -0.8571847000 	 -2.3501400000 
110.20 	 224.9130000 	 2.171400 	 -0.8582624000 	 -2.3499680000 
110.40 	 224.9130000 	 2.171450 	 -0.8545367000 	 -2.3484490000 
110.60 	 224.9082000 	 2.171475 	 -0.8540980000 	 -2.3517800000 
110.80 	 224.9050000 	 2.171525 	 -0.8563836000 	 -2.3485120000 
111.00 	 224.9050000 	 2.171575 	 -0.8586757000 	 -2.3513730000 
111.20 	 224.9002000 	 2.171600 	 -0.8525721000 	 -2.3497550000 
111.40 	 224.9002000 	 2.171650 	 -0.8566157000 	 -2.3497680000 
111.60 	 224.9002000 	 2.171700 	 -0.8593337000 	 -2.3519450000 
111.80 	 224.9002000 	 2.171750 	 -0.8566380000 	 -2.3487310000 
112.00 	 224.9002000 	 2.171775 	 -0.8592193000 	 -2.3520690000 
112.20 	 224.9002000 	 2.171825 	 -0.8551788000 	 -2.3494400000 
112.40 	 224.9002000 	 2.171875 	 -0.8588632000 	 -2.3507720000 
112.60 	 224.9050000 	 2.171925 	 -0.8596293000 	 -2.3511700000 
112.80 	 224.9050000 	 2.171950 	 -0.8561643000 	 -2.3499620000 
113.00 	 224.9082000 	 2.172000 	 -0.8593750000 	 -2.3526410000 
113.20 	 224.9130000 	 2.172050 	 -0.8568509000 	 -2.3493260000 
113.40 	 224.9161000 	 2.172075 	 -0.8600521000 	 -2.3524790000 
113.60 	 224.9241000 	 2.172100 	 -0.8581765000 	 -2.3505660000 
113.80 	 224.9241000 	 2.172150 	 -0.8568828000 	 -2.3509030000 
114.00 	 224.9320000 	 2.172200 	 -0.8602174000 	 -2.3521450000 
114.20 	 224.9320000 	 2.172250 	 -0.8575694000 	 -2.3499010000 
114.40 	 224.9368000 	 2.172300 	 -0.8607101000 	 -2.3530990000 
114.60 	 224.9368000 	 2.172375 	 -0.8556048000 	 -2.3498440000 
114.80 	 224.9368000 	 2.172400 	 -0.8578746000 	 -2.3523650000 
115.00 	 224.9400000 	 2.172475 	 -0.8563169000 	 -2.3513730000 
115.20 	 224.9400000 	 2.172500 	 -0.8532238000 	 -2.3507470000 
115.40 	 224.9400000 	 2.172575 	 -0.8572229000 	 -2.3527750000 
115.60 	 224.9368000 	 2.172600 	 -0.8557065000 	 -2.3498180000 
115.80 	 224.9400000 	 2.172675 	 -0.8552742000 	 -2.3530100000 
116.00 	 224.9400000 	 2.172700 	 -0.8519268000 	 -2.3499840000 
116.20 	 224.9400000 	 2.172775 	 -0.8598010000 	 -2.3503590000 
116.40 	 224.9447000 	 2.172800 	 -0.8604367000 	 -2.3501140000 
116.60 	 224.9479000 	 2.172875 	 -0.8538564000 	 -2.3488900000 
116.80 	 224.9479000 	 2.172900 	 -0.8595880000 	 -2.3516560000 
117.00 	 224.9543000 	 2.172950 	 -0.8511416000 	 -2.3482800000 
117.20 	 224.9559000 	 2.172975 	 -0.8552487000 	 -2.3519100000 
117.40 	 224.9591000 	 2.173025 	 -0.8520349000 	 -2.3490870000 
117.60 	 224.9638000 	 2.173050 	 -0.8530934000 	 -2.3506160000 
117.80 	 224.9638000 	 2.173075 	 -0.8545430000 	 -2.3508010000 
118.00 	 224.9670000 	 2.173100 	 -0.8534940000 	 -2.3489220000 
118.20 	 224.9670000 	 2.173150 	 -0.8565171000 	 -2.3519990000 
118.40 	 224.9670000 	 2.173175 	 -0.8513451000 	 -2.3483400000 
118.60 	 224.9670000 	 2.173200 	 -0.8598296000 	 -2.3513380000 
118.80 	 224.9638000 	 2.173225 	 -0.8594131000 	 -2.3492810000 
119.00 	 224.9638000 	 2.173250 	 -0.8524736000 	 -2.3494470000 
119.20 	 224.9591000 	 2.173275 	 -0.8550549000 	 -2.3510300000 
119.40 	 224.9591000 	 2.173325 	 -0.8516216000 	 -2.3483720000 
119.60 	 224.9591000 	 2.173350 	 -0.8553123000 	 -2.3517070000 
119.80 	 224.9591000 	 2.173375 	 -0.8589363000 	 -2.3484360000 
120.00 	 224.9591000 	 2.173400 	 -0.8609899000 	 -2.3508710000 
120.20 	 224.9591000 	 2.173450 	 -0.8601729000 	 -2.3497520000 
120.40 	 224.9638000 	 2.173475 	 -0.8592351000 	 -2.3494310000 
120.60 	 224.9591000 	 2.173500 	 -0.8620198000 	 -2.3515990000 
120.80 	 224.9591000 	 2.173525 	 -0.8583482000 	 -2.3486450000 
121.00 	 224.9559000 	 2.173550 	 -0.8623282000 	 -2.3519040000 
121.20 	 224.9543000 	 2.173600 	 -0.8594291000 	 -2.3488140000 
121.40 	 224.9511000 	 2.173650 	 -0.8612569000 	 -2.3510960000 
121.60 	 224.9495000 	 2.173700 	 -0.8605258000 	 -2.3501170000 
121.80 	 224.9479000 	 2.173725 	 -0.8590094000 	 -2.3494150000 
122.00 	 224.9447000 	 2.173775 	 -0.8621343000 	 -2.3519830000 
122.20 	 224.9447000 	 2.173800 	 -0.8584659000 	 -2.3489380000 
122.40 	 224.9447000 	 2.173850 	 -0.8590889000 	 -2.3517200000 
122.60 	 224.9447000 	 2.173925 	 -0.8544477000 	 -2.3490720000 
122.80 	 224.9495000 	 2.173950 	 -0.8600076000 	 -2.3503840000 
123.00 	 224.9511000 	 2.174000 	 -0.8599980000 	 -2.3507500000 
123.20 	 224.9559000 	 2.174050 	 -0.8546925000 	 -2.3488080000 
123.40 	 224.9591000 	 2.174075 	 -0.8624172000 	 -2.3518180000 
123.60 	 224.9591000 	 2.174125 	 -0.8577506000 	 -2.3485530000 
123.80 	 224.9606000 	 2.174150 	 -0.8602555000 	 -2.3512430000 
124.00 	 224.9638000 	 2.174175 	 -0.8605862000 	 -2.3498410000 
124.20 	 224.9654000 	 2.174200 	 -0.8592033000 	 -2.3495640000 
124.40 	 224.9670000 	 2.174225 	 -0.8626747000 	 -2.3513320000 
124.60 	 224.9686000 	 2.174250 	 -0.8586757000 	 -2.3485440000 
124.80 	 224.9718000 	 2.174275 	 -0.8619468000 	 -2.3520020000 
125.00 	 224.9718000 	 2.174300 	 -0.8593814000 	 -2.3489630000 
125.20 	 224.9749000 	 2.174325 	 -0.8594640000 	 -2.3508930000 
125.40 	 224.9749000 	 2.174350 	 -0.8618768000 	 -2.3506320000 
125.60 	 224.9749000 	 2.174350 	 -0.8595657000 	 -2.3494560000 
125.80 	 224.9797000 	 2.174375 	 -0.8576520000 	 -2.3520470000 
126.00 	 224.9749000 	 2.174400 	 -0.8594704000 	 -2.3489320000 
126.20 	 224.9749000 	 2.174400 	 -0.8629322000 	 -2.3522500000 
126.40 	 224.9749000 	 2.174425 	 -0.8590730000 	 -2.3494150000 
126.60 	 224.9718000 	 2.174450 	 -0.8572070000 	 -2.3509280000 
126.80 	 224.9670000 	 2.174475 	 -0.8600903000 	 -2.3509470000 
127.00 	 224.9670000 	 2.174500 	 -0.8582973000 	 -2.3493890000 
127.20 	 224.9654000 	 2.174525 	 -0.8611488000 	 -2.3522440000 
127.40 	 224.9591000 	 2.174550 	 -0.8576457000 	 -2.3487350000 
127.60 	 224.9559000 	 2.174600 	 -0.8606148000 	 -2.3522380000 
127.80 	 224.9527000 	 2.174625 	 -0.8567810000 	 -2.3494560000 
128.00 	 224.9479000 	 2.174675 	 -0.8593464000 	 -2.3508900000 
128.20 	 224.9447000 	 2.174700 	 -0.8579858000 	 -2.3513410000 
128.40 	 224.9400000 	 2.174750 	 -0.8565648000 	 -2.3493000000 
128.60 	 224.9368000 	 2.174800 	 -0.8613873000 	 -2.3529270000 
128.80 	 224.9368000 	 2.174850 	 -0.8557447000 	 -2.3499200000 
129.00 	 224.9368000 	 2.174900 	 -0.8623664000 	 -2.3530900000 
129.20 	 224.9400000 	 2.174950 	 -0.8610630000 	 -2.3513440000 
129.40 	 224.9447000 	 2.175000 	 -0.8605639000 	 -2.3512460000 
129.60 	 224.9479000 	 2.175050 	 -0.8633232000 	 -2.3519680000 
129.80 	 224.9511000 	 2.175100 	 -0.8598868000 	 -2.3489510000 
130.00 	 224.9559000 	 2.175125 	 -0.8637651000 	 -2.3535570000 
130.20 	 224.9591000 	 2.175175 	 -0.8598582000 	 -2.3499580000 
130.40 	 224.9638000 	 2.175200 	 -0.8624904000 	 -2.3528830000 
130.60 	 224.9702000 	 2.175225 	 -0.8615653000 	 -2.3513980000 
130.80 	 224.9749000 	 2.175275 	 -0.8601475000 	 -2.3513160000 
131.00 	 224.9797000 	 2.175300 	 -0.8624744000 	 -2.3530260000 
131.20 	 224.9829000 	 2.175275 	 -0.8585167000 	 -2.3494910000 
131.40 	 224.9829000 	 2.175300 	 -0.8625889000 	 -2.3530510000 
131.60 	 224.9829000 	 2.175325 	 -0.8606116000 	 -2.3498790000 
131.80 	 224.9813000 	 2.175350 	 -0.8624427000 	 -2.3522350000 
132.00 	 224.9765000 	 2.175350 	 -0.8614635000 	 -2.3517390000 
132.20 	 224.9718000 	 2.175350 	 -0.8601983000 	 -2.3507850000 
132.40 	 224.9670000 	 2.175350 	 -0.8637524000 	 -2.3532260000 
132.60 	 224.9606000 	 2.175400 	 -0.8599218000 	 -2.3499330000 
132.80 	 224.9527000 	 2.175425 	 -0.8635171000 	 -2.3534710000 
133.00 	 224.9479000 	 2.175450 	 -0.8608500000 	 -2.3505080000 
133.20 	 224.9400000 	 2.175500 	 -0.8619563000 	 -2.3522690000 
133.40 	 224.9384000 	 2.175550 	 -0.8627478000 	 -2.3524380000 
133.60 	 224.9320000 	 2.175600 	 -0.8599949000 	 -2.3502950000 
133.80 	 224.9289000 	 2.175650 	 -0.8636888000 	 -2.3535410000 
134.00 	 224.9241000 	 2.175725 	 -0.8597692000 	 -2.3499620000 
134.20 	 224.9241000 	 2.175775 	 -0.8624617000 	 -2.3529690000 
134.40 	 224.9241000 	 2.175825 	 -0.8613904000 	 -2.3512810000 
134.60 	 224.9241000 	 2.175850 	 -0.8602746000 	 -2.3512240000 
134.80 	 224.9289000 	 2.175925 	 -0.8628368000 	 -2.3530640000 
135.00 	 224.9368000 	 2.175975 	 -0.8591493000 	 -2.3499270000 
135.20 	 224.9447000 	 2.176025 	 -0.8631166000 	 -2.3533820000 
135.40 	 224.9479000 	 2.176075 	 -0.8598836000 	 -2.3504730000 
135.60 	 224.9575000 	 2.176125 	 -0.8612124000 	 -2.3522470000 
135.80 	 224.9622000 	 2.176150 	 -0.8621502000 	 -2.3520250000 
136.00 	 224.9702000 	 2.176175 	 -0.8602841000 	 -2.3504540000 
136.20 	 224.9749000 	 2.176200 	 -0.8640639000 	 -2.3534620000 
136.40 	 224.9797000 	 2.176225 	 -0.8600457000 	 -2.3498540000 
136.60 	 224.9877000 	 2.176225 	 -0.8624395000 	 -2.3533440000 
136.80 	 224.9908000 	 2.176225 	 -0.8618259000 	 -2.3511980000 
137.00 	 224.9956000 	 2.176225 	 -0.8624744000 	 -2.3521140000 
137.20 	 224.9956000 	 2.176225 	 -0.8636411000 	 -2.3527050000 
137.40 	 224.9956000 	 2.176225 	 -0.8608691000 	 -2.3505120000 
137.60 	 224.9908000 	 2.176225 	 -0.8646901000 	 -2.3538180000 
137.80 	 224.9877000 	 2.176225 	 -0.8610312000 	 -2.3503560000 
138.00 	 224.9797000 	 2.176250 	 -0.8632405000 	 -2.3531180000 
138.20 	 224.9749000 	 2.176250 	 -0.8615176000 	 -2.3517130000 
138.40 	 224.9702000 	 2.176275 	 -0.8602365000 	 -2.3514370000 
138.60 	 224.9591000 	 2.176300 	 -0.8632501000 	 -2.3535280000 
138.80 	 224.9559000 	 2.176325 	 -0.8593686000 	 -2.3501520000 
139.00 	 224.9479000 	 2.176375 	 -0.8634154000 	 -2.3537700000 
139.20 	 224.9447000 	 2.176400 	 -0.8607515000 	 -2.3507980000 
139.40 	 224.9400000 	 2.176450 	 -0.8618927000 	 -2.3526220000 
139.60 	 224.9368000 	 2.176500 	 -0.8627224000 	 -2.3522790000 
139.80 	 224.9320000 	 2.176550 	 -0.8607674000 	 -2.3510070000 
140.00 	 224.9289000 	 2.176600 	 -0.8639431000 	 -2.3536110000 
140.20 	 224.9289000 	 2.176650 	 -0.8591334000 	 -2.3502570000 
140.40 	 224.9289000 	 2.176700 	 -0.8618196000 	 -2.3535600000 
140.60 	 224.9320000 	 2.176750 	 -0.8592510000 	 -2.3511540000 
140.80 	 224.9384000 	 2.176800 	 -0.8593750000 	 -2.3522730000 
141.00 	 224.9447000 	 2.176850 	 -0.8619404000 	 -2.3528420000 
141.20 	 224.9495000 	 2.176900 	 -0.8605258000 	 -2.3506580000 
141.40 	 224.9559000 	 2.176950 	 -0.8640258000 	 -2.3539230000 
141.60 	 224.9638000 	 2.176975 	 -0.8598900000 	 -2.3506610000 
141.80 	 224.9670000 	 2.177025 	 -0.8629544000 	 -2.3534080000 
142.00 	 224.9749000 	 2.177025 	 -0.8617592000 	 -2.3521200000 
142.20 	 224.9829000 	 2.177050 	 -0.8593941000 	 -2.3515160000 
142.40 	 224.9877000 	 2.177075 	 -0.8603604000 	 -2.3535540000 
142.60 	 224.9908000 	 2.177075 	 -0.8607610000 	 -2.3507720000 
142.80 	 224.9908000 	 2.177075 	 -0.8651447000 	 -2.3548220000 
143.00 	 224.9877000 	 2.177075 	 -0.8622360000 	 -2.3519450000 
143.20 	 224.9829000 	 2.177075 	 -0.8639876000 	 -2.3543930000 
143.40 	 224.9829000 	 2.177075 	 -0.8635139000 	 -2.3536870000 
143.60 	 224.9749000 	 2.177100 	 -0.8626016000 	 -2.3546760000 
143.80 	 224.9670000 	 2.177125 	 -0.8651702000 	 -2.3555530000 
144.00 	 224.9591000 	 2.177150 	 -0.8619658000 	 -2.3524250000 
144.20 	 224.9559000 	 2.177200 	 -0.8656247000 	 -2.3558270000 
144.40 	 224.9463000 	 2.177225 	 -0.8628623000 	 -2.3530830000 
144.60 	 224.9400000 	 2.177275 	 -0.8632501000 	 -2.3545770000 
144.80 	 224.9368000 	 2.177325 	 -0.8642547000 	 -2.3546860000 
145.00 	 224.9289000 	 2.177375 	 -0.8613650000 	 -2.3532840000 
145.20 	 224.9289000 	 2.177425 	 -0.8637269000 	 -2.3560140000 
145.40 	 224.9241000 	 2.177475 	 -0.8602428000 	 -2.3536210000 
145.60 	 224.9289000 	 2.177525 	 -0.8627669000 	 -2.3560620000 
145.80 	 224.9241000 	 2.177575 	 -0.8626143000 	 -2.3531120000 
146.00 	 224.9320000 	 2.177625 	 -0.8639463000 	 -2.3547900000 
146.20 	 224.9368000 	 2.177675 	 -0.8649604000 	 -2.3550800000 
146.40 	 224.9400000 	 2.177750 	 -0.8609613000 	 -2.3532040000 
146.60 	 224.9479000 	 2.177775 	 -0.8607769000 	 -2.3563890000 
146.80 	 224.9511000 	 2.177825 	 -0.8617656000 	 -2.3528670000 
147.00 	 224.9591000 	 2.177875 	 -0.8647378000 	 -2.3558040000 
147.20 	 224.9638000 	 2.177900 	 -0.8631642000 	 -2.3542720000 
147.40 	 224.9686000 	 2.177925 	 -0.8617147000 	 -2.3543230000 
147.60 	 224.9734000 	 2.177950 	 -0.8649985000 	 -2.3558970000 
147.80 	 224.9781000 	 2.177975 	 -0.8613364000 	 -2.3530260000 
148.00 	 224.9829000 	 2.177975 	 -0.8650239000 	 -2.3568180000 
148.20 	 224.9877000 	 2.178000 	 -0.8645375000 	 -2.3541960000 
148.40 	 224.9908000 	 2.178025 	 -0.8667247000 	 -2.3559790000 
148.60 	 224.9908000 	 2.178050 	 -0.8675798000 	 -2.3560050000 
148.80 	 224.9893000 	 2.178025 	 -0.8653577000 	 -2.3546630000 
149.00 	 224.9829000 	 2.178025 	 -0.8692233000 	 -2.3577660000 
149.20 	 224.9765000 	 2.178025 	 -0.8652210000 	 -2.3540120000 
149.40 	 224.9702000 	 2.178050 	 -0.8684222000 	 -2.3572130000 
149.60 	 224.9606000 	 2.178050 	 -0.8667024000 	 -2.3553310000 
149.80 	 224.9559000 	 2.178100 	 -0.8666770000 	 -2.3558810000 
150.00 	 224.9479000 	 2.178150 	 -0.8686097000 	 -2.3570380000 
150.20 	 224.9479000 	 2.178175 	 -0.8653450000 	 -2.3544950000 
150.40 	 224.9400000 	 2.178225 	 -0.8691470000 	 -2.3579950000 
150.60 	 224.9368000 	 2.178275 	 -0.8657042000 	 -2.3546760000 
150.80 	 224.9289000 	 2.178325 	 -0.8678627000 	 -2.3569650000 
151.00 	 224.9241000 	 2.178400 	 -0.8676751000 	 -2.3561950000 
151.20 	 224.9209000 	 2.178425 	 -0.8656979000 	 -2.3549400000 
151.40 	 224.9209000 	 2.178450 	 -0.8691342000 	 -2.3576900000 
151.60 	 224.9209000 	 2.178500 	 -0.8652020000 	 -2.3542530000 
151.80 	 224.9241000 	 2.178525 	 -0.8687878000 	 -2.3576100000 
152.00 	 224.9257000 	 2.178550 	 -0.8663781000 	 -2.3551750000 
152.20 	 224.9320000 	 2.178625 	 -0.8668613000 	 -2.3562180000 
152.40 	 224.9368000 	 2.178675 	 -0.8684540000 	 -2.3572190000 
152.60 	 224.9400000 	 2.178725 	 -0.8652751000 	 -2.3549680000 
152.80 	 224.9479000 	 2.178800 	 -0.8692138000 	 -2.3584620000 
153.00 	 224.9511000 	 2.178825 	 -0.8655453000 	 -2.3548350000 
153.20 	 224.9575000 	 2.178850 	 -0.8678627000 	 -2.3583030000 
153.40 	 224.9591000 	 2.178900 	 -0.8672237000 	 -2.3563670000 
153.60 	 224.9638000 	 2.178925 	 -0.8661366000 	 -2.3559350000 
153.80 	 224.9670000 	 2.178950 	 -0.8686416000 	 -2.3578390000 
154.00 	 224.9670000 	 2.179000 	 -0.8652337000 	 -2.3549560000 
154.20 	 224.9670000 	 2.179025 	 -0.8688704000 	 -2.3584180000 
154.40 	 224.9718000 	 2.179050 	 -0.8657360000 	 -2.3552200000 
154.60 	 224.9749000 	 2.179075 	 -0.8675448000 	 -2.3574230000 
154.80 	 224.9749000 	 2.179100 	 -0.8675162000 	 -2.3567770000 
155.00 	 224.9797000 	 2.179100 	 -0.8658345000 	 -2.3557790000 
155.20 	 224.9797000 	 2.179125 	 -0.8691565000 	 -2.3583220000 
155.40 	 224.9829000 	 2.179150 	 -0.8653259000 	 -2.3549050000 
155.60 	 224.9829000 	 2.179125 	 -0.8666198000 	 -2.3579380000 
155.80 	 224.9829000 	 2.179150 	 -0.8646743000 	 -2.3557630000 
156.00 	 224.9813000 	 2.179150 	 -0.8671379000 	 -2.3587100000 
156.20 	 224.9797000 	 2.179175 	 -0.8689753000 	 -2.3595520000 
156.40 	 224.9781000 	 2.179200 	 -0.8657869000 	 -2.3552960000 
156.60 	 224.9749000 	 2.179175 	 -0.8633359000 	 -2.3588720000 
156.80 	 224.9718000 	 2.179200 	 -0.8670012000 	 -2.3556640000 
157.00 	 224.9670000 	 2.179225 	 -0.8689244000 	 -2.3581350000 
157.20 	 224.9591000 	 2.179250 	 -0.8690516000 	 -2.3583540000 
157.40 	 224.9543000 	 2.179275 	 -0.8673159000 	 -2.3575370000 
157.60 	 224.9479000 	 2.179325 	 -0.8703804000 	 -2.3590850000 
157.80 	 224.9400000 	 2.179375 	 -0.8665307000 	 -2.3552960000 
158.00 	 224.9368000 	 2.179400 	 -0.8698750000 	 -2.3586020000 
158.20 	 224.9320000 	 2.179475 	 -0.8677610000 	 -2.3560970000 
158.40 	 224.9289000 	 2.179525 	 -0.8680566000 	 -2.3570350000 
158.60 	 224.9289000 	 2.179575 	 -0.8695825000 	 -2.3576480000 
158.80 	 224.9320000 	 2.179625 	 -0.8665053000 	 -2.3555600000 
159.00 	 224.9320000 	 2.179675 	 -0.8704312000 	 -2.3585670000 
159.20 	 224.9400000 	 2.179725 	 -0.8665657000 	 -2.3551150000 
159.40 	 224.9447000 	 2.179775 	 -0.8690580000 	 -2.3580360000 
159.60 	 224.9479000 	 2.179850 	 -0.8681933000 	 -2.3567680000 
159.80 	 224.9559000 	 2.179875 	 -0.8664863000 	 -2.3559380000 
160.00 	 224.9575000 	 2.179925 	 -0.8697287000 	 -2.3583380000 
160.20 	 224.9638000 	 2.179950 	 -0.8655612000 	 -2.3548890000 
160.40 	 224.9670000 	 2.179975 	 -0.8691247000 	 -2.3584970000 
160.60 	 224.9734000 	 2.180000 	 -0.8644199000 	 -2.3557690000 
160.80 	 224.9797000 	 2.180025 	 -0.8644422000 	 -2.3573780000 
161.00 	 224.9877000 	 2.180050 	 -0.8652083000 	 -2.3573590000 
161.20 	 224.9956000 	 2.180075 	 -0.8645280000 	 -2.3557850000 
161.40 	 224.9988000 	 2.180050 	 -0.8711338000 	 -2.3610430000 
161.60 	 225.0036000 	 2.180050 	 -0.8670552000 	 -2.3575470000 
161.80 	 225.0036000 	 2.180050 	 -0.8705871000 	 -2.3609130000 
162.00 	 225.0036000 	 2.180050 	 -0.8684953000 	 -2.3584750000 
162.20 	 225.0004000 	 2.180050 	 -0.8688514000 	 -2.3595550000 
162.40 	 224.9972000 	 2.180050 	 -0.8702310000 	 -2.3603180000 
162.60 	 224.9908000 	 2.180050 	 -0.8674335000 	 -2.3580930000 
162.80 	 224.9845000 	 2.180050 	 -0.8712260000 	 -2.3613900000 
163.00 	 224.9797000 	 2.180050 	 -0.8672047000 	 -2.3577210000 
163.20 	 224.9670000 	 2.180050 	 -0.8703263000 	 -2.3608680000 
163.40 	 224.9638000 	 2.180075 	 -0.8683936000 	 -2.3561730000 
163.60 	 224.9591000 	 2.180125 	 -0.8688354000 	 -2.3572320000 
163.80 	 224.9591000 	 2.180150 	 -0.8704853000 	 -2.3579720000 
164.00 	 224.9591000 	 2.180175 	 -0.8674399000 	 -2.3556110000 
164.20 	 224.9591000 	 2.180200 	 -0.8712069000 	 -2.3587580000 
164.40 	 224.9591000 	 2.180250 	 -0.8672142000 	 -2.3552420000 
164.60 	 224.9559000 	 2.180275 	 -0.8702946000 	 -2.3583600000 
164.80 	 224.9511000 	 2.180325 	 -0.8687973000 	 -2.3563860000 
165.00 	 224.9479000 	 2.180350 	 -0.8684095000 	 -2.3567040000 
165.20 	 224.9447000 	 2.180400 	 -0.8708858000 	 -2.3583350000 
165.40 	 224.9400000 	 2.180450 	 -0.8671983000 	 -2.3555500000 
165.60 	 224.9400000 	 2.180500 	 -0.8712355000 	 -2.3588440000 
165.80 	 224.9368000 	 2.180550 	 -0.8675988000 	 -2.3555370000 
166.00 	 224.9368000 	 2.180575 	 -0.8698845000 	 -2.3579090000 
166.20 	 224.9400000 	 2.180650 	 -0.8696397000 	 -2.3570730000 
166.40 	 224.9447000 	 2.180675 	 -0.8678246000 	 -2.3561000000 
166.60 	 224.9511000 	 2.180750 	 -0.8711211000 	 -2.3586650000 
166.80 	 224.9591000 	 2.180775 	 -0.8670998000 	 -2.3552160000 
167.00 	 224.9718000 	 2.180825 	 -0.8707841000 	 -2.3587580000 
167.20 	 224.9797000 	 2.180850 	 -0.8683586000 	 -2.3564120000 
167.40 	 224.9908000 	 2.180850 	 -0.8688481000 	 -2.3576200000 
167.60 	 224.9972000 	 2.180850 	 -0.8686097000 	 -2.3577660000 
167.80 	 225.0052000 	 2.180850 	 -0.8675194000 	 -2.3558550000 
168.00 	 225.0115000 	 2.180850 	 -0.8714358000 	 -2.3590950000 
168.20 	 225.0147000 	 2.180850 	 -0.8676815000 	 -2.3555210000 
168.40 	 225.0179000 	 2.180850 	 -0.8703899000 	 -2.3584560000 
168.60 	 225.0179000 	 2.180850 	 -0.8694013000 	 -2.3570250000 
168.80 	 225.0179000 	 2.180850 	 -0.8683236000 	 -2.3568060000 
169.00 	 225.0147000 	 2.180850 	 -0.8709113000 	 -2.3585290000 
169.20 	 225.0052000 	 2.180850 	 -0.8671506000 	 -2.3555020000 
169.40 	 224.9988000 	 2.180850 	 -0.8711688000 	 -2.3591520000 
169.60 	 224.9908000 	 2.180850 	 -0.8679104000 	 -2.3561320000 
169.80 	 224.9877000 	 2.180850 	 -0.8693250000 	 -2.3580460000 
170.00 	 224.9797000 	 2.180850 	 -0.8699290000 	 -2.3577630000 
170.20 	 224.9749000 	 2.180850 	 -0.8676211000 	 -2.3564150000 
170.40 	 224.9718000 	 2.180850 	 -0.8711942000 	 -2.3592820000 
170.60 	 224.9638000 	 2.180850 	 -0.8673064000 	 -2.3557410000 
170.80 	 224.9591000 	 2.180875 	 -0.8711465000 	 -2.3591450000 
171.00 	 224.9543000 	 2.180925 	 -0.8688831000 	 -2.3566940000 
171.20 	 224.9479000 	 2.180950 	 -0.8696175000 	 -2.3577400000 
171.40 	 224.9447000 	 2.181000 	 -0.8708413000 	 -2.3584910000 
171.60 	 224.9384000 	 2.181050 	 -0.8679422000 	 -2.3563320000 
171.80 	 224.9320000 	 2.181100 	 -0.8718078000 	 -2.3595300000 
172.00 	 224.9289000 	 2.181150 	 -0.8676370000 	 -2.3558240000 
172.20 	 224.9289000 	 2.181200 	 -0.8709272000 	 -2.3591610000 
172.40 	 224.9241000 	 2.181250 	 -0.8693504000 	 -2.3570660000 
172.60 	 224.9289000 	 2.181275 	 -0.8690484000 	 -2.3575080000 
172.80 	 224.9320000 	 2.181350 	 -0.8713722000 	 -2.3590820000 
173.00 	 224.9400000 	 2.181400 	 -0.8677165000 	 -2.3561260000 
173.20 	 224.9447000 	 2.181450 	 -0.8718300000 	 -2.3595750000 
173.40 	 224.9511000 	 2.181500 	 -0.8683364000 	 -2.3561790000 
173.60 	 224.9591000 	 2.181550 	 -0.8703518000 	 -2.3585800000 
173.80 	 224.9638000 	 2.181575 	 -0.8702628000 	 -2.3577240000 
174.00 	 224.9670000 	 2.181600 	 -0.8684540000 	 -2.3568340000 
174.20 	 224.9734000 	 2.181625 	 -0.8718331000 	 -2.3593360000 
174.40 	 224.9797000 	 2.181650 	 -0.8678818000 	 -2.3557980000 
174.60 	 224.9877000 	 2.181675 	 -0.8713595000 	 -2.3594630000 
174.80 	 224.9893000 	 2.181650 	 -0.8690707000 	 -2.3565360000 
175.00 	 224.9956000 	 2.181650 	 -0.8697764000 	 -2.3577660000 
175.20 	 224.9988000 	 2.181650 	 -0.8710098000 	 -2.3581760000 
175.40 	 224.9988000 	 2.181650 	 -0.8682187000 	 -2.3562590000 
175.60 	 225.0036000 	 2.181650 	 -0.8719444000 	 -2.3592950000 
175.80 	 225.0036000 	 2.181650 	 -0.8680598000 	 -2.3557600000 
176.00 	 225.0036000 	 2.181650 	 -0.8710893000 	 -2.3589230000 
176.20 	 225.0036000 	 2.181650 	 -0.8695030000 	 -2.3570130000 
176.40 	 224.9988000 	 2.181650 	 -0.8692519000 	 -2.3572440000 
176.60 	 224.9972000 	 2.181650 	 -0.8713722000 	 -2.3586080000 
176.80 	 224.9908000 	 2.181650 	 -0.8677705000 	 -2.3558970000 
177.00 	 224.9877000 	 2.181650 	 -0.8716552000 	 -2.3593240000 
177.20 	 224.9829000 	 2.181675 	 -0.8689817000 	 -2.3562880000 
177.40 	 224.9797000 	 2.181700 	 -0.8709176000 	 -2.3584940000 
177.60 	 224.9797000 	 2.181725 	 -0.8709081000 	 -2.3576930000 
177.80 	 224.9749000 	 2.181700 	 -0.8694236000 	 -2.3568380000 
178.00 	 224.9718000 	 2.181725 	 -0.8729808000 	 -2.3597080000 
178.20 	 224.9638000 	 2.181750 	 -0.8692773000 	 -2.3563640000 
178.40 	 224.9591000 	 2.181775 	 -0.8725198000 	 -2.3598450000 
178.60 	 224.9575000 	 2.181825 	 -0.8701674000 	 -2.3571300000 
178.80 	 224.9559000 	 2.181850 	 -0.8709240000 	 -2.3582840000 
179.00 	 224.9511000 	 2.181900 	 -0.8723068000 	 -2.3589230000 
179.20 	 224.9479000 	 2.181925 	 -0.8693504000 	 -2.3569140000 
179.40 	 224.9479000 	 2.181975 	 -0.8730380000 	 -2.3599400000 
179.60 	 224.9447000 	 2.182025 	 -0.8691533000 	 -2.3564340000 
179.80 	 224.9416000 	 2.182075 	 -0.8721955000 	 -2.3595110000 
180.00 	 224.9447000 	 2.182125 	 -0.8708636000 	 -2.3577630000 
180.20 	 224.9479000 	 2.182150 	 -0.8702183000 	 -2.3579190000 
180.40 	 224.9527000 	 2.182200 	 -0.8727868000 	 -2.3597780000 
180.60 	 224.9591000 	 2.182250 	 -0.8690516000 	 -2.3566940000 
180.80 	 224.9638000 	 2.182275 	 -0.8730698000 	 -2.3601340000 
181.00 	 224.9670000 	 2.182300 	 -0.8698273000 	 -2.3570440000 
181.20 	 224.9670000 	 2.182350 	 -0.8713563000 	 -2.3587990000 
181.40 	 224.9670000 	 2.182375 	 -0.8716838000 	 -2.3586180000 
181.60 	 224.9670000 	 2.182400 	 -0.8694776000 	 -2.3571140000 
181.80 	 224.9670000 	 2.182425 	 -0.8729108000 	 -2.3601180000 
182.00 	 224.9718000 	 2.182450 	 -0.8690230000 	 -2.3565290000 
182.20 	 224.9749000 	 2.182475 	 -0.8725834000 	 -2.3602170000 
182.40 	 224.9797000 	 2.182500 	 -0.8703423000 	 -2.3576070000 
182.60 	 224.9877000 	 2.182525 	 -0.8709399000 	 -2.3586340000 
182.80 	 224.9877000 	 2.182500 	 -0.8725865000 	 -2.3586590000 
183.00 	 224.9877000 	 2.182500 	 -0.8698241000 	 -2.3568120000 
183.20 	 224.9813000 	 2.182525 	 -0.8739980000 	 -2.3598670000 
183.40 	 224.9797000 	 2.182550 	 -0.8704345000 	 -2.3566310000 
183.60 	 224.9749000 	 2.182575 	 -0.8732001000 	 -2.3593430000 
183.80 	 224.9749000 	 2.182575 	 -0.8721288000 	 -2.3578170000 
184.00 	 224.9781000 	 2.182575 	 -0.8713214000 	 -2.3578390000 
184.20 	 224.9797000 	 2.182600 	 -0.8735561000 	 -2.3594380000 
184.40 	 224.9749000 	 2.182600 	 -0.8702819000 	 -2.3562050000 
184.60 	 224.9749000 	 2.182625 	 -0.8724213000 	 -2.3607000000 
184.80 	 224.9718000 	 2.182650 	 -0.8690389000 	 -2.3572670000 
185.00 	 224.9670000 	 2.182675 	 -0.8712101000 	 -2.3598580000 
185.20 	 224.9638000 	 2.182700 	 -0.8706760000 	 -2.3588820000 
185.40 	 224.9575000 	 2.182725 	 -0.8694617000 	 -2.3581380000 
185.60 	 224.9511000 	 2.182775 	 -0.8723831000 	 -2.3604770000 
185.80 	 224.9479000 	 2.182800 	 -0.8683936000 	 -2.3570250000 
186.00 	 224.9447000 	 2.182850 	 -0.8722687000 	 -2.3606900000 
186.20 	 224.9447000 	 2.182900 	 -0.8689594000 	 -2.3575050000 
186.40 	 224.9479000 	 2.182950 	 -0.8709590000 	 -2.3597370000 
186.60 	 224.9511000 	 2.182975 	 -0.8708795000 	 -2.3589450000 
186.80 	 224.9527000 	 2.183025 	 -0.8691756000 	 -2.3580490000 
187.00 	 224.9591000 	 2.183050 	 -0.8724849000 	 -2.3605660000 
187.20 	 224.9638000 	 2.183100 	 -0.8684254000 	 -2.3571400000 
187.40 	 224.9718000 	 2.183125 	 -0.8718078000 	 -2.3604420000 
187.60 	 224.9749000 	 2.183150 	 -0.8698146000 	 -2.3580810000 
187.80 	 224.9829000 	 2.183150 	 -0.8701388000 	 -2.3590560000 
188.00 	 224.9908000 	 2.183175 	 -0.8722560000 	 -2.3590790000 
188.20 	 224.9940000 	 2.183200 	 -0.8692678000 	 -2.3571710000 
188.40 	 224.9956000 	 2.183225 	 -0.8730125000 	 -2.3600800000 
188.60 	 224.9988000 	 2.183200 	 -0.8706570000 	 -2.3569010000 
188.80 	 224.9956000 	 2.183200 	 -0.8741315000 	 -2.3601910000 
189.00 	 224.9956000 	 2.183200 	 -0.8724912000 	 -2.3582140000 
189.20 	 224.9908000 	 2.183200 	 -0.8723418000 	 -2.3585920000 
189.40 	 224.9908000 	 2.183200 	 -0.8742682000 	 -2.3598930000 
189.60 	 224.9877000 	 2.183200 	 -0.8707936000 	 -2.3571330000 
189.80 	 224.9845000 	 2.183200 	 -0.8743890000 	 -2.3604550000 
190.00 	 224.9829000 	 2.183200 	 -0.8714390000 	 -2.3575940000 
190.20 	 224.9829000 	 2.183200 	 -0.8729426000 	 -2.3593740000 
190.40 	 224.9797000 	 2.183200 	 -0.8733241000 	 -2.3590020000 
190.60 	 224.9781000 	 2.183225 	 -0.8715248000 	 -2.3577820000 
190.80 	 224.9734000 	 2.183250 	 -0.8746879000 	 -2.3604110000 
191.00 	 224.9686000 	 2.183250 	 -0.8710830000 	 -2.3571010000 
191.20 	 224.9670000 	 2.183275 	 -0.8740775000 	 -2.3599620000 
191.40 	 224.9638000 	 2.183325 	 -0.8724880000 	 -2.3582080000 
191.60 	 224.9575000 	 2.183350 	 -0.8722687000 	 -2.3585570000 
191.80 	 224.9559000 	 2.183375 	 -0.8742237000 	 -2.3597560000 
192.00 	 224.9559000 	 2.183425 	 -0.8711306000 	 -2.3573490000 
192.20 	 224.9527000 	 2.183450 	 -0.8746529000 	 -2.3604490000 
192.40 	 224.9511000 	 2.183500 	 -0.8711465000 	 -2.3571750000 
192.60 	 224.9559000 	 2.183550 	 -0.8737755000 	 -2.3598890000 
192.80 	 224.9527000 	 2.183575 	 -0.8729935000 	 -2.3585800000 
193.00 	 224.9559000 	 2.183625 	 -0.8718904000 	 -2.3580840000 
193.20 	 224.9591000 	 2.183650 	 -0.8745130000 	 -2.3601690000 
193.40 	 224.9638000 	 2.183700 	 -0.8709081000 	 -2.3570850000 
193.60 	 224.9638000 	 2.183725 	 -0.8744367000 	 -2.3603280000 
193.80 	 224.9670000 	 2.183750 	 -0.8715852000 	 -2.3574960000 
194.00 	 224.9718000 	 2.183775 	 -0.8730443000 	 -2.3593680000 
194.20 	 224.9718000 	 2.183800 	 -0.8735085000 	 -2.3589770000 
194.40 	 224.9749000 	 2.183825 	 -0.8713277000 	 -2.3578140000 
194.60 	 224.9797000 	 2.183850 	 -0.8746656000 	 -2.3603410000 
194.80 	 224.9877000 	 2.183875 	 -0.8708732000 	 -2.3570130000 
195.00 	 224.9956000 	 2.183850 	 -0.8737977000 	 -2.3602870000 
195.20 	 225.0052000 	 2.183850 	 -0.8716965000 	 -2.3578610000 
195.40 	 225.0115000 	 2.183850 	 -0.8721225000 	 -2.3588400000 
195.60 	 225.0179000 	 2.183850 	 -0.8734862000 	 -2.3593970000 
195.80 	 225.0179000 	 2.183850 	 -0.8707682000 	 -2.3575690000 
196.00 	 225.0179000 	 2.183850 	 -0.8743127000 	 -2.3604550000 
196.20 	 225.0147000 	 2.183850 	 -0.8705361000 	 -2.3570130000 
196.40 	 225.0115000 	 2.183850 	 -0.8732128000 	 -2.3599240000 
196.60 	 225.0036000 	 2.183850 	 -0.8725198000 	 -2.3583820000 
196.80 	 224.9988000 	 2.183850 	 -0.8714104000 	 -2.3582940000 
197.00 	 224.9956000 	 2.183850 	 -0.8739662000 	 -2.3601560000 
197.20 	 224.9877000 	 2.183850 	 -0.8704440000 	 -2.3572250000 
197.40 	 224.9877000 	 2.183850 	 -0.8740552000 	 -2.3604680000 
197.60 	 224.9877000 	 2.183850 	 -0.8712609000 	 -2.3577020000 
197.80 	 224.9829000 	 2.183850 	 -0.8727137000 	 -2.3594410000 
198.00 	 224.9829000 	 2.183850 	 -0.8729394000 	 -2.3589480000 
198.20 	 224.9797000 	 2.183850 	 -0.8711179000 	 -2.3579950000 
198.40 	 224.9797000 	 2.183850 	 -0.8740139000 	 -2.3602580000 
198.60 	 224.9749000 	 2.183850 	 -0.8703931000 	 -2.3571140000 
198.80 	 224.9686000 	 2.183875 	 -0.8731810000 	 -2.3603790000 
199.00 	 224.9670000 	 2.183900 	 -0.8711688000 	 -2.3581500000 
199.20 	 224.9591000 	 2.183950 	 -0.8711243000 	 -2.3588690000 
199.40 	 224.9559000 	 2.183975 	 -0.8728854000 	 -2.3597460000 
199.60 	 224.9479000 	 2.184000 	 -0.8699417000 	 -2.3574830000 
199.80 	 224.9416000 	 2.184050 	 -0.8734608000 	 -2.3605760000 
200.00 	 224.9368000 	 2.184100 	 -0.8701770000 	 -2.3574290000 
200.20 	 224.9289000 	 2.184150 	 -0.8723323000 	 -2.3598030000 
200.40 	 224.9241000 	 2.184225 	 -0.8716266000 	 -2.3587510000 
200.60 	 224.9241000 	 2.184250 	 -0.8698368000 	 -2.3581000000 
200.80 	 224.9320000 	 2.184300 	 -0.8728123000 	 -2.3602490000 
201.00 	 224.9368000 	 2.184350 	 -0.8692233000 	 -2.3571110000 
201.20 	 224.9479000 	 2.184400 	 -0.8725929000 	 -2.3603730000 
201.40 	 224.9559000 	 2.184450 	 -0.8701420000 	 -2.3578390000 
201.60 	 224.9622000 	 2.184500 	 -0.8705934000 	 -2.3589710000 
201.80 	 224.9670000 	 2.184525 	 -0.8719063000 	 -2.3595080000 
202.00 	 224.9718000 	 2.184550 	 -0.8689880000 	 -2.3573400000 
202.20 	 224.9749000 	 2.184575 	 -0.8725675000 	 -2.3605410000 
202.40 	 224.9797000 	 2.184600 	 -0.8694203000 	 -2.3572350000 
202.60 	 224.9877000 	 2.184600 	 -0.8686829000 	 -2.3597020000 
202.80 	 224.9940000 	 2.184600 	 -0.8688164000 	 -2.3600260000 
203.00 	 224.9988000 	 2.184625 	 -0.8674176000 	 -2.3595140000 
203.20 	 225.0036000 	 2.184625 	 -0.8705521000 	 -2.3600990000 
203.40 	 225.0067000 	 2.184625 	 -0.8714167000 	 -2.3567140000 
203.60 	 225.0036000 	 2.184625 	 -0.8752950000 	 -2.3599910000 
203.80 	 225.0036000 	 2.184625 	 -0.8722178000 	 -2.3571110000 
204.00 	 224.9988000 	 2.184625 	 -0.8738995000 	 -2.3590180000 
204.20 	 224.9988000 	 2.184625 	 -0.8738200000 	 -2.3585100000 
204.40 	 224.9972000 	 2.184625 	 -0.8719635000 	 -2.3574830000 
204.60 	 224.9956000 	 2.184625 	 -0.8751233000 	 -2.3599750000 
204.80 	 224.9956000 	 2.184625 	 -0.8713627000 	 -2.3567650000 
205.00 	 224.9908000 	 2.184625 	 -0.8748690000 	 -2.3599980000 
205.20 	 224.9829000 	 2.184625 	 -0.8723068000 	 -2.3573840000 
205.40 	 224.9781000 	 2.184625 	 -0.8730380000 	 -2.3587420000 
205.60 	 224.9718000 	 2.184625 	 -0.8742778000 	 -2.3591260000 
205.80 	 224.9638000 	 2.184650 	 -0.8708763000 	 -2.3571170000 
206.00 	 224.9591000 	 2.184675 	 -0.8743159000 	 -2.3599820000 
206.20 	 224.9559000 	 2.184725 	 -0.8706347000 	 -2.3565930000 
206.40 	 224.9559000 	 2.184750 	 -0.8739694000 	 -2.3595870000 
206.60 	 224.9527000 	 2.184800 	 -0.8720811000 	 -2.3574450000 
206.80 	 224.9511000 	 2.184825 	 -0.8718109000 	 -2.3581090000 
207.00 	 224.9511000 	 2.184875 	 -0.8740298000 	 -2.3592790000 
207.20 	 224.9511000 	 2.184925 	 -0.8706029000 	 -2.3568530000 
207.40 	 224.9511000 	 2.184950 	 -0.8747737000 	 -2.3601790000 
207.60 	 224.9511000 	 2.185000 	 -0.8709240000 	 -2.3568500000 
207.80 	 224.9559000 	 2.185025 	 -0.8735943000 	 -2.3595710000 
208.00 	 224.9591000 	 2.185075 	 -0.8724499000 	 -2.3580490000 
208.20 	 224.9638000 	 2.185100 	 -0.8719063000 	 -2.3580930000 
208.40 	 224.9670000 	 2.185125 	 -0.8741601000 	 -2.3594380000 
208.60 	 224.9670000 	 2.185175 	 -0.8709558000 	 -2.3568150000 
208.80 	 224.9718000 	 2.185200 	 -0.8746815000 	 -2.3598580000 
209.00 	 224.9749000 	 2.185225 	 -0.8714867000 	 -2.3570600000 
209.20 	 224.9797000 	 2.185250 	 -0.8743508000 	 -2.3596510000 
209.40 	 224.9877000 	 2.185225 	 -0.8682060000 	 -2.3582360000 
209.60 	 224.9908000 	 2.185225 	 -0.8667405000 	 -2.3577750000 
209.80 	 224.9988000 	 2.185225 	 -0.8696492000 	 -2.3599340000 
210.00 	 224.9988000 	 2.185225 	 -0.8657646000 	 -2.3568500000 
210.20 	 224.9988000 	 2.185225 	 -0.8694713000 	 -2.3602770000 
210.40 	 224.9988000 	 2.185225 	 -0.8666198000 	 -2.3572860000 
210.60 	 224.9988000 	 2.185225 	 -0.8682950000 	 -2.3593300000 
210.80 	 224.9988000 	 2.185225 	 -0.8681647000 	 -2.3587010000 
211.00 	 224.9956000 	 2.185225 	 -0.8666261000 	 -2.3578040000 
211.20 	 224.9908000 	 2.185225 	 -0.8695157000 	 -2.3599560000 
211.40 	 224.9829000 	 2.185250 	 -0.8668518000 	 -2.3568280000 
211.60 	 224.9797000 	 2.185275 	 -0.8763949000 	 -2.3600770000 
211.80 	 224.9749000 	 2.185275 	 -0.8736324000 	 -2.3575020000 
212.00 	 224.9749000 	 2.185300 	 -0.8748881000 	 -2.3587930000 
212.20 	 224.9749000 	 2.185300 	 -0.8754158000 	 -2.3588440000 
212.40 	 224.9749000 	 2.185325 	 -0.8733113000 	 -2.3574130000 
212.60 	 224.9734000 	 2.185350 	 -0.8766778000 	 -2.3601690000 
212.80 	 224.9718000 	 2.185375 	 -0.8727932000 	 -2.3567800000 
213.00 	 224.9718000 	 2.185400 	 -0.8758863000 	 -2.3599370000 
213.20 	 224.9670000 	 2.185400 	 -0.8739090000 	 -2.3576670000 
213.40 	 224.9670000 	 2.185450 	 -0.8744557000 	 -2.3587700000 
213.60 	 224.9718000 	 2.185475 	 -0.8756828000 	 -2.3592850000 
213.80 	 224.9718000 	 2.185500 	 -0.8727964000 	 -2.3571780000 
214.00 	 224.9718000 	 2.185500 	 -0.8764394000 	 -2.3602990000 
214.20 	 224.9718000 	 2.185525 	 -0.8732350000 	 -2.3571360000 
214.40 	 224.9734000 	 2.185550 	 -0.8754666000 	 -2.3597110000 
214.60 	 224.9749000 	 2.185575 	 -0.8746656000 	 -2.3583670000 
214.80 	 224.9797000 	 2.185600 	 -0.8737659000 	 -2.3581280000 
215.00 	 224.9829000 	 2.185575 	 -0.8762010000 	 -2.3609510000 
215.20 	 224.9829000 	 2.185600 	 -0.8712546000 	 -2.3595140000 
215.40 	 224.9829000 	 2.185625 	 -0.8746497000 	 -2.3625400000 
215.60 	 224.9797000 	 2.185625 	 -0.8715503000 	 -2.3596100000 
215.80 	 224.9749000 	 2.185625 	 -0.8756638000 	 -2.3616190000 
216.00 	 224.9718000 	 2.185650 	 -0.8758227000 	 -2.3609890000 
216.20 	 224.9670000 	 2.185650 	 -0.8741443000 	 -2.3586750000 
216.40 	 224.9638000 	 2.185700 	 -0.8772596000 	 -2.3612880000 
216.60 	 224.9638000 	 2.185725 	 -0.8735530000 	 -2.3580580000 
216.80 	 224.9638000 	 2.185750 	 -0.8768685000 	 -2.3614500000 
217.00 	 224.9670000 	 2.185775 	 -0.8745988000 	 -2.3589360000 
217.20 	 224.9670000 	 2.185825 	 -0.8752314000 	 -2.3603120000 
217.40 	 224.9718000 	 2.185850 	 -0.8762105000 	 -2.3610210000 
217.60 	 224.9718000 	 2.185850 	 -0.8739567000 	 -2.3596760000 
217.80 	 224.9749000 	 2.185875 	 -0.8772628000 	 -2.3625920000 
218.00 	 224.9749000 	 2.185900 	 -0.8737119000 	 -2.3595750000 
218.20 	 224.9749000 	 2.185925 	 -0.8763472000 	 -2.3622730000 
218.40 	 224.9718000 	 2.185950 	 -0.8751488000 	 -2.3605700000 
218.60 	 224.9670000 	 2.185950 	 -0.8747292000 	 -2.3606430000 
218.80 	 224.9638000 	 2.186000 	 -0.8764394000 	 -2.3618890000 
219.00 	 224.9591000 	 2.186025 	 -0.8735911000 	 -2.3597460000 
219.20 	 224.9591000 	 2.186050 	 -0.8771133000 	 -2.3626640000 
219.40 	 224.9622000 	 2.186075 	 -0.8738772000 	 -2.3596670000 
219.60 	 224.9670000 	 2.186100 	 -0.8760388000 	 -2.3620920000 
219.80 	 224.9734000 	 2.186125 	 -0.8752346000 	 -2.3609000000 
220.00 	 224.9797000 	 2.186150 	 -0.8745034000 	 -2.3606170000 
220.20 	 224.9829000 	 2.186175 	 -0.8767414000 	 -2.3622450000 
220.40 	 224.9877000 	 2.186175 	 -0.8735148000 	 -2.3595680000 
220.60 	 224.9877000 	 2.186175 	 -0.8772309000 	 -2.3626520000 
220.80 	 224.9829000 	 2.186200 	 -0.8747101000 	 -2.3600580000 
221.00 	 224.9829000 	 2.186200 	 -0.8745162000 	 -2.3613480000 
221.20 	 224.9877000 	 2.186225 	 -0.8752537000 	 -2.3616090000 
221.40 	 224.9877000 	 2.186225 	 -0.8705108000 	 -2.3599240000 
221.60 	 224.9908000 	 2.186225 	 -0.8777269000 	 -2.3626230000 
221.80 	 224.9956000 	 2.186225 	 -0.8742046000 	 -2.3596160000 
222.00 	 224.9908000 	 2.186225 	 -0.8773200000 	 -2.3623370000 
222.20 	 224.9908000 	 2.186225 	 -0.8751488000 	 -2.3600700000 
222.40 	 224.9877000 	 2.186225 	 -0.8757846000 	 -2.3612980000 
222.60 	 224.9829000 	 2.186250 	 -0.8769162000 	 -2.3616470000 
222.80 	 224.9797000 	 2.186250 	 -0.8744431000 	 -2.3598580000 
223.00 	 224.9749000 	 2.186275 	 -0.8778222000 	 -2.3626550000 
223.20 	 224.9734000 	 2.186300 	 -0.8742905000 	 -2.3591550000 
223.40 	 224.9718000 	 2.186300 	 -0.8772087000 	 -2.3616950000 
223.60 	 224.9670000 	 2.186325 	 -0.8755652000 	 -2.3598770000 
223.80 	 224.9670000 	 2.186350 	 -0.8756288000 	 -2.3605120000 
224.00 	 224.9638000 	 2.186375 	 -0.8772723000 	 -2.3613770000 
224.20 	 224.9591000 	 2.186425 	 -0.8743127000 	 -2.3589480000 
224.40 	 224.9559000 	 2.186450 	 -0.8778064000 	 -2.3620450000 
224.60 	 224.9511000 	 2.186500 	 -0.8745384000 	 -2.3590020000 
224.80 	 224.9511000 	 2.186525 	 -0.8767350000 	 -2.3612120000 
225.00 	 224.9511000 	 2.186575 	 -0.8760293000 	 -2.3599590000 
225.20 	 224.9559000 	 2.186600 	 -0.8752696000 	 -2.3603370000 
225.40 	 224.9591000 	 2.186650 	 -0.8775711000 	 -2.3619680000 
225.60 	 224.9591000 	 2.186675 	 -0.8742364000 	 -2.3593170000 
225.80 	 224.9638000 	 2.186700 	 -0.8777396000 	 -2.3624640000 
226.00 	 224.9638000 	 2.186750 	 -0.8751869000 	 -2.3596410000 
226.20 	 224.9670000 	 2.186775 	 -0.8761151000 	 -2.3610970000 
226.40 	 224.9718000 	 2.186800 	 -0.8768304000 	 -2.3607350000 
226.60 	 224.9797000 	 2.186825 	 -0.8746942000 	 -2.3583320000 
226.80 	 224.9813000 	 2.186850 	 -0.8779462000 	 -2.3608490000 
227.00 	 224.9829000 	 2.186825 	 -0.8745861000 	 -2.3574760000 
227.20 	 224.9877000 	 2.186850 	 -0.8778604000 	 -2.3604140000 
227.40 	 224.9877000 	 2.186850 	 -0.8758323000 	 -2.3582270000 
227.60 	 224.9908000 	 2.186875 	 -0.8761342000 	 -2.3591550000 
227.80 	 224.9956000 	 2.186900 	 -0.8778031000 	 -2.3600800000 
228.00 	 224.9956000 	 2.186875 	 -0.8746815000 	 -2.3579660000 
228.20 	 224.9956000 	 2.186875 	 -0.8782991000 	 -2.3611290000 
228.40 	 224.9956000 	 2.186875 	 -0.8745353000 	 -2.3578010000 
228.60 	 224.9956000 	 2.186875 	 -0.8772405000 	 -2.3606490000 
228.80 	 224.9908000 	 2.186875 	 -0.8764775000 	 -2.3591640000 
229.00 	 224.9908000 	 2.186875 	 -0.8751233000 	 -2.3589740000 
229.20 	 224.9908000 	 2.186875 	 -0.8777714000 	 -2.3606750000 
229.40 	 224.9845000 	 2.186875 	 -0.8743763000 	 -2.3577590000 
229.60 	 224.9829000 	 2.186875 	 -0.8779240000 	 -2.3611130000 
229.80 	 224.9797000 	 2.186875 	 -0.8750916000 	 -2.3581380000 
230.00 	 224.9718000 	 2.186900 	 -0.8771833000 	 -2.3601150000 
230.20 	 224.9702000 	 2.186925 	 -0.8774471000 	 -2.3597300000 
230.40 	 224.9670000 	 2.186950 	 -0.8754444000 	 -2.3583540000 
230.60 	 224.9670000 	 2.186975 	 -0.8787187000 	 -2.3609610000 
230.80 	 224.9638000 	 2.187025 	 -0.8747514000 	 -2.3576800000 
231.00 	 224.9591000 	 2.187050 	 -0.8781052000 	 -2.3608750000 
231.20 	 224.9559000 	 2.187075 	 -0.8760166000 	 -2.3584780000 
231.40 	 224.9511000 	 2.187100 	 -0.8770148000 	 -2.3599460000 
231.60 	 224.9527000 	 2.187150 	 -0.8776347000 	 -2.3599270000 
231.80 	 224.9511000 	 2.187200 	 -0.8752314000 	 -2.3582550000 
232.00 	 224.9559000 	 2.187225 	 -0.8786805000 	 -2.3611160000 
232.20 	 224.9591000 	 2.187275 	 -0.8750057000 	 -2.3578960000 
232.40 	 224.9638000 	 2.187300 	 -0.8777841000 	 -2.3606400000 
232.60 	 224.9638000 	 2.187325 	 -0.8764394000 	 -2.3589290000 
232.80 	 224.9670000 	 2.187350 	 -0.8758640000 	 -2.3589610000 
233.00 	 224.9718000 	 2.187375 	 -0.8782451000 	 -2.3608020000 
233.20 	 224.9749000 	 2.187400 	 -0.8749072000 	 -2.3578740000 
233.40 	 224.9797000 	 2.187425 	 -0.8785756000 	 -2.3613290000 
233.60 	 224.9829000 	 2.187450 	 -0.8756924000 	 -2.3585320000 
233.80 	 224.9829000 	 2.187425 	 -0.8773391000 	 -2.3604200000 
234.00 	 224.9877000 	 2.187450 	 -0.8778731000 	 -2.3602010000 
234.20 	 224.9829000 	 2.187475 	 -0.8756161000 	 -2.3587610000 
234.40 	 224.9877000 	 2.187500 	 -0.8788204000 	 -2.3613010000 
234.60 	 224.9877000 	 2.187475 	 -0.8753268000 	 -2.3578170000 
234.80 	 224.9908000 	 2.187475 	 -0.8786774000 	 -2.3610080000 
235.00 	 224.9908000 	 2.187475 	 -0.8764585000 	 -2.3586940000 
235.20 	 224.9908000 	 2.187475 	 -0.8769925000 	 -2.3598030000 
235.40 	 224.9956000 	 2.187475 	 -0.8781402000 	 -2.3603340000 
235.60 	 224.9956000 	 2.187475 	 -0.8755462000 	 -2.3581820000 
235.80 	 224.9972000 	 2.187475 	 -0.8790620000 	 -2.3613010000 
236.00 	 224.9956000 	 2.187475 	 -0.8753300000 	 -2.3579570000 
236.20 	 224.9924000 	 2.187475 	 -0.8784421000 	 -2.3610470000 
236.40 	 224.9908000 	 2.187475 	 -0.8765920000 	 -2.3588310000 
236.60 	 224.9829000 	 2.187475 	 -0.8768972000 	 -2.3595080000 
236.80 	 224.9797000 	 2.187500 	 -0.8779303000 	 -2.3607060000 
237.00 	 224.9718000 	 2.187525 	 -0.8749771000 	 -2.3583950000 
237.20 	 224.9670000 	 2.187550 	 -0.8786042000 	 -2.3616440000 
237.40 	 224.9622000 	 2.187550 	 -0.8751042000 	 -2.3581920000 
237.60 	 224.9559000 	 2.187600 	 -0.8776283000 	 -2.3609800000 
237.80 	 224.9511000 	 2.187625 	 -0.8766270000 	 -2.3593970000 
238.00 	 224.9447000 	 2.187675 	 -0.8758450000 	 -2.3595080000 
238.20 	 224.9447000 	 2.187725 	 -0.8783436000 	 -2.3612310000 
238.40 	 224.9447000 	 2.187775 	 -0.8748595000 	 -2.3581000000 
238.60 	 224.9479000 	 2.187800 	 -0.8786424000 	 -2.3617740000 
238.80 	 224.9463000 	 2.187875 	 -0.8756002000 	 -2.3585540000 
239.00 	 224.9479000 	 2.187900 	 -0.8771420000 	 -2.3604840000 
239.20 	 224.9511000 	 2.187950 	 -0.8775170000 	 -2.3602740000 
239.40 	 224.9559000 	 2.188000 	 -0.8752632000 	 -2.3587580000 
239.60 	 224.9591000 	 2.188025 	 -0.8787696000 	 -2.3616790000 
239.80 	 224.9654000 	 2.188050 	 -0.8750026000 	 -2.3583380000 
240.00 	 224.9749000 	 2.188075 	 -0.8784516000 	 -2.3616060000 
240.20 	 224.9813000 	 2.188100 	 -0.8762487000 	 -2.3591930000 
240.40 	 224.9908000 	 2.188150 	 -0.8764140000 	 -2.3596700000 
240.60 	 224.9956000 	 2.188125 	 -0.8784103000 	 -2.3610910000 
240.80 	 225.0036000 	 2.188125 	 -0.8752568000 	 -2.3584810000 
241.00 	 225.0099000 	 2.188125 	 -0.8791669000 	 -2.3619050000 
241.20 	 225.0147000 	 2.188125 	 -0.8760007000 	 -2.3587230000 
241.40 	 225.0226000 	 2.188125 	 -0.8780956000 	 -2.3608020000 
241.60 	 225.0226000 	 2.188125 	 -0.8779335000 	 -2.3603090000 
241.80 	 225.0258000 	 2.188125 	 -0.8759912000 	 -2.3590340000 
242.00 	 225.0258000 	 2.188125 	 -0.8794022000 	 -2.3617200000 
242.20 	 225.0226000 	 2.188125 	 -0.8755429000 	 -2.3583730000 
242.40 	 225.0210000 	 2.188125 	 -0.8788522000 	 -2.3616660000 
242.60 	 225.0147000 	 2.188075 	 -0.8767064000 	 -2.3593040000 
242.80 	 225.0147000 	 2.188075 	 -0.8770943000 	 -2.3602260000 
243.00 	 225.0115000 	 2.188075 	 -0.8787091000 	 -2.3610400000 
243.20 	 225.0067000 	 2.188075 	 -0.8755875000 	 -2.3587670000 
243.40 	 225.0020000 	 2.188075 	 -0.8794530000 	 -2.3619650000 
243.60 	 224.9972000 	 2.188075 	 -0.8758290000 	 -2.3585410000 
243.80 	 224.9908000 	 2.188075 	 -0.8784008000 	 -2.3611990000 
244.00 	 224.9877000 	 2.188075 	 -0.8775203000 	 -2.3599750000 
244.20 	 224.9829000 	 2.188075 	 -0.8762296000 	 -2.3594510000 
244.40 	 224.9765000 	 2.188075 	 -0.8791924000 	 -2.3616190000 
244.60 	 224.9718000 	 2.188075 	 -0.8754253000 	 -2.3585290000 
244.80 	 224.9654000 	 2.188075 	 -0.8792019000 	 -2.3618670000 
245.00 	 224.9559000 	 2.188075 	 -0.8760293000 	 -2.3587230000 
245.20 	 224.9479000 	 2.188075 	 -0.8777650000 	 -2.3608240000 
245.40 	 224.9400000 	 2.188100 	 -0.8778731000 	 -2.3604580000 
245.60 	 224.9320000 	 2.188175 	 -0.8758990000 	 -2.3591900000 
245.80 	 224.9289000 	 2.188250 	 -0.8793831000 	 -2.3619330000 
246.00 	 224.9225000 	 2.188300 	 -0.8754539000 	 -2.3584840000 
246.20 	 224.9209000 	 2.188325 	 -0.8789063000 	 -2.3618380000 
246.40 	 224.9130000 	 2.188375 	 -0.8764966000 	 -2.3593460000 
246.60 	 224.9130000 	 2.188400 	 -0.8772659000 	 -2.3604810000 
246.80 	 224.9130000 	 2.188450 	 -0.8784008000 	 -2.3609420000 
247.00 	 224.9130000 	 2.188500 	 -0.8757146000 	 -2.3588590000 
247.20 	 224.9161000 	 2.188525 	 -0.8795039000 	 -2.3620450000 
247.40 	 224.9193000 	 2.188550 	 -0.8755271000 	 -2.3586690000 
247.60 	 224.9209000 	 2.188600 	 -0.8787251000 	 -2.3615650000 
247.80 	 224.9241000 	 2.188625 	 -0.8768304000 	 -2.3593870000 
248.00 	 224.9241000 	 2.188650 	 -0.8768559000 	 -2.3598610000 
248.20 	 224.9320000 	 2.188700 	 -0.8788395000 	 -2.3611390000 
248.40 	 224.9368000 	 2.188750 	 -0.8756351000 	 -2.3585890000 
248.60 	 224.9447000 	 2.188825 	 -0.8793576000 	 -2.3619620000 
248.80 	 224.9479000 	 2.188850 	 -0.8757432000 	 -2.3585510000 
249.00 	 224.9511000 	 2.188900 	 -0.8785089000 	 -2.3612880000 
249.20 	 224.9511000 	 2.188950 	 -0.8775457000 	 -2.3599340000 
249.40 	 224.9543000 	 2.188975 	 -0.8762900000 	 -2.3595110000 
249.60 	 224.9559000 	 2.189025 	 -0.8792686000 	 -2.3616120000 
249.80 	 224.9559000 	 2.189050 	 -0.8753427000 	 -2.3584620000 
250.00 	 224.9591000 	 2.189100 	 -0.8791733000 	 -2.3620060000 
250.20 	 224.9654000 	 2.189125 	 -0.8762455000 	 -2.3589420000 
250.40 	 224.9718000 	 2.189150 	 -0.8776887000 	 -2.3608720000 
250.60 	 224.9749000 	 2.189175 	 -0.8780511000 	 -2.3605540000 
250.80 	 224.9797000 	 2.189200 	 -0.8760834000 	 -2.3592790000 
251.00 	 224.9813000 	 2.189200 	 -0.8792369000 	 -2.3618160000 
251.20 	 224.9797000 	 2.189200 	 -0.8759626000 	 -2.3581410000 
251.40 	 224.9797000 	 2.189225 	 -0.8796501000 	 -2.3614220000 
251.60 	 224.9797000 	 2.189250 	 -0.8771451000 	 -2.3592220000 
251.80 	 224.9797000 	 2.189250 	 -0.8779557000 	 -2.3606050000 
252.00 	 224.9749000 	 2.189275 	 -0.8786011000 	 -2.3609320000 
252.20 	 224.9702000 	 2.189275 	 -0.8769798000 	 -2.3600640000 
252.40 	 224.9670000 	 2.189300 	 -0.8804512000 	 -2.3629350000 
252.60 	 224.9591000 	 2.189325 	 -0.8768559000 	 -2.3596640000 
252.80 	 224.9591000 	 2.189375 	 -0.8799648000 	 -2.3628080000 
253.00 	 224.9527000 	 2.189400 	 -0.8778763000 	 -2.3604550000 
253.20 	 224.9479000 	 2.189450 	 -0.8785979000 	 -2.3613870000 
253.40 	 224.9447000 	 2.189475 	 -0.8794467000 	 -2.3618160000 
253.60 	 224.9384000 	 2.189525 	 -0.8769862000 	 -2.3600770000 
253.80 	 224.9368000 	 2.189575 	 -0.8804290000 	 -2.3628200000 
254.00 	 224.9368000 	 2.189625 	 -0.8769735000 	 -2.3596830000 
254.20 	 224.9368000 	 2.189675 	 -0.8796501000 	 -2.3623150000 
254.40 	 224.9400000 	 2.189725 	 -0.8783404000 	 -2.3607920000 
254.60 	 224.9447000 	 2.189775 	 -0.8776061000 	 -2.3606970000 
254.80 	 224.9479000 	 2.189825 	 -0.8801396000 	 -2.3623750000 
255.00 	 224.9511000 	 2.189850 	 -0.8768145000 	 -2.3596350000 
255.20 	 224.9591000 	 2.189900 	 -0.8800793000 	 -2.3627150000 
255.40 	 224.9654000 	 2.189950 	 -0.8776506000 	 -2.3600800000 
255.60 	 224.9749000 	 2.189950 	 -0.8788936000 	 -2.3616820000 
255.80 	 224.9861000 	 2.190000 	 -0.8792146000 	 -2.3614630000 
256.00 	 224.9940000 	 2.190025 	 -0.8771356000 	 -2.3600960000 
256.20 	 225.0004000 	 2.190000 	 -0.8809884000 	 -2.3625600000 
256.40 	 225.0083000 	 2.190000 	 -0.8775520000 	 -2.3594160000 
256.60 	 225.0131000 	 2.190000 	 -0.8803749000 	 -2.3624390000 
256.80 	 225.0147000 	 2.190000 	 -0.8785693000 	 -2.3604610000 
257.00 	 225.0179000 	 2.190000 	 -0.8787823000 	 -2.3608840000 
257.20 	 225.0179000 	 2.190000 	 -0.8803876000 	 -2.3620670000 
257.40 	 225.0179000 	 2.190000 	 -0.8774249000 	 -2.3596700000 
257.60 	 225.0147000 	 2.190000 	 -0.8808168000 	 -2.3631450000 
257.80 	 225.0115000 	 2.190000 	 -0.8775043000 	 -2.3599120000 
258.00 	 225.0067000 	 2.190000 	 -0.8799140000 	 -2.3622320000 
258.20 	 225.0036000 	 2.190000 	 -0.8791161000 	 -2.3609610000 
258.40 	 224.9988000 	 2.190000 	 -0.8785565000 	 -2.3610590000 
258.60 	 224.9956000 	 2.190000 	 -0.8805275000 	 -2.3624010000 
258.80 	 224.9908000 	 2.190000 	 -0.8774058000 	 -2.3598100000 
259.00 	 224.9908000 	 2.190000 	 -0.8807818000 	 -2.3630080000 
259.20 	 224.9877000 	 2.190000 	 -0.8778731000 	 -2.3601500000 
259.40 	 224.9829000 	 2.190000 	 -0.8794721000 	 -2.3620730000 
259.60 	 224.9797000 	 2.190000 	 -0.8794785000 	 -2.3615900000 
259.80 	 224.9718000 	 2.190000 	 -0.8780861000 	 -2.3605120000 
260.00 	 224.9622000 	 2.190000 	 -0.8807786000 	 -2.3627920000 
260.20 	 224.9559000 	 2.190000 	 -0.8774312000 	 -2.3597500000 
260.40 	 224.9479000 	 2.190025 	 -0.8811156000 	 -2.3630520000 
260.60 	 224.9447000 	 2.190075 	 -0.8784612000 	 -2.3606080000 
260.80 	 224.9400000 	 2.190150 	 -0.8793640000 	 -2.3617970000 
261.00 	 224.9400000 	 2.190175 	 -0.8804862000 	 -2.3621720000 
261.20 	 224.9368000 	 2.190250 	 -0.8778191000 	 -2.3603600000 
261.40 	 224.9352000 	 2.190275 	 -0.8813381000 	 -2.3632140000 
261.60 	 224.9320000 	 2.190350 	 -0.8780034000 	 -2.3599120000 
261.80 	 224.9320000 	 2.190375 	 -0.8807628000 	 -2.3626900000 
262.00 	 224.9368000 	 2.190450 	 -0.8791447000 	 -2.3606270000 
262.20 	 224.9368000 	 2.190525 	 -0.8790429000 	 -2.3612370000 
262.40 	 224.9400000 	 2.190550 	 -0.8808231000 	 -2.3619620000 
262.60 	 224.9447000 	 2.190625 	 -0.8778477000 	 -2.3597910000 
262.80 	 224.9511000 	 2.190650 	 -0.8813477000 	 -2.3629860000 
263.00 	 224.9575000 	 2.190700 	 -0.8780257000 	 -2.3593900000 
263.20 	 224.9702000 	 2.190725 	 -0.8802668000 	 -2.3620890000 
263.40 	 224.9797000 	 2.190750 	 -0.8797391000 	 -2.3603250000 
263.60 	 224.9908000 	 2.190750 	 -0.8785884000 	 -2.3601280000 
263.80 	 225.0036000 	 2.190750 	 -0.8810298000 	 -2.3618790000 
264.00 	 225.0147000 	 2.190750 	 -0.8774917000 	 -2.3591960000 
264.20 	 225.0195000 	 2.190750 	 -0.8811696000 	 -2.3622990000 
264.40 	 225.0242000 	 2.190750 	 -0.8784072000 	 -2.3594320000 
264.60 	 225.0258000 	 2.190750 	 -0.8799521000 	 -2.3619080000 
264.80 	 225.0258000 	 2.190750 	 -0.8797550000 	 -2.3613830000 
265.00 	 225.0274000 	 2.190750 	 -0.8783500000 	 -2.3604650000 
265.20 	 225.0258000 	 2.190750 	 -0.8812205000 	 -2.3627350000 
265.40 	 225.0258000 	 2.190750 	 -0.8776855000 	 -2.3596160000 
265.60 	 225.0226000 	 2.190750 	 -0.8810170000 	 -2.3626740000 
265.80 	 225.0210000 	 2.190700 	 -0.8784103000 	 -2.3598420000 
266.00 	 225.0179000 	 2.190700 	 -0.8796946000 	 -2.3612980000 
266.20 	 225.0147000 	 2.190675 	 -0.8802128000 	 -2.3609230000 
266.40 	 225.0067000 	 2.190650 	 -0.8781020000 	 -2.3593330000 
266.60 	 225.0036000 	 2.190650 	 -0.8811061000 	 -2.3619560000 
266.80 	 224.9988000 	 2.190650 	 -0.8775679000 	 -2.3585130000 
267.00 	 224.9956000 	 2.190650 	 -0.8809090000 	 -2.3618380000 
267.20 	 224.9908000 	 2.190650 	 -0.8786328000 	 -2.3592350000 
267.40 	 224.9877000 	 2.190650 	 -0.8794785000 	 -2.3605120000 
267.60 	 224.9829000 	 2.190650 	 -0.8802891000 	 -2.3607890000 
267.80 	 224.9813000 	 2.190650 	 -0.8780257000 	 -2.3591640000 
268.00 	 224.9797000 	 2.190650 	 -0.8812682000 	 -2.3620730000 
268.20 	 224.9749000 	 2.190650 	 -0.8776124000 	 -2.3584870000 
268.40 	 224.9718000 	 2.190650 	 -0.8805561000 	 -2.3614090000 
268.60 	 224.9670000 	 2.190650 	 -0.8788840000 	 -2.3595300000 
268.80 	 224.9638000 	 2.190650 	 -0.8792241000 	 -2.3602070000 
269.00 	 224.9591000 	 2.190700 	 -0.8805275000 	 -2.3609070000 
269.20 	 224.9591000 	 2.190725 	 -0.8778445000 	 -2.3588400000 
269.40 	 224.9559000 	 2.190750 	 -0.8814621000 	 -2.3620510000 
269.60 	 224.9559000 	 2.190800 	 -0.8775489000 	 -2.3586430000 
269.80 	 224.9511000 	 2.190850 	 -0.8806260000 	 -2.3621300000 
270.00 	 224.9543000 	 2.190875 	 -0.8791892000 	 -2.3597020000 
270.20 	 224.9559000 	 2.190925 	 -0.8791478000 	 -2.3610020000 
270.40 	 224.9591000 	 2.190950 	 -0.8807309000 	 -2.3611000000 
270.60 	 224.9622000 	 2.191000 	 -0.8776951000 	 -2.3587480000 
270.80 	 224.9591000 	 2.191025 	 -0.8814366000 	 -2.3619940000 
271.00 	 224.9638000 	 2.191050 	 -0.8778985000 	 -2.3585890000 
271.20 	 224.9638000 	 2.191075 	 -0.8804544000 	 -2.3613480000 
271.40 	 224.9670000 	 2.191100 	 -0.8793576000 	 -2.3596600000 
271.60 	 224.9718000 	 2.191150 	 -0.8788331000 	 -2.3598450000 
271.80 	 224.9749000 	 2.191150 	 -0.8808899000 	 -2.3614150000 
272.00 	 224.9829000 	 2.191175 	 -0.8776982000 	 -2.3586620000 
272.20 	 224.9877000 	 2.191200 	 -0.8812809000 	 -2.3620800000 
272.40 	 224.9908000 	 2.191200 	 -0.8776824000 	 -2.3590880000 
272.60 	 224.9924000 	 2.191200 	 -0.8807595000 	 -2.3619460000 
272.80 	 224.9956000 	 2.191200 	 -0.8802382000 	 -2.3610910000 
273.00 	 224.9956000 	 2.191200 	 -0.8787918000 	 -2.3603060000 
273.20 	 224.9988000 	 2.191200 	 -0.8817260000 	 -2.3624960000 
273.40 	 225.0036000 	 2.191200 	 -0.8780734000 	 -2.3594860000 
273.60 	 225.0036000 	 2.191200 	 -0.8817227000 	 -2.3627470000 
273.80 	 225.0067000 	 2.191200 	 -0.8787028000 	 -2.3597370000 
274.00 	 225.0067000 	 2.191200 	 -0.8808899000 	 -2.3618730000 
274.20 	 225.0036000 	 2.191200 	 -0.8801110000 	 -2.3608680000 
274.40 	 225.0004000 	 2.191200 	 -0.8791097000 	 -2.3605920000 
274.60 	 224.9956000 	 2.191200 	 -0.8816624000 	 -2.3623150000 
274.80 	 224.9908000 	 2.191200 	 -0.8781719000 	 -2.3594510000 
275.00 	 224.9877000 	 2.191200 	 -0.8817291000 	 -2.3627500000 
275.20 	 224.9877000 	 2.191200 	 -0.8788268000 	 -2.3598000000 
275.40 	 224.9877000 	 2.191200 	 -0.8803876000 	 -2.3616090000 
275.60 	 224.9908000 	 2.191200 	 -0.8806038000 	 -2.3612750000 
275.80 	 224.9956000 	 2.191200 	 -0.8787219000 	 -2.3600990000 
276.00 	 224.9908000 	 2.191200 	 -0.8819008000 	 -2.3625920000 
276.20 	 224.9908000 	 2.191200 	 -0.8782323000 	 -2.3595080000 
276.40 	 224.9845000 	 2.191225 	 -0.8813890000 	 -2.3624580000 
276.60 	 224.9797000 	 2.191225 	 -0.8798186000 	 -2.3603950000 
276.80 	 224.9749000 	 2.191250 	 -0.8799998000 	 -2.3610590000 
277.00 	 224.9718000 	 2.191275 	 -0.8812809000 	 -2.3618030000 
277.20 	 224.9670000 	 2.191300 	 -0.8786138000 	 -2.3597080000 
277.40 	 224.9638000 	 2.191325 	 -0.8820724000 	 -2.3627540000 
277.60 	 224.9638000 	 2.191350 	 -0.8783563000 	 -2.3595050000 
277.80 	 224.9559000 	 2.191375 	 -0.8815384000 	 -2.3626640000 
278.00 	 224.9479000 	 2.191425 	 -0.8795039000 	 -2.3601910000 
278.20 	 224.9447000 	 2.191450 	 -0.8801143000 	 -2.3614250000 
278.40 	 224.9400000 	 2.191500 	 -0.8811315000 	 -2.3617460000 
278.60 	 224.9400000 	 2.191550 	 -0.8786837000 	 -2.3598770000 
278.80 	 224.9447000 	 2.191600 	 -0.8820565000 	 -2.3628040000 
279.00 	 224.9511000 	 2.191650 	 -0.8785693000 	 -2.3596790000 
279.20 	 224.9575000 	 2.191700 	 -0.8815225000 	 -2.3623660000 
279.40 	 224.9654000 	 2.191725 	 -0.8798854000 	 -2.3606010000 
279.60 	 224.9718000 	 2.191750 	 -0.8797741000 	 -2.3607800000 
279.80 	 224.9797000 	 2.191775 	 -0.8818340000 	 -2.3622700000 
280.00 	 224.9877000 	 2.191800 	 -0.8786710000 	 -2.3597210000 
280.20 	 224.9956000 	 2.191825 	 -0.8822823000 	 -2.3628970000 
280.40 	 225.0036000 	 2.191800 	 -0.8799521000 	 -2.3592760000 
280.60 	 225.0115000 	 2.191800 	 -0.8818595000 	 -2.3615420000 
280.80 	 225.0147000 	 2.191800 	 -0.8815734000 	 -2.3608080000 
281.00 	 225.0179000 	 2.191800 	 -0.8802287000 	 -2.3598930000 
281.20 	 225.0210000 	 2.191800 	 -0.8829784000 	 -2.3621650000 
281.40 	 225.0179000 	 2.191800 	 -0.8793290000 	 -2.3590630000 
281.60 	 225.0179000 	 2.191800 	 -0.8831406000 	 -2.3624900000 
281.80 	 225.0147000 	 2.191800 	 -0.8802159000 	 -2.3594250000 
282.00 	 225.0147000 	 2.191800 	 -0.8817227000 	 -2.3614180000 
282.20 	 225.0115000 	 2.191800 	 -0.8819835000 	 -2.3609610000 
282.40 	 225.0067000 	 2.191800 	 -0.8801270000 	 -2.3598990000 
282.60 	 225.0067000 	 2.191800 	 -0.8829784000 	 -2.3621530000 
282.80 	 225.0036000 	 2.191800 	 -0.8793958000 	 -2.3589990000 
283.00 	 225.0020000 	 2.191800 	 -0.8827336000 	 -2.3620610000 
283.20 	 224.9956000 	 2.191800 	 -0.8806324000 	 -2.3599020000 
283.40 	 224.9877000 	 2.191800 	 -0.8810139000 	 -2.3607730000 
283.60 	 224.9765000 	 2.191800 	 -0.8823903000 	 -2.3614600000 
283.80 	 224.9702000 	 2.191800 	 -0.8795388000 	 -2.3593360000 
284.00 	 224.9638000 	 2.191800 	 -0.8828958000 	 -2.3622200000 
284.20 	 224.9606000 	 2.191800 	 -0.8793609000 	 -2.3589870000 
284.40 	 224.9591000 	 2.191800 	 -0.8825524000 	 -2.3620570000 
284.60 	 224.9591000 	 2.191825 	 -0.8744939000 	 -2.3596130000 
284.80 	 224.9591000 	 2.191875 	 -0.8744844000 	 -2.3607670000 
285.00 	 224.9591000 	 2.191900 	 -0.8759626000 	 -2.3612690000 
285.20 	 224.9559000 	 2.191925 	 -0.8730157000 	 -2.3592250000 
285.40 	 224.9511000 	 2.191975 	 -0.8767128000 	 -2.3623500000 
285.60 	 224.9479000 	 2.192025 	 -0.8732891000 	 -2.3588630000 
285.80 	 224.9447000 	 2.192050 	 -0.8762550000 	 -2.3620640000 
286.00 	 224.9400000 	 2.192100 	 -0.8743191000 	 -2.3599310000 
286.20 	 224.9368000 	 2.192150 	 -0.8742173000 	 -2.3606490000 
286.40 	 224.9400000 	 2.192200 	 -0.8757337000 	 -2.3613140000 
286.60 	 224.9447000 	 2.192250 	 -0.8727424000 	 -2.3592410000 
286.80 	 224.9479000 	 2.192300 	 -0.8765380000 	 -2.3624640000 
287.00 	 224.9559000 	 2.192350 	 -0.8727201000 	 -2.3588940000 
287.20 	 224.9638000 	 2.192375 	 -0.8754063000 	 -2.3620410000 
287.40 	 224.9749000 	 2.192400 	 -0.8744399000 	 -2.3602100000 
287.60 	 224.9829000 	 2.192425 	 -0.8741538000 	 -2.3602990000 
287.80 	 224.9893000 	 2.192450 	 -0.8767478000 	 -2.3617080000 
288.00 	 224.9972000 	 2.192450 	 -0.8746369000 	 -2.3588820000 
288.20 	 225.0036000 	 2.192450 	 -0.8840402000 	 -2.3621270000 
288.40 	 225.0067000 	 2.192450 	 -0.8810902000 	 -2.3591640000 
288.60 	 225.0115000 	 2.192450 	 -0.8830134000 	 -2.3611000000 
288.80 	 225.0147000 	 2.192450 	 -0.8827623000 	 -2.3604680000 
289.00 	 225.0179000 	 2.192450 	 -0.8811951000 	 -2.3594860000 
289.20 	 225.0179000 	 2.192450 	 -0.8840688000 	 -2.3618160000 
289.40 	 225.0179000 	 2.192450 	 -0.8803940000 	 -2.3587320000 
289.60 	 225.0179000 	 2.192450 	 -0.8836778000 	 -2.3620320000 
289.80 	 225.0179000 	 2.192450 	 -0.8814812000 	 -2.3594220000 
290.00 	 225.0147000 	 2.192450 	 -0.8821042000 	 -2.3606300000 
290.20 	 225.0147000 	 2.192450 	 -0.8832391000 	 -2.3609540000 
290.40 	 225.0115000 	 2.192450 	 -0.8807087000 	 -2.3590790000 
290.60 	 225.0067000 	 2.192450 	 -0.8842818000 	 -2.3620640000 
290.80 	 225.0020000 	 2.192450 	 -0.8804639000 	 -2.3586460000 
291.00 	 224.9988000 	 2.192450 	 -0.8832772000 	 -2.3616470000 
291.20 	 224.9908000 	 2.192450 	 -0.8821837000 	 -2.3597720000 
291.40 	 224.9877000 	 2.192450 	 -0.8816178000 	 -2.3599690000 
291.60 	 224.9829000 	 2.192450 	 -0.8835411000 	 -2.3612690000 
291.80 	 224.9749000 	 2.192450 	 -0.8805434000 	 -2.3588240000 
292.00 	 224.9749000 	 2.192450 	 -0.8840497000 	 -2.3620670000 
292.20 	 224.9686000 	 2.192450 	 -0.8808517000 	 -2.3588210000 
292.40 	 224.9670000 	 2.192450 	 -0.8831215000 	 -2.3615110000 
292.60 	 224.9638000 	 2.192450 	 -0.8822441000 	 -2.3601370000 
292.80 	 224.9591000 	 2.192475 	 -0.8814208000 	 -2.3598800000 
293.00 	 224.9591000 	 2.192500 	 -0.8842404000 	 -2.3618440000 
293.20 	 224.9575000 	 2.192550 	 -0.8806197000 	 -2.3585450000 
293.40 	 224.9559000 	 2.192575 	 -0.8842754000 	 -2.3621430000 
293.60 	 224.9559000 	 2.192600 	 -0.8812491000 	 -2.3589900000 
293.80 	 224.9543000 	 2.192650 	 -0.8828163000 	 -2.3609350000 
294.00 	 224.9511000 	 2.192675 	 -0.8830261000 	 -2.3605350000 
294.20 	 224.9511000 	 2.192725 	 -0.8812554000 	 -2.3595970000 
294.40 	 224.9511000 	 2.192775 	 -0.8843486000 	 -2.3619240000 
294.60 	 224.9559000 	 2.192800 	 -0.8806260000 	 -2.3589040000 
294.80 	 224.9559000 	 2.192850 	 -0.8842087000 	 -2.3619460000 
295.00 	 224.9591000 	 2.192875 	 -0.8813858000 	 -2.3590600000 
295.20 	 224.9638000 	 2.192925 	 -0.8825906000 	 -2.3608110000 
295.40 	 224.9670000 	 2.192950 	 -0.8834457000 	 -2.3610310000 
295.60 	 224.9718000 	 2.192975 	 -0.8807023000 	 -2.3591170000 
295.80 	 224.9797000 	 2.193000 	 -0.8845266000 	 -2.3622390000 
296.00 	 224.9877000 	 2.193025 	 -0.8807628000 	 -2.3588310000 
296.20 	 224.9956000 	 2.193000 	 -0.8836238000 	 -2.3617680000 
296.40 	 224.9988000 	 2.193000 	 -0.8826573000 	 -2.3606300000 
296.60 	 225.0067000 	 2.193000 	 -0.8818436000 	 -2.3601660000 
296.80 	 225.0067000 	 2.193000 	 -0.8843136000 	 -2.3619330000 
297.00 	 225.0067000 	 2.193000 	 -0.8808994000 	 -2.3588820000 
297.20 	 225.0036000 	 2.193000 	 -0.8843772000 	 -2.3622450000 
297.40 	 225.0036000 	 2.193000 	 -0.8817387000 	 -2.3594760000 
297.60 	 225.0036000 	 2.193000 	 -0.8828322000 	 -2.3610430000 
297.80 	 224.9988000 	 2.193000 	 -0.8834298000 	 -2.3610430000 
298.00 	 224.9956000 	 2.193000 	 -0.8813381000 	 -2.3597430000 
298.20 	 224.9956000 	 2.193000 	 -0.8845647000 	 -2.3622930000 
298.40 	 224.9908000 	 2.193000 	 -0.8808390000 	 -2.3590880000 
298.60 	 224.9877000 	 2.193000 	 -0.8842437000 	 -2.3623050000 
298.80 	 224.9877000 	 2.193000 	 -0.8818118000 	 -2.3597810000 
299.00 	 224.9861000 	 2.193025 	 -0.8828958000 	 -2.3613070000 
299.20 	 224.9829000 	 2.193050 	 -0.8838717000 	 -2.3617490000 
299.40 	 224.9797000 	 2.193050 	 -0.8815193000 	 -2.3601440000 
299.60 	 224.9749000 	 2.193050 	 -0.8846569000 	 -2.3626140000 
299.80 	 224.9718000 	 2.193075 	 -0.8817132000 	 -2.3596860000 
300.00 	 224.9654000 	 2.193100 	 -0.8848953000 	 -2.3629730000 
300.20 	 224.9638000 	 2.193125 	 -0.8828259000 	 -2.3608300000 
300.40 	 224.9559000 	 2.193150 	 -0.8830674000 	 -2.3616860000 
300.60 	 224.9511000 	 2.193200 	 -0.8845997000 	 -2.3623440000 
300.80 	 224.9479000 	 2.193250 	 -0.8817164000 	 -2.3602680000 
301.00 	 224.9447000 	 2.193275 	 -0.8852355000 	 -2.3632720000 
301.20 	 224.9447000 	 2.193325 	 -0.8818054000 	 -2.3601790000 
301.40 	 224.9400000 	 2.193375 	 -0.8843581000 	 -2.3626800000 
301.60 	 224.9479000 	 2.193425 	 -0.8834553000 	 -2.3613640000 
301.80 	 224.9511000 	 2.193450 	 -0.8825906000 	 -2.3612180000 
302.00 	 224.9591000 	 2.193500 	 -0.8849335000 	 -2.3629410000 
302.20 	 224.9622000 	 2.193550 	 -0.8816178000 	 -2.3603060000 
302.40 	 224.9670000 	 2.193575 	 -0.8853149000 	 -2.3634530000 
302.60 	 224.9702000 	 2.193600 	 -0.8823490000 	 -2.3605540000 
302.80 	 224.9718000 	 2.193625 	 -0.8840434000 	 -2.3623820000 
303.00 	 224.9797000 	 2.193650 	 -0.8842151000 	 -2.3619620000 
303.20 	 224.9829000 	 2.193675 	 -0.8821106000 	 -2.3606080000 
303.40 	 224.9877000 	 2.193650 	 -0.8857727000 	 -2.3635930000 
303.60 	 224.9956000 	 2.193650 	 -0.8821042000 	 -2.3605220000 
303.80 	 224.9956000 	 2.193650 	 -0.8850352000 	 -2.3633030000 
304.00 	 224.9988000 	 2.193650 	 -0.8838145000 	 -2.3616150000 
304.20 	 224.9988000 	 2.193650 	 -0.8834521000 	 -2.3617650000 
304.40 	 224.9988000 	 2.193650 	 -0.8851973000 	 -2.3631220000 
304.60 	 224.9956000 	 2.193650 	 -0.8821487000 	 -2.3604970000 
304.80 	 224.9940000 	 2.193650 	 -0.8856805000 	 -2.3637260000 
305.00 	 224.9908000 	 2.193650 	 -0.8822823000 	 -2.3605600000 
305.20 	 224.9877000 	 2.193675 	 -0.8848953000 	 -2.3631510000 
305.40 	 224.9861000 	 2.193675 	 -0.8840275000 	 -2.3618540000 
305.60 	 224.9829000 	 2.193700 	 -0.8832359000 	 -2.3617460000 
305.80 	 224.9829000 	 2.193700 	 -0.8854866000 	 -2.3632460000 
306.00 	 224.9829000 	 2.193700 	 -0.8826828000 	 -2.3603760000 
306.20 	 224.9797000 	 2.193725 	 -0.8862432000 	 -2.3639390000 
306.40 	 224.9749000 	 2.193725 	 -0.8830579000 	 -2.3607950000 
306.60 	 224.9702000 	 2.193750 	 -0.8853976000 	 -2.3632590000 
306.80 	 224.9670000 	 2.193775 	 -0.8844884000 	 -2.3619140000 
307.00 	 224.9638000 	 2.193800 	 -0.8837478000 	 -2.3617050000 
307.20 	 224.9591000 	 2.193825 	 -0.8859094000 	 -2.3630360000 
307.40 	 224.9575000 	 2.193875 	 -0.8827655000 	 -2.3605120000 
307.60 	 224.9559000 	 2.193900 	 -0.8864180000 	 -2.3636750000 
307.80 	 224.9559000 	 2.193925 	 -0.8830579000 	 -2.3607700000 
308.00 	 224.9559000 	 2.193975 	 -0.8851973000 	 -2.3633000000 
308.20 	 224.9511000 	 2.194025 	 -0.8844312000 	 -2.3615870000 
308.40 	 224.9511000 	 2.194050 	 -0.8836429000 	 -2.3616190000 
308.60 	 224.9511000 	 2.194100 	 -0.8860588000 	 -2.3633670000 
308.80 	 224.9511000 	 2.194125 	 -0.8826160000 	 -2.3606900000 
309.00 	 224.9559000 	 2.194175 	 -0.8863735000 	 -2.3638600000 
309.20 	 224.9638000 	 2.194200 	 -0.8830070000 	 -2.3606940000 
309.40 	 224.9702000 	 2.194250 	 -0.8853022000 	 -2.3634020000 
309.60 	 224.9765000 	 2.194250 	 -0.8841991000 	 -2.3620290000 
309.80 	 224.9797000 	 2.194300 	 -0.8837509000 	 -2.3622070000 
310.00 	 224.9845000 	 2.194300 	 -0.8858013000 	 -2.3635450000 
310.20 	 224.9877000 	 2.194325 	 -0.8827146000 	 -2.3600230000 
310.40 	 224.9908000 	 2.194300 	 -0.8865674000 	 -2.3633800000 
310.60 	 224.9988000 	 2.194300 	 -0.8829944000 	 -2.3600480000 
310.80 	 225.0020000 	 2.194300 	 -0.8855693000 	 -2.3626010000 
311.00 	 225.0067000 	 2.194300 	 -0.8846283000 	 -2.3611830000 
311.20 	 225.0067000 	 2.194300 	 -0.8835952000 	 -2.3607920000 
311.40 	 225.0067000 	 2.194300 	 -0.8861859000 	 -2.3628490000 
311.60 	 225.0036000 	 2.194300 	 -0.8827591000 	 -2.3599500000 
311.80 	 225.0036000 	 2.194300 	 -0.8863799000 	 -2.3631920000 
312.00 	 225.0020000 	 2.194300 	 -0.8833917000 	 -2.3601910000 
312.20 	 224.9988000 	 2.194300 	 -0.8850384000 	 -2.3621270000 
312.40 	 224.9956000 	 2.194300 	 -0.8850543000 	 -2.3616570000 
312.60 	 224.9908000 	 2.194300 	 -0.8835443000 	 -2.3608460000 
312.80 	 224.9877000 	 2.194300 	 -0.8861955000 	 -2.3628230000 
313.00 	 224.9829000 	 2.194300 	 -0.8827941000 	 -2.3599720000 
313.20 	 224.9749000 	 2.194325 	 -0.8858554000 	 -2.3630210000 
313.40 	 224.9749000 	 2.194350 	 -0.8827369000 	 -2.3600900000 
313.60 	 224.9718000 	 2.194350 	 -0.8845075000 	 -2.3619750000 
313.80 	 224.9718000 	 2.194375 	 -0.8848190000 	 -2.3617520000 
314.00 	 224.9718000 	 2.194425 	 -0.8828799000 	 -2.3604650000 
314.20 	 224.9670000 	 2.194425 	 -0.8863163000 	 -2.3628490000 
314.40 	 224.9670000 	 2.194450 	 -0.8825111000 	 -2.3595620000 
314.60 	 224.9638000 	 2.194475 	 -0.8860111000 	 -2.3628200000 
314.80 	 224.9638000 	 2.194500 	 -0.8838145000 	 -2.3604010000 
315.00 	 224.9638000 	 2.194550 	 -0.8843263000 	 -2.3614060000 
315.20 	 224.9670000 	 2.194575 	 -0.8853817000 	 -2.3618760000 
315.40 	 224.9718000 	 2.194600 	 -0.8828132000 	 -2.3598830000 
315.60 	 224.9749000 	 2.194625 	 -0.8863862000 	 -2.3630020000 
315.80 	 224.9797000 	 2.194650 	 -0.8826923000 	 -2.3597300000 
316.00 	 224.9861000 	 2.194675 	 -0.8856869000 	 -2.3625880000 
316.20 	 224.9877000 	 2.194650 	 -0.8800793000 	 -2.3603890000 
316.40 	 224.9908000 	 2.194650 	 -0.8799171000 	 -2.3607480000 
316.60 	 224.9908000 	 2.194650 	 -0.8819230000 	 -2.3623120000 
316.80 	 224.9956000 	 2.194650 	 -0.8782260000 	 -2.3593930000 
317.00 	 224.9956000 	 2.194650 	 -0.8819262000 	 -2.3628170000 
317.20 	 224.9956000 	 2.194650 	 -0.8785661000 	 -2.3597210000 
317.40 	 224.9956000 	 2.194650 	 -0.8802032000 	 -2.3618130000 
317.60 	 224.9908000 	 2.194650 	 -0.8802032000 	 -2.3612280000 
317.80 	 224.9908000 	 2.194650 	 -0.8784898000 	 -2.3601600000 
318.00 	 224.9908000 	 2.194650 	 -0.8815575000 	 -2.3625340000 
318.20 	 224.9908000 	 2.194650 	 -0.8777173000 	 -2.3593300000 
318.40 	 224.9877000 	 2.194675 	 -0.8811442000 	 -2.3625210000 
318.60 	 224.9829000 	 2.194675 	 -0.8837509000 	 -2.3601020000 
318.80 	 224.9797000 	 2.194700 	 -0.8844693000 	 -2.3611770000 
319.00 	 224.9781000 	 2.194725 	 -0.8852832000 	 -2.3613800000 
319.20 	 224.9749000 	 2.194700 	 -0.8773136000 	 -2.3593840000 
319.40 	 224.9734000 	 2.194725 	 -0.8804035000 	 -2.3623530000 
319.60 	 224.9718000 	 2.194750 	 -0.8768654000 	 -2.3590560000 
319.80 	 224.9749000 	 2.194775 	 -0.8794848000 	 -2.3619430000 
320.00 	 224.9781000 	 2.194800 	 -0.8782991000 	 -2.3601880000 
320.20 	 224.9797000 	 2.194825 	 -0.8776506000 	 -2.3601720000 
320.40 	 224.9797000 	 2.194800 	 -0.8832359000 	 -2.3623720000 
320.60 	 224.9829000 	 2.194825 	 -0.8817418000 	 -2.3598990000 
320.80 	 224.9829000 	 2.194850 	 -0.8859984000 	 -2.3631480000 
321.00 	 224.9813000 	 2.194875 	 -0.8827559000 	 -2.3598670000 
321.20 	 224.9797000 	 2.194850 	 -0.8868821000 	 -2.3624360000 
321.40 	 224.9797000 	 2.194850 	 -0.8855693000 	 -2.3608140000 
321.60 	 224.9797000 	 2.194875 	 -0.8852100000 	 -2.3612720000 
321.80 	 224.9749000 	 2.194900 	 -0.8871682000 	 -2.3623050000 
322.00 	 224.9749000 	 2.194925 	 -0.8840752000 	 -2.3601150000 
322.20 	 224.9718000 	 2.194925 	 -0.8875815000 	 -2.3632270000 
322.40 	 224.9718000 	 2.194950 	 -0.8841610000 	 -2.3600550000 
322.60 	 224.9670000 	 2.194975 	 -0.8865992000 	 -2.3626010000 
322.80 	 224.9638000 	 2.195000 	 -0.8857505000 	 -2.3611670000 
323.00 	 224.9606000 	 2.195050 	 -0.8849430000 	 -2.3609100000 
323.20 	 224.9575000 	 2.195075 	 -0.8874257000 	 -2.3627660000 
323.40 	 224.9559000 	 2.195100 	 -0.8839417000 	 -2.3600320000 
323.60 	 224.9559000 	 2.195150 	 -0.8876228000 	 -2.3632620000 
323.80 	 224.9559000 	 2.195175 	 -0.8841801000 	 -2.3599270000 
324.00 	 224.9638000 	 2.195200 	 -0.8868535000 	 -2.3627500000 
324.20 	 224.9638000 	 2.195250 	 -0.8853499000 	 -2.3610620000 
324.40 	 224.9718000 	 2.195275 	 -0.8853499000 	 -2.3614150000 
324.60 	 224.9749000 	 2.195300 	 -0.8868567000 	 -2.3622540000 
324.80 	 224.9861000 	 2.195325 	 -0.8839957000 	 -2.3601150000 
325.00 	 224.9893000 	 2.195300 	 -0.8880107000 	 -2.3632020000 
325.20 	 224.9956000 	 2.195300 	 -0.8842945000 	 -2.3594920000 
325.40 	 224.9956000 	 2.195300 	 -0.8873813000 	 -2.3627730000 
325.60 	 224.9988000 	 2.195300 	 -0.8853944000 	 -2.3603310000 
325.80 	 225.0052000 	 2.195300 	 -0.8860810000 	 -2.3613640000 
326.00 	 225.0115000 	 2.195300 	 -0.8870189000 	 -2.3617620000 
326.20 	 225.0179000 	 2.195300 	 -0.8844090000 	 -2.3600450000 
326.40 	 225.0179000 	 2.195300 	 -0.8878263000 	 -2.3628900000 
326.60 	 225.0179000 	 2.195300 	 -0.8841928000 	 -2.3595520000 
326.80 	 225.0147000 	 2.195300 	 -0.8876260000 	 -2.3629090000 
327.00 	 225.0131000 	 2.195300 	 -0.8852260000 	 -2.3603760000 
327.20 	 225.0115000 	 2.195300 	 -0.8861033000 	 -2.3616600000 
327.40 	 225.0036000 	 2.195300 	 -0.8867391000 	 -2.3617300000 
327.60 	 225.0036000 	 2.195300 	 -0.8846219000 	 -2.3602650000 
327.80 	 224.9988000 	 2.195300 	 -0.8879153000 	 -2.3629220000 
328.00 	 225.0036000 	 2.195300 	 -0.8842023000 	 -2.3595550000 
328.20 	 225.0020000 	 2.195300 	 -0.8875625000 	 -2.3628040000 
328.40 	 224.9988000 	 2.195300 	 -0.8852005000 	 -2.3604840000 
328.60 	 224.9988000 	 2.195300 	 -0.8861319000 	 -2.3616380000 
328.80 	 224.9940000 	 2.195300 	 -0.8867931000 	 -2.3617900000 
329.00 	 224.9908000 	 2.195300 	 -0.8845393000 	 -2.3602330000 
329.20 	 224.9829000 	 2.195300 	 -0.8879693000 	 -2.3629890000 
329.40 	 224.9813000 	 2.195300 	 -0.8841769000 	 -2.3595620000 
329.60 	 224.9797000 	 2.195300 	 -0.8873876000 	 -2.3627730000 
329.80 	 224.9749000 	 2.195300 	 -0.8852673000 	 -2.3605540000 
330.00 	 224.9734000 	 2.195300 	 -0.8859857000 	 -2.3615460000 
330.20 	 224.9718000 	 2.195325 	 -0.8871142000 	 -2.3618510000 
330.40 	 224.9718000 	 2.195350 	 -0.8846537000 	 -2.3599750000 
330.60 	 224.9670000 	 2.195375 	 -0.8880520000 	 -2.3629570000 
330.80 	 224.9670000 	 2.195400 	 -0.8844280000 	 -2.3598320000 
331.00 	 224.9670000 	 2.195425 	 -0.8874862000 	 -2.3626640000 
331.20 	 224.9702000 	 2.195450 	 -0.8856456000 	 -2.3605350000 
331.40 	 224.9670000 	 2.195475 	 -0.8857759000 	 -2.3612180000 
331.60 	 224.9670000 	 2.195525 	 -0.8873494000 	 -2.3624360000 
331.80 	 224.9638000 	 2.195550 	 -0.8844153000 	 -2.3599500000 
332.00 	 224.9638000 	 2.195575 	 -0.8879821000 	 -2.3631320000 
332.20 	 224.9591000 	 2.195600 	 -0.8843835000 	 -2.3598130000 
332.40 	 224.9591000 	 2.195650 	 -0.8871269000 	 -2.3626360000 
332.60 	 224.9591000 	 2.195675 	 -0.8857155000 	 -2.3607190000 
332.80 	 224.9638000 	 2.195700 	 -0.8858013000 	 -2.3614790000 
333.00 	 224.9670000 	 2.195725 	 -0.8871269000 	 -2.3621910000 
333.20 	 224.9718000 	 2.195750 	 -0.8843867000 	 -2.3600200000 
333.40 	 224.9797000 	 2.195775 	 -0.8877659000 	 -2.3631130000 
333.60 	 224.9829000 	 2.195800 	 -0.8844407000 	 -2.3596600000 
333.80 	 224.9908000 	 2.195800 	 -0.8873876000 	 -2.3626740000 
334.00 	 224.9956000 	 2.195800 	 -0.8857632000 	 -2.3608180000 
334.20 	 224.9988000 	 2.195800 	 -0.8859889000 	 -2.3615770000 
334.40 	 225.0036000 	 2.195800 	 -0.8871841000 	 -2.3621340000 
334.60 	 225.0067000 	 2.195800 	 -0.8848985000 	 -2.3602520000 
334.80 	 225.0115000 	 2.195800 	 -0.8882427000 	 -2.3631000000 
335.00 	 225.0115000 	 2.195800 	 -0.8844757000 	 -2.3598540000 
335.20 	 225.0147000 	 2.195800 	 -0.8876133000 	 -2.3629380000 
335.40 	 225.0147000 	 2.195800 	 -0.8855438000 	 -2.3606140000 
335.60 	 225.0147000 	 2.195800 	 -0.8861287000 	 -2.3615650000 
335.80 	 225.0163000 	 2.195800 	 -0.8871460000 	 -2.3619080000 
336.00 	 225.0147000 	 2.195800 	 -0.8846188000 	 -2.3602770000 
336.20 	 225.0147000 	 2.195800 	 -0.8881474000 	 -2.3630940000 
336.40 	 225.0147000 	 2.195800 	 -0.8845393000 	 -2.3597340000 
336.60 	 225.0115000 	 2.195800 	 -0.8876641000 	 -2.3628650000 
336.80 	 225.0067000 	 2.195800 	 -0.8857250000 	 -2.3606560000 
337.00 	 224.9988000 	 2.195800 	 -0.8861415000 	 -2.3618380000 
337.20 	 224.9972000 	 2.195800 	 -0.8871238000 	 -2.3619460000 
337.40 	 224.9956000 	 2.195800 	 -0.8846219000 	 -2.3602070000 
337.60 	 224.9956000 	 2.195800 	 -0.8880933000 	 -2.3630360000 
337.80 	 224.9956000 	 2.195800 	 -0.8844185000 	 -2.3597370000 
338.00 	 224.9956000 	 2.195800 	 -0.8875243000 	 -2.3629630000 
338.20 	 224.9908000 	 2.195800 	 -0.8853404000 	 -2.3604460000 
338.40 	 224.9877000 	 2.195800 	 -0.8864784000 	 -2.3619750000 
338.60 	 224.9829000 	 2.195800 	 -0.8871047000 	 -2.3618630000 
338.80 	 224.9797000 	 2.195800 	 -0.8850257000 	 -2.3606110000 
339.00 	 224.9765000 	 2.195800 	 -0.8880584000 	 -2.3630870000 
339.20 	 224.9749000 	 2.195800 	 -0.8844916000 	 -2.3597910000 
339.40 	 224.9749000 	 2.195800 	 -0.8877341000 	 -2.3629060000 
339.60 	 224.9749000 	 2.195800 	 -0.8852704000 	 -2.3603630000 
339.80 	 224.9749000 	 2.195800 	 -0.8860334000 	 -2.3615550000 
340.00 	 224.9749000 	 2.195825 	 -0.8873526000 	 -2.3621400000 
340.20 	 224.9718000 	 2.195825 	 -0.8848858000 	 -2.3600290000 
340.40 	 224.9670000 	 2.195850 	 -0.8881156000 	 -2.3629920000 
340.60 	 224.9638000 	 2.195875 	 -0.8844852000 	 -2.3597240000 
340.80 	 224.9638000 	 2.195925 	 -0.8875783000 	 -2.3627570000 
341.00 	 224.9575000 	 2.195950 	 -0.8856170000 	 -2.3604710000 
341.20 	 224.9559000 	 2.195975 	 -0.8863767000 	 -2.3615140000 
341.40 	 224.9559000 	 2.196025 	 -0.8872509000 	 -2.3619680000 
341.60 	 224.9559000 	 2.196050 	 -0.8849144000 	 -2.3603890000 
341.80 	 224.9511000 	 2.196100 	 -0.8882396000 	 -2.3629380000 
342.00 	 224.9511000 	 2.196150 	 -0.8843613000 	 -2.3597430000 
342.20 	 224.9559000 	 2.196175 	 -0.8878104000 	 -2.3628900000 
342.40 	 224.9591000 	 2.196225 	 -0.8854421000 	 -2.3603150000 
342.60 	 224.9670000 	 2.196250 	 -0.8861510000 	 -2.3616340000 
342.80 	 224.9718000 	 2.196275 	 -0.8871841000 	 -2.3618860000 
343.00 	 224.9797000 	 2.196300 	 -0.8846760000 	 -2.3600930000 
343.20 	 224.9829000 	 2.196325 	 -0.8881760000 	 -2.3631600000 
343.40 	 224.9908000 	 2.196300 	 -0.8845901000 	 -2.3590720000 
343.60 	 224.9956000 	 2.196300 	 -0.8876292000 	 -2.3622130000 
343.80 	 224.9988000 	 2.196300 	 -0.8857759000 	 -2.3601630000 
344.00 	 225.0067000 	 2.196300 	 -0.8861065000 	 -2.3608620000 
344.20 	 225.0115000 	 2.196300 	 -0.8874989000 	 -2.3616030000 
344.40 	 225.0147000 	 2.196300 	 -0.8846791000 	 -2.3595460000 
344.60 	 225.0147000 	 2.196300 	 -0.8883381000 	 -2.3626070000 
344.80 	 225.0179000 	 2.196300 	 -0.8848000000 	 -2.3593170000 
345.00 	 225.0147000 	 2.196300 	 -0.8872954000 	 -2.3621590000 
345.20 	 225.0147000 	 2.196300 	 -0.8862432000 	 -2.3605730000 
345.40 	 225.0115000 	 2.196300 	 -0.8853881000 	 -2.3603340000 
345.60 	 225.0115000 	 2.196300 	 -0.8880393000 	 -2.3620670000 
345.80 	 225.0115000 	 2.196300 	 -0.8845107000 	 -2.3593360000 
346.00 	 225.0115000 	 2.196300 	 -0.8882046000 	 -2.3627250000 
346.20 	 225.0115000 	 2.196300 	 -0.8848794000 	 -2.3593170000 
346.40 	 225.0067000 	 2.196300 	 -0.8870824000 	 -2.3618860000 
346.60 	 225.0036000 	 2.196300 	 -0.8866056000 	 -2.3609070000 
346.80 	 224.9988000 	 2.196300 	 -0.8851624000 	 -2.3602580000 
347.00 	 224.9956000 	 2.196300 	 -0.8880711000 	 -2.3623880000 
347.20 	 224.9908000 	 2.196300 	 -0.8844598000 	 -2.3591040000 
347.40 	 224.9877000 	 2.196300 	 -0.8880234000 	 -2.3624480000 
347.60 	 224.9877000 	 2.196300 	 -0.8850574000 	 -2.3596950000 
347.80 	 224.9829000 	 2.196300 	 -0.8864053000 	 -2.3613640000 
348.00 	 224.9797000 	 2.196300 	 -0.8869330000 	 -2.3612720000 
348.20 	 224.9797000 	 2.196300 	 -0.8847141000 	 -2.3596480000 
348.40 	 224.9797000 	 2.196300 	 -0.8879662000 	 -2.3625790000 
348.60 	 224.9797000 	 2.196300 	 -0.8843899000 	 -2.3592030000 
348.80 	 224.9829000 	 2.196300 	 -0.8877341000 	 -2.3623720000 
349.00 	 224.9829000 	 2.196300 	 -0.8854453000 	 -2.3600200000 
349.20 	 224.9829000 	 2.196300 	 -0.8861606000 	 -2.3610780000 
349.40 	 224.9829000 	 2.196300 	 -0.8872890000 	 -2.3615870000 
349.60 	 224.9749000 	 2.196300 	 -0.8847491000 	 -2.3596410000 
349.80 	 224.9734000 	 2.196325 	 -0.8832836000 	 -2.3628010000 
350.00 	 224.9670000 	 2.196350 	 -0.8797741000 	 -2.3593170000 
350.20 	 224.9622000 	 2.196400 	 -0.8824253000 	 -2.3621210000 
350.40 	 224.9591000 	 2.196425 	 -0.8816051000 	 -2.3606110000 
350.60 	 224.9511000 	 2.196450 	 -0.8807723000 	 -2.3604580000 
350.80 	 224.9495000 	 2.196500 	 -0.8834171000 	 -2.3622260000 
351.00 	 224.9479000 	 2.196525 	 -0.8794753000 	 -2.3592920000 
351.20 	 224.9479000 	 2.196575 	 -0.8833917000 	 -2.3626870000 
351.40 	 224.9479000 	 2.196600 	 -0.8808677000 	 -2.3598290000 
351.60 	 224.9511000 	 2.196650 	 -0.8823808000 	 -2.3615680000 
351.80 	 224.9559000 	 2.196700 	 -0.8833504000 	 -2.3614310000 
352.00 	 224.9638000 	 2.196725 	 -0.8810170000 	 -2.3598350000 
352.20 	 224.9670000 	 2.196750 	 -0.8843486000 	 -2.3626580000 
352.40 	 224.9749000 	 2.196775 	 -0.8809026000 	 -2.3592380000 
352.60 	 224.9829000 	 2.196800 	 -0.8845775000 	 -2.3624930000 
352.80 	 224.9877000 	 2.196825 	 -0.8824952000 	 -2.3600260000 
353.00 	 224.9940000 	 2.196800 	 -0.8856487000 	 -2.3614440000 
353.20 	 224.9988000 	 2.196800 	 -0.8871333000 	 -2.3620480000 
353.40 	 225.0067000 	 2.196800 	 -0.8845234000 	 -2.3599180000 
353.60 	 225.0147000 	 2.196800 	 -0.8879598000 	 -2.3629440000 
353.80 	 225.0179000 	 2.196800 	 -0.8842182000 	 -2.3596790000 
354.00 	 225.0179000 	 2.196800 	 -0.8871937000 	 -2.3625500000 
354.20 	 225.0179000 	 2.196800 	 -0.8855693000 	 -2.3607730000 
354.40 	 225.0147000 	 2.196800 	 -0.8854071000 	 -2.3611040000 
354.60 	 225.0147000 	 2.196800 	 -0.8872604000 	 -2.3623820000 
354.80 	 225.0115000 	 2.196800 	 -0.8842373000 	 -2.3599150000 
355.00 	 225.0115000 	 2.196800 	 -0.8878326000 	 -2.3631130000 
355.20 	 225.0115000 	 2.196800 	 -0.8846092000 	 -2.3600070000 
355.40 	 225.0067000 	 2.196800 	 -0.8864467000 	 -2.3620450000 
355.60 	 225.0052000 	 2.196800 	 -0.8865611000 	 -2.3615520000 
355.80 	 225.0036000 	 2.196800 	 -0.8848349000 	 -2.3605760000 
356.00 	 224.9988000 	 2.196800 	 -0.8876546000 	 -2.3628520000 
356.20 	 224.9988000 	 2.196800 	 -0.8840339000 	 -2.3596220000 
356.40 	 224.9924000 	 2.196800 	 -0.8876737000 	 -2.3628970000 
356.60 	 224.9908000 	 2.196800 	 -0.8849685000 	 -2.3601660000 
356.80 	 224.9829000 	 2.196800 	 -0.8861892000 	 -2.3618030000 
357.00 	 224.9797000 	 2.196800 	 -0.8866374000 	 -2.3616760000 
357.20 	 224.9749000 	 2.196800 	 -0.8846505000 	 -2.3602840000 
357.40 	 224.9734000 	 2.196800 	 -0.8879757000 	 -2.3629730000 
357.60 	 224.9718000 	 2.196800 	 -0.8842309000 	 -2.3595460000 
357.80 	 224.9718000 	 2.196800 	 -0.8873940000 	 -2.3628360000 
358.00 	 224.9670000 	 2.196825 	 -0.8851497000 	 -2.3602870000 
358.20 	 224.9670000 	 2.196850 	 -0.8861828000 	 -2.3618440000 
358.40 	 224.9638000 	 2.196875 	 -0.8870316000 	 -2.3620730000 
358.60 	 224.9638000 	 2.196900 	 -0.8843963000 	 -2.3601120000 
358.80 	 224.9591000 	 2.196950 	 -0.8879757000 	 -2.3630400000 
359.00 	 224.9575000 	 2.196975 	 -0.8844916000 	 -2.3597620000 
359.20 	 224.9559000 	 2.197000 	 -0.8872159000 	 -2.3625820000 
359.40 	 224.9511000 	 2.197050 	 -0.8858268000 	 -2.3609610000 
359.60 	 224.9511000 	 2.197075 	 -0.8855184000 	 -2.3612720000 
359.80 	 224.9511000 	 2.197125 	 -0.8875847000 	 -2.3626200000 
360.00 	 224.9559000 	 2.197175 	 -0.8842850000 	 -2.3599910000 
360.20 	 224.9591000 	 2.197200 	 -0.8880774000 	 -2.3632300000 
360.40 	 224.9638000 	 2.197250 	 -0.8846760000 	 -2.3599460000 
360.60 	 224.9670000 	 2.197275 	 -0.8869680000 	 -2.3625630000 
360.80 	 224.9749000 	 2.197300 	 -0.8858808000 	 -2.3611390000 
361.00 	 224.9797000 	 2.197300 	 -0.8853785000 	 -2.3611160000 
361.20 	 224.9829000 	 2.197325 	 -0.8847968000 	 -2.3626070000 
361.40 	 224.9908000 	 2.197350 	 -0.8821487000 	 -2.3601910000 
361.60 	 224.9956000 	 2.197350 	 -0.8854230000 	 -2.3633130000 
361.80 	 225.0036000 	 2.197350 	 -0.8842691000 	 -2.3602420000 
362.00 	 225.0115000 	 2.197350 	 -0.8865960000 	 -2.3622730000 
362.20 	 225.0147000 	 2.197350 	 -0.8862114000 	 -2.3615230000 
362.40 	 225.0179000 	 2.197350 	 -0.8848889000 	 -2.3607250000 
362.60 	 225.0226000 	 2.197350 	 -0.8877214000 	 -2.3628710000 
362.80 	 225.0258000 	 2.197350 	 -0.8841960000 	 -2.3597910000 
363.00 	 225.0258000 	 2.197350 	 -0.8876292000 	 -2.3631000000 
363.20 	 225.0258000 	 2.197350 	 -0.8848445000 	 -2.3603220000 
363.40 	 225.0258000 	 2.197350 	 -0.8862813000 	 -2.3620250000 
363.60 	 225.0226000 	 2.197300 	 -0.8863576000 	 -2.3615550000 
363.80 	 225.0179000 	 2.197300 	 -0.8848222000 	 -2.3606360000 
364.00 	 225.0147000 	 2.197275 	 -0.8877023000 	 -2.3629120000 
364.20 	 225.0147000 	 2.197250 	 -0.8841038000 	 -2.3597560000 
364.40 	 225.0067000 	 2.197250 	 -0.8875338000 	 -2.3630170000 
364.60 	 225.0052000 	 2.197250 	 -0.8849017000 	 -2.3604230000 
364.80 	 225.0036000 	 2.197250 	 -0.8860938000 	 -2.3617970000 
365.00 	 224.9972000 	 2.197250 	 -0.8866501000 	 -2.3618600000 
365.20 	 224.9924000 	 2.197250 	 -0.8847173000 	 -2.3605060000 
365.40 	 224.9877000 	 2.197250 	 -0.8877468000 	 -2.3628490000 
365.60 	 224.9877000 	 2.197250 	 -0.8841133000 	 -2.3597460000 
365.80 	 224.9829000 	 2.197250 	 -0.8878040000 	 -2.3632400000 
366.00 	 224.9829000 	 2.197250 	 -0.8848190000 	 -2.3601630000 
366.20 	 224.9813000 	 2.197250 	 -0.8866755000 	 -2.3622420000 
366.40 	 224.9797000 	 2.197250 	 -0.8862146000 	 -2.3613290000 
366.60 	 224.9781000 	 2.197250 	 -0.8849525000 	 -2.3608460000 
366.80 	 224.9749000 	 2.197250 	 -0.8876133000 	 -2.3628110000 
367.00 	 224.9734000 	 2.197250 	 -0.8842151000 	 -2.3598830000 
367.20 	 224.9718000 	 2.197250 	 -0.8877563000 	 -2.3631450000 
367.40 	 224.9670000 	 2.197275 	 -0.8847809000 	 -2.3601690000 
367.60 	 224.9638000 	 2.197300 	 -0.8867328000 	 -2.3624830000 
367.80 	 224.9591000 	 2.197325 	 -0.8860906000 	 -2.3613990000 
368.00 	 224.9559000 	 2.197375 	 -0.8853340000 	 -2.3610270000 
368.20 	 224.9591000 	 2.197400 	 -0.8876896000 	 -2.3626610000 
368.40 	 224.9606000 	 2.197450 	 -0.8841292000 	 -2.3598450000 
368.60 	 224.9670000 	 2.197475 	 -0.8879979000 	 -2.3631950000 
368.80 	 224.9718000 	 2.197500 	 -0.8846951000 	 -2.3601020000 
369.00 	 224.9734000 	 2.197525 	 -0.8867009000 	 -2.3623340000 
369.20 	 224.9718000 	 2.197550 	 -0.8859889000 	 -2.3612590000 
369.40 	 224.9718000 	 2.197575 	 -0.8851846000 	 -2.3611350000 
369.60 	 224.9670000 	 2.197575 	 -0.8875148000 	 -2.3626490000 
369.80 	 224.9638000 	 2.197600 	 -0.8841292000 	 -2.3599850000 
370.00 	 224.9638000 	 2.197650 	 -0.8880170000 	 -2.3631920000 
370.20 	 224.9638000 	 2.197675 	 -0.8847459000 	 -2.3600390000 
370.40 	 224.9670000 	 2.197700 	 -0.8866374000 	 -2.3623090000 
370.60 	 224.9749000 	 2.197725 	 -0.8863862000 	 -2.3615680000 
370.80 	 224.9829000 	 2.197750 	 -0.8848159000 	 -2.3607440000 
371.00 	 224.9877000 	 2.197775 	 -0.8875465000 	 -2.3628970000 
371.20 	 224.9908000 	 2.197750 	 -0.8845552000 	 -2.3600260000 
371.40 	 224.9956000 	 2.197750 	 -0.8881314000 	 -2.3632240000 
371.60 	 224.9988000 	 2.197750 	 -0.8853849000 	 -2.3604230000 
371.80 	 225.0036000 	 2.197750 	 -0.8867550000 	 -2.3622960000 
372.00 	 225.0052000 	 2.197750 	 -0.8872001000 	 -2.3620380000 
372.20 	 225.0067000 	 2.197750 	 -0.8849398000 	 -2.3606780000 
372.40 	 225.0099000 	 2.197750 	 -0.8882999000 	 -2.3633160000 
372.60 	 225.0067000 	 2.197750 	 -0.8847523000 	 -2.3599500000 
372.80 	 225.0067000 	 2.197750 	 -0.8876006000 	 -2.3629600000 
373.00 	 225.0036000 	 2.197750 	 -0.8858745000 	 -2.3609320000 
373.20 	 224.9988000 	 2.197750 	 -0.8859730000 	 -2.3614910000 
373.40 	 224.9956000 	 2.197750 	 -0.8875592000 	 -2.3625280000 
373.60 	 224.9877000 	 2.197750 	 -0.8846537000 	 -2.3603250000 
373.80 	 224.9829000 	 2.197750 	 -0.8884462000 	 -2.3632460000 
374.00 	 224.9765000 	 2.197775 	 -0.8847554000 	 -2.3600800000 
374.20 	 224.9749000 	 2.197775 	 -0.8854802000 	 -2.3631290000 
374.40 	 224.9718000 	 2.197800 	 -0.8836778000 	 -2.3609380000 
374.60 	 224.9718000 	 2.197825 	 -0.8841038000 	 -2.3619590000 
374.80 	 224.9734000 	 2.197850 	 -0.8852227000 	 -2.3624040000 
375.00 	 224.9686000 	 2.197875 	 -0.8828672000 	 -2.3605160000 
375.20 	 224.9670000 	 2.197875 	 -0.8863068000 	 -2.3631480000 
375.40 	 224.9638000 	 2.197925 	 -0.8826097000 	 -2.3599720000 
375.60 	 224.9638000 	 2.197950 	 -0.8856710000 	 -2.3631890000 
375.80 	 224.9622000 	 2.197975 	 -0.8836873000 	 -2.3609480000 
376.00 	 224.9638000 	 2.198000 	 -0.8839862000 	 -2.3618670000 
376.20 	 224.9638000 	 2.198050 	 -0.8854898000 	 -2.3625500000 
376.40 	 224.9670000 	 2.198075 	 -0.8825811000 	 -2.3603690000 
376.60 	 224.9702000 	 2.198100 	 -0.8868249000 	 -2.3634850000 
376.80 	 224.9718000 	 2.198125 	 -0.8841228000 	 -2.3601750000 
377.00 	 224.9718000 	 2.198150 	 -0.8864307000 	 -2.3630330000 
377.20 	 224.9749000 	 2.198150 	 -0.8854358000 	 -2.3613990000 
377.40 	 224.9813000 	 2.198175 	 -0.8866978000 	 -2.3616600000 
377.60 	 224.9877000 	 2.198200 	 -0.8884589000 	 -2.3627850000 
377.80 	 224.9940000 	 2.198225 	 -0.8853690000 	 -2.3608780000 
378.00 	 224.9956000 	 2.198200 	 -0.8901978000 	 -2.3634660000 
378.20 	 224.9988000 	 2.198200 	 -0.8867868000 	 -2.3602740000 
378.40 	 224.9988000 	 2.198200 	 -0.8895238000 	 -2.3631570000 
378.60 	 225.0004000 	 2.198200 	 -0.8881410000 	 -2.3613450000 
378.80 	 224.9988000 	 2.198200 	 -0.8878390000 	 -2.3615230000 
379.00 	 224.9988000 	 2.198200 	 -0.8897400000 	 -2.3628080000 
379.20 	 225.0036000 	 2.198200 	 -0.8865897000 	 -2.3602230000 
379.40 	 225.0036000 	 2.198225 	 -0.8903599000 	 -2.3635740000 
379.60 	 225.0052000 	 2.198200 	 -0.8867900000 	 -2.3604360000 
379.80 	 225.0036000 	 2.198200 	 -0.8893172000 	 -2.3629980000 
380.00 	 225.0036000 	 2.198200 	 -0.8882904000 	 -2.3616660000 
380.20 	 225.0036000 	 2.198200 	 -0.8873304000 	 -2.3615460000 
380.40 	 224.9988000 	 2.198200 	 -0.8897368000 	 -2.3629700000 
380.60 	 224.9988000 	 2.198200 	 -0.8864880000 	 -2.3603570000 
380.80 	 224.9956000 	 2.198200 	 -0.8901119000 	 -2.3635450000 
381.00 	 224.9956000 	 2.198200 	 -0.8867804000 	 -2.3602230000 
381.20 	 224.9908000 	 2.198200 	 -0.8894126000 	 -2.3630490000 
381.40 	 224.9908000 	 2.198200 	 -0.8879662000 	 -2.3612020000 
381.60 	 224.9877000 	 2.198200 	 -0.8877373000 	 -2.3615770000 
381.80 	 224.9829000 	 2.198200 	 -0.8895810000 	 -2.3628390000 
382.00 	 224.9797000 	 2.198225 	 -0.8867073000 	 -2.3603760000 
382.20 	 224.9702000 	 2.198250 	 -0.8903344000 	 -2.3635480000 
382.40 	 224.9638000 	 2.198275 	 -0.8867295000 	 -2.3603470000 
382.60 	 224.9591000 	 2.198300 	 -0.8895556000 	 -2.3631160000 
382.80 	 224.9511000 	 2.198325 	 -0.8880742000 	 -2.3612370000 
383.00 	 224.9479000 	 2.198375 	 -0.8879630000 	 -2.3618600000 
383.20 	 224.9479000 	 2.198400 	 -0.8894189000 	 -2.3625980000 
383.40 	 224.9447000 	 2.198450 	 -0.8867295000 	 -2.3605190000 
383.60 	 224.9479000 	 2.198500 	 -0.8902264000 	 -2.3635990000 
383.80 	 224.9479000 	 2.198525 	 -0.8867073000 	 -2.3603370000 
384.00 	 224.9543000 	 2.198575 	 -0.8896319000 	 -2.3633800000 
384.20 	 224.9591000 	 2.198625 	 -0.8880202000 	 -2.3613550000 
384.40 	 224.9670000 	 2.198650 	 -0.8882141000 	 -2.3620320000 
384.60 	 224.9749000 	 2.198675 	 -0.8895238000 	 -2.3627950000 
384.80 	 224.9829000 	 2.198700 	 -0.8866914000 	 -2.3607290000 
385.00 	 224.9908000 	 2.198725 	 -0.8903249000 	 -2.3637070000 
385.20 	 224.9956000 	 2.198700 	 -0.8869775000 	 -2.3604390000 
385.40 	 224.9956000 	 2.198700 	 -0.8897877000 	 -2.3633350000 
385.60 	 224.9988000 	 2.198700 	 -0.8881855000 	 -2.3614280000 
385.80 	 225.0067000 	 2.198700 	 -0.8883159000 	 -2.3622350000 
386.00 	 225.0115000 	 2.198700 	 -0.8896542000 	 -2.3628810000 
386.20 	 225.0179000 	 2.198700 	 -0.8870824000 	 -2.3608590000 
386.40 	 225.0179000 	 2.198700 	 -0.8904426000 	 -2.3638220000 
386.60 	 225.0226000 	 2.198700 	 -0.8869712000 	 -2.3604520000 
386.80 	 225.0226000 	 2.198700 	 -0.8899879000 	 -2.3635070000 
387.00 	 225.0179000 	 2.198700 	 -0.8881156000 	 -2.3613710000 
387.20 	 225.0226000 	 2.198700 	 -0.8885892000 	 -2.3623400000 
387.40 	 225.0195000 	 2.198700 	 -0.8895938000 	 -2.3627660000 
387.60 	 225.0226000 	 2.198700 	 -0.8872096000 	 -2.3607920000 
387.80 	 225.0179000 	 2.198650 	 -0.8904934000 	 -2.3635360000 
388.00 	 225.0147000 	 2.198650 	 -0.8867137000 	 -2.3604900000 
388.20 	 225.0115000 	 2.198650 	 -0.8899625000 	 -2.3633740000 
388.40 	 225.0067000 	 2.198650 	 -0.8878167000 	 -2.3610530000 
388.60 	 225.0036000 	 2.198650 	 -0.8889389000 	 -2.3624930000 
388.80 	 224.9988000 	 2.198650 	 -0.8891932000 	 -2.3623240000 
389.00 	 225.0036000 	 2.198650 	 -0.8874702000 	 -2.3612240000 
389.20 	 225.0036000 	 2.198650 	 -0.8903217000 	 -2.3633510000 
389.40 	 225.0036000 	 2.198650 	 -0.8867295000 	 -2.3603760000 
389.60 	 225.0036000 	 2.198650 	 -0.8903885000 	 -2.3635800000 
389.80 	 225.0052000 	 2.198650 	 -0.8875751000 	 -2.3609260000 
390.00 	 225.0036000 	 2.198650 	 -0.8890184000 	 -2.3627000000 
390.20 	 224.9988000 	 2.198650 	 -0.8889993000 	 -2.3621810000 
390.40 	 224.9956000 	 2.198650 	 -0.8874480000 	 -2.3612090000 
390.60 	 224.9908000 	 2.198650 	 -0.8904616000 	 -2.3635290000 
390.80 	 224.9877000 	 2.198650 	 -0.8867931000 	 -2.3602990000 
391.00 	 224.9829000 	 2.198650 	 -0.8902327000 	 -2.3637170000 
391.20 	 224.9829000 	 2.198650 	 -0.8873463000 	 -2.3607830000 
391.40 	 224.9797000 	 2.198650 	 -0.8889897000 	 -2.3627250000 
391.60 	 224.9797000 	 2.198650 	 -0.8890470000 	 -2.3621240000 
391.80 	 224.9797000 	 2.198650 	 -0.8874289000 	 -2.3611670000 
392.00 	 224.9749000 	 2.198650 	 -0.8904648000 	 -2.3634590000 
392.20 	 224.9749000 	 2.198650 	 -0.8867709000 	 -2.3600860000 
392.40 	 224.9718000 	 2.198650 	 -0.8901914000 	 -2.3635830000 
392.60 	 224.9718000 	 2.198650 	 -0.8875942000 	 -2.3607800000 
392.80 	 224.9718000 	 2.198650 	 -0.8890088000 	 -2.3624550000 
393.00 	 224.9670000 	 2.198700 	 -0.8892918000 	 -2.3621620000 
393.20 	 224.9718000 	 2.198725 	 -0.8874194000 	 -2.3609510000 
393.40 	 224.9718000 	 2.198750 	 -0.8904171000 	 -2.3633130000 
393.60 	 224.9718000 	 2.198775 	 -0.8867264000 	 -2.3601530000 
393.80 	 224.9670000 	 2.198800 	 -0.8901342000 	 -2.3633450000 
394.00 	 224.9670000 	 2.198825 	 -0.8876832000 	 -2.3608810000 
394.20 	 224.9638000 	 2.198850 	 -0.8888308000 	 -2.3623690000 
394.40 	 224.9591000 	 2.198875 	 -0.8892854000 	 -2.3621020000 
394.60 	 224.9559000 	 2.198925 	 -0.8873780000 	 -2.3610880000 
394.80 	 224.9511000 	 2.198950 	 -0.8904393000 	 -2.3633930000 
395.00 	 224.9559000 	 2.199000 	 -0.8865611000 	 -2.3602450000 
395.20 	 224.9559000 	 2.199025 	 -0.8901946000 	 -2.3635130000 
395.40 	 224.9591000 	 2.199075 	 -0.8875084000 	 -2.3608180000 
395.60 	 224.9638000 	 2.199100 	 -0.8888531000 	 -2.3626230000 
395.80 	 224.9718000 	 2.199125 	 -0.8890820000 	 -2.3621910000 
396.00 	 224.9765000 	 2.199150 	 -0.8871587000 	 -2.3609700000 
396.20 	 224.9861000 	 2.199150 	 -0.8903154000 	 -2.3632340000 
396.40 	 224.9924000 	 2.199175 	 -0.8870761000 	 -2.3600510000 
396.60 	 224.9988000 	 2.199200 	 -0.8905665000 	 -2.3633450000 
396.80 	 225.0067000 	 2.199225 	 -0.8875847000 	 -2.3601820000 
397.00 	 225.0147000 	 2.199200 	 -0.8896637000 	 -2.3622290000 
397.20 	 225.0131000 	 2.199200 	 -0.8895938000 	 -2.3616250000 
397.40 	 225.0115000 	 2.199200 	 -0.8882046000 	 -2.3609610000 
397.60 	 225.0115000 	 2.199200 	 -0.8909225000 	 -2.3628810000 
397.80 	 225.0115000 	 2.199225 	 -0.8873844000 	 -2.3599460000 
398.00 	 225.0067000 	 2.199200 	 -0.8910338000 	 -2.3632110000 
398.20 	 225.0036000 	 2.199200 	 -0.8879121000 	 -2.3601120000 
398.40 	 225.0036000 	 2.199200 	 -0.8899562000 	 -2.3625310000 
398.60 	 225.0036000 	 2.199200 	 -0.8893172000 	 -2.3615040000 
398.80 	 225.0036000 	 2.199200 	 -0.8882872000 	 -2.3609350000 
399.00 	 225.0036000 	 2.199200 	 -0.8908081000 	 -2.3626900000 
399.20 	 225.0036000 	 2.199200 	 -0.8873526000 	 -2.3598130000 
399.40 	 224.9972000 	 2.199200 	 -0.8908844000 	 -2.3632080000 
399.60 	 224.9908000 	 2.199200 	 -0.8878930000 	 -2.3600930000 
399.80 	 224.9861000 	 2.199200 	 -0.8895683000 	 -2.3623530000 
400.00 	 224.9797000 	 2.199200 	 -0.8894952000 	 -2.3615770000 
400.20 	 224.9749000 	 2.199200 	 -0.8878613000 	 -2.3605350000 
400.40 	 224.9749000 	 2.199200 	 -0.8907159000 	 -2.3629980000 
400.60 	 224.9749000 	 2.199200 	 -0.8872128000 	 -2.3597020000 
400.80 	 224.9797000 	 2.199200 	 -0.8908558000 	 -2.3631380000 
401.00 	 224.9797000 	 2.199225 	 -0.8879789000 	 -2.3604080000 
401.20 	 224.9813000 	 2.199225 	 -0.8894348000 	 -2.3622700000 
401.40 	 224.9797000 	 2.199250 	 -0.8890915000 	 -2.3614340000 
401.60 	 224.9797000 	 2.199275 	 -0.8877309000 	 -2.3608560000 
401.80 	 224.9749000 	 2.199275 	 -0.8905602000 	 -2.3630360000 
402.00 	 224.9749000 	 2.199275 	 -0.8876705000 	 -2.3601660000 
402.20 	 224.9718000 	 2.199300 	 -0.8910338000 	 -2.3633130000 
402.40 	 224.9718000 	 2.199325 	 -0.8883603000 	 -2.3604610000 
402.60 	 224.9670000 	 2.199350 	 -0.8898194000 	 -2.3622730000 
402.80 	 224.9638000 	 2.199375 	 -0.8898417000 	 -2.3618000000 
403.00 	 224.9638000 	 2.199400 	 -0.8886115000 	 -2.3612150000 
403.20 	 224.9591000 	 2.199425 	 -0.8911133000 	 -2.3629670000 
403.40 	 224.9559000 	 2.199475 	 -0.8877723000 	 -2.3602330000 
403.60 	 224.9527000 	 2.199500 	 -0.8913644000 	 -2.3635670000 
403.80 	 224.9559000 	 2.199550 	 -0.8880870000 	 -2.3603730000 
404.00 	 224.9575000 	 2.199575 	 -0.8905475000 	 -2.3631790000 
404.20 	 224.9638000 	 2.199625 	 -0.8892186000 	 -2.3612820000 
404.40 	 224.9670000 	 2.199650 	 -0.8891201000 	 -2.3618190000 
404.60 	 224.9718000 	 2.199675 	 -0.8906047000 	 -2.3625660000 
404.80 	 224.9781000 	 2.199700 	 -0.8879471000 	 -2.3607600000 
405.00 	 224.9829000 	 2.199725 	 -0.8889548000 	 -2.3635800000 
405.20 	 224.9877000 	 2.199700 	 -0.8885924000 	 -2.3601530000 
405.40 	 224.9956000 	 2.199725 	 -0.8920829000 	 -2.3632140000 
405.60 	 225.0036000 	 2.199750 	 -0.8897400000 	 -2.3608110000 
405.80 	 225.0115000 	 2.199775 	 -0.8908145000 	 -2.3621300000 
406.00 	 225.0147000 	 2.199750 	 -0.8910529000 	 -2.3621300000 
406.20 	 225.0147000 	 2.199750 	 -0.8893268000 	 -2.3609160000 
406.40 	 225.0115000 	 2.199750 	 -0.8921273000 	 -2.3632180000 
406.60 	 225.0099000 	 2.199750 	 -0.8886941000 	 -2.3601940000 
406.80 	 225.0115000 	 2.199750 	 -0.8922990000 	 -2.3634020000 
407.00 	 225.0115000 	 2.199750 	 -0.8896129000 	 -2.3607250000 
407.20 	 225.0147000 	 2.199750 	 -0.8908685000 	 -2.3624290000 
407.40 	 225.0147000 	 2.199750 	 -0.8910624000 	 -2.3620610000 
407.60 	 225.0163000 	 2.199750 	 -0.8892727000 	 -2.3609890000 
407.80 	 225.0115000 	 2.199750 	 -0.8923721000 	 -2.3633540000 
408.00 	 225.0099000 	 2.199750 	 -0.8886814000 	 -2.3602680000 
408.20 	 225.0036000 	 2.199700 	 -0.8920479000 	 -2.3633030000 
408.40 	 225.0036000 	 2.199700 	 -0.8896732000 	 -2.3607800000 
408.60 	 224.9988000 	 2.199700 	 -0.8908113000 	 -2.3622390000 
408.80 	 224.9972000 	 2.199700 	 -0.8911610000 	 -2.3620890000 
409.00 	 224.9956000 	 2.199700 	 -0.8895493000 	 -2.3609700000 
409.20 	 224.9908000 	 2.199700 	 -0.8923817000 	 -2.3631790000 
409.40 	 224.9877000 	 2.199700 	 -0.8886592000 	 -2.3602330000 
409.60 	 224.9877000 	 2.199700 	 -0.8920352000 	 -2.3633860000 
409.80 	 224.9861000 	 2.199700 	 -0.8896891000 	 -2.3608810000 
410.00 	 224.9829000 	 2.199700 	 -0.8908622000 	 -2.3624680000 
410.20 	 224.9877000 	 2.199700 	 -0.8909988000 	 -2.3621080000 
410.40 	 224.9877000 	 2.199700 	 -0.8894030000 	 -2.3610500000 
410.60 	 224.9829000 	 2.199700 	 -0.8921814000 	 -2.3633860000 
410.80 	 224.9797000 	 2.199700 	 -0.8887291000 	 -2.3603280000 
411.00 	 224.9797000 	 2.199700 	 -0.8922768000 	 -2.3636310000 
411.20 	 224.9797000 	 2.199700 	 -0.8891360000 	 -2.3606200000 
411.40 	 224.9765000 	 2.199700 	 -0.8915520000 	 -2.3629760000 
411.60 	 224.9765000 	 2.199725 	 -0.8904362000 	 -2.3615680000 
411.80 	 224.9749000 	 2.199750 	 -0.8900674000 	 -2.3614980000 
412.00 	 224.9718000 	 2.199750 	 -0.8920638000 	 -2.3628550000 
412.20 	 224.9670000 	 2.199800 	 -0.8888944000 	 -2.3604420000 
412.40 	 224.9638000 	 2.199825 	 -0.8923880000 	 -2.3635700000 
412.60 	 224.9591000 	 2.199850 	 -0.8889675000 	 -2.3603820000 
412.80 	 224.9591000 	 2.199875 	 -0.8914821000 	 -2.3628900000 
413.00 	 224.9559000 	 2.199925 	 -0.8905824000 	 -2.3615770000 
413.20 	 224.9559000 	 2.199950 	 -0.8897750000 	 -2.3614120000 
413.40 	 224.9591000 	 2.200000 	 -0.8920383000 	 -2.3630620000 
413.60 	 224.9591000 	 2.200025 	 -0.8887641000 	 -2.3603280000 
413.80 	 224.9622000 	 2.200050 	 -0.8923785000 	 -2.3634660000 
414.00 	 224.9670000 	 2.200100 	 -0.8890851000 	 -2.3605700000 
414.20 	 224.9749000 	 2.200125 	 -0.8914439000 	 -2.3628490000 
414.40 	 224.9829000 	 2.200150 	 -0.8906905000 	 -2.3616150000 
414.60 	 224.9908000 	 2.200175 	 -0.8898862000 	 -2.3614600000 
414.80 	 224.9988000 	 2.200175 	 -0.8919589000 	 -2.3631570000 
415.00 	 225.0036000 	 2.200150 	 -0.8891296000 	 -2.3602580000 
415.20 	 225.0036000 	 2.200150 	 -0.8927854000 	 -2.3636690000 
415.40 	 225.0036000 	 2.200150 	 -0.8893776000 	 -2.3603530000 
415.60 	 225.0036000 	 2.200150 	 -0.8920701000 	 -2.3630240000 
415.80 	 225.0036000 	 2.200150 	 -0.8906015000 	 -2.3614180000 
416.00 	 225.0036000 	 2.200150 	 -0.8906937000 	 -2.3620350000 
416.20 	 224.9988000 	 2.200150 	 -0.8920352000 	 -2.3627690000 
416.40 	 225.0036000 	 2.200150 	 -0.8893554000 	 -2.3607130000 
416.60 	 224.9988000 	 2.200150 	 -0.8927536000 	 -2.3635040000 
416.80 	 224.9972000 	 2.200150 	 -0.8893045000 	 -2.3602840000 
417.00 	 224.9956000 	 2.200150 	 -0.8921083000 	 -2.3633610000 
417.20 	 224.9908000 	 2.200150 	 -0.8905665000 	 -2.3612790000 
417.40 	 224.9908000 	 2.200150 	 -0.8906810000 	 -2.3620480000 
417.60 	 224.9908000 	 2.200150 	 -0.8920606000 	 -2.3626870000 
417.80 	 224.9908000 	 2.200150 	 -0.8894444000 	 -2.3607990000 
418.00 	 224.9924000 	 2.200150 	 -0.8927791000 	 -2.3634910000 
418.20 	 224.9908000 	 2.200150 	 -0.8891742000 	 -2.3603280000 
418.40 	 224.9893000 	 2.200150 	 -0.8924357000 	 -2.3633860000 
418.60 	 224.9829000 	 2.200150 	 -0.8900388000 	 -2.3608720000 
418.80 	 224.9797000 	 2.200150 	 -0.8910338000 	 -2.3622100000 
419.00 	 224.9797000 	 2.200150 	 -0.8917999000 	 -2.3623440000 
419.20 	 224.9749000 	 2.200175 	 -0.8896828000 	 -2.3608050000 
419.40 	 224.9749000 	 2.200200 	 -0.8928553000 	 -2.3635260000 
419.60 	 224.9749000 	 2.200225 	 -0.8892377000 	 -2.3603310000 
419.80 	 224.9734000 	 2.200250 	 -0.8923753000 	 -2.3634750000 
420.00 	 224.9686000 	 2.200275 	 -0.8903313000 	 -2.3609540000 
420.20 	 224.9638000 	 2.200275 	 -0.8910084000 	 -2.3620990000 
420.40 	 224.9591000 	 2.200325 	 -0.8918126000 	 -2.3624680000 
420.60 	 224.9575000 	 2.200350 	 -0.8895938000 	 -2.3608330000 
420.80 	 224.9575000 	 2.200375 	 -0.8928840000 	 -2.3635960000 
421.00 	 224.9591000 	 2.200425 	 -0.8891328000 	 -2.3604360000 
421.20 	 224.9591000 	 2.200450 	 -0.8923658000 	 -2.3633420000 
421.40 	 224.9638000 	 2.200475 	 -0.8902804000 	 -2.3610620000 
421.60 	 224.9638000 	 2.200500 	 -0.8911737000 	 -2.3622610000 
421.80 	 224.9670000 	 2.200525 	 -0.8918858000 	 -2.3624360000 
422.00 	 224.9718000 	 2.200575 	 -0.8895302000 	 -2.3607760000 
422.20 	 224.9670000 	 2.200600 	 -0.8927695000 	 -2.3633990000 
422.40 	 224.9749000 	 2.200625 	 -0.8891392000 	 -2.3604610000 
422.60 	 224.9749000 	 2.200625 	 -0.8925946000 	 -2.3635360000 
422.80 	 224.9877000 	 2.200650 	 -0.8898481000 	 -2.3607090000 
423.00 	 224.9908000 	 2.200650 	 -0.8913231000 	 -2.3626490000 
423.20 	 225.0020000 	 2.200650 	 -0.8911800000 	 -2.3634820000 
423.40 	 225.0131000 	 2.200650 	 -0.8899307000 	 -2.3627980000 
423.60 	 225.0226000 	 2.200650 	 -0.8924230000 	 -2.3649980000 
423.80 	 225.0306000 	 2.200650 	 -0.8891614000 	 -2.3618790000 
424.00 	 225.0338000 	 2.200650 	 -0.8927441000 	 -2.3651760000 
424.20 	 225.0385000 	 2.200650 	 -0.8894539000 	 -2.3621020000 
424.40 	 225.0385000 	 2.200650 	 -0.8919144000 	 -2.3645500000 
424.60 	 225.0338000 	 2.200650 	 -0.8906778000 	 -2.3629540000 
424.80 	 225.0306000 	 2.200600 	 -0.8902740000 	 -2.3632400000 
425.00 	 225.0226000 	 2.200575 	 -0.8922450000 	 -2.3645400000 
425.20 	 225.0147000 	 2.200550 	 -0.8892441000 	 -2.3619970000 
425.40 	 225.0115000 	 2.200550 	 -0.8930238000 	 -2.3651570000 
425.60 	 225.0067000 	 2.200550 	 -0.8891328000 	 -2.3619140000 
425.80 	 225.0036000 	 2.200550 	 -0.8924580000 	 -2.3649440000 
426.00 	 225.0036000 	 2.200550 	 -0.8901596000 	 -2.3626010000 
426.20 	 225.0036000 	 2.200550 	 -0.8912055000 	 -2.3638250000 
426.40 	 224.9988000 	 2.200550 	 -0.8916950000 	 -2.3639610000 
426.60 	 224.9940000 	 2.200550 	 -0.8895079000 	 -2.3625210000 
426.80 	 224.9893000 	 2.200550 	 -0.8926900000 	 -2.3649600000 
427.00 	 224.9829000 	 2.200550 	 -0.8891137000 	 -2.3618190000 
427.20 	 224.9797000 	 2.200550 	 -0.8925279000 	 -2.3650140000 
427.40 	 224.9797000 	 2.200550 	 -0.8897591000 	 -2.3622580000 
427.60 	 224.9749000 	 2.200550 	 -0.8915965000 	 -2.3642440000 
427.80 	 224.9797000 	 2.200550 	 -0.8910465000 	 -2.3633610000 
428.00 	 224.9797000 	 2.200550 	 -0.8899879000 	 -2.3629760000 
428.20 	 224.9829000 	 2.200550 	 -0.8922768000 	 -2.3646830000 
428.40 	 224.9829000 	 2.200550 	 -0.8891837000 	 -2.3620250000 
428.60 	 224.9829000 	 2.200550 	 -0.8926678000 	 -2.3651150000 
428.80 	 224.9797000 	 2.200550 	 -0.8892727000 	 -2.3619530000 
429.00 	 224.9718000 	 2.200550 	 -0.8919366000 	 -2.3646770000 
429.20 	 224.9670000 	 2.200550 	 -0.8907223000 	 -2.3630020000 
429.40 	 224.9622000 	 2.200575 	 -0.8902931000 	 -2.3631640000 
429.60 	 224.9591000 	 2.200625 	 -0.8923022000 	 -2.3646480000 
429.80 	 224.9559000 	 2.200650 	 -0.8891742000 	 -2.3619330000 
430.00 	 224.9559000 	 2.200700 	 -0.8925692000 	 -2.3651470000 
430.20 	 224.9559000 	 2.200750 	 -0.8896224000 	 -2.3620060000 
430.40 	 224.9559000 	 2.200775 	 -0.8916028000 	 -2.3644800000 
430.60 	 224.9559000 	 2.200825 	 -0.8907477000 	 -2.3631260000 
430.80 	 224.9559000 	 2.200850 	 -0.8903916000 	 -2.3632180000 
431.00 	 224.9559000 	 2.200900 	 -0.8920733000 	 -2.3641940000 
431.20 	 224.9559000 	 2.200950 	 -0.8893903000 	 -2.3621590000 
431.40 	 224.9495000 	 2.200975 	 -0.8926741000 	 -2.3650490000 
431.60 	 224.9511000 	 2.201025 	 -0.8890597000 	 -2.3617810000 
431.80 	 224.9511000 	 2.201050 	 -0.8921528000 	 -2.3647630000 
432.00 	 224.9591000 	 2.201100 	 -0.8902995000 	 -2.3628080000 
432.20 	 224.9670000 	 2.201125 	 -0.8905665000 	 -2.3633830000 
432.40 	 224.9749000 	 2.201150 	 -0.8917332000 	 -2.3641520000 
432.60 	 224.9829000 	 2.201175 	 -0.8893617000 	 -2.3621300000 
432.80 	 224.9893000 	 2.201200 	 -0.8927949000 	 -2.3650100000 
433.00 	 224.9956000 	 2.201225 	 -0.8890216000 	 -2.3618090000 
433.20 	 224.9956000 	 2.201225 	 -0.8927123000 	 -2.3649790000 
433.40 	 224.9956000 	 2.201200 	 -0.8904457000 	 -2.3625690000 
433.60 	 224.9988000 	 2.201200 	 -0.8914884000 	 -2.3639840000 
433.80 	 224.9956000 	 2.201200 	 -0.8918921000 	 -2.3639200000 
434.00 	 224.9988000 	 2.201200 	 -0.8900293000 	 -2.3625500000 
434.20 	 224.9988000 	 2.201200 	 -0.8930238000 	 -2.3651250000 
434.40 	 224.9956000 	 2.201200 	 -0.8895429000 	 -2.3619560000 
434.60 	 224.9956000 	 2.201200 	 -0.8930333000 	 -2.3653060000 
434.80 	 224.9908000 	 2.201200 	 -0.8902486000 	 -2.3623780000 
435.00 	 224.9877000 	 2.201200 	 -0.8919525000 	 -2.3643520000 
435.20 	 224.9797000 	 2.201200 	 -0.8916060000 	 -2.3636280000 
435.40 	 224.9749000 	 2.201200 	 -0.8905029000 	 -2.3630620000 
435.60 	 224.9734000 	 2.201225 	 -0.8926773000 	 -2.3646670000 
435.80 	 224.9718000 	 2.201250 	 -0.8894761000 	 -2.3621400000 
436.00 	 224.9670000 	 2.201250 	 -0.8929443000 	 -2.3652900000 
436.20 	 224.9670000 	 2.201300 	 -0.8895874000 	 -2.3621650000 
436.40 	 224.9638000 	 2.201325 	 -0.8921687000 	 -2.3646740000 
436.60 	 224.9559000 	 2.201350 	 -0.8908526000 	 -2.3632970000 
436.80 	 224.9479000 	 2.201375 	 -0.8904521000 	 -2.3633030000 
437.00 	 224.9447000 	 2.201425 	 -0.8925152000 	 -2.3645080000 
437.20 	 224.9400000 	 2.201475 	 -0.8892250000 	 -2.3622100000 
437.40 	 224.9368000 	 2.201525 	 -0.8929284000 	 -2.3652390000 
437.60 	 224.9368000 	 2.201575 	 -0.8891773000 	 -2.3620540000 
437.80 	 224.9400000 	 2.201625 	 -0.8923976000 	 -2.3649790000 
438.00 	 224.9447000 	 2.201675 	 -0.8902137000 	 -2.3627280000 
438.20 	 224.9479000 	 2.201725 	 -0.8909988000 	 -2.3639520000 
438.40 	 224.9575000 	 2.201750 	 -0.8918222000 	 -2.3640410000 
438.60 	 224.9654000 	 2.201800 	 -0.8896001000 	 -2.3623530000 
438.80 	 224.9749000 	 2.201825 	 -0.8925915000 	 -2.3652240000 
439.00 	 224.9845000 	 2.201850 	 -0.8889039000 	 -2.3620220000 
439.20 	 224.9956000 	 2.201875 	 -0.8920892000 	 -2.3651820000 
439.40 	 224.9988000 	 2.201850 	 -0.8906714000 	 -2.3625500000 
439.60 	 225.0036000 	 2.201850 	 -0.8922005000 	 -2.3643080000 
439.80 	 225.0067000 	 2.201850 	 -0.8922195000 	 -2.3638370000 
440.00 	 225.0115000 	 2.201850 	 -0.8904203000 	 -2.3627190000 
440.20 	 225.0147000 	 2.201850 	 -0.8934529000 	 -2.3651220000 
440.40 	 225.0147000 	 2.201850 	 -0.8899307000 	 -2.3620160000 
440.60 	 225.0147000 	 2.201850 	 -0.8934276000 	 -2.3652270000 
440.80 	 225.0115000 	 2.201850 	 -0.8906396000 	 -2.3625980000 
441.00 	 225.0099000 	 2.201850 	 -0.8920765000 	 -2.3641750000 
441.20 	 225.0067000 	 2.201850 	 -0.8921719000 	 -2.3637580000 
441.40 	 225.0036000 	 2.201850 	 -0.8907604000 	 -2.3630050000 
441.60 	 224.9988000 	 2.201850 	 -0.8932431000 	 -2.3649530000 
441.80 	 224.9956000 	 2.201850 	 -0.8899879000 	 -2.3620890000 
442.00 	 224.9908000 	 2.201850 	 -0.8936946000 	 -2.3653380000 
442.20 	 224.9908000 	 2.201850 	 -0.8904457000 	 -2.3624070000 
442.40 	 224.9877000 	 2.201850 	 -0.8925088000 	 -2.3646070000 
442.60 	 224.9877000 	 2.201850 	 -0.8918921000 	 -2.3634850000 
442.80 	 224.9877000 	 2.201850 	 -0.8911546000 	 -2.3632530000 
443.00 	 224.9829000 	 2.201850 	 -0.8930397000 	 -2.3644860000 
443.20 	 224.9829000 	 2.201850 	 -0.8903122000 	 -2.3623310000 
443.40 	 224.9797000 	 2.201850 	 -0.8935992000 	 -2.3653600000 
443.60 	 224.9749000 	 2.201850 	 -0.8902359000 	 -2.3621490000 
443.80 	 224.9718000 	 2.201875 	 -0.8932050000 	 -2.3649790000 
444.00 	 224.9670000 	 2.201900 	 -0.8909766000 	 -2.3627500000 
444.20 	 224.9638000 	 2.201925 	 -0.8918158000 	 -2.3637740000 
444.40 	 224.9591000 	 2.201950 	 -0.8926614000 	 -2.3639680000 
444.60 	 224.9559000 	 2.202000 	 -0.8905506000 	 -2.3626840000 
444.80 	 224.9559000 	 2.202025 	 -0.8935325000 	 -2.3649280000 
445.00 	 224.9511000 	 2.202075 	 -0.8900642000 	 -2.3620100000 
445.20 	 224.9511000 	 2.202100 	 -0.8937518000 	 -2.3652780000 
445.40 	 224.9511000 	 2.202150 	 -0.8904679000 	 -2.3622730000 
445.60 	 224.9511000 	 2.202175 	 -0.8928140000 	 -2.3645850000 
445.80 	 224.9559000 	 2.202225 	 -0.8917745000 	 -2.3632650000 
446.00 	 224.9591000 	 2.202275 	 -0.8913708000 	 -2.3634080000 
446.20 	 224.9638000 	 2.202300 	 -0.8931478000 	 -2.3645530000 
446.40 	 224.9670000 	 2.202325 	 -0.8903186000 	 -2.3623090000 
446.60 	 224.9718000 	 2.202350 	 -0.8937740000 	 -2.3653130000 
446.80 	 224.9781000 	 2.202375 	 -0.8902836000 	 -2.3621780000 
447.00 	 224.9829000 	 2.202400 	 -0.8932654000 	 -2.3650550000 
447.20 	 224.9908000 	 2.202425 	 -0.8914058000 	 -2.3628710000 
447.40 	 225.0004000 	 2.202400 	 -0.8923817000 	 -2.3634270000 
447.60 	 225.0052000 	 2.202400 	 -0.8933862000 	 -2.3640760000 
447.80 	 225.0115000 	 2.202400 	 -0.8910815000 	 -2.3623310000 
448.00 	 225.0179000 	 2.202400 	 -0.8943176000 	 -2.3648800000 
448.20 	 225.0226000 	 2.202400 	 -0.8906269000 	 -2.3618160000 
448.40 	 225.0258000 	 2.202400 	 -0.8939266000 	 -2.3649410000 
448.60 	 225.0226000 	 2.202400 	 -0.8911260000 	 -2.3622480000 
448.80 	 225.0226000 	 2.202400 	 -0.8929030000 	 -2.3642920000 
449.00 	 225.0163000 	 2.202400 	 -0.8925692000 	 -2.3635040000 
449.20 	 225.0115000 	 2.202400 	 -0.8915074000 	 -2.3630050000 
449.40 	 225.0067000 	 2.202400 	 -0.8939584000 	 -2.3647050000 
449.60 	 225.0036000 	 2.202400 	 -0.8907413000 	 -2.3620290000 
449.80 	 224.9988000 	 2.202400 	 -0.8939075000 	 -2.3650360000 
450.00 	 224.9988000 	 2.202400 	 -0.8908749000 	 -2.3620700000 
450.20 	 224.9988000 	 2.202400 	 -0.8930175000 	 -2.3642440000 
450.40 	 224.9988000 	 2.202400 	 -0.8924993000 	 -2.3632530000 
450.60 	 224.9988000 	 2.202400 	 -0.8913930000 	 -2.3628840000 
450.80 	 224.9972000 	 2.202400 	 -0.8937613000 	 -2.3644570000 
451.00 	 224.9940000 	 2.202400 	 -0.8903599000 	 -2.3620220000 
451.20 	 224.9893000 	 2.202400 	 -0.8941587000 	 -2.3651340000 
451.40 	 224.9829000 	 2.202400 	 -0.8908526000 	 -2.3620770000 
451.60 	 224.9797000 	 2.202400 	 -0.8934053000 	 -2.3646830000 
451.80 	 224.9749000 	 2.202400 	 -0.8918412000 	 -2.3629220000 
452.00 	 224.9718000 	 2.202400 	 -0.8918126000 	 -2.3633100000 
452.20 	 224.9670000 	 2.202400 	 -0.8934053000 	 -2.3642600000 
452.40 	 224.9638000 	 2.202400 	 -0.8906174000 	 -2.3622160000 
452.60 	 224.9606000 	 2.202400 	 -0.8939235000 	 -2.3650040000 
452.80 	 224.9559000 	 2.202425 	 -0.8910847000 	 -2.3620220000 
453.00 	 224.9511000 	 2.202475 	 -0.8938090000 	 -2.3648100000 
453.20 	 224.9479000 	 2.202525 	 -0.8922291000 	 -2.3629760000 
453.40 	 224.9447000 	 2.202550 	 -0.8921051000 	 -2.3634720000 
453.60 	 224.9447000 	 2.202600 	 -0.8937454000 	 -2.3644860000 
453.80 	 224.9447000 	 2.202650 	 -0.8909766000 	 -2.3620990000 
454.00 	 224.9479000 	 2.202700 	 -0.8941047000 	 -2.3652140000 
454.20 	 224.9511000 	 2.202750 	 -0.8908145000 	 -2.3619750000 
454.40 	 224.9559000 	 2.202800 	 -0.8933957000 	 -2.3646580000 
454.60 	 224.9638000 	 2.202825 	 -0.8919366000 	 -2.3629510000 
454.80 	 224.9718000 	 2.202850 	 -0.8923149000 	 -2.3635100000 
455.00 	 224.9797000 	 2.202875 	 -0.8935292000 	 -2.3642890000 
455.20 	 224.9877000 	 2.202900 	 -0.8909225000 	 -2.3623530000 
455.40 	 224.9956000 	 2.202900 	 -0.8927409000 	 -2.3651310000 
455.60 	 225.0067000 	 2.202900 	 -0.8903058000 	 -2.3615900000 
455.80 	 225.0147000 	 2.202900 	 -0.8938916000 	 -2.3650170000 
456.00 	 225.0226000 	 2.202900 	 -0.8914025000 	 -2.3623820000 
456.20 	 225.0290000 	 2.202900 	 -0.8924262000 	 -2.3637390000 
456.40 	 225.0306000 	 2.202900 	 -0.8933067000 	 -2.3639710000 
456.60 	 225.0306000 	 2.202900 	 -0.8908971000 	 -2.3623240000 
456.80 	 225.0306000 	 2.202900 	 -0.8943112000 	 -2.3650840000 
457.00 	 225.0258000 	 2.202900 	 -0.8904235000 	 -2.3615200000 
457.20 	 225.0226000 	 2.202900 	 -0.8940570000 	 -2.3652300000 
457.40 	 225.0226000 	 2.202850 	 -0.8911069000 	 -2.3620730000 
457.60 	 225.0179000 	 2.202850 	 -0.8927377000 	 -2.3641110000 
457.80 	 225.0179000 	 2.202800 	 -0.8925819000 	 -2.3633800000 
458.00 	 225.0147000 	 2.202800 	 -0.8910465000 	 -2.3625560000 
458.20 	 225.0115000 	 2.202800 	 -0.8941047000 	 -2.3649340000 
458.40 	 225.0115000 	 2.202800 	 -0.8903694000 	 -2.3617650000 
458.60 	 225.0036000 	 2.202800 	 -0.8943462000 	 -2.3652900000 
458.80 	 225.0036000 	 2.202800 	 -0.8905284000 	 -2.3616470000 
459.00 	 224.9988000 	 2.202800 	 -0.8933671000 	 -2.3645750000 
459.20 	 224.9940000 	 2.202800 	 -0.8920829000 	 -2.3627730000 
459.40 	 224.9893000 	 2.202800 	 -0.8917999000 	 -2.3632590000 
459.60 	 224.9829000 	 2.202800 	 -0.8936055000 	 -2.3644290000 
459.80 	 224.9829000 	 2.202800 	 -0.8904552000 	 -2.3619020000 
460.00 	 224.9813000 	 2.202800 	 -0.8945243000 	 -2.3652710000 
460.20 	 224.9829000 	 2.202800 	 -0.8904489000 	 -2.3616950000 
460.40 	 224.9877000 	 2.202800 	 -0.8939202000 	 -2.3648990000 
460.60 	 224.9877000 	 2.202800 	 -0.8914598000 	 -2.3623690000 
460.80 	 224.9877000 	 2.202800 	 -0.8926837000 	 -2.3638820000 
461.00 	 224.9877000 	 2.202800 	 -0.8930556000 	 -2.3637840000 
461.20 	 224.9829000 	 2.202800 	 -0.8909352000 	 -2.3623970000 
461.40 	 224.9829000 	 2.202800 	 -0.8942795000 	 -2.3649570000 
461.60 	 224.9797000 	 2.202800 	 -0.8902740000 	 -2.3616090000 
461.80 	 224.9797000 	 2.202800 	 -0.8943272000 	 -2.3653290000 
462.00 	 224.9797000 	 2.202800 	 -0.8905697000 	 -2.3617900000 
462.20 	 224.9797000 	 2.202800 	 -0.8933417000 	 -2.3645500000 
462.40 	 224.9797000 	 2.202800 	 -0.8919780000 	 -2.3628590000 
462.60 	 224.9797000 	 2.202850 	 -0.8916791000 	 -2.3631450000 
462.80 	 224.9813000 	 2.202850 	 -0.8938821000 	 -2.3645530000 
463.00 	 224.9797000 	 2.202850 	 -0.8904775000 	 -2.3618160000 
463.20 	 224.9749000 	 2.202850 	 -0.8943208000 	 -2.3651700000 
463.40 	 224.9734000 	 2.202875 	 -0.8903758000 	 -2.3615930000 
463.60 	 224.9670000 	 2.202900 	 -0.8940220000 	 -2.3649410000 
463.80 	 224.9638000 	 2.202925 	 -0.8914089000 	 -2.3624040000 
464.00 	 224.9559000 	 2.202950 	 -0.8921719000 	 -2.3634430000 
464.20 	 224.9543000 	 2.203000 	 -0.8933194000 	 -2.3639580000 
464.40 	 224.9511000 	 2.203050 	 -0.8905347000 	 -2.3620220000 
464.60 	 224.9511000 	 2.203075 	 -0.8942032000 	 -2.3650620000 
464.80 	 224.9511000 	 2.203125 	 -0.8902550000 	 -2.3614180000 
465.00 	 224.9511000 	 2.203150 	 -0.8938821000 	 -2.3650260000 
465.20 	 224.9511000 	 2.203200 	 -0.8913708000 	 -2.3621970000 
465.40 	 224.9559000 	 2.203250 	 -0.8927917000 	 -2.3640030000 
465.60 	 224.9591000 	 2.203275 	 -0.8927695000 	 -2.3634620000 
465.80 	 224.9638000 	 2.203300 	 -0.8912818000 	 -2.3626490000 
466.00 	 224.9718000 	 2.203350 	 -0.8939171000 	 -2.3647820000 
466.20 	 224.9749000 	 2.203350 	 -0.8903027000 	 -2.3615740000 
466.40 	 224.9797000 	 2.203375 	 -0.8941936000 	 -2.3651790000 
466.60 	 224.9813000 	 2.203425 	 -0.8907731000 	 -2.3617680000 
466.80 	 224.9877000 	 2.203425 	 -0.8942286000 	 -2.3643270000 
467.00 	 224.9924000 	 2.203400 	 -0.8939489000 	 -2.3630810000 
467.20 	 224.9988000 	 2.203400 	 -0.8934562000 	 -2.3629950000 
467.40 	 225.0067000 	 2.203400 	 -0.8954684000 	 -2.3643460000 
467.60 	 225.0147000 	 2.203400 	 -0.8923022000 	 -2.3619870000 
467.80 	 225.0179000 	 2.203400 	 -0.8960406000 	 -2.3650520000 
468.00 	 225.0226000 	 2.203400 	 -0.8921623000 	 -2.3616730000 
468.20 	 225.0226000 	 2.203400 	 -0.8954175000 	 -2.3646350000 
468.40 	 225.0179000 	 2.203400 	 -0.8932304000 	 -2.3623720000 
468.60 	 225.0179000 	 2.203400 	 -0.8942000000 	 -2.3638370000 
468.80 	 225.0147000 	 2.203400 	 -0.8943494000 	 -2.3633830000 
469.00 	 225.0115000 	 2.203400 	 -0.8929698000 	 -2.3626770000 
469.20 	 225.0083000 	 2.203400 	 -0.8955510000 	 -2.3645110000 
469.40 	 225.0067000 	 2.203400 	 -0.8920415000 	 -2.3618030000 
469.60 	 225.0067000 	 2.203400 	 -0.8958817000 	 -2.3649690000 
469.80 	 225.0036000 	 2.203400 	 -0.8925120000 	 -2.3617620000 
470.00 	 225.0052000 	 2.203400 	 -0.8949693000 	 -2.3643810000 
470.20 	 225.0036000 	 2.203400 	 -0.8936596000 	 -2.3626960000 
470.40 	 225.0004000 	 2.203400 	 -0.8937359000 	 -2.3632240000 
470.60 	 224.9988000 	 2.203400 	 -0.8950774000 	 -2.3641780000 
470.80 	 224.9908000 	 2.203400 	 -0.8924611000 	 -2.3621620000 
471.00 	 224.9877000 	 2.203400 	 -0.8958435000 	 -2.3649090000 
471.20 	 224.9845000 	 2.203400 	 -0.8922418000 	 -2.3617300000 
471.40 	 224.9877000 	 2.203400 	 -0.8955956000 	 -2.3649220000 
471.60 	 224.9877000 	 2.203400 	 -0.8929412000 	 -2.3622160000 
471.80 	 224.9877000 	 2.203400 	 -0.8942350000 	 -2.3638280000 
472.00 	 224.9877000 	 2.203400 	 -0.8947372000 	 -2.3638060000 
472.20 	 224.9877000 	 2.203400 	 -0.8928013000 	 -2.3624930000 
472.40 	 224.9877000 	 2.203400 	 -0.8955956000 	 -2.3647500000 
472.60 	 224.9845000 	 2.203400 	 -0.8921337000 	 -2.3615840000 
472.80 	 224.9877000 	 2.203400 	 -0.8954366000 	 -2.3648960000 
473.00 	 224.9829000 	 2.203400 	 -0.8929062000 	 -2.3622200000 
473.20 	 224.9877000 	 2.203400 	 -0.8946037000 	 -2.3641560000 
473.40 	 224.9829000 	 2.203425 	 -0.8941110000 	 -2.3631350000 
473.60 	 224.9861000 	 2.203425 	 -0.8928426000 	 -2.3630020000 
473.80 	 224.9829000 	 2.203450 	 -0.8948358000 	 -2.3641750000 
474.00 	 224.9797000 	 2.203450 	 -0.8916728000 	 -2.3620320000 
474.20 	 224.9797000 	 2.203450 	 -0.8911037000 	 -2.3651090000 
474.40 	 224.9749000 	 2.203475 	 -0.8912023000 	 -2.3616500000 
474.60 	 224.9749000 	 2.203475 	 -0.8937009000 	 -2.3647400000 
474.80 	 224.9670000 	 2.203500 	 -0.8924357000 	 -2.3629090000 
475.00 	 224.9670000 	 2.203550 	 -0.8918762000 	 -2.3630330000 
475.20 	 224.9638000 	 2.203575 	 -0.8941047000 	 -2.3642730000 
475.40 	 224.9638000 	 2.203600 	 -0.8906905000 	 -2.3618600000 
475.60 	 224.9670000 	 2.203625 	 -0.8946736000 	 -2.3651630000 
475.80 	 224.9670000 	 2.203650 	 -0.8907540000 	 -2.3614250000 
476.00 	 224.9670000 	 2.203700 	 -0.8938789000 	 -2.3648330000 
476.20 	 224.9670000 	 2.203725 	 -0.8919112000 	 -2.3624100000 
476.40 	 224.9670000 	 2.203750 	 -0.8924707000 	 -2.3635640000 
476.60 	 224.9718000 	 2.203775 	 -0.8934529000 	 -2.3637650000 
476.80 	 224.9718000 	 2.203800 	 -0.8912722000 	 -2.3623050000 
477.00 	 224.9749000 	 2.203825 	 -0.8942922000 	 -2.3648870000 
477.20 	 224.9749000 	 2.203825 	 -0.8904998000 	 -2.3615200000 
477.40 	 224.9749000 	 2.203850 	 -0.8943748000 	 -2.3651760000 
477.60 	 224.9749000 	 2.203875 	 -0.8912500000 	 -2.3620800000 
477.80 	 224.9749000 	 2.203900 	 -0.8928044000 	 -2.3640540000 
478.00 	 224.9829000 	 2.203900 	 -0.8901088000 	 -2.3632620000 
478.20 	 224.9893000 	 2.203925 	 -0.8923340000 	 -2.3620000000 
478.40 	 224.9988000 	 2.203950 	 -0.8952968000 	 -2.3644640000 
478.60 	 225.0067000 	 2.203975 	 -0.8917999000 	 -2.3612120000 
478.80 	 225.0115000 	 2.203975 	 -0.8956178000 	 -2.3649120000 
479.00 	 225.0163000 	 2.203950 	 -0.8926074000 	 -2.3618630000 
479.20 	 225.0179000 	 2.203950 	 -0.8946864000 	 -2.3642480000 
479.40 	 225.0226000 	 2.203950 	 -0.8939743000 	 -2.3629410000 
479.60 	 225.0258000 	 2.203950 	 -0.8930461000 	 -2.3628010000 
479.80 	 225.0306000 	 2.203950 	 -0.8955066000 	 -2.3643110000 
480.00 	 225.0338000 	 2.203950 	 -0.8922608000 	 -2.3618060000 
480.20 	 225.0306000 	 2.203925 	 -0.8960692000 	 -2.3650550000 
480.40 	 225.0306000 	 2.203900 	 -0.8923435000 	 -2.3617810000 
480.60 	 225.0290000 	 2.203850 	 -0.8951442000 	 -2.3644100000 
480.80 	 225.0258000 	 2.203850 	 -0.8935865000 	 -2.3626110000 
481.00 	 225.0226000 	 2.203825 	 -0.8938821000 	 -2.3635130000 
481.20 	 225.0226000 	 2.203800 	 -0.8949216000 	 -2.3638760000 
481.40 	 225.0179000 	 2.203775 	 -0.8923944000 	 -2.3621620000 
481.60 	 225.0179000 	 2.203750 	 -0.8957863000 	 -2.3647180000 
481.80 	 225.0179000 	 2.203750 	 -0.8921051000 	 -2.3615140000 
482.00 	 225.0147000 	 2.203750 	 -0.8955606000 	 -2.3648040000 
482.20 	 225.0115000 	 2.203750 	 -0.8927631000 	 -2.3622450000 
482.40 	 225.0067000 	 2.203750 	 -0.8941587000 	 -2.3637520000 
482.60 	 224.9988000 	 2.203750 	 -0.8945211000 	 -2.3635740000 
482.80 	 224.9956000 	 2.203750 	 -0.8926678000 	 -2.3625060000 
483.00 	 224.9908000 	 2.203750 	 -0.8954270000 	 -2.3645880000 
483.20 	 224.9877000 	 2.203750 	 -0.8920860000 	 -2.3616980000 
483.40 	 224.9829000 	 2.203750 	 -0.8955542000 	 -2.3647980000 
483.60 	 224.9829000 	 2.203750 	 -0.8926646000 	 -2.3619460000 
483.80 	 224.9829000 	 2.203750 	 -0.8945529000 	 -2.3641490000 
484.00 	 224.9797000 	 2.203750 	 -0.8938503000 	 -2.3628810000 
484.20 	 224.9797000 	 2.203750 	 -0.8932813000 	 -2.3629830000 
484.40 	 224.9797000 	 2.203750 	 -0.8950774000 	 -2.3640600000 
484.60 	 224.9797000 	 2.203750 	 -0.8923531000 	 -2.3619810000 
484.80 	 224.9797000 	 2.203750 	 -0.8957863000 	 -2.3650330000 
485.00 	 224.9734000 	 2.203750 	 -0.8923276000 	 -2.3616820000 
485.20 	 224.9718000 	 2.203750 	 -0.8954525000 	 -2.3646610000 
485.40 	 224.9670000 	 2.203750 	 -0.8930588000 	 -2.3623560000 
485.60 	 224.9670000 	 2.203800 	 -0.8942477000 	 -2.3638790000 
485.80 	 224.9638000 	 2.203825 	 -0.8944924000 	 -2.3634270000 
486.00 	 224.9670000 	 2.203850 	 -0.8929889000 	 -2.3625560000 
486.20 	 224.9670000 	 2.203875 	 -0.8956655000 	 -2.3645940000 
486.40 	 224.9718000 	 2.203900 	 -0.8920956000 	 -2.3618350000 
486.60 	 224.9718000 	 2.203925 	 -0.8956878000 	 -2.3649790000 
486.80 	 224.9670000 	 2.203950 	 -0.8925343000 	 -2.3619400000 
487.00 	 224.9702000 	 2.203975 	 -0.8949375000 	 -2.3644350000 
487.20 	 224.9670000 	 2.204000 	 -0.8937137000 	 -2.3627980000 
487.40 	 224.9638000 	 2.204025 	 -0.8934784000 	 -2.3631760000 
487.60 	 224.9638000 	 2.204075 	 -0.8953254000 	 -2.3643680000 
487.80 	 224.9638000 	 2.204100 	 -0.8923308000 	 -2.3618440000 
488.00 	 224.9638000 	 2.204125 	 -0.8959198000 	 -2.3649060000 
488.20 	 224.9670000 	 2.204150 	 -0.8922958000 	 -2.3616470000 
488.40 	 224.9670000 	 2.204175 	 -0.8951950000 	 -2.3647750000 
488.60 	 224.9718000 	 2.204200 	 -0.8933735000 	 -2.3624680000 
488.80 	 224.9718000 	 2.204250 	 -0.8940379000 	 -2.3638280000 
489.00 	 224.9718000 	 2.204250 	 -0.8942699000 	 -2.3636090000 
489.20 	 224.9749000 	 2.204275 	 -0.8926137000 	 -2.3623210000 
489.40 	 224.9749000 	 2.204300 	 -0.8957036000 	 -2.3647690000 
489.60 	 224.9797000 	 2.204325 	 -0.8920129000 	 -2.3616980000 
489.80 	 224.9829000 	 2.204300 	 -0.8901215000 	 -2.3647020000 
490.00 	 224.9877000 	 2.204325 	 -0.8867486000 	 -2.3614030000 
490.20 	 224.9940000 	 2.204350 	 -0.8887132000 	 -2.3640660000 
490.40 	 224.9988000 	 2.204375 	 -0.8887196000 	 -2.3624610000 
490.60 	 224.9988000 	 2.204350 	 -0.8927281000 	 -2.3629030000 
490.80 	 225.0036000 	 2.204350 	 -0.8944130000 	 -2.3637770000 
491.00 	 225.0036000 	 2.204350 	 -0.8915170000 	 -2.3616150000 
491.20 	 225.0036000 	 2.204350 	 -0.8953349000 	 -2.3648610000 
491.40 	 225.0036000 	 2.204350 	 -0.8913104000 	 -2.3612690000 
491.60 	 225.0004000 	 2.204350 	 -0.8949757000 	 -2.3647150000 
491.80 	 225.0036000 	 2.204350 	 -0.8922450000 	 -2.3618220000 
492.00 	 224.9988000 	 2.204350 	 -0.8935292000 	 -2.3635550000 
492.20 	 225.0036000 	 2.204350 	 -0.8937677000 	 -2.3632590000 
492.40 	 225.0036000 	 2.204350 	 -0.8923371000 	 -2.3625280000 
492.60 	 225.0036000 	 2.204350 	 -0.8951028000 	 -2.3643780000 
492.80 	 225.0036000 	 2.204350 	 -0.8913994000 	 -2.3613830000 
493.00 	 225.0036000 	 2.204350 	 -0.8955002000 	 -2.3648770000 
493.20 	 225.0036000 	 2.204350 	 -0.8916156000 	 -2.3612400000 
493.40 	 225.0036000 	 2.204350 	 -0.8947913000 	 -2.3645810000 
493.60 	 224.9988000 	 2.204350 	 -0.8928044000 	 -2.3621400000 
493.80 	 224.9972000 	 2.204350 	 -0.8933417000 	 -2.3630590000 
494.00 	 224.9940000 	 2.204350 	 -0.8946260000 	 -2.3636820000 
494.20 	 224.9877000 	 2.204350 	 -0.8917872000 	 -2.3616660000 
494.40 	 224.9877000 	 2.204350 	 -0.8952935000 	 -2.3645880000 
494.60 	 224.9829000 	 2.204350 	 -0.8914185000 	 -2.3611350000 
494.80 	 224.9877000 	 2.204350 	 -0.8951442000 	 -2.3646710000 
495.00 	 224.9877000 	 2.204375 	 -0.8927155000 	 -2.3615460000 
495.20 	 224.9877000 	 2.204400 	 -0.8944416000 	 -2.3636340000 
495.40 	 224.9877000 	 2.204400 	 -0.8942668000 	 -2.3627150000 
495.60 	 224.9877000 	 2.204425 	 -0.8930652000 	 -2.3624130000 
495.80 	 224.9829000 	 2.204400 	 -0.8962409000 	 -2.3641300000 
496.00 	 224.9797000 	 2.204400 	 -0.8925565000 	 -2.3615520000 
496.20 	 224.9749000 	 2.204425 	 -0.8964698000 	 -2.3646230000 
496.40 	 224.9718000 	 2.204450 	 -0.8925216000 	 -2.3610810000 
496.60 	 224.9718000 	 2.204475 	 -0.8963490000 	 -2.3646740000 
496.80 	 224.9718000 	 2.204500 	 -0.8932400000 	 -2.3616380000 
497.00 	 224.9670000 	 2.204500 	 -0.8952745000 	 -2.3638920000 
497.20 	 224.9670000 	 2.204525 	 -0.8945878000 	 -2.3623470000 
497.40 	 224.9638000 	 2.204575 	 -0.8939807000 	 -2.3624200000 
497.60 	 224.9638000 	 2.204600 	 -0.8958912000 	 -2.3636560000 
497.80 	 224.9638000 	 2.204625 	 -0.8927981000 	 -2.3612280000 
498.00 	 224.9638000 	 2.204650 	 -0.8965969000 	 -2.3644450000 
498.20 	 224.9638000 	 2.204700 	 -0.8924929000 	 -2.3608020000 
498.40 	 224.9654000 	 2.204725 	 -0.8962981000 	 -2.3644450000 
498.60 	 224.9718000 	 2.204750 	 -0.8931987000 	 -2.3614180000 
498.80 	 224.9734000 	 2.204775 	 -0.8953984000 	 -2.3638440000 
499.00 	 224.9813000 	 2.204800 	 -0.8944384000 	 -2.3623560000 
499.20 	 224.9877000 	 2.204825 	 -0.8939457000 	 -2.3626450000 
499.40 	 224.9908000 	 2.204800 	 -0.8960215000 	 -2.3642250000 
499.60 	 224.9988000 	 2.204800 	 -0.8929603000 	 -2.3620000000 
499.80 	 225.0036000 	 2.204800 	 -0.8968289000 	 -2.3651890000 
500.00 	 225.0067000 	 2.204800 	 -0.8926265000 	 -2.3615070000 
500.20 	 225.0067000 	 2.204800 	 -0.8964093000 	 -2.3651060000 
500.40 	 225.0036000 	 2.204800 	 -0.8936183000 	 -2.3620920000 
500.60 	 225.0036000 	 2.204800 	 -0.8952968000 	 -2.3640820000 
500.80 	 225.0020000 	 2.204800 	 -0.8950901000 	 -2.3634940000 
501.00 	 224.9988000 	 2.204800 	 -0.8935578000 	 -2.3626640000 
501.20 	 224.9956000 	 2.204800 	 -0.8965111000 	 -2.3648390000 
501.40 	 224.9956000 	 2.204800 	 -0.8927791000 	 -2.3616280000 
501.60 	 224.9956000 	 2.204800 	 -0.8967940000 	 -2.3654020000 
501.80 	 224.9908000 	 2.204800 	 -0.8929729000 	 -2.3616000000 
502.00 	 224.9908000 	 2.204800 	 -0.8959739000 	 -2.3647820000 
502.20 	 224.9908000 	 2.204800 	 -0.8941110000 	 -2.3624710000 
502.40 	 224.9908000 	 2.204800 	 -0.8945052000 	 -2.3635930000 
502.60 	 224.9893000 	 2.204800 	 -0.8957704000 	 -2.3641270000 
502.80 	 224.9829000 	 2.204800 	 -0.8930175000 	 -2.3621460000 
503.00 	 224.9781000 	 2.204800 	 -0.8968226000 	 -2.3652110000 
503.20 	 224.9702000 	 2.204825 	 -0.8925120000 	 -2.3615710000 
503.40 	 224.9638000 	 2.204850 	 -0.8963712000 	 -2.3652520000 
503.60 	 224.9591000 	 2.204900 	 -0.8934339000 	 -2.3620700000 
503.80 	 224.9559000 	 2.204925 	 -0.8951251000 	 -2.3643620000 
504.00 	 224.9511000 	 2.204975 	 -0.8949089000 	 -2.3633100000 
504.20 	 224.9479000 	 2.205000 	 -0.8934943000 	 -2.3627880000 
504.40 	 224.9479000 	 2.205050 	 -0.8962631000 	 -2.3647090000 
504.60 	 224.9479000 	 2.205075 	 -0.8925406000 	 -2.3616410000 
504.80 	 224.9479000 	 2.205125 	 -0.8967463000 	 -2.3653000000 
505.00 	 224.9479000 	 2.205175 	 -0.8926646000 	 -2.3616820000 
505.20 	 224.9511000 	 2.205200 	 -0.8959071000 	 -2.3649760000 
505.40 	 224.9559000 	 2.205250 	 -0.8939552000 	 -2.3626010000 
505.60 	 224.9591000 	 2.205275 	 -0.8944702000 	 -2.3634850000 
505.80 	 224.9638000 	 2.205325 	 -0.8957481000 	 -2.3640220000 
506.00 	 224.9718000 	 2.205350 	 -0.8930397000 	 -2.3621750000 
506.20 	 224.9797000 	 2.205375 	 -0.8966414000 	 -2.3651310000 
506.40 	 224.9877000 	 2.205375 	 -0.8926232000 	 -2.3617050000 
506.60 	 224.9908000 	 2.205400 	 -0.8963521000 	 -2.3650740000 
506.80 	 224.9956000 	 2.205425 	 -0.8937963000 	 -2.3625060000 
507.00 	 225.0052000 	 2.205400 	 -0.8931891000 	 -2.3634310000 
507.20 	 225.0115000 	 2.205400 	 -0.8938249000 	 -2.3633130000 
507.40 	 225.0147000 	 2.205400 	 -0.8917649000 	 -2.3623910000 
507.60 	 225.0179000 	 2.205400 	 -0.8949534000 	 -2.3647180000 
507.80 	 225.0179000 	 2.205400 	 -0.8910720000 	 -2.3614060000 
508.00 	 225.0179000 	 2.205400 	 -0.8951314000 	 -2.3649060000 
508.20 	 225.0179000 	 2.205400 	 -0.8915806000 	 -2.3613930000 
508.40 	 225.0147000 	 2.205400 	 -0.8940887000 	 -2.3642600000 
508.60 	 225.0179000 	 2.205400 	 -0.8928840000 	 -2.3626040000 
508.80 	 225.0179000 	 2.205400 	 -0.8926551000 	 -2.3630750000 
509.00 	 225.0179000 	 2.205400 	 -0.8943335000 	 -2.3638980000 
509.20 	 225.0147000 	 2.205400 	 -0.8912563000 	 -2.3616790000 
509.40 	 225.0131000 	 2.205400 	 -0.8952172000 	 -2.3649150000 
509.60 	 225.0067000 	 2.205375 	 -0.8910592000 	 -2.3612530000 
509.80 	 225.0067000 	 2.205350 	 -0.8946419000 	 -2.3646580000 
510.00 	 225.0036000 	 2.205350 	 -0.8922799000 	 -2.3619810000 
510.20 	 225.0036000 	 2.205350 	 -0.8933417000 	 -2.3636370000 
510.40 	 225.0036000 	 2.205350 	 -0.8939902000 	 -2.3634750000 
510.60 	 225.0020000 	 2.205350 	 -0.8915870000 	 -2.3620060000 
510.80 	 224.9988000 	 2.205350 	 -0.8949471000 	 -2.3644960000 
511.00 	 224.9956000 	 2.205350 	 -0.8909639000 	 -2.3613770000 
511.20 	 224.9908000 	 2.205350 	 -0.8952236000 	 -2.3650300000 
511.40 	 224.9877000 	 2.205350 	 -0.8915647000 	 -2.3615140000 
511.60 	 224.9829000 	 2.205350 	 -0.8937041000 	 -2.3639650000 
511.80 	 224.9829000 	 2.205350 	 -0.8932972000 	 -2.3629120000 
512.00 	 224.9829000 	 2.205350 	 -0.8923181000 	 -2.3625790000 
512.20 	 224.9829000 	 2.205350 	 -0.8948962000 	 -2.3643370000 
512.40 	 224.9797000 	 2.205350 	 -0.8910243000 	 -2.3613100000 
512.60 	 224.9765000 	 2.205350 	 -0.8952300000 	 -2.3650810000 
512.80 	 224.9718000 	 2.205350 	 -0.8915011000 	 -2.3614180000 
513.00 	 224.9654000 	 2.205350 	 -0.8942063000 	 -2.3643050000 
513.20 	 224.9591000 	 2.205375 	 -0.8933322000 	 -2.3628680000 
513.40 	 224.9559000 	 2.205425 	 -0.8929221000 	 -2.3630970000 
513.60 	 224.9511000 	 2.205475 	 -0.8949344000 	 -2.3643810000 
513.80 	 224.9511000 	 2.205500 	 -0.8916919000 	 -2.3620160000 
514.00 	 224.9511000 	 2.205550 	 -0.8955829000 	 -2.3650840000 
514.20 	 224.9511000 	 2.205575 	 -0.8914153000 	 -2.3615520000 
514.40 	 224.9479000 	 2.205625 	 -0.8951918000 	 -2.3650650000 
514.60 	 224.9511000 	 2.205675 	 -0.8924103000 	 -2.3620190000 
514.80 	 224.9511000 	 2.205700 	 -0.8939425000 	 -2.3639680000 
515.00 	 224.9559000 	 2.205750 	 -0.8941174000 	 -2.3636280000 
515.20 	 224.9591000 	 2.205775 	 -0.8922736000 	 -2.3624070000 
515.40 	 224.9638000 	 2.205825 	 -0.8954684000 	 -2.3649600000 
515.60 	 224.9734000 	 2.205850 	 -0.8914502000 	 -2.3615930000 
515.80 	 224.9797000 	 2.205875 	 -0.8951537000 	 -2.3650070000 
516.00 	 224.9829000 	 2.205900 	 -0.8924134000 	 -2.3620000000 
516.20 	 224.9877000 	 2.205925 	 -0.8946133000 	 -2.3642570000 
516.40 	 224.9908000 	 2.205900 	 -0.8962472000 	 -2.3632590000 
516.60 	 224.9956000 	 2.205900 	 -0.8950107000 	 -2.3627000000 
516.80 	 225.0036000 	 2.205900 	 -0.8973758000 	 -2.3646130000 
517.00 	 225.0067000 	 2.205900 	 -0.8940728000 	 -2.3616410000 
517.20 	 225.0147000 	 2.205900 	 -0.8980910000 	 -2.3651760000 
517.40 	 225.0179000 	 2.205900 	 -0.8941746000 	 -2.3617460000 
517.60 	 225.0226000 	 2.205900 	 -0.8972359000 	 -2.3647150000 
517.80 	 225.0274000 	 2.205900 	 -0.8956210000 	 -2.3626640000 
518.00 	 225.0306000 	 2.205900 	 -0.8956242000 	 -2.3632340000 
518.20 	 225.0338000 	 2.205900 	 -0.8973980000 	 -2.3640000000 
518.40 	 225.0338000 	 2.205900 	 -0.8943112000 	 -2.3621300000 
518.60 	 225.0338000 	 2.205875 	 -0.8978081000 	 -2.3650200000 
518.80 	 225.0338000 	 2.205825 	 -0.8938821000 	 -2.3614060000 
519.00 	 225.0306000 	 2.205800 	 -0.8979447000 	 -2.3650840000 
519.20 	 225.0258000 	 2.205775 	 -0.8946736000 	 -2.3618090000 
519.40 	 225.0179000 	 2.205750 	 -0.8963172000 	 -2.3639610000 
519.60 	 225.0147000 	 2.205750 	 -0.8963966000 	 -2.3633380000 
519.80 	 225.0067000 	 2.205750 	 -0.8948581000 	 -2.3623660000 
520.00 	 225.0036000 	 2.205750 	 -0.8978558000 	 -2.3648800000 
520.20 	 224.9988000 	 2.205750 	 -0.8939679000 	 -2.3615900000 
520.40 	 224.9956000 	 2.205750 	 -0.8978621000 	 -2.3651500000 
520.60 	 224.9940000 	 2.205750 	 -0.8943685000 	 -2.3616540000 
520.80 	 224.9908000 	 2.205750 	 -0.8968735000 	 -2.3644320000 
521.00 	 224.9908000 	 2.205750 	 -0.8956305000 	 -2.3627470000 
521.20 	 224.9893000 	 2.205750 	 -0.8955669000 	 -2.3632940000 
521.40 	 224.9877000 	 2.205750 	 -0.8972073000 	 -2.3642670000 
521.60 	 224.9877000 	 2.205750 	 -0.8943208000 	 -2.3619940000 
521.80 	 224.9877000 	 2.205750 	 -0.8978303000 	 -2.3650550000 
522.00 	 224.9877000 	 2.205750 	 -0.8938789000 	 -2.3613930000 
522.20 	 224.9877000 	 2.205750 	 -0.8977668000 	 -2.3650300000 
522.40 	 224.9877000 	 2.205750 	 -0.8948104000 	 -2.3618820000 
522.60 	 224.9877000 	 2.205750 	 -0.8963935000 	 -2.3640000000 
522.80 	 224.9829000 	 2.205750 	 -0.8961646000 	 -2.3633290000 
523.00 	 224.9829000 	 2.205750 	 -0.8947754000 	 -2.3627380000 
523.20 	 224.9829000 	 2.205750 	 -0.8975251000 	 -2.3645810000 
523.40 	 224.9829000 	 2.205750 	 -0.8938313000 	 -2.3615070000 
523.60 	 224.9829000 	 2.205750 	 -0.8980179000 	 -2.3652780000 
523.80 	 224.9829000 	 2.205750 	 -0.8942032000 	 -2.3616220000 
524.00 	 224.9797000 	 2.205750 	 -0.8969085000 	 -2.3646130000 
524.20 	 224.9749000 	 2.205750 	 -0.8955542000 	 -2.3628460000 
524.40 	 224.9686000 	 2.205775 	 -0.8952968000 	 -2.3631790000 
524.60 	 224.9670000 	 2.205800 	 -0.8969815000 	 -2.3643590000 
524.80 	 224.9638000 	 2.205825 	 -0.8937645000 	 -2.3618190000 
525.00 	 224.9638000 	 2.205875 	 -0.8978875000 	 -2.3652940000 
525.20 	 224.9606000 	 2.205900 	 -0.8937073000 	 -2.3615680000 
525.40 	 224.9638000 	 2.205925 	 -0.8968703000 	 -2.3647560000 
525.60 	 224.9638000 	 2.205950 	 -0.8952332000 	 -2.3627470000 
525.80 	 224.9622000 	 2.206000 	 -0.8951632000 	 -2.3632940000 
526.00 	 224.9591000 	 2.206025 	 -0.8967527000 	 -2.3640410000 
526.20 	 224.9559000 	 2.206050 	 -0.8939807000 	 -2.3620920000 
526.40 	 224.9527000 	 2.206075 	 -0.8974902000 	 -2.3648990000 
526.60 	 224.9511000 	 2.206125 	 -0.8936278000 	 -2.3613390000 
526.80 	 224.9511000 	 2.206175 	 -0.8976809000 	 -2.3651540000 
527.00 	 224.9511000 	 2.206200 	 -0.8943240000 	 -2.3618600000 
527.20 	 224.9511000 	 2.206250 	 -0.8965492000 	 -2.3644070000 
527.40 	 224.9575000 	 2.206275 	 -0.8957641000 	 -2.3629090000 
527.60 	 224.9638000 	 2.206325 	 -0.8953254000 	 -2.3629440000 
527.80 	 224.9749000 	 2.206350 	 -0.8972422000 	 -2.3644890000 
528.00 	 224.9845000 	 2.206375 	 -0.8945720000 	 -2.3620730000 
528.20 	 224.9924000 	 2.206375 	 -0.8980942000 	 -2.3650260000 
528.40 	 224.9988000 	 2.206400 	 -0.8939998000 	 -2.3615260000 
528.60 	 225.0067000 	 2.206425 	 -0.8957418000 	 -2.3652650000 
528.80 	 225.0115000 	 2.206400 	 -0.8945052000 	 -2.3622990000 
529.00 	 225.0147000 	 2.206400 	 -0.8963363000 	 -2.3641520000 
529.20 	 225.0179000 	 2.206400 	 -0.8960851000 	 -2.3635550000 
529.40 	 225.0226000 	 2.206400 	 -0.8944162000 	 -2.3626070000 
529.60 	 225.0226000 	 2.206400 	 -0.8974330000 	 -2.3647820000 
529.80 	 225.0258000 	 2.206400 	 -0.8938058000 	 -2.3617710000 
530.00 	 225.0258000 	 2.206400 	 -0.8977985000 	 -2.3654140000 
530.20 	 225.0258000 	 2.206400 	 -0.8938662000 	 -2.3616890000 
530.40 	 225.0258000 	 2.206350 	 -0.8971214000 	 -2.3651340000 
530.60 	 225.0242000 	 2.206350 	 -0.8947023000 	 -2.3624290000 
530.80 	 225.0242000 	 2.206300 	 -0.8959675000 	 -2.3641010000 
531.00 	 225.0195000 	 2.206300 	 -0.8963426000 	 -2.3638570000 
531.20 	 225.0226000 	 2.206275 	 -0.8942509000 	 -2.3624450000 
531.40 	 225.0179000 	 2.206250 	 -0.8976936000 	 -2.3651440000 
531.60 	 225.0179000 	 2.206250 	 -0.8935801000 	 -2.3616000000 
531.80 	 225.0226000 	 2.206225 	 -0.8976014000 	 -2.3653160000 
532.00 	 225.0226000 	 2.206200 	 -0.8943081000 	 -2.3620670000 
532.20 	 225.0226000 	 2.206200 	 -0.8962854000 	 -2.3644670000 
532.40 	 225.0226000 	 2.206175 	 -0.8958276000 	 -2.3633260000 
532.60 	 225.0210000 	 2.206150 	 -0.8949311000 	 -2.3629830000 
532.80 	 225.0179000 	 2.206150 	 -0.8975061000 	 -2.3647530000 
533.00 	 225.0147000 	 2.206125 	 -0.8937772000 	 -2.3618350000 
533.20 	 225.0083000 	 2.206100 	 -0.8979098000 	 -2.3653760000 
533.40 	 225.0036000 	 2.206100 	 -0.8939298000 	 -2.3617490000 
533.60 	 224.9988000 	 2.206100 	 -0.8972676000 	 -2.3652170000 
533.80 	 224.9988000 	 2.206100 	 -0.8950710000 	 -2.3624610000 
534.00 	 224.9956000 	 2.206100 	 -0.8959961000 	 -2.3639610000 
534.20 	 224.9956000 	 2.206100 	 -0.8964539000 	 -2.3637650000 
534.40 	 224.9956000 	 2.206100 	 -0.8943272000 	 -2.3625560000 
534.60 	 224.9940000 	 2.206100 	 -0.8976491000 	 -2.3647980000 
534.80 	 224.9908000 	 2.206100 	 -0.8936946000 	 -2.3617620000 
535.00 	 224.9908000 	 2.206100 	 -0.8978971000 	 -2.3654590000 
535.20 	 224.9908000 	 2.206100 	 -0.8940442000 	 -2.3618760000 
535.40 	 224.9908000 	 2.206100 	 -0.8967717000 	 -2.3647090000 
535.60 	 224.9877000 	 2.206100 	 -0.8953730000 	 -2.3629830000 
535.80 	 224.9861000 	 2.206100 	 -0.8952840000 	 -2.3634020000 
536.00 	 224.9829000 	 2.206100 	 -0.8968576000 	 -2.3641490000 
536.20 	 224.9797000 	 2.206100 	 -0.8941333000 	 -2.3621530000 
536.40 	 224.9749000 	 2.206100 	 -0.8976682000 	 -2.3651280000 
536.60 	 224.9718000 	 2.206100 	 -0.8935960000 	 -2.3614880000 
536.80 	 224.9718000 	 2.206100 	 -0.8976841000 	 -2.3652390000 
537.00 	 224.9718000 	 2.206100 	 -0.8942000000 	 -2.3620570000 
537.20 	 224.9718000 	 2.206150 	 -0.8966128000 	 -2.3644670000 
537.40 	 224.9718000 	 2.206150 	 -0.8956909000 	 -2.3630650000 
537.60 	 224.9749000 	 2.206175 	 -0.8949693000 	 -2.3631700000 
537.80 	 224.9797000 	 2.206200 	 -0.8969815000 	 -2.3643490000 
538.00 	 224.9749000 	 2.206200 	 -0.8938217000 	 -2.3619780000 
538.20 	 224.9781000 	 2.206225 	 -0.8976586000 	 -2.3651630000 
538.40 	 224.9749000 	 2.206250 	 -0.8935515000 	 -2.3614850000 
538.60 	 224.9718000 	 2.206250 	 -0.8975061000 	 -2.3651790000 
538.80 	 224.9638000 	 2.206275 	 -0.8943780000 	 -2.3618670000 
539.00 	 224.9591000 	 2.206325 	 -0.8965619000 	 -2.3645690000 
539.20 	 224.9559000 	 2.206350 	 -0.8955415000 	 -2.3632780000 
539.40 	 224.9559000 	 2.206375 	 -0.8950933000 	 -2.3632370000 
539.60 	 224.9591000 	 2.206425 	 -0.8966414000 	 -2.3643520000 
539.80 	 224.9638000 	 2.206450 	 -0.8937263000 	 -2.3620830000 
540.00 	 224.9638000 	 2.206475 	 -0.8976396000 	 -2.3652360000 
540.20 	 224.9638000 	 2.206500 	 -0.8935706000 	 -2.3615710000 
540.40 	 224.9591000 	 2.206550 	 -0.8974075000 	 -2.3653000000 
540.60 	 224.9559000 	 2.206575 	 -0.8939965000 	 -2.3620450000 
540.80 	 224.9543000 	 2.206600 	 -0.8964093000 	 -2.3644100000 
541.00 	 224.9527000 	 2.206650 	 -0.8954048000 	 -2.3631350000 
541.20 	 224.9511000 	 2.206675 	 -0.8946164000 	 -2.3633610000 
541.40 	 224.9559000 	 2.206725 	 -0.8965365000 	 -2.3642800000 
541.60 	 224.9559000 	 2.206775 	 -0.8935420000 	 -2.3621210000 
541.80 	 224.9591000 	 2.206800 	 -0.8972263000 	 -2.3650810000 
542.00 	 224.9606000 	 2.206825 	 -0.8930779000 	 -2.3615330000 
542.20 	 224.9638000 	 2.206875 	 -0.8968957000 	 -2.3652270000 
542.40 	 224.9670000 	 2.206900 	 -0.8937836000 	 -2.3620920000 
542.60 	 224.9749000 	 2.206925 	 -0.8955829000 	 -2.3643140000 
542.80 	 224.9861000 	 2.206950 	 -0.8954747000 	 -2.3635260000 
543.00 	 224.9956000 	 2.206975 	 -0.8939489000 	 -2.3629630000 
543.20 	 225.0083000 	 2.206975 	 -0.8976619000 	 -2.3647150000 
543.40 	 225.0226000 	 2.206950 	 -0.8942509000 	 -2.3620320000 
543.60 	 225.0306000 	 2.206950 	 -0.8981641000 	 -2.3652430000 
543.80 	 225.0401000 	 2.206950 	 -0.8942795000 	 -2.3617200000 
544.00 	 225.0465000 	 2.206950 	 -0.8978717000 	 -2.3649690000 
544.20 	 225.0512000 	 2.206950 	 -0.8949216000 	 -2.3621020000 
544.40 	 225.0544000 	 2.206900 	 -0.8970992000 	 -2.3643210000 
544.60 	 225.0512000 	 2.206850 	 -0.8962440000 	 -2.3632810000 
544.80 	 225.0497000 	 2.206800 	 -0.8956909000 	 -2.3633450000 
545.00 	 225.0465000 	 2.206775 	 -0.8973249000 	 -2.3643370000 
545.20 	 225.0465000 	 2.206725 	 -0.8947372000 	 -2.3623280000 
545.40 	 225.0417000 	 2.206700 	 -0.8980560000 	 -2.3650740000 
545.60 	 225.0385000 	 2.206650 	 -0.8940856000 	 -2.3616500000 
545.80 	 225.0338000 	 2.206625 	 -0.8980656000 	 -2.3653190000 
546.00 	 225.0306000 	 2.206600 	 -0.8945020000 	 -2.3619430000 
546.20 	 225.0306000 	 2.206575 	 -0.8971564000 	 -2.3647180000 
546.40 	 225.0242000 	 2.206550 	 -0.8956305000 	 -2.3626930000 
546.60 	 225.0179000 	 2.206550 	 -0.8959103000 	 -2.3637010000 
546.80 	 225.0147000 	 2.206525 	 -0.8969848000 	 -2.3641170000 
547.00 	 225.0115000 	 2.206500 	 -0.8944766000 	 -2.3623120000 
547.20 	 225.0067000 	 2.206500 	 -0.8979957000 	 -2.3652580000 
547.40 	 225.0067000 	 2.206500 	 -0.8940919000 	 -2.3615710000 
547.60 	 225.0067000 	 2.206500 	 -0.8979352000 	 -2.3654300000 
547.80 	 225.0036000 	 2.206500 	 -0.8947245000 	 -2.3620540000 
548.00 	 225.0036000 	 2.206500 	 -0.8970737000 	 -2.3646320000 
548.20 	 224.9988000 	 2.206500 	 -0.8960851000 	 -2.3632500000 
548.40 	 224.9988000 	 2.206500 	 -0.8955383000 	 -2.3632840000 
548.60 	 224.9988000 	 2.206500 	 -0.8975570000 	 -2.3645180000 
548.80 	 225.0036000 	 2.206500 	 -0.8944194000 	 -2.3620890000 
549.00 	 225.0036000 	 2.206500 	 -0.8981387000 	 -2.3651630000 
549.20 	 225.0036000 	 2.206500 	 -0.8941587000 	 -2.3617300000 
549.40 	 224.9988000 	 2.206500 	 -0.8980815000 	 -2.3653570000 
549.60 	 224.9956000 	 2.206500 	 -0.8947118000 	 -2.3621460000 
549.80 	 224.9908000 	 2.206500 	 -0.8970706000 	 -2.3646290000 
550.00 	 224.9877000 	 2.206500 	 -0.8960788000 	 -2.3629920000 
550.20 	 224.9845000 	 2.206500 	 -0.8955479000 	 -2.3632460000 
550.40 	 224.9829000 	 2.206500 	 -0.8975061000 	 -2.3644000000 
550.60 	 224.9829000 	 2.206500 	 -0.8947436000 	 -2.3622930000 
550.80 	 224.9908000 	 2.206500 	 -0.8984883000 	 -2.3654020000 
551.00 	 224.9908000 	 2.206500 	 -0.8941936000 	 -2.3617940000 
551.20 	 224.9908000 	 2.206500 	 -0.8981864000 	 -2.3653250000 
551.40 	 224.9893000 	 2.206500 	 -0.8946832000 	 -2.3619910000 
551.60 	 224.9877000 	 2.206500 	 -0.8971850000 	 -2.3646510000 
551.80 	 224.9877000 	 2.206500 	 -0.8958912000 	 -2.3631290000 
552.00 	 224.9829000 	 2.206500 	 -0.8958912000 	 -2.3635230000 
552.20 	 224.9829000 	 2.206500 	 -0.8971913000 	 -2.3642350000 
552.40 	 224.9829000 	 2.206500 	 -0.8944575000 	 -2.3622890000 
552.60 	 224.9797000 	 2.206500 	 -0.8984311000 	 -2.3653090000 
552.80 	 224.9797000 	 2.206500 	 -0.8942350000 	 -2.3616730000 
553.00 	 224.9797000 	 2.206500 	 -0.8979829000 	 -2.3652780000 
553.20 	 224.9797000 	 2.206550 	 -0.8948581000 	 -2.3621650000 
553.40 	 224.9797000 	 2.206550 	 -0.8969212000 	 -2.3643650000 
553.60 	 224.9813000 	 2.206550 	 -0.8961932000 	 -2.3630110000 
553.80 	 224.9797000 	 2.206550 	 -0.8957386000 	 -2.3633420000 
554.00 	 224.9749000 	 2.206550 	 -0.8973694000 	 -2.3640120000 
554.20 	 224.9718000 	 2.206600 	 -0.8946641000 	 -2.3623850000 
554.40 	 224.9749000 	 2.206600 	 -0.8978431000 	 -2.3652140000 
554.60 	 224.9749000 	 2.206625 	 -0.8940665000 	 -2.3617460000 
554.80 	 224.9718000 	 2.206650 	 -0.8979893000 	 -2.3653030000 
555.00 	 224.9718000 	 2.206675 	 -0.8949311000 	 -2.3621210000 
555.20 	 224.9718000 	 2.206700 	 -0.8967749000 	 -2.3645590000 
555.40 	 224.9670000 	 2.206700 	 -0.8961360000 	 -2.3631480000 
555.60 	 224.9638000 	 2.206750 	 -0.8955574000 	 -2.3631160000 
555.80 	 224.9606000 	 2.206775 	 -0.8976746000 	 -2.3644070000 
556.00 	 224.9591000 	 2.206800 	 -0.8942223000 	 -2.3619170000 
556.20 	 224.9543000 	 2.206825 	 -0.8983803000 	 -2.3651570000 
556.40 	 224.9511000 	 2.206875 	 -0.8940633000 	 -2.3615900000 
556.60 	 224.9447000 	 2.206925 	 -0.8981927000 	 -2.3652200000 
556.80 	 224.9400000 	 2.206975 	 -0.8948231000 	 -2.3621560000 
557.00 	 224.9368000 	 2.207025 	 -0.8968957000 	 -2.3642480000 
557.20 	 224.9320000 	 2.207075 	 -0.8963108000 	 -2.3632840000 
557.40 	 224.9320000 	 2.207125 	 -0.8952300000 	 -2.3626070000 
557.60 	 224.9320000 	 2.207175 	 -0.8978589000 	 -2.3648140000 
557.80 	 224.9368000 	 2.207200 	 -0.8942032000 	 -2.3616920000 
558.00 	 224.9400000 	 2.207250 	 -0.8983676000 	 -2.3652940000 
558.20 	 224.9479000 	 2.207325 	 -0.8941841000 	 -2.3615960000 
558.40 	 224.9543000 	 2.207350 	 -0.8975315000 	 -2.3648770000 
558.60 	 224.9638000 	 2.207400 	 -0.8956019000 	 -2.3627540000 
558.80 	 224.9797000 	 2.207425 	 -0.8959166000 	 -2.3634530000 
559.00 	 224.9940000 	 2.207425 	 -0.8972200000 	 -2.3640060000 
559.20 	 225.0067000 	 2.207450 	 -0.8941110000 	 -2.3624450000 
559.40 	 225.0147000 	 2.207425 	 -0.8998839000 	 -2.3647370000 
559.60 	 225.0258000 	 2.207425 	 -0.8962727000 	 -2.3618700000 
559.80 	 225.0306000 	 2.207425 	 -0.8998013000 	 -2.3650200000 
560.00 	 225.0338000 	 2.207425 	 -0.8968766000 	 -2.3620610000 
560.20 	 225.0338000 	 2.207425 	 -0.8986728000 	 -2.3640890000 
560.40 	 225.0306000 	 2.207425 	 -0.8979861000 	 -2.3631190000 
560.60 	 225.0258000 	 2.207425 	 -0.8973376000 	 -2.3630940000 
560.80 	 225.0226000 	 2.207375 	 -0.8992545000 	 -2.3644510000 
561.00 	 225.0226000 	 2.207375 	 -0.8962186000 	 -2.3618600000 
561.20 	 225.0226000 	 2.207350 	 -0.8997123000 	 -2.3649910000 
561.40 	 225.0258000 	 2.207325 	 -0.8963076000 	 -2.3617900000 
561.60 	 225.0306000 	 2.207300 	 -0.8989556000 	 -2.3645880000 
561.80 	 225.0306000 	 2.207275 	 -0.8977318000 	 -2.3629220000 
562.00 	 225.0306000 	 2.207275 	 -0.8974902000 	 -2.3633190000 
562.20 	 225.0258000 	 2.207250 	 -0.8990161000 	 -2.3641840000 
562.40 	 225.0226000 	 2.207225 	 -0.8964126000 	 -2.3622890000 
562.60 	 225.0226000 	 2.207200 	 -0.8997186000 	 -2.3649500000 
562.80 	 225.0179000 	 2.207175 	 -0.8961709000 	 -2.3617270000 
563.00 	 225.0179000 	 2.207175 	 -0.8996550000 	 -2.3648550000 
563.20 	 225.0179000 	 2.207175 	 -0.8968830000 	 -2.3621530000 
563.40 	 225.0179000 	 2.207150 	 -0.8985965000 	 -2.3640510000 
563.60 	 225.0179000 	 2.207125 	 -0.8984883000 	 -2.3635610000 
563.80 	 225.0179000 	 2.207125 	 -0.8968194000 	 -2.3627060000 
564.00 	 225.0147000 	 2.207125 	 -0.8996201000 	 -2.3646100000 
564.20 	 225.0115000 	 2.207125 	 -0.8962917000 	 -2.3620030000 
564.40 	 225.0067000 	 2.207100 	 -0.8997409000 	 -2.3649980000 
564.60 	 225.0036000 	 2.207075 	 -0.8965747000 	 -2.3620410000 
564.80 	 225.0036000 	 2.207075 	 -0.8986791000 	 -2.3641840000 
565.00 	 224.9988000 	 2.207075 	 -0.8979829000 	 -2.3629790000 
565.20 	 224.9988000 	 2.207075 	 -0.8972995000 	 -2.3629920000 
565.40 	 224.9988000 	 2.207075 	 -0.8992131000 	 -2.3642990000 
565.60 	 225.0036000 	 2.207075 	 -0.8960565000 	 -2.3620250000 
565.80 	 224.9988000 	 2.207075 	 -0.8996900000 	 -2.3650490000 
566.00 	 224.9956000 	 2.207075 	 -0.8963267000 	 -2.3618570000 
566.20 	 224.9956000 	 2.207075 	 -0.8990987000 	 -2.3646670000 
566.40 	 224.9908000 	 2.207075 	 -0.8972390000 	 -2.3627570000 
566.60 	 224.9893000 	 2.207075 	 -0.8977127000 	 -2.3635960000 
566.80 	 224.9829000 	 2.207075 	 -0.8986314000 	 -2.3638180000 
567.00 	 224.9797000 	 2.207075 	 -0.8963044000 	 -2.3623370000 
567.20 	 224.9749000 	 2.207075 	 -0.8996201000 	 -2.3648990000 
567.40 	 224.9686000 	 2.207075 	 -0.8960056000 	 -2.3617050000 
567.60 	 224.9670000 	 2.207075 	 -0.8994198000 	 -2.3648200000 
567.80 	 224.9638000 	 2.207075 	 -0.8969720000 	 -2.3625950000 
568.00 	 224.9638000 	 2.207125 	 -0.8977604000 	 -2.3638060000 
568.20 	 224.9591000 	 2.207150 	 -0.8978112000 	 -2.3636910000 
568.40 	 224.9575000 	 2.207175 	 -0.8919271000 	 -2.3626740000 
568.60 	 224.9559000 	 2.207225 	 -0.8932590000 	 -2.3646100000 
568.80 	 224.9559000 	 2.207250 	 -0.8893776000 	 -2.3617680000 
569.00 	 224.9591000 	 2.207300 	 -0.8953285000 	 -2.3652550000 
569.20 	 224.9638000 	 2.207325 	 -0.8926137000 	 -2.3615620000 
569.40 	 224.9638000 	 2.207350 	 -0.8950043000 	 -2.3647530000 
569.60 	 224.9638000 	 2.207400 	 -0.8937073000 	 -2.3627120000 
569.80 	 224.9638000 	 2.207425 	 -0.8933036000 	 -2.3636530000 
570.00 	 224.9591000 	 2.207450 	 -0.8920860000 	 -2.3638790000 
570.20 	 224.9591000 	 2.207475 	 -0.8893744000 	 -2.3621910000 
570.40 	 224.9591000 	 2.207500 	 -0.8929380000 	 -2.3650140000 
570.60 	 224.9591000 	 2.207550 	 -0.8888562000 	 -2.3616090000 
570.80 	 224.9591000 	 2.207575 	 -0.8926614000 	 -2.3650040000 
571.00 	 224.9591000 	 2.207600 	 -0.8902550000 	 -2.3619330000 
571.20 	 224.9591000 	 2.207625 	 -0.8916187000 	 -2.3639580000 
571.40 	 224.9575000 	 2.207675 	 -0.8928140000 	 -2.3635900000 
571.60 	 224.9591000 	 2.207700 	 -0.8916982000 	 -2.3624550000 
571.80 	 224.9638000 	 2.207725 	 -0.8947785000 	 -2.3648870000 
572.00 	 224.9670000 	 2.207750 	 -0.8917618000 	 -2.3616920000 
572.20 	 224.9734000 	 2.207800 	 -0.8959961000 	 -2.3651600000 
572.40 	 224.9797000 	 2.207825 	 -0.8937168000 	 -2.3619910000 
572.60 	 224.9893000 	 2.207850 	 -0.8970864000 	 -2.3644670000 
572.80 	 224.9956000 	 2.207850 	 -0.8980687000 	 -2.3628550000 
573.00 	 225.0036000 	 2.207825 	 -0.8978208000 	 -2.3630460000 
573.20 	 225.0067000 	 2.207825 	 -0.8994007000 	 -2.3642480000 
573.40 	 225.0115000 	 2.207825 	 -0.8965333000 	 -2.3620380000 
573.60 	 225.0115000 	 2.207825 	 -0.9001573000 	 -2.3648420000 
573.80 	 225.0147000 	 2.207825 	 -0.8964252000 	 -2.3616250000 
574.00 	 225.0147000 	 2.207825 	 -0.8996677000 	 -2.3647020000 
574.20 	 225.0147000 	 2.207825 	 -0.8973535000 	 -2.3622860000 
574.40 	 225.0115000 	 2.207825 	 -0.8985265000 	 -2.3638280000 
574.60 	 225.0067000 	 2.207825 	 -0.8989366000 	 -2.3634660000 
574.80 	 225.0036000 	 2.207825 	 -0.8968353000 	 -2.3624130000 
575.00 	 225.0020000 	 2.207825 	 -0.8997281000 	 -2.3645530000 
575.20 	 224.9988000 	 2.207825 	 -0.8961264000 	 -2.3615650000 
575.40 	 225.0036000 	 2.207825 	 -0.8998426000 	 -2.3648040000 
575.60 	 225.0036000 	 2.207825 	 -0.8964920000 	 -2.3618410000 
575.80 	 225.0067000 	 2.207825 	 -0.8987522000 	 -2.3640980000 
576.00 	 225.0067000 	 2.207825 	 -0.8979352000 	 -2.3629860000 
576.20 	 225.0067000 	 2.207825 	 -0.8971055000 	 -2.3628870000 
576.40 	 225.0036000 	 2.207825 	 -0.8993117000 	 -2.3641870000 
576.60 	 224.9956000 	 2.207825 	 -0.8961837000 	 -2.3617270000 
576.80 	 224.9908000 	 2.207825 	 -0.8995597000 	 -2.3648290000 
577.00 	 224.9877000 	 2.207825 	 -0.8959770000 	 -2.3615010000 
577.20 	 224.9829000 	 2.207825 	 -0.8989843000 	 -2.3646800000 
577.40 	 224.9797000 	 2.207825 	 -0.8970165000 	 -2.3623440000 
577.60 	 224.9781000 	 2.207825 	 -0.8977191000 	 -2.3634660000 
577.80 	 224.9749000 	 2.207825 	 -0.8984057000 	 -2.3636120000 
578.00 	 224.9718000 	 2.207825 	 -0.8962727000 	 -2.3621940000 
578.20 	 224.9718000 	 2.207850 	 -0.9001637000 	 -2.3644890000 
578.40 	 224.9718000 	 2.207875 	 -0.8957227000 	 -2.3616060000 
578.60 	 224.9670000 	 2.207900 	 -0.8992417000 	 -2.3648330000 
578.80 	 224.9654000 	 2.207925 	 -0.8959198000 	 -2.3619780000 
579.00 	 224.9591000 	 2.207950 	 -0.8982976000 	 -2.3641780000 
579.20 	 224.9559000 	 2.207975 	 -0.8975951000 	 -2.3629700000 
579.40 	 224.9511000 	 2.208025 	 -0.8966414000 	 -2.3628680000 
579.60 	 224.9511000 	 2.208050 	 -0.8988476000 	 -2.3641940000 
579.80 	 224.9511000 	 2.208100 	 -0.8956528000 	 -2.3619650000 
580.00 	 224.9511000 	 2.208150 	 -0.8992990000 	 -2.3649600000 
580.20 	 224.9559000 	 2.208175 	 -0.8953540000 	 -2.3617520000 
580.40 	 224.9622000 	 2.208225 	 -0.8981101000 	 -2.3647430000 
580.60 	 224.9670000 	 2.208250 	 -0.8956782000 	 -2.3625440000 
580.80 	 224.9781000 	 2.208275 	 -0.8961137000 	 -2.3634750000 
581.00 	 224.9877000 	 2.208300 	 -0.8981419000 	 -2.3634970000 
581.20 	 224.9988000 	 2.208275 	 -0.8972836000 	 -2.3624290000 
581.40 	 225.0115000 	 2.208275 	 -0.8997027000 	 -2.3644830000 
581.60 	 225.0163000 	 2.208275 	 -0.8961805000 	 -2.3614820000 
581.80 	 225.0226000 	 2.208275 	 -0.8999507000 	 -2.3648670000 
582.00 	 225.0258000 	 2.208275 	 -0.8965588000 	 -2.3618630000 
582.20 	 225.0258000 	 2.208275 	 -0.8989716000 	 -2.3642190000 
582.40 	 225.0226000 	 2.208275 	 -0.8979289000 	 -2.3627220000 
582.60 	 225.0226000 	 2.208275 	 -0.8975474000 	 -2.3628780000 
582.80 	 225.0179000 	 2.208275 	 -0.8994134000 	 -2.3641620000 
583.00 	 225.0179000 	 2.208275 	 -0.8964348000 	 -2.3617360000 
583.20 	 225.0147000 	 2.208275 	 -0.9001128000 	 -2.3647530000 
583.40 	 225.0147000 	 2.208225 	 -0.8966191000 	 -2.3616790000 
583.60 	 225.0147000 	 2.208225 	 -0.8990192000 	 -2.3642320000 
583.80 	 225.0147000 	 2.208225 	 -0.8979988000 	 -2.3626390000 
584.00 	 225.0179000 	 2.208225 	 -0.8975251000 	 -2.3629470000 
584.20 	 225.0179000 	 2.208200 	 -0.8992322000 	 -2.3638850000 
584.40 	 225.0179000 	 2.208175 	 -0.8963490000 	 -2.3619560000 
584.60 	 225.0179000 	 2.208175 	 -0.8997536000 	 -2.3647720000 
584.80 	 225.0179000 	 2.208175 	 -0.8962949000 	 -2.3617490000 
585.00 	 225.0115000 	 2.208150 	 -0.8991591000 	 -2.3645500000 
585.20 	 225.0099000 	 2.208125 	 -0.8972073000 	 -2.3623310000 
585.40 	 224.9988000 	 2.208125 	 -0.8978971000 	 -2.3634180000 
585.60 	 224.9956000 	 2.208125 	 -0.8985043000 	 -2.3635700000 
585.80 	 224.9908000 	 2.208125 	 -0.8965333000 	 -2.3624070000 
586.00 	 224.9877000 	 2.208125 	 -0.8996932000 	 -2.3646770000 
586.20 	 224.9877000 	 2.208125 	 -0.8959516000 	 -2.3615840000 
586.40 	 224.9829000 	 2.208125 	 -0.8995946000 	 -2.3648990000 
586.60 	 224.9877000 	 2.208125 	 -0.8965270000 	 -2.3618920000 
586.80 	 224.9877000 	 2.208125 	 -0.8985456000 	 -2.3643050000 
587.00 	 224.9877000 	 2.208125 	 -0.8976905000 	 -2.3627980000 
587.20 	 224.9877000 	 2.208125 	 -0.8973122000 	 -2.3631350000 
587.40 	 224.9877000 	 2.208125 	 -0.8988921000 	 -2.3638570000 
587.60 	 224.9877000 	 2.208125 	 -0.8961296000 	 -2.3619240000 
587.80 	 224.9877000 	 2.208125 	 -0.8997695000 	 -2.3648520000 
588.00 	 224.9829000 	 2.208125 	 -0.8962314000 	 -2.3615650000 
588.20 	 224.9813000 	 2.208125 	 -0.8996041000 	 -2.3646930000 
588.40 	 224.9797000 	 2.208150 	 -0.8967463000 	 -2.3618410000 
588.60 	 224.9797000 	 2.208175 	 -0.8989239000 	 -2.3641870000 
588.80 	 224.9797000 	 2.208175 	 -0.8981259000 	 -2.3628710000 
589.00 	 224.9797000 	 2.208175 	 -0.8976873000 	 -2.3630110000 
589.20 	 224.9813000 	 2.208175 	 -0.8996391000 	 -2.3640950000 
589.40 	 224.9797000 	 2.208200 	 -0.8966478000 	 -2.3619590000 
589.60 	 224.9765000 	 2.208225 	 -0.8998489000 	 -2.3650010000 
589.80 	 224.9749000 	 2.208225 	 -0.8963363000 	 -2.3616760000 
590.00 	 224.9670000 	 2.208250 	 -0.8992990000 	 -2.3644230000 
590.20 	 224.9638000 	 2.208275 	 -0.8974361000 	 -2.3624580000 
590.40 	 224.9591000 	 2.208300 	 -0.8980370000 	 -2.3635670000 
590.60 	 224.9575000 	 2.208350 	 -0.8985074000 	 -2.3635130000 
590.80 	 224.9559000 	 2.208375 	 -0.8968894000 	 -2.3625020000 
591.00 	 224.9543000 	 2.208400 	 -0.8997186000 	 -2.3644830000 
591.20 	 224.9559000 	 2.208450 	 -0.8960978000 	 -2.3616500000 
591.40 	 224.9559000 	 2.208500 	 -0.9000874000 	 -2.3649980000 
591.60 	 224.9591000 	 2.208525 	 -0.8966160000 	 -2.3617780000 
591.80 	 224.9638000 	 2.208550 	 -0.8992513000 	 -2.3642570000 
592.00 	 224.9670000 	 2.208600 	 -0.8977731000 	 -2.3627850000 
592.20 	 224.9749000 	 2.208625 	 -0.8979511000 	 -2.3631510000 
592.40 	 224.9829000 	 2.208650 	 -0.8994770000 	 -2.3640350000 
592.60 	 224.9877000 	 2.208625 	 -0.8975760000 	 -2.3616380000 
592.80 	 224.9956000 	 2.208625 	 -0.9011332000 	 -2.3646100000 
593.00 	 224.9988000 	 2.208625 	 -0.8975601000 	 -2.3613670000 
593.20 	 225.0036000 	 2.208625 	 -0.9006150000 	 -2.3642220000 
593.40 	 225.0067000 	 2.208625 	 -0.8988126000 	 -2.3622830000 
593.60 	 225.0067000 	 2.208625 	 -0.8988444000 	 -2.3631790000 
593.80 	 225.0067000 	 2.208625 	 -0.9002559000 	 -2.3637520000 
594.00 	 225.0067000 	 2.208625 	 -0.8975442000 	 -2.3617140000 
594.20 	 225.0067000 	 2.208650 	 -0.9010823000 	 -2.3647210000 
594.40 	 225.0052000 	 2.208625 	 -0.8978049000 	 -2.3614950000 
594.60 	 225.0067000 	 2.208625 	 -0.9002813000 	 -2.3640890000 
594.80 	 225.0067000 	 2.208625 	 -0.8992004000 	 -2.3629730000 
595.00 	 225.0067000 	 2.208625 	 -0.8984630000 	 -2.3626040000 
595.20 	 225.0067000 	 2.208625 	 -0.9009393000 	 -2.3643560000 
595.40 	 225.0067000 	 2.208625 	 -0.8972549000 	 -2.3613360000 
595.60 	 225.0036000 	 2.208625 	 -0.9009171000 	 -2.3647880000 
595.80 	 224.9988000 	 2.208625 	 -0.8982722000 	 -2.3619840000 
596.00 	 224.9940000 	 2.208625 	 -0.8998744000 	 -2.3637580000 
596.20 	 224.9908000 	 2.208625 	 -0.8996360000 	 -2.3633990000 
596.40 	 224.9877000 	 2.208650 	 -0.8979543000 	 -2.3621340000 
596.60 	 224.9908000 	 2.208650 	 -0.9010856000 	 -2.3645810000 
596.80 	 224.9877000 	 2.208675 	 -0.8974012000 	 -2.3614310000 
597.00 	 224.9877000 	 2.208700 	 -0.9008821000 	 -2.3646230000 
597.20 	 224.9829000 	 2.208675 	 -0.8986664000 	 -2.3620610000 
597.40 	 224.9829000 	 2.208675 	 -0.8996041000 	 -2.3634210000 
597.60 	 224.9797000 	 2.208700 	 -0.9001446000 	 -2.3634080000 
597.80 	 224.9797000 	 2.208725 	 -0.8979543000 	 -2.3620100000 
598.00 	 224.9797000 	 2.208750 	 -0.9011142000 	 -2.3646100000 
598.20 	 224.9829000 	 2.208725 	 -0.8951696000 	 -2.3614150000 
598.40 	 224.9797000 	 2.208725 	 -0.9001541000 	 -2.3647370000 
598.60 	 224.9829000 	 2.208750 	 -0.8964475000 	 -2.3617080000 
598.80 	 224.9829000 	 2.208775 	 -0.8977445000 	 -2.3642480000 
599.00 	 224.9829000 	 2.208800 	 -0.8966478000 	 -2.3626520000 
599.20 	 224.9829000 	 2.208775 	 -0.8995851000 	 -2.3629670000 
599.40 	 224.9829000 	 2.208775 	 -0.9010410000 	 -2.3641330000 
599.60 	 224.9829000 	 2.208800 	 -0.8982595000 	 -2.3614600000 
599.80 	 224.9797000 	 2.208825 	 -0.9017690000 	 -2.3647790000 
600.00 	 224.9749000 	 2.208850 	 -0.8989239000 	 -2.3619400000 
600.20 	 224.9718000 	 2.208825 	 -0.8973439000 	 -2.3637230000 
600.40 	 224.9670000 	 2.208850 	 -0.8938281000 	 -2.3632080000 
600.60 	 224.9638000 	 2.208900 	 -0.8927631000 	 -2.3627350000 
600.80 	 224.9638000 	 2.208925 	 -0.8951442000 	 -2.3643620000 
601.00 	 224.9638000 	 2.208950 	 -0.8917332000 	 -2.3617330000 
601.20 	 224.9670000 	 2.208975 	 -0.8956973000 	 -2.3650100000 
601.40 	 224.9718000 	 2.209025 	 -0.8921432000 	 -2.3614470000 
601.60 	 224.9718000 	 2.209050 	 -0.8952459000 	 -2.3646710000 
601.80 	 224.9718000 	 2.209050 	 -0.8926837000 	 -2.3622930000 
602.00 	 224.9734000 	 2.209075 	 -0.8937613000 	 -2.3638150000 
602.20 	 224.9749000 	 2.209100 	 -0.8942604000 	 -2.3632400000 
602.40 	 224.9797000 	 2.209100 	 -0.8926360000 	 -2.3625400000 
602.60 	 224.9829000 	 2.209150 	 -0.8952268000 	 -2.3643460000 
602.80 	 224.9877000 	 2.209125 	 -0.8988253000 	 -2.3616730000 
603.00 	 224.9956000 	 2.209125 	 -0.9025478000 	 -2.3649820000 
603.20 	 224.9988000 	 2.209125 	 -0.8989048000 	 -2.3615810000 
603.40 	 225.0036000 	 2.209125 	 -0.9016164000 	 -2.3641270000 
603.60 	 225.0036000 	 2.209125 	 -0.9002590000 	 -2.3625340000 
603.80 	 225.0067000 	 2.209125 	 -0.9002495000 	 -2.3630430000 
604.00 	 225.0067000 	 2.209125 	 -0.9018008000 	 -2.3638950000 
604.20 	 225.0067000 	 2.209125 	 -0.8990479000 	 -2.3616700000 
604.40 	 225.0067000 	 2.209125 	 -0.9025383000 	 -2.3647210000 
604.60 	 225.0052000 	 2.209125 	 -0.8991210000 	 -2.3614690000 
604.80 	 225.0067000 	 2.209125 	 -0.9016132000 	 -2.3640120000 
605.00 	 225.0036000 	 2.209125 	 -0.9004752000 	 -2.3625210000 
605.20 	 225.0036000 	 2.209125 	 -0.9000428000 	 -2.3625980000 
605.40 	 225.0036000 	 2.209125 	 -0.9022967000 	 -2.3641560000 
605.60 	 225.0004000 	 2.209125 	 -0.8988762000 	 -2.3614180000 
605.80 	 224.9988000 	 2.209125 	 -0.9025224000 	 -2.3647470000 
606.00 	 225.0036000 	 2.209125 	 -0.8993530000 	 -2.3615260000 
606.20 	 225.0036000 	 2.209125 	 -0.9012095000 	 -2.3637550000 
606.40 	 225.0036000 	 2.209125 	 -0.9008980000 	 -2.3630140000 
606.60 	 225.0020000 	 2.209125 	 -0.8994770000 	 -2.3621300000 
606.80 	 225.0036000 	 2.209125 	 -0.9022522000 	 -2.3644570000 
607.00 	 224.9988000 	 2.209125 	 -0.8988476000 	 -2.3613800000 
607.20 	 224.9988000 	 2.209125 	 -0.9023857000 	 -2.3645530000 
607.40 	 224.9924000 	 2.209125 	 -0.8999062000 	 -2.3619620000 
607.60 	 224.9908000 	 2.209125 	 -0.9005229000 	 -2.3631730000 
607.80 	 224.9877000 	 2.209125 	 -0.9014543000 	 -2.3636020000 
608.00 	 224.9813000 	 2.209150 	 -0.8992004000 	 -2.3616790000 
608.20 	 224.9797000 	 2.209175 	 -0.9025161000 	 -2.3646160000 
608.40 	 224.9749000 	 2.209175 	 -0.8990638000 	 -2.3614570000 
608.60 	 224.9749000 	 2.209200 	 -0.9018517000 	 -2.3642730000 
608.80 	 224.9718000 	 2.209225 	 -0.9004657000 	 -2.3624580000 
609.00 	 224.9749000 	 2.209250 	 -0.8999920000 	 -2.3625850000 
609.20 	 224.9781000 	 2.209250 	 -0.9018707000 	 -2.3637680000 
609.40 	 224.9749000 	 2.209275 	 -0.8990542000 	 -2.3616310000 
609.60 	 224.9797000 	 2.209275 	 -0.8968163000 	 -2.3645560000 
609.80 	 224.9797000 	 2.209300 	 -0.8987268000 	 -2.3611740000 
610.00 	 224.9797000 	 2.209325 	 -0.9018008000 	 -2.3641360000 
610.20 	 224.9797000 	 2.209350 	 -0.8996741000 	 -2.3620640000 
610.40 	 224.9797000 	 2.209325 	 -0.9005992000 	 -2.3631060000 
610.60 	 224.9813000 	 2.209325 	 -0.9011364000 	 -2.3632650000 
610.80 	 224.9829000 	 2.209350 	 -0.8991337000 	 -2.3617490000 
611.00 	 224.9877000 	 2.209375 	 -0.9021282000 	 -2.3643560000 
611.20 	 224.9877000 	 2.209375 	 -0.8986060000 	 -2.3612470000 
611.40 	 224.9908000 	 2.209375 	 -0.9016673000 	 -2.3640980000 
611.60 	 224.9956000 	 2.209375 	 -0.8999665000 	 -2.3622450000 
611.80 	 224.9972000 	 2.209375 	 -0.8995215000 	 -2.3625280000 
612.00 	 224.9988000 	 2.209375 	 -0.9015624000 	 -2.3639230000 
612.20 	 225.0036000 	 2.209375 	 -0.8983485000 	 -2.3612910000 
612.40 	 224.9988000 	 2.209375 	 -0.9019184000 	 -2.3644760000 
612.60 	 224.9988000 	 2.209375 	 -0.8986600000 	 -2.3613330000 
612.80 	 224.9956000 	 2.209375 	 -0.9008535000 	 -2.3637040000 
613.00 	 224.9908000 	 2.209375 	 -0.9001414000 	 -2.3626740000 
613.20 	 224.9908000 	 2.209375 	 -0.8990542000 	 -2.3622070000 
613.40 	 224.9908000 	 2.209375 	 -0.9015465000 	 -2.3640660000 
613.60 	 224.9908000 	 2.209375 	 -0.8979829000 	 -2.3611350000 
613.80 	 224.9908000 	 2.209375 	 -0.9018199000 	 -2.3644160000 
614.00 	 224.9908000 	 2.209375 	 -0.8986187000 	 -2.3614340000 
614.20 	 224.9924000 	 2.209375 	 -0.9006055000 	 -2.3634370000 
614.40 	 224.9908000 	 2.209375 	 -0.9006786000 	 -2.3630680000 
614.60 	 224.9956000 	 2.209375 	 -0.8985646000 	 -2.3617110000 
614.80 	 224.9956000 	 2.209375 	 -0.9017277000 	 -2.3643680000 
615.00 	 224.9988000 	 2.209375 	 -0.8982658000 	 -2.3611860000 
615.20 	 224.9956000 	 2.209375 	 -0.9010220000 	 -2.3641050000 
615.40 	 224.9956000 	 2.209375 	 -0.8995597000 	 -2.3622130000 
615.60 	 224.9908000 	 2.209375 	 -0.8993213000 	 -2.3626520000 
615.80 	 224.9845000 	 2.209375 	 -0.9014130000 	 -2.3640120000 
616.00 	 224.9829000 	 2.209375 	 -0.8981133000 	 -2.3612980000 
616.20 	 224.9734000 	 2.209400 	 -0.9024906000 	 -2.3646130000 
616.40 	 224.9718000 	 2.209425 	 -0.8993022000 	 -2.3615390000 
616.60 	 224.9702000 	 2.209450 	 -0.9011968000 	 -2.3638340000 
616.80 	 224.9718000 	 2.209475 	 -0.9011841000 	 -2.3631860000 
617.00 	 224.9718000 	 2.209500 	 -0.8994865000 	 -2.3621690000 
617.20 	 224.9718000 	 2.209500 	 -0.9023158000 	 -2.3644510000 
617.40 	 224.9718000 	 2.209525 	 -0.8985392000 	 -2.3614820000 
617.60 	 224.9718000 	 2.209550 	 -0.9018962000 	 -2.3645050000 
617.80 	 224.9670000 	 2.209575 	 -0.9000333000 	 -2.3621970000 
618.00 	 224.9670000 	 2.209600 	 -0.9002082000 	 -2.3629000000 
618.20 	 224.9670000 	 2.209625 	 -0.9018230000 	 -2.3638850000 
618.40 	 224.9734000 	 2.209650 	 -0.8990224000 	 -2.3614790000 
618.60 	 224.9765000 	 2.209675 	 -0.9024875000 	 -2.3646100000 
618.80 	 224.9829000 	 2.209700 	 -0.8991941000 	 -2.3615460000 
619.00 	 224.9877000 	 2.209675 	 -0.9019025000 	 -2.3640540000 
619.20 	 224.9956000 	 2.209700 	 -0.9009361000 	 -2.3627350000 
619.40 	 224.9972000 	 2.209725 	 -0.9001064000 	 -2.3625340000 
619.60 	 225.0036000 	 2.209750 	 -0.9026305000 	 -2.3642600000 
619.80 	 225.0036000 	 2.209725 	 -0.8993340000 	 -2.3615300000 
620.00 	 225.0036000 	 2.209725 	 -0.9027958000 	 -2.3647690000 
620.20 	 225.0036000 	 2.209725 	 -0.8999411000 	 -2.3618090000 
620.40 	 225.0036000 	 2.209725 	 -0.9015846000 	 -2.3637800000 
620.60 	 225.0036000 	 2.209725 	 -0.9016418000 	 -2.3633000000 
620.80 	 225.0036000 	 2.209725 	 -0.8997123000 	 -2.3620800000 
621.00 	 225.0036000 	 2.209725 	 -0.9029166000 	 -2.3646990000 
621.20 	 224.9988000 	 2.209725 	 -0.8990765000 	 -2.3614570000 
621.40 	 224.9988000 	 2.209725 	 -0.9026654000 	 -2.3646000000 
621.60 	 225.0004000 	 2.209725 	 -0.8998839000 	 -2.3619750000 
621.80 	 224.9988000 	 2.209725 	 -0.9015529000 	 -2.3638030000 
622.00 	 225.0036000 	 2.209725 	 -0.9017181000 	 -2.3634310000 
622.20 	 225.0036000 	 2.209725 	 -0.8997440000 	 -2.3622700000 
622.40 	 225.0036000 	 2.209725 	 -0.9027481000 	 -2.3647090000 
622.60 	 225.0036000 	 2.209725 	 -0.8991973000 	 -2.3615520000 
622.80 	 225.0004000 	 2.209725 	 -0.9020932000 	 -2.3644380000 
623.00 	 224.9988000 	 2.209725 	 -0.9004434000 	 -2.3624480000 
623.20 	 224.9956000 	 2.209725 	 -0.9006977000 	 -2.3631570000 
623.40 	 224.9956000 	 2.209725 	 -0.9021600000 	 -2.3639460000 
623.60 	 224.9908000 	 2.209725 	 -0.8994357000 	 -2.3619240000 
623.80 	 224.9908000 	 2.209725 	 -0.9028244000 	 -2.3647690000 
624.00 	 224.9877000 	 2.209725 	 -0.8993213000 	 -2.3616150000 
624.20 	 224.9877000 	 2.209725 	 -0.9023380000 	 -2.3644420000 
624.40 	 224.9829000 	 2.209725 	 -0.9003322000 	 -2.3624640000 
624.60 	 224.9829000 	 2.209725 	 -0.9007995000 	 -2.3632940000 
624.80 	 224.9829000 	 2.209725 	 -0.9021537000 	 -2.3639460000 
625.00 	 224.9797000 	 2.209750 	 -0.8994102000 	 -2.3621050000 
625.20 	 224.9749000 	 2.209775 	 -0.9027703000 	 -2.3650140000 
625.40 	 224.9718000 	 2.209775 	 -0.8992036000 	 -2.3618980000 
625.60 	 224.9718000 	 2.209800 	 -0.9019947000 	 -2.3645470000 
625.80 	 224.9686000 	 2.209850 	 -0.9006246000 	 -2.3627440000 
626.00 	 224.9718000 	 2.209850 	 -0.9003957000 	 -2.3631790000 
626.20 	 224.9718000 	 2.209875 	 -0.9022999000 	 -2.3641970000 
626.40 	 224.9718000 	 2.209900 	 -0.8993562000 	 -2.3619050000 
626.60 	 224.9749000 	 2.209900 	 -0.9027736000 	 -2.3650170000 
626.80 	 224.9718000 	 2.209950 	 -0.8994102000 	 -2.3617900000 
627.00 	 224.9749000 	 2.209950 	 -0.9018230000 	 -2.3644700000 
627.20 	 224.9718000 	 2.209975 	 -0.9007199000 	 -2.3630490000 
627.40 	 224.9670000 	 2.210000 	 -0.9000810000 	 -2.3629830000 
627.60 	 224.9638000 	 2.210025 	 -0.9023793000 	 -2.3645750000 
627.80 	 224.9654000 	 2.210050 	 -0.8990161000 	 -2.3618380000 
628.00 	 224.9670000 	 2.210100 	 -0.9027036000 	 -2.3649150000 
628.20 	 224.9718000 	 2.210125 	 -0.8994166000 	 -2.3620410000 
628.40 	 224.9797000 	 2.210150 	 -0.9016259000 	 -2.3642800000 
628.60 	 224.9877000 	 2.210150 	 -0.9017372000 	 -2.3632940000 
628.80 	 224.9924000 	 2.210150 	 -0.9002526000 	 -2.3624640000 
629.00 	 224.9956000 	 2.210175 	 -0.9029897000 	 -2.3646450000 
629.20 	 224.9988000 	 2.210200 	 -0.8993371000 	 -2.3614660000 
629.40 	 225.0036000 	 2.210175 	 -0.9033139000 	 -2.3648960000 
629.60 	 225.0036000 	 2.210175 	 -0.9004021000 	 -2.3620640000 
629.80 	 225.0036000 	 2.210175 	 -0.9020932000 	 -2.3637930000 
630.00 	 225.0036000 	 2.210175 	 -0.9020869000 	 -2.3634750000 
630.20 	 225.0036000 	 2.210175 	 -0.9001637000 	 -2.3620990000 
630.40 	 225.0036000 	 2.210175 	 -0.9033839000 	 -2.3646640000 
630.60 	 224.9988000 	 2.210175 	 -0.8997695000 	 -2.3615360000 
630.80 	 224.9956000 	 2.210175 	 -0.9028403000 	 -2.3646550000 
631.00 	 224.9908000 	 2.210175 	 -0.9010474000 	 -2.3626260000 
631.20 	 224.9877000 	 2.210175 	 -0.9013907000 	 -2.3633220000 
631.40 	 224.9877000 	 2.210175 	 -0.9026432000 	 -2.3639010000 
631.60 	 224.9829000 	 2.210175 	 -0.8998712000 	 -2.3617390000 
631.80 	 224.9829000 	 2.210175 	 -0.9033139000 	 -2.3650650000 
632.00 	 224.9797000 	 2.210200 	 -0.9002145000 	 -2.3617680000 
632.20 	 224.9749000 	 2.210225 	 -0.9024620000 	 -2.3642380000 
632.40 	 224.9718000 	 2.210225 	 -0.9018834000 	 -2.3633580000 
632.60 	 224.9670000 	 2.210250 	 -0.9003608000 	 -2.3623970000 
632.80 	 224.9654000 	 2.210275 	 -0.9033362000 	 -2.3647790000 
633.00 	 224.9606000 	 2.210300 	 -0.8997758000 	 -2.3615740000 
633.20 	 224.9559000 	 2.210350 	 -0.9029357000 	 -2.3646960000 
633.40 	 224.9543000 	 2.210375 	 -0.9009457000 	 -2.3623440000 
633.60 	 224.9479000 	 2.210425 	 -0.9012349000 	 -2.3634620000 
633.80 	 224.9479000 	 2.210450 	 -0.9024779000 	 -2.3638630000 
634.00 	 224.9479000 	 2.210500 	 -0.8997218000 	 -2.3618290000 
634.20 	 224.9527000 	 2.210550 	 -0.9031741000 	 -2.3650330000 
634.40 	 224.9559000 	 2.210575 	 -0.8999062000 	 -2.3618410000 
634.60 	 224.9638000 	 2.210625 	 -0.9024493000 	 -2.3644070000 
634.80 	 224.9638000 	 2.210650 	 -0.9012985000 	 -2.3628330000 
635.00 	 224.9686000 	 2.210675 	 -0.9008439000 	 -2.3631320000 
635.20 	 224.9734000 	 2.210700 	 -0.9026400000 	 -2.3642640000 
635.40 	 224.9797000 	 2.210725 	 -0.8996773000 	 -2.3617390000 
635.60 	 224.9877000 	 2.210750 	 -0.9037304000 	 -2.3653350000 
635.80 	 224.9972000 	 2.210725 	 -0.9002399000 	 -2.3623280000 
636.00 	 225.0052000 	 2.210725 	 -0.9025383000 	 -2.3645430000 
636.20 	 225.0115000 	 2.210725 	 -0.9016418000 	 -2.3634750000 
636.40 	 225.0147000 	 2.210725 	 -0.9008853000 	 -2.3630520000 
636.60 	 225.0147000 	 2.210725 	 -0.9033489000 	 -2.3648800000 
636.80 	 225.0147000 	 2.210725 	 -0.8998839000 	 -2.3621050000 
637.00 	 225.0083000 	 2.210725 	 -0.9033744000 	 -2.3653130000 
637.20 	 225.0020000 	 2.210725 	 -0.9005960000 	 -2.3623470000 
637.40 	 224.9908000 	 2.210725 	 -0.9020583000 	 -2.3641110000 
637.60 	 224.9829000 	 2.210725 	 -0.9025955000 	 -2.3640000000 
637.80 	 224.9749000 	 2.210725 	 -0.9003608000 	 -2.3626110000 
638.00 	 224.9718000 	 2.210725 	 -0.9035810000 	 -2.3652460000 
638.20 	 224.9670000 	 2.210725 	 -0.8998935000 	 -2.3620890000 
638.40 	 224.9591000 	 2.210750 	 -0.9031487000 	 -2.3650170000 
638.60 	 224.9591000 	 2.210800 	 -0.9013430000 	 -2.3629350000 
638.80 	 224.9559000 	 2.210825 	 -0.9013939000 	 -2.3635170000 
639.00 	 224.9559000 	 2.210875 	 -0.9029961000 	 -2.3646040000 
639.20 	 224.9559000 	 2.210900 	 -0.9001191000 	 -2.3622160000 
639.40 	 224.9511000 	 2.210950 	 -0.9035587000 	 -2.3652840000 
639.60 	 224.9511000 	 2.211000 	 -0.9006723000 	 -2.3624070000 
639.80 	 224.9511000 	 2.211025 	 -0.9023952000 	 -2.3643780000 
640.00 	 224.9559000 	 2.211075 	 -0.9022267000 	 -2.3637200000 
640.20 	 224.9559000 	 2.211100 	 -0.9007772000 	 -2.3629280000 
640.40 	 224.9591000 	 2.211150 	 -0.9034729000 	 -2.3650300000 
640.60 	 224.9654000 	 2.211175 	 -0.8999411000 	 -2.3619680000 
640.80 	 224.9702000 	 2.211200 	 -0.9029325000 	 -2.3649660000 
641.00 	 224.9749000 	 2.211225 	 -0.9014924000 	 -2.3632430000 
641.20 	 224.9797000 	 2.211250 	 -0.9005356000 	 -2.3629980000 
641.40 	 224.9829000 	 2.211275 	 -0.9028085000 	 -2.3647310000 
641.60 	 224.9893000 	 2.211300 	 -0.8989875000 	 -2.3619560000 
641.80 	 224.9956000 	 2.211275 	 -0.9039147000 	 -2.3651190000 
642.00 	 225.0036000 	 2.211275 	 -0.9013907000 	 -2.3626420000 
642.20 	 225.0115000 	 2.211275 	 -0.9026623000 	 -2.3641970000 
642.40 	 225.0179000 	 2.211275 	 -0.9032504000 	 -2.3641710000 
642.60 	 225.0226000 	 2.211275 	 -0.9008471000 	 -2.3624640000 
642.80 	 225.0258000 	 2.211275 	 -0.9041755000 	 -2.3654270000 
643.00 	 225.0258000 	 2.211275 	 -0.9009011000 	 -2.3623340000 
643.20 	 225.0258000 	 2.211275 	 -0.9031264000 	 -2.3646800000 
643.40 	 225.0226000 	 2.211275 	 -0.9027131000 	 -2.3639300000 
643.60 	 225.0179000 	 2.211275 	 -0.9012127000 	 -2.3628080000 
643.80 	 225.0179000 	 2.211225 	 -0.9040419000 	 -2.3652240000 
644.00 	 225.0147000 	 2.211225 	 -0.9008630000 	 -2.3621400000 
644.20 	 225.0147000 	 2.211225 	 -0.9034793000 	 -2.3649820000 
644.40 	 225.0147000 	 2.211225 	 -0.9020392000 	 -2.3630210000 
644.60 	 225.0115000 	 2.211200 	 -0.9017849000 	 -2.3635830000 
644.80 	 225.0115000 	 2.211175 	 -0.9037845000 	 -2.3649280000 
645.00 	 225.0115000 	 2.211175 	 -0.9006945000 	 -2.3621880000 
645.20 	 225.0067000 	 2.211175 	 -0.9041564000 	 -2.3653440000 
645.40 	 225.0036000 	 2.211175 	 -0.9010029000 	 -2.3624290000 
645.60 	 224.9988000 	 2.211175 	 -0.9027703000 	 -2.3643970000 
645.80 	 224.9956000 	 2.211175 	 -0.9025828000 	 -2.3638790000 
646.00 	 224.9908000 	 2.211175 	 -0.9011872000 	 -2.3630430000 
646.20 	 224.9908000 	 2.211175 	 -0.9039307000 	 -2.3652460000 
646.40 	 224.9877000 	 2.211175 	 -0.9004879000 	 -2.3621690000 
646.60 	 224.9877000 	 2.211175 	 -0.9040451000 	 -2.3653600000 
646.80 	 224.9877000 	 2.211175 	 -0.9015369000 	 -2.3628200000 
647.00 	 224.9829000 	 2.211175 	 -0.9022109000 	 -2.3638530000 
647.20 	 224.9829000 	 2.211175 	 -0.9035365000 	 -2.3647340000 
647.40 	 224.9797000 	 2.211175 	 -0.9008344000 	 -2.3624800000 
647.60 	 224.9829000 	 2.211175 	 -0.9040833000 	 -2.3654140000 
647.80 	 224.9877000 	 2.211175 	 -0.9007804000 	 -2.3624130000 
648.00 	 224.9956000 	 2.211175 	 -0.9035333000 	 -2.3649760000 
648.20 	 225.0052000 	 2.211175 	 -0.9020042000 	 -2.3634590000 
648.40 	 225.0115000 	 2.211175 	 -0.9016641000 	 -2.3635580000 
648.60 	 225.0179000 	 2.211175 	 -0.9038798000 	 -2.3651340000 
648.80 	 225.0147000 	 2.211175 	 -0.9005101000 	 -2.3624870000 
649.00 	 225.0115000 	 2.211175 	 -0.9040992000 	 -2.3655730000 
649.20 	 225.0036000 	 2.211175 	 -0.9013112000 	 -2.3628870000 
649.40 	 224.9988000 	 2.211175 	 -0.9025288000 	 -2.3642830000 
649.60 	 224.9940000 	 2.211175 	 -0.9032726000 	 -2.3641870000 
649.80 	 224.9877000 	 2.211175 	 -0.9007645000 	 -2.3625980000 
650.00 	 224.9845000 	 2.211175 	 -0.9042549000 	 -2.3654750000 
650.20 	 224.9829000 	 2.211175 	 -0.9007168000 	 -2.3623210000 
650.40 	 224.9765000 	 2.211175 	 -0.9033298000 	 -2.3650390000 
650.60 	 224.9718000 	 2.211175 	 -0.9023698000 	 -2.3636720000 
650.80 	 224.9718000 	 2.211175 	 -0.9015656000 	 -2.3632940000 
651.00 	 224.9670000 	 2.211175 	 -0.9039307000 	 -2.3653980000 
651.20 	 224.9638000 	 2.211200 	 -0.9006246000 	 -2.3622000000 
651.40 	 224.9591000 	 2.211250 	 -0.9040896000 	 -2.3653540000 
651.60 	 224.9591000 	 2.211275 	 -0.9013049000 	 -2.3627850000 
651.80 	 224.9559000 	 2.211300 	 -0.9023571000 	 -2.3641200000 
652.00 	 224.9591000 	 2.211350 	 -0.9029357000 	 -2.3644230000 
652.20 	 224.9591000 	 2.211375 	 -0.9006691000 	 -2.3625600000 
652.40 	 224.9591000 	 2.211400 	 -0.9039370000 	 -2.3653670000 
652.60 	 224.9591000 	 2.211450 	 -0.9004561000 	 -2.3622450000 
652.80 	 224.9591000 	 2.211475 	 -0.9035587000 	 -2.3651950000 
653.00 	 224.9591000 	 2.211500 	 -0.9017277000 	 -2.3632340000 
653.20 	 224.9559000 	 2.211525 	 -0.9016736000 	 -2.3636500000 
653.40 	 224.9591000 	 2.211575 	 -0.9034061000 	 -2.3648010000 
653.60 	 224.9591000 	 2.211600 	 -0.9004879000 	 -2.3624390000 
653.80 	 224.9670000 	 2.211625 	 -0.9040546000 	 -2.3654080000 
654.00 	 224.9718000 	 2.211650 	 -0.9006373000 	 -2.3623780000 
654.20 	 224.9797000 	 2.211675 	 -0.9031455000 	 -2.3647750000 
654.40 	 224.9877000 	 2.211675 	 -0.9025351000 	 -2.3635450000 
654.60 	 224.9940000 	 2.211675 	 -0.9014034000 	 -2.3633190000 
654.80 	 224.9972000 	 2.211675 	 -0.9040928000 	 -2.3651280000 
655.00 	 224.9988000 	 2.211675 	 -0.9005483000 	 -2.3621910000 
655.20 	 225.0036000 	 2.211675 	 -0.9038766000 	 -2.3652870000 
655.40 	 225.0067000 	 2.211675 	 -0.9017404000 	 -2.3629540000 
655.60 	 225.0115000 	 2.211675 	 -0.9024270000 	 -2.3640570000 
655.80 	 225.0147000 	 2.211675 	 -0.9032059000 	 -2.3644070000 
656.00 	 225.0179000 	 2.211675 	 -0.9008980000 	 -2.3625950000 
656.20 	 225.0226000 	 2.211675 	 -0.9040769000 	 -2.3655570000 
656.40 	 225.0226000 	 2.211675 	 -0.9007486000 	 -2.3623120000 
656.60 	 225.0179000 	 2.211675 	 -0.9031677000 	 -2.3648900000 
656.80 	 225.0147000 	 2.211675 	 -0.9025383000 	 -2.3639460000 
657.00 	 225.0067000 	 2.211675 	 -0.9013812000 	 -2.3631790000 
657.20 	 225.0036000 	 2.211675 	 -0.9041532000 	 -2.3649880000 
657.40 	 225.0036000 	 2.211675 	 -0.9005420000 	 -2.3621240000 
657.60 	 225.0036000 	 2.211675 	 -0.9035937000 	 -2.3652780000 
657.80 	 225.0036000 	 2.211675 	 -0.9017627000 	 -2.3630170000 
658.00 	 225.0036000 	 2.211675 	 -0.9021664000 	 -2.3641080000 
658.20 	 225.0067000 	 2.211675 	 -0.9032122000 	 -2.3644540000 
658.40 	 225.0036000 	 2.211675 	 -0.9006723000 	 -2.3624990000 
658.60 	 225.0036000 	 2.211675 	 -0.9040992000 	 -2.3653920000 
658.80 	 225.0036000 	 2.211675 	 -0.9006023000 	 -2.3623340000 
659.00 	 225.0067000 	 2.211675 	 -0.9031550000 	 -2.3647500000 
659.20 	 225.0115000 	 2.211675 	 -0.9022808000 	 -2.3636020000 
659.40 	 225.0115000 	 2.211675 	 -0.9012191000 	 -2.3631990000 
659.60 	 225.0115000 	 2.211675 	 -0.9039943000 	 -2.3652200000 
659.80 	 225.0067000 	 2.211675 	 -0.9005674000 	 -2.3621690000 
660.00 	 225.0067000 	 2.211675 	 -0.9037558000 	 -2.3652710000 
660.20 	 225.0036000 	 2.211675 	 -0.9016450000 	 -2.3632240000 
660.40 	 225.0036000 	 2.211675 	 -0.9020869000 	 -2.3638920000 
660.60 	 224.9988000 	 2.211675 	 -0.9033966000 	 -2.3647630000 
660.80 	 224.9972000 	 2.211675 	 -0.9006087000 	 -2.3624580000 
661.00 	 224.9956000 	 2.211675 	 -0.9041214000 	 -2.3654810000 
661.20 	 224.9908000 	 2.211675 	 -0.9009997000 	 -2.3625090000 
661.40 	 224.9877000 	 2.211675 	 -0.9027163000 	 -2.3645310000 
661.60 	 224.9829000 	 2.211675 	 -0.9025860000 	 -2.3637930000 
661.80 	 224.9829000 	 2.211675 	 -0.9009297000 	 -2.3629630000 
662.00 	 224.9797000 	 2.211675 	 -0.9039116000 	 -2.3650550000 
662.20 	 224.9797000 	 2.211675 	 -0.9005165000 	 -2.3622930000 
662.40 	 224.9797000 	 2.211675 	 -0.9036859000 	 -2.3652650000 
662.60 	 224.9749000 	 2.211675 	 -0.9015751000 	 -2.3628870000 
662.80 	 224.9734000 	 2.211675 	 -0.9019120000 	 -2.3639330000 
663.00 	 224.9718000 	 2.211675 	 -0.9036350000 	 -2.3648480000 
663.20 	 224.9670000 	 2.211700 	 -0.9007708000 	 -2.3623240000 
663.40 	 224.9654000 	 2.211700 	 -0.9044234000 	 -2.3653980000 
663.60 	 224.9670000 	 2.211750 	 -0.9015242000 	 -2.3624100000 
663.80 	 224.9670000 	 2.211775 	 -0.9032249000 	 -2.3645180000 
664.00 	 224.9670000 	 2.211825 	 -0.9031391000 	 -2.3640350000 
664.20 	 224.9670000 	 2.211850 	 -0.9012222000 	 -2.3628110000 
664.40 	 224.9718000 	 2.211875 	 -0.9043534000 	 -2.3652390000 
664.60 	 224.9718000 	 2.211900 	 -0.9009616000 	 -2.3622990000 
664.80 	 224.9718000 	 2.211900 	 -0.9038957000 	 -2.3651760000 
665.00 	 224.9749000 	 2.211950 	 -0.9022935000 	 -2.3632240000 
665.20 	 224.9718000 	 2.211950 	 -0.9020805000 	 -2.3636500000 
665.40 	 224.9734000 	 2.211975 	 -0.9038035000 	 -2.3649380000 
665.60 	 224.9749000 	 2.212000 	 -0.9007263000 	 -2.3624710000 
665.80 	 224.9749000 	 2.212000 	 -0.9043121000 	 -2.3655860000 
666.00 	 224.9829000 	 2.212050 	 -0.9013462000 	 -2.3626110000 
666.20 	 224.9877000 	 2.212025 	 -0.9033966000 	 -2.3645530000 
666.40 	 224.9908000 	 2.212025 	 -0.9036541000 	 -2.3642600000 
666.60 	 224.9956000 	 2.212025 	 -0.9017213000 	 -2.3628140000 
666.80 	 224.9988000 	 2.212025 	 -0.9048335000 	 -2.3654020000 
667.00 	 224.9988000 	 2.212025 	 -0.9011936000 	 -2.3623210000 
667.20 	 224.9988000 	 2.212025 	 -0.9044743000 	 -2.3653630000 
667.40 	 224.9988000 	 2.212025 	 -0.9023793000 	 -2.3631600000 
667.60 	 224.9956000 	 2.212025 	 -0.9026496000 	 -2.3638090000 
667.80 	 224.9908000 	 2.212025 	 -0.9040896000 	 -2.3648420000 
668.00 	 224.9877000 	 2.212025 	 -0.9014130000 	 -2.3625280000 
668.20 	 224.9908000 	 2.212050 	 -0.9048557000 	 -2.3655570000 
668.40 	 224.9877000 	 2.212075 	 -0.9020519000 	 -2.3628900000 
668.60 	 224.9877000 	 2.212075 	 -0.9029738000 	 -2.3641710000 
668.80 	 224.9877000 	 2.212075 	 -0.9040070000 	 -2.3641810000 
669.00 	 224.9893000 	 2.212075 	 -0.9016609000 	 -2.3626170000 
669.20 	 224.9940000 	 2.212075 	 -0.9049765000 	 -2.3654270000 
669.40 	 224.9956000 	 2.212075 	 -0.9015083000 	 -2.3623020000 
669.60 	 224.9988000 	 2.212075 	 -0.9043598000 	 -2.3649980000 
669.80 	 225.0036000 	 2.212075 	 -0.9029929000 	 -2.3634080000 
670.00 	 225.0036000 	 2.212075 	 -0.9021218000 	 -2.3631220000 
670.20 	 225.0036000 	 2.212075 	 -0.9049924000 	 -2.3653220000 
670.40 	 224.9988000 	 2.212075 	 -0.9013176000 	 -2.3622160000 
670.60 	 224.9956000 	 2.212075 	 -0.9046777000 	 -2.3652550000 
670.80 	 224.9877000 	 2.212075 	 -0.9027386000 	 -2.3631860000 
671.00 	 224.9908000 	 2.212075 	 -0.9025161000 	 -2.3634590000 
671.20 	 224.9877000 	 2.212075 	 -0.9045887000 	 -2.3649790000 
671.40 	 224.9908000 	 2.212100 	 -0.9015306000 	 -2.3622260000 
671.60 	 224.9877000 	 2.212125 	 -0.9046872000 	 -2.3653860000 
671.80 	 224.9908000 	 2.212125 	 -0.9025605000 	 -2.3631600000 
672.00 	 224.9893000 	 2.212125 	 -0.9031455000 	 -2.3638530000 
672.20 	 224.9877000 	 2.212125 	 -0.9042931000 	 -2.3646510000 
672.40 	 224.9877000 	 2.212125 	 -0.9014447000 	 -2.3624550000 
672.60 	 224.9829000 	 2.212125 	 -0.9050496000 	 -2.3655700000 
672.80 	 224.9829000 	 2.212150 	 -0.9020106000 	 -2.3624260000 
673.00 	 224.9797000 	 2.212175 	 -0.9035301000 	 -2.3642000000 
673.20 	 224.9797000 	 2.212175 	 -0.9037685000 	 -2.3640510000 
673.40 	 224.9797000 	 2.212175 	 -0.9019756000 	 -2.3625120000 
673.60 	 224.9797000 	 2.212175 	 -0.9050274000 	 -2.3651570000 
673.80 	 224.9813000 	 2.212200 	 -0.9021600000 	 -2.3622350000 
674.00 	 224.9797000 	 2.212225 	 -0.9048144000 	 -2.3648450000 
674.20 	 224.9797000 	 2.212250 	 -0.9038194000 	 -2.3636020000 
674.40 	 224.9781000 	 2.212225 	 -0.9029198000 	 -2.3632180000 
674.60 	 224.9797000 	 2.212225 	 -0.9056918000 	 -2.3651980000 
674.80 	 224.9797000 	 2.212250 	 -0.9021409000 	 -2.3622510000 
675.00 	 224.9797000 	 2.212275 	 -0.9051418000 	 -2.3652970000 
675.20 	 224.9797000 	 2.212300 	 -0.9037272000 	 -2.3633450000 
675.40 	 224.9797000 	 2.212275 	 -0.9033044000 	 -2.3635770000 
675.60 	 224.9797000 	 2.212300 	 -0.9057522000 	 -2.3652680000 
675.80 	 224.9797000 	 2.212300 	 -0.9022141000 	 -2.3622200000 
676.00 	 224.9797000 	 2.212325 	 -0.9057458000 	 -2.3653410000 
676.20 	 224.9797000 	 2.212325 	 -0.9031423000 	 -2.3628140000 
676.40 	 224.9749000 	 2.212325 	 -0.9043121000 	 -2.3639010000 
676.60 	 224.9797000 	 2.212350 	 -0.9055455000 	 -2.3643680000 
676.80 	 224.9813000 	 2.212375 	 -0.9025256000 	 -2.3620730000 
677.00 	 224.9829000 	 2.212400 	 -0.9060574000 	 -2.3652140000 
677.20 	 224.9829000 	 2.212375 	 -0.8968894000 	 -2.3623120000 
677.40 	 224.9829000 	 2.212375 	 -0.9031677000 	 -2.3641780000 
677.60 	 224.9829000 	 2.212400 	 -0.8999030000 	 -2.3636310000 
677.80 	 224.9829000 	 2.212425 	 -0.8984343000 	 -2.3625690000 
678.00 	 224.9877000 	 2.212450 	 -0.9016132000 	 -2.3650170000 
678.20 	 224.9877000 	 2.212425 	 -0.8975474000 	 -2.3616220000 
678.40 	 224.9877000 	 2.212425 	 -0.9022363000 	 -2.3648290000 
678.60 	 224.9877000 	 2.212450 	 -0.9004752000 	 -2.3623050000 
678.80 	 224.9877000 	 2.212475 	 -0.9023221000 	 -2.3635480000 
679.00 	 224.9877000 	 2.212500 	 -0.9035015000 	 -2.3639930000 
679.20 	 224.9908000 	 2.212475 	 -0.9012318000 	 -2.3619490000 
679.40 	 224.9908000 	 2.212475 	 -0.9058698000 	 -2.3650840000 
679.60 	 224.9908000 	 2.212475 	 -0.9023762000 	 -2.3619650000 
679.80 	 224.9893000 	 2.212475 	 -0.9045696000 	 -2.3642280000 
680.00 	 224.9908000 	 2.212475 	 -0.9043058000 	 -2.3634180000 
680.20 	 224.9877000 	 2.212475 	 -0.9026750000 	 -2.3624960000 
680.40 	 224.9877000 	 2.212500 	 -0.9062513000 	 -2.3648900000 
680.60 	 224.9908000 	 2.212525 	 -0.9029071000 	 -2.3618160000 
680.80 	 224.9956000 	 2.212550 	 -0.9049511000 	 -2.3641590000 
681.00 	 224.9956000 	 2.212525 	 -0.9046777000 	 -2.3633510000 
681.20 	 224.9956000 	 2.212525 	 -0.9028530000 	 -2.3621020000 
681.40 	 224.9956000 	 2.212525 	 -0.9060542000 	 -2.3649340000 
681.60 	 224.9956000 	 2.212525 	 -0.9025669000 	 -2.3615330000 
681.80 	 224.9940000 	 2.212525 	 -0.9052626000 	 -2.3642440000 
682.00 	 224.9877000 	 2.212525 	 -0.9040642000 	 -2.3627980000 
682.20 	 224.9877000 	 2.212525 	 -0.9032472000 	 -2.3624800000 
682.40 	 224.9829000 	 2.212525 	 -0.9057681000 	 -2.3644670000 
682.60 	 224.9797000 	 2.212525 	 -0.9023476000 	 -2.3613740000 
682.80 	 224.9797000 	 2.212525 	 -0.9057077000 	 -2.3645660000 
683.00 	 224.9797000 	 2.212550 	 -0.9041278000 	 -2.3625370000 
683.20 	 224.9797000 	 2.212550 	 -0.9033139000 	 -2.3624930000 
683.40 	 224.9797000 	 2.212575 	 -0.9058475000 	 -2.3642030000 
683.60 	 224.9797000 	 2.212600 	 -0.9024493000 	 -2.3613870000 
683.80 	 224.9797000 	 2.212575 	 -0.9058158000 	 -2.3646740000 
684.00 	 224.9749000 	 2.212600 	 -0.9042168000 	 -2.3626840000 
684.20 	 224.9749000 	 2.212625 	 -0.9036255000 	 -2.3625920000 
684.40 	 224.9749000 	 2.212625 	 -0.9060256000 	 -2.3644450000 
684.60 	 224.9734000 	 2.212675 	 -0.9025733000 	 -2.3614280000 
684.80 	 224.9749000 	 2.212675 	 -0.9059842000 	 -2.3644130000 
685.00 	 224.9797000 	 2.212700 	 -0.9038226000 	 -2.3619300000 
685.20 	 224.9797000 	 2.212725 	 -0.9039307000 	 -2.3622040000 
685.40 	 224.9797000 	 2.212750 	 -0.9060923000 	 -2.3635510000 
685.60 	 224.9797000 	 2.212725 	 -0.9025701000 	 -2.3608520000 
685.80 	 224.9797000 	 2.212725 	 -0.9061019000 	 -2.3640820000 
686.00 	 224.9797000 	 2.212750 	 -0.9037590000 	 -2.3615170000 
686.20 	 224.9829000 	 2.212775 	 -0.9042041000 	 -2.3626110000 
686.40 	 224.9908000 	 2.212800 	 -0.9057045000 	 -2.3634560000 
686.60 	 224.9956000 	 2.212775 	 -0.9025955000 	 -2.3608840000 
686.80 	 224.9988000 	 2.212775 	 -0.9061877000 	 -2.3641810000 
687.00 	 225.0036000 	 2.212775 	 -0.9033744000 	 -2.3613800000 
687.20 	 225.0067000 	 2.212775 	 -0.9043757000 	 -2.3628870000 
687.40 	 225.0067000 	 2.212775 	 -0.9055678000 	 -2.3632180000 
687.60 	 225.0099000 	 2.212775 	 -0.9027545000 	 -2.3609000000 
687.80 	 225.0115000 	 2.212775 	 -0.9063721000 	 -2.3642510000 
688.00 	 225.0115000 	 2.212775 	 -0.9034157000 	 -2.3612340000 
688.20 	 225.0115000 	 2.212775 	 -0.9043980000 	 -2.3627410000 
688.40 	 225.0099000 	 2.212775 	 -0.9053453000 	 -2.3630270000 
688.60 	 225.0036000 	 2.212775 	 -0.9026559000 	 -2.3610210000 
688.80 	 225.0020000 	 2.212775 	 -0.9064897000 	 -2.3641840000 
689.00 	 224.9972000 	 2.212775 	 -0.9028562000 	 -2.3607990000 
689.20 	 224.9924000 	 2.212775 	 -0.9051101000 	 -2.3634880000 
689.40 	 224.9908000 	 2.212775 	 -0.9048939000 	 -2.3627410000 
689.60 	 224.9877000 	 2.212775 	 -0.9031010000 	 -2.3614030000 
689.80 	 224.9893000 	 2.212775 	 -0.9063689000 	 -2.3640320000 
690.00 	 224.9908000 	 2.212775 	 -0.9027894000 	 -2.3608330000 
690.20 	 224.9908000 	 2.212775 	 -0.9053326000 	 -2.3634050000 
690.40 	 224.9956000 	 2.212775 	 -0.9047858000 	 -2.3624740000 
690.60 	 224.9940000 	 2.212775 	 -0.9032822000 	 -2.3615390000 
690.80 	 224.9940000 	 2.212775 	 -0.9063657000 	 -2.3640700000 
691.00 	 224.9956000 	 2.212775 	 -0.9028912000 	 -2.3609160000 
691.20 	 224.9908000 	 2.212775 	 -0.9054788000 	 -2.3636500000 
691.40 	 224.9956000 	 2.212775 	 -0.9046586000 	 -2.3623240000 
691.60 	 224.9908000 	 2.212775 	 -0.9033775000 	 -2.3616340000 
691.80 	 224.9956000 	 2.212775 	 -0.9062989000 	 -2.3640570000 
692.00 	 224.9956000 	 2.212775 	 -0.9027831000 	 -2.3608840000 
692.20 	 224.9908000 	 2.212775 	 -0.9053802000 	 -2.3634340000 
692.40 	 224.9908000 	 2.212775 	 -0.9051068000 	 -2.3626710000 
692.60 	 224.9829000 	 2.212775 	 -0.9033585000 	 -2.3614660000 
692.80 	 224.9797000 	 2.212775 	 -0.9065564000 	 -2.3642410000 
693.00 	 224.9749000 	 2.212775 	 -0.9031360000 	 -2.3610750000 
693.20 	 224.9718000 	 2.212800 	 -0.9050496000 	 -2.3632840000 
693.40 	 224.9718000 	 2.212825 	 -0.9051068000 	 -2.3628300000 
693.60 	 224.9718000 	 2.212850 	 -0.9030056000 	 -2.3612880000 
693.80 	 224.9718000 	 2.212875 	 -0.9061877000 	 -2.3640440000 
694.00 	 224.9718000 	 2.212875 	 -0.9027131000 	 -2.3606520000 
694.20 	 224.9718000 	 2.212900 	 -0.9054470000 	 -2.3636440000 
694.40 	 224.9718000 	 2.212925 	 -0.9043534000 	 -2.3620960000 
694.60 	 224.9718000 	 2.212950 	 -0.9032726000 	 -2.3619590000 
694.80 	 224.9718000 	 2.212950 	 -0.9058889000 	 -2.3636850000 
695.00 	 224.9718000 	 2.212975 	 -0.9024112000 	 -2.3607410000 
695.20 	 224.9718000 	 2.213000 	 -0.9058889000 	 -2.3639550000 
695.40 	 224.9718000 	 2.213025 	 -0.9039910000 	 -2.3618030000 
695.60 	 224.9718000 	 2.213050 	 -0.9036160000 	 -2.3618980000 
695.80 	 224.9718000 	 2.213075 	 -0.9058539000 	 -2.3636850000 
696.00 	 224.9749000 	 2.213100 	 -0.9024588000 	 -2.3608590000 
696.20 	 224.9797000 	 2.213100 	 -0.9054820000 	 -2.3638790000 
696.40 	 224.9797000 	 2.213125 	 -0.9042485000 	 -2.3622670000 
696.60 	 224.9829000 	 2.213125 	 -0.9031773000 	 -2.3618320000 
696.80 	 224.9877000 	 2.213125 	 -0.9063244000 	 -2.3640540000 
697.00 	 224.9893000 	 2.213150 	 -0.9027831000 	 -2.3608240000 
697.20 	 224.9940000 	 2.213150 	 -0.9058126000 	 -2.3638150000 
697.40 	 224.9956000 	 2.213175 	 -0.9044965000 	 -2.3620130000 
697.60 	 224.9988000 	 2.213200 	 -0.9037272000 	 -2.3619460000 
697.80 	 224.9988000 	 2.213175 	 -0.9058571000 	 -2.3639390000 
698.00 	 224.9988000 	 2.213175 	 -0.9022522000 	 -2.3608300000 
698.20 	 224.9988000 	 2.213175 	 -0.9053771000 	 -2.3639580000 
698.40 	 225.0004000 	 2.213175 	 -0.9035683000 	 -2.3619650000 
698.60 	 225.0067000 	 2.213175 	 -0.9032376000 	 -2.3624830000 
698.80 	 225.0099000 	 2.213175 	 -0.9049765000 	 -2.3635420000 
699.00 	 225.0147000 	 2.213175 	 -0.9018898000 	 -2.3610240000 
699.20 	 225.0147000 	 2.213175 	 -0.9056790000 	 -2.3643560000 
699.40 	 225.0147000 	 2.213175 	 -0.9023826000 	 -2.3612500000 
699.60 	 225.0131000 	 2.213175 	 -0.9041309000 	 -2.3630430000 
699.80 	 225.0067000 	 2.213175 	 -0.9044552000 	 -2.3630400000 
700.00 	 225.0036000 	 2.213175 	 -0.9022458000 	 -2.3613330000 
700.20 	 224.9988000 	 2.213175 	 -0.9055805000 	 -2.3643080000 
700.40 	 224.9956000 	 2.213175 	 -0.9019756000 	 -2.3610940000 
700.60 	 224.9956000 	 2.213175 	 -0.9042263000 	 -2.3633770000 
700.80 	 224.9908000 	 2.213175 	 -0.9039974000 	 -2.3626580000 
701.00 	 224.9956000 	 2.213175 	 -0.9022808000 	 -2.3615330000 
701.20 	 224.9956000 	 2.213175 	 -0.9054852000 	 -2.3640540000 
701.40 	 224.9956000 	 2.213175 	 -0.9020265000 	 -2.3609260000 
701.60 	 224.9972000 	 2.213175 	 -0.9046555000 	 -2.3635800000 
701.80 	 224.9956000 	 2.213175 	 -0.9038194000 	 -2.3622860000 
702.00 	 224.9924000 	 2.213175 	 -0.9026496000 	 -2.3620060000 
702.20 	 224.9908000 	 2.213175 	 -0.9050941000 	 -2.3639390000 
702.40 	 224.9829000 	 2.213175 	 -0.9015751000 	 -2.3608270000 
702.60 	 224.9797000 	 2.213175 	 -0.9050052000 	 -2.3639770000 
702.80 	 224.9734000 	 2.213175 	 -0.9026082000 	 -2.3617110000 
703.00 	 224.9718000 	 2.213175 	 -0.9032090000 	 -2.3622730000 
703.20 	 224.9702000 	 2.213175 	 -0.9050274000 	 -2.3635480000 
703.40 	 224.9638000 	 2.213200 	 -0.9005387000 	 -2.3608110000 
703.60 	 224.9670000 	 2.213200 	 -0.9027990000 	 -2.3640320000 
703.80 	 224.9638000 	 2.213250 	 -0.8996964000 	 -2.3610690000 
704.00 	 224.9638000 	 2.213275 	 -0.9017499000 	 -2.3633610000 
704.20 	 224.9654000 	 2.213325 	 -0.9013684000 	 -2.3625310000 
704.40 	 224.9670000 	 2.213350 	 -0.9001700000 	 -2.3616790000 
704.60 	 224.9718000 	 2.213375 	 -0.9025447000 	 -2.3636250000 
704.80 	 224.9718000 	 2.213400 	 -0.8993149000 	 -2.3607860000 
705.00 	 224.9749000 	 2.213425 	 -0.9029261000 	 -2.3640190000 
705.20 	 224.9781000 	 2.213425 	 -0.8996932000 	 -2.3610430000 
705.40 	 224.9797000 	 2.213450 	 -0.9052849000 	 -2.3630840000 
705.60 	 224.9829000 	 2.213475 	 -0.9057331000 	 -2.3629120000 
705.80 	 224.9829000 	 2.213500 	 -0.9034157000 	 -2.3612210000 
706.00 	 224.9908000 	 2.213475 	 -0.9069061000 	 -2.3642190000 
706.20 	 224.9956000 	 2.213475 	 -0.9041850000 	 -2.3614720000 
706.40 	 225.0036000 	 2.213475 	 -0.9048398000 	 -2.3625530000 
706.60 	 225.0099000 	 2.213475 	 -0.9063943000 	 -2.3634780000 
706.80 	 225.0131000 	 2.213475 	 -0.9032567000 	 -2.3611450000 
707.00 	 225.0179000 	 2.213475 	 -0.9068362000 	 -2.3642510000 
707.20 	 225.0147000 	 2.213475 	 -0.9041818000 	 -2.3614380000 
707.40 	 225.0115000 	 2.213475 	 -0.9050338000 	 -2.3627310000 
707.60 	 225.0115000 	 2.213475 	 -0.9062831000 	 -2.3634590000 
707.80 	 225.0036000 	 2.213475 	 -0.9033267000 	 -2.3611670000 
708.00 	 224.9988000 	 2.213475 	 -0.9067695000 	 -2.3642990000 
708.20 	 224.9988000 	 2.213475 	 -0.9037304000 	 -2.3612530000 
708.40 	 224.9988000 	 2.213475 	 -0.9053485000 	 -2.3631190000 
708.60 	 224.9988000 	 2.213475 	 -0.9057903000 	 -2.3630210000 
708.80 	 224.9956000 	 2.213475 	 -0.9035270000 	 -2.3612750000 
709.00 	 224.9956000 	 2.213475 	 -0.9070237000 	 -2.3640380000 
709.20 	 224.9972000 	 2.213475 	 -0.9035047000 	 -2.3609860000 
709.40 	 224.9956000 	 2.213475 	 -0.9060065000 	 -2.3635480000 
709.60 	 224.9956000 	 2.213475 	 -0.9053262000 	 -2.3625560000 
709.80 	 224.9956000 	 2.213475 	 -0.9037908000 	 -2.3616090000 
710.00 	 224.9988000 	 2.213475 	 -0.9070110000 	 -2.3641200000 
710.20 	 224.9956000 	 2.213475 	 -0.9031550000 	 -2.3607130000 
710.40 	 224.9924000 	 2.213475 	 -0.9061718000 	 -2.3637650000 
710.60 	 224.9908000 	 2.213475 	 -0.9050878000 	 -2.3623910000 
710.80 	 224.9877000 	 2.213475 	 -0.9040642000 	 -2.3619490000 
711.00 	 224.9829000 	 2.213475 	 -0.9068171000 	 -2.3641780000 
711.20 	 224.9829000 	 2.213475 	 -0.9033744000 	 -2.3610310000 
711.40 	 224.9797000 	 2.213475 	 -0.9061305000 	 -2.3637710000 
711.60 	 224.9829000 	 2.213475 	 -0.9049924000 	 -2.3624680000 
711.80 	 224.9829000 	 2.213475 	 -0.9040610000 	 -2.3619840000 
712.00 	 224.9829000 	 2.213475 	 -0.9069379000 	 -2.3647050000 
712.20 	 224.9829000 	 2.213500 	 -0.9031169000 	 -2.3618820000 
712.40 	 224.9797000 	 2.213525 	 -0.9062004000 	 -2.3647660000 
712.60 	 224.9797000 	 2.213525 	 -0.9048939000 	 -2.3635450000 
712.80 	 224.9718000 	 2.213525 	 -0.9041087000 	 -2.3634210000 
713.00 	 224.9749000 	 2.213550 	 -0.9060574000 	 -2.3643300000 
713.20 	 224.9718000 	 2.213575 	 -0.9022522000 	 -2.3610750000 
713.40 	 224.9718000 	 2.213600 	 -0.9049638000 	 -2.3639930000 
713.60 	 224.9718000 	 2.213625 	 -0.9039084000 	 -2.3624170000 
713.80 	 224.9670000 	 2.213650 	 -0.9029801000 	 -2.3623210000 
714.00 	 224.9670000 	 2.213650 	 -0.9057967000 	 -2.3642160000 
714.20 	 224.9638000 	 2.213700 	 -0.9022808000 	 -2.3611710000 
714.40 	 224.9670000 	 2.213725 	 -0.9055328000 	 -2.3642220000 
714.60 	 224.9670000 	 2.213750 	 -0.9035460000 	 -2.3620540000 
714.80 	 224.9718000 	 2.213775 	 -0.9034252000 	 -2.3626550000 
715.00 	 224.9749000 	 2.213800 	 -0.9056218000 	 -2.3641460000 
715.20 	 224.9797000 	 2.213825 	 -0.9020424000 	 -2.3611100000 
715.40 	 224.9877000 	 2.213850 	 -0.9054883000 	 -2.3642380000 
715.60 	 224.9956000 	 2.213825 	 -0.9037145000 	 -2.3619430000 
715.80 	 225.0036000 	 2.213825 	 -0.9037526000 	 -2.3625820000 
716.00 	 225.0115000 	 2.213825 	 -0.9050782000 	 -2.3633830000 
716.20 	 225.0147000 	 2.213825 	 -0.9023317000 	 -2.3611510000 
716.40 	 225.0179000 	 2.213825 	 -0.9060860000 	 -2.3644890000 
716.60 	 225.0147000 	 2.213825 	 -0.9025224000 	 -2.3612430000 
716.80 	 225.0147000 	 2.213825 	 -0.9046173000 	 -2.3634180000 
717.00 	 225.0115000 	 2.213825 	 -0.9043821000 	 -2.3626580000 
717.20 	 225.0067000 	 2.213825 	 -0.9026750000 	 -2.3619530000 
717.40 	 225.0067000 	 2.213825 	 -0.9055328000 	 -2.3641810000 
717.60 	 225.0036000 	 2.213825 	 -0.9020488000 	 -2.3610690000 
717.80 	 225.0067000 	 2.213825 	 -0.9050433000 	 -2.3639170000 
718.00 	 225.0067000 	 2.213825 	 -0.9039529000 	 -2.3622450000 
718.20 	 225.0115000 	 2.213825 	 -0.9029834000 	 -2.3620540000 
718.40 	 225.0115000 	 2.213825 	 -0.9053230000 	 -2.3638630000 
718.60 	 225.0115000 	 2.213825 	 -0.9019406000 	 -2.3609960000 
718.80 	 225.0115000 	 2.213825 	 -0.9055519000 	 -2.3643680000 
719.00 	 225.0115000 	 2.213825 	 -0.9028880000 	 -2.3617300000 
719.20 	 225.0131000 	 2.213825 	 -0.9039466000 	 -2.3630270000 
719.40 	 225.0115000 	 2.213825 	 -0.9047349000 	 -2.3634590000 
719.60 	 225.0147000 	 2.213825 	 -0.9019820000 	 -2.3612660000 
719.80 	 225.0099000 	 2.213825 	 -0.9055964000 	 -2.3644760000 
720.00 	 225.0083000 	 2.213775 	 -0.9027958000 	 -2.3615110000 
720.20 	 225.0036000 	 2.213775 	 -0.9040673000 	 -2.3631130000 
720.40 	 224.9988000 	 2.213775 	 -0.9047318000 	 -2.3633350000 
720.60 	 224.9956000 	 2.213775 	 -0.9025033000 	 -2.3614060000 
720.80 	 224.9877000 	 2.213775 	 -0.9056600000 	 -2.3644030000 
721.00 	 224.9829000 	 2.213775 	 -0.9023826000 	 -2.3613390000 
721.20 	 224.9797000 	 2.213775 	 -0.9043757000 	 -2.3636750000 
721.40 	 224.9797000 	 2.213775 	 -0.9042009000 	 -2.3628040000 
721.60 	 224.9829000 	 2.213775 	 -0.9027227000 	 -2.3619170000 
721.80 	 224.9829000 	 2.213775 	 -0.9057013000 	 -2.3643300000 
722.00 	 224.9829000 	 2.213775 	 -0.9019693000 	 -2.3612880000 
722.20 	 224.9829000 	 2.213775 	 -0.9052277000 	 -2.3642090000 
722.40 	 224.9797000 	 2.213775 	 -0.9037209000 	 -2.3622390000 
722.60 	 224.9749000 	 2.213775 	 -0.9031646000 	 -2.3623720000 
722.80 	 224.9718000 	 2.213775 	 -0.9056537000 	 -2.3641050000 
723.00 	 224.9686000 	 2.213800 	 -0.9023030000 	 -2.3611770000 
723.20 	 224.9670000 	 2.213825 	 -0.9052213000 	 -2.3639930000 
723.40 	 224.9670000 	 2.213875 	 -0.9036286000 	 -2.3622800000 
723.60 	 224.9670000 	 2.213900 	 -0.9032790000 	 -2.3621780000 
723.80 	 224.9670000 	 2.213925 	 -0.9054406000 	 -2.3640250000 
724.00 	 224.9670000 	 2.213950 	 -0.9020805000 	 -2.3610940000 
724.20 	 224.9638000 	 2.214000 	 -0.9055297000 	 -2.3641870000 
724.40 	 224.9638000 	 2.214025 	 -0.9034602000 	 -2.3618670000 
724.60 	 224.9638000 	 2.214050 	 -0.9034538000 	 -2.3624260000 
724.80 	 224.9670000 	 2.214075 	 -0.9056537000 	 -2.3638150000 
725.00 	 224.9686000 	 2.214100 	 -0.9021759000 	 -2.3609920000 
725.20 	 224.9718000 	 2.214125 	 -0.9057236000 	 -2.3644160000 
725.40 	 224.9797000 	 2.214150 	 -0.9031200000 	 -2.3616730000 
725.60 	 224.9861000 	 2.214175 	 -0.9042295000 	 -2.3631540000 
725.80 	 224.9908000 	 2.214200 	 -0.9050878000 	 -2.3632340000 
726.00 	 224.9972000 	 2.214175 	 -0.9018866000 	 -2.3615170000 
726.20 	 225.0036000 	 2.214175 	 -0.9059334000 	 -2.3644130000 
726.40 	 225.0067000 	 2.214175 	 -0.9026687000 	 -2.3612690000 
726.60 	 225.0115000 	 2.214175 	 -0.9045665000 	 -2.3632530000 
726.80 	 225.0147000 	 2.214175 	 -0.9048430000 	 -2.3630170000 
727.00 	 225.0179000 	 2.214175 	 -0.9027259000 	 -2.3615330000 
727.20 	 225.0258000 	 2.214175 	 -0.9058539000 	 -2.3643400000 
727.40 	 225.0306000 	 2.214175 	 -0.9021981000 	 -2.3610120000 
727.60 	 225.0322000 	 2.214175 	 -0.9050941000 	 -2.3639010000 
727.80 	 225.0338000 	 2.214175 	 -0.9037654000 	 -2.3623400000 
728.00 	 225.0306000 	 2.214175 	 -0.9032790000 	 -2.3622230000 
728.20 	 225.0322000 	 2.214125 	 -0.9054343000 	 -2.3639140000 
728.40 	 225.0306000 	 2.214125 	 -0.9021950000 	 -2.3611040000 
728.60 	 225.0258000 	 2.214075 	 -0.9057490000 	 -2.3644100000 
728.80 	 225.0226000 	 2.214075 	 -0.9027831000 	 -2.3612690000 
729.00 	 225.0147000 	 2.214050 	 -0.9042994000 	 -2.3632400000 
729.20 	 225.0115000 	 2.214025 	 -0.9049034000 	 -2.3632340000 
729.40 	 225.0067000 	 2.214025 	 -0.9023603000 	 -2.3613710000 
729.60 	 225.0067000 	 2.214025 	 -0.9059398000 	 -2.3644030000 
729.80 	 225.0052000 	 2.214025 	 -0.9027131000 	 -2.3612690000 
730.00 	 225.0036000 	 2.214025 	 -0.9045124000 	 -2.3632620000 
730.20 	 225.0036000 	 2.214025 	 -0.9048526000 	 -2.3631790000 
730.40 	 224.9988000 	 2.214025 	 -0.9027481000 	 -2.3617710000 
730.60 	 224.9988000 	 2.214025 	 -0.9060796000 	 -2.3644610000 
730.80 	 224.9956000 	 2.214025 	 -0.9025128000 	 -2.3612120000 
731.00 	 224.9940000 	 2.214025 	 -0.9048398000 	 -2.3635010000 
731.20 	 224.9908000 	 2.214025 	 -0.9046205000 	 -2.3629950000 
731.40 	 224.9877000 	 2.214025 	 -0.9025669000 	 -2.3615550000 
731.60 	 224.9829000 	 2.214025 	 -0.9058253000 	 -2.3644450000 
731.80 	 224.9797000 	 2.214025 	 -0.9024398000 	 -2.3611960000 
732.00 	 224.9797000 	 2.214025 	 -0.9046841000 	 -2.3635010000 
732.20 	 224.9797000 	 2.214025 	 -0.9048939000 	 -2.3631060000 
732.40 	 224.9749000 	 2.214025 	 -0.9026654000 	 -2.3615650000 
732.60 	 224.9749000 	 2.214025 	 -0.9059779000 	 -2.3642440000 
732.80 	 224.9718000 	 2.214025 	 -0.9023952000 	 -2.3611070000 
733.00 	 224.9718000 	 2.214025 	 -0.9046268000 	 -2.3636050000 
733.20 	 224.9718000 	 2.214050 	 -0.9046428000 	 -2.3628620000 
733.40 	 224.9718000 	 2.214075 	 -0.9025796000 	 -2.3615650000 
733.60 	 224.9718000 	 2.214100 	 -0.9058380000 	 -2.3643680000 
733.80 	 224.9749000 	 2.214125 	 -0.9025192000 	 -2.3611610000 
734.00 	 224.9749000 	 2.214125 	 -0.9049606000 	 -2.3637010000 
734.20 	 224.9718000 	 2.214150 	 -0.9040706000 	 -2.3625470000 
734.40 	 224.9718000 	 2.214175 	 -0.9032281000 	 -2.3620350000 
734.60 	 224.9670000 	 2.214200 	 -0.9059334000 	 -2.3642600000 
734.80 	 224.9638000 	 2.214225 	 -0.9024175000 	 -2.3609540000 
735.00 	 224.9638000 	 2.214250 	 -0.9056250000 	 -2.3641900000 
735.20 	 224.9591000 	 2.214300 	 -0.9037082000 	 -2.3619590000 
735.40 	 224.9638000 	 2.214325 	 -0.9035397000 	 -2.3624170000 
735.60 	 224.9638000 	 2.214350 	 -0.9055646000 	 -2.3639110000 
735.80 	 224.9638000 	 2.214375 	 -0.9022872000 	 -2.3609800000 
736.00 	 224.9638000 	 2.214400 	 -0.9055932000 	 -2.3641870000 
736.20 	 224.9670000 	 2.214450 	 -0.9034729000 	 -2.3618190000 
736.40 	 224.9670000 	 2.214475 	 -0.9036255000 	 -2.3627250000 
736.60 	 224.9718000 	 2.214500 	 -0.9049924000 	 -2.3635860000 
736.80 	 224.9749000 	 2.214525 	 -0.9020519000 	 -2.3611710000 
737.00 	 224.9797000 	 2.214550 	 -0.9068807000 	 -2.3641940000 
737.20 	 224.9861000 	 2.214550 	 -0.9046109000 	 -2.3615420000 
737.40 	 224.9908000 	 2.214550 	 -0.9055233000 	 -2.3629670000 
737.60 	 224.9956000 	 2.214575 	 -0.9063943000 	 -2.3634080000 
737.80 	 224.9956000 	 2.214600 	 -0.9038607000 	 -2.3611800000 
738.00 	 224.9988000 	 2.214575 	 -0.9071382000 	 -2.3644570000 
738.20 	 224.9956000 	 2.214575 	 -0.9041627000 	 -2.3613170000 
738.40 	 224.9940000 	 2.214575 	 -0.9054343000 	 -2.3632050000 
738.60 	 224.9908000 	 2.214575 	 -0.9061623000 	 -2.3631480000 
738.80 	 224.9908000 	 2.214575 	 -0.9038766000 	 -2.3614570000 
739.00 	 224.9908000 	 2.214575 	 -0.9072876000 	 -2.3642060000 
739.20 	 224.9956000 	 2.214575 	 -0.9039688000 	 -2.3611930000 
739.40 	 224.9956000 	 2.214575 	 -0.9056346000 	 -2.3631260000 
739.60 	 224.9956000 	 2.214575 	 -0.9062195000 	 -2.3632180000 
739.80 	 224.9988000 	 2.214575 	 -0.9038098000 	 -2.3614410000 
740.00 	 224.9988000 	 2.214575 	 -0.9074052000 	 -2.3641780000 
740.20 	 225.0020000 	 2.214575 	 -0.9037399000 	 -2.3609160000 
740.40 	 225.0036000 	 2.214575 	 -0.9061782000 	 -2.3636210000 
740.60 	 225.0020000 	 2.214575 	 -0.9056600000 	 -2.3626010000 
740.80 	 225.0020000 	 2.214575 	 -0.9042231000 	 -2.3619020000 
741.00 	 224.9956000 	 2.214575 	 -0.9070047000 	 -2.3639300000 
741.20 	 224.9908000 	 2.214575 	 -0.9035079000 	 -2.3608620000 
741.40 	 224.9845000 	 2.214575 	 -0.9066772000 	 -2.3638280000 
741.60 	 224.9797000 	 2.214575 	 -0.9051577000 	 -2.3621110000 
741.80 	 224.9718000 	 2.214575 	 -0.9044583000 	 -2.3619750000 
742.00 	 224.9638000 	 2.214600 	 -0.9075038000 	 -2.3640890000 
742.20 	 224.9591000 	 2.214650 	 -0.9038703000 	 -2.3608270000 
742.40 	 224.9559000 	 2.214675 	 -0.9069474000 	 -2.3638660000 
742.60 	 224.9559000 	 2.214700 	 -0.9052213000 	 -2.3619110000 
742.80 	 224.9591000 	 2.214750 	 -0.9046268000 	 -2.3619560000 
743.00 	 224.9591000 	 2.214775 	 -0.9069856000 	 -2.3638370000 
743.20 	 224.9575000 	 2.214825 	 -0.9036795000 	 -2.3609350000 
743.40 	 224.9559000 	 2.214850 	 -0.9071636000 	 -2.3641400000 
743.60 	 224.9559000 	 2.214900 	 -0.9046809000 	 -2.3614790000 
743.80 	 224.9511000 	 2.214925 	 -0.9051068000 	 -2.3625850000 
744.00 	 224.9511000 	 2.214975 	 -0.9066455000 	 -2.3634590000 
744.20 	 224.9511000 	 2.215000 	 -0.9037431000 	 -2.3609760000 
744.40 	 224.9543000 	 2.215050 	 -0.9071986000 	 -2.3642220000 
744.60 	 224.9559000 	 2.215100 	 -0.9048684000 	 -2.3616250000 
744.80 	 224.9638000 	 2.215125 	 -0.9053866000 	 -2.3625760000 
745.00 	 224.9686000 	 2.215150 	 -0.9067281000 	 -2.3634720000 
745.20 	 224.9749000 	 2.215175 	 -0.9036573000 	 -2.3611390000 
745.40 	 224.9877000 	 2.215200 	 -0.9076118000 	 -2.3641300000 
745.60 	 224.9956000 	 2.215200 	 -0.9043567000 	 -2.3610500000 
745.80 	 225.0004000 	 2.215225 	 -0.9062481000 	 -2.3631160000 
746.00 	 225.0036000 	 2.215250 	 -0.9063975000 	 -2.3627730000 
746.20 	 225.0067000 	 2.215225 	 -0.9027767000 	 -2.3612910000 
746.40 	 225.0115000 	 2.215225 	 -0.9060605000 	 -2.3640660000 
746.60 	 225.0115000 	 2.215225 	 -0.9026241000 	 -2.3609730000 
746.80 	 225.0115000 	 2.215225 	 -0.9051259000 	 -2.3633450000 
747.00 	 225.0131000 	 2.215225 	 -0.9044488000 	 -2.3625500000 
747.20 	 225.0115000 	 2.215225 	 -0.9031169000 	 -2.3617140000 
747.40 	 225.0115000 	 2.215225 	 -0.9058221000 	 -2.3639550000 
747.60 	 225.0036000 	 2.215225 	 -0.9024779000 	 -2.3609540000 
747.80 	 225.0036000 	 2.215225 	 -0.9054184000 	 -2.3638090000 
748.00 	 224.9956000 	 2.215225 	 -0.9036319000 	 -2.3619110000 
748.20 	 224.9956000 	 2.215225 	 -0.9036859000 	 -2.3625250000 
748.40 	 224.9908000 	 2.215225 	 -0.9053421000 	 -2.3636250000 
748.60 	 224.9877000 	 2.215225 	 -0.9022204000 	 -2.3610430000 
748.80 	 224.9829000 	 2.215225 	 -0.9057490000 	 -2.3640920000 
749.00 	 224.9797000 	 2.215225 	 -0.9032218000 	 -2.3615840000 
749.20 	 224.9797000 	 2.215225 	 -0.9038894000 	 -2.3627000000 
749.40 	 224.9797000 	 2.215225 	 -0.9052086000 	 -2.3635360000 
749.60 	 224.9797000 	 2.215225 	 -0.9023889000 	 -2.3612020000 
749.80 	 224.9829000 	 2.215225 	 -0.9058062000 	 -2.3642280000 
750.00 	 224.9877000 	 2.215225 	 -0.9027640000 	 -2.3614250000 
750.20 	 224.9877000 	 2.215225 	 -0.9045665000 	 -2.3634210000 
750.40 	 224.9877000 	 2.215225 	 -0.9045632000 	 -2.3628520000 
750.60 	 224.9829000 	 2.215225 	 -0.9026654000 	 -2.3614410000 
750.80 	 224.9829000 	 2.215250 	 -0.9013939000 	 -2.3641430000 
751.00 	 224.9797000 	 2.215275 	 -0.8970578000 	 -2.3606970000 
751.20 	 224.9765000 	 2.215275 	 -0.9006023000 	 -2.3640790000 
751.40 	 224.9749000 	 2.215300 	 -0.8994802000 	 -2.3613520000 
751.60 	 224.9734000 	 2.215300 	 -0.9040229000 	 -2.3625250000 
751.80 	 224.9749000 	 2.215325 	 -0.9054120000 	 -2.3633450000 
752.00 	 224.9718000 	 2.215350 	 -0.9022204000 	 -2.3608520000 
752.20 	 224.9718000 	 2.215375 	 -0.9059398000 	 -2.3640190000 
752.40 	 224.9670000 	 2.215400 	 -0.9032949000 	 -2.3614530000 
752.60 	 224.9670000 	 2.215425 	 -0.9040515000 	 -2.3626330000 
752.80 	 224.9670000 	 2.215450 	 -0.9055678000 	 -2.3635070000 
753.00 	 224.9686000 	 2.215475 	 -0.9022840000 	 -2.3608840000 
753.20 	 224.9734000 	 2.215500 	 -0.9061114000 	 -2.3641080000 
753.40 	 224.9749000 	 2.215525 	 -0.9029579000 	 -2.3609860000 
753.60 	 224.9797000 	 2.215550 	 -0.9050401000 	 -2.3633670000 
753.80 	 224.9797000 	 2.215525 	 -0.9067249000 	 -2.3625560000 
754.00 	 224.9797000 	 2.215550 	 -0.9045855000 	 -2.3613170000 
754.20 	 224.9829000 	 2.215575 	 -0.9078789000 	 -2.3640410000 
754.40 	 224.9877000 	 2.215600 	 -0.9043757000 	 -2.3608910000 
754.60 	 224.9908000 	 2.215575 	 -0.9071636000 	 -2.3636720000 
754.80 	 224.9956000 	 2.215575 	 -0.9063148000 	 -2.3621720000 
755.00 	 224.9988000 	 2.215575 	 -0.9052658000 	 -2.3617300000 
755.20 	 224.9988000 	 2.215575 	 -0.9079266000 	 -2.3638090000 
755.40 	 224.9988000 	 2.215575 	 -0.9043980000 	 -2.3607760000 
755.60 	 224.9988000 	 2.215575 	 -0.9079456000 	 -2.3640540000 
755.80 	 224.9956000 	 2.215575 	 -0.9054406000 	 -2.3615300000 
756.00 	 224.9908000 	 2.215575 	 -0.9060828000 	 -2.3627380000 
756.20 	 224.9924000 	 2.215575 	 -0.9071891000 	 -2.3632430000 
756.40 	 224.9924000 	 2.215575 	 -0.9045092000 	 -2.3609830000 
756.60 	 224.9908000 	 2.215575 	 -0.9079869000 	 -2.3642250000 
756.80 	 224.9956000 	 2.215575 	 -0.9046968000 	 -2.3610850000 
757.00 	 224.9956000 	 2.215575 	 -0.9065501000 	 -2.3630330000 
757.20 	 224.9908000 	 2.215575 	 -0.9070206000 	 -2.3627310000 
757.40 	 224.9908000 	 2.215575 	 -0.9046046000 	 -2.3613480000 
757.60 	 224.9877000 	 2.215575 	 -0.9081618000 	 -2.3641900000 
757.80 	 224.9877000 	 2.215600 	 -0.9049575000 	 -2.3610690000 
758.00 	 224.9877000 	 2.215600 	 -0.9072240000 	 -2.3631990000 
758.20 	 224.9877000 	 2.215625 	 -0.9067059000 	 -2.3624130000 
758.40 	 224.9829000 	 2.215625 	 -0.9047890000 	 -2.3613040000 
758.60 	 224.9829000 	 2.215625 	 -0.9067186000 	 -2.3639110000 
758.80 	 224.9797000 	 2.215625 	 -0.9034157000 	 -2.3608270000 
759.00 	 224.9749000 	 2.215650 	 -0.9079520000 	 -2.3639580000 
759.20 	 224.9718000 	 2.215675 	 -0.9064515000 	 -2.3620480000 
759.40 	 224.9718000 	 2.215700 	 -0.9060414000 	 -2.3621850000 
759.60 	 224.9670000 	 2.215725 	 -0.9082190000 	 -2.3639420000 
759.80 	 224.9718000 	 2.215750 	 -0.9045251000 	 -2.3609380000 
760.00 	 224.9749000 	 2.215750 	 -0.9079838000 	 -2.3640380000 
760.20 	 224.9749000 	 2.215800 	 -0.9058602000 	 -2.3618410000 
760.40 	 224.9749000 	 2.215800 	 -0.9056632000 	 -2.3623590000 
760.60 	 224.9765000 	 2.215825 	 -0.9078566000 	 -2.3636370000 
760.80 	 224.9797000 	 2.215850 	 -0.9044011000 	 -2.3610080000 
761.00 	 224.9797000 	 2.215825 	 -0.9077517000 	 -2.3643750000 
761.20 	 224.9797000 	 2.215850 	 -0.8999984000 	 -2.3612470000 
761.40 	 224.9829000 	 2.215875 	 -0.9017467000 	 -2.3635900000 
761.60 	 224.9877000 	 2.215900 	 -0.9017913000 	 -2.3627570000 
761.80 	 224.9893000 	 2.215875 	 -0.9056664000 	 -2.3617710000 
762.00 	 224.9908000 	 2.215875 	 -0.9084575000 	 -2.3641490000 
762.20 	 224.9956000 	 2.215875 	 -0.9049225000 	 -2.3610150000 
762.40 	 224.9988000 	 2.215875 	 -0.9080251000 	 -2.3639330000 
762.60 	 225.0036000 	 2.215875 	 -0.9066709000 	 -2.3622000000 
762.80 	 225.0067000 	 2.215875 	 -0.9062481000 	 -2.3620610000 
763.00 	 225.0115000 	 2.215875 	 -0.9084702000 	 -2.3639390000 
763.20 	 225.0147000 	 2.215875 	 -0.9048684000 	 -2.3611070000 
763.40 	 225.0147000 	 2.215875 	 -0.9082858000 	 -2.3642350000 
763.60 	 225.0147000 	 2.215875 	 -0.9056600000 	 -2.3614030000 
763.80 	 225.0115000 	 2.215875 	 -0.9072844000 	 -2.3633580000 
764.00 	 225.0067000 	 2.215875 	 -0.9075769000 	 -2.3630430000 
764.20 	 225.0067000 	 2.215875 	 -0.9051959000 	 -2.3614950000 
764.40 	 225.0036000 	 2.215875 	 -0.9087563000 	 -2.3643780000 
764.60 	 224.9988000 	 2.215875 	 -0.9051959000 	 -2.3611480000 
764.80 	 224.9956000 	 2.215875 	 -0.9074624000 	 -2.3635390000 
765.00 	 224.9956000 	 2.215875 	 -0.9071668000 	 -2.3627150000 
765.20 	 224.9908000 	 2.215875 	 -0.9056854000 	 -2.3619430000 
765.40 	 224.9877000 	 2.215875 	 -0.9085051000 	 -2.3642380000 
765.60 	 224.9877000 	 2.215875 	 -0.9050019000 	 -2.3610810000 
765.80 	 224.9877000 	 2.215875 	 -0.9079266000 	 -2.3639330000 
766.00 	 224.9877000 	 2.215875 	 -0.9068839000 	 -2.3622480000 
766.20 	 224.9877000 	 2.215875 	 -0.9060161000 	 -2.3622320000 
766.40 	 224.9877000 	 2.215875 	 -0.9084542000 	 -2.3639360000 
766.60 	 224.9908000 	 2.215875 	 -0.9048716000 	 -2.3609920000 
766.80 	 224.9908000 	 2.215875 	 -0.9084797000 	 -2.3643940000 
767.00 	 224.9956000 	 2.215875 	 -0.9056854000 	 -2.3614180000 
767.20 	 224.9908000 	 2.215875 	 -0.9067790000 	 -2.3631640000 
767.40 	 224.9908000 	 2.215875 	 -0.9078026000 	 -2.3633380000 
767.60 	 224.9877000 	 2.215875 	 -0.9051291000 	 -2.3613010000 
767.80 	 224.9829000 	 2.215875 	 -0.9086704000 	 -2.3645110000 
768.00 	 224.9829000 	 2.215900 	 -0.9052467000 	 -2.3612630000 
768.20 	 224.9797000 	 2.215925 	 -0.9073321000 	 -2.3635640000 
768.40 	 224.9749000 	 2.215950 	 -0.9070428000 	 -2.3628080000 
768.60 	 224.9718000 	 2.215950 	 -0.9053802000 	 -2.3618670000 
768.80 	 224.9734000 	 2.215950 	 -0.9086323000 	 -2.3644000000 
769.00 	 224.9718000 	 2.215975 	 -0.9047890000 	 -2.3609960000 
769.20 	 224.9670000 	 2.216000 	 -0.9079075000 	 -2.3640190000 
769.40 	 224.9638000 	 2.216050 	 -0.9062831000 	 -2.3621780000 
769.60 	 224.9638000 	 2.216075 	 -0.9059111000 	 -2.3623720000 
769.80 	 224.9638000 	 2.216100 	 -0.9082000000 	 -2.3639270000 
770.00 	 224.9670000 	 2.216125 	 -0.9046968000 	 -2.3609760000 
770.20 	 224.9718000 	 2.216150 	 -0.9083144000 	 -2.3642440000 
770.40 	 224.9797000 	 2.216175 	 -0.9060860000 	 -2.3617900000 
770.60 	 224.9845000 	 2.216175 	 -0.9064643000 	 -2.3626870000 
770.80 	 224.9908000 	 2.216200 	 -0.9062099000 	 -2.3635960000 
771.00 	 224.9956000 	 2.216225 	 -0.9029770000 	 -2.3612310000 
771.20 	 224.9988000 	 2.216250 	 -0.9063308000 	 -2.3645270000 
771.40 	 225.0036000 	 2.216225 	 -0.9032249000 	 -2.3615140000 
771.60 	 225.0067000 	 2.216225 	 -0.9030851000 	 -2.3634690000 
771.80 	 225.0115000 	 2.216225 	 -0.9039847000 	 -2.3634050000 
772.00 	 225.0147000 	 2.216225 	 -0.9011491000 	 -2.3614980000 
772.20 	 225.0147000 	 2.216225 	 -0.9047794000 	 -2.3643750000 
772.40 	 225.0163000 	 2.216225 	 -0.9011968000 	 -2.3611930000 
772.60 	 225.0179000 	 2.216225 	 -0.9037908000 	 -2.3640030000 
772.80 	 225.0179000 	 2.216225 	 -0.9028785000 	 -2.3622260000 
773.00 	 225.0226000 	 2.216225 	 -0.9022014000 	 -2.3623590000 
773.20 	 225.0226000 	 2.216225 	 -0.9043248000 	 -2.3640000000 
773.40 	 225.0226000 	 2.216225 	 -0.9011237000 	 -2.3611290000 
773.60 	 225.0226000 	 2.216175 	 -0.9046332000 	 -2.3645310000 
773.80 	 225.0179000 	 2.216175 	 -0.9017150000 	 -2.3615870000 
774.00 	 225.0147000 	 2.216150 	 -0.9031773000 	 -2.3634400000 
774.20 	 225.0099000 	 2.216125 	 -0.9035587000 	 -2.3631990000 
774.40 	 225.0036000 	 2.216125 	 -0.9012254000 	 -2.3614410000 
774.60 	 224.9988000 	 2.216125 	 -0.9049129000 	 -2.3644450000 
774.80 	 224.9956000 	 2.216125 	 -0.9010124000 	 -2.3611000000 
775.00 	 224.9956000 	 2.216125 	 -0.9041341000 	 -2.3641400000 
775.20 	 224.9972000 	 2.216125 	 -0.9026273000 	 -2.3623470000 
775.40 	 224.9956000 	 2.216125 	 -0.9017913000 	 -2.3620730000 
775.60 	 224.9988000 	 2.216125 	 -0.9046205000 	 -2.3641650000 
775.80 	 224.9988000 	 2.216125 	 -0.9009139000 	 -2.3609230000 
776.00 	 224.9972000 	 2.216125 	 -0.9044011000 	 -2.3643110000 
776.20 	 224.9988000 	 2.216125 	 -0.9019629000 	 -2.3615170000 
776.40 	 224.9956000 	 2.216125 	 -0.9024906000 	 -2.3629060000 
776.60 	 224.9940000 	 2.216125 	 -0.9038194000 	 -2.3633260000 
776.80 	 224.9908000 	 2.216125 	 -0.9009330000 	 -2.3612630000 
777.00 	 224.9908000 	 2.216125 	 -0.9047635000 	 -2.3644960000 
777.20 	 224.9908000 	 2.216125 	 -0.9012000000 	 -2.3611000000 
777.40 	 224.9877000 	 2.216125 	 -0.9038035000 	 -2.3638220000 
777.60 	 224.9877000 	 2.216125 	 -0.9027036000 	 -2.3621150000 
777.80 	 224.9829000 	 2.216125 	 -0.9021823000 	 -2.3622230000 
778.00 	 224.9797000 	 2.216125 	 -0.9046395000 	 -2.3640790000 
778.20 	 224.9797000 	 2.216125 	 -0.9009107000 	 -2.3609570000 
778.40 	 224.9797000 	 2.216125 	 -0.9045919000 	 -2.3642700000 
778.60 	 224.9797000 	 2.216125 	 -0.9020424000 	 -2.3616190000 
778.80 	 224.9797000 	 2.216125 	 -0.9024938000 	 -2.3626800000 
779.00 	 224.9797000 	 2.216125 	 -0.9040928000 	 -2.3634910000 
779.20 	 224.9797000 	 2.216125 	 -0.9011396000 	 -2.3612310000 
779.40 	 224.9765000 	 2.216125 	 -0.9049289000 	 -2.3643590000 
779.60 	 224.9781000 	 2.216125 	 -0.9014034000 	 -2.3612560000 
779.80 	 224.9749000 	 2.216150 	 -0.9035587000 	 -2.3637420000 
780.00 	 224.9718000 	 2.216175 	 -0.9031010000 	 -2.3625370000 
780.20 	 224.9718000 	 2.216200 	 -0.9017181000 	 -2.3620480000 
780.40 	 224.9670000 	 2.216225 	 -0.9045156000 	 -2.3638120000 
780.60 	 224.9718000 	 2.216225 	 -0.9009393000 	 -2.3609920000 
780.80 	 224.9670000 	 2.216275 	 -0.9045665000 	 -2.3644000000 
781.00 	 224.9702000 	 2.216300 	 -0.9014352000 	 -2.3612630000 
781.20 	 224.9718000 	 2.216325 	 -0.9032154000 	 -2.3633670000 
781.40 	 224.9718000 	 2.216350 	 -0.9031932000 	 -2.3626230000 
781.60 	 224.9749000 	 2.216350 	 -0.9013684000 	 -2.3619210000 
781.80 	 224.9749000 	 2.216375 	 -0.9045823000 	 -2.3641650000 
782.00 	 224.9797000 	 2.216400 	 -0.9005960000 	 -2.3609160000 
782.20 	 224.9797000 	 2.216400 	 -0.9041882000 	 -2.3642540000 
782.40 	 224.9797000 	 2.216425 	 -0.9016323000 	 -2.3615620000 
782.60 	 224.9797000 	 2.216425 	 -0.9037240000 	 -2.3628330000 
782.80 	 224.9797000 	 2.216425 	 -0.9081936000 	 -2.3631190000 
783.00 	 224.9797000 	 2.216425 	 -0.9057808000 	 -2.3614910000 
783.20 	 224.9797000 	 2.216450 	 -0.9092522000 	 -2.3642920000 
783.40 	 224.9829000 	 2.216475 	 -0.9056060000 	 -2.3609320000 
783.60 	 224.9877000 	 2.216500 	 -0.9085560000 	 -2.3641110000 
783.80 	 224.9908000 	 2.216475 	 -0.9070237000 	 -2.3620220000 
784.00 	 224.9908000 	 2.216475 	 -0.9067599000 	 -2.3623180000 
784.20 	 224.9908000 	 2.216475 	 -0.9088548000 	 -2.3638180000 
784.40 	 224.9908000 	 2.216475 	 -0.9056981000 	 -2.3611900000 
784.60 	 224.9893000 	 2.216475 	 -0.9093030000 	 -2.3644160000 
784.80 	 224.9877000 	 2.216475 	 -0.9063975000 	 -2.3615710000 
785.00 	 224.9877000 	 2.216475 	 -0.9077263000 	 -2.3630910000 
785.20 	 224.9877000 	 2.216500 	 -0.9085910000 	 -2.3632910000 
785.40 	 224.9829000 	 2.216525 	 -0.9059747000 	 -2.3613100000 
785.60 	 224.9829000 	 2.216550 	 -0.9096050000 	 -2.3644700000 
785.80 	 224.9861000 	 2.216525 	 -0.9061972000 	 -2.3613610000 
786.00 	 224.9877000 	 2.216525 	 -0.9083239000 	 -2.3636150000 
786.20 	 224.9877000 	 2.216550 	 -0.9082190000 	 -2.3631000000 
786.40 	 224.9829000 	 2.216575 	 -0.9062576000 	 -2.3618320000 
786.60 	 224.9877000 	 2.216600 	 -0.9093634000 	 -2.3643460000 
786.80 	 224.9877000 	 2.216575 	 -0.9060319000 	 -2.3610940000 
787.00 	 224.9845000 	 2.216575 	 -0.9093698000 	 -2.3643210000 
787.20 	 224.9829000 	 2.216600 	 -0.9071827000 	 -2.3618860000 
787.40 	 224.9829000 	 2.216625 	 -0.9073734000 	 -2.3627950000 
787.60 	 224.9877000 	 2.216625 	 -0.9088898000 	 -2.3636180000 
787.80 	 224.9829000 	 2.216625 	 -0.9064420000 	 -2.3613070000 
788.00 	 224.9829000 	 2.216625 	 -0.9099865000 	 -2.3642950000 
788.20 	 224.9877000 	 2.216650 	 -0.9066709000 	 -2.3612530000 
788.40 	 224.9877000 	 2.216675 	 -0.9088326000 	 -2.3636720000 
788.60 	 224.9877000 	 2.216700 	 -0.9083335000 	 -2.3627000000 
788.80 	 224.9908000 	 2.216675 	 -0.9068616000 	 -2.3618000000 
789.00 	 224.9908000 	 2.216675 	 -0.9095796000 	 -2.3640570000 
789.20 	 224.9908000 	 2.216675 	 -0.9058984000 	 -2.3608050000 
789.40 	 224.9956000 	 2.216675 	 -0.9090837000 	 -2.3641710000 
789.60 	 224.9956000 	 2.216675 	 -0.9070142000 	 -2.3615930000 
789.80 	 224.9956000 	 2.216675 	 -0.9073226000 	 -2.3628110000 
790.00 	 224.9940000 	 2.216675 	 -0.9087499000 	 -2.3632840000 
790.20 	 224.9956000 	 2.216675 	 -0.9059111000 	 -2.3610530000 
790.40 	 224.9956000 	 2.216675 	 -0.9095796000 	 -2.3642700000 
790.60 	 224.9956000 	 2.216675 	 -0.9060033000 	 -2.3610210000 
790.80 	 224.9988000 	 2.216675 	 -0.9085019000 	 -2.3635800000 
791.00 	 224.9988000 	 2.216675 	 -0.9077676000 	 -2.3623820000 
791.20 	 224.9988000 	 2.216675 	 -0.9065946000 	 -2.3618760000 
791.40 	 224.9956000 	 2.216675 	 -0.9093062000 	 -2.3638730000 
791.60 	 224.9940000 	 2.216675 	 -0.9056250000 	 -2.3608520000 
791.80 	 224.9956000 	 2.216675 	 -0.9092903000 	 -2.3641240000 
792.00 	 224.9908000 	 2.216675 	 -0.9066264000 	 -2.3614340000 
792.20 	 224.9908000 	 2.216675 	 -0.9074910000 	 -2.3629410000 
792.40 	 224.9908000 	 2.216675 	 -0.9081967000 	 -2.3631480000 
792.60 	 224.9877000 	 2.216675 	 -0.9058380000 	 -2.3612690000 
792.80 	 224.9797000 	 2.216700 	 -0.9098466000 	 -2.3641900000 
793.00 	 224.9797000 	 2.216700 	 -0.9064834000 	 -2.3609760000 
793.20 	 224.9749000 	 2.216725 	 -0.9092649000 	 -2.3638950000 
793.40 	 224.9718000 	 2.216750 	 -0.9079329000 	 -2.3622640000 
793.60 	 224.9670000 	 2.216750 	 -0.9071891000 	 -2.3621240000 
793.80 	 224.9670000 	 2.216775 	 -0.9098307000 	 -2.3640160000 
794.00 	 224.9638000 	 2.216825 	 -0.9060764000 	 -2.3610150000 
794.20 	 224.9638000 	 2.216850 	 -0.9097449000 	 -2.3642830000 
794.40 	 224.9670000 	 2.216875 	 -0.9070174000 	 -2.3614820000 
794.60 	 224.9670000 	 2.216900 	 -0.9084606000 	 -2.3631950000 
794.80 	 224.9749000 	 2.216925 	 -0.9086673000 	 -2.3628780000 
795.00 	 224.9749000 	 2.216950 	 -0.9065151000 	 -2.3615650000 
795.20 	 224.9797000 	 2.216975 	 -0.9098530000 	 -2.3641080000 
795.40 	 224.9829000 	 2.217000 	 -0.9064992000 	 -2.3606970000 
795.60 	 224.9877000 	 2.216975 	 -0.9095224000 	 -2.3639650000 
795.80 	 224.9956000 	 2.216975 	 -0.9077676000 	 -2.3619270000 
796.00 	 224.9988000 	 2.216975 	 -0.9075451000 	 -2.3622290000 
796.20 	 225.0067000 	 2.216975 	 -0.9095033000 	 -2.3636180000 
796.40 	 225.0083000 	 2.216975 	 -0.9063403000 	 -2.3608940000 
796.60 	 225.0115000 	 2.216975 	 -0.9100978000 	 -2.3643520000 
796.80 	 225.0163000 	 2.216975 	 -0.9067917000 	 -2.3612430000 
797.00 	 225.0179000 	 2.216975 	 -0.9087340000 	 -2.3632880000 
797.20 	 225.0226000 	 2.216975 	 -0.9085305000 	 -2.3626040000 
797.40 	 225.0226000 	 2.216975 	 -0.9069030000 	 -2.3616090000 
797.60 	 225.0226000 	 2.216975 	 -0.9101073000 	 -2.3640600000 
797.80 	 225.0226000 	 2.216975 	 -0.9064166000 	 -2.3609570000 
798.00 	 225.0226000 	 2.216975 	 -0.9093888000 	 -2.3639230000 
798.20 	 225.0226000 	 2.216975 	 -0.9077390000 	 -2.3617870000 
798.40 	 225.0179000 	 2.216975 	 -0.9075896000 	 -2.3623560000 
798.60 	 225.0179000 	 2.216950 	 -0.9096940000 	 -2.3636020000 
798.80 	 225.0179000 	 2.216925 	 -0.9062322000 	 -2.3610400000 
799.00 	 225.0226000 	 2.216925 	 -0.9100596000 	 -2.3642510000 
799.20 	 225.0210000 	 2.216925 	 -0.9067917000 	 -2.3611390000 
799.40 	 225.0226000 	 2.216900 	 -0.9088135000 	 -2.3633740000 
799.60 	 225.0179000 	 2.216875 	 -0.9085687000 	 -2.3625880000 
799.80 	 225.0147000 	 2.216875 	 -0.9071319000 	 -2.3620510000 
800.00 	 225.0147000 	 2.216875 	 -0.9097131000 	 -2.3640760000 
800.20 	 225.0115000 	 2.216850 	 -0.9062640000 	 -2.3609160000 
800.40 	 225.0115000 	 2.216825 	 -0.9095287000 	 -2.3641780000 
800.60 	 225.0067000 	 2.216825 	 -0.9075482000 	 -2.3617430000 
800.80 	 225.0115000 	 2.216825 	 -0.9079202000 	 -2.3627540000 
801.00 	 225.0067000 	 2.216825 	 -0.9093475000 	 -2.3636910000 
801.20 	 225.0067000 	 2.216825 	 -0.9064134000 	 -2.3611290000 
801.40 	 225.0067000 	 2.216825 	 -0.9099007000 	 -2.3644570000 
801.60 	 225.0067000 	 2.216825 	 -0.9065151000 	 -2.3610020000 
801.80 	 225.0067000 	 2.216825 	 -0.9090869000 	 -2.3637100000 
802.00 	 225.0099000 	 2.216825 	 -0.9078884000 	 -2.3622070000 
802.20 	 225.0099000 	 2.216825 	 -0.9072654000 	 -2.3621270000 
802.40 	 225.0067000 	 2.216825 	 -0.9096368000 	 -2.3640030000 
802.60 	 225.0036000 	 2.216825 	 -0.9062513000 	 -2.3609830000 
802.80 	 224.9988000 	 2.216825 	 -0.9097608000 	 -2.3642920000 
803.00 	 224.9956000 	 2.216825 	 -0.9069983000 	 -2.3614950000 
803.20 	 224.9908000 	 2.216825 	 -0.9082763000 	 -2.3632110000 
803.40 	 224.9908000 	 2.216825 	 -0.9089661000 	 -2.3630750000 
803.60 	 224.9924000 	 2.216825 	 -0.9065660000 	 -2.3615330000 
803.80 	 224.9908000 	 2.216825 	 -0.9100533000 	 -2.3642700000 
804.00 	 224.9908000 	 2.216825 	 -0.9062672000 	 -2.3610690000 
804.20 	 224.9877000 	 2.216825 	 -0.9092585000 	 -2.3639300000 
804.40 	 224.9845000 	 2.216825 	 -0.9078598000 	 -2.3622000000 
804.60 	 224.9829000 	 2.216825 	 -0.9072240000 	 -2.3621650000 
804.80 	 224.9829000 	 2.216825 	 -0.9096749000 	 -2.3638440000 
805.00 	 224.9829000 	 2.216825 	 -0.9063053000 	 -2.3611610000 
805.20 	 224.9829000 	 2.216825 	 -0.9098911000 	 -2.3643300000 
805.40 	 224.9797000 	 2.216825 	 -0.9069030000 	 -2.3612720000 
805.60 	 224.9797000 	 2.216825 	 -0.9085560000 	 -2.3633260000 
805.80 	 224.9797000 	 2.216825 	 -0.9088834000 	 -2.3630360000 
806.00 	 224.9797000 	 2.216825 	 -0.9067376000 	 -2.3616500000 
806.20 	 224.9829000 	 2.216825 	 -0.9099547000 	 -2.3644260000 
806.40 	 224.9797000 	 2.216825 	 -0.9064547000 	 -2.3612180000 
806.60 	 224.9797000 	 2.216825 	 -0.9090614000 	 -2.3636720000 
806.80 	 224.9797000 	 2.216825 	 -0.9081459000 	 -2.3623850000 
807.00 	 224.9797000 	 2.216825 	 -0.9072526000 	 -2.3621620000 
807.20 	 224.9797000 	 2.216850 	 -0.9097004000 	 -2.3638760000 
807.40 	 224.9749000 	 2.216875 	 -0.9062799000 	 -2.3610910000 
807.60 	 224.9718000 	 2.216875 	 -0.9099674000 	 -2.3643210000 
807.80 	 224.9702000 	 2.216900 	 -0.9071255000 	 -2.3614280000 
808.00 	 224.9670000 	 2.216925 	 -0.9083335000 	 -2.3630910000 
808.20 	 224.9638000 	 2.216950 	 -0.9091949000 	 -2.3633130000 
808.40 	 224.9591000 	 2.216975 	 -0.9064452000 	 -2.3612150000 
808.60 	 224.9591000 	 2.217025 	 -0.9099865000 	 -2.3643910000 
808.80 	 224.9559000 	 2.217050 	 -0.9068139000 	 -2.3611350000 
809.00 	 224.9511000 	 2.217100 	 -0.9088199000 	 -2.3633770000 
809.20 	 224.9511000 	 2.217125 	 -0.9085560000 	 -2.3627570000 
809.40 	 224.9559000 	 2.217175 	 -0.9070047000 	 -2.3617780000 
809.60 	 224.9591000 	 2.217200 	 -0.9101422000 	 -2.3642380000 
809.80 	 224.9638000 	 2.217250 	 -0.9062831000 	 -2.3609380000 
810.00 	 224.9654000 	 2.217275 	 -0.9094970000 	 -2.3641430000 
810.20 	 224.9670000 	 2.217300 	 -0.9074624000 	 -2.3619080000 
810.40 	 224.9718000 	 2.217325 	 -0.9076913000 	 -2.3625880000 
810.60 	 224.9765000 	 2.217350 	 -0.9094175000 	 -2.3634970000 
810.80 	 224.9829000 	 2.217375 	 -0.9064324000 	 -2.3612750000 
811.00 	 224.9908000 	 2.217400 	 -0.9101391000 	 -2.3644610000 
811.20 	 224.9988000 	 2.217375 	 -0.9069920000 	 -2.3612340000 
811.40 	 225.0067000 	 2.217375 	 -0.9094270000 	 -2.3637930000 
811.60 	 225.0115000 	 2.217375 	 -0.9084956000 	 -2.3624610000 
811.80 	 225.0147000 	 2.217375 	 -0.9075546000 	 -2.3621430000 
812.00 	 225.0147000 	 2.217375 	 -0.9102090000 	 -2.3638820000 
812.20 	 225.0147000 	 2.217375 	 -0.9066709000 	 -2.3609920000 
812.40 	 225.0179000 	 2.217375 	 -0.9101995000 	 -2.3643490000 
812.60 	 225.0179000 	 2.217375 	 -0.9073289000 	 -2.3615330000 
812.80 	 225.0226000 	 2.217375 	 -0.9088071000 	 -2.3633800000 
813.00 	 225.0179000 	 2.217375 	 -0.9093125000 	 -2.3632840000 
813.20 	 225.0179000 	 2.217375 	 -0.9070937000 	 -2.3617170000 
813.40 	 225.0179000 	 2.217375 	 -0.9103934000 	 -2.3643520000 
813.60 	 225.0147000 	 2.217375 	 -0.9066200000 	 -2.3610310000 
813.80 	 225.0147000 	 2.217375 	 -0.9097703000 	 -2.3640890000 
814.00 	 225.0147000 	 2.217375 	 -0.9080251000 	 -2.3622540000 
814.20 	 225.0147000 	 2.217325 	 -0.9078471000 	 -2.3624870000 
814.40 	 225.0115000 	 2.217325 	 -0.9098498000 	 -2.3638980000 
814.60 	 225.0115000 	 2.217325 	 -0.9066232000 	 -2.3612430000 
814.80 	 225.0115000 	 2.217325 	 -0.9102726000 	 -2.3644000000 
815.00 	 225.0067000 	 2.217325 	 -0.9072749000 	 -2.3615460000 
815.20 	 225.0067000 	 2.217300 	 -0.9089152000 	 -2.3635320000 
815.40 	 225.0115000 	 2.217275 	 -0.9089088000 	 -2.3629760000 
815.60 	 225.0115000 	 2.217275 	 -0.9070714000 	 -2.3618190000 
815.80 	 225.0115000 	 2.217275 	 -0.9103997000 	 -2.3644100000 
816.00 	 225.0115000 	 2.217275 	 -0.9066232000 	 -2.3611420000 
816.20 	 225.0115000 	 2.217275 	 -0.9095891000 	 -2.3641430000 
816.40 	 225.0115000 	 2.217250 	 -0.9081300000 	 -2.3619810000 
816.60 	 225.0115000 	 2.217225 	 -0.9076150000 	 -2.3623690000 
816.80 	 225.0067000 	 2.217225 	 -0.9099706000 	 -2.3641050000 
817.00 	 225.0115000 	 2.217225 	 -0.9064992000 	 -2.3611450000 
817.20 	 225.0067000 	 2.217225 	 -0.9099643000 	 -2.3643810000 
817.40 	 225.0067000 	 2.217225 	 -0.9075451000 	 -2.3619370000 
817.60 	 225.0036000 	 2.217225 	 -0.9082635000 	 -2.3630270000 
817.80 	 225.0004000 	 2.217225 	 -0.9095001000 	 -2.3635740000 
818.00 	 224.9988000 	 2.217225 	 -0.9067249000 	 -2.3615010000 
818.20 	 224.9956000 	 2.217225 	 -0.9101963000 	 -2.3644160000 
818.40 	 224.9924000 	 2.217225 	 -0.9067726000 	 -2.3612850000 
818.60 	 224.9908000 	 2.217225 	 -0.9092267000 	 -2.3638820000 
818.80 	 224.9861000 	 2.217225 	 -0.9085242000 	 -2.3626140000 
819.00 	 224.9829000 	 2.217225 	 -0.9071795000 	 -2.3619810000 
819.20 	 224.9797000 	 2.217225 	 -0.9101295000 	 -2.3642060000 
819.40 	 224.9765000 	 2.217225 	 -0.9065850000 	 -2.3611450000 
819.60 	 224.9749000 	 2.217225 	 -0.9097385000 	 -2.3641460000 
819.80 	 224.9797000 	 2.217225 	 -0.9079997000 	 -2.3620860000 
820.00 	 224.9749000 	 2.217225 	 -0.9080505000 	 -2.3627730000 
820.20 	 224.9749000 	 2.217225 	 -0.9097640000 	 -2.3637170000 
820.40 	 224.9749000 	 2.217225 	 -0.9066073000 	 -2.3614220000 
820.60 	 224.9718000 	 2.217250 	 -0.9105174000 	 -2.3646510000 
820.80 	 224.9670000 	 2.217275 	 -0.9068966000 	 -2.3612090000 
821.00 	 224.9670000 	 2.217300 	 -0.9092331000 	 -2.3637710000 
821.20 	 224.9638000 	 2.217325 	 -0.9084797000 	 -2.3626070000 
821.40 	 224.9638000 	 2.217375 	 -0.9072654000 	 -2.3621810000 
821.60 	 224.9638000 	 2.217400 	 -0.9103107000 	 -2.3642540000 
821.80 	 224.9638000 	 2.217425 	 -0.9066391000 	 -2.3610850000 
822.00 	 224.9638000 	 2.217450 	 -0.9100310000 	 -2.3643050000 
822.20 	 224.9638000 	 2.217500 	 -0.9078312000 	 -2.3620540000 
822.40 	 224.9670000 	 2.217525 	 -0.9079234000 	 -2.3627150000 
822.60 	 224.9670000 	 2.217550 	 -0.9099261000 	 -2.3639840000 
822.80 	 224.9718000 	 2.217575 	 -0.9066359000 	 -2.3612530000 
823.00 	 224.9718000 	 2.217600 	 -0.9101836000 	 -2.3646000000 
823.20 	 224.9749000 	 2.217625 	 -0.9072685000 	 -2.3616190000 
823.40 	 224.9749000 	 2.217650 	 -0.9086545000 	 -2.3633320000 
823.60 	 224.9797000 	 2.217650 	 -0.9094874000 	 -2.3634400000 
823.80 	 224.9797000 	 2.217675 	 -0.9069474000 	 -2.3616760000 
824.00 	 224.9829000 	 2.217675 	 -0.9104061000 	 -2.3646860000 
824.20 	 224.9877000 	 2.217675 	 -0.9069507000 	 -2.3613450000 
824.40 	 224.9908000 	 2.217675 	 -0.9097989000 	 -2.3642130000 
824.60 	 224.9908000 	 2.217700 	 -0.9084225000 	 -2.3626390000 
824.80 	 224.9908000 	 2.217725 	 -0.9078376000 	 -2.3625690000 
825.00 	 224.9956000 	 2.217750 	 -0.9103044000 	 -2.3644450000 
825.20 	 224.9988000 	 2.217725 	 -0.9070110000 	 -2.3615390000 
825.40 	 225.0004000 	 2.217725 	 -0.9100755000 	 -2.3644920000 
825.60 	 225.0036000 	 2.217725 	 -0.9079647000 	 -2.3621850000 
825.80 	 225.0067000 	 2.217725 	 -0.9082413000 	 -2.3629410000 
826.00 	 225.0067000 	 2.217725 	 -0.9099452000 	 -2.3640280000 
826.20 	 225.0067000 	 2.217725 	 -0.9067758000 	 -2.3615330000 
826.40 	 225.0052000 	 2.217725 	 -0.9102440000 	 -2.3646770000 
826.60 	 225.0036000 	 2.217725 	 -0.9071636000 	 -2.3614950000 
826.80 	 225.0036000 	 2.217725 	 -0.9090328000 	 -2.3635610000 
827.00 	 225.0020000 	 2.217725 	 -0.9092553000 	 -2.3633800000 
827.20 	 225.0036000 	 2.217725 	 -0.9070842000 	 -2.3618440000 
827.40 	 225.0036000 	 2.217725 	 -0.9103934000 	 -2.3646610000 
827.60 	 225.0036000 	 2.217725 	 -0.9067090000 	 -2.3613290000 
827.80 	 225.0036000 	 2.217725 	 -0.9095669000 	 -2.3640600000 
828.00 	 225.0036000 	 2.217725 	 -0.9082254000 	 -2.3624710000 
828.20 	 225.0036000 	 2.217725 	 -0.9075451000 	 -2.3626360000 
828.40 	 224.9956000 	 2.217725 	 -0.9100596000 	 -2.3641460000 
828.60 	 224.9908000 	 2.217725 	 -0.9064897000 	 -2.3613070000 
828.80 	 224.9877000 	 2.217725 	 -0.9100692000 	 -2.3646640000 
829.00 	 224.9813000 	 2.217725 	 -0.9071700000 	 -2.3617080000 
829.20 	 224.9749000 	 2.217725 	 -0.9085369000 	 -2.3633380000 
829.40 	 224.9718000 	 2.217750 	 -0.9090805000 	 -2.3632910000 
829.60 	 224.9718000 	 2.217750 	 -0.9072908000 	 -2.3616030000 
829.80 	 224.9670000 	 2.217775 	 -0.9105873000 	 -2.3643620000 
830.00 	 224.9670000 	 2.217825 	 -0.9070047000 	 -2.3610240000 
830.20 	 224.9670000 	 2.217850 	 -0.9101200000 	 -2.3641940000 
830.40 	 224.9670000 	 2.217875 	 -0.9082476000 	 -2.3621150000 
830.60 	 224.9718000 	 2.217900 	 -0.9083112000 	 -2.3626640000 
830.80 	 224.9718000 	 2.217925 	 -0.9100310000 	 -2.3636250000 
831.00 	 224.9718000 	 2.217950 	 -0.9069888000 	 -2.3614470000 
831.20 	 224.9749000 	 2.217975 	 -0.9105937000 	 -2.3646510000 
831.40 	 224.9749000 	 2.218000 	 -0.9069920000 	 -2.3613900000 
831.60 	 224.9797000 	 2.218000 	 -0.9096909000 	 -2.3637930000 
831.80 	 224.9845000 	 2.218025 	 -0.9090201000 	 -2.3626900000 
832.00 	 224.9908000 	 2.218025 	 -0.9075610000 	 -2.3620190000 
832.20 	 224.9956000 	 2.218025 	 -0.9106477000 	 -2.3642830000 
832.40 	 224.9988000 	 2.218025 	 -0.9069983000 	 -2.3610660000 
832.60 	 225.0036000 	 2.218025 	 -0.9101836000 	 -2.3642160000 
832.80 	 225.0036000 	 2.218025 	 -0.9083112000 	 -2.3619840000 
833.00 	 225.0036000 	 2.218025 	 -0.9084797000 	 -2.3629000000 
833.20 	 225.0020000 	 2.218025 	 -0.9101295000 	 -2.3635740000 
833.40 	 225.0020000 	 2.218025 	 -0.9070206000 	 -2.3613010000 
833.60 	 224.9988000 	 2.218025 	 -0.9105619000 	 -2.3644380000 
833.80 	 224.9956000 	 2.218025 	 -0.9071922000 	 -2.3613140000 
834.00 	 224.9956000 	 2.218025 	 -0.9093125000 	 -2.3636750000 
834.20 	 224.9956000 	 2.218025 	 -0.9090996000 	 -2.3628780000 
834.40 	 224.9988000 	 2.218025 	 -0.9075992000 	 -2.3619680000 
834.60 	 224.9988000 	 2.218025 	 -0.9103648000 	 -2.3641490000 
834.80 	 225.0036000 	 2.218025 	 -0.9067027000 	 -2.3610880000 
835.00 	 225.0083000 	 2.218025 	 -0.9102027000 	 -2.3642890000 
835.20 	 225.0115000 	 2.218025 	 -0.9080696000 	 -2.3619490000 
835.40 	 225.0147000 	 2.218025 	 -0.9084320000 	 -2.3629670000 
835.60 	 225.0147000 	 2.218025 	 -0.9095955000 	 -2.3634970000 
835.80 	 225.0147000 	 2.218025 	 -0.9069760000 	 -2.3613740000 
836.00 	 225.0115000 	 2.218025 	 -0.9105778000 	 -2.3644830000 
836.20 	 225.0083000 	 2.218025 	 -0.9069888000 	 -2.3612050000 
836.40 	 225.0067000 	 2.218025 	 -0.9096718000 	 -2.3637420000 
836.60 	 225.0052000 	 2.218025 	 -0.9086577000 	 -2.3626170000 
836.80 	 225.0036000 	 2.218025 	 -0.9077422000 	 -2.3621910000 
837.00 	 225.0036000 	 2.218025 	 -0.9103934000 	 -2.3641460000 
837.20 	 225.0067000 	 2.218025 	 -0.9068584000 	 -2.3611200000 
837.40 	 225.0067000 	 2.218025 	 -0.9103012000 	 -2.3643210000 
837.60 	 225.0067000 	 2.218025 	 -0.9079806000 	 -2.3617240000 
837.80 	 225.0067000 	 2.218025 	 -0.9086514000 	 -2.3630270000 
838.00 	 225.0036000 	 2.218025 	 -0.9098943000 	 -2.3634180000 
838.20 	 224.9988000 	 2.218025 	 -0.9070206000 	 -2.3614280000 
838.40 	 224.9908000 	 2.218025 	 -0.9105587000 	 -2.3645020000 
838.60 	 224.9908000 	 2.218025 	 -0.9071159000 	 -2.3611260000 
838.80 	 224.9877000 	 2.218025 	 -0.9097290000 	 -2.3637710000 
839.00 	 224.9877000 	 2.218025 	 -0.9085274000 	 -2.3624070000 
839.20 	 224.9877000 	 2.218025 	 -0.9076881000 	 -2.3624170000 
839.40 	 224.9877000 	 2.218025 	 -0.9104474000 	 -2.3640980000 
839.60 	 224.9877000 	 2.218025 	 -0.9067567000 	 -2.3609540000 
839.80 	 224.9877000 	 2.218025 	 -0.9104729000 	 -2.3643210000 
840.00 	 224.9877000 	 2.218025 	 -0.9078153000 	 -2.3617650000 
840.20 	 224.9829000 	 2.218025 	 -0.9084575000 	 -2.3627790000 
840.40 	 224.9797000 	 2.218050 	 -0.9098530000 	 -2.3633890000 
840.60 	 224.9797000 	 2.218050 	 -0.9069983000 	 -2.3613390000 
840.80 	 224.9749000 	 2.218075 	 -0.9106795000 	 -2.3644670000 
841.00 	 224.9749000 	 2.218075 	 -0.9072908000 	 -2.3612280000 
841.20 	 224.9749000 	 2.218100 	 -0.9095192000 	 -2.3636630000 
841.40 	 224.9718000 	 2.218150 	 -0.9088452000 	 -2.3626550000 
841.60 	 224.9718000 	 2.218150 	 -0.9077581000 	 -2.3620450000 
841.80 	 224.9686000 	 2.218175 	 -0.9102758000 	 -2.3639650000 
842.00 	 224.9718000 	 2.218200 	 -0.9067504000 	 -2.3610810000 
842.20 	 224.9718000 	 2.218225 	 -0.9103171000 	 -2.3643370000 
842.40 	 224.9718000 	 2.218250 	 -0.9076850000 	 -2.3617780000 
842.60 	 224.9718000 	 2.218250 	 -0.9092013000 	 -2.3628620000 
842.80 	 224.9749000 	 2.218275 	 -0.9101359000 	 -2.3630710000 
843.00 	 224.9718000 	 2.218275 	 -0.9074815000 	 -2.3612310000 
843.20 	 224.9718000 	 2.218325 	 -0.9110515000 	 -2.3642320000 
843.40 	 224.9749000 	 2.218350 	 -0.9074020000 	 -2.3608080000 
843.60 	 224.9749000 	 2.218350 	 -0.9104665000 	 -2.3639170000 
843.80 	 224.9797000 	 2.218375 	 -0.9085369000 	 -2.3618060000 
844.00 	 224.9829000 	 2.218400 	 -0.9084702000 	 -2.3622480000 
844.20 	 224.9877000 	 2.218375 	 -0.9106763000 	 -2.3636880000 
844.40 	 224.9956000 	 2.218375 	 -0.9074593000 	 -2.3609990000 
844.60 	 224.9988000 	 2.218375 	 -0.9110546000 	 -2.3642350000 
844.80 	 225.0067000 	 2.218375 	 -0.9080760000 	 -2.3613390000 
845.00 	 225.0115000 	 2.218375 	 -0.9094937000 	 -2.3630970000 
845.20 	 225.0147000 	 2.218375 	 -0.9101455000 	 -2.3630300000 
845.40 	 225.0179000 	 2.218375 	 -0.9077517000 	 -2.3613990000 
845.60 	 225.0226000 	 2.218375 	 -0.9111627000 	 -2.3643590000 
845.80 	 225.0242000 	 2.218375 	 -0.9075546000 	 -2.3608270000 
846.00 	 225.0258000 	 2.218375 	 -0.9103966000 	 -2.3637040000 
846.20 	 225.0306000 	 2.218375 	 -0.9094684000 	 -2.3624480000 
846.40 	 225.0306000 	 2.218375 	 -0.9085464000 	 -2.3620730000 
846.60 	 225.0306000 	 2.218375 	 -0.9109020000 	 -2.3637260000 
846.80 	 225.0306000 	 2.218375 	 -0.9074433000 	 -2.3609920000 
847.00 	 225.0258000 	 2.218325 	 -0.9110133000 	 -2.3641940000 
847.20 	 225.0226000 	 2.218325 	 -0.9084892000 	 -2.3616280000 
847.40 	 225.0179000 	 2.218300 	 -0.9091727000 	 -2.3626260000 
847.60 	 225.0179000 	 2.218275 	 -0.9105046000 	 -2.3633800000 
847.80 	 225.0147000 	 2.218275 	 -0.9073957000 	 -2.3610240000 
848.00 	 225.0115000 	 2.218275 	 -0.9110546000 	 -2.3642570000 
848.20 	 225.0115000 	 2.218225 	 -0.9077613000 	 -2.3611160000 
848.40 	 225.0115000 	 2.218225 	 -0.9101009000 	 -2.3635700000 
848.60 	 225.0067000 	 2.218225 	 -0.9092522000 	 -2.3623120000 
848.80 	 225.0067000 	 2.218225 	 -0.9078439000 	 -2.3617870000 
849.00 	 225.0067000 	 2.218225 	 -0.9111087000 	 -2.3641080000 
849.20 	 225.0067000 	 2.218225 	 -0.9074879000 	 -2.3609070000 
849.40 	 225.0067000 	 2.218225 	 -0.9108480000 	 -2.3646070000 
849.60 	 225.0036000 	 2.218225 	 -0.9085560000 	 -2.3622290000 
849.80 	 224.9988000 	 2.218225 	 -0.9089883000 	 -2.3631030000 
850.00 	 224.9956000 	 2.218225 	 -0.9105110000 	 -2.3638030000 
850.20 	 224.9956000 	 2.218225 	 -0.9074211000 	 -2.3616760000 
850.40 	 224.9893000 	 2.218225 	 -0.9110451000 	 -2.3645340000 
850.60 	 224.9877000 	 2.218225 	 -0.9078566000 	 -2.3615110000 
850.80 	 224.9829000 	 2.218225 	 -0.9100056000 	 -2.3636880000 
851.00 	 224.9829000 	 2.218225 	 -0.9096368000 	 -2.3627570000 
851.20 	 224.9797000 	 2.218225 	 -0.9080060000 	 -2.3619050000 
851.40 	 224.9797000 	 2.218225 	 -0.9110959000 	 -2.3644670000 
851.60 	 224.9797000 	 2.218225 	 -0.9074688000 	 -2.3610590000 
851.80 	 224.9797000 	 2.218225 	 -0.9105587000 	 -2.3641750000 
852.00 	 224.9749000 	 2.218225 	 -0.9090360000 	 -2.3624520000 
852.20 	 224.9718000 	 2.218225 	 -0.9086132000 	 -2.3627380000 
852.40 	 224.9670000 	 2.218225 	 -0.9107018000 	 -2.3639330000 
852.60 	 224.9638000 	 2.218250 	 -0.9074402000 	 -2.3622130000 
852.80 	 224.9591000 	 2.218275 	 -0.9110864000 	 -2.3657480000 
853.00 	 224.9591000 	 2.218325 	 -0.9078503000 	 -2.3624770000 
853.20 	 224.9591000 	 2.218350 	 -0.9097735000 	 -2.3646160000 
853.40 	 224.9559000 	 2.218400 	 -0.9094016000 	 -2.3634910000 
853.60 	 224.9543000 	 2.218425 	 -0.9078503000 	 -2.3621490000 
853.80 	 224.9511000 	 2.218475 	 -0.9108353000 	 -2.3644190000 
854.00 	 224.9511000 	 2.218525 	 -0.9070714000 	 -2.3610940000 
854.20 	 224.9559000 	 2.218550 	 -0.9106128000 	 -2.3642540000 
854.40 	 224.9559000 	 2.218600 	 -0.9084161000 	 -2.3620570000 
854.60 	 224.9591000 	 2.218625 	 -0.9086132000 	 -2.3627850000 
854.80 	 224.9591000 	 2.218650 	 -0.9103870000 	 -2.3638730000 
855.00 	 224.9638000 	 2.218700 	 -0.9070428000 	 -2.3611550000 
855.20 	 224.9670000 	 2.218725 	 -0.9108162000 	 -2.3644290000 
855.40 	 224.9734000 	 2.218750 	 -0.9076278000 	 -2.3614440000 
855.60 	 224.9797000 	 2.218775 	 -0.9090424000 	 -2.3632650000 
855.80 	 224.9877000 	 2.218800 	 -0.9096718000 	 -2.3631510000 
856.00 	 224.9908000 	 2.218775 	 -0.9081109000 	 -2.3619780000 
856.20 	 224.9988000 	 2.218775 	 -0.9114806000 	 -2.3647240000 
856.40 	 225.0036000 	 2.218775 	 -0.9078948000 	 -2.3614950000 
856.60 	 225.0036000 	 2.218775 	 -0.9107844000 	 -2.3644860000 
856.80 	 225.0067000 	 2.218775 	 -0.9096622000 	 -2.3627380000 
857.00 	 225.0067000 	 2.218775 	 -0.9087372000 	 -2.3627190000 
857.20 	 225.0115000 	 2.218775 	 -0.9113057000 	 -2.3643970000 
857.40 	 225.0115000 	 2.218775 	 -0.9077899000 	 -2.3615300000 
857.60 	 225.0115000 	 2.218775 	 -0.9111754000 	 -2.3647530000 
857.80 	 225.0115000 	 2.218775 	 -0.9088166000 	 -2.3621110000 
858.00 	 225.0067000 	 2.218775 	 -0.9093761000 	 -2.3632370000 
858.20 	 225.0036000 	 2.218775 	 -0.9107208000 	 -2.3638090000 
858.40 	 225.0036000 	 2.218775 	 -0.9079075000 	 -2.3616860000 
858.60 	 224.9988000 	 2.218775 	 -0.9116681000 	 -2.3647630000 
858.80 	 224.9988000 	 2.218775 	 -0.9080569000 	 -2.3617490000 
859.00 	 224.9956000 	 2.218775 	 -0.9104283000 	 -2.3640220000 
859.20 	 224.9956000 	 2.218775 	 -0.9099038000 	 -2.3630940000 
859.40 	 224.9908000 	 2.218775 	 -0.9081714000 	 -2.3621370000 
859.60 	 224.9893000 	 2.218775 	 -0.9113343000 	 -2.3646860000 
859.80 	 224.9829000 	 2.218775 	 -0.9078217000 	 -2.3616060000 
860.00 	 224.9829000 	 2.218775 	 -0.9110832000 	 -2.3643940000 
860.20 	 224.9797000 	 2.218775 	 -0.9091409000 	 -2.3625250000 
860.40 	 224.9797000 	 2.218775 	 -0.9094238000 	 -2.3632050000 
860.60 	 224.9797000 	 2.218775 	 -0.9108766000 	 -2.3639420000 
860.80 	 224.9749000 	 2.218800 	 -0.9077008000 	 -2.3616470000 
861.00 	 224.9749000 	 2.218825 	 -0.9115474000 	 -2.3647820000 
861.20 	 224.9702000 	 2.218825 	 -0.9080982000 	 -2.3615650000 
861.40 	 224.9654000 	 2.218875 	 -0.9103394000 	 -2.3640820000 
861.60 	 224.9591000 	 2.218900 	 -0.9095669000 	 -2.3630140000 
861.80 	 224.9559000 	 2.218925 	 -0.9079011000 	 -2.3622860000 
862.00 	 224.9559000 	 2.218950 	 -0.9109433000 	 -2.3645430000 
862.20 	 224.9559000 	 2.219000 	 -0.9075705000 	 -2.3615300000 
862.40 	 224.9559000 	 2.219050 	 -0.9105110000 	 -2.3646040000 
862.60 	 224.9559000 	 2.219075 	 -0.9088008000 	 -2.3625600000 
862.80 	 224.9559000 	 2.219125 	 -0.9089279000 	 -2.3631220000 
863.00 	 224.9559000 	 2.219175 	 -0.9105905000 	 -2.3642540000 
863.20 	 224.9559000 	 2.219200 	 -0.9073353000 	 -2.3616280000 
863.40 	 224.9559000 	 2.219250 	 -0.9111850000 	 -2.3649570000 
863.60 	 224.9591000 	 2.219275 	 -0.9078789000 	 -2.3618250000 
863.80 	 224.9654000 	 2.219300 	 -0.9098784000 	 -2.3639650000 
864.00 	 224.9718000 	 2.219325 	 -0.9098212000 	 -2.3633510000 
864.20 	 224.9749000 	 2.219350 	 -0.9079997000 	 -2.3623120000 
864.40 	 224.9797000 	 2.219400 	 -0.9110196000 	 -2.3647400000 
864.60 	 224.9877000 	 2.219375 	 -0.9073766000 	 -2.3616980000 
864.80 	 224.9893000 	 2.219375 	 -0.9109942000 	 -2.3646070000 
865.00 	 224.9956000 	 2.219375 	 -0.9096686000 	 -2.3630110000 
865.20 	 224.9956000 	 2.219375 	 -0.9093539000 	 -2.3631600000 
865.40 	 224.9988000 	 2.219375 	 -0.9113471000 	 -2.3644610000 
865.60 	 224.9988000 	 2.219375 	 -0.9079838000 	 -2.3618060000 
865.80 	 225.0036000 	 2.219375 	 -0.9117317000 	 -2.3649410000 
866.00 	 225.0036000 	 2.219375 	 -0.9083875000 	 -2.3619650000 
866.20 	 225.0036000 	 2.219375 	 -0.9109147000 	 -2.3644700000 
866.40 	 225.0052000 	 2.219375 	 -0.9100215000 	 -2.3631000000 
866.60 	 225.0036000 	 2.219375 	 -0.9090297000 	 -2.3627980000 
866.80 	 224.9988000 	 2.219375 	 -0.9115760000 	 -2.3646510000 
867.00 	 224.9988000 	 2.219375 	 -0.9080442000 	 -2.3615960000 
867.20 	 224.9988000 	 2.219375 	 -0.9113884000 	 -2.3648140000 
867.40 	 224.9956000 	 2.219375 	 -0.9093348000 	 -2.3626390000 
867.60 	 224.9908000 	 2.219375 	 -0.9094588000 	 -2.3633130000 
867.80 	 224.9908000 	 2.219375 	 -0.9111754000 	 -2.3644540000 
868.00 	 224.9877000 	 2.219400 	 -0.9080791000 	 -2.3617390000 
868.20 	 224.9829000 	 2.219425 	 -0.9115664000 	 -2.3649690000 
868.40 	 224.9797000 	 2.219425 	 -0.9083621000 	 -2.3620640000 
868.60 	 224.9749000 	 2.219425 	 -0.9105174000 	 -2.3641560000 
868.80 	 224.9686000 	 2.219450 	 -0.9104856000 	 -2.3633580000 
869.00 	 224.9670000 	 2.219475 	 -0.9094747000 	 -2.3627060000 
869.20 	 224.9638000 	 2.219500 	 -0.9121354000 	 -2.3648520000 
869.40 	 224.9654000 	 2.219550 	 -0.9087086000 	 -2.3617520000 
869.60 	 224.9638000 	 2.219575 	 -0.9120560000 	 -2.3649570000 
869.80 	 224.9638000 	 2.219600 	 -0.9098085000 	 -2.3622860000 
870.00 	 224.9638000 	 2.219625 	 -0.9104474000 	 -2.3637360000 
870.20 	 224.9591000 	 2.219650 	 -0.9115537000 	 -2.3642350000 
870.40 	 224.9591000 	 2.219700 	 -0.9088071000 	 -2.3621880000 
870.60 	 224.9591000 	 2.219725 	 -0.9123675000 	 -2.3650710000 
870.80 	 224.9638000 	 2.219750 	 -0.9088580000 	 -2.3617710000 
871.00 	 224.9670000 	 2.219775 	 -0.9115601000 	 -2.3645850000 
871.20 	 224.9718000 	 2.219800 	 -0.9103298000 	 -2.3630490000 
871.40 	 224.9797000 	 2.219825 	 -0.9096591000 	 -2.3629120000 
871.60 	 224.9797000 	 2.219825 	 -0.9118112000 	 -2.3646390000 
871.80 	 224.9877000 	 2.219825 	 -0.9082444000 	 -2.3616790000 
872.00 	 224.9893000 	 2.219850 	 -0.9113026000 	 -2.3649120000 
872.20 	 224.9956000 	 2.219875 	 -0.9086196000 	 -2.3622420000 
872.40 	 225.0036000 	 2.219875 	 -0.9101582000 	 -2.3639110000 
872.60 	 225.0067000 	 2.219875 	 -0.9067853000 	 -2.3636410000 
872.80 	 225.0115000 	 2.219875 	 -0.9045632000 	 -2.3621880000 
873.00 	 225.0147000 	 2.219875 	 -0.9077263000 	 -2.3650620000 
873.20 	 225.0179000 	 2.219875 	 -0.9042358000 	 -2.3618670000 
873.40 	 225.0163000 	 2.219875 	 -0.9066804000 	 -2.3642670000 
873.60 	 225.0131000 	 2.219875 	 -0.9061337000 	 -2.3632210000 
873.80 	 225.0147000 	 2.219875 	 -0.9043121000 	 -2.3624710000 
874.00 	 225.0115000 	 2.219875 	 -0.9075292000 	 -2.3651470000 
874.20 	 225.0115000 	 2.219875 	 -0.9044202000 	 -2.3618630000 
874.40 	 225.0067000 	 2.219875 	 -0.9064007000 	 -2.3644700000 
874.60 	 225.0036000 	 2.219875 	 -0.9060192000 	 -2.3633030000 
874.80 	 225.0036000 	 2.219875 	 -0.9045029000 	 -2.3626230000 
875.00 	 224.9988000 	 2.219875 	 -0.9074243000 	 -2.3651000000 
875.20 	 224.9956000 	 2.219875 	 -0.9041150000 	 -2.3618760000 
875.40 	 224.9908000 	 2.219875 	 -0.9065883000 	 -2.3645150000 
875.60 	 224.9877000 	 2.219875 	 -0.9060256000 	 -2.3631760000 
875.80 	 224.9877000 	 2.219875 	 -0.9042835000 	 -2.3624870000 
876.00 	 224.9877000 	 2.219875 	 -0.9076532000 	 -2.3650140000 
876.20 	 224.9877000 	 2.219875 	 -0.9039720000 	 -2.3616920000 
876.40 	 224.9877000 	 2.219875 	 -0.9069157000 	 -2.3646830000 
876.60 	 224.9845000 	 2.219875 	 -0.9056790000 	 -2.3629350000 
876.80 	 224.9829000 	 2.219875 	 -0.9048462000 	 -2.3627120000 
877.00 	 224.9813000 	 2.219875 	 -0.9075229000 	 -2.3647240000 
877.20 	 224.9797000 	 2.219875 	 -0.9040324000 	 -2.3616280000 
877.40 	 224.9749000 	 2.219875 	 -0.9071414000 	 -2.3647120000 
877.60 	 224.9718000 	 2.219900 	 -0.9054883000 	 -2.3625720000 
877.80 	 224.9718000 	 2.219900 	 -0.9074529000 	 -2.3632940000 
878.00 	 224.9654000 	 2.219950 	 -0.9094937000 	 -2.3646510000 
878.20 	 224.9622000 	 2.219975 	 -0.9060287000 	 -2.3619530000 
878.40 	 224.9591000 	 2.220000 	 -0.9096019000 	 -2.3652010000 
878.60 	 224.9622000 	 2.220025 	 -0.9072749000 	 -2.3625150000 
878.80 	 224.9654000 	 2.220050 	 -0.9079965000 	 -2.3638820000 
879.00 	 224.9718000 	 2.220075 	 -0.9089184000 	 -2.3641050000 
879.20 	 224.9797000 	 2.220100 	 -0.9063022000 	 -2.3622610000 
879.40 	 224.9829000 	 2.220150 	 -0.9101804000 	 -2.3652460000 
879.60 	 224.9877000 	 2.220150 	 -0.9096591000 	 -2.3619080000 
879.80 	 224.9877000 	 2.220125 	 -0.9124470000 	 -2.3647310000 
880.00 	 224.9877000 	 2.220150 	 -0.9109942000 	 -2.3627880000 
880.20 	 224.9908000 	 2.220150 	 -0.9103457000 	 -2.3634660000 
880.40 	 224.9924000 	 2.220175 	 -0.9120814000 	 -2.3644030000 
880.60 	 224.9988000 	 2.220175 	 -0.9098021000 	 -2.3620640000 
880.80 	 225.0004000 	 2.220175 	 -0.9131845000 	 -2.3651980000 
881.00 	 225.0036000 	 2.220175 	 -0.9096940000 	 -2.3621110000 
881.20 	 225.0067000 	 2.220175 	 -0.9123357000 	 -2.3645270000 
881.40 	 225.0067000 	 2.220175 	 -0.9111564000 	 -2.3630940000 
881.60 	 225.0067000 	 2.220175 	 -0.9104252000 	 -2.3628710000 
881.80 	 225.0067000 	 2.220175 	 -0.9128825000 	 -2.3646860000 
882.00 	 225.0067000 	 2.220175 	 -0.9094143000 	 -2.3619300000 
882.20 	 225.0067000 	 2.220175 	 -0.9131082000 	 -2.3652710000 
882.40 	 225.0036000 	 2.220175 	 -0.9100469000 	 -2.3621880000 
882.60 	 224.9988000 	 2.220175 	 -0.9120242000 	 -2.3643940000 
882.80 	 224.9988000 	 2.220175 	 -0.9117286000 	 -2.3636500000 
883.00 	 224.9988000 	 2.220175 	 -0.9100755000 	 -2.3626640000 
883.20 	 224.9988000 	 2.220175 	 -0.9130096000 	 -2.3649660000 
883.40 	 224.9988000 	 2.220175 	 -0.9093316000 	 -2.3617840000 
883.60 	 224.9972000 	 2.220175 	 -0.9128316000 	 -2.3649720000 
883.80 	 224.9988000 	 2.220175 	 -0.9101009000 	 -2.3621720000 
884.00 	 224.9956000 	 2.220175 	 -0.9115982000 	 -2.3639300000 
884.20 	 224.9956000 	 2.220175 	 -0.9118779000 	 -2.3636530000 
884.40 	 224.9956000 	 2.220175 	 -0.9099738000 	 -2.3625310000 
884.60 	 224.9956000 	 2.220175 	 -0.9129270000 	 -2.3649950000 
884.80 	 224.9956000 	 2.220175 	 -0.9093793000 	 -2.3618130000 
885.00 	 224.9956000 	 2.220175 	 -0.9128539000 	 -2.3650490000 
885.20 	 224.9908000 	 2.220175 	 -0.9103616000 	 -2.3622890000 
885.40 	 224.9877000 	 2.220175 	 -0.9113566000 	 -2.3637740000 
885.60 	 224.9877000 	 2.220175 	 -0.9120369000 	 -2.3638090000 
885.80 	 224.9829000 	 2.220175 	 -0.9098403000 	 -2.3622730000 
886.00 	 224.9797000 	 2.220175 	 -0.9129493000 	 -2.3649660000 
886.20 	 224.9749000 	 2.220200 	 -0.9095828000 	 -2.3616950000 
886.40 	 224.9718000 	 2.220200 	 -0.9112294000 	 -2.3650580000 
886.60 	 224.9670000 	 2.220250 	 -0.9087658000 	 -2.3625820000 
886.80 	 224.9638000 	 2.220275 	 -0.9093698000 	 -2.3635510000 
887.00 	 224.9638000 	 2.220300 	 -0.9110705000 	 -2.3646830000 
887.20 	 224.9638000 	 2.220325 	 -0.9076341000 	 -2.3620290000 
887.40 	 224.9638000 	 2.220350 	 -0.9116586000 	 -2.3653510000 
887.60 	 224.9670000 	 2.220400 	 -0.9081523000 	 -2.3619940000 
887.80 	 224.9670000 	 2.220425 	 -0.9099801000 	 -2.3642410000 
888.00 	 224.9749000 	 2.220450 	 -0.9102726000 	 -2.3639080000 
888.20 	 224.9749000 	 2.220475 	 -0.9079520000 	 -2.3622890000 
888.40 	 224.9797000 	 2.220500 	 -0.9116109000 	 -2.3652650000 
888.60 	 224.9797000 	 2.220475 	 -0.9087531000 	 -2.3616410000 
888.80 	 224.9797000 	 2.220500 	 -0.9124343000 	 -2.3646830000 
889.00 	 224.9877000 	 2.220500 	 -0.9109688000 	 -2.3627440000 
889.20 	 224.9908000 	 2.220525 	 -0.9109656000 	 -2.3633670000 
889.40 	 224.9956000 	 2.220525 	 -0.9124470000 	 -2.3643490000 
889.60 	 225.0004000 	 2.220525 	 -0.9101741000 	 -2.3621270000 
889.80 	 225.0067000 	 2.220525 	 -0.9135437000 	 -2.3652650000 
890.00 	 225.0115000 	 2.220525 	 -0.9100914000 	 -2.3621110000 
890.20 	 225.0131000 	 2.220525 	 -0.9128094000 	 -2.3647310000 
890.40 	 225.0147000 	 2.220525 	 -0.9115251000 	 -2.3631030000 
890.60 	 225.0147000 	 2.220525 	 -0.9109752000 	 -2.3634180000 
890.80 	 225.0179000 	 2.220525 	 -0.9132195000 	 -2.3647430000 
891.00 	 225.0179000 	 2.220525 	 -0.9097195000 	 -2.3620320000 
891.20 	 225.0226000 	 2.220525 	 -0.9133053000 	 -2.3653000000 
891.40 	 225.0226000 	 2.220525 	 -0.9107971000 	 -2.3623440000 
891.60 	 225.0226000 	 2.220525 	 -0.9117858000 	 -2.3637740000 
891.80 	 225.0179000 	 2.220525 	 -0.9125010000 	 -2.3638950000 
892.00 	 225.0147000 	 2.220475 	 -0.9101899000 	 -2.3623630000 
892.20 	 225.0115000 	 2.220475 	 -0.9134547000 	 -2.3651570000 
892.40 	 225.0067000 	 2.220475 	 -0.9100151000 	 -2.3620030000 
892.60 	 225.0067000 	 2.220475 	 -0.9125042000 	 -2.3646930000 
892.80 	 225.0052000 	 2.220475 	 -0.9118207000 	 -2.3632750000 
893.00 	 225.0036000 	 2.220475 	 -0.9107590000 	 -2.3629790000 
893.20 	 225.0036000 	 2.220475 	 -0.9133084000 	 -2.3646930000 
893.40 	 225.0036000 	 2.220475 	 -0.9099452000 	 -2.3618220000 
893.60 	 225.0036000 	 2.220475 	 -0.9133117000 	 -2.3652110000 
893.80 	 225.0067000 	 2.220475 	 -0.9108989000 	 -2.3625120000 
894.00 	 225.0036000 	 2.220475 	 -0.9118462000 	 -2.3638890000 
894.20 	 225.0036000 	 2.220475 	 -0.9129365000 	 -2.3642760000 
894.40 	 224.9988000 	 2.220475 	 -0.9100882000 	 -2.3622480000 
894.60 	 224.9956000 	 2.220475 	 -0.9137376000 	 -2.3652580000 
894.80 	 224.9908000 	 2.220475 	 -0.9099992000 	 -2.3620960000 
895.00 	 224.9861000 	 2.220475 	 -0.9128475000 	 -2.3648930000 
895.20 	 224.9829000 	 2.220475 	 -0.9115918000 	 -2.3632080000 
895.40 	 224.9829000 	 2.220475 	 -0.9109847000 	 -2.3632300000 
895.60 	 224.9829000 	 2.220475 	 -0.9132894000 	 -2.3647090000 
895.80 	 224.9829000 	 2.220475 	 -0.9098275000 	 -2.3620770000 
896.00 	 224.9797000 	 2.220475 	 -0.9134674000 	 -2.3652430000 
896.20 	 224.9797000 	 2.220475 	 -0.9103234000 	 -2.3622640000 
896.40 	 224.9749000 	 2.220475 	 -0.9121736000 	 -2.3644230000 
896.60 	 224.9749000 	 2.220475 	 -0.9122181000 	 -2.3637230000 
896.80 	 224.9749000 	 2.220475 	 -0.9105428000 	 -2.3626550000 
897.00 	 224.9749000 	 2.220475 	 -0.9136041000 	 -2.3652140000 
897.20 	 224.9749000 	 2.220525 	 -0.9097831000 	 -2.3620060000 
897.40 	 224.9749000 	 2.220525 	 -0.9128952000 	 -2.3650770000 
897.60 	 224.9749000 	 2.220550 	 -0.9113503000 	 -2.3632940000 
897.80 	 224.9749000 	 2.220575 	 -0.9108448000 	 -2.3632750000 
898.00 	 224.9749000 	 2.220600 	 -0.9132798000 	 -2.3647530000 
898.20 	 224.9749000 	 2.220625 	 -0.9096749000 	 -2.3620100000 
898.40 	 224.9797000 	 2.220625 	 -0.9134769000 	 -2.3652200000 
898.60 	 224.9797000 	 2.220650 	 -0.9089788000 	 -2.3623940000 
898.80 	 224.9749000 	 2.220675 	 -0.9106827000 	 -2.3640220000 
899.00 	 224.9749000 	 2.220700 	 -0.9109433000 	 -2.3639650000 
899.20 	 224.9718000 	 2.220675 	 -0.9103044000 	 -2.3625250000 
899.40 	 224.9670000 	 2.220700 	 -0.9139506000 	 -2.3652080000 
899.60 	 224.9670000 	 2.220750 	 -0.9101455000 	 -2.3620380000 
899.80 	 224.9702000 	 2.220775 	 -0.9133053000 	 -2.3650260000 
900.00 	 224.9749000 	 2.220800 	 -0.9116141000 	 -2.3629920000 
900.20 	 224.9797000 	 2.220825 	 -0.9114329000 	 -2.3635100000 
900.40 	 224.9877000 	 2.220825 	 -0.9132798000 	 -2.3647910000 
900.60 	 224.9924000 	 2.220825 	 -0.9101804000 	 -2.3621020000 
900.80 	 224.9972000 	 2.220825 	 -0.9138139000 	 -2.3654590000 
901.00 	 224.9988000 	 2.220825 	 -0.9107208000 	 -2.3623630000 
901.20 	 225.0036000 	 2.220825 	 -0.9124851000 	 -2.3643020000 
901.40 	 225.0067000 	 2.220825 	 -0.9124438000 	 -2.3638410000 
901.60 	 225.0067000 	 2.220825 	 -0.9105682000 	 -2.3627790000 
901.80 	 225.0115000 	 2.220825 	 -0.9136200000 	 -2.3651120000 
902.00 	 225.0115000 	 2.220825 	 -0.9098594000 	 -2.3618350000 
902.20 	 225.0115000 	 2.220825 	 -0.9127712000 	 -2.3649790000 
902.40 	 225.0115000 	 2.220825 	 -0.9109942000 	 -2.3629120000 
902.60 	 225.0115000 	 2.220825 	 -0.9109688000 	 -2.3634940000 
902.80 	 225.0115000 	 2.220825 	 -0.9127458000 	 -2.3647530000 
903.00 	 225.0099000 	 2.220825 	 -0.9095637000 	 -2.3622450000 
903.20 	 225.0115000 	 2.220825 	 -0.9130033000 	 -2.3654810000 
903.40 	 225.0067000 	 2.220825 	 -0.9096749000 	 -2.3622930000 
903.60 	 225.0067000 	 2.220825 	 -0.9119384000 	 -2.3645750000 
903.80 	 225.0067000 	 2.220825 	 -0.9112390000 	 -2.3634210000 
904.00 	 225.0067000 	 2.220825 	 -0.9100342000 	 -2.3630300000 
904.20 	 225.0067000 	 2.220825 	 -0.9127108000 	 -2.3650520000 
904.40 	 225.0115000 	 2.220825 	 -0.9093316000 	 -2.3620380000 
904.60 	 225.0115000 	 2.220825 	 -0.9125646000 	 -2.3652300000 
904.80 	 225.0147000 	 2.220825 	 -0.9101931000 	 -2.3627060000 
905.00 	 225.0147000 	 2.220825 	 -0.9112327000 	 -2.3641050000 
905.20 	 225.0147000 	 2.220825 	 -0.9121704000 	 -2.3642190000 
905.40 	 225.0115000 	 2.220825 	 -0.9098816000 	 -2.3623560000 
905.60 	 225.0067000 	 2.220825 	 -0.9133021000 	 -2.3652740000 
905.80 	 225.0036000 	 2.220825 	 -0.9097703000 	 -2.3620570000 
906.00 	 224.9988000 	 2.220825 	 -0.9125869000 	 -2.3649220000 
906.20 	 224.9956000 	 2.220825 	 -0.9111468000 	 -2.3630840000 
906.40 	 224.9956000 	 2.220825 	 -0.9106255000 	 -2.3632690000 
906.60 	 224.9956000 	 2.220825 	 -0.9130160000 	 -2.3649380000 
906.80 	 224.9956000 	 2.220825 	 -0.9094842000 	 -2.3622040000 
907.00 	 224.9988000 	 2.220825 	 -0.9130796000 	 -2.3652940000 
907.20 	 224.9988000 	 2.220825 	 -0.9101169000 	 -2.3621880000 
907.40 	 225.0020000 	 2.220825 	 -0.9115950000 	 -2.3641400000 
907.60 	 224.9988000 	 2.220825 	 -0.9122753000 	 -2.3640160000 
907.80 	 225.0004000 	 2.220825 	 -0.9097417000 	 -2.3625150000 
908.00 	 224.9972000 	 2.220825 	 -0.9133403000 	 -2.3651730000 
908.20 	 224.9988000 	 2.220825 	 -0.9095700000 	 -2.3619400000 
908.40 	 224.9956000 	 2.220825 	 -0.9125328000 	 -2.3649440000 
908.60 	 224.9956000 	 2.220825 	 -0.9110705000 	 -2.3629980000 
908.80 	 224.9908000 	 2.220825 	 -0.9106986000 	 -2.3632460000 
909.00 	 224.9908000 	 2.220825 	 -0.9130065000 	 -2.3647980000 
909.20 	 224.9877000 	 2.220825 	 -0.9094874000 	 -2.3620250000 
909.40 	 224.9829000 	 2.220825 	 -0.9130764000 	 -2.3653950000 
909.60 	 224.9813000 	 2.220825 	 -0.9103457000 	 -2.3621940000 
909.80 	 224.9749000 	 2.220825 	 -0.9122562000 	 -2.3644700000 
910.00 	 224.9718000 	 2.220825 	 -0.9119924000 	 -2.3637930000 
910.20 	 224.9718000 	 2.220825 	 -0.9100659000 	 -2.3628300000 
910.40 	 224.9686000 	 2.220825 	 -0.9132640000 	 -2.3652390000 
910.60 	 224.9718000 	 2.220825 	 -0.9096082000 	 -2.3619460000 
910.80 	 224.9718000 	 2.220825 	 -0.9128730000 	 -2.3653130000 
911.00 	 224.9718000 	 2.220850 	 -0.9116141000 	 -2.3628590000 
911.20 	 224.9718000 	 2.220875 	 -0.9117635000 	 -2.3635070000 
911.40 	 224.9670000 	 2.220900 	 -0.9135723000 	 -2.3646130000 
911.60 	 224.9638000 	 2.220925 	 -0.9105968000 	 -2.3622930000 
911.80 	 224.9591000 	 2.220950 	 -0.9140618000 	 -2.3654110000 
912.00 	 224.9591000 	 2.221000 	 -0.9111214000 	 -2.3624990000 
912.20 	 224.9638000 	 2.221025 	 -0.9126186000 	 -2.3643370000 
912.40 	 224.9591000 	 2.221050 	 -0.9130001000 	 -2.3640320000 
912.60 	 224.9638000 	 2.221075 	 -0.9110260000 	 -2.3627060000 
912.80 	 224.9638000 	 2.221100 	 -0.9141667000 	 -2.3653320000 
913.00 	 224.9638000 	 2.221150 	 -0.9105079000 	 -2.3621370000 
913.20 	 224.9638000 	 2.221175 	 -0.9138997000 	 -2.3652300000 
913.40 	 224.9670000 	 2.221200 	 -0.9117126000 	 -2.3628080000 
913.60 	 224.9749000 	 2.221225 	 -0.9124025000 	 -2.3639490000 
913.80 	 224.9813000 	 2.221250 	 -0.9132226000 	 -2.3644230000 
914.00 	 224.9893000 	 2.221250 	 -0.9104188000 	 -2.3623280000 
914.20 	 224.9988000 	 2.221275 	 -0.9140110000 	 -2.3654720000 
914.40 	 225.0052000 	 2.221275 	 -0.9105174000 	 -2.3620000000 
914.60 	 225.0131000 	 2.221275 	 -0.9134293000 	 -2.3647210000 
914.80 	 225.0163000 	 2.221275 	 -0.9121482000 	 -2.3633130000 
915.00 	 225.0226000 	 2.221275 	 -0.9118207000 	 -2.3635230000 
915.20 	 225.0258000 	 2.221275 	 -0.9136994000 	 -2.3648740000 
915.40 	 225.0306000 	 2.221275 	 -0.9105587000 	 -2.3621690000 
915.60 	 225.0338000 	 2.221275 	 -0.9142463000 	 -2.3654430000 
915.80 	 225.0385000 	 2.221275 	 -0.9110832000 	 -2.3623400000 
916.00 	 225.0417000 	 2.221225 	 -0.9130192000 	 -2.3646290000 
916.20 	 225.0465000 	 2.221200 	 -0.9128730000 	 -2.3639170000 
916.40 	 225.0465000 	 2.221150 	 -0.9109592000 	 -2.3628460000 
916.60 	 225.0465000 	 2.221100 	 -0.9140205000 	 -2.3653510000 
916.80 	 225.0417000 	 2.221075 	 -0.9105555000 	 -2.3621940000 
917.00 	 225.0401000 	 2.221050 	 -0.9136994000 	 -2.3651310000 
917.20 	 225.0338000 	 2.221000 	 -0.9118557000 	 -2.3629730000 
917.40 	 225.0290000 	 2.220975 	 -0.9118875000 	 -2.3636790000 
917.60 	 225.0258000 	 2.220950 	 -0.9132767000 	 -2.3645750000 
917.80 	 225.0179000 	 2.220925 	 -0.9104220000 	 -2.3623720000 
918.00 	 225.0147000 	 2.220925 	 -0.9139506000 	 -2.3655250000 
918.20 	 225.0115000 	 2.220925 	 -0.9105365000 	 -2.3620960000 
918.40 	 225.0147000 	 2.220925 	 -0.9131622000 	 -2.3648360000 
918.60 	 225.0115000 	 2.220900 	 -0.9121132000 	 -2.3633930000 
918.80 	 225.0147000 	 2.220875 	 -0.9113471000 	 -2.3632690000 
919.00 	 225.0179000 	 2.220875 	 -0.9136486000 	 -2.3649660000 
919.20 	 225.0179000 	 2.220875 	 -0.9103711000 	 -2.3620990000 
919.40 	 225.0179000 	 2.220875 	 -0.9139125000 	 -2.3653320000 
919.60 	 225.0179000 	 2.220850 	 -0.9112485000 	 -2.3625470000 
919.80 	 225.0147000 	 2.220825 	 -0.9124311000 	 -2.3642130000 
920.00 	 225.0115000 	 2.220825 	 -0.9131940000 	 -2.3644030000 
920.20 	 225.0067000 	 2.220825 	 -0.9106159000 	 -2.3624100000 
920.40 	 225.0036000 	 2.220825 	 -0.9140269000 	 -2.3654240000 
920.60 	 225.0036000 	 2.220825 	 -0.9106095000 	 -2.3622390000 
920.80 	 225.0036000 	 2.220825 	 -0.9133975000 	 -2.3648670000 
921.00 	 225.0036000 	 2.220825 	 -0.9121513000 	 -2.3633890000 
921.20 	 224.9988000 	 2.220825 	 -0.9113979000 	 -2.3632110000 
921.40 	 224.9956000 	 2.220825 	 -0.9137090000 	 -2.3648200000 
921.60 	 224.9908000 	 2.220825 	 -0.9104156000 	 -2.3621850000 
921.80 	 224.9877000 	 2.220825 	 -0.9140332000 	 -2.3655220000 
922.00 	 224.9829000 	 2.220825 	 -0.9111055000 	 -2.3624900000 
922.20 	 224.9813000 	 2.220825 	 -0.9124787000 	 -2.3642950000 
922.40 	 224.9797000 	 2.220825 	 -0.9127140000 	 -2.3639040000 
922.60 	 224.9749000 	 2.220825 	 -0.9112422000 	 -2.3629830000 
922.80 	 224.9797000 	 2.220825 	 -0.9142463000 	 -2.3653030000 
923.00 	 224.9797000 	 2.220825 	 -0.9103934000 	 -2.3621530000 
923.20 	 224.9829000 	 2.220825 	 -0.9140301000 	 -2.3653350000 
923.40 	 224.9829000 	 2.220825 	 -0.9112422000 	 -2.3628140000 
923.60 	 224.9845000 	 2.220825 	 -0.9123643000 	 -2.3642570000 
923.80 	 224.9845000 	 2.220825 	 -0.9130192000 	 -2.3642060000 
924.00 	 224.9829000 	 2.220825 	 -0.9107940000 	 -2.3625850000 
924.20 	 224.9797000 	 2.220825 	 -0.9141318000 	 -2.3655130000 
924.40 	 224.9749000 	 2.220825 	 -0.9105873000 	 -2.3621050000 
924.60 	 224.9749000 	 2.220875 	 -0.9136422000 	 -2.3651630000 
924.80 	 224.9718000 	 2.220875 	 -0.9116840000 	 -2.3630170000 
925.00 	 224.9718000 	 2.220900 	 -0.9120178000 	 -2.3640280000 
925.20 	 224.9718000 	 2.220925 	 -0.9133847000 	 -2.3644800000 
925.40 	 224.9749000 	 2.220950 	 -0.9108956000 	 -2.3625210000 
925.60 	 224.9749000 	 2.220975 	 -0.9144465000 	 -2.3655000000 
925.80 	 224.9765000 	 2.220975 	 -0.9108925000 	 -2.3621460000 
926.00 	 224.9765000 	 2.221000 	 -0.9134547000 	 -2.3649530000 
926.20 	 224.9749000 	 2.221025 	 -0.9124025000 	 -2.3635260000 
926.40 	 224.9718000 	 2.221025 	 -0.9117826000 	 -2.3634080000 
926.60 	 224.9670000 	 2.221050 	 -0.9136168000 	 -2.3646670000 
926.80 	 224.9591000 	 2.221075 	 -0.9107971000 	 -2.3624900000 
927.00 	 224.9559000 	 2.221125 	 -0.9143321000 	 -2.3654210000 
927.20 	 224.9511000 	 2.221150 	 -0.9109116000 	 -2.3624800000 
927.40 	 224.9511000 	 2.221200 	 -0.9131019000 	 -2.3645590000 
927.60 	 224.9511000 	 2.221250 	 -0.9125900000 	 -2.3636720000 
927.80 	 224.9543000 	 2.221275 	 -0.9113407000 	 -2.3631640000 
928.00 	 224.9591000 	 2.221325 	 -0.9141159000 	 -2.3652710000 
928.20 	 224.9591000 	 2.221350 	 -0.9105587000 	 -2.3622130000 
928.40 	 224.9638000 	 2.221375 	 -0.9140682000 	 -2.3654940000 
928.60 	 224.9670000 	 2.221400 	 -0.9111150000 	 -2.3625560000 
928.80 	 224.9718000 	 2.221450 	 -0.9126504000 	 -2.3645270000 
929.00 	 224.9749000 	 2.221450 	 -0.9131368000 	 -2.3643910000 
929.20 	 224.9749000 	 2.221500 	 -0.9108989000 	 -2.3627630000 
929.40 	 224.9829000 	 2.221500 	 -0.9143639000 	 -2.3653730000 
929.60 	 224.9829000 	 2.221500 	 -0.9109847000 	 -2.3621970000 
929.80 	 224.9877000 	 2.221525 	 -0.9142463000 	 -2.3652550000 
930.00 	 224.9908000 	 2.221550 	 -0.9122531000 	 -2.3630520000 
930.20 	 224.9956000 	 2.221525 	 -0.9124660000 	 -2.3637290000 
930.40 	 224.9988000 	 2.221525 	 -0.9139506000 	 -2.3646040000 
930.60 	 225.0036000 	 2.221525 	 -0.9109910000 	 -2.3624230000 
930.80 	 225.0115000 	 2.221525 	 -0.9146976000 	 -2.3654170000 
931.00 	 225.0115000 	 2.221525 	 -0.9113089000 	 -2.3622450000 
931.20 	 225.0147000 	 2.221525 	 -0.9135692000 	 -2.3648170000 
931.40 	 225.0115000 	 2.221525 	 -0.9128062000 	 -2.3634620000 
931.60 	 225.0115000 	 2.221525 	 -0.9117158000 	 -2.3630970000 
931.80 	 225.0115000 	 2.221525 	 -0.9144433000 	 -2.3650930000 
932.00 	 225.0067000 	 2.221525 	 -0.9109433000 	 -2.3621490000 
932.20 	 225.0083000 	 2.221525 	 -0.9146373000 	 -2.3654970000 
932.40 	 225.0067000 	 2.221525 	 -0.9114869000 	 -2.3623690000 
932.60 	 225.0099000 	 2.221525 	 -0.9132226000 	 -2.3644830000 
932.80 	 225.0099000 	 2.221525 	 -0.9130891000 	 -2.3640190000 
933.00 	 225.0067000 	 2.221525 	 -0.9113312000 	 -2.3628200000 
933.20 	 225.0067000 	 2.221525 	 -0.9145546000 	 -2.3652520000 
933.40 	 225.0036000 	 2.221525 	 -0.9108226000 	 -2.3620540000 
933.60 	 224.9988000 	 2.221525 	 -0.9142463000 	 -2.3652270000 
933.80 	 224.9956000 	 2.221525 	 -0.9120337000 	 -2.3630140000 
934.00 	 224.9908000 	 2.221525 	 -0.9123484000 	 -2.3638850000 
934.20 	 224.9877000 	 2.221525 	 -0.9136994000 	 -2.3644480000 
934.40 	 224.9877000 	 2.221525 	 -0.9110641000 	 -2.3626200000 
934.60 	 224.9877000 	 2.221525 	 -0.9145228000 	 -2.3653480000 
934.80 	 224.9908000 	 2.221525 	 -0.9107844000 	 -2.3620960000 
935.00 	 224.9940000 	 2.221525 	 -0.9142558000 	 -2.3652900000 
935.20 	 224.9956000 	 2.221525 	 -0.9120274000 	 -2.3629120000 
935.40 	 224.9972000 	 2.221525 	 -0.9121959000 	 -2.3636150000 
935.60 	 224.9988000 	 2.221525 	 -0.9138393000 	 -2.3647020000 
935.80 	 224.9972000 	 2.221525 	 -0.9109402000 	 -2.3623240000 
936.00 	 224.9956000 	 2.221525 	 -0.9143607000 	 -2.3655540000 
936.20 	 224.9908000 	 2.221525 	 -0.9112835000 	 -2.3624740000 
936.40 	 224.9908000 	 2.221525 	 -0.9134070000 	 -2.3646770000 
936.60 	 224.9877000 	 2.221525 	 -0.9129874000 	 -2.3639460000 
936.80 	 224.9877000 	 2.221525 	 -0.9115441000 	 -2.3630780000 
937.00 	 224.9829000 	 2.221525 	 -0.9143479000 	 -2.3653160000 
937.20 	 224.9829000 	 2.221525 	 -0.9108321000 	 -2.3622230000 
937.40 	 224.9829000 	 2.221525 	 -0.9146563000 	 -2.3655190000 
937.60 	 224.9813000 	 2.221525 	 -0.9116777000 	 -2.3628330000 
937.80 	 224.9797000 	 2.221525 	 -0.9130509000 	 -2.3641780000 
938.00 	 224.9749000 	 2.221550 	 -0.9135882000 	 -2.3642320000 
938.20 	 224.9718000 	 2.221550 	 -0.9116046000 	 -2.3627820000 
938.40 	 224.9670000 	 2.221575 	 -0.9148057000 	 -2.3654680000 
938.60 	 224.9670000 	 2.221600 	 -0.9111564000 	 -2.3621850000 
938.80 	 224.9591000 	 2.221650 	 -0.9141191000 	 -2.3651570000 
939.00 	 224.9591000 	 2.221675 	 -0.9125869000 	 -2.3632620000 
939.20 	 224.9559000 	 2.221700 	 -0.9125519000 	 -2.3637960000 
939.40 	 224.9559000 	 2.221750 	 -0.9141095000 	 -2.3646260000 
939.60 	 224.9591000 	 2.221775 	 -0.9113185000 	 -2.3626010000 
939.80 	 224.9638000 	 2.221825 	 -0.9147866000 	 -2.3655770000 
940.00 	 224.9718000 	 2.221850 	 -0.9112962000 	 -2.3624200000 
940.20 	 224.9749000 	 2.221875 	 -0.9139538000 	 -2.3649720000 
940.40 	 224.9813000 	 2.221900 	 -0.9130065000 	 -2.3637330000 
940.60 	 224.9877000 	 2.221875 	 -0.9123738000 	 -2.3632020000 
940.80 	 224.9956000 	 2.221875 	 -0.9149392000 	 -2.3653060000 
941.00 	 225.0036000 	 2.221875 	 -0.9113598000 	 -2.3622230000 
941.20 	 225.0115000 	 2.221875 	 -0.9146468000 	 -2.3654970000 
941.40 	 225.0147000 	 2.221875 	 -0.9124152000 	 -2.3629510000 
941.60 	 225.0147000 	 2.221875 	 -0.9133720000 	 -2.3641240000 
941.80 	 225.0147000 	 2.221875 	 -0.9141350000 	 -2.3642990000 
942.00 	 225.0115000 	 2.221875 	 -0.9117444000 	 -2.3625500000 
942.20 	 225.0115000 	 2.221875 	 -0.9151554000 	 -2.3655220000 
942.40 	 225.0115000 	 2.221875 	 -0.9116141000 	 -2.3622610000 
942.60 	 225.0147000 	 2.221875 	 -0.9144275000 	 -2.3651630000 
942.80 	 225.0147000 	 2.221875 	 -0.9129333000 	 -2.3632300000 
943.00 	 225.0179000 	 2.221875 	 -0.9125455000 	 -2.3636530000 
943.20 	 225.0147000 	 2.221875 	 -0.9147294000 	 -2.3650960000 
943.40 	 225.0147000 	 2.221875 	 -0.9114234000 	 -2.3621690000 
943.60 	 225.0147000 	 2.221875 	 -0.9150346000 	 -2.3656210000 
943.80 	 225.0131000 	 2.221875 	 -0.9118302000 	 -2.3623720000 
944.00 	 225.0147000 	 2.221875 	 -0.9139538000 	 -2.3647020000 
944.20 	 225.0131000 	 2.221850 	 -0.9134356000 	 -2.3637960000 
944.40 	 225.0115000 	 2.221825 	 -0.9122022000 	 -2.3631830000 
944.60 	 225.0115000 	 2.221825 	 -0.9149361000 	 -2.3653760000 
944.80 	 225.0083000 	 2.221825 	 -0.9113629000 	 -2.3623120000 
945.00 	 225.0067000 	 2.221825 	 -0.9147676000 	 -2.3653630000 
945.20 	 225.0067000 	 2.221825 	 -0.9121037000 	 -2.3627190000 
945.40 	 225.0067000 	 2.221825 	 -0.9133275000 	 -2.3643270000 
945.60 	 225.0052000 	 2.221825 	 -0.9138934000 	 -2.3644350000 
945.80 	 225.0067000 	 2.221825 	 -0.9116681000 	 -2.3626520000 
946.00 	 225.0067000 	 2.221825 	 -0.9151046000 	 -2.3654490000 
946.20 	 225.0067000 	 2.221825 	 -0.9112899000 	 -2.3622830000 
946.40 	 225.0067000 	 2.221825 	 -0.9145038000 	 -2.3653730000 
946.60 	 225.0067000 	 2.221825 	 -0.9126822000 	 -2.3630870000 
946.80 	 225.0036000 	 2.221825 	 -0.9128284000 	 -2.3638570000 
947.00 	 224.9988000 	 2.221825 	 -0.9142049000 	 -2.3647310000 
947.20 	 224.9988000 	 2.221825 	 -0.9113503000 	 -2.3625880000 
947.40 	 224.9988000 	 2.221825 	 -0.9149170000 	 -2.3655410000 
947.60 	 224.9988000 	 2.221825 	 -0.9116840000 	 -2.3624580000 
947.80 	 224.9988000 	 2.221825 	 -0.9141509000 	 -2.3649530000 
948.00 	 225.0036000 	 2.221825 	 -0.9131241000 	 -2.3635770000 
948.20 	 225.0036000 	 2.221825 	 -0.9124311000 	 -2.3635580000 
948.40 	 225.0036000 	 2.221825 	 -0.9146500000 	 -2.3651500000 
948.60 	 225.0036000 	 2.221825 	 -0.9113948000 	 -2.3623470000 
948.80 	 224.9988000 	 2.221825 	 -0.9147994000 	 -2.3655380000 
949.00 	 224.9988000 	 2.221825 	 -0.9122213000 	 -2.3628680000 
949.20 	 224.9956000 	 2.221825 	 -0.9133911000 	 -2.3643910000 
949.40 	 224.9956000 	 2.221825 	 -0.9139188000 	 -2.3642700000 
949.60 	 224.9956000 	 2.221825 	 -0.9118112000 	 -2.3629160000 
949.80 	 224.9956000 	 2.221825 	 -0.9149901000 	 -2.3656020000 
950.00 	 224.9908000 	 2.221825 	 -0.9115410000 	 -2.3622990000 
950.20 	 224.9877000 	 2.221825 	 -0.9143893000 	 -2.3651700000 
950.40 	 224.9829000 	 2.221825 	 -0.9128475000 	 -2.3633960000 
950.60 	 224.9797000 	 2.221825 	 -0.9125614000 	 -2.3635610000 
950.80 	 224.9797000 	 2.221825 	 -0.9147549000 	 -2.3651120000 
951.00 	 224.9749000 	 2.221825 	 -0.9113534000 	 -2.3623660000 
951.20 	 224.9749000 	 2.221825 	 -0.9148788000 	 -2.3654870000 
951.40 	 224.9749000 	 2.221825 	 -0.9119828000 	 -2.3627660000 
951.60 	 224.9749000 	 2.221825 	 -0.9136741000 	 -2.3645110000 
951.80 	 224.9749000 	 2.221825 	 -0.9139252000 	 -2.3641940000 
952.00 	 224.9734000 	 2.221825 	 -0.9117381000 	 -2.3627570000 
952.20 	 224.9718000 	 2.221850 	 -0.9150823000 	 -2.3654430000 
952.40 	 224.9718000 	 2.221875 	 -0.9114552000 	 -2.3621780000 
952.60 	 224.9670000 	 2.221900 	 -0.9145514000 	 -2.3652270000 
952.80 	 224.9670000 	 2.221925 	 -0.9128380000 	 -2.3633800000 
953.00 	 224.9670000 	 2.221950 	 -0.9123294000 	 -2.3633990000 
953.20 	 224.9638000 	 2.222000 	 -0.9146627000 	 -2.3649440000 
953.40 	 224.9638000 	 2.222025 	 -0.9114265000 	 -2.3622540000 
953.60 	 224.9638000 	 2.222050 	 -0.9150537000 	 -2.3654970000 
953.80 	 224.9591000 	 2.222075 	 -0.9117603000 	 -2.3623280000 
954.00 	 224.9591000 	 2.222100 	 -0.9141572000 	 -2.3647470000 
954.20 	 224.9575000 	 2.222150 	 -0.9132385000 	 -2.3637840000 
954.40 	 224.9591000 	 2.222175 	 -0.9120687000 	 -2.3630810000 
954.60 	 224.9622000 	 2.222200 	 -0.9149392000 	 -2.3653290000 
954.80 	 224.9670000 	 2.222225 	 -0.9114392000 	 -2.3621400000 
955.00 	 224.9749000 	 2.222275 	 -0.9145896000 	 -2.3653190000 
955.20 	 224.9829000 	 2.222300 	 -0.9124597000 	 -2.3629980000 
955.40 	 224.9908000 	 2.222275 	 -0.9125805000 	 -2.3640090000 
955.60 	 224.9956000 	 2.222275 	 -0.9138012000 	 -2.3646830000 
955.80 	 224.9988000 	 2.222275 	 -0.9112676000 	 -2.3626390000 
956.00 	 225.0052000 	 2.222275 	 -0.9148152000 	 -2.3655160000 
956.20 	 225.0099000 	 2.222275 	 -0.9112740000 	 -2.3621720000 
956.40 	 225.0131000 	 2.222275 	 -0.9139220000 	 -2.3649600000 
956.60 	 225.0147000 	 2.222275 	 -0.9126759000 	 -2.3633000000 
956.80 	 225.0179000 	 2.222275 	 -0.9122340000 	 -2.3636690000 
957.00 	 225.0179000 	 2.222275 	 -0.9142399000 	 -2.3648670000 
957.20 	 225.0179000 	 2.222275 	 -0.9109402000 	 -2.3621590000 
957.40 	 225.0179000 	 2.222275 	 -0.9146563000 	 -2.3655220000 
957.60 	 225.0179000 	 2.222275 	 -0.9111087000 	 -2.3622990000 
957.80 	 225.0179000 	 2.222275 	 -0.9135914000 	 -2.3648330000 
958.00 	 225.0179000 	 2.222275 	 -0.9130446000 	 -2.3637580000 
958.20 	 225.0179000 	 2.222275 	 -0.9118049000 	 -2.3632720000 
958.40 	 225.0147000 	 2.222275 	 -0.9145673000 	 -2.3652430000 
958.60 	 225.0147000 	 2.222275 	 -0.9109306000 	 -2.3621780000 
958.80 	 225.0147000 	 2.222275 	 -0.9145355000 	 -2.3654910000 
959.00 	 225.0179000 	 2.222275 	 -0.9116618000 	 -2.3626680000 
959.20 	 225.0179000 	 2.222225 	 -0.9129683000 	 -2.3642860000 
959.40 	 225.0179000 	 2.222225 	 -0.9136136000 	 -2.3642350000 
959.60 	 225.0179000 	 2.222225 	 -0.9114997000 	 -2.3626230000 
959.80 	 225.0147000 	 2.222225 	 -0.9148661000 	 -2.3654650000 
960.00 	 225.0147000 	 2.222200 	 -0.9113057000 	 -2.3622480000 
960.20 	 225.0115000 	 2.222175 	 -0.9142367000 	 -2.3651570000 
960.40 	 225.0115000 	 2.222175 	 -0.9127299000 	 -2.3632180000 
960.60 	 225.0115000 	 2.222175 	 -0.9124851000 	 -2.3635550000 
960.80 	 225.0115000 	 2.222175 	 -0.9144370000 	 -2.3649500000 
961.00 	 225.0115000 	 2.222150 	 -0.9112740000 	 -2.3625120000 
961.20 	 225.0115000 	 2.222125 	 -0.9147994000 	 -2.3655960000 
961.40 	 225.0052000 	 2.222125 	 -0.9114838000 	 -2.3624580000 
961.60 	 225.0036000 	 2.222125 	 -0.9136994000 	 -2.3646640000 
961.80 	 224.9988000 	 2.222125 	 -0.9134102000 	 -2.3636720000 
962.00 	 224.9956000 	 2.222125 	 -0.9113598000 	 -2.3631540000 
962.20 	 224.9956000 	 2.222125 	 -0.9142081000 	 -2.3653380000 
962.40 	 224.9908000 	 2.222125 	 -0.9104220000 	 -2.3621850000 
962.60 	 224.9956000 	 2.222125 	 -0.9140174000 	 -2.3655700000 
962.80 	 224.9988000 	 2.222125 	 -0.9115855000 	 -2.3629190000 
963.00 	 224.9988000 	 2.222125 	 -0.9124883000 	 -2.3641520000 
963.20 	 224.9988000 	 2.222125 	 -0.9134388000 	 -2.3645240000 
963.40 	 224.9956000 	 2.222125 	 -0.9110005000 	 -2.3627730000 
963.60 	 224.9908000 	 2.222125 	 -0.9143670000 	 -2.3654620000 
963.80 	 224.9861000 	 2.222125 	 -0.9106223000 	 -2.3623440000 
964.00 	 224.9797000 	 2.222125 	 -0.9137599000 	 -2.3652710000 
964.20 	 224.9781000 	 2.222125 	 -0.9121259000 	 -2.3631860000 
964.40 	 224.9749000 	 2.222125 	 -0.9121577000 	 -2.3638250000 
964.60 	 224.9718000 	 2.222125 	 -0.9136105000 	 -2.3647120000 
964.80 	 224.9718000 	 2.222125 	 -0.9106159000 	 -2.3625060000 
965.00 	 224.9670000 	 2.222125 	 -0.9143162000 	 -2.3657040000 
965.20 	 224.9718000 	 2.222150 	 -0.9107971000 	 -2.3624870000 
965.40 	 224.9670000 	 2.222175 	 -0.9132385000 	 -2.3651790000 
965.60 	 224.9670000 	 2.222200 	 -0.9121323000 	 -2.3636120000 
965.80 	 224.9670000 	 2.222250 	 -0.9114933000 	 -2.3636560000 
966.00 	 224.9670000 	 2.222275 	 -0.9135659000 	 -2.3650420000 
966.20 	 224.9670000 	 2.222300 	 -0.9101613000 	 -2.3623470000 
966.40 	 224.9670000 	 2.222325 	 -0.9138934000 	 -2.3657350000 
966.60 	 224.9702000 	 2.222375 	 -0.9103139000 	 -2.3625560000 
966.80 	 224.9718000 	 2.222375 	 -0.9125996000 	 -2.3649660000 
967.00 	 224.9749000 	 2.222425 	 -0.9117508000 	 -2.3637100000 
967.20 	 224.9781000 	 2.222450 	 -0.9108098000 	 -2.3633990000 
967.40 	 224.9797000 	 2.222425 	 -0.9112231000 	 -2.3654650000 
967.60 	 224.9797000 	 2.222450 	 -0.9080537000 	 -2.3624930000 
967.80 	 224.9797000 	 2.222475 	 -0.9117985000 	 -2.3657700000 
968.00 	 224.9829000 	 2.222475 	 -0.9088230000 	 -2.3627280000 
968.20 	 224.9829000 	 2.222475 	 -0.9116459000 	 -2.3646260000 
968.40 	 224.9877000 	 2.222475 	 -0.9115823000 	 -2.3639810000 
968.60 	 224.9908000 	 2.222500 	 -0.9111245000 	 -2.3628780000 
968.80 	 224.9908000 	 2.222525 	 -0.9144910000 	 -2.3652780000 
969.00 	 224.9956000 	 2.222525 	 -0.9106095000 	 -2.3621880000 
969.20 	 224.9956000 	 2.222525 	 -0.9134929000 	 -2.3653440000 
969.40 	 224.9956000 	 2.222525 	 -0.9115601000 	 -2.3630020000 
969.60 	 224.9988000 	 2.222525 	 -0.9117190000 	 -2.3637650000 
969.80 	 224.9988000 	 2.222525 	 -0.9133084000 	 -2.3646800000 
970.00 	 224.9988000 	 2.222525 	 -0.9102885000 	 -2.3622510000 
970.20 	 224.9988000 	 2.222525 	 -0.9142558000 	 -2.3655610000 
970.40 	 225.0036000 	 2.222525 	 -0.9107940000 	 -2.3623750000 
970.60 	 225.0052000 	 2.222525 	 -0.9126759000 	 -2.3646320000 
970.80 	 225.0036000 	 2.222525 	 -0.9125836000 	 -2.3639040000 
971.00 	 225.0036000 	 2.222525 	 -0.9108703000 	 -2.3629120000 
971.20 	 225.0036000 	 2.222525 	 -0.9139602000 	 -2.3652010000 
971.40 	 224.9988000 	 2.222525 	 -0.9103521000 	 -2.3620610000 
971.60 	 224.9988000 	 2.222525 	 -0.9137790000 	 -2.3652870000 
971.80 	 224.9956000 	 2.222525 	 -0.9114456000 	 -2.3629830000 
972.00 	 224.9956000 	 2.222525 	 -0.9120973000 	 -2.3641330000 
972.20 	 224.9908000 	 2.222525 	 -0.9128825000 	 -2.3644420000 
972.40 	 224.9893000 	 2.222525 	 -0.9105555000 	 -2.3626550000 
972.60 	 224.9877000 	 2.222525 	 -0.9139029000 	 -2.3652970000 
972.80 	 224.9813000 	 2.222525 	 -0.9103076000 	 -2.3621810000 
973.00 	 224.9797000 	 2.222525 	 -0.9131686000 	 -2.3650040000 
973.20 	 224.9797000 	 2.222525 	 -0.9119987000 	 -2.3635100000 
973.40 	 224.9797000 	 2.222550 	 -0.9133148000 	 -2.3633930000 
973.60 	 224.9797000 	 2.222575 	 -0.9154670000 	 -2.3649250000 
973.80 	 224.9797000 	 2.222575 	 -0.9122531000 	 -2.3621460000 
974.00 	 224.9749000 	 2.222575 	 -0.9159279000 	 -2.3655030000 
974.20 	 224.9718000 	 2.222600 	 -0.9124374000 	 -2.3623020000 
974.40 	 224.9702000 	 2.222625 	 -0.9151904000 	 -2.3647240000 
974.60 	 224.9638000 	 2.222650 	 -0.9140015000 	 -2.3634720000 
974.80 	 224.9591000 	 2.222675 	 -0.9131145000 	 -2.3631990000 
975.00 	 224.9559000 	 2.222725 	 -0.9157467000 	 -2.3651030000 
975.20 	 224.9511000 	 2.222750 	 -0.9122245000 	 -2.3620890000 
975.40 	 224.9479000 	 2.222800 	 -0.9156259000 	 -2.3653090000 
975.60 	 224.9479000 	 2.222825 	 -0.9132671000 	 -2.3627980000 
975.80 	 224.9447000 	 2.222875 	 -0.9139983000 	 -2.3640790000 
976.00 	 224.9479000 	 2.222925 	 -0.9150028000 	 -2.3643110000 
976.20 	 224.9527000 	 2.222950 	 -0.9126218000 	 -2.3624930000 
976.40 	 224.9591000 	 2.223000 	 -0.9161027000 	 -2.3654490000 
976.60 	 224.9718000 	 2.223025 	 -0.9123802000 	 -2.3622130000 
976.80 	 224.9829000 	 2.223050 	 -0.9153366000 	 -2.3649470000 
977.00 	 224.9893000 	 2.223075 	 -0.9137058000 	 -2.3630680000 
977.20 	 224.9956000 	 2.223100 	 -0.9135945000 	 -2.3635360000 
977.40 	 224.9988000 	 2.223075 	 -0.9155210000 	 -2.3647020000 
977.60 	 225.0036000 	 2.223075 	 -0.9123484000 	 -2.3622200000 
977.80 	 225.0067000 	 2.223075 	 -0.9161758000 	 -2.3654680000 
978.00 	 225.0115000 	 2.223075 	 -0.9130669000 	 -2.3622930000 
978.20 	 225.0147000 	 2.223075 	 -0.9148757000 	 -2.3645620000 
978.40 	 225.0147000 	 2.223075 	 -0.9145514000 	 -2.3636310000 
978.60 	 225.0147000 	 2.223075 	 -0.9131272000 	 -2.3630490000 
978.80 	 225.0115000 	 2.223075 	 -0.9158198000 	 -2.3650840000 
979.00 	 225.0067000 	 2.223075 	 -0.9123548000 	 -2.3620510000 
979.20 	 225.0036000 	 2.223075 	 -0.9161885000 	 -2.3654210000 
979.40 	 224.9972000 	 2.223075 	 -0.9131749000 	 -2.3624390000 
979.60 	 224.9924000 	 2.223075 	 -0.9145641000 	 -2.3644030000 
979.80 	 224.9893000 	 2.223075 	 -0.9148884000 	 -2.3639710000 
980.00 	 224.9877000 	 2.223075 	 -0.9128984000 	 -2.3628590000 
980.20 	 224.9829000 	 2.223075 	 -0.9161631000 	 -2.3652620000 
980.40 	 224.9829000 	 2.223075 	 -0.9121959000 	 -2.3620890000 
980.60 	 224.9829000 	 2.223075 	 -0.9158166000 	 -2.3654330000 
980.80 	 224.9829000 	 2.223075 	 -0.9132131000 	 -2.3627850000 
981.00 	 224.9829000 	 2.223075 	 -0.9142144000 	 -2.3641590000 
981.20 	 224.9829000 	 2.223075 	 -0.9150664000 	 -2.3644070000 
981.40 	 224.9813000 	 2.223075 	 -0.9126186000 	 -2.3625630000 
981.60 	 224.9765000 	 2.223075 	 -0.9161504000 	 -2.3654590000 
981.80 	 224.9734000 	 2.223100 	 -0.9122689000 	 -2.3621020000 
982.00 	 224.9670000 	 2.223125 	 -0.9153684000 	 -2.3653570000 
982.20 	 224.9575000 	 2.223150 	 -0.9133880000 	 -2.3629250000 
982.40 	 224.9511000 	 2.223200 	 -0.9136994000 	 -2.3638440000 
982.60 	 224.9447000 	 2.223225 	 -0.9148693000 	 -2.3641590000 
982.80 	 224.9400000 	 2.223275 	 -0.9122817000 	 -2.3626140000 
983.00 	 224.9368000 	 2.223350 	 -0.9158484000 	 -2.3654870000 
983.20 	 224.9368000 	 2.223375 	 -0.9118652000 	 -2.3621910000 
983.40 	 224.9368000 	 2.223450 	 -0.9144719000 	 -2.3650330000 
983.60 	 224.9368000 	 2.223475 	 -0.9133657000 	 -2.3632720000 
983.80 	 224.9400000 	 2.223525 	 -0.9113312000 	 -2.3633070000 
984.00 	 224.9479000 	 2.223575 	 -0.9127998000 	 -2.3649020000 
984.20 	 224.9559000 	 2.223625 	 -0.9094874000 	 -2.3621650000 
984.40 	 224.9670000 	 2.223650 	 -0.9129174000 	 -2.3655100000 
984.60 	 224.9797000 	 2.223675 	 -0.9102599000 	 -2.3626010000 
984.80 	 224.9940000 	 2.223700 	 -0.9114838000 	 -2.3644320000 
985.00 	 225.0036000 	 2.223675 	 -0.9116109000 	 -2.3641050000 
985.20 	 225.0131000 	 2.223675 	 -0.9092839000 	 -2.3625880000 
985.40 	 225.0179000 	 2.223675 	 -0.9128507000 	 -2.3652520000 
985.60 	 225.0258000 	 2.223675 	 -0.9090996000 	 -2.3620450000 
985.80 	 225.0306000 	 2.223675 	 -0.9119606000 	 -2.3648610000 
986.00 	 225.0338000 	 2.223675 	 -0.9109656000 	 -2.3633070000 
986.20 	 225.0338000 	 2.223675 	 -0.9099833000 	 -2.3632590000 
986.40 	 225.0338000 	 2.223675 	 -0.9124851000 	 -2.3648330000 
986.60 	 225.0338000 	 2.223650 	 -0.9090011000 	 -2.3620060000 
986.80 	 225.0306000 	 2.223625 	 -0.9128793000 	 -2.3656300000 
987.00 	 225.0306000 	 2.223575 	 -0.9096813000 	 -2.3623280000 
987.20 	 225.0258000 	 2.223575 	 -0.9115092000 	 -2.3644990000 
987.40 	 225.0226000 	 2.223550 	 -0.9115664000 	 -2.3637900000 
987.60 	 225.0179000 	 2.223525 	 -0.9095033000 	 -2.3625690000 
987.80 	 225.0179000 	 2.223525 	 -0.9128888000 	 -2.3653250000 
988.00 	 225.0179000 	 2.223525 	 -0.9091504000 	 -2.3620000000 
988.20 	 225.0147000 	 2.223500 	 -0.9123993000 	 -2.3652430000 
988.40 	 225.0131000 	 2.223475 	 -0.9102821000 	 -2.3628870000 
988.60 	 225.0083000 	 2.223475 	 -0.9105937000 	 -2.3639230000 
988.80 	 225.0036000 	 2.223475 	 -0.9119288000 	 -2.3644570000 
989.00 	 225.0020000 	 2.223475 	 -0.9091790000 	 -2.3624290000 
989.20 	 224.9972000 	 2.223475 	 -0.9128221000 	 -2.3655130000 
989.40 	 224.9956000 	 2.223475 	 -0.9092839000 	 -2.3621720000 
989.60 	 224.9908000 	 2.223475 	 -0.9118080000 	 -2.3648740000 
989.80 	 224.9908000 	 2.223475 	 -0.9109084000 	 -2.3634590000 
990.00 	 224.9877000 	 2.223475 	 -0.9101009000 	 -2.3632430000 
990.20 	 224.9877000 	 2.223475 	 -0.9126441000 	 -2.3649340000 
990.40 	 224.9829000 	 2.223475 	 -0.9091155000 	 -2.3619720000 
990.60 	 224.9829000 	 2.223475 	 -0.9127235000 	 -2.3654870000 
990.80 	 224.9797000 	 2.223475 	 -0.9099229000 	 -2.3626640000 
991.00 	 224.9749000 	 2.223475 	 -0.9109592000 	 -2.3641430000 
991.20 	 224.9749000 	 2.223475 	 -0.9119797000 	 -2.3643910000 
991.40 	 224.9749000 	 2.223475 	 -0.9092935000 	 -2.3624040000 
991.60 	 224.9797000 	 2.223475 	 -0.9129556000 	 -2.3654430000 
991.80 	 224.9797000 	 2.223475 	 -0.9091409000 	 -2.3620990000 
992.00 	 224.9829000 	 2.223475 	 -0.9119828000 	 -2.3649060000 
992.20 	 224.9877000 	 2.223500 	 -0.9109338000 	 -2.3633990000 
992.40 	 224.9829000 	 2.223525 	 -0.9101232000 	 -2.3633640000 
992.60 	 224.9797000 	 2.223525 	 -0.9127490000 	 -2.3651310000 
992.80 	 224.9749000 	 2.223525 	 -0.9091473000 	 -2.3619910000 
993.00 	 224.9718000 	 2.223550 	 -0.9127395000 	 -2.3655450000 
993.20 	 224.9718000 	 2.223575 	 -0.9096813000 	 -2.3623470000 
993.40 	 224.9686000 	 2.223600 	 -0.9114297000 	 -2.3644890000 
993.60 	 224.9686000 	 2.223625 	 -0.9117762000 	 -2.3639740000 
993.80 	 224.9670000 	 2.223650 	 -0.9097036000 	 -2.3628110000 
994.00 	 224.9670000 	 2.223675 	 -0.9129238000 	 -2.3652490000 
994.20 	 224.9670000 	 2.223700 	 -0.9091473000 	 -2.3620030000 
994.40 	 224.9638000 	 2.223725 	 -0.9125836000 	 -2.3655290000 
994.60 	 224.9654000 	 2.223775 	 -0.9102122000 	 -2.3626680000 
994.80 	 224.9591000 	 2.223800 	 -0.9112136000 	 -2.3643180000 
995.00 	 224.9575000 	 2.223825 	 -0.9118430000 	 -2.3640850000 
995.20 	 224.9559000 	 2.223850 	 -0.9096082000 	 -2.3627220000 
995.40 	 224.9559000 	 2.223900 	 -0.9130383000 	 -2.3655130000 
995.60 	 224.9559000 	 2.223925 	 -0.9092712000 	 -2.3621590000 
995.80 	 224.9591000 	 2.223975 	 -0.9121704000 	 -2.3651890000 
996.00 	 224.9654000 	 2.224000 	 -0.9108194000 	 -2.3631990000 
996.20 	 224.9702000 	 2.224025 	 -0.9104125000 	 -2.3634690000 
996.40 	 224.9749000 	 2.224050 	 -0.9124692000 	 -2.3648420000 
996.60 	 224.9813000 	 2.224075 	 -0.9091949000 	 -2.3622960000 
996.80 	 224.9877000 	 2.224075 	 -0.9128157000 	 -2.3656650000 
997.00 	 224.9956000 	 2.224075 	 -0.9098466000 	 -2.3624870000 
997.20 	 224.9972000 	 2.224075 	 -0.9117667000 	 -2.3646990000 
997.40 	 225.0036000 	 2.224075 	 -0.9114583000 	 -2.3637330000 
997.60 	 225.0067000 	 2.224075 	 -0.9101804000 	 -2.3633220000 
997.80 	 225.0115000 	 2.224075 	 -0.9128920000 	 -2.3653220000 
998.00 	 225.0179000 	 2.224075 	 -0.9092776000 	 -2.3621850000 
998.20 	 225.0179000 	 2.224075 	 -0.9127331000 	 -2.3654080000 
998.40 	 225.0195000 	 2.224075 	 -0.9100310000 	 -2.3626900000 
998.60 	 225.0179000 	 2.224075 	 -0.9112040000 	 -2.3643240000 
998.80 	 225.0179000 	 2.224075 	 -0.9121386000 	 -2.3642730000 
999.00 	 225.0179000 	 2.224075 	 -0.9096622000 	 -2.3628390000 
999.20 	 225.0147000 	 2.224075 	 -0.9129333000 	 -2.3653000000 
999.40 	 225.0147000 	 2.224075 	 -0.9094016000 	 -2.3620380000 
999.60 	 225.0147000 	 2.224075 	 -0.9125264000 	 -2.3653410000 
999.80 	 225.0131000 	 2.224075 	 -0.9107653000 	 -2.3629980000 
1000.00 	 225.0115000 	 2.224075 	 -0.9109338000 	 -2.3640630000 
1000.20 	 225.0115000 	 2.224075 	 -0.9121386000 	 -2.3645020000 
1000.40 	 225.0115000 	 2.224075 	 -0.9095097000 	 -2.3626610000 
1000.60 	 225.0115000 	 2.224075 	 -0.9131305000 	 -2.3656240000 
1000.80 	 225.0067000 	 2.224025 	 -0.9094461000 	 -2.3621270000 
1001.00 	 225.0067000 	 2.224025 	 -0.9124311000 	 -2.3651700000 
1001.20 	 225.0036000 	 2.224025 	 -0.9105651000 	 -2.3632020000 
1001.40 	 225.0052000 	 2.224025 	 -0.9103648000 	 -2.3637330000 
1001.60 	 225.0020000 	 2.224025 	 -0.9125836000 	 -2.3649220000 
1001.80 	 224.9988000 	 2.224025 	 -0.9092045000 	 -2.3622390000 
1002.00 	 224.9988000 	 2.224025 	 -0.9129842000 	 -2.3656400000 
1002.20 	 224.9956000 	 2.224025 	 -0.9095446000 	 -2.3623050000 
1002.40 	 224.9908000 	 2.224025 	 -0.9118843000 	 -2.3648360000 
1002.60 	 224.9908000 	 2.224025 	 -0.9111500000 	 -2.3636180000 
1002.80 	 224.9908000 	 2.224025 	 -0.9100692000 	 -2.3631890000 
1003.00 	 224.9908000 	 2.224025 	 -0.9128634000 	 -2.3652840000 
1003.20 	 224.9956000 	 2.224025 	 -0.9091663000 	 -2.3621300000 
1003.40 	 224.9988000 	 2.224025 	 -0.9125964000 	 -2.3656020000 
1003.60 	 224.9988000 	 2.224025 	 -0.9100215000 	 -2.3626390000 
1003.80 	 224.9988000 	 2.224025 	 -0.9112644000 	 -2.3645660000 
1004.00 	 224.9988000 	 2.224025 	 -0.9120496000 	 -2.3641490000 
1004.20 	 224.9988000 	 2.224025 	 -0.9093761000 	 -2.3625920000 
1004.40 	 224.9988000 	 2.224025 	 -0.9128920000 	 -2.3654210000 
1004.60 	 224.9956000 	 2.224025 	 -0.9091695000 	 -2.3621490000 
1004.80 	 224.9956000 	 2.224025 	 -0.9121354000 	 -2.3651470000 
1005.00 	 224.9956000 	 2.224025 	 -0.9107177000 	 -2.3632430000 
1005.20 	 224.9908000 	 2.224025 	 -0.9103743000 	 -2.3637520000 
1005.40 	 224.9908000 	 2.224025 	 -0.9123707000 	 -2.3648480000 
1005.60 	 224.9908000 	 2.224025 	 -0.9089978000 	 -2.3623820000 
1005.80 	 224.9908000 	 2.224025 	 -0.9129174000 	 -2.3657260000 
1006.00 	 224.9908000 	 2.224025 	 -0.9096273000 	 -2.3624900000 
1006.20 	 224.9908000 	 2.224025 	 -0.9116490000 	 -2.3647690000 
1006.40 	 224.9893000 	 2.224025 	 -0.9113280000 	 -2.3639200000 
1006.60 	 224.9829000 	 2.224025 	 -0.9096940000 	 -2.3629600000 
1006.80 	 224.9813000 	 2.224025 	 -0.9128761000 	 -2.3654140000 
1007.00 	 224.9749000 	 2.224025 	 -0.9092458000 	 -2.3621150000 
1007.20 	 224.9718000 	 2.224025 	 -0.9124501000 	 -2.3654940000 
1007.40 	 224.9718000 	 2.224025 	 -0.9102218000 	 -2.3629570000 
1007.60 	 224.9702000 	 2.224025 	 -0.9110705000 	 -2.3641870000 
1007.80 	 224.9718000 	 2.224025 	 -0.9120019000 	 -2.3644800000 
1008.00 	 224.9718000 	 2.224075 	 -0.9093952000 	 -2.3630210000 
1008.20 	 224.9718000 	 2.224075 	 -0.9129937000 	 -2.3659290000 
1008.40 	 224.9718000 	 2.224100 	 -0.9090360000 	 -2.3625280000 
1008.60 	 224.9718000 	 2.224125 	 -0.9122467000 	 -2.3654400000 
1008.80 	 224.9670000 	 2.224150 	 -0.9107018000 	 -2.3635100000 
1009.00 	 224.9670000 	 2.224175 	 -0.9105651000 	 -2.3642320000 
1009.20 	 224.9702000 	 2.224200 	 -0.9122594000 	 -2.3651000000 
1009.40 	 224.9702000 	 2.224225 	 -0.9091790000 	 -2.3627850000 
1009.60 	 224.9718000 	 2.224250 	 -0.9128984000 	 -2.3659130000 
1009.80 	 224.9718000 	 2.224275 	 -0.9096813000 	 -2.3627920000 
1010.00 	 224.9718000 	 2.224300 	 -0.9117095000 	 -2.3649280000 
1010.20 	 224.9670000 	 2.224300 	 -0.9126313000 	 -2.3636690000 
1010.40 	 224.9638000 	 2.224350 	 -0.9112676000 	 -2.3630940000 
1010.60 	 224.9670000 	 2.224375 	 -0.9141890000 	 -2.3653000000 
1010.80 	 224.9670000 	 2.224400 	 -0.9101931000 	 -2.3621490000 
1011.00 	 224.9718000 	 2.224425 	 -0.9136550000 	 -2.3655640000 
1011.20 	 224.9797000 	 2.224450 	 -0.9114711000 	 -2.3630400000 
1011.40 	 224.9877000 	 2.224475 	 -0.9119924000 	 -2.3640410000 
1011.60 	 224.9908000 	 2.224475 	 -0.9147517000 	 -2.3647910000 
1011.80 	 224.9988000 	 2.224475 	 -0.9137885000 	 -2.3626330000 
1012.00 	 225.0067000 	 2.224475 	 -0.9174156000 	 -2.3657990000 
1012.20 	 225.0131000 	 2.224475 	 -0.9138806000 	 -2.3626110000 
1012.40 	 225.0179000 	 2.224475 	 -0.9165891000 	 -2.3653320000 
1012.60 	 225.0226000 	 2.224475 	 -0.9151936000 	 -2.3636880000 
1012.80 	 225.0258000 	 2.224475 	 -0.9149043000 	 -2.3637520000 
1013.00 	 225.0226000 	 2.224475 	 -0.9167385000 	 -2.3650360000 
1013.20 	 225.0226000 	 2.224475 	 -0.9136391000 	 -2.3624870000 
1013.40 	 225.0226000 	 2.224475 	 -0.9172249000 	 -2.3657510000 
1013.60 	 225.0179000 	 2.224475 	 -0.9141254000 	 -2.3626900000 
1013.80 	 225.0226000 	 2.224425 	 -0.9160582000 	 -2.3648610000 
1014.00 	 225.0242000 	 2.224425 	 -0.9159374000 	 -2.3642280000 
1014.20 	 225.0226000 	 2.224400 	 -0.9142017000 	 -2.3632780000 
1014.40 	 225.0226000 	 2.224375 	 -0.9170151000 	 -2.3654490000 
1014.60 	 225.0179000 	 2.224375 	 -0.9134801000 	 -2.3624320000 
1014.80 	 225.0147000 	 2.224350 	 -0.9170310000 	 -2.3655350000 
1015.00 	 225.0115000 	 2.224325 	 -0.9144242000 	 -2.3629030000 
1015.20 	 225.0052000 	 2.224325 	 -0.9155019000 	 -2.3644420000 
1015.40 	 225.0036000 	 2.224300 	 -0.9164111000 	 -2.3647690000 
1015.60 	 225.0036000 	 2.224325 	 -0.9136486000 	 -2.3627690000 
1015.80 	 225.0036000 	 2.224325 	 -0.9172980000 	 -2.3658690000 
1016.00 	 225.0052000 	 2.224325 	 -0.9136232000 	 -2.3625790000 
1016.20 	 225.0067000 	 2.224325 	 -0.9167989000 	 -2.3656490000 
1016.40 	 225.0067000 	 2.224325 	 -0.9150855000 	 -2.3636280000 
1016.60 	 225.0036000 	 2.224325 	 -0.9148343000 	 -2.3637960000 
1016.80 	 225.0036000 	 2.224325 	 -0.9169515000 	 -2.3653090000 
1017.00 	 224.9988000 	 2.224325 	 -0.9138902000 	 -2.3628360000 
1017.20 	 224.9988000 	 2.224325 	 -0.9172757000 	 -2.3658910000 
1017.40 	 224.9988000 	 2.224325 	 -0.9137917000 	 -2.3625950000 
1017.60 	 224.9988000 	 2.224325 	 -0.9167163000 	 -2.3654810000 
1017.80 	 224.9988000 	 2.224325 	 -0.9150918000 	 -2.3637490000 
1018.00 	 224.9988000 	 2.224325 	 -0.9149170000 	 -2.3640790000 
1018.20 	 224.9988000 	 2.224325 	 -0.9168625000 	 -2.3652050000 
1018.40 	 224.9956000 	 2.224325 	 -0.9138298000 	 -2.3628650000 
1018.60 	 224.9972000 	 2.224325 	 -0.9173457000 	 -2.3659290000 
1018.80 	 224.9956000 	 2.224325 	 -0.9137154000 	 -2.3625250000 
1019.00 	 224.9956000 	 2.224325 	 -0.9163125000 	 -2.3655450000 
1019.20 	 224.9924000 	 2.224325 	 -0.9153461000 	 -2.3638470000 
1019.40 	 224.9908000 	 2.224325 	 -0.9146945000 	 -2.3639550000 
1019.60 	 224.9877000 	 2.224325 	 -0.9167830000 	 -2.3653190000 
1019.80 	 224.9829000 	 2.224325 	 -0.9135818000 	 -2.3626870000 
1020.00 	 224.9829000 	 2.224325 	 -0.9173393000 	 -2.3660020000 
1020.20 	 224.9797000 	 2.224325 	 -0.9140587000 	 -2.3627600000 
1020.40 	 224.9797000 	 2.224325 	 -0.9161409000 	 -2.3652270000 
1020.60 	 224.9797000 	 2.224325 	 -0.9157880000 	 -2.3641560000 
1020.80 	 224.9797000 	 2.224325 	 -0.9142971000 	 -2.3635260000 
1021.00 	 224.9797000 	 2.224325 	 -0.9172185000 	 -2.3655730000 
1021.20 	 224.9829000 	 2.224325 	 -0.9136264000 	 -2.3624930000 
1021.40 	 224.9829000 	 2.224325 	 -0.9173298000 	 -2.3658880000 
1021.60 	 224.9877000 	 2.224325 	 -0.9143575000 	 -2.3630210000 
1021.80 	 224.9877000 	 2.224325 	 -0.9160869000 	 -2.3649850000 
1022.00 	 224.9845000 	 2.224325 	 -0.9160201000 	 -2.3642890000 
1022.20 	 224.9877000 	 2.224375 	 -0.9145164000 	 -2.3635390000 
1022.40 	 224.9829000 	 2.224375 	 -0.9173965000 	 -2.3657260000 
1022.60 	 224.9845000 	 2.224375 	 -0.9137535000 	 -2.3627060000 
1022.80 	 224.9829000 	 2.224375 	 -0.9174474000 	 -2.3659480000 
1023.00 	 224.9829000 	 2.224400 	 -0.9139379000 	 -2.3628710000 
1023.20 	 224.9797000 	 2.224425 	 -0.9158008000 	 -2.3650200000 
1023.40 	 224.9734000 	 2.224425 	 -0.9159088000 	 -2.3646550000 
1023.60 	 224.9734000 	 2.224425 	 -0.9141477000 	 -2.3633130000 
1023.80 	 224.9718000 	 2.224450 	 -0.9174347000 	 -2.3658940000 
1024.00 	 224.9734000 	 2.224475 	 -0.9137217000 	 -2.3626710000 
1024.20 	 224.9718000 	 2.224500 	 -0.9171327000 	 -2.3658180000 
1024.40 	 224.9718000 	 2.224525 	 -0.9146340000 	 -2.3633480000 
1024.60 	 224.9670000 	 2.224550 	 -0.9157721000 	 -2.3646450000 
1024.80 	 224.9638000 	 2.224550 	 -0.9160614000 	 -2.3646930000 
1025.00 	 224.9638000 	 2.224600 	 -0.9138711000 	 -2.3630710000 
1025.20 	 224.9591000 	 2.224625 	 -0.9172694000 	 -2.3659070000 
1025.40 	 224.9591000 	 2.224650 	 -0.9135246000 	 -2.3625370000 
1025.60 	 224.9591000 	 2.224700 	 -0.9168498000 	 -2.3657730000 
1025.80 	 224.9591000 	 2.224725 	 -0.9146054000 	 -2.3633480000 
1026.00 	 224.9575000 	 2.224750 	 -0.9154733000 	 -2.3646740000 
1026.20 	 224.9638000 	 2.224775 	 -0.9163475000 	 -2.3647910000 
1026.40 	 224.9670000 	 2.224800 	 -0.9137821000 	 -2.3630840000 
1026.60 	 224.9749000 	 2.224850 	 -0.9171740000 	 -2.3660180000 
1026.80 	 224.9813000 	 2.224850 	 -0.9133657000 	 -2.3625340000 
1027.00 	 224.9877000 	 2.224875 	 -0.9166304000 	 -2.3658210000 
1027.20 	 224.9908000 	 2.224900 	 -0.9123675000 	 -2.3635010000 
1027.40 	 224.9956000 	 2.224875 	 -0.9117508000 	 -2.3643750000 
1027.60 	 224.9988000 	 2.224875 	 -0.9131463000 	 -2.3650580000 
1027.80 	 225.0067000 	 2.224875 	 -0.9104538000 	 -2.3629670000 
1028.00 	 225.0115000 	 2.224875 	 -0.9139347000 	 -2.3661390000 
1028.20 	 225.0147000 	 2.224875 	 -0.9103870000 	 -2.3628360000 
1028.40 	 225.0179000 	 2.224875 	 -0.9128698000 	 -2.3654680000 
1028.60 	 225.0226000 	 2.224875 	 -0.9117572000 	 -2.3640000000 
1028.80 	 225.0258000 	 2.224875 	 -0.9112040000 	 -2.3639740000 
1029.00 	 225.0258000 	 2.224875 	 -0.9137408000 	 -2.3656210000 
1029.20 	 225.0258000 	 2.224875 	 -0.9100151000 	 -2.3626450000 
1029.40 	 225.0290000 	 2.224875 	 -0.9136994000 	 -2.3659580000 
1029.60 	 225.0274000 	 2.224875 	 -0.9109561000 	 -2.3631220000 
1029.80 	 225.0306000 	 2.224825 	 -0.9124501000 	 -2.3650200000 
1030.00 	 225.0306000 	 2.224825 	 -0.9125996000 	 -2.3645370000 
1030.20 	 225.0306000 	 2.224775 	 -0.9107018000 	 -2.3633420000 
1030.40 	 225.0258000 	 2.224775 	 -0.9138362000 	 -2.3659960000 
1030.60 	 225.0226000 	 2.224750 	 -0.9101677000 	 -2.3626610000 
1030.80 	 225.0226000 	 2.224725 	 -0.9134483000 	 -2.3659200000 
1031.00 	 225.0179000 	 2.224725 	 -0.9112644000 	 -2.3634020000 
1031.20 	 225.0226000 	 2.224700 	 -0.9119542000 	 -2.3645810000 
1031.40 	 225.0226000 	 2.224675 	 -0.9129333000 	 -2.3650960000 
1031.60 	 225.0226000 	 2.224650 	 -0.9102090000 	 -2.3630110000 
1031.80 	 225.0210000 	 2.224625 	 -0.9139125000 	 -2.3660720000 
1032.00 	 225.0179000 	 2.224625 	 -0.9104125000 	 -2.3627150000 
1032.20 	 225.0147000 	 2.224625 	 -0.9128793000 	 -2.3653630000 
1032.40 	 225.0131000 	 2.224625 	 -0.9121831000 	 -2.3642830000 
1032.60 	 225.0147000 	 2.224600 	 -0.9109179000 	 -2.3637580000 
1032.80 	 225.0147000 	 2.224575 	 -0.9138076000 	 -2.3657290000 
1033.00 	 225.0147000 	 2.224575 	 -0.9101327000 	 -2.3627220000 
1033.20 	 225.0179000 	 2.224575 	 -0.9136772000 	 -2.3660630000 
1033.40 	 225.0195000 	 2.224575 	 -0.9107621000 	 -2.3631830000 
1033.60 	 225.0179000 	 2.224550 	 -0.9119320000 	 -2.3649220000 
1033.80 	 225.0147000 	 2.224525 	 -0.9124279000 	 -2.3649020000 
1034.00 	 225.0115000 	 2.224525 	 -0.9099357000 	 -2.3631320000 
1034.20 	 225.0067000 	 2.224525 	 -0.9133498000 	 -2.3659800000 
1034.40 	 225.0036000 	 2.224525 	 -0.9100787000 	 -2.3628460000 
1034.60 	 224.9988000 	 2.224525 	 -0.9124597000 	 -2.3655100000 
1034.80 	 224.9956000 	 2.224525 	 -0.9116936000 	 -2.3640790000 
1035.00 	 224.9908000 	 2.224525 	 -0.9106064000 	 -2.3636630000 
1035.20 	 224.9877000 	 2.224525 	 -0.9133943000 	 -2.3658690000 
1035.40 	 224.9877000 	 2.224525 	 -0.9099547000 	 -2.3627090000 
1035.60 	 224.9829000 	 2.224525 	 -0.9136518000 	 -2.3659580000 
1035.80 	 224.9829000 	 2.224525 	 -0.9107399000 	 -2.3631640000 
1036.00 	 224.9829000 	 2.224525 	 -0.9120941000 	 -2.3648900000 
1036.20 	 224.9845000 	 2.224525 	 -0.9126313000 	 -2.3645150000 
1036.40 	 224.9877000 	 2.224525 	 -0.9108639000 	 -2.3634310000 
1036.60 	 224.9877000 	 2.224525 	 -0.9139061000 	 -2.3657830000 
1036.80 	 224.9861000 	 2.224525 	 -0.9100342000 	 -2.3626140000 
1037.00 	 224.9829000 	 2.224525 	 -0.9134896000 	 -2.3660280000 
1037.20 	 224.9797000 	 2.224525 	 -0.9110101000 	 -2.3633860000 
1037.40 	 224.9749000 	 2.224525 	 -0.9117953000 	 -2.3646260000 
1037.60 	 224.9718000 	 2.224525 	 -0.9129810000 	 -2.3650870000 
1037.80 	 224.9686000 	 2.224550 	 -0.9103839000 	 -2.3632140000 
1038.00 	 224.9670000 	 2.224575 	 -0.9140110000 	 -2.3661010000 
1038.20 	 224.9638000 	 2.224600 	 -0.9102376000 	 -2.3627220000 
1038.40 	 224.9638000 	 2.224650 	 -0.9131781000 	 -2.3656620000 
1038.60 	 224.9670000 	 2.224675 	 -0.9117762000 	 -2.3637900000 
1038.80 	 224.9670000 	 2.224700 	 -0.9118080000 	 -2.3644030000 
1039.00 	 224.9670000 	 2.224725 	 -0.9132290000 	 -2.3651920000 
1039.20 	 224.9670000 	 2.224775 	 -0.9102058000 	 -2.3629670000 
1039.40 	 224.9702000 	 2.224775 	 -0.9139506000 	 -2.3660340000 
1039.60 	 224.9670000 	 2.224800 	 -0.9103902000 	 -2.3627440000 
1039.80 	 224.9670000 	 2.224825 	 -0.9132068000 	 -2.3655570000 
1040.00 	 224.9718000 	 2.224875 	 -0.9119415000 	 -2.3639740000 
1040.20 	 224.9718000 	 2.224875 	 -0.9112549000 	 -2.3639740000 
1040.40 	 224.9686000 	 2.224900 	 -0.9135628000 	 -2.3654650000 
1040.60 	 224.9718000 	 2.224925 	 -0.9101073000 	 -2.3627350000 
1040.80 	 224.9638000 	 2.224950 	 -0.9136994000 	 -2.3661520000 
1041.00 	 224.9638000 	 2.225000 	 -0.9108512000 	 -2.3631830000 
1041.20 	 224.9591000 	 2.225025 	 -0.9123738000 	 -2.3650680000 
1041.40 	 224.9591000 	 2.225050 	 -0.9124343000 	 -2.3645270000 
1041.60 	 224.9591000 	 2.225075 	 -0.9106986000 	 -2.3633380000 
1041.80 	 224.9591000 	 2.225125 	 -0.9138839000 	 -2.3658820000 
1042.00 	 224.9591000 	 2.225150 	 -0.9100755000 	 -2.3626230000 
1042.20 	 224.9638000 	 2.225175 	 -0.9137694000 	 -2.3659900000 
1042.40 	 224.9718000 	 2.225200 	 -0.9110515000 	 -2.3633580000 
1042.60 	 224.9749000 	 2.225225 	 -0.9120782000 	 -2.3645110000 
1042.80 	 224.9861000 	 2.225250 	 -0.9152317000 	 -2.3650490000 
1043.00 	 224.9924000 	 2.225250 	 -0.9143861000 	 -2.3631290000 
1043.20 	 225.0036000 	 2.225275 	 -0.9179974000 	 -2.3661490000 
1043.40 	 225.0115000 	 2.225275 	 -0.9140460000 	 -2.3627950000 
1043.60 	 225.0179000 	 2.225275 	 -0.9168370000 	 -2.3657260000 
1043.80 	 225.0226000 	 2.225275 	 -0.9154987000 	 -2.3639270000 
1044.00 	 225.0306000 	 2.225275 	 -0.9151395000 	 -2.3643110000 
1044.20 	 225.0338000 	 2.225275 	 -0.9171264000 	 -2.3655800000 
1044.40 	 225.0338000 	 2.225275 	 -0.9138520000 	 -2.3628300000 
1044.60 	 225.0338000 	 2.225250 	 -0.9173171000 	 -2.3660150000 
1044.80 	 225.0306000 	 2.225225 	 -0.9143861000 	 -2.3630780000 
1045.00 	 225.0258000 	 2.225200 	 -0.9162967000 	 -2.3652330000 
1045.20 	 225.0258000 	 2.225175 	 -0.9160519000 	 -2.3645850000 
1045.40 	 225.0226000 	 2.225150 	 -0.9142907000 	 -2.3635960000 
1045.60 	 225.0258000 	 2.225125 	 -0.9172567000 	 -2.3657990000 
1045.80 	 225.0258000 	 2.225100 	 -0.9136136000 	 -2.3627920000 
1046.00 	 225.0258000 	 2.225075 	 -0.9173393000 	 -2.3661010000 
1046.20 	 225.0258000 	 2.225075 	 -0.9143543000 	 -2.3631130000 
1046.40 	 225.0242000 	 2.225050 	 -0.9159406000 	 -2.3649820000 
1046.60 	 225.0226000 	 2.225025 	 -0.9161250000 	 -2.3646670000 
1046.80 	 225.0147000 	 2.225025 	 -0.9142430000 	 -2.3634910000 
1047.00 	 225.0147000 	 2.225000 	 -0.9172630000 	 -2.3659550000 
1047.20 	 225.0115000 	 2.224975 	 -0.9136550000 	 -2.3626710000 
1047.40 	 225.0067000 	 2.224975 	 -0.9171804000 	 -2.3659360000 
1047.60 	 225.0067000 	 2.224950 	 -0.9142876000 	 -2.3630240000 
1047.80 	 225.0036000 	 2.224975 	 -0.9157975000 	 -2.3648640000 
1048.00 	 225.0067000 	 2.224975 	 -0.9161250000 	 -2.3647940000 
1048.20 	 225.0036000 	 2.224975 	 -0.9139283000 	 -2.3631600000 
1048.40 	 225.0036000 	 2.224975 	 -0.9173806000 	 -2.3660980000 
1048.60 	 225.0036000 	 2.224975 	 -0.9138393000 	 -2.3628270000 
1048.80 	 224.9988000 	 2.224975 	 -0.9169356000 	 -2.3656910000 
1049.00 	 224.9988000 	 2.224975 	 -0.9151173000 	 -2.3636180000 
1049.20 	 224.9956000 	 2.224975 	 -0.9152730000 	 -2.3644570000 
1049.40 	 224.9956000 	 2.224975 	 -0.9167703000 	 -2.3651790000 
1049.60 	 224.9972000 	 2.224975 	 -0.9139156000 	 -2.3630710000 
1049.80 	 224.9924000 	 2.224975 	 -0.9175332000 	 -2.3661200000 
1050.00 	 224.9908000 	 2.224975 	 -0.9137185000 	 -2.3628650000 
1050.20 	 224.9877000 	 2.224975 	 -0.9163411000 	 -2.3655450000 
1050.40 	 224.9877000 	 2.224975 	 -0.9153366000 	 -2.3638500000 
1050.60 	 224.9877000 	 2.224975 	 -0.9149265000 	 -2.3641460000 
1050.80 	 224.9829000 	 2.224975 	 -0.9170596000 	 -2.3655160000 
1051.00 	 224.9829000 	 2.224975 	 -0.9138553000 	 -2.3630810000 
1051.20 	 224.9829000 	 2.224975 	 -0.9174569000 	 -2.3662470000 
1051.40 	 224.9829000 	 2.224975 	 -0.9138266000 	 -2.3627380000 
1051.60 	 224.9829000 	 2.224975 	 -0.9166877000 	 -2.3656650000 
1051.80 	 224.9829000 	 2.224975 	 -0.9152158000 	 -2.3639170000 
1052.00 	 224.9829000 	 2.224975 	 -0.9148884000 	 -2.3640760000 
1052.20 	 224.9829000 	 2.224975 	 -0.9169642000 	 -2.3655890000 
1052.40 	 224.9813000 	 2.224975 	 -0.9136772000 	 -2.3626740000 
1052.60 	 224.9797000 	 2.224975 	 -0.9173806000 	 -2.3660850000 
1052.80 	 224.9749000 	 2.225025 	 -0.9141445000 	 -2.3629860000 
1053.00 	 224.9718000 	 2.225025 	 -0.9161536000 	 -2.3651790000 
1053.20 	 224.9670000 	 2.225050 	 -0.9159501000 	 -2.3645590000 
1053.40 	 224.9638000 	 2.225075 	 -0.9144338000 	 -2.3636560000 
1053.60 	 224.9638000 	 2.225100 	 -0.9170501000 	 -2.3657000000 
1053.80 	 224.9638000 	 2.225150 	 -0.9135056000 	 -2.3627790000 
1054.00 	 224.9638000 	 2.225175 	 -0.9171454000 	 -2.3660600000 
1054.20 	 224.9638000 	 2.225200 	 -0.9145896000 	 -2.3632270000 
1054.40 	 224.9670000 	 2.225225 	 -0.9155433000 	 -2.3647980000 
1054.60 	 224.9638000 	 2.225250 	 -0.9162585000 	 -2.3649280000 
1054.80 	 224.9654000 	 2.225300 	 -0.9137504000 	 -2.3630400000 
1055.00 	 224.9638000 	 2.225325 	 -0.9172599000 	 -2.3661070000 
1055.20 	 224.9638000 	 2.225350 	 -0.9136200000 	 -2.3626550000 
1055.40 	 224.9591000 	 2.225375 	 -0.9165573000 	 -2.3656270000 
1055.60 	 224.9591000 	 2.225425 	 -0.9149997000 	 -2.3638310000 
1055.80 	 224.9622000 	 2.225450 	 -0.9146245000 	 -2.3638730000 
1056.00 	 224.9638000 	 2.225475 	 -0.9169515000 	 -2.3654330000 
1056.20 	 224.9718000 	 2.225500 	 -0.9137058000 	 -2.3628520000 
1056.40 	 224.9749000 	 2.225525 	 -0.9175078000 	 -2.3661170000 
1056.60 	 224.9797000 	 2.225525 	 -0.9143035000 	 -2.3628010000 
1056.80 	 224.9829000 	 2.225550 	 -0.9146150000 	 -2.3651730000 
1057.00 	 224.9877000 	 2.225550 	 -0.9136677000 	 -2.3642000000 
1057.20 	 224.9924000 	 2.225575 	 -0.9120464000 	 -2.3636120000 
1057.40 	 224.9988000 	 2.225575 	 -0.9141509000 	 -2.3657390000 
1057.60 	 225.0052000 	 2.225575 	 -0.9109465000 	 -2.3625720000 
1057.80 	 225.0067000 	 2.225575 	 -0.9145768000 	 -2.3659830000 
1058.00 	 225.0147000 	 2.225575 	 -0.9118907000 	 -2.3631480000 
1058.20 	 225.0147000 	 2.225575 	 -0.9130478000 	 -2.3647660000 
1058.40 	 225.0147000 	 2.225575 	 -0.9136168000 	 -2.3645400000 
1058.60 	 225.0147000 	 2.225575 	 -0.9114265000 	 -2.3632110000 
1058.80 	 225.0179000 	 2.225575 	 -0.9148661000 	 -2.3660340000 
1059.00 	 225.0163000 	 2.225575 	 -0.9108448000 	 -2.3625630000 
1059.20 	 225.0147000 	 2.225575 	 -0.9142558000 	 -2.3658080000 
1059.40 	 225.0147000 	 2.225575 	 -0.9120496000 	 -2.3635230000 
1059.60 	 225.0147000 	 2.225575 	 -0.9123230000 	 -2.3643910000 
1059.80 	 225.0115000 	 2.225575 	 -0.9138266000 	 -2.3649470000 
1060.00 	 225.0115000 	 2.225575 	 -0.9110641000 	 -2.3630080000 
1060.20 	 225.0083000 	 2.225575 	 -0.9148216000 	 -2.3659160000 
1060.40 	 225.0067000 	 2.225575 	 -0.9112453000 	 -2.3628650000 
1060.60 	 225.0067000 	 2.225575 	 -0.9138680000 	 -2.3654400000 
1060.80 	 225.0067000 	 2.225525 	 -0.9128411000 	 -2.3638890000 
1061.00 	 225.0036000 	 2.225525 	 -0.9120305000 	 -2.3640380000 
1061.20 	 225.0036000 	 2.225525 	 -0.9144338000 	 -2.3654370000 
1061.40 	 225.0036000 	 2.225525 	 -0.9109338000 	 -2.3626390000 
1061.60 	 224.9988000 	 2.225525 	 -0.9146118000 	 -2.3660150000 
1061.80 	 224.9988000 	 2.225525 	 -0.9118239000 	 -2.3632180000 
1062.00 	 224.9956000 	 2.225525 	 -0.9127903000 	 -2.3647790000 
1062.20 	 224.9988000 	 2.225525 	 -0.9138012000 	 -2.3649180000 
1062.40 	 224.9956000 	 2.225525 	 -0.9111691000 	 -2.3631190000 
1062.60 	 224.9956000 	 2.225525 	 -0.9147422000 	 -2.3660500000 
1062.80 	 224.9956000 	 2.225525 	 -0.9111595000 	 -2.3627000000 
1063.00 	 224.9956000 	 2.225525 	 -0.9139379000 	 -2.3655350000 
1063.20 	 224.9988000 	 2.225525 	 -0.9126854000 	 -2.3639140000 
1063.40 	 224.9988000 	 2.225525 	 -0.9121545000 	 -2.3640570000 
1063.60 	 224.9988000 	 2.225525 	 -0.9145387000 	 -2.3656690000 
1063.80 	 224.9988000 	 2.225525 	 -0.9109910000 	 -2.3627280000 
1064.00 	 224.9956000 	 2.225525 	 -0.9145355000 	 -2.3659610000 
1064.20 	 224.9940000 	 2.225525 	 -0.9119924000 	 -2.3631890000 
1064.40 	 224.9908000 	 2.225525 	 -0.9130160000 	 -2.3647850000 
1064.60 	 224.9877000 	 2.225525 	 -0.9137249000 	 -2.3646550000 
1064.80 	 224.9877000 	 2.225525 	 -0.9112930000 	 -2.3632690000 
1065.00 	 224.9877000 	 2.225525 	 -0.9147326000 	 -2.3659900000 
1065.20 	 224.9908000 	 2.225525 	 -0.9110515000 	 -2.3628080000 
1065.40 	 224.9908000 	 2.225525 	 -0.9141572000 	 -2.3658530000 
1065.60 	 224.9956000 	 2.225525 	 -0.9124215000 	 -2.3637040000 
1065.80 	 224.9956000 	 2.225525 	 -0.9125805000 	 -2.3643400000 
1066.00 	 224.9956000 	 2.225525 	 -0.9142526000 	 -2.3653790000 
1066.20 	 224.9956000 	 2.225525 	 -0.9110451000 	 -2.3629250000 
1066.40 	 224.9956000 	 2.225525 	 -0.9146786000 	 -2.3661990000 
1066.60 	 224.9956000 	 2.225525 	 -0.9115823000 	 -2.3629190000 
1066.80 	 224.9956000 	 2.225525 	 -0.9133657000 	 -2.3652140000 
1067.00 	 224.9988000 	 2.225525 	 -0.9135818000 	 -2.3646610000 
1067.20 	 224.9956000 	 2.225525 	 -0.9115314000 	 -2.3633070000 
1067.40 	 224.9908000 	 2.225525 	 -0.9147739000 	 -2.3660280000 
1067.60 	 224.9893000 	 2.225525 	 -0.9110959000 	 -2.3627920000 
1067.80 	 224.9829000 	 2.225525 	 -0.9142971000 	 -2.3658880000 
1068.00 	 224.9797000 	 2.225525 	 -0.9122944000 	 -2.3634970000 
1068.20 	 224.9749000 	 2.225525 	 -0.9125869000 	 -2.3644480000 
1068.40 	 224.9718000 	 2.225525 	 -0.9140491000 	 -2.3652840000 
1068.60 	 224.9670000 	 2.225525 	 -0.9110864000 	 -2.3631060000 
1068.80 	 224.9702000 	 2.225575 	 -0.9148661000 	 -2.3660470000 
1069.00 	 224.9670000 	 2.225575 	 -0.9110801000 	 -2.3626070000 
1069.20 	 224.9670000 	 2.225625 	 -0.9141604000 	 -2.3655860000 
1069.40 	 224.9670000 	 2.225650 	 -0.9124756000 	 -2.3636180000 
1069.60 	 224.9638000 	 2.225700 	 -0.9122753000 	 -2.3642830000 
1069.80 	 224.9591000 	 2.225725 	 -0.9142590000 	 -2.3652170000 
1070.00 	 224.9559000 	 2.225750 	 -0.9109211000 	 -2.3628900000 
1070.20 	 224.9511000 	 2.225800 	 -0.9148057000 	 -2.3660660000 
1070.40 	 224.9511000 	 2.225825 	 -0.9114043000 	 -2.3627760000 
1070.60 	 224.9511000 	 2.225875 	 -0.9136868000 	 -2.3653130000 
1070.80 	 224.9559000 	 2.225900 	 -0.9128571000 	 -2.3639270000 
1071.00 	 224.9591000 	 2.225950 	 -0.9120782000 	 -2.3638850000 
1071.20 	 224.9654000 	 2.225975 	 -0.9144529000 	 -2.3655570000 
1071.40 	 224.9749000 	 2.226000 	 -0.9110801000 	 -2.3625950000 
1071.60 	 224.9845000 	 2.226025 	 -0.9146563000 	 -2.3659900000 
1071.80 	 224.9956000 	 2.226050 	 -0.9124279000 	 -2.3629570000 
1072.00 	 225.0036000 	 2.226025 	 -0.9133212000 	 -2.3650520000 
1072.20 	 225.0115000 	 2.226025 	 -0.9139093000 	 -2.3645470000 
1072.40 	 225.0147000 	 2.226025 	 -0.9120051000 	 -2.3634310000 
1072.60 	 225.0210000 	 2.226025 	 -0.9149075000 	 -2.3659550000 
1072.80 	 225.0258000 	 2.226025 	 -0.9113693000 	 -2.3625500000 
1073.00 	 225.0306000 	 2.226025 	 -0.9147644000 	 -2.3660020000 
1073.20 	 225.0385000 	 2.226025 	 -0.9120019000 	 -2.3632370000 
1073.40 	 225.0417000 	 2.226025 	 -0.9132449000 	 -2.3647940000 
1073.60 	 225.0465000 	 2.226025 	 -0.9141541000 	 -2.3649440000 
1073.80 	 225.0481000 	 2.225950 	 -0.9118557000 	 -2.3633220000 
1074.00 	 225.0465000 	 2.225925 	 -0.9151109000 	 -2.3660910000 
1074.20 	 225.0449000 	 2.225875 	 -0.9113248000 	 -2.3625720000 
1074.40 	 225.0417000 	 2.225850 	 -0.9146468000 	 -2.3658880000 
1074.60 	 225.0385000 	 2.225800 	 -0.9125296000 	 -2.3635450000 
1074.80 	 225.0306000 	 2.225775 	 -0.9130287000 	 -2.3644760000 
1075.00 	 225.0290000 	 2.225750 	 -0.9143162000 	 -2.3650550000 
1075.20 	 225.0226000 	 2.225725 	 -0.9115346000 	 -2.3632140000 
1075.40 	 225.0195000 	 2.225725 	 -0.9151459000 	 -2.3661450000 
1075.60 	 225.0147000 	 2.225700 	 -0.9114965000 	 -2.3627820000 
1075.80 	 225.0115000 	 2.225675 	 -0.9143289000 	 -2.3657700000 
1076.00 	 225.0099000 	 2.225675 	 -0.9131019000 	 -2.3639840000 
1076.20 	 225.0067000 	 2.225675 	 -0.9124820000 	 -2.3640380000 
1076.40 	 225.0067000 	 2.225675 	 -0.9147866000 	 -2.3654140000 
1076.60 	 225.0036000 	 2.225675 	 -0.9114043000 	 -2.3627540000 
1076.80 	 225.0067000 	 2.225675 	 -0.9149901000 	 -2.3660630000 
1077.00 	 225.0036000 	 2.225675 	 -0.9120528000 	 -2.3631220000 
1077.20 	 225.0036000 	 2.225675 	 -0.9137535000 	 -2.3652620000 
1077.40 	 225.0036000 	 2.225675 	 -0.9137027000 	 -2.3645750000 
1077.60 	 225.0036000 	 2.225675 	 -0.9118875000 	 -2.3635290000 
1077.80 	 224.9988000 	 2.225675 	 -0.9150219000 	 -2.3661390000 
1078.00 	 224.9988000 	 2.225675 	 -0.9114106000 	 -2.3628270000 
1078.20 	 224.9988000 	 2.225675 	 -0.9149170000 	 -2.3661610000 
1078.40 	 224.9988000 	 2.225675 	 -0.9121386000 	 -2.3633930000 
1078.60 	 224.9972000 	 2.225675 	 -0.9135024000 	 -2.3650300000 
1078.80 	 224.9988000 	 2.225675 	 -0.9136836000 	 -2.3646420000 
1079.00 	 224.9988000 	 2.225675 	 -0.9117730000 	 -2.3634910000 
1079.20 	 224.9972000 	 2.225675 	 -0.9150791000 	 -2.3661140000 
1079.40 	 224.9956000 	 2.225675 	 -0.9112930000 	 -2.3628010000 
1079.60 	 224.9908000 	 2.225675 	 -0.9146087000 	 -2.3660530000 
1079.80 	 224.9908000 	 2.225675 	 -0.9121609000 	 -2.3633960000 
1080.00 	 224.9829000 	 2.225675 	 -0.9132831000 	 -2.3647020000 
1080.20 	 224.9829000 	 2.225675 	 -0.9141731000 	 -2.3648670000 
1080.40 	 224.9829000 	 2.225675 	 -0.9117826000 	 -2.3632720000 
1080.60 	 224.9829000 	 2.225675 	 -0.9152603000 	 -2.3661710000 
1080.80 	 224.9845000 	 2.225675 	 -0.9112549000 	 -2.3627790000 
1081.00 	 224.9877000 	 2.225675 	 -0.9145069000 	 -2.3658750000 
1081.20 	 224.9893000 	 2.225675 	 -0.9127108000 	 -2.3637420000 
1081.40 	 224.9877000 	 2.225675 	 -0.9127458000 	 -2.3644570000 
1081.60 	 224.9877000 	 2.225675 	 -0.9147263000 	 -2.3656340000 
1081.80 	 224.9877000 	 2.225675 	 -0.9113725000 	 -2.3630240000 
1082.00 	 224.9829000 	 2.225675 	 -0.9151745000 	 -2.3662820000 
1082.20 	 224.9829000 	 2.225675 	 -0.9118525000 	 -2.3628840000 
1082.40 	 224.9797000 	 2.225675 	 -0.9140110000 	 -2.3654840000 
1082.60 	 224.9797000 	 2.225725 	 -0.9133371000 	 -2.3642440000 
1082.80 	 224.9781000 	 2.225725 	 -0.9120464000 	 -2.3638440000 
1083.00 	 224.9749000 	 2.225725 	 -0.9147899000 	 -2.3659200000 
1083.20 	 224.9718000 	 2.225750 	 -0.9113757000 	 -2.3627880000 
1083.40 	 224.9670000 	 2.225775 	 -0.9149424000 	 -2.3660790000 
1083.60 	 224.9591000 	 2.225800 	 -0.9122435000 	 -2.3630780000 
1083.80 	 224.9559000 	 2.225825 	 -0.9134324000 	 -2.3649880000 
1084.00 	 224.9511000 	 2.225875 	 -0.9139156000 	 -2.3649440000 
1084.20 	 224.9559000 	 2.225900 	 -0.9116936000 	 -2.3634150000 
1084.40 	 224.9559000 	 2.225950 	 -0.9150155000 	 -2.3660250000 
1084.60 	 224.9559000 	 2.226000 	 -0.9113725000 	 -2.3627950000 
1084.80 	 224.9591000 	 2.226025 	 -0.9148089000 	 -2.3661900000 
1085.00 	 224.9591000 	 2.226050 	 -0.9123071000 	 -2.3635130000 
1085.20 	 224.9559000 	 2.226100 	 -0.9130478000 	 -2.3648200000 
1085.40 	 224.9559000 	 2.226125 	 -0.9141922000 	 -2.3650580000 
1085.60 	 224.9559000 	 2.226175 	 -0.9115664000 	 -2.3634310000 
1085.80 	 224.9559000 	 2.226200 	 -0.9151554000 	 -2.3660340000 
1086.00 	 224.9511000 	 2.226250 	 -0.9113693000 	 -2.3627850000 
1086.20 	 224.9511000 	 2.226300 	 -0.9147294000 	 -2.3661200000 
1086.40 	 224.9511000 	 2.226325 	 -0.9125455000 	 -2.3636660000 
1086.60 	 224.9527000 	 2.226375 	 -0.9127967000 	 -2.3646510000 
1086.80 	 224.9559000 	 2.226400 	 -0.9142590000 	 -2.3651470000 
1087.00 	 224.9638000 	 2.226450 	 -0.9115314000 	 -2.3632140000 
1087.20 	 224.9718000 	 2.226475 	 -0.9151713000 	 -2.3661420000 
1087.40 	 224.9797000 	 2.226500 	 -0.9113629000 	 -2.3628490000 
1087.60 	 224.9877000 	 2.226525 	 -0.9145451000 	 -2.3658660000 
1087.80 	 224.9988000 	 2.226550 	 -0.9127776000 	 -2.3637450000 
1088.00 	 225.0036000 	 2.226525 	 -0.9129779000 	 -2.3644420000 
1088.20 	 225.0099000 	 2.226525 	 -0.9144338000 	 -2.3653160000 
1088.40 	 225.0147000 	 2.226525 	 -0.9116204000 	 -2.3631000000 
1088.60 	 225.0179000 	 2.226525 	 -0.9150441000 	 -2.3661200000 
1088.80 	 225.0179000 	 2.226525 	 -0.9120719000 	 -2.3631480000 
1089.00 	 225.0179000 	 2.226525 	 -0.9136868000 	 -2.3653410000 
1089.20 	 225.0195000 	 2.226525 	 -0.9136804000 	 -2.3646770000 
1089.40 	 225.0179000 	 2.226525 	 -0.9119924000 	 -2.3636020000 
1089.60 	 225.0147000 	 2.226525 	 -0.9149774000 	 -2.3659100000 
1089.80 	 225.0131000 	 2.226525 	 -0.9114838000 	 -2.3627920000 
1090.00 	 225.0115000 	 2.226525 	 -0.9148502000 	 -2.3660090000 
1090.20 	 225.0036000 	 2.226525 	 -0.9123294000 	 -2.3633070000 
1090.40 	 225.0004000 	 2.226525 	 -0.9132989000 	 -2.3649150000 
1090.60 	 224.9988000 	 2.226525 	 -0.9142367000 	 -2.3650010000 
1090.80 	 224.9988000 	 2.226525 	 -0.9116618000 	 -2.3630970000 
1091.00 	 224.9988000 	 2.226525 	 -0.9153652000 	 -2.3661170000 
1091.20 	 224.9988000 	 2.226525 	 -0.9116490000 	 -2.3627980000 
1091.40 	 224.9988000 	 2.226525 	 -0.9145069000 	 -2.3658400000 
1091.60 	 224.9988000 	 2.226525 	 -0.9128062000 	 -2.3639770000 
1091.80 	 224.9988000 	 2.226525 	 -0.9128761000 	 -2.3643210000 
1092.00 	 224.9988000 	 2.226525 	 -0.9146468000 	 -2.3653890000 
1092.20 	 224.9988000 	 2.226525 	 -0.9115505000 	 -2.3629980000 
1092.40 	 224.9956000 	 2.226525 	 -0.9151840000 	 -2.3661390000 
1092.60 	 224.9893000 	 2.226525 	 -0.9116364000 	 -2.3629280000 
1092.80 	 224.9797000 	 2.226525 	 -0.9145768000 	 -2.3658340000 
1093.00 	 224.9734000 	 2.226525 	 -0.9127903000 	 -2.3635830000 
1093.20 	 224.9638000 	 2.226525 	 -0.9129874000 	 -2.3645810000 
1093.40 	 224.9559000 	 2.226525 	 -0.9143829000 	 -2.3651570000 
1093.60 	 224.9495000 	 2.226525 	 -0.9115601000 	 -2.3631510000 
1093.80 	 224.9479000 	 2.226550 	 -0.9153048000 	 -2.3662280000 
1094.00 	 224.9400000 	 2.226600 	 -0.9117317000 	 -2.3630520000 
1094.20 	 224.9400000 	 2.226650 	 -0.9147103000 	 -2.3660760000 
1094.40 	 224.9368000 	 2.226700 	 -0.9130414000 	 -2.3641140000 
1094.60 	 224.9320000 	 2.226750 	 -0.9131209000 	 -2.3646450000 
1094.80 	 224.9320000 	 2.226800 	 -0.9146563000 	 -2.3655570000 
1095.00 	 224.9320000 	 2.226875 	 -0.9118779000 	 -2.3633350000 
1095.20 	 224.9320000 	 2.226925 	 -0.9155019000 	 -2.3662980000 
1095.40 	 224.9336000 	 2.226975 	 -0.9117158000 	 -2.3630080000 
1095.60 	 224.9400000 	 2.227025 	 -0.9148089000 	 -2.3661040000 
1095.80 	 224.9495000 	 2.227075 	 -0.9129524000 	 -2.3637900000 
1096.00 	 224.9591000 	 2.227125 	 -0.9133371000 	 -2.3649150000 
1096.20 	 224.9718000 	 2.227150 	 -0.9143766000 	 -2.3653410000 
1096.40 	 224.9861000 	 2.227150 	 -0.9116427000 	 -2.3634720000 
1096.60 	 224.9972000 	 2.227150 	 -0.9151332000 	 -2.3663970000 
1096.80 	 225.0115000 	 2.227150 	 -0.9116745000 	 -2.3629630000 
1097.00 	 225.0210000 	 2.227150 	 -0.9147072000 	 -2.3658970000 
1097.20 	 225.0306000 	 2.227150 	 -0.9131082000 	 -2.3640790000 
1097.40 	 225.0338000 	 2.227150 	 -0.9129143000 	 -2.3646580000 
1097.60 	 225.0322000 	 2.227150 	 -0.9155973000 	 -2.3656620000 
1097.80 	 225.0322000 	 2.227150 	 -0.9124374000 	 -2.3633800000 
1098.00 	 225.0290000 	 2.227150 	 -0.9160487000 	 -2.3664220000 
1098.20 	 225.0258000 	 2.227150 	 -0.9123135000 	 -2.3631540000 
1098.40 	 225.0258000 	 2.227125 	 -0.9153652000 	 -2.3662120000 
1098.60 	 225.0258000 	 2.227100 	 -0.9136613000 	 -2.3641710000 
1098.80 	 225.0258000 	 2.227075 	 -0.9137344000 	 -2.3648360000 
1099.00 	 225.0226000 	 2.227050 	 -0.9152063000 	 -2.3657770000 
1099.20 	 225.0226000 	 2.227050 	 -0.9124215000 	 -2.3635510000 
1099.40 	 225.0226000 	 2.227000 	 -0.9159310000 	 -2.3666570000 
1099.60 	 225.0226000 	 2.227000 	 -0.9124406000 	 -2.3632210000 
1099.80 	 225.0226000 	 2.226975 	 -0.9153684000 	 -2.3661330000 
1100.00 	 225.0226000 	 2.226950 	 -0.9137917000 	 -2.3641750000 
1100.20 	 225.0226000 	 2.226950 	 -0.9137344000 	 -2.3649470000 
1100.40 	 225.0179000 	 2.226900 	 -0.9153652000 	 -2.3658370000 
1100.60 	 225.0147000 	 2.226900 	 -0.9123421000 	 -2.3635770000 
1100.80 	 225.0115000 	 2.226900 	 -0.9160741000 	 -2.3667590000 
1101.00 	 225.0067000 	 2.226900 	 -0.9126886000 	 -2.3634940000 
1101.20 	 225.0036000 	 2.226900 	 -0.9150124000 	 -2.3658720000 
1101.40 	 225.0036000 	 2.226900 	 -0.9142017000 	 -2.3647500000 
1101.60 	 224.9988000 	 2.226900 	 -0.9132035000 	 -2.3642830000 
1101.80 	 224.9988000 	 2.226900 	 -0.9156704000 	 -2.3662630000 
1102.00 	 224.9956000 	 2.226900 	 -0.9122372000 	 -2.3634120000 
1102.20 	 224.9908000 	 2.226900 	 -0.9158198000 	 -2.3666860000 
1102.40 	 224.9877000 	 2.226900 	 -0.9129683000 	 -2.3638030000 
1102.60 	 224.9829000 	 2.226900 	 -0.9146976000 	 -2.3656300000 
1102.80 	 224.9829000 	 2.226900 	 -0.9142939000 	 -2.3650870000 
1103.00 	 224.9845000 	 2.226900 	 -0.9127935000 	 -2.3642480000 
1103.20 	 224.9845000 	 2.226900 	 -0.9157658000 	 -2.3665240000 
1103.40 	 224.9829000 	 2.226900 	 -0.9121959000 	 -2.3634460000 
1103.60 	 224.9797000 	 2.226900 	 -0.9156100000 	 -2.3664920000 
1103.80 	 224.9749000 	 2.226900 	 -0.9132449000 	 -2.3640030000 
1104.00 	 224.9718000 	 2.226900 	 -0.9139983000 	 -2.3650810000 
1104.20 	 224.9670000 	 2.226900 	 -0.9149647000 	 -2.3655000000 
1104.40 	 224.9670000 	 2.226900 	 -0.9127998000 	 -2.3639170000 
1104.60 	 224.9670000 	 2.226950 	 -0.9158993000 	 -2.3665210000 
1104.80 	 224.9670000 	 2.226975 	 -0.9122308000 	 -2.3633450000 
1105.00 	 224.9670000 	 2.227000 	 -0.9154637000 	 -2.3665050000 
1105.20 	 224.9670000 	 2.227050 	 -0.9134038000 	 -2.3642030000 
1105.40 	 224.9670000 	 2.227075 	 -0.9139315000 	 -2.3650930000 
1105.60 	 224.9670000 	 2.227100 	 -0.9151459000 	 -2.3657390000 
1105.80 	 224.9670000 	 2.227125 	 -0.9126472000 	 -2.3634910000 
1106.00 	 224.9670000 	 2.227150 	 -0.9159057000 	 -2.3667750000 
1106.20 	 224.9670000 	 2.227200 	 -0.9121959000 	 -2.3634020000 
1106.40 	 224.9638000 	 2.227225 	 -0.9150124000 	 -2.3663270000 
1106.60 	 224.9638000 	 2.227250 	 -0.9130764000 	 -2.3643460000 
1106.80 	 224.9591000 	 2.227275 	 -0.9131368000 	 -2.3649310000 
1107.00 	 224.9591000 	 2.227325 	 -0.9147136000 	 -2.3658020000 
1107.20 	 224.9591000 	 2.227350 	 -0.9118716000 	 -2.3638310000 
1107.40 	 224.9606000 	 2.227375 	 -0.9154447000 	 -2.3667750000 
1107.60 	 224.9654000 	 2.227400 	 -0.9118271000 	 -2.3634460000 
1107.80 	 224.9670000 	 2.227425 	 -0.9148152000 	 -2.3664030000 
1108.00 	 224.9749000 	 2.227450 	 -0.9128253000 	 -2.3643910000 
1108.20 	 224.9797000 	 2.227475 	 -0.9130796000 	 -2.3651250000 
1108.40 	 224.9829000 	 2.227500 	 -0.9145101000 	 -2.3661110000 
1108.60 	 224.9861000 	 2.227525 	 -0.9125550000 	 -2.3637420000 
1108.80 	 224.9908000 	 2.227500 	 -0.9172567000 	 -2.3667340000 
1109.00 	 224.9988000 	 2.227500 	 -0.9134865000 	 -2.3632720000 
1109.20 	 225.0020000 	 2.227500 	 -0.9163539000 	 -2.3663590000 
1109.40 	 225.0067000 	 2.227500 	 -0.9150982000 	 -2.3645500000 
1109.60 	 225.0115000 	 2.227500 	 -0.9146023000 	 -2.3646420000 
1109.80 	 225.0147000 	 2.227500 	 -0.9166877000 	 -2.3660760000 
1110.00 	 225.0163000 	 2.227500 	 -0.9135755000 	 -2.3634620000 
1110.20 	 225.0179000 	 2.227500 	 -0.9170532000 	 -2.3667560000 
1110.40 	 225.0226000 	 2.227500 	 -0.9138107000 	 -2.3634240000 
1110.60 	 225.0258000 	 2.227500 	 -0.9161345000 	 -2.3661520000 
1110.80 	 225.0258000 	 2.227500 	 -0.9152603000 	 -2.3645940000 
1111.00 	 225.0258000 	 2.227500 	 -0.9145959000 	 -2.3648260000 
1111.20 	 225.0226000 	 2.227500 	 -0.9164270000 	 -2.3659010000 
1111.40 	 225.0163000 	 2.227500 	 -0.9135818000 	 -2.3637040000 
1111.60 	 225.0115000 	 2.227450 	 -0.9173520000 	 -2.3667880000 
1111.80 	 225.0036000 	 2.227450 	 -0.9136645000 	 -2.3634780000 
1112.00 	 225.0036000 	 2.227450 	 -0.9165637000 	 -2.3663740000 
1112.20 	 225.0036000 	 2.227450 	 -0.9150283000 	 -2.3645020000 
1112.40 	 225.0036000 	 2.227450 	 -0.9147771000 	 -2.3650930000 
1112.60 	 225.0067000 	 2.227450 	 -0.9167194000 	 -2.3662220000 
1112.80 	 225.0067000 	 2.227450 	 -0.9133180000 	 -2.3635610000 
1113.00 	 225.0067000 	 2.227450 	 -0.9171963000 	 -2.3669430000 
1113.20 	 225.0067000 	 2.227450 	 -0.9138934000 	 -2.3638600000 
1113.40 	 225.0083000 	 2.227450 	 -0.9160042000 	 -2.3661990000 
1113.60 	 225.0115000 	 2.227450 	 -0.9156259000 	 -2.3650520000 
1113.80 	 225.0067000 	 2.227450 	 -0.9143543000 	 -2.3646740000 
1114.00 	 225.0083000 	 2.227450 	 -0.9169992000 	 -2.3665780000 
1114.20 	 225.0067000 	 2.227450 	 -0.9134738000 	 -2.3636180000 
1114.40 	 225.0067000 	 2.227450 	 -0.9172821000 	 -2.3669430000 
1114.60 	 225.0036000 	 2.227450 	 -0.9145228000 	 -2.3639460000 
1114.80 	 225.0036000 	 2.227450 	 -0.9157912000 	 -2.3658660000 
1115.00 	 225.0004000 	 2.227450 	 -0.9163316000 	 -2.3657670000 
1115.20 	 224.9988000 	 2.227450 	 -0.9140428000 	 -2.3643180000 
1115.40 	 224.9956000 	 2.227450 	 -0.9174125000 	 -2.3668860000 
1115.60 	 224.9908000 	 2.227450 	 -0.9137757000 	 -2.3636090000 
1115.80 	 224.9908000 	 2.227450 	 -0.9171136000 	 -2.3670290000 
1116.00 	 224.9893000 	 2.227450 	 -0.9147708000 	 -2.3644030000 
1116.20 	 224.9877000 	 2.227450 	 -0.9156672000 	 -2.3658150000 
1116.40 	 224.9829000 	 2.227450 	 -0.9163284000 	 -2.3657990000 
1116.60 	 224.9813000 	 2.227450 	 -0.9141636000 	 -2.3642950000 
1116.80 	 224.9749000 	 2.227450 	 -0.9175491000 	 -2.3670450000 
1117.00 	 224.9749000 	 2.227450 	 -0.9140905000 	 -2.3638220000 
1117.20 	 224.9718000 	 2.227450 	 -0.9176445000 	 -2.3668990000 
1117.40 	 224.9749000 	 2.227450 	 -0.9159946000 	 -2.3647940000 
1117.60 	 224.9749000 	 2.227450 	 -0.9159310000 	 -2.3653950000 
1117.80 	 224.9797000 	 2.227450 	 -0.9174220000 	 -2.3661710000 
1118.00 	 224.9829000 	 2.227450 	 -0.9148979000 	 -2.3642860000 
1118.20 	 224.9797000 	 2.227475 	 -0.9187381000 	 -2.3672230000 
1118.40 	 224.9797000 	 2.227500 	 -0.9151936000 	 -2.3639080000 
1118.60 	 224.9749000 	 2.227500 	 -0.9181213000 	 -2.3668100000 
1118.80 	 224.9718000 	 2.227525 	 -0.9164779000 	 -2.3649600000 
1119.00 	 224.9718000 	 2.227550 	 -0.9166272000 	 -2.3656110000 
1119.20 	 224.9670000 	 2.227575 	 -0.9182803000 	 -2.3663430000 
1119.40 	 224.9670000 	 2.227600 	 -0.9156704000 	 -2.3641780000 
1119.60 	 224.9670000 	 2.227625 	 -0.9192784000 	 -2.3672100000 
1119.80 	 224.9670000 	 2.227650 	 -0.9157689000 	 -2.3640350000 
1120.00 	 224.9638000 	 2.227675 	 -0.9183057000 	 -2.3668190000 
1120.20 	 224.9638000 	 2.227700 	 -0.9171391000 	 -2.3650650000 
1120.40 	 224.9638000 	 2.227750 	 -0.9168180000 	 -2.3654460000 
1120.60 	 224.9670000 	 2.227775 	 -0.9186046000 	 -2.3667300000 
1120.80 	 224.9702000 	 2.227800 	 -0.9155496000 	 -2.3640980000 
1121.00 	 224.9749000 	 2.227825 	 -0.9189097000 	 -2.3673790000 
1121.20 	 224.9797000 	 2.227850 	 -0.9156196000 	 -2.3643370000 
1121.40 	 224.9861000 	 2.227875 	 -0.9172948000 	 -2.3664820000 
1121.60 	 224.9877000 	 2.227850 	 -0.9194088000 	 -2.3657640000 
1121.80 	 224.9956000 	 2.227850 	 -0.9179497000 	 -2.3649120000 
1122.00 	 225.0036000 	 2.227850 	 -0.9206772000 	 -2.3670360000 
1122.20 	 225.0083000 	 2.227850 	 -0.9172535000 	 -2.3639970000 
1122.40 	 225.0147000 	 2.227850 	 -0.9206772000 	 -2.3670390000 
1122.60 	 225.0226000 	 2.227850 	 -0.9182485000 	 -2.3646290000 
1122.80 	 225.0242000 	 2.227850 	 -0.9190051000 	 -2.3657350000 
1123.00 	 225.0258000 	 2.227850 	 -0.9197934000 	 -2.3660340000 
1123.20 	 225.0258000 	 2.227850 	 -0.9176032000 	 -2.3642920000 
1123.40 	 225.0258000 	 2.227850 	 -0.9208552000 	 -2.3671150000 
1123.60 	 225.0226000 	 2.227850 	 -0.9171677000 	 -2.3638370000 
1123.80 	 225.0179000 	 2.227850 	 -0.9204006000 	 -2.3670230000 
1124.00 	 225.0179000 	 2.227850 	 -0.9180863000 	 -2.3642830000 
1124.20 	 225.0147000 	 2.227800 	 -0.9190432000 	 -2.3655890000 
1124.40 	 225.0147000 	 2.227800 	 -0.9197648000 	 -2.3657160000 
1124.60 	 225.0147000 	 2.227800 	 -0.9173806000 	 -2.3639360000 
1124.80 	 225.0179000 	 2.227800 	 -0.9210587000 	 -2.3667940000 
1125.00 	 225.0179000 	 2.227775 	 -0.9173012000 	 -2.3632240000 
1125.20 	 225.0179000 	 2.227750 	 -0.9205373000 	 -2.3664860000 
1125.40 	 225.0147000 	 2.227750 	 -0.9184837000 	 -2.3639680000 
1125.60 	 225.0147000 	 2.227750 	 -0.9188684000 	 -2.3649880000 
1125.80 	 225.0115000 	 2.227750 	 -0.9202862000 	 -2.3665650000 
1126.00 	 225.0067000 	 2.227725 	 -0.9175523000 	 -2.3644920000 
1126.20 	 225.0067000 	 2.227700 	 -0.9208997000 	 -2.3674710000 
1126.40 	 225.0067000 	 2.227700 	 -0.9173520000 	 -2.3644290000 
1126.60 	 225.0067000 	 2.227700 	 -0.9202862000 	 -2.3672490000 
1126.80 	 225.0099000 	 2.227700 	 -0.9184774000 	 -2.3649500000 
1127.00 	 225.0067000 	 2.227700 	 -0.9186745000 	 -2.3656910000 
1127.20 	 225.0067000 	 2.227700 	 -0.9202194000 	 -2.3655770000 
1127.40 	 225.0067000 	 2.227700 	 -0.9173552000 	 -2.3633580000 
1127.60 	 225.0036000 	 2.227700 	 -0.9208425000 	 -2.3708980000 
1127.80 	 225.0036000 	 2.227700 	 -0.9172471000 	 -2.3680270000 
1128.00 	 224.9988000 	 2.227700 	 -0.9195455000 	 -2.3706940000 
1128.20 	 224.9956000 	 2.227700 	 -0.9188716000 	 -2.3697690000 
1128.40 	 224.9877000 	 2.227700 	 -0.9179592000 	 -2.3695150000 
1128.60 	 224.9797000 	 2.227700 	 -0.9203625000 	 -2.3712700000 
1128.80 	 224.9734000 	 2.227700 	 -0.9168084000 	 -2.3684250000 
1129.00 	 224.9670000 	 2.227700 	 -0.9204865000 	 -2.3719410000 
1129.20 	 224.9591000 	 2.227700 	 -0.9176223000 	 -2.3689590000 
1129.40 	 224.9559000 	 2.227700 	 -0.9191958000 	 -2.3708340000 
1129.60 	 224.9511000 	 2.227750 	 -0.9192531000 	 -2.3704970000 
1129.80 	 224.9511000 	 2.227775 	 -0.9175046000 	 -2.3696040000 
1130.00 	 224.9447000 	 2.227825 	 -0.9200414000 	 -2.3718390000 
1130.20 	 224.9479000 	 2.227875 	 -0.9161981000 	 -2.3687780000 
1130.40 	 224.9447000 	 2.227925 	 -0.9193866000 	 -2.3720260000 
1130.60 	 224.9447000 	 2.227975 	 -0.9149837000 	 -2.3695630000 
1130.80 	 224.9447000 	 2.228025 	 -0.9155528000 	 -2.3709330000 
1131.00 	 224.9447000 	 2.228075 	 -0.9163666000 	 -2.3709010000 
1131.20 	 224.9463000 	 2.228125 	 -0.9137662000 	 -2.3693180000 
1131.40 	 224.9479000 	 2.228150 	 -0.9172280000 	 -2.3721540000 
1131.60 	 224.9479000 	 2.228200 	 -0.9134420000 	 -2.3690030000 
1131.80 	 224.9559000 	 2.228250 	 -0.9170151000 	 -2.3722430000 
1132.00 	 224.9638000 	 2.228275 	 -0.9150823000 	 -2.3697440000 
1132.20 	 224.9718000 	 2.228300 	 -0.9159470000 	 -2.3710060000 
1132.40 	 224.9829000 	 2.228350 	 -0.9190305000 	 -2.3711840000 
1132.60 	 224.9908000 	 2.228350 	 -0.9173806000 	 -2.3694930000 
1132.80 	 225.0004000 	 2.228350 	 -0.9205310000 	 -2.3724520000 
1133.00 	 225.0099000 	 2.228350 	 -0.9179656000 	 -2.3699380000 
1133.20 	 225.0179000 	 2.228350 	 -0.9211413000 	 -2.3729450000 
1133.40 	 225.0242000 	 2.228350 	 -0.9190559000 	 -2.3709080000 
1133.60 	 225.0338000 	 2.228350 	 -0.9194978000 	 -2.3716450000 
1133.80 	 225.0401000 	 2.228350 	 -0.9209220000 	 -2.3724270000 
1134.00 	 225.0417000 	 2.228350 	 -0.9179974000 	 -2.3701350000 
1134.20 	 225.0465000 	 2.228350 	 -0.9217008000 	 -2.3735140000 
1134.40 	 225.0417000 	 2.228300 	 -0.9181309000 	 -2.3701510000 
1134.60 	 225.0385000 	 2.228250 	 -0.9209474000 	 -2.3728470000 
1134.80 	 225.0322000 	 2.228225 	 -0.9196854000 	 -2.3713430000 
1135.00 	 225.0306000 	 2.228200 	 -0.9193866000 	 -2.3714070000 
1135.20 	 225.0306000 	 2.228175 	 -0.9213765000 	 -2.3729640000 
1135.40 	 225.0274000 	 2.228150 	 -0.9180800000 	 -2.3704970000 
1135.60 	 225.0274000 	 2.228125 	 -0.9219297000 	 -2.3737180000 
1135.80 	 225.0258000 	 2.228100 	 -0.9182389000 	 -2.3704270000 
1136.00 	 225.0258000 	 2.228100 	 -0.9208107000 	 -2.3729930000 
1136.20 	 225.0258000 	 2.228075 	 -0.9197426000 	 -2.3716000000 
1136.40 	 225.0226000 	 2.228050 	 -0.9193325000 	 -2.3717400000 
1136.60 	 225.0179000 	 2.228050 	 -0.9209792000 	 -2.3728560000 
1136.80 	 225.0147000 	 2.228025 	 -0.9182008000 	 -2.3704880000 
1137.00 	 225.0115000 	 2.228000 	 -0.9217326000 	 -2.3735740000 
1137.20 	 225.0115000 	 2.228000 	 -0.9181849000 	 -2.3705070000 
1137.40 	 225.0115000 	 2.228000 	 -0.9208107000 	 -2.3731490000 
1137.60 	 225.0115000 	 2.228000 	 -0.9197521000 	 -2.3716230000 
1137.80 	 225.0115000 	 2.227975 	 -0.9190845000 	 -2.3717050000 
1138.00 	 225.0115000 	 2.227950 	 -0.9213257000 	 -2.3731110000 
1138.20 	 225.0115000 	 2.227950 	 -0.9178861000 	 -2.3705420000 
1138.40 	 225.0067000 	 2.227950 	 -0.9218693000 	 -2.3737590000 
1138.60 	 225.0067000 	 2.227950 	 -0.9184329000 	 -2.3705990000 
1138.80 	 225.0020000 	 2.227950 	 -0.9209951000 	 -2.3733580000 
1139.00 	 224.9988000 	 2.227950 	 -0.9197457000 	 -2.3716830000 
1139.20 	 224.9956000 	 2.227950 	 -0.9194183000 	 -2.3718170000 
1139.40 	 224.9988000 	 2.227950 	 -0.9214465000 	 -2.3731330000 
1139.60 	 224.9988000 	 2.227950 	 -0.9182612000 	 -2.3706560000 
1139.80 	 225.0036000 	 2.227950 	 -0.9219074000 	 -2.3739910000 
1140.00 	 225.0036000 	 2.227950 	 -0.9182962000 	 -2.3705200000 
1140.20 	 225.0036000 	 2.227950 	 -0.9207185000 	 -2.3732150000 
1140.40 	 224.9988000 	 2.227950 	 -0.9199397000 	 -2.3720040000 
1140.60 	 224.9956000 	 2.227950 	 -0.9188747000 	 -2.3715560000 
1140.80 	 224.9956000 	 2.227950 	 -0.9214592000 	 -2.3734470000 
1141.00 	 224.9956000 	 2.227950 	 -0.9182835000 	 -2.3706410000 
1141.20 	 224.9908000 	 2.227950 	 -0.9218470000 	 -2.3739970000 
1141.40 	 224.9908000 	 2.227950 	 -0.9184710000 	 -2.3707390000 
1141.60 	 224.9956000 	 2.227950 	 -0.9207694000 	 -2.3732540000 
1141.80 	 224.9988000 	 2.227950 	 -0.9201717000 	 -2.3720810000 
1142.00 	 224.9988000 	 2.227950 	 -0.9194279000 	 -2.3719910000 
1142.20 	 224.9988000 	 2.227950 	 -0.9212272000 	 -2.3732220000 
1142.40 	 224.9988000 	 2.227950 	 -0.9181786000 	 -2.3707070000 
1142.60 	 224.9956000 	 2.227950 	 -0.9219297000 	 -2.3740130000 
1142.80 	 224.9893000 	 2.227950 	 -0.9185060000 	 -2.3707550000 
1143.00 	 224.9877000 	 2.227950 	 -0.9209664000 	 -2.3733330000 
1143.20 	 224.9829000 	 2.227950 	 -0.9197903000 	 -2.3718610000 
1143.40 	 224.9797000 	 2.227950 	 -0.9191640000 	 -2.3718740000 
1143.60 	 224.9781000 	 2.227950 	 -0.9213575000 	 -2.3733870000 
1143.80 	 224.9765000 	 2.227950 	 -0.9181182000 	 -2.3707420000 
1144.00 	 224.9749000 	 2.227950 	 -0.9218566000 	 -2.3739810000 
1144.20 	 224.9749000 	 2.227950 	 -0.9184710000 	 -2.3707520000 
1144.40 	 224.9749000 	 2.227950 	 -0.9209251000 	 -2.3731800000 
1144.60 	 224.9718000 	 2.227950 	 -0.9197171000 	 -2.3718330000 
1144.80 	 224.9718000 	 2.227975 	 -0.9191259000 	 -2.3719340000 
1145.00 	 224.9670000 	 2.228000 	 -0.9215482000 	 -2.3733620000 
1145.20 	 224.9670000 	 2.228025 	 -0.9181436000 	 -2.3707990000 
1145.40 	 224.9591000 	 2.228050 	 -0.9217803000 	 -2.3739560000 
1145.60 	 224.9638000 	 2.228100 	 -0.9183566000 	 -2.3707640000 
1145.80 	 224.9591000 	 2.228125 	 -0.9208362000 	 -2.3735590000 
1146.00 	 224.9591000 	 2.228150 	 -0.9193580000 	 -2.3717050000 
1146.20 	 224.9559000 	 2.228175 	 -0.9196377000 	 -2.3723250000 
1146.40 	 224.9527000 	 2.228225 	 -0.9212430000 	 -2.3731800000 
1146.60 	 224.9511000 	 2.228275 	 -0.9181626000 	 -2.3709080000 
1146.80 	 224.9495000 	 2.228300 	 -0.9218757000 	 -2.3740960000 
1147.00 	 224.9511000 	 2.228325 	 -0.9183216000 	 -2.3706750000 
1147.20 	 224.9511000 	 2.228375 	 -0.9212239000 	 -2.3737180000 
1147.40 	 224.9511000 	 2.228425 	 -0.9196599000 	 -2.3715270000 
1147.60 	 224.9511000 	 2.228450 	 -0.9195137000 	 -2.3722360000 
1147.80 	 224.9511000 	 2.228500 	 -0.9211731000 	 -2.3731550000 
1148.00 	 224.9559000 	 2.228550 	 -0.9183884000 	 -2.3709680000 
1148.20 	 224.9575000 	 2.228575 	 -0.9218280000 	 -2.3738730000 
1148.40 	 224.9591000 	 2.228625 	 -0.9180546000 	 -2.3707450000 
1148.60 	 224.9638000 	 2.228650 	 -0.9213257000 	 -2.3736860000 
1148.80 	 224.9670000 	 2.228675 	 -0.9192594000 	 -2.3715560000 
1149.00 	 224.9686000 	 2.228700 	 -0.9196472000 	 -2.3723440000 
1149.20 	 224.9718000 	 2.228725 	 -0.9210587000 	 -2.3730020000 
1149.40 	 224.9813000 	 2.228750 	 -0.9183121000 	 -2.3709930000 
1149.60 	 224.9877000 	 2.228775 	 -0.9218884000 	 -2.3740550000 
1149.80 	 224.9956000 	 2.228750 	 -0.9188461000 	 -2.3707740000 
1150.00 	 225.0052000 	 2.228750 	 -0.9216118000 	 -2.3735740000 
1150.20 	 225.0147000 	 2.228750 	 -0.9201686000 	 -2.3718200000 
1150.40 	 225.0210000 	 2.228750 	 -0.9197807000 	 -2.3718520000 
1150.60 	 225.0258000 	 2.228750 	 -0.9218470000 	 -2.3732850000 
1150.80 	 225.0306000 	 2.228750 	 -0.9185823000 	 -2.3708630000 
1151.00 	 225.0338000 	 2.228750 	 -0.9225114000 	 -2.3739590000 
1151.20 	 225.0338000 	 2.228750 	 -0.9188366000 	 -2.3708410000 
1151.40 	 225.0338000 	 2.228750 	 -0.9213098000 	 -2.3733270000 
1151.60 	 225.0306000 	 2.228725 	 -0.9204451000 	 -2.3720610000 
1151.80 	 225.0258000 	 2.228700 	 -0.9198666000 	 -2.3720100000 
1152.00 	 225.0258000 	 2.228675 	 -0.9217930000 	 -2.3734030000 
1152.20 	 225.0226000 	 2.228650 	 -0.9188557000 	 -2.3711170000 
1152.40 	 225.0179000 	 2.228625 	 -0.9221363000 	 -2.3740450000 
1152.60 	 225.0147000 	 2.228600 	 -0.9188684000 	 -2.3708690000 
1152.80 	 225.0147000 	 2.228600 	 -0.9215291000 	 -2.3737430000 
1153.00 	 225.0147000 	 2.228600 	 -0.9203370000 	 -2.3720520000 
1153.20 	 225.0147000 	 2.228600 	 -0.9197457000 	 -2.3720100000 
1153.40 	 225.0115000 	 2.228575 	 -0.9218884000 	 -2.3733740000 
1153.60 	 225.0147000 	 2.228550 	 -0.9187126000 	 -2.3707130000 
1153.80 	 225.0131000 	 2.228550 	 -0.9224033000 	 -2.3741530000 
1154.00 	 225.0147000 	 2.228550 	 -0.9187984000 	 -2.3707550000 
1154.20 	 225.0115000 	 2.228550 	 -0.9212748000 	 -2.3734190000 
1154.40 	 225.0115000 	 2.228525 	 -0.9206041000 	 -2.3724080000 
1154.60 	 225.0115000 	 2.228500 	 -0.9197140000 	 -2.3719570000 
1154.80 	 225.0067000 	 2.228500 	 -0.9219106000 	 -2.3735840000 
1155.00 	 225.0052000 	 2.228500 	 -0.9187444000 	 -2.3708530000 
1155.20 	 225.0036000 	 2.228500 	 -0.9223239000 	 -2.3740390000 
1155.40 	 225.0020000 	 2.228500 	 -0.9190051000 	 -2.3710000000 
1155.60 	 224.9988000 	 2.228500 	 -0.9214020000 	 -2.3735050000 
1155.80 	 224.9956000 	 2.228500 	 -0.9206168000 	 -2.3723380000 
1156.00 	 224.9956000 	 2.228500 	 -0.9196218000 	 -2.3719220000 
1156.20 	 224.9908000 	 2.228500 	 -0.9220441000 	 -2.3738030000 
1156.40 	 224.9893000 	 2.228500 	 -0.9185410000 	 -2.3709270000 
1156.60 	 224.9908000 	 2.228500 	 -0.9223683000 	 -2.3743030000 
1156.80 	 224.9877000 	 2.228500 	 -0.9189193000 	 -2.3710440000 
1157.00 	 224.9908000 	 2.228500 	 -0.9210904000 	 -2.3733520000 
1157.20 	 224.9908000 	 2.228500 	 -0.9205564000 	 -2.3724560000 
1157.40 	 224.9877000 	 2.228500 	 -0.9193071000 	 -2.3719720000 
1157.60 	 224.9829000 	 2.228500 	 -0.9220664000 	 -2.3738420000 
1157.80 	 224.9797000 	 2.228500 	 -0.9186459000 	 -2.3708980000 
1158.00 	 224.9749000 	 2.228500 	 -0.9224224000 	 -2.3741500000 
1158.20 	 224.9718000 	 2.228500 	 -0.9190432000 	 -2.3711400000 
1158.40 	 224.9702000 	 2.228500 	 -0.9209983000 	 -2.3732350000 
1158.60 	 224.9670000 	 2.228500 	 -0.9208139000 	 -2.3726910000 
1158.80 	 224.9670000 	 2.228525 	 -0.9192054000 	 -2.3715970000 
1159.00 	 224.9638000 	 2.228550 	 -0.9223270000 	 -2.3741120000 
1159.20 	 224.9606000 	 2.228600 	 -0.9185378000 	 -2.3710220000 
1159.40 	 224.9591000 	 2.228625 	 -0.9221618000 	 -2.3741310000 
1159.60 	 224.9559000 	 2.228650 	 -0.9194374000 	 -2.3714160000 
1159.80 	 224.9559000 	 2.228675 	 -0.9205818000 	 -2.3731170000 
1160.00 	 224.9559000 	 2.228725 	 -0.9211572000 	 -2.3730120000 
1160.20 	 224.9559000 	 2.228775 	 -0.9191195000 	 -2.3716990000 
1160.40 	 224.9575000 	 2.228825 	 -0.9221967000 	 -2.3741470000 
1160.60 	 224.9559000 	 2.228850 	 -0.9186840000 	 -2.3708950000 
1160.80 	 224.9559000 	 2.228875 	 -0.9219964000 	 -2.3740930000 
1161.00 	 224.9559000 	 2.228925 	 -0.9197330000 	 -2.3718100000 
1161.20 	 224.9559000 	 2.228950 	 -0.9205341000 	 -2.3729770000 
1161.40 	 224.9559000 	 2.229000 	 -0.9213035000 	 -2.3731260000 
1161.60 	 224.9559000 	 2.229050 	 -0.9189669000 	 -2.3715690000 
1161.80 	 224.9591000 	 2.229075 	 -0.9224574000 	 -2.3743060000 
1162.00 	 224.9638000 	 2.229125 	 -0.9190273000 	 -2.3709460000 
1162.20 	 224.9686000 	 2.229150 	 -0.9217580000 	 -2.3738860000 
1162.40 	 224.9749000 	 2.229175 	 -0.9200351000 	 -2.3719500000 
1162.60 	 224.9829000 	 2.229200 	 -0.9202258000 	 -2.3726750000 
1162.80 	 224.9908000 	 2.229225 	 -0.9216277000 	 -2.3733430000 
1163.00 	 224.9956000 	 2.229200 	 -0.9191640000 	 -2.3712570000 
1163.20 	 224.9988000 	 2.229200 	 -0.9229946000 	 -2.3743530000 
1163.40 	 225.0020000 	 2.229200 	 -0.9194152000 	 -2.3712130000 
1163.60 	 225.0067000 	 2.229200 	 -0.9222444000 	 -2.3740320000 
1163.80 	 225.0067000 	 2.229200 	 -0.9209029000 	 -2.3724300000 
1164.00 	 225.0115000 	 2.229200 	 -0.9202671000 	 -2.3723190000 
1164.20 	 225.0147000 	 2.229200 	 -0.9224129000 	 -2.3738800000 
1164.40 	 225.0147000 	 2.229200 	 -0.9192848000 	 -2.3712350000 
1164.60 	 225.0147000 	 2.229200 	 -0.9229119000 	 -2.3744520000 
1164.80 	 225.0115000 	 2.229200 	 -0.9195964000 	 -2.3713560000 
1165.00 	 225.0067000 	 2.229200 	 -0.9221077000 	 -2.3738610000 
1165.20 	 225.0036000 	 2.229200 	 -0.9211699000 	 -2.3724650000 
1165.40 	 224.9972000 	 2.229200 	 -0.9202449000 	 -2.3725030000 
1165.60 	 224.9940000 	 2.229200 	 -0.9225559000 	 -2.3739120000 
1165.80 	 224.9877000 	 2.229200 	 -0.9191545000 	 -2.3712950000 
1166.00 	 224.9829000 	 2.229200 	 -0.9227435000 	 -2.3745380000 
1166.20 	 224.9813000 	 2.229200 	 -0.9196186000 	 -2.3714260000 
1166.40 	 224.9797000 	 2.229200 	 -0.9216563000 	 -2.3737590000 
1166.60 	 224.9765000 	 2.229200 	 -0.9210809000 	 -2.3727420000 
1166.80 	 224.9749000 	 2.229200 	 -0.9203689000 	 -2.3725760000 
1167.00 	 224.9749000 	 2.229200 	 -0.9222094000 	 -2.3736540000 
1167.20 	 224.9797000 	 2.229200 	 -0.9192594000 	 -2.3714640000 
1167.40 	 224.9797000 	 2.229225 	 -0.9231663000 	 -2.3745920000 
1167.60 	 224.9813000 	 2.229250 	 -0.9194247000 	 -2.3713020000 
1167.80 	 224.9797000 	 2.229250 	 -0.9225591000 	 -2.3744010000 
1168.00 	 224.9797000 	 2.229250 	 -0.9204515000 	 -2.3721190000 
1168.20 	 224.9797000 	 2.229250 	 -0.9211604000 	 -2.3732820000 
1168.40 	 224.9749000 	 2.229275 	 -0.9221871000 	 -2.3739880000 
1168.60 	 224.9734000 	 2.229300 	 -0.9199174000 	 -2.3722770000 
1168.80 	 224.9718000 	 2.229325 	 -0.9230423000 	 -2.3750500000 
1169.00 	 224.9638000 	 2.229325 	 -0.9195010000 	 -2.3718930000 
1169.20 	 224.9638000 	 2.229375 	 -0.9226131000 	 -2.3748140000 
1169.40 	 224.9559000 	 2.229400 	 -0.9204705000 	 -2.3722110000 
1169.60 	 224.9543000 	 2.229425 	 -0.9211509000 	 -2.3734350000 
1169.80 	 224.9511000 	 2.229475 	 -0.9221935000 	 -2.3740610000 
1170.00 	 224.9479000 	 2.229525 	 -0.9197362000 	 -2.3720900000 
1170.20 	 224.9479000 	 2.229550 	 -0.9231727000 	 -2.3751290000 
1170.40 	 224.9479000 	 2.229600 	 -0.9195900000 	 -2.3717530000 
1170.60 	 224.9511000 	 2.229650 	 -0.9228675000 	 -2.3746140000 
1170.80 	 224.9559000 	 2.229675 	 -0.9210046000 	 -2.3728500000 
1171.00 	 224.9606000 	 2.229725 	 -0.9213002000 	 -2.3735400000 
1171.20 	 224.9718000 	 2.229750 	 -0.9225400000 	 -2.3739810000 
1171.40 	 224.9797000 	 2.229750 	 -0.9197617000 	 -2.3720770000 
1171.60 	 224.9908000 	 2.229775 	 -0.9233856000 	 -2.3750590000 
1171.80 	 224.9988000 	 2.229800 	 -0.9197490000 	 -2.3717630000 
1172.00 	 225.0067000 	 2.229800 	 -0.9226131000 	 -2.3749510000 
1172.20 	 225.0131000 	 2.229800 	 -0.9210873000 	 -2.3728850000 
1172.40 	 225.0179000 	 2.229800 	 -0.9212430000 	 -2.3733230000 
1172.60 	 225.0226000 	 2.229800 	 -0.9227117000 	 -2.3743310000 
1172.80 	 225.0242000 	 2.229800 	 -0.9198888000 	 -2.3722080000 
1173.00 	 225.0258000 	 2.229800 	 -0.9232267000 	 -2.3752150000 
1173.20 	 225.0290000 	 2.229800 	 -0.9197140000 	 -2.3718800000 
1173.40 	 225.0274000 	 2.229800 	 -0.9227848000 	 -2.3748780000 
1173.60 	 225.0258000 	 2.229750 	 -0.9211413000 	 -2.3731110000 
1173.80 	 225.0258000 	 2.229750 	 -0.9212812000 	 -2.3735710000 
1174.00 	 225.0226000 	 2.229725 	 -0.9227467000 	 -2.3744230000 
1174.20 	 225.0226000 	 2.229700 	 -0.9200032000 	 -2.3724050000 
1174.40 	 225.0179000 	 2.229700 	 -0.9234524000 	 -2.3752910000 
1174.60 	 225.0163000 	 2.229675 	 -0.9196313000 	 -2.3718610000 
1174.80 	 225.0179000 	 2.229650 	 -0.9229310000 	 -2.3749610000 
1175.00 	 225.0147000 	 2.229650 	 -0.9209697000 	 -2.3731010000 
1175.20 	 225.0147000 	 2.229650 	 -0.9210269000 	 -2.3736290000 
1175.40 	 225.0115000 	 2.229650 	 -0.9226449000 	 -2.3744170000 
1175.60 	 225.0115000 	 2.229625 	 -0.9199683000 	 -2.3722900000 
1175.80 	 225.0067000 	 2.229600 	 -0.9233475000 	 -2.3751390000 
1176.00 	 225.0067000 	 2.229600 	 -0.9197553000 	 -2.3721890000 
1176.20 	 225.0020000 	 2.229600 	 -0.9229215000 	 -2.3750940000 
1176.40 	 224.9988000 	 2.229600 	 -0.9210523000 	 -2.3729520000 
1176.60 	 224.9956000 	 2.229600 	 -0.9211763000 	 -2.3738070000 
1176.80 	 224.9956000 	 2.229600 	 -0.9224923000 	 -2.3743980000 
1177.00 	 224.9908000 	 2.229600 	 -0.9199715000 	 -2.3725100000 
1177.20 	 224.9908000 	 2.229600 	 -0.9233888000 	 -2.3753070000 
1177.40 	 224.9908000 	 2.229600 	 -0.9197648000 	 -2.3721340000 
1177.60 	 224.9877000 	 2.229600 	 -0.9232680000 	 -2.3751830000 
1177.80 	 224.9877000 	 2.229600 	 -0.9205341000 	 -2.3727160000 
1178.00 	 224.9877000 	 2.229600 	 -0.9215323000 	 -2.3740740000 
1178.20 	 224.9877000 	 2.229600 	 -0.9222857000 	 -2.3741850000 
1178.40 	 224.9877000 	 2.229600 	 -0.9200668000 	 -2.3728560000 
1178.60 	 224.9877000 	 2.229600 	 -0.9232903000 	 -2.3752820000 
1178.80 	 224.9829000 	 2.229600 	 -0.9196631000 	 -2.3720960000 
1179.00 	 224.9829000 	 2.229600 	 -0.9230328000 	 -2.3752780000 
1179.20 	 224.9749000 	 2.229600 	 -0.9203021000 	 -2.3725220000 
1179.40 	 224.9749000 	 2.229600 	 -0.9218915000 	 -2.3745280000 
1179.60 	 224.9718000 	 2.229600 	 -0.9219615000 	 -2.3738700000 
1179.80 	 224.9718000 	 2.229650 	 -0.9202671000 	 -2.3728690000 
1180.00 	 224.9718000 	 2.229650 	 -0.9233634000 	 -2.3749670000 
1180.20 	 224.9734000 	 2.229700 	 -0.9196281000 	 -2.3720420000 
1180.40 	 224.9749000 	 2.229700 	 -0.9232934000 	 -2.3752470000 
1180.60 	 224.9749000 	 2.229725 	 -0.9205500000 	 -2.3725160000 
1180.80 	 224.9749000 	 2.229750 	 -0.9219773000 	 -2.3743060000 
1181.00 	 224.9718000 	 2.229750 	 -0.9219964000 	 -2.3737300000 
1181.20 	 224.9670000 	 2.229800 	 -0.9203625000 	 -2.3727890000 
1181.40 	 224.9654000 	 2.229825 	 -0.9233888000 	 -2.3751960000 
1181.60 	 224.9638000 	 2.229850 	 -0.9196441000 	 -2.3721000000 
1181.80 	 224.9638000 	 2.229875 	 -0.9231822000 	 -2.3754370000 
1182.00 	 224.9670000 	 2.229900 	 -0.9204547000 	 -2.3726720000 
1182.20 	 224.9718000 	 2.229950 	 -0.9217198000 	 -2.3741910000 
1182.40 	 224.9749000 	 2.229950 	 -0.9222730000 	 -2.3740990000 
1182.60 	 224.9749000 	 2.229975 	 -0.9203689000 	 -2.3730470000 
1182.80 	 224.9781000 	 2.230000 	 -0.9231917000 	 -2.3751830000 
1183.00 	 224.9749000 	 2.230025 	 -0.9196218000 	 -2.3721220000 
1183.20 	 224.9797000 	 2.230025 	 -0.9230645000 	 -2.3755740000 
1183.40 	 224.9797000 	 2.230050 	 -0.9206963000 	 -2.3730530000 
1183.60 	 224.9797000 	 2.230075 	 -0.9216022000 	 -2.3742770000 
1183.80 	 224.9797000 	 2.230050 	 -0.9224288000 	 -2.3744610000 
1184.00 	 224.9829000 	 2.230050 	 -0.9198253000 	 -2.3727540000 
1184.20 	 224.9877000 	 2.230075 	 -0.9233856000 	 -2.3757170000 
1184.40 	 224.9908000 	 2.230100 	 -0.9197617000 	 -2.3723760000 
1184.60 	 224.9908000 	 2.230125 	 -0.9229882000 	 -2.3754340000 
1184.80 	 224.9956000 	 2.230100 	 -0.9211127000 	 -2.3732220000 
1185.00 	 224.9956000 	 2.230100 	 -0.9214306000 	 -2.3740960000 
1185.20 	 224.9908000 	 2.230100 	 -0.9229978000 	 -2.3750910000 
1185.40 	 224.9956000 	 2.230100 	 -0.9199238000 	 -2.3727540000 
1185.60 	 224.9972000 	 2.230100 	 -0.9237067000 	 -2.3758220000 
1185.80 	 224.9988000 	 2.230100 	 -0.9200065000 	 -2.3726460000 
1186.00 	 224.9988000 	 2.230100 	 -0.9229024000 	 -2.3755360000 
1186.20 	 224.9988000 	 2.230100 	 -0.9212494000 	 -2.3735940000 
1186.40 	 224.9988000 	 2.230100 	 -0.9212462000 	 -2.3740640000 
1186.60 	 224.9956000 	 2.230100 	 -0.9228166000 	 -2.3749670000 
1186.80 	 224.9908000 	 2.230100 	 -0.9201749000 	 -2.3730630000 
1187.00 	 224.9877000 	 2.230100 	 -0.9236336000 	 -2.3758790000 
1187.20 	 224.9829000 	 2.230100 	 -0.9198539000 	 -2.3727390000 
1187.40 	 224.9829000 	 2.230100 	 -0.9231917000 	 -2.3758350000 
1187.60 	 224.9797000 	 2.230100 	 -0.9210587000 	 -2.3732090000 
1187.80 	 224.9797000 	 2.230125 	 -0.9220791000 	 -2.3746680000 
1188.00 	 224.9829000 	 2.230150 	 -0.9223270000 	 -2.3747190000 
1188.20 	 224.9829000 	 2.230150 	 -0.9203370000 	 -2.3733520000 
1188.40 	 224.9829000 	 2.230175 	 -0.9235477000 	 -2.3759240000 
1188.60 	 224.9829000 	 2.230150 	 -0.9199524000 	 -2.3730600000 
1188.80 	 224.9877000 	 2.230175 	 -0.9232712000 	 -2.3761270000 
1189.00 	 224.9829000 	 2.230200 	 -0.9208329000 	 -2.3738160000 
1189.20 	 224.9861000 	 2.230225 	 -0.9214973000 	 -2.3749030000 
1189.40 	 224.9861000 	 2.230200 	 -0.9223111000 	 -2.3752820000 
1189.60 	 224.9877000 	 2.230200 	 -0.9203339000 	 -2.3737530000 
1189.80 	 224.9877000 	 2.230225 	 -0.9236431000 	 -2.3765820000 
1190.00 	 224.9877000 	 2.230250 	 -0.9199206000 	 -2.3734410000 
1190.20 	 224.9908000 	 2.230250 	 -0.9231822000 	 -2.3764160000 
1190.40 	 224.9908000 	 2.230250 	 -0.9213734000 	 -2.3740890000 
1190.60 	 224.9908000 	 2.230250 	 -0.9218280000 	 -2.3753170000 
1190.80 	 224.9908000 	 2.230250 	 -0.9231091000 	 -2.3760100000 
1191.00 	 224.9908000 	 2.230250 	 -0.9203975000 	 -2.3740450000 
1191.20 	 224.9877000 	 2.230250 	 -0.9239928000 	 -2.3769160000 
1191.40 	 224.9829000 	 2.230250 	 -0.9204038000 	 -2.3737080000 
1191.60 	 224.9877000 	 2.230275 	 -0.9232235000 	 -2.3766390000 
1191.80 	 224.9861000 	 2.230275 	 -0.9213002000 	 -2.3748490000 
1192.00 	 224.9829000 	 2.230300 	 -0.9214370000 	 -2.3755070000 
1192.20 	 224.9829000 	 2.230300 	 -0.9228103000 	 -2.3763310000 
1192.40 	 224.9829000 	 2.230300 	 -0.9202035000 	 -2.3749420000 
1192.60 	 224.9829000 	 2.230325 	 -0.9237321000 	 -2.3777290000 
1192.80 	 224.9829000 	 2.230350 	 -0.9199683000 	 -2.3745190000 
1193.00 	 224.9861000 	 2.230350 	 -0.9229024000 	 -2.3775960000 
1193.20 	 224.9877000 	 2.230375 	 -0.9210873000 	 -2.3756730000 
1193.40 	 224.9893000 	 2.230350 	 -0.9216213000 	 -2.3765280000 
1193.60 	 224.9908000 	 2.230350 	 -0.9232616000 	 -2.3773260000 
1193.80 	 224.9908000 	 2.230350 	 -0.9203752000 	 -2.3751260000 
1194.00 	 224.9908000 	 2.230350 	 -0.9239674000 	 -2.3783210000 
1194.20 	 224.9908000 	 2.230350 	 -0.9202258000 	 -2.3749670000 
1194.40 	 224.9908000 	 2.230350 	 -0.9235032000 	 -2.3780600000 
1194.60 	 224.9908000 	 2.230350 	 -0.9212621000 	 -2.3757010000 
1194.80 	 224.9908000 	 2.230350 	 -0.9220060000 	 -2.3769030000 
1195.00 	 224.9877000 	 2.230375 	 -0.9229088000 	 -2.3768270000 
1195.20 	 224.9877000 	 2.230400 	 -0.9207885000 	 -2.3752820000 
1195.40 	 224.9877000 	 2.230400 	 -0.9237449000 	 -2.3778880000 
1195.60 	 224.9877000 	 2.230400 	 -0.9202258000 	 -2.3747540000 
1195.80 	 224.9829000 	 2.230400 	 -0.9236209000 	 -2.3785460000 
1196.00 	 224.9829000 	 2.230425 	 -0.9208997000 	 -2.3760540000 
1196.20 	 224.9797000 	 2.230450 	 -0.9221109000 	 -2.3775700000 
1196.40 	 224.9797000 	 2.230450 	 -0.9222094000 	 -2.3770170000 
1196.60 	 224.9781000 	 2.230450 	 -0.9208075000 	 -2.3763120000 
1196.80 	 224.9749000 	 2.230475 	 -0.9235255000 	 -2.3783300000 
1197.00 	 224.9749000 	 2.230475 	 -0.9202258000 	 -2.3756980000 
1197.20 	 224.9749000 	 2.230500 	 -0.9238720000 	 -2.3789340000 
1197.40 	 224.9797000 	 2.230525 	 -0.9207026000 	 -2.3760320000 
1197.60 	 224.9797000 	 2.230550 	 -0.9226704000 	 -2.3782990000 
1197.80 	 224.9797000 	 2.230550 	 -0.9223461000 	 -2.3771700000 
1198.00 	 224.9829000 	 2.230550 	 -0.9213797000 	 -2.3772620000 
1198.20 	 224.9877000 	 2.230575 	 -0.9232903000 	 -2.3785020000 
1198.40 	 224.9877000 	 2.230600 	 -0.9202035000 	 -2.3760800000 
1198.60 	 224.9908000 	 2.230600 	 -0.9238942000 	 -2.3793160000 
1198.80 	 224.9956000 	 2.230600 	 -0.9201622000 	 -2.3760350000 
1199.00 	 224.9956000 	 2.230600 	 -0.9232267000 	 -2.3786900000 
1199.20 	 224.9956000 	 2.230600 	 -0.9220314000 	 -2.3771640000 
1199.40 	 224.9988000 	 2.230600 	 -0.9215641000 	 -2.3773130000 
1199.60 	 224.9956000 	 2.230600 	 -0.9236622000 	 -2.3786480000 
1199.80 	 224.9988000 	 2.230600 	 -0.9204769000 	 -2.3759750000 
1200.00 	 224.9988000 	 2.230600 	 -0.9240182000 	 -2.3792240000 
1200.20 	 225.0020000 	 2.230600 	 -0.9209697000 	 -2.3761050000 
1200.40 	 225.0036000 	 2.230600 	 -0.9227594000 	 -2.3783680000 
1200.60 	 225.0036000 	 2.230600 	 -0.9224319000 	 -2.3775100000 
1200.80 	 225.0036000 	 2.230600 	 -0.9213956000 	 -2.3770360000 
1201.00 	 224.9988000 	 2.230600 	 -0.9236558000 	 -2.3785370000 
1201.20 	 224.9956000 	 2.230600 	 -0.9205341000 	 -2.3760410000 
1201.40 	 224.9908000 	 2.230600 	 -0.9241740000 	 -2.3791890000 
1201.60 	 224.9877000 	 2.230600 	 -0.9206390000 	 -2.3761430000 
1201.80 	 224.9877000 	 2.230600 	 -0.9233252000 	 -2.3787430000 
1202.00 	 224.9877000 	 2.230600 	 -0.9224224000 	 -2.3773700000 
1202.20 	 224.9877000 	 2.230600 	 -0.9215069000 	 -2.3772270000 
1202.40 	 224.9908000 	 2.230625 	 -0.9236813000 	 -2.3787210000 
1202.60 	 224.9972000 	 2.230650 	 -0.9206104000 	 -2.3763150000 
1202.80 	 224.9988000 	 2.230650 	 -0.9242439000 	 -2.3793320000 
1203.00 	 225.0020000 	 2.230650 	 -0.9206708000 	 -2.3761210000 
1203.20 	 224.9988000 	 2.230650 	 -0.9234301000 	 -2.3788640000 
1203.40 	 224.9956000 	 2.230650 	 -0.9216881000 	 -2.3767730000 
1203.60 	 224.9908000 	 2.230650 	 -0.9221204000 	 -2.3777840000 
1203.80 	 224.9908000 	 2.230650 	 -0.9233888000 	 -2.3783680000 
1204.00 	 224.9877000 	 2.230650 	 -0.9207471000 	 -2.3762160000 
1204.20 	 224.9877000 	 2.230650 	 -0.9240913000 	 -2.3793950000 
1204.40 	 224.9877000 	 2.230650 	 -0.9206009000 	 -2.3761180000 
1204.60 	 224.9908000 	 2.230650 	 -0.9236844000 	 -2.3789950000 
1204.80 	 224.9908000 	 2.230650 	 -0.9217135000 	 -2.3769700000 
1205.00 	 224.9908000 	 2.230650 	 -0.9220569000 	 -2.3777130000 
1205.20 	 224.9877000 	 2.230650 	 -0.9233983000 	 -2.3783750000 
1205.40 	 224.9829000 	 2.230650 	 -0.9206422000 	 -2.3764830000 
1205.60 	 224.9781000 	 2.230675 	 -0.9241962000 	 -2.3791790000 
1205.80 	 224.9718000 	 2.230700 	 -0.9204038000 	 -2.3760800000 
1206.00 	 224.9670000 	 2.230700 	 -0.9237798000 	 -2.3790260000 
1206.20 	 224.9670000 	 2.230750 	 -0.9214497000 	 -2.3766140000 
1206.40 	 224.9702000 	 2.230775 	 -0.9224002000 	 -2.3777960000 
1206.60 	 224.9749000 	 2.230800 	 -0.9230328000 	 -2.3779770000 
1206.80 	 224.9781000 	 2.230825 	 -0.9209283000 	 -2.3767280000 
1207.00 	 224.9797000 	 2.230825 	 -0.9241199000 	 -2.3791660000 
1207.20 	 224.9829000 	 2.230850 	 -0.9202703000 	 -2.3760410000 
1207.40 	 224.9829000 	 2.230875 	 -0.9237353000 	 -2.3792010000 
1207.60 	 224.9829000 	 2.230850 	 -0.9213797000 	 -2.3765690000 
1207.80 	 224.9877000 	 2.230850 	 -0.9221776000 	 -2.3779460000 
1208.00 	 224.9908000 	 2.230875 	 -0.9233062000 	 -2.3778790000 
1208.20 	 224.9924000 	 2.230900 	 -0.9209983000 	 -2.3764450000 
1208.40 	 224.9956000 	 2.230925 	 -0.9240373000 	 -2.3790490000 
1208.60 	 225.0036000 	 2.230925 	 -0.9204991000 	 -2.3757330000 
1208.80 	 225.0052000 	 2.230900 	 -0.9237798000 	 -2.3788450000 
1209.00 	 225.0067000 	 2.230900 	 -0.9217453000 	 -2.3768230000 
1209.20 	 225.0115000 	 2.230900 	 -0.9224129000 	 -2.3777420000 
1209.40 	 225.0115000 	 2.230900 	 -0.9231917000 	 -2.3780090000 
1209.60 	 225.0115000 	 2.230900 	 -0.9210300000 	 -2.3763280000 
1209.80 	 225.0067000 	 2.230900 	 -0.9243202000 	 -2.3788900000 
1210.00 	 225.0099000 	 2.230900 	 -0.9206168000 	 -2.3758090000 
1210.20 	 225.0067000 	 2.230900 	 -0.9242535000 	 -2.3791280000 
1210.40 	 225.0067000 	 2.230900 	 -0.9211509000 	 -2.3761720000 
1210.60 	 225.0067000 	 2.230900 	 -0.9230201000 	 -2.3780410000 
1210.80 	 225.0067000 	 2.230900 	 -0.9228389000 	 -2.3774970000 
1211.00 	 225.0067000 	 2.230900 	 -0.9213066000 	 -2.3766640000 
1211.20 	 225.0036000 	 2.230900 	 -0.9241168000 	 -2.3790040000 
1211.40 	 225.0052000 	 2.230900 	 -0.9206454000 	 -2.3759680000 
1211.60 	 224.9988000 	 2.230900 	 -0.9241231000 	 -2.3792170000 
1211.80 	 225.0067000 	 2.230900 	 -0.9213352000 	 -2.3765370000 
1212.00 	 225.0052000 	 2.230900 	 -0.9229438000 	 -2.3782600000 
1212.20 	 225.0067000 	 2.230900 	 -0.9227498000 	 -2.3775390000 
1212.40 	 225.0067000 	 2.230900 	 -0.9214147000 	 -2.3768330000 
1212.60 	 225.0067000 	 2.230900 	 -0.9239737000 	 -2.3787620000 
1212.80 	 225.0067000 	 2.230900 	 -0.9205977000 	 -2.3759490000 
1213.00 	 225.0067000 	 2.230900 	 -0.9243679000 	 -2.3791760000 
1213.20 	 225.0067000 	 2.230900 	 -0.9208043000 	 -2.3758510000 
1213.40 	 225.0067000 	 2.230900 	 -0.9235096000 	 -2.3787590000 
1213.60 	 225.0067000 	 2.230900 	 -0.9219329000 	 -2.3768230000 
1213.80 	 225.0067000 	 2.230900 	 -0.9222667000 	 -2.3776500000 
1214.00 	 225.0036000 	 2.230900 	 -0.9233539000 	 -2.3781040000 
1214.20 	 224.9988000 	 2.230900 	 -0.9208615000 	 -2.3761490000 
1214.40 	 225.0004000 	 2.230900 	 -0.9242535000 	 -2.3790390000 
1214.60 	 225.0036000 	 2.230900 	 -0.9206295000 	 -2.3756790000 
1214.80 	 225.0036000 	 2.230900 	 -0.9238720000 	 -2.3788070000 
1215.00 	 225.0036000 	 2.230900 	 -0.9218025000 	 -2.3766830000 
1215.20 	 224.9988000 	 2.230900 	 -0.9223334000 	 -2.3775640000 
1215.40 	 224.9972000 	 2.230900 	 -0.9235096000 	 -2.3779900000 
1215.60 	 224.9956000 	 2.230900 	 -0.9208743000 	 -2.3761680000 
1215.80 	 224.9877000 	 2.230900 	 -0.9243711000 	 -2.3789440000 
1216.00 	 224.9877000 	 2.230900 	 -0.9207090000 	 -2.3756790000 
1216.20 	 224.9829000 	 2.230900 	 -0.9237735000 	 -2.3786290000 
1216.40 	 224.9829000 	 2.230900 	 -0.9219487000 	 -2.3766170000 
1216.60 	 224.9797000 	 2.230900 	 -0.9224415000 	 -2.3775290000 
1216.80 	 224.9797000 	 2.230900 	 -0.9232966000 	 -2.3778560000 
1217.00 	 224.9797000 	 2.230900 	 -0.9208902000 	 -2.3762160000 
1217.20 	 224.9797000 	 2.230900 	 -0.9243075000 	 -2.3790260000 
1217.40 	 224.9749000 	 2.230900 	 -0.9206200000 	 -2.3757770000 
1217.60 	 224.9797000 	 2.230925 	 -0.9239547000 	 -2.3790710000 
1217.80 	 224.9797000 	 2.230950 	 -0.9213893000 	 -2.3763910000 
1218.00 	 224.9797000 	 2.230950 	 -0.9225528000 	 -2.3781590000 
1218.20 	 224.9797000 	 2.230950 	 -0.9230741000 	 -2.3778410000 
1218.40 	 224.9797000 	 2.230975 	 -0.9210396000 	 -2.3764990000 
1218.60 	 224.9749000 	 2.230975 	 -0.9240437000 	 -2.3790710000 
1218.80 	 224.9781000 	 2.231000 	 -0.9203879000 	 -2.3758600000 
1219.00 	 224.9749000 	 2.231025 	 -0.9240818000 	 -2.3791060000 
1219.20 	 224.9749000 	 2.231025 	 -0.9212144000 	 -2.3762920000 
1219.40 	 224.9749000 	 2.231050 	 -0.9224987000 	 -2.3781710000 
1219.60 	 224.9749000 	 2.231075 	 -0.9225559000 	 -2.3775040000 
1219.80 	 224.9749000 	 2.231100 	 -0.9212399000 	 -2.3768360000 
1220.00 	 224.9749000 	 2.231125 	 -0.9237449000 	 -2.3786070000 
1220.20 	 224.9718000 	 2.231125 	 -0.9206550000 	 -2.3760000000 
1220.40 	 224.9718000 	 2.231150 	 -0.9243266000 	 -2.3791790000 
1220.60 	 224.9718000 	 2.231175 	 -0.9210650000 	 -2.3760730000 
1220.80 	 224.9797000 	 2.231200 	 -0.9231853000 	 -2.3786800000 
1221.00 	 224.9845000 	 2.231200 	 -0.9224224000 	 -2.3772720000 
1221.20 	 224.9908000 	 2.231200 	 -0.9219233000 	 -2.3770810000 
1221.40 	 225.0020000 	 2.231200 	 -0.9242852000 	 -2.3788390000 
1221.60 	 225.0052000 	 2.231200 	 -0.9208584000 	 -2.3759680000 
1221.80 	 225.0115000 	 2.231200 	 -0.9246699000 	 -2.3792550000 
1222.00 	 225.0067000 	 2.231200 	 -0.9213193000 	 -2.3762100000 
1222.20 	 225.0115000 	 2.231200 	 -0.9233475000 	 -2.3784130000 
1222.40 	 225.0147000 	 2.231200 	 -0.9226894000 	 -2.3773190000 
1222.60 	 225.0147000 	 2.231200 	 -0.9219138000 	 -2.3770940000 
1222.80 	 225.0179000 	 2.231200 	 -0.9241645000 	 -2.3787590000 
1223.00 	 225.0226000 	 2.231200 	 -0.9209601000 	 -2.3759750000 
1223.20 	 225.0226000 	 2.231200 	 -0.9245841000 	 -2.3792010000 
1223.40 	 225.0226000 	 2.231200 	 -0.9211349000 	 -2.3759870000 
1223.60 	 225.0226000 	 2.231200 	 -0.9237639000 	 -2.3786770000 
1223.80 	 225.0179000 	 2.231200 	 -0.9225591000 	 -2.3772490000 
1224.00 	 225.0147000 	 2.231200 	 -0.9221045000 	 -2.3773800000 
1224.20 	 225.0131000 	 2.231150 	 -0.9239801000 	 -2.3785590000 
1224.40 	 225.0115000 	 2.231150 	 -0.9209029000 	 -2.3762960000 
1224.60 	 225.0067000 	 2.231150 	 -0.9246095000 	 -2.3793630000 
1224.80 	 225.0067000 	 2.231150 	 -0.9211636000 	 -2.3759430000 
1225.00 	 225.0036000 	 2.231150 	 -0.9239006000 	 -2.3787310000 
1225.20 	 224.9988000 	 2.231150 	 -0.9222762000 	 -2.3769790000 
1225.40 	 224.9956000 	 2.231150 	 -0.9221522000 	 -2.3773380000 
1225.60 	 224.9956000 	 2.231150 	 -0.9241009000 	 -2.3786960000 
1225.80 	 224.9956000 	 2.231150 	 -0.9209315000 	 -2.3762230000 
1226.00 	 224.9956000 	 2.231150 	 -0.9244983000 	 -2.3793670000 
1226.20 	 224.9956000 	 2.231150 	 -0.9212844000 	 -2.3760510000 
1226.40 	 224.9988000 	 2.231150 	 -0.9237353000 	 -2.3786640000 
1226.60 	 224.9988000 	 2.231150 	 -0.9226004000 	 -2.3772620000 
1226.80 	 225.0067000 	 2.231150 	 -0.9218724000 	 -2.3771260000 
1227.00 	 225.0052000 	 2.231150 	 -0.9239165000 	 -2.3784640000 
1227.20 	 225.0067000 	 2.231150 	 -0.9207503000 	 -2.3760860000 
1227.40 	 225.0052000 	 2.231150 	 -0.9246222000 	 -2.3793220000
[truncated: 337,970 more chars]
