# Supplementary material for: Scott Blair Fractional-Type Viscoelastic Behavior of Clear Spruce Wood: Influence of Compression Wood on Power-Law Stiffness Parameters
Source: Materials (Basel). 2024 Nov 9;17(22):5477. doi: 10.3390/ma17225477 (PMC11595321; doi:10.3390/ma17225477)
Supplement: Supplementary file 1 [file materials-17-05477-s001.zip › DATA_MDPI_upload.d/00_20_225.txt]

Bezeichnung: 	 00_20_225 
Bezeichnung Kofler: 	 20 
temperature [deg C] 	 moisture content [%] 	 raw density [kg/m³] 	 width [mm] 	 height [mm] 	 length [mm] 	 creepforce [N] 	 holding time [s] 	 reaction wood [%] 
20 	 12.10 	 538.3 	 15.04 	 15.08 	 240 	 225 	 1800 	 47.49 
-------------- Daten Shimadzu AGX 10 kN & 2 x HBM WA 20 -------------- 
1 _ 1 
Zeit 	 Kraft 	 Weg 	 Ext.1 	 Ext.2 
sec 	 N 	 mm 	 mm 	 mm 
0.00 	 4.4568380 	 0.000000 	 -0.0009282430 	 0.0004386902 
0.20 	 4.4536590 	 0.002375 	 0.0034809110 	 0.0039164220 
0.40 	 5.0147380 	 0.005675 	 -0.0026607510 	 -0.0003242493 
0.60 	 5.3151450 	 0.009025 	 0.0059986110 	 0.0007692973 
0.80 	 5.5996580 	 0.012350 	 0.0051116940 	 -0.0073051450 
1.00 	 5.6266780 	 0.015675 	 0.0112851500 	 -0.0133832300 
1.20 	 5.7856240 	 0.019025 	 0.0117429100 	 -0.0177478800 
1.40 	 5.9477490 	 0.022350 	 0.0143337200 	 -0.0213623000 
1.60 	 5.9811270 	 0.025675 	 0.0192483300 	 -0.0271829000 
1.80 	 6.1384840 	 0.029025 	 0.0211238900 	 -0.0353241000 
2.00 	 6.3069660 	 0.032350 	 0.0294685400 	 -0.0384426100 
2.20 	 6.4039230 	 0.035675 	 0.0312964100 	 -0.0491650900 
2.40 	 6.5199530 	 0.039000 	 0.0386111000 	 -0.0480429300 
2.60 	 6.6804890 	 0.042350 	 0.0377623300 	 -0.0550874100 
2.80 	 6.8314870 	 0.045675 	 0.0498898800 	 -0.0568262700 
3.00 	 6.9093700 	 0.049025 	 0.0494098700 	 -0.0643221500 
3.20 	 7.1779890 	 0.052350 	 0.0558853100 	 -0.0672944400 
3.40 	 7.1477890 	 0.055675 	 0.0579007500 	 -0.0780423500 
3.60 	 7.2526930 	 0.059000 	 0.0617663100 	 -0.0844065300 
3.80 	 7.4354810 	 0.062350 	 0.0708770800 	 -0.0861136100 
4.00 	 7.6246260 	 0.065675 	 0.0697294800 	 -0.0946871400 
4.20 	 7.7295300 	 0.069000 	 0.0792630500 	 -0.0955359100 
4.40 	 7.8217190 	 0.072350 	 0.0788847600 	 -0.1055463000 
4.60 	 7.9282120 	 0.075675 	 0.0854206100 	 -0.1083819000 
4.80 	 7.9822540 	 0.079025 	 0.0866985300 	 -0.1176357000 
5.00 	 8.1586840 	 0.082350 	 0.0953737900 	 -0.1220798000 
5.20 	 8.2095460 	 0.085675 	 0.1026217000 	 -0.1305517000 
5.40 	 8.3271670 	 0.089025 	 0.1079941000 	 -0.1327292000 
5.60 	 8.4304810 	 0.092350 	 0.1174831000 	 -0.1387978000 
5.80 	 8.5465120 	 0.095675 	 0.1220671000 	 -0.1453050000 
6.00 	 8.6466470 	 0.099000 	 0.1289272000 	 -0.1498349000 
6.20 	 8.7149930 	 0.102350 	 0.1354408000 	 -0.1614221000 
6.40 	 8.8485080 	 0.105675 	 0.1414394000 	 -0.1652718000 
6.60 	 8.8437400 	 0.109000 	 0.1440875000 	 -0.1746559000 
6.80 	 8.9979170 	 0.112350 	 0.1531601000 	 -0.1760705000 
7.00 	 9.0932850 	 0.115675 	 0.1609866000 	 -0.1887830000 
7.20 	 9.0440110 	 0.119000 	 0.1686605000 	 -0.1962566000 
7.40 	 9.1520950 	 0.122350 	 0.1732858000 	 -0.2018865000 
7.60 	 9.3285250 	 0.125675 	 0.1765696000 	 -0.2054055000 
7.80 	 9.3984600 	 0.129000 	 0.1845582000 	 -0.2079169000 
8.00 	 9.5526380 	 0.132350 	 0.1880805000 	 -0.2143510000 
8.20 	 9.7497300 	 0.135675 	 0.1986980000 	 -0.2169514000 
8.40 	 9.6893310 	 0.139025 	 0.2052148000 	 -0.2325376000 
8.60 	 9.7354250 	 0.142350 	 0.2201843000 	 -0.2367973000 
8.80 	 9.8021820 	 0.145675 	 0.2256298000 	 -0.2467124000 
9.00 	 9.8578140 	 0.149000 	 0.2310117000 	 -0.2510643000 
9.20 	 9.8943710 	 0.152350 	 0.2348900000 	 -0.2605152000 
9.30 	 10.0008600 	 0.154000 	 0.2435970000 	 -0.2615929000 
9.40 	 10.0072200 	 0.157150 	 0.2462355000 	 -0.2670479000 
9.60 	 11.3662100 	 0.209075 	 0.3306611000 	 -0.3517310000 
9.80 	 14.1588900 	 0.345275 	 0.5766742000 	 -0.5873140000 
10.00 	 23.5557600 	 0.483800 	 0.7840793000 	 -0.8686447000 
10.20 	 26.3849900 	 0.499850 	 0.7892259000 	 -0.9082635000 
10.40 	 31.1517700 	 0.565125 	 0.7832972000 	 -0.9616375000 
10.60 	 35.7691500 	 0.588775 	 0.7560984000 	 -0.9986750000 
10.80 	 39.1372000 	 0.637375 	 0.7288265000 	 -1.0284770000 
11.00 	 44.9673300 	 0.676500 	 0.6860924000 	 -1.0709100000 
11.20 	 47.7790800 	 0.709200 	 0.6657155000 	 -1.0969160000 
11.40 	 53.3231100 	 0.755075 	 0.6237189000 	 -1.1372340000 
11.60 	 57.1282700 	 0.787325 	 0.5945110000 	 -1.1634730000 
11.80 	 61.5088200 	 0.827625 	 0.5616665000 	 -1.1933070000 
12.00 	 66.0689700 	 0.865700 	 0.5252044000 	 -1.2259420000 
12.20 	 70.2444700 	 0.902150 	 0.4984315000 	 -1.2532170000 
12.40 	 74.6695200 	 0.939825 	 0.4622491000 	 -1.2931790000 
12.60 	 79.0405300 	 0.976750 	 0.4318968000 	 -1.3244120000 
12.80 	 83.3400100 	 1.013100 	 0.3962898000 	 -1.3563760000 
13.00 	 87.6665100 	 1.048725 	 0.3633753000 	 -1.3837910000 
13.20 	 91.7816200 	 1.083950 	 0.3294468000 	 -1.4161590000 
13.40 	 96.1510300 	 1.119750 	 0.3022385000 	 -1.4457860000 
13.60 	 100.5061000 	 1.155650 	 0.2678617000 	 -1.4748760000 
13.80 	 104.9995000 	 1.191000 	 0.2362792000 	 -1.5050440000 
14.00 	 109.4675000 	 1.225550 	 0.2049319000 	 -1.5372940000 
14.20 	 113.8306000 	 1.259775 	 0.1712831000 	 -1.5724370000 
14.40 	 118.3240000 	 1.294025 	 0.1412106000 	 -1.5993210000 
14.60 	 122.7649000 	 1.328325 	 0.1093547000 	 -1.6315240000 
14.80 	 127.3855000 	 1.362125 	 0.0816281700 	 -1.6561030000 
15.00 	 131.7406000 	 1.395650 	 0.0455919900 	 -1.6871900000 
15.20 	 136.1879000 	 1.429800 	 0.0169944800 	 -1.7138610000 
15.40 	 140.6384000 	 1.463800 	 -0.0155131000 	 -1.7486890000 
15.60 	 145.1015000 	 1.497650 	 -0.0482972500 	 -1.7810950000 
15.80 	 149.6665000 	 1.531275 	 -0.0763130200 	 -1.8067460000 
16.00 	 154.1932000 	 1.564475 	 -0.1070054000 	 -1.8388620000 
16.20 	 158.5595000 	 1.597525 	 -0.1383781000 	 -1.8655740000 
16.40 	 162.9321000 	 1.630650 	 -0.1725260000 	 -1.8990330000 
16.60 	 167.4795000 	 1.664125 	 -0.1983833000 	 -1.9262760000 
16.80 	 172.0476000 	 1.697250 	 -0.2307574000 	 -1.9585320000 
17.00 	 176.5792000 	 1.730025 	 -0.2570502000 	 -1.9838620000 
17.20 	 180.9963000 	 1.762575 	 -0.2917544000 	 -2.0108640000 
17.40 	 185.3848000 	 1.795275 	 -0.3237565000 	 -2.0423410000 
17.60 	 189.9417000 	 1.828225 	 -0.3540262000 	 -2.0762250000 
17.80 	 194.5543000 	 1.860750 	 -0.3871473000 	 -2.1042890000 
18.00 	 199.0048000 	 1.892800 	 -0.4141235000 	 -2.1315890000 
18.20 	 203.4903000 	 1.924875 	 -0.4458300000 	 -2.1641090000 
18.40 	 207.9646000 	 1.957000 	 -0.4726823000 	 -2.1882220000 
18.60 	 212.5120000 	 1.988975 	 -0.5051613000 	 -2.2207520000 
18.80 	 217.0324000 	 2.020750 	 -0.5298488000 	 -2.2489420000 
19.00 	 221.4909000 	 2.052425 	 -0.5635166000 	 -2.2775940000 
19.15 	 224.8096000 	 2.074975 	 -0.5837567000 	 -2.3008380000 
19.20 	 225.7506000 	 2.077900 	 -0.5870469000 	 -2.3033400000 
19.40 	 225.9652000 	 2.079150 	 -0.5910174000 	 -2.3093920000 
19.60 	 225.6107000 	 2.078700 	 -0.5906200000 	 -2.3112330000 
19.80 	 225.3278000 	 2.078475 	 -0.5931409000 	 -2.3125170000 
20.00 	 225.1053000 	 2.078400 	 -0.5936050000 	 -2.3164750000 
20.20 	 224.9002000 	 2.078375 	 -0.5899429000 	 -2.3135660000 
20.40 	 224.7111000 	 2.078375 	 -0.5956141000 	 -2.3172730000 
20.60 	 224.6555000 	 2.078525 	 -0.5893548000 	 -2.3135090000 
20.80 	 224.4266000 	 2.078725 	 -0.5927849000 	 -2.3171620000 
21.00 	 224.2915000 	 2.079000 	 -0.5898984000 	 -2.3142210000 
21.20 	 224.1834000 	 2.079325 	 -0.5927849000 	 -2.3166020000 
21.40 	 224.1754000 	 2.079675 	 -0.5941232000 	 -2.3157790000 
21.60 	 224.1961000 	 2.080025 	 -0.5948384000 	 -2.3161860000 
21.80 	 224.1723000 	 2.080400 	 -0.5919743000 	 -2.3172820000 
22.00 	 224.1166000 	 2.080775 	 -0.5880547000 	 -2.3160550000 
22.20 	 224.0864000 	 2.081175 	 -0.5962563000 	 -2.3191330000 
22.40 	 224.0499000 	 2.081575 	 -0.5943934000 	 -2.3163250000 
22.60 	 224.0531000 	 2.082000 	 -0.5970287000 	 -2.3205630000 
22.80 	 223.9863000 	 2.082425 	 -0.5942631000 	 -2.3175210000 
23.00 	 223.9927000 	 2.082850 	 -0.5984275000 	 -2.3214370000 
23.20 	 223.9958000 	 2.083300 	 -0.5959670000 	 -2.3195170000 
23.40 	 223.9799000 	 2.083725 	 -0.5958335000 	 -2.3221490000 
23.60 	 223.9609000 	 2.084175 	 -0.5978553000 	 -2.3226710000 
23.80 	 223.9196000 	 2.084625 	 -0.5956714000 	 -2.3227880000 
24.00 	 223.9768000 	 2.085075 	 -0.5987740000 	 -2.3255220000 
24.20 	 223.9958000 	 2.085525 	 -0.5920951000 	 -2.3237670000 
24.40 	 224.0070000 	 2.085950 	 -0.5988343000 	 -2.3280460000 
24.60 	 223.9974000 	 2.086375 	 -0.5973021000 	 -2.3253150000 
24.80 	 223.9895000 	 2.086825 	 -0.5991809000 	 -2.3293810000 
25.00 	 223.9847000 	 2.087275 	 -0.5986373000 	 -2.3297050000 
25.20 	 223.9815000 	 2.087700 	 -0.6024043000 	 -2.3321850000 
25.40 	 223.9768000 	 2.088150 	 -0.6036918000 	 -2.3331200000 
25.60 	 223.9768000 	 2.088600 	 -0.6020069000 	 -2.3329190000 
25.80 	 223.9768000 	 2.089050 	 -0.6008880000 	 -2.3355830000 
26.00 	 223.9815000 	 2.089500 	 -0.6023026000 	 -2.3321820000 
26.20 	 223.9847000 	 2.089925 	 -0.6015205000 	 -2.3353990000 
26.40 	 223.9927000 	 2.090375 	 -0.5977027000 	 -2.3325510000 
26.60 	 224.0038000 	 2.090825 	 -0.6040732000 	 -2.3364930000 
26.80 	 224.0149000 	 2.091250 	 -0.6022580000 	 -2.3341560000 
27.00 	 224.0292000 	 2.091675 	 -0.6051572000 	 -2.3368550000 
27.20 	 224.0467000 	 2.092075 	 -0.6034946000 	 -2.3367150000 
27.40 	 224.0642000 	 2.092500 	 -0.6060632000 	 -2.3380220000 
27.60 	 224.0833000 	 2.092900 	 -0.6077417000 	 -2.3379740000 
27.80 	 224.1023000 	 2.093300 	 -0.6055133000 	 -2.3375770000 
28.00 	 224.1246000 	 2.093675 	 -0.6088734000 	 -2.3398810000 
28.20 	 224.1437000 	 2.094050 	 -0.6054052000 	 -2.3375670000 
28.40 	 224.1659000 	 2.094425 	 -0.6106345000 	 -2.3412830000 
28.60 	 224.1850000 	 2.094775 	 -0.6057580000 	 -2.3381550000 
28.80 	 224.2088000 	 2.095125 	 -0.6094170000 	 -2.3422430000 
29.00 	 224.2279000 	 2.095475 	 -0.6070645000 	 -2.3394840000 
29.20 	 224.2470000 	 2.095800 	 -0.6061332000 	 -2.3428220000 
29.40 	 224.2645000 	 2.096125 	 -0.6060028000 	 -2.3418780000 
29.60 	 224.2804000 	 2.096425 	 -0.6080564000 	 -2.3429780000 
29.80 	 224.2978000 	 2.096750 	 -0.6068897000 	 -2.3438070000 
30.00 	 224.3090000 	 2.097050 	 -0.6089719000 	 -2.3426060000 
30.20 	 224.3233000 	 2.097350 	 -0.6071981000 	 -2.3451330000 
30.40 	 224.3344000 	 2.097625 	 -0.6075351000 	 -2.3428340000 
30.60 	 224.3487000 	 2.097925 	 -0.6087685000 	 -2.3460390000 
30.80 	 224.3567000 	 2.098200 	 -0.6047122000 	 -2.3432410000 
31.00 	 224.3678000 	 2.098475 	 -0.6137784000 	 -2.3468780000 
31.20 	 224.3789000 	 2.098750 	 -0.6106567000 	 -2.3443830000 
31.40 	 224.3900000 	 2.099025 	 -0.6125005000 	 -2.3474690000 
31.60 	 224.3996000 	 2.099275 	 -0.6086572000 	 -2.3460230000 
31.80 	 224.4091000 	 2.099550 	 -0.6122335000 	 -2.3473480000 
32.00 	 224.4218000 	 2.099800 	 -0.6144651000 	 -2.3482320000 
32.20 	 224.4330000 	 2.100050 	 -0.6106727000 	 -2.3470690000 
32.40 	 224.4441000 	 2.100300 	 -0.6133048000 	 -2.3497840000 
32.60 	 224.4520000 	 2.100525 	 -0.6090577000 	 -2.3485920000 
32.80 	 224.4600000 	 2.100775 	 -0.6159051000 	 -2.3526030000 
33.00 	 224.4711000 	 2.101000 	 -0.6129710000 	 -2.3494050000 
33.20 	 224.4759000 	 2.101225 	 -0.6123034000 	 -2.3532610000 
33.40 	 224.4838000 	 2.101450 	 -0.6132285000 	 -2.3499230000 
33.60 	 224.4886000 	 2.101675 	 -0.6156953000 	 -2.3529340000 
33.80 	 224.4918000 	 2.101875 	 -0.6156826000 	 -2.3516880000 
34.00 	 224.4918000 	 2.102100 	 -0.6151326000 	 -2.3511630000 
34.20 	 224.4918000 	 2.102325 	 -0.6170940000 	 -2.3525840000 
34.40 	 224.4918000 	 2.102550 	 -0.6145509000 	 -2.3505240000 
34.60 	 224.4918000 	 2.102775 	 -0.6183497000 	 -2.3532990000 
34.80 	 224.4965000 	 2.102975 	 -0.6146622000 	 -2.3502730000 
35.00 	 224.4997000 	 2.103200 	 -0.6186135000 	 -2.3538300000 
35.20 	 224.5061000 	 2.103425 	 -0.6154156000 	 -2.3505210000 
35.40 	 224.5092000 	 2.103650 	 -0.6183656000 	 -2.3537030000 
35.60 	 224.5172000 	 2.103850 	 -0.6169097000 	 -2.3519330000 
35.80 	 224.5235000 	 2.104050 	 -0.6175454000 	 -2.3531750000 
36.00 	 224.5347000 	 2.104250 	 -0.6183974000 	 -2.3531940000 
36.20 	 224.5474000 	 2.104450 	 -0.6167889000 	 -2.3527050000 
36.40 	 224.5585000 	 2.104650 	 -0.6200091000 	 -2.3548860000 
36.60 	 224.5712000 	 2.104825 	 -0.6165155000 	 -2.3517580000 
36.80 	 224.5808000 	 2.105025 	 -0.6204574000 	 -2.3552830000 
37.00 	 224.5903000 	 2.105200 	 -0.6169860000 	 -2.3518970000 
37.20 	 224.5998000 	 2.105375 	 -0.6200568000 	 -2.3553560000 
37.40 	 224.6094000 	 2.105550 	 -0.6170018000 	 -2.3526450000 
37.60 	 224.6173000 	 2.105725 	 -0.6197357000 	 -2.3546470000 
37.80 	 224.6221000 	 2.105875 	 -0.6193511000 	 -2.3537290000 
38.00 	 224.6300000 	 2.106050 	 -0.6187217000 	 -2.3536560000 
38.20 	 224.6332000 	 2.106200 	 -0.6206672000 	 -2.3550990000 
38.40 	 224.6412000 	 2.106350 	 -0.6178315000 	 -2.3534970000 
38.60 	 224.6428000 	 2.106500 	 -0.6216399000 	 -2.3565510000 
38.80 	 224.6491000 	 2.106650 	 -0.6179269000 	 -2.3530860000 
39.00 	 224.6539000 	 2.106825 	 -0.6219133000 	 -2.3567900000 
39.20 	 224.6571000 	 2.106975 	 -0.6183942000 	 -2.3532520000 
39.40 	 224.6618000 	 2.107125 	 -0.6214460000 	 -2.3566310000 
39.60 	 224.6650000 	 2.107250 	 -0.6195641000 	 -2.3545140000 
39.80 	 224.6682000 	 2.107400 	 -0.6205909000 	 -2.3560170000 
40.00 	 224.6730000 	 2.107550 	 -0.6206608000 	 -2.3556610000 
40.20 	 224.6730000 	 2.107675 	 -0.6195958000 	 -2.3553020000 
40.40 	 224.6745000 	 2.107825 	 -0.6219451000 	 -2.3569300000 
40.60 	 224.6730000 	 2.107975 	 -0.6189219000 	 -2.3550030000 
40.80 	 224.6730000 	 2.108100 	 -0.6224982000 	 -2.3580040000 
41.00 	 224.6761000 	 2.108250 	 -0.6188266000 	 -2.3546860000 
41.20 	 224.6809000 	 2.108375 	 -0.6224505000 	 -2.3582810000 
41.40 	 224.6825000 	 2.108525 	 -0.6193988000 	 -2.3549810000 
41.60 	 224.6809000 	 2.108650 	 -0.6222979000 	 -2.3579690000 
41.80 	 224.6841000 	 2.108775 	 -0.6203842000 	 -2.3558900000 
42.00 	 224.6809000 	 2.108925 	 -0.6202539000 	 -2.3571400000 
42.20 	 224.6809000 	 2.109050 	 -0.6216081000 	 -2.3574570000 
42.40 	 224.6809000 	 2.109200 	 -0.6200377000 	 -2.3561220000 
42.60 	 224.6809000 	 2.109325 	 -0.6232421000 	 -2.3586940000 
42.80 	 224.6809000 	 2.109450 	 -0.6178951000 	 -2.3556420000 
43.00 	 224.6841000 	 2.109600 	 -0.6227748000 	 -2.3593810000 
43.20 	 224.6888000 	 2.109725 	 -0.6195958000 	 -2.3557880000 
43.40 	 224.6888000 	 2.109875 	 -0.6231403000 	 -2.3591300000 
43.60 	 224.6888000 	 2.110000 	 -0.6180477000 	 -2.3565550000 
43.80 	 224.6920000 	 2.110125 	 -0.6214587000 	 -2.3585540000 
44.00 	 224.6920000 	 2.110250 	 -0.6161849000 	 -2.3579220000 
44.20 	 224.6968000 	 2.110400 	 -0.6148911000 	 -2.3576070000 
44.40 	 224.6968000 	 2.110525 	 -0.6175582000 	 -2.3593140000 
44.60 	 224.7000000 	 2.110650 	 -0.6144651000 	 -2.3568280000 
44.80 	 224.7047000 	 2.110775 	 -0.6240177000 	 -2.3601880000 
45.00 	 224.7079000 	 2.110900 	 -0.6184546000 	 -2.3568310000 
45.20 	 224.7127000 	 2.111025 	 -0.6173642000 	 -2.3601850000 
45.40 	 224.7159000 	 2.111150 	 -0.6146367000 	 -2.3572700000 
45.60 	 224.7206000 	 2.111275 	 -0.6167094000 	 -2.3597050000 
45.80 	 224.7270000 	 2.111400 	 -0.6175200000 	 -2.3581570000 
46.00 	 224.7318000 	 2.111500 	 -0.6221485000 	 -2.3586080000 
46.20 	 224.7381000 	 2.111625 	 -0.6236712000 	 -2.3597270000 
46.40 	 224.7429000 	 2.111725 	 -0.6155491000 	 -2.3578260000 
46.60 	 224.7477000 	 2.111850 	 -0.6190618000 	 -2.3607920000 
46.80 	 224.7508000 	 2.111950 	 -0.6191890000 	 -2.3573330000 
47.00 	 224.7556000 	 2.112050 	 -0.6248283000 	 -2.3609510000 
47.20 	 224.7556000 	 2.112150 	 -0.6215382000 	 -2.3575780000 
47.40 	 224.7588000 	 2.112250 	 -0.6248443000 	 -2.3606680000 
47.60 	 224.7635000 	 2.112375 	 -0.6231053000 	 -2.3584370000 
47.80 	 224.7667000 	 2.112475 	 -0.6240781000 	 -2.3599050000 
48.00 	 224.7667000 	 2.112575 	 -0.6241608000 	 -2.3595870000 
48.20 	 224.7715000 	 2.112675 	 -0.6227048000 	 -2.3590370000 
48.40 	 224.7715000 	 2.112775 	 -0.6256993000 	 -2.3604080000 
48.60 	 224.7715000 	 2.112875 	 -0.6223615000 	 -2.3582170000 
48.80 	 224.7715000 	 2.112975 	 -0.6253116000 	 -2.3611450000 
49.00 	 224.7715000 	 2.113075 	 -0.6208451000 	 -2.3579790000 
49.20 	 224.7715000 	 2.113175 	 -0.6262366000 	 -2.3618220000 
49.40 	 224.7715000 	 2.113275 	 -0.6231403000 	 -2.3586460000 
49.60 	 224.7715000 	 2.113375 	 -0.6203206000 	 -2.3615900000 
49.80 	 224.7715000 	 2.113475 	 -0.6229941000 	 -2.3600290000 
50.00 	 224.7715000 	 2.113575 	 -0.6243547000 	 -2.3606270000 
50.20 	 224.7715000 	 2.113675 	 -0.6263511000 	 -2.3614600000 
50.40 	 224.7715000 	 2.113775 	 -0.6235345000 	 -2.3593140000 
50.60 	 224.7715000 	 2.113875 	 -0.6268247000 	 -2.3621370000 
50.80 	 224.7747000 	 2.113950 	 -0.6232262000 	 -2.3588340000 
51.00 	 224.7731000 	 2.114050 	 -0.6270568000 	 -2.3625600000 
51.20 	 224.7747000 	 2.114150 	 -0.6236680000 	 -2.3592090000 
51.40 	 224.7747000 	 2.114250 	 -0.6267770000 	 -2.3622230000 
51.60 	 224.7779000 	 2.114350 	 -0.6247457000 	 -2.3597460000 
51.80 	 224.7794000 	 2.114450 	 -0.6258075000 	 -2.3612500000 
52.00 	 224.7826000 	 2.114525 	 -0.6260808000 	 -2.3610210000 
52.20 	 224.7890000 	 2.114625 	 -0.6244786000 	 -2.3600170000 
52.40 	 224.7906000 	 2.114725 	 -0.6273174000 	 -2.3618700000 
52.60 	 224.7953000 	 2.114800 	 -0.6237571000 	 -2.3593270000 
52.80 	 224.7953000 	 2.114875 	 -0.6276798000 	 -2.3624480000 
53.00 	 224.7985000 	 2.114975 	 -0.6237634000 	 -2.3591330000 
53.20 	 224.7985000 	 2.115050 	 -0.6275813000 	 -2.3627600000 
53.40 	 224.7985000 	 2.115150 	 -0.6243388000 	 -2.3595170000 
53.60 	 224.7985000 	 2.115225 	 -0.6274128000 	 -2.3624290000 
53.80 	 224.7953000 	 2.115300 	 -0.6255754000 	 -2.3605160000 
54.00 	 224.7906000 	 2.115400 	 -0.6263002000 	 -2.3617390000 
54.20 	 224.7906000 	 2.115500 	 -0.6271998000 	 -2.3618320000 
54.40 	 224.7906000 	 2.115575 	 -0.6255627000 	 -2.3609190000 
54.60 	 224.7906000 	 2.115675 	 -0.6283538000 	 -2.3626870000 
54.80 	 224.7906000 	 2.115750 	 -0.6247680000 	 -2.3600450000 
55.00 	 224.7953000 	 2.115850 	 -0.6288688000 	 -2.3634590000 
55.20 	 224.7985000 	 2.115925 	 -0.6250699000 	 -2.3600290000 
55.40 	 224.8033000 	 2.116025 	 -0.6285731000 	 -2.3636600000 
55.60 	 224.8065000 	 2.116100 	 -0.6257439000 	 -2.3606270000 
55.80 	 224.8065000 	 2.116175 	 -0.6277847000 	 -2.3630050000 
56.00 	 224.8096000 	 2.116250 	 -0.6271235000 	 -2.3616000000 
56.20 	 224.8065000 	 2.116350 	 -0.6266022000 	 -2.3618130000 
56.40 	 224.8065000 	 2.116425 	 -0.6281058000 	 -2.3627880000 
56.60 	 224.8065000 	 2.116500 	 -0.6255277000 	 -2.3607480000 
56.80 	 224.8065000 	 2.116575 	 -0.6293265000 	 -2.3637290000 
57.00 	 224.8096000 	 2.116650 	 -0.6253783000 	 -2.3604170000 
57.20 	 224.8096000 	 2.116750 	 -0.6283410000 	 -2.3639490000 
57.40 	 224.8144000 	 2.116825 	 -0.6258361000 	 -2.3605700000 
57.60 	 224.8176000 	 2.116900 	 -0.6230068000 	 -2.3637520000 
57.80 	 224.8176000 	 2.116975 	 -0.6269614000 	 -2.3614790000 
58.00 	 224.8224000 	 2.117050 	 -0.6281407000 	 -2.3628040000 
58.20 	 224.8255000 	 2.117125 	 -0.6283410000 	 -2.3622990000 
58.40 	 224.8271000 	 2.117200 	 -0.6268819000 	 -2.3618380000 
58.60 	 224.8255000 	 2.117275 	 -0.6293837000 	 -2.3635230000 
58.80 	 224.8255000 	 2.117350 	 -0.6262271000 	 -2.3610850000 
59.00 	 224.8255000 	 2.117425 	 -0.6296985000 	 -2.3643810000 
59.20 	 224.8224000 	 2.117500 	 -0.6264369000 	 -2.3611710000 
59.40 	 224.8224000 	 2.117575 	 -0.6298065000 	 -2.3645180000 
59.60 	 224.8224000 	 2.117650 	 -0.6270377000 	 -2.3610530000 
59.80 	 224.8176000 	 2.117725 	 -0.6290658000 	 -2.3632940000 
60.00 	 224.8176000 	 2.117800 	 -0.6282520000 	 -2.3618350000 
60.20 	 224.8224000 	 2.117875 	 -0.6280613000 	 -2.3624450000 
60.40 	 224.8224000 	 2.117950 	 -0.6295204000 	 -2.3630080000 
60.60 	 224.8224000 	 2.118025 	 -0.6271012000 	 -2.3611830000 
60.80 	 224.8224000 	 2.118100 	 -0.6305408000 	 -2.3636910000 
61.00 	 224.8224000 	 2.118175 	 -0.6266721000 	 -2.3606490000 
61.20 	 224.8224000 	 2.118250 	 -0.6307697000 	 -2.3642280000 
61.40 	 224.8192000 	 2.118325 	 -0.6271553000 	 -2.3607320000 
61.60 	 224.8176000 	 2.118400 	 -0.6301753000 	 -2.3639270000 
61.80 	 224.8176000 	 2.118500 	 -0.6282012000 	 -2.3616630000 
62.00 	 224.8224000 	 2.118575 	 -0.6294091000 	 -2.3633220000 
62.20 	 224.8255000 	 2.118650 	 -0.6270917000 	 -2.3622260000 
62.40 	 224.8303000 	 2.118725 	 -0.6249650000 	 -2.3621720000 
62.60 	 224.8367000 	 2.118775 	 -0.6273906000 	 -2.3633260000 
62.80 	 224.8398000 	 2.118850 	 -0.6245613000 	 -2.3614030000 
63.00 	 224.8414000 	 2.118925 	 -0.6265576000 	 -2.3640380000 
63.20 	 224.8462000 	 2.118975 	 -0.6271808000 	 -2.3609510000 
63.40 	 224.8494000 	 2.119050 	 -0.6295459000 	 -2.3644640000 
63.60 	 224.8494000 	 2.119125 	 -0.6257026000 	 -2.3610210000 
63.80 	 224.8510000 	 2.119175 	 -0.6305059000 	 -2.3641780000 
64.00 	 224.8542000 	 2.119250 	 -0.6279437000 	 -2.3615550000 
64.20 	 224.8542000 	 2.119300 	 -0.6296253000 	 -2.3634430000 
64.40 	 224.8542000 	 2.119350 	 -0.6296508000 	 -2.3626870000 
64.60 	 224.8494000 	 2.119425 	 -0.6284936000 	 -2.3625530000 
64.80 	 224.8462000 	 2.119500 	 -0.6290881000 	 -2.3637390000 
65.00 	 224.8462000 	 2.119550 	 -0.6257566000 	 -2.3616190000 
65.20 	 224.8462000 	 2.119625 	 -0.6310368000 	 -2.3645210000 
65.40 	 224.8462000 	 2.119675 	 -0.6241481000 	 -2.3612750000 
65.60 	 224.8462000 	 2.119750 	 -0.6287797000 	 -2.3649020000 
65.80 	 224.8462000 	 2.119825 	 -0.6275399000 	 -2.3611390000 
66.00 	 224.8414000 	 2.119875 	 -0.6295999000 	 -2.3646350000 
66.20 	 224.8414000 	 2.119950 	 -0.6242053000 	 -2.3618380000 
66.40 	 224.8398000 	 2.120000 	 -0.6258042000 	 -2.3639680000 
66.60 	 224.8414000 	 2.120075 	 -0.6255722000 	 -2.3628390000 
66.80 	 224.8414000 	 2.120150 	 -0.6225236000 	 -2.3630550000 
67.00 	 224.8462000 	 2.120200 	 -0.6276194000 	 -2.3639390000 
67.20 	 224.8494000 	 2.120275 	 -0.6229846000 	 -2.3624260000 
67.40 	 224.8494000 	 2.120325 	 -0.6254641000 	 -2.3650140000 
67.60 	 224.8494000 	 2.120400 	 -0.6246535000 	 -2.3620000000 
67.80 	 224.8494000 	 2.120475 	 -0.6316566000 	 -2.3653440000 
68.00 	 224.8494000 	 2.120525 	 -0.6284078000 	 -2.3619170000 
68.20 	 224.8494000 	 2.120600 	 -0.6276608000 	 -2.3653000000 
68.40 	 224.8542000 	 2.120650 	 -0.6259187000 	 -2.3625370000 
68.60 	 224.8573000 	 2.120725 	 -0.6272411000 	 -2.3645750000 
68.80 	 224.8573000 	 2.120775 	 -0.6279628000 	 -2.3635420000 
69.00 	 224.8605000 	 2.120850 	 -0.6270790000 	 -2.3637610000 
69.20 	 224.8621000 	 2.120900 	 -0.6255658000 	 -2.3644990000 
69.40 	 224.8621000 	 2.120950 	 -0.6242402000 	 -2.3629000000 
69.60 	 224.8653000 	 2.121025 	 -0.6288211000 	 -2.3653600000 
69.80 	 224.8700000 	 2.121075 	 -0.6272094000 	 -2.3623750000 
70.00 	 224.8732000 	 2.121125 	 -0.6316407000 	 -2.3657800000 
70.20 	 224.8732000 	 2.121175 	 -0.6280422000 	 -2.3621400000 
70.40 	 224.8700000 	 2.121225 	 -0.6317329000 	 -2.3657610000 
70.60 	 224.8653000 	 2.121275 	 -0.6294410000 	 -2.3627310000 
70.80 	 224.8621000 	 2.121350 	 -0.6315517000 	 -2.3652240000 
71.00 	 224.8573000 	 2.121400 	 -0.6290245000 	 -2.3637490000 
71.20 	 224.8542000 	 2.121475 	 -0.6302452000 	 -2.3642600000 
71.40 	 224.8494000 	 2.121525 	 -0.6259441000 	 -2.3647820000 
71.60 	 224.8494000 	 2.121600 	 -0.6245009000 	 -2.3639270000 
71.80 	 224.8494000 	 2.121650 	 -0.6292534000 	 -2.3659800000 
72.00 	 224.8494000 	 2.121725 	 -0.6254705000 	 -2.3630270000 
72.20 	 224.8494000 	 2.121800 	 -0.6289991000 	 -2.3666540000 
72.40 	 224.8494000 	 2.121850 	 -0.6255881000 	 -2.3629220000 
72.60 	 224.8494000 	 2.121925 	 -0.6277530000 	 -2.3666290000 
72.80 	 224.8494000 	 2.121975 	 -0.6238747000 	 -2.3632180000 
73.00 	 224.8494000 	 2.122050 	 -0.6263192000 	 -2.3662600000 
73.20 	 224.8494000 	 2.122125 	 -0.6260903000 	 -2.3638310000 
73.40 	 224.8542000 	 2.122175 	 -0.6270568000 	 -2.3653890000 
73.60 	 224.8557000 	 2.122225 	 -0.6283538000 	 -2.3648990000 
73.80 	 224.8573000 	 2.122300 	 -0.6273397000 	 -2.3644070000 
74.00 	 224.8621000 	 2.122350 	 -0.6298637000 	 -2.3659680000 
74.20 	 224.8653000 	 2.122425 	 -0.6263351000 	 -2.3633800000 
74.40 	 224.8700000 	 2.122475 	 -0.6305313000 	 -2.3667300000 
74.60 	 224.8732000 	 2.122525 	 -0.6267357000 	 -2.3630810000 
74.80 	 224.8764000 	 2.122575 	 -0.6309128000 	 -2.3668480000 
75.00 	 224.8812000 	 2.122625 	 -0.6279437000 	 -2.3635130000 
75.20 	 224.8844000 	 2.122675 	 -0.6295967000 	 -2.3664350000 
75.40 	 224.8844000 	 2.122725 	 -0.6279818000 	 -2.3644830000 
75.60 	 224.8844000 	 2.122775 	 -0.6275463000 	 -2.3650330000 
75.80 	 224.8844000 	 2.122825 	 -0.6270599000 	 -2.3656400000 
76.00 	 224.8844000 	 2.122875 	 -0.6265736000 	 -2.3641970000 
76.20 	 224.8844000 	 2.122925 	 -0.6287956000 	 -2.3664700000 
76.40 	 224.8844000 	 2.122975 	 -0.6260204000 	 -2.3633830000 
76.60 	 224.8812000 	 2.123025 	 -0.6277720000 	 -2.3667970000 
76.80 	 224.8844000 	 2.123075 	 -0.6284459000 	 -2.3634560000 
77.00 	 224.8812000 	 2.123125 	 -0.6303883000 	 -2.3669400000 
77.20 	 224.8764000 	 2.123175 	 -0.6300926000 	 -2.3639300000 
77.40 	 224.8764000 	 2.123225 	 -0.6288846000 	 -2.3660880000 
77.60 	 224.8732000 	 2.123275 	 -0.6259473000 	 -2.3648800000 
77.80 	 224.8732000 	 2.123325 	 -0.6258869000 	 -2.3653630000 
78.00 	 224.8732000 	 2.123375 	 -0.6300609000 	 -2.3658440000 
78.20 	 224.8764000 	 2.123450 	 -0.6263797000 	 -2.3644730000 
78.40 	 224.8764000 	 2.123500 	 -0.6274700000 	 -2.3665170000 
78.60 	 224.8812000 	 2.123525 	 -0.6244310000 	 -2.3637490000 
78.80 	 224.8844000 	 2.123600 	 -0.6289228000 	 -2.3670580000 
79.00 	 224.8844000 	 2.123650 	 -0.6262271000 	 -2.3635420000 
79.20 	 224.8891000 	 2.123675 	 -0.6301562000 	 -2.3674770000 
79.40 	 224.8891000 	 2.123725 	 -0.6278579000 	 -2.3642350000 
79.60 	 224.8907000 	 2.123775 	 -0.6288846000 	 -2.3668640000 
79.80 	 224.8923000 	 2.123825 	 -0.6296730000 	 -2.3652840000 
80.00 	 224.8923000 	 2.123875 	 -0.6291326000 	 -2.3657200000 
80.20 	 224.8923000 	 2.123900 	 -0.6307507000 	 -2.3665710000 
80.40 	 224.8891000 	 2.123950 	 -0.6278229000 	 -2.3648040000 
80.60 	 224.8891000 	 2.124000 	 -0.6311448000 	 -2.3674550000 
80.80 	 224.8891000 	 2.124050 	 -0.6265736000 	 -2.3640790000 
81.00 	 224.8907000 	 2.124100 	 -0.6286876000 	 -2.3678240000 
81.20 	 224.8923000 	 2.124125 	 -0.6241290000 	 -2.3643750000 
81.40 	 224.8955000 	 2.124175 	 -0.6303310000 	 -2.3677670000 
81.60 	 224.8939000 	 2.124225 	 -0.6282170000 	 -2.3646830000 
81.80 	 224.8971000 	 2.124275 	 -0.6313642000 	 -2.3671720000 
82.00 	 224.8923000 	 2.124325 	 -0.6302961000 	 -2.3652680000 
82.20 	 224.8955000 	 2.124350 	 -0.6299813000 	 -2.3662850000 
82.40 	 224.8923000 	 2.124400 	 -0.6306426000 	 -2.3664090000 
82.60 	 224.8923000 	 2.124450 	 -0.6267325000 	 -2.3651150000 
82.80 	 224.8923000 	 2.124500 	 -0.6296666000 	 -2.3673880000 
83.00 	 224.8891000 	 2.124550 	 -0.6243070000 	 -2.3644420000 
83.20 	 224.8891000 	 2.124575 	 -0.6282043000 	 -2.3680430000 
83.40 	 224.8891000 	 2.124625 	 -0.6247997000 	 -2.3642570000 
83.60 	 224.8891000 	 2.124675 	 -0.6281154000 	 -2.3676240000 
83.80 	 224.8891000 	 2.124725 	 -0.6264750000 	 -2.3650100000 
84.00 	 224.8923000 	 2.124775 	 -0.6276004000 	 -2.3669530000 
84.20 	 224.8923000 	 2.124825 	 -0.6288655000 	 -2.3660180000 
84.40 	 224.8923000 	 2.124850 	 -0.6254069000 	 -2.3657260000 
84.60 	 224.8891000 	 2.124900 	 -0.6296889000 	 -2.3671210000 
84.80 	 224.8891000 	 2.124950 	 -0.6268597000 	 -2.3645430000 
85.00 	 224.8891000 	 2.125000 	 -0.6286971000 	 -2.3679760000 
85.20 	 224.8891000 	 2.125050 	 -0.6244183000 	 -2.3643840000 
85.40 	 224.8891000 	 2.125075 	 -0.6283855000 	 -2.3680780000 
85.60 	 224.8891000 	 2.125125 	 -0.6295013000 	 -2.3648520000 
85.80 	 224.8923000 	 2.125175 	 -0.6311798000 	 -2.3674330000 
86.00 	 224.8939000 	 2.125225 	 -0.6311417000 	 -2.3656970000 
86.20 	 224.8923000 	 2.125275 	 -0.6325817000 	 -2.3667080000 
86.40 	 224.8955000 	 2.125300 	 -0.6276608000 	 -2.3667240000 
86.60 	 224.8923000 	 2.125350 	 -0.6300386000 	 -2.3654870000 
86.80 	 224.8923000 	 2.125400 	 -0.6307507000 	 -2.3677700000 
87.00 	 224.8891000 	 2.125450 	 -0.6266435000 	 -2.3648710000 
87.20 	 224.8891000 	 2.125475 	 -0.6297238000 	 -2.3682240000 
87.40 	 224.8891000 	 2.125525 	 -0.6313705000 	 -2.3648230000 
87.60 	 224.8891000 	 2.125575 	 -0.6348292000 	 -2.3680880000 
87.80 	 224.8891000 	 2.125625 	 -0.6314945000 	 -2.3651340000 
88.00 	 224.8844000 	 2.125675 	 -0.6326294000 	 -2.3675320000 
88.20 	 224.8812000 	 2.125725 	 -0.6312943000 	 -2.3660560000 
88.40 	 224.8844000 	 2.125775 	 -0.6307856000 	 -2.3664060000 
88.60 	 224.8891000 	 2.125825 	 -0.6296062000 	 -2.3670930000 
88.80 	 224.8891000 	 2.125875 	 -0.6263638000 	 -2.3653410000 
89.00 	 224.8907000 	 2.125900 	 -0.6326389000 	 -2.3678970000 
89.20 	 224.8923000 	 2.125950 	 -0.6320922000 	 -2.3649880000 
89.40 	 224.8971000 	 2.126000 	 -0.6356462000 	 -2.3682940000 
89.60 	 224.8971000 	 2.126050 	 -0.6325722000 	 -2.3648580000 
89.80 	 224.8971000 	 2.126100 	 -0.6356589000 	 -2.3681700000 
90.00 	 224.9002000 	 2.126125 	 -0.6333383000 	 -2.3653600000 
90.20 	 224.9050000 	 2.126175 	 -0.6349023000 	 -2.3673060000 
90.40 	 224.9082000 	 2.126200 	 -0.6340631000 	 -2.3661550000 
90.60 	 224.9066000 	 2.126250 	 -0.6339582000 	 -2.3666320000 
90.80 	 224.9082000 	 2.126300 	 -0.6353283000 	 -2.3671910000 
91.00 	 224.9114000 	 2.126325 	 -0.6331253000 	 -2.3654400000 
91.20 	 224.9082000 	 2.126375 	 -0.6332461000 	 -2.3679960000 
91.40 	 224.9082000 	 2.126400 	 -0.6325467000 	 -2.3647940000 
91.60 	 224.9082000 	 2.126450 	 -0.6363932000 	 -2.3683580000 
91.80 	 224.9050000 	 2.126500 	 -0.6329632000 	 -2.3648100000 
92.00 	 224.9002000 	 2.126525 	 -0.6365140000 	 -2.3682340000 
92.20 	 224.8971000 	 2.126575 	 -0.6335004000 	 -2.3652580000 
92.40 	 224.8923000 	 2.126625 	 -0.6357034000 	 -2.3675190000 
92.60 	 224.8891000 	 2.126650 	 -0.6345558000 	 -2.3660310000 
92.80 	 224.8844000 	 2.126700 	 -0.6344509000 	 -2.3666480000 
93.00 	 224.8844000 	 2.126750 	 -0.6356621000 	 -2.3671980000 
93.20 	 224.8844000 	 2.126800 	 -0.6334813000 	 -2.3655510000 
93.40 	 224.8923000 	 2.126850 	 -0.6366603000 	 -2.3680310000 
93.60 	 224.8955000 	 2.126900 	 -0.6330172000 	 -2.3649410000 
93.80 	 224.9002000 	 2.126950 	 -0.6367111000 	 -2.3684220000 
94.00 	 224.9002000 	 2.126975 	 -0.6329060000 	 -2.3650360000 
94.20 	 224.9002000 	 2.127025 	 -0.6361771000 	 -2.3680850000 
94.40 	 224.9002000 	 2.127050 	 -0.6340854000 	 -2.3656910000 
94.60 	 224.9002000 	 2.127100 	 -0.6350994000 	 -2.3672900000 
94.80 	 224.9002000 	 2.127150 	 -0.6347148000 	 -2.3665080000 
95.00 	 224.9002000 	 2.127175 	 -0.6336117000 	 -2.3662310000 
95.20 	 224.9002000 	 2.127225 	 -0.6351376000 	 -2.3673880000 
95.40 	 224.8971000 	 2.127275 	 -0.6322765000 	 -2.3651790000 
95.60 	 224.8987000 	 2.127300 	 -0.6358814000 	 -2.3682310000 
95.80 	 224.9002000 	 2.127350 	 -0.6325531000 	 -2.3648420000 
96.00 	 224.9050000 	 2.127375 	 -0.6361135000 	 -2.3682880000 
96.20 	 224.9082000 	 2.127425 	 -0.6316789000 	 -2.3650900000 
96.40 	 224.9082000 	 2.127475 	 -0.6344032000 	 -2.3677700000 
96.60 	 224.9130000 	 2.127500 	 -0.6329377000 	 -2.3656970000 
96.80 	 224.9130000 	 2.127550 	 -0.6333955000 	 -2.3669400000 
97.00 	 224.9082000 	 2.127575 	 -0.6338723000 	 -2.3667620000 
97.20 	 224.9066000 	 2.127625 	 -0.6323910000 	 -2.3659830000 
97.40 	 224.9050000 	 2.127650 	 -0.6360086000 	 -2.3678050000 
97.60 	 224.9002000 	 2.127700 	 -0.6325467000 	 -2.3652270000 
97.80 	 224.8971000 	 2.127725 	 -0.6353442000 	 -2.3684660000 
98.00 	 224.8987000 	 2.127775 	 -0.6311385000 	 -2.3648960000 
98.20 	 224.9002000 	 2.127825 	 -0.6302707000 	 -2.3683200000 
98.40 	 224.9002000 	 2.127850 	 -0.6303342000 	 -2.3652490000 
98.60 	 224.9050000 	 2.127900 	 -0.6325436000 	 -2.3676300000 
98.80 	 224.9050000 	 2.127950 	 -0.6299369000 	 -2.3659740000 
99.00 	 224.9082000 	 2.127975 	 -0.6343047000 	 -2.3667110000 
99.20 	 224.9082000 	 2.128025 	 -0.6358306000 	 -2.3669720000 
99.40 	 224.9130000 	 2.128050 	 -0.6338692000 	 -2.3658150000 
99.60 	 224.9130000 	 2.128100 	 -0.6364695000 	 -2.3679000000 
99.80 	 224.9130000 	 2.128125 	 -0.6329473000 	 -2.3651470000 
100.00 	 224.9082000 	 2.128175 	 -0.6359164000 	 -2.3684150000 
100.20 	 224.9050000 	 2.128200 	 -0.6278579000 	 -2.3647280000 
100.40 	 224.9018000 	 2.128250 	 -0.6341362000 	 -2.3681990000 
100.60 	 224.9002000 	 2.128275 	 -0.6300099000 	 -2.3652520000 
100.80 	 224.8971000 	 2.128325 	 -0.6298001000 	 -2.3675790000 
101.00 	 224.9050000 	 2.128375 	 -0.6346830000 	 -2.3662730000 
101.20 	 224.9066000 	 2.128400 	 -0.6308429000 	 -2.3663270000 
101.40 	 224.9130000 	 2.128450 	 -0.6349595000 	 -2.3673030000 
101.60 	 224.9161000 	 2.128475 	 -0.6292725000 	 -2.3654490000 
101.80 	 224.9209000 	 2.128500 	 -0.6324323000 	 -2.3680660000 
102.00 	 224.9241000 	 2.128550 	 -0.6298733000 	 -2.3648010000 
102.20 	 224.9241000 	 2.128600 	 -0.6360181000 	 -2.3682050000 
102.40 	 224.9241000 	 2.128650 	 -0.6335704000 	 -2.3650420000 
102.60 	 224.9241000 	 2.128700 	 -0.6305218000 	 -2.3678240000 
102.80 	 224.9209000 	 2.128775 	 -0.6330840000 	 -2.3659830000 
103.00 	 224.9193000 	 2.128775 	 -0.6334273000 	 -2.3668580000 
103.20 	 224.9161000 	 2.128850 	 -0.6313896000 	 -2.3671370000 
103.40 	 224.9161000 	 2.128875 	 -0.6323528000 	 -2.3658080000 
103.60 	 224.9161000 	 2.128925 	 -0.6348006000 	 -2.3679610000 
103.80 	 224.9241000 	 2.128950 	 -0.6314786000 	 -2.3652840000 
104.00 	 224.9289000 	 2.128975 	 -0.6324609000 	 -2.3685460000 
104.20 	 224.9320000 	 2.129050 	 -0.6308715000 	 -2.3648330000 
104.40 	 224.9368000 	 2.129075 	 -0.6359418000 	 -2.3683740000 
104.60 	 224.9400000 	 2.129150 	 -0.6331952000 	 -2.3656180000 
104.80 	 224.9400000 	 2.129175 	 -0.6346194000 	 -2.3675060000 
105.00 	 224.9400000 	 2.129250 	 -0.6344096000 	 -2.3664920000 
105.20 	 224.9400000 	 2.129275 	 -0.6339455000 	 -2.3667180000 
105.40 	 224.9400000 	 2.129350 	 -0.6350613000 	 -2.3673950000 
105.60 	 224.9400000 	 2.129375 	 -0.6327597000 	 -2.3658880000 
105.80 	 224.9400000 	 2.129450 	 -0.6358910000 	 -2.3680720000 
106.00 	 224.9447000 	 2.129475 	 -0.6323051000 	 -2.3651410000 
106.20 	 224.9479000 	 2.129525 	 -0.6362247000 	 -2.3684570000 
106.40 	 224.9511000 	 2.129575 	 -0.6318251000 	 -2.3650580000 
106.60 	 224.9559000 	 2.129600 	 -0.6346893000 	 -2.3683100000 
106.80 	 224.9591000 	 2.129650 	 -0.6328011000 	 -2.3656240000 
107.00 	 224.9622000 	 2.129675 	 -0.6348991000 	 -2.3675190000 
107.20 	 224.9638000 	 2.129700 	 -0.6348069000 	 -2.3666380000 
107.40 	 224.9670000 	 2.129725 	 -0.6337579000 	 -2.3663200000 
107.60 	 224.9638000 	 2.129750 	 -0.6360181000 	 -2.3678080000 
107.80 	 224.9591000 	 2.129775 	 -0.6324832000 	 -2.3653440000 
108.00 	 224.9559000 	 2.129825 	 -0.6365458000 	 -2.3685360000 
108.20 	 224.9575000 	 2.129850 	 -0.6328233000 	 -2.3650390000 
108.40 	 224.9591000 	 2.129875 	 -0.6361453000 	 -2.3685200000 
108.60 	 224.9591000 	 2.129900 	 -0.6336816000 	 -2.3654780000 
108.80 	 224.9622000 	 2.129925 	 -0.6357225000 	 -2.3678780000 
109.00 	 224.9591000 	 2.129975 	 -0.6345971000 	 -2.3660690000 
109.20 	 224.9606000 	 2.130000 	 -0.6348419000 	 -2.3671850000 
109.40 	 224.9591000 	 2.130025 	 -0.6356049000 	 -2.3670260000 
109.60 	 224.9575000 	 2.130050 	 -0.6341584000 	 -2.3666640000 
109.80 	 224.9559000 	 2.130100 	 -0.6363646000 	 -2.3679230000 
110.00 	 224.9559000 	 2.130125 	 -0.6333892000 	 -2.3657580000 
110.20 	 224.9559000 	 2.130150 	 -0.6367715000 	 -2.3683290000 
110.40 	 224.9479000 	 2.130175 	 -0.6329346000 	 -2.3655830000 
110.60 	 224.9479000 	 2.130225 	 -0.6323655000 	 -2.3689010000 
110.80 	 224.9479000 	 2.130275 	 -0.6287193000 	 -2.3653950000 
111.00 	 224.9479000 	 2.130300 	 -0.6323497000 	 -2.3689590000 
111.20 	 224.9511000 	 2.130350 	 -0.6301467000 	 -2.3659800000 
111.40 	 224.9511000 	 2.130375 	 -0.6372674000 	 -2.3681160000 
111.60 	 224.9543000 	 2.130425 	 -0.6357193000 	 -2.3668960000 
111.80 	 224.9511000 	 2.130475 	 -0.6349118000 	 -2.3671820000 
112.00 	 224.9511000 	 2.130500 	 -0.6381862000 	 -2.3679540000 
112.20 	 224.9511000 	 2.130550 	 -0.6357638000 	 -2.3661040000 
112.40 	 224.9511000 	 2.130575 	 -0.6390381000 	 -2.3689080000 
112.60 	 224.9511000 	 2.130625 	 -0.6351884000 	 -2.3655960000 
112.80 	 224.9527000 	 2.130650 	 -0.6370163000 	 -2.3691400000 
113.00 	 224.9511000 	 2.130700 	 -0.6349151000 	 -2.3657930000 
113.20 	 224.9511000 	 2.130750 	 -0.6382243000 	 -2.3687170000 
113.40 	 224.9559000 	 2.130775 	 -0.6362979000 	 -2.3663710000 
113.60 	 224.9591000 	 2.130800 	 -0.6380590000 	 -2.3681800000 
113.80 	 224.9670000 	 2.130825 	 -0.6374931000 	 -2.3670550000 
114.00 	 224.9718000 	 2.130875 	 -0.6367461000 	 -2.3670510000 
114.20 	 224.9749000 	 2.130875 	 -0.6324260000 	 -2.3681160000 
114.40 	 224.9749000 	 2.130900 	 -0.6294091000 	 -2.3662410000 
114.60 	 224.9749000 	 2.130925 	 -0.6329250000 	 -2.3688760000 
114.80 	 224.9718000 	 2.130925 	 -0.6290944000 	 -2.3656240000 
115.00 	 224.9718000 	 2.130975 	 -0.6390921000 	 -2.3688860000 
115.20 	 224.9670000 	 2.130975 	 -0.6352012000 	 -2.3657510000 
115.40 	 224.9670000 	 2.131000 	 -0.6376171000 	 -2.3687710000 
115.60 	 224.9670000 	 2.131025 	 -0.6354682000 	 -2.3662470000 
115.80 	 224.9654000 	 2.131025 	 -0.6372166000 	 -2.3678810000 
116.00 	 224.9591000 	 2.131075 	 -0.6372643000 	 -2.3672930000 
116.20 	 224.9559000 	 2.131100 	 -0.6357511000 	 -2.3669970000 
116.40 	 224.9559000 	 2.131125 	 -0.6381989000 	 -2.3682310000 
116.60 	 224.9511000 	 2.131150 	 -0.6352806000 	 -2.3661770000 
116.80 	 224.9479000 	 2.131200 	 -0.6387679000 	 -2.3688380000 
117.00 	 224.9463000 	 2.131225 	 -0.6343460000 	 -2.3655730000 
117.20 	 224.9447000 	 2.131275 	 -0.6363678000 	 -2.3690190000 
117.40 	 224.9447000 	 2.131325 	 -0.6302357000 	 -2.3657700000 
117.60 	 224.9432000 	 2.131375 	 -0.6376266000 	 -2.3685810000 
117.80 	 224.9447000 	 2.131400 	 -0.6318538000 	 -2.3665080000 
118.00 	 224.9479000 	 2.131450 	 -0.6348642000 	 -2.3674610000 
118.20 	 224.9479000 	 2.131475 	 -0.6378396000 	 -2.3676810000 
118.40 	 224.9511000 	 2.131525 	 -0.6358083000 	 -2.3664670000 
118.60 	 224.9511000 	 2.131550 	 -0.6377856000 	 -2.3685870000 
118.80 	 224.9511000 	 2.131600 	 -0.6336434000 	 -2.3657290000 
119.00 	 224.9511000 	 2.131650 	 -0.6374105000 	 -2.3690350000 
119.20 	 224.9511000 	 2.131675 	 -0.6343174000 	 -2.3655250000 
119.40 	 224.9511000 	 2.131725 	 -0.6385644000 	 -2.3686790000 
119.60 	 224.9511000 	 2.131750 	 -0.6359736000 	 -2.3658180000 
119.80 	 224.9559000 	 2.131800 	 -0.6364695000 	 -2.3682120000 
120.00 	 224.9559000 	 2.131825 	 -0.6313260000 	 -2.3665080000 
120.20 	 224.9591000 	 2.131850 	 -0.6323369000 	 -2.3675120000 
120.40 	 224.9654000 	 2.131875 	 -0.6332684000 	 -2.3676490000 
120.60 	 224.9718000 	 2.131900 	 -0.6310304000 	 -2.3664700000 
120.80 	 224.9749000 	 2.131925 	 -0.6379573000 	 -2.3685710000 
121.00 	 224.9797000 	 2.131950 	 -0.6357638000 	 -2.3658180000 
121.20 	 224.9829000 	 2.131975 	 -0.6362851000 	 -2.3689460000 
121.40 	 224.9861000 	 2.131950 	 -0.6380050000 	 -2.3654050000 
121.60 	 224.9877000 	 2.131975 	 -0.6420453000 	 -2.3686500000 
121.80 	 224.9829000 	 2.131975 	 -0.6383801000 	 -2.3653950000 
122.00 	 224.9749000 	 2.132000 	 -0.6412220000 	 -2.3685840000 
122.20 	 224.9670000 	 2.132000 	 -0.6395340000 	 -2.3660310000 
122.40 	 224.9591000 	 2.132025 	 -0.6397946000 	 -2.3674110000 
122.60 	 224.9479000 	 2.132075 	 -0.6399822000 	 -2.3672010000 
122.80 	 224.9447000 	 2.132100 	 -0.6383960000 	 -2.3665650000 
123.00 	 224.9400000 	 2.132150 	 -0.6407229000 	 -2.3680270000 
123.20 	 224.9352000 	 2.132200 	 -0.6376044000 	 -2.3657770000 
123.40 	 224.9289000 	 2.132250 	 -0.6412856000 	 -2.3687710000 
123.60 	 224.9241000 	 2.132300 	 -0.6374518000 	 -2.3654590000 
123.80 	 224.9209000 	 2.132350 	 -0.6413491000 	 -2.3690380000 
124.00 	 224.9161000 	 2.132375 	 -0.6376140000 	 -2.3656620000 
124.20 	 224.9161000 	 2.132425 	 -0.6407960000 	 -2.3688250000 
124.40 	 224.9209000 	 2.132450 	 -0.6382115000 	 -2.3659990000 
124.60 	 224.9241000 	 2.132500 	 -0.6397311000 	 -2.3679860000 
124.80 	 224.9320000 	 2.132525 	 -0.6392956000 	 -2.3672010000 
125.00 	 224.9368000 	 2.132600 	 -0.6384945000 	 -2.3669310000 
125.20 	 224.9432000 	 2.132625 	 -0.6403224000 	 -2.3680210000 
125.40 	 224.9463000 	 2.132675 	 -0.6372039000 	 -2.3660660000 
125.60 	 224.9495000 	 2.132725 	 -0.6411235000 	 -2.3687900000 
125.80 	 224.9527000 	 2.132775 	 -0.6370799000 	 -2.3655770000 
126.00 	 224.9559000 	 2.132800 	 -0.6416638000 	 -2.3690890000 
126.20 	 224.9591000 	 2.132825 	 -0.6381130000 	 -2.3656880000 
126.40 	 224.9638000 	 2.132850 	 -0.6406975000 	 -2.3686220000 
126.60 	 224.9718000 	 2.132900 	 -0.6389872000 	 -2.3663330000 
126.80 	 224.9749000 	 2.132925 	 -0.6396866000 	 -2.3678780000 
127.00 	 224.9749000 	 2.132925 	 -0.6411266000 	 -2.3675850000 
127.20 	 224.9797000 	 2.132925 	 -0.6392765000 	 -2.3666030000 
127.40 	 224.9749000 	 2.132950 	 -0.6421280000 	 -2.3683990000 
127.60 	 224.9749000 	 2.132975 	 -0.6385994000 	 -2.3659290000 
127.80 	 224.9749000 	 2.133000 	 -0.6424395000 	 -2.3689270000 
128.00 	 224.9749000 	 2.133025 	 -0.6385962000 	 -2.3656490000 
128.20 	 224.9749000 	 2.133025 	 -0.6419881000 	 -2.3690570000 
128.40 	 224.9718000 	 2.133050 	 -0.6392224000 	 -2.3660910000 
128.60 	 224.9670000 	 2.133075 	 -0.6406816000 	 -2.3682180000 
128.80 	 224.9638000 	 2.133100 	 -0.6401348000 	 -2.3668860000 
129.00 	 224.9591000 	 2.133125 	 -0.6399282000 	 -2.3672580000 
129.20 	 224.9591000 	 2.133150 	 -0.6412697000 	 -2.3680180000 
129.40 	 224.9559000 	 2.133200 	 -0.6388633000 	 -2.3662690000 
129.60 	 224.9591000 	 2.133225 	 -0.6420262000 	 -2.3688060000 
129.80 	 224.9559000 	 2.133250 	 -0.6382243000 	 -2.3655860000 
130.00 	 224.9559000 	 2.133275 	 -0.6421852000 	 -2.3690670000 
130.20 	 224.9559000 	 2.133300 	 -0.6384786000 	 -2.3655450000 
130.40 	 224.9559000 	 2.133350 	 -0.6417370000 	 -2.3689140000 
130.60 	 224.9559000 	 2.133375 	 -0.6393750000 	 -2.3663390000 
130.80 	 224.9559000 	 2.133400 	 -0.6407674000 	 -2.3682340000 
131.00 	 224.9591000 	 2.133425 	 -0.6400363000 	 -2.3670100000 
131.20 	 224.9591000 	 2.133450 	 -0.6395372000 	 -2.3672960000 
131.40 	 224.9591000 	 2.133500 	 -0.6412188000 	 -2.3681640000 
131.60 	 224.9591000 	 2.133525 	 -0.6387520000 	 -2.3662410000 
131.80 	 224.9638000 	 2.133550 	 -0.6422488000 	 -2.3688820000 
132.00 	 224.9638000 	 2.133575 	 -0.6382465000 	 -2.3657450000 
132.20 	 224.9670000 	 2.133600 	 -0.6421757000 	 -2.3692040000 
132.40 	 224.9718000 	 2.133625 	 -0.6383355000 	 -2.3656340000 
132.60 	 224.9718000 	 2.133650 	 -0.6416861000 	 -2.3689080000 
132.80 	 224.9749000 	 2.133675 	 -0.6393814000 	 -2.3661260000 
133.00 	 224.9781000 	 2.133675 	 -0.6404464000 	 -2.3682850000 
133.20 	 224.9749000 	 2.133700 	 -0.6401952000 	 -2.3670610000 
133.40 	 224.9797000 	 2.133725 	 -0.6402810000 	 -2.3674520000 
133.60 	 224.9797000 	 2.133725 	 -0.6415908000 	 -2.3681350000 
133.80 	 224.9797000 	 2.133750 	 -0.6393242000 	 -2.3663780000 
134.00 	 224.9797000 	 2.133775 	 -0.6421566000 	 -2.3688540000 
134.20 	 224.9797000 	 2.133750 	 -0.6373692000 	 -2.3657730000 
134.40 	 224.9797000 	 2.133775 	 -0.6403351000 	 -2.3692770000 
134.60 	 224.9749000 	 2.133775 	 -0.6392574000 	 -2.3658470000 
134.80 	 224.9718000 	 2.133800 	 -0.6428337000 	 -2.3691080000 
135.00 	 224.9638000 	 2.133825 	 -0.6399314000 	 -2.3662190000 
135.20 	 224.9591000 	 2.133825 	 -0.6420676000 	 -2.3685490000 
135.40 	 224.9559000 	 2.133875 	 -0.6409359000 	 -2.3670230000 
135.60 	 224.9479000 	 2.133925 	 -0.6407865000 	 -2.3676200000 
135.80 	 224.9447000 	 2.133950 	 -0.6421947000 	 -2.3681290000 
136.00 	 224.9447000 	 2.134000 	 -0.6397184000 	 -2.3666730000 
136.20 	 224.9400000 	 2.134025 	 -0.6426652000 	 -2.3688510000 
136.40 	 224.9400000 	 2.134075 	 -0.6393496000 	 -2.3661010000 
136.60 	 224.9400000 	 2.134150 	 -0.6431993000 	 -2.3693400000 
136.80 	 224.9447000 	 2.134175 	 -0.6391748000 	 -2.3657610000 
137.00 	 224.9511000 	 2.134225 	 -0.6425985000 	 -2.3693340000 
137.20 	 224.9559000 	 2.134250 	 -0.6352012000 	 -2.3661140000 
137.40 	 224.9638000 	 2.134300 	 -0.6375599000 	 -2.3688670000 
137.60 	 224.9670000 	 2.134325 	 -0.6369273000 	 -2.3666950000 
137.80 	 224.9718000 	 2.134350 	 -0.6354840000 	 -2.3680940000 
138.00 	 224.9749000 	 2.134375 	 -0.6383832000 	 -2.3676710000 
138.20 	 224.9749000 	 2.134375 	 -0.6404273000 	 -2.3673570000 
138.40 	 224.9797000 	 2.134400 	 -0.6425476000 	 -2.3686850000 
138.60 	 224.9749000 	 2.134425 	 -0.6397915000 	 -2.3665020000 
138.80 	 224.9797000 	 2.134425 	 -0.6431548000 	 -2.3690700000 
139.00 	 224.9797000 	 2.134450 	 -0.6393369000 	 -2.3660210000 
139.20 	 224.9829000 	 2.134450 	 -0.6434568000 	 -2.3694930000 
139.40 	 224.9829000 	 2.134450 	 -0.6397374000 	 -2.3661900000 
139.60 	 224.9797000 	 2.134450 	 -0.6431357000 	 -2.3692070000 
139.80 	 224.9797000 	 2.134475 	 -0.6406498000 	 -2.3666060000 
140.00 	 224.9718000 	 2.134500 	 -0.6417529000 	 -2.3683330000 
140.20 	 224.9686000 	 2.134525 	 -0.6421280000 	 -2.3677190000 
140.40 	 224.9670000 	 2.134525 	 -0.6406466000 	 -2.3670450000 
140.60 	 224.9591000 	 2.134550 	 -0.6432088000 	 -2.3687170000 
140.80 	 224.9638000 	 2.134600 	 -0.6398837000 	 -2.3663780000 
141.00 	 224.9591000 	 2.134625 	 -0.6435966000 	 -2.3695250000 
141.20 	 224.9591000 	 2.134650 	 -0.6396230000 	 -2.3661300000 
141.40 	 224.9559000 	 2.134675 	 -0.6434949000 	 -2.3695280000 
141.60 	 224.9527000 	 2.134700 	 -0.6400712000 	 -2.3662410000 
141.80 	 224.9511000 	 2.134750 	 -0.6425571000 	 -2.3688060000 
142.00 	 224.9479000 	 2.134775 	 -0.6412506000 	 -2.3671340000 
142.20 	 224.9447000 	 2.134825 	 -0.6411044000 	 -2.3677860000 
142.40 	 224.9447000 	 2.134875 	 -0.6428782000 	 -2.3683070000 
142.60 	 224.9447000 	 2.134900 	 -0.6404400000 	 -2.3669020000 
142.80 	 224.9447000 	 2.134950 	 -0.6433423000 	 -2.3689780000 
143.00 	 224.9447000 	 2.134975 	 -0.6397597000 	 -2.3663620000 
143.20 	 224.9479000 	 2.135025 	 -0.6437588000 	 -2.3693720000 
143.40 	 224.9511000 	 2.135075 	 -0.6396453000 	 -2.3659930000 
143.60 	 224.9559000 	 2.135100 	 -0.6434186000 	 -2.3695910000 
143.80 	 224.9622000 	 2.135125 	 -0.6399981000 	 -2.3663360000 
144.00 	 224.9670000 	 2.135150 	 -0.6423505000 	 -2.3688220000 
144.20 	 224.9686000 	 2.135200 	 -0.6412665000 	 -2.3671180000 
144.40 	 224.9718000 	 2.135225 	 -0.6410916000 	 -2.3679510000 
144.60 	 224.9734000 	 2.135225 	 -0.6423600000 	 -2.3683610000 
144.80 	 224.9718000 	 2.135250 	 -0.6398742000 	 -2.3667720000 
145.00 	 224.9749000 	 2.135275 	 -0.6430404000 	 -2.3689750000 
145.20 	 224.9749000 	 2.135275 	 -0.6395594000 	 -2.3662730000 
145.40 	 224.9797000 	 2.135325 	 -0.6431420000 	 -2.3694960000 
145.60 	 224.9797000 	 2.135300 	 -0.6408469000 	 -2.3661040000 
145.80 	 224.9797000 	 2.135325 	 -0.6443055000 	 -2.3696680000 
146.00 	 224.9797000 	 2.135350 	 -0.6410853000 	 -2.3666130000 
146.20 	 224.9797000 	 2.135375 	 -0.6437715000 	 -2.3694520000 
146.40 	 224.9749000 	 2.135350 	 -0.6421566000 	 -2.3671560000 
146.60 	 224.9734000 	 2.135375 	 -0.6425412000 	 -2.3685900000 
146.80 	 224.9670000 	 2.135375 	 -0.6424459000 	 -2.3682530000 
147.00 	 224.9622000 	 2.135425 	 -0.6409804000 	 -2.3678330000 
147.20 	 224.9559000 	 2.135450 	 -0.6430785000 	 -2.3690610000 
147.40 	 224.9511000 	 2.135475 	 -0.6402842000 	 -2.3669270000 
147.60 	 224.9479000 	 2.135525 	 -0.6437905000 	 -2.3699160000 
147.80 	 224.9479000 	 2.135550 	 -0.6400045000 	 -2.3664790000 
148.00 	 224.9479000 	 2.135600 	 -0.6435935000 	 -2.3699030000 
148.20 	 224.9479000 	 2.135625 	 -0.6407166000 	 -2.3666000000 
148.40 	 224.9495000 	 2.135675 	 -0.6433360000 	 -2.3696010000 
148.60 	 224.9511000 	 2.135725 	 -0.6414000000 	 -2.3672610000 
148.80 	 224.9559000 	 2.135750 	 -0.6423950000 	 -2.3689210000 
149.00 	 224.9591000 	 2.135775 	 -0.6423187000 	 -2.3681420000 
149.20 	 224.9638000 	 2.135825 	 -0.6410058000 	 -2.3677000000 
149.40 	 224.9654000 	 2.135850 	 -0.6429863000 	 -2.3690830000 
149.60 	 224.9670000 	 2.135875 	 -0.6400712000 	 -2.3670230000 
149.80 	 224.9670000 	 2.135875 	 -0.6436062000 	 -2.3699250000 
150.00 	 224.9670000 	 2.135925 	 -0.6397184000 	 -2.3665170000 
150.20 	 224.9718000 	 2.135925 	 -0.6447029000 	 -2.3699160000 
150.40 	 224.9749000 	 2.135950 	 -0.6414827000 	 -2.3668800000 
150.60 	 224.9749000 	 2.135975 	 -0.6441085000 	 -2.3694610000 
150.80 	 224.9749000 	 2.136000 	 -0.6421311000 	 -2.3673280000 
151.00 	 224.9749000 	 2.136025 	 -0.6428528000 	 -2.3685960000 
151.20 	 224.9749000 	 2.136025 	 -0.6432819000 	 -2.3683990000 
151.40 	 224.9718000 	 2.136050 	 -0.6413873000 	 -2.3675700000 
151.60 	 224.9670000 	 2.136075 	 -0.6437302000 	 -2.3695180000 
151.80 	 224.9638000 	 2.136100 	 -0.6404877000 	 -2.3668580000 
152.00 	 224.9591000 	 2.136125 	 -0.6444200000 	 -2.3701320000 
152.20 	 224.9559000 	 2.136150 	 -0.6403001000 	 -2.3667650000 
152.40 	 224.9511000 	 2.136175 	 -0.6433042000 	 -2.3699380000 
152.60 	 224.9543000 	 2.136225 	 -0.6407388000 	 -2.3671600000 
152.80 	 224.9511000 	 2.136250 	 -0.6421661000 	 -2.3691050000 
153.00 	 224.9559000 	 2.136275 	 -0.6419945000 	 -2.3683230000 
153.20 	 224.9559000 	 2.136325 	 -0.6411807000 	 -2.3677730000 
153.40 	 224.9591000 	 2.136350 	 -0.6431580000 	 -2.3693280000 
153.60 	 224.9638000 	 2.136375 	 -0.6399377000 	 -2.3670130000 
153.80 	 224.9670000 	 2.136400 	 -0.6436729000 	 -2.3700620000 
154.00 	 224.9670000 	 2.136425 	 -0.6397946000 	 -2.3667020000 
154.20 	 224.9718000 	 2.136475 	 -0.6434536000 	 -2.3702910000 
154.40 	 224.9749000 	 2.136475 	 -0.6407515000 	 -2.3669780000 
154.60 	 224.9749000 	 2.136475 	 -0.6435140000 	 -2.3696550000 
154.80 	 224.9749000 	 2.136500 	 -0.6416988000 	 -2.3676360000 
155.00 	 224.9718000 	 2.136525 	 -0.6418069000 	 -2.3686440000 
155.20 	 224.9718000 	 2.136575 	 -0.6424935000 	 -2.3684850000 
155.40 	 224.9718000 	 2.136575 	 -0.6425508000 	 -2.3676080000 
155.60 	 224.9718000 	 2.136575 	 -0.6454945000 	 -2.3697060000 
155.80 	 224.9749000 	 2.136625 	 -0.6415431000 	 -2.3665870000 
156.00 	 224.9734000 	 2.136625 	 -0.6457837000 	 -2.3703380000 
156.20 	 224.9749000 	 2.136675 	 -0.6416607000 	 -2.3664600000 
156.40 	 224.9749000 	 2.136675 	 -0.6452274000 	 -2.3703260000 
156.60 	 224.9749000 	 2.136675 	 -0.6418069000 	 -2.3669430000 
156.80 	 224.9734000 	 2.136725 	 -0.6436984000 	 -2.3696870000 
157.00 	 224.9718000 	 2.136725 	 -0.6383387000 	 -2.3678590000 
157.20 	 224.9670000 	 2.136775 	 -0.6409264000 	 -2.3683290000 
157.40 	 224.9654000 	 2.136775 	 -0.6445567000 	 -2.3691560000 
157.60 	 224.9638000 	 2.136775 	 -0.6419786000 	 -2.3674580000 
157.80 	 224.9591000 	 2.136825 	 -0.6451766000 	 -2.3700650000 
158.00 	 224.9559000 	 2.136850 	 -0.6412379000 	 -2.3669180000 
158.20 	 224.9511000 	 2.136900 	 -0.6449954000 	 -2.3702560000 
158.40 	 224.9511000 	 2.136925 	 -0.6411552000 	 -2.3668260000 
158.60 	 224.9511000 	 2.136975 	 -0.6443087000 	 -2.3700840000 
158.80 	 224.9479000 	 2.137025 	 -0.6417783000 	 -2.3672520000 
159.00 	 224.9511000 	 2.137050 	 -0.6435998000 	 -2.3694870000 
159.20 	 224.9511000 	 2.137100 	 -0.6426875000 	 -2.3682690000 
159.40 	 224.9559000 	 2.137125 	 -0.6425317000 	 -2.3685650000 
159.60 	 224.9559000 	 2.137150 	 -0.6436253000 	 -2.3688730000 
159.80 	 224.9591000 	 2.137200 	 -0.6416798000 	 -2.3677670000 
160.00 	 224.9606000 	 2.137225 	 -0.6442006000 	 -2.3697150000 
160.20 	 224.9638000 	 2.137250 	 -0.6406911000 	 -2.3671690000 
160.40 	 224.9718000 	 2.137275 	 -0.6446934000 	 -2.3702970000 
160.60 	 224.9749000 	 2.137300 	 -0.6408882000 	 -2.3667970000 
160.80 	 224.9829000 	 2.137300 	 -0.6444518000 	 -2.3701700000 
161.00 	 224.9877000 	 2.137300 	 -0.6397946000 	 -2.3670770000 
161.20 	 224.9908000 	 2.137325 	 -0.6416543000 	 -2.3697660000 
161.40 	 224.9908000 	 2.137350 	 -0.6402588000 	 -2.3677160000 
161.60 	 224.9908000 	 2.137350 	 -0.6411616000 	 -2.3690760000 
161.80 	 224.9877000 	 2.137350 	 -0.6439177000 	 -2.3688440000 
162.00 	 224.9861000 	 2.137350 	 -0.6416829000 	 -2.3679450000 
162.20 	 224.9829000 	 2.137350 	 -0.6445153000 	 -2.3698780000 
162.40 	 224.9829000 	 2.137350 	 -0.6411330000 	 -2.3670700000 
162.60 	 224.9829000 	 2.137350 	 -0.6445821000 	 -2.3703070000 
162.80 	 224.9829000 	 2.137375 	 -0.6409550000 	 -2.3669050000 
163.00 	 224.9829000 	 2.137400 	 -0.6443437000 	 -2.3703700000 
163.20 	 224.9797000 	 2.137400 	 -0.6413269000 	 -2.3672550000 
163.40 	 224.9749000 	 2.137400 	 -0.6449477000 	 -2.3697600000 
163.60 	 224.9670000 	 2.137425 	 -0.6430404000 	 -2.3681290000 
163.80 	 224.9622000 	 2.137450 	 -0.6431293000 	 -2.3688480000 
164.00 	 224.9559000 	 2.137475 	 -0.6442325000 	 -2.3691020000 
164.20 	 224.9511000 	 2.137525 	 -0.6421121000 	 -2.3679640000 
164.40 	 224.9479000 	 2.137550 	 -0.6447728000 	 -2.3698810000 
164.60 	 224.9479000 	 2.137600 	 -0.6413937000 	 -2.3673220000 
164.80 	 224.9479000 	 2.137625 	 -0.6451829000 	 -2.3703830000 
165.00 	 224.9479000 	 2.137675 	 -0.6408914000 	 -2.3670390000 
165.20 	 224.9495000 	 2.137700 	 -0.6444200000 	 -2.3704590000 
165.40 	 224.9511000 	 2.137750 	 -0.6413555000 	 -2.3671660000 
165.60 	 224.9559000 	 2.137775 	 -0.6440830000 	 -2.3700520000 
165.80 	 224.9559000 	 2.137825 	 -0.6425698000 	 -2.3679570000 
166.00 	 224.9591000 	 2.137850 	 -0.6431325000 	 -2.3690960000 
166.20 	 224.9638000 	 2.137875 	 -0.6438541000 	 -2.3688160000 
166.40 	 224.9670000 	 2.137900 	 -0.6423060000 	 -2.3683070000 
166.60 	 224.9749000 	 2.137925 	 -0.6447442000 	 -2.3697440000 
166.80 	 224.9797000 	 2.137950 	 -0.6413873000 	 -2.3674740000 
167.00 	 224.9877000 	 2.137975 	 -0.6455676000 	 -2.3703930000 
167.20 	 224.9877000 	 2.137950 	 -0.6365871000 	 -2.3670930000 
167.40 	 224.9908000 	 2.137950 	 -0.6404654000 	 -2.3706210000 
167.60 	 224.9956000 	 2.137950 	 -0.6370481000 	 -2.3671660000 
167.80 	 224.9988000 	 2.137950 	 -0.6398869000 	 -2.3703100000 
168.00 	 225.0004000 	 2.137950 	 -0.6378205000 	 -2.3676040000 
168.20 	 224.9988000 	 2.137950 	 -0.6391335000 	 -2.3695060000 
168.40 	 224.9988000 	 2.137950 	 -0.6388124000 	 -2.3685140000 
168.60 	 224.9956000 	 2.137950 	 -0.6379795000 	 -2.3687710000 
168.80 	 224.9908000 	 2.137950 	 -0.6398042000 	 -2.3695660000 
169.00 	 224.9877000 	 2.137950 	 -0.6371180000 	 -2.3678490000 
169.20 	 224.9797000 	 2.137975 	 -0.6404464000 	 -2.3699670000 
169.40 	 224.9797000 	 2.138000 	 -0.6365363000 	 -2.3668860000 
169.60 	 224.9718000 	 2.138000 	 -0.6403859000 	 -2.3703510000 
169.80 	 224.9670000 	 2.138025 	 -0.6407706000 	 -2.3668540000 
170.00 	 224.9638000 	 2.138050 	 -0.6426970000 	 -2.3700900000 
170.20 	 224.9591000 	 2.138075 	 -0.6395944000 	 -2.3673220000 
170.40 	 224.9543000 	 2.138100 	 -0.6412665000 	 -2.3692390000 
170.60 	 224.9511000 	 2.138125 	 -0.6409073000 	 -2.3683330000 
170.80 	 224.9447000 	 2.138175 	 -0.6398996000 	 -2.3683580000 
171.00 	 224.9447000 	 2.138225 	 -0.6419023000 	 -2.3693780000 
171.20 	 224.9400000 	 2.138275 	 -0.6394609000 	 -2.3673630000 
171.40 	 224.9368000 	 2.138325 	 -0.6427224000 	 -2.3700240000 
171.60 	 224.9368000 	 2.138375 	 -0.6391461000 	 -2.3668380000 
171.80 	 224.9368000 	 2.138425 	 -0.6434790000 	 -2.3701980000 
172.00 	 224.9400000 	 2.138475 	 -0.6416352000 	 -2.3668670000 
172.20 	 224.9447000 	 2.138500 	 -0.6446679000 	 -2.3700360000 
172.40 	 224.9511000 	 2.138550 	 -0.6424173000 	 -2.3672550000 
172.60 	 224.9591000 	 2.138600 	 -0.6438637000 	 -2.3693310000 
172.80 	 224.9638000 	 2.138625 	 -0.6433360000 	 -2.3682690000 
173.00 	 224.9718000 	 2.138650 	 -0.6424046000 	 -2.3683040000 
173.20 	 224.9797000 	 2.138675 	 -0.6441657000 	 -2.3692480000 
173.40 	 224.9877000 	 2.138675 	 -0.6426557000 	 -2.3674010000 
173.60 	 224.9988000 	 2.138700 	 -0.6461716000 	 -2.3701410000 
173.80 	 225.0036000 	 2.138725 	 -0.6420771000 	 -2.3668380000 
174.00 	 225.0067000 	 2.138700 	 -0.6465499000 	 -2.3705360000 
174.20 	 225.0067000 	 2.138700 	 -0.6427320000 	 -2.3670700000 
174.40 	 225.0115000 	 2.138700 	 -0.6455708000 	 -2.3701950000 
174.60 	 225.0115000 	 2.138700 	 -0.6436507000 	 -2.3673760000 
174.80 	 225.0067000 	 2.138700 	 -0.6452274000 	 -2.3698780000 
175.00 	 225.0067000 	 2.138700 	 -0.6441784000 	 -2.3682500000 
175.20 	 225.0036000 	 2.138700 	 -0.6445249000 	 -2.3688700000 
175.40 	 224.9988000 	 2.138700 	 -0.6457424000 	 -2.3694160000 
175.60 	 224.9956000 	 2.138700 	 -0.6437142000 	 -2.3678810000 
175.80 	 224.9908000 	 2.138700 	 -0.6467978000 	 -2.3699090000 
176.00 	 224.9877000 	 2.138700 	 -0.6434917000 	 -2.3674040000 
176.20 	 224.9829000 	 2.138700 	 -0.6468900000 	 -2.3704620000 
176.40 	 224.9749000 	 2.138700 	 -0.6433137000 	 -2.3670040000 
176.60 	 224.9702000 	 2.138725 	 -0.6469377000 	 -2.3703930000 
176.80 	 224.9638000 	 2.138725 	 -0.6440608000 	 -2.3674040000 
177.00 	 224.9591000 	 2.138775 	 -0.6461589000 	 -2.3701540000 
177.20 	 224.9559000 	 2.138800 	 -0.6444836000 	 -2.3680020000 
177.40 	 224.9511000 	 2.138825 	 -0.6453133000 	 -2.3694070000 
177.60 	 224.9511000 	 2.138875 	 -0.6454532000 	 -2.3687430000 
177.80 	 224.9463000 	 2.138900 	 -0.6441593000 	 -2.3685070000 
178.00 	 224.9447000 	 2.138950 	 -0.6461589000 	 -2.3697950000 
178.20 	 224.9400000 	 2.138975 	 -0.6433423000 	 -2.3677510000 
178.40 	 224.9447000 	 2.139025 	 -0.6468201000 	 -2.3704240000 
178.60 	 224.9447000 	 2.139075 	 -0.6428019000 	 -2.3671980000 
178.80 	 224.9511000 	 2.139125 	 -0.6466452000 	 -2.3707640000 
179.00 	 224.9591000 	 2.139150 	 -0.6426684000 	 -2.3672360000 
179.20 	 224.9670000 	 2.139175 	 -0.6460412000 	 -2.3704340000 
179.40 	 224.9749000 	 2.139200 	 -0.6436666000 	 -2.3676780000 
179.60 	 224.9813000 	 2.139200 	 -0.6449318000 	 -2.3698490000 
179.80 	 224.9861000 	 2.139225 	 -0.6456089000 	 -2.3687240000 
180.00 	 224.9877000 	 2.139250 	 -0.6452338000 	 -2.3692200000 
180.20 	 224.9908000 	 2.139275 	 -0.6465149000 	 -2.3694900000 
180.40 	 224.9908000 	 2.139250 	 -0.6445344000 	 -2.3683960000 
180.60 	 224.9956000 	 2.139250 	 -0.6470744000 	 -2.3702180000 
180.80 	 224.9988000 	 2.139250 	 -0.6437429000 	 -2.3678020000 
181.00 	 224.9988000 	 2.139250 	 -0.6473191000 	 -2.3707550000 
181.20 	 224.9988000 	 2.139250 	 -0.6435458000 	 -2.3674490000 
181.40 	 224.9972000 	 2.139250 	 -0.6471348000 	 -2.3709140000 
181.60 	 224.9956000 	 2.139250 	 -0.6439527000 	 -2.3675660000 
181.80 	 224.9908000 	 2.139250 	 -0.6465340000 	 -2.3703480000 
182.00 	 224.9893000 	 2.139250 	 -0.6447061000 	 -2.3682310000 
182.20 	 224.9829000 	 2.139250 	 -0.6455358000 	 -2.3695400000 
182.40 	 224.9797000 	 2.139250 	 -0.6459840000 	 -2.3692860000 
182.60 	 224.9797000 	 2.139275 	 -0.6442769000 	 -2.3683830000 
182.80 	 224.9765000 	 2.139275 	 -0.6471379000 	 -2.3703260000 
183.00 	 224.9749000 	 2.139300 	 -0.6434281000 	 -2.3677350000 
183.20 	 224.9749000 	 2.139325 	 -0.6473255000 	 -2.3708790000 
183.40 	 224.9749000 	 2.139325 	 -0.6432660000 	 -2.3676040000 
183.60 	 224.9718000 	 2.139350 	 -0.6467438000 	 -2.3708340000 
183.80 	 224.9670000 	 2.139375 	 -0.6436666000 	 -2.3676810000 
184.00 	 224.9638000 	 2.139400 	 -0.6460254000 	 -2.3704590000 
184.20 	 224.9606000 	 2.139425 	 -0.6442642000 	 -2.3682370000 
184.40 	 224.9591000 	 2.139450 	 -0.6450494000 	 -2.3697850000 
184.60 	 224.9591000 	 2.139475 	 -0.6449699000 	 -2.3691750000 
184.80 	 224.9575000 	 2.139525 	 -0.6438954000 	 -2.3688410000 
185.00 	 224.9559000 	 2.139550 	 -0.6459808000 	 -2.3700620000 
185.20 	 224.9511000 	 2.139575 	 -0.6430054000 	 -2.3678330000 
185.40 	 224.9511000 	 2.139625 	 -0.6464863000 	 -2.3707800000 
185.60 	 224.9511000 	 2.139650 	 -0.6426271000 	 -2.3675790000 
185.80 	 224.9559000 	 2.139700 	 -0.6465371000 	 -2.3709740000 
186.00 	 224.9591000 	 2.139725 	 -0.6431611000 	 -2.3675850000 
186.20 	 224.9638000 	 2.139750 	 -0.6458886000 	 -2.3704940000 
186.40 	 224.9702000 	 2.139775 	 -0.6439940000 	 -2.3683740000 
186.60 	 224.9718000 	 2.139800 	 -0.6447061000 	 -2.3696520000 
186.80 	 224.9749000 	 2.139825 	 -0.6455135000 	 -2.3691880000 
187.00 	 224.9797000 	 2.139825 	 -0.6441562000 	 -2.3685650000 
187.20 	 224.9797000 	 2.139850 	 -0.6469695000 	 -2.3702880000 
187.40 	 224.9797000 	 2.139875 	 -0.6438319000 	 -2.3678370000 
187.60 	 224.9797000 	 2.139875 	 -0.6473827000 	 -2.3709080000 
187.80 	 224.9813000 	 2.139875 	 -0.6437333000 	 -2.3675760000 
188.00 	 224.9829000 	 2.139900 	 -0.6473954000 	 -2.3710220000 
188.20 	 224.9877000 	 2.139900 	 -0.6437079000 	 -2.3677540000 
188.40 	 224.9908000 	 2.139900 	 -0.6469504000 	 -2.3705990000 
188.60 	 224.9908000 	 2.139900 	 -0.6445758000 	 -2.3682470000 
188.80 	 224.9893000 	 2.139900 	 -0.6456025000 	 -2.3698170000 
189.00 	 224.9877000 	 2.139900 	 -0.6458696000 	 -2.3693690000 
189.20 	 224.9829000 	 2.139925 	 -0.6449445000 	 -2.3687170000 
189.40 	 224.9797000 	 2.139950 	 -0.6472015000 	 -2.3703890000 
189.60 	 224.9797000 	 2.139950 	 -0.6440671000 	 -2.3679990000 
189.80 	 224.9749000 	 2.139950 	 -0.6472810000 	 -2.3709110000 
190.00 	 224.9749000 	 2.139975 	 -0.6422997000 	 -2.3678240000 
190.20 	 224.9749000 	 2.140000 	 -0.6459522000 	 -2.3709710000 
190.40 	 224.9749000 	 2.140025 	 -0.6421947000 	 -2.3677790000 
190.60 	 224.9718000 	 2.140050 	 -0.6451416000 	 -2.3708310000 
190.80 	 224.9718000 	 2.140075 	 -0.6429736000 	 -2.3682150000 
191.00 	 224.9670000 	 2.140075 	 -0.6448968000 	 -2.3702270000 
191.20 	 224.9670000 	 2.140100 	 -0.6443627000 	 -2.3688000000 
191.40 	 224.9638000 	 2.140125 	 -0.6438096000 	 -2.3694070000 
191.60 	 224.9638000 	 2.140150 	 -0.6450748000 	 -2.3696450000 
191.80 	 224.9670000 	 2.140175 	 -0.6432120000 	 -2.3686000000 
192.00 	 224.9638000 	 2.140200 	 -0.6461557000 	 -2.3705860000 
192.20 	 224.9654000 	 2.140225 	 -0.6424904000 	 -2.3678180000 
192.40 	 224.9638000 	 2.140250 	 -0.6463591000 	 -2.3709200000 
192.60 	 224.9638000 	 2.140275 	 -0.6425635000 	 -2.3677030000 
192.80 	 224.9670000 	 2.140300 	 -0.6460412000 	 -2.3709390000 
193.00 	 224.9670000 	 2.140325 	 -0.6428178000 	 -2.3678370000 
193.20 	 224.9670000 	 2.140350 	 -0.6453483000 	 -2.3706090000 
193.40 	 224.9686000 	 2.140375 	 -0.6452687000 	 -2.3686090000 
193.60 	 224.9718000 	 2.140375 	 -0.6458886000 	 -2.3698170000 
193.80 	 224.9718000 	 2.140400 	 -0.6464672000 	 -2.3694800000 
194.00 	 224.9718000 	 2.140425 	 -0.6449063000 	 -2.3686280000 
194.20 	 224.9749000 	 2.140450 	 -0.6475131000 	 -2.3704940000 
194.40 	 224.9797000 	 2.140475 	 -0.6444804000 	 -2.3679320000 
194.60 	 224.9797000 	 2.140475 	 -0.6472715000 	 -2.3710410000 
194.80 	 224.9877000 	 2.140500 	 -0.6431802000 	 -2.3675730000 
195.00 	 224.9877000 	 2.140500 	 -0.6470744000 	 -2.3711780000 
195.20 	 224.9908000 	 2.140500 	 -0.6396198000 	 -2.3677730000 
195.40 	 224.9956000 	 2.140500 	 -0.6421407000 	 -2.3708310000 
195.60 	 224.9988000 	 2.140500 	 -0.6405481000 	 -2.3686000000 
195.80 	 224.9988000 	 2.140500 	 -0.6407006000 	 -2.3696520000 
196.00 	 224.9988000 	 2.140500 	 -0.6421089000 	 -2.3698070000 
196.20 	 225.0020000 	 2.140500 	 -0.6396357000 	 -2.3685930000 
196.40 	 224.9988000 	 2.140500 	 -0.6427256000 	 -2.3706500000 
196.60 	 224.9956000 	 2.140500 	 -0.6393210000 	 -2.3678940000 
196.80 	 224.9908000 	 2.140500 	 -0.6430531000 	 -2.3712990000 
197.00 	 224.9893000 	 2.140500 	 -0.6392511000 	 -2.3676810000 
197.20 	 224.9829000 	 2.140500 	 -0.6427066000 	 -2.3710790000 
197.40 	 224.9749000 	 2.140525 	 -0.6397470000 	 -2.3680970000 
197.60 	 224.9670000 	 2.140525 	 -0.6415303000 	 -2.3705770000 
197.80 	 224.9638000 	 2.140550 	 -0.6403319000 	 -2.3687010000 
198.00 	 224.9559000 	 2.140600 	 -0.6404718000 	 -2.3699060000 
198.20 	 224.9511000 	 2.140625 	 -0.6412856000 	 -2.3696520000 
198.40 	 224.9511000 	 2.140675 	 -0.6393464000 	 -2.3687970000 
198.60 	 224.9479000 	 2.140700 	 -0.6422424000 	 -2.3706850000 
198.80 	 224.9479000 	 2.140750 	 -0.6387901000 	 -2.3679540000 
199.00 	 224.9447000 	 2.140775 	 -0.6425921000 	 -2.3712060000 
199.20 	 224.9447000 	 2.140825 	 -0.6386566000 	 -2.3677220000 
199.40 	 224.9479000 	 2.140850 	 -0.6423600000 	 -2.3711840000 
199.60 	 224.9479000 	 2.140900 	 -0.6390222000 	 -2.3678300000 
199.80 	 224.9559000 	 2.140950 	 -0.6418228000 	 -2.3709390000 
200.00 	 224.9591000 	 2.140975 	 -0.6398360000 	 -2.3683480000 
200.20 	 224.9654000 	 2.141000 	 -0.6409486000 	 -2.3701670000 
200.40 	 224.9718000 	 2.141025 	 -0.6408628000 	 -2.3692230000 
200.60 	 224.9797000 	 2.141050 	 -0.6397533000 	 -2.3691400000 
200.80 	 224.9829000 	 2.141050 	 -0.6423156000 	 -2.3704050000 
201.00 	 224.9877000 	 2.141050 	 -0.6444995000 	 -2.3681000000 
201.20 	 224.9877000 	 2.141075 	 -0.6495253000 	 -2.3711400000 
201.40 	 224.9908000 	 2.141100 	 -0.6454595000 	 -2.3676300000 
201.60 	 224.9956000 	 2.141125 	 -0.6496906000 	 -2.3712510000 
201.80 	 224.9956000 	 2.141100 	 -0.6402333000 	 -2.3677090000 
202.00 	 224.9988000 	 2.141100 	 -0.6432438000 	 -2.3710160000 
202.20 	 224.9988000 	 2.141100 	 -0.6412093000 	 -2.3683260000 
202.40 	 225.0020000 	 2.141100 	 -0.6422583000 	 -2.3702020000 
202.60 	 225.0004000 	 2.141100 	 -0.6422107000 	 -2.3691810000 
202.80 	 224.9988000 	 2.141100 	 -0.6410789000 	 -2.3692160000 
203.00 	 224.9988000 	 2.141100 	 -0.6431548000 	 -2.3702620000 
203.20 	 224.9956000 	 2.141100 	 -0.6401666000 	 -2.3681510000 
203.40 	 224.9877000 	 2.141100 	 -0.6439368000 	 -2.3710700000 
203.60 	 224.9861000 	 2.141100 	 -0.6398360000 	 -2.3676620000 
203.80 	 224.9813000 	 2.141100 	 -0.6439559000 	 -2.3711590000 
204.00 	 224.9797000 	 2.141100 	 -0.6401793000 	 -2.3675510000 
204.20 	 224.9781000 	 2.141125 	 -0.6433805000 	 -2.3710090000 
204.40 	 224.9749000 	 2.141125 	 -0.6406911000 	 -2.3680590000 
204.60 	 224.9718000 	 2.141150 	 -0.6427002000 	 -2.3703890000 
204.80 	 224.9670000 	 2.141175 	 -0.6417688000 	 -2.3686310000 
205.00 	 224.9638000 	 2.141200 	 -0.6418673000 	 -2.3697630000 
205.20 	 224.9591000 	 2.141225 	 -0.6424363000 	 -2.3694290000 
205.40 	 224.9591000 	 2.141250 	 -0.6406689000 	 -2.3687300000 
205.60 	 224.9559000 	 2.141300 	 -0.6436475000 	 -2.3707230000 
205.80 	 224.9511000 	 2.141325 	 -0.6401284000 	 -2.3679190000 
206.00 	 224.9479000 	 2.141375 	 -0.6440608000 	 -2.3711780000 
206.20 	 224.9511000 	 2.141400 	 -0.6398551000 	 -2.3674650000 
206.40 	 224.9511000 	 2.141450 	 -0.6440004000 	 -2.3712540000 
206.60 	 224.9591000 	 2.141475 	 -0.6403764000 	 -2.3678080000 
206.80 	 224.9591000 	 2.141500 	 -0.6433773000 	 -2.3708220000 
207.00 	 224.9670000 	 2.141550 	 -0.6412379000 	 -2.3682820000 
207.20 	 224.9686000 	 2.141575 	 -0.6420612000 	 -2.3700680000 
207.40 	 224.9718000 	 2.141575 	 -0.6421121000 	 -2.3691080000 
207.60 	 224.9797000 	 2.141600 	 -0.6414509000 	 -2.3694100000 
207.80 	 224.9797000 	 2.141600 	 -0.6429895000 	 -2.3700550000 
208.00 	 224.9877000 	 2.141625 	 -0.6416543000 	 -2.3683390000 
208.20 	 224.9893000 	 2.141650 	 -0.6444677000 	 -2.3707260000 
208.40 	 224.9956000 	 2.141675 	 -0.6406879000 	 -2.3678430000 
208.60 	 225.0020000 	 2.141650 	 -0.6443437000 	 -2.3711620000 
208.80 	 225.0067000 	 2.141650 	 -0.6403955000 	 -2.3677760000 
209.00 	 225.0067000 	 2.141650 	 -0.6440163000 	 -2.3713460000 
209.20 	 225.0067000 	 2.141650 	 -0.6409073000 	 -2.3680470000 
209.40 	 225.0067000 	 2.141650 	 -0.6434314000 	 -2.3709390000 
209.60 	 225.0067000 	 2.141650 	 -0.6416416000 	 -2.3687430000 
209.80 	 225.0052000 	 2.141650 	 -0.6423759000 	 -2.3703670000 
210.00 	 225.0036000 	 2.141650 	 -0.6426652000 	 -2.3695210000 
210.20 	 224.9988000 	 2.141650 	 -0.6415176000 	 -2.3693180000 
210.40 	 224.9956000 	 2.141650 	 -0.6435966000 	 -2.3705170000 
210.60 	 224.9908000 	 2.141650 	 -0.6407292000 	 -2.3684950000 
210.80 	 224.9829000 	 2.141650 	 -0.6441434000 	 -2.3709490000 
211.00 	 224.9765000 	 2.141650 	 -0.6404622000 	 -2.3681230000 
211.20 	 224.9702000 	 2.141675 	 -0.6442865000 	 -2.3712510000 
211.40 	 224.9654000 	 2.141675 	 -0.6404495000 	 -2.3677760000 
211.60 	 224.9591000 	 2.141700 	 -0.6440671000 	 -2.3713210000 
211.80 	 224.9591000 	 2.141750 	 -0.6409995000 	 -2.3680020000 
212.00 	 224.9559000 	 2.141775 	 -0.6432788000 	 -2.3708660000 
212.20 	 224.9559000 	 2.141800 	 -0.6420262000 	 -2.3686980000 
212.40 	 224.9559000 	 2.141825 	 -0.6423283000 	 -2.3698970000 
212.60 	 224.9511000 	 2.141875 	 -0.6431420000 	 -2.3697730000 
212.80 	 224.9511000 	 2.141900 	 -0.6411362000 	 -2.3689620000 
213.00 	 224.9511000 	 2.141950 	 -0.6437905000 	 -2.3706090000 
213.20 	 224.9559000 	 2.141975 	 -0.6404400000 	 -2.3680240000 
213.40 	 224.9559000 	 2.142025 	 -0.6442865000 	 -2.3712670000 
213.60 	 224.9591000 	 2.142050 	 -0.6403255000 	 -2.3676900000 
213.80 	 224.9638000 	 2.142075 	 -0.6443437000 	 -2.3714420000 
214.00 	 224.9670000 	 2.142100 	 -0.6407960000 	 -2.3678140000 
214.20 	 224.9718000 	 2.142125 	 -0.6433265000 	 -2.3710000000 
214.40 	 224.9749000 	 2.142150 	 -0.6416893000 	 -2.3685740000 
214.60 	 224.9829000 	 2.142150 	 -0.6423346000 	 -2.3699160000 
214.80 	 224.9877000 	 2.142175 	 -0.6431198000 	 -2.3695500000 
215.00 	 224.9908000 	 2.142175 	 -0.6417592000 	 -2.3690510000 
215.20 	 224.9956000 	 2.142200 	 -0.6443850000 	 -2.3707100000 
215.40 	 224.9988000 	 2.142225 	 -0.6407356000 	 -2.3679890000 
215.60 	 225.0036000 	 2.142200 	 -0.6472301000 	 -2.3712670000 
215.80 	 225.0020000 	 2.142200 	 -0.6434314000 	 -2.3679990000 
216.00 	 224.9988000 	 2.142200 	 -0.6467025000 	 -2.3713460000 
216.20 	 224.9956000 	 2.142200 	 -0.6436856000 	 -2.3681000000 
216.40 	 224.9956000 	 2.142200 	 -0.6459745000 	 -2.3707200000 
216.60 	 224.9877000 	 2.142200 	 -0.6448587000 	 -2.3692160000 
216.80 	 224.9893000 	 2.142200 	 -0.6447919000 	 -2.3697540000 
217.00 	 224.9877000 	 2.142200 	 -0.6459808000 	 -2.3701130000 
217.20 	 224.9877000 	 2.142200 	 -0.6436348000 	 -2.3687710000 
217.40 	 224.9877000 	 2.142200 	 -0.6465213000 	 -2.3709230000 
217.60 	 224.9861000 	 2.142225 	 -0.6431103000 	 -2.3681230000 
217.80 	 224.9829000 	 2.142250 	 -0.6471379000 	 -2.3713460000 
218.00 	 224.9749000 	 2.142250 	 -0.6433995000 	 -2.3677990000 
218.20 	 224.9670000 	 2.142250 	 -0.6470998000 	 -2.3712790000 
218.40 	 224.9638000 	 2.142275 	 -0.6459332000 	 -2.3680430000 
218.60 	 224.9559000 	 2.142325 	 -0.6485589000 	 -2.3708630000 
218.80 	 224.9559000 	 2.142350 	 -0.6466516000 	 -2.3687170000 
219.00 	 224.9543000 	 2.142375 	 -0.6475036000 	 -2.3700330000 
219.20 	 224.9511000 	 2.142425 	 -0.6476434000 	 -2.3697410000 
219.40 	 224.9559000 	 2.142450 	 -0.6463210000 	 -2.3691690000 
219.60 	 224.9543000 	 2.142475 	 -0.6484445000 	 -2.3704810000 
219.80 	 224.9559000 	 2.142500 	 -0.6454404000 	 -2.3684910000 
220.00 	 224.9511000 	 2.142550 	 -0.6489785000 	 -2.3712130000 
220.20 	 224.9511000 	 2.142575 	 -0.6454118000 	 -2.3678780000 
220.40 	 224.9511000 	 2.142625 	 -0.6487338000 	 -2.3713720000 
220.60 	 224.9559000 	 2.142650 	 -0.6452783000 	 -2.3680750000 
220.80 	 224.9591000 	 2.142700 	 -0.6480058000 	 -2.3709680000 
221.00 	 224.9654000 	 2.142725 	 -0.6461270000 	 -2.3686540000 
221.20 	 224.9718000 	 2.142750 	 -0.6471030000 	 -2.3702340000 
221.40 	 224.9749000 	 2.142775 	 -0.6468455000 	 -2.3696640000 
221.60 	 224.9797000 	 2.142775 	 -0.6462510000 	 -2.3694610000 
221.80 	 224.9877000 	 2.142800 	 -0.6478278000 	 -2.3704310000 
222.00 	 224.9956000 	 2.142800 	 -0.6423664000 	 -2.3685300000 
222.20 	 225.0036000 	 2.142800 	 -0.6444613000 	 -2.3711140000 
222.40 	 225.0083000 	 2.142800 	 -0.6411998000 	 -2.3679700000 
222.60 	 225.0131000 	 2.142800 	 -0.6448873000 	 -2.3713780000 
222.80 	 225.0147000 	 2.142800 	 -0.6409009000 	 -2.3678020000 
223.00 	 225.0147000 	 2.142800 	 -0.6444899000 	 -2.3713840000 
223.20 	 225.0131000 	 2.142800 	 -0.6415367000 	 -2.3682430000 
223.40 	 225.0115000 	 2.142800 	 -0.6440290000 	 -2.3709900000 
223.60 	 225.0147000 	 2.142800 	 -0.6424522000 	 -2.3687360000 
223.80 	 225.0115000 	 2.142800 	 -0.6433805000 	 -2.3702460000 
224.00 	 225.0115000 	 2.142800 	 -0.6431357000 	 -2.3698110000 
224.20 	 225.0067000 	 2.142800 	 -0.6416638000 	 -2.3691150000 
224.40 	 225.0052000 	 2.142800 	 -0.6442388000 	 -2.3706720000 
224.60 	 224.9988000 	 2.142800 	 -0.6408024000 	 -2.3682500000 
224.80 	 224.9988000 	 2.142800 	 -0.6444709000 	 -2.3713840000 
225.00 	 224.9956000 	 2.142800 	 -0.6405862000 	 -2.3678590000 
225.20 	 224.9908000 	 2.142800 	 -0.6443119000 	 -2.3714160000 
225.40 	 224.9877000 	 2.142800 	 -0.6411839000 	 -2.3680310000 
225.60 	 224.9829000 	 2.142800 	 -0.6435044000 	 -2.3709010000 
225.80 	 224.9813000 	 2.142800 	 -0.6423028000 	 -2.3689650000 
226.00 	 224.9797000 	 2.142800 	 -0.6422297000 	 -2.3698330000 
226.20 	 224.9749000 	 2.142800 	 -0.6432979000 	 -2.3698200000 
226.40 	 224.9749000 	 2.142800 	 -0.6413714000 	 -2.3690130000 
226.60 	 224.9670000 	 2.142825 	 -0.6440957000 	 -2.3708690000 
226.80 	 224.9606000 	 2.142850 	 -0.6404178000 	 -2.3681290000 
227.00 	 224.9527000 	 2.142875 	 -0.6443882000 	 -2.3714920000 
227.20 	 224.9479000 	 2.142925 	 -0.6403923000 	 -2.3677860000 
227.40 	 224.9447000 	 2.142950 	 -0.6440639000 	 -2.3714450000 
227.60 	 224.9400000 	 2.143000 	 -0.6410821000 	 -2.3681700000 
227.80 	 224.9400000 	 2.143050 	 -0.6431611000 	 -2.3707580000 
228.00 	 224.9400000 	 2.143100 	 -0.6421598000 	 -2.3689780000 
228.20 	 224.9432000 	 2.143150 	 -0.6421757000 	 -2.3700170000 
228.40 	 224.9463000 	 2.143200 	 -0.6433964000 	 -2.3700650000 
228.60 	 224.9511000 	 2.143225 	 -0.6410694000 	 -2.3687970000 
228.80 	 224.9606000 	 2.143275 	 -0.6441593000 	 -2.3708880000 
229.00 	 224.9718000 	 2.143300 	 -0.6405990000 	 -2.3681290000 
229.20 	 224.9781000 	 2.143325 	 -0.6444740000 	 -2.3714760000 
229.40 	 224.9829000 	 2.143350 	 -0.6405640000 	 -2.3677890000 
229.60 	 224.9877000 	 2.143375 	 -0.6442769000 	 -2.3713910000 
229.80 	 224.9956000 	 2.143350 	 -0.6470871000 	 -2.3684220000 
230.00 	 224.9956000 	 2.143350 	 -0.6495380000 	 -2.3710350000 
230.20 	 224.9988000 	 2.143350 	 -0.6479327000 	 -2.3692800000 
230.40 	 225.0067000 	 2.143350 	 -0.6483364000 	 -2.3703260000 
230.60 	 225.0115000 	 2.143350 	 -0.6490390000 	 -2.3701670000 
230.80 	 225.0147000 	 2.143350 	 -0.6473414000 	 -2.3695690000 
231.00 	 225.0179000 	 2.143350 	 -0.6498178000 	 -2.3710980000 
231.20 	 225.0179000 	 2.143350 	 -0.6466866000 	 -2.3685070000 
231.40 	 225.0179000 	 2.143350 	 -0.6502151000 	 -2.3716350000 
231.60 	 225.0131000 	 2.143350 	 -0.6465403000 	 -2.3683140000 
231.80 	 225.0067000 	 2.143350 	 -0.6502183000 	 -2.3716320000 
232.00 	 225.0004000 	 2.143350 	 -0.6467438000 	 -2.3684500000 
232.20 	 224.9972000 	 2.143350 	 -0.6496589000 	 -2.3715560000 
232.40 	 224.9956000 	 2.143350 	 -0.6473732000 	 -2.3689400000 
232.60 	 224.9908000 	 2.143350 	 -0.6488705000 	 -2.3707550000 
232.80 	 224.9908000 	 2.143350 	 -0.6482442000 	 -2.3696450000 
233.00 	 224.9893000 	 2.143350 	 -0.6479200000 	 -2.3698490000 
233.20 	 224.9908000 	 2.143350 	 -0.6490199000 	 -2.3704620000 
233.40 	 224.9877000 	 2.143350 	 -0.6471030000 	 -2.3691620000 
233.60 	 224.9908000 	 2.143350 	 -0.6503010000 	 -2.3715340000 
233.80 	 224.9908000 	 2.143350 	 -0.6465054000 	 -2.3684180000 
234.00 	 224.9877000 	 2.143350 	 -0.6501992000 	 -2.3717370000 
234.20 	 224.9877000 	 2.143350 	 -0.6463941000 	 -2.3683390000 
234.40 	 224.9829000 	 2.143350 	 -0.6498877000 	 -2.3716960000 
234.60 	 224.9797000 	 2.143350 	 -0.6467279000 	 -2.3685930000 
234.80 	 224.9749000 	 2.143350 	 -0.6494172000 	 -2.3715370000 
235.00 	 224.9718000 	 2.143375 	 -0.6476085000 	 -2.3692200000 
235.20 	 224.9670000 	 2.143375 	 -0.6486511000 	 -2.3705040000 
235.40 	 224.9638000 	 2.143425 	 -0.6486734000 	 -2.3697630000 
235.60 	 224.9559000 	 2.143450 	 -0.6478246000 	 -2.3697880000 
235.80 	 224.9511000 	 2.143475 	 -0.6495031000 	 -2.3706910000 
236.00 	 224.9447000 	 2.143525 	 -0.6467851000 	 -2.3687200000 
236.20 	 224.9447000 	 2.143550 	 -0.6501992000 	 -2.3712990000 
236.40 	 224.9368000 	 2.143600 	 -0.6465530000 	 -2.3681700000 
236.60 	 224.9368000 	 2.143650 	 -0.6501675000 	 -2.3716160000 
236.80 	 224.9400000 	 2.143700 	 -0.6467025000 	 -2.3682980000 
237.00 	 224.9416000 	 2.143750 	 -0.6498210000 	 -2.3711780000 
237.20 	 224.9447000 	 2.143800 	 -0.6474781000 	 -2.3686980000 
237.40 	 224.9479000 	 2.143825 	 -0.6485112000 	 -2.3702840000 
237.60 	 224.9575000 	 2.143875 	 -0.6486161000 	 -2.3694960000 
237.80 	 224.9654000 	 2.143900 	 -0.6476466000 	 -2.3694770000 
238.00 	 224.9718000 	 2.143925 	 -0.6493409000 	 -2.3702970000 
238.20 	 224.9861000 	 2.143950 	 -0.6469440000 	 -2.3686120000 
238.40 	 224.9956000 	 2.143975 	 -0.6504186000 	 -2.3710850000 
238.60 	 225.0036000 	 2.143950 	 -0.6474304000 	 -2.3681450000 
238.80 	 225.0115000 	 2.143950 	 -0.6510131000 	 -2.3713970000 
239.00 	 225.0179000 	 2.143950 	 -0.6474527000 	 -2.3680780000 
239.20 	 225.0226000 	 2.143950 	 -0.6509113000 	 -2.3713210000 
239.40 	 225.0226000 	 2.143950 	 -0.6479327000 	 -2.3683070000 
239.60 	 225.0258000 	 2.143950 	 -0.6500975000 	 -2.3708720000 
239.80 	 225.0258000 	 2.143950 	 -0.6487910000 	 -2.3690730000 
240.00 	 225.0258000 	 2.143950 	 -0.6494395000 	 -2.3700460000 
240.20 	 225.0258000 	 2.143950 	 -0.6498241000 	 -2.3699760000 
240.40 	 225.0258000 	 2.143950 	 -0.6483968000 	 -2.3692350000 
240.60 	 225.0258000 	 2.143925 	 -0.6508923000 	 -2.3707390000 
240.80 	 225.0226000 	 2.143900 	 -0.6475449000 	 -2.3683580000 
241.00 	 225.0226000 	 2.143900 	 -0.6512038000 	 -2.3713560000 
241.20 	 225.0179000 	 2.143875 	 -0.6472778000 	 -2.3680720000 
241.40 	 225.0147000 	 2.143850 	 -0.6512992000 	 -2.3715500000 
241.60 	 225.0115000 	 2.143850 	 -0.6476974000 	 -2.3681700000 
241.80 	 225.0067000 	 2.143850 	 -0.6508541000 	 -2.3712830000 
242.00 	 225.0036000 	 2.143850 	 -0.6481807000 	 -2.3686660000 
242.20 	 224.9988000 	 2.143850 	 -0.6501548000 	 -2.3707290000 
242.40 	 224.9956000 	 2.143850 	 -0.6491184000 	 -2.3692860000 
242.60 	 224.9908000 	 2.143850 	 -0.6489213000 	 -2.3700430000 
242.80 	 224.9829000 	 2.143850 	 -0.6503296000 	 -2.3704430000 
243.00 	 224.9797000 	 2.143850 	 -0.6479200000 	 -2.3688440000 
243.20 	 224.9718000 	 2.143850 	 -0.6508510000 	 -2.3711300000 
243.40 	 224.9638000 	 2.143850 	 -0.6475036000 	 -2.3683770000 
243.60 	 224.9591000 	 2.143850 	 -0.6510862000 	 -2.3714190000 
243.80 	 224.9559000 	 2.143850 	 -0.6471920000 	 -2.3679480000 
244.00 	 224.9575000 	 2.143850 	 -0.6510448000 	 -2.3714890000 
244.20 	 224.9591000 	 2.143900 	 -0.6476625000 	 -2.3683260000 
244.40 	 224.9638000 	 2.143950 	 -0.6504853000 	 -2.3710410000 
244.60 	 224.9638000 	 2.143975 	 -0.6486956000 	 -2.3689300000 
244.80 	 224.9606000 	 2.144000 	 -0.6493759000 	 -2.3702970000 
245.00 	 224.9591000 	 2.144025 	 -0.6496143000 	 -2.3698710000 
245.20 	 224.9511000 	 2.144075 	 -0.6480725000 	 -2.3692070000 
245.40 	 224.9479000 	 2.144100 	 -0.6504409000 	 -2.3707710000 
245.60 	 224.9479000 	 2.144150 	 -0.6475258000 	 -2.3685930000 
245.80 	 224.9447000 	 2.144175 	 -0.6510258000 	 -2.3713750000 
246.00 	 224.9447000 	 2.144225 	 -0.6471634000 	 -2.3680780000 
246.20 	 224.9447000 	 2.144250 	 -0.6510194000 	 -2.3715620000 
246.40 	 224.9447000 	 2.144300 	 -0.6473510000 	 -2.3681100000 
246.60 	 224.9479000 	 2.144350 	 -0.6507524000 	 -2.3712830000 
246.80 	 224.9479000 	 2.144375 	 -0.6480153000 	 -2.3683990000 
247.00 	 224.9559000 	 2.144425 	 -0.6498337000 	 -2.3707360000 
247.20 	 224.9591000 	 2.144450 	 -0.6487624000 	 -2.3692100000 
247.40 	 224.9654000 	 2.144475 	 -0.6488927000 	 -2.3699950000 
247.60 	 224.9718000 	 2.144500 	 -0.6496112000 	 -2.3700750000 
247.80 	 224.9797000 	 2.144525 	 -0.6481266000 	 -2.3692070000 
248.00 	 224.9861000 	 2.144550 	 -0.6504949000 	 -2.3707010000 
248.20 	 224.9956000 	 2.144575 	 -0.6472874000 	 -2.3683360000 
248.40 	 225.0020000 	 2.144550 	 -0.6515884000 	 -2.3713330000 
248.60 	 225.0099000 	 2.144550 	 -0.6476911000 	 -2.3680370000 
248.80 	 225.0147000 	 2.144550 	 -0.6514518000 	 -2.3715810000 
249.00 	 225.0179000 	 2.144550 	 -0.6478946000 	 -2.3682120000 
249.20 	 225.0210000 	 2.144550 	 -0.6509526000 	 -2.3713940000 
249.40 	 225.0179000 	 2.144550 	 -0.6484413000 	 -2.3686470000 
249.60 	 225.0179000 	 2.144550 	 -0.6505521000 	 -2.3710060000 
249.80 	 225.0147000 	 2.144550 	 -0.6491566000 	 -2.3692260000 
250.00 	 225.0147000 	 2.144550 	 -0.6495221000 	 -2.3701410000 
250.20 	 225.0067000 	 2.144550 	 -0.6501198000 	 -2.3700240000 
250.40 	 225.0036000 	 2.144550 	 -0.6487147000 	 -2.3692540000 
250.60 	 224.9988000 	 2.144550 	 -0.6510099000 	 -2.3708690000 
250.80 	 224.9972000 	 2.144550 	 -0.6478913000 	 -2.3686790000 
251.00 	 224.9956000 	 2.144550 	 -0.6516075000 	 -2.3714350000 
251.20 	 224.9908000 	 2.144550 	 -0.6476974000 	 -2.3682910000 
251.40 	 224.9908000 	 2.144550 	 -0.6515662000 	 -2.3716190000 
251.60 	 224.9908000 	 2.144550 	 -0.6477674000 	 -2.3681420000 
251.80 	 224.9908000 	 2.144550 	 -0.6512229000 	 -2.3714730000 
252.00 	 224.9877000 	 2.144550 	 -0.6482697000 	 -2.3685140000 
252.20 	 224.9877000 	 2.144550 	 -0.6503169000 	 -2.3709300000 
252.40 	 224.9829000 	 2.144550 	 -0.6491153000 	 -2.3690000000 
252.60 	 224.9797000 	 2.144550 	 -0.6496239000 	 -2.3701480000 
252.80 	 224.9797000 	 2.144550 	 -0.6503327000 	 -2.3700870000 
253.00 	 224.9797000 	 2.144550 	 -0.6487846000 	 -2.3693820000 
253.20 	 224.9749000 	 2.144550 	 -0.6511084000 	 -2.3708120000 
253.40 	 224.9718000 	 2.144550 	 -0.6479931000 	 -2.3684090000 
253.60 	 224.9670000 	 2.144575 	 -0.6516774000 	 -2.3713780000 
253.80 	 224.9638000 	 2.144600 	 -0.6479009000 	 -2.3682020000 
254.00 	 224.9591000 	 2.144625 	 -0.6517188000 	 -2.3714730000 
254.20 	 224.9559000 	 2.144650 	 -0.6479549000 	 -2.3681670000 
254.40 	 224.9495000 	 2.144700 	 -0.6511815000 	 -2.3712670000 
254.60 	 224.9463000 	 2.144725 	 -0.6485780000 	 -2.3686600000 
254.80 	 224.9416000 	 2.144775 	 -0.6504695000 	 -2.3708090000 
255.00 	 224.9400000 	 2.144825 	 -0.6492996000 	 -2.3691560000 
255.20 	 224.9400000 	 2.144875 	 -0.6495031000 	 -2.3701830000 
255.40 	 224.9432000 	 2.144925 	 -0.6499767000 	 -2.3699630000 
255.60 	 224.9447000 	 2.144950 	 -0.6489086000 	 -2.3695020000 
255.80 	 224.9479000 	 2.145000 	 -0.6510766000 	 -2.3705960000 
256.00 	 224.9511000 	 2.145050 	 -0.6481139000 	 -2.3685300000 
256.20 	 224.9559000 	 2.145075 	 -0.6514199000 	 -2.3714230000 
256.40 	 224.9591000 	 2.145100 	 -0.6479263000 	 -2.3682180000 
256.60 	 224.9638000 	 2.145150 	 -0.6515980000 	 -2.3716390000 
256.80 	 224.9749000 	 2.145175 	 -0.6481584000 	 -2.3683040000 
257.00 	 224.9829000 	 2.145200 	 -0.6511338000 	 -2.3712380000 
257.20 	 224.9908000 	 2.145225 	 -0.6489944000 	 -2.3687550000 
257.40 	 225.0036000 	 2.145200 	 -0.6508891000 	 -2.3704560000 
257.60 	 225.0131000 	 2.145200 	 -0.6504726000 	 -2.3694740000 
257.80 	 225.0226000 	 2.145200 	 -0.6497224000 	 -2.3695310000 
258.00 	 225.0290000 	 2.145200 	 -0.6516711000 	 -2.3705860000 
258.20 	 225.0338000 	 2.145200 	 -0.6491629000 	 -2.3687050000 
258.40 	 225.0385000 	 2.145200 	 -0.6528378000 	 -2.3736760000 
258.60 	 225.0417000 	 2.145200 	 -0.6492169000 	 -2.3772690000 
258.80 	 225.0417000 	 2.145200 	 -0.6530730000 	 -2.3807270000 
259.00 	 225.0338000 	 2.145150 	 -0.6492615000 	 -2.3771450000 
259.20 	 225.0242000 	 2.145125 	 -0.6528664000 	 -2.3806060000 
259.40 	 225.0067000 	 2.145100 	 -0.6497383000 	 -2.3772530000 
259.60 	 224.9845000 	 2.145100 	 -0.6525739000 	 -2.3804890000 
259.80 	 224.9559000 	 2.145100 	 -0.6503074000 	 -2.3778630000 
260.00 	 224.9336000 	 2.145100 	 -0.6515248000 	 -2.3798120000 
260.20 	 224.9161000 	 2.145100 	 -0.6514327000 	 -2.3789410000 
260.40 	 224.9050000 	 2.145125 	 -0.6507301000 	 -2.3787980000 
260.60 	 224.9002000 	 2.145175 	 -0.6524817000 	 -2.3796430000 
260.80 	 224.8971000 	 2.145225 	 -0.6497352000 	 -2.3778530000 
261.00 	 224.8971000 	 2.145275 	 -0.6530952000 	 -2.3804760000 
261.20 	 224.8923000 	 2.145325 	 -0.6492488000 	 -2.3772430000 
261.40 	 224.8923000 	 2.145375 	 -0.6533305000 	 -2.3806980000 
261.60 	 224.8923000 	 2.145425 	 -0.6495571000 	 -2.3771640000 
261.80 	 224.8923000 	 2.145450 	 -0.6527774000 	 -2.3805140000 
262.00 	 224.8923000 	 2.145500 	 -0.6501738000 	 -2.3775450000 
262.20 	 224.8923000 	 2.145550 	 -0.6519254000 	 -2.3797770000 
262.40 	 224.8923000 	 2.145600 	 -0.6510639000 	 -2.3784920000 
262.60 	 224.8971000 	 2.145650 	 -0.6511561000 	 -2.3791090000 
262.80 	 224.9002000 	 2.145675 	 -0.6519286000 	 -2.3792680000 
263.00 	 224.9050000 	 2.145725 	 -0.6502628000 	 -2.3783620000 
263.20 	 224.9130000 	 2.145750 	 -0.6527074000 	 -2.3798970000 
263.40 	 224.9161000 	 2.145800 	 -0.6495444000 	 -2.3776980000 
263.60 	 224.9241000 	 2.145825 	 -0.6532097000 	 -2.3806510000 
263.80 	 224.9320000 	 2.145850 	 -0.6493632000 	 -2.3771600000 
264.00 	 224.9400000 	 2.145925 	 -0.6532001000 	 -2.3807330000 
264.20 	 224.9479000 	 2.145950 	 -0.6496779000 	 -2.3773830000 
264.40 	 224.9511000 	 2.146000 	 -0.6523831000 	 -2.3803360000 
264.60 	 224.9591000 	 2.146025 	 -0.6504123000 	 -2.3779300000 
264.80 	 224.9638000 	 2.146075 	 -0.6516266000 	 -2.3795290000 
265.00 	 224.9702000 	 2.146100 	 -0.6515248000 	 -2.3789280000 
265.20 	 224.9749000 	 2.146125 	 -0.6503709000 	 -2.3785310000 
265.40 	 224.9797000 	 2.146150 	 -0.6525803000 	 -2.3798210000 
265.60 	 224.9829000 	 2.146125 	 -0.6499290000 	 -2.3784190000 
265.80 	 224.9861000 	 2.146150 	 -0.6532828000 	 -2.3815790000 
266.00 	 224.9908000 	 2.146175 	 -0.6497288000 	 -2.3783840000 
266.20 	 224.9908000 	 2.146200 	 -0.6533082000 	 -2.3816810000 
266.40 	 224.9956000 	 2.146175 	 -0.6501802000 	 -2.3777770000 
266.60 	 224.9956000 	 2.146175 	 -0.6521702000 	 -2.3802250000 
266.80 	 224.9956000 	 2.146175 	 -0.6506093000 	 -2.3780700000 
267.00 	 224.9972000 	 2.146175 	 -0.6514041000 	 -2.3795290000 
267.20 	 224.9972000 	 2.146175 	 -0.6513659000 	 -2.3787850000 
267.40 	 224.9956000 	 2.146175 	 -0.6504790000 	 -2.3787180000 
267.60 	 224.9956000 	 2.146175 	 -0.6522687000 	 -2.3797960000 
267.80 	 224.9908000 	 2.146175 	 -0.6495540000 	 -2.3778600000 
268.00 	 224.9877000 	 2.146175 	 -0.6530285000 	 -2.3805300000 
268.20 	 224.9829000 	 2.146175 	 -0.6491311000 	 -2.3773030000 
268.40 	 224.9797000 	 2.146175 	 -0.6532383000 	 -2.3807240000 
268.60 	 224.9765000 	 2.146175 	 -0.6492805000 	 -2.3771570000 
268.80 	 224.9749000 	 2.146200 	 -0.6529204000 	 -2.3806860000 
269.00 	 224.9749000 	 2.146225 	 -0.6497542000 	 -2.3773450000 
269.20 	 224.9718000 	 2.146250 	 -0.6522147000 	 -2.3802880000 
269.40 	 224.9718000 	 2.146275 	 -0.6504599000 	 -2.3779080000 
269.60 	 224.9670000 	 2.146300 	 -0.6510512000 	 -2.3793090000 
269.80 	 224.9638000 	 2.146300 	 -0.6516806000 	 -2.3791120000 
270.00 	 224.9638000 	 2.146325 	 -0.6503709000 	 -2.3783520000 
270.20 	 224.9638000 	 2.146375 	 -0.6526152000 	 -2.3798690000 
270.40 	 224.9638000 	 2.146400 	 -0.6496747000 	 -2.3776400000 
270.60 	 224.9591000 	 2.146425 	 -0.6530158000 	 -2.3804410000 
270.80 	 224.9591000 	 2.146450 	 -0.6491375000 	 -2.3773570000 
271.00 	 224.9591000 	 2.146475 	 -0.6532033000 	 -2.3808640000 
271.20 	 224.9638000 	 2.146525 	 -0.6494491000 	 -2.3772560000 
271.40 	 224.9638000 	 2.146550 	 -0.6525326000 	 -2.3804410000 
271.60 	 224.9670000 	 2.146575 	 -0.6503646000 	 -2.3778630000 
271.80 	 224.9670000 	 2.146600 	 -0.6516393000 	 -2.3797070000 
272.00 	 224.9718000 	 2.146600 	 -0.6516457000 	 -2.3786830000 
272.20 	 224.9718000 	 2.146625 	 -0.6506348000 	 -2.3786350000 
272.40 	 224.9718000 	 2.146650 	 -0.6524690000 	 -2.3798530000 
272.60 	 224.9734000 	 2.146675 	 -0.6496556000 	 -2.3777960000 
272.80 	 224.9718000 	 2.146700 	 -0.6531620000 	 -2.3804600000 
273.00 	 224.9749000 	 2.146700 	 -0.6493346000 	 -2.3772050000 
273.20 	 224.9734000 	 2.146750 	 -0.6533718000 	 -2.3808220000 
273.40 	 224.9718000 	 2.146750 	 -0.6499481000 	 -2.3772240000 
273.60 	 224.9670000 	 2.146775 	 -0.6532574000 	 -2.3805330000 
273.80 	 224.9718000 	 2.146800 	 -0.6502724000 	 -2.3775100000 
274.00 	 224.9670000 	 2.146825 	 -0.6526439000 	 -2.3802660000 
274.20 	 224.9718000 	 2.146850 	 -0.6508668000 	 -2.3781330000 
274.40 	 224.9718000 	 2.146850 	 -0.6518745000 	 -2.3796400000 
274.60 	 224.9749000 	 2.146875 	 -0.6521702000 	 -2.3789630000 
274.80 	 224.9749000 	 2.146900 	 -0.6507905000 	 -2.3787690000 
275.00 	 224.9718000 	 2.146925 	 -0.6527774000 	 -2.3797450000 
275.20 	 224.9718000 	 2.146950 	 -0.6499926000 	 -2.3779770000 
275.40 	 224.9749000 	 2.146950 	 -0.6536388000 	 -2.3802760000 
275.60 	 224.9781000 	 2.146975 	 -0.6499608000 	 -2.3775170000 
275.80 	 224.9829000 	 2.146975 	 -0.6538868000 	 -2.3806670000 
276.00 	 224.9877000 	 2.147000 	 -0.6503614000 	 -2.3773380000 
276.20 	 224.9877000 	 2.147000 	 -0.6540139000 	 -2.3807530000 
276.40 	 224.9877000 	 2.147025 	 -0.6506443000 	 -2.3775640000 
276.60 	 224.9877000 	 2.147025 	 -0.6534576000 	 -2.3802850000 
276.80 	 224.9893000 	 2.147025 	 -0.6520748000 	 -2.3782090000 
277.00 	 224.9877000 	 2.147025 	 -0.6528504000 	 -2.3795800000 
277.20 	 224.9877000 	 2.147050 	 -0.6462574000 	 -2.3790900000 
277.40 	 224.9829000 	 2.147075 	 -0.6448142000 	 -2.3787400000 
277.60 	 224.9749000 	 2.147100 	 -0.6470363000 	 -2.3801640000 
277.80 	 224.9749000 	 2.147075 	 -0.6511720000 	 -2.3777070000 
278.00 	 224.9670000 	 2.147100 	 -0.6546084000 	 -2.3805520000 
278.20 	 224.9638000 	 2.147125 	 -0.6508636000 	 -2.3774310000 
278.40 	 224.9638000 	 2.147150 	 -0.6547101000 	 -2.3809240000 
278.60 	 224.9591000 	 2.147175 	 -0.6509495000 	 -2.3773260000 
278.80 	 224.9591000 	 2.147225 	 -0.6541697000 	 -2.3806350000 
279.00 	 224.9543000 	 2.147250 	 -0.6515598000 	 -2.3778470000 
279.20 	 224.9511000 	 2.147275 	 -0.6532383000 	 -2.3799960000 
279.40 	 224.9479000 	 2.147325 	 -0.6525326000 	 -2.3788420000 
279.60 	 224.9479000 	 2.147350 	 -0.6520717000 	 -2.3791120000 
279.80 	 224.9511000 	 2.147400 	 -0.6537628000 	 -2.3797160000 
280.00 	 224.9543000 	 2.147425 	 -0.6513913000 	 -2.3780000000 
280.20 	 224.9606000 	 2.147475 	 -0.6545957000 	 -2.3805300000 
280.40 	 224.9670000 	 2.147500 	 -0.6508477000 	 -2.3774120000 
280.60 	 224.9797000 	 2.147525 	 -0.6548023000 	 -2.3808480000 
280.80 	 224.9877000 	 2.147525 	 -0.6509812000 	 -2.3772240000 
281.00 	 224.9956000 	 2.147525 	 -0.6541824000 	 -2.3806600000 
281.20 	 225.0020000 	 2.147525 	 -0.6513183000 	 -2.3776690000 
281.40 	 225.0067000 	 2.147525 	 -0.6536770000 	 -2.3802380000 
281.60 	 225.0115000 	 2.147525 	 -0.6523514000 	 -2.3784260000 
281.80 	 225.0147000 	 2.147525 	 -0.6528473000 	 -2.3793730000 
282.00 	 225.0163000 	 2.147525 	 -0.6531875000 	 -2.3792430000 
282.20 	 225.0179000 	 2.147525 	 -0.6517792000 	 -2.3786260000 
282.40 	 225.0195000 	 2.147525 	 -0.6540330000 	 -2.3800790000 
282.60 	 225.0226000 	 2.147525 	 -0.6510798000 	 -2.3780000000 
282.80 	 225.0226000 	 2.147525 	 -0.6544558000 	 -2.3806480000 
283.00 	 225.0226000 	 2.147525 	 -0.6506411000 	 -2.3772490000 
283.20 	 225.0179000 	 2.147525 	 -0.6545957000 	 -2.3808830000 
283.40 	 225.0115000 	 2.147525 	 -0.6509781000 	 -2.3772940000 
283.60 	 225.0036000 	 2.147525 	 -0.6545226000 	 -2.3807110000 
283.80 	 224.9924000 	 2.147525 	 -0.6515948000 	 -2.3778030000 
284.00 	 224.9861000 	 2.147525 	 -0.6534481000 	 -2.3800850000 
284.20 	 224.9797000 	 2.147525 	 -0.6527328000 	 -2.3786260000 
284.40 	 224.9734000 	 2.147525 	 -0.6521161000 	 -2.3789220000 
284.60 	 224.9670000 	 2.147525 	 -0.6537978000 	 -2.3799160000 
284.80 	 224.9670000 	 2.147525 	 -0.6511211000 	 -2.3779520000 
285.00 	 224.9670000 	 2.147525 	 -0.6543668000 	 -2.3805970000 
285.20 	 224.9670000 	 2.147550 	 -0.6508827000 	 -2.3783840000 
285.40 	 224.9670000 	 2.147575 	 -0.6545734000 	 -2.3818370000 
285.60 	 224.9670000 	 2.147600 	 -0.6509590000 	 -2.3785150000 
285.80 	 224.9670000 	 2.147625 	 -0.6539122000 	 -2.3814900000 
286.00 	 224.9638000 	 2.147650 	 -0.6514327000 	 -2.3788960000 
286.20 	 224.9638000 	 2.147650 	 -0.6531207000 	 -2.3809340000 
286.40 	 224.9638000 	 2.147700 	 -0.6523355000 	 -2.3795960000 
286.60 	 224.9670000 	 2.147725 	 -0.6519635000 	 -2.3800400000 
286.80 	 224.9638000 	 2.147750 	 -0.6529999000 	 -2.3804160000 
287.00 	 224.9670000 	 2.147775 	 -0.6511657000 	 -2.3795410000 
287.20 	 224.9670000 	 2.147800 	 -0.6537342000 	 -2.3811400000 
287.40 	 224.9702000 	 2.147825 	 -0.6503741000 	 -2.3786830000 
287.60 	 224.9718000 	 2.147850 	 -0.6540108000 	 -2.3816840000 
287.80 	 224.9749000 	 2.147850 	 -0.6502819000 	 -2.3785270000 
288.00 	 224.9749000 	 2.147875 	 -0.6537978000 	 -2.3819290000 
288.20 	 224.9749000 	 2.147900 	 -0.6501039000 	 -2.3783370000 
288.40 	 224.9765000 	 2.147925 	 -0.6533940000 	 -2.3816010000 
288.60 	 224.9749000 	 2.147950 	 -0.6508700000 	 -2.3788800000 
288.80 	 224.9797000 	 2.147950 	 -0.6530285000 	 -2.3808030000 
289.00 	 224.9797000 	 2.147975 	 -0.6528187000 	 -2.3799010000 
289.20 	 224.9829000 	 2.147975 	 -0.6524118000 	 -2.3801800000 
289.40 	 224.9829000 	 2.148000 	 -0.6540902000 	 -2.3805810000 
289.60 	 224.9877000 	 2.147975 	 -0.6520844000 	 -2.3794400000 
289.80 	 224.9908000 	 2.148000 	 -0.6542683000 	 -2.3810230000 
290.00 	 224.9908000 	 2.148025 	 -0.6511529000 	 -2.3788040000 
290.20 	 224.9924000 	 2.148025 	 -0.6547737000 	 -2.3816650000 
290.40 	 224.9956000 	 2.148025 	 -0.6513055000 	 -2.3783240000 
290.60 	 224.9956000 	 2.148025 	 -0.6550280000 	 -2.3820150000 
290.80 	 224.9956000 	 2.148025 	 -0.6513246000 	 -2.3785150000 
291.00 	 224.9908000 	 2.148025 	 -0.6545289000 	 -2.3815850000 
291.20 	 224.9908000 	 2.148025 	 -0.6518968000 	 -2.3788100000 
291.40 	 224.9908000 	 2.148025 	 -0.6539758000 	 -2.3813150000 
291.60 	 224.9940000 	 2.148025 	 -0.6526184000 	 -2.3792710000 
291.80 	 224.9988000 	 2.148025 	 -0.6532478000 	 -2.3806130000 
292.00 	 225.0036000 	 2.148025 	 -0.6535244000 	 -2.3800150000 
292.20 	 225.0067000 	 2.148025 	 -0.6525739000 	 -2.3799830000 
292.40 	 225.0067000 	 2.148025 	 -0.6539790000 	 -2.3807110000 
292.60 	 225.0036000 	 2.148025 	 -0.6517474000 	 -2.3792330000 
292.80 	 224.9988000 	 2.148025 	 -0.6549518000 	 -2.3815820000 
293.00 	 224.9908000 	 2.148025 	 -0.6511338000 	 -2.3786540000 
293.20 	 224.9877000 	 2.148025 	 -0.6548405000 	 -2.3818780000 
293.40 	 224.9877000 	 2.148025 	 -0.6511180000 	 -2.3785750000 
293.60 	 224.9877000 	 2.148025 	 -0.6548977000 	 -2.3819320000 
293.80 	 224.9877000 	 2.148025 	 -0.6514931000 	 -2.3785880000 
294.00 	 224.9877000 	 2.148025 	 -0.6543000000 	 -2.3814390000 
294.20 	 224.9829000 	 2.148050 	 -0.6525167000 	 -2.3792710000 
294.40 	 224.9797000 	 2.148050 	 -0.6525390000 	 -2.3807300000 
294.60 	 224.9718000 	 2.148075 	 -0.6526597000 	 -2.3800470000 
294.80 	 224.9670000 	 2.148100 	 -0.6515281000 	 -2.3796460000 
295.00 	 224.9670000 	 2.148100 	 -0.6535530000 	 -2.3809720000 
295.20 	 224.9638000 	 2.148125 	 -0.6506411000 	 -2.3791250000 
295.40 	 224.9654000 	 2.148150 	 -0.6538423000 	 -2.3815470000 
295.60 	 224.9638000 	 2.148175 	 -0.6504853000 	 -2.3786320000 
295.80 	 224.9638000 	 2.148225 	 -0.6542079000 	 -2.3818780000 
296.00 	 224.9591000 	 2.148250 	 -0.6507142000 	 -2.3784070000 
296.20 	 224.9559000 	 2.148275 	 -0.6542556000 	 -2.3817890000 
296.40 	 224.9559000 	 2.148300 	 -0.6512101000 	 -2.3788040000 
296.60 	 224.9559000 	 2.148325 	 -0.6534036000 	 -2.3811880000 
296.80 	 224.9591000 	 2.148375 	 -0.6517728000 	 -2.3794080000 
297.00 	 224.9638000 	 2.148400 	 -0.6525230000 	 -2.3806980000 
297.20 	 224.9702000 	 2.148425 	 -0.6528918000 	 -2.3802150000 
297.40 	 224.9718000 	 2.148450 	 -0.6516552000 	 -2.3796080000 
297.60 	 224.9749000 	 2.148475 	 -0.6537247000 	 -2.3808890000 
297.80 	 224.9797000 	 2.148500 	 -0.6509336000 	 -2.3789060000 
298.00 	 224.9813000 	 2.148475 	 -0.6547292000 	 -2.3815470000 
298.20 	 224.9829000 	 2.148500 	 -0.6496747000 	 -2.3786070000 
298.40 	 224.9893000 	 2.148525 	 -0.6533559000 	 -2.3818490000 
298.60 	 224.9956000 	 2.148525 	 -0.6495857000 	 -2.3784320000 
298.80 	 225.0036000 	 2.148525 	 -0.6531016000 	 -2.3817350000 
299.00 	 225.0067000 	 2.148525 	 -0.6517569000 	 -2.3788480000 
299.20 	 225.0115000 	 2.148525 	 -0.6534831000 	 -2.3811440000 
299.40 	 225.0115000 	 2.148525 	 -0.6525199000 	 -2.3795130000 
299.60 	 225.0115000 	 2.148525 	 -0.6527265000 	 -2.3804470000 
299.80 	 225.0067000 	 2.148525 	 -0.6533305000 	 -2.3800720000 
300.00 	 225.0036000 	 2.148525 	 -0.6520812000 	 -2.3796720000 
300.20 	 225.0036000 	 2.148525 	 -0.6543064000 	 -2.3811280000 
300.40 	 224.9988000 	 2.148525 	 -0.6514485000 	 -2.3789340000 
300.60 	 224.9988000 	 2.148525 	 -0.6547356000 	 -2.3816390000 
300.80 	 224.9972000 	 2.148525 	 -0.6509272000 	 -2.3785810000 
301.00 	 224.9956000 	 2.148525 	 -0.6548309000 	 -2.3819220000 
301.20 	 224.9956000 	 2.148525 	 -0.6510830000 	 -2.3783970000 
301.40 	 224.9956000 	 2.148525 	 -0.6543795000 	 -2.3816110000 
301.60 	 224.9956000 	 2.148525 	 -0.6515567000 	 -2.3788200000 
301.80 	 224.9956000 	 2.148525 	 -0.6537056000 	 -2.3812010000 
302.00 	 224.9956000 	 2.148525 	 -0.6522529000 	 -2.3794810000 
302.20 	 224.9908000 	 2.148525 	 -0.6528187000 	 -2.3805240000 
302.40 	 224.9877000 	 2.148525 	 -0.6531779000 	 -2.3802280000 
302.60 	 224.9877000 	 2.148525 	 -0.6517410000 	 -2.3795990000 
302.80 	 224.9829000 	 2.148525 	 -0.6542174000 	 -2.3809940000 
303.00 	 224.9877000 	 2.148525 	 -0.6513023000 	 -2.3790550000 
303.20 	 224.9877000 	 2.148550 	 -0.6548882000 	 -2.3815850000 
303.40 	 224.9877000 	 2.148575 	 -0.6509590000 	 -2.3785620000 
303.60 	 224.9877000 	 2.148575 	 -0.6546656000 	 -2.3819350000 
303.80 	 224.9877000 	 2.148600 	 -0.6514072000 	 -2.3785590000 
304.00 	 224.9845000 	 2.148575 	 -0.6550598000 	 -2.3816550000 
304.20 	 224.9781000 	 2.148575 	 -0.6525771000 	 -2.3791660000 
304.40 	 224.9718000 	 2.148600 	 -0.6542110000 	 -2.3807880000 
304.60 	 224.9670000 	 2.148625 	 -0.6535848000 	 -2.3798150000 
304.80 	 224.9670000 	 2.148650 	 -0.6529617000 	 -2.3800090000 
305.00 	 224.9638000 	 2.148675 	 -0.6545575000 	 -2.3808830000 
305.20 	 224.9638000 	 2.148700 	 -0.6521733000 	 -2.3791730000 
305.40 	 224.9638000 	 2.148725 	 -0.6552251000 	 -2.3815600000 
305.60 	 224.9638000 	 2.148750 	 -0.6516902000 	 -2.3786390000 
305.80 	 224.9638000 	 2.148775 	 -0.6553428000 	 -2.3817510000 
306.00 	 224.9591000 	 2.148825 	 -0.6514962000 	 -2.3784670000 
306.20 	 224.9591000 	 2.148850 	 -0.6550884000 	 -2.3818490000 
306.40 	 224.9591000 	 2.148875 	 -0.6517379000 	 -2.3785150000 
306.60 	 224.9559000 	 2.148900 	 -0.6550662000 	 -2.3817950000 
306.80 	 224.9638000 	 2.148925 	 -0.6523323000 	 -2.3790740000 
307.00 	 224.9638000 	 2.148975 	 -0.6543255000 	 -2.3814010000 
307.20 	 224.9718000 	 2.148975 	 -0.6528282000 	 -2.3794680000 
307.40 	 224.9749000 	 2.149000 	 -0.6533400000 	 -2.3806100000 
307.60 	 224.9829000 	 2.149050 	 -0.6538137000 	 -2.3803710000 
307.80 	 224.9908000 	 2.149050 	 -0.6533782000 	 -2.3795960000 
308.00 	 224.9956000 	 2.149025 	 -0.6556320000 	 -2.3809690000 
308.20 	 225.0036000 	 2.149025 	 -0.6526725000 	 -2.3789950000 
308.40 	 225.0067000 	 2.149025 	 -0.6560802000 	 -2.3817280000 
308.60 	 225.0115000 	 2.149025 	 -0.6521797000 	 -2.3785370000 
308.80 	 225.0131000 	 2.149025 	 -0.6560326000 	 -2.3820180000 
309.00 	 225.0147000 	 2.149025 	 -0.6523005000 	 -2.3785110000 
309.20 	 225.0147000 	 2.149025 	 -0.6559308000 	 -2.3818270000 
309.40 	 225.0131000 	 2.149025 	 -0.6526184000 	 -2.3785050000 
309.60 	 225.0131000 	 2.149025 	 -0.6552728000 	 -2.3814300000 
309.80 	 225.0115000 	 2.149025 	 -0.6532987000 	 -2.3790930000 
310.00 	 225.0115000 	 2.149025 	 -0.6546466000 	 -2.3810040000 
310.20 	 225.0115000 	 2.149025 	 -0.6541125000 	 -2.3796940000 
310.40 	 225.0067000 	 2.149025 	 -0.6540108000 	 -2.3803200000 
310.60 	 225.0036000 	 2.149025 	 -0.6549835000 	 -2.3804570000 
310.80 	 224.9988000 	 2.149025 	 -0.6531175000 	 -2.3794910000 
311.00 	 224.9988000 	 2.149025 	 -0.6554985000 	 -2.3811210000 
311.20 	 224.9956000 	 2.149025 	 -0.6525453000 	 -2.3788200000 
311.40 	 224.9956000 	 2.149025 	 -0.6559340000 	 -2.3817060000 
311.60 	 224.9908000 	 2.149025 	 -0.6522147000 	 -2.3785940000 
311.80 	 224.9893000 	 2.149025 	 -0.6561089000 	 -2.3818940000 
312.00 	 224.9877000 	 2.149025 	 -0.6523609000 	 -2.3783840000 
312.20 	 224.9829000 	 2.149025 	 -0.6556416000 	 -2.3817320000 
312.40 	 224.9829000 	 2.149025 	 -0.6528251000 	 -2.3788070000 
312.60 	 224.9797000 	 2.149025 	 -0.6550026000 	 -2.3812450000 
312.80 	 224.9797000 	 2.149025 	 -0.6534227000 	 -2.3792170000 
313.00 	 224.9749000 	 2.149050 	 -0.6546593000 	 -2.3807140000 
313.20 	 224.9749000 	 2.149075 	 -0.6545353000 	 -2.3801420000 
313.40 	 224.9749000 	 2.149075 	 -0.6535276000 	 -2.3797670000 
313.60 	 224.9718000 	 2.149125 	 -0.6556161000 	 -2.3808540000 
313.80 	 224.9670000 	 2.149125 	 -0.6529617000 	 -2.3791310000 
314.00 	 224.9638000 	 2.149150 	 -0.6562201000 	 -2.3814740000 
314.20 	 224.9606000 	 2.149175 	 -0.6526820000 	 -2.3785690000 
314.40 	 224.9575000 	 2.149200 	 -0.6563600000 	 -2.3818430000 
314.60 	 224.9559000 	 2.149225 	 -0.6524849000 	 -2.3784860000 
314.80 	 224.9559000 	 2.149275 	 -0.6560071000 	 -2.3818490000 
315.00 	 224.9622000 	 2.149300 	 -0.6528918000 	 -2.3786960000 
315.20 	 224.9638000 	 2.149325 	 -0.6554858000 	 -2.3814010000 
315.40 	 224.9670000 	 2.149350 	 -0.6538010000 	 -2.3791950000 
315.60 	 224.9718000 	 2.149375 	 -0.6547801000 	 -2.3807490000 
315.80 	 224.9749000 	 2.149400 	 -0.6544876000 	 -2.3799740000 
316.00 	 224.9749000 	 2.149400 	 -0.6532955000 	 -2.3801390000 
316.20 	 224.9797000 	 2.149425 	 -0.6549485000 	 -2.3808320000 
316.40 	 224.9797000 	 2.149450 	 -0.6531493000 	 -2.3792460000 
316.60 	 224.9829000 	 2.149450 	 -0.6563155000 	 -2.3812230000 
316.80 	 224.9877000 	 2.149475 	 -0.6531079000 	 -2.3786190000 
317.00 	 224.9924000 	 2.149475 	 -0.6566016000 	 -2.3816840000 
317.20 	 224.9988000 	 2.149475 	 -0.6530126000 	 -2.3772400000 
317.40 	 224.9988000 	 2.149475 	 -0.6569703000 	 -2.3808730000 
317.60 	 225.0036000 	 2.149475 	 -0.6531112000 	 -2.3772780000 
317.80 	 225.0036000 	 2.149475 	 -0.6566620000 	 -2.3807720000 
318.00 	 225.0067000 	 2.149475 	 -0.6535625000 	 -2.3775700000 
318.20 	 225.0067000 	 2.149475 	 -0.6559531000 	 -2.3801930000 
318.40 	 225.0067000 	 2.149475 	 -0.6541443000 	 -2.3780510000 
318.60 	 225.0067000 	 2.149475 	 -0.6555112000 	 -2.3799260000 
318.80 	 225.0036000 	 2.149475 	 -0.6550534000 	 -2.3788070000 
319.00 	 224.9988000 	 2.149475 	 -0.6545417000 	 -2.3790930000 
319.20 	 224.9956000 	 2.149475 	 -0.6559404000 	 -2.3794720000 
319.40 	 224.9877000 	 2.149475 	 -0.6539154000 	 -2.3783020000 
319.60 	 224.9813000 	 2.149475 	 -0.6565571000 	 -2.3800150000 
319.80 	 224.9749000 	 2.149500 	 -0.6530952000 	 -2.3775740000 
320.00 	 224.9718000 	 2.149500 	 -0.6569672000 	 -2.3806980000 
320.20 	 224.9718000 	 2.149525 	 -0.6531875000 	 -2.3772690000 
320.40 	 224.9670000 	 2.149550 	 -0.6570053000 	 -2.3810010000 
320.60 	 224.9702000 	 2.149575 	 -0.6532065000 	 -2.3774340000 
320.80 	 224.9670000 	 2.149600 	 -0.6566556000 	 -2.3807370000 
321.00 	 224.9670000 	 2.149600 	 -0.6536929000 	 -2.3777800000 
321.20 	 224.9638000 	 2.149650 	 -0.6560993000 	 -2.3802410000 
321.40 	 224.9638000 	 2.149650 	 -0.6547229000 	 -2.3785660000 
321.60 	 224.9591000 	 2.149700 	 -0.6547038000 	 -2.3793090000 
321.80 	 224.9591000 	 2.149725 	 -0.6556606000 	 -2.3794270000 
322.00 	 224.9559000 	 2.149750 	 -0.6539059000 	 -2.3786900000 
322.20 	 224.9527000 	 2.149775 	 -0.6565316000 	 -2.3801770000 
322.40 	 224.9559000 	 2.149825 	 -0.6532669000 	 -2.3776720000 
322.60 	 224.9559000 	 2.149850 	 -0.6568718000 	 -2.3808410000 
322.80 	 224.9591000 	 2.149875 	 -0.6530603000 	 -2.3774750000 
323.00 	 224.9638000 	 2.149900 	 -0.6569322000 	 -2.3810860000 
323.20 	 224.9686000 	 2.149925 	 -0.6533496000 	 -2.3773930000 
323.40 	 224.9718000 	 2.149950 	 -0.6566238000 	 -2.3808160000 
323.60 	 224.9749000 	 2.149975 	 -0.6536865000 	 -2.3778820000 
323.80 	 224.9797000 	 2.150000 	 -0.6557624000 	 -2.3802760000 
324.00 	 224.9797000 	 2.150000 	 -0.6548722000 	 -2.3783490000 
324.20 	 224.9797000 	 2.150025 	 -0.6552219000 	 -2.3794300000 
324.40 	 224.9829000 	 2.150050 	 -0.6558068000 	 -2.3791600000 
324.60 	 224.9861000 	 2.150025 	 -0.6542206000 	 -2.3787210000 
324.80 	 224.9877000 	 2.150025 	 -0.6562583000 	 -2.3801640000 
325.00 	 224.9908000 	 2.150050 	 -0.6521098000 	 -2.3781040000 
325.20 	 224.9956000 	 2.150075 	 -0.6556606000 	 -2.3809080000 
325.40 	 225.0004000 	 2.150100 	 -0.6517220000 	 -2.3775580000 
325.60 	 225.0036000 	 2.150075 	 -0.6562455000 	 -2.3809690000 
325.80 	 225.0067000 	 2.150075 	 -0.6522815000 	 -2.3775130000 
326.00 	 225.0036000 	 2.150075 	 -0.6560707000 	 -2.3809180000 
326.20 	 224.9956000 	 2.150075 	 -0.6529586000 	 -2.3776690000 
326.40 	 224.9956000 	 2.150075 	 -0.6554127000 	 -2.3805870000 
326.60 	 224.9908000 	 2.150075 	 -0.6537215000 	 -2.3783370000 
326.80 	 224.9908000 	 2.150075 	 -0.6546180000 	 -2.3797290000 
327.00 	 224.9908000 	 2.150075 	 -0.6544368000 	 -2.3790930000 
327.20 	 224.9924000 	 2.150075 	 -0.6538741000 	 -2.3792620000 
327.40 	 224.9908000 	 2.150075 	 -0.6554381000 	 -2.3799290000 
327.60 	 224.9829000 	 2.150075 	 -0.6529490000 	 -2.3781330000 
327.80 	 224.9797000 	 2.150075 	 -0.6562042000 	 -2.3806030000 
328.00 	 224.9749000 	 2.150075 	 -0.6524277000 	 -2.3777800000 
328.20 	 224.9749000 	 2.150100 	 -0.6563537000 	 -2.3810420000 
328.40 	 224.9718000 	 2.150100 	 -0.6519508000 	 -2.3774460000 
328.60 	 224.9749000 	 2.150125 	 -0.6555493000 	 -2.3810070000 
328.80 	 224.9749000 	 2.150150 	 -0.6522815000 	 -2.3778180000 
329.00 	 224.9718000 	 2.150175 	 -0.6548055000 	 -2.3805650000 
329.20 	 224.9718000 	 2.150200 	 -0.6535308000 	 -2.3786000000 
329.40 	 224.9670000 	 2.150200 	 -0.6539409000 	 -2.3795640000 
329.60 	 224.9670000 	 2.150250 	 -0.6544749000 	 -2.3794430000 
329.80 	 224.9638000 	 2.150250 	 -0.6527615000 	 -2.3786990000 
330.00 	 224.9638000 	 2.150275 	 -0.6552601000 	 -2.3801610000 
330.20 	 224.9638000 	 2.150325 	 -0.6521225000 	 -2.3779170000 
330.40 	 224.9670000 	 2.150325 	 -0.6559467000 	 -2.3809400000 
330.60 	 224.9670000 	 2.150375 	 -0.6519254000 	 -2.3775580000 
330.80 	 224.9718000 	 2.150400 	 -0.6557624000 	 -2.3812330000 
331.00 	 224.9749000 	 2.150400 	 -0.6520717000 	 -2.3776180000 
331.20 	 224.9829000 	 2.150425 	 -0.6556193000 	 -2.3808830000 
331.40 	 224.9893000 	 2.150450 	 -0.6524976000 	 -2.3779110000 
331.60 	 224.9956000 	 2.150425 	 -0.6561820000 	 -2.3805490000 
331.80 	 224.9956000 	 2.150425 	 -0.6541570000 	 -2.3784990000 
332.00 	 224.9988000 	 2.150425 	 -0.6550439000 	 -2.3799230000 
332.20 	 224.9988000 	 2.150425 	 -0.6549008000 	 -2.3790770000 
332.40 	 224.9988000 	 2.150425 	 -0.6541030000 	 -2.3792970000 
332.60 	 224.9988000 	 2.150425 	 -0.6557338000 	 -2.3797350000 
332.80 	 224.9988000 	 2.150425 	 -0.6535180000 	 -2.3785750000 
333.00 	 225.0036000 	 2.150425 	 -0.6564903000 	 -2.3804760000 
333.20 	 225.0036000 	 2.150425 	 -0.6530221000 	 -2.3778920000 
333.40 	 225.0036000 	 2.150425 	 -0.6569068000 	 -2.3810070000 
333.60 	 225.0036000 	 2.150425 	 -0.6528727000 	 -2.3776980000 
333.80 	 225.0067000 	 2.150425 	 -0.6566747000 	 -2.3812330000 
334.00 	 225.0067000 	 2.150425 	 -0.6530762000 	 -2.3776980000 
334.20 	 225.0067000 	 2.150425 	 -0.6566143000 	 -2.3811240000 
334.40 	 225.0036000 	 2.150425 	 -0.6532224000 	 -2.3777450000 
334.60 	 225.0036000 	 2.150425 	 -0.6558800000 	 -2.3806000000 
334.80 	 224.9988000 	 2.150425 	 -0.6539154000 	 -2.3782730000 
335.00 	 224.9956000 	 2.150425 	 -0.6553428000 	 -2.3801640000 
335.20 	 224.9877000 	 2.150425 	 -0.6547356000 	 -2.3792010000 
335.40 	 224.9861000 	 2.150425 	 -0.6542810000 	 -2.3792870000 
335.60 	 224.9797000 	 2.150425 	 -0.6554444000 	 -2.3798560000 
335.80 	 224.9749000 	 2.150450 	 -0.6530444000 	 -2.3784190000 
336.00 	 224.9718000 	 2.150475 	 -0.6559308000 	 -2.3805240000 
336.20 	 224.9670000 	 2.150500 	 -0.6525866000 	 -2.3777900000 
336.40 	 224.9670000 	 2.150525 	 -0.6562774000 	 -2.3809880000 
336.60 	 224.9638000 	 2.150550 	 -0.6524467000 	 -2.3776400000 
336.80 	 224.9638000 	 2.150550 	 -0.6561756000 	 -2.3810580000 
337.00 	 224.9638000 	 2.150600 	 -0.6525230000 	 -2.3778530000 
337.20 	 224.9591000 	 2.150625 	 -0.6557910000 	 -2.3809620000 
337.40 	 224.9559000 	 2.150650 	 -0.6527678000 	 -2.3779490000 
337.60 	 224.9559000 	 2.150700 	 -0.6550884000 	 -2.3805210000 
337.80 	 224.9559000 	 2.150725 	 -0.6537183000 	 -2.3787090000 
338.00 	 224.9559000 	 2.150750 	 -0.6542810000 	 -2.3797070000 
338.20 	 224.9638000 	 2.150775 	 -0.6547229000 	 -2.3794680000 
338.40 	 224.9702000 	 2.150825 	 -0.6532128000 	 -2.3788860000 
338.60 	 224.9797000 	 2.150825 	 -0.6553046000 	 -2.3801640000 
338.80 	 224.9877000 	 2.150825 	 -0.6530349000 	 -2.3783080000 
339.00 	 224.9956000 	 2.150825 	 -0.6572120000 	 -2.3805400000 
339.20 	 224.9988000 	 2.150825 	 -0.6534322000 	 -2.3779230000 
339.40 	 225.0067000 	 2.150825 	 -0.6574218000 	 -2.3809850000 
339.60 	 225.0131000 	 2.150825 	 -0.6534481000 	 -2.3775390000 
339.80 	 225.0147000 	 2.150825 	 -0.6571960000 	 -2.3810670000 
340.00 	 225.0179000 	 2.150825 	 -0.6538868000 	 -2.3778690000 
340.20 	 225.0147000 	 2.150825 	 -0.6564109000 	 -2.3806480000 
340.40 	 225.0147000 	 2.150825 	 -0.6547642000 	 -2.3785430000 
340.60 	 225.0115000 	 2.150825 	 -0.6555144000 	 -2.3797230000 
340.80 	 225.0067000 	 2.150825 	 -0.6558418000 	 -2.3794780000 
341.00 	 225.0067000 	 2.150825 	 -0.6543763000 	 -2.3786640000 
341.20 	 225.0036000 	 2.150825 	 -0.6563314000 	 -2.3801740000 
341.40 	 224.9988000 	 2.150825 	 -0.6537597000 	 -2.3782440000 
341.60 	 224.9956000 	 2.150825 	 -0.6568940000 	 -2.3806540000 
341.80 	 224.9908000 	 2.150825 	 -0.6532891000 	 -2.3777010000 
342.00 	 224.9877000 	 2.150825 	 -0.6573486000 	 -2.3810890000 
342.20 	 224.9813000 	 2.150825 	 -0.6532097000 	 -2.3774750000 
342.40 	 224.9813000 	 2.150825 	 -0.6570530000 	 -2.3810130000 
342.60 	 224.9749000 	 2.150825 	 -0.6537469000 	 -2.3777710000 
342.80 	 224.9718000 	 2.150850 	 -0.6565571000 	 -2.3806670000 
343.00 	 224.9670000 	 2.150875 	 -0.6546466000 	 -2.3783780000 
343.20 	 224.9670000 	 2.150900 	 -0.6557814000 	 -2.3800820000 
343.40 	 224.9638000 	 2.150925 	 -0.6554063000 	 -2.3791150000 
343.60 	 224.9654000 	 2.150950 	 -0.6548309000 	 -2.3792620000 
343.80 	 224.9654000 	 2.150975 	 -0.6563028000 	 -2.3799450000 
344.00 	 224.9638000 	 2.151000 	 -0.6539504000 	 -2.3782090000 
344.20 	 224.9638000 	 2.151025 	 -0.6571357000 	 -2.3806100000 
344.40 	 224.9591000 	 2.151050 	 -0.6535308000 	 -2.3776250000 
344.60 	 224.9591000 	 2.151075 	 -0.6574853000 	 -2.3810580000 
344.80 	 224.9638000 	 2.151125 	 -0.6537056000 	 -2.3774810000 
345.00 	 224.9638000 	 2.151150 	 -0.6573136000 	 -2.3808610000 
345.20 	 224.9638000 	 2.151175 	 -0.6539885000 	 -2.3777100000 
345.40 	 224.9670000 	 2.151200 	 -0.6566779000 	 -2.3804980000 
345.60 	 224.9718000 	 2.151225 	 -0.6545734000 	 -2.3780980000 
345.80 	 224.9718000 	 2.151250 	 -0.6558864000 	 -2.3801450000 
346.00 	 224.9797000 	 2.151250 	 -0.6554890000 	 -2.3790810000 
346.20 	 224.9829000 	 2.151275 	 -0.6551456000 	 -2.3794240000 
346.40 	 224.9829000 	 2.151300 	 -0.6560230000 	 -2.3793480000 
346.60 	 224.9877000 	 2.151300 	 -0.6550376000 	 -2.3787980000 
346.80 	 224.9908000 	 2.151300 	 -0.6571261000 	 -2.3800690000 
347.00 	 224.9956000 	 2.151325 	 -0.6540807000 	 -2.3779580000 
347.20 	 224.9956000 	 2.151350 	 -0.6577269000 	 -2.3806890000 
347.40 	 225.0004000 	 2.151325 	 -0.6541252000 	 -2.3775510000 
347.60 	 225.0052000 	 2.151325 	 -0.6580289000 	 -2.3810360000 
347.80 	 225.0067000 	 2.151325 	 -0.6543159000 	 -2.3774880000 
348.00 	 225.0099000 	 2.151325 	 -0.6578572000 	 -2.3808890000 
348.20 	 225.0115000 	 2.151325 	 -0.6546021000 	 -2.3777200000 
348.40 	 225.0067000 	 2.151325 	 -0.6572183000 	 -2.3806130000 
348.60 	 225.0052000 	 2.151325 	 -0.6553141000 	 -2.3782350000 
348.80 	 224.9988000 	 2.151325 	 -0.6565507000 	 -2.3799610000 
349.00 	 224.9956000 	 2.151325 	 -0.6562106000 	 -2.3791030000 
349.20 	 224.9893000 	 2.151325 	 -0.6555430000 	 -2.3790740000 
349.40 	 224.9829000 	 2.151325 	 -0.6570180000 	 -2.3797350000 
349.60 	 224.9797000 	 2.151325 	 -0.6550789000 	 -2.3785970000 
349.80 	 224.9718000 	 2.151325 	 -0.6575775000 	 -2.3802380000 
350.00 	 224.9670000 	 2.151350 	 -0.6546656000 	 -2.3780030000 
350.20 	 224.9638000 	 2.151350 	 -0.6577905000 	 -2.3809210000 
350.40 	 224.9591000 	 2.151400 	 -0.6539949000 	 -2.3776340000 
350.60 	 224.9559000 	 2.151425 	 -0.6579113000 	 -2.3810200000 
350.80 	 224.9559000 	 2.151450 	 -0.6539122000 	 -2.3775230000 
351.00 	 224.9559000 	 2.151500 	 -0.6577333000 	 -2.3810580000 
351.20 	 224.9511000 	 2.151525 	 -0.6542015000 	 -2.3776940000 
351.40 	 224.9511000 	 2.151575 	 -0.6569449000 	 -2.3805020000 
351.60 	 224.9511000 	 2.151600 	 -0.6552919000 	 -2.3783910000 
351.80 	 224.9511000 	 2.151650 	 -0.6561502000 	 -2.3799070000 
352.00 	 224.9591000 	 2.151675 	 -0.6560707000 	 -2.3792240000 
352.20 	 224.9670000 	 2.151700 	 -0.6551583000 	 -2.3789880000 
352.40 	 224.9734000 	 2.151725 	 -0.6570911000 	 -2.3800470000 
352.60 	 224.9797000 	 2.151750 	 -0.6544082000 	 -2.3781490000 
352.80 	 224.9877000 	 2.151775 	 -0.6577714000 	 -2.3807210000 
353.00 	 224.9940000 	 2.151775 	 -0.6543446000 	 -2.3778410000 
353.20 	 224.9988000 	 2.151775 	 -0.6530285000 	 -2.3811370000 
353.40 	 225.0036000 	 2.151775 	 -0.6490803000 	 -2.3776150000 
353.60 	 225.0052000 	 2.151775 	 -0.6527265000 	 -2.3810130000 
353.80 	 225.0067000 	 2.151775 	 -0.6497352000 	 -2.3780160000 
354.00 	 225.0067000 	 2.151775 	 -0.6517887000 	 -2.3804190000 
354.20 	 225.0067000 	 2.151775 	 -0.6504313000 	 -2.3786610000 
354.40 	 225.0067000 	 2.151775 	 -0.6507969000 	 -2.3797190000 
354.60 	 225.0067000 	 2.151775 	 -0.6514168000 	 -2.3794270000 
354.80 	 225.0052000 	 2.151775 	 -0.6498210000 	 -2.3789570000 
355.00 	 225.0036000 	 2.151775 	 -0.6523069000 	 -2.3801710000 
355.20 	 224.9988000 	 2.151775 	 -0.6497638000 	 -2.3782220000 
355.40 	 224.9988000 	 2.151775 	 -0.6530603000 	 -2.3808320000 
355.60 	 224.9972000 	 2.151775 	 -0.6491916000 	 -2.3776880000 
355.80 	 224.9956000 	 2.151775 	 -0.6531811000 	 -2.3811850000 
356.00 	 224.9956000 	 2.151775 	 -0.6492646000 	 -2.3776120000 
356.20 	 224.9893000 	 2.151775 	 -0.6528314000 	 -2.3810160000 
356.40 	 224.9861000 	 2.151775 	 -0.6498432000 	 -2.3779330000 
356.60 	 224.9829000 	 2.151775 	 -0.6521225000 	 -2.3806160000 
356.80 	 224.9797000 	 2.151775 	 -0.6506856000 	 -2.3787620000 
357.00 	 224.9749000 	 2.151800 	 -0.6505553000 	 -2.3797510000 
357.20 	 224.9749000 	 2.151825 	 -0.6510639000 	 -2.3795600000 
357.40 	 224.9718000 	 2.151850 	 -0.6492202000 	 -2.3787880000 
357.60 	 224.9718000 	 2.151875 	 -0.6515121000 	 -2.3803170000 
357.80 	 224.9670000 	 2.151875 	 -0.6484032000 	 -2.3781840000 
358.00 	 224.9670000 	 2.151900 	 -0.6518428000 	 -2.3809560000 
358.20 	 224.9638000 	 2.151925 	 -0.6481584000 	 -2.3776600000 
358.40 	 224.9638000 	 2.151950 	 -0.6520335000 	 -2.3812330000 
358.60 	 224.9638000 	 2.151975 	 -0.6484382000 	 -2.3777800000 
358.80 	 224.9686000 	 2.152025 	 -0.6512483000 	 -2.3805240000 
359.00 	 224.9718000 	 2.152025 	 -0.6495412000 	 -2.3785430000 
359.20 	 224.9734000 	 2.152050 	 -0.6500848000 	 -2.3797480000 
359.40 	 224.9718000 	 2.152075 	 -0.6505458000 	 -2.3794140000 
359.60 	 224.9749000 	 2.152100 	 -0.6490262000 	 -2.3788070000 
359.80 	 224.9797000 	 2.152100 	 -0.6515312000 	 -2.3804630000 
360.00 	 224.9829000 	 2.152150 	 -0.6483428000 	 -2.3781040000 
360.20 	 224.9893000 	 2.152125 	 -0.6564172000 	 -2.3807490000 
360.40 	 224.9956000 	 2.152125 	 -0.6551202000 	 -2.3775830000 
360.60 	 225.0020000 	 2.152125 	 -0.6589413000 	 -2.3809240000 
360.80 	 225.0036000 	 2.152125 	 -0.6550439000 	 -2.3774880000 
361.00 	 225.0067000 	 2.152125 	 -0.6588268000 	 -2.3810450000 
361.20 	 225.0067000 	 2.152125 	 -0.6558927000 	 -2.3777230000 
361.40 	 225.0099000 	 2.152125 	 -0.6581306000 	 -2.3804060000 
361.60 	 225.0115000 	 2.152125 	 -0.6562424000 	 -2.3781550000 
361.80 	 225.0115000 	 2.152125 	 -0.6572692000 	 -2.3799710000 
362.00 	 225.0115000 	 2.152125 	 -0.6572755000 	 -2.3789570000 
362.20 	 225.0115000 	 2.152125 	 -0.6567478000 	 -2.3791250000 
362.40 	 225.0115000 	 2.152125 	 -0.6579621000 	 -2.3798370000 
362.60 	 225.0067000 	 2.152125 	 -0.6559308000 	 -2.3783870000 
362.80 	 225.0020000 	 2.152125 	 -0.6586647000 	 -2.3803970000 
363.00 	 224.9988000 	 2.152125 	 -0.6552474000 	 -2.3777900000 
363.20 	 224.9908000 	 2.152125 	 -0.6591352000 	 -2.3810480000 
363.40 	 224.9908000 	 2.152125 	 -0.6550344000 	 -2.3775290000 
363.60 	 224.9877000 	 2.152125 	 -0.6589794000 	 -2.3809940000 
363.80 	 224.9877000 	 2.152150 	 -0.6555335000 	 -2.3776050000 
364.00 	 224.9797000 	 2.152150 	 -0.6585280000 	 -2.3807180000 
364.20 	 224.9797000 	 2.152175 	 -0.6561057000 	 -2.3779460000 
364.40 	 224.9749000 	 2.152175 	 -0.6578286000 	 -2.3802630000 
364.60 	 224.9734000 	 2.152200 	 -0.6567542000 	 -2.3785050000 
364.80 	 224.9749000 	 2.152225 	 -0.6572978000 	 -2.3796080000 
365.00 	 224.9718000 	 2.152250 	 -0.6572978000 	 -2.3791120000 
365.20 	 224.9734000 	 2.152250 	 -0.6563632000 	 -2.3790140000 
365.40 	 224.9718000 	 2.152300 	 -0.6583564000 	 -2.3800690000 
365.60 	 224.9718000 	 2.152300 	 -0.6554921000 	 -2.3780410000 
365.80 	 224.9718000 	 2.152325 	 -0.6589190000 	 -2.3808260000 
366.00 	 224.9734000 	 2.152350 	 -0.6550280000 	 -2.3777360000 
366.20 	 224.9765000 	 2.152350 	 -0.6590335000 	 -2.3808960000 
366.40 	 224.9829000 	 2.152375 	 -0.6554158000 	 -2.3775580000 
366.60 	 224.9877000 	 2.152375 	 -0.6587887000 	 -2.3808510000 
366.80 	 224.9908000 	 2.152375 	 -0.6566493000 	 -2.3783240000 
367.00 	 224.9956000 	 2.152375 	 -0.6580353000 	 -2.3802090000 
367.20 	 225.0036000 	 2.152375 	 -0.6574472000 	 -2.3789020000 
367.40 	 225.0052000 	 2.152375 	 -0.6571452000 	 -2.3792140000 
367.60 	 225.0115000 	 2.152375 	 -0.6586075000 	 -2.3797860000 
367.80 	 225.0115000 	 2.152375 	 -0.6561629000 	 -2.3783910000 
368.00 	 225.0115000 	 2.152375 	 -0.6593323000 	 -2.3805620000 
368.20 	 225.0067000 	 2.152375 	 -0.6559594000 	 -2.3778500000 
368.40 	 225.0052000 	 2.152375 	 -0.6594689000 	 -2.3810580000 
368.60 	 225.0036000 	 2.152375 	 -0.6556765000 	 -2.3777010000 
368.80 	 225.0036000 	 2.152375 	 -0.6597201000 	 -2.3812770000 
369.00 	 225.0036000 	 2.152375 	 -0.6557560000 	 -2.3775390000 
369.20 	 224.9988000 	 2.152375 	 -0.6593800000 	 -2.3811240000 
369.40 	 224.9988000 	 2.152375 	 -0.6558990000 	 -2.3778120000 
369.60 	 224.9956000 	 2.152375 	 -0.6587346000 	 -2.3806890000 
369.80 	 224.9956000 	 2.152375 	 -0.6569449000 	 -2.3784290000 
370.00 	 224.9908000 	 2.152375 	 -0.6576570000 	 -2.3799200000 
370.20 	 224.9956000 	 2.152375 	 -0.6579876000 	 -2.3792140000 
370.40 	 224.9956000 	 2.152375 	 -0.6566143000 	 -2.3788960000 
370.60 	 224.9956000 	 2.152375 	 -0.6587378000 	 -2.3799710000 
370.80 	 224.9908000 	 2.152375 	 -0.6561756000 	 -2.3783430000 
371.00 	 224.9893000 	 2.152375 	 -0.6591702000 	 -2.3804190000 
371.20 	 224.9877000 	 2.152400 	 -0.6556352000 	 -2.3778880000 
371.40 	 224.9829000 	 2.152425 	 -0.6595039000 	 -2.3810450000 
371.60 	 224.9797000 	 2.152425 	 -0.6556511000 	 -2.3777200000 
371.80 	 224.9749000 	 2.152450 	 -0.6593640000 	 -2.3811240000 
372.00 	 224.9749000 	 2.152450 	 -0.6563981000 	 -2.3777390000 
372.20 	 224.9718000 	 2.152450 	 -0.6591542000 	 -2.3808540000 
372.40 	 224.9718000 	 2.152475 	 -0.6568623000 	 -2.3782730000 
372.60 	 224.9749000 	 2.152500 	 -0.6582229000 	 -2.3799670000 
372.80 	 224.9718000 	 2.152525 	 -0.6581020000 	 -2.3791530000 
373.00 	 224.9749000 	 2.152550 	 -0.6569831000 	 -2.3789370000 
373.20 	 224.9749000 	 2.152550 	 -0.6588078000 	 -2.3801040000 
373.40 	 224.9749000 	 2.152575 	 -0.6561978000 	 -2.3782670000 
373.60 	 224.9749000 	 2.152600 	 -0.6595612000 	 -2.3809210000 
373.80 	 224.9749000 	 2.152625 	 -0.6558545000 	 -2.3777260000 
374.00 	 224.9749000 	 2.152650 	 -0.6596915000 	 -2.3810740000 
374.20 	 224.9749000 	 2.152650 	 -0.6556447000 	 -2.3775890000 
374.40 	 224.9797000 	 2.152675 	 -0.6591447000 	 -2.3810040000 
374.60 	 224.9797000 	 2.152700 	 -0.6561597000 	 -2.3778760000 
374.80 	 224.9829000 	 2.152700 	 -0.6587632000 	 -2.3808290000 
375.00 	 224.9908000 	 2.152725 	 -0.6567351000 	 -2.3782730000 
375.20 	 224.9956000 	 2.152725 	 -0.6580925000 	 -2.3801930000 
375.40 	 225.0036000 	 2.152725 	 -0.6578954000 	 -2.3788770000 
375.60 	 225.0036000 	 2.152725 	 -0.6574821000 	 -2.3794840000 
375.80 	 225.0115000 	 2.152725 	 -0.6589953000 	 -2.3799580000 
376.00 	 225.0115000 	 2.152725 	 -0.6567001000 	 -2.3785270000 
376.20 	 225.0115000 	 2.152725 	 -0.6597233000 	 -2.3806700000 
376.40 	 225.0147000 	 2.152725 	 -0.6561597000 	 -2.3778310000 
376.60 	 225.0131000 	 2.152725 	 -0.6598536000 	 -2.3809620000 
376.80 	 225.0131000 	 2.152725 	 -0.6560357000 	 -2.3776050000 
377.00 	 225.0067000 	 2.152725 	 -0.6597424000 	 -2.3811790000 
377.20 	 225.0036000 	 2.152725 	 -0.6560962000 	 -2.3778030000 
377.40 	 224.9988000 	 2.152725 	 -0.6591638000 	 -2.3808450000 
377.60 	 224.9924000 	 2.152725 	 -0.6569163000 	 -2.3783180000 
377.80 	 224.9877000 	 2.152725 	 -0.6585916000 	 -2.3803300000 
378.00 	 224.9829000 	 2.152725 	 -0.6577174000 	 -2.3790390000 
378.20 	 224.9845000 	 2.152725 	 -0.6576157000 	 -2.3795990000 
378.40 	 224.9877000 	 2.152725 	 -0.6585693000 	 -2.3800020000 
378.60 	 224.9908000 	 2.152725 	 -0.6564681000 	 -2.3785180000 
378.80 	 224.9908000 	 2.152725 	 -0.6594849000 	 -2.3805620000 
379.00 	 224.9956000 	 2.152725 	 -0.6561216000 	 -2.3781490000 
379.20 	 224.9956000 	 2.152725 	 -0.6598060000 	 -2.3810290000 
379.40 	 224.9988000 	 2.152725 	 -0.6559150000 	 -2.3776910000 
379.60 	 224.9924000 	 2.152725 	 -0.6596947000 	 -2.3811940000 
379.80 	 224.9877000 	 2.152725 	 -0.6563568000 	 -2.3778470000 
380.00 	 224.9797000 	 2.152725 	 -0.6590970000 	 -2.3807020000 
380.20 	 224.9749000 	 2.152750 	 -0.6572342000 	 -2.3785750000 
380.40 	 224.9670000 	 2.152775 	 -0.6581497000 	 -2.3800150000 
380.60 	 224.9654000 	 2.152775 	 -0.6582165000 	 -2.3795100000 
380.80 	 224.9638000 	 2.152825 	 -0.6571770000 	 -2.3790140000 
381.00 	 224.9654000 	 2.152850 	 -0.6589667000 	 -2.3801930000 
381.20 	 224.9670000 	 2.152875 	 -0.6566270000 	 -2.3785620000 
381.40 	 224.9670000 	 2.152900 	 -0.6594149000 	 -2.3807050000 
381.60 	 224.9670000 	 2.152900 	 -0.6560199000 	 -2.3778410000 
381.80 	 224.9670000 	 2.152925 	 -0.6598504000 	 -2.3811850000 
382.00 	 224.9670000 	 2.152950 	 -0.6559594000 	 -2.3776530000 
382.20 	 224.9670000 	 2.152950 	 -0.6597106000 	 -2.3811690000 
382.40 	 224.9718000 	 2.153000 	 -0.6561343000 	 -2.3777260000 
382.60 	 224.9718000 	 2.153000 	 -0.6593068000 	 -2.3808610000 
382.80 	 224.9749000 	 2.153025 	 -0.6568654000 	 -2.3781110000 
383.00 	 224.9749000 	 2.153050 	 -0.6587474000 	 -2.3802790000 
383.20 	 224.9797000 	 2.153050 	 -0.6578191000 	 -2.3788670000 
383.40 	 224.9829000 	 2.153100 	 -0.6573868000 	 -2.3793630000 
383.60 	 224.9877000 	 2.153075 	 -0.6588332000 	 -2.3799230000 
383.80 	 224.9940000 	 2.153075 	 -0.6568972000 	 -2.3789090000 
384.00 	 224.9956000 	 2.153075 	 -0.6595103000 	 -2.3805080000 
384.20 	 225.0004000 	 2.153075 	 -0.6563854000 	 -2.3782250000 
384.40 	 225.0052000 	 2.153075 	 -0.6598027000 	 -2.3810390000 
384.60 	 225.0067000 	 2.153075 	 -0.6561661000 	 -2.3779010000 
384.80 	 225.0067000 	 2.153075 	 -0.6599109000 	 -2.3812100000 
385.00 	 225.0067000 	 2.153075 	 -0.6559150000 	 -2.3777450000 
385.20 	 225.0036000 	 2.153075 	 -0.6596152000 	 -2.3811600000 
385.40 	 225.0036000 	 2.153075 	 -0.6563028000 	 -2.3780090000 
385.60 	 224.9988000 	 2.153075 	 -0.6591702000 	 -2.3809780000 
385.80 	 224.9988000 	 2.153075 	 -0.6568909000 	 -2.3782830000 
386.00 	 225.0036000 	 2.153075 	 -0.6586234000 	 -2.3803650000 
386.20 	 225.0036000 	 2.153075 	 -0.6576347000 	 -2.3790100000 
386.40 	 225.0067000 	 2.153075 	 -0.6576665000 	 -2.3798310000 
386.60 	 225.0067000 	 2.153075 	 -0.6586965000 	 -2.3798780000 
386.80 	 225.0067000 	 2.153075 	 -0.6568241000 	 -2.3789020000 
387.00 	 225.0036000 	 2.153075 	 -0.6591606000 	 -2.3805400000 
387.20 	 225.0020000 	 2.153075 	 -0.6562964000 	 -2.3784480000 
387.40 	 224.9988000 	 2.153075 	 -0.6597328000 	 -2.3810990000 
387.60 	 224.9956000 	 2.153075 	 -0.6560739000 	 -2.3776400000 
387.80 	 224.9956000 	 2.153075 	 -0.6597042000 	 -2.3812520000 
388.00 	 224.9956000 	 2.153075 	 -0.6562233000 	 -2.3778150000 
388.20 	 224.9956000 	 2.153075 	 -0.6597328000 	 -2.3810010000 
388.40 	 224.9908000 	 2.153075 	 -0.6565126000 	 -2.3780760000 
388.60 	 224.9908000 	 2.153075 	 -0.6589730000 	 -2.3807400000 
388.80 	 224.9877000 	 2.153075 	 -0.6574090000 	 -2.3787090000 
389.00 	 224.9797000 	 2.153100 	 -0.6582737000 	 -2.3800690000 
389.20 	 224.9749000 	 2.153125 	 -0.6579558000 	 -2.3792270000 
389.40 	 224.9718000 	 2.153125 	 -0.6574535000 	 -2.3791000000 
389.60 	 224.9670000 	 2.153150 	 -0.6589635000 	 -2.3801110000 
389.80 	 224.9670000 	 2.153175 	 -0.6565349000 	 -2.3783810000 
390.00 	 224.9670000 	 2.153200 	 -0.6597169000 	 -2.3808830000 
390.20 	 224.9670000 	 2.153200 	 -0.6559658000 	 -2.3778150000 
390.40 	 224.9670000 	 2.153225 	 -0.6598568000 	 -2.3812230000 
390.60 	 224.9670000 	 2.153250 	 -0.6558736000 	 -2.3776400000 
390.80 	 224.9670000 	 2.153275 	 -0.6596851000 	 -2.3812010000 
391.00 	 224.9670000 	 2.153300 	 -0.6562424000 	 -2.3778280000 
391.20 	 224.9670000 	 2.153300 	 -0.6594054000 	 -2.3811440000 
391.40 	 224.9670000 	 2.153325 	 -0.6567478000 	 -2.3782470000 
391.60 	 224.9718000 	 2.153350 	 -0.6585503000 	 -2.3803170000 
391.80 	 224.9749000 	 2.153375 	 -0.6577937000 	 -2.3789340000 
392.00 	 224.9797000 	 2.153400 	 -0.6575934000 	 -2.3794300000 
392.20 	 224.9829000 	 2.153375 	 -0.6593196000 	 -2.3799290000 
392.40 	 224.9877000 	 2.153400 	 -0.6571833000 	 -2.3784320000 
392.60 	 224.9908000 	 2.153425 	 -0.6600857000 	 -2.3805620000 
392.80 	 224.9956000 	 2.153425 	 -0.6567160000 	 -2.3779930000 
393.00 	 224.9988000 	 2.153425 	 -0.6595548000 	 -2.3809020000 
393.20 	 225.0036000 	 2.153425 	 -0.6556924000 	 -2.3774460000 
393.40 	 225.0067000 	 2.153425 	 -0.6597297000 	 -2.3812680000 
393.60 	 225.0067000 	 2.153425 	 -0.6558990000 	 -2.3777740000 
393.80 	 225.0067000 	 2.153425 	 -0.6589444000 	 -2.3808220000 
394.00 	 225.0067000 	 2.153425 	 -0.6565094000 	 -2.3779960000 
394.20 	 225.0067000 	 2.153425 	 -0.6581561000 	 -2.3803230000 
394.40 	 225.0067000 	 2.153425 	 -0.6575330000 	 -2.3788520000 
394.60 	 225.0115000 	 2.153425 	 -0.6573232000 	 -2.3794810000 
394.80 	 225.0115000 	 2.153425 	 -0.6585280000 	 -2.3798080000 
395.00 	 225.0067000 	 2.153425 	 -0.6562424000 	 -2.3784160000 
395.20 	 225.0067000 	 2.153425 	 -0.6593863000 	 -2.3807490000 
395.40 	 225.0036000 	 2.153425 	 -0.6557274000 	 -2.3778600000 
395.60 	 225.0036000 	 2.153425 	 -0.6595771000 	 -2.3810700000 
395.80 	 224.9988000 	 2.153425 	 -0.6556161000 	 -2.3776750000 
396.00 	 225.0020000 	 2.153425 	 -0.6592496000 	 -2.3811120000 
396.20 	 224.9988000 	 2.153425 	 -0.6560294000 	 -2.3777870000 
396.40 	 224.9956000 	 2.153425 	 -0.6587251000 	 -2.3806410000 
396.60 	 224.9940000 	 2.153425 	 -0.6570625000 	 -2.3784800000 
396.80 	 224.9908000 	 2.153425 	 -0.6577492000 	 -2.3797700000 
397.00 	 224.9877000 	 2.153425 	 -0.6581084000 	 -2.3793920000 
397.20 	 224.9877000 	 2.153425 	 -0.6568782000 	 -2.3789880000 
397.40 	 224.9877000 	 2.153425 	 -0.6586774000 	 -2.3801800000 
397.60 	 224.9877000 	 2.153450 	 -0.6560898000 	 -2.3781710000 
397.80 	 224.9877000 	 2.153450 	 -0.6596661000 	 -2.3808100000 
398.00 	 224.9845000 	 2.153475 	 -0.6559785000 	 -2.3777870000 
398.20 	 224.9797000 	 2.153475 	 -0.6600094000 	 -2.3811910000 
398.40 	 224.9797000 	 2.153500 	 -0.6560357000 	 -2.3775740000 
398.60 	 224.9781000 	 2.153500 	 -0.6598313000 	 -2.3812170000 
398.80 	 224.9797000 	 2.153500 	 -0.6563886000 	 -2.3777100000 
399.00 	 224.9797000 	 2.153525 	 -0.6595612000 	 -2.3808860000 
399.20 	 224.9797000 	 2.153525 	 -0.6566461000 	 -2.3779490000 
399.40 	 224.9797000 	 2.153525 	 -0.6583531000 	 -2.3805400000 
399.60 	 224.9749000 	 2.153550 	 -0.6567192000 	 -2.3789690000 
399.80 	 224.9749000 	 2.153575 	 -0.6566779000 	 -2.3795000000 
400.00 	 224.9718000 	 2.153600 	 -0.6576284000 	 -2.3797190000 
400.20 	 224.9718000 	 2.153600 	 -0.6559849000 	 -2.3788960000 
400.40 	 224.9670000 	 2.153650 	 -0.6582705000 	 -2.3805330000 
400.60 	 224.9670000 	 2.153650 	 -0.6551774000 	 -2.3780470000 
400.80 	 224.9670000 	 2.153675 	 -0.6587951000 	 -2.3808670000 
401.00 	 224.9638000 	 2.153700 	 -0.6551456000 	 -2.3777580000 
401.20 	 224.9670000 	 2.153725 	 -0.6589190000 	 -2.3811150000 
401.40 	 224.9654000 	 2.153750 	 -0.6550694000 	 -2.3776400000 
401.60 	 224.9638000 	 2.153775 	 -0.6585884000 	 -2.3810770000 
401.80 	 224.9638000 	 2.153800 	 -0.6557083000 	 -2.3780570000 
402.00 	 224.9638000 	 2.153825 	 -0.6575680000 	 -2.3804350000 
402.20 	 224.9670000 	 2.153850 	 -0.6565507000 	 -2.3786930000 
402.40 	 224.9670000 	 2.153875 	 -0.6568050000 	 -2.3794430000 
402.60 	 224.9718000 	 2.153900 	 -0.6573391000 	 -2.3793890000 
402.80 	 224.9781000 	 2.153925 	 -0.6560866000 	 -2.3789220000 
403.00 	 224.9877000 	 2.153950 	 -0.6580130000 	 -2.3800210000 
403.20 	 224.9956000 	 2.153925 	 -0.6565730000 	 -2.3785340000 
403.40 	 225.0052000 	 2.153925 	 -0.6593037000 	 -2.3805110000 
403.60 	 225.0115000 	 2.153925 	 -0.6558990000 	 -2.3777480000 
403.80 	 225.0179000 	 2.153925 	 -0.6597233000 	 -2.3810420000 
404.00 	 225.0226000 	 2.153925 	 -0.6556797000 	 -2.3775860000 
404.20 	 225.0258000 	 2.153925 	 -0.6596661000 	 -2.3811720000 
404.40 	 225.0258000 	 2.153925 	 -0.6561883000 	 -2.3777870000 
404.60 	 225.0258000 	 2.153925 	 -0.6593259000 	 -2.3809310000 
404.80 	 225.0258000 	 2.153925 	 -0.6565126000 	 -2.3780920000 
405.00 	 225.0258000 	 2.153925 	 -0.6586266000 	 -2.3805650000 
405.20 	 225.0226000 	 2.153925 	 -0.6572374000 	 -2.3786190000 
405.40 	 225.0179000 	 2.153925 	 -0.6576284000 	 -2.3798150000 
405.60 	 225.0147000 	 2.153875 	 -0.6582546000 	 -2.3794460000 
405.80 	 225.0115000 	 2.153875 	 -0.6567001000 	 -2.3788860000 
406.00 	 225.0099000 	 2.153875 	 -0.6588586000 	 -2.3803580000 
406.20 	 225.0036000 	 2.153875 	 -0.6560993000 	 -2.3782510000 
406.40 	 225.0036000 	 2.153875 	 -0.6595262000 	 -2.3807140000 
406.60 	 224.9988000 	 2.153875 	 -0.6557910000 	 -2.3777360000 
406.80 	 225.0036000 	 2.153875 	 -0.6594976000 	 -2.3810830000 
407.00 	 225.0036000 	 2.153875 	 -0.6556511000 	 -2.3775640000 
407.20 	 224.9988000 	 2.153875 	 -0.6595039000 	 -2.3812200000 
407.40 	 225.0067000 	 2.153875 	 -0.6559817000 	 -2.3776880000 
407.60 	 225.0036000 	 2.153875 	 -0.6591924000 	 -2.3809370000 
407.80 	 225.0052000 	 2.153875 	 -0.6565635000 	 -2.3781140000 
408.00 	 225.0036000 	 2.153875 	 -0.6582101000 	 -2.3801520000 
408.20 	 225.0036000 	 2.153875 	 -0.6575330000 	 -2.3791380000 
408.40 	 224.9988000 	 2.153875 	 -0.6574726000 	 -2.3794010000 
408.60 	 224.9956000 	 2.153875 	 -0.6584485000 	 -2.3798400000 
408.80 	 224.9924000 	 2.153875 	 -0.6564363000 	 -2.3785810000 
409.00 	 224.9908000 	 2.153875 	 -0.6592846000 	 -2.3804500000 
409.20 	 224.9877000 	 2.153875 	 -0.6561311000 	 -2.3781110000 
409.40 	 224.9877000 	 2.153875 	 -0.6594944000 	 -2.3808800000 
409.60 	 224.9829000 	 2.153875 	 -0.6556384000 	 -2.3777170000 
409.80 	 224.9877000 	 2.153875 	 -0.6596120000 	 -2.3812870000 
410.00 	 224.9829000 	 2.153875 	 -0.6557719000 	 -2.3777260000 
410.20 	 224.9797000 	 2.153875 	 -0.6592464000 	 -2.3810320000 
410.40 	 224.9749000 	 2.153875 	 -0.6565030000 	 -2.3781490000 
410.60 	 224.9734000 	 2.153875 	 -0.6584962000 	 -2.3804760000 
410.80 	 224.9702000 	 2.153875 	 -0.6569894000 	 -2.3785720000 
411.00 	 224.9670000 	 2.153875 	 -0.6576506000 	 -2.3797700000 
411.20 	 224.9718000 	 2.153900 	 -0.6581561000 	 -2.3795250000 
411.40 	 224.9702000 	 2.153925 	 -0.6565793000 	 -2.3786860000 
411.60 	 224.9670000 	 2.153950 	 -0.6589763000 	 -2.3802690000 
411.80 	 224.9670000 	 2.153975 	 -0.6559753000 	 -2.3782030000 
412.00 	 224.9670000 	 2.154000 	 -0.6591861000 	 -2.3806540000 
412.20 	 224.9638000 	 2.154025 	 -0.6556066000 	 -2.3778280000 
412.40 	 224.9606000 	 2.154050 	 -0.6593863000 	 -2.3811470000 
412.60 	 224.9591000 	 2.154075 	 -0.6556384000 	 -2.3776370000 
412.80 	 224.9559000 	 2.154100 	 -0.6593673000 	 -2.3809690000 
413.00 	 224.9559000 	 2.154125 	 -0.6557687000 	 -2.3775830000 
413.20 	 224.9511000 	 2.154175 	 -0.6587092000 	 -2.3807750000 
413.40 	 224.9511000 	 2.154200 	 -0.6566016000 	 -2.3781490000 
413.60 	 224.9559000 	 2.154225 	 -0.6579590000 	 -2.3800790000 
413.80 	 224.9559000 	 2.154275 	 -0.6577778000 	 -2.3791000000 
414.00 	 224.9591000 	 2.154300 	 -0.6570784000 	 -2.3792870000 
414.20 	 224.9638000 	 2.154325 	 -0.6584740000 	 -2.3797730000 
414.40 	 224.9638000 	 2.154350 	 -0.6565126000 	 -2.3784830000 
414.60 	 224.9718000 	 2.154375 	 -0.6595580000 	 -2.3805210000 
414.80 	 224.9797000 	 2.154400 	 -0.6558864000 	 -2.3778530000 
415.00 	 224.9877000 	 2.154425 	 -0.6597805000 	 -2.3811690000 
415.20 	 224.9988000 	 2.154450 	 -0.6563695000 	 -2.3774690000 
415.40 	 225.0083000 	 2.154425 	 -0.6598218000 	 -2.3810420000 
415.60 	 225.0147000 	 2.154425 	 -0.6564522000 	 -2.3778220000 
415.80 	 225.0226000 	 2.154425 	 -0.6593577000 	 -2.3808890000 
416.00 	 225.0226000 	 2.154425 	 -0.6568336000 	 -2.3779960000 
416.20 	 225.0258000 	 2.154425 	 -0.6587188000 	 -2.3802920000 
416.40 	 225.0306000 	 2.154425 	 -0.6577842000 	 -2.3788830000 
416.60 	 225.0306000 	 2.154425 	 -0.6578032000 	 -2.3794240000 
416.80 	 225.0306000 	 2.154425 	 -0.6589349000 	 -2.3798660000 
417.00 	 225.0306000 	 2.154425 	 -0.6569926000 	 -2.3786230000 
417.20 	 225.0258000 	 2.154375 	 -0.6595675000 	 -2.3804660000 
417.40 	 225.0258000 	 2.154375 	 -0.6561438000 	 -2.3780280000 
417.60 	 225.0226000 	 2.154350 	 -0.6600730000 	 -2.3808830000 
417.80 	 225.0179000 	 2.154325 	 -0.6559531000 	 -2.3775800000 
418.00 	 225.0147000 	 2.154325 	 -0.6600571000 	 -2.3810890000 
418.20 	 225.0115000 	 2.154325 	 -0.6561502000 	 -2.3776530000 
418.40 	 225.0115000 	 2.154325 	 -0.6595325000 	 -2.3810320000 
418.60 	 225.0067000 	 2.154325 	 -0.6569354000 	 -2.3780160000 
418.80 	 225.0067000 	 2.154325 	 -0.6586106000 	 -2.3803490000 
419.00 	 225.0067000 	 2.154325 	 -0.6580417000 	 -2.3789470000 
419.20 	 225.0036000 	 2.154325 	 -0.6579304000 	 -2.3796080000 
419.40 	 225.0036000 	 2.154325 	 -0.6587791000 	 -2.3795760000 
419.60 	 225.0036000 	 2.154325 	 -0.6571960000 	 -2.3789220000 
419.80 	 225.0052000 	 2.154325 	 -0.6592528000 	 -2.3801770000 
420.00 	 225.0067000 	 2.154325 	 -0.6564172000 	 -2.3782700000 
420.20 	 225.0067000 	 2.154325 	 -0.6599712000 	 -2.3808220000 
420.40 	 225.0067000 	 2.154325 	 -0.6561883000 	 -2.3776980000 
420.60 	 225.0067000 	 2.154325 	 -0.6601048000 	 -2.3811310000 
420.80 	 225.0067000 	 2.154325 	 -0.6562265000 	 -2.3776310000 
421.00 	 225.0036000 	 2.154325 	 -0.6598759000 	 -2.3811050000 
421.20 	 225.0036000 	 2.154325 	 -0.6565921000 	 -2.3778340000 
421.40 	 224.9988000 	 2.154325 	 -0.6593354000 	 -2.3807590000 
421.60 	 224.9956000 	 2.154325 	 -0.6572342000 	 -2.3783400000 
421.80 	 224.9956000 	 2.154325 	 -0.6583595000 	 -2.3800530000 
422.00 	 224.9908000 	 2.154325 	 -0.6581879000 	 -2.3791380000 
422.20 	 224.9877000 	 2.154325 	 -0.6575997000 	 -2.3793190000 
422.40 	 224.9877000 	 2.154325 	 -0.6591256000 	 -2.3799610000 
422.60 	 224.9877000 	 2.154325 	 -0.6567891000 	 -2.3785050000 
422.80 	 224.9877000 	 2.154325 	 -0.6596534000 	 -2.3806640000 
423.00 	 224.9908000 	 2.154325 	 -0.6561883000 	 -2.3779110000 
423.20 	 224.9908000 	 2.154325 	 -0.6599553000 	 -2.3811020000 
423.40 	 224.9956000 	 2.154325 	 -0.6561565000 	 -2.3776690000 
423.60 	 224.9908000 	 2.154325 	 -0.6599935000 	 -2.3810960000 
423.80 	 224.9908000 	 2.154325 	 -0.6565380000 	 -2.3777930000 
424.00 	 224.9877000 	 2.154325 	 -0.6594054000 	 -2.3809050000 
424.20 	 224.9829000 	 2.154325 	 -0.6569640000 	 -2.3781840000 
424.40 	 224.9797000 	 2.154325 	 -0.6584613000 	 -2.3801900000 
424.60 	 224.9749000 	 2.154325 	 -0.6579717000 	 -2.3789280000 
424.80 	 224.9734000 	 2.154325 	 -0.6574853000 	 -2.3793480000 
425.00 	 224.9718000 	 2.154325 	 -0.6589826000 	 -2.3797960000 
425.20 	 224.9670000 	 2.154325 	 -0.6565380000 	 -2.3783810000 
425.40 	 224.9670000 	 2.154325 	 -0.6597678000 	 -2.3805940000 
425.60 	 224.9638000 	 2.154375 	 -0.6563155000 	 -2.3778560000 
425.80 	 224.9591000 	 2.154400 	 -0.6600094000 	 -2.3810610000 
426.00 	 224.9559000 	 2.154425 	 -0.6560199000 	 -2.3777170000 
426.20 	 224.9559000 	 2.154450 	 -0.6597805000 	 -2.3812420000 
426.40 	 224.9559000 	 2.154500 	 -0.6561565000 	 -2.3777710000 
426.60 	 224.9559000 	 2.154525 	 -0.6593291000 	 -2.3809560000 
426.80 	 224.9559000 	 2.154550 	 -0.6569068000 	 -2.3783270000 
427.00 	 224.9559000 	 2.154575 	 -0.6584072000 	 -2.3802690000 
427.20 	 224.9511000 	 2.154625 	 -0.6579463000 	 -2.3791120000 
427.40 	 224.9511000 	 2.154650 	 -0.6577587000 	 -2.3795830000 
427.60 	 224.9479000 	 2.154700 	 -0.6586297000 	 -2.3797640000 
427.80 	 224.9511000 	 2.154725 	 -0.6568877000 	 -2.3786290000 
428.00 	 224.9543000 	 2.154775 	 -0.6595548000 	 -2.3803780000 
428.20 	 224.9559000 	 2.154800 	 -0.6561565000 	 -2.3780980000 
428.40 	 224.9638000 	 2.154825 	 -0.6599998000 	 -2.3810610000 
428.60 	 224.9670000 	 2.154875 	 -0.6561502000 	 -2.3779270000 
428.80 	 224.9718000 	 2.154875 	 -0.6599681000 	 -2.3812960000 
429.00 	 224.9797000 	 2.154900 	 -0.6560262000 	 -2.3776750000 
429.20 	 224.9877000 	 2.154950 	 -0.6595294000 	 -2.3810960000 
429.40 	 224.9956000 	 2.154925 	 -0.6570275000 	 -2.3779650000 
429.60 	 225.0020000 	 2.154925 	 -0.6587410000 	 -2.3806600000 
429.80 	 225.0099000 	 2.154925 	 -0.6568909000 	 -2.3784320000 
430.00 	 225.0147000 	 2.154925 	 -0.6577714000 	 -2.3800180000 
430.20 	 225.0179000 	 2.154925 	 -0.6577079000 	 -2.3792140000 
430.40 	 225.0226000 	 2.154925 	 -0.6570053000 	 -2.3792050000 
430.60 	 225.0258000 	 2.154925 	 -0.6586615000 	 -2.3798240000 
430.80 	 225.0338000 	 2.154925 	 -0.6558545000 	 -2.3785110000 
431.00 	 225.0338000 	 2.154925 	 -0.6588427000 	 -2.3804570000 
431.20 	 225.0338000 	 2.154925 	 -0.6553936000 	 -2.3778370000 
431.40 	 225.0385000 	 2.154925 	 -0.6592655000 	 -2.3808260000 
431.60 	 225.0385000 	 2.154900 	 -0.6552029000 	 -2.3775200000 
431.80 	 225.0369000 	 2.154850 	 -0.6592147000 	 -2.3810320000 
432.00 	 225.0385000 	 2.154825 	 -0.6557719000 	 -2.3777770000 
432.20 	 225.0354000 	 2.154800 	 -0.6585725000 	 -2.3808260000 
432.40 	 225.0306000 	 2.154775 	 -0.6564236000 	 -2.3783270000 
432.60 	 225.0242000 	 2.154750 	 -0.6575108000 	 -2.3799640000 
432.80 	 225.0179000 	 2.154725 	 -0.6574440000 	 -2.3791310000 
433.00 	 225.0147000 	 2.154725 	 -0.6568591000 	 -2.3792900000 
433.20 	 225.0115000 	 2.154725 	 -0.6583023000 	 -2.3798080000 
433.40 	 225.0115000 	 2.154725 	 -0.6562519000 	 -2.3786800000 
433.60 	 225.0115000 	 2.154725 	 -0.6587251000 	 -2.3802920000 
433.80 	 225.0067000 	 2.154725 	 -0.6556034000 	 -2.3780380000 
434.00 	 225.0067000 	 2.154725 	 -0.6592496000 	 -2.3808990000 
434.20 	 225.0036000 	 2.154725 	 -0.6553428000 	 -2.3776850000 
434.40 	 225.0036000 	 2.154725 	 -0.6592878000 	 -2.3809880000 
434.60 	 224.9988000 	 2.154725 	 -0.6554985000 	 -2.3775740000 
434.80 	 224.9988000 	 2.154725 	 -0.6589572000 	 -2.3809590000 
435.00 	 224.9956000 	 2.154725 	 -0.6560071000 	 -2.3779580000 
435.20 	 224.9908000 	 2.154725 	 -0.6580162000 	 -2.3803330000 
435.40 	 224.9908000 	 2.154725 	 -0.6570085000 	 -2.3786830000 
435.60 	 224.9877000 	 2.154725 	 -0.6571929000 	 -2.3796080000 
435.80 	 224.9908000 	 2.154725 	 -0.6579018000 	 -2.3796720000 
436.00 	 224.9908000 	 2.154725 	 -0.6562964000 	 -2.3790040000 
436.20 	 224.9908000 	 2.154725 	 -0.6584167000 	 -2.3799870000 
436.40 	 224.9908000 	 2.154725 	 -0.6559976000 	 -2.3785400000 
436.60 	 224.9908000 	 2.154725 	 -0.6590239000 	 -2.3806450000 
436.80 	 224.9893000 	 2.154725 	 -0.6553237000 	 -2.3777580000 
437.00 	 224.9877000 	 2.154725 	 -0.6575775000 	 -2.3811280000 
437.20 	 224.9877000 	 2.154725 	 -0.6535816000 	 -2.3778060000 
437.40 	 224.9877000 	 2.154725 	 -0.6574218000 	 -2.3813950000 
437.60 	 224.9829000 	 2.154725 	 -0.6538391000 	 -2.3777580000 
437.80 	 224.9829000 	 2.154725 	 -0.6568114000 	 -2.3810860000 
438.00 	 224.9797000 	 2.154725 	 -0.6545098000 	 -2.3783300000 
438.20 	 224.9734000 	 2.154725 	 -0.6559340000 	 -2.3803040000 
438.40 	 224.9670000 	 2.154725 	 -0.6552124000 	 -2.3788740000 
438.60 	 224.9638000 	 2.154725 	 -0.6553586000 	 -2.3797890000 
438.80 	 224.9591000 	 2.154775 	 -0.6562487000 	 -2.3795440000 
439.00 	 224.9559000 	 2.154800 	 -0.6544431000 	 -2.3789220000 
439.20 	 224.9559000 	 2.154825 	 -0.6569512000 	 -2.3805210000 
439.40 	 224.9559000 	 2.154850 	 -0.6538137000 	 -2.3780410000 
439.60 	 224.9559000 	 2.154900 	 -0.6575997000 	 -2.3810420000 
439.80 	 224.9559000 	 2.154925 	 -0.6534004000 	 -2.3777010000 
440.00 	 224.9559000 	 2.154950 	 -0.6574345000 	 -2.3813410000 
440.20 	 224.9559000 	 2.154975 	 -0.6538613000 	 -2.3777990000 
440.40 	 224.9543000 	 2.155025 	 -0.6569290000 	 -2.3809050000 
440.60 	 224.9559000 	 2.155050 	 -0.6546021000 	 -2.3782600000 
440.80 	 224.9559000 	 2.155075 	 -0.6559753000 	 -2.3803840000 
441.00 	 224.9559000 	 2.155100 	 -0.6553205000 	 -2.3788170000 
441.20 	 224.9559000 	 2.155150 	 -0.6553809000 	 -2.3798120000 
441.40 	 224.9591000 	 2.155175 	 -0.6559785000 	 -2.3796210000 
441.60 	 224.9591000 	 2.155200 	 -0.6543350000 	 -2.3788330000 
441.80 	 224.9591000 	 2.155225 	 -0.6567828000 	 -2.3804890000 
442.00 	 224.9591000 	 2.155250 	 -0.6537024000 	 -2.3781590000 
442.20 	 224.9638000 	 2.155300 	 -0.6574249000 	 -2.3809940000 
442.40 	 224.9670000 	 2.155325 	 -0.6535053000 	 -2.3777990000 
442.60 	 224.9718000 	 2.155350 	 -0.6571801000 	 -2.3812710000 
442.80 	 224.9797000 	 2.155375 	 -0.6538010000 	 -2.3778660000 
443.00 	 224.9877000 	 2.155400 	 -0.6568082000 	 -2.3810390000 
443.20 	 224.9940000 	 2.155375 	 -0.6578255000 	 -2.3782130000 
443.40 	 225.0020000 	 2.155375 	 -0.6590557000 	 -2.3805170000 
443.60 	 225.0067000 	 2.155375 	 -0.6580575000 	 -2.3788230000 
443.80 	 225.0115000 	 2.155375 	 -0.6582292000 	 -2.3796910000 
444.00 	 225.0147000 	 2.155375 	 -0.6589730000 	 -2.3795130000 
444.20 	 225.0179000 	 2.155375 	 -0.6571833000 	 -2.3787820000 
444.40 	 225.0195000 	 2.155375 	 -0.6598377000 	 -2.3805210000 
444.60 	 225.0226000 	 2.155375 	 -0.6566365000 	 -2.3781040000 
444.80 	 225.0242000 	 2.155375 	 -0.6603527000 	 -2.3809590000 
445.00 	 225.0226000 	 2.155375 	 -0.6564776000 	 -2.3778250000 
445.20 	 225.0226000 	 2.155375 	 -0.6604354000 	 -2.3810990000 
445.40 	 225.0179000 	 2.155375 	 -0.6566334000 	 -2.3778060000 
445.60 	 225.0179000 	 2.155375 	 -0.6601842000 	 -2.3811090000 
445.80 	 225.0179000 	 2.155375 	 -0.6571515000 	 -2.3780890000 
446.00 	 225.0163000 	 2.155375 	 -0.6590366000 	 -2.3805330000 
446.20 	 225.0147000 	 2.155375 	 -0.6581370000 	 -2.3787590000 
446.40 	 225.0147000 	 2.155375 	 -0.6582419000 	 -2.3798880000 
446.60 	 225.0147000 	 2.155375 	 -0.6588364000 	 -2.3797290000 
446.80 	 225.0115000 	 2.155325 	 -0.6574726000 	 -2.3790930000 
447.00 	 225.0115000 	 2.155325 	 -0.6594181000 	 -2.3802660000 
447.20 	 225.0067000 	 2.155325 	 -0.6567447000 	 -2.3782860000 
447.40 	 225.0067000 	 2.155325 	 -0.6601842000 	 -2.3807780000 
447.60 	 225.0036000 	 2.155325 	 -0.6564077000 	 -2.3779300000 
447.80 	 225.0036000 	 2.155325 	 -0.6603686000 	 -2.3813560000 
448.00 	 224.9988000 	 2.155325 	 -0.6562837000 	 -2.3777260000 
448.20 	 224.9988000 	 2.155325 	 -0.6601493000 	 -2.3810860000 
448.40 	 224.9988000 	 2.155325 	 -0.6569386000 	 -2.3779960000 
448.60 	 224.9988000 	 2.155325 	 -0.6592878000 	 -2.3806890000 
448.80 	 224.9988000 	 2.155325 	 -0.6577809000 	 -2.3786260000 
449.00 	 225.0020000 	 2.155325 	 -0.6582928000 	 -2.3798500000 
449.20 	 224.9988000 	 2.155325 	 -0.6587505000 	 -2.3794680000 
449.40 	 224.9988000 	 2.155325 	 -0.6574249000 	 -2.3790520000 
449.60 	 224.9956000 	 2.155325 	 -0.6595993000 	 -2.3802570000 
449.80 	 224.9908000 	 2.155325 	 -0.6566016000 	 -2.3782510000 
450.00 	 224.9845000 	 2.155325 	 -0.6603400000 	 -2.3810040000 
450.20 	 224.9829000 	 2.155325 	 -0.6563600000 	 -2.3777680000 
450.40 	 224.9797000 	 2.155325 	 -0.6603782000 	 -2.3812870000 
450.60 	 224.9829000 	 2.155325 	 -0.6566365000 	 -2.3777260000 
450.80 	 224.9797000 	 2.155325 	 -0.6599553000 	 -2.3810290000 
451.00 	 224.9797000 	 2.155325 	 -0.6571865000 	 -2.3781040000 
451.20 	 224.9749000 	 2.155325 	 -0.6593736000 	 -2.3806000000 
451.40 	 224.9749000 	 2.155325 	 -0.6577746000 	 -2.3785110000 
451.60 	 224.9718000 	 2.155325 	 -0.6585026000 	 -2.3799930000 
451.80 	 224.9718000 	 2.155350 	 -0.6585630000 	 -2.3793630000 
452.00 	 224.9749000 	 2.155375 	 -0.6574408000 	 -2.3789720000 
452.20 	 224.9749000 	 2.155400 	 -0.6593387000 	 -2.3802950000 
452.40 	 224.9749000 	 2.155425 	 -0.6569036000 	 -2.3785750000 
452.60 	 224.9718000 	 2.155450 	 -0.6598091000 	 -2.3808350000 
452.80 	 224.9718000 	 2.155475 	 -0.6562964000 	 -2.3779300000 
453.00 	 224.9670000 	 2.155500 	 -0.6602160000 	 -2.3813220000 
453.20 	 224.9670000 	 2.155500 	 -0.6563187000 	 -2.3776180000 
453.40 	 224.9638000 	 2.155525 	 -0.6601620000 	 -2.3811440000 
453.60 	 224.9638000 	 2.155550 	 -0.6564649000 	 -2.3777610000 
453.80 	 224.9638000 	 2.155575 	 -0.6599331000 	 -2.3811470000 
454.00 	 224.9638000 	 2.155625 	 -0.6567414000 	 -2.3780160000 
454.20 	 224.9654000 	 2.155650 	 -0.6592401000 	 -2.3806510000 
454.40 	 224.9670000 	 2.155675 	 -0.6577969000 	 -2.3786770000 
454.60 	 224.9718000 	 2.155700 	 -0.6584041000 	 -2.3798880000 
454.80 	 224.9749000 	 2.155700 	 -0.6587346000 	 -2.3795540000 
455.00 	 224.9797000 	 2.155725 	 -0.6574218000 	 -2.3791530000 
455.20 	 224.9877000 	 2.155725 	 -0.6603273000 	 -2.3801170000 
455.40 	 224.9877000 	 2.155725 	 -0.6582133000 	 -2.3784610000 
455.60 	 224.9908000 	 2.155750 	 -0.6610839000 	 -2.3806980000 
455.80 	 224.9908000 	 2.155775 	 -0.6578350000 	 -2.3781810000 
456.00 	 224.9908000 	 2.155775 	 -0.6615575000 	 -2.3812130000 
456.20 	 224.9956000 	 2.155775 	 -0.6580798000 	 -2.3778530000 
456.40 	 224.9988000 	 2.155775 	 -0.6618564000 	 -2.3813250000 
456.60 	 225.0036000 	 2.155775 	 -0.6578636000 	 -2.3777200000 
456.80 	 225.0036000 	 2.155775 	 -0.6613477000 	 -2.3811400000 
457.00 	 225.0067000 	 2.155775 	 -0.6588078000 	 -2.3782920000 
457.20 	 225.0036000 	 2.155775 	 -0.6606483000 	 -2.3806450000 
457.40 	 225.0036000 	 2.155775 	 -0.6593895000 	 -2.3788450000 
457.60 	 224.9988000 	 2.155775 	 -0.6599076000 	 -2.3799100000 
457.80 	 224.9956000 	 2.155775 	 -0.6604099000 	 -2.3797450000 
458.00 	 224.9924000 	 2.155775 	 -0.6588523000 	 -2.3789410000 
458.20 	 224.9908000 	 2.155775 	 -0.6610743000 	 -2.3805870000 
458.40 	 224.9908000 	 2.155775 	 -0.6581688000 	 -2.3782510000 
458.60 	 224.9908000 	 2.155775 	 -0.6616116000 	 -2.3809970000 
458.80 	 224.9956000 	 2.155775 	 -0.6578954000 	 -2.3777900000 
459.00 	 224.9956000 	 2.155775 	 -0.6618945000 	 -2.3814930000 
459.20 	 224.9988000 	 2.155775 	 -0.6580321000 	 -2.3778560000 
459.40 	 224.9988000 	 2.155775 	 -0.6614463000 	 -2.3812260000 
459.60 	 224.9956000 	 2.155775 	 -0.6584104000 	 -2.3780440000 
459.80 	 224.9956000 	 2.155775 	 -0.6609376000 	 -2.3808670000 
460.00 	 224.9893000 	 2.155775 	 -0.6591575000 	 -2.3784480000 
460.20 	 224.9877000 	 2.155775 	 -0.6602351000 	 -2.3801420000 
460.40 	 224.9813000 	 2.155775 	 -0.6600062000 	 -2.3793000000 
460.60 	 224.9829000 	 2.155775 	 -0.6594722000 	 -2.3794810000 
460.80 	 224.9797000 	 2.155775 	 -0.6607087000 	 -2.3798940000 
461.00 	 224.9829000 	 2.155800 	 -0.6583913000 	 -2.3786640000 
461.20 	 224.9829000 	 2.155825 	 -0.6613986000 	 -2.3807750000 
461.40 	 224.9829000 	 2.155825 	 -0.6579240000 	 -2.3781940000 
461.60 	 224.9797000 	 2.155850 	 -0.6617768000 	 -2.3812450000 
461.80 	 224.9797000 	 2.155825 	 -0.6580257000 	 -2.3777070000 
462.00 	 224.9749000 	 2.155850 	 -0.6623077000 	 -2.3814580000 
462.20 	 224.9718000 	 2.155875 	 -0.6587474000 	 -2.3783750000 
462.40 	 224.9718000 	 2.155900 	 -0.6613604000 	 -2.3811150000 
462.60 	 224.9718000 	 2.155925 	 -0.6594245000 	 -2.3789220000 
462.80 	 224.9718000 	 2.155950 	 -0.6605053000 	 -2.3805110000 
463.00 	 224.9718000 	 2.155950 	 -0.6601079000 	 -2.3795730000 
463.20 	 224.9670000 	 2.155975 	 -0.6595739000 	 -2.3798630000 
463.40 	 224.9591000 	 2.156000 	 -0.6610044000 	 -2.3805050000 
463.60 	 224.9559000 	 2.156025 	 -0.6589031000 	 -2.3789180000 
463.80 	 224.9511000 	 2.156050 	 -0.6616497000 	 -2.3809880000 
464.00 	 224.9511000 	 2.156100 	 -0.6582737000 	 -2.3783020000 
464.20 	 224.9559000 	 2.156125 	 -0.6620471000 	 -2.3817030000 
464.40 	 224.9591000 	 2.156175 	 -0.6584072000 	 -2.3780310000 
464.60 	 224.9638000 	 2.156200 	 -0.6624539000 	 -2.3817670000 
464.80 	 224.9718000 	 2.156225 	 -0.6589063000 	 -2.3783490000 
465.00 	 224.9734000 	 2.156250 	 -0.6618373000 	 -2.3814930000 
465.20 	 224.9749000 	 2.156250 	 -0.6595325000 	 -2.3788140000 
465.40 	 224.9797000 	 2.156275 	 -0.6608899000 	 -2.3807330000 
465.60 	 224.9845000 	 2.156275 	 -0.6607056000 	 -2.3797920000 
465.80 	 224.9908000 	 2.156275 	 -0.6595421000 	 -2.3798120000 
466.00 	 224.9956000 	 2.156275 	 -0.6610203000 	 -2.3804630000 
466.20 	 224.9988000 	 2.156275 	 -0.6587696000 	 -2.3790580000 
466.40 	 225.0036000 	 2.156275 	 -0.6617768000 	 -2.3813310000 
466.60 	 225.0036000 	 2.156275 	 -0.6581370000 	 -2.3783620000 
466.80 	 225.0067000 	 2.156275 	 -0.6621265000 	 -2.3818400000 
467.00 	 225.0036000 	 2.156275 	 -0.6579335000 	 -2.3780120000 
467.20 	 225.0067000 	 2.156275 	 -0.6621488000 	 -2.3817890000 
467.40 	 225.0067000 	 2.156275 	 -0.6582292000 	 -2.3782540000 
467.60 	 225.0115000 	 2.156275 	 -0.6618404000 	 -2.3816460000 
467.80 	 225.0115000 	 2.156275 	 -0.6587982000 	 -2.3786320000 
468.00 	 225.0115000 	 2.156275 	 -0.6607373000 	 -2.3809240000 
468.20 	 225.0115000 	 2.156275 	 -0.6596534000 	 -2.3793060000 
468.40 	 225.0115000 	 2.156275 	 -0.6598441000 	 -2.3802410000 
468.60 	 225.0147000 	 2.156275 	 -0.6607342000 	 -2.3804160000 
468.80 	 225.0147000 	 2.156275 	 -0.6590080000 	 -2.3793760000 
469.00 	 225.0147000 	 2.156275 	 -0.6613128000 	 -2.3808610000 
469.20 	 225.0115000 	 2.156275 	 -0.6585566000 	 -2.3789060000 
469.40 	 225.0147000 	 2.156275 	 -0.6620280000 	 -2.3814360000 
469.60 	 225.0115000 	 2.156275 	 -0.6580130000 	 -2.3783300000 
469.80 	 225.0067000 	 2.156275 	 -0.6620948000 	 -2.3816750000 
470.00 	 225.0036000 	 2.156275 	 -0.6578922000 	 -2.3780510000 
470.20 	 224.9988000 	 2.156275 	 -0.6620916000 	 -2.3817510000 
470.40 	 224.9956000 	 2.156275 	 -0.6581466000 	 -2.3781010000 
470.60 	 224.9893000 	 2.156275 	 -0.6618214000 	 -2.3817090000 
470.80 	 224.9829000 	 2.156275 	 -0.6586711000 	 -2.3785910000 
471.00 	 224.9797000 	 2.156275 	 -0.6610680000 	 -2.3811280000 
471.20 	 224.9797000 	 2.156275 	 -0.6592751000 	 -2.3789820000 
471.40 	 224.9749000 	 2.156300 	 -0.6603495000 	 -2.3805460000 
471.60 	 224.9749000 	 2.156300 	 -0.6599204000 	 -2.3797320000 
471.80 	 224.9749000 	 2.156325 	 -0.6591161000 	 -2.3798310000 
472.00 	 224.9718000 	 2.156350 	 -0.6605752000 	 -2.3804380000 
472.20 	 224.9670000 	 2.156375 	 -0.6584644000 	 -2.3790870000 
472.40 	 224.9670000 	 2.156400 	 -0.6612460000 	 -2.3812480000 
472.60 	 224.9606000 	 2.156425 	 -0.6579749000 	 -2.3785150000 
472.80 	 224.9591000 	 2.156450 	 -0.6617928000 	 -2.3816080000 
473.00 	 224.9559000 	 2.156475 	 -0.6577047000 	 -2.3781040000 
473.20 	 224.9559000 	 2.156525 	 -0.6617419000 	 -2.3817570000 
473.40 	 224.9559000 	 2.156550 	 -0.6578986000 	 -2.3779080000 
473.60 	 224.9559000 	 2.156575 	 -0.6612460000 	 -2.3815890000 
473.80 	 224.9559000 	 2.156600 	 -0.6585471000 	 -2.3786070000 
474.00 	 224.9591000 	 2.156625 	 -0.6605911000 	 -2.3810890000 
474.20 	 224.9591000 	 2.156675 	 -0.6593959000 	 -2.3793980000 
474.40 	 224.9606000 	 2.156700 	 -0.6593100000 	 -2.3800910000 
474.60 	 224.9638000 	 2.156725 	 -0.6602733000 	 -2.3801450000 
474.80 	 224.9718000 	 2.156750 	 -0.6582991000 	 -2.3792330000 
475.00 	 224.9749000 	 2.156775 	 -0.6612332000 	 -2.3812610000 
475.20 	 224.9829000 	 2.156800 	 -0.6572024000 	 -2.3782380000 
475.40 	 224.9908000 	 2.156775 	 -0.6623936000 	 -2.3815540000 
475.60 	 224.9956000 	 2.156775 	 -0.6582642000 	 -2.3783650000 
475.80 	 224.9956000 	 2.156775 	 -0.6620026000 	 -2.3817760000 
476.00 	 224.9988000 	 2.156775 	 -0.6586011000 	 -2.3783080000 
476.20 	 224.9988000 	 2.156775 	 -0.6617133000 	 -2.3813120000 
476.40 	 224.9988000 	 2.156775 	 -0.6590430000 	 -2.3787850000 
476.60 	 225.0036000 	 2.156775 	 -0.6610234000 	 -2.3808640000 
476.80 	 225.0052000 	 2.156775 	 -0.6600507000 	 -2.3793820000 
477.00 	 225.0052000 	 2.156775 	 -0.6604258000 	 -2.3803650000 
477.20 	 225.0036000 	 2.156775 	 -0.6607819000 	 -2.3799360000 
477.40 	 225.0036000 	 2.156775 	 -0.6597837000 	 -2.3794840000 
477.60 	 224.9988000 	 2.156775 	 -0.6618309000 	 -2.3809460000 
477.80 	 224.9956000 	 2.156775 	 -0.6588364000 	 -2.3788010000 
478.00 	 224.9956000 	 2.156775 	 -0.6621011000 	 -2.3812640000 
478.20 	 224.9908000 	 2.156775 	 -0.6584263000 	 -2.3783430000 
478.40 	 224.9908000 	 2.156775 	 -0.6625080000 	 -2.3815220000 
478.60 	 224.9861000 	 2.156800 	 -0.6588205000 	 -2.3783430000 
478.80 	 224.9829000 	 2.156825 	 -0.6626098000 	 -2.3817760000 
479.00 	 224.9797000 	 2.156825 	 -0.6591988000 	 -2.3782600000 
479.20 	 224.9797000 	 2.156825 	 -0.6619994000 	 -2.3813280000 
479.40 	 224.9749000 	 2.156850 	 -0.6602033000 	 -2.3789660000 
479.60 	 224.9718000 	 2.156850 	 -0.6612110000 	 -2.3807110000 
479.80 	 224.9749000 	 2.156875 	 -0.6605275000 	 -2.3796400000 
480.00 	 224.9718000 	 2.156900 	 -0.6603050000 	 -2.3798530000 
480.20 	 224.9718000 	 2.156925 	 -0.6616942000 	 -2.3804730000 
480.40 	 224.9718000 	 2.156950 	 -0.6597551000 	 -2.3790200000 
480.60 	 224.9686000 	 2.156950 	 -0.6627114000 	 -2.3814110000 
480.80 	 224.9670000 	 2.156975 	 -0.6590812000 	 -2.3784450000 
481.00 	 224.9670000 	 2.157000 	 -0.6629086000 	 -2.3816970000 
481.20 	 224.9638000 	 2.157025 	 -0.6590430000 	 -2.3783810000 
481.40 	 224.9638000 	 2.157050 	 -0.6627719000 	 -2.3817760000 
481.60 	 224.9638000 	 2.157075 	 -0.6594245000 	 -2.3783810000 
481.80 	 224.9654000 	 2.157125 	 -0.6623046000 	 -2.3815250000 
482.00 	 224.9670000 	 2.157125 	 -0.6599967000 	 -2.3788740000 
482.20 	 224.9670000 	 2.157175 	 -0.6614971000 	 -2.3807780000 
482.40 	 224.9749000 	 2.157200 	 -0.6607024000 	 -2.3794970000 
482.60 	 224.9797000 	 2.157200 	 -0.6602605000 	 -2.3801800000 
482.80 	 224.9845000 	 2.157225 	 -0.6610394000 	 -2.3802730000 
483.00 	 224.9877000 	 2.157250 	 -0.6595707000 	 -2.3793410000 
483.20 	 224.9877000 	 2.157225 	 -0.6612714000 	 -2.3809270000 
483.40 	 224.9877000 	 2.157225 	 -0.6577619000 	 -2.3786510000 
483.60 	 224.9877000 	 2.157250 	 -0.6614113000 	 -2.3816520000 
483.80 	 224.9877000 	 2.157275 	 -0.6572787000 	 -2.3781750000 
484.00 	 224.9908000 	 2.157275 	 -0.6611665000 	 -2.3815890000 
484.20 	 224.9908000 	 2.157300 	 -0.6538900000 	 -2.3781040000 
484.40 	 224.9908000 	 2.157275 	 -0.6593291000 	 -2.3815030000 
484.60 	 224.9908000 	 2.157275 	 -0.6569354000 	 -2.3786420000 
484.80 	 224.9908000 	 2.157275 	 -0.6589508000 	 -2.3811280000 
485.00 	 224.9908000 	 2.157275 	 -0.6578795000 	 -2.3793030000 
485.20 	 224.9893000 	 2.157275 	 -0.6580035000 	 -2.3800690000 
485.40 	 224.9908000 	 2.157275 	 -0.6589794000 	 -2.3802340000 
485.60 	 224.9877000 	 2.157275 	 -0.6569989000 	 -2.3795800000 
485.80 	 224.9877000 	 2.157275 	 -0.6594340000 	 -2.3808670000 
486.00 	 224.9861000 	 2.157300 	 -0.6573423000 	 -2.3787690000 
486.20 	 224.9829000 	 2.157325 	 -0.6606197000 	 -2.3816490000 
486.40 	 224.9829000 	 2.157325 	 -0.6566874000 	 -2.3783590000 
486.60 	 224.9813000 	 2.157325 	 -0.6616847000 	 -2.3817760000 
486.80 	 224.9797000 	 2.157325 	 -0.6564839000 	 -2.3782570000 
487.00 	 224.9781000 	 2.157350 	 -0.6611474000 	 -2.3815790000 
487.20 	 224.9718000 	 2.157375 	 -0.6579145000 	 -2.3783710000 
487.40 	 224.9718000 	 2.157375 	 -0.6604576000 	 -2.3814070000 
487.60 	 224.9718000 	 2.157425 	 -0.6583278000 	 -2.3788070000 
487.80 	 224.9670000 	 2.157450 	 -0.6600634000 	 -2.3807880000 
488.00 	 224.9670000 	 2.157450 	 -0.6604798000 	 -2.3791440000 
488.20 	 224.9654000 	 2.157475 	 -0.6611347000 	 -2.3804440000 
488.40 	 224.9670000 	 2.157500 	 -0.6612937000 	 -2.3798240000 
488.60 	 224.9638000 	 2.157525 	 -0.6601747000 	 -2.3796240000 
488.80 	 224.9670000 	 2.157550 	 -0.6619644000 	 -2.3805550000 
489.00 	 224.9718000 	 2.157550 	 -0.6594785000 	 -2.3789120000 
489.20 	 224.9749000 	 2.157600 	 -0.6623872000 	 -2.3813470000 
489.40 	 224.9765000 	 2.157600 	 -0.6593100000 	 -2.3784570000 
489.60 	 224.9829000 	 2.157625 	 -0.6630580000 	 -2.3817030000 
489.80 	 224.9877000 	 2.157650 	 -0.6591034000 	 -2.3780920000 
490.00 	 224.9956000 	 2.157625 	 -0.6632010000 	 -2.3816360000 
490.20 	 224.9988000 	 2.157625 	 -0.6593831000 	 -2.3783870000 
490.40 	 224.9988000 	 2.157625 	 -0.6625907000 	 -2.3814770000 
490.60 	 224.9988000 	 2.157625 	 -0.6599362000 	 -2.3786320000 
490.80 	 225.0004000 	 2.157625 	 -0.6619994000 	 -2.3809560000 
491.00 	 225.0004000 	 2.157625 	 -0.6608041000 	 -2.3793540000 
491.20 	 225.0036000 	 2.157625 	 -0.6611188000 	 -2.3803550000 
491.40 	 225.0036000 	 2.157625 	 -0.6613922000 	 -2.3799800000 
491.60 	 225.0036000 	 2.157625 	 -0.6604099000 	 -2.3795290000 
491.80 	 225.0036000 	 2.157625 	 -0.6623014000 	 -2.3805780000 
492.00 	 224.9988000 	 2.157625 	 -0.6597932000 	 -2.3789600000 
492.20 	 224.9972000 	 2.157625 	 -0.6627433000 	 -2.3812290000 
492.40 	 224.9956000 	 2.157625 	 -0.6593640000 	 -2.3784890000 
492.60 	 224.9908000 	 2.157625 	 -0.6629944000 	 -2.3816710000 
492.80 	 224.9908000 	 2.157625 	 -0.6591861000 	 -2.3781390000 
493.00 	 224.9908000 	 2.157625 	 -0.6632264000 	 -2.3818370000 
493.20 	 224.9940000 	 2.157625 	 -0.6594213000 	 -2.3782190000 
493.40 	 224.9956000 	 2.157625 	 -0.6628323000 	 -2.3816140000 
493.60 	 224.9956000 	 2.157625 	 -0.6597646000 	 -2.3783710000 
493.80 	 224.9988000 	 2.157625 	 -0.6620820000 	 -2.3811980000 
494.00 	 224.9988000 	 2.157625 	 -0.6604545000 	 -2.3791280000 
494.20 	 224.9988000 	 2.157625 	 -0.6614844000 	 -2.3805240000 
494.40 	 224.9956000 	 2.157625 	 -0.6613191000 	 -2.3797130000 
494.60 	 224.9908000 	 2.157625 	 -0.6605498000 	 -2.3798820000 
494.80 	 224.9829000 	 2.157625 	 -0.6621234000 	 -2.3806220000 
495.00 	 224.9829000 	 2.157625 	 -0.6595071000 	 -2.3788330000 
495.20 	 224.9797000 	 2.157650 	 -0.6631915000 	 -2.3813720000 
495.40 	 224.9797000 	 2.157675 	 -0.6593831000 	 -2.3782790000 
495.60 	 224.9797000 	 2.157675 	 -0.6634362000 	 -2.3816780000 
495.80 	 224.9765000 	 2.157700 	 -0.6594849000 	 -2.3783140000 
496.00 	 224.9749000 	 2.157700 	 -0.6634998000 	 -2.3818620000 
496.20 	 224.9718000 	 2.157700 	 -0.6602128000 	 -2.3785270000 
496.40 	 224.9670000 	 2.157725 	 -0.6626415000 	 -2.3810800000 
496.60 	 224.9718000 	 2.157750 	 -0.6608995000 	 -2.3790040000 
496.80 	 224.9718000 	 2.157775 	 -0.6620026000 	 -2.3806510000 
497.00 	 224.9718000 	 2.157800 	 -0.6618690000 	 -2.3797000000 
497.20 	 224.9718000 	 2.157800 	 -0.6612873000 	 -2.3798080000 
497.40 	 224.9749000 	 2.157825 	 -0.6627242000 	 -2.3805430000 
497.60 	 224.9797000 	 2.157850 	 -0.6608232000 	 -2.3792520000 
497.80 	 224.9813000 	 2.157875 	 -0.6630262000 	 -2.3808990000 
498.00 	 224.9829000 	 2.157900 	 -0.6602478000 	 -2.3789250000 
498.20 	 224.9845000 	 2.157875 	 -0.6617260000 	 -2.3814200000 
498.40 	 224.9829000 	 2.157900 	 -0.6580639000 	 -2.3784000000 
498.60 	 224.9829000 	 2.157925 	 -0.6618945000 	 -2.3817280000 
498.80 	 224.9829000 	 2.157925 	 -0.6582260000 	 -2.3782890000 
499.00 	 224.9829000 	 2.157925 	 -0.6618754000 	 -2.3817350000 
499.20 	 224.9877000 	 2.157925 	 -0.6595643000 	 -2.3785850000 
499.40 	 224.9877000 	 2.157950 	 -0.6586170000 	 -2.3811660000 
499.60 	 224.9877000 	 2.157975 	 -0.6579717000 	 -2.3792110000 
499.80 	 224.9877000 	 2.157975 	 -0.6583055000 	 -2.3805080000 
500.00 	 224.9877000 	 2.158000 	 -0.6582546000 	 -2.3801260000 
500.20 	 224.9861000 	 2.157975 	 -0.6560707000 	 -2.3795480000 
500.40 	 224.9829000 	 2.157975 	 -0.6584994000 	 -2.3809500000 
500.60 	 224.9877000 	 2.158000 	 -0.6555207000 	 -2.3788610000 
500.80 	 224.9893000 	 2.158025 	 -0.6595802000 	 -2.3814680000 
501.00 	 224.9893000 	 2.158025 	 -0.6556161000 	 -2.3784030000 
501.20 	 224.9908000 	 2.158050 	 -0.6601906000 	 -2.3818870000 
501.40 	 224.9908000 	 2.158025 	 -0.6559277000 	 -2.3781650000 
501.60 	 224.9877000 	 2.158025 	 -0.6601111000 	 -2.3818970000 
501.80 	 224.9829000 	 2.158025 	 -0.6566461000 	 -2.3784070000 
502.00 	 224.9829000 	 2.158025 	 -0.6595993000 	 -2.3816200000 
502.20 	 224.9829000 	 2.158025 	 -0.6572628000 	 -2.3787910000 
502.40 	 224.9877000 	 2.158050 	 -0.6590716000 	 -2.3810360000 
502.60 	 224.9908000 	 2.158075 	 -0.6583818000 	 -2.3795410000 
502.80 	 224.9940000 	 2.158100 	 -0.6582705000 	 -2.3801830000 
503.00 	 224.9988000 	 2.158075 	 -0.6580162000 	 -2.3803070000 
503.20 	 224.9988000 	 2.158075 	 -0.6560389000 	 -2.3793190000 
503.40 	 224.9988000 	 2.158075 	 -0.6586933000 	 -2.3810640000 
503.60 	 224.9988000 	 2.158075 	 -0.6556384000 	 -2.3788010000 
503.80 	 224.9988000 	 2.158075 	 -0.6590144000 	 -2.3814420000 
504.00 	 224.9988000 	 2.158075 	 -0.6549740000 	 -2.3783560000 
504.20 	 224.9956000 	 2.158075 	 -0.6592464000 	 -2.3818400000 
504.40 	 224.9956000 	 2.158075 	 -0.6549740000 	 -2.3782600000 
504.60 	 224.9956000 	 2.158075 	 -0.6589381000 	 -2.3818270000 
504.80 	 224.9956000 	 2.158075 	 -0.6555653000 	 -2.3782630000 
505.00 	 224.9956000 	 2.158075 	 -0.6583055000 	 -2.3813600000 
505.20 	 224.9956000 	 2.158075 	 -0.6567256000 	 -2.3790900000 
505.40 	 224.9956000 	 2.158075 	 -0.6572278000 	 -2.3805740000 
505.60 	 224.9940000 	 2.158075 	 -0.6576888000 	 -2.3800850000 
505.80 	 224.9908000 	 2.158075 	 -0.6562932000 	 -2.3797700000 
506.00 	 224.9877000 	 2.158075 	 -0.6584072000 	 -2.3808220000 
506.20 	 224.9877000 	 2.158075 	 -0.6555367000 	 -2.3791790000 
506.40 	 224.9877000 	 2.158075 	 -0.6587791000 	 -2.3814420000 
506.60 	 224.9877000 	 2.158100 	 -0.6550248000 	 -2.3784640000 
506.80 	 224.9877000 	 2.158100 	 -0.6582482000 	 -2.3818680000 
507.00 	 224.9908000 	 2.158125 	 -0.6539472000 	 -2.3782130000 
507.20 	 224.9908000 	 2.158125 	 -0.6577905000 	 -2.3817990000 
507.40 	 224.9924000 	 2.158125 	 -0.6542206000 	 -2.3785590000 
507.60 	 224.9956000 	 2.158125 	 -0.6583818000 	 -2.3815000000 
507.80 	 224.9956000 	 2.158125 	 -0.6562869000 	 -2.3787880000 
508.00 	 224.9908000 	 2.158125 	 -0.6575807000 	 -2.3810390000 
508.20 	 224.9908000 	 2.158125 	 -0.6568241000 	 -2.3794520000 
508.40 	 224.9908000 	 2.158125 	 -0.6568909000 	 -2.3804090000 
508.60 	 224.9877000 	 2.158125 	 -0.6578382000 	 -2.3802730000 
508.80 	 224.9877000 	 2.158125 	 -0.6560707000 	 -2.3797000000 
509.00 	 224.9829000 	 2.158125 	 -0.6585884000 	 -2.3808480000 
509.20 	 224.9813000 	 2.158150 	 -0.6572692000 	 -2.3791570000 
509.40 	 224.9797000 	 2.158175 	 -0.6603463000 	 -2.3813660000 
509.60 	 224.9749000 	 2.158175 	 -0.6568368000 	 -2.3786100000 
509.80 	 224.9749000 	 2.158200 	 -0.6608613000 	 -2.3817860000 
510.00 	 224.9749000 	 2.158200 	 -0.6564967000 	 -2.3780760000 
510.20 	 224.9797000 	 2.158250 	 -0.6607755000 	 -2.3819830000 
510.40 	 224.9829000 	 2.158250 	 -0.6552060000 	 -2.3783330000 
510.60 	 224.9829000 	 2.158250 	 -0.6580544000 	 -2.3814930000 
510.80 	 224.9877000 	 2.158275 	 -0.6552124000 	 -2.3787690000 
511.00 	 224.9877000 	 2.158275 	 -0.6611443000 	 -2.3807140000 
511.20 	 224.9908000 	 2.158275 	 -0.6600189000 	 -2.3796530000 
511.40 	 224.9956000 	 2.158275 	 -0.6591638000 	 -2.3798430000 
511.60 	 224.9988000 	 2.158275 	 -0.6597137000 	 -2.3806730000 
511.80 	 225.0036000 	 2.158275 	 -0.6573772000 	 -2.3793670000 
512.00 	 225.0036000 	 2.158275 	 -0.6602446000 	 -2.3815030000 
512.20 	 225.0036000 	 2.158275 	 -0.6567065000 	 -2.3786260000 
512.40 	 224.9988000 	 2.158275 	 -0.6608899000 	 -2.3819190000 
512.60 	 224.9956000 	 2.158275 	 -0.6566079000 	 -2.3782470000 
512.80 	 224.9908000 	 2.158275 	 -0.6608295000 	 -2.3820750000 
513.00 	 224.9908000 	 2.158275 	 -0.6609249000 	 -2.3784510000 
513.20 	 224.9908000 	 2.158275 	 -0.6641801000 	 -2.3819260000 
513.40 	 224.9877000 	 2.158275 	 -0.6614940000 	 -2.3788900000 
513.60 	 224.9829000 	 2.158300 	 -0.6634426000 	 -2.3810990000 
513.80 	 224.9749000 	 2.158300 	 -0.6623777000 	 -2.3795890000 
514.00 	 224.9749000 	 2.158325 	 -0.6627114000 	 -2.3802850000 
514.20 	 224.9749000 	 2.158350 	 -0.6634712000 	 -2.3805940000 
514.40 	 224.9749000 	 2.158375 	 -0.6616402000 	 -2.3795380000 
514.60 	 224.9718000 	 2.158400 	 -0.6641865000 	 -2.3812990000 
514.80 	 224.9718000 	 2.158400 	 -0.6608422000 	 -2.3787120000 
515.00 	 224.9718000 	 2.158425 	 -0.6647937000 	 -2.3818940000 
515.20 	 224.9670000 	 2.158450 	 -0.6606547000 	 -2.3784860000 
515.40 	 224.9670000 	 2.158475 	 -0.6648986000 	 -2.3822370000 
515.60 	 224.9670000 	 2.158500 	 -0.6608709000 	 -2.3783970000 
515.80 	 224.9670000 	 2.158500 	 -0.6645043000 	 -2.3819830000 
516.00 	 224.9670000 	 2.158525 	 -0.6614335000 	 -2.3788640000 
516.20 	 224.9718000 	 2.158550 	 -0.6639321000 	 -2.3815220000 
516.40 	 224.9749000 	 2.158550 	 -0.6621520000 	 -2.3793380000 
516.60 	 224.9829000 	 2.158575 	 -0.6628863000 	 -2.3807750000 
516.80 	 224.9861000 	 2.158575 	 -0.6629276000 	 -2.3801300000 
517.00 	 224.9908000 	 2.158600 	 -0.6620725000 	 -2.3796590000 
517.20 	 224.9956000 	 2.158625 	 -0.6640625000 	 -2.3809810000 
517.40 	 224.9988000 	 2.158650 	 -0.6612905000 	 -2.3793670000 
517.60 	 225.0036000 	 2.158625 	 -0.6647046000 	 -2.3815950000 
517.80 	 225.0067000 	 2.158625 	 -0.6608804000 	 -2.3786510000 
518.00 	 225.0067000 	 2.158625 	 -0.6649113000 	 -2.3821900000 
518.20 	 225.0115000 	 2.158625 	 -0.6607882000 	 -2.3782670000 
518.40 	 225.0115000 	 2.158625 	 -0.6649303000 	 -2.3821450000 
518.60 	 225.0115000 	 2.158625 	 -0.6610934000 	 -2.3784860000 
518.80 	 225.0067000 	 2.158625 	 -0.6643200000 	 -2.3818520000 
519.00 	 225.0115000 	 2.158625 	 -0.6614494000 	 -2.3787340000 
519.20 	 225.0115000 	 2.158625 	 -0.6638145000 	 -2.3813980000 
519.40 	 225.0115000 	 2.158625 	 -0.6623395000 	 -2.3793700000 
519.60 	 225.0115000 	 2.158625 	 -0.6629722000 	 -2.3806640000 
519.80 	 225.0099000 	 2.158625 	 -0.6629975000 	 -2.3801200000 
520.00 	 225.0083000 	 2.158625 	 -0.6623141000 	 -2.3801360000 
520.20 	 225.0115000 	 2.158625 	 -0.6640943000 	 -2.3810070000 
520.40 	 225.0115000 	 2.158625 	 -0.6613731000 	 -2.3790580000 
520.60 	 225.0147000 	 2.158625 	 -0.6647618000 	 -2.3819100000 
520.80 	 225.0147000 	 2.158625 	 -0.6604831000 	 -2.3786960000 
521.00 	 225.0147000 	 2.158625 	 -0.6637828000 	 -2.3821930000 
521.20 	 225.0147000 	 2.158625 	 -0.6594689000 	 -2.3784260000 
521.40 	 225.0115000 	 2.158625 	 -0.6631565000 	 -2.3821610000 
521.60 	 225.0067000 	 2.158625 	 -0.6597741000 	 -2.3785590000 
521.80 	 225.0036000 	 2.158625 	 -0.6626034000 	 -2.3817440000 
522.00 	 225.0036000 	 2.158625 	 -0.6602573000 	 -2.3791060000 
522.20 	 225.0036000 	 2.158625 	 -0.6619740000 	 -2.3812550000 
522.40 	 225.0036000 	 2.158625 	 -0.6611729000 	 -2.3797830000 
522.60 	 224.9988000 	 2.158625 	 -0.6608741000 	 -2.3802190000 
522.80 	 224.9988000 	 2.158625 	 -0.6622124000 	 -2.3808890000 
523.00 	 224.9988000 	 2.158625 	 -0.6598759000 	 -2.3795380000 
523.20 	 224.9988000 	 2.158625 	 -0.6628926000 	 -2.3815280000 
523.40 	 224.9988000 	 2.158625 	 -0.6591225000 	 -2.3787620000 
523.60 	 225.0036000 	 2.158625 	 -0.6631756000 	 -2.3821040000 
523.80 	 225.0036000 	 2.158625 	 -0.6589763000 	 -2.3783910000 
524.00 	 225.0036000 	 2.158625 	 -0.6630516000 	 -2.3822310000 
524.20 	 225.0036000 	 2.158625 	 -0.6590652000 	 -2.3785400000 
524.40 	 224.9988000 	 2.158625 	 -0.6628609000 	 -2.3821040000 
524.60 	 224.9956000 	 2.158625 	 -0.6597010000 	 -2.3786800000 
524.80 	 224.9893000 	 2.158625 	 -0.6622251000 	 -2.3815190000 
525.00 	 224.9829000 	 2.158625 	 -0.6603845000 	 -2.3793380000 
525.20 	 224.9765000 	 2.158625 	 -0.6613700000 	 -2.3810260000 
525.40 	 224.9734000 	 2.158625 	 -0.6611283000 	 -2.3800180000 
525.60 	 224.9718000 	 2.158625 	 -0.6602637000 	 -2.3799830000 
525.80 	 224.9718000 	 2.158625 	 -0.6621647000 	 -2.3809590000 
526.00 	 224.9718000 	 2.158650 	 -0.6615384000 	 -2.3793190000 
526.20 	 224.9718000 	 2.158675 	 -0.6647587000 	 -2.3817920000 
526.40 	 224.9734000 	 2.158700 	 -0.6610203000 	 -2.3787910000 
526.60 	 224.9749000 	 2.158725 	 -0.6649526000 	 -2.3821350000 
526.80 	 224.9749000 	 2.158750 	 -0.6607882000 	 -2.3785240000 
527.00 	 224.9749000 	 2.158750 	 -0.6650321000 	 -2.3822530000 
527.20 	 224.9749000 	 2.158775 	 -0.6611919000 	 -2.3785080000 
527.40 	 224.9749000 	 2.158800 	 -0.6645553000 	 -2.3818940000 
527.60 	 224.9749000 	 2.158825 	 -0.6617991000 	 -2.3787980000 
527.80 	 224.9797000 	 2.158850 	 -0.6637351000 	 -2.3813760000 
528.00 	 224.9797000 	 2.158825 	 -0.6627051000 	 -2.3798180000 
528.20 	 224.9813000 	 2.158850 	 -0.6628005000 	 -2.3805140000 
528.40 	 224.9861000 	 2.158850 	 -0.6636683000 	 -2.3805300000 
528.60 	 224.9877000 	 2.158875 	 -0.6622092000 	 -2.3800910000 
528.80 	 224.9908000 	 2.158875 	 -0.6641642000 	 -2.3810040000 
529.00 	 224.9908000 	 2.158875 	 -0.6584422000 	 -2.3794240000 
529.20 	 224.9908000 	 2.158875 	 -0.6619104000 	 -2.3815540000 
529.40 	 224.9908000 	 2.158875 	 -0.6584199000 	 -2.3788930000 
529.60 	 224.9877000 	 2.158875 	 -0.6630294000 	 -2.3821290000 
529.80 	 224.9877000 	 2.158875 	 -0.6577206000 	 -2.3784830000 
530.00 	 224.9877000 	 2.158875 	 -0.6605880000 	 -2.3821350000 
530.20 	 224.9877000 	 2.158900 	 -0.6595262000 	 -2.3785500000 
530.40 	 224.9893000 	 2.158925 	 -0.6624762000 	 -2.3817470000 
530.60 	 224.9908000 	 2.158950 	 -0.6604831000 	 -2.3791660000 
530.80 	 224.9908000 	 2.158925 	 -0.6633027000 	 -2.3806790000 
531.00 	 224.9908000 	 2.158925 	 -0.6636238000 	 -2.3803580000 
531.20 	 224.9956000 	 2.158925 	 -0.6622537000 	 -2.3797580000 
531.40 	 224.9956000 	 2.158925 	 -0.6643073000 	 -2.3811180000 
531.60 	 224.9988000 	 2.158925 	 -0.6615639000 	 -2.3790810000 
531.80 	 224.9988000 	 2.158925 	 -0.6649653000 	 -2.3817250000 
532.00 	 224.9956000 	 2.158925 	 -0.6613795000 	 -2.3787940000 
532.20 	 224.9956000 	 2.158925 	 -0.6651052000 	 -2.3819990000 
532.40 	 224.9956000 	 2.158925 	 -0.6613891000 	 -2.3784290000 
532.60 	 224.9940000 	 2.158925 	 -0.6650257000 	 -2.3820720000 
532.80 	 224.9956000 	 2.158925 	 -0.6615670000 	 -2.3786390000 
533.00 	 224.9908000 	 2.158925 	 -0.6646442000 	 -2.3817250000 
533.20 	 224.9908000 	 2.158925 	 -0.6620725000 	 -2.3789850000 
533.40 	 224.9908000 	 2.158925 	 -0.6640784000 	 -2.3814390000 
533.60 	 224.9940000 	 2.158925 	 -0.6627687000 	 -2.3796650000 
533.80 	 224.9956000 	 2.158925 	 -0.6632678000 	 -2.3806320000 
534.00 	 224.9940000 	 2.158925 	 -0.6636906000 	 -2.3804190000 
534.20 	 224.9956000 	 2.158925 	 -0.6623300000 	 -2.3798560000 
534.40 	 224.9908000 	 2.158925 	 -0.6645553000 	 -2.3812290000 
534.60 	 224.9908000 	 2.158925 	 -0.6617641000 	 -2.3790960000 
534.80 	 224.9908000 	 2.158925 	 -0.6649049000 	 -2.3816080000 
535.00 	 224.9877000 	 2.158925 	 -0.6613414000 	 -2.3787620000 
535.20 	 224.9877000 	 2.158925 	 -0.6651115000 	 -2.3820270000 
535.40 	 224.9813000 	 2.158925 	 -0.6612651000 	 -2.3785530000 
535.60 	 224.9781000 	 2.158950 	 -0.6650988000 	 -2.3820340000 
535.80 	 224.9718000 	 2.158975 	 -0.6614431000 	 -2.3787180000 
536.00 	 224.9718000 	 2.158975 	 -0.6646665000 	 -2.3817760000 
536.20 	 224.9670000 	 2.159000 	 -0.6619485000 	 -2.3790870000 
536.40 	 224.9734000 	 2.159025 	 -0.6637986000 	 -2.3812580000 
536.60 	 224.9749000 	 2.159050 	 -0.6628227000 	 -2.3797890000 
536.80 	 224.9797000 	 2.159050 	 -0.6631978000 	 -2.3806220000 
537.00 	 224.9829000 	 2.159075 	 -0.6636651000 	 -2.3806000000 
537.20 	 224.9877000 	 2.159075 	 -0.6622474000 	 -2.3799480000 
537.40 	 224.9877000 	 2.159075 	 -0.6643295000 	 -2.3811980000 
537.60 	 224.9861000 	 2.159100 	 -0.6618564000 	 -2.3793600000 
537.80 	 224.9829000 	 2.159125 	 -0.6649907000 	 -2.3817030000 
538.00 	 224.9829000 	 2.159125 	 -0.6614780000 	 -2.3788740000 
538.20 	 224.9829000 	 2.159125 	 -0.6654676000 	 -2.3820300000 
538.40 	 224.9829000 	 2.159125 	 -0.6613541000 	 -2.3785940000 
538.60 	 224.9797000 	 2.159150 	 -0.6651719000 	 -2.3820400000 
538.80 	 224.9829000 	 2.159175 	 -0.6617292000 	 -2.3788550000 
539.00 	 224.9813000 	 2.159175 	 -0.6648381000 	 -2.3817950000 
539.20 	 224.9829000 	 2.159200 	 -0.6618913000 	 -2.3788550000 
539.40 	 224.9829000 	 2.159175 	 -0.6642914000 	 -2.3814840000 
539.60 	 224.9829000 	 2.159200 	 -0.6628227000 	 -2.3796080000 
539.80 	 224.9797000 	 2.159225 	 -0.6636429000 	 -2.3807270000 
540.00 	 224.9797000 	 2.159250 	 -0.6633027000 	 -2.3800210000 
540.20 	 224.9797000 	 2.159225 	 -0.6628990000 	 -2.3801580000 
540.40 	 224.9797000 	 2.159225 	 -0.6644122000 	 -2.3811880000 
540.60 	 224.9797000 	 2.159250 	 -0.6619803000 	 -2.3794240000 
540.80 	 224.9797000 	 2.159275 	 -0.6650130000 	 -2.3815310000 
541.00 	 224.9829000 	 2.159300 	 -0.6614367000 	 -2.3789250000 
541.20 	 224.9829000 	 2.159275 	 -0.6653277000 	 -2.3820080000 
541.40 	 224.9861000 	 2.159275 	 -0.6612905000 	 -2.3786320000 
541.60 	 224.9877000 	 2.159300 	 -0.6651465000 	 -2.3820940000 
541.80 	 224.9908000 	 2.159325 	 -0.6616815000 	 -2.3787050000 
542.00 	 224.9956000 	 2.159325 	 -0.6644757000 	 -2.3817830000 
542.20 	 224.9972000 	 2.159325 	 -0.6626288000 	 -2.3793760000 
542.40 	 224.9988000 	 2.159325 	 -0.6639671000 	 -2.3810890000 
542.60 	 225.0036000 	 2.159325 	 -0.6632264000 	 -2.3799900000 
542.80 	 225.0036000 	 2.159325 	 -0.6630262000 	 -2.3804190000 
543.00 	 225.0052000 	 2.159325 	 -0.6639099000 	 -2.3805430000 
543.20 	 225.0067000 	 2.159325 	 -0.6624158000 	 -2.3797920000 
543.40 	 225.0067000 	 2.159325 	 -0.6647301000 	 -2.3812960000 
543.60 	 225.0052000 	 2.159325 	 -0.6617069000 	 -2.3789310000 
543.80 	 225.0067000 	 2.159325 	 -0.6653976000 	 -2.3819350000 
544.00 	 225.0036000 	 2.159325 	 -0.6614971000 	 -2.3785780000 
544.20 	 225.0004000 	 2.159325 	 -0.6653563000 	 -2.3819540000 
544.40 	 224.9956000 	 2.159325 	 -0.6616211000 	 -2.3786290000 
544.60 	 224.9956000 	 2.159325 	 -0.6652610000 	 -2.3819540000 
544.80 	 224.9956000 	 2.159325 	 -0.6617959000 	 -2.3787400000 
545.00 	 224.9956000 	 2.159325 	 -0.6648509000 	 -2.3819030000 
545.20 	 224.9988000 	 2.159325 	 -0.6622664000 	 -2.3790200000 
545.40 	 224.9988000 	 2.159325 	 -0.6643295000 	 -2.3814800000 
545.60 	 225.0036000 	 2.159325 	 -0.6630325000 	 -2.3796720000 
545.80 	 225.0036000 	 2.159325 	 -0.6633250000 	 -2.3806830000 
546.00 	 225.0020000 	 2.159325 	 -0.6636333000 	 -2.3802950000 
546.20 	 224.9988000 	 2.159325 	 -0.6625843000 	 -2.3799710000 
546.40 	 224.9956000 	 2.159325 	 -0.6643994000 	 -2.3811660000 
546.60 	 224.9877000 	 2.159325 	 -0.6618881000 	 -2.3792870000 
546.80 	 224.9829000 	 2.159325 	 -0.6648858000 	 -2.3812900000 
547.00 	 224.9797000 	 2.159325 	 -0.6616052000 	 -2.3789280000 
547.20 	 224.9749000 	 2.159325 	 -0.6652387000 	 -2.3817920000 
547.40 	 224.9749000 	 2.159350 	 -0.6615575000 	 -2.3785400000 
547.60 	 224.9749000 	 2.159375 	 -0.6653500000 	 -2.3820750000 
547.80 	 224.9797000 	 2.159375 	 -0.6615067000 	 -2.3785780000 
548.00 	 224.9797000 	 2.159400 	 -0.6652355000 	 -2.3819830000 
548.20 	 224.9797000 	 2.159425 	 -0.6620185000 	 -2.3788170000 
548.40 	 224.9797000 	 2.159425 	 -0.6647174000 	 -2.3816040000 
548.60 	 224.9749000 	 2.159425 	 -0.6626542000 	 -2.3791530000 
548.80 	 224.9749000 	 2.159450 	 -0.6642119000 	 -2.3811940000 
549.00 	 224.9749000 	 2.159450 	 -0.6633472000 	 -2.3797190000 
549.20 	 224.9749000 	 2.159475 	 -0.6634553000 	 -2.3805900000 
549.40 	 224.9749000 	 2.159500 	 -0.6637955000 	 -2.3802380000 
549.60 	 224.9797000 	 2.159525 	 -0.6630771000 	 -2.3802820000 
549.80 	 224.9797000 	 2.159525 	 -0.6644217000 	 -2.3808570000 
550.00 	 224.9829000 	 2.159550 	 -0.6621933000 	 -2.3794680000 
550.20 	 224.9877000 	 2.159550 	 -0.6649526000 	 -2.3814580000 
550.40 	 224.9908000 	 2.159575 	 -0.6615098000 	 -2.3787820000 
550.60 	 224.9908000 	 2.159600 	 -0.6653404000 	 -2.3818810000 
550.80 	 224.9908000 	 2.159575 	 -0.6615067000 	 -2.3784220000 
551.00 	 224.9972000 	 2.159575 	 -0.6654326000 	 -2.3819830000 
551.20 	 224.9988000 	 2.159575 	 -0.6618182000 	 -2.3785340000 
551.40 	 225.0052000 	 2.159575 	 -0.6648000000 	 -2.3816550000 
551.60 	 225.0067000 	 2.159575 	 -0.6624635000 	 -2.3789950000 
551.80 	 225.0115000 	 2.159575 	 -0.6642024000 	 -2.3811500000 
552.00 	 225.0115000 	 2.159575 	 -0.6630866000 	 -2.3794360000 
552.20 	 225.0067000 	 2.159575 	 -0.6635634000 	 -2.3807080000 
552.40 	 225.0036000 	 2.159575 	 -0.6638336000 	 -2.3802660000 
552.60 	 225.0004000 	 2.159575 	 -0.6627623000 	 -2.3796530000 
552.80 	 224.9988000 	 2.159575 	 -0.6646188000 	 -2.3808860000 
553.00 	 224.9988000 	 2.159575 	 -0.6620312000 	 -2.3791950000 
553.20 	 224.9988000 	 2.159575 	 -0.6651084000 	 -2.3814230000 
553.40 	 225.0036000 	 2.159575 	 -0.6616815000 	 -2.3788100000 
553.60 	 225.0036000 	 2.159575 	 -0.6653150000 	 -2.3819760000 
553.80 	 225.0036000 	 2.159575 	 -0.6614907000 	 -2.3785810000 
554.00 	 225.0036000 	 2.159575 	 -0.6655725000 	 -2.3819000000 
554.20 	 225.0036000 	 2.159575 	 -0.6615607000 	 -2.3785270000 
554.40 	 224.9988000 	 2.159575 	 -0.6652514000 	 -2.3818520000 
554.60 	 224.9924000 	 2.159575 	 -0.6620057000 	 -2.3787850000 
554.80 	 224.9908000 	 2.159575 	 -0.6648191000 	 -2.3815380000 
555.00 	 224.9877000 	 2.159575 	 -0.6625271000 	 -2.3791920000 
555.20 	 224.9877000 	 2.159575 	 -0.6640466000 	 -2.3810860000 
555.40 	 224.9877000 	 2.159575 	 -0.6636620000 	 -2.3799610000 
555.60 	 224.9877000 	 2.159600 	 -0.6630008000 	 -2.3800820000 
555.80 	 224.9877000 	 2.159625 	 -0.6643295000 	 -2.3807330000 
556.00 	 224.9829000 	 2.159625 	 -0.6621075000 	 -2.3794110000 
556.20 	 224.9829000 	 2.159650 	 -0.6648254000 	 -2.3815220000 
556.40 	 224.9797000 	 2.159625 	 -0.6615925000 	 -2.3788670000 
556.60 	 224.9749000 	 2.159650 	 -0.6651624000 	 -2.3819220000 
556.80 	 224.9749000 	 2.159675 	 -0.6614208000 	 -2.3786260000 
557.00 	 224.9749000 	 2.159700 	 -0.6653976000 	 -2.3819800000 
557.20 	 224.9797000 	 2.159725 	 -0.6614081000 	 -2.3785590000 
557.40 	 224.9797000 	 2.159750 	 -0.6649971000 	 -2.3818810000 
557.60 	 224.9829000 	 2.159725 	 -0.6620439000 	 -2.3789280000 
557.80 	 224.9829000 	 2.159725 	 -0.6641356000 	 -2.3814360000 
558.00 	 224.9829000 	 2.159750 	 -0.6632042000 	 -2.3796430000 
558.20 	 224.9829000 	 2.159775 	 -0.6635125000 	 -2.3805780000 
558.40 	 224.9829000 	 2.159775 	 -0.6637573000 	 -2.3802660000 
558.60 	 224.9877000 	 2.159800 	 -0.6629499000 	 -2.3800690000 
558.80 	 224.9908000 	 2.159775 	 -0.6647841000 	 -2.3808670000 
559.00 	 224.9956000 	 2.159775 	 -0.6623173000 	 -2.3794360000 
559.20 	 224.9988000 	 2.159775 	 -0.6651433000 	 -2.3815730000 
559.40 	 225.0036000 	 2.159775 	 -0.6617928000 	 -2.3788040000 
559.60 	 225.0036000 	 2.159775 	 -0.6655121000 	 -2.3819760000 
559.80 	 225.0036000 	 2.159775 	 -0.6618373000 	 -2.3785720000 
560.00 	 225.0036000 	 2.159775 	 -0.6656075000 	 -2.3822430000 
560.20 	 225.0036000 	 2.159775 	 -0.6619549000 	 -2.3785080000 
560.40 	 225.0036000 	 2.159775 	 -0.6653373000 	 -2.3820720000 
560.60 	 224.9988000 	 2.159775 	 -0.6624126000 	 -2.3789600000 
560.80 	 224.9956000 	 2.159775 	 -0.6646506000 	 -2.3814930000 
561.00 	 224.9908000 	 2.159775 	 -0.6628863000 	 -2.3793920000 
561.20 	 224.9877000 	 2.159775 	 -0.6640689000 	 -2.3810930000 
561.40 	 224.9877000 	 2.159800 	 -0.6637891000 	 -2.3801710000 
561.60 	 224.9877000 	 2.159800 	 -0.6629785000 	 -2.3801010000 
561.80 	 224.9908000 	 2.159825 	 -0.6646824000 	 -2.3809270000 
562.00 	 224.9908000 	 2.159825 	 -0.6621583000 	 -2.3793890000 
562.20 	 224.9877000 	 2.159825 	 -0.6653245000 	 -2.3815350000 
562.40 	 224.9893000 	 2.159825 	 -0.6618817000 	 -2.3790610000 
562.60 	 224.9877000 	 2.159825 	 -0.6656011000 	 -2.3820560000 
562.80 	 224.9877000 	 2.159825 	 -0.6618627000 	 -2.3785690000 
563.00 	 224.9908000 	 2.159825 	 -0.6657569000 	 -2.3822280000 
563.20 	 224.9908000 	 2.159825 	 -0.6620280000 	 -2.3786100000 
563.40 	 224.9877000 	 2.159825 	 -0.6655248000 	 -2.3821000000 
563.60 	 224.9877000 	 2.159825 	 -0.6620693000 	 -2.3787240000 
563.80 	 224.9877000 	 2.159850 	 -0.6649526000 	 -2.3817670000 
564.00 	 224.9877000 	 2.159875 	 -0.6627973000 	 -2.3791030000 
564.20 	 224.9877000 	 2.159875 	 -0.6643994000 	 -2.3811910000 
564.40 	 224.9877000 	 2.159875 	 -0.6633059000 	 -2.3797730000 
564.60 	 224.9877000 	 2.159875 	 -0.6638305000 	 -2.3807530000 
564.80 	 224.9877000 	 2.159900 	 -0.6640625000 	 -2.3801640000 
565.00 	 224.9877000 	 2.159925 	 -0.6630771000 	 -2.3799480000 
565.20 	 224.9908000 	 2.159950 	 -0.6649367000 	 -2.3808990000 
565.40 	 224.9956000 	 2.159925 	 -0.6628736000 	 -2.3794360000 
565.60 	 224.9988000 	 2.159925 	 -0.6656234000 	 -2.3813760000 
565.80 	 224.9988000 	 2.159925 	 -0.6624889000 	 -2.3790490000 
566.00 	 224.9956000 	 2.159925 	 -0.6658936000 	 -2.3818210000 
566.20 	 224.9956000 	 2.159925 	 -0.6621965000 	 -2.3786700000 
566.40 	 224.9956000 	 2.159925 	 -0.6660366000 	 -2.3820460000 
566.60 	 224.9956000 	 2.159925 	 -0.6622664000 	 -2.3785880000 
566.80 	 224.9956000 	 2.159925 	 -0.6658618000 	 -2.3820460000 
567.00 	 224.9956000 	 2.159925 	 -0.6626542000 	 -2.3787560000 
567.20 	 224.9956000 	 2.159925 	 -0.6651656000 	 -2.3814870000 
567.40 	 224.9908000 	 2.159925 	 -0.6633504000 	 -2.3793130000 
567.60 	 224.9908000 	 2.159925 	 -0.6645870000 	 -2.3810480000 
567.80 	 224.9893000 	 2.159925 	 -0.6640275000 	 -2.3799800000 
568.00 	 224.9877000 	 2.159925 	 -0.6637637000 	 -2.3802690000 
568.20 	 224.9877000 	 2.159925 	 -0.6648127000 	 -2.3805840000 
568.40 	 224.9861000 	 2.159950 	 -0.6630484000 	 -2.3797160000 
568.60 	 224.9829000 	 2.159975 	 -0.6651624000 	 -2.3810260000 
568.80 	 224.9829000 	 2.159975 	 -0.6625398000 	 -2.3792520000 
569.00 	 224.9829000 	 2.160000 	 -0.6657251000 	 -2.3815470000 
569.20 	 224.9797000 	 2.159975 	 -0.6622474000 	 -2.3787980000 
569.40 	 224.9797000 	 2.160000 	 -0.6658363000 	 -2.3820240000 
569.60 	 224.9797000 	 2.160025 	 -0.6619167000 	 -2.3784540000 
569.80 	 224.9749000 	 2.160025 	 -0.6656933000 	 -2.3820940000 
570.00 	 224.9749000 	 2.160050 	 -0.6622410000 	 -2.3785460000 
570.20 	 224.9749000 	 2.160050 	 -0.6656424000 	 -2.3818520000 
570.40 	 224.9797000 	 2.160075 	 -0.6626701000 	 -2.3788520000 
570.60 	 224.9813000 	 2.160100 	 -0.6650162000 	 -2.3814710000 
570.80 	 224.9829000 	 2.160100 	 -0.6634648000 	 -2.3794460000 
571.00 	 224.9829000 	 2.160125 	 -0.6640943000 	 -2.3805900000 
571.20 	 224.9829000 	 2.160150 	 -0.6644662000 	 -2.3802280000 
571.40 	 224.9861000 	 2.160125 	 -0.6633218000 	 -2.3799320000 
571.60 	 224.9877000 	 2.160125 	 -0.6651656000 	 -2.3810990000 
571.80 	 224.9877000 	 2.160150 	 -0.6629975000 	 -2.3792970000 
572.00 	 224.9908000 	 2.160175 	 -0.6661161000 	 -2.3815660000 
572.20 	 224.9956000 	 2.160200 	 -0.6626034000 	 -2.3788550000 
572.40 	 224.9956000 	 2.160175 	 -0.6662083000 	 -2.3820500000 
572.60 	 224.9908000 	 2.160175 	 -0.6624063000 	 -2.3786540000 
572.80 	 224.9908000 	 2.160175 	 -0.6659667000 	 -2.3820850000 
573.00 	 224.9877000 	 2.160175 	 -0.6626733000 	 -2.3785590000 
573.20 	 224.9877000 	 2.160175 	 -0.6655725000 	 -2.3815920000 
573.40 	 224.9877000 	 2.160175 	 -0.6632805000 	 -2.3791410000 
573.60 	 224.9877000 	 2.160175 	 -0.6650162000 	 -2.3811210000 
573.80 	 224.9877000 	 2.160200 	 -0.6640689000 	 -2.3798470000 
574.00 	 224.9877000 	 2.160200 	 -0.6640625000 	 -2.3802280000 
574.20 	 224.9877000 	 2.160225 	 -0.6650670000 	 -2.3807020000 
574.40 	 224.9861000 	 2.160250 	 -0.6627877000 	 -2.3794400000 
574.60 	 224.9845000 	 2.160225 	 -0.6657092000 	 -2.3814800000 
574.80 	 224.9829000 	 2.160225 	 -0.6624253000 	 -2.3788990000 
575.00 	 224.9829000 	 2.160250 	 -0.6661956000 	 -2.3819350000 
575.20 	 224.9877000 	 2.160275 	 -0.6623554000 	 -2.3786390000 
575.40 	 224.9877000 	 2.160275 	 -0.6661637000 	 -2.3820300000 
575.60 	 224.9908000 	 2.160275 	 -0.6624889000 	 -2.3787050000 
575.80 	 224.9908000 	 2.160275 	 -0.6657537000 	 -2.3817510000 
576.00 	 224.9908000 	 2.160275 	 -0.6630516000 	 -2.3789250000 
576.20 	 224.9908000 	 2.160275 	 -0.6650766000 	 -2.3815220000 
576.40 	 224.9908000 	 2.160275 	 -0.6636620000 	 -2.3796370000 
576.60 	 224.9908000 	 2.160275 	 -0.6646824000 	 -2.3809780000 
576.80 	 224.9908000 	 2.160275 	 -0.6644185000 	 -2.3801040000 
577.00 	 224.9908000 	 2.160275 	 -0.6638877000 	 -2.3802570000 
577.20 	 224.9908000 	 2.160275 	 -0.6651052000 	 -2.3806350000 
577.40 	 224.9908000 	 2.160275 	 -0.6634935000 	 -2.3800280000 
577.60 	 224.9940000 	 2.160275 	 -0.6655502000 	 -2.3813120000 
577.80 	 224.9956000 	 2.160275 	 -0.6628196000 	 -2.3791250000 
578.00 	 224.9956000 	 2.160275 	 -0.6659190000 	 -2.3817190000 
578.20 	 224.9956000 	 2.160275 	 -0.6624539000 	 -2.3787720000 
578.40 	 224.9956000 	 2.160275 	 -0.6663449000 	 -2.3819920000 
578.60 	 224.9956000 	 2.160275 	 -0.6624031000 	 -2.3785180000 
578.80 	 224.9908000 	 2.160275 	 -0.6662973000 	 -2.3819510000 
579.00 	 224.9908000 	 2.160275 	 -0.6625271000 	 -2.3787750000 
579.20 	 224.9908000 	 2.160275 	 -0.6657251000 	 -2.3819160000 
579.40 	 224.9877000 	 2.160275 	 -0.6629944000 	 -2.3789950000 
579.60 	 224.9861000 	 2.160275 	 -0.6652069000 	 -2.3814230000 
579.80 	 224.9829000 	 2.160300 	 -0.6637065000 	 -2.3794720000 
580.00 	 224.9797000 	 2.160325 	 -0.6644980000 	 -2.3808350000 
580.20 	 224.9797000 	 2.160350 	 -0.6645043000 	 -2.3802090000 
580.40 	 224.9797000 	 2.160325 	 -0.6638527000 	 -2.3801740000 
580.60 	 224.9749000 	 2.160350 	 -0.6652991000 	 -2.3806830000 
580.80 	 224.9749000 	 2.160350 	 -0.6632964000 	 -2.3796080000 
581.00 	 224.9734000 	 2.160375 	 -0.6656711000 	 -2.3813310000 
581.20 	 224.9718000 	 2.160400 	 -0.6628196000 	 -2.3793380000 
581.40 	 224.9686000 	 2.160425 	 -0.6662337000 	 -2.3817320000 
581.60 	 224.9686000 	 2.160450 	 -0.6625430000 	 -2.3787430000 
581.80 	 224.9670000 	 2.160450 	 -0.6663609000 	 -2.3820340000 
582.00 	 224.9670000 	 2.160475 	 -0.6624126000 	 -2.3785080000 
582.20 	 224.9670000 	 2.160500 	 -0.6663577000 	 -2.3821640000 
582.40 	 224.9718000 	 2.160525 	 -0.6627814000 	 -2.3786320000 
582.60 	 224.9718000 	 2.160525 	 -0.6657473000 	 -2.3819670000 
582.80 	 224.9813000 	 2.160550 	 -0.6633504000 	 -2.3791600000 
583.00 	 224.9861000 	 2.160575 	 -0.6653340000 	 -2.3814800000 
583.20 	 224.9956000 	 2.160575 	 -0.6637256000 	 -2.3794080000 
583.40 	 224.9988000 	 2.160575 	 -0.6646252000 	 -2.3810480000 
583.60 	 224.9988000 	 2.160575 	 -0.6642755000 	 -2.3799100000 
583.80 	 224.9988000 	 2.160575 	 -0.6641293000 	 -2.3805020000 
584.00 	 224.9988000 	 2.160575 	 -0.6649812000 	 -2.3805590000 
584.20 	 225.0036000 	 2.160575 	 -0.6637065000 	 -2.3798940000 
584.40 	 225.0020000 	 2.160575 	 -0.6657505000 	 -2.3811910000 
584.60 	 225.0036000 	 2.160575 	 -0.6630929000 	 -2.3793920000 
584.80 	 225.0067000 	 2.160575 	 -0.6659889000 	 -2.3815600000 
585.00 	 225.0052000 	 2.160575 	 -0.6626797000 	 -2.3789150000 
585.20 	 225.0052000 	 2.160575 	 -0.6662273000 	 -2.3820240000 
585.40 	 225.0036000 	 2.160575 	 -0.6624158000 	 -2.3787310000 
585.60 	 225.0036000 	 2.160575 	 -0.6661320000 	 -2.3821190000 
585.80 	 224.9988000 	 2.160575 	 -0.6625970000 	 -2.3787240000 
586.00 	 225.0036000 	 2.160575 	 -0.6659412000 	 -2.3821800000 
586.20 	 225.0036000 	 2.160575 	 -0.6629181000 	 -2.3789440000 
586.40 	 225.0067000 	 2.160575 	 -0.6656075000 	 -2.3816750000 
586.60 	 225.0036000 	 2.160575 	 -0.6633854000 	 -2.3793890000 
586.80 	 225.0036000 	 2.160575 	 -0.6644567000 	 -2.3809370000 
587.00 	 225.0036000 	 2.160575 	 -0.6646061000 	 -2.3804000000 
587.20 	 224.9988000 	 2.160575 	 -0.6636620000 	 -2.3801200000 
587.40 	 224.9988000 	 2.160575 	 -0.6653913000 	 -2.3811720000 
587.60 	 224.9988000 	 2.160575 	 -0.6629212000 	 -2.3793510000 
587.80 	 224.9956000 	 2.160575 	 -0.6659985000 	 -2.3815000000 
588.00 	 224.9908000 	 2.160575 	 -0.6624730000 	 -2.3788740000 
588.20 	 224.9893000 	 2.160575 	 -0.6662941000 	 -2.3820880000 
588.40 	 224.9893000 	 2.160575 	 -0.6624635000 	 -2.3786350000 
588.60 	 224.9877000 	 2.160575 	 -0.6662973000 	 -2.3823290000 
588.80 	 224.9877000 	 2.160600 	 -0.6625493000 	 -2.3787280000 
589.00 	 224.9908000 	 2.160625 	 -0.6656043000 	 -2.3820460000 
589.20 	 224.9908000 	 2.160625 	 -0.6633123000 	 -2.3790710000 
589.40 	 224.9908000 	 2.160625 	 -0.6650162000 	 -2.3813630000 
589.60 	 224.9893000 	 2.160625 	 -0.6642469000 	 -2.3799070000 
589.80 	 224.9877000 	 2.160625 	 -0.6643518000 	 -2.3806760000 
590.00 	 224.9877000 	 2.160625 	 -0.6648731000 	 -2.3805740000 
590.20 	 224.9829000 	 2.160625 	 -0.6634521000 	 -2.3798180000 
590.40 	 224.9797000 	 2.160625 	 -0.6657855000 	 -2.3813560000 
590.60 	 224.9797000 	 2.160650 	 -0.6627846000 	 -2.3790870000 
590.80 	 224.9797000 	 2.160650 	 -0.6663227000 	 -2.3818710000 
591.00 	 224.9749000 	 2.160675 	 -0.6626860000 	 -2.3788360000 
591.20 	 224.9749000 	 2.160675 	 -0.6665166000 	 -2.3820530000 
591.40 	 224.9749000 	 2.160700 	 -0.6627877000 	 -2.3785780000 
591.60 	 224.9718000 	 2.160725 	 -0.6663513000 	 -2.3821670000 
591.80 	 224.9670000 	 2.160750 	 -0.6629117000 	 -2.3787750000 
592.00 	 224.9670000 	 2.160775 	 -0.6659794000 	 -2.3818590000 
592.20 	 224.9718000 	 2.160775 	 -0.6632710000 	 -2.3790140000 
592.40 	 224.9718000 	 2.160800 	 -0.6652864000 	 -2.3813560000 
592.60 	 224.9797000 	 2.160825 	 -0.6640148000 	 -2.3796300000 
592.80 	 224.9845000 	 2.160850 	 -0.6646729000 	 -2.3808130000 
593.00 	 224.9877000 	 2.160850 	 -0.6646888000 	 -2.3802440000 
593.20 	 224.9877000 	 2.160850 	 -0.6641261000 	 -2.3802880000 
593.40 	 224.9908000 	 2.160875 	 -0.6652260000 	 -2.3807110000 
593.60 	 224.9877000 	 2.160875 	 -0.6634235000 	 -2.3798430000 
593.80 	 224.9908000 	 2.160875 	 -0.6658713000 	 -2.3813120000 
594.00 	 224.9908000 	 2.160875 	 -0.6631057000 	 -2.3792170000 
594.20 	 224.9956000 	 2.160875 	 -0.6662464000 	 -2.3815790000 
594.40 	 224.9956000 	 2.160875 	 -0.6627496000 	 -2.3787940000 
594.60 	 224.9988000 	 2.160875 	 -0.6664626000 	 -2.3821580000 
594.80 	 225.0036000 	 2.160875 	 -0.6627051000 	 -2.3785530000 
595.00 	 225.0036000 	 2.160875 	 -0.6663990000 	 -2.3820080000 
595.20 	 225.0067000 	 2.160875 	 -0.6631851000 	 -2.3787720000 
595.40 	 225.0067000 	 2.160875 	 -0.6658236000 	 -2.3817830000 
595.60 	 225.0067000 	 2.160875 	 -0.6636016000 	 -2.3792650000 
595.80 	 225.0067000 	 2.160875 	 -0.6653754000 	 -2.3811750000 
596.00 	 225.0067000 	 2.160875 	 -0.6642596000 	 -2.3798340000 
596.20 	 225.0067000 	 2.160875 	 -0.6644917000 	 -2.3805810000 
596.40 	 225.0067000 	 2.160875 	 -0.6651783000 	 -2.3805620000 
596.60 	 225.0115000 	 2.160875 	 -0.6636397000 	 -2.3798020000 
596.80 	 225.0115000 	 2.160875 	 -0.6661384000 	 -2.3814070000 
597.00 	 225.0131000 	 2.160875 	 -0.6629594000 	 -2.3790770000 
597.20 	 225.0147000 	 2.160875 	 -0.6665675000 	 -2.3819190000 
597.40 	 225.0147000 	 2.160875 	 -0.6626924000 	 -2.3788580000 
597.60 	 225.0147000 	 2.160875 	 -0.6664594000 	 -2.3821100000 
597.80 	 225.0147000 	 2.160875 	 -0.6628100000 	 -2.3786070000 
598.00 	 225.0147000 	 2.160875 	 -0.6665071000 	 -2.3820880000 
598.20 	 225.0115000 	 2.160875 	 -0.6629880000 	 -2.3787210000 
598.40 	 225.0115000 	 2.160875 	 -0.6659126000 	 -2.3817470000 
598.60 	 225.0067000 	 2.160875 	 -0.6636556000 	 -2.3791690000 
598.80 	 225.0036000 	 2.160875 	 -0.6653468000 	 -2.3811630000 
599.00 	 225.0036000 	 2.160875 	 -0.6645330000 	 -2.3798660000 
599.20 	 224.9988000 	 2.160875 	 -0.6645616000 	 -2.3806100000 
599.40 	 224.9956000 	 2.160875 	 -0.6650798000 	 -2.3805050000 
599.60 	 224.9908000 	 2.160875 	 -0.6636969000 	 -2.3798970000 
599.80 	 224.9877000 	 2.160875 	 -0.6658490000 	 -2.3812070000 
600.00 	 224.9829000 	 2.160875 	 -0.6630039000 	 -2.3793250000 
600.20 	 224.9797000 	 2.160875 	 -0.6663895000 	 -2.3818330000 
600.40 	 224.9797000 	 2.160875 	 -0.6627750000 	 -2.3787940000 
600.60 	 224.9749000 	 2.160875 	 -0.6664626000 	 -2.3819640000 
600.80 	 224.9718000 	 2.160875 	 -0.6625175000 	 -2.3787780000 
601.00 	 224.9718000 	 2.160875 	 -0.6666533000 	 -2.3821320000 
601.20 	 224.9670000 	 2.160900 	 -0.6627305000 	 -2.3784950000 
601.40 	 224.9670000 	 2.160925 	 -0.6663163000 	 -2.3819990000 
601.60 	 224.9670000 	 2.160950 	 -0.6630198000 	 -2.3788330000 
601.80 	 224.9718000 	 2.160975 	 -0.6657950000 	 -2.3817440000 
602.00 	 224.9702000 	 2.161000 	 -0.6637351000 	 -2.3792930000 
602.20 	 224.9670000 	 2.161000 	 -0.6650352000 	 -2.3812800000 
602.40 	 224.9670000 	 2.161025 	 -0.6643741000 	 -2.3798970000 
602.60 	 224.9670000 	 2.161050 	 -0.6645107000 	 -2.3806640000 
602.80 	 224.9670000 	 2.161075 	 -0.6649303000 	 -2.3803110000 
603.00 	 224.9718000 	 2.161100 	 -0.6637891000 	 -2.3799040000 
603.20 	 224.9749000 	 2.161100 	 -0.6655502000 	 -2.3811820000 
603.40 	 224.9797000 	 2.161125 	 -0.6631597000 	 -2.3792810000 
603.60 	 224.9829000 	 2.161150 	 -0.6662877000 	 -2.3816750000 
603.80 	 224.9908000 	 2.161125 	 -0.6631279000 	 -2.3789220000 
604.00 	 224.9908000 	 2.161125 	 -0.6667964000 	 -2.3819540000 
604.20 	 224.9956000 	 2.161125 	 -0.6629181000 	 -2.3785560000 
604.40 	 224.9956000 	 2.161125 	 -0.6667328000 	 -2.3820180000 
604.60 	 224.9988000 	 2.161125 	 -0.6629658000 	 -2.3787820000 
604.80 	 224.9988000 	 2.161125 	 -0.6663195000 	 -2.3818810000 
605.00 	 224.9988000 	 2.161125 	 -0.6636460000 	 -2.3791090000 
605.20 	 225.0036000 	 2.161125 	 -0.6653690000 	 -2.3813440000 
605.40 	 225.0020000 	 2.161125 	 -0.6646029000 	 -2.3796430000 
605.60 	 225.0036000 	 2.161125 	 -0.6646188000 	 -2.3803650000 
605.80 	 224.9988000 	 2.161125 	 -0.6654580000 	 -2.3805840000 
606.00 	 224.9988000 	 2.161125 	 -0.6639035000 	 -2.3797420000 
606.20 	 224.9956000 	 2.161125 	 -0.6661956000 	 -2.3813340000 
606.40 	 224.9956000 	 2.161125 	 -0.6632869000 	 -2.3792580000 
606.60 	 224.9924000 	 2.161125 	 -0.6666310000 	 -2.3817220000 
606.80 	 224.9956000 	 2.161125 	 -0.6629880000 	 -2.3788330000 
607.00 	 224.9956000 	 2.161125 	 -0.6668695000 	 -2.3820750000 
607.20 	 224.9956000 	 2.161125 	 -0.6627846000 	 -2.3786510000 
607.40 	 224.9988000 	 2.161125 	 -0.6666883000 	 -2.3821860000 
607.60 	 224.9956000 	 2.161125 	 -0.6631597000 	 -2.3788230000 
607.80 	 224.9908000 	 2.161125 	 -0.6662591000 	 -2.3818430000 
608.00 	 224.9877000 	 2.161125 	 -0.6639354000 	 -2.3792900000 
608.20 	 224.9829000 	 2.161150 	 -0.6653214000 	 -2.3813790000 
608.40 	 224.9797000 	 2.161175 	 -0.6645870000 	 -2.3798690000 
608.60 	 224.9734000 	 2.161175 	 -0.6644790000 	 -2.3805490000 
608.80 	 224.9718000 	 2.161200 	 -0.6652641000 	 -2.3806890000 
609.00 	 224.9718000 	 2.161200 	 -0.6636969000 	 -2.3797890000 
609.20 	 224.9686000 	 2.161225 	 -0.6658904000 	 -2.3813060000 
609.40 	 224.9702000 	 2.161250 	 -0.6632328000 	 -2.3794400000 
609.60 	 224.9718000 	 2.161300 	 -0.6663768000 	 -2.3816040000 
609.80 	 224.9718000 	 2.161300 	 -0.6631024000 	 -2.3790300000 
610.00 	 224.9734000 	 2.161300 	 -0.6668250000 	 -2.3820530000 
610.20 	 224.9749000 	 2.161325 	 -0.6629944000 	 -2.3787090000 
610.40 	 224.9813000 	 2.161350 	 -0.6667550000 	 -2.3822370000 
610.60 	 224.9829000 	 2.161400 	 -0.6632233000 	 -2.3787240000 
610.80 	 224.9908000 	 2.161375 	 -0.6662146000 	 -2.3818910000 
611.00 	 224.9972000 	 2.161375 	 -0.6637414000 	 -2.3791890000 
611.20 	 225.0036000 	 2.161375 	 -0.6655375000 	 -2.3814270000 
611.40 	 225.0099000 	 2.161375 	 -0.6643518000 	 -2.3796560000 
611.60 	 225.0083000 	 2.161375 	 -0.6651242000 	 -2.3809500000 
611.80 	 225.0131000 	 2.161375 	 -0.6648922000 	 -2.3802150000 
612.00 	 225.0115000 	 2.161375 	 -0.6642978000 	 -2.3802630000 
612.20 	 225.0147000 	 2.161375 	 -0.6656711000 	 -2.3809690000 
612.40 	 225.0147000 	 2.161375 	 -0.6634681000 	 -2.3794080000 
612.60 	 225.0147000 	 2.161375 	 -0.6663100000 	 -2.3815190000 
612.80 	 225.0147000 	 2.161375 	 -0.6630421000 	 -2.3792140000 
613.00 	 225.0147000 	 2.161375 	 -0.6665770000 	 -2.3820210000 
613.20 	 225.0147000 	 2.161375 	 -0.6628036000 	 -2.3786990000 
613.40 	 225.0147000 	 2.161375 	 -0.6666724000 	 -2.3821160000 
613.60 	 225.0099000 	 2.161375 	 -0.6631057000 	 -2.3787240000 
613.80 	 225.0067000 	 2.161375 	 -0.6664340000 	 -2.3820500000 
614.00 	 225.0036000 	 2.161375 	 -0.6633695000 	 -2.3791190000 
614.20 	 224.9988000 	 2.161375 	 -0.6657505000 	 -2.3815470000 
614.40 	 224.9972000 	 2.161375 	 -0.6641706000 	 -2.3795570000 
614.60 	 224.9988000 	 2.161375 	 -0.6649367000 	 -2.3808160000 
614.80 	 224.9988000 	 2.161375 	 -0.6651402000 	 -2.3803580000 
615.00 	 224.9988000 	 2.161375 	 -0.6642691000 	 -2.3803680000 
615.20 	 224.9988000 	 2.161375 	 -0.6656106000 	 -2.3808800000 
615.40 	 224.9988000 	 2.161375 	 -0.6634172000 	 -2.3795130000 
615.60 	 224.9988000 	 2.161375 	 -0.6663672000 	 -2.3816110000 
615.80 	 224.9956000 	 2.161375 	 -0.6629722000 	 -2.3788830000 
616.00 	 224.9956000 	 2.161375 	 -0.6665929000 	 -2.3818870000 
616.20 	 224.9956000 	 2.161375 	 -0.6628672000 	 -2.3787120000 
616.40 	 224.9956000 	 2.161375 	 -0.6668409000 	 -2.3820850000 
616.60 	 224.9908000 	 2.161375 	 -0.6628323000 	 -2.3785780000 
616.80 	 224.9877000 	 2.161375 	 -0.6668027000 	 -2.3821610000 
617.00 	 224.9829000 	 2.161375 	 -0.6631120000 	 -2.3787470000 
617.20 	 224.9749000 	 2.161375 	 -0.6660970000 	 -2.3818560000 
617.40 	 224.9718000 	 2.161375 	 -0.6636397000 	 -2.3791630000 
617.60 	 224.9718000 	 2.161375 	 -0.6653690000 	 -2.3815060000 
617.80 	 224.9718000 	 2.161375 	 -0.6643264000 	 -2.3796780000 
618.00 	 224.9702000 	 2.161375 	 -0.6648763000 	 -2.3809720000 
618.20 	 224.9670000 	 2.161400 	 -0.6649971000 	 -2.3801450000 
618.40 	 224.9654000 	 2.161425 	 -0.6645234000 	 -2.3803390000 
618.60 	 224.9638000 	 2.161450 	 -0.6658077000 	 -2.3809120000 
618.80 	 224.9638000 	 2.161475 	 -0.6637033000 	 -2.3795190000 
619.00 	 224.9638000 	 2.161525 	 -0.6662305000 	 -2.3814040000 
619.20 	 224.9638000 	 2.161550 	 -0.6632583000 	 -2.3790930000 
619.40 	 224.9638000 	 2.161575 	 -0.6666088000 	 -2.3817410000 
619.60 	 224.9638000 	 2.161600 	 -0.6631501000 	 -2.3788360000 
619.80 	 224.9638000 	 2.161625 	 -0.6669044000 	 -2.3822020000 
620.00 	 224.9670000 	 2.161675 	 -0.6630103000 	 -2.3786350000 
620.20 	 224.9718000 	 2.161675 	 -0.6669267000 	 -2.3821770000 
620.40 	 224.9749000 	 2.161700 	 -0.6634617000 	 -2.3787910000 
620.60 	 224.9797000 	 2.161725 	 -0.6661637000 	 -2.3815820000 
620.80 	 224.9829000 	 2.161725 	 -0.6644185000 	 -2.3794080000 
621.00 	 224.9893000 	 2.161750 	 -0.6658649000 	 -2.3811340000 
621.20 	 224.9956000 	 2.161750 	 -0.6654136000 	 -2.3801930000 
621.40 	 224.9988000 	 2.161775 	 -0.6646983000 	 -2.3804410000 
621.60 	 225.0020000 	 2.161800 	 -0.6661384000 	 -2.3808800000 
621.80 	 225.0036000 	 2.161775 	 -0.6645107000 	 -2.3796970000 
622.00 	 225.0067000 	 2.161775 	 -0.6670253000 	 -2.3812800000 
622.20 	 225.0083000 	 2.161775 	 -0.6639258000 	 -2.3791920000 
622.40 	 225.0115000 	 2.161775 	 -0.6674607000 	 -2.3817860000 
622.60 	 225.0115000 	 2.161775 	 -0.6637319000 	 -2.3788140000 
622.80 	 225.0147000 	 2.161775 	 -0.6674385000 	 -2.3820720000 
623.00 	 225.0115000 	 2.161775 	 -0.6637128000 	 -2.3786800000 
623.20 	 225.0115000 	 2.161775 	 -0.6675498000 	 -2.3822050000 
623.40 	 225.0067000 	 2.161775 	 -0.6638908000 	 -2.3787150000 
623.60 	 225.0067000 	 2.161775 	 -0.6672255000 	 -2.3819450000 
623.80 	 225.0067000 	 2.161775 	 -0.6642914000 	 -2.3788830000 
624.00 	 225.0036000 	 2.161775 	 -0.6668441000 	 -2.3817700000 
624.20 	 225.0036000 	 2.161775 	 -0.6646283000 	 -2.3792170000 
624.40 	 225.0036000 	 2.161775 	 -0.6665230000 	 -2.3814460000 
624.60 	 225.0067000 	 2.161775 	 -0.6652260000 	 -2.3796240000 
624.80 	 225.0067000 	 2.161775 	 -0.6657155000 	 -2.3808290000 
625.00 	 225.0067000 	 2.161775 	 -0.6658999000 	 -2.3803330000 
625.20 	 225.0067000 	 2.161775 	 -0.6650956000 	 -2.3803520000 
625.40 	 225.0067000 	 2.161775 	 -0.6665929000 	 -2.3809560000 
625.60 	 225.0067000 	 2.161775 	 -0.6645584000 	 -2.3795920000 
625.80 	 225.0036000 	 2.161775 	 -0.6668631000 	 -2.3812930000 
626.00 	 225.0036000 	 2.161775 	 -0.6644281000 	 -2.3795000000 
626.20 	 225.0067000 	 2.161775 	 -0.6670189000 	 -2.3815410000 
626.40 	 225.0067000 	 2.161775 	 -0.6637319000 	 -2.3787590000 
626.60 	 225.0099000 	 2.161775 	 -0.6675720000 	 -2.3820110000 
626.80 	 225.0067000 	 2.161775 	 -0.6636365000 	 -2.3786830000 
627.00 	 225.0052000 	 2.161775 	 -0.6675879000 	 -2.3821230000 
627.20 	 224.9988000 	 2.161775 	 -0.6636016000 	 -2.3786260000 
627.40 	 224.9924000 	 2.161775 	 -0.6675148000 	 -2.3821990000 
627.60 	 224.9908000 	 2.161775 	 -0.6639926000 	 -2.3787820000 
627.80 	 224.9877000 	 2.161775 	 -0.6670030000 	 -2.3818370000 
628.00 	 224.9877000 	 2.161775 	 -0.6644980000 	 -2.3791790000 
628.20 	 224.9877000 	 2.161775 	 -0.6664562000 	 -2.3815350000 
628.40 	 224.9877000 	 2.161775 	 -0.6649399000 	 -2.3795220000 
628.60 	 224.9877000 	 2.161775 	 -0.6659635000 	 -2.3811050000 
628.80 	 224.9877000 	 2.161775 	 -0.6655788000 	 -2.3801390000 
629.00 	 224.9877000 	 2.161775 	 -0.6651084000 	 -2.3804030000 
629.20 	 224.9877000 	 2.161800 	 -0.6663195000 	 -2.3807430000 
629.40 	 224.9877000 	 2.161825 	 -0.6644853000 	 -2.3798050000 
629.60 	 224.9877000 	 2.161850 	 -0.6671174000 	 -2.3814680000 
629.80 	 224.9877000 	 2.161825 	 -0.6642087000 	 -2.3792680000 
630.00 	 224.9813000 	 2.161850 	 -0.6676738000 	 -2.3819000000 
630.20 	 224.9749000 	 2.161850 	 -0.6638018000 	 -2.3788070000 
630.40 	 224.9718000 	 2.161875 	 -0.6677818000 	 -2.3821350000 
630.60 	 224.9670000 	 2.161900 	 -0.6638272000 	 -2.3787820000 
630.80 	 224.9654000 	 2.161900 	 -0.6676642000 	 -2.3822340000 
631.00 	 224.9638000 	 2.161950 	 -0.6640498000 	 -2.3787530000 
631.20 	 224.9654000 	 2.161975 	 -0.6672065000 	 -2.3820430000 
631.40 	 224.9670000 	 2.162000 	 -0.6645489000 	 -2.3791820000 
631.60 	 224.9670000 	 2.162025 	 -0.6667582000 	 -2.3816300000 
631.80 	 224.9718000 	 2.162050 	 -0.6650352000 	 -2.3795290000 
632.00 	 224.9749000 	 2.162050 	 -0.6662591000 	 -2.3812330000 
632.20 	 224.9765000 	 2.162075 	 -0.6655661000 	 -2.3799230000 
632.40 	 224.9797000 	 2.162100 	 -0.6657378000 	 -2.3807780000 
632.60 	 224.9861000 	 2.162100 	 -0.6662877000 	 -2.3805240000 
632.80 	 224.9908000 	 2.162100 	 -0.6650861000 	 -2.3802340000 
633.00 	 224.9956000 	 2.162125 	 -0.6671333000 	 -2.3812930000 
633.20 	 224.9988000 	 2.162125 	 -0.6646379000 	 -2.3797130000 
633.40 	 225.0036000 	 2.162125 	 -0.6676896000 	 -2.3818840000 
633.60 	 225.0036000 	 2.162125 	 -0.6640148000 	 -2.3791570000 
633.80 	 225.0067000 	 2.162125 	 -0.6678486000 	 -2.3822050000 
634.00 	 225.0083000 	 2.162125 	 -0.6640530000 	 -2.3789790000 
634.20 	 225.0147000 	 2.162125 	 -0.6679058000 	 -2.3823040000 
634.40 	 225.0179000 	 2.162125 	 -0.6641324000 	 -2.3788520000 
634.60 	 225.0226000 	 2.162125 	 -0.6678073000 	 -2.3823670000 
634.80 	 225.0258000 	 2.162125 	 -0.6643264000 	 -2.3791440000 
635.00 	 225.0306000 	 2.162125 	 -0.6673717000 	 -2.3821830000 
635.20 	 225.0258000 	 2.162125 	 -0.6648890000 	 -2.3794330000 
635.40 	 225.0258000 	 2.162125 	 -0.6666565000 	 -2.3815220000 
635.60 	 225.0226000 	 2.162125 	 -0.6656647000 	 -2.3801200000 
635.80 	 225.0179000 	 2.162075 	 -0.6659126000 	 -2.3809150000 
636.00 	 225.0147000 	 2.162075 	 -0.6665611000 	 -2.3808290000 
636.20 	 225.0115000 	 2.162075 	 -0.6652101000 	 -2.3803680000 
636.40 	 225.0099000 	 2.162075 	 -0.6673431000 	 -2.3814800000 
636.60 	 225.0067000 	 2.162075 	 -0.6646411000 	 -2.3794780000 
636.80 	 225.0115000 	 2.162075 	 -0.6677405000 	 -2.3820880000 
637.00 	 225.0067000 	 2.162075 	 -0.6640880000 	 -2.3791690000 
637.20 	 225.0099000 	 2.162075 	 -0.6679249000 	 -2.3824440000 
637.40 	 225.0036000 	 2.162075 	 -0.6640689000 	 -2.3790650000 
637.60 	 225.0036000 	 2.162075 	 -0.6678073000 	 -2.3824180000 
637.80 	 225.0036000 	 2.162075 	 -0.6641070000 	 -2.3789310000 
638.00 	 225.0052000 	 2.162075 	 -0.6677723000 	 -2.3823330000 
638.20 	 225.0052000 	 2.162075 	 -0.6645171000 	 -2.3791150000 
638.40 	 225.0115000 	 2.162075 	 -0.6671143000 	 -2.3819510000 
638.60 	 225.0115000 	 2.162075 	 -0.6651751000 	 -2.3795830000 
638.80 	 225.0147000 	 2.162075 	 -0.6666946000 	 -2.3814680000 
639.00 	 225.0115000 	 2.162075 	 -0.6657378000 	 -2.3801960000 
639.20 	 225.0067000 	 2.162075 	 -0.6658363000 	 -2.3809270000 
639.40 	 225.0020000 	 2.162075 	 -0.6664594000 	 -2.3808700000 
639.60 	 224.9956000 	 2.162075 	 -0.6654136000 	 -2.3802880000 
639.80 	 224.9877000 	 2.162075 	 -0.6672255000 	 -2.3815350000 
640.00 	 224.9813000 	 2.162075 	 -0.6645076000 	 -2.3795860000 
640.20 	 224.9781000 	 2.162075 	 -0.6677914000 	 -2.3821130000 
640.40 	 224.9749000 	 2.162075 	 -0.6641356000 	 -2.3792050000 
640.60 	 224.9749000 	 2.162075 	 -0.6678994000 	 -2.3824180000 
640.80 	 224.9797000 	 2.162075 	 -0.6642056000 	 -2.3789910000 
641.00 	 224.9797000 	 2.162075 	 -0.6679122000 	 -2.3823990000 
641.20 	 224.9797000 	 2.162075 	 -0.6642755000 	 -2.3789150000 
641.40 	 224.9829000 	 2.162075 	 -0.6678359000 	 -2.3823480000 
641.60 	 224.9829000 	 2.162075 	 -0.6643264000 	 -2.3789570000 
641.80 	 224.9829000 	 2.162075 	 -0.6674957000 	 -2.3821640000 
642.00 	 224.9829000 	 2.162075 	 -0.6648636000 	 -2.3794590000 
642.20 	 224.9829000 	 2.162100 	 -0.6667836000 	 -2.3815920000 
642.40 	 224.9797000 	 2.162125 	 -0.6656583000 	 -2.3799990000 
642.60 	 224.9797000 	 2.162125 	 -0.6659730000 	 -2.3808670000 
642.80 	 224.9749000 	 2.162125 	 -0.6664054000 	 -2.3807330000 
643.00 	 224.9718000 	 2.162150 	 -0.6653531000 	 -2.3803740000 
643.20 	 224.9670000 	 2.162175 	 -0.6670380000 	 -2.3813120000 
643.40 	 224.9638000 	 2.162200 	 -0.6647301000 	 -2.3797830000 
643.60 	 224.9638000 	 2.162225 	 -0.6676705000 	 -2.3819700000 
643.80 	 224.9638000 	 2.162250 	 -0.6641197000 	 -2.3791980000 
644.00 	 224.9670000 	 2.162275 	 -0.6679757000 	 -2.3823960000 
644.20 	 224.9670000 	 2.162300 	 -0.6640689000 	 -2.3789910000 
644.40 	 224.9670000 	 2.162325 	 -0.6679535000 	 -2.3824820000 
644.60 	 224.9702000 	 2.162350 	 -0.6643232000 	 -2.3790010000 
644.80 	 224.9670000 	 2.162350 	 -0.6676292000 	 -2.3823900000 
645.00 	 224.9702000 	 2.162375 	 -0.6645330000 	 -2.3793760000 
645.20 	 224.9670000 	 2.162400 	 -0.6670952000 	 -2.3820430000 
645.40 	 224.9718000 	 2.162425 	 -0.6649558000 	 -2.3796680000 
645.60 	 224.9749000 	 2.162450 	 -0.6669076000 	 -2.3815380000 
645.80 	 224.9797000 	 2.162450 	 -0.6660144000 	 -2.3802310000 
646.00 	 224.9877000 	 2.162475 	 -0.6660112000 	 -2.3809590000 
646.20 	 224.9908000 	 2.162500 	 -0.6666343000 	 -2.3805840000 
646.40 	 224.9988000 	 2.162475 	 -0.6656520000 	 -2.3803200000 
646.60 	 225.0036000 	 2.162475 	 -0.6676388000 	 -2.3813500000 
646.80 	 225.0067000 	 2.162475 	 -0.6652196000 	 -2.3798210000 
647.00 	 225.0115000 	 2.162475 	 -0.6680266000 	 -2.3819760000 
647.20 	 225.0115000 	 2.162475 	 -0.6646792000 	 -2.3792620000 
647.40 	 225.0115000 	 2.162475 	 -0.6683095000 	 -2.3822780000 
647.60 	 225.0147000 	 2.162475 	 -0.6644853000 	 -2.3790900000 
647.80 	 225.0147000 	 2.162475 	 -0.6683858000 	 -2.3825200000 
648.00 	 225.0147000 	 2.162475 	 -0.6646919000 	 -2.3790260000 
648.20 	 225.0147000 	 2.162475 	 -0.6682841000 	 -2.3824340000 
648.40 	 225.0115000 	 2.162475 	 -0.6649685000 	 -2.3793670000 
648.60 	 225.0115000 	 2.162475 	 -0.6676165000 	 -2.3820460000 
648.80 	 225.0067000 	 2.162475 	 -0.6656075000 	 -2.3797420000 
649.00 	 225.0067000 	 2.162475 	 -0.6668504000 	 -2.3814770000 
649.20 	 225.0067000 	 2.162475 	 -0.6666660000 	 -2.3805520000 
649.40 	 225.0067000 	 2.162475 	 -0.6660112000 	 -2.3805900000 
649.60 	 225.0067000 	 2.162475 	 -0.6674671000 	 -2.3811090000 
649.80 	 225.0036000 	 2.162475 	 -0.6655248000 	 -2.3800630000 
650.00 	 225.0036000 	 2.162475 	 -0.6678136000 	 -2.3817600000 
650.20 	 225.0036000 	 2.162475 	 -0.6648445000 	 -2.3793790000 
650.40 	 225.0036000 	 2.162475 	 -0.6682110000 	 -2.3823040000 
650.60 	 224.9988000 	 2.162475 	 -0.6645425000 	 -2.3791000000 
650.80 	 225.0020000 	 2.162475 	 -0.6683413000 	 -2.3824820000 
651.00 	 225.0036000 	 2.162475 	 -0.6648572000 	 -2.3790490000 
651.20 	 224.9988000 	 2.162475 	 -0.6682014000 	 -2.3823330000 
651.40 	 224.9972000 	 2.162475 	 -0.6649494000 	 -2.3791630000 
651.60 	 224.9956000 	 2.162475 	 -0.6677215000 	 -2.3820210000 
651.80 	 224.9908000 	 2.162475 	 -0.6654549000 	 -2.3795990000 
652.00 	 224.9908000 	 2.162475 	 -0.6670920000 	 -2.3814610000 
652.20 	 224.9956000 	 2.162475 	 -0.6660430000 	 -2.3801710000 
652.40 	 224.9956000 	 2.162475 	 -0.6663609000 	 -2.3809880000 
652.60 	 224.9988000 	 2.162475 	 -0.6669426000 	 -2.3809120000 
652.80 	 224.9988000 	 2.162475 	 -0.6654771000 	 -2.3802760000 
653.00 	 224.9956000 	 2.162475 	 -0.6677151000 	 -2.3817190000 
653.20 	 224.9908000 	 2.162475 	 -0.6648127000 	 -2.3794430000 
653.40 	 224.9829000 	 2.162475 	 -0.6683095000 	 -2.3820660000 
653.60 	 224.9797000 	 2.162475 	 -0.6646855000 	 -2.3790230000 
653.80 	 224.9749000 	 2.162475 	 -0.6684558000 	 -2.3823260000 
654.00 	 224.9734000 	 2.162475 	 -0.6646506000 	 -2.3789370000 
654.20 	 224.9718000 	 2.162500 	 -0.6682841000 	 -2.3823900000 
654.40 	 224.9718000 	 2.162525 	 -0.6648381000 	 -2.3790520000 
654.60 	 224.9749000 	 2.162550 	 -0.6677215000 	 -2.3821320000 
654.80 	 224.9749000 	 2.162575 	 -0.6654708000 	 -2.3795600000 
655.00 	 224.9797000 	 2.162600 	 -0.6672478000 	 -2.3815890000 
655.20 	 224.9797000 	 2.162575 	 -0.6658236000 	 -2.3797700000 
655.40 	 224.9797000 	 2.162600 	 -0.6668949000 	 -2.3813060000 
655.60 	 224.9797000 	 2.162625 	 -0.6667359000 	 -2.3802980000 
655.80 	 224.9749000 	 2.162650 	 -0.6662019000 	 -2.3803930000 
656.00 	 224.9749000 	 2.162650 	 -0.6675529000 	 -2.3811120000 
656.20 	 224.9749000 	 2.162650 	 -0.6655057000 	 -2.3796810000 
656.40 	 224.9797000 	 2.162675 	 -0.6682205000 	 -2.3817570000 
656.60 	 224.9829000 	 2.162675 	 -0.6650448000 	 -2.3792300000 
656.80 	 224.9877000 	 2.162700 	 -0.6684558000 	 -2.3819000000 
657.00 	 224.9877000 	 2.162725 	 -0.6648381000 	 -2.3787560000 
657.20 	 224.9908000 	 2.162750 	 -0.6687482000 	 -2.3820720000 
657.40 	 224.9908000 	 2.162750 	 -0.6648986000 	 -2.3785270000 
657.60 	 224.9908000 	 2.162725 	 -0.6686783000 	 -2.3821000000 
657.80 	 224.9877000 	 2.162725 	 -0.6650257000 	 -2.3786960000 
658.00 	 224.9908000 	 2.162725 	 -0.6685956000 	 -2.3820210000 
658.20 	 224.9908000 	 2.162725 	 -0.6654549000 	 -2.3790360000 
658.40 	 224.9956000 	 2.162725 	 -0.6681411000 	 -2.3816460000 
658.60 	 224.9956000 	 2.162725 	 -0.6659508000 	 -2.3792620000 
658.80 	 224.9956000 	 2.162725 	 -0.6674035000 	 -2.3811940000 
659.00 	 224.9956000 	 2.162725 	 -0.6667392000 	 -2.3800120000 
659.20 	 224.9988000 	 2.162725 	 -0.6662560000 	 -2.3803580000 
659.40 	 224.9972000 	 2.162725 	 -0.6676992000 	 -2.3808220000 
659.60 	 224.9956000 	 2.162725 	 -0.6657727000 	 -2.3799610000 
659.80 	 224.9956000 	 2.162725 	 -0.6680012000 	 -2.3811940000 
660.00 	 224.9940000 	 2.162725 	 -0.6653786000 	 -2.3791980000 
660.20 	 224.9908000 	 2.162725 	 -0.6685384000 	 -2.3816240000 
660.40 	 224.9908000 	 2.162725 	 -0.6651465000 	 -2.3789850000 
660.60 	 224.9908000 	 2.162750 	 -0.6689008000 	 -2.3819350000 
660.80 	 224.9956000 	 2.162725 	 -0.6649494000 	 -2.3788360000 
661.00 	 224.9956000 	 2.162725 	 -0.6689262000 	 -2.3822180000 
661.20 	 224.9956000 	 2.162725 	 -0.6649017000 	 -2.3785810000 
661.40 	 224.9956000 	 2.162725 	 -0.6686878000 	 -2.3821190000 
661.60 	 224.9908000 	 2.162725 	 -0.6651528000 	 -2.3787690000 
661.80 	 224.9893000 	 2.162725 	 -0.6681569000 	 -2.3818710000 
662.00 	 224.9861000 	 2.162725 	 -0.6655661000 	 -2.3790870000 
662.20 	 224.9829000 	 2.162750 	 -0.6674544000 	 -2.3812610000 
662.40 	 224.9797000 	 2.162775 	 -0.6664022000 	 -2.3797510000 
662.60 	 224.9765000 	 2.162775 	 -0.6668218000 	 -2.3808990000 
662.80 	 224.9749000 	 2.162800 	 -0.6670856000 	 -2.3804280000 
663.00 	 224.9734000 	 2.162800 	 -0.6659508000 	 -2.3800630000 
663.20 	 224.9718000 	 2.162825 	 -0.6676419000 	 -2.3808610000 
663.40 	 224.9734000 	 2.162850 	 -0.6655629000 	 -2.3796300000 
663.60 	 224.9797000 	 2.162875 	 -0.6682174000 	 -2.3814840000 
663.80 	 224.9797000 	 2.162900 	 -0.6650003000 	 -2.3790490000 
664.00 	 224.9829000 	 2.162875 	 -0.6686147000 	 -2.3819420000 
664.20 	 224.9877000 	 2.162900 	 -0.6649399000 	 -2.3787720000 
664.40 	 224.9877000 	 2.162925 	 -0.6688340000 	 -2.3819990000 
664.60 	 224.9829000 	 2.162925 	 -0.6648000000 	 -2.3787050000 
664.80 	 224.9765000 	 2.162950 	 -0.6687641000 	 -2.3821130000 
665.00 	 224.9734000 	 2.162950 	 -0.6651370000 	 -2.3786900000 
665.20 	 224.9718000 	 2.162950 	 -0.6686433000 	 -2.3821000000 
665.40 	 224.9670000 	 2.162975 	 -0.6651306000 	 -2.3787500000 
665.60 	 224.9670000 	 2.163000 	 -0.6684939000 	 -2.3819350000 
665.80 	 224.9670000 	 2.163025 	 -0.6654962000 	 -2.3790740000 
666.00 	 224.9670000 	 2.163050 	 -0.6679090000 	 -2.3816520000 
666.20 	 224.9670000 	 2.163050 	 -0.6660239000 	 -2.3795130000 
666.40 	 224.9670000 	 2.163075 	 -0.6671683000 	 -2.3809080000 
666.60 	 224.9718000 	 2.163100 	 -0.6670856000 	 -2.3802760000 
666.80 	 224.9718000 	 2.163125 	 -0.6664371000 	 -2.3803230000 
667.00 	 224.9749000 	 2.163150 	 -0.6678391000 	 -2.3808570000 
667.20 	 224.9813000 	 2.163150 	 -0.6657664000 	 -2.3796400000 
667.40 	 224.9877000 	 2.163175 	 -0.6682205000 	 -2.3814070000 
667.60 	 224.9956000 	 2.163200 	 -0.6654263000 	 -2.3791470000 
667.80 	 224.9988000 	 2.163175 	 -0.6687387000 	 -2.3817130000 
668.00 	 225.0067000 	 2.163175 	 -0.6650734000 	 -2.3788100000 
668.20 	 225.0083000 	 2.163175 	 -0.6688277000 	 -2.3821700000 
668.40 	 225.0115000 	 2.163175 	 -0.6649240000 	 -2.3787430000 
668.60 	 225.0099000 	 2.163175 	 -0.6687610000 	 -2.3820910000 
668.80 	 225.0067000 	 2.163175 	 -0.6652864000 	 -2.3787500000 
669.00 	 225.0067000 	 2.163175 	 -0.6684558000 	 -2.3819760000 
669.20 	 225.0067000 	 2.163175 	 -0.6656647000 	 -2.3790390000 
669.40 	 225.0099000 	 2.163175 	 -0.6676705000 	 -2.3812710000 
669.60 	 225.0115000 	 2.163175 	 -0.6664785000 	 -2.3796560000 
669.80 	 225.0147000 	 2.163175 	 -0.6668790000 	 -2.3804730000 
670.00 	 225.0147000 	 2.163175 	 -0.6673940000 	 -2.3803930000 
670.20 	 225.0179000 	 2.163175 	 -0.6663227000 	 -2.3800440000 
670.40 	 225.0179000 	 2.163175 	 -0.6678836000 	 -2.3810010000 
670.60 	 225.0179000 	 2.163175 	 -0.6657378000 	 -2.3795960000 
670.80 	 225.0147000 	 2.163175 	 -0.6684844000 	 -2.3815470000 
671.00 	 225.0147000 	 2.163175 	 -0.6653054000 	 -2.3791530000 
671.20 	 225.0115000 	 2.163175 	 -0.6687546000 	 -2.3819480000 
671.40 	 225.0083000 	 2.163175 	 -0.6650448000 	 -2.3786860000 
671.60 	 225.0067000 	 2.163175 	 -0.6688277000 	 -2.3820400000 
671.80 	 225.0036000 	 2.163175 	 -0.6649685000 	 -2.3787620000 
672.00 	 225.0067000 	 2.163175 	 -0.6688372000 	 -2.3822310000 
672.20 	 225.0067000 	 2.163175 	 -0.6652896000 	 -2.3787310000 
672.40 	 225.0067000 	 2.163175 	 -0.6683731000 	 -2.3819610000 
672.60 	 225.0067000 	 2.163175 	 -0.6659508000 	 -2.3792360000 
672.80 	 225.0067000 	 2.163175 	 -0.6677659000 	 -2.3813560000 
673.00 	 225.0036000 	 2.163175 	 -0.6664562000 	 -2.3796020000 
673.20 	 225.0036000 	 2.163175 	 -0.6674480000 	 -2.3811600000 
673.40 	 224.9988000 	 2.163175 	 -0.6669013000 	 -2.3800590000 
673.60 	 225.0036000 	 2.163175 	 -0.6671460000 	 -2.3807080000 
673.80 	 225.0036000 	 2.163175 	 -0.6673400000 	 -2.3804120000 
674.00 	 225.0067000 	 2.163175 	 -0.6662560000 	 -2.3802380000 
674.20 	 225.0067000 	 2.163175 	 -0.6678486000 	 -2.3810360000 
674.40 	 225.0067000 	 2.163175 	 -0.6657092000 	 -2.3796680000 
674.60 	 225.0067000 	 2.163175 	 -0.6682332000 	 -2.3811500000 
674.80 	 225.0067000 	 2.163175 	 -0.6655502000 	 -2.3793250000 
675.00 	 225.0067000 	 2.163175 	 -0.6686084000 	 -2.3815060000 
675.20 	 225.0067000 	 2.163175 	 -0.6651974000 	 -2.3789120000 
675.40 	 225.0036000 	 2.163175 	 -0.6688340000 	 -2.3819000000 
675.60 	 225.0020000 	 2.163175 	 -0.6651020000 	 -2.3788070000 
675.80 	 224.9956000 	 2.163175 	 -0.6689358000 	 -2.3821510000 
676.00 	 224.9956000 	 2.163175 	 -0.6650639000 	 -2.3786420000 
676.20 	 224.9908000 	 2.163175 	 -0.6688817000 	 -2.3820940000 
676.40 	 224.9908000 	 2.163175 	 -0.6651115000 	 -2.3785880000 
676.60 	 224.9908000 	 2.163175 	 -0.6688182000 	 -2.3822660000 
676.80 	 224.9908000 	 2.163175 	 -0.6651783000 	 -2.3788550000 
677.00 	 224.9877000 	 2.163175 	 -0.6683858000 	 -2.3818180000 
677.20 	 224.9877000 	 2.163175 	 -0.6658999000 	 -2.3791030000 
677.40 	 224.9797000 	 2.163175 	 -0.6677087000 	 -2.3812610000 
677.60 	 224.9797000 	 2.163175 	 -0.6664435000 	 -2.3797190000 
677.80 	 224.9829000 	 2.163175 	 -0.6670284000 	 -2.3808320000 
678.00 	 224.9829000 	 2.163175 	 -0.6672446000 	 -2.3804500000 
678.20 	 224.9829000 	 2.163175 	 -0.6664117000 	 -2.3801420000 
678.40 	 224.9797000 	 2.163175 	 -0.6676483000 	 -2.3804730000 
678.60 	 224.9797000 	 2.163175 	 -0.6659317000 	 -2.3797670000 
678.80 	 224.9749000 	 2.163200 	 -0.6683254000 	 -2.3812900000 
679.00 	 224.9749000 	 2.163225 	 -0.6654103000 	 -2.3791920000 
679.20 	 224.9718000 	 2.163225 	 -0.6686115000 	 -2.3816840000 
679.40 	 224.9749000 	 2.163275 	 -0.6651910000 	 -2.3790230000 
679.60 	 224.9749000 	 2.163300 	 -0.6689135000 	 -2.3819640000 
679.80 	 224.9749000 	 2.163300 	 -0.6652101000 	 -2.3788260000 
680.00 	 224.9718000 	 2.163325 	 -0.6688849000 	 -2.3821070000 
680.20 	 224.9718000 	 2.163350 	 -0.6651052000 	 -2.3787020000 
680.40 	 224.9718000 	 2.163350 	 -0.6685734000 	 -2.3820660000 
680.60 	 224.9718000 	 2.163400 	 -0.6654517000 	 -2.3788010000 
680.80 	 224.9718000 	 2.163400 	 -0.6680489000 	 -2.3818560000 
681.00 	 224.9718000 	 2.163425 	 -0.6660557000 	 -2.3792900000 
681.20 	 224.9718000 	 2.163450 	 -0.6676165000 	 -2.3813820000 
681.40 	 224.9718000 	 2.163450 	 -0.6665802000 	 -2.3797580000 
681.60 	 224.9734000 	 2.163500 	 -0.6670411000 	 -2.3807530000 
681.80 	 224.9749000 	 2.163500 	 -0.6672160000 	 -2.3801930000 
682.00 	 224.9797000 	 2.163525 	 -0.6662591000 	 -2.3800750000 
682.20 	 224.9829000 	 2.163550 	 -0.6679185000 	 -2.3810040000 
682.40 	 224.9908000 	 2.163525 	 -0.6657124000 	 -2.3793540000 
682.60 	 224.9956000 	 2.163525 	 -0.6685988000 	 -2.3815790000 
682.80 	 225.0036000 	 2.163525 	 -0.6653277000 	 -2.3789760000 
683.00 	 225.0067000 	 2.163525 	 -0.6688881000 	 -2.3820150000 
683.20 	 225.0115000 	 2.163525 	 -0.6650702000 	 -2.3787500000 
683.40 	 225.0115000 	 2.163525 	 -0.6689898000 	 -2.3822120000 
683.60 	 225.0115000 	 2.163525 	 -0.6650098000 	 -2.3788070000 
683.80 	 225.0115000 	 2.163525 	 -0.6687514000 	 -2.3819920000 
684.00 	 225.0147000 	 2.163525 	 -0.6655915000 	 -2.3787820000 
684.20 	 225.0147000 	 2.163525 	 -0.6684749000 	 -2.3817920000 
684.40 	 225.0179000 	 2.163525 	 -0.6661034000 	 -2.3791660000 
684.60 	 225.0179000 	 2.163525 	 -0.6676197000 	 -2.3812640000 
684.80 	 225.0179000 	 2.163525 	 -0.6666851000 	 -2.3797860000 
685.00 	 225.0179000 	 2.163525 	 -0.6670253000 	 -2.3806860000 
685.20 	 225.0179000 	 2.163525 	 -0.6670253000 	 -2.3803270000 
685.40 	 225.0147000 	 2.163525 	 -0.6663768000 	 -2.3802660000 
685.60 	 225.0147000 	 2.163525 	 -0.6677787000 	 -2.3808320000 
685.80 	 225.0115000 	 2.163525 	 -0.6658776000 	 -2.3797730000 
686.00 	 225.0115000 	 2.163525 	 -0.6680806000 	 -2.3810960000 
686.20 	 225.0099000 	 2.163525 	 -0.6658013000 	 -2.3794940000 
686.40 	 225.0067000 	 2.163525 	 -0.6686084000 	 -2.3815890000 
686.60 	 225.0036000 	 2.163525 	 -0.6651306000 	 -2.3790230000 
686.80 	 225.0052000 	 2.163525 	 -0.6688309000 	 -2.3819800000 
687.00 	 225.0052000 	 2.163525 	 -0.6650448000 	 -2.3787560000 
687.20 	 225.0036000 	 2.163525 	 -0.6689422000 	 -2.3821260000 
687.40 	 224.9988000 	 2.163525 	 -0.6650289000 	 -2.3786740000 
687.60 	 224.9956000 	 2.163525 	 -0.6688309000 	 -2.3821800000 
687.80 	 224.9908000 	 2.163525 	 -0.6651020000 	 -2.3787590000 
688.00 	 224.9877000 	 2.163525 	 -0.6685193000 	 -2.3819700000 
688.20 	 224.9877000 	 2.163525 	 -0.6654167000 	 -2.3790100000 
688.40 	 224.9877000 	 2.163525 	 -0.6681442000 	 -2.3817760000 
688.60 	 224.9877000 	 2.163525 	 -0.6660398000 	 -2.3792580000 
688.80 	 224.9877000 	 2.163525 	 -0.6674353000 	 -2.3812170000 
689.00 	 224.9877000 	 2.163525 	 -0.6666343000 	 -2.3800180000 
689.20 	 224.9829000 	 2.163525 	 -0.6667709000 	 -2.3805870000 
689.40 	 224.9861000 	 2.163525 	 -0.6675498000 	 -2.3806030000 
689.60 	 224.9829000 	 2.163525 	 -0.6662019000 	 -2.3800150000 
689.80 	 224.9813000 	 2.163525 	 -0.6681760000 	 -2.3813980000 
690.00 	 224.9797000 	 2.163550 	 -0.6654962000 	 -2.3792140000 
690.20 	 224.9797000 	 2.163575 	 -0.6688754000 	 -2.3817570000 
690.40 	 224.9797000 	 2.163575 	 -0.6650416000 	 -2.3788900000 
690.60 	 224.9749000 	 2.163600 	 -0.6689358000 	 -2.3820810000 
690.80 	 224.9749000 	 2.163600 	 -0.6649685000 	 -2.3787210000 
691.00 	 224.9749000 	 2.163625 	 -0.6689962000 	 -2.3821420000 
691.20 	 224.9718000 	 2.163650 	 -0.6651115000 	 -2.3786960000 
691.40 	 224.9718000 	 2.163675 	 -0.6688849000 	 -2.3821830000 
691.60 	 224.9718000 	 2.163700 	 -0.6653340000 	 -2.3787940000 
691.80 	 224.9718000 	 2.163700 	 -0.6685098000 	 -2.3819380000 
692.00 	 224.9718000 	 2.163725 	 -0.6656869000 	 -2.3790100000 
692.20 	 224.9749000 	 2.163750 	 -0.6682396000 	 -2.3817440000 
692.40 	 224.9749000 	 2.163750 	 -0.6661828000 	 -2.3793860000 
692.60 	 224.9749000 	 2.163775 	 -0.6676070000 	 -2.3813820000 
692.80 	 224.9797000 	 2.163800 	 -0.6667741000 	 -2.3799740000 
693.00 	 224.9829000 	 2.163825 	 -0.6667964000 	 -2.3805490000 
693.20 	 224.9829000 	 2.163825 	 -0.6678200000 	 -2.3808100000 
693.40 	 224.9877000 	 2.163825 	 -0.6662369000 	 -2.3797510000 
693.60 	 224.9893000 	 2.163825 	 -0.6687705000 	 -2.3813850000 
693.80 	 224.9908000 	 2.163825 	 -0.6658204000 	 -2.3793630000 
694.00 	 224.9908000 	 2.163825 	 -0.6689167000 	 -2.3817410000 
694.20 	 224.9908000 	 2.163825 	 -0.6654072000 	 -2.3789820000 
694.40 	 224.9956000 	 2.163825 	 -0.6691964000 	 -2.3820150000 
694.60 	 224.9956000 	 2.163825 	 -0.6654676000 	 -2.3788290000 
694.80 	 224.9988000 	 2.163825 	 -0.6692569000 	 -2.3821610000 
695.00 	 224.9956000 	 2.163825 	 -0.6653245000 	 -2.3787400000 
695.20 	 224.9956000 	 2.163825 	 -0.6690471000 	 -2.3821480000 
695.40 	 224.9908000 	 2.163825 	 -0.6656583000 	 -2.3787470000 
695.60 	 224.9877000 	 2.163850 	 -0.6685448000 	 -2.3818180000 
695.80 	 224.9829000 	 2.163875 	 -0.6664276000 	 -2.3790520000 
696.00 	 224.9797000 	 2.163875 	 -0.6680870000 	 -2.3813180000 
696.20 	 224.9797000 	 2.163875 	 -0.6670030000 	 -2.3798590000 
696.40 	 224.9797000 	 2.163875 	 -0.6675466000 	 -2.3807370000 
696.60 	 224.9749000 	 2.163900 	 -0.6677119000 	 -2.3803840000 
696.80 	 224.9718000 	 2.163925 	 -0.6670380000 	 -2.3803620000 
697.00 	 224.9718000 	 2.163950 	 -0.6681824000 	 -2.3809650000 
697.20 	 224.9718000 	 2.163975 	 -0.6665134000 	 -2.3799010000 
697.40 	 224.9686000 	 2.164000 	 -0.6688150000 	 -2.3812230000 
697.60 	 224.9670000 	 2.164000 	 -0.6659794000 	 -2.3794870000 
697.80 	 224.9670000 	 2.164025 	 -0.6693427000 	 -2.3818710000 
698.00 	 224.9670000 	 2.164050 	 -0.6658999000 	 -2.3791660000 
698.20 	 224.9638000 	 2.164075 	 -0.6693268000 	 -2.3820050000 
698.40 	 224.9638000 	 2.164100 	 -0.6656138000 	 -2.3788770000 
698.60 	 224.9670000 	 2.164125 	 -0.6696002000 	 -2.3822560000 
698.80 	 224.9718000 	 2.164150 	 -0.6656551000 	 -2.3787370000 
699.00 	 224.9765000 	 2.164175 	 -0.6693776000 	 -2.3821640000 
699.20 	 224.9797000 	 2.164200 	 -0.6657569000 	 -2.3786990000 
699.40 	 224.9861000 	 2.164200 	 -0.6691424000 	 -2.3819950000 
699.60 	 224.9877000 	 2.164200 	 -0.6663036000 	 -2.3790520000 
699.80 	 224.9908000 	 2.164225 	 -0.6687705000 	 -2.3817990000 
700.00 	 224.9956000 	 2.164250 	 -0.6667169000 	 -2.3793320000 
700.20 	 225.0020000 	 2.164225 	 -0.6683509000 	 -2.3812640000 
700.40 	 225.0052000 	 2.164225 	 -0.6673082000 	 -2.3796780000 
700.60 	 225.0067000 	 2.164225 	 -0.6677818000 	 -2.3810200000 
700.80 	 225.0067000 	 2.164225 	 -0.6679185000 	 -2.3803870000 
701.00 	 225.0067000 	 2.164225 	 -0.6670983000 	 -2.3800660000 
701.20 	 225.0036000 	 2.164225 	 -0.6688531000 	 -2.3811470000 
701.40 	 224.9988000 	 2.164225 	 -0.6664117000 	 -2.3792740000 
701.60 	 224.9988000 	 2.164225 	 -0.6693967000 	 -2.3814930000 
701.80 	 224.9972000 	 2.164225 	 -0.6659476000 	 -2.3789060000 
702.00 	 224.9988000 	 2.164225 	 -0.6695048000 	 -2.3819540000 
702.20 	 224.9956000 	 2.164225 	 -0.6658046000 	 -2.3787780000 
702.40 	 224.9956000 	 2.164225 	 -0.6698291000 	 -2.3820560000 
702.60 	 224.9908000 	 2.164225 	 -0.6658904000 	 -2.3787880000 
702.80 	 224.9908000 	 2.164225 	 -0.6696447000 	 -2.3822240000 
703.00 	 224.9877000 	 2.164225 	 -0.6658300000 	 -2.3787280000 
703.20 	 224.9877000 	 2.164225 	 -0.6696351000 	 -2.3821540000 
703.40 	 224.9861000 	 2.164225 	 -0.6662146000 	 -2.3788930000 
703.60 	 224.9829000 	 2.164225 	 -0.6690566000 	 -2.3818650000 
703.80 	 224.9797000 	 2.164250 	 -0.6665675000 	 -2.3790960000 
704.00 	 224.9813000 	 2.164275 	 -0.6683190000 	 -2.3812390000 
704.20 	 224.9797000 	 2.164275 	 -0.6675403000 	 -2.3800180000 
704.40 	 224.9829000 	 2.164300 	 -0.6679408000 	 -2.3806670000 
704.60 	 224.9797000 	 2.164275 	 -0.6684081000 	 -2.3804440000 
704.80 	 224.9797000 	 2.164300 	 -0.6672351000 	 -2.3801140000 
705.00 	 224.9749000 	 2.164325 	 -0.6688118000 	 -2.3809310000 
705.20 	 224.9749000 	 2.164325 	 -0.6668631000 	 -2.3796940000 
705.40 	 224.9718000 	 2.164350 	 -0.6696193000 	 -2.3816490000 
705.60 	 224.9670000 	 2.164375 	 -0.6661924000 	 -2.3790200000 
705.80 	 224.9654000 	 2.164400 	 -0.6698259000 	 -2.3820910000 
706.00 	 224.9638000 	 2.164425 	 -0.6660588000 	 -2.3786260000 
706.20 	 224.9638000 	 2.164450 	 -0.6701056000 	 -2.3821480000 
706.40 	 224.9638000 	 2.164475 	 -0.6659794000 	 -2.3787560000 
706.60 	 224.9670000 	 2.164500 	 -0.6697209000 	 -2.3821900000 
706.80 	 224.9670000 	 2.164525 	 -0.6662369000 	 -2.3787470000 
707.00 	 224.9670000 	 2.164550 	 -0.6696828000 	 -2.3820940000 
707.20 	 224.9670000 	 2.164550 	 -0.6662019000 	 -2.3789310000 
707.40 	 224.9718000 	 2.164575 	 -0.6696796000 	 -2.3819860000 
707.60 	 224.9718000 	 2.164600 	 -0.6666438000 	 -2.3790040000 
707.80 	 224.9670000 	 2.164625 	 -0.6689548000 	 -2.3817350000 
708.00 	 224.9670000 	 2.164650 	 -0.6672605000 	 -2.3794910000 
708.20 	 224.9638000 	 2.164650 	 -0.6682777000 	 -2.3809400000 
708.40 	 224.9670000 	 2.164700 	 -0.6678740000 	 -2.3799160000 
708.60 	 224.9718000 	 2.164725 	 -0.6676261000 	 -2.3805780000 
708.80 	 224.9749000 	 2.164750 	 -0.6685352000 	 -2.3803900000 
709.00 	 224.9829000 	 2.164750 	 -0.6671937000 	 -2.3799580000 
709.20 	 224.9877000 	 2.164775 	 -0.6691487000 	 -2.3811340000 
709.40 	 224.9877000 	 2.164800 	 -0.6667328000 	 -2.3796270000 
709.60 	 224.9877000 	 2.164775 	 -0.6692505000 	 -2.3815920000 
709.80 	 224.9877000 	 2.164775 	 -0.6661924000 	 -2.3790870000 
710.00 	 224.9908000 	 2.164800 	 -0.6700261000 	 -2.3820500000 
710.20 	 224.9956000 	 2.164825 	 -0.6661002000 	 -2.3787750000 
710.40 	 224.9988000 	 2.164850 	 -0.6702232000 	 -2.3820370000 
710.60 	 225.0036000 	 2.164825 	 -0.6660716000 	 -2.3787020000 
710.80 	 225.0036000 	 2.164825 	 -0.6701501000 	 -2.3821420000 
711.00 	 225.0036000 	 2.164825 	 -0.6662623000 	 -2.3786990000 
711.20 	 225.0036000 	 2.164825 	 -0.6698608000 	 -2.3821640000 
711.40 	 225.0036000 	 2.164825 	 -0.6666787000 	 -2.3789790000 
711.60 	 225.0036000 	 2.164825 	 -0.6693427000 	 -2.3817280000 
711.80 	 225.0067000 	 2.164825 	 -0.6673304000 	 -2.3793890000 
712.00 	 225.0131000 	 2.164825 	 -0.6688023000 	 -2.3812420000 
712.20 	 225.0147000 	 2.164825 	 -0.6677945000 	 -2.3798850000 
712.40 	 225.0147000 	 2.164825 	 -0.6681125000 	 -2.3806700000 
712.60 	 225.0147000 	 2.164825 	 -0.6683826000 	 -2.3804470000 
712.80 	 225.0067000 	 2.164825 	 -0.6675466000 	 -2.3804030000 
713.00 	 225.0052000 	 2.164825 	 -0.6689453000 	 -2.3807840000 
713.20 	 224.9988000 	 2.164825 	 -0.6671111000 	 -2.3797670000 
713.40 	 224.9988000 	 2.164825 	 -0.6693745000 	 -2.3811400000 
713.60 	 224.9956000 	 2.164825 	 -0.6668504000 	 -2.3793760000 
713.80 	 224.9988000 	 2.164825 	 -0.6698513000 	 -2.3816040000 
714.00 	 224.9988000 	 2.164825 	 -0.6663640000 	 -2.3789250000 
714.20 	 225.0036000 	 2.164825 	 -0.6700230000 	 -2.3821540000 
714.40 	 225.0036000 	 2.164825 	 -0.6661797000 	 -2.3786740000 
714.60 	 225.0067000 	 2.164825 	 -0.6700166000 	 -2.3822880000 
714.80 	 225.0083000 	 2.164825 	 -0.6662686000 	 -2.3787240000 
715.00 	 225.0099000 	 2.164825 	 -0.6698449000 	 -2.3821510000 
715.20 	 225.0067000 	 2.164825 	 -0.6666057000 	 -2.3788170000 
715.40 	 225.0020000 	 2.164825 	 -0.6694412000 	 -2.3817730000 
715.60 	 224.9956000 	 2.164825 	 -0.6669871000 	 -2.3793790000 
715.80 	 224.9908000 	 2.164825 	 -0.6688309000 	 -2.3813340000 
716.00 	 224.9829000 	 2.164825 	 -0.6675625000 	 -2.3796880000 
716.20 	 224.9797000 	 2.164825 	 -0.6682682000 	 -2.3808100000 
716.40 	 224.9797000 	 2.164825 	 -0.6681474000 	 -2.3799900000 
716.60 	 224.9797000 	 2.164825 	 -0.6681061000 	 -2.3805680000 
716.80 	 224.9797000 	 2.164825 	 -0.6685162000 	 -2.3805360000 
717.00 	 224.9797000 	 2.164825 	 -0.6674353000 	 -2.3800880000 
717.20 	 224.9829000 	 2.164825 	 -0.6692950000 	 -2.3812960000 
717.40 	 224.9877000 	 2.164850 	 -0.6668027000 	 -2.3795700000 
717.60 	 224.9908000 	 2.164850 	 -0.6696129000 	 -2.3815410000 
717.80 	 224.9924000 	 2.164875 	 -0.6664403000 	 -2.3791980000 
718.00 	 224.9908000 	 2.164900 	 -0.6698640000 	 -2.3819610000 
718.20 	 224.9893000 	 2.164875 	 -0.6662846000 	 -2.3789690000 
718.40 	 224.9829000 	 2.164875 	 -0.6699880000 	 -2.3822370000 
718.60 	 224.9797000 	 2.164875 	 -0.6661828000 	 -2.3787780000 
718.80 	 224.9797000 	 2.164875 	 -0.6699626000 	 -2.3822180000 
719.00 	 224.9781000 	 2.164875 	 -0.6662655000 	 -2.3787910000 
719.20 	 224.9749000 	 2.164900 	 -0.6697655000 	 -2.3821260000 
719.40 	 224.9749000 	 2.164925 	 -0.6665103000 	 -2.3789530000 
719.60 	 224.9749000 	 2.164950 	 -0.6695397000 	 -2.3818870000 
719.80 	 224.9718000 	 2.164975 	 -0.6671206000 	 -2.3791920000 
720.00 	 224.9718000 	 2.165000 	 -0.6690280000 	 -2.3815540000 
720.20 	 224.9749000 	 2.165000 	 -0.6673813000 	 -2.3794590000 
720.40 	 224.9797000 	 2.165025 	 -0.6687260000 	 -2.3813600000 
720.60 	 224.9797000 	 2.165050 	 -0.6678517000 	 -2.3798340000 
720.80 	 224.9797000 	 2.165025 	 -0.6681601000 	 -2.3808160000 
721.00 	 224.9845000 	 2.165050 	 -0.6685670000 	 -2.3802440000 
721.20 	 224.9877000 	 2.165075 	 -0.6676960000 	 -2.3802630000 
721.40 	 224.9877000 	 2.165075 	 -0.6690471000 	 -2.3807180000 
721.60 	 224.9940000 	 2.165075 	 -0.6672986000 	 -2.3797070000 
721.80 	 224.9956000 	 2.165075 	 -0.6694889000 	 -2.3813090000 
722.00 	 225.0036000 	 2.165075 	 -0.6667233000 	 -2.3791500000 
722.20 	 225.0036000 	 2.165075 	 -0.6701756000 	 -2.3818620000 
722.40 	 225.0067000 	 2.165075 	 -0.6664594000 	 -2.3789500000 
722.60 	 225.0067000 	 2.165100 	 -0.6702614000 	 -2.3820080000 
722.80 	 225.0067000 	 2.165075 	 -0.6664085000 	 -2.3787780000 
723.00 	 225.0067000 	 2.165075 	 -0.6703568000 	 -2.3821580000 
723.20 	 225.0067000 	 2.165075 	 -0.6663958000 	 -2.3786190000 
723.40 	 225.0067000 	 2.165075 	 -0.6702805000 	 -2.3821070000 
723.60 	 225.0067000 	 2.165075 	 -0.6666819000 	 -2.3787370000 
723.80 	 225.0036000 	 2.165075 	 -0.6698036000 	 -2.3819220000 
724.00 	 224.9988000 	 2.165075 	 -0.6670125000 	 -2.3790100000 
724.20 	 224.9972000 	 2.165075 	 -0.6694317000 	 -2.3815190000 
724.40 	 224.9956000 	 2.165075 	 -0.6673527000 	 -2.3793060000 
724.60 	 224.9956000 	 2.165075 	 -0.6689040000 	 -2.3812580000 
724.80 	 224.9988000 	 2.165075 	 -0.6679408000 	 -2.3799070000 
725.00 	 224.9988000 	 2.165075 	 -0.6683858000 	 -2.3807430000 
725.20 	 224.9988000 	 2.165075 	 -0.6685289000 	 -2.3802570000 
725.40 	 224.9956000 	 2.165075 	 -0.6678104000 	 -2.3802090000 
725.60 	 224.9956000 	 2.165075 	 -0.6690152000 	 -2.3806600000 
725.80 	 224.9908000 	 2.165075 	 -0.6671810000 	 -2.3796720000 
726.00 	 224.9908000 	 2.165075 	 -0.6695843000 	 -2.3812550000 
726.20 	 224.9956000 	 2.165075 	 -0.6670380000 	 -2.3793920000 
726.40 	 224.9956000 	 2.165075 	 -0.6699944000 	 -2.3816520000 
726.60 	 224.9956000 	 2.165075 	 -0.6665897000 	 -2.3790330000 
726.80 	 224.9924000 	 2.165075 	 -0.6702105000 	 -2.3819610000 
727.00 	 224.9877000 	 2.165075 	 -0.6664626000 	 -2.3786900000 
727.20 	 224.9877000 	 2.165075 	 -0.6703122000 	 -2.3820500000 
727.40 	 224.9829000 	 2.165075 	 -0.6664689000 	 -2.3786160000 
727.60 	 224.9829000 	 2.165100 	 -0.6703281000 	 -2.3821510000 
727.80 	 224.9797000 	 2.165125 	 -0.6666247000 	 -2.3786860000 
728.00 	 224.9829000 	 2.165125 	 -0.6700833000 	 -2.3821830000 
728.20 	 224.9829000 	 2.165150 	 -0.6667201000 	 -2.3788550000 
728.40 	 224.9877000 	 2.165125 	 -0.6700866000 	 -2.3821070000 
728.60 	 224.9877000 	 2.165150 	 -0.6674067000 	 -2.3791380000 
728.80 	 224.9877000 	 2.165175 	 -0.6695080000 	 -2.3815470000 
729.00 	 224.9877000 	 2.165175 	 -0.6677405000 	 -2.3793820000 
729.20 	 224.9877000 	 2.165200 	 -0.6690566000 	 -2.3811940000 
729.40 	 224.9877000 	 2.165175 	 -0.6682714000 	 -2.3798910000 
729.60 	 224.9877000 	 2.165200 	 -0.6686020000 	 -2.3807910000 
729.80 	 224.9877000 	 2.165200 	 -0.6682873000 	 -2.3800280000 
730.00 	 224.9845000 	 2.165225 	 -0.6682809000 	 -2.3806480000 
730.20 	 224.9829000 	 2.165225 	 -0.6689612000 	 -2.3807180000 
730.40 	 224.9877000 	 2.165225 	 -0.6676896000 	 -2.3801330000 
730.60 	 224.9877000 	 2.165225 	 -0.6695684000 	 -2.3809620000 
730.80 	 224.9861000 	 2.165250 	 -0.6672668000 	 -2.3795060000 
731.00 	 224.9829000 	 2.165275 	 -0.6700547000 	 -2.3815380000 
731.20 	 224.9829000 	 2.165300 	 -0.6667773000 	 -2.3790680000 
731.40 	 224.9829000 	 2.165275 	 -0.6705062000 	 -2.3820880000 
731.60 	 224.9829000 	 2.165300 	 -0.6667010000 	 -2.3789220000 
731.80 	 224.9877000 	 2.165300 	 -0.6706333000 	 -2.3821580000 
732.00 	 224.9877000 	 2.165325 	 -0.6667964000 	 -2.3787400000 
732.20 	 224.9924000 	 2.165325 	 -0.6705475000 	 -2.3821610000 
732.40 	 224.9956000 	 2.165325 	 -0.6668504000 	 -2.3788260000 
732.60 	 224.9988000 	 2.165325 	 -0.6700738000 	 -2.3820180000 
732.80 	 224.9988000 	 2.165325 	 -0.6671937000 	 -2.3791950000 
733.00 	 224.9988000 	 2.165325 	 -0.6696383000 	 -2.3815510000 
733.20 	 224.9988000 	 2.165325 	 -0.6679630000 	 -2.3796240000 
733.40 	 225.0004000 	 2.165325 	 -0.6690216000 	 -2.3810930000 
733.60 	 225.0036000 	 2.165325 	 -0.6685798000 	 -2.3800560000 
733.80 	 225.0036000 	 2.165325 	 -0.6683223000 	 -2.3805900000 
734.00 	 225.0067000 	 2.165325 	 -0.6693586000 	 -2.3808350000 
734.20 	 225.0067000 	 2.165325 	 -0.6675212000 	 -2.3798080000 
734.40 	 225.0067000 	 2.165325 	 -0.6698259000 	 -2.3813790000 
734.60 	 225.0036000 	 2.165325 	 -0.6671779000 	 -2.3795030000 
734.80 	 225.0036000 	 2.165325 	 -0.6702932000 	 -2.3818110000 
735.00 	 225.0036000 	 2.165325 	 -0.6667423000 	 -2.3789720000 
735.20 	 224.9988000 	 2.165325 	 -0.6705634000 	 -2.3819920000 
735.40 	 224.9988000 	 2.165325 	 -0.6667392000 	 -2.3787940000 
735.60 	 224.9988000 	 2.165325 	 -0.6706397000 	 -2.3821640000 
735.80 	 224.9988000 	 2.165325 	 -0.6666629000 	 -2.3787500000 
736.00 	 224.9956000 	 2.165325 	 -0.6704490000 	 -2.3822560000 
736.20 	 224.9924000 	 2.165325 	 -0.6668472000 	 -2.3786770000 
736.40 	 224.9908000 	 2.165325 	 -0.6701882000 	 -2.3819700000 
736.60 	 224.9877000 	 2.165325 	 -0.6671588000 	 -2.3787720000 
736.80 	 224.9877000 	 2.165325 	 -0.6700770000 	 -2.3819480000 
737.00 	 224.9893000 	 2.165325 	 -0.6673495000 	 -2.3791410000 
737.20 	 224.9908000 	 2.165350 	 -0.6695716000 	 -2.3815470000 
737.40 	 224.9908000 	 2.165375 	 -0.6682237000 	 -2.3795130000 
737.60 	 224.9940000 	 2.165375 	 -0.6690820000 	 -2.3810390000 
737.80 	 224.9956000 	 2.165400 	 -0.6686847000 	 -2.3799900000 
738.00 	 224.9956000 	 2.165375 	 -0.6688754000 	 -2.3806410000 
738.20 	 224.9988000 	 2.165375 	 -0.6691964000 	 -2.3804860000 
738.40 	 224.9956000 	 2.165375 	 -0.6683254000 	 -2.3802440000 
738.60 	 224.9956000 	 2.165375 	 -0.6697432000 	 -2.3809240000 
738.80 	 224.9908000 	 2.165375 	 -0.6675529000 	 -2.3796840000 
739.00 	 224.9877000 	 2.165375 	 -0.6704330000 	 -2.3814360000 
739.20 	 224.9877000 	 2.165375 	 -0.6674226000 	 -2.3792490000 
739.40 	 224.9845000 	 2.165375 	 -0.6707795000 	 -2.3819320000 
739.60 	 224.9829000 	 2.165375 	 -0.6671016000 	 -2.3790200000 
739.80 	 224.9829000 	 2.165375 	 -0.6708622000 	 -2.3821450000 
740.00 	 224.9877000 	 2.165400 	 -0.6670602000 	 -2.3788520000 
740.20 	 224.9829000 	 2.165400 	 -0.6708272000 	 -2.3822720000 
740.40 	 224.9797000 	 2.165425 	 -0.6671270000 	 -2.3788420000 
740.60 	 224.9797000 	 2.165450 	 -0.6707001000 	 -2.3821960000 
740.80 	 224.9797000 	 2.165425 	 -0.6672859000 	 -2.3787340000 
741.00 	 224.9797000 	 2.165450 	 -0.6704457000 	 -2.3818430000 
741.20 	 224.9749000 	 2.165475 	 -0.6676547000 	 -2.3789660000 
741.40 	 224.9797000 	 2.165475 	 -0.6702137000 	 -2.3817510000 
741.60 	 224.9797000 	 2.165475 	 -0.6681252000 	 -2.3793700000 
741.80 	 224.9797000 	 2.165500 	 -0.6695588000 	 -2.3813660000 
742.00 	 224.9829000 	 2.165525 	 -0.6687450000 	 -2.3797540000 
742.20 	 224.9829000 	 2.165525 	 -0.6690598000 	 -2.3806600000 
742.40 	 224.9829000 	 2.165525 	 -0.6695048000 	 -2.3801800000 
742.60 	 224.9877000 	 2.165525 	 -0.6687005000 	 -2.3803070000 
742.80 	 224.9893000 	 2.165550 	 -0.6699753000 	 -2.3807330000 
743.00 	 224.9908000 	 2.165575 	 -0.6681824000 	 -2.3798150000 
743.20 	 224.9908000 	 2.165600 	 -0.6705253000 	 -2.3811750000 
743.40 	 224.9956000 	 2.165575 	 -0.6675720000 	 -2.3792970000 
743.60 	 224.9972000 	 2.165575 	 -0.6710021000 	 -2.3817920000 
743.80 	 224.9988000 	 2.165575 	 -0.6673304000 	 -2.3788330000 
744.00 	 224.9988000 	 2.165575 	 -0.6712977000 	 -2.3822310000 
744.20 	 224.9988000 	 2.165575 	 -0.6673209000 	 -2.3787430000 
744.40 	 224.9988000 	 2.165575 	 -0.6710179000 	 -2.3822240000 
744.60 	 224.9988000 	 2.165575 	 -0.6672668000 	 -2.3786070000 
744.80 	 224.9988000 	 2.165575 	 -0.6710402000 	 -2.3821380000 
745.00 	 224.9988000 	 2.165575 	 -0.6674926000 	 -2.3788010000 
745.20 	 224.9988000 	 2.165575 	 -0.6707859000 	 -2.3819100000 
745.40 	 224.9988000 	 2.165575 	 -0.6678422000 	 -2.3791380000 
745.60 	 224.9988000 	 2.165575 	 -0.6703822000 	 -2.3816810000 
745.80 	 224.9988000 	 2.165575 	 -0.6682205000 	 -2.3793760000 
746.00 	 224.9988000 	 2.165575 	 -0.6698895000 	 -2.3812040000 
746.20 	 224.9988000 	 2.165575 	 -0.6686847000 	 -2.3796300000 
746.40 	 224.9988000 	 2.165575 	 -0.6694412000 	 -2.3810550000 
746.60 	 224.9972000 	 2.165575 	 -0.6691901000 	 -2.3801770000 
746.80 	 224.9956000 	 2.165575 	 -0.6690025000 	 -2.3802630000 
747.00 	 224.9908000 	 2.165575 	 -0.6695747000 	 -2.3804730000 
747.20 	 224.9877000 	 2.165575 	 -0.6683381000 	 -2.3800210000 
747.40 	 224.9877000 	 2.165575 	 -0.6700580000 	 -2.3809120000 
747.60 	 224.9877000 	 2.165575 	 -0.6680298000 	 -2.3796530000 
747.80 	 224.9908000 	 2.165575 	 -0.6703727000 	 -2.3812420000 
748.00 	 224.9956000 	 2.165575 	 -0.6676292000 	 -2.3794720000 
748.20 	 224.9956000 	 2.165575 	 -0.6706269000 	 -2.3815060000 
748.40 	 224.9956000 	 2.165575 	 -0.6674321000 	 -2.3791120000 
748.60 	 224.9956000 	 2.165575 	 -0.6709512000 	 -2.3818460000 
748.80 	 224.9908000 	 2.165575 	 -0.6672128000 	 -2.3789530000 
749.00 	 224.9908000 	 2.165575 	 -0.6710815000 	 -2.3820460000 
749.20 	 224.9908000 	 2.165575 	 -0.6672668000 	 -2.3788140000 
749.40 	 224.9908000 	 2.165575 	 -0.6711324000 	 -2.3821580000 
749.60 	 224.9908000 	 2.165575 	 -0.6672446000 	 -2.3787470000 
749.80 	 224.9877000 	 2.165575 	 -0.6710179000 	 -2.3822470000 
750.00 	 224.9877000 	 2.165600 	 -0.6672764000 	 -2.3787150000 
750.20 	 224.9845000 	 2.165600 	 -0.6708527000 	 -2.3820970000 
750.40 	 224.9829000 	 2.165625 	 -0.6678295000 	 -2.3789060000 
750.60 	 224.9829000 	 2.165625 	 -0.6704426000 	 -2.3816590000 
750.80 	 224.9829000 	 2.165625 	 -0.6683032000 	 -2.3794240000 
751.00 	 224.9829000 	 2.165625 	 -0.6700452000 	 -2.3813690000 
751.20 	 224.9797000 	 2.165650 	 -0.6686719000 	 -2.3796150000 
751.40 	 224.9797000 	 2.165675 	 -0.6695557000 	 -2.3810480000 
751.60 	 224.9749000 	 2.165700 	 -0.6689072000 	 -2.3798470000 
751.80 	 224.9749000 	 2.165700 	 -0.6692123000 	 -2.3809270000 
752.00 	 224.9718000 	 2.165725 	 -0.6692219000 	 -2.3800560000 
752.20 	 224.9749000 	 2.165750 	 -0.6689739000 	 -2.3805810000 
752.40 	 224.9749000 	 2.165775 	 -0.6697432000 	 -2.3804820000 
752.60 	 224.9797000 	 2.165800 	 -0.6685066000 	 -2.3800250000 
752.80 	 224.9797000 	 2.165800 	 -0.6702487000 	 -2.3811440000 
753.00 	 224.9829000 	 2.165800 	 -0.6679757000 	 -2.3794910000 
753.20 	 224.9829000 	 2.165825 	 -0.6709862000 	 -2.3816300000 
753.40 	 224.9861000 	 2.165850 	 -0.6674576000 	 -2.3789220000 
753.60 	 224.9877000 	 2.165850 	 -0.6714090000 	 -2.3820590000 
753.80 	 224.9877000 	 2.165825 	 -0.6674735000 	 -2.3787530000 
754.00 	 224.9908000 	 2.165850 	 -0.6713645000 	 -2.3823200000 
754.20 	 224.9956000 	 2.165875 	 -0.6675943000 	 -2.3786100000 
754.40 	 224.9972000 	 2.165875 	 -0.6711133000 	 -2.3820910000 
754.60 	 225.0004000 	 2.165900 	 -0.6681188000 	 -2.3789530000 
754.80 	 225.0036000 	 2.165875 	 -0.6707160000 	 -2.3818050000 
755.00 	 225.0036000 	 2.165875 	 -0.6683413000 	 -2.3792140000 
755.20 	 225.0036000 	 2.165875 	 -0.6703536000 	 -2.3815730000 
755.40 	 225.0036000 	 2.165875 	 -0.6686561000 	 -2.3795760000 
755.60 	 225.0036000 	 2.165875 	 -0.6699467000 	 -2.3811310000 
755.80 	 225.0036000 	 2.165875 	 -0.6689167000 	 -2.3798180000 
756.00 	 225.0052000 	 2.165875 	 -0.6695811000 	 -2.3808290000 
756.20 	 225.0067000 	 2.165875 	 -0.6695652000 	 -2.3803810000 
756.40 	 225.0115000 	 2.165875 	 -0.6689231000 	 -2.3803010000 
756.60 	 225.0115000 	 2.165875 	 -0.6702709000 	 -2.3809590000 
756.80 	 225.0115000 	 2.165875 	 -0.6681792000 	 -2.3798240000 
757.00 	 225.0115000 	 2.165875 	 -0.6705125000 	 -2.3813600000 
757.20 	 225.0067000 	 2.165875 	 -0.6679694000 	 -2.3794080000 
757.40 	 225.0036000 	 2.165875 	 -0.6710212000 	 -2.3817320000 
757.60 	 225.0004000 	 2.165875 	 -0.6676165000 	 -2.3790740000 
757.80 	 224.9988000 	 2.165875 	 -0.6711451000 	 -2.3819000000 
758.00 	 224.9988000 	 2.165875 	 -0.6676928000 	 -2.3788610000 
758.20 	 224.9988000 	 2.165875 	 -0.6714058000 	 -2.3821580000 
758.40 	 224.9988000 	 2.165875 	 -0.6674798000 	 -2.3787310000 
758.60 	 224.9988000 	 2.165875 	 -0.6713136000 	 -2.3821070000 
758.80 	 224.9988000 	 2.165875 	 -0.6674480000 	 -2.3788290000 
759.00 	 224.9988000 	 2.165875 	 -0.6711388000 	 -2.3821040000 
759.20 	 224.9988000 	 2.165875 	 -0.6679630000 	 -2.3789600000 
759.40 	 224.9988000 	 2.165875 	 -0.6706555000 	 -2.3819100000 
759.60 	 224.9988000 	 2.165875 	 -0.6682968000 	 -2.3793630000 
759.80 	 224.9988000 	 2.165875 	 -0.6700007000 	 -2.3812040000 
760.00 	 224.9988000 	 2.165875 	 -0.6694062000 	 -2.3802690000 
760.20 	 224.9956000 	 2.165875 	 -0.6694062000 	 -2.3807530000 
760.40 	 224.9908000 	 2.165875 	 -0.6696733000 	 -2.3803460000 
760.60 	 224.9893000 	 2.165875 	 -0.6688976000 	 -2.3802500000 
760.80 	 224.9877000 	 2.165875 	 -0.6704457000 	 -2.3809940000 
761.00 	 224.9908000 	 2.165875 	 -0.6682491000 	 -2.3795190000 
761.20 	 224.9908000 	 2.165875 	 -0.6707318000 	 -2.3814580000 
761.40 	 224.9956000 	 2.165875 	 -0.6677914000 	 -2.3793440000 
761.60 	 224.9988000 	 2.165875 	 -0.6711610000 	 -2.3819190000 
761.80 	 224.9988000 	 2.165875 	 -0.6674989000 	 -2.3790330000 
762.00 	 224.9956000 	 2.165875 	 -0.6712246000 	 -2.3822530000 
762.20 	 224.9908000 	 2.165875 	 -0.6674226000 	 -2.3787980000 
762.40 	 224.9877000 	 2.165875 	 -0.6711483000 	 -2.3821960000 
762.60 	 224.9829000 	 2.165875 	 -0.6675466000 	 -2.3786670000 
762.80 	 224.9797000 	 2.165875 	 -0.6713104000 	 -2.3820880000 
763.00 	 224.9797000 	 2.165875 	 -0.6677691000 	 -2.3789660000 
763.20 	 224.9749000 	 2.165900 	 -0.6704330000 	 -2.3817470000 
763.40 	 224.9749000 	 2.165925 	 -0.6682078000 	 -2.3794010000 
763.60 	 224.9797000 	 2.165925 	 -0.6702296000 	 -2.3815600000 
763.80 	 224.9797000 	 2.165950 	 -0.6689167000 	 -2.3797260000 
764.00 	 224.9797000 	 2.165975 	 -0.6697209000 	 -2.3809240000 
764.20 	 224.9797000 	 2.165975 	 -0.6695747000 	 -2.3803270000 
764.40 	 224.9797000 	 2.165975 	 -0.6691043000 	 -2.3803930000 
764.60 	 224.9797000 	 2.165975 	 -0.6701629000 	 -2.3806220000 
764.80 	 224.9797000 	 2.166000 	 -0.6685607000 	 -2.3800090000 
765.00 	 224.9829000 	 2.166000 	 -0.6706715000 	 -2.3814110000 
765.20 	 224.9829000 	 2.166025 	 -0.6680552000 	 -2.3795350000 
765.40 	 224.9829000 	 2.166050 	 -0.6709893000 	 -2.3816040000 
765.60 	 224.9893000 	 2.166025 	 -0.6680775000 	 -2.3792170000 
765.80 	 224.9908000 	 2.166025 	 -0.6713327000 	 -2.3820210000 
766.00 	 224.9908000 	 2.166025 	 -0.6676801000 	 -2.3790100000 
766.20 	 224.9908000 	 2.166025 	 -0.6716633000 	 -2.3822690000 
766.40 	 224.9956000 	 2.166025 	 -0.6676165000 	 -2.3788640000 
766.60 	 224.9908000 	 2.166025 	 -0.6715679000 	 -2.3823520000 
766.80 	 224.9908000 	 2.166025 	 -0.6677182000 	 -2.3788960000 
767.00 	 224.9908000 	 2.166025 	 -0.6713422000 	 -2.3821540000 
767.20 	 224.9908000 	 2.166025 	 -0.6679599000 	 -2.3789630000 
767.40 	 224.9908000 	 2.166025 	 -0.6712341000 	 -2.3821900000 
767.60 	 224.9908000 	 2.166025 	 -0.6682873000 	 -2.3791660000 
767.80 	 224.9877000 	 2.166050 	 -0.6708431000 	 -2.3818110000 
768.00 	 224.9877000 	 2.166050 	 -0.6685638000 	 -2.3794680000 
768.20 	 224.9845000 	 2.166075 	 -0.6701247000 	 -2.3815120000 
768.40 	 224.9877000 	 2.166100 	 -0.6689072000 	 -2.3799040000 
768.60 	 224.9845000 	 2.166075 	 -0.6697114000 	 -2.3810420000 
768.80 	 224.9829000 	 2.166100 	 -0.6695620000 	 -2.3803360000 
769.00 	 224.9829000 	 2.166100 	 -0.6693840000 	 -2.3806920000 
769.20 	 224.9797000 	 2.166125 	 -0.6699371000 	 -2.3804730000 
769.40 	 224.9797000 	 2.166125 	 -0.6690438000 	 -2.3805870000 
769.60 	 224.9749000 	 2.166125 	 -0.6703536000 	 -2.3812450000 
769.80 	 224.9797000 	 2.166150 	 -0.6684176000 	 -2.3798750000 
770.00 	 224.9749000 	 2.166175 	 -0.6708304000 	 -2.3814930000 
770.20 	 224.9829000 	 2.166200 	 -0.6678359000 	 -2.3792270000 
770.40 	 224.9829000 	 2.166175 	 -0.6712246000 	 -2.3819990000 
770.60 	 224.9877000 	 2.166200 	 -0.6673686000 	 -2.3788550000 
770.80 	 224.9877000 	 2.166225 	 -0.6714408000 	 -2.3823930000 
771.00 	 224.9908000 	 2.166225 	 -0.6675116000 	 -2.3787050000 
771.20 	 224.9908000 	 2.166225 	 -0.6713390000 	 -2.3824210000 
771.40 	 224.9956000 	 2.166225 	 -0.6676261000 	 -2.3788450000 
771.60 	 224.9988000 	 2.166225 	 -0.6714694000 	 -2.3822210000 
771.80 	 225.0036000 	 2.166225 	 -0.6678327000 	 -2.3789370000 
772.00 	 225.0067000 	 2.166225 	 -0.6710879000 	 -2.3820850000 
772.20 	 225.0115000 	 2.166225 	 -0.6678836000 	 -2.3789760000 
772.40 	 225.0115000 	 2.166225 	 -0.6707827000 	 -2.3818650000 
772.60 	 225.0115000 	 2.166225 	 -0.6685289000 	 -2.3794870000 
772.80 	 225.0115000 	 2.166225 	 -0.6701946000 	 -2.3813310000 
773.00 	 225.0099000 	 2.166225 	 -0.6692092000 	 -2.3799990000 
773.20 	 225.0067000 	 2.166225 	 -0.6695874000 	 -2.3809430000 
773.40 	 225.0036000 	 2.166225 	 -0.6696892000 	 -2.3802820000 
773.60 	 225.0020000 	 2.166225 	 -0.6692727000 	 -2.3806320000 
773.80 	 224.9988000 	 2.166225 	 -0.6702264000 	 -2.3807210000 
774.00 	 224.9988000 	 2.166225 	 -0.6685829000 	 -2.3799710000 
774.20 	 224.9988000 	 2.166225 	 -0.6710625000 	 -2.3815160000 
774.40 	 224.9988000 	 2.166225 	 -0.6679026000 	 -2.3792460000 
774.60 	 225.0020000 	 2.166225 	 -0.6714122000 	 -2.3818910000 
774.80 	 225.0036000 	 2.166225 	 -0.6676419000 	 -2.3791410000 
775.00 	 225.0036000 	 2.166225 	 -0.6714599000 	 -2.3821230000 
775.20 	 225.0067000 	 2.166225 	 -0.6675911000 	 -2.3788520000 
775.40 	 225.0067000 	 2.166225 	 -0.6714662000 	 -2.3821540000 
775.60 	 225.0036000 	 2.166225 	 -0.6674512000 	 -2.3787500000 
775.80 	 225.0004000 	 2.166225 	 -0.6715901000 	 -2.3823610000 
776.00 	 224.9956000 	 2.166225 	 -0.6675975000 	 -2.3789120000 
776.20 	 224.9924000 	 2.166225 	 -0.6712278000 	 -2.3822530000 
776.40 	 224.9908000 	 2.166225 	 -0.6679757000 	 -2.3788520000 
776.60 	 224.9893000 	 2.166225 	 -0.6710911000 	 -2.3820560000 
776.80 	 224.9908000 	 2.166225 	 -0.6682491000 	 -2.3791850000 
777.00 	 224.9908000 	 2.166225 	 -0.6706238000 	 -2.3816870000 
777.20 	 224.9956000 	 2.166225 	 -0.6687705000 	 -2.3795410000 
777.40 	 224.9908000 	 2.166225 	 -0.6699848000 	 -2.3812900000 
777.60 	 224.9908000 	 2.166225 	 -0.6693172000 	 -2.3799040000 
777.80 	 224.9908000 	 2.166225 	 -0.6695684000 	 -2.3808830000 
778.00 	 224.9908000 	 2.166225 	 -0.6696669000 	 -2.3803650000 
778.20 	 224.9829000 	 2.166225 	 -0.6691106000 	 -2.3805400000 
778.40 	 224.9877000 	 2.166225 	 -0.6702900000 	 -2.3809080000 
778.60 	 224.9829000 	 2.166225 	 -0.6683095000 	 -2.3797070000 
778.80 	 224.9797000 	 2.166250 	 -0.6709639000 	 -2.3814360000 
779.00 	 224.9749000 	 2.166275 	 -0.6679503000 	 -2.3794460000 
779.20 	 224.9734000 	 2.166275 	 -0.6713136000 	 -2.3818400000 
779.40 	 224.9718000 	 2.166300 	 -0.6678073000 	 -2.3790010000 
779.60 	 224.9718000 	 2.166325 	 -0.6714980000 	 -2.3820590000 
779.80 	 224.9749000 	 2.166350 	 -0.6677564000 	 -2.3787720000 
780.00 	 224.9797000 	 2.166350 	 -0.6715615000 	 -2.3822240000 
780.20 	 224.9813000 	 2.166375 	 -0.6676515000 	 -2.3787470000 
780.40 	 224.9829000 	 2.166375 	 -0.6714344000 	 -2.3822850000 
780.60 	 224.9861000 	 2.166400 	 -0.6676388000 	 -2.3788640000 
780.80 	 224.9908000 	 2.166400 	 -0.6716124000 	 -2.3821960000 
781.00 	 224.9956000 	 2.166425 	 -0.6678200000 	 -2.3787690000 
781.20 	 224.9988000 	 2.166425 	 -0.6712024000 	 -2.3821380000 
781.40 	 224.9988000 	 2.166425 	 -0.6681601000 	 -2.3788900000 
781.60 	 225.0036000 	 2.166425 	 -0.6708495000 	 -2.3819480000 
781.80 	 225.0052000 	 2.166425 	 -0.6683540000 	 -2.3791600000 
782.00 	 225.0052000 	 2.166425 	 -0.6705284000 	 -2.3817600000 
782.20 	 225.0067000 	 2.166425 	 -0.6685035000 	 -2.3794560000 
782.40 	 225.0036000 	 2.166425 	 -0.6700484000 	 -2.3813820000 
782.60 	 225.0067000 	 2.166425 	 -0.6690566000 	 -2.3798430000 
782.80 	 225.0036000 	 2.166425 	 -0.6693013000 	 -2.3805970000 
783.00 	 225.0036000 	 2.166425 	 -0.6700039000 	 -2.3804350000 
783.20 	 225.0036000 	 2.166425 	 -0.6687482000 	 -2.3801200000 
783.40 	 225.0036000 	 2.166425 	 -0.6705666000 	 -2.3811280000 
783.60 	 225.0052000 	 2.166425 	 -0.6684176000 	 -2.3796880000 
783.80 	 225.0036000 	 2.166425 	 -0.6708972000 	 -2.3816040000 
784.00 	 225.0036000 	 2.166425 	 -0.6680043000 	 -2.3793440000 
784.20 	 225.0036000 	 2.166425 	 -0.6710942000 	 -2.3817380000 
784.40 	 225.0036000 	 2.166425 	 -0.6677373000 	 -2.3789820000 
784.60 	 225.0036000 	 2.166425 	 -0.6712596000 	 -2.3818680000 
784.80 	 225.0036000 	 2.166425 	 -0.6676960000 	 -2.3788550000 
785.00 	 225.0004000 	 2.166425 	 -0.6713231000 	 -2.3820080000 
785.20 	 224.9956000 	 2.166425 	 -0.6675816000 	 -2.3788520000 
785.40 	 224.9908000 	 2.166425 	 -0.6716029000 	 -2.3820430000 
785.60 	 224.9877000 	 2.166425 	 -0.6674321000 	 -2.3787720000 
785.80 	 224.9877000 	 2.166425 	 -0.6715171000 	 -2.3821100000 
786.00 	 224.9829000 	 2.166425 	 -0.6675339000 	 -2.3786860000 
786.20 	 224.9829000 	 2.166425 	 -0.6715012000 	 -2.3821580000 
786.40 	 224.9829000 	 2.166425 	 -0.6676292000 	 -2.3788450000 
786.60 	 224.9829000 	 2.166450 	 -0.6711038000 	 -2.3820300000 
786.80 	 224.9797000 	 2.166475 	 -0.6682682000 	 -2.3792330000 
787.00 	 224.9749000 	 2.166475 	 -0.6704966000 	 -2.3815660000 
787.20 	 224.9749000 	 2.166500 	 -0.6686656000 	 -2.3796400000 
787.40 	 224.9749000 	 2.166500 	 -0.6697083000 	 -2.3811470000 
787.60 	 224.9749000 	 2.166525 	 -0.6692950000 	 -2.3799040000 
787.80 	 224.9749000 	 2.166550 	 -0.6696033000 	 -2.3809690000 
788.00 	 224.9797000 	 2.166575 	 -0.6697019000 	 -2.3802760000 
788.20 	 224.9797000 	 2.166575 	 -0.6693299000 	 -2.3806290000 
788.40 	 224.9797000 	 2.166575 	 -0.6702359000 	 -2.3808350000 
788.60 	 224.9829000 	 2.166600 	 -0.6687737000 	 -2.3799990000 
788.80 	 224.9829000 	 2.166600 	 -0.6705539000 	 -2.3809620000 
789.00 	 224.9877000 	 2.166625 	 -0.6686051000 	 -2.3797420000 
789.20 	 224.9908000 	 2.166625 	 -0.6709798000 	 -2.3814070000 
789.40 	 224.9956000 	 2.166625 	 -0.6680870000 	 -2.3793350000 
789.60 	 225.0036000 	 2.166625 	 -0.6713963000 	 -2.3817670000 
789.80 	 225.0067000 	 2.166625 	 -0.6679122000 	 -2.3790490000 
790.00 	 225.0067000 	 2.166625 	 -0.6714662000 	 -2.3820400000 
790.20 	 225.0067000 	 2.166625 	 -0.6679726000 	 -2.3790450000 
790.40 	 225.0067000 	 2.166625 	 -0.6715075000 	 -2.3821040000 
790.60 	 225.0067000 	 2.166625 	 -0.6679153000 	 -2.3786860000 
790.80 	 225.0036000 	 2.166625 	 -0.6714725000 	 -2.3821070000 
791.00 	 225.0036000 	 2.166625 	 -0.6678677000 	 -2.3787120000 
791.20 	 224.9988000 	 2.166625 	 -0.6716124000 	 -2.3823770000 
791.40 	 224.9972000 	 2.166625 	 -0.6678740000 	 -2.3786900000 
791.60 	 224.9956000 	 2.166625 	 -0.6715615000 	 -2.3822050000 
791.80 	 224.9908000 	 2.166625 	 -0.6679567000 	 -2.3788740000 
792.00 	 224.9924000 	 2.166625 	 -0.6712087000 	 -2.3819130000 
792.20 	 224.9956000 	 2.166625 	 -0.6681919000 	 -2.3789570000 
792.40 	 224.9908000 	 2.166625 	 -0.6709798000 	 -2.3817600000 
792.60 	 224.9956000 	 2.166625 	 -0.6687673000 	 -2.3794490000 
792.80 	 224.9940000 	 2.166625 	 -0.6703027000 	 -2.3812770000 
793.00 	 224.9956000 	 2.166625 	 -0.6693045000 	 -2.3798370000 
793.20 	 224.9956000 	 2.166625 	 -0.6699054000 	 -2.3807940000 
793.40 	 224.9988000 	 2.166625 	 -0.6696574000 	 -2.3801070000 
793.60 	 224.9956000 	 2.166625 	 -0.6694444000 	 -2.3805710000 
793.80 	 224.9940000 	 2.166625 	 -0.6701120000 	 -2.3805840000 
794.00 	 224.9893000 	 2.166625 	 -0.6691329000 	 -2.3802090000 
794.20 	 224.9877000 	 2.166625 	 -0.6705920000 	 -2.3808800000 
794.40 	 224.9829000 	 2.166650 	 -0.6688086000 	 -2.3799360000 
794.60 	 224.9829000 	 2.166650 	 -0.6708749000 	 -2.3812130000 
794.80 	 224.9877000 	 2.166675 	 -0.6683858000 	 -2.3795800000 
795.00 	 224.9908000 	 2.166675 	 -0.6713708000 	 -2.3816940000 
795.20 	 224.9940000 	 2.166700 	 -0.6681983000 	 -2.3790810000 
795.40 	 224.9956000 	 2.166675 	 -0.6716378000 	 -2.3819920000 
795.60 	 224.9956000 	 2.166675 	 -0.6679567000 	 -2.3788990000 
795.80 	 224.9956000 	 2.166675 	 -0.6718222000 	 -2.3821770000 
796.00 	 224.9908000 	 2.166675 	 -0.6679694000 	 -2.3788360000 
796.20 	 224.9845000 	 2.166675 	 -0.6718826000 	 -2.3823860000 
796.40 	 224.9797000 	 2.166675 	 -0.6679599000 	 -2.3786990000 
796.60 	 224.9749000 	 2.166700 	 -0.6718476000 	 -2.3822090000 
796.80 	 224.9749000 	 2.166700 	 -0.6679821000 	 -2.3786800000 
797.00 	 224.9765000 	 2.166725 	 -0.6715934000 	 -2.3820720000 
797.20 	 224.9829000 	 2.166750 	 -0.6682332000 	 -2.3789120000 
797.40 	 224.9877000 	 2.166775 	 -0.6711896000 	 -2.3819450000 
797.60 	 224.9940000 	 2.166800 	 -0.6685702000 	 -2.3790810000 
797.80 	 224.9956000 	 2.166775 	 -0.6711483000 	 -2.3818490000 
798.00 	 224.9956000 	 2.166775 	 -0.6690216000 	 -2.3794170000 
798.20 	 224.9940000 	 2.166775 	 -0.6708400000 	 -2.3815280000 
798.40 	 224.9908000 	 2.166775 	 -0.6689771000 	 -2.3794870000 
798.60 	 224.9940000 	 2.166775 	 -0.6703091000 	 -2.3812100000 
798.80 	 224.9924000 	 2.166775 	 -0.6696956000 	 -2.3800880000 
799.00 	 224.9956000 	 2.166775 	 -0.6701024000 	 -2.3810160000 
799.20 	 224.9956000 	 2.166775 	 -0.6700389000 	 -2.3801330000 
799.40 	 224.9956000 	 2.166775 	 -0.6695493000 	 -2.3804280000 
799.60 	 224.9956000 	 2.166775 	 -0.6705220000 	 -2.3807430000 
799.80 	 224.9988000 	 2.166775 	 -0.6689930000 	 -2.3799360000 
800.00 	 224.9972000 	 2.166775 	 -0.6707859000 	 -2.3812330000 
800.20 	 224.9988000 	 2.166775 	 -0.6685893000 	 -2.3795890000 
800.40 	 224.9956000 	 2.166775 	 -0.6713040000 	 -2.3816300000 
800.60 	 224.9956000 	 2.166775 	 -0.6683159000 	 -2.3791820000 
800.80 	 224.9893000 	 2.166775 	 -0.6714980000 	 -2.3818460000 
801.00 	 224.9877000 	 2.166775 	 -0.6680806000 	 -2.3790900000 
801.20 	 224.9877000 	 2.166775 	 -0.6716633000 	 -2.3820210000 
801.40 	 224.9877000 	 2.166775 	 -0.6679249000 	 -2.3788800000 
801.60 	 224.9877000 	 2.166800 	 -0.6719780000 	 -2.3821930000 
801.80 	 224.9908000 	 2.166800 	 -0.6677787000 	 -2.3788200000 
802.00 	 224.9908000 	 2.166825 	 -0.6716728000 	 -2.3823170000 
802.20 	 224.9877000 	 2.166825 	 -0.6681252000 	 -2.3786900000 
802.40 	 224.9877000 	 2.166825 	 -0.6718826000 	 -2.3821740000 
802.60 	 224.9829000 	 2.166825 	 -0.6682523000 	 -2.3787470000 
802.80 	 224.9829000 	 2.166825 	 -0.6718222000 	 -2.3821230000 
803.00 	 224.9829000 	 2.166825 	 -0.6681569000 	 -2.3788200000 
803.20 	 224.9877000 	 2.166850 	 -0.6714694000 	 -2.3820750000 
803.40 	 224.9908000 	 2.166875 	 -0.6683223000 	 -2.3789850000 
803.60 	 224.9956000 	 2.166875 	 -0.6715425000 	 -2.3819890000 
803.80 	 224.9988000 	 2.166875 	 -0.6686497000 	 -2.3791250000 
804.00 	 224.9988000 	 2.166875 	 -0.6710784000 	 -2.3817410000 
804.20 	 225.0036000 	 2.166875 	 -0.6693045000 	 -2.3796650000 
804.40 	 224.9988000 	 2.166875 	 -0.6707160000 	 -2.3813690000 
804.60 	 225.0020000 	 2.166875 	 -0.6695874000 	 -2.3798150000 
804.80 	 224.9988000 	 2.166875 	 -0.6700389000 	 -2.3808480000 
805.00 	 224.9972000 	 2.166875 	 -0.6699848000 	 -2.3801520000 
805.20 	 224.9956000 	 2.166875 	 -0.6694221000 	 -2.3803650000 
805.40 	 224.9908000 	 2.166875 	 -0.6707255000 	 -2.3807590000 
805.60 	 224.9877000 	 2.166875 	 -0.6691392000 	 -2.3799740000 
805.80 	 224.9877000 	 2.166875 	 -0.6708114000 	 -2.3810960000 
806.00 	 224.9877000 	 2.166875 	 -0.6688182000 	 -2.3797070000 
806.20 	 224.9893000 	 2.166875 	 -0.6712882000 	 -2.3812960000 
806.40 	 224.9877000 	 2.166875 	 -0.6685352000 	 -2.3793570000 
806.60 	 224.9877000 	 2.166900 	 -0.6716029000 	 -2.3816710000 
806.80 	 224.9877000 	 2.166925 	 -0.6681792000 	 -2.3789500000 
807.00 	 224.9877000 	 2.166925 	 -0.6718763000 	 -2.3819860000 
807.20 	 224.9813000 	 2.166925 	 -0.6681125000 	 -2.3787910000 
807.40 	 224.9797000 	 2.166925 	 -0.6720893000 	 -2.3821130000 
807.60 	 224.9797000 	 2.166950 	 -0.6679376000 	 -2.3786800000 
807.80 	 224.9749000 	 2.166975 	 -0.6720321000 	 -2.3821320000 
808.00 	 224.9749000 	 2.167000 	 -0.6681697000 	 -2.3787240000 
808.20 	 224.9797000 	 2.167000 	 -0.6717841000 	 -2.3820880000 
808.40 	 224.9797000 	 2.167025 	 -0.6682014000 	 -2.3788800000 
808.60 	 224.9797000 	 2.167025 	 -0.6717841000 	 -2.3821670000 
808.80 	 224.9797000 	 2.167025 	 -0.6685066000 	 -2.3789220000 
809.00 	 224.9829000 	 2.167025 	 -0.6715552000 	 -2.3820150000 
809.20 	 224.9845000 	 2.167050 	 -0.6686242000 	 -2.3790770000 
809.40 	 224.9829000 	 2.167075 	 -0.6712627000 	 -2.3819130000 
809.60 	 224.9845000 	 2.167075 	 -0.6687005000 	 -2.3791150000 
809.80 	 224.9877000 	 2.167075 	 -0.6713168000 	 -2.3818710000 
810.00 	 224.9877000 	 2.167075 	 -0.6690852000 	 -2.3792460000 
810.20 	 224.9893000 	 2.167100 	 -0.6711960000 	 -2.3817220000 
810.40 	 224.9893000 	 2.167125 	 -0.6692791000 	 -2.3794490000 
810.60 	 224.9908000 	 2.167150 	 -0.6704839000 	 -2.3813660000 
810.80 	 224.9908000 	 2.167125 	 -0.6701024000 	 -2.3799480000 
811.00 	 224.9908000 	 2.167125 	 -0.6700230000 	 -2.3808190000 
811.20 	 224.9956000 	 2.167125 	 -0.6705570000 	 -2.3804820000 
811.40 	 224.9988000 	 2.167125 	 -0.6698036000 	 -2.3802920000 
811.60 	 225.0036000 	 2.167125 	 -0.6708749000 	 -2.3808410000 
811.80 	 225.0067000 	 2.167125 	 -0.6691520000 	 -2.3796620000 
812.00 	 225.0115000 	 2.167125 	 -0.6715552000 	 -2.3814040000 
812.20 	 225.0131000 	 2.167125 	 -0.6689231000 	 -2.3795410000 
812.40 	 225.0115000 	 2.167125 	 -0.6717555000 	 -2.3817510000 
812.60 	 225.0115000 	 2.167125 	 -0.6684081000 	 -2.3790420000 
812.80 	 225.0147000 	 2.167125 	 -0.6718349000 	 -2.3821100000 
813.00 	 225.0147000 	 2.167125 	 -0.6682809000 	 -2.3789150000 
813.20 	 225.0147000 	 2.167125 	 -0.6720130000 	 -2.3821640000 
813.40 	 225.0179000 	 2.167125 	 -0.6682937000 	 -2.3787090000 
813.60 	 225.0179000 	 2.167125 	 -0.6720829000 	 -2.3823230000 
813.80 	 225.0179000 	 2.167125 	 -0.6684017000 	 -2.3787660000 
814.00 	 225.0179000 	 2.167125 	 -0.6722323000 	 -2.3823230000 
814.20 	 225.0147000 	 2.167125 	 -0.6683953000 	 -2.3787880000 
814.40 	 225.0115000 	 2.167125 	 -0.6719176000 	 -2.3821040000 
814.60 	 225.0115000 	 2.167125 	 -0.6684812000 	 -2.3789090000 
814.80 	 225.0067000 	 2.167125 	 -0.6716124000 	 -2.3819070000 
815.00 	 224.9988000 	 2.167125 	 -0.6690724000 	 -2.3791890000 
815.20 	 224.9956000 	 2.167125 	 -0.6715043000 	 -2.3816780000 
815.40 	 224.9908000 	 2.167125 	 -0.6692314000 	 -2.3795600000 
815.60 	 224.9893000 	 2.167125 	 -0.6709226000 	 -2.3815730000 
815.80 	 224.9908000 	 2.167125 	 -0.6695430000 	 -2.3796650000 
816.00 	 224.9908000 	 2.167125 	 -0.6704617000 	 -2.3810360000 
816.20 	 224.9908000 	 2.167125 	 -0.6701120000 	 -2.3799800000 
816.40 	 224.9908000 	 2.167125 	 -0.6698132000 	 -2.3805940000 
816.60 	 224.9908000 	 2.167125 	 -0.6705952000 	 -2.3806130000 
816.80 	 224.9893000 	 2.167125 	 -0.6693141000 	 -2.3800440000 
817.00 	 224.9877000 	 2.167125 	 -0.6710370000 	 -2.3809560000 
817.20 	 224.9829000 	 2.167125 	 -0.6693077000 	 -2.3801450000 
817.40 	 224.9829000 	 2.167125 	 -0.6711864000 	 -2.3811400000 
817.60 	 224.9829000 	 2.167125 	 -0.6688595000 	 -2.3795060000 
817.80 	 224.9829000 	 2.167125 	 -0.6720479000 	 -2.3817990000 
818.00 	 224.9877000 	 2.167125 	 -0.6684780000 	 -2.3792520000 
818.20 	 224.9877000 	 2.167125 	 -0.6722609000 	 -2.3820850000 
818.40 	 224.9908000 	 2.167125 	 -0.6682714000 	 -2.3788330000 
818.60 	 224.9908000 	 2.167125 	 -0.6721528000 	 -2.3822560000 
818.80 	 224.9908000 	 2.167125 	 -0.6682904000 	 -2.3788670000 
819.00 	 224.9877000 	 2.167125 	 -0.6721465000 	 -2.3823800000 
819.20 	 224.9829000 	 2.167125 	 -0.6683286000 	 -2.3787660000 
819.40 	 224.9813000 	 2.167125 	 -0.6722832000 	 -2.3822240000 
819.60 	 224.9749000 	 2.167125 	 -0.6685289000 	 -2.3787980000 
819.80 	 224.9749000 	 2.167125 	 -0.6718826000 	 -2.3822020000 
820.00 	 224.9749000 	 2.167150 	 -0.6687863000 	 -2.3791090000 
820.20 	 224.9749000 	 2.167175 	 -0.6714344000 	 -2.3817470000 
820.40 	 224.9749000 	 2.167200 	 -0.6692092000 	 -2.3790550000 
820.60 	 224.9718000 	 2.167225 	 -0.6713613000 	 -2.3816430000 
820.80 	 224.9718000 	 2.167250 	 -0.6695302000 	 -2.3795160000 
821.00 	 224.9670000 	 2.167250 	 -0.6708114000 	 -2.3812260000 
821.20 	 224.9670000 	 2.167275 	 -0.6696351000 	 -2.3797100000 
821.40 	 224.9670000 	 2.167300 	 -0.6702709000 	 -2.3809940000 
821.60 	 224.9718000 	 2.167325 	 -0.6706715000 	 -2.3806190000 
821.80 	 224.9718000 	 2.167350 	 -0.6696733000 	 -2.3801300000 
822.00 	 224.9749000 	 2.167350 	 -0.6712119000 	 -2.3810930000 
822.20 	 224.9797000 	 2.167375 	 -0.6689167000 	 -2.3796560000 
822.40 	 224.9829000 	 2.167400 	 -0.6715775000 	 -2.3815920000 
822.60 	 224.9893000 	 2.167375 	 -0.6685829000 	 -2.3792300000 
822.80 	 224.9908000 	 2.167400 	 -0.6718254000 	 -2.3818940000 
823.00 	 224.9908000 	 2.167425 	 -0.6685607000 	 -2.3790770000 
823.20 	 224.9956000 	 2.167450 	 -0.6722037000 	 -2.3820910000 
823.40 	 224.9956000 	 2.167425 	 -0.6683381000 	 -2.3788740000 
823.60 	 224.9988000 	 2.167425 	 -0.6723626000 	 -2.3822020000 
823.80 	 224.9988000 	 2.167425 	 -0.6683445000 	 -2.3786670000 
824.00 	 225.0067000 	 2.167425 	 -0.6722959000 	 -2.3822340000 
824.20 	 225.0147000 	 2.167425 	 -0.6684208000 	 -2.3787750000 
824.40 	 225.0179000 	 2.167425 	 -0.6721179000 	 -2.3822090000 
824.60 	 225.0258000 	 2.167425 	 -0.6685225000 	 -2.3788290000 
824.80 	 225.0258000 	 2.167425 	 -0.6718318000 	 -2.3820720000 
825.00 	 225.0290000 	 2.167425 	 -0.6691901000 	 -2.3791760000 
825.20 	 225.0258000 	 2.167425 	 -0.6714153000 	 -2.3817600000 
825.40 	 225.0226000 	 2.167425 	 -0.6695144000 	 -2.3794680000 
825.60 	 225.0179000 	 2.167425 	 -0.6710498000 	 -2.3815120000 
825.80 	 225.0147000 	 2.167375 	 -0.6697019000 	 -2.3796750000 
826.00 	 225.0115000 	 2.167375 	 -0.6705411000 	 -2.3809690000 
826.20 	 225.0067000 	 2.167375 	 -0.6702868000 	 -2.3801800000 
826.40 	 225.0067000 	 2.167375 	 -0.6698863000 	 -2.3807210000 
826.60 	 225.0036000 	 2.167375 	 -0.6706683000 	 -2.3806250000 
826.80 	 225.0067000 	 2.167375 	 -0.6695588000 	 -2.3802570000 
827.00 	 225.0067000 	 2.167375 	 -0.6713359000 	 -2.3809750000 
827.20 	 225.0067000 	 2.167375 	 -0.6692759000 	 -2.3798690000 
827.40 	 225.0067000 	 2.167375 	 -0.6715934000 	 -2.3814870000 
827.60 	 225.0067000 	 2.167375 	 -0.6688976000 	 -2.3795000000 
827.80 	 225.0036000 	 2.167375 	 -0.6719335000 	 -2.3818050000 
828.00 	 225.0036000 	 2.167375 	 -0.6686592000 	 -2.3791310000 
828.20 	 224.9988000 	 2.167375 	 -0.6722546000 	 -2.3819920000 
828.40 	 224.9956000 	 2.167375 	 -0.6684113000 	 -2.3789470000 
828.60 	 224.9956000 	 2.167375 	 -0.6723468000 	 -2.3822720000 
828.80 	 224.9956000 	 2.167375 	 -0.6682904000 	 -2.3786860000 
829.00 	 224.9956000 	 2.167375 	 -0.6721846000 	 -2.3822500000 
829.20 	 224.9956000 	 2.167375 	 -0.6684812000 	 -2.3788260000 
829.40 	 224.9956000 	 2.167375 	 -0.6720861000 	 -2.3823200000 
829.60 	 224.9956000 	 2.167375 	 -0.6687482000 	 -2.3790360000 
829.80 	 224.9924000 	 2.167375 	 -0.6715520000 	 -2.3819890000 
830.00 	 224.9908000 	 2.167375 	 -0.6694253000 	 -2.3793920000 
830.20 	 224.9908000 	 2.167375 	 -0.6711674000 	 -2.3814900000 
830.40 	 224.9877000 	 2.167375 	 -0.6700198000 	 -2.3797800000 
830.60 	 224.9877000 	 2.167375 	 -0.6704553000 	 -2.3808030000 
830.80 	 224.9877000 	 2.167375 	 -0.6705952000 	 -2.3804500000 
831.00 	 224.9829000 	 2.167375 	 -0.6698926000 	 -2.3803900000 
831.20 	 224.9797000 	 2.167375 	 -0.6710275000 	 -2.3808350000 
831.40 	 224.9797000 	 2.167375 	 -0.6692569000 	 -2.3798400000 
831.60 	 224.9749000 	 2.167375 	 -0.6714408000 	 -2.3811090000 
831.80 	 224.9718000 	 2.167375 	 -0.6691201000 	 -2.3796810000 
832.00 	 224.9734000 	 2.167375 	 -0.6719112000 	 -2.3816620000 
832.20 	 224.9718000 	 2.167375 	 -0.6686051000 	 -2.3792810000 
832.40 	 224.9718000 	 2.167425 	 -0.6720479000 	 -2.3819130000 
832.60 	 224.9670000 	 2.167425 	 -0.6684081000 	 -2.3790550000 
832.80 	 224.9670000 	 2.167450 	 -0.6722514000 	 -2.3819860000 
833.00 	 224.9670000 	 2.167475 	 -0.6684176000 	 -2.3788200000 
833.20 	 224.9718000 	 2.167500 	 -0.6724389000 	 -2.3821580000 
833.40 	 224.9749000 	 2.167525 	 -0.6682650000 	 -2.3788100000 
833.60 	 224.9781000 	 2.167550 	 -0.6721687000 	 -2.3822020000 
833.80 	 224.9797000 	 2.167550 	 -0.6685002000 	 -2.3787690000 
834.00 	 224.9765000 	 2.167575 	 -0.6719748000 	 -2.3822660000 
834.20 	 224.9797000 	 2.167600 	 -0.6687705000 	 -2.3789180000 
834.40 	 224.9797000 	 2.167575 	 -0.6719971000 	 -2.3821040000 
834.60 	 224.9829000 	 2.167600 	 -0.6690089000 	 -2.3790870000 
834.80 	 224.9877000 	 2.167625 	 -0.6713168000 	 -2.3815850000 
835.00 	 224.9908000 	 2.167625 	 -0.6697114000 	 -2.3795700000 
835.20 	 224.9956000 	 2.167625 	 -0.6710466000 	 -2.3812010000 
835.40 	 224.9988000 	 2.167625 	 -0.6704140000 	 -2.3799770000 
835.60 	 225.0004000 	 2.167625 	 -0.6704426000 	 -2.3807180000 
835.80 	 225.0036000 	 2.167650 	 -0.6708400000 	 -2.3803620000 
836.00 	 225.0036000 	 2.167625 	 -0.6701120000 	 -2.3804410000 
836.20 	 225.0036000 	 2.167625 	 -0.6710942000 	 -2.3806790000 
836.40 	 225.0036000 	 2.167625 	 -0.6694984000 	 -2.3798530000 
836.60 	 224.9988000 	 2.167625 	 -0.6714694000 	 -2.3812740000 
836.80 	 225.0004000 	 2.167625 	 -0.6690534000 	 -2.3794940000 
837.00 	 225.0036000 	 2.167625 	 -0.6718222000 	 -2.3815350000 
837.20 	 225.0036000 	 2.167625 	 -0.6689358000 	 -2.3794240000 
837.40 	 225.0067000 	 2.167625 	 -0.6721656000 	 -2.3817540000 
837.60 	 225.0067000 	 2.167625 	 -0.6689167000 	 -2.3791090000 
837.80 	 225.0067000 	 2.167625 	 -0.6723563000 	 -2.3821670000 
838.00 	 225.0067000 	 2.167625 	 -0.6686051000 	 -2.3788830000 
838.20 	 225.0036000 	 2.167625 	 -0.6723277000 	 -2.3821580000 
838.40 	 224.9988000 	 2.167625 	 -0.6685002000 	 -2.3788390000 
838.60 	 224.9988000 	 2.167625 	 -0.6725152000 	 -2.3822820000 
838.80 	 224.9988000 	 2.167625 	 -0.6684176000 	 -2.3787020000 
839.00 	 224.9972000 	 2.167625 	 -0.6723563000 	 -2.3822470000 
839.20 	 224.9956000 	 2.167625 	 -0.6685893000 	 -2.3788010000 
839.40 	 224.9924000 	 2.167625 	 -0.6720511000 	 -2.3820370000 
839.60 	 224.9908000 	 2.167625 	 -0.6691583000 	 -2.3790360000 
839.80 	 224.9877000 	 2.167625 	 -0.6717014000 	 -2.3818400000 
840.00 	 224.9877000 	 2.167625 	 -0.6693522000 	 -2.3793350000 
840.20 	 224.9877000 	 2.167625 	 -0.6715457000 	 -2.3817130000 
840.40 	 224.9877000 	 2.167650 	 -0.6696637000 	 -2.3795830000 
840.60 	 224.9877000 	 2.167675 	 -0.6709353000 	 -2.3812390000 
840.80 	 224.9877000 	 2.167675 	 -0.6702392000 	 -2.3799100000 
841.00 	 224.9877000 	 2.167700 	 -0.6705125000 	 -2.3810670000 
841.20 	 224.9845000 	 2.167675 	 -0.6702232000 	 -2.3799960000 
841.40 	 224.9829000 	 2.167700 	 -0.6702264000 	 -2.3806410000 
841.60 	 224.9829000 	 2.167725 	 -0.6707764000 	 -2.3805650000 
841.80 	 224.9829000 	 2.167750 	 -0.6696956000 	 -2.3801200000 
842.00 	 224.9829000 	 2.167725 	 -0.6713104000 	 -2.3808640000 
842.20 	 224.9877000 	 2.167725 	 -0.6697623000 	 -2.3799480000 
842.40 	 224.9829000 	 2.167750 	 -0.6716315000 	 -2.3811210000 
842.60 	 224.9813000 	 2.167775 	 -0.6693840000 	 -2.3797290000 
842.80 	 224.9797000 	 2.167775 	 -0.6719971000 	 -2.3814460000 
843.00 	 224.9749000 	 2.167775 	 -0.6693204000 	 -2.3795540000 
843.20 	 224.9749000 	 2.167800 	 -0.6722291000 	 -2.3816710000 
843.40 	 224.9797000 	 2.167825 	 -0.6690471000 	 -2.3791730000 
843.60 	 224.9877000 	 2.167850 	 -0.6725661000 	 -2.3819480000 
843.80 	 224.9877000 	 2.167850 	 -0.6689040000 	 -2.3790870000 
844.00 	 224.9940000 	 2.167825 	 -0.6727314000 	 -2.3821260000 
844.20 	 224.9956000 	 2.167825 	 -0.6688309000 	 -2.3788960000 
844.40 	 224.9908000 	 2.167825 	 -0.6728681000 	 -2.3821770000 
844.60 	 224.9908000 	 2.167825 	 -0.6688468000 	 -2.3788260000 
844.80 	 224.9956000 	 2.167825 	 -0.6729380000 	 -2.3822470000 
845.00 	 224.9956000 	 2.167825 	 -0.6688881000 	 -2.3787980000 
845.20 	 224.9956000 	 2.167825 	 -0.6726837000 	 -2.3822310000 
845.40 	 224.9956000 	 2.167825 	 -0.6691360000 	 -2.3788860000 
845.60 	 224.9956000 	 2.167825 	 -0.6724707000 	 -2.3821900000 
845.80 	 224.9956000 	 2.167825 	 -0.6693490000 	 -2.3790840000 
846.00 	 224.9908000 	 2.167825 	 -0.6720797000 	 -2.3818970000 
846.20 	 224.9908000 	 2.167825 	 -0.6699467000 	 -2.3794210000 
846.40 	 224.9877000 	 2.167825 	 -0.6717427000 	 -2.3815540000 
846.60 	 224.9877000 	 2.167850 	 -0.6704171000 	 -2.3798020000 
846.80 	 224.9829000 	 2.167875 	 -0.6711483000 	 -2.3810860000 
847.00 	 224.9829000 	 2.167875 	 -0.6707478000 	 -2.3803650000 
847.20 	 224.9829000 	 2.167900 	 -0.6703727000 	 -2.3806190000 
847.40 	 224.9829000 	 2.167875 	 -0.6714090000 	 -2.3806640000 
847.60 	 224.9877000 	 2.167900 	 -0.6698799000 	 -2.3800910000 
847.80 	 224.9908000 	 2.167925 	 -0.6718286000 	 -2.3811280000 
848.00 	 224.9956000 	 2.167950 	 -0.6694857000 	 -2.3795130000 
848.20 	 224.9988000 	 2.167925 	 -0.6726297000 	 -2.3817350000 
848.40 	 224.9988000 	 2.167925 	 -0.6693904000 	 -2.3792390000 
848.60 	 224.9988000 	 2.167925 	 -0.6729126000 	 -2.3820660000 
848.80 	 224.9956000 	 2.167925 	 -0.6690947000 	 -2.3790200000 
849.00 	 224.9908000 	 2.167925 	 -0.6729825000 	 -2.3822280000 
849.20 	 224.9877000 	 2.167925 	 -0.6689866000 	 -2.3789690000 
849.40 	 224.9829000 	 2.167925 	 -0.6727092000 	 -2.3822660000 
849.60 	 224.9829000 	 2.167925 	 -0.6689517000 	 -2.3788520000 
849.80 	 224.9797000 	 2.167925 	 -0.6726933000 	 -2.3822470000 
850.00 	 224.9749000 	 2.167950 	 -0.6693109000 	 -2.3789720000 
850.20 	 224.9734000 	 2.167975 	 -0.6725566000 	 -2.3820720000 
850.40 	 224.9718000 	 2.168000 	 -0.6694889000 	 -2.3791470000 
850.60 	 224.9718000 	 2.168025 	 -0.6720193000 	 -2.3816300000 
850.80 	 224.9718000 	 2.168050 	 -0.6700389000 	 -2.3793920000 
851.00 	 224.9718000 	 2.168050 	 -0.6717141000 	 -2.3814140000 
851.20 	 224.9670000 	 2.168075 	 -0.6704903000 	 -2.3797230000 
851.40 	 224.9670000 	 2.168100 	 -0.6713803000 	 -2.3810830000 
851.60 	 224.9670000 	 2.168125 	 -0.6708018000 	 -2.3802440000 
851.80 	 224.9670000 	 2.168150 	 -0.6703885000 	 -2.3804060000 
852.00 	 224.9734000 	 2.168150 	 -0.6717460000 	 -2.3808190000 
852.20 	 224.9749000 	 2.168175 	 -0.6700389000 	 -2.3801040000 
852.40 	 224.9829000 	 2.168200 	 -0.6722291000 	 -2.3813690000 
852.60 	 224.9877000 	 2.168200 	 -0.6696160000 	 -2.3792930000 
852.80 	 224.9908000 	 2.168200 	 -0.6725597000 	 -2.3817060000 
853.00 	 224.9908000 	 2.168225 	 -0.6692283000 	 -2.3792050000 
853.20 	 224.9908000 	 2.168250 	 -0.6729158000 	 -2.3820530000 
853.40 	 224.9956000 	 2.168225 	 -0.6690438000 	 -2.3789020000 
853.60 	 224.9908000 	 2.168225 	 -0.6729698000 	 -2.3822690000 
853.80 	 224.9956000 	 2.168225 	 -0.6691360000 	 -2.3788040000 
854.00 	 224.9956000 	 2.168225 	 -0.6730430000 	 -2.3822620000 
854.20 	 224.9956000 	 2.168225 	 -0.6692600000 	 -2.3787880000 
854.40 	 224.9956000 	 2.168225 	 -0.6728999000 	 -2.3822150000 
854.60 	 224.9972000 	 2.168225 	 -0.6693427000 	 -2.3790450000 
854.80 	 224.9988000 	 2.168225 	 -0.6724930000 	 -2.3820370000 
855.00 	 224.9988000 	 2.168225 	 -0.6698768000 	 -2.3793350000 
855.20 	 224.9988000 	 2.168225 	 -0.6719780000 	 -2.3815730000 
855.40 	 224.9988000 	 2.168225 	 -0.6701279000 	 -2.3794400000 
855.60 	 224.9956000 	 2.168225 	 -0.6717173000 	 -2.3814680000 
855.80 	 224.9908000 	 2.168225 	 -0.6705539000 	 -2.3798210000 
856.00 	 224.9877000 	 2.168225 	 -0.6711991000 	 -2.3810130000 
856.20 	 224.9829000 	 2.168225 	 -0.6710084000 	 -2.3803230000 
856.40 	 224.9797000 	 2.168225 	 -0.6708686000 	 -2.3806350000 
856.60 	 224.9797000 	 2.168225 	 -0.6716760000 	 -2.3806570000 
856.80 	 224.9749000 	 2.168225 	 -0.6701565000 	 -2.3797730000 
857.00 	 224.9797000 	 2.168250 	 -0.6725757000 	 -2.3814360000 
857.20 	 224.9781000 	 2.168275 	 -0.6696701000 	 -2.3793630000 
857.40 	 224.9797000 	 2.168275 	 -0.6727473000 	 -2.3818910000 
857.60 	 224.9797000 	 2.168300 	 -0.6694508000 	 -2.3791060000 
857.80 	 224.9797000 	 2.168300 	 -0.6731097000 	 -2.3819760000 
858.00 	 224.9749000 	 2.168325 	 -0.6692410000 	 -2.3788610000 
858.20 	 224.9718000 	 2.168350 	 -0.6733131000 	 -2.3823040000 
858.40 	 224.9670000 	 2.168350 	 -0.6693999000 	 -2.3788360000 
858.60 	 224.9670000 	 2.168375 	 -0.6729476000 	 -2.3820620000 
858.80 	 224.9670000 	 2.168400 	 -0.6696701000 	 -2.3787180000 
859.00 	 224.9670000 	 2.168425 	 -0.6729094000 	 -2.3820340000 
859.20 	 224.9718000 	 2.168450 	 -0.6700484000 	 -2.3791120000 
859.40 	 224.9749000 	 2.168450 	 -0.6725248000 	 -2.3818140000 
859.60 	 224.9797000 	 2.168475 	 -0.6704426000 	 -2.3794400000 
859.80 	 224.9829000 	 2.168475 	 -0.6719494000 	 -2.3814110000 
860.00 	 224.9877000 	 2.168500 	 -0.6708686000 	 -2.3796270000 
860.20 	 224.9877000 	 2.168525 	 -0.6715393000 	 -2.3811150000 
860.40 	 224.9893000 	 2.168550 	 -0.6710307000 	 -2.3801110000 
860.60 	 224.9877000 	 2.168550 	 -0.6712310000 	 -2.3807430000 
860.80 	 224.9829000 	 2.168525 	 -0.6719017000 	 -2.3805520000 
861.00 	 224.9829000 	 2.168525 	 -0.6706588000 	 -2.3802220000 
861.20 	 224.9829000 	 2.168550 	 -0.6722450000 	 -2.3809560000 
861.40 	 224.9877000 	 2.168575 	 -0.6705316000 	 -2.3798850000 
861.60 	 224.9877000 	 2.168600 	 -0.6725534000 	 -2.3812710000 
861.80 	 224.9908000 	 2.168575 	 -0.6701469000 	 -2.3794300000 
862.00 	 224.9908000 	 2.168575 	 -0.6730302000 	 -2.3816940000 
862.20 	 224.9908000 	 2.168575 	 -0.6700293000 	 -2.3793220000 
862.40 	 224.9877000 	 2.168575 	 -0.6731033000 	 -2.3818940000 
862.60 	 224.9877000 	 2.168600 	 -0.6696828000 	 -2.3790170000 
862.80 	 224.9829000 	 2.168600 	 -0.6729444000 	 -2.3823230000 
863.00 	 224.9797000 	 2.168625 	 -0.6686814000 	 -2.3788260000 
863.20 	 224.9797000 	 2.168625 	 -0.6727505000 	 -2.3822590000 
863.40 	 224.9797000 	 2.168625 	 -0.6699594000 	 -2.3787400000 
863.60 	 224.9765000 	 2.168650 	 -0.6736724000 	 -2.3822590000 
863.80 	 224.9749000 	 2.168675 	 -0.6699308000 	 -2.3787310000 
864.00 	 224.9749000 	 2.168675 	 -0.6732242000 	 -2.3819510000 
864.20 	 224.9734000 	 2.168700 	 -0.6703631000 	 -2.3791980000 
864.40 	 224.9749000 	 2.168725 	 -0.6725629000 	 -2.3815920000 
864.60 	 224.9797000 	 2.168725 	 -0.6711642000 	 -2.3795670000 
864.80 	 224.9877000 	 2.168750 	 -0.6722133000 	 -2.3811310000 
865.00 	 224.9908000 	 2.168775 	 -0.6714217000 	 -2.3799640000 
865.20 	 224.9956000 	 2.168775 	 -0.6718413000 	 -2.3809910000 
865.40 	 225.0020000 	 2.168775 	 -0.6720988000 	 -2.3802380000 
865.60 	 225.0036000 	 2.168775 	 -0.6713899000 	 -2.3803710000 
865.80 	 225.0067000 	 2.168775 	 -0.6724389000 	 -2.3808830000 
866.00 	 225.0052000 	 2.168775 	 -0.6709130000 	 -2.3801360000 
866.20 	 225.0067000 	 2.168775 	 -0.6726901000 	 -2.3808990000 
866.40 	 225.0036000 	 2.168775 	 -0.6707287000 	 -2.3799320000 
866.60 	 225.0036000 	 2.168775 	 -0.6733036000 	 -2.3817860000 
866.80 	 225.0036000 	 2.168775 	 -0.6702042000 	 -2.3792740000 
867.00 	 224.9988000 	 2.168775 	 -0.6734053000 	 -2.3819830000 
867.20 	 224.9956000 	 2.168775 	 -0.6699530000 	 -2.3790040000 
867.40 	 224.9908000 	 2.168775 	 -0.6737836000 	 -2.3823770000 
867.60 	 224.9908000 	 2.168775 	 -0.6699689000 	 -2.3788860000 
867.80 	 224.9908000 	 2.168775 	 -0.6737804000 	 -2.3822940000 
868.00 	 224.9908000 	 2.168775 	 -0.6700452000 	 -2.3788230000 
868.20 	 224.9940000 	 2.168775 	 -0.6734753000 	 -2.3821540000 
868.40 	 224.9956000 	 2.168775 	 -0.6703790000 	 -2.3790260000 
868.60 	 224.9956000 	 2.168775 	 -0.6733735000 	 -2.3821900000 
868.80 	 224.9956000 	 2.168775 	 -0.6704680000 	 -2.3792930000 
869.00 	 224.9908000 	 2.168775 	 -0.6729571000 	 -2.3818300000 
869.20 	 224.9861000 	 2.168775 	 -0.6709989000 	 -2.3795290000 
869.40 	 224.9829000 	 2.168775 	 -0.6724294000 	 -2.3813980000 
869.60 	 224.9797000 	 2.168775 	 -0.6714566000 	 -2.3800090000 
869.80 	 224.9797000 	 2.168800 	 -0.6720638000 	 -2.3809120000 
870.00 	 224.9829000 	 2.168800 	 -0.6718190000 	 -2.3804030000 
870.20 	 224.9877000 	 2.168825 	 -0.6715075000 	 -2.3806980000 
870.40 	 224.9877000 	 2.168825 	 -0.6724803000 	 -2.3808800000 
870.60 	 224.9829000 	 2.168825 	 -0.6709576000 	 -2.3800020000 
870.80 	 224.9829000 	 2.168850 	 -0.6729953000 	 -2.3815190000 
871.00 	 224.9797000 	 2.168850 	 -0.6703281000 	 -2.3796720000 
871.20 	 224.9797000 	 2.168875 	 -0.6734753000 	 -2.3818810000 
871.40 	 224.9749000 	 2.168900 	 -0.6699784000 	 -2.3791310000 
871.60 	 224.9797000 	 2.168875 	 -0.6737010000 	 -2.3823040000 
871.80 	 224.9829000 	 2.168900 	 -0.6698672000 	 -2.3790100000 
872.00 	 224.9829000 	 2.168925 	 -0.6739013000 	 -2.3823520000 
872.20 	 224.9877000 	 2.168950 	 -0.6699594000 	 -2.3789090000 
872.40 	 224.9877000 	 2.168925 	 -0.6737105000 	 -2.3823900000 
872.60 	 224.9877000 	 2.168925 	 -0.6700007000 	 -2.3788830000 
872.80 	 224.9877000 	 2.168950 	 -0.6735070000 	 -2.3821450000 
873.00 	 224.9877000 	 2.168975 	 -0.6700261000 	 -2.3789410000 
873.20 	 224.9908000 	 2.168975 	 -0.6730938000 	 -2.3821960000 
873.40 	 224.9908000 	 2.168975 	 -0.6706905000 	 -2.3792520000 
873.60 	 224.9877000 	 2.168975 	 -0.6726615000 	 -2.3815980000 
873.80 	 224.9877000 	 2.168975 	 -0.6712564000 	 -2.3796210000 
874.00 	 224.9877000 	 2.168975 	 -0.6724421000 	 -2.3812610000 
874.20 	 224.9877000 	 2.168975 	 -0.6716474000 	 -2.3800790000 
874.40 	 224.9908000 	 2.169000 	 -0.6717269000 	 -2.3807430000 
874.60 	 224.9940000 	 2.169000 	 -0.6721497000 	 -2.3805110000 
874.80 	 224.9956000 	 2.169025 	 -0.6714185000 	 -2.3804730000 
875.00 	 224.9988000 	 2.169025 	 -0.6726360000 	 -2.3808350000 
875.20 	 224.9988000 	 2.169025 	 -0.6705856000 	 -2.3799130000 
875.40 	 224.9972000 	 2.169025 	 -0.6728808000 	 -2.3814420000 
875.60 	 224.9988000 	 2.169025 	 -0.6700484000 	 -2.3791730000 
875.80 	 224.9988000 	 2.169025 	 -0.6732972000 	 -2.3818710000 
876.00 	 225.0036000 	 2.169025 	 -0.6697528000 	 -2.3790810000 
876.20 	 225.0067000 	 2.169025 	 -0.6735547000 	 -2.3821420000 
876.40 	 225.0067000 	 2.169025 	 -0.6694794000 	 -2.3788960000 
876.60 	 225.0067000 	 2.169025 	 -0.6736088000 	 -2.3823290000 
876.80 	 225.0036000 	 2.169025 	 -0.6697623000 	 -2.3785910000 
877.00 	 225.0036000 	 2.169025 	 -0.6734340000 	 -2.3821740000 
877.20 	 224.9988000 	 2.169025 	 -0.6699021000 	 -2.3789150000 
877.40 	 224.9956000 	 2.169025 	 -0.6732909000 	 -2.3821100000 
877.60 	 224.9908000 	 2.169025 	 -0.6701406000 	 -2.3790870000 
877.80 	 224.9877000 	 2.169025 	 -0.6728871000 	 -2.3819220000 
878.00 	 224.9829000 	 2.169025 	 -0.6706142000 	 -2.3792840000 
878.20 	 224.9797000 	 2.169025 	 -0.6723785000 	 -2.3815600000 
878.40 	 224.9749000 	 2.169025 	 -0.6708717000 	 -2.3796650000 
878.60 	 224.9781000 	 2.169025 	 -0.6722355000 	 -2.3813790000 
878.80 	 224.9797000 	 2.169050 	 -0.6710466000 	 -2.3799260000 
879.00 	 224.9797000 	 2.169075 	 -0.6716792000 	 -2.3810550000 
879.20 	 224.9797000 	 2.169075 	 -0.6716855000 	 -2.3803040000 
879.40 	 224.9797000 	 2.169100 	 -0.6713390000 	 -2.3806980000 
879.60 	 224.9797000 	 2.169100 	 -0.6721179000 	 -2.3806160000 
879.80 	 224.9829000 	 2.169125 	 -0.6710212000 	 -2.3803490000 
880.00 	 224.9829000 	 2.169150 	 -0.6730080000 	 -2.3813150000 
880.20 	 224.9829000 	 2.169125 	 -0.6704171000 	 -2.3797260000 
880.40 	 224.9829000 	 2.169125 	 -0.6730111000 	 -2.3815250000 
880.60 	 224.9829000 	 2.169150 	 -0.6699530000 	 -2.3794430000 
880.80 	 224.9829000 	 2.169175 	 -0.6731765000 	 -2.3818020000 
881.00 	 224.9829000 	 2.169200 	 -0.6698895000 	 -2.3791730000 
881.20 	 224.9829000 	 2.169175 	 -0.6735706000 	 -2.3820530000 
881.40 	 224.9829000 	 2.169175 	 -0.6701215000 	 -2.3790490000 
881.60 	 224.9861000 	 2.169200 	 -0.6739839000 	 -2.3822050000 
881.80 	 224.9877000 	 2.169225 	 -0.6698863000 	 -2.3789090000 
882.00 	 224.9877000 	 2.169250 	 -0.6737677000 	 -2.3824180000 
882.20 	 224.9877000 	 2.169225 	 -0.6700484000 	 -2.3788450000 
882.40 	 224.9877000 	 2.169225 	 -0.6736533000 	 -2.3823770000 
882.60 	 224.9829000 	 2.169250 	 -0.6701596000 	 -2.3789600000 
882.80 	 224.9829000 	 2.169275 	 -0.6731828000 	 -2.3820080000 
883.00 	 224.9829000 	 2.169300 	 -0.6707541000 	 -2.3794330000 
883.20 	 224.9813000 	 2.169275 	 -0.6730334000 	 -2.3818020000 
883.40 	 224.9829000 	 2.169275 	 -0.6717873000 	 -2.3796680000 
883.60 	 224.9861000 	 2.169300 	 -0.6728681000 	 -2.3814360000 
883.80 	 224.9877000 	 2.169325 	 -0.6721115000 	 -2.3801300000 
884.00 	 224.9908000 	 2.169350 	 -0.6722609000 	 -2.3808990000 
884.20 	 224.9908000 	 2.169350 	 -0.6725407000 	 -2.3805870000 
884.40 	 224.9908000 	 2.169325 	 -0.6717332000 	 -2.3804190000 
884.60 	 224.9940000 	 2.169325 	 -0.6730207000 	 -2.3809650000 
884.80 	 224.9956000 	 2.169325 	 -0.6713009000 	 -2.3801230000 
885.00 	 224.9988000 	 2.169325 	 -0.6733894000 	 -2.3814010000 
885.20 	 225.0036000 	 2.169325 	 -0.6708209000 	 -2.3797480000 
885.40 	 225.0067000 	 2.169325 	 -0.6739902000 	 -2.3818620000 
885.60 	 225.0115000 	 2.169325 	 -0.6705411000 	 -2.3793130000 
885.80 	 225.0115000 	 2.169325 	 -0.6741524000 	 -2.3820690000 
886.00 	 225.0115000 	 2.169325 	 -0.6703218000 	 -2.3789470000 
886.20 	 225.0115000 	 2.169325 	 -0.6742128000 	 -2.3823100000 
886.40 	 225.0067000 	 2.169325 	 -0.6704267000 	 -2.3788200000 
886.60 	 225.0067000 	 2.169325 	 -0.6741492000 	 -2.3821580000 
886.80 	 225.0067000 	 2.169325 	 -0.6704394000 	 -2.3789310000 
887.00 	 225.0067000 	 2.169325 	 -0.6742541000 	 -2.3823170000 
887.20 	 225.0067000 	 2.169325 	 -0.6706683000 	 -2.3788640000 
887.40 	 225.0067000 	 2.169325 	 -0.6740506000 	 -2.3822750000 
887.60 	 225.0115000 	 2.169325 	 -0.6706460000 	 -2.3789690000 
887.80 	 225.0115000 	 2.169325 	 -0.6738408000 	 -2.3821420000 
888.00 	 225.0115000 	 2.169325 	 -0.6710466000 	 -2.3792080000 
888.20 	 225.0115000 	 2.169325 	 -0.6734053000 	 -2.3818460000 
888.40 	 225.0115000 	 2.169325 	 -0.6715457000 	 -2.3796940000 
888.60 	 225.0083000 	 2.169325 	 -0.6729667000 	 -2.3814900000 
888.80 	 225.0067000 	 2.169325 	 -0.6718667000 	 -2.3798850000 
889.00 	 225.0067000 	 2.169325 	 -0.6723149000 	 -2.3809050000 
889.20 	 225.0052000 	 2.169325 	 -0.6725947000 	 -2.3805520000 
889.40 	 225.0036000 	 2.169325 	 -0.6717237000 	 -2.3804120000 
889.60 	 225.0004000 	 2.169325 	 -0.6731828000 	 -2.3811050000 
889.80 	 224.9988000 	 2.169325 	 -0.6713231000 	 -2.3800560000 
890.00 	 224.9988000 	 2.169325 	 -0.6735484000 	 -2.3815850000 
890.20 	 224.9956000 	 2.169325 	 -0.6708114000 	 -2.3795290000 
890.40 	 224.9956000 	 2.169325 	 -0.6738599000 	 -2.3818140000 
890.60 	 224.9956000 	 2.169325 	 -0.6704330000 	 -2.3792970000 
890.80 	 224.9956000 	 2.169325 	 -0.6739743000 	 -2.3820750000 
891.00 	 224.9908000 	 2.169325 	 -0.6703854000 	 -2.3789340000 
891.20 	 224.9908000 	 2.169325 	 -0.6743081000 	 -2.3823010000 
891.40 	 224.9908000 	 2.169325 	 -0.6703059000 	 -2.3788010000 
891.60 	 224.9940000 	 2.169325 	 -0.6740475000 	 -2.3823260000 
891.80 	 224.9908000 	 2.169325 	 -0.6705411000 	 -2.3788740000 
892.00 	 224.9956000 	 2.169325 	 -0.6736152000 	 -2.3821070000 
892.20 	 224.9956000 	 2.169325 	 -0.6710942000 	 -2.3792390000 
892.40 	 224.9956000 	 2.169325 	 -0.6732655000 	 -2.3816490000 
892.60 	 224.9956000 	 2.169325 	 -0.6717396000 	 -2.3798240000 
892.80 	 224.9988000 	 2.169325 	 -0.6725184000 	 -2.3811530000 
893.00 	 224.9956000 	 2.169325 	 -0.6721942000 	 -2.3802790000 
893.20 	 224.9908000 	 2.169325 	 -0.6720066000 	 -2.3807210000 
893.40 	 224.9877000 	 2.169325 	 -0.6727855000 	 -2.3807590000 
893.60 	 224.9877000 	 2.169325 	 -0.6713994000 	 -2.3802410000 
893.80 	 224.9877000 	 2.169325 	 -0.6731446000 	 -2.3811790000 
894.00 	 224.9877000 	 2.169350 	 -0.6710784000 	 -2.3799640000 
894.20 	 224.9908000 	 2.169375 	 -0.6736882000 	 -2.3816330000 
894.40 	 224.9908000 	 2.169375 	 -0.6707509000 	 -2.3795320000 
894.60 	 224.9956000 	 2.169400 	 -0.6737487000 	 -2.3819100000 
894.80 	 224.9956000 	 2.169375 	 -0.6706429000 	 -2.3794400000 
895.00 	 224.9956000 	 2.169375 	 -0.6738822000 	 -2.3820620000 
895.20 	 224.9988000 	 2.169375 	 -0.6704362000 	 -2.3790330000 
895.40 	 225.0036000 	 2.169375 	 -0.6739203000 	 -2.3822910000 
895.60 	 225.0036000 	 2.169375 	 -0.6703154000 	 -2.3789340000 
895.80 	 225.0036000 	 2.169375 	 -0.6741238000 	 -2.3824720000 
896.00 	 224.9988000 	 2.169375 	 -0.6704871000 	 -2.3790140000 
896.20 	 224.9988000 	 2.169375 	 -0.6738822000 	 -2.3823040000 
896.40 	 224.9988000 	 2.169375 	 -0.6707573000 	 -2.3790840000 
896.60 	 224.9988000 	 2.169375 	 -0.6734657000 	 -2.3820880000 
896.80 	 224.9988000 	 2.169375 	 -0.6709989000 	 -2.3792900000 
897.00 	 224.9988000 	 2.169375 	 -0.6732051000 	 -2.3818080000 
897.20 	 225.0036000 	 2.169375 	 -0.6714821000 	 -2.3796680000 
897.40 	 225.0004000 	 2.169375 	 -0.6725724000 	 -2.3811150000 
897.60 	 224.9988000 	 2.169375 	 -0.6722609000 	 -2.3802630000 
897.80 	 225.0036000 	 2.169375 	 -0.6719494000 	 -2.3806190000 
898.00 	 224.9988000 	 2.169375 	 -0.6726678000 	 -2.3804220000 
898.20 	 224.9988000 	 2.169375 	 -0.6718826000 	 -2.3806380000 
898.40 	 224.9988000 	 2.169375 	 -0.6730366000 	 -2.3809850000 
898.60 	 224.9988000 	 2.169375 	 -0.6710402000 	 -2.3799200000 
898.80 	 225.0036000 	 2.169375 	 -0.6735229000 	 -2.3815510000 
899.00 	 225.0036000 	 2.169375 	 -0.6707160000 	 -2.3794080000 
899.20 	 225.0020000 	 2.169375 	 -0.6739013000 	 -2.3819260000 
899.40 	 224.9988000 	 2.169375 	 -0.6703122000 	 -2.3789630000 
899.60 	 224.9956000 	 2.169375 	 -0.6741015000 	 -2.3822310000 
899.80 	 224.9908000 	 2.169375 	 -0.6702359000 	 -2.3788990000 
900.00 	 224.9797000 	 2.169375 	 -0.6740792000 	 -2.3824280000 
900.20 	 224.9718000 	 2.169375 	 -0.6703441000 	 -2.3787150000 
900.40 	 224.9591000 	 2.169375 	 -0.6739585000 	 -2.3821800000 
900.60 	 224.9495000 	 2.169400 	 -0.6707191000 	 -2.3791850000 
900.80 	 224.9447000 	 2.169450 	 -0.6734498000 	 -2.3820940000 
901.00 	 224.9368000 	 2.169500 	 -0.6710656000 	 -2.3793030000 
901.20 	 224.9352000 	 2.169550 	 -0.6730461000 	 -2.3816550000 
901.40 	 224.9320000 	 2.169600 	 -0.6712754000 	 -2.3796400000 
901.60 	 224.9336000 	 2.169650 	 -0.6725025000 	 -2.3810200000 
901.80 	 224.9368000 	 2.169725 	 -0.6719907000 	 -2.3800820000 
902.00 	 224.9384000 	 2.169750 	 -0.6720543000 	 -2.3807910000 
902.20 	 224.9479000 	 2.169825 	 -0.6724040000 	 -2.3804570000 
902.40 	 224.9559000 	 2.169850 	 -0.6715806000 	 -2.3802920000 
902.60 	 224.9718000 	 2.169875 	 -0.6730334000 	 -2.3810580000 
902.80 	 224.9893000 	 2.169900 	 -0.6710243000 	 -2.3797830000 
903.00 	 225.0067000 	 2.169875 	 -0.6737614000 	 -2.3816140000 
903.20 	 225.0195000 	 2.169875 	 -0.6708558000 	 -2.3792330000 
903.40 	 225.0322000 	 2.169875 	 -0.6740093000 	 -2.3819760000 
903.60 	 225.0385000 	 2.169875 	 -0.6705729000 	 -2.3789250000 
903.80 	 225.0465000 	 2.169875 	 -0.6743463000 	 -2.3821800000 
904.00 	 225.0465000 	 2.169875 	 -0.6703504000 	 -2.3788740000 
904.20 	 225.0481000 	 2.169875 	 -0.6742255000 	 -2.3822050000 
904.40 	 225.0465000 	 2.169825 	 -0.6704680000 	 -2.3787310000 
904.60 	 225.0465000 	 2.169775 	 -0.6739426000 	 -2.3821350000 
904.80 	 225.0417000 	 2.169750 	 -0.6707891000 	 -2.3789090000 
905.00 	 225.0385000 	 2.169700 	 -0.6737900000 	 -2.3819540000 
905.20 	 225.0385000 	 2.169675 	 -0.6711419000 	 -2.3792270000 
905.40 	 225.0385000 	 2.169650 	 -0.6733513000 	 -2.3817030000 
905.60 	 225.0385000 	 2.169625 	 -0.6716378000 	 -2.3794680000 
905.80 	 225.0338000 	 2.169600 	 -0.6729031000 	 -2.3812330000 
906.00 	 225.0322000 	 2.169575 	 -0.6721433000 	 -2.3801550000 
906.20 	 225.0258000 	 2.169550 	 -0.6721306000 	 -2.3808030000 
906.40 	 225.0258000 	 2.169525 	 -0.6726551000 	 -2.3804790000 
906.60 	 225.0195000 	 2.169525 	 -0.6715997000 	 -2.3800750000 
906.80 	 225.0179000 	 2.169500 	 -0.6733068000 	 -2.3810770000 
907.00 	 225.0147000 	 2.169475 	 -0.6710975000 	 -2.3797480000 
907.20 	 225.0147000 	 2.169450 	 -0.6738853000 	 -2.3816170000 
907.40 	 225.0147000 	 2.169475 	 -0.6706874000 	 -2.3792710000 
907.60 	 225.0147000 	 2.169475 	 -0.6742160000 	 -2.3819480000 
907.80 	 225.0147000 	 2.169450 	 -0.6704490000 	 -2.3789340000 
908.00 	 225.0179000 	 2.169425 	 -0.6743495000 	 -2.3821260000 
908.20 	 225.0179000 	 2.169425 	 -0.6704776000 	 -2.3788040000 
908.40 	 225.0226000 	 2.169425 	 -0.6742096000 	 -2.3822940000 
908.60 	 225.0179000 	 2.169425 	 -0.6704013000 	 -2.3788420000 
908.80 	 225.0147000 	 2.169400 	 -0.6739839000 	 -2.3821800000 
909.00 	 225.0115000 	 2.169375 	 -0.6705888000 	 -2.3789570000 
909.20 	 225.0067000 	 2.169375 	 -0.6738472000 	 -2.3820460000 
909.40 	 225.0052000 	 2.169375 	 -0.6708367000 	 -2.3790930000 
909.60 	 225.0067000 	 2.169375 	 -0.6731923000 	 -2.3817190000 
909.80 	 225.0036000 	 2.169375 	 -0.6714885000 	 -2.3796370000 
910.00 	 225.0036000 	 2.169375 	 -0.6725883000 	 -2.3810510000 
910.20 	 225.0036000 	 2.169375 	 -0.6720988000 	 -2.3802660000 
910.40 	 224.9988000 	 2.169375 	 -0.6720066000 	 -2.3807560000 
910.60 	 224.9988000 	 2.169375 	 -0.6726806000 	 -2.3808220000 
910.80 	 224.9988000 	 2.169375 	 -0.6713200000 	 -2.3800660000 
911.00 	 224.9972000 	 2.169375 	 -0.6733608000 	 -2.3812200000 
911.20 	 224.9956000 	 2.169375 	 -0.6709862000 	 -2.3795190000 
911.40 	 224.9956000 	 2.169375 	 -0.6736405000 	 -2.3816750000 
911.60 	 224.9956000 	 2.169375 	 -0.6704203000 	 -2.3791690000 
911.80 	 224.9956000 	 2.169375 	 -0.6739044000 	 -2.3820370000 
912.00 	 224.9988000 	 2.169375 	 -0.6704712000 	 -2.3789440000 
912.20 	 224.9972000 	 2.169375 	 -0.6740792000 	 -2.3821480000 
912.40 	 224.9988000 	 2.169375 	 -0.6703504000 	 -2.3787750000 
912.60 	 225.0020000 	 2.169375 	 -0.6742541000 	 -2.3822210000 
912.80 	 225.0036000 	 2.169375 	 -0.6703218000 	 -2.3787820000 
913.00 	 225.0052000 	 2.169375 	 -0.6740888000 	 -2.3823040000 
913.20 	 225.0036000 	 2.169375 	 -0.6705697000 	 -2.3789470000 
913.40 	 225.0004000 	 2.169375 	 -0.6737741000 	 -2.3821290000 
913.60 	 224.9956000 	 2.169375 	 -0.6709926000 	 -2.3790810000 
913.80 	 224.9908000 	 2.169375 	 -0.6733735000 	 -2.3816680000 
914.00 	 224.9877000 	 2.169375 	 -0.6713040000 	 -2.3793820000 
914.20 	 224.9829000 	 2.169375 	 -0.6727505000 	 -2.3814110000 
914.40 	 224.9829000 	 2.169375 	 -0.6717650000 	 -2.3799450000 
914.60 	 224.9829000 	 2.169375 	 -0.6721210000 	 -2.3808480000 
914.80 	 224.9797000 	 2.169375 	 -0.6723945000 	 -2.3803780000 
915.00 	 224.9829000 	 2.169375 	 -0.6718095000 	 -2.3803930000 
915.20 	 224.9829000 	 2.169375 	 -0.6729412000 	 -2.3808000000 
915.40 	 224.9829000 	 2.169375 	 -0.6714122000 	 -2.3800590000 
915.60 	 224.9797000 	 2.169375 	 -0.6733672000 	 -2.3811600000 
915.80 	 224.9813000 	 2.169375 	 -0.6708717000 	 -2.3795510000 
916.00 	 224.9797000 	 2.169375 	 -0.6738790000 	 -2.3816620000 
916.20 	 224.9797000 	 2.169375 	 -0.6705506000 	 -2.3791980000 
916.40 	 224.9829000 	 2.169425 	 -0.6737931000 	 -2.3819100000 
916.60 	 224.9829000 	 2.169425 	 -0.6703408000 	 -2.3789530000 
916.80 	 224.9829000 	 2.169425 	 -0.6741683000 	 -2.3821800000 
917.00 	 224.9829000 	 2.169425 	 -0.6703822000 	 -2.3788360000 
917.20 	 224.9797000 	 2.169450 	 -0.6741492000 	 -2.3821420000 
917.40 	 224.9797000 	 2.169475 	 -0.6704299000 	 -2.3787620000 
917.60 	 224.9797000 	 2.169475 	 -0.6738377000 	 -2.3821130000 
917.80 	 224.9797000 	 2.169475 	 -0.6708781000 	 -2.3791380000 
918.00 	 224.9797000 	 2.169475 	 -0.6733418000 	 -2.3818210000 
918.20 	 224.9797000 	 2.169500 	 -0.6715361000 	 -2.3797230000 
918.40 	 224.9797000 	 2.169525 	 -0.6726106000 	 -2.3811750000 
918.60 	 224.9829000 	 2.169525 	 -0.6718604000 	 -2.3798880000 
918.80 	 224.9829000 	 2.169525 	 -0.6723817000 	 -2.3811090000 
919.00 	 224.9829000 	 2.169525 	 -0.6723595000 	 -2.3803040000 
919.20 	 224.9797000 	 2.169550 	 -0.6719939000 	 -2.3806670000 
919.40 	 224.9797000 	 2.169575 	 -0.6728840000 	 -2.3808450000 
919.60 	 224.9797000 	 2.169575 	 -0.6712723000 	 -2.3799510000 
919.80 	 224.9749000 	 2.169575 	 -0.6735198000 	 -2.3813150000 
920.00 	 224.9797000 	 2.169575 	 -0.6707191000 	 -2.3794240000 
920.20 	 224.9797000 	 2.169600 	 -0.6738726000 	 -2.3817250000 
920.40 	 224.9797000 	 2.169625 	 -0.6706079000 	 -2.3793700000 
920.60 	 224.9797000 	 2.169625 	 -0.6740506000 	 -2.3820500000 
920.80 	 224.9797000 	 2.169625 	 -0.6705920000 	 -2.3791950000 
921.00 	 224.9813000 	 2.169625 	 -0.6743304000 	 -2.3822020000 
921.20 	 224.9797000 	 2.169650 	 -0.6703631000 	 -2.3788260000 
921.40 	 224.9829000 	 2.169675 	 -0.6743526000 	 -2.3824690000 
921.60 	 224.9829000 	 2.169675 	 -0.6702900000 	 -2.3789410000 
921.80 	 224.9829000 	 2.169700 	 -0.6741301000 	 -2.3823130000 
922.00 	 224.9829000 	 2.169675 	 -0.6709576000 	 -2.3789470000 
922.20 	 224.9829000 	 2.169700 	 -0.6740538000 	 -2.3821580000 
922.40 	 224.9797000 	 2.169725 	 -0.6711483000 	 -2.3790930000 
922.60 	 224.9765000 	 2.169725 	 -0.6737455000 	 -2.3818050000 
922.80 	 224.9749000 	 2.169750 	 -0.6715202000 	 -2.3795160000 
923.00 	 224.9749000 	 2.169750 	 -0.6730811000 	 -2.3815190000 
923.20 	 224.9749000 	 2.169775 	 -0.6721020000 	 -2.3797960000 
923.40 	 224.9749000 	 2.169800 	 -0.6726392000 	 -2.3810100000 
923.60 	 224.9718000 	 2.169825 	 -0.6726678000 	 -2.3804700000 
923.80 	 224.9670000 	 2.169825 	 -0.6722323000 	 -2.3804440000 
924.00 	 224.9638000 	 2.169850 	 -0.6730843000 	 -2.3808770000 
924.20 	 224.9638000 	 2.169875 	 -0.6715425000 	 -2.3799610000 
924.40 	 224.9638000 	 2.169925 	 -0.6736469000 	 -2.3812610000 
924.60 	 224.9670000 	 2.169950 	 -0.6712437000 	 -2.3795860000 
924.80 	 224.9718000 	 2.169975 	 -0.6739680000 	 -2.3816590000 
925.00 	 224.9749000 	 2.170000 	 -0.6709576000 	 -2.3793440000 
925.20 	 224.9797000 	 2.170000 	 -0.6739489000 	 -2.3817860000 
925.40 	 224.9829000 	 2.170025 	 -0.6708431000 	 -2.3791760000 
925.60 	 224.9877000 	 2.170050 	 -0.6743622000 	 -2.3820750000 
925.80 	 224.9908000 	 2.170025 	 -0.6707351000 	 -2.3790230000 
926.00 	 224.9956000 	 2.170025 	 -0.6746006000 	 -2.3823200000 
926.20 	 224.9988000 	 2.170025 	 -0.6706460000 	 -2.3788580000 
926.40 	 225.0036000 	 2.170025 	 -0.6742191000 	 -2.3823070000 
926.60 	 225.0036000 	 2.170025 	 -0.6708558000 	 -2.3788670000 
926.80 	 225.0067000 	 2.170025 	 -0.6741142000 	 -2.3822310000 
927.00 	 225.0067000 	 2.170025 	 -0.6711451000 	 -2.3791150000 
927.20 	 225.0067000 	 2.170025 	 -0.6737582000 	 -2.3818590000 
927.40 	 225.0067000 	 2.170025 	 -0.6716188000 	 -2.3795760000 
927.60 	 225.0067000 	 2.170025 	 -0.6731224000 	 -2.3814460000 
927.80 	 225.0036000 	 2.170025 	 -0.6723118000 	 -2.3799900000 
928.00 	 224.9988000 	 2.170025 	 -0.6724231000 	 -2.3808410000 
928.20 	 224.9956000 	 2.170025 	 -0.6726487000 	 -2.3805900000 
928.40 	 224.9956000 	 2.170025 	 -0.6716283000 	 -2.3800880000 
928.60 	 224.9908000 	 2.170025 	 -0.6733291000 	 -2.3810010000 
928.80 	 224.9908000 	 2.170025 	 -0.6711928000 	 -2.3797160000 
929.00 	 224.9877000 	 2.170025 	 -0.6737900000 	 -2.3815570000 
929.20 	 224.9877000 	 2.170025 	 -0.6710275000 	 -2.3794240000 
929.40 	 224.9877000 	 2.170050 	 -0.6740665000 	 -2.3819100000 
929.60 	 224.9877000 	 2.170075 	 -0.6704776000 	 -2.3788860000 
929.80 	 224.9877000 	 2.170075 	 -0.6744385000 	 -2.3822280000 
930.00 	 224.9877000 	 2.170100 	 -0.6705856000 	 -2.3788520000 
930.20 	 224.9877000 	 2.170075 	 -0.6742223000 	 -2.3822560000 
930.40 	 224.9861000 	 2.170100 	 -0.6711515000 	 -2.3791030000 
930.60 	 224.9877000 	 2.170125 	 -0.6737137000 	 -2.3818240000 
930.80 	 224.9908000 	 2.170125 	 -0.6715043000 	 -2.3794240000 
931.00 	 224.9956000 	 2.170125 	 -0.6731892000 	 -2.3813720000 
931.20 	 224.9988000 	 2.170125 	 -0.6722736000 	 -2.3798470000 
931.40 	 225.0067000 	 2.170125 	 -0.6729317000 	 -2.3811820000 
931.60 	 225.0147000 	 2.170125 	 -0.6724612000 	 -2.3802280000 
931.80 	 225.0179000 	 2.170125 	 -0.6724167000 	 -2.3805210000 
932.00 	 225.0226000 	 2.170125 	 -0.6732114000 	 -2.3808510000 
932.20 	 225.0258000 	 2.170125 	 -0.6717746000 	 -2.3800790000 
932.40 	 225.0258000 	 2.170125 	 -0.6739076000 	 -2.3813340000 
932.60 	 225.0258000 	 2.170125 	 -0.6712246000 	 -2.3794010000 
932.80 	 225.0226000 	 2.170125 	 -0.6742255000 	 -2.3818520000 
933.00 	 225.0226000 	 2.170125 	 -0.6709067000 	 -2.3791820000 
933.20 	 225.0226000 	 2.170125 	 -0.6745911000 	 -2.3820910000 
933.40 	 225.0147000 	 2.170125 	 -0.6707954000 	 -2.3786990000 
933.60 	 225.0147000 	 2.170100 	 -0.6747055000 	 -2.3822880000 
933.80 	 225.0115000 	 2.170075 	 -0.6708781000 	 -2.3788640000 
934.00 	 225.0115000 	 2.170075 	 -0.6744321000 	 -2.3823520000 
934.20 	 225.0115000 	 2.170075 	 -0.6710752000 	 -2.3789820000 
934.40 	 225.0147000 	 2.170075 	 -0.6739489000 	 -2.3819570000 
934.60 	 225.0179000 	 2.170075 	 -0.6716569000 	 -2.3792930000 
934.80 	 225.0179000 	 2.170075 	 -0.6735007000 	 -2.3816170000 
935.00 	 225.0226000 	 2.170050 	 -0.6719844000 	 -2.3795760000 
935.20 	 225.0226000 	 2.170025 	 -0.6729698000 	 -2.3810930000 
935.40 	 225.0226000 	 2.170025 	 -0.6727569000 	 -2.3802150000 
935.60 	 225.0226000 	 2.170025 	 -0.6723277000 	 -2.3805170000 
935.80 	 225.0179000 	 2.170025 	 -0.6735103000 	 -2.3809340000 
936.00 	 225.0147000 	 2.170000 	 -0.6715901000 	 -2.3799670000 
936.20 	 225.0067000 	 2.169975 	 -0.6738504000 	 -2.3814330000 
936.40 	 224.9956000 	 2.169975 	 -0.6710911000 	 -2.3793250000 
936.60 	 224.9861000 	 2.169975 	 -0.6744226000 	 -2.3819860000 
936.80 	 224.9749000 	 2.169975 	 -0.6709290000 	 -2.3789760000 
937.00 	 224.9734000 	 2.169975 	 -0.6746642000 	 -2.3824060000 
937.20 	 224.9718000 	 2.169975 	 -0.6707032000 	 -2.3789720000 
937.40 	 224.9718000 	 2.169975 	 -0.6745402000 	 -2.3824690000 
937.60 	 224.9749000 	 2.169975 	 -0.6709003000 	 -2.3789370000 
937.80 	 224.9749000 	 2.169975 	 -0.6743749000 	 -2.3822370000 
938.00 	 224.9797000 	 2.170025 	 -0.6713200000 	 -2.3792710000 
938.20 	 224.9749000 	 2.170025 	 -0.6737487000 	 -2.3817920000 
938.40 	 224.9718000 	 2.170050 	 -0.6719272000 	 -2.3795480000 
938.60 	 224.9670000 	 2.170075 	 -0.6735770000 	 -2.3815760000 
938.80 	 224.9638000 	 2.170075 	 -0.6721401000 	 -2.3798500000 
939.00 	 224.9591000 	 2.170125 	 -0.6730747000 	 -2.3812680000 
939.20 	 224.9591000 	 2.170150 	 -0.6725375000 	 -2.3801360000 
939.40 	 224.9575000 	 2.170175 	 -0.6725280000 	 -2.3808100000 
939.60 	 224.9559000 	 2.170200 	 -0.6730938000 	 -2.3808000000 
939.80 	 224.9559000 	 2.170250 	 -0.6720066000 	 -2.3804000000 
940.00 	 224.9591000 	 2.170275 	 -0.6736374000 	 -2.3813600000 
940.20 	 224.9591000 	 2.170300 	 -0.6713931000 	 -2.3798720000 
940.40 	 224.9591000 	 2.170325 	 -0.6740379000 	 -2.3816840000 
940.60 	 224.9591000 	 2.170350 	 -0.6710339000 	 -2.3793320000 
940.80 	 224.9638000 	 2.170400 	 -0.6742382000 	 -2.3818680000 
941.00 	 224.9670000 	 2.170425 	 -0.6708367000 	 -2.3791500000 
941.20 	 224.9718000 	 2.170450 	 -0.6745529000 	 -2.3821580000 
941.40 	 224.9797000 	 2.170450 	 -0.6706842000 	 -2.3790260000 
941.60 	 224.9861000 	 2.170475 	 -0.6745370000 	 -2.3823900000 
941.80 	 224.9908000 	 2.170475 	 -0.6708241000 	 -2.3789060000 
942.00 	 224.9988000 	 2.170475 	 -0.6742954000 	 -2.3823740000 
942.20 	 225.0052000 	 2.170475 	 -0.6707954000 	 -2.3789340000 
942.40 	 225.0067000 	 2.170475 	 -0.6742668000 	 -2.3823450000 
942.60 	 225.0115000 	 2.170475 	 -0.6712787000 	 -2.3791150000 
942.80 	 225.0147000 	 2.170475 	 -0.6737931000 	 -2.3818910000 
943.00 	 225.0147000 	 2.170475 	 -0.6717491000 	 -2.3795030000 
943.20 	 225.0179000 	 2.170475 	 -0.6735675000 	 -2.3816360000 
943.40 	 225.0226000 	 2.170475 	 -0.6721560000 	 -2.3797610000 
943.60 	 225.0226000 	 2.170475 	 -0.6731319000 	 -2.3814610000 
943.80 	 225.0258000 	 2.170475 	 -0.6721846000 	 -2.3799580000 
944.00 	 225.0258000 	 2.170475 	 -0.6726265000 	 -2.3807240000 
944.20 	 225.0258000 	 2.170475 	 -0.6727282000 	 -2.3803680000 
944.40 	 225.0258000 	 2.170475 	 -0.6720511000 	 -2.3805140000 
944.60 	 225.0226000 	 2.170475 	 -0.6733227000 	 -2.3809120000 
944.80 	 225.0226000 	 2.170450 	 -0.6715393000 	 -2.3799870000 
945.00 	 225.0226000 	 2.170425 	 -0.6739235000 	 -2.3815600000 
945.20 	 225.0226000 	 2.170425 	 -0.6713708000 	 -2.3795410000 
945.40 	 225.0226000 	 2.170425 	 -0.6743018000 	 -2.3820340000 
945.60 	 225.0226000 	 2.170425 	 -0.6708400000 	 -2.3792240000 
945.80 	 225.0195000 	 2.170400 	 -0.6744925000 	 -2.3822620000 
946.00 	 225.0210000 	 2.170375 	 -0.6706429000 	 -2.3788930000 
946.20 	 225.0179000 	 2.170375 	 -0.6746610000 	 -2.3824310000 
946.40 	 225.0147000 	 2.170375 	 -0.6706937000 	 -2.3788330000 
946.60 	 225.0147000 	 2.170375 	 -0.6744512000 	 -2.3822470000 
946.80 	 225.0115000 	 2.170350 	 -0.6709226000 	 -2.3790010000 
947.00 	 225.0115000 	 2.170325 	 -0.6739934000 	 -2.3821990000 
947.20 	 225.0115000 	 2.170325 	 -0.6715870000 	 -2.3793790000 
947.40 	 225.0115000 	 2.170325 	 -0.6737391000 	 -2.3818050000 
947.60 	 225.0115000 	 2.170325 	 -0.6719748000 	 -2.3797770000 
947.80 	 225.0083000 	 2.170325 	 -0.6730334000 	 -2.3816330000 
948.00 	 225.0067000 	 2.170325 	 -0.6721687000 	 -2.3799800000 
948.20 	 225.0067000 	 2.170325 	 -0.6727759000 	 -2.3813410000 
948.40 	 225.0067000 	 2.170325 	 -0.6725343000 	 -2.3804700000 
948.60 	 225.0067000 	 2.170325 	 -0.6725724000 	 -2.3810130000 
948.80 	 225.0067000 	 2.170325 	 -0.6727822000 	 -2.3805740000 
949.00 	 225.0067000 	 2.170325 	 -0.6721084000 	 -2.3807110000 
949.20 	 225.0067000 	 2.170325 	 -0.6732368000 	 -2.3808730000 
949.40 	 225.0067000 	 2.170325 	 -0.6717078000 	 -2.3802760000 
949.60 	 225.0067000 	 2.170325 	 -0.6737455000 	 -2.3814840000 
949.80 	 225.0052000 	 2.170325 	 -0.6711070000 	 -2.3796490000 
950.00 	 225.0052000 	 2.170325 	 -0.6741874000 	 -2.3820020000 
950.20 	 224.9988000 	 2.170325 	 -0.6707954000 	 -2.3795440000 
950.40 	 224.9988000 	 2.170325 	 -0.6744480000 	 -2.3823860000 
950.60 	 224.9988000 	 2.170325 	 -0.6706079000 	 -2.3791890000 
950.80 	 224.9972000 	 2.170325 	 -0.6744067000 	 -2.3824020000 
951.00 	 224.9956000 	 2.170325 	 -0.6705666000 	 -2.3791410000 
951.20 	 224.9956000 	 2.170325 	 -0.6743876000 	 -2.3826060000 
951.40 	 224.9956000 	 2.170325 	 -0.6708336000 	 -2.3791090000 
951.60 	 224.9956000 	 2.170325 	 -0.6742541000 	 -2.3824370000 
951.80 	 224.9956000 	 2.170325 	 -0.6710212000 	 -2.3791440000 
952.00 	 224.9956000 	 2.170325 	 -0.6739235000 	 -2.3820590000 
952.20 	 224.9956000 	 2.170325 	 -0.6714694000 	 -2.3793860000 
952.40 	 224.9908000 	 2.170325 	 -0.6736851000 	 -2.3819380000 
952.60 	 224.9908000 	 2.170325 	 -0.6716378000 	 -2.3796720000 
952.80 	 224.9877000 	 2.170325 	 -0.6731828000 	 -2.3815250000 
953.00 	 224.9877000 	 2.170325 	 -0.6723372000 	 -2.3800590000 
953.20 	 224.9877000 	 2.170325 	 -0.6726201000 	 -2.3811310000 
953.40 	 224.9908000 	 2.170325 	 -0.6727791000 	 -2.3807080000 
953.60 	 224.9908000 	 2.170325 	 -0.6719589000 	 -2.3804280000 
953.80 	 224.9956000 	 2.170325 	 -0.6735770000 	 -2.3813180000 
954.00 	 224.9956000 	 2.170325 	 -0.6714312000 	 -2.3801110000 
954.20 	 224.9908000 	 2.170325 	 -0.6738440000 	 -2.3816650000 
954.40 	 224.9877000 	 2.170325 	 -0.6711451000 	 -2.3798240000 
954.60 	 224.9829000 	 2.170325 	 -0.6739489000 	 -2.3818140000 
954.80 	 224.9829000 	 2.170325 	 -0.6708114000 	 -2.3794520000 
955.00 	 224.9829000 	 2.170325 	 -0.6742764000 	 -2.3822020000 
955.20 	 224.9797000 	 2.170325 	 -0.6707160000 	 -2.3791380000 
955.40 	 224.9797000 	 2.170325 	 -0.6743813000 	 -2.3824150000 
955.60 	 224.9829000 	 2.170325 	 -0.6705729000 	 -2.3789910000 
955.80 	 224.9797000 	 2.170325 	 -0.6745243000 	 -2.3825230000 
956.00 	 224.9797000 	 2.170375 	 -0.6706047000 	 -2.3790580000 
956.20 	 224.9797000 	 2.170375 	 -0.6742890000 	 -2.3824660000 
956.40 	 224.9797000 	 2.170375 	 -0.6708145000 	 -2.3791440000 
956.60 	 224.9797000 	 2.170375 	 -0.6740157000 	 -2.3822210000 
956.80 	 224.9797000 	 2.170375 	 -0.6712310000 	 -2.3794330000 
957.00 	 224.9797000 	 2.170425 	 -0.6735070000 	 -2.3819190000 
957.20 	 224.9749000 	 2.170425 	 -0.6716983000 	 -2.3797160000 
957.40 	 224.9749000 	 2.170425 	 -0.6731160000 	 -2.3815280000 
957.60 	 224.9718000 	 2.170450 	 -0.6722768000 	 -2.3802980000 
957.80 	 224.9718000 	 2.170475 	 -0.6722514000 	 -2.3807560000 
958.00 	 224.9734000 	 2.170500 	 -0.6730048000 	 -2.3809020000 
958.20 	 224.9749000 	 2.170525 	 -0.6718540000 	 -2.3802660000 
958.40 	 224.9749000 	 2.170525 	 -0.6735134000 	 -2.3814580000 
958.60 	 224.9749000 	 2.170550 	 -0.6711578000 	 -2.3797580000 
958.80 	 224.9749000 	 2.170575 	 -0.6741937000 	 -2.3819760000 
959.00 	 224.9718000 	 2.170600 	 -0.6707065000 	 -2.3793540000 
959.20 	 224.9718000 	 2.170600 	 -0.6744162000 	 -2.3824530000 
959.40 	 224.9718000 	 2.170625 	 -0.6705570000 	 -2.3789850000 
959.60 	 224.9749000 	 2.170650 	 -0.6743145000 	 -2.3826440000 
959.80 	 224.9797000 	 2.170675 	 -0.6707001000 	 -2.3791570000 
960.00 	 224.9829000 	 2.170675 	 -0.6742604000 	 -2.3824760000 
960.20 	 224.9877000 	 2.170700 	 -0.6713549000 	 -2.3791790000 
960.40 	 224.9908000 	 2.170700 	 -0.6738917000 	 -2.3820850000 
960.60 	 224.9956000 	 2.170725 	 -0.6716887000 	 -2.3798180000 
960.80 	 224.9956000 	 2.170750 	 -0.6731479000 	 -2.3814110000 
961.00 	 224.9972000 	 2.170725 	 -0.6727600000 	 -2.3803900000 
961.20 	 224.9988000 	 2.170725 	 -0.6727727000 	 -2.3809430000 
961.40 	 224.9988000 	 2.170725 	 -0.6734467000 	 -2.3808480000 
961.60 	 224.9988000 	 2.170725 	 -0.6720161000 	 -2.3801710000 
961.80 	 225.0004000 	 2.170725 	 -0.6740379000 	 -2.3814650000 
962.00 	 225.0036000 	 2.170725 	 -0.6715202000 	 -2.3797350000 
962.20 	 225.0036000 	 2.170725 	 -0.6744671000 	 -2.3821100000 
962.40 	 225.0067000 	 2.170725 	 -0.6710116000 	 -2.3791730000 
962.60 	 225.0067000 	 2.170725 	 -0.6748136000 	 -2.3822620000 
962.80 	 225.0067000 	 2.170725 	 -0.6710275000 	 -2.3790740000 
963.00 	 225.0036000 	 2.170725 	 -0.6748899000 	 -2.3824720000 
963.20 	 225.0036000 	 2.170725 	 -0.6711833000 	 -2.3790490000 
963.40 	 224.9988000 	 2.170725 	 -0.6746483000 	 -2.3824760000 
963.60 	 224.9988000 	 2.170725 	 -0.6713263000 	 -2.3791570000 
963.80 	 224.9988000 	 2.170725 	 -0.6743177000 	 -2.3820620000 
964.00 	 224.9988000 	 2.170725 	 -0.6718032000 	 -2.3796300000 
964.20 	 224.9988000 	 2.170725 	 -0.6736088000 	 -2.3816840000 
964.40 	 224.9956000 	 2.170725 	 -0.6724326000 	 -2.3801140000 
964.60 	 224.9988000 	 2.170725 	 -0.6730588000 	 -2.3812520000 
964.80 	 224.9988000 	 2.170725 	 -0.6732559000 	 -2.3808450000 
965.00 	 224.9988000 	 2.170725 	 -0.6723213000 	 -2.3803680000 
965.20 	 224.9956000 	 2.170725 	 -0.6737709000 	 -2.3812390000 
965.40 	 224.9956000 	 2.170725 	 -0.6718953000 	 -2.3800660000 
965.60 	 224.9908000 	 2.170725 	 -0.6743463000 	 -2.3816590000 
965.80 	 224.9877000 	 2.170725 	 -0.6714090000 	 -2.3797670000 
966.00 	 224.9877000 	 2.170725 	 -0.6746165000 	 -2.3820430000 
966.20 	 224.9877000 	 2.170725 	 -0.6710942000 	 -2.3792240000 
966.40 	 224.9940000 	 2.170725 	 -0.6748867000 	 -2.3824660000 
966.60 	 224.9956000 	 2.170725 	 -0.6710370000 	 -2.3790300000 
966.80 	 224.9956000 	 2.170725 	 -0.6748263000 	 -2.3824150000 
967.00 	 224.9908000 	 2.170725 	 -0.6711388000 	 -2.3791660000 
967.20 	 224.9877000 	 2.170725 	 -0.6747341000 	 -2.3823800000 
967.40 	 224.9845000 	 2.170725 	 -0.6713390000 	 -2.3792010000 
967.60 	 224.9797000 	 2.170725 	 -0.6743367000 	 -2.3822150000 
967.80 	 224.9765000 	 2.170750 	 -0.6719525000 	 -2.3795100000 
968.00 	 224.9749000 	 2.170775 	 -0.6737518000 	 -2.3816200000 
968.20 	 224.9686000 	 2.170775 	 -0.6727282000 	 -2.3802410000 
968.40 	 224.9686000 	 2.170800 	 -0.6728077000 	 -2.3809150000 
968.60 	 224.9670000 	 2.170825 	 -0.6732909000 	 -2.3807110000 
968.80 	 224.9670000 	 2.170850 	 -0.6723849000 	 -2.3806290000 
969.00 	 224.9670000 	 2.170875 	 -0.6736152000 	 -2.3811400000 
969.20 	 224.9670000 	 2.170900 	 -0.6717396000 	 -2.3799990000 
969.40 	 224.9670000 	 2.170925 	 -0.6744893000 	 -2.3818780000 
969.60 	 224.9718000 	 2.170950 	 -0.6711642000 	 -2.3793820000 
969.80 	 224.9718000 	 2.170950 	 -0.6746896000 	 -2.3822850000 
970.00 	 224.9749000 	 2.170975 	 -0.6710434000 	 -2.3790550000 
970.20 	 224.9797000 	 2.171000 	 -0.6746864000 	 -2.3824660000 
970.40 	 224.9829000 	 2.171000 	 -0.6710593000 	 -2.3791850000 
970.60 	 224.9877000 	 2.171025 	 -0.6745211000 	 -2.3824880000 
970.80 	 224.9924000 	 2.171050 	 -0.6714980000 	 -2.3793540000 
971.00 	 224.9956000 	 2.171025 	 -0.6742923000 	 -2.3819570000 
971.20 	 225.0036000 	 2.171025 	 -0.6723436000 	 -2.3797800000 
971.40 	 225.0067000 	 2.171025 	 -0.6735039000 	 -2.3814330000 
971.60 	 225.0115000 	 2.171025 	 -0.6730175000 	 -2.3805740000 
971.80 	 225.0115000 	 2.171025 	 -0.6725566000 	 -2.3805170000 
972.00 	 225.0115000 	 2.171025 	 -0.6741714000 	 -2.3812710000 
972.20 	 225.0147000 	 2.171025 	 -0.6717555000 	 -2.3799100000 
972.40 	 225.0131000 	 2.171025 	 -0.6747691000 	 -2.3819290000 
972.60 	 225.0147000 	 2.171025 	 -0.6714725000 	 -2.3791890000 
972.80 	 225.0131000 	 2.171025 	 -0.6748073000 	 -2.3823040000 
973.00 	 225.0147000 	 2.171025 	 -0.6713581000 	 -2.3792140000 
973.20 	 225.0115000 	 2.171025 	 -0.6750043000 	 -2.3824820000 
973.40 	 225.0115000 	 2.171025 	 -0.6712596000 	 -2.3790900000 
973.60 	 225.0115000 	 2.171025 	 -0.6747087000 	 -2.3824370000 
973.80 	 225.0115000 	 2.171025 	 -0.6717173000 	 -2.3793860000 
974.00 	 225.0179000 	 2.171025 	 -0.6744162000 	 -2.3821450000 
974.20 	 225.0226000 	 2.171025 	 -0.6721973000 	 -2.3796560000 
974.40 	 225.0258000 	 2.171025 	 -0.6736501000 	 -2.3816300000 
974.60 	 225.0258000 	 2.171025 	 -0.6726869000 	 -2.3801640000 
974.80 	 225.0226000 	 2.171025 	 -0.6731129000 	 -2.3811210000 
975.00 	 225.0147000 	 2.171025 	 -0.6735229000 	 -2.3807460000 
975.20 	 225.0115000 	 2.170975 	 -0.6725248000 	 -2.3805590000 
975.40 	 225.0036000 	 2.170975 	 -0.6741841000 	 -2.3812390000 
975.60 	 225.0036000 	 2.170975 	 -0.6721179000 	 -2.3802060000 
975.80 	 224.9988000 	 2.170975 	 -0.6742414000 	 -2.3815760000 
976.00 	 224.9972000 	 2.170975 	 -0.6717650000 	 -2.3798180000 
976.20 	 224.9956000 	 2.170975 	 -0.6747850000 	 -2.3819760000 
976.40 	 224.9956000 	 2.170975 	 -0.6713422000 	 -2.3793280000 
976.60 	 224.9972000 	 2.170975 	 -0.6749694000 	 -2.3824980000 
976.80 	 224.9956000 	 2.170975 	 -0.6712055000 	 -2.3787980000 
977.00 	 224.9988000 	 2.170975 	 -0.6749217000 	 -2.3823900000 
977.20 	 224.9988000 	 2.170975 	 -0.6716124000 	 -2.3791850000 
977.40 	 224.9988000 	 2.170975 	 -0.6747023000 	 -2.3823710000 
977.60 	 224.9988000 	 2.170975 	 -0.6717332000 	 -2.3793280000 
977.80 	 224.9988000 	 2.170975 	 -0.6740411000 	 -2.3817730000 
978.00 	 225.0036000 	 2.170975 	 -0.6725502000 	 -2.3798750000 
978.20 	 225.0036000 	 2.170975 	 -0.6731574000 	 -2.3811820000 
978.40 	 225.0067000 	 2.170975 	 -0.6732242000 	 -2.3805650000 
978.60 	 225.0036000 	 2.170975 	 -0.6725979000 	 -2.3805590000 
978.80 	 225.0036000 	 2.170975 	 -0.6739235000 	 -2.3812170000 
979.00 	 224.9988000 	 2.170975 	 -0.6719272000 	 -2.3799740000 
979.20 	 224.9956000 	 2.170975 	 -0.6746610000 	 -2.3818910000 
979.40 	 224.9908000 	 2.170975 	 -0.6715234000 	 -2.3794870000 
979.60 	 224.9877000 	 2.170975 	 -0.6747563000 	 -2.3822780000 
979.80 	 224.9877000 	 2.170975 	 -0.6711769000 	 -2.3790550000 
980.00 	 224.9829000 	 2.170975 	 -0.6750488000 	 -2.3825100000 
980.20 	 224.9829000 	 2.170975 	 -0.6712596000 	 -2.3789630000 
980.40 	 224.9829000 	 2.170975 	 -0.6749153000 	 -2.3823480000 
980.60 	 224.9797000 	 2.170975 	 -0.6716061000 	 -2.3792390000 
980.80 	 224.9797000 	 2.170975 	 -0.6743717000 	 -2.3820590000 
981.00 	 224.9781000 	 2.170975 	 -0.6719875000 	 -2.3796460000 
981.20 	 224.9797000 	 2.170975 	 -0.6737868000 	 -2.3816490000 
981.40 	 224.9797000 	 2.170975 	 -0.6727632000 	 -2.3800630000 
981.60 	 224.9797000 	 2.170975 	 -0.6730430000 	 -2.3810550000 
981.80 	 224.9829000 	 2.170975 	 -0.6733990000 	 -2.3807970000 
982.00 	 224.9829000 	 2.171025 	 -0.6726010000 	 -2.3805240000 
982.20 	 224.9829000 	 2.171025 	 -0.6739902000 	 -2.3815190000 
982.40 	 224.9829000 	 2.171025 	 -0.6719812000 	 -2.3797510000 
982.60 	 224.9829000 	 2.171025 	 -0.6744830000 	 -2.3818650000 
982.80 	 224.9829000 	 2.171050 	 -0.6716283000 	 -2.3796110000 
983.00 	 224.9829000 	 2.171075 	 -0.6747945000 	 -2.3820150000 
983.20 	 224.9797000 	 2.171075 	 -0.6713422000 	 -2.3793820000 
983.40 	 224.9797000 	 2.171075 	 -0.6748676000 	 -2.3823800000 
983.60 	 224.9749000 	 2.171075 	 -0.6714535000 	 -2.3791090000 
983.80 	 224.9749000 	 2.171100 	 -0.6751664000 	 -2.3824980000 
984.00 	 224.9749000 	 2.171125 	 -0.6715838000 	 -2.3790740000 
984.20 	 224.9718000 	 2.171150 	 -0.6748708000 	 -2.3822980000 
984.40 	 224.9749000 	 2.171175 	 -0.6720543000 	 -2.3793250000 
984.60 	 224.9749000 	 2.171200 	 -0.6743209000 	 -2.3817760000 
984.80 	 224.9781000 	 2.171200 	 -0.6726360000 	 -2.3797770000 
985.00 	 224.9797000 	 2.171225 	 -0.6736915000 	 -2.3813630000 
985.20 	 224.9797000 	 2.171250 	 -0.6733163000 	 -2.3803460000 
985.40 	 224.9797000 	 2.171250 	 -0.6728077000 	 -2.3806760000 
985.60 	 224.9797000 	 2.171250 	 -0.6742064000 	 -2.3810260000 
985.80 	 224.9829000 	 2.171275 	 -0.6726551000 	 -2.3801140000 
986.00 	 224.9829000 	 2.171300 	 -0.6747563000 	 -2.3814770000 
986.20 	 224.9845000 	 2.171275 	 -0.6720988000 	 -2.3797260000 
986.40 	 224.9877000 	 2.171300 	 -0.6753159000 	 -2.3820940000 
986.60 	 224.9877000 	 2.171300 	 -0.6718318000 	 -2.3789980000 
986.80 	 224.9908000 	 2.171325 	 -0.6757005000 	 -2.3823770000 
987.00 	 224.9908000 	 2.171350 	 -0.6718254000 	 -2.3790230000 
987.20 	 224.9956000 	 2.171325 	 -0.6755956000 	 -2.3824370000 
987.40 	 224.9972000 	 2.171325 	 -0.6720034000 	 -2.3791150000 
987.60 	 224.9988000 	 2.171325 	 -0.6750743000 	 -2.3822940000 
987.80 	 224.9988000 	 2.171325 	 -0.6725470000 	 -2.3793790000 
988.00 	 225.0036000 	 2.171325 	 -0.6747087000 	 -2.3818750000 
988.20 	 225.0036000 	 2.171325 	 -0.6732432000 	 -2.3798430000 
988.40 	 225.0067000 	 2.171325 	 -0.6739998000 	 -2.3814230000 
988.60 	 225.0115000 	 2.171325 	 -0.6735452000 	 -2.3802340000 
988.80 	 225.0115000 	 2.171325 	 -0.6735356000 	 -2.3809180000 
989.00 	 225.0115000 	 2.171325 	 -0.6740379000 	 -2.3808070000 
989.20 	 225.0115000 	 2.171325 	 -0.6730048000 	 -2.3804000000 
989.40 	 225.0067000 	 2.171325 	 -0.6748168000 	 -2.3816780000 
989.60 	 225.0036000 	 2.171325 	 -0.6722005000 	 -2.3796590000 
989.80 	 225.0036000 	 2.171325 	 -0.6753127000 	 -2.3819860000 
990.00 	 225.0036000 	 2.171325 	 -0.6718476000 	 -2.3792680000 
990.20 	 225.0067000 	 2.171325 	 -0.6754557000 	 -2.3823390000 
990.40 	 225.0115000 	 2.171325 	 -0.6718922000 	 -2.3789250000 
990.60 	 225.0115000 	 2.171325 	 -0.6754907000 	 -2.3824150000 
990.80 	 225.0115000 	 2.171325 	 -0.6720511000 	 -2.3790260000 
991.00 	 225.0067000 	 2.171325 	 -0.6751347000 	 -2.3821540000 
991.20 	 225.0036000 	 2.171325 	 -0.6723277000 	 -2.3793480000 
991.40 	 224.9988000 	 2.171325 	 -0.6746514000 	 -2.3820210000 
991.60 	 224.9988000 	 2.171325 	 -0.6728585000 	 -2.3795890000 
991.80 	 224.9956000 	 2.171325 	 -0.6738758000 	 -2.3812930000 
992.00 	 224.9988000 	 2.171325 	 -0.6733672000 	 -2.3802950000 
992.20 	 224.9972000 	 2.171325 	 -0.6733513000 	 -2.3806980000 
992.40 	 224.9956000 	 2.171325 	 -0.6741841000 	 -2.3811020000 
992.60 	 224.9956000 	 2.171325 	 -0.6727282000 	 -2.3802630000 
992.80 	 224.9908000 	 2.171325 	 -0.6748390000 	 -2.3814840000 
993.00 	 224.9908000 	 2.171325 	 -0.6719017000 	 -2.3794910000 
993.20 	 224.9877000 	 2.171325 	 -0.6751124000 	 -2.3821450000 
993.40 	 224.9877000 	 2.171325 	 -0.6717777000 	 -2.3793570000 
993.60 	 224.9893000 	 2.171325 	 -0.6754844000 	 -2.3824310000 
993.80 	 224.9829000 	 2.171325 	 -0.6717491000 	 -2.3791380000 
994.00 	 224.9877000 	 2.171325 	 -0.6753953000 	 -2.3824530000 
994.20 	 224.9829000 	 2.171350 	 -0.6719621000 	 -2.3790420000 
994.40 	 224.9829000 	 2.171350 	 -0.6750806000 	 -2.3824210000 
994.60 	 224.9829000 	 2.171375 	 -0.6719621000 	 -2.3792710000 
994.80 	 224.9797000 	 2.171375 	 -0.6747023000 	 -2.3821510000 
995.00 	 224.9829000 	 2.171400 	 -0.6728299000 	 -2.3798690000 
995.20 	 224.9829000 	 2.171375 	 -0.6743272000 	 -2.3815630000 
995.40 	 224.9797000 	 2.171400 	 -0.6735103000 	 -2.3803970000 
995.60 	 224.9797000 	 2.171425 	 -0.6732273000 	 -2.3807590000 
995.80 	 224.9749000 	 2.171450 	 -0.6744735000 	 -2.3812680000 
996.00 	 224.9718000 	 2.171450 	 -0.6727378000 	 -2.3799580000 
996.20 	 224.9702000 	 2.171450 	 -0.6753063000 	 -2.3817730000 
996.40 	 224.9670000 	 2.171475 	 -0.6722896000 	 -2.3794560000 
996.60 	 224.9670000 	 2.171500 	 -0.6756433000 	 -2.3820620000 
996.80 	 224.9718000 	 2.171525 	 -0.6721337000 	 -2.3792970000 
997.00 	 224.9734000 	 2.171550 	 -0.6758245000 	 -2.3823900000 
997.20 	 224.9749000 	 2.171550 	 -0.6720797000 	 -2.3789850000 
997.40 	 224.9781000 	 2.171575 	 -0.6757736000 	 -2.3824470000 
997.60 	 224.9797000 	 2.171600 	 -0.6721973000 	 -2.3792460000 
997.80 	 224.9829000 	 2.171625 	 -0.6752364000 	 -2.3823100000 
998.00 	 224.9829000 	 2.171625 	 -0.6727250000 	 -2.3794870000 
998.20 	 224.9908000 	 2.171625 	 -0.6746483000 	 -2.3818210000 
998.40 	 224.9908000 	 2.171625 	 -0.6734340000 	 -2.3800150000 
998.60 	 224.9956000 	 2.171625 	 -0.6739362000 	 -2.3811910000 
998.80 	 224.9988000 	 2.171625 	 -0.6740475000 	 -2.3807810000 
999.00 	 225.0036000 	 2.171625 	 -0.6731160000 	 -2.3806640000 
999.20 	 225.0067000 	 2.171625 	 -0.6747850000 	 -2.3814580000 
999.40 	 225.0083000 	 2.171625 	 -0.6725057000 	 -2.3798850000 
999.60 	 225.0131000 	 2.171625 	 -0.6753635000 	 -2.3819320000 
999.80 	 225.0147000 	 2.171625 	 -0.6721751000 	 -2.3795600000 
1000.00 	 225.0147000 	 2.171625 	 -0.6757419000 	 -2.3821830000 
1000.20 	 225.0147000 	 2.171625 	 -0.6718922000 	 -2.3791030000 
1000.40 	 225.0147000 	 2.171625 	 -0.6755988000 	 -2.3824410000 
1000.60 	 225.0163000 	 2.171625 	 -0.6719653000 	 -2.3791570000 
1000.80 	 225.0179000 	 2.171625 	 -0.6754017000 	 -2.3823420000 
1001.00 	 225.0179000 	 2.171625 	 -0.6723468000 	 -2.3793190000 
1001.20 	 225.0147000 	 2.171625 	 -0.6747818000 	 -2.3819160000 
1001.40 	 225.0115000 	 2.171625 	 -0.6731097000 	 -2.3797960000 
1001.60 	 225.0067000 	 2.171625 	 -0.6739203000 	 -2.3812480000 
1001.80 	 225.0067000 	 2.171625 	 -0.6740538000 	 -2.3806640000 
1002.00 	 225.0036000 	 2.171625 	 -0.6730016000 	 -2.3802410000 
1002.20 	 225.0052000 	 2.171625 	 -0.6750011000 	 -2.3814710000 
1002.40 	 225.0036000 	 2.171625 	 -0.6724231000 	 -2.3796050000 
1002.60 	 225.0067000 	 2.171625 	 -0.6754367000 	 -2.3820110000 
1002.80 	 225.0067000 	 2.171625 	 -0.6719685000 	 -2.3790230000 
1003.00 	 225.0067000 	 2.171625 	 -0.6757355000 	 -2.3823900000 
1003.20 	 225.0067000 	 2.171625 	 -0.6717650000 	 -2.3789660000 
1003.40 	 225.0099000 	 2.171625 	 -0.6757196000 	 -2.3824600000 
1003.60 	 225.0067000 	 2.171625 	 -0.6720448000 	 -2.3790170000 
1003.80 	 225.0036000 	 2.171625 	 -0.6754367000 	 -2.3823390000 
1004.00 	 225.0036000 	 2.171625 	 -0.6722133000 	 -2.3791030000 
1004.20 	 224.9956000 	 2.171625 	 -0.6750806000 	 -2.3822020000 
1004.40 	 224.9940000 	 2.171625 	 -0.6726519000 	 -2.3794750000 
1004.60 	 224.9908000 	 2.171625 	 -0.6744862000 	 -2.3815820000 
1004.80 	 224.9877000 	 2.171625 	 -0.6734244000 	 -2.3800560000 
1005.00 	 224.9877000 	 2.171625 	 -0.6737423000 	 -2.3811020000 
1005.20 	 224.9829000 	 2.171625 	 -0.6743972000 	 -2.3810260000 
1005.40 	 224.9829000 	 2.171625 	 -0.6725852000 	 -2.3799070000 
1005.60 	 224.9829000 	 2.171625 	 -0.6752110000 	 -2.3817090000 
1005.80 	 224.9877000 	 2.171625 	 -0.6721783000 	 -2.3793890000 
1006.00 	 224.9877000 	 2.171625 	 -0.6755066000 	 -2.3821040000 
1006.20 	 224.9877000 	 2.171625 	 -0.6718063000 	 -2.3791220000 
1006.40 	 224.9893000 	 2.171625 	 -0.6757641000 	 -2.3824340000 
1006.60 	 224.9877000 	 2.171625 	 -0.6718509000 	 -2.3790100000 
1006.80 	 224.9861000 	 2.171625 	 -0.6756242000 	 -2.3823990000 
1007.00 	 224.9829000 	 2.171650 	 -0.6720416000 	 -2.3791280000 
1007.20 	 224.9829000 	 2.171675 	 -0.6751760000 	 -2.3822590000 
1007.40 	 224.9829000 	 2.171675 	 -0.6727536000 	 -2.3796460000 
1007.60 	 224.9829000 	 2.171700 	 -0.6743431000 	 -2.3815790000 
1007.80 	 224.9829000 	 2.171675 	 -0.6737105000 	 -2.3802340000 
1008.00 	 224.9829000 	 2.171700 	 -0.6735992000 	 -2.3806290000 
1008.20 	 224.9829000 	 2.171725 	 -0.6746769000 	 -2.3810640000 
1008.40 	 224.9829000 	 2.171750 	 -0.6728299000 	 -2.3800720000 
1008.60 	 224.9829000 	 2.171725 	 -0.6754748000 	 -2.3818210000 
1008.80 	 224.9829000 	 2.171725 	 -0.6724485000 	 -2.3794400000 
1009.00 	 224.9829000 	 2.171750 	 -0.6760216000 	 -2.3823330000 
1009.20 	 224.9829000 	 2.171775 	 -0.6721147000 	 -2.3792110000 
1009.40 	 224.9797000 	 2.171800 	 -0.6758849000 	 -2.3825360000 
1009.60 	 224.9797000 	 2.171775 	 -0.6723404000 	 -2.3790170000 
1009.80 	 224.9749000 	 2.171800 	 -0.6756433000 	 -2.3822850000 
1010.00 	 224.9749000 	 2.171800 	 -0.6727441000 	 -2.3793350000 
1010.20 	 224.9749000 	 2.171825 	 -0.6751156000 	 -2.3819950000 
1010.40 	 224.9749000 	 2.171850 	 -0.6731765000 	 -2.3797890000 
1010.60 	 224.9797000 	 2.171875 	 -0.6745052000 	 -2.3814960000 
1010.80 	 224.9797000 	 2.171875 	 -0.6741111000 	 -2.3804250000 
1011.00 	 224.9797000 	 2.171900 	 -0.6739013000 	 -2.3808320000 
1011.20 	 224.9797000 	 2.171900 	 -0.6749789000 	 -2.3810930000 
1011.40 	 224.9829000 	 2.171925 	 -0.6728268000 	 -2.3798310000 
1011.60 	 224.9877000 	 2.171950 	 -0.6757355000 	 -2.3819160000 
1011.80 	 224.9908000 	 2.171925 	 -0.6725343000 	 -2.3794300000 
1012.00 	 224.9956000 	 2.171925 	 -0.6760311000 	 -2.3824020000 
1012.20 	 224.9988000 	 2.171925 	 -0.6723563000 	 -2.3791790000 
1012.40 	 225.0036000 	 2.171925 	 -0.6760661000 	 -2.3824370000 
1012.60 	 225.0036000 	 2.171925 	 -0.6726170000 	 -2.3790360000 
1012.80 	 225.0036000 	 2.171925 	 -0.6758372000 	 -2.3824090000 
1013.00 	 225.0036000 	 2.171925 	 -0.6729158000 	 -2.3793220000 
1013.20 	 225.0067000 	 2.171925 	 -0.6752364000 	 -2.3819610000 
1013.40 	 225.0067000 	 2.171925 	 -0.6736882000 	 -2.3799870000 
1013.60 	 225.0036000 	 2.171925 	 -0.6742637000 	 -2.3812580000 
1013.80 	 224.9988000 	 2.171925 	 -0.6747277000 	 -2.3808350000 
1014.00 	 224.9956000 	 2.171925 	 -0.6735070000 	 -2.3803110000 
1014.20 	 224.9908000 	 2.171925 	 -0.6753349000 	 -2.3815190000 
1014.40 	 224.9877000 	 2.171925 	 -0.6728967000 	 -2.3796840000 
1014.60 	 224.9877000 	 2.171925 	 -0.6761551000 	 -2.3821930000 
1014.80 	 224.9877000 	 2.171950 	 -0.6722291000 	 -2.3791190000 
1015.00 	 224.9877000 	 2.171975 	 -0.6760152000 	 -2.3824850000 
1015.20 	 224.9877000 	 2.171975 	 -0.6724421000 	 -2.3790960000 
1015.40 	 224.9829000 	 2.171975 	 -0.6757736000 	 -2.3823010000 
1015.60 	 224.9829000 	 2.171975 	 -0.6728331000 	 -2.3792330000 
1015.80 	 224.9797000 	 2.172000 	 -0.6752618000 	 -2.3819380000 
1016.00 	 224.9797000 	 2.172025 	 -0.6734880000 	 -2.3798400000 
1016.20 	 224.9781000 	 2.172050 	 -0.6741746000 	 -2.3810990000 
1016.40 	 224.9765000 	 2.172025 	 -0.6748168000 	 -2.3807880000 
1016.60 	 224.9797000 	 2.172050 	 -0.6734975000 	 -2.3803930000 
1016.80 	 224.9797000 	 2.172075 	 -0.6754875000 	 -2.3813880000 
1017.00 	 224.9829000 	 2.172100 	 -0.6729253000 	 -2.3798120000 
1017.20 	 224.9877000 	 2.172075 	 -0.6760343000 	 -2.3820460000 
1017.40 	 224.9908000 	 2.172075 	 -0.6727059000 	 -2.3792270000 
1017.60 	 224.9908000 	 2.172075 	 -0.6763744000 	 -2.3824250000 
1017.80 	 224.9956000 	 2.172075 	 -0.6726487000 	 -2.3790520000 
1018.00 	 224.9924000 	 2.172075 	 -0.6762092000 	 -2.3824660000 
1018.20 	 224.9956000 	 2.172075 	 -0.6729603000 	 -2.3793220000 
1018.40 	 224.9924000 	 2.172075 	 -0.6758054000 	 -2.3822150000 
1018.60 	 224.9908000 	 2.172075 	 -0.6736755000 	 -2.3797160000 
1018.80 	 224.9877000 	 2.172075 	 -0.6750870000 	 -2.3817440000 
1019.00 	 224.9877000 	 2.172075 	 -0.6740920000 	 -2.3804220000 
1019.20 	 224.9877000 	 2.172075 	 -0.6743972000 	 -2.3810800000 
1019.40 	 224.9829000 	 2.172100 	 -0.6750647000 	 -2.3811530000 
1019.60 	 224.9797000 	 2.172125 	 -0.6735356000 	 -2.3801610000 
1019.80 	 224.9749000 	 2.172150 	 -0.6757259000 	 -2.3819700000 
1020.00 	 224.9749000 	 2.172125 	 -0.6730366000 	 -2.3795540000 
1020.20 	 224.9749000 	 2.172150 	 -0.6764126000 	 -2.3823330000 
1020.40 	 224.9749000 	 2.172175 	 -0.6726043000 	 -2.3790260000 
1020.60 	 224.9749000 	 2.172200 	 -0.6763871000 	 -2.3824850000 
1020.80 	 224.9749000 	 2.172225 	 -0.6728013000 	 -2.3791630000 
1021.00 	 224.9749000 	 2.172250 	 -0.6758468000 	 -2.3821700000 
1021.20 	 224.9749000 	 2.172250 	 -0.6736469000 	 -2.3795730000 
1021.40 	 224.9749000 	 2.172275 	 -0.6753318000 	 -2.3816780000 
1021.60 	 224.9797000 	 2.172300 	 -0.6745561000 	 -2.3803520000 
1021.80 	 224.9797000 	 2.172325 	 -0.6740570000 	 -2.3806060000 
1022.00 	 224.9797000 	 2.172350 	 -0.6753858000 	 -2.3812130000 
1022.20 	 224.9829000 	 2.172325 	 -0.6734340000 	 -2.3800060000 
1022.40 	 224.9829000 	 2.172325 	 -0.6760852000 	 -2.3819950000 
1022.60 	 224.9829000 	 2.172350 	 -0.6730938000 	 -2.3795130000 
1022.80 	 224.9877000 	 2.172375 	 -0.6762950000 	 -2.3823770000 
1023.00 	 224.9877000 	 2.172375 	 -0.6726996000 	 -2.3791500000 
1023.20 	 224.9908000 	 2.172375 	 -0.6765270000 	 -2.3826060000 
1023.40 	 224.9988000 	 2.172375 	 -0.6727632000 	 -2.3790230000 
1023.60 	 224.9988000 	 2.172375 	 -0.6761837000 	 -2.3823610000 
1023.80 	 225.0036000 	 2.172375 	 -0.6734212000 	 -2.3795060000 
1024.00 	 225.0036000 	 2.172375 	 -0.6755924000 	 -2.3819950000 
1024.20 	 224.9988000 	 2.172375 	 -0.6738122000 	 -2.3798430000 
1024.40 	 224.9988000 	 2.172375 	 -0.6749280000 	 -2.3815220000 
1024.60 	 224.9956000 	 2.172375 	 -0.6747468000 	 -2.3805780000 
1024.80 	 224.9956000 	 2.172375 	 -0.6743177000 	 -2.3809340000 
1025.00 	 224.9908000 	 2.172375 	 -0.6754398000 	 -2.3813370000 
1025.20 	 224.9893000 	 2.172375 	 -0.6736119000 	 -2.3800910000 
1025.40 	 224.9861000 	 2.172375 	 -0.6759262000 	 -2.3818300000 
1025.60 	 224.9829000 	 2.172375 	 -0.6728109000 	 -2.3793700000 
1025.80 	 224.9797000 	 2.172400 	 -0.6765206000 	 -2.3823230000 
1026.00 	 224.9797000 	 2.172425 	 -0.6727950000 	 -2.3791440000 
1026.20 	 224.9797000 	 2.172425 	 -0.6766255000 	 -2.3824760000 
1026.40 	 224.9797000 	 2.172425 	 -0.6731192000 	 -2.3791950000 
1026.60 	 224.9829000 	 2.172425 	 -0.6759453000 	 -2.3821540000 
1026.80 	 224.9829000 	 2.172450 	 -0.6738790000 	 -2.3799040000 
1027.00 	 224.9829000 	 2.172475 	 -0.6749535000 	 -2.3812990000 
1027.20 	 224.9829000 	 2.172500 	 -0.6749916000 	 -2.3806410000 
1027.40 	 224.9877000 	 2.172475 	 -0.6741746000 	 -2.3804790000 
1027.60 	 224.9877000 	 2.172475 	 -0.6759230000 	 -2.3815350000 
1027.80 	 224.9877000 	 2.172500 	 -0.6733100000 	 -2.3794910000 
1028.00 	 224.9829000 	 2.172525 	 -0.6765715000 	 -2.3823710000 
1028.20 	 224.9829000 	 2.172550 	 -0.6729476000 	 -2.3791090000 
1028.40 	 224.9829000 	 2.172525 	 -0.6763299000 	 -2.3824570000 
1028.60 	 224.9829000 	 2.172525 	 -0.6726551000 	 -2.3790490000 
1028.80 	 224.9829000 	 2.172550 	 -0.6758022000 	 -2.3822210000 
1029.00 	 224.9829000 	 2.172575 	 -0.6731955000 	 -2.3794970000 
1029.20 	 224.9829000 	 2.172600 	 -0.6751950000 	 -2.3819320000 
1029.40 	 224.9829000 	 2.172575 	 -0.6740475000 	 -2.3800720000 
1029.60 	 224.9829000 	 2.172575 	 -0.6747818000 	 -2.3810670000 
1029.80 	 224.9797000 	 2.172600 	 -0.6750647000 	 -2.3809690000 
1030.00 	 224.9797000 	 2.172625 	 -0.6739267000 	 -2.3805300000 
1030.20 	 224.9829000 	 2.172650 	 -0.6759930000 	 -2.3815760000 
1030.40 	 224.9829000 	 2.172625 	 -0.6731288000 	 -2.3797420000 
1030.60 	 224.9861000 	 2.172625 	 -0.6763108000 	 -2.3821640000 
1030.80 	 224.9877000 	 2.172650 	 -0.6726583000 	 -2.3791150000 
1031.00 	 224.9908000 	 2.172675 	 -0.6764221000 	 -2.3823710000 
1031.20 	 224.9877000 	 2.172700 	 -0.6727092000 	 -2.3789980000 
1031.40 	 224.9829000 	 2.172675 	 -0.6764157000 	 -2.3823170000 
1031.60 	 224.9813000 	 2.172675 	 -0.6735643000 	 -2.3794300000 
1031.80 	 224.9797000 	 2.172700 	 -0.6757832000 	 -2.3819260000 
1032.00 	 224.9749000 	 2.172700 	 -0.6740538000 	 -2.3799260000 
1032.20 	 224.9749000 	 2.172725 	 -0.6752586000 	 -2.3814610000 
1032.40 	 224.9749000 	 2.172750 	 -0.6748168000 	 -2.3804660000 
1032.60 	 224.9749000 	 2.172775 	 -0.6742509000 	 -2.3805430000 
1032.80 	 224.9734000 	 2.172800 	 -0.6758690000 	 -2.3812870000 
1033.00 	 224.9749000 	 2.172800 	 -0.6735166000 	 -2.3797670000 
1033.20 	 224.9749000 	 2.172825 	 -0.6763394000 	 -2.3819830000 
1033.40 	 224.9765000 	 2.172850 	 -0.6729984000 	 -2.3793570000 
1033.60 	 224.9797000 	 2.172850 	 -0.6766224000 	 -2.3823990000 
1033.80 	 224.9797000 	 2.172875 	 -0.6727950000 	 -2.3792680000 
1034.00 	 224.9829000 	 2.172900 	 -0.6765048000 	 -2.3825960000 
1034.20 	 224.9829000 	 2.172875 	 -0.6730334000 	 -2.3791250000 
1034.40 	 224.9877000 	 2.172900 	 -0.6761138000 	 -2.3822850000 
1034.60 	 224.9877000 	 2.172900 	 -0.6737391000 	 -2.3795220000 
1034.80 	 224.9877000 	 2.172925 	 -0.6753318000 	 -2.3816040000 
1035.00 	 224.9877000 	 2.172950 	 -0.6744067000 	 -2.3802280000 
1035.20 	 224.9908000 	 2.172925 	 -0.6746165000 	 -2.3809050000 
1035.40 	 224.9908000 	 2.172925 	 -0.6752491000 	 -2.3809690000 
1035.60 	 224.9956000 	 2.172925 	 -0.6741365000 	 -2.3804310000 
1035.80 	 224.9988000 	 2.172925 	 -0.6759707000 	 -2.3816390000 
1036.00 	 224.9988000 	 2.172925 	 -0.6733354000 	 -2.3799130000 
1036.20 	 224.9988000 	 2.172925 	 -0.6763299000 	 -2.3819700000 
1036.40 	 224.9972000 	 2.172925 	 -0.6729857000 	 -2.3792680000 
1036.60 	 224.9924000 	 2.172925 	 -0.6765715000 	 -2.3822910000 
1036.80 	 224.9908000 	 2.172925 	 -0.6728871000 	 -2.3789760000 
1037.00 	 224.9829000 	 2.172925 	 -0.6764857000 	 -2.3825070000 
1037.20 	 224.9813000 	 2.172950 	 -0.6732114000 	 -2.3791530000 
1037.40 	 224.9749000 	 2.172975 	 -0.6758213000 	 -2.3820430000 
1037.60 	 224.9749000 	 2.172975 	 -0.6740093000 	 -2.3798340000 
1037.80 	 224.9734000 	 2.173000 	 -0.6752809000 	 -2.3815950000 
1038.00 	 224.9718000 	 2.173025 	 -0.6747850000 	 -2.3807270000 
1038.20 	 224.9718000 	 2.173050 	 -0.6741047000 	 -2.3805810000 
1038.40 	 224.9670000 	 2.173050 	 -0.6759167000 	 -2.3814520000 
1038.60 	 224.9670000 	 2.173075 	 -0.6733608000 	 -2.3797510000 
1038.80 	 224.9638000 	 2.173100 	 -0.6763299000 	 -2.3821420000 
1039.00 	 224.9638000 	 2.173125 	 -0.6728172000 	 -2.3791690000 
1039.20 	 224.9638000 	 2.173150 	 -0.6765938000 	 -2.3824310000 
1039.40 	 224.9638000 	 2.173175 	 -0.6729476000 	 -2.3790490000 
1039.60 	 224.9670000 	 2.173225 	 -0.6763331000 	 -2.3823770000 
1039.80 	 224.9686000 	 2.173250 	 -0.6729571000 	 -2.3791470000 
1040.00 	 224.9749000 	 2.173250 	 -0.6761296000 	 -2.3824410000 
1040.20 	 224.9781000 	 2.173275 	 -0.6736438000 	 -2.3793890000 
1040.40 	 224.9877000 	 2.173275 	 -0.6755066000 	 -2.3819100000 
1040.60 	 224.9908000 	 2.173300 	 -0.6745338000 	 -2.3801390000 
1040.80 	 224.9972000 	 2.173325 	 -0.6745084000 	 -2.3809530000 
1041.00 	 224.9988000 	 2.173325 	 -0.6754971000 	 -2.3810890000 
1041.20 	 225.0004000 	 2.173350 	 -0.6738726000 	 -2.3799670000 
1041.40 	 225.0036000 	 2.173325 	 -0.6762950000 	 -2.3818370000 
1041.60 	 225.0067000 	 2.173325 	 -0.6733100000 	 -2.3795600000 
1041.80 	 225.0067000 	 2.173325 	 -0.6766732000 	 -2.3824090000 
1042.00 	 225.0115000 	 2.173325 	 -0.6729762000 	 -2.3790810000 
1042.20 	 225.0115000 	 2.173325 	 -0.6766955000 	 -2.3825140000 
1042.40 	 225.0147000 	 2.173325 	 -0.6732464000 	 -2.3791060000 
1042.60 	 225.0179000 	 2.173325 	 -0.6764444000 	 -2.3823520000 
1042.80 	 225.0226000 	 2.173325 	 -0.6737582000 	 -2.3793890000 
1043.00 	 225.0226000 	 2.173325 	 -0.6757069000 	 -2.3817190000 
1043.20 	 225.0258000 	 2.173325 	 -0.6743400000 	 -2.3800500000 
1043.40 	 225.0258000 	 2.173325 	 -0.6750266000 	 -2.3811340000 
1043.60 	 225.0258000 	 2.173325 	 -0.6753762000 	 -2.3806700000 
1043.80 	 225.0258000 	 2.173325 	 -0.6742446000 	 -2.3801680000 
1044.00 	 225.0226000 	 2.173275 	 -0.6761392000 	 -2.3813600000 
1044.20 	 225.0179000 	 2.173275 	 -0.6738154000 	 -2.3798970000 
1044.40 	 225.0147000 	 2.173275 	 -0.6766987000 	 -2.3819860000 
1044.60 	 225.0115000 	 2.173250 	 -0.6730716000 	 -2.3792770000 
1044.80 	 225.0052000 	 2.173225 	 -0.6768131000 	 -2.3824340000 
1045.00 	 225.0036000 	 2.173225 	 -0.6730397000 	 -2.3789280000 
1045.20 	 225.0020000 	 2.173225 	 -0.6765715000 	 -2.3823200000 
1045.40 	 224.9988000 	 2.173225 	 -0.6735611000 	 -2.3792170000 
1045.60 	 224.9988000 	 2.173225 	 -0.6757419000 	 -2.3817630000 
1045.80 	 225.0036000 	 2.173225 	 -0.6745084000 	 -2.3799990000 
1046.00 	 225.0036000 	 2.173225 	 -0.6749122000 	 -2.3810510000 
1046.20 	 224.9988000 	 2.173225 	 -0.6754398000 	 -2.3807180000 
1046.40 	 225.0036000 	 2.173225 	 -0.6738663000 	 -2.3801900000 
1046.60 	 225.0004000 	 2.173225 	 -0.6761964000 	 -2.3815950000 
1046.80 	 224.9988000 	 2.173225 	 -0.6736724000 	 -2.3796620000 
1047.00 	 224.9988000 	 2.173225 	 -0.6764221000 	 -2.3821350000 
1047.20 	 224.9988000 	 2.173225 	 -0.6730430000 	 -2.3791890000 
1047.40 	 224.9988000 	 2.173225 	 -0.6769307000 	 -2.3825070000 
1047.60 	 224.9956000 	 2.173225 	 -0.6731129000 	 -2.3788990000 
1047.80 	 224.9956000 	 2.173225 	 -0.6766542000 	 -2.3825260000 
1048.00 	 224.9956000 	 2.173225 	 -0.6735897000 	 -2.3791950000 
1048.20 	 224.9956000 	 2.173225 	 -0.6762473000 	 -2.3820780000 
1048.40 	 224.9972000 	 2.173225 	 -0.6741333000 	 -2.3796720000 
1048.60 	 224.9956000 	 2.173225 	 -0.6751696000 	 -2.3813150000 
1048.80 	 224.9908000 	 2.173225 	 -0.6751506000 	 -2.3803010000 
1049.00 	 224.9877000 	 2.173225 	 -0.6741969000 	 -2.3802470000 
1049.20 	 224.9877000 	 2.173225 	 -0.6763141000 	 -2.3816550000 
1049.40 	 224.9877000 	 2.173225 	 -0.6735293000 	 -2.3794360000 
1049.60 	 224.9877000 	 2.173225 	 -0.6767814000 	 -2.3821540000 
1049.80 	 224.9908000 	 2.173225 	 -0.6730461000 	 -2.3792330000 
1050.00 	 224.9956000 	 2.173225 	 -0.6767877000 	 -2.3823230000 
1050.20 	 224.9988000 	 2.173225 	 -0.6731923000 	 -2.3789720000 
1050.40 	 224.9988000 	 2.173225 	 -0.6765811000 	 -2.3824530000 
1050.60 	 224.9956000 	 2.173225 	 -0.6736882000 	 -2.3795730000 
1050.80 	 224.9893000 	 2.173225 	 -0.6757100000 	 -2.3818490000 
1051.00 	 224.9829000 	 2.173225 	 -0.6745847000 	 -2.3800910000 
1051.20 	 224.9797000 	 2.173225 	 -0.6748359000 	 -2.3811090000 
1051.40 	 224.9749000 	 2.173225 	 -0.6752332000 	 -2.3807180000 
1051.60 	 224.9734000 	 2.173225 	 -0.6738122000 	 -2.3801520000 
1051.80 	 224.9718000 	 2.173225 	 -0.6762409000 	 -2.3816170000 
1052.00 	 224.9718000 	 2.173275 	 -0.6731765000 	 -2.3795130000 
1052.20 	 224.9734000 	 2.173275 	 -0.6767368000 	 -2.3823100000 
1052.40 	 224.9718000 	 2.173300 	 -0.6731415000 	 -2.3790610000 
1052.60 	 224.9718000 	 2.173325 	 -0.6766574000 	 -2.3824630000 
1052.80 	 224.9749000 	 2.173350 	 -0.6733894000 	 -2.3791000000 
1053.00 	 224.9749000 	 2.173375 	 -0.6764762000 	 -2.3823960000 
1053.20 	 224.9718000 	 2.173400 	 -0.6739457000 	 -2.3795800000 
1053.40 	 224.9702000 	 2.173400 	 -0.6756210000 	 -2.3816520000 
1053.60 	 224.9670000 	 2.173450 	 -0.6748326000 	 -2.3803300000 
1053.80 	 224.9638000 	 2.173450 	 -0.6748772000 	 -2.3809650000 
1054.00 	 224.9638000 	 2.173475 	 -0.6754875000 	 -2.3808510000 
1054.20 	 224.9638000 	 2.173525 	 -0.6739871000 	 -2.3802760000 
1054.40 	 224.9638000 	 2.173550 	 -0.6761996000 	 -2.3816900000 
1054.60 	 224.9638000 	 2.173575 	 -0.6734816000 	 -2.3796430000 
1054.80 	 224.9670000 	 2.173600 	 -0.6768322000 	 -2.3822560000 
1055.00 	 224.9718000 	 2.173625 	 -0.6731732000 	 -2.3791380000 
1055.20 	 224.9749000 	 2.173625 	 -0.6768544000 	 -2.3823450000 
1055.40 	 224.9797000 	 2.173650 	 -0.6731987000 	 -2.3791820000 
1055.60 	 224.9829000 	 2.173675 	 -0.6769593000 	 -2.3825840000 
1055.80 	 224.9908000 	 2.173700 	 -0.6737328000 	 -2.3792390000 
1056.00 	 224.9972000 	 2.173675 	 -0.6767018000 	 -2.3822980000 
1056.20 	 225.0052000 	 2.173675 	 -0.6743050000 	 -2.3795730000 
1056.40 	 225.0115000 	 2.173675 	 -0.6757069000 	 -2.3816460000 
1056.60 	 225.0163000 	 2.173675 	 -0.6748136000 	 -2.3802730000 
1056.80 	 225.0226000 	 2.173675 	 -0.6748168000 	 -2.3808730000 
1057.00 	 225.0258000 	 2.173675 	 -0.6757196000 	 -2.3808990000 
1057.20 	 225.0306000 	 2.173675 	 -0.6742637000 	 -2.3802690000 
1057.40 	 225.0274000 	 2.173675 	 -0.6764571000 	 -2.3817410000 
1057.60 	 225.0274000 	 2.173675 	 -0.6735611000 	 -2.3795320000 
1057.80 	 225.0258000 	 2.173675 	 -0.6770484000 	 -2.3821960000 
1058.00 	 225.0258000 	 2.173675 	 -0.6733735000 	 -2.3792010000 
1058.20 	 225.0258000 	 2.173625 	 -0.6770420000 	 -2.3824180000 
1058.40 	 225.0290000 	 2.173625 	 -0.6733608000 	 -2.3789600000 
1058.60 	 225.0306000 	 2.173600 	 -0.6767591000 	 -2.3824950000 
1058.80 	 225.0274000 	 2.173575 	 -0.6738567000 	 -2.3792170000 
1059.00 	 225.0258000 	 2.173550 	 -0.6764190000 	 -2.3822590000 
1059.20 	 225.0226000 	 2.173525 	 -0.6740697000 	 -2.3795990000 
1059.40 	 225.0210000 	 2.173525 	 -0.6757577000 	 -2.3815600000 
1059.60 	 225.0179000 	 2.173500 	 -0.6752713000 	 -2.3803550000 
1059.80 	 225.0179000 	 2.173500 	 -0.6748835000 	 -2.3807080000 
1060.00 	 225.0179000 	 2.173475 	 -0.6760311000 	 -2.3812290000 
1060.20 	 225.0179000 	 2.173475 	 -0.6740825000 	 -2.3800560000 
1060.40 	 225.0179000 	 2.173450 	 -0.6766542000 	 -2.3818460000 
1060.60 	 225.0179000 	 2.173475 	 -0.6735293000 	 -2.3794140000 
1060.80 	 225.0147000 	 2.173450 	 -0.6770611000 	 -2.3823040000 
1061.00 	 225.0147000 	 2.173425 	 -0.6733004000 	 -2.3791690000 
1061.20 	 225.0115000 	 2.173425 	 -0.6771564000 	 -2.3825710000 
1061.40 	 225.0115000 	 2.173425 	 -0.6733481000 	 -2.3788710000 
1061.60 	 225.0115000 	 2.173425 	 -0.6767400000 	 -2.3824660000 
1061.80 	 225.0115000 	 2.173425 	 -0.6736946000 	 -2.3791890000 
1062.00 	 225.0115000 	 2.173425 	 -0.6763840000 	 -2.3822340000 
1062.20 	 225.0115000 	 2.173425 	 -0.6739076000 	 -2.3794750000 
1062.40 	 225.0115000 	 2.173425 	 -0.6757450000 	 -2.3815760000 
1062.60 	 225.0115000 	 2.173425 	 -0.6750584000 	 -2.3803710000 
1062.80 	 225.0131000 	 2.173425 	 -0.6752173000 	 -2.3810480000 
1063.00 	 225.0147000 	 2.173425 	 -0.6753762000 	 -2.3807370000 
1063.20 	 225.0147000 	 2.173425 	 -0.6747119000 	 -2.3805710000 
1063.40 	 225.0147000 	 2.173425 	 -0.6760438000 	 -2.3812840000 
1063.60 	 225.0147000 	 2.173400 	 -0.6740093000 	 -2.3798660000 
1063.80 	 225.0147000 	 2.173375 	 -0.6768290000 	 -2.3819830000 
1064.00 	 225.0147000 	 2.173375 	 -0.6734371000 	 -2.3793570000 
1064.20 	 225.0147000 	 2.173375 	 -0.6769593000 	 -2.3823420000 
1064.40 	 225.0179000 	 2.173375 	 -0.6732559000 	 -2.3791440000 
1064.60 	 225.0179000 	 2.173350 	 -0.6770675000 	 -2.3824180000 
1064.80 	 225.0147000 	 2.173325 	 -0.6733735000 	 -2.3789410000 
1065.00 	 225.0115000 	 2.173300 	 -0.6768672000 	 -2.3824180000 
1065.20 	 225.0067000 	 2.173325 	 -0.6737868000 	 -2.3793920000 
1065.40 	 225.0036000 	 2.173325 	 -0.6762918000 	 -2.3819760000 
1065.60 	 224.9956000 	 2.173325 	 -0.6745815000 	 -2.3797920000 
1065.80 	 224.9908000 	 2.173325 	 -0.6759071000 	 -2.3815540000 
1066.00 	 224.9908000 	 2.173325 	 -0.6750901000 	 -2.3804000000 
1066.20 	 224.9908000 	 2.173325 	 -0.6746451000 	 -2.3806220000 
1066.40 	 224.9956000 	 2.173325 	 -0.6761265000 	 -2.3811820000 
1066.60 	 224.9956000 	 2.173325 	 -0.6740029000 	 -2.3799290000 
1066.80 	 224.9956000 	 2.173325 	 -0.6767400000 	 -2.3821260000 
1067.00 	 224.9956000 	 2.173325 	 -0.6733704000 	 -2.3791730000 
1067.20 	 224.9908000 	 2.173325 	 -0.6771374000 	 -2.3824660000 
1067.40 	 224.9908000 	 2.173325 	 -0.6733322000 	 -2.3789090000 
1067.60 	 224.9877000 	 2.173325 	 -0.6766510000 	 -2.3823830000 
1067.80 	 224.9829000 	 2.173325 	 -0.6736978000 	 -2.3791850000 
1068.00 	 224.9797000 	 2.173325 	 -0.6762886000 	 -2.3821450000 
1068.20 	 224.9797000 	 2.173325 	 -0.6743717000 	 -2.3798050000 
1068.40 	 224.9797000 	 2.173325 	 -0.6756274000 	 -2.3815190000 
1068.60 	 224.9829000 	 2.173325 	 -0.6750138000 	 -2.3803680000 
1068.80 	 224.9829000 	 2.173325 	 -0.6751506000 	 -2.3809400000 
1069.00 	 224.9829000 	 2.173325 	 -0.6759421000 	 -2.3810580000 
1069.20 	 224.9829000 	 2.173325 	 -0.6741397000 	 -2.3802060000 
1069.40 	 224.9797000 	 2.173325 	 -0.6765938000 	 -2.3816940000 
1069.60 	 224.9749000 	 2.173325 	 -0.6737168000 	 -2.3796270000 
1069.80 	 224.9718000 	 2.173325 	 -0.6770134000 	 -2.3821420000 
1070.00 	 224.9638000 	 2.173375 	 -0.6734340000 	 -2.3793000000 
1070.20 	 224.9591000 	 2.173375 	 -0.6771628000 	 -2.3824570000 
1070.40 	 224.9591000 	 2.173425 	 -0.6733990000 	 -2.3790420000 
1070.60 	 224.9559000 	 2.173450 	 -0.6769212000 	 -2.3824570000 
1070.80 	 224.9559000 	 2.173475 	 -0.6738567000 	 -2.3792740000 
1071.00 	 224.9559000 	 2.173525 	 -0.6766224000 	 -2.3822690000 
1071.20 	 224.9559000 	 2.173550 	 -0.6739616000 	 -2.3794720000 
1071.40 	 224.9591000 	 2.173575 	 -0.6758626000 	 -2.3817790000 
1071.60 	 224.9638000 	 2.173600 	 -0.6751029000 	 -2.3803490000 
1071.80 	 224.9670000 	 2.173625 	 -0.6749185000 	 -2.3808860000 
1072.00 	 224.9718000 	 2.173650 	 -0.6757672000 	 -2.3810260000 
1072.20 	 224.9718000 	 2.173675 	 -0.6744893000 	 -2.3803040000 
1072.40 	 224.9718000 	 2.173700 	 -0.6765747000 	 -2.3816710000 
1072.60 	 224.9718000 	 2.173725 	 -0.6737264000 	 -2.3796240000 
1072.80 	 224.9718000 	 2.173750 	 -0.6767082000 	 -2.3820180000 
1073.00 	 224.9734000 	 2.173750 	 -0.6734721000 	 -2.3791000000 
1073.20 	 224.9749000 	 2.173775 	 -0.6770007000 	 -2.3823200000 
1073.40 	 224.9749000 	 2.173800 	 -0.6733131000 	 -2.3789910000 
1073.60 	 224.9749000 	 2.173825 	 -0.6768481000 	 -2.3825960000 
1073.80 	 224.9718000 	 2.173850 	 -0.6735929000 	 -2.3791530000 
1074.00 	 224.9718000 	 2.173850 	 -0.6763999000 	 -2.3821540000 
1074.20 	 224.9718000 	 2.173875 	 -0.6745720000 	 -2.3797510000 
1074.40 	 224.9749000 	 2.173900 	 -0.6758435000 	 -2.3816040000 
1074.60 	 224.9765000 	 2.173925 	 -0.6749630000 	 -2.3803010000 
1074.80 	 224.9797000 	 2.173950 	 -0.6749122000 	 -2.3808670000 
1075.00 	 224.9829000 	 2.173925 	 -0.6760788000 	 -2.3810670000 
1075.20 	 224.9877000 	 2.173950 	 -0.6744830000 	 -2.3802820000 
1075.40 	 224.9908000 	 2.173975 	 -0.6768227000 	 -2.3815540000 
1075.60 	 224.9972000 	 2.173975 	 -0.6738980000 	 -2.3795440000 
1075.80 	 225.0036000 	 2.173975 	 -0.6773472000 	 -2.3821540000 
1076.00 	 225.0067000 	 2.173975 	 -0.6736342000 	 -2.3791920000 
1076.20 	 225.0115000 	 2.173975 	 -0.6775061000 	 -2.3824180000 
1076.40 	 225.0147000 	 2.173975 	 -0.6736819000 	 -2.3790930000 
1076.60 	 225.0131000 	 2.173975 	 -0.6770992000 	 -2.3824530000 
1076.80 	 225.0115000 	 2.173975 	 -0.6740125000 	 -2.3792140000 
1077.00 	 225.0115000 	 2.173975 	 -0.6767686000 	 -2.3821610000 
1077.20 	 225.0115000 	 2.173975 	 -0.6744671000 	 -2.3796970000 
1077.40 	 225.0115000 	 2.173975 	 -0.6764253000 	 -2.3817570000 
1077.60 	 225.0115000 	 2.173975 	 -0.6752269000 	 -2.3801330000 
1077.80 	 225.0115000 	 2.173975 	 -0.6753922000 	 -2.3810510000 
1078.00 	 225.0147000 	 2.173975 	 -0.6754176000 	 -2.3804980000 
1078.20 	 225.0179000 	 2.173975 	 -0.6750202000 	 -2.3805240000 
1078.40 	 225.0179000 	 2.173975 	 -0.6764444000 	 -2.3813850000 
1078.60 	 225.0179000 	 2.173975 	 -0.6742001000 	 -2.3797920000 
1078.80 	 225.0179000 	 2.173975 	 -0.6771151000 	 -2.3821900000 
1079.00 	 225.0179000 	 2.173975 	 -0.6737296000 	 -2.3792460000 
1079.20 	 225.0179000 	 2.173975 	 -0.6775093000 	 -2.3824760000 
1079.40 	 225.0147000 	 2.173975 	 -0.6736882000 	 -2.3788550000 
1079.60 	 225.0115000 	 2.173975 	 -0.6773122000 	 -2.3824180000 
1079.80 	 225.0067000 	 2.173975 	 -0.6739299000 	 -2.3792170000 
1080.00 	 225.0036000 	 2.173975 	 -0.6766923000 	 -2.3820180000 
1080.20 	 224.9988000 	 2.173975 	 -0.6746261000 	 -2.3797730000 
1080.40 	 224.9956000 	 2.173975 	 -0.6759548000 	 -2.3815190000 
1080.60 	 224.9956000 	 2.173975 	 -0.6756051000 	 -2.3804220000 
1080.80 	 224.9988000 	 2.173975 	 -0.6752491000 	 -2.3807400000 
1081.00 	 224.9988000 	 2.173975 	 -0.6760120000 	 -2.3809880000 
1081.20 	 225.0036000 	 2.173975 	 -0.6744639000 	 -2.3800850000 
1081.40 	 225.0036000 	 2.173975 	 -0.6768990000 	 -2.3817220000 
1081.60 	 225.0036000 	 2.173975 	 -0.6737582000 	 -2.3793860000 
1081.80 	 225.0004000 	 2.173975 	 -0.6774171000 	 -2.3823480000 
1082.00 	 224.9972000 	 2.173975 	 -0.6735611000 	 -2.3790520000 
1082.20 	 224.9988000 	 2.173975 	 -0.6772487000 	 -2.3824410000 
1082.40 	 224.9988000 	 2.173975 	 -0.6738122000 	 -2.3791060000 
1082.60 	 225.0036000 	 2.173975 	 -0.6767750000 	 -2.3822820000 
1082.80 	 225.0036000 	 2.173975 	 -0.6744544000 	 -2.3792770000 
1083.00 	 225.0083000 	 2.173975 	 -0.6766987000 	 -2.3819420000 
1083.20 	 225.0083000 	 2.173975 	 -0.6749185000 	 -2.3797450000 
1083.40 	 225.0067000 	 2.173975 	 -0.6758754000 	 -2.3813920000 
1083.60 	 225.0036000 	 2.173975 	 -0.6755702000 	 -2.3804500000 
1083.80 	 224.9972000 	 2.173975 	 -0.6751251000 	 -2.3806760000 
1084.00 	 224.9908000 	 2.173975 	 -0.6763045000 	 -2.3810550000 
1084.20 	 224.9829000 	 2.173975 	 -0.6745370000 	 -2.3800660000 
1084.40 	 224.9829000 	 2.173975 	 -0.6771564000 	 -2.3819670000 
1084.60 	 224.9797000 	 2.173975 	 -0.6737836000 	 -2.3793190000 
1084.80 	 224.9797000 	 2.173975 	 -0.6771660000 	 -2.3823580000 
1085.00 	 224.9797000 	 2.173975 	 -0.6737518000 	 -2.3792010000 
1085.20 	 224.9829000 	 2.173975 	 -0.6775443000 	 -2.3825100000 
1085.40 	 224.9845000 	 2.173975 	 -0.6736882000 	 -2.3790740000 
1085.60 	 224.9877000 	 2.173975 	 -0.6771278000 	 -2.3823200000 
1085.80 	 224.9877000 	 2.173975 	 -0.6741142000 	 -2.3794590000 
1086.00 	 224.9877000 	 2.173975 	 -0.6765588000 	 -2.3821000000 
1086.20 	 224.9877000 	 2.173975 	 -0.6750361000 	 -2.3800210000 
1086.40 	 224.9877000 	 2.173975 	 -0.6755607000 	 -2.3811910000 
1086.60 	 224.9877000 	 2.173975 	 -0.6761169000 	 -2.3809240000 
1086.80 	 224.9829000 	 2.173975 	 -0.6748326000 	 -2.3803930000 
1087.00 	 224.9829000 	 2.174000 	 -0.6763172000 	 -2.3814300000 
1087.20 	 224.9829000 	 2.174025 	 -0.6742827000 	 -2.3798590000 
1087.40 	 224.9797000 	 2.174025 	 -0.6770897000 	 -2.3821260000 
1087.60 	 224.9749000 	 2.174050 	 -0.6738250000 	 -2.3793090000 
1087.80 	 224.9749000 	 2.174050 	 -0.6776905000 	 -2.3823830000 
1088.00 	 224.9749000 	 2.174050 	 -0.6738250000 	 -2.3790520000 
1088.20 	 224.9749000 	 2.174075 	 -0.6774299000 	 -2.3825450000 
1088.40 	 224.9797000 	 2.174100 	 -0.6742287000 	 -2.3791440000 
1088.60 	 224.9797000 	 2.174125 	 -0.6767591000 	 -2.3820240000 
1088.80 	 224.9797000 	 2.174150 	 -0.6748517000 	 -2.3798370000 
1089.00 	 224.9813000 	 2.174125 	 -0.6759771000 	 -2.3813120000 
1089.20 	 224.9829000 	 2.174125 	 -0.6757577000 	 -2.3806160000 
1089.40 	 224.9877000 	 2.174150 	 -0.6752777000 	 -2.3807180000 
1089.60 	 224.9877000 	 2.174175 	 -0.6766097000 	 -2.3813950000 
1089.80 	 224.9829000 	 2.174175 	 -0.6744957000 	 -2.3798340000 
1090.00 	 224.9845000 	 2.174175 	 -0.6772614000 	 -2.3818840000 
1090.20 	 224.9829000 	 2.174175 	 -0.6743240000 	 -2.3794010000 
1090.40 	 224.9877000 	 2.174200 	 -0.6777859000 	 -2.3824500000 
1090.60 	 224.9877000 	 2.174225 	 -0.6741810000 	 -2.3790810000 
1090.80 	 224.9877000 	 2.174225 	 -0.6778781000 	 -2.3826000000 
1091.00 	 224.9877000 	 2.174225 	 -0.6744893000 	 -2.3791250000 
1091.20 	 224.9877000 	 2.174225 	 -0.6775252000 	 -2.3822690000 
1091.40 	 224.9877000 	 2.174250 	 -0.6751983000 	 -2.3796840000 
1091.60 	 224.9908000 	 2.174275 	 -0.6761392000 	 -2.3812010000 
1091.80 	 224.9956000 	 2.174275 	 -0.6762918000 	 -2.3805810000 
1092.00 	 224.9988000 	 2.174275 	 -0.6755543000 	 -2.3805520000 
1092.20 	 225.0052000 	 2.174275 	 -0.6768863000 	 -2.3815660000 
1092.40 	 225.0067000 	 2.174275 	 -0.6744194000 	 -2.3798020000 
1092.60 	 225.0115000 	 2.174275 	 -0.6776555000 	 -2.3821610000 
1092.80 	 225.0147000 	 2.174275 	 -0.6739489000 	 -2.3793600000 
1093.00 	 225.0179000 	 2.174275 	 -0.6778463000 	 -2.3825390000 
1093.20 	 225.0179000 	 2.174275 	 -0.6740443000 	 -2.3791060000 
1093.40 	 225.0179000 	 2.174275 	 -0.6776111000 	 -2.3825960000 
1093.60 	 225.0147000 	 2.174275 	 -0.6743018000 	 -2.3792080000 
1093.80 	 225.0115000 	 2.174275 	 -0.6769498000 	 -2.3820780000 
1094.00 	 225.0067000 	 2.174275 	 -0.6749852000 	 -2.3797450000 
1094.20 	 225.0067000 	 2.174275 	 -0.6765620000 	 -2.3817600000 
1094.40 	 225.0036000 	 2.174275 	 -0.6756306000 	 -2.3801930000 
1094.60 	 225.0067000 	 2.174275 	 -0.6755956000 	 -2.3809370000 
1094.80 	 225.0147000 	 2.174275 	 -0.6761329000 	 -2.3806980000 
1095.00 	 225.0210000 	 2.174275 	 -0.6752523000 	 -2.3804890000 
1095.20 	 225.0290000 	 2.174275 	 -0.6771088000 	 -2.3815060000 
1095.40 	 225.0385000 	 2.174275 	 -0.6745148000 	 -2.3796810000 
1095.60 	 225.0465000 	 2.174250 	 -0.6773758000 	 -2.3820720000 
1095.80 	 225.0481000 	 2.174200 	 -0.6740348000 	 -2.3793130000 
1096.00 	 225.0465000 	 2.174175 	 -0.6776397000 	 -2.3823960000 
1096.20 	 225.0465000 	 2.174125 	 -0.6739267000 	 -2.3790680000 
1096.40 	 225.0417000 	 2.174075 	 -0.6775506000 	 -2.3824820000 
1096.60 	 225.0385000 	 2.174050 	 -0.6744607000 	 -2.3792140000 
1096.80 	 225.0338000 	 2.174025 	 -0.6771119000 	 -2.3819540000 
1097.00 	 225.0306000 	 2.174000 	 -0.6749185000 	 -2.3796810000 
1097.20 	 225.0242000 	 2.173975 	 -0.6765620000 	 -2.3815760000 
1097.40 	 225.0226000 	 2.173950 	 -0.6756496000 	 -2.3803070000 
1097.60 	 225.0179000 	 2.173950 	 -0.6754621000 	 -2.3807210000 
1097.80 	 225.0147000 	 2.173925 	 -0.6765556000 	 -2.3810960000 
1098.00 	 225.0147000 	 2.173925 	 -0.6747500000 	 -2.3800590000 
1098.20 	 225.0147000 	 2.173925 	 -0.6773154000 	 -2.3818490000 
1098.40 	 225.0147000 	 2.173925 	 -0.6743113000 	 -2.3794870000 
1098.60 	 225.0147000 	 2.173900 	 -0.6775157000 	 -2.3822180000 
1098.80 	 225.0179000 	 2.173875 	 -0.6742223000 	 -2.3791250000 
1099.00 	 225.0179000 	 2.173875 	 -0.6776555000 	 -2.3824720000 
1099.20 	 225.0179000 	 2.173875 	 -0.6740665000 	 -2.3789790000 
1099.40 	 225.0179000 	 2.173875 	 -0.6777732000 	 -2.3825390000 
1099.60 	 225.0147000 	 2.173850 	 -0.6742160000 	 -2.3791000000 
1099.80 	 225.0115000 	 2.173825 	 -0.6773758000 	 -2.3823100000 
1100.00 	 225.0115000 	 2.173800 	 -0.6748486000 	 -2.3796210000 
1100.20 	 225.0067000 	 2.173825 	 -0.6766097000 	 -2.3815380000 
1100.40 	 225.0036000 	 2.173825 	 -0.6759612000 	 -2.3804570000 
1100.60 	 225.0036000 	 2.173825 	 -0.6754875000 	 -2.3808350000 
1100.80 	 225.0036000 	 2.173825 	 -0.6765111000 	 -2.3808830000 
1101.00 	 224.9988000 	 2.173825 	 -0.6747437000 	 -2.3800660000 
1101.20 	 224.9988000 	 2.173825 	 -0.6771691000 	 -2.3816170000 
1101.40 	 224.9988000 	 2.173825 	 -0.6742064000 	 -2.3793790000 
1101.60 	 224.9988000 	 2.173825 	 -0.6776873000 	 -2.3823580000 
1101.80 	 224.9956000 	 2.173825 	 -0.6739267000 	 -2.3790960000 
1102.00 	 224.9972000 	 2.173825 	 -0.6775697000 	 -2.3824570000 
1102.20 	 224.9956000 	 2.173825 	 -0.6740475000 	 -2.3790900000 
1102.40 	 224.9956000 	 2.173825 	 -0.6773758000 	 -2.3825960000 
1102.60 	 224.9956000 	 2.173825 	 -0.6743050000 	 -2.3793320000 
1102.80 	 224.9908000 	 2.173825 	 -0.6771628000 	 -2.3820940000 
1103.00 	 224.9908000 	 2.173825 	 -0.6749884000 	 -2.3796270000 
1103.20 	 224.9908000 	 2.173825 	 -0.6765239000 	 -2.3816110000 
1103.40 	 224.9908000 	 2.173825 	 -0.6756719000 	 -2.3803010000 
1103.60 	 224.9877000 	 2.173825 	 -0.6756496000 	 -2.3809780000 
1103.80 	 224.9877000 	 2.173825 	 -0.6765175000 	 -2.3809650000 
1104.00 	 224.9829000 	 2.173825 	 -0.6747977000 	 -2.3800950000 
1104.20 	 224.9877000 	 2.173825 	 -0.6773503000 	 -2.3818020000 
1104.40 	 224.9877000 	 2.173825 	 -0.6739839000 	 -2.3793950000 
1104.60 	 224.9861000 	 2.173825 	 -0.6776364000 	 -2.3823800000 
1104.80 	 224.9829000 	 2.173825 	 -0.6737709000 	 -2.3790360000 
1105.00 	 224.9797000 	 2.173825 	 -0.6778049000 	 -2.3823860000 
1105.20 	 224.9749000 	 2.173825 	 -0.6742350000 	 -2.3792050000 
1105.40 	 224.9718000 	 2.173825 	 -0.6772232000 	 -2.3821610000 
1105.60 	 224.9718000 	 2.173850 	 -0.6749089000 	 -2.3796720000 
1105.80 	 224.9749000 	 2.173875 	 -0.6762854000 	 -2.3815250000 
1106.00 	 224.9765000 	 2.173900 	 -0.6755384000 	 -2.3801170000 
1106.20 	 224.9797000 	 2.173925 	 -0.6758245000 	 -2.3812010000 
1106.40 	 224.9797000 	 2.173925 	 -0.6762950000 	 -2.3807910000 
1106.60 	 224.9813000 	 2.173925 	 -0.6752078000 	 -2.3805460000 
1106.80 	 224.9797000 	 2.173925 	 -0.6768004000 	 -2.3814680000 
1107.00 	 224.9797000 	 2.173950 	 -0.6746705000 	 -2.3799130000 
1107.20 	 224.9797000 	 2.173975 	 -0.6773853000 	 -2.3820780000 
1107.40 	 224.9813000 	 2.173975 	 -0.6742764000 	 -2.3793510000 
1107.60 	 224.9797000 	 2.173975 	 -0.6777160000 	 -2.3824090000 
1107.80 	 224.9797000 	 2.173975 	 -0.6738980000 	 -2.3789600000 
1108.00 	 224.9797000 	 2.174000 	 -0.6777763000 	 -2.3825650000 
1108.20 	 224.9797000 	 2.174025 	 -0.6740443000 	 -2.3790810000 
1108.40 	 224.9749000 	 2.174025 	 -0.6774299000 	 -2.3823070000 
1108.60 	 224.9718000 	 2.174050 	 -0.6743558000 	 -2.3792200000 
1108.80 	 224.9734000 	 2.174075 	 -0.6768735000 	 -2.3819730000 
1109.00 	 224.9702000 	 2.174075 	 -0.6751251000 	 -2.3799640000 
1109.20 	 224.9670000 	 2.174100 	 -0.6760502000 	 -2.3812010000 
1109.40 	 224.9670000 	 2.174125 	 -0.6762505000 	 -2.3807620000 
1109.60 	 224.9718000 	 2.174150 	 -0.6749503000 	 -2.3804090000 
1109.80 	 224.9718000 	 2.174175 	 -0.6770865000 	 -2.3814330000 
1110.00 	 224.9749000 	 2.174175 	 -0.6744353000 	 -2.3798120000 
1110.20 	 224.9749000 	 2.174200 	 -0.6774680000 	 -2.3820020000 
1110.40 	 224.9797000 	 2.174225 	 -0.6739680000 	 -2.3793160000 
1110.60 	 224.9797000 	 2.174250 	 -0.6777986000 	 -2.3824120000 
1110.80 	 224.9797000 	 2.174225 	 -0.6743558000 	 -2.3791280000 
1111.00 	 224.9797000 	 2.174250 	 -0.6780052000 	 -2.3824470000 
1111.20 	 224.9749000 	 2.174275 	 -0.6744766000 	 -2.3791790000 
1111.40 	 224.9749000 	 2.174275 	 -0.6775951000 	 -2.3821350000 
1111.60 	 224.9749000 	 2.174300 	 -0.6751060000 	 -2.3796650000 
1111.80 	 224.9718000 	 2.174325 	 -0.6765906000 	 -2.3815600000 
1112.00 	 224.9718000 	 2.174350 	 -0.6759580000 	 -2.3804760000 
1112.20 	 224.9718000 	 2.174350 	 -0.6759262000 	 -2.3809180000 
1112.40 	 224.9718000 	 2.174375 	 -0.6766351000 	 -2.3809910000 
1112.60 	 224.9734000 	 2.174400 	 -0.6751760000 	 -2.3801420000 
1112.80 	 224.9749000 	 2.174425 	 -0.6776492000 	 -2.3818710000 
1113.00 	 224.9797000 	 2.174450 	 -0.6744162000 	 -2.3795700000 
1113.20 	 224.9845000 	 2.174450 	 -0.6779575000 	 -2.3823930000 
1113.40 	 224.9877000 	 2.174450 	 -0.6739616000 	 -2.3791380000 
1113.60 	 224.9908000 	 2.174475 	 -0.6775093000 	 -2.3825770000 
1113.80 	 224.9988000 	 2.174500 	 -0.6743177000 	 -2.3793510000 
1114.00 	 225.0036000 	 2.174475 	 -0.6775792000 	 -2.3821610000 
1114.20 	 225.0083000 	 2.174475 	 -0.6752236000 	 -2.3796180000 
1114.40 	 225.0067000 	 2.174475 	 -0.6767686000 	 -2.3816590000 
1114.60 	 225.0067000 	 2.174475 	 -0.6762345000 	 -2.3805810000 
1114.80 	 225.0067000 	 2.174475 	 -0.6758881000 	 -2.3807780000 
1115.00 	 225.0036000 	 2.174475 	 -0.6770802000 	 -2.3814040000 
1115.20 	 224.9988000 	 2.174475 	 -0.6749185000 	 -2.3799420000 
1115.40 	 224.9988000 	 2.174475 	 -0.6779130000 	 -2.3820080000 
1115.60 	 225.0036000 	 2.174475 	 -0.6743749000 	 -2.3792010000 
1115.80 	 225.0036000 	 2.174475 	 -0.6781864000 	 -2.3823930000 
1116.00 	 225.0036000 	 2.174475 	 -0.6744321000 	 -2.3790650000 
1116.20 	 225.0067000 	 2.174475 	 -0.6779861000 	 -2.3825040000 
1116.40 	 225.0036000 	 2.174475 	 -0.6749185000 	 -2.3793090000 
1116.60 	 225.0052000 	 2.174475 	 -0.6775475000 	 -2.3821610000 
1116.80 	 225.0036000 	 2.174475 	 -0.6754716000 	 -2.3797960000 
1117.00 	 225.0004000 	 2.174475 	 -0.6767337000 	 -2.3815950000 
1117.20 	 224.9988000 	 2.174475 	 -0.6761582000 	 -2.3804760000 
1117.40 	 224.9956000 	 2.174475 	 -0.6756909000 	 -2.3808220000 
1117.60 	 224.9908000 	 2.174475 	 -0.6769466000 	 -2.3812360000 
1117.80 	 224.9877000 	 2.174475 	 -0.6752078000 	 -2.3800470000 
1118.00 	 224.9877000 	 2.174475 	 -0.6776174000 	 -2.3818270000 
1118.20 	 224.9877000 	 2.174475 	 -0.6746864000 	 -2.3793540000 
1118.40 	 224.9877000 	 2.174475 	 -0.6781037000 	 -2.3822820000 
1118.60 	 224.9877000 	 2.174500 	 -0.6744639000 	 -2.3790520000 
1118.80 	 224.9908000 	 2.174525 	 -0.6780243000 	 -2.3824210000 
1119.00 	 224.9908000 	 2.174525 	 -0.6743908000 	 -2.3790580000 
1119.20 	 224.9908000 	 2.174550 	 -0.6775761000 	 -2.3823580000 
1119.40 	 224.9908000 	 2.174525 	 -0.6751474000 	 -2.3796050000 
1119.60 	 224.9924000 	 2.174525 	 -0.6768894000 	 -2.3819100000 
1119.80 	 224.9956000 	 2.174525 	 -0.6758785000 	 -2.3802280000 
1120.00 	 224.9956000 	 2.174525 	 -0.6760597000 	 -2.3810420000 
1120.20 	 224.9956000 	 2.174525 	 -0.6768227000 	 -2.3811600000 
1120.40 	 224.9956000 	 2.174525 	 -0.6753572000 	 -2.3802790000 
1120.60 	 224.9940000 	 2.174525 	 -0.6776746000 	 -2.3818710000 
1120.80 	 224.9908000 	 2.174525 	 -0.6745656000 	 -2.3793410000 
1121.00 	 224.9940000 	 2.174525 	 -0.6783199000 	 -2.3823830000 
1121.20 	 224.9956000 	 2.174525 	 -0.6742255000 	 -2.3791000000 
1121.40 	 224.9956000 	 2.174525 	 -0.6779988000 	 -2.3825040000 
1121.60 	 224.9908000 	 2.174525 	 -0.6744035000 	 -2.3789280000 
1121.80 	 224.9877000 	 2.174525 	 -0.6775729000 	 -2.3823830000 
1122.00 	 224.9829000 	 2.174525 	 -0.6748803000 	 -2.3793570000 
1122.20 	 224.9797000 	 2.174525 	 -0.6768640000 	 -2.3816620000 
1122.40 	 224.9749000 	 2.174525 	 -0.6757609000 	 -2.3799670000 
1122.60 	 224.9749000 	 2.174550 	 -0.6762378000 	 -2.3810800000 
1122.80 	 224.9797000 	 2.174575 	 -0.6766065000 	 -2.3806790000 
1123.00 	 224.9829000 	 2.174575 	 -0.6753540000 	 -2.3803360000 
1123.20 	 224.9829000 	 2.174575 	 -0.6774743000 	 -2.3813920000 
1123.40 	 224.9829000 	 2.174600 	 -0.6752300000 	 -2.3797350000 
1123.60 	 224.9829000 	 2.174625 	 -0.6780243000 	 -2.3819860000 
1123.80 	 224.9797000 	 2.174625 	 -0.6747119000 	 -2.3791600000 
1124.00 	 224.9797000 	 2.174625 	 -0.6782977000 	 -2.3825040000 
1124.20 	 224.9797000 	 2.174625 	 -0.6745434000 	 -2.3791730000 
1124.40 	 224.9829000 	 2.174650 	 -0.6778304000 	 -2.3823930000 
1124.60 	 224.9829000 	 2.174675 	 -0.6746928000 	 -2.3793480000 
1124.80 	 224.9877000 	 2.174675 	 -0.6773027000 	 -2.3817790000 
1125.00 	 224.9877000 	 2.174675 	 -0.6759167000 	 -2.3799990000 
1125.20 	 224.9877000 	 2.174675 	 -0.6762092000 	 -2.3811150000 
1125.40 	 224.9877000 	 2.174700 	 -0.6771438000 	 -2.3809240000 
1125.60 	 224.9877000 	 2.174725 	 -0.6753699000 	 -2.3801110000 
1125.80 	 224.9908000 	 2.174725 	 -0.6780529000 	 -2.3818810000 
1126.00 	 224.9908000 	 2.174725 	 -0.6748772000 	 -2.3793280000 
1126.20 	 224.9972000 	 2.174725 	 -0.6782182000 	 -2.3824340000 
1126.40 	 225.0036000 	 2.174725 	 -0.6745879000 	 -2.3790840000 
1126.60 	 225.0067000 	 2.174725 	 -0.6781387000 	 -2.3824500000 
1126.80 	 225.0115000 	 2.174725 	 -0.6748676000 	 -2.3792770000 
1127.00 	 225.0115000 	 2.174725 	 -0.6778145000 	 -2.3821100000 
1127.20 	 225.0147000 	 2.174725 	 -0.6752777000 	 -2.3794650000 
1127.40 	 225.0147000 	 2.174725 	 -0.6772487000 	 -2.3818110000 
1127.60 	 225.0147000 	 2.174725 	 -0.6760184000 	 -2.3800660000 
1127.80 	 225.0115000 	 2.174725 	 -0.6765493000 	 -2.3810450000 
1128.00 	 225.0115000 	 2.174725 	 -0.6769244000 	 -2.3807530000 
1128.20 	 225.0067000 	 2.174725 	 -0.6757577000 	 -2.3805210000 
1128.40 	 225.0036000 	 2.174725 	 -0.6775029000 	 -2.3813220000 
1128.60 	 225.0036000 	 2.174725 	 -0.6756306000 	 -2.3802220000 
1128.80 	 224.9988000 	 2.174725 	 -0.6781133000 	 -2.3819700000 
1129.00 	 224.9988000 	 2.174725 	 -0.6746642000 	 -2.3793980000 
1129.20 	 224.9988000 	 2.174725 	 -0.6784407000 	 -2.3824570000 
1129.40 	 224.9988000 	 2.174725 	 -0.6746387000 	 -2.3790810000 
1129.60 	 224.9988000 	 2.174725 	 -0.6783517000 	 -2.3825200000 
1129.80 	 224.9988000 	 2.174725 	 -0.6750711000 	 -2.3793280000 
1130.00 	 224.9988000 	 2.174725 	 -0.6775379000 	 -2.3820430000 
1130.20 	 224.9956000 	 2.174725 	 -0.6759898000 	 -2.3800500000 
1130.40 	 224.9908000 	 2.174725 	 -0.6766255000 	 -2.3813280000 
1130.60 	 224.9893000 	 2.174725 	 -0.6771946000 	 -2.3811440000 
1130.80 	 224.9908000 	 2.174725 	 -0.6754716000 	 -2.3801770000 
1131.00 	 224.9877000 	 2.174725 	 -0.6777287000 	 -2.3816590000 
1131.20 	 224.9877000 	 2.174725 	 -0.6750457000 	 -2.3796180000 
1131.40 	 224.9877000 	 2.174725 	 -0.6784185000 	 -2.3821540000 
1131.60 	 224.9908000 	 2.174725 	 -0.6746038000 	 -2.3790550000 
1131.80 	 224.9908000 	 2.174725 	 -0.6782882000 	 -2.3825070000 
1132.00 	 224.9908000 	 2.174725 	 -0.6746864000 	 -2.3790450000 
1132.20 	 224.9972000 	 2.174725 	 -0.6781133000 	 -2.3824530000 
1132.40 	 224.9956000 	 2.174725 	 -0.6750552000 	 -2.3794330000 
1132.60 	 224.9956000 	 2.174725 	 -0.6775220000 	 -2.3818140000 
1132.80 	 224.9908000 	 2.174725 	 -0.6761646000 	 -2.3802380000 
1133.00 	 224.9861000 	 2.174725 	 -0.6762314000 	 -2.3809530000 
1133.20 	 224.9813000 	 2.174725 	 -0.6771183000 	 -2.3810960000 
1133.40 	 224.9749000 	 2.174725 	 -0.6757768000 	 -2.3802470000 
1133.60 	 224.9734000 	 2.174750 	 -0.6778622000 	 -2.3820150000 
1133.80 	 224.9718000 	 2.174775 	 -0.6747563000 	 -2.3794940000 
1134.00 	 224.9670000 	 2.174800 	 -0.6781610000 	 -2.3823900000 
1134.20 	 224.9670000 	 2.174825 	 -0.6745307000 	 -2.3791090000 
1134.40 	 224.9638000 	 2.174850 	 -0.6784185000 	 -2.3826280000 
1134.60 	 224.9638000 	 2.174850 	 -0.6745942000 	 -2.3790770000 
1134.80 	 224.9670000 	 2.174875 	 -0.6778145000 	 -2.3824310000 
1135.00 	 224.9734000 	 2.174925 	 -0.6753699000 	 -2.3796050000 
1135.20 	 224.9797000 	 2.174950 	 -0.6772709000 	 -2.3817540000 
1135.40 	 224.9829000 	 2.174925 	 -0.6760597000 	 -2.3800090000 
1135.60 	 224.9877000 	 2.174950 	 -0.6766605000 	 -2.3810160000 
1135.80 	 224.9908000 	 2.174975 	 -0.6767877000 	 -2.3806220000 
1136.00 	 224.9940000 	 2.174975 	 -0.6760280000 	 -2.3805900000 
1136.20 	 224.9956000 	 2.175000 	 -0.6774807000 	 -2.3812480000 
1136.40 	 224.9988000 	 2.174975 	 -0.6754176000 	 -2.3799230000 
1136.60 	 225.0036000 	 2.174975 	 -0.6781451000 	 -2.3817440000 
1136.80 	 225.0067000 	 2.174975 	 -0.6751156000 	 -2.3793860000 
1137.00 	 225.0099000 	 2.174975 	 -0.6784534000 	 -2.3823070000 
1137.20 	 225.0131000 	 2.174975 	 -0.6748422000 	 -2.3790770000 
1137.40 	 225.0163000 	 2.174975 	 -0.6784757000 	 -2.3824470000 
1137.60 	 225.0179000 	 2.174975 	 -0.6751983000 	 -2.3791530000 
1137.80 	 225.0226000 	 2.174975 	 -0.6777127000 	 -2.3819830000 
1138.00 	 225.0226000 	 2.174975 	 -0.6760979000 	 -2.3798880000 
1138.20 	 225.0210000 	 2.174975 	 -0.6769021000 	 -2.3812680000 
1138.40 	 225.0226000 	 2.174975 	 -0.6768195000 	 -2.3806450000 
1138.60 	 225.0147000 	 2.174975 	 -0.6760438000 	 -2.3804890000 
1138.80 	 225.0147000 	 2.174975 	 -0.6776174000 	 -2.3816840000 
1139.00 	 225.0115000 	 2.174975 	 -0.6750743000 	 -2.3796620000 
1139.20 	 225.0067000 	 2.174975 	 -0.6783517000 	 -2.3822530000 
1139.40 	 225.0067000 	 2.174975 	 -0.6747500000 	 -2.3791310000 
1139.60 	 225.0115000 	 2.174975 	 -0.6785679000 	 -2.3824530000 
1139.80 	 225.0115000 	 2.174975 	 -0.6747596000 	 -2.3791760000 
1140.00 	 225.0115000 	 2.174975 	 -0.6782563000 	 -2.3824530000 
1140.20 	 225.0115000 	 2.174975 	 -0.6751537000 	 -2.3792110000 
1140.40 	 225.0115000 	 2.174975 	 -0.6776587000 	 -2.3821160000 
1140.60 	 225.0067000 	 2.174975 	 -0.6757736000 	 -2.3797260000 
1140.80 	 225.0067000 	 2.174975 	 -0.6767241000 	 -2.3813220000 
1141.00 	 225.0067000 	 2.174975 	 -0.6766669000 	 -2.3805780000 
1141.20 	 225.0036000 	 2.174975 	 -0.6760915000 	 -2.3806600000 
1141.40 	 225.0036000 	 2.174975 	 -0.6772454000 	 -2.3810830000 
1141.60 	 225.0067000 	 2.174975 	 -0.6756973000 	 -2.3802030000 
1141.80 	 225.0067000 	 2.174975 	 -0.6780179000 	 -2.3818050000 
1142.00 	 225.0115000 	 2.174975 	 -0.6749185000 	 -2.3793190000 
1142.20 	 225.0115000 	 2.174975 	 -0.6782754000 	 -2.3825520000 
1142.40 	 225.0115000 	 2.174975 	 -0.6747468000 	 -2.3791600000 
1142.60 	 225.0115000 	 2.174975 	 -0.6782754000 	 -2.3823390000 
1142.80 	 225.0067000 	 2.174975 	 -0.6750138000 	 -2.3791380000 
1143.00 	 225.0099000 	 2.174975 	 -0.6779766000 	 -2.3822180000 
1143.20 	 225.0115000 	 2.174975 	 -0.6756083000 	 -2.3795480000 
1143.40 	 225.0067000 	 2.174975 	 -0.6771882000 	 -2.3814800000 
1143.60 	 225.0067000 	 2.174975 	 -0.6765715000 	 -2.3804380000 
1143.80 	 225.0020000 	 2.174975 	 -0.6762092000 	 -2.3808070000 
1144.00 	 224.9988000 	 2.174975 	 -0.6772773000 	 -2.3810360000 
1144.20 	 224.9988000 	 2.174975 	 -0.6755574000 	 -2.3799800000 
1144.40 	 224.9988000 	 2.174975 	 -0.6782468000 	 -2.3820400000 
1144.60 	 224.9988000 	 2.174975 	 -0.6746514000 	 -2.3791890000 
1144.80 	 224.9956000 	 2.174975 	 -0.6785457000 	 -2.3825260000 
1145.00 	 224.9956000 	 2.174975 	 -0.6748803000 	 -2.3791030000 
1145.20 	 224.9956000 	 2.174975 	 -0.6782246000 	 -2.3821480000 
1145.40 	 224.9908000 	 2.174975 	 -0.6754653000 	 -2.3794360000 
1145.60 	 224.9877000 	 2.174975 	 -0.6775284000 	 -2.3818710000 
1145.80 	 224.9829000 	 2.174975 	 -0.6761869000 	 -2.3802500000 
1146.00 	 224.9845000 	 2.174975 	 -0.6764253000 	 -2.3810130000 
1146.20 	 224.9829000 	 2.174975 	 -0.6770738000 	 -2.3809340000 
1146.40 	 224.9829000 	 2.174975 	 -0.6754780000 	 -2.3800790000 
1146.60 	 224.9829000 	 2.174975 	 -0.6781070000 	 -2.3819640000 
1146.80 	 224.9829000 	 2.174975 	 -0.6749312000 	 -2.3793030000 
1147.00 	 224.9829000 	 2.174975 	 -0.6783295000 	 -2.3823040000 
1147.20 	 224.9845000 	 2.174975 	 -0.6748581000 	 -2.3791220000 
1147.40 	 224.9829000 	 2.174975 	 -0.6783708000 	 -2.3824020000 
1147.60 	 224.9845000 	 2.174975 	 -0.6749122000 	 -2.3791060000 
1147.80 	 224.9829000 	 2.174975 	 -0.6780179000 	 -2.3821450000 
1148.00 	 224.9877000 	 2.174975 	 -0.6756115000 	 -2.3795380000 
1148.20 	 224.9877000 	 2.175000 	 -0.6773345000 	 -2.3815310000 
1148.40 	 224.9877000 	 2.175025 	 -0.6763585000 	 -2.3803010000 
1148.60 	 224.9877000 	 2.175025 	 -0.6763903000 	 -2.3809020000 
1148.80 	 224.9877000 	 2.175025 	 -0.6771914000 	 -2.3808570000 
1149.00 	 224.9829000 	 2.175050 	 -0.6755893000 	 -2.3799800000 
1149.20 	 224.9829000 	 2.175050 	 -0.6780434000 	 -2.3818780000 
1149.40 	 224.9797000 	 2.175075 	 -0.6750552000 	 -2.3794210000 
1149.60 	 224.9749000 	 2.175075 	 -0.6784916000 	 -2.3823830000 
1149.80 	 224.9718000 	 2.175075 	 -0.6748009000 	 -2.3791500000 
1150.00 	 224.9718000 	 2.175100 	 -0.6786855000 	 -2.3824340000 
1150.20 	 224.9718000 	 2.175125 	 -0.6751537000 	 -2.3792520000 
1150.40 	 224.9749000 	 2.175150 	 -0.6779162000 	 -2.3821040000 
1150.60 	 224.9765000 	 2.175175 	 -0.6757705000 	 -2.3794970000 
1150.80 	 224.9749000 	 2.175200 	 -0.6771628000 	 -2.3815250000 
1151.00 	 224.9797000 	 2.175200 	 -0.6766288000 	 -2.3802190000 
1151.20 	 224.9749000 	 2.175225 	 -0.6763108000 	 -2.3807300000 
1151.40 	 224.9749000 	 2.175250 	 -0.6773631000 	 -2.3810580000 
1151.60 	 224.9749000 	 2.175250 	 -0.6756719000 	 -2.3800370000 
1151.80 	 224.9797000 	 2.175275 	 -0.6784375000 	 -2.3819190000 
1152.00 	 224.9797000 	 2.175300 	 -0.6750711000 	 -2.3791950000 
1152.20 	 224.9829000 	 2.175300 	 -0.6786601000 	 -2.3825450000 
1152.40 	 224.9877000 	 2.175300 	 -0.6750520000 	 -2.3790870000 
1152.60 	 224.9908000 	 2.175350 	 -0.6786251000 	 -2.3825810000 
1152.80 	 224.9956000 	 2.175325 	 -0.6752586000 	 -2.3792900000 
1153.00 	 224.9988000 	 2.175325 	 -0.6781991000 	 -2.3820970000 
1153.20 	 225.0020000 	 2.175325 	 -0.6763458000 	 -2.3800280000 
1153.40 	 225.0036000 	 2.175325 	 -0.6771278000 	 -2.3813630000 
1153.60 	 225.0067000 	 2.175325 	 -0.6772645000 	 -2.3806950000 
1153.80 	 225.0083000 	 2.175325 	 -0.6761424000 	 -2.3802280000 
1154.00 	 225.0115000 	 2.175325 	 -0.6781991000 	 -2.3817990000 
1154.20 	 225.0147000 	 2.175325 	 -0.6754589000 	 -2.3793920000 
1154.40 	 225.0147000 	 2.175325 	 -0.6787332000 	 -2.3823010000 
1154.60 	 225.0179000 	 2.175325 	 -0.6751855000 	 -2.3791690000 
1154.80 	 225.0226000 	 2.175325 	 -0.6787586000 	 -2.3823450000 
1155.00 	 225.0226000 	 2.175325 	 -0.6753095000 	 -2.3790610000 
1155.20 	 225.0226000 	 2.175325 	 -0.6783295000 	 -2.3822180000 
1155.40 	 225.0226000 	 2.175325 	 -0.6757895000 	 -2.3794680000 
1155.60 	 225.0179000 	 2.175325 	 -0.6777000000 	 -2.3816780000 
1155.80 	 225.0179000 	 2.175325 	 -0.6771469000 	 -2.3802980000 
1156.00 	 225.0179000 	 2.175325 	 -0.6765302000 	 -2.3804760000 
1156.20 	 225.0226000 	 2.175325 	 -0.6780402000 	 -2.3814040000 
1156.40 	 225.0179000 	 2.175325 	 -0.6756623000 	 -2.3798080000 
1156.60 	 225.0179000 	 2.175325 	 -0.6785329000 	 -2.3818910000 
1156.80 	 225.0147000 	 2.175275 	 -0.6754303000 	 -2.3794110000 
1157.00 	 225.0147000 	 2.175275 	 -0.6788254000 	 -2.3824120000 
1157.20 	 225.0115000 	 2.175275 	 -0.6752110000 	 -2.3790900000 
1157.40 	 225.0067000 	 2.175275 	 -0.6785679000 	 -2.3824120000 
1157.60 	 225.0036000 	 2.175275 	 -0.6755988000 	 -2.3792550000 
1157.80 	 225.0004000 	 2.175275 	 -0.6780688000 	 -2.3820690000 
1158.00 	 225.0020000 	 2.175275 	 -0.6760820000 	 -2.3798530000 
1158.20 	 224.9988000 	 2.175275 	 -0.6776651000 	 -2.3814770000 
1158.40 	 225.0036000 	 2.175275 	 -0.6769371000 	 -2.3803010000 
1158.60 	 225.0036000 	 2.175275 	 -0.6768735000 	 -2.3807970000 
1158.80 	 225.0036000 	 2.175275 	 -0.6778081000 	 -2.3809810000 
1159.00 	 225.0036000 	 2.175275 	 -0.6762822000 	 -2.3801770000 
1159.20 	 225.0036000 	 2.175275 	 -0.6783931000 	 -2.3817670000 
1159.40 	 224.9988000 	 2.175275 	 -0.6755098000 	 -2.3795890000 
1159.60 	 224.9988000 	 2.175275 	 -0.6786442000 	 -2.3821160000 
1159.80 	 224.9956000 	 2.175275 	 -0.6752173000 	 -2.3790740000 
1160.00 	 224.9956000 	 2.175275 	 -0.6788095000 	 -2.3823710000 
1160.20 	 224.9908000 	 2.175275 	 -0.6755034000 	 -2.3791220000 
1160.40 	 224.9908000 	 2.175275 	 -0.6784630000 	 -2.3822430000 
1160.60 	 224.9940000 	 2.175275 	 -0.6760629000 	 -2.3794810000 
1160.80 	 224.9908000 	 2.175275 	 -0.6778113000 	 -2.3816870000 
1161.00 	 224.9908000 	 2.175275 	 -0.6766192000 	 -2.3800150000 
1161.20 	 224.9908000 	 2.175275 	 -0.6768417000 	 -2.3809460000 
1161.40 	 224.9877000 	 2.175275 	 -0.6775634000 	 -2.3809270000 
1161.60 	 224.9877000 	 2.175275 	 -0.6762155000 	 -2.3801900000 
1161.80 	 224.9877000 	 2.175275 	 -0.6783612000 	 -2.3816650000 
1162.00 	 224.9877000 	 2.175275 	 -0.6752809000 	 -2.3791920000 
1162.20 	 224.9877000 	 2.175275 	 -0.6789303000 	 -2.3823290000 
1162.40 	 224.9908000 	 2.175275 	 -0.6751601000 	 -2.3790490000 
1162.60 	 224.9908000 	 2.175275 	 -0.6789430000 	 -2.3824470000 
1162.80 	 224.9908000 	 2.175275 	 -0.6754176000 	 -2.3791440000 
1163.00 	 224.9908000 	 2.175275 	 -0.6783390000 	 -2.3822020000 
1163.20 	 224.9908000 	 2.175275 	 -0.6761519000 	 -2.3796620000 
1163.40 	 224.9845000 	 2.175275 	 -0.6776333000 	 -2.3814840000 
1163.60 	 224.9797000 	 2.175275 	 -0.6769753000 	 -2.3801830000 
1163.80 	 224.9797000 	 2.175275 	 -0.6769180000 	 -2.3809240000 
1164.00 	 224.9749000 	 2.175275 	 -0.6776873000 	 -2.3812290000 
1164.20 	 224.9749000 	 2.175275 	 -0.6760025000 	 -2.3798850000 
1164.40 	 224.9749000 	 2.175275 	 -0.6784630000 	 -2.3818620000 
1164.60 	 224.9718000 	 2.175325 	 -0.6753476000 	 -2.3793950000 
1164.80 	 224.9718000 	 2.175325 	 -0.6787427000 	 -2.3822660000 
1165.00 	 224.9718000 	 2.175350 	 -0.6752555000 	 -2.3789220000 
1165.20 	 224.9718000 	 2.175375 	 -0.6789557000 	 -2.3823930000 
1165.40 	 224.9734000 	 2.175400 	 -0.6752682000 	 -2.3789310000 
1165.60 	 224.9765000 	 2.175425 	 -0.6786124000 	 -2.3822180000 
1165.80 	 224.9797000 	 2.175425 	 -0.6759548000 	 -2.3794270000 
1166.00 	 224.9797000 	 2.175425 	 -0.6777255000 	 -2.3816430000 
1166.20 	 224.9829000 	 2.175450 	 -0.6767623000 	 -2.3802380000 
1166.40 	 224.9829000 	 2.175475 	 -0.6769435000 	 -2.3809370000 
1166.60 	 224.9829000 	 2.175500 	 -0.6775951000 	 -2.3810070000 
1166.80 	 224.9797000 	 2.175475 	 -0.6763013000 	 -2.3801230000 
1167.00 	 224.9797000 	 2.175475 	 -0.6783326000 	 -2.3815730000 
1167.20 	 224.9749000 	 2.175500 	 -0.6755829000 	 -2.3794870000 
1167.40 	 224.9749000 	 2.175525 	 -0.6790002000 	 -2.3821960000 
1167.60 	 224.9749000 	 2.175550 	 -0.6752904000 	 -2.3789310000 
1167.80 	 224.9797000 	 2.175550 	 -0.6790924000 	 -2.3823930000 
1168.00 	 224.9797000 	 2.175575 	 -0.6753286000 	 -2.3789850000 
1168.20 	 224.9797000 	 2.175600 	 -0.6784598000 	 -2.3822020000 
1168.40 	 224.9829000 	 2.175575 	 -0.6759389000 	 -2.3794050000 
1168.60 	 224.9829000 	 2.175600 	 -0.6779702000 	 -2.3818050000 
1168.80 	 224.9829000 	 2.175625 	 -0.6766605000 	 -2.3799580000 
1169.00 	 224.9829000 	 2.175650 	 -0.6771119000 	 -2.3809400000 
1169.20 	 224.9829000 	 2.175625 	 -0.6776142000 	 -2.3807840000 
1169.40 	 224.9829000 	 2.175625 	 -0.6762664000 	 -2.3802500000 
1169.60 	 224.9829000 	 2.175650 	 -0.6784789000 	 -2.3815920000 
1169.80 	 224.9877000 	 2.175675 	 -0.6756687000 	 -2.3796340000 
1170.00 	 224.9877000 	 2.175675 	 -0.6788095000 	 -2.3821930000 
1170.20 	 224.9877000 	 2.175675 	 -0.6751983000 	 -2.3791980000 
1170.40 	 224.9893000 	 2.175675 	 -0.6791337000 	 -2.3824410000 
1170.60 	 224.9893000 	 2.175675 	 -0.6755225000 	 -2.3787880000 
1170.80 	 224.9908000 	 2.175675 	 -0.6787395000 	 -2.3822980000 
1171.00 	 224.9908000 	 2.175675 	 -0.6758817000 	 -2.3793320000 
1171.20 	 224.9956000 	 2.175675 	 -0.6783199000 	 -2.3818560000 
1171.40 	 224.9988000 	 2.175675 	 -0.6767464000 	 -2.3799710000 
1171.60 	 225.0036000 	 2.175675 	 -0.6770961000 	 -2.3808730000 
1171.80 	 225.0067000 	 2.175675 	 -0.6778049000 	 -2.3811180000 
1172.00 	 225.0067000 	 2.175675 	 -0.6761360000 	 -2.3799390000 
1172.20 	 225.0067000 	 2.175675 	 -0.6785965000 	 -2.3818210000 
1172.40 	 225.0067000 	 2.175675 	 -0.6755893000 	 -2.3794110000 
1172.60 	 225.0036000 	 2.175675 	 -0.6790670000 	 -2.3823360000 
1172.80 	 224.9988000 	 2.175675 	 -0.6754907000 	 -2.3789310000 
1173.00 	 224.9956000 	 2.175675 	 -0.6789557000 	 -2.3823900000 
1173.20 	 224.9956000 	 2.175675 	 -0.6758721000 	 -2.3794110000 
1173.40 	 224.9908000 	 2.175675 	 -0.6783549000 	 -2.3820050000 
1173.60 	 224.9908000 	 2.175675 	 -0.6765779000 	 -2.3798470000 
1173.80 	 224.9908000 	 2.175700 	 -0.6773980000 	 -2.3811050000 
1174.00 	 224.9908000 	 2.175725 	 -0.6776078000 	 -2.3808030000 
1174.20 	 224.9956000 	 2.175725 	 -0.6762536000 	 -2.3802540000 
1174.40 	 224.9956000 	 2.175750 	 -0.6785901000 	 -2.3818140000 
1174.60 	 224.9972000 	 2.175725 	 -0.6755988000 	 -2.3795700000 
1174.80 	 224.9972000 	 2.175725 	 -0.6790352000 	 -2.3821770000 
1175.00 	 224.9956000 	 2.175725 	 -0.6752618000 	 -2.3789340000 
1175.20 	 224.9988000 	 2.175725 	 -0.6788158000 	 -2.3825290000 
1175.40 	 224.9988000 	 2.175725 	 -0.6754462000 	 -2.3790680000 
1175.60 	 224.9988000 	 2.175725 	 -0.6784280000 	 -2.3822560000 
1175.80 	 225.0036000 	 2.175725 	 -0.6761138000 	 -2.3793700000 
1176.00 	 225.0036000 	 2.175725 	 -0.6778304000 	 -2.3815700000 
1176.20 	 225.0067000 	 2.175725 	 -0.6770070000 	 -2.3802850000 
1176.40 	 225.0067000 	 2.175725 	 -0.6768131000 	 -2.3807650000 
1176.60 	 225.0067000 	 2.175725 	 -0.6780561000 	 -2.3812360000 
1176.80 	 225.0067000 	 2.175725 	 -0.6761996000 	 -2.3801200000 
1177.00 	 225.0036000 	 2.175725 	 -0.6785901000 	 -2.3818370000 
1177.20 	 225.0036000 	 2.175725 	 -0.6753985000 	 -2.3793760000 
1177.40 	 225.0036000 	 2.175725 	 -0.6790765000 	 -2.3822530000 
1177.60 	 224.9956000 	 2.175725 	 -0.6752110000 	 -2.3789410000 
1177.80 	 224.9924000 	 2.175725 	 -0.6788985000 	 -2.3822910000 
1178.00 	 224.9908000 	 2.175725 	 -0.6756687000 	 -2.3792580000 
1178.20 	 224.9877000 	 2.175725 	 -0.6783835000 	 -2.3821040000 
1178.40 	 224.9829000 	 2.175725 	 -0.6762187000 	 -2.3797320000 
1178.60 	 224.9829000 	 2.175725 	 -0.6775157000 	 -2.3814770000 
1178.80 	 224.9813000 	 2.175725 	 -0.6772645000 	 -2.3804440000 
1179.00 	 224.9829000 	 2.175725 	 -0.6766446000 	 -2.3807020000 
1179.20 	 224.9829000 	 2.175750 	 -0.6780656000 	 -2.3811910000 
1179.40 	 224.9829000 	 2.175775 	 -0.6761487000 	 -2.3799640000 
1179.60 	 224.9829000 	 2.175775 	 -0.6788921000 	 -2.3819480000 
1179.80 	 224.9829000 	 2.175775 	 -0.6755384000 	 -2.3791760000 
1180.00 	 224.9829000 	 2.175775 	 -0.6791369000 	 -2.3822910000 
1180.20 	 224.9877000 	 2.175800 	 -0.6757132000 	 -2.3790450000 
1180.40 	 224.9877000 	 2.175825 	 -0.6789176000 	 -2.3824850000 
1180.60 	 224.9877000 	 2.175850 	 -0.6762568000 	 -2.3794780000 
1180.80 	 224.9877000 	 2.175825 	 -0.6780307000 	 -2.3818110000 
1181.00 	 224.9877000 	 2.175825 	 -0.6770642000 	 -2.3802280000 
1181.20 	 224.9877000 	 2.175850 	 -0.6770198000 	 -2.3808730000 
1181.40 	 224.9829000 	 2.175875 	 -0.6782849000 	 -2.3813660000 
1181.60 	 224.9829000 	 2.175875 	 -0.6761296000 	 -2.3798240000 
1181.80 	 224.9829000 	 2.175900 	 -0.6788540000 	 -2.3820500000 
1182.00 	 224.9861000 	 2.175875 	 -0.6757672000 	 -2.3792650000 
1182.20 	 224.9845000 	 2.175900 	 -0.6792132000 	 -2.3825100000 
1182.40 	 224.9829000 	 2.175925 	 -0.6756147000 	 -2.3790040000 
1182.60 	 224.9877000 	 2.175950 	 -0.6794071000 	 -2.3824060000 
1182.80 	 224.9877000 	 2.175925 	 -0.6756846000 	 -2.3791760000 
1183.00 	 224.9908000 	 2.175925 	 -0.6787999000 	 -2.3822430000 
1183.20 	 224.9908000 	 2.175925 	 -0.6765048000 	 -2.3795440000 
1183.40 	 224.9972000 	 2.175925 	 -0.6779289000 	 -2.3814610000 
1183.60 	 224.9988000 	 2.175925 	 -0.6775665000 	 -2.3805840000 
1183.80 	 224.9988000 	 2.175925 	 -0.6767686000 	 -2.3804760000 
1184.00 	 225.0036000 	 2.175925 	 -0.6782849000 	 -2.3813220000 
1184.20 	 225.0036000 	 2.175925 	 -0.6760089000 	 -2.3797890000 
1184.40 	 225.0036000 	 2.175925 	 -0.6789875000 	 -2.3819990000 
1184.60 	 225.0036000 	 2.175925 	 -0.6754430000 	 -2.3789570000 
1184.80 	 225.0036000 	 2.175925 	 -0.6794389000 	 -2.3824020000 
1185.00 	 225.0020000 	 2.175925 	 -0.6755002000 	 -2.3789790000 
1185.20 	 225.0036000 	 2.175925 	 -0.6790924000 	 -2.3823640000 
1185.40 	 225.0036000 	 2.175925 	 -0.6760693000 	 -2.3791570000 
1185.60 	 225.0004000 	 2.175925 	 -0.6785520000 	 -2.3819730000 
1185.80 	 224.9988000 	 2.175925 	 -0.6768767000 	 -2.3799070000 
1186.00 	 224.9956000 	 2.175925 	 -0.6773663000 	 -2.3810450000 
1186.20 	 224.9956000 	 2.175925 	 -0.6777986000 	 -2.3807910000 
1186.40 	 224.9908000 	 2.175925 	 -0.6767305000 	 -2.3802440000 
1186.60 	 224.9956000 	 2.175925 	 -0.6787269000 	 -2.3815250000 
1186.80 	 224.9956000 	 2.175925 	 -0.6758785000 	 -2.3795920000 
1187.00 	 224.9956000 	 2.175925 	 -0.6792704000 	 -2.3822430000 
1187.20 	 224.9988000 	 2.175925 	 -0.6754303000 	 -2.3791190000 
1187.40 	 224.9972000 	 2.175925 	 -0.6792323000 	 -2.3824820000 
1187.60 	 224.9988000 	 2.175925 	 -0.6758118000 	 -2.3790650000 
1187.80 	 224.9972000 	 2.175925 	 -0.6788445000 	 -2.3822090000 
1188.00 	 224.9956000 	 2.175925 	 -0.6762981000 	 -2.3794460000 
1188.20 	 224.9956000 	 2.175925 	 -0.6781864000 	 -2.3817600000 
1188.40 	 224.9908000 	 2.175925 	 -0.6769562000 	 -2.3800470000 
1188.60 	 224.9908000 	 2.175925 	 -0.6773631000 	 -2.3809270000 
1188.80 	 224.9908000 	 2.175925 	 -0.6777096000 	 -2.3809690000 
1189.00 	 224.9877000 	 2.175925 	 -0.6765842000 	 -2.3801830000 
1189.20 	 224.9877000 	 2.175925 	 -0.6784407000 	 -2.3812740000 
1189.40 	 224.9829000 	 2.175950 	 -0.6760311000 	 -2.3796620000 
1189.60 	 224.9829000 	 2.175975 	 -0.6789303000 	 -2.3819920000 
1189.80 	 224.9829000 	 2.175975 	 -0.6755193000 	 -2.3792080000 
1190.00 	 224.9829000 	 2.175975 	 -0.6794770000 	 -2.3823740000 
1190.20 	 224.9829000 	 2.175975 	 -0.6756020000 	 -2.3788580000 
1190.40 	 224.9845000 	 2.176000 	 -0.6789653000 	 -2.3824660000 
1190.60 	 224.9877000 	 2.176025 	 -0.6757323000 	 -2.3791790000 
1190.80 	 224.9908000 	 2.176050 	 -0.6780465000 	 -2.3820110000 
1191.00 	 224.9908000 	 2.176025 	 -0.6767527000 	 -2.3799160000 
1191.20 	 224.9956000 	 2.176025 	 -0.6774585000 	 -2.3811340000 
1191.40 	 224.9956000 	 2.176025 	 -0.6775475000 	 -2.3807840000 
1191.60 	 224.9988000 	 2.176025 	 -0.6764126000 	 -2.3803490000 
1191.80 	 224.9956000 	 2.176025 	 -0.6787459000 	 -2.3817730000 
1192.00 	 224.9988000 	 2.176025 	 -0.6757386000 	 -2.3794720000 
1192.20 	 224.9988000 	 2.176025 	 -0.6790034000 	 -2.3820050000 
1192.40 	 224.9988000 	 2.176025 	 -0.6755384000 	 -2.3789760000 
1192.60 	 224.9972000 	 2.176025 	 -0.6791146000 	 -2.3823420000 
1192.80 	 224.9956000 	 2.176025 	 -0.6756623000 	 -2.3790010000 
1193.00 	 224.9956000 	 2.176025 	 -0.6788921000 	 -2.3822850000 
1193.20 	 224.9956000 	 2.176025 	 -0.6760788000 	 -2.3795100000 
1193.40 	 224.9908000 	 2.176025 	 -0.6778431000 	 -2.3817000000 
1193.60 	 224.9940000 	 2.176025 	 -0.6770547000 	 -2.3801260000 
1193.80 	 224.9908000 	 2.176025 	 -0.6771501000 	 -2.3809180000 
1194.00 	 224.9908000 	 2.176025 	 -0.6778049000 	 -2.3808610000 
1194.20 	 224.9908000 	 2.176025 	 -0.6762092000 	 -2.3800060000 
1194.40 	 224.9908000 	 2.176025 	 -0.6787014000 	 -2.3817540000 
1194.60 	 224.9956000 	 2.176025 	 -0.6756656000 	 -2.3794560000 
1194.80 	 224.9956000 	 2.176025 	 -0.6791306000 	 -2.3822210000 
1195.00 	 224.9988000 	 2.176025 	 -0.6753381000 	 -2.3790450000 
1195.20 	 224.9988000 	 2.176025 	 -0.6792195000 	 -2.3824370000 
1195.40 	 224.9956000 	 2.176025 	 -0.6755607000 	 -2.3788960000 
1195.60 	 224.9956000 	 2.176025 	 -0.6787491000 	 -2.3822120000 
1195.80 	 224.9956000 	 2.176025 	 -0.6760470000 	 -2.3794490000 
1196.00 	 224.9956000 	 2.176025 	 -0.6781419000 	 -2.3817380000 
1196.20 	 224.9956000 	 2.176025 	 -0.6769403000 	 -2.3800790000 
1196.40 	 224.9988000 	 2.176025 	 -0.6771215000 	 -2.3809340000 
1196.60 	 224.9988000 	 2.176025 	 -0.6777636000 	 -2.3807750000 
1196.80 	 224.9988000 	 2.176025 	 -0.6763331000 	 -2.3802030000 
1197.00 	 224.9908000 	 2.176025 	 -0.6787968000 	 -2.3820150000 
1197.20 	 224.9893000 	 2.176025 	 -0.6756751000 	 -2.3795130000 
1197.40 	 224.9877000 	 2.176025 	 -0.6791369000 	 -2.3823450000 
1197.60 	 224.9861000 	 2.176025 	 -0.6753699000 	 -2.3790550000 
1197.80 	 224.9829000 	 2.176050 	 -0.6791496000 	 -2.3825200000 
1198.00 	 224.9829000 	 2.176050 	 -0.6756878000 	 -2.3790770000 
1198.20 	 224.9829000 	 2.176075 	 -0.6789081000 	 -2.3822530000 
1198.40 	 224.9829000 	 2.176100 	 -0.6762345000 	 -2.3794400000 
1198.60 	 224.9829000 	 2.176075 	 -0.6784058000 	 -2.3818140000 
1198.80 	 224.9797000 	 2.176100 	 -0.6773027000 	 -2.3800500000 
1199.00 	 224.9749000 	 2.176100 	 -0.6772868000 	 -2.3807240000 
1199.20 	 224.9718000 	 2.176125 	 -0.6782341000 	 -2.3808190000 
1199.40 	 224.9749000 	 2.176150 	 -0.6765397000 	 -2.3800210000 
1199.60 	 224.9718000 	 2.176150 	 -0.6790638000 	 -2.3818560000 
1199.80 	 224.9749000 	 2.176175 	 -0.6759357000 	 -2.3794330000 
1200.00 	 224.9797000 	 2.176200 	 -0.6793531000 	 -2.3823450000 
1200.20 	 224.9797000 	 2.176250 	 -0.6758531000 	 -2.3789910000 
1200.40 	 224.9877000 	 2.176250 	 -0.6793054000 	 -2.3824250000 
1200.60 	 224.9877000 	 2.176225 	 -0.6760025000 	 -2.3792740000 
1200.80 	 224.9908000 	 2.176225 	 -0.6789907000 	 -2.3822910000 
1201.00 	 224.9956000 	 2.176225 	 -0.6766955000 	 -2.3794400000 
1201.20 	 224.9988000 	 2.176225 	 -0.6784725000 	 -2.3814740000 
1201.40 	 225.0052000 	 2.176225 	 -0.6776492000 	 -2.3801610000 
1201.60 	 225.0067000 	 2.176225 	 -0.6772868000 	 -2.3807330000 
1201.80 	 225.0115000 	 2.176225 	 -0.6785965000 	 -2.3813340000 
1202.00 	 225.0115000 	 2.176225 	 -0.6763840000 	 -2.3798660000 
1202.20 	 225.0115000 	 2.176225 	 -0.6793976000 	 -2.3821130000 
1202.40 	 225.0067000 	 2.176225 	 -0.6759167000 	 -2.3792430000 
1202.60 	 225.0036000 	 2.176225 	 -0.6795629000 	 -2.3823740000 
1202.80 	 225.0036000 	 2.176225 	 -0.6760852000 	 -2.3788990000 
1203.00 	 224.9988000 	 2.176225 	 -0.6793754000 	 -2.3823930000 
1203.20 	 224.9956000 	 2.176225 	 -0.6764444000 	 -2.3793790000 
1203.40 	 224.9956000 	 2.176225 	 -0.6785361000 	 -2.3818840000 
1203.60 	 224.9956000 	 2.176225 	 -0.6771405000 	 -2.3799320000 
1203.80 	 224.9956000 	 2.176225 	 -0.6774648000 	 -2.3808670000 
1204.00 	 224.9908000 	 2.176225 	 -0.6783835000 	 -2.3810700000 
1204.20 	 224.9908000 	 2.176225 	 -0.6762854000 	 -2.3798910000 
1204.40 	 224.9908000 	 2.176225 	 -0.6792068000 	 -2.3820270000 
1204.60 	 224.9877000 	 2.176225 	 -0.6758054000 	 -2.3792680000 
1204.80 	 224.9877000 	 2.176250 	 -0.6795343000 	 -2.3823800000 
1205.00 	 224.9877000 	 2.176275 	 -0.6757609000 	 -2.3790810000 
1205.20 	 224.9877000 	 2.176275 	 -0.6793785000 	 -2.3824910000 
1205.40 	 224.9908000 	 2.176300 	 -0.6762791000 	 -2.3792460000 
1205.60 	 224.9924000 	 2.176275 	 -0.6786506000 	 -2.3818020000 
1205.80 	 224.9972000 	 2.176275 	 -0.6772073000 	 -2.3799230000 
1206.00 	 224.9988000 	 2.176275 	 -0.6775443000 	 -2.3809720000 
1206.20 	 224.9988000 	 2.176275 	 -0.6783549000 	 -2.3809370000 
1206.40 	 224.9956000 	 2.176275 	 -0.6767432000 	 -2.3801710000 
1206.60 	 224.9956000 	 2.176275 	 -0.6789207000 	 -2.3816680000 
1206.80 	 224.9908000 	 2.176275 	 -0.6758595000 	 -2.3792770000 
1207.00 	 224.9908000 	 2.176275 	 -0.6794516000 	 -2.3821900000 
1207.20 	 224.9908000 	 2.176275 	 -0.6758976000 	 -2.3791030000 
1207.40 	 224.9956000 	 2.176275 	 -0.6794834000 	 -2.3823830000 
1207.60 	 224.9956000 	 2.176275 	 -0.6760597000 	 -2.3792930000 
1207.80 	 224.9956000 	 2.176275 	 -0.6790606000 	 -2.3822050000 
1208.00 	 224.9940000 	 2.176275 	 -0.6767527000 	 -2.3795700000 
1208.20 	 224.9877000 	 2.176275 	 -0.6780910000 	 -2.3813340000 
1208.40 	 224.9877000 	 2.176275 	 -0.6777318000 	 -2.3805240000 
1208.60 	 224.9829000 	 2.176300 	 -0.6772137000 	 -2.3806290000 
1208.80 	 224.9861000 	 2.176325 	 -0.6784725000 	 -2.3810770000 
1209.00 	 224.9877000 	 2.176325 	 -0.6764348000 	 -2.3798850000 
1209.20 	 224.9877000 	 2.176325 	 -0.6793880000 	 -2.3823130000 
1209.40 	 224.9908000 	 2.176325 	 -0.6759517000 	 -2.3791380000 
1209.60 	 224.9908000 	 2.176325 	 -0.6795629000 	 -2.3823960000 
1209.80 	 224.9924000 	 2.176325 	 -0.6761837000 	 -2.3790960000 
1210.00 	 224.9908000 	 2.176325 	 -0.6790702000 	 -2.3821960000 
1210.20 	 224.9908000 	 2.176325 	 -0.6770452000 	 -2.3798400000 
1210.40 	 224.9908000 	 2.176325 	 -0.6780624000 	 -2.3811820000 
1210.60 	 224.9908000 	 2.176325 	 -0.6780751000 	 -2.3808510000 
1210.80 	 224.9908000 	 2.176325 	 -0.6768830000 	 -2.3802630000 
1211.00 	 224.9877000 	 2.176325 	 -0.6790130000 	 -2.3817130000 
1211.20 	 224.9893000 	 2.176325 	 -0.6759548000 	 -2.3793440000 
1211.40 	 224.9877000 	 2.176350 	 -0.6793594000 	 -2.3823040000 
1211.60 	 224.9877000 	 2.176375 	 -0.6758022000 	 -2.3789280000 
1211.80 	 224.9908000 	 2.176400 	 -0.6792259000 	 -2.3823040000 
1212.00 	 224.9908000 	 2.176375 	 -0.6764571000 	 -2.3793570000 
1212.20 	 224.9908000 	 2.176375 	 -0.6786283000 	 -2.3817030000 
1212.40 	 224.9877000 	 2.176375 	 -0.6774171000 	 -2.3801770000 
1212.60 	 224.9908000 	 2.176375 	 -0.6775220000 	 -2.3810550000 
1212.80 	 224.9877000 	 2.176375 	 -0.6782182000 	 -2.3809590000 
1213.00 	 224.9877000 	 2.176375 	 -0.6767209000 	 -2.3801990000 
1213.20 	 224.9877000 	 2.176375 	 -0.6791782000 	 -2.3818240000 
1213.40 	 224.9877000 	 2.176400 	 -0.6760025000 	 -2.3794720000 
1213.60 	 224.9877000 	 2.176425 	 -0.6796106000 	 -2.3823130000 
1213.80 	 224.9877000 	 2.176450 	 -0.6757545000 	 -2.3791280000 
1214.00 	 224.9877000 	 2.176425 	 -0.6794357000 	 -2.3823860000 
1214.20 	 224.9845000 	 2.176425 	 -0.6767559000 	 -2.3796370000 
1214.40 	 224.9829000 	 2.176450 	 -0.6785901000 	 -2.3818270000 
1214.60 	 224.9829000 	 2.176475 	 -0.6774394000 	 -2.3800820000 
1214.80 	 224.9829000 	 2.176500 	 -0.6776937000 	 -2.3809150000 
1215.00 	 224.9829000 	 2.176475 	 -0.6784694000 	 -2.3810290000 
1215.20 	 224.9829000 	 2.176475 	 -0.6768322000 	 -2.3800790000 
1215.40 	 224.9877000 	 2.176500 	 -0.6792545000 	 -2.3818810000 
1215.60 	 224.9877000 	 2.176525 	 -0.6761360000 	 -2.3794360000 
1215.80 	 224.9877000 	 2.176550 	 -0.6796106000 	 -2.3824180000 
1216.00 	 224.9829000 	 2.176525 	 -0.6759453000 	 -2.3789720000 
1216.20 	 224.9877000 	 2.176525 	 -0.6796646000 	 -2.3824120000 
1216.40 	 224.9829000 	 2.176550 	 -0.6763649000 	 -2.3793350000 
1216.60 	 224.9829000 	 2.176575 	 -0.6789875000 	 -2.3819070000 
1216.80 	 224.9829000 	 2.176600 	 -0.6773122000 	 -2.3799930000 
1217.00 	 224.9877000 	 2.176575 	 -0.6780561000 	 -2.3812420000 
1217.20 	 224.9877000 	 2.176575 	 -0.6779639000 	 -2.3806350000 
1217.40 	 224.9908000 	 2.176575 	 -0.6771533000 	 -2.3805330000 
1217.60 	 224.9988000 	 2.176575 	 -0.6788381000 	 -2.3814040000 
1217.80 	 225.0067000 	 2.176575 	 -0.6765048000 	 -2.3798270000 
1218.00 	 225.0115000 	 2.176575 	 -0.6793531000 	 -2.3819830000 
1218.20 	 225.0147000 	 2.176575 	 -0.6761456000 	 -2.3792680000 
1218.40 	 225.0179000 	 2.176575 	 -0.6797568000 	 -2.3825580000 
1218.60 	 225.0115000 	 2.176575 	 -0.6761042000 	 -2.3788800000 
1218.80 	 225.0067000 	 2.176575 	 -0.6793594000 	 -2.3823610000 
1219.00 	 225.0036000 	 2.176575 	 -0.6766319000 	 -2.3793920000 
1219.20 	 225.0020000 	 2.176575 	 -0.6783612000 	 -2.3814200000 
1219.40 	 225.0036000 	 2.176575 	 -0.6778336000 	 -2.3805620000 
1219.60 	 224.9988000 	 2.176575 	 -0.6772010000 	 -2.3804280000 
1219.80 	 225.0036000 	 2.176575 	 -0.6788031000 	 -2.3815350000 
1220.00 	 225.0036000 	 2.176575 	 -0.6762981000 	 -2.3795640000 
1220.20 	 225.0036000 	 2.176575 	 -0.6795883000 	 -2.3823480000 
1220.40 	 225.0036000 	 2.176575 	 -0.6758468000 	 -2.3789440000 
1220.60 	 225.0036000 	 2.176575 	 -0.6797123000 	 -2.3824850000 
1220.80 	 225.0067000 	 2.176575 	 -0.6761519000 	 -2.3791760000 
1221.00 	 225.0067000 	 2.176575 	 -0.6790574000 	 -2.3819990000 
1221.20 	 225.0036000 	 2.176575 	 -0.6769021000 	 -2.3796370000 
1221.40 	 225.0036000 	 2.176575 	 -0.6780434000 	 -2.3812840000 
1221.60 	 224.9988000 	 2.176575 	 -0.6783485000 	 -2.3808570000 
1221.80 	 224.9988000 	 2.176575 	 -0.6769626000 	 -2.3803900000 
1222.00 	 224.9956000 	 2.176575 	 -0.6790288000 	 -2.3817510000 
1222.20 	 224.9988000 	 2.176575 	 -0.6764507000 	 -2.3797510000 
1222.40 	 224.9988000 	 2.176575 	 -0.6795438000 	 -2.3822150000 
1222.60 	 224.9988000 	 2.176575 	 -0.6758849000 	 -2.3789060000 
1222.80 	 224.9956000 	 2.176575 	 -0.6797187000 	 -2.3825230000 
1223.00 	 224.9956000 	 2.176575 	 -0.6761042000 	 -2.3790740000 
1223.20 	 224.9908000 	 2.176575 	 -0.6792800000 	 -2.3822180000 
1223.40 	 224.9877000 	 2.176575 	 -0.6770802000 	 -2.3796680000 
1223.60 	 224.9877000 	 2.176575 	 -0.6781356000 	 -2.3814520000 
1223.80 	 224.9829000 	 2.176575 	 -0.6779766000 	 -2.3806980000 
1224.00 	 224.9877000 	 2.176575 	 -0.6771278000 	 -2.3805080000 
1224.20 	 224.9861000 	 2.176600 	 -0.6791623000 	 -2.3816840000 
1224.40 	 224.9845000 	 2.176625 	 -0.6763585000 	 -2.3796430000 
1224.60 	 224.9877000 	 2.176650 	 -0.6797854000 	 -2.3823100000 
1224.80 	 224.9877000 	 2.176650 	 -0.6763649000 	 -2.3789690000 
1225.00 	 224.9908000 	 2.176625 	 -0.6801128000 	 -2.3826090000 
1225.20 	 224.9877000 	 2.176650 	 -0.6768544000 	 -2.3793540000 
1225.40 	 224.9877000 	 2.176650 	 -0.6796741000 	 -2.3820780000 
1225.60 	 224.9877000 	 2.176675 	 -0.6774648000 	 -2.3797730000 
1225.80 	 224.9797000 	 2.176700 	 -0.6787236000 	 -2.3813660000 
1226.00 	 224.9797000 	 2.176675 	 -0.6783931000 	 -2.3806760000 
1226.20 	 224.9749000 	 2.176675 	 -0.6773663000 	 -2.3803040000 
1226.40 	 224.9749000 	 2.176700 	 -0.6795979000 	 -2.3815760000 
1226.60 	 224.9749000 	 2.176725 	 -0.6766065000 	 -2.3793570000 
1226.80 	 224.9797000 	 2.176750 	 -0.6800938000 	 -2.3822120000 
1227.00 	 224.9797000 	 2.176750 	 -0.6764062000 	 -2.3790100000 
1227.20 	 224.9829000 	 2.176775 	 -0.6799285000 	 -2.3824020000 
1227.40 	 224.9829000 	 2.176800 	 -0.6767814000 	 -2.3793350000 
1227.60 	 224.9877000 	 2.176775 	 -0.6793594000 	 -2.3819570000
[truncated: 298,143 more chars]
