# Supplementary material for: Scott Blair Fractional-Type Viscoelastic Behavior of Clear Spruce Wood: Influence of Compression Wood on Power-Law Stiffness Parameters
Source: Materials (Basel). 2024 Nov 9;17(22):5477. doi: 10.3390/ma17225477 (PMC11595321; doi:10.3390/ma17225477)
Supplement: Supplementary file 1 [file materials-17-05477-s001.zip › DATA_MDPI_upload.d/00_21_225.txt]

Bezeichnung: 	 00_21_225 
Bezeichnung Kofler: 	 21 
temperature [deg C] 	 moisture content [%] 	 raw density [kg/m³] 	 width [mm] 	 height [mm] 	 length [mm] 	 creepforce [N] 	 holding time [s] 	 reaction wood [%] 
20 	 11.95 	 510.4 	 15.02 	 15.04 	 240 	 225 	 1800 	 44.24 
-------------- Daten Shimadzu AGX 10 kN & 2 x HBM WA 20 -------------- 
1 _ 1 
Zeit 	 Kraft 	 Weg 	 Ext.1 	 Ext.2 
sec 	 N 	 mm 	 mm 	 mm 
0.00 	 5.3373970 	 0.000000 	 0.0042025250 	 0.0036748250 
0.20 	 5.3389870 	 0.002375 	 0.0027656560 	 0.0015163420 
0.40 	 5.3405760 	 0.005675 	 0.0034840900 	 0.0029087070 
0.60 	 6.0606000 	 0.009000 	 0.0033156080 	 0.0017801920 
0.80 	 6.4071020 	 0.012350 	 0.0027497610 	 0.0019613900 
1.00 	 6.9173180 	 0.015675 	 0.0039450330 	 0.0026003520 
1.20 	 7.1684520 	 0.019000 	 0.0020631150 	 -0.0031598410 
1.40 	 7.4068700 	 0.022325 	 0.0044695530 	 -0.0043996180 
1.60 	 7.6945620 	 0.025675 	 0.0016212460 	 -0.0110213000 
1.80 	 7.9933810 	 0.029025 	 0.0047810870 	 -0.0143146500 
2.00 	 8.2000090 	 0.032325 	 0.0013351440 	 -0.0209935500 
2.20 	 8.4892910 	 0.035675 	 0.0050576530 	 -0.0232664700 
2.40 	 8.8214870 	 0.039025 	 0.0009886423 	 -0.0311978700 
2.60 	 9.0662640 	 0.042350 	 0.0051371250 	 -0.0330638900 
2.80 	 9.3730290 	 0.045675 	 0.0011380510 	 -0.0417041800 
3.00 	 9.5287960 	 0.049000 	 0.0049908960 	 -0.0454998000 
3.20 	 9.8323820 	 0.052350 	 0.0011348720 	 -0.0517336500 
3.35 	 10.0151700 	 0.054825 	 0.0011666620 	 -0.0582377100 
3.40 	 10.0803400 	 0.055675 	 0.0049146020 	 -0.0541559900 
3.60 	 10.3791600 	 0.062075 	 0.0019073490 	 -0.0654029800 
3.80 	 12.2245100 	 0.092725 	 0.0165112800 	 -0.1018906000 
4.00 	 14.4322700 	 0.149150 	 0.1088619000 	 -0.2088324000 
4.20 	 17.9735800 	 0.217525 	 0.2143637000 	 -0.3401884000 
4.40 	 22.5019500 	 0.290725 	 0.2884038000 	 -0.4682318000 
4.60 	 28.0586900 	 0.370225 	 0.3571733000 	 -0.6074142000 
4.80 	 35.1826400 	 0.452875 	 0.3765329000 	 -0.7244523000 
5.00 	 41.5007300 	 0.508925 	 0.3759448000 	 -0.7938480000 
5.20 	 45.6555700 	 0.546350 	 0.3668690000 	 -0.8290831000 
5.40 	 49.8708100 	 0.589925 	 0.3262901000 	 -0.8678023000 
5.60 	 54.5311000 	 0.634500 	 0.2860260000 	 -0.9052277000 
5.80 	 59.0149600 	 0.676925 	 0.2467601000 	 -0.9412734000 
6.00 	 63.4145700 	 0.718575 	 0.2127043000 	 -0.9728273000 
6.20 	 67.7871700 	 0.760425 	 0.1699893000 	 -1.0110350000 
6.40 	 72.2901000 	 0.802075 	 0.1351865000 	 -1.0418730000 
6.60 	 76.7612500 	 0.842400 	 0.0948460900 	 -1.0820770000 
6.80 	 80.9923800 	 0.882375 	 0.0621827400 	 -1.1136790000 
7.00 	 85.4301500 	 0.923225 	 0.0215848300 	 -1.1512120000 
7.20 	 89.8901600 	 0.963700 	 -0.0121212000 	 -1.1811410000 
7.40 	 94.1912300 	 1.003375 	 -0.0522263800 	 -1.2203980000 
7.60 	 98.4907200 	 1.043100 	 -0.0861326800 	 -1.2492780000 
7.80 	 102.9746000 	 1.082800 	 -0.1265240000 	 -1.2861090000 
8.00 	 107.4187000 	 1.122075 	 -0.1593908000 	 -1.3160130000 
8.20 	 111.7436000 	 1.161075 	 -0.1978811000 	 -1.3550920000 
8.40 	 116.3387000 	 1.199900 	 -0.2326361000 	 -1.3843730000 
8.60 	 120.8544000 	 1.237750 	 -0.2680238000 	 -1.4210920000 
8.80 	 125.3382000 	 1.275125 	 -0.3025214000 	 -1.4482470000 
9.00 	 129.7982000 	 1.312275 	 -0.3381824000 	 -1.4829700000 
9.20 	 134.2535000 	 1.349400 	 -0.3732967000 	 -1.5156080000 
9.40 	 138.7278000 	 1.386500 	 -0.4059982000 	 -1.5482040000 
9.60 	 143.1958000 	 1.423600 	 -0.4420789000 	 -1.5816240000 
9.80 	 147.6765000 	 1.460550 	 -0.4735152000 	 -1.6132990000 
10.00 	 152.1524000 	 1.497500 	 -0.5104033000 	 -1.6493960000 
10.20 	 156.6553000 	 1.534075 	 -0.5409527000 	 -1.6770010000 
10.40 	 161.1137000 	 1.570450 	 -0.5783589000 	 -1.7134220000 
10.60 	 165.6135000 	 1.607050 	 -0.6088035000 	 -1.7426550000 
10.80 	 170.0608000 	 1.643325 	 -0.6454563000 	 -1.7813620000 
11.00 	 174.4890000 	 1.679400 	 -0.6765747000 	 -1.8108050000 
11.20 	 179.0158000 	 1.715875 	 -0.7127444000 	 -1.8465550000 
11.40 	 183.4949000 	 1.752100 	 -0.7437420000 	 -1.8749840000 
11.60 	 188.0185000 	 1.787675 	 -0.7809448000 	 -1.9093320000 
11.80 	 192.5516000 	 1.822875 	 -0.8110364000 	 -1.9398590000 
12.00 	 197.0529000 	 1.858175 	 -0.8481916000 	 -1.9754660000 
12.20 	 201.4542000 	 1.893100 	 -0.8771610000 	 -2.0035550000 
12.40 	 205.8935000 	 1.928550 	 -0.9139442000 	 -2.0400140000 
12.60 	 210.4759000 	 1.964150 	 -0.9454505000 	 -2.0694000000 
12.80 	 214.9439000 	 1.999075 	 -0.9794903000 	 -2.1057510000 
13.00 	 219.3944000 	 2.034325 	 -1.0106750000 	 -2.1339420000 
13.20 	 223.9339000 	 2.069425 	 -1.0447730000 	 -2.1658740000 
13.25 	 225.0783000 	 2.075100 	 -1.0533870000 	 -2.1723940000 
13.45 	 225.9016000 	 2.078125 	 -1.0568970000 	 -2.1769970000 
13.65 	 225.4295000 	 2.077750 	 -1.0604380000 	 -2.1801030000 
13.85 	 225.1895000 	 2.077575 	 -1.0572310000 	 -2.1774040000 
14.05 	 224.9034000 	 2.077550 	 -1.0610490000 	 -2.1809740000 
14.25 	 224.7286000 	 2.077550 	 -1.0571350000 	 -2.1775050000 
14.45 	 224.5347000 	 2.077700 	 -1.0612330000 	 -2.1807670000 
14.65 	 224.3503000 	 2.077975 	 -1.0573290000 	 -2.1775370000 
14.85 	 224.2931000 	 2.078325 	 -1.0613160000 	 -2.1809800000 
15.05 	 224.2517000 	 2.078675 	 -1.0575680000 	 -2.1774960000 
15.25 	 224.1516000 	 2.079050 	 -1.0612870000 	 -2.1813900000 
15.45 	 224.1643000 	 2.079475 	 -1.0579970000 	 -2.1783320000 
15.65 	 224.0896000 	 2.079900 	 -1.0617100000 	 -2.1821280000 
15.85 	 224.0880000 	 2.080350 	 -1.0589310000 	 -2.1791680000 
16.05 	 224.0467000 	 2.080800 	 -1.0617860000 	 -2.1823570000 
16.25 	 224.0308000 	 2.081300 	 -1.0597290000 	 -2.1804650000 
16.45 	 224.0292000 	 2.081800 	 -1.0623800000 	 -2.1827220000 
16.65 	 223.9482000 	 2.082300 	 -1.0610680000 	 -2.1812570000 
16.85 	 223.9482000 	 2.082800 	 -1.0626130000 	 -2.1834820000 
17.05 	 223.9021000 	 2.083300 	 -1.0621740000 	 -2.1833480000 
17.25 	 223.9148000 	 2.083850 	 -1.0618400000 	 -2.1848740000 
17.45 	 223.8607000 	 2.084400 	 -1.0634390000 	 -2.1849660000 
17.65 	 223.8798000 	 2.084975 	 -1.0640620000 	 -2.1862480000 
17.85 	 223.9450000 	 2.085500 	 -1.0648350000 	 -2.1863620000 
18.05 	 223.8433000 	 2.086050 	 -1.0647490000 	 -2.1877960000 
18.25 	 223.9227000 	 2.086600 	 -1.0661510000 	 -2.1881710000 
18.45 	 223.9211000 	 2.087150 	 -1.0613160000 	 -2.1886440000 
18.65 	 223.9164000 	 2.087700 	 -1.0667770000 	 -2.1899570000 
18.85 	 223.9148000 	 2.088225 	 -1.0612900000 	 -2.1892740000 
19.05 	 223.9148000 	 2.088750 	 -1.0689700000 	 -2.1915050000 
19.25 	 223.9180000 	 2.089300 	 -1.0666970000 	 -2.1897380000 
19.45 	 223.9227000 	 2.089850 	 -1.0701020000 	 -2.1925000000 
19.65 	 223.9354000 	 2.090350 	 -1.0622310000 	 -2.1902910000 
19.85 	 223.9482000 	 2.090900 	 -1.0668470000 	 -2.1936990000 
20.05 	 223.9641000 	 2.091400 	 -1.0643800000 	 -2.1919380000 
20.25 	 223.9799000 	 2.091875 	 -1.0717070000 	 -2.1959110000 
20.45 	 223.9943000 	 2.092375 	 -1.0691290000 	 -2.1924910000 
20.65 	 224.0117000 	 2.092850 	 -1.0735730000 	 -2.1964450000 
20.85 	 224.0245000 	 2.093325 	 -1.0703370000 	 -2.1931680000 
21.05 	 224.0388000 	 2.093775 	 -1.0736720000 	 -2.1967980000 
21.25 	 224.0515000 	 2.094225 	 -1.0718250000 	 -2.1943060000 
21.45 	 224.0642000 	 2.094675 	 -1.0746960000 	 -2.1973200000 
21.65 	 224.0817000 	 2.095125 	 -1.0739450000 	 -2.1957560000 
21.85 	 224.0960000 	 2.095575 	 -1.0751910000 	 -2.1974210000 
22.05 	 224.1135000 	 2.096000 	 -1.0756870000 	 -2.1970340000 
22.25 	 224.1278000 	 2.096425 	 -1.0696890000 	 -2.1979240000 
22.45 	 224.1452000 	 2.096825 	 -1.0765870000 	 -2.1988800000 
22.65 	 224.1611000 	 2.097225 	 -1.0749720000 	 -2.1989980000 
22.85 	 224.1754000 	 2.097625 	 -1.0783640000 	 -2.2016940000 
23.05 	 224.1898000 	 2.098025 	 -1.0763070000 	 -2.1993570000 
23.25 	 224.2057000 	 2.098400 	 -1.0794610000 	 -2.2016110000 
23.45 	 224.2168000 	 2.098775 	 -1.0766820000 	 -2.1994750000 
23.65 	 224.2295000 	 2.099150 	 -1.0804970000 	 -2.2030510000 
23.85 	 224.2390000 	 2.099525 	 -1.0769080000 	 -2.2001930000 
24.05 	 224.2502000 	 2.099875 	 -1.0812730000 	 -2.2042340000 
24.25 	 224.2629000 	 2.100225 	 -1.0776200000 	 -2.2017480000 
24.45 	 224.2756000 	 2.100575 	 -1.0817110000 	 -2.2058330000 
24.65 	 224.2883000 	 2.100925 	 -1.0786530000 	 -2.2026470000 
24.85 	 224.2978000 	 2.101250 	 -1.0822900000 	 -2.2066560000 
25.05 	 224.3074000 	 2.101575 	 -1.0792060000 	 -2.2035880000 
25.25 	 224.3153000 	 2.101925 	 -1.0826940000 	 -2.2066430000 
25.45 	 224.3249000 	 2.102250 	 -1.0806690000 	 -2.2045490000 
25.65 	 224.3328000 	 2.102550 	 -1.0829860000 	 -2.2066210000 
25.85 	 224.3439000 	 2.102875 	 -1.0820040000 	 -2.2050320000 
26.05 	 224.3551000 	 2.103200 	 -1.0834180000 	 -2.2069070000 
26.25 	 224.3662000 	 2.103500 	 -1.0831830000 	 -2.2060900000 
26.45 	 224.3757000 	 2.103800 	 -1.0834570000 	 -2.2070690000 
26.65 	 224.3853000 	 2.104100 	 -1.0841310000 	 -2.2070920000 
26.85 	 224.3980000 	 2.104375 	 -1.0834280000 	 -2.2069390000 
27.05 	 224.4059000 	 2.104675 	 -1.0821850000 	 -2.2081090000 
27.25 	 224.4155000 	 2.104950 	 -1.0805420000 	 -2.2070190000 
27.45 	 224.4250000 	 2.105225 	 -1.0862130000 	 -2.2088720000 
27.65 	 224.4361000 	 2.105500 	 -1.0837270000 	 -2.2072600000 
27.85 	 224.4457000 	 2.105775 	 -1.0813680000 	 -2.2099850000 
28.05 	 224.4520000 	 2.106025 	 -1.0840540000 	 -2.2076480000 
28.25 	 224.4615000 	 2.106275 	 -1.0881330000 	 -2.2109670000 
28.45 	 224.4711000 	 2.106550 	 -1.0846680000 	 -2.2081020000 
28.65 	 224.4759000 	 2.106800 	 -1.0887210000 	 -2.2118440000 
28.85 	 224.4806000 	 2.107025 	 -1.0851830000 	 -2.2084050000 
29.05 	 224.4838000 	 2.107275 	 -1.0893980000 	 -2.2122670000 
29.25 	 224.4886000 	 2.107525 	 -1.0860280000 	 -2.2092850000 
29.45 	 224.4933000 	 2.107775 	 -1.0893220000 	 -2.2129440000 
29.65 	 224.4965000 	 2.108000 	 -1.0867910000 	 -2.2106300000 
29.85 	 224.4997000 	 2.108250 	 -1.0891530000 	 -2.2137860000 
30.05 	 224.5045000 	 2.108475 	 -1.0875890000 	 -2.2121370000 
30.25 	 224.5061000 	 2.108725 	 -1.0890450000 	 -2.2140250000 
30.45 	 224.5076000 	 2.108950 	 -1.0887150000 	 -2.2132620000 
30.65 	 224.5156000 	 2.109175 	 -1.0890230000 	 -2.2141080000 
30.85 	 224.5235000 	 2.109425 	 -1.0896170000 	 -2.2140310000 
31.05 	 224.5315000 	 2.109650 	 -1.0890670000 	 -2.2140820000 
31.25 	 224.5410000 	 2.109850 	 -1.0907900000 	 -2.2150170000 
31.45 	 224.5506000 	 2.110075 	 -1.0887720000 	 -2.2139140000 
31.65 	 224.5585000 	 2.110300 	 -1.0918840000 	 -2.2160590000 
31.85 	 224.5633000 	 2.110500 	 -1.0887560000 	 -2.2139800000 
32.05 	 224.5712000 	 2.110700 	 -1.0925130000 	 -2.2168950000 
32.25 	 224.5792000 	 2.110900 	 -1.0889660000 	 -2.2142440000 
32.45 	 224.5855000 	 2.111100 	 -1.0930060000 	 -2.2179190000 
32.65 	 224.5903000 	 2.111300 	 -1.0894620000 	 -2.2147400000 
32.85 	 224.5935000 	 2.111500 	 -1.0935530000 	 -2.2185420000 
33.05 	 224.5967000 	 2.111675 	 -1.0900940000 	 -2.2155980000 
33.25 	 224.5998000 	 2.111875 	 -1.0936610000 	 -2.2191110000 
33.45 	 224.6014000 	 2.112075 	 -1.0872240000 	 -2.2161040000 
33.65 	 224.6014000 	 2.112250 	 -1.0938040000 	 -2.2200270000 
33.85 	 224.6014000 	 2.112450 	 -1.0913180000 	 -2.2172420000 
34.05 	 224.6062000 	 2.112625 	 -1.0940650000 	 -2.2206210000 
34.25 	 224.6062000 	 2.112825 	 -1.0920210000 	 -2.2187360000 
34.45 	 224.6078000 	 2.113000 	 -1.0938610000 	 -2.2216990000 
34.65 	 224.6094000 	 2.113200 	 -1.0932410000 	 -2.2215210000 
34.85 	 224.6094000 	 2.113375 	 -1.0935880000 	 -2.2227830000 
35.05 	 224.6094000 	 2.113550 	 -1.0939980000 	 -2.2224970000 
35.25 	 224.6094000 	 2.113725 	 -1.0937500000 	 -2.2225600000 
35.45 	 224.6094000 	 2.113925 	 -1.0947990000 	 -2.2229320000 
35.65 	 224.6094000 	 2.114125 	 -1.0933560000 	 -2.2223380000 
35.85 	 224.6094000 	 2.114300 	 -1.0958450000 	 -2.2236820000 
36.05 	 224.6141000 	 2.114475 	 -1.0931870000 	 -2.2217400000 
36.25 	 224.6173000 	 2.114675 	 -1.0967100000 	 -2.2244070000 
36.45 	 224.6253000 	 2.114850 	 -1.0929490000 	 -2.2214790000 
36.65 	 224.6332000 	 2.115025 	 -1.0969830000 	 -2.2248710000 
36.85 	 224.6412000 	 2.115200 	 -1.0930380000 	 -2.2215810000 
37.05 	 224.6523000 	 2.115375 	 -1.0972250000 	 -2.2253450000 
37.25 	 224.6618000 	 2.115525 	 -1.0936200000 	 -2.2220260000 
37.45 	 224.6650000 	 2.115700 	 -1.0969580000 	 -2.2253890000 
37.65 	 224.6682000 	 2.115850 	 -1.0941410000 	 -2.2223820000 
37.85 	 224.6730000 	 2.116000 	 -1.0972400000 	 -2.2254050000 
38.05 	 224.6761000 	 2.116150 	 -1.0950060000 	 -2.2290740000 
38.25 	 224.6809000 	 2.116300 	 -1.0975040000 	 -2.2328030000 
38.45 	 224.6809000 	 2.116450 	 -1.0962230000 	 -2.2311310000 
38.65 	 224.6761000 	 2.116600 	 -1.0969920000 	 -2.2322490000 
38.85 	 224.6698000 	 2.116775 	 -1.0970340000 	 -2.2315340000 
39.05 	 224.6586000 	 2.116925 	 -1.0964390000 	 -2.2317890000 
39.25 	 224.6412000 	 2.117100 	 -1.0978030000 	 -2.2318940000 
39.45 	 224.6269000 	 2.117250 	 -1.0961250000 	 -2.2311590000 
39.65 	 224.6157000 	 2.117450 	 -1.0984260000 	 -2.2326250000 
39.85 	 224.6094000 	 2.117625 	 -1.0957910000 	 -2.2306700000 
40.05 	 224.6094000 	 2.117800 	 -1.0991220000 	 -2.2331360000 
40.25 	 224.6141000 	 2.118000 	 -1.0956380000 	 -2.2302470000 
40.45 	 224.6205000 	 2.118175 	 -1.0998120000 	 -2.2334580000 
40.65 	 224.6300000 	 2.118350 	 -1.0960070000 	 -2.2300400000 
40.85 	 224.6412000 	 2.118525 	 -1.0998570000 	 -2.2336200000 
41.05 	 224.6555000 	 2.118700 	 -1.0961630000 	 -2.2301610000 
41.25 	 224.6730000 	 2.118850 	 -1.0999430000 	 -2.2337560000 
41.45 	 224.6888000 	 2.119000 	 -1.0966810000 	 -2.2301990000 
41.65 	 224.7047000 	 2.119150 	 -1.1000090000 	 -2.2335210000 
41.85 	 224.7159000 	 2.119275 	 -1.0971740000 	 -2.2306790000 
42.05 	 224.7286000 	 2.119425 	 -1.0997870000 	 -2.2332290000 
42.25 	 224.7349000 	 2.119550 	 -1.0982740000 	 -2.2310350000 
42.45 	 224.7397000 	 2.119675 	 -1.0991950000 	 -2.2324910000 
42.65 	 224.7429000 	 2.119800 	 -1.0989320000 	 -2.2313950000 
42.85 	 224.7429000 	 2.119925 	 -1.0988740000 	 -2.2320780000 
43.05 	 224.7461000 	 2.120025 	 -1.0998190000 	 -2.2321220000 
43.25 	 224.7477000 	 2.120150 	 -1.0983280000 	 -2.2313980000 
43.45 	 224.7477000 	 2.120275 	 -1.1006640000 	 -2.2328440000 
43.65 	 224.7477000 	 2.120400 	 -1.0981430000 	 -2.2308600000 
43.85 	 224.7508000 	 2.120525 	 -1.1013130000 	 -2.2331490000 
44.05 	 224.7524000 	 2.120625 	 -1.0981400000 	 -2.2306000000 
44.25 	 224.7588000 	 2.120750 	 -1.1020180000 	 -2.2335530000 
44.45 	 224.7635000 	 2.120850 	 -1.0982200000 	 -2.2303140000 
44.65 	 224.7635000 	 2.120975 	 -1.1022540000 	 -2.2336580000 
44.85 	 224.7635000 	 2.121075 	 -1.0983630000 	 -2.2301930000 
45.05 	 224.7635000 	 2.121175 	 -1.1023970000 	 -2.2338390000 
45.25 	 224.7588000 	 2.121300 	 -1.0986360000 	 -2.2303170000 
45.45 	 224.7588000 	 2.121400 	 -1.1024410000 	 -2.2336480000 
45.65 	 224.7588000 	 2.121525 	 -1.0992880000 	 -2.2304380000 
45.85 	 224.7588000 	 2.121650 	 -1.1025750000 	 -2.2335340000 
46.05 	 224.7588000 	 2.121750 	 -1.0999710000 	 -2.2305490000 
46.25 	 224.7635000 	 2.121875 	 -1.1025330000 	 -2.2333270000 
46.45 	 224.7604000 	 2.121975 	 -1.1006040000 	 -2.2310100000 
46.65 	 224.7635000 	 2.122100 	 -1.1021260000 	 -2.2327520000 
46.85 	 224.7635000 	 2.122200 	 -1.1015130000 	 -2.2317950000 
47.05 	 224.7667000 	 2.122300 	 -1.1015130000 	 -2.2325330000 
47.25 	 224.7667000 	 2.122425 	 -1.1023550000 	 -2.2328410000 
47.45 	 224.7667000 	 2.122525 	 -1.1008260000 	 -2.2324850000 
47.65 	 224.7667000 	 2.122650 	 -1.1031600000 	 -2.2339630000 
47.85 	 224.7635000 	 2.122750 	 -1.1006130000 	 -2.2323960000 
48.05 	 224.7635000 	 2.122850 	 -1.1036520000 	 -2.2345380000 
48.25 	 224.7667000 	 2.122975 	 -1.1005820000 	 -2.2325290000 
48.45 	 224.7667000 	 2.123075 	 -1.1041450000 	 -2.2351810000 
48.65 	 224.7731000 	 2.123175 	 -1.1005180000 	 -2.2323320000 
48.85 	 224.7779000 	 2.123300 	 -1.1043490000 	 -2.2355590000 
49.05 	 224.7826000 	 2.123400 	 -1.1005340000 	 -2.2322720000 
49.25 	 224.7874000 	 2.123500 	 -1.1046220000 	 -2.2358670000 
49.45 	 224.7906000 	 2.123600 	 -1.1010270000 	 -2.2323930000 
49.65 	 224.7906000 	 2.123700 	 -1.1047680000 	 -2.2360360000 
49.85 	 224.7906000 	 2.123800 	 -1.1011440000 	 -2.2327490000 
50.05 	 224.7906000 	 2.123900 	 -1.1047590000 	 -2.2359690000 
50.25 	 224.7906000 	 2.124000 	 -1.1019130000 	 -2.2330250000 
50.45 	 224.7906000 	 2.124100 	 -1.1044820000 	 -2.2359180000 
50.65 	 224.7874000 	 2.124200 	 -1.1025170000 	 -2.2337090000 
50.85 	 224.7874000 	 2.124300 	 -1.1039510000 	 -2.2356570000 
51.05 	 224.7826000 	 2.124400 	 -1.1036460000 	 -2.2348820000 
51.25 	 224.7826000 	 2.124500 	 -1.1035350000 	 -2.2354790000 
51.45 	 224.7826000 	 2.124600 	 -1.1039830000 	 -2.2354130000 
51.65 	 224.7858000 	 2.124700 	 -1.1032930000 	 -2.2357020000 
51.85 	 224.7874000 	 2.124800 	 -1.1043870000 	 -2.2363820000 
52.05 	 224.7874000 	 2.124900 	 -1.1031880000 	 -2.2358010000 
52.25 	 224.7906000 	 2.125000 	 -1.1052580000 	 -2.2373070000 
52.45 	 224.7922000 	 2.125100 	 -1.1027750000 	 -2.2356700000 
52.65 	 224.7953000 	 2.125200 	 -1.1059860000 	 -2.2380760000 
52.85 	 224.7953000 	 2.125300 	 -1.1026220000 	 -2.2354130000 
53.05 	 224.7985000 	 2.125400 	 -1.1064970000 	 -2.2384580000 
53.25 	 224.8033000 	 2.125475 	 -1.1026160000 	 -2.2354030000 
53.45 	 224.8001000 	 2.125575 	 -1.1069710000 	 -2.2387540000 
53.65 	 224.8033000 	 2.125675 	 -1.1031280000 	 -2.2354320000 
53.85 	 224.7985000 	 2.125750 	 -1.1070280000 	 -2.2388680000 
54.05 	 224.8033000 	 2.125850 	 -1.1035160000 	 -2.2353360000 
54.25 	 224.8033000 	 2.125925 	 -1.1073270000 	 -2.2388680000 
54.45 	 224.8033000 	 2.126025 	 -1.1038050000 	 -2.2355020000 
54.65 	 224.8065000 	 2.126125 	 -1.1069930000 	 -2.2384930000 
54.85 	 224.8065000 	 2.126200 	 -1.1047550000 	 -2.2359560000 
55.05 	 224.8065000 	 2.126300 	 -1.1067710000 	 -2.2380540000 
55.25 	 224.8033000 	 2.126375 	 -1.1051750000 	 -2.2359880000 
55.45 	 224.8033000 	 2.126475 	 -1.1063960000 	 -2.2375420000 
55.65 	 224.8033000 	 2.126575 	 -1.1062400000 	 -2.2369670000 
55.85 	 224.8033000 	 2.126650 	 -1.1056070000 	 -2.2371230000 
56.05 	 224.8033000 	 2.126750 	 -1.1069110000 	 -2.2377940000 
56.25 	 224.8033000 	 2.126825 	 -1.1052930000 	 -2.2370820000 
56.45 	 224.8033000 	 2.126925 	 -1.1075850000 	 -2.2387820000 
56.65 	 224.8033000 	 2.127025 	 -1.1052130000 	 -2.2370020000 
56.85 	 224.8065000 	 2.127100 	 -1.1079730000 	 -2.2393200000 
57.05 	 224.8065000 	 2.127200 	 -1.1049840000 	 -2.2370080000 
57.25 	 224.8096000 	 2.127275 	 -1.1084970000 	 -2.2397580000 
57.45 	 224.8096000 	 2.127375 	 -1.1048380000 	 -2.2373450000 
57.65 	 224.8128000 	 2.127475 	 -1.1087510000 	 -2.2409920000 
57.85 	 224.8144000 	 2.127550 	 -1.1048410000 	 -2.2377810000 
58.05 	 224.8160000 	 2.127625 	 -1.1090120000 	 -2.2411470000 
58.25 	 224.8224000 	 2.127725 	 -1.1051080000 	 -2.2379720000 
58.45 	 224.8224000 	 2.127800 	 -1.1089260000 	 -2.2415160000 
58.65 	 224.8255000 	 2.127900 	 -1.1054900000 	 -2.2384830000 
58.85 	 224.8303000 	 2.127975 	 -1.1087230000 	 -2.2418690000 
59.05 	 224.8335000 	 2.128050 	 -1.1058740000 	 -2.2391800000 
59.25 	 224.8367000 	 2.128125 	 -1.1085100000 	 -2.2420220000 
59.45 	 224.8335000 	 2.128200 	 -1.1066530000 	 -2.2395740000 
59.65 	 224.8335000 	 2.128275 	 -1.1084330000 	 -2.2414560000 
59.85 	 224.8303000 	 2.128375 	 -1.1043070000 	 -2.2402450000 
60.05 	 224.8255000 	 2.128450 	 -1.1023520000 	 -2.2414460000 
60.25 	 224.8224000 	 2.128525 	 -1.1030800000 	 -2.2414680000 
60.45 	 224.8176000 	 2.128600 	 -1.1023520000 	 -2.2410390000 
60.65 	 224.8176000 	 2.128700 	 -1.1044500000 	 -2.2422090000 
60.85 	 224.8176000 	 2.128775 	 -1.1012170000 	 -2.2408610000 
61.05 	 224.8160000 	 2.128875 	 -1.1084560000 	 -2.2427560000 
61.25 	 224.8144000 	 2.128950 	 -1.1059030000 	 -2.2404800000 
61.45 	 224.8144000 	 2.129025 	 -1.1102420000 	 -2.2432740000 
61.65 	 224.8176000 	 2.129125 	 -1.1066440000 	 -2.2404420000 
61.85 	 224.8176000 	 2.129200 	 -1.1105380000 	 -2.2435250000 
62.05 	 224.8224000 	 2.129275 	 -1.1067770000 	 -2.2402570000 
62.25 	 224.8239000 	 2.129375 	 -1.1091390000 	 -2.2437450000 
62.45 	 224.8303000 	 2.129450 	 -1.1060520000 	 -2.2406480000 
62.65 	 224.8303000 	 2.129525 	 -1.1104900000 	 -2.2440400000 
62.85 	 224.8335000 	 2.129625 	 -1.1078230000 	 -2.2413220000 
63.05 	 224.8383000 	 2.129700 	 -1.1102740000 	 -2.2439610000 
63.25 	 224.8383000 	 2.129775 	 -1.1082940000 	 -2.2419100000 
63.45 	 224.8414000 	 2.129850 	 -1.1098540000 	 -2.2435030000 
63.65 	 224.8414000 	 2.129925 	 -1.1092440000 	 -2.2422310000 
63.85 	 224.8414000 	 2.130000 	 -1.1096320000 	 -2.2432800000 
64.05 	 224.8398000 	 2.130075 	 -1.1098380000 	 -2.2429280000 
64.25 	 224.8383000 	 2.130150 	 -1.1088750000 	 -2.2428960000 
64.45 	 224.8383000 	 2.130225 	 -1.1105630000 	 -2.2436780000 
64.65 	 224.8335000 	 2.130300 	 -1.1084620000 	 -2.2422150000 
64.85 	 224.8335000 	 2.130375 	 -1.1112280000 	 -2.2444370000 
65.05 	 224.8335000 	 2.130450 	 -1.1072160000 	 -2.2418910000 
65.25 	 224.8335000 	 2.130550 	 -1.1114250000 	 -2.2446250000 
65.45 	 224.8335000 	 2.130625 	 -1.1082040000 	 -2.2414840000 
65.65 	 224.8335000 	 2.130700 	 -1.1118350000 	 -2.2447330000 
65.85 	 224.8335000 	 2.130775 	 -1.1082300000 	 -2.2413510000 
66.05 	 224.8383000 	 2.130850 	 -1.1120920000 	 -2.2446160000 
66.25 	 224.8383000 	 2.130925 	 -1.1086340000 	 -2.2413000000 
66.45 	 224.8414000 	 2.131000 	 -1.1120000000 	 -2.2449870000 
66.65 	 224.8414000 	 2.131075 	 -1.1090950000 	 -2.2423970000 
66.85 	 224.8462000 	 2.131150 	 -1.1118280000 	 -2.2451560000 
67.05 	 224.8494000 	 2.131225 	 -1.1095940000 	 -2.2428930000 
67.25 	 224.8494000 	 2.131300 	 -1.1113740000 	 -2.2447710000 
67.45 	 224.8542000 	 2.131350 	 -1.1102140000 	 -2.2429020000 
67.65 	 224.8542000 	 2.131425 	 -1.1109830000 	 -2.2438140000 
67.85 	 224.8542000 	 2.131500 	 -1.1109610000 	 -2.2429150000 
68.05 	 224.8542000 	 2.131575 	 -1.1106240000 	 -2.2432610000 
68.25 	 224.8494000 	 2.131650 	 -1.1113710000 	 -2.2435890000 
68.45 	 224.8494000 	 2.131700 	 -1.1088210000 	 -2.2426250000 
68.65 	 224.8494000 	 2.131775 	 -1.1113130000 	 -2.2443330000 
68.85 	 224.8462000 	 2.131850 	 -1.1095010000 	 -2.2420760000 
69.05 	 224.8494000 	 2.131925 	 -1.1131380000 	 -2.2446600000 
69.25 	 224.8494000 	 2.132000 	 -1.1096700000 	 -2.2419070000 
69.45 	 224.8542000 	 2.132050 	 -1.1134280000 	 -2.2452130000 
69.65 	 224.8542000 	 2.132125 	 -1.1096250000 	 -2.2419040000 
69.85 	 224.8573000 	 2.132200 	 -1.1137990000 	 -2.2453630000 
70.05 	 224.8621000 	 2.132250 	 -1.1089010000 	 -2.2420600000 
70.25 	 224.8621000 	 2.132325 	 -1.1136500000 	 -2.2455180000 
70.45 	 224.8621000 	 2.132400 	 -1.1099400000 	 -2.2420220000 
70.65 	 224.8621000 	 2.132450 	 -1.1138340000 	 -2.2455850000 
70.85 	 224.8573000 	 2.132525 	 -1.1102640000 	 -2.2421770000 
71.05 	 224.8573000 	 2.132575 	 -1.1137040000 	 -2.2456230000 
71.25 	 224.8542000 	 2.132650 	 -1.1106330000 	 -2.2424540000 
71.45 	 224.8573000 	 2.132725 	 -1.1135990000 	 -2.2454420000 
71.65 	 224.8573000 	 2.132775 	 -1.1112560000 	 -2.2430360000 
71.85 	 224.8621000 	 2.132850 	 -1.1131890000 	 -2.2452740000 
72.05 	 224.8621000 	 2.132925 	 -1.1118410000 	 -2.2439190000 
72.25 	 224.8653000 	 2.132975 	 -1.1128840000 	 -2.2457090000 
72.45 	 224.8653000 	 2.133025 	 -1.1125440000 	 -2.2464280000 
72.65 	 224.8653000 	 2.133100 	 -1.1122990000 	 -2.2468470000 
72.85 	 224.8653000 	 2.133150 	 -1.1129000000 	 -2.2467070000 
73.05 	 224.8653000 	 2.133225 	 -1.1116470000 	 -2.2463040000 
73.25 	 224.8653000 	 2.133275 	 -1.1135390000 	 -2.2451150000 
73.45 	 224.8700000 	 2.133325 	 -1.1114820000 	 -2.2439420000 
73.65 	 224.8700000 	 2.133400 	 -1.1139710000 	 -2.2457600000 
73.85 	 224.8700000 	 2.133450 	 -1.1107320000 	 -2.2434710000 
74.05 	 224.8653000 	 2.133525 	 -1.1136850000 	 -2.2461250000 
74.25 	 224.8621000 	 2.133575 	 -1.1099820000 	 -2.2432710000 
74.45 	 224.8621000 	 2.133650 	 -1.1141270000 	 -2.2466280000 
74.65 	 224.8621000 	 2.133700 	 -1.1098040000 	 -2.2432680000 
74.85 	 224.8621000 	 2.133775 	 -1.1143750000 	 -2.2468820000 
75.05 	 224.8621000 	 2.133825 	 -1.1107160000 	 -2.2434810000 
75.25 	 224.8637000 	 2.133900 	 -1.1144540000 	 -2.2466910000 
75.45 	 224.8653000 	 2.133975 	 -1.1115070000 	 -2.2437220000 
75.65 	 224.8653000 	 2.134025 	 -1.1145910000 	 -2.2468570000 
75.85 	 224.8653000 	 2.134075 	 -1.1121500000 	 -2.2440620000 
76.05 	 224.8653000 	 2.134150 	 -1.1141740000 	 -2.2466210000 
76.25 	 224.8653000 	 2.134200 	 -1.1127030000 	 -2.2445490000 
76.45 	 224.8621000 	 2.134275 	 -1.1137520000 	 -2.2461350000 
76.65 	 224.8653000 	 2.134325 	 -1.1131160000 	 -2.2450890000 
76.85 	 224.8653000 	 2.134375 	 -1.1130620000 	 -2.2457600000 
77.05 	 224.8653000 	 2.134450 	 -1.1138600000 	 -2.2454580000 
77.25 	 224.8700000 	 2.134500 	 -1.1128770000 	 -2.2455720000 
77.45 	 224.8732000 	 2.134575 	 -1.1146740000 	 -2.2465320000 
77.65 	 224.8732000 	 2.134625 	 -1.1122640000 	 -2.2449840000 
77.85 	 224.8732000 	 2.134700 	 -1.1151380000 	 -2.2470790000 
78.05 	 224.8732000 	 2.134750 	 -1.1121080000 	 -2.2447870000 
78.25 	 224.8732000 	 2.134800 	 -1.1156340000 	 -2.2476480000 
78.45 	 224.8716000 	 2.134875 	 -1.1119780000 	 -2.2448000000 
78.65 	 224.8700000 	 2.134925 	 -1.1158850000 	 -2.2481760000 
78.85 	 224.8732000 	 2.135000 	 -1.1118730000 	 -2.2447710000 
79.05 	 224.8748000 	 2.135050 	 -1.1160530000 	 -2.2483830000 
79.25 	 224.8764000 	 2.135100 	 -1.1121880000 	 -2.2448760000 
79.45 	 224.8812000 	 2.135150 	 -1.1160880000 	 -2.2485450000 
79.65 	 224.8812000 	 2.135200 	 -1.1121880000 	 -2.2450860000 
79.85 	 224.8812000 	 2.135275 	 -1.1160950000 	 -2.2489420000 
80.05 	 224.8844000 	 2.135325 	 -1.1125950000 	 -2.2453910000 
80.25 	 224.8812000 	 2.135375 	 -1.1159070000 	 -2.2487900000 
80.45 	 224.8844000 	 2.135425 	 -1.1130080000 	 -2.2457410000 
80.65 	 224.8812000 	 2.135475 	 -1.1156810000 	 -2.2485100000 
80.85 	 224.8764000 	 2.135550 	 -1.1139460000 	 -2.2463990000 
81.05 	 224.8732000 	 2.135600 	 -1.1151120000 	 -2.2482750000 
81.25 	 224.8732000 	 2.135650 	 -1.1144540000 	 -2.2472380000 
81.45 	 224.8748000 	 2.135725 	 -1.1145460000 	 -2.2477370000 
81.65 	 224.8764000 	 2.135775 	 -1.1153440000 	 -2.2481250000 
81.85 	 224.8812000 	 2.135825 	 -1.1139810000 	 -2.2476830000 
82.05 	 224.8828000 	 2.135875 	 -1.1160600000 	 -2.2486050000 
82.25 	 224.8844000 	 2.135950 	 -1.1137710000 	 -2.2471650000 
82.45 	 224.8812000 	 2.136000 	 -1.1165490000 	 -2.2493620000 
82.65 	 224.8796000 	 2.136050 	 -1.1133290000 	 -2.2467450000 
82.85 	 224.8764000 	 2.136100 	 -1.1169210000 	 -2.2498290000 
83.05 	 224.8732000 	 2.136150 	 -1.1131320000 	 -2.2464940000 
83.25 	 224.8732000 	 2.136225 	 -1.1173950000 	 -2.2499850000 
83.45 	 224.8700000 	 2.136275 	 -1.1133040000 	 -2.2467230000 
83.65 	 224.8732000 	 2.136350 	 -1.1171980000 	 -2.2502710000 
83.85 	 224.8732000 	 2.136400 	 -1.1135900000 	 -2.2466440000 
84.05 	 224.8732000 	 2.136475 	 -1.1173730000 	 -2.2501310000 
84.25 	 224.8732000 	 2.136525 	 -1.1139070000 	 -2.2467260000 
84.45 	 224.8764000 	 2.136575 	 -1.1169180000 	 -2.2499660000 
84.65 	 224.8796000 	 2.136625 	 -1.1143970000 	 -2.2471810000 
84.85 	 224.8812000 	 2.136675 	 -1.1164440000 	 -2.2496060000 
85.05 	 224.8844000 	 2.136750 	 -1.1148480000 	 -2.2478290000 
85.25 	 224.8891000 	 2.136800 	 -1.1160090000 	 -2.2492410000 
85.45 	 224.8891000 	 2.136850 	 -1.1154270000 	 -2.2481350000 
85.65 	 224.8891000 	 2.136900 	 -1.1156460000 	 -2.2492600000 
85.85 	 224.8891000 	 2.136950 	 -1.1158910000 	 -2.2488940000 
86.05 	 224.8844000 	 2.137000 	 -1.1152110000 	 -2.2490060000 
86.25 	 224.8844000 	 2.137050 	 -1.1164630000 	 -2.2497270000 
86.45 	 224.8844000 	 2.137100 	 -1.1148130000 	 -2.2487100000 
86.65 	 224.8844000 	 2.137150 	 -1.1168320000 	 -2.2500260000 
86.85 	 224.8844000 	 2.137225 	 -1.1140700000 	 -2.2482240000 
87.05 	 224.8875000 	 2.137275 	 -1.1158880000 	 -2.2505090000 
87.25 	 224.8891000 	 2.137325 	 -1.1140470000 	 -2.2484210000 
87.45 	 224.8891000 	 2.137375 	 -1.1173950000 	 -2.2510970000 
87.65 	 224.8891000 	 2.137425 	 -1.1139870000 	 -2.2482550000 
87.85 	 224.8844000 	 2.137475 	 -1.1179830000 	 -2.2513290000 
88.05 	 224.8844000 	 2.137525 	 -1.1141430000 	 -2.2482460000 
88.25 	 224.8844000 	 2.137575 	 -1.1181130000 	 -2.2520380000 
88.45 	 224.8844000 	 2.137625 	 -1.1141970000 	 -2.2481790000 
88.65 	 224.8859000 	 2.137700 	 -1.1181550000 	 -2.2520510000 
88.85 	 224.8844000 	 2.137750 	 -1.1144190000 	 -2.2484680000 
89.05 	 224.8891000 	 2.137800 	 -1.1180590000 	 -2.2519140000 
89.25 	 224.8844000 	 2.137850 	 -1.1146480000 	 -2.2488980000 
89.45 	 224.8844000 	 2.137900 	 -1.1178720000 	 -2.2521560000 
89.65 	 224.8844000 	 2.137950 	 -1.1150770000 	 -2.2490220000 
89.85 	 224.8828000 	 2.138025 	 -1.1176840000 	 -2.2520800000 
90.05 	 224.8812000 	 2.138075 	 -1.1154780000 	 -2.2496510000 
90.25 	 224.8780000 	 2.138125 	 -1.1170900000 	 -2.2519080000 
90.45 	 224.8812000 	 2.138175 	 -1.1159260000 	 -2.2499150000 
90.65 	 224.8812000 	 2.138225 	 -1.1171720000 	 -2.2517430000 
90.85 	 224.8812000 	 2.138300 	 -1.1161930000 	 -2.2502610000 
91.05 	 224.8844000 	 2.138350 	 -1.1169370000 	 -2.2515230000 
91.25 	 224.8844000 	 2.138400 	 -1.1169430000 	 -2.2509190000 
91.45 	 224.8844000 	 2.138450 	 -1.1160500000 	 -2.2507260000 
91.65 	 224.8844000 	 2.138500 	 -1.1177830000 	 -2.2516410000 
91.85 	 224.8891000 	 2.138575 	 -1.1158120000 	 -2.2504900000 
92.05 	 224.8923000 	 2.138625 	 -1.1183450000 	 -2.2519300000 
92.25 	 224.8923000 	 2.138650 	 -1.1156850000 	 -2.2501850000 
92.45 	 224.8971000 	 2.138700 	 -1.1187970000 	 -2.2524580000 
92.65 	 224.8971000 	 2.138750 	 -1.1154330000 	 -2.2498670000 
92.85 	 224.8971000 	 2.138800 	 -1.1171250000 	 -2.2527120000 
93.05 	 224.9002000 	 2.138850 	 -1.1150460000 	 -2.2499690000 
93.25 	 224.9002000 	 2.138875 	 -1.1187900000 	 -2.2529570000 
93.45 	 224.8971000 	 2.138925 	 -1.1149500000 	 -2.2498200000 
93.65 	 224.8971000 	 2.138975 	 -1.1189460000 	 -2.2532880000 
93.85 	 224.8923000 	 2.139025 	 -1.1150710000 	 -2.2496380000 
94.05 	 224.8891000 	 2.139075 	 -1.1193500000 	 -2.2531060000 
94.25 	 224.8923000 	 2.139125 	 -1.1153220000 	 -2.2497750000 
94.45 	 224.8923000 	 2.139175 	 -1.1194170000 	 -2.2533640000 
94.65 	 224.8923000 	 2.139225 	 -1.1156430000 	 -2.2497430000 
94.85 	 224.8923000 	 2.139275 	 -1.1191590000 	 -2.2533480000 
95.05 	 224.8923000 	 2.139325 	 -1.1162470000 	 -2.2501150000 
95.25 	 224.8923000 	 2.139375 	 -1.1195560000 	 -2.2532460000 
95.45 	 224.8923000 	 2.139425 	 -1.1166950000 	 -2.2502450000 
95.65 	 224.8923000 	 2.139475 	 -1.1186250000 	 -2.2530270000 
95.85 	 224.8971000 	 2.139525 	 -1.1167910000 	 -2.2507700000 
96.05 	 224.9002000 	 2.139575 	 -1.1186120000 	 -2.2528460000 
96.25 	 224.9050000 	 2.139625 	 -1.1178370000 	 -2.2512940000 
96.45 	 224.9050000 	 2.139650 	 -1.1179730000 	 -2.2521110000 
96.65 	 224.9050000 	 2.139700 	 -1.1183580000 	 -2.2520480000 
96.85 	 224.9066000 	 2.139750 	 -1.1177860000 	 -2.2521560000 
97.05 	 224.9050000 	 2.139800 	 -1.1187330000 	 -2.2523820000 
97.25 	 224.9050000 	 2.139825 	 -1.1173660000 	 -2.2519680000 
97.45 	 224.9050000 	 2.139875 	 -1.1190000000 	 -2.2527090000 
97.65 	 224.9002000 	 2.139925 	 -1.1172870000 	 -2.2517330000 
97.85 	 224.9002000 	 2.139975 	 -1.1195410000 	 -2.2531600000 
98.05 	 224.8971000 	 2.140000 	 -1.1166130000 	 -2.2513360000 
98.25 	 224.8971000 	 2.140050 	 -1.1199510000 	 -2.2532880000 
98.45 	 224.8987000 	 2.140100 	 -1.1167750000 	 -2.2512370000 
98.65 	 224.8971000 	 2.140150 	 -1.1198550000 	 -2.2536560000 
98.85 	 224.9050000 	 2.140200 	 -1.1163520000 	 -2.2509510000 
99.05 	 224.9050000 	 2.140225 	 -1.1200080000 	 -2.2538920000 
99.25 	 224.9082000 	 2.140275 	 -1.1167110000 	 -2.2508460000 
99.45 	 224.9050000 	 2.140325 	 -1.1207580000 	 -2.2545340000 
99.65 	 224.9050000 	 2.140375 	 -1.1167210000 	 -2.2509320000 
99.85 	 224.9002000 	 2.140425 	 -1.1206180000 	 -2.2544930000 
100.05 	 224.9002000 	 2.140450 	 -1.1169240000 	 -2.2509890000 
100.25 	 224.8971000 	 2.140500 	 -1.1204400000 	 -2.2543110000 
100.45 	 224.8971000 	 2.140550 	 -1.1173690000 	 -2.2513040000 
100.65 	 224.8971000 	 2.140600 	 -1.1200270000 	 -2.2543020000 
100.85 	 224.8971000 	 2.140650 	 -1.1179800000 	 -2.2520160000 
101.05 	 224.8923000 	 2.140675 	 -1.1197890000 	 -2.2542380000 
101.25 	 224.8923000 	 2.140725 	 -1.1184920000 	 -2.2526040000 
101.45 	 224.8923000 	 2.140775 	 -1.1194040000 	 -2.2543460000 
101.65 	 224.8923000 	 2.140825 	 -1.1191810000 	 -2.2531960000 
101.85 	 224.8891000 	 2.140875 	 -1.1190070000 	 -2.2535900000 
102.05 	 224.8923000 	 2.140925 	 -1.1196360000 	 -2.2538090000 
102.25 	 224.8923000 	 2.140975 	 -1.1185460000 	 -2.2533640000 
102.45 	 224.8923000 	 2.141025 	 -1.1202750000 	 -2.2544320000 
102.65 	 224.8939000 	 2.141075 	 -1.1183640000 	 -2.2528840000 
102.85 	 224.9002000 	 2.141125 	 -1.1211870000 	 -2.2549340000 
103.05 	 224.9002000 	 2.141175 	 -1.1183010000 	 -2.2526930000 
103.25 	 224.9082000 	 2.141225 	 -1.1212440000 	 -2.2552080000 
103.45 	 224.9098000 	 2.141250 	 -1.1179130000 	 -2.2523850000 
103.65 	 224.9130000 	 2.141300 	 -1.1218130000 	 -2.2555510000 
103.85 	 224.9130000 	 2.141325 	 -1.1179640000 	 -2.2524200000 
104.05 	 224.9082000 	 2.141375 	 -1.1220170000 	 -2.2558400000 
104.25 	 224.9082000 	 2.141425 	 -1.1179960000 	 -2.2524200000 
104.45 	 224.9050000 	 2.141475 	 -1.1219370000 	 -2.2564820000 
104.65 	 224.9050000 	 2.141500 	 -1.1178940000 	 -2.2525500000 
104.85 	 224.9002000 	 2.141550 	 -1.1213490000 	 -2.2558210000 
105.05 	 224.9050000 	 2.141600 	 -1.1188320000 	 -2.2529350000 
105.25 	 224.9050000 	 2.141650 	 -1.1211170000 	 -2.2555540000 
105.45 	 224.9002000 	 2.141675 	 -1.1194990000 	 -2.2535360000 
105.65 	 224.9050000 	 2.141725 	 -1.1208600000 	 -2.2550040000 
105.85 	 224.9002000 	 2.141775 	 -1.1204810000 	 -2.2543370000 
106.05 	 224.9002000 	 2.141825 	 -1.1203320000 	 -2.2547150000 
106.25 	 224.8971000 	 2.141875 	 -1.1214540000 	 -2.2559040000 
106.45 	 224.8971000 	 2.141900 	 -1.1195560000 	 -2.2539390000 
106.65 	 224.8971000 	 2.141950 	 -1.1221760000 	 -2.2556970000 
106.85 	 224.8939000 	 2.142000 	 -1.1191180000 	 -2.2536090000 
107.05 	 224.9002000 	 2.142050 	 -1.1227580000 	 -2.2564630000 
107.25 	 224.9002000 	 2.142100 	 -1.1187200000 	 -2.2533800000 
107.45 	 224.9050000 	 2.142150 	 -1.1229010000 	 -2.2567490000 
107.65 	 224.9050000 	 2.142175 	 -1.1191050000 	 -2.2545400000 
107.85 	 224.9082000 	 2.142225 	 -1.1233460000 	 -2.2584920000 
108.05 	 224.9066000 	 2.142275 	 -1.1193530000 	 -2.2551380000 
108.25 	 224.9050000 	 2.142300 	 -1.1231900000 	 -2.2583610000 
108.45 	 224.9050000 	 2.142350 	 -1.1198200000 	 -2.2553760000 
108.65 	 224.9050000 	 2.142400 	 -1.1206590000 	 -2.2581130000 
108.85 	 224.9002000 	 2.142450 	 -1.1148230000 	 -2.2556660000 
109.05 	 224.9050000 	 2.142500 	 -1.1162220000 	 -2.2575980000 
109.25 	 224.9066000 	 2.142525 	 -1.1154940000 	 -2.2562600000 
109.45 	 224.9082000 	 2.142575 	 -1.1212350000 	 -2.2569270000 
109.65 	 224.9066000 	 2.142625 	 -1.1222040000 	 -2.2568480000 
109.85 	 224.9050000 	 2.142650 	 -1.1207450000 	 -2.2563390000 
110.05 	 224.9050000 	 2.142700 	 -1.1226110000 	 -2.2573440000 
110.25 	 224.9050000 	 2.142750 	 -1.1204150000 	 -2.2559740000 
110.45 	 224.9050000 	 2.142800 	 -1.1232660000 	 -2.2578490000 
110.65 	 224.9050000 	 2.142850 	 -1.1203480000 	 -2.2555070000 
110.85 	 224.9050000 	 2.142875 	 -1.1237210000 	 -2.2582050000 
111.05 	 224.9050000 	 2.142925 	 -1.1201000000 	 -2.2551280000 
111.25 	 224.9002000 	 2.142975 	 -1.1240290000 	 -2.2585740000 
111.45 	 224.9002000 	 2.143025 	 -1.1199190000 	 -2.2549660000 
111.65 	 224.9002000 	 2.143075 	 -1.1238830000 	 -2.2585170000 
111.85 	 224.9002000 	 2.143100 	 -1.1201290000 	 -2.2550550000 
112.05 	 224.9050000 	 2.143150 	 -1.1238890000 	 -2.2587650000 
112.25 	 224.9082000 	 2.143200 	 -1.1203580000 	 -2.2551630000 
112.45 	 224.9130000 	 2.143225 	 -1.1237370000 	 -2.2586120000 
112.65 	 224.9193000 	 2.143275 	 -1.1207490000 	 -2.2554590000 
112.85 	 224.9209000 	 2.143325 	 -1.1237050000 	 -2.2583010000 
113.05 	 224.9209000 	 2.143350 	 -1.1216510000 	 -2.2557420000 
113.25 	 224.9209000 	 2.143375 	 -1.1232340000 	 -2.2577890000 
113.45 	 224.9209000 	 2.143425 	 -1.1218010000 	 -2.2559990000 
113.65 	 224.9209000 	 2.143450 	 -1.1227990000 	 -2.2580310000 
113.85 	 224.9241000 	 2.143475 	 -1.1225350000 	 -2.2567460000 
114.05 	 224.9241000 	 2.143525 	 -1.1222520000 	 -2.2572870000 
114.25 	 224.9241000 	 2.143550 	 -1.1228720000 	 -2.2567780000 
114.45 	 224.9241000 	 2.143600 	 -1.1220580000 	 -2.2567560000 
114.65 	 224.9209000 	 2.143625 	 -1.1236640000 	 -2.2573120000 
114.85 	 224.9209000 	 2.143675 	 -1.1217340000 	 -2.2562690000 
115.05 	 224.9193000 	 2.143700 	 -1.1240900000 	 -2.2578110000 
115.25 	 224.9209000 	 2.143725 	 -1.1215340000 	 -2.2560790000 
115.45 	 224.9209000 	 2.143775 	 -1.1245540000 	 -2.2583010000 
115.65 	 224.9225000 	 2.143800 	 -1.1210060000 	 -2.2556880000 
115.85 	 224.9209000 	 2.143825 	 -1.1246810000 	 -2.2587230000 
116.05 	 224.9161000 	 2.143875 	 -1.1207140000 	 -2.2555450000 
116.25 	 224.9130000 	 2.143925 	 -1.1247980000 	 -2.2590700000 
116.45 	 224.9082000 	 2.143950 	 -1.1206090000 	 -2.2554240000 
116.65 	 224.9082000 	 2.144000 	 -1.1247320000 	 -2.2591050000 
116.85 	 224.9050000 	 2.144050 	 -1.1208850000 	 -2.2554780000 
117.05 	 224.9050000 	 2.144075 	 -1.1247890000 	 -2.2594450000 
117.25 	 224.9050000 	 2.144125 	 -1.1213530000 	 -2.2556620000 
117.45 	 224.9002000 	 2.144175 	 -1.1245190000 	 -2.2588190000 
117.65 	 224.8987000 	 2.144225 	 -1.1217720000 	 -2.2559200000 
117.85 	 224.8971000 	 2.144275 	 -1.1241880000 	 -2.2585840000 
118.05 	 224.8971000 	 2.144300 	 -1.1204530000 	 -2.2565050000 
118.25 	 224.8923000 	 2.144350 	 -1.1238480000 	 -2.2587680000 
118.45 	 224.8971000 	 2.144400 	 -1.1223600000 	 -2.2572930000 
118.65 	 224.8971000 	 2.144450 	 -1.1235240000 	 -2.2582280000 
118.85 	 224.8971000 	 2.144500 	 -1.1235780000 	 -2.2577100000 
119.05 	 224.9002000 	 2.144550 	 -1.1228850000 	 -2.2578240000 
119.25 	 224.9050000 	 2.144575 	 -1.1239430000 	 -2.2588380000 
119.45 	 224.9050000 	 2.144625 	 -1.1225570000 	 -2.2580240000 
119.65 	 224.9082000 	 2.144675 	 -1.1244260000 	 -2.2592000000 
119.85 	 224.9082000 	 2.144725 	 -1.1220460000 	 -2.2577250000 
120.05 	 224.9114000 	 2.144750 	 -1.1249570000 	 -2.2597410000 
120.25 	 224.9161000 	 2.144800 	 -1.1218680000 	 -2.2572870000 
120.45 	 224.9161000 	 2.144825 	 -1.1251990000 	 -2.2601570000 
120.65 	 224.9209000 	 2.144875 	 -1.1217310000 	 -2.2571660000 
120.85 	 224.9209000 	 2.144900 	 -1.1256540000 	 -2.2602300000 
121.05 	 224.9209000 	 2.144950 	 -1.1213210000 	 -2.2568730000 
121.25 	 224.9241000 	 2.144975 	 -1.1253480000 	 -2.2604180000 
121.45 	 224.9241000 	 2.145000 	 -1.1188090000 	 -2.2568000000 
121.65 	 224.9289000 	 2.145050 	 -1.1240390000 	 -2.2603190000 
121.85 	 224.9241000 	 2.145075 	 -1.1218040000 	 -2.2568700000 
122.05 	 224.9241000 	 2.145125 	 -1.1255490000 	 -2.2602750000 
122.25 	 224.9241000 	 2.145150 	 -1.1223980000 	 -2.2570200000 
122.45 	 224.9241000 	 2.145175 	 -1.1251700000 	 -2.2599510000 
122.65 	 224.9241000 	 2.145225 	 -1.1230440000 	 -2.2575890000 
122.85 	 224.9273000 	 2.145250 	 -1.1246780000 	 -2.2595720000 
123.05 	 224.9289000 	 2.145275 	 -1.1235010000 	 -2.2578110000 
123.25 	 224.9320000 	 2.145350 	 -1.1242740000 	 -2.2594040000 
123.45 	 224.9289000 	 2.145400 	 -1.1240960000 	 -2.2585900000 
123.65 	 224.9320000 	 2.145450 	 -1.1237650000 	 -2.2587680000 
123.85 	 224.9320000 	 2.145500 	 -1.1250080000 	 -2.2591240000 
124.05 	 224.9320000 	 2.145525 	 -1.1233430000 	 -2.2580530000 
124.25 	 224.9320000 	 2.145600 	 -1.1252720000 	 -2.2594330000 
124.45 	 224.9368000 	 2.145650 	 -1.1229710000 	 -2.2577950000 
124.65 	 224.9400000 	 2.145700 	 -1.1257620000 	 -2.2598620000 
124.85 	 224.9400000 	 2.145750 	 -1.1227070000 	 -2.2573850000 
125.05 	 224.9447000 	 2.145800 	 -1.1261050000 	 -2.2602650000 
125.25 	 224.9447000 	 2.145850 	 -1.1223980000 	 -2.2572230000 
125.45 	 224.9447000 	 2.145900 	 -1.1221380000 	 -2.2603960000 
125.65 	 224.9447000 	 2.145950 	 -1.1177670000 	 -2.2571280000 
125.85 	 224.9400000 	 2.146000 	 -1.1247630000 	 -2.2605670000 
126.05 	 224.9368000 	 2.146050 	 -1.1210280000 	 -2.2570830000 
126.25 	 224.9368000 	 2.146100 	 -1.1247980000 	 -2.2607040000 
126.45 	 224.9400000 	 2.146125 	 -1.1210350000 	 -2.2571950000 
126.65 	 224.9447000 	 2.146200 	 -1.1246840000 	 -2.2606120000 
126.85 	 224.9511000 	 2.146225 	 -1.1214030000 	 -2.2574070000 
127.05 	 224.9575000 	 2.146275 	 -1.1241820000 	 -2.2604430000 
127.25 	 224.9638000 	 2.146325 	 -1.1211840000 	 -2.2578370000 
127.45 	 224.9670000 	 2.146350 	 -1.1190320000 	 -2.2602240000 
127.65 	 224.9670000 	 2.146375 	 -1.1174960000 	 -2.2579030000 
127.85 	 224.9734000 	 2.146400 	 -1.1189490000 	 -2.2600240000 
128.05 	 224.9734000 	 2.146425 	 -1.1224750000 	 -2.2586120000 
128.25 	 224.9781000 	 2.146450 	 -1.1249830000 	 -2.2597280000 
128.45 	 224.9765000 	 2.146450 	 -1.1248680000 	 -2.2590890000 
128.65 	 224.9797000 	 2.146475 	 -1.1266580000 	 -2.2613490000 
128.85 	 224.9797000 	 2.146500 	 -1.1271130000 	 -2.2610600000 
129.05 	 224.9749000 	 2.146500 	 -1.1258920000 	 -2.2605290000 
129.25 	 224.9749000 	 2.146525 	 -1.1281430000 	 -2.2620270000 
129.45 	 224.9670000 	 2.146525 	 -1.1244420000 	 -2.2611940000 
129.65 	 224.9591000 	 2.146575 	 -1.1269860000 	 -2.2631580000 
129.85 	 224.9463000 	 2.146600 	 -1.1239470000 	 -2.2608790000 
130.05 	 224.9305000 	 2.146650 	 -1.1271380000 	 -2.2635200000 
130.25 	 224.9161000 	 2.146700 	 -1.1236000000 	 -2.2608220000 
130.45 	 224.9018000 	 2.146725 	 -1.1274430000 	 -2.2638510000 
130.65 	 224.8907000 	 2.146775 	 -1.1238070000 	 -2.2607300000 
130.85 	 224.8844000 	 2.146825 	 -1.1274690000 	 -2.2642260000 
131.05 	 224.8844000 	 2.146900 	 -1.1240990000 	 -2.2606340000 
131.25 	 224.8891000 	 2.146950 	 -1.1275480000 	 -2.2638960000 
131.45 	 224.8875000 	 2.147000 	 -1.1247000000 	 -2.2607450000 
131.65 	 224.8891000 	 2.147050 	 -1.1273380000 	 -2.2634060000 
131.85 	 224.8891000 	 2.147100 	 -1.1251000000 	 -2.2613650000 
132.05 	 224.8891000 	 2.147150 	 -1.1277640000 	 -2.2638350000 
132.25 	 224.8907000 	 2.147200 	 -1.1261180000 	 -2.2614260000 
132.45 	 224.8923000 	 2.147250 	 -1.1274110000 	 -2.2627990000 
132.65 	 224.8987000 	 2.147300 	 -1.1268840000 	 -2.2615720000 
132.85 	 224.9050000 	 2.147350 	 -1.1269660000 	 -2.2620390000 
133.05 	 224.9082000 	 2.147375 	 -1.1269120000 	 -2.2612790000 
133.25 	 224.9161000 	 2.147425 	 -1.1270650000 	 -2.2621310000 
133.45 	 224.9241000 	 2.147450 	 -1.1275290000 	 -2.2619060000 
133.65 	 224.9289000 	 2.147500 	 -1.1263370000 	 -2.2617180000 
133.85 	 224.9320000 	 2.147550 	 -1.1279490000 	 -2.2624180000 
134.05 	 224.9320000 	 2.147575 	 -1.1257740000 	 -2.2612320000 
134.25 	 224.9368000 	 2.147625 	 -1.1281650000 	 -2.2629420000 
134.45 	 224.9368000 	 2.147700 	 -1.1255770000 	 -2.2609490000 
134.65 	 224.9368000 	 2.147750 	 -1.1286040000 	 -2.2630310000 
134.85 	 224.9384000 	 2.147800 	 -1.1247890000 	 -2.2604660000 
135.05 	 224.9400000 	 2.147850 	 -1.1277330000 	 -2.2633810000 
135.25 	 224.9463000 	 2.147900 	 -1.1252630000 	 -2.2603610000 
135.45 	 224.9479000 	 2.147950 	 -1.1292710000 	 -2.2636130000 
135.65 	 224.9511000 	 2.148000 	 -1.1254880000 	 -2.2603320000 
135.85 	 224.9511000 	 2.148050 	 -1.1295000000 	 -2.2639270000 
136.05 	 224.9559000 	 2.148075 	 -1.1256850000 	 -2.2600780000 
136.25 	 224.9591000 	 2.148125 	 -1.1295990000 	 -2.2636670000 
136.45 	 224.9638000 	 2.148150 	 -1.1258760000 	 -2.2603260000 
136.65 	 224.9670000 	 2.148175 	 -1.1292550000 	 -2.2638350000 
136.85 	 224.9718000 	 2.148225 	 -1.1259750000 	 -2.2605260000 
137.05 	 224.9718000 	 2.148225 	 -1.1291190000 	 -2.2636350000 
137.25 	 224.9718000 	 2.148250 	 -1.1261810000 	 -2.2606820000 
137.45 	 224.9718000 	 2.148275 	 -1.1289310000 	 -2.2647450000 
137.65 	 224.9749000 	 2.148300 	 -1.1265600000 	 -2.2623000000 
137.85 	 224.9749000 	 2.148300 	 -1.1284190000 	 -2.2644840000 
138.05 	 224.9749000 	 2.148325 	 -1.1273260000 	 -2.2627290000 
138.25 	 224.9797000 	 2.148350 	 -1.1281550000 	 -2.2640930000 
138.45 	 224.9749000 	 2.148375 	 -1.1275670000 	 -2.2631610000 
138.65 	 224.9734000 	 2.148400 	 -1.1269920000 	 -2.2636950000 
138.85 	 224.9718000 	 2.148400 	 -1.1259620000 	 -2.2639690000 
139.05 	 224.9670000 	 2.148425 	 -1.1258410000 	 -2.2633010000 
139.25 	 224.9654000 	 2.148450 	 -1.1284510000 	 -2.2642900000 
139.45 	 224.9606000 	 2.148475 	 -1.1265150000 	 -2.2630630000 
139.65 	 224.9591000 	 2.148525 	 -1.1294270000 	 -2.2648880000 
139.85 	 224.9591000 	 2.148550 	 -1.1262480000 	 -2.2625640000 
140.05 	 224.9559000 	 2.148575 	 -1.1296050000 	 -2.2651610000 
140.25 	 224.9559000 	 2.148625 	 -1.1264930000 	 -2.2622780000 
140.45 	 224.9511000 	 2.148650 	 -1.1298780000 	 -2.2652630000 
140.65 	 224.9511000 	 2.148700 	 -1.1262480000 	 -2.2622430000 
140.85 	 224.9479000 	 2.148750 	 -1.1301490000 	 -2.2655300000 
141.05 	 224.9447000 	 2.148800 	 -1.1263660000 	 -2.2622810000 
141.25 	 224.9479000 	 2.148850 	 -1.1300340000 	 -2.2656280000 
141.45 	 224.9479000 	 2.148900 	 -1.1265280000 	 -2.2625320000 
141.65 	 224.9479000 	 2.148950 	 -1.1295350000 	 -2.2653830000 
141.85 	 224.9511000 	 2.148975 	 -1.1267380000 	 -2.2627190000 
142.05 	 224.9559000 	 2.149025 	 -1.1284540000 	 -2.2651740000 
142.25 	 224.9591000 	 2.149075 	 -1.1265500000 	 -2.2629480000 
142.45 	 224.9638000 	 2.149100 	 -1.1289470000 	 -2.2650240000 
142.65 	 224.9670000 	 2.149125 	 -1.1277230000 	 -2.2635170000 
142.85 	 224.9749000 	 2.149150 	 -1.1283210000 	 -2.2644330000 
143.05 	 224.9813000 	 2.149175 	 -1.1282410000 	 -2.2640670000 
143.25 	 224.9877000 	 2.149200 	 -1.1280000000 	 -2.2643730000 
143.45 	 224.9956000 	 2.149175 	 -1.1297860000 	 -2.2653100000 
143.65 	 224.9956000 	 2.149175 	 -1.1285150000 	 -2.2644900000 
143.85 	 224.9956000 	 2.149175 	 -1.1304790000 	 -2.2658700000 
144.05 	 224.9908000 	 2.149175 	 -1.1278660000 	 -2.2638860000 
144.25 	 224.9861000 	 2.149175 	 -1.1308100000 	 -2.2661050000 
144.45 	 224.9749000 	 2.149175 	 -1.1277990000 	 -2.2639310000 
144.65 	 224.9638000 	 2.149200 	 -1.1308730000 	 -2.2666740000 
144.85 	 224.9559000 	 2.149225 	 -1.1273800000 	 -2.2637750000 
145.05 	 224.9447000 	 2.149275 	 -1.1306700000 	 -2.2668170000 
145.25 	 224.9368000 	 2.149325 	 -1.1267760000 	 -2.2635590000 
145.45 	 224.9289000 	 2.149375 	 -1.1309530000 	 -2.2668870000 
145.65 	 224.9241000 	 2.149425 	 -1.1272460000 	 -2.2635680000 
145.85 	 224.9209000 	 2.149450 	 -1.1308700000 	 -2.2670620000 
146.05 	 224.9209000 	 2.149500 	 -1.1279110000 	 -2.2636290000 
146.25 	 224.9161000 	 2.149525 	 -1.1311780000 	 -2.2668580000 
146.45 	 224.9209000 	 2.149575 	 -1.1282030000 	 -2.2637680000 
146.65 	 224.9241000 	 2.149600 	 -1.1309270000 	 -2.2667690000 
146.85 	 224.9289000 	 2.149625 	 -1.1285460000 	 -2.2642330000 
147.05 	 224.9352000 	 2.149700 	 -1.1305650000 	 -2.2664860000 
147.25 	 224.9368000 	 2.149750 	 -1.1290870000 	 -2.2645380000 
147.45 	 224.9400000 	 2.149800 	 -1.1300090000 	 -2.2658220000 
147.65 	 224.9447000 	 2.149850 	 -1.1297540000 	 -2.2649960000 
147.85 	 224.9479000 	 2.149900 	 -1.1296720000 	 -2.2654150000 
148.05 	 224.9511000 	 2.149925 	 -1.1303010000 	 -2.2654120000 
148.25 	 224.9591000 	 2.149975 	 -1.1292110000 	 -2.2649700000 
148.45 	 224.9638000 	 2.150025 	 -1.1307870000 	 -2.2658730000 
148.65 	 224.9718000 	 2.150050 	 -1.1287630000 	 -2.2646300000 
148.85 	 224.9749000 	 2.150075 	 -1.1311400000 	 -2.2662040000 
149.05 	 224.9797000 	 2.150075 	 -1.1286260000 	 -2.2641910000 
149.25 	 224.9829000 	 2.150100 	 -1.1313630000 	 -2.2665440000 
149.45 	 224.9829000 	 2.150100 	 -1.1291090000 	 -2.2646460000 
149.65 	 224.9797000 	 2.150125 	 -1.1323170000 	 -2.2674500000 
149.85 	 224.9797000 	 2.150125 	 -1.1287500000 	 -2.2645120000 
150.05 	 224.9797000 	 2.150150 	 -1.1325230000 	 -2.2676250000 
150.25 	 224.9749000 	 2.150150 	 -1.1293130000 	 -2.2645160000 
150.45 	 224.9749000 	 2.150150 	 -1.1285020000 	 -2.2678220000 
150.65 	 224.9670000 	 2.150175 	 -1.1249570000 	 -2.2646710000 
150.85 	 224.9638000 	 2.150225 	 -1.1274110000 	 -2.2679140000 
151.05 	 224.9543000 	 2.150250 	 -1.1240100000 	 -2.2646620000 
151.25 	 224.9447000 	 2.150275 	 -1.1273990000 	 -2.2679870000 
151.45 	 224.9368000 	 2.150325 	 -1.1242900000 	 -2.2647890000 
151.65 	 224.9289000 	 2.150400 	 -1.1306570000 	 -2.2677100000 
151.85 	 224.9289000 	 2.150450 	 -1.1299360000 	 -2.2650530000 
152.05 	 224.9289000 	 2.150475 	 -1.1317320000 	 -2.2671600000 
152.25 	 224.9289000 	 2.150525 	 -1.1306830000 	 -2.2656380000 
152.45 	 224.9368000 	 2.150575 	 -1.1312200000 	 -2.2667820000 
152.65 	 224.9400000 	 2.150625 	 -1.1312100000 	 -2.2662130000 
152.85 	 224.9400000 	 2.150675 	 -1.1305360000 	 -2.2661500000 
153.05 	 224.9447000 	 2.150725 	 -1.1316930000 	 -2.2666140000 
153.25 	 224.9479000 	 2.150775 	 -1.1300150000 	 -2.2657360000 
153.45 	 224.9511000 	 2.150825 	 -1.1324980000 	 -2.2672870000 
153.65 	 224.9559000 	 2.150875 	 -1.1298020000 	 -2.2652280000 
153.85 	 224.9638000 	 2.150900 	 -1.1326890000 	 -2.2675010000 
154.05 	 224.9638000 	 2.150925 	 -1.1294620000 	 -2.2649130000 
154.25 	 224.9670000 	 2.150975 	 -1.1330320000 	 -2.2679460000 
154.45 	 224.9718000 	 2.151000 	 -1.1294110000 	 -2.2646460000 
154.65 	 224.9718000 	 2.151025 	 -1.1330830000 	 -2.2678440000 
154.85 	 224.9734000 	 2.151025 	 -1.1292930000 	 -2.2644930000 
155.05 	 224.9749000 	 2.151050 	 -1.1328860000 	 -2.2679930000 
155.25 	 224.9797000 	 2.151075 	 -1.1295220000 	 -2.2646900000 
155.45 	 224.9797000 	 2.151075 	 -1.1328950000 	 -2.2679810000 
155.65 	 224.9829000 	 2.151125 	 -1.1297580000 	 -2.2648910000 
155.85 	 224.9829000 	 2.151100 	 -1.1334010000 	 -2.2681360000 
156.05 	 224.9877000 	 2.151100 	 -1.1309970000 	 -2.2655460000 
156.25 	 224.9908000 	 2.151125 	 -1.1328860000 	 -2.2676940000 
156.45 	 224.9877000 	 2.151125 	 -1.1318650000 	 -2.2661210000 
156.65 	 224.9877000 	 2.151150 	 -1.1323360000 	 -2.2671100000 
156.85 	 224.9797000 	 2.151175 	 -1.1328000000 	 -2.2669570000 
157.05 	 224.9734000 	 2.151150 	 -1.1281810000 	 -2.2669790000 
157.25 	 224.9638000 	 2.151175 	 -1.1318400000 	 -2.2673420000 
157.45 	 224.9511000 	 2.151200 	 -1.1309270000 	 -2.2662420000 
157.65 	 224.9432000 	 2.151250 	 -1.1333500000 	 -2.2678440000 
157.85 	 224.9368000 	 2.151300 	 -1.1307940000 	 -2.2658160000 
158.05 	 224.9320000 	 2.151350 	 -1.1339660000 	 -2.2683370000 
158.25 	 224.9289000 	 2.151425 	 -1.1304860000 	 -2.2658350000 
158.45 	 224.9273000 	 2.151450 	 -1.1340810000 	 -2.2686420000 
158.65 	 224.9289000 	 2.151500 	 -1.1304280000 	 -2.2657170000 
158.85 	 224.9320000 	 2.151525 	 -1.1340870000 	 -2.2687470000 
159.05 	 224.9320000 	 2.151600 	 -1.1304220000 	 -2.2656190000 
159.25 	 224.9368000 	 2.151650 	 -1.1342210000 	 -2.2687910000 
159.45 	 224.9400000 	 2.151700 	 -1.1306350000 	 -2.2655490000 
159.65 	 224.9447000 	 2.151750 	 -1.1340870000 	 -2.2688100000 
159.85 	 224.9511000 	 2.151800 	 -1.1306890000 	 -2.2655710000 
160.05 	 224.9511000 	 2.151825 	 -1.1338740000 	 -2.2686070000 
160.25 	 224.9575000 	 2.151875 	 -1.1311400000 	 -2.2658250000 
160.45 	 224.9622000 	 2.151925 	 -1.1335280000 	 -2.2683720000 
160.65 	 224.9686000 	 2.151925 	 -1.1317600000 	 -2.2663780000 
160.85 	 224.9734000 	 2.151975 	 -1.1328790000 	 -2.2677830000 
161.05 	 224.9813000 	 2.151975 	 -1.1325230000 	 -2.2670650000 
161.25 	 224.9877000 	 2.151975 	 -1.1317440000 	 -2.2674530000 
161.45 	 224.9908000 	 2.152000 	 -1.1340200000 	 -2.2679460000 
161.65 	 224.9908000 	 2.152025 	 -1.1321930000 	 -2.2669410000 
161.85 	 224.9908000 	 2.152025 	 -1.1342330000 	 -2.2683460000 
162.05 	 224.9956000 	 2.152050 	 -1.1321700000 	 -2.2665850000 
162.25 	 224.9988000 	 2.152025 	 -1.1345930000 	 -2.2687750000 
162.45 	 224.9988000 	 2.152025 	 -1.1319100000 	 -2.2666420000 
162.65 	 225.0020000 	 2.152025 	 -1.1348820000 	 -2.2691760000 
162.85 	 224.9988000 	 2.152025 	 -1.1316010000 	 -2.2662450000 
163.05 	 224.9924000 	 2.152025 	 -1.1351710000 	 -2.2692270000 
163.25 	 224.9829000 	 2.152025 	 -1.1315600000 	 -2.2661140000 
163.45 	 224.9781000 	 2.152025 	 -1.1352860000 	 -2.2695760000 
163.65 	 224.9718000 	 2.152025 	 -1.1316330000 	 -2.2659940000 
163.85 	 224.9638000 	 2.152050 	 -1.1350980000 	 -2.2693220000 
164.05 	 224.9591000 	 2.152075 	 -1.1316550000 	 -2.2661940000 
164.25 	 224.9511000 	 2.152125 	 -1.1346050000 	 -2.2692200000 
164.45 	 224.9463000 	 2.152150 	 -1.1321580000 	 -2.2667120000 
164.65 	 224.9400000 	 2.152200 	 -1.1340750000 	 -2.2686990000 
164.85 	 224.9305000 	 2.152250 	 -1.1325070000 	 -2.2669410000 
165.05 	 224.9273000 	 2.152325 	 -1.1334800000 	 -2.2684540000 
165.25 	 224.9209000 	 2.152350 	 -1.1329900000 	 -2.2673070000 
165.45 	 224.9209000 	 2.152375 	 -1.1332700000 	 -2.2680980000 
165.65 	 224.9241000 	 2.152425 	 -1.1333810000 	 -2.2676250000 
165.85 	 224.9289000 	 2.152450 	 -1.1327930000 	 -2.2677300000 
166.05 	 224.9336000 	 2.152475 	 -1.1336200000 	 -2.2680250000 
166.25 	 224.9400000 	 2.152500 	 -1.1322470000 	 -2.2671830000 
166.45 	 224.9479000 	 2.152575 	 -1.1341540000 	 -2.2683270000 
166.65 	 224.9511000 	 2.152625 	 -1.1318020000 	 -2.2669350000 
166.85 	 224.9543000 	 2.152675 	 -1.1344660000 	 -2.2690270000 
167.05 	 224.9559000 	 2.152700 	 -1.1313280000 	 -2.2664070000 
167.25 	 224.9591000 	 2.152725 	 -1.1349110000 	 -2.2692200000 
167.45 	 224.9638000 	 2.152775 	 -1.1310800000 	 -2.2661050000 
167.65 	 224.9670000 	 2.152800 	 -1.1348120000 	 -2.2693950000 
167.85 	 224.9670000 	 2.152825 	 -1.1310700000 	 -2.2661340000 
168.05 	 224.9718000 	 2.152850 	 -1.1347800000 	 -2.2695350000 
168.25 	 224.9749000 	 2.152875 	 -1.1311280000 	 -2.2660670000 
168.45 	 224.9765000 	 2.152900 	 -1.1346780000 	 -2.2694940000 
168.65 	 224.9797000 	 2.152925 	 -1.1308860000 	 -2.2662040000 
168.85 	 224.9797000 	 2.152925 	 -1.1346340000 	 -2.2694590000 
169.05 	 224.9829000 	 2.152950 	 -1.1317220000 	 -2.2662420000 
169.25 	 224.9797000 	 2.152925 	 -1.1354730000 	 -2.2697000000 
169.45 	 224.9797000 	 2.152950 	 -1.1324500000 	 -2.2667000000 
169.65 	 224.9749000 	 2.152950 	 -1.1354670000 	 -2.2698530000 
169.85 	 224.9718000 	 2.152975 	 -1.1324600000 	 -2.2670080000 
170.05 	 224.9718000 	 2.153000 	 -1.1351550000 	 -2.2696780000 
170.25 	 224.9718000 	 2.153025 	 -1.1325870000 	 -2.2671100000 
170.45 	 224.9718000 	 2.153050 	 -1.1347580000 	 -2.2694750000 
170.65 	 224.9718000 	 2.153075 	 -1.1332040000 	 -2.2674370000 
170.85 	 224.9670000 	 2.153075 	 -1.1342140000 	 -2.2690650000 
171.05 	 224.9638000 	 2.153125 	 -1.1338080000 	 -2.2680700000 
171.25 	 224.9591000 	 2.153150 	 -1.1335410000 	 -2.2682980000 
171.45 	 224.9527000 	 2.153175 	 -1.1343350000 	 -2.2686890000 
171.65 	 224.9511000 	 2.153225 	 -1.1330540000 	 -2.2678980000 
171.85 	 224.9495000 	 2.153250 	 -1.1349170000 	 -2.2690870000 
172.05 	 224.9511000 	 2.153300 	 -1.1325580000 	 -2.2675800000 
172.25 	 224.9511000 	 2.153350 	 -1.1351360000 	 -2.2692900000 
172.45 	 224.9559000 	 2.153375 	 -1.1324820000 	 -2.2674270000 
172.65 	 224.9591000 	 2.153425 	 -1.1354600000 	 -2.2695700000 
172.85 	 224.9638000 	 2.153450 	 -1.1321770000 	 -2.2672780000 
173.05 	 224.9718000 	 2.153475 	 -1.1353370000 	 -2.2698090000 
173.25 	 224.9749000 	 2.153525 	 -1.1320400000 	 -2.2668710000 
173.45 	 224.9829000 	 2.153525 	 -1.1355400000 	 -2.2699450000 
173.65 	 224.9877000 	 2.153525 	 -1.1317950000 	 -2.2666930000 
173.85 	 224.9908000 	 2.153525 	 -1.1364240000 	 -2.2702790000 
174.05 	 224.9956000 	 2.153525 	 -1.1328130000 	 -2.2668870000 
174.25 	 224.9988000 	 2.153525 	 -1.1364620000 	 -2.2705010000 
174.45 	 224.9956000 	 2.153525 	 -1.1325550000 	 -2.2669380000 
174.65 	 224.9940000 	 2.153525 	 -1.1362900000 	 -2.2702850000 
174.85 	 224.9908000 	 2.153525 	 -1.1330450000 	 -2.2671890000 
175.05 	 224.9829000 	 2.153550 	 -1.1359790000 	 -2.2700410000 
175.25 	 224.9797000 	 2.153550 	 -1.1333590000 	 -2.2672680000 
175.45 	 224.9718000 	 2.153575 	 -1.1358260000 	 -2.2698880000 
175.65 	 224.9670000 	 2.153600 	 -1.1337380000 	 -2.2676250000 
175.85 	 224.9591000 	 2.153625 	 -1.1353780000 	 -2.2694560000 
176.05 	 224.9559000 	 2.153650 	 -1.1342810000 	 -2.2680630000 
176.25 	 224.9511000 	 2.153700 	 -1.1347800000 	 -2.2689850000 
176.45 	 224.9479000 	 2.153750 	 -1.1349230000 	 -2.2684920000 
176.65 	 224.9447000 	 2.153800 	 -1.1343160000 	 -2.2685150000 
176.85 	 224.9400000 	 2.153825 	 -1.1352920000 	 -2.2688450000 
177.05 	 224.9368000 	 2.153900 	 -1.1337720000 	 -2.2680630000 
177.25 	 224.9368000 	 2.153950 	 -1.1356930000 	 -2.2692200000 
177.45 	 224.9368000 	 2.154000 	 -1.1334420000 	 -2.2678310000 
177.65 	 224.9368000 	 2.154025 	 -1.1360040000 	 -2.2696400000 
177.85 	 224.9400000 	 2.154100 	 -1.1330600000 	 -2.2674500000 
178.05 	 224.9479000 	 2.154150 	 -1.1361730000 	 -2.2701140000 
178.25 	 224.9559000 	 2.154200 	 -1.1328470000 	 -2.2672300000 
178.45 	 224.9670000 	 2.154225 	 -1.1364140000 	 -2.2703040000 
178.65 	 224.9781000 	 2.154250 	 -1.1328130000 	 -2.2671190000 
178.85 	 224.9829000 	 2.154275 	 -1.1366240000 	 -2.2704790000 
179.05 	 224.9908000 	 2.154300 	 -1.1331050000 	 -2.2670560000 
179.25 	 224.9956000 	 2.154325 	 -1.1367930000 	 -2.2704410000 
179.45 	 224.9988000 	 2.154300 	 -1.1335250000 	 -2.2676280000 
179.65 	 225.0036000 	 2.154300 	 -1.1366750000 	 -2.2706380000 
179.85 	 225.0067000 	 2.154300 	 -1.1337440000 	 -2.2677040000 
180.05 	 225.0067000 	 2.154300 	 -1.1363120000 	 -2.2703360000 
180.25 	 225.0115000 	 2.154300 	 -1.1340810000 	 -2.2680030000 
180.45 	 225.0067000 	 2.154300 	 -1.1360010000 	 -2.2700410000 
180.65 	 225.0036000 	 2.154300 	 -1.1346530000 	 -2.2682670000 
180.85 	 225.0036000 	 2.154300 	 -1.1354480000 	 -2.2697830000 
181.05 	 224.9956000 	 2.154300 	 -1.1350980000 	 -2.2687280000 
181.25 	 224.9908000 	 2.154300 	 -1.1351050000 	 -2.2693350000 
181.45 	 224.9845000 	 2.154300 	 -1.1350310000 	 -2.2689790000 
181.65 	 224.9797000 	 2.154300 	 -1.1347360000 	 -2.2690710000 
181.85 	 224.9718000 	 2.154300 	 -1.1354290000 	 -2.2690520000 
182.05 	 224.9654000 	 2.154325 	 -1.1347770000 	 -2.2689220000 
182.25 	 224.9591000 	 2.154325 	 -1.1357940000 	 -2.2698120000 
182.45 	 224.9559000 	 2.154375 	 -1.1341060000 	 -2.2684700000 
182.65 	 224.9511000 	 2.154425 	 -1.1361060000 	 -2.2700530000 
182.85 	 224.9479000 	 2.154475 	 -1.1337530000 	 -2.2682670000 
183.05 	 224.9447000 	 2.154525 	 -1.1364520000 	 -2.2703550000 
183.25 	 224.9400000 	 2.154575 	 -1.1334580000 	 -2.2679490000 
183.45 	 224.9352000 	 2.154625 	 -1.1366750000 	 -2.2706030000 
183.65 	 224.9320000 	 2.154675 	 -1.1331430000 	 -2.2678220000 
183.85 	 224.9289000 	 2.154725 	 -1.1370020000 	 -2.2707210000 
184.05 	 224.9320000 	 2.154775 	 -1.1332040000 	 -2.2674660000 
184.25 	 224.9352000 	 2.154825 	 -1.1368690000 	 -2.2708130000 
184.45 	 224.9400000 	 2.154875 	 -1.1333150000 	 -2.2673990000 
184.65 	 224.9495000 	 2.154925 	 -1.1368560000 	 -2.2707400000 
184.85 	 224.9575000 	 2.154975 	 -1.1336550000 	 -2.2677800000 
185.05 	 224.9670000 	 2.155000 	 -1.1364590000 	 -2.2705590000 
185.25 	 224.9749000 	 2.155025 	 -1.1339730000 	 -2.2679620000 
185.45 	 224.9829000 	 2.155050 	 -1.1360520000 	 -2.2701640000 
185.65 	 224.9908000 	 2.155075 	 -1.1343160000 	 -2.2682450000 
185.85 	 224.9956000 	 2.155075 	 -1.1361410000 	 -2.2701900000 
186.05 	 225.0036000 	 2.155075 	 -1.1352670000 	 -2.2689310000 
186.25 	 225.0036000 	 2.155075 	 -1.1363380000 	 -2.2704030000 
186.45 	 225.0115000 	 2.155075 	 -1.1358960000 	 -2.2695030000 
186.65 	 225.0115000 	 2.155075 	 -1.1356830000 	 -2.2697230000 
186.85 	 225.0067000 	 2.155075 	 -1.1364110000 	 -2.2698810000 
187.05 	 225.0036000 	 2.155075 	 -1.1354920000 	 -2.2696400000 
187.25 	 225.0036000 	 2.155075 	 -1.1366650000 	 -2.2703460000 
187.45 	 224.9988000 	 2.155075 	 -1.1347680000 	 -2.2690070000 
187.65 	 224.9956000 	 2.155075 	 -1.1371330000 	 -2.2707340000 
187.85 	 224.9956000 	 2.155075 	 -1.1346150000 	 -2.2686580000 
188.05 	 224.9908000 	 2.155075 	 -1.1376790000 	 -2.2710770000 
188.25 	 224.9877000 	 2.155075 	 -1.1342810000 	 -2.2683430000 
188.45 	 224.9797000 	 2.155075 	 -1.1376950000 	 -2.2712610000 
188.65 	 224.9718000 	 2.155075 	 -1.1342400000 	 -2.2682670000 
188.85 	 224.9591000 	 2.155100 	 -1.1378260000 	 -2.2713950000 
189.05 	 224.9511000 	 2.155125 	 -1.1342020000 	 -2.2681590000 
189.25 	 224.9400000 	 2.155175 	 -1.1379310000 	 -2.2715120000 
189.45 	 224.9320000 	 2.155225 	 -1.1342270000 	 -2.2681740000 
189.65 	 224.9289000 	 2.155275 	 -1.1377810000 	 -2.2714490000 
189.85 	 224.9289000 	 2.155350 	 -1.1345510000 	 -2.2683020000 
190.05 	 224.9289000 	 2.155375 	 -1.1374540000 	 -2.2711850000 
190.25 	 224.9305000 	 2.155425 	 -1.1348380000 	 -2.2685340000 
190.45 	 224.9368000 	 2.155500 	 -1.1371610000 	 -2.2709970000 
190.65 	 224.9400000 	 2.155550 	 -1.1350730000 	 -2.2688010000 
190.85 	 224.9479000 	 2.155575 	 -1.1366240000 	 -2.2705550000 
191.05 	 224.9591000 	 2.155625 	 -1.1357820000 	 -2.2694140000 
191.25 	 224.9670000 	 2.155675 	 -1.1359560000 	 -2.2701200000 
191.45 	 224.9718000 	 2.155675 	 -1.1363440000 	 -2.2697830000 
191.65 	 224.9797000 	 2.155725 	 -1.1354860000 	 -2.2695950000 
191.85 	 224.9829000 	 2.155725 	 -1.1368310000 	 -2.2703270000 
192.05 	 224.9829000 	 2.155725 	 -1.1351590000 	 -2.2692170000 
192.25 	 224.9877000 	 2.155725 	 -1.1373330000 	 -2.2708830000 
192.45 	 224.9877000 	 2.155750 	 -1.1354100000 	 -2.2693700000 
192.65 	 224.9908000 	 2.155775 	 -1.1377210000 	 -2.2713410000 
192.85 	 224.9908000 	 2.155775 	 -1.1350190000 	 -2.2690840000 
193.05 	 224.9908000 	 2.155800 	 -1.1380610000 	 -2.2716620000 
193.25 	 224.9908000 	 2.155775 	 -1.1324410000 	 -2.2693730000 
193.45 	 224.9908000 	 2.155775 	 -1.1360550000 	 -2.2723770000 
193.65 	 224.9908000 	 2.155775 	 -1.1324820000 	 -2.2691660000 
193.85 	 224.9908000 	 2.155775 	 -1.1360330000 	 -2.2724120000 
194.05 	 224.9908000 	 2.155775 	 -1.1323010000 	 -2.2690580000 
194.25 	 224.9877000 	 2.155775 	 -1.1359600000 	 -2.2724060000 
194.45 	 224.9829000 	 2.155775 	 -1.1323230000 	 -2.2690800000 
194.65 	 224.9797000 	 2.155775 	 -1.1358320000 	 -2.2724720000 
194.85 	 224.9718000 	 2.155775 	 -1.1326820000 	 -2.2691250000 
195.05 	 224.9638000 	 2.155800 	 -1.1356830000 	 -2.2721420000 
195.25 	 224.9591000 	 2.155850 	 -1.1328220000 	 -2.2693250000 
195.45 	 224.9511000 	 2.155875 	 -1.1354350000 	 -2.2719380000 
195.65 	 224.9447000 	 2.155925 	 -1.1330380000 	 -2.2695320000 
195.85 	 224.9400000 	 2.155950 	 -1.1349770000 	 -2.2717410000 
196.05 	 224.9320000 	 2.156025 	 -1.1335310000 	 -2.2697230000 
196.25 	 224.9289000 	 2.156075 	 -1.1347330000 	 -2.2713150000 
196.45 	 224.9289000 	 2.156125 	 -1.1340940000 	 -2.2703330000 
196.65 	 224.9289000 	 2.156175 	 -1.1341920000 	 -2.2710580000 
196.85 	 224.9320000 	 2.156225 	 -1.1344430000 	 -2.2707180000 
197.05 	 224.9400000 	 2.156275 	 -1.1335790000 	 -2.2705620000 
197.25 	 224.9479000 	 2.156325 	 -1.1346720000 	 -2.2710960000 
197.45 	 224.9559000 	 2.156375 	 -1.1331970000 	 -2.2701010000 
197.65 	 224.9654000 	 2.156400 	 -1.1352730000 	 -2.2715350000 
197.85 	 224.9749000 	 2.156425 	 -1.1328980000 	 -2.2698660000 
198.05 	 224.9877000 	 2.156425 	 -1.1355340000 	 -2.2718020000 
198.25 	 224.9956000 	 2.156475 	 -1.1327010000 	 -2.2696810000 
198.45 	 225.0036000 	 2.156475 	 -1.1357150000 	 -2.2721550000 
198.65 	 225.0036000 	 2.156475 	 -1.1348600000 	 -2.2696180000 
198.85 	 225.0099000 	 2.156475 	 -1.1391260000 	 -2.2728950000 
199.05 	 225.0115000 	 2.156475 	 -1.1355750000 	 -2.2700340000 
199.25 	 225.0067000 	 2.156475 	 -1.1392240000 	 -2.2730410000 
199.45 	 225.0052000 	 2.156475 	 -1.1355530000 	 -2.2701070000 
199.65 	 224.9988000 	 2.156475 	 -1.1391740000 	 -2.2731270000 
199.85 	 224.9956000 	 2.156475 	 -1.1353430000 	 -2.2698280000 
200.05 	 224.9877000 	 2.156475 	 -1.1391990000 	 -2.2731750000 
200.25 	 224.9797000 	 2.156475 	 -1.1355400000 	 -2.2699360000 
200.45 	 224.9749000 	 2.156475 	 -1.1387860000 	 -2.2730760000 
200.65 	 224.9718000 	 2.156475 	 -1.1357120000 	 -2.2700280000 
200.85 	 224.9638000 	 2.156500 	 -1.1385150000 	 -2.2727940000 
201.05 	 224.9638000 	 2.156500 	 -1.1331270000 	 -2.2703110000 
201.25 	 224.9591000 	 2.156575 	 -1.1341920000 	 -2.2725710000 
201.45 	 224.9559000 	 2.156575 	 -1.1322750000 	 -2.2709750000 
201.65 	 224.9559000 	 2.156625 	 -1.1306350000 	 -2.2720750000 
201.85 	 224.9559000 	 2.156675 	 -1.1320240000 	 -2.2714770000 
202.05 	 224.9559000 	 2.156700 	 -1.1335880000 	 -2.2716740000 
202.25 	 224.9511000 	 2.156750 	 -1.1351430000 	 -2.2717130000 
202.45 	 224.9559000 	 2.156775 	 -1.1338740000 	 -2.2712170000 
202.65 	 224.9559000 	 2.156825 	 -1.1355720000 	 -2.2721960000 
202.85 	 224.9559000 	 2.156875 	 -1.1343800000 	 -2.2708260000 
203.05 	 224.9559000 	 2.156900 	 -1.1369580000 	 -2.2724630000 
203.25 	 224.9591000 	 2.156950 	 -1.1332700000 	 -2.2704060000 
203.45 	 224.9638000 	 2.156975 	 -1.1363220000 	 -2.2728190000 
203.65 	 224.9670000 	 2.157000 	 -1.1333370000 	 -2.2702880000 
203.85 	 224.9718000 	 2.157025 	 -1.1365760000 	 -2.2730030000 
204.05 	 224.9749000 	 2.157050 	 -1.1330920000 	 -2.2702150000 
204.25 	 224.9749000 	 2.157075 	 -1.1365570000 	 -2.2731620000 
204.45 	 224.9749000 	 2.157100 	 -1.1325990000 	 -2.2699830000 
204.65 	 224.9797000 	 2.157125 	 -1.1362680000 	 -2.2732990000 
204.85 	 224.9797000 	 2.157125 	 -1.1327300000 	 -2.2699610000 
205.05 	 224.9797000 	 2.157125 	 -1.1392210000 	 -2.2732380000 
205.25 	 224.9829000 	 2.157125 	 -1.1364270000 	 -2.2706030000 
205.45 	 224.9829000 	 2.157150 	 -1.1394280000 	 -2.2734550000 
205.65 	 224.9877000 	 2.157175 	 -1.1369450000 	 -2.2709240000 
205.85 	 224.9877000 	 2.157200 	 -1.1388680000 	 -2.2731620000 
206.05 	 224.9877000 	 2.157175 	 -1.1376890000 	 -2.2714390000 
206.25 	 224.9877000 	 2.157175 	 -1.1390690000 	 -2.2730830000 
206.45 	 224.9877000 	 2.157200 	 -1.1377780000 	 -2.2717190000 
206.65 	 224.9877000 	 2.157225 	 -1.1383220000 	 -2.2728160000 
206.85 	 224.9877000 	 2.157225 	 -1.1381850000 	 -2.2721700000 
207.05 	 224.9829000 	 2.157225 	 -1.1381980000 	 -2.2726280000 
207.25 	 224.9749000 	 2.157225 	 -1.1384610000 	 -2.2729370000 
207.45 	 224.9686000 	 2.157250 	 -1.1374320000 	 -2.2723900000 
207.65 	 224.9591000 	 2.157275 	 -1.1387890000 	 -2.2731650000 
207.85 	 224.9543000 	 2.157325 	 -1.1368530000 	 -2.2719320000 
208.05 	 224.9479000 	 2.157350 	 -1.1394600000 	 -2.2738200000 
208.25 	 224.9400000 	 2.157400 	 -1.1364050000 	 -2.2714970000 
208.45 	 224.9368000 	 2.157450 	 -1.1394660000 	 -2.2739380000 
208.65 	 224.9368000 	 2.157525 	 -1.1360960000 	 -2.2713730000 
208.85 	 224.9368000 	 2.157525 	 -1.1396340000 	 -2.2742400000 
209.05 	 224.9400000 	 2.157600 	 -1.1359660000 	 -2.2712300000 
209.25 	 224.9447000 	 2.157675 	 -1.1396820000 	 -2.2743480000 
209.45 	 224.9479000 	 2.157700 	 -1.1359790000 	 -2.2711060000 
209.65 	 224.9543000 	 2.157750 	 -1.1396760000 	 -2.2745010000 
209.85 	 224.9591000 	 2.157800 	 -1.1362490000 	 -2.2710420000 
210.05 	 224.9654000 	 2.157825 	 -1.1393480000 	 -2.2742780000 
210.25 	 224.9749000 	 2.157850 	 -1.1366080000 	 -2.2714550000 
210.45 	 224.9813000 	 2.157875 	 -1.1393990000 	 -2.2740490000 
210.65 	 224.9908000 	 2.157900 	 -1.1368970000 	 -2.2715920000 
210.85 	 225.0004000 	 2.157925 	 -1.1393670000 	 -2.2739060000 
211.05 	 225.0052000 	 2.157900 	 -1.1382680000 	 -2.2721480000 
211.25 	 225.0115000 	 2.157900 	 -1.1395770000 	 -2.2738740000 
211.45 	 225.0147000 	 2.157900 	 -1.1387510000 	 -2.2726060000 
211.65 	 225.0179000 	 2.157900 	 -1.1389990000 	 -2.2734480000 
211.85 	 225.0179000 	 2.157900 	 -1.1392690000 	 -2.2730640000 
212.05 	 225.0147000 	 2.157900 	 -1.1386590000 	 -2.2730570000 
212.25 	 225.0147000 	 2.157900 	 -1.1398760000 	 -2.2734260000 
212.45 	 225.0115000 	 2.157900 	 -1.1382040000 	 -2.2726760000 
212.65 	 225.0036000 	 2.157900 	 -1.1400350000 	 -2.2738270000 
212.85 	 224.9972000 	 2.157900 	 -1.1378160000 	 -2.2724060000 
213.05 	 224.9877000 	 2.157900 	 -1.1404070000 	 -2.2742110000 
213.25 	 224.9829000 	 2.157900 	 -1.1374250000 	 -2.2719190000 
213.45 	 224.9749000 	 2.157900 	 -1.1405940000 	 -2.2745640000 
213.65 	 224.9670000 	 2.157900 	 -1.1373520000 	 -2.2716520000 
213.85 	 224.9622000 	 2.157900 	 -1.1409820000 	 -2.2747330000 
214.05 	 224.9559000 	 2.157900 	 -1.1371770000 	 -2.2714110000 
214.25 	 224.9511000 	 2.157925 	 -1.1405530000 	 -2.2747040000 
214.45 	 224.9495000 	 2.157975 	 -1.1371740000 	 -2.2714870000 
214.65 	 224.9511000 	 2.158025 	 -1.1402540000 	 -2.2745540000 
214.85 	 224.9511000 	 2.158075 	 -1.1374220000 	 -2.2716930000 
215.05 	 224.9559000 	 2.158100 	 -1.1396790000 	 -2.2743130000 
215.25 	 224.9559000 	 2.158150 	 -1.1373230000 	 -2.2719730000 
215.45 	 224.9559000 	 2.158200 	 -1.1389220000 	 -2.2739350000 
215.65 	 224.9591000 	 2.158225 	 -1.1371580000 	 -2.2720530000 
215.85 	 224.9591000 	 2.158250 	 -1.1388020000 	 -2.2739570000 
216.05 	 224.9638000 	 2.158275 	 -1.1372570000 	 -2.2723360000 
216.25 	 224.9670000 	 2.158325 	 -1.1381240000 	 -2.2735690000 
216.45 	 224.9718000 	 2.158350 	 -1.1377750000 	 -2.2724850000 
216.65 	 224.9749000 	 2.158375 	 -1.1377140000 	 -2.2731430000 
216.85 	 224.9797000 	 2.158375 	 -1.1383630000 	 -2.2730830000 
217.05 	 224.9845000 	 2.158400 	 -1.1371800000 	 -2.2726730000 
217.25 	 224.9877000 	 2.158425 	 -1.1403240000 	 -2.2735210000 
217.45 	 224.9908000 	 2.158400 	 -1.1384300000 	 -2.2724280000 
217.65 	 224.9908000 	 2.158400 	 -1.1413130000 	 -2.2743030000 
217.85 	 224.9908000 	 2.158400 	 -1.1379210000 	 -2.2719220000 
218.05 	 224.9908000 	 2.158400 	 -1.1414620000 	 -2.2746750000 
218.25 	 224.9893000 	 2.158400 	 -1.1379210000 	 -2.2715630000 
218.45 	 224.9829000 	 2.158400 	 -1.1416150000 	 -2.2747830000 
218.65 	 224.9813000 	 2.158425 	 -1.1379970000 	 -2.2713730000 
218.85 	 224.9749000 	 2.158450 	 -1.1416880000 	 -2.2747770000 
219.05 	 224.9670000 	 2.158475 	 -1.1379880000 	 -2.2714680000 
219.25 	 224.9638000 	 2.158475 	 -1.1414940000 	 -2.2749260000 
219.45 	 224.9575000 	 2.158500 	 -1.1379810000 	 -2.2715500000 
219.65 	 224.9559000 	 2.158550 	 -1.1413760000 	 -2.2747900000 
219.85 	 224.9511000 	 2.158575 	 -1.1381750000 	 -2.2717730000 
220.05 	 224.9479000 	 2.158625 	 -1.1410050000 	 -2.2746590000 
220.25 	 224.9479000 	 2.158675 	 -1.1385980000 	 -2.2720430000 
220.45 	 224.9447000 	 2.158725 	 -1.1406200000 	 -2.2742840000 
220.65 	 224.9447000 	 2.158775 	 -1.1390210000 	 -2.2723550000 
220.85 	 224.9400000 	 2.158825 	 -1.1399330000 	 -2.2738200000 
221.05 	 224.9400000 	 2.158875 	 -1.1395960000 	 -2.2728190000 
221.25 	 224.9447000 	 2.158925 	 -1.1391540000 	 -2.2733180000 
221.45 	 224.9479000 	 2.158975 	 -1.1398540000 	 -2.2732380000 
221.65 	 224.9511000 	 2.159025 	 -1.1387350000 	 -2.2729520000 
221.85 	 224.9591000 	 2.159050 	 -1.1399210000 	 -2.2736740000 
222.05 	 224.9638000 	 2.159100 	 -1.1384300000 	 -2.2727330000 
222.25 	 224.9749000 	 2.159125 	 -1.1408140000 	 -2.2743420000 
222.45 	 224.9797000 	 2.159150 	 -1.1378540000 	 -2.2720460000 
222.65 	 224.9908000 	 2.159175 	 -1.1413450000 	 -2.2744340000 
222.85 	 224.9956000 	 2.159150 	 -1.1388620000 	 -2.2723670000 
223.05 	 225.0067000 	 2.159150 	 -1.1424190000 	 -2.2753910000 
223.25 	 225.0115000 	 2.159150 	 -1.1387160000 	 -2.2719800000 
223.45 	 225.0147000 	 2.159150 	 -1.1424830000 	 -2.2755460000 
223.65 	 225.0179000 	 2.159150 	 -1.1388620000 	 -2.2721420000 
223.85 	 225.0147000 	 2.159150 	 -1.1421360000 	 -2.2753520000 
224.05 	 225.0067000 	 2.159150 	 -1.1389480000 	 -2.2721800000 
224.25 	 224.9988000 	 2.159150 	 -1.1420120000 	 -2.2752410000 
224.45 	 224.9940000 	 2.159150 	 -1.1393770000 	 -2.2723200000 
224.65 	 224.9877000 	 2.159150 	 -1.1418090000 	 -2.2750380000 
224.85 	 224.9829000 	 2.159150 	 -1.1395710000 	 -2.2725960000 
225.05 	 224.9797000 	 2.159150 	 -1.1411950000 	 -2.2746530000 
225.25 	 224.9797000 	 2.159150 	 -1.1403910000 	 -2.2731430000 
225.45 	 224.9781000 	 2.159150 	 -1.1406040000 	 -2.2742150000 
225.65 	 224.9734000 	 2.159175 	 -1.1405820000 	 -2.2735150000 
225.85 	 224.9718000 	 2.159175 	 -1.1402830000 	 -2.2739350000 
226.05 	 224.9638000 	 2.159200 	 -1.1411380000 	 -2.2740810000 
226.25 	 224.9591000 	 2.159250 	 -1.1398890000 	 -2.2735020000 
226.45 	 224.9511000 	 2.159275 	 -1.1416880000 	 -2.2747230000 
226.65 	 224.9495000 	 2.159325 	 -1.1393480000 	 -2.2729900000 
226.85 	 224.9447000 	 2.159375 	 -1.1420890000 	 -2.2750660000 
227.05 	 224.9432000 	 2.159400 	 -1.1389160000 	 -2.2727040000 
227.25 	 224.9447000 	 2.159475 	 -1.1420950000 	 -2.2753300000 
227.45 	 224.9447000 	 2.159500 	 -1.1387190000 	 -2.2725360000 
227.65 	 224.9463000 	 2.159575 	 -1.1422760000 	 -2.2755370000 
227.85 	 224.9495000 	 2.159600 	 -1.1385410000 	 -2.2723640000 
228.05 	 224.9559000 	 2.159650 	 -1.1422480000 	 -2.2755750000 
228.25 	 224.9591000 	 2.159675 	 -1.1385570000 	 -2.2722820000 
228.45 	 224.9638000 	 2.159725 	 -1.1422190000 	 -2.2755020000 
228.65 	 224.9670000 	 2.159750 	 -1.1390270000 	 -2.2725390000 
228.85 	 224.9718000 	 2.159775 	 -1.1417900000 	 -2.2752920000 
229.05 	 224.9749000 	 2.159800 	 -1.1394150000 	 -2.2729940000 
229.25 	 224.9813000 	 2.159800 	 -1.1417170000 	 -2.2748630000 
229.45 	 224.9877000 	 2.159825 	 -1.1406870000 	 -2.2737630000 
229.65 	 224.9956000 	 2.159850 	 -1.1417550000 	 -2.2750030000 
229.85 	 224.9988000 	 2.159875 	 -1.1408740000 	 -2.2738140000 
230.05 	 225.0067000 	 2.159850 	 -1.1410780000 	 -2.2751170000 
230.25 	 225.0036000 	 2.159850 	 -1.1412430000 	 -2.2747100000 
230.45 	 225.0067000 	 2.159850 	 -1.1403210000 	 -2.2745160000 
230.65 	 225.0036000 	 2.159850 	 -1.1419420000 	 -2.2752030000 
230.85 	 224.9988000 	 2.159850 	 -1.1397460000 	 -2.2739160000 
231.05 	 224.9988000 	 2.159850 	 -1.1422060000 	 -2.2756700000 
231.25 	 224.9956000 	 2.159850 	 -1.1393770000 	 -2.2736840000 
231.45 	 224.9956000 	 2.159850 	 -1.1424190000 	 -2.2758800000 
231.65 	 224.9908000 	 2.159850 	 -1.1390300000 	 -2.2732450000 
231.85 	 224.9908000 	 2.159850 	 -1.1427690000 	 -2.2763030000 
232.05 	 224.9877000 	 2.159850 	 -1.1390940000 	 -2.2731400000 
232.25 	 224.9829000 	 2.159850 	 -1.1427910000 	 -2.2763380000 
232.45 	 224.9829000 	 2.159850 	 -1.1389600000 	 -2.2729370000 
232.65 	 224.9797000 	 2.159850 	 -1.1427660000 	 -2.2764400000 
232.85 	 224.9797000 	 2.159875 	 -1.1396120000 	 -2.2730260000 
233.05 	 224.9797000 	 2.159900 	 -1.1431410000 	 -2.2764970000 
233.25 	 224.9797000 	 2.159900 	 -1.1397650000 	 -2.2732040000 
233.45 	 224.9797000 	 2.159900 	 -1.1429280000 	 -2.2763570000 
233.65 	 224.9749000 	 2.159925 	 -1.1401810000 	 -2.2735850000 
233.85 	 224.9718000 	 2.159925 	 -1.1422730000 	 -2.2760610000 
234.05 	 224.9670000 	 2.159950 	 -1.1405560000 	 -2.2739380000 
234.25 	 224.9591000 	 2.160000 	 -1.1415420000 	 -2.2756100000 
234.45 	 224.9559000 	 2.160025 	 -1.1407600000 	 -2.2745130000 
234.65 	 224.9511000 	 2.160050 	 -1.1409120000 	 -2.2751620000 
234.85 	 224.9479000 	 2.160100 	 -1.1416560000 	 -2.2752700000 
235.05 	 224.9447000 	 2.160150 	 -1.1404290000 	 -2.2747010000 
235.25 	 224.9447000 	 2.160200 	 -1.1421140000 	 -2.2756740000 
235.45 	 224.9447000 	 2.160250 	 -1.1397620000 	 -2.2740840000 
235.65 	 224.9479000 	 2.160300 	 -1.1426800000 	 -2.2761950000 
235.85 	 224.9479000 	 2.160350 	 -1.1393040000 	 -2.2734800000 
236.05 	 224.9543000 	 2.160400 	 -1.1429880000 	 -2.2765190000 
236.25 	 224.9559000 	 2.160450 	 -1.1393510000 	 -2.2733590000 
236.45 	 224.9670000 	 2.160475 	 -1.1429660000 	 -2.2767230000 
236.65 	 224.9718000 	 2.160500 	 -1.1393320000 	 -2.2733780000 
236.85 	 224.9797000 	 2.160525 	 -1.1425460000 	 -2.2765030000 
237.05 	 224.9877000 	 2.160575 	 -1.1395610000 	 -2.2735280000 
237.25 	 224.9908000 	 2.160550 	 -1.1424830000 	 -2.2763510000 
237.45 	 224.9988000 	 2.160550 	 -1.1404450000 	 -2.2743260000 
237.65 	 225.0036000 	 2.160550 	 -1.1414430000 	 -2.2759560000 
237.85 	 225.0067000 	 2.160550 	 -1.1411920000 	 -2.2750980000 
238.05 	 225.0067000 	 2.160550 	 -1.1410460000 	 -2.2754290000 
238.25 	 225.0067000 	 2.160550 	 -1.1415900000 	 -2.2753300000 
238.45 	 225.0067000 	 2.160550 	 -1.1401940000 	 -2.2746880000 
238.65 	 225.0115000 	 2.160550 	 -1.1422280000 	 -2.2758670000 
238.85 	 225.0115000 	 2.160550 	 -1.1396660000 	 -2.2742720000 
239.05 	 225.0115000 	 2.160550 	 -1.1424190000 	 -2.2763860000 
239.25 	 225.0067000 	 2.160550 	 -1.1394500000 	 -2.2739820000 
239.45 	 224.9988000 	 2.160550 	 -1.1428450000 	 -2.2765920000 
239.65 	 224.9956000 	 2.160550 	 -1.1393320000 	 -2.2738140000 
239.85 	 224.9877000 	 2.160550 	 -1.1430330000 	 -2.2769420000 
240.05 	 224.9813000 	 2.160550 	 -1.1391290000 	 -2.2736490000 
240.25 	 224.9749000 	 2.160550 	 -1.1431660000 	 -2.2769200000 
240.45 	 224.9686000 	 2.160550 	 -1.1392660000 	 -2.2735370000 
240.65 	 224.9670000 	 2.160575 	 -1.1431380000 	 -2.2769200000 
240.85 	 224.9591000 	 2.160600 	 -1.1395770000 	 -2.2737150000 
241.05 	 224.9591000 	 2.160650 	 -1.1427660000 	 -2.2767450000 
241.25 	 224.9591000 	 2.160675 	 -1.1400700000 	 -2.2739410000 
241.45 	 224.9591000 	 2.160700 	 -1.1423170000 	 -2.2763760000 
241.65 	 224.9559000 	 2.160725 	 -1.1406330000 	 -2.2744820000 
241.85 	 224.9559000 	 2.160775 	 -1.1416370000 	 -2.2759090000 
242.05 	 224.9559000 	 2.160825 	 -1.1412370000 	 -2.2749900000 
242.25 	 224.9559000 	 2.160850 	 -1.1410050000 	 -2.2753650000 
242.45 	 224.9559000 	 2.160900 	 -1.1417360000 	 -2.2753240000 
242.65 	 224.9559000 	 2.160925 	 -1.1403660000 	 -2.2748340000 
242.85 	 224.9559000 	 2.160975 	 -1.1422060000 	 -2.2759980000 
243.05 	 224.9575000 	 2.161025 	 -1.1401270000 	 -2.2744500000 
243.25 	 224.9638000 	 2.161050 	 -1.1426640000 	 -2.2763730000 
243.45 	 224.9670000 	 2.161075 	 -1.1396540000 	 -2.2739280000 
243.65 	 224.9718000 	 2.161100 	 -1.1430330000 	 -2.2767960000 
243.85 	 224.9813000 	 2.161125 	 -1.1392500000 	 -2.2737690000 
244.05 	 224.9845000 	 2.161150 	 -1.1431120000 	 -2.2770210000 
244.25 	 224.9940000 	 2.161150 	 -1.1399840000 	 -2.2736290000 
244.45 	 224.9956000 	 2.161150 	 -1.1433920000 	 -2.2773110000 
244.65 	 224.9988000 	 2.161150 	 -1.1400890000 	 -2.2739730000 
244.85 	 225.0036000 	 2.161150 	 -1.1430360000 	 -2.2771680000 
245.05 	 225.0036000 	 2.161150 	 -1.1403240000 	 -2.2742970000 
245.25 	 225.0067000 	 2.161150 	 -1.1428230000 	 -2.2767450000 
245.45 	 225.0067000 	 2.161150 	 -1.1409570000 	 -2.2746150000 
245.65 	 225.0099000 	 2.161150 	 -1.1421010000 	 -2.2763440000 
245.85 	 225.0067000 	 2.161150 	 -1.1415100000 	 -2.2750790000 
246.05 	 225.0036000 	 2.161150 	 -1.1417330000 	 -2.2757750000 
246.25 	 225.0004000 	 2.161150 	 -1.1419810000 	 -2.2757080000 
246.45 	 224.9988000 	 2.161150 	 -1.1410840000 	 -2.2753880000 
246.65 	 224.9956000 	 2.161150 	 -1.1425840000 	 -2.2762780000 
246.85 	 224.9924000 	 2.161150 	 -1.1402800000 	 -2.2746250000 
247.05 	 224.9877000 	 2.161150 	 -1.1431660000 	 -2.2768620000 
247.25 	 224.9877000 	 2.161150 	 -1.1400790000 	 -2.2743670000 
247.45 	 224.9797000 	 2.161150 	 -1.1435220000 	 -2.2771170000 
247.65 	 224.9797000 	 2.161150 	 -1.1398730000 	 -2.2741220000 
247.85 	 224.9749000 	 2.161175 	 -1.1440120000 	 -2.2774470000 
248.05 	 224.9749000 	 2.161200 	 -1.1402130000 	 -2.2740710000 
248.25 	 224.9718000 	 2.161225 	 -1.1440090000 	 -2.2774470000 
248.45 	 224.9718000 	 2.161250 	 -1.1404390000 	 -2.2740940000 
248.65 	 224.9654000 	 2.161275 	 -1.1437450000 	 -2.2772980000 
248.85 	 224.9591000 	 2.161275 	 -1.1403150000 	 -2.2742300000 
249.05 	 224.9575000 	 2.161325 	 -1.1432490000 	 -2.2769900000 
249.25 	 224.9511000 	 2.161375 	 -1.1408300000 	 -2.2746560000 
249.45 	 224.9511000 	 2.161400 	 -1.1424860000 	 -2.2768340000 
249.65 	 224.9479000 	 2.161450 	 -1.1412650000 	 -2.2751740000 
249.85 	 224.9479000 	 2.161500 	 -1.1421680000 	 -2.2763980000 
250.05 	 224.9479000 	 2.161550 	 -1.1419420000 	 -2.2755180000 
250.25 	 224.9479000 	 2.161600 	 -1.1416630000 	 -2.2759410000 
250.45 	 224.9543000 	 2.161625 	 -1.1420790000 	 -2.2759560000 
250.65 	 224.9559000 	 2.161675 	 -1.1409030000 	 -2.2753520000 
250.85 	 224.9638000 	 2.161725 	 -1.1428040000 	 -2.2764300000 
251.05 	 224.9702000 	 2.161750 	 -1.1404770000 	 -2.2749900000 
251.25 	 224.9765000 	 2.161775 	 -1.1431340000 	 -2.2767540000 
251.45 	 224.9829000 	 2.161800 	 -1.1402030000 	 -2.2747610000 
251.65 	 224.9908000 	 2.161825 	 -1.1433760000 	 -2.2771360000 
251.85 	 224.9972000 	 2.161800 	 -1.1406230000 	 -2.2751240000 
252.05 	 225.0036000 	 2.161800 	 -1.1443330000 	 -2.2781980000 
252.25 	 225.0099000 	 2.161800 	 -1.1405820000 	 -2.2748500000 
252.45 	 225.0131000 	 2.161800 	 -1.1443010000 	 -2.2783850000 
252.65 	 225.0147000 	 2.161800 	 -1.1406610000 	 -2.2750690000 
252.85 	 225.0147000 	 2.161800 	 -1.1440850000 	 -2.2784330000 
253.05 	 225.0067000 	 2.161800 	 -1.1406840000 	 -2.2751490000 
253.25 	 224.9988000 	 2.161800 	 -1.1440660000 	 -2.2782100000 
253.45 	 224.9924000 	 2.161800 	 -1.1412300000 	 -2.2754000000 
253.65 	 224.9877000 	 2.161800 	 -1.1434940000 	 -2.2778480000 
253.85 	 224.9829000 	 2.161800 	 -1.1415480000 	 -2.2755530000 
254.05 	 224.9829000 	 2.161800 	 -1.1432930000 	 -2.2776670000 
254.25 	 224.9829000 	 2.161800 	 -1.1422160000 	 -2.2760550000 
254.45 	 224.9797000 	 2.161800 	 -1.1423840000 	 -2.2769550000 
254.65 	 224.9749000 	 2.161800 	 -1.1428450000 	 -2.2768210000 
254.85 	 224.9718000 	 2.161825 	 -1.1417550000 	 -2.2763030000 
255.05 	 224.9670000 	 2.161825 	 -1.1435990000 	 -2.2769860000 
255.25 	 224.9638000 	 2.161875 	 -1.1413450000 	 -2.2755910000 
255.45 	 224.9591000 	 2.161900 	 -1.1440500000 	 -2.2774600000 
255.65 	 224.9559000 	 2.161925 	 -1.1409160000 	 -2.2750760000 
255.85 	 224.9559000 	 2.161975 	 -1.1439550000 	 -2.2778700000 
256.05 	 224.9559000 	 2.162025 	 -1.1405370000 	 -2.2747830000 
256.25 	 224.9559000 	 2.162050 	 -1.1442310000 	 -2.2780010000 
256.45 	 224.9559000 	 2.162100 	 -1.1403180000 	 -2.2746850000 
256.65 	 224.9591000 	 2.162125 	 -1.1440910000 	 -2.2780610000 
256.85 	 224.9591000 	 2.162150 	 -1.1405790000 	 -2.2747960000 
257.05 	 224.9638000 	 2.162200 	 -1.1439290000 	 -2.2779210000 
257.25 	 224.9670000 	 2.162225 	 -1.1408200000 	 -2.2747680000 
257.45 	 224.9749000 	 2.162250 	 -1.1434870000 	 -2.2776220000 
257.65 	 224.9797000 	 2.162250 	 -1.1412910000 	 -2.2750440000 
257.85 	 224.9829000 	 2.162275 	 -1.1433030000 	 -2.2775780000 
258.05 	 224.9829000 	 2.162300 	 -1.1420950000 	 -2.2759280000 
258.25 	 224.9829000 	 2.162325 	 -1.1429500000 	 -2.2776220000 
258.45 	 224.9845000 	 2.162300 	 -1.1417170000 	 -2.2766020000 
258.65 	 224.9877000 	 2.162300 	 -1.1413420000 	 -2.2773900000 
258.85 	 224.9877000 	 2.162325 	 -1.1422440000 	 -2.2770120000 
259.05 	 224.9908000 	 2.162350 	 -1.1413860000 	 -2.2770630000 
259.25 	 224.9908000 	 2.162375 	 -1.1425590000 	 -2.2775010000 
259.45 	 224.9908000 	 2.162350 	 -1.1411950000 	 -2.2768090000 
259.65 	 224.9877000 	 2.162350 	 -1.1431190000 	 -2.2779660000 
259.85 	 224.9829000 	 2.162350 	 -1.1406100000 	 -2.2763920000 
260.05 	 224.9829000 	 2.162350 	 -1.1435060000 	 -2.2785060000 
260.25 	 224.9797000 	 2.162350 	 -1.1401340000 	 -2.2759090000 
260.45 	 224.9781000 	 2.162375 	 -1.1436590000 	 -2.2787280000 
260.65 	 224.9734000 	 2.162400 	 -1.1398280000 	 -2.2756930000 
260.85 	 224.9718000 	 2.162425 	 -1.1435380000 	 -2.2788360000 
261.05 	 224.9670000 	 2.162425 	 -1.1396410000 	 -2.2757880000 
261.25 	 224.9670000 	 2.162475 	 -1.1434620000 	 -2.2791130000 
261.45 	 224.9670000 	 2.162500 	 -1.1398600000 	 -2.2757050000 
261.65 	 224.9654000 	 2.162525 	 -1.1431950000 	 -2.2790720000 
261.85 	 224.9654000 	 2.162550 	 -1.1400700000 	 -2.2757120000 
262.05 	 224.9638000 	 2.162575 	 -1.1427780000 	 -2.2787130000 
262.25 	 224.9638000 	 2.162625 	 -1.1403970000 	 -2.2761600000 
262.45 	 224.9638000 	 2.162650 	 -1.1422280000 	 -2.2783790000 
262.65 	 224.9606000 	 2.162675 	 -1.1410300000 	 -2.2766270000 
262.85 	 224.9638000 	 2.162700 	 -1.1418150000 	 -2.2778960000 
263.05 	 224.9670000 	 2.162725 	 -1.1416690000 	 -2.2770400000 
263.25 	 224.9718000 	 2.162775 	 -1.1409570000 	 -2.2773580000 
263.45 	 224.9749000 	 2.162800 	 -1.1423300000 	 -2.2776100000 
263.65 	 224.9797000 	 2.162825 	 -1.1406740000 	 -2.2766780000 
263.85 	 224.9813000 	 2.162800 	 -1.1416440000 	 -2.2783760000 
264.05 	 224.9829000 	 2.162825 	 -1.1388520000 	 -2.2764300000 
264.25 	 224.9877000 	 2.162850 	 -1.1421110000 	 -2.2789160000 
264.45 	 224.9908000 	 2.162875 	 -1.1383720000 	 -2.2758990000 
264.65 	 224.9956000 	 2.162850 	 -1.1456710000 	 -2.2791740000 
264.85 	 224.9988000 	 2.162850 	 -1.1418980000 	 -2.2758290000 
265.05 	 225.0036000 	 2.162850 	 -1.1455980000 	 -2.2792980000 
265.25 	 225.0036000 	 2.162850 	 -1.1421140000 	 -2.2760040000 
265.45 	 224.9956000 	 2.162850 	 -1.1452230000 	 -2.2791930000 
265.65 	 224.9924000 	 2.162850 	 -1.1423400000 	 -2.2763540000 
265.85 	 224.9877000 	 2.162850 	 -1.1448000000 	 -2.2788400000 
266.05 	 224.9829000 	 2.162850 	 -1.1428640000 	 -2.2766240000 
266.25 	 224.9797000 	 2.162850 	 -1.1440500000 	 -2.2782960000 
266.45 	 224.9797000 	 2.162875 	 -1.1426770000 	 -2.2771230000 
266.65 	 224.9797000 	 2.162900 	 -1.1428770000 	 -2.2779780000 
266.85 	 224.9797000 	 2.162925 	 -1.1431250000 	 -2.2774920000 
267.05 	 224.9829000 	 2.162900 	 -1.1431980000 	 -2.2774120000 
267.25 	 224.9749000 	 2.162900 	 -1.1442090000 	 -2.2781910000 
267.45 	 224.9749000 	 2.162925 	 -1.1415670000 	 -2.2769040000 
267.65 	 224.9670000 	 2.162950 	 -1.1439610000 	 -2.2786110000 
267.85 	 224.9638000 	 2.162975 	 -1.1410650000 	 -2.2765640000 
268.05 	 224.9638000 	 2.163025 	 -1.1441420000 	 -2.2790270000 
268.25 	 224.9559000 	 2.163050 	 -1.1407660000 	 -2.2761440000 
268.45 	 224.9559000 	 2.163075 	 -1.1445870000 	 -2.2793420000 
268.65 	 224.9511000 	 2.163125 	 -1.1407440000 	 -2.2759630000 
268.85 	 224.9511000 	 2.163150 	 -1.1444570000 	 -2.2793800000 
269.05 	 224.9511000 	 2.163200 	 -1.1407120000 	 -2.2760200000 
269.25 	 224.9511000 	 2.163225 	 -1.1441900000 	 -2.2792590000 
269.45 	 224.9511000 	 2.163275 	 -1.1411440000 	 -2.2761660000 
269.65 	 224.9559000 	 2.163325 	 -1.1436690000 	 -2.2789960000 
269.85 	 224.9622000 	 2.163350 	 -1.1415320000 	 -2.2763630000 
270.05 	 224.9638000 	 2.163400 	 -1.1434400000 	 -2.2787380000 
270.25 	 224.9686000 	 2.163425 	 -1.1421520000 	 -2.2770150000 
270.45 	 224.9718000 	 2.163450 	 -1.1425050000 	 -2.2780930000 
270.65 	 224.9797000 	 2.163475 	 -1.1427020000 	 -2.2774890000 
270.85 	 224.9845000 	 2.163475 	 -1.1430450000 	 -2.2778290000 
271.05 	 224.9908000 	 2.163475 	 -1.1436720000 	 -2.2782990000 
271.25 	 224.9956000 	 2.163525 	 -1.1418980000 	 -2.2773710000 
271.45 	 224.9988000 	 2.163500 	 -1.1444510000 	 -2.2788240000 
271.65 	 225.0036000 	 2.163500 	 -1.1413700000 	 -2.2770050000 
271.85 	 225.0052000 	 2.163500 	 -1.1441900000 	 -2.2790210000 
272.05 	 225.0067000 	 2.163500 	 -1.1412240000 	 -2.2768150000 
272.25 	 225.0067000 	 2.163500 	 -1.1443650000 	 -2.2793870000 
272.45 	 225.0036000 	 2.163500 	 -1.1409380000 	 -2.2763570000 
272.65 	 224.9988000 	 2.163500 	 -1.1444570000 	 -2.2795550000 
272.85 	 224.9908000 	 2.163500 	 -1.1407660000 	 -2.2762200000 
273.05 	 224.9893000 	 2.163500 	 -1.1445620000 	 -2.2795390000 
273.25 	 224.9877000 	 2.163500 	 -1.1409440000 	 -2.2763280000 
273.45 	 224.9877000 	 2.163500 	 -1.1442310000 	 -2.2794950000 
273.65 	 224.9877000 	 2.163500 	 -1.1412210000 	 -2.2763980000 
273.85 	 224.9829000 	 2.163525 	 -1.1440280000 	 -2.2793290000 
274.05 	 224.9829000 	 2.163525 	 -1.1420790000 	 -2.2768050000 
274.25 	 224.9829000 	 2.163550 	 -1.1439670000 	 -2.2790460000 
274.45 	 224.9813000 	 2.163575 	 -1.1422350000 	 -2.2770020000 
274.65 	 224.9781000 	 2.163550 	 -1.1397740000 	 -2.2786110000 
274.85 	 224.9765000 	 2.163575 	 -1.1436720000 	 -2.2775810000 
275.05 	 224.9749000 	 2.163600 	 -1.1431730000 	 -2.2780350000 
275.25 	 224.9749000 	 2.163625 	 -1.1440020000 	 -2.2780990000 
275.45 	 224.9718000 	 2.163625 	 -1.1425340000 	 -2.2776830000 
275.65 	 224.9734000 	 2.163650 	 -1.1442120000 	 -2.2784200000 
275.85 	 224.9670000 	 2.163675 	 -1.1419300000 	 -2.2771260000 
276.05 	 224.9654000 	 2.163675 	 -1.1444380000 	 -2.2788940000 
276.25 	 224.9591000 	 2.163725 	 -1.1413700000 	 -2.2766460000 
276.45 	 224.9543000 	 2.163775 	 -1.1447400000 	 -2.2792880000 
276.65 	 224.9479000 	 2.163800 	 -1.1410780000 	 -2.2764810000 
276.85 	 224.9463000 	 2.163850 	 -1.1448830000 	 -2.2795360000 
277.05 	 224.9447000 	 2.163900 	 -1.1409470000 	 -2.2763950000 
277.25 	 224.9479000 	 2.163950 	 -1.1449400000 	 -2.2797550000 
277.45 	 224.9511000 	 2.164000 	 -1.1410110000 	 -2.2762900000 
277.65 	 224.9591000 	 2.164025 	 -1.1445970000 	 -2.2796890000 
277.85 	 224.9670000 	 2.164075 	 -1.1410620000 	 -2.2763920000 
278.05 	 224.9749000 	 2.164100 	 -1.1444090000 	 -2.2796380000 
278.25 	 224.9813000 	 2.164125 	 -1.1414720000 	 -2.2765510000 
278.45 	 224.9877000 	 2.164125 	 -1.1454450000 	 -2.2794120000 
278.65 	 224.9956000 	 2.164125 	 -1.1426860000 	 -2.2765350000 
278.85 	 224.9988000 	 2.164175 	 -1.1444630000 	 -2.2789220000 
279.05 	 225.0036000 	 2.164150 	 -1.1440370000 	 -2.2775650000 
279.25 	 225.0036000 	 2.164150 	 -1.1439130000 	 -2.2791700000 
279.45 	 225.0036000 	 2.164150 	 -1.1435990000 	 -2.2780420000 
279.65 	 225.0036000 	 2.164150 	 -1.1432680000 	 -2.2786170000 
279.85 	 225.0036000 	 2.164150 	 -1.1441580000 	 -2.2785280000 
280.05 	 225.0036000 	 2.164150 	 -1.1426990000 	 -2.2779780000 
280.25 	 225.0036000 	 2.164150 	 -1.1447750000 	 -2.2792690000 
280.45 	 225.0067000 	 2.164150 	 -1.1421010000 	 -2.2772690000 
280.65 	 225.0067000 	 2.164150 	 -1.1454140000 	 -2.2797360000 
280.85 	 225.0067000 	 2.164150 	 -1.1421810000 	 -2.2770180000 
281.05 	 225.0036000 	 2.164150 	 -1.1456550000 	 -2.2798350000 
281.25 	 225.0036000 	 2.164150 	 -1.1416630000 	 -2.2768050000 
281.45 	 224.9988000 	 2.164150 	 -1.1455760000 	 -2.2801750000 
281.65 	 224.9956000 	 2.164150 	 -1.1417710000 	 -2.2767320000 
281.85 	 224.9908000 	 2.164150 	 -1.1453180000 	 -2.2802380000 
282.05 	 224.9877000 	 2.164150 	 -1.1416980000 	 -2.2768340000 
282.25 	 224.9877000 	 2.164150 	 -1.1448860000 	 -2.2800570000 
282.45 	 224.9829000 	 2.164150 	 -1.1420250000 	 -2.2771640000 
282.65 	 224.9797000 	 2.164150 	 -1.1444280000 	 -2.2797270000 
282.85 	 224.9781000 	 2.164150 	 -1.1424320000 	 -2.2774380000 
283.05 	 224.9718000 	 2.164175 	 -1.1447300000 	 -2.2792020000 
283.25 	 224.9670000 	 2.164200 	 -1.1439420000 	 -2.2778770000 
283.45 	 224.9591000 	 2.164225 	 -1.1439290000 	 -2.2786870000 
283.65 	 224.9511000 	 2.164275 	 -1.1445840000 	 -2.2783470000 
283.85 	 224.9479000 	 2.164300 	 -1.1435320000 	 -2.2781750000 
284.05 	 224.9447000 	 2.164350 	 -1.1450740000 	 -2.2788330000 
284.25 	 224.9463000 	 2.164400 	 -1.1429630000 	 -2.2777400000 
284.45 	 224.9479000 	 2.164450 	 -1.1452360000 	 -2.2792980000 
284.65 	 224.9479000 	 2.164500 	 -1.1426320000 	 -2.2772060000 
284.85 	 224.9511000 	 2.164550 	 -1.1457250000 	 -2.2796980000 
285.05 	 224.9511000 	 2.164575 	 -1.1423080000 	 -2.2769770000 
285.25 	 224.9511000 	 2.164625 	 -1.1458240000 	 -2.2800000000 
285.45 	 224.9511000 	 2.164675 	 -1.1419710000 	 -2.2769170000 
285.65 	 224.9559000 	 2.164700 	 -1.1458210000 	 -2.2799970000 
285.85 	 224.9638000 	 2.164750 	 -1.1420310000 	 -2.2766690000 
286.05 	 224.9718000 	 2.164775 	 -1.1456460000 	 -2.2799970000 
286.25 	 224.9829000 	 2.164800 	 -1.1419580000 	 -2.2767540000 
286.45 	 224.9972000 	 2.164800 	 -1.1458750000 	 -2.2801650000 
286.65 	 225.0099000 	 2.164800 	 -1.1436180000 	 -2.2768020000 
286.85 	 225.0179000 	 2.164800 	 -1.1470480000 	 -2.2802670000 
287.05 	 225.0258000 	 2.164800 	 -1.1438690000 	 -2.2769930000 
287.25 	 225.0274000 	 2.164800 	 -1.1464660000 	 -2.2798860000 
287.45 	 225.0306000 	 2.164800 	 -1.1442250000 	 -2.2773840000 
287.65 	 225.0258000 	 2.164800 	 -1.1459160000 	 -2.2794750000 
287.85 	 225.0258000 	 2.164800 	 -1.1448130000 	 -2.2776860000 
288.05 	 225.0226000 	 2.164800 	 -1.1453950000 	 -2.2790910000 
288.25 	 225.0179000 	 2.164750 	 -1.1453020000 	 -2.2782740000 
288.45 	 225.0131000 	 2.164750 	 -1.1449210000 	 -2.2786970000 
288.65 	 225.0067000 	 2.164750 	 -1.1455380000 	 -2.2784420000 
288.85 	 225.0036000 	 2.164750 	 -1.1446220000 	 -2.2782930000 
289.05 	 224.9956000 	 2.164750 	 -1.1458270000 	 -2.2789960000 
289.25 	 224.9908000 	 2.164750 	 -1.1442880000 	 -2.2782200000 
289.45 	 224.9877000 	 2.164750 	 -1.1462560000 	 -2.2792690000 
289.65 	 224.9877000 	 2.164750 	 -1.1441010000 	 -2.2779020000 
289.85 	 224.9829000 	 2.164750 	 -1.1461890000 	 -2.2793830000 
290.05 	 224.9829000 	 2.164750 	 -1.1438780000 	 -2.2777750000 
290.25 	 224.9829000 	 2.164750 	 -1.1463510000 	 -2.2796380000 
290.45 	 224.9829000 	 2.164750 	 -1.1437000000 	 -2.2774630000 
290.65 	 224.9829000 	 2.164750 	 -1.1465450000 	 -2.2799110000 
290.85 	 224.9829000 	 2.164750 	 -1.1435130000 	 -2.2772530000 
291.05 	 224.9829000 	 2.164750 	 -1.1467810000 	 -2.2799460000 
291.25 	 224.9829000 	 2.164750 	 -1.1432420000 	 -2.2770660000 
291.45 	 224.9797000 	 2.164750 	 -1.1468790000 	 -2.2802540000 
291.65 	 224.9734000 	 2.164750 	 -1.1431280000 	 -2.2768530000 
291.85 	 224.9670000 	 2.164750 	 -1.1468860000 	 -2.2802290000 
292.05 	 224.9622000 	 2.164775 	 -1.1433120000 	 -2.2767540000 
292.25 	 224.9591000 	 2.164825 	 -1.1467330000 	 -2.2801430000 
292.45 	 224.9559000 	 2.164850 	 -1.1434330000 	 -2.2769230000 
292.65 	 224.9559000 	 2.164900 	 -1.1465390000 	 -2.2802420000 
292.85 	 224.9511000 	 2.164925 	 -1.1435290000 	 -2.2770850000 
293.05 	 224.9511000 	 2.164975 	 -1.1462970000 	 -2.2800610000 
293.25 	 224.9447000 	 2.165025 	 -1.1438340000 	 -2.2774160000 
293.45 	 224.9400000 	 2.165075 	 -1.1458780000 	 -2.2798380000 
293.65 	 224.9368000 	 2.165125 	 -1.1442180000 	 -2.2776760000 
293.85 	 224.9368000 	 2.165175 	 -1.1456330000 	 -2.2794370000 
294.05 	 224.9368000 	 2.165225 	 -1.1445050000 	 -2.2780160000 
294.25 	 224.9447000 	 2.165275 	 -1.1449340000 	 -2.2789260000 
294.45 	 224.9559000 	 2.165325 	 -1.1452070000 	 -2.2785660000 
294.65 	 224.9670000 	 2.165350 	 -1.1442030000 	 -2.2784900000 
294.85 	 224.9797000 	 2.165375 	 -1.1456870000 	 -2.2790080000 
295.05 	 224.9908000 	 2.165375 	 -1.1440790000 	 -2.2783060000 
295.25 	 225.0036000 	 2.165375 	 -1.1458910000 	 -2.2792150000 
295.45 	 225.0083000 	 2.165375 	 -1.1437160000 	 -2.2778290000 
295.65 	 225.0147000 	 2.165375 	 -1.1473590000 	 -2.2790150000 
295.85 	 225.0226000 	 2.165375 	 -1.1443390000 	 -2.2771740000 
296.05 	 225.0242000 	 2.165375 	 -1.1475240000 	 -2.2793990000 
296.25 	 225.0258000 	 2.165375 	 -1.1441840000 	 -2.2767930000 
296.45 	 225.0258000 	 2.165400 	 -1.1475500000 	 -2.2797620000 
296.65 	 225.0226000 	 2.165375 	 -1.1439040000 	 -2.2766780000 
296.85 	 225.0179000 	 2.165375 	 -1.1477950000 	 -2.2798660000 
297.05 	 225.0147000 	 2.165375 	 -1.1440120000 	 -2.2765860000 
297.25 	 225.0067000 	 2.165375 	 -1.1478040000 	 -2.2798760000 
297.45 	 225.0036000 	 2.165375 	 -1.1441520000 	 -2.2765100000 
297.65 	 224.9988000 	 2.165375 	 -1.1475280000 	 -2.2797270000 
297.85 	 224.9956000 	 2.165375 	 -1.1445010000 	 -2.2767420000 
298.05 	 224.9908000 	 2.165375 	 -1.1470350000 	 -2.2793710000 
298.25 	 224.9877000 	 2.165375 	 -1.1449590000 	 -2.2770980000 
298.45 	 224.9861000 	 2.165375 	 -1.1467780000 	 -2.2791190000 
298.65 	 224.9797000 	 2.165375 	 -1.1454260000 	 -2.2774090000 
298.85 	 224.9749000 	 2.165375 	 -1.1458590000 	 -2.2788080000 
299.05 	 224.9749000 	 2.165375 	 -1.1458240000 	 -2.2779150000 
299.25 	 224.9718000 	 2.165375 	 -1.1454360000 	 -2.2783180000 
299.45 	 224.9718000 	 2.165375 	 -1.1464660000 	 -2.2784490000 
299.65 	 224.9718000 	 2.165375 	 -1.1452070000 	 -2.2781310000 
299.85 	 224.9734000 	 2.165375 	 -1.1466630000 	 -2.2787830000 
300.05 	 224.9718000 	 2.165400 	 -1.1446440000 	 -2.2782800000 
300.25 	 224.9718000 	 2.165425 	 -1.1472260000 	 -2.2798540000 
300.45 	 224.9670000 	 2.165450 	 -1.1444630000 	 -2.2777240000 
300.65 	 224.9638000 	 2.165475 	 -1.1474290000 	 -2.2803370000 
300.85 	 224.9591000 	 2.165500 	 -1.1438780000 	 -2.2772820000 
301.05 	 224.9591000 	 2.165525 	 -1.1476260000 	 -2.2804160000 
301.25 	 224.9559000 	 2.165575 	 -1.1438210000 	 -2.2773230000 
301.45 	 224.9559000 	 2.165600 	 -1.1474610000 	 -2.2805760000 
301.65 	 224.9591000 	 2.165650 	 -1.1437190000 	 -2.2770880000 
301.85 	 224.9591000 	 2.165675 	 -1.1472830000 	 -2.2804550000 
302.05 	 224.9638000 	 2.165700 	 -1.1438150000 	 -2.2772440000 
302.25 	 224.9638000 	 2.165725 	 -1.1465450000 	 -2.2801080000 
302.45 	 224.9670000 	 2.165775 	 -1.1436750000 	 -2.2773620000 
302.65 	 224.9670000 	 2.165800 	 -1.1462310000 	 -2.2800890000 
302.85 	 224.9670000 	 2.165825 	 -1.1440240000 	 -2.2776480000 
303.05 	 224.9718000 	 2.165850 	 -1.1458140000 	 -2.2796820000 
303.25 	 224.9749000 	 2.165875 	 -1.1446320000 	 -2.2780320000 
303.45 	 224.9797000 	 2.165900 	 -1.1453020000 	 -2.2793390000 
303.65 	 224.9861000 	 2.165900 	 -1.1457510000 	 -2.2783310000 
303.85 	 224.9877000 	 2.165900 	 -1.1449400000 	 -2.2782870000 
304.05 	 224.9908000 	 2.165925 	 -1.1456810000 	 -2.2783730000 
304.25 	 224.9908000 	 2.165950 	 -1.1443390000 	 -2.2776510000 
304.45 	 224.9956000 	 2.165925 	 -1.1469270000 	 -2.2800290000 
304.65 	 224.9988000 	 2.165925 	 -1.1446380000 	 -2.2783150000 
304.85 	 224.9988000 	 2.165925 	 -1.1474360000 	 -2.2804040000 
305.05 	 224.9988000 	 2.165925 	 -1.1441740000 	 -2.2779370000 
305.25 	 224.9988000 	 2.165925 	 -1.1478770000 	 -2.2808300000 
305.45 	 224.9988000 	 2.165925 	 -1.1439420000 	 -2.2778580000 
305.65 	 224.9956000 	 2.165925 	 -1.1476200000 	 -2.2811320000 
305.85 	 224.9956000 	 2.165925 	 -1.1440240000 	 -2.2778000000 
306.05 	 224.9956000 	 2.165925 	 -1.1474830000 	 -2.2809700000 
306.25 	 224.9956000 	 2.165925 	 -1.1442720000 	 -2.2778070000 
306.45 	 224.9956000 	 2.165925 	 -1.1471530000 	 -2.2808710000 
306.65 	 224.9908000 	 2.165925 	 -1.1447560000 	 -2.2780900000 
306.85 	 224.9877000 	 2.165925 	 -1.1465870000 	 -2.2802890000 
307.05 	 224.9797000 	 2.165925 	 -1.1452100000 	 -2.2785350000 
307.25 	 224.9749000 	 2.165925 	 -1.1461860000 	 -2.2799270000 
307.45 	 224.9686000 	 2.165950 	 -1.1450100000 	 -2.2790620000 
307.65 	 224.9638000 	 2.165975 	 -1.1445430000 	 -2.2791610000 
307.85 	 224.9559000 	 2.166025 	 -1.1457510000 	 -2.2796820000 
308.05 	 224.9559000 	 2.166050 	 -1.1438880000 	 -2.2783630000 
308.25 	 224.9511000 	 2.166100 	 -1.1467140000 	 -2.2804230000 
308.45 	 224.9479000 	 2.166125 	 -1.1434430000 	 -2.2781150000 
308.65 	 224.9511000 	 2.166175 	 -1.1469140000 	 -2.2807250000 
308.85 	 224.9479000 	 2.166225 	 -1.1432550000 	 -2.2779240000 
309.05 	 224.9511000 	 2.166275 	 -1.1468090000 	 -2.2810750000 
309.25 	 224.9559000 	 2.166300 	 -1.1433030000 	 -2.2776790000 
309.45 	 224.9591000 	 2.166350 	 -1.1470030000 	 -2.2812680000 
309.65 	 224.9638000 	 2.166375 	 -1.1433980000 	 -2.2778610000 
309.85 	 224.9718000 	 2.166400 	 -1.1467010000 	 -2.2808740000 
310.05 	 224.9749000 	 2.166425 	 -1.1438210000 	 -2.2779460000 
310.25 	 224.9797000 	 2.166450 	 -1.1466180000 	 -2.2808520000 
310.45 	 224.9829000 	 2.166450 	 -1.1448860000 	 -2.2782740000 
310.65 	 224.9893000 	 2.166475 	 -1.1465490000 	 -2.2802130000 
310.85 	 224.9908000 	 2.166500 	 -1.1454710000 	 -2.2787320000 
311.05 	 224.9988000 	 2.166475 	 -1.1459700000 	 -2.2797010000 
311.25 	 225.0020000 	 2.166475 	 -1.1456970000 	 -2.2793550000 
311.45 	 225.0036000 	 2.166475 	 -1.1446670000 	 -2.2792690000 
311.65 	 225.0036000 	 2.166475 	 -1.1460240000 	 -2.2798060000 
311.85 	 224.9988000 	 2.166475 	 -1.1441010000 	 -2.2787730000 
312.05 	 224.9972000 	 2.166475 	 -1.1466950000 	 -2.2804450000 
312.25 	 224.9988000 	 2.166475 	 -1.1436080000 	 -2.2783370000 
312.45 	 224.9972000 	 2.166475 	 -1.1469940000 	 -2.2807250000 
312.65 	 224.9988000 	 2.166475 	 -1.1434870000 	 -2.2779970000 
312.85 	 224.9988000 	 2.166475 	 -1.1471590000 	 -2.2808300000 
313.05 	 225.0020000 	 2.166475 	 -1.1434270000 	 -2.2778070000 
313.25 	 224.9988000 	 2.166475 	 -1.1473080000 	 -2.2810430000 
313.45 	 224.9956000 	 2.166475 	 -1.1435860000 	 -2.2777400000 
313.65 	 224.9956000 	 2.166475 	 -1.1470090000 	 -2.2811890000 
313.85 	 224.9908000 	 2.166475 	 -1.1437960000 	 -2.2777650000 
314.05 	 224.9877000 	 2.166475 	 -1.1466380000 	 -2.2809630000 
314.25 	 224.9829000 	 2.166475 	 -1.1442600000 	 -2.2783020000 
314.45 	 224.9797000 	 2.166475 	 -1.1463390000 	 -2.2806040000 
314.65 	 224.9797000 	 2.166500 	 -1.1451120000 	 -2.2786240000 
314.85 	 224.9749000 	 2.166500 	 -1.1458330000 	 -2.2803050000 
315.05 	 224.9718000 	 2.166525 	 -1.1454360000 	 -2.2792400000 
315.25 	 224.9718000 	 2.166550 	 -1.1452260000 	 -2.2797490000 
315.45 	 224.9670000 	 2.166575 	 -1.1457730000 	 -2.2796920000 
315.65 	 224.9638000 	 2.166600 	 -1.1445870000 	 -2.2792180000 
315.85 	 224.9591000 	 2.166625 	 -1.1464750000 	 -2.2804100000 
316.05 	 224.9543000 	 2.166675 	 -1.1442850000 	 -2.2787060000 
316.25 	 224.9479000 	 2.166700 	 -1.1472260000 	 -2.2808140000 
316.45 	 224.9447000 	 2.166750 	 -1.1440280000 	 -2.2781780000 
316.65 	 224.9400000 	 2.166800 	 -1.1473530000 	 -2.2810270000 
316.85 	 224.9400000 	 2.166850 	 -1.1438370000 	 -2.2776570000 
317.05 	 224.9447000 	 2.166900 	 -1.1473460000 	 -2.2812490000 
317.25 	 224.9479000 	 2.166950 	 -1.1435920000 	 -2.2777650000 
317.45 	 224.9559000 	 2.167000 	 -1.1473530000 	 -2.2813190000 
317.65 	 224.9591000 	 2.167025 	 -1.1439100000 	 -2.2779720000 
317.85 	 224.9670000 	 2.167075 	 -1.1471940000 	 -2.2809730000 
318.05 	 224.9749000 	 2.167075 	 -1.1442820000 	 -2.2781630000 
318.25 	 224.9829000 	 2.167125 	 -1.1468980000 	 -2.2810330000 
318.45 	 224.9908000 	 2.167125 	 -1.1448160000 	 -2.2783880000 
318.65 	 225.0036000 	 2.167125 	 -1.1469210000 	 -2.2804960000 
318.85 	 225.0067000 	 2.167125 	 -1.1461800000 	 -2.2789830000 
319.05 	 225.0067000 	 2.167125 	 -1.1471180000 	 -2.2804160000 
319.25 	 225.0115000 	 2.167125 	 -1.1468380000 	 -2.2793830000 
319.45 	 225.0115000 	 2.167125 	 -1.1466790000 	 -2.2800450000 
319.65 	 225.0115000 	 2.167125 	 -1.1469970000 	 -2.2795420000 
319.85 	 225.0099000 	 2.167125 	 -1.1463100000 	 -2.2796410000 
320.05 	 225.0067000 	 2.167125 	 -1.1472260000 	 -2.2797740000 
320.25 	 225.0036000 	 2.167125 	 -1.1459000000 	 -2.2791230000 
320.45 	 224.9988000 	 2.167125 	 -1.1480940000 	 -2.2805090000 
320.65 	 224.9988000 	 2.167125 	 -1.1454110000 	 -2.2783820000 
320.85 	 224.9956000 	 2.167125 	 -1.1483960000 	 -2.2806480000 
321.05 	 224.9893000 	 2.167125 	 -1.1448730000 	 -2.2776600000 
321.25 	 224.9877000 	 2.167125 	 -1.1485100000 	 -2.2807340000 
321.45 	 224.9797000 	 2.167125 	 -1.1448100000 	 -2.2774790000 
321.65 	 224.9749000 	 2.167125 	 -1.1488020000 	 -2.2808520000 
321.85 	 224.9670000 	 2.167125 	 -1.1449500000 	 -2.2772630000 
322.05 	 224.9638000 	 2.167150 	 -1.1477790000 	 -2.2809540000 
322.25 	 224.9559000 	 2.167175 	 -1.1446290000 	 -2.2782900000 
322.45 	 224.9479000 	 2.167225 	 -1.1475880000 	 -2.2813610000 
322.65 	 224.9432000 	 2.167275 	 -1.1450770000 	 -2.2786590000 
322.85 	 224.9368000 	 2.167325 	 -1.1477720000 	 -2.2811350000 
323.05 	 224.9320000 	 2.167375 	 -1.1458840000 	 -2.2789860000 
323.25 	 224.9289000 	 2.167425 	 -1.1471080000 	 -2.2809150000 
323.45 	 224.9289000 	 2.167475 	 -1.1463510000 	 -2.2793640000 
323.65 	 224.9305000 	 2.167525 	 -1.1468600000 	 -2.2809890000 
323.85 	 224.9320000 	 2.167575 	 -1.1465070000 	 -2.2798630000 
324.05 	 224.9400000 	 2.167625 	 -1.1466380000 	 -2.2799460000 
324.25 	 224.9479000 	 2.167675 	 -1.1469300000 	 -2.2797330000 
324.45 	 224.9527000 	 2.167725 	 -1.1461290000 	 -2.2796060000 
324.65 	 224.9591000 	 2.167775 	 -1.1475440000 	 -2.2792820000 
324.85 	 224.9654000 	 2.167800 	 -1.1459380000 	 -2.2783980000 
325.05 	 224.9670000 	 2.167825 	 -1.1479600000 	 -2.2795650000 
325.25 	 224.9749000 	 2.167850 	 -1.1455310000 	 -2.2779370000 
325.45 	 224.9797000 	 2.167875 	 -1.1483130000 	 -2.2811320000 
325.65 	 224.9845000 	 2.167875 	 -1.1452520000 	 -2.2788490000 
325.85 	 224.9908000 	 2.167875 	 -1.1494990000 	 -2.2819870000 
326.05 	 224.9956000 	 2.167875 	 -1.1453150000 	 -2.2791800000 
326.25 	 224.9988000 	 2.167875 	 -1.1489230000 	 -2.2821710000 
326.45 	 224.9988000 	 2.167875 	 -1.1452200000 	 -2.2788680000 
326.65 	 225.0020000 	 2.167875 	 -1.1488630000 	 -2.2822760000 
326.85 	 224.9988000 	 2.167875 	 -1.1452640000 	 -2.2789600000 
327.05 	 224.9956000 	 2.167875 	 -1.1487520000 	 -2.2823910000 
327.25 	 224.9908000 	 2.167875 	 -1.1453470000 	 -2.2791070000 
327.45 	 224.9877000 	 2.167875 	 -1.1484020000 	 -2.2820690000 
327.65 	 224.9829000 	 2.167900 	 -1.1462530000 	 -2.2796890000 
327.85 	 224.9781000 	 2.167925 	 -1.1482870000 	 -2.2822760000 
328.05 	 224.9734000 	 2.167925 	 -1.1466120000 	 -2.2800730000 
328.25 	 224.9670000 	 2.167950 	 -1.1478070000 	 -2.2817290000 
328.45 	 224.9622000 	 2.167975 	 -1.1469080000 	 -2.2804290000 
328.65 	 224.9543000 	 2.168000 	 -1.1469650000 	 -2.2812530000 
328.85 	 224.9479000 	 2.168050 	 -1.1472770000 	 -2.2809410000 
329.05 	 224.9447000 	 2.168100 	 -1.1464720000 	 -2.2808900000 
329.25 	 224.9400000 	 2.168150 	 -1.1477530000 	 -2.2813190000 
329.45 	 224.9400000 	 2.168200 	 -1.1459990000 	 -2.2800220000 
329.65 	 224.9447000 	 2.168250 	 -1.1483670000 	 -2.2818630000 
329.85 	 224.9463000 	 2.168275 	 -1.1455630000 	 -2.2797970000 
330.05 	 224.9511000 	 2.168350 	 -1.1486090000 	 -2.2822250000 
330.25 	 224.9622000 	 2.168375 	 -1.1453660000 	 -2.2795740000 
330.45 	 224.9702000 	 2.168400 	 -1.1489580000 	 -2.2824760000 
330.65 	 224.9797000 	 2.168425 	 -1.1452580000 	 -2.2793580000 
330.85 	 224.9861000 	 2.168450 	 -1.1498450000 	 -2.2825840000 
331.05 	 224.9908000 	 2.168450 	 -1.1457980000 	 -2.2789570000 
331.25 	 224.9940000 	 2.168475 	 -1.1492250000 	 -2.2822860000 
331.45 	 224.9956000 	 2.168475 	 -1.1459100000 	 -2.2789600000 
331.65 	 224.9988000 	 2.168475 	 -1.1493650000 	 -2.2827470000 
331.85 	 225.0004000 	 2.168475 	 -1.1467360000 	 -2.2801240000 
332.05 	 225.0004000 	 2.168475 	 -1.1489140000 	 -2.2824410000 
332.25 	 225.0036000 	 2.168475 	 -1.1473180000 	 -2.2806390000 
332.45 	 224.9988000 	 2.168475 	 -1.1484150000 	 -2.2820250000 
332.65 	 224.9908000 	 2.168475 	 -1.1477660000 	 -2.2810140000 
332.85 	 224.9877000 	 2.168475 	 -1.1477280000 	 -2.2816310000 
333.05 	 224.9845000 	 2.168475 	 -1.1481440000 	 -2.2813860000 
333.25 	 224.9797000 	 2.168475 	 -1.1469400000 	 -2.2810650000 
333.45 	 224.9749000 	 2.168475 	 -1.1486750000 	 -2.2818470000 
333.65 	 224.9718000 	 2.168500 	 -1.1475530000 	 -2.2806070000 
333.85 	 224.9670000 	 2.168500 	 -1.1498010000 	 -2.2822320000 
334.05 	 224.9638000 	 2.168550 	 -1.1470760000 	 -2.2801720000 
334.25 	 224.9591000 	 2.168575 	 -1.1500140000 	 -2.2826890000 
334.45 	 224.9575000 	 2.168600 	 -1.1463580000 	 -2.2799900000 
334.65 	 224.9511000 	 2.168650 	 -1.1501690000 	 -2.2832140000 
334.85 	 224.9511000 	 2.168675 	 -1.1463290000 	 -2.2798700000 
335.05 	 224.9479000 	 2.168725 	 -1.1500490000 	 -2.2831470000 
335.25 	 224.9463000 	 2.168775 	 -1.1463390000 	 -2.2799240000 
335.45 	 224.9447000 	 2.168825 	 -1.1497720000 	 -2.2833860000 
335.65 	 224.9479000 	 2.168875 	 -1.1463510000 	 -2.2798860000 
335.85 	 224.9511000 	 2.168925 	 -1.1492760000 	 -2.2830170000 
336.05 	 224.9575000 	 2.168975 	 -1.1467360000 	 -2.2803470000 
336.25 	 224.9638000 	 2.169000 	 -1.1488500000 	 -2.2828480000 
336.45 	 224.9718000 	 2.169025 	 -1.1470250000 	 -2.2806640000 
336.65 	 224.9797000 	 2.169075 	 -1.1485040000 	 -2.2824160000 
336.85 	 224.9829000 	 2.169075 	 -1.1472320000 	 -2.2808360000 
337.05 	 224.9908000 	 2.169075 	 -1.1478270000 	 -2.2822440000 
337.25 	 224.9988000 	 2.169075 	 -1.1465870000 	 -2.2809920000 
337.45 	 225.0036000 	 2.169075 	 -1.1468120000 	 -2.2815040000 
337.65 	 225.0067000 	 2.169075 	 -1.1473810000 	 -2.2814820000 
337.85 	 225.0099000 	 2.169075 	 -1.1464600000 	 -2.2807630000 
338.05 	 225.0115000 	 2.169075 	 -1.1476840000 	 -2.2814300000 
338.25 	 225.0115000 	 2.169075 	 -1.1458360000 	 -2.2803310000 
338.45 	 225.0115000 	 2.169075 	 -1.1481670000 	 -2.2827630000 
338.65 	 225.0036000 	 2.169075 	 -1.1455120000 	 -2.2812590000 
338.85 	 225.0036000 	 2.169075 	 -1.1481860000 	 -2.2833190000 
339.05 	 224.9988000 	 2.169075 	 -1.1453530000 	 -2.2809030000 
339.25 	 224.9956000 	 2.169075 	 -1.1487360000 	 -2.2835830000 
339.45 	 224.9956000 	 2.169075 	 -1.1450670000 	 -2.2806170000 
339.65 	 224.9940000 	 2.169075 	 -1.1488910000 	 -2.2837990000 
339.85 	 224.9908000 	 2.169075 	 -1.1449500000 	 -2.2804710000 
340.05 	 224.9908000 	 2.169075 	 -1.1490220000 	 -2.2838210000 
340.25 	 224.9877000 	 2.169075 	 -1.1454390000 	 -2.2804420000 
340.45 	 224.9829000 	 2.169075 	 -1.1487170000 	 -2.2837070000 
340.65 	 224.9797000 	 2.169075 	 -1.1457920000 	 -2.2806930000 
340.85 	 224.9797000 	 2.169075 	 -1.1483160000 	 -2.2834620000 
341.05 	 224.9749000 	 2.169075 	 -1.1461700000 	 -2.2808040000 
341.25 	 224.9718000 	 2.169100 	 -1.1479890000 	 -2.2821400000 
341.45 	 224.9718000 	 2.169125 	 -1.1461000000 	 -2.2800640000 
341.65 	 224.9638000 	 2.169150 	 -1.1477380000 	 -2.2818120000 
341.85 	 224.9638000 	 2.169175 	 -1.1468630000 	 -2.2805470000 
342.05 	 224.9591000 	 2.169200 	 -1.1470670000 	 -2.2815290000 
342.25 	 224.9591000 	 2.169225 	 -1.1471240000 	 -2.2809700000 
342.45 	 224.9575000 	 2.169275 	 -1.1466410000 	 -2.2811570000 
342.65 	 224.9559000 	 2.169300 	 -1.1473530000 	 -2.2812080000 
342.85 	 224.9559000 	 2.169325 	 -1.1465170000 	 -2.2809920000 
343.05 	 224.9511000 	 2.169375 	 -1.1478270000 	 -2.2813450000 
343.25 	 224.9559000 	 2.169425 	 -1.1460750000 	 -2.2806580000 
343.45 	 224.9591000 	 2.169450 	 -1.1484300000 	 -2.2818150000 
343.65 	 224.9638000 	 2.169475 	 -1.1459670000 	 -2.2812720000 
343.85 	 224.9670000 	 2.169525 	 -1.1487710000 	 -2.2833890000 
344.05 	 224.9718000 	 2.169550 	 -1.1458050000 	 -2.2809470000 
344.25 	 224.9749000 	 2.169575 	 -1.1492220000 	 -2.2839000000 
344.45 	 224.9781000 	 2.169600 	 -1.1457670000 	 -2.2808900000 
344.65 	 224.9797000 	 2.169600 	 -1.1477180000 	 -2.2841290000 
344.85 	 224.9829000 	 2.169625 	 -1.1435130000 	 -2.2806330000 
345.05 	 224.9893000 	 2.169650 	 -1.1472800000 	 -2.2841230000 
345.25 	 224.9956000 	 2.169625 	 -1.1458970000 	 -2.2799110000 
345.45 	 224.9988000 	 2.169625 	 -1.1474000000 	 -2.2833410000 
345.65 	 225.0067000 	 2.169625 	 -1.1441740000 	 -2.2799330000 
345.85 	 225.0099000 	 2.169625 	 -1.1469110000 	 -2.2830460000 
346.05 	 225.0115000 	 2.169625 	 -1.1442150000 	 -2.2802610000 
346.25 	 225.0067000 	 2.169625 	 -1.1464210000 	 -2.2828040000 
346.45 	 225.0052000 	 2.169625 	 -1.1448160000 	 -2.2806100000 
346.65 	 224.9988000 	 2.169625 	 -1.1458940000 	 -2.2824570000 
346.85 	 224.9924000 	 2.169625 	 -1.1451880000 	 -2.2810140000 
347.05 	 224.9877000 	 2.169625 	 -1.1453880000 	 -2.2818410000 
347.25 	 224.9829000 	 2.169625 	 -1.1458490000 	 -2.2817040000 
347.45 	 224.9829000 	 2.169625 	 -1.1449430000 	 -2.2814910000 
347.65 	 224.9829000 	 2.169625 	 -1.1465990000 	 -2.2821780000 
347.85 	 224.9829000 	 2.169650 	 -1.1447680000 	 -2.2815450000 
348.05 	 224.9797000 	 2.169650 	 -1.1500070000 	 -2.2837920000 
348.25 	 224.9749000 	 2.169675 	 -1.1476520000 	 -2.2819110000 
348.45 	 224.9686000 	 2.169675 	 -1.1505600000 	 -2.2842250000 
348.65 	 224.9638000 	 2.169700 	 -1.1468220000 	 -2.2815540000 
348.85 	 224.9559000 	 2.169750 	 -1.1505480000 	 -2.2846510000 
349.05 	 224.9511000 	 2.169775 	 -1.1468540000 	 -2.2813890000 
349.25 	 224.9479000 	 2.169825 	 -1.1505290000 	 -2.2846130000 
349.45 	 224.9479000 	 2.169875 	 -1.1467550000 	 -2.2813860000 
349.65 	 224.9479000 	 2.169925 	 -1.1501280000 	 -2.2848290000 
349.85 	 224.9511000 	 2.169975 	 -1.1464600000 	 -2.2813730000 
350.05 	 224.9559000 	 2.170000 	 -1.1498960000 	 -2.2847020000 
350.25 	 224.9591000 	 2.170025 	 -1.1467620000 	 -2.2816180000 
350.45 	 224.9638000 	 2.170075 	 -1.1494260000 	 -2.2845780000 
350.65 	 224.9638000 	 2.170100 	 -1.1470950000 	 -2.2818120000 
350.85 	 224.9718000 	 2.170125 	 -1.1494540000 	 -2.2844310000 
351.05 	 224.9749000 	 2.170150 	 -1.1470600000 	 -2.2817550000 
351.25 	 224.9797000 	 2.170175 	 -1.1490600000 	 -2.2842530000 
351.45 	 224.9893000 	 2.170200 	 -1.1473880000 	 -2.2823300000 
351.65 	 224.9972000 	 2.170175 	 -1.1505030000 	 -2.2841740000 
351.85 	 225.0036000 	 2.170175 	 -1.1487390000 	 -2.2828990000 
352.05 	 225.0067000 	 2.170175 	 -1.1491200000 	 -2.2838500000 
352.25 	 225.0115000 	 2.170175 	 -1.1490920000 	 -2.2831220000 
352.45 	 225.0115000 	 2.170175 	 -1.1488340000 	 -2.2833510000 
352.65 	 225.0131000 	 2.170175 	 -1.1495560000 	 -2.2834940000 
352.85 	 225.0115000 	 2.170175 	 -1.1479510000 	 -2.2829020000 
353.05 	 225.0115000 	 2.170175 	 -1.1500640000 	 -2.2840600000 
353.25 	 225.0115000 	 2.170175 	 -1.1477720000 	 -2.2826040000 
353.45 	 225.0115000 	 2.170175 	 -1.1502650000 	 -2.2844280000 
353.65 	 225.0115000 	 2.170175 	 -1.1470950000 	 -2.2821870000 
353.85 	 225.0115000 	 2.170175 	 -1.1504080000 	 -2.2849080000 
354.05 	 225.0067000 	 2.170175 	 -1.1471430000 	 -2.2819490000 
354.25 	 225.0036000 	 2.170175 	 -1.1505990000 	 -2.2850100000 
354.45 	 224.9988000 	 2.170175 	 -1.1467740000 	 -2.2819140000 
354.65 	 224.9956000 	 2.170175 	 -1.1504550000 	 -2.2850260000 
354.85 	 224.9908000 	 2.170175 	 -1.1467330000 	 -2.2817580000 
355.05 	 224.9877000 	 2.170175 	 -1.1504750000 	 -2.2851440000 
355.25 	 224.9829000 	 2.170175 	 -1.1468160000 	 -2.2818660000 
355.45 	 224.9829000 	 2.170175 	 -1.1504050000 	 -2.2850100000 
355.65 	 224.9797000 	 2.170175 	 -1.1474160000 	 -2.2819550000 
355.85 	 224.9749000 	 2.170175 	 -1.1500900000 	 -2.2847910000 
356.05 	 224.9718000 	 2.170175 	 -1.1477410000 	 -2.2820600000 
356.25 	 224.9718000 	 2.170175 	 -1.1494540000 	 -2.2843330000 
356.45 	 224.9702000 	 2.170175 	 -1.1481220000 	 -2.2826930000 
356.65 	 224.9670000 	 2.170200 	 -1.1488630000 	 -2.2835350000 
356.85 	 224.9654000 	 2.170250 	 -1.1483100000 	 -2.2828100000 
357.05 	 224.9638000 	 2.170275 	 -1.1481790000 	 -2.2827820000 
357.25 	 224.9591000 	 2.170300 	 -1.1492570000 	 -2.2830550000 
357.45 	 224.9559000 	 2.170325 	 -1.1478580000 	 -2.2826990000 
357.65 	 224.9559000 	 2.170375 	 -1.1494860000 	 -2.2835160000 
357.85 	 224.9559000 	 2.170425 	 -1.1474700000 	 -2.2824160000 
358.05 	 224.9591000 	 2.170450 	 -1.1499470000 	 -2.2837920000 
358.25 	 224.9606000 	 2.170475 	 -1.1473240000 	 -2.2821870000 
358.45 	 224.9638000 	 2.170525 	 -1.1501180000 	 -2.2842310000 
358.65 	 224.9670000 	 2.170550 	 -1.1467520000 	 -2.2806710000 
358.85 	 224.9734000 	 2.170575 	 -1.1500420000 	 -2.2834460000 
359.05 	 224.9749000 	 2.170575 	 -1.1462850000 	 -2.2806140000 
359.25 	 224.9797000 	 2.170625 	 -1.1501630000 	 -2.2836530000 
359.45 	 224.9829000 	 2.170625 	 -1.1463740000 	 -2.2805630000 
359.65 	 224.9877000 	 2.170625 	 -1.1493460000 	 -2.2844730000 
359.85 	 224.9877000 	 2.170625 	 -1.1478900000 	 -2.2824480000 
360.05 	 224.9877000 	 2.170650 	 -1.1514700000 	 -2.2857190000 
360.25 	 224.9893000 	 2.170650 	 -1.1484530000 	 -2.2827240000 
360.45 	 224.9877000 	 2.170675 	 -1.1519270000 	 -2.2860150000 
360.65 	 224.9908000 	 2.170700 	 -1.1483190000 	 -2.2826290000 
360.85 	 224.9908000 	 2.170675 	 -1.1520390000 	 -2.2856870000 
361.05 	 224.9956000 	 2.170675 	 -1.1485740000 	 -2.2824700000 
361.25 	 224.9956000 	 2.170675 	 -1.1515240000 	 -2.2858330000 
361.45 	 224.9972000 	 2.170675 	 -1.1486940000 	 -2.2827180000 
361.65 	 224.9988000 	 2.170675 	 -1.1509930000 	 -2.2854040000 
361.85 	 224.9988000 	 2.170675 	 -1.1488150000 	 -2.2829470000 
362.05 	 224.9988000 	 2.170675 	 -1.1505320000 	 -2.2850200000 
362.25 	 224.9940000 	 2.170675 	 -1.1493870000 	 -2.2834300000 
362.45 	 224.9877000 	 2.170675 	 -1.1500520000 	 -2.2845590000 
362.65 	 224.9797000 	 2.170675 	 -1.1502580000 	 -2.2843810000 
362.85 	 224.9749000 	 2.170700 	 -1.1498830000 	 -2.2844380000 
363.05 	 224.9654000 	 2.170700 	 -1.1514280000 	 -2.2848920000 
363.25 	 224.9591000 	 2.170750 	 -1.1494990000 	 -2.2838620000 
363.45 	 224.9559000 	 2.170775 	 -1.1519720000 	 -2.2854710000 
363.65 	 224.9575000 	 2.170800 	 -1.1489300000 	 -2.2834810000 
363.85 	 224.9575000 	 2.170850 	 -1.1521880000 	 -2.2858840000 
364.05 	 224.9591000 	 2.170875 	 -1.1488570000 	 -2.2831090000 
364.25 	 224.9591000 	 2.170925 	 -1.1523790000 	 -2.2860500000 
364.45 	 224.9591000 	 2.170950 	 -1.1485200000 	 -2.2828320000 
364.65 	 224.9591000 	 2.170975 	 -1.1524170000 	 -2.2862630000 
364.85 	 224.9622000 	 2.171000 	 -1.1486310000 	 -2.2828740000 
365.05 	 224.9638000 	 2.171050 	 -1.1521880000 	 -2.2861740000 
365.25 	 224.9670000 	 2.171075 	 -1.1489010000 	 -2.2829560000 
365.45 	 224.9718000 	 2.171100 	 -1.1520740000 	 -2.2860430000 
365.65 	 224.9797000 	 2.171125 	 -1.1490690000 	 -2.2830580000 
365.85 	 224.9829000 	 2.171125 	 -1.1519500000 	 -2.2859570000 
366.05 	 224.9877000 	 2.171125 	 -1.1483540000 	 -2.2833380000 
366.25 	 224.9956000 	 2.171125 	 -1.1512530000 	 -2.2854010000 
366.45 	 225.0036000 	 2.171125 	 -1.1500770000 	 -2.2836560000 
366.65 	 225.0067000 	 2.171125 	 -1.1507480000 	 -2.2848510000 
366.85 	 225.0115000 	 2.171125 	 -1.1506370000 	 -2.2841960000 
367.05 	 225.0147000 	 2.171125 	 -1.1501250000 	 -2.2842220000 
367.25 	 225.0115000 	 2.171125 	 -1.1515050000 	 -2.2847620000 
367.45 	 225.0115000 	 2.171125 	 -1.1495180000 	 -2.2838850000 
367.65 	 225.0036000 	 2.171125 	 -1.1517050000 	 -2.2850830000 
367.85 	 224.9988000 	 2.171125 	 -1.1493720000 	 -2.2834460000 
368.05 	 224.9988000 	 2.171125 	 -1.1519810000 	 -2.2854870000 
368.25 	 224.9956000 	 2.171125 	 -1.1489420000 	 -2.2832490000 
368.45 	 224.9956000 	 2.171125 	 -1.1523210000 	 -2.2857350000 
368.65 	 224.9956000 	 2.171125 	 -1.1487520000 	 -2.2827470000 
368.85 	 224.9908000 	 2.171125 	 -1.1525030000 	 -2.2860460000 
369.05 	 224.9908000 	 2.171125 	 -1.1486530000 	 -2.2826640000 
369.25 	 224.9877000 	 2.171125 	 -1.1525060000 	 -2.2859700000 
369.45 	 224.9813000 	 2.171125 	 -1.1486910000 	 -2.2825910000 
369.65 	 224.9749000 	 2.171125 	 -1.1523250000 	 -2.2860560000 
369.85 	 224.9734000 	 2.171125 	 -1.1488530000 	 -2.2826130000 
370.05 	 224.9718000 	 2.171150 	 -1.1515680000 	 -2.2856010000 
370.25 	 224.9718000 	 2.171175 	 -1.1484020000 	 -2.2824760000 
370.45 	 224.9670000 	 2.171200 	 -1.1512060000 	 -2.2855820000 
370.65 	 224.9670000 	 2.171225 	 -1.1485540000 	 -2.2828040000 
370.85 	 224.9638000 	 2.171250 	 -1.1507830000 	 -2.2852420000 
371.05 	 224.9591000 	 2.171275 	 -1.1490280000 	 -2.2823110000 
371.25 	 224.9591000 	 2.171325 	 -1.1501630000 	 -2.2838880000 
371.45 	 224.9591000 	 2.171350 	 -1.1498900000 	 -2.2827430000 
371.65 	 224.9591000 	 2.171375 	 -1.1494920000 	 -2.2832620000 
371.85 	 224.9638000 	 2.171400 	 -1.1502900000 	 -2.2829370000 
372.05 	 224.9638000 	 2.171425 	 -1.1489520000 	 -2.2826700000 
372.25 	 224.9670000 	 2.171475 	 -1.1509420000 	 -2.2838340000 
372.45 	 224.9670000 	 2.171500 	 -1.1486400000 	 -2.2836240000 
372.65 	 224.9670000 	 2.171525 	 -1.1509640000 	 -2.2854200000 
372.85 	 224.9718000 	 2.171550 	 -1.1483160000 	 -2.2834370000 
373.05 	 224.9749000 	 2.171575 	 -1.1515140000 	 -2.2857950000 
373.25 	 224.9797000 	 2.171600 	 -1.1479890000 	 -2.2829850000 
373.45 	 224.9829000 	 2.171625 	 -1.1519300000 	 -2.2860150000 
373.65 	 224.9877000 	 2.171650 	 -1.1480550000 	 -2.2828040000 
373.85 	 224.9908000 	 2.171625 	 -1.1530840000 	 -2.2863770000 
374.05 	 224.9924000 	 2.171625 	 -1.1491780000 	 -2.2831250000 
374.25 	 224.9940000 	 2.171625 	 -1.1527440000 	 -2.2866180000 
374.45 	 224.9956000 	 2.171625 	 -1.1491240000 	 -2.2831380000 
374.65 	 224.9988000 	 2.171625 	 -1.1526650000 	 -2.2864530000 
374.85 	 225.0004000 	 2.171625 	 -1.1495750000 	 -2.2832710000 
375.05 	 225.0036000 	 2.171625 	 -1.1523370000 	 -2.2863130000 
375.25 	 225.0036000 	 2.171625 	 -1.1500640000 	 -2.2838590000 
375.45 	 225.0036000 	 2.171625 	 -1.1521340000 	 -2.2863390000 
375.65 	 225.0036000 	 2.171625 	 -1.1504270000 	 -2.2840150000 
375.85 	 225.0004000 	 2.171625 	 -1.1517620000 	 -2.2857950000 
376.05 	 224.9988000 	 2.171625 	 -1.1509550000 	 -2.2845680000 
376.25 	 225.0004000 	 2.171625 	 -1.1508210000 	 -2.2850350000 
376.45 	 224.9988000 	 2.171625 	 -1.1516440000 	 -2.2842530000 
376.65 	 224.9988000 	 2.171625 	 -1.1504490000 	 -2.2838810000 
376.85 	 224.9956000 	 2.171625 	 -1.1522520000 	 -2.2848770000 
377.05 	 224.9908000 	 2.171625 	 -1.1500170000 	 -2.2834110000 
377.25 	 224.9829000 	 2.171625 	 -1.1525090000 	 -2.2852420000 
377.45 	 224.9797000 	 2.171625 	 -1.1497690000 	 -2.2831500000 
377.65 	 224.9749000 	 2.171650 	 -1.1527790000 	 -2.2867040000 
377.85 	 224.9749000 	 2.171675 	 -1.1490380000 	 -2.2839420000 
378.05 	 224.9718000 	 2.171700 	 -1.1526140000 	 -2.2869080000 
378.25 	 224.9749000 	 2.171725 	 -1.1488310000 	 -2.2838280000 
378.45 	 224.9718000 	 2.171725 	 -1.1524900000 	 -2.2870540000 
378.65 	 224.9718000 	 2.171750 	 -1.1490440000 	 -2.2836750000 
378.85 	 224.9718000 	 2.171775 	 -1.1526710000 	 -2.2871560000 
379.05 	 224.9749000 	 2.171800 	 -1.1488180000 	 -2.2838120000 
379.25 	 224.9749000 	 2.171800 	 -1.1522930000 	 -2.2869750000 
379.45 	 224.9797000 	 2.171825 	 -1.1492510000 	 -2.2839070000 
379.65 	 224.9829000 	 2.171850 	 -1.1528050000 	 -2.2865610000 
379.85 	 224.9845000 	 2.171850 	 -1.1493810000 	 -2.2844820000 
380.05 	 224.9829000 	 2.171875 	 -1.1507700000 	 -2.2864660000 
380.25 	 224.9829000 	 2.171900 	 -1.1494920000 	 -2.2847650000 
380.45 	 224.9829000 	 2.171875 	 -1.1514980000 	 -2.2852740000 
380.65 	 224.9829000 	 2.171875 	 -1.1506780000 	 -2.2845900000 
380.85 	 224.9797000 	 2.171900 	 -1.1498130000 	 -2.2861030000 
381.05 	 224.9749000 	 2.171925 	 -1.1505060000 	 -2.2859800000 
381.25 	 224.9749000 	 2.171925 	 -1.1495300000 	 -2.2856620000 
381.45 	 224.9702000 	 2.171950 	 -1.1509510000 	 -2.2862370000 
381.65 	 224.9670000 	 2.171975 	 -1.1489390000 	 -2.2851590000 
381.85 	 224.9670000 	 2.172000 	 -1.1513710000 	 -2.2868350000 
382.05 	 224.9638000 	 2.172025 	 -1.1485890000 	 -2.2849850000 
382.25 	 224.9638000 	 2.172075 	 -1.1517810000 	 -2.2871240000 
382.45 	 224.9638000 	 2.172100 	 -1.1484780000 	 -2.2845360000 
382.65 	 224.9670000 	 2.172125 	 -1.1520890000 	 -2.2876230000 
382.85 	 224.9702000 	 2.172150 	 -1.1481950000 	 -2.2842660000 
383.05 	 224.9749000 	 2.172175 	 -1.1519620000 	 -2.2874960000 
383.25 	 224.9829000 	 2.172200 	 -1.1483320000 	 -2.2841520000 
383.45 	 224.9877000 	 2.172200 	 -1.1518670000 	 -2.2874860000 
383.65 	 224.9956000 	 2.172225 	 -1.1484590000 	 -2.2843230000 
383.85 	 224.9988000 	 2.172225 	 -1.1517620000 	 -2.2874290000 
384.05 	 225.0036000 	 2.172225 	 -1.1494890000 	 -2.2847560000 
384.25 	 225.0036000 	 2.172225 	 -1.1517940000 	 -2.2872320000 
384.45 	 225.0036000 	 2.172225 	 -1.1497180000 	 -2.2849850000 
384.65 	 225.0036000 	 2.172225 	 -1.1513740000 	 -2.2870480000 
384.85 	 225.0036000 	 2.172225 	 -1.1498610000 	 -2.2853210000 
385.05 	 224.9988000 	 2.172225 	 -1.1509960000 	 -2.2868440000 
385.25 	 224.9988000 	 2.172225 	 -1.1505730000 	 -2.2847910000 
385.45 	 224.9956000 	 2.172225 	 -1.1501180000 	 -2.2854960000 
385.65 	 224.9956000 	 2.172225 	 -1.1508020000 	 -2.2857410000 
385.85 	 224.9908000 	 2.172225 	 -1.1497470000 	 -2.2856520000 
386.05 	 224.9908000 	 2.172225 	 -1.1513390000 	 -2.2864660000 
386.25 	 224.9908000 	 2.172225 	 -1.1495650000 	 -2.2855730000 
386.45 	 224.9908000 	 2.172225 	 -1.1515390000 	 -2.2867390000 
386.65 	 224.9877000 	 2.172225 	 -1.1493080000 	 -2.2851530000 
386.85 	 224.9877000 	 2.172225 	 -1.1518730000 	 -2.2870510000 
387.05 	 224.9877000 	 2.172225 	 -1.1489420000 	 -2.2849400000 
387.25 	 224.9829000 	 2.172225 	 -1.1521340000 	 -2.2875210000 
387.45 	 224.9829000 	 2.172250 	 -1.1489200000 	 -2.2836270000 
387.65 	 224.9797000 	 2.172275 	 -1.1523660000 	 -2.2866850000 
387.85 	 224.9797000 	 2.172275 	 -1.1484430000 	 -2.2835130000 
388.05 	 224.9749000 	 2.172300 	 -1.1523090000 	 -2.2869560000 
388.25 	 224.9749000 	 2.172300 	 -1.1475340000 	 -2.2833630000 
388.45 	 224.9749000 	 2.172325 	 -1.1513070000 	 -2.2869840000 
388.65 	 224.9718000 	 2.172350 	 -1.1476900000 	 -2.2834870000 
388.85 	 224.9718000 	 2.172375 	 -1.1509770000 	 -2.2868760000 
389.05 	 224.9670000 	 2.172375 	 -1.1479600000 	 -2.2838500000 
389.25 	 224.9638000 	 2.172425 	 -1.1505130000 	 -2.2863390000 
389.45 	 224.9638000 	 2.172450 	 -1.1484110000 	 -2.2842950000 
389.65 	 224.9638000 	 2.172475 	 -1.1498990000 	 -2.2871330000 
389.85 	 224.9638000 	 2.172500 	 -1.1490190000 	 -2.2854360000 
390.05 	 224.9638000 	 2.172525 	 -1.1494130000 	 -2.2865040000 
390.25 	 224.9638000 	 2.172575 	 -1.1496960000 	 -2.2860110000 
390.45 	 224.9670000 	 2.172600 	 -1.1490500000 	 -2.2860240000 
390.65 	 224.9718000 	 2.172625 	 -1.1501730000 	 -2.2863580000 
390.85 	 224.9734000 	 2.172650 	 -1.1483990000 	 -2.2853470000 
391.05 	 224.9797000 	 2.172675 	 -1.1504590000 	 -2.2868950000 
391.25 	 224.9829000 	 2.172700 	 -1.1479440000 	 -2.2849690000 
391.45 	 224.9829000 	 2.172675 	 -1.1519430000 	 -2.2873910000 
391.65 	 224.9877000 	 2.172700 	 -1.1487520000 	 -2.2848580000 
391.85 	 224.9877000 	 2.172700 	 -1.1518350000 	 -2.2876870000 
392.05 	 224.9877000 	 2.172725 	 -1.1482720000 	 -2.2845780000 
392.25 	 224.9829000 	 2.172750 	 -1.1522330000 	 -2.2878170000 
392.45 	 224.9829000 	 2.172725 	 -1.1483800000 	 -2.2848190000 
392.65 	 224.9829000 	 2.172750 	 -1.1520640000 	 -2.2881380000 
392.85 	 224.9813000 	 2.172750 	 -1.1472190000 	 -2.2846000000 
393.05 	 224.9861000 	 2.172775 	 -1.1507420000 	 -2.2881000000 
393.25 	 224.9877000 	 2.172775 	 -1.1473690000 	 -2.2848860000 
393.45 	 224.9908000 	 2.172775 	 -1.1520230000 	 -2.2880840000 
393.65 	 224.9908000 	 2.172775 	 -1.1492250000 	 -2.2850640000 
393.85 	 224.9940000 	 2.172775 	 -1.1515590000 	 -2.2878110000 
394.05 	 224.9908000 	 2.172775 	 -1.1497340000 	 -2.2855760000 
394.25 	 224.9908000 	 2.172775 	 -1.1508910000 	 -2.2873430000 
394.45 	 224.9908000 	 2.172775 	 -1.1503310000 	 -2.2860210000 
394.65 	 224.9877000 	 2.172775 	 -1.1503190000 	 -2.2867680000 
394.85 	 224.9877000 	 2.172775 	 -1.1507640000 	 -2.2865300000 
395.05 	 224.9797000 	 2.172800 	 -1.1500960000 	 -2.2848640000 
395.25 	 224.9797000 	 2.172825 	 -1.1519400000 	 -2.2859160000 
395.45 	 224.9797000 	 2.172825 	 -1.1495340000 	 -2.2846600000 
395.65 	 224.9749000 	 2.172850 	 -1.1523500000 	 -2.2870130000 
395.85 	 224.9718000 	 2.172850 	 -1.1485200000 	 -2.2849340000 
396.05 	 224.9718000 	 2.172875 	 -1.1518510000 	 -2.2878330000 
396.25 	 224.9718000 	 2.172900 	 -1.1480780000 	 -2.2848030000 
396.45 	 224.9670000 	 2.172925 	 -1.1518220000 	 -2.2879730000 
396.65 	 224.9718000 	 2.172950 	 -1.1482080000 	 -2.2846830000 
396.85 	 224.9718000 	 2.172950 	 -1.1516600000 	 -2.2881790000 
397.05 	 224.9749000 	 2.173000 	 -1.1482490000 	 -2.2846760000 
397.25 	 224.9797000 	 2.173000 	 -1.1521180000 	 -2.2880550000 
397.45 	 224.9813000 	 2.173025 	 -1.1486530000 	 -2.2849270000 
397.65 	 224.9829000 	 2.173025 	 -1.1516890000 	 -2.2879700000 
397.85 	 224.9829000 	 2.173025 	 -1.1494100000 	 -2.2845430000 
398.05 	 224.9877000 	 2.173025 	 -1.1520580000 	 -2.2885350000 
398.25 	 224.9877000 	 2.173050 	 -1.1496390000 	 -2.2862150000 
398.45 	 224.9877000 	 2.173075 	 -1.1511900000 	 -2.2883320000 
398.65 	 224.9877000 	 2.173075 	 -1.1500260000 	 -2.2865870000 
398.85 	 224.9908000 	 2.173075 	 -1.1518100000 	 -2.2878580000 
399.05 	 224.9956000 	 2.173075 	 -1.1511740000 	 -2.2872480000 
399.25 	 224.9956000 	 2.173075 	 -1.1505950000 	 -2.2873720000 
399.45 	 224.9956000 	 2.173075 	 -1.1517330000 	 -2.2878010000 
399.65 	 224.9908000 	 2.173075 	 -1.1497080000 	 -2.2867270000 
399.85 	 224.9908000 	 2.173075 	 -1.1521500000 	 -2.2882020000 
400.05 	 224.9877000 	 2.173075 	 -1.1492280000 	 -2.2861930000 
400.25 	 224.9829000 	 2.173075 	 -1.1526390000 	 -2.2887420000 
400.45 	 224.9829000 	 2.173100 	 -1.1474930000 	 -2.2859000000 
400.65 	 224.9829000 	 2.173125 	 -1.1512660000 	 -2.2890500000 
400.85 	 224.9797000 	 2.173125 	 -1.1474000000 	 -2.2857190000 
401.05 	 224.9749000 	 2.173150 	 -1.1512470000 	 -2.2892480000 
401.25 	 224.9749000 	 2.173150 	 -1.1460940000 	 -2.2858080000 
401.45 	 224.9749000 	 2.173150 	 -1.1491680000 	 -2.2892830000 
401.65 	 224.9718000 	 2.173175 	 -1.1458680000 	 -2.2859830000 
401.85 	 224.9718000 	 2.173200 	 -1.1489520000 	 -2.2890730000 
402.05 	 224.9718000 	 2.173225 	 -1.1463010000 	 -2.2863480000 
402.25 	 224.9718000 	 2.173250 	 -1.1482400000 	 -2.2887990000 
402.45 	 224.9718000 	 2.173250 	 -1.1468320000 	 -2.2866660000 
402.65 	 224.9670000 	 2.173300 	 -1.1476580000 	 -2.2882620000 
402.85 	 224.9670000 	 2.173325 	 -1.1475120000 	 -2.2872610000 
403.05 	 224.9670000 	 2.173350 	 -1.1469550000 	 -2.2876480000 
403.25 	 224.9670000 	 2.173375 	 -1.1483260000 	 -2.2879890000 
403.45 	 224.9670000 	 2.173425 	 -1.1463510000 	 -2.2869560000 
403.65 	 224.9670000 	 2.173450 	 -1.1487870000 	 -2.2882810000 
403.85 	 224.9718000 	 2.173475 	 -1.1458300000 	 -2.2864940000 
404.05 	 224.9718000 	 2.173500 	 -1.1490220000 	 -2.2887610000 
404.25 	 224.9749000 	 2.173525 	 -1.1455920000 	 -2.2862470000 
404.45 	 224.9797000 	 2.173550 	 -1.1492120000 	 -2.2891840000 
404.65 	 224.9797000 	 2.173550 	 -1.1486940000 	 -2.2858300000 
404.85 	 224.9829000 	 2.173550 	 -1.1532180000 	 -2.2893680000 
405.05 	 224.9877000 	 2.173575 	 -1.1495910000 	 -2.2858520000 
405.25 	 224.9908000 	 2.173600 	 -1.1531540000 	 -2.2893170000 
405.45 	 224.9956000 	 2.173575 	 -1.1492000000 	 -2.2859920000 
405.65 	 224.9956000 	 2.173575 	 -1.1524770000 	 -2.2891550000 
405.85 	 224.9972000 	 2.173575 	 -1.1496130000 	 -2.2862400000 
406.05 	 224.9956000 	 2.173575 	 -1.1516700000 	 -2.2887420000 
406.25 	 224.9988000 	 2.173575 	 -1.1503250000 	 -2.2868890000 
406.45 	 224.9956000 	 2.173575 	 -1.1510280000 	 -2.2883160000 
406.65 	 224.9956000 	 2.173575 	 -1.1506430000 	 -2.2873180000 
406.85 	 224.9908000 	 2.173575 	 -1.1501340000 	 -2.2875720000 
407.05 	 224.9893000 	 2.173575 	 -1.1513490000 	 -2.2878810000 
407.25 	 224.9877000 	 2.173575 	 -1.1497400000 	 -2.2872130000 
407.45 	 224.9829000 	 2.173575 	 -1.1518510000 	 -2.2883130000 
407.65 	 224.9813000 	 2.173600 	 -1.1485040000 	 -2.2869270000 
407.85 	 224.9797000 	 2.173625 	 -1.1513360000 	 -2.2892920000 
408.05 	 224.9781000 	 2.173625 	 -1.1477280000 	 -2.2864660000 
408.25 	 224.9781000 	 2.173650 	 -1.1514250000 	 -2.2896830000 
408.45 	 224.9749000 	 2.173650 	 -1.1489900000 	 -2.2863100000 
408.65 	 224.9749000 	 2.173675 	 -1.1525950000 	 -2.2896740000 
408.85 	 224.9734000 	 2.173675 	 -1.1487710000 	 -2.2862400000 
409.05 	 224.9718000 	 2.173725 	 -1.1523410000 	 -2.2894760000 
409.25 	 224.9654000 	 2.173725 	 -1.1493240000 	 -2.2865710000 
409.45 	 224.9591000 	 2.173750 	 -1.1516730000 	 -2.2892760000 
409.65 	 224.9559000 	 2.173800 	 -1.1497470000 	 -2.2869680000 
409.85 	 224.9559000 	 2.173825 	 -1.1510340000 	 -2.2889230000 
410.05 	 224.9511000 	 2.173875 	 -1.1502080000 	 -2.2872100000 
410.25 	 224.9559000 	 2.173900 	 -1.1502840000 	 -2.2882810000 
410.45 	 224.9559000 	 2.173950 	 -1.1508270000 	 -2.2879060000 
410.65 	 224.9559000 	 2.174000 	 -1.1500420000 	 -2.2877410000 
410.85 	 224.9591000 	 2.174025 	 -1.1515050000 	 -2.2884690000 
411.05 	 224.9638000 	 2.174050 	 -1.1493330000 	 -2.2870730000 
411.25 	 224.9702000 	 2.174075 	 -1.1522610000 	 -2.2889900000 
411.45 	 224.9749000 	 2.174125 	 -1.1491300000 	 -2.2866060000 
411.65 	 224.9877000 	 2.174125 	 -1.1523880000 	 -2.2894070000 
411.85 	 224.9956000 	 2.174150 	 -1.1490820000 	 -2.2863100000 
412.05 	 225.0020000 	 2.174125 	 -1.1538350000 	 -2.2900390000 
412.25 	 225.0115000 	 2.174125 	 -1.1501850000 	 -2.2864750000 
412.45 	 225.0115000 	 2.174125 	 -1.1536630000 	 -2.2899500000 
412.65 	 225.0147000 	 2.174125 	 -1.1502550000 	 -2.2867460000 
412.85 	 225.0147000 	 2.174125 	 -1.1530810000 	 -2.2898010000 
413.05 	 225.0147000 	 2.174125 	 -1.1505410000 	 -2.2870160000 
413.25 	 225.0147000 	 2.174125 	 -1.1524800000 	 -2.2892670000 
413.45 	 225.0115000 	 2.174125 	 -1.1510980000 	 -2.2872960000 
413.65 	 225.0067000 	 2.174125 	 -1.1522830000 	 -2.2891710000 
413.85 	 225.0036000 	 2.174125 	 -1.1515360000 	 -2.2879190000 
414.05 	 224.9988000 	 2.174125 	 -1.1520350000 	 -2.2889040000 
414.25 	 224.9988000 	 2.174125 	 -1.1517560000 	 -2.2880490000 
414.45 	 224.9956000 	 2.174125 	 -1.1514410000 	 -2.2883990000 
414.65 	 224.9956000 	 2.174125 	 -1.1522040000 	 -2.2884180000 
414.85 	 224.9908000 	 2.174125 	 -1.1510910000 	 -2.2881000000 
415.05 	 224.9908000 	 2.174125 	 -1.1527220000 	 -2.2887610000 
415.25 	 224.9845000 	 2.174125 	 -1.1505090000 	 -2.2875400000 
415.45 	 224.9797000 	 2.174125 	 -1.1531230000 	 -2.2892920000 
415.65 	 224.9765000 	 2.174125 	 -1.1502810000 	 -2.2871490000 
415.85 	 224.9749000 	 2.174125 	 -1.1533640000 	 -2.2895560000 
416.05 	 224.9749000 	 2.174125 	 -1.1500610000 	 -2.2869050000 
416.25 	 224.9749000 	 2.174150 	 -1.1531580000 	 -2.2895210000 
416.45 	 224.9749000 	 2.174150 	 -1.1475690000 	 -2.2856080000 
416.65 	 224.9749000 	 2.174175 	 -1.1512910000 	 -2.2890060000 
416.85 	 224.9749000 	 2.174225 	 -1.1475790000 	 -2.2856490000 
417.05 	 224.9718000 	 2.174225 	 -1.1512470000 	 -2.2890160000 
417.25 	 224.9718000 	 2.174250 	 -1.1478460000 	 -2.2856840000 
417.45 	 224.9654000 	 2.174275 	 -1.1509700000 	 -2.2889070000 
417.65 	 224.9638000 	 2.174300 	 -1.1481730000 	 -2.2860180000 
417.85 	 224.9575000 	 2.174325 	 -1.1503440000 	 -2.2883990000 
418.05 	 224.9559000 	 2.174375 	 -1.1487480000 	 -2.2864220000 
418.25 	 224.9591000 	 2.174400 	 -1.1498740000 	 -2.2881160000 
418.45 	 224.9591000 	 2.174425 	 -1.1491550000 	 -2.2868950000 
418.65 	 224.9591000 	 2.174450 	 -1.1493270000 	 -2.2877850000 
418.85 	 224.9591000 	 2.174500 	 -1.1496860000 	 -2.2872960000 
419.05 	 224.9622000 	 2.174525 	 -1.1491710000 	 -2.2873340000 
419.25 	 224.9638000 	 2.174550 	 -1.1499600000 	 -2.2876200000 
419.45 	 224.9638000 	 2.174575 	 -1.1487610000 	 -2.2869590000 
419.65 	 224.9718000 	 2.174600 	 -1.1502970000 	 -2.2878070000 
419.85 	 224.9781000 	 2.174625 	 -1.1480750000 	 -2.2861260000 
420.05 	 224.9845000 	 2.174650 	 -1.1508210000 	 -2.2878140000 
420.25 	 224.9908000 	 2.174650 	 -1.1494060000 	 -2.2873560000 
420.45 	 224.9988000 	 2.174675 	 -1.1525790000 	 -2.2897590000 
420.65 	 225.0036000 	 2.174700 	 -1.1490660000 	 -2.2870380000 
420.85 	 225.0067000 	 2.174675 	 -1.1542670000 	 -2.2893210000 
421.05 	 225.0099000 	 2.174675 	 -1.1514090000 	 -2.2872000000 
421.25 	 225.0067000 	 2.174675 	 -1.1554530000 	 -2.2906270000 
421.45 	 225.0115000 	 2.174675 	 -1.1516540000 	 -2.2871810000 
421.65 	 225.0115000 	 2.174675 	 -1.1550360000 	 -2.2907290000 
421.85 	 225.0115000 	 2.174675 	 -1.1517330000 	 -2.2873850000 
422.05 	 225.0099000 	 2.174675 	 -1.1548330000 	 -2.2904330000 
422.25 	 225.0099000 	 2.174675 	 -1.1521370000 	 -2.2875440000 
422.45 	 225.0115000 	 2.174675 	 -1.1542290000 	 -2.2900520000 
422.65 	 225.0083000 	 2.174675 	 -1.1522800000 	 -2.2878430000 
422.85 	 225.0115000 	 2.174675 	 -1.1537200000 	 -2.2895720000 
423.05 	 225.0067000 	 2.174675 	 -1.1527700000 	 -2.2882870000 
423.25 	 225.0067000 	 2.174675 	 -1.1531510000 	 -2.2892730000 
423.45 	 225.0036000 	 2.174675 	 -1.1533390000 	 -2.2872540000 
423.65 	 224.9988000 	 2.174675 	 -1.1525280000 	 -2.2871590000 
423.85 	 224.9956000 	 2.174675 	 -1.1540450000 	 -2.2878710000 
424.05 	 224.9956000 	 2.174675 	 -1.1522550000 	 -2.2868920000 
424.25 	 224.9908000 	 2.174675 	 -1.1543810000 	 -2.2883190000 
424.45 	 224.9908000 	 2.174675 	 -1.1515680000 	 -2.2862120000 
424.65 	 224.9893000 	 2.174675 	 -1.1547090000 	 -2.2886090000 
424.85 	 224.9877000 	 2.174675 	 -1.1514790000 	 -2.2860080000 
425.05 	 224.9877000 	 2.174675 	 -1.1548010000 	 -2.2890350000 
425.25 	 224.9829000 	 2.174675 	 -1.1509160000 	 -2.2857410000 
425.45 	 224.9813000 	 2.174675 	 -1.1547280000 	 -2.2891430000 
425.65 	 224.9797000 	 2.174675 	 -1.1511450000 	 -2.2867870000 
425.85 	 224.9749000 	 2.174675 	 -1.1547340000 	 -2.2907760000 
426.05 	 224.9749000 	 2.174675 	 -1.1512090000 	 -2.2864280000 
426.25 	 224.9718000 	 2.174675 	 -1.1546070000 	 -2.2901090000 
426.45 	 224.9718000 	 2.174675 	 -1.1512760000 	 -2.2858210000 
426.65 	 224.9718000 	 2.174700 	 -1.1534180000 	 -2.2904750000 
426.85 	 224.9718000 	 2.174725 	 -1.1508750000 	 -2.2877150000 
427.05 	 224.9670000 	 2.174750 	 -1.1532210000 	 -2.2903600000 
427.25 	 224.9638000 	 2.174775 	 -1.1512280000 	 -2.2880170000 
427.45 	 224.9591000 	 2.174800 	 -1.1526900000 	 -2.2897660000 
427.65 	 224.9543000 	 2.174850 	 -1.1514380000 	 -2.2884210000 
427.85 	 224.9511000 	 2.174875 	 -1.1513930000 	 -2.2892000000 
428.05 	 224.9479000 	 2.174925 	 -1.1521940000 	 -2.2892250000 
428.25 	 224.9479000 	 2.174950 	 -1.1507610000 	 -2.2884530000 
428.45 	 224.9447000 	 2.175025 	 -1.1525880000 	 -2.2893400000 
428.65 	 224.9447000 	 2.175050 	 -1.1503820000 	 -2.2876610000 
428.85 	 224.9447000 	 2.175125 	 -1.1530270000 	 -2.2891270000 
429.05 	 224.9479000 	 2.175150 	 -1.1500990000 	 -2.2870730000 
429.25 	 224.9527000 	 2.175225 	 -1.1532690000 	 -2.2895620000 
429.45 	 224.9638000 	 2.175250 	 -1.1497470000 	 -2.2867710000 
429.65 	 224.9781000 	 2.175275 	 -1.1532750000 	 -2.2898170000 
429.85 	 224.9877000 	 2.175275 	 -1.1495210000 	 -2.2877250000 
430.05 	 224.9988000 	 2.175275 	 -1.1504300000 	 -2.2903280000 
430.25 	 225.0067000 	 2.175275 	 -1.1466540000 	 -2.2864180000 
430.45 	 225.0147000 	 2.175275 	 -1.1502300000 	 -2.2901380000 
430.65 	 225.0195000 	 2.175275 	 -1.1469620000 	 -2.2866980000 
430.85 	 225.0258000 	 2.175275 	 -1.1498320000 	 -2.2897470000 
431.05 	 225.0322000 	 2.175275 	 -1.1474390000 	 -2.2870920000 
431.25 	 225.0338000 	 2.175275 	 -1.1491110000 	 -2.2893360000 
431.45 	 225.0338000 	 2.175275 	 -1.1479440000 	 -2.2877250000 
431.65 	 225.0306000 	 2.175275 	 -1.1484910000 	 -2.2887800000 
431.85 	 225.0290000 	 2.175275 	 -1.1484300000 	 -2.2880240000 
432.05 	 225.0258000 	 2.175225 	 -1.1481700000 	 -2.2883100000 
432.25 	 225.0179000 	 2.175225 	 -1.1489360000 	 -2.2884500000 
432.45 	 225.0147000 	 2.175175 	 -1.1477380000 	 -2.2880390000 
432.65 	 225.0115000 	 2.175175 	 -1.1491490000 	 -2.2886400000 
432.85 	 225.0052000 	 2.175175 	 -1.1472260000 	 -2.2874670000 
433.05 	 225.0036000 	 2.175175 	 -1.1498230000 	 -2.2892630000 
433.25 	 224.9972000 	 2.175175 	 -1.1468730000 	 -2.2870670000 
433.45 	 224.9924000 	 2.175175 	 -1.1503280000 	 -2.2896230000 
433.65 	 224.9908000 	 2.175175 	 -1.1468280000 	 -2.2868570000 
433.85 	 224.9908000 	 2.175175 	 -1.1503760000 	 -2.2898670000 
434.05 	 224.9877000 	 2.175175 	 -1.1465520000 	 -2.2866440000 
434.25 	 224.9893000 	 2.175175 	 -1.1503950000 	 -2.2900140000 
434.45 	 224.9893000 	 2.175175 	 -1.1467080000 	 -2.2863320000 
434.65 	 224.9908000 	 2.175175 	 -1.1503250000 	 -2.2898900000 
434.85 	 224.9908000 	 2.175175 	 -1.1467490000 	 -2.2864310000 
435.05 	 224.9908000 	 2.175175 	 -1.1500640000 	 -2.2896390000 
435.25 	 224.9908000 	 2.175175 	 -1.1472700000 	 -2.2867140000 
435.45 	 224.9908000 	 2.175175 	 -1.1494860000 	 -2.2889870000 
435.65 	 224.9877000 	 2.175175 	 -1.1476770000 	 -2.2870480000 
435.85 	 224.9877000 	 2.175175 	 -1.1489260000 	 -2.2887200000 
436.05 	 224.9877000 	 2.175175 	 -1.1483130000 	 -2.2873660000 
436.25 	 224.9829000 	 2.175175 	 -1.1483890000 	 -2.2881950000 
436.45 	 224.9797000 	 2.175175 	 -1.1490380000 	 -2.2879920000 
436.65 	 224.9797000 	 2.175175 	 -1.1479760000 	 -2.2877470000 
436.85 	 224.9797000 	 2.175175 	 -1.1494760000 	 -2.2886750000 
437.05 	 224.9797000 	 2.175175 	 -1.1474640000 	 -2.2873940000 
437.25 	 224.9797000 	 2.175175 	 -1.1498450000 	 -2.2890790000 
437.45 	 224.9765000 	 2.175175 	 -1.1468280000 	 -2.2867770000 
437.65 	 224.9749000 	 2.175175 	 -1.1504240000 	 -2.2895650000 
437.85 	 224.9718000 	 2.175200 	 -1.1467390000 	 -2.2865100000 
438.05 	 224.9670000 	 2.175225 	 -1.1505090000 	 -2.2897240000 
438.25 	 224.9638000 	 2.175250 	 -1.1464440000 	 -2.2864660000 
438.45 	 224.9591000 	 2.175275 	 -1.1504550000 	 -2.2900390000 
438.65 	 224.9559000 	 2.175325 	 -1.1465960000 	 -2.2865610000 
438.85 	 224.9543000 	 2.175375 	 -1.1502200000 	 -2.2899180000 
439.05 	 224.9511000 	 2.175400 	 -1.1471110000 	 -2.2866380000 
439.25 	 224.9511000 	 2.175450 	 -1.1499630000 	 -2.2894890000 
439.45 	 224.9511000 	 2.175475 	 -1.1475020000 	 -2.2866470000 
439.65 	 224.9479000 	 2.175525 	 -1.1492570000 	 -2.2890160000 
439.85 	 224.9511000 	 2.175575 	 -1.1480300000 	 -2.2872130000 
440.05 	 224.9511000 	 2.175600 	 -1.1489110000 	 -2.2884460000 
440.25 	 224.9559000 	 2.175650 	 -1.1485040000 	 -2.2877660000 
440.45 	 224.9591000 	 2.175675 	 -1.1481440000 	 -2.2878110000 
440.65 	 224.9670000 	 2.175725 	 -1.1491140000 	 -2.2880010000 
440.85 	 224.9734000 	 2.175750 	 -1.1477880000 	 -2.2875600000 
441.05 	 224.9797000 	 2.175775 	 -1.1497370000 	 -2.2885320000 
441.25 	 224.9877000 	 2.175775 	 -1.1472100000 	 -2.2871370000 
441.45 	 224.9924000 	 2.175775 	 -1.1539300000 	 -2.2893520000 
441.65 	 224.9988000 	 2.175775 	 -1.1503310000 	 -2.2886660000 
441.85 	 225.0036000 	 2.175775 	 -1.1538190000 	 -2.2913490000 
442.05 	 225.0083000 	 2.175775 	 -1.1501880000 	 -2.2883800000 
442.25 	 225.0115000 	 2.175775 	 -1.1538120000 	 -2.2915870000 
442.45 	 225.0115000 	 2.175775 	 -1.1500450000 	 -2.2882460000 
442.65 	 225.0115000 	 2.175775 	 -1.1535930000 	 -2.2916670000 
442.85 	 225.0147000 	 2.175775 	 -1.1500550000 	 -2.2883160000 
443.05 	 225.0147000 	 2.175775 	 -1.1533160000 	 -2.2913740000 
443.25 	 225.0179000 	 2.175775 	 -1.1505640000 	 -2.2885230000 
443.45 	 225.0226000 	 2.175775 	 -1.1531890000 	 -2.2911230000 
443.65 	 225.0226000 	 2.175775 	 -1.1509580000 	 -2.2888470000 
443.85 	 225.0226000 	 2.175775 	 -1.1523280000 	 -2.2908400000 
444.05 	 225.0179000 	 2.175775 	 -1.1516060000 	 -2.2894890000 
444.25 	 225.0147000 	 2.175775 	 -1.1514820000 	 -2.2900770000 
444.45 	 225.0083000 	 2.175725 	 -1.1524200000 	 -2.2902810000 
444.65 	 225.0036000 	 2.175725 	 -1.1510020000 	 -2.2895720000 
444.85 	 224.9956000 	 2.175725 	 -1.1528870000 	 -2.2906330000 
445.05 	 224.9924000 	 2.175725 	 -1.1505950000 	 -2.2891550000 
445.25 	 224.9893000 	 2.175725 	 -1.1531160000 	 -2.2910020000 
445.45 	 224.9877000 	 2.175725 	 -1.1502900000 	 -2.2887010000 
445.65 	 224.9908000 	 2.175725 	 -1.1537300000 	 -2.2912760000 
445.85 	 224.9908000 	 2.175725 	 -1.1501790000 	 -2.2885510000 
446.05 	 224.9908000 	 2.175725 	 -1.1536150000 	 -2.2914060000 
446.25 	 224.9877000 	 2.175725 	 -1.1498290000 	 -2.2882720000 
446.45 	 224.9877000 	 2.175725 	 -1.1536820000 	 -2.2916950000 
446.65 	 224.9829000 	 2.175725 	 -1.1497720000 	 -2.2883130000 
446.85 	 224.9829000 	 2.175725 	 -1.1533610000 	 -2.2916600000 
447.05 	 224.9797000 	 2.175725 	 -1.1498900000 	 -2.2882810000 
447.25 	 224.9797000 	 2.175725 	 -1.1532850000 	 -2.2914280000 
447.45 	 224.9797000 	 2.175725 	 -1.1502930000 	 -2.2884020000 
447.65 	 224.9797000 	 2.175725 	 -1.1529540000 	 -2.2912380000 
447.85 	 224.9797000 	 2.175725 	 -1.1504140000 	 -2.2886630000 
448.05 	 224.9797000 	 2.175725 	 -1.1522870000 	 -2.2911100000 
448.25 	 224.9797000 	 2.175725 	 -1.1509480000 	 -2.2892000000 
448.45 	 224.9765000 	 2.175750 	 -1.1521150000 	 -2.2891400000 
448.65 	 224.9718000 	 2.175775 	 -1.1513270000 	 -2.2880780000 
448.85 	 224.9702000 	 2.175775 	 -1.1513420000 	 -2.2884080000 
449.05 	 224.9670000 	 2.175800 	 -1.1519530000 	 -2.2883190000 
449.25 	 224.9654000 	 2.175850 	 -1.1508660000 	 -2.2881630000 
449.45 	 224.9638000 	 2.175875 	 -1.1524330000 	 -2.2886780000 
449.65 	 224.9622000 	 2.175900 	 -1.1505190000 	 -2.2877280000 
449.85 	 224.9575000 	 2.175925 	 -1.1525310000 	 -2.2889680000 
450.05 	 224.9543000 	 2.175975 	 -1.1500640000 	 -2.2872130000 
450.25 	 224.9511000 	 2.176025 	 -1.1530240000 	 -2.2894260000 
450.45 	 224.9479000 	 2.176050 	 -1.1498100000 	 -2.2869840000 
450.65 	 224.9511000 	 2.176100 	 -1.1534280000 	 -2.2897240000 
450.85 	 224.9511000 	 2.176125 	 -1.1500990000 	 -2.2867270000 
451.05 	 224.9559000 	 2.176175 	 -1.1538660000 	 -2.2900170000 
451.25 	 224.9638000 	 2.176225 	 -1.1499440000 	 -2.2864470000 
451.45 	 224.9718000 	 2.176225 	 -1.1538410000 	 -2.2900260000 
451.65 	 224.9797000 	 2.176275 	 -1.1498900000 	 -2.2874610000 
451.85 	 224.9877000 	 2.176300 	 -1.1544450000 	 -2.2901630000 
452.05 	 224.9988000 	 2.176275 	 -1.1518760000 	 -2.2875090000 
452.25 	 225.0036000 	 2.176275 	 -1.1551790000 	 -2.2905320000 
452.45 	 225.0131000 	 2.176275 	 -1.1522040000 	 -2.2872380000 
452.65 	 225.0179000 	 2.176275 	 -1.1549470000 	 -2.2902710000 
452.85 	 225.0258000 	 2.176275 	 -1.1524450000 	 -2.2874070000 
453.05 	 225.0290000 	 2.176275 	 -1.1546130000 	 -2.2900930000 
453.25 	 225.0306000 	 2.176275 	 -1.1527060000 	 -2.2878040000 
453.45 	 225.0258000 	 2.176275 	 -1.1540890000 	 -2.2898830000 
453.65 	 225.0226000 	 2.176275 	 -1.1528560000 	 -2.2880010000 
453.85 	 225.0147000 	 2.176275 	 -1.1539240000 	 -2.2896800000 
454.05 	 225.0131000 	 2.176275 	 -1.1532400000 	 -2.2880620000 
454.25 	 225.0115000 	 2.176225 	 -1.1533360000 	 -2.2891970000 
454.45 	 225.0067000 	 2.176225 	 -1.1535010000 	 -2.2882780000 
454.65 	 225.0067000 	 2.176225 	 -1.1532530000 	 -2.2888820000 
454.85 	 225.0067000 	 2.176225 	 -1.1538600000 	 -2.2888250000 
455.05 	 225.0067000 	 2.176225 	 -1.1523820000 	 -2.2880620000 
455.25 	 225.0036000 	 2.176225 	 -1.1546800000 	 -2.2894000000 
455.45 	 225.0036000 	 2.176225 	 -1.1519810000 	 -2.2878200000 
455.65 	 225.0036000 	 2.176225 	 -1.1548610000 	 -2.2899250000 
455.85 	 224.9988000 	 2.176225 	 -1.1516380000 	 -2.2874480000 
456.05 	 224.9988000 	 2.176225 	 -1.1551320000 	 -2.2901690000 
456.25 	 224.9956000 	 2.176225 	 -1.1512950000 	 -2.2869840000 
456.45 	 224.9956000 	 2.176225 	 -1.1552330000 	 -2.2904970000 
456.65 	 224.9893000 	 2.176225 	 -1.1515110000 	 -2.2869780000 
456.85 	 224.9829000 	 2.176225 	 -1.1551000000 	 -2.2905290000 
457.05 	 224.9797000 	 2.176225 	 -1.1520160000 	 -2.2874200000 
457.25 	 224.9797000 	 2.176225 	 -1.1543400000 	 -2.2905540000 
457.45 	 224.9797000 	 2.176225 	 -1.1525280000 	 -2.2881820000 
457.65 	 224.9797000 	 2.176225 	 -1.1540480000 	 -2.2901920000 
457.85 	 224.9829000 	 2.176225 	 -1.1528710000 	 -2.2885070000 
458.05 	 224.9813000 	 2.176225 	 -1.1536220000 	 -2.2896230000 
458.25 	 224.9797000 	 2.176225 	 -1.1533070000 	 -2.2888470000 
458.45 	 224.9797000 	 2.176225 	 -1.1529380000 	 -2.2892120000 
458.65 	 224.9734000 	 2.176225 	 -1.1537970000 	 -2.2893460000 
458.85 	 224.9718000 	 2.176225 	 -1.1525600000 	 -2.2887420000 
459.05 	 224.9654000 	 2.176250 	 -1.1538820000 	 -2.2908660000 
459.25 	 224.9670000 	 2.176275 	 -1.1515200000 	 -2.2892480000 
459.45 	 224.9638000 	 2.176325 	 -1.1543080000 	 -2.2914000000 
459.65 	 224.9638000 	 2.176350 	 -1.1512440000 	 -2.2889770000 
459.85 	 224.9638000 	 2.176375 	 -1.1546360000 	 -2.2916030000 
460.05 	 224.9638000 	 2.176425 	 -1.1510600000 	 -2.2885510000 
460.25 	 224.9638000 	 2.176450 	 -1.1547030000 	 -2.2916820000 
460.45 	 224.9638000 	 2.176475 	 -1.1507420000 	 -2.2884400000 
460.65 	 224.9638000 	 2.176500 	 -1.1546580000 	 -2.2917780000 
460.85 	 224.9638000 	 2.176525 	 -1.1512030000 	 -2.2886090000 
461.05 	 224.9670000 	 2.176575 	 -1.1541840000 	 -2.2917680000 
461.25 	 224.9702000 	 2.176600 	 -1.1513070000 	 -2.2887450000 
461.45 	 224.9749000 	 2.176625 	 -1.1538160000 	 -2.2913010000 
461.65 	 224.9797000 	 2.176625 	 -1.1519560000 	 -2.2892410000 
461.85 	 224.9829000 	 2.176650 	 -1.1532530000 	 -2.2905190000 
462.05 	 224.9877000 	 2.176675 	 -1.1520670000 	 -2.2889260000 
462.25 	 224.9908000 	 2.176675 	 -1.1527950000 	 -2.2896350000 
462.45 	 224.9940000 	 2.176675 	 -1.1520580000 	 -2.2888790000 
462.65 	 224.9988000 	 2.176675 	 -1.1513680000 	 -2.2898390000 
462.85 	 224.9988000 	 2.176675 	 -1.1526040000 	 -2.2904300000 
463.05 	 225.0036000 	 2.176675 	 -1.1508340000 	 -2.2892980000 
463.25 	 225.0036000 	 2.176675 	 -1.1529250000 	 -2.2909100000 
463.45 	 225.0067000 	 2.176675 	 -1.1503980000 	 -2.2891710000 
463.65 	 225.0067000 	 2.176675 	 -1.1532590000 	 -2.2913330000 
463.85 	 225.0067000 	 2.176675 	 -1.1500900000 	 -2.2885960000 
464.05 	 225.0115000 	 2.176675 	 -1.1533160000 	 -2.2916160000 
464.25 	 225.0115000 	 2.176675 	 -1.1496290000 	 -2.2885200000 
464.45 	 225.0147000 	 2.176675 	 -1.1532880000 	 -2.2918130000 
464.65 	 225.0179000 	 2.176675 	 -1.1495590000 	 -2.2884050000 
464.85 	 225.0163000 	 2.176675 	 -1.1533130000 	 -2.2917810000 
465.05 	 225.0115000 	 2.176675 	 -1.1497180000 	 -2.2883640000 
465.25 	 225.0115000 	 2.176675 	 -1.1527000000 	 -2.2916160000 
465.45 	 225.0036000 	 2.176675 	 -1.1497630000 	 -2.2886500000 
465.65 	 225.0036000 	 2.176675 	 -1.1524930000 	 -2.2912820000 
465.85 	 224.9956000 	 2.176675 	 -1.1506620000 	 -2.2890500000 
466.05 	 224.9924000 	 2.176675 	 -1.1519880000 	 -2.2910340000 
466.25 	 224.9877000 	 2.176675 	 -1.1508400000 	 -2.2894130000 
466.45 	 224.9829000 	 2.176675 	 -1.1517330000 	 -2.2908210000 
466.65 	 224.9813000 	 2.176675 	 -1.1514060000 	 -2.2897940000 
466.85 	 224.9829000 	 2.176675 	 -1.1506810000 	 -2.2902300000 
467.05 	 224.9797000 	 2.176675 	 -1.1519910000 	 -2.2903540000 
467.25 	 224.9829000 	 2.176675 	 -1.1504430000 	 -2.2895970000 
467.45 	 224.9797000 	 2.176675 	 -1.1522830000 	 -2.2906270000 
467.65 	 224.9797000 	 2.176675 	 -1.1501690000 	 -2.2893620000 
467.85 	 224.9797000 	 2.176675 	 -1.1526620000 	 -2.2910400000 
468.05 	 224.9749000 	 2.176675 	 -1.1496100000 	 -2.2890280000 
468.25 	 224.9749000 	 2.176700 	 -1.1549470000 	 -2.2911800000 
468.45 	 224.9749000 	 2.176725 	 -1.1518380000 	 -2.2886280000 
468.65 	 224.9749000 	 2.176750 	 -1.1552400000 	 -2.2914410000 
468.85 	 224.9718000 	 2.176775 	 -1.1513200000 	 -2.2883920000 
469.05 	 224.9702000 	 2.176800 	 -1.1555350000 	 -2.2907760000 
469.25 	 224.9718000 	 2.176800 	 -1.1516980000 	 -2.2873370000 
469.45 	 224.9670000 	 2.176850 	 -1.1554020000 	 -2.2912600000 
469.65 	 224.9718000 	 2.176875 	 -1.1519050000 	 -2.2884940000 
469.85 	 224.9718000 	 2.176875 	 -1.1551670000 	 -2.2919270000 
470.05 	 224.9749000 	 2.176900 	 -1.1517970000 	 -2.2886970000 
470.25 	 224.9749000 	 2.176925 	 -1.1544040000 	 -2.2914980000 
470.45 	 224.9749000 	 2.176950 	 -1.1522710000 	 -2.2890980000 
470.65 	 224.9749000 	 2.176975 	 -1.1541460000 	 -2.2912190000 
470.85 	 224.9749000 	 2.176975 	 -1.1527630000 	 -2.2885320000 
471.05 	 224.9781000 	 2.177000 	 -1.1535450000 	 -2.2896100000 
471.25 	 224.9797000 	 2.177025 	 -1.1535100000 	 -2.2885420000 
471.45 	 224.9797000 	 2.177050 	 -1.1528940000 	 -2.2889710000 
471.65 	 224.9829000 	 2.177025 	 -1.1562700000 	 -2.2890850000 
471.85 	 224.9829000 	 2.177050 	 -1.1550550000 	 -2.2883570000 
472.05 	 224.9877000 	 2.177050 	 -1.1573350000 	 -2.2912340000 
472.25 	 224.9877000 	 2.177075 	 -1.1553540000 	 -2.2900300000 
472.45 	 224.9877000 	 2.177075 	 -1.1575570000 	 -2.2916730000 
472.65 	 224.9908000 	 2.177075 	 -1.1537230000 	 -2.2897150000 
472.85 	 224.9893000 	 2.177075 	 -1.1567850000 	 -2.2920040000 
473.05 	 224.9893000 	 2.177075 	 -1.1534850000 	 -2.2895340000 
473.25 	 224.9877000 	 2.177075 	 -1.1569180000 	 -2.2921150000 
473.45 	 224.9908000 	 2.177075 	 -1.1532080000 	 -2.2891810000 
473.65 	 224.9908000 	 2.177075 	 -1.1569940000 	 -2.2924040000 
473.85 	 224.9908000 	 2.177075 	 -1.1531990000 	 -2.2891080000 
474.05 	 224.9908000 	 2.177075 	 -1.1572360000 	 -2.2923850000 
474.25 	 224.9908000 	 2.177075 	 -1.1534210000 	 -2.2892350000 
474.45 	 224.9908000 	 2.177100 	 -1.1577960000 	 -2.2923560000 
474.65 	 224.9877000 	 2.177125 	 -1.1544290000 	 -2.2892220000 
474.85 	 224.9877000 	 2.177125 	 -1.1574430000 	 -2.2921690000 
475.05 	 224.9829000 	 2.177150 	 -1.1546230000 	 -2.2895460000 
475.25 	 224.9829000 	 2.177125 	 -1.1581990000 	 -2.2918990000 
475.45 	 224.9797000 	 2.177150 	 -1.1558820000 	 -2.2897660000 
475.65 	 224.9781000 	 2.177150 	 -1.1572580000 	 -2.2917680000 
475.85 	 224.9749000 	 2.177175 	 -1.1557830000 	 -2.2902110000 
476.05 	 224.9749000 	 2.177200 	 -1.1569250000 	 -2.2917110000 
476.25 	 224.9749000 	 2.177200 	 -1.1562190000 	 -2.2906080000 
476.45 	 224.9718000 	 2.177225 	 -1.1563010000 	 -2.2912820000 
476.65 	 224.9718000 	 2.177250 	 -1.1568420000 	 -2.2910880000 
476.85 	 224.9670000 	 2.177275 	 -1.1559640000 	 -2.2907640000 
477.05 	 224.9654000 	 2.177300 	 -1.1571180000 	 -2.2915520000 
477.25 	 224.9638000 	 2.177325 	 -1.1553730000 	 -2.2904210000 
477.45 	 224.9591000 	 2.177350 	 -1.1577130000 	 -2.2922200000 
477.65 	 224.9591000 	 2.177400 	 -1.1551090000 	 -2.2899370000 
477.85 	 224.9591000 	 2.177425 	 -1.1580630000 	 -2.2924610000 
478.05 	 224.9591000 	 2.177450 	 -1.1547950000 	 -2.2896230000 
478.25 	 224.9638000 	 2.177475 	 -1.1582220000 	 -2.2926620000 
478.45 	 224.9670000 	 2.177500 	 -1.1546870000 	 -2.2893840000 
478.65 	 224.9718000 	 2.177525 	 -1.1583900000 	 -2.2926710000 
478.85 	 224.9797000 	 2.177550 	 -1.1547880000 	 -2.2894450000 
479.05 	 224.9829000 	 2.177575 	 -1.1583230000 	 -2.2926840000 
479.25 	 224.9908000 	 2.177575 	 -1.1553160000 	 -2.2889900000 
479.45 	 224.9956000 	 2.177575 	 -1.1583960000 	 -2.2918030000 
479.65 	 225.0036000 	 2.177575 	 -1.1558020000 	 -2.2890730000 
479.85 	 225.0083000 	 2.177575 	 -1.1580090000 	 -2.2914250000 
480.05 	 225.0179000 	 2.177575 	 -1.1562350000 	 -2.2893870000 
480.25 	 225.0226000 	 2.177575 	 -1.1577220000 	 -2.2912950000 
480.45 	 225.0258000 	 2.177575 	 -1.1563520000 	 -2.2896480000 
480.65 	 225.0258000 	 2.177575 	 -1.1571380000 	 -2.2907450000 
480.85 	 225.0210000 	 2.177575 	 -1.1568800000 	 -2.2900740000 
481.05 	 225.0179000 	 2.177575 	 -1.1564160000 	 -2.2901790000 
481.25 	 225.0115000 	 2.177575 	 -1.1576080000 	 -2.2907450000 
481.45 	 225.0099000 	 2.177575 	 -1.1559930000 	 -2.2899340000 
481.65 	 225.0036000 	 2.177575 	 -1.1577640000 	 -2.2908910000 
481.85 	 224.9988000 	 2.177575 	 -1.1555930000 	 -2.2896000000 
482.05 	 224.9940000 	 2.177575 	 -1.1583300000 	 -2.2913270000 
482.25 	 224.9908000 	 2.177575 	 -1.1552490000 	 -2.2891400000 
482.45 	 224.9908000 	 2.177575 	 -1.1586160000 	 -2.2918640000 
482.65 	 224.9908000 	 2.177575 	 -1.1550270000 	 -2.2887360000 
482.85 	 224.9908000 	 2.177575 	 -1.1586980000 	 -2.2917210000 
483.05 	 224.9908000 	 2.177575 	 -1.1548740000 	 -2.2881160000 
483.25 	 224.9908000 	 2.177575 	 -1.1587210000 	 -2.2915270000 
483.45 	 224.9908000 	 2.177575 	 -1.1549730000 	 -2.2881630000 
483.65 	 224.9940000 	 2.177575 	 -1.1583810000 	 -2.2914060000 
483.85 	 224.9908000 	 2.177575 	 -1.1551280000 	 -2.2883260000 
484.05 	 224.9908000 	 2.177575 	 -1.1583040000 	 -2.2914920000 
484.25 	 224.9877000 	 2.177575 	 -1.1553220000 	 -2.2882430000 
484.45 	 224.9877000 	 2.177575 	 -1.1578430000 	 -2.2912380000 
484.65 	 224.9829000 	 2.177575 	 -1.1555580000 	 -2.2886120000 
484.85 	 224.9829000 	 2.177575 	 -1.1576750000 	 -2.2909000000 
485.05 	 224.9829000 	 2.177575 	 -1.1560500000 	 -2.2890820000 
485.25 	 224.9797000 	 2.177575 	 -1.1570450000 	 -2.2904560000 
485.45 	 224.9797000 	 2.177575 	 -1.1567180000 	 -2.2896390000 
485.65 	 224.9749000 	 2.177575 	 -1.1565430000 	 -2.2900960000 
485.85 	 224.9718000 	 2.177575 	 -1.1568510000 	 -2.2898670000 
486.05 	 224.9718000 	 2.177575 	 -1.1561360000 	 -2.2896000000 
486.25 	 224.9670000 	 2.177600 	 -1.1580310000 	 -2.2900420000 
486.45 	 224.9638000 	 2.177625 	 -1.1559840000 	 -2.2889170000 
486.65 	 224.9606000 	 2.177675 	 -1.1584000000 	 -2.2905450000 
486.85 	 224.9606000 	 2.177700 	 -1.1554370000 	 -2.2886120000 
487.05 	 224.9591000 	 2.177725 	 -1.1587520000 	 -2.2908970000 
487.25 	 224.9559000 	 2.177750 	 -1.1550520000 	 -2.2881030000 
487.45 	 224.9511000 	 2.177800 	 -1.1587400000 	 -2.2911640000 
487.65 	 224.9479000 	 2.177825 	 -1.1550780000 	 -2.2879540000 
487.85 	 224.9447000 	 2.177875 	 -1.1589210000 	 -2.2913110000 
488.05 	 224.9447000 	 2.177925 	 -1.1550870000 	 -2.2880300000 
488.25 	 224.9447000 	 2.177975 	 -1.1590390000 	 -2.2913650000 
488.45 	 224.9479000 	 2.178025 	 -1.1553290000 	 -2.2879350000 
488.65 	 224.9559000 	 2.178075 	 -1.1588030000 	 -2.2914570000 
488.85 	 224.9638000 	 2.178125 	 -1.1556020000 	 -2.2881320000 
489.05 	 224.9734000 	 2.178125 	 -1.1585840000 	 -2.2912030000 
489.25 	 224.9829000 	 2.178175 	 -1.1559010000 	 -2.2884530000 
489.45 	 224.9908000 	 2.178200 	 -1.1580310000 	 -2.2908780000 
489.65 	 224.9988000 	 2.178175 	 -1.1570900000 	 -2.2889390000 
489.85 	 225.0067000 	 2.178175 	 -1.1582440000 	 -2.2905990000 
490.05 	 225.0131000 	 2.178175 	 -1.1573850000 	 -2.2891330000 
490.25 	 225.0179000 	 2.178175 	 -1.1578750000 	 -2.2902080000 
490.45 	 225.0226000 	 2.178175 	 -1.1579510000 	 -2.2898320000 
490.65 	 225.0306000 	 2.178175 	 -1.1575440000 	 -2.2899690000 
490.85 	 225.0306000 	 2.178175 	 -1.1583650000 	 -2.2901760000 
491.05 	 225.0306000 	 2.178175 	 -1.1569400000 	 -2.2894100000 
491.25 	 225.0306000 	 2.178175 	 -1.1588060000 	 -2.2906530000 
491.45 	 225.0306000 	 2.178150 	 -1.1564830000 	 -2.2891590000 
491.65 	 225.0306000 	 2.178125 	 -1.1590350000 	 -2.2911040000 
491.85 	 225.0306000 	 2.178100 	 -1.1562220000 	 -2.2887550000 
492.05 	 225.0258000 	 2.178075 	 -1.1593950000 	 -2.2911870000 
492.25 	 225.0258000 	 2.178075 	 -1.1557710000 	 -2.2884560000 
492.45 	 225.0258000 	 2.178050 	 -1.1596110000 	 -2.2913490000 
492.65 	 225.0226000 	 2.178025 	 -1.1557200000 	 -2.2882210000 
492.85 	 225.0226000 	 2.178000 	 -1.1595880000 	 -2.2915650000 
493.05 	 225.0163000 	 2.177975 	 -1.1557170000 	 -2.2880810000 
493.25 	 225.0147000 	 2.177975 	 -1.1595000000 	 -2.2921690000 
493.45 	 225.0115000 	 2.177975 	 -1.1558250000 	 -2.2889650000 
493.65 	 225.0083000 	 2.177950 	 -1.1592320000 	 -2.2923210000 
493.85 	 225.0067000 	 2.177925 	 -1.1561430000 	 -2.2893400000 
494.05 	 225.0067000 	 2.177925 	 -1.1587680000 	 -2.2920320000 
494.25 	 225.0036000 	 2.177925 	 -1.1566830000 	 -2.2896580000 
494.45 	 224.9988000 	 2.177925 	 -1.1583870000 	 -2.2917180000 
494.65 	 224.9956000 	 2.177925 	 -1.1573090000 	 -2.2898010000 
494.85 	 224.9908000 	 2.177925 	 -1.1577990000 	 -2.2906720000 
495.05 	 224.9877000 	 2.177925 	 -1.1577320000 	 -2.2900680000 
495.25 	 224.9797000 	 2.177925 	 -1.1570490000 	 -2.2899180000 
495.45 	 224.9797000 	 2.177925 	 -1.1587460000 	 -2.2908750000 
495.65 	 224.9765000 	 2.177925 	 -1.1565690000 	 -2.2893940000 
495.85 	 224.9749000 	 2.177925 	 -1.1590290000 	 -2.2911450000 
496.05 	 224.9749000 	 2.177925 	 -1.1561520000 	 -2.2888720000 
496.25 	 224.9749000 	 2.177925 	 -1.1595380000 	 -2.2916220000 
496.45 	 224.9718000 	 2.177925 	 -1.1557740000 	 -2.2885740000 
496.65 	 224.9718000 	 2.177975 	 -1.1596390000 	 -2.2924900000 
496.85 	 224.9718000 	 2.177975 	 -1.1558660000 	 -2.2893140000 
497.05 	 224.9686000 	 2.178000 	 -1.1594870000 	 -2.2927090000 
497.25 	 224.9718000 	 2.178025 	 -1.1558600000 	 -2.2893680000 
497.45 	 224.9670000 	 2.178050 	 -1.1594420000 	 -2.2925540000 
497.65 	 224.9718000 	 2.178075 	 -1.1564250000 	 -2.2895780000 
497.85 	 224.9718000 	 2.178100 	 -1.1588190000 	 -2.2918990000 
498.05 	 224.9686000 	 2.178125 	 -1.1568040000 	 -2.2896290000 
498.25 	 224.9686000 	 2.178150 	 -1.1582180000 	 -2.2908400000 
498.45 	 224.9670000 	 2.178175 	 -1.1577540000 	 -2.2901150000 
498.65 	 224.9718000 	 2.178200 	 -1.1572840000 	 -2.2900420000 
498.85 	 224.9638000 	 2.178225 	 -1.1581260000 	 -2.2902080000 
499.05 	 224.9654000 	 2.178250 	 -1.1570710000 	 -2.2897820000 
499.25 	 224.9638000 	 2.178300 	 -1.1586820000 	 -2.2904650000 
499.45 	 224.9591000 	 2.178325 	 -1.1564450000 	 -2.2889390000 
499.65 	 224.9559000 	 2.178350 	 -1.1591690000 	 -2.2907670000 
499.85 	 224.9543000 	 2.178400 	 -1.1561270000 	 -2.2884240000 
500.05 	 224.9559000 	 2.178425 	 -1.1596240000 	 -2.2912880000 
500.25 	 224.9559000 	 2.178475 	 -1.1558600000 	 -2.2883160000 
500.45 	 224.9591000 	 2.178525 	 -1.1597410000 	 -2.2912720000 
500.65 	 224.9654000 	 2.178525 	 -1.1559100000 	 -2.2879220000 
500.85 	 224.9718000 	 2.178575 	 -1.1597350000 	 -2.2914190000 
501.05 	 224.9797000 	 2.178600 	 -1.1560090000 	 -2.2880240000 
501.25 	 224.9877000 	 2.178600 	 -1.1594550000 	 -2.2912340000 
501.45 	 224.9988000 	 2.178625 	 -1.1566190000 	 -2.2883100000 
501.65 	 225.0052000 	 2.178625 	 -1.1593820000 	 -2.2909290000 
501.85 	 225.0147000 	 2.178625 	 -1.1568390000 	 -2.2888980000 
502.05 	 225.0179000 	 2.178625 	 -1.1577130000 	 -2.2904140000 
502.25 	 225.0226000 	 2.178625 	 -1.1569910000 	 -2.2895650000 
502.45 	 225.0258000 	 2.178625 	 -1.1546770000 	 -2.2898960000 
502.65 	 225.0258000 	 2.178625 	 -1.1554970000 	 -2.2899150000 
502.85 	 225.0258000 	 2.178625 	 -1.1554940000 	 -2.2892600000 
503.05 	 225.0226000 	 2.178625 	 -1.1580400000 	 -2.2904900000 
503.25 	 225.0226000 	 2.178600 	 -1.1545020000 	 -2.2888980000 
503.45 	 225.0226000 	 2.178575 	 -1.1578750000 	 -2.2909160000 
503.65 	 225.0179000 	 2.178550 	 -1.1535870000 	 -2.2885740000 
503.85 	 225.0179000 	 2.178525 	 -1.1571570000 	 -2.2913230000 
504.05 	 225.0147000 	 2.178525 	 -1.1535740000 	 -2.2882940000 
504.25 	 225.0131000 	 2.178525 	 -1.1574810000 	 -2.2916480000 
504.45 	 225.0115000 	 2.178525 	 -1.1537140000 	 -2.2881060000 
504.65 	 225.0052000 	 2.178500 	 -1.1565810000 	 -2.2917110000 
504.85 	 225.0036000 	 2.178475 	 -1.1523310000 	 -2.2882590000 
505.05 	 224.9988000 	 2.178475 	 -1.1573440000 	 -2.2914860000 
505.25 	 224.9972000 	 2.178475 	 -1.1536880000 	 -2.2884720000 
505.45 	 224.9956000 	 2.178475 	 -1.1562320000 	 -2.2912570000 
505.65 	 224.9972000 	 2.178475 	 -1.1551220000 	 -2.2889200000 
505.85 	 224.9956000 	 2.178475 	 -1.1563140000 	 -2.2907350000 
506.05 	 224.9956000 	 2.178475 	 -1.1534470000 	 -2.2917140000 
506.25 	 224.9908000 	 2.178475 	 -1.1540190000 	 -2.2930530000 
506.45 	 224.9845000 	 2.178475 	 -1.1542070000 	 -2.2924260000 
506.65 	 224.9797000 	 2.178475 	 -1.1532370000 	 -2.2925410000 
506.85 	 224.9734000 	 2.178475 	 -1.1538030000 	 -2.2927000000 
507.05 	 224.9670000 	 2.178475 	 -1.1529480000 	 -2.2919150000 
507.25 	 224.9638000 	 2.178475 	 -1.1552210000 	 -2.2931930000 
507.45 	 224.9591000 	 2.178500 	 -1.1526930000 	 -2.2916380000 
507.65 	 224.9591000 	 2.178525 	 -1.1557170000 	 -2.2935610000 
507.85 	 224.9559000 	 2.178550 	 -1.1525000000 	 -2.2912880000 
508.05 	 224.9591000 	 2.178600 	 -1.1572610000 	 -2.2939560000 
508.25 	 224.9591000 	 2.178625 	 -1.1540790000 	 -2.2909800000 
508.45 	 224.9591000 	 2.178650 	 -1.1578020000 	 -2.2941880000 
508.65 	 224.9559000 	 2.178700 	 -1.1531860000 	 -2.2907130000 
508.85 	 224.9559000 	 2.178725 	 -1.1583270000 	 -2.2942800000 
509.05 	 224.9511000 	 2.178775 	 -1.1541180000 	 -2.2908080000 
509.25 	 224.9479000 	 2.178800 	 -1.1579290000 	 -2.2942000000 
509.45 	 224.9479000 	 2.178850 	 -1.1547220000 	 -2.2909260000 
509.65 	 224.9447000 	 2.178900 	 -1.1579670000 	 -2.2940290000 
509.85 	 224.9479000 	 2.178950 	 -1.1540290000 	 -2.2911550000 
510.05 	 224.9479000 	 2.179000 	 -1.1577830000 	 -2.2936760000 
510.25 	 224.9543000 	 2.179050 	 -1.1556050000 	 -2.2915140000 
510.45 	 224.9591000 	 2.179075 	 -1.1578910000 	 -2.2933290000 
510.65 	 224.9638000 	 2.179125 	 -1.1570330000 	 -2.2920350000 
510.85 	 224.9686000 	 2.179150 	 -1.1575570000 	 -2.2930880000 
511.05 	 224.9749000 	 2.179175 	 -1.1575440000 	 -2.2927060000 
511.25 	 224.9829000 	 2.179200 	 -1.1570640000 	 -2.2925540000 
511.45 	 224.9908000 	 2.179200 	 -1.1582980000 	 -2.2936120000 
511.65 	 224.9972000 	 2.179225 	 -1.1565780000 	 -2.2928940000 
511.85 	 225.0036000 	 2.179250 	 -1.1590100000 	 -2.2943050000 
512.05 	 225.0067000 	 2.179225 	 -1.1573790000 	 -2.2926900000 
512.25 	 225.0147000 	 2.179225 	 -1.1604820000 	 -2.2953260000 
512.45 	 225.0179000 	 2.179225 	 -1.1570010000 	 -2.2925350000 
512.65 	 225.0226000 	 2.179225 	 -1.1605990000 	 -2.2955610000 
512.85 	 225.0258000 	 2.179225 	 -1.1567970000 	 -2.2924070000 
513.05 	 225.0306000 	 2.179225 	 -1.1604530000 	 -2.2957100000 
513.25 	 225.0306000 	 2.179225 	 -1.1570330000 	 -2.2921750000 
513.45 	 225.0306000 	 2.179225 	 -1.1603480000 	 -2.2955610000 
513.65 	 225.0306000 	 2.179175 	 -1.1572270000 	 -2.2924930000 
513.85 	 225.0306000 	 2.179175 	 -1.1599450000 	 -2.2953480000 
514.05 	 225.0306000 	 2.179150 	 -1.1574400000 	 -2.2926650000 
514.25 	 225.0258000 	 2.179125 	 -1.1595280000 	 -2.2952080000 
514.45 	 225.0226000 	 2.179100 	 -1.1580180000 	 -2.2930240000 
514.65 	 225.0179000 	 2.179075 	 -1.1589340000 	 -2.2946640000 
514.85 	 225.0147000 	 2.179075 	 -1.1587370000 	 -2.2936820000 
515.05 	 225.0147000 	 2.179075 	 -1.1585240000 	 -2.2939750000 
515.25 	 225.0147000 	 2.179050 	 -1.1592200000 	 -2.2940510000 
515.45 	 225.0147000 	 2.179025 	 -1.1579420000 	 -2.2933390000 
515.65 	 225.0147000 	 2.179025 	 -1.1596170000 	 -2.2945980000 
515.85 	 225.0115000 	 2.179025 	 -1.1574940000 	 -2.2930750000 
516.05 	 225.0115000 	 2.179025 	 -1.1601320000 	 -2.2950550000 
516.25 	 225.0052000 	 2.179025 	 -1.1571920000 	 -2.2926810000 
516.45 	 224.9988000 	 2.179025 	 -1.1603040000 	 -2.2953350000 
516.65 	 224.9908000 	 2.179025 	 -1.1567780000 	 -2.2923180000 
516.85 	 224.9829000 	 2.179025 	 -1.1604530000 	 -2.2956440000 
517.05 	 224.9813000 	 2.179025 	 -1.1566420000 	 -2.2923060000 
517.25 	 224.9797000 	 2.179025 	 -1.1605100000 	 -2.2956120000 
517.45 	 224.9749000 	 2.179025 	 -1.1570070000 	 -2.2924770000 
517.65 	 224.9749000 	 2.179025 	 -1.1602080000 	 -2.2954460000 
517.85 	 224.9749000 	 2.179025 	 -1.1572460000 	 -2.2923820000 
518.05 	 224.9749000 	 2.179025 	 -1.1600150000 	 -2.2952460000 
518.25 	 224.9718000 	 2.179025 	 -1.1577510000 	 -2.2927160000 
518.45 	 224.9749000 	 2.179025 	 -1.1594680000 	 -2.2946740000 
518.65 	 224.9749000 	 2.179050 	 -1.1583740000 	 -2.2931670000 
518.85 	 224.9718000 	 2.179075 	 -1.1587970000 	 -2.2936500000 
519.05 	 224.9670000 	 2.179100 	 -1.1589110000 	 -2.2933800000 
519.25 	 224.9638000 	 2.179125 	 -1.1581960000 	 -2.2933290000 
519.45 	 224.9622000 	 2.179150 	 -1.1593910000 	 -2.2938060000 
519.65 	 224.9591000 	 2.179175 	 -1.1576720000 	 -2.2927350000 
519.85 	 224.9559000 	 2.179225 	 -1.1600020000 	 -2.2936280000 
520.05 	 224.9591000 	 2.179250 	 -1.1572900000 	 -2.2918260000 
520.25 	 224.9591000 	 2.179275 	 -1.1601610000 	 -2.2940350000 
520.45 	 224.9638000 	 2.179300 	 -1.1569340000 	 -2.2916160000 
520.65 	 224.9670000 	 2.179325 	 -1.1606150000 	 -2.2944200000 
520.85 	 224.9670000 	 2.179375 	 -1.1568960000 	 -2.2918160000 
521.05 	 224.9718000 	 2.179375 	 -1.1606370000 	 -2.2949540000 
521.25 	 224.9718000 	 2.179425 	 -1.1568830000 	 -2.2912030000 
521.45 	 224.9670000 	 2.179425 	 -1.1607010000 	 -2.2945690000 
521.65 	 224.9670000 	 2.179450 	 -1.1567240000 	 -2.2911580000 
521.85 	 224.9670000 	 2.179500 	 -1.1605520000 	 -2.2946420000 
522.05 	 224.9718000 	 2.179525 	 -1.1565940000 	 -2.2912090000 
522.25 	 224.9749000 	 2.179525 	 -1.1603230000 	 -2.2946960000 
522.45 	 224.9829000 	 2.179575 	 -1.1567970000 	 -2.2913810000 
522.65 	 224.9908000 	 2.179575 	 -1.1601540000 	 -2.2945820000 
522.85 	 224.9956000 	 2.179600 	 -1.1571310000 	 -2.2917240000 
523.05 	 224.9988000 	 2.179575 	 -1.1599290000 	 -2.2951440000 
523.25 	 224.9988000 	 2.179575 	 -1.1576180000 	 -2.2927120000 
523.45 	 224.9956000 	 2.179575 	 -1.1594520000 	 -2.2947500000 
523.65 	 224.9972000 	 2.179575 	 -1.1581390000 	 -2.2930720000 
523.85 	 224.9988000 	 2.179575 	 -1.1593600000 	 -2.2943240000 
524.05 	 224.9988000 	 2.179575 	 -1.1589430000 	 -2.2934470000 
524.25 	 224.9988000 	 2.179575 	 -1.1587210000 	 -2.2940250000 
524.45 	 224.9988000 	 2.179575 	 -1.1597220000 	 -2.2940440000 
524.65 	 224.9988000 	 2.179575 	 -1.1583110000 	 -2.2935490000 
524.85 	 224.9988000 	 2.179575 	 -1.1598050000 	 -2.2943620000 
525.05 	 224.9988000 	 2.179575 	 -1.1579100000 	 -2.2930400000 
525.25 	 224.9988000 	 2.179575 	 -1.1601510000 	 -2.2946200000 
525.45 	 224.9988000 	 2.179575 	 -1.1574400000 	 -2.2925730000 
525.65 	 224.9988000 	 2.179575 	 -1.1607460000 	 -2.2951920000 
525.85 	 224.9956000 	 2.179575 	 -1.1568670000 	 -2.2923020000 
526.05 	 224.9908000 	 2.179575 	 -1.1609330000 	 -2.2954810000 
526.25 	 224.9877000 	 2.179575 	 -1.1570260000 	 -2.2921630000 
526.45 	 224.9797000 	 2.179575 	 -1.1607580000 	 -2.2953220000 
526.65 	 224.9797000 	 2.179575 	 -1.1571150000 	 -2.2921210000 
526.85 	 224.9797000 	 2.179600 	 -1.1607330000 	 -2.2952940000 
527.05 	 224.9797000 	 2.179625 	 -1.1571090000 	 -2.2919880000 
527.25 	 224.9797000 	 2.179625 	 -1.1600240000 	 -2.2951190000 
527.45 	 224.9797000 	 2.179650 	 -1.1573190000 	 -2.2923470000 
527.65 	 224.9797000 	 2.179625 	 -1.1601350000 	 -2.2949120000 
527.85 	 224.9797000 	 2.179650 	 -1.1578150000 	 -2.2925660000 
528.05 	 224.9749000 	 2.179675 	 -1.1591120000 	 -2.2941400000 
528.25 	 224.9718000 	 2.179675 	 -1.1584250000 	 -2.2929950000 
528.45 	 224.9670000 	 2.179700 	 -1.1585870000 	 -2.2938470000 
528.65 	 224.9638000 	 2.179725 	 -1.1590100000 	 -2.2935710000 
528.85 	 224.9638000 	 2.179775 	 -1.1578180000 	 -2.2932500000 
529.05 	 224.9638000 	 2.179800 	 -1.1594740000 	 -2.2940000000 
529.25 	 224.9638000 	 2.179825 	 -1.1571180000 	 -2.2926430000 
529.45 	 224.9638000 	 2.179850 	 -1.1596140000 	 -2.2944860000 
529.65 	 224.9654000 	 2.179875 	 -1.1568610000 	 -2.2923880000 
529.85 	 224.9670000 	 2.179925 	 -1.1598840000 	 -2.2946770000 
530.05 	 224.9670000 	 2.179950 	 -1.1565370000 	 -2.2919300000 
530.25 	 224.9670000 	 2.179975 	 -1.1600560000 	 -2.2950840000 
530.45 	 224.9670000 	 2.180000 	 -1.1562890000 	 -2.2918920000 
530.65 	 224.9718000 	 2.180025 	 -1.1600150000 	 -2.2952020000 
530.85 	 224.9718000 	 2.180050 	 -1.1560280000 	 -2.2915870000 
531.05 	 224.9749000 	 2.180075 	 -1.1600430000 	 -2.2953510000 
531.25 	 224.9797000 	 2.180100 	 -1.1560660000 	 -2.2916760000 
531.45 	 224.9797000 	 2.180125 	 -1.1597920000 	 -2.2950650000 
531.65 	 224.9877000 	 2.180125 	 -1.1564130000 	 -2.2919270000 
531.85 	 224.9940000 	 2.180125 	 -1.1597980000 	 -2.2953670000 
532.05 	 224.9988000 	 2.180125 	 -1.1583360000 	 -2.2925310000 
532.25 	 225.0067000 	 2.180125 	 -1.1608000000 	 -2.2948650000 
532.45 	 225.0115000 	 2.180125 	 -1.1589050000 	 -2.2928170000 
532.65 	 225.0147000 	 2.180125 	 -1.1600940000 	 -2.2945560000 
532.85 	 225.0179000 	 2.180125 	 -1.1589780000 	 -2.2930780000 
533.05 	 225.0179000 	 2.180125 	 -1.1591430000 	 -2.2937970000 
533.25 	 225.0163000 	 2.180125 	 -1.1598840000 	 -2.2938890000 
533.45 	 225.0147000 	 2.180125 	 -1.1585550000 	 -2.2934660000 
533.65 	 225.0147000 	 2.180125 	 -1.1602050000 	 -2.2942230000 
533.85 	 225.0115000 	 2.180125 	 -1.1580790000 	 -2.2927280000 
534.05 	 225.0067000 	 2.180125 	 -1.1603700000 	 -2.2945750000 
534.25 	 225.0036000 	 2.180125 	 -1.1579610000 	 -2.2926840000 
534.45 	 224.9988000 	 2.180125 	 -1.1607390000 	 -2.2948550000 
534.65 	 224.9940000 	 2.180125 	 -1.1577860000 	 -2.2924390000 
534.85 	 224.9877000 	 2.180125 	 -1.1611180000 	 -2.2950740000 
535.05 	 224.9829000 	 2.180125 	 -1.1576560000 	 -2.2922900000 
535.25 	 224.9797000 	 2.180125 	 -1.1612540000 	 -2.2951220000 
535.45 	 224.9797000 	 2.180125 	 -1.1574620000 	 -2.2921530000 
535.65 	 224.9797000 	 2.180125 	 -1.1613370000 	 -2.2954110000 
535.85 	 224.9829000 	 2.180125 	 -1.1575440000 	 -2.2918890000 
536.05 	 224.9877000 	 2.180125 	 -1.1613690000 	 -2.2954940000 
536.25 	 224.9877000 	 2.180125 	 -1.1574550000 	 -2.2917810000 
536.45 	 224.9877000 	 2.180125 	 -1.1611910000 	 -2.2954490000 
536.65 	 224.9877000 	 2.180125 	 -1.1577610000 	 -2.2919750000 
536.85 	 224.9877000 	 2.180125 	 -1.1612990000 	 -2.2953890000 
537.05 	 224.9877000 	 2.180150 	 -1.1580980000 	 -2.2931070000 
537.25 	 224.9877000 	 2.180175 	 -1.1612130000 	 -2.2961460000 
537.45 	 224.9861000 	 2.180175 	 -1.1584980000 	 -2.2934850000 
537.65 	 224.9829000 	 2.180200 	 -1.1607900000 	 -2.2959330000 
537.85 	 224.9797000 	 2.180175 	 -1.1587370000 	 -2.2940090000 
538.05 	 224.9749000 	 2.180200 	 -1.1606090000 	 -2.2960250000 
538.25 	 224.9718000 	 2.180225 	 -1.1593690000 	 -2.2945500000 
538.45 	 224.9718000 	 2.180250 	 -1.1598490000 	 -2.2957680000 
538.65 	 224.9670000 	 2.180275 	 -1.1598940000 	 -2.2948620000 
538.85 	 224.9670000 	 2.180300 	 -1.1596520000 	 -2.2954430000 
539.05 	 224.9670000 	 2.180325 	 -1.1599540000 	 -2.2950710000 
539.25 	 224.9638000 	 2.180350 	 -1.1593980000 	 -2.2951250000 
539.45 	 224.9591000 	 2.180375 	 -1.1604370000 	 -2.2953480000 
539.65 	 224.9591000 	 2.180425 	 -1.1587020000 	 -2.2945400000 
539.85 	 224.9638000 	 2.180450 	 -1.1607650000 	 -2.2956560000 
540.05 	 224.9654000 	 2.180475 	 -1.1584090000 	 -2.2941490000 
540.25 	 224.9718000 	 2.180500 	 -1.1612890000 	 -2.2961550000 
540.45 	 224.9749000 	 2.180525 	 -1.1582440000 	 -2.2938730000 
540.65 	 224.9797000 	 2.180525 	 -1.1613720000 	 -2.2962760000 
540.85 	 224.9877000 	 2.180575 	 -1.1580240000 	 -2.2937110000 
541.05 	 224.9972000 	 2.180575 	 -1.1616330000 	 -2.2964700000 
541.25 	 225.0052000 	 2.180575 	 -1.1580120000 	 -2.2927440000 
541.45 	 225.0163000 	 2.180575 	 -1.1613430000 	 -2.2966700000 
541.65 	 225.0226000 	 2.180575 	 -1.1574900000 	 -2.2934060000 
541.85 	 225.0258000 	 2.180575 	 -1.1613720000 	 -2.2968290000 
542.05 	 225.0306000 	 2.180575 	 -1.1575760000 	 -2.2934340000 
542.25 	 225.0306000 	 2.180575 	 -1.1611840000 	 -2.2966420000 
542.45 	 225.0306000 	 2.180575 	 -1.1578590000 	 -2.2934060000 
542.65 	 225.0306000 	 2.180575 	 -1.1609400000 	 -2.2963840000 
542.85 	 225.0306000 	 2.180525 	 -1.1579800000 	 -2.2936410000 
543.05 	 225.0258000 	 2.180525 	 -1.1605330000 	 -2.2962980000 
543.25 	 225.0226000 	 2.180500 	 -1.1582690000 	 -2.2938630000 
543.45 	 225.0179000 	 2.180475 	 -1.1599220000 	 -2.2959900000 
543.65 	 225.0163000 	 2.180475 	 -1.1587520000 	 -2.2943590000 
543.85 	 225.0115000 	 2.180475 	 -1.1597250000 	 -2.2957040000 
544.05 	 225.0067000 	 2.180425 	 -1.1589180000 	 -2.2947150000 
544.25 	 225.0036000 	 2.180425 	 -1.1590610000 	 -2.2951730000 
544.45 	 224.9956000 	 2.180425 	 -1.1595790000 	 -2.2951320000 
544.65 	 224.9908000 	 2.180425 	 -1.1585650000 	 -2.2947980000 
544.85 	 224.9877000 	 2.180425 	 -1.1600560000 	 -2.2954430000 
545.05 	 224.9829000 	 2.180425 	 -1.1581830000 	 -2.2942990000 
545.25 	 224.9829000 	 2.180425 	 -1.1605930000 	 -2.2959710000 
545.45 	 224.9845000 	 2.180425 	 -1.1580750000 	 -2.2939840000 
545.65 	 224.9829000 	 2.180425 	 -1.1608600000 	 -2.2963020000 
545.85 	 224.9829000 	 2.180425 	 -1.1577320000 	 -2.2935840000 
546.05 	 224.9813000 	 2.180425 	 -1.1610920000 	 -2.2965590000 
546.25 	 224.9813000 	 2.180425 	 -1.1575570000 	 -2.2933960000 
546.45 	 224.9797000 	 2.180425 	 -1.1611520000 	 -2.2966130000 
546.65 	 224.9749000 	 2.180425 	 -1.1575640000 	 -2.2933320000 
546.85 	 224.9749000 	 2.180425 	 -1.1611110000 	 -2.2967460000 
547.05 	 224.9718000 	 2.180475 	 -1.1575290000 	 -2.2933800000 
547.25 	 224.9718000 	 2.180475 	 -1.1609170000 	 -2.2965780000 
547.45 	 224.9670000 	 2.180500 	 -1.1578970000 	 -2.2935230000 
547.65 	 224.9670000 	 2.180525 	 -1.1606980000 	 -2.2964920000 
547.85 	 224.9638000 	 2.180550 	 -1.1579580000 	 -2.2936470000 
548.05 	 224.9591000 	 2.180600 	 -1.1605330000 	 -2.2962670000 
548.25 	 224.9591000 	 2.180625 	 -1.1582760000 	 -2.2940190000 
548.45 	 224.9591000 	 2.180650 	 -1.1597820000 	 -2.2957290000 
548.65 	 224.9591000 	 2.180675 	 -1.1589880000 	 -2.2945400000 
548.85 	 224.9591000 	 2.180725 	 -1.1593690000 	 -2.2953960000 
549.05 	 224.9591000 	 2.180750 	 -1.1593880000 	 -2.2949250000 
549.25 	 224.9591000 	 2.180775 	 -1.1589270000 	 -2.2951510000 
549.45 	 224.9606000 	 2.180800 	 -1.1597670000 	 -2.2952970000 
549.65 	 224.9638000 	 2.180825 	 -1.1582880000 	 -2.2945120000 
549.85 	 224.9670000 	 2.180875 	 -1.1600880000 	 -2.2956180000 
550.05 	 224.9670000 	 2.180900 	 -1.1579070000 	 -2.2941110000 
550.25 	 224.9718000 	 2.180925 	 -1.1605010000 	 -2.2960980000 
550.45 	 224.9749000 	 2.180950 	 -1.1577190000 	 -2.2936980000 
550.65 	 224.9749000 	 2.180975 	 -1.1609710000 	 -2.2962600000 
550.85 	 224.9797000 	 2.181000 	 -1.1575290000 	 -2.2933670000 
551.05 	 224.9861000 	 2.180975 	 -1.1623130000 	 -2.2967050000 
551.25 	 224.9908000 	 2.181000 	 -1.1583680000 	 -2.2935490000 
551.45 	 224.9988000 	 2.181000 	 -1.1614700000 	 -2.2967310000 
551.65 	 225.0036000 	 2.181025 	 -1.1577380000 	 -2.2933670000 
551.85 	 225.0115000 	 2.181050 	 -1.1613720000 	 -2.2967340000 
552.05 	 225.0115000 	 2.181025 	 -1.1529380000 	 -2.2938950000 
552.25 	 225.0147000 	 2.181025 	 -1.1559070000 	 -2.2968200000 
552.45 	 225.0147000 	 2.181025 	 -1.1533930000 	 -2.2940410000 
552.65 	 225.0115000 	 2.181025 	 -1.1554370000 	 -2.2964600000 
552.85 	 225.0115000 	 2.181025 	 -1.1539210000 	 -2.2944670000 
553.05 	 225.0083000 	 2.181025 	 -1.1549410000 	 -2.2960760000 
553.25 	 225.0067000 	 2.181025 	 -1.1545590000 	 -2.2950780000 
553.45 	 225.0067000 	 2.181025 	 -1.1545090000 	 -2.2956560000 
553.65 	 225.0036000 	 2.181025 	 -1.1552180000 	 -2.2955040000 
553.85 	 225.0067000 	 2.181025 	 -1.1540760000 	 -2.2951700000 
554.05 	 225.0020000 	 2.181025 	 -1.1554690000 	 -2.2959520000 
554.25 	 225.0036000 	 2.181025 	 -1.1535610000 	 -2.2947820000 
554.45 	 224.9988000 	 2.181025 	 -1.1558630000 	 -2.2962350000 
554.65 	 224.9956000 	 2.181025 	 -1.1530880000 	 -2.2942730000 
554.85 	 224.9908000 	 2.181025 	 -1.1564410000 	 -2.2967240000 
555.05 	 224.9877000 	 2.181025 	 -1.1529320000 	 -2.2941590000 
555.25 	 224.9829000 	 2.181025 	 -1.1562920000 	 -2.2969020000 
555.45 	 224.9797000 	 2.181025 	 -1.1527920000 	 -2.2937710000 
555.65 	 224.9797000 	 2.181025 	 -1.1564830000 	 -2.2970680000 
555.85 	 224.9797000 	 2.181025 	 -1.1527730000 	 -2.2938060000 
556.05 	 224.9797000 	 2.181025 	 -1.1564450000 	 -2.2971120000 
556.25 	 224.9797000 	 2.181025 	 -1.1529250000 	 -2.2937420000 
556.45 	 224.9749000 	 2.181025 	 -1.1564320000 	 -2.2970770000 
556.65 	 224.9797000 	 2.181025 	 -1.1529790000 	 -2.2939210000 
556.85 	 224.9749000 	 2.181025 	 -1.1560880000 	 -2.2968770000 
557.05 	 224.9765000 	 2.181050 	 -1.1536180000 	 -2.2942800000 
557.25 	 224.9749000 	 2.181075 	 -1.1559550000 	 -2.2970360000 
557.45 	 224.9749000 	 2.181100 	 -1.1540030000 	 -2.2946640000 
557.65 	 224.9749000 	 2.181125 	 -1.1552590000 	 -2.2961930000 
557.85 	 224.9749000 	 2.181125 	 -1.1544260000 	 -2.2950740000 
558.05 	 224.9749000 	 2.181150 	 -1.1545820000 	 -2.2958470000 
558.25 	 224.9749000 	 2.181175 	 -1.1550940000 	 -2.2956210000 
558.45 	 224.9749000 	 2.181200 	 -1.1543080000 	 -2.2955230000 
558.65 	 224.9718000 	 2.181200 	 -1.1554970000 	 -2.2960380000 
558.85 	 224.9670000 	 2.181225 	 -1.1538890000 	 -2.2950430000 
559.05 	 224.9638000 	 2.181250 	 -1.1560540000 	 -2.2965460000 
559.25 	 224.9591000 	 2.181300 	 -1.1532210000 	 -2.2946290000 
559.45 	 224.9591000 	 2.181325 	 -1.1564100000 	 -2.2970520000 
559.65 	 224.9591000 	 2.181350 	 -1.1529290000 	 -2.2941910000 
559.85 	 224.9622000 	 2.181375 	 -1.1567080000 	 -2.2972770000 
560.05 	 224.9670000 	 2.181425 	 -1.1527510000 	 -2.2940830000 
560.25 	 224.9718000 	 2.181425 	 -1.1567430000 	 -2.2974240000 
560.45 	 224.9813000 	 2.181475 	 -1.1529860000 	 -2.2941300000 
560.65 	 224.9845000 	 2.181475 	 -1.1564450000 	 -2.2973320000 
560.85 	 224.9908000 	 2.181500 	 -1.1575380000 	 -2.2941970000 
561.05 	 224.9956000 	 2.181475 	 -1.1613270000 	 -2.2971820000 
561.25 	 224.9988000 	 2.181475 	 -1.1588510000 	 -2.2947380000 
561.45 	 225.0036000 	 2.181475 	 -1.1608000000 	 -2.2970230000 
561.65 	 225.0083000 	 2.181475 	 -1.1591910000 	 -2.2949470000 
561.85 	 225.0115000 	 2.181475 	 -1.1604660000 	 -2.2967850000 
562.05 	 225.0147000 	 2.181475 	 -1.1596650000 	 -2.2953030000 
562.25 	 225.0147000 	 2.181475 	 -1.1600880000 	 -2.2962920000 
562.45 	 225.0147000 	 2.181475 	 -1.1599350000 	 -2.2956280000 
562.65 	 225.0147000 	 2.181475 	 -1.1595920000 	 -2.2958310000 
562.85 	 225.0147000 	 2.181475 	 -1.1604980000 	 -2.2959170000 
563.05 	 225.0147000 	 2.181475 	 -1.1592230000 	 -2.2955070000 
563.25 	 225.0147000 	 2.181475 	 -1.1607680000 	 -2.2964380000 
563.45 	 225.0147000 	 2.181475 	 -1.1588800000 	 -2.2951760000 
563.65 	 225.0115000 	 2.181475 	 -1.1610290000 	 -2.2968450000 
563.85 	 225.0115000 	 2.181475 	 -1.1583740000 	 -2.2945980000 
564.05 	 225.0052000 	 2.181475 	 -1.1615690000 	 -2.2971060000 
564.25 	 225.0036000 	 2.181475 	 -1.1580590000 	 -2.2942610000 
564.45 	 225.0036000 	 2.181475 	 -1.1617980000 	 -2.2975670000 
564.65 	 225.0036000 	 2.181475 	 -1.1580660000 	 -2.2942670000 
564.85 	 225.0036000 	 2.181475 	 -1.1617280000 	 -2.2974590000 
565.05 	 225.0036000 	 2.181475 	 -1.1580660000 	 -2.2940570000 
565.25 	 225.0036000 	 2.181475 	 -1.1614890000 	 -2.2974080000 
565.45 	 224.9988000 	 2.181475 	 -1.1584190000 	 -2.2942700000 
565.65 	 224.9908000 	 2.181475 	 -1.1610920000 	 -2.2971570000 
565.85 	 224.9877000 	 2.181475 	 -1.1587490000 	 -2.2945310000 
566.05 	 224.9829000 	 2.181475 	 -1.1607110000 	 -2.2969250000 
566.25 	 224.9797000 	 2.181475 	 -1.1591210000 	 -2.2949350000 
566.45 	 224.9781000 	 2.181475 	 -1.1603320000 	 -2.2965940000 
566.65 	 224.9749000 	 2.181475 	 -1.1595090000 	 -2.2951630000 
566.85 	 224.9749000 	 2.181475 	 -1.1601290000 	 -2.2964070000 
567.05 	 224.9749000 	 2.181475 	 -1.1597060000 	 -2.2955040000 
567.25 	 224.9765000 	 2.181475 	 -1.1597320000 	 -2.2961900000 
567.45 	 224.9749000 	 2.181475 	 -1.1600620000 	 -2.2956630000 
567.65 	 224.9749000 	 2.181500 	 -1.1593760000 	 -2.2955350000 
567.85 	 224.9718000 	 2.181525 	 -1.1601260000 	 -2.2961840000 
568.05 	 224.9702000 	 2.181550 	 -1.1584570000 	 -2.2952050000 
568.25 	 224.9670000 	 2.181575 	 -1.1606220000 	 -2.2964990000 
568.45 	 224.9670000 	 2.181600 	 -1.1579990000 	 -2.2948460000 
568.65 	 224.9670000 	 2.181625 	 -1.1608540000 	 -2.2970230000 
568.85 	 224.9718000 	 2.181650 	 -1.1575160000 	 -2.2943940000 
569.05 	 224.9749000 	 2.181675 	 -1.1610250000 	 -2.2971180000 
569.25 	 224.9797000 	 2.181700 	 -1.1574050000 	 -2.2941590000 
569.45 	 224.9829000 	 2.181725 	 -1.1611490000 	 -2.2975130000 
569.65 	 224.9877000 	 2.181750 	 -1.1575250000 	 -2.2940600000 
569.85 	 224.9877000 	 2.181725 	 -1.1620970000 	 -2.2977640000 
570.05 	 224.9877000 	 2.181725 	 -1.1585140000 	 -2.2942540000 
570.25 	 224.9877000 	 2.181750 	 -1.1620680000 	 -2.2974840000 
570.45 	 224.9893000 	 2.181775 	 -1.1589210000 	 -2.2944930000 
570.65 	 224.9908000 	 2.181775 	 -1.1616130000 	 -2.2974170000 
570.85 	 224.9956000 	 2.181800 	 -1.1593660000 	 -2.2948360000 
571.05 	 224.9956000 	 2.181775 	 -1.1619440000 	 -2.2970450000 
571.25 	 224.9924000 	 2.181775 	 -1.1603550000 	 -2.2951950000 
571.45 	 224.9893000 	 2.181775 	 -1.1613970000 	 -2.2965810000 
571.65 	 224.9877000 	 2.181775 	 -1.1612070000 	 -2.2957480000 
571.85 	 224.9877000 	 2.181775 	 -1.1607580000 	 -2.2959490000 
572.05 	 224.9908000 	 2.181775 	 -1.1616830000 	 -2.2963270000 
572.25 	 224.9924000 	 2.181775 	 -1.1601130000 	 -2.2955890000 
572.45 	 224.9988000 	 2.181775 	 -1.1622460000 	 -2.2968640000 
572.65 	 224.9988000 	 2.181775 	 -1.1596040000 	 -2.2949790000 
572.85 	 224.9988000 	 2.181775 	 -1.1624340000 	 -2.2973540000 
573.05 	 224.9956000 	 2.181775 	 -1.1591590000 	 -2.2944960000 
573.25 	 224.9908000 	 2.181775 	 -1.1629770000 	 -2.2975440000 
573.45 	 224.9829000 	 2.181775 	 -1.1591310000 	 -2.2944550000 
573.65 	 224.9797000 	 2.181800 	 -1.1627930000 	 -2.2977480000 
573.85 	 224.9734000 	 2.181800 	 -1.1592130000 	 -2.2943660000 
574.05 	 224.9670000 	 2.181825 	 -1.1629040000 	 -2.2979200000 
574.25 	 224.9638000 	 2.181850 	 -1.1592390000 	 -2.2943690000 
574.45 	 224.9591000 	 2.181900 	 -1.1629170000 	 -2.2977420000 
574.65 	 224.9591000 	 2.181925 	 -1.1594230000 	 -2.2946140000 
574.85 	 224.9591000 	 2.181950 	 -1.1624880000 	 -2.2975800000 
575.05 	 224.9591000 	 2.181975 	 -1.1599570000 	 -2.2948870000 
575.25 	 224.9591000 	 2.182000 	 -1.1620870000 	 -2.2972420000 
575.45 	 224.9591000 	 2.182050 	 -1.1602850000 	 -2.2953290000 
575.65 	 224.9591000 	 2.182075 	 -1.1618710000 	 -2.2970520000 
575.85 	 224.9638000 	 2.182100 	 -1.1605170000 	 -2.2954110000 
576.05 	 224.9718000 	 2.182125 	 -1.1613560000 	 -2.2967980000 
576.25 	 224.9749000 	 2.182150 	 -1.1606660000 	 -2.2956180000 
576.45 	 224.9829000 	 2.182175 	 -1.1611400000 	 -2.2964410000 
576.65 	 224.9908000 	 2.182200 	 -1.1613270000 	 -2.2960980000 
576.85 	 224.9956000 	 2.182175 	 -1.1610380000 	 -2.2959960000 
577.05 	 224.9988000 	 2.182175 	 -1.1624880000 	 -2.2967240000 
577.25 	 224.9988000 	 2.182175 	 -1.1604090000 	 -2.2954590000 
577.45 	 225.0036000 	 2.182175 	 -1.1626780000 	 -2.2969470000 
577.65 	 225.0036000 	 2.182175 	 -1.1604470000 	 -2.2953770000 
577.85 	 225.0067000 	 2.182175 	 -1.1629140000 	 -2.2971790000 
578.05 	 225.0115000 	 2.182175 	 -1.1601830000 	 -2.2951980000 
578.25 	 225.0083000 	 2.182175 	 -1.1629490000 	 -2.2973660000 
578.45 	 225.0067000 	 2.182175 	 -1.1596300000 	 -2.2948550000 
578.65 	 225.0036000 	 2.182175 	 -1.1632570000 	 -2.2978150000 
578.85 	 225.0036000 	 2.182175 	 -1.1596140000 	 -2.2944960000 
579.05 	 225.0036000 	 2.182175 	 -1.1632250000 	 -2.2979510000 
579.25 	 224.9988000 	 2.182175 	 -1.1596330000 	 -2.2945370000 
579.45 	 224.9988000 	 2.182175 	 -1.1631360000 	 -2.2979260000 
579.65 	 224.9988000 	 2.182175 	 -1.1597280000 	 -2.2946550000 
579.85 	 224.9988000 	 2.182175 	 -1.1627830000 	 -2.2978470000 
580.05 	 224.9988000 	 2.182175 	 -1.1599570000 	 -2.2947410000 
580.25 	 224.9988000 	 2.182175 	 -1.1626240000 	 -2.2975250000 
580.45 	 224.9956000 	 2.182175 	 -1.1604210000 	 -2.2950430000 
580.65 	 224.9908000 	 2.182175 	 -1.1622560000 	 -2.2971440000 
580.85 	 224.9877000 	 2.182175 	 -1.1610730000 	 -2.2956370000 
581.05 	 224.9829000 	 2.182175 	 -1.1616450000 	 -2.2967530000 
581.25 	 224.9797000 	 2.182175 	 -1.1612890000 	 -2.2959450000 
581.45 	 224.9829000 	 2.182175 	 -1.1613180000 	 -2.2963870000 
581.65 	 224.9797000 	 2.182200 	 -1.1621000000 	 -2.2963810000 
581.85 	 224.9797000 	 2.182225 	 -1.1609270000 	 -2.2959450000 
582.05 	 224.9797000 	 2.182225 	 -1.1624490000 	 -2.2968320000 
582.25 	 224.9797000 	 2.182225 	 -1.1595790000 	 -2.2955290000 
582.45 	 224.9797000 	 2.182250 	 -1.1632410000 	 -2.2974900000 
582.65 	 224.9765000 	 2.182250 	 -1.1609010000 	 -2.2955010000 
582.85 	 224.9749000 	 2.182275 	 -1.1640580000 	 -2.2978850000 
583.05 	 224.9718000 	 2.182300 	 -1.1606060000 	 -2.2950170000 
583.25 	 224.9718000 	 2.182300 	 -1.1640420000 	 -2.2980090000 
583.45 	 224.9638000 	 2.182325 	 -1.1603640000 	 -2.2948840000 
583.65 	 224.9638000 	 2.182375 	 -1.1641410000 	 -2.2981610000 
583.85 	 224.9559000 	 2.182400 	 -1.1605290000 	 -2.2949630000 
584.05 	 224.9527000 	 2.182425 	 -1.1637850000 	 -2.2981360000 
584.25 	 224.9511000 	 2.182475 	 -1.1606250000 	 -2.2949410000 
584.45 	 224.9559000 	 2.182525 	 -1.1634860000 	 -2.2978120000 
584.65 	 224.9575000 	 2.182550 	 -1.1611810000 	 -2.2954270000 
584.85 	 224.9591000 	 2.182575 	 -1.1630410000 	 -2.2975600000 
585.05 	 224.9638000 	 2.182625 	 -1.1615850000 	 -2.2957480000 
585.25 	 224.9638000 	 2.182650 	 -1.1627860000 	 -2.2971950000 
585.45 	 224.9670000 	 2.182675 	 -1.1617470000 	 -2.2959390000 
585.65 	 224.9670000 	 2.182700 	 -1.1623510000 	 -2.2970290000 
585.85 	 224.9734000 	 2.182725 	 -1.1620620000 	 -2.2962980000 
586.05 	 224.9749000 	 2.182750 	 -1.1619630000 	 -2.2965880000 
586.25 	 224.9797000 	 2.182775 	 -1.1625580000 	 -2.2966770000 
586.45 	 224.9797000 	 2.182800 	 -1.1616330000 	 -2.2960980000 
586.65 	 224.9829000 	 2.182775 	 -1.1635620000 	 -2.2970740000 
586.85 	 224.9829000 	 2.182800 	 -1.1619310000 	 -2.2962160000 
587.05 	 224.9877000 	 2.182825 	 -1.1638700000 	 -2.2976400000 
587.25 	 224.9877000 	 2.182850 	 -1.1615370000 	 -2.2960190000 
587.45 	 224.9877000 	 2.182825 	 -1.1643220000 	 -2.2979800000 
587.65 	 224.9877000 	 2.182825 	 -1.1612450000 	 -2.2958850000 
587.85 	 224.9877000 	 2.182850 	 -1.1644550000 	 -2.2984890000 
588.05 	 224.9829000 	 2.182875 	 -1.1610090000 	 -2.2956780000 
588.25 	 224.9797000 	 2.182900 	 -1.1647320000 	 -2.2987460000 
588.45 	 224.9797000 	 2.182900 	 -1.1611910000 	 -2.2955010000 
588.65 	 224.9797000 	 2.182900 	 -1.1649450000 	 -2.2990320000 
588.85 	 224.9797000 	 2.182900 	 -1.1612100000 	 -2.2955450000 
589.05 	 224.9781000 	 2.182925 	 -1.1648850000 	 -2.2990930000 
589.25 	 224.9749000 	 2.182950 	 -1.1612890000 	 -2.2955700000 
589.45 	 224.9718000 	 2.182950 	 -1.1643700000 	 -2.2989880000 
589.65 	 224.9670000 	 2.182975 	 -1.1612070000 	 -2.2960160000 
589.85 	 224.9591000 	 2.183000 	 -1.1642360000 	 -2.2990160000 
590.05 	 224.9559000 	 2.183025 	 -1.1615850000 	 -2.2962410000 
590.25 	 224.9479000 	 2.183075 	 -1.1638200000 	 -2.2987780000 
590.45 	 224.9447000 	 2.183125 	 -1.1620170000 	 -2.2965880000 
590.65 	 224.9400000 	 2.183175 	 -1.1636580000 	 -2.2985650000 
590.85 	 224.9400000 	 2.183225 	 -1.1623410000 	 -2.2966450000 
591.05 	 224.9447000 	 2.183275 	 -1.1632220000 	 -2.2982120000 
591.25 	 224.9479000 	 2.183325 	 -1.1624880000 	 -2.2969090000 
591.45 	 224.9511000 	 2.183375 	 -1.1625830000 	 -2.2978660000 
591.65 	 224.9575000 	 2.183400 	 -1.1629390000 	 -2.2974780000 
591.85 	 224.9638000 	 2.183450 	 -1.1623130000 	 -2.2975670000 
592.05 	 224.9718000 	 2.183475 	 -1.1635020000 	 -2.2978340000 
592.25 	 224.9765000 	 2.183500 	 -1.1618800000 	 -2.2970710000 
592.45 	 224.9877000 	 2.183525 	 -1.1637660000 	 -2.2983460000 
592.65 	 224.9924000 	 2.183550 	 -1.1614700000 	 -2.2964480000 
592.85 	 224.9988000 	 2.183525 	 -1.1650750000 	 -2.2986440000 
593.05 	 225.0083000 	 2.183525 	 -1.1618580000 	 -2.2962670000 
593.25 	 225.0147000 	 2.183525 	 -1.1652500000 	 -2.2990640000 
593.45 	 225.0147000 	 2.183525 	 -1.1616130000 	 -2.2960000000 
593.65 	 225.0147000 	 2.183525 	 -1.1653420000 	 -2.2992480000 
593.85 	 225.0163000 	 2.183525 	 -1.1613850000 	 -2.2959200000 
594.05 	 225.0147000 	 2.183525 	 -1.1652630000 	 -2.2991720000 
594.25 	 225.0147000 	 2.183525 	 -1.1616520000 	 -2.2958880000 
594.45 	 225.0147000 	 2.183525 	 -1.1651900000 	 -2.2991240000 
594.65 	 225.0147000 	 2.183525 	 -1.1619060000 	 -2.2959770000 
594.85 	 225.0147000 	 2.183525 	 -1.1648080000 	 -2.2988830000 
595.05 	 225.0115000 	 2.183525 	 -1.1623030000 	 -2.2963330000 
595.25 	 225.0067000 	 2.183525 	 -1.1644550000 	 -2.2986630000 
595.45 	 225.0036000 	 2.183525 	 -1.1627480000 	 -2.2965720000 
595.65 	 224.9972000 	 2.183525 	 -1.1638700000 	 -2.2982720000 
595.85 	 224.9908000 	 2.183525 	 -1.1631270000 	 -2.2970450000 
596.05 	 224.9877000 	 2.183525 	 -1.1631740000 	 -2.2977190000 
596.25 	 224.9845000 	 2.183525 	 -1.1637620000 	 -2.2976590000 
596.45 	 224.9797000 	 2.183525 	 -1.1627710000 	 -2.2973280000 
596.65 	 224.9797000 	 2.183525 	 -1.1642140000 	 -2.2979130000 
596.85 	 224.9749000 	 2.183525 	 -1.1622020000 	 -2.2968420000 
597.05 	 224.9718000 	 2.183550 	 -1.1647130000 	 -2.2984310000 
597.25 	 224.9718000 	 2.183525 	 -1.1618610000 	 -2.2963140000 
597.45 	 224.9670000 	 2.183525 	 -1.1651170000 	 -2.2990200000 
597.65 	 224.9670000 	 2.183550 	 -1.1613530000 	 -2.2960160000 
597.85 	 224.9670000 	 2.183550 	 -1.1653110000 	 -2.2992680000 
598.05 	 224.9638000 	 2.183600 	 -1.1615690000 	 -2.2958600000 
598.25 	 224.9638000 	 2.183625 	 -1.1653260000 	 -2.2992130000 
598.45 	 224.9591000 	 2.183675 	 -1.1617850000 	 -2.2959140000 
598.65 	 224.9575000 	 2.183700 	 -1.1649510000 	 -2.2991560000 
598.85 	 224.9559000 	 2.183725 	 -1.1621190000 	 -2.2960060000 
599.05 	 224.9559000 	 2.183775 	 -1.1646680000 	 -2.2987140000 
599.25 	 224.9559000 	 2.183800 	 -1.1622240000 	 -2.2961460000 
599.45 	 224.9591000 	 2.183850 	 -1.1642520000 	 -2.2986350000 
599.65 	 224.9638000 	 2.183875 	 -1.1627710000 	 -2.2966540000 
599.85 	 224.9638000 	 2.183900 	 -1.1635650000 	 -2.2981140000 
600.05 	 224.9702000 	 2.183925 	 -1.1633400000 	 -2.2971950000 
600.25 	 224.9749000 	 2.183950 	 -1.1631870000 	 -2.2976680000 
600.45 	 224.9797000 	 2.183975 	 -1.1635560000 	 -2.2973890000 
600.65 	 224.9861000 	 2.184000 	 -1.1626050000 	 -2.2972770000 
600.85 	 224.9893000 	 2.183975 	 -1.1651260000 	 -2.2986410000 
601.05 	 224.9956000 	 2.183975 	 -1.1629300000 	 -2.2970990000 
601.25 	 224.9956000 	 2.183975 	 -1.1654310000 	 -2.2989810000 
601.45 	 224.9988000 	 2.183975 	 -1.1624940000 	 -2.2967180000 
601.65 	 225.0036000 	 2.183975 	 -1.1656700000 	 -2.2992070000 
601.85 	 225.0036000 	 2.183975 	 -1.1623610000 	 -2.2965110000 
602.05 	 225.0067000 	 2.183975 	 -1.1658450000 	 -2.2992170000 
602.25 	 225.0067000 	 2.183975 	 -1.1622620000 	 -2.2961140000 
602.45 	 225.0115000 	 2.183975 	 -1.1658640000 	 -2.2995220000 
602.65 	 225.0115000 	 2.183975 	 -1.1621280000 	 -2.2962760000 
602.85 	 225.0067000 	 2.183975 	 -1.1657330000 	 -2.2994580000 
603.05 	 225.0067000 	 2.183975 	 -1.1624750000 	 -2.2961680000 
603.25 	 225.0036000 	 2.183975 	 -1.1656280000 	 -2.2993400000 
603.45 	 225.0036000 	 2.183975 	 -1.1629330000 	 -2.2965810000 
603.65 	 224.9988000 	 2.183975 	 -1.1651520000 	 -2.2990830000 
603.85 	 224.9988000 	 2.183975 	 -1.1630950000 	 -2.2967940000 
604.05 	 224.9956000 	 2.183975 	 -1.1646430000 	 -2.2986540000 
604.25 	 224.9956000 	 2.183975 	 -1.1634060000 	 -2.2972900000 
604.45 	 224.9893000 	 2.183975 	 -1.1642420000 	 -2.2984630000 
604.65 	 224.9861000 	 2.183975 	 -1.1638160000 	 -2.2973790000 
604.85 	 224.9813000 	 2.183975 	 -1.1637660000 	 -2.2979100000 
605.05 	 224.9749000 	 2.183975 	 -1.1643250000 	 -2.2978050000 
605.25 	 224.9718000 	 2.184000 	 -1.1637820000 	 -2.2978850000 
605.45 	 224.9718000 	 2.184025 	 -1.1648460000 	 -2.2980660000 
605.65 	 224.9718000 	 2.184050 	 -1.1632470000 	 -2.2974680000 
605.85 	 224.9718000 	 2.184075 	 -1.1651900000 	 -2.2984790000 
606.05 	 224.9718000 	 2.184100 	 -1.1630090000 	 -2.2971630000 
606.25 	 224.9718000 	 2.184125 	 -1.1654310000 	 -2.2988290000 
606.45 	 224.9718000 	 2.184150 	 -1.1627070000 	 -2.2967980000 
606.65 	 224.9670000 	 2.184150 	 -1.1656670000 	 -2.2992830000 
606.85 	 224.9638000 	 2.184200 	 -1.1622490000 	 -2.2963590000 
607.05 	 224.9638000 	 2.184225 	 -1.1659080000 	 -2.2995000000 
607.25 	 224.9638000 	 2.184250 	 -1.1620620000 	 -2.2963210000 
607.45 	 224.9638000 	 2.184275 	 -1.1658640000 	 -2.2996590000 
607.65 	 224.9670000 	 2.184300 	 -1.1622270000 	 -2.2962890000 
607.85 	 224.9749000 	 2.184325 	 -1.1658380000 	 -2.2995790000 
608.05 	 224.9797000 	 2.184350 	 -1.1623450000 	 -2.2963430000 
608.25 	 224.9829000 	 2.184375 	 -1.1656790000 	 -2.2994550000 
608.45 	 224.9893000 	 2.184375 	 -1.1626500000 	 -2.2964410000 
608.65 	 224.9908000 	 2.184375 	 -1.1660350000 	 -2.2994930000 
608.85 	 224.9956000 	 2.184375 	 -1.1631170000 	 -2.2965110000 
609.05 	 224.9972000 	 2.184375 	 -1.1658030000 	 -2.2993280000 
609.25 	 225.0020000 	 2.184375 	 -1.1637750000 	 -2.2970010000 
609.45 	 225.0067000 	 2.184375 	 -1.1652720000 	 -2.2988730000 
609.65 	 225.0131000 	 2.184375 	 -1.1640710000 	 -2.2973280000 
609.85 	 225.0179000 	 2.184375 	 -1.1650370000 	 -2.2984440000 
610.05 	 225.0226000 	 2.184375 	 -1.1644010000 	 -2.2975830000 
610.25 	 225.0226000 	 2.184375 	 -1.1645760000 	 -2.2980090000 
610.45 	 225.0226000 	 2.184375 	 -1.1650880000 	 -2.2979130000 
610.65 	 225.0179000 	 2.184375 	 -1.1640680000 	 -2.2976590000 
610.85 	 225.0147000 	 2.184375 	 -1.1655680000 	 -2.2984000000 
611.05 	 225.0115000 	 2.184375 	 -1.1635430000 	 -2.2972490000 
611.25 	 225.0083000 	 2.184375 	 -1.1658730000 	 -2.2987720000 
611.45 	 225.0067000 	 2.184375 	 -1.1631010000 	 -2.2969530000 
611.65 	 225.0036000 	 2.184375 	 -1.1660990000 	 -2.2991880000 
611.85 	 225.0067000 	 2.184375 	 -1.1628850000 	 -2.2967500000 
612.05 	 225.0036000 	 2.184375 	 -1.1662670000 	 -2.2994200000 
612.25 	 225.0036000 	 2.184375 	 -1.1628500000 	 -2.2963080000 
612.45 	 224.9988000 	 2.184375 	 -1.1664710000 	 -2.2996300000 
612.65 	 224.9988000 	 2.184375 	 -1.1628280000 	 -2.2961930000 
612.85 	 224.9972000 	 2.184375 	 -1.1664710000 	 -2.2996840000 
613.05 	 224.9956000 	 2.184375 	 -1.1630150000 	 -2.2964450000 
613.25 	 224.9956000 	 2.184375 	 -1.1662900000 	 -2.2995850000 
613.45 	 224.9908000 	 2.184375 	 -1.1632310000 	 -2.2964600000 
613.65 	 224.9877000 	 2.184375 	 -1.1661210000 	 -2.2993720000 
613.85 	 224.9829000 	 2.184375 	 -1.1635300000 	 -2.2966800000 
614.05 	 224.9797000 	 2.184375 	 -1.1656350000 	 -2.2990230000 
614.25 	 224.9749000 	 2.184375 	 -1.1638040000 	 -2.2970010000 
614.45 	 224.9749000 	 2.184375 	 -1.1653930000 	 -2.2988700000 
614.65 	 224.9749000 	 2.184375 	 -1.1640680000 	 -2.2970360000 
614.85 	 224.9749000 	 2.184375 	 -1.1650660000 	 -2.2986380000 
615.05 	 224.9749000 	 2.184375 	 -1.1646300000 	 -2.2974360000 
615.25 	 224.9749000 	 2.184400 	 -1.1645920000 	 -2.2979670000 
615.45 	 224.9718000 	 2.184425 	 -1.1652020000 	 -2.2980020000 
615.65 	 224.9718000 	 2.184425 	 -1.1640330000 	 -2.2976680000 
615.85 	 224.9670000 	 2.184475 	 -1.1656190000 	 -2.2984150000 
616.05 	 224.9638000 	 2.184500 	 -1.1635590000 	 -2.2972330000 
616.25 	 224.9638000 	 2.184525 	 -1.1659300000 	 -2.2989080000 
616.45 	 224.9638000 	 2.184550 	 -1.1634220000 	 -2.2969850000 
616.65 	 224.9638000 	 2.184575 	 -1.1661720000 	 -2.2989080000 
616.85 	 224.9638000 	 2.184625 	 -1.1631930000 	 -2.2965560000 
617.05 	 224.9670000 	 2.184650 	 -1.1663630000 	 -2.2993820000 
617.25 	 224.9638000 	 2.184675 	 -1.1629100000 	 -2.2963940000 
617.45 	 224.9670000 	 2.184700 	 -1.1665190000 	 -2.2995190000 
617.65 	 224.9670000 	 2.184725 	 -1.1627960000 	 -2.2962980000 
617.85 	 224.9718000 	 2.184775 	 -1.1665690000 	 -2.2995950000 
618.05 	 224.9781000 	 2.184775 	 -1.1628980000 	 -2.2962350000 
618.25 	 224.9813000 	 2.184800 	 -1.1667190000 	 -2.2995630000 
618.45 	 224.9877000 	 2.184800 	 -1.1630310000 	 -2.2965210000 
618.65 	 224.9940000 	 2.184825 	 -1.1665280000 	 -2.2997440000 
618.85 	 224.9988000 	 2.184850 	 -1.1632570000 	 -2.2966740000 
619.05 	 225.0067000 	 2.184825 	 -1.1665090000 	 -2.2995790000 
619.25 	 225.0115000 	 2.184825 	 -1.1641060000 	 -2.2971470000 
619.45 	 225.0147000 	 2.184825 	 -1.1660390000 	 -2.2991180000 
619.65 	 225.0179000 	 2.184825 	 -1.1645160000 	 -2.2971310000 
619.85 	 225.0179000 	 2.184825 	 -1.1658250000 	 -2.2991690000 
620.05 	 225.0179000 	 2.184825 	 -1.1647760000 	 -2.2975730000 
620.25 	 225.0179000 	 2.184825 	 -1.1653140000 	 -2.2985900000 
620.45 	 225.0147000 	 2.184825 	 -1.1653040000 	 -2.2979350000 
620.65 	 225.0147000 	 2.184825 	 -1.1647100000 	 -2.2980470000 
620.85 	 225.0115000 	 2.184825 	 -1.1658000000 	 -2.2983840000 
621.05 	 225.0115000 	 2.184825 	 -1.1640990000 	 -2.2976110000 
621.25 	 225.0115000 	 2.184825 	 -1.1664260000 	 -2.2990930000 
621.45 	 225.0067000 	 2.184800 	 -1.1635020000 	 -2.2969560000 
621.65 	 225.0067000 	 2.184775 	 -1.1666930000 	 -2.2994140000 
621.85 	 225.0020000 	 2.184775 	 -1.1632380000 	 -2.2965240000 
622.05 	 224.9988000 	 2.184775 	 -1.1670780000 	 -2.2996170000 
622.25 	 224.9956000 	 2.184775 	 -1.1632950000 	 -2.2964130000 
622.45 	 224.9924000 	 2.184775 	 -1.1669950000 	 -2.2998300000 
622.65 	 224.9908000 	 2.184775 	 -1.1632630000 	 -2.2963270000 
622.85 	 224.9908000 	 2.184775 	 -1.1667410000 	 -2.2997630000 
623.05 	 224.9908000 	 2.184775 	 -1.1633940000 	 -2.2966130000 
623.25 	 224.9908000 	 2.184775 	 -1.1665730000 	 -2.2996140000 
623.45 	 224.9908000 	 2.184775 	 -1.1636890000 	 -2.2967370000 
623.65 	 224.9908000 	 2.184775 	 -1.1664580000 	 -2.2994580000 
623.85 	 224.9893000 	 2.184775 	 -1.1641150000 	 -2.2971790000 
624.05 	 224.9877000 	 2.184775 	 -1.1657020000 	 -2.2990320000 
624.25 	 224.9829000 	 2.184775 	 -1.1646780000 	 -2.2975190000 
624.45 	 224.9797000 	 2.184775 	 -1.1651290000 	 -2.2983110000 
624.65 	 224.9749000 	 2.184775 	 -1.1653040000 	 -2.2980690000 
624.85 	 224.9718000 	 2.184775 	 -1.1646720000 	 -2.2978750000 
625.05 	 224.9670000 	 2.184775 	 -1.1659460000 	 -2.2985840000 
625.25 	 224.9670000 	 2.184775 	 -1.1640290000 	 -2.2973760000 
625.45 	 224.9670000 	 2.184825 	 -1.1663120000 	 -2.2991750000 
625.65 	 224.9670000 	 2.184850 	 -1.1638580000 	 -2.2972170000 
625.85 	 224.9686000 	 2.184875 	 -1.1664770000 	 -2.2990860000 
626.05 	 224.9718000 	 2.184925 	 -1.1634570000 	 -2.2969600000 
626.25 	 224.9718000 	 2.184925 	 -1.1667030000 	 -2.2996330000 
626.45 	 224.9718000 	 2.184950 	 -1.1632570000 	 -2.2966890000 
626.65 	 224.9734000 	 2.184975 	 -1.1668970000 	 -2.2997950000 
626.85 	 224.9734000 	 2.185000 	 -1.1632000000 	 -2.2965020000 
627.05 	 224.9749000 	 2.185000 	 -1.1669100000 	 -2.2998430000 
627.25 	 224.9797000 	 2.185025 	 -1.1631110000 	 -2.2964480000 
627.45 	 224.9797000 	 2.185050 	 -1.1668170000 	 -2.2999160000 
627.65 	 224.9829000 	 2.185050 	 -1.1635340000 	 -2.2968770000 
627.85 	 224.9829000 	 2.185075 	 -1.1669320000 	 -2.3002500000 
628.05 	 224.9877000 	 2.185100 	 -1.1638230000 	 -2.2970960000 
628.25 	 224.9877000 	 2.185075 	 -1.1667380000 	 -2.3001190000 
628.45 	 224.9877000 	 2.185075 	 -1.1640260000 	 -2.2973630000 
628.65 	 224.9877000 	 2.185100 	 -1.1661940000 	 -2.2999030000 
628.85 	 224.9877000 	 2.185125 	 -1.1646400000 	 -2.2980880000 
629.05 	 224.9940000 	 2.185125 	 -1.1654380000 	 -2.2993210000 
629.25 	 224.9924000 	 2.185125 	 -1.1653360000 	 -2.2986410000 
629.45 	 224.9908000 	 2.185125 	 -1.1648750000 	 -2.2990990000 
629.65 	 224.9908000 	 2.185125 	 -1.1658000000 	 -2.2993880000 
629.85 	 224.9908000 	 2.185125 	 -1.1645030000 	 -2.2986540000 
630.05 	 224.9908000 	 2.185125 	 -1.1660320000 	 -2.2997830000 
630.25 	 224.9908000 	 2.185125 	 -1.1640010000 	 -2.2981830000 
630.45 	 224.9877000 	 2.185125 	 -1.1665030000 	 -2.3001420000 
630.65 	 224.9908000 	 2.185125 	 -1.1637080000 	 -2.2980370000 
630.85 	 224.9893000 	 2.185125 	 -1.1668050000 	 -2.3004410000 
631.05 	 224.9877000 	 2.185125 	 -1.1635180000 	 -2.2976940000 
631.25 	 224.9877000 	 2.185125 	 -1.1668650000 	 -2.3007810000 
631.45 	 224.9829000 	 2.185125 	 -1.1634380000 	 -2.2974710000 
631.65 	 224.9797000 	 2.185150 	 -1.1674500000 	 -2.3007770000 
631.85 	 224.9749000 	 2.185175 	 -1.1637720000 	 -2.2975700000 
632.05 	 224.9749000 	 2.185175 	 -1.1671070000 	 -2.3008410000 
632.25 	 224.9749000 	 2.185200 	 -1.1640680000 	 -2.2976910000 
632.45 	 224.9749000 	 2.185225 	 -1.1670020000 	 -2.3005200000 
632.65 	 224.9749000 	 2.185250 	 -1.1644970000 	 -2.2978720000 
632.85 	 224.9718000 	 2.185250 	 -1.1664800000 	 -2.3000970000 
633.05 	 224.9718000 	 2.185275 	 -1.1649070000 	 -2.2983580000 
633.25 	 224.9718000 	 2.185300 	 -1.1659620000 	 -2.2997440000 
633.45 	 224.9702000 	 2.185325 	 -1.1653870000 	 -2.2986670000 
633.65 	 224.9718000 	 2.185350 	 -1.1654760000 	 -2.2993530000 
633.85 	 224.9718000 	 2.185375 	 -1.1657050000 	 -2.2990320000 
634.05 	 224.9749000 	 2.185400 	 -1.1650940000 	 -2.2989020000 
634.25 	 224.9797000 	 2.185400 	 -1.1659620000 	 -2.2993980000 
634.45 	 224.9829000 	 2.185425 	 -1.1645760000 	 -2.2984920000 
634.65 	 224.9908000 	 2.185450 	 -1.1665980000 	 -2.2997700000 
634.85 	 224.9956000 	 2.185425 	 -1.1643310000 	 -2.2983840000 
635.05 	 224.9956000 	 2.185425 	 -1.1672310000 	 -2.3004340000 
635.25 	 224.9988000 	 2.185425 	 -1.1640100000 	 -2.2980180000 
635.45 	 224.9988000 	 2.185425 	 -1.1672180000 	 -2.3006570000 
635.65 	 225.0036000 	 2.185425 	 -1.1639440000 	 -2.2978370000 
635.85 	 224.9988000 	 2.185425 	 -1.1675990000 	 -2.3009970000 
636.05 	 224.9988000 	 2.185425 	 -1.1638290000 	 -2.2977670000 
636.25 	 224.9988000 	 2.185425 	 -1.1675740000 	 -2.3009680000 
636.45 	 224.9956000 	 2.185425 	 -1.1639880000 	 -2.2976460000 
636.65 	 224.9956000 	 2.185425 	 -1.1675490000 	 -2.3010700000 
636.85 	 224.9908000 	 2.185425 	 -1.1638930000 	 -2.2977510000 
637.05 	 224.9908000 	 2.185425 	 -1.1674940000 	 -2.3009650000 
637.25 	 224.9908000 	 2.185425 	 -1.1640360000 	 -2.2980120000 
637.45 	 224.9908000 	 2.185425 	 -1.1668940000 	 -2.3006630000 
637.65 	 224.9956000 	 2.185425 	 -1.1646750000 	 -2.2980950000 
637.85 	 224.9956000 	 2.185425 	 -1.1666550000 	 -2.3003770000 
638.05 	 224.9956000 	 2.185425 	 -1.1650120000 	 -2.2983770000 
638.25 	 224.9956000 	 2.185425 	 -1.1662830000 	 -2.3000650000 
638.45 	 224.9908000 	 2.185425 	 -1.1651330000 	 -2.2986480000 
638.65 	 224.9908000 	 2.185425 	 -1.1659150000 	 -2.2999060000 
638.85 	 224.9908000 	 2.185425 	 -1.1655360000 	 -2.2989750000 
639.05 	 224.9877000 	 2.185425 	 -1.1654630000 	 -2.2995410000 
639.25 	 224.9877000 	 2.185450 	 -1.1657490000 	 -2.2991020000 
639.45 	 224.9877000 	 2.185475 	 -1.1649130000 	 -2.2991970000 
639.65 	 224.9877000 	 2.185475 	 -1.1661560000 	 -2.2997120000 
639.85 	 224.9893000 	 2.185500 	 -1.1645350000 	 -2.2986570000 
640.05 	 224.9877000 	 2.185475 	 -1.1669290000 	 -2.3001610000 
640.25 	 224.9877000 	 2.185475 	 -1.1639750000 	 -2.2981420000 
640.45 	 224.9877000 	 2.185500 	 -1.1673450000 	 -2.3006500000 
640.65 	 224.9829000 	 2.185525 	 -1.1637940000 	 -2.2979710000 
640.85 	 224.9797000 	 2.185525 	 -1.1675170000 	 -2.3008730000 
641.05 	 224.9749000 	 2.185525 	 -1.1637050000 	 -2.2978050000 
641.25 	 224.9718000 	 2.185550 	 -1.1674120000 	 -2.3010920000 
641.45 	 224.9718000 	 2.185575 	 -1.1635750000 	 -2.2977890000 
641.65 	 224.9686000 	 2.185600 	 -1.1673040000 	 -2.3013370000 
641.85 	 224.9670000 	 2.185625 	 -1.1636220000 	 -2.2978080000 
642.05 	 224.9670000 	 2.185650 	 -1.1671070000 	 -2.3009460000 
642.25 	 224.9670000 	 2.185675 	 -1.1638770000 	 -2.2980660000 
642.45 	 224.9718000 	 2.185725 	 -1.1667570000 	 -2.3009010000 
642.65 	 224.9749000 	 2.185725 	 -1.1642650000 	 -2.2982950000 
642.85 	 224.9797000 	 2.185750 	 -1.1662900000 	 -2.3007010000 
643.05 	 224.9829000 	 2.185775 	 -1.1648400000 	 -2.2987210000 
643.25 	 224.9877000 	 2.185800 	 -1.1659750000 	 -2.3002150000 
643.45 	 224.9877000 	 2.185775 	 -1.1658730000 	 -2.2991020000 
643.65 	 224.9908000 	 2.185775 	 -1.1659430000 	 -2.2997190000 
643.85 	 224.9956000 	 2.185775 	 -1.1663560000 	 -2.2994300000 
644.05 	 224.9988000 	 2.185775 	 -1.1654340000 	 -2.2990130000 
644.25 	 225.0036000 	 2.185775 	 -1.1669760000 	 -2.2999290000 
644.45 	 225.0036000 	 2.185775 	 -1.1648150000 	 -2.2985010000 
644.65 	 225.0067000 	 2.185775 	 -1.1675520000 	 -2.3005680000 
644.85 	 225.0067000 	 2.185775 	 -1.1644590000 	 -2.2983420000 
645.05 	 225.0067000 	 2.185775 	 -1.1676280000 	 -2.3007170000 
645.25 	 225.0036000 	 2.185775 	 -1.1644520000 	 -2.2981480000 
645.45 	 225.0020000 	 2.185775 	 -1.1677870000 	 -2.3009520000 
645.65 	 224.9988000 	 2.185775 	 -1.1643630000 	 -2.2979550000 
645.85 	 224.9956000 	 2.185775 	 -1.1678440000 	 -2.3010440000 
646.05 	 224.9956000 	 2.185775 	 -1.1641950000 	 -2.2978430000 
646.25 	 224.9908000 	 2.185775 	 -1.1678030000 	 -2.3011240000 
646.45 	 224.9908000 	 2.185775 	 -1.1644140000 	 -2.2979550000 
646.65 	 224.9908000 	 2.185775 	 -1.1680060000 	 -2.3012130000 
646.85 	 224.9940000 	 2.185775 	 -1.1641600000 	 -2.2978120000 
647.05 	 224.9908000 	 2.185775 	 -1.1681270000 	 -2.3011300000 
647.25 	 224.9908000 	 2.185775 	 -1.1643120000 	 -2.2977230000 
647.45 	 224.9908000 	 2.185775 	 -1.1678540000 	 -2.3011050000 
647.65 	 224.9877000 	 2.185775 	 -1.1641730000 	 -2.2978370000 
647.85 	 224.9829000 	 2.185775 	 -1.1676530000 	 -2.3010000000 
648.05 	 224.9829000 	 2.185800 	 -1.1641820000 	 -2.2978470000 
648.25 	 224.9829000 	 2.185825 	 -1.1669410000 	 -2.3009140000 
648.45 	 224.9829000 	 2.185825 	 -1.1644590000 	 -2.2982280000 
648.65 	 224.9877000 	 2.185850 	 -1.1666710000 	 -2.3006890000 
648.85 	 224.9845000 	 2.185825 	 -1.1652570000 	 -2.2984340000 
649.05 	 224.9829000 	 2.185850 	 -1.1663180000 	 -2.3003740000 
649.25 	 224.9829000 	 2.185875 	 -1.1655620000 	 -2.2991440000 
649.45 	 224.9829000 	 2.185900 	 -1.1660100000 	 -2.2997950000 
649.65 	 224.9829000 	 2.185875 	 -1.1656220000 	 -2.2995540000 
649.85 	 224.9797000 	 2.185900 	 -1.1650850000 	 -2.2998520000 
650.05 	 224.9797000 	 2.185900 	 -1.1657970000 	 -2.3000620000 
650.25 	 224.9829000 	 2.185925 	 -1.1641820000 	 -2.2993210000 
650.45 	 224.9797000 	 2.185950 	 -1.1661280000 	 -2.3003640000 
650.65 	 224.9797000 	 2.185925 	 -1.1650150000 	 -2.2984030000 
650.85 	 224.9797000 	 2.185950 	 -1.1673100000 	 -2.3000690000 
651.05 	 224.9797000 	 2.185950 	 -1.1640900000 	 -2.2981200000 
651.25 	 224.9797000 	 2.185975 	 -1.1670970000 	 -2.3005610000 
651.45 	 224.9797000 	 2.185975 	 -1.1640330000 	 -2.2978530000 
651.65 	 224.9797000 	 2.185975 	 -1.1675100000 	 -2.3007930000 
651.85 	 224.9829000 	 2.186000 	 -1.1636830000 	 -2.2979320000 
652.05 	 224.9861000 	 2.186025 	 -1.1668970000 	 -2.3011240000 
652.25 	 224.9908000 	 2.186025 	 -1.1631970000 	 -2.2979710000 
652.45 	 224.9908000 	 2.186025 	 -1.1670370000 	 -2.3010950000 
652.65 	 224.9908000 	 2.186025 	 -1.1638480000 	 -2.2976750000 
652.85 	 224.9940000 	 2.186050 	 -1.1677840000 	 -2.3010890000 
653.05 	 224.9908000 	 2.186025 	 -1.1643000000 	 -2.2977960000 
653.25 	 224.9908000 	 2.186025 	 -1.1674120000 	 -2.3009810000 
653.45 	 224.9908000 	 2.186025 	 -1.1642140000 	 -2.2979100000 
653.65 	 224.9908000 	 2.186025 	 -1.1671920000 	 -2.3008350000 
653.85 	 224.9877000 	 2.186025 	 -1.1647890000 	 -2.2980340000 
654.05 	 224.9877000 	 2.186025 	 -1.1669480000 	 -2.3004750000 
654.25 	 224.9877000 	 2.186025 	 -1.1651360000 	 -2.2984820000 
654.45 	 224.9877000 	 2.186050 	 -1.1659240000 	 -2.3002240000 
654.65 	 224.9829000 	 2.186075 	 -1.1657910000 	 -2.2994070000 
654.85 	 224.9797000 	 2.186075 	 -1.1654000000 	 -2.2997790000 
655.05 	 224.9781000 	 2.186100 	 -1.1663280000 	 -2.2998780000 
655.25 	 224.9749000 	 2.186100 	 -1.1651990000 	 -2.2979350000 
655.45 	 224.9749000 	 2.186100 	 -1.1669060000 	 -2.2993850000 
655.65 	 224.9781000 	 2.186125 	 -1.1645860000 	 -2.2976750000 
655.85 	 224.9797000 	 2.186150 	 -1.1674630000 	 -2.2999790000 
656.05 	 224.9797000 	 2.186175 	 -1.1642270000 	 -2.2973030000 
656.25 	 224.9829000 	 2.186200 	 -1.1678030000 	 -2.3007360000 
656.45 	 224.9829000 	 2.186175 	 -1.1635970000 	 -2.2980750000 
656.65 	 224.9877000 	 2.186200 	 -1.1672120000 	 -2.3012920000 
656.85 	 224.9877000 	 2.186200 	 -1.1632920000 	 -2.2981140000 
657.05 	 224.9908000 	 2.186225 	 -1.1669990000 	 -2.3014000000 
657.25 	 224.9908000 	 2.186225 	 -1.1633050000 	 -2.2980790000 
657.45 	 224.9908000 	 2.186250 	 -1.1667440000 	 -2.3014610000 
657.65 	 224.9908000 	 2.186225 	 -1.1638360000 	 -2.2983170000 
657.85 	 224.9908000 	 2.186225 	 -1.1670840000 	 -2.3014580000 
658.05 	 224.9940000 	 2.186225 	 -1.1641150000 	 -2.2984250000 
658.25 	 224.9908000 	 2.186225 	 -1.1666810000 	 -2.3010990000 
658.45 	 224.9877000 	 2.186225 	 -1.1646720000 	 -2.2990510000 
658.65 	 224.9893000 	 2.186225 	 -1.1661820000 	 -2.3006280000 
658.85 	 224.9877000 	 2.186225 	 -1.1649510000 	 -2.2991750000 
659.05 	 224.9829000 	 2.186225 	 -1.1658670000 	 -2.3004690000 
659.25 	 224.9877000 	 2.186250 	 -1.1654440000 	 -2.2997030000 
659.45 	 224.9861000 	 2.186275 	 -1.1648810000 	 -2.2999480000 
659.65 	 224.9829000 	 2.186275 	 -1.1659560000 	 -2.3000370000 
659.85 	 224.9797000 	 2.186300 	 -1.1646520000 	 -2.2997510000 
660.05 	 224.9749000 	 2.186275 	 -1.1667670000 	 -2.2999990000 
660.25 	 224.9765000 	 2.186300 	 -1.1646560000 	 -2.2991050000 
660.45 	 224.9749000 	 2.186325 	 -1.1669100000 	 -2.3007110000 
660.65 	 224.9797000 	 2.186350 	 -1.1643280000 	 -2.2986670000 
660.85 	 224.9829000 	 2.186375 	 -1.1673360000 	 -2.3011110000 
661.05 	 224.9829000 	 2.186400 	 -1.1638860000 	 -2.2981800000 
661.25 	 224.9829000 	 2.186375 	 -1.1678380000 	 -2.3006820000 
661.45 	 224.9829000 	 2.186375 	 -1.1647130000 	 -2.2973120000 
661.65 	 224.9813000 	 2.186400 	 -1.1685120000 	 -2.3007010000 
661.85 	 224.9829000 	 2.186400 	 -1.1643510000 	 -2.2981960000 
662.05 	 224.9829000 	 2.186425 	 -1.1679620000 	 -2.3014740000 
662.25 	 224.9877000 	 2.186450 	 -1.1643790000 	 -2.2982120000 
662.45 	 224.9893000 	 2.186450 	 -1.1681140000 	 -2.3003700000 
662.65 	 224.9908000 	 2.186425 	 -1.1653390000 	 -2.2973570000 
662.85 	 224.9908000 	 2.186425 	 -1.1685180000 	 -2.3002940000 
663.05 	 224.9877000 	 2.186425 	 -1.1653610000 	 -2.2972420000 
663.25 	 224.9877000 	 2.186450 	 -1.1681720000 	 -2.3002080000 
663.45 	 224.9797000 	 2.186450 	 -1.1651610000 	 -2.2989970000 
663.65 	 224.9749000 	 2.186475 	 -1.1670720000 	 -2.3012190000 
663.85 	 224.9718000 	 2.186500 	 -1.1659240000 	 -2.2997250000 
664.05 	 224.9718000 	 2.186500 	 -1.1658130000 	 -2.3006280000 
664.25 	 224.9670000 	 2.186525 	 -1.1662070000 	 -2.3001960000 
664.45 	 224.9670000 	 2.186575 	 -1.1650940000 	 -2.3000340000 
664.65 	 224.9670000 	 2.186575 	 -1.1668940000 	 -2.3008030000 
664.85 	 224.9718000 	 2.186625 	 -1.1649160000 	 -2.2994770000 
665.05 	 224.9749000 	 2.186650 	 -1.1673800000 	 -2.3014550000 
665.25 	 224.9797000 	 2.186675 	 -1.1642870000 	 -2.2989780000 
665.45 	 224.9797000 	 2.186700 	 -1.1676440000 	 -2.3017220000 
665.65 	 224.9829000 	 2.186700 	 -1.1649040000 	 -2.2981230000 
665.85 	 224.9813000 	 2.186675 	 -1.1678820000 	 -2.3020010000 
666.05 	 224.9797000 	 2.186700 	 -1.1638580000 	 -2.2986950000 
666.25 	 224.9797000 	 2.186700 	 -1.1675040000 	 -2.3021440000 
666.45 	 224.9829000 	 2.186725 	 -1.1639470000 	 -2.2987840000 
666.65 	 224.9908000 	 2.186750 	 -1.1673640000 	 -2.3021440000 
666.85 	 224.9908000 	 2.186725 	 -1.1649830000 	 -2.2989910000 
667.05 	 224.9988000 	 2.186725 	 -1.1680950000 	 -2.3019190000 
667.25 	 224.9988000 	 2.186725 	 -1.1654980000 	 -2.2992130000 
667.45 	 225.0036000 	 2.186725 	 -1.1676440000 	 -2.3016830000 
667.65 	 224.9988000 	 2.186725 	 -1.1658450000 	 -2.2996360000 
667.85 	 224.9956000 	 2.186725 	 -1.1672180000 	 -2.3012830000 
668.05 	 224.9956000 	 2.186725 	 -1.1664070000 	 -2.2999130000 
668.25 	 224.9893000 	 2.186725 	 -1.1668910000 	 -2.3010030000 
668.45 	 224.9877000 	 2.186725 	 -1.1665340000 	 -2.3003860000 
668.65 	 224.9797000 	 2.186750 	 -1.1663950000 	 -2.3004470000 
668.85 	 224.9765000 	 2.186750 	 -1.1667570000 	 -2.3005770000 
669.05 	 224.9749000 	 2.186775 	 -1.1655650000 	 -2.2999570000 
669.25 	 224.9718000 	 2.186800 	 -1.1672690000 	 -2.3010440000 
669.45 	 224.9670000 	 2.186825 	 -1.1650750000 	 -2.2995980000 
669.65 	 224.9638000 	 2.186850 	 -1.1678190000 	 -2.3014960000 
669.85 	 224.9591000 	 2.186875 	 -1.1646460000 	 -2.2991720000 
670.05 	 224.9591000 	 2.186900 	 -1.1681110000 	 -2.3018390000 
670.25 	 224.9591000 	 2.186925 	 -1.1646020000 	 -2.2988890000 
670.45 	 224.9638000 	 2.186975 	 -1.1681460000 	 -2.3018840000 
670.65 	 224.9638000 	 2.187000 	 -1.1644710000 	 -2.2987910000 
670.85 	 224.9670000 	 2.187025 	 -1.1681970000 	 -2.3021190000 
671.05 	 224.9718000 	 2.187050 	 -1.1645320000 	 -2.2986980000 
671.25 	 224.9718000 	 2.187075 	 -1.1682450000 	 -2.3019950000 
671.45 	 224.9718000 	 2.187100 	 -1.1645890000 	 -2.2987050000 
671.65 	 224.9749000 	 2.187125 	 -1.1679870000 	 -2.3020240000 
671.85 	 224.9797000 	 2.187150 	 -1.1648110000 	 -2.2984700000 
672.05 	 224.9829000 	 2.187150 	 -1.1682920000 	 -2.3019700000 
672.25 	 224.9877000 	 2.187150 	 -1.1658700000 	 -2.2992800000 
672.45 	 224.9908000 	 2.187175 	 -1.1676150000 	 -2.3016010000 
672.65 	 224.9988000 	 2.187175 	 -1.1662740000 	 -2.2989850000 
672.85 	 225.0036000 	 2.187175 	 -1.1671860000 	 -2.3001770000 
673.05 	 225.0067000 	 2.187175 	 -1.1660350000 	 -2.2986890000 
673.25 	 225.0067000 	 2.187175 	 -1.1670460000 	 -2.2999570000 
673.45 	 225.0115000 	 2.187175 	 -1.1664990000 	 -2.2989780000 
673.65 	 225.0067000 	 2.187175 	 -1.1664230000 	 -2.2995950000 
673.85 	 225.0083000 	 2.187175 	 -1.1670560000 	 -2.2994770000 
674.05 	 225.0036000 	 2.187175 	 -1.1660290000 	 -2.2993400000 
674.25 	 225.0036000 	 2.187175 	 -1.1675230000 	 -2.2999640000 
674.45 	 225.0036000 	 2.187175 	 -1.1656600000 	 -2.2987080000 
674.65 	 224.9988000 	 2.187175 	 -1.1679620000 	 -2.3005260000 
674.85 	 224.9988000 	 2.187175 	 -1.1651550000 	 -2.2984540000 
675.05 	 224.9956000 	 2.187175 	 -1.1682890000 	 -2.3007710000 
675.25 	 224.9956000 	 2.187175 	 -1.1648970000 	 -2.2981420000 
675.45 	 224.9908000 	 2.187175 	 -1.1683590000 	 -2.3009110000 
675.65 	 224.9877000 	 2.187175 	 -1.1646750000 	 -2.2978780000 
675.85 	 224.9877000 	 2.187175 	 -1.1684550000 	 -2.3011720000 
676.05 	 224.9877000 	 2.187175 	 -1.1646680000 	 -2.2977510000 
676.25 	 224.9877000 	 2.187175 	 -1.1684700000 	 -2.3012320000 
676.45 	 224.9877000 	 2.187175 	 -1.1648850000 	 -2.2978850000 
676.65 	 224.9829000 	 2.187200 	 -1.1684550000 	 -2.3014070000 
676.85 	 224.9797000 	 2.187225 	 -1.1651070000 	 -2.2982760000 
677.05 	 224.9749000 	 2.187225 	 -1.1680410000 	 -2.3012510000 
677.25 	 224.9734000 	 2.187250 	 -1.1655680000 	 -2.2985430000 
677.45 	 224.9718000 	 2.187275 	 -1.1672820000 	 -2.3005840000 
677.65 	 224.9718000 	 2.187300 	 -1.1662420000 	 -2.2991590000 
677.85 	 224.9718000 	 2.187300 	 -1.1666810000 	 -2.3002850000 
678.05 	 224.9670000 	 2.187325 	 -1.1663820000 	 -2.2993720000 
678.25 	 224.9670000 	 2.187350 	 -1.1663020000 	 -2.2998400000 
678.45 	 224.9718000 	 2.187375 	 -1.1669380000 	 -2.2997030000 
678.65 	 224.9686000 	 2.187400 	 -1.1655460000 	 -2.2988060000 
678.85 	 224.9718000 	 2.187425 	 -1.1675930000 	 -2.3004720000 
679.05 	 224.9718000 	 2.187450 	 -1.1651130000 	 -2.2983550000 
679.25 	 224.9734000 	 2.187475 	 -1.1678790000 	 -2.3006220000 
679.45 	 224.9749000 	 2.187500 	 -1.1647760000 	 -2.2982850000 
679.65 	 224.9749000 	 2.187500 	 -1.1680920000 	 -2.3009810000 
679.85 	 224.9813000 	 2.187525 	 -1.1645410000 	 -2.2980590000 
680.05 	 224.9877000 	 2.187550 	 -1.1682100000 	 -2.3014290000 
680.25 	 224.9893000 	 2.187525 	 -1.1651100000 	 -2.2978020000 
680.45 	 224.9956000 	 2.187525 	 -1.1688460000 	 -2.3018550000 
680.65 	 224.9956000 	 2.187525 	 -1.1655240000 	 -2.2985140000 
680.85 	 224.9988000 	 2.187525 	 -1.1686390000 	 -2.3017440000 
681.05 	 224.9988000 	 2.187525 	 -1.1659970000 	 -2.2986570000 
681.25 	 224.9988000 	 2.187525 	 -1.1681430000 	 -2.3013720000 
681.45 	 224.9988000 	 2.187525 	 -1.1660480000 	 -2.2991090000 
681.65 	 224.9988000 	 2.187525 	 -1.1676440000 	 -2.3008570000 
681.85 	 224.9988000 	 2.187525 	 -1.1668240000 	 -2.2996360000 
682.05 	 224.9988000 	 2.187525 	 -1.1670050000 	 -2.3002310000 
682.25 	 224.9988000 	 2.187525 	 -1.1672720000 	 -2.2998750000 
682.45 	 224.9988000 	 2.187525 	 -1.1664360000 	 -2.2998270000 
682.65 	 224.9972000 	 2.187525 	 -1.1677420000 	 -2.3003860000 
682.85 	 224.9988000 	 2.187525 	 -1.1660960000 	 -2.2993950000 
683.05 	 224.9988000 	 2.187525 	 -1.1681780000 	 -2.3008790000 
683.25 	 224.9988000 	 2.187525 	 -1.1657370000 	 -2.2992130000 
683.45 	 224.9988000 	 2.187525 	 -1.1685630000 	 -2.3010030000 
683.65 	 224.9972000 	 2.187525 	 -1.1654340000 	 -2.2987210000 
683.85 	 224.9940000 	 2.187525 	 -1.1688300000 	 -2.3016260000 
684.05 	 224.9877000 	 2.187525 	 -1.1651830000 	 -2.2984600000 
684.25 	 224.9829000 	 2.187550 	 -1.1683940000 	 -2.3015590000 
684.45 	 224.9797000 	 2.187575 	 -1.1645280000 	 -2.2981580000 
684.65 	 224.9797000 	 2.187575 	 -1.1685020000 	 -2.3017120000 
684.85 	 224.9797000 	 2.187600 	 -1.1646210000 	 -2.2980690000 
685.05 	 224.9797000 	 2.187600 	 -1.1668240000 	 -2.3017880000 
685.25 	 224.9797000 	 2.187625 	 -1.1631200000 	 -2.2982790000 
685.45 	 224.9749000 	 2.187625 	 -1.1666360000 	 -2.3018230000 
685.65 	 224.9797000 	 2.187625 	 -1.1631580000 	 -2.2984220000 
685.85 	 224.9749000 	 2.187650 	 -1.1678220000 	 -2.3016580000 
686.05 	 224.9718000 	 2.187650 	 -1.1643760000 	 -2.2986320000 
686.25 	 224.9718000 	 2.187675 	 -1.1675450000 	 -2.3018230000 
686.45 	 224.9718000 	 2.187700 	 -1.1644400000 	 -2.2988920000 
686.65 	 224.9734000 	 2.187725 	 -1.1670880000 	 -2.3014290000 
686.85 	 224.9749000 	 2.187750 	 -1.1650430000 	 -2.2992420000 
687.05 	 224.9749000 	 2.187775 	 -1.1665600000 	 -2.3012230000 
687.25 	 224.9765000 	 2.187800 	 -1.1652880000 	 -2.2993310000 
687.45 	 224.9797000 	 2.187800 	 -1.1664870000 	 -2.3005930000 
687.65 	 224.9797000 	 2.187825 	 -1.1656670000 	 -2.2994490000 
687.85 	 224.9797000 	 2.187850 	 -1.1657270000 	 -2.3002150000 
688.05 	 224.9829000 	 2.187850 	 -1.1665920000 	 -2.3000430000 
688.25 	 224.9877000 	 2.187825 	 -1.1666580000 	 -2.3003800000 
688.45 	 224.9893000 	 2.187850 	 -1.1670750000 	 -2.3004410000 
688.65 	 224.9893000 	 2.187875 	 -1.1662130000 	 -2.3003290000 
688.85 	 224.9956000 	 2.187875 	 -1.1675330000 	 -2.3010890000 
689.05 	 224.9924000 	 2.187900 	 -1.1669160000 	 -2.2997280000 
689.25 	 224.9956000 	 2.187875 	 -1.1688680000 	 -2.3010600000 
689.45 	 224.9956000 	 2.187875 	 -1.1665600000 	 -2.2996900000 
689.65 	 224.9988000 	 2.187875 	 -1.1692170000 	 -2.3014510000 
689.85 	 225.0036000 	 2.187875 	 -1.1663690000 	 -2.2991970000 
690.05 	 225.0036000 	 2.187875 	 -1.1695480000 	 -2.3018170000 
690.25 	 225.0036000 	 2.187875 	 -1.1660230000 	 -2.2989400000 
690.45 	 225.0020000 	 2.187875 	 -1.1696780000 	 -2.3019310000 
690.65 	 224.9988000 	 2.187875 	 -1.1656510000 	 -2.2986790000 
690.85 	 224.9956000 	 2.187875 	 -1.1697420000 	 -2.3021920000 
691.05 	 224.9908000 	 2.187875 	 -1.1660700000 	 -2.2986950000 
691.25 	 224.9877000 	 2.187875 	 -1.1698370000 	 -2.3021480000 
691.45 	 224.9829000 	 2.187875 	 -1.1660670000 	 -2.2986130000 
691.65 	 224.9829000 	 2.187875 	 -1.1697130000 	 -2.3021130000 
691.85 	 224.9797000 	 2.187875 	 -1.1660580000 	 -2.2987680000 
692.05 	 224.9797000 	 2.187875 	 -1.1693320000 	 -2.3016480000 
692.25 	 224.9829000 	 2.187900 	 -1.1660800000 	 -2.3002880000 
692.45 	 224.9877000 	 2.187925 	 -1.1686450000 	 -2.3027870000 
692.65 	 224.9908000 	 2.187925 	 -1.1664800000 	 -2.3006030000 
692.85 	 224.9908000 	 2.187950 	 -1.1678980000 	 -2.3022490000 
693.05 	 224.9908000 	 2.187925 	 -1.1669220000 	 -2.2997310000 
693.25 	 224.9877000 	 2.187925 	 -1.1669130000 	 -2.3003450000 
693.45 	 224.9829000 	 2.187925 	 -1.1674590000 	 -2.3002530000 
693.65 	 224.9797000 	 2.187950 	 -1.1660770000 	 -2.2996490000 
693.85 	 224.9749000 	 2.187950 	 -1.1680790000 	 -2.3012510000 
694.05 	 224.9718000 	 2.187975 	 -1.1656570000 	 -2.2995000000 
694.25 	 224.9718000 	 2.188000 	 -1.1681650000 	 -2.3016360000 
694.45 	 224.9718000 	 2.188025 	 -1.1653040000 	 -2.2991090000 
694.65 	 224.9718000 	 2.188050 	 -1.1686800000 	 -2.3019380000 
694.85 	 224.9718000 	 2.188050 	 -1.1651420000 	 -2.2988640000 
695.05 	 224.9718000 	 2.188075 	 -1.1689630000 	 -2.3021820000 
695.25 	 224.9718000 	 2.188100 	 -1.1650180000 	 -2.2988350000 
695.45 	 224.9718000 	 2.188125 	 -1.1688770000 	 -2.3021950000 
695.65 	 224.9718000 	 2.188150 	 -1.1650690000 	 -2.2987650000 
695.85 	 224.9718000 	 2.188150 	 -1.1686100000 	 -2.3021570000 
696.05 	 224.9749000 	 2.188175 	 -1.1651740000 	 -2.2989430000 
696.25 	 224.9797000 	 2.188200 	 -1.1685560000 	 -2.3020680000 
696.45 	 224.9829000 	 2.188225 	 -1.1654220000 	 -2.2988830000 
696.65 	 224.9877000 	 2.188250 	 -1.1683180000 	 -2.3019030000 
696.85 	 224.9908000 	 2.188225 	 -1.1666300000 	 -2.2991150000 
697.05 	 224.9956000 	 2.188225 	 -1.1686830000 	 -2.3017310000 
697.25 	 224.9988000 	 2.188225 	 -1.1667860000 	 -2.2994640000 
697.45 	 225.0036000 	 2.188225 	 -1.1680130000 	 -2.3011940000 
697.65 	 225.0067000 	 2.188225 	 -1.1674500000 	 -2.3000750000 
697.85 	 225.0115000 	 2.188225 	 -1.1676060000 	 -2.3008350000 
698.05 	 225.0115000 	 2.188225 	 -1.1678820000 	 -2.3004980000 
698.25 	 225.0147000 	 2.188225 	 -1.1671990000 	 -2.3003420000 
698.45 	 225.0115000 	 2.188225 	 -1.1682260000 	 -2.3005900000 
698.65 	 225.0131000 	 2.188225 	 -1.1667090000 	 -2.2998840000 
698.85 	 225.0115000 	 2.188225 	 -1.1686170000 	 -2.3010640000 
699.05 	 225.0115000 	 2.188225 	 -1.1664360000 	 -2.2996300000 
699.25 	 225.0067000 	 2.188225 	 -1.1692050000 	 -2.3015470000 
699.45 	 225.0036000 	 2.188225 	 -1.1660580000 	 -2.2989690000 
699.65 	 225.0036000 	 2.188225 	 -1.1694690000 	 -2.3018740000 
699.85 	 225.0036000 	 2.188225 	 -1.1657780000 	 -2.2986480000 
700.05 	 225.0036000 	 2.188225 	 -1.1696400000 	 -2.3019310000 
700.25 	 224.9988000 	 2.188225 	 -1.1657590000 	 -2.2986130000 
700.45 	 224.9988000 	 2.188225 	 -1.1696820000 	 -2.3019790000 
700.65 	 224.9956000 	 2.188225 	 -1.1656980000 	 -2.2983360000 
700.85 	 224.9940000 	 2.188225 	 -1.1696850000 	 -2.3020740000 
701.05 	 224.9908000 	 2.188225 	 -1.1658290000 	 -2.2984540000 
701.25 	 224.9908000 	 2.188225 	 -1.1694020000 	 -2.3019220000 
701.45 	 224.9877000 	 2.188225 	 -1.1661180000 	 -2.2986920000 
701.65 	 224.9893000 	 2.188225 	 -1.1692110000 	 -2.3017150000 
701.85 	 224.9908000 	 2.188225 	 -1.1667120000 	 -2.2990350000 
702.05 	 224.9908000 	 2.188225 	 -1.1686640000 	 -2.3014100000 
702.25 	 224.9908000 	 2.188225 	 -1.1668010000 	 -2.2993660000 
702.45 	 224.9893000 	 2.188225 	 -1.1682610000 	 -2.3011180000 
702.65 	 224.9893000 	 2.188225 	 -1.1673360000 	 -2.2997730000 
702.85 	 224.9877000 	 2.188225 	 -1.1677330000 	 -2.3004820000 
703.05 	 224.9829000 	 2.188225 	 -1.1678790000 	 -2.3001960000 
703.25 	 224.9829000 	 2.188225 	 -1.1672590000 	 -2.3002050000 
703.45 	 224.9797000 	 2.188225 	 -1.1682130000 	 -2.3002780000 
703.65 	 224.9797000 	 2.188225 	 -1.1667570000 	 -2.2998110000 
703.85 	 224.9797000 	 2.188225 	 -1.1686360000 	 -2.3006890000 
704.05 	 224.9797000 	 2.188250 	 -1.1664420000 	 -2.3002560000 
704.25 	 224.9797000 	 2.188275 	 -1.1689250000 	 -2.3019540000 
704.45 	 224.9797000 	 2.188275 	 -1.1660990000 	 -2.2999670000 
704.65 	 224.9797000 	 2.188300 	 -1.1691790000 	 -2.3022430000 
704.85 	 224.9797000 	 2.188275 	 -1.1666770000 	 -2.2995120000 
705.05 	 224.9829000 	 2.188300 	 -1.1698150000 	 -2.3025040000 
705.25 	 224.9829000 	 2.188325 	 -1.1661850000 	 -2.2994640000 
705.45 	 224.9829000 	 2.188325 	 -1.1700340000 	 -2.3028880000 
705.65 	 224.9829000 	 2.188325 	 -1.1661050000 	 -2.2993400000 
705.85 	 224.9829000 	 2.188325 	 -1.1703170000 	 -2.3030950000 
706.05 	 224.9797000 	 2.188350 	 -1.1664170000 	 -2.2998650000 
706.25 	 224.9749000 	 2.188375 	 -1.1702030000 	 -2.3033170000 
706.45 	 224.9749000 	 2.188400 	 -1.1666040000 	 -2.2999260000 
706.65 	 224.9718000 	 2.188400 	 -1.1698470000 	 -2.3032820000 
706.85 	 224.9670000 	 2.188425 	 -1.1668870000 	 -2.3001700000 
707.05 	 224.9654000 	 2.188450 	 -1.1695320000 	 -2.3031930000 
707.25 	 224.9638000 	 2.188475 	 -1.1669380000 	 -2.3003510000 
707.45 	 224.9638000 	 2.188525 	 -1.1694750000 	 -2.3030600000 
707.65 	 224.9654000 	 2.188550 	 -1.1672460000 	 -2.3008600000 
707.85 	 224.9670000 	 2.188575 	 -1.1689340000 	 -2.3029230000 
708.05 	 224.9749000 	 2.188600 	 -1.1678470000 	 -2.3012760000 
708.25 	 224.9813000 	 2.188625 	 -1.1685120000 	 -2.3023730000 
708.45 	 224.9877000 	 2.188650 	 -1.1681780000 	 -2.3014420000 
708.65 	 224.9908000 	 2.188625 	 -1.1685090000 	 -2.3021090000 
708.85 	 224.9908000 	 2.188625 	 -1.1687440000 	 -2.3016010000 
709.05 	 224.9956000 	 2.188625 	 -1.1679400000 	 -2.3014770000 
709.25 	 224.9988000 	 2.188625 	 -1.1689850000 	 -2.3018770000 
709.45 	 224.9988000 	 2.188625 	 -1.1678310000 	 -2.3012990000 
709.65 	 225.0036000 	 2.188625 	 -1.1692750000 	 -2.3021160000 
709.85 	 225.0067000 	 2.188625 	 -1.1673930000 	 -2.3009200000 
710.05 	 225.0067000 	 2.188625 	 -1.1697100000 	 -2.3026880000 
710.25 	 225.0115000 	 2.188625 	 -1.1669410000 	 -2.3005770000 
710.45 	 225.0067000 	 2.188625 	 -1.1701710000 	 -2.3030880000 
710.65 	 225.0067000 	 2.188625 	 -1.1666430000 	 -2.3003070000 
710.85 	 225.0099000 	 2.188625 	 -1.1702670000 	 -2.3032280000 
711.05 	 225.0067000 	 2.188625 	 -1.1665880000 	 -2.3001380000 
711.25 	 225.0067000 	 2.188625 	 -1.1702860000 	 -2.3034640000 
711.45 	 225.0067000 	 2.188625 	 -1.1664520000 	 -2.2999510000 
711.65 	 225.0036000 	 2.188625 	 -1.1703680000 	 -2.3032790000 
711.85 	 225.0036000 	 2.188625 	 -1.1666390000 	 -2.3000620000 
712.05 	 224.9988000 	 2.188625 	 -1.1701650000 	 -2.3034450000 
712.25 	 224.9988000 	 2.188625 	 -1.1669320000 	 -2.3001480000 
712.45 	 224.9988000 	 2.188625 	 -1.1699200000 	 -2.3030310000 
712.65 	 224.9988000 	 2.188625 	 -1.1671420000 	 -2.3003800000 
712.85 	 224.9988000 	 2.188625 	 -1.1696850000 	 -2.3028250000 
713.05 	 224.9988000 	 2.188625 	 -1.1676250000 	 -2.3006600000 
713.25 	 224.9988000 	 2.188625 	 -1.1690140000 	 -2.3025420000 
713.45 	 224.9956000 	 2.188625 	 -1.1680190000 	 -2.3009300000 
713.65 	 224.9956000 	 2.188625 	 -1.1684190000 	 -2.3021860000 
713.85 	 224.9956000 	 2.188625 	 -1.1687560000 	 -2.3017120000 
714.05 	 224.9908000 	 2.188625 	 -1.1680410000 	 -2.3015630000 
714.25 	 224.9908000 	 2.188625 	 -1.1691890000 	 -2.3022240000 
714.45 	 224.9877000 	 2.188625 	 -1.1675450000 	 -2.3012260000 
714.65 	 224.9877000 	 2.188625 	 -1.1696080000 	 -2.3025890000 
714.85 	 224.9829000 	 2.188625 	 -1.1671830000 	 -2.3008790000 
715.05 	 224.9797000 	 2.188625 	 -1.1699260000 	 -2.3027830000 
715.25 	 224.9797000 	 2.188650 	 -1.1667160000 	 -2.3010890000 
715.45 	 224.9797000 	 2.188675 	 -1.1699490000 	 -2.3035720000 
715.65 	 224.9829000 	 2.188675 	 -1.1665880000 	 -2.3007490000 
715.85 	 224.9829000 	 2.188700 	 -1.1699070000 	 -2.3036670000 
716.05 	 224.9797000 	 2.188675 	 -1.1668360000 	 -2.3008510000 
716.25 	 224.9797000 	 2.188700 	 -1.1702160000 	 -2.3041500000 
716.45 	 224.9734000 	 2.188725 	 -1.1664710000 	 -2.3011330000 
716.65 	 224.9718000 	 2.188725 	 -1.1703360000 	 -2.3042870000 
716.85 	 224.9670000 	 2.188750 	 -1.1665600000 	 -2.3010410000 
717.05 	 224.9654000 	 2.188775 	 -1.1703430000 	 -2.3043250000 
717.25 	 224.9670000 	 2.188825 	 -1.1665190000 	 -2.3008320000 
717.45 	 224.9670000 	 2.188850 	 -1.1699390000 	 -2.3041280000 
717.65 	 224.9718000 	 2.188875 	 -1.1669060000 	 -2.3010830000 
717.85 	 224.9718000 	 2.188900 	 -1.1700060000 	 -2.3041600000 
718.05 	 224.9749000 	 2.188900 	 -1.1672270000 	 -2.3012890000 
718.25 	 224.9749000 	 2.188925 	 -1.1694530000 	 -2.3037340000 
718.45 	 224.9797000 	 2.188950 	 -1.1676440000 	 -2.3017950000 
718.65 	 224.9861000 	 2.188975 	 -1.1688770000 	 -2.3031780000 
718.85 	 224.9924000 	 2.189000 	 -1.1681750000 	 -2.3022240000 
719.05 	 224.9988000 	 2.188975 	 -1.1684480000 	 -2.3028820000 
719.25 	 225.0067000 	 2.188975 	 -1.1686260000 	 -2.3026940000 
719.45 	 225.0115000 	 2.188975 	 -1.1677330000 	 -2.3023540000 
719.65 	 225.0163000 	 2.188975 	 -1.1694210000 	 -2.3032470000 
719.85 	 225.0179000 	 2.188975 	 -1.1671730000 	 -2.3018140000 
720.05 	 225.0179000 	 2.188975 	 -1.1696500000 	 -2.3037020000 
720.25 	 225.0179000 	 2.188975 	 -1.1668460000 	 -2.3013340000 
720.45 	 225.0226000 	 2.188975 	 -1.1700120000 	 -2.3040290000 
720.65 	 225.0210000 	 2.188975 	 -1.1667060000 	 -2.3010510000 
720.85 	 225.0226000 	 2.188975 	 -1.1704570000 	 -2.3043120000 
721.05 	 225.0226000 	 2.188975 	 -1.1666460000 	 -2.3010130000 
721.25 	 225.0179000 	 2.188950 	 -1.1702860000 	 -2.3042200000 
721.45 	 225.0147000 	 2.188925 	 -1.1664770000 	 -2.3009490000 
721.65 	 225.0067000 	 2.188925 	 -1.1702630000 	 -2.3042840000 
721.85 	 225.0036000 	 2.188925 	 -1.1666650000 	 -2.3010350000 
722.05 	 224.9988000 	 2.188925 	 -1.1698370000 	 -2.3041570000 
722.25 	 224.9956000 	 2.188925 	 -1.1668750000 	 -2.3013620000 
722.45 	 224.9956000 	 2.188925 	 -1.1695610000 	 -2.3039340000 
722.65 	 224.9908000 	 2.188925 	 -1.1672620000 	 -2.3013690000 
722.85 	 224.9908000 	 2.188925 	 -1.1692780000 	 -2.3036960000 
723.05 	 224.9924000 	 2.188925 	 -1.1675130000 	 -2.3016960000 
723.25 	 224.9956000 	 2.188925 	 -1.1688200000 	 -2.3033520000 
723.45 	 224.9956000 	 2.188925 	 -1.1681620000 	 -2.3022750000 
723.65 	 224.9972000 	 2.188925 	 -1.1682380000 	 -2.3026310000 
723.85 	 225.0036000 	 2.188925 	 -1.1686580000 	 -2.3025390000 
724.05 	 225.0067000 	 2.188925 	 -1.1677460000 	 -2.3022490000 
724.25 	 225.0067000 	 2.188925 	 -1.1690970000 	 -2.3031200000 
724.45 	 225.0067000 	 2.188925 	 -1.1672460000 	 -2.3019120000 
724.65 	 225.0036000 	 2.188925 	 -1.1696690000 	 -2.3035500000 
724.85 	 224.9988000 	 2.188925 	 -1.1667920000 	 -2.3014450000 
725.05 	 224.9908000 	 2.188925 	 -1.1700470000 	 -2.3040420000 
725.25 	 224.9877000 	 2.188925 	 -1.1665850000 	 -2.3010920000 
725.45 	 224.9797000 	 2.188925 	 -1.1702600000 	 -2.3043280000 
725.65 	 224.9797000 	 2.188925 	 -1.1665220000 	 -2.3008950000 
725.85 	 224.9749000 	 2.188925 	 -1.1702220000 	 -2.3042710000 
726.05 	 224.9749000 	 2.188925 	 -1.1666740000 	 -2.3009970000 
726.25 	 224.9749000 	 2.188925 	 -1.1699610000 	 -2.3042110000 
726.45 	 224.9749000 	 2.188925 	 -1.1669410000 	 -2.3011050000 
726.65 	 224.9749000 	 2.188925 	 -1.1696850000 	 -2.3040100000 
726.85 	 224.9718000 	 2.188950 	 -1.1675230000 	 -2.3015880000 
727.05 	 224.9718000 	 2.188975 	 -1.1691320000 	 -2.3033870000 
727.25 	 224.9670000 	 2.189000 	 -1.1682830000 	 -2.3019280000 
727.45 	 224.9670000 	 2.189025 	 -1.1686200000 	 -2.3030060000 
727.65 	 224.9654000 	 2.189050 	 -1.1684640000 	 -2.3024020000 
727.85 	 224.9638000 	 2.189100 	 -1.1683400000 	 -2.3026080000 
728.05 	 224.9654000 	 2.189125 	 -1.1688800000 	 -2.3026370000 
728.25 	 224.9638000 	 2.189150 	 -1.1678220000 	 -2.3023000000 
728.45 	 224.9670000 	 2.189175 	 -1.1692490000 	 -2.3030920000 
728.65 	 224.9670000 	 2.189200 	 -1.1673320000 	 -2.3019030000 
728.85 	 224.9670000 	 2.189250 	 -1.1697990000 	 -2.3037910000 
729.05 	 224.9670000 	 2.189275 	 -1.1669160000 	 -2.3014290000 
729.25 	 224.9670000 	 2.189300 	 -1.1700920000 	 -2.3040130000 
729.45 	 224.9718000 	 2.189325 	 -1.1667570000 	 -2.3011300000 
729.65 	 224.9797000 	 2.189350 	 -1.1701520000 	 -2.3042170000 
729.85 	 224.9829000 	 2.189375 	 -1.1665380000 	 -2.3009680000 
730.05 	 224.9940000 	 2.189400 	 -1.1704130000 	 -2.3042080000 
730.25 	 224.9988000 	 2.189400 	 -1.1669890000 	 -2.3005040000 
730.45 	 225.0067000 	 2.189375 	 -1.1708800000 	 -2.3032510000 
730.65 	 225.0115000 	 2.189375 	 -1.1671860000 	 -2.2998970000 
730.85 	 225.0179000 	 2.189375 	 -1.1704380000 	 -2.3029840000 
731.05 	 225.0226000 	 2.189375 	 -1.1676880000 	 -2.3000910000 
731.25 	 225.0290000 	 2.189375 	 -1.1703520000 	 -2.3028150000 
731.45 	 225.0306000 	 2.189375 	 -1.1676760000 	 -2.3003320000 
731.65 	 225.0338000 	 2.189375 	 -1.1697010000 	 -2.3026310000 
731.85 	 225.0338000 	 2.189375 	 -1.1683240000 	 -2.3006980000 
732.05 	 225.0338000 	 2.189325 	 -1.1692270000 	 -2.3019150000 
732.25 	 225.0306000 	 2.189300 	 -1.1688680000 	 -2.3012540000 
732.45 	 225.0258000 	 2.189275 	 -1.1685470000 	 -2.3017530000 
732.65 	 225.0226000 	 2.189250 	 -1.1694810000 	 -2.3023130000 
732.85 	 225.0179000 	 2.189225 	 -1.1678630000 	 -2.3013590000 
733.05 	 225.0147000 	 2.189225 	 -1.1699990000 	 -2.3026780000 
733.25 	 225.0131000 	 2.189225 	 -1.1673450000 	 -2.3009080000 
733.45 	 225.0115000 	 2.189200 	 -1.1703330000 	 -2.3034600000 
733.65 	 225.0067000 	 2.189175 	 -1.1672150000 	 -2.3004910000 
733.85 	 225.0067000 	 2.189175 	 -1.1706770000 	 -2.3036930000 
734.05 	 225.0052000 	 2.189150 	 -1.1670720000 	 -2.3003230000 
734.25 	 225.0036000 	 2.189175 	 -1.1707210000 	 -2.3038610000 
734.45 	 225.0036000 	 2.189175 	 -1.1670240000 	 -2.3004060000 
734.65 	 224.9988000 	 2.189175 	 -1.1706220000 	 -2.3036960000 
734.85 	 224.9956000 	 2.189175 	 -1.1672080000 	 -2.3004250000 
735.05 	 224.9924000 	 2.189175 	 -1.1702160000 	 -2.3035970000 
735.25 	 224.9908000 	 2.189175 	 -1.1675100000 	 -2.3007010000 
735.45 	 224.9908000 	 2.189175 	 -1.1700820000 	 -2.3032600000 
735.65 	 224.9908000 	 2.189175 	 -1.1680350000 	 -2.3010280000 
735.85 	 224.9940000 	 2.189175 	 -1.1693220000 	 -2.3026280000 
736.05 	 224.9940000 	 2.189175 	 -1.1684700000 	 -2.3015280000 
736.25 	 224.9908000 	 2.189175 	 -1.1689540000 	 -2.3023730000 
736.45 	 224.9877000 	 2.189175 	 -1.1689980000 	 -2.3018680000 
736.65 	 224.9829000 	 2.189175 	 -1.1686290000 	 -2.3020620000 
736.85 	 224.9749000 	 2.189175 	 -1.1693250000 	 -2.3023060000 
737.05 	 224.9749000 	 2.189175 	 -1.1679140000 	 -2.3013880000 
737.25 	 224.9749000 	 2.189175 	 -1.1699330000 	 -2.3026850000 
737.45 	 224.9749000 	 2.189175 	 -1.1675770000 	 -2.3008660000 
737.65 	 224.9797000 	 2.189175 	 -1.1704160000 	 -2.3031520000 
737.85 	 224.9877000 	 2.189175 	 -1.1671860000 	 -2.3006220000 
738.05 	 224.9877000 	 2.189225 	 -1.1706770000 	 -2.3034640000 
738.25 	 224.9877000 	 2.189225 	 -1.1670490000 	 -2.3004690000 
738.45 	 224.9877000 	 2.189225 	 -1.1706800000 	 -2.3037750000 
738.65 	 224.9797000 	 2.189225 	 -1.1670020000 	 -2.3004630000 
738.85 	 224.9718000 	 2.189225 	 -1.1708040000 	 -2.3037820000 
739.05 	 224.9670000 	 2.189275 	 -1.1670810000 	 -2.3005290000 
739.25 	 224.9638000 	 2.189300 	 -1.1706160000 	 -2.3039370000 
739.45 	 224.9591000 	 2.189325 	 -1.1671380000 	 -2.3011110000 
739.65 	 224.9591000 	 2.189350 	 -1.1703900000 	 -2.3039600000 
739.85 	 224.9591000 	 2.189375 	 -1.1675490000 	 -2.3013210000 
740.05 	 224.9606000 	 2.189400 	 -1.1700220000 	 -2.3039250000 
740.25 	 224.9606000 	 2.189450 	 -1.1680190000 	 -2.3014770000 
740.45 	 224.9591000 	 2.189475 	 -1.1696400000 	 -2.3035210000 
740.65 	 224.9575000 	 2.189500 	 -1.1681910000 	 -2.3018650000 
740.85 	 224.9559000 	 2.189550 	 -1.1690840000 	 -2.3031080000 
741.05 	 224.9559000 	 2.189575 	 -1.1688460000 	 -2.3024020000 
741.25 	 224.9591000 	 2.189625 	 -1.1686550000 	 -2.3024880000 
741.45 	 224.9591000 	 2.189650 	 -1.1695730000 	 -2.3029580000 
741.65 	 224.9638000 	 2.189675 	 -1.1682800000 	 -2.3022560000 
741.85 	 224.9670000 	 2.189725 	 -1.1698950000 	 -2.3032630000 
742.05 	 224.9765000 	 2.189725 	 -1.1678000000 	 -2.3015750000 
742.25 	 224.9861000 	 2.189750 	 -1.1703970000 	 -2.3037150000 
742.45 	 224.9924000 	 2.189775 	 -1.1674470000 	 -2.3013590000 
742.65 	 224.9988000 	 2.189775 	 -1.1706890000 	 -2.3034450000 
742.85 	 225.0036000 	 2.189775 	 -1.1672780000 	 -2.3017760000 
743.05 	 225.0036000 	 2.189775 	 -1.1708480000 	 -2.3044900000 
743.25 	 225.0036000 	 2.189775 	 -1.1672400000 	 -2.3015430000 
743.45 	 225.0067000 	 2.189775 	 -1.1708860000 	 -2.3046910000 
743.65 	 225.0147000 	 2.189775 	 -1.1671990000 	 -2.3013690000 
743.85 	 225.0179000 	 2.189775 	 -1.1707940000 	 -2.3048400000 
744.05 	 225.0195000 	 2.189775 	 -1.1672180000 	 -2.3015050000 
744.25 	 225.0226000 	 2.189775 	 -1.1706290000 	 -2.3047350000 
744.45 	 225.0226000 	 2.189775 	 -1.1676630000 	 -2.3017180000 
744.65 	 225.0179000 	 2.189775 	 -1.1703650000 	 -2.3044810000 
744.85 	 225.0179000 	 2.189775 	 -1.1679740000 	 -2.3019410000 
745.05 	 225.0179000 	 2.189775 	 -1.1698910000 	 -2.3040040000 
745.25 	 225.0210000 	 2.189750 	 -1.1684640000 	 -2.3025100000 
745.45 	 225.0179000 	 2.189725 	 -1.1694970000 	 -2.3038010000 
745.65 	 225.0179000 	 2.189725 	 -1.1689120000 	 -2.3026240000 
745.85 	 225.0179000 	 2.189725 	 -1.1690140000 	 -2.3032510000 
746.05 	 225.0179000 	 2.189700 	 -1.1695770000 	 -2.3032540000 
746.25 	 225.0163000 	 2.189675 	 -1.1685590000 	 -2.3028850000 
746.45 	 225.0147000 	 2.189675 	 -1.1700340000 	 -2.3037370000 
746.65 	 225.0147000 	 2.189675 	 -1.1681430000 	 -2.3024750000 
746.85 	 225.0115000 	 2.189675 	 -1.1703330000 	 -2.3041060000 
747.05 	 225.0067000 	 2.189650 	 -1.1675930000 	 -2.3020330000 
747.25 	 225.0067000 	 2.189625 	 -1.1705270000 	 -2.3044840000 
747.45 	 225.0036000 	 2.189625 	 -1.1675390000 	 -2.3019600000 
747.65 	 225.0036000 	 2.189625 	 -1.1708450000 	 -2.3046910000 
747.85 	 225.0036000 	 2.189625 	 -1.1672020000 	 -2.3015210000 
748.05 	 225.0036000 	 2.189625 	 -1.1708420000 	 -2.3047540000 
748.25 	 224.9988000 	 2.189625 	 -1.1672690000 	 -2.3014450000 
748.45 	 224.9956000 	 2.189625 	 -1.1709530000 	 -2.3048970000 
748.65 	 224.9908000 	 2.189625 	 -1.1673930000 	 -2.3016330000 
748.85 	 224.9908000 	 2.189625 	 -1.1704510000 	 -2.3047450000 
749.05 	 224.9877000 	 2.189625 	 -1.1679010000 	 -2.3018620000 
749.25 	 224.9877000 	 2.189625 	 -1.1701550000 	 -2.3044270000 
749.45 	 224.9877000 	 2.189625 	 -1.1682860000 	 -2.3022370000 
749.65 	 224.9877000 	 2.189625 	 -1.1696080000 	 -2.3040010000 
749.85 	 224.9877000 	 2.189625 	 -1.1687310000 	 -2.3028280000 
750.05 	 224.9877000 	 2.189625 	 -1.1689090000 	 -2.3036380000 
750.25 	 224.9877000 	 2.189625 	 -1.1692240000 	 -2.3032510000 
750.45 	 224.9829000 	 2.189625 	 -1.1684550000 	 -2.3029550000 
750.65 	 224.9861000 	 2.189625 	 -1.1694910000 	 -2.3033970000 
750.85 	 224.9861000 	 2.189625 	 -1.1683110000 	 -2.3028660000 
751.05 	 224.9877000 	 2.189625 	 -1.1700440000 	 -2.3036000000 
751.25 	 224.9877000 	 2.189675 	 -1.1679170000 	 -2.3023610000 
751.45 	 224.9829000 	 2.189675 	 -1.1703650000 	 -2.3042080000 
751.65 	 224.9797000 	 2.189675 	 -1.1674180000 	 -2.3018650000 
751.85 	 224.9718000 	 2.189675 	 -1.1706190000 	 -2.3046880000 
752.05 	 224.9670000 	 2.189725 	 -1.1672050000 	 -2.3015880000 
752.25 	 224.9591000 	 2.189750 	 -1.1708930000 	 -2.3048970000 
752.45 	 224.9591000 	 2.189775 	 -1.1672560000 	 -2.3015150000 
752.65 	 224.9622000 	 2.189800 	 -1.1707270000 	 -2.3048150000 
752.85 	 224.9638000 	 2.189825 	 -1.1671890000 	 -2.3016100000 
753.05 	 224.9638000 	 2.189875 	 -1.1706130000 	 -2.3048110000 
753.25 	 224.9638000 	 2.189900 	 -1.1676920000 	 -2.3020080000 
753.45 	 224.9638000 	 2.189925 	 -1.1702030000 	 -2.3046240000 
753.65 	 224.9654000 	 2.189950 	 -1.1681460000 	 -2.3024050000 
753.85 	 224.9670000 	 2.189975 	 -1.1696820000 	 -2.3042300000 
754.05 	 224.9718000 	 2.190025 	 -1.1685340000 	 -2.3025930000 
754.25 	 224.9718000 	 2.190025 	 -1.1690110000 	 -2.3036260000 
754.45 	 224.9749000 	 2.190050 	 -1.1693000000 	 -2.3031650000 
754.65 	 224.9749000 	 2.190075 	 -1.1685050000 	 -2.3031970000 
754.85 	 224.9765000 	 2.190100 	 -1.1696750000 	 -2.3033300000 
755.05 	 224.9797000 	 2.190100 	 -1.1684230000 	 -2.3027550000 
755.25 	 224.9829000 	 2.190125 	 -1.1703080000 	 -2.3041250000 
755.45 	 224.9877000 	 2.190125 	 -1.1678220000 	 -2.3022810000 
755.65 	 224.9908000 	 2.190125 	 -1.1710170000 	 -2.3042610000 
755.85 	 224.9956000 	 2.190125 	 -1.1677110000 	 -2.3018070000 
756.05 	 225.0036000 	 2.190125 	 -1.1711920000 	 -2.3045950000 
756.25 	 225.0036000 	 2.190125 	 -1.1673390000 	 -2.3015430000 
756.45 	 225.0067000 	 2.190125 	 -1.1710680000 	 -2.3048750000 
756.65 	 225.0115000 	 2.190125 	 -1.1675230000 	 -2.3014290000 
756.85 	 225.0115000 	 2.190125 	 -1.1713000000 	 -2.3049100000 
757.05 	 225.0115000 	 2.190125 	 -1.1674440000 	 -2.3015470000 
757.25 	 225.0067000 	 2.190125 	 -1.1710960000 	 -2.3048370000 
757.45 	 225.0067000 	 2.190125 	 -1.1675800000 	 -2.3014860000 
757.65 	 225.0067000 	 2.190125 	 -1.1709820000 	 -2.3047510000 
757.85 	 225.0067000 	 2.190125 	 -1.1678000000 	 -2.3017380000 
758.05 	 225.0036000 	 2.190125 	 -1.1706160000 	 -2.3044840000 
758.25 	 225.0036000 	 2.190125 	 -1.1686170000 	 -2.3022240000 
758.45 	 224.9988000 	 2.190125 	 -1.1698180000 	 -2.3039660000 
758.65 	 224.9988000 	 2.190125 	 -1.1689440000 	 -2.3025890000 
758.85 	 224.9956000 	 2.190125 	 -1.1693760000 	 -2.3035050000 
759.05 	 224.9956000 	 2.190125 	 -1.1695700000 	 -2.3027900000 
759.25 	 224.9924000 	 2.190125 	 -1.1689630000 	 -2.3029520000 
759.45 	 224.9908000 	 2.190125 	 -1.1699640000 	 -2.3033330000 
759.65 	 224.9908000 	 2.190125 	 -1.1684290000 	 -2.3025290000 
759.85 	 224.9877000 	 2.190125 	 -1.1703870000 	 -2.3037880000 
760.05 	 224.9829000 	 2.190125 	 -1.1680380000 	 -2.3021480000 
760.25 	 224.9829000 	 2.190125 	 -1.1706860000 	 -2.3041220000 
760.45 	 224.9829000 	 2.190125 	 -1.1678250000 	 -2.3018580000 
760.65 	 224.9797000 	 2.190150 	 -1.1710520000 	 -2.3044710000 
760.85 	 224.9797000 	 2.190175 	 -1.1675010000 	 -2.3016550000 
761.05 	 224.9797000 	 2.190175 	 -1.1709940000 	 -2.3044900000 
761.25 	 224.9797000 	 2.190200 	 -1.1675490000 	 -2.3012610000 
761.45 	 224.9829000 	 2.190175 	 -1.1717410000 	 -2.3046840000 
761.65 	 224.9829000 	 2.190200 	 -1.1676790000 	 -2.3013780000 
761.85 	 224.9829000 	 2.190225 	 -1.1714710000 	 -2.3049040000 
762.05 	 224.9829000 	 2.190225 	 -1.1677420000 	 -2.3014930000 
762.25 	 224.9813000 	 2.190225 	 -1.1699300000 	 -2.3047990000 
762.45 	 224.9797000 	 2.190225 	 -1.1670300000 	 -2.3025930000 
762.65 	 224.9797000 	 2.190250 	 -1.1689310000 	 -2.3055170000 
762.85 	 224.9749000 	 2.190275 	 -1.1671770000 	 -2.3030280000 
763.05 	 224.9749000 	 2.190275 	 -1.1694940000 	 -2.3051580000 
763.25 	 224.9749000 	 2.190300 	 -1.1680380000 	 -2.3033520000 
763.45 	 224.9749000 	 2.190325 	 -1.1688610000 	 -2.3047160000 
763.65 	 224.9749000 	 2.190350 	 -1.1683080000 	 -2.3034860000 
763.85 	 224.9765000 	 2.190350 	 -1.1686550000 	 -2.3043600000 
764.05 	 224.9797000 	 2.190400 	 -1.1687850000 	 -2.3041790000 
764.25 	 224.9797000 	 2.190375 	 -1.1688710000 	 -2.3037720000 
764.45 	 224.9877000 	 2.190375 	 -1.1705300000 	 -2.3035590000 
764.65 	 224.9877000 	 2.190400 	 -1.1677520000 	 -2.3028120000 
764.85 	 224.9908000 	 2.190425 	 -1.1699870000 	 -2.3042740000 
765.05 	 224.9908000 	 2.190425 	 -1.1675260000 	 -2.3024970000 
765.25 	 224.9956000 	 2.190425 	 -1.1712930000 	 -2.3051640000 
765.45 	 224.9972000 	 2.190425 	 -1.1685470000 	 -2.3033490000 
765.65 	 224.9988000 	 2.190425 	 -1.1715090000 	 -2.3056700000 
765.85 	 224.9956000 	 2.190425 	 -1.1682190000 	 -2.3029580000 
766.05 	 224.9956000 	 2.190425 	 -1.1718620000 	 -2.3059240000 
766.25 	 224.9908000 	 2.190425 	 -1.1681590000 	 -2.3026970000 
766.45 	 224.9877000 	 2.190425 	 -1.1719000000 	 -2.3060960000 
766.65 	 224.9829000 	 2.190425 	 -1.1681910000 	 -2.3028600000 
766.85 	 224.9829000 	 2.190425 	 -1.1718210000 	 -2.3059560000 
767.05 	 224.9813000 	 2.190425 	 -1.1684770000 	 -2.3028850000 
767.25 	 224.9829000 	 2.190450 	 -1.1710550000 	 -2.3052150000 
767.45 	 224.9829000 	 2.190475 	 -1.1686040000 	 -2.3027320000 
767.65 	 224.9829000 	 2.190475 	 -1.1704920000 	 -2.3049740000 
767.85 	 224.9829000 	 2.190500 	 -1.1689190000 	 -2.3030920000 
768.05 	 224.9829000 	 2.190475 	 -1.1705240000 	 -2.3040100000 
768.25 	 224.9797000 	 2.190500 	 -1.1698470000 	 -2.3032630000 
768.45 	 224.9749000 	 2.190525 	 -1.1699580000 	 -2.3040230000 
768.65 	 224.9734000 	 2.190550 	 -1.1705490000 	 -2.3041820000 
768.85 	 224.9718000 	 2.190550 	 -1.1691250000 	 -2.3027390000 
769.05 	 224.9718000 	 2.190575 	 -1.1709210000 	 -2.3040360000 
769.25 	 224.9702000 	 2.190600 	 -1.1687020000 	 -2.3026050000 
769.45 	 224.9718000 	 2.190625 	 -1.1712230000 	 -2.3045790000 
769.65 	 224.9718000 	 2.190650 	 -1.1680920000 	 -2.3020620000 
769.85 	 224.9749000 	 2.190650 	 -1.1716910000 	 -2.3050280000 
770.05 	 224.9749000 	 2.190675 	 -1.1678820000 	 -2.3019280000 
770.25 	 224.9749000 	 2.190700 	 -1.1716460000 	 -2.3052310000 
770.45 	 224.9797000 	 2.190725 	 -1.1678920000 	 -2.3019120000 
770.65 	 224.9797000 	 2.190750 	 -1.1717350000 	 -2.3053330000 
770.85 	 224.9829000 	 2.190750 	 -1.1685340000 	 -2.3023350000 
771.05 	 224.9861000 	 2.190725 	 -1.1717730000 	 -2.3052690000 
771.25 	 224.9893000 	 2.190750 	 -1.1691860000 	 -2.3023890000 
771.45 	 224.9940000 	 2.190750 	 -1.1712960000 	 -2.3049290000 
771.65 	 224.9988000 	 2.190775 	 -1.1695510000 	 -2.3030090000 
771.85 	 225.0020000 	 2.190800 	 -1.1705840000 	 -2.3042460000 
772.05 	 225.0036000 	 2.190775 	 -1.1702160000 	 -2.3031870000 
772.25 	 225.0036000 	 2.190775 	 -1.1701710000 	 -2.3039790000 
772.45 	 225.0036000 	 2.190775 	 -1.1708130000 	 -2.3038320000 
772.65 	 225.0036000 	 2.190775 	 -1.1697770000 	 -2.3034890000 
772.85 	 225.0004000 	 2.190775 	 -1.1710930000 	 -2.3043950000 
773.05 	 224.9988000 	 2.190775 	 -1.1691190000 	 -2.3027990000 
773.25 	 224.9988000 	 2.190775 	 -1.1719190000 	 -2.3047960000 
773.45 	 224.9988000 	 2.190775 	 -1.1688330000 	 -2.3024620000 
773.65 	 224.9956000 	 2.190775 	 -1.1723770000 	 -2.3052020000 
773.85 	 224.9956000 	 2.190775 	 -1.1684960000 	 -2.3022590000 
774.05 	 224.9956000 	 2.190775 	 -1.1722880000 	 -2.3055200000 
774.25 	 224.9956000 	 2.190775 	 -1.1684930000 	 -2.3021220000 
774.45 	 224.9956000 	 2.190775 	 -1.1723200000 	 -2.3055080000 
774.65 	 224.9988000 	 2.190775 	 -1.1686390000 	 -2.3020740000 
774.85 	 224.9988000 	 2.190775 	 -1.1719190000 	 -2.3053420000 
775.05 	 224.9956000 	 2.190775 	 -1.1688740000 	 -2.3021440000 
775.25 	 224.9956000 	 2.190775 	 -1.1719740000 	 -2.3054410000 
775.45 	 224.9956000 	 2.190775 	 -1.1690140000 	 -2.3024750000 
775.65 	 224.9956000 	 2.190775 	 -1.1714110000 	 -2.3050020000 
775.85 	 224.9908000 	 2.190775 	 -1.1692620000 	 -2.3026660000 
776.05 	 224.9908000 	 2.190775 	 -1.1712520000 	 -2.3047860000 
776.25 	 224.9908000 	 2.190775 	 -1.1697860000 	 -2.3029300000 
776.45 	 224.9877000 	 2.190775 	 -1.1709660000 	 -2.3045950000 
776.65 	 224.9829000 	 2.190775 	 -1.1699360000 	 -2.3033300000 
776.85 	 224.9797000 	 2.190775 	 -1.1702980000 	 -2.3040550000 
777.05 	 224.9749000 	 2.190775 	 -1.1706380000 	 -2.3038580000 
777.25 	 224.9718000 	 2.190800 	 -1.1698950000 	 -2.3036640000 
777.45 	 224.9702000 	 2.190825 	 -1.1711760000 	 -2.3041880000 
777.65 	 224.9718000 	 2.190850 	 -1.1696820000 	 -2.3031780000 
777.85 	 224.9718000 	 2.190875 	 -1.1714520000 	 -2.3044430000 
778.05 	 224.9718000 	 2.190900 	 -1.1693890000 	 -2.3029930000 
778.25 	 224.9702000 	 2.190900 	 -1.1717860000 	 -2.3048340000 
778.45 	 224.9670000 	 2.190925 	 -1.1689950000 	 -2.3028500000 
778.65 	 224.9670000 	 2.190975 	 -1.1720590000 	 -2.3052790000 
778.85 	 224.9670000 	 2.191000 	 -1.1686960000 	 -2.3025730000 
779.05 	 224.9670000 	 2.191025 	 -1.1721930000 	 -2.3056950000 
779.25 	 224.9702000 	 2.191050 	 -1.1684550000 	 -2.3022560000 
779.45 	 224.9718000 	 2.191075 	 -1.1722530000 	 -2.3056510000 
779.65 	 224.9749000 	 2.191100 	 -1.1684100000 	 -2.3022590000 
779.85 	 224.9749000 	 2.191125 	 -1.1720470000 	 -2.3057840000 
780.05 	 224.9829000 	 2.191125 	 -1.1685500000 	 -2.3022330000 
780.25 	 224.9877000 	 2.191125 	 -1.1721900000 	 -2.3051610000 
780.45 	 224.9956000 	 2.191150 	 -1.1686930000 	 -2.3023350000 
780.65 	 225.0036000 	 2.191175 	 -1.1719350000 	 -2.3054660000 
780.85 	 225.0099000 	 2.191200 	 -1.1689950000 	 -2.3025770000 
781.05 	 225.0147000 	 2.191175 	 -1.1716330000 	 -2.3057490000 
781.25 	 225.0179000 	 2.191175 	 -1.1693640000 	 -2.3034450000 
781.45 	 225.0210000 	 2.191175 	 -1.1710900000 	 -2.3053650000 
781.65 	 225.0226000 	 2.191175 	 -1.1703750000 	 -2.3041600000 
781.85 	 225.0258000 	 2.191175 	 -1.1702980000 	 -2.3045830000 
782.05 	 225.0226000 	 2.191175 	 -1.1708320000 	 -2.3045830000 
782.25 	 225.0242000 	 2.191175 	 -1.1699710000 	 -2.3042420000 
782.45 	 225.0226000 	 2.191125 	 -1.1714200000 	 -2.3050150000 
782.65 	 225.0258000 	 2.191125 	 -1.1694020000 	 -2.3038450000 
782.85 	 225.0258000 	 2.191100 	 -1.1717570000 	 -2.3053900000 
783.05 	 225.0258000 	 2.191075 	 -1.1690390000 	 -2.3034290000 
783.25 	 225.0258000 	 2.191050 	 -1.1720750000 	 -2.3058640000 
783.45 	 225.0258000 	 2.191025 	 -1.1688420000 	 -2.3030760000 
783.65 	 225.0226000 	 2.191025 	 -1.1722090000 	 -2.3059840000 
783.85 	 225.0179000 	 2.190975 	 -1.1687530000 	 -2.3029040000 
784.05 	 225.0147000 	 2.190975 	 -1.1722910000 	 -2.3060070000 
784.25 	 225.0067000 	 2.190975 	 -1.1685750000 	 -2.3028180000 
784.45 	 225.0036000 	 2.190975 	 -1.1724890000 	 -2.3062320000 
784.65 	 224.9956000 	 2.190975 	 -1.1686900000 	 -2.3027960000 
784.85 	 224.9908000 	 2.190975 	 -1.1722660000 	 -2.3062480000 
785.05 	 224.9877000 	 2.190975 	 -1.1687370000 	 -2.3029840000 
785.25 	 224.9877000 	 2.190975 	 -1.1718780000 	 -2.3058350000 
785.45 	 224.9877000 	 2.190975 	 -1.1692010000 	 -2.3031300000 
785.65 	 224.9908000 	 2.190975 	 -1.1713920000 	 -2.3055810000 
785.85 	 224.9908000 	 2.190975 	 -1.1698500000 	 -2.3037620000 
786.05 	 224.9908000 	 2.190975 	 -1.1709340000 	 -2.3052180000 
786.25 	 224.9877000 	 2.190975 	 -1.1703940000 	 -2.3041410000 
786.45 	 224.9861000 	 2.190975 	 -1.1702540000 	 -2.3047760000 
786.65 	 224.9797000 	 2.190975 	 -1.1707880000 	 -2.3045730000 
786.85 	 224.9765000 	 2.190975 	 -1.1698950000 	 -2.3042270000 
787.05 	 224.9734000 	 2.190975 	 -1.1714970000 	 -2.3051580000 
787.25 	 224.9718000 	 2.190975 	 -1.1694430000 	 -2.3036800000 
787.45 	 224.9686000 	 2.190975 	 -1.1718530000 	 -2.3054760000 
787.65 	 224.9670000 	 2.190975 	 -1.1690550000 	 -2.3033400000 
787.85 	 224.9686000 	 2.191025 	 -1.1721770000 	 -2.3056320000 
788.05 	 224.9718000 	 2.191050 	 -1.1687440000 	 -2.3030570000 
788.25 	 224.9718000 	 2.191075 	 -1.1722150000 	 -2.3058960000 
788.45 	 224.9702000 	 2.191075 	 -1.1686290000 	 -2.3027770000 
788.65 	 224.9718000 	 2.191125 	 -1.1724790000 	 -2.3062450000 
788.85 	 224.9670000 	 2.191125 	 -1.1685940000 	 -2.3028910000 
789.05 	 224.9638000 	 2.191175 	 -1.1723870000 	 -2.3061500000 
789.25 	 224.9638000 	 2.191200 	 -1.1687410000 	 -2.3017440000 
789.45 	 224.9638000 	 2.191225 	 -1.1722440000 	 -2.3051640000 
789.65 	 224.9591000 	 2.191250 	 -1.1690200000 	 -2.3020520000 
789.85 	 224.9591000 	 2.191300 	 -1.1718690000 	 -2.3048470000 
790.05 	 224.9591000 	 2.191325 	 -1.1694110000 	 -2.3022870000 
790.25 	 224.9591000 	 2.191350 	 -1.1713060000 	 -2.3043920000 
790.45 	 224.9638000 	 2.191375 	 -1.1699200000 	 -2.3028180000 
790.65 	 224.9638000 	 2.191400 	 -1.1705490000 	 -2.3039250000 
790.85 	 224.9670000 	 2.191425 	 -1.1705650000 	 -2.3033680000 
791.05 	 224.9718000 	 2.191475 	 -1.1700530000 	 -2.3034920000 
791.25 	 224.9734000 	 2.191475 	 -1.1710900000 	 -2.3038670000 
791.45 	 224.9797000 	 2.191500 	 -1.1694910000 	 -2.3029010000 
791.65 	 224.9829000 	 2.191525 	 -1.1715130000 	 -2.3043030000 
791.85 	 224.9877000 	 2.191525 	 -1.1690200000 	 -2.3026370000 
792.05 	 224.9908000 	 2.191525 	 -1.1728250000 	 -2.3066520000 
792.25 	 224.9956000 	 2.191525 	 -1.1695730000 	 -2.3040840000 
792.45 	 224.9972000 	 2.191525 	 -1.1731720000 	 -2.3070750000 
792.65 	 224.9988000 	 2.191550 	 -1.1694690000 	 -2.3039820000 
792.85 	 225.0036000 	 2.191525 	 -1.1732640000 	 -2.3072590000 
793.05 	 225.0067000 	 2.191525 	 -1.1695320000 	 -2.3039940000 
793.25 	 225.0115000 	 2.191525 	 -1.1729560000 	 -2.3071380000 
793.45 	 225.0147000 	 2.191525 	 -1.1697990000 	 -2.3040930000 
793.65 	 225.0131000 	 2.191525 	 -1.1725810000 	 -2.3067730000 
793.85 	 225.0147000 	 2.191525 	 -1.1700600000 	 -2.3042420000 
794.05 	 225.0115000 	 2.191525 	 -1.1723550000 	 -2.3067470000 
794.25 	 225.0115000 	 2.191525 	 -1.1704410000 	 -2.3046680000 
794.45 	 225.0131000 	 2.191525 	 -1.1719260000 	 -2.3063060000 
794.65 	 225.0115000 	 2.191525 	 -1.1708700000 	 -2.3049290000 
794.85 	 225.0115000 	 2.191525 	 -1.1714400000 	 -2.3059020000 
795.05 	 225.0067000 	 2.191525 	 -1.1714140000 	 -2.3053010000 
795.25 	 225.0036000 	 2.191525 	 -1.1710960000 	 -2.3054220000 
795.45 	 224.9988000 	 2.191525 	 -1.1721290000 	 -2.3059430000 
795.65 	 224.9956000 	 2.191525 	 -1.1705680000 	 -2.3051800000 
795.85 	 224.9908000 	 2.191525 	 -1.1724000000 	 -2.3063820000 
796.05 	 224.9908000 	 2.191525 	 -1.1701270000 	 -2.3047230000 
796.25 	 224.9908000 	 2.191525 	 -1.1727810000 	 -2.3065920000 
796.45 	 224.9956000 	 2.191525 	 -1.1697800000 	 -2.3044490000 
796.65 	 224.9956000 	 2.191525 	 -1.1729650000 	 -2.3069410000 
796.85 	 224.9956000 	 2.191525 	 -1.1694880000 	 -2.3041030000 
797.05 	 224.9956000 	 2.191525 	 -1.1731370000 	 -2.3072970000 
797.25 	 224.9908000 	 2.191525 	 -1.1694940000 	 -2.3038960000 
797.45 	 224.9877000 	 2.191525 	 -1.1731720000 	 -2.3072850000 
797.65 	 224.9877000 	 2.191525 	 -1.1697290000 	 -2.3040610000 
797.85 	 224.9829000 	 2.191525 	 -1.1727370000 	 -2.3070560000 
798.05 	 224.9797000 	 2.191525 	 -1.1700380000 	 -2.3044140000 
798.25 	 224.9765000 	 2.191525 	 -1.1722220000 	 -2.3066740000 
798.45 	 224.9718000 	 2.191525 	 -1.1706190000 	 -2.3046560000 
798.65 	 224.9670000 	 2.191525 	 -1.1718850000 	 -2.3063440000 
798.85 	 224.9670000 	 2.191550 	 -1.1710770000 	 -2.3049480000 
799.05 	 224.9638000 	 2.191550 	 -1.1709630000 	 -2.3060040000 
799.25 	 224.9654000 	 2.191625 	 -1.1715000000 	 -2.3056670000 
799.45 	 224.9670000 	 2.191625 	 -1.1704380000 	 -2.3053300000 
799.65 	 224.9718000 	 2.191675 	 -1.1718240000 	 -2.3062130000 
799.85 	 224.9718000 	 2.191700 	 -1.1699490000 	 -2.3048620000 
800.05 	 224.9718000 	 2.191725 	 -1.1724820000 	 -2.3065980000 
800.25 	 224.9749000 	 2.191725 	 -1.1695190000 	 -2.3043280000 
800.45 	 224.9749000 	 2.191750 	 -1.1727430000 	 -2.3071580000 
800.65 	 224.9749000 	 2.191775 	 -1.1691510000 	 -2.3039090000 
800.85 	 224.9797000 	 2.191800 	 -1.1729050000 	 -2.3072590000 
801.05 	 224.9829000 	 2.191800 	 -1.1693760000 	 -2.3038740000 
801.25 	 224.9845000 	 2.191825 	 -1.1728920000 	 -2.3071930000 
801.45 	 224.9877000 	 2.191825 	 -1.1696120000 	 -2.3041760000 
801.65 	 224.9877000 	 2.191850 	 -1.1724690000 	 -2.3069480000 
801.85 	 224.9908000 	 2.191825 	 -1.1702280000 	 -2.3038610000 
802.05 	 224.9956000 	 2.191825 	 -1.1720560000 	 -2.3061120000 
802.25 	 224.9988000 	 2.191825 	 -1.1705050000 	 -2.3044170000 
802.45 	 225.0036000 	 2.191825 	 -1.1715860000 	 -2.3059110000 
802.65 	 225.0036000 	 2.191825 	 -1.1710420000 	 -2.3048050000 
802.85 	 225.0067000 	 2.191825 	 -1.1709440000 	 -2.3052500000 
803.05 	 225.0036000 	 2.191825 	 -1.1718180000 	 -2.3054440000 
803.25 	 225.0036000 	 2.191825 	 -1.1705240000 	 -2.3052760000 
803.45 	 224.9988000 	 2.191825 	 -1.1722950000 	 -2.3063690000 
803.65 	 224.9988000 	 2.191825 	 -1.1698370000 	 -2.3047000000 
803.85 	 224.9956000 	 2.191825 	 -1.1727710000 	 -2.3070720000 
804.05 	 224.9956000 	 2.191825 	 -1.1695510000 	 -2.3043890000 
804.25 	 224.9956000 	 2.191825 	 -1.1728950000 	 -2.3072530000 
804.45 	 224.9956000 	 2.191825 	 -1.1694270000 	 -2.3041500000 
804.65 	 224.9956000 	 2.191825 	 -1.1730610000 	 -2.3074940000 
804.85 	 224.9908000 	 2.191825 	 -1.1694750000 	 -2.3041250000 
805.05 	 224.9908000 	 2.191825 	 -1.1729590000 	 -2.3073290000 
805.25 	 224.9877000 	 2.191825 	 -1.1695290000 	 -2.3043220000 
805.45 	 224.9877000 	 2.191850 	 -1.1727750000 	 -2.3073360000 
805.65 	 224.9829000 	 2.191875 	 -1.1702380000 	 -2.3046910000 
805.85 	 224.9829000 	 2.191875 	 -1.1722410000 	 -2.3068680000 
806.05 	 224.9829000 	 2.191900 	 -1.1709630000 	 -2.3054000000 
806.25 	 224.9797000 	 2.191875 	 -1.1717000000 	 -2.3061530000 
806.45 	 224.9829000 	 2.191900 	 -1.1713280000 	 -2.3053490000 
806.65 	 224.9829000 	 2.191925 	 -1.1707940000 	 -2.3053070000 
806.85 	 224.9877000 	 2.191925 	 -1.1717610000 	 -2.3059490000 
807.05 	 224.9908000 	 2.191950 	 -1.1699930000 	 -2.3048810000 
807.25 	 224.9956000 	 2.191925 	 -1.1723740000 	 -2.3066390000 
807.45 	 224.9956000 	 2.191925 	 -1.1699140000 	 -2.3049160000 
807.65 	 224.9956000 	 2.191925 	 -1.1727210000 	 -2.3071190000 
807.85 	 224.9956000 	 2.191925 	 -1.1696590000 	 -2.3047610000 
808.05 	 224.9908000 	 2.191925 	 -1.1731120000 	 -2.3074410000 
808.25 	 224.9877000 	 2.191925 	 -1.1694150000 	 -2.3045220000 
808.45 	 224.9829000 	 2.191925 	 -1.1731560000 	 -2.3075800000 
808.65 	 224.9781000 	 2.191950 	 -1.1693760000 	 -2.3041370000 
808.85 	 224.9749000 	 2.191950 	 -1.1728640000 	 -2.3072180000 
809.05 	 224.9718000 	 2.191975 	 -1.1689890000 	 -2.3037720000 
809.25 	 224.9718000 	 2.192000 	 -1.1728920000 	 -2.3072560000 
809.45 	 224.9670000 	 2.192025 	 -1.1692010000 	 -2.3040930000 
809.65 	 224.9718000 	 2.192050 	 -1.1724570000 	 -2.3070970000 
809.85 	 224.9718000 	 2.192075 	 -1.1698180000 	 -2.3044490000 
810.05 	 224.9686000 	 2.192100 	 -1.1719450000 	 -2.3066740000 
810.25 	 224.9718000 	 2.192100 	 -1.1703400000 	 -2.3047730000 
810.45 	 224.9718000 	 2.192125 	 -1.1716330000 	 -2.3065310000 
810.65 	 224.9718000 	 2.192150 	 -1.1709250000 	 -2.3052020000 
810.85 	 224.9718000 	 2.192175 	 -1.1714080000 	 -2.3061660000 
811.05 	 224.9749000 	 2.192200 	 -1.1711500000 	 -2.3053040000 
811.25 	 224.9797000 	 2.192200 	 -1.1709020000 	 -2.3057870000 
811.45 	 224.9829000 	 2.192225 	 -1.1717950000 	 -2.3060830000 
811.65 	 224.9845000 	 2.192250 	 -1.1703050000 	 -2.3051260000 
811.85 	 224.9845000 	 2.192225 	 -1.1725930000 	 -2.3054660000 
812.05 	 224.9877000 	 2.192250 	 -1.1702600000 	 -2.3037820000 
812.25 	 224.9877000 	 2.192250 	 -1.1728190000 	 -2.3056760000 
812.45 	 224.9908000 	 2.192275 	 -1.1700340000 	 -2.3035140000 
812.65 	 224.9940000 	 2.192300 	 -1.1728760000 	 -2.3058730000 
812.85 	 224.9956000 	 2.192275 	 -1.1699100000 	 -2.3037080000 
813.05 	 224.9988000 	 2.192275 	 -1.1733500000 	 -2.3065090000 
813.25 	 224.9988000 	 2.192275 	 -1.1697320000 	 -2.3034890000 
813.45 	 225.0020000 	 2.192275 	 -1.1735090000 	 -2.3067310000 
813.65 	 225.0020000 	 2.192275 	 -1.1696340000 	 -2.3032090000 
813.85 	 225.0067000 	 2.192275 	 -1.1734990000 	 -2.3069030000 
814.05 	 225.0067000 	 2.192275 	 -1.1697360000 	 -2.3032860000 
814.25 	 225.0067000 	 2.192275 	 -1.1731530000 	 -2.3065440000 
814.45 	 225.0067000 	 2.192275 	 -1.1700850000 	 -2.3033590000 
814.65 	 225.0067000 	 2.192275 	 -1.1731500000 	 -2.3064550000 
814.85 	 225.0036000 	 2.192275 	 -1.1704830000 	 -2.3037660000 
815.05 	 224.9988000 	 2.192275 	 -1.1728190000 	 -2.3062130000 
815.25 	 224.9956000 	 2.192275 	 -1.1706670000 	 -2.3039910000 
815.45 	 224.9956000 	 2.192275 	 -1.1721990000 	 -2.3058960000 
815.65 	 224.9956000 	 2.192275 	 -1.1712010000 	 -2.3041880000 
815.85 	 224.9956000 	 2.192275 	 -1.1719960000 	 -2.3055810000 
816.05 	 224.9956000 	 2.192275 	 -1.1715060000 	 -2.3045570000 
816.25 	 224.9908000 	 2.192275 	 -1.1714270000 	 -2.3051520000 
816.45 	 224.9877000 	 2.192275 	 -1.1721550000 	 -2.3051990000 
816.65 	 224.9877000 	 2.192275 	 -1.1708350000 	 -2.3044940000 
816.85 	 224.9877000 	 2.192275 	 -1.1728540000 	 -2.3056980000 
817.05 	 224.9829000 	 2.192275 	 -1.1703300000 	 -2.3040770000 
817.25 	 224.9829000 	 2.192300 	 -1.1731210000 	 -2.3062230000 
817.45 	 224.9829000 	 2.192300 	 -1.1698760000 	 -2.3034130000 
817.65 	 224.9797000 	 2.192325 	 -1.1737600000 	 -2.3066040000 
817.85 	 224.9781000 	 2.192325 	 -1.1697640000 	 -2.3032120000 
818.05 	 224.9749000 	 2.192350 	 -1.1733950000 	 -2.3067030000 
818.25 	 224.9749000 	 2.192350 	 -1.1699010000 	 -2.3032190000 
818.45 	 224.9749000 	 2.192375 	 -1.1734770000 	 -2.3067510000 
818.65 	 224.9797000 	 2.192400 	 -1.1700030000 	 -2.3033620000 
818.85 	 224.9797000 	 2.192425 	 -1.1732290000 	 -2.3065090000 
819.05 	 224.9797000 	 2.192450 	 -1.1703970000 	 -2.3037210000 
819.25 	 224.9829000 	 2.192425 	 -1.1724890000 	 -2.3060830000 
819.45 	 224.9877000 	 2.192425 	 -1.1711720000 	 -2.3043850000 
819.65 	 224.9877000 	 2.192450 	 -1.1715410000 	 -2.3054310000 
819.85 	 224.9877000 	 2.192475 	 -1.1714520000 	 -2.3047230000 
820.05 	 224.9877000 	 2.192500 	 -1.1713410000 	 -2.3052180000 
820.25 	 224.9908000 	 2.192475 	 -1.1719040000 	 -2.3050050000 
820.45 	 224.9908000 	 2.192475 	 -1.1711630000 	 -2.3048780000 
820.65 	 224.9908000 	 2.192475 	 -1.1725010000 	 -2.3057620000 
820.85 	 224.9908000 	 2.192475 	 -1.1706610000 	 -2.3045670000 
821.05 	 224.9908000 	 2.192475 	 -1.1730890000 	 -2.3060700000 
821.25 	 224.9908000 	 2.192475 	 -1.1702540000 	 -2.3041090000 
821.45 	 224.9877000 	 2.192475 	 -1.1735730000 	 -2.3065790000 
821.65 	 224.9861000 	 2.192475 	 -1.1699960000 	 -2.3036580000 
821.85 	 224.9829000 	 2.192500 	 -1.1737380000 	 -2.3070620000 
822.05 	 224.9829000 	 2.192525 	 -1.1697710000 	 -2.3038830000 
822.25 	 224.9829000 	 2.192525 	 -1.1735570000 	 -2.3072240000 
822.45 	 224.9829000 	 2.192550 	 -1.1695860000 	 -2.3041220000 
822.65 	 224.9877000 	 2.192525 	 -1.1733950000 	 -2.3075010000 
822.85 	 224.9893000 	 2.192550 	 -1.1699100000 	 -2.3039370000 
823.05 	 224.9908000 	 2.192575 	 -1.1732770000 	 -2.3072810000 
823.25 	 224.9908000 	 2.192600 	 -1.1702030000 	 -2.3039880000 
823.45 	 224.9956000 	 2.192575 	 -1.1731020000 	 -2.3068080000 
823.65 	 224.9956000 	 2.192575 	 -1.1704830000 	 -2.3042040000 
823.85 	 224.9956000 	 2.192575 	 -1.1730130000 	 -2.3066840000 
824.05 	 224.9956000 	 2.192575 	 -1.1710640000 	 -2.3044780000 
824.25 	 224.9956000 	 2.192575 	 -1.1724500000 	 -2.3063150000 
824.45 	 224.9956000 	 2.192575 	 -1.1713790000 	 -2.3048720000 
824.65 	 224.9956000 	 2.192575 	 -1.1717670000 	 -2.3058510000 
824.85 	 224.9956000 	 2.192575 	 -1.1720370000 	 -2.3054380000 
825.05 	 224.9956000 	 2.192575 	 -1.1713000000 	 -2.3054310000 
825.25 	 224.9956000 	 2.192575 	 -1.1725200000 	 -2.3058760000 
825.45 	 224.9908000 	 2.192575 	 -1.1709820000 	 -2.3050850000 
825.65 	 224.9956000 	 2.192575 	 -1.1725900000 	 -2.3062830000 
825.85 	 224.9908000 	 2.192575 	 -1.1705530000 	 -2.3047190000 
826.05 	 224.9908000 	 2.192575 	 -1.1733950000 	 -2.3066650000 
826.25 	 224.9908000 	 2.192575 	 -1.1702060000 	 -2.3042460000 
826.45 	 224.9908000 	 2.192575 	 -1.1735630000 	 -2.3071000000 
826.65 	 224.9877000 	 2.192575 	 -1.1700150000 	 -2.3041980000 
826.85 	 224.9877000 	 2.192575 	 -1.1738240000 	 -2.3072690000 
827.05 	 224.9829000 	 2.192575 	 -1.1699010000 	 -2.3038450000 
827.25 	 224.9797000 	 2.192575 	 -1.1738620000 	 -2.3075170000 
827.45 	 224.9765000 	 2.192600 	 -1.1699930000 	 -2.3039050000 
827.65 	 224.9749000 	 2.192600 	 -1.1734710000 	 -2.3078190000 
827.85 	 224.9749000 	 2.192625 	 -1.1699550000 	 -2.3045540000 
828.05 	 224.9797000 	 2.192650 	 -1.1731750000 	 -2.3078220000 
828.25 	 224.9797000 	 2.192675 	 -1.1702030000 	 -2.3049100000 
828.45 	 224.9797000 	 2.192700 	 -1.1728950000 	 -2.3075040000 
828.65 	 224.9797000 	 2.192675 	 -1.1707780000 	 -2.3050690000 
828.85 	 224.9797000 	 2.192675 	 -1.1728030000 	 -2.3072970000 
829.05 	 224.9749000 	 2.192700 	 -1.1708010000 	 -2.3054380000 
829.25 	 224.9749000 	 2.192725 	 -1.1722150000 	 -2.3069480000 
829.45 	 224.9749000 	 2.192750 	 -1.1716780000 	 -2.3059690000 
829.65 	 224.9749000 	 2.192775 	 -1.1716810000 	 -2.3066650000 
829.85 	 224.9797000 	 2.192800 	 -1.1721610000 	 -2.3064960000 
830.05 	 224.9877000 	 2.192775 	 -1.1712740000 	 -2.3047760000 
830.25 	 224.9908000 	 2.192800 	 -1.1727870000 	 -2.3060610000 
830.45 	 224.9908000 	 2.192825 	 -1.1705240000 	 -2.3049230000 
830.65 	 224.9908000 	 2.192825 	 -1.1729270000 	 -2.3067950000 
830.85 	 224.9877000 	 2.192825 	 -1.1701740000 	 -2.3045380000 
831.05 	 224.9829000 	 2.192825 	 -1.1739950000 	 -2.3070590000 
831.25 	 224.9829000 	 2.192825 	 -1.1702120000 	 -2.3040070000 
831.45 	 224.9797000 	 2.192825 	 -1.1740880000 	 -2.3073290000 
831.65 	 224.9829000 	 2.192825 	 -1.1701300000 	 -2.3039880000 
831.85 	 224.9829000 	 2.192850 	 -1.1739220000 	 -2.3072750000 
832.05 	 224.9829000 	 2.192875 	 -1.1700440000 	 -2.3038010000 
832.25 	 224.9829000 	 2.192875 	 -1.1736140000 	 -2.3072780000 
832.45 	 224.9797000 	 2.192900 	 -1.1702410000 	 -2.3037970000 
832.65 	 224.9797000 	 2.192875 	 -1.1738970000 	 -2.3075580000 
832.85 	 224.9797000 	 2.192900 	 -1.1708450000 	 -2.3048180000 
833.05 	 224.9797000 	 2.192925 	 -1.1731050000 	 -2.3074150000 
833.25 	 224.9749000 	 2.192925 	 -1.1709980000 	 -2.3052410000 
833.45 	 224.9749000 	 2.192950 	 -1.1727560000 	 -2.3072120000 
833.65 	 224.9797000 	 2.192950 	 -1.1710330000 	 -2.3057530000 
833.85 	 224.9797000 	 2.192975 	 -1.1718080000 	 -2.3070970000 
834.05 	 224.9829000 	 2.193000 	 -1.1715160000 	 -2.3061940000 
834.25 	 224.9829000 	 2.192975 	 -1.1717220000 	 -2.3057400000 
834.45 	 224.9829000 	 2.193000 	 -1.1725580000 	 -2.3057620000 
834.65 	 224.9845000 	 2.193000 	 -1.1708700000 	 -2.3052690000 
834.85 	 224.9829000 	 2.193025 	 -1.1729050000 	 -2.3065190000 
835.05 	 224.9829000 	 2.193050 	 -1.1703620000 	 -2.3047320000 
835.25 	 224.9861000 	 2.193025 	 -1.1741290000 	 -2.3076600000 
835.45 	 224.9877000 	 2.193050 	 -1.1706610000 	 -2.3051710000 
835.65 	 224.9877000 	 2.193050 	 -1.1742020000 	 -2.3084190000 
835.85 	 224.9877000 	 2.193075 	 -1.1703680000 	 -2.3051290000 
836.05 	 224.9877000 	 2.193075 	 -1.1740880000 	 -2.3088230000 
836.25 	 224.9829000 	 2.193075 	 -1.1704600000 	 -2.3054090000 
836.45 	 224.9829000 	 2.193100 	 -1.1743610000 	 -2.3086290000 
836.65 	 224.9829000 	 2.193100 	 -1.1703110000 	 -2.3057970000 
836.85 	 224.9829000 	 2.193125 	 -1.1738780000 	 -2.3089630000 
837.05 	 224.9829000 	 2.193125 	 -1.1705490000 	 -2.3058220000 
837.25 	 224.9829000 	 2.193125 	 -1.1731720000 	 -2.3084930000 
837.45 	 224.9797000 	 2.193150 	 -1.1707180000 	 -2.3056790000 
837.65 	 224.9797000 	 2.193150 	 -1.1731560000 	 -2.3078440000 
837.85 	 224.9797000 	 2.193175 	 -1.1709980000 	 -2.3055460000 
838.05 	 224.9797000 	 2.193175 	 -1.1727810000 	 -2.3075990000 
838.25 	 224.9829000 	 2.193175 	 -1.1715730000 	 -2.3062040000 
838.45 	 224.9877000 	 2.193200 	 -1.1725710000 	 -2.3075610000 
838.65 	 224.9956000 	 2.193225 	 -1.1718210000 	 -2.3063530000 
838.85 	 224.9988000 	 2.193225 	 -1.1720980000 	 -2.3071380000 
839.05 	 225.0020000 	 2.193250 	 -1.1723960000 	 -2.3067820000 
839.25 	 224.9988000 	 2.193225 	 -1.1724060000 	 -2.3075010000 
839.45 	 224.9972000 	 2.193225 	 -1.1732640000 	 -2.3076760000 
839.65 	 224.9956000 	 2.193225 	 -1.1719740000 	 -2.3070430000 
839.85 	 224.9956000 	 2.193225 	 -1.1737920000 	 -2.3081650000 
840.05 	 224.9956000 	 2.193225 	 -1.1714080000 	 -2.3065690000 
840.25 	 224.9956000 	 2.193225 	 -1.1739950000 	 -2.3085370000 
840.45 	 224.9988000 	 2.193225 	 -1.1710610000 	 -2.3063850000 
840.65 	 224.9988000 	 2.193225 	 -1.1744530000 	 -2.3089190000 
840.85 	 224.9956000 	 2.193225 	 -1.1708550000 	 -2.3058480000 
841.05 	 224.9940000 	 2.193225 	 -1.1746850000 	 -2.3092870000 
841.25 	 224.9877000 	 2.193225 	 -1.1707340000 	 -2.3058540000 
841.45 	 224.9829000 	 2.193225 	 -1.1743960000 	 -2.3092620000 
841.65 	 224.9797000 	 2.193225 	 -1.1707970000 	 -2.3060130000 
841.85 	 224.9749000 	 2.193225 	 -1.1742120000 	 -2.3090970000 
842.05 	 224.9797000 	 2.193250 	 -1.1709470000 	 -2.3061820000 
842.25 	 224.9797000 	 2.193275 	 -1.1739540000 	 -2.3091190000 
842.45 	 224.9797000 	 2.193275 	 -1.1715320000 	 -2.3064230000 
842.65 	 224.9829000 	 2.193300 	 -1.1733310000 	 -2.3084990000 
842.85 	 224.9829000 	 2.193300 	 -1.1724060000 	 -2.3071290000 
843.05 	 224.9829000 	 2.193325 	 -1.1729080000 	 -2.3082950000 
843.25 	 224.9797000 	 2.193325 	 -1.1730580000 	 -2.3077710000 
843.45 	 224.9797000 	 2.193350 	 -1.1724600000 	 -2.3079240000 
843.65 	 224.9781000 	 2.193325 	 -1.1736580000 	 -2.3083210000 
843.85 	 224.9749000 	 2.193350 	 -1.1718270000 	 -2.3072850000 
844.05 	 224.9749000 	 2.193375 	 -1.1738780000 	 -2.3088100000 
844.25 	 224.9718000 	 2.193400 	 -1.1713220000 	 -2.3068680000 
844.45 	 224.9718000 	 2.193425 	 -1.1742810000 	 -2.3090900000 
844.65 	 224.9718000 	 2.193450 	 -1.1711500000 	 -2.3065950000 
844.85 	 224.9718000 	 2.193450 	 -1.1745070000 	 -2.3092530000 
845.05 	 224.9749000 	 2.193475 	 -1.1709820000 	 -2.3062420000 
845.25 	 224.9749000 	 2.193500 	 -1.1747580000 	 -2.3095320000 
845.45 	 224.9749000 	 2.193525 	 -1.1710680000 	 -2.3061530000 
845.65 	 224.9797000 	 2.193525 	 -1.1746720000 	 -2.3097130000 
845.85 	 224.9797000 	 2.193550 	 -1.1710230000 	 -2.3062710000 
846.05 	 224.9829000 	 2.193550 	 -1.1745130000 	 -2.3093990000 
846.25 	 224.9829000 	 2.193575 	 -1.1715380000 	 -2.3065060000 
846.45 	 224.9877000 	 2.193600 	 -1.1743130000 	 -2.3093800000 
846.65 	 224.9908000 	 2.193575 	 -1.1721860000 	 -2.3070020000 
846.85 	 224.9956000 	 2.193575 	 -1.1741770000 	 -2.3091950000 
847.05 	 225.0036000 	 2.193575 	 -1.1724220000 	 -2.3071420000 
847.25 	 225.0036000 	 2.193575 	 -1.1739220000 	 -2.3089570000 
847.45 	 225.0067000 	 2.193575 	 -1.1728700000 	 -2.3074500000 
847.65 	 225.0067000 	 2.193575 	 -1.1734140000 	 -2.3086390000 
847.85 	 225.0036000 	 2.193575 	 -1.1734960000 	 -2.3080920000 
848.05 	 224.9988000 	 2.193575 	 -1.1725870000 	 -2.3078160000 
848.25 	 224.9956000 	 2.193575 	 -1.1742690000 	 -2.3085430000 
848.45 	 224.9908000 	 2.193575 	 -1.1721900000 	 -2.3075040000 
848.65 	 224.9877000 	 2.193575 	 -1.1744980000 	 -2.3090810000 
848.85 	 224.9829000 	 2.193600 	 -1.1717920000 	 -2.3071890000 
849.05 	 224.9813000 	 2.193625 	 -1.1746630000 	 -2.3092140000 
849.25 	 224.9797000 	 2.193625 	 -1.1712140000 	 -2.3066970000 
849.45 	 224.9765000 	 2.193650 	 -1.1748440000 	 -2.3096720000 
849.65 	 224.9749000 	 2.193650 	 -1.1713350000 	 -2.3065760000 
849.85 	 224.9749000 	 2.193650 	 -1.1749330000 	 -2.3098400000 
850.05 	 224.9749000 	 2.193675 	 -1.1713190000 	 -2.3066110000 
850.25 	 224.9749000 	 2.193700 	 -1.1748600000 	 -2.3099140000 
850.45 	 224.9797000 	 2.193725 	 -1.1714110000 	 -2.3066590000 
850.65 	 224.9797000 	 2.193725 	 -1.1742660000 	 -2.3094400000 
850.85 	 224.9797000 	 2.193750 	 -1.1723230000 	 -2.3069980000 
851.05 	 224.9797000 	 2.193750 	 -1.1739920000 	 -2.3090650000 
851.25 	 224.9797000 	 2.193775 	 -1.1731340000 	 -2.3076280000 
851.45 	 224.9749000 	 2.193800 	 -1.1734490000 	 -2.3085850000 
851.65 	 224.9749000 	 2.193800 	 -1.1732830000 	 -2.3082100000 
851.85 	 224.9749000 	 2.193825 	 -1.1724310000 	 -2.3080860000 
852.05 	 224.9797000 	 2.193825 	 -1.1738300000 	 -2.3086140000 
852.25 	 224.9797000 	 2.193875 	 -1.1721900000 	 -2.3076150000 
852.45 	 224.9797000 	 2.193875 	 -1.1742530000 	 -2.3091730000 
852.65 	 224.9781000 	 2.193875 	 -1.1715350000 	 -2.3070530000 
852.85 	 224.9749000 	 2.193875 	 -1.1745390000 	 -2.3094840000 
853.05 	 224.9718000 	 2.193900 	 -1.1712170000 	 -2.3066900000 
853.25 	 224.9718000 	 2.193925 	 -1.1751020000 	 -2.3099610000 
853.45 	 224.9718000 	 2.193950 	 -1.1711370000 	 -2.3065790000 
853.65 	 224.9718000 	 2.193975 	 -1.1747900000 	 -2.3099900000 
853.85 	 224.9702000 	 2.194000 	 -1.1712550000 	 -2.3064960000 
854.05 	 224.9670000 	 2.194000 	 -1.1747300000 	 -2.3100440000 
854.25 	 224.9638000 	 2.194050 	 -1.1714780000 	 -2.3068080000 
854.45 	 224.9638000 	 2.194075 	 -1.1745580000 	 -2.3097200000 
854.65 	 224.9638000 	 2.194100 	 -1.1716650000 	 -2.3070460000 
854.85 	 224.9670000 	 2.194150 	 -1.1741670000 	 -2.3096750000 
855.05 	 224.9718000 	 2.194175 	 -1.1721420000 	 -2.3073070000 
855.25 	 224.9749000 	 2.194175 	 -1.1739640000 	 -2.3094180000 
855.45 	 224.9749000 	 2.194225 	 -1.1726090000 	 -2.3076310000 
855.65 	 224.9797000 	 2.194225 	 -1.1731240000 	 -2.3088230000 
855.85 	 224.9829000 	 2.194225 	 -1.1738430000 	 -2.3081910000 
856.05 	 224.9829000 	 2.194225 	 -1.1729050000 	 -2.3081330000 
856.25 	 224.9829000 	 2.194250 	 -1.1737700000 	 -2.3076220000 
856.45 	 224.9829000 	 2.194275 	 -1.1724250000 	 -2.3071800000 
856.65 	 224.9845000 	 2.194300 	 -1.1742970000 	 -2.3082260000 
856.85 	 224.9845000 	 2.194275 	 -1.1726090000 	 -2.3075520000 
857.05 	 224.9877000 	 2.194275 	 -1.1751710000 	 -2.3095510000 
857.25 	 224.9877000 	 2.194300 	 -1.1721170000 	 -2.3071450000 
857.45 	 224.9908000 	 2.194325 	 -1.1752290000 	 -2.3098530000 
857.65 	 224.9924000 	 2.194350 	 -1.1718430000 	 -2.3070270000 
857.85 	 224.9956000 	 2.194325 	 -1.1755750000 	 -2.3100950000 
858.05 	 224.9956000 	 2.194325 	 -1.1718850000 	 -2.3071830000 
858.25 	 224.9956000 	 2.194325 	 -1.1757720000 	 -2.3103970000 
858.45 	 224.9908000 	 2.194325 	 -1.1719160000 	 -2.3069670000 
858.65 	 224.9908000 	 2.194325 	 -1.1754160000 	 -2.3103710000 
858.85 	 224.9908000 	 2.194325 	 -1.1723200000 	 -2.3072500000 
859.05 	 224.9877000 	 2.194325 	 -1.1750830000 	 -2.3100880000 
859.25 	 224.9829000 	 2.194325 	 -1.1726220000 	 -2.3074880000 
859.45 	 224.9797000 	 2.194325 	 -1.1744250000 	 -2.3097010000 
859.65 	 224.9749000 	 2.194350 	 -1.1734770000 	 -2.3082000000 
859.85 	 224.9718000 	 2.194350 	 -1.1741030000 	 -2.3092490000 
860.05 	 224.9718000 	 2.194375 	 -1.1744090000 	 -2.3090080000 
860.25 	 224.9670000 	 2.194400 	 -1.1734830000 	 -2.3086330000 
860.45 	 224.9654000 	 2.194450 	 -1.1748850000 	 -2.3092400000 
860.65 	 224.9638000 	 2.194475 	 -1.1732130000 	 -2.3082830000 
860.85 	 224.9638000 	 2.194500 	 -1.1749430000 	 -2.3093890000 
861.05 	 224.9638000 	 2.194525 	 -1.1730450000 	 -2.3080510000 
861.25 	 224.9638000 	 2.194550 	 -1.1751870000 	 -2.3097710000 
861.45 	 224.9654000 	 2.194600 	 -1.1724730000 	 -2.3077080000 
861.65 	 224.9670000 	 2.194625 	 -1.1756320000 	 -2.3100350000 
861.85 	 224.9702000 	 2.194650 	 -1.1723200000 	 -2.3074980000 
862.05 	 224.9718000 	 2.194675 	 -1.1758230000 	 -2.3102820000 
862.25 	 224.9797000 	 2.194700 	 -1.1722250000 	 -2.3071890000 
862.45 	 224.9813000 	 2.194700 	 -1.1759150000 	 -2.3106000000 
862.65 	 224.9845000 	 2.194725 	 -1.1721610000 	 -2.3070910000 
862.85 	 224.9908000 	 2.194750 	 -1.1759730000 	 -2.3106130000 
863.05 	 224.9956000 	 2.194725 	 -1.1722370000 	 -2.3072720000 
863.25 	 224.9972000 	 2.194725 	 -1.1755280000 	 -2.3105340000 
863.45 	 224.9988000 	 2.194725 	 -1.1722690000 	 -2.3073800000 
863.65 	 225.0036000 	 2.194725 	 -1.1753110000 	 -2.3103940000 
863.85 	 225.0052000 	 2.194725 	 -1.1726570000 	 -2.3074910000 
864.05 	 225.0067000 	 2.194725 	 -1.1751970000 	 -2.3102280000 
864.25 	 225.0083000 	 2.194725 	 -1.1727080000 	 -2.3076600000 
864.45 	 225.0067000 	 2.194725 	 -1.1747770000 	 -2.3100310000 
864.65 	 225.0067000 	 2.194725 	 -1.1732860000 	 -2.3080950000 
864.85 	 225.0036000 	 2.194725 	 -1.1739510000 	 -2.3095670000 
865.05 	 224.9988000 	 2.194725 	 -1.1741920000 	 -2.3087380000 
865.25 	 224.9988000 	 2.194725 	 -1.1735150000 	 -2.3088870000 
865.45 	 224.9956000 	 2.194725 	 -1.1745100000 	 -2.3093410000 
865.65 	 224.9988000 	 2.194725 	 -1.1730350000 	 -2.3084770000 
865.85 	 224.9988000 	 2.194725 	 -1.1751330000 	 -2.3096720000 
866.05 	 224.9988000 	 2.194725 	 -1.1725710000 	 -2.3080600000 
866.25 	 224.9988000 	 2.194725 	 -1.1754480000 	 -2.3100150000 
866.45 	 224.9988000 	 2.194725 	 -1.1722370000 	 -2.3076500000 
866.65 	 224.9972000 	 2.194725 	 -1.1757820000 	 -2.3104730000 
866.85 	 224.9956000 	 2.194725 	 -1.1720850000 	 -2.3073360000 
867.05 	 224.9908000 	 2.194725 	 -1.1758900000 	 -2.3105720000 
867.25 	 224.9908000 	 2.194725 	 -1.1720050000 	 -2.3073230000 
867.45 	 224.9877000 	 2.194725 	 -1.1758680000 	 -2.3105560000 
867.65 	 224.9845000 	 2.194725 	 -1.1722470000 	 -2.3072720000 
867.85 	 224.9781000 	 2.194725 	 -1.1755340000 	 -2.3105140000 
868.05 	 224.9734000 	 2.194750 	 -1.1724790000 	 -2.3073770000 
868.25 	 224.9670000 	 2.194775 	 -1.1754610000 	 -2.3103650000 
868.45 	 224.9670000 	 2.194800 	 -1.1726890000 	 -2.3075260000 
868.65 	 224.9638000 	 2.194825 	 -1.1751020000 	 -2.3101740000 
868.85 	 224.9670000 	 2.194875 	 -1.1730730000 	 -2.3079460000 
869.05 	 224.9718000 	 2.194875 	 -1.1745870000 	 -2.3098310000 
869.25 	 224.9718000 	 2.194925 	 -1.1735440000 	 -2.3084160000 
869.45 	 224.9718000 	 2.194925 	 -1.1741860000 	 -2.3095860000 
869.65 	 224.9718000 	 2.194950 	 -1.1740270000 	 -2.3088140000 
869.85 	 224.9749000 	 2.194975 	 -1.1739190000 	 -2.3091670000 
870.05 	 224.9781000 	 2.195000 	 -1.1743670000 	 -2.3090240000 
870.25 	 224.9797000 	 2.195000 	 -1.1733400000 	 -2.3089150000 
870.45 	 224.9829000 	 2.195025 	 -1.1745900000 	 -2.3093060000 
870.65 	 224.9877000 	 2.195050 	 -1.1727460000 	 -2.3081520000 
870.85 	 224.9893000 	 2.195025 	 -1.1755660000 	 -2.3101330000 
871.05 	 224.9908000 	 2.195025 	 -1.1730510000 	 -2.3080130000 
871.25 	 224.9956000 	 2.195025 	 -1.1762560000 	 -2.3104860000 
871.45 	 224.9956000 	 2.195025 	 -1.1725710000 	 -2.3076220000 
871.65 	 224.9988000 	 2.195025 	 -1.1763350000 	 -2.3106420000 
871.85 	 225.0020000 	 2.195025 	 -1.1725680000 	 -2.3074600000 
872.05 	 225.0067000 	 2.195025 	 -1.1764840000 	 -2.3108420000 
872.25 	 225.0099000 	 2.195025 	 -1.1726030000 	 -2.3074440000 
872.45 	 225.0099000 	 2.195025 	 -1.1762170000 	 -2.3108200000 
872.65 	 225.0115000 	 2.195025 	 -1.1728410000 	 -2.3074660000 
872.85 	 225.0067000 	 2.195025 	 -1.1760900000 	 -2.3106000000 
873.05 	 225.0083000 	 2.195025 	 -1.1730510000 	 -2.3076180000 
873.25 	 225.0067000 	 2.195025 	 -1.1757060000 	 -2.3103590000 
873.45 	 225.0067000 	 2.195025 	 -1.1732010000 	 -2.3076500000 
873.65 	 225.0036000 	 2.195025 	 -1.1755050000 	 -2.3103710000 
873.85 	 224.9988000 	 2.195025 	 -1.1735310000 	 -2.3080570000 
874.05 	 224.9988000 	 2.195025 	 -1.1752760000 	 -2.3099490000 
874.25 	 224.9956000 	 2.195025 	 -1.1739640000 	 -2.3083050000 
874.45 	 224.9956000 	 2.195025 	 -1.1747550000 	 -2.3097520000 
874.65 	 224.9956000 	 2.195025 	 -1.1746090000 	 -2.3089540000 
874.85 	 224.9924000 	 2.195025 	 -1.1741510000 	 -2.3092750000 
875.05 	 224.9908000 	 2.195025 	 -1.1751680000 	 -2.3093610000 
875.25 	 224.9861000 	 2.195025 	 -1.1736810000 	 -2.3087250000 
875.45 	 224.9797000 	 2.195025 	 -1.1756710000 	 -2.3099580000 
875.65 	 224.9781000 	 2.195025 	 -1.1732010000 	 -2.3082640000 
875.85 	 224.9718000 	 2.195050 	 -1.1757660000 	 -2.3102000000 
876.05 	 224.9749000 	 2.195050 	 -1.1728860000 	 -2.3077010000 
876.25 	 224.9797000 	 2.195075 	 -1.1761820000 	 -2.3104290000 
876.45 	 224.9797000 	 2.195100 	 -1.1724030000 	 -2.3076600000 
876.65 	 224.9797000 	 2.195125 	 -1.1764530000 	 -2.3108450000 
876.85 	 224.9829000 	 2.195150 	 -1.1725040000 	 -2.3073100000 
877.05 	 224.9797000 	 2.195125 	 -1.1760970000 	 -2.3099390000 
877.25 	 224.9797000 	 2.195125 	 -1.1725200000 	 -2.3065220000 
877.45 	 224.9797000 	 2.195150 	 -1.1763760000 	 -2.3097100000 
877.65 	 224.9765000 	 2.195150 	 -1.1728700000 	 -2.3063060000 
877.85 	 224.9781000 	 2.195175 	 -1.1762370000 	 -2.3097830000 
878.05 	 224.9749000 	 2.195175 	 -1.1730320000 	 -2.3064520000 
878.25 	 224.9797000 	 2.195200 	 -1.1756740000 	 -2.3103840000 
878.45 	 224.9797000 	 2.195225 	 -1.1732230000 	 -2.3077360000 
878.65 	 224.9797000 	 2.195250 	 -1.1754830000 	 -2.3101330000 
878.85 	 224.9797000 	 2.195225 	 -1.1741830000 	 -2.3067860000 
879.05 	 224.9797000 	 2.195225 	 -1.1754930000 	 -2.3088580000 
879.25 	 224.9829000 	 2.195250 	 -1.1747070000 	 -2.3073070000 
879.45 	 224.9829000 	 2.195275 	 -1.1750510000 	 -2.3082000000 
879.65 	 224.9877000 	 2.195300 	 -1.1753310000 	 -2.3079400000 
879.85 	 224.9908000 	 2.195275 	 -1.1747550000 	 -2.3078540000 
880.05 	 224.9908000 	 2.195275 	 -1.1761350000 	 -2.3085530000 
880.25 	 224.9908000 	 2.195275 	 -1.1740460000 	 -2.3074980000 
880.45 	 224.9877000 	 2.195275 	 -1.1764840000 	 -2.3092080000 
880.65 	 224.9877000 	 2.195275 	 -1.1736930000 	 -2.3071890000 
880.85 	 224.9829000 	 2.195300 	 -1.1766590000 	 -2.3096370000 
881.05 	 224.9829000 	 2.195325 	 -1.1734390000 	 -2.3069730000 
881.25 	 224.9829000 	 2.195325 	 -1.1770340000 	 -2.3100280000 
881.45 	 224.9829000 	 2.195350 	 -1.1730420000 	 -2.3067600000 
881.65 	 224.9829000 	 2.195325 	 -1.1770250000 	 -2.3107020000 
881.85 	 224.9829000 	 2.195350 	 -1.1733150000 	 -2.3075170000 
882.05 	 224.9829000 	 2.195375 	 -1.1770880000 	 -2.3108040000 
882.25 	 224.9829000 	 2.195400 	 -1.1732990000 	 -2.3072970000 
882.45 	 224.9829000 	 2.195375 	 -1.1768530000 	 -2.3106070000 
882.65 	 224.9829000 	 2.195375 	 -1.1735060000 	 -2.3071700000 
882.85 	 224.9829000 	 2.195400 	 -1.1766750000 	 -2.3103650000 
883.05 	 224.9829000 	 2.195425 	 -1.1738330000 	 -2.3075800000 
883.25 	 224.9829000 	 2.195425 	 -1.1761700000 	 -2.3100730000 
883.45 	 224.9877000 	 2.195450 	 -1.1743830000 	 -2.3076760000 
883.65 	 224.9877000 	 2.195425 	 -1.1761730000 	 -2.3091410000 
883.85 	 224.9940000 	 2.195425 	 -1.1750890000 	 -2.3077580000 
884.05 	 224.9956000 	 2.195425 	 -1.1756070000 	 -2.3087760000 
884.25 	 224.9972000 	 2.195425 	 -1.1756990000 	 -2.3082070000 
884.45 	 224.9956000 	 2.195425 	 -1.1752700000 	 -2.3083240000 
884.65 	 224.9972000 	 2.195425 	 -1.1759850000 	 -2.3083050000 
884.85 	 224.9956000 	 2.195425 	 -1.1746790000 	 -2.3078700000 
885.05 	 224.9988000 	 2.195425 	 -1.1764270000 	 -2.3089440000 
885.25 	 224.9988000 	 2.195425 	 -1.1740210000 	 -2.3073890000 
885.45 	 224.9956000 	 2.195425 	 -1.1766820000 	 -2.3093320000 
885.65 	 224.9956000 	 2.195425 	 -1.1737440000 	 -2.3073230000 
885.85 	 224.9908000 	 2.195425 	 -1.1770500000 	 -2.3098600000 
886.05 	 224.9893000 	 2.195450 	 -1.1733820000 	 -2.3068110000 
886.25 	 224.9877000 	 2.195450 	 -1.1772350000 	 -2.3107660000 
886.45 	 224.9829000 	 2.195475 	 -1.1735950000 	 -2.3072720000 
886.65 	 224.9813000 	 2.195475 	 -1.1772700000 	 -2.3106420000 
886.85 	 224.9765000 	 2.195475 	 -1.1733690000 	 -2.3076920000 
887.05 	 224.9734000 	 2.195500 	 -1.1770190000 	 -2.3110680000 
887.25 	 224.9718000 	 2.195525 	 -1.1735630000 	 -2.3078220000 
887.45 	 224.9670000 	 2.195550 	 -1.1767200000 	 -2.3108070000 
887.65 	 224.9686000 	 2.195575 	 -1.1738050000 	 -2.3078540000 
887.85 	 224.9670000 	 2.195600 	 -1.1764300000 	 -2.3106890000 
888.05 	 224.9670000 	 2.195625 	 -1.1742940000 	 -2.3082190000 
888.25 	 224.9638000 	 2.195650 	 -1.1760550000 	 -2.3103680000 
888.45 	 224.9670000 	 2.195675 	 -1.1747650000 	 -2.3084610000 
888.65 	 224.9749000 	 2.195725 	 -1.1754670000 	 -2.3097070000 
888.85 	 224.9813000 	 2.195725 	 -1.1752380000 	 -2.3082830000 
889.05 	 224.9940000 	 2.195725 	 -1.1753080000 	 -2.3087720000 
889.25 	 225.0036000 	 2.195725 	 -1.1760330000 	 -2.3094650000 
889.45 	 225.0115000 	 2.195725 	 -1.1752890000 	 -2.3092750000 
889.65 	 225.0147000 	 2.195725 	 -1.1766850000 	 -2.3098340000 
889.85 	 225.0179000 	 2.195725 	 -1.1746500000 	 -2.3089440000 
890.05 	 225.0179000 	 2.195725 	 -1.1769070000 	 -2.3102410000 
890.25 	 225.0179000 	 2.195725 	 -1.1745550000 	 -2.3085560000 
890.45 	 225.0179000 	 2.195725 	 -1.1776640000 	 -2.3108200000 
890.65 	 225.0195000 	 2.195725 	 -1.1742500000 	 -2.3081780000 
890.85 	 225.0226000 	 2.195725 	 -1.1776100000 	 -2.3109630000 
891.05 	 225.0242000 	 2.195725 	 -1.1739950000 	 -2.3079870000 
891.25 	 225.0226000 	 2.195725 	 -1.1777590000 	 -2.3111850000 
891.45 	 225.0226000 	 2.195725 	 -1.1738460000 	 -2.3078700000 
891.65 	 225.0147000 	 2.195700 	 -1.1777210000 	 -2.3111310000 
891.85 	 225.0115000 	 2.195675 	 -1.1740300000 	 -2.3077200000 
892.05 	 225.0067000 	 2.195675 	 -1.1777080000 	 -2.3113120000 
892.25 	 225.0067000 	 2.195675 	 -1.1739130000 	 -2.3079710000 
892.45 	 225.0067000 	 2.195675 	 -1.1776100000 	 -2.3111090000 
892.65 	 225.0036000 	 2.195675 	 -1.1743860000 	 -2.3079650000 
892.85 	 225.0036000 	 2.195675 	 -1.1772920000 	 -2.3109090000 
893.05 	 225.0036000 	 2.195675 	 -1.1748350000 	 -2.3084260000 
893.25 	 224.9988000 	 2.195675 	 -1.1767610000 	 -2.3105910000 
893.45 	 224.9972000 	 2.195675 	 -1.1752890000 	 -2.3086960000 
893.65 	 224.9956000 	 2.195675 	 -1.1760550000 	 -2.3100060000 
893.85 	 224.9956000 	 2.195675 	 -1.1759000000 	 -2.3092270000 
894.05 	 224.9956000 	 2.195675 	 -1.1754770000 	 -2.3094210000 
894.25 	 224.9956000 	 2.195675 	 -1.1764910000 	 -2.3098020000 
894.45 	 224.9908000 	 2.195675 	 -1.1751710000 	 -2.3092010000 
894.65 	 224.9877000 	 2.195675 	 -1.1768440000 	 -2.3101810000 
894.85 	 224.9877000 	 2.195675 	 -1.1745580000 	 -2.3083750000 
895.05 	 224.9877000 	 2.195675 	 -1.1772600000 	 -2.3103550000 
895.25 	 224.9861000 	 2.195675 	 -1.1742780000 	 -2.3080380000 
895.45 	 224.9877000 	 2.195675 	 -1.1776860000 	 -2.3106580000 
895.65 	 224.9877000 	 2.195675 	 -1.1740370000 	 -2.3078000000 
895.85 	 224.9877000 	 2.195675 	 -1.1778100000 	 -2.3110550000 
896.05 	 224.9829000 	 2.195675 	 -1.1738680000 	 -2.3076570000 
896.25 	 224.9829000 	 2.195675 	 -1.1777620000 	 -2.3111500000 
896.45 	 224.9845000 	 2.195675 	 -1.1740140000 	 -2.3077140000 
896.65 	 224.9797000 	 2.195675 	 -1.1777110000 	 -2.3111630000 
896.85 	 224.9797000 	 2.195675 	 -1.1743860000 	 -2.3078850000 
897.05 	 224.9765000 	 2.195675 	 -1.1775020000 	 -2.3109750000 
897.25 	 224.9781000 	 2.195700 	 -1.1744750000 	 -2.3075640000 
897.45 	 224.9749000 	 2.195725 	 -1.1770880000 	 -2.3103330000 
897.65 	 224.9718000 	 2.195725 	 -1.1750160000 	 -2.3080130000 
897.85 	 224.9734000 	 2.195775 	 -1.1764050000 	 -2.3100440000 
898.05 	 224.9718000 	 2.195775 	 -1.1754190000 	 -2.3084990000 
898.25 	 224.9718000 	 2.195800 	 -1.1758900000 	 -2.3096750000 
898.45 	 224.9702000 	 2.195825 	 -1.1760270000 	 -2.3090620000 
898.65 	 224.9718000 	 2.195850 	 -1.1751810000 	 -2.3091440000 
898.85 	 224.9718000 	 2.195875 	 -1.1767040000 	 -2.3097160000 
899.05 	 224.9734000 	 2.195900 	 -1.1746120000 	 -2.3083750000 
899.25 	 224.9797000 	 2.195900 	 -1.1770280000 	 -2.3105910000 
899.45 	 224.9829000 	 2.195925 	 -1.1740590000 	 -2.3083620000 
899.65 	 224.9829000 	 2.195925 	 -1.1775080000 	 -2.3110360000 
899.85 	 224.9877000 	 2.195925 	 -1.1739640000 	 -2.3082510000 
900.05 	 224.9908000 	 2.195950 	 -1.1769610000 	 -2.3110960000 
900.25 	 224.9908000 	 2.195975 	 -1.1731180000 	 -2.3077300000 
900.45 	 224.9908000 	 2.196000 	 -1.1767260000 	 -2.3112650000 
900.65 	 224.9908000 	 2.195975 	 -1.1743450000 	 -2.3075450000 
900.85 	 224.9956000 	 2.195975 	 -1.1773900000 	 -2.3108040000 
901.05 	 224.9956000 	 2.195975 	 -1.1748030000 	 -2.3079520000 
901.25 	 224.9956000 	 2.195975 	 -1.1769420000 	 -2.3105750000 
901.45 	 224.9908000 	 2.195975 	 -1.1751840000 	 -2.3082320000 
901.65 	 224.9908000 	 2.195975 	 -1.1764810000 	 -2.3099450000 
901.85 	 224.9877000 	 2.195975 	 -1.1754670000 	 -2.3087470000 
902.05 	 224.9877000 	 2.195975 	 -1.1760520000 	 -2.3097130000 
902.25 	 224.9829000 	 2.195975 	 -1.1761350000 	 -2.3093450000 
902.45 	 224.9829000 	 2.195975 	 -1.1753150000 	 -2.3095230000 
902.65 	 224.9829000 	 2.196000 	 -1.1767290000 	 -2.3098340000 
902.85 	 224.9829000 	 2.196000 	 -1.1745800000 	 -2.3085750000 
903.05 	 224.9829000 	 2.196025 	 -1.1768880000 	 -2.3103780000 
903.25 	 224.9877000 	 2.196050 	 -1.1743390000 	 -2.3085560000 
903.45 	 224.9877000 	 2.196025 	 -1.1775620000 	 -2.3102980000 
903.65 	 224.9877000 	 2.196050 	 -1.1743740000 	 -2.3077840000 
903.85 	 224.9829000 	 2.196050 	 -1.1771740000 	 -2.3110800000 
904.05 	 224.9813000 	 2.196075 	 -1.1738650000 	 -2.3081970000 
904.25 	 224.9797000 	 2.196100 	 -1.1774860000 	 -2.3112900000 
904.45 	 224.9765000 	 2.196075 	 -1.1735880000 	 -2.3085400000 
904.65 	 224.9749000 	 2.196100 	 -1.1774890000 	 -2.3115410000 
904.85 	 224.9749000 	 2.196125 	 -1.1735280000 	 -2.3081080000 
905.05 	 224.9749000 	 2.196150 	 -1.1772660000 	 -2.3116210000 
905.25 	 224.9749000 	 2.196175 	 -1.1738680000 	 -2.3082570000 
905.45 	 224.9749000 	 2.196200 	 -1.1772700000 	 -2.3113850000 
905.65 	 224.9718000 	 2.196200 	 -1.1739510000 	 -2.3082290000 
905.85 	 224.9718000 	 2.196225 	 -1.1766590000 	 -2.3111090000 
906.05 	 224.9718000 	 2.196250 	 -1.1745170000 	 -2.3083940000 
906.25 	 224.9749000 	 2.196275 	 -1.1762170000 	 -2.3107430000 
906.45 	 224.9781000 	 2.196300 	 -1.1748350000 	 -2.3091510000 
906.65 	 224.9829000 	 2.196300 	 -1.1758170000 	 -2.3112110000 
906.85 	 224.9877000 	 2.196325 	 -1.1749620000 	 -2.3100600000 
907.05 	 224.9956000 	 2.196325 	 -1.1751430000 	 -2.3108200000 
907.25 	 224.9988000 	 2.196325 	 -1.1756830000 	 -2.3103240000 
907.45 	 224.9988000 	 2.196325 	 -1.1751210000 	 -2.3106580000 
907.65 	 225.0052000 	 2.196325 	 -1.1763030000 	 -2.3114780000 
907.85 	 225.0036000 	 2.196325 	 -1.1744020000 	 -2.3102440000 
908.05 	 225.0067000 	 2.196325 	 -1.1767640000 	 -2.3117510000 
908.25 	 225.0067000 	 2.196325 	 -1.1741450000 	 -2.3098660000 
908.45 	 225.0067000 	 2.196325 	 -1.1770190000 	 -2.3121960000 
908.65 	 225.0067000 	 2.196325 	 -1.1737660000 	 -2.3095450000 
908.85 	 225.0067000 	 2.196325 	 -1.1772510000 	 -2.3124600000 
909.05 	 225.0067000 	 2.196325 	 -1.1735880000 	 -2.3093000000 
909.25 	 225.0083000 	 2.196325 	 -1.1772030000 	 -2.3126000000 
909.45 	 225.0115000 	 2.196325 	 -1.1735630000 	 -2.3093060000 
909.65 	 225.0131000 	 2.196325 	 -1.1771970000 	 -2.3125710000 
909.85 	 225.0147000 	 2.196325 	 -1.1737120000 	 -2.3094150000 
910.05 	 225.0147000 	 2.196325 	 -1.1768210000 	 -2.3123770000 
910.25 	 225.0147000 	 2.196325 	 -1.1744370000 	 -2.3097420000 
910.45 	 225.0131000 	 2.196325 	 -1.1764430000 	 -2.3120050000 
910.65 	 225.0115000 	 2.196325 	 -1.1747140000 	 -2.3100030000 
910.85 	 225.0067000 	 2.196325 	 -1.1759410000 	 -2.3116180000 
911.05 	 225.0036000 	 2.196325 	 -1.1753970000 	 -2.3105970000 
911.25 	 224.9988000 	 2.196325 	 -1.1754070000 	 -2.3112110000 
911.45 	 224.9988000 	 2.196325 	 -1.1757310000 	 -2.3107910000 
911.65 	 224.9988000 	 2.196325 	 -1.1748600000 	 -2.3106930000 
911.85 	 224.9988000 	 2.196325 	 -1.1763030000 	 -2.3114010000 
912.05 	 225.0036000 	 2.196325 	 -1.1744530000 	 -2.3103840000 
912.25 	 225.0036000 	 2.196325 	 -1.1764940000 	 -2.3118340000 
912.45 	 225.0036000 	 2.196325 	 -1.1741420000 	 -2.3101620000 
912.65 	 225.0020000 	 2.196325 	 -1.1769900000 	 -2.3122570000 
912.85 	 225.0020000 	 2.196325 	 -1.1738970000 	 -2.3096630000 
913.05 	 224.9988000 	 2.196325 	 -1.1772760000 	 -2.3124310000 
913.25 	 224.9956000 	 2.196325 	 -1.1736010000 	 -2.3093450000 
913.45 	 224.9956000 	 2.196325 	 -1.1773620000 	 -2.3126950000 
913.65 	 224.9940000 	 2.196325 	 -1.1734800000 	 -2.3093030000 
913.85 	 224.9908000 	 2.196325 	 -1.1771330000 	 -2.3127170000 
914.05 	 224.9908000 	 2.196325 	 -1.1734800000 	 -2.3093030000 
914.25 	 224.9877000 	 2.196325 	 -1.1771900000 	 -2.3126790000 
914.45 	 224.9829000 	 2.196325 	 -1.1735880000 	 -2.3093380000 
914.65 	 224.9797000 	 2.196325 	 -1.1769070000 	 -2.3125050000 
914.85 	 224.9749000 	 2.196325 	 -1.1740530000 	 -2.3094270000 
915.05 	 224.9718000 	 2.196325 	 -1.1766590000 	 -2.3122720000 
915.25 	 224.9670000 	 2.196325 	 -1.1742970000 	 -2.3097550000 
915.45 	 224.9670000 	 2.196350 	 -1.1764530000 	 -2.3121170000 
915.65 	 224.9670000 	 2.196350 	 -1.1750160000 	 -2.3098980000 
915.85 	 224.9670000 	 2.196400 	 -1.1762870000 	 -2.3117480000 
916.05 	 224.9670000 	 2.196425 	 -1.1755180000 	 -2.3104000000 
916.25 	 224.9670000 	 2.196475 	 -1.1755560000 	 -2.3111820000 
916.45 	 224.9670000 	 2.196500 	 -1.1761220000 	 -2.3108860000 
916.65 	 224.9670000 	 2.196525 	 -1.1749650000 	 -2.3104480000 
916.85 	 224.9718000 	 2.196550 	 -1.1767260000 	 -2.3114750000 
917.05 	 224.9749000 	 2.196575 	 -1.1744690000 	 -2.3102250000 
917.25 	 224.9749000 	 2.196600 	 -1.1771390000 	 -2.3118940000 
917.45 	 224.9813000 	 2.196600 	 -1.1741290000 	 -2.3096630000 
917.65 	 224.9829000 	 2.196625 	 -1.1775050000 	 -2.3123680000 
917.85 	 224.9877000 	 2.196650 	 -1.1737860000 	 -2.3094270000 
918.05 	 224.9908000 	 2.196625 	 -1.1777620000 	 -2.3112230000 
918.25 	 224.9956000 	 2.196625 	 -1.1737890000 	 -2.3078190000 
918.45 	 224.9988000 	 2.196625 	 -1.1777050000 	 -2.3114080000 
918.65 	 225.0036000 	 2.196625 	 -1.1735440000 	 -2.3084670000 
918.85 	 225.0036000 	 2.196625 	 -1.1774380000 	 -2.3127050000 
919.05 	 225.0083000 	 2.196625 	 -1.1736550000 	 -2.3092970000 
919.25 	 225.0115000 	 2.196625 	 -1.1770090000 	 -2.3124890000 
919.45 	 225.0147000 	 2.196625 	 -1.1740720000 	 -2.3095830000 
919.65 	 225.0163000 	 2.196625 	 -1.1770250000 	 -2.3125330000 
919.85 	 225.0179000 	 2.196625 	 -1.1740340000 	 -2.3096280000 
920.05 	 225.0179000 	 2.196625 	 -1.1766910000 	 -2.3121800000 
920.25 	 225.0147000 	 2.196625 	 -1.1745830000 	 -2.3101580000 
920.45 	 225.0147000 	 2.196625 	 -1.1761700000 	 -2.3120090000 
920.65 	 225.0147000 	 2.196625 	 -1.1749620000 	 -2.3103620000 
920.85 	 225.0147000 	 2.196625 	 -1.1757760000 	 -2.3116140000 
921.05 	 225.0147000 	 2.196625 	 -1.1754350000 	 -2.3107500000 
921.25 	 225.0115000 	 2.196625 	 -1.1751050000 	 -2.3110740000 
921.45 	 225.0115000 	 2.196625 	 -1.1758260000 	 -2.3111850000 
921.65 	 225.0067000 	 2.196625 	 -1.1749650000 	 -2.3107970000 
921.85 	 225.0036000 	 2.196625 	 -1.1761130000 	 -2.3114270000 
922.05 	 225.0036000 	 2.196625 	 -1.1747800000 	 -2.3107210000 
922.25 	 224.9988000 	 2.196625 	 -1.1763160000 	 -2.3115350000 
922.45 	 224.9988000 	 2.196625 	 -1.1743830000 	 -2.3104980000 
922.65 	 224.9988000 	 2.196625 	 -1.1767360000 	 -2.3120280000 
922.85 	 224.9988000 	 2.196625 	 -1.1739130000 	 -2.3099420000 
923.05 	 224.9988000 	 2.196625 	 -1.1772030000 	 -2.3124540000 
923.25 	 224.9956000 	 2.196625 	 -1.1737630000 	 -2.3096530000 
923.45 	 224.9956000 	 2.196625 	 -1.1771970000 	 -2.3125050000 
923.65 	 224.9956000 	 2.196625 	 -1.1735730000 	 -2.3096340000 
923.85 	 224.9940000 	 2.196625 	 -1.1774860000 	 -2.3127460000 
924.05 	 224.9877000 	 2.196625 	 -1.1735980000 	 -2.3094370000 
924.25 	 224.9877000 	 2.196625 	 -1.1771650000 	 -2.3127430000 
924.45 	 224.9877000 	 2.196625 	 -1.1737860000 	 -2.3095350000 
924.65 	 224.9877000 	 2.196625 	 -1.1770880000 	 -2.3126090000 
924.85 	 224.9877000 	 2.196625 	 -1.1739640000 	 -2.3096910000 
925.05 	 224.9829000 	 2.196625 	 -1.1767480000 	 -2.3123770000 
925.25 	 224.9861000 	 2.196625 	 -1.1742430000 	 -2.3099360000 
925.45 	 224.9877000 	 2.196625 	 -1.1763700000 	 -2.3122380000 
925.65 	 224.9877000 	 2.196625 	 -1.1746120000 	 -2.3101870000 
925.85 	 224.9877000 	 2.196625 	 -1.1758260000 	 -2.3118180000 
926.05 	 224.9908000 	 2.196625 	 -1.1751020000 	 -2.3107530000 
926.25 	 224.9877000 	 2.196625 	 -1.1751050000 	 -2.3111280000 
926.45 	 224.9877000 	 2.196625 	 -1.1758740000 	 -2.3113320000 
926.65 	 224.9877000 	 2.196625 	 -1.1746220000 	 -2.3108170000 
926.85 	 224.9829000 	 2.196625 	 -1.1764210000 	 -2.3116240000 
927.05 	 224.9877000 	 2.196650 	 -1.1748790000 	 -2.3103080000 
927.25 	 224.9829000 	 2.196650 	 -1.1775620000 	 -2.3124120000 
927.45 	 224.9877000 	 2.196675 	 -1.1744630000 	 -2.3101580000 
927.65 	 224.9829000 	 2.196675 	 -1.1775720000 	 -2.3124340000 
927.85 	 224.9829000 	 2.196675 	 -1.1745870000 	 -2.3096020000 
928.05 	 224.9797000 	 2.196700 	 -1.1775340000 	 -2.3125650000 
928.25 	 224.9749000 	 2.196700 	 -1.1732070000 	 -2.3090870000 
928.45 	 224.9718000 	 2.196725 	 -1.1768340000 	 -2.3123770000 
928.65 	 224.9670000 	 2.196750 	 -1.1730260000 	 -2.3091190000 
928.85 	 224.9638000 	 2.196775 	 -1.1767550000 	 -2.3124410000 
929.05 	 224.9638000 	 2.196800 	 -1.1730160000 	 -2.3091760000 
929.25 	 224.9638000 	 2.196850 	 -1.1767100000 	 -2.3123300000 
929.45 	 224.9591000 	 2.196875 	 -1.1731240000 	 -2.3090390000 
929.65 	 224.9638000 	 2.196900 	 -1.1763730000 	 -2.3120430000 
929.85 	 224.9591000 	 2.196925 	 -1.1734490000 	 -2.3095830000 
930.05 	 224.9638000 	 2.196975 	 -1.1759120000 	 -2.3123840000 
930.25 	 224.9670000 	 2.197000 	 -1.1740750000 	 -2.3102890000 
930.45 	 224.9718000 	 2.197025 	 -1.1753530000 	 -2.3118590000 
930.65 	 224.9749000 	 2.197025 	 -1.1745200000 	 -2.3106580000 
930.85 	 224.9829000 	 2.197075 	 -1.1749900000 	 -2.3116210000 
931.05 	 224.9893000 	 2.197075 	 -1.1747260000 	 -2.3110070000 
931.25 	 224.9956000 	 2.197075 	 -1.1752350000 	 -2.3101010000 
931.45 	 225.0020000 	 2.197075 	 -1.1749620000 	 -2.3102540000 
931.65 	 225.0067000 	 2.197075 	 -1.1736650000 	 -2.3094750000 
931.85 	 225.0147000 	 2.197075 	 -1.1752700000 	 -2.3106990000 
932.05 	 225.0179000 	 2.197075 	 -1.1729180000 	 -2.3089630000 
932.25 	 225.0258000 	 2.197075 	 -1.1758260000 	 -2.3110740000 
932.45 	 225.0306000 	 2.197075 	 -1.1727910000 	 -2.3087980000 
932.65 	 225.0338000 	 2.197075 	 -1.1758420000 	 -2.3112520000 
932.85 	 225.0369000 	 2.197075 	 -1.1724980000 	 -2.3083810000 
933.05 	 225.0385000 	 2.197075 	 -1.1761630000 	 -2.3114780000 
933.25 	 225.0385000 	 2.197025 	 -1.1725520000 	 -2.3083690000 
933.45 	 225.0385000 	 2.197000 	 -1.1764020000 	 -2.3117070000 
933.65 	 225.0385000 	 2.196950 	 -1.1725460000 	 -2.3082730000 
933.85 	 225.0417000 	 2.196925 	 -1.1760080000 	 -2.3115600000 
934.05 	 225.0401000 	 2.196900 	 -1.1726190000 	 -2.3083780000 
934.25 	 225.0385000 	 2.196875 	 -1.1759250000 	 -2.3113280000 
934.45 	 225.0338000 	 2.196825 	 -1.1730160000 	 -2.3084130000 
934.65 	 225.0258000 	 2.196825 	 -1.1753210000 	 -2.3110520000 
934.85 	 225.0226000 	 2.196775 	 -1.1735630000 	 -2.3091060000 
935.05 	 225.0179000 	 2.196775 	 -1.1746950000 	 -2.3106070000 
935.25 	 225.0147000 	 2.196750 	 -1.1742810000 	 -2.3095100000 
935.45 	 225.0147000 	 2.196750 	 -1.1741190000 	 -2.3101070000 
935.65 	 225.0147000 	 2.196725 	 -1.1748350000 	 -2.3102250000 
935.85 	 225.0147000 	 2.196700 	 -1.1735730000 	 -2.3094270000 
936.05 	 225.0147000 	 2.196725 	 -1.1752000000 	 -2.3106990000 
936.25 	 225.0147000 	 2.196725 	 -1.1732100000 	 -2.3092460000 
936.45 	 225.0131000 	 2.196725 	 -1.1758070000 	 -2.3110610000 
936.65 	 225.0115000 	 2.196675 	 -1.1728000000 	 -2.3089060000 
936.85 	 225.0115000 	 2.196675 	 -1.1761250000 	 -2.3114680000 
937.05 	 225.0115000 	 2.196675 	 -1.1726030000 	 -2.3084860000 
937.25 	 225.0067000 	 2.196675 	 -1.1763570000 	 -2.3116560000 
937.45 	 225.0067000 	 2.196675 	 -1.1724250000 	 -2.3084900000 
937.65 	 225.0052000 	 2.196675 	 -1.1763600000 	 -2.3117890000 
937.85 	 225.0036000 	 2.196675 	 -1.1724730000 	 -2.3084800000 
938.05 	 224.9988000 	 2.196675 	 -1.1764620000 	 -2.3118660000 
938.25 	 224.9972000 	 2.196675 	 -1.1727080000 	 -2.3084290000 
938.45 	 224.9988000 	 2.196675 	 -1.1759060000 	 -2.3115000000 
938.65 	 224.9956000 	 2.196675 	 -1.1729940000 	 -2.3087820000 
938.85 	 224.9956000 	 2.196675 	 -1.1753720000 	 -2.3112550000 
939.05 	 224.9956000 	 2.196675 	 -1.1732800000 	 -2.3089120000 
939.25 	 224.9972000 	 2.196675 	 -1.1751680000 	 -2.3111440000 
939.45 	 224.9956000 	 2.196675 	 -1.1737120000 	 -2.3092270000 
939.65 	 224.9956000 	 2.196675 	 -1.1747520000 	 -2.3107400000 
939.85 	 224.9956000 	 2.196675 	 -1.1741070000 	 -2.3097450000 
940.05 	 224.9988000 	 2.196675 	 -1.1739760000 	 -2.3101710000 
940.25 	 224.9956000 	 2.196675 	 -1.1747300000 	 -2.3101170000 
940.45 	 224.9924000 	 2.196675 	 -1.1737250000 	 -2.3097930000 
940.65 	 224.9908000 	 2.196675 	 -1.1751270000 	 -2.3105180000 
940.85 	 224.9877000 	 2.196675 	 -1.1734870000 	 -2.3095770000 
941.05 	 224.9877000 	 2.196675 	 -1.1751910000 	 -2.3108200000 
941.25 	 224.9877000 	 2.196675 	 -1.1728800000 	 -2.3091350000 
941.45 	 224.9829000 	 2.196675 	 -1.1758200000 	 -2.3112520000 
941.65 	 224.9829000 	 2.196675 	 -1.1725840000 	 -2.3088390000 
941.85 	 224.9829000 	 2.196675 	 -1.1760520000 	 -2.3116270000 
942.05 	 224.9829000 	 2.196675 	 -1.1724850000 	 -2.3085820000 
942.25 	 224.9829000 	 2.196675 	 -1.1761790000 	 -2.3117800000 
942.45 	 224.9797000 	 2.196675 	 -1.1723040000 	 -2.3083850000 
942.65 	 224.9749000 	 2.196675 	 -1.1761890000 	 -2.3117920000 
942.85 	 224.9718000 	 2.196675 	 -1.1725080000 	 -2.3083590000 
943.05 	 224.9718000 	 2.196675 	 -1.1761570000 	 -2.3116430000 
943.25 	 224.9670000 	 2.196725 	 -1.1727560000 	 -2.3083500000 
943.45 	 224.9670000 	 2.196750 	 -1.1757910000 	 -2.3114140000 
943.65 	 224.9638000 	 2.196775 	 -1.1734010000 	 -2.3090360000 
943.85 	 224.9670000 	 2.196800 	 -1.1747680000 	 -2.3107240000 
944.05 	 224.9749000 	 2.196825 	 -1.1740560000 	 -2.3095920000 
944.25 	 224.9797000 	 2.196850 	 -1.1742880000 	 -2.3104730000 
944.45 	 224.9797000 	 2.196875 	 -1.1742460000 	 -2.3099330000 
944.65 	 224.9797000 	 2.196875 	 -1.1736430000 	 -2.3100950000 
944.85 	 224.9765000 	 2.196875 	 -1.1750060000 	 -2.3105560000 
945.05 	 224.9749000 	 2.196900 	 -1.1729370000 	 -2.3092870000 
945.25 	 224.9702000 	 2.196925 	 -1.1756960000 	 -2.3112930000 
945.45 	 224.9670000 	 2.196950 	 -1.1725360000 	 -2.3088200000 
945.65 	 224.9670000 	 2.196975 	 -1.1757850000 	 -2.3114940000 
945.85 	 224.9638000 	 2.197000 	 -1.1723230000 	 -2.3084770000 
946.05 	 224.9638000 	 2.197025 	 -1.1760650000 	 -2.3117420000 
946.25 	 224.9638000 	 2.197050 	 -1.1723550000 	 -2.3083720000 
946.45 	 224.9622000 	 2.197100 	 -1.1762140000 	 -2.3118210000 
946.65 	 224.9591000 	 2.197125 	 -1.1724250000 	 -2.3083750000 
946.85 	 224.9591000 	 2.197150 	 -1.1756130000 	 -2.3116810000 
947.05 	 224.9591000 	 2.197175 	 -1.1727370000 	 -2.3085630000 
947.25 	 224.9622000 	 2.197200 	 -1.1755310000 	 -2.3113470000 
947.45 	 224.9638000 	 2.197250 	 -1.1730540000 	 -2.3089950000 
947.65 	 224.9638000 	 2.197275 	 -1.1751460000 	 -2.3111220000 
947.85 	 224.9670000 	 2.197300 	 -1.1736620000 	 -2.3093540000 
948.05 	 224.9718000 	 2.197325 	 -1.1746340000 	 -2.3106510000 
948.25 	 224.9718000 	 2.197350 	 -1.1741890000 	 -2.3097320000 
948.45 	 224.9749000 	 2.197375 	 -1.1741320000 	 -2.3103210000 
948.65 	 224.9797000 	 2.197400 	 -1.1749460000 	 -2.3100060000 
948.85 	 224.9829000 	 2.197400 	 -1.1744150000 	 -2.3100060000 
949.05 	 224.9877000 	 2.197425 	 -1.1754700000 	 -2.3107210000 
949.25 	 224.9908000 	 2.197450 	 -1.1739250000 	 -2.3098630000 
949.45 	 224.9988000 	 2.197425 	 -1.1776380000 	 -2.3112580000 
949.65 	 225.0052000 	 2.197425 	 -1.1754130000 	 -2.3097960000 
949.85 	 225.0067000 	 2.197425 	 -1.1779590000 	 -2.3116110000 
950.05 	 225.0115000 	 2.197425 	 -1.1750030000 	 -2.3092400000 
950.25 	 225.0147000 	 2.197425 	 -1.1783280000 	 -2.3120180000 
950.45 	 225.0147000 	 2.197425 	 -1.1746370000 	 -2.3090810000 
950.65 	 225.0163000 	 2.197425 	 -1.1785060000 	 -2.3121610000 
950.85 	 225.0147000 	 2.197425 	 -1.1746310000 	 -2.3086800000 
951.05 	 225.0147000 	 2.197425 	 -1.1783760000 	 -2.3123710000 
951.25 	 225.0147000 	 2.197425 	 -1.1745990000 	 -2.3089190000 
951.45 	 225.0147000 	 2.197425 	 -1.1781920000 	 -2.3122470000 
951.65 	 225.0147000 	 2.197425 	 -1.1749680000 	 -2.3090200000 
951.85 	 225.0179000 	 2.197425 	 -1.1778320000 	 -2.3120370000 
952.05 	 225.0147000 	 2.197425 	 -1.1754070000 	 -2.3093610000 
952.25 	 225.0147000 	 2.197425 	 -1.1774290000 	 -2.3117760000 
952.45 	 225.0163000 	 2.197425 	 -1.1757340000 	 -2.3096080000 
952.65 	 225.0179000 	 2.197375 	 -1.1770310000 	 -2.3113380000 
952.85 	 225.0163000 	 2.197375 	 -1.1762400000 	 -2.3101070000 
953.05 	 225.0179000 	 2.197375 	 -1.1766340000 	 -2.3108700000 
953.25 	 225.0147000 	 2.197375 	 -1.1765510000 	 -2.3103680000 
953.45 	 225.0115000 	 2.197350 	 -1.1763830000 	 -2.3107690000 
953.65 	 225.0036000 	 2.197325 	 -1.1768120000 	 -2.3108550000 
953.85 	 224.9988000 	 2.197325 	 -1.1755500000 	 -2.3100880000 
954.05 	 224.9988000 	 2.197325 	 -1.1776510000 	 -2.3113410000 
954.25 	 224.9956000 	 2.197325 	 -1.1751050000 	 -2.3096560000 
954.45 	 224.9956000 	 2.197325 	 -1.1778070000 	 -2.3116780000 
954.65 	 224.9940000 	 2.197325 	 -1.1748660000 	 -2.3092590000 
954.85 	 224.9908000 	 2.197325 	 -1.1781180000 	 -2.3120120000 
955.05 	 224.9893000 	 2.197325 	 -1.1746150000 	 -2.3090550000 
955.25 	 224.9877000 	 2.197325 	 -1.1785030000 	 -2.3123170000 
955.45 	 224.9877000 	 2.197325 	 -1.1745550000 	 -2.3088420000 
955.65 	 224.9829000 	 2.197325 	 -1.1784040000 	 -2.3122440000 
955.85 	 224.9813000 	 2.197325 	 -1.1748440000 	 -2.3090870000 
956.05 	 224.9797000 	 2.197325 	 -1.1782300000 	 -2.3123490000 
956.25 	 224.9813000 	 2.197325 	 -1.1750700000 	 -2.3090200000 
956.45 	 224.9829000 	 2.197325 	 -1.1780010000 	 -2.3120590000 
956.65 	 224.9829000 	 2.197325 	 -1.1752030000 	 -2.3091380000 
956.85 	 224.9829000 	 2.197325 	 -1.1777370000 	 -2.3117860000 
957.05 	 224.9829000 	 2.197325 	 -1.1755400000 	 -2.3094240000 
957.25 	 224.9829000 	 2.197325 	 -1.1774030000 	 -2.3115890000 
957.45 	 224.9829000 	 2.197350 	 -1.1760010000 	 -2.3097390000 
957.65 	 224.9813000 	 2.197375 	 -1.1767740000 	 -2.3111470000 
957.85 	 224.9797000 	 2.197375 	 -1.1763950000 	 -2.3102350000 
958.05 	 224.9749000 	 2.197375 	 -1.1763160000 	 -2.3106450000 
958.25 	 224.9749000 	 2.197400 	 -1.1768150000 	 -2.3107150000 
958.45 	 224.9749000 	 2.197425 	 -1.1757600000 	 -2.3103140000 
958.65 	 224.9749000 	 2.197425 	 -1.1773330000 	 -2.3111720000 
958.85 	 224.9734000 	 2.197450 	 -1.1752890000 	 -2.3099070000 
959.05 	 224.9718000 	 2.197475 	 -1.1778890000 	 -2.3116460000 
959.25 	 224.9718000 	 2.197500 	 -1.1750730000 	 -2.3094240000 
959.45 	 224.9702000 	 2.197525 	 -1.1780200000 	 -2.3118560000 
959.65 	 224.9718000 	 2.197550 	 -1.1746500000 	 -2.3090900000 
959.85 	 224.9718000 	 2.197550 	 -1.1782840000 	 -2.3123930000 
960.05 	 224.9718000 	 2.197600 	 -1.1744050000 	 -2.3089690000 
960.25 	 224.9718000 	 2.197600 	 -1.1781470000 	 -2.3122310000 
960.45 	 224.9797000 	 2.197625 	 -1.1743990000 	 -2.3088900000 
960.65 	 224.9797000 	 2.197650 	 -1.1781820000 	 -2.3123740000 
960.85 	 224.9845000 	 2.197650 	 -1.1750280000 	 -2.3097990000 
961.05 	 224.9908000 	 2.197650 	 -1.1776130000 	 -2.3133310000 
961.25 	 224.9908000 	 2.197675 	 -1.1750980000 	 -2.3106610000 
961.45 	 224.9956000 	 2.197675 	 -1.1774600000 	 -2.3126410000 
961.65 	 224.9956000 	 2.197675 	 -1.1761410000 	 -2.3105340000 
961.85 	 224.9988000 	 2.197675 	 -1.1775110000 	 -2.3123770000 
962.05 	 224.9988000 	 2.197675 	 -1.1765130000 	 -2.3108070000 
962.25 	 224.9988000 	 2.197675 	 -1.1771580000 	 -2.3121070000 
962.45 	 225.0020000 	 2.197675 	 -1.1763830000 	 -2.3108930000 
962.65 	 224.9988000 	 2.197675 	 -1.1767770000 	 -2.3118460000 
962.85 	 224.9988000 	 2.197675 	 -1.1771580000 	 -2.3115730000 
963.05 	 225.0036000 	 2.197675 	 -1.1762490000 	 -2.3112460000 
963.25 	 225.0036000 	 2.197675 	 -1.1775240000 	 -2.3119420000 
963.45 	 225.0036000 	 2.197675 	 -1.1757150000 	 -2.3109600000 
963.65 	 225.0067000 	 2.197675 	 -1.1777020000 	 -2.3123420000 
963.85 	 225.0067000 	 2.197675 	 -1.1752890000 	 -2.3105560000 
964.05 	 225.0067000 	 2.197675 	 -1.1780870000 	 -2.3126410000 
964.25 	 225.0036000 	 2.197675 	 -1.1751240000 	 -2.3104190000 
964.45 	 225.0036000 	 2.197675 	 -1.1784520000 	 -2.3128960000 
964.65 	 224.9988000 	 2.197675 	 -1.1748280000 	 -2.3101070000 
964.85 	 224.9956000 	 2.197675 	 -1.1785510000 	 -2.3133370000 
965.05 	 224.9956000 	 2.197675 	 -1.1746250000 	 -2.3099610000 
965.25 	 224.9908000 	 2.197675 	 -1.1782520000 	 -2.3134870000 
965.45 	 224.9908000 	 2.197675 	 -1.1747550000 	 -2.3099520000 
965.65 	 224.9877000 	 2.197675 	 -1.1781250000 	 -2.3133310000 
965.85 	 224.9877000 	 2.197675 	 -1.1747740000 	 -2.3101070000 
966.05 	 224.9829000 	 2.197675 	 -1.1778320000 	 -2.3131400000 
966.25 	 224.9797000 	 2.197675 	 -1.1749870000 	 -2.3103360000 
966.45 	 224.9781000 	 2.197700 	 -1.1780390000 	 -2.3130890000 
966.65 	 224.9749000 	 2.197725 	 -1.1754420000 	 -2.3111090000 
966.85 	 224.9749000 	 2.197725 	 -1.1764620000 	 -2.3126730000 
967.05 	 224.9734000 	 2.197750 	 -1.1753240000 	 -2.3111690000 
967.25 	 224.9749000 	 2.197775 	 -1.1759980000 	 -2.3124340000 
967.45 	 224.9749000 	 2.197800 	 -1.1764940000 	 -2.3117610000 
967.65 	 224.9765000 	 2.197800 	 -1.1758550000 	 -2.3118810000 
967.85 	 224.9797000 	 2.197825 	 -1.1768250000 	 -2.3123200000 
968.05 	 224.9813000 	 2.197825 	 -1.1754420000 	 -2.3113660000 
968.25 	 224.9829000 	 2.197850 	 -1.1728990000 	 -2.3128920000 
968.45 	 224.9877000 	 2.197850 	 -1.1702220000 	 -2.3112010000 
968.65 	 224.9877000 	 2.197875 	 -1.1729240000 	 -2.3132320000 
968.85 	 224.9877000 	 2.197875 	 -1.1702120000 	 -2.3113730000 
969.05 	 224.9877000 	 2.197875 	 -1.1772280000 	 -2.3136620000 
969.25 	 224.9877000 	 2.197900 	 -1.1755050000 	 -2.3105690000 
969.45 	 224.9877000 	 2.197900 	 -1.1784460000 	 -2.3138810000 
969.65 	 224.9877000 	 2.197925 	 -1.1744440000 	 -2.3105750000 
969.85 	 224.9829000 	 2.197950 	 -1.1789160000 	 -2.3139060000 
970.05 	 224.9813000 	 2.197925 	 -1.1751620000 	 -2.3110870000 
970.25 	 224.9797000 	 2.197925 	 -1.1789130000 	 -2.3143170000 
970.45 	 224.9797000 	 2.197950 	 -1.1749740000 	 -2.3109470000 
970.65 	 224.9797000 	 2.197975 	 -1.1783570000 	 -2.3143260000 
970.85 	 224.9797000 	 2.197975 	 -1.1754040000 	 -2.3113220000 
971.05 	 224.9829000 	 2.197975 	 -1.1785380000 	 -2.3142150000 
971.25 	 224.9877000 	 2.198000 	 -1.1762970000 	 -2.3114110000 
971.45 	 224.9893000 	 2.198025 	 -1.1778930000 	 -2.3134550000 
971.65 	 224.9908000 	 2.198025 	 -1.1762940000 	 -2.3118270000 
971.85 	 224.9956000 	 2.198025 	 -1.1779050000 	 -2.3130480000 
972.05 	 224.9956000 	 2.198025 	 -1.1774640000 	 -2.3124890000 
972.25 	 224.9956000 	 2.198025 	 -1.1770150000 	 -2.3126600000 
972.45 	 224.9956000 	 2.198025 	 -1.1778830000 	 -2.3129650000 
972.65 	 224.9956000 	 2.198025 	 -1.1765700000 	 -2.3123680000 
972.85 	 224.9956000 	 2.198025 	 -1.1784620000 	 -2.3134260000 
973.05 	 224.9988000 	 2.198025 	 -1.1761470000 	 -2.3120180000 
973.25 	 224.9988000 	 2.198025 	 -1.1786840000 	 -2.3139450000 
973.45 	 224.9956000 	 2.198025 	 -1.1756770000 	 -2.3115350000 
973.65 	 224.9956000 	 2.198025 	 -1.1788150000 	 -2.3140840000 
973.85 	 224.9908000 	 2.198025 	 -1.1755660000 	 -2.3112580000 
974.05 	 224.9908000 	 2.198025 	 -1.1793040000 	 -2.3143670000 
974.25 	 224.9908000 	 2.198025 	 -1.1755180000 	 -2.3109630000 
974.45 	 224.9908000 	 2.198025 	 -1.1792120000 	 -2.3143260000 
974.65 	 224.9908000 	 2.198025 	 -1.1756580000 	 -2.3110710000 
974.85 	 224.9908000 	 2.198025 	 -1.1792760000 	 -2.3144250000 
975.05 	 224.9877000 	 2.198025 	 -1.1758580000 	 -2.3111850000 
975.25 	 224.9829000 	 2.198025 	 -1.1789580000 	 -2.3143550000 
975.45 	 224.9829000 	 2.198025 	 -1.1760460000 	 -2.3113820000 
975.65 	 224.9829000 	 2.198050 	 -1.1787670000 	 -2.3139220000 
975.85 	 224.9861000 	 2.198050 	 -1.1763670000 	 -2.3115790000 
976.05 	 224.9845000 	 2.198075 	 -1.1784330000 	 -2.3137860000 
976.25 	 224.9861000 	 2.198100 	 -1.1767290000 	 -2.3115790000 
976.45 	 224.9829000 	 2.198075 	 -1.1788430000 	 -2.3133060000 
976.65 	 224.9797000 	 2.198100 	 -1.1775240000 	 -2.3118310000 
976.85 	 224.9813000 	 2.198100 	 -1.1775050000 	 -2.3128450000 
977.05 	 224.9813000 	 2.198125 	 -1.1777970000 	 -2.3124280000 
977.25 	 224.9829000 	 2.198150 	 -1.1771430000 	 -2.3123390000 
977.45 	 224.9877000 	 2.198125 	 -1.1783160000 	 -2.3127780000 
977.65 	 224.9908000 	 2.198125 	 -1.1770220000 	 -2.3121480000 
977.85 	 224.9908000 	 2.198125 	 -1.1786210000 	 -2.3131430000 
978.05 	 224.9877000 	 2.198150 	 -1.1764880000 	 -2.3117380000 
978.25 	 224.9877000 	 2.198150 	 -1.1788530000 	 -2.3138020000 
978.45 	 224.9877000 	 2.198175 	 -1.1761510000 	 -2.3115760000 
978.65 	 224.9829000 	 2.198200 	 -1.1792560000 	 -2.3141640000 
978.85 	 224.9829000 	 2.198175 	 -1.1763320000 	 -2.3112010000 
979.05 	 224.9797000 	 2.198175 	 -1.1799210000 	 -2.3143610000 
979.25 	 224.9797000 	 2.198200 	 -1.1759850000 	 -2.3111340000 
979.45 	 224.9749000 	 2.198225 	 -1.1797780000 	 -2.3144980000 
979.65 	 224.9749000 	 2.198250 	 -1.1760080000 	 -2.3110490000 
979.85 	 224.9718000 	 2.198250 	 -1.1795040000 	 -2.3145550000 
980.05 	 224.9749000 	 2.198275 	 -1.1762370000 	 -2.3113000000 
980.25 	 224.9749000 	 2.198300 	 -1.1794090000 	 -2.3142970000 
980.45 	 224.9718000 	 2.198325 	 -1.1763830000 	 -2.3115190000 
980.65 	 224.9749000 	 2.198325 	 -1.1790940000 	 -2.3141640000 
980.85 	 224.9749000 	 2.198350 	 -1.1768980000 	 -2.3118110000 
981.05 	 224.9749000 	 2.198375 	 -1.1786140000 	 -2.3136430000 
981.25 	 224.9749000 	 2.198400 	 -1.1772660000 	 -2.3120630000 
981.45 	 224.9829000 	 2.198400 	 -1.1781720000 	 -2.3134640000 
981.65 	 224.9877000 	 2.198425 	 -1.1774860000 	 -2.3124380000 
981.85 	 224.9908000 	 2.198425 	 -1.1780230000 	 -2.3127050000 
982.05 	 224.9972000 	 2.198425 	 -1.1783570000 	 -2.3129560000 
982.25 	 225.0036000 	 2.198425 	 -1.1773840000 	 -2.3126380000 
982.45 	 225.0067000 	 2.198425 	 -1.1789130000 	 -2.3133150000 
982.65 	 225.0115000 	 2.198425 	 -1.1769930000 	 -2.3121330000 
982.85 	 225.0115000 	 2.198425 	 -1.1792820000 	 -2.3139000000 
983.05 	 225.0147000 	 2.198425 	 -1.1765540000 	 -2.3118270000 
983.25 	 225.0147000 	 2.198425 	 -1.1797520000 	 -2.3142650000 
983.45 	 225.0147000 	 2.198425 	 -1.1763700000 	 -2.3115380000 
983.65 	 225.0147000 	 2.198425 	 -1.1799110000 	 -2.3145900000 
983.85 	 225.0147000 	 2.198425 	 -1.1761440000 	 -2.3113820000 
984.05 	 225.0163000 	 2.198425 	 -1.1798290000 	 -2.3146660000 
984.25 	 225.0179000 	 2.198425 	 -1.1762620000 	 -2.3113060000 
984.45 	 225.0179000 	 2.198425 	 -1.1795680000 	 -2.3146440000 
984.65 	 225.0147000 	 2.198425 	 -1.1767010000 	 -2.3116210000 
984.85 	 225.0163000 	 2.198425 	 -1.1790080000 	 -2.3141770000 
985.05 	 225.0147000 	 2.198425 	 -1.1769800000 	 -2.3118880000 
985.25 	 225.0147000 	 2.198425 	 -1.1789860000 	 -2.3139410000 
985.45 	 225.0115000 	 2.198375 	 -1.1774190000 	 -2.3122150000 
985.65 	 225.0115000 	 2.198375 	 -1.1783500000 	 -2.3135920000 
985.85 	 225.0115000 	 2.198375 	 -1.1779340000 	 -2.3127240000 
986.05 	 225.0115000 	 2.198375 	 -1.1777810000 	 -2.3128960000 
986.25 	 225.0067000 	 2.198375 	 -1.1784300000 	 -2.3130670000 
986.45 	 225.0067000 	 2.198375 	 -1.1772630000 	 -2.3124790000 
986.65 	 225.0036000 	 2.198375 	 -1.1789990000 	 -2.3137160000 
986.85 	 225.0036000 	 2.198375 	 -1.1767260000 	 -2.3119670000 
987.05 	 225.0020000 	 2.198375 	 -1.1798510000 	 -2.3143930000 
987.25 	 224.9988000 	 2.198375 	 -1.1763130000 	 -2.3114900000 
987.45 	 224.9956000 	 2.198375 	 -1.1800160000 	 -2.3146660000 
987.65 	 224.9908000 	 2.198375 	 -1.1761980000 	 -2.3113090000 
987.85 	 224.9877000 	 2.198375 	 -1.1797520000 	 -2.3145390000 
988.05 	 224.9877000 	 2.198375 	 -1.1762140000 	 -2.3113510000 
988.25 	 224.9829000 	 2.198375 	 -1.1796220000 	 -2.3146820000 
988.45 	 224.9797000 	 2.198375 	 -1.1764270000 	 -2.3114300000 
988.65 	 224.9749000 	 2.198375 	 -1.1791390000 	 -2.3143100000 
988.85 	 224.9749000 	 2.198375 	 -1.1769140000 	 -2.3116460000 
989.05 	 224.9749000 	 2.198375 	 -1.1788400000 	 -2.3139890000 
989.25 	 224.9749000 	 2.198375 	 -1.1772600000 	 -2.3120880000 
989.45 	 224.9797000 	 2.198375 	 -1.1782680000 	 -2.3135790000 
989.65 	 224.9797000 	 2.198375 	 -1.1780200000 	 -2.3125970000 
989.85 	 224.9797000 	 2.198375 	 -1.1775940000 	 -2.3130800000 
990.05 	 224.9797000 	 2.198375 	 -1.1785130000 	 -2.3132420000 
990.25 	 224.9749000 	 2.198400 	 -1.1769360000 	 -2.3119350000 
990.45 	 224.9718000 	 2.198425 	 -1.1793870000 	 -2.3136270000 
990.65 	 224.9718000 	 2.198425 	 -1.1764720000 	 -2.3114940000 
990.85 	 224.9670000 	 2.198475 	 -1.1798760000 	 -2.3138300000 
991.05 	 224.9670000 	 2.198500 	 -1.1764560000 	 -2.3112870000 
991.25 	 224.9670000 	 2.198525 	 -1.1797050000 	 -2.3140460000 
991.45 	 224.9638000 	 2.198550 	 -1.1761320000 	 -2.3110520000 
991.65 	 224.9638000 	 2.198575 	 -1.1799560000 	 -2.3142310000 
991.85 	 224.9606000 	 2.198625 	 -1.1762840000 	 -2.3109500000 
992.05 	 224.9638000 	 2.198650 	 -1.1799680000 	 -2.3142240000 
992.25 	 224.9638000 	 2.198675 	 -1.1764180000 	 -2.3109370000 
992.45 	 224.9638000 	 2.198700 	 -1.1797240000 	 -2.3143990000 
992.65 	 224.9718000 	 2.198725 	 -1.1765420000 	 -2.3110170000 
992.85 	 224.9749000 	 2.198775 	 -1.1794760000 	 -2.3141930000 
993.05 	 224.9797000 	 2.198775 	 -1.1767710000 	 -2.3113380000 
993.25 	 224.9845000 	 2.198775 	 -1.1793170000 	 -2.3139980000 
993.45 	 224.9908000 	 2.198800 	 -1.1714710000 	 -2.3117070000 
993.65 	 224.9988000 	 2.198825 	 -1.1728570000 	 -2.3136520000 
993.85 	 225.0036000 	 2.198825 	 -1.1717890000 	 -2.3120340000 
994.05 	 225.0115000 	 2.198825 	 -1.1761570000 	 -2.3135150000 
994.25 	 225.0147000 	 2.198825 	 -1.1752450000 	 -2.3120750000 
994.45 	 225.0179000 	 2.198825 	 -1.1756450000 	 -2.3130770000 
994.65 	 225.0226000 	 2.198825 	 -1.1756480000 	 -2.3125490000 
994.85 	 225.0226000 	 2.198825 	 -1.1751520000 	 -2.3126290000 
995.05 	 225.0226000 	 2.198825 	 -1.1761190000 	 -2.3128540000 
995.25 	 225.0226000 	 2.198825 	 -1.1747230000 	 -2.3122120000 
995.45 	 225.0226000 	 2.198800 	 -1.1766780000 	 -2.3135310000 
995.65 	 225.0226000 	 2.198775 	 -1.1742210000 	 -2.3118210000 
995.85 	 225.0210000 	 2.198750 	 -1.1769900000 	 -2.3138900000 
996.05 	 225.0179000 	 2.198725 	 -1.1738620000 	 -2.3112840000 
996.25 	 225.0179000 	 2.198725 	 -1.1772220000 	 -2.3142400000 
996.45 	 225.0179000 	 2.198725 	 -1.1736300000 	 -2.3110170000 
996.65 	 225.0179000 	 2.198725 	 -1.1774100000 	 -2.3144280000 
996.85 	 225.0179000 	 2.198675 	 -1.1735760000 	 -2.3110330000 
997.05 	 225.0147000 	 2.198675 	 -1.1773650000 	 -2.3144440000 
997.25 	 225.0147000 	 2.198675 	 -1.1738680000 	 -2.3110770000 
997.45 	 225.0115000 	 2.198675 	 -1.1771580000 	 -2.3144560000 
997.65 	 225.0067000 	 2.198675 	 -1.1740140000 	 -2.3113540000 
997.85 	 225.0036000 	 2.198675 	 -1.1769930000 	 -2.3141000000 
998.05 	 225.0067000 	 2.198675 	 -1.1744590000 	 -2.3114750000 
998.25 	 225.0067000 	 2.198650 	 -1.1763700000 	 -2.3137410000 
998.45 	 225.0115000 	 2.198675 	 -1.1748700000 	 -2.3118400000 
998.65 	 225.0067000 	 2.198650 	 -1.1757020000 	 -2.3131430000 
998.85 	 225.0067000 	 2.198625 	 -1.1756360000 	 -2.3125270000 
999.05 	 225.0036000 	 2.198625 	 -1.1751140000 	 -2.3126730000 
999.25 	 224.9972000 	 2.198625 	 -1.1759850000 	 -2.3129210000 
999.45 	 224.9940000 	 2.198625 	 -1.1749360000 	 -2.3124630000 
999.65 	 224.9908000 	 2.198625 	 -1.1762210000 	 -2.3131660000 
999.85 	 224.9877000 	 2.198625 	 -1.1745580000 	 -2.3120750000 
1000.05 	 224.9877000 	 2.198625 	 -1.1765990000 	 -2.3135090000 
1000.25 	 224.9877000 	 2.198625 	 -1.1742370000 	 -2.3119830000 
1000.45 	 224.9877000 	 2.198625 	 -1.1768750000 	 -2.3141420000 
1000.65 	 224.9908000 	 2.198625 	 -1.1740080000 	 -2.3118240000 
1000.85 	 224.9877000 	 2.198625 	 -1.1772760000 	 -2.3144560000 
1001.05 	 224.9877000 	 2.198625 	 -1.1736140000 	 -2.3114520000 
1001.25 	 224.9829000 	 2.198625 	 -1.1774290000 	 -2.3148570000 
1001.45 	 224.9829000 	 2.198625 	 -1.1736360000 	 -2.3114840000 
1001.65 	 224.9829000 	 2.198625 	 -1.1771550000 	 -2.3148760000 
1001.85 	 224.9813000 	 2.198625 	 -1.1739190000 	 -2.3117030000 
1002.05 	 224.9797000 	 2.198625 	 -1.1767290000 	 -2.3144660000 
1002.25 	 224.9749000 	 2.198675 	 -1.1745040000 	 -2.3121330000 
1002.45 	 224.9749000 	 2.198675 	 -1.1762650000 	 -2.3140300000 
1002.65 	 224.9749000 	 2.198675 	 -1.1748060000 	 -2.3123170000 
1002.85 	 224.9749000 	 2.198725 	 -1.1758520000 	 -2.3137540000 
1003.05 	 224.9734000 	 2.198725 	 -1.1755120000 	 -2.3129270000 
1003.25 	 224.9718000 	 2.198750 	 -1.1751210000 	 -2.3131020000 
1003.45 	 224.9670000 	 2.198775 	 -1.1760230000 	 -2.3135790000 
1003.65 	 224.9638000 	 2.198800 	 -1.1744980000 	 -2.3125710000 
1003.85 	 224.9575000 	 2.198825 	 -1.1766660000 	 -2.3141540000 
1004.05 	 224.9559000 	 2.198850 	 -1.1741450000 	 -2.3123520000 
1004.25 	 224.9559000 	 2.198900 	 -1.1771550000 	 -2.3146980000 
1004.45 	 224.9511000 	 2.198950 	 -1.1736360000 	 -2.3118750000 
1004.65 	 224.9511000 	 2.199000 	 -1.1771650000 	 -2.3151240000 
1004.85 	 224.9479000 	 2.199025 	 -1.1735760000 	 -2.3117700000 
1005.05 	 224.9479000 	 2.199075 	 -1.1773170000 	 -2.3151050000 
1005.25 	 224.9479000 	 2.199125 	 -1.1736390000 	 -2.3116300000 
1005.45 	 224.9511000 	 2.199175 	 -1.1771970000 	 -2.3151590000 
1005.65 	 224.9527000 	 2.199225 	 -1.1737820000 	 -2.3117070000 
1005.85 	 224.9591000 	 2.199275 	 -1.1772190000 	 -2.3150890000 
1006.05 	 224.9638000 	 2.199275 	 -1.1738200000 	 -2.3119990000 
1006.25 	 224.9718000 	 2.199325 	 -1.1769490000 	 -2.3148600000 
1006.45 	 224.9797000 	 2.199350 	 -1.1741510000 	 -2.3120560000 
1006.65 	 224.9877000 	 2.199350 	 -1.1763700000 	 -2.3145680000 
1006.85 	 224.9956000 	 2.199375 	 -1.1745010000 	 -2.3124790000 
1007.05 	 225.0036000 	 2.199400 	 -1.1755560000 	 -2.3141930000 
1007.25 	 225.0067000 	 2.199375 	 -1.1719350000 	 -2.3128920000 
1007.45 	 225.0067000 	 2.199375 	 -1.1721200000 	 -2.3136330000 
1007.65 	 225.0067000 	 2.199375 	 -1.1728410000 	 -2.3135820000 
1007.85 	 225.0067000 	 2.199375 	 -1.1715950000 	 -2.3131400000 
1008.05 	 225.0099000 	 2.199375 	 -1.1731400000 	 -2.3139480000 
1008.25 	 225.0115000 	 2.199375 	 -1.1712360000 	 -2.3127270000 
1008.45 	 225.0115000 	 2.199375 	 -1.1737440000 	 -2.3143200000 
1008.65 	 225.0147000 	 2.199375 	 -1.1709440000 	 -2.3123360000 
1008.85 	 225.0147000 	 2.199375 	 -1.1741220000 	 -2.3149710000 
1009.05 	 225.0115000 	 2.199375 	 -1.1704950000 	 -2.3120720000 
1009.25 	 225.0067000 	 2.199375 	 -1.1741990000 	 -2.3151620000 
1009.45 	 225.0036000 	 2.199375 	 -1.1703900000 	 -2.3117260000 
1009.65 	 224.9956000 	 2.199375 	 -1.1742340000 	 -2.3151110000 
1009.85 	 224.9893000 	 2.199375 	 -1.1705140000 	 -2.3117700000 
1010.05 	 224.9845000 	 2.199375 	 -1.1740680000 	 -2.3150090000 
1010.25 	 224.9797000 	 2.199375 	 -1.1708670000 	 -2.3119420000 
1010.45 	 224.9797000 	 2.199375 	 -1.1736390000 	 -2.3147580000 
1010.65 	 224.9749000 	 2.199375 	 -1.1713030000 	 -2.3122340000 
1010.85 	 224.9749000 	 2.199375 	 -1.1730920000 	 -2.3143830000 
1011.05 	 224.9718000 	 2.199375 	 -1.1719230000 	 -2.3127620000 
1011.25 	 224.9718000 	 2.199375 	 -1.1724850000 	 -2.3138050000 
1011.45 	 224.9718000 	 2.199400 	 -1.1727680000 	 -2.3135570000 
1011.65 	 224.9638000 	 2.199425 	 -1.1719040000 	 -2.3132610000 
1011.85 	 224.9622000 	 2.199475 	 -1.1733280000 	 -2.3140080000 
1012.05 	 224.9591000 	 2.199500 	 -1.1714240000 	 -2.3128760000 
1012.25 	 224.9591000 	 2.199525 	 -1.1737190000 	 -2.3143130000 
1012.45 	 224.9559000 	 2.199550 	 -1.1711340000 	 -2.3125300000 
1012.65 	 224.9559000 	 2.199600 	 -1.1741130000 	 -2.3147610000 
1012.85 	 224.9559000 	 2.199625 	 -1.1708960000 	 -2.3122530000 
1013.05 	 224.9559000 	 2.199675 	 -1.1742020000 	 -2.3149360000 
1013.25 	 224.9559000 	 2.199725 	 -1.1707310000 	 -2.3119480000 
1013.45 	 224.9559000 	 2.199750 	 -1.1743930000 	 -2.3150790000 
1013.65 	 224.9591000 	 2.199800 	 -1.1705970000 	 -2.3117760000 
1013.85 	 224.9591000 	 2.199825 	 -1.1743610000 	 -2.3151140000 
1014.05 	 224.9638000 	 2.199850 	 -1.1706640000 	 -2.3119580000 
1014.25 	 224.9670000 	 2.199875 	 -1.1743100000 	 -2.3152000000 
1014.45 	 224.9749000 	 2.199925 	 -1.1708390000 	 -2.3119000000 
1014.65 	 224.9829000 	 2.199925 	 -1.1740460000 	 -2.3151970000 
1014.85 	 224.9908000 	 2.199950 	 -1.1745290000 	 -2.3119990000 
1015.05 	 224.9972000 	 2.199925 	 -1.1795650000 	 -2.3150630000 
1015.25 	 225.0036000 	 2.199925 	 -1.1770820000 	 -2.3123360000 
1015.45 	 225.0067000 	 2.199925 	 -1.1792850000 	 -2.3147230000 
1015.65 	 225.0147000 	 2.199925 	 -1.1772630000 	 -2.3125010000 
1015.85 	 225.0163000 	 2.199925 	 -1.1788530000 	 -2.3143260000 
1016.05 	 225.0179000 	 2.199925 	 -1.1779120000 	 -2.3130670000 
1016.25 	 225.0226000 	 2.199925 	 -1.1778930000 	 -2.3137060000 
1016.45 	 225.0226000 	 2.199925 	 -1.1787450000 	 -2.3136970000 
1016.65 	 225.0195000 	 2.199925 	 -1.1775620000 	 -2.3131780000 
1016.85 	 225.0147000 	 2.199925 	 -1.1791070000 	 -2.3141190000 
1017.05 	 225.0147000 	 2.199925 	 -1.1770280000 	 -2.3128800000 
1017.25 	 225.0115000 	 2.199925 	 -1.1794570000 	 -2.3144500000 
1017.45 	 225.0131000 	 2.199925 	 -1.1766530000 	 -2.3123040000 
1017.65 	 225.0131000 	 2.199925 	 -1.1798890000 	 -2.3148310000 
1017.85 	 225.0115000 	 2.199925 	 -1.1764460000 	 -2.3119420000 
1018.05 	 225.0147000 	 2.199875 	 -1.1798410000 	 -2.3150410000 
1018.25 	 225.0147000 	 2.199875 	 -1.1762110000 	 -2.3118690000 
1018.45 	 225.0115000 	 2.199875 	 -1.1800320000 	 -2.3151520000 
1018.65 	 225.0115000 	 2.199875 	 -1.1763510000 	 -2.3118810000 
1018.85 	 225.0115000 	 2.199875 	 -1.1800670000 	 -2.3151710000 
1019.05 	 225.0115000 	 2.199825 	 -1.1762750000 	 -2.3119260000 
1019.25 	 225.0067000 	 2.199825 	 -1.1798830000 	 -2.3151460000 
1019.45 	 225.0036000 	 2.199825 	 -1.1765230000 	 -2.3120430000 
1019.65 	 224.9988000 	 2.199825 	 -1.1795900000 	 -2.3150860000 
1019.85 	 224.9908000 	 2.199825 	 -1.1766400000 	 -2.3122910000 
1020.05 	 224.9829000 	 2.199825 	 -1.1792690000 	 -2.3147870000 
1020.25 	 224.9797000 	 2.199825 	 -1.1772220000 	 -2.3123300000 
1020.45 	 224.9749000 	 2.199825 	 -1.1788810000 	 -2.3145480000 
1020.65 	 224.9749000 	 2.199825 	 -1.1773550000 	 -2.3125080000 
1020.85 	 224.9718000 	 2.199825 	 -1.1785730000 	 -2.3142720000 
1021.05 	 224.9749000 	 2.199825 	 -1.1776920000 	 -2.3129430000 
1021.25 	 224.9749000 	 2.199825 	 -1.1783380000 	 -2.3139290000 
1021.45 	 224.9765000 	 2.199825 	 -1.1780290000 	 -2.3133250000 
1021.65 	 224.9749000 	 2.199875 	 -1.1778610000 	 -2.3136010000 
1021.85 	 224.9718000 	 2.199875 	 -1.1785730000 	 -2.3137980000 
1022.05 	 224.9718000 	 2.199900 	 -1.1774600000 	 -2.3132480000 
1022.25 	 224.9670000 	 2.199925 	 -1.1791670000 	 -2.3142690000 
1022.45 	 224.9654000 	 2.199950 	 -1.1769390000 	 -2.3127140000 
1022.65 	 224.9638000 	 2.200000 	 -1.1792090000 	 -2.3145070000 
1022.85 	 224.9638000 	 2.200025 	 -1.1764620000 	 -2.3124090000 
1023.05 	 224.9638000 	 2.200050 	 -1.1795330000 	 -2.3149330000 
1023.25 	 224.9670000 	 2.200075 	 -1.1762490000 	 -2.3121640000 
1023.45 	 224.9670000 	 2.200100 	 -1.1798700000 	 -2.3149270000 
1023.65 	 224.9718000 	 2.200125 	 -1.1761730000 	 -2.3120280000 
1023.85 	 224.9765000 	 2.200150 	 -1.1799680000 	 -2.3152800000 
1024.05 	 224.9797000 	 2.200175 	 -1.1761030000 	 -2.3119160000 
1024.25 	 224.9829000 	 2.200175 	 -1.1796350000 	 -2.3153210000 
1024.45 	 224.9861000 	 2.200175 	 -1.1756830000 	 -2.3121550000 
1024.65 	 224.9877000 	 2.200200 	 -1.1793550000 	 -2.3148220000 
1024.85 	 224.9908000 	 2.200225 	 -1.1773140000 	 -2.3115950000 
1025.05 	 224.9956000 	 2.200225 	 -1.1802670000 	 -2.3144750000 
1025.25 	 224.9988000 	 2.200225 	 -1.1777210000 	 -2.3117730000 
1025.45 	 224.9988000 	 2.200225 	 -1.1748380000 	 -2.3136040000 
1025.65 	 225.0036000 	 2.200225 	 -1.1732480000 	 -2.3116970000 
1025.85 	 225.0036000 	 2.200225 	 -1.1742120000 	 -2.3130990000 
1026.05 	 225.0036000 	 2.200225 	 -1.1738870000 	 -2.3122880000 
1026.25 	 225.0052000 	 2.200225 	 -1.1737820000 	 -2.3127520000 
1026.45 	 225.0052000 	 2.200225 	 -1.1744850000 	 -2.3127210000 
1026.65 	 225.0036000 	 2.200225 	 -1.1733850000 	 -2.3123550000 
1026.85 	 225.0036000 	 2.200225 	 -1.1748920000 	 -2.3131940000 
1027.05 	 224.9988000 	 2.200225 	 -1.1728570000 	 -2.3119480000 
1027.25 	 224.9956000 	 2.200225 	 -1.1754320000 	 -2.3136970000 
1027.45 	 224.9908000 	 2.200225 	 -1.1724380000 	 -2.3116300000 
1027.65 	 224.9877000 	 2.200225 	 -1.1754990000 	 -2.3139830000 
1027.85 	 224.9829000 	 2.200225 	 -1.1722950000 	 -2.3112960000 
1028.05 	 224.9829000 	 2.200225 	 -1.1758390000 	 -2.3141190000 
1028.25 	 224.9829000 	 2.200225 	 -1.1719930000 	 -2.3110870000 
1028.45 	 224.9877000 	 2.200250 	 -1.1801150000 	 -2.3145420000 
1028.65 	 224.9877000 	 2.200275 	 -1.1763380000 	 -2.3111690000 
1028.85 	 224.9877000 	 2.200275 	 -1.1803090000 	 -2.3147080000 
1029.05 	 224.9908000 	 2.200300 	 -1.1765290000 	 -2.3111690000 
1029.25 	 224.9908000 	 2.200275 	 -1.1798990000 	 -2.3145290000 
1029.45 	 224.9956000 	 2.200275 	 -1.1764970000 	 -2.3112650000 
1029.65 	 224.9908000 	 2.200275 	 -1.1794530000 	 -2.3142650000 
1029.85 	 224.9908000 	 2.200275 	 -1.1768950000 	 -2.3115890000 
1030.05 	 224.9893000 	 2.200275 	 -1.1789800000 	 -2.3138240000 
1030.25 	 224.9908000 	 2.200275 	 -1.1777400000 	 -2.3120820000 
1030.45 	 224.9908000 	 2.200275 	 -1.1783220000 	 -2.3132580000 
1030.65 	 224.9908000 	 2.200275 	 -1.1780170000 	 -2.3126820000 
1030.85 	 224.9908000 	 2.200275 	 -1.1772700000 	 -2.3126480000 
1031.05 	 224.9877000 	 2.200275 	 -1.1780740000 	 -2.3128860000 
1031.25 	 224.9797000 	 2.200300 	 -1.1772250000 	 -2.3123870000 
1031.45 	 224.9749000 	 2.200300 	 -1.1805280000 	 -2.3132740000 
1031.65 	 224.9749000 	 2.200325 	 -1.1781340000 	 -2.3118810000 
1031.85 	 224.9718000 	 2.200350 	 -1.1805280000 	 -2.3136040000 
1032.05 	 224.9718000 	 2.200375 	 -1.1776990000 	 -2.3117320000 
1032.25 	 224.9670000 	 2.200400 	 -1.1808620000 	 -2.3140690000 
1032.45 	 224.9670000 	 2.200400 	 -1.1774060000 	 -2.3113920000 
1032.65 	 224.9670000 	 2.200450 	 -1.1810780000 	 -2.3143770000 
1032.85 	 224.9638000 	 2.200475 	 -1.1771680000 	 -2.3109500000 
1033.05 	 224.9638000 	 2.200500 	 -1.1812400000 	 -2.3145010000 
1033.25 	 224.9591000 	 2.200525 	 -1.1773460000 	 -2.3109820000 
1033.45 	 224.9591000 	 2.200575 	 -1.1810430000 	 -2.3145010000 
1033.65 	 224.9575000 	 2.200600 	 -1.1775240000 	 -2.3111790000 
1033.85 	 224.9591000 	 2.200625 	 -1.1805280000 	 -2.3142310000 
1034.05 	 224.9670000 	 2.200650 	 -1.1779630000 	 -2.3114900000 
1034.25 	 224.9718000 	 2.200675 	 -1.1800770000 	 -2.3140180000 
1034.45 	 224.9765000 	 2.200725 	 -1.1785190000 	 -2.3120430000 
1034.65 	 224.9813000 	 2.200725 	 -1.1798000000 	 -2.3136810000 
1034.85 	 224.9877000 	 2.200725 	 -1.1779750000 	 -2.3119290000 
1035.05 	 224.9956000 	 2.200725 	 -1.1780130000 	 -2.3133120000 
1035.25 	 225.0036000 	 2.200725 	 -1.1780390000 	 -2.3128640000 
1035.45 	 225.0147000 	 2.200725 	 -1.1772730000 	 -2.3128320000 
1035.65 	 225.0210000 	 2.200725 	 -1.1784840000 	 -2.3132040000 
1035.85 	 225.0258000 	 2.200725 	 -1.1774440000 	 -2.3125140000 
1036.05 	 225.0290000 	 2.200725 	 -1.1792280000 	 -2.3138300000 
1036.25 	 225.0306000 	 2.200725 	 -1.1766050000 	 -2.3120090000 
1036.45 	 225.0338000 	 2.200725 	 -1.1797520000 	 -2.3142620000 
1036.65 	 225.0385000 	 2.200725 	 -1.1760390000 	 -2.3116430000 
1036.85 	 225.0338000 	 2.200700 	 -1.1798950000 	 -2.3146220000 
1037.05 	 225.0338000 	 2.200675 	 -1.1750090000 	 -2.3112900000 
1037.25 	 225.0306000 	 2.200625 	 -1.1791010000 	 -2.3147960000 
1037.45 	 225.0258000 	 2.200625 	 -1.1755530000 	 -2.3112650000 
1037.65 	 225.0179000 	 2.200600 	 -1.1789190000 	 -2.3147650000 
1037.85 	 225.0163000 	 2.200575 	 -1.1755400000 	 -2.3113820000 
1038.05 	 225.0147000 	 2.200575 	 -1.1786870000 	 -2.3145710000 
1038.25 	 225.0147000 	 2.200575 	 -1.1758930000 	 -2.3115950000 
1038.45 	 225.0147000 	 2.200550 	 -1.1781820000 	 -2.3141610000 
1038.65 	 225.0147000 	 2.200525 	 -1.1762370000 	 -2.3120210000 
1038.85 	 225.0179000 	 2.200525 	 -1.1777180000 	 -2.3140430000 
1039.05 	 225.0179000 	 2.200525 	 -1.1767230000 	 -2.3122500000 
1039.25 	 225.0147000 	 2.200525 	 -1.1775140000 	 -2.3137540000 
1039.45 	 225.0147000 	 2.200500 	 -1.1771680000 	 -2.3128190000 
1039.65 	 225.0147000 	 2.200475 	 -1.1767640000 	 -2.3131690000 
1039.85 	 225.0115000 	 2.200475 	 -1.1775880000 	 -2.3130540000 
1040.05 	 225.0099000 	 2.200450 	 -1.1760740000 	 -2.3126410000 
1040.25 	 225.0052000 	 2.200475 	 -1.1778670000 	 -2.3137660000 
1040.45 	 225.0036000 	 2.200475 	 -1.1756010000 	 -2.3123040000 
1040.65 	 224.9988000 	 2.200475 	 -1.1784390000 	 -2.3141570000 
1040.85 	 224.9956000 	 2.200475 	 -1.1754320000 	 -2.3119960000 
1041.05 	 224.9956000 	 2.200475 	 -1.1784550000 	 -2.3143480000 
1041.25 	 224.9956000 	 2.200475 	 -1.1752730000 	 -2.3117610000 
1041.45 	 224.9956000 	 2.200475 	 -1.1788430000 	 -2.3146310000 
1041.65 	 224.9908000 	 2.200475 	 -1.1750980000 	 -2.3117130000 
1041.85 	 224.9908000 	 2.200475 	 -1.1789040000 	 -2.3148120000 
1042.05 	 224.9908000 	 2.200475 	 -1.1751370000 	 -2.3114240000 
1042.25 	 224.9908000 	 2.200475 	 -1.1788340000 	 -2.3149360000 
1042.45 	 224.9940000 	 2.200475 	 -1.1749840000 	 -2.3114970000 
1042.65 	 224.9956000 	 2.200475 	 -1.1785980000 	 -2.3149620000 
1042.85 	 224.9956000 	 2.200475 	 -1.1752100000 	 -2.3113250000 
1043.05 	 224.9956000 	 2.200475 	 -1.1786170000 	 -2.3148570000 
1043.25 	 224.9940000 	 2.200475 	 -1.1752410000 	 -2.3115990000 
1043.45 	 224.9908000 	 2.200475 	 -1.1783980000 	 -2.3145640000 
1043.65 	 224.9924000 	 2.200475 	 -1.1757220000 	 -2.3118880000 
1043.85 	 224.9908000 	 2.200475 	 -1.1778740000 	 -2.3142750000 
1044.05 	 224.9877000 	 2.200475 	 -1.1758930000 	 -2.3119260000 
1044.25 	 224.9877000 	 2.200475 	 -1.1772890000 	 -2.3141510000 
1044.45 	 224.9829000 	 2.200475 	 -1.1764270000 	 -2.3123930000 
1044.65 	 224.9829000 	 2.200475 	 -1.1770030000 	 -2.3137980000 
1044.85 	 224.9797000 	 2.200475 	 -1.1769900000 	 -2.3129180000 
1045.05 	 224.9797000 	 2.200475 	 -1.1761860000 	 -2.3130040000 
1045.25 	 224.9797000 	 2.200475 	 -1.1776540000 	 -2.3135060000 
1045.45 	 224.9829000 	 2.200475 	 -1.1759570000 	 -2.3126600000 
1045.65 	 224.9829000 	 2.200475 	 -1.1780010000 	 -2.3136840000 
1045.85 	 224.9829000 	 2.200475 	 -1.1756520000 	 -2.3122410000 
1046.05 	 224.9829000 	 2.200475 	 -1.1785480000 	 -2.3143230000 
1046.25 	 224.9829000 	 2.200475 	 -1.1752480000 	 -2.3119000000 
1046.45 	 224.9829000 	 2.200475 	 -1.1785440000 	 -2.3145480000 
1046.65 	 224.9797000 	 2.200475 	 -1.1750190000 	 -2.3113980000 
1046.85 	 224.9749000 	 2.200475 	 -1.1787800000 	 -2.3147650000 
1047.05 	 224.9718000 	 2.200525 	 -1.1749140000 	 -2.3114140000 
1047.25 	 224.9670000 	 2.200525 	 -1.1783980000 	 -2.3148660000 
1047.45 	 224.9638000 	 2.200550 	 -1.1743070000 	 -2.3113000000 
1047.65 	 224.9638000 	 2.200600 	 -1.1777750000 	 -2.3146880000 
1047.85 	 224.9638000 	 2.200625 	 -1.1743100000 	 -2.3114430000 
1048.05 	 224.9638000 	 2.200650 	 -1.1772890000 	 -2.3145420000 
1048.25 	 224.9670000 	 2.200675 	 -1.1742370000 	 -2.3115730000 
1048.45 	 224.9670000 	 2.200700 	 -1.1765070000 	 -2.3143320000 
1048.65 	 224.9670000 	 2.200750 	 -1.1745360000 	 -2.3118500000 
1048.85 	 224.9638000 	 2.200775 	 -1.1761730000 	 -2.3140400000 
1049.05 	 224.9591000 	 2.200800 	 -1.1751080000 	 -2.3123680000 
1049.25 	 224.9591000 	 2.200825 	 -1.1753750000 	 -2.3133180000 
1049.45 	 224.9591000 	 2.200875 	 -1.1759150000 	 -2.3132580000 
1049.65 	 224.9575000 	 2.200900 	 -1.1746410000 	 -2.3124220000 
1049.85 	 224.9591000 	 2.200925 	 -1.1759470000 	 -2.3133020000 
1050.05 	 224.9638000 	 2.200975 	 -1.1740940000 	 -2.3121670000 
1050.25 	 224.9670000 	 2.201000 	 -1.1766180000 	 -2.3137060000 
1050.45 	 224.9718000 	 2.201025 	 -1.1739220000 	 -2.3118810000 
1050.65 	 224.9749000 	 2.201050 	 -1.1770340000 	 -2.3142340000 
1050.85 	 224.9797000 	 2.201075 	 -1.1735730000 	 -2.3113280000 
1051.05 	 224.9845000 	 2.201100 	 -1.1777020000 	 -2.3146220000 
1051.25 	 224.9908000 	 2.201075 	 -1.1743010000 	 -2.3111030000 
1051.45 	 224.9988000 	 2.201075 	 -1.1777460000 	 -2.3147140000 
1051.65 	 225.0052000 	 2.201075 	 -1.1739060000 	 -2.3112960000 
1051.85 	 225.0115000 	 2.201075 	 -1.1777880000 	 -2.3147610000 
1052.05 	 225.0179000 	 2.201075 	 -1.1740590000 	 -2.3112010000 
1052.25 	 225.0258000 	 2.201075 	 -1.1777270000 	 -2.3146820000 
1052.45 	 225.0258000 	 2.201075 	 -1.1741480000 	 -2.3115220000 
1052.65 	 225.0258000 	 2.201075 	 -1.1770190000 	 -2.3145930000 
1052.85 	 225.0226000 	 2.201075 	 -1.1744440000 	 -2.3116750000 
1053.05 	 225.0179000 	 2.201075 	 -1.1766430000 	 -2.3141320000 
1053.25 	 225.0147000 	 2.201075 	 -1.1750730000 	 -2.3120310000 
1053.45 	 225.0115000 	 2.201075 	 -1.1761190000 	 -2.3137090000 
1053.65 	 225.0067000 	 2.201075 	 -1.1753780000 	 -2.3124820000 
1053.85 	 225.0067000 	 2.201025 	 -1.1752320000 	 -2.3130920000 
1054.05 	 225.0115000 	 2.201025 	 -1.1756320000 	 -2.3130070000 
1054.25 	 225.0115000 	 2.201025 	 -1.1744250000 	 -2.3125520000 
1054.45 	 225.0115000 	 2.201025 	 -1.1766020000 	 -2.3137700000 
1054.65 	 225.0147000 	 2.201025 	 -1.1741670000 	 -2.3121070000 
1054.85 	 225.0131000 	 2.201025 	 -1.1768790000 	 -2.3140970000 
1055.05 	 225.0115000 	 2.201025 	 -1.1738170000 	 -2.3117260000 
1055.25 	 225.0115000 	 2.200975 	 -1.1772310000 	 -2.3143040000 
1055.45 	 225.0115000 	 2.200975 	 -1.1734230000 	 -2.3114200000 
1055.65 	 225.0115000 	 2.200975 	 -1.1770150000 	 -2.3148250000 
1055.85 	 225.0115000 	 2.200975 	 -1.1735090000 	 -2.3111470000 
1056.05 	 225.0099000 	 2.200950 	 -1.1772220000 	 -2.3147040000 
1056.25 	 225.0067000 	 2.200925 	 -1.1734830000 	 -2.3112520000 
1056.45 	 225.0052000 	 2.200925 	 -1.1771430000 	 -2.3147680000 
1056.65 	 224.9988000 	 2.200925 	 -1.1736300000 	 -2.3112680000 
1056.85 	 224.9956000 	 2.200925 	 -1.1769260000 	 -2.3144630000 
1057.05 	 224.9908000 	 2.200925 	 -1.1738520000 	 -2.3116210000 
1057.25 	 224.9908000 	 2.200925 	 -1.1761130000 	 -2.3153310000 
1057.45 	 224.9908000 	 2.200925 	 -1.1737890000 	 -2.3140240000 
1057.65 	 224.9908000 	 2.200925 	 -1.1749270000 	 -2.3160080000 
1057.85 	 224.9908000 	 2.200925 	 -1.1741890000 	 -2.3147610000 
1058.05 	 224.9877000 	 2.200925 	 -1.1744470000 	 -2.3155560000 
1058.25 	 224.9877000 	 2.200925 	 -1.1749550000 	 -2.3153620000 
1058.45 	 224.9829000 	 2.200925 	 -1.1736740000 	 -2.3149840000 
1058.65 	 224.9829000 	 2.200925 	 -1.1750830000 	 -2.3157500000 
1058.85 	 224.9797000 	 2.200925 	 -1.1733530000 	 -2.3144280000 
1059.05 	 224.9749000 	 2.200925 	 -1.1758770000 	 -2.3160460000 
1059.25 	 224.9718000 	 2.200925 	 -1.1729340000 	 -2.3140210000 
1059.45 	 224.9670000 	 2.200925 	 -1.1762460000 	 -2.3165510000 
1059.65 	 224.9670000 	 2.200975 	 -1.1727140000 	 -2.3135790000 
1059.85 	 224.9638000 	 2.201000 	 -1.1763290000 	 -2.3168150000 
1060.05 	 224.9591000 	 2.201025 	 -1.1721830000 	 -2.3133470000 
1060.25 	 224.9591000 	 2.201050 	 -1.1760360000 	 -2.3169870000 
1060.45 	 224.9591000 	 2.201075 	 -1.1722500000 	 -2.3133530000 
1060.65 	 224.9559000 	 2.201125 	 -1.1758770000 	 -2.3169990000 
1060.85 	 224.9559000 	 2.201150 	 -1.1725390000 	 -2.3136270000 
1061.05 	 224.9559000 	 2.201200 	 -1.1757280000 	 -2.3166970000 
1061.25 	 224.9511000 	 2.201250 	 -1.1730230000 	 -2.3138430000 
1061.45 	 224.9511000 	 2.201275 	 -1.1751300000 	 -2.3165730000 
1061.65 	 224.9511000 	 2.201325 	 -1.1735250000 	 -2.3142310000 
1061.85 	 224.9575000 	 2.201350 	 -1.1743990000 	 -2.3157630000 
1062.05 	 224.9638000 	 2.201400 	 -1.1741800000 	 -2.3147550000 
1062.25 	 224.9718000 	 2.201425 	 -1.1736870000 	 -2.3152480000 
1062.45 	 224.9781000 	 2.201450 	 -1.1748500000 	 -2.3153940000 
1062.65 	 224.9877000 	 2.201475 	 -1.1733370000 	 -2.3147840000 
1062.85 	 224.9956000 	 2.201500 	 -1.1753940000 	 -2.3158300000 
1063.05 	 225.0052000 	 2.201475 	 -1.1748000000 	 -2.3146220000 
1063.25 	 225.0115000 	 2.201475 	 -1.1775300000 	 -2.3166430000 
1063.45 	 225.0210000 	 2.201475 	 -1.1744720000 	 -2.3144090000 
1063.65 	 225.0258000 	 2.201475 	 -1.1777500000 	 -2.3168590000 
1063.85 	 225.0306000 	 2.201475 	 -1.1742080000 	 -2.3140430000 
1064.05 	 225.0306000 	 2.201475 	 -1.1771170000 	 -2.3172220000 
1064.25 	 225.0338000 	 2.201475 	 -1.1734010000 	 -2.3139510000 
1064.45 	 225.0306000 	 2.201475 	 -1.1772120000 	 -2.3174830000 
1064.65 	 225.0306000 	 2.201425 	 -1.1734960000 	 -2.3137890000 
1064.85 	 225.0274000 	 2.201425 	 -1.1774160000 	 -2.3173780000 
1065.05 	 225.0258000 	 2.201375 	 -1.1736900000 	 -2.3140810000 
1065.25 	 225.0226000 	 2.201375 	 -1.1770660000 	 -2.3172160000 
1065.45 	 225.0258000 	 2.201350 	 -1.1737760000 	 -2.3139670000 
1065.65 	 225.0258000 	 2.201325 	 -1.1769390000 	 -2.3171230000 
1065.85 	 225.0258000 	 2.201300 	 -1.1740110000 	 -2.3141510000 
1066.05 	 225.0226000 	 2.201275 	 -1.1764880000 	 -2.3169420000 
1066.25 	 225.0179000 	 2.201275 	 -1.1744370000 	 -2.3143670000 
1066.45 	 225.0147000 	 2.201250 	 -1.1762080000 	 -2.3167010000 
1066.65 	 225.0131000 	 2.201225 	 -1.1746850000 	 -2.3144280000 
1066.85 	 225.0115000 	 2.201225 	 -1.1756960000 	 -2.3163920000 
1067.05 	 225.0067000 	 2.201225 	 -1.1751270000 	 -2.3149710000 
1067.25 	 225.0067000 	 2.201225 	 -1.1754100000 	 -2.3161220000 
1067.45 	 225.0067000 	 2.201225 	 -1.1758840000 	 -2.3155720000 
1067.65 	 225.0036000 	 2.201225 	 -1.1748730000 	 -2.3154960000 
1067.85 	 225.0036000 	 2.201225 	 -1.1761470000 	 -2.3159000000 
1068.05 	 224.9988000 	 2.201225 	 -1.1741920000 	 -2.3150920000 
1068.25 	 224.9956000 	 2.201225 	 -1.1765450000 	 -2.3164590000 
1068.45 	 224.9956000 	 2.201225 	 -1.1740620000 	 -2.3146660000 
1068.65 	 224.9908000 	 2.201225 	 -1.1770190000 	 -2.3169800000 
1068.85 	 224.9908000 	 2.201225 	 -1.1737760000 	 -2.3142780000 
1069.05 	 224.9908000 	 2.201225 	 -1.1772190000 	 -2.3172570000 
1069.25 	 224.9908000 	 2.201225 	 -1.1735690000 	 -2.3138620000 
1069.45 	 224.9908000 	 2.201225 	 -1.1773330000 	 -2.3173300000 
1069.65 	 224.9908000 	 2.201225 	 -1.1735380000 	 -2.3138940000 
1069.85 	 224.9956000 	 2.201225 	 -1.1772920000 	 -2.3174100000 
1070.05 	 224.9956000 	 2.201225 	 -1.1737060000 	 -2.3140370000 
1070.25 	 224.9972000 	 2.201225 	 -1.1770950000 	 -2.3175080000 
1070.45 	 224.9956000 	 2.201225 	 -1.1740840000 	 -2.3142400000 
1070.65 	 224.9908000 	 2.201225 	 -1.1766340000 	 -2.3171140000 
1070.85 	 224.9877000 	 2.201225 	 -1.1745770000 	 -2.3144980000 
1071.05 	 224.9829000 	 2.201225 	 -1.1759250000 	 -2.3165100000 
1071.25 	 224.9797000 	 2.201225 	 -1.1753750000 	 -2.3153310000 
1071.45 	 224.9797000 	 2.201225 	 -1.1750190000 	 -2.3157950000 
1071.65 	 224.9797000 	 2.201225 	 -1.1759660000 	 -2.3158010000 
1071.85 	 224.9797000 	 2.201225 	 -1.1747010000 	 -2.3153340000 
1072.05 	 224.9797000 	 2.201225 	 -1.1765890000 	 -2.3161700000 
1072.25 	 224.9797000 	 2.201225 	 -1.1744310000 	 -2.3149110000 
1072.45 	 224.9797000 	 2.201225 	 -1.1769390000 	 -2.3165770000 
1072.65 	 224.9797000 	 2.201225 	 -1.1741670000 	 -2.3145840000 
1072.85 	 224.9797000 	 2.201225 	 -1.1772920000 	 -2.3168630000 
1073.05 	 224.9797000 	 2.201225 	 -1.1738270000 	 -2.3144120000 
1073.25 	 224.9749000 	 2.201225 	 -1.1773400000 	 -2.3170630000 
1073.45 	 224.9749000 	 2.201275 	 -1.1737160000 	 -2.3141160000 
1073.65 	 224.9734000 	 2.201275 	 -1.1772600000 	 -2.3171970000 
1073.85 	 224.9718000 	 2.201300 	 -1.1740490000 	 -2.3139570000 
1074.05 	 224.9718000 	 2.201325 	 -1.1777050000 	 -2.3173020000 
1074.25 	 224.9718000 	 2.201325 	 -1.1738200000 	 -2.3138740000 
1074.45 	 224.9718000 	 2.201375 	 -1.1776220000 	 -2.3173140000 
1074.65 	 224.9718000 	 2.201375 	 -1.1739570000 	 -2.3138900000 
1074.85 	 224.9670000 	 2.201400 	 -1.1774000000 	 -2.3171230000 
1075.05 	 224.9670000 	 2.201425 	 -1.1743670000 	 -2.3141220000 
1075.25 	 224.9670000 	 2.201475 	 -1.1769420000 	 -2.3169330000 
1075.45 	 224.9718000 	 2.201500 	 -1.1748310000 	 -2.3143390000 
1075.65 	 224.9718000 	 2.201525 	 -1.1766080000 	 -2.3166970000 
1075.85 	 224.9734000 	 2.201550 	 -1.1752190000 	 -2.3150190000 
1076.05 	 224.9749000 	 2.201575 	 -1.1759000000 	 -2.3160240000 
1076.25 	 224.9718000 	 2.201600 	 -1.1758490000 	 -2.3153400000 
1076.45 	 224.9670000 	 2.201600 	 -1.1742910000 	 -2.3156170000 
1076.65 	 224.9670000 	 2.201625 	 -1.1753810000 	 -2.3157150000 
1076.85 	 224.9718000 	 2.201650 	 -1.1738780000 	 -2.3151810000 
1077.05 	 224.9718000 	 2.201675 	 -1.1757630000 	 -2.3162270000 
1077.25 	 224.9734000 	 2.201700 	 -1.1732930000 	 -2.3147420000 
1077.45 	 224.9749000 	 2.201725 	 -1.1757470000 	 -2.3166150000 
1077.65 	 224.9797000 	 2.201750 	 -1.1724950000 	 -2.3141990000 
1077.85 	 224.9813000 	 2.201725 	 -1.1770060000 	 -2.3172160000 
1078.05 	 224.9877000 	 2.201750 	 -1.1722370000 	 -2.3143040000 
1078.25 	 224.9893000 	 2.201775 	 -1.1761790000 	 -2.3176320000 
1078.45 	 224.9908000 	 2.201800 	 -1.1722120000 	 -2.3141380000 
1078.65 	 224.9972000 	 2.201775 	 -1.1804960000 	 -2.3175270000 
1078.85 	 224.9988000 	 2.201775 	 -1.1760360000 	 -2.3144820000 
1079.05 	 225.0004000 	 2.201775 	 -1.1793420000 	 -2.3177650000 
1079.25 	 225.0036000 	 2.201775 	 -1.1761790000 	 -2.3146530000 
1079.45 	 225.0067000 	 2.201775 	 -1.1787030000 	 -2.3175140000 
1079.65 	 225.0115000 	 2.201775 	 -1.1766180000 	 -2.3150320000 
1079.85 	 225.0083000 	 2.201775 	 -1.1781370000 	 -2.3169960000 
1080.05 	 225.0115000 	 2.201775 	 -1.1771580000 	 -2.3153850000 
1080.25 	 225.0067000 	 2.201775 	 -1.1778100000 	 -2.3167130000 
1080.45 	 225.0067000 	 2.201775 	 -1.1775620000 	 -2.3159000000 
1080.65 	 225.0067000 	 2.201775 	 -1.1769740000 	 -2.3161730000 
1080.85 	 225.0067000 	 2.201775 	 -1.1780710000 	 -2.3163250000 
1081.05 	 225.0067000 	 2.201775 	 -1.1763950000 	 -2.3154960000 
1081.25 	 225.0036000 	 2.201775 	 -1.1786110000 	 -2.3169710000 
1081.45 	 225.0036000 	 2.201775 	 -1.1758200000 	 -2.3150670000 
1081.65 	 225.0004000 	 2.201775 	 -1.1787030000 	 -2.3172730000 
1081.85 	 224.9988000 	 2.201775 	 -1.1755660000 	 -2.3147230000 
1082.05 	 224.9988000 	 2.201775 	 -1.1789700000 	 -2.3177530000 
1082.25 	 224.9972000 	 2.201775 	 -1.1754540000 	 -2.3145960000 
1082.45 	 224.9956000 	 2.201775 	 -1.1791990000 	 -2.3178700000 
1082.65 	 224.9956000 	 2.201775 	 -1.1752450000 	 -2.3144470000 
1082.85 	 224.9988000 	 2.201775 	 -1.1793870000 	 -2.3177910000 
1083.05 	 224.9988000 	 2.201775 	 -1.1753400000 	 -2.3144850000 
1083.25 	 225.0020000 	 2.201775 	 -1.1793330000 	 -2.3178260000 
1083.45 	 224.9988000 	 2.201775 	 -1.1757180000 	 -2.3144600000 
1083.65 	 224.9956000 	 2.201775 	 -1.1789960000 	 -2.3177750000 
1083.85 	 224.9877000 	 2.201775 	 -1.1757720000 	 -2.3145420000 
1084.05 	 224.9829000 	 2.201775 	 -1.1790880000 	 -2.3178360000 
1084.25 	 224.9829000 	 2.201775 	 -1.1759760000 	 -2.3147770000 
1084.45 	 224.9829000 	 2.201775 	 -1.1785510000 	 -2.3174510000 
1084.65 	 224.9829000 	 2.201775 	 -1.1765290000 	 -2.3148850000 
1084.85 	 224.9877000 	 2.201775 	 -1.1782040000 	 -2.3171580000 
1085.05 	 224.9845000 	 2.201800 	 -1.1770980000 	 -2.3151080000 
1085.25 	 224.9829000 	 2.201800 	 -1.1770950000 	 -2.3161630000 
1085.45 	 224.9829000 	 2.201825 	 -1.1767230000 	 -2.3151620000 
1085.65 	 224.9797000 	 2.201825 	 -1.1763250000 	 -2.3155470000 
1085.85 	 224.9765000 	 2.201850 	 -1.1774410000 	 -2.3155850000 
1086.05 	 224.9749000 	 2.201850 	 -1.1793610000 	 -2.3150130000 
1086.25 	 224.9749000 	 2.201875 	 -1.1811350000 	 -2.3165350000 
1086.45 	 224.9749000 	 2.201875 	 -1.1781280000 	 -2.3146470000 
1086.65 	 224.9718000 	 2.201925 	 -1.1811160000 	 -2.3171900000 
1086.85 	 224.9686000 	 2.201925 	 -1.1776260000 	 -2.3144250000 
1087.05 	 224.9670000 	 2.201950 	 -1.1808360000 	 -2.3172630000 
1087.25 	 224.9670000 	 2.201975 	 -1.1769170000 	 -2.3142240000 
1087.45 	 224.9670000 	 2.202025 	 -1.1807160000 	 -2.3175330000 
1087.65 	 224.9654000 	 2.202050 	 -1.1769900000 	 -2.3140810000 
1087.85 	 224.9638000 	 2.202075 	 -1.1808140000 	 -2.3177310000 
1088.05 	 224.9654000 	 2.202100 	 -1.1768310000 	 -2.3142850000 
1088.25 	 224.9638000 	 2.202125 	 -1.1804870000 	 -2.3175180000 
1088.45 	 224.9686000 	 2.202175 	 -1.1772410000 	 -2.3144720000 
1088.65 	 224.9718000 	 2.202175 	 -1.1801970000 	 -2.3174100000 
1088.85 	 224.9797000 	 2.202200 	 -1.1773650000 	 -2.3147010000 
1089.05 	 224.9877000 	 2.202225 	 -1.1793900000 	 -2.3170920000 
1089.25 	 224.9956000 	 2.202225 	 -1.1792950000 	 -2.3148220000 
1089.45 	 225.0036000 	 2.202225 	 -1.1800100000 	 -2.3167900000 
1089.65 	 225.0115000 	 2.202225 	 -1.1793610000 	 -2.3157440000 
1089.85 	 225.0147000 	 2.202225 	 -1.1795680000 	 -2.3164780000 
1090.05 	 225.0226000 	 2.202225 	 -1.1796440000 	 -2.3159850000 
1090.25 	 225.0306000 	 2.202225 	 -1.1788180000 	 -2.3159920000 
1090.45 	 225.0322000 	 2.202225 	 -1.1800380000 	 -2.3163380000 
1090.65 	 225.0385000 	 2.202225 	 -1.1782420000 	 -2.3156200000 
1090.85 	 225.0417000 	 2.202225 	 -1.1805820000 	 -2.3169520000 
1091.05 	 225.0417000 	 2.202175 	 -1.1780800000 	 -2.3149900000 
1091.25 	 225.0417000 	 2.202150 	 -1.1811410000 	 -2.3175020000 
1091.45 	 225.0385000 	 2.202125 	 -1.1774100000 	 -2.3147140000 
1091.65 	 225.0338000 	 2.202100 	 -1.1810870000 	 -2.3177750000 
1091.85 	 225.0258000 	 2.202075 	 -1.1772540000 	 -2.3146250000 
1092.05 	 225.0179000 	 2.202050 	 -1.1810560000 	 -2.3179120000 
1092.25 	 225.0147000 	 2.202025 	 -1.1774250000 	 -2.3143740000 
1092.45 	 225.0147000 	 2.202025 	 -1.1809320000 	 -2.3178200000 
1092.65 	 225.0147000 	 2.202025 	 -1.1774030000 	 -2.3144020000 
1092.85 	 225.0147000 	 2.202000 	 -1.1806680000 	 -2.3176890000 
1093.05 	 225.0147000 	 2.201975 	 -1.1775210000 	 -2.3146690000 
1093.25 	 225.0147000 	 2.201975 	 -1.1803880000 	 -2.3176130000 
1093.45 	 225.0147000 	 2.201975 	 -1.1779210000 	 -2.3148760000 
1093.65 	 225.0115000 	 2.201975 	 -1.1797460000 	 -2.3170850000 
1093.85 	 225.0115000 	 2.201950 	 -1.1785570000 	 -2.3155910000 
1094.05 	 225.0115000 	 2.201925 	 -1.1791520000 	 -2.3167450000 
1094.25 	 225.0052000 	 2.201925 	 -1.1789070000 	 -2.3156930000 
1094.45 	 225.0036000 	 2.201925 	 -1.1790660000 	 -2.3167510000 
1094.65 	 224.9988000 	 2.201925 	 -1.1790820000 	 -2.3159660000 
1094.85 	 225.0036000 	 2.201925 	 -1.1787510000 	 -2.3162720000 
1095.05 	 225.0036000 	 2.201925 	 -1.1797840000 	 -2.3165860000 
1095.25 	 225.0052000 	 2.201925 	 -1.1779820000 	 -2.3156420000 
1095.45 	 225.0036000 	 2.201925 	 -1.1801240000 	 -2.3169990000 
1095.65 	 225.0067000 	 2.201925 	 -1.1776000000 	 -2.3152480000 
1095.85 	 225.0036000 	 2.201925 	 -1.1804960000 	 -2.3173430000 
1096.05 	 224.9988000 	 2.201925 	 -1.1771710000 	 -2.3149360000 
1096.25 	 224.9972000 	 2.201925 	 -1.1806490000 	 -2.3177020000 
1096.45 	 224.9940000 	 2.201925 	 -1.1770730000 	 -2.3146690000 
1096.65 	 224.9908000 	 2.201925 	 -1.1808330000 	 -2.3178130000 
1096.85 	 224.9893000 	 2.201925 	 -1.1769990000 	 -2.3147110000 
1097.05 	 224.9908000 	 2.201925 	 -1.1808270000 	 -2.3178890000 
1097.25 	 224.9877000 	 2.201925 	 -1.1772730000 	 -2.3145290000 
1097.45 	 224.9877000 	 2.201925 	 -1.1807920000 	 -2.3179600000 
1097.65 	 224.9877000 	 2.201925 	 -1.1771390000 	 -2.3144910000 
1097.85 	 224.9877000 	 2.201925 	 -1.1804070000 	 -2.3178860000 
1098.05 	 224.9845000 	 2.201925 	 -1.1775680000 	 -2.3147550000 
1098.25 	 224.9813000 	 2.201925 	 -1.1801750000 	 -2.3175590000 
1098.45 	 224.9797000 	 2.201925 	 -1.1778510000 	 -2.3150030000 
1098.65 	 224.9749000 	 2.201925 	 -1.1798890000 	 -2.3173840000 
1098.85 	 224.9749000 	 2.201925 	 -1.1781820000 	 -2.3152290000 
1099.05 	 224.9749000 	 2.201950 	 -1.1793260000 	 -2.3170310000 
1099.25 	 224.9749000 	 2.201975 	 -1.1789040000 	 -2.3157180000 
1099.45 	 224.9749000 	 2.201975 	 -1.1788690000 	 -2.3166080000 
1099.65 	 224.9702000 	 2.202025 	 -1.1792790000 	 -2.3163130000 
1099.85 	 224.9718000 	 2.202025 	 -1.1784590000 	 -2.3160580000 
1100.05 	 224.9686000 	 2.202050 	 -1.1798060000 	 -2.3166590000 
1100.25 	 224.9702000 	 2.202075 	 -1.1778070000 	 -2.3155370000 
1100.45 	 224.9670000 	 2.202125 	 -1.1800580000 	 -2.3170570000 
1100.65 	 224.9702000 	 2.202125 	 -1.1775140000 	 -2.3151590000 
1100.85 	 224.9670000 	 2.202150 	 -1.1805660000 	 -2.3174130000 
1101.05 	 224.9638000 	 2.202175 	 -1.1770500000 	 -2.3147080000 
1101.25 	 224.9638000 	 2.202225 	 -1.1806840000 	 -2.3176670000 
1101.45 	 224.9638000 	 2.202250 	 -1.1768180000 	 -2.3147110000 
1101.65 	 224.9638000 	 2.202275 	 -1.1805410000 	 -2.3179180000 
1101.85 	 224.9638000 	 2.202300 	 -1.1765580000 	 -2.3144050000 
1102.05 	 224.9654000 	 2.202350 	 -1.1804740000 	 -2.3178450000 
1102.25 	 224.9670000 	 2.202375 	 -1.1767070000 	 -2.3144150000 
1102.45 	 224.9638000 	 2.202400 	 -1.1804010000 	 -2.3178360000 
1102.65 	 224.9670000 	 2.202425 	 -1.1768150000 	 -2.3145710000 
1102.85 	 224.9670000 	 2.202450 	 -1.1803630000 	 -2.3178100000 
1103.05 	 224.9749000 	 2.202475 	 -1.1768020000 	 -2.3145680000 
1103.25 	 224.9797000 	 2.202500 	 -1.1800700000 	 -2.3175620000 
1103.45 	 224.9877000 	 2.202525 	 -1.1774190000 	 -2.3147930000 
1103.65 	 224.9956000 	 2.202550 	 -1.1802230000 	 -2.3170470000 
1103.85 	 225.0036000 	 2.202525 	 -1.1772030000 	 -2.3153590000 
1104.05 	 225.0115000 	 2.202525 	 -1.1777500000 	 -2.3169010000 
1104.25 	 225.0147000 	 2.202525 	 -1.1776890000 	 -2.3159980000 
1104.45 	 225.0179000 	 2.202525 	 -1.1771140000 	 -2.3163190000 
1104.65 	 225.0242000 	 2.202525 	 -1.1780200000 	 -2.3162210000 
1104.85 	 225.0258000 	 2.202525 	 -1.1770570000 	 -2.3161980000 
1105.05 	 225.0306000 	 2.202525 	 -1.1783220000 	 -2.3166630000 
1105.25 	 225.0306000 	 2.202525 	 -1.1766530000 	 -2.3158710000 
1105.45 	 225.0306000 	 2.202525 	 -1.1786520000 	 -2.3168590000 
1105.65 	 225.0306000 	 2.202500 	 -1.1762330000 	 -2.3153530000 
1105.85 	 225.0258000 	 2.202475 	 -1.1789070000 	 -2.3173430000 
1106.05 	 225.0258000 	 2.202450 	 -1.1759630000 	 -2.3152000000 
1106.25 	 225.0226000 	 2.202425 	 -1.1790780000 	 -2.3175620000 
1106.45 	 225.0242000 	 2.202425 	 -1.1757180000 	 -2.3149870000 
1106.65 	 225.0226000 	 2.202375 	 -1.1790940000 	 -2.3178480000 
1106.85 	 225.0195000 	 2.202375 	 -1.1753590000 	 -2.3146820000 
1107.05 	 225.0179000 	 2.202350 	 -1.1791610000 	 -2.3180070000 
1107.25 	 225.0179000 	 2.202325 	 -1.1754640000 	 -2.3145770000 
1107.45 	 225.0179000 	 2.202325 	 -1.1792410000 	 -2.3181410000 
1107.65 	 225.0179000 	 2.202325 	 -1.1755050000 	 -2.3146030000 
1107.85 	 225.0147000 	 2.202325 	 -1.1790150000 	 -2.3178740000 
1108.05 	 225.0147000 	 2.202325 	 -1.1756420000 	 -2.3145840000 
1108.25 	 225.0115000 	 2.202275 	 -1.1785410000 	 -2.3176730000 
1108.45 	 225.0115000 	 2.202275 	 -1.1759000000 	 -2.3148980000 
1108.65 	 225.0067000 	 2.202275 	 -1.1783920000 	 -2.3176220000 
1108.85 	 225.0036000 	 2.202275 	 -1.1762490000 	 -2.3150730000 
1109.05 	 225.0036000 	 2.202275 	 -1.1780960000 	 -2.3173590000 
1109.25 	 225.0036000 	 2.202275 	 -1.1763130000 	 -2.3151050000 
1109.45 	 225.0036000 	 2.202275 	 -1.1775880000 	 -2.3171300000 
1109.65 	 225.0036000 	 2.202275 	 -1.1769170000 	 -2.3157280000 
1109.85 	 224.9988000 	 2.202275 	 -1.1771070000 	 -2.3167420000 
1110.05 	 224.9988000 	 2.202275 	 -1.1774860000 	 -2.3163100000 
1110.25 	 224.9956000 	 2.202275 	 -1.1766370000 	 -2.3162300000 
1110.45 	 224.9956000 	 2.202275 	 -1.1778860000 	 -2.3164110000 
1110.65 	 224.9924000 	 2.202275 	 -1.1763510000 	 -2.3157720000 
1110.85 	 224.9956000 	 2.202275 	 -1.1781440000 	 -2.3168310000 
1111.05 	 224.9956000 	 2.202275 	 -1.1759340000 	 -2.3154960000 
1111.25 	 224.9988000 	 2.202275 	 -1.1786910000 	 -2.3171200000 
1111.45 	 224.9988000 	 2.202275 	 -1.1755560000 	 -2.3150630000 
1111.65 	 224.9956000 	 2.202275 	 -1.1789100000 	 -2.3175020000 
1111.85 	 224.9956000 	 2.202275 	 -1.1752130000 	 -2.3146440000 
1112.05 	 224.9893000 	 2.202275 	 -1.1791830000 	 -2.3178580000 
1112.25 	 224.9877000 	 2.202275 	 -1.1751620000 	 -2.3145550000 
1112.45 	 224.9829000 	 2.202275 	 -1.1788180000 	 -2.3178580000 
1112.65 	 224.9829000 	 2.202275 	 -1.1753650000 	 -2.3145870000 
1112.85 	 224.9797000 	 2.202275 	 -1.1786940000 	 -2.3177500000 
1113.05 	 224.9797000 	 2.202275 	 -1.1758770000 	 -2.3148220000 
1113.25 	 224.9797000 	 2.202275 	 -1.1782420000 	 -2.3175750000 
1113.45 	 224.9749000 	 2.202275 	 -1.1764750000 	 -2.3151430000 
1113.65 	 224.9749000 	 2.202275 	 -1.1777150000 	 -2.3171360000 
1113.85 	 224.9749000 	 2.202275 	 -1.1765890000 	 -2.3153810000 
1114.05 	 224.9749000 	 2.202300 	 -1.1771680000 	 -2.3167040000 
1114.25 	 224.9718000 	 2.202325 	 -1.1776380000 	 -2.3160170000 
1114.45 	 224.9702000 	 2.202325 	 -1.1768850000 	 -2.3160810000 
1114.65 	 224.9670000 	 2.202375 	 -1.1776640000 	 -2.3163290000 
1114.85 	 224.9638000 	 2.202400 	 -1.1757150000 	 -2.3153850000 
1115.05 	 224.9638000 	 2.202425 	 -1.1779880000 	 -2.3168150000 
1115.25 	 224.9638000 	 2.202450 	 -1.1752260000 	 -2.3149650000 
1115.45 	 224.9622000 	 2.202500 	 -1.1783760000 	 -2.3172890000 
1115.65 	 224.9638000 	 2.202525 	 -1.1748220000 	 -2.3144850000 
1115.85 	 224.9622000 	 2.202550 	 -1.1783850000 	 -2.3174190000 
1116.05 	 224.9638000 	 2.202575 	 -1.1747040000 	 -2.3142460000 
1116.25 	 224.9638000 	 2.202600 	 -1.1785760000 	 -2.3175270000 
1116.45 	 224.9670000 	 2.202650 	 -1.1746250000 	 -2.3140530000 
1116.65 	 224.9638000 	 2.202675 	 -1.1785250000 	 -2.3175910000 
1116.85 	 224.9638000 	 2.202700 	 -1.1747110000 	 -2.3141700000 
1117.05 	 224.9654000 	 2.202725 	 -1.1783440000 	 -2.3175880000 
1117.25 	 224.9670000 	 2.202750 	 -1.1748700000 	 -2.3143290000 
1117.45 	 224.9718000 	 2.202775 	 -1.1780070000 	 -2.3173840000 
1117.65 	 224.9749000 	 2.202825 	 -1.1754320000 	 -2.3144820000 
1117.85 	 224.9829000 	 2.202825 	 -1.1776070000 	 -2.3171930000 
1118.05 	 224.9829000 	 2.202825 	 -1.1797210000 	 -2.3144280000 
1118.25 	 224.9908000 	 2.202825 	 -1.1804260000 	 -2.3169040000 
1118.45 	 224.9940000 	 2.202825 	 -1.1793610000 	 -2.3154260000 
1118.65 	 224.9956000 	 2.202825 	 -1.1795430000 	 -2.3163860000 
1118.85 	 224.9956000 	 2.202825 	 -1.1797650000 	 -2.3161380000 
1119.05 	 225.0036000 	 2.202825 	 -1.1788560000 	 -2.3158100000 
1119.25 	 225.0052000 	 2.202825 	 -1.1803120000 	 -2.3165450000 
1119.45 	 225.0067000 	 2.202825 	 -1.1783660000 	 -2.3153780000 
1119.65 	 225.0099000 	 2.202825 	 -1.1806490000 	 -2.3169900000 
1119.85 	 225.0115000 	 2.202825 	 -1.1780070000 	 -2.3149140000 
1120.05 	 225.0131000 	 2.202825 	 -1.1810080000 	 -2.3171420000 
1120.25 	 225.0115000 	 2.202825 	 -1.1777210000 	 -2.3147930000 
1120.45 	 225.0115000 	 2.202825 	 -1.1812080000 	 -2.3174640000 
1120.65 	 225.0147000 	 2.202825 	 -1.1775750000 	 -2.3146220000 
1120.85 	 225.0147000 	 2.202825 	 -1.1812560000 	 -2.3176830000 
1121.05 	 225.0115000 	 2.202825 	 -1.1776190000 	 -2.3145420000 
1121.25 	 225.0083000 	 2.202825 	 -1.1813260000 	 -2.3178480000 
1121.45 	 225.0067000 	 2.202825 	 -1.1776480000 	 -2.3146250000 
1121.65 	 225.0036000 	 2.202825 	 -1.1813890000 	 -2.3177340000 
1121.85 	 225.0020000 	 2.202825 	 -1.1778390000 	 -2.3144820000 
1122.05 	 224.9988000 	 2.202825 	 -1.1812180000 	 -2.3177120000 
1122.25 	 224.9988000 	 2.202825 	 -1.1780930000 	 -2.3146220000 
1122.45 	 224.9956000 	 2.202825 	 -1.1807440000 	 -2.3173210000 
1122.65 	 224.9956000 	 2.202825 	 -1.1784590000 	 -2.3149240000 
1122.85 	 224.9956000 	 2.202825 	 -1.1804610000 	 -2.3171200000 
1123.05 	 224.9956000 	 2.202825 	 -1.1785250000 	 -2.3150220000 
1123.25 	 224.9956000 	 2.202825 	 -1.1801210000 	 -2.3170570000 
1123.45 	 224.9908000 	 2.202825 	 -1.1789830000 	 -2.3153340000 
1123.65 	 224.9956000 	 2.202825 	 -1.1796380000 	 -2.3165770000 
1123.85 	 224.9940000 	 2.202825 	 -1.1791260000 	 -2.3154350000 
1124.05 	 224.9972000 	 2.202825 	 -1.1792720000 	 -2.3160740000 
1124.25 	 224.9988000 	 2.202825 	 -1.1801210000 	 -2.3161950000 
1124.45 	 224.9988000 	 2.202825 	 -1.1787100000 	 -2.3158810000 
1124.65 	 224.9988000 	 2.202825 	 -1.1803690000 	 -2.3164460000 
1124.85 	 224.9972000 	 2.202825 	 -1.1784040000 	 -2.3153780000 
1125.05 	 224.9956000 	 2.202825 	 -1.1808680000 	 -2.3167450000 
1125.25 	 224.9908000 	 2.202825 	 -1.1784460000 	 -2.3153690000 
1125.45 	 224.9893000 	 2.202825 	 -1.1809570000 	 -2.3170880000 
1125.65 	 224.9877000 	 2.202825 	 -1.1778830000 	 -2.3149900000 
1125.85 	 224.9829000 	 2.202825 	 -1.1813290000 	 -2.3173430000 
1126.05 	 224.9829000 	 2.202825 	 -1.1776830000 	 -2.3147270000 
1126.25 	 224.9797000 	 2.202825 	 -1.1811830000 	 -2.3175750000 
1126.45 	 224.9797000 	 2.202825 	 -1.1775780000 	 -2.3145040000 
1126.65 	 224.9749000 	 2.202825 	 -1.1814050000 	 -2.3177620000 
1126.85 	 224.9749000 	 2.202825 	 -1.1775840000 	 -2.3143290000 
1127.05 	 224.9718000 	 2.202850 	 -1.1803440000 	 -2.3177620000 
1127.25 	 224.9670000 	 2.202875 	 -1.1763190000 	 -2.3142720000 
1127.45 	 224.9686000 	 2.202900 	 -1.1797460000 	 -2.3176770000 
1127.65 	 224.9670000 	 2.202925 	 -1.1763540000 	 -2.3144940000 
1127.85 	 224.9718000 	 2.202975 	 -1.1792440000 	 -2.3176410000 
1128.05 	 224.9749000 	 2.202975 	 -1.1766050000 	 -2.3146530000 
1128.25 	 224.9797000 	 2.203000 	 -1.1799270000 	 -2.3171230000 
1128.45 	 224.9797000 	 2.203000 	 -1.1763380000 	 -2.3147140000 
1128.65 	 224.9797000 	 2.203025 	 -1.1778100000 	 -2.3171270000 
1128.85 	 224.9829000 	 2.203050 	 -1.1766910000 	 -2.3151940000 
1129.05 	 224.9829000 	 2.203025 	 -1.1793800000 	 -2.3167580000 
1129.25 	 224.9893000 	 2.203025 	 -1.1777050000 	 -2.3156100000 
1129.45 	 224.9956000 	 2.203025 	 -1.1778010000 	 -2.3163060000 
1129.65 	 224.9988000 	 2.203025 	 -1.1780900000 	 -2.3161250000 
1129.85 	 225.0036000 	 2.203025 	 -1.1771710000 	 -2.3158870000 
1130.05 	 225.0036000 	 2.203025 	 -1.1784780000 	 -2.3164150000 
1130.25 	 225.0036000 	 2.203025 	 -1.1762460000 	 -2.3152990000 
1130.45 	 225.0036000 	 2.203025 	 -1.1792220000 	 -2.3172190000 
1130.65 	 224.9988000 	 2.203025 	 -1.1757440000 	 -2.3147200000 
1130.85 	 224.9956000 	 2.203025 	 -1.1793390000 	 -2.3174000000 
1131.05 	 224.9956000 	 2.203025 	 -1.1754450000 	 -2.3144750000 
1131.25 	 224.9956000 	 2.203025 	 -1.1790850000 	 -2.3178100000 
1131.45 	 224.9956000 	 2.203025 	 -1.1749400000 	 -2.3144500000 
1131.65 	 224.9956000 	 2.203025 	 -1.1788850000 	 -2.3178450000 
1131.85 	 224.9956000 	 2.203025 	 -1.1751490000 	 -2.3143670000 
1132.05 	 224.9988000 	 2.203025 	 -1.1787700000 	 -2.3178010000 
1132.25 	 224.9940000 	 2.203025 	 -1.1751170000 	 -2.3142810000 
1132.45 	 224.9908000 	 2.203025 	 -1.1786370000 	 -2.3176030000 
1132.65 	 224.9829000 	 2.203050 	 -1.1762490000 	 -2.3142430000 
1132.85 	 224.9829000 	 2.203050 	 -1.1791360000 	 -2.3175110000 
1133.05 	 224.9797000 	 2.203075 	 -1.1763030000 	 -2.3144910000 
1133.25 	 224.9765000 	 2.203075 	 -1.1788340000 	 -2.3173110000 
1133.45 	 224.9749000 	 2.203100 	 -1.1758390000 	 -2.3144310000 
1133.65 	 224.9749000 	 2.203100 	 -1.1780990000 	 -2.3170150000 
1133.85 	 224.9797000 	 2.203125 	 -1.1766150000 	 -2.3149900000 
1134.05 	 224.9829000 	 2.203150 	 -1.1775880000 	 -2.3166880000 
1134.25 	 224.9829000 	 2.203150 	 -1.1762110000 	 -2.3151910000 
1134.45 	 224.9877000 	 2.203175 	 -1.1763990000 	 -2.3161220000 
1134.65 	 224.9908000 	 2.203200 	 -1.1763350000 	 -2.3152950000 
1134.85 	 224.9908000 	 2.203175 	 -1.1761980000 	 -2.3161160000 
1135.05 	 224.9908000 	 2.203175 	 -1.1809860000 	 -2.3159500000 
1135.25 	 224.9877000 	 2.203175 	 -1.1798480000 	 -2.3153690000 
1135.45 	 224.9877000 	 2.203175 	 -1.1818120000 	 -2.3165580000 
1135.65 	 224.9877000 	 2.203175 	 -1.1791170000 	 -2.3148600000 
1135.85 	 224.9877000 	 2.203200 	 -1.1822480000 	 -2.3169990000 
1136.05 	 224.9893000 	 2.203200 	 -1.1787260000 	 -2.3143260000 
1136.25 	 224.9908000 	 2.203225 	 -1.1824770000 	 -2.3172410000 
1136.45 	 224.9956000 	 2.203250 	 -1.1785790000 	 -2.3141670000 
1136.65 	 224.9956000 	 2.203225 	 -1.1793840000 	 -2.3172060000 
1136.85 	 224.9956000 	 2.203225 	 -1.1748600000 	 -2.3137190000 
1137.05 	 224.9956000 	 2.203225 	 -1.1787190000 	 -2.3171580000 
1137.25 	 224.9972000 	 2.203225 	 -1.1749460000 	 -2.3137380000 
1137.45 	 224.9972000 	 2.203225 	 -1.1786270000 	 -2.3172000000 
1137.65 	 224.9988000 	 2.203225 	 -1.1750480000 	 -2.3138140000 
1137.85 	 224.9988000 	 2.203225 	 -1.1783440000 	 -2.3170500000 
1138.05 	 224.9956000 	 2.203225 	 -1.1752640000 	 -2.3137160000 
1138.25 	 224.9956000 	 2.203225 	 -1.1778860000 	 -2.3169770000 
1138.45 	 224.9908000 	 2.203225 	 -1.1755240000 	 -2.3142120000 
1138.65 	 224.9940000 	 2.203225 	 -1.1775560000 	 -2.3166210000 
1138.85 	 224.9908000 	 2.203225 	 -1.1760170000 	 -2.3144310000 
1139.05 	 224.9956000 	 2.203225 	 -1.1773590000 	 -2.3164340000 
1139.25 	 224.9956000 	 2.203225 	 -1.1761920000 	 -2.3145770000 
1139.45 	 224.9956000 	 2.203225 	 -1.1768590000 	 -2.3160490000 
1139.65 	 224.9924000 	 2.203225 	 -1.1768910000 	 -2.3153210000 
1139.85 	 224.9908000 	 2.203225 	 -1.1762080000 	 -2.3155370000 
1140.05 	 224.9877000 	 2.203225 	 -1.1773050000 	 -2.3156550000 
1140.25 	 224.9829000 	 2.203225 	 -1.1759920000 	 -2.3152320000 
1140.45 	 224.9861000 	 2.203225 	 -1.1775680000 	 -2.3159790000 
1140.65 	 224.9829000 	 2.203225 	 -1.1756580000 	 -2.3148000000 
1140.85 	 224.9829000 	 2.203250 	 -1.1776510000 	 -2.3165920000 
1141.05 	 224.9829000 	 2.203275 	 -1.1748700000 	 -2.3148760000 
1141.25 	 224.9861000 	 2.203275 	 -1.1777560000 	 -2.3169260000 
1141.45 	 224.9829000 	 2.203275 	 -1.1743930000 	 -2.3142690000 
1141.65 	 224.9797000 	 2.203275 	 -1.1781760000 	 -2.3166310000 
1141.85 	 224.9781000 	 2.203300 	 -1.1743890000 	 -2.3141700000 
1142.05 	 224.9749000 	 2.203325 	 -1.1781180000 	 -2.3170570000 
1142.25 	 224.9749000 	 2.203350 	 -1.1742530000 	 -2.3138170000 
1142.45 	 224.9749000 	 2.203350 	 -1.1782550000 	 -2.3171140000 
1142.65 	 224.9718000 	 2.203375 	 -1.1741540000 	 -2.3137350000 
1142.85 	 224.9718000 	 2.203400 	 -1.1783760000 	 -2.3173400000 
1143.05 	 224.9718000 	 2.203425 	 -1.1741450000 	 -2.3137120000 
1143.25 	 224.9718000 	 2.203450 	 -1.1780680000 	 -2.3173140000 
1143.45 	 224.9749000 	 2.203450 	 -1.1744820000 	 -2.3137440000 
1143.65 	 224.9797000 	 2.203475 	 -1.1777970000 	 -2.3171970000 
1143.85 	 224.9845000 	 2.203475 	 -1.1752700000 	 -2.3142240000 
1144.05 	 224.9908000 	 2.203500 	 -1.1776160000 	 -2.3171270000 
1144.25 	 224.9972000 	 2.203525 	 -1.1752540000 	 -2.3146470000 
1144.45 	 224.9988000 	 2.203525 	 -1.1767710000 	 -2.3169330000 
1144.65 	 224.9988000 	 2.203525 	 -1.1767230000 	 -2.3142400000 
1144.85 	 224.9988000 	 2.203525 	 -1.1768530000 	 -2.3163670000 
1145.05 	 224.9972000 	 2.203525 	 -1.1763760000 	 -2.3150790000 
1145.25 	 224.9988000 	 2.203525 	 -1.1758930000 	 -2.3156260000 
1145.45 	 224.9988000 	 2.203525 	 -1.1771520000 	 -2.3157850000 
1145.65 	 224.9988000 	 2.203525 	 -1.1754130000 	 -2.3151750000 
1145.85 	 225.0036000 	 2.203525 	 -1.1777240000 	 -2.3163570000 
1146.05 	 225.0036000 	 2.203525 	 -1.1750380000 	 -2.3145710000 
1146.25 	 225.0036000 	 2.203525 	 -1.1781600000 	 -2.3168210000 
1146.45 	 225.0004000 	 2.203525 	 -1.1747040000 	 -2.3140460000 
1146.65 	 224.9988000 	 2.203525 	 -1.1782840000 	 -2.3170380000 
1146.85 	 224.9988000 	 2.203525 	 -1.1746150000 	 -2.3138210000 
1147.05 	 224.9956000 	 2.203525 	 -1.1783980000 	 -2.3171710000 
1147.25 	 224.9956000 	 2.203525 	 -1.1744660000 	 -2.3137760000 
1147.45 	 224.9908000 	 2.203525 	 -1.1785000000 	 -2.3173620000 
1147.65 	 224.9908000 	 2.203525 	 -1.1744370000 	 -2.3138080000 
1147.85 	 224.9908000 	 2.203525 	 -1.1784330000 	 -2.3171900000 
1148.05 	 224.9877000 	 2.203525 	 -1.1745680000 	 -2.3137660000 
1148.25 	 224.9829000 	 2.203525 	 -1.1782230000 	 -2.3172660000 
1148.45 	 224.9861000 	 2.203525 	 -1.1747170000 	 -2.3138680000 
1148.65 	 224.9829000 	 2.203525 	 -1.1779660000 	 -2.3171270000 
1148.85 	 224.9877000 	 2.203525 	 -1.1751750000 	 -2.3140650000 
1149.05 	 224.9908000 	 2.203550 	 -1.1773590000 	 -2.3168060000 
1149.25 	 224.9908000 	 2.203575 	 -1.1753150000 	 -2.3143100000 
1149.45 	 224.9956000 	 2.203575 	 -1.1771300000 	 -2.3165640000 
1149.65 	 224.9908000 	 2.203600 	 -1.1759540000 	 -2.3145800000 
1149.85 	 224.9877000 	 2.203575 	 -1.1766720000 	 -2.3167200000 
1150.05 	 224.9797000 	 2.203575 	 -1.1765320000 	 -2.3155780000 
1150.25 	 224.9749000 	 2.203575 	 -1.1763990000 	 -2.3162170000 
1150.45 	 224.9718000 	 2.203600 	 -1.1771170000 	 -2.3156930000 
1150.65 	 224.9670000 	 2.203625 	 -1.1763130000 	 -2.3158040000 
1150.85 	 224.9686000 	 2.203650 	 -1.1777240000 	 -2.3163220000 
1151.05 	 224.9734000 	 2.203675 	 -1.1757980000 	 -2.3153500000 
1151.25 	 224.9749000 	 2.203700 	 -1.1780900000 	 -2.3166210000 
1151.45 	 224.9829000 	 2.203725 	 -1.1753620000 	 -2.3148890000 
1151.65 	 224.9877000 	 2.203750 	 -1.1784140000 	 -2.3169490000 
1151.85 	 224.9877000 	 2.203725 	 -1.1749810000 	 -2.3145100000 
1152.05 	 224.9877000 	 2.203725 	 -1.1783600000 	 -2.3169610000 
1152.25 	 224.9877000 	 2.203750 	 -1.1745260000 	 -2.3141220000 
1152.45 	 224.9829000 	 2.203775 	 -1.1784740000 	 -2.3173020000 
1152.65 	 224.9813000 	 2.203800 	 -1.1744400000 	 -2.3141480000 
1152.85 	 224.9797000 	 2.203775 	 -1.1786750000 	 -2.3174730000 
1153.05 	 224.9829000 	 2.203775 	 -1.1745450000 	 -2.3140240000 
1153.25 	 224.9877000 	 2.203800 	 -1.1785440000 	 -2.3175620000 
1153.45 	 224.9908000 	 2.203825 	 -1.1747230000 	 -2.3140140000 
1153.65 	 224.9908000 	 2.203825 	 -1.1784840000 	 -2.3176290000 
1153.85 	 224.9908000 	 2.203825 	 -1.1746690000 	 -2.3138360000 
1154.05 	 224.9908000 	 2.203825 	 -1.1783920000 	 -2.3175330000 
1154.25 	 224.9877000 	 2.203825 	 -1.1749400000 	 -2.3142370000 
1154.45 	 224.9829000 	 2.203825 	 -1.1777050000 	 -2.3173240000 
1154.65 	 224.9877000 	 2.203825 	 -1.1754480000 	 -2.3145710000 
1154.85 	 224.9877000 	 2.203825 	 -1.1772250000 	 -2.3169830000 
1155.05 	 224.9908000 	 2.203850 	 -1.1764970000 	 -2.3147390000 
1155.25 	 224.9956000 	 2.203875 	 -1.1776290000 	 -2.3165040000 
1155.45 	 224.9972000 	 2.203875 	 -1.1772890000 	 -2.3153210000 
1155.65 	 224.9988000 	 2.203875 	 -1.1773490000 	 -2.3162010000 
1155.85 	 224.9988000 	 2.203875 	 -1.1769990000 	 -2.3158170000 
1156.05 	 225.0020000 	 2.203875 	 -1.1756040000 	 -2.3158710000 
1156.25 	 224.9988000 	 2.203875 	 -1.1775080000 	 -2.3162110000 
1156.45 	 224.9956000 	 2.203875 	 -1.1756930000 	 -2.3156800000 
1156.65 	 224.9877000 	 2.203875 	 -1.1775340000 	 -2.3165350000 
1156.85 	 224.9813000 	 2.203875 	 -1.1755310000 	 -2.3153310000 
1157.05 	 224.9734000 	 2.203875 	 -1.1779180000 	 -2.3167830000 
1157.25 	 224.9670000 	 2.203875 	 -1.1751080000 	 -2.3151520000 
1157.45 	 224.9638000 	 2.203900 	 -1.1783190000 	 -2.3172600000 
1157.65 	 224.9638000 	 2.203950 	 -1.1750190000 	 -2.3146980000 
1157.85 	 224.9591000 	 2.203975 	 -1.1785860000 	 -2.3176860000 
1158.05 	 224.9591000 	 2.204000 	 -1.1746950000 	 -2.3143320000 
1158.25 	 224.9559000 	 2.204050 	 -1.1787100000 	 -2.3178260000 
1158.45 	 224.9559000 	 2.204075 	 -1.1748000000 	 -2.3142880000 
1158.65 	 224.9559000 	 2.204125 	 -1.1787410000 	 -2.3180010000 
1158.85 	 224.9559000 	 2.204175 	 -1.1746980000 	 -2.3143100000 
1159.05 	 224.9575000 	 2.204200 	 -1.1785950000 	 -2.3178960000 
1159.25 	 224.9591000 	 2.204225 	 -1.1750280000 	 -2.3142370000 
1159.45 	 224.9638000 	 2.204275 	 -1.1785280000 	 -2.3177430000 
1159.65 	 224.9670000 	 2.204300 	 -1.1753500000 	 -2.3145070000 
1159.85 	 224.9718000 	 2.204325 	 -1.1778990000 	 -2.3174410000 
1160.05 	 224.9749000 	 2.204350 	 -1.1757310000 	 -2.3148120000 
1160.25 	 224.9797000 	 2.204375 	 -1.1777500000 	 -2.3172500000 
1160.45 	 224.9829000 	 2.204400 	 -1.1762080000 	 -2.3151650000 
1160.65 	 224.9877000 	 2.204375 	 -1.1772820000 	 -2.3163290000 
1160.85 	 224.9908000 	 2.204375 	 -1.1764430000 	 -2.3149970000 
1161.05 	 224.9924000 	 2.204375 	 -1.1765290000 	 -2.3158960000 
1161.25 	 224.9972000 	 2.204375 	 -1.1771740000 	 -2.3157020000 
1161.45 	 225.0036000 	 2.204375 	 -1.1758200000 	 -2.3151650000 
1161.65 	 225.0099000 	 2.204375 	 -1.1779020000 	 -2.3162780000 
1161.85 	 225.0147000 	 2.204375 	 -1.1754390000 	 -2.3147040000 
1162.05 	 225.0179000 	 2.204375 	 -1.1782740000 	 -2.3165830000 
1162.25 	 225.0226000 	 2.204375 	 -1.1751080000 	 -2.3144340000 
1162.45 	 225.0179000 	 2.204375 	 -1.1784840000 	 -2.3169640000 
1162.65 	 225.0163000 	 2.204375 	 -1.1747170000 	 -2.3141830000 
1162.85 	 225.0147000 	 2.204375 	 -1.1786300000 	 -2.3171170000 
1163.05 	 225.0115000 	 2.204375 	 -1.1747490000 	 -2.3138550000 
1163.25 	 225.0067000 	 2.204375 	 -1.1785540000 	 -2.3173900000 
1163.45 	 225.0036000 	 2.204375 	 -1.1746340000 	 -2.3138740000 
1163.65 	 225.0036000 	 2.204375 	 -1.1786110000 	 -2.3175210000 
1163.85 	 225.0036000 	 2.204375 	 -1.1746370000 	 -2.3138080000 
1164.05 	 224.9988000 	 2.204375 	 -1.1784330000 	 -2.3172890000 
1164.25 	 224.9988000 	 2.204375 	 -1.1752890000 	 -2.3140050000 
1164.45 	 224.9956000 	 2.204375 	 -1.1779250000 	 -2.3170280000 
1164.65 	 224.9956000 	 2.204375 	 -1.1758260000 	 -2.3144250000 
1164.85 	 224.9956000 	 2.204375 	 -1.1771710000 	 -2.3165480000 
1165.05 	 224.9956000 	 2.204375 	 -1.1763600000 	 -2.3148660000 
1165.25 	 224.9956000 	 2.204375 	 -1.1769830000 	 -2.3161890000 
1165.45 	 224.9956000 	 2.204375 	 -1.1767200000 	 -2.3152610000 
1165.65 	 224.9908000 	 2.204375 	 -1.1765130000 	 -2.3157530000 
1165.85 	 224.9845000 	 2.204375 	 -1.1770760000 	 -2.3156770000 
1166.05 	 224.9813000 	 2.204375 	 -1.1757150000 	 -2.3151940000 
1166.25 	 224.9781000 	 2.204375 	 -1.1774890000 	 -2.3161510000 
1166.45 	 224.9718000 	 2.204375 	 -1.1757370000 	 -2.3151560000 
1166.65 	 224.9718000 	 2.204375 	 -1.1777310000 	 -2.3161600000 
1166.85 	 224.9670000 	 2.204400 	 -1.1752990000 	 -2.3149140000 
1167.05 	 224.9670000 	 2.204400 	 -1.1780900000 	 -2.3166400000 
1167.25 	 224.9670000 	 2.204450 	 -1.1749680000 	 -2.3146060000 
1167.45 	 224.9670000 	 2.204475 	 -1.1783950000 	 -2.3169200000 
1167.65 	 224.9670000 	 2.204500 	 -1.1747010000 	 -2.3140140000 
1167.85 	 224.9670000 	 2.204550 	 -1.1787730000 	 -2.3172760000 
1168.05 	 224.9638000 	 2.204575 	 -1.1746760000 	 -2.3140810000 
1168.25 	 224.9638000 	 2.204600 	 -1.1787800000 	 -2.3175210000 
1168.45 	 224.9638000 	 2.204625 	 -1.1746660000 	 -2.3139260000 
1168.65 	 224.9638000 	 2.204650 	 -1.1787290000 	 -2.3174060000 
1168.85 	 224.9670000 	 2.204700 	 -1.1749080000 	 -2.3138400000 
1169.05 	 224.9702000 	 2.204725 	 -1.1783060000 	 -2.3173680000 
1169.25 	 224.9749000 	 2.204750 	 -1.1751780000 	 -2.3140840000 
1169.45 	 224.9829000 	 2.204775 	 -1.1781630000 	 -2.3171780000 
1169.65 	 224.9893000 	 2.204800 	 -1.1755630000 	 -2.3144210000 
1169.85 	 224.9956000 	 2.204775 	 -1.1785760000 	 -2.3170440000 
1170.05 	 225.0036000 	 2.204775 	 -1.1765540000 	 -2.3151110000 
1170.25 	 225.0067000 	 2.204775 	 -1.1776480000 	 -2.3167290000 
1170.45 	 225.0131000 	 2.204775 	 -1.1769800000 	 -2.3155470000 
1170.65 	 225.0179000 	 2.204775 	 -1.1771110000 	 -2.3163830000 
1170.85 	 225.0210000 	 2.204775 	 -1.1777750000 	 -2.3163100000 
1171.05 	 225.0226000 	 2.204775 	 -1.1763890000 	 -2.3157180000 
1171.25 	 225.0226000 	 2.204775 	 -1.1781560000 	 -2.3164590000 
1171.45 	 225.0226000 	 2.204775 	 -1.1759820000 	 -2.3153880000 
1171.65 	 225.0226000 	 2.204775 	 -1.1784110000 	 -2.3168690000 
1171.85 	 225.0179000 	 2.204775 	 -1.1757150000 	 -2.3150890000 
1172.05 	 225.0179000 	 2.204725 	 -1.1785090000 	 -2.3169580000 
1172.25 	 225.0147000 	 2.204725 	 -1.1753210000 	 -2.3147230000 
1172.45 	 225.0147000 	 2.204725 	 -1.1786750000 	 -2.3172440000 
1172.65 	 225.0115000 	 2.204725 	 -1.1753080000 	 -2.3147040000 
1172.85 	 225.0115000 	 2.204700 	 -1.1788590000 	 -2.3174450000 
1173.05 	 225.0067000 	 2.204675 	 -1.1750670000 	 -2.3143230000 
1173.25 	 225.0115000 	 2.204675 	 -1.1791170000 	 -2.3176380000 
1173.45 	 225.0083000 	 2.204675 	 -1.1750600000 	 -2.3142810000 
1173.65 	 225.0067000 	 2.204675 	 -1.1789830000 	 -2.3177080000 
1173.85 	 225.0067000 	 2.204675 	 -1.1751170000 	 -2.3142020000 
1174.05 	 225.0067000 	 2.204675 	 -1.1789740000 	 -2.3177970000 
1174.25 	 225.0036000 	 2.204675 	 -1.1752610000 	 -2.3141990000 
1174.45 	 225.0036000 	 2.204675 	 -1.1789260000 	 -2.3176380000 
1174.65 	 224.9988000 	 2.204675 	 -1.1756830000 	 -2.3145710000 
1174.85 	 224.9988000 	 2.204675 	 -1.1782680000 	 -2.3173620000 
1175.05 	 224.9956000 	 2.204675 	 -1.1759440000 	 -2.3147170000 
1175.25 	 224.9908000 	 2.204675 	 -1.1781150000 	 -2.3170920000 
1175.45 	 224.9877000 	 2.204675 	 -1.1761760000 	 -2.3148950000 
1175.65 	 224.9829000 	 2.204675 	 -1.1776030000 	 -2.3167900000 
1175.85 	 224.9829000 	 2.204675 	 -1.1769360000 	 -2.3153690000 
1176.05 	 224.9829000 	 2.204675 	 -1.1772980000 	 -2.3163570000 
1176.25 	 224.9829000 	 2.204675 	 -1.1772820000 	 -2.3155590000 
1176.45 	 224.9813000 	 2.204675 	 -1.1770790000 	 -2.3161950000 
1176.65 	 224.9813000 	 2.204675 	 -1.1774980000 	 -2.3159660000 
1176.85 	 224.9797000 	 2.204675 	 -1.1764530000 	 -2.3156740000 
1177.05 	 224.9797000 	 2.204675 	 -1.1778640000 	 -2.3162430000 
1177.25 	 224.9797000 	 2.204675 	 -1.1760840000 	 -2.3154160000 
1177.45 	 224.9749000 	 2.204675 	 -1.1782680000 	 -2.3167070000 
1177.65 	 224.9749000 	 2.204675 	 -1.1756960000 	 -2.3151330000 
1177.85 	 224.9749000 	 2.204700 	 -1.1785760000 	 -2.3171170000 
1178.05 	 224.9718000 	 2.204725 	 -1.1754160000 	 -2.3147420000 
1178.25 	 224.9718000 	 2.204750 	 -1.1789390000 	 -2.3172090000 
1178.45 	 224.9670000 	 2.204775 	 -1.1753560000 	 -2.3145130000 
1178.65 	 224.9670000 	 2.204800 	 -1.1791710000 	 -2.3175910000 
1178.85 	 224.9638000 	 2.204825 	 -1.1752610000 	 -2.3142880000 
1179.05 	 224.9638000 	 2.204875 	 -1.1792410000 	 -2.3176730000 
1179.25 	 224.9591000 	 2.204900 	 -1.1752640000 	 -2.3141730000 
1179.45 	 224.9591000 	 2.204925 	 -1.1790430000 	 -2.3178610000 
1179.65 	 224.9591000 	 2.204950 	 -1.1754130000 	 -2.3141260000 
1179.85 	 224.9638000 	 2.204975 	 -1.1791360000 	 -2.3178580000 
1180.05 	 224.9654000 	 2.205025 	 -1.1755660000 	 -2.3143230000 
1180.25 	 224.9670000 	 2.205050 	 -1.1789450000 	 -2.3176570000 
1180.45 	 224.9718000 	 2.205075 	 -1.1757720000 	 -2.3144880000 
1180.65 	 224.9718000 	 2.205100 	 -1.1785410000 	 -2.3173620000 
1180.85 	 224.9749000 	 2.205100 	 -1.1764020000 	 -2.3148470000 
1181.05 	 224.9797000 	 2.205125 	 -1.1777690000 	 -2.3168530000 
1181.25 	 224.9877000 	 2.205125 	 -1.1783310000 	 -2.3148730000 
1181.45 	 224.9908000 	 2.205125 	 -1.1775590000 	 -2.3164050000 
1181.65 	 225.0004000 	 2.205125 	 -1.1771680000 	 -2.3151780000 
1181.85 	 225.0067000 	 2.205125 	 -1.1772410000 	 -2.3161320000 
1182.05 	 225.0147000 	 2.205125 	 -1.1774760000 	 -2.3154770000 
1182.25 	 225.0163000 	 2.205125 	 -1.1770410000 	 -2.3158170000 
1182.45 	 225.0147000 	 2.205125 	 -1.1777500000 	 -2.3157370000 
1182.65 	 225.0163000 	 2.205125 	 -1.1765260000 	 -2.3156040000 
1182.85 	 225.0147000 	 2.205125 	 -1.1781440000 	 -2.3161860000 
1183.05 	 225.0147000 	 2.205125 	 -1.1760900000 	 -2.3151710000 
1183.25 	 225.0147000 	 2.205125 	 -1.1785380000 	 -2.3163990000 
1183.45 	 225.0147000 	 2.205125 	 -1.1758070000 	 -2.3147550000 
1183.65 	 225.0179000 	 2.205125 	 -1.1788240000 	 -2.3169550000 
1183.85 	 225.0179000 	 2.205125 	 -1.1752510000 	 -2.3143770000 
1184.05 	 225.0179000 	 2.205125 	 -1.1789990000 	 -2.3172630000 
1184.25 	 225.0179000 	 2.205125 	 -1.1753340000 	 -2.3141610000 
1184.45 	 225.0179000 	 2.205125 	 -1.1791320000 	 -2.3175270000 
1184.65 	 225.0179000 	 2.205125 	 -1.1751270000 	 -2.3138620000 
1184.85 	 225.0179000 	 2.205125 	 -1.1792090000 	 -2.3176070000 
1185.05 	 225.0179000 	 2.205075 	 -1.1754260000 	 -2.3139600000 
1185.25 	 225.0179000 	 2.205075 	 -1.1790430000 	 -2.3176100000 
1185.45 	 225.0179000 	 2.205075 	 -1.1755560000 	 -2.3139700000 
1185.65 	 225.0147000 	 2.205075 	 -1.1786650000 	 -2.3172410000 
1185.85 	 225.0147000 	 2.205075 	 -1.1763000000 	 -2.3145580000 
1186.05 	 225.0115000 	 2.205025 	 -1.1778670000 	 -2.3166180000 
1186.25 	 225.0115000 	 2.205025 	 -1.1769230000 	 -2.3150480000 
1186.45 	 225.0067000 	 2.205025 	 -1.1773360000 	 -2.3161510000 
1186.65 	 225.0067000 	 2.205025 	 -1.1776000000 	 -2.3156040000 
1186.85 	 225.0036000 	 2.205025 	 -1.1767960000 	 -2.3156290000 
1187.05 	 225.0036000 	 2.205025 	 -1.1783160000 	 -2.3163830000 
1187.25 	 224.9988000 	 2.205025 	 -1.1759920000 	 -2.3150320000 
1187.45 	 224.9988000 	 2.205025 	 -1.1786020000 	 -2.3168020000 
1187.65 	 224.9956000 	 2.205025 	 -1.1756390000 	 -2.3145070000 
1187.85 	 224.9924000 	 2.205025 	 -1.1789480000 	 -2.3172090000 
1188.05 	 224.9908000 	 2.205025 	 -1.1753810000 	 -2.3142690000 
1188.25 	 224.9877000 	 2.205025 	 -1.1791830000 	 -2.3173840000 
1188.45 	 224.9877000 	 2.205025 	 -1.1753080000 	 -2.3141260000 
1188.65 	 224.9877000 	 2.205025 	 -1.1791860000 	 -2.3176480000 
1188.85 	 224.9877000 	 2.205025 	 -1.1752950000 	 -2.3138050000 
1189.05 	 224.9908000 	 2.205025 	 -1.1789260000 	 -2.3174730000 
1189.25 	 224.9908000 	 2.205025 	 -1.1757280000 	 -2.3141610000 
1189.45 	 224.9956000 	 2.205025 	 -1.1785950000 	 -2.3173360000 
1189.65 	 224.9940000 	 2.205025 	 -1.1761280000 	 -2.3144910000 
1189.85 	 224.9908000 	 2.205025 	 -1.1783950000 	 -2.3169520000 
1190.05 	 224.9893000 	 2.205025 	 -1.1766970000 	 -2.3148790000 
1190.25 	 224.9908000 	 2.205025 	 -1.1776480000 	 -2.3165960000 
1190.45 	 224.9893000 	 2.205025 	 -1.1769610000 	 -2.3152700000 
1190.65 	 224.9893000 	 2.205025 	 -1.1772440000 	 -2.3160430000 
1190.85 	 224.9877000 	 2.205025 	 -1.1774410000 	 -2.3157150000 
1191.05 	 224.9845000 	 2.205025 	 -1.1766690000 	 -2.3156580000 
1191.25 	 224.9829000 	 2.205025 	 -1.1780680000 	 -2.3162300000 
1191.45 	 224.9749000 	 2.205025 	 -1.1759310000 	 -2.3151650000 
1191.65 	 224.9749000 	 2.205025 	 -1.1786110000 	 -2.3167670000 
1191.85 	 224.9718000 	 2.205025 	 -1.1756450000 	 -2.3146630000 
1192.05 	 224.9718000 	 2.205050 	 -1.1789860000 	 -2.3169040000 
1192.25 	 224.9765000 	 2.205075 	 -1.1756390000 	 -2.3144120000 
1192.45 	 224.9797000 	 2.205100 	 -1.1790470000 	 -2.3171680000 
1192.65 	 224.9829000 	 2.205125 	 -1.1752570000 	 -2.3144090000 
1192.85 	 224.9829000 	 2.205125 	 -1.1791900000 	 -2.3174920000 
1193.05 	 224.9829000 	 2.205125 	 -1.1751430000 	 -2.3141670000 
1193.25 	 224.9829000 	 2.205125 	 -1.1792660000 	 -2.3176000000 
1193.45 	 224.9749000 	 2.205150 	 -1.1751710000 	 -2.3140560000 
1193.65 	 224.9749000 	 2.205175 	 -1.1791260000 	 -2.3175490000 
1193.85 	 224.9718000 	 2.205175 	 -1.1755590000 	 -2.3141260000 
1194.05 	 224.9718000 	 2.205200 	 -1.1786710000 	 -2.3173020000 
1194.25 	 224.9718000 	 2.205225 	 -1.1759760000 	 -2.3143800000 
1194.45 	 224.9718000 	 2.205250 	 -1.1782580000 	 -2.3170310000 
1194.65 	 224.9686000 	 2.205275 	 -1.1763060000 	 -2.3147230000 
1194.85 	 224.9670000 	 2.205300 	 -1.1776420000 	 -2.3165130000 
1195.05 	 224.9670000 	 2.205300 	 -1.1769100000 	 -2.3151750000 
1195.25 	 224.9638000 	 2.205350 	 -1.1768820000 	 -2.3159030000 
1195.45 	 224.9670000 	 2.205375 	 -1.1777620000 	 -2.3156860000 
1195.65 	 224.9670000 	 2.205400 	 -1.1765730000 	 -2.3155310000 
1195.85 	 224.9718000 	 2.205425 	 -1.1783160000 	 -2.3164150000 
1196.05 	 224.9749000 	 2.205450 	 -1.1759000000 	 -2.3149110000 
1196.25 	 224.9797000 	 2.205475 	 -1.1786940000 	 -2.3167960000 
1196.45 	 224.9829000 	 2.205475 	 -1.1754290000 	 -2.3144820000 
1196.65 	 224.9877000 	 2.205475 	 -1.1807860000 	 -2.3173900000 
1196.85 	 224.9940000 	 2.205475 	 -1.1770880000 	 -2.3140210000 
1197.05 	 224.9988000 	 2.205475 	 -1.1809730000 	 -2.3175490000 
1197.25 	 225.0115000 	 2.205475 	 -1.1767830000 	 -2.3140270000 
1197.45 	 225.0179000 	 2.205475 	 -1.1807890000 	 -2.3175020000 
1197.65 	 225.0258000 	 2.205475 	 -1.1773300000 	 -2.3139290000 
1197.85 	 225.0338000 	 2.205475 	 -1.1807030000 	 -2.3173970000 
1198.05 	 225.0338000 	 2.205475 	 -1.1775780000 	 -2.3142240000 
1198.25 	 225.0385000 	 2.205475 	 -1.1801210000 	 -2.3170730000 
1198.45 	 225.0385000 	 2.205475 	 -1.1779250000 	 -2.3145520000 
1198.65 	 225.0385000 	 2.205475 	 -1.1796700000 	 -2.3167260000 
1198.85 	 225.0338000 	 2.205425 	 -1.1784970000 	 -2.3151560000 
1199.05 	 225.0306000 	 2.205375 	 -1.1786460000 	 -2.3161410000 
1199.25 	 225.0258000 	 2.205375 	 -1.1792340000 	 -2.3159950000 
1199.45 	 225.0226000 	 2.205350 	 -1.1780520000 	 -2.3153020000 
1199.65 	 225.0179000 	 2.205325 	 -1.1801150000 	 -2.3165960000 
1199.85 	 225.0179000 	 2.205325 	 -1.1772980000 	 -2.3146220000 
1200.05 	 225.0147000 	 2.205300 	 -1.1804230000 	 -2.3170570000 
1200.25 	 225.0147000 	 2.205275 	 -1.1770380000 	 -2.3143010000 
1200.45 	 225.0147000 	 2.205275 	 -1.1806870000 	 -2.3172890000 
1200.65 	 225.0115000 	 2.205275 	 -1.1768790000 	 -2.3140020000 
1200.85 	 225.0067000 	 2.205275 	 -1.1808330000 	 -2.3175590000 
1201.05 	 225.0067000 	 2.205275 	 -1.1767230000 	 -2.3140140000 
1201.25 	 225.0067000 	 2.205275 	 -1.1805030000 	 -2.3176260000 
1201.45 	 225.0036000 	 2.205275 	 -1.1770660000 	 -2.3140430000 
1201.65 	 225.0036000 	 2.205275 	 -1.1806270000 	 -2.3175080000 
1201.85 	 225.0036000 	 2.205275 	 -1.1771360000 	 -2.3142780000 
1202.05 	 224.9988000 	 2.205275 	 -1.1802200000 	 -2.3175140000 
1202.25 	 224.9956000 	 2.205275 	 -1.1776540000 	 -2.3146150000 
1202.45 	 224.9956000 	 2.205275 	 -1.1798130000 	 -2.3170470000 
1202.65 	 224.9908000 	 2.205275 	 -1.1779980000 	 -2.3147390000 
1202.85 	 224.9908000 	 2.205275 	 -1.1792150000 	 -2.3167610000 
1203.05 	 224.9908000 	 2.205275 	 -1.1784390000 	 -2.3150790000 
1203.25 	 224.9908000 	 2.205275 	 -1.1789390000 	 -2.3163730000 
1203.45 	 224.9908000 	 2.205275 	 -1.1788690000 	 -2.3154770000 
1203.65 	 224.9908000 	 2.205275 	 -1.1784140000 	 -2.3159060000 
1203.85 	 224.9908000 	 2.205275 	 -1.1794500000 	 -2.3162080000 
1204.05 	 224.9877000 	 2.205275 	 -1.1775840000 	 -2.3152030000 
1204.25 	 224.9877000 	 2.205275 	 -1.1800510000 	 -2.3165420000 
1204.45 	 224.9877000 	 2.205275 	 -1.1773550000 	 -2.3149780000 
1204.65 	 224.9877000 	 2.205275 	 -1.1804610000 	 -2.3171200000 
1204.85 	 224.9893000 	 2.205275 	 -1.1769900000 	 -2.3153340000 
1205.05 	 224.9877000 	 2.205275 	 -1.1805310000 	 -2.3183760000 
1205.25 	 224.9908000 	 2.205275 	 -1.1765860000 	 -2.3151590000 
1205.45 	 224.9908000 	 2.205275 	 -1.1807860000 	 -2.3185990000 
1205.65 	 224.9908000 	 2.205275 	 -1.1765580000 	 -2.3151330000 
1205.85 	 224.9877000 	 2.205275 	 -1.1805790000 	 -2.3187890000 
1206.05 	 224.9829000 	 2.205275 	 -1.1765920000 	 -2.3150410000 
1206.25 	 224.9829000 	 2.205275 	 -1.1803310000 	 -2.3185630000 
1206.45 	 224.9797000 	 2.205275 	 -1.1767200000 	 -2.3150600000 
1206.65 	 224.9829000 	 2.205275 	 -1.1802640000 	 -2.3185380000 
1206.85 	 224.9813000 	 2.205275 	 -1.1769710000 	 -2.3151650000 
1207.05 	 224.9797000 	 2.205275 	 -1.1798800000 	 -2.3183440000 
1207.25 	 224.9797000 	 2.205275 	 -1.1774190000 	 -2.3155750000 
1207.45 	 224.9797000 	 2.205275 	 -1.1793740000 	 -2.3179150000 
1207.65 	 224.9797000 	 2.205275 	 -1.1777910000 	 -2.3159600000 
1207.85 	 224.9797000 	 2.205275 	 -1.1787830000 	 -2.3176160000 
1208.05 	 224.9797000 	 2.205325 	 -1.1784040000 	 -2.3163290000 
1208.25 	 224.9749000 	 2.205325 	 -1.1783500000 	 -2.3169680000 
1208.45 	 224.9749000 	 2.205325 	 -1.1793800000 	 -2.3172410000 
1208.65 	 224.9718000 	 2.205350 	 -1.1778640000 	 -2.3166150000 
1208.85 	 224.9670000 	 2.205375 	 -1.1795710000 	 -2.3174760000 
1209.05 	 224.9638000 	 2.205400 	 -1.1775460000 	 -2.3163960000 
1209.25 	 224.9638000 	 2.205425 	 -1.1798800000 	 -2.3178360000 
1209.45 	 224.9638000 	 2.205450 	 -1.1771650000 	 -2.3160390000 
1209.65 	 224.9591000 	 2.205500 	 -1.1800070000 	 -2.3180520000 
1209.85 	 224.9622000 	 2.205525 	 -1.1766310000 	 -2.3155750000 
1210.05 	 224.9638000 	 2.205550 	 -1.1803850000 	 -2.3184490000 
1210.25 	 224.9670000 	 2.205575 	 -1.1763760000 	 -2.3153590000 
1210.45 	 224.9670000 	 2.205600 	 -1.1806270000 	 -2.3186370000 
1210.65 	 224.9749000 	 2.205625 	 -1.1765670000 	 -2.3151080000 
1210.85 	 224.9765000 	 2.205650 	 -1.1806360000 	 -2.3187030000 
1211.05 	 224.9797000 	 2.205675 	 -1.1765890000 	 -2.3150410000 
1211.25 	 224.9829000 	 2.205675 	 -1.1803090000 	 -2.3188750000 
1211.45 	 224.9877000 	 2.205675 	 -1.1758200000 	 -2.3171810000 
1211.65 	 224.9893000 	 2.205700 	 -1.1830520000 	 -2.3210140000 
1211.85 	 224.9908000 	 2.205725 	 -1.1793800000 	 -2.3174320000 
1212.05 	 224.9988000 	 2.205750 	 -1.1829950000 	 -2.3208970000 
1212.25 	 225.0036000 	 2.205725 	 -1.1766400000 	 -2.3180200000 
1212.45 	 225.0099000 	 2.205725 	 -1.1791260000 	 -2.3209760000 
1212.65 	 225.0083000 	 2.205725 	 -1.1769770000 	 -2.3181980000 
1212.85 	 225.0083000 	 2.205725 	 -1.1786780000 	 -2.3207760000 
1213.05 	 225.0067000 	 2.205725 	 -1.1773430000 	 -2.3186910000 
1213.25 	 225.0036000 	 2.205725 	 -1.1782960000 	 -2.3202420000 
1213.45 	 225.0004000 	 2.205725 	 -1.1777560000 	 -2.3190180000 
1213.65 	 224.9988000 	 2.205725 	 -1.1777460000 	 -2.3199050000 
1213.85 	 224.9988000 	 2.205725 	 -1.1786330000 	 -2.3196510000 
1214.05 	 224.9972000 	 2.205725 	 -1.1773080000 	 -2.3193230000 
1214.25 	 224.9988000 	 2.205725 	 -1.1791740000 	 -2.3201430000 
1214.45 	 224.9988000 	 2.205725 	 -1.1770570000 	 -2.3189160000 
1214.65 	 225.0036000 	 2.205725 	 -1.1793490000 	 -2.3203310000 
1214.85 	 225.0036000 	 2.205725 	 -1.1768400000 	 -2.3187350000 
1215.05 	 225.0036000 	 2.205725 	 -1.1797560000 	 -2.3208240000 
1215.25 	 225.0036000 	 2.205725 	 -1.1763130000 	 -2.3181250000 
1215.45 	 225.0036000 	 2.205725 	 -1.1799880000 	 -2.3211070000 
1215.65 	 224.9988000 	 2.205725 	 -1.1762010000 	 -2.3179280000 
1215.85 	 224.9956000 	 2.205725 	 -1.1799300000 	 -2.3212650000 
1216.05 	 224.9908000 	 2.205725 	 -1.1761920000 	 -2.3177620000 
1216.25 	 224.9877000 	 2.205725 	 -1.1800450000 	 -2.3212590000 
1216.45 	 224.9877000 	 2.205725 	 -1.1764560000 	 -2.3176960000 
1216.65 	 224.9877000 	 2.205725 	 -1.1799210000 	 -2.3211260000 
1216.85 	 224.9877000 	 2.205725 	 -1.1766020000 	 -2.3177400000 
1217.05 	 224.9877000 	 2.205725 	 -1.1797780000 	 -2.3213010000 
1217.25 	 224.9829000 	 2.205725 	 -1.1768530000 	 -2.3180520000 
1217.45 	 224.9829000 	 2.205750 	 -1.1862910000 	 -2.3209980000 
1217.65 	 224.9797000 	 2.205775 	 -1.1838690000 	 -2.3184650000 
1217.85 	 224.9734000 	 2.205775 	 -1.1857920000 	 -2.3204870000 
1218.05 	 224.9670000 	 2.205800 	 -1.1845750000 	 -2.3189740000 
1218.25 	 224.9654000 	 2.205825 	 -1.1851790000 	 -2.3201660000 
1218.45 	 224.9638000 	 2.205850 	 -1.1850740000 	 -2.3193070000 
1218.65 	 224.9638000 	 2.205875 	 -1.1848390000 	 -2.3195620000 
1218.85 	 224.9670000 	 2.205925 	 -1.1857570000 	 -2.3200000000 
1219.05 	 224.9718000 	 2.205925 	 -1.1840850000 	 -2.3190530000 
1219.25 	 224.9765000 	 2.205975 	 -1.1860430000 	 -2.3202580000 
1219.45 	 224.9797000 	 2.205975 	 -1.1838910000 	 -2.3187890000 
1219.65 	 224.9829000 	 2.205975 	 -1.1863550000 	 -2.3204640000 
1219.85 	 224.9877000 	 2.205975 	 -1.1836910000 	 -2.3184590000 
1220.05 	 224.9877000 	 2.206000 	 -1.1801880000 	 -2.3211160000 
1220.25 	 224.9908000 	 2.206025 	 -1.1767040000 	 -2.3184270000 
1220.45 	 224.9908000 	 2.206050 	 -1.1804800000 	 -2.3212370000 
1220.65 	 224.9956000 	 2.206025 	 -1.1790120000 	 -2.3179500000 
1220.85 	 224.9956000 	 2.206025 	 -1.1829530000 	 -2.3213580000 
1221.05 	 224.9988000 	 2.206025 	 -1.1790980000 	 -2.3180680000 
1221.25 	 224.9988000 	 2.206025 	 -1.1829120000 	 -2.3215480000 
1221.45 	 224.9988000 	 2.206025 	 -1.1790690000 	 -2.3180070000 
1221.65 	 224.9988000 	 2.206025 	 -1.1827120000 	 -2.3214880000 
1221.85 	 224.9972000 	 2.206025 	 -1.1793990000 	 -2.3181600000 
1222.05 	 225.0004000 	 2.206025 	 -1.1824890000 	 -2.3213390000 
1222.25 	 225.0036000 	 2.206025 	 -1.1794530000 	 -2.3185440000 
1222.45 	 225.0052000 	 2.206025 	 -1.1821870000 	 -2.3210490000 
1222.65 	 225.0067000 	 2.206025 	 -1.1803950000 	 -2.3187160000 
1222.85 	 225.0083000 	 2.206025 	 -1.1824100000 	 -2.3209410000 
1223.05 	 225.0099000 	 2.206025 	 -1.1811100000 	 -2.3191670000 
1223.25 	 225.0083000 	 2.206025 	 -1.1816120000 	 -2.3201150000 
1223.45 	 225.0067000 	 2.206025 	 -1.1820920000 	 -2.3200800000 
1223.65 	 225.0067000 	 2.206025 	 -1.1812880000 	 -2.3198290000 
1223.85 	 224.9988000 	 2.206025 	 -1.1825310000 	 -2.3204360000 
1224.05 	 224.9988000 	 2.206025 	 -1.1810050000 	 -2.3195770000 
1224.25 	 224.9956000 	 2.206025 	 -1.1828520000 	 -2.3207190000 
1224.45 	 224.9956000 	 2.206025 	 -1.1806270000 	 -2.3192470000 
1224.65 	 224.9988000 	 2.206025 	 -1.1829730000 	 -2.3208780000 
1224.85 	 225.0036000 	 2.206025 	 -1.1802420000 	 -2.3189130000 
1225.05 	 225.0067000 	 2.206025 	 -1.1834780000 	 -2.3213670000 
1225.25 	 225.0067000 	 2.206025 	 -1.1801080000 	 -2.3184200000 
1225.45 	 225.0052000 	 2.206025 	 -1.1837990000 	 -2.3214850000 
1225.65 	 225.0036000 	 2.206025 	 -1.1798950000 	 -2.3182520000 
1225.85 	 224.9988000 	 2.206025 	 -1.1836560000 	 -2.3215580000 
1226.05 	 224.9988000 	 2.206025 	 -1.1798860000 	 -2.3183280000 
1226.25 	 224.9956000 	 2.206025 	 -1.1838310000 	 -2.3216410000 
1226.45 	 224.9956000 	 2.206025 	 -1.1799020000 	 -2.3180840000 
1226.65 	 224.9956000 	 2.206025 	 -1.1835890000 	 -2.3218280000 
1226.85 	 224.9956000 	 2.206025 	 -1.1802480000 	 -2.3184360000 
1227.05 	 224.9972000 	 2.206025 	 -1.1832360000 	 -2.3215960000 
1227.25 	 224.9988000 	 2.206025 	 -1.1804140000 	 -2.3184750000
[truncated: 304,461 more chars]
