# Supplementary material for: Scott Blair Fractional-Type Viscoelastic Behavior of Clear Spruce Wood: Influence of Compression Wood on Power-Law Stiffness Parameters
Source: Materials (Basel). 2024 Nov 9;17(22):5477. doi: 10.3390/ma17225477 (PMC11595321; doi:10.3390/ma17225477)
Supplement: Supplementary file 1 [file materials-17-05477-s001.zip › DATA_MDPI_upload.d/00_22_225.txt]

Bezeichnung: 	 00_22_225 
Bezeichnung Kofler: 	 22 
temperature [deg C] 	 moisture content [%] 	 raw density [kg/m³] 	 width [mm] 	 height [mm] 	 length [mm] 	 creepforce [N] 	 holding time [s] 	 reaction wood [%] 
20 	 11.97 	 513.4 	 14.98 	 15.00 	 240 	 225 	 1800 	 45.54 
-------------- Daten Shimadzu AGX 10 kN & 2 x HBM WA 20 -------------- 
1 _ 1 
Zeit 	 Kraft 	 Weg 	 Ext.1 	 Ext.2 
sec 	 N 	 mm 	 mm 	 mm 
0.00 	 3.4745530 	 0.000000 	 0.0027783710 	 0.0032488510 
0.20 	 3.4793220 	 0.002375 	 -0.0027211510 	 -0.0003337860 
0.40 	 3.4793220 	 0.005675 	 -0.0032965340 	 0.0032234190 
0.60 	 4.1627880 	 0.009000 	 -0.0087165830 	 -0.0005118052 
0.80 	 4.4600170 	 0.012350 	 -0.0043201450 	 0.0030962630 
1.00 	 4.8462550 	 0.015675 	 -0.0069427490 	 -0.0005722046 
1.20 	 5.1657360 	 0.019000 	 -0.0040880840 	 0.0032265980 
1.40 	 5.4804480 	 0.022350 	 -0.0079504650 	 -0.0005944570 
1.60 	 5.8348980 	 0.025675 	 -0.0045585630 	 0.0031757350 
1.80 	 6.1718620 	 0.029000 	 -0.0074799860 	 -0.0015131630 
2.00 	 6.3832600 	 0.032350 	 0.0028133390 	 0.0029404960 
2.20 	 6.7138670 	 0.035675 	 0.0036621090 	 -0.0011094410 
2.40 	 6.9840750 	 0.039000 	 0.0081094100 	 0.0025367740 
2.60 	 7.3369350 	 0.042350 	 0.0032393140 	 -0.0011698400 
2.80 	 7.5610480 	 0.045675 	 0.0100390100 	 0.0024159750 
3.00 	 7.7088680 	 0.049000 	 0.0126202900 	 -0.0015576680 
3.20 	 7.9806640 	 0.052350 	 0.0178400700 	 0.0016148890 
3.40 	 8.0855680 	 0.055675 	 0.0168673200 	 -0.0023873650 
3.60 	 8.2778930 	 0.059000 	 0.0268999700 	 -0.0027116140 
3.80 	 8.3478290 	 0.062350 	 0.0289567300 	 -0.0092506410 
4.00 	 8.3907440 	 0.065675 	 0.0401210800 	 -0.0195566800 
4.20 	 8.4702180 	 0.069000 	 0.0456492100 	 -0.0284163200 
4.40 	 8.6196260 	 0.072350 	 0.0480238600 	 -0.0323899600 
4.60 	 8.7245300 	 0.075675 	 0.0554275500 	 -0.0400511400 
4.80 	 8.8644030 	 0.079000 	 0.0589052800 	 -0.0387446100 
5.00 	 8.8516870 	 0.082350 	 0.0681018800 	 -0.0560188300 
5.20 	 9.1234850 	 0.085675 	 0.0774320000 	 -0.0570360800 
5.40 	 9.1377900 	 0.089000 	 0.0825723000 	 -0.0662581100 
5.60 	 9.2363360 	 0.092350 	 0.0893624600 	 -0.0725396500 
5.80 	 9.2379260 	 0.095675 	 0.0965595200 	 -0.0815741200 
6.00 	 9.4429660 	 0.099000 	 0.1026312000 	 -0.0884564700 
6.20 	 9.5129010 	 0.102350 	 0.1086458000 	 -0.1006413000 
6.40 	 9.5748900 	 0.105675 	 0.1149273000 	 -0.1066113000 
6.60 	 9.6782050 	 0.109000 	 0.1253096000 	 -0.1120504000 
6.80 	 9.7910570 	 0.112350 	 0.1301734000 	 -0.1191934000 
7.00 	 9.8037720 	 0.115675 	 0.1398659000 	 -0.1309745000 
7.20 	 9.8625820 	 0.119000 	 0.1477369000 	 -0.1361370000 
7.40 	 10.0183500 	 0.122350 	 0.1572800000 	 -0.1461760000 
7.45 	 10.0008600 	 0.123300 	 0.1567427000 	 -0.1496951000 
7.65 	 10.6144000 	 0.154425 	 0.2091153000 	 -0.1974010000 
7.85 	 12.7538000 	 0.267700 	 0.4845715000 	 -0.4625193000 
8.05 	 16.5144600 	 0.456925 	 0.9863281000 	 -0.8951600000 
8.25 	 28.9424300 	 0.579625 	 1.0858920000 	 -1.1358040000 
8.45 	 30.0947800 	 0.585700 	 1.0901200000 	 -1.1494800000 
8.65 	 34.3672400 	 0.650375 	 1.0562900000 	 -1.1952370000 
8.85 	 39.3390700 	 0.680350 	 1.0242180000 	 -1.2216190000 
9.05 	 42.3733400 	 0.729250 	 0.9850089000 	 -1.2600140000 
9.25 	 48.4927500 	 0.776800 	 0.9409809000 	 -1.3016450000 
9.45 	 51.1868800 	 0.810125 	 0.9141858000 	 -1.3288690000 
9.65 	 56.7388500 	 0.862500 	 0.8684953000 	 -1.3717870000 
9.85 	 60.7204400 	 0.896925 	 0.8324464000 	 -1.4034750000 
10.05 	 64.8005800 	 0.940725 	 0.7973226000 	 -1.4332900000 
10.25 	 69.6404800 	 0.983200 	 0.7554944000 	 -1.4768280000 
10.45 	 73.7826000 	 1.021600 	 0.7242107000 	 -1.5098790000 
10.65 	 78.1997100 	 1.062650 	 0.6841723000 	 -1.5417830000 
10.85 	 82.5230300 	 1.102550 	 0.6471316000 	 -1.5813000000 
11.05 	 86.9162900 	 1.141250 	 0.6123384000 	 -1.6154290000 
11.25 	 91.0600100 	 1.179450 	 0.5768077000 	 -1.6477040000 
11.45 	 95.3054400 	 1.217225 	 0.5420812000 	 -1.6809500000 
11.65 	 99.5667800 	 1.255500 	 0.5072053000 	 -1.7152250000 
11.85 	 103.8837000 	 1.294275 	 0.4714298000 	 -1.7488890000 
12.05 	 108.2579000 	 1.333400 	 0.4338487000 	 -1.7871670000 
12.25 	 112.7338000 	 1.372475 	 0.3994083000 	 -1.8216170000 
12.45 	 117.1096000 	 1.411300 	 0.3632863000 	 -1.8561680000 
12.65 	 121.7031000 	 1.449750 	 0.3280226000 	 -1.8907830000 
12.85 	 126.2061000 	 1.487100 	 0.2900219000 	 -1.9243970000 
13.05 	 130.7567000 	 1.524150 	 0.2627659000 	 -1.9548890000 
13.25 	 135.1802000 	 1.560900 	 0.2228514000 	 -1.9899880000 
13.45 	 139.6561000 	 1.597675 	 0.1916345000 	 -2.0219740000 
13.65 	 144.1256000 	 1.634725 	 0.1534367000 	 -2.0578770000 
13.85 	 148.5697000 	 1.671625 	 0.1227411000 	 -2.0867320000 
14.05 	 153.1665000 	 1.708275 	 0.0852171600 	 -2.1229170000 
14.25 	 157.5597000 	 1.744325 	 0.0569597900 	 -2.1533520000 
14.45 	 161.8894000 	 1.780875 	 0.0211906400 	 -2.1885010000 
14.65 	 166.4352000 	 1.817950 	 -0.0089867910 	 -2.2160850000 
14.85 	 170.9747000 	 1.854775 	 -0.0473944400 	 -2.2542000000 
15.05 	 175.4316000 	 1.890900 	 -0.0780900300 	 -2.2826830000 
15.25 	 179.8455000 	 1.927275 	 -0.1161257000 	 -2.3208710000 
15.45 	 184.4295000 	 1.963625 	 -0.1487954000 	 -2.3490490000 
15.65 	 188.9515000 	 1.999475 	 -0.1861477000 	 -2.3836930000 
15.85 	 193.4211000 	 2.035075 	 -0.2170849000 	 -2.4142010000 
16.05 	 197.8747000 	 2.070675 	 -0.2523708000 	 -2.4486610000 
16.25 	 202.4253000 	 2.106375 	 -0.2828566000 	 -2.4801160000 
16.45 	 206.8631000 	 2.141775 	 -0.3182697000 	 -2.5157480000 
16.65 	 211.4328000 	 2.177175 	 -0.3503195000 	 -2.5461830000 
16.85 	 215.9611000 	 2.212275 	 -0.3850110000 	 -2.5826450000 
17.05 	 220.4339000 	 2.247050 	 -0.4171880000 	 -2.6102700000 
17.25 	 224.8208000 	 2.280850 	 -0.4512787000 	 -2.6476960000 
17.30 	 225.7999000 	 2.284175 	 -0.4577669000 	 -2.6536910000 
17.50 	 225.9700000 	 2.285550 	 -0.4594994000 	 -2.6564790000 
17.70 	 225.6298000 	 2.285025 	 -0.4623095000 	 -2.6584940000 
17.90 	 225.3485000 	 2.284800 	 -0.4595280000 	 -2.6566890000 
18.10 	 225.1212000 	 2.284700 	 -0.4628086000 	 -2.6593880000 
18.30 	 224.8605000 	 2.284675 	 -0.4595979000 	 -2.6569210000 
18.50 	 224.7794000 	 2.284675 	 -0.4632155000 	 -2.6598930000 
18.70 	 224.5331000 	 2.284825 	 -0.4595025000 	 -2.6574360000 
18.90 	 224.3996000 	 2.285075 	 -0.4635715000 	 -2.6611040000 
19.10 	 224.3201000 	 2.285375 	 -0.4595502000 	 -2.6582340000 
19.30 	 224.2009000 	 2.285750 	 -0.4637369000 	 -2.6622800000 
19.50 	 224.1023000 	 2.286175 	 -0.4598808000 	 -2.6596770000 
19.70 	 224.0737000 	 2.286600 	 -0.4643345000 	 -2.6645790000 
19.90 	 224.1198000 	 2.287025 	 -0.4604562000 	 -2.6620510000 
20.10 	 224.0594000 	 2.287500 	 -0.4648304000 	 -2.6664860000 
20.30 	 223.9720000 	 2.288025 	 -0.4613844000 	 -2.6637710000 
20.50 	 223.9799000 	 2.288500 	 -0.4659367000 	 -2.6681140000 
20.70 	 223.9259000 	 2.289000 	 -0.4628499000 	 -2.6656720000 
20.90 	 223.8862000 	 2.289550 	 -0.4668490000 	 -2.6702400000 
21.10 	 223.8766000 	 2.290100 	 -0.4642932000 	 -2.6679770000 
21.30 	 223.8750000 	 2.290675 	 -0.4676215000 	 -2.6718110000 
21.50 	 223.8925000 	 2.291275 	 -0.4662577000 	 -2.6703870000 
21.70 	 223.8878000 	 2.291875 	 -0.4685625000 	 -2.6737630000 
21.90 	 223.8735000 	 2.292500 	 -0.4675611000 	 -2.6725510000 
22.10 	 223.8893000 	 2.293050 	 -0.4698054000 	 -2.6754630000 
22.30 	 223.8909000 	 2.293650 	 -0.4694494000 	 -2.6745190000 
22.50 	 223.9068000 	 2.294225 	 -0.4699580000 	 -2.6761560000 
22.70 	 223.8798000 	 2.294800 	 -0.4708131000 	 -2.6762900000 
22.90 	 223.8719000 	 2.295375 	 -0.4708449000 	 -2.6774180000 
23.10 	 223.8750000 	 2.295975 	 -0.4722849000 	 -2.6781850000 
23.30 	 223.8750000 	 2.296550 	 -0.4718208000 	 -2.6784450000 
23.50 	 223.8830000 	 2.297125 	 -0.4739189000 	 -2.6799080000 
23.70 	 223.8893000 	 2.297700 	 -0.4726092000 	 -2.6794850000 
23.90 	 223.8989000 	 2.298250 	 -0.4754543000 	 -2.6814300000 
24.10 	 223.9068000 	 2.298825 	 -0.4736646000 	 -2.6805880000 
24.30 	 223.9227000 	 2.299350 	 -0.4773394000 	 -2.6828800000 
24.50 	 223.9339000 	 2.299900 	 -0.4743926000 	 -2.6808200000 
24.70 	 223.9498000 	 2.300450 	 -0.4786873000 	 -2.6840780000 
24.90 	 223.9656000 	 2.300950 	 -0.4753113000 	 -2.6819580000 
25.10 	 223.9831000 	 2.301425 	 -0.4800129000 	 -2.6855020000 
25.30 	 224.0006000 	 2.301925 	 -0.4762713000 	 -2.6825490000 
25.50 	 224.0181000 	 2.302400 	 -0.4806868000 	 -2.6866850000 
25.70 	 224.0324000 	 2.302875 	 -0.4770502000 	 -2.6836750000 
25.90 	 224.0499000 	 2.303325 	 -0.4818185000 	 -2.6879570000 
26.10 	 224.0658000 	 2.303775 	 -0.4781723000 	 -2.6846410000 
26.30 	 224.0833000 	 2.304225 	 -0.4826196000 	 -2.6890980000 
26.50 	 224.1008000 	 2.304650 	 -0.4793453000 	 -2.6859190000 
26.70 	 224.1166000 	 2.305075 	 -0.4833285000 	 -2.6898730000 
26.90 	 224.1325000 	 2.305500 	 -0.4808807000 	 -2.6869360000 
27.10 	 224.1452000 	 2.305925 	 -0.4843362000 	 -2.6906650000 
27.30 	 224.1627000 	 2.306325 	 -0.4820696000 	 -2.6881120000 
27.50 	 224.1739000 	 2.306725 	 -0.4847558000 	 -2.6914020000 
27.70 	 224.1850000 	 2.307125 	 -0.4833762000 	 -2.6894280000 
27.90 	 224.1977000 	 2.307500 	 -0.4851246000 	 -2.6917490000 
28.10 	 224.2057000 	 2.307875 	 -0.4844221000 	 -2.6901790000 
28.30 	 224.2168000 	 2.308275 	 -0.4856936000 	 -2.6921530000 
28.50 	 224.2263000 	 2.308650 	 -0.4860179000 	 -2.6915230000 
28.70 	 224.2374000 	 2.309025 	 -0.4860052000 	 -2.6919810000 
28.90 	 224.2454000 	 2.309375 	 -0.4872640000 	 -2.6923970000 
29.10 	 224.2565000 	 2.309725 	 -0.4862722000 	 -2.6924100000 
29.30 	 224.2676000 	 2.310100 	 -0.4883703000 	 -2.6937740000 
29.50 	 224.2756000 	 2.310450 	 -0.4866060000 	 -2.6927340000 
29.70 	 224.2883000 	 2.310775 	 -0.4896990000 	 -2.6946320000 
29.90 	 224.2962000 	 2.311125 	 -0.4868062000 	 -2.6929660000 
30.10 	 224.3074000 	 2.311450 	 -0.4907926000 	 -2.6962060000 
30.30 	 224.3169000 	 2.311800 	 -0.4873689000 	 -2.6936050000 
30.50 	 224.3233000 	 2.312100 	 -0.4919402000 	 -2.6974960000 
30.70 	 224.3344000 	 2.312425 	 -0.4882749000 	 -2.6943780000 
30.90 	 224.3455000 	 2.312750 	 -0.4926777000 	 -2.6979220000 
31.10 	 224.3567000 	 2.313075 	 -0.4888090000 	 -2.6945110000 
31.30 	 224.3662000 	 2.313375 	 -0.4933993000 	 -2.6981860000 
31.50 	 224.3773000 	 2.313675 	 -0.4894034000 	 -2.6943140000 
31.70 	 224.3837000 	 2.313975 	 -0.4939779000 	 -2.6983100000 
31.90 	 224.3900000 	 2.314275 	 -0.4900169000 	 -2.6945270000 
32.10 	 224.3932000 	 2.314550 	 -0.4942989000 	 -2.6984090000 
32.30 	 224.3980000 	 2.314850 	 -0.4907576000 	 -2.6946580000 
32.50 	 224.4027000 	 2.315125 	 -0.4946677000 	 -2.6985200000 
32.70 	 224.4091000 	 2.315400 	 -0.4912917000 	 -2.6948230000 
32.90 	 224.4171000 	 2.315700 	 -0.4952145000 	 -2.6984910000 
33.10 	 224.4282000 	 2.315975 	 -0.4924552000 	 -2.6950650000 
33.30 	 224.4393000 	 2.316250 	 -0.4957867000 	 -2.6982880000 
33.50 	 224.4504000 	 2.316500 	 -0.4930083000 	 -2.6951310000 
33.70 	 224.4615000 	 2.316775 	 -0.4962921000 	 -2.6984500000 
33.90 	 224.4727000 	 2.317000 	 -0.4937235000 	 -2.6954750000 
34.10 	 224.4838000 	 2.317275 	 -0.4966927000 	 -2.6985840000 
34.30 	 224.4965000 	 2.317525 	 -0.4945978000 	 -2.6957670000 
34.50 	 224.5076000 	 2.317750 	 -0.4971059000 	 -2.6985140000 
34.70 	 224.5188000 	 2.317975 	 -0.4955069000 	 -2.6961330000 
34.90 	 224.5283000 	 2.318225 	 -0.4971345000 	 -2.6982240000 
35.10 	 224.5363000 	 2.318450 	 -0.4963621000 	 -2.6966290000 
35.30 	 224.5410000 	 2.318650 	 -0.4972394000 	 -2.6979100000 
35.50 	 224.5426000 	 2.318875 	 -0.4975510000 	 -2.6971530000 
35.70 	 224.5474000 	 2.319100 	 -0.4973920000 	 -2.6976080000 
35.90 	 224.5506000 	 2.319300 	 -0.4984951000 	 -2.6977860000 
36.10 	 224.5506000 	 2.319525 	 -0.4976177000 	 -2.6974960000 
36.30 	 224.5553000 	 2.319750 	 -0.4993280000 	 -2.6981480000 
36.50 	 224.5553000 	 2.319950 	 -0.4976304000 	 -2.6970700000 
36.70 	 224.5585000 	 2.320175 	 -0.5003993000 	 -2.6987810000 
36.90 	 224.5633000 	 2.320375 	 -0.4976273000 	 -2.6967780000 
37.10 	 224.5665000 	 2.320575 	 -0.5013307000 	 -2.6993630000 
37.30 	 224.5712000 	 2.320800 	 -0.4977480000 	 -2.6969590000 
37.50 	 224.5744000 	 2.321000 	 -0.5020459000 	 -2.6996010000 
37.70 	 224.5792000 	 2.321200 	 -0.4982185000 	 -2.6966600000 
37.90 	 224.5824000 	 2.321400 	 -0.5024338000 	 -2.7002330000 
38.10 	 224.5871000 	 2.321600 	 -0.4983266000 	 -2.6967940000 
38.30 	 224.5919000 	 2.321800 	 -0.5028121000 	 -2.7005480000 
38.50 	 224.5983000 	 2.321975 	 -0.4990069000 	 -2.6966790000 
38.70 	 224.6014000 	 2.322175 	 -0.5032730000 	 -2.7005830000 
38.90 	 224.6046000 	 2.322375 	 -0.4995060000 	 -2.6967430000 
39.10 	 224.6062000 	 2.322550 	 -0.5035846000 	 -2.7005670000 
39.30 	 224.6094000 	 2.322750 	 -0.5000623000 	 -2.6971090000 
39.50 	 224.6094000 	 2.322925 	 -0.5038230000 	 -2.7007680000 
39.70 	 224.6141000 	 2.323125 	 -0.5009810000 	 -2.6976170000 
39.90 	 224.6173000 	 2.323300 	 -0.5042012000 	 -2.7008880000 
40.10 	 224.6173000 	 2.323475 	 -0.5016613000 	 -2.6978520000 
40.30 	 224.6141000 	 2.323675 	 -0.5043538000 	 -2.7008690000 
40.50 	 224.6173000 	 2.323850 	 -0.5022430000 	 -2.6981420000 
40.70 	 224.6173000 	 2.324050 	 -0.5042680000 	 -2.7006370000 
40.90 	 224.6221000 	 2.324225 	 -0.5031903000 	 -2.6988160000 
41.10 	 224.6253000 	 2.324400 	 -0.5041027000 	 -2.7002750000 
41.30 	 224.6300000 	 2.324575 	 -0.5039247000 	 -2.6994900000 
41.50 	 224.6364000 	 2.324750 	 -0.5038198000 	 -2.6999570000 
41.70 	 224.6380000 	 2.324925 	 -0.5047448000 	 -2.6999700000 
41.90 	 224.6412000 	 2.325100 	 -0.5038484000 	 -2.6998420000 
42.10 	 224.6475000 	 2.325275 	 -0.5054919000 	 -2.7003990000 
42.30 	 224.6571000 	 2.325425 	 -0.5038484000 	 -2.6996390000 
42.50 	 224.6650000 	 2.325575 	 -0.5062707000 	 -2.7008850000 
42.70 	 224.6730000 	 2.325750 	 -0.5038548000 	 -2.6993400000 
42.90 	 224.6777000 	 2.325900 	 -0.5069065000 	 -2.7013460000 
43.10 	 224.6841000 	 2.326050 	 -0.5040042000 	 -2.6992160000 
43.30 	 224.6888000 	 2.326200 	 -0.5074215000 	 -2.7016380000 
43.50 	 224.6888000 	 2.326350 	 -0.5041186000 	 -2.6992610000 
43.70 	 224.6888000 	 2.326500 	 -0.5079746000 	 -2.7019530000 
43.90 	 224.6904000 	 2.326650 	 -0.5044842000 	 -2.6991750000 
44.10 	 224.6920000 	 2.326800 	 -0.5083720000 	 -2.7021310000 
44.30 	 224.6968000 	 2.326950 	 -0.5047385000 	 -2.6992000000 
44.50 	 224.6968000 	 2.327100 	 -0.5087439000 	 -2.7024680000 
44.70 	 224.7000000 	 2.327225 	 -0.5047194000 	 -2.6990640000 
44.90 	 224.7000000 	 2.327375 	 -0.5092494000 	 -2.7028940000 
45.10 	 224.7047000 	 2.327525 	 -0.5049610000 	 -2.6992070000 
45.30 	 224.7047000 	 2.327675 	 -0.5094751000 	 -2.7030400000 
45.50 	 224.7047000 	 2.327800 	 -0.5054792000 	 -2.6994800000 
45.70 	 224.7047000 	 2.327950 	 -0.5097644000 	 -2.7030280000 
45.90 	 224.7000000 	 2.328075 	 -0.5060895000 	 -2.6993940000 
46.10 	 224.7000000 	 2.328225 	 -0.5099137000 	 -2.7030340000 
46.30 	 224.7000000 	 2.328375 	 -0.5067539000 	 -2.6997540000 
46.50 	 224.7000000 	 2.328525 	 -0.5099742000 	 -2.7029610000 
46.70 	 224.7000000 	 2.328675 	 -0.5073071000 	 -2.7000330000 
46.90 	 224.7000000 	 2.328800 	 -0.5101395000 	 -2.7028080000 
47.10 	 224.7032000 	 2.328950 	 -0.5078347000 	 -2.7002910000 
47.30 	 224.7047000 	 2.329100 	 -0.5097802000 	 -2.7026460000 
47.50 	 224.7079000 	 2.329225 	 -0.5083053000 	 -2.7006340000 
47.70 	 224.7079000 	 2.329375 	 -0.5098152000 	 -2.7026840000 
47.90 	 224.7127000 	 2.329500 	 -0.5088584000 	 -2.7008340000 
48.10 	 224.7159000 	 2.329650 	 -0.5097993000 	 -2.7023410000 
48.30 	 224.7159000 	 2.329775 	 -0.5097866000 	 -2.7013970000 
48.50 	 224.7206000 	 2.329925 	 -0.5098565000 	 -2.7021410000 
48.70 	 224.7206000 	 2.330050 	 -0.5103620000 	 -2.7017590000 
48.90 	 224.7238000 	 2.330175 	 -0.5098661000 	 -2.7021600000 
49.10 	 224.7238000 	 2.330300 	 -0.5107434000 	 -2.7019470000 
49.30 	 224.7286000 	 2.330450 	 -0.5097993000 	 -2.7019790000 
49.50 	 224.7286000 	 2.330575 	 -0.5115477000 	 -2.7025380000 
49.70 	 224.7238000 	 2.330700 	 -0.5099074000 	 -2.7018420000 
49.90 	 224.7238000 	 2.330825 	 -0.5120659000 	 -2.7029160000 
50.10 	 224.7286000 	 2.330950 	 -0.5099583000 	 -2.7014830000 
50.30 	 224.7318000 	 2.331100 	 -0.5127175000 	 -2.7033420000 
50.50 	 224.7318000 	 2.331225 	 -0.5097993000 	 -2.7010410000 
50.70 	 224.7397000 	 2.331350 	 -0.5130005000 	 -2.7035460000 
50.90 	 224.7397000 	 2.331475 	 -0.5099201000 	 -2.7011550000 
51.10 	 224.7413000 	 2.331600 	 -0.5134487000 	 -2.7037140000 
51.30 	 224.7429000 	 2.331700 	 -0.5101236000 	 -2.7012130000 
51.50 	 224.7477000 	 2.331825 	 -0.5140368000 	 -2.7040100000 
51.70 	 224.7477000 	 2.331950 	 -0.5101871000 	 -2.7010150000 
51.90 	 224.7508000 	 2.332075 	 -0.5142657000 	 -2.7041560000 
52.10 	 224.7508000 	 2.332175 	 -0.5104606000 	 -2.7010440000 
52.30 	 224.7556000 	 2.332300 	 -0.5145995000 	 -2.7044680000 
52.50 	 224.7588000 	 2.332425 	 -0.5105591000 	 -2.7009460000 
52.70 	 224.7588000 	 2.332525 	 -0.5149364000 	 -2.7046490000 
52.90 	 224.7635000 	 2.332650 	 -0.5110518000 	 -2.7010060000 
53.10 	 224.7635000 	 2.332750 	 -0.5152957000 	 -2.7049130000 
53.30 	 224.7588000 	 2.332875 	 -0.5110486000 	 -2.7011550000 
53.50 	 224.7556000 	 2.332975 	 -0.5153401000 	 -2.7048590000 
53.70 	 224.7556000 	 2.333100 	 -0.5110677000 	 -2.7011710000 
53.90 	 224.7524000 	 2.333225 	 -0.5152225000 	 -2.7050050000 
54.10 	 224.7540000 	 2.333325 	 -0.5113379000 	 -2.7013650000 
54.30 	 224.7524000 	 2.333450 	 -0.5145709000 	 -2.7051960000 
54.50 	 224.7524000 	 2.333575 	 -0.5118306000 	 -2.7018010000 
54.70 	 224.7556000 	 2.333675 	 -0.5154514000 	 -2.7049990000 
54.90 	 224.7556000 	 2.333800 	 -0.5125682000 	 -2.7020100000 
55.10 	 224.7556000 	 2.333925 	 -0.5155722000 	 -2.7048400000 
55.30 	 224.7556000 	 2.334025 	 -0.5135186000 	 -2.7023280000 
55.50 	 224.7588000 	 2.334150 	 -0.5153211000 	 -2.7046080000 
55.70 	 224.7651000 	 2.334250 	 -0.5139987000 	 -2.7027350000 
55.90 	 224.7715000 	 2.334375 	 -0.5150573000 	 -2.7044360000 
56.10 	 224.7747000 	 2.334475 	 -0.5146027000 	 -2.7031830000 
56.30 	 224.7794000 	 2.334575 	 -0.5146726000 	 -2.7039910000 
56.50 	 224.7874000 	 2.334675 	 -0.5153148000 	 -2.7036570000 
56.70 	 224.7874000 	 2.334775 	 -0.5145518000 	 -2.7038480000 
56.90 	 224.7890000 	 2.334875 	 -0.5159791000 	 -2.7040930000 
57.10 	 224.7874000 	 2.334975 	 -0.5143929000 	 -2.7035360000 
57.30 	 224.7906000 	 2.335075 	 -0.5162811000 	 -2.7044840000 
57.50 	 224.7906000 	 2.335175 	 -0.5144024000 	 -2.7035400000 
57.70 	 224.7890000 	 2.335275 	 -0.5166181000 	 -2.7049260000 
57.90 	 224.7906000 	 2.335375 	 -0.5135186000 	 -2.7030750000 
58.10 	 224.7906000 	 2.335475 	 -0.5173302000 	 -2.7053550000 
58.30 	 224.7985000 	 2.335575 	 -0.5141322000 	 -2.7030400000 
58.50 	 224.7985000 	 2.335675 	 -0.5175241000 	 -2.7054560000 
58.70 	 224.7985000 	 2.335775 	 -0.5141068000 	 -2.7028370000 
58.90 	 224.7985000 	 2.335850 	 -0.5179946000 	 -2.7057870000 
59.10 	 224.7953000 	 2.335950 	 -0.5140654000 	 -2.7026720000 
59.30 	 224.7953000 	 2.336050 	 -0.5181789000 	 -2.7059650000 
59.50 	 224.7969000 	 2.336150 	 -0.5141354000 	 -2.7026020000 
59.70 	 224.7985000 	 2.336250 	 -0.5186145000 	 -2.7063240000 
59.90 	 224.7985000 	 2.336325 	 -0.5139605000 	 -2.7023920000 
60.10 	 224.7953000 	 2.336425 	 -0.5186494000 	 -2.7064450000 
60.30 	 224.7906000 	 2.336525 	 -0.5144882000 	 -2.7025860000 
60.50 	 224.7906000 	 2.336625 	 -0.5188179000 	 -2.7065780000 
60.70 	 224.7890000 	 2.336725 	 -0.5148633000 	 -2.7025640000 
60.90 	 224.7906000 	 2.336825 	 -0.5189769000 	 -2.7064070000 
61.10 	 224.7906000 	 2.336925 	 -0.5149460000 	 -2.7026620000 
61.30 	 224.7953000 	 2.337025 	 -0.5189483000 	 -2.7064670000 
61.50 	 224.7985000 	 2.337125 	 -0.5153974000 	 -2.7028310000 
61.70 	 224.8001000 	 2.337200 	 -0.5190404000 	 -2.7064670000 
61.90 	 224.8033000 	 2.337300 	 -0.5157566000 	 -2.7029550000 
62.10 	 224.8065000 	 2.337400 	 -0.5191072000 	 -2.7064040000 
62.30 	 224.8096000 	 2.337475 	 -0.5157058000 	 -2.7031490000 
62.50 	 224.8096000 	 2.337575 	 -0.5188720000 	 -2.7062190000 
62.70 	 224.8096000 	 2.337675 	 -0.5167611000 	 -2.7036640000 
62.90 	 224.8144000 	 2.337750 	 -0.5186653000 	 -2.7059200000 
63.10 	 224.8176000 	 2.337850 	 -0.5175654000 	 -2.7042170000 
63.30 	 224.8176000 	 2.337925 	 -0.5183887000 	 -2.7056880000 
63.50 	 224.8176000 	 2.338000 	 -0.5182298000 	 -2.7045030000 
63.70 	 224.8224000 	 2.338100 	 -0.5181026000 	 -2.7053860000 
63.90 	 224.8224000 	 2.338175 	 -0.5185731000 	 -2.7049380000 
64.10 	 224.8224000 	 2.338275 	 -0.5179977000 	 -2.7049730000 
64.30 	 224.8255000 	 2.338350 	 -0.5191548000 	 -2.7052910000 
64.50 	 224.8255000 	 2.338425 	 -0.5178642000 	 -2.7047540000 
64.70 	 224.8255000 	 2.338500 	 -0.5200227000 	 -2.7059560000 
64.90 	 224.8224000 	 2.338575 	 -0.5175018000 	 -2.7041400000 
65.10 	 224.8176000 	 2.338675 	 -0.5205600000 	 -2.7062130000 
65.30 	 224.8144000 	 2.338750 	 -0.5176067000 	 -2.7041690000 
65.50 	 224.8065000 	 2.338850 	 -0.5207507000 	 -2.7064770000 
65.70 	 224.8065000 	 2.338925 	 -0.5175559000 	 -2.7042010000 
65.90 	 224.8065000 	 2.339025 	 -0.5212943000 	 -2.7068230000 
66.10 	 224.8065000 	 2.339125 	 -0.5174573000 	 -2.7039810000 
66.30 	 224.8065000 	 2.339200 	 -0.5216662000 	 -2.7072560000 
66.50 	 224.8065000 	 2.339300 	 -0.5176226000 	 -2.7038410000 
66.70 	 224.8065000 	 2.339375 	 -0.5219205000 	 -2.7073480000 
66.90 	 224.8065000 	 2.339475 	 -0.5178642000 	 -2.7038990000 
67.10 	 224.8065000 	 2.339550 	 -0.5220096000 	 -2.7075320000 
67.30 	 224.8096000 	 2.339650 	 -0.5178483000 	 -2.7038890000 
67.50 	 224.8096000 	 2.339750 	 -0.5221939000 	 -2.7077580000 
67.70 	 224.8112000 	 2.339825 	 -0.5181249000 	 -2.7038700000 
67.90 	 224.8144000 	 2.339925 	 -0.5218887000 	 -2.7076940000 
68.10 	 224.8144000 	 2.340000 	 -0.5178706000 	 -2.7042800000 
68.30 	 224.8160000 	 2.340075 	 -0.5217616000 	 -2.7076240000 
68.50 	 224.8176000 	 2.340175 	 -0.5184014000 	 -2.7044740000 
68.70 	 224.8224000 	 2.340250 	 -0.5219777000 	 -2.7075100000 
68.90 	 224.8224000 	 2.340350 	 -0.5193869000 	 -2.7046330000 
69.10 	 224.8271000 	 2.340425 	 -0.5217870000 	 -2.7073510000 
69.30 	 224.8303000 	 2.340500 	 -0.5199845000 	 -2.7049480000 
69.50 	 224.8335000 	 2.340575 	 -0.5216281000 	 -2.7070840000 
69.70 	 224.8335000 	 2.340650 	 -0.5204265000 	 -2.7054310000 
69.90 	 224.8335000 	 2.340750 	 -0.5213388000 	 -2.7067180000 
70.10 	 224.8383000 	 2.340825 	 -0.5210177000 	 -2.7056730000 
70.30 	 224.8383000 	 2.340900 	 -0.5212307000 	 -2.7065120000 
70.50 	 224.8383000 	 2.340975 	 -0.5215041000 	 -2.7060030000 
70.70 	 224.8383000 	 2.341050 	 -0.5211703000 	 -2.7064610000 
70.90 	 224.8414000 	 2.341125 	 -0.5219619000 	 -2.7062890000 
71.10 	 224.8414000 	 2.341200 	 -0.5210876000 	 -2.7063590000 
71.30 	 224.8414000 	 2.341275 	 -0.5225086000 	 -2.7067530000 
71.50 	 224.8383000 	 2.341350 	 -0.5208238000 	 -2.7059400000 
71.70 	 224.8414000 	 2.341425 	 -0.5231412000 	 -2.7070170000 
71.90 	 224.8383000 	 2.341500 	 -0.5207379000 	 -2.7057360000 
72.10 	 224.8398000 	 2.341575 	 -0.5233892000 	 -2.7073830000 
72.30 	 224.8414000 	 2.341650 	 -0.5204105000 	 -2.7052090000 
72.50 	 224.8414000 	 2.341725 	 -0.5237548000 	 -2.7080120000 
72.70 	 224.8462000 	 2.341775 	 -0.5202866000 	 -2.7050370000 
72.90 	 224.8462000 	 2.341850 	 -0.5238819000 	 -2.7080090000 
73.10 	 224.8462000 	 2.341925 	 -0.5199845000 	 -2.7049610000 
73.30 	 224.8462000 	 2.342000 	 -0.5236785000 	 -2.7082660000 
73.50 	 224.8462000 	 2.342075 	 -0.5196698000 	 -2.7048400000 
73.70 	 224.8414000 	 2.342150 	 -0.5241839000 	 -2.7083900000 
73.90 	 224.8462000 	 2.342225 	 -0.5197175000 	 -2.7046390000 
74.10 	 224.8462000 	 2.342275 	 -0.5238374000 	 -2.7085270000 
74.30 	 224.8462000 	 2.342350 	 -0.5200831000 	 -2.7047470000 
74.50 	 224.8462000 	 2.342425 	 -0.5229314000 	 -2.7085020000 
74.70 	 224.8414000 	 2.342500 	 -0.5168565000 	 -2.7047670000 
74.90 	 224.8414000 	 2.342575 	 -0.5220509000 	 -2.7085210000 
75.10 	 224.8414000 	 2.342650 	 -0.5185223000 	 -2.7048240000 
75.30 	 224.8414000 	 2.342725 	 -0.5232080000 	 -2.7084290000 
75.50 	 224.8462000 	 2.342800 	 -0.5182870000 	 -2.7048330000 
75.70 	 224.8510000 	 2.342850 	 -0.5219396000 	 -2.7084700000 
75.90 	 224.8542000 	 2.342925 	 -0.5210368000 	 -2.7052560000 
76.10 	 224.8542000 	 2.343000 	 -0.5218156000 	 -2.7081390000 
76.30 	 224.8573000 	 2.343075 	 -0.5204900000 	 -2.7053330000 
76.50 	 224.8573000 	 2.343125 	 -0.5229442000 	 -2.7080310000 
76.70 	 224.8589000 	 2.343200 	 -0.5215200000 	 -2.7054910000 
76.90 	 224.8573000 	 2.343250 	 -0.5223878000 	 -2.7078530000 
77.10 	 224.8621000 	 2.343325 	 -0.5209478000 	 -2.7057240000 
77.30 	 224.8621000 	 2.343400 	 -0.5179787000 	 -2.7074340000 
77.50 	 224.8653000 	 2.343450 	 -0.5203502000 	 -2.7064230000 
77.70 	 224.8653000 	 2.343525 	 -0.5232461000 	 -2.7071790000 
77.90 	 224.8637000 	 2.343575 	 -0.5233352000 	 -2.7068140000 
78.10 	 224.8653000 	 2.343650 	 -0.5229473000 	 -2.7068200000 
78.30 	 224.8621000 	 2.343725 	 -0.5235131000 	 -2.7071350000 
78.50 	 224.8621000 	 2.343775 	 -0.5222257000 	 -2.7066330000 
78.70 	 224.8573000 	 2.343850 	 -0.5244605000 	 -2.7074560000 
78.90 	 224.8573000 	 2.343900 	 -0.5221049000 	 -2.7064230000 
79.10 	 224.8573000 	 2.343975 	 -0.5229282000 	 -2.7076370000 
79.30 	 224.8621000 	 2.344025 	 -0.5183093000 	 -2.7062830000 
79.50 	 224.8653000 	 2.344100 	 -0.5232334000 	 -2.7077830000 
79.70 	 224.8685000 	 2.344175 	 -0.5215709000 	 -2.7059330000 
79.90 	 224.8700000 	 2.344225 	 -0.5258338000 	 -2.7082160000 
80.10 	 224.8700000 	 2.344275 	 -0.5160332000 	 -2.7057390000 
80.30 	 224.8700000 	 2.344350 	 -0.5261771000 	 -2.7086230000 
80.50 	 224.8653000 	 2.344400 	 -0.5213928000 	 -2.7053420000 
80.70 	 224.8653000 	 2.344475 	 -0.5265204000 	 -2.7087690000 
80.90 	 224.8621000 	 2.344525 	 -0.5226326000 	 -2.7054180000 
81.10 	 224.8621000 	 2.344600 	 -0.5268288000 	 -2.7087090000 
81.30 	 224.8573000 	 2.344675 	 -0.5227502000 	 -2.7053770000 
81.50 	 224.8573000 	 2.344725 	 -0.5271721000 	 -2.7089820000 
81.70 	 224.8621000 	 2.344800 	 -0.5229886000 	 -2.7054050000 
81.90 	 224.8653000 	 2.344850 	 -0.5273851000 	 -2.7089020000 
82.10 	 224.8700000 	 2.344925 	 -0.5231031000 	 -2.7052240000 
82.30 	 224.8700000 	 2.344975 	 -0.5272484000 	 -2.7090520000 
82.50 	 224.8700000 	 2.345050 	 -0.5230744000 	 -2.7052180000 
82.70 	 224.8700000 	 2.345100 	 -0.5272071000 	 -2.7091340000 
82.90 	 224.8700000 	 2.345175 	 -0.5232398000 	 -2.7052280000 
83.10 	 224.8700000 	 2.345225 	 -0.5273787000 	 -2.7091630000 
83.30 	 224.8700000 	 2.345275 	 -0.5235640000 	 -2.7054600000 
83.50 	 224.8700000 	 2.345350 	 -0.5273024000 	 -2.7090260000 
83.70 	 224.8700000 	 2.345400 	 -0.5237579000 	 -2.7053830000 
83.90 	 224.8716000 	 2.345475 	 -0.5271816000 	 -2.7090450000 
84.10 	 224.8732000 	 2.345525 	 -0.5241267000 	 -2.7056760000 
84.30 	 224.8732000 	 2.345575 	 -0.5268987000 	 -2.7088740000 
84.50 	 224.8732000 	 2.345650 	 -0.5234814000 	 -2.7058030000 
84.70 	 224.8732000 	 2.345700 	 -0.5252107000 	 -2.7088860000 
84.90 	 224.8732000 	 2.345775 	 -0.5236562000 	 -2.7058440000 
85.10 	 224.8732000 	 2.345825 	 -0.5267239000 	 -2.7086800000 
85.30 	 224.8700000 	 2.345875 	 -0.5247815000 	 -2.7061110000 
85.50 	 224.8700000 	 2.345950 	 -0.5265236000 	 -2.7084260000 
85.70 	 224.8685000 	 2.346000 	 -0.5229823000 	 -2.7063430000 
85.90 	 224.8700000 	 2.346075 	 -0.5247338000 	 -2.7082160000 
86.10 	 224.8700000 	 2.346125 	 -0.5224991000 	 -2.7066420000 
86.30 	 224.8700000 	 2.346200 	 -0.5233510000 	 -2.7081940000 
86.50 	 224.8732000 	 2.346250 	 -0.5192916000 	 -2.7067630000 
86.70 	 224.8732000 	 2.346300 	 -0.5199178000 	 -2.7079680000 
86.90 	 224.8732000 	 2.346375 	 -0.5199464000 	 -2.7071060000 
87.10 	 224.8732000 	 2.346425 	 -0.5207475000 	 -2.7076210000 
87.30 	 224.8716000 	 2.346500 	 -0.5208715000 	 -2.7074810000 
87.50 	 224.8716000 	 2.346550 	 -0.5191930000 	 -2.7073860000 
87.70 	 224.8732000 	 2.346600 	 -0.5210304000 	 -2.7074840000 
87.90 	 224.8732000 	 2.346675 	 -0.5225055000 	 -2.7074180000 
88.10 	 224.8796000 	 2.346725 	 -0.5243365000 	 -2.7075230000 
88.30 	 224.8812000 	 2.346775 	 -0.5232747000 	 -2.7073410000 
88.50 	 224.8844000 	 2.346825 	 -0.5251725000 	 -2.7080250000 
88.70 	 224.8844000 	 2.346900 	 -0.5229378000 	 -2.7069690000 
88.90 	 224.8844000 	 2.346950 	 -0.5259387000 	 -2.7083400000 
89.10 	 224.8844000 	 2.347000 	 -0.5238851000 	 -2.7068010000 
89.30 	 224.8812000 	 2.347050 	 -0.5219333000 	 -2.7086130000 
89.50 	 224.8812000 	 2.347100 	 -0.5184269000 	 -2.7062770000 
89.70 	 224.8764000 	 2.347175 	 -0.5229886000 	 -2.7088930000 
89.90 	 224.8764000 	 2.347225 	 -0.5256717000 	 -2.7063270000 
90.10 	 224.8732000 	 2.347275 	 -0.5292003000 	 -2.7091530000 
90.30 	 224.8764000 	 2.347325 	 -0.5249659000 	 -2.7061840000 
90.50 	 224.8764000 	 2.347400 	 -0.5296676000 	 -2.7092580000 
90.70 	 224.8764000 	 2.347450 	 -0.5256017000 	 -2.7059270000 
90.90 	 224.8764000 	 2.347500 	 -0.5297565000 	 -2.7095060000 
91.10 	 224.8764000 	 2.347550 	 -0.5256717000 	 -2.7059680000 
91.30 	 224.8796000 	 2.347600 	 -0.5297883000 	 -2.7096080000 
91.50 	 224.8828000 	 2.347675 	 -0.5260594000 	 -2.7060160000 
91.70 	 224.8891000 	 2.347725 	 -0.5297406000 	 -2.7096020000 
91.90 	 224.8891000 	 2.347775 	 -0.5265109000 	 -2.7061970000 
92.10 	 224.8891000 	 2.347825 	 -0.5295054000 	 -2.7094650000 
92.30 	 224.8844000 	 2.347875 	 -0.5268192000 	 -2.7064450000 
92.50 	 224.8875000 	 2.347925 	 -0.5292575000 	 -2.7092140000 
92.70 	 224.8844000 	 2.347975 	 -0.5272484000 	 -2.7066900000 
92.90 	 224.8812000 	 2.348025 	 -0.5291207000 	 -2.7089050000 
93.10 	 224.8812000 	 2.348100 	 -0.5276330000 	 -2.7070330000 
93.30 	 224.8812000 	 2.348150 	 -0.5288951000 	 -2.7089370000 
93.50 	 224.8780000 	 2.348200 	 -0.5280082000 	 -2.7073730000 
93.70 	 224.8812000 	 2.348250 	 -0.5286281000 	 -2.7084540000 
93.90 	 224.8812000 	 2.348300 	 -0.5281861000 	 -2.7077420000 
94.10 	 224.8812000 	 2.348375 	 -0.5282688000 	 -2.7082470000 
94.30 	 224.8844000 	 2.348425 	 -0.5282752000 	 -2.7081390000 
94.50 	 224.8844000 	 2.348475 	 -0.5259323000 	 -2.7082060000 
94.70 	 224.8891000 	 2.348525 	 -0.5297756000 	 -2.7088230000 
94.90 	 224.8891000 	 2.348575 	 -0.5274010000 	 -2.7077230000 
95.10 	 224.8891000 	 2.348625 	 -0.5237007000 	 -2.7090840000 
95.30 	 224.8923000 	 2.348675 	 -0.5273692000 	 -2.7075290000 
95.50 	 224.8971000 	 2.348725 	 -0.5301602000 	 -2.7093410000 
95.70 	 224.8971000 	 2.348775 	 -0.5227916000 	 -2.7073130000 
95.90 	 224.9002000 	 2.348825 	 -0.5250772000 	 -2.7096300000 
96.10 	 224.9002000 	 2.348850 	 -0.5263138000 	 -2.7070270000 
96.30 	 224.8971000 	 2.348900 	 -0.5307643000 	 -2.7098780000 
96.50 	 224.9002000 	 2.348950 	 -0.5268924000 	 -2.7071220000 
96.70 	 224.8971000 	 2.349000 	 -0.5308342000 	 -2.7100910000 
96.90 	 224.9002000 	 2.349050 	 -0.5270799000 	 -2.7069820000 
97.10 	 224.9002000 	 2.349075 	 -0.5313428000 	 -2.7102440000 
97.30 	 224.8971000 	 2.349125 	 -0.5271880000 	 -2.7070140000 
97.50 	 224.8971000 	 2.349175 	 -0.5312474000 	 -2.7104500000 
97.70 	 224.8971000 	 2.349225 	 -0.5270545000 	 -2.7068140000 
97.90 	 224.8923000 	 2.349275 	 -0.5313873000 	 -2.7106760000 
98.10 	 224.8923000 	 2.349325 	 -0.5274169000 	 -2.7068610000 
98.30 	 224.8923000 	 2.349375 	 -0.5313428000 	 -2.7106440000 
98.50 	 224.8923000 	 2.349425 	 -0.5273533000 	 -2.7071090000 
98.70 	 224.8923000 	 2.349475 	 -0.5272706000 	 -2.7105330000 
98.90 	 224.8907000 	 2.349525 	 -0.5263329000 	 -2.7070780000 
99.10 	 224.8891000 	 2.349575 	 -0.5308374000 	 -2.7103360000 
99.30 	 224.8891000 	 2.349625 	 -0.5278587000 	 -2.7071600000 
99.50 	 224.8891000 	 2.349675 	 -0.5304654000 	 -2.7102060000 
99.70 	 224.8923000 	 2.349725 	 -0.5275631000 	 -2.7073830000 
99.90 	 224.9002000 	 2.349775 	 -0.5278015000 	 -2.7103230000 
100.10 	 224.9050000 	 2.349800 	 -0.5240409000 	 -2.7075830000 
100.30 	 224.9082000 	 2.349850 	 -0.5265490000 	 -2.7098780000 
100.50 	 224.9098000 	 2.349900 	 -0.5234909000 	 -2.7079270000 
100.70 	 224.9114000 	 2.349925 	 -0.5231540000 	 -2.7094460000 
100.90 	 224.9082000 	 2.349975 	 -0.5231444000 	 -2.7084320000 
101.10 	 224.9050000 	 2.350000 	 -0.5232906000 	 -2.7094460000 
101.30 	 224.9002000 	 2.350050 	 -0.5231984000 	 -2.7083900000 
101.50 	 224.9002000 	 2.350100 	 -0.5228297000 	 -2.7091980000 
101.70 	 224.9034000 	 2.350150 	 -0.5234591000 	 -2.7089470000 
101.90 	 224.9050000 	 2.350200 	 -0.5224419000 	 -2.7085940000 
102.10 	 224.9050000 	 2.350225 	 -0.5242221000 	 -2.7094680000 
102.30 	 224.9050000 	 2.350275 	 -0.5220477000 	 -2.7084190000 
102.50 	 224.9050000 	 2.350325 	 -0.5246035000 	 -2.7100020000 
102.70 	 224.9002000 	 2.350375 	 -0.5216662000 	 -2.7081170000 
102.90 	 224.8987000 	 2.350425 	 -0.5252711000 	 -2.7104980000 
103.10 	 224.8971000 	 2.350450 	 -0.5219905000 	 -2.7077260000 
103.30 	 224.8971000 	 2.350500 	 -0.5251789000 	 -2.7104570000 
103.50 	 224.8955000 	 2.350550 	 -0.5253633000 	 -2.7074370000 
103.70 	 224.8971000 	 2.350600 	 -0.5262280000 	 -2.7107330000 
103.90 	 224.9002000 	 2.350650 	 -0.5238851000 	 -2.7071540000 
104.10 	 224.9034000 	 2.350675 	 -0.5317211000 	 -2.7109020000 
104.30 	 224.9050000 	 2.350725 	 -0.5283769000 	 -2.7071920000 
104.50 	 224.9082000 	 2.350775 	 -0.5327129000 	 -2.7107910000 
104.70 	 224.9082000 	 2.350825 	 -0.5281385000 	 -2.7073760000 
104.90 	 224.9082000 	 2.350850 	 -0.5297915000 	 -2.7110390000 
105.10 	 224.9050000 	 2.350900 	 -0.5265586000 	 -2.7075130000 
105.30 	 224.9050000 	 2.350950 	 -0.5298233000 	 -2.7110130000 
105.50 	 224.9002000 	 2.350975 	 -0.5265999000 	 -2.7077290000 
105.70 	 224.8971000 	 2.351025 	 -0.5294196000 	 -2.7109340000 
105.90 	 224.8907000 	 2.351075 	 -0.5271053000 	 -2.7081650000 
106.10 	 224.8844000 	 2.351125 	 -0.5292575000 	 -2.7107140000 
106.30 	 224.8764000 	 2.351175 	 -0.5273692000 	 -2.7081710000 
106.50 	 224.8732000 	 2.351250 	 -0.5290731000 	 -2.7103520000 
106.70 	 224.8732000 	 2.351300 	 -0.5280368000 	 -2.7086100000 
106.90 	 224.8716000 	 2.351350 	 -0.5281512000 	 -2.7100370000 
107.10 	 224.8732000 	 2.351425 	 -0.5283229000 	 -2.7087430000 
107.30 	 224.8764000 	 2.351475 	 -0.5285676000 	 -2.7097890000 
107.50 	 224.8796000 	 2.351525 	 -0.5287870000 	 -2.7093760000 
107.70 	 224.8812000 	 2.351600 	 -0.5279223000 	 -2.7091980000 
107.90 	 224.8844000 	 2.351650 	 -0.5290985000 	 -2.7097580000 
108.10 	 224.8891000 	 2.351700 	 -0.5277634000 	 -2.7094300000 
108.30 	 224.8923000 	 2.351750 	 -0.5296167000 	 -2.7100310000 
108.50 	 224.8971000 	 2.351800 	 -0.5275917000 	 -2.7092460000 
108.70 	 224.9002000 	 2.351825 	 -0.5314191000 	 -2.7101640000 
108.90 	 224.9002000 	 2.351875 	 -0.5299918000 	 -2.7086830000 
109.10 	 224.9002000 	 2.351925 	 -0.5329227000 	 -2.7107170000 
109.30 	 224.9002000 	 2.351975 	 -0.5303033000 	 -2.7084920000 
109.50 	 224.9002000 	 2.352025 	 -0.5322869000 	 -2.7122750000 
109.70 	 224.9050000 	 2.352050 	 -0.5288410000 	 -2.7084160000 
109.90 	 224.9050000 	 2.352100 	 -0.5334409000 	 -2.7109560000 
110.10 	 224.9050000 	 2.352150 	 -0.5300522000 	 -2.7082890000 
110.30 	 224.9082000 	 2.352200 	 -0.5337874000 	 -2.7112510000 
110.50 	 224.9082000 	 2.352225 	 -0.5301602000 	 -2.7082950000 
110.70 	 224.9082000 	 2.352275 	 -0.5340545000 	 -2.7116970000 
110.90 	 224.9082000 	 2.352325 	 -0.5290890000 	 -2.7083110000 
111.10 	 224.9114000 	 2.352350 	 -0.5341752000 	 -2.7116870000 
111.30 	 224.9130000 	 2.352400 	 -0.5302112000 	 -2.7082540000 
111.50 	 224.9130000 	 2.352425 	 -0.5342452000 	 -2.7118460000 
111.70 	 224.9130000 	 2.352475 	 -0.5301793000 	 -2.7083870000 
111.90 	 224.9130000 	 2.352525 	 -0.5340735000 	 -2.7119410000 
112.10 	 224.9082000 	 2.352550 	 -0.5301444000 	 -2.7085180000 
112.30 	 224.9050000 	 2.352600 	 -0.5341117000 	 -2.7122620000 
112.50 	 224.9050000 	 2.352650 	 -0.5296230000 	 -2.7085850000 
112.70 	 224.9002000 	 2.352675 	 -0.5331008000 	 -2.7123450000 
112.90 	 224.9002000 	 2.352725 	 -0.5306498000 	 -2.7086510000 
113.10 	 224.9002000 	 2.352775 	 -0.5330880000 	 -2.7123990000 
113.30 	 224.9050000 	 2.352825 	 -0.5289364000 	 -2.7089470000 
113.50 	 224.9002000 	 2.352875 	 -0.5339146000 	 -2.7122720000 
113.70 	 224.9050000 	 2.352925 	 -0.5307992000 	 -2.7091950000 
113.90 	 224.9050000 	 2.352950 	 -0.5272706000 	 -2.7122690000 
114.10 	 224.9066000 	 2.353000 	 -0.5253474000 	 -2.7091690000 
114.30 	 224.9082000 	 2.353050 	 -0.5306085000 	 -2.7118750000 
114.50 	 224.9082000 	 2.353075 	 -0.5281067000 	 -2.7095950000 
114.70 	 224.9098000 	 2.353125 	 -0.5303796000 	 -2.7118180000 
114.90 	 224.9082000 	 2.353150 	 -0.5290158000 	 -2.7103520000 
115.10 	 224.9082000 	 2.353200 	 -0.5291080000 	 -2.7115090000 
115.30 	 224.9050000 	 2.353250 	 -0.5324459000 	 -2.7099670000 
115.50 	 224.9050000 	 2.353300 	 -0.5331166000 	 -2.7110700000 
115.70 	 224.9050000 	 2.353325 	 -0.5330245000 	 -2.7103010000 
115.90 	 224.9050000 	 2.353375 	 -0.5325953000 	 -2.7106600000 
116.10 	 224.9082000 	 2.353425 	 -0.5336412000 	 -2.7109720000 
116.30 	 224.9130000 	 2.353450 	 -0.5326526000 	 -2.7107020000 
116.50 	 224.9146000 	 2.353500 	 -0.5338828000 	 -2.7114140000 
116.70 	 224.9161000 	 2.353525 	 -0.5324395000 	 -2.7102250000 
116.90 	 224.9130000 	 2.353575 	 -0.5345376000 	 -2.7115120000 
117.10 	 224.9146000 	 2.353625 	 -0.5318229000 	 -2.7098780000 
117.30 	 224.9161000 	 2.353650 	 -0.5350049000 	 -2.7122050000 
117.50 	 224.9130000 	 2.353700 	 -0.5320104000 	 -2.7108410000 
117.70 	 224.9146000 	 2.353750 	 -0.5351384000 	 -2.7130570000 
117.90 	 224.9130000 	 2.353775 	 -0.5319468000 	 -2.7106250000 
118.10 	 224.9161000 	 2.353825 	 -0.5343946000 	 -2.7134540000 
118.30 	 224.9177000 	 2.353850 	 -0.5255286000 	 -2.7103360000 
118.50 	 224.9209000 	 2.353900 	 -0.5298932000 	 -2.7136230000 
118.70 	 224.9241000 	 2.353925 	 -0.5267175000 	 -2.7102820000 
118.90 	 224.9241000 	 2.353975 	 -0.5350749000 	 -2.7137660000 
119.10 	 224.9289000 	 2.354000 	 -0.5247180000 	 -2.7102730000 
119.30 	 224.9289000 	 2.354050 	 -0.5289300000 	 -2.7137690000 
119.50 	 224.9289000 	 2.354075 	 -0.5276267000 	 -2.7100180000 
119.70 	 224.9241000 	 2.354150 	 -0.5326589000 	 -2.7130000000 
119.90 	 224.9209000 	 2.354175 	 -0.5280812000 	 -2.7087400000 
120.10 	 224.9209000 	 2.354200 	 -0.5359840000 	 -2.7124600000 
120.30 	 224.9193000 	 2.354250 	 -0.5321280000 	 -2.7089090000 
120.50 	 224.9209000 	 2.354275 	 -0.5358569000 	 -2.7125550000 
120.70 	 224.9225000 	 2.354325 	 -0.5325095000 	 -2.7089440000 
120.90 	 224.9241000 	 2.354350 	 -0.5356852000 	 -2.7121930000 
121.10 	 224.9209000 	 2.354375 	 -0.5327988000 	 -2.7090900000 
121.30 	 224.9209000 	 2.354425 	 -0.5357043000 	 -2.7122210000 
121.50 	 224.9209000 	 2.354450 	 -0.5330276000 	 -2.7092650000 
121.70 	 224.9161000 	 2.354500 	 -0.5356343000 	 -2.7121130000 
121.90 	 224.9161000 	 2.354525 	 -0.5331929000 	 -2.7093410000 
122.10 	 224.9161000 	 2.354575 	 -0.5352466000 	 -2.7118370000 
122.30 	 224.9161000 	 2.354600 	 -0.5333233000 	 -2.7095760000 
122.50 	 224.9161000 	 2.354650 	 -0.5347188000 	 -2.7115150000 
122.70 	 224.9161000 	 2.354700 	 -0.5332820000 	 -2.7099130000 
122.90 	 224.9161000 	 2.354725 	 -0.5336316000 	 -2.7112320000 
123.10 	 224.9177000 	 2.354775 	 -0.5280368000 	 -2.7101580000 
123.30 	 224.9209000 	 2.354800 	 -0.5327702000 	 -2.7106510000 
123.50 	 224.9241000 	 2.354850 	 -0.5348969000 	 -2.7106060000 
123.70 	 224.9241000 	 2.354875 	 -0.5308883000 	 -2.7100470000 
123.90 	 224.9289000 	 2.354900 	 -0.5304273000 	 -2.7109500000 
124.10 	 224.9289000 	 2.354975 	 -0.5277093000 	 -2.7096750000 
124.30 	 224.9289000 	 2.355000 	 -0.5355358000 	 -2.7115700000 
124.50 	 224.9289000 	 2.355075 	 -0.5329037000 	 -2.7091440000 
124.70 	 224.9241000 	 2.355100 	 -0.5347633000 	 -2.7117130000 
124.90 	 224.9273000 	 2.355150 	 -0.5327988000 	 -2.7086930000 
125.10 	 224.9241000 	 2.355175 	 -0.5366262000 	 -2.7118210000 
125.30 	 224.9289000 	 2.355200 	 -0.5327733000 	 -2.7087050000 
125.50 	 224.9289000 	 2.355275 	 -0.5368264000 	 -2.7119130000 
125.70 	 224.9289000 	 2.355300 	 -0.5327384000 	 -2.7084130000 
125.90 	 224.9289000 	 2.355350 	 -0.5369059000 	 -2.7120370000 
126.10 	 224.9289000 	 2.355400 	 -0.5328687000 	 -2.7083590000 
126.30 	 224.9289000 	 2.355450 	 -0.5369027000 	 -2.7120240000 
126.50 	 224.9289000 	 2.355500 	 -0.5330690000 	 -2.7083780000 
126.70 	 224.9320000 	 2.355550 	 -0.5371158000 	 -2.7120590000 
126.90 	 224.9368000 	 2.355625 	 -0.5333011000 	 -2.7083300000 
127.10 	 224.9400000 	 2.355650 	 -0.5371984000 	 -2.7121230000 
127.30 	 224.9447000 	 2.355700 	 -0.5335617000 	 -2.7084700000 
127.50 	 224.9447000 	 2.355750 	 -0.5371984000 	 -2.7119610000 
127.70 	 224.9479000 	 2.355800 	 -0.5324332000 	 -2.7087720000 
127.90 	 224.9479000 	 2.355850 	 -0.5372047000 	 -2.7118210000 
128.10 	 224.9495000 	 2.355900 	 -0.5346234000 	 -2.7090360000 
128.30 	 224.9511000 	 2.355950 	 -0.5367406000 	 -2.7115540000 
128.50 	 224.9511000 	 2.356000 	 -0.5349064000 	 -2.7092490000 
128.70 	 224.9559000 	 2.356025 	 -0.5367279000 	 -2.7114550000 
128.90 	 224.9591000 	 2.356075 	 -0.5355072000 	 -2.7095190000 
129.10 	 224.9591000 	 2.356100 	 -0.5365753000 	 -2.7111500000 
129.30 	 224.9638000 	 2.356125 	 -0.5359046000 	 -2.7098460000 
129.50 	 224.9638000 	 2.356150 	 -0.5360126000 	 -2.7106440000 
129.70 	 224.9670000 	 2.356200 	 -0.5362924000 	 -2.7102470000 
129.90 	 224.9638000 	 2.356225 	 -0.5355231000 	 -2.7103140000 
130.10 	 224.9654000 	 2.356250 	 -0.5366262000 	 -2.7106890000 
130.30 	 224.9638000 	 2.356275 	 -0.5335522000 	 -2.7101200000 
130.50 	 224.9638000 	 2.356300 	 -0.5352815000 	 -2.7109530000 
130.70 	 224.9575000 	 2.356350 	 -0.5338764000 	 -2.7100180000 
130.90 	 224.9559000 	 2.356375 	 -0.5346934000 	 -2.7109940000 
131.10 	 224.9559000 	 2.356400 	 -0.5326080000 	 -2.7096840000 
131.30 	 224.9511000 	 2.356450 	 -0.5363242000 	 -2.7114010000 
131.50 	 224.9511000 	 2.356500 	 -0.5336635000 	 -2.7097320000 
131.70 	 224.9479000 	 2.356525 	 -0.5367851000 	 -2.7113880000 
131.90 	 224.9479000 	 2.356575 	 -0.5349032000 	 -2.7094400000 
132.10 	 224.9479000 	 2.356625 	 -0.5377992000 	 -2.7117920000 
132.30 	 224.9447000 	 2.356675 	 -0.5347379000 	 -2.7091820000 
132.50 	 224.9447000 	 2.356725 	 -0.5383746000 	 -2.7121890000 
132.70 	 224.9447000 	 2.356775 	 -0.5347506000 	 -2.7091120000 
132.90 	 224.9447000 	 2.356825 	 -0.5386289000 	 -2.7122560000 
133.10 	 224.9495000 	 2.356850 	 -0.5345567000 	 -2.7089500000 
133.30 	 224.9511000 	 2.356925 	 -0.5387242000 	 -2.7125010000 
133.50 	 224.9559000 	 2.356950 	 -0.5347411000 	 -2.7088610000 
133.70 	 224.9591000 	 2.357000 	 -0.5387878000 	 -2.7126820000 
133.90 	 224.9638000 	 2.357025 	 -0.5346425000 	 -2.7086990000 
134.10 	 224.9670000 	 2.357050 	 -0.5388165000 	 -2.7125740000 
134.30 	 224.9718000 	 2.357075 	 -0.5348396000 	 -2.7088740000 
134.50 	 224.9749000 	 2.357100 	 -0.5381266000 	 -2.7123260000 
134.70 	 224.9749000 	 2.357125 	 -0.5353260000 	 -2.7089440000 
134.90 	 224.9797000 	 2.357150 	 -0.5385113000 	 -2.7123390000 
135.10 	 224.9797000 	 2.357150 	 -0.5360222000 	 -2.7101290000 
135.30 	 224.9781000 	 2.357150 	 -0.5383428000 	 -2.7129750000 
135.50 	 224.9734000 	 2.357175 	 -0.5358760000 	 -2.7102310000 
135.70 	 224.9702000 	 2.357200 	 -0.5383682000 	 -2.7131300000 
135.90 	 224.9638000 	 2.357200 	 -0.5360572000 	 -2.7105900000 
136.10 	 224.9591000 	 2.357250 	 -0.5379772000 	 -2.7128000000 
136.30 	 224.9575000 	 2.357275 	 -0.5364704000 	 -2.7108100000 
136.50 	 224.9559000 	 2.357300 	 -0.5379486000 	 -2.7125740000 
136.70 	 224.9559000 	 2.357350 	 -0.5369377000 	 -2.7110740000 
136.90 	 224.9511000 	 2.357400 	 -0.5376244000 	 -2.7123550000 
137.10 	 224.9479000 	 2.357425 	 -0.5374495000 	 -2.7114740000 
137.30 	 224.9479000 	 2.357475 	 -0.5371984000 	 -2.7119890000 
137.50 	 224.9447000 	 2.357525 	 -0.5378246000 	 -2.7118590000 
137.70 	 224.9447000 	 2.357575 	 -0.5370426000 	 -2.7117980000 
137.90 	 224.9447000 	 2.357625 	 -0.5383174000 	 -2.7122280000 
138.10 	 224.9447000 	 2.357675 	 -0.5364831000 	 -2.7114140000 
138.30 	 224.9495000 	 2.357725 	 -0.5386416000 	 -2.7126790000 
138.50 	 224.9559000 	 2.357775 	 -0.5361621000 	 -2.7109590000 
138.70 	 224.9638000 	 2.357825 	 -0.5389913000 	 -2.7127680000 
138.90 	 224.9670000 	 2.357825 	 -0.5360413000 	 -2.7107520000 
139.10 	 224.9670000 	 2.357875 	 -0.5391820000 	 -2.7130190000 
139.30 	 224.9718000 	 2.357900 	 -0.5359681000 	 -2.7105550000 
139.50 	 224.9718000 	 2.357900 	 -0.5393410000 	 -2.7131270000 
139.70 	 224.9749000 	 2.357950 	 -0.5357202000 	 -2.7103680000 
139.90 	 224.9734000 	 2.357950 	 -0.5397828000 	 -2.7134610000 
140.10 	 224.9718000 	 2.357975 	 -0.5357425000 	 -2.7103140000 
140.30 	 224.9718000 	 2.358000 	 -0.5396588000 	 -2.7136070000 
140.50 	 224.9670000 	 2.358025 	 -0.5356534000 	 -2.7103810000 
140.70 	 224.9670000 	 2.358050 	 -0.5398750000 	 -2.7142050000 
140.90 	 224.9670000 	 2.358075 	 -0.5357456000 	 -2.7105430000 
141.10 	 224.9718000 	 2.358100 	 -0.5392424000 	 -2.7142490000 
141.30 	 224.9749000 	 2.358125 	 -0.5355994000 	 -2.7104660000 
141.50 	 224.9749000 	 2.358150 	 -0.5389436000 	 -2.7139120000 
141.70 	 224.9749000 	 2.358150 	 -0.5362320000 	 -2.7106250000 
141.90 	 224.9718000 	 2.358175 	 -0.5398814000 	 -2.7140520000 
142.10 	 224.9670000 	 2.358200 	 -0.5364545000 	 -2.7109650000 
142.30 	 224.9622000 	 2.358225 	 -0.5397002000 	 -2.7143130000 
142.50 	 224.9591000 	 2.358275 	 -0.5350399000 	 -2.7111080000 
142.70 	 224.9559000 	 2.358300 	 -0.5395889000 	 -2.7141160000 
142.90 	 224.9559000 	 2.358325 	 -0.5368074000 	 -2.7112450000 
143.10 	 224.9511000 	 2.358375 	 -0.5397256000 	 -2.7141600000 
143.30 	 224.9511000 	 2.358425 	 -0.5372937000 	 -2.7115150000 
143.50 	 224.9495000 	 2.358450 	 -0.5393251000 	 -2.7137920000 
143.70 	 224.9479000 	 2.358500 	 -0.5376752000 	 -2.7116940000 
143.90 	 224.9511000 	 2.358550 	 -0.5392265000 	 -2.7135780000 
144.10 	 224.9479000 	 2.358600 	 -0.5379327000 	 -2.7119670000 
144.30 	 224.9479000 	 2.358625 	 -0.5389182000 	 -2.7134390000 
144.50 	 224.9463000 	 2.358700 	 -0.5379264000 	 -2.7120850000 
144.70 	 224.9479000 	 2.358725 	 -0.5388896000 	 -2.7134830000 
144.90 	 224.9479000 	 2.358800 	 -0.5384223000 	 -2.7122810000 
145.10 	 224.9511000 	 2.358825 	 -0.5386639000 	 -2.7130160000 
145.30 	 224.9559000 	 2.358875 	 -0.5387306000 	 -2.7123830000 
145.50 	 224.9591000 	 2.358925 	 -0.5384127000 	 -2.7129680000 
145.70 	 224.9670000 	 2.358925 	 -0.5390453000 	 -2.7127460000 
145.90 	 224.9718000 	 2.358975 	 -0.5383332000 	 -2.7126190000 
146.10 	 224.9749000 	 2.359000 	 -0.5395031000 	 -2.7128440000 
146.30 	 224.9813000 	 2.359025 	 -0.5379804000 	 -2.7121800000 
146.50 	 224.9829000 	 2.359050 	 -0.5400435000 	 -2.7133050000 
146.70 	 224.9829000 	 2.359025 	 -0.5370744000 	 -2.7116330000 
146.90 	 224.9829000 	 2.359025 	 -0.5394268000 	 -2.7132920000 
147.10 	 224.9829000 	 2.359050 	 -0.5364005000 	 -2.7114680000 
147.30 	 224.9797000 	 2.359075 	 -0.5392265000 	 -2.7137730000 
147.50 	 224.9781000 	 2.359100 	 -0.5361970000 	 -2.7114930000 
147.70 	 224.9718000 	 2.359100 	 -0.5346267000 	 -2.7140200000 
147.90 	 224.9718000 	 2.359100 	 -0.5307801000 	 -2.7112870000 
148.10 	 224.9670000 	 2.359150 	 -0.5346234000 	 -2.7142360000 
148.30 	 224.9638000 	 2.359175 	 -0.5307929000 	 -2.7112070000 
148.50 	 224.9559000 	 2.359200 	 -0.5347919000 	 -2.7143890000 
148.70 	 224.9511000 	 2.359225 	 -0.5308946000 	 -2.7109840000 
148.90 	 224.9479000 	 2.359275 	 -0.5349000000 	 -2.7144310000 
149.10 	 224.9400000 	 2.359325 	 -0.5308883000 	 -2.7108100000 
149.30 	 224.9400000 	 2.359375 	 -0.5349731000 	 -2.7144080000 
149.50 	 224.9368000 	 2.359425 	 -0.5311934000 	 -2.7106890000 
149.70 	 224.9368000 	 2.359500 	 -0.5352147000 	 -2.7141700000 
149.90 	 224.9400000 	 2.359550 	 -0.5314891000 	 -2.7106060000 
150.10 	 224.9447000 	 2.359600 	 -0.5350844000 	 -2.7141890000 
150.30 	 224.9479000 	 2.359650 	 -0.5317815000 	 -2.7106760000 
150.50 	 224.9559000 	 2.359700 	 -0.5337970000 	 -2.7140010000 
150.70 	 224.9591000 	 2.359725 	 -0.5381362000 	 -2.7110390000 
150.90 	 224.9638000 	 2.359750 	 -0.5408732000 	 -2.7137980000 
151.10 	 224.9670000 	 2.359800 	 -0.5385780000 	 -2.7114520000 
151.30 	 224.9718000 	 2.359825 	 -0.5406157000 	 -2.7135910000 
151.50 	 224.9718000 	 2.359850 	 -0.5387275000 	 -2.7114420000 
151.70 	 224.9718000 	 2.359875 	 -0.5400245000 	 -2.7132920000 
151.90 	 224.9797000 	 2.359900 	 -0.5391852000 	 -2.7118520000 
152.10 	 224.9829000 	 2.359900 	 -0.5398973000 	 -2.7131680000 
152.30 	 224.9908000 	 2.359900 	 -0.5399005000 	 -2.7123710000 
152.50 	 224.9908000 	 2.359925 	 -0.5396588000 	 -2.7129710000 
152.70 	 224.9956000 	 2.359925 	 -0.5399640000 	 -2.7124910000 
152.90 	 224.9924000 	 2.359925 	 -0.5396175000 	 -2.7130100000 
153.10 	 224.9908000 	 2.359925 	 -0.5405807000 	 -2.7133500000 
153.30 	 224.9829000 	 2.359925 	 -0.5391725000 	 -2.7126150000 
153.50 	 224.9829000 	 2.359925 	 -0.5408700000 	 -2.7138260000 
153.70 	 224.9797000 	 2.359925 	 -0.5386893000 	 -2.7123010000 
153.90 	 224.9749000 	 2.359925 	 -0.5411180000 	 -2.7141280000 
154.10 	 224.9749000 	 2.359950 	 -0.5385590000 	 -2.7121480000 
154.30 	 224.9734000 	 2.359975 	 -0.5415313000 	 -2.7144370000 
154.50 	 224.9718000 	 2.360000 	 -0.5382760000 	 -2.7123360000 
154.70 	 224.9638000 	 2.360025 	 -0.5417569000 	 -2.7147990000 
154.90 	 224.9591000 	 2.360050 	 -0.5380090000 	 -2.7118940000 
155.10 	 224.9559000 	 2.360100 	 -0.5417506000 	 -2.7149740000 
155.30 	 224.9511000 	 2.360125 	 -0.5373383000 	 -2.7115500000 
155.50 	 224.9479000 	 2.360175 	 -0.5414041000 	 -2.7150630000 
155.70 	 224.9479000 	 2.360225 	 -0.5371444000 	 -2.7112740000 
155.90 	 224.9447000 	 2.360250 	 -0.5418046000 	 -2.7147770000 
156.10 	 224.9447000 	 2.360325 	 -0.5377007000 	 -2.7111820000 
156.30 	 224.9447000 	 2.360350 	 -0.5414804000 	 -2.7147990000 
156.50 	 224.9447000 	 2.360425 	 -0.5376339000 	 -2.7112990000 
156.70 	 224.9463000 	 2.360450 	 -0.5412006000 	 -2.7147420000 
156.90 	 224.9463000 	 2.360525 	 -0.5375989000 	 -2.7114260000 
157.10 	 224.9479000 	 2.360550 	 -0.5398114000 	 -2.7145450000 
157.30 	 224.9495000 	 2.360625 	 -0.5357392000 	 -2.7117700000 
157.50 	 224.9559000 	 2.360650 	 -0.5408573000 	 -2.7144620000 
157.70 	 224.9591000 	 2.360700 	 -0.5385399000 	 -2.7123290000 
157.90 	 224.9591000 	 2.360725 	 -0.5407715000 	 -2.7140330000 
158.10 	 224.9638000 	 2.360750 	 -0.5401866000 	 -2.7127430000 
158.30 	 224.9670000 	 2.360800 	 -0.5401484000 	 -2.7136550000 
158.50 	 224.9718000 	 2.360825 	 -0.5404727000 	 -2.7130990000 
158.70 	 224.9749000 	 2.360850 	 -0.5401166000 	 -2.7133940000 
158.90 	 224.9797000 	 2.360850 	 -0.5409177000 	 -2.7133590000 
159.10 	 224.9829000 	 2.360875 	 -0.5397415000 	 -2.7129140000 
159.30 	 224.9877000 	 2.360900 	 -0.5412166000 	 -2.7137060000 
159.50 	 224.9877000 	 2.360875 	 -0.5397701000 	 -2.7128730000 
159.70 	 224.9829000 	 2.360875 	 -0.5417601000 	 -2.7139500000 
159.90 	 224.9829000 	 2.360900 	 -0.5391312000 	 -2.7125680000 
160.10 	 224.9829000 	 2.360925 	 -0.5409781000 	 -2.7145000000 
160.30 	 224.9829000 	 2.360950 	 -0.5376593000 	 -2.7120940000 
160.50 	 224.9829000 	 2.360950 	 -0.5423546000 	 -2.7147990000 
160.70 	 224.9829000 	 2.360925 	 -0.5388291000 	 -2.7123420000 
160.90 	 224.9829000 	 2.360950 	 -0.5375989000 	 -2.7152540000 
161.10 	 224.9829000 	 2.360975 	 -0.5330785000 	 -2.7118620000 
161.30 	 224.9797000 	 2.361000 	 -0.5399005000 	 -2.7152820000 
161.50 	 224.9749000 	 2.361000 	 -0.5389054000 	 -2.7124180000 
161.70 	 224.9718000 	 2.361000 	 -0.5430984000 	 -2.7159440000 
161.90 	 224.9654000 	 2.361025 	 -0.5390644000 	 -2.7116710000 
162.10 	 224.9591000 	 2.361050 	 -0.5431557000 	 -2.7153970000 
162.30 	 224.9591000 	 2.361075 	 -0.5389977000 	 -2.7116870000 
162.50 	 224.9559000 	 2.361125 	 -0.5429618000 	 -2.7152570000 
162.70 	 224.9527000 	 2.361150 	 -0.5390326000 	 -2.7118620000 
162.90 	 224.9479000 	 2.361200 	 -0.5424404000 	 -2.7153370000 
163.10 	 224.9447000 	 2.361250 	 -0.5390676000 	 -2.7118940000 
163.30 	 224.9400000 	 2.361300 	 -0.5423864000 	 -2.7155050000 
163.50 	 224.9400000 	 2.361350 	 -0.5383428000 	 -2.7123610000 
163.70 	 224.9416000 	 2.361375 	 -0.5365181000 	 -2.7153840000 
163.90 	 224.9479000 	 2.361450 	 -0.5360253000 	 -2.7127330000 
164.10 	 224.9511000 	 2.361500 	 -0.5396271000 	 -2.7149230000 
164.30 	 224.9559000 	 2.361525 	 -0.5401516000 	 -2.7130350000 
164.50 	 224.9606000 	 2.361575 	 -0.5420176000 	 -2.7147800000 
164.70 	 224.9670000 	 2.361600 	 -0.5410099000 	 -2.7135820000 
164.90 	 224.9749000 	 2.361625 	 -0.5411943000 	 -2.7145230000 
165.10 	 224.9797000 	 2.361625 	 -0.5414708000 	 -2.7140930000 
165.30 	 224.9877000 	 2.361650 	 -0.5407810000 	 -2.7141860000 
165.50 	 224.9908000 	 2.361675 	 -0.5421512000 	 -2.7147100000 
165.70 	 224.9924000 	 2.361700 	 -0.5405362000 	 -2.7137630000 
165.90 	 224.9940000 	 2.361675 	 -0.5419445000 	 -2.7148820000 
166.10 	 224.9956000 	 2.361675 	 -0.5336984000 	 -2.7137760000 
166.30 	 224.9956000 	 2.361675 	 -0.5374114000 	 -2.7151620000 
166.50 	 224.9908000 	 2.361675 	 -0.5388482000 	 -2.7134640000 
166.70 	 224.9908000 	 2.361675 	 -0.5372620000 	 -2.7155750000 
166.90 	 224.9877000 	 2.361675 	 -0.5375640000 	 -2.7132030000 
167.10 	 224.9829000 	 2.361675 	 -0.5429395000 	 -2.7157620000 
167.30 	 224.9829000 	 2.361675 	 -0.5393155000 	 -2.7127840000 
167.50 	 224.9797000 	 2.361675 	 -0.5411434000 	 -2.7157280000 
167.70 	 224.9749000 	 2.361700 	 -0.5397606000 	 -2.7129550000 
167.90 	 224.9718000 	 2.361725 	 -0.5437152000 	 -2.7160010000 
168.10 	 224.9654000 	 2.361750 	 -0.5399895000 	 -2.7129590000 
168.30 	 224.9559000 	 2.361775 	 -0.5437406000 	 -2.7161690000 
168.50 	 224.9479000 	 2.361825 	 -0.5394967000 	 -2.7129490000 
168.70 	 224.9416000 	 2.361850 	 -0.5436834000 	 -2.7162680000 
168.90 	 224.9368000 	 2.361900 	 -0.5398242000 	 -2.7129010000 
169.10 	 224.9320000 	 2.361975 	 -0.5436929000 	 -2.7164360000 
169.30 	 224.9241000 	 2.362025 	 -0.5398877000 	 -2.7131340000 
169.50 	 224.9209000 	 2.362050 	 -0.5436389000 	 -2.7165440000 
169.70 	 224.9241000 	 2.362075 	 -0.5401261000 	 -2.7131430000 
169.90 	 224.9241000 	 2.362125 	 -0.5434195000 	 -2.7162710000 
170.10 	 224.9320000 	 2.362150 	 -0.5404122000 	 -2.7133180000 
170.30 	 224.9400000 	 2.362175 	 -0.5428219000 	 -2.7159720000 
170.50 	 224.9495000 	 2.362250 	 -0.5406730000 	 -2.7134830000 
170.70 	 224.9575000 	 2.362275 	 -0.5427043000 	 -2.7155560000 
170.90 	 224.9591000 	 2.362325 	 -0.5410894000 	 -2.7135530000 
171.10 	 224.9670000 	 2.362350 	 -0.5387561000 	 -2.7152630000 
171.30 	 224.9718000 	 2.362375 	 -0.5416107000 	 -2.7141350000 
171.50 	 224.9670000 	 2.362400 	 -0.5403392000 	 -2.7146980000 
171.70 	 224.9718000 	 2.362425 	 -0.5421543000 	 -2.7143320000 
171.90 	 224.9718000 	 2.362450 	 -0.5414931000 	 -2.7143920000 
172.10 	 224.9749000 	 2.362475 	 -0.5424436000 	 -2.7148660000 
172.30 	 224.9797000 	 2.362475 	 -0.5408478000 	 -2.7141860000 
172.50 	 224.9797000 	 2.362500 	 -0.5420844000 	 -2.7150380000 
172.70 	 224.9877000 	 2.362525 	 -0.5406507000 	 -2.7137530000 
172.90 	 224.9877000 	 2.362500 	 -0.5417633000 	 -2.7150280000 
173.10 	 224.9877000 	 2.362525 	 -0.5391248000 	 -2.7135180000 
173.30 	 224.9877000 	 2.362525 	 -0.5416870000 	 -2.7149770000 
173.50 	 224.9829000 	 2.362550 	 -0.5403264000 	 -2.7131750000 
173.70 	 224.9797000 	 2.362575 	 -0.5434895000 	 -2.7153870000 
173.90 	 224.9749000 	 2.362550 	 -0.5403836000 	 -2.7133110000 
174.10 	 224.9718000 	 2.362575 	 -0.5440362000 	 -2.7158450000 
174.30 	 224.9718000 	 2.362600 	 -0.5405934000 	 -2.7129590000 
174.50 	 224.9670000 	 2.362625 	 -0.5441030000 	 -2.7159400000 
174.70 	 224.9670000 	 2.362650 	 -0.5403010000 	 -2.7126980000 
174.90 	 224.9638000 	 2.362675 	 -0.5441539000 	 -2.7162200000 
175.10 	 224.9591000 	 2.362700 	 -0.5403328000 	 -2.7127810000 
175.30 	 224.9559000 	 2.362725 	 -0.5443223000 	 -2.7162270000 
175.50 	 224.9511000 	 2.362775 	 -0.5402978000 	 -2.7127390000 
175.70 	 224.9511000 	 2.362825 	 -0.5441284000 	 -2.7162140000 
175.90 	 224.9479000 	 2.362875 	 -0.5403392000 	 -2.7129750000 
176.10 	 224.9447000 	 2.362900 	 -0.5440299000 	 -2.7164620000 
176.30 	 224.9447000 	 2.362950 	 -0.5406443000 	 -2.7131590000 
176.50 	 224.9479000 	 2.363025 	 -0.5436675000 	 -2.7164360000 
176.70 	 224.9479000 	 2.363050 	 -0.5405362000 	 -2.7132510000 
176.90 	 224.9559000 	 2.363100 	 -0.5371189000 	 -2.7164590000 
177.10 	 224.9591000 	 2.363150 	 -0.5374527000 	 -2.7134540000 
177.30 	 224.9670000 	 2.363175 	 -0.5432542000 	 -2.7160870000 
177.50 	 224.9734000 	 2.363200 	 -0.5416266000 	 -2.7137660000 
177.70 	 224.9797000 	 2.363225 	 -0.5435498000 	 -2.7158320000 
177.90 	 224.9877000 	 2.363250 	 -0.5420399000 	 -2.7138520000 
178.10 	 224.9908000 	 2.363275 	 -0.5435022000 	 -2.7153870000 
178.30 	 224.9988000 	 2.363250 	 -0.5425453000 	 -2.7139980000 
178.50 	 225.0036000 	 2.363250 	 -0.5432892000 	 -2.7154160000 
178.70 	 225.0067000 	 2.363250 	 -0.5430190000 	 -2.7146820000 
178.90 	 225.0115000 	 2.363250 	 -0.5429173000 	 -2.7149840000 
179.10 	 225.0115000 	 2.363250 	 -0.5434449000 	 -2.7150310000 
179.30 	 225.0115000 	 2.363250 	 -0.5423450000 	 -2.7146530000 
179.50 	 225.0052000 	 2.363250 	 -0.5437501000 	 -2.7153490000 
179.70 	 224.9988000 	 2.363250 	 -0.5421702000 	 -2.7144500000 
179.90 	 224.9956000 	 2.363250 	 -0.5441157000 	 -2.7156100000 
180.10 	 224.9845000 	 2.363250 	 -0.5419064000 	 -2.7140550000 
180.30 	 224.9797000 	 2.363250 	 -0.5445607000 	 -2.7159120000 
180.50 	 224.9749000 	 2.363250 	 -0.5417538000 	 -2.7137090000 
180.70 	 224.9718000 	 2.363250 	 -0.5447674000 	 -2.7160520000 
180.90 	 224.9686000 	 2.363275 	 -0.5417061000 	 -2.7136830000 
181.10 	 224.9654000 	 2.363300 	 -0.5449231000 	 -2.7160450000 
181.30 	 224.9591000 	 2.363325 	 -0.5414708000 	 -2.7131530000 
181.50 	 224.9511000 	 2.363375 	 -0.5449899000 	 -2.7162390000 
181.70 	 224.9447000 	 2.363425 	 -0.5411752000 	 -2.7129650000 
181.90 	 224.9368000 	 2.363450 	 -0.5452283000 	 -2.7162520000 
182.10 	 224.9320000 	 2.363525 	 -0.5413119000 	 -2.7127140000 
182.30 	 224.9289000 	 2.363550 	 -0.5451329000 	 -2.7161470000 
182.50 	 224.9289000 	 2.363600 	 -0.5413787000 	 -2.7125260000 
182.70 	 224.9320000 	 2.363650 	 -0.5452378000 	 -2.7161760000 
182.90 	 224.9368000 	 2.363700 	 -0.5415471000 	 -2.7126380000 
183.10 	 224.9400000 	 2.363750 	 -0.5452728000 	 -2.7160960000 
183.30 	 224.9447000 	 2.363825 	 -0.5414041000 	 -2.7125960000 
183.50 	 224.9479000 	 2.363850 	 -0.5451552000 	 -2.7159340000 
183.70 	 224.9495000 	 2.363925 	 -0.5418682000 	 -2.7126630000 
183.90 	 224.9559000 	 2.363950 	 -0.5450853000 	 -2.7158610000 
184.10 	 224.9591000 	 2.364000 	 -0.5423641000 	 -2.7130220000 
184.30 	 224.9670000 	 2.364025 	 -0.5446053000 	 -2.7156100000 
184.50 	 224.9749000 	 2.364050 	 -0.5426089000 	 -2.7132510000 
184.70 	 224.9829000 	 2.364050 	 -0.5446720000 	 -2.7154570000 
184.90 	 224.9893000 	 2.364075 	 -0.5429427000 	 -2.7134290000 
185.10 	 224.9908000 	 2.364100 	 -0.5443223000 	 -2.7152730000 
185.30 	 224.9908000 	 2.364100 	 -0.5425008000 	 -2.7135630000 
185.50 	 224.9908000 	 2.364100 	 -0.5444209000 	 -2.7147800000 
185.70 	 224.9908000 	 2.364100 	 -0.5438519000 	 -2.7139310000 
185.90 	 224.9877000 	 2.364100 	 -0.5440553000 	 -2.7146340000 
186.10 	 224.9893000 	 2.364100 	 -0.5440871000 	 -2.7140240000 
186.30 	 224.9908000 	 2.364100 	 -0.5436261000 	 -2.7142880000 
186.50 	 224.9877000 	 2.364100 	 -0.5443032000 	 -2.7139630000 
186.70 	 224.9829000 	 2.364100 	 -0.5435848000 	 -2.7139090000 
186.90 	 224.9829000 	 2.364100 	 -0.5447738000 	 -2.7143760000 
187.10 	 224.9781000 	 2.364125 	 -0.5433655000 	 -2.7137690000 
187.30 	 224.9718000 	 2.364150 	 -0.5450058000 	 -2.7146980000 
187.50 	 224.9654000 	 2.364175 	 -0.5430794000 	 -2.7135500000 
187.70 	 224.9591000 	 2.364200 	 -0.5450439000 	 -2.7146560000 
187.90 	 224.9559000 	 2.364225 	 -0.5426280000 	 -2.7129940000 
188.10 	 224.9559000 	 2.364275 	 -0.5451775000 	 -2.7149330000 
188.30 	 224.9511000 	 2.364300 	 -0.5424690000 	 -2.7126600000 
188.50 	 224.9511000 	 2.364350 	 -0.5458005000 	 -2.7153210000 
188.70 	 224.9511000 	 2.364375 	 -0.5422942000 	 -2.7126280000 
188.90 	 224.9511000 	 2.364425 	 -0.5459531000 	 -2.7154800000 
189.10 	 224.9559000 	 2.364475 	 -0.5419827000 	 -2.7122120000 
189.30 	 224.9559000 	 2.364500 	 -0.5460199000 	 -2.7155590000 
189.50 	 224.9559000 	 2.364550 	 -0.5419953000 	 -2.7121930000 
189.70 	 224.9591000 	 2.364575 	 -0.5460517000 	 -2.7157430000 
189.90 	 224.9622000 	 2.364600 	 -0.5423164000 	 -2.7119410000 
190.10 	 224.9670000 	 2.364650 	 -0.5462773000 	 -2.7157500000 
190.30 	 224.9718000 	 2.364675 	 -0.5423069000 	 -2.7122910000 
190.50 	 224.9749000 	 2.364700 	 -0.5461915000 	 -2.7157530000 
190.70 	 224.9797000 	 2.364700 	 -0.5422656000 	 -2.7120530000 
190.90 	 224.9797000 	 2.364725 	 -0.5464458000 	 -2.7157210000 
191.10 	 224.9829000 	 2.364750 	 -0.5429299000 	 -2.7123960000 
191.30 	 224.9861000 	 2.364775 	 -0.5461629000 	 -2.7156990000 
191.50 	 224.9877000 	 2.364750 	 -0.5415948000 	 -2.7124530000 
191.70 	 224.9924000 	 2.364750 	 -0.5456448000 	 -2.7155560000 
191.90 	 224.9956000 	 2.364750 	 -0.5431811000 	 -2.7126380000 
192.10 	 224.9956000 	 2.364750 	 -0.5455844000 	 -2.7156130000 
192.30 	 224.9988000 	 2.364750 	 -0.5433083000 	 -2.7131240000 
192.50 	 224.9956000 	 2.364750 	 -0.5450026000 	 -2.7151420000 
192.70 	 224.9956000 	 2.364750 	 -0.5419922000 	 -2.7132350000 
192.90 	 224.9908000 	 2.364750 	 -0.5405871000 	 -2.7148470000 
193.10 	 224.9861000 	 2.364750 	 -0.5407302000 	 -2.7134960000 
193.30 	 224.9797000 	 2.364775 	 -0.5408128000 	 -2.7146560000 
193.50 	 224.9718000 	 2.364775 	 -0.5446370000 	 -2.7138300000 
193.70 	 224.9638000 	 2.364800 	 -0.5445130000 	 -2.7141280000 
193.90 	 224.9575000 	 2.364825 	 -0.5449581000 	 -2.7140650000 
194.10 	 224.9511000 	 2.364875 	 -0.5443414000 	 -2.7140740000 
194.30 	 224.9479000 	 2.364900 	 -0.5452315000 	 -2.7143320000 
194.50 	 224.9447000 	 2.364950 	 -0.5439981000 	 -2.7138140000 
194.70 	 224.9447000 	 2.365000 	 -0.5454159000 	 -2.7142590000 
194.90 	 224.9400000 	 2.365050 	 -0.5437915000 	 -2.7136960000 
195.10 	 224.9368000 	 2.365125 	 -0.5456861000 	 -2.7147040000 
195.30 	 224.9368000 	 2.365150 	 -0.5437152000 	 -2.7133560000 
195.50 	 224.9416000 	 2.365225 	 -0.5458577000 	 -2.7148120000 
195.70 	 224.9463000 	 2.365275 	 -0.5434608000 	 -2.7133270000 
195.90 	 224.9559000 	 2.365325 	 -0.5460708000 	 -2.7150950000 
196.10 	 224.9606000 	 2.365350 	 -0.5360381000 	 -2.7130320000 
196.30 	 224.9718000 	 2.365400 	 -0.5441920000 	 -2.7152470000 
196.50 	 224.9797000 	 2.365425 	 -0.5382379000 	 -2.7127010000 
196.70 	 224.9908000 	 2.365425 	 -0.5458641000 	 -2.7156540000 
196.90 	 224.9972000 	 2.365400 	 -0.5382093000 	 -2.7133370000 
197.10 	 225.0036000 	 2.365400 	 -0.5399863000 	 -2.7164010000 
197.30 	 225.0067000 	 2.365400 	 -0.5359204000 	 -2.7130320000 
197.50 	 225.0036000 	 2.365400 	 -0.5399100000 	 -2.7164590000 
197.70 	 225.0036000 	 2.365400 	 -0.5369409000 	 -2.7132160000 
197.90 	 224.9956000 	 2.365400 	 -0.5441952000 	 -2.7165950000 
198.10 	 224.9908000 	 2.365400 	 -0.5428982000 	 -2.7130600000 
198.30 	 224.9877000 	 2.365425 	 -0.5450153000 	 -2.7166370000 
198.50 	 224.9829000 	 2.365425 	 -0.5411084000 	 -2.7128510000 
198.70 	 224.9797000 	 2.365450 	 -0.5434354000 	 -2.7164810000 
198.90 	 224.9781000 	 2.365475 	 -0.5413755000 	 -2.7127170000 
199.10 	 224.9749000 	 2.365450 	 -0.5471929000 	 -2.7163000000 
199.30 	 224.9749000 	 2.365475 	 -0.5435340000 	 -2.7125610000 
199.50 	 224.9718000 	 2.365500 	 -0.5468623000 	 -2.7160930000 
199.70 	 224.9734000 	 2.365525 	 -0.5435912000 	 -2.7126410000 
199.90 	 224.9718000 	 2.365550 	 -0.5468400000 	 -2.7158770000 
200.10 	 224.9654000 	 2.365575 	 -0.5437565000 	 -2.7129710000 
200.30 	 224.9638000 	 2.365575 	 -0.5463187000 	 -2.7157940000 
200.50 	 224.9591000 	 2.365625 	 -0.5438392000 	 -2.7130790000 
200.70 	 224.9559000 	 2.365650 	 -0.5463696000 	 -2.7157970000 
200.90 	 224.9559000 	 2.365700 	 -0.5442969000 	 -2.7132480000 
201.10 	 224.9559000 	 2.365750 	 -0.5462297000 	 -2.7156100000 
201.30 	 224.9559000 	 2.365775 	 -0.5443065000 	 -2.7132770000 
201.50 	 224.9559000 	 2.365825 	 -0.5460421000 	 -2.7153650000 
201.70 	 224.9591000 	 2.365850 	 -0.5445671000 	 -2.7135780000 
201.90 	 224.9591000 	 2.365875 	 -0.5455716000 	 -2.7150090000 
202.10 	 224.9591000 	 2.365925 	 -0.5448119000 	 -2.7137180000 
202.30 	 224.9591000 	 2.365950 	 -0.5454223000 	 -2.7147230000 
202.50 	 224.9638000 	 2.365975 	 -0.5442206000 	 -2.7140140000 
202.70 	 224.9718000 	 2.366000 	 -0.5446466000 	 -2.7144840000 
202.90 	 224.9749000 	 2.366025 	 -0.5443096000 	 -2.7142680000 
203.10 	 224.9797000 	 2.366075 	 -0.5429713000 	 -2.7144780000 
203.30 	 224.9829000 	 2.366075 	 -0.5459690000 	 -2.7144020000 
203.50 	 224.9829000 	 2.366050 	 -0.5447801000 	 -2.7141730000 
203.70 	 224.9829000 	 2.366075 	 -0.5466747000 	 -2.7150410000 
203.90 	 224.9829000 	 2.366100 	 -0.5446021000 	 -2.7138740000 
204.10 	 224.9829000 	 2.366125 	 -0.5468178000 	 -2.7154700000 
204.30 	 224.9829000 	 2.366100 	 -0.5441062000 	 -2.7131370000 
204.50 	 224.9829000 	 2.366100 	 -0.5472692000 	 -2.7157240000 
204.70 	 224.9829000 	 2.366125 	 -0.5437120000 	 -2.7129050000 
204.90 	 224.9829000 	 2.366150 	 -0.5476411000 	 -2.7158040000 
205.10 	 224.9797000 	 2.366175 	 -0.5438010000 	 -2.7128540000 
205.30 	 224.9797000 	 2.366150 	 -0.5478732000 	 -2.7163410000 
205.50 	 224.9749000 	 2.366150 	 -0.5438995000 	 -2.7130190000 
205.70 	 224.9718000 	 2.366175 	 -0.5475998000 	 -2.7163350000 
205.90 	 224.9686000 	 2.366200 	 -0.5434068000 	 -2.7128380000 
206.10 	 224.9638000 	 2.366225 	 -0.5475330000 	 -2.7163000000 
206.30 	 224.9591000 	 2.366275 	 -0.5435912000 	 -2.7128670000 
206.50 	 224.9559000 	 2.366300 	 -0.5475553000 	 -2.7163060000 
206.70 	 224.9543000 	 2.366325 	 -0.5436071000 	 -2.7127110000 
206.90 	 224.9479000 	 2.366375 	 -0.5477588000 	 -2.7163920000 
207.10 	 224.9479000 	 2.366425 	 -0.5438137000 	 -2.7127170000 
207.30 	 224.9479000 	 2.366475 	 -0.5475966000 	 -2.7163760000 
207.50 	 224.9479000 	 2.366525 	 -0.5440362000 	 -2.7129680000 
207.70 	 224.9511000 	 2.366550 	 -0.5473010000 	 -2.7162460000 
207.90 	 224.9559000 	 2.366600 	 -0.5439155000 	 -2.7129970000 
208.10 	 224.9622000 	 2.366650 	 -0.5470307000 	 -2.7162620000 
208.30 	 224.9670000 	 2.366675 	 -0.5440776000 	 -2.7130290000 
208.50 	 224.9749000 	 2.366700 	 -0.5469990000 	 -2.7162300000 
208.70 	 224.9813000 	 2.366700 	 -0.5445798000 	 -2.7132920000 
208.90 	 224.9877000 	 2.366725 	 -0.5475235000 	 -2.7162960000 
209.10 	 224.9956000 	 2.366750 	 -0.5448405000 	 -2.7134830000 
209.30 	 224.9988000 	 2.366750 	 -0.5466811000 	 -2.7160900000 
209.50 	 225.0036000 	 2.366750 	 -0.5453491000 	 -2.7152540000 
209.70 	 225.0036000 	 2.366750 	 -0.5471547000 	 -2.7173770000 
209.90 	 225.0036000 	 2.366750 	 -0.5454985000 	 -2.7153590000 
210.10 	 224.9988000 	 2.366750 	 -0.5469291000 	 -2.7172980000 
210.30 	 224.9972000 	 2.366750 	 -0.5453523000 	 -2.7152440000 
210.50 	 224.9956000 	 2.366750 	 -0.5464236000 	 -2.7170440000 
210.70 	 224.9956000 	 2.366750 	 -0.5411275000 	 -2.7154700000 
210.90 	 224.9956000 	 2.366750 	 -0.5465317000 	 -2.7170440000 
211.10 	 224.9956000 	 2.366750 	 -0.5460294000 	 -2.7159150000 
211.30 	 224.9893000 	 2.366750 	 -0.5463759000 	 -2.7165830000 
211.50 	 224.9829000 	 2.366750 	 -0.5461470000 	 -2.7161440000 
211.70 	 224.9718000 	 2.366750 	 -0.5460612000 	 -2.7165320000 
211.90 	 224.9654000 	 2.366775 	 -0.5465921000 	 -2.7164430000 
212.10 	 224.9591000 	 2.366775 	 -0.5458164000 	 -2.7162080000 
212.30 	 224.9527000 	 2.366825 	 -0.5469005000 	 -2.7166240000 
212.50 	 224.9479000 	 2.366875 	 -0.5453523000 	 -2.7159470000 
212.70 	 224.9447000 	 2.366925 	 -0.5471230000 	 -2.7170340000 
212.90 	 224.9447000 	 2.366975 	 -0.5450662000 	 -2.7154220000 
213.10 	 224.9447000 	 2.367025 	 -0.5477174000 	 -2.7172690000 
213.30 	 224.9447000 	 2.367075 	 -0.5448723000 	 -2.7151230000 
213.50 	 224.9447000 	 2.367125 	 -0.5480957000 	 -2.7174570000 
213.70 	 224.9479000 	 2.367175 	 -0.5448627000 	 -2.7149650000 
213.90 	 224.9479000 	 2.367225 	 -0.5482674000 	 -2.7176760000 
214.10 	 224.9479000 	 2.367275 	 -0.5449708000 	 -2.7150890000 
214.30 	 224.9479000 	 2.367325 	 -0.5486393000 	 -2.7178600000 
214.50 	 224.9511000 	 2.367375 	 -0.5449168000 	 -2.7148750000 
214.70 	 224.9511000 	 2.367425 	 -0.5486584000 	 -2.7179020000 
214.90 	 224.9559000 	 2.367450 	 -0.5449550000 	 -2.7147170000 
215.10 	 224.9559000 	 2.367500 	 -0.5487569000 	 -2.7180670000 
215.30 	 224.9591000 	 2.367525 	 -0.5450853000 	 -2.7144940000 
215.50 	 224.9559000 	 2.367550 	 -0.5487156000 	 -2.7180100000 
215.70 	 224.9591000 	 2.367600 	 -0.5447515000 	 -2.7145070000 
215.90 	 224.9559000 	 2.367625 	 -0.5482864000 	 -2.7180580000 
216.10 	 224.9591000 	 2.367675 	 -0.5445417000 	 -2.7145550000 
216.30 	 224.9575000 	 2.367700 	 -0.5467892000 	 -2.7179460000 
216.50 	 224.9591000 	 2.367750 	 -0.5451743000 	 -2.7146470000 
216.70 	 224.9591000 	 2.367775 	 -0.5484168000 	 -2.7180320000 
216.90 	 224.9638000 	 2.367800 	 -0.5450980000 	 -2.7146150000 
217.10 	 224.9638000 	 2.367825 	 -0.5481911000 	 -2.7179810000 
217.30 	 224.9638000 	 2.367875 	 -0.5454922000 	 -2.7149680000 
217.50 	 224.9654000 	 2.367900 	 -0.5479558000 	 -2.7177400000 
217.70 	 224.9638000 	 2.367925 	 -0.5457115000 	 -2.7154860000 
217.90 	 224.9638000 	 2.367950 	 -0.5475966000 	 -2.7176440000 
218.10 	 224.9591000 	 2.367975 	 -0.5462742000 	 -2.7159120000 
218.30 	 224.9559000 	 2.368025 	 -0.5469608000 	 -2.7168970000 
218.50 	 224.9511000 	 2.368050 	 -0.5471484000 	 -2.7163090000 
218.70 	 224.9511000 	 2.368100 	 -0.5464141000 	 -2.7162710000 
218.90 	 224.9511000 	 2.368125 	 -0.5477524000 	 -2.7167960000 
219.10 	 224.9591000 	 2.368175 	 -0.5460898000 	 -2.7161760000 
219.30 	 224.9622000 	 2.368200 	 -0.5480130000 	 -2.7170400000 
219.50 	 224.9638000 	 2.368250 	 -0.5459912000 	 -2.7159950000 
219.70 	 224.9686000 	 2.368275 	 -0.5481307000 	 -2.7174160000 
219.90 	 224.9718000 	 2.368300 	 -0.5454254000 	 -2.7153840000 
220.10 	 224.9718000 	 2.368325 	 -0.5485503000 	 -2.7177360000 
220.30 	 224.9718000 	 2.368325 	 -0.5447610000 	 -2.7151420000 
220.50 	 224.9718000 	 2.368375 	 -0.5441539000 	 -2.7180230000 
220.70 	 224.9734000 	 2.368375 	 -0.5452633000 	 -2.7150440000 
220.90 	 224.9749000 	 2.368400 	 -0.5483659000 	 -2.7179530000 
221.10 	 224.9797000 	 2.368425 	 -0.5433242000 	 -2.7150820000 
221.30 	 224.9797000 	 2.368425 	 -0.5494690000 	 -2.7182260000 
221.50 	 224.9797000 	 2.368450 	 -0.5457497000 	 -2.7148910000 
221.70 	 224.9749000 	 2.368475 	 -0.5497265000 	 -2.7182170000 
221.90 	 224.9718000 	 2.368450 	 -0.5459309000 	 -2.7148180000 
222.10 	 224.9670000 	 2.368475 	 -0.5500348000 	 -2.7183020000 
222.30 	 224.9638000 	 2.368525 	 -0.5461216000 	 -2.7149900000 
222.50 	 224.9670000 	 2.368550 	 -0.5500253000 	 -2.7185090000 
222.70 	 224.9670000 	 2.368575 	 -0.5462043000 	 -2.7150920000 
222.90 	 224.9718000 	 2.368600 	 -0.5498123000 	 -2.7183120000 
223.10 	 224.9718000 	 2.368625 	 -0.5463855000 	 -2.7150600000 
223.30 	 224.9670000 	 2.368650 	 -0.5497296000 	 -2.7182040000 
223.50 	 224.9654000 	 2.368675 	 -0.5466557000 	 -2.7152470000 
223.70 	 224.9622000 	 2.368700 	 -0.5496247000 	 -2.7182870000 
223.90 	 224.9591000 	 2.368750 	 -0.5466334000 	 -2.7153050000 
224.10 	 224.9622000 	 2.368775 	 -0.5494722000 	 -2.7180960000 
224.30 	 224.9654000 	 2.368800 	 -0.5468814000 	 -2.7153490000 
224.50 	 224.9718000 	 2.368825 	 -0.5492051000 	 -2.7179270000 
224.70 	 224.9718000 	 2.368850 	 -0.5470657000 	 -2.7153400000 
224.90 	 224.9718000 	 2.368875 	 -0.5495961000 	 -2.7178920000 
225.10 	 224.9749000 	 2.368875 	 -0.5470276000 	 -2.7152980000 
225.30 	 224.9749000 	 2.368925 	 -0.5494182000 	 -2.7179970000 
225.50 	 224.9749000 	 2.368925 	 -0.5472406000 	 -2.7154730000 
225.70 	 224.9749000 	 2.368950 	 -0.5493959000 	 -2.7178510000 
225.90 	 224.9718000 	 2.368975 	 -0.5473836000 	 -2.7141570000 
226.10 	 224.9749000 	 2.368975 	 -0.5493323000 	 -2.7164910000 
226.30 	 224.9718000 	 2.369025 	 -0.5476602000 	 -2.7143730000 
226.50 	 224.9749000 	 2.369025 	 -0.5490939000 	 -2.7161720000 
226.70 	 224.9749000 	 2.369050 	 -0.5481148000 	 -2.7146880000 
226.90 	 224.9749000 	 2.369075 	 -0.5489985000 	 -2.7160520000 
227.10 	 224.9749000 	 2.369075 	 -0.5482960000 	 -2.7149140000 
227.30 	 224.9734000 	 2.369125 	 -0.5485026000 	 -2.7159210000 
227.50 	 224.9749000 	 2.369125 	 -0.5483818000 	 -2.7151010000 
227.70 	 224.9749000 	 2.369150 	 -0.5481529000 	 -2.7154350000 
227.90 	 224.9734000 	 2.369175 	 -0.5486298000 	 -2.7152510000 
228.10 	 224.9749000 	 2.369175 	 -0.5481021000 	 -2.7155650000 
228.30 	 224.9749000 	 2.369225 	 -0.5489476000 	 -2.7157780000 
228.50 	 224.9749000 	 2.369225 	 -0.5481847000 	 -2.7156570000 
228.70 	 224.9749000 	 2.369250 	 -0.5490971000 	 -2.7159660000 
228.90 	 224.9718000 	 2.369275 	 -0.5479177000 	 -2.7152950000 
229.10 	 224.9749000 	 2.369275 	 -0.5495580000 	 -2.7159820000 
229.30 	 224.9718000 	 2.369325 	 -0.5474504000 	 -2.7146910000 
229.50 	 224.9749000 	 2.369325 	 -0.5497074000 	 -2.7173490000 
229.70 	 224.9749000 	 2.369350 	 -0.5476062000 	 -2.7160680000 
229.90 	 224.9749000 	 2.369375 	 -0.5496788000 	 -2.7173200000 
230.10 	 224.9749000 	 2.369375 	 -0.5473296000 	 -2.7158160000 
230.30 	 224.9797000 	 2.369425 	 -0.5498981000 	 -2.7175900000 
230.50 	 224.9829000 	 2.369425 	 -0.5473391000 	 -2.7150470000 
230.70 	 224.9877000 	 2.369425 	 -0.5501080000 	 -2.7180040000 
230.90 	 224.9908000 	 2.369450 	 -0.5468242000 	 -2.7154950000 
231.10 	 224.9908000 	 2.369475 	 -0.5499967000 	 -2.7180510000 
231.30 	 224.9908000 	 2.369450 	 -0.5435244000 	 -2.7151840000 
231.50 	 224.9877000 	 2.369450 	 -0.5438773000 	 -2.7182070000 
231.70 	 224.9877000 	 2.369450 	 -0.5408478000 	 -2.7150790000 
231.90 	 224.9877000 	 2.369450 	 -0.5440140000 	 -2.7183310000 
232.10 	 224.9845000 	 2.369450 	 -0.5395699000 	 -2.7149110000 
232.30 	 224.9877000 	 2.369475 	 -0.5446275000 	 -2.7185980000 
232.50 	 224.9877000 	 2.369475 	 -0.5466430000 	 -2.7150920000 
232.70 	 224.9829000 	 2.369500 	 -0.5503559000 	 -2.7184740000 
232.90 	 224.9797000 	 2.369500 	 -0.5465094000 	 -2.7146790000 
233.10 	 224.9749000 	 2.369500 	 -0.5507310000 	 -2.7183910000 
233.30 	 224.9718000 	 2.369525 	 -0.5472501000 	 -2.7151420000 
233.50 	 224.9670000 	 2.369550 	 -0.5506516000 	 -2.7185540000 
233.70 	 224.9638000 	 2.369575 	 -0.5469545000 	 -2.7150790000 
233.90 	 224.9591000 	 2.369600 	 -0.5508773000 	 -2.7184580000 
234.10 	 224.9559000 	 2.369650 	 -0.5470943000 	 -2.7150600000 
234.30 	 224.9511000 	 2.369675 	 -0.5510330000 	 -2.7185090000 
234.50 	 224.9479000 	 2.369725 	 -0.5472310000 	 -2.7151080000 
234.70 	 224.9447000 	 2.369775 	 -0.5509949000 	 -2.7184580000 
234.90 	 224.9400000 	 2.369825 	 -0.5475362000 	 -2.7152950000 
235.10 	 224.9447000 	 2.369875 	 -0.5504735000 	 -2.7181980000 
235.30 	 224.9479000 	 2.369925 	 -0.5476602000 	 -2.7153780000 
235.50 	 224.9511000 	 2.369975 	 -0.5503718000 	 -2.7182710000 
235.70 	 224.9543000 	 2.370025 	 -0.5477937000 	 -2.7154800000 
235.90 	 224.9591000 	 2.370050 	 -0.5504608000 	 -2.7183720000 
236.10 	 224.9638000 	 2.370075 	 -0.5482419000 	 -2.7156540000 
236.30 	 224.9718000 	 2.370100 	 -0.5496947000 	 -2.7177520000 
236.50 	 224.9749000 	 2.370125 	 -0.5486234000 	 -2.7163380000 
236.70 	 224.9813000 	 2.370150 	 -0.5494944000 	 -2.7178190000 
236.90 	 224.9908000 	 2.370175 	 -0.5487950000 	 -2.7166300000 
237.10 	 224.9972000 	 2.370150 	 -0.5495453000 	 -2.7168560000 
237.30 	 225.0067000 	 2.370150 	 -0.5491861000 	 -2.7160580000 
237.50 	 225.0083000 	 2.370150 	 -0.5491829000 	 -2.7166370000 
237.70 	 225.0115000 	 2.370150 	 -0.5495421000 	 -2.7162900000 
237.90 	 225.0147000 	 2.370150 	 -0.5487251000 	 -2.7160010000 
238.10 	 225.0147000 	 2.370150 	 -0.5502478000 	 -2.7166400000 
238.30 	 225.0147000 	 2.370150 	 -0.5484454000 	 -2.7157780000 
238.50 	 225.0131000 	 2.370150 	 -0.5502923000 	 -2.7166970000 
238.70 	 225.0115000 	 2.370150 	 -0.5481179000 	 -2.7152090000 
238.90 	 225.0067000 	 2.370150 	 -0.5504227000 	 -2.7166620000 
239.10 	 224.9988000 	 2.370150 	 -0.5478414000 	 -2.7146910000 
239.30 	 224.9956000 	 2.370150 	 -0.5508931000 	 -2.7170500000 
239.50 	 224.9893000 	 2.370150 	 -0.5476475000 	 -2.7145550000 
239.70 	 224.9829000 	 2.370150 	 -0.5511029000 	 -2.7171290000 
239.90 	 224.9797000 	 2.370150 	 -0.5476062000 	 -2.7145260000 
240.10 	 224.9749000 	 2.370150 	 -0.5512015000 	 -2.7173390000 
240.30 	 224.9718000 	 2.370150 	 -0.5473678000 	 -2.7142880000 
240.50 	 224.9670000 	 2.370150 	 -0.5512714000 	 -2.7175710000 
240.70 	 224.9638000 	 2.370175 	 -0.5468845000 	 -2.7137950000 
240.90 	 224.9591000 	 2.370225 	 -0.5506389000 	 -2.7172370000 
241.10 	 224.9559000 	 2.370250 	 -0.5463505000 	 -2.7137730000 
241.30 	 224.9559000 	 2.370275 	 -0.5513763000 	 -2.7172060000 
241.50 	 224.9591000 	 2.370325 	 -0.5472533000 	 -2.7135560000 
241.70 	 224.9591000 	 2.370350 	 -0.5512269000 	 -2.7172980000 
241.90 	 224.9638000 	 2.370400 	 -0.5473550000 	 -2.7136100000 
242.10 	 224.9591000 	 2.370425 	 -0.5513414000 	 -2.7172880000 
242.30 	 224.9559000 	 2.370450 	 -0.5473168000 	 -2.7138420000 
242.50 	 224.9511000 	 2.370475 	 -0.5514463000 	 -2.7174160000 
242.70 	 224.9511000 	 2.370525 	 -0.5476379000 	 -2.7140620000 
242.90 	 224.9511000 	 2.370575 	 -0.5511761000 	 -2.7176570000 
243.10 	 224.9511000 	 2.370600 	 -0.5476030000 	 -2.7140360000 
243.30 	 224.9559000 	 2.370650 	 -0.5509313000 	 -2.7174820000 
243.50 	 224.9591000 	 2.370700 	 -0.5477746000 	 -2.7148660000 
243.70 	 224.9591000 	 2.370725 	 -0.5510775000 	 -2.7181430000 
243.90 	 224.9638000 	 2.370750 	 -0.5478954000 	 -2.7150380000 
244.10 	 224.9670000 	 2.370775 	 -0.5512111000 	 -2.7183980000 
244.30 	 224.9702000 	 2.370800 	 -0.5481370000 	 -2.7153620000 
244.50 	 224.9749000 	 2.370850 	 -0.5509790000 	 -2.7184300000 
244.70 	 224.9797000 	 2.370850 	 -0.5481402000 	 -2.7154410000 
244.90 	 224.9829000 	 2.370875 	 -0.5510489000 	 -2.7170090000 
245.10 	 224.9877000 	 2.370875 	 -0.5490049000 	 -2.7156480000 
245.30 	 224.9877000 	 2.370875 	 -0.5511252000 	 -2.7169480000 
245.50 	 224.9908000 	 2.370925 	 -0.5492719000 	 -2.7146720000 
245.70 	 224.9908000 	 2.370900 	 -0.5508709000 	 -2.7166870000 
245.90 	 224.9893000 	 2.370900 	 -0.5499554000 	 -2.7152920000 
246.10 	 224.9877000 	 2.370900 	 -0.5507914000 	 -2.7166870000 
246.30 	 224.9829000 	 2.370900 	 -0.5503400000 	 -2.7158130000 
246.50 	 224.9797000 	 2.370900 	 -0.5501811000 	 -2.7164430000 
246.70 	 224.9749000 	 2.370925 	 -0.5506833000 	 -2.7164710000 
246.90 	 224.9749000 	 2.370950 	 -0.5496788000 	 -2.7162620000 
247.10 	 224.9749000 	 2.370975 	 -0.5510457000 	 -2.7169390000 
247.30 	 224.9734000 	 2.371000 	 -0.5493069000 	 -2.7158130000 
247.50 	 224.9718000 	 2.371025 	 -0.5514844000 	 -2.7173110000 
247.70 	 224.9718000 	 2.371025 	 -0.5492242000 	 -2.7158230000 
247.90 	 224.9670000 	 2.371050 	 -0.5518977000 	 -2.7176410000 
248.10 	 224.9654000 	 2.371075 	 -0.5489890000 	 -2.7155970000 
248.30 	 224.9638000 	 2.371100 	 -0.5521806000 	 -2.7180420000 
248.50 	 224.9638000 	 2.371150 	 -0.5485916000 	 -2.7154320000 
248.70 	 224.9638000 	 2.371175 	 -0.5521202000 	 -2.7182100000 
248.90 	 224.9670000 	 2.371200 	 -0.5485535000 	 -2.7153810000 
249.10 	 224.9686000 	 2.371225 	 -0.5521997000 	 -2.7183020000 
249.30 	 224.9670000 	 2.371250 	 -0.5485122000 	 -2.7153270000 
249.50 	 224.9670000 	 2.371300 	 -0.5523269000 	 -2.7184170000 
249.70 	 224.9670000 	 2.371325 	 -0.5484136000 	 -2.7150380000 
249.90 	 224.9670000 	 2.371350 	 -0.5525239000 	 -2.7184770000 
250.10 	 224.9718000 	 2.371375 	 -0.5483024000 	 -2.7149550000 
250.30 	 224.9718000 	 2.371400 	 -0.5523109000 	 -2.7186710000 
250.50 	 224.9797000 	 2.371425 	 -0.5484994000 	 -2.7149800000 
250.70 	 224.9797000 	 2.371425 	 -0.5521170000 	 -2.7184420000 
250.90 	 224.9877000 	 2.371450 	 -0.5484994000 	 -2.7152920000 
251.10 	 224.9877000 	 2.371450 	 -0.5522283000 	 -2.7187190000 
251.30 	 224.9893000 	 2.371450 	 -0.5491574000 	 -2.7152000000 
251.50 	 224.9877000 	 2.371450 	 -0.5520312000 	 -2.7183250000 
251.70 	 224.9877000 	 2.371475 	 -0.5494658000 	 -2.7155210000 
251.90 	 224.9877000 	 2.371475 	 -0.5518913000 	 -2.7181430000 
252.10 	 224.9877000 	 2.371500 	 -0.5500190000 	 -2.7159880000 
252.30 	 224.9877000 	 2.371525 	 -0.5514526000 	 -2.7177520000 
252.50 	 224.9908000 	 2.371500 	 -0.5504481000 	 -2.7164170000 
252.70 	 224.9877000 	 2.371500 	 -0.5510171000 	 -2.7174160000 
252.90 	 224.9877000 	 2.371525 	 -0.5511284000 	 -2.7169200000 
253.10 	 224.9877000 	 2.371525 	 -0.5505753000 	 -2.7172250000 
253.30 	 224.9877000 	 2.371550 	 -0.5513318000 	 -2.7172500000 
253.50 	 224.9829000 	 2.371550 	 -0.5505975000 	 -2.7171830000 
253.70 	 224.9813000 	 2.371550 	 -0.5514304000 	 -2.7179750000 
253.90 	 224.9797000 	 2.371550 	 -0.5505975000 	 -2.7179530000 
254.10 	 224.9749000 	 2.371575 	 -0.5517070000 	 -2.7181690000 
254.30 	 224.9749000 	 2.371600 	 -0.5502224000 	 -2.7176440000 
254.50 	 224.9718000 	 2.371625 	 -0.5517673000 	 -2.7184100000 
254.70 	 224.9718000 	 2.371625 	 -0.5503209000 	 -2.7174730000 
254.90 	 224.9670000 	 2.371675 	 -0.5519962000 	 -2.7186460000 
255.10 	 224.9670000 	 2.371675 	 -0.5497964000 	 -2.7171990000 
255.30 	 224.9670000 	 2.371725 	 -0.5519359000 	 -2.7188110000 
255.50 	 224.9670000 	 2.371750 	 -0.5496470000 	 -2.7169320000 
255.70 	 224.9670000 	 2.371775 	 -0.5523491000 	 -2.7193100000 
255.90 	 224.9638000 	 2.371800 	 -0.5494849000 	 -2.7170280000 
256.10 	 224.9638000 	 2.371850 	 -0.5524190000 	 -2.7193670000 
256.30 	 224.9591000 	 2.371875 	 -0.5493705000 	 -2.7167070000 
256.50 	 224.9591000 	 2.371900 	 -0.5528196000 	 -2.7195990000 
256.70 	 224.9559000 	 2.371925 	 -0.5491384000 	 -2.7164550000 
256.90 	 224.9591000 	 2.371975 	 -0.5530262000 	 -2.7199050000 
257.10 	 224.9638000 	 2.372000 	 -0.5489795000 	 -2.7168370000 
257.30 	 224.9670000 	 2.372025 	 -0.5529658000 	 -2.7202890000 
257.50 	 224.9718000 	 2.372050 	 -0.5490525000 	 -2.7168750000 
257.70 	 224.9718000 	 2.372075 	 -0.5530007000 	 -2.7202700000 
257.90 	 224.9749000 	 2.372100 	 -0.5492973000 	 -2.7169510000 
258.10 	 224.9749000 	 2.372125 	 -0.5529277000 	 -2.7203020000 
258.30 	 224.9749000 	 2.372125 	 -0.5494213000 	 -2.7170180000 
258.50 	 224.9797000 	 2.372150 	 -0.5529277000 	 -2.7203110000 
258.70 	 224.9829000 	 2.372175 	 -0.5494595000 	 -2.7171450000 
258.90 	 224.9877000 	 2.372175 	 -0.5530707000 	 -2.7202450000 
259.10 	 224.9908000 	 2.372175 	 -0.5497043000 	 -2.7172120000 
259.30 	 224.9956000 	 2.372225 	 -0.5527274000 	 -2.7202860000 
259.50 	 224.9988000 	 2.372200 	 -0.5501683000 	 -2.7175200000 
259.70 	 224.9988000 	 2.372200 	 -0.5524794000 	 -2.7201300000 
259.90 	 224.9988000 	 2.372200 	 -0.5505371000 	 -2.7178220000 
260.10 	 224.9988000 	 2.372200 	 -0.5523968000 	 -2.7198350000 
260.30 	 225.0036000 	 2.372200 	 -0.5508327000 	 -2.7181120000 
260.50 	 225.0036000 	 2.372200 	 -0.5519962000 	 -2.7197460000 
260.70 	 225.0036000 	 2.372200 	 -0.5510394000 	 -2.7184740000 
260.90 	 225.0020000 	 2.372200 	 -0.5516275000 	 -2.7195520000 
261.10 	 224.9972000 	 2.372200 	 -0.5513318000 	 -2.7187410000 
261.30 	 224.9956000 	 2.372200 	 -0.5515416000 	 -2.7192720000 
261.50 	 224.9877000 	 2.372200 	 -0.5517769000 	 -2.7190460000 
261.70 	 224.9877000 	 2.372200 	 -0.5509758000 	 -2.7189510000 
261.90 	 224.9829000 	 2.372200 	 -0.5522696000 	 -2.7195010000 
262.10 	 224.9829000 	 2.372200 	 -0.5506293000 	 -2.7186080000 
262.30 	 224.9797000 	 2.372200 	 -0.5524604000 	 -2.7197200000 
262.50 	 224.9781000 	 2.372225 	 -0.5501652000 	 -2.7182170000 
262.70 	 224.9749000 	 2.372250 	 -0.5529721000 	 -2.7203460000 
262.90 	 224.9718000 	 2.372275 	 -0.5498695000 	 -2.7178320000 
263.10 	 224.9670000 	 2.372275 	 -0.5531406000 	 -2.7204740000 
263.30 	 224.9654000 	 2.372325 	 -0.5497487000 	 -2.7177970000 
263.50 	 224.9622000 	 2.372350 	 -0.5530993000 	 -2.7206040000 
263.70 	 224.9591000 	 2.372375 	 -0.5497583000 	 -2.7176670000 
263.90 	 224.9559000 	 2.372400 	 -0.5534013000 	 -2.7207180000 
264.10 	 224.9543000 	 2.372450 	 -0.5496470000 	 -2.7174950000 
264.30 	 224.9511000 	 2.372475 	 -0.5532996000 	 -2.7208110000 
264.50 	 224.9511000 	 2.372525 	 -0.5495580000 	 -2.7176250000 
264.70 	 224.9511000 	 2.372575 	 -0.5533059000 	 -2.7210080000 
264.90 	 224.9511000 	 2.372600 	 -0.5496025000 	 -2.7175300000 
265.10 	 224.9511000 	 2.372650 	 -0.5533727000 	 -2.7208870000 
265.30 	 224.9559000 	 2.372675 	 -0.5498568000 	 -2.7175110000 
265.50 	 224.9638000 	 2.372725 	 -0.5530770000 	 -2.7208110000 
265.70 	 224.9718000 	 2.372750 	 -0.5498918000 	 -2.7175240000 
265.90 	 224.9813000 	 2.372775 	 -0.5533091000 	 -2.7207250000 
266.10 	 224.9877000 	 2.372800 	 -0.5497996000 	 -2.7176350000 
266.30 	 224.9908000 	 2.372825 	 -0.5529721000 	 -2.7206830000 
266.50 	 224.9988000 	 2.372800 	 -0.5500507000 	 -2.7173170000 
266.70 	 225.0020000 	 2.372800 	 -0.5530707000 	 -2.7201810000 
266.90 	 225.0036000 	 2.372800 	 -0.5502701000 	 -2.7171100000 
267.10 	 225.0083000 	 2.372800 	 -0.5528895000 	 -2.7195260000 
267.30 	 225.0115000 	 2.372800 	 -0.5504386000 	 -2.7167700000 
267.50 	 225.0147000 	 2.372800 	 -0.5527020000 	 -2.7192310000 
267.70 	 225.0147000 	 2.372800 	 -0.5506007000 	 -2.7169640000 
267.90 	 225.0115000 	 2.372800 	 -0.5517101000 	 -2.7190460000 
268.10 	 225.0067000 	 2.372800 	 -0.5508201000 	 -2.7169540000 
268.30 	 225.0020000 	 2.372800 	 -0.5522506000 	 -2.7190080000 
268.50 	 224.9956000 	 2.372800 	 -0.5511888000 	 -2.7172880000 
268.70 	 224.9908000 	 2.372800 	 -0.5517038000 	 -2.7182360000 
268.90 	 224.9924000 	 2.372800 	 -0.5518341000 	 -2.7177110000 
269.10 	 224.9940000 	 2.372800 	 -0.5512587000 	 -2.7180160000 
269.30 	 224.9956000 	 2.372800 	 -0.5524349000 	 -2.7180830000 
269.50 	 224.9956000 	 2.372800 	 -0.5509853000 	 -2.7177400000 
269.70 	 224.9908000 	 2.372800 	 -0.5525081000 	 -2.7185600000 
269.90 	 224.9908000 	 2.372800 	 -0.5508423000 	 -2.7176090000 
270.10 	 224.9877000 	 2.372800 	 -0.5527179000 	 -2.7185600000 
270.30 	 224.9829000 	 2.372800 	 -0.5506261000 	 -2.7173110000 
270.50 	 224.9797000 	 2.372800 	 -0.5528958000 	 -2.7187820000 
270.70 	 224.9749000 	 2.372800 	 -0.5504481000 	 -2.7170880000 
270.90 	 224.9718000 	 2.372800 	 -0.5531120000 	 -2.7190300000 
271.10 	 224.9670000 	 2.372800 	 -0.5501683000 	 -2.7170150000 
271.30 	 224.9670000 	 2.372825 	 -0.5533378000 	 -2.7194980000 
271.50 	 224.9670000 	 2.372875 	 -0.5501270000 	 -2.7166840000 
271.70 	 224.9638000 	 2.372900 	 -0.5536874000 	 -2.7198220000 
271.90 	 224.9591000 	 2.372925 	 -0.5498250000 	 -2.7165670000 
272.10 	 224.9527000 	 2.372975 	 -0.5535920000 	 -2.7198350000 
272.30 	 224.9479000 	 2.373025 	 -0.5497742000 	 -2.7170370000 
272.50 	 224.9447000 	 2.373050 	 -0.5537001000 	 -2.7209500000 
272.70 	 224.9447000 	 2.373100 	 -0.5496566000 	 -2.7174220000 
272.90 	 224.9400000 	 2.373150 	 -0.5534585000 	 -2.7209090000 
273.10 	 224.9447000 	 2.373200 	 -0.5497615000 	 -2.7174890000 
273.30 	 224.9479000 	 2.373250 	 -0.5536683000 	 -2.7210460000 
273.50 	 224.9511000 	 2.373300 	 -0.5497551000 	 -2.7175360000 
273.70 	 224.9559000 	 2.373350 	 -0.5535030000 	 -2.7208580000 
273.90 	 224.9638000 	 2.373375 	 -0.5501016000 	 -2.7176320000 
274.10 	 224.9702000 	 2.373425 	 -0.5535825000 	 -2.7208260000 
274.30 	 224.9749000 	 2.373450 	 -0.5503591000 	 -2.7177680000 
274.50 	 224.9877000 	 2.373475 	 -0.5532042000 	 -2.7206870000 
274.70 	 224.9956000 	 2.373450 	 -0.5509472000 	 -2.7167190000 
274.90 	 225.0036000 	 2.373450 	 -0.5535603000 	 -2.7196060000 
275.10 	 225.0115000 	 2.373450 	 -0.5510807000 	 -2.7170470000 
275.30 	 225.0179000 	 2.373450 	 -0.5532074000 	 -2.7192240000 
275.50 	 225.0226000 	 2.373450 	 -0.5513318000 	 -2.7171710000 
275.70 	 225.0226000 	 2.373450 	 -0.5531724000 	 -2.7190970000 
275.90 	 225.0226000 	 2.373450 	 -0.5517610000 	 -2.7174730000 
276.10 	 225.0226000 	 2.373450 	 -0.5523364000 	 -2.7187980000 
276.30 	 225.0179000 	 2.373450 	 -0.5523555000 	 -2.7180130000 
276.50 	 225.0147000 	 2.373450 	 -0.5521584000 	 -2.7183750000 
276.70 	 225.0131000 	 2.373450 	 -0.5526352000 	 -2.7181310000 
276.90 	 225.0115000 	 2.373450 	 -0.5514908000 	 -2.7178800000 
277.10 	 225.0067000 	 2.373400 	 -0.5532678000 	 -2.7185950000 
277.30 	 225.0052000 	 2.373400 	 -0.5511157000 	 -2.7174630000 
277.50 	 225.0020000 	 2.373400 	 -0.5535539000 	 -2.7191770000 
277.70 	 224.9972000 	 2.373400 	 -0.5508487000 	 -2.7171580000 
277.90 	 224.9956000 	 2.373400 	 -0.5537542000 	 -2.7192970000 
278.10 	 224.9908000 	 2.373400 	 -0.5506134000 	 -2.7168880000 
278.30 	 224.9877000 	 2.373400 	 -0.5540848000 	 -2.7196030000 
278.50 	 224.9829000 	 2.373400 	 -0.5502765000 	 -2.7164780000 
278.70 	 224.9797000 	 2.373400 	 -0.5540498000 	 -2.7197680000 
278.90 	 224.9749000 	 2.373400 	 -0.5502605000 	 -2.7165380000 
279.10 	 224.9718000 	 2.373400 	 -0.5543582000 	 -2.7199650000 
279.30 	 224.9670000 	 2.373400 	 -0.5502446000 	 -2.7164330000 
279.50 	 224.9654000 	 2.373400 	 -0.5540689000 	 -2.7199590000 
279.70 	 224.9622000 	 2.373425 	 -0.5505180000 	 -2.7167990000 
279.90 	 224.9559000 	 2.373475 	 -0.5541706000 	 -2.7201840000 
280.10 	 224.9559000 	 2.373525 	 -0.5504704000 	 -2.7168430000 
280.30 	 224.9511000 	 2.373550 	 -0.5541261000 	 -2.7203400000 
280.50 	 224.9511000 	 2.373600 	 -0.5508487000 	 -2.7170210000 
280.70 	 224.9559000 	 2.373625 	 -0.5536747000 	 -2.7200290000 
280.90 	 224.9591000 	 2.373675 	 -0.5511411000 	 -2.7171800000 
281.10 	 224.9638000 	 2.373700 	 -0.5532360000 	 -2.7196060000 
281.30 	 224.9638000 	 2.373725 	 -0.5514972000 	 -2.7173330000 
281.50 	 224.9638000 	 2.373775 	 -0.5529594000 	 -2.7192660000 
281.70 	 224.9670000 	 2.373800 	 -0.5518405000 	 -2.7177300000 
281.90 	 224.9638000 	 2.373825 	 -0.5527687000 	 -2.7191830000 
282.10 	 224.9670000 	 2.373850 	 -0.5519803000 	 -2.7178290000 
282.30 	 224.9670000 	 2.373875 	 -0.5524063000 	 -2.7187000000 
282.50 	 224.9718000 	 2.373900 	 -0.5523904000 	 -2.7183790000 
282.70 	 224.9781000 	 2.373925 	 -0.5520884000 	 -2.7184140000 
282.90 	 224.9829000 	 2.373950 	 -0.5525748000 	 -2.7181940000 
283.10 	 224.9877000 	 2.373975 	 -0.5523014000 	 -2.7183880000 
283.30 	 224.9908000 	 2.373950 	 -0.5531597000 	 -2.7186550000 
283.50 	 224.9956000 	 2.373950 	 -0.5521997000 	 -2.7183220000 
283.70 	 224.9972000 	 2.373950 	 -0.5533091000 	 -2.7187280000 
283.90 	 224.9988000 	 2.373950 	 -0.5517547000 	 -2.7179780000 
284.10 	 225.0036000 	 2.373950 	 -0.5535920000 	 -2.7189290000 
284.30 	 225.0036000 	 2.373950 	 -0.5513223000 	 -2.7176730000 
284.50 	 225.0036000 	 2.373950 	 -0.5537701000 	 -2.7193800000 
284.70 	 224.9988000 	 2.373950 	 -0.5511157000 	 -2.7173580000 
284.90 	 224.9988000 	 2.373950 	 -0.5541484000 	 -2.7197330000 
285.10 	 224.9956000 	 2.373950 	 -0.5507787000 	 -2.7170530000 
285.30 	 224.9956000 	 2.373950 	 -0.5540625000 	 -2.7199810000 
285.50 	 224.9956000 	 2.373950 	 -0.5504894000 	 -2.7169580000 
285.70 	 224.9908000 	 2.373950 	 -0.5541992000 	 -2.7200190000 
285.90 	 224.9908000 	 2.373950 	 -0.5503781000 	 -2.7167540000 
286.10 	 224.9877000 	 2.373950 	 -0.5543963000 	 -2.7201970000 
286.30 	 224.9797000 	 2.373950 	 -0.5503528000 	 -2.7167610000 
286.50 	 224.9797000 	 2.373975 	 -0.5546061000 	 -2.7201620000 
286.70 	 224.9718000 	 2.374000 	 -0.5505943000 	 -2.7165320000 
286.90 	 224.9670000 	 2.374025 	 -0.5548477000 	 -2.7202260000 
287.10 	 224.9591000 	 2.374050 	 -0.5507851000 	 -2.7164460000 
287.30 	 224.9591000 	 2.374075 	 -0.5548541000 	 -2.7200510000 
287.50 	 224.9511000 	 2.374100 	 -0.5509536000 	 -2.7165890000 
287.70 	 224.9511000 	 2.374150 	 -0.5547269000 	 -2.7200860000 
287.90 	 224.9511000 	 2.374175 	 -0.5509281000 	 -2.7165630000 
288.10 	 224.9559000 	 2.374225 	 -0.5545171000 	 -2.7200630000 
288.30 	 224.9559000 	 2.374275 	 -0.5511093000 	 -2.7166050000 
288.50 	 224.9559000 	 2.374300 	 -0.5547523000 	 -2.7200160000 
288.70 	 224.9559000 	 2.374350 	 -0.5510013000 	 -2.7164460000 
288.90 	 224.9559000 	 2.374375 	 -0.5547619000 	 -2.7200000000 
289.10 	 224.9591000 	 2.374425 	 -0.5510203000 	 -2.7164490000 
289.30 	 224.9638000 	 2.374450 	 -0.5547810000 	 -2.7200060000 
289.50 	 224.9702000 	 2.374500 	 -0.5510775000 	 -2.7164910000 
289.70 	 224.9797000 	 2.374525 	 -0.5545871000 	 -2.7199330000 
289.90 	 224.9893000 	 2.374525 	 -0.5518436000 	 -2.7171360000 
290.10 	 224.9988000 	 2.374525 	 -0.5543995000 	 -2.7200100000 
290.30 	 225.0083000 	 2.374550 	 -0.5520217000 	 -2.7172820000 
290.50 	 225.0147000 	 2.374550 	 -0.5544917000 	 -2.7196310000 
290.70 	 225.0179000 	 2.374550 	 -0.5524127000 	 -2.7172120000 
290.90 	 225.0226000 	 2.374550 	 -0.5546157000 	 -2.7195040000 
291.10 	 225.0226000 	 2.374550 	 -0.5525048000 	 -2.7171800000 
291.30 	 225.0226000 	 2.374550 	 -0.5543296000 	 -2.7192940000 
291.50 	 225.0226000 	 2.374550 	 -0.5526097000 	 -2.7174160000 
291.70 	 225.0179000 	 2.374550 	 -0.5540689000 	 -2.7190210000 
291.90 	 225.0147000 	 2.374500 	 -0.5530866000 	 -2.7174890000 
292.10 	 225.0115000 	 2.374500 	 -0.5538432000 	 -2.7187540000 
292.30 	 225.0067000 	 2.374500 	 -0.5532901000 	 -2.7178350000 
292.50 	 225.0036000 	 2.374500 	 -0.5532996000 	 -2.7184990000 
292.70 	 224.9988000 	 2.374500 	 -0.5535984000 	 -2.7179880000 
292.90 	 224.9972000 	 2.374500 	 -0.5531533000 	 -2.7182170000 
293.10 	 224.9908000 	 2.374500 	 -0.5539672000 	 -2.7182710000 
293.30 	 224.9956000 	 2.374500 	 -0.5528736000 	 -2.7180260000 
293.50 	 224.9908000 	 2.374500 	 -0.5541897000 	 -2.7184930000 
293.70 	 224.9908000 	 2.374500 	 -0.5527020000 	 -2.7176280000 
293.90 	 224.9877000 	 2.374500 	 -0.5543105000 	 -2.7190140000 
294.10 	 224.9861000 	 2.374500 	 -0.5523936000 	 -2.7175010000 
294.30 	 224.9829000 	 2.374500 	 -0.5546443000 	 -2.7190750000 
294.50 	 224.9797000 	 2.374500 	 -0.5520980000 	 -2.7172370000 
294.70 	 224.9749000 	 2.374500 	 -0.5548541000 	 -2.7193480000 
294.90 	 224.9718000 	 2.374500 	 -0.5518405000 	 -2.7169990000 
295.10 	 224.9670000 	 2.374500 	 -0.5552006000 	 -2.7197460000 
295.30 	 224.9591000 	 2.374500 	 -0.5516052000 	 -2.7169350000 
295.50 	 224.9559000 	 2.374525 	 -0.5552991000 	 -2.7197740000 
295.70 	 224.9559000 	 2.374550 	 -0.5515544000 	 -2.7168050000 
295.90 	 224.9511000 	 2.374600 	 -0.5554549000 	 -2.7200250000 
296.10 	 224.9511000 	 2.374650 	 -0.5515099000 	 -2.7166620000 
296.30 	 224.9479000 	 2.374700 	 -0.5554390000 	 -2.7200030000 
296.50 	 224.9479000 	 2.374750 	 -0.5514749000 	 -2.7167070000 
296.70 	 224.9479000 	 2.374775 	 -0.5554326000 	 -2.7199870000 
296.90 	 224.9479000 	 2.374850 	 -0.5517514000 	 -2.7166180000 
297.10 	 224.9479000 	 2.374875 	 -0.5551307000 	 -2.7200510000 
297.30 	 224.9511000 	 2.374950 	 -0.5518087000 	 -2.7167860000 
297.50 	 224.9559000 	 2.374975 	 -0.5550544000 	 -2.7198760000 
297.70 	 224.9638000 	 2.375025 	 -0.5522410000 	 -2.7168460000 
297.90 	 224.9702000 	 2.375050 	 -0.5551434000 	 -2.7197650000 
298.10 	 224.9797000 	 2.375075 	 -0.5522823000 	 -2.7167860000 
298.30 	 224.9877000 	 2.375100 	 -0.5549844000 	 -2.7198470000 
298.50 	 224.9908000 	 2.375100 	 -0.5525112000 	 -2.7171070000 
298.70 	 224.9956000 	 2.375100 	 -0.5548000000 	 -2.7204700000 
298.90 	 224.9988000 	 2.375100 	 -0.5534045000 	 -2.7189030000 
299.10 	 225.0052000 	 2.375100 	 -0.5542183000 	 -2.7201400000 
299.30 	 225.0067000 	 2.375100 	 -0.5539735000 	 -2.7192180000 
299.50 	 225.0115000 	 2.375100 	 -0.5535762000 	 -2.7196660000 
299.70 	 225.0115000 	 2.375100 	 -0.5542628000 	 -2.7194760000 
299.90 	 225.0115000 	 2.375100 	 -0.5536397000 	 -2.7194910000 
300.10 	 225.0067000 	 2.375100 	 -0.5544567000 	 -2.7196380000 
300.30 	 225.0067000 	 2.375100 	 -0.5532901000 	 -2.7191640000 
300.50 	 225.0067000 	 2.375100 	 -0.5549049000 	 -2.7201400000 
300.70 	 225.0036000 	 2.375100 	 -0.5530961000 	 -2.7191100000 
300.90 	 225.0036000 	 2.375100 	 -0.5549049000 	 -2.7200440000 
301.10 	 224.9972000 	 2.375100 	 -0.5530453000 	 -2.7187730000 
301.30 	 224.9956000 	 2.375100 	 -0.5552356000 	 -2.7203690000 
301.50 	 224.9908000 	 2.375100 	 -0.5525939000 	 -2.7185540000 
301.70 	 224.9908000 	 2.375100 	 -0.5554168000 	 -2.7205630000 
301.90 	 224.9908000 	 2.375100 	 -0.5524540000 	 -2.7184390000 
302.10 	 224.9908000 	 2.375100 	 -0.5555248000 	 -2.7208360000 
302.30 	 224.9908000 	 2.375100 	 -0.5523522000 	 -2.7181270000 
302.50 	 224.9893000 	 2.375100 	 -0.5557283000 	 -2.7209820000 
302.70 	 224.9861000 	 2.375100 	 -0.5519931000 	 -2.7179240000 
302.90 	 224.9797000 	 2.375100 	 -0.5558872000 	 -2.7211120000 
303.10 	 224.9749000 	 2.375100 	 -0.5521679000 	 -2.7178220000 
303.30 	 224.9670000 	 2.375125 	 -0.5558268000 	 -2.7211250000 
303.50 	 224.9638000 	 2.375125 	 -0.5521647000 	 -2.7178100000 
303.70 	 224.9638000 	 2.375175 	 -0.5555248000 	 -2.7211030000 
303.90 	 224.9591000 	 2.375200 	 -0.5523046000 	 -2.7177970000 
304.10 	 224.9591000 	 2.375225 	 -0.5555884000 	 -2.7210240000 
304.30 	 224.9591000 	 2.375275 	 -0.5522251000 	 -2.7178290000 
304.50 	 224.9575000 	 2.375300 	 -0.5552928000 	 -2.7209000000 
304.70 	 224.9591000 	 2.375325 	 -0.5525112000 	 -2.7179240000 
304.90 	 224.9591000 	 2.375350 	 -0.5549145000 	 -2.7204230000 
305.10 	 224.9591000 	 2.375375 	 -0.5530484000 	 -2.7183820000 
305.30 	 224.9559000 	 2.375425 	 -0.5544726000 	 -2.7201020000 
305.50 	 224.9559000 	 2.375450 	 -0.5533664000 	 -2.7186110000 
305.70 	 224.9591000 	 2.375500 	 -0.5541833000 	 -2.7198790000 
305.90 	 224.9591000 	 2.375525 	 -0.5536874000 	 -2.7190530000 
306.10 	 224.9638000 	 2.375550 	 -0.5539672000 	 -2.7196980000 
306.30 	 224.9670000 	 2.375575 	 -0.5540403000 	 -2.7191830000 
306.50 	 224.9734000 	 2.375600 	 -0.5535698000 	 -2.7194280000 
306.70 	 224.9829000 	 2.375625 	 -0.5545807000 	 -2.7198220000 
306.90 	 224.9877000 	 2.375650 	 -0.5532932000 	 -2.7190910000 
307.10 	 224.9972000 	 2.375650 	 -0.5554517000 	 -2.7202030000 
307.30 	 225.0036000 	 2.375650 	 -0.5534458000 	 -2.7185470000 
307.50 	 225.0067000 	 2.375650 	 -0.5556933000 	 -2.7202770000 
307.70 	 225.0131000 	 2.375650 	 -0.5529531000 	 -2.7184070000 
307.90 	 225.0147000 	 2.375650 	 -0.5560843000 	 -2.7204290000 
308.10 	 225.0179000 	 2.375650 	 -0.5530167000 	 -2.7182260000 
308.30 	 225.0179000 	 2.375650 	 -0.5562687000 	 -2.7205980000 
308.50 	 225.0147000 	 2.375650 	 -0.5527751000 	 -2.7178920000 
308.70 	 225.0115000 	 2.375650 	 -0.5563641000 	 -2.7207470000 
308.90 	 225.0052000 	 2.375650 	 -0.5525367000 	 -2.7176670000 
309.10 	 224.9988000 	 2.375650 	 -0.5562178000 	 -2.7208680000 
309.30 	 224.9956000 	 2.375650 	 -0.5523364000 	 -2.7173520000 
309.50 	 224.9956000 	 2.375650 	 -0.5561797000 	 -2.7208230000 
309.70 	 224.9908000 	 2.375650 	 -0.5524445000 	 -2.7173520000 
309.90 	 224.9908000 	 2.375650 	 -0.5562719000 	 -2.7205530000 
310.10 	 224.9877000 	 2.375650 	 -0.5525430000 	 -2.7170690000 
310.30 	 224.9829000 	 2.375650 	 -0.5563514000 	 -2.7205210000 
310.50 	 224.9797000 	 2.375650 	 -0.5526320000 	 -2.7169960000 
310.70 	 224.9749000 	 2.375650 	 -0.5563228000 	 -2.7203850000 
310.90 	 224.9749000 	 2.375650 	 -0.5526574000 	 -2.7168430000 
311.10 	 224.9718000 	 2.375650 	 -0.5561256000 	 -2.7200100000 
311.30 	 224.9702000 	 2.375675 	 -0.5529340000 	 -2.7166970000 
311.50 	 224.9670000 	 2.375700 	 -0.5560843000 	 -2.7200320000 
311.70 	 224.9638000 	 2.375725 	 -0.5531629000 	 -2.7174410000 
311.90 	 224.9591000 	 2.375775 	 -0.5558618000 	 -2.7202100000 
312.10 	 224.9559000 	 2.375800 	 -0.5535221000 	 -2.7178130000 
312.30 	 224.9559000 	 2.375825 	 -0.5555852000 	 -2.7202860000 
312.50 	 224.9559000 	 2.375875 	 -0.5538527000 	 -2.7182640000 
312.70 	 224.9559000 	 2.375900 	 -0.5553023000 	 -2.7200830000 
312.90 	 224.9591000 	 2.375950 	 -0.5541325000 	 -2.7178220000 
313.10 	 224.9622000 	 2.375975 	 -0.5545394000 	 -2.7186360000 
313.30 	 224.9670000 	 2.376000 	 -0.5549304000 	 -2.7178290000 
313.50 	 224.9670000 	 2.376050 	 -0.5539926000 	 -2.7179840000 
313.70 	 224.9686000 	 2.376075 	 -0.5551688000 	 -2.7186780000 
313.90 	 224.9718000 	 2.376100 	 -0.5537732000 	 -2.7181790000 
314.10 	 224.9749000 	 2.376125 	 -0.5558364000 	 -2.7193900000 
314.30 	 224.9797000 	 2.376125 	 -0.5535857000 	 -2.7179840000 
314.50 	 224.9797000 	 2.376150 	 -0.5564244000 	 -2.7200670000 
314.70 	 224.9829000 	 2.376175 	 -0.5534267000 	 -2.7178480000 
314.90 	 224.9829000 	 2.376150 	 -0.5568409000 	 -2.7196820000 
315.10 	 224.9829000 	 2.376150 	 -0.5533568000 	 -2.7168370000 
315.30 	 224.9829000 	 2.376175 	 -0.5572224000 	 -2.7197810000 
315.50 	 224.9829000 	 2.376200 	 -0.5531470000 	 -2.7163790000 
315.70 	 224.9861000 	 2.376225 	 -0.5574036000 	 -2.7202510000 
315.90 	 224.9877000 	 2.376200 	 -0.5534427000 	 -2.7163470000 
316.10 	 224.9877000 	 2.376225 	 -0.5573718000 	 -2.7200250000 
316.30 	 224.9877000 	 2.376225 	 -0.5534649000 	 -2.7162930000 
316.50 	 224.9877000 	 2.376250 	 -0.5572192000 	 -2.7199300000 
316.70 	 224.9829000 	 2.376275 	 -0.5536079000 	 -2.7164550000 
316.90 	 224.9829000 	 2.376250 	 -0.5573495000 	 -2.7199550000 
317.10 	 224.9829000 	 2.376250 	 -0.5538432000 	 -2.7166340000 
317.30 	 224.9829000 	 2.376275 	 -0.5568822000 	 -2.7195640000 
317.50 	 224.9829000 	 2.376300 	 -0.5542533000 	 -2.7168050000 
317.70 	 224.9829000 	 2.376325 	 -0.5567424000 	 -2.7192690000 
317.90 	 224.9877000 	 2.376300 	 -0.5543836000 	 -2.7173740000 
318.10 	 224.9877000 	 2.376300 	 -0.5563259000 	 -2.7198310000 
318.30 	 224.9877000 	 2.376325 	 -0.5547555000 	 -2.7172850000 
318.50 	 224.9829000 	 2.376350 	 -0.5560811000 	 -2.7190240000 
318.70 	 224.9797000 	 2.376375 	 -0.5552769000 	 -2.7176920000 
318.90 	 224.9749000 	 2.376350 	 -0.5556234000 	 -2.7189290000 
319.10 	 224.9718000 	 2.376375 	 -0.5558968000 	 -2.7194240000 
319.30 	 224.9670000 	 2.376400 	 -0.5551211000 	 -2.7194440000 
319.50 	 224.9670000 	 2.376425 	 -0.5560907000 	 -2.7198510000 
319.70 	 224.9718000 	 2.376450 	 -0.5547555000 	 -2.7191420000 
319.90 	 224.9718000 	 2.376475 	 -0.5565135000 	 -2.7204100000 
320.10 	 224.9718000 	 2.376525 	 -0.5543200000 	 -2.7188400000 
320.30 	 224.9749000 	 2.376525 	 -0.5569871000 	 -2.7194660000 
320.50 	 224.9718000 	 2.376525 	 -0.5541928000 	 -2.7175620000 
320.70 	 224.9718000 	 2.376550 	 -0.5571397000 	 -2.7197110000 
320.90 	 224.9718000 	 2.376575 	 -0.5539322000 	 -2.7172600000 
321.10 	 224.9718000 	 2.376625 	 -0.5574735000 	 -2.7199680000 
321.30 	 224.9718000 	 2.376625 	 -0.5537828000 	 -2.7171330000 
321.50 	 224.9749000 	 2.376625 	 -0.5574989000 	 -2.7203150000 
321.70 	 224.9749000 	 2.376650 	 -0.5537510000 	 -2.7168400000 
321.90 	 224.9749000 	 2.376675 	 -0.5575466000 	 -2.7204480000 
322.10 	 224.9797000 	 2.376725 	 -0.5536556000 	 -2.7171010000 
322.30 	 224.9797000 	 2.376700 	 -0.5574544000 	 -2.7215420000 
322.50 	 224.9829000 	 2.376700 	 -0.5539036000 	 -2.7180740000 
322.70 	 224.9908000 	 2.376725 	 -0.5577024000 	 -2.7216310000 
322.90 	 224.9972000 	 2.376750 	 -0.5541198000 	 -2.7183020000 
323.10 	 225.0036000 	 2.376750 	 -0.5575307000 	 -2.7215700000 
323.30 	 225.0067000 	 2.376750 	 -0.5542501000 	 -2.7173840000 
323.50 	 225.0115000 	 2.376750 	 -0.5576547000 	 -2.7208330000 
323.70 	 225.0099000 	 2.376750 	 -0.5541198000 	 -2.7173140000 
323.90 	 225.0067000 	 2.376750 	 -0.5575402000 	 -2.7206520000 
324.10 	 225.0115000 	 2.376750 	 -0.5543518000 	 -2.7173580000 
324.30 	 225.0115000 	 2.376750 	 -0.5574163000 	 -2.7200540000 
324.50 	 225.0115000 	 2.376750 	 -0.5548795000 	 -2.7172570000 
324.70 	 225.0115000 	 2.376750 	 -0.5569903000 	 -2.7196090000 
324.90 	 225.0067000 	 2.376750 	 -0.5552991000 	 -2.7177300000 
325.10 	 225.0036000 	 2.376750 	 -0.5566947000 	 -2.7193710000 
325.30 	 224.9956000 	 2.376750 	 -0.5555344000 	 -2.7178030000 
325.50 	 224.9908000 	 2.376750 	 -0.5562878000 	 -2.7189670000 
325.70 	 224.9829000 	 2.376750 	 -0.5557823000 	 -2.7179590000 
325.90 	 224.9765000 	 2.376750 	 -0.5560176000 	 -2.7187440000 
326.10 	 224.9734000 	 2.376750 	 -0.5562623000 	 -2.7183630000 
326.30 	 224.9718000 	 2.376750 	 -0.5555344000 	 -2.7184170000 
326.50 	 224.9702000 	 2.376750 	 -0.5567614000 	 -2.7189380000 
326.70 	 224.9670000 	 2.376750 	 -0.5550289000 	 -2.7180580000 
326.90 	 224.9670000 	 2.376775 	 -0.5571175000 	 -2.7192880000 
327.10 	 224.9654000 	 2.376825 	 -0.5548000000 	 -2.7177650000 
327.30 	 224.9638000 	 2.376850 	 -0.5574163000 	 -2.7197270000 
327.50 	 224.9591000 	 2.376875 	 -0.5542628000 	 -2.7173710000 
327.70 	 224.9559000 	 2.376900 	 -0.5576324000 	 -2.7198920000 
327.90 	 224.9511000 	 2.376950 	 -0.5541833000 	 -2.7170940000 
328.10 	 224.9511000 	 2.376975 	 -0.5579662000 	 -2.7210550000 
328.30 	 224.9511000 	 2.377025 	 -0.5541674000 	 -2.7182230000 
328.50 	 224.9479000 	 2.377075 	 -0.5579980000 	 -2.7214530000 
328.70 	 224.9511000 	 2.377125 	 -0.5539386000 	 -2.7181270000 
328.90 	 224.9479000 	 2.377150 	 -0.5580775000 	 -2.7202800000 
329.10 	 224.9511000 	 2.377200 	 -0.5540021000 	 -2.7166910000 
329.30 	 224.9559000 	 2.377250 	 -0.5580012000 	 -2.7204200000 
329.50 	 224.9591000 	 2.377275 	 -0.5542691000 	 -2.7168370000 
329.70 	 224.9670000 	 2.377300 	 -0.5576801000 	 -2.7203340000 
329.90 	 224.9781000 	 2.377350 	 -0.5545425000 	 -2.7169480000 
330.10 	 224.9877000 	 2.377350 	 -0.5575816000 	 -2.7201870000 
330.30 	 224.9956000 	 2.377375 	 -0.5549176000 	 -2.7172790000 
330.50 	 225.0036000 	 2.377350 	 -0.5574767000 	 -2.7198980000 
330.70 	 225.0115000 	 2.377350 	 -0.5551910000 	 -2.7174310000 
330.90 	 225.0147000 	 2.377350 	 -0.5570285000 	 -2.7195330000 
331.10 	 225.0179000 	 2.377350 	 -0.5554295000 	 -2.7175550000 
331.30 	 225.0179000 	 2.377350 	 -0.5566279000 	 -2.7192690000 
331.50 	 225.0179000 	 2.377350 	 -0.5558173000 	 -2.7178920000 
331.70 	 225.0147000 	 2.377350 	 -0.5565612000 	 -2.7191540000 
331.90 	 225.0147000 	 2.377350 	 -0.5560907000 	 -2.7179150000 
332.10 	 225.0115000 	 2.377350 	 -0.5559794000 	 -2.7185820000 
332.30 	 225.0099000 	 2.377350 	 -0.5564880000 	 -2.7184520000 
332.50 	 225.0052000 	 2.377350 	 -0.5560716000 	 -2.7186010000 
332.70 	 225.0036000 	 2.377350 	 -0.5568091000 	 -2.7187280000 
332.90 	 225.0036000 	 2.377350 	 -0.5555248000 	 -2.7181850000 
333.10 	 224.9988000 	 2.377350 	 -0.5573082000 	 -2.7191800000 
333.30 	 224.9988000 	 2.377350 	 -0.5552356000 	 -2.7178960000 
333.50 	 224.9988000 	 2.377350 	 -0.5574672000 	 -2.7193900000 
333.70 	 224.9988000 	 2.377350 	 -0.5548763000 	 -2.7175300000 
333.90 	 224.9988000 	 2.377350 	 -0.5577914000 	 -2.7197840000 
334.10 	 224.9988000 	 2.377350 	 -0.5546824000 	 -2.7173680000 
334.30 	 224.9988000 	 2.377350 	 -0.5580361000 	 -2.7198440000 
334.50 	 224.9988000 	 2.377350 	 -0.5545394000 	 -2.7170850000 
334.70 	 224.9972000 	 2.377350 	 -0.5583191000 	 -2.7202610000 
334.90 	 224.9908000 	 2.377350 	 -0.5543041000 	 -2.7168660000 
335.10 	 224.9877000 	 2.377350 	 -0.5582714000 	 -2.7202220000 
335.30 	 224.9829000 	 2.377350 	 -0.5542946000 	 -2.7168850000 
335.50 	 224.9749000 	 2.377350 	 -0.5583255000 	 -2.7203430000 
335.70 	 224.9718000 	 2.377350 	 -0.5543677000 	 -2.7168210000 
335.90 	 224.9718000 	 2.377350 	 -0.5583954000 	 -2.7204100000 
336.10 	 224.9670000 	 2.377350 	 -0.5543963000 	 -2.7169480000 
336.30 	 224.9670000 	 2.377375 	 -0.5582841000 	 -2.7203810000 
336.50 	 224.9670000 	 2.377400 	 -0.5543327000 	 -2.7167350000 
336.70 	 224.9638000 	 2.377450 	 -0.5583000000 	 -2.7202800000 
336.90 	 224.9591000 	 2.377475 	 -0.5544026000 	 -2.7167770000 
337.10 	 224.9559000 	 2.377500 	 -0.5581188000 	 -2.7203300000 
337.30 	 224.9511000 	 2.377550 	 -0.5545648000 	 -2.7167220000 
337.50 	 224.9479000 	 2.377575 	 -0.5580838000 	 -2.7202450000 
337.70 	 224.9479000 	 2.377625 	 -0.5546061000 	 -2.7167450000 
337.90 	 224.9479000 	 2.377675 	 -0.5579312000 	 -2.7200920000 
338.10 	 224.9511000 	 2.377725 	 -0.5549558000 	 -2.7169160000 
338.30 	 224.9559000 	 2.377775 	 -0.5577691000 	 -2.7198090000 
338.50 	 224.9591000 	 2.377800 	 -0.5552356000 	 -2.7171710000 
338.70 	 224.9638000 	 2.377825 	 -0.5574958000 	 -2.7195990000 
338.90 	 224.9718000 	 2.377875 	 -0.5558078000 	 -2.7174310000 
339.10 	 224.9797000 	 2.377900 	 -0.5571175000 	 -2.7193900000 
339.30 	 224.9908000 	 2.377925 	 -0.5559317000 	 -2.7176570000 
339.50 	 224.9988000 	 2.377900 	 -0.5573146000 	 -2.7193550000 
339.70 	 225.0067000 	 2.377900 	 -0.5564181000 	 -2.7177810000 
339.90 	 225.0115000 	 2.377900 	 -0.5568727000 	 -2.7189610000 
340.10 	 225.0115000 	 2.377900 	 -0.5567773000 	 -2.7182990000 
340.30 	 225.0115000 	 2.377900 	 -0.5567646000 	 -2.7188900000 
340.50 	 225.0115000 	 2.377900 	 -0.5569903000 	 -2.7184840000 
340.70 	 225.0147000 	 2.377900 	 -0.5564277000 	 -2.7185980000 
340.90 	 225.0179000 	 2.377900 	 -0.5572827000 	 -2.7187730000 
341.10 	 225.0179000 	 2.377900 	 -0.5563481000 	 -2.7186170000 
341.30 	 225.0179000 	 2.377900 	 -0.5574417000 	 -2.7189410000 
341.50 	 225.0179000 	 2.377900 	 -0.5560493000 	 -2.7184260000 
341.70 	 225.0179000 	 2.377900 	 -0.5576992000 	 -2.7192850000 
341.90 	 225.0179000 	 2.377900 	 -0.5559540000 	 -2.7179530000 
342.10 	 225.0179000 	 2.377900 	 -0.5578232000 	 -2.7193010000 
342.30 	 225.0179000 	 2.377900 	 -0.5556965000 	 -2.7180960000 
342.50 	 225.0179000 	 2.377900 	 -0.5581157000 	 -2.7202060000 
342.70 	 225.0147000 	 2.377850 	 -0.5554422000 	 -2.7184840000 
342.90 	 225.0067000 	 2.377850 	 -0.5584939000 	 -2.7211060000 
343.10 	 224.9988000 	 2.377850 	 -0.5551688000 	 -2.7186420000 
343.30 	 224.9908000 	 2.377850 	 -0.5586243000 	 -2.7212110000 
343.50 	 224.9877000 	 2.377850 	 -0.5551593000 	 -2.7185730000 
343.70 	 224.9829000 	 2.377850 	 -0.5586879000 	 -2.7212140000 
343.90 	 224.9797000 	 2.377850 	 -0.5551402000 	 -2.7170940000 
344.10 	 224.9829000 	 2.377850 	 -0.5587006000 	 -2.7201020000 
344.30 	 224.9797000 	 2.377850 	 -0.5549844000 	 -2.7169990000 
344.50 	 224.9797000 	 2.377850 	 -0.5588277000 	 -2.7205660000 
344.70 	 224.9797000 	 2.377850 	 -0.5548573000 	 -2.7172760000 
344.90 	 224.9749000 	 2.377850 	 -0.5587737000 	 -2.7209190000 
345.10 	 224.9718000 	 2.377850 	 -0.5549749000 	 -2.7177170000 
345.30 	 224.9670000 	 2.377850 	 -0.5587355000 	 -2.7210170000 
345.50 	 224.9638000 	 2.377875 	 -0.5551751000 	 -2.7171520000 
345.70 	 224.9591000 	 2.377900 	 -0.5586020000 	 -2.7202700000 
345.90 	 224.9511000 	 2.377950 	 -0.5553214000 	 -2.7168340000 
346.10 	 224.9511000 	 2.377975 	 -0.5583827000 	 -2.7201870000 
346.30 	 224.9447000 	 2.378025 	 -0.5554771000 	 -2.7171800000 
346.50 	 224.9447000 	 2.378075 	 -0.5581538000 	 -2.7199390000 
346.70 	 224.9400000 	 2.378125 	 -0.5556297000 	 -2.7172250000 
346.90 	 224.9400000 	 2.378175 	 -0.5579662000 	 -2.7200060000 
347.10 	 224.9447000 	 2.378225 	 -0.5558236000 	 -2.7174630000 
347.30 	 224.9447000 	 2.378275 	 -0.5577214000 	 -2.7194600000 
347.50 	 224.9495000 	 2.378325 	 -0.5562623000 	 -2.7175930000 
347.70 	 224.9543000 	 2.378375 	 -0.5576134000 	 -2.7193830000 
347.90 	 224.9591000 	 2.378400 	 -0.5567392000 	 -2.7179750000 
348.10 	 224.9670000 	 2.378450 	 -0.5573495000 	 -2.7191640000 
348.30 	 224.9765000 	 2.378475 	 -0.5569776000 	 -2.7184680000 
348.50 	 224.9829000 	 2.378500 	 -0.5572319000 	 -2.7194090000 
348.70 	 224.9908000 	 2.378500 	 -0.5574735000 	 -2.7196310000 
348.90 	 225.0004000 	 2.378500 	 -0.5569299000 	 -2.7189250000 
349.10 	 225.0052000 	 2.378500 	 -0.5580394000 	 -2.7191540000 
349.30 	 225.0147000 	 2.378500 	 -0.5564721000 	 -2.7185850000 
349.50 	 225.0242000 	 2.378500 	 -0.5578931000 	 -2.7195230000 
349.70 	 225.0306000 	 2.378500 	 -0.5561924000 	 -2.7182510000 
349.90 	 225.0354000 	 2.378500 	 -0.5583413000 	 -2.7198440000 
350.10 	 225.0338000 	 2.378500 	 -0.5556710000 	 -2.7182040000 
350.30 	 225.0338000 	 2.378500 	 -0.5586116000 	 -2.7202290000 
350.50 	 225.0338000 	 2.378450 	 -0.5551720000 	 -2.7178220000 
350.70 	 225.0306000 	 2.378425 	 -0.5583858000 	 -2.7205400000 
350.90 	 225.0258000 	 2.378400 	 -0.5550480000 	 -2.7179750000 
351.10 	 225.0179000 	 2.378400 	 -0.5584113000 	 -2.7209600000 
351.30 	 225.0147000 	 2.378375 	 -0.5548922000 	 -2.7176480000 
351.50 	 225.0115000 	 2.378350 	 -0.5586147000 	 -2.7209660000 
351.70 	 225.0036000 	 2.378350 	 -0.5547078000 	 -2.7174440000 
351.90 	 224.9988000 	 2.378325 	 -0.5585321000 	 -2.7209190000 
352.10 	 224.9988000 	 2.378350 	 -0.5537319000 	 -2.7177970000 
352.30 	 224.9988000 	 2.378350 	 -0.5595207000 	 -2.7207280000 
352.50 	 224.9956000 	 2.378350 	 -0.5556075000 	 -2.7172060000 
352.70 	 224.9956000 	 2.378350 	 -0.5592092000 	 -2.7206170000 
352.90 	 224.9956000 	 2.378350 	 -0.5556870000 	 -2.7172020000 
353.10 	 224.9877000 	 2.378350 	 -0.5588372000 	 -2.7204450000 
353.30 	 224.9829000 	 2.378350 	 -0.5560271000 	 -2.7174600000 
353.50 	 224.9781000 	 2.378350 	 -0.5587292000 	 -2.7202480000 
353.70 	 224.9749000 	 2.378350 	 -0.5564340000 	 -2.7175620000 
353.90 	 224.9718000 	 2.378350 	 -0.5581697000 	 -2.7198120000 
354.10 	 224.9670000 	 2.378350 	 -0.5567996000 	 -2.7179080000 
354.30 	 224.9638000 	 2.378350 	 -0.5578931000 	 -2.7195010000 
354.50 	 224.9638000 	 2.378375 	 -0.5572669000 	 -2.7185180000 
354.70 	 224.9591000 	 2.378400 	 -0.5572478000 	 -2.7190430000 
354.90 	 224.9575000 	 2.378425 	 -0.5573590000 	 -2.7187190000 
355.10 	 224.9559000 	 2.378475 	 -0.5570920000 	 -2.7189990000 
355.30 	 224.9559000 	 2.378525 	 -0.5580521000 	 -2.7192050000 
355.50 	 224.9511000 	 2.378550 	 -0.5565643000 	 -2.7187380000 
355.70 	 224.9511000 	 2.378600 	 -0.5582492000 	 -2.7195100000 
355.90 	 224.9479000 	 2.378625 	 -0.5567105000 	 -2.7185980000 
356.10 	 224.9479000 	 2.378675 	 -0.5582015000 	 -2.7203110000 
356.30 	 224.9479000 	 2.378725 	 -0.5561860000 	 -2.7196880000 
356.50 	 224.9511000 	 2.378775 	 -0.5585194000 	 -2.7209380000 
356.70 	 224.9511000 	 2.378825 	 -0.5560780000 	 -2.7192940000 
356.90 	 224.9559000 	 2.378875 	 -0.5588182000 	 -2.7213670000 
357.10 	 224.9638000 	 2.378900 	 -0.5557060000 	 -2.7191130000 
357.30 	 224.9670000 	 2.378925 	 -0.5591043000 	 -2.7221620000 
357.50 	 224.9749000 	 2.378950 	 -0.5552896000 	 -2.7190850000 
357.70 	 224.9797000 	 2.378975 	 -0.5592505000 	 -2.7222600000 
357.90 	 224.9893000 	 2.378975 	 -0.5553246000 	 -2.7189950000 
358.10 	 224.9956000 	 2.379025 	 -0.5592728000 	 -2.7224670000 
358.30 	 225.0036000 	 2.379000 	 -0.5554708000 	 -2.7172660000 
358.50 	 225.0067000 	 2.379000 	 -0.5596383000 	 -2.7208770000 
358.70 	 225.0067000 	 2.379000 	 -0.5557569000 	 -2.7173040000 
358.90 	 225.0115000 	 2.379000 	 -0.5595176000 	 -2.7208680000 
359.10 	 225.0115000 	 2.379000 	 -0.5556901000 	 -2.7173390000 
359.30 	 225.0131000 	 2.379000 	 -0.5592378000 	 -2.7207690000 
359.50 	 225.0147000 	 2.379000 	 -0.5560367000 	 -2.7173230000 
359.70 	 225.0179000 	 2.379000 	 -0.5592601000 	 -2.7207500000 
359.90 	 225.0179000 	 2.379000 	 -0.5560970000 	 -2.7174950000 
360.10 	 225.0179000 	 2.379000 	 -0.5589740000 	 -2.7204320000 
360.30 	 225.0179000 	 2.379000 	 -0.5563863000 	 -2.7176190000 
360.50 	 225.0163000 	 2.379000 	 -0.5587546000 	 -2.7203240000 
360.70 	 225.0115000 	 2.379000 	 -0.5567614000 	 -2.7179690000 
360.90 	 225.0115000 	 2.379000 	 -0.5580775000 	 -2.7198730000 
361.10 	 225.0067000 	 2.379000 	 -0.5576229000 	 -2.7185730000 
361.30 	 225.0067000 	 2.379000 	 -0.5575244000 	 -2.7191320000 
361.50 	 225.0067000 	 2.379000 	 -0.5578296000 	 -2.7187440000 
361.70 	 225.0036000 	 2.379000 	 -0.5571429000 	 -2.7190270000 
361.90 	 225.0036000 	 2.379000 	 -0.5580966000 	 -2.7191380000 
362.10 	 224.9988000 	 2.379000 	 -0.5565612000 	 -2.7185280000 
362.30 	 224.9956000 	 2.379000 	 -0.5584049000 	 -2.7196500000 
362.50 	 224.9877000 	 2.379000 	 -0.5562751000 	 -2.7181210000 
362.70 	 224.9829000 	 2.379000 	 -0.5586688000 	 -2.7199550000 
362.90 	 224.9781000 	 2.379000 	 -0.5559476000 	 -2.7180290000 
363.10 	 224.9718000 	 2.379000 	 -0.5591011000 	 -2.7202000000 
363.30 	 224.9670000 	 2.379000 	 -0.5557124000 	 -2.7177940000 
363.50 	 224.9622000 	 2.379000 	 -0.5593840000 	 -2.7205690000 
363.70 	 224.9591000 	 2.379000 	 -0.5556075000 	 -2.7174380000 
363.90 	 224.9559000 	 2.379025 	 -0.5596955000 	 -2.7207880000 
364.10 	 224.9559000 	 2.379050 	 -0.5557410000 	 -2.7172820000 
364.30 	 224.9511000 	 2.379100 	 -0.5595589000 	 -2.7207850000 
364.50 	 224.9495000 	 2.379150 	 -0.5555121000 	 -2.7171200000 
364.70 	 224.9447000 	 2.379175 	 -0.5593491000 	 -2.7207210000 
364.90 	 224.9384000 	 2.379250 	 -0.5558300000 	 -2.7173070000 
365.10 	 224.9320000 	 2.379275 	 -0.5595493000 	 -2.7206170000 
365.30 	 224.9289000 	 2.379350 	 -0.5560462000 	 -2.7173070000 
365.50 	 224.9305000 	 2.379400 	 -0.5592918000 	 -2.7203970000 
365.70 	 224.9305000 	 2.379450 	 -0.5565293000 	 -2.7176860000 
365.90 	 224.9368000 	 2.379475 	 -0.5587896000 	 -2.7202290000 
366.10 	 224.9447000 	 2.379550 	 -0.5569903000 	 -2.7180930000 
366.30 	 224.9559000 	 2.379575 	 -0.5583255000 	 -2.7200540000 
366.50 	 224.9670000 	 2.379625 	 -0.5574544000 	 -2.7185630000 
366.70 	 224.9797000 	 2.379650 	 -0.5578931000 	 -2.7196090000 
366.90 	 224.9893000 	 2.379650 	 -0.5577183000 	 -2.7188400000 
367.10 	 224.9988000 	 2.379650 	 -0.5578168000 	 -2.7191100000 
367.30 	 225.0067000 	 2.379650 	 -0.5584717000 	 -2.7190880000 
367.50 	 225.0115000 	 2.379650 	 -0.5579503000 	 -2.7192750000 
367.70 	 225.0179000 	 2.379650 	 -0.5584812000 	 -2.7192150000 
367.90 	 225.0226000 	 2.379650 	 -0.5575275000 	 -2.7190020000 
368.10 	 225.0258000 	 2.379650 	 -0.5590470000 	 -2.7197330000 
368.30 	 225.0258000 	 2.379650 	 -0.5571525000 	 -2.7185760000 
368.50 	 225.0306000 	 2.379650 	 -0.5592759000 	 -2.7197140000 
368.70 	 225.0258000 	 2.379650 	 -0.5569267000 	 -2.7185180000 
368.90 	 225.0226000 	 2.379650 	 -0.5594794000 	 -2.7202640000 
369.10 	 225.0179000 	 2.379650 	 -0.5565516000 	 -2.7179180000 
369.30 	 225.0163000 	 2.379600 	 -0.5597941000 	 -2.7201870000 
369.50 	 225.0147000 	 2.379600 	 -0.5565135000 	 -2.7176730000 
369.70 	 225.0115000 	 2.379600 	 -0.5600103000 	 -2.7204830000 
369.90 	 225.0099000 	 2.379600 	 -0.5561002000 	 -2.7172880000 
370.10 	 225.0067000 	 2.379550 	 -0.5600898000 	 -2.7206640000 
370.30 	 225.0067000 	 2.379550 	 -0.5561034000 	 -2.7172120000 
370.50 	 225.0067000 	 2.379550 	 -0.5600198000 	 -2.7206520000 
370.70 	 225.0067000 	 2.379550 	 -0.5559317000 	 -2.7170880000 
370.90 	 225.0036000 	 2.379550 	 -0.5597496000 	 -2.7206330000 
371.10 	 225.0036000 	 2.379550 	 -0.5559063000 	 -2.7171450000 
371.30 	 224.9988000 	 2.379550 	 -0.5597051000 	 -2.7206610000 
371.50 	 224.9988000 	 2.379550 	 -0.5564308000 	 -2.7171610000 
371.70 	 224.9956000 	 2.379550 	 -0.5595779000 	 -2.7205980000 
371.90 	 224.9956000 	 2.379550 	 -0.5563577000 	 -2.7174920000 
372.10 	 224.9956000 	 2.379550 	 -0.5592251000 	 -2.7203270000 
372.30 	 224.9956000 	 2.379550 	 -0.5568981000 	 -2.7177560000 
372.50 	 224.9908000 	 2.379550 	 -0.5588913000 	 -2.7200220000 
372.70 	 224.9908000 	 2.379550 	 -0.5571778000 	 -2.7178920000 
372.90 	 224.9877000 	 2.379550 	 -0.5581760000 	 -2.7198950000 
373.10 	 224.9829000 	 2.379550 	 -0.5570316000 	 -2.7182200000 
373.30 	 224.9797000 	 2.379550 	 -0.5580171000 	 -2.7197040000 
373.50 	 224.9749000 	 2.379550 	 -0.5572574000 	 -2.7183820000 
373.70 	 224.9718000 	 2.379550 	 -0.5578296000 	 -2.7194910000 
373.90 	 224.9670000 	 2.379550 	 -0.5577024000 	 -2.7186930000 
374.10 	 224.9638000 	 2.379550 	 -0.5573146000 	 -2.7191230000 
374.30 	 224.9591000 	 2.379600 	 -0.5580361000 	 -2.7188710000 
374.50 	 224.9591000 	 2.379625 	 -0.5572192000 	 -2.7188750000 
374.70 	 224.9559000 	 2.379650 	 -0.5587832000 	 -2.7196690000 
374.90 	 224.9559000 	 2.379700 	 -0.5567741000 	 -2.7184680000 
375.10 	 224.9591000 	 2.379750 	 -0.5585575000 	 -2.7198570000 
375.30 	 224.9591000 	 2.379775 	 -0.5561669000 	 -2.7181310000 
375.50 	 224.9559000 	 2.379800 	 -0.5586211000 	 -2.7201430000 
375.70 	 224.9559000 	 2.379825 	 -0.5558078000 	 -2.7179620000 
375.90 	 224.9511000 	 2.379875 	 -0.5592473000 	 -2.7204160000 
376.10 	 224.9559000 	 2.379925 	 -0.5557601000 	 -2.7176060000 
376.30 	 224.9559000 	 2.379950 	 -0.5593777000 	 -2.7206680000 
376.50 	 224.9591000 	 2.380000 	 -0.5558872000 	 -2.7174570000 
376.70 	 224.9606000 	 2.380025 	 -0.5599117000 	 -2.7206130000 
376.90 	 224.9670000 	 2.380050 	 -0.5560684000 	 -2.7174660000 
377.10 	 224.9702000 	 2.380100 	 -0.5601978000 	 -2.7207600000 
377.30 	 224.9718000 	 2.380125 	 -0.5560716000 	 -2.7173140000 
377.50 	 224.9797000 	 2.380125 	 -0.5599308000 	 -2.7210330000 
377.70 	 224.9829000 	 2.380175 	 -0.5558586000 	 -2.7174440000 
377.90 	 224.9893000 	 2.380150 	 -0.5600707000 	 -2.7207790000 
378.10 	 224.9956000 	 2.380150 	 -0.5562941000 	 -2.7174220000 
378.30 	 224.9988000 	 2.380150 	 -0.5590153000 	 -2.7204770000 
378.50 	 225.0036000 	 2.380150 	 -0.5558173000 	 -2.7175400000 
378.70 	 225.0052000 	 2.380150 	 -0.5584335000 	 -2.7204450000 
378.90 	 225.0115000 	 2.380150 	 -0.5559190000 	 -2.7178570000 
379.10 	 225.0115000 	 2.380150 	 -0.5576674000 	 -2.7201780000 
379.30 	 225.0147000 	 2.380150 	 -0.5551593000 	 -2.7179400000 
379.50 	 225.0147000 	 2.380150 	 -0.5568409000 	 -2.7202670000 
379.70 	 225.0115000 	 2.380150 	 -0.5546824000 	 -2.7180860000 
379.90 	 225.0067000 	 2.380150 	 -0.5556456000 	 -2.7199620000 
380.10 	 225.0067000 	 2.380150 	 -0.5545743000 	 -2.7185150000 
380.30 	 225.0067000 	 2.380150 	 -0.5555820000 	 -2.7196280000 
380.50 	 225.0036000 	 2.380150 	 -0.5550480000 	 -2.7186740000 
380.70 	 225.0036000 	 2.380150 	 -0.5563927000 	 -2.7193900000 
380.90 	 225.0020000 	 2.380150 	 -0.5572255000 	 -2.7191040000 
381.10 	 224.9988000 	 2.380150 	 -0.5562274000 	 -2.7188460000 
381.30 	 224.9956000 	 2.380150 	 -0.5576897000 	 -2.7195710000 
381.50 	 224.9908000 	 2.380150 	 -0.5561733000 	 -2.7187000000 
381.70 	 224.9908000 	 2.380150 	 -0.5587705000 	 -2.7200950000 
381.90 	 224.9877000 	 2.380150 	 -0.5566661000 	 -2.7181820000 
382.10 	 224.9877000 	 2.380150 	 -0.5598577000 	 -2.7208330000 
382.30 	 224.9877000 	 2.380150 	 -0.5562146000 	 -2.7178000000 
382.50 	 224.9877000 	 2.380150 	 -0.5598418000 	 -2.7209760000 
382.70 	 224.9829000 	 2.380150 	 -0.5559063000 	 -2.7175010000 
382.90 	 224.9797000 	 2.380150 	 -0.5595112000 	 -2.7210740000 
383.10 	 224.9749000 	 2.380150 	 -0.5556234000 	 -2.7175270000 
383.30 	 224.9718000 	 2.380175 	 -0.5606524000 	 -2.7211700000 
383.50 	 224.9718000 	 2.380200 	 -0.5566375000 	 -2.7176480000 
383.70 	 224.9670000 	 2.380225 	 -0.5606524000 	 -2.7213100000 
383.90 	 224.9670000 	 2.380250 	 -0.5564372000 	 -2.7175270000 
384.10 	 224.9670000 	 2.380300 	 -0.5603917000 	 -2.7211440000 
384.30 	 224.9670000 	 2.380325 	 -0.5565326000 	 -2.7175650000 
384.50 	 224.9670000 	 2.380350 	 -0.5606620000 	 -2.7212140000 
384.70 	 224.9686000 	 2.380375 	 -0.5565707000 	 -2.7175810000 
384.90 	 224.9670000 	 2.380400 	 -0.5604522000 	 -2.7210590000 
385.10 	 224.9718000 	 2.380425 	 -0.5567901000 	 -2.7174950000 
385.30 	 224.9718000 	 2.380450 	 -0.5602741000 	 -2.7208810000 
385.50 	 224.9749000 	 2.380475 	 -0.5569299000 	 -2.7176440000 
385.70 	 224.9829000 	 2.380475 	 -0.5598577000 	 -2.7209440000 
385.90 	 224.9908000 	 2.380525 	 -0.5569458000 	 -2.7178990000 
386.10 	 224.9956000 	 2.380500 	 -0.5601184000 	 -2.7211380000 
386.30 	 225.0036000 	 2.380500 	 -0.5579185000 	 -2.7188620000 
386.50 	 225.0036000 	 2.380500 	 -0.5596828000 	 -2.7210430000 
386.70 	 225.0036000 	 2.380500 	 -0.5582841000 	 -2.7192750000 
386.90 	 225.0036000 	 2.380500 	 -0.5591710000 	 -2.7206040000 
387.10 	 225.0036000 	 2.380500 	 -0.5583795000 	 -2.7196340000 
387.30 	 225.0036000 	 2.380500 	 -0.5589072000 	 -2.7204700000 
387.50 	 224.9988000 	 2.380500 	 -0.5589294000 	 -2.7198760000 
387.70 	 224.9988000 	 2.380500 	 -0.5582905000 	 -2.7199620000 
387.90 	 224.9988000 	 2.380500 	 -0.5591615000 	 -2.7200160000 
388.10 	 224.9988000 	 2.380500 	 -0.5581856000 	 -2.7196250000 
388.30 	 225.0036000 	 2.380500 	 -0.5594190000 	 -2.7200760000 
388.50 	 225.0036000 	 2.380500 	 -0.5577977000 	 -2.7194600000 
388.70 	 225.0036000 	 2.380500 	 -0.5597941000 	 -2.7206170000 
388.90 	 224.9988000 	 2.380500 	 -0.5570412000 	 -2.7187950000 
389.10 	 224.9956000 	 2.380500 	 -0.5599181000 	 -2.7211350000 
389.30 	 224.9877000 	 2.380500 	 -0.5570380000 	 -2.7184300000 
389.50 	 224.9829000 	 2.380500 	 -0.5603663000 	 -2.7211950000 
389.70 	 224.9749000 	 2.380500 	 -0.5567296000 	 -2.7182200000 
389.90 	 224.9718000 	 2.380525 	 -0.5605857000 	 -2.7216500000 
390.10 	 224.9718000 	 2.380550 	 -0.5567201000 	 -2.7185410000 
390.30 	 224.9670000 	 2.380575 	 -0.5605666000 	 -2.7217420000 
390.50 	 224.9718000 	 2.380600 	 -0.5566851000 	 -2.7182670000 
390.70 	 224.9718000 	 2.380625 	 -0.5607732000 	 -2.7219040000 
390.90 	 224.9749000 	 2.380650 	 -0.5568154000 	 -2.7182170000 
391.10 	 224.9749000 	 2.380675 	 -0.5607732000 	 -2.7217360000 
391.30 	 224.9749000 	 2.380675 	 -0.5573559000 	 -2.7179430000 
391.50 	 224.9749000 	 2.380700 	 -0.5610244000 	 -2.7213570000 
391.70 	 224.9749000 	 2.380725 	 -0.5574067000 	 -2.7179150000 
391.90 	 224.9749000 	 2.380725 	 -0.5606620000 	 -2.7211250000 
392.10 	 224.9749000 	 2.380775 	 -0.5575911000 	 -2.7180260000 
392.30 	 224.9734000 	 2.380775 	 -0.5605062000 	 -2.7211920000 
392.50 	 224.9749000 	 2.380800 	 -0.5575816000 	 -2.7181590000 
392.70 	 224.9718000 	 2.380825 	 -0.5604489000 	 -2.7209190000 
392.90 	 224.9749000 	 2.380825 	 -0.5577405000 	 -2.7185150000 
393.10 	 224.9718000 	 2.380875 	 -0.5602201000 	 -2.7210710000 
393.30 	 224.9718000 	 2.380875 	 -0.5579980000 	 -2.7186010000 
393.50 	 224.9718000 	 2.380900 	 -0.5596797000 	 -2.7207440000 
393.70 	 224.9749000 	 2.380925 	 -0.5584876000 	 -2.7185180000 
393.90 	 224.9734000 	 2.380925 	 -0.5596828000 	 -2.7200790000 
394.10 	 224.9749000 	 2.380975 	 -0.5587609000 	 -2.7187860000 
394.30 	 224.9797000 	 2.380975 	 -0.5592187000 	 -2.7199840000 
394.50 	 224.9797000 	 2.381025 	 -0.5592092000 	 -2.7192430000 
394.70 	 224.9797000 	 2.381025 	 -0.5592632000 	 -2.7196030000 
394.90 	 224.9829000 	 2.381000 	 -0.5596129000 	 -2.7196380000 
395.10 	 224.9829000 	 2.381025 	 -0.5589104000 	 -2.7195010000 
395.30 	 224.9877000 	 2.381050 	 -0.5599530000 	 -2.7196790000 
395.50 	 224.9877000 	 2.381050 	 -0.5588405000 	 -2.7194660000 
395.70 	 224.9908000 	 2.381075 	 -0.5602773000 	 -2.7198730000 
395.90 	 224.9908000 	 2.381050 	 -0.5584304000 	 -2.7191540000 
396.10 	 224.9908000 	 2.381050 	 -0.5605285000 	 -2.7203270000 
396.30 	 224.9877000 	 2.381050 	 -0.5581570000 	 -2.7187660000 
396.50 	 224.9908000 	 2.381050 	 -0.5607700000 	 -2.7206130000 
396.70 	 224.9908000 	 2.381050 	 -0.5578899000 	 -2.7188970000 
396.90 	 224.9877000 	 2.381050 	 -0.5603695000 	 -2.7204830000 
397.10 	 224.9893000 	 2.381075 	 -0.5579567000 	 -2.7189030000 
397.30 	 224.9861000 	 2.381100 	 -0.5607414000 	 -2.7210330000 
397.50 	 224.9813000 	 2.381100 	 -0.5577882000 	 -2.7188520000 
397.70 	 224.9749000 	 2.381100 	 -0.5608368000 	 -2.7213070000 
397.90 	 224.9702000 	 2.381125 	 -0.5578041000 	 -2.7186230000 
398.10 	 224.9638000 	 2.381150 	 -0.5611928000 	 -2.7213700000 
398.30 	 224.9591000 	 2.381175 	 -0.5574417000 	 -2.7184360000 
398.50 	 224.9559000 	 2.381225 	 -0.5611992000 	 -2.7215130000 
398.70 	 224.9511000 	 2.381250 	 -0.5572701000 	 -2.7183370000 
398.90 	 224.9463000 	 2.381300 	 -0.5611897000 	 -2.7215930000 
399.10 	 224.9447000 	 2.381350 	 -0.5570984000 	 -2.7182230000 
399.30 	 224.9400000 	 2.381400 	 -0.5612056000 	 -2.7216720000 
399.50 	 224.9400000 	 2.381450 	 -0.5573527000 	 -2.7180320000 
399.70 	 224.9400000 	 2.381500 	 -0.5612246000 	 -2.7217480000 
399.90 	 224.9479000 	 2.381550 	 -0.5573527000 	 -2.7180550000 
400.10 	 224.9511000 	 2.381600 	 -0.5615394000 	 -2.7217450000 
400.30 	 224.9591000 	 2.381650 	 -0.5573400000 	 -2.7180700000 
400.50 	 224.9638000 	 2.381675 	 -0.5614376000 	 -2.7216720000 
400.70 	 224.9670000 	 2.381700 	 -0.5575498000 	 -2.7180640000 
400.90 	 224.9734000 	 2.381725 	 -0.5615457000 	 -2.7216720000 
401.10 	 224.9797000 	 2.381750 	 -0.5575371000 	 -2.7181590000 
401.30 	 224.9829000 	 2.381775 	 -0.5614726000 	 -2.7215480000 
401.50 	 224.9908000 	 2.381750 	 -0.5581792000 	 -2.7183690000 
401.70 	 224.9956000 	 2.381750 	 -0.5614376000 	 -2.7216310000 
401.90 	 224.9988000 	 2.381750 	 -0.5584176000 	 -2.7185150000 
402.10 	 225.0036000 	 2.381750 	 -0.5610816000 	 -2.7213800000 
402.30 	 224.9988000 	 2.381750 	 -0.5586593000 	 -2.7186680000 
402.50 	 225.0036000 	 2.381750 	 -0.5609131000 	 -2.7212430000 
402.70 	 224.9988000 	 2.381750 	 -0.5585766000 	 -2.7187980000 
402.90 	 224.9988000 	 2.381750 	 -0.5607700000 	 -2.7212210000 
403.10 	 224.9988000 	 2.381750 	 -0.5591806000 	 -2.7192590000 
403.30 	 224.9940000 	 2.381750 	 -0.5601628000 	 -2.7208260000 
403.50 	 224.9893000 	 2.381750 	 -0.5594571000 	 -2.7193990000 
403.70 	 224.9829000 	 2.381750 	 -0.5600198000 	 -2.7207210000 
403.90 	 224.9749000 	 2.381775 	 -0.5598990000 	 -2.7196850000 
404.10 	 224.9702000 	 2.381800 	 -0.5597210000 	 -2.7202580000 
404.30 	 224.9606000 	 2.381825 	 -0.5603600000 	 -2.7202320000 
404.50 	 224.9559000 	 2.381850 	 -0.5594317000 	 -2.7200350000 
404.70 	 224.9479000 	 2.381900 	 -0.5604903000 	 -2.7203300000 
404.90 	 224.9463000 	 2.381950 	 -0.5590693000 	 -2.7200000000 
405.10 	 224.9447000 	 2.381975 	 -0.5606651000 	 -2.7205440000 
405.30 	 224.9447000 	 2.382050 	 -0.5590916000 	 -2.7198250000 
405.50 	 224.9463000 	 2.382075 	 -0.5608876000 	 -2.7208870000 
405.70 	 224.9479000 	 2.382150 	 -0.5584494000 	 -2.7191860000 
405.90 	 224.9511000 	 2.382175 	 -0.5613422000 	 -2.7212490000 
406.10 	 224.9559000 	 2.382250 	 -0.5582936000 	 -2.7187920000 
406.30 	 224.9638000 	 2.382275 	 -0.5619113000 	 -2.7214310000 
406.50 	 224.9702000 	 2.382300 	 -0.5582492000 	 -2.7185790000 
406.70 	 224.9797000 	 2.382325 	 -0.5620289000 	 -2.7218880000 
406.90 	 224.9877000 	 2.382350 	 -0.5581220000 	 -2.7186490000 
407.10 	 224.9956000 	 2.382375 	 -0.5621529000 	 -2.7220030000 
407.30 	 225.0036000 	 2.382350 	 -0.5584781000 	 -2.7182640000 
407.50 	 225.0083000 	 2.382350 	 -0.5623531000 	 -2.7219740000 
407.70 	 225.0131000 	 2.382350 	 -0.5583668000 	 -2.7183280000 
407.90 	 225.0147000 	 2.382350 	 -0.5623245000 	 -2.7218310000 
408.10 	 225.0179000 	 2.382350 	 -0.5584240000 	 -2.7181310000 
408.30 	 225.0179000 	 2.382350 	 -0.5622387000 	 -2.7218410000 
408.50 	 225.0179000 	 2.382350 	 -0.5584939000 	 -2.7182230000 
408.70 	 225.0147000 	 2.382350 	 -0.5620067000 	 -2.7216780000 
408.90 	 225.0147000 	 2.382350 	 -0.5587578000 	 -2.7183020000 
409.10 	 225.0115000 	 2.382350 	 -0.5621147000 	 -2.7216530000 
409.30 	 225.0099000 	 2.382350 	 -0.5587832000 	 -2.7186200000 
409.50 	 225.0067000 	 2.382350 	 -0.5616665000 	 -2.7215930000 
409.70 	 225.0067000 	 2.382350 	 -0.5591266000 	 -2.7188940000 
409.90 	 225.0036000 	 2.382350 	 -0.5615807000 	 -2.7216630000 
410.10 	 224.9988000 	 2.382350 	 -0.5593522000 	 -2.7191100000 
410.30 	 224.9988000 	 2.382350 	 -0.5613835000 	 -2.7215450000 
410.50 	 224.9956000 	 2.382350 	 -0.5595779000 	 -2.7194600000 
410.70 	 224.9908000 	 2.382350 	 -0.5608146000 	 -2.7212360000 
410.90 	 224.9908000 	 2.382350 	 -0.5602996000 	 -2.7200860000 
411.10 	 224.9877000 	 2.382350 	 -0.5602201000 	 -2.7205750000 
411.30 	 224.9829000 	 2.382350 	 -0.5609131000 	 -2.7203880000 
411.50 	 224.9829000 	 2.382350 	 -0.5596161000 	 -2.7200130000 
411.70 	 224.9797000 	 2.382350 	 -0.5610116000 	 -2.7206070000 
411.90 	 224.9749000 	 2.382350 	 -0.5592219000 	 -2.7198060000 
412.10 	 224.9718000 	 2.382350 	 -0.5615902000 	 -2.7213160000 
412.30 	 224.9670000 	 2.382350 	 -0.5588405000 	 -2.7192720000 
412.50 	 224.9638000 	 2.382375 	 -0.5620766000 	 -2.7218980000 
412.70 	 224.9638000 	 2.382375 	 -0.5586783000 	 -2.7200790000 
412.90 	 224.9638000 	 2.382425 	 -0.5622991000 	 -2.7230930000 
413.10 	 224.9638000 	 2.382450 	 -0.5585766000 	 -2.7199140000 
413.30 	 224.9638000 	 2.382475 	 -0.5623436000 	 -2.7231440000 
413.50 	 224.9638000 	 2.382525 	 -0.5584113000 	 -2.7187510000 
413.70 	 224.9638000 	 2.382550 	 -0.5624294000 	 -2.7222000000 
413.90 	 224.9638000 	 2.382575 	 -0.5583159000 	 -2.7188810000 
414.10 	 224.9638000 	 2.382600 	 -0.5622991000 	 -2.7224190000 
414.30 	 224.9638000 	 2.382650 	 -0.5587323000 	 -2.7191070000 
414.50 	 224.9670000 	 2.382675 	 -0.5618636000 	 -2.7224570000 
414.70 	 224.9718000 	 2.382700 	 -0.5589581000 	 -2.7191320000 
414.90 	 224.9749000 	 2.382725 	 -0.5617873000 	 -2.7221710000 
415.10 	 224.9797000 	 2.382725 	 -0.5592505000 	 -2.7193450000 
415.30 	 224.9797000 	 2.382775 	 -0.5615680000 	 -2.7221550000 
415.50 	 224.9845000 	 2.382750 	 -0.5598450000 	 -2.7204040000 
415.70 	 224.9877000 	 2.382775 	 -0.5617650000 	 -2.7225020000 
415.90 	 224.9908000 	 2.382775 	 -0.5604522000 	 -2.7209120000 
416.10 	 224.9956000 	 2.382800 	 -0.5614122000 	 -2.7221870000 
416.30 	 224.9988000 	 2.382825 	 -0.5606238000 	 -2.7208420000 
416.50 	 225.0036000 	 2.382800 	 -0.5615107000 	 -2.7222410000 
416.70 	 225.0067000 	 2.382800 	 -0.5608781000 	 -2.7209980000 
416.90 	 225.0067000 	 2.382800 	 -0.5613263000 	 -2.7219710000 
417.10 	 225.0036000 	 2.382800 	 -0.5610085000 	 -2.7211830000 
417.30 	 224.9988000 	 2.382800 	 -0.5610053000 	 -2.7215930000 
417.50 	 224.9956000 	 2.382800 	 -0.5614281000 	 -2.7214460000 
417.70 	 224.9877000 	 2.382800 	 -0.5605634000 	 -2.7213100000 
417.90 	 224.9829000 	 2.382800 	 -0.5613963000 	 -2.7214560000 
418.10 	 224.9829000 	 2.382800 	 -0.5602932000 	 -2.7209380000 
418.30 	 224.9797000 	 2.382800 	 -0.5620829000 	 -2.7222280000 
418.50 	 224.9797000 	 2.382800 	 -0.5596511000 	 -2.7205210000 
418.70 	 224.9749000 	 2.382825 	 -0.5623309000 	 -2.7219330000 
418.90 	 224.9749000 	 2.382850 	 -0.5596192000 	 -2.7199430000 
419.10 	 224.9797000 	 2.382850 	 -0.5622673000 	 -2.7218500000 
419.30 	 224.9797000 	 2.382875 	 -0.5594794000 	 -2.7200250000 
419.50 	 224.9797000 	 2.382875 	 -0.5625121000 	 -2.7223080000 
419.70 	 224.9797000 	 2.382925 	 -0.5591806000 	 -2.7197550000 
419.90 	 224.9749000 	 2.382900 	 -0.5627028000 	 -2.7230870000 
420.10 	 224.9670000 	 2.382925 	 -0.5591075000 	 -2.7205310000 
420.30 	 224.9638000 	 2.382950 	 -0.5624549000 	 -2.7233410000 
420.50 	 224.9638000 	 2.382975 	 -0.5586147000 	 -2.7204450000 
420.70 	 224.9591000 	 2.383025 	 -0.5620670000 	 -2.7235030000 
420.90 	 224.9591000 	 2.383050 	 -0.5584208000 	 -2.7204010000 
421.10 	 224.9591000 	 2.383075 	 -0.5618286000 	 -2.7236910000 
421.30 	 224.9638000 	 2.383100 	 -0.5580235000 	 -2.7202000000 
421.50 	 224.9670000 	 2.383125 	 -0.5617332000 	 -2.7236140000 
421.70 	 224.9718000 	 2.383150 	 -0.5581760000 	 -2.7202540000 
421.90 	 224.9797000 	 2.383175 	 -0.5623436000 	 -2.7236720000 
422.10 	 224.9797000 	 2.383225 	 -0.5584113000 	 -2.7201870000 
422.30 	 224.9829000 	 2.383200 	 -0.5632019000 	 -2.7236810000 
422.50 	 224.9845000 	 2.383200 	 -0.5592251000 	 -2.7198950000 
422.70 	 224.9877000 	 2.383225 	 -0.5631002000 	 -2.7228640000 
422.90 	 224.9908000 	 2.383250 	 -0.5596129000 	 -2.7195360000 
423.10 	 224.9924000 	 2.383250 	 -0.5627092000 	 -2.7227210000 
423.30 	 224.9988000 	 2.383250 	 -0.5597496000 	 -2.7195100000 
423.50 	 225.0036000 	 2.383250 	 -0.5623944000 	 -2.7225210000 
423.70 	 225.0067000 	 2.383250 	 -0.5602932000 	 -2.7202130000 
423.90 	 225.0067000 	 2.383250 	 -0.5620797000 	 -2.7224190000 
424.10 	 225.0036000 	 2.383250 	 -0.5602741000 	 -2.7200950000 
424.30 	 225.0036000 	 2.383250 	 -0.5616347000 	 -2.7219360000 
424.50 	 225.0036000 	 2.383250 	 -0.5606461000 	 -2.7205150000 
424.70 	 224.9988000 	 2.383250 	 -0.5613009000 	 -2.7217900000 
424.90 	 224.9988000 	 2.383250 	 -0.5608177000 	 -2.7208040000 
425.10 	 224.9972000 	 2.383250 	 -0.5607478000 	 -2.7215030000 
425.30 	 224.9956000 	 2.383250 	 -0.5613645000 	 -2.7211190000 
425.50 	 224.9908000 	 2.383250 	 -0.5606048000 	 -2.7213100000 
425.70 	 224.9877000 	 2.383250 	 -0.5612914000 	 -2.7212050000 
425.90 	 224.9829000 	 2.383250 	 -0.5601692000 	 -2.7208360000 
426.10 	 224.9829000 	 2.383250 	 -0.5618000000 	 -2.7213450000 
426.30 	 224.9829000 	 2.383250 	 -0.5599372000 	 -2.7206360000 
426.50 	 224.9829000 	 2.383275 	 -0.5626965000 	 -2.7217480000 
426.70 	 224.9829000 	 2.383300 	 -0.5602487000 	 -2.7200130000 
426.90 	 224.9829000 	 2.383300 	 -0.5629699000 	 -2.7220500000 
427.10 	 224.9845000 	 2.383300 	 -0.5599658000 	 -2.7198120000 
427.30 	 224.9829000 	 2.383300 	 -0.5631987000 	 -2.7224190000 
427.50 	 224.9797000 	 2.383325 	 -0.5597242000 	 -2.7197200000 
427.70 	 224.9749000 	 2.383350 	 -0.5630525000 	 -2.7225330000 
427.90 	 224.9749000 	 2.383375 	 -0.5597115000 	 -2.7195070000 
428.10 	 224.9781000 	 2.383375 	 -0.5636406000 	 -2.7226260000 
428.30 	 224.9797000 	 2.383375 	 -0.5592410000 	 -2.7194440000 
428.50 	 224.9829000 	 2.383400 	 -0.5633195000 	 -2.7226420000 
428.70 	 224.9813000 	 2.383425 	 -0.5591043000 	 -2.7191640000 
428.90 	 224.9797000 	 2.383400 	 -0.5629222000 	 -2.7228040000 
429.10 	 224.9749000 	 2.383400 	 -0.5590407000 	 -2.7192310000 
429.30 	 224.9734000 	 2.383425 	 -0.5629889000 	 -2.7226990000 
429.50 	 224.9686000 	 2.383450 	 -0.5591297000 	 -2.7191420000 
429.70 	 224.9670000 	 2.383475 	 -0.5628808000 	 -2.7227620000 
429.90 	 224.9670000 	 2.383525 	 -0.5590884000 	 -2.7189700000 
430.10 	 224.9670000 	 2.383550 	 -0.5627791000 	 -2.7225460000 
430.30 	 224.9718000 	 2.383575 	 -0.5594476000 	 -2.7192340000 
430.50 	 224.9749000 	 2.383600 	 -0.5624263000 	 -2.7223940000 
430.70 	 224.9797000 	 2.383625 	 -0.5593522000 	 -2.7193450000 
430.90 	 224.9797000 	 2.383600 	 -0.5628713000 	 -2.7224670000 
431.10 	 224.9877000 	 2.383625 	 -0.5606524000 	 -2.7199650000 
431.30 	 224.9908000 	 2.383650 	 -0.5625693000 	 -2.7225080000 
431.50 	 224.9956000 	 2.383675 	 -0.5609035000 	 -2.7203300000 
431.70 	 225.0020000 	 2.383650 	 -0.5628268000 	 -2.7230260000 
431.90 	 225.0036000 	 2.383650 	 -0.5611706000 	 -2.7209500000 
432.10 	 225.0067000 	 2.383650 	 -0.5623690000 	 -2.7226420000 
432.30 	 225.0067000 	 2.383650 	 -0.5613835000 	 -2.7211670000 
432.50 	 225.0067000 	 2.383650 	 -0.5621402000 	 -2.7225180000 
432.70 	 225.0036000 	 2.383650 	 -0.5617046000 	 -2.7215230000 
432.90 	 224.9988000 	 2.383650 	 -0.5616506000 	 -2.7221650000 
433.10 	 224.9956000 	 2.383650 	 -0.5618699000 	 -2.7218690000 
433.30 	 224.9956000 	 2.383650 	 -0.5614662000 	 -2.7221270000 
433.50 	 224.9956000 	 2.383650 	 -0.5623722000 	 -2.7222700000 
433.70 	 224.9908000 	 2.383650 	 -0.5608749000 	 -2.7216660000 
433.90 	 224.9956000 	 2.383650 	 -0.5628808000 	 -2.7226990000 
434.10 	 224.9956000 	 2.383650 	 -0.5605412000 	 -2.7210710000 
434.30 	 224.9956000 	 2.383650 	 -0.5630271000 	 -2.7226670000 
434.50 	 224.9908000 	 2.383650 	 -0.5601819000 	 -2.7207370000 
434.70 	 224.9908000 	 2.383650 	 -0.5634753000 	 -2.7230930000 
434.90 	 224.9877000 	 2.383650 	 -0.5599467000 	 -2.7203110000 
435.10 	 224.9797000 	 2.383650 	 -0.5634562000 	 -2.7230420000 
435.30 	 224.9749000 	 2.383650 	 -0.5598640000 	 -2.7202130000 
435.50 	 224.9734000 	 2.383675 	 -0.5638663000 	 -2.7234300000 
435.70 	 224.9670000 	 2.383700 	 -0.5599213000 	 -2.7200250000 
435.90 	 224.9702000 	 2.383725 	 -0.5639744000 	 -2.7236870000 
436.10 	 224.9670000 	 2.383750 	 -0.5599340000 	 -2.7203400000 
436.30 	 224.9670000 	 2.383775 	 -0.5638885000 	 -2.7237960000 
436.50 	 224.9638000 	 2.383800 	 -0.5598609000 	 -2.7201590000 
436.70 	 224.9591000 	 2.383850 	 -0.5638345000 	 -2.7238300000 
436.90 	 224.9591000 	 2.383875 	 -0.5597878000 	 -2.7208710000 
437.10 	 224.9559000 	 2.383900 	 -0.5636533000 	 -2.7246510000 
437.30 	 224.9591000 	 2.383925 	 -0.5599785000 	 -2.7216240000 
437.50 	 224.9638000 	 2.383975 	 -0.5634848000 	 -2.7251530000 
437.70 	 224.9638000 	 2.384000 	 -0.5602773000 	 -2.7217550000 
437.90 	 224.9718000 	 2.384025 	 -0.5634308000 	 -2.7248800000 
438.10 	 224.9734000 	 2.384050 	 -0.5602487000 	 -2.7215990000 
438.30 	 224.9797000 	 2.384075 	 -0.5633736000 	 -2.7244380000 
438.50 	 224.9797000 	 2.384075 	 -0.5606143000 	 -2.7224990000 
438.70 	 224.9829000 	 2.384100 	 -0.5631511000 	 -2.7250800000 
438.90 	 224.9877000 	 2.384125 	 -0.5608400000 	 -2.7226640000 
439.10 	 224.9877000 	 2.384100 	 -0.5630811000 	 -2.7250350000 
439.30 	 224.9908000 	 2.384100 	 -0.5612087000 	 -2.7227370000 
439.50 	 224.9988000 	 2.384100 	 -0.5627854000 	 -2.7248130000 
439.70 	 225.0036000 	 2.384100 	 -0.5614344000 	 -2.7228710000 
439.90 	 225.0067000 	 2.384100 	 -0.5626488000 	 -2.7246000000 
440.10 	 225.0115000 	 2.384100 	 -0.5616824000 	 -2.7232390000 
440.30 	 225.0147000 	 2.384100 	 -0.5622800000 	 -2.7245550000 
440.50 	 225.0179000 	 2.384100 	 -0.5619494000 	 -2.7234620000 
440.70 	 225.0226000 	 2.384100 	 -0.5617809000 	 -2.7239260000 
440.90 	 225.0226000 	 2.384100 	 -0.5622928000 	 -2.7239740000 
441.10 	 225.0226000 	 2.384100 	 -0.5613263000 	 -2.7237320000 
441.30 	 225.0226000 	 2.384100 	 -0.5625375000 	 -2.7241230000 
441.50 	 225.0179000 	 2.384100 	 -0.5609671000 	 -2.7233350000 
441.70 	 225.0147000 	 2.384100 	 -0.5627632000 	 -2.7242950000 
441.90 	 225.0115000 	 2.384100 	 -0.5604522000 	 -2.7229910000 
442.10 	 225.0067000 	 2.384100 	 -0.5631129000 	 -2.7249080000 
442.30 	 225.0036000 	 2.384100 	 -0.5603059000 	 -2.7226070000 
442.50 	 224.9956000 	 2.384100 	 -0.5632241000 	 -2.7249210000 
442.70 	 224.9956000 	 2.384100 	 -0.5601724000 	 -2.7223870000 
442.90 	 224.9893000 	 2.384100 	 -0.5635452000 	 -2.7247970000 
443.10 	 224.9877000 	 2.384100 	 -0.5600039000 	 -2.7210200000 
443.30 	 224.9829000 	 2.384100 	 -0.5636501000 	 -2.7239770000 
443.50 	 224.9797000 	 2.384100 	 -0.5598227000 	 -2.7208770000 
443.70 	 224.9797000 	 2.384100 	 -0.5637010000 	 -2.7239800000 
443.90 	 224.9749000 	 2.384100 	 -0.5598704000 	 -2.7207530000 
444.10 	 224.9718000 	 2.384100 	 -0.5638186000 	 -2.7240500000 
444.30 	 224.9654000 	 2.384100 	 -0.5599022000 	 -2.7207660000 
444.50 	 224.9638000 	 2.384100 	 -0.5638790000 	 -2.7243170000 
444.70 	 224.9591000 	 2.384125 	 -0.5603345000 	 -2.7216660000 
444.90 	 224.9591000 	 2.384150 	 -0.5639203000 	 -2.7256230000 
445.10 	 224.9591000 	 2.384175 	 -0.5603473000 	 -2.7221390000 
445.30 	 224.9591000 	 2.384225 	 -0.5638790000 	 -2.7256170000 
445.50 	 224.9591000 	 2.384250 	 -0.5601025000 	 -2.7221080000 
445.70 	 224.9591000 	 2.384275 	 -0.5635484000 	 -2.7256010000 
445.90 	 224.9575000 	 2.384325 	 -0.5600707000 	 -2.7223080000 
446.10 	 224.9559000 	 2.384350 	 -0.5632401000 	 -2.7254260000 
446.30 	 224.9559000 	 2.384375 	 -0.5602805000 	 -2.7223970000 
446.50 	 224.9575000 	 2.384425 	 -0.5630715000 	 -2.7253220000 
446.70 	 224.9591000 	 2.384450 	 -0.5606397000 	 -2.7226570000 
446.90 	 224.9638000 	 2.384500 	 -0.5629413000 	 -2.7252320000 
447.10 	 224.9670000 	 2.384525 	 -0.5607160000 	 -2.7227720000 
447.30 	 224.9718000 	 2.384550 	 -0.5630748000 	 -2.7252040000 
447.50 	 224.9718000 	 2.384575 	 -0.5608463000 	 -2.7226640000 
447.70 	 224.9797000 	 2.384600 	 -0.5628268000 	 -2.7249560000 
447.90 	 224.9829000 	 2.384625 	 -0.5611579000 	 -2.7229150000 
448.10 	 224.9908000 	 2.384600 	 -0.5632718000 	 -2.7236370000 
448.30 	 224.9972000 	 2.384600 	 -0.5618413000 	 -2.7216630000 
448.50 	 225.0036000 	 2.384600 	 -0.5632687000 	 -2.7235980000 
448.70 	 225.0067000 	 2.384600 	 -0.5620988000 	 -2.7219330000 
448.90 	 225.0115000 	 2.384600 	 -0.5628777000 	 -2.7233060000 
449.10 	 225.0115000 	 2.384600 	 -0.5624104000 	 -2.7221300000 
449.30 	 225.0067000 	 2.384600 	 -0.5626488000 	 -2.7231190000 
449.50 	 225.0067000 	 2.384600 	 -0.5628490000 	 -2.7227020000 
449.70 	 225.0036000 	 2.384600 	 -0.5624421000 	 -2.7230010000 
449.90 	 224.9988000 	 2.384600 	 -0.5630398000 	 -2.7228860000 
450.10 	 224.9988000 	 2.384600 	 -0.5617905000 	 -2.7225530000 
450.30 	 224.9956000 	 2.384600 	 -0.5634530000 	 -2.7233860000 
450.50 	 224.9877000 	 2.384600 	 -0.5615139000 	 -2.7222350000 
450.70 	 224.9845000 	 2.384600 	 -0.5634975000 	 -2.7234620000 
450.90 	 224.9813000 	 2.384600 	 -0.5613168000 	 -2.7221620000 
451.10 	 224.9797000 	 2.384600 	 -0.5636914000 	 -2.7236050000 
451.30 	 224.9749000 	 2.384625 	 -0.5611229000 	 -2.7215740000 
451.50 	 224.9797000 	 2.384650 	 -0.5641301000 	 -2.7236590000 
451.70 	 224.9797000 	 2.384675 	 -0.5611293000 	 -2.7215190000 
451.90 	 224.9797000 	 2.384650 	 -0.5644067000 	 -2.7243420000 
452.10 	 224.9797000 	 2.384675 	 -0.5609989000 	 -2.7217130000 
452.30 	 224.9797000 	 2.384700 	 -0.5646102000 	 -2.7241960000 
452.50 	 224.9749000 	 2.384725 	 -0.5608622000 	 -2.7216310000 
452.70 	 224.9749000 	 2.384700 	 -0.5645370000 	 -2.7279630000 
452.90 	 224.9749000 	 2.384725 	 -0.5608686000 	 -2.7291270000 
453.10 	 224.9718000 	 2.384750 	 -0.5648835000 	 -2.7341140000 
453.30 	 224.9718000 	 2.384775 	 -0.5606588000 	 -2.7312500000 
453.50 	 224.9670000 	 2.384825 	 -0.5645625000 	 -2.7354810000 
453.70 	 224.9591000 	 2.384825 	 -0.5607319000 	 -2.7324900000 
453.90 	 224.9495000 	 2.384875 	 -0.5644798000 	 -2.7362250000 
454.10 	 224.9384000 	 2.384900 	 -0.5609925000 	 -2.7329990000 
454.30 	 224.9225000 	 2.384975 	 -0.5642033000 	 -2.7363050000 
454.50 	 224.9098000 	 2.385000 	 -0.5614503000 	 -2.7336500000 
454.70 	 224.9002000 	 2.385050 	 -0.5637200000 	 -2.7361740000 
454.90 	 224.8971000 	 2.385100 	 -0.5618032000 	 -2.7340510000 
455.10 	 224.8971000 	 2.385150 	 -0.5633323000 	 -2.7360600000 
455.30 	 224.9002000 	 2.385175 	 -0.5623245000 	 -2.7345690000 
455.50 	 224.9050000 	 2.385225 	 -0.5627537000 	 -2.7357450000 
455.70 	 224.9114000 	 2.385275 	 -0.5630906000 	 -2.7353640000 
455.90 	 224.9193000 	 2.385300 	 -0.5622037000 	 -2.7355030000 
456.10 	 224.9241000 	 2.385350 	 -0.5632846000 	 -2.7358210000 
456.30 	 224.9320000 	 2.385375 	 -0.5621052000 	 -2.7355230000 
456.50 	 224.9384000 	 2.385450 	 -0.5636056000 	 -2.7360980000 
456.70 	 224.9447000 	 2.385500 	 -0.5617332000 	 -2.7351540000 
456.90 	 224.9511000 	 2.385550 	 -0.5638663000 	 -2.7363710000 
457.10 	 224.9559000 	 2.385575 	 -0.5614090000 	 -2.7348680000 
457.30 	 224.9638000 	 2.385625 	 -0.5642478000 	 -2.7367180000 
457.50 	 224.9670000 	 2.385650 	 -0.5613708000 	 -2.7346770000 
457.70 	 224.9718000 	 2.385675 	 -0.5644989000 	 -2.7370990000 
457.90 	 224.9813000 	 2.385725 	 -0.5610211000 	 -2.7344890000 
458.10 	 224.9877000 	 2.385700 	 -0.5651824000 	 -2.7379860000 
458.30 	 224.9908000 	 2.385700 	 -0.5611007000 	 -2.7352080000 
458.50 	 224.9956000 	 2.385700 	 -0.5648327000 	 -2.7385140000 
458.70 	 224.9988000 	 2.385700 	 -0.5606778000 	 -2.7352210000 
458.90 	 225.0036000 	 2.385700 	 -0.5647914000 	 -2.7385680000 
459.10 	 225.0036000 	 2.385700 	 -0.5607414000 	 -2.7353130000 
459.30 	 225.0067000 	 2.385700 	 -0.5649503000 	 -2.7385620000 
459.50 	 225.0067000 	 2.385700 	 -0.5609417000 	 -2.7353320000 
459.70 	 225.0067000 	 2.385700 	 -0.5649853000 	 -2.7387270000 
459.90 	 225.0036000 	 2.385700 	 -0.5607128000 	 -2.7351000000 
460.10 	 225.0036000 	 2.385700 	 -0.5649630000 	 -2.7387910000 
460.30 	 224.9972000 	 2.385700 	 -0.5609894000 	 -2.7351670000 
460.50 	 224.9908000 	 2.385700 	 -0.5649312000 	 -2.7387170000 
460.70 	 224.9829000 	 2.385725 	 -0.5610721000 	 -2.7354080000 
460.90 	 224.9781000 	 2.385725 	 -0.5654208000 	 -2.7393370000 
461.10 	 224.9718000 	 2.385750 	 -0.5616410000 	 -2.7355930000 
461.30 	 224.9654000 	 2.385775 	 -0.5653985000 	 -2.7392230000 
461.50 	 224.9622000 	 2.385800 	 -0.5619144000 	 -2.7358120000 
461.70 	 224.9575000 	 2.385825 	 -0.5647246000 	 -2.7390160000 
461.90 	 224.9511000 	 2.385875 	 -0.5618954000 	 -2.7360090000 
462.10 	 224.9511000 	 2.385900 	 -0.5648549000 	 -2.7389840000 
462.30 	 224.9511000 	 2.385950 	 -0.5620034000 	 -2.7362820000 
462.50 	 224.9511000 	 2.385975 	 -0.5643622000 	 -2.7390610000 
462.70 	 224.9511000 	 2.386025 	 -0.5623023000 	 -2.7364350000 
462.90 	 224.9559000 	 2.386075 	 -0.5643177000 	 -2.7390070000 
463.10 	 224.9559000 	 2.386100 	 -0.5624358000 	 -2.7365020000 
463.30 	 224.9591000 	 2.386150 	 -0.5639267000 	 -2.7387400000 
463.50 	 224.9670000 	 2.386175 	 -0.5629317000 	 -2.7369400000 
463.70 	 224.9734000 	 2.386200 	 -0.5637805000 	 -2.7385170000 
463.90 	 224.9813000 	 2.386225 	 -0.5626075000 	 -2.7372110000 
464.10 	 224.9956000 	 2.386225 	 -0.5567519000 	 -2.7386350000 
464.30 	 225.0052000 	 2.386250 	 -0.5567105000 	 -2.7380820000 
464.50 	 225.0067000 	 2.386275 	 -0.5562496000 	 -2.7384730000 
464.70 	 225.0147000 	 2.386250 	 -0.5637963000 	 -2.7388220000 
464.90 	 225.0147000 	 2.386250 	 -0.5630652000 	 -2.7385900000 
465.10 	 225.0179000 	 2.386250 	 -0.5640094000 	 -2.7387490000 
465.30 	 225.0147000 	 2.386250 	 -0.5630398000 	 -2.7387970000 
465.50 	 225.0179000 	 2.386250 	 -0.5638759000 	 -2.7388540000 
465.70 	 225.0179000 	 2.386250 	 -0.5631892000 	 -2.7386950000 
465.90 	 225.0147000 	 2.386250 	 -0.5640793000 	 -2.7389810000 
466.10 	 225.0115000 	 2.386250 	 -0.5629476000 	 -2.7385740000 
466.30 	 225.0067000 	 2.386250 	 -0.5639839000 	 -2.7389500000 
466.50 	 225.0067000 	 2.386250 	 -0.5629539000 	 -2.7386600000 
466.70 	 225.0036000 	 2.386250 	 -0.5641556000 	 -2.7389780000 
466.90 	 225.0020000 	 2.386250 	 -0.5626042000 	 -2.7383200000 
467.10 	 224.9988000 	 2.386250 	 -0.5641556000 	 -2.7392130000 
467.30 	 224.9988000 	 2.386250 	 -0.5626361000 	 -2.7383260000 
467.50 	 224.9988000 	 2.386250 	 -0.5639871000 	 -2.7391050000 
467.70 	 224.9956000 	 2.386250 	 -0.5624993000 	 -2.7383770000 
467.90 	 224.9956000 	 2.386250 	 -0.5644671000 	 -2.7392230000 
468.10 	 224.9908000 	 2.386250 	 -0.5623309000 	 -2.7382790000 
468.30 	 224.9908000 	 2.386250 	 -0.5643272000 	 -2.7393150000 
468.50 	 224.9893000 	 2.386250 	 -0.5623086000 	 -2.7382630000 
468.70 	 224.9893000 	 2.386250 	 -0.5643845000 	 -2.7394740000 
468.90 	 224.9877000 	 2.386250 	 -0.5621592000 	 -2.7380630000 
469.10 	 224.9877000 	 2.386250 	 -0.5645497000 	 -2.7397220000 
469.30 	 224.9829000 	 2.386250 	 -0.5621846000 	 -2.7381480000 
469.50 	 224.9797000 	 2.386250 	 -0.5644258000 	 -2.7395690000 
469.70 	 224.9749000 	 2.386250 	 -0.5620511000 	 -2.7380690000 
469.90 	 224.9686000 	 2.386250 	 -0.5647532000 	 -2.7397470000 
470.10 	 224.9670000 	 2.386250 	 -0.5620289000 	 -2.7378300000 
470.30 	 224.9591000 	 2.386250 	 -0.5650457000 	 -2.7399570000 
470.50 	 224.9559000 	 2.386275 	 -0.5623500000 	 -2.7378150000 
470.70 	 224.9511000 	 2.386325 	 -0.5652587000 	 -2.7399990000 
470.90 	 224.9479000 	 2.386375 	 -0.5623500000 	 -2.7377960000 
471.10 	 224.9479000 	 2.386425 	 -0.5651633000 	 -2.7400520000 
471.30 	 224.9479000 	 2.386475 	 -0.5621211000 	 -2.7378400000 
471.50 	 224.9479000 	 2.386525 	 -0.5652078000 	 -2.7401350000 
471.70 	 224.9511000 	 2.386575 	 -0.5620416000 	 -2.7376170000 
471.90 	 224.9559000 	 2.386625 	 -0.5653604000 	 -2.7402810000 
472.10 	 224.9575000 	 2.386650 	 -0.5618350000 	 -2.7375440000 
472.30 	 224.9638000 	 2.386675 	 -0.5654303000 	 -2.7403670000 
472.50 	 224.9638000 	 2.386700 	 -0.5616093000 	 -2.7373310000 
472.70 	 224.9718000 	 2.386750 	 -0.5651887000 	 -2.7403350000 
472.90 	 224.9781000 	 2.386775 	 -0.5614249000 	 -2.7373190000 
473.10 	 224.9845000 	 2.386775 	 -0.5660279000 	 -2.7404180000 
473.30 	 224.9908000 	 2.386775 	 -0.5622323000 	 -2.7374780000 
473.50 	 224.9988000 	 2.386800 	 -0.5660915000 	 -2.7404750000 
473.70 	 225.0036000 	 2.386800 	 -0.5623849000 	 -2.7375000000 
473.90 	 225.0067000 	 2.386800 	 -0.5658817000 	 -2.7409050000 
474.10 	 225.0115000 	 2.386800 	 -0.5620797000 	 -2.7378590000 
474.30 	 225.0179000 	 2.386800 	 -0.5660502000 	 -2.7409710000 
474.50 	 225.0179000 	 2.386800 	 -0.5622705000 	 -2.7377700000 
474.70 	 225.0226000 	 2.386800 	 -0.5660693000 	 -2.7409490000 
474.90 	 225.0258000 	 2.386800 	 -0.5620289000 	 -2.7378850000 
475.10 	 225.0258000 	 2.386800 	 -0.5658754000 	 -2.7409360000 
475.30 	 225.0306000 	 2.386800 	 -0.5621624000 	 -2.7377450000 
475.50 	 225.0306000 	 2.386775 	 -0.5661328000 	 -2.7410410000 
475.70 	 225.0322000 	 2.386750 	 -0.5621497000 	 -2.7376780000 
475.90 	 225.0306000 	 2.386725 	 -0.5660693000 	 -2.7411270000 
476.10 	 225.0306000 	 2.386700 	 -0.5622737000 	 -2.7377670000 
476.30 	 225.0242000 	 2.386700 	 -0.5663013000 	 -2.7411530000 
476.50 	 225.0226000 	 2.386650 	 -0.5620353000 	 -2.7377570000 
476.70 	 225.0179000 	 2.386650 	 -0.5662791000 	 -2.7412160000 
476.90 	 225.0147000 	 2.386650 	 -0.5621846000 	 -2.7376840000 
477.10 	 225.0115000 	 2.386625 	 -0.5660979000 	 -2.7412480000 
477.30 	 225.0067000 	 2.386600 	 -0.5622165000 	 -2.7376080000 
477.50 	 225.0036000 	 2.386600 	 -0.5662791000 	 -2.7413150000 
477.70 	 224.9988000 	 2.386600 	 -0.5622228000 	 -2.7376330000 
477.90 	 224.9956000 	 2.386600 	 -0.5660089000 	 -2.7413080000 
478.10 	 224.9908000 	 2.386600 	 -0.5621529000 	 -2.7376780000 
478.30 	 224.9877000 	 2.386600 	 -0.5661901000 	 -2.7415180000 
478.50 	 224.9877000 	 2.386600 	 -0.5622991000 	 -2.7377770000 
478.70 	 224.9829000 	 2.386600 	 -0.5659516000 	 -2.7413620000 
478.90 	 224.9829000 	 2.386600 	 -0.5622928000 	 -2.7376370000 
479.10 	 224.9877000 	 2.386600 	 -0.5661996000 	 -2.7412990000 
479.30 	 224.9829000 	 2.386600 	 -0.5621338000 	 -2.7376330000 
479.50 	 224.9797000 	 2.386600 	 -0.5661392000 	 -2.7413620000 
479.70 	 224.9718000 	 2.386600 	 -0.5622355000 	 -2.7378080000 
479.90 	 224.9670000 	 2.386600 	 -0.5660248000 	 -2.7414390000 
480.10 	 224.9638000 	 2.386625 	 -0.5620956000 	 -2.7377380000 
480.30 	 224.9638000 	 2.386650 	 -0.5660756000 	 -2.7414130000 
480.50 	 224.9638000 	 2.386700 	 -0.5622165000 	 -2.7379230000 
480.70 	 224.9638000 	 2.386725 	 -0.5661456000 	 -2.7414860000 
480.90 	 224.9638000 	 2.386750 	 -0.5620956000 	 -2.7376560000 
481.10 	 224.9638000 	 2.386775 	 -0.5659580000 	 -2.7414890000 
481.30 	 224.9622000 	 2.386825 	 -0.5620162000 	 -2.7377250000 
481.50 	 224.9591000 	 2.386850 	 -0.5659008000 	 -2.7414290000 
481.70 	 224.9591000 	 2.386875 	 -0.5622514000 	 -2.7378110000 
481.90 	 224.9638000 	 2.386900 	 -0.5658309000 	 -2.7412730000 
482.10 	 224.9638000 	 2.386925 	 -0.5622482000 	 -2.7378050000 
482.30 	 224.9638000 	 2.386975 	 -0.5658277000 	 -2.7413850000 
482.50 	 224.9654000 	 2.387000 	 -0.5622991000 	 -2.7379390000 
482.70 	 224.9638000 	 2.387025 	 -0.5657069000 	 -2.7415120000 
482.90 	 224.9670000 	 2.387050 	 -0.5622387000 	 -2.7379000000 
483.10 	 224.9670000 	 2.387075 	 -0.5656592000 	 -2.7414510000 
483.30 	 224.9718000 	 2.387125 	 -0.5624485000 	 -2.7380820000 
483.50 	 224.9718000 	 2.387125 	 -0.5655352000 	 -2.7412220000 
483.70 	 224.9749000 	 2.387175 	 -0.5624676000 	 -2.7381450000 
483.90 	 224.9797000 	 2.387175 	 -0.5653858000 	 -2.7412610000 
484.10 	 224.9797000 	 2.387200 	 -0.5626138000 	 -2.7382790000 
484.30 	 224.9829000 	 2.387225 	 -0.5654240000 	 -2.7413720000 
484.50 	 224.9877000 	 2.387200 	 -0.5633545000 	 -2.7384920000 
484.70 	 224.9940000 	 2.387200 	 -0.5659898000 	 -2.7415750000 
484.90 	 224.9956000 	 2.387200 	 -0.5630843000 	 -2.7383770000 
485.10 	 225.0036000 	 2.387200 	 -0.5660407000 	 -2.7416990000 
485.30 	 225.0036000 	 2.387200 	 -0.5631383000 	 -2.7383770000 
485.50 	 225.0067000 	 2.387200 	 -0.5659358000 	 -2.7417090000 
485.70 	 225.0036000 	 2.387200 	 -0.5632814000 	 -2.7387080000 
485.90 	 225.0067000 	 2.387200 	 -0.5659803000 	 -2.7415880000 
486.10 	 225.0052000 	 2.387200 	 -0.5632782000 	 -2.7385740000 
486.30 	 225.0067000 	 2.387200 	 -0.5659358000 	 -2.7416360000 
486.50 	 225.0052000 	 2.387200 	 -0.5631987000 	 -2.7387170000 
486.70 	 225.0067000 	 2.387200 	 -0.5657800000 	 -2.7416550000 
486.90 	 225.0067000 	 2.387200 	 -0.5631765000 	 -2.7386280000 
487.10 	 225.0067000 	 2.387200 	 -0.5659040000 	 -2.7416800000 
487.30 	 225.0067000 	 2.387200 	 -0.5629921000 	 -2.7385620000 
487.50 	 225.0067000 	 2.387200 	 -0.5660502000 	 -2.7416010000 
487.70 	 225.0036000 	 2.387200 	 -0.5630525000 	 -2.7386600000 
487.90 	 225.0036000 	 2.387200 	 -0.5659516000 	 -2.7415910000 
488.10 	 225.0036000 	 2.387200 	 -0.5630175000 	 -2.7388190000 
488.30 	 224.9988000 	 2.387200 	 -0.5659707000 	 -2.7417470000 
488.50 	 224.9988000 	 2.387200 	 -0.5630843000 	 -2.7388540000 
488.70 	 224.9988000 	 2.387200 	 -0.5659835000 	 -2.7417600000 
488.90 	 224.9956000 	 2.387200 	 -0.5630652000 	 -2.7388540000 
489.10 	 224.9893000 	 2.387200 	 -0.5659199000 	 -2.7418110000 
489.30 	 224.9877000 	 2.387225 	 -0.5631161000 	 -2.7387020000 
489.50 	 224.9829000 	 2.387225 	 -0.5658817000 	 -2.7417850000 
489.70 	 224.9797000 	 2.387250 	 -0.5632210000 	 -2.7387400000 
489.90 	 224.9718000 	 2.387250 	 -0.5659040000 	 -2.7414930000 
490.10 	 224.9718000 	 2.387275 	 -0.5635357000 	 -2.7386950000 
490.30 	 224.9670000 	 2.387275 	 -0.5662251000 	 -2.7417880000 
490.50 	 224.9670000 	 2.387325 	 -0.5631733000 	 -2.7387210000 
490.70 	 224.9638000 	 2.387350 	 -0.5664508000 	 -2.7419150000 
490.90 	 224.9591000 	 2.387375 	 -0.5630302000 	 -2.7384880000 
491.10 	 224.9622000 	 2.387425 	 -0.5663967000 	 -2.7418960000 
491.30 	 224.9591000 	 2.387450 	 -0.5630843000 	 -2.7385330000 
491.50 	 224.9591000 	 2.387475 	 -0.5663903000 	 -2.7417950000 
491.70 	 224.9591000 	 2.387500 	 -0.5629571000 	 -2.7384880000 
491.90 	 224.9638000 	 2.387525 	 -0.5664285000 	 -2.7418390000 
492.10 	 224.9718000 	 2.387575 	 -0.5631002000 	 -2.7383450000 
492.30 	 224.9749000 	 2.387600 	 -0.5666669000 	 -2.7418800000 
492.50 	 224.9749000 	 2.387625 	 -0.5631034000 	 -2.7385330000 
492.70 	 224.9813000 	 2.387625 	 -0.5669785000 	 -2.7420070000 
492.90 	 224.9877000 	 2.387625 	 -0.5630016000 	 -2.7386920000 
493.10 	 224.9940000 	 2.387650 	 -0.5668386000 	 -2.7423160000 
493.30 	 224.9988000 	 2.387650 	 -0.5631701000 	 -2.7385200000 
493.50 	 225.0036000 	 2.387650 	 -0.5671151000 	 -2.7425290000 
493.70 	 225.0067000 	 2.387650 	 -0.5631478000 	 -2.7389750000 
493.90 	 225.0115000 	 2.387650 	 -0.5671024000 	 -2.7424430000 
494.10 	 225.0147000 	 2.387650 	 -0.5630811000 	 -2.7389180000 
494.30 	 225.0147000 	 2.387650 	 -0.5670261000 	 -2.7425320000 
494.50 	 225.0147000 	 2.387650 	 -0.5629285000 	 -2.7389110000 
494.70 	 225.0147000 	 2.387650 	 -0.5670961000 	 -2.7424080000 
494.90 	 225.0115000 	 2.387650 	 -0.5631225000 	 -2.7388700000 
495.10 	 225.0067000 	 2.387650 	 -0.5669530000 	 -2.7423030000 
495.30 	 225.0036000 	 2.387650 	 -0.5630875000 	 -2.7393630000 
495.50 	 225.0004000 	 2.387650 	 -0.5668322000 	 -2.7423160000 
495.70 	 224.9988000 	 2.387650 	 -0.5632718000 	 -2.7392170000 
495.90 	 224.9988000 	 2.387650 	 -0.5668609000 	 -2.7420900000 
496.10 	 224.9988000 	 2.387650 	 -0.5633132000 	 -2.7393090000 
496.30 	 224.9988000 	 2.387650 	 -0.5666701000 	 -2.7421570000 
496.50 	 224.9972000 	 2.387650 	 -0.5634086000 	 -2.7396110000 
496.70 	 224.9956000 	 2.387650 	 -0.5666542000 	 -2.7419540000 
496.90 	 224.9908000 	 2.387650 	 -0.5633418000 	 -2.7394070000 
497.10 	 224.9908000 	 2.387650 	 -0.5667750000 	 -2.7421630000 
497.30 	 224.9908000 	 2.387650 	 -0.5634022000 	 -2.7393020000 
497.50 	 224.9908000 	 2.387650 	 -0.5668227000 	 -2.7422400000 
497.70 	 224.9908000 	 2.387650 	 -0.5633068000 	 -2.7393790000 
497.90 	 224.9908000 	 2.387650 	 -0.5665938000 	 -2.7421090000 
498.10 	 224.9877000 	 2.387650 	 -0.5636247000 	 -2.7395920000 
498.30 	 224.9829000 	 2.387650 	 -0.5662759000 	 -2.7416930000 
498.50 	 224.9797000 	 2.387650 	 -0.5635802000 	 -2.7398080000 
498.70 	 224.9797000 	 2.387650 	 -0.5661996000 	 -2.7416870000 
498.90 	 224.9749000 	 2.387650 	 -0.5638981000 	 -2.7401540000 
499.10 	 224.9734000 	 2.387650 	 -0.5659930000 	 -2.7414040000 
499.30 	 224.9718000 	 2.387650 	 -0.5639076000 	 -2.7401290000 
499.50 	 224.9718000 	 2.387675 	 -0.5658658000 	 -2.7411810000 
499.70 	 224.9718000 	 2.387700 	 -0.5646006000 	 -2.7408630000 
499.90 	 224.9718000 	 2.387700 	 -0.5657196000 	 -2.7411300000 
500.10 	 224.9718000 	 2.387750 	 -0.5646992000 	 -2.7408730000 
500.30 	 224.9718000 	 2.387775 	 -0.5656052000 	 -2.7409970000 
500.50 	 224.9718000 	 2.387775 	 -0.5647659000 	 -2.7408850000 
500.70 	 224.9670000 	 2.387800 	 -0.5653540000 	 -2.7406660000 
500.90 	 224.9718000 	 2.387825 	 -0.5648708000 	 -2.7410980000 
501.10 	 224.9670000 	 2.387850 	 -0.5653477000 	 -2.7409300000 
501.30 	 224.9686000 	 2.387875 	 -0.5645816000 	 -2.7408090000 
501.50 	 224.9670000 	 2.387900 	 -0.5655066000 	 -2.7409620000 
501.70 	 224.9670000 	 2.387925 	 -0.5644830000 	 -2.7410480000 
501.90 	 224.9670000 	 2.387975 	 -0.5652237000 	 -2.7408820000 
502.10 	 224.9670000 	 2.388000 	 -0.5643272000 	 -2.7409870000 
502.30 	 224.9718000 	 2.388025 	 -0.5653922000 	 -2.7412890000 
502.50 	 224.9718000 	 2.388050 	 -0.5646006000 	 -2.7410790000 
502.70 	 224.9797000 	 2.388075 	 -0.5653763000 	 -2.7408470000 
502.90 	 224.9845000 	 2.388075 	 -0.5648168000 	 -2.7412030000 
503.10 	 224.9908000 	 2.388100 	 -0.5652968000 	 -2.7408920000 
503.30 	 224.9956000 	 2.388125 	 -0.5649249000 	 -2.7411110000 
503.50 	 225.0036000 	 2.388100 	 -0.5655066000 	 -2.7409550000 
503.70 	 225.0067000 	 2.388100 	 -0.5653286000 	 -2.7415400000 
503.90 	 225.0115000 	 2.388100 	 -0.5653604000 	 -2.7407420000 
504.10 	 225.0147000 	 2.388100 	 -0.5654685000 	 -2.7417500000 
504.30 	 225.0179000 	 2.388100 	 -0.5648740000 	 -2.7404400000 
504.50 	 225.0210000 	 2.388100 	 -0.5657737000 	 -2.7419030000 
504.70 	 225.0226000 	 2.388100 	 -0.5648358000 	 -2.7403930000 
504.90 	 225.0226000 	 2.388100 	 -0.5657323000 	 -2.7420070000 
505.10 	 225.0210000 	 2.388100 	 -0.5645180000 	 -2.7401420000 
505.30 	 225.0163000 	 2.388100 	 -0.5658436000 	 -2.7420520000 
505.50 	 225.0115000 	 2.388100 	 -0.5644481000 	 -2.7402150000 
505.70 	 225.0067000 	 2.388075 	 -0.5662441000 	 -2.7422970000 
505.90 	 225.0036000 	 2.388050 	 -0.5643972000 	 -2.7400370000 
506.10 	 224.9988000 	 2.388050 	 -0.5662282000 	 -2.7425610000 
506.30 	 224.9988000 	 2.388050 	 -0.5644194000 	 -2.7400490000 
506.50 	 225.0020000 	 2.388050 	 -0.5662219000 	 -2.7423380000 
506.70 	 225.0036000 	 2.388050 	 -0.5643018000 	 -2.7397980000 
506.90 	 225.0067000 	 2.388050 	 -0.5665429000 	 -2.7426880000 
507.10 	 225.0115000 	 2.388050 	 -0.5638568000 	 -2.7397820000 
507.30 	 225.0115000 	 2.388050 	 -0.5666097000 	 -2.7427770000 
507.50 	 225.0115000 	 2.388050 	 -0.5635071000 	 -2.7395310000 
507.70 	 225.0067000 	 2.388050 	 -0.5668926000 	 -2.7429290000 
507.90 	 225.0067000 	 2.388050 	 -0.5635865000 	 -2.7394100000 
508.10 	 225.0036000 	 2.388050 	 -0.5669181000 	 -2.7428940000 
508.30 	 224.9988000 	 2.388050 	 -0.5637233000 	 -2.7393500000 
508.50 	 224.9956000 	 2.388050 	 -0.5671120000 	 -2.7430410000 
508.70 	 224.9893000 	 2.388050 	 -0.5638186000 	 -2.7394610000 
508.90 	 224.9877000 	 2.388050 	 -0.5670102000 	 -2.7429900000 
509.10 	 224.9829000 	 2.388050 	 -0.5638059000 	 -2.7395030000 
509.30 	 224.9829000 	 2.388050 	 -0.5674298000 	 -2.7428500000 
509.50 	 224.9829000 	 2.388050 	 -0.5636914000 	 -2.7394930000 
509.70 	 224.9829000 	 2.388050 	 -0.5671914000 	 -2.7429680000 
509.90 	 224.9829000 	 2.388050 	 -0.5637074000 	 -2.7396330000 
510.10 	 224.9813000 	 2.388050 	 -0.5673377000 	 -2.7430410000 
510.30 	 224.9797000 	 2.388050 	 -0.5636279000 	 -2.7394680000 
510.50 	 224.9797000 	 2.388050 	 -0.5673631000 	 -2.7431010000 
510.70 	 224.9749000 	 2.388050 	 -0.5637582000 	 -2.7395760000 
510.90 	 224.9718000 	 2.388050 	 -0.5673345000 	 -2.7430060000 
511.10 	 224.9670000 	 2.388050 	 -0.5637614000 	 -2.7395760000 
511.30 	 224.9654000 	 2.388075 	 -0.5673345000 	 -2.7429610000 
511.50 	 224.9591000 	 2.388125 	 -0.5637296000 	 -2.7396650000 
511.70 	 224.9591000 	 2.388150 	 -0.5673282000 	 -2.7429710000 
511.90 	 224.9559000 	 2.388200 	 -0.5636342000 	 -2.7396080000 
512.10 	 224.9559000 	 2.388225 	 -0.5672614000 	 -2.7430440000 
512.30 	 224.9511000 	 2.388275 	 -0.5635961000 	 -2.7394390000 
512.50 	 224.9479000 	 2.388325 	 -0.5672550000 	 -2.7431650000 
512.70 	 224.9479000 	 2.388375 	 -0.5635611000 	 -2.7395440000 
512.90 	 224.9447000 	 2.388425 	 -0.5675347000 	 -2.7431770000 
513.10 	 224.9447000 	 2.388450 	 -0.5634435000 	 -2.7394800000 
513.30 	 224.9479000 	 2.388525 	 -0.5674712000 	 -2.7431770000 
513.50 	 224.9559000 	 2.388550 	 -0.5633990000 	 -2.7395470000 
513.70 	 224.9654000 	 2.388600 	 -0.5675952000 	 -2.7432160000 
513.90 	 224.9765000 	 2.388625 	 -0.5634721000 	 -2.7394290000 
514.10 	 224.9893000 	 2.388650 	 -0.5674108000 	 -2.7431900000 
514.30 	 224.9988000 	 2.388675 	 -0.5633418000 	 -2.7393020000 
514.50 	 225.0067000 	 2.388650 	 -0.5676333000 	 -2.7432920000 
514.70 	 225.0115000 	 2.388650 	 -0.5638123000 	 -2.7396740000 
514.90 	 225.0147000 	 2.388650 	 -0.5678590000 	 -2.7432920000 
515.10 	 225.0163000 	 2.388650 	 -0.5635516000 	 -2.7395220000 
515.30 	 225.0179000 	 2.388650 	 -0.5677096000 	 -2.7432410000 
515.50 	 225.0226000 	 2.388650 	 -0.5636024000 	 -2.7395790000 
515.70 	 225.0258000 	 2.388650 	 -0.5676873000 	 -2.7433620000 
515.90 	 225.0306000 	 2.388650 	 -0.5637137000 	 -2.7395980000 
516.10 	 225.0306000 	 2.388650 	 -0.5676206000 	 -2.7432980000 
516.30 	 225.0306000 	 2.388625 	 -0.5637900000 	 -2.7397030000 
516.50 	 225.0258000 	 2.388600 	 -0.5676333000 	 -2.7431960000 
516.70 	 225.0242000 	 2.388575 	 -0.5637233000 	 -2.7397190000 
516.90 	 225.0210000 	 2.388550 	 -0.5676143000 	 -2.7430530000 
517.10 	 225.0179000 	 2.388550 	 -0.5636851000 	 -2.7396330000 
517.30 	 225.0179000 	 2.388525 	 -0.5675061000 	 -2.7430250000 
517.50 	 225.0147000 	 2.388500 	 -0.5638504000 	 -2.7398970000 
517.70 	 225.0179000 	 2.388500 	 -0.5673631000 	 -2.7428410000 
517.90 	 225.0147000 	 2.388500 	 -0.5640507000 	 -2.7401760000 
518.10 	 225.0179000 	 2.388500 	 -0.5674171000 	 -2.7426880000 
518.30 	 225.0147000 	 2.388475 	 -0.5639998000 	 -2.7401510000 
518.50 	 225.0147000 	 2.388450 	 -0.5673377000 	 -2.7426880000 
518.70 	 225.0115000 	 2.388450 	 -0.5642287000 	 -2.7403670000 
518.90 	 225.0067000 	 2.388450 	 -0.5671215000 	 -2.7426660000 
519.10 	 225.0036000 	 2.388450 	 -0.5641778000 	 -2.7402880000 
519.30 	 224.9988000 	 2.388450 	 -0.5674140000 	 -2.7426720000 
519.50 	 224.9956000 	 2.388450 	 -0.5641873000 	 -2.7402880000 
519.70 	 224.9956000 	 2.388450 	 -0.5671787000 	 -2.7425420000 
519.90 	 224.9956000 	 2.388450 	 -0.5642605000 	 -2.7405390000 
520.10 	 224.9956000 	 2.388450 	 -0.5671692000 	 -2.7423600000 
520.30 	 224.9988000 	 2.388450 	 -0.5643654000 	 -2.7405420000 
520.50 	 224.9972000 	 2.388450 	 -0.5670770000 	 -2.7424110000 
520.70 	 224.9988000 	 2.388450 	 -0.5646833000 	 -2.7408540000 
520.90 	 224.9908000 	 2.388450 	 -0.5668449000 	 -2.7421860000 
521.10 	 224.9893000 	 2.388450 	 -0.5643495000 	 -2.7407420000 
521.30 	 224.9877000 	 2.388450 	 -0.5667273000 	 -2.7420680000 
521.50 	 224.9877000 	 2.388450 	 -0.5646833000 	 -2.7409170000 
521.70 	 224.9861000 	 2.388450 	 -0.5666415000 	 -2.7418490000 
521.90 	 224.9829000 	 2.388450 	 -0.5648295000 	 -2.7411300000 
522.10 	 224.9877000 	 2.388450 	 -0.5665271000 	 -2.7418680000 
522.30 	 224.9845000 	 2.388450 	 -0.5649154000 	 -2.7410190000 
522.50 	 224.9845000 	 2.388450 	 -0.5662823000 	 -2.7417370000 
522.70 	 224.9829000 	 2.388450 	 -0.5651379000 	 -2.7413210000 
522.90 	 224.9797000 	 2.388450 	 -0.5662918000 	 -2.7418930000 
523.10 	 224.9734000 	 2.388450 	 -0.5652428000 	 -2.7414040000 
523.30 	 224.9670000 	 2.388450 	 -0.5660788000 	 -2.7413910000 
523.50 	 224.9638000 	 2.388475 	 -0.5653064000 	 -2.7415500000 
523.70 	 224.9591000 	 2.388525 	 -0.5659803000 	 -2.7413780000 
523.90 	 224.9559000 	 2.388550 	 -0.5653095000 	 -2.7416320000 
524.10 	 224.9591000 	 2.388575 	 -0.5660661000 	 -2.7413750000 
524.30 	 224.9591000 	 2.388625 	 -0.5651601000 	 -2.7413970000 
524.50 	 224.9591000 	 2.388650 	 -0.5659803000 	 -2.7416960000 
524.70 	 224.9638000 	 2.388675 	 -0.5654081000 	 -2.7416580000 
524.90 	 224.9638000 	 2.388700 	 -0.5656274000 	 -2.7410220000 
525.10 	 224.9638000 	 2.388750 	 -0.5656274000 	 -2.7416550000 
525.30 	 224.9638000 	 2.388775 	 -0.5657101000 	 -2.7412060000 
525.50 	 224.9638000 	 2.388800 	 -0.5657037000 	 -2.7419060000 
525.70 	 224.9638000 	 2.388825 	 -0.5656402000 	 -2.7411330000 
525.90 	 224.9638000 	 2.388850 	 -0.5659072000 	 -2.7421030000 
526.10 	 224.9638000 	 2.388900 	 -0.5653350000 	 -2.7408570000 
526.30 	 224.9638000 	 2.388925 	 -0.5660121000 	 -2.7421890000 
526.50 	 224.9670000 	 2.388950 	 -0.5652778000 	 -2.7407620000 
526.70 	 224.9718000 	 2.388975 	 -0.5662346000 	 -2.7424340000 
526.90 	 224.9749000 	 2.389000 	 -0.5651855000 	 -2.7405170000 
527.10 	 224.9797000 	 2.389025 	 -0.5662854000 	 -2.7421600000 
527.30 	 224.9829000 	 2.389000 	 -0.5651538000 	 -2.7403710000 
527.50 	 224.9908000 	 2.389025 	 -0.5665016000 	 -2.7423760000 
527.70 	 224.9956000 	 2.389050 	 -0.5645688000 	 -2.7400590000 
527.90 	 224.9988000 	 2.389050 	 -0.5651887000 	 -2.7428310000 
528.10 	 225.0067000 	 2.389050 	 -0.5645021000 	 -2.7401130000 
528.30 	 225.0067000 	 2.389050 	 -0.5670452000 	 -2.7430150000 
528.50 	 225.0115000 	 2.389050 	 -0.5641587000 	 -2.7401100000 
528.70 	 225.0147000 	 2.389050 	 -0.5669975000 	 -2.7430790000 
528.90 	 225.0147000 	 2.389050 	 -0.5639680000 	 -2.7399730000 
529.10 	 225.0163000 	 2.389050 	 -0.5672264000 	 -2.7430470000 
529.30 	 225.0179000 	 2.389050 	 -0.5639966000 	 -2.7397920000 
529.50 	 225.0179000 	 2.389050 	 -0.5671437000 	 -2.7432190000 
529.70 	 225.0147000 	 2.389050 	 -0.5636724000 	 -2.7399000000 
529.90 	 225.0115000 	 2.389050 	 -0.5673631000 	 -2.7433710000 
530.10 	 225.0067000 	 2.389050 	 -0.5638981000 	 -2.7399060000 
530.30 	 225.0036000 	 2.389050 	 -0.5672264000 	 -2.7433270000 
530.50 	 225.0036000 	 2.389050 	 -0.5636947000 	 -2.7397060000 
530.70 	 225.0036000 	 2.389050 	 -0.5673981000 	 -2.7434030000 
530.90 	 225.0036000 	 2.389050 	 -0.5635548000 	 -2.7397570000 
531.10 	 225.0036000 	 2.389050 	 -0.5673218000 	 -2.7434920000 
531.30 	 224.9988000 	 2.389050 	 -0.5636184000 	 -2.7396810000 
531.50 	 224.9956000 	 2.389050 	 -0.5675030000 	 -2.7433940000 
531.70 	 224.9908000 	 2.389050 	 -0.5632655000 	 -2.7396900000 
531.90 	 224.9877000 	 2.389050 	 -0.5674394000 	 -2.7435140000 
532.10 	 224.9877000 	 2.389050 	 -0.5634626000 	 -2.7397630000 
532.30 	 224.9829000 	 2.389050 	 -0.5673282000 	 -2.7434990000 
532.50 	 224.9813000 	 2.389050 	 -0.5633290000 	 -2.7396870000 
532.70 	 224.9797000 	 2.389050 	 -0.5673790000 	 -2.7434190000 
532.90 	 224.9749000 	 2.389050 	 -0.5633831000 	 -2.7397320000 
533.10 	 224.9734000 	 2.389050 	 -0.5675666000 	 -2.7434410000 
533.30 	 224.9718000 	 2.389050 	 -0.5632782000 	 -2.7398080000 
533.50 	 224.9749000 	 2.389050 	 -0.5674521000 	 -2.7433750000 
533.70 	 224.9749000 	 2.389075 	 -0.5634721000 	 -2.7398200000 
533.90 	 224.9749000 	 2.389100 	 -0.5674775000 	 -2.7434540000 
534.10 	 224.9797000 	 2.389100 	 -0.5633895000 	 -2.7398520000 
534.30 	 224.9749000 	 2.389150 	 -0.5674934000 	 -2.7433870000 
534.50 	 224.9749000 	 2.389175 	 -0.5633290000 	 -2.7399060000 
534.70 	 224.9718000 	 2.389175 	 -0.5647850000 	 -2.7436730000 
534.90 	 224.9718000 	 2.389175 	 -0.5602010000 	 -2.7400720000 
535.10 	 224.9718000 	 2.389225 	 -0.5642096000 	 -2.7436290000 
535.30 	 224.9718000 	 2.389225 	 -0.5604903000 	 -2.7400240000 
535.50 	 224.9749000 	 2.389250 	 -0.5640475000 	 -2.7434830000 
535.70 	 224.9749000 	 2.389275 	 -0.5638949000 	 -2.7404150000 
535.90 	 224.9749000 	 2.389275 	 -0.5676365000 	 -2.7434600000 
536.10 	 224.9749000 	 2.389325 	 -0.5640761000 	 -2.7402150000 
536.30 	 224.9749000 	 2.389325 	 -0.5679480000 	 -2.7434480000 
536.50 	 224.9718000 	 2.389350 	 -0.5640125000 	 -2.7402720000 
536.70 	 224.9734000 	 2.389375 	 -0.5680911000 	 -2.7434440000 
536.90 	 224.9749000 	 2.389375 	 -0.5642923000 	 -2.7403450000 
537.10 	 224.9749000 	 2.389425 	 -0.5677446000 	 -2.7432630000 
537.30 	 224.9749000 	 2.389425 	 -0.5641747000 	 -2.7403830000 
537.50 	 224.9749000 	 2.389450 	 -0.5679671000 	 -2.7434280000 
537.70 	 224.9797000 	 2.389450 	 -0.5642096000 	 -2.7404980000 
537.90 	 224.9797000 	 2.389475 	 -0.5675952000 	 -2.7432380000 
538.10 	 224.9829000 	 2.389500 	 -0.5642636000 	 -2.7405800000 
538.30 	 224.9893000 	 2.389500 	 -0.5675347000 	 -2.7435080000 
538.50 	 224.9956000 	 2.389500 	 -0.5646674000 	 -2.7409710000 
538.70 	 224.9956000 	 2.389500 	 -0.5681069000 	 -2.7436480000 
538.90 	 225.0036000 	 2.389500 	 -0.5648105000 	 -2.7412350000 
539.10 	 225.0036000 	 2.389500 	 -0.5680180000 	 -2.7434220000 
539.30 	 225.0067000 	 2.389500 	 -0.5648899000 	 -2.7411170000 
539.50 	 225.0083000 	 2.389500 	 -0.5677732000 	 -2.7431960000 
539.70 	 225.0115000 	 2.389500 	 -0.5652428000 	 -2.7415340000 
539.90 	 225.0115000 	 2.389500 	 -0.5675793000 	 -2.7431040000 
540.10 	 225.0083000 	 2.389500 	 -0.5652015000 	 -2.7414770000 
540.30 	 225.0067000 	 2.389500 	 -0.5675952000 	 -2.7432280000 
540.50 	 224.9988000 	 2.389500 	 -0.5650966000 	 -2.7415340000 
540.70 	 224.9956000 	 2.389500 	 -0.5676079000 	 -2.7430250000 
540.90 	 224.9924000 	 2.389500 	 -0.5649980000 	 -2.7414640000 
541.10 	 224.9877000 	 2.389500 	 -0.5675856000 	 -2.7432730000 
541.30 	 224.9861000 	 2.389500 	 -0.5651283000 	 -2.7416070000 
541.50 	 224.9829000 	 2.389500 	 -0.5672932000 	 -2.7428500000 
541.70 	 224.9829000 	 2.389500 	 -0.5654430000 	 -2.7419730000 
541.90 	 224.9797000 	 2.389500 	 -0.5670611000 	 -2.7428280000 
542.10 	 224.9797000 	 2.389525 	 -0.5657959000 	 -2.7421980000 
542.30 	 224.9749000 	 2.389550 	 -0.5668990000 	 -2.7427320000 
542.50 	 224.9718000 	 2.389550 	 -0.5661297000 	 -2.7423760000 
542.70 	 224.9718000 	 2.389575 	 -0.5669308000 	 -2.7426340000 
542.90 	 224.9718000 	 2.389600 	 -0.5654939000 	 -2.7422940000 
543.10 	 224.9670000 	 2.389625 	 -0.5669053000 	 -2.7427640000 
543.30 	 224.9670000 	 2.389625 	 -0.5654621000 	 -2.7422810000 
543.50 	 224.9638000 	 2.389675 	 -0.5664825000 	 -2.7427010000 
543.70 	 224.9591000 	 2.389700 	 -0.5656211000 	 -2.7425860000 
543.90 	 224.9591000 	 2.389750 	 -0.5662759000 	 -2.7423570000 
544.10 	 224.9591000 	 2.389775 	 -0.5659072000 	 -2.7426080000 
544.30 	 224.9670000 	 2.389800 	 -0.5660947000 	 -2.7421030000 
544.50 	 224.9718000 	 2.389825 	 -0.5660279000 	 -2.7427010000 
544.70 	 224.9797000 	 2.389850 	 -0.5660375000 	 -2.7420140000 
544.90 	 224.9861000 	 2.389875 	 -0.5666097000 	 -2.7430370000 
545.10 	 224.9924000 	 2.389850 	 -0.5662791000 	 -2.7420840000 
545.30 	 225.0004000 	 2.389850 	 -0.5669149000 	 -2.7433460000 
545.50 	 225.0067000 	 2.389850 	 -0.5661837000 	 -2.7417530000 
545.70 	 225.0115000 	 2.389850 	 -0.5668736000 	 -2.7433080000 
545.90 	 225.0115000 	 2.389850 	 -0.5660312000 	 -2.7418330000 
546.10 	 225.0115000 	 2.389850 	 -0.5668831000 	 -2.7432660000 
546.30 	 225.0115000 	 2.389850 	 -0.5658054000 	 -2.7414200000 
546.50 	 225.0083000 	 2.389850 	 -0.5671787000 	 -2.7436640000 
546.70 	 225.0083000 	 2.389850 	 -0.5654812000 	 -2.7413970000 
546.90 	 225.0115000 	 2.389850 	 -0.5672042000 	 -2.7436730000 
547.10 	 225.0067000 	 2.389850 	 -0.5653350000 	 -2.7413560000 
547.30 	 225.0067000 	 2.389850 	 -0.5672455000 	 -2.7436920000 
547.50 	 225.0067000 	 2.389850 	 -0.5653636000 	 -2.7413940000 
547.70 	 225.0036000 	 2.389850 	 -0.5674903000 	 -2.7437780000 
547.90 	 224.9988000 	 2.389850 	 -0.5652237000 	 -2.7412100000 
548.10 	 224.9988000 	 2.389850 	 -0.5677255000 	 -2.7439470000 
548.30 	 224.9956000 	 2.389850 	 -0.5649471000 	 -2.7411270000 
548.50 	 224.9956000 	 2.389850 	 -0.5676842000 	 -2.7440420000 
548.70 	 224.9908000 	 2.389850 	 -0.5648422000 	 -2.7410290000 
548.90 	 224.9956000 	 2.389850 	 -0.5680211000 	 -2.7442550000 
549.10 	 224.9956000 	 2.389850 	 -0.5646706000 	 -2.7408920000 
549.30 	 224.9956000 	 2.389850 	 -0.5679767000 	 -2.7441910000 
549.50 	 224.9956000 	 2.389850 	 -0.5646070000 	 -2.7408310000 
549.70 	 224.9956000 	 2.389850 	 -0.5679258000 	 -2.7444240000 
549.90 	 224.9956000 	 2.389850 	 -0.5644035000 	 -2.7408220000 
550.10 	 224.9893000 	 2.389850 	 -0.5680847000 	 -2.7443660000 
550.30 	 224.9829000 	 2.389850 	 -0.5644957000 	 -2.7407580000 
550.50 	 224.9813000 	 2.389850 	 -0.5681865000 	 -2.7443820000 
550.70 	 224.9797000 	 2.389850 	 -0.5644099000 	 -2.7405640000 
550.90 	 224.9797000 	 2.389850 	 -0.5680974000 	 -2.7444270000 
551.10 	 224.9797000 	 2.389850 	 -0.5643304000 	 -2.7407710000 
551.30 	 224.9797000 	 2.389850 	 -0.5681579000 	 -2.7444620000 
551.50 	 224.9749000 	 2.389875 	 -0.5647087000 	 -2.7407460000 
551.70 	 224.9718000 	 2.389900 	 -0.5686442000 	 -2.7443850000 
551.90 	 224.9718000 	 2.389925 	 -0.5647214000 	 -2.7409300000 
552.10 	 224.9670000 	 2.389950 	 -0.5686919000 	 -2.7444460000 
552.30 	 224.9670000 	 2.389975 	 -0.5646165000 	 -2.7408470000 
552.50 	 224.9718000 	 2.389975 	 -0.5683549000 	 -2.7444050000 
552.70 	 224.9718000 	 2.390025 	 -0.5644417000 	 -2.7408790000 
552.90 	 224.9718000 	 2.390025 	 -0.5683677000 	 -2.7445410000 
553.10 	 224.9718000 	 2.390075 	 -0.5643495000 	 -2.7407140000 
553.30 	 224.9718000 	 2.390075 	 -0.5688381000 	 -2.7446560000 
553.50 	 224.9718000 	 2.390100 	 -0.5647469000 	 -2.7409550000 
553.70 	 224.9797000 	 2.390125 	 -0.5689049000 	 -2.7446940000 
553.90 	 224.9861000 	 2.390125 	 -0.5646642000 	 -2.7410670000 
554.10 	 224.9956000 	 2.390150 	 -0.5688540000 	 -2.7446590000 
554.30 	 225.0036000 	 2.390175 	 -0.5647596000 	 -2.7412130000 
554.50 	 225.0067000 	 2.390150 	 -0.5690797000 	 -2.7445790000 
554.70 	 225.0115000 	 2.390150 	 -0.5649567000 	 -2.7412670000 
554.90 	 225.0115000 	 2.390150 	 -0.5689366000 	 -2.7447830000 
555.10 	 225.0115000 	 2.390150 	 -0.5650457000 	 -2.7412030000 
555.30 	 225.0067000 	 2.390150 	 -0.5689271000 	 -2.7447570000 
555.50 	 225.0067000 	 2.390150 	 -0.5647532000 	 -2.7410090000 
555.70 	 225.0067000 	 2.390150 	 -0.5690448000 	 -2.7445630000 
555.90 	 225.0067000 	 2.390150 	 -0.5649217000 	 -2.7411460000 
556.10 	 225.0036000 	 2.390150 	 -0.5688222000 	 -2.7444870000 
556.30 	 224.9988000 	 2.390150 	 -0.5649694000 	 -2.7411560000 
556.50 	 224.9988000 	 2.390150 	 -0.5689080000 	 -2.7445890000 
556.70 	 224.9956000 	 2.390150 	 -0.5651569000 	 -2.7415020000 
556.90 	 224.9956000 	 2.390150 	 -0.5689049000 	 -2.7443850000 
557.10 	 224.9956000 	 2.390150 	 -0.5649662000 	 -2.7414830000 
557.30 	 224.9908000 	 2.390150 	 -0.5688477000 	 -2.7444740000 
557.50 	 224.9877000 	 2.390150 	 -0.5649884000 	 -2.7414230000 
557.70 	 224.9877000 	 2.390150 	 -0.5687205000 	 -2.7441530000 
557.90 	 224.9877000 	 2.390150 	 -0.5651919000 	 -2.7415630000 
558.10 	 224.9877000 	 2.390150 	 -0.5685298000 	 -2.7442930000 
558.30 	 224.9877000 	 2.390150 	 -0.5652841000 	 -2.7415530000 
558.50 	 224.9908000 	 2.390150 	 -0.5683549000 	 -2.7440640000 
558.70 	 224.9908000 	 2.390150 	 -0.5653985000 	 -2.7417790000 
558.90 	 224.9956000 	 2.390150 	 -0.5681260000 	 -2.7438700000 
559.10 	 224.9988000 	 2.390150 	 -0.5653794000 	 -2.7418550000 
559.30 	 224.9956000 	 2.390150 	 -0.5680053000 	 -2.7435490000 
559.50 	 224.9956000 	 2.390150 	 -0.5654971000 	 -2.7419220000 
559.70 	 224.9908000 	 2.390150 	 -0.5682119000 	 -2.7436610000 
559.90 	 224.9908000 	 2.390150 	 -0.5657005000 	 -2.7419850000 
560.10 	 224.9893000 	 2.390150 	 -0.5677605000 	 -2.7432250000 
560.30 	 224.9877000 	 2.390150 	 -0.5658849000 	 -2.7424210000 
560.50 	 224.9877000 	 2.390150 	 -0.5682182000 	 -2.7456470000 
560.70 	 224.9829000 	 2.390150 	 -0.5662377000 	 -2.7456540000 
560.90 	 224.9765000 	 2.390175 	 -0.5684026000 	 -2.7478790000 
561.10 	 224.9734000 	 2.390200 	 -0.5661933000 	 -2.7467660000 
561.30 	 224.9638000 	 2.390225 	 -0.5679321000 	 -2.7475610000 
561.50 	 224.9575000 	 2.390250 	 -0.5663236000 	 -2.7468170000 
561.70 	 224.9479000 	 2.390275 	 -0.5677159000 	 -2.7474940000 
561.90 	 224.9400000 	 2.390325 	 -0.5664539000 	 -2.7471640000 
562.10 	 224.9320000 	 2.390375 	 -0.5674585000 	 -2.7472110000 
562.30 	 224.9289000 	 2.390400 	 -0.5664825000 	 -2.7471700000 
562.50 	 224.9241000 	 2.390475 	 -0.5675030000 	 -2.7473830000 
562.70 	 224.9241000 	 2.390500 	 -0.5663490000 	 -2.7469320000 
562.90 	 224.9241000 	 2.390525 	 -0.5674394000 	 -2.7475140000 
563.10 	 224.9241000 	 2.390575 	 -0.5661328000 	 -2.7469000000 
563.30 	 224.9241000 	 2.390600 	 -0.5675634000 	 -2.7474050000 
563.50 	 224.9289000 	 2.390650 	 -0.5660852000 	 -2.7468550000 
563.70 	 224.9320000 	 2.390700 	 -0.5676365000 	 -2.7475800000 
563.90 	 224.9368000 	 2.390725 	 -0.5661488000 	 -2.7466800000 
564.10 	 224.9400000 	 2.390775 	 -0.5678208000 	 -2.7478280000 
564.30 	 224.9463000 	 2.390825 	 -0.5657673000 	 -2.7466040000 
564.50 	 224.9495000 	 2.390875 	 -0.5680053000 	 -2.7478190000 
564.70 	 224.9559000 	 2.390925 	 -0.5658372000 	 -2.7466140000 
564.90 	 224.9638000 	 2.390950 	 -0.5681610000 	 -2.7478730000 
565.10 	 224.9718000 	 2.391000 	 -0.5656465000 	 -2.7464200000 
565.30 	 224.9845000 	 2.391025 	 -0.5682818000 	 -2.7482160000 
565.50 	 224.9956000 	 2.391000 	 -0.5660629000 	 -2.7465220000 
565.70 	 225.0115000 	 2.391000 	 -0.5688031000 	 -2.7486010000 
565.90 	 225.0179000 	 2.391000 	 -0.5662060000 	 -2.7470400000 
566.10 	 225.0258000 	 2.391000 	 -0.5685902000 	 -2.7483620000 
566.30 	 225.0338000 	 2.391000 	 -0.5664349000 	 -2.7470270000 
566.50 	 225.0354000 	 2.391000 	 -0.5687523000 	 -2.7483690000 
566.70 	 225.0354000 	 2.391000 	 -0.5662632000 	 -2.7469280000 
566.90 	 225.0338000 	 2.391000 	 -0.5686124000 	 -2.7485470000 
567.10 	 225.0338000 	 2.390975 	 -0.5661265000 	 -2.7467190000 
567.30 	 225.0258000 	 2.390950 	 -0.5687745000 	 -2.7484640000 
567.50 	 225.0258000 	 2.390925 	 -0.5662632000 	 -2.7469440000 
567.70 	 225.0226000 	 2.390900 	 -0.5686283000 	 -2.7485080000 
567.90 	 225.0179000 	 2.390900 	 -0.5660598000 	 -2.7469220000 
568.10 	 225.0179000 	 2.390850 	 -0.5685520000 	 -2.7486230000 
568.30 	 225.0179000 	 2.390850 	 -0.5660661000 	 -2.7468900000 
568.50 	 225.0147000 	 2.390850 	 -0.5684757000 	 -2.7485940000 
568.70 	 225.0147000 	 2.390850 	 -0.5662251000 	 -2.7468870000 
568.90 	 225.0147000 	 2.390825 	 -0.5685234000 	 -2.7483080000 
569.10 	 225.0147000 	 2.390800 	 -0.5661933000 	 -2.7470650000 
569.30 	 225.0131000 	 2.390800 	 -0.5683963000 	 -2.7484990000 
569.50 	 225.0115000 	 2.390800 	 -0.5660979000 	 -2.7470810000 
569.70 	 225.0115000 	 2.390800 	 -0.5682755000 	 -2.7482760000 
569.90 	 225.0115000 	 2.390775 	 -0.5662028000 	 -2.7473100000 
570.10 	 225.0115000 	 2.390750 	 -0.5683136000 	 -2.7483810000 
570.30 	 225.0115000 	 2.390750 	 -0.5663427000 	 -2.7471990000 
570.50 	 225.0115000 	 2.390750 	 -0.5680783000 	 -2.7481460000 
570.70 	 225.0115000 	 2.390750 	 -0.5662887000 	 -2.7469990000 
570.90 	 225.0115000 	 2.390750 	 -0.5682373000 	 -2.7482730000 
571.10 	 225.0067000 	 2.390700 	 -0.5663903000 	 -2.7473990000 
571.30 	 225.0067000 	 2.390700 	 -0.5678654000 	 -2.7482380000 
571.50 	 225.0036000 	 2.390700 	 -0.5664412000 	 -2.7473160000 
571.70 	 224.9988000 	 2.390700 	 -0.5681102000 	 -2.7480410000 
571.90 	 224.9988000 	 2.390700 	 -0.5665620000 	 -2.7475640000 
572.10 	 224.9956000 	 2.390700 	 -0.5677827000 	 -2.7479390000 
572.30 	 224.9956000 	 2.390700 	 -0.5667432000 	 -2.7477170000 
572.50 	 224.9956000 	 2.390700 	 -0.5676937000 	 -2.7479490000 
572.70 	 224.9908000 	 2.390700 	 -0.5665302000 	 -2.7474980000 
572.90 	 224.9908000 	 2.390700 	 -0.5677287000 	 -2.7481240000 
573.10 	 224.9877000 	 2.390700 	 -0.5664985000 	 -2.7475230000 
573.30 	 224.9829000 	 2.390700 	 -0.5677541000 	 -2.7479390000 
573.50 	 224.9797000 	 2.390700 	 -0.5666860000 	 -2.7475550000 
573.70 	 224.9797000 	 2.390700 	 -0.5677827000 	 -2.7478690000 
573.90 	 224.9781000 	 2.390700 	 -0.5667400000 	 -2.7475930000 
574.10 	 224.9797000 	 2.390700 	 -0.5676873000 	 -2.7479710000 
574.30 	 224.9749000 	 2.390700 	 -0.5668831000 	 -2.7479490000 
574.50 	 224.9797000 	 2.390700 	 -0.5677827000 	 -2.7476060000 
574.70 	 224.9797000 	 2.390700 	 -0.5669658000 	 -2.7479710000 
574.90 	 224.9749000 	 2.390725 	 -0.5674012000 	 -2.7477520000 
575.10 	 224.9749000 	 2.390750 	 -0.5670230000 	 -2.7479840000 
575.30 	 224.9718000 	 2.390750 	 -0.5675920000 	 -2.7476180000 
575.50 	 224.9718000 	 2.390775 	 -0.5667273000 	 -2.7478250000 
575.70 	 224.9654000 	 2.390800 	 -0.5672709000 	 -2.7477550000 
575.90 	 224.9638000 	 2.390825 	 -0.5668004000 	 -2.7478540000 
576.10 	 224.9591000 	 2.390875 	 -0.5672264000 	 -2.7476630000 
576.30 	 224.9559000 	 2.390900 	 -0.5668672000 	 -2.7480920000 
576.50 	 224.9575000 	 2.390925 	 -0.5668449000 	 -2.7473800000 
576.70 	 224.9511000 	 2.390975 	 -0.5669181000 	 -2.7480820000 
576.90 	 224.9543000 	 2.391000 	 -0.5668449000 	 -2.7474940000 
577.10 	 224.9559000 	 2.391050 	 -0.5668513000 	 -2.7481870000 
577.30 	 224.9511000 	 2.391100 	 -0.5669880000 	 -2.7474430000 
577.50 	 224.9527000 	 2.391125 	 -0.5665684000 	 -2.7479740000 
577.70 	 224.9511000 	 2.391175 	 -0.5670738000 	 -2.7476910000 
577.90 	 224.9495000 	 2.391225 	 -0.5666065000 	 -2.7478000000 
578.10 	 224.9463000 	 2.391275 	 -0.5672932000 	 -2.7477330000 
578.30 	 224.9463000 	 2.391325 	 -0.5666733000 	 -2.7478060000 
578.50 	 224.9495000 	 2.391350 	 -0.5671660000 	 -2.7476950000 
578.70 	 224.9527000 	 2.391400 	 -0.5668576000 	 -2.7479200000 
578.90 	 224.9638000 	 2.391450 	 -0.5670770000 	 -2.7475100000 
579.10 	 224.9702000 	 2.391475 	 -0.5667591000 	 -2.7482480000 
579.30 	 224.9797000 	 2.391500 	 -0.5666065000 	 -2.7473450000 
579.50 	 224.9877000 	 2.391525 	 -0.5677350000 	 -2.7482250000 
579.70 	 224.9940000 	 2.391500 	 -0.5675220000 	 -2.7474340000 
579.90 	 225.0036000 	 2.391500 	 -0.5682119000 	 -2.7484920000 
580.10 	 225.0067000 	 2.391500 	 -0.5672042000 	 -2.7470840000 
580.30 	 225.0147000 	 2.391500 	 -0.5683677000 	 -2.7489350000 
580.50 	 225.0179000 	 2.391500 	 -0.5669530000 	 -2.7472180000 
580.70 	 225.0179000 	 2.391500 	 -0.5680879000 	 -2.7487210000 
580.90 	 225.0226000 	 2.391500 	 -0.5669689000 	 -2.7469860000 
581.10 	 225.0226000 	 2.391500 	 -0.5681992000 	 -2.7488870000 
581.30 	 225.0242000 	 2.391500 	 -0.5668418000 	 -2.7470940000 
581.50 	 225.0226000 	 2.391500 	 -0.5681356000 	 -2.7490430000 
581.70 	 225.0226000 	 2.391500 	 -0.5667146000 	 -2.7469090000 
581.90 	 225.0179000 	 2.391500 	 -0.5687110000 	 -2.7492300000 
582.10 	 225.0147000 	 2.391475 	 -0.5666447000 	 -2.7467890000 
582.30 	 225.0115000 	 2.391450 	 -0.5687301000 	 -2.7491980000 
582.50 	 225.0115000 	 2.391450 	 -0.5666001000 	 -2.7467410000 
582.70 	 225.0067000 	 2.391450 	 -0.5686601000 	 -2.7492300000 
582.90 	 225.0052000 	 2.391450 	 -0.5666797000 	 -2.7469730000 
583.10 	 225.0036000 	 2.391450 	 -0.5688254000 	 -2.7491820000 
583.30 	 224.9956000 	 2.391450 	 -0.5669371000 	 -2.7468710000 
583.50 	 224.9956000 	 2.391450 	 -0.5684980000 	 -2.7491350000 
583.70 	 224.9908000 	 2.391450 	 -0.5666733000 	 -2.7468300000 
583.90 	 224.9956000 	 2.391450 	 -0.5685456000 	 -2.7491660000 
584.10 	 224.9956000 	 2.391450 	 -0.5666351000 	 -2.7468300000 
584.30 	 224.9988000 	 2.391450 	 -0.5685266000 	 -2.7491310000 
584.50 	 224.9988000 	 2.391450 	 -0.5665302000 	 -2.7467380000 
584.70 	 224.9988000 	 2.391450 	 -0.5687618000 	 -2.7492360000 
584.90 	 224.9988000 	 2.391450 	 -0.5663013000 	 -2.7466800000 
585.10 	 224.9988000 	 2.391450 	 -0.5685393000 	 -2.7491570000 
585.30 	 224.9924000 	 2.391450 	 -0.5664921000 	 -2.7469380000 
585.50 	 224.9877000 	 2.391450 	 -0.5683295000 	 -2.7491380000 
585.70 	 224.9829000 	 2.391450 	 -0.5666129000 	 -2.7468270000 
585.90 	 224.9797000 	 2.391450 	 -0.5686283000 	 -2.7491700000 
586.10 	 224.9781000 	 2.391450 	 -0.5665429000 	 -2.7469060000 
586.30 	 224.9749000 	 2.391450 	 -0.5688350000 	 -2.7492710000 
586.50 	 224.9718000 	 2.391450 	 -0.5663427000 	 -2.7466740000 
586.70 	 224.9718000 	 2.391450 	 -0.5687745000 	 -2.7493030000 
586.90 	 224.9718000 	 2.391450 	 -0.5661678000 	 -2.7465630000 
587.10 	 224.9749000 	 2.391450 	 -0.5688890000 	 -2.7495450000 
587.30 	 224.9781000 	 2.391475 	 -0.5662854000 	 -2.7465090000 
587.50 	 224.9797000 	 2.391500 	 -0.5694358000 	 -2.7495930000 
587.70 	 224.9797000 	 2.391500 	 -0.5663490000 	 -2.7465280000 
587.90 	 224.9765000 	 2.391500 	 -0.5692387000 	 -2.7494880000 
588.10 	 224.9749000 	 2.391525 	 -0.5662887000 	 -2.7464550000 
588.30 	 224.9749000 	 2.391550 	 -0.5692291000 	 -2.7496720000 
588.50 	 224.9718000 	 2.391575 	 -0.5659358000 	 -2.7463500000 
588.70 	 224.9718000 	 2.391600 	 -0.5692387000 	 -2.7498120000 
588.90 	 224.9670000 	 2.391625 	 -0.5660312000 	 -2.7465370000 
589.10 	 224.9670000 	 2.391625 	 -0.5696360000 	 -2.7497510000 
589.30 	 224.9670000 	 2.391675 	 -0.5661519000 	 -2.7463980000 
589.50 	 224.9670000 	 2.391700 	 -0.5695343000 	 -2.7496460000 
589.70 	 224.9654000 	 2.391725 	 -0.5661551000 	 -2.7464260000 
589.90 	 224.9638000 	 2.391750 	 -0.5696106000 	 -2.7498400000 
590.10 	 224.9638000 	 2.391775 	 -0.5661392000 	 -2.7462360000 
590.30 	 224.9670000 	 2.391825 	 -0.5698109000 	 -2.7497390000 
590.50 	 224.9718000 	 2.391850 	 -0.5659835000 	 -2.7463750000 
590.70 	 224.9749000 	 2.391875 	 -0.5696964000 	 -2.7499260000 
590.90 	 224.9797000 	 2.391875 	 -0.5658849000 	 -2.7463370000 
591.10 	 224.9845000 	 2.391925 	 -0.5696519000 	 -2.7499290000 
591.30 	 224.9908000 	 2.391900 	 -0.5665874000 	 -2.7463660000 
591.50 	 224.9940000 	 2.391900 	 -0.5706120000 	 -2.7499930000 
591.70 	 224.9972000 	 2.391900 	 -0.5665016000 	 -2.7463750000 
591.90 	 224.9988000 	 2.391900 	 -0.5705484000 	 -2.7500180000 
592.10 	 225.0036000 	 2.391900 	 -0.5665684000 	 -2.7463210000 
592.30 	 225.0067000 	 2.391900 	 -0.5703862000 	 -2.7499550000 
592.50 	 225.0067000 	 2.391900 	 -0.5663490000 	 -2.7462230000 
592.70 	 225.0067000 	 2.391900 	 -0.5703862000 	 -2.7499740000 
592.90 	 225.0067000 	 2.391900 	 -0.5665843000 	 -2.7462550000 
593.10 	 225.0067000 	 2.391900 	 -0.5703576000 	 -2.7500280000 
593.30 	 225.0099000 	 2.391900 	 -0.5666034000 	 -2.7463310000 
593.50 	 225.0067000 	 2.391900 	 -0.5704117000 	 -2.7499930000 
593.70 	 225.0115000 	 2.391900 	 -0.5665016000 	 -2.7465370000 
593.90 	 225.0115000 	 2.391900 	 -0.5700938000 	 -2.7500340000 
594.10 	 225.0115000 	 2.391900 	 -0.5667750000 	 -2.7466230000 
594.30 	 225.0067000 	 2.391900 	 -0.5702305000 	 -2.7500030000 
594.50 	 225.0067000 	 2.391900 	 -0.5665715000 	 -2.7464640000 
594.70 	 225.0036000 	 2.391900 	 -0.5701923000 	 -2.7500720000 
594.90 	 224.9988000 	 2.391900 	 -0.5668704000 	 -2.7464710000 
595.10 	 224.9956000 	 2.391900 	 -0.5702782000 	 -2.7500250000 
595.30 	 224.9956000 	 2.391900 	 -0.5667369000 	 -2.7467030000 
595.50 	 224.9908000 	 2.391900 	 -0.5701796000 	 -2.7503840000 
595.70 	 224.9877000 	 2.391900 	 -0.5666415000 	 -2.7470240000 
595.90 	 224.9829000 	 2.391900 	 -0.5700048000 	 -2.7503810000 
596.10 	 224.9797000 	 2.391900 	 -0.5666001000 	 -2.7471260000 
596.30 	 224.9749000 	 2.391900 	 -0.5699539000 	 -2.7503360000 
596.50 	 224.9702000 	 2.391925 	 -0.5669371000 	 -2.7469790000 
596.70 	 224.9670000 	 2.391925 	 -0.5701764000 	 -2.7504220000 
596.90 	 224.9638000 	 2.391975 	 -0.5668195000 	 -2.7471230000 
597.10 	 224.9591000 	 2.392000 	 -0.5703831000 	 -2.7505140000 
597.30 	 224.9559000 	 2.392025 	 -0.5669149000 	 -2.7471670000 
597.50 	 224.9559000 	 2.392075 	 -0.5704562000 	 -2.7507340000 
597.70 	 224.9559000 	 2.392125 	 -0.5668895000 	 -2.7469950000 
597.90 	 224.9575000 	 2.392150 	 -0.5704689000 	 -2.7506160000 
598.10 	 224.9591000 	 2.392200 	 -0.5666955000 	 -2.7470080000 
598.30 	 224.9591000 	 2.392225 	 -0.5705230000 	 -2.7507660000 
598.50 	 224.9559000 	 2.392250 	 -0.5667369000 	 -2.7470590000 
598.70 	 224.9591000 	 2.392300 	 -0.5705452000 	 -2.7506260000 
598.90 	 224.9591000 	 2.392325 	 -0.5665620000 	 -2.7471920000 
599.10 	 224.9638000 	 2.392350 	 -0.5705293000 	 -2.7506100000 
599.30 	 224.9718000 	 2.392375 	 -0.5669848000 	 -2.7472530000 
599.50 	 224.9813000 	 2.392425 	 -0.5704371000 	 -2.7507150000 
599.70 	 224.9877000 	 2.392400 	 -0.5674871000 	 -2.7478030000 
599.90 	 224.9956000 	 2.392400 	 -0.5707423000 	 -2.7510070000 
600.10 	 224.9988000 	 2.392400 	 -0.5673790000 	 -2.7477140000 
600.30 	 224.9988000 	 2.392400 	 -0.5708186000 	 -2.7509620000 
600.50 	 224.9988000 	 2.392400 	 -0.5673472000 	 -2.7476980000 
600.70 	 225.0036000 	 2.392400 	 -0.5706978000 	 -2.7510800000 
600.90 	 225.0067000 	 2.392400 	 -0.5673377000 	 -2.7477680000 
601.10 	 225.0067000 	 2.392400 	 -0.5707868000 	 -2.7511950000 
601.30 	 225.0115000 	 2.392400 	 -0.5672995000 	 -2.7487120000 
601.50 	 225.0115000 	 2.392400 	 -0.5708535000 	 -2.7521670000 
601.70 	 225.0115000 	 2.392400 	 -0.5673885000 	 -2.7484200000 
601.90 	 225.0147000 	 2.392400 	 -0.5705261000 	 -2.7522470000 
602.10 	 225.0115000 	 2.392400 	 -0.5675666000 	 -2.7491700000 
602.30 	 225.0115000 	 2.392400 	 -0.5703862000 	 -2.7522590000 
602.50 	 225.0131000 	 2.392400 	 -0.5677192000 	 -2.7494020000 
602.70 	 225.0147000 	 2.392400 	 -0.5704816000 	 -2.7522340000 
602.90 	 225.0131000 	 2.392400 	 -0.5676301000 	 -2.7496020000 
603.10 	 225.0147000 	 2.392400 	 -0.5705484000 	 -2.7525650000 
603.30 	 225.0179000 	 2.392400 	 -0.5677001000 	 -2.7496810000 
603.50 	 225.0226000 	 2.392400 	 -0.5704053000 	 -2.7527590000 
603.70 	 225.0226000 	 2.392400 	 -0.5675983000 	 -2.7497860000 
603.90 	 225.0226000 	 2.392400 	 -0.5703354000 	 -2.7527710000 
604.10 	 225.0179000 	 2.392375 	 -0.5678813000 	 -2.7499010000 
604.30 	 225.0163000 	 2.392350 	 -0.5703036000 	 -2.7526600000 
604.50 	 225.0147000 	 2.392350 	 -0.5679385000 	 -2.7501040000 
604.70 	 225.0115000 	 2.392350 	 -0.5702686000 	 -2.7526860000 
604.90 	 225.0052000 	 2.392325 	 -0.5678749000 	 -2.7501840000 
605.10 	 225.0036000 	 2.392300 	 -0.5703894000 	 -2.7526350000 
605.30 	 224.9956000 	 2.392300 	 -0.5677159000 	 -2.7500720000 
605.50 	 224.9956000 	 2.392300 	 -0.5702305000 	 -2.7528220000 
605.70 	 224.9908000 	 2.392300 	 -0.5678050000 	 -2.7501840000 
605.90 	 224.9956000 	 2.392300 	 -0.5700684000 	 -2.7527020000 
606.10 	 224.9908000 	 2.392300 	 -0.5678336000 	 -2.7501330000 
606.30 	 224.9924000 	 2.392300 	 -0.5701892000 	 -2.7526190000 
606.50 	 224.9908000 	 2.392300 	 -0.5678336000 	 -2.7502440000 
606.70 	 224.9829000 	 2.392300 	 -0.5702146000 	 -2.7527970000 
606.90 	 224.9749000 	 2.392300 	 -0.5680020000 	 -2.7502760000 
607.10 	 224.9654000 	 2.392300 	 -0.5701065000 	 -2.7527330000 
607.30 	 224.9591000 	 2.392300 	 -0.5682659000 	 -2.7505020000 
607.50 	 224.9527000 	 2.392300 	 -0.5700938000 	 -2.7526030000 
607.70 	 224.9479000 	 2.392325 	 -0.5681483000 	 -2.7506230000 
607.90 	 224.9447000 	 2.392375 	 -0.5701129000 	 -2.7527140000 
608.10 	 224.9463000 	 2.392425 	 -0.5681006000 	 -2.7506540000 
608.30 	 224.9463000 	 2.392500 	 -0.5698172000 	 -2.7525110000 
608.50 	 224.9479000 	 2.392550 	 -0.5680275000 	 -2.7506420000 
608.70 	 224.9479000 	 2.392600 	 -0.5699285000 	 -2.7526860000 
608.90 	 224.9511000 	 2.392650 	 -0.5681737000 	 -2.7505650000 
609.10 	 224.9511000 	 2.392675 	 -0.5697791000 	 -2.7525970000 
609.30 	 224.9511000 	 2.392725 	 -0.5684693000 	 -2.7507690000 
609.50 	 224.9559000 	 2.392775 	 -0.5693499000 	 -2.7524060000 
609.70 	 224.9591000 	 2.392800 	 -0.5687459000 	 -2.7510230000 
609.90 	 224.9654000 	 2.392850 	 -0.5695693000 	 -2.7523170000 
610.10 	 224.9734000 	 2.392875 	 -0.5685902000 	 -2.7509530000 
610.30 	 224.9797000 	 2.392900 	 -0.5695248000 	 -2.7521770000 
610.50 	 224.9893000 	 2.392925 	 -0.5687110000 	 -2.7510900000 
610.70 	 224.9956000 	 2.392900 	 -0.5698140000 	 -2.7501300000 
610.90 	 225.0036000 	 2.392900 	 -0.5690670000 	 -2.7488260000 
611.10 	 225.0099000 	 2.392900 	 -0.5695820000 	 -2.7501010000 
611.30 	 225.0147000 	 2.392900 	 -0.5693944000 	 -2.7490740000 
611.50 	 225.0195000 	 2.392900 	 -0.5691974000 	 -2.7497260000 
611.70 	 225.0226000 	 2.392900 	 -0.5693626000 	 -2.7491980000 
611.90 	 225.0258000 	 2.392900 	 -0.5692101000 	 -2.7497480000 
612.10 	 225.0258000 	 2.392900 	 -0.5693626000 	 -2.7492680000 
612.30 	 225.0258000 	 2.392900 	 -0.5694072000 	 -2.7497830000 
612.50 	 225.0258000 	 2.392900 	 -0.5693404000 	 -2.7490900000 
612.70 	 225.0226000 	 2.392900 	 -0.5692037000 	 -2.7495930000 
612.90 	 225.0226000 	 2.392850 	 -0.5694326000 	 -2.7490680000 
613.10 	 225.0226000 	 2.392850 	 -0.5691274000 	 -2.7496650000 
613.30 	 225.0226000 	 2.392800 	 -0.5691974000 	 -2.7491380000 
613.50 	 225.0179000 	 2.392800 	 -0.5690511000 	 -2.7495320000 
613.70 	 225.0179000 	 2.392800 	 -0.5695057000 	 -2.7495130000 
613.90 	 225.0226000 	 2.392775 	 -0.5686252000 	 -2.7494750000 
614.10 	 225.0258000 	 2.392750 	 -0.5694421000 	 -2.7494460000 
614.30 	 225.0258000 	 2.392750 	 -0.5689780000 	 -2.7495320000 
614.50 	 225.0258000 	 2.392725 	 -0.5689907000 	 -2.7492400000 
614.70 	 225.0274000 	 2.392700 	 -0.5691369000 	 -2.7497610000 
614.90 	 225.0258000 	 2.392675 	 -0.5691878000 	 -2.7491410000 
615.10 	 225.0179000 	 2.392650 	 -0.5690225000 	 -2.7497640000 
615.30 	 225.0147000 	 2.392650 	 -0.5690892000 	 -2.7492020000 
615.50 	 225.0115000 	 2.392650 	 -0.5689430000 	 -2.7497510000 
615.70 	 225.0067000 	 2.392625 	 -0.5691369000 	 -2.7492110000 
615.90 	 225.0067000 	 2.392600 	 -0.5691211000 	 -2.7498280000 
616.10 	 225.0067000 	 2.392600 	 -0.5693786000 	 -2.7494020000 
616.30 	 225.0036000 	 2.392600 	 -0.5691560000 	 -2.7499200000 
616.50 	 224.9988000 	 2.392600 	 -0.5692800000 	 -2.7493380000 
616.70 	 224.9956000 	 2.392600 	 -0.5691433000 	 -2.7499870000 
616.90 	 224.9908000 	 2.392600 	 -0.5692546000 	 -2.7493220000 
617.10 	 224.9908000 	 2.392600 	 -0.5691592000 	 -2.7499450000 
617.30 	 224.9908000 	 2.392600 	 -0.5693976000 	 -2.7495190000 
617.50 	 224.9956000 	 2.392600 	 -0.5688636000 	 -2.7496780000 
617.70 	 224.9988000 	 2.392600 	 -0.5693976000 	 -2.7493480000 
617.90 	 225.0036000 	 2.392600 	 -0.5689589000 	 -2.7497260000 
618.10 	 225.0036000 	 2.392600 	 -0.5691624000 	 -2.7492110000 
618.30 	 225.0036000 	 2.392600 	 -0.5692800000 	 -2.7499640000 
618.50 	 224.9956000 	 2.392600 	 -0.5689208000 	 -2.7491190000 
618.70 	 224.9877000 	 2.392600 	 -0.5690702000 	 -2.7497700000 
618.90 	 224.9797000 	 2.392600 	 -0.5690034000 	 -2.7491220000 
619.10 	 224.9718000 	 2.392600 	 -0.5689399000 	 -2.7496590000 
619.30 	 224.9638000 	 2.392600 	 -0.5694326000 	 -2.7492490000 
619.50 	 224.9575000 	 2.392600 	 -0.5691528000 	 -2.7497800000 
619.70 	 224.9559000 	 2.392600 	 -0.5690575000 	 -2.7490580000 
619.90 	 224.9511000 	 2.392675 	 -0.5692101000 	 -2.7497640000 
620.10 	 224.9479000 	 2.392700 	 -0.5691846000 	 -2.7491600000 
620.30 	 224.9511000 	 2.392750 	 -0.5689843000 	 -2.7498370000 
620.50 	 224.9511000 	 2.392775 	 -0.5692323000 	 -2.7491090000 
620.70 	 224.9511000 	 2.392825 	 -0.5689144000 	 -2.7495510000 
620.90 	 224.9511000 	 2.392875 	 -0.5692546000 	 -2.7490110000 
621.10 	 224.9511000 	 2.392925 	 -0.5690829000 	 -2.7494780000 
621.30 	 224.9479000 	 2.392950 	 -0.5693913000 	 -2.7492490000 
621.50 	 224.9479000 	 2.393000 	 -0.5688190000 	 -2.7495320000 
621.70 	 224.9447000 	 2.393050 	 -0.5694898000 	 -2.7492870000 
621.90 	 224.9432000 	 2.393100 	 -0.5688254000 	 -2.7493450000 
622.10 	 224.9447000 	 2.393150 	 -0.5695311000 	 -2.7493060000 
622.30 	 224.9447000 	 2.393200 	 -0.5686887000 	 -2.7493290000 
622.50 	 224.9511000 	 2.393250 	 -0.5698903000 	 -2.7494620000 
622.70 	 224.9559000 	 2.393300 	 -0.5685679000 	 -2.7490840000 
622.90 	 224.9638000 	 2.393350 	 -0.5697632000 	 -2.7494690000 
623.10 	 224.9702000 	 2.393350 	 -0.5686728000 	 -2.7491730000 
623.30 	 224.9765000 	 2.393400 	 -0.5702019000 	 -2.7495510000 
623.50 	 224.9877000 	 2.393400 	 -0.5689526000 	 -2.7491790000 
623.70 	 224.9924000 	 2.393400 	 -0.5702972000 	 -2.7497510000 
623.90 	 224.9988000 	 2.393400 	 -0.5688604000 	 -2.7491950000 
624.10 	 225.0067000 	 2.393400 	 -0.5703704000 	 -2.7498850000 
624.30 	 225.0115000 	 2.393400 	 -0.5684471000 	 -2.7490140000 
624.50 	 225.0163000 	 2.393400 	 -0.5702591000 	 -2.7500500000 
624.70 	 225.0195000 	 2.393400 	 -0.5682945000 	 -2.7490650000 
624.90 	 225.0226000 	 2.393400 	 -0.5703195000 	 -2.7500060000 
625.10 	 225.0258000 	 2.393400 	 -0.5682182000 	 -2.7490520000 
625.30 	 225.0258000 	 2.393400 	 -0.5700493000 	 -2.7498600000 
625.50 	 225.0258000 	 2.393400 	 -0.5684376000 	 -2.7491060000 
625.70 	 225.0226000 	 2.393400 	 -0.5701828000 	 -2.7500760000 
625.90 	 225.0179000 	 2.393400 	 -0.5684407000 	 -2.7492170000 
626.10 	 225.0147000 	 2.393350 	 -0.5699762000 	 -2.7499130000 
626.30 	 225.0147000 	 2.393350 	 -0.5685552000 	 -2.7490810000 
626.50 	 225.0083000 	 2.393350 	 -0.5701320000 	 -2.7501170000 
626.70 	 225.0067000 	 2.393350 	 -0.5681483000 	 -2.7488520000 
626.90 	 225.0036000 	 2.393350 	 -0.5705102000 	 -2.7502250000 
627.10 	 225.0036000 	 2.393350 	 -0.5682119000 	 -2.7488490000 
627.30 	 225.0052000 	 2.393350 	 -0.5705197000 	 -2.7502850000 
627.50 	 225.0067000 	 2.393350 	 -0.5683200000 	 -2.7489980000 
627.70 	 225.0067000 	 2.393350 	 -0.5705516000 	 -2.7501960000 
627.90 	 225.0083000 	 2.393350 	 -0.5684948000 	 -2.7488140000 
628.10 	 225.0115000 	 2.393350 	 -0.5704085000 	 -2.7500280000 
628.30 	 225.0067000 	 2.393325 	 -0.5684503000 	 -2.7488680000 
628.50 	 225.0083000 	 2.393300 	 -0.5706374000 	 -2.7500920000 
628.70 	 225.0067000 	 2.393300 	 -0.5684598000 	 -2.7488870000 
628.90 	 225.0036000 	 2.393300 	 -0.5704498000 	 -2.7502000000 
629.10 	 225.0020000 	 2.393300 	 -0.5682691000 	 -2.7488390000 
629.30 	 224.9988000 	 2.393300 	 -0.5703449000 	 -2.7500630000 
629.50 	 224.9988000 	 2.393300 	 -0.5682468000 	 -2.7488140000 
629.70 	 224.9956000 	 2.393300 	 -0.5705547000 	 -2.7502790000 
629.90 	 224.9956000 	 2.393300 	 -0.5682119000 	 -2.7488260000 
630.10 	 224.9956000 	 2.393300 	 -0.5704498000 	 -2.7503080000 
630.30 	 224.9908000 	 2.393300 	 -0.5681006000 	 -2.7488110000 
630.50 	 224.9877000 	 2.393300 	 -0.5704339000 	 -2.7503490000 
630.70 	 224.9877000 	 2.393300 	 -0.5683517000 	 -2.7487910000 
630.90 	 224.9829000 	 2.393300 	 -0.5706978000 	 -2.7504250000 
631.10 	 224.9797000 	 2.393300 	 -0.5680625000 	 -2.7486710000 
631.30 	 224.9749000 	 2.393300 	 -0.5705897000 	 -2.7503240000 
631.50 	 224.9749000 	 2.393300 	 -0.5681832000 	 -2.7486070000 
631.70 	 224.9718000 	 2.393300 	 -0.5707486000 	 -2.7503680000 
631.90 	 224.9718000 	 2.393300 	 -0.5679862000 	 -2.7486230000 
632.10 	 224.9718000 	 2.393300 	 -0.5709648000 	 -2.7505910000 
632.30 	 224.9670000 	 2.393350 	 -0.5677795000 	 -2.7483460000 
632.50 	 224.9670000 	 2.393375 	 -0.5708631000 	 -2.7506350000 
632.70 	 224.9670000 	 2.393400 	 -0.5675443000 	 -2.7482960000 
632.90 	 224.9638000 	 2.393425 	 -0.5706851000 	 -2.7508130000 
633.10 	 224.9638000 	 2.393475 	 -0.5673504000 	 -2.7482510000 
633.30 	 224.9638000 	 2.393500 	 -0.5707232000 	 -2.7508100000 
633.50 	 224.9591000 	 2.393525 	 -0.5673377000 	 -2.7481300000 
633.70 	 224.9591000 	 2.393575 	 -0.5708981000 	 -2.7508160000 
633.90 	 224.9559000 	 2.393600 	 -0.5673154000 	 -2.7479930000 
634.10 	 224.9559000 	 2.393625 	 -0.5712350000 	 -2.7510900000 
634.30 	 224.9559000 	 2.393675 	 -0.5672233000 	 -2.7477960000 
634.50 	 224.9591000 	 2.393725 	 -0.5711174000 	 -2.7510740000 
634.70 	 224.9638000 	 2.393750 	 -0.5671437000 	 -2.7477140000 
634.90 	 224.9670000 	 2.393775 	 -0.5711301000 	 -2.7510200000 
635.10 	 224.9749000 	 2.393800 	 -0.5672328000 	 -2.7478190000 
635.30 	 224.9829000 	 2.393825 	 -0.5715847000 	 -2.7511470000 
635.50 	 224.9908000 	 2.393825 	 -0.5679607000 	 -2.7481650000 
635.70 	 224.9988000 	 2.393850 	 -0.5715434000 	 -2.7514390000 
635.90 	 225.0067000 	 2.393850 	 -0.5678908000 	 -2.7479520000 
636.10 	 225.0147000 	 2.393850 	 -0.5717691000 	 -2.7512230000 
636.30 	 225.0179000 	 2.393850 	 -0.5680116000 	 -2.7481970000 
636.50 	 225.0258000 	 2.393850 	 -0.5715561000 	 -2.7513570000 
636.70 	 225.0306000 	 2.393850 	 -0.5679639000 	 -2.7481400000 
636.90 	 225.0338000 	 2.393850 	 -0.5710220000 	 -2.7513500000 
637.10 	 225.0338000 	 2.393850 	 -0.5670452000 	 -2.7479110000 
637.30 	 225.0338000 	 2.393800 	 -0.5710220000 	 -2.7513570000 
637.50 	 225.0322000 	 2.393775 	 -0.5669403000 	 -2.7479430000 
637.70 	 225.0306000 	 2.393750 	 -0.5709807000 	 -2.7513280000 
637.90 	 225.0306000 	 2.393725 	 -0.5669371000 	 -2.7479840000 
638.10 	 225.0306000 	 2.393700 	 -0.5710443000 	 -2.7513540000 
638.30 	 225.0258000 	 2.393700 	 -0.5673091000 	 -2.7480890000 
638.50 	 225.0242000 	 2.393675 	 -0.5713463000 	 -2.7512490000 
638.70 	 225.0179000 	 2.393650 	 -0.5672169000 	 -2.7478600000 
638.90 	 225.0131000 	 2.393650 	 -0.5713749000 	 -2.7512840000 
639.10 	 225.0067000 	 2.393625 	 -0.5673345000 	 -2.7481910000 
639.30 	 225.0036000 	 2.393600 	 -0.5712700000 	 -2.7519200000 
639.50 	 225.0036000 	 2.393600 	 -0.5675697000 	 -2.7485150000 
639.70 	 224.9988000 	 2.393600 	 -0.5713050000 	 -2.7518340000 
639.90 	 224.9988000 	 2.393600 	 -0.5674108000 	 -2.7482190000 
640.10 	 224.9988000 	 2.393600 	 -0.5714512000 	 -2.7517030000 
640.30 	 224.9988000 	 2.393600 	 -0.5674489000 	 -2.7481270000 
640.50 	 225.0020000 	 2.393600 	 -0.5713050000 	 -2.7515790000 
640.70 	 224.9988000 	 2.393600 	 -0.5672359000 	 -2.7481050000 
640.90 	 225.0036000 	 2.393600 	 -0.5713940000 	 -2.7516680000 
641.10 	 224.9988000 	 2.393600 	 -0.5674553000 	 -2.7480440000 
641.30 	 225.0036000 	 2.393600 	 -0.5713558000 	 -2.7516910000 
641.50 	 225.0004000 	 2.393600 	 -0.5673599000 	 -2.7478410000 
641.70 	 225.0036000 	 2.393600 	 -0.5712827000 	 -2.7514810000 
641.90 	 224.9988000 	 2.393600 	 -0.5673790000 	 -2.7477680000 
642.10 	 224.9956000 	 2.393600 	 -0.5712096000 	 -2.7514140000 
642.30 	 224.9908000 	 2.393600 	 -0.5673822000 	 -2.7478790000 
642.50 	 224.9861000 	 2.393600 	 -0.5711715000 	 -2.7514650000 
642.70 	 224.9797000 	 2.393600 	 -0.5673504000 	 -2.7479390000 
642.90 	 224.9749000 	 2.393600 	 -0.5714353000 	 -2.7516240000 
643.10 	 224.9718000 	 2.393600 	 -0.5674807000 	 -2.7480380000 
643.30 	 224.9670000 	 2.393600 	 -0.5715179000 	 -2.7516050000 
643.50 	 224.9638000 	 2.393600 	 -0.5673313000 	 -2.7479430000 
643.70 	 224.9638000 	 2.393625 	 -0.5714067000 	 -2.7516170000 
643.90 	 224.9591000 	 2.393675 	 -0.5675634000 	 -2.7480250000 
644.10 	 224.9591000 	 2.393700 	 -0.5709903000 	 -2.7515860000 
644.30 	 224.9591000 	 2.393725 	 -0.5673122000 	 -2.7481240000 
644.50 	 224.9591000 	 2.393775 	 -0.5711651000 	 -2.7515540000 
644.70 	 224.9591000 	 2.393800 	 -0.5673695000 	 -2.7478760000 
644.90 	 224.9638000 	 2.393825 	 -0.5712700000 	 -2.7514970000 
645.10 	 224.9702000 	 2.393850 	 -0.5672200000 	 -2.7479050000 
645.30 	 224.9670000 	 2.393875 	 -0.5709267000 	 -2.7514520000 
645.50 	 224.9670000 	 2.393925 	 -0.5667782000 	 -2.7479390000 
645.70 	 224.9638000 	 2.393950 	 -0.5705134000 	 -2.7515290000 
645.90 	 224.9591000 	 2.393975 	 -0.5666637000 	 -2.7480670000 
646.10 	 224.9559000 	 2.394000 	 -0.5700874000 	 -2.7514520000 
646.30 	 224.9559000 	 2.394050 	 -0.5658913000 	 -2.7480320000 
646.50 	 224.9591000 	 2.394075 	 -0.5691783000 	 -2.7514900000 
646.70 	 224.9591000 	 2.394125 	 -0.5655448000 	 -2.7480920000 
646.90 	 224.9638000 	 2.394150 	 -0.5692990000 	 -2.7514710000 
647.10 	 224.9702000 	 2.394175 	 -0.5662950000 	 -2.7479770000 
647.30 	 224.9734000 	 2.394200 	 -0.5701764000 	 -2.7515670000 
647.50 	 224.9797000 	 2.394225 	 -0.5681165000 	 -2.7477770000 
647.70 	 224.9861000 	 2.394225 	 -0.5722268000 	 -2.7518370000 
647.90 	 224.9908000 	 2.394250 	 -0.5684185000 	 -2.7481330000 
648.10 	 224.9956000 	 2.394250 	 -0.5721410000 	 -2.7517570000 
648.30 	 224.9988000 	 2.394250 	 -0.5669053000 	 -2.7489150000 
648.50 	 225.0020000 	 2.394250 	 -0.5701097000 	 -2.7522500000 
648.70 	 225.0036000 	 2.394250 	 -0.5665398000 	 -2.7488040000 
648.90 	 225.0036000 	 2.394250 	 -0.5697854000 	 -2.7521160000 
649.10 	 225.0067000 	 2.394250 	 -0.5662473000 	 -2.7490170000 
649.30 	 225.0036000 	 2.394250 	 -0.5698204000 	 -2.7522090000 
649.50 	 225.0036000 	 2.394250 	 -0.5666733000 	 -2.7489310000 
649.70 	 224.9988000 	 2.394250 	 -0.5696424000 	 -2.7521870000 
649.90 	 224.9988000 	 2.394250 	 -0.5659549000 	 -2.7489760000 
650.10 	 224.9956000 	 2.394250 	 -0.5692387000 	 -2.7519670000 
650.30 	 224.9956000 	 2.394250 	 -0.5660439000 	 -2.7492430000 
650.50 	 224.9956000 	 2.394250 	 -0.5689557000 	 -2.7519100000 
650.70 	 224.9924000 	 2.394250 	 -0.5662664000 	 -2.7490970000 
650.90 	 224.9956000 	 2.394250 	 -0.5691338000 	 -2.7519040000 
651.10 	 224.9956000 	 2.394250 	 -0.5660534000 	 -2.7489440000 
651.30 	 224.9956000 	 2.394250 	 -0.5689748000 	 -2.7519350000 
651.50 	 224.9988000 	 2.394250 	 -0.5661742000 	 -2.7490010000 
651.70 	 224.9988000 	 2.394250 	 -0.5690257000 	 -2.7519640000 
651.90 	 225.0036000 	 2.394250 	 -0.5659898000 	 -2.7487910000 
652.10 	 225.0067000 	 2.394250 	 -0.5689780000 	 -2.7519070000 
652.30 	 225.0115000 	 2.394250 	 -0.5660089000 	 -2.7487950000 
652.50 	 225.0115000 	 2.394250 	 -0.5686124000 	 -2.7519160000 
652.70 	 225.0067000 	 2.394250 	 -0.5657418000 	 -2.7489470000 
652.90 	 225.0052000 	 2.394250 	 -0.5680593000 	 -2.7518340000 
653.10 	 225.0036000 	 2.394250 	 -0.5655034000 	 -2.7489730000 
653.30 	 224.9956000 	 2.394250 	 -0.5686855000 	 -2.7517670000 
653.50 	 224.9908000 	 2.394250 	 -0.5659358000 	 -2.7490390000 
653.70 	 224.9877000 	 2.394250 	 -0.5686951000 	 -2.7518680000 
653.90 	 224.9877000 	 2.394250 	 -0.5657037000 	 -2.7488900000 
654.10 	 224.9829000 	 2.394250 	 -0.5687523000 	 -2.7519000000 
654.30 	 224.9797000 	 2.394250 	 -0.5658404000 	 -2.7492300000 
654.50 	 224.9797000 	 2.394250 	 -0.5691242000 	 -2.7520020000 
654.70 	 224.9797000 	 2.394250 	 -0.5659072000 	 -2.7490840000 
654.90 	 224.9797000 	 2.394275 	 -0.5720679000 	 -2.7518650000 
655.10 	 224.9797000 	 2.394300 	 -0.5688508000 	 -2.7490300000 
655.30 	 224.9749000 	 2.394300 	 -0.5721633000 	 -2.7522120000 
655.50 	 224.9749000 	 2.394300 	 -0.5694485000 	 -2.7487630000 
655.70 	 224.9718000 	 2.394325 	 -0.5722809000 	 -2.7517510000 
655.90 	 224.9702000 	 2.394350 	 -0.5697600000 	 -2.7489470000 
656.10 	 224.9670000 	 2.394375 	 -0.5722237000 	 -2.7516780000 
656.30 	 224.9670000 	 2.394400 	 -0.5695470000 	 -2.7488390000 
656.50 	 224.9670000 	 2.394425 	 -0.5721696000 	 -2.7518300000 
656.70 	 224.9638000 	 2.394475 	 -0.5697060000 	 -2.7489060000 
656.90 	 224.9622000 	 2.394500 	 -0.5722173000 	 -2.7517410000 
657.10 	 224.9591000 	 2.394525 	 -0.5694453000 	 -2.7490620000 
657.30 	 224.9591000 	 2.394550 	 -0.5718740000 	 -2.7517830000 
657.50 	 224.9591000 	 2.394575 	 -0.5692577000 	 -2.7490200000 
657.70 	 224.9606000 	 2.394625 	 -0.5714448000 	 -2.7513600000 
657.90 	 224.9670000 	 2.394650 	 -0.5692704000 	 -2.7490390000 
658.10 	 224.9718000 	 2.394675 	 -0.5713908000 	 -2.7515030000 
658.30 	 224.9765000 	 2.394700 	 -0.5692546000 	 -2.7491380000 
658.50 	 224.9877000 	 2.394700 	 -0.5719725000 	 -2.7514770000 
658.70 	 224.9908000 	 2.394725 	 -0.5703767000 	 -2.7495420000 
658.90 	 224.9988000 	 2.394750 	 -0.5718136000 	 -2.7516810000 
659.10 	 225.0036000 	 2.394775 	 -0.5705039000 	 -2.7500500000 
659.30 	 225.0099000 	 2.394750 	 -0.5717754000 	 -2.7511820000 
659.50 	 225.0131000 	 2.394750 	 -0.5704053000 	 -2.7498400000 
659.70 	 225.0147000 	 2.394750 	 -0.5709807000 	 -2.7510610000 
659.90 	 225.0179000 	 2.394750 	 -0.5704880000 	 -2.7501110000 
660.10 	 225.0147000 	 2.394750 	 -0.5708535000 	 -2.7509750000 
660.30 	 225.0147000 	 2.394750 	 -0.5716228000 	 -2.7503140000 
660.50 	 225.0131000 	 2.394750 	 -0.5712636000 	 -2.7506230000 
660.70 	 225.0083000 	 2.394750 	 -0.5716705000 	 -2.7503940000 
660.90 	 225.0067000 	 2.394750 	 -0.5713590000 	 -2.7507880000 
661.10 	 225.0036000 	 2.394750 	 -0.5716355000 	 -2.7504510000 
661.30 	 224.9988000 	 2.394750 	 -0.5711429000 	 -2.7504860000 
661.50 	 224.9988000 	 2.394750 	 -0.5716102000 	 -2.7504920000 
661.70 	 224.9988000 	 2.394750 	 -0.5709839000 	 -2.7506730000 
661.90 	 224.9956000 	 2.394750 	 -0.5717404000 	 -2.7505940000 
662.10 	 224.9972000 	 2.394750 	 -0.5709839000 	 -2.7503430000 
662.30 	 224.9956000 	 2.394750 	 -0.5721124000 	 -2.7507240000 
662.50 	 224.9956000 	 2.394750 	 -0.5707391000 	 -2.7502760000 
662.70 	 224.9956000 	 2.394750 	 -0.5722173000 	 -2.7506610000 
662.90 	 224.9908000 	 2.394750 	 -0.5709171000 	 -2.7502380000 
663.10 	 224.9877000 	 2.394750 	 -0.5718963000 	 -2.7507720000 
663.30 	 224.9797000 	 2.394750 	 -0.5708885000 	 -2.7503550000 
663.50 	 224.9718000 	 2.394750 	 -0.5718009000 	 -2.7505910000 
663.70 	 224.9718000 	 2.394750 	 -0.5708949000 	 -2.7504350000 
663.90 	 224.9670000 	 2.394750 	 -0.5721188000 	 -2.7508230000 
664.10 	 224.9670000 	 2.394750 	 -0.5708472000 	 -2.7502790000 
664.30 	 224.9670000 	 2.394775 	 -0.5717023000 	 -2.7506290000 
664.50 	 224.9670000 	 2.394825 	 -0.5702909000 	 -2.7500120000 
664.70 	 224.9638000 	 2.394850 	 -0.5718390000 	 -2.7508390000 
664.90 	 224.9638000 	 2.394875 	 -0.5702369000 	 -2.7500630000 
665.10 	 224.9638000 	 2.394900 	 -0.5718994000 	 -2.7508130000 
665.30 	 224.9622000 	 2.394925 	 -0.5702083000 	 -2.7499490000 
665.50 	 224.9638000 	 2.394975 	 -0.5720552000 	 -2.7509020000 
665.70 	 224.9638000 	 2.395000 	 -0.5703735000 	 -2.7501170000 
665.90 	 224.9638000 	 2.395025 	 -0.5716960000 	 -2.7507660000 
666.10 	 224.9591000 	 2.395050 	 -0.5703099000 	 -2.7499900000 
666.30 	 224.9591000 	 2.395075 	 -0.5716133000 	 -2.7506890000 
666.50 	 224.9559000 	 2.395125 	 -0.5703894000 	 -2.7500370000 
666.70 	 224.9559000 	 2.395150 	 -0.5716451000 	 -2.7507880000 
666.90 	 224.9559000 	 2.395200 	 -0.5702750000 	 -2.7499490000 
667.10 	 224.9591000 	 2.395225 	 -0.5718040000 	 -2.7509430000 
667.30 	 224.9638000 	 2.395275 	 -0.5699730000 	 -2.7496530000 
667.50 	 224.9702000 	 2.395300 	 -0.5718454000 	 -2.7512390000 
667.70 	 224.9749000 	 2.395325 	 -0.5694421000 	 -2.7495800000 
667.90 	 224.9797000 	 2.395350 	 -0.5720043000 	 -2.7515670000 
668.10 	 224.9797000 	 2.395350 	 -0.5686824000 	 -2.7495960000 
668.30 	 224.9829000 	 2.395350 	 -0.5729548000 	 -2.7534710000 
668.50 	 224.9829000 	 2.395350 	 -0.5700493000 	 -2.7515630000 
668.70 	 224.9877000 	 2.395375 	 -0.5732536000 	 -2.7528290000 
668.90 	 224.9877000 	 2.395400 	 -0.5701955000 	 -2.7500280000 
669.10 	 224.9908000 	 2.395400 	 -0.5733268000 	 -2.7525070000 
669.30 	 224.9956000 	 2.395400 	 -0.5704816000 	 -2.7511570000 
669.50 	 224.9956000 	 2.395400 	 -0.5732695000 	 -2.7532070000 
669.70 	 224.9956000 	 2.395400 	 -0.5703608000 	 -2.7509910000 
669.90 	 224.9908000 	 2.395400 	 -0.5734412000 	 -2.7531850000 
670.10 	 224.9908000 	 2.395400 	 -0.5702432000 	 -2.7509370000 
670.30 	 224.9877000 	 2.395400 	 -0.5733745000 	 -2.7532580000 
670.50 	 224.9877000 	 2.395400 	 -0.5703290000 	 -2.7511060000 
670.70 	 224.9877000 	 2.395400 	 -0.5730502000 	 -2.7530640000 
670.90 	 224.9877000 	 2.395425 	 -0.5704784000 	 -2.7499930000 
671.10 	 224.9877000 	 2.395450 	 -0.5732886000 	 -2.7520910000 
671.30 	 224.9861000 	 2.395450 	 -0.5703132000 	 -2.7496880000 
671.50 	 224.9829000 	 2.395450 	 -0.5734062000 	 -2.7525010000 
671.70 	 224.9797000 	 2.395450 	 -0.5703481000 	 -2.7508320000 
671.90 	 224.9749000 	 2.395475 	 -0.5734444000 	 -2.7531560000 
672.10 	 224.9718000 	 2.395500 	 -0.5704244000 	 -2.7508640000 
672.30 	 224.9670000 	 2.395525 	 -0.5734825000 	 -2.7532700000 
672.50 	 224.9670000 	 2.395550 	 -0.5703290000 	 -2.7507310000 
672.70 	 224.9638000 	 2.395575 	 -0.5735143000 	 -2.7530640000 
672.90 	 224.9638000 	 2.395600 	 -0.5705293000 	 -2.7510330000 
673.10 	 224.9638000 	 2.395625 	 -0.5731551000 	 -2.7531310000 
673.30 	 224.9638000 	 2.395675 	 -0.5703132000 	 -2.7507660000 
673.50 	 224.9670000 	 2.395700 	 -0.5735016000 	 -2.7531560000 
673.70 	 224.9718000 	 2.395725 	 -0.5704975000 	 -2.7508160000 
673.90 	 224.9734000 	 2.395750 	 -0.5734634000 	 -2.7530320000 
674.10 	 224.9749000 	 2.395750 	 -0.5704530000 	 -2.7507150000 
674.30 	 224.9765000 	 2.395775 	 -0.5735524000 	 -2.7532200000 
674.50 	 224.9797000 	 2.395800 	 -0.5705738000 	 -2.7507240000 
674.70 	 224.9829000 	 2.395825 	 -0.5735588000 	 -2.7530030000 
674.90 	 224.9877000 	 2.395825 	 -0.5705325000 	 -2.7501330000 
675.10 	 224.9956000 	 2.395825 	 -0.5740356000 	 -2.7529080000 
675.30 	 224.9972000 	 2.395850 	 -0.5702464000 	 -2.7498560000 
675.50 	 225.0036000 	 2.395850 	 -0.5742232000 	 -2.7529210000 
675.70 	 225.0036000 	 2.395850 	 -0.5704085000 	 -2.7519990000 
675.90 	 225.0052000 	 2.395850 	 -0.5740802000 	 -2.7550570000 
676.10 	 225.0067000 	 2.395850 	 -0.5705547000 	 -2.7519260000 
676.30 	 225.0036000 	 2.395850 	 -0.5743091000 	 -2.7550440000 
676.50 	 225.0036000 	 2.395850 	 -0.5704021000 	 -2.7520080000 
676.70 	 225.0036000 	 2.395850 	 -0.5740579000 	 -2.7550320000 
676.90 	 224.9988000 	 2.395850 	 -0.5704467000 	 -2.7519320000 
677.10 	 224.9956000 	 2.395850 	 -0.5741660000 	 -2.7550280000 
677.30 	 224.9908000 	 2.395850 	 -0.5703767000 	 -2.7519130000 
677.50 	 224.9877000 	 2.395850 	 -0.5740865000 	 -2.7552160000 
677.70 	 224.9829000 	 2.395850 	 -0.5703735000 	 -2.7519070000 
677.90 	 224.9797000 	 2.395850 	 -0.5740261000 	 -2.7552440000 
678.10 	 224.9749000 	 2.395850 	 -0.5704053000 	 -2.7518210000 
678.30 	 224.9749000 	 2.395875 	 -0.5742486000 	 -2.7551400000 
678.50 	 224.9749000 	 2.395900 	 -0.5702782000 	 -2.7517350000 
678.70 	 224.9797000 	 2.395900 	 -0.5741755000 	 -2.7552190000 
678.90 	 224.9797000 	 2.395925 	 -0.5701160000 	 -2.7516490000 
679.10 	 224.9797000 	 2.395975 	 -0.5740674000 	 -2.7551780000 
679.30 	 224.9797000 	 2.395950 	 -0.5704244000 	 -2.7520880000 
679.50 	 224.9797000 	 2.395950 	 -0.5741596000 	 -2.7554350000 
679.70 	 224.9797000 	 2.395950 	 -0.5704657000 	 -2.7522310000 
679.90 	 224.9749000 	 2.395975 	 -0.5742804000 	 -2.7555850000 
680.10 	 224.9749000 	 2.396000 	 -0.5704021000 	 -2.7521830000 
680.30 	 224.9781000 	 2.396025 	 -0.5740229000 	 -2.7557470000 
680.50 	 224.9797000 	 2.396050 	 -0.5704975000 	 -2.7522180000 
680.70 	 224.9877000 	 2.396075 	 -0.5740483000 	 -2.7557440000 
680.90 	 224.9908000 	 2.396050 	 -0.5703862000 	 -2.7526440000 
681.10 	 224.9956000 	 2.396050 	 -0.5741279000 	 -2.7558230000 
681.30 	 224.9956000 	 2.396050 	 -0.5703640000 	 -2.7523830000 
681.50 	 224.9956000 	 2.396050 	 -0.5739530000 	 -2.7558550000 
681.70 	 224.9908000 	 2.396050 	 -0.5705579000 	 -2.7525420000 
681.90 	 224.9908000 	 2.396050 	 -0.5741851000 	 -2.7558360000 
682.10 	 224.9877000 	 2.396050 	 -0.5704530000 	 -2.7524280000 
682.30 	 224.9829000 	 2.396050 	 -0.5740674000 	 -2.7559500000 
682.50 	 224.9829000 	 2.396075 	 -0.5704498000 	 -2.7525360000 
682.70 	 224.9797000 	 2.396100 	 -0.5739625000 	 -2.7559440000 
682.90 	 224.9749000 	 2.396100 	 -0.5703862000 	 -2.7525520000 
683.10 	 224.9718000 	 2.396125 	 -0.5742105000 	 -2.7559730000 
683.30 	 224.9749000 	 2.396125 	 -0.5706151000 	 -2.7525010000 
683.50 	 224.9749000 	 2.396150 	 -0.5745125000 	 -2.7560420000 
683.70 	 224.9797000 	 2.396175 	 -0.5706851000 	 -2.7524820000 
683.90 	 224.9797000 	 2.396200 	 -0.5745729000 	 -2.7559820000 
684.10 	 224.9813000 	 2.396225 	 -0.5707105000 	 -2.7526410000 
684.30 	 224.9797000 	 2.396200 	 -0.5746778000 	 -2.7558200000 
684.50 	 224.9797000 	 2.396200 	 -0.5706628000 	 -2.7522820000 
684.70 	 224.9749000 	 2.396225 	 -0.5746587000 	 -2.7555120000 
684.90 	 224.9718000 	 2.396250 	 -0.5707550000 	 -2.7522400000 
685.10 	 224.9749000 	 2.396275 	 -0.5746110000 	 -2.7557280000 
685.30 	 224.9749000 	 2.396300 	 -0.5707073000 	 -2.7520020000 
685.50 	 224.9765000 	 2.396325 	 -0.5745252000 	 -2.7555910000 
685.70 	 224.9749000 	 2.396325 	 -0.5708154000 	 -2.7521740000 
685.90 	 224.9797000 	 2.396350 	 -0.5745888000 	 -2.7554100000 
686.10 	 224.9813000 	 2.396375 	 -0.5709934000 	 -2.7520020000 
686.30 	 224.9845000 	 2.396350 	 -0.5748177000 	 -2.7552760000 
686.50 	 224.9877000 	 2.396375 	 -0.5710316000 	 -2.7513920000 
686.70 	 224.9908000 	 2.396400 	 -0.5748399000 	 -2.7547360000 
686.90 	 224.9908000 	 2.396400 	 -0.5709267000 	 -2.7512710000 
687.10 	 224.9908000 	 2.396425 	 -0.5748940000 	 -2.7543990000 
687.30 	 224.9908000 	 2.396400 	 -0.5711842000 	 -2.7509560000 
687.50 	 224.9877000 	 2.396400 	 -0.5748558000 	 -2.7546250000 
687.70 	 224.9877000 	 2.396400 	 -0.5711587000 	 -2.7511020000 
687.90 	 224.9908000 	 2.396400 	 -0.5747636000 	 -2.7545960000 
688.10 	 224.9908000 	 2.396400 	 -0.5712032000 	 -2.7512420000 
688.30 	 224.9908000 	 2.396400 	 -0.5748813000 	 -2.7547490000 
688.50 	 224.9908000 	 2.396400 	 -0.5710252000 	 -2.7512070000 
688.70 	 224.9908000 	 2.396400 	 -0.5748590000 	 -2.7547300000 
688.90 	 224.9877000 	 2.396400 	 -0.5712191000 	 -2.7510900000 
689.10 	 224.9829000 	 2.396400 	 -0.5748749000 	 -2.7545330000 
689.30 	 224.9829000 	 2.396400 	 -0.5712350000 	 -2.7512100000 
689.50 	 224.9829000 	 2.396425 	 -0.5749862000 	 -2.7546250000 
689.70 	 224.9813000 	 2.396450 	 -0.5712159000 	 -2.7512740000 
689.90 	 224.9797000 	 2.396475 	 -0.5748526000 	 -2.7545670000 
690.10 	 224.9797000 	 2.396450 	 -0.5712891000 	 -2.7512450000 
690.30 	 224.9797000 	 2.396450 	 -0.5747223000 	 -2.7547420000 
690.50 	 224.9797000 	 2.396475 	 -0.5713971000 	 -2.7512580000 
690.70 	 224.9797000 	 2.396500 	 -0.5749130000 	 -2.7547170000 
690.90 	 224.9797000 	 2.396525 	 -0.5714194000 	 -2.7512010000 
691.10 	 224.9797000 	 2.396500 	 -0.5750116000 	 -2.7547840000 
691.30 	 224.9765000 	 2.396525 	 -0.5713940000 	 -2.7513440000 
691.50 	 224.9797000 	 2.396525 	 -0.5748431000 	 -2.7549080000 
691.70 	 224.9797000 	 2.396550 	 -0.5714194000 	 -2.7513250000 
691.90 	 224.9797000 	 2.396550 	 -0.5748494000 	 -2.7547740000 
692.10 	 224.9797000 	 2.396550 	 -0.5713367000 	 -2.7515860000 
692.30 	 224.9797000 	 2.396575 	 -0.5748940000 	 -2.7547610000 
692.50 	 224.9797000 	 2.396600 	 -0.5714989000 	 -2.7516140000 
692.70 	 224.9749000 	 2.396625 	 -0.5749702000 	 -2.7547770000 
692.90 	 224.9749000 	 2.396625 	 -0.5714734000 	 -2.7515980000 
693.10 	 224.9749000 	 2.396625 	 -0.5749257000 	 -2.7552250000 
693.30 	 224.9797000 	 2.396675 	 -0.5714734000 	 -2.7519640000 
693.50 	 224.9797000 	 2.396675 	 -0.5745729000 	 -2.7551270000 
693.70 	 224.9829000 	 2.396700 	 -0.5714671000 	 -2.7520850000 
693.90 	 224.9829000 	 2.396725 	 -0.5746524000 	 -2.7552540000 
694.10 	 224.9829000 	 2.396700 	 -0.5717945000 	 -2.7518050000 
694.30 	 224.9877000 	 2.396700 	 -0.5747604000 	 -2.7550000000 
694.50 	 224.9877000 	 2.396725 	 -0.5714862000 	 -2.7515220000 
694.70 	 224.9877000 	 2.396750 	 -0.5748208000 	 -2.7549170000 
694.90 	 224.9877000 	 2.396775 	 -0.5713590000 	 -2.7517030000 
695.10 	 224.9877000 	 2.396750 	 -0.5749512000 	 -2.7550570000 
695.30 	 224.9829000 	 2.396750 	 -0.5715370000 	 -2.7516940000 
695.50 	 224.9829000 	 2.396775 	 -0.5748749000 	 -2.7549870000 
695.70 	 224.9829000 	 2.396800 	 -0.5715625000 	 -2.7516490000 
695.90 	 224.9829000 	 2.396825 	 -0.5749607000 	 -2.7549550000 
696.10 	 224.9845000 	 2.396800 	 -0.5718072000 	 -2.7515290000 
696.30 	 224.9893000 	 2.396800 	 -0.5751324000 	 -2.7552190000 
696.50 	 224.9956000 	 2.396800 	 -0.5716610000 	 -2.7517380000 
696.70 	 225.0004000 	 2.396800 	 -0.5750688000 	 -2.7551010000 
696.90 	 225.0036000 	 2.396800 	 -0.5716292000 	 -2.7517890000 
697.10 	 225.0067000 	 2.396800 	 -0.5749862000 	 -2.7549710000 
697.30 	 225.0067000 	 2.396800 	 -0.5717055000 	 -2.7517700000 
697.50 	 225.0036000 	 2.396800 	 -0.5751801000 	 -2.7551110000 
697.70 	 225.0004000 	 2.396800 	 -0.5714257000 	 -2.7515190000 
697.90 	 224.9956000 	 2.396800 	 -0.5751419000 	 -2.7551400000 
698.10 	 224.9956000 	 2.396800 	 -0.5716260000 	 -2.7516330000 
698.30 	 224.9956000 	 2.396800 	 -0.5754502000 	 -2.7550790000 
698.50 	 224.9908000 	 2.396800 	 -0.5713558000 	 -2.7515980000 
698.70 	 224.9908000 	 2.396800 	 -0.5753803000 	 -2.7550980000 
698.90 	 224.9908000 	 2.396800 	 -0.5713844000 	 -2.7517760000 
699.10 	 224.9908000 	 2.396800 	 -0.5753453000 	 -2.7551080000 
699.30 	 224.9877000 	 2.396800 	 -0.5713463000 	 -2.7516140000 
699.50 	 224.9845000 	 2.396825 	 -0.5752150000 	 -2.7551560000 
699.70 	 224.9829000 	 2.396850 	 -0.5713208000 	 -2.7515220000 
699.90 	 224.9797000 	 2.396875 	 -0.5753772000 	 -2.7551940000 
700.10 	 224.9797000 	 2.396850 	 -0.5713685000 	 -2.7515410000 
700.30 	 224.9797000 	 2.396850 	 -0.5753962000 	 -2.7550060000 
700.50 	 224.9797000 	 2.396875 	 -0.5713622000 	 -2.7514870000 
700.70 	 224.9797000 	 2.396900 	 -0.5752627000 	 -2.7550630000 
700.90 	 224.9797000 	 2.396925 	 -0.5716832000 	 -2.7516330000 
701.10 	 224.9797000 	 2.396900 	 -0.5753040000 	 -2.7552920000 
701.30 	 224.9797000 	 2.396900 	 -0.5714957000 	 -2.7516590000 
701.50 	 224.9797000 	 2.396925 	 -0.5750847000 	 -2.7553430000 
701.70 	 224.9797000 	 2.396950 	 -0.5711810000 	 -2.7516870000 
701.90 	 224.9749000 	 2.396975 	 -0.5751578000 	 -2.7553840000 
702.10 	 224.9718000 	 2.396975 	 -0.5715211000 	 -2.7534580000 
702.30 	 224.9718000 	 2.396975 	 -0.5753867000 	 -2.7552380000 
702.50 	 224.9734000 	 2.397025 	 -0.5714130000 	 -2.7517350000 
702.70 	 224.9749000 	 2.397025 	 -0.5754916000 	 -2.7551650000 
702.90 	 224.9797000 	 2.397050 	 -0.5714003000 	 -2.7516590000 
703.10 	 224.9829000 	 2.397050 	 -0.5755488000 	 -2.7551330000 
703.30 	 224.9877000 	 2.397050 	 -0.5714957000 	 -2.7517160000 
703.50 	 224.9908000 	 2.397075 	 -0.5753072000 	 -2.7555120000 
703.70 	 224.9908000 	 2.397100 	 -0.5714290000 	 -2.7518460000 
703.90 	 224.9908000 	 2.397100 	 -0.5753867000 	 -2.7552830000 
704.10 	 224.9908000 	 2.397100 	 -0.5709108000 	 -2.7518180000 
704.30 	 224.9877000 	 2.397100 	 -0.5750148000 	 -2.7553460000 
704.50 	 224.9877000 	 2.397100 	 -0.5710697000 	 -2.7517700000 
704.70 	 224.9877000 	 2.397100 	 -0.5750529000 	 -2.7553590000 
704.90 	 224.9908000 	 2.397100 	 -0.5710729000 	 -2.7517130000 
705.10 	 224.9956000 	 2.397100 	 -0.5750434000 	 -2.7553370000 
705.30 	 225.0036000 	 2.397100 	 -0.5710538000 	 -2.7517990000 
705.50 	 225.0083000 	 2.397100 	 -0.5749925000 	 -2.7553910000 
705.70 	 225.0115000 	 2.397100 	 -0.5710506000 	 -2.7518970000 
705.90 	 225.0115000 	 2.397100 	 -0.5750370000 	 -2.7553970000 
706.10 	 225.0115000 	 2.397100 	 -0.5709617000 	 -2.7518050000 
706.30 	 225.0115000 	 2.397100 	 -0.5749480000 	 -2.7552670000 
706.50 	 225.0099000 	 2.397100 	 -0.5709617000 	 -2.7518080000 
706.70 	 225.0115000 	 2.397100 	 -0.5752055000 	 -2.7552440000 
706.90 	 225.0067000 	 2.397100 	 -0.5710824000 	 -2.7518910000 
707.10 	 225.0036000 	 2.397100 	 -0.5750243000 	 -2.7554610000 
707.30 	 224.9956000 	 2.397100 	 -0.5709584000 	 -2.7517250000 
707.50 	 224.9940000 	 2.397100 	 -0.5748685000 	 -2.7552540000 
707.70 	 224.9908000 	 2.397100 	 -0.5710316000 	 -2.7518020000 
707.90 	 224.9893000 	 2.397100 	 -0.5748685000 	 -2.7554230000 
708.10 	 224.9893000 	 2.397100 	 -0.5710856000 	 -2.7518750000 
708.30 	 224.9877000 	 2.397100 	 -0.5747954000 	 -2.7553340000 
708.50 	 224.9829000 	 2.397100 	 -0.5710189000 	 -2.7517190000 
708.70 	 224.9797000 	 2.397100 	 -0.5748844000 	 -2.7553680000 
708.90 	 224.9749000 	 2.397100 	 -0.5709680000 	 -2.7518910000 
709.10 	 224.9718000 	 2.397100 	 -0.5749862000 	 -2.7553460000 
709.30 	 224.9718000 	 2.397125 	 -0.5712700000 	 -2.7516460000 
709.50 	 224.9749000 	 2.397150 	 -0.5752977000 	 -2.7553210000 
709.70 	 224.9749000 	 2.397175 	 -0.5714639000 	 -2.7516910000 
709.90 	 224.9765000 	 2.397200 	 -0.5752437000 	 -2.7553620000 
710.10 	 224.9797000 	 2.397200 	 -0.5712478000 	 -2.7517830000 
710.30 	 224.9797000 	 2.397200 	 -0.5751960000 	 -2.7554700000 
710.50 	 224.9813000 	 2.397225 	 -0.5715116000 	 -2.7518270000 
710.70 	 224.9749000 	 2.397250 	 -0.5753867000 	 -2.7554130000 
710.90 	 224.9749000 	 2.397250 	 -0.5716674000 	 -2.7518720000 
711.10 	 224.9749000 	 2.397275 	 -0.5754535000 	 -2.7554990000 
711.30 	 224.9749000 	 2.397300 	 -0.5717404000 	 -2.7519100000 
711.50 	 224.9797000 	 2.397325 	 -0.5754757000 	 -2.7555370000 
711.70 	 224.9797000 	 2.397325 	 -0.5717087000 	 -2.7519100000 
711.90 	 224.9829000 	 2.397375 	 -0.5754535000 	 -2.7553810000 
712.10 	 224.9829000 	 2.397350 	 -0.5719789000 	 -2.7518560000 
712.30 	 224.9877000 	 2.397350 	 -0.5755170000 	 -2.7552190000 
712.50 	 224.9877000 	 2.397375 	 -0.5720234000 	 -2.7518620000 
712.70 	 224.9877000 	 2.397375 	 -0.5757046000 	 -2.7553720000 
712.90 	 224.9877000 	 2.397400 	 -0.5719566000 	 -2.7517990000 
713.10 	 224.9893000 	 2.397400 	 -0.5756537000 	 -2.7554510000 
713.30 	 224.9908000 	 2.397400 	 -0.5720742000 	 -2.7519510000 
713.50 	 224.9877000 	 2.397400 	 -0.5755265000 	 -2.7552350000 
713.70 	 224.9893000 	 2.397400 	 -0.5720170000 	 -2.7519070000 
713.90 	 224.9893000 	 2.397400 	 -0.5754630000 	 -2.7552510000 
714.10 	 224.9908000 	 2.397425 	 -0.5720838000 	 -2.7519730000 
714.30 	 224.9908000 	 2.397450 	 -0.5755520000 	 -2.7554040000 
714.50 	 224.9956000 	 2.397475 	 -0.5721951000 	 -2.7520150000 
714.70 	 224.9956000 	 2.397450 	 -0.5756187000 	 -2.7553490000 
714.90 	 224.9956000 	 2.397450 	 -0.5720393000 	 -2.7520660000 
715.10 	 224.9956000 	 2.397450 	 -0.5753231000 	 -2.7554890000 
715.30 	 224.9956000 	 2.397450 	 -0.5721982000 	 -2.7522500000 
715.50 	 224.9956000 	 2.397450 	 -0.5753231000 	 -2.7552730000 
715.70 	 224.9988000 	 2.397450 	 -0.5723063000 	 -2.7523520000 
715.90 	 225.0036000 	 2.397450 	 -0.5753263000 	 -2.7553490000 
716.10 	 225.0036000 	 2.397450 	 -0.5723985000 	 -2.7522850000 
716.30 	 225.0067000 	 2.397450 	 -0.5753326000 	 -2.7552700000 
716.50 	 225.0036000 	 2.397450 	 -0.5722968000 	 -2.7521480000 
716.70 	 225.0036000 	 2.397450 	 -0.5752723000 	 -2.7554260000 
716.90 	 224.9956000 	 2.397450 	 -0.5723254000 	 -2.7521740000 
717.10 	 224.9956000 	 2.397450 	 -0.5753358000 	 -2.7554390000 
717.30 	 224.9940000 	 2.397450 	 -0.5722173000 	 -2.7521320000 
717.50 	 224.9940000 	 2.397450 	 -0.5752850000 	 -2.7554450000 
717.70 	 224.9908000 	 2.397450 	 -0.5722650000 	 -2.7522280000 
717.90 	 224.9908000 	 2.397450 	 -0.5751483000 	 -2.7554290000 
718.10 	 224.9908000 	 2.397450 	 -0.5723476000 	 -2.7522720000 
718.30 	 224.9908000 	 2.397450 	 -0.5752595000 	 -2.7553810000 
718.50 	 224.9877000 	 2.397450 	 -0.5723381000 	 -2.7521830000 
718.70 	 224.9908000 	 2.397450 	 -0.5753390000 	 -2.7554000000 
718.90 	 224.9908000 	 2.397450 	 -0.5722268000 	 -2.7523260000 
719.10 	 224.9924000 	 2.397450 	 -0.5749130000 	 -2.7551940000 
719.30 	 224.9956000 	 2.397450 	 -0.5725066000 	 -2.7525270000 
719.50 	 224.9956000 	 2.397450 	 -0.5751260000 	 -2.7552350000 
719.70 	 224.9908000 	 2.397450 	 -0.5723127000 	 -2.7524880000 
719.90 	 224.9877000 	 2.397450 	 -0.5748813000 	 -2.7552510000 
720.10 	 224.9829000 	 2.397450 	 -0.5726464000 	 -2.7524190000 
720.30 	 224.9813000 	 2.397450 	 -0.5750465000 	 -2.7551300000 
720.50 	 224.9797000 	 2.397450 	 -0.5726369000 	 -2.7523680000 
720.70 	 224.9749000 	 2.397475 	 -0.5750306000 	 -2.7549620000 
720.90 	 224.9749000 	 2.397500 	 -0.5723317000 	 -2.7523330000 
721.10 	 224.9718000 	 2.397525 	 -0.5752468000 	 -2.7550890000 
721.30 	 224.9718000 	 2.397550 	 -0.5724080000 	 -2.7522630000 
721.50 	 224.9718000 	 2.397550 	 -0.5749480000 	 -2.7549970000 
721.70 	 224.9718000 	 2.397575 	 -0.5726497000 	 -2.7524150000 
721.90 	 224.9718000 	 2.397600 	 -0.5749766000 	 -2.7549930000 
722.10 	 224.9749000 	 2.397625 	 -0.5726242000 	 -2.7522980000 
722.30 	 224.9797000 	 2.397650 	 -0.5750942000 	 -2.7551080000 
722.50 	 224.9797000 	 2.397650 	 -0.5725670000 	 -2.7522880000 
722.70 	 224.9797000 	 2.397650 	 -0.5749448000 	 -2.7551620000 
722.90 	 224.9829000 	 2.397650 	 -0.5726910000 	 -2.7525170000 
723.10 	 224.9829000 	 2.397675 	 -0.5746205000 	 -2.7549140000 
723.30 	 224.9877000 	 2.397700 	 -0.5727513000 	 -2.7528320000 
723.50 	 224.9877000 	 2.397725 	 -0.5745189000 	 -2.7548380000 
723.70 	 224.9908000 	 2.397700 	 -0.5732155000 	 -2.7528640000 
723.90 	 224.9956000 	 2.397700 	 -0.5747223000 	 -2.7547550000 
724.10 	 224.9956000 	 2.397700 	 -0.5734475000 	 -2.7531560000 
724.30 	 224.9988000 	 2.397700 	 -0.5743440000 	 -2.7547680000 
724.50 	 224.9988000 	 2.397700 	 -0.5734634000 	 -2.7531560000 
724.70 	 224.9988000 	 2.397700 	 -0.5742550000 	 -2.7545710000 
724.90 	 224.9988000 	 2.397700 	 -0.5734475000 	 -2.7532230000 
725.10 	 224.9956000 	 2.397700 	 -0.5740039000 	 -2.7544370000 
725.30 	 224.9956000 	 2.397700 	 -0.5737114000 	 -2.7534770000 
725.50 	 224.9908000 	 2.397700 	 -0.5738131000 	 -2.7541380000 
725.70 	 224.9908000 	 2.397700 	 -0.5740643000 	 -2.7537980000 
725.90 	 224.9893000 	 2.397700 	 -0.5736446000 	 -2.7540110000 
726.10 	 224.9908000 	 2.397700 	 -0.5739467000 	 -2.7537540000 
726.30 	 224.9956000 	 2.397700 	 -0.5737622000 	 -2.7540840000 
726.50 	 224.9956000 	 2.397700 	 -0.5740483000 	 -2.7537660000 
726.70 	 224.9988000 	 2.397700 	 -0.5734761000 	 -2.7538650000 
726.90 	 224.9988000 	 2.397700 	 -0.5741628000 	 -2.7538970000 
727.10 	 224.9956000 	 2.397700 	 -0.5732918000 	 -2.7538520000 
727.30 	 224.9908000 	 2.397700 	 -0.5742232000 	 -2.7538620000 
727.50 	 224.9877000 	 2.397700 	 -0.5734094000 	 -2.7538870000 
727.70 	 224.9877000 	 2.397700 	 -0.5740643000 	 -2.7538200000 
727.90 	 224.9829000 	 2.397725 	 -0.5737718000 	 -2.7542080000 
728.10 	 224.9797000 	 2.397750 	 -0.5744330000 	 -2.7542460000 
728.30 	 224.9734000 	 2.397750 	 -0.5735016000 	 -2.7542050000 
728.50 	 224.9670000 	 2.397775 	 -0.5743186000 	 -2.7541320000 
728.70 	 224.9638000 	 2.397800 	 -0.5735810000 	 -2.7541220000 
728.90 	 224.9638000 	 2.397825 	 -0.5742677000 	 -2.7541000000 
729.10 	 224.9654000 	 2.397850 	 -0.5736892000 	 -2.7543350000 
729.30 	 224.9718000 	 2.397900 	 -0.5740102000 	 -2.7539760000 
729.50 	 224.9749000 	 2.397925 	 -0.5739689000 	 -2.7543290000 
729.70 	 224.9813000 	 2.397925 	 -0.5740007000 	 -2.7538900000 
729.90 	 224.9829000 	 2.397950 	 -0.5742295000 	 -2.7543640000 
730.10 	 224.9877000 	 2.397950 	 -0.5738958000 	 -2.7535760000 
730.30 	 224.9877000 	 2.397950 	 -0.5740388000 	 -2.7548530000 
730.50 	 224.9908000 	 2.397950 	 -0.5736955000 	 -2.7538170000 
730.70 	 224.9908000 	 2.397950 	 -0.5740516000 	 -2.7549200000 
730.90 	 224.9908000 	 2.397950 	 -0.5736637000 	 -2.7539190000 
731.10 	 224.9956000 	 2.397950 	 -0.5738671000 	 -2.7547230000 
731.30 	 224.9908000 	 2.397950 	 -0.5736287000 	 -2.7538590000 
731.50 	 224.9956000 	 2.397950 	 -0.5739434000 	 -2.7548760000 
731.70 	 224.9956000 	 2.397950 	 -0.5736955000 	 -2.7539760000 
731.90 	 225.0036000 	 2.397950 	 -0.5735938000 	 -2.7545330000 
732.10 	 225.0036000 	 2.397950 	 -0.5734857000 	 -2.7539670000 
732.30 	 225.0115000 	 2.397950 	 -0.5737209000 	 -2.7545670000 
732.50 	 225.0131000 	 2.397950 	 -0.5736573000 	 -2.7539730000 
732.70 	 225.0147000 	 2.397950 	 -0.5736606000 	 -2.7546470000 
732.90 	 225.0147000 	 2.397950 	 -0.5737336000 	 -2.7541320000 
733.10 	 225.0147000 	 2.397950 	 -0.5735461000 	 -2.7545830000 
733.30 	 225.0131000 	 2.397950 	 -0.5740483000 	 -2.7542560000 
733.50 	 225.0067000 	 2.397950 	 -0.5734698000 	 -2.7543420000 
733.70 	 225.0067000 	 2.397950 	 -0.5736828000 	 -2.7540680000 
733.90 	 225.0036000 	 2.397950 	 -0.5736606000 	 -2.7545800000 
734.10 	 225.0036000 	 2.397950 	 -0.5738481000 	 -2.7543130000 
734.30 	 224.9988000 	 2.397950 	 -0.5734539000 	 -2.7545040000 
734.50 	 224.9988000 	 2.397950 	 -0.5741882000 	 -2.7544720000 
734.70 	 224.9988000 	 2.397950 	 -0.5733745000 	 -2.7541700000 
734.90 	 224.9988000 	 2.397950 	 -0.5740674000 	 -2.7542110000 
735.10 	 224.9956000 	 2.397950 	 -0.5734062000 	 -2.7543740000 
735.30 	 224.9908000 	 2.397950 	 -0.5741755000 	 -2.7542850000 
735.50 	 224.9861000 	 2.397950 	 -0.5735366000 	 -2.7543640000 
735.70 	 224.9813000 	 2.397950 	 -0.5739180000 	 -2.7541730000 
735.90 	 224.9797000 	 2.397950 	 -0.5734952000 	 -2.7545200000 
736.10 	 224.9749000 	 2.397950 	 -0.5739307000 	 -2.7542910000 
736.30 	 224.9718000 	 2.397950 	 -0.5733903000 	 -2.7545360000 
736.50 	 224.9670000 	 2.397975 	 -0.5741628000 	 -2.7540620000 
736.70 	 224.9670000 	 2.398000 	 -0.5735334000 	 -2.7540810000 
736.90 	 224.9670000 	 2.398050 	 -0.5740706000 	 -2.7539090000 
737.10 	 224.9718000 	 2.398075 	 -0.5736669000 	 -2.7544430000 
737.30 	 224.9749000 	 2.398100 	 -0.5741119000 	 -2.7538330000 
737.50 	 224.9797000 	 2.398125 	 -0.5735143000 	 -2.7540400000 
737.70 	 224.9829000 	 2.398100 	 -0.5747350000 	 -2.7545710000 
737.90 	 224.9797000 	 2.398125 	 -0.5735366000 	 -2.7538460000 
738.10 	 224.9797000 	 2.398150 	 -0.5747128000 	 -2.7545580000 
738.30 	 224.9797000 	 2.398150 	 -0.5731456000 	 -2.7538900000 
738.50 	 224.9829000 	 2.398150 	 -0.5749003000 	 -2.7548730000 
738.70 	 224.9829000 	 2.398150 	 -0.5733077000 	 -2.7540110000 
738.90 	 224.9893000 	 2.398175 	 -0.5750052000 	 -2.7545480000 
739.10 	 224.9908000 	 2.398200 	 -0.5731933000 	 -2.7538170000 
739.30 	 224.9956000 	 2.398200 	 -0.5750561000 	 -2.7548820000 
739.50 	 224.9972000 	 2.398200 	 -0.5730343000 	 -2.7534100000 
739.70 	 224.9988000 	 2.398200 	 -0.5753040000 	 -2.7549430000 
739.90 	 224.9956000 	 2.398200 	 -0.5727005000 	 -2.7532200000 
740.10 	 224.9956000 	 2.398200 	 -0.5754280000 	 -2.7550510000 
740.30 	 224.9956000 	 2.398200 	 -0.5725829000 	 -2.7531310000 
740.50 	 224.9956000 	 2.398200 	 -0.5755043000 	 -2.7551010000 
740.70 	 224.9956000 	 2.398200 	 -0.5725734000 	 -2.7529240000 
740.90 	 224.9988000 	 2.398200 	 -0.5755901000 	 -2.7552290000 
741.10 	 224.9956000 	 2.398200 	 -0.5723127000 	 -2.7528600000 
741.30 	 224.9988000 	 2.398200 	 -0.5757650000 	 -2.7554700000 
741.50 	 224.9988000 	 2.398200 	 -0.5725384000 	 -2.7529370000 
741.70 	 225.0036000 	 2.398200 	 -0.5755774000 	 -2.7552540000 
741.90 	 224.9988000 	 2.398200 	 -0.5725225000 	 -2.7528000000 
742.10 	 224.9988000 	 2.398200 	 -0.5759430000 	 -2.7555880000 
742.30 	 224.9956000 	 2.398200 	 -0.5723254000 	 -2.7526500000 
742.50 	 224.9956000 	 2.398200 	 -0.5756982000 	 -2.7552730000 
742.70 	 224.9940000 	 2.398200 	 -0.5725034000 	 -2.7528830000 
742.90 	 224.9956000 	 2.398200 	 -0.5758031000 	 -2.7552570000 
743.10 	 224.9956000 	 2.398200 	 -0.5726528000 	 -2.7527710000 
743.30 	 224.9956000 	 2.398200 	 -0.5758095000 	 -2.7553460000 
743.50 	 224.9956000 	 2.398200 	 -0.5724208000 	 -2.7528670000 
743.70 	 224.9924000 	 2.398200 	 -0.5757110000 	 -2.7553720000 
743.90 	 224.9956000 	 2.398200 	 -0.5722840000 	 -2.7526060000 
744.10 	 224.9908000 	 2.398200 	 -0.5756283000 	 -2.7553080000 
744.30 	 224.9908000 	 2.398200 	 -0.5725892000 	 -2.7527680000 
744.50 	 224.9877000 	 2.398200 	 -0.5756982000 	 -2.7552830000 
744.70 	 224.9845000 	 2.398200 	 -0.5724557000 	 -2.7527870000 
744.90 	 224.9829000 	 2.398200 	 -0.5756314000 	 -2.7552960000 
745.10 	 224.9829000 	 2.398200 	 -0.5724843000 	 -2.7527680000 
745.30 	 224.9829000 	 2.398225 	 -0.5759112000 	 -2.7551590000 
745.50 	 224.9829000 	 2.398225 	 -0.5726210000 	 -2.7529590000 
745.70 	 224.9813000 	 2.398250 	 -0.5755520000 	 -2.7551590000 
745.90 	 224.9797000 	 2.398275 	 -0.5725002000 	 -2.7529650000 
746.10 	 224.9797000 	 2.398250 	 -0.5757268000 	 -2.7551490000 
746.30 	 224.9797000 	 2.398275 	 -0.5725511000 	 -2.7527080000 
746.50 	 224.9797000 	 2.398275 	 -0.5758858000 	 -2.7553180000 
746.70 	 224.9797000 	 2.398325 	 -0.5727609000 	 -2.7529590000 
746.90 	 224.9797000 	 2.398300 	 -0.5758794000 	 -2.7552670000 
747.10 	 224.9797000 	 2.398300 	 -0.5729325000 	 -2.7528480000 
747.30 	 224.9829000 	 2.398325 	 -0.5760257000 	 -2.7550280000 
747.50 	 224.9829000 	 2.398325 	 -0.5728245000 	 -2.7529620000 
747.70 	 224.9829000 	 2.398350 	 -0.5757872000 	 -2.7549390000 
747.90 	 224.9829000 	 2.398350 	 -0.5727959000 	 -2.7528790000 
748.10 	 224.9829000 	 2.398350 	 -0.5756569000 	 -2.7550760000 
748.30 	 224.9829000 	 2.398375 	 -0.5728213000 	 -2.7530540000 
748.50 	 224.9797000 	 2.398375 	 -0.5757491000 	 -2.7553150000 
748.70 	 224.9829000 	 2.398425 	 -0.5729135000 	 -2.7530450000 
748.90 	 224.9829000 	 2.398400 	 -0.5759907000 	 -2.7550730000 
749.10 	 224.9829000 	 2.398400 	 -0.5729802000 	 -2.7528980000 
749.30 	 224.9829000 	 2.398425 	 -0.5761496000 	 -2.7554260000 
749.50 	 224.9877000 	 2.398450 	 -0.5725193000 	 -2.7526310000 
749.70 	 224.9829000 	 2.398450 	 -0.5759907000 	 -2.7553650000 
749.90 	 224.9797000 	 2.398475 	 -0.5727482000 	 -2.7525780000 
750.10 	 224.9797000 	 2.398450 	 -0.5760352000 	 -2.7553720000 
750.30 	 224.9797000 	 2.398475 	 -0.5728912000 	 -2.7529430000 
750.50 	 224.9797000 	 2.398475 	 -0.5760924000 	 -2.7553270000 
750.70 	 224.9749000 	 2.398525 	 -0.5726337000 	 -2.7526540000 
750.90 	 224.9749000 	 2.398500 	 -0.5766201000 	 -2.7555180000 
751.10 	 224.9749000 	 2.398525 	 -0.5728276000 	 -2.7524570000 
751.30 	 224.9718000 	 2.398550 	 -0.5763721000 	 -2.7555820000 
751.50 	 224.9749000 	 2.398575 	 -0.5728436000 	 -2.7525870000 
751.70 	 224.9749000 	 2.398600 	 -0.5764421000 	 -2.7556640000 
751.90 	 224.9813000 	 2.398625 	 -0.5726020000 	 -2.7525550000 
752.10 	 224.9829000 	 2.398600 	 -0.5768744000 	 -2.7557530000 
752.30 	 224.9829000 	 2.398625 	 -0.5728626000 	 -2.7527840000 
752.50 	 224.9829000 	 2.398650 	 -0.5767409000 	 -2.7560070000 
752.70 	 224.9829000 	 2.398675 	 -0.5729071000 	 -2.7529530000 
752.90 	 224.9877000 	 2.398650 	 -0.5765597000 	 -2.7558360000 
753.10 	 224.9908000 	 2.398650 	 -0.5727291000 	 -2.7532170000 
753.30 	 224.9956000 	 2.398650 	 -0.5762450000 	 -2.7561000000 
753.50 	 225.0020000 	 2.398650 	 -0.5728849000 	 -2.7534200000 
753.70 	 225.0036000 	 2.398650 	 -0.5762036000 	 -2.7560270000 
753.90 	 225.0036000 	 2.398650 	 -0.5731265000 	 -2.7534740000 
754.10 	 225.0067000 	 2.398650 	 -0.5760924000 	 -2.7559600000 
754.30 	 225.0067000 	 2.398650 	 -0.5730152000 	 -2.7536650000 
754.50 	 225.0067000 	 2.398650 	 -0.5760829000 	 -2.7560550000 
754.70 	 225.0036000 	 2.398650 	 -0.5727323000 	 -2.7533090000 
754.90 	 225.0067000 	 2.398650 	 -0.5761941000 	 -2.7560300000 
755.10 	 225.0067000 	 2.398650 	 -0.5728976000 	 -2.7535280000 
755.30 	 225.0052000 	 2.398650 	 -0.5764230000 	 -2.7561470000 
755.50 	 225.0036000 	 2.398650 	 -0.5730025000 	 -2.7534680000 
755.70 	 225.0036000 	 2.398650 	 -0.5761433000 	 -2.7561860000 
755.90 	 224.9988000 	 2.398650 	 -0.5728467000 	 -2.7535150000 
756.10 	 224.9988000 	 2.398650 	 -0.5762641000 	 -2.7560930000 
756.30 	 224.9956000 	 2.398650 	 -0.5728817000 	 -2.7534010000 
756.50 	 224.9956000 	 2.398650 	 -0.5762418000 	 -2.7562840000 
756.70 	 224.9908000 	 2.398650 	 -0.5727164000 	 -2.7533790000 
756.90 	 224.9877000 	 2.398650 	 -0.5764135000 	 -2.7561410000 
757.10 	 224.9861000 	 2.398675 	 -0.5726337000 	 -2.7528760000 
757.30 	 224.9813000 	 2.398675 	 -0.5764930000 	 -2.7561310000 
757.50 	 224.9797000 	 2.398700 	 -0.5725320000 	 -2.7530350000 
757.70 	 224.9749000 	 2.398725 	 -0.5764993000 	 -2.7561760000 
757.90 	 224.9718000 	 2.398725 	 -0.5726306000 	 -2.7525930000 
758.10 	 224.9702000 	 2.398750 	 -0.5764230000 	 -2.7562080000 
758.30 	 224.9718000 	 2.398775 	 -0.5726464000 	 -2.7529050000 
758.50 	 224.9718000 	 2.398800 	 -0.5765470000 	 -2.7564400000 
758.70 	 224.9718000 	 2.398825 	 -0.5726528000 	 -2.7530260000 
758.90 	 224.9718000 	 2.398825 	 -0.5766233000 	 -2.7564400000 
759.10 	 224.9749000 	 2.398850 	 -0.5725543000 	 -2.7530380000 
759.30 	 224.9765000 	 2.398875 	 -0.5766106000 	 -2.7563320000 
759.50 	 224.9797000 	 2.398900 	 -0.5726401000 	 -2.7530030000 
759.70 	 224.9829000 	 2.398900 	 -0.5765088000 	 -2.7564690000 
759.90 	 224.9877000 	 2.398900 	 -0.5727291000 	 -2.7531340000 
760.10 	 224.9893000 	 2.398900 	 -0.5764421000 	 -2.7566500000 
760.30 	 224.9908000 	 2.398900 	 -0.5725448000 	 -2.7532010000 
760.50 	 224.9956000 	 2.398900 	 -0.5766169000 	 -2.7566370000 
760.70 	 224.9956000 	 2.398900 	 -0.5726687000 	 -2.7532800000 
760.90 	 224.9956000 	 2.398900 	 -0.5766201000 	 -2.7565800000 
761.10 	 224.9988000 	 2.398900 	 -0.5725352000 	 -2.7532830000 
761.30 	 225.0020000 	 2.398900 	 -0.5763690000 	 -2.7566050000 
761.50 	 224.9988000 	 2.398900 	 -0.5723985000 	 -2.7533210000 
761.70 	 224.9988000 	 2.398900 	 -0.5766614000 	 -2.7567010000 
761.90 	 224.9956000 	 2.398900 	 -0.5726973000 	 -2.7532170000 
762.10 	 224.9956000 	 2.398900 	 -0.5766869000 	 -2.7567360000 
762.30 	 224.9956000 	 2.398900 	 -0.5726306000 	 -2.7531050000 
762.50 	 224.9956000 	 2.398900 	 -0.5766392000 	 -2.7568400000 
762.70 	 224.9988000 	 2.398900 	 -0.5726814000 	 -2.7531240000 
762.90 	 224.9988000 	 2.398900 	 -0.5765788000 	 -2.7566050000 
763.10 	 224.9988000 	 2.398900 	 -0.5726687000 	 -2.7531120000 
763.30 	 224.9956000 	 2.398900 	 -0.5765374000 	 -2.7568370000 
763.50 	 224.9924000 	 2.398900 	 -0.5727704000 	 -2.7530800000 
763.70 	 224.9908000 	 2.398900 	 -0.5766074000 	 -2.7566970000 
763.90 	 224.9877000 	 2.398925 	 -0.5726878000 	 -2.7528290000 
764.10 	 224.9877000 	 2.398925 	 -0.5762959000 	 -2.7565510000 
764.30 	 224.9877000 	 2.398950 	 -0.5726624000 	 -2.7531500000 
764.50 	 224.9877000 	 2.398975 	 -0.5766328000 	 -2.7567100000 
764.70 	 224.9908000 	 2.398950 	 -0.5725352000 	 -2.7526980000 
764.90 	 224.9908000 	 2.398950 	 -0.5763340000 	 -2.7564020000 
765.10 	 224.9877000 	 2.398950 	 -0.5728086000 	 -2.7529370000 
765.30 	 224.9829000 	 2.398975 	 -0.5765629000 	 -2.7559190000 
765.50 	 224.9829000 	 2.398975 	 -0.5726878000 	 -2.7525810000 
765.70 	 224.9749000 	 2.399000 	 -0.5765057000 	 -2.7563410000 
765.90 	 224.9749000 	 2.399025 	 -0.5730025000 	 -2.7520690000 
766.10 	 224.9718000 	 2.399025 	 -0.5766328000 	 -2.7559920000 
766.30 	 224.9718000 	 2.399050 	 -0.5729167000 	 -2.7526250000 
766.50 	 224.9718000 	 2.399075 	 -0.5765311000 	 -2.7557150000 
766.70 	 224.9749000 	 2.399100 	 -0.5732219000 	 -2.7527080000 
766.90 	 224.9765000 	 2.399125 	 -0.5765057000 	 -2.7557880000 
767.10 	 224.9797000 	 2.399125 	 -0.5730279000 	 -2.7526380000 
767.30 	 224.9829000 	 2.399150 	 -0.5762895000 	 -2.7558070000 
767.50 	 224.9877000 	 2.399150 	 -0.5729961000 	 -2.7524440000 
767.70 	 224.9908000 	 2.399150 	 -0.5767059000 	 -2.7561730000 
767.90 	 224.9956000 	 2.399150 	 -0.5732186000 	 -2.7529240000 
768.10 	 224.9988000 	 2.399150 	 -0.5764198000 	 -2.7562080000 
768.30 	 225.0004000 	 2.399150 	 -0.5733045000 	 -2.7529020000 
768.50 	 225.0036000 	 2.399150 	 -0.5766614000 	 -2.7561540000 
768.70 	 225.0036000 	 2.399150 	 -0.5732982000 	 -2.7529140000 
768.90 	 225.0036000 	 2.399150 	 -0.5767123000 	 -2.7562110000 
769.10 	 225.0036000 	 2.399150 	 -0.5733426000 	 -2.7530800000 
769.30 	 225.0036000 	 2.399150 	 -0.5764548000 	 -2.7561890000 
769.50 	 225.0036000 	 2.399150 	 -0.5733681000 	 -2.7530860000 
769.70 	 225.0020000 	 2.399150 	 -0.5762927000 	 -2.7561790000 
769.90 	 224.9988000 	 2.399150 	 -0.5733363000 	 -2.7531240000 
770.10 	 224.9988000 	 2.399150 	 -0.5759684000 	 -2.7558010000 
770.30 	 224.9988000 	 2.399150 	 -0.5737718000 	 -2.7535310000 
770.50 	 224.9988000 	 2.399150 	 -0.5759589000 	 -2.7559190000 
770.70 	 224.9988000 	 2.399150 	 -0.5739244000 	 -2.7536420000 
770.90 	 224.9988000 	 2.399150 	 -0.5758286000 	 -2.7558800000 
771.10 	 224.9988000 	 2.399150 	 -0.5740960000 	 -2.7537220000 
771.30 	 224.9956000 	 2.399150 	 -0.5758159000 	 -2.7554830000 
771.50 	 224.9956000 	 2.399150 	 -0.5740992000 	 -2.7535820000 
771.70 	 224.9988000 	 2.399150 	 -0.5757968000 	 -2.7554700000 
771.90 	 225.0020000 	 2.399150 	 -0.5740611000 	 -2.7536080000 
772.10 	 225.0099000 	 2.399150 	 -0.5757840000 	 -2.7555340000 
772.30 	 225.0147000 	 2.399150 	 -0.5739498000 	 -2.7534610000 
772.50 	 225.0179000 	 2.399150 	 -0.5754884000 	 -2.7553080000 
772.70 	 225.0179000 	 2.399150 	 -0.5742264000 	 -2.7537630000 
772.90 	 225.0147000 	 2.399150 	 -0.5753009000 	 -2.7553840000 
773.10 	 225.0131000 	 2.399150 	 -0.5745284000 	 -2.7539700000 
773.30 	 225.0052000 	 2.399150 	 -0.5751038000 	 -2.7552160000 
773.50 	 224.9988000 	 2.399150 	 -0.5746333000 	 -2.7541220000 
773.70 	 224.9972000 	 2.399150 	 -0.5751832000 	 -2.7552060000 
773.90 	 224.9940000 	 2.399150 	 -0.5746682000 	 -2.7540520000 
774.10 	 224.9908000 	 2.399150 	 -0.5753072000 	 -2.7551840000 
774.30 	 224.9908000 	 2.399150 	 -0.5746396000 	 -2.7540910000 
774.50 	 224.9893000 	 2.399150 	 -0.5754439000 	 -2.7552640000 
774.70 	 224.9877000 	 2.399150 	 -0.5744934000 	 -2.7538620000 
774.90 	 224.9829000 	 2.399150 	 -0.5754948000 	 -2.7554450000 
775.10 	 224.9797000 	 2.399150 	 -0.5743853000 	 -2.7539090000 
775.30 	 224.9797000 	 2.399150 	 -0.5754789000 	 -2.7552250000 
775.50 	 224.9749000 	 2.399150 	 -0.5750179000 	 -2.7543670000 
775.70 	 224.9718000 	 2.399175 	 -0.5747954000 	 -2.7546600000 
775.90 	 224.9718000 	 2.399175 	 -0.5750116000 	 -2.7545360000 
776.10 	 224.9718000 	 2.399200 	 -0.5744235000 	 -2.7546440000 
776.30 	 224.9718000 	 2.399225 	 -0.5750720000 	 -2.7548340000 
776.50 	 224.9718000 	 2.399250 	 -0.5743917000 	 -2.7546820000 
776.70 	 224.9718000 	 2.399275 	 -0.5747604000 	 -2.7544020000 
776.90 	 224.9718000 	 2.399275 	 -0.5741723000 	 -2.7549710000 
777.10 	 224.9670000 	 2.399325 	 -0.5745792000 	 -2.7546090000 
777.30 	 224.9670000 	 2.399350 	 -0.5741469000 	 -2.7549050000 
777.50 	 224.9670000 	 2.399375 	 -0.5748876000 	 -2.7548660000 
777.70 	 224.9702000 	 2.399400 	 -0.5739848000 	 -2.7546470000 
777.90 	 224.9718000 	 2.399425 	 -0.5750306000 	 -2.7548820000 
778.10 	 224.9734000 	 2.399475 	 -0.5737082000 	 -2.7541950000 
778.30 	 224.9797000 	 2.399475 	 -0.5759048000 	 -2.7548410000 
778.50 	 224.9845000 	 2.399475 	 -0.5743313000 	 -2.7536740000 
778.70 	 224.9908000 	 2.399500 	 -0.5761909000 	 -2.7552250000 
778.90 	 224.9972000 	 2.399525 	 -0.5740674000 	 -2.7545360000 
779.10 	 225.0004000 	 2.399500 	 -0.5763245000 	 -2.7562300000 
779.30 	 225.0067000 	 2.399500 	 -0.5741565000 	 -2.7551110000 
779.50 	 225.0115000 	 2.399500 	 -0.5763848000 	 -2.7561310000 
779.70 	 225.0147000 	 2.399500 	 -0.5742550000 	 -2.7549240000 
779.90 	 225.0147000 	 2.399500 	 -0.5761020000 	 -2.7560390000 
780.10 	 225.0147000 	 2.399500 	 -0.5745602000 	 -2.7551810000 
780.30 	 225.0147000 	 2.399500 	 -0.5763308000 	 -2.7561380000 
780.50 	 225.0147000 	 2.399500 	 -0.5741819000 	 -2.7550890000 
780.70 	 225.0115000 	 2.399500 	 -0.5764262000 	 -2.7563570000 
780.90 	 225.0067000 	 2.399500 	 -0.5742328000 	 -2.7548790000 
781.10 	 225.0036000 	 2.399500 	 -0.5764739000 	 -2.7563600000 
781.30 	 224.9988000 	 2.399500 	 -0.5742677000 	 -2.7549900000 
781.50 	 224.9988000 	 2.399500 	 -0.5763912000 	 -2.7562780000 
781.70 	 224.9988000 	 2.399500 	 -0.5741882000 	 -2.7550090000 
781.90 	 224.9988000 	 2.399500 	 -0.5763245000 	 -2.7562330000 
782.10 	 225.0036000 	 2.399500 	 -0.5741310000 	 -2.7550380000 
782.30 	 225.0036000 	 2.399500 	 -0.5764739000 	 -2.7565830000 
782.50 	 225.0036000 	 2.399500 	 -0.5737050000 	 -2.7546340000 
782.70 	 225.0036000 	 2.399500 	 -0.5767186000 	 -2.7567860000 
782.90 	 224.9988000 	 2.399500 	 -0.5735334000 	 -2.7541700000 
783.10 	 224.9988000 	 2.399500 	 -0.5770175000 	 -2.7567860000 
783.30 	 224.9988000 	 2.399500 	 -0.5735588000 	 -2.7541420000 
783.50 	 224.9956000 	 2.399500 	 -0.5769539000 	 -2.7568210000 
783.70 	 224.9956000 	 2.399500 	 -0.5735620000 	 -2.7542500000 
783.90 	 224.9956000 	 2.399500 	 -0.5771065000 	 -2.7572600000 
784.10 	 224.9956000 	 2.399500 	 -0.5734062000 	 -2.7545260000 
784.30 	 224.9908000 	 2.399500 	 -0.5769984000 	 -2.7575210000 
784.50 	 224.9908000 	 2.399500 	 -0.5732282000 	 -2.7542690000 
784.70 	 224.9877000 	 2.399500 	 -0.5769952000 	 -2.7575840000 
784.90 	 224.9877000 	 2.399500 	 -0.5729930000 	 -2.7543610000 
785.10 	 224.9861000 	 2.399500 	 -0.5768268000 	 -2.7576570000 
785.30 	 224.9797000 	 2.399500 	 -0.5729389000 	 -2.7544280000 
785.50 	 224.9765000 	 2.399500 	 -0.5767568000 	 -2.7576860000 
785.70 	 224.9718000 	 2.399500 	 -0.5730343000 	 -2.7542780000 
785.90 	 224.9670000 	 2.399500 	 -0.5771287000 	 -2.7575590000 
786.10 	 224.9638000 	 2.399525 	 -0.5737432000 	 -2.7545140000 
786.30 	 224.9638000 	 2.399525 	 -0.5774911000 	 -2.7578350000 
786.50 	 224.9670000 	 2.399575 	 -0.5736828000 	 -2.7544880000 
786.70 	 224.9670000 	 2.399600 	 -0.5776851000 	 -2.7590630000 
786.90 	 224.9718000 	 2.399650 	 -0.5738418000 	 -2.7623460000 
787.10 	 224.9718000 	 2.399675 	 -0.5774562000 	 -2.7657990000 
787.30 	 224.9670000 	 2.399675 	 -0.5736987000 	 -2.7626610000 
787.50 	 224.9638000 	 2.399700 	 -0.5776978000 	 -2.7658650000 
787.70 	 224.9591000 	 2.399750 	 -0.5735652000 	 -2.7625370000 
787.90 	 224.9511000 	 2.399775 	 -0.5774625000 	 -2.7658300000 
788.10 	 224.9447000 	 2.399825 	 -0.5737559000 	 -2.7625940000 
788.30 	 224.9384000 	 2.399850 	 -0.5773671000 	 -2.7656430000 
788.50 	 224.9368000 	 2.399925 	 -0.5736923000 	 -2.7626830000 
788.70 	 224.9320000 	 2.399950 	 -0.5772241000 	 -2.7657190000 
788.90 	 224.9320000 	 2.400000 	 -0.5735874000 	 -2.7628300000 
789.10 	 224.9368000 	 2.400075 	 -0.5773576000 	 -2.7657920000 
789.30 	 224.9447000 	 2.400100 	 -0.5736065000 	 -2.7626860000 
789.50 	 224.9479000 	 2.400150 	 -0.5773640000 	 -2.7656870000 
789.70 	 224.9622000 	 2.400200 	 -0.5737050000 	 -2.7626640000 
789.90 	 224.9734000 	 2.400225 	 -0.5774848000 	 -2.7657640000 
790.10 	 224.9861000 	 2.400250 	 -0.5738036000 	 -2.7626830000 
790.30 	 224.9972000 	 2.400275 	 -0.5775674000 	 -2.7657920000 
790.50 	 225.0067000 	 2.400250 	 -0.5738290000 	 -2.7626710000 
790.70 	 225.0163000 	 2.400250 	 -0.5776055000 	 -2.7659480000 
790.90 	 225.0226000 	 2.400250 	 -0.5737845000 	 -2.7625590000 
791.10 	 225.0258000 	 2.400250 	 -0.5775865000 	 -2.7661480000 
791.30 	 225.0322000 	 2.400250 	 -0.5738608000 	 -2.7626770000 
791.50 	 225.0385000 	 2.400250 	 -0.5774562000 	 -2.7659130000 
791.70 	 225.0449000 	 2.400250 	 -0.5740643000 	 -2.7626260000 
791.90 	 225.0465000 	 2.400225 	 -0.5775865000 	 -2.7660850000 
792.10 	 225.0417000 	 2.400175 	 -0.5739848000 	 -2.7626800000 
792.30 	 225.0338000 	 2.400150 	 -0.5774021000 	 -2.7660530000 
792.50 	 225.0306000 	 2.400125 	 -0.5740483000 	 -2.7627150000 
792.70 	 225.0258000 	 2.400100 	 -0.5774053000 	 -2.7661640000 
792.90 	 225.0226000 	 2.400075 	 -0.5740166000 	 -2.7627500000 
793.10 	 225.0195000 	 2.400050 	 -0.5772400000 	 -2.7658400000 
793.30 	 225.0179000 	 2.400025 	 -0.5741628000 	 -2.7626420000 
793.50 	 225.0147000 	 2.400050 	 -0.5771160000 	 -2.7656810000 
793.70 	 225.0115000 	 2.400025 	 -0.5742264000 	 -2.7629340000 
793.90 	 225.0115000 	 2.400000 	 -0.5772781000 	 -2.7657830000 
794.10 	 225.0036000 	 2.400000 	 -0.5743726000 	 -2.7630680000 
794.30 	 225.0004000 	 2.400000 	 -0.5770556000 	 -2.7657570000 
794.50 	 224.9988000 	 2.400000 	 -0.5743154000 	 -2.7630420000 
794.70 	 224.9956000 	 2.400000 	 -0.5771701000 	 -2.7657920000 
794.90 	 224.9956000 	 2.400000 	 -0.5742645000 	 -2.7628640000 
795.10 	 224.9893000 	 2.400000 	 -0.5770079000 	 -2.7656810000 
795.30 	 224.9877000 	 2.400000 	 -0.5745729000 	 -2.7630770000 
795.50 	 224.9829000 	 2.400000 	 -0.5769094000 	 -2.7655600000 
795.70 	 224.9813000 	 2.400000 	 -0.5747414000 	 -2.7631890000 
795.90 	 224.9797000 	 2.400000 	 -0.5768554000 	 -2.7654770000 
796.10 	 224.9797000 	 2.400000 	 -0.5747191000 	 -2.7632010000 
796.30 	 224.9749000 	 2.400000 	 -0.5768871000 	 -2.7655980000 
796.50 	 224.9718000 	 2.400000 	 -0.5746205000 	 -2.7632140000 
796.70 	 224.9670000 	 2.400000 	 -0.5766709000 	 -2.7653950000 
796.90 	 224.9591000 	 2.400000 	 -0.5748050000 	 -2.7632430000 
797.10 	 224.9559000 	 2.400050 	 -0.5764739000 	 -2.7652610000 
797.30 	 224.9511000 	 2.400075 	 -0.5751769000 	 -2.7635730000 
797.50 	 224.9479000 	 2.400125 	 -0.5762641000 	 -2.7651760000 
797.70 	 224.9447000 	 2.400175 	 -0.5752023000 	 -2.7635640000 
797.90 	 224.9447000 	 2.400225 	 -0.5762577000 	 -2.7650960000 
798.10 	 224.9447000 	 2.400275 	 -0.5754344000 	 -2.7636940000 
798.30 	 224.9447000 	 2.400350 	 -0.5761496000 	 -2.7648510000 
798.50 	 224.9447000 	 2.400375 	 -0.5755584000 	 -2.7640560000 
798.70 	 224.9447000 	 2.400450 	 -0.5755551000 	 -2.7644950000 
798.90 	 224.9447000 	 2.400475 	 -0.5757491000 	 -2.7641360000 
799.10 	 224.9447000 	 2.400550 	 -0.5755520000 	 -2.7645110000 
799.30 	 224.9447000 	 2.400575 	 -0.5758063000 	 -2.7642730000 
799.50 	 224.9479000 	 2.400650 	 -0.5753867000 	 -2.7644510000 
799.70 	 224.9511000 	 2.400675 	 -0.5760161000 	 -2.7644090000 
799.90 	 224.9575000 	 2.400725 	 -0.5752595000 	 -2.7641930000 
800.10 	 224.9638000 	 2.400750 	 -0.5762768000 	 -2.7646670000 
800.30 	 224.9718000 	 2.400800 	 -0.5749353000 	 -2.7638310000 
800.50 	 224.9781000 	 2.400800 	 -0.5768331000 	 -2.7650390000 
800.70 	 224.9877000 	 2.400825 	 -0.5750720000 	 -2.7636050000 
800.90 	 224.9956000 	 2.400850 	 -0.5774276000 	 -2.7653380000 
801.10 	 225.0036000 	 2.400875 	 -0.5749066000 	 -2.7634080000 
801.30 	 225.0115000 	 2.400850 	 -0.5775229000 	 -2.7653190000 
801.50 	 225.0147000 	 2.400850 	 -0.5748177000 	 -2.7633450000 
801.70 	 225.0179000 	 2.400850 	 -0.5776660000 	 -2.7654550000 
801.90 	 225.0226000 	 2.400850 	 -0.5746587000 	 -2.7631160000 
802.10 	 225.0226000 	 2.400850 	 -0.5778122000 	 -2.7657030000 
802.30 	 225.0179000 	 2.400850 	 -0.5744393000 	 -2.7630200000 
802.50 	 225.0147000 	 2.400850 	 -0.5779235000 	 -2.7656840000 
802.70 	 225.0115000 	 2.400850 	 -0.5744775000 	 -2.7629850000 
802.90 	 225.0067000 	 2.400850 	 -0.5778535000 	 -2.7657700000 
803.10 	 225.0036000 	 2.400850 	 -0.5743249000 	 -2.7629090000 
803.30 	 224.9988000 	 2.400850 	 -0.5778503000 	 -2.7657760000 
803.50 	 224.9988000 	 2.400850 	 -0.5743186000 	 -2.7627340000 
803.70 	 224.9988000 	 2.400850 	 -0.5780284000 	 -2.7659420000 
803.90 	 225.0036000 	 2.400850 	 -0.5742677000 	 -2.7626960000 
804.10 	 225.0036000 	 2.400850 	 -0.5781269000 	 -2.7659730000 
804.30 	 225.0036000 	 2.400850 	 -0.5743853000 	 -2.7627280000 
804.50 	 225.0036000 	 2.400850 	 -0.5780824000 	 -2.7660780000 
804.70 	 224.9988000 	 2.400850 	 -0.5743885000 	 -2.7627090000 
804.90 	 224.9924000 	 2.400850 	 -0.5780156000 	 -2.7660400000 
805.10 	 224.9877000 	 2.400850 	 -0.5741565000 	 -2.7624610000 
805.30 	 224.9829000 	 2.400850 	 -0.5779489000 	 -2.7660340000 
805.50 	 224.9797000 	 2.400850 	 -0.5744584000 	 -2.7625210000 
805.70 	 224.9797000 	 2.400850 	 -0.5780188000 	 -2.7658870000 
805.90 	 224.9797000 	 2.400850 	 -0.5745538000 	 -2.7628200000 
806.10 	 224.9797000 	 2.400850 	 -0.5778249000 	 -2.7658340000 
806.30 	 224.9797000 	 2.400850 	 -0.5745379000 	 -2.7627940000 
806.50 	 224.9765000 	 2.400850 	 -0.5775483000 	 -2.7658110000 
806.70 	 224.9749000 	 2.400850 	 -0.5747795000 	 -2.7630360000 
806.90 	 224.9718000 	 2.400850 	 -0.5777327000 	 -2.7658180000 
807.10 	 224.9670000 	 2.400850 	 -0.5748463000 	 -2.7630110000 
807.30 	 224.9670000 	 2.400875 	 -0.5771859000 	 -2.7655920000 
807.50 	 224.9638000 	 2.400900 	 -0.5753326000 	 -2.7633980000 
807.70 	 224.9654000 	 2.400950 	 -0.5769348000 	 -2.7651470000 
807.90 	 224.9670000 	 2.400975 	 -0.5757205000 	 -2.7636340000 
808.10 	 224.9718000 	 2.401000 	 -0.5764484000 	 -2.7650580000 
808.30 	 224.9670000 	 2.401025 	 -0.5758540000 	 -2.7638880000 
808.50 	 224.9670000 	 2.401050 	 -0.5763213000 	 -2.7648990000 
808.70 	 224.9670000 	 2.401075 	 -0.5761337000 	 -2.7639900000 
808.90 	 224.9670000 	 2.401100 	 -0.5763562000 	 -2.7647880000 
809.10 	 224.9670000 	 2.401150 	 -0.5762323000 	 -2.7641550000 
809.30 	 224.9718000 	 2.401175 	 -0.5761973000 	 -2.7646130000 
809.50 	 224.9749000 	 2.401200 	 -0.5762577000 	 -2.7641930000 
809.70 	 224.9781000 	 2.401225 	 -0.5760002000 	 -2.7644700000 
809.90 	 224.9829000 	 2.401225 	 -0.5772750000 	 -2.7644790000 
810.10 	 224.9877000 	 2.401250 	 -0.5761973000 	 -2.7639170000 
810.30 	 224.9893000 	 2.401275 	 -0.5772622000 	 -2.7644920000 
810.50 	 224.9956000 	 2.401250 	 -0.5764008000 	 -2.7638280000 
810.70 	 224.9988000 	 2.401250 	 -0.5778821000 	 -2.7648000000 
810.90 	 225.0067000 	 2.401250 	 -0.5760415000 	 -2.7636020000 
811.10 	 225.0115000 	 2.401250 	 -0.5779839000 	 -2.7649560000 
811.30 	 225.0147000 	 2.401250 	 -0.5758603000 	 -2.7633920000 
811.50 	 225.0179000 	 2.401250 	 -0.5782350000 	 -2.7649820000 
811.70 	 225.0226000 	 2.401250 	 -0.5757840000 	 -2.7632840000 
811.90 	 225.0226000 	 2.401250 	 -0.5783526000 	 -2.7651310000 
812.10 	 225.0179000 	 2.401250 	 -0.5757745000 	 -2.7630970000 
812.30 	 225.0179000 	 2.401250 	 -0.5783939000 	 -2.7650640000 
812.50 	 225.0179000 	 2.401250 	 -0.5756823000 	 -2.7631120000 
812.70 	 225.0147000 	 2.401250 	 -0.5784385000 	 -2.7652550000 
812.90 	 225.0147000 	 2.401250 	 -0.5755456000 	 -2.7631660000 
813.10 	 225.0147000 	 2.401250 	 -0.5785275000 	 -2.7654170000 
813.30 	 225.0179000 	 2.401250 	 -0.5753994000 	 -2.7628740000 
813.50 	 225.0179000 	 2.401200 	 -0.5785592000 	 -2.7654270000 
813.70 	 225.0226000 	 2.401200 	 -0.5755265000 	 -2.7630110000 
813.90 	 225.0226000 	 2.401200 	 -0.5786578000 	 -2.7655540000 
814.10 	 225.0179000 	 2.401175 	 -0.5752500000 	 -2.7626420000 
814.30 	 225.0131000 	 2.401150 	 -0.5788104000 	 -2.7656460000 
814.50 	 225.0067000 	 2.401150 	 -0.5753072000 	 -2.7627790000 
814.70 	 225.0036000 	 2.401150 	 -0.5786133000 	 -2.7654870000 
814.90 	 224.9988000 	 2.401150 	 -0.5751610000 	 -2.7628490000 
815.10 	 224.9956000 	 2.401150 	 -0.5788326000 	 -2.7657320000 
815.30 	 224.9956000 	 2.401150 	 -0.5750751000 	 -2.7627370000 
815.50 	 224.9908000 	 2.401150 	 -0.5788930000 	 -2.7658020000 
815.70 	 224.9940000 	 2.401150 	 -0.5751610000 	 -2.7626740000 
815.90 	 224.9908000 	 2.401150 	 -0.5790329000 	 -2.7658300000 
816.10 	 224.9908000 	 2.401150 	 -0.5750465000 	 -2.7627060000 
816.30 	 224.9893000 	 2.401150 	 -0.5788644000 	 -2.7656940000 
816.50 	 224.9877000 	 2.401150 	 -0.5750847000 	 -2.7626550000 
816.70 	 224.9829000 	 2.401150 	 -0.5788295000 	 -2.7659000000 
816.90 	 224.9813000 	 2.401150 	 -0.5750243000 	 -2.7626480000 
817.10 	 224.9829000 	 2.401150 	 -0.5789121000 	 -2.7657990000 
817.30 	 224.9829000 	 2.401150 	 -0.5750783000 	 -2.7625240000 
817.50 	 224.9877000 	 2.401150 	 -0.5789471000 	 -2.7659800000 
817.70 	 224.9877000 	 2.401150 	 -0.5750148000 	 -2.7623840000 
817.90 	 224.9845000 	 2.401150 	 -0.5789407000 	 -2.7658590000 
818.10 	 224.9797000 	 2.401150 	 -0.5750815000 	 -2.7625430000 
818.30 	 224.9797000 	 2.401150 	 -0.5788898000 	 -2.7658910000 
818.50 	 224.9797000 	 2.401150 	 -0.5751165000 	 -2.7625400000 
818.70 	 224.9749000 	 2.401150 	 -0.5789153000 	 -2.7658780000 
818.90 	 224.9749000 	 2.401175 	 -0.5750529000 	 -2.7624670000 
819.10 	 224.9718000 	 2.401200 	 -0.5787373000 	 -2.7657700000 
819.30 	 224.9718000 	 2.401225 	 -0.5749893000 	 -2.7624260000 
819.50 	 224.9718000 	 2.401250 	 -0.5786896000 	 -2.7658780000 
819.70 	 224.9718000 	 2.401250 	 -0.5751260000 	 -2.7625340000 
819.90 	 224.9718000 	 2.401275 	 -0.5786164000 	 -2.7658050000 
820.10 	 224.9670000 	 2.401300 	 -0.5752595000 	 -2.7623970000 
820.30 	 224.9670000 	 2.401325 	 -0.5784257000 	 -2.7656810000 
820.50 	 224.9638000 	 2.401375 	 -0.5753676000 	 -2.7625370000 
820.70 	 224.9591000 	 2.401400 	 -0.5783113000 	 -2.7656240000 
820.90 	 224.9559000 	 2.401425 	 -0.5755393000 	 -2.7627340000 
821.10 	 224.9559000 	 2.401475 	 -0.5782413000 	 -2.7654240000 
821.30 	 224.9559000 	 2.401500 	 -0.5757586000 	 -2.7628710000 
821.50 	 224.9591000 	 2.401550 	 -0.5781714000 	 -2.7653280000 
821.70 	 224.9654000 	 2.401575 	 -0.5760288000 	 -2.7630010000 
821.90 	 224.9718000 	 2.401600 	 -0.5778281000 	 -2.7650580000 
822.10 	 224.9749000 	 2.401625 	 -0.5761401000 	 -2.7631980000 
822.30 	 224.9797000 	 2.401625 	 -0.5776978000 	 -2.7651250000 
822.50 	 224.9877000 	 2.401675 	 -0.5762036000 	 -2.7631700000 
822.70 	 224.9908000 	 2.401675 	 -0.5778281000 	 -2.7649970000 
822.90 	 224.9988000 	 2.401650 	 -0.5764961000 	 -2.7633350000 
823.10 	 225.0036000 	 2.401650 	 -0.5777836000 	 -2.7651630000 
823.30 	 225.0115000 	 2.401650 	 -0.5766010000 	 -2.7636180000 
823.50 	 225.0115000 	 2.401650 	 -0.5777073000 	 -2.7651880000 
823.70 	 225.0147000 	 2.401650 	 -0.5766869000 	 -2.7634720000 
823.90 	 225.0163000 	 2.401650 	 -0.5776564000 	 -2.7649240000 
824.10 	 225.0179000 	 2.401650 	 -0.5770715000 	 -2.7637160000 
824.30 	 225.0179000 	 2.401650 	 -0.5774562000 	 -2.7647660000 
824.50 	 225.0179000 	 2.401650 	 -0.5770747000 	 -2.7639100000 
824.70 	 225.0179000 	 2.401650 	 -0.5771287000 	 -2.7644220000 
824.90 	 225.0179000 	 2.401650 	 -0.5772431000 	 -2.7641110000 
825.10 	 225.0147000 	 2.401650 	 -0.5769157000 	 -2.7642790000 
825.30 	 225.0147000 	 2.401650 	 -0.5774434000 	 -2.7641520000 
825.50 	 225.0115000 	 2.401650 	 -0.5767822000 	 -2.7642280000 
825.70 	 225.0067000 	 2.401650 	 -0.5774689000 	 -2.7642980000 
825.90 	 225.0067000 	 2.401650 	 -0.5769539000 	 -2.7644000000 
826.10 	 225.0067000 	 2.401650 	 -0.5773036000 	 -2.7641680000 
826.30 	 225.0067000 	 2.401650 	 -0.5766201000 	 -2.7642920000 
826.50 	 225.0115000 	 2.401650 	 -0.5776278000 	 -2.7644220000 
826.70 	 225.0115000 	 2.401650 	 -0.5765565000 	 -2.7640600000 
826.90 	 225.0083000 	 2.401625 	 -0.5779076000 	 -2.7645020000 
827.10 	 225.0067000 	 2.401600 	 -0.5764516000 	 -2.7637510000 
827.30 	 225.0036000 	 2.401600 	 -0.5782413000 	 -2.7650960000 
827.50 	 225.0036000 	 2.401600 	 -0.5760670000 	 -2.7636400000 
827.70 	 225.0036000 	 2.401600 	 -0.5783526000 	 -2.7650640000 
827.90 	 225.0067000 	 2.401600 	 -0.5759430000 	 -2.7634590000 
828.10 	 225.0115000 	 2.401600 	 -0.5782922000 	 -2.7651500000 
828.30 	 225.0115000 	 2.401600 	 -0.5759335000 	 -2.7634270000 
828.50 	 225.0147000 	 2.401600 	 -0.5785847000 	 -2.7652520000 
828.70 	 225.0147000 	 2.401600 	 -0.5759335000 	 -2.7631980000 
828.90 	 225.0115000 	 2.401575 	 -0.5785847000 	 -2.7651880000 
829.10 	 225.0115000 	 2.401550 	 -0.5757141000 	 -2.7632360000 
829.30 	 225.0036000 	 2.401550 	 -0.5787373000 	 -2.7652550000 
829.50 	 224.9988000 	 2.401550 	 -0.5756982000 	 -2.7629340000 
829.70 	 224.9956000 	 2.401550 	 -0.5787118000 	 -2.7654770000 
829.90 	 224.9908000 	 2.401550 	 -0.5753263000 	 -2.7628870000 
830.10 	 224.9908000 	 2.401550 	 -0.5786832000 	 -2.7655600000 
830.30 	 224.9877000 	 2.401550 	 -0.5756187000 	 -2.7631280000 
830.50 	 224.9877000 	 2.401550 	 -0.5789025000 	 -2.7656240000 
830.70 	 224.9829000 	 2.401550 	 -0.5755075000 	 -2.7630140000 
830.90 	 224.9829000 	 2.401550 	 -0.5789058000 	 -2.7657950000 
831.10 	 224.9877000 	 2.401550 	 -0.5752373000 	 -2.7629020000 
831.30 	 224.9829000 	 2.401550 	 -0.5790043000 	 -2.7658400000 
831.50 	 224.9877000 	 2.401550 	 -0.5752214000 	 -2.7627660000 
831.70 	 224.9829000 	 2.401550 	 -0.5789821000 	 -2.7658430000 
831.90 	 224.9829000 	 2.401550 	 -0.5752055000 	 -2.7627090000 
832.10 	 224.9829000 	 2.401550 	 -0.5790806000 	 -2.7657790000 
832.30 	 224.9797000 	 2.401550 	 -0.5752563000 	 -2.7626830000 
832.50 	 224.9797000 	 2.401550 	 -0.5789185000 	 -2.7658910000 
832.70 	 224.9749000 	 2.401575 	 -0.5752087000 	 -2.7626830000 
832.90 	 224.9749000 	 2.401600 	 -0.5790806000 	 -2.7660080000 
833.10 	 224.9749000 	 2.401600 	 -0.5753549000 	 -2.7626070000 
833.30 	 224.9749000 	 2.401650 	 -0.5790520000 	 -2.7659100000 
833.50 	 224.9797000 	 2.401650 	 -0.5752341000 	 -2.7625500000 
833.70 	 224.9797000 	 2.401650 	 -0.5791187000 	 -2.7659960000 
833.90 	 224.9797000 	 2.401675 	 -0.5751260000 	 -2.7626260000 
834.10 	 224.9797000 	 2.401700 	 -0.5789058000 	 -2.7659000000 
834.30 	 224.9797000 	 2.401725 	 -0.5755361000 	 -2.7626740000 
834.50 	 224.9734000 	 2.401700 	 -0.5792332000 	 -2.7660780000 
834.70 	 224.9718000 	 2.401725 	 -0.5754280000 	 -2.7625940000 
834.90 	 224.9670000 	 2.401750 	 -0.5791028000 	 -2.7659030000 
835.10 	 224.9670000 	 2.401775 	 -0.5754725000 	 -2.7625910000 
835.30 	 224.9638000 	 2.401800 	 -0.5789630000 	 -2.7658080000 
835.50 	 224.9670000 	 2.401825 	 -0.5757618000 	 -2.7626070000 
835.70 	 224.9670000 	 2.401875 	 -0.5789375000 	 -2.7658180000 
835.90 	 224.9718000 	 2.401900 	 -0.5756633000 	 -2.7626480000 
836.10 	 224.9718000 	 2.401925 	 -0.5789630000 	 -2.7658340000 
836.30 	 224.9749000 	 2.401925 	 -0.5759208000 	 -2.7627020000 
836.50 	 224.9797000 	 2.401950 	 -0.5788549000 	 -2.7657700000 
836.70 	 224.9797000 	 2.401975 	 -0.5760161000 	 -2.7627910000 
836.90 	 224.9829000 	 2.401975 	 -0.5790742000 	 -2.7657130000 
837.10 	 224.9877000 	 2.402000 	 -0.5762323000 	 -2.7626160000 
837.30 	 224.9908000 	 2.402025 	 -0.5788962000 	 -2.7656460000 
837.50 	 224.9988000 	 2.402000 	 -0.5765947000 	 -2.7630010000 
837.70 	 225.0036000 	 2.402000 	 -0.5787818000 	 -2.7655320000 
837.90 	 225.0067000 	 2.402000 	 -0.5763626000 	 -2.7630710000 
838.10 	 225.0067000 	 2.402000 	 -0.5786228000 	 -2.7653570000 
838.30 	 225.0115000 	 2.402000 	 -0.5765820000 	 -2.7632300000 
838.50 	 225.0115000 	 2.402000 	 -0.5783526000 	 -2.7652010000 
838.70 	 225.0115000 	 2.402000 	 -0.5769157000 	 -2.7632330000 
838.90 	 225.0115000 	 2.402000 	 -0.5783589000 	 -2.7651690000 
839.10 	 225.0115000 	 2.402000 	 -0.5768013000 	 -2.7631570000 
839.30 	 225.0115000 	 2.402000 	 -0.5785815000 	 -2.7652800000 
839.50 	 225.0099000 	 2.402000 	 -0.5770461000 	 -2.7634910000 
839.70 	 225.0067000 	 2.402000 	 -0.5782096000 	 -2.7650800000 
839.90 	 225.0036000 	 2.402000 	 -0.5770906000 	 -2.7634940000 
840.10 	 225.0036000 	 2.402000 	 -0.5779870000 	 -2.7649210000 
840.30 	 225.0036000 	 2.402000 	 -0.5773290000 	 -2.7636850000 
840.50 	 225.0067000 	 2.402000 	 -0.5779870000 	 -2.7649150000 
840.70 	 225.0067000 	 2.402000 	 -0.5773671000 	 -2.7637160000 
840.90 	 225.0067000 	 2.402000 	 -0.5779266000 	 -2.7647970000 
841.10 	 225.0067000 	 2.402000 	 -0.5773735000 	 -2.7638750000 
841.30 	 225.0036000 	 2.402000 	 -0.5778313000 	 -2.7648190000 
841.50 	 224.9988000 	 2.402000 	 -0.5775802000 	 -2.7639390000 
841.70 	 224.9988000 	 2.402000 	 -0.5774498000 	 -2.7645180000 
841.90 	 224.9988000 	 2.402000 	 -0.5778916000 	 -2.7642890000 
842.10 	 224.9956000 	 2.402000 	 -0.5772431000 	 -2.7642920000 
842.30 	 224.9956000 	 2.402000 	 -0.5779330000 	 -2.7643300000 
842.50 	 224.9908000 	 2.402000 	 -0.5771478000 	 -2.7640500000 
842.70 	 224.9908000 	 2.402000 	 -0.5781078000 	 -2.7646510000 
842.90 	 224.9908000 	 2.402000 	 -0.5769603000 	 -2.7639550000 
843.10 	 224.9908000 	 2.402000 	 -0.5783939000 	 -2.7647690000 
843.30 	 224.9908000 	 2.402000 	 -0.5766678000 	 -2.7639610000 
843.50 	 224.9893000 	 2.402000 	 -0.5785338000 	 -2.7648480000 
843.70 	 224.9877000 	 2.402000 	 -0.5764993000 	 -2.7635770000 
843.90 	 224.9829000 	 2.402000 	 -0.5787436000 	 -2.7650260000 
844.10 	 224.9797000 	 2.402000 	 -0.5762990000 	 -2.7634970000 
844.30 	 224.9749000 	 2.402000 	 -0.5788517000 	 -2.7651660000 
844.50 	 224.9749000 	 2.402000 	 -0.5760924000 	 -2.7632140000 
844.70 	 224.9718000 	 2.402000 	 -0.5788231000 	 -2.7652420000 
844.90 	 224.9718000 	 2.402025 	 -0.5759208000 	 -2.7632270000 
845.10 	 224.9670000 	 2.402025 	 -0.5791982000 	 -2.7654490000 
845.30 	 224.9638000 	 2.402075 	 -0.5760161000 	 -2.7628420000 
845.50 	 224.9638000 	 2.402100 	 -0.5791759000 	 -2.7655630000 
845.70 	 224.9606000 	 2.402125 	 -0.5759557000 	 -2.7629820000 
845.90 	 224.9638000 	 2.402150 	 -0.5791791000 	 -2.7655860000 
846.10 	 224.9622000 	 2.402200 	 -0.5758889000 	 -2.7628740000 
846.30 	 224.9638000 	 2.402225 	 -0.5793921000 	 -2.7658300000 
846.50 	 224.9638000 	 2.402250 	 -0.5757014000 	 -2.7625910000 
846.70 	 224.9702000 	 2.402275 	 -0.5795447000 	 -2.7659030000 
846.90 	 224.9734000 	 2.402300 	 -0.5757141000 	 -2.7625080000 
847.10 	 224.9797000 	 2.402325 	 -0.5795701000 	 -2.7659230000 
847.30 	 224.9908000 	 2.402350 	 -0.5758858000 	 -2.7624450000 
847.50 	 224.9988000 	 2.402375 	 -0.5793031000 	 -2.7658590000 
847.70 	 225.0067000 	 2.402350 	 -0.5761592000 	 -2.7627790000 
847.90 	 225.0131000 	 2.402350 	 -0.5794747000 	 -2.7660500000 
848.10 	 225.0179000 	 2.402350 	 -0.5760829000 	 -2.7627560000 
848.30 	 225.0226000 	 2.402350 	 -0.5795256000 	 -2.7660470000 
848.50 	 225.0258000 	 2.402350 	 -0.5762990000 	 -2.7628680000 
848.70 	 225.0258000 	 2.402350 	 -0.5796051000 	 -2.7660720000 
848.90 	 225.0306000 	 2.402350 	 -0.5761115000 	 -2.7628330000 
849.10 	 225.0306000 	 2.402350 	 -0.5795415000 	 -2.7660470000 
849.30 	 225.0338000 	 2.402325 	 -0.5762672000 	 -2.7629540000 
849.50 	 225.0338000 	 2.402300 	 -0.5795383000 	 -2.7659290000 
849.70 	 225.0338000 	 2.402250 	 -0.5763245000 	 -2.7629630000 
849.90 	 225.0338000 	 2.402225 	 -0.5790997000 	 -2.7658840000 
850.10 	 225.0306000 	 2.402200 	 -0.5764675000 	 -2.7632210000 
850.30 	 225.0258000 	 2.402175 	 -0.5789216000 	 -2.7659130000 
850.50 	 225.0179000 	 2.402150 	 -0.5765216000 	 -2.7631860000 
850.70 	 225.0147000 	 2.402150 	 -0.5789821000 	 -2.7657030000 
850.90 	 225.0147000 	 2.402150 	 -0.5767854000 	 -2.7632840000 
851.10 	 225.0147000 	 2.402125 	 -0.5789630000 	 -2.7656590000 
851.30 	 225.0147000 	 2.402100 	 -0.5767091000 	 -2.7633700000 
851.50 	 225.0163000 	 2.402100 	 -0.5787404000 	 -2.7654080000 
851.70 	 225.0179000 	 2.402075 	 -0.5770779000 	 -2.7635100000 
851.90 	 225.0179000 	 2.402100 	 -0.5783749000 	 -2.7652840000 
852.10 	 225.0179000 	 2.402075 	 -0.5772941000 	 -2.7636970000 
852.30 	 225.0147000 	 2.402050 	 -0.5784671000 	 -2.7652960000 
852.50 	 225.0163000 	 2.402050 	 -0.5772241000 	 -2.7638560000 
852.70 	 225.0147000 	 2.402050 	 -0.5780188000 	 -2.7648070000 
852.90 	 225.0147000 	 2.402050 	 -0.5776532000 	 -2.7643080000 
853.10 	 225.0115000 	 2.402050 	 -0.5775356000 	 -2.7647780000 
853.30 	 225.0115000 	 2.402000 	 -0.5778027000 	 -2.7642440000 
853.50 	 225.0067000 	 2.402000 	 -0.5774243000 	 -2.7645080000 
853.70 	 225.0036000 	 2.402000 	 -0.5780665000 	 -2.7646830000 
853.90 	 225.0036000 	 2.402000 	 -0.5773067000 	 -2.7645180000 
854.10 	 224.9988000 	 2.402000 	 -0.5781174000 	 -2.7645520000 
854.30 	 224.9956000 	 2.402000 	 -0.5771637000 	 -2.7643870000 
854.50 	 224.9972000 	 2.402000 	 -0.5781937000 	 -2.7645590000 
854.70 	 224.9988000 	 2.402000 	 -0.5773671000 	 -2.7643460000 
854.90 	 224.9988000 	 2.402000 	 -0.5784130000 	 -2.7646800000 
855.10 	 224.9988000 	 2.402000 	 -0.5771287000 	 -2.7641870000 
855.30 	 224.9988000 	 2.402000 	 -0.5785020000 	 -2.7650740000 
855.50 	 224.9924000 	 2.402000 	 -0.5768268000 	 -2.7640980000 
855.70 	 224.9877000 	 2.402000 	 -0.5783272000 	 -2.7649400000 
855.90 	 224.9829000 	 2.402000 	 -0.5768331000 	 -2.7639610000 
856.10 	 224.9749000 	 2.402000 	 -0.5785942000 	 -2.7650040000 
856.30 	 224.9718000 	 2.402000 	 -0.5768299000 	 -2.7640150000 
856.50 	 224.9670000 	 2.402000 	 -0.5786864000 	 -2.7649910000 
856.70 	 224.9638000 	 2.402000 	 -0.5766932000 	 -2.7638120000 
856.90 	 224.9638000 	 2.402000 	 -0.5788390000 	 -2.7651720000 
857.10 	 224.9654000 	 2.402050 	 -0.5763848000 	 -2.7636020000 
857.30 	 224.9638000 	 2.402075 	 -0.5791251000 	 -2.7655760000 
857.50 	 224.9718000 	 2.402100 	 -0.5764802000 	 -2.7634940000 
857.70 	 224.9718000 	 2.402125 	 -0.5790011000 	 -2.7655190000 
857.90 	 224.9749000 	 2.402150 	 -0.5761941000 	 -2.7635860000 
858.10 	 224.9718000 	 2.402175 	 -0.5791283000 	 -2.7655790000 
858.30 	 224.9718000 	 2.402200 	 -0.5760987000 	 -2.7632050000 
858.50 	 224.9718000 	 2.402200 	 -0.5793858000 	 -2.7658590000 
858.70 	 224.9670000 	 2.402225 	 -0.5761147000 	 -2.7631280000 
858.90 	 224.9670000 	 2.402250 	 -0.5794970000 	 -2.7659000000 
859.10 	 224.9638000 	 2.402275 	 -0.5757650000 	 -2.7630070000 
859.30 	 224.9622000 	 2.402325 	 -0.5796750000 	 -2.7661480000 
859.50 	 224.9591000 	 2.402350 	 -0.5757936000 	 -2.7629820000 
859.70 	 224.9591000 	 2.402375 	 -0.5794780000 	 -2.7661990000 
859.90 	 224.9606000 	 2.402400 	 -0.5757046000 	 -2.7628520000 
860.10 	 224.9638000 	 2.402450 	 -0.5794684000 	 -2.7662910000 
860.30 	 224.9670000 	 2.402475 	 -0.5758349000 	 -2.7626930000 
860.50 	 224.9718000 	 2.402500 	 -0.5794239000 	 -2.7660880000 
860.70 	 224.9718000 	 2.402525 	 -0.5760193000 	 -2.7628900000 
860.90 	 224.9718000 	 2.402525 	 -0.5792395000 	 -2.7660470000 
861.10 	 224.9749000 	 2.402575 	 -0.5760511000 	 -2.7628960000 
861.30 	 224.9718000 	 2.402575 	 -0.5791664000 	 -2.7659610000 
861.50 	 224.9734000 	 2.402600 	 -0.5763054000 	 -2.7632080000 
861.70 	 224.9718000 	 2.402625 	 -0.5790265000 	 -2.7659640000 
861.90 	 224.9749000 	 2.402625 	 -0.5764611000 	 -2.7629150000 
862.10 	 224.9749000 	 2.402675 	 -0.5789248000 	 -2.7657250000 
862.30 	 224.9829000 	 2.402675 	 -0.5761178000 	 -2.7631030000 
862.50 	 224.9877000 	 2.402700 	 -0.5783049000 	 -2.7654170000 
862.70 	 224.9924000 	 2.402725 	 -0.5762863000 	 -2.7632620000 
862.90 	 224.9988000 	 2.402725 	 -0.5790393000 	 -2.7655630000 
863.10 	 225.0036000 	 2.402700 	 -0.5776405000 	 -2.7639480000 
863.30 	 225.0067000 	 2.402700 	 -0.5786927000 	 -2.7652040000 
863.50 	 225.0067000 	 2.402700 	 -0.5777073000 	 -2.7640880000 
863.70 	 225.0115000 	 2.402700 	 -0.5785306000 	 -2.7652740000 
863.90 	 225.0115000 	 2.402700 	 -0.5777963000 	 -2.7641110000 
864.10 	 225.0115000 	 2.402700 	 -0.5784066000 	 -2.7650990000 
864.30 	 225.0131000 	 2.402700 	 -0.5779584000 	 -2.7642440000 
864.50 	 225.0115000 	 2.402700 	 -0.5781142000 	 -2.7648930000 
864.70 	 225.0115000 	 2.402700 	 -0.5783844000 	 -2.7644350000 
864.90 	 225.0131000 	 2.402700 	 -0.5777391000 	 -2.7646030000 
865.10 	 225.0131000 	 2.402700 	 -0.5786769000 	 -2.7647340000 
865.30 	 225.0147000 	 2.402700 	 -0.5776501000 	 -2.7643590000 
865.50 	 225.0147000 	 2.402700 	 -0.5787404000 	 -2.7648290000 
865.70 	 225.0147000 	 2.402700 	 -0.5775483000 	 -2.7643390000 
865.90 	 225.0115000 	 2.402700 	 -0.5789566000 	 -2.7648580000 
866.10 	 225.0115000 	 2.402675 	 -0.5773671000 	 -2.7641550000 
866.30 	 225.0115000 	 2.402650 	 -0.5791855000 	 -2.7651690000 
866.50 	 225.0115000 	 2.402650 	 -0.5769730000 	 -2.7640310000 
866.70 	 225.0115000 	 2.402650 	 -0.5794716000 	 -2.7656560000 
866.90 	 225.0115000 	 2.402650 	 -0.5769189000 	 -2.7636500000 
867.10 	 225.0099000 	 2.402650 	 -0.5796909000 	 -2.7657760000 
867.30 	 225.0067000 	 2.402625 	 -0.5764039000 	 -2.7631890000 
867.50 	 225.0067000 	 2.402600 	 -0.5799739000 	 -2.7659700000 
867.70 	 225.0036000 	 2.402600 	 -0.5763881000 	 -2.7630580000 
867.90 	 225.0036000 	 2.402600 	 -0.5800056000 	 -2.7660310000 
868.10 	 224.9988000 	 2.402600 	 -0.5763848000 	 -2.7630710000 
868.30 	 224.9988000 	 2.402600 	 -0.5800088000 	 -2.7661960000 
868.50 	 224.9956000 	 2.402600 	 -0.5762863000 	 -2.7629690000 
868.70 	 224.9956000 	 2.402600 	 -0.5802568000 	 -2.7662210000 
868.90 	 224.9908000 	 2.402600 	 -0.5762609000 	 -2.7630300000 
869.10 	 224.9908000 	 2.402600 	 -0.5800533000 	 -2.7662340000 
869.30 	 224.9908000 	 2.402600 	 -0.5762355000 	 -2.7629790000 
869.50 	 224.9877000 	 2.402600 	 -0.5801964000 	 -2.7662370000 
869.70 	 224.9908000 	 2.402600 	 -0.5764325000 	 -2.7629180000 
869.90 	 224.9877000 	 2.402600 	 -0.5801741000 	 -2.7662150000 
870.10 	 224.9877000 	 2.402600 	 -0.5763276000 	 -2.7628930000 
870.30 	 224.9829000 	 2.402600 	 -0.5801137000 	 -2.7662020000 
870.50 	 224.9829000 	 2.402600 	 -0.5762895000 	 -2.7628330000 
870.70 	 224.9829000 	 2.402600 	 -0.5801232000 	 -2.7663230000 
870.90 	 224.9797000 	 2.402600 	 -0.5761655000 	 -2.7628740000 
871.10 	 224.9829000 	 2.402600 	 -0.5800343000 	 -2.7663390000 
871.30 	 224.9813000 	 2.402600 	 -0.5763976000 	 -2.7630710000 
871.50 	 224.9829000 	 2.402600 	 -0.5800120000 	 -2.7663200000 
871.70 	 224.9797000 	 2.402600 	 -0.5763149000 	 -2.7630520000 
871.90 	 224.9749000 	 2.402625 	 -0.5801010000 	 -2.7663070000 
872.10 	 224.9749000 	 2.402650 	 -0.5763531000 	 -2.7630360000 
872.30 	 224.9718000 	 2.402650 	 -0.5799294000 	 -2.7663170000 
872.50 	 224.9749000 	 2.402700 	 -0.5763753000 	 -2.7628550000 
872.70 	 224.9749000 	 2.402700 	 -0.5800056000 	 -2.7662060000 
872.90 	 224.9749000 	 2.402725 	 -0.5765597000 	 -2.7629820000 
873.10 	 224.9749000 	 2.402750 	 -0.5798848000 	 -2.7662120000 
873.30 	 224.9749000 	 2.402775 	 -0.5765057000 	 -2.7628960000 
873.50 	 224.9718000 	 2.402775 	 -0.5798912000 	 -2.7662400000 
873.70 	 224.9670000 	 2.402825 	 -0.5765915000 	 -2.7630870000 
873.90 	 224.9638000 	 2.402825 	 -0.5798149000 	 -2.7660910000 
874.10 	 224.9638000 	 2.402875 	 -0.5766042000 	 -2.7631890000 
874.30 	 224.9591000 	 2.402900 	 -0.5795829000 	 -2.7660850000 
874.50 	 224.9591000 	 2.402925 	 -0.5769730000 	 -2.7633160000 
874.70 	 224.9591000 	 2.402950 	 -0.5795288000 	 -2.7659670000 
874.90 	 224.9638000 	 2.402975 	 -0.5769507000 	 -2.7632430000 
875.10 	 224.9638000 	 2.403025 	 -0.5793858000 	 -2.7659070000 
875.30 	 224.9638000 	 2.403050 	 -0.5770652000 	 -2.7632810000 
875.50 	 224.9670000 	 2.403075 	 -0.5793222000 	 -2.7657640000 
875.70 	 224.9702000 	 2.403100 	 -0.5771828000 	 -2.7636240000 
875.90 	 224.9749000 	 2.403125 	 -0.5794334000 	 -2.7658460000 
876.10 	 224.9797000 	 2.403175 	 -0.5775325000 	 -2.7636500000 
876.30 	 224.9877000 	 2.403150 	 -0.5795479000 	 -2.7658870000 
876.50 	 224.9908000 	 2.403150 	 -0.5775006000 	 -2.7637360000 
876.70 	 224.9988000 	 2.403150 	 -0.5797545000 	 -2.7659830000 
876.90 	 224.9988000 	 2.403150 	 -0.5775039000 	 -2.7636650000 
877.10 	 225.0036000 	 2.403150 	 -0.5796306000 	 -2.7660850000 
877.30 	 225.0036000 	 2.403150 	 -0.5775802000 	 -2.7637320000 
877.50 	 225.0036000 	 2.403150 	 -0.5794747000 	 -2.7657320000 
877.70 	 225.0067000 	 2.403150 	 -0.5780379000 	 -2.7639390000 
877.90 	 225.0067000 	 2.403150 	 -0.5793667000 	 -2.7656400000 
878.10 	 225.0115000 	 2.403150 	 -0.5779648000 	 -2.7639930000 
878.30 	 225.0115000 	 2.403150 	 -0.5789344000 	 -2.7654170000 
878.50 	 225.0115000 	 2.403150 	 -0.5780061000 	 -2.7642150000 
878.70 	 225.0147000 	 2.403150 	 -0.5787722000 	 -2.7653570000 
878.90 	 225.0147000 	 2.403150 	 -0.5784543000 	 -2.7644220000 
879.10 	 225.0147000 	 2.403150 	 -0.5788835000 	 -2.7651980000 
879.30 	 225.0163000 	 2.403150 	 -0.5782636000 	 -2.7643810000 
879.50 	 225.0179000 	 2.403150 	 -0.5787945000 	 -2.7652100000 
879.70 	 225.0179000 	 2.403150 	 -0.5783526000 	 -2.7644470000 
879.90 	 225.0179000 	 2.403150 	 -0.5786387000 	 -2.7650960000 
880.10 	 225.0179000 	 2.403150 	 -0.5784575000 	 -2.7644600000 
880.30 	 225.0226000 	 2.403150 	 -0.5785243000 	 -2.7651090000 
880.50 	 225.0226000 	 2.403150 	 -0.5790011000 	 -2.7650420000 
880.70 	 225.0226000 	 2.403100 	 -0.5781778000 	 -2.7648610000 
880.90 	 225.0179000 	 2.403100 	 -0.5789153000 	 -2.7650170000 
881.10 	 225.0179000 	 2.403100 	 -0.5780570000 	 -2.7644160000 
881.30 	 225.0147000 	 2.403075 	 -0.5793889000 	 -2.7652420000 
881.50 	 225.0131000 	 2.403050 	 -0.5778949000 	 -2.7643840000 
881.70 	 225.0115000 	 2.403050 	 -0.5796464000 	 -2.7653530000 
881.90 	 225.0099000 	 2.403050 	 -0.5777168000 	 -2.7643040000 
882.10 	 225.0099000 	 2.403050 	 -0.5796528000 	 -2.7655000000 
882.30 	 225.0067000 	 2.403050 	 -0.5774466000 	 -2.7639680000 
882.50 	 225.0052000 	 2.403050 	 -0.5800279000 	 -2.7659610000 
882.70 	 225.0067000 	 2.403050 	 -0.5773194000 	 -2.7639830000 
882.90 	 225.0036000 	 2.403050 	 -0.5799961000 	 -2.7657540000 
883.10 	 224.9988000 	 2.403050 	 -0.5773131000 	 -2.7638750000 
883.30 	 224.9988000 	 2.403050 	 -0.5798626000 	 -2.7657990000 
883.50 	 224.9988000 	 2.403050 	 -0.5772431000 	 -2.7637320000 
883.70 	 224.9988000 	 2.403050 	 -0.5799834000 	 -2.7660910000 
883.90 	 225.0036000 	 2.403050 	 -0.5770111000 	 -2.7636270000 
884.10 	 225.0036000 	 2.403050 	 -0.5802822000 	 -2.7662790000 
884.30 	 224.9988000 	 2.403050 	 -0.5767282000 	 -2.7633410000 
884.50 	 224.9956000 	 2.403050 	 -0.5803744000 	 -2.7663200000 
884.70 	 224.9908000 	 2.403050 	 -0.5767059000 	 -2.7633000000 
884.90 	 224.9877000 	 2.403050 	 -0.5803967000 	 -2.7663640000 
885.10 	 224.9877000 	 2.403050 	 -0.5766551000 	 -2.7631350000 
885.30 	 224.9829000 	 2.403050 	 -0.5803299000 	 -2.7663710000 
885.50 	 224.9829000 	 2.403050 	 -0.5766456000 	 -2.7633790000 
885.70 	 224.9781000 	 2.403050 	 -0.5804412000 	 -2.7664920000 
885.90 	 224.9765000 	 2.403050 	 -0.5766074000 	 -2.7631440000 
886.10 	 224.9718000 	 2.403050 	 -0.5805715000 	 -2.7664760000 
886.30 	 224.9718000 	 2.403050 	 -0.5769221000 	 -2.7632550000 
886.50 	 224.9749000 	 2.403050 	 -0.5806224000 	 -2.7665870000 
886.70 	 224.9749000 	 2.403050 	 -0.5767123000 	 -2.7633130000 
886.90 	 224.9797000 	 2.403075 	 -0.5805969000 	 -2.7666660000 
887.10 	 224.9797000 	 2.403100 	 -0.5767949000 	 -2.7632360000 
887.30 	 224.9797000 	 2.403100 	 -0.5804634000 	 -2.7666570000 
887.50 	 224.9797000 	 2.403100 	 -0.5768744000 	 -2.7632490000 
887.70 	 224.9749000 	 2.403100 	 -0.5802536000 	 -2.7667080000 
887.90 	 224.9718000 	 2.403125 	 -0.5767886000 	 -2.7633730000 
888.10 	 224.9638000 	 2.403150 	 -0.5802218000 	 -2.7665330000 
888.30 	 224.9575000 	 2.403175 	 -0.5769952000 	 -2.7633380000 
888.50 	 224.9511000 	 2.403225 	 -0.5799993000 	 -2.7664500000 
888.70 	 224.9479000 	 2.403275 	 -0.5772718000 	 -2.7635510000 
888.90 	 224.9447000 	 2.403325 	 -0.5799039000 	 -2.7662120000 
889.10 	 224.9447000 	 2.403375 	 -0.5773671000 	 -2.7637160000 
889.30 	 224.9447000 	 2.403425 	 -0.5797577000 	 -2.7660910000 
889.50 	 224.9479000 	 2.403475 	 -0.5774466000 	 -2.7635860000 
889.70 	 224.9511000 	 2.403525 	 -0.5793222000 	 -2.7658810000 
889.90 	 224.9591000 	 2.403550 	 -0.5777518000 	 -2.7639900000 
890.10 	 224.9638000 	 2.403575 	 -0.5793126000 	 -2.7657990000 
890.30 	 224.9670000 	 2.403625 	 -0.5778630000 	 -2.7641200000 
890.50 	 224.9749000 	 2.403650 	 -0.5792046000 	 -2.7657990000 
890.70 	 224.9877000 	 2.403675 	 -0.5777518000 	 -2.7639770000 
890.90 	 224.9956000 	 2.403650 	 -0.5790933000 	 -2.7654080000 
891.10 	 225.0083000 	 2.403650 	 -0.5782731000 	 -2.7641040000 
891.30 	 225.0179000 	 2.403650 	 -0.5788549000 	 -2.7652070000 
891.50 	 225.0258000 	 2.403650 	 -0.5784385000 	 -2.7643940000 
891.70 	 225.0306000 	 2.403650 	 -0.5786164000 	 -2.7650100000 
891.90 	 225.0306000 	 2.403650 	 -0.5788390000 	 -2.7647020000 
892.10 	 225.0338000 	 2.403650 	 -0.5782509000 	 -2.7647400000 
892.30 	 225.0338000 	 2.403650 	 -0.5790074000 	 -2.7649820000 
892.50 	 225.0306000 	 2.403650 	 -0.5780284000 	 -2.7645620000 
892.70 	 225.0306000 	 2.403600 	 -0.5790774000 	 -2.7649120000 
892.90 	 225.0306000 	 2.403575 	 -0.5781237000 	 -2.7645430000 
893.10 	 225.0306000 	 2.403550 	 -0.5791728000 	 -2.7649820000 
893.30 	 225.0290000 	 2.403550 	 -0.5781269000 	 -2.7644860000 
893.50 	 225.0258000 	 2.403525 	 -0.5792332000 	 -2.7651150000 
893.70 	 225.0258000 	 2.403500 	 -0.5778058000 	 -2.7643300000 
893.90 	 225.0226000 	 2.403475 	 -0.5793317000 	 -2.7650010000 
894.10 	 225.0179000 	 2.403450 	 -0.5779266000 	 -2.7644670000 
894.30 	 225.0163000 	 2.403450 	 -0.5793285000 	 -2.7653090000 
894.50 	 225.0147000 	 2.403425 	 -0.5777009000 	 -2.7642410000 
894.70 	 225.0115000 	 2.403425 	 -0.5794557000 	 -2.7653660000 
894.90 	 225.0115000 	 2.403400 	 -0.5773544000 	 -2.7642030000 
895.10 	 225.0115000 	 2.403400 	 -0.5793063000 	 -2.7652450000 
895.30 	 225.0147000 	 2.403400 	 -0.5774307000 	 -2.7639960000 
895.50 	 225.0147000 	 2.403400 	 -0.5794080000 	 -2.7654870000 
895.70 	 225.0147000 	 2.403375 	 -0.5772686000 	 -2.7638790000 
895.90 	 225.0147000 	 2.403350 	 -0.5797132000 	 -2.7656300000 
896.10 	 225.0147000 	 2.403350 	 -0.5772241000 	 -2.7637040000 
896.30 	 225.0099000 	 2.403350 	 -0.5799548000 	 -2.7657670000 
896.50 	 225.0036000 	 2.403350 	 -0.5768967000 	 -2.7635610000 
896.70 	 225.0036000 	 2.403350 	 -0.5800279000 	 -2.7658810000 
896.90 	 224.9988000 	 2.403350 	 -0.5769412000 	 -2.7634140000 
897.10 	 225.0036000 	 2.403350 	 -0.5801741000 	 -2.7659420000 
897.30 	 225.0036000 	 2.403350 	 -0.5766932000 	 -2.7634720000 
897.50 	 225.0052000 	 2.403350 	 -0.5802123000 	 -2.7660660000 
897.70 	 225.0067000 	 2.403350 	 -0.5767218000 	 -2.7633380000 
897.90 	 225.0067000 	 2.403350 	 -0.5801010000 	 -2.7662750000 
898.10 	 225.0067000 	 2.403350 	 -0.5766646000 	 -2.7632620000 
898.30 	 225.0067000 	 2.403350 	 -0.5802695000 	 -2.7662910000 
898.50 	 225.0036000 	 2.403350 	 -0.5765756000 	 -2.7631030000 
898.70 	 225.0020000 	 2.403350 	 -0.5803998000 	 -2.7662820000 
898.90 	 224.9988000 	 2.403350 	 -0.5764993000 	 -2.7631410000 
899.10 	 224.9956000 	 2.403350 	 -0.5804793000 	 -2.7663770000 
899.30 	 224.9908000 	 2.403350 	 -0.5764802000 	 -2.7630650000 
899.50 	 224.9877000 	 2.403350 	 -0.5803077000 	 -2.7664570000 
899.70 	 224.9877000 	 2.403350 	 -0.5764230000 	 -2.7629820000 
899.90 	 224.9829000 	 2.403350 	 -0.5803807000 	 -2.7663960000 
900.10 	 224.9829000 	 2.403350 	 -0.5765374000 	 -2.7629310000 
900.30 	 224.9797000 	 2.403350 	 -0.5802727000 	 -2.7663960000 
900.50 	 224.9781000 	 2.403350 	 -0.5765724000 	 -2.7630260000 
900.70 	 224.9765000 	 2.403350 	 -0.5802123000 	 -2.7664380000 
900.90 	 224.9749000 	 2.403350 	 -0.5766487000 	 -2.7629380000 
901.10 	 224.9765000 	 2.403350 	 -0.5802441000 	 -2.7665200000 
901.30 	 224.9797000 	 2.403350 	 -0.5765470000 	 -2.7630360000 
901.50 	 224.9797000 	 2.403350 	 -0.5803712000 	 -2.7664280000 
901.70 	 224.9749000 	 2.403350 	 -0.5766296000 	 -2.7628770000 
901.90 	 224.9734000 	 2.403400 	 -0.5803649000 	 -2.7663170000 
902.10 	 224.9718000 	 2.403400 	 -0.5764548000 	 -2.7629280000 
902.30 	 224.9670000 	 2.403425 	 -0.5803744000 	 -2.7663390000 
902.50 	 224.9670000 	 2.403475 	 -0.5766646000 	 -2.7630170000 
902.70 	 224.9670000 	 2.403500 	 -0.5801995000 	 -2.7664470000 
902.90 	 224.9654000 	 2.403525 	 -0.5766296000 	 -2.7629920000 
903.10 	 224.9638000 	 2.403550 	 -0.5803077000 	 -2.7663930000 
903.30 	 224.9591000 	 2.403575 	 -0.5766169000 	 -2.7629570000 
903.50 	 224.9559000 	 2.403625 	 -0.5800629000 	 -2.7663390000 
903.70 	 224.9559000 	 2.403650 	 -0.5768554000 	 -2.7629600000 
903.90 	 224.9511000 	 2.403700 	 -0.5800152000 	 -2.7662090000 
904.10 	 224.9511000 	 2.403725 	 -0.5769126000 	 -2.7631470000 
904.30 	 224.9559000 	 2.403775 	 -0.5796750000 	 -2.7659990000 
904.50 	 224.9559000 	 2.403825 	 -0.5771382000 	 -2.7632170000 
904.70 	 224.9591000 	 2.403850 	 -0.5798721000 	 -2.7660940000 
904.90 	 224.9638000 	 2.403875 	 -0.5773322000 	 -2.7633450000 
905.10 	 224.9670000 	 2.403925 	 -0.5794525000 	 -2.7656590000 
905.30 	 224.9718000 	 2.403950 	 -0.5772972000 	 -2.7634490000 
905.50 	 224.9749000 	 2.403950 	 -0.5793476000 	 -2.7659320000 
905.70 	 224.9797000 	 2.403975 	 -0.5775960000 	 -2.7636370000 
905.90 	 224.9861000 	 2.404000 	 -0.5792077000 	 -2.7658110000 
906.10 	 224.9908000 	 2.404000 	 -0.5778853000 	 -2.7638400000 
906.30 	 225.0004000 	 2.404000 	 -0.5797768000 	 -2.7656140000 
906.50 	 225.0067000 	 2.404000 	 -0.5782254000 	 -2.7637360000 
906.70 	 225.0147000 	 2.404000 	 -0.5795320000 	 -2.7655480000 
906.90 	 225.0179000 	 2.404000 	 -0.5782382000 	 -2.7635830000 
907.10 	 225.0226000 	 2.404000 	 -0.5797132000 	 -2.7653880000 
907.30 	 225.0195000 	 2.404000 	 -0.5784130000 	 -2.7636560000 
907.50 	 225.0179000 	 2.404000 	 -0.5794048000 	 -2.7652840000 
907.70 	 225.0179000 	 2.404000 	 -0.5786864000 	 -2.7640470000 
907.90 	 225.0147000 	 2.404000 	 -0.5792077000 	 -2.7650800000 
908.10 	 225.0179000 	 2.404000 	 -0.5785815000 	 -2.7641110000 
908.30 	 225.0179000 	 2.404000 	 -0.5791664000 	 -2.7649090000 
908.50 	 225.0179000 	 2.404000 	 -0.5786387000 	 -2.7639170000 
908.70 	 225.0226000 	 2.404000 	 -0.5792014000 	 -2.7651880000 
908.90 	 225.0195000 	 2.403950 	 -0.5787627000 	 -2.7641710000 
909.10 	 225.0179000 	 2.403950 	 -0.5788453000 	 -2.7648420000 
909.30 	 225.0147000 	 2.403950 	 -0.5790615000 	 -2.7643650000 
909.50 	 225.0147000 	 2.403925 	 -0.5786578000 	 -2.7646420000 
909.70 	 225.0147000 	 2.403900 	 -0.5788136000 	 -2.7642760000 
909.90 	 225.0115000 	 2.403900 	 -0.5787213000 	 -2.7647240000 
910.10 	 225.0067000 	 2.403900 	 -0.5793222000 	 -2.7645210000 
910.30 	 225.0067000 	 2.403900 	 -0.5786864000 	 -2.7646800000 
910.50 	 225.0067000 	 2.403900 	 -0.5791473000 	 -2.7644790000 
910.70 	 225.0067000 	 2.403900 	 -0.5785974000 	 -2.7645780000 
910.90 	 225.0067000 	 2.403900 	 -0.5795320000 	 -2.7648800000 
911.10 	 225.0067000 	 2.403900 	 -0.5782986000 	 -2.7643900000 
911.30 	 225.0115000 	 2.403900 	 -0.5795860000 	 -2.7649340000 
911.50 	 225.0099000 	 2.403900 	 -0.5784480000 	 -2.7646130000 
911.70 	 225.0067000 	 2.403875 	 -0.5794239000 	 -2.7647560000 
911.90 	 225.0036000 	 2.403850 	 -0.5783272000 	 -2.7643550000 
912.10 	 224.9956000 	 2.403850 	 -0.5795510000 	 -2.7648610000 
912.30 	 224.9908000 	 2.403825 	 -0.5780792000 	 -2.7640440000 
912.50 	 224.9877000 	 2.403850 	 -0.5795097000 	 -2.7650040000 
912.70 	 224.9877000 	 2.403850 	 -0.5782477000 	 -2.7645430000 
912.90 	 224.9829000 	 2.403850 	 -0.5794938000 	 -2.7648040000 
913.10 	 224.9829000 	 2.403850 	 -0.5783653000 	 -2.7644760000 
913.30 	 224.9797000 	 2.403850 	 -0.5793476000 	 -2.7648260000 
913.50 	 224.9749000 	 2.403850 	 -0.5782859000 	 -2.7645460000 
913.70 	 224.9718000 	 2.403850 	 -0.5795161000 	 -2.7651880000 
913.90 	 224.9670000 	 2.403850 	 -0.5779934000 	 -2.7644130000 
914.10 	 224.9670000 	 2.403875 	 -0.5796306000 	 -2.7651850000 
914.30 	 224.9638000 	 2.403925 	 -0.5780570000 	 -2.7643840000 
914.50 	 224.9606000 	 2.403950 	 -0.5795829000 	 -2.7651180000 
914.70 	 224.9591000 	 2.403975 	 -0.5779235000 	 -2.7642220000 
914.90 	 224.9575000 	 2.404000 	 -0.5797164000 	 -2.7653470000 
915.10 	 224.9559000 	 2.404025 	 -0.5777454000 	 -2.7642120000 
915.30 	 224.9559000 	 2.404075 	 -0.5797958000 	 -2.7656710000 
915.50 	 224.9559000 	 2.404125 	 -0.5773640000 	 -2.7637070000 
915.70 	 224.9543000 	 2.404175 	 -0.5801169000 	 -2.7658970000 
915.90 	 224.9511000 	 2.404200 	 -0.5769412000 	 -2.7634370000 
916.10 	 224.9511000 	 2.404250 	 -0.5803013000 	 -2.7661800000 
916.30 	 224.9479000 	 2.404275 	 -0.5768077000 	 -2.7631790000 
916.50 	 224.9479000 	 2.404325 	 -0.5803903000 	 -2.7661860000 
916.70 	 224.9479000 	 2.404375 	 -0.5767663000 	 -2.7633600000 
916.90 	 224.9511000 	 2.404425 	 -0.5806001000 	 -2.7663100000 
917.10 	 224.9543000 	 2.404475 	 -0.5766742000 	 -2.7631890000 
917.30 	 224.9575000 	 2.404525 	 -0.5804030000 	 -2.7663770000 
917.50 	 224.9670000 	 2.404550 	 -0.5767186000 	 -2.7629470000 
917.70 	 224.9734000 	 2.404575 	 -0.5805842000 	 -2.7663990000 
917.90 	 224.9845000 	 2.404600 	 -0.5768140000 	 -2.7631500000 
918.10 	 224.9956000 	 2.404625 	 -0.5807622000 	 -2.7665490000 
918.30 	 225.0036000 	 2.404600 	 -0.5773735000 	 -2.7629150000 
918.50 	 225.0115000 	 2.404600 	 -0.5812423000 	 -2.7662340000 
918.70 	 225.0147000 	 2.404600 	 -0.5775579000 	 -2.7628640000 
918.90 	 225.0179000 	 2.404600 	 -0.5811914000 	 -2.7664380000 
919.10 	 225.0226000 	 2.404600 	 -0.5774243000 	 -2.7629310000 
919.30 	 225.0226000 	 2.404600 	 -0.5812550000 	 -2.7663800000 
919.50 	 225.0258000 	 2.404600 	 -0.5775039000 	 -2.7630260000 
919.70 	 225.0258000 	 2.404600 	 -0.5813408000 	 -2.7663550000 
919.90 	 225.0258000 	 2.404600 	 -0.5774339000 	 -2.7628770000 
920.10 	 225.0226000 	 2.404600 	 -0.5813153000 	 -2.7663200000 
920.30 	 225.0163000 	 2.404550 	 -0.5773322000 	 -2.7630580000 
920.50 	 225.0115000 	 2.404550 	 -0.5811501000 	 -2.7664790000 
920.70 	 225.0036000 	 2.404550 	 -0.5774530000 	 -2.7628640000 
920.90 	 224.9972000 	 2.404550 	 -0.5811946000 	 -2.7664760000 
921.10 	 224.9908000 	 2.404550 	 -0.5774180000 	 -2.7631120000 
921.30 	 224.9877000 	 2.404550 	 -0.5811818000 	 -2.7663450000 
921.50 	 224.9877000 	 2.404550 	 -0.5773513000 	 -2.7630580000 
921.70 	 224.9845000 	 2.404550 	 -0.5810897000 	 -2.7664020000 
921.90 	 224.9829000 	 2.404550 	 -0.5773957000 	 -2.7630970000 
922.10 	 224.9829000 	 2.404550 	 -0.5811374000 	 -2.7665550000 
922.30 	 224.9829000 	 2.404550 	 -0.5774021000 	 -2.7631190000 
922.50 	 224.9829000 	 2.404550 	 -0.5810547000 	 -2.7664950000 
922.70 	 224.9765000 	 2.404550 	 -0.5773354000 	 -2.7631730000 
922.90 	 224.9749000 	 2.404550 	 -0.5811278000 	 -2.7665260000 
923.10 	 224.9734000 	 2.404550 	 -0.5774243000 	 -2.7630360000 
923.30 	 224.9718000 	 2.404550 	 -0.5811850000 	 -2.7663680000 
923.50 	 224.9702000 	 2.404550 	 -0.5773926000 	 -2.7629660000 
923.70 	 224.9670000 	 2.404600 	 -0.5810229000 	 -2.7664150000 
923.90 	 224.9670000 	 2.404625 	 -0.5775388000 	 -2.7630620000 
924.10 	 224.9638000 	 2.404650 	 -0.5812232000 	 -2.7663330000 
924.30 	 224.9638000 	 2.404675 	 -0.5775166000 	 -2.7629920000 
924.50 	 224.9638000 	 2.404725 	 -0.5810865000 	 -2.7662790000 
924.70 	 224.9638000 	 2.404750 	 -0.5777359000 	 -2.7630930000 
924.90 	 224.9606000 	 2.404775 	 -0.5809371000 	 -2.7662630000 
925.10 	 224.9638000 	 2.404800 	 -0.5776851000 	 -2.7632620000 
925.30 	 224.9638000 	 2.404825 	 -0.5808926000 	 -2.7661320000 
925.50 	 224.9638000 	 2.404875 	 -0.5776851000 	 -2.7631160000 
925.70 	 224.9670000 	 2.404900 	 -0.5809848000 	 -2.7661640000 
925.90 	 224.9718000 	 2.404925 	 -0.5776215000 	 -2.7630710000 
926.10 	 224.9749000 	 2.404950 	 -0.5809593000 	 -2.7663990000 
926.30 	 224.9797000 	 2.404950 	 -0.5777581000 	 -2.7631120000 
926.50 	 224.9829000 	 2.404950 	 -0.5809434000 	 -2.7666120000 
926.70 	 224.9877000 	 2.404975 	 -0.5783844000 	 -2.7636310000 
926.90 	 224.9956000 	 2.405000 	 -0.5814107000 	 -2.7665580000 
927.10 	 225.0036000 	 2.405025 	 -0.5782413000 	 -2.7636720000 
927.30 	 225.0115000 	 2.405000 	 -0.5816619000 	 -2.7665420000 
927.50 	 225.0147000 	 2.405000 	 -0.5785942000 	 -2.7635070000 
927.70 	 225.0179000 	 2.405000 	 -0.5814998000 	 -2.7664690000 
927.90 	 225.0147000 	 2.405000 	 -0.5786514000 	 -2.7633380000 
928.10 	 225.0115000 	 2.405000 	 -0.5816142000 	 -2.7664920000 
928.30 	 225.0115000 	 2.405000 	 -0.5784575000 	 -2.7633860000 
928.50 	 225.0115000 	 2.405000 	 -0.5816047000 	 -2.7664340000 
928.70 	 225.0115000 	 2.405000 	 -0.5784734000 	 -2.7634810000 
928.90 	 225.0115000 	 2.405000 	 -0.5815220000 	 -2.7665680000 
929.10 	 225.0115000 	 2.405000 	 -0.5788485000 	 -2.7637510000 
929.30 	 225.0115000 	 2.405000 	 -0.5815474000 	 -2.7665930000 
929.50 	 225.0115000 	 2.405000 	 -0.5785656000 	 -2.7636460000 
929.70 	 225.0083000 	 2.404950 	 -0.5817096000 	 -2.7666250000 
929.90 	 225.0036000 	 2.404950 	 -0.5785052000 	 -2.7635510000 
930.10 	 224.9988000 	 2.404950 	 -0.5816777000 	 -2.7664920000 
930.30 	 224.9956000 	 2.404950 	 -0.5786514000 	 -2.7636370000 
930.50 	 224.9956000 	 2.404950 	 -0.5816746000 	 -2.7664060000 
930.70 	 224.9908000 	 2.404950 	 -0.5789534000 	 -2.7635890000 
930.90 	 224.9908000 	 2.404950 	 -0.5816110000 	 -2.7663420000 
931.10 	 224.9908000 	 2.404950 	 -0.5790202000 	 -2.7636150000 
931.30 	 224.9908000 	 2.404950 	 -0.5811691000 	 -2.7662470000 
931.50 	 224.9877000 	 2.404950 	 -0.5790901000 	 -2.7638120000 
931.70 	 224.9829000 	 2.404950 	 -0.5811310000 	 -2.7661450000 
931.90 	 224.9829000 	 2.404950 	 -0.5795002000 	 -2.7639130000 
932.10 	 224.9797000 	 2.404950 	 -0.5809307000 	 -2.7660560000 
932.30 	 224.9781000 	 2.404950 	 -0.5793826000 	 -2.7640340000 
932.50 	 224.9749000 	 2.404950 	 -0.5809085000 	 -2.7658560000 
932.70 	 224.9718000 	 2.404950 	 -0.5793158000 	 -2.7640500000 
932.90 	 224.9718000 	 2.404950 	 -0.5806065000 	 -2.7658210000 
933.10 	 224.9749000 	 2.404975 	 -0.5797513000 	 -2.7643040000 
933.30 	 224.9718000 	 2.405000 	 -0.5806351000 	 -2.7656620000 
933.50 	 224.9749000 	 2.405025 	 -0.5799484000 	 -2.7644860000 
933.70 	 224.9749000 	 2.405050 	 -0.5804761000 	 -2.7655820000 
933.90 	 224.9718000 	 2.405075 	 -0.5799866000 	 -2.7646350000 
934.10 	 224.9670000 	 2.405075 	 -0.5805047000 	 -2.7656560000 
934.30 	 224.9638000 	 2.405125 	 -0.5797418000 	 -2.7644510000 
934.50 	 224.9591000 	 2.405150 	 -0.5804539000 	 -2.7655860000 
934.70 	 224.9591000 	 2.405175 	 -0.5796941000 	 -2.7643650000 
934.90 	 224.9591000 	 2.405200 	 -0.5802822000 	 -2.7655670000 
935.10 	 224.9622000 	 2.405225 	 -0.5798912000 	 -2.7645300000 
935.30 	 224.9654000 	 2.405275 	 -0.5802218000 	 -2.7653950000 
935.50 	 224.9670000 	 2.405300 	 -0.5802314000 	 -2.7645240000 
935.70 	 224.9718000 	 2.405325 	 -0.5800883000 	 -2.7651600000 
935.90 	 224.9734000 	 2.405350 	 -0.5802441000 	 -2.7647530000 
936.10 	 224.9797000 	 2.405375 	 -0.5799167000 	 -2.7649970000 
936.30 	 224.9829000 	 2.405375 	 -0.5802854000 	 -2.7648420000 
936.50 	 224.9908000 	 2.405400 	 -0.5796464000 	 -2.7648580000 
936.70 	 224.9956000 	 2.405400 	 -0.5805461000 	 -2.7648740000 
936.90 	 225.0036000 	 2.405400 	 -0.5799993000 	 -2.7650930000 
937.10 	 225.0115000 	 2.405400 	 -0.5806605000 	 -2.7650360000 
937.30 	 225.0147000 	 2.405400 	 -0.5798721000 	 -2.7647970000 
937.50 	 225.0195000 	 2.405400 	 -0.5809720000 	 -2.7653000000 
937.70 	 225.0226000 	 2.405400 	 -0.5796528000 	 -2.7646800000 
937.90 	 225.0258000 	 2.405400 	 -0.5810102000 	 -2.7653120000 
938.10 	 225.0290000 	 2.405400 	 -0.5797736000 	 -2.7645370000 
938.30 	 225.0274000 	 2.405400 	 -0.5811946000 	 -2.7654240000 
938.50 	 225.0258000 	 2.405400 	 -0.5796051000 	 -2.7647340000 
938.70 	 225.0226000 	 2.405375 	 -0.5811374000 	 -2.7655030000 
938.90 	 225.0226000 	 2.405350 	 -0.5793317000 	 -2.7645180000 
939.10 	 225.0179000 	 2.405325 	 -0.5810102000 	 -2.7654840000 
939.30 	 225.0147000 	 2.405300 	 -0.5792682000 	 -2.7643590000 
939.50 	 225.0147000 	 2.405300 	 -0.5814679000 	 -2.7657540000 
939.70 	 225.0147000 	 2.405300 	 -0.5791537000 	 -2.7641550000 
939.90 	 225.0147000 	 2.405300 	 -0.5814743000 	 -2.7658150000 
940.10 	 225.0147000 	 2.405275 	 -0.5790710000 	 -2.7641010000 
940.30 	 225.0147000 	 2.405250 	 -0.5816174000 	 -2.7660210000 
940.50 	 225.0147000 	 2.405250 	 -0.5789757000 	 -2.7637770000 
940.70 	 225.0115000 	 2.405250 	 -0.5817668000 	 -2.7662090000 
940.90 	 225.0067000 	 2.405250 	 -0.5787627000 	 -2.7639480000 
941.10 	 225.0036000 	 2.405250 	 -0.5818685000 	 -2.7666700000 
941.30 	 224.9988000 	 2.405250 	 -0.5787532000 	 -2.7640280000 
941.50 	 224.9956000 	 2.405250 	 -0.5820052000 	 -2.7667300000 
941.70 	 224.9908000 	 2.405250 	 -0.5785401000 	 -2.7638820000 
941.90 	 224.9908000 	 2.405250 	 -0.5820401000 	 -2.7667930000 
942.10 	 224.9893000 	 2.405250 	 -0.5784543000 	 -2.7639360000 
942.30 	 224.9908000 	 2.405250 	 -0.5820942000 	 -2.7668600000 
942.50 	 224.9908000 	 2.405250 	 -0.5786197000 	 -2.7639770000 
942.70 	 224.9956000 	 2.405250 	 -0.5820147000 	 -2.7667870000 
942.90 	 224.9956000 	 2.405250 	 -0.5785720000 	 -2.7639960000 
943.10 	 224.9956000 	 2.405250 	 -0.5819734000 	 -2.7668350000 
943.30 	 224.9908000 	 2.405250 	 -0.5787818000 	 -2.7640370000 
943.50 	 224.9908000 	 2.405250 	 -0.5819829000 	 -2.7669170000 
943.70 	 224.9877000 	 2.405250 	 -0.5783526000 	 -2.7639260000 
943.90 	 224.9877000 	 2.405250 	 -0.5819543000 	 -2.7667110000 
944.10 	 224.9877000 	 2.405250 	 -0.5783113000 	 -2.7637800000 
944.30 	 224.9877000 	 2.405250 	 -0.5820720000 	 -2.7669300000 
944.50 	 224.9861000 	 2.405250 	 -0.5783780000 	 -2.7637230000 
944.70 	 224.9829000 	 2.405250 	 -0.5820592000 	 -2.7669840000 
944.90 	 224.9893000 	 2.405250 	 -0.5783272000 	 -2.7636850000 
945.10 	 224.9877000 	 2.405250 	 -0.5821736000 	 -2.7669680000 
945.30 	 224.9908000 	 2.405250 	 -0.5782795000 	 -2.7637230000 
945.50 	 224.9877000 	 2.405250 	 -0.5820847000 	 -2.7669720000 
945.70 	 224.9877000 	 2.405250 	 -0.5784734000 	 -2.7636050000 
945.90 	 224.9829000 	 2.405250 	 -0.5821355000 	 -2.7671810000 
946.10 	 224.9797000 	 2.405250 	 -0.5783622000 	 -2.7637390000 
946.30 	 224.9797000 	 2.405250 	 -0.5819893000 	 -2.7669840000 
946.50 	 224.9749000 	 2.405250 	 -0.5783844000 	 -2.7636620000 
946.70 	 224.9765000 	 2.405275 	 -0.5818399000 	 -2.7667590000 
946.90 	 224.9797000 	 2.405300 	 -0.5786006000 	 -2.7638370000 
947.10 	 224.9797000 	 2.405300 	 -0.5818081000 	 -2.7669680000 
947.30 	 224.9781000 	 2.405300 	 -0.5786133000 	 -2.7638910000 
947.50 	 224.9749000 	 2.405350 	 -0.5816936000 	 -2.7669460000 
947.70 	 224.9718000 	 2.405350 	 -0.5785878000 	 -2.7639290000 
947.90 	 224.9718000 	 2.405350 	 -0.5814965000 	 -2.7667270000 
948.10 	 224.9718000 	 2.405400 	 -0.5789407000 	 -2.7641490000 
948.30 	 224.9718000 	 2.405400 	 -0.5811469000 	 -2.7665650000 
948.50 	 224.9749000 	 2.405425 	 -0.5791791000 	 -2.7643110000 
948.70 	 224.9749000 	 2.405450 	 -0.5810578000 	 -2.7663010000 
948.90 	 224.9797000 	 2.405475 	 -0.5794811000 	 -2.7643010000 
949.10 	 224.9749000 	 2.405475 	 -0.5809212000 	 -2.7661420000 
949.30 	 224.9749000 	 2.405500 	 -0.5795256000 	 -2.7646220000 
949.50 	 224.9718000 	 2.405525 	 -0.5806446000 	 -2.7661350000 
949.70 	 224.9670000 	 2.405525 	 -0.5796559000 	 -2.7648830000 
949.90 	 224.9638000 	 2.405575 	 -0.5805397000 	 -2.7661420000 
950.10 	 224.9654000 	 2.405600 	 -0.5798531000 	 -2.7649370000 
950.30 	 224.9670000 	 2.405625 	 -0.5802791000 	 -2.7659670000 
950.50 	 224.9670000 	 2.405650 	 -0.5798213000 	 -2.7650770000 
950.70 	 224.9718000 	 2.405675 	 -0.5803617000 	 -2.7660820000 
950.90 	 224.9702000 	 2.405725 	 -0.5798690000 	 -2.7648380000 
951.10 	 224.9718000 	 2.405725 	 -0.5802345000 	 -2.7658810000 
951.30 	 224.9718000 	 2.405750 	 -0.5804126000 	 -2.7653340000 
951.50 	 224.9749000 	 2.405775 	 -0.5799453000 	 -2.7655120000 
951.70 	 224.9797000 	 2.405775 	 -0.5804825000 	 -2.7655890000 
951.90 	 224.9829000 	 2.405825 	 -0.5794430000 	 -2.7651470000 
952.10 	 224.9877000 	 2.405825 	 -0.5811278000 	 -2.7658560000 
952.30 	 224.9956000 	 2.405800 	 -0.5793317000 	 -2.7648990000 
952.50 	 225.0020000 	 2.405800 	 -0.5812995000 	 -2.7662660000 
952.70 	 225.0067000 	 2.405800 	 -0.5791505000 	 -2.7646320000 
952.90 	 225.0083000 	 2.405800 	 -0.5813503000 	 -2.7663170000 
953.10 	 225.0067000 	 2.405800 	 -0.5788295000 	 -2.7643620000 
953.30 	 225.0067000 	 2.405800 	 -0.5818017000 	 -2.7666500000 
953.50 	 225.0067000 	 2.405800 	 -0.5787309000 	 -2.7642410000 
953.70 	 225.0083000 	 2.405800 	 -0.5820147000 	 -2.7665970000 
953.90 	 225.0115000 	 2.405800 	 -0.5786006000 	 -2.7640280000 
954.10 	 225.0147000 	 2.405800 	 -0.5820910000 	 -2.7668450000 
954.30 	 225.0163000 	 2.405800 	 -0.5785751000 	 -2.7641040000 
954.50 	 225.0179000 	 2.405800 	 -0.5820720000 	 -2.7669720000 
954.70 	 225.0179000 	 2.405800 	 -0.5784957000 	 -2.7637160000 
954.90 	 225.0179000 	 2.405800 	 -0.5824121000 	 -2.7670700000 
955.10 	 225.0147000 	 2.405800 	 -0.5784957000 	 -2.7639610000 
955.30 	 225.0147000 	 2.405800 	 -0.5820783000 	 -2.7671590000 
955.50 	 225.0131000 	 2.405800 	 -0.5782032000 	 -2.7638020000 
955.70 	 225.0067000 	 2.405800 	 -0.5821323000 	 -2.7672890000 
955.90 	 225.0036000 	 2.405800 	 -0.5785084000 	 -2.7638020000 
956.10 	 224.9988000 	 2.405800 	 -0.5822913000 	 -2.7671810000 
956.30 	 224.9972000 	 2.405800 	 -0.5785720000 	 -2.7639200000 
956.50 	 224.9956000 	 2.405800 	 -0.5822532000 	 -2.7671590000 
956.70 	 224.9908000 	 2.405800 	 -0.5783971000 	 -2.7638050000 
956.90 	 224.9877000 	 2.405800 	 -0.5822881000 	 -2.7671020000 
957.10 	 224.9877000 	 2.405800 	 -0.5785434000 	 -2.7636650000 
957.30 	 224.9877000 	 2.405800 	 -0.5820370000 	 -2.7671180000 
957.50 	 224.9908000 	 2.405800 	 -0.5785275000 	 -2.7637960000 
957.70 	 224.9908000 	 2.405800 	 -0.5819352000 	 -2.7671180000 
957.90 	 224.9956000 	 2.405800 	 -0.5787309000 	 -2.7638750000 
958.10 	 224.9956000 	 2.405800 	 -0.5818875000 	 -2.7668920000 
958.30 	 224.9956000 	 2.405800 	 -0.5787945000 	 -2.7639990000 
958.50 	 224.9956000 	 2.405800 	 -0.5818112000 	 -2.7671050000 
958.70 	 224.9972000 	 2.405800 	 -0.5791092000 	 -2.7642250000 
958.90 	 224.9956000 	 2.405800 	 -0.5814425000 	 -2.7668480000 
959.10 	 224.9956000 	 2.405800 	 -0.5789566000 	 -2.7642060000 
959.30 	 224.9956000 	 2.405800 	 -0.5816205000 	 -2.7670320000 
959.50 	 224.9956000 	 2.405800 	 -0.5791219000 	 -2.7642790000 
959.70 	 224.9908000 	 2.405800 	 -0.5816777000 	 -2.7668920000 
959.90 	 224.9877000 	 2.405800 	 -0.5790011000 	 -2.7641070000 
960.10 	 224.9877000 	 2.405800 	 -0.5815411000 	 -2.7667300000 
960.30 	 224.9877000 	 2.405800 	 -0.5791156000 	 -2.7641930000 
960.50 	 224.9829000 	 2.405800 	 -0.5814235000 	 -2.7667010000 
960.70 	 224.9829000 	 2.405800 	 -0.5795638000 	 -2.7644250000 
960.90 	 224.9829000 	 2.405800 	 -0.5812200000 	 -2.7664310000 
961.10 	 224.9829000 	 2.405800 	 -0.5796273000 	 -2.7644760000 
961.30 	 224.9877000 	 2.405800 	 -0.5810452000 	 -2.7663740000 
961.50 	 224.9877000 	 2.405800 	 -0.5798276000 	 -2.7646350000 
961.70 	 224.9877000 	 2.405825 	 -0.5811628000 	 -2.7660940000 
961.90 	 224.9877000 	 2.405825 	 -0.5801837000 	 -2.7649780000 
962.10 	 224.9877000 	 2.405850 	 -0.5806764000 	 -2.7658810000 
962.30 	 224.9829000 	 2.405875 	 -0.5802123000 	 -2.7651280000 
962.50 	 224.9749000 	 2.405850 	 -0.5808226000 	 -2.7659290000 
962.70 	 224.9734000 	 2.405875 	 -0.5804698000 	 -2.7650860000 
962.90 	 224.9670000 	 2.405900 	 -0.5805238000 	 -2.7656810000 
963.10 	 224.9670000 	 2.405925 	 -0.5810229000 	 -2.7657220000 
963.30 	 224.9670000 	 2.405950 	 -0.5799389000 	 -2.7653030000 
963.50 	 224.9670000 	 2.406000 	 -0.5813853000 	 -2.7659160000 
963.70 	 224.9718000 	 2.406025 	 -0.5796496000 	 -2.7650480000 
963.90 	 224.9749000 	 2.406050 	 -0.5812931000 	 -2.7660560000 
964.10 	 224.9797000 	 2.406050 	 -0.5795352000 	 -2.7650290000 
964.30 	 224.9829000 	 2.406050 	 -0.5814457000 	 -2.7660020000 
964.50 	 224.9877000 	 2.406075 	 -0.5796401000 	 -2.7651340000 
964.70 	 224.9908000 	 2.406100 	 -0.5812550000 	 -2.7660560000 
964.90 	 224.9940000 	 2.406100 	 -0.5797100000 	 -2.7649210000 
965.10 	 224.9988000 	 2.406100 	 -0.5819257000 	 -2.7663870000 
965.30 	 224.9988000 	 2.406100 	 -0.5796941000 	 -2.7647340000 
965.50 	 225.0036000 	 2.406100 	 -0.5820084000 	 -2.7662980000 
965.70 	 225.0052000 	 2.406100 	 -0.5795288000 	 -2.7648350000 
965.90 	 225.0067000 	 2.406100 	 -0.5816428000 	 -2.7663170000 
966.10 	 225.0067000 	 2.406100 	 -0.5794843000 	 -2.7647660000 
966.30 	 225.0067000 	 2.406100 	 -0.5820401000 	 -2.7664180000 
966.50 	 225.0067000 	 2.406100 	 -0.5792141000 	 -2.7644440000 
966.70 	 225.0067000 	 2.406100 	 -0.5821832000 	 -2.7667300000 
966.90 	 225.0067000 	 2.406100 	 -0.5792014000 	 -2.7644820000 
967.10 	 225.0067000 	 2.406100 	 -0.5822086000 	 -2.7668190000 
967.30 	 225.0052000 	 2.406100 	 -0.5790679000 	 -2.7643230000 
967.50 	 225.0036000 	 2.406100 	 -0.5822659000 	 -2.7669590000 
967.70 	 224.9988000 	 2.406100 	 -0.5788898000 	 -2.7641930000 
967.90 	 224.9988000 	 2.406100 	 -0.5824693000 	 -2.7670350000 
968.10 	 224.9988000 	 2.406100 	 -0.5789407000 	 -2.7638600000 
968.30 	 224.9988000 	 2.406100 	 -0.5824820000 	 -2.7671050000 
968.50 	 225.0036000 	 2.406100 	 -0.5788772000 	 -2.7638880000 
968.70 	 225.0036000 	 2.406100 	 -0.5825170000 	 -2.7671690000 
968.90 	 225.0052000 	 2.406100 	 -0.5787213000 	 -2.7639290000 
969.10 	 225.0067000 	 2.406100 	 -0.5825011000 	 -2.7672200000 
969.30 	 225.0115000 	 2.406100 	 -0.5787373000 	 -2.7638240000 
969.50 	 225.0115000 	 2.406100 	 -0.5825901000 	 -2.7671810000 
969.70 	 225.0099000 	 2.406100 	 -0.5789089000 	 -2.7638600000 
969.90 	 225.0067000 	 2.406100 	 -0.5825742000 	 -2.7672260000 
970.10 	 225.0036000 	 2.406100 	 -0.5788962000 	 -2.7638470000 
970.30 	 225.0020000 	 2.406100 	 -0.5824916000 	 -2.7670320000 
970.50 	 224.9988000 	 2.406100 	 -0.5789185000 	 -2.7639480000 
970.70 	 224.9988000 	 2.406100 	 -0.5824566000 	 -2.7671150000 
970.90 	 224.9988000 	 2.406100 	 -0.5790074000 	 -2.7639230000 
971.10 	 224.9956000 	 2.406100 	 -0.5823644000 	 -2.7670890000 
971.30 	 224.9956000 	 2.406100 	 -0.5789280000 	 -2.7640760000 
971.50 	 224.9877000 	 2.406100 	 -0.5822785000 	 -2.7669590000 
971.70 	 224.9877000 	 2.406100 	 -0.5790393000 	 -2.7641040000 
971.90 	 224.9829000 	 2.406100 	 -0.5820370000 	 -2.7669300000 
972.10 	 224.9829000 	 2.406100 	 -0.5792682000 	 -2.7641170000 
972.30 	 224.9829000 	 2.406100 	 -0.5818875000 	 -2.7667930000 
972.50 	 224.9877000 	 2.406100 	 -0.5793603000 	 -2.7643330000 
972.70 	 224.9877000 	 2.406125 	 -0.5817763000 	 -2.7666470000 
972.90 	 224.9908000 	 2.406125 	 -0.5797513000 	 -2.7642410000 
973.10 	 224.9924000 	 2.406150 	 -0.5816110000 	 -2.7663800000 
973.30 	 224.9956000 	 2.406175 	 -0.5799611000 	 -2.7644510000 
973.50 	 224.9988000 	 2.406150 	 -0.5813567000 	 -2.7663740000 
973.70 	 224.9988000 	 2.406150 	 -0.5802949000 	 -2.7649150000 
973.90 	 224.9988000 	 2.406150 	 -0.5813916000 	 -2.7663170000 
974.10 	 224.9956000 	 2.406150 	 -0.5806891000 	 -2.7650830000 
974.30 	 224.9940000 	 2.406150 	 -0.5811341000 	 -2.7660780000 
974.50 	 224.9908000 	 2.406150 	 -0.5806987000 	 -2.7651530000 
974.70 	 224.9829000 	 2.406150 	 -0.5808989000 	 -2.7658150000 
974.90 	 224.9813000 	 2.406150 	 -0.5809180000 	 -2.7655000000 
975.10 	 224.9797000 	 2.406150 	 -0.5806923000 	 -2.7656650000 
975.30 	 224.9734000 	 2.406150 	 -0.5811183000 	 -2.7656170000 
975.50 	 224.9718000 	 2.406175 	 -0.5807209000 	 -2.7654430000 
975.70 	 224.9718000 	 2.406200 	 -0.5814362000 	 -2.7655790000 
975.90 	 224.9686000 	 2.406225 	 -0.5806001000 	 -2.7655980000 
976.10 	 224.9718000 	 2.406250 	 -0.5814362000 	 -2.7658180000 
976.30 	 224.9718000 	 2.406275 	 -0.5800660000 	 -2.7650520000 
976.50 	 224.9670000 	 2.406300 	 -0.5815570000 	 -2.7659480000 
976.70 	 224.9718000 	 2.406325 	 -0.5799866000 	 -2.7649500000 
976.90 	 224.9718000 	 2.406350 	 -0.5818812000 	 -2.7661130000 
977.10 	 224.9718000 	 2.406375 	 -0.5797450000 	 -2.7648160000 
977.30 	 224.9734000 	 2.406375 	 -0.5821387000 	 -2.7663640000 
977.50 	 224.9797000 	 2.406400 	 -0.5797164000 	 -2.7645400000 
977.70 	 224.9829000 	 2.406400 	 -0.5822659000 	 -2.7665740000 
977.90 	 224.9829000 	 2.406425 	 -0.5793095000 	 -2.7644030000 
978.10 	 224.9908000 	 2.406425 	 -0.5826696000 	 -2.7667550000 
978.30 	 224.9908000 	 2.406450 	 -0.5793667000 	 -2.7641900000 
978.50 	 224.9956000 	 2.406475 	 -0.5828508000 	 -2.7669680000 
978.70 	 224.9988000 	 2.406450 	 -0.5792522000 	 -2.7639770000 
978.90 	 224.9988000 	 2.406450 	 -0.5829175000 	 -2.7671690000 
979.10 	 225.0020000 	 2.406450 	 -0.5790901000 	 -2.7639420000 
979.30 	 224.9988000 	 2.406450 	 -0.5829398000 	 -2.7672070000 
979.50 	 225.0036000 	 2.406450 	 -0.5790170000 	 -2.7638750000 
979.70 	 225.0052000 	 2.406450 	 -0.5828889000 	 -2.7670540000 
979.90 	 225.0067000 	 2.406450 	 -0.5790742000 	 -2.7638150000 
980.10 	 225.0131000 	 2.406450 	 -0.5827014000 	 -2.7672390000 
980.30 	 225.0147000 	 2.406450 	 -0.5792586000 	 -2.7640340000 
980.50 	 225.0163000 	 2.406450 	 -0.5828317000 	 -2.7671270000 
980.70 	 225.0179000 	 2.406450 	 -0.5793698000 	 -2.7640280000 
980.90 	 225.0147000 	 2.406450 	 -0.5825647000 	 -2.7670700000 
981.10 	 225.0115000 	 2.406450 	 -0.5793667000 	 -2.7640370000 
981.30 	 225.0067000 	 2.406450 	 -0.5824852000 	 -2.7671690000 
981.50 	 225.0036000 	 2.406450 	 -0.5794780000 	 -2.7640090000 
981.70 	 225.0036000 	 2.406450 	 -0.5825393000 	 -2.7671370000 
981.90 	 225.0036000 	 2.406450 	 -0.5794144000 	 -2.7640850000 
982.10 	 225.0036000 	 2.406450 	 -0.5824153000 	 -2.7671180000 
982.30 	 225.0067000 	 2.406450 	 -0.5794334000 	 -2.7639040000 
982.50 	 225.0036000 	 2.406450 	 -0.5824439000 	 -2.7670990000 
982.70 	 225.0052000 	 2.406450 	 -0.5796655000 	 -2.7641460000 
982.90 	 225.0020000 	 2.406450 	 -0.5822659000 	 -2.7669750000 
983.10 	 224.9972000 	 2.406450 	 -0.5797355000 	 -2.7642150000 
983.30 	 224.9908000 	 2.406450 	 -0.5820624000 	 -2.7669430000 
983.50 	 224.9908000 	 2.406450 	 -0.5796559000 	 -2.7643590000 
983.70 	 224.9908000 	 2.406450 	 -0.5820878000 	 -2.7668450000 
983.90 	 224.9956000 	 2.406450 	 -0.5797386000 	 -2.7642790000 
984.10 	 224.9956000 	 2.406450 	 -0.5821450000 	 -2.7668130000 
984.30 	 224.9956000 	 2.406450 	 -0.5797608000 	 -2.7644410000 
984.50 	 224.9956000 	 2.406450 	 -0.5819480000 	 -2.7667740000 
984.70 	 224.9956000 	 2.406450 	 -0.5801010000 	 -2.7644920000 
984.90 	 224.9956000 	 2.406450 	 -0.5815951000 	 -2.7664180000 
985.10 	 224.9988000 	 2.406450 	 -0.5805524000 	 -2.7648640000 
985.30 	 224.9988000 	 2.406450 	 -0.5811341000 	 -2.7662690000 
985.50 	 224.9988000 	 2.406450 	 -0.5803967000 	 -2.7649430000 
985.70 	 224.9988000 	 2.406450 	 -0.5812740000 	 -2.7662880000 
985.90 	 224.9956000 	 2.406450 	 -0.5804062000 	 -2.7651150000 
986.10 	 224.9908000 	 2.406450 	 -0.5809784000 	 -2.7658340000 
986.30 	 224.9940000 	 2.406450 	 -0.5810006000 	 -2.7654520000 
986.50 	 224.9908000 	 2.406450 	 -0.5806891000 	 -2.7657540000 
986.70 	 224.9908000 	 2.406450 	 -0.5812137000 	 -2.7654490000 
986.90 	 224.9908000 	 2.406450 	 -0.5804443000 	 -2.7657000000 
987.10 	 224.9877000 	 2.406450 	 -0.5812009000 	 -2.7654810000 
987.30 	 224.9877000 	 2.406450 	 -0.5807495000 	 -2.7655630000 
987.50 	 224.9829000 	 2.406450 	 -0.5810706000 	 -2.7655030000 
987.70 	 224.9829000 	 2.406450 	 -0.5806732000 	 -2.7656560000 
987.90 	 224.9797000 	 2.406450 	 -0.5810992000 	 -2.7657540000 
988.10 	 224.9749000 	 2.406450 	 -0.5804062000 	 -2.7653820000 
988.30 	 224.9749000 	 2.406450 	 -0.5814965000 	 -2.7657830000 
988.50 	 224.9718000 	 2.406450 	 -0.5800692000 	 -2.7652170000 
988.70 	 224.9686000 	 2.406475 	 -0.5816523000 	 -2.7659420000 
988.90 	 224.9718000 	 2.406500 	 -0.5799039000 	 -2.7648960000 
989.10 	 224.9718000 	 2.406525 	 -0.5816873000 	 -2.7661480000 
989.30 	 224.9718000 	 2.406550 	 -0.5801328000 	 -2.7650070000 
989.50 	 224.9702000 	 2.406575 	 -0.5817795000 	 -2.7662500000 
989.70 	 224.9718000 	 2.406575 	 -0.5797386000 	 -2.7649750000 
989.90 	 224.9670000 	 2.406625 	 -0.5819257000 	 -2.7662660000 
990.10 	 224.9670000 	 2.406650 	 -0.5797291000 	 -2.7649120000 
990.30 	 224.9670000 	 2.406675 	 -0.5820529000 	 -2.7664850000 
990.50 	 224.9718000 	 2.406700 	 -0.5793921000 	 -2.7644820000 
990.70 	 224.9734000 	 2.406725 	 -0.5821578000 	 -2.7666000000 
990.90 	 224.9781000 	 2.406750 	 -0.5795510000 	 -2.7645240000 
991.10 	 224.9797000 	 2.406750 	 -0.5824280000 	 -2.7666220000 
991.30 	 224.9829000 	 2.406750 	 -0.5797958000 	 -2.7646030000 
991.50 	 224.9845000 	 2.406775 	 -0.5824471000 	 -2.7665770000 
991.70 	 224.9877000 	 2.406800 	 -0.5796719000 	 -2.7646610000 
991.90 	 224.9908000 	 2.406800 	 -0.5825965000 	 -2.7665740000 
992.10 	 224.9956000 	 2.406800 	 -0.5797291000 	 -2.7644950000 
992.30 	 224.9988000 	 2.406800 	 -0.5830097000 	 -2.7669910000 
992.50 	 225.0036000 	 2.406800 	 -0.5796846000 	 -2.7642920000 
992.70 	 225.0067000 	 2.406800 	 -0.5828508000 	 -2.7669170000 
992.90 	 225.0099000 	 2.406800 	 -0.5794716000 	 -2.7640280000 
993.10 	 225.0115000 	 2.406800 	 -0.5830701000 	 -2.7671340000 
993.30 	 225.0115000 	 2.406800 	 -0.5794175000 	 -2.7641010000 
993.50 	 225.0115000 	 2.406800 	 -0.5830733000 	 -2.7671690000 
993.70 	 225.0067000 	 2.406800 	 -0.5793603000 	 -2.7640150000 
993.90 	 225.0036000 	 2.406800 	 -0.5831623000 	 -2.7672740000 
994.10 	 225.0004000 	 2.406800 	 -0.5796115000 	 -2.7640790000 
994.30 	 224.9988000 	 2.406800 	 -0.5830796000 	 -2.7672670000 
994.50 	 224.9956000 	 2.406800 	 -0.5795733000 	 -2.7641680000 
994.70 	 224.9956000 	 2.406800 	 -0.5832545000 	 -2.7673880000 
994.90 	 224.9956000 	 2.406800 	 -0.5793667000 	 -2.7640340000 
995.10 	 224.9956000 	 2.406800 	 -0.5830924000 	 -2.7672510000 
995.30 	 224.9908000 	 2.406800 	 -0.5792586000 	 -2.7639010000 
995.50 	 224.9908000 	 2.406800 	 -0.5833594000 	 -2.7674960000 
995.70 	 224.9924000 	 2.406800 	 -0.5794080000 	 -2.7639170000 
995.90 	 224.9908000 	 2.406800 	 -0.5832005000 	 -2.7672740000 
996.10 	 224.9940000 	 2.406800 	 -0.5795320000 	 -2.7639580000 
996.30 	 224.9956000 	 2.406800 	 -0.5830129000 	 -2.7673120000 
996.50 	 224.9908000 	 2.406800 	 -0.5794684000 	 -2.7639390000 
996.70 	 224.9908000 	 2.406800 	 -0.5830796000 	 -2.7673150000 
996.90 	 224.9893000 	 2.406800 	 -0.5795288000 	 -2.7640440000 
997.10 	 224.9908000 	 2.406800 	 -0.5830129000 	 -2.7672420000 
997.30 	 224.9908000 	 2.406800 	 -0.5796878000 	 -2.7643040000 
997.50 	 224.9956000 	 2.406800 	 -0.5827872000 	 -2.7671750000 
997.70 	 224.9956000 	 2.406800 	 -0.5799039000 	 -2.7642090000 
997.90 	 224.9956000 	 2.406800 	 -0.5825043000 	 -2.7670350000 
998.10 	 224.9908000 	 2.406800 	 -0.5799961000 	 -2.7643140000 
998.30 	 224.9908000 	 2.406800 	 -0.5824788000 	 -2.7669620000 
998.50 	 224.9877000 	 2.406800 	 -0.5802377000 	 -2.7645460000 
998.70 	 224.9829000 	 2.406800 	 -0.5824057000 	 -2.7667900000 
998.90 	 224.9829000 	 2.406800 	 -0.5803744000 	 -2.7646450000 
999.10 	 224.9829000 	 2.406800 	 -0.5821069000 	 -2.7666470000 
999.30 	 224.9829000 	 2.406800 	 -0.5803935000 	 -2.7644730000 
999.50 	 224.9797000 	 2.406800 	 -0.5820656000 	 -2.7665550000 
999.70 	 224.9797000 	 2.406825 	 -0.5805810000 	 -2.7646060000 
999.90 	 224.9797000 	 2.406850 	 -0.5822372000 	 -2.7666470000 
1000.10 	 224.9749000 	 2.406875 	 -0.5805556000 	 -2.7645140000 
1000.30 	 224.9718000 	 2.406875 	 -0.5821959000 	 -2.7665520000 
1000.50 	 224.9718000 	 2.406875 	 -0.5807082000 	 -2.7648540000 
1000.70 	 224.9718000 	 2.406900 	 -0.5818176000 	 -2.7662590000 
1000.90 	 224.9718000 	 2.406925 	 -0.5810006000 	 -2.7649560000 
1001.10 	 224.9718000 	 2.406975 	 -0.5816333000 	 -2.7660180000 
1001.30 	 224.9718000 	 2.406975 	 -0.5812327000 	 -2.7652870000 
1001.50 	 224.9718000 	 2.406975 	 -0.5811691000 	 -2.7658180000 
1001.70 	 224.9670000 	 2.407025 	 -0.5817032000 	 -2.7657830000 
1001.90 	 224.9654000 	 2.407050 	 -0.5808894000 	 -2.7654930000 
1002.10 	 224.9654000 	 2.407075 	 -0.5819829000 	 -2.7661510000 
1002.30 	 224.9670000 	 2.407100 	 -0.5807622000 	 -2.7653150000 
1002.50 	 224.9686000 	 2.407125 	 -0.5821006000 	 -2.7660910000 
1002.70 	 224.9749000 	 2.407150 	 -0.5805715000 	 -2.7653730000 
1002.90 	 224.9797000 	 2.407175 	 -0.5822023000 	 -2.7660180000 
1003.10 	 224.9893000 	 2.407200 	 -0.5805492000 	 -2.7653310000 
1003.30 	 224.9956000 	 2.407225 	 -0.5822023000 	 -2.7662980000 
1003.50 	 225.0036000 	 2.407200 	 -0.5808004000 	 -2.7650860000 
1003.70 	 225.0067000 	 2.407200 	 -0.5830574000 	 -2.7665620000 
1003.90 	 225.0115000 	 2.407200 	 -0.5805842000 	 -2.7650230000 
1004.10 	 225.0147000 	 2.407200 	 -0.5829430000 	 -2.7666310000 
1004.30 	 225.0179000 	 2.407200 	 -0.5804443000 	 -2.7650040000 
1004.50 	 225.0226000 	 2.407200 	 -0.5830542000 	 -2.7668130000 
1004.70 	 225.0226000 	 2.407200 	 -0.5803776000 	 -2.7647720000 
1004.90 	 225.0226000 	 2.407200 	 -0.5832227000 	 -2.7671590000 
1005.10 	 225.0258000 	 2.407200 	 -0.5801741000 	 -2.7647340000 
1005.30 	 225.0258000 	 2.407200 	 -0.5831973000 	 -2.7670380000 
1005.50 	 225.0306000 	 2.407150 	 -0.5801137000 	 -2.7645330000 
1005.70 	 225.0306000 	 2.407150 	 -0.5833117000 	 -2.7671240000 
1005.90 	 225.0274000 	 2.407125 	 -0.5799357000 	 -2.7643620000 
1006.10 	 225.0258000 	 2.407100 	 -0.5834834000 	 -2.7671720000 
1006.30 	 225.0179000 	 2.407075 	 -0.5800565000 	 -2.7644470000 
1006.50 	 225.0147000 	 2.407050 	 -0.5833213000 	 -2.7672740000 
1006.70 	 225.0115000 	 2.407050 	 -0.5800247000 	 -2.7644980000 
1006.90 	 225.0115000 	 2.407050 	 -0.5835056000 	 -2.7673440000 
1007.10 	 225.0115000 	 2.407050 	 -0.5798118000 	 -2.7643170000 
1007.30 	 225.0115000 	 2.407025 	 -0.5835660000 	 -2.7674800000 
1007.50 	 225.0147000 	 2.407000 	 -0.5798912000 	 -2.7640790000 
1007.70 	 225.0147000 	 2.407000 	 -0.5836201000 	 -2.7674960000 
1007.90 	 225.0115000 	 2.407000 	 -0.5798880000 	 -2.7641200000 
1008.10 	 225.0115000 	 2.407000 	 -0.5835056000 	 -2.7674990000 
1008.30 	 225.0099000 	 2.406975 	 -0.5796178000 	 -2.7625820000 
1008.50 	 225.0067000 	 2.406950 	 -0.5833276000 	 -2.7661070000 
1008.70 	 225.0067000 	 2.406950 	 -0.5795987000 	 -2.7625970000 
1008.90 	 225.0067000 	 2.406950 	 -0.5832068000 	 -2.7659800000 
1009.10 	 225.0067000 	 2.406950 	 -0.5795765000 	 -2.7625850000 
1009.30 	 225.0036000 	 2.406950 	 -0.5832068000 	 -2.7660180000 
1009.50 	 225.0004000 	 2.406950 	 -0.5794525000 	 -2.7625590000 
1009.70 	 224.9956000 	 2.406950 	 -0.5833943000 	 -2.7661900000 
1009.90 	 224.9908000 	 2.406950 	 -0.5796210000 	 -2.7625180000 
1010.10 	 224.9877000 	 2.406950 	 -0.5831496000 	 -2.7660750000 
1010.30 	 224.9829000 	 2.406950 	 -0.5795479000 	 -2.7625910000 
1010.50 	 224.9829000 	 2.406950 	 -0.5830860000 	 -2.7659890000 
1010.70 	 224.9797000 	 2.406950 	 -0.5797768000 	 -2.7625750000 
1010.90 	 224.9797000 	 2.406950 	 -0.5830892000 	 -2.7658780000 
1011.10 	 224.9797000 	 2.406950 	 -0.5796051000 	 -2.7625270000 
1011.30 	 224.9797000 	 2.406950 	 -0.5828921000 	 -2.7657600000 
1011.50 	 224.9829000 	 2.406950 	 -0.5797736000 	 -2.7627630000 
1011.70 	 224.9829000 	 2.406950 	 -0.5827014000 	 -2.7657670000 
1011.90 	 224.9829000 	 2.406950 	 -0.5798594000 	 -2.7627250000 
1012.10 	 224.9829000 	 2.406950 	 -0.5826060000 	 -2.7657060000 
1012.30 	 224.9829000 	 2.406975 	 -0.5799262000 	 -2.7629980000 
1012.50 	 224.9797000 	 2.407000 	 -0.5824693000 	 -2.7654200000 
1012.70 	 224.9797000 	 2.407000 	 -0.5803331000 	 -2.7630040000 
1012.90 	 224.9797000 	 2.407000 	 -0.5820751000 	 -2.7652610000 
1013.10 	 224.9797000 	 2.407000 	 -0.5806828000 	 -2.7633030000 
1013.30 	 224.9829000 	 2.407025 	 -0.5819734000 	 -2.7650480000 
1013.50 	 224.9829000 	 2.407050 	 -0.5808353000 	 -2.7635860000 
1013.70 	 224.9797000 	 2.407050 	 -0.5818367000 	 -2.7650070000 
1013.90 	 224.9797000 	 2.407050 	 -0.5808131000 	 -2.7635640000 
1014.10 	 224.9749000 	 2.407050 	 -0.5817223000 	 -2.7649620000 
1014.30 	 224.9749000 	 2.407075 	 -0.5811501000 	 -2.7638050000 
1014.50 	 224.9749000 	 2.407100 	 -0.5811310000 	 -2.7643590000 
1014.70 	 224.9781000 	 2.407125 	 -0.5814584000 	 -2.7640880000 
1014.90 	 224.9749000 	 2.407150 	 -0.5810165000 	 -2.7643650000 
1015.10 	 224.9749000 	 2.407150 	 -0.5816746000 	 -2.7643740000 
1015.30 	 224.9749000 	 2.407175 	 -0.5807845000 	 -2.7641870000 
1015.50 	 224.9718000 	 2.407200 	 -0.5817382000 	 -2.7645140000 
1015.70 	 224.9670000 	 2.407200 	 -0.5806287000 	 -2.7639710000 
1015.90 	 224.9670000 	 2.407250 	 -0.5821164000 	 -2.7648190000 
1016.10 	 224.9638000 	 2.407275 	 -0.5802727000 	 -2.7637200000 
1016.30 	 224.9638000 	 2.407300 	 -0.5825138000 	 -2.7651530000 
1016.50 	 224.9622000 	 2.407325 	 -0.5800056000 	 -2.7636940000 
1016.70 	 224.9591000 	 2.407375 	 -0.5824439000 	 -2.7651980000 
1016.90 	 224.9591000 	 2.407400 	 -0.5801328000 	 -2.7635160000 
1017.10 	 224.9591000 	 2.407425 	 -0.5827236000 	 -2.7653950000 
1017.30 	 224.9638000 	 2.407450 	 -0.5801551000 	 -2.7634780000 
1017.50 	 224.9638000 	 2.407475 	 -0.5827395000 	 -2.7653340000 
1017.70 	 224.9670000 	 2.407525 	 -0.5800915000 	 -2.7635610000 
1017.90 	 224.9718000 	 2.407550 	 -0.5824788000 	 -2.7653310000 
1018.10 	 224.9749000 	 2.407575 	 -0.5802155000 	 -2.7635540000 
1018.30 	 224.9813000 	 2.407575 	 -0.5830510000 	 -2.7653030000 
1018.50 	 224.9877000 	 2.407600 	 -0.5801519000 	 -2.7632140000 
1018.70 	 224.9908000 	 2.407600 	 -0.5830796000 	 -2.7656200000 
1018.90 	 224.9988000 	 2.407600 	 -0.5806160000 	 -2.7632360000 
1019.10 	 225.0036000 	 2.407600 	 -0.5835056000 	 -2.7655760000 
1019.30 	 225.0115000 	 2.407600 	 -0.5805270000 	 -2.7630740000 
1019.50 	 225.0147000 	 2.407600 	 -0.5839126000 	 -2.7658460000 
1019.70 	 225.0226000 	 2.407600 	 -0.5802409000 	 -2.7629600000 
1019.90 	 225.0258000 	 2.407600 	 -0.5839856000 	 -2.7660210000 
1020.10 	 225.0306000 	 2.407600 	 -0.5803363000 	 -2.7628010000 
1020.30 	 225.0322000 	 2.407600 	 -0.5839126000 	 -2.7660940000 
1020.50 	 225.0306000 	 2.407600 	 -0.5803235000 	 -2.7629090000 
1020.70 	 225.0306000 	 2.407600 	 -0.5838553000 	 -2.7660430000 
1020.90 	 225.0258000 	 2.407550 	 -0.5802059000 	 -2.7627250000 
1021.10 	 225.0258000 	 2.407550 	 -0.5839539000 	 -2.7660020000 
1021.30 	 225.0242000 	 2.407500 	 -0.5800979000 	 -2.7627440000 
1021.50 	 225.0226000 	 2.407500 	 -0.5840492000 	 -2.7660500000 
1021.70 	 225.0258000 	 2.407475 	 -0.5801423000 	 -2.7628390000 
1021.90 	 225.0258000 	 2.407450 	 -0.5839412000 	 -2.7660660000 
1022.10 	 225.0258000 	 2.407425 	 -0.5801646000 	 -2.7628990000 
1022.30 	 225.0242000 	 2.407400 	 -0.5839793000 	 -2.7660940000 
1022.50 	 225.0226000 	 2.407400 	 -0.5799866000 	 -2.7626390000 
1022.70 	 225.0179000 	 2.407375 	 -0.5839793000 	 -2.7660590000 
1022.90 	 225.0179000 	 2.407350 	 -0.5802281000 	 -2.7627210000 
1023.10 	 225.0147000 	 2.407350 	 -0.5840651000 	 -2.7663200000 
1023.30 	 225.0115000 	 2.407350 	 -0.5802568000 	 -2.7626230000 
1023.50 	 225.0131000 	 2.407350 	 -0.5840333000 	 -2.7661670000 
1023.70 	 225.0067000 	 2.407325 	 -0.5802441000 	 -2.7627720000 
1023.90 	 225.0083000 	 2.407300 	 -0.5840747000 	 -2.7662250000 
1024.10 	 225.0067000 	 2.407300 	 -0.5800946000 	 -2.7626830000 
1024.30 	 225.0052000 	 2.407300 	 -0.5840778000 	 -2.7661990000 
1024.50 	 225.0036000 	 2.407300 	 -0.5800979000 	 -2.7626260000 
1024.70 	 224.9988000 	 2.407300 	 -0.5840747000 	 -2.7661550000 
1024.90 	 224.9988000 	 2.407300 	 -0.5801551000 	 -2.7626710000 
1025.10 	 224.9956000 	 2.407300 	 -0.5838744000 	 -2.7662090000 
1025.30 	 224.9940000 	 2.407300 	 -0.5803331000 	 -2.7627440000 
1025.50 	 224.9877000 	 2.407300 	 -0.5839062000 	 -2.7661130000 
1025.70 	 224.9829000 	 2.407300 	 -0.5802568000 	 -2.7628390000 
1025.90 	 224.9829000 	 2.407300 	 -0.5836646000 	 -2.7659860000 
1026.10 	 224.9829000 	 2.407300 	 -0.5805715000 	 -2.7628040000 
1026.30 	 224.9829000 	 2.407300 	 -0.5834961000 	 -2.7657830000 
1026.50 	 224.9877000 	 2.407300 	 -0.5805969000 	 -2.7629470000 
1026.70 	 224.9877000 	 2.407300 	 -0.5833976000 	 -2.7656050000 
1026.90 	 224.9877000 	 2.407300 	 -0.5810006000 	 -2.7630840000 
1027.10 	 224.9877000 	 2.407300 	 -0.5833753000 	 -2.7657250000 
1027.30 	 224.9877000 	 2.407300 	 -0.5809434000 	 -2.7632460000 
1027.50 	 224.9829000 	 2.407300 	 -0.5833244000 	 -2.7656840000 
1027.70 	 224.9829000 	 2.407300 	 -0.5810420000 	 -2.7632900000 
1027.90 	 224.9829000 	 2.407325 	 -0.5830383000 	 -2.7655000000 
1028.10 	 224.9829000 	 2.407350 	 -0.5811024000 	 -2.7630390000 
1028.30 	 224.9877000 	 2.407350 	 -0.5830669000 	 -2.7654520000 
1028.50 	 224.9829000 	 2.407350 	 -0.5810865000 	 -2.7632430000 
1028.70 	 224.9845000 	 2.407350 	 -0.5830765000 	 -2.7652870000 
1028.90 	 224.9797000 	 2.407375 	 -0.5813153000 	 -2.7634530000 
1029.10 	 224.9797000 	 2.407400 	 -0.5825774000 	 -2.7651820000 
1029.30 	 224.9734000 	 2.407400 	 -0.5816460000 	 -2.7636340000 
1029.50 	 224.9718000 	 2.407425 	 -0.5824184000 	 -2.7650260000 
1029.70 	 224.9670000 	 2.407450 	 -0.5817191000 	 -2.7635070000 
1029.90 	 224.9670000 	 2.407475 	 -0.5822627000 	 -2.7648700000 
1030.10 	 224.9718000 	 2.407500 	 -0.5818081000 	 -2.7638820000 
1030.30 	 224.9718000 	 2.407525 	 -0.5821673000 	 -2.7647590000 
1030.50 	 224.9702000 	 2.407550 	 -0.5821546000 	 -2.7640120000 
1030.70 	 224.9686000 	 2.407550 	 -0.5819035000 	 -2.7645020000 
1030.90 	 224.9686000 	 2.407600 	 -0.5822659000 	 -2.7640720000 
1031.10 	 224.9670000 	 2.407625 	 -0.5818017000 	 -2.7645400000 
1031.30 	 224.9670000 	 2.407650 	 -0.5824057000 	 -2.7643810000 
1031.50 	 224.9670000 	 2.407675 	 -0.5815919000 	 -2.7641680000 
1031.70 	 224.9638000 	 2.407700 	 -0.5826092000 	 -2.7647660000 
1031.90 	 224.9638000 	 2.407725 	 -0.5811628000 	 -2.7638980000 
1032.10 	 224.9591000 	 2.407775 	 -0.5829270000 	 -2.7648320000 
1032.30 	 224.9638000 	 2.407800 	 -0.5808417000 	 -2.7638370000 
1032.50 	 224.9638000 	 2.407825 	 -0.5831878000 	 -2.7650230000 
1032.70 	 224.9670000 	 2.407850 	 -0.5808131000 	 -2.7634840000 
1032.90 	 224.9670000 	 2.407875 	 -0.5832799000 	 -2.7654580000 
1033.10 	 224.9749000 	 2.407925 	 -0.5805588000 	 -2.7632080000 
1033.30 	 224.9781000 	 2.407925 	 -0.5835788000 	 -2.7656560000 
1033.50 	 224.9829000 	 2.407950 	 -0.5803077000 	 -2.7628960000 
1033.70 	 224.9893000 	 2.407950 	 -0.5842209000 	 -2.7656910000 
1033.90 	 224.9956000 	 2.407950 	 -0.5803903000 	 -2.7627530000 
1034.10 	 225.0020000 	 2.407950 	 -0.5843417000 	 -2.7658370000 
1034.30 	 225.0067000 	 2.407950 	 -0.5804475000 	 -2.7625110000 
1034.50 	 225.0147000 	 2.407950 	 -0.5843957000 	 -2.7658560000 
1034.70 	 225.0147000 	 2.407950 	 -0.5804698000 	 -2.7624030000 
1034.90 	 225.0226000 	 2.407950 	 -0.5841128000 	 -2.7658940000 
1035.10 	 225.0226000 	 2.407950 	 -0.5802441000 	 -2.7624320000 
1035.30 	 225.0242000 	 2.407950 	 -0.5842749000 	 -2.7659160000 
1035.50 	 225.0226000 	 2.407950 	 -0.5803649000 	 -2.7625310000 
1035.70 	 225.0179000 	 2.407950 	 -0.5843576000 	 -2.7661420000 
1035.90 	 225.0163000 	 2.407950 	 -0.5803553000 	 -2.7624540000 
1036.10 	 225.0131000 	 2.407950 	 -0.5841764000 	 -2.7660110000 
1036.30 	 225.0115000 	 2.407950 	 -0.5803172000 	 -2.7626670000 
1036.50 	 225.0067000 	 2.407925 	 -0.5842431000 	 -2.7660750000 
1036.70 	 225.0067000 	 2.407900 	 -0.5804157000 	 -2.7626390000 
1036.90 	 225.0067000 	 2.407900 	 -0.5842050000 	 -2.7659960000 
1037.10 	 225.0067000 	 2.407900 	 -0.5805302000 	 -2.7624770000 
1037.30 	 225.0036000 	 2.407900 	 -0.5841351000 	 -2.7660560000 
1037.50 	 225.0036000 	 2.407900 	 -0.5805810000 	 -2.7626960000 
1037.70 	 224.9988000 	 2.407900 	 -0.5839539000 	 -2.7659890000 
1037.90 	 224.9956000 	 2.407900 	 -0.5808480000 	 -2.7628490000 
1038.10 	 224.9940000 	 2.407900 	 -0.5837917000 	 -2.7659730000 
1038.30 	 224.9956000 	 2.407900 	 -0.5805969000 	 -2.7624920000 
1038.50 	 224.9956000 	 2.407900 	 -0.5839888000 	 -2.7658050000 
1038.70 	 224.9988000 	 2.407900 	 -0.5806573000 	 -2.7627980000 
1038.90 	 224.9988000 	 2.407900 	 -0.5838458000 	 -2.7658750000 
1039.10 	 224.9988000 	 2.407900 	 -0.5810738000 	 -2.7629090000 
1039.30 	 224.9988000 	 2.407900 	 -0.5836391000 	 -2.7657220000 
1039.50 	 224.9956000 	 2.407900 	 -0.5813249000 	 -2.7631280000 
1039.70 	 224.9908000 	 2.407900 	 -0.5833562000 	 -2.7653630000 
1039.90 	 224.9908000 	 2.407900 	 -0.5814584000 	 -2.7631380000 
1040.10 	 224.9845000 	 2.407900 	 -0.5831687000 	 -2.7653850000 
1040.30 	 224.9829000 	 2.407900 	 -0.5816555000 	 -2.7633860000 
1040.50 	 224.9797000 	 2.407900 	 -0.5829048000 	 -2.7650070000 
1040.70 	 224.9829000 	 2.407900 	 -0.5821101000 	 -2.7637360000 
1040.90 	 224.9829000 	 2.407900 	 -0.5825647000 	 -2.7645780000 
1041.10 	 224.9797000 	 2.407900 	 -0.5825742000 	 -2.7641360000 
1041.30 	 224.9797000 	 2.407900 	 -0.5818653000 	 -2.7642350000 
1041.50 	 224.9749000 	 2.407900 	 -0.5829493000 	 -2.7646000000 
1041.70 	 224.9749000 	 2.407900 	 -0.5814902000 	 -2.7638560000 
1041.90 	 224.9718000 	 2.407925 	 -0.5829875000 	 -2.7645840000 
1042.10 	 224.9749000 	 2.407950 	 -0.5816491000 	 -2.7642760000 
1042.30 	 224.9749000 	 2.407950 	 -0.5830129000 	 -2.7646700000 
1042.50 	 224.9749000 	 2.408000 	 -0.5817413000 	 -2.7641800000 
1042.70 	 224.9749000 	 2.408025 	 -0.5831305000 	 -2.7647270000 
1042.90 	 224.9749000 	 2.408025 	 -0.5814648000 	 -2.7637420000 
1043.10 	 224.9749000 	 2.408050 	 -0.5834675000 	 -2.7649560000 
1043.30 	 224.9749000 	 2.408075 	 -0.5813726000 	 -2.7648890000 
1043.50 	 224.9718000 	 2.408075 	 -0.5836455000 	 -2.7663140000 
1043.70 	 224.9718000 	 2.408125 	 -0.5812168000 	 -2.7647590000 
1043.90 	 224.9670000 	 2.408125 	 -0.5838267000 	 -2.7665040000 
1044.10 	 224.9718000 	 2.408150 	 -0.5810356000 	 -2.7645270000 
1044.30 	 224.9702000 	 2.408175 	 -0.5838426000 	 -2.7665330000 
1044.50 	 224.9654000 	 2.408200 	 -0.5809339000 	 -2.7645110000 
1044.70 	 224.9654000 	 2.408225 	 -0.5839126000 	 -2.7666220000 
1044.90 	 224.9638000 	 2.408275 	 -0.5810292000 	 -2.7642920000 
1045.10 	 224.9670000 	 2.408300 	 -0.5840206000 	 -2.7668700000 
1045.30 	 224.9718000 	 2.408325 	 -0.5806255000 	 -2.7641740000 
1045.50 	 224.9749000 	 2.408350 	 -0.5840842000 	 -2.7668450000 
1045.70 	 224.9829000 	 2.408350 	 -0.5807590000 	 -2.7642820000 
1045.90 	 224.9908000 	 2.408350 	 -0.5839761000 	 -2.7674130000 
1046.10 	 224.9988000 	 2.408350 	 -0.5805556000 	 -2.7644760000 
1046.30 	 225.0036000 	 2.408350 	 -0.5839189000 	 -2.7674740000 
1046.50 	 225.0115000 	 2.408350 	 -0.5806319000 	 -2.7645110000 
1046.70 	 225.0147000 	 2.408350 	 -0.5840524000 	 -2.7674990000 
1046.90 	 225.0179000 	 2.408350 	 -0.5807018000 	 -2.7644860000 
1047.10 	 225.0179000 	 2.408350 	 -0.5841128000 	 -2.7675180000 
1047.30 	 225.0226000 	 2.408350 	 -0.5805619000 	 -2.7646640000 
1047.50 	 225.0226000 	 2.408350 	 -0.5841764000 	 -2.7673880000 
1047.70 	 225.0226000 	 2.408350 	 -0.5806701000 	 -2.7645430000 
1047.90 	 225.0226000 	 2.408350 	 -0.5843258000 	 -2.7675060000 
1048.10 	 225.0179000 	 2.408350 	 -0.5805874000 	 -2.7643680000 
1048.30 	 225.0179000 	 2.408350 	 -0.5842686000 	 -2.7674450000 
1048.50 	 225.0147000 	 2.408350 	 -0.5804539000 	 -2.7643590000 
1048.70 	 225.0147000 	 2.408300 	 -0.5841637000 	 -2.7677280000 
1048.90 	 225.0115000 	 2.408300 	 -0.5804380000 	 -2.7643900000 
1049.10 	 225.0115000 	 2.408300 	 -0.5841033000 	 -2.7676230000 
1049.30 	 225.0131000 	 2.408300 	 -0.5805143000 	 -2.7643650000 
1049.50 	 225.0115000 	 2.408275 	 -0.5841637000 	 -2.7675910000 
1049.70 	 225.0115000 	 2.408250 	 -0.5803776000 	 -2.7642950000 
1049.90 	 225.0067000 	 2.408250 	 -0.5842813000 	 -2.7675470000 
1050.10 	 225.0036000 	 2.408250 	 -0.5804284000 	 -2.7642950000 
1050.30 	 225.0036000 	 2.408250 	 -0.5842431000 	 -2.7678300000 
1050.50 	 225.0036000 	 2.408250 	 -0.5804856000 	 -2.7643740000 
1050.70 	 225.0036000 	 2.408250 	 -0.5841987000 	 -2.7677410000 
1050.90 	 225.0052000 	 2.408250 	 -0.5804253000 	 -2.7642820000 
1051.10 	 225.0036000 	 2.408250 	 -0.5840461000 	 -2.7676930000 
1051.30 	 225.0036000 	 2.408250 	 -0.5806351000 	 -2.7644380000 
1051.50 	 224.9988000 	 2.408250 	 -0.5838203000 	 -2.7675220000 
1051.70 	 224.9988000 	 2.408250 	 -0.5808862000 	 -2.7644700000 
1051.90 	 224.9940000 	 2.408250 	 -0.5837536000 	 -2.7674070000 
1052.10 	 224.9940000 	 2.408250 	 -0.5810070000 	 -2.7645050000 
1052.30 	 224.9877000 	 2.408250 	 -0.5838363000 	 -2.7673820000 
1052.50 	 224.9908000 	 2.408250 	 -0.5809466000 	 -2.7646160000 
1052.70 	 224.9877000 	 2.408250 	 -0.5835819000 	 -2.7674320000 
1052.90 	 224.9908000 	 2.408250 	 -0.5812263000 	 -2.7648740000 
1053.10 	 224.9908000 	 2.408250 	 -0.5836010000 	 -2.7671370000 
1053.30 	 224.9893000 	 2.408250 	 -0.5812613000 	 -2.7648450000 
1053.50 	 224.9845000 	 2.408250 	 -0.5833276000 	 -2.7670670000 
1053.70 	 224.9797000 	 2.408250 	 -0.5816650000 	 -2.7650520000 
1053.90 	 224.9749000 	 2.408250 	 -0.5828857000 	 -2.7667810000 
1054.10 	 224.9718000 	 2.408250 	 -0.5822659000 	 -2.7656430000 
1054.30 	 224.9670000 	 2.408250 	 -0.5822722000 	 -2.7663420000 
1054.50 	 224.9718000 	 2.408250 	 -0.5825710000 	 -2.7658620000 
1054.70 	 224.9670000 	 2.408250 	 -0.5819162000 	 -2.7659420000 
1054.90 	 224.9670000 	 2.408300 	 -0.5827109000 	 -2.7660720000 
1055.10 	 224.9654000 	 2.408325 	 -0.5816905000 	 -2.7658180000 
1055.30 	 224.9638000 	 2.408375 	 -0.5831401000 	 -2.7665840000 
1055.50 	 224.9654000 	 2.408400 	 -0.5814648000 	 -2.7654900000 
1055.70 	 224.9638000 	 2.408425 	 -0.5834453000 	 -2.7667840000 
1055.90 	 224.9638000 	 2.408475 	 -0.5810865000 	 -2.7650670000 
1056.10 	 224.9638000 	 2.408500 	 -0.5837822000 	 -2.7669970000 
1056.30 	 224.9591000 	 2.408525 	 -0.5809021000 	 -2.7649530000 
1056.50 	 224.9591000 	 2.408550 	 -0.5836932000 	 -2.7670610000 
1056.70 	 224.9591000 	 2.408575 	 -0.5808194000 	 -2.7649120000 
1056.90 	 224.9591000 	 2.408600 	 -0.5837504000 	 -2.7671370000 
1057.10 	 224.9591000 	 2.408650 	 -0.5806192000 	 -2.7647340000 
1057.30 	 224.9638000 	 2.408675 	 -0.5838998000 	 -2.7673530000 
1057.50 	 224.9670000 	 2.408700 	 -0.5806414000 	 -2.7646510000 
1057.70 	 224.9686000 	 2.408725 	 -0.5837631000 	 -2.7675470000 
1057.90 	 224.9749000 	 2.408750 	 -0.5804348000 	 -2.7646920000 
1058.10 	 224.9749000 	 2.408775 	 -0.5840397000 	 -2.7674800000 
1058.30 	 224.9797000 	 2.408800 	 -0.5803776000 	 -2.7644630000 
1058.50 	 224.9829000 	 2.408825 	 -0.5840428000 	 -2.7678080000 
1058.70 	 224.9829000 	 2.408800 	 -0.5809180000 	 -2.7646160000 
1058.90 	 224.9877000 	 2.408825 	 -0.5846373000 	 -2.7677630000 
1059.10 	 224.9908000 	 2.408825 	 -0.5808449000 	 -2.7643710000 
1059.30 	 224.9908000 	 2.408850 	 -0.5848185000 	 -2.7677090000 
1059.50 	 224.9908000 	 2.408875 	 -0.5809180000 	 -2.7637930000 
1059.70 	 224.9956000 	 2.408850 	 -0.5848249000 	 -2.7663300000 
1059.90 	 224.9956000 	 2.408850 	 -0.5807590000 	 -2.7627020000 
1060.10 	 224.9988000 	 2.408850 	 -0.5846977000 	 -2.7662590000 
1060.30 	 224.9956000 	 2.408850 	 -0.5807336000 	 -2.7626350000 
1060.50 	 224.9956000 	 2.408850 	 -0.5847359000 	 -2.7663870000 
1060.70 	 224.9988000 	 2.408850 	 -0.5808480000 	 -2.7627820000 
1060.90 	 224.9956000 	 2.408850 	 -0.5848026000 	 -2.7663420000 
1061.10 	 224.9956000 	 2.408850 	 -0.5806446000 	 -2.7626550000 
1061.30 	 224.9956000 	 2.408850 	 -0.5846755000 	 -2.7661550000 
1061.50 	 224.9956000 	 2.408850 	 -0.5808862000 	 -2.7627660000 
1061.70 	 224.9908000 	 2.408850 	 -0.5845261000 	 -2.7661230000 
1061.90 	 224.9908000 	 2.408850 	 -0.5811977000 	 -2.7627790000 
1062.10 	 224.9877000 	 2.408850 	 -0.5844339000 	 -2.7660560000 
1062.30 	 224.9829000 	 2.408850 	 -0.5810769000 	 -2.7629250000 
1062.50 	 224.9797000 	 2.408850 	 -0.5844148000 	 -2.7661610000 
1062.70 	 224.9797000 	 2.408850 	 -0.5812168000 	 -2.7629630000 
1062.90 	 224.9749000 	 2.408875 	 -0.5842177000 	 -2.7661510000 
1063.10 	 224.9749000 	 2.408900 	 -0.5809943000 	 -2.7630010000 
1063.30 	 224.9765000 	 2.408925 	 -0.5839602000 	 -2.7661770000 
1063.50 	 224.9797000 	 2.408950 	 -0.5810261000 	 -2.7632170000 
1063.70 	 224.9797000 	 2.408975 	 -0.5838680000 	 -2.7659670000 
1063.90 	 224.9797000 	 2.408950 	 -0.5819289000 	 -2.7633190000 
1064.10 	 224.9829000 	 2.408950 	 -0.5843385000 	 -2.7659450000 
1064.30 	 224.9829000 	 2.408975 	 -0.5817731000 	 -2.7629850000 
1064.50 	 224.9877000 	 2.409000 	 -0.5841064000 	 -2.7655790000 
1064.70 	 224.9829000 	 2.409025 	 -0.5821260000 	 -2.7632780000 
1064.90 	 224.9829000 	 2.409000 	 -0.5837091000 	 -2.7651690000 
1065.10 	 224.9829000 	 2.409000 	 -0.5826219000 	 -2.7634620000 
1065.30 	 224.9829000 	 2.409025 	 -0.5831941000 	 -2.7649780000 
1065.50 	 224.9829000 	 2.409050 	 -0.5827395000 	 -2.7636940000 
1065.70 	 224.9797000 	 2.409075 	 -0.5830097000 	 -2.7646670000 
1065.90 	 224.9829000 	 2.409050 	 -0.5830892000 	 -2.7637390000 
1066.10 	 224.9749000 	 2.409075 	 -0.5834134000 	 -2.7647340000 
1066.30 	 224.9718000 	 2.409075 	 -0.5822372000 	 -2.7635990000 
1066.50 	 224.9718000 	 2.409100 	 -0.5827586000 	 -2.7645560000 
1066.70 	 224.9670000 	 2.409125 	 -0.5828063000 	 -2.7640280000 
1066.90 	 224.9670000 	 2.409175 	 -0.5825011000 	 -2.7643360000 
1067.10 	 224.9670000 	 2.409200 	 -0.5828826000 	 -2.7641460000 
1067.30 	 224.9686000 	 2.409225 	 -0.5822404000 	 -2.7639610000 
1067.50 	 224.9718000 	 2.409250 	 -0.5832641000 	 -2.7644160000 
1067.70 	 224.9718000 	 2.409275 	 -0.5819162000 	 -2.7638940000 
1067.90 	 224.9749000 	 2.409275 	 -0.5835088000 	 -2.7645520000 
1068.10 	 224.9781000 	 2.409300 	 -0.5815315000 	 -2.7635260000 
1068.30 	 224.9797000 	 2.409300 	 -0.5836837000 	 -2.7661100000 
1068.50 	 224.9829000 	 2.409325 	 -0.5824057000 	 -2.7651050000 
1068.70 	 224.9877000 	 2.409350 	 -0.5847200000 	 -2.7665550000 
1068.90 	 224.9877000 	 2.409375 	 -0.5822468000 	 -2.7647460000 
1069.10 	 224.9956000 	 2.409350 	 -0.5850347000 	 -2.7670700000 
1069.30 	 225.0020000 	 2.409350 	 -0.5822182000 	 -2.7649470000 
1069.50 	 225.0067000 	 2.409350 	 -0.5851110000 	 -2.7672100000 
1069.70 	 225.0147000 	 2.409350 	 -0.5818875000 	 -2.7647530000 
1069.90 	 225.0147000 	 2.409350 	 -0.5851333000 	 -2.7671560000 
1070.10 	 225.0147000 	 2.409350 	 -0.5820084000 	 -2.7645780000 
1070.30 	 225.0147000 	 2.409350 	 -0.5853303000 	 -2.7670380000 
1070.50 	 225.0115000 	 2.409350 	 -0.5818780000 	 -2.7644820000 
1070.70 	 225.0115000 	 2.409350 	 -0.5853176000 	 -2.7675030000 
1070.90 	 225.0115000 	 2.409350 	 -0.5815601000 	 -2.7643900000 
1071.10 	 225.0115000 	 2.409350 	 -0.5854098000 	 -2.7675690000 
1071.30 	 225.0115000 	 2.409350 	 -0.5817159000 	 -2.7644130000 
1071.50 	 225.0099000 	 2.409350 	 -0.5853780000 	 -2.7677350000 
1071.70 	 225.0067000 	 2.409350 	 -0.5817096000 	 -2.7643550000 
1071.90 	 225.0036000 	 2.409350 	 -0.5853240000 	 -2.7677380000 
1072.10 	 224.9988000 	 2.409350 	 -0.5815188000 	 -2.7643680000 
1072.30 	 224.9972000 	 2.409350 	 -0.5855910000 	 -2.7676610000 
1072.50 	 224.9908000 	 2.409350 	 -0.5817540000 	 -2.7642980000 
1072.70 	 224.9908000 	 2.409350 	 -0.5853240000 	 -2.7677890000 
1072.90 	 224.9877000 	 2.409350 	 -0.5816873000 	 -2.7642060000 
1073.10 	 224.9877000 	 2.409350 	 -0.5854352000 	 -2.7677220000 
1073.30 	 224.9877000 	 2.409350 	 -0.5818176000 	 -2.7643940000 
1073.50 	 224.9829000 	 2.409350 	 -0.5852413000 	 -2.7675630000 
1073.70 	 224.9829000 	 2.409350 	 -0.5817699000 	 -2.7643940000 
1073.90 	 224.9829000 	 2.409350 	 -0.5852222000 	 -2.7678110000 
1074.10 	 224.9797000 	 2.409350 	 -0.5817223000 	 -2.7644350000 
1074.30 	 224.9813000 	 2.409350 	 -0.5850887000 	 -2.7675910000 
1074.50 	 224.9829000 	 2.409350 	 -0.5821069000 	 -2.7643940000 
1074.70 	 224.9829000 	 2.409350 	 -0.5849902000 	 -2.7675600000 
1074.90 	 224.9829000 	 2.409350 	 -0.5818431000 	 -2.7644090000 
1075.10 	 224.9829000 	 2.409350 	 -0.5850410000 	 -2.7675180000 
1075.30 	 224.9797000 	 2.409375 	 -0.5818844000 	 -2.7645270000 
1075.50 	 224.9718000 	 2.409400 	 -0.5845420000 	 -2.7673590000 
1075.70 	 224.9670000 	 2.409400 	 -0.5817954000 	 -2.7645870000 
1075.90 	 224.9638000 	 2.409425 	 -0.5846341000 	 -2.7673080000 
1076.10 	 224.9638000 	 2.409475 	 -0.5820751000 	 -2.7647460000 
1076.30 	 224.9591000 	 2.409500 	 -0.5845674000 	 -2.7672930000 
1076.50 	 224.9591000 	 2.409525 	 -0.5822023000 	 -2.7648450000 
1076.70 	 224.9591000 	 2.409550 	 -0.5841064000 	 -2.7671400000 
1076.90 	 224.9591000 	 2.409600 	 -0.5824280000 	 -2.7648770000 
1077.10 	 224.9638000 	 2.409625 	 -0.5841033000 	 -2.7671590000 
1077.30 	 224.9654000 	 2.409650 	 -0.5824184000 	 -2.7650040000 
1077.50 	 224.9718000 	 2.409675 	 -0.5838935000 	 -2.7669080000 
1077.70 	 224.9797000 	 2.409700 	 -0.5825583000 	 -2.7651500000 
1077.90 	 224.9877000 	 2.409700 	 -0.5845165000 	 -2.7669460000 
1078.10 	 224.9877000 	 2.409700 	 -0.5831401000 	 -2.7649050000 
1078.30 	 224.9908000 	 2.409700 	 -0.5844466000 	 -2.7666280000 
1078.50 	 224.9956000 	 2.409700 	 -0.5832831000 	 -2.7650100000 
1078.70 	 224.9988000 	 2.409700 	 -0.5845165000 	 -2.7667270000 
1078.90 	 225.0036000 	 2.409700 	 -0.5831782000 	 -2.7650010000 
1079.10 	 225.0099000 	 2.409700 	 -0.5843799000 	 -2.7665260000 
1079.30 	 225.0147000 	 2.409700 	 -0.5834325000 	 -2.7651500000 
1079.50 	 225.0179000 	 2.409700 	 -0.5840588000 	 -2.7663610000 
1079.70 	 225.0179000 	 2.409700 	 -0.5837536000 	 -2.7653470000 
1079.90 	 225.0179000 	 2.409700 	 -0.5838076000 	 -2.7660240000 
1080.10 	 225.0179000 	 2.409700 	 -0.5840428000 	 -2.7657160000 
1080.30 	 225.0226000 	 2.409700 	 -0.5833848000 	 -2.7656910000 
1080.50 	 225.0179000 	 2.409700 	 -0.5842368000 	 -2.7658370000 
1080.70 	 225.0147000 	 2.409700 	 -0.5834453000 	 -2.7656330000 
1080.90 	 225.0147000 	 2.409700 	 -0.5843703000 	 -2.7659670000 
1081.10 	 225.0067000 	 2.409700 	 -0.5833721000 	 -2.7656240000 
1081.30 	 225.0036000 	 2.409700 	 -0.5844657000 	 -2.7659540000 
1081.50 	 225.0036000 	 2.409700 	 -0.5829144000 	 -2.7652800000 
1081.70 	 225.0067000 	 2.409700 	 -0.5847327000 	 -2.7663360000 
1081.90 	 225.0067000 	 2.409700 	 -0.5828953000 	 -2.7652010000 
1082.10 	 225.0115000 	 2.409700 	 -0.5848630000 	 -2.7663900000 
1082.30 	 225.0115000 	 2.409700 	 -0.5828094000 	 -2.7652200000 
1082.50 	 225.0115000 	 2.409700 	 -0.5847740000 	 -2.7664600000 
1082.70 	 225.0067000 	 2.409700 	 -0.5825679000 	 -2.7648450000 
1082.90 	 225.0067000 	 2.409700 	 -0.5849584000 	 -2.7666440000 
1083.10 	 225.0036000 	 2.409700 	 -0.5822595000 	 -2.7645970000 
1083.30 	 225.0036000 	 2.409700 	 -0.5854066000 	 -2.7670730000 
1083.50 	 224.9972000 	 2.409700 	 -0.5820370000 	 -2.7644320000 
1083.70 	 224.9972000 	 2.409700 	 -0.5856482000 	 -2.7673210000 
1083.90 	 224.9940000 	 2.409700 	 -0.5818112000 	 -2.7642120000 
1084.10 	 224.9956000 	 2.409700 	 -0.5856069000 	 -2.7675690000 
1084.30 	 224.9956000 	 2.409700 	 -0.5818844000 	 -2.7640980000 
1084.50 	 224.9956000 	 2.409700 	 -0.5857309000 	 -2.7674360000 
1084.70 	 224.9988000 	 2.409700 	 -0.5818240000 	 -2.7641040000 
1084.90 	 225.0036000 	 2.409700 	 -0.5858167000 	 -2.7675690000 
1085.10 	 225.0067000 	 2.409700 	 -0.5818748000 	 -2.7640950000 
1085.30 	 225.0067000 	 2.409700 	 -0.5856514000 	 -2.7675980000 
1085.50 	 225.0036000 	 2.409700 	 -0.5817986000 	 -2.7640310000 
1085.70 	 224.9956000 	 2.409700 	 -0.5856450000 	 -2.7673790000 
1085.90 	 224.9908000 	 2.409700 	 -0.5820847000 	 -2.7641040000 
1086.10 	 224.9877000 	 2.409700 	 -0.5853685000 	 -2.7673910000 
1086.30 	 224.9829000 	 2.409700 	 -0.5820624000 	 -2.7641360000 
1086.50 	 224.9829000 	 2.409700 	 -0.5853875000 	 -2.7675120000 
1086.70 	 224.9861000 	 2.409700 	 -0.5821736000 	 -2.7641930000 
1086.90 	 224.9829000 	 2.409700 	 -0.5852254000 	 -2.7672800000 
1087.10 	 224.9813000 	 2.409700 	 -0.5820878000 	 -2.7643680000 
1087.30 	 224.9797000 	 2.409700 	 -0.5849457000 	 -2.7672390000 
1087.50 	 224.9749000 	 2.409700 	 -0.5822627000 	 -2.7643040000 
1087.70 	 224.9718000 	 2.409700 	 -0.5849330000 	 -2.7672960000 
1087.90 	 224.9670000 	 2.409700 	 -0.5824439000 	 -2.7643620000 
1088.10 	 224.9670000 	 2.409725 	 -0.5850919000 	 -2.7669110000 
1088.30 	 224.9654000 	 2.409725 	 -0.5826759000 	 -2.7641840000 
1088.50 	 224.9638000 	 2.409775 	 -0.5850474000 	 -2.7669050000 
1088.70 	 224.9638000 	 2.409825 	 -0.5829525000 	 -2.7644060000 
1088.90 	 224.9638000 	 2.409850 	 -0.5849107000 	 -2.7666730000 
1089.10 	 224.9638000 	 2.409875 	 -0.5830002000 	 -2.7644920000 
1089.30 	 224.9638000 	 2.409900 	 -0.5846532000 	 -2.7665710000 
1089.50 	 224.9670000 	 2.409925 	 -0.5831941000 	 -2.7647270000 
1089.70 	 224.9670000 	 2.409975 	 -0.5846532000 	 -2.7664120000 
1089.90 	 224.9718000 	 2.410000 	 -0.5831718000 	 -2.7646640000 
1090.10 	 224.9749000 	 2.410025 	 -0.5845070000 	 -2.7664690000 
1090.30 	 224.9829000 	 2.410025 	 -0.5832767000 	 -2.7645910000 
1090.50 	 224.9908000 	 2.410050 	 -0.5846151000 	 -2.7663330000 
1090.70 	 224.9988000 	 2.410075 	 -0.5836042000 	 -2.7648350000 
1090.90 	 225.0115000 	 2.410050 	 -0.5842368000 	 -2.7655090000 
1091.10 	 225.0163000 	 2.410050 	 -0.5838172000 	 -2.7643970000 
1091.30 	 225.0226000 	 2.410050 	 -0.5839888000 	 -2.7653340000 
1091.50 	 225.0258000 	 2.410050 	 -0.5843353000 	 -2.7648610000 
1091.70 	 225.0258000 	 2.410050 	 -0.5837854000 	 -2.7650860000 
1091.90 	 225.0290000 	 2.410050 	 -0.5842813000 	 -2.7649430000 
1092.10 	 225.0258000 	 2.410050 	 -0.5833340000 	 -2.7645590000 
1092.30 	 225.0258000 	 2.410050 	 -0.5845801000 	 -2.7651690000 
1092.50 	 225.0258000 	 2.410000 	 -0.5833880000 	 -2.7647140000 
1092.70 	 225.0258000 	 2.410000 	 -0.5847931000 	 -2.7651660000 
1092.90 	 225.0258000 	 2.409975 	 -0.5830447000 	 -2.7642190000 
1093.10 	 225.0258000 	 2.409950 	 -0.5851205000 	 -2.7656520000 
1093.30 	 225.0258000 	 2.409925 	 -0.5828508000 	 -2.7640340000 
1093.50 	 225.0258000 	 2.409900 	 -0.5852445000 	 -2.7658590000 
1093.70 	 225.0258000 	 2.409900 	 -0.5825742000 	 -2.7639070000 
1093.90 	 225.0226000 	 2.409875 	 -0.5855115000 	 -2.7660750000 
1094.10 	 225.0179000 	 2.409850 	 -0.5823517000 	 -2.7636150000 
1094.30 	 225.0115000 	 2.409850 	 -0.5857849000 	 -2.7662310000 
1094.50 	 225.0052000 	 2.409850 	 -0.5823072000 	 -2.7634750000 
1094.70 	 225.0036000 	 2.409850 	 -0.5857118000 	 -2.7662850000 
1094.90 	 225.0036000 	 2.409850 	 -0.5821673000 	 -2.7633640000 
1095.10 	 225.0036000 	 2.409850 	 -0.5856800000 	 -2.7665740000 
1095.30 	 225.0036000 	 2.409850 	 -0.5820306000 	 -2.7633670000 
1095.50 	 225.0067000 	 2.409850 	 -0.5858421000 	 -2.7666190000 
1095.70 	 225.0083000 	 2.409850 	 -0.5819607000 	 -2.7633510000 
1095.90 	 225.0067000 	 2.409850 	 -0.5859057000 	 -2.7666380000 
1096.10 	 225.0067000 	 2.409850 	 -0.5819511000 	 -2.7630070000 
1096.30 	 225.0067000 	 2.409850 	 -0.5859661000 	 -2.7666950000 
1096.50 	 225.0067000 	 2.409850 	 -0.5820052000 	 -2.7631410000 
1096.70 	 225.0036000 	 2.409850 	 -0.5858580000 	 -2.7665040000 
1096.90 	 225.0036000 	 2.409850 	 -0.5822023000 	 -2.7630740000 
1097.10 	 224.9988000 	 2.409850 	 -0.5855497000 	 -2.7666060000 
1097.30 	 224.9956000 	 2.409850 	 -0.5823390000 	 -2.7632900000 
1097.50 	 224.9877000 	 2.409850 	 -0.5854480000 	 -2.7664630000 
1097.70 	 224.9861000 	 2.409850 	 -0.5825202000 	 -2.7633480000 
1097.90 	 224.9829000 	 2.409850 	 -0.5853335000 	 -2.7663100000 
1098.10 	 224.9829000 	 2.409850 	 -0.5826696000 	 -2.7635130000 
1098.30 	 224.9829000 	 2.409850 	 -0.5849266000 	 -2.7660310000 
1098.50 	 224.9829000 	 2.409850 	 -0.5826632000 	 -2.7636020000 
1098.70 	 224.9877000 	 2.409850 	 -0.5850728000 	 -2.7662690000 
1098.90 	 224.9877000 	 2.409850 	 -0.5828476000 	 -2.7635800000 
1099.10 	 224.9877000 	 2.409850 	 -0.5850379000 	 -2.7660020000 
1099.30 	 224.9877000 	 2.409850 	 -0.5829620000 	 -2.7636940000 
1099.50 	 224.9829000 	 2.409850 	 -0.5850029000 	 -2.7659070000 
1099.70 	 224.9797000 	 2.409850 	 -0.5829684000 	 -2.7638470000 
1099.90 	 224.9718000 	 2.409850 	 -0.5847454000 	 -2.7660910000 
1100.10 	 224.9686000 	 2.409850 	 -0.5832641000 	 -2.7640150000 
1100.30 	 224.9670000 	 2.409875 	 -0.5845992000 	 -2.7657290000 
1100.50 	 224.9638000 	 2.409925 	 -0.5833022000 	 -2.7639830000 
1100.70 	 224.9638000 	 2.409950 	 -0.5843258000 	 -2.7653730000 
1100.90 	 224.9638000 	 2.409975 	 -0.5836518000 	 -2.7641800000 
1101.10 	 224.9638000 	 2.410000 	 -0.5841700000 	 -2.7653880000 
1101.30 	 224.9638000 	 2.410025 	 -0.5836837000 	 -2.7643110000 
1101.50 	 224.9591000 	 2.410075 	 -0.5841096000 	 -2.7651210000 
1101.70 	 224.9638000 	 2.410100 	 -0.5839062000 	 -2.7644410000 
1101.90 	 224.9638000 	 2.410125 	 -0.5836455000 	 -2.7649400000 
1102.10 	 224.9670000 	 2.410175 	 -0.5841255000 	 -2.7649370000 
1102.30 	 224.9718000 	 2.410200 	 -0.5831146000 	 -2.7644380000 
1102.50 	 224.9749000 	 2.410225 	 -0.5847009000 	 -2.7652170000 
1102.70 	 224.9797000 	 2.410225 	 -0.5830161000 	 -2.7642310000 
1102.90 	 224.9797000 	 2.410250 	 -0.5847359000 	 -2.7652550000 
1103.10 	 224.9829000 	 2.410250 	 -0.5832132000 	 -2.7644220000 
1103.30 	 224.9829000 	 2.410250 	 -0.5849679000 	 -2.7657060000 
1103.50 	 224.9829000 	 2.410275 	 -0.5827554000 	 -2.7639900000 
1103.70 	 224.9877000 	 2.410300 	 -0.5851333000 	 -2.7655190000 
1103.90 	 224.9877000 	 2.410325 	 -0.5826060000 	 -2.7639450000 
1104.10 	 224.9908000 	 2.410300 	 -0.5854607000 	 -2.7660560000 
1104.30 	 224.9940000 	 2.410300 	 -0.5826219000 	 -2.7638940000 
1104.50 	 224.9988000 	 2.410300 	 -0.5855433000 	 -2.7661860000 
1104.70 	 224.9988000 	 2.410300 	 -0.5825679000 	 -2.7638720000 
1104.90 	 225.0036000 	 2.410300 	 -0.5856736000 	 -2.7663300000 
1105.10 	 225.0036000 	 2.410300 	 -0.5824344000 	 -2.7636210000 
1105.30 	 225.0052000 	 2.410300 	 -0.5859407000 	 -2.7666350000 
1105.50 	 225.0067000 	 2.410300 	 -0.5823262000 	 -2.7634210000 
1105.70 	 225.0115000 	 2.410300 	 -0.5859756000 	 -2.7665900000 
1105.90 	 225.0115000 	 2.410300 	 -0.5821673000 	 -2.7633860000 
1106.10 	 225.0115000 	 2.410300 	 -0.5859947000 	 -2.7665330000 
1106.30 	 225.0115000 	 2.410300 	 -0.5822309000 	 -2.7634490000 
1106.50 	 225.0067000 	 2.410300 	 -0.5860837000 	 -2.7665360000 
1106.70 	 225.0067000 	 2.410300 	 -0.5822372000 	 -2.7634690000 
1106.90 	 225.0036000 	 2.410300 	 -0.5860011000 	 -2.7666730000 
1107.10 	 225.0036000 	 2.410300 	 -0.5822532000 	 -2.7632780000 
1107.30 	 225.0004000 	 2.410300 	 -0.5858326000 	 -2.7666980000 
1107.50 	 225.0020000 	 2.410300 	 -0.5822055000 	 -2.7631760000 
1107.70 	 224.9988000 	 2.410300 	 -0.5861473000 	 -2.7667620000 
1107.90 	 224.9988000 	 2.410300 	 -0.5820433000 	 -2.7632550000 
1108.10 	 224.9988000 	 2.410300 	 -0.5861823000 	 -2.7668350000 
1108.30 	 224.9956000 	 2.410300 	 -0.5820720000 	 -2.7633290000 
1108.50 	 224.9908000 	 2.410300 	 -0.5861346000 	 -2.7667970000 
1108.70 	 224.9908000 	 2.410300 	 -0.5822182000 	 -2.7632240000 
1108.90 	 224.9877000 	 2.410300 	 -0.5860138000 	 -2.7668600000 
1109.10 	 224.9893000 	 2.410300 	 -0.5822182000 	 -2.7631890000 
1109.30 	 224.9877000 	 2.410300 	 -0.5861505000 	 -2.7666790000 
1109.50 	 224.9877000 	 2.410300 	 -0.5822945000 	 -2.7632620000 
1109.70 	 224.9877000 	 2.410300 	 -0.5859534000 	 -2.7667300000 
1109.90 	 224.9877000 	 2.410300 	 -0.5822341000 	 -2.7633350000 
1110.10 	 224.9877000 	 2.410300 	 -0.5857213000 	 -2.7667360000 
1110.30 	 224.9908000 	 2.410300 	 -0.5823581000 	 -2.7633700000 
1110.50 	 224.9908000 	 2.410300 	 -0.5857658000 	 -2.7666630000 
1110.70 	 224.9877000 	 2.410300 	 -0.5825202000 	 -2.7634270000 
1110.90 	 224.9877000 	 2.410325 	 -0.5857022000 	 -2.7666380000 
1111.10 	 224.9829000 	 2.410350 	 -0.5824566000 	 -2.7633510000 
1111.30 	 224.9797000 	 2.410350 	 -0.5856546000 	 -2.7664630000 
1111.50 	 224.9749000 	 2.410350 	 -0.5824693000 	 -2.7632240000 
1111.70 	 224.9718000 	 2.410375 	 -0.5857277000 	 -2.7663420000 
1111.90 	 224.9718000 	 2.410400 	 -0.5828349000 	 -2.7634840000 
1112.10 	 224.9718000 	 2.410425 	 -0.5856069000 	 -2.7663870000 
1112.30 	 224.9749000 	 2.410425 	 -0.5829048000 	 -2.7635570000 
1112.50 	 224.9749000 	 2.410475 	 -0.5854161000 	 -2.7662750000 
1112.70 	 224.9781000 	 2.410475 	 -0.5831559000 	 -2.7644410000 
1112.90 	 224.9797000 	 2.410500 	 -0.5856037000 	 -2.7668000000 
1113.10 	 224.9797000 	 2.410525 	 -0.5831305000 	 -2.7642350000 
1113.30 	 224.9829000 	 2.410500 	 -0.5853303000 	 -2.7664820000 
1113.50 	 224.9908000 	 2.410500 	 -0.5833022000 	 -2.7642850000 
1113.70 	 224.9908000 	 2.410500 	 -0.5853589000 	 -2.7666820000 
1113.90 	 224.9956000 	 2.410500 	 -0.5831528000 	 -2.7641650000 
1114.10 	 224.9972000 	 2.410500 	 -0.5851746000 	 -2.7665200000 
1114.30 	 224.9956000 	 2.410500 	 -0.5832799000 	 -2.7643740000 
1114.50 	 224.9988000 	 2.410500 	 -0.5848662000 	 -2.7665460000 
1114.70 	 224.9956000 	 2.410500 	 -0.5835025000 	 -2.7645460000 
1114.90 	 224.9988000 	 2.410500 	 -0.5848122000 	 -2.7663140000 
1115.10 	 224.9988000 	 2.410500 	 -0.5836487000 	 -2.7648000000 
1115.30 	 224.9956000 	 2.410500 	 -0.5849457000 	 -2.7662910000 
1115.50 	 224.9972000 	 2.410500 	 -0.5836423000 	 -2.7646860000 
1115.70 	 224.9956000 	 2.410500 	 -0.5846818000 	 -2.7661830000 
1115.90 	 224.9956000 	 2.410500 	 -0.5836837000 	 -2.7647430000 
1116.10 	 224.9956000 	 2.410500 	 -0.5845674000 	 -2.7660470000 
1116.30 	 224.9956000 	 2.410500 	 -0.5835819000 	 -2.7645620000 
1116.50 	 224.9908000 	 2.410500 	 -0.5848567000 	 -2.7663260000 
1116.70 	 224.9893000 	 2.410500 	 -0.5834039000 	 -2.7646800000 
1116.90 	 224.9861000 	 2.410525 	 -0.5851364000 	 -2.7661070000 
1117.10 	 224.9829000 	 2.410550 	 -0.5833690000 	 -2.7643230000 
1117.30 	 224.9813000 	 2.410550 	 -0.5847740000 	 -2.7660370000 
1117.50 	 224.9797000 	 2.410575 	 -0.5837377000 	 -2.7643550000 
1117.70 	 224.9797000 	 2.410550 	 -0.5850093000 	 -2.7662690000 
1117.90 	 224.9797000 	 2.410575 	 -0.5840015000 	 -2.7649430000 
1118.10 	 224.9749000 	 2.410600 	 -0.5847836000 	 -2.7664500000 
1118.30 	 224.9781000 	 2.410600 	 -0.5840715000 	 -2.7652070000 
1118.50 	 224.9797000 	 2.410625 	 -0.5847136000 	 -2.7667240000 
1118.70 	 224.9829000 	 2.410625 	 -0.5843671000 	 -2.7658780000 
1118.90 	 224.9829000 	 2.410650 	 -0.5845547000 	 -2.7667360000 
1119.10 	 224.9877000 	 2.410650 	 -0.5845960000 	 -2.7660500000 
1119.30 	 224.9877000 	 2.410650 	 -0.5845324000 	 -2.7658050000 
1119.50 	 224.9877000 	 2.410650 	 -0.5846913000 	 -2.7653980000 
1119.70 	 224.9877000 	 2.410675 	 -0.5845070000 	 -2.7655630000 
1119.90 	 224.9861000 	 2.410700 	 -0.5848948000 	 -2.7655950000 
1120.10 	 224.9877000 	 2.410725 	 -0.5842559000 	 -2.7656080000 
1120.30 	 224.9877000 	 2.410700 	 -0.5849171000 	 -2.7656650000 
1120.50 	 224.9877000 	 2.410700 	 -0.5840874000 	 -2.7656170000 
1120.70 	 224.9877000 	 2.410725 	 -0.5849234000 	 -2.7657890000 
1120.90 	 224.9893000 	 2.410750 	 -0.5837409000 	 -2.7652100000 
1121.10 	 224.9908000 	 2.410750 	 -0.5851714000 	 -2.7660210000 
1121.30 	 224.9956000 	 2.410750 	 -0.5837886000 	 -2.7649430000 
1121.50 	 224.9988000 	 2.410750 	 -0.5853907000 	 -2.7657540000 
1121.70 	 225.0036000 	 2.410750 	 -0.5838871000 	 -2.7648770000 
1121.90 	 225.0067000 	 2.410750 	 -0.5856578000 	 -2.7658750000 
1122.10 	 225.0067000 	 2.410750 	 -0.5834993000 	 -2.7646990000 
1122.30 	 225.0067000 	 2.410750 	 -0.5857627000 	 -2.7660150000 
1122.50 	 225.0115000 	 2.410750 	 -0.5834230000 	 -2.7644540000 
1122.70 	 225.0067000 	 2.410750 	 -0.5859248000 	 -2.7662560000 
1122.90 	 225.0115000 	 2.410750 	 -0.5832672000 	 -2.7642920000 
1123.10 	 225.0067000 	 2.410750 	 -0.5860456000 	 -2.7663870000 
1123.30 	 225.0052000 	 2.410750 	 -0.5832354000 	 -2.7642980000 
1123.50 	 225.0036000 	 2.410750 	 -0.5860742000 	 -2.7663450000 
1123.70 	 225.0036000 	 2.410750 	 -0.5830097000 	 -2.7641040000 
1123.90 	 225.0036000 	 2.410750 	 -0.5861505000 	 -2.7665900000 
1124.10 	 224.9988000 	 2.410750 	 -0.5829017000 	 -2.7639900000 
1124.30 	 224.9988000 	 2.410750 	 -0.5864811000 	 -2.7666120000 
1124.50 	 224.9988000 	 2.410750 	 -0.5829747000 	 -2.7640880000 
1124.70 	 224.9988000 	 2.410750 	 -0.5861537000 	 -2.7666000000 
1124.90 	 224.9988000 	 2.410750 	 -0.5829811000 	 -2.7640560000 
1125.10 	 224.9988000 	 2.410750 	 -0.5863921000 	 -2.7668410000 
1125.30 	 224.9988000 	 2.410750 	 -0.5828412000 	 -2.7639230000 
1125.50 	 224.9956000 	 2.410750 	 -0.5864843000 	 -2.7666890000 
1125.70 	 224.9956000 	 2.410750 	 -0.5829716000 	 -2.7638980000 
1125.90 	 224.9908000 	 2.410750 	 -0.5863698000 	 -2.7668320000 
1126.10 	 224.9908000 	 2.410750 	 -0.5830256000 	 -2.7641200000 
1126.30 	 224.9877000 	 2.410750 	 -0.5862744000 	 -2.7668220000 
1126.50 	 224.9877000 	 2.410750 	 -0.5827395000 	 -2.7638690000 
1126.70 	 224.9877000 	 2.410750 	 -0.5864429000 	 -2.7667270000 
1126.90 	 224.9893000 	 2.410750 	 -0.5827459000 	 -2.7638240000 
1127.10 	 224.9908000 	 2.410750 	 -0.5866718000 	 -2.7668670000 
1127.30 	 224.9877000 	 2.410750 	 -0.5826346000 	 -2.7636780000 
1127.50 	 224.9829000 	 2.410750 	 -0.5864303000 	 -2.7670510000 
1127.70 	 224.9829000 	 2.410775 	 -0.5826759000 	 -2.7637550000 
1127.90 	 224.9797000 	 2.410800 	 -0.5865065000 	 -2.7669970000 
1128.10 	 224.9797000 	 2.410800 	 -0.5826918000 	 -2.7637130000 
1128.30 	 224.9749000 	 2.410800 	 -0.5866782000 	 -2.7670220000 
1128.50 	 224.9749000 	 2.410825 	 -0.5827522000 	 -2.7635670000 
1128.70 	 224.9718000 	 2.410850 	 -0.5866559000 	 -2.7672100000 
1128.90 	 224.9718000 	 2.410875 	 -0.5827014000 	 -2.7637740000 
1129.10 	 224.9718000 	 2.410875 	 -0.5864589000 	 -2.7672800000 
1129.30 	 224.9749000 	 2.410925 	 -0.5826378000 	 -2.7636940000 
1129.50 	 224.9749000 	 2.410925 	 -0.5868022000 	 -2.7673340000 
1129.70 	 224.9797000 	 2.410950 	 -0.5826632000 	 -2.7637990000 
1129.90 	 224.9797000 	 2.410975 	 -0.5868117000 	 -2.7674010000 
1130.10 	 224.9797000 	 2.410950 	 -0.5829017000 	 -2.7639040000 
1130.30 	 224.9829000 	 2.410975 	 -0.5868912000 	 -2.7673210000 
1130.50 	 224.9829000 	 2.411000 	 -0.5830288000 	 -2.7638600000 
1130.70 	 224.9877000 	 2.411000 	 -0.5867767000 	 -2.7674320000 
1130.90 	 224.9877000 	 2.411000 	 -0.5828540000 	 -2.7637930000 
1131.10 	 224.9908000 	 2.411000 	 -0.5867640000 	 -2.7674260000 
1131.30 	 224.9956000 	 2.411000 	 -0.5829398000 	 -2.7638630000 
1131.50 	 225.0004000 	 2.411000 	 -0.5868848000 	 -2.7674040000 
1131.70 	 225.0036000 	 2.411000 	 -0.5829747000 	 -2.7639040000 
1131.90 	 225.0115000 	 2.411000 	 -0.5869516000 	 -2.7673440000 
1132.10 	 225.0115000 	 2.411000 	 -0.5830987000 	 -2.7638850000 
1132.30 	 225.0147000 	 2.411000 	 -0.5865415000 	 -2.7673020000 
1132.50 	 225.0115000 	 2.411000 	 -0.5832672000 	 -2.7638600000 
1132.70 	 225.0115000 	 2.411000 	 -0.5865352000 	 -2.7672830000 
1132.90 	 225.0115000 	 2.411000 	 -0.5830638000 	 -2.7638340000 
1133.10 	 225.0067000 	 2.411000 	 -0.5865224000 	 -2.7673310000 
1133.30 	 225.0067000 	 2.411000 	 -0.5833499000 	 -2.7639290000 
1133.50 	 225.0067000 	 2.411000 	 -0.5865256000 	 -2.7672260000 
1133.70 	 225.0067000 	 2.411000 	 -0.5832386000 	 -2.7638600000 
1133.90 	 225.0115000 	 2.411000 	 -0.5864429000 	 -2.7670130000 
1134.10 	 225.0067000 	 2.411000 	 -0.5834420000 	 -2.7640950000 
1134.30 	 225.0052000 	 2.411000 	 -0.5863126000 	 -2.7671180000 
1134.50 	 225.0036000 	 2.411000 	 -0.5837186000 	 -2.7642600000 
1134.70 	 225.0036000 	 2.411000 	 -0.5864429000 	 -2.7670000000 
1134.90 	 224.9988000 	 2.411000 	 -0.5836328000 	 -2.7641870000 
1135.10 	 224.9988000 	 2.411000 	 -0.5862967000 	 -2.7670000000 
1135.30 	 224.9988000 	 2.411000 	 -0.5836582000 	 -2.7642510000 
1135.50 	 224.9988000 	 2.411000 	 -0.5863031000 	 -2.7671430000 
1135.70 	 225.0036000 	 2.411000 	 -0.5836741000 	 -2.7644820000 
1135.90 	 224.9988000 	 2.411000 	 -0.5858040000 	 -2.7666850000 
1136.10 	 225.0020000 	 2.411000 	 -0.5840619000 	 -2.7646260000 
1136.30 	 225.0036000 	 2.411000 	 -0.5857022000 	 -2.7664630000 
1136.50 	 225.0036000 	 2.411000 	 -0.5842240000 	 -2.7648290000 
1136.70 	 225.0036000 	 2.411000 	 -0.5855020000 	 -2.7664690000 
1136.90 	 225.0036000 	 2.411000 	 -0.5843894000 	 -2.7648540000 
1137.10 	 225.0004000 	 2.411000 	 -0.5854066000 	 -2.7664380000 
1137.30 	 224.9988000 	 2.411000 	 -0.5843766000 	 -2.7649820000 
1137.50 	 224.9988000 	 2.411000 	 -0.5852668000 	 -2.7661420000 
1137.70 	 224.9988000 	 2.411000 	 -0.5845006000 	 -2.7649560000 
1137.90 	 224.9988000 	 2.411000 	 -0.5851173000 	 -2.7660690000 
1138.10 	 224.9956000 	 2.411000 	 -0.5844688000 	 -2.7649470000 
1138.30 	 224.9940000 	 2.411000 	 -0.5852509000 	 -2.7662150000 
1138.50 	 224.9908000 	 2.411000 	 -0.5846882000 	 -2.7650330000 
1138.70 	 224.9829000 	 2.411000 	 -0.5852127000 	 -2.7660780000 
1138.90 	 224.9797000 	 2.411000 	 -0.5846660000 	 -2.7650480000 
1139.10 	 224.9749000 	 2.411000 	 -0.5850284000 	 -2.7659770000 
1139.30 	 224.9734000 	 2.411000 	 -0.5848916000 	 -2.7653600000 
1139.50 	 224.9718000 	 2.411025 	 -0.5848694000 	 -2.7659230000 
1139.70 	 224.9718000 	 2.411025 	 -0.5850251000 	 -2.7654390000 
1139.90 	 224.9718000 	 2.411050 	 -0.5844657000 	 -2.7658080000 
1140.10 	 224.9749000 	 2.411075 	 -0.5853717000 	 -2.7657290000 
1140.30 	 224.9749000 	 2.411100 	 -0.5843099000 	 -2.7655570000 
1140.50 	 224.9749000 	 2.411125 	 -0.5852604000 	 -2.7658270000 
1140.70 	 224.9797000 	 2.411125 	 -0.5844434000 	 -2.7655440000 
1140.90 	 224.9797000 	 2.411150 	 -0.5853748000 	 -2.7658750000 
1141.10 	 224.9797000 	 2.411150 	 -0.5845388000 	 -2.7656360000 
1141.30 	 224.9781000 	 2.411150 	 -0.5854130000 	 -2.7657290000 
1141.50 	 224.9797000 	 2.411175 	 -0.5842622000 	 -2.7655160000 
1141.70 	 224.9797000 	 2.411200 	 -0.5854734000 	 -2.7657670000 
1141.90 	 224.9829000 	 2.411225 	 -0.5842686000 	 -2.7654870000 
1142.10 	 224.9829000 	 2.411200 	 -0.5855560000 	 -2.7660020000 
1142.30 	 224.9877000 	 2.411200 	 -0.5843131000 	 -2.7654680000 
1142.50 	 224.9877000 	 2.411225 	 -0.5859311000 	 -2.7660470000 
1142.70 	 224.9861000 	 2.411250 	 -0.5843703000 	 -2.7653250000 
1142.90 	 224.9829000 	 2.411275 	 -0.5859248000 	 -2.7661580000 
1143.10 	 224.9829000 	 2.411250 	 -0.5841128000 	 -2.7652800000 
1143.30 	 224.9877000 	 2.411250 	 -0.5860202000 	 -2.7666090000 
1143.50 	 224.9908000 	 2.411275 	 -0.5838935000 	 -2.7650330000 
1143.70 	 224.9956000 	 2.411300 	 -0.5862045000 	 -2.7666090000 
1143.90 	 224.9956000 	 2.411300 	 -0.5838903000 	 -2.7650710000 
1144.10 	 224.9988000 	 2.411300 	 -0.5863826000 	 -2.7668670000 
1144.30 	 224.9988000 	 2.411300 	 -0.5836551000 	 -2.7648960000 
1144.50 	 224.9988000 	 2.411300 	 -0.5864970000 	 -2.7669910000 
1144.70 	 224.9988000 	 2.411300 	 -0.5835279000 	 -2.7648640000 
1144.90 	 225.0020000 	 2.411300 	 -0.5864334000 	 -2.7669020000 
1145.10 	 225.0036000 	 2.411300 	 -0.5833371000 	 -2.7646220000 
1145.30 	 225.0036000 	 2.411300 	 -0.5867195000 	 -2.7672160000 
1145.50 	 225.0067000 	 2.411300 	 -0.5833149000 	 -2.7644820000 
1145.70 	 225.0115000 	 2.411300 	 -0.5865415000 	 -2.7672160000 
1145.90 	 225.0067000 	 2.411300 	 -0.5831941000 	 -2.7644890000 
1146.10 	 225.0052000 	 2.411300 	 -0.5865892000 	 -2.7674070000 
1146.30 	 224.9988000 	 2.411300 	 -0.5833117000 	 -2.7645430000 
1146.50 	 224.9956000 	 2.411300 	 -0.5869229000 	 -2.7674420000 
1146.70 	 224.9908000 	 2.411300 	 -0.5832767000 	 -2.7644820000 
1146.90 	 224.9877000 	 2.411300 	 -0.5868499000 	 -2.7677470000 
1147.10 	 224.9829000 	 2.411300 	 -0.5831496000 	 -2.7642820000 
1147.30 	 224.9829000 	 2.411300 	 -0.5870278000 	 -2.7676010000 
1147.50 	 224.9829000 	 2.411300 	 -0.5830383000 	 -2.7641170000 
1147.70 	 224.9829000 	 2.411300 	 -0.5869802000 	 -2.7675690000 
1147.90 	 224.9877000 	 2.411300 	 -0.5832005000 	 -2.7641770000 
1148.10 	 224.9908000 	 2.411325 	 -0.5869706000 	 -2.7677220000 
1148.30 	 224.9956000 	 2.411350 	 -0.5828953000 	 -2.7641550000 
1148.50 	 224.9956000 	 2.411375 	 -0.5867736000 	 -2.7675500000 
1148.70 	 224.9956000 	 2.411350 	 -0.5831687000 	 -2.7640220000 
1148.90 	 224.9972000 	 2.411350 	 -0.5871201000 	 -2.7675880000 
1149.10 	 224.9908000 	 2.411350 	 -0.5832164000 	 -2.7640950000 
1149.30 	 224.9908000 	 2.411350 	 -0.5872853000 	 -2.7675470000 
1149.50 	 224.9877000 	 2.411350 	 -0.5833626000 	 -2.7640120000 
1149.70 	 224.9877000 	 2.411350 	 -0.5871837000 	 -2.7676230000 
1149.90 	 224.9877000 	 2.411350 	 -0.5833690000 	 -2.7640280000 
1150.10 	 224.9877000 	 2.411350 	 -0.5871582000 	 -2.7676230000 
1150.30 	 224.9877000 	 2.411350 	 -0.5832195000 	 -2.7639930000 
1150.50 	 224.9829000 	 2.411375 	 -0.5872822000 	 -2.7675470000 
1150.70 	 224.9829000 	 2.411375 	 -0.5832005000 	 -2.7637830000 
1150.90 	 224.9797000 	 2.411400 	 -0.5870025000 	 -2.7676580000 
1151.10 	 224.9797000 	 2.411425 	 -0.5831210000 	 -2.7639740000 
1151.30 	 224.9797000 	 2.411400 	 -0.5872886000 	 -2.7676710000 
1151.50 	 224.9797000 	 2.411425 	 -0.5835438000 	 -2.7640850000 
1151.70 	 224.9797000 	 2.411425 	 -0.5870883000 	 -2.7678970000 
1151.90 	 224.9813000 	 2.411450 	 -0.5833371000 	 -2.7643810000 
1152.10 	 224.9829000 	 2.411475 	 -0.5869643000 	 -2.7677850000 
1152.30 	 224.9829000 	 2.411450 	 -0.5837091000 	 -2.7646700000 
1152.50 	 224.9861000 	 2.411475 	 -0.5867036000 	 -2.7678430000 
1152.70 	 224.9877000 	 2.411475 	 -0.5837409000 	 -2.7648040000 
1152.90 	 224.9877000 	 2.411500 	 -0.5865574000 	 -2.7678360000 
1153.10 	 224.9908000 	 2.411500 	 -0.5840238000 	 -2.7650070000 
1153.30 	 224.9893000 	 2.411500 	 -0.5865701000 	 -2.7676460000 
1153.50 	 224.9877000 	 2.411500 	 -0.5837822000 	 -2.7649500000 
1153.70 	 224.9877000 	 2.411500 	 -0.5863667000 	 -2.7676390000 
1153.90 	 224.9829000 	 2.411525 	 -0.5842240000 	 -2.7652490000 
1154.10 	 224.9829000 	 2.411525 	 -0.5860202000 	 -2.7672000000 
1154.30 	 224.9829000 	 2.411550 	 -0.5842463000 	 -2.7650260000 
1154.50 	 224.9877000 	 2.411550 	 -0.5861123000 	 -2.7671970000 
1154.70 	 224.9908000 	 2.411550 	 -0.5842813000 	 -2.7652900000 
1154.90 	 224.9956000 	 2.411550 	 -0.5861759000 	 -2.7673560000 
1155.10 	 224.9956000 	 2.411550 	 -0.5843671000 	 -2.7654300000 
1155.30 	 224.9972000 	 2.411550 	 -0.5858008000 	 -2.7670410000 
1155.50 	 224.9956000 	 2.411550 	 -0.5846500000 	 -2.7655730000 
1155.70 	 224.9908000 	 2.411550 	 -0.5855497000 	 -2.7670760000 
1155.90 	 224.9877000 	 2.411550 	 -0.5847136000 	 -2.7656400000 
1156.10 	 224.9829000 	 2.411550 	 -0.5854257000 	 -2.7668060000 
1156.30 	 224.9829000 	 2.411575 	 -0.5849838000 	 -2.7657250000 
1156.50 	 224.9797000 	 2.411600 	 -0.5854702000 	 -2.7668030000 
1156.70 	 224.9829000 	 2.411600 	 -0.5851333000 	 -2.7660780000 
1156.90 	 224.9829000 	 2.411600 	 -0.5852636000 	 -2.7667330000 
1157.10 	 224.9829000 	 2.411625 	 -0.5852604000 	 -2.7661610000 
1157.30 	 224.9877000 	 2.411625 	 -0.5851333000 	 -2.7667330000 
1157.50 	 224.9877000 	 2.411650 	 -0.5854766000 	 -2.7664060000 
1157.70 	 224.9908000 	 2.411675 	 -0.5848980000 	 -2.7665140000 
1157.90 	 224.9908000 	 2.411650 	 -0.5857182000 	 -2.7666060000 
1158.10 	 224.9908000 	 2.411650 	 -0.5847009000 	 -2.7662720000 
1158.30 	 224.9956000 	 2.411650 	 -0.5856864000 	 -2.7665930000 
1158.50 	 224.9956000 	 2.411650 	 -0.5848026000 	 -2.7664090000 
1158.70 	 224.9956000 	 2.411650 	 -0.5856736000 	 -2.7667270000 
1158.90 	 224.9988000 	 2.411650 	 -0.5846564000 	 -2.7662660000 
1159.10 	 224.9988000 	 2.411650 	 -0.5858867000 	 -2.7668700000 
1159.30 	 225.0036000 	 2.411650 	 -0.5842527000 	 -2.7660560000 
1159.50 	 225.0036000 	 2.411650 	 -0.5861187000 	 -2.7671880000 
1159.70 	 225.0036000 	 2.411650 	 -0.5840810000 	 -2.7658370000 
1159.90 	 225.0020000 	 2.411650 	 -0.5866655000 	 -2.7674990000 
1160.10 	 224.9988000 	 2.411650 	 -0.5839602000 	 -2.7655410000 
1160.30 	 224.9940000 	 2.411650 	 -0.5865447000 	 -2.7676010000 
1160.50 	 224.9908000 	 2.411650 	 -0.5837727000 	 -2.7654110000 
1160.70 	 224.9877000 	 2.411650 	 -0.5868371000 	 -2.7676990000 
1160.90 	 224.9829000 	 2.411650 	 -0.5835565000 	 -2.7652040000 
1161.10 	 224.9829000 	 2.411675 	 -0.5869897000 	 -2.7678330000 
1161.30 	 224.9829000 	 2.411700 	 -0.5834675000 	 -2.7650770000 
1161.50 	 224.9877000 	 2.411700 	 -0.5869420000 	 -2.7678970000 
1161.70 	 224.9829000 	 2.411700 	 -0.5836010000 	 -2.7652330000 
1161.90 	 224.9877000 	 2.411700 	 -0.5870501000 	 -2.7681860000 
1162.10 	 224.9877000 	 2.411725 	 -0.5835406000 	 -2.7650710000 
1162.30 	 224.9877000 	 2.411750 	 -0.5871328000 	 -2.7680520000 
1162.50 	 224.9877000 	 2.411775 	 -0.5835597000 	 -2.7652490000 
1162.70 	 224.9893000 	 2.411750 	 -0.5870978000 	 -2.7679090000 
1162.90 	 224.9908000 	 2.411750 	 -0.5835406000 	 -2.7652900000 
1163.10 	 224.9908000 	 2.411750 	 -0.5870724000 	 -2.7681990000 
1163.30 	 224.9956000 	 2.411750 	 -0.5834357000 	 -2.7651210000 
1163.50 	 224.9956000 	 2.411750 	 -0.5870946000 	 -2.7682850000 
1163.70 	 224.9988000 	 2.411750 	 -0.5834071000 	 -2.7652550000 
1163.90 	 224.9988000 	 2.411750 	 -0.5872313000 	 -2.7682940000 
1164.10 	 225.0036000 	 2.411750 	 -0.5835374000 	 -2.7652870000 
1164.30 	 225.0036000 	 2.411750 	 -0.5873013000 	 -2.7682080000 
1164.50 	 225.0036000 	 2.411750 	 -0.5834866000 	 -2.7651850000 
1164.70 	 224.9988000 	 2.411750 	 -0.5870152000 	 -2.7682620000 
1164.90 	 224.9956000 	 2.411750 	 -0.5833880000 	 -2.7651530000 
1165.10 	 224.9908000 	 2.411750 	 -0.5872663000 	 -2.7683930000 
1165.30 	 224.9908000 	 2.411750 	 -0.5834484000 	 -2.7650860000 
1165.50 	 224.9908000 	 2.411750 	 -0.5872631000 	 -2.7684020000 
1165.70 	 224.9956000 	 2.411750 	 -0.5832831000 	 -2.7649500000 
1165.90 	 224.9924000 	 2.411750 	 -0.5872631000 	 -2.7683990000 
1166.10 	 224.9956000 	 2.411750 	 -0.5832894000 	 -2.7648450000 
1166.30 	 224.9908000 	 2.411750 	 -0.5871201000 	 -2.7684090000 
1166.50 	 224.9908000 	 2.411750 	 -0.5833340000 	 -2.7649150000 
1166.70 	 224.9877000 	 2.411750 	 -0.5872313000 	 -2.7684430000 
1166.90 	 224.9893000 	 2.411750 	 -0.5832863000 	 -2.7649660000 
1167.10 	 224.9893000 	 2.411750 	 -0.5871391000 	 -2.7686020000 
1167.30 	 224.9908000 	 2.411750 	 -0.5833435000 	 -2.7648130000 
1167.50 	 224.9877000 	 2.411775 	 -0.5872949000 	 -2.7684210000 
1167.70 	 224.9877000 	 2.411800 	 -0.5834007000 	 -2.7649310000 
1167.90 	 224.9893000 	 2.411800 	 -0.5871455000 	 -2.7683320000 
1168.10 	 224.9877000 	 2.411800 	 -0.5834071000 	 -2.7648350000 
1168.30 	 224.9845000 	 2.411800 	 -0.5870819000 	 -2.7682300000 
1168.50 	 224.9845000 	 2.411800 	 -0.5835342000 	 -2.7648930000 
1168.70 	 224.9829000 	 2.411825 	 -0.5871232000 	 -2.7681610000 
1168.90 	 224.9829000 	 2.411825 	 -0.5835311000 	 -2.7647240000 
1169.10 	 224.9829000 	 2.411850 	 -0.5870183000 	 -2.7680780000 
1169.30 	 224.9829000 	 2.411850 	 -0.5838903000 	 -2.7648480000 
1169.50 	 224.9877000 	 2.411850 	 -0.5869802000 	 -2.7681420000 
1169.70 	 224.9829000 	 2.411875 	 -0.5837345000 	 -2.7649340000 
1169.90 	 224.9829000 	 2.411875 	 -0.5870755000 	 -2.7681450000 
1170.10 	 224.9797000 	 2.411925 	 -0.5837663000 	 -2.7648100000 
1170.30 	 224.9797000 	 2.411900 	 -0.5869229000 	 -2.7679510000 
1170.50 	 224.9797000 	 2.411900 	 -0.5839507000 	 -2.7648740000 
1170.70 	 224.9829000 	 2.411925 	 -0.5871900000 	 -2.7678390000 
1170.90 	 224.9861000 	 2.411925 	 -0.5838553000 	 -2.7643550000 
1171.10 	 224.9877000 	 2.411950 	 -0.5869897000 	 -2.7676270000 
1171.30 	 224.9877000 	 2.411950 	 -0.5838394000 	 -2.7644030000 
1171.50 	 224.9877000 	 2.411950 	 -0.5868912000 	 -2.7675720000 
1171.70 	 224.9877000 	 2.411975 	 -0.5842717000 	 -2.7646030000 
1171.90 	 224.9908000 	 2.411975 	 -0.5866305000 	 -2.7672930000 
1172.10 	 224.9908000 	 2.412000 	 -0.5845483000 	 -2.7650420000 
1172.30 	 224.9908000 	 2.412000 	 -0.5865319000 	 -2.7671270000 
1172.50 	 224.9893000 	 2.412000 	 -0.5847549000 	 -2.7651210000 
1172.70 	 224.9877000 	 2.412000 	 -0.5863603000 	 -2.7671460000 
1172.90 	 224.9877000 	 2.412000 	 -0.5849171000 	 -2.7650960000 
1173.10 	 224.9908000 	 2.412000 	 -0.5862617000 	 -2.7668950000 
1173.30 	 224.9956000 	 2.412000 	 -0.5849298000 	 -2.7651690000 
1173.50 	 224.9972000 	 2.412000 	 -0.5859979000 	 -2.7666950000 
1173.70 	 224.9988000 	 2.412000 	 -0.5854003000 	 -2.7654360000 
1173.90 	 224.9988000 	 2.412000 	 -0.5857658000 	 -2.7665230000 
1174.10 	 224.9956000 	 2.412000 	 -0.5856450000 	 -2.7656360000 
1174.30 	 224.9908000 	 2.412000 	 -0.5858104000 	 -2.7664470000 
1174.50 	 224.9877000 	 2.412000 	 -0.5854161000 	 -2.7657000000 
1174.70 	 224.9877000 	 2.412000 	 -0.5853208000 	 -2.7661960000 
1174.90 	 224.9877000 	 2.412025 	 -0.5857245000 	 -2.7658560000 
1175.10 	 224.9877000 	 2.412025 	 -0.5853081000 	 -2.7660820000 
1175.30 	 224.9908000 	 2.412050 	 -0.5859852000 	 -2.7661010000 
1175.50 	 224.9956000 	 2.412050 	 -0.5853176000 	 -2.7662400000 
1175.70 	 224.9972000 	 2.412050 	 -0.5860233000 	 -2.7663770000 
1175.90 	 224.9988000 	 2.412050 	 -0.5850093000 	 -2.7661550000 
1176.10 	 224.9988000 	 2.412050 	 -0.5859661000 	 -2.7661480000 
1176.30 	 224.9956000 	 2.412050 	 -0.5854924000 	 -2.7663100000 
1176.50 	 224.9956000 	 2.412050 	 -0.5859661000 	 -2.7660850000 
1176.70 	 224.9956000 	 2.412050 	 -0.5854321000 	 -2.7664920000 
1176.90 	 224.9956000 	 2.412050 	 -0.5859725000 	 -2.7661260000 
1177.10 	 224.9988000 	 2.412050 	 -0.5852954000 	 -2.7662370000 
1177.30 	 224.9988000 	 2.412050 	 -0.5861378000 	 -2.7661670000 
1177.50 	 224.9988000 	 2.412050 	 -0.5849807000 	 -2.7658780000 
1177.70 	 224.9956000 	 2.412050 	 -0.5861950000 	 -2.7664380000 
1177.90 	 224.9956000 	 2.412050 	 -0.5852159000 	 -2.7660180000 
1178.10 	 224.9956000 	 2.412050 	 -0.5860615000 	 -2.7661130000 
1178.30 	 224.9908000 	 2.412050 	 -0.5852795000 	 -2.7659830000 
1178.50 	 224.9877000 	 2.412050 	 -0.5862300000 	 -2.7663610000 
1178.70 	 224.9845000 	 2.412050 	 -0.5850887000 	 -2.7658750000 
1178.90 	 224.9829000 	 2.412050 	 -0.5861886000 	 -2.7665010000 
1179.10 	 224.9797000 	 2.412075 	 -0.5848916000 	 -2.7658560000 
1179.30 	 224.9797000 	 2.412075 	 -0.5861982000 	 -2.7661610000 
1179.50 	 224.9797000 	 2.412100 	 -0.5848503000 	 -2.7658750000 
1179.70 	 224.9797000 	 2.412125 	 -0.5863507000 	 -2.7666730000 
1179.90 	 224.9797000 	 2.412100 	 -0.5847454000 	 -2.7657760000 
1180.10 	 224.9829000 	 2.412125 	 -0.5868085000 	 -2.7668570000 
1180.30 	 224.9829000 	 2.412150 	 -0.5847613000 	 -2.7656240000 
1180.50 	 224.9877000 	 2.412175 	 -0.5869102000 	 -2.7668760000 
1180.70 	 224.9877000 	 2.412150 	 -0.5845960000 	 -2.7652960000 
1180.90 	 224.9877000 	 2.412150 	 -0.5869992000 	 -2.7669650000 
1181.10 	 224.9877000 	 2.412175 	 -0.5842749000 	 -2.7650010000 
1181.30 	 224.9877000 	 2.412200 	 -0.5870438000 	 -2.7670540000 
1181.50 	 224.9908000 	 2.412225 	 -0.5843703000 	 -2.7652330000 
1181.70 	 224.9908000 	 2.412200 	 -0.5870851000 	 -2.7668480000 
1181.90 	 224.9908000 	 2.412200 	 -0.5845324000 	 -2.7652040000 
1182.10 	 224.9908000 	 2.412200 	 -0.5870755000 	 -2.7669050000 
1182.30 	 224.9908000 	 2.412200 	 -0.5843289000 	 -2.7652580000 
1182.50 	 224.9924000 	 2.412200 	 -0.5869738000 	 -2.7670890000 
1182.70 	 224.9956000 	 2.412200 	 -0.5842336000 	 -2.7651370000 
1182.90 	 224.9956000 	 2.412200 	 -0.5869897000 	 -2.7669460000 
1183.10 	 224.9972000 	 2.412200 	 -0.5842368000 	 -2.7652140000 
1183.30 	 224.9956000 	 2.412200 	 -0.5871010000 	 -2.7671530000 
1183.50 	 224.9924000 	 2.412200 	 -0.5841128000 	 -2.7648510000 
1183.70 	 224.9908000 	 2.412200 	 -0.5874507000 	 -2.7673750000 
1183.90 	 224.9877000 	 2.412200 	 -0.5841605000 	 -2.7646830000 
1184.10 	 224.9829000 	 2.412200 	 -0.5875810000 	 -2.7675220000 
1184.30 	 224.9813000 	 2.412225 	 -0.5838521000 	 -2.7645870000 
1184.50 	 224.9797000 	 2.412250 	 -0.5877240000 	 -2.7676070000 
1184.70 	 224.9797000 	 2.412250 	 -0.5837536000 	 -2.7645140000 
1184.90 	 224.9749000 	 2.412275 	 -0.5877304000 	 -2.7678330000 
1185.10 	 224.9781000 	 2.412275 	 -0.5839284000 	 -2.7643590000 
1185.30 	 224.9797000 	 2.412275 	 -0.5877876000 	 -2.7677850000 
1185.50 	 224.9797000 	 2.412300 	 -0.5837854000 	 -2.7643870000 
1185.70 	 224.9797000 	 2.412300 	 -0.5878894000 	 -2.7678620000 
1185.90 	 224.9797000 	 2.412300 	 -0.5838108000 	 -2.7643300000 
1186.10 	 224.9829000 	 2.412325 	 -0.5878671000 	 -2.7679090000 
1186.30 	 224.9829000 	 2.412350 	 -0.5839189000 	 -2.7644380000 
1186.50 	 224.9877000 	 2.412350 	 -0.5879657000 	 -2.7679570000 
1186.70 	 224.9877000 	 2.412350 	 -0.5839284000 	 -2.7646030000 
1186.90 	 224.9877000 	 2.412350 	 -0.5880356000 	 -2.7681990000 
1187.10 	 224.9908000 	 2.412375 	 -0.5838363000 	 -2.7643810000 
1187.30 	 224.9908000 	 2.412400 	 -0.5877845000 	 -2.7680560000 
1187.50 	 224.9908000 	 2.412400 	 -0.5839157000 	 -2.7644280000 
1187.70 	 224.9908000 	 2.412400 	 -0.5879688000 	 -2.7678940000 
1187.90 	 224.9908000 	 2.412400 	 -0.5840524000 	 -2.7644440000 
1188.10 	 224.9908000 	 2.412400 	 -0.5878671000 	 -2.7679600000 
1188.30 	 224.9908000 	 2.412400 	 -0.5840238000 	 -2.7644670000 
1188.50 	 224.9908000 	 2.412400 	 -0.5876319000 	 -2.7679220000 
1188.70 	 224.9924000 	 2.412400 	 -0.5841033000 	 -2.7645180000 
1188.90 	 224.9956000 	 2.412400 	 -0.5878194000 	 -2.7680050000 
1189.10 	 224.9988000 	 2.412400 	 -0.5839856000 	 -2.7645620000 
1189.30 	 224.9988000 	 2.412400 	 -0.5876510000 	 -2.7677540000 
1189.50 	 224.9972000 	 2.412400 	 -0.5840715000 	 -2.7646160000 
1189.70 	 224.9956000 	 2.412400 	 -0.5873330000 	 -2.7678330000 
1189.90 	 224.9956000 	 2.412400 	 -0.5842400000 	 -2.7647970000 
1190.10 	 224.9956000 	 2.412400 	 -0.5874634000 	 -2.7678710000 
1190.30 	 224.9908000 	 2.412400 	 -0.5841128000 	 -2.7645330000 
1190.50 	 224.9908000 	 2.412400 	 -0.5874475000 	 -2.7680180000 
1190.70 	 224.9908000 	 2.412400 	 -0.5843194000 	 -2.7647430000 
1190.90 	 224.9877000 	 2.412400 	 -0.5874920000 	 -2.7679600000 
1191.10 	 224.9877000 	 2.412400 	 -0.5841605000 	 -2.7648350000 
1191.30 	 224.9829000 	 2.412400 	 -0.5871169000 	 -2.7677030000 
1191.50 	 224.9829000 	 2.412400 	 -0.5843735000 	 -2.7649590000 
1191.70 	 224.9877000 	 2.412400 	 -0.5870565000 	 -2.7676580000 
1191.90 	 224.9877000 	 2.412425 	 -0.5846087000 	 -2.7649400000 
1192.10 	 224.9908000 	 2.412450 	 -0.5870278000 	 -2.7679540000 
1192.30 	 224.9924000 	 2.412450 	 -0.5846564000 	 -2.7649660000 
1192.50 	 224.9956000 	 2.412450 	 -0.5870438000 	 -2.7676840000 
1192.70 	 224.9988000 	 2.412450 	 -0.5850124000 	 -2.7653340000 
1192.90 	 224.9988000 	 2.412450 	 -0.5872726000 	 -2.7679090000 
1193.10 	 224.9988000 	 2.412450 	 -0.5849743000 	 -2.7652450000 
1193.30 	 224.9988000 	 2.412450 	 -0.5872345000 	 -2.7680400000 
1193.50 	 224.9988000 	 2.412450 	 -0.5848058000 	 -2.7651090000 
1193.70 	 224.9988000 	 2.412450 	 -0.5873076000 	 -2.7680140000 
1193.90 	 224.9908000 	 2.412450 	 -0.5847931000 	 -2.7652550000 
1194.10 	 224.9861000 	 2.412450 	 -0.5870628000 	 -2.7677980000 
1194.30 	 224.9797000 	 2.412450 	 -0.5848821000 	 -2.7652490000 
1194.50 	 224.9749000 	 2.412450 	 -0.5871964000 	 -2.7679410000 
1194.70 	 224.9734000 	 2.412475 	 -0.5847549000 	 -2.7650330000 
1194.90 	 224.9718000 	 2.412500 	 -0.5870883000 	 -2.7678390000 
1195.10 	 224.9749000 	 2.412525 	 -0.5847327000 	 -2.7653190000 
1195.30 	 224.9749000 	 2.412550 	 -0.5869325000 	 -2.7676840000 
1195.50 	 224.9797000 	 2.412575 	 -0.5848217000 	 -2.7651980000 
1195.70 	 224.9797000 	 2.412575 	 -0.5872472000 	 -2.7676270000 
1195.90 	 224.9797000 	 2.412575 	 -0.5848249000 	 -2.7652170000 
1196.10 	 224.9829000 	 2.412600 	 -0.5870819000 	 -2.7676650000 
1196.30 	 224.9829000 	 2.412600 	 -0.5850665000 	 -2.7650390000 
1196.50 	 224.9877000 	 2.412600 	 -0.5872790000 	 -2.7677540000 
1196.70 	 224.9877000 	 2.412600 	 -0.5849870000 	 -2.7649880000 
1196.90 	 224.9908000 	 2.412625 	 -0.5870183000 	 -2.7676070000 
1197.10 	 224.9956000 	 2.412650 	 -0.5851333000 	 -2.7652800000 
1197.30 	 224.9988000 	 2.412675 	 -0.5871137000 	 -2.7675150000 
1197.50 	 225.0036000 	 2.412650 	 -0.5853049000 	 -2.7651880000 
1197.70 	 225.0036000 	 2.412650 	 -0.5871105000 	 -2.7674480000 
1197.90 	 225.0067000 	 2.412650 	 -0.5855401000 	 -2.7657320000 
1198.10 	 225.0067000 	 2.412650 	 -0.5867577000 	 -2.7670130000 
1198.30 	 225.0067000 	 2.412650 	 -0.5857150000 	 -2.7657220000 
1198.50 	 225.0067000 	 2.412650 	 -0.5866241000 	 -2.7671310000 
1198.70 	 225.0067000 	 2.412650 	 -0.5855942000 	 -2.7656010000 
1198.90 	 225.0052000 	 2.412650 	 -0.5868180000 	 -2.7672770000 
1199.10 	 224.9988000 	 2.412650 	 -0.5855783000 	 -2.7654810000 
1199.30 	 224.9988000 	 2.412650 	 -0.5866464000 	 -2.7671780000 
1199.50 	 224.9956000 	 2.412650 	 -0.5857976000 	 -2.7658270000 
1199.70 	 224.9908000 	 2.412650 	 -0.5867290000 	 -2.7671690000 
1199.90 	 224.9877000 	 2.412650 	 -0.5856800000 	 -2.7657570000 
1200.10 	 224.9877000 	 2.412650 	 -0.5861695000 	 -2.7668030000 
1200.30 	 224.9877000 	 2.412650 	 -0.5861664000 	 -2.7661070000 
1200.50 	 224.9877000 	 2.412650 	 -0.5861664000 	 -2.7666950000 
1200.70 	 224.9877000 	 2.412650 	 -0.5860488000 	 -2.7658940000 
1200.90 	 224.9908000 	 2.412650 	 -0.5862681000 	 -2.7668000000 
1201.10 	 224.9908000 	 2.412650 	 -0.5861092000 	 -2.7659100000 
1201.30 	 224.9877000 	 2.412675 	 -0.5863698000 	 -2.7669720000 
1201.50 	 224.9829000 	 2.412700 	 -0.5859025000 	 -2.7657830000 
1201.70 	 224.9829000 	 2.412725 	 -0.5865892000 	 -2.7672510000 
1201.90 	 224.9797000 	 2.412700 	 -0.5860488000 	 -2.7657540000 
1202.10 	 224.9813000 	 2.412700 	 -0.5862744000 	 -2.7669460000 
1202.30 	 224.9797000 	 2.412725 	 -0.5861505000 	 -2.7658840000 
1202.50 	 224.9797000 	 2.412750 	 -0.5859470000 	 -2.7665390000 
1202.70 	 224.9829000 	 2.412775 	 -0.5866178000 	 -2.7661320000 
1202.90 	 224.9877000 	 2.412750 	 -0.5858612000 	 -2.7662560000 
1203.10 	 224.9908000 	 2.412750 	 -0.5868340000 	 -2.7663710000 
1203.30 	 224.9908000 	 2.412750 	 -0.5855560000 	 -2.7660430000 
1203.50 	 224.9956000 	 2.412750 	 -0.5866814000 	 -2.7663640000 
1203.70 	 224.9956000 	 2.412750 	 -0.5856927000 	 -2.7662820000 
1203.90 	 224.9956000 	 2.412750 	 -0.5865256000 	 -2.7664600000 
1204.10 	 224.9956000 	 2.412750 	 -0.5856927000 	 -2.7661130000 
1204.30 	 224.9972000 	 2.412750 	 -0.5868085000 	 -2.7665070000 
1204.50 	 224.9988000 	 2.412750 	 -0.5857309000 	 -2.7661230000 
1204.70 	 224.9988000 	 2.412750 	 -0.5869071000 	 -2.7666630000 
1204.90 	 224.9988000 	 2.412750 	 -0.5856482000 	 -2.7660240000 
1205.10 	 224.9988000 	 2.412750 	 -0.5869770000 	 -2.7665490000 
1205.30 	 224.9988000 	 2.412750 	 -0.5856578000 	 -2.7660880000 
1205.50 	 224.9988000 	 2.412750 	 -0.5868721000 	 -2.7666250000 
1205.70 	 224.9972000 	 2.412750 	 -0.5855624000 	 -2.7659670000 
1205.90 	 224.9972000 	 2.412750 	 -0.5868880000 	 -2.7665300000 
1206.10 	 224.9956000 	 2.412750 	 -0.5856006000 	 -2.7660430000 
1206.30 	 224.9956000 	 2.412750 	 -0.5866845000 	 -2.7664920000 
1206.50 	 224.9908000 	 2.412750 	 -0.5854003000 	 -2.7660110000 
1206.70 	 224.9908000 	 2.412750 	 -0.5870914000 	 -2.7669620000 
1206.90 	 224.9877000 	 2.412750 	 -0.5852286000 	 -2.7655730000 
1207.10 	 224.9877000 	 2.412775 	 -0.5874602000 	 -2.7669300000 
1207.30 	 224.9861000 	 2.412800 	 -0.5849679000 	 -2.7654200000 
1207.50 	 224.9829000 	 2.412825 	 -0.5873458000 	 -2.7670920000 
1207.70 	 224.9829000 	 2.412800 	 -0.5850093000 	 -2.7654390000 
1207.90 	 224.9829000 	 2.412800 	 -0.5876477000 	 -2.7672070000 
1208.10 	 224.9829000 	 2.412825 	 -0.5850124000 	 -2.7655510000 
1208.30 	 224.9829000 	 2.412850 	 -0.5875556000 	 -2.7672130000 
1208.50 	 224.9829000 	 2.412875 	 -0.5852254000 	 -2.7655760000 
1208.70 	 224.9829000 	 2.412850 	 -0.5876191000 	 -2.7670700000 
1208.90 	 224.9829000 	 2.412850 	 -0.5849648000 	 -2.7652450000 
1209.10 	 224.9877000 	 2.412875 	 -0.5877908000 	 -2.7673310000 
1209.30 	 224.9877000 	 2.412900 	 -0.5849616000 	 -2.7653150000 
1209.50 	 224.9877000 	 2.412925 	 -0.5877431000 	 -2.7672510000 
1209.70 	 224.9877000 	 2.412900 	 -0.5850983000 	 -2.7653820000 
1209.90 	 224.9877000 	 2.412900 	 -0.5879402000 	 -2.7671650000 
1210.10 	 224.9908000 	 2.412925 	 -0.5851269000 	 -2.7652870000 
1210.30 	 224.9908000 	 2.412950 	 -0.5879243000 	 -2.7674200000 
1210.50 	 224.9988000 	 2.412975 	 -0.5849965000 	 -2.7652100000 
1210.70 	 225.0020000 	 2.412950 	 -0.5880674000 	 -2.7676870000 
1210.90 	 225.0036000 	 2.412950 	 -0.5847136000 	 -2.7652550000 
1211.10 	 225.0036000 	 2.412950 	 -0.5880610000 	 -2.7676840000 
1211.30 	 225.0036000 	 2.412950 	 -0.5848439000 	 -2.7652610000 
1211.50 	 225.0020000 	 2.412950 	 -0.5880356000 	 -2.7678460000 
1211.70 	 224.9988000 	 2.412950 	 -0.5845833000 	 -2.7650420000 
1211.90 	 224.9956000 	 2.412950 	 -0.5881310000 	 -2.7680620000 
1212.10 	 224.9956000 	 2.412950 	 -0.5846373000 	 -2.7650070000 
1212.30 	 224.9908000 	 2.412950 	 -0.5882549000 	 -2.7681350000 
1212.50 	 224.9893000 	 2.412950 	 -0.5846437000 	 -2.7651210000 
1212.70 	 224.9877000 	 2.412950 	 -0.5883281000 	 -2.7679760000 
1212.90 	 224.9829000 	 2.412950 	 -0.5846310000 	 -2.7650200000 
1213.10 	 224.9829000 	 2.412950 	 -0.5882962000 	 -2.7680330000 
1213.30 	 224.9797000 	 2.412950 	 -0.5846627000 	 -2.7650480000 
1213.50 	 224.9797000 	 2.412975 	 -0.5883598000 	 -2.7678010000 
1213.70 	 224.9797000 	 2.413000 	 -0.5847867000 	 -2.7649560000 
1213.90 	 224.9797000 	 2.413000 	 -0.5884584000 	 -2.7678780000 
1214.10 	 224.9797000 	 2.413000 	 -0.5847136000 	 -2.7650290000 
1214.30 	 224.9797000 	 2.413000 	 -0.5883535000 	 -2.7678040000 
1214.50 	 224.9765000 	 2.413025 	 -0.5848725000 	 -2.7651050000 
1214.70 	 224.9797000 	 2.413050 	 -0.5883121000 	 -2.7679630000 
1214.90 	 224.9749000 	 2.413075 	 -0.5846946000 	 -2.7650480000 
1215.10 	 224.9749000 	 2.413075 	 -0.5885029000 	 -2.7679090000 
1215.30 	 224.9797000 	 2.413075 	 -0.5848694000 	 -2.7651820000 
1215.50 	 224.9797000 	 2.413100 	 -0.5884107000 	 -2.7680240000 
1215.70 	 224.9829000 	 2.413125 	 -0.5848789000 	 -2.7651570000 
1215.90 	 224.9829000 	 2.413100 	 -0.5884457000 	 -2.7680750000 
1216.10 	 224.9877000 	 2.413125 	 -0.5847645000 	 -2.7652450000 
1216.30 	 224.9877000 	 2.413150 	 -0.5885315000 	 -2.7681830000 
1216.50 	 224.9908000 	 2.413150 	 -0.5848598000 	 -2.7650580000 
1216.70 	 224.9908000 	 2.413150 	 -0.5887222000 	 -2.7684470000 
1216.90 	 224.9956000 	 2.413150 	 -0.5847232000 	 -2.7649690000 
1217.10 	 224.9924000 	 2.413150 	 -0.5887286000 	 -2.7685930000 
1217.30 	 224.9924000 	 2.413150 	 -0.5846564000 	 -2.7649970000 
1217.50 	 224.9908000 	 2.413150 	 -0.5886523000 	 -2.7682270000 
1217.70 	 224.9908000 	 2.413150 	 -0.5847454000 	 -2.7650010000 
1217.90 	 224.9940000 	 2.413150 	 -0.5887445000 	 -2.7683730000 
1218.10 	 224.9940000 	 2.413150 	 -0.5848789000 	 -2.7649560000 
1218.30 	 224.9956000 	 2.413150 	 -0.5886968000 	 -2.7683730000 
1218.50 	 224.9956000 	 2.413150 	 -0.5847359000 	 -2.7650900000 
1218.70 	 224.9988000 	 2.413150 	 -0.5886682000 	 -2.7684620000 
1218.90 	 224.9988000 	 2.413150 	 -0.5847422000 	 -2.7649370000 
1219.10 	 224.9988000 	 2.413150 	 -0.5887413000 	 -2.7682750000 
1219.30 	 224.9988000 	 2.413150 	 -0.5845706000 	 -2.7650710000 
1219.50 	 224.9988000 	 2.413150 	 -0.5886269000 	 -2.7683730000 
1219.70 	 224.9988000 	 2.413150 	 -0.5848217000 	 -2.7650860000 
1219.90 	 224.9956000 	 2.413150 	 -0.5886428000 	 -2.7684310000 
1220.10 	 224.9956000 	 2.413150 	 -0.5846755000 	 -2.7650420000 
1220.30 	 224.9956000 	 2.413150 	 -0.5888240000 	 -2.7685010000 
1220.50 	 224.9956000 	 2.413150 	 -0.5846341000 	 -2.7649400000 
1220.70 	 224.9956000 	 2.413150 	 -0.5886586000 	 -2.7685580000 
1220.90 	 224.9908000 	 2.413150 	 -0.5846310000 	 -2.7649150000 
1221.10 	 224.9908000 	 2.413150 	 -0.5885792000 	 -2.7685070000 
1221.30 	 224.9908000 	 2.413150 	 -0.5847836000 	 -2.7648480000 
1221.50 	 224.9908000 	 2.413150 	 -0.5886968000 	 -2.7685450000 
1221.70 	 224.9893000 	 2.413150 	 -0.5847073000 	 -2.7648160000 
1221.90 	 224.9908000 	 2.413150 	 -0.5887413000 	 -2.7684090000 
1222.10 	 224.9877000 	 2.413150 	 -0.5846119000 	 -2.7647880000 
1222.30 	 224.9877000 	 2.413150 	 -0.5887508000 	 -2.7684620000 
1222.50 	 224.9877000 	 2.413175 	 -0.5848885000 	 -2.7655950000 
1222.70 	 224.9893000 	 2.413200 	 -0.5886650000 	 -2.7696990000 
1222.90 	 224.9877000 	 2.413200 	 -0.5848630000 	 -2.7661070000 
1223.10 	 224.9877000 	 2.413225 	 -0.5888494000 	 -2.7684500000 
1223.30 	 224.9829000 	 2.413200 	 -0.5847549000 	 -2.7648350000 
1223.50 	 224.9829000 	 2.413200 	 -0.5888144000 	 -2.7685640000 
1223.70 	 224.9829000 	 2.413225 	 -0.5847549000 	 -2.7648320000 
1223.90 	 224.9797000 	 2.413250 	 -0.5886968000 	 -2.7684090000 
1224.10 	 224.9829000 	 2.413275 	 -0.5847962000 	 -2.7647720000 
1224.30 	 224.9813000 	 2.413250 	 -0.5886428000 	 -2.7685010000 
1224.50 	 224.9797000 	 2.413250 	 -0.5848090000 	 -2.7649120000 
1224.70 	 224.9797000 	 2.413275 	 -0.5883535000 	 -2.7683480000 
1224.90 	 224.9797000 	 2.413300 	 -0.5845420000 	 -2.7647910000 
1225.10 	 224.9749000 	 2.413325 	 -0.5884202000 	 -2.7684090000 
1225.30 	 224.9749000 	 2.413325 	 -0.5848789000 	 -2.7647240000 
1225.50 	 224.9797000 	 2.413325 	 -0.5886872000 	 -2.7684810000 
1225.70 	 224.9797000 	 2.413350 	 -0.5847836000 	 -2.7647460000 
1225.90 	 224.9829000 	 2.413350 	 -0.5886714000 	 -2.7683540000 
1226.10 	 224.9829000 	 2.413350 	 -0.5840492000 	 -2.7649620000 
1226.30 	 224.9829000 	 2.413375 	 -0.5864875000 	 -2.7686150000 
1226.50 	 224.9861000 	 2.413400 	 -0.5825011000 	 -2.7649880000 
1226.70 	 224.9908000 	 2.413425 	 -0.5859089000 	 -2.7686050000 
1226.90 	 224.9956000 	 2.413400 	 -0.5850093000 	 -2.7649470000 
1227.10 	 224.9956000 	 2.413400 	 -0.5888812000 	 -2.7686760000 
1227.30 	 224.9988000 	 2.413400 	 -0.5851237000 	 -2.7649690000 
1227.50 	 225.0036000 	 2.413400 	 -0.5890083000 	 -2.7686020000 
1227.70 	 225.0036000 	 2.413400 	 -0.5850284000 	 -2.7649660000
[truncated: 302,956 more chars]
