# Supplementary material for: Scott Blair Fractional-Type Viscoelastic Behavior of Clear Spruce Wood: Influence of Compression Wood on Power-Law Stiffness Parameters
Source: Materials (Basel). 2024 Nov 9;17(22):5477. doi: 10.3390/ma17225477 (PMC11595321; doi:10.3390/ma17225477)
Supplement: Supplementary file 1 [file materials-17-05477-s001.zip › DATA_MDPI_upload.d/00_23_225.txt]

Bezeichnung: 	 00_23_225 
Bezeichnung Kofler: 	 23 
temperature [deg C] 	 moisture content [%] 	 raw density [kg/m³] 	 width [mm] 	 height [mm] 	 length [mm] 	 creepforce [N] 	 holding time [s] 	 reaction wood [%] 
20 	 11.84 	 512.6 	 15.14 	 15.06 	 240 	 225 	 1800 	 30.47 
-------------- Daten Shimadzu AGX 10 kN & 2 x HBM WA 20 -------------- 
1 _ 1 
Zeit 	 Kraft 	 Weg 	 Ext.1 	 Ext.2 
sec 	 N 	 mm 	 mm 	 mm 
0.00 	 4.5283640 	 0.000000 	 0.0026416780 	 0.0029786430 
0.20 	 4.5283640 	 0.002375 	 0.0038560230 	 0.0028165180 
0.40 	 5.1339470 	 0.005675 	 -0.0020345050 	 0.0029373170 
0.60 	 5.4677330 	 0.009000 	 0.0007947286 	 0.0019741060 
0.80 	 5.7760870 	 0.012350 	 0.0022315980 	 0.0020122530 
1.00 	 5.6234990 	 0.015675 	 0.0074799860 	 -0.0204308800 
1.20 	 5.8333080 	 0.019000 	 0.0094095870 	 -0.0206820200 
1.40 	 6.0256320 	 0.022350 	 0.0128777800 	 -0.0266997000 
1.60 	 6.2004720 	 0.025675 	 0.0183518700 	 -0.0285593700 
1.80 	 6.3244500 	 0.029000 	 0.0216070800 	 -0.0355307300 
2.00 	 6.5247220 	 0.032350 	 0.0258604700 	 -0.0400765700 
2.20 	 6.6693630 	 0.035675 	 0.0289948800 	 -0.0455474900 
2.40 	 6.8616870 	 0.039000 	 0.0314585400 	 -0.0512313800 
2.60 	 7.0540110 	 0.042350 	 0.0358899400 	 -0.0566101100 
2.80 	 7.2511040 	 0.045675 	 0.0391260800 	 -0.0597922000 
3.00 	 7.4068700 	 0.049000 	 0.0441042600 	 -0.0656445800 
3.20 	 7.5499220 	 0.052350 	 0.0478744500 	 -0.0733057600 
3.40 	 7.7152250 	 0.055675 	 0.0520610800 	 -0.0803566000 
3.60 	 7.9027810 	 0.059000 	 0.0557263700 	 -0.0864378600 
3.80 	 8.0617270 	 0.062350 	 0.0592962900 	 -0.0909805300 
4.00 	 8.2731250 	 0.065675 	 0.0648148900 	 -0.0961589800 
4.20 	 8.4209440 	 0.069000 	 0.0672435800 	 -0.1020559000 
4.40 	 8.6100890 	 0.072350 	 0.0711250300 	 -0.1076476000 
4.60 	 8.7229410 	 0.075675 	 0.0766468000 	 -0.1171748000 
4.80 	 8.9502330 	 0.079025 	 0.0808588600 	 -0.1209100000 
5.00 	 9.0789790 	 0.082350 	 0.0863393200 	 -0.1282183000 
5.20 	 9.2506410 	 0.085675 	 0.0881513000 	 -0.1336416000 
5.40 	 9.3412400 	 0.089025 	 0.0919214900 	 -0.1411851000 
5.60 	 9.5701220 	 0.092350 	 0.0945091200 	 -0.1464335000 
5.80 	 9.7751620 	 0.095675 	 0.0987211800 	 -0.1505121000 
6.00 	 9.9341080 	 0.099025 	 0.1022116000 	 -0.1557763000 
6.10 	 10.0008600 	 0.100675 	 0.1017412000 	 -0.1603635000 
6.20 	 10.0723900 	 0.103000 	 0.1063633000 	 -0.1613617000 
6.40 	 11.2390500 	 0.131475 	 0.1331266000 	 -0.2033583000 
6.60 	 13.7837700 	 0.202300 	 0.2731895000 	 -0.3531965000 
6.80 	 20.6343300 	 0.300425 	 0.3395462000 	 -0.5084832000 
7.00 	 26.2308100 	 0.346075 	 0.3661283000 	 -0.5913321000 
7.20 	 30.2394200 	 0.383400 	 0.3646564000 	 -0.6243007000 
7.40 	 35.0507100 	 0.422775 	 0.3322792000 	 -0.6585979000 
7.60 	 39.2023700 	 0.457975 	 0.3030523000 	 -0.6869221000 
7.80 	 43.6846400 	 0.495600 	 0.2715842000 	 -0.7170232000 
8.00 	 48.1573800 	 0.530875 	 0.2416897000 	 -0.7481734000 
8.20 	 52.5395100 	 0.563900 	 0.2143065000 	 -0.7740561000 
8.40 	 56.9550200 	 0.596725 	 0.1855755000 	 -0.8018081000 
8.60 	 61.3196700 	 0.629125 	 0.1573880000 	 -0.8320459000 
8.80 	 65.7304200 	 0.661175 	 0.1320680000 	 -0.8572738000 
9.00 	 70.1093700 	 0.692925 	 0.1001263000 	 -0.8877595000 
9.20 	 74.4946800 	 0.724675 	 0.0715446500 	 -0.9163316000 
9.40 	 78.8339000 	 0.756325 	 0.0423526800 	 -0.9432856000 
9.60 	 83.2176200 	 0.788000 	 0.0147787700 	 -0.9711297000 
9.80 	 87.6347200 	 0.819050 	 -0.0124486300 	 -0.9934902000 
10.00 	 91.8213500 	 0.849825 	 -0.0400956500 	 -1.0182990000 
10.20 	 96.2019000 	 0.880650 	 -0.0678857200 	 -1.0470450000 
10.40 	 100.6190000 	 0.911325 	 -0.0968933100 	 -1.0707700000 
10.60 	 104.9709000 	 0.941975 	 -0.1238028000 	 -1.0971770000 
10.80 	 109.3976000 	 0.972800 	 -0.1504294000 	 -1.1302880000 
11.00 	 113.7733000 	 1.003700 	 -0.1800473000 	 -1.1563170000 
11.20 	 118.2127000 	 1.034625 	 -0.2097797000 	 -1.1826670000 
11.40 	 122.8062000 	 1.065275 	 -0.2322737000 	 -1.2115380000 
11.60 	 127.4268000 	 1.094975 	 -0.2645206000 	 -1.2371030000 
11.80 	 131.9249000 	 1.123900 	 -0.2885787000 	 -1.2620510000 
12.00 	 136.3564000 	 1.152750 	 -0.3143787000 	 -1.2863160000 
12.20 	 140.8958000 	 1.181550 	 -0.3409227000 	 -1.3125800000 
12.40 	 145.3479000 	 1.210075 	 -0.3655338000 	 -1.3383800000 
12.60 	 149.7825000 	 1.238475 	 -0.3906187000 	 -1.3640630000 
12.80 	 154.2632000 	 1.266875 	 -0.4171244000 	 -1.3886740000 
13.00 	 158.8599000 	 1.295150 	 -0.4402987000 	 -1.4148240000 
13.20 	 163.1864000 	 1.323275 	 -0.4681810000 	 -1.4402830000 
13.40 	 167.7767000 	 1.351625 	 -0.4925124000 	 -1.4627010000 
13.60 	 172.2256000 	 1.379325 	 -0.5189959000 	 -1.4863590000 
13.80 	 176.7445000 	 1.406775 	 -0.5426185000 	 -1.5137200000 
14.00 	 181.2220000 	 1.434075 	 -0.5665461000 	 -1.5362770000 
14.20 	 185.5326000 	 1.461650 	 -0.5907790000 	 -1.5618010000 
14.40 	 190.0991000 	 1.489400 	 -0.6178920000 	 -1.5863930000 
14.60 	 194.6926000 	 1.516900 	 -0.6378778000 	 -1.6127490000 
14.80 	 199.1542000 	 1.544000 	 -0.6701088000 	 -1.6386600000 
15.00 	 203.6270000 	 1.571125 	 -0.6925392000 	 -1.6640150000 
15.20 	 208.0345000 	 1.598275 	 -0.7197475000 	 -1.6879590000 
15.40 	 212.5740000 	 1.625550 	 -0.7410431000 	 -1.7138830000 
15.60 	 217.0785000 	 1.652575 	 -0.7683436000 	 -1.7397180000 
15.80 	 221.5433000 	 1.679550 	 -0.7920774000 	 -1.7622790000 
15.90 	 223.8194000 	 1.693025 	 -0.8036550000 	 -1.7730970000 
16.00 	 225.8158000 	 1.700275 	 -0.8112367000 	 -1.7844200000 
16.20 	 225.8889000 	 1.701100 	 -0.8163707000 	 -1.7857810000 
16.40 	 225.5265000 	 1.700750 	 -0.8190187000 	 -1.7872460000 
16.60 	 225.2801000 	 1.700625 	 -0.8166122000 	 -1.7870680000 
16.80 	 224.9861000 	 1.700550 	 -0.8187389000 	 -1.7889440000 
17.00 	 224.8446000 	 1.700525 	 -0.8163261000 	 -1.7873260000 
17.20 	 224.7254000 	 1.700550 	 -0.8190377000 	 -1.7890520000 
17.40 	 224.5792000 	 1.700700 	 -0.8165296000 	 -1.7880310000 
17.60 	 224.4314000 	 1.700875 	 -0.8189392000 	 -1.7895130000 
17.80 	 224.3614000 	 1.701125 	 -0.8165105000 	 -1.7892840000 
18.00 	 224.2565000 	 1.701375 	 -0.8191745000 	 -1.7908100000 
18.20 	 224.2200000 	 1.701650 	 -0.8175278000 	 -1.7895670000 
18.40 	 224.2136000 	 1.701950 	 -0.8195782000 	 -1.7898050000 
18.60 	 224.0880000 	 1.702250 	 -0.8180237000 	 -1.7890900000 
18.80 	 224.1214000 	 1.702575 	 -0.8203538000 	 -1.7905550000 
19.00 	 224.0817000 	 1.702900 	 -0.8184433000 	 -1.7897510000 
19.20 	 224.0308000 	 1.703250 	 -0.8206145000 	 -1.7908190000 
19.40 	 224.0229000 	 1.703575 	 -0.8187707000 	 -1.7902600000 
19.60 	 224.0944000 	 1.703925 	 -0.8212090000 	 -1.7917540000 
19.80 	 224.0435000 	 1.704275 	 -0.8192031000 	 -1.7913850000 
20.00 	 224.0483000 	 1.704650 	 -0.8211263000 	 -1.7924280000 
20.20 	 224.0483000 	 1.705000 	 -0.8197371000 	 -1.7921640000 
20.40 	 223.9799000 	 1.705350 	 -0.8209610000 	 -1.7934230000 
20.60 	 224.0245000 	 1.705725 	 -0.8206749000 	 -1.7933180000 
20.80 	 223.9974000 	 1.706075 	 -0.8226490000 	 -1.7947260000 
21.00 	 223.9927000 	 1.706450 	 -0.8211867000 	 -1.7947290000 
21.20 	 224.0403000 	 1.706800 	 -0.8229319000 	 -1.7964200000 
21.40 	 224.0292000 	 1.707150 	 -0.8212916000 	 -1.7970210000 
21.60 	 224.0229000 	 1.707525 	 -0.8236313000 	 -1.7981180000 
21.80 	 224.0165000 	 1.707875 	 -0.8218861000 	 -1.7974690000 
22.00 	 224.0133000 	 1.708250 	 -0.8230972000 	 -1.7985880000 
22.20 	 224.0070000 	 1.708600 	 -0.8178584000 	 -1.7976190000 
22.40 	 224.0054000 	 1.708975 	 -0.8214474000 	 -1.7988780000 
22.60 	 224.0054000 	 1.709350 	 -0.8195114000 	 -1.7986870000 
22.80 	 224.0086000 	 1.709700 	 -0.8239396000 	 -1.7995900000 
23.00 	 224.0197000 	 1.710075 	 -0.8224773000 	 -1.7988010000 
23.20 	 224.0308000 	 1.710425 	 -0.8247884000 	 -1.7998280000 
23.40 	 224.0435000 	 1.710775 	 -0.8226140000 	 -1.7990490000 
23.60 	 224.0578000 	 1.711125 	 -0.8260632000 	 -1.8000190000 
23.80 	 224.0737000 	 1.711475 	 -0.8257834000 	 -1.7997200000 
24.00 	 224.0912000 	 1.711825 	 -0.8265018000 	 -1.8004890000 
24.20 	 224.1087000 	 1.712150 	 -0.8249982000 	 -1.8000160000 
24.40 	 224.1341000 	 1.712475 	 -0.8274205000 	 -1.8011730000 
24.60 	 224.1532000 	 1.712775 	 -0.8260155000 	 -1.8004770000 
24.80 	 224.1754000 	 1.713100 	 -0.8288193000 	 -1.8017900000 
25.00 	 224.1929000 	 1.713400 	 -0.8270772000 	 -1.8010580000 
25.20 	 224.2120000 	 1.713675 	 -0.8296140000 	 -1.8030900000 
25.40 	 224.2263000 	 1.713975 	 -0.8276494000 	 -1.8021110000 
25.60 	 224.2406000 	 1.714250 	 -0.8297729000 	 -1.8034520000 
25.80 	 224.2581000 	 1.714525 	 -0.8238093000 	 -1.8024640000 
26.00 	 224.2724000 	 1.714800 	 -0.8291658000 	 -1.8036270000 
26.20 	 224.2867000 	 1.715050 	 -0.8267562000 	 -1.8022730000 
26.40 	 224.2994000 	 1.715325 	 -0.8287207000 	 -1.8041830000 
26.60 	 224.3137000 	 1.715575 	 -0.8267879000 	 -1.8026450000 
26.80 	 224.3264000 	 1.715825 	 -0.8268452000 	 -1.8048030000 
27.00 	 224.3408000 	 1.716075 	 -0.8238443000 	 -1.8030230000 
27.20 	 224.3582000 	 1.716300 	 -0.8274396000 	 -1.8054040000 
27.40 	 224.3741000 	 1.716550 	 -0.8250427000 	 -1.8035280000 
27.60 	 224.3900000 	 1.716775 	 -0.8283361000 	 -1.8058010000 
27.80 	 224.4027000 	 1.716975 	 -0.8254623000 	 -1.8036400000 
28.00 	 224.4171000 	 1.717200 	 -0.8269215000 	 -1.8060490000 
28.20 	 224.4298000 	 1.717425 	 -0.8241685000 	 -1.8038940000 
28.40 	 224.4409000 	 1.717625 	 -0.8275540000 	 -1.8064590000 
28.60 	 224.4488000 	 1.717825 	 -0.8241272000 	 -1.8039070000 
28.80 	 224.4568000 	 1.718025 	 -0.8281072000 	 -1.8064820000 
29.00 	 224.4632000 	 1.718225 	 -0.8251445000 	 -1.8042760000 
29.20 	 224.4711000 	 1.718425 	 -0.8289782000 	 -1.8083860000 
29.40 	 224.4790000 	 1.718625 	 -0.8269342000 	 -1.8084530000 
29.60 	 224.4918000 	 1.718800 	 -0.8308792000 	 -1.8118410000 
29.80 	 224.4997000 	 1.718975 	 -0.8279546000 	 -1.8096670000 
30.00 	 224.5045000 	 1.719175 	 -0.8314292000 	 -1.8120730000 
30.20 	 224.5045000 	 1.719350 	 -0.8276145000 	 -1.8096030000 
30.40 	 224.4981000 	 1.719525 	 -0.8311049000 	 -1.8122450000 
30.60 	 224.4918000 	 1.719700 	 -0.8264987000 	 -1.8097880000 
30.80 	 224.4838000 	 1.719900 	 -0.8299478000 	 -1.8123750000 
31.00 	 224.4806000 	 1.720100 	 -0.8262634000 	 -1.8095050000 
31.20 	 224.4806000 	 1.720275 	 -0.8302879000 	 -1.8125060000 
31.40 	 224.4838000 	 1.720475 	 -0.8267180000 	 -1.8096070000 
31.60 	 224.4918000 	 1.720650 	 -0.8306408000 	 -1.8125570000 
31.80 	 224.5029000 	 1.720850 	 -0.8272330000 	 -1.8093970000 
32.00 	 224.5124000 	 1.721025 	 -0.8324718000 	 -1.8126110000 
32.20 	 224.5235000 	 1.721200 	 -0.8298111000 	 -1.8093780000 
32.40 	 224.5315000 	 1.721375 	 -0.8335622000 	 -1.8126870000 
32.60 	 224.5442000 	 1.721525 	 -0.8296458000 	 -1.8092980000 
32.80 	 224.5537000 	 1.721700 	 -0.8338324000 	 -1.8129250000 
33.00 	 224.5633000 	 1.721875 	 -0.8293819000 	 -1.8093550000 
33.20 	 224.5728000 	 1.722025 	 -0.8333142000 	 -1.8129670000 
33.40 	 224.5792000 	 1.722175 	 -0.8305931000 	 -1.8094060000 
33.60 	 224.5887000 	 1.722325 	 -0.8334382000 	 -1.8128970000 
33.80 	 224.5967000 	 1.722475 	 -0.8290990000 	 -1.8094890000 
34.00 	 224.6062000 	 1.722625 	 -0.8349546000 	 -1.8128240000 
34.20 	 224.6141000 	 1.722775 	 -0.8310509000 	 -1.8092160000 
34.40 	 224.6205000 	 1.722900 	 -0.8346462000 	 -1.8128140000 
34.60 	 224.6253000 	 1.723050 	 -0.8294582000 	 -1.8094090000 
34.80 	 224.6300000 	 1.723175 	 -0.8329296000 	 -1.8128460000 
35.00 	 224.6380000 	 1.723325 	 -0.8288765000 	 -1.8090850000 
35.20 	 224.6412000 	 1.723450 	 -0.8345699000 	 -1.8125850000 
35.40 	 224.6475000 	 1.723575 	 -0.8292230000 	 -1.8091390000 
35.60 	 224.6491000 	 1.723700 	 -0.8335463000 	 -1.8127120000 
35.80 	 224.6539000 	 1.723825 	 -0.8293470000 	 -1.8088120000 
36.00 	 224.6571000 	 1.723950 	 -0.8338324000 	 -1.8126110000 
36.20 	 224.6571000 	 1.724075 	 -0.8299255000 	 -1.8088400000 
36.40 	 224.6571000 	 1.724200 	 -0.8342012000 	 -1.8126960000 
36.60 	 224.6571000 	 1.724325 	 -0.8303134000 	 -1.8088910000 
36.80 	 224.6571000 	 1.724450 	 -0.8351453000 	 -1.8126070000 
37.00 	 224.6571000 	 1.724575 	 -0.8333429000 	 -1.8090720000 
37.20 	 224.6571000 	 1.724700 	 -0.8365567000 	 -1.8127660000 
37.40 	 224.6586000 	 1.724825 	 -0.8339214000 	 -1.8090600000 
37.60 	 224.6618000 	 1.724950 	 -0.8365726000 	 -1.8126710000 
37.80 	 224.6650000 	 1.725075 	 -0.8318456000 	 -1.8089610000 
38.00 	 224.6730000 	 1.725200 	 -0.8357112000 	 -1.8126770000 
38.20 	 224.6793000 	 1.725325 	 -0.8334954000 	 -1.8090030000 
38.40 	 224.6841000 	 1.725425 	 -0.8380668000 	 -1.8126650000 
38.60 	 224.6888000 	 1.725550 	 -0.8343728000 	 -1.8090600000 
38.80 	 224.6952000 	 1.725650 	 -0.8383306000 	 -1.8128810000 
39.00 	 224.7000000 	 1.725775 	 -0.8349673000 	 -1.8091550000 
39.20 	 224.7079000 	 1.725875 	 -0.8386612000 	 -1.8128590000 
39.40 	 224.7159000 	 1.725975 	 -0.8350722000 	 -1.8092760000 
39.60 	 224.7222000 	 1.726075 	 -0.8383306000 	 -1.8129830000 
39.80 	 224.7286000 	 1.726175 	 -0.8350436000 	 -1.8095620000 
40.00 	 224.7349000 	 1.726275 	 -0.8386771000 	 -1.8129090000 
40.20 	 224.7397000 	 1.726375 	 -0.8354219000 	 -1.8096220000 
40.40 	 224.7429000 	 1.726475 	 -0.8389282000 	 -1.8129730000 
40.60 	 224.7477000 	 1.726550 	 -0.8359464000 	 -1.8096670000 
40.80 	 224.7508000 	 1.726650 	 -0.8390872000 	 -1.8131890000 
41.00 	 224.7477000 	 1.726725 	 -0.8359210000 	 -1.8097880000 
41.20 	 224.7493000 	 1.726825 	 -0.8389346000 	 -1.8131220000 
41.40 	 224.7477000 	 1.726925 	 -0.8361785000 	 -1.8101690000 
41.60 	 224.7429000 	 1.727000 	 -0.8390077000 	 -1.8134660000 
41.80 	 224.7397000 	 1.727100 	 -0.8364900000 	 -1.8105320000 
42.00 	 224.7397000 	 1.727200 	 -0.8396180000 	 -1.8136410000 
42.20 	 224.7349000 	 1.727300 	 -0.8365440000 	 -1.8103090000 
42.40 	 224.7349000 	 1.727375 	 -0.8399010000 	 -1.8137930000 
42.60 	 224.7349000 	 1.727475 	 -0.8369954000 	 -1.8103790000 
42.80 	 224.7397000 	 1.727575 	 -0.8400218000 	 -1.8137010000 
43.00 	 224.7413000 	 1.727675 	 -0.8373134000 	 -1.8105760000 
43.20 	 224.7477000 	 1.727775 	 -0.8403556000 	 -1.8135580000 
43.40 	 224.7493000 	 1.727850 	 -0.8374818000 	 -1.8101720000 
43.60 	 224.7508000 	 1.727950 	 -0.8406798000 	 -1.8136470000 
43.80 	 224.7508000 	 1.728025 	 -0.8373070000 	 -1.8105250000 
44.00 	 224.7556000 	 1.728125 	 -0.8398406000 	 -1.8138790000 
44.20 	 224.7588000 	 1.728225 	 -0.8368428000 	 -1.8103540000 
44.40 	 224.7635000 	 1.728300 	 -0.8403270000 	 -1.8138090000 
44.60 	 224.7667000 	 1.728375 	 -0.8375486000 	 -1.8106810000 
44.80 	 224.7747000 	 1.728475 	 -0.8400599000 	 -1.8138120000 
45.00 	 224.7779000 	 1.728550 	 -0.8371957000 	 -1.8108620000 
45.20 	 224.7794000 	 1.728625 	 -0.8395576000 	 -1.8136560000 
45.40 	 224.7747000 	 1.728700 	 -0.8377616000 	 -1.8110660000 
45.60 	 224.7747000 	 1.728800 	 -0.8397611000 	 -1.8135960000 
45.80 	 224.7715000 	 1.728875 	 -0.8411058000 	 -1.8110620000 
46.00 	 224.7715000 	 1.728950 	 -0.8388169000 	 -1.8137330000 
46.20 	 224.7667000 	 1.729025 	 -0.8352184000 	 -1.8111610000 
46.40 	 224.7667000 	 1.729125 	 -0.8417702000 	 -1.8135640000 
46.60 	 224.7667000 	 1.729200 	 -0.8407784000 	 -1.8114310000 
46.80 	 224.7667000 	 1.729275 	 -0.8428161000 	 -1.8139300000 
47.00 	 224.7715000 	 1.729375 	 -0.8407021000 	 -1.8112470000 
47.20 	 224.7747000 	 1.729450 	 -0.8397102000 	 -1.8151470000 
47.40 	 224.7794000 	 1.729525 	 -0.8377552000 	 -1.8133320000 
47.60 	 224.7810000 	 1.729600 	 -0.8376026000 	 -1.8156500000 
47.80 	 224.7826000 	 1.729675 	 -0.8388678000 	 -1.8136660000 
48.00 	 224.7874000 	 1.729775 	 -0.8414682000 	 -1.8161490000 
48.20 	 224.7826000 	 1.729850 	 -0.8424314000 	 -1.8141940000 
48.40 	 224.7794000 	 1.729925 	 -0.8440335000 	 -1.8159640000 
48.60 	 224.7747000 	 1.730000 	 -0.8434772000 	 -1.8142510000 
48.80 	 224.7683000 	 1.730075 	 -0.8440240000 	 -1.8156690000 
49.00 	 224.7667000 	 1.730175 	 -0.8440495000 	 -1.8148330000 
49.20 	 224.7635000 	 1.730250 	 -0.8439859000 	 -1.8154880000 
49.40 	 224.7620000 	 1.730325 	 -0.8441384000 	 -1.8150420000 
49.60 	 224.7588000 	 1.730425 	 -0.8402061000 	 -1.8153830000 
49.80 	 224.7635000 	 1.730500 	 -0.8405685000 	 -1.8152050000 
50.00 	 224.7683000 	 1.730600 	 -0.8435059000 	 -1.8154400000 
50.20 	 224.7715000 	 1.730675 	 -0.8397548000 	 -1.8151600000 
50.40 	 224.7794000 	 1.730750 	 -0.8384005000 	 -1.8156050000 
50.60 	 224.7874000 	 1.730825 	 -0.8398024000 	 -1.8150300000 
50.80 	 224.7953000 	 1.730900 	 -0.8415254000 	 -1.8156470000 
51.00 	 224.8033000 	 1.730975 	 -0.8420372000 	 -1.8150840000 
51.20 	 224.8065000 	 1.731050 	 -0.8418369000 	 -1.8156620000 
51.40 	 224.8144000 	 1.731125 	 -0.8421834000 	 -1.8152080000 
51.60 	 224.8144000 	 1.731175 	 -0.8423328000 	 -1.8157320000 
51.80 	 224.8224000 	 1.731250 	 -0.8425267000 	 -1.8152110000 
52.00 	 224.8255000 	 1.731325 	 -0.8423615000 	 -1.8157580000 
52.20 	 224.8287000 	 1.731375 	 -0.8430354000 	 -1.8152400000 
52.40 	 224.8303000 	 1.731425 	 -0.8425903000 	 -1.8155960000 
52.60 	 224.8303000 	 1.731500 	 -0.8435345000 	 -1.8155100000 
52.80 	 224.8303000 	 1.731550 	 -0.8428828000 	 -1.8156050000 
53.00 	 224.8255000 	 1.731625 	 -0.8438396000 	 -1.8154840000 
53.20 	 224.8224000 	 1.731675 	 -0.8427906000 	 -1.8154560000 
53.40 	 224.8192000 	 1.731750 	 -0.8438015000 	 -1.8155260000 
53.60 	 224.8176000 	 1.731800 	 -0.8432992000 	 -1.8158020000 
53.80 	 224.8176000 	 1.731875 	 -0.8438810000 	 -1.8154020000 
54.00 	 224.8176000 	 1.731925 	 -0.8433342000 	 -1.8156080000 
54.20 	 224.8160000 	 1.732000 	 -0.8439541000 	 -1.8155770000 
54.40 	 224.8176000 	 1.732075 	 -0.8433247000 	 -1.8155800000 
54.60 	 224.8144000 	 1.732125 	 -0.8445485000 	 -1.8157390000 
54.80 	 224.8144000 	 1.732200 	 -0.8437125000 	 -1.8155700000 
55.00 	 224.8144000 	 1.732250 	 -0.8448696000 	 -1.8156050000 
55.20 	 224.8176000 	 1.732325 	 -0.8437570000 	 -1.8155230000 
55.40 	 224.8224000 	 1.732375 	 -0.8451049000 	 -1.8158340000 
55.60 	 224.8255000 	 1.732450 	 -0.8438651000 	 -1.8154910000 
55.80 	 224.8303000 	 1.732500 	 -0.8452384000 	 -1.8157830000 
56.00 	 224.8319000 	 1.732575 	 -0.8440876000 	 -1.8155070000 
56.20 	 224.8335000 	 1.732625 	 -0.8452479000 	 -1.8158590000 
56.40 	 224.8303000 	 1.732700 	 -0.8440717000 	 -1.8154780000 
56.60 	 224.8319000 	 1.732750 	 -0.8453496000 	 -1.8159450000 
56.80 	 224.8319000 	 1.732800 	 -0.8442084000 	 -1.8156310000 
57.00 	 224.8303000 	 1.732875 	 -0.8454227000 	 -1.8159170000 
57.20 	 224.8303000 	 1.732925 	 -0.8443292000 	 -1.8156240000 
57.40 	 224.8303000 	 1.733000 	 -0.8457152000 	 -1.8160920000 
57.60 	 224.8303000 	 1.733050 	 -0.8443992000 	 -1.8156180000 
57.80 	 224.8255000 	 1.733100 	 -0.8460172000 	 -1.8162500000 
58.00 	 224.8255000 	 1.733175 	 -0.8443451000 	 -1.8154910000 
58.20 	 224.8239000 	 1.733225 	 -0.8463383000 	 -1.8164890000 
58.40 	 224.8255000 	 1.733300 	 -0.8440971000 	 -1.8152970000 
58.60 	 224.8255000 	 1.733350 	 -0.8462365000 	 -1.8164730000 
58.80 	 224.8303000 	 1.733425 	 -0.8442529000 	 -1.8154490000 
59.00 	 224.8303000 	 1.733475 	 -0.8463128000 	 -1.8164570000 
59.20 	 224.8335000 	 1.733525 	 -0.8445294000 	 -1.8155770000 
59.40 	 224.8383000 	 1.733600 	 -0.8465385000 	 -1.8165560000 
59.60 	 224.8414000 	 1.733650 	 -0.8446471000 	 -1.8157290000 
59.80 	 224.8462000 	 1.733700 	 -0.8465545000 	 -1.8166570000 
60.00 	 224.8462000 	 1.733750 	 -0.8444500000 	 -1.8156240000 
60.20 	 224.8494000 	 1.733825 	 -0.8465226000 	 -1.8165870000 
60.40 	 224.8494000 	 1.733875 	 -0.8446980000 	 -1.8157320000 
60.60 	 224.8494000 	 1.733925 	 -0.8463891000 	 -1.8164760000 
60.80 	 224.8494000 	 1.733975 	 -0.8445008000 	 -1.8155670000 
61.00 	 224.8494000 	 1.734025 	 -0.8465449000 	 -1.8166570000 
61.20 	 224.8494000 	 1.734075 	 -0.8444977000 	 -1.8155260000 
61.40 	 224.8494000 	 1.734150 	 -0.8465767000 	 -1.8167530000 
61.60 	 224.8494000 	 1.734200 	 -0.8441194000 	 -1.8154340000 
61.80 	 224.8494000 	 1.734250 	 -0.8465258000 	 -1.8168100000 
62.00 	 224.8494000 	 1.734300 	 -0.8442052000 	 -1.8155920000 
62.20 	 224.8542000 	 1.734375 	 -0.8467261000 	 -1.8167940000 
62.40 	 224.8542000 	 1.734425 	 -0.8444118000 	 -1.8155770000 
62.60 	 224.8573000 	 1.734475 	 -0.8463001000 	 -1.8166860000 
62.80 	 224.8573000 	 1.734525 	 -0.8442624000 	 -1.8154430000 
63.00 	 224.8621000 	 1.734575 	 -0.8459504000 	 -1.8165650000 
63.20 	 224.8637000 	 1.734625 	 -0.8439859000 	 -1.8156690000 
63.40 	 224.8653000 	 1.734675 	 -0.8456485000 	 -1.8166510000 
63.60 	 224.8700000 	 1.734725 	 -0.8436966000 	 -1.8157200000 
63.80 	 224.8700000 	 1.734750 	 -0.8447711000 	 -1.8168100000 
64.00 	 224.8700000 	 1.734800 	 -0.8423488000 	 -1.8162600000 
64.20 	 224.8653000 	 1.734850 	 -0.8437920000 	 -1.8174680000 
64.40 	 224.8653000 	 1.734900 	 -0.8413728000 	 -1.8163900000 
64.60 	 224.8653000 	 1.734950 	 -0.8434105000 	 -1.8173470000 
64.80 	 224.8621000 	 1.735000 	 -0.8417384000 	 -1.8159230000 
65.00 	 224.8621000 	 1.735050 	 -0.8430672000 	 -1.8173190000 
65.20 	 224.8573000 	 1.735100 	 -0.8414428000 	 -1.8158530000 
65.40 	 224.8573000 	 1.735150 	 -0.8436871000 	 -1.8168070000 
65.60 	 224.8573000 	 1.735200 	 -0.8411439000 	 -1.8163810000 
65.80 	 224.8621000 	 1.735250 	 -0.8423678000 	 -1.8170640000 
66.00 	 224.8637000 	 1.735300 	 -0.8413060000 	 -1.8168130000 
66.20 	 224.8653000 	 1.735350 	 -0.8425331000 	 -1.8169690000 
66.40 	 224.8732000 	 1.735400 	 -0.8417098000 	 -1.8169080000 
66.60 	 224.8732000 	 1.735425 	 -0.8425045000 	 -1.8168230000 
66.80 	 224.8732000 	 1.735475 	 -0.8413887000 	 -1.8169340000 
67.00 	 224.8732000 	 1.735525 	 -0.8430131000 	 -1.8168960000 
67.20 	 224.8732000 	 1.735575 	 -0.8424664000 	 -1.8173060000 
67.40 	 224.8716000 	 1.735625 	 -0.8431530000 	 -1.8168930000 
67.60 	 224.8700000 	 1.735650 	 -0.8423265000 	 -1.8177640000 
67.80 	 224.8700000 	 1.735700 	 -0.8422089000 	 -1.8164730000 
68.00 	 224.8700000 	 1.735750 	 -0.8431943000 	 -1.8175320000 
68.20 	 224.8700000 	 1.735800 	 -0.8421389000 	 -1.8163930000 
68.40 	 224.8700000 	 1.735850 	 -0.8427365000 	 -1.8178750000 
68.60 	 224.8700000 	 1.735875 	 -0.8425872000 	 -1.8163780000 
68.80 	 224.8653000 	 1.735925 	 -0.8446630000 	 -1.8183330000 
69.00 	 224.8653000 	 1.735975 	 -0.8438237000 	 -1.8168200000 
69.20 	 224.8621000 	 1.736025 	 -0.8438746000 	 -1.8183450000 
69.40 	 224.8621000 	 1.736075 	 -0.8426349000 	 -1.8170450000 
69.60 	 224.8653000 	 1.736125 	 -0.8431785000 	 -1.8184120000 
69.80 	 224.8700000 	 1.736175 	 -0.8430259000 	 -1.8166700000 
70.00 	 224.8700000 	 1.736225 	 -0.8445613000 	 -1.8182880000 
70.20 	 224.8700000 	 1.736275 	 -0.8440844000 	 -1.8168230000 
70.40 	 224.8700000 	 1.736325 	 -0.8450635000 	 -1.8184790000 
70.60 	 224.8700000 	 1.736350 	 -0.8443069000 	 -1.8167690000 
70.80 	 224.8732000 	 1.736400 	 -0.8459314000 	 -1.8184250000 
71.00 	 224.8748000 	 1.736450 	 -0.8449109000 	 -1.8172110000 
71.20 	 224.8764000 	 1.736500 	 -0.8449745000 	 -1.8189530000 
71.40 	 224.8812000 	 1.736550 	 -0.8437634000 	 -1.8174460000 
71.60 	 224.8812000 	 1.736575 	 -0.8432229000 	 -1.8188860000 
71.80 	 224.8812000 	 1.736625 	 -0.8444055000 	 -1.8175860000 
72.00 	 224.8764000 	 1.736675 	 -0.8460363000 	 -1.8190320000 
72.20 	 224.8732000 	 1.736700 	 -0.8454545000 	 -1.8170170000 
72.40 	 224.8732000 	 1.736750 	 -0.8468024000 	 -1.8187460000 
72.60 	 224.8700000 	 1.736800 	 -0.8458900000 	 -1.8167650000 
72.80 	 224.8700000 	 1.736850 	 -0.8475621000 	 -1.8187900000 
73.00 	 224.8732000 	 1.736875 	 -0.8463065000 	 -1.8170170000 
73.20 	 224.8732000 	 1.736925 	 -0.8477466000 	 -1.8188950000 
73.40 	 224.8732000 	 1.736975 	 -0.8471107000 	 -1.8174590000 
73.60 	 224.8764000 	 1.737025 	 -0.8476416000 	 -1.8186600000 
73.80 	 224.8764000 	 1.737075 	 -0.8472793000 	 -1.8172960000 
74.00 	 224.8812000 	 1.737100 	 -0.8479754000 	 -1.8188060000 
74.20 	 224.8812000 	 1.737150 	 -0.8473237000 	 -1.8174110000 
74.40 	 224.8844000 	 1.737200 	 -0.8480390000 	 -1.8188380000 
74.60 	 224.8844000 	 1.737225 	 -0.8476289000 	 -1.8174740000 
74.80 	 224.8891000 	 1.737275 	 -0.8483728000 	 -1.8188380000 
75.00 	 224.8891000 	 1.737325 	 -0.8475749000 	 -1.8173980000 
75.20 	 224.8907000 	 1.737350 	 -0.8485063000 	 -1.8188320000 
75.40 	 224.8923000 	 1.737400 	 -0.8478737000 	 -1.8175130000 
75.60 	 224.8923000 	 1.737425 	 -0.8485063000 	 -1.8188250000 
75.80 	 224.8891000 	 1.737475 	 -0.8484618000 	 -1.8178370000 
76.00 	 224.8891000 	 1.737500 	 -0.8484046000 	 -1.8186090000 
76.20 	 224.8844000 	 1.737550 	 -0.8486207000 	 -1.8179700000 
76.40 	 224.8844000 	 1.737600 	 -0.8483696000 	 -1.8185960000 
76.60 	 224.8812000 	 1.737625 	 -0.8487956000 	 -1.8178880000 
76.80 	 224.8780000 	 1.737675 	 -0.8486239000 	 -1.8185360000 
77.00 	 224.8764000 	 1.737725 	 -0.8488623000 	 -1.8179000000 
77.20 	 224.8764000 	 1.737750 	 -0.8488750000 	 -1.8187900000 
77.40 	 224.8764000 	 1.737800 	 -0.8485095000 	 -1.8176780000 
77.60 	 224.8812000 	 1.737850 	 -0.8491008000 	 -1.8189460000 
77.80 	 224.8859000 	 1.737875 	 -0.8485317000 	 -1.8177130000 
78.00 	 224.8891000 	 1.737925 	 -0.8488910000 	 -1.8187490000 
78.20 	 224.8971000 	 1.737975 	 -0.8488528000 	 -1.8180370000 
78.40 	 224.9002000 	 1.738000 	 -0.8488782000 	 -1.8187460000 
78.60 	 224.9050000 	 1.738025 	 -0.8487924000 	 -1.8177990000 
78.80 	 224.9050000 	 1.738075 	 -0.8489482000 	 -1.8188030000 
79.00 	 224.9082000 	 1.738100 	 -0.8489736000 	 -1.8175760000 
79.20 	 224.9082000 	 1.738175 	 -0.8493074000 	 -1.8190450000 
79.40 	 224.9082000 	 1.738225 	 -0.8489418000 	 -1.8178240000 
79.60 	 224.9066000 	 1.738250 	 -0.8493550000 	 -1.8191180000 
79.80 	 224.9066000 	 1.738300 	 -0.8490213000 	 -1.8178300000 
80.00 	 224.9050000 	 1.738325 	 -0.8494409000 	 -1.8185650000 
80.20 	 224.9018000 	 1.738375 	 -0.8491325000 	 -1.8178140000 
80.40 	 224.9002000 	 1.738400 	 -0.8488941000 	 -1.8183360000 
80.60 	 224.8971000 	 1.738425 	 -0.8495140000 	 -1.8178720000 
80.80 	 224.8939000 	 1.738475 	 -0.8489640000 	 -1.8181900000 
81.00 	 224.8923000 	 1.738525 	 -0.8500354000 	 -1.8180400000 
81.20 	 224.8891000 	 1.738550 	 -0.8486621000 	 -1.8178460000 
81.40 	 224.8923000 	 1.738600 	 -0.8499877000 	 -1.8182180000 
81.60 	 224.8955000 	 1.738625 	 -0.8487511000 	 -1.8178720000 
81.80 	 224.9002000 	 1.738675 	 -0.8501657000 	 -1.8185040000 
82.00 	 224.9034000 	 1.738700 	 -0.8485572000 	 -1.8178970000 
82.20 	 224.9050000 	 1.738750 	 -0.8504645000 	 -1.8190770000 
82.40 	 224.9082000 	 1.738775 	 -0.8485381000 	 -1.8179960000 
82.60 	 224.9082000 	 1.738825 	 -0.8507156000 	 -1.8190730000 
82.80 	 224.9161000 	 1.738875 	 -0.8485413000 	 -1.8180500000 
83.00 	 224.9161000 	 1.738925 	 -0.8509731000 	 -1.8194070000 
83.20 	 224.9130000 	 1.738975 	 -0.8485953000 	 -1.8179190000 
83.40 	 224.9098000 	 1.739025 	 -0.8510463000 	 -1.8194170000 
83.60 	 224.9050000 	 1.739075 	 -0.8485826000 	 -1.8180720000 
83.80 	 224.9002000 	 1.739125 	 -0.8508365000 	 -1.8194740000 
84.00 	 224.8923000 	 1.739150 	 -0.8484777000 	 -1.8179290000 
84.20 	 224.8923000 	 1.739200 	 -0.8510876000 	 -1.8195980000 
84.40 	 224.8923000 	 1.739225 	 -0.8485190000 	 -1.8180970000 
84.60 	 224.8955000 	 1.739275 	 -0.8511670000 	 -1.8198780000 
84.80 	 224.9002000 	 1.739300 	 -0.8486684000 	 -1.8182150000 
85.00 	 224.9018000 	 1.739325 	 -0.8514182000 	 -1.8199920000 
85.20 	 224.9082000 	 1.739375 	 -0.8485540000 	 -1.8179350000 
85.40 	 224.9082000 	 1.739400 	 -0.8513482000 	 -1.8198460000 
85.60 	 224.9130000 	 1.739475 	 -0.8488051000 	 -1.8182150000 
85.80 	 224.9161000 	 1.739475 	 -0.8512529000 	 -1.8198870000 
86.00 	 224.9161000 	 1.739550 	 -0.8486589000 	 -1.8181450000 
86.20 	 224.9130000 	 1.739600 	 -0.8514722000 	 -1.8201160000 
86.40 	 224.9114000 	 1.739650 	 -0.8489513000 	 -1.8183930000 
86.60 	 224.9114000 	 1.739700 	 -0.8515358000 	 -1.8200720000 
86.80 	 224.9098000 	 1.739725 	 -0.8490276000 	 -1.8183100000 
87.00 	 224.9161000 	 1.739800 	 -0.8517551000 	 -1.8201030000 
87.20 	 224.9193000 	 1.739850 	 -0.8488178000 	 -1.8181930000 
87.40 	 224.9257000 	 1.739900 	 -0.8516343000 	 -1.8200080000 
87.60 	 224.9368000 	 1.739950 	 -0.8489132000 	 -1.8181480000 
87.80 	 224.9400000 	 1.739975 	 -0.8516693000 	 -1.8198430000 
88.00 	 224.9447000 	 1.740025 	 -0.8489196000 	 -1.8182500000 
88.20 	 224.9479000 	 1.740075 	 -0.8518283000 	 -1.8201100000 
88.40 	 224.9479000 	 1.740100 	 -0.8487765000 	 -1.8179860000 
88.60 	 224.9479000 	 1.740125 	 -0.8520253000 	 -1.8202590000 
88.80 	 224.9479000 	 1.740150 	 -0.8489768000 	 -1.8179190000 
89.00 	 224.9511000 	 1.740175 	 -0.8520349000 	 -1.8205130000 
89.20 	 224.9559000 	 1.740225 	 -0.8489863000 	 -1.8180310000 
89.40 	 224.9591000 	 1.740250 	 -0.8522097000 	 -1.8203860000 
89.60 	 224.9638000 	 1.740275 	 -0.8488719000 	 -1.8180500000 
89.80 	 224.9670000 	 1.740300 	 -0.8524640000 	 -1.8207070000 
90.00 	 224.9702000 	 1.740325 	 -0.8486398000 	 -1.8177190000 
90.20 	 224.9718000 	 1.740325 	 -0.8525276000 	 -1.8208760000 
90.40 	 224.9718000 	 1.740350 	 -0.8485762000 	 -1.8174900000 
90.60 	 224.9718000 	 1.740375 	 -0.8526357000 	 -1.8208950000 
90.80 	 224.9718000 	 1.740400 	 -0.8486748000 	 -1.8175030000 
91.00 	 224.9718000 	 1.740425 	 -0.8528836000 	 -1.8209680000 
91.20 	 224.9718000 	 1.740425 	 -0.8486875000 	 -1.8173890000 
91.40 	 224.9670000 	 1.740450 	 -0.8528455000 	 -1.8210320000 
91.60 	 224.9670000 	 1.740475 	 -0.8486239000 	 -1.8174140000 
91.80 	 224.9638000 	 1.740500 	 -0.8530076000 	 -1.8210030000 
92.00 	 224.9575000 	 1.740525 	 -0.8488210000 	 -1.8177190000 
92.20 	 224.9511000 	 1.740550 	 -0.8531094000 	 -1.8210600000 
92.40 	 224.9479000 	 1.740575 	 -0.8489609000 	 -1.8175820000 
92.60 	 224.9447000 	 1.740600 	 -0.8530871000 	 -1.8211940000 
92.80 	 224.9400000 	 1.740650 	 -0.8488910000 	 -1.8175190000 
93.00 	 224.9416000 	 1.740675 	 -0.8530521000 	 -1.8213400000 
93.20 	 224.9400000 	 1.740725 	 -0.8488337000 	 -1.8176360000 
93.40 	 224.9416000 	 1.740775 	 -0.8532365000 	 -1.8213690000 
93.60 	 224.9447000 	 1.740800 	 -0.8490022000 	 -1.8173980000 
93.80 	 224.9447000 	 1.740850 	 -0.8530967000 	 -1.8212320000 
94.00 	 224.9479000 	 1.740875 	 -0.8488877000 	 -1.8173660000 
94.20 	 224.9479000 	 1.740925 	 -0.8533033000 	 -1.8210980000 
94.40 	 224.9495000 	 1.740950 	 -0.8490531000 	 -1.8176300000 
94.60 	 224.9511000 	 1.740975 	 -0.8532493000 	 -1.8212800000 
94.80 	 224.9479000 	 1.741000 	 -0.8490499000 	 -1.8174460000 
95.00 	 224.9495000 	 1.741025 	 -0.8533955000 	 -1.8213560000 
95.20 	 224.9511000 	 1.741075 	 -0.8491325000 	 -1.8174650000 
95.40 	 224.9543000 	 1.741100 	 -0.8532779000 	 -1.8213240000 
95.60 	 224.9559000 	 1.741125 	 -0.8490499000 	 -1.8173280000 
95.80 	 224.9591000 	 1.741150 	 -0.8532493000 	 -1.8213370000 
96.00 	 224.9591000 	 1.741175 	 -0.8493106000 	 -1.8175790000 
96.20 	 224.9638000 	 1.741225 	 -0.8533287000 	 -1.8214290000 
96.40 	 224.9638000 	 1.741225 	 -0.8494695000 	 -1.8175670000 
96.60 	 224.9670000 	 1.741250 	 -0.8532016000 	 -1.8211520000 
96.80 	 224.9638000 	 1.741275 	 -0.8497207000 	 -1.8177800000 
97.00 	 224.9638000 	 1.741300 	 -0.8533351000 	 -1.8212160000 
97.20 	 224.9638000 	 1.741300 	 -0.8497079000 	 -1.8175670000 
97.40 	 224.9638000 	 1.741325 	 -0.8532906000 	 -1.8211870000 
97.60 	 224.9654000 	 1.741350 	 -0.8498223000 	 -1.8174870000 
97.80 	 224.9638000 	 1.741375 	 -0.8532651000 	 -1.8209390000 
98.00 	 224.9638000 	 1.741375 	 -0.8497207000 	 -1.8174430000 
98.20 	 224.9638000 	 1.741400 	 -0.8533700000 	 -1.8209840000 
98.40 	 224.9591000 	 1.741425 	 -0.8495617000 	 -1.8172960000 
98.60 	 224.9575000 	 1.741450 	 -0.8534463000 	 -1.8212450000 
98.80 	 224.9575000 	 1.741500 	 -0.8498986000 	 -1.8175760000 
99.00 	 224.9559000 	 1.741525 	 -0.8530617000 	 -1.8211240000 
99.20 	 224.9559000 	 1.741550 	 -0.8502324000 	 -1.8181740000 
99.40 	 224.9559000 	 1.741575 	 -0.8529758000 	 -1.8209680000 
99.60 	 224.9511000 	 1.741600 	 -0.8504105000 	 -1.8182790000 
99.80 	 224.9511000 	 1.741650 	 -0.8527915000 	 -1.8210510000 
100.00 	 224.9511000 	 1.741675 	 -0.8504518000 	 -1.8180660000 
100.20 	 224.9511000 	 1.741700 	 -0.8530394000 	 -1.8210860000 
100.40 	 224.9511000 	 1.741725 	 -0.8503501000 	 -1.8180430000 
100.60 	 224.9511000 	 1.741775 	 -0.8531507000 	 -1.8208760000 
100.80 	 224.9511000 	 1.741800 	 -0.8504741000 	 -1.8180590000 
101.00 	 224.9479000 	 1.741825 	 -0.8531030000 	 -1.8210790000 
101.20 	 224.9479000 	 1.741850 	 -0.8503437000 	 -1.8179930000 
101.40 	 224.9447000 	 1.741875 	 -0.8532016000 	 -1.8210280000 
101.60 	 224.9479000 	 1.741925 	 -0.8504359000 	 -1.8181510000 
101.80 	 224.9479000 	 1.741950 	 -0.8532238000 	 -1.8211940000 
102.00 	 224.9511000 	 1.741975 	 -0.8504581000 	 -1.8180720000 
102.20 	 224.9511000 	 1.742000 	 -0.8531634000 	 -1.8210510000 
102.40 	 224.9543000 	 1.742025 	 -0.8505948000 	 -1.8181610000 
102.60 	 224.9527000 	 1.742075 	 -0.8530903000 	 -1.8210730000 
102.80 	 224.9559000 	 1.742100 	 -0.8506870000 	 -1.8182600000 
103.00 	 224.9591000 	 1.742125 	 -0.8530013000 	 -1.8207170000 
103.20 	 224.9638000 	 1.742150 	 -0.8509191000 	 -1.8182560000 
103.40 	 224.9670000 	 1.742175 	 -0.8529631000 	 -1.8207580000 
103.60 	 224.9718000 	 1.742200 	 -0.8509541000 	 -1.8183520000 
103.80 	 224.9718000 	 1.742225 	 -0.8529663000 	 -1.8208030000 
104.00 	 224.9718000 	 1.742250 	 -0.8508205000 	 -1.8183490000 
104.20 	 224.9718000 	 1.742250 	 -0.8516693000 	 -1.8208540000 
104.40 	 224.9749000 	 1.742275 	 -0.8494949000 	 -1.8182340000 
104.60 	 224.9749000 	 1.742300 	 -0.8515422000 	 -1.8209490000 
104.80 	 224.9749000 	 1.742300 	 -0.8499368000 	 -1.8183140000 
105.00 	 224.9718000 	 1.742300 	 -0.8541520000 	 -1.8207040000 
105.20 	 224.9670000 	 1.742300 	 -0.8523242000 	 -1.8183200000 
105.40 	 224.9638000 	 1.742325 	 -0.8542888000 	 -1.8207110000 
105.60 	 224.9591000 	 1.742350 	 -0.8524768000 	 -1.8183490000 
105.80 	 224.9559000 	 1.742400 	 -0.8545049000 	 -1.8209740000 
106.00 	 224.9511000 	 1.742425 	 -0.8527660000 	 -1.8185200000 
106.20 	 224.9479000 	 1.742450 	 -0.8544986000 	 -1.8207770000 
106.40 	 224.9447000 	 1.742475 	 -0.8528201000 	 -1.8185580000 
106.60 	 224.9368000 	 1.742525 	 -0.8544064000 	 -1.8209170000 
106.80 	 224.9305000 	 1.742575 	 -0.8525848000 	 -1.8185960000 
107.00 	 224.9241000 	 1.742625 	 -0.8542888000 	 -1.8206880000 
107.20 	 224.9241000 	 1.742650 	 -0.8527533000 	 -1.8184470000 
107.40 	 224.9241000 	 1.742725 	 -0.8544286000 	 -1.8207170000 
107.60 	 224.9289000 	 1.742750 	 -0.8528550000 	 -1.8187360000 
107.80 	 224.9305000 	 1.742825 	 -0.8539359000 	 -1.8202650000 
108.00 	 224.9368000 	 1.742850 	 -0.8534082000 	 -1.8188440000 
108.20 	 224.9400000 	 1.742925 	 -0.8541965000 	 -1.8203390000 
108.40 	 224.9447000 	 1.742950 	 -0.8532238000 	 -1.8188670000 
108.60 	 224.9511000 	 1.742975 	 -0.8541679000 	 -1.8204240000 
108.80 	 224.9575000 	 1.743025 	 -0.8534527000 	 -1.8189370000 
109.00 	 224.9670000 	 1.743025 	 -0.8540789000 	 -1.8201920000 
109.20 	 224.9781000 	 1.743075 	 -0.8537419000 	 -1.8191310000 
109.40 	 224.9829000 	 1.743075 	 -0.8539645000 	 -1.8201070000 
109.60 	 224.9908000 	 1.743075 	 -0.8539931000 	 -1.8192510000 
109.80 	 224.9908000 	 1.743075 	 -0.8542855000 	 -1.8198240000 
110.00 	 224.9893000 	 1.743075 	 -0.8546893000 	 -1.8193530000 
110.20 	 224.9845000 	 1.743075 	 -0.8541648000 	 -1.8197440000 
110.40 	 224.9829000 	 1.743075 	 -0.8552138000 	 -1.8196550000 
110.60 	 224.9797000 	 1.743075 	 -0.8540249000 	 -1.8195720000 
110.80 	 224.9797000 	 1.743100 	 -0.8554332000 	 -1.8199350000 
111.00 	 224.9749000 	 1.743125 	 -0.8538501000 	 -1.8193780000 
111.20 	 224.9718000 	 1.743125 	 -0.8555571000 	 -1.8199950000 
111.40 	 224.9718000 	 1.743150 	 -0.8540567000 	 -1.8194770000 
111.60 	 224.9670000 	 1.743150 	 -0.8556907000 	 -1.8201960000 
111.80 	 224.9670000 	 1.743175 	 -0.8539009000 	 -1.8193590000 
112.00 	 224.9654000 	 1.743200 	 -0.8555953000 	 -1.8201070000 
112.20 	 224.9670000 	 1.743225 	 -0.8538468000 	 -1.8192260000 
112.40 	 224.9591000 	 1.743250 	 -0.8556175000 	 -1.8202240000 
112.60 	 224.9559000 	 1.743275 	 -0.8538437000 	 -1.8192900000 
112.80 	 224.9479000 	 1.743300 	 -0.8555349000 	 -1.8200590000 
113.00 	 224.9416000 	 1.743325 	 -0.8540599000 	 -1.8191690000 
113.20 	 224.9400000 	 1.743375 	 -0.8557002000 	 -1.8200050000 
113.40 	 224.9368000 	 1.743425 	 -0.8539931000 	 -1.8191720000 
113.60 	 224.9368000 	 1.743450 	 -0.8556016000 	 -1.8200050000 
113.80 	 224.9400000 	 1.743500 	 -0.8538151000 	 -1.8191020000 
114.00 	 224.9400000 	 1.743525 	 -0.8558782000 	 -1.8201510000 
114.20 	 224.9447000 	 1.743575 	 -0.8538342000 	 -1.8188670000 
114.40 	 224.9447000 	 1.743625 	 -0.8558972000 	 -1.8200840000 
114.60 	 224.9495000 	 1.743650 	 -0.8533955000 	 -1.8188220000 
114.80 	 224.9511000 	 1.743675 	 -0.8561230000 	 -1.8203580000 
115.00 	 224.9559000 	 1.743700 	 -0.8536243000 	 -1.8187360000 
115.20 	 224.9591000 	 1.743725 	 -0.8558496000 	 -1.8203260000 
115.40 	 224.9606000 	 1.743775 	 -0.8536275000 	 -1.8189300000 
115.60 	 224.9638000 	 1.743775 	 -0.8557415000 	 -1.8200810000 
115.80 	 224.9670000 	 1.743825 	 -0.8538310000 	 -1.8190640000 
116.00 	 224.9718000 	 1.743825 	 -0.8556938000 	 -1.8200210000 
116.20 	 224.9797000 	 1.743850 	 -0.8540630000 	 -1.8191940000 
116.40 	 224.9797000 	 1.743850 	 -0.8559291000 	 -1.8197850000 
116.60 	 224.9877000 	 1.743875 	 -0.8541870000 	 -1.8190480000 
116.80 	 224.9877000 	 1.743900 	 -0.8559672000 	 -1.8199570000 
117.00 	 224.9877000 	 1.743900 	 -0.8547179000 	 -1.8191080000 
117.20 	 224.9829000 	 1.743875 	 -0.8564377000 	 -1.8199700000 
117.40 	 224.9813000 	 1.743875 	 -0.8547561000 	 -1.8190290000 
117.60 	 224.9749000 	 1.743875 	 -0.8567016000 	 -1.8202460000 
117.80 	 224.9749000 	 1.743900 	 -0.8545780000 	 -1.8191180000 
118.00 	 224.9718000 	 1.743900 	 -0.8570862000 	 -1.8205640000 
118.20 	 224.9718000 	 1.743925 	 -0.8546289000 	 -1.8192040000 
118.40 	 224.9718000 	 1.743950 	 -0.8568478000 	 -1.8205800000 
118.60 	 224.9718000 	 1.743975 	 -0.8545176000 	 -1.8194200000 
118.80 	 224.9718000 	 1.744000 	 -0.8570290000 	 -1.8208190000 
119.00 	 224.9670000 	 1.744000 	 -0.8548705000 	 -1.8196110000 
119.20 	 224.9638000 	 1.744025 	 -0.8566125000 	 -1.8205170000 
119.40 	 224.9591000 	 1.744050 	 -0.8549786000 	 -1.8198900000 
119.60 	 224.9559000 	 1.744075 	 -0.8565648000 	 -1.8204880000 
119.80 	 224.9511000 	 1.744125 	 -0.8550358000 	 -1.8197090000 
120.00 	 224.9479000 	 1.744125 	 -0.8567810000 	 -1.8207800000 
120.20 	 224.9479000 	 1.744175 	 -0.8546225000 	 -1.8195790000 
120.40 	 224.9463000 	 1.744200 	 -0.8570512000 	 -1.8210380000 
120.60 	 224.9447000 	 1.744225 	 -0.8547561000 	 -1.8197700000 
120.80 	 224.9479000 	 1.744275 	 -0.8565934000 	 -1.8208350000 
121.00 	 224.9479000 	 1.744300 	 -0.8546829000 	 -1.8199510000 
121.20 	 224.9479000 	 1.744325 	 -0.8568096000 	 -1.8210760000 
121.40 	 224.9511000 	 1.744350 	 -0.8545653000 	 -1.8197410000 
121.60 	 224.9511000 	 1.744400 	 -0.8571084000 	 -1.8211460000 
121.80 	 224.9559000 	 1.744425 	 -0.8546829000 	 -1.8200210000 
122.00 	 224.9591000 	 1.744450 	 -0.8570163000 	 -1.8211210000 
122.20 	 224.9622000 	 1.744475 	 -0.8546734000 	 -1.8196610000 
122.40 	 224.9638000 	 1.744500 	 -0.8568478000 	 -1.8210380000 
122.60 	 224.9638000 	 1.744525 	 -0.8547719000 	 -1.8197700000 
122.80 	 224.9670000 	 1.744550 	 -0.8569368000 	 -1.8210920000 
123.00 	 224.9670000 	 1.744575 	 -0.8546479000 	 -1.8198930000 
123.20 	 224.9670000 	 1.744600 	 -0.8569304000 	 -1.8208120000 
123.40 	 224.9670000 	 1.744600 	 -0.8549659000 	 -1.8195250000 
123.60 	 224.9670000 	 1.744625 	 -0.8565331000 	 -1.8201670000 
123.80 	 224.9718000 	 1.744650 	 -0.8550231000 	 -1.8196170000 
124.00 	 224.9734000 	 1.744675 	 -0.8567047000 	 -1.8203260000 
124.20 	 224.9749000 	 1.744675 	 -0.8550549000 	 -1.8197890000 
124.40 	 224.9749000 	 1.744675 	 -0.8566570000 	 -1.8202780000 
124.60 	 224.9734000 	 1.744675 	 -0.8553950000 	 -1.8194930000 
124.80 	 224.9718000 	 1.744700 	 -0.8569749000 	 -1.8200940000 
125.00 	 224.9718000 	 1.744725 	 -0.8555126000 	 -1.8196040000 
125.20 	 224.9749000 	 1.744750 	 -0.8568255000 	 -1.8201670000 
125.40 	 224.9749000 	 1.744775 	 -0.8554490000 	 -1.8192900000 
125.60 	 224.9797000 	 1.744775 	 -0.8569241000 	 -1.8200870000 
125.80 	 224.9829000 	 1.744775 	 -0.8557320000 	 -1.8197760000 
126.00 	 224.9877000 	 1.744800 	 -0.8575122000 	 -1.8204530000 
126.20 	 224.9845000 	 1.744825 	 -0.8559354000 	 -1.8197000000 
126.40 	 224.9829000 	 1.744825 	 -0.8573818000 	 -1.8202080000 
126.60 	 224.9845000 	 1.744825 	 -0.8563201000 	 -1.8199190000 
126.80 	 224.9813000 	 1.744825 	 -0.8573468000 	 -1.8200270000 
127.00 	 224.9797000 	 1.744825 	 -0.8566634000 	 -1.8202270000 
127.20 	 224.9734000 	 1.744825 	 -0.8570893000 	 -1.8202590000 
127.40 	 224.9718000 	 1.744850 	 -0.8567302000 	 -1.8205130000 
127.60 	 224.9638000 	 1.744875 	 -0.8568541000 	 -1.8200650000 
127.80 	 224.9591000 	 1.744900 	 -0.8569145000 	 -1.8208060000 
128.00 	 224.9575000 	 1.744925 	 -0.8569050000 	 -1.8200330000 
128.20 	 224.9559000 	 1.744950 	 -0.8568795000 	 -1.8207770000 
128.40 	 224.9511000 	 1.744975 	 -0.8571339000 	 -1.8203540000 
128.60 	 224.9511000 	 1.745025 	 -0.8568795000 	 -1.8208820000 
128.80 	 224.9495000 	 1.745050 	 -0.8570480000 	 -1.8203800000 
129.00 	 224.9447000 	 1.745075 	 -0.8569400000 	 -1.8209810000 
129.20 	 224.9447000 	 1.745125 	 -0.8568223000 	 -1.8201320000 
129.40 	 224.9400000 	 1.745150 	 -0.8570353000 	 -1.8211560000 
129.60 	 224.9400000 	 1.745200 	 -0.8569177000 	 -1.8202180000 
129.80 	 224.9400000 	 1.745225 	 -0.8570926000 	 -1.8210600000 
130.00 	 224.9400000 	 1.745275 	 -0.8569368000 	 -1.8202620000 
130.20 	 224.9432000 	 1.745325 	 -0.8572292000 	 -1.8210540000 
130.40 	 224.9447000 	 1.745350 	 -0.8568732000 	 -1.8199160000 
130.60 	 224.9479000 	 1.745375 	 -0.8570226000 	 -1.8210660000 
130.80 	 224.9543000 	 1.745425 	 -0.8567174000 	 -1.8198110000 
131.00 	 224.9591000 	 1.745450 	 -0.8569717000 	 -1.8212130000 
131.20 	 224.9638000 	 1.745475 	 -0.8566220000 	 -1.8199630000 
131.40 	 224.9718000 	 1.745500 	 -0.8571656000 	 -1.8210630000 
131.60 	 224.9749000 	 1.745525 	 -0.8566220000 	 -1.8198080000 
131.80 	 224.9797000 	 1.745550 	 -0.8570512000 	 -1.8210250000 
132.00 	 224.9829000 	 1.745525 	 -0.8571911000 	 -1.8197000000 
132.20 	 224.9893000 	 1.745525 	 -0.8576457000 	 -1.8207610000 
132.40 	 224.9940000 	 1.745525 	 -0.8571815000 	 -1.8197250000 
132.60 	 224.9956000 	 1.745525 	 -0.8575503000 	 -1.8208920000 
132.80 	 224.9988000 	 1.745525 	 -0.8572197000 	 -1.8198590000 
133.00 	 224.9988000 	 1.745525 	 -0.8571498000 	 -1.8207140000 
133.20 	 224.9988000 	 1.745525 	 -0.8574994000 	 -1.8201540000 
133.40 	 224.9988000 	 1.745525 	 -0.8569654000 	 -1.8205550000 
133.60 	 224.9988000 	 1.745525 	 -0.8575885000 	 -1.8202810000 
133.80 	 224.9988000 	 1.745525 	 -0.8570607000 	 -1.8206720000 
134.00 	 224.9956000 	 1.745525 	 -0.8575535000 	 -1.8202690000 
134.20 	 224.9908000 	 1.745525 	 -0.8573564000 	 -1.8208350000 
134.40 	 224.9829000 	 1.745525 	 -0.8574104000 	 -1.8202810000 
134.60 	 224.9781000 	 1.745550 	 -0.8576329000 	 -1.8212570000 
134.80 	 224.9718000 	 1.745575 	 -0.8573501000 	 -1.8201130000 
135.00 	 224.9670000 	 1.745575 	 -0.8575185000 	 -1.8208570000 
135.20 	 224.9638000 	 1.745600 	 -0.8572960000 	 -1.8201730000 
135.40 	 224.9591000 	 1.745625 	 -0.8572738000 	 -1.8208150000 
135.60 	 224.9511000 	 1.745650 	 -0.8575217000 	 -1.8201380000 
135.80 	 224.9463000 	 1.745675 	 -0.8571180000 	 -1.8206150000 
136.00 	 224.9368000 	 1.745700 	 -0.8579350000 	 -1.8206120000 
136.20 	 224.9305000 	 1.745750 	 -0.8567460000 	 -1.8202530000 
136.40 	 224.9273000 	 1.745800 	 -0.8583291000 	 -1.8208600000 
136.60 	 224.9241000 	 1.745850 	 -0.8565299000 	 -1.8199760000 
136.80 	 224.9289000 	 1.745900 	 -0.8584626000 	 -1.8211050000 
137.00 	 224.9352000 	 1.745950 	 -0.8565648000 	 -1.8200400000 
137.20 	 224.9447000 	 1.746000 	 -0.8584309000 	 -1.8210000000 
137.40 	 224.9527000 	 1.746025 	 -0.8563995000 	 -1.8199380000 
137.60 	 224.9622000 	 1.746075 	 -0.8584659000 	 -1.8209870000 
137.80 	 224.9718000 	 1.746075 	 -0.8564250000 	 -1.8199510000 
138.00 	 224.9797000 	 1.746125 	 -0.8585453000 	 -1.8211080000 
138.20 	 224.9829000 	 1.746125 	 -0.8562787000 	 -1.8198550000 
138.40 	 224.9893000 	 1.746150 	 -0.8588886000 	 -1.8212570000 
138.60 	 224.9956000 	 1.746125 	 -0.8567937000 	 -1.8195090000 
138.80 	 224.9988000 	 1.746125 	 -0.8592701000 	 -1.8211620000 
139.00 	 225.0020000 	 1.746125 	 -0.8568541000 	 -1.8194900000 
139.20 	 224.9988000 	 1.746125 	 -0.8592923000 	 -1.8213140000 
139.40 	 225.0036000 	 1.746125 	 -0.8566030000 	 -1.8195470000 
139.60 	 224.9988000 	 1.746125 	 -0.8595403000 	 -1.8214510000 
139.80 	 224.9988000 	 1.746125 	 -0.8568287000 	 -1.8194930000 
140.00 	 224.9956000 	 1.746125 	 -0.8594036000 	 -1.8213720000 
140.20 	 224.9908000 	 1.746125 	 -0.8565521000 	 -1.8195380000 
140.40 	 224.9877000 	 1.746125 	 -0.8597310000 	 -1.8216830000 
140.60 	 224.9829000 	 1.746125 	 -0.8561611000 	 -1.8192290000 
140.80 	 224.9813000 	 1.746125 	 -0.8598582000 	 -1.8217750000 
141.00 	 224.9749000 	 1.746125 	 -0.8562343000 	 -1.8190350000 
141.20 	 224.9749000 	 1.746150 	 -0.8597374000 	 -1.8218360000 
141.40 	 224.9718000 	 1.746175 	 -0.8565044000 	 -1.8193590000 
141.60 	 224.9670000 	 1.746175 	 -0.8597787000 	 -1.8217050000 
141.80 	 224.9638000 	 1.746200 	 -0.8565934000 	 -1.8194390000 
142.00 	 224.9591000 	 1.746225 	 -0.8596484000 	 -1.8215750000 
142.20 	 224.9559000 	 1.746250 	 -0.8565839000 	 -1.8194390000 
142.40 	 224.9479000 	 1.746275 	 -0.8596103000 	 -1.8216260000 
142.60 	 224.9447000 	 1.746325 	 -0.8565903000 	 -1.8193690000 
142.80 	 224.9400000 	 1.746350 	 -0.8597946000 	 -1.8217310000 
143.00 	 224.9368000 	 1.746400 	 -0.8564313000 	 -1.8193370000 
143.20 	 224.9368000 	 1.746425 	 -0.8596420000 	 -1.8216290000 
143.40 	 224.9368000 	 1.746475 	 -0.8563964000 	 -1.8189970000 
143.60 	 224.9400000 	 1.746525 	 -0.8597215000 	 -1.8215970000 
143.80 	 224.9400000 	 1.746550 	 -0.8564472000 	 -1.8189870000 
144.00 	 224.9447000 	 1.746600 	 -0.8598423000 	 -1.8217410000 
144.20 	 224.9479000 	 1.746625 	 -0.8562883000 	 -1.8190160000 
144.40 	 224.9559000 	 1.746650 	 -0.8599377000 	 -1.8217020000 
144.60 	 224.9638000 	 1.746675 	 -0.8564313000 	 -1.8190540000 
144.80 	 224.9734000 	 1.746725 	 -0.8595021000 	 -1.8212570000 
145.00 	 224.9781000 	 1.746725 	 -0.8564186000 	 -1.8192160000 
145.20 	 224.9829000 	 1.746750 	 -0.8597152000 	 -1.8213460000 
145.40 	 224.9877000 	 1.746725 	 -0.8572833000 	 -1.8195310000 
145.60 	 224.9908000 	 1.746725 	 -0.8600903000 	 -1.8215310000 
145.80 	 224.9956000 	 1.746725 	 -0.8573373000 	 -1.8195410000 
146.00 	 225.0036000 	 1.746725 	 -0.8600616000 	 -1.8214480000 
146.20 	 225.0067000 	 1.746725 	 -0.8575694000 	 -1.8196960000 
146.40 	 225.0067000 	 1.746725 	 -0.8599027000 	 -1.8212130000 
146.60 	 225.0052000 	 1.746725 	 -0.8573754000 	 -1.8195790000 
146.80 	 225.0020000 	 1.746725 	 -0.8596611000 	 -1.8208730000 
147.00 	 224.9956000 	 1.746725 	 -0.8576329000 	 -1.8198460000 
147.20 	 224.9908000 	 1.746725 	 -0.8597819000 	 -1.8211710000 
147.40 	 224.9829000 	 1.746725 	 -0.8576870000 	 -1.8197600000 
147.60 	 224.9813000 	 1.746725 	 -0.8598010000 	 -1.8210920000 
147.80 	 224.9749000 	 1.746750 	 -0.8576838000 	 -1.8198270000 
148.00 	 224.9734000 	 1.746775 	 -0.8601475000 	 -1.8213180000 
148.20 	 224.9718000 	 1.746800 	 -0.8575853000 	 -1.8198140000 
148.40 	 224.9718000 	 1.746800 	 -0.8600680000 	 -1.8212410000 
148.60 	 224.9670000 	 1.746825 	 -0.8578936000 	 -1.8196900000 
148.80 	 224.9638000 	 1.746850 	 -0.8604304000 	 -1.8212480000 
149.00 	 224.9591000 	 1.746875 	 -0.8576902000 	 -1.8196900000 
149.20 	 224.9559000 	 1.746900 	 -0.8604367000 	 -1.8214420000 
149.40 	 224.9495000 	 1.746925 	 -0.8576997000 	 -1.8197060000 
149.60 	 224.9447000 	 1.746950 	 -0.8602969000 	 -1.8211170000 
149.80 	 224.9400000 	 1.747000 	 -0.8578014000 	 -1.8198930000 
150.00 	 224.9384000 	 1.747025 	 -0.8603604000 	 -1.8213460000 
150.20 	 224.9400000 	 1.747075 	 -0.8578427000 	 -1.8197250000 
150.40 	 224.9400000 	 1.747125 	 -0.8603064000 	 -1.8212510000 
150.60 	 224.9447000 	 1.747150 	 -0.8578046000 	 -1.8197790000 
150.80 	 224.9479000 	 1.747175 	 -0.8603255000 	 -1.8216420000 
151.00 	 224.9511000 	 1.747225 	 -0.8574581000 	 -1.8195250000 
151.20 	 224.9575000 	 1.747250 	 -0.8607165000 	 -1.8217180000 
151.40 	 224.9591000 	 1.747275 	 -0.8573659000 	 -1.8191110000 
151.60 	 224.9670000 	 1.747300 	 -0.8612664000 	 -1.8221190000 
151.80 	 224.9718000 	 1.747325 	 -0.8572070000 	 -1.8190640000 
152.00 	 224.9797000 	 1.747350 	 -0.8616098000 	 -1.8221790000 
152.20 	 224.9829000 	 1.747350 	 -0.8577378000 	 -1.8189650000 
152.40 	 224.9908000 	 1.747350 	 -0.8616161000 	 -1.8223920000 
152.60 	 224.9988000 	 1.747375 	 -0.8576743000 	 -1.8191340000 
152.80 	 225.0036000 	 1.747375 	 -0.8617719000 	 -1.8224720000 
153.00 	 225.0115000 	 1.747375 	 -0.8581702000 	 -1.8192130000 
153.20 	 225.0115000 	 1.747375 	 -0.8620612000 	 -1.8224300000 
153.40 	 225.0115000 	 1.747375 	 -0.8580112000 	 -1.8191530000 
153.60 	 225.0115000 	 1.747375 	 -0.8619277000 	 -1.8223290000 
153.80 	 225.0115000 	 1.747375 	 -0.8579922000 	 -1.8190230000 
154.00 	 225.0067000 	 1.747375 	 -0.8620294000 	 -1.8224840000 
154.20 	 225.0067000 	 1.747375 	 -0.8578904000 	 -1.8188830000 
154.40 	 225.0036000 	 1.747375 	 -0.8622456000 	 -1.8225420000 
154.60 	 224.9956000 	 1.747375 	 -0.8579445000 	 -1.8188830000 
154.80 	 224.9877000 	 1.747375 	 -0.8620517000 	 -1.8225260000 
155.00 	 224.9781000 	 1.747375 	 -0.8579350000 	 -1.8188030000 
155.20 	 224.9718000 	 1.747375 	 -0.8622583000 	 -1.8225540000 
155.40 	 224.9638000 	 1.747375 	 -0.8578968000 	 -1.8189110000 
155.60 	 224.9638000 	 1.747400 	 -0.8621375000 	 -1.8226180000 
155.80 	 224.9591000 	 1.747425 	 -0.8578110000 	 -1.8187140000 
156.00 	 224.9559000 	 1.747475 	 -0.8622201000 	 -1.8226020000 
156.20 	 224.9511000 	 1.747500 	 -0.8578364000 	 -1.8187840000 
156.40 	 224.9479000 	 1.747525 	 -0.8621661000 	 -1.8227100000 
156.60 	 224.9447000 	 1.747550 	 -0.8579763000 	 -1.8189490000 
156.80 	 224.9400000 	 1.747600 	 -0.8623568000 	 -1.8224840000 
157.00 	 224.9368000 	 1.747625 	 -0.8578936000 	 -1.8188190000 
157.20 	 224.9368000 	 1.747675 	 -0.8623568000 	 -1.8224680000 
157.40 	 224.9384000 	 1.747725 	 -0.8578269000 	 -1.8186120000 
157.60 	 224.9336000 	 1.747750 	 -0.8621438000 	 -1.8222270000 
157.80 	 224.9368000 	 1.747800 	 -0.8578746000 	 -1.8184250000 
158.00 	 224.9400000 	 1.747825 	 -0.8623028000 	 -1.8222140000 
158.20 	 224.9447000 	 1.747875 	 -0.8578269000 	 -1.8183040000 
158.40 	 224.9511000 	 1.747925 	 -0.8622392000 	 -1.8222430000 
158.60 	 224.9559000 	 1.747925 	 -0.8578141000 	 -1.8184150000 
158.80 	 224.9654000 	 1.747975 	 -0.8622392000 	 -1.8221730000 
159.00 	 224.9718000 	 1.748000 	 -0.8579953000 	 -1.8184380000 
159.20 	 224.9797000 	 1.748000 	 -0.8623600000 	 -1.8221790000 
159.40 	 224.9877000 	 1.748025 	 -0.8578873000 	 -1.8183390000 
159.60 	 224.9956000 	 1.748025 	 -0.8622456000 	 -1.8221190000 
159.80 	 225.0036000 	 1.748025 	 -0.8581193000 	 -1.8186510000 
160.00 	 225.0067000 	 1.748025 	 -0.8623473000 	 -1.8222650000 
160.20 	 225.0131000 	 1.748025 	 -0.8581352000 	 -1.8187050000 
160.40 	 225.0147000 	 1.748025 	 -0.8623250000 	 -1.8223730000 
160.60 	 225.0115000 	 1.748025 	 -0.8583387000 	 -1.8186600000 
160.80 	 225.0067000 	 1.748025 	 -0.8624331000 	 -1.8222520000 
161.00 	 225.0036000 	 1.748025 	 -0.8581575000 	 -1.8186980000 
161.20 	 225.0036000 	 1.748025 	 -0.8623568000 	 -1.8224490000 
161.40 	 224.9988000 	 1.748025 	 -0.8581734000 	 -1.8187010000 
161.60 	 224.9972000 	 1.748025 	 -0.8625698000 	 -1.8225000000 
161.80 	 224.9908000 	 1.748025 	 -0.8582624000 	 -1.8186730000 
162.00 	 224.9861000 	 1.748025 	 -0.8623664000 	 -1.8224460000 
162.20 	 224.9797000 	 1.748025 	 -0.8581638000 	 -1.8186440000 
162.40 	 224.9718000 	 1.748025 	 -0.8624617000 	 -1.8225730000 
162.60 	 224.9670000 	 1.748025 	 -0.8581893000 	 -1.8187400000 
162.80 	 224.9638000 	 1.748050 	 -0.8625698000 	 -1.8226780000 
163.00 	 224.9575000 	 1.748075 	 -0.8581956000 	 -1.8186320000 
163.20 	 224.9479000 	 1.748125 	 -0.8625698000 	 -1.8225960000 
163.40 	 224.9400000 	 1.748150 	 -0.8582465000 	 -1.8188830000 
163.60 	 224.9289000 	 1.748175 	 -0.8625984000 	 -1.8225890000 
163.80 	 224.9241000 	 1.748225 	 -0.8581829000 	 -1.8186190000 
164.00 	 224.9130000 	 1.748300 	 -0.8624999000 	 -1.8225670000 
164.20 	 224.9082000 	 1.748350 	 -0.8581956000 	 -1.8186920000 
164.40 	 224.9082000 	 1.748375 	 -0.8623219000 	 -1.8225800000 
164.60 	 224.9050000 	 1.748450 	 -0.8582433000 	 -1.8185740000 
164.80 	 224.9050000 	 1.748475 	 -0.8625762000 	 -1.8225890000 
165.00 	 224.9082000 	 1.748500 	 -0.8580844000 	 -1.8187010000 
165.20 	 224.9130000 	 1.748525 	 -0.8623727000 	 -1.8225230000 
165.40 	 224.9161000 	 1.748600 	 -0.8583100000 	 -1.8186790000 
165.60 	 224.9225000 	 1.748650 	 -0.8624554000 	 -1.8225100000 
165.80 	 224.9241000 	 1.748700 	 -0.8584213000 	 -1.8187750000 
166.00 	 224.9320000 	 1.748750 	 -0.8623536000 	 -1.8226270000 
166.20 	 224.9368000 	 1.748800 	 -0.8583069000 	 -1.8185620000 
166.40 	 224.9400000 	 1.748850 	 -0.8625984000 	 -1.8223700000 
166.60 	 224.9447000 	 1.748875 	 -0.8582687000 	 -1.8186120000 
166.80 	 224.9495000 	 1.748925 	 -0.8624522000 	 -1.8223440000 
167.00 	 224.9543000 	 1.748950 	 -0.8583863000 	 -1.8185840000 
167.20 	 224.9575000 	 1.748975 	 -0.8624776000 	 -1.8224720000 
167.40 	 224.9638000 	 1.749025 	 -0.8582497000 	 -1.8187050000 
167.60 	 224.9670000 	 1.749025 	 -0.8625666000 	 -1.8224590000 
167.80 	 224.9718000 	 1.749075 	 -0.8581607000 	 -1.8186860000 
168.00 	 224.9797000 	 1.749050 	 -0.8626080000 	 -1.8222650000 
168.20 	 224.9861000 	 1.749075 	 -0.8590062000 	 -1.8186470000 
168.40 	 224.9877000 	 1.749100 	 -0.8631992000 	 -1.8224020000 
168.60 	 224.9908000 	 1.749125 	 -0.8590158000 	 -1.8185110000 
168.80 	 224.9908000 	 1.749100 	 -0.8635712000 	 -1.8226880000 
169.00 	 224.9908000 	 1.749100 	 -0.8592765000 	 -1.8186030000 
169.20 	 224.9877000 	 1.749100 	 -0.8635616000 	 -1.8224460000 
169.40 	 224.9829000 	 1.749100 	 -0.8594227000 	 -1.8186470000 
169.60 	 224.9797000 	 1.749100 	 -0.8633614000 	 -1.8225320000 
169.80 	 224.9749000 	 1.749100 	 -0.8594672000 	 -1.8186000000 
170.00 	 224.9749000 	 1.749100 	 -0.8637492000 	 -1.8225100000 
170.20 	 224.9718000 	 1.749125 	 -0.8594831000 	 -1.8187430000 
170.40 	 224.9718000 	 1.749125 	 -0.8636761000 	 -1.8225640000 
170.60 	 224.9718000 	 1.749150 	 -0.8596134000 	 -1.8185770000 
170.80 	 224.9638000 	 1.749175 	 -0.8636220000 	 -1.8224400000 
171.00 	 224.9591000 	 1.749200 	 -0.8595403000 	 -1.8185390000 
171.20 	 224.9527000 	 1.749225 	 -0.8636538000 	 -1.8225570000 
171.40 	 224.9479000 	 1.749250 	 -0.8596992000 	 -1.8186470000 
171.60 	 224.9447000 	 1.749300 	 -0.8636634000 	 -1.8223540000 
171.80 	 224.9447000 	 1.749325 	 -0.8596357000 	 -1.8186410000 
172.00 	 224.9447000 	 1.749375 	 -0.8636093000 	 -1.8223830000 
172.20 	 224.9447000 	 1.749400 	 -0.8596357000 	 -1.8186510000 
172.40 	 224.9447000 	 1.749450 	 -0.8637365000 	 -1.8223480000 
172.60 	 224.9479000 	 1.749475 	 -0.8594291000 	 -1.8185420000 
172.80 	 224.9479000 	 1.749525 	 -0.8635076000 	 -1.8223540000 
173.00 	 224.9511000 	 1.749550 	 -0.8595657000 	 -1.8185080000 
173.20 	 224.9559000 	 1.749575 	 -0.8637683000 	 -1.8224240000 
173.40 	 224.9638000 	 1.749600 	 -0.8595594000 	 -1.8185490000 
173.60 	 224.9670000 	 1.749625 	 -0.8635044000 	 -1.8223220000 
173.80 	 224.9718000 	 1.749650 	 -0.8597247000 	 -1.8183870000 
174.00 	 224.9749000 	 1.749675 	 -0.8637301000 	 -1.8223190000 
174.20 	 224.9797000 	 1.749675 	 -0.8600521000 	 -1.8184980000 
174.40 	 224.9829000 	 1.749700 	 -0.8636792000 	 -1.8220710000 
174.60 	 224.9829000 	 1.749725 	 -0.8601888000 	 -1.8184790000 
174.80 	 224.9861000 	 1.749700 	 -0.8640544000 	 -1.8222140000 
175.00 	 224.9829000 	 1.749700 	 -0.8600299000 	 -1.8187270000 
175.20 	 224.9877000 	 1.749700 	 -0.8637142000 	 -1.8222110000 
175.40 	 224.9877000 	 1.749700 	 -0.8602651000 	 -1.8188350000 
175.60 	 224.9829000 	 1.749700 	 -0.8635966000 	 -1.8221440000 
175.80 	 224.9829000 	 1.749725 	 -0.8605576000 	 -1.8191270000 
176.00 	 224.9829000 	 1.749750 	 -0.8637365000 	 -1.8225190000 
176.20 	 224.9797000 	 1.749775 	 -0.8605226000 	 -1.8189840000 
176.40 	 224.9797000 	 1.749775 	 -0.8639336000 	 -1.8228690000 
176.60 	 224.9797000 	 1.749750 	 -0.8606402000 	 -1.8193210000 
176.80 	 224.9813000 	 1.749775 	 -0.8636220000 	 -1.8224810000 
177.00 	 224.9797000 	 1.749800 	 -0.8606752000 	 -1.8194070000 
177.20 	 224.9797000 	 1.749825 	 -0.8638096000 	 -1.8227290000 
177.40 	 224.9749000 	 1.749800 	 -0.8607642000 	 -1.8195630000 
177.60 	 224.9718000 	 1.749825 	 -0.8636602000 	 -1.8224620000 
177.80 	 224.9670000 	 1.749825 	 -0.8612728000 	 -1.8196260000 
178.00 	 224.9654000 	 1.749850 	 -0.8634217000 	 -1.8222710000 
178.20 	 224.9638000 	 1.749875 	 -0.8611234000 	 -1.8198080000 
178.40 	 224.9638000 	 1.749925 	 -0.8633868000 	 -1.8222550000 
178.60 	 224.9591000 	 1.749925 	 -0.8612823000 	 -1.8198680000 
178.80 	 224.9591000 	 1.749925 	 -0.8631961000 	 -1.8222590000 
179.00 	 224.9559000 	 1.749975 	 -0.8613809000 	 -1.8198680000 
179.20 	 224.9559000 	 1.750000 	 -0.8633137000 	 -1.8222710000 
179.40 	 224.9559000 	 1.750050 	 -0.8613396000 	 -1.8197280000 
179.60 	 224.9511000 	 1.750075 	 -0.8632310000 	 -1.8222490000 
179.80 	 224.9559000 	 1.750100 	 -0.8612887000 	 -1.8198870000 
180.00 	 224.9559000 	 1.750125 	 -0.8633423000 	 -1.8224650000 
180.20 	 224.9591000 	 1.750175 	 -0.8611171000 	 -1.8194580000 
180.40 	 224.9591000 	 1.750200 	 -0.8638350000 	 -1.8226150000 
180.60 	 224.9591000 	 1.750225 	 -0.8610185000 	 -1.8194610000 
180.80 	 224.9638000 	 1.750250 	 -0.8637555000 	 -1.8227130000 
181.00 	 224.9670000 	 1.750275 	 -0.8607133000 	 -1.8193500000 
181.20 	 224.9718000 	 1.750275 	 -0.8639176000 	 -1.8227550000 
181.40 	 224.9749000 	 1.750300 	 -0.8607547000 	 -1.8193400000 
181.60 	 224.9813000 	 1.750325 	 -0.8639622000 	 -1.8227770000 
181.80 	 224.9877000 	 1.750300 	 -0.8609613000 	 -1.8194260000 
182.00 	 224.9956000 	 1.750300 	 -0.8643723000 	 -1.8228280000 
182.20 	 225.0036000 	 1.750300 	 -0.8608437000 	 -1.8193590000 
182.40 	 225.0067000 	 1.750300 	 -0.8644359000 	 -1.8227290000 
182.60 	 225.0147000 	 1.750300 	 -0.8609803000 	 -1.8193820000 
182.80 	 225.0147000 	 1.750300 	 -0.8643341000 	 -1.8228980000 
183.00 	 225.0179000 	 1.750300 	 -0.8610344000 	 -1.8193310000 
183.20 	 225.0179000 	 1.750300 	 -0.8644422000 	 -1.8229230000 
183.40 	 225.0163000 	 1.750300 	 -0.8609549000 	 -1.8193910000 
183.60 	 225.0147000 	 1.750300 	 -0.8643309000 	 -1.8229900000 
183.80 	 225.0067000 	 1.750300 	 -0.8611711000 	 -1.8194330000 
184.00 	 225.0036000 	 1.750300 	 -0.8642864000 	 -1.8228340000 
184.20 	 224.9956000 	 1.750300 	 -0.8611329000 	 -1.8195020000 
184.40 	 224.9893000 	 1.750300 	 -0.8641784000 	 -1.8227550000 
184.60 	 224.9829000 	 1.750300 	 -0.8612760000 	 -1.8193980000 
184.80 	 224.9797000 	 1.750300 	 -0.8641465000 	 -1.8226590000 
185.00 	 224.9749000 	 1.750300 	 -0.8613110000 	 -1.8196330000 
185.20 	 224.9749000 	 1.750300 	 -0.8640512000 	 -1.8228470000 
185.40 	 224.9797000 	 1.750300 	 -0.8611806000 	 -1.8195950000 
185.60 	 224.9749000 	 1.750325 	 -0.8641052000 	 -1.8227260000 
185.80 	 224.9797000 	 1.750325 	 -0.8613173000 	 -1.8195250000 
186.00 	 224.9749000 	 1.750350 	 -0.8642324000 	 -1.8226690000 
186.20 	 224.9702000 	 1.750375 	 -0.8613523000 	 -1.8194390000 
186.40 	 224.9638000 	 1.750375 	 -0.8646457000 	 -1.8227740000 
186.60 	 224.9559000 	 1.750375 	 -0.8613618000 	 -1.8196520000 
186.80 	 224.9559000 	 1.750425 	 -0.8643436000 	 -1.8227290000 
187.00 	 224.9479000 	 1.750450 	 -0.8615685000 	 -1.8195310000 
187.20 	 224.9511000 	 1.750475 	 -0.8642928000 	 -1.8227740000 
187.40 	 224.9447000 	 1.750525 	 -0.8615653000 	 -1.8196070000 
187.60 	 224.9447000 	 1.750550 	 -0.8644676000 	 -1.8227670000 
187.80 	 224.9447000 	 1.750575 	 -0.8614318000 	 -1.8195250000 
188.00 	 224.9447000 	 1.750625 	 -0.8645980000 	 -1.8229960000 
188.20 	 224.9447000 	 1.750650 	 -0.8612697000 	 -1.8195660000 
188.40 	 224.9463000 	 1.750700 	 -0.8647664000 	 -1.8230090000 
188.60 	 224.9495000 	 1.750725 	 -0.8613332000 	 -1.8193940000 
188.80 	 224.9559000 	 1.750775 	 -0.8647887000 	 -1.8230570000 
189.00 	 224.9654000 	 1.750800 	 -0.8612315000 	 -1.8194960000 
189.20 	 224.9718000 	 1.750825 	 -0.8646329000 	 -1.8229450000 
189.40 	 224.9797000 	 1.750825 	 -0.8612251000 	 -1.8194070000 
189.60 	 224.9829000 	 1.750850 	 -0.8648364000 	 -1.8231070000 
189.80 	 224.9861000 	 1.750875 	 -0.8613205000 	 -1.8194200000 
190.00 	 224.9877000 	 1.750850 	 -0.8651797000 	 -1.8229450000 
190.20 	 224.9956000 	 1.750850 	 -0.8616193000 	 -1.8193400000 
190.40 	 224.9988000 	 1.750850 	 -0.8651097000 	 -1.8229420000 
190.60 	 225.0036000 	 1.750850 	 -0.8613968000 	 -1.8192830000 
190.80 	 225.0099000 	 1.750850 	 -0.8651288000 	 -1.8230340000 
191.00 	 225.0147000 	 1.750850 	 -0.8612188000 	 -1.8192580000 
191.20 	 225.0179000 	 1.750850 	 -0.8652909000 	 -1.8230020000 
191.40 	 225.0179000 	 1.750850 	 -0.8612474000 	 -1.8192990000 
191.60 	 225.0179000 	 1.750850 	 -0.8650367000 	 -1.8230630000 
191.80 	 225.0163000 	 1.750850 	 -0.8613999000 	 -1.8191970000 
192.00 	 225.0147000 	 1.750850 	 -0.8652465000 	 -1.8230600000 
192.20 	 225.0083000 	 1.750850 	 -0.8613205000 	 -1.8191530000 
192.40 	 225.0036000 	 1.750850 	 -0.8649190000 	 -1.8230340000 
192.60 	 224.9988000 	 1.750850 	 -0.8614318000 	 -1.8191940000 
192.80 	 224.9988000 	 1.750850 	 -0.8652179000 	 -1.8229580000 
193.00 	 224.9988000 	 1.750850 	 -0.8613873000 	 -1.8192100000 
193.20 	 224.9988000 	 1.750850 	 -0.8648046000 	 -1.8229070000 
193.40 	 224.9988000 	 1.750850 	 -0.8613777000 	 -1.8191880000 
193.60 	 224.9956000 	 1.750850 	 -0.8650176000 	 -1.8228720000 
193.80 	 224.9924000 	 1.750850 	 -0.8614635000 	 -1.8193180000 
194.00 	 224.9877000 	 1.750850 	 -0.8649826000 	 -1.8227670000 
194.20 	 224.9829000 	 1.750850 	 -0.8613364000 	 -1.8191560000 
194.40 	 224.9749000 	 1.750850 	 -0.8651416000 	 -1.8228720000 
194.60 	 224.9718000 	 1.750850 	 -0.8613555000 	 -1.8192130000 
194.80 	 224.9718000 	 1.750850 	 -0.8649667000 	 -1.8227930000 
195.00 	 224.9718000 	 1.750850 	 -0.8615017000 	 -1.8191620000 
195.20 	 224.9718000 	 1.750875 	 -0.8649667000 	 -1.8230950000 
195.40 	 224.9749000 	 1.750875 	 -0.8613364000 	 -1.8193210000 
195.60 	 224.9749000 	 1.750900 	 -0.8652623000 	 -1.8231040000 
195.80 	 224.9718000 	 1.750925 	 -0.8614762000 	 -1.8192860000 
196.00 	 224.9670000 	 1.750925 	 -0.8654181000 	 -1.8229830000 
196.20 	 224.9638000 	 1.750950 	 -0.8612728000 	 -1.8191400000 
196.40 	 224.9638000 	 1.750975 	 -0.8653450000 	 -1.8229580000 
196.60 	 224.9638000 	 1.751000 	 -0.8614572000 	 -1.8190510000 
196.80 	 224.9591000 	 1.751025 	 -0.8652623000 	 -1.8229520000 
197.00 	 224.9591000 	 1.751025 	 -0.8614476000 	 -1.8191400000 
197.20 	 224.9591000 	 1.751075 	 -0.8654086000 	 -1.8229420000 
197.40 	 224.9591000 	 1.751100 	 -0.8616893000 	 -1.8191210000 
197.60 	 224.9559000 	 1.751125 	 -0.8653641000 	 -1.8228980000 
197.80 	 224.9559000 	 1.751175 	 -0.8614190000 	 -1.8190540000 
198.00 	 224.9559000 	 1.751200 	 -0.8654531000 	 -1.8229520000 
198.20 	 224.9559000 	 1.751225 	 -0.8613269000 	 -1.8190000000 
198.40 	 224.9559000 	 1.751250 	 -0.8651924000 	 -1.8228910000 
198.60 	 224.9559000 	 1.751275 	 -0.8616130000 	 -1.8191750000 
198.80 	 224.9591000 	 1.751325 	 -0.8654086000 	 -1.8227700000 
199.00 	 224.9606000 	 1.751350 	 -0.8615430000 	 -1.8191780000 
199.20 	 224.9654000 	 1.751375 	 -0.8652528000 	 -1.8227960000 
199.40 	 224.9749000 	 1.751400 	 -0.8616098000 	 -1.8191340000 
199.60 	 224.9813000 	 1.751425 	 -0.8651288000 	 -1.8226780000 
199.80 	 224.9877000 	 1.751400 	 -0.8620262000 	 -1.8192670000 
200.00 	 224.9956000 	 1.751400 	 -0.8655198000 	 -1.8230470000 
200.20 	 225.0020000 	 1.751400 	 -0.8619372000 	 -1.8192990000 
200.40 	 225.0067000 	 1.751400 	 -0.8656216000 	 -1.8229800000 
200.60 	 225.0115000 	 1.751400 	 -0.8621375000 	 -1.8192480000 
200.80 	 225.0147000 	 1.751400 	 -0.8657424000 	 -1.8229290000 
201.00 	 225.0210000 	 1.751400 	 -0.8619435000 	 -1.8193240000 
201.20 	 225.0195000 	 1.751400 	 -0.8654372000 	 -1.8229740000 
201.40 	 225.0226000 	 1.751400 	 -0.8622296000 	 -1.8195060000 
201.60 	 225.0179000 	 1.751400 	 -0.8653069000 	 -1.8228150000 
201.80 	 225.0147000 	 1.751400 	 -0.8620326000 	 -1.8194990000 
202.00 	 225.0115000 	 1.751400 	 -0.8653641000 	 -1.8228780000 
202.20 	 225.0067000 	 1.751400 	 -0.8621280000 	 -1.8194930000 
202.40 	 225.0067000 	 1.751400 	 -0.8655421000 	 -1.8229580000 
202.60 	 225.0067000 	 1.751400 	 -0.8622010000 	 -1.8193590000 
202.80 	 225.0036000 	 1.751400 	 -0.8655643000 	 -1.8229200000 
203.00 	 225.0036000 	 1.751400 	 -0.8621089000 	 -1.8194290000 
203.20 	 224.9988000 	 1.751400 	 -0.8655484000 	 -1.8228440000 
203.40 	 224.9956000 	 1.751400 	 -0.8620294000 	 -1.8193850000 
203.60 	 224.9908000 	 1.751400 	 -0.8654372000 	 -1.8227960000 
203.80 	 224.9877000 	 1.751400 	 -0.8622169000 	 -1.8195980000 
204.00 	 224.9829000 	 1.751400 	 -0.8654245000 	 -1.8229290000 
204.20 	 224.9781000 	 1.751400 	 -0.8621693000 	 -1.8194770000 
204.40 	 224.9734000 	 1.751400 	 -0.8651702000 	 -1.8227510000 
204.60 	 224.9718000 	 1.751400 	 -0.8623187000 	 -1.8194360000 
204.80 	 224.9670000 	 1.751400 	 -0.8653800000 	 -1.8228880000 
205.00 	 224.9670000 	 1.751425 	 -0.8623314000 	 -1.8193910000 
205.20 	 224.9638000 	 1.751450 	 -0.8654594000 	 -1.8229330000 
205.40 	 224.9638000 	 1.751475 	 -0.8623759000 	 -1.8194740000 
205.60 	 224.9638000 	 1.751500 	 -0.8654721000 	 -1.8229680000 
205.80 	 224.9638000 	 1.751525 	 -0.8622932000 	 -1.8194140000 
206.00 	 224.9638000 	 1.751525 	 -0.8656947000 	 -1.8229550000 
206.20 	 224.9638000 	 1.751550 	 -0.8620644000 	 -1.8192390000 
206.40 	 224.9622000 	 1.751575 	 -0.8657201000 	 -1.8228880000 
206.60 	 224.9591000 	 1.751600 	 -0.8621566000 	 -1.8193590000 
206.80 	 224.9559000 	 1.751625 	 -0.8654086000 	 -1.8229870000 
207.00 	 224.9559000 	 1.751650 	 -0.8622678000 	 -1.8195090000 
207.20 	 224.9559000 	 1.751675 	 -0.8657805000 	 -1.8229770000 
207.40 	 224.9559000 	 1.751725 	 -0.8620834000 	 -1.8191780000 
207.60 	 224.9591000 	 1.751750 	 -0.8659045000 	 -1.8230310000 
207.80 	 224.9670000 	 1.751775 	 -0.8619499000 	 -1.8192130000 
208.00 	 224.9718000 	 1.751800 	 -0.8660889000 	 -1.8231040000 
208.20 	 224.9781000 	 1.751825 	 -0.8618259000 	 -1.8190700000 
208.40 	 224.9829000 	 1.751800 	 -0.8663018000 	 -1.8231770000 
208.60 	 224.9908000 	 1.751825 	 -0.8621788000 	 -1.8193210000 
208.80 	 224.9956000 	 1.751850 	 -0.8664417000 	 -1.8230950000 
209.00 	 224.9988000 	 1.751875 	 -0.8621375000 	 -1.8191370000 
209.20 	 225.0036000 	 1.751850 	 -0.8663464000 	 -1.8230980000 
209.40 	 225.0067000 	 1.751850 	 -0.8623028000 	 -1.8193370000 
209.60 	 225.0115000 	 1.751850 	 -0.8664767000 	 -1.8231490000 
209.80 	 225.0115000 	 1.751850 	 -0.8623950000 	 -1.8193780000 
210.00 	 225.0067000 	 1.751850 	 -0.8665593000 	 -1.8230530000 
210.20 	 225.0036000 	 1.751850 	 -0.8622106000 	 -1.8192550000 
210.40 	 224.9988000 	 1.751850 	 -0.8666547000 	 -1.8231490000 
210.60 	 224.9956000 	 1.751850 	 -0.8624141000 	 -1.8192640000 
210.80 	 224.9877000 	 1.751850 	 -0.8666165000 	 -1.8232660000 
211.00 	 224.9877000 	 1.751850 	 -0.8622551000 	 -1.8193630000 
211.20 	 224.9877000 	 1.751850 	 -0.8666706000 	 -1.8230880000 
211.40 	 224.9893000 	 1.751850 	 -0.8622805000 	 -1.8193050000 
211.60 	 224.9908000 	 1.751850 	 -0.8666356000 	 -1.8230120000 
211.80 	 224.9908000 	 1.751850 	 -0.8625666000 	 -1.8195630000 
212.00 	 224.9908000 	 1.751850 	 -0.8662860000 	 -1.8229040000 
212.20 	 224.9908000 	 1.751850 	 -0.8626175000 	 -1.8196330000 
212.40 	 224.9877000 	 1.751850 	 -0.8664227000 	 -1.8227670000 
212.60 	 224.9861000 	 1.751850 	 -0.8624808000 	 -1.8195630000 
212.80 	 224.9829000 	 1.751850 	 -0.8663845000 	 -1.8227320000 
213.00 	 224.9797000 	 1.751850 	 -0.8625857000 	 -1.8196070000 
213.20 	 224.9749000 	 1.751850 	 -0.8665403000 	 -1.8227800000 
213.40 	 224.9718000 	 1.751850 	 -0.8625603000 	 -1.8196260000 
213.60 	 224.9749000 	 1.751875 	 -0.8662923000 	 -1.8228310000 
213.80 	 224.9718000 	 1.751900 	 -0.8624904000 	 -1.8197820000 
214.00 	 224.9718000 	 1.751900 	 -0.8661811000 	 -1.8227900000 
214.20 	 224.9686000 	 1.751925 	 -0.8625412000 	 -1.8199350000 
214.40 	 224.9670000 	 1.751950 	 -0.8663082000 	 -1.8227200000 
214.60 	 224.9638000 	 1.751975 	 -0.8626143000 	 -1.8197920000 
214.80 	 224.9606000 	 1.751975 	 -0.8663114000 	 -1.8226560000 
215.00 	 224.9591000 	 1.752025 	 -0.8624617000 	 -1.8198870000 
215.20 	 224.9559000 	 1.752050 	 -0.8663940000 	 -1.8227040000 
215.40 	 224.9559000 	 1.752075 	 -0.8626683000 	 -1.8198930000 
215.60 	 224.9559000 	 1.752100 	 -0.8661397000 	 -1.8227160000 
215.80 	 224.9591000 	 1.752125 	 -0.8627796000 	 -1.8198710000 
216.00 	 224.9638000 	 1.752175 	 -0.8660412000 	 -1.8226180000 
216.20 	 224.9718000 	 1.752175 	 -0.8627860000 	 -1.8199030000 
216.40 	 224.9749000 	 1.752225 	 -0.8659871000 	 -1.8221790000 
216.60 	 224.9749000 	 1.752200 	 -0.8629386000 	 -1.8200020000 
216.80 	 224.9749000 	 1.752200 	 -0.8662128000 	 -1.8223220000 
217.00 	 224.9749000 	 1.752225 	 -0.8631516000 	 -1.8200840000 
217.20 	 224.9749000 	 1.752275 	 -0.8663018000 	 -1.8224240000 
217.40 	 224.9797000 	 1.752250 	 -0.8629513000 	 -1.8201670000 
217.60 	 224.9797000 	 1.752250 	 -0.8667056000 	 -1.8224240000 
217.80 	 224.9877000 	 1.752250 	 -0.8632978000 	 -1.8201450000 
218.00 	 224.9908000 	 1.752275 	 -0.8665593000 	 -1.8223570000 
218.20 	 224.9956000 	 1.752325 	 -0.8632215000 	 -1.8199890000 
218.40 	 224.9988000 	 1.752300 	 -0.8669090000 	 -1.8227770000 
218.60 	 224.9956000 	 1.752300 	 -0.8633454000 	 -1.8200300000 
218.80 	 224.9988000 	 1.752300 	 -0.8668804000 	 -1.8226080000 
219.00 	 224.9988000 	 1.752300 	 -0.8634631000 	 -1.8200870000 
219.20 	 224.9988000 	 1.752300 	 -0.8666261000 	 -1.8223630000 
219.40 	 225.0036000 	 1.752300 	 -0.8637460000 	 -1.8203610000 
219.60 	 225.0004000 	 1.752300 	 -0.8665784000 	 -1.8222810000 
219.80 	 225.0036000 	 1.752300 	 -0.8635934000 	 -1.8203320000 
220.00 	 224.9988000 	 1.752300 	 -0.8664481000 	 -1.8222050000 
220.20 	 224.9972000 	 1.752300 	 -0.8635108000 	 -1.8202080000 
220.40 	 224.9924000 	 1.752300 	 -0.8665625000 	 -1.8223830000 
220.60 	 224.9877000 	 1.752300 	 -0.8636411000 	 -1.8202720000 
220.80 	 224.9829000 	 1.752300 	 -0.8663877000 	 -1.8222620000 
221.00 	 224.9797000 	 1.752300 	 -0.8637015000 	 -1.8203960000 
221.20 	 224.9765000 	 1.752300 	 -0.8662955000 	 -1.8220960000 
221.40 	 224.9749000 	 1.752300 	 -0.8637714000 	 -1.8203770000 
221.60 	 224.9718000 	 1.752300 	 -0.8664703000 	 -1.8220230000 
221.80 	 224.9718000 	 1.752325 	 -0.8637492000 	 -1.8204500000 
222.00 	 224.9702000 	 1.752350 	 -0.8664036000 	 -1.8220550000 
222.20 	 224.9718000 	 1.752375 	 -0.8638032000 	 -1.8204310000 
222.40 	 224.9686000 	 1.752400 	 -0.8664863000 	 -1.8221980000 
222.60 	 224.9718000 	 1.752425 	 -0.8636315000 	 -1.8202650000 
222.80 	 224.9718000 	 1.752425 	 -0.8665943000 	 -1.8223000000 
223.00 	 224.9718000 	 1.752450 	 -0.8637078000 	 -1.8203450000 
223.20 	 224.9734000 	 1.752475 	 -0.8666642000 	 -1.8225510000 
223.40 	 224.9718000 	 1.752500 	 -0.8634694000 	 -1.8200460000 
223.60 	 224.9718000 	 1.752500 	 -0.8668264000 	 -1.8227700000 
223.80 	 224.9718000 	 1.752525 	 -0.8636125000 	 -1.8202340000 
224.00 	 224.9718000 	 1.752550 	 -0.8671506000 	 -1.8228660000 
224.20 	 224.9654000 	 1.752575 	 -0.8632405000 	 -1.8198050000 
224.40 	 224.9638000 	 1.752575 	 -0.8671061000 	 -1.8229640000 
224.60 	 224.9591000 	 1.752625 	 -0.8631865000 	 -1.8197120000 
224.80 	 224.9591000 	 1.752625 	 -0.8671634000 	 -1.8229140000 
225.00 	 224.9591000 	 1.752675 	 -0.8632405000 	 -1.8198590000 
225.20 	 224.9638000 	 1.752700 	 -0.8670171000 	 -1.8227580000 
225.40 	 224.9718000 	 1.752700 	 -0.8633995000 	 -1.8200240000 
225.60 	 224.9749000 	 1.752725 	 -0.8671665000 	 -1.8227100000 
225.80 	 224.9829000 	 1.752750 	 -0.8634885000 	 -1.8201510000 
226.00 	 224.9845000 	 1.752775 	 -0.8670044000 	 -1.8228120000 
226.20 	 224.9877000 	 1.752750 	 -0.8634790000 	 -1.8200460000 
226.40 	 224.9908000 	 1.752750 	 -0.8670394000 	 -1.8226530000 
226.60 	 224.9908000 	 1.752750 	 -0.8635108000 	 -1.8200840000 
226.80 	 224.9908000 	 1.752750 	 -0.8670871000 	 -1.8225290000 
227.00 	 224.9924000 	 1.752750 	 -0.8636697000 	 -1.8201640000 
227.20 	 224.9956000 	 1.752750 	 -0.8668709000 	 -1.8225290000 
227.40 	 224.9988000 	 1.752750 	 -0.8637778000 	 -1.8203610000 
227.60 	 224.9988000 	 1.752750 	 -0.8667882000 	 -1.8224050000 
227.80 	 225.0036000 	 1.752750 	 -0.8640607000 	 -1.8205770000 
228.00 	 225.0036000 	 1.752750 	 -0.8666611000 	 -1.8222490000 
228.20 	 225.0004000 	 1.752750 	 -0.8642006000 	 -1.8207490000 
228.40 	 224.9988000 	 1.752750 	 -0.8663686000 	 -1.8220520000 
228.60 	 224.9956000 	 1.752750 	 -0.8645916000 	 -1.8210410000 
228.80 	 224.9956000 	 1.752750 	 -0.8663146000 	 -1.8218930000 
229.00 	 224.9908000 	 1.752750 	 -0.8642133000 	 -1.8206950000 
229.20 	 224.9877000 	 1.752750 	 -0.8662987000 	 -1.8219150000 
229.40 	 224.9829000 	 1.752750 	 -0.8642165000 	 -1.8207580000 
229.60 	 224.9797000 	 1.752750 	 -0.8664131000 	 -1.8220330000 
229.80 	 224.9718000 	 1.752775 	 -0.8643468000 	 -1.8209490000 
230.00 	 224.9670000 	 1.752800 	 -0.8663337000 	 -1.8220360000 
230.20 	 224.9670000 	 1.752825 	 -0.8640862000 	 -1.8206630000 
230.40 	 224.9670000 	 1.752825 	 -0.8665975000 	 -1.8222270000 
230.60 	 224.9670000 	 1.752875 	 -0.8638604000 	 -1.8203320000 
230.80 	 224.9670000 	 1.752875 	 -0.8666961000 	 -1.8224460000 
231.00 	 224.9686000 	 1.752900 	 -0.8640353000 	 -1.8206410000 
231.20 	 224.9670000 	 1.752925 	 -0.8664195000 	 -1.8219690000 
231.40 	 224.9670000 	 1.752925 	 -0.8643945000 	 -1.8209080000 
231.60 	 224.9638000 	 1.752975 	 -0.8662987000 	 -1.8219280000 
231.80 	 224.9622000 	 1.752975 	 -0.8642833000 	 -1.8209780000 
232.00 	 224.9638000 	 1.753000 	 -0.8662732000 	 -1.8219530000 
232.20 	 224.9638000 	 1.753025 	 -0.8642292000 	 -1.8209710000 
232.40 	 224.9718000 	 1.753050 	 -0.8661779000 	 -1.8218870000 
232.60 	 224.9718000 	 1.753075 	 -0.8644645000 	 -1.8209080000 
232.80 	 224.9797000 	 1.753075 	 -0.8660190000 	 -1.8217150000 
233.00 	 224.9813000 	 1.753100 	 -0.8646774000 	 -1.8213050000 
233.20 	 224.9845000 	 1.753100 	 -0.8660412000 	 -1.8218330000 
233.40 	 224.9877000 	 1.753100 	 -0.8643532000 	 -1.8208410000 
233.60 	 224.9877000 	 1.753100 	 -0.8664640000 	 -1.8218680000 
233.80 	 224.9908000 	 1.753100 	 -0.8644359000 	 -1.8209300000 
234.00 	 224.9908000 	 1.753100 	 -0.8663877000 	 -1.8220580000 
234.20 	 224.9956000 	 1.753100 	 -0.8645471000 	 -1.8210380000 
234.40 	 224.9988000 	 1.753100 	 -0.8663495000 	 -1.8218490000 
234.60 	 225.0067000 	 1.753100 	 -0.8648777000 	 -1.8211400000 
234.80 	 225.0083000 	 1.753100 	 -0.8664036000 	 -1.8218710000 
235.00 	 225.0099000 	 1.753100 	 -0.8647156000 	 -1.8210160000 
235.20 	 225.0067000 	 1.753100 	 -0.8662542000 	 -1.8215690000 
235.40 	 225.0036000 	 1.753100 	 -0.8647601000 	 -1.8211400000 
235.60 	 224.9956000 	 1.753100 	 -0.8661429000 	 -1.8215530000 
235.80 	 224.9908000 	 1.753100 	 -0.8646107000 	 -1.8210600000 
236.00 	 224.9877000 	 1.753100 	 -0.8661874000 	 -1.8214830000 
236.20 	 224.9829000 	 1.753100 	 -0.8647378000 	 -1.8211560000 
236.40 	 224.9797000 	 1.753100 	 -0.8660793000 	 -1.8213970000 
236.60 	 224.9797000 	 1.753100 	 -0.8650748000 	 -1.8213300000 
236.80 	 224.9829000 	 1.753125 	 -0.8658345000 	 -1.8213500000 
237.00 	 224.9829000 	 1.753150 	 -0.8651638000 	 -1.8215210000 
237.20 	 224.9829000 	 1.753175 	 -0.8658854000 	 -1.8214100000 
237.40 	 224.9797000 	 1.753175 	 -0.8652973000 	 -1.8215050000 
237.60 	 224.9797000 	 1.753150 	 -0.8657042000 	 -1.8211680000 
237.80 	 224.9749000 	 1.753175 	 -0.8655135000 	 -1.8218140000 
238.00 	 224.9734000 	 1.753200 	 -0.8654467000 	 -1.8210160000 
238.20 	 224.9718000 	 1.753200 	 -0.8655262000 	 -1.8217600000 
238.40 	 224.9718000 	 1.753225 	 -0.8653069000 	 -1.8209110000 
238.60 	 224.9718000 	 1.753225 	 -0.8656375000 	 -1.8218200000 
238.80 	 224.9749000 	 1.753275 	 -0.8655294000 	 -1.8209580000 
239.00 	 224.9749000 	 1.753275 	 -0.8658059000 	 -1.8219250000 
239.20 	 224.9749000 	 1.753275 	 -0.8655517000 	 -1.8207870000 
239.40 	 224.9749000 	 1.753325 	 -0.8660603000 	 -1.8221630000 
239.60 	 224.9718000 	 1.753300 	 -0.8652719000 	 -1.8207800000 
239.80 	 224.9718000 	 1.753300 	 -0.8656724000 	 -1.8219820000 
240.00 	 224.9670000 	 1.753350 	 -0.8657678000 	 -1.8209870000 
240.20 	 224.9670000 	 1.753375 	 -0.8656979000 	 -1.8216830000 
240.40 	 224.9702000 	 1.753400 	 -0.8656852000 	 -1.8208820000 
240.60 	 224.9670000 	 1.753400 	 -0.8659776000 	 -1.8218740000 
240.80 	 224.9670000 	 1.753425 	 -0.8653927000 	 -1.8206750000 
241.00 	 224.9670000 	 1.753450 	 -0.8663146000 	 -1.8223030000 
241.20 	 224.9718000 	 1.753475 	 -0.8652909000 	 -1.8204080000 
241.40 	 224.9718000 	 1.753500 	 -0.8664258000 	 -1.8221980000 
241.60 	 224.9718000 	 1.753525 	 -0.8652623000 	 -1.8203740000 
241.80 	 224.9749000 	 1.753525 	 -0.8669408000 	 -1.8225450000 
242.00 	 224.9797000 	 1.753550 	 -0.8646647000 	 -1.8202460000 
242.20 	 224.9877000 	 1.753575 	 -0.8669376000 	 -1.8226750000 
242.40 	 224.9893000 	 1.753550 	 -0.8646838000 	 -1.8198740000 
242.60 	 224.9956000 	 1.753550 	 -0.8675925000 	 -1.8229330000 
242.80 	 224.9956000 	 1.753550 	 -0.8646329000 	 -1.8198490000 
243.00 	 224.9972000 	 1.753550 	 -0.8674462000 	 -1.8227420000 
243.20 	 225.0004000 	 1.753550 	 -0.8648999000 	 -1.8199090000 
243.40 	 224.9988000 	 1.753550 	 -0.8673922000 	 -1.8228980000 
243.60 	 225.0036000 	 1.753550 	 -0.8646584000 	 -1.8197980000 
243.80 	 225.0020000 	 1.753550 	 -0.8676434000 	 -1.8229140000 
244.00 	 224.9988000 	 1.753550 	 -0.8646933000 	 -1.8198080000 
244.20 	 224.9956000 	 1.753550 	 -0.8675194000 	 -1.8227990000 
244.40 	 224.9956000 	 1.753550 	 -0.8648046000 	 -1.8198430000 
244.60 	 224.9908000 	 1.753550 	 -0.8674367000 	 -1.8228980000 
244.80 	 224.9908000 	 1.753550 	 -0.8648650000 	 -1.8198300000 
245.00 	 224.9877000 	 1.753550 	 -0.8674335000 	 -1.8227290000 
245.20 	 224.9908000 	 1.753550 	 -0.8649476000 	 -1.8198900000 
245.40 	 224.9908000 	 1.753550 	 -0.8673763000 	 -1.8225830000 
245.60 	 224.9908000 	 1.753550 	 -0.8647982000 	 -1.8199730000 
245.80 	 224.9908000 	 1.753550 	 -0.8673096000 	 -1.8227390000 
246.00 	 224.9877000 	 1.753550 	 -0.8651288000 	 -1.8200460000 
246.20 	 224.9829000 	 1.753550 	 -0.8673000000 	 -1.8226150000 
246.40 	 224.9829000 	 1.753550 	 -0.8649063000 	 -1.8200370000 
246.60 	 224.9797000 	 1.753550 	 -0.8673000000 	 -1.8226430000 
246.80 	 224.9797000 	 1.753575 	 -0.8648205000 	 -1.8199570000 
247.00 	 224.9829000 	 1.753600 	 -0.8673636000 	 -1.8226780000 
247.20 	 224.9813000 	 1.753600 	 -0.8648205000 	 -1.8198520000 
247.40 	 224.9797000 	 1.753600 	 -0.8674049000 	 -1.8226940000 
247.60 	 224.9797000 	 1.753600 	 -0.8649095000 	 -1.8201070000 
247.80 	 224.9797000 	 1.753600 	 -0.8673986000 	 -1.8226240000 
248.00 	 224.9749000 	 1.753650 	 -0.8648269000 	 -1.8198360000 
248.20 	 224.9749000 	 1.753675 	 -0.8678563000 	 -1.8230060000 
248.40 	 224.9749000 	 1.753650 	 -0.8647506000 	 -1.8196770000 
248.60 	 224.9749000 	 1.753650 	 -0.8676720000 	 -1.8229480000 
248.80 	 224.9749000 	 1.753675 	 -0.8649285000 	 -1.8199730000 
249.00 	 224.9749000 	 1.753700 	 -0.8673795000 	 -1.8226500000 
249.20 	 224.9749000 	 1.753725 	 -0.8651670000 	 -1.8199670000 
249.40 	 224.9670000 	 1.753700 	 -0.8676307000 	 -1.8227770000 
249.60 	 224.9638000 	 1.753700 	 -0.8651702000 	 -1.8200400000 
249.80 	 224.9591000 	 1.753750 	 -0.8675575000 	 -1.8227010000 
250.00 	 224.9511000 	 1.753775 	 -0.8651034000 	 -1.8199290000 
250.20 	 224.9511000 	 1.753800 	 -0.8675893000 	 -1.8227100000 
250.40 	 224.9511000 	 1.753850 	 -0.8650430000 	 -1.8200780000 
250.60 	 224.9511000 	 1.753875 	 -0.8676274000 	 -1.8227390000 
250.80 	 224.9559000 	 1.753900 	 -0.8652179000 	 -1.8200400000 
251.00 	 224.9575000 	 1.753925 	 -0.8676084000 	 -1.8228180000 
251.20 	 224.9591000 	 1.753950 	 -0.8653100000 	 -1.8202210000 
251.40 	 224.9638000 	 1.754000 	 -0.8672555000 	 -1.8224140000 
251.60 	 224.9670000 	 1.754025 	 -0.8653895000 	 -1.8201670000 
251.80 	 224.9734000 	 1.754025 	 -0.8672905000 	 -1.8225890000 
252.00 	 224.9797000 	 1.754050 	 -0.8654849000 	 -1.8202750000 
252.20 	 224.9861000 	 1.754075 	 -0.8674145000 	 -1.8224140000 
252.40 	 224.9908000 	 1.754050 	 -0.8655103000 	 -1.8203320000 
252.60 	 224.9956000 	 1.754050 	 -0.8672555000 	 -1.8225640000 
252.80 	 224.9956000 	 1.754050 	 -0.8657265000 	 -1.8204120000 
253.00 	 224.9988000 	 1.754050 	 -0.8671411000 	 -1.8223830000 
253.20 	 224.9988000 	 1.754050 	 -0.8657519000 	 -1.8203420000 
253.40 	 225.0036000 	 1.754050 	 -0.8669536000 	 -1.8223290000 
253.60 	 225.0036000 	 1.754050 	 -0.8659427000 	 -1.8206600000 
253.80 	 225.0036000 	 1.754050 	 -0.8667533000 	 -1.8221030000 
254.00 	 225.0036000 	 1.754050 	 -0.8661461000 	 -1.8207330000 
254.20 	 225.0052000 	 1.754050 	 -0.8668296000 	 -1.8221030000 
254.40 	 225.0067000 	 1.754050 	 -0.8659840000 	 -1.8207360000 
254.60 	 225.0036000 	 1.754050 	 -0.8668740000 	 -1.8221540000 
254.80 	 224.9988000 	 1.754050 	 -0.8658918000 	 -1.8206660000 
255.00 	 224.9988000 	 1.754050 	 -0.8669789000 	 -1.8221470000 
255.20 	 224.9972000 	 1.754050 	 -0.8659490000 	 -1.8205320000 
255.40 	 224.9956000 	 1.754050 	 -0.8671093000 	 -1.8222550000 
255.60 	 224.9908000 	 1.754050 	 -0.8661016000 	 -1.8206560000 
255.80 	 224.9893000 	 1.754050 	 -0.8668900000 	 -1.8220200000 
256.00 	 224.9877000 	 1.754050 	 -0.8659554000 	 -1.8205520000 
256.20 	 224.9829000 	 1.754050 	 -0.8669408000 	 -1.8220170000 
256.40 	 224.9829000 	 1.754050 	 -0.8657392000 	 -1.8204560000 
256.60 	 224.9797000 	 1.754075 	 -0.8671824000 	 -1.8223380000 
256.80 	 224.9797000 	 1.754100 	 -0.8656184000 	 -1.8203290000 
257.00 	 224.9749000 	 1.754125 	 -0.8671538000 	 -1.8222710000 
257.20 	 224.9749000 	 1.754100 	 -0.8658409000 	 -1.8204210000 
257.40 	 224.9670000 	 1.754125 	 -0.8670108000 	 -1.8223440000 
257.60 	 224.9638000 	 1.754125 	 -0.8659554000 	 -1.8206310000 
257.80 	 224.9638000 	 1.754175 	 -0.8670743000 	 -1.8225290000 
258.00 	 224.9638000 	 1.754175 	 -0.8657360000 	 -1.8205390000 
258.20 	 224.9670000 	 1.754225 	 -0.8671157000 	 -1.8224650000 
258.40 	 224.9718000 	 1.754225 	 -0.8657932000 	 -1.8206630000 
258.60 	 224.9797000 	 1.754225 	 -0.8671856000 	 -1.8224240000 
258.80 	 224.9829000 	 1.754275 	 -0.8656025000 	 -1.8205170000 
259.00 	 224.9877000 	 1.754275 	 -0.8674462000 	 -1.8225800000 
259.20 	 224.9877000 	 1.754250 	 -0.8657455000 	 -1.8202150000 
259.40 	 224.9893000 	 1.754250 	 -0.8674081000 	 -1.8225510000 
259.60 	 224.9908000 	 1.754250 	 -0.8660603000 	 -1.8204400000 
259.80 	 224.9908000 	 1.754250 	 -0.8674717000 	 -1.8226660000 
260.00 	 224.9908000 	 1.754250 	 -0.8659427000 	 -1.8203930000 
260.20 	 224.9908000 	 1.754250 	 -0.8673986000 	 -1.8223830000 
260.40 	 224.9893000 	 1.754250 	 -0.8660539000 	 -1.8206370000 
260.60 	 224.9877000 	 1.754250 	 -0.8671601000 	 -1.8224180000 
260.80 	 224.9829000 	 1.754250 	 -0.8657074000 	 -1.8205580000 
261.00 	 224.9877000 	 1.754250 	 -0.8672237000 	 -1.8225130000 
261.20 	 224.9877000 	 1.754250 	 -0.8660285000 	 -1.8207200000 
261.40 	 224.9893000 	 1.754250 	 -0.8670743000 	 -1.8220960000 
261.60 	 224.9893000 	 1.754250 	 -0.8659427000 	 -1.8205990000 
261.80 	 224.9893000 	 1.754250 	 -0.8671601000 	 -1.8223790000 
262.00 	 224.9829000 	 1.754250 	 -0.8660698000 	 -1.8206850000 
262.20 	 224.9813000 	 1.754275 	 -0.8670298000 	 -1.8222680000 
262.40 	 224.9797000 	 1.754300 	 -0.8661969000 	 -1.8207520000 
262.60 	 224.9749000 	 1.754325 	 -0.8670775000 	 -1.8223440000 
262.80 	 224.9749000 	 1.754300 	 -0.8659490000 	 -1.8207330000 
263.00 	 224.9749000 	 1.754300 	 -0.8669503000 	 -1.8222360000 
263.20 	 224.9749000 	 1.754325 	 -0.8663432000 	 -1.8208220000 
263.40 	 224.9749000 	 1.754350 	 -0.8669980000 	 -1.8219850000 
263.60 	 224.9749000 	 1.754375 	 -0.8663718000 	 -1.8206340000 
263.80 	 224.9749000 	 1.754350 	 -0.8671601000 	 -1.8221380000 
264.00 	 224.9718000 	 1.754375 	 -0.8663750000 	 -1.8208660000 
264.20 	 224.9702000 	 1.754375 	 -0.8671824000 	 -1.8220300000 
264.40 	 224.9638000 	 1.754400 	 -0.8666611000 	 -1.8207170000 
264.60 	 224.9622000 	 1.754425 	 -0.8672333000 	 -1.8219630000 
264.80 	 224.9591000 	 1.754450 	 -0.8667405000 	 -1.8208410000 
265.00 	 224.9591000 	 1.754475 	 -0.8670044000 	 -1.8219820000 
265.20 	 224.9638000 	 1.754525 	 -0.8663718000 	 -1.8206470000 
265.40 	 224.9638000 	 1.754550 	 -0.8672301000 	 -1.8220230000 
265.60 	 224.9686000 	 1.754575 	 -0.8664767000 	 -1.8207230000 
265.80 	 224.9749000 	 1.754575 	 -0.8670902000 	 -1.8221790000 
266.00 	 224.9797000 	 1.754600 	 -0.8663718000 	 -1.8205450000 
266.20 	 224.9829000 	 1.754625 	 -0.8675353000 	 -1.8221980000 
266.40 	 224.9877000 	 1.754600 	 -0.8663337000 	 -1.8204180000 
266.60 	 224.9908000 	 1.754600 	 -0.8679612000 	 -1.8224870000 
266.80 	 224.9924000 	 1.754600 	 -0.8660920000 	 -1.8200560000 
267.00 	 224.9956000 	 1.754600 	 -0.8681520000 	 -1.8226750000 
267.20 	 224.9988000 	 1.754600 	 -0.8658250000 	 -1.8199540000 
267.40 	 224.9988000 	 1.754600 	 -0.8681488000 	 -1.8227580000 
267.60 	 225.0036000 	 1.754600 	 -0.8658886000 	 -1.8201260000 
267.80 	 225.0036000 	 1.754600 	 -0.8681011000 	 -1.8226210000 
268.00 	 225.0036000 	 1.754600 	 -0.8658028000 	 -1.8201030000 
268.20 	 224.9988000 	 1.754600 	 -0.8681393000 	 -1.8228240000 
268.40 	 224.9956000 	 1.754600 	 -0.8657742000 	 -1.8201320000 
268.60 	 224.9956000 	 1.754600 	 -0.8683014000 	 -1.8229040000 
268.80 	 224.9908000 	 1.754600 	 -0.8655007000 	 -1.8199410000 
269.00 	 224.9877000 	 1.754600 	 -0.8683522000 	 -1.8228980000 
269.20 	 224.9877000 	 1.754600 	 -0.8655930000 	 -1.8197500000 
269.40 	 224.9829000 	 1.754600 	 -0.8684699000 	 -1.8230180000 
269.60 	 224.9813000 	 1.754600 	 -0.8654181000 	 -1.8198780000 
269.80 	 224.9797000 	 1.754625 	 -0.8685303000 	 -1.8228590000 
270.00 	 224.9749000 	 1.754625 	 -0.8654563000 	 -1.8197310000 
270.20 	 224.9749000 	 1.754650 	 -0.8685716000 	 -1.8231200000 
270.40 	 224.9765000 	 1.754650 	 -0.8654817000 	 -1.8197920000 
270.60 	 224.9797000 	 1.754650 	 -0.8686320000 	 -1.8230630000 
270.80 	 224.9797000 	 1.754650 	 -0.8652560000 	 -1.8196140000 
271.00 	 224.9749000 	 1.754675 	 -0.8686161000 	 -1.8231460000 
271.20 	 224.9749000 	 1.754725 	 -0.8653577000 	 -1.8197500000 
271.40 	 224.9718000 	 1.754700 	 -0.8685207000 	 -1.8229710000 
271.60 	 224.9718000 	 1.754725 	 -0.8654054000 	 -1.8195720000 
271.80 	 224.9670000 	 1.754750 	 -0.8684508000 	 -1.8231390000 
272.00 	 224.9638000 	 1.754775 	 -0.8653991000 	 -1.8196900000 
272.20 	 224.9606000 	 1.754800 	 -0.8687751000 	 -1.8230380000 
272.40 	 224.9591000 	 1.754825 	 -0.8652973000 	 -1.8197760000 
272.60 	 224.9591000 	 1.754825 	 -0.8686034000 	 -1.8230660000 
272.80 	 224.9591000 	 1.754875 	 -0.8653164000 	 -1.8197030000 
273.00 	 224.9638000 	 1.754900 	 -0.8686193000 	 -1.8230600000 
273.20 	 224.9670000 	 1.754925 	 -0.8653641000 	 -1.8197310000 
273.40 	 224.9670000 	 1.754925 	 -0.8687560000 	 -1.8230060000 
273.60 	 224.9670000 	 1.754975 	 -0.8655071000 	 -1.8196330000 
273.80 	 224.9718000 	 1.754975 	 -0.8684444000 	 -1.8229580000 
274.00 	 224.9749000 	 1.755000 	 -0.8654690000 	 -1.8197500000 
274.20 	 224.9797000 	 1.755025 	 -0.8684635000 	 -1.8229800000 
274.40 	 224.9829000 	 1.755000 	 -0.8658854000 	 -1.8199380000 
274.60 	 224.9924000 	 1.755025 	 -0.8682982000 	 -1.8228880000 
274.80 	 224.9988000 	 1.755050 	 -0.8660094000 	 -1.8201990000 
275.00 	 225.0036000 	 1.755050 	 -0.8683364000 	 -1.8228400000 
275.20 	 225.0067000 	 1.755050 	 -0.8659840000 	 -1.8201190000 
275.40 	 225.0067000 	 1.755050 	 -0.8682346000 	 -1.8227420000 
275.60 	 225.0115000 	 1.755050 	 -0.8661429000 	 -1.8200370000 
275.80 	 225.0115000 	 1.755050 	 -0.8684254000 	 -1.8225640000 
276.00 	 225.0147000 	 1.755050 	 -0.8658886000 	 -1.8199480000 
276.20 	 225.0179000 	 1.755050 	 -0.8683046000 	 -1.8228530000 
276.40 	 225.0179000 	 1.755050 	 -0.8661969000 	 -1.8201510000 
276.60 	 225.0179000 	 1.755050 	 -0.8681679000 	 -1.8226460000 
276.80 	 225.0147000 	 1.755050 	 -0.8662637000 	 -1.8201990000 
277.00 	 225.0131000 	 1.755050 	 -0.8681011000 	 -1.8226720000 
277.20 	 225.0067000 	 1.755050 	 -0.8663304000 	 -1.8205170000 
277.40 	 225.0036000 	 1.755050 	 -0.8683109000 	 -1.8227700000 
277.60 	 225.0036000 	 1.755050 	 -0.8661175000 	 -1.8202460000 
277.80 	 224.9988000 	 1.755050 	 -0.8681138000 	 -1.8227510000 
278.00 	 224.9988000 	 1.755050 	 -0.8660793000 	 -1.8202400000 
278.20 	 224.9956000 	 1.755050 	 -0.8681202000 	 -1.8226270000 
278.40 	 224.9956000 	 1.755050 	 -0.8663337000 	 -1.8203770000 
278.60 	 224.9956000 	 1.755050 	 -0.8681329000 	 -1.8226400000 
278.80 	 224.9956000 	 1.755050 	 -0.8667024000 	 -1.8207390000 
279.00 	 224.9956000 	 1.755050 	 -0.8680471000 	 -1.8226370000 
279.20 	 224.9956000 	 1.755050 	 -0.8663304000 	 -1.8203320000 
279.40 	 224.9908000 	 1.755050 	 -0.8681933000 	 -1.8226400000 
279.60 	 224.9908000 	 1.755050 	 -0.8665689000 	 -1.8206310000 
279.80 	 224.9877000 	 1.755050 	 -0.8679008000 	 -1.8225260000 
280.00 	 224.9829000 	 1.755050 	 -0.8667088000 	 -1.8207200000 
280.20 	 224.9797000 	 1.755050 	 -0.8679803000 	 -1.8223480000 
280.40 	 224.9797000 	 1.755050 	 -0.8668423000 	 -1.8208660000 
280.60 	 224.9749000 	 1.755050 	 -0.8677546000 	 -1.8224020000 
280.80 	 224.9749000 	 1.755050 	 -0.8668391000 	 -1.8208190000 
281.00 	 224.9718000 	 1.755050 	 -0.8676561000 	 -1.8223700000 
281.20 	 224.9718000 	 1.755050 	 -0.8669917000 	 -1.8208790000 
281.40 	 224.9749000 	 1.755050 	 -0.8675861000 	 -1.8222810000 
281.60 	 224.9718000 	 1.755075 	 -0.8669249000 	 -1.8207450000 
281.80 	 224.9718000 	 1.755100 	 -0.8676402000 	 -1.8222460000 
282.00 	 224.9718000 	 1.755100 	 -0.8668454000 	 -1.8209650000 
282.20 	 224.9670000 	 1.755125 	 -0.8675893000 	 -1.8222140000 
282.40 	 224.9638000 	 1.755175 	 -0.8668423000 	 -1.8208310000 
282.60 	 224.9559000 	 1.755175 	 -0.8675098000 	 -1.8220040000 
282.80 	 224.9543000 	 1.755175 	 -0.8671284000 	 -1.8210120000 
283.00 	 224.9511000 	 1.755250 	 -0.8672873000 	 -1.8219630000 
283.20 	 224.9479000 	 1.755250 	 -0.8671792000 	 -1.8211140000 
283.40 	 224.9479000 	 1.755300 	 -0.8673922000 	 -1.8219470000 
283.60 	 224.9511000 	 1.755325 	 -0.8670012000 	 -1.8209300000 
283.80 	 224.9511000 	 1.755350 	 -0.8673541000 	 -1.8219180000 
284.00 	 224.9511000 	 1.755375 	 -0.8673890000 	 -1.8210950000 
284.20 	 224.9559000 	 1.755425 	 -0.8671601000 	 -1.8218390000 
284.40 	 224.9606000 	 1.755450 	 -0.8672778000 	 -1.8212100000 
284.60 	 224.9670000 	 1.755475 	 -0.8669472000 	 -1.8219060000 
284.80 	 224.9797000 	 1.755475 	 -0.8674399000 	 -1.8213500000 
285.00 	 224.9829000 	 1.755525 	 -0.8667183000 	 -1.8214450000 
285.20 	 224.9924000 	 1.755525 	 -0.8676052000 	 -1.8213270000 
285.40 	 224.9988000 	 1.755500 	 -0.8672333000 	 -1.8216420000 
285.60 	 225.0067000 	 1.755500 	 -0.8675957000 	 -1.8212670000 
285.80 	 225.0115000 	 1.755500 	 -0.8673732000 	 -1.8217820000 
286.00 	 225.0147000 	 1.755500 	 -0.8674272000 	 -1.8211710000 
286.20 	 225.0179000 	 1.755500 	 -0.8676720000 	 -1.8222010000 
286.40 	 225.0179000 	 1.755500 	 -0.8670552000 	 -1.8208850000 
286.60 	 225.0179000 	 1.755500 	 -0.8681011000 	 -1.8226310000 
286.80 	 225.0179000 	 1.755500 	 -0.8666198000 	 -1.8204850000 
287.00 	 225.0147000 	 1.755500 	 -0.8681679000 	 -1.8225800000 
287.20 	 225.0131000 	 1.755500 	 -0.8666833000 	 -1.8205930000 
287.40 	 225.0115000 	 1.755500 	 -0.8681234000 	 -1.8225230000 
287.60 	 225.0067000 	 1.755500 	 -0.8663813000 	 -1.8204080000 
287.80 	 225.0036000 	 1.755500 	 -0.8681743000 	 -1.8226050000 
288.00 	 224.9972000 	 1.755500 	 -0.8665816000 	 -1.8205230000 
288.20 	 224.9956000 	 1.755500 	 -0.8682664000 	 -1.8226240000 
288.40 	 224.9940000 	 1.755500 	 -0.8665752000 	 -1.8205640000 
288.60 	 224.9908000 	 1.755500 	 -0.8679326000 	 -1.8224430000 
288.80 	 224.9956000 	 1.755500 	 -0.8668041000 	 -1.8206280000 
289.00 	 224.9988000 	 1.755500 	 -0.8679962000 	 -1.8222970000 
289.20 	 224.9988000 	 1.755500 	 -0.8670521000 	 -1.8208950000 
289.40 	 224.9988000 	 1.755500 	 -0.8679008000 	 -1.8223060000 
289.60 	 224.9988000 	 1.755500 	 -0.8671474000 	 -1.8209620000 
289.80 	 224.9988000 	 1.755500 	 -0.8676783000 	 -1.8221030000 
290.00 	 224.9972000 	 1.755500 	 -0.8673699000 	 -1.8211560000 
290.20 	 224.9956000 	 1.755500 	 -0.8678882000 	 -1.8222240000 
290.40 	 224.9877000 	 1.755500 	 -0.8671443000 	 -1.8209170000 
290.60 	 224.9829000 	 1.755500 	 -0.8678055000 	 -1.8222810000 
290.80 	 224.9797000 	 1.755500 	 -0.8672555000 	 -1.8211140000 
291.00 	 224.9749000 	 1.755500 	 -0.8673827000 	 -1.8219500000 
291.20 	 224.9718000 	 1.755500 	 -0.8673699000 	 -1.8211680000 
291.40 	 224.9718000 	 1.755500 	 -0.8675893000 	 -1.8220840000 
291.60 	 224.9718000 	 1.755500 	 -0.8671920000 	 -1.8211360000 
291.80 	 224.9749000 	 1.755500 	 -0.8676497000 	 -1.8220490000 
292.00 	 224.9749000 	 1.755525 	 -0.8674145000 	 -1.8211520000 
292.20 	 224.9749000 	 1.755550 	 -0.8675194000 	 -1.8219250000 
292.40 	 224.9718000 	 1.755550 	 -0.8674717000 	 -1.8212600000 
292.60 	 224.9718000 	 1.755575 	 -0.8671856000 	 -1.8216710000 
292.80 	 224.9638000 	 1.755575 	 -0.8678913000 	 -1.8213210000 
293.00 	 224.9638000 	 1.755600 	 -0.8673954000 	 -1.8218640000 
293.20 	 224.9559000 	 1.755625 	 -0.8674431000 	 -1.8212190000 
293.40 	 224.9559000 	 1.755650 	 -0.8673986000 	 -1.8217980000 
293.60 	 224.9511000 	 1.755700 	 -0.8675130000 	 -1.8211780000 
293.80 	 224.9511000 	 1.755725 	 -0.8676179000 	 -1.8220080000 
294.00 	 224.9511000 	 1.755750 	 -0.8673446000 	 -1.8210700000 
294.20 	 224.9511000 	 1.755775 	 -0.8673318000 	 -1.8218990000 
294.40 	 224.9559000 	 1.755800 	 -0.8677133000 	 -1.8210920000 
294.60 	 224.9591000 	 1.755850 	 -0.8676656000 	 -1.8219570000 
294.80 	 224.9606000 	 1.755875 	 -0.8674495000 	 -1.8210540000 
295.00 	 224.9670000 	 1.755900 	 -0.8679644000 	 -1.8220900000 
295.20 	 224.9670000 	 1.755925 	 -0.8672492000 	 -1.8209930000 
295.40 	 224.9718000 	 1.755925 	 -0.8679454000 	 -1.8223030000 
295.60 	 224.9797000 	 1.755950 	 -0.8670902000 	 -1.8208350000 
295.80 	 224.9829000 	 1.755975 	 -0.8682315000 	 -1.8225570000 
296.00 	 224.9908000 	 1.755950 	 -0.8672174000 	 -1.8206750000 
296.20 	 224.9956000 	 1.755950 	 -0.8681933000 	 -1.8224110000 
296.40 	 225.0036000 	 1.755950 	 -0.8667946000 	 -1.8205670000 
296.60 	 225.0067000 	 1.755950 	 -0.8698654000 	 -1.8227010000 
296.80 	 225.0067000 	 1.755950 	 -0.8686892000 	 -1.8210030000 
297.00 	 225.0115000 	 1.755950 	 -0.8696048000 	 -1.8224970000 
297.20 	 225.0115000 	 1.755950 	 -0.8691788000 	 -1.8212570000 
297.40 	 225.0115000 	 1.755950 	 -0.8696015000 	 -1.8223670000 
297.60 	 225.0067000 	 1.755950 	 -0.8689976000 	 -1.8211080000 
297.80 	 225.0067000 	 1.755950 	 -0.8696778000 	 -1.8223790000 
298.00 	 225.0115000 	 1.755950 	 -0.8689626000 	 -1.8209650000 
298.20 	 225.0067000 	 1.755950 	 -0.8696811000 	 -1.8223890000 
298.40 	 225.0067000 	 1.755950 	 -0.8692424000 	 -1.8212380000 
298.60 	 225.0067000 	 1.755950 	 -0.8694966000 	 -1.8221820000 
298.80 	 225.0036000 	 1.755950 	 -0.8693695000 	 -1.8214260000 
299.00 	 224.9988000 	 1.755950 	 -0.8694744000 	 -1.8222710000 
299.20 	 224.9956000 	 1.755950 	 -0.8692233000 	 -1.8213780000 
299.40 	 224.9956000 	 1.755950 	 -0.8694363000 	 -1.8221030000 
299.60 	 224.9908000 	 1.755950 	 -0.8696238000 	 -1.8214830000 
299.80 	 224.9908000 	 1.755950 	 -0.8692042000 	 -1.8218840000 
300.00 	 224.9908000 	 1.755950 	 -0.8697510000 	 -1.8216930000 
300.20 	 224.9877000 	 1.755950 	 -0.8691056000 	 -1.8217820000 
300.40 	 224.9877000 	 1.755950 	 -0.8696143000 	 -1.8216170000 
300.60 	 224.9829000 	 1.755950 	 -0.8691152000 	 -1.8219250000 
300.80 	 224.9829000 	 1.755975 	 -0.8696683000 	 -1.8217410000 
301.00 	 224.9797000 	 1.756000 	 -0.8689181000 	 -1.8216480000 
301.20 	 224.9797000 	 1.756025 	 -0.8698940000 	 -1.8218330000 
301.40 	 224.9765000 	 1.756000 	 -0.8690230000 	 -1.8213970000 
301.60 	 224.9749000 	 1.756000 	 -0.8700435000 	 -1.8217790000 
301.80 	 224.9718000 	 1.756025 	 -0.8691089000 	 -1.8216010000 
302.00 	 224.9702000 	 1.756050 	 -0.8703391000 	 -1.8218330000 
302.20 	 224.9670000 	 1.756075 	 -0.8690262000 	 -1.8214580000 
302.40 	 224.9670000 	 1.756075 	 -0.8704312000 	 -1.8219760000 
302.60 	 224.9638000 	 1.756125 	 -0.8687210000 	 -1.8213500000 
302.80 	 224.9622000 	 1.756125 	 -0.8705298000 	 -1.8223030000 
303.00 	 224.9591000 	 1.756150 	 -0.8686829000 	 -1.8212030000 
303.20 	 224.9591000 	 1.756175 	 -0.8702946000 	 -1.8220900000 
303.40 	 224.9591000 	 1.756200 	 -0.8689721000 	 -1.8214670000 
303.60 	 224.9622000 	 1.756250 	 -0.8703359000 	 -1.8219790000 
303.80 	 224.9638000 	 1.756275 	 -0.8692169000 	 -1.8215970000 
304.00 	 224.9702000 	 1.756275 	 -0.8701388000 	 -1.8218990000 
304.20 	 224.9749000 	 1.756325 	 -0.8693091000 	 -1.8216990000 
304.40 	 224.9797000 	 1.756300 	 -0.8690898000 	 -1.8220930000 
304.60 	 224.9829000 	 1.756325 	 -0.8675194000 	 -1.8214380000 
304.80 	 224.9877000 	 1.756350 	 -0.8689372000 	 -1.8220680000 
305.00 	 224.9908000 	 1.756375 	 -0.8675098000 	 -1.8213650000 
305.20 	 224.9956000 	 1.756375 	 -0.8689181000 	 -1.8218580000 
305.40 	 224.9988000 	 1.756350 	 -0.8676307000 	 -1.8216860000 
305.60 	 225.0036000 	 1.756350 	 -0.8687305000 	 -1.8219340000 
305.80 	 225.0036000 	 1.756350 	 -0.8676879000 	 -1.8217050000 
306.00 	 225.0036000 	 1.756350 	 -0.8686956000 	 -1.8217850000 
306.20 	 225.0036000 	 1.756350 	 -0.8678086000 	 -1.8218070000 
306.40 	 224.9972000 	 1.756350 	 -0.8685112000 	 -1.8215970000 
306.60 	 224.9956000 	 1.756350 	 -0.8679168000 	 -1.8218390000 
306.80 	 224.9908000 	 1.756350 	 -0.8684508000 	 -1.8217180000 
307.00 	 224.9877000 	 1.756350 	 -0.8678659000 	 -1.8218870000 
307.20 	 224.9861000 	 1.756350 	 -0.8682759000 	 -1.8215270000 
307.40 	 224.9829000 	 1.756350 	 -0.8681552000 	 -1.8221920000 
307.60 	 224.9829000 	 1.756350 	 -0.8683522000 	 -1.8215560000 
307.80 	 224.9877000 	 1.756350 	 -0.8682251000 	 -1.8221090000 
308.00 	 224.9877000 	 1.756350 	 -0.8684699000 	 -1.8215810000 
308.20 	 224.9877000 	 1.756350 	 -0.8681552000 	 -1.8222360000 
308.40 	 224.9877000 	 1.756350 	 -0.8682378000 	 -1.8215240000 
308.60 	 224.9877000 	 1.756350 	 -0.8682505000 	 -1.8221470000 
308.80 	 224.9908000 	 1.756350 	 -0.8681806000 	 -1.8213690000 
309.00 	 224.9908000 	 1.756350 	 -0.8682029000 	 -1.8223160000 
309.20 	 224.9956000 	 1.756350 	 -0.8681043000 	 -1.8211620000 
309.40 	 224.9956000 	 1.756350 	 -0.8687051000 	 -1.8225480000 
309.60 	 224.9908000 	 1.756350 	 -0.8676147000 	 -1.8208760000 
309.80 	 224.9908000 	 1.756350 	 -0.8689976000 	 -1.8228750000 
310.00 	 224.9861000 	 1.756350 	 -0.8674018000 	 -1.8208280000 
310.20 	 224.9797000 	 1.756350 	 -0.8691883000 	 -1.8229420000 
310.40 	 224.9797000 	 1.756375 	 -0.8673509000 	 -1.8208190000 
310.60 	 224.9797000 	 1.756400 	 -0.8690453000 	 -1.8229830000 
310.80 	 224.9749000 	 1.756400 	 -0.8675798000 	 -1.8209330000 
311.00 	 224.9749000 	 1.756425 	 -0.8692901000 	 -1.8228880000 
311.20 	 224.9718000 	 1.756400 	 -0.8675511000 	 -1.8207170000 
311.40 	 224.9670000 	 1.756425 	 -0.8692010000 	 -1.8230340000 
311.60 	 224.9638000 	 1.756450 	 -0.8673636000 	 -1.8207110000 
311.80 	 224.9559000 	 1.756475 	 -0.8692582000 	 -1.8230920000 
312.00 	 224.9559000 	 1.756500 	 -0.8673827000 	 -1.8206560000 
312.20 	 224.9559000 	 1.756525 	 -0.8696683000 	 -1.8233270000 
312.40 	 224.9559000 	 1.756575 	 -0.8672523000 	 -1.8204590000 
312.60 	 224.9559000 	 1.756600 	 -0.8696015000 	 -1.8230920000 
312.80 	 224.9559000 	 1.756625 	 -0.8674367000 	 -1.8205550000 
313.00 	 224.9559000 	 1.756650 	 -0.8695857000 	 -1.8230440000 
313.20 	 224.9543000 	 1.756675 	 -0.8672428000 	 -1.8204780000 
313.40 	 224.9591000 	 1.756725 	 -0.8696620000 	 -1.8232120000 
313.60 	 224.9638000 	 1.756750 	 -0.8674526000 	 -1.8204880000 
313.80 	 224.9749000 	 1.756750 	 -0.8695094000 	 -1.8231650000 
314.00 	 224.9829000 	 1.756775 	 -0.8674622000 	 -1.8203670000 
314.20 	 224.9908000 	 1.756800 	 -0.8698018000 	 -1.8232730000 
314.40 	 224.9972000 	 1.756825 	 -0.8671411000 	 -1.8204020000 
314.60 	 225.0036000 	 1.756800 	 -0.8699417000 	 -1.8233330000 
314.80 	 225.0115000 	 1.756800 	 -0.8673318000 	 -1.8205130000 
315.00 	 225.0179000 	 1.756800 	 -0.8697987000 	 -1.8232500000 
315.20 	 225.0242000 	 1.756800 	 -0.8672078000 	 -1.8203420000 
315.40 	 225.0338000 	 1.756800 	 -0.8698082000 	 -1.8233170000 
315.60 	 225.0369000 	 1.756800 	 -0.8671761000 	 -1.8201540000 
315.80 	 225.0385000 	 1.756800 	 -0.8700784000 	 -1.8234190000 
316.00 	 225.0385000 	 1.756800 	 -0.8668963000 	 -1.8201220000 
316.20 	 225.0354000 	 1.756800 	 -0.8699672000 	 -1.8233810000 
316.40 	 225.0322000 	 1.756750 	 -0.8670902000 	 -1.8201670000 
316.60 	 225.0274000 	 1.756750 	 -0.8699639000 	 -1.8233490000 
316.80 	 225.0226000 	 1.756725 	 -0.8670966000 	 -1.8200680000 
317.00 	 225.0242000 	 1.756700 	 -0.8703518000 	 -1.8234290000 
317.20 	 225.0226000 	 1.756700 	 -0.8670076000 	 -1.8200810000 
317.40 	 225.0226000 	 1.756700 	 -0.8700911000 	 -1.8234480000 
317.60 	 225.0226000 	 1.756700 	 -0.8672492000 	 -1.8202430000 
317.80 	 225.0226000 	 1.756675 	 -0.8700848000 	 -1.8233620000 
318.00 	 225.0179000 	 1.756650 	 -0.8671920000 	 -1.8203860000 
318.20 	 225.0179000 	 1.756650 	 -0.8698400000 	 -1.8233080000 
318.40 	 225.0115000 	 1.756650 	 -0.8673191000 	 -1.8203000000 
318.60 	 225.0115000 	 1.756625 	 -0.8700593000 	 -1.8234730000 
318.80 	 225.0067000 	 1.756625 	 -0.8670648000 	 -1.8202810000 
319.00 	 225.0067000 	 1.756650 	 -0.8702342000 	 -1.8234600000 
319.20 	 225.0067000 	 1.756650 	 -0.8672523000 	 -1.8202080000 
319.40 	 225.0067000 	 1.756650 	 -0.8702596000 	 -1.8234440000 
319.60 	 225.0067000 	 1.756650 	 -0.8671761000 	 -1.8203130000 
319.80 	 225.0036000 	 1.756650 	 -0.8701198000 	 -1.8235140000 
320.00 	 225.0036000 	 1.756650 	 -0.8669408000 	 -1.8202270000 
320.20 	 224.9988000 	 1.756650 	 -0.8700307000 	 -1.8234350000 
320.40 	 224.9956000 	 1.756650 	 -0.8671538000 	 -1.8202650000 
320.60 	 224.9877000 	 1.756650 	 -0.8705584000 	 -1.8235210000 
320.80 	 224.9829000 	 1.756650 	 -0.8668550000 	 -1.8200590000 
321.00 	 224.9797000 	 1.756650 	 -0.8703391000 	 -1.8236320000 
321.20 	 224.9749000 	 1.756650 	 -0.8669059000 	 -1.8200750000 
321.40 	 224.9702000 	 1.756650 	 -0.8703836000 	 -1.8236350000 
321.60 	 224.9638000 	 1.756650 	 -0.8670139000 	 -1.8200680000 
321.80 	 224.9591000 	 1.756650 	 -0.8704631000 	 -1.8236160000 
322.00 	 224.9591000 	 1.756650 	 -0.8668423000 	 -1.8200020000 
322.20 	 224.9559000 	 1.756650 	 -0.8705457000 	 -1.8237780000 
322.40 	 224.9511000 	 1.756675 	 -0.8666961000 	 -1.8199760000 
322.60 	 224.9511000 	 1.756725 	 -0.8705902000 	 -1.8237430000 
322.80 	 224.9511000 	 1.756750 	 -0.8664386000 	 -1.8198550000 
323.00 	 224.9479000 	 1.756775 	 -0.8706284000 	 -1.8237780000 
323.20 	 224.9447000 	 1.756800 	 -0.8666897000 	 -1.8199600000 
323.40 	 224.9447000 	 1.756850 	 -0.8706061000 	 -1.8237910000 
323.60 	 224.9400000 	 1.756900 	 -0.8667024000 	 -1.8197890000 
323.80 	 224.9368000 	 1.756925 	 -0.8708541000 	 -1.8238040000 
324.00 	 224.9289000 	 1.756975 	 -0.8664989000 	 -1.8199630000 
324.20 	 224.9241000 	 1.757025 	 -0.8706633000 	 -1.8237810000 
324.40 	 224.9241000 	 1.757075 	 -0.8665593000 	 -1.8199440000 
324.60 	 224.9241000 	 1.757125 	 -0.8707173000 	 -1.8238100000 
324.80 	 224.9289000 	 1.757175 	 -0.8664989000 	 -1.8199570000 
325.00 	 224.9368000 	 1.757225 	 -0.8707650000 	 -1.8237780000 
325.20 	 224.9400000 	 1.757250 	 -0.8666102000 	 -1.8198010000 
325.40 	 224.9495000 	 1.757300 	 -0.8707714000 	 -1.8235780000 
325.60 	 224.9575000 	 1.757325 	 -0.8665085000 	 -1.8198780000 
325.80 	 224.9654000 	 1.757350 	 -0.8707809000 	 -1.8237240000 
326.00 	 224.9734000 	 1.757375 	 -0.8666070000 	 -1.8199130000 
326.20 	 224.9813000 	 1.757425 	 -0.8707746000 	 -1.8237970000 
326.40 	 224.9877000 	 1.757425 	 -0.8664863000 	 -1.8198590000 
326.60 	 224.9956000 	 1.757400 	 -0.8712355000 	 -1.8238830000 
326.80 	 224.9988000 	 1.757400 	 -0.8668518000 	 -1.8197920000 
327.00 	 225.0004000 	 1.757400 	 -0.8712260000 	 -1.8237590000 
327.20 	 225.0067000 	 1.757400 	 -0.8669249000 	 -1.8199790000 
327.40 	 225.0115000 	 1.757400 	 -0.8712133000 	 -1.8236510000 
327.60 	 225.0131000 	 1.757400 	 -0.8670585000 	 -1.8199540000 
327.80 	 225.0131000 	 1.757400 	 -0.8711974000 	 -1.8237340000 
328.00 	 225.0083000 	 1.757400 	 -0.8668677000 	 -1.8202110000 
328.20 	 225.0067000 	 1.757400 	 -0.8713658000 	 -1.8237880000 
328.40 	 225.0004000 	 1.757400 	 -0.8669949000 	 -1.8199760000 
328.60 	 224.9972000 	 1.757400 	 -0.8713086000 	 -1.8238100000 
328.80 	 224.9908000 	 1.757400 	 -0.8669662000 	 -1.8199950000 
329.00 	 224.9877000 	 1.757400 	 -0.8711974000 	 -1.8236510000 
329.20 	 224.9829000 	 1.757400 	 -0.8669440000 	 -1.8200400000 
329.40 	 224.9797000 	 1.757400 	 -0.8712864000 	 -1.8236920000 
329.60 	 224.9749000 	 1.757400 	 -0.8668582000 	 -1.8199790000 
329.80 	 224.9718000 	 1.757425 	 -0.8710289000 	 -1.8237500000 
330.00 	 224.9670000 	 1.757450 	 -0.8669059000 	 -1.8201030000 
330.20 	 224.9670000 	 1.757475 	 -0.8710257000 	 -1.8237240000 
330.40 	 224.9591000 	 1.757475 	 -0.8668518000 	 -1.8201290000 
330.60 	 224.9559000 	 1.757525 	 -0.8710544000 	 -1.8237840000 
330.80 	 224.9479000 	 1.757550 	 -0.8668073000 	 -1.8201070000 
331.00 	 224.9447000 	 1.757575 	 -0.8712896000 	 -1.8238130000 
331.20 	 224.9447000 	 1.757625 	 -0.8668709000 	 -1.8200330000 
331.40 	 224.9447000 	 1.757650 	 -0.8711560000 	 -1.8237430000 
331.60 	 224.9447000 	 1.757700 	 -0.8667946000 	 -1.8200750000 
331.80 	 224.9479000 	 1.757725 	 -0.8711751000 	 -1.8237210000 
332.00 	 224.9511000 	 1.757750 	 -0.8668041000 	 -1.8200080000 
332.20 	 224.9511000 	 1.757800 	 -0.8711624000 	 -1.8236760000 
332.40 	 224.9559000 	 1.757825 	 -0.8669217000 	 -1.8200300000 
332.60 	 224.9575000 	 1.757850 	 -0.8711179000 	 -1.8236730000 
332.80 	 224.9638000 	 1.757875 	 -0.8669217000 	 -1.8198840000 
333.00 	 224.9702000 	 1.757900 	 -0.8711720000 	 -1.8238450000 
333.20 	 224.9749000 	 1.757925 	 -0.8670680000 	 -1.8199480000 
333.40 	 224.9829000 	 1.757925 	 -0.8726056000 	 -1.8236760000 
333.60 	 224.9893000 	 1.757950 	 -0.8684317000 	 -1.8201260000 
333.80 	 224.9956000 	 1.757950 	 -0.8708445000 	 -1.8236190000 
334.00 	 225.0036000 	 1.757950 	 -0.8663940000 	 -1.8202400000 
334.20 	 225.0067000 	 1.757950 	 -0.8704694000 	 -1.8236480000 
334.40 	 225.0115000 	 1.757950 	 -0.8664735000 	 -1.8200240000 
334.60 	 225.0147000 	 1.757950 	 -0.8706124000 	 -1.8237270000 
334.80 	 225.0163000 	 1.757950 	 -0.8662732000 	 -1.8200300000 
335.00 	 225.0179000 	 1.757950 	 -0.8705012000 	 -1.8236920000 
335.20 	 225.0179000 	 1.757950 	 -0.8663273000 	 -1.8201290000 
335.40 	 225.0179000 	 1.757950 	 -0.8707015000 	 -1.8236920000 
335.60 	 225.0179000 	 1.757950 	 -0.8663750000 	 -1.8200430000 
335.80 	 225.0179000 	 1.757950 	 -0.8706157000 	 -1.8238230000 
336.00 	 225.0147000 	 1.757950 	 -0.8664004000 	 -1.8200720000 
336.20 	 225.0115000 	 1.757950 	 -0.8707110000 	 -1.8238000000 
336.40 	 225.0067000 	 1.757950 	 -0.8662605000 	 -1.8199540000 
336.60 	 225.0052000 	 1.757950 	 -0.8706792000 	 -1.8236350000 
336.80 	 225.0036000 	 1.757950 	 -0.8662478000 	 -1.8200240000 
337.00 	 224.9988000 	 1.757950 	 -0.8704567000 	 -1.8237500000 
337.20 	 224.9956000 	 1.757950 	 -0.8664195000 	 -1.8200110000 
337.40 	 224.9956000 	 1.757950 	 -0.8705966000 	 -1.8237810000 
337.60 	 224.9908000 	 1.757950 	 -0.8663718000 	 -1.8200430000 
337.80 	 224.9877000 	 1.757950 	 -0.8706920000 	 -1.8238000000 
338.00 	 224.9829000 	 1.757950 	 -0.8662955000 	 -1.8200270000 
338.20 	 224.9749000 	 1.757950 	 -0.8705680000 	 -1.8238860000 
338.40 	 224.9718000 	 1.757950 	 -0.8663718000 	 -1.8199090000 
338.60 	 224.9670000 	 1.757950 	 -0.8706443000 	 -1.8238990000 
338.80 	 224.9638000 	 1.757950 	 -0.8663718000 	 -1.8200170000 
339.00 	 224.9638000 	 1.757950 	 -0.8706665000 	 -1.8237780000 
339.20 	 224.9638000 	 1.757950 	 -0.8662224000 	 -1.8200460000 
339.40 	 224.9638000 	 1.757975 	 -0.8708318000 	 -1.8237430000 
339.60 	 224.9638000 	 1.758000 	 -0.8664386000 	 -1.8200490000 
339.80 	 224.9638000 	 1.758025 	 -0.8707650000 	 -1.8238540000 
340.00 	 224.9591000 	 1.758050 	 -0.8663273000 	 -1.8199600000 
340.20 	 224.9591000 	 1.758075 	 -0.8706633000 	 -1.8237110000 
340.40 	 224.9591000 	 1.758100 	 -0.8665371000 	 -1.8200940000 
340.60 	 224.9591000 	 1.758125 	 -0.8708096000 	 -1.8237240000 
340.80 	 224.9591000 	 1.758175 	 -0.8663559000 	 -1.8199510000 
341.00 	 224.9591000 	 1.758200 	 -0.8706124000 	 -1.8237050000 
341.20 	 224.9591000 	 1.758225 	 -0.8664576000 	 -1.8199700000 
341.40 	 224.9591000 	 1.758250 	 -0.8707523000 	 -1.8239310000 
341.60 	 224.9638000 	 1.758275 	 -0.8665021000 	 -1.8200620000 
341.80 	 224.9702000 	 1.758325 	 -0.8706124000 	 -1.8237910000 
342.00 	 224.9749000 	 1.758300 	 -0.8665212000 	 -1.8200560000 
342.20 	 224.9829000 	 1.758325 	 -0.8705075000 	 -1.8239050000 
342.40 	 224.9908000 	 1.758350 	 -0.8664544000 	 -1.8200560000 
342.60 	 224.9956000 	 1.758350 	 -0.8708477000 	 -1.8237530000 
342.80 	 224.9988000 	 1.758350 	 -0.8663273000 	 -1.8200240000 
343.00 	 225.0020000 	 1.758350 	 -0.8708223000 	 -1.8238930000 
343.20 	 224.9988000 	 1.758350 	 -0.8663337000 	 -1.8200650000 
343.40 	 225.0036000 	 1.758350 	 -0.8708096000 	 -1.8237180000 
343.60 	 225.0036000 	 1.758350 	 -0.8663241000 	 -1.8199860000 
343.80 	 225.0115000 	 1.758350 	 -0.8705584000 	 -1.8237590000 
344.00 	 225.0147000 	 1.758350 	 -0.8663400000 	 -1.8200300000 
344.20 	 225.0179000 	 1.758350 	 -0.8706760000 	 -1.8238770000 
344.40 	 225.0226000 	 1.758350 	 -0.8664067000 	 -1.8200620000 
344.60 	 225.0226000 	 1.758350 	 -0.8706124000 	 -1.8238320000 
344.80 	 225.0226000 	 1.758350 	 -0.8661143000 	 -1.8201670000 
345.00 	 225.0163000 	 1.758350 	 -0.8705139000 	 -1.8238000000 
345.20 	 225.0147000 	 1.758350 	 -0.8663209000 	 -1.8203260000 
345.40 	 225.0115000 	 1.758350 	 -0.8705457000 	 -1.8238290000 
345.60 	 225.0067000 	 1.758350 	 -0.8662288000 	 -1.8202240000 
345.80 	 225.0036000 	 1.758350 	 -0.8704599000 	 -1.8238290000 
346.00 	 225.0036000 	 1.758350 	 -0.8664163000 	 -1.8202810000 
346.20 	 224.9988000 	 1.758350 	 -0.8704312000 	 -1.8238740000 
346.40 	 224.9988000 	 1.758350 	 -0.8663845000 	 -1.8202650000 
346.60 	 224.9988000 	 1.758350 	 -0.8705298000 	 -1.8236000000 
346.80 	 224.9956000 	 1.758350 	 -0.8664608000 	 -1.8202530000 
347.00 	 224.9988000 	 1.758350 	 -0.8704122000 	 -1.8235330000 
347.20 	 224.9924000 	 1.758350 	 -0.8663337000 	 -1.8203800000 
347.40 	 224.9908000 	 1.758350 	 -0.8703391000 	 -1.8233170000 
347.60 	 224.9845000 	 1.758350 	 -0.8664894000 	 -1.8204280000 
347.80 	 224.9829000 	 1.758350 	 -0.8704217000 	 -1.8234250000 
348.00 	 224.9813000 	 1.758350 	 -0.8663718000 	 -1.8203070000 
348.20 	 224.9797000 	 1.758350 	 -0.8704249000 	 -1.8235300000 
348.40 	 224.9797000 	 1.758350 	 -0.8664830000 	 -1.8204530000 
348.60 	 224.9797000 	 1.758350 	 -0.8704281000 	 -1.8236640000 
348.80 	 224.9829000 	 1.758350 	 -0.8664131000 	 -1.8202590000 
349.00 	 224.9829000 	 1.758350 	 -0.8705139000 	 -1.8235430000 
349.20 	 224.9829000 	 1.758350 	 -0.8665053000 	 -1.8204820000 
349.40 	 224.9797000 	 1.758350 	 -0.8703709000 	 -1.8233970000 
349.60 	 224.9797000 	 1.758350 	 -0.8663972000 	 -1.8204500000 
349.80 	 224.9765000 	 1.758375 	 -0.8705235000 	 -1.8234790000 
350.00 	 224.9749000 	 1.758400 	 -0.8666134000 	 -1.8201890000 
350.20 	 224.9718000 	 1.758425 	 -0.8708000000 	 -1.8235780000 
350.40 	 224.9702000 	 1.758425 	 -0.8666452000 	 -1.8201190000 
350.60 	 224.9670000 	 1.758425 	 -0.8706124000 	 -1.8235140000 
350.80 	 224.9686000 	 1.758450 	 -0.8664672000 	 -1.8200970000 
351.00 	 224.9718000 	 1.758475 	 -0.8706220000 	 -1.8236600000 
351.20 	 224.9749000 	 1.758500 	 -0.8662669000 	 -1.8200840000 
351.40 	 224.9765000 	 1.758525 	 -0.8706061000 	 -1.8235840000 
351.60 	 224.9797000 	 1.758500 	 -0.8662033000 	 -1.8200840000 
351.80 	 224.9797000 	 1.758525 	 -0.8706538000 	 -1.8236920000 
352.00 	 224.9829000 	 1.758550 	 -0.8662987000 	 -1.8200170000 
352.20 	 224.9861000 	 1.758575 	 -0.8706093000 	 -1.8237810000 
352.40 	 224.9861000 	 1.758550 	 -0.8661811000 	 -1.8202530000 
352.60 	 224.9877000 	 1.758550 	 -0.8706188000 	 -1.8238130000 
352.80 	 224.9877000 	 1.758550 	 -0.8664036000 	 -1.8201100000 
353.00 	 224.9908000 	 1.758550 	 -0.8706411000 	 -1.8237530000 
353.20 	 224.9908000 	 1.758550 	 -0.8662097000 	 -1.8201290000 
353.40 	 224.9893000 	 1.758550 	 -0.8705457000 	 -1.8237150000 
353.60 	 224.9908000 	 1.758550 	 -0.8662001000 	 -1.8200720000 
353.80 	 224.9877000 	 1.758550 	 -0.8704726000 	 -1.8238130000 
354.00 	 224.9877000 	 1.758550 	 -0.8663972000 	 -1.8199790000 
354.20 	 224.9877000 	 1.758550 	 -0.8706157000 	 -1.8237560000 
354.40 	 224.9908000 	 1.758550 	 -0.8662415000 	 -1.8201100000 
354.60 	 224.9877000 	 1.758550 	 -0.8706506000 	 -1.8236540000 
354.80 	 224.9877000 	 1.758550 	 -0.8662955000 	 -1.8199030000 
355.00 	 224.9829000 	 1.758550 	 -0.8706220000 	 -1.8237940000 
355.20 	 224.9797000 	 1.758550 	 -0.8662478000 	 -1.8200750000 
355.40 	 224.9749000 	 1.758575 	 -0.8705966000 	 -1.8237940000 
355.60 	 224.9718000 	 1.758600 	 -0.8662828000 	 -1.8202370000 
355.80 	 224.9718000 	 1.758625 	 -0.8705966000 	 -1.8237750000 
356.00 	 224.9670000 	 1.758625 	 -0.8663114000 	 -1.8201380000 
356.20 	 224.9638000 	 1.758625 	 -0.8706570000 	 -1.8236130000 
356.40 	 224.9638000 	 1.758650 	 -0.8662860000 	 -1.8200140000 
356.60 	 224.9638000 	 1.758675 	 -0.8707333000 	 -1.8237430000 
356.80 	 224.9638000 	 1.758725 	 -0.8662128000 	 -1.8198840000 
357.00 	 224.9638000 	 1.758725 	 -0.8706379000 	 -1.8237880000 
357.20 	 224.9670000 	 1.758725 	 -0.8663559000 	 -1.8200840000 
357.40 	 224.9670000 	 1.758775 	 -0.8705521000 	 -1.8237080000 
357.60 	 224.9718000 	 1.758775 	 -0.8661874000 	 -1.8200780000 
357.80 	 224.9749000 	 1.758825 	 -0.8706157000 	 -1.8236510000 
358.00 	 224.9797000 	 1.758800 	 -0.8662828000 	 -1.8200870000 
358.20 	 224.9829000 	 1.758800 	 -0.8712673000 	 -1.8237500000 
358.40 	 224.9877000 	 1.758825 	 -0.8675448000 	 -1.8200270000 
358.60 	 224.9908000 	 1.758850 	 -0.8718777000 	 -1.8238930000 
358.80 	 224.9956000 	 1.758850 	 -0.8675003000 	 -1.8203640000 
359.00 	 224.9988000 	 1.758850 	 -0.8720271000 	 -1.8235750000 
359.20 	 225.0036000 	 1.758850 	 -0.8679422000 	 -1.8202430000 
359.40 	 225.0067000 	 1.758850 	 -0.8720303000 	 -1.8236920000 
359.60 	 225.0115000 	 1.758850 	 -0.8681170000 	 -1.8203700000 
359.80 	 225.0115000 	 1.758850 	 -0.8719444000 	 -1.8234760000 
360.00 	 225.0147000 	 1.758850 	 -0.8678563000 	 -1.8204020000 
360.20 	 225.0147000 	 1.758850 	 -0.8718872000 	 -1.8235620000 
360.40 	 225.0115000 	 1.758850 	 -0.8679771000 	 -1.8204660000 
360.60 	 225.0115000 	 1.758850 	 -0.8718681000 	 -1.8236670000 
360.80 	 225.0067000 	 1.758850 	 -0.8679517000 	 -1.8203130000 
361.00 	 225.0036000 	 1.758850 	 -0.8718173000 	 -1.8236730000 
361.20 	 225.0036000 	 1.758850 	 -0.8679771000 	 -1.8202940000 
361.40 	 225.0036000 	 1.758850 	 -0.8720906000 	 -1.8237460000 
361.60 	 225.0036000 	 1.758850 	 -0.8678277000 	 -1.8203700000 
361.80 	 225.0036000 	 1.758850 	 -0.8719890000 	 -1.8236640000 
362.00 	 225.0036000 	 1.758850 	 -0.8678532000 	 -1.8205070000 
362.20 	 224.9988000 	 1.758850 	 -0.8719063000 	 -1.8236890000 
362.40 	 224.9988000 	 1.758850 	 -0.8678659000 	 -1.8204370000 
362.60 	 225.0004000 	 1.758850 	 -0.8720366000 	 -1.8237300000 
362.80 	 225.0036000 	 1.758850 	 -0.8678277000 	 -1.8204240000 
363.00 	 225.0036000 	 1.758850 	 -0.8720525000 	 -1.8237300000 
363.20 	 225.0036000 	 1.758850 	 -0.8678849000 	 -1.8202690000 
363.40 	 224.9988000 	 1.758850 	 -0.8718554000 	 -1.8237910000 
363.60 	 224.9956000 	 1.758850 	 -0.8679962000 	 -1.8204500000 
363.80 	 224.9908000 	 1.758850 	 -0.8720462000 	 -1.8239470000 
364.00 	 224.9908000 	 1.758850 	 -0.8678405000 	 -1.8204210000 
364.20 	 224.9908000 	 1.758850 	 -0.8720875000 	 -1.8237690000 
364.40 	 224.9956000 	 1.758850 	 -0.8680820000 	 -1.8205200000 
364.60 	 224.9988000 	 1.758850 	 -0.8721066000 	 -1.8238450000 
364.80 	 224.9988000 	 1.758850 	 -0.8679199000 	 -1.8204310000 
365.00 	 225.0036000 	 1.758850 	 -0.8719667000 	 -1.8240550000 
365.20 	 225.0067000 	 1.758850 	 -0.8680153000 	 -1.8207010000 
365.40 	 225.0036000 	 1.758850 	 -0.8722337000 	 -1.8242140000 
365.60 	 225.0036000 	 1.758850 	 -0.8679994000 	 -1.8207070000 
365.80 	 224.9988000 	 1.758850 	 -0.8721225000 	 -1.8243090000 
366.00 	 224.9956000 	 1.758850 	 -0.8679326000 	 -1.8208570000 
366.20 	 224.9956000 	 1.758850 	 -0.8721479000 	 -1.8241250000 
366.40 	 224.9908000 	 1.758850 	 -0.8678214000 	 -1.8206410000 
366.60 	 224.9877000 	 1.758850 	 -0.8720589000 	 -1.8241500000 
366.80 	 224.9877000 	 1.758850 	 -0.8677928000 	 -1.8206180000 
367.00 	 224.9829000 	 1.758850 	 -0.8721225000 	 -1.8241180000 
367.20 	 224.9829000 	 1.758850 	 -0.8677800000 	 -1.8206880000 
367.40 	 224.9797000 	 1.758850 	 -0.8719921000 	 -1.8240800000 
367.60 	 224.9797000 	 1.758850 	 -0.8678468000 	 -1.8207140000 
367.80 	 224.9797000 	 1.758850 	 -0.8721161000 	 -1.8240800000 
368.00 	 224.9797000 	 1.758850 	 -0.8680344000 	 -1.8208630000 
368.20 	 224.9797000 	 1.758850 	 -0.8720748000 	 -1.8240710000 
368.40 	 224.9781000 	 1.758875 	 -0.8680280000 	 -1.8207170000 
368.60 	 224.9797000 	 1.758875 	 -0.8720080000 	 -1.8240800000 
368.80 	 224.9749000 	 1.758900 	 -0.8681075000 	 -1.8210060000 
369.00 	 224.9749000 	 1.758925 	 -0.8717346000 	 -1.8240290000 
369.20 	 224.9749000 	 1.758900 	 -0.8679612000 	 -1.8209490000 
369.40 	 224.9734000 	 1.758925 	 -0.8718331000 	 -1.8240290000 
369.60 	 224.9718000 	 1.758925 	 -0.8678659000 	 -1.8210250000 
369.80 	 224.9670000 	 1.758950 	 -0.8712387000 	 -1.8236890000 
370.00 	 224.9670000 	 1.758975 	 -0.8681361000 	 -1.8213300000 
370.20 	 224.9638000 	 1.759000 	 -0.8714517000 	 -1.8236890000 
370.40 	 224.9670000 	 1.759025 	 -0.8679104000 	 -1.8212860000 
370.60 	 224.9670000 	 1.759025 	 -0.8713405000 	 -1.8236640000 
370.80 	 224.9670000 	 1.759050 	 -0.8681266000 	 -1.8214580000 
371.00 	 224.9718000 	 1.759075 	 -0.8714867000 	 -1.8235750000 
371.20 	 224.9718000 	 1.759100 	 -0.8681583000 	 -1.8213940000 
371.40 	 224.9718000 	 1.759125 	 -0.8714421000 	 -1.8237020000 
371.60 	 224.9749000 	 1.759125 	 -0.8679644000 	 -1.8211170000 
371.80 	 224.9781000 	 1.759150 	 -0.8714485000 	 -1.8236920000 
372.00 	 224.9797000 	 1.759150 	 -0.8670871000 	 -1.8214290000 
372.20 	 224.9829000 	 1.759150 	 -0.8742301000 	 -1.8235910000 
372.40 	 224.9829000 	 1.759175 	 -0.8711306000 	 -1.8211900000 
372.60 	 224.9877000 	 1.759200 	 -0.8741951000 	 -1.8237210000 
372.80 	 224.9908000 	 1.759225 	 -0.8711147000 	 -1.8212890000 
373.00 	 224.9972000 	 1.759200 	 -0.8745034000 	 -1.8235750000 
373.20 	 225.0004000 	 1.759200 	 -0.8713500000 	 -1.8212480000 
373.40 	 225.0036000 	 1.759200 	 -0.8745639000 	 -1.8234920000 
373.60 	 225.0067000 	 1.759200 	 -0.8714231000 	 -1.8213370000 
373.80 	 225.0067000 	 1.759200 	 -0.8743064000 	 -1.8237150000 
374.00 	 225.0115000 	 1.759200 	 -0.8712800000 	 -1.8214070000 
374.20 	 225.0115000 	 1.759200 	 -0.8742968000 	 -1.8234790000 
374.40 	 225.0115000 	 1.759200 	 -0.8714421000 	 -1.8212290000 
374.60 	 225.0115000 	 1.759200 	 -0.8744049000 	 -1.8234090000 
374.80 	 225.0115000 	 1.759200 	 -0.8714740000 	 -1.8213720000 
375.00 	 225.0067000 	 1.759200 	 -0.8744717000 	 -1.8235330000 
375.20 	 225.0067000 	 1.759200 	 -0.8712864000 	 -1.8213840000 
375.40 	 225.0067000 	 1.759200 	 -0.8744685000 	 -1.8235140000 
375.60 	 225.0052000 	 1.759200 	 -0.8712387000 	 -1.8211360000 
375.80 	 225.0036000 	 1.759200 	 -0.8746338000 	 -1.8237620000 
376.00 	 225.0004000 	 1.759200 	 -0.8712101000 	 -1.8212570000 
376.20 	 224.9956000 	 1.759200 	 -0.8745893000 	 -1.8236260000 
376.40 	 224.9956000 	 1.759200 	 -0.8711147000 	 -1.8211620000 
376.60 	 224.9956000 	 1.759200 	 -0.8747609000 	 -1.8239370000 
376.80 	 224.9940000 	 1.759200 	 -0.8711656000 	 -1.8212570000 
377.00 	 224.9956000 	 1.759200 	 -0.8744907000 	 -1.8237720000 
377.20 	 224.9988000 	 1.759200 	 -0.8711942000 	 -1.8212000000 
377.40 	 225.0004000 	 1.759200 	 -0.8743445000 	 -1.8234410000 
377.60 	 224.9988000 	 1.759200 	 -0.8713277000 	 -1.8213620000 
377.80 	 224.9956000 	 1.759200 	 -0.8744176000 	 -1.8235810000 
378.00 	 224.9908000 	 1.759200 	 -0.8714040000 	 -1.8212950000 
378.20 	 224.9877000 	 1.759200 	 -0.8743668000 	 -1.8234980000 
378.40 	 224.9829000 	 1.759200 	 -0.8714485000 	 -1.8213780000 
378.60 	 224.9797000 	 1.759200 	 -0.8742650000 	 -1.8234320000 
378.80 	 224.9749000 	 1.759200 	 -0.8714008000 	 -1.8212800000 
379.00 	 224.9765000 	 1.759200 	 -0.8743032000 	 -1.8235050000 
379.20 	 224.9781000 	 1.759225 	 -0.8715217000 	 -1.8215020000 
379.40 	 224.9797000 	 1.759250 	 -0.8740044000 	 -1.8231900000 
379.60 	 224.9797000 	 1.759250 	 -0.8717282000 	 -1.8217020000 
379.80 	 224.9813000 	 1.759275 	 -0.8738708000 	 -1.8231110000 
380.00 	 224.9797000 	 1.759250 	 -0.8716901000 	 -1.8217280000 
380.20 	 224.9797000 	 1.759275 	 -0.8741061000 	 -1.8232280000 
380.40 	 224.9797000 	 1.759275 	 -0.8717887000 	 -1.8216450000 
380.60 	 224.9797000 	 1.759325 	 -0.8741283000 	 -1.8232440000 
380.80 	 224.9797000 	 1.759325 	 -0.8716075000 	 -1.8216040000 
381.00 	 224.9797000 	 1.759300 	 -0.8741379000 	 -1.8233010000 
381.20 	 224.9829000 	 1.759325 	 -0.8715503000 	 -1.8216200000 
381.40 	 224.9797000 	 1.759350 	 -0.8744494000 	 -1.8233740000 
381.60 	 224.9829000 	 1.759350 	 -0.8718204000 	 -1.8216640000 
381.80 	 224.9813000 	 1.759350 	 -0.8742459000 	 -1.8231610000 
382.00 	 224.9797000 	 1.759350 	 -0.8718300000 	 -1.8217120000 
382.20 	 224.9749000 	 1.759375 	 -0.8744017000 	 -1.8234380000 
382.40 	 224.9749000 	 1.759400 	 -0.8718331000 	 -1.8215690000 
382.60 	 224.9749000 	 1.759425 	 -0.8742396000 	 -1.8231870000 
382.80 	 224.9718000 	 1.759400 	 -0.8718141000 	 -1.8216200000 
383.00 	 224.9749000 	 1.759400 	 -0.8742301000 	 -1.8231650000 
383.20 	 224.9781000 	 1.759425 	 -0.8721955000 	 -1.8219530000 
383.40 	 224.9797000 	 1.759450 	 -0.8742015000 	 -1.8231170000 
383.60 	 224.9829000 	 1.759475 	 -0.8720652000 	 -1.8218230000 
383.80 	 224.9877000 	 1.759450 	 -0.8743095000 	 -1.8230950000 
384.00 	 224.9877000 	 1.759450 	 -0.8723037000 	 -1.8221030000 
384.20 	 224.9845000 	 1.759450 	 -0.8741315000 	 -1.8230660000 
384.40 	 224.9829000 	 1.759450 	 -0.8723927000 	 -1.8222810000 
384.60 	 224.9829000 	 1.759450 	 -0.8741506000 	 -1.8231740000 
384.80 	 224.9877000 	 1.759475 	 -0.8720239000 	 -1.8218450000 
385.00 	 224.9877000 	 1.759500 	 -0.8744144000 	 -1.8233390000 
385.20 	 224.9893000 	 1.759525 	 -0.8719826000 	 -1.8217370000 
385.40 	 224.9908000 	 1.759500 	 -0.8745543000 	 -1.8234000000 
385.60 	 224.9956000 	 1.759500 	 -0.8718364000 	 -1.8215310000 
385.80 	 224.9956000 	 1.759500 	 -0.8747323000 	 -1.8234630000 
386.00 	 224.9908000 	 1.759500 	 -0.8718681000 	 -1.8215880000 
386.20 	 224.9908000 	 1.759500 	 -0.8747132000 	 -1.8235560000 
386.40 	 224.9908000 	 1.759500 	 -0.8717601000 	 -1.8213940000 
386.60 	 224.9893000 	 1.759500 	 -0.8746147000 	 -1.8234730000 
386.80 	 224.9877000 	 1.759500 	 -0.8718109000 	 -1.8214730000 
387.00 	 224.9877000 	 1.759500 	 -0.8746656000 	 -1.8235080000 
387.20 	 224.9877000 	 1.759500 	 -0.8719762000 	 -1.8214960000 
387.40 	 224.9829000 	 1.759500 	 -0.8746529000 	 -1.8234950000 
387.60 	 224.9829000 	 1.759500 	 -0.8717887000 	 -1.8214830000 
387.80 	 224.9829000 	 1.759500 	 -0.8748436000 	 -1.8236640000 
388.00 	 224.9829000 	 1.759500 	 -0.8718681000 	 -1.8213370000 
388.20 	 224.9829000 	 1.759500 	 -0.8746369000 	 -1.8236000000 
388.40 	 224.9845000 	 1.759500 	 -0.8718268000 	 -1.8214040000 
388.60 	 224.9877000 	 1.759525 	 -0.8746529000 	 -1.8233550000 
388.80 	 224.9877000 	 1.759550 	 -0.8720748000 	 -1.8215810000 
389.00 	 224.9877000 	 1.759575 	 -0.8746592000 	 -1.8233650000 
389.20 	 224.9877000 	 1.759550 	 -0.8718872000 	 -1.8213720000 
389.40 	 224.9829000 	 1.759550 	 -0.8746846000 	 -1.8235050000 
389.60 	 224.9813000 	 1.759550 	 -0.8717442000 	 -1.8213780000 
389.80 	 224.9797000 	 1.759550 	 -0.8747864000 	 -1.8235720000 
390.00 	 224.9749000 	 1.759550 	 -0.8719031000 	 -1.8213810000 
390.20 	 224.9749000 	 1.759550 	 -0.8745480000 	 -1.8231900000 
390.40 	 224.9749000 	 1.759575 	 -0.8720239000 	 -1.8216990000 
390.60 	 224.9749000 	 1.759575 	 -0.8743922000 	 -1.8231650000 
390.80 	 224.9718000 	 1.759600 	 -0.8720875000 	 -1.8217530000 
391.00 	 224.9686000 	 1.759625 	 -0.8744812000 	 -1.8229680000 
391.20 	 224.9670000 	 1.759625 	 -0.8721002000 	 -1.8216510000 
391.40 	 224.9638000 	 1.759650 	 -0.8745893000 	 -1.8232280000 
391.60 	 224.9638000 	 1.759675 	 -0.8720525000 	 -1.8215690000 
391.80 	 224.9638000 	 1.759700 	 -0.8744748000 	 -1.8231390000 
392.00 	 224.9638000 	 1.759725 	 -0.8723672000 	 -1.8217530000 
392.20 	 224.9638000 	 1.759725 	 -0.8744621000 	 -1.8229260000 
392.40 	 224.9670000 	 1.759750 	 -0.8723100000 	 -1.8217980000 
392.60 	 224.9718000 	 1.759775 	 -0.8742587000 	 -1.8228090000 
392.80 	 224.9749000 	 1.759800 	 -0.8724563000 	 -1.8225160000 
393.00 	 224.9749000 	 1.759825 	 -0.8742459000 	 -1.8393580000 
393.20 	 224.9797000 	 1.759800 	 -0.8715820000 	 -1.8416120000 
393.40 	 224.9829000 	 1.759825 	 -0.8746942000 	 -1.8427660000 
393.60 	 224.9797000 	 1.759825 	 -0.8721797000 	 -1.8418660000 
393.80 	 224.9702000 	 1.759850 	 -0.8741538000 	 -1.8429150000 
394.00 	 224.9495000 	 1.759850 	 -0.8711783000 	 -1.8418280000 
394.20 	 224.9225000 	 1.759875 	 -0.8712419000 	 -1.8429090000 
394.40 	 224.8907000 	 1.759950 	 -0.8691947000 	 -1.8422290000 
394.60 	 224.8637000 	 1.759975 	 -0.8709971000 	 -1.8427660000 
394.80 	 224.8430000 	 1.760025 	 -0.8694299000 	 -1.8424570000 
395.00 	 224.8303000 	 1.760100 	 -0.8707714000 	 -1.8426450000 
395.20 	 224.8255000 	 1.760150 	 -0.8697033000 	 -1.8425240000 
395.40 	 224.8255000 	 1.760225 	 -0.8707047000 	 -1.8426670000 
395.60 	 224.8271000 	 1.760275 	 -0.8697414000 	 -1.8426700000 
395.80 	 224.8335000 	 1.760325 	 -0.8704345000 	 -1.8425500000 
396.00 	 224.8414000 	 1.760400 	 -0.8698463000 	 -1.8426610000 
396.20 	 224.8542000 	 1.760450 	 -0.8707650000 	 -1.8426360000 
396.40 	 224.8685000 	 1.760500 	 -0.8695889000 	 -1.8427090000 
396.60 	 224.8796000 	 1.760550 	 -0.8708922000 	 -1.8428170000 
396.80 	 224.8939000 	 1.760575 	 -0.8697955000 	 -1.8426160000 
397.00 	 224.9082000 	 1.760625 	 -0.8705934000 	 -1.8427560000 
397.20 	 224.9241000 	 1.760675 	 -0.8699099000 	 -1.8428800000 
397.40 	 224.9384000 	 1.760700 	 -0.8705966000 	 -1.8427310000 
397.60 	 224.9527000 	 1.760750 	 -0.8700435000 	 -1.8432010000 
397.80 	 224.9670000 	 1.760775 	 -0.8704059000 	 -1.8427750000 
398.00 	 224.9797000 	 1.760800 	 -0.8703709000 	 -1.8431350000 
398.20 	 224.9908000 	 1.760800 	 -0.8693345000 	 -1.8424830000 
398.40 	 224.9988000 	 1.760800 	 -0.8674558000 	 -1.8432360000 
398.60 	 225.0115000 	 1.760800 	 -0.8676052000 	 -1.8423020000 
398.80 	 225.0179000 	 1.760800 	 -0.8672810000 	 -1.8430710000 
399.00 	 225.0290000 	 1.760800 	 -0.8683745000 	 -1.8423460000 
399.20 	 225.0385000 	 1.760800 	 -0.8677928000 	 -1.8425050000 
399.40 	 225.0417000 	 1.760800 	 -0.8678119000 	 -1.8421970000 
399.60 	 225.0497000 	 1.760800 	 -0.8675225000 	 -1.8429980000 
399.80 	 225.0497000 	 1.760800 	 -0.8676211000 	 -1.8423330000 
400.00 	 225.0497000 	 1.760800 	 -0.8676179000 	 -1.8433000000 
400.20 	 225.0465000 	 1.760750 	 -0.8676688000 	 -1.8422350000 
400.40 	 225.0465000 	 1.760725 	 -0.8680121000 	 -1.8433510000 
400.60 	 225.0465000 	 1.760675 	 -0.8676338000 	 -1.8419580000 
400.80 	 225.0417000 	 1.760650 	 -0.8682601000 	 -1.8434870000 
401.00 	 225.0417000 	 1.760625 	 -0.8674399000 	 -1.8417990000 
401.20 	 225.0385000 	 1.760600 	 -0.8686447000 	 -1.8437000000 
401.40 	 225.0338000 	 1.760575 	 -0.8674749000 	 -1.8417100000 
401.60 	 225.0306000 	 1.760550 	 -0.8686288000 	 -1.8435700000 
401.80 	 225.0179000 	 1.760525 	 -0.8675098000 	 -1.8414310000 
402.00 	 225.0147000 	 1.760525 	 -0.8688100000 	 -1.8437160000 
402.20 	 225.0115000 	 1.760500 	 -0.8676338000 	 -1.8418380000 
402.40 	 225.0067000 	 1.760475 	 -0.8689563000 	 -1.8438530000 
402.60 	 225.0067000 	 1.760500 	 -0.8674844000 	 -1.8415860000 
402.80 	 225.0067000 	 1.760500 	 -0.8688164000 	 -1.8439010000 
403.00 	 225.0115000 	 1.760500 	 -0.8675289000 	 -1.8416120000 
403.20 	 225.0115000 	 1.760500 	 -0.8689849000 	 -1.8438720000 
403.40 	 225.0147000 	 1.760500 	 -0.8672714000 	 -1.8415100000 
403.60 	 225.0147000 	 1.760500 	 -0.8691279000 	 -1.8439870000 
403.80 	 225.0179000 	 1.760500 	 -0.8673318000 	 -1.8414820000 
404.00 	 225.0179000 	 1.760500 	 -0.8694394000 	 -1.8442500000 
404.20 	 225.0179000 	 1.760475 	 -0.8670712000 	 -1.8413510000 
404.40 	 225.0147000 	 1.760450 	 -0.8694172000 	 -1.8441800000 
404.60 	 225.0131000 	 1.760450 	 -0.8668995000 	 -1.8412840000 
404.80 	 225.0067000 	 1.760450 	 -0.8695666000 	 -1.8443360000 
405.00 	 225.0036000 	 1.760450 	 -0.8670044000 	 -1.8412880000 
405.20 	 225.0004000 	 1.760450 	 -0.8694299000 	 -1.8441580000 
405.40 	 224.9956000 	 1.760450 	 -0.8671951000 	 -1.8413930000 
405.60 	 224.9908000 	 1.760450 	 -0.8695984000 	 -1.8440950000 
405.80 	 224.9877000 	 1.760450 	 -0.8672841000 	 -1.8411950000 
406.00 	 224.9829000 	 1.760450 	 -0.8694267000 	 -1.8440790000 
406.20 	 224.9797000 	 1.760450 	 -0.8677769000 	 -1.8416310000 
406.40 	 224.9797000 	 1.760450 	 -0.8691470000 	 -1.8439710000 
406.60 	 224.9797000 	 1.760450 	 -0.8674367000 	 -1.8415900000 
406.80 	 224.9797000 	 1.760450 	 -0.8693282000 	 -1.8439580000 
407.00 	 224.9797000 	 1.760450 	 -0.8671220000 	 -1.8414660000 
407.20 	 224.9797000 	 1.760450 	 -0.8693282000 	 -1.8440500000 
407.40 	 224.9797000 	 1.760450 	 -0.8672937000 	 -1.8414430000 
407.60 	 224.9749000 	 1.760450 	 -0.8695380000 	 -1.8442030000 
407.80 	 224.9749000 	 1.760450 	 -0.8670171000 	 -1.8413930000 
408.00 	 224.9734000 	 1.760450 	 -0.8696111000 	 -1.8442120000 
408.20 	 224.9734000 	 1.760450 	 -0.8670902000 	 -1.8412650000 
408.40 	 224.9749000 	 1.760475 	 -0.8698909000 	 -1.8442000000 
408.60 	 224.9749000 	 1.760500 	 -0.8669059000 	 -1.8410210000 
408.80 	 224.9749000 	 1.760500 	 -0.8702405000 	 -1.8445550000 
409.00 	 224.9718000 	 1.760500 	 -0.8665530000 	 -1.8409160000 
409.20 	 224.9670000 	 1.760525 	 -0.8701451000 	 -1.8445240000 
409.40 	 224.9606000 	 1.760550 	 -0.8664417000 	 -1.8408900000 
409.60 	 224.9559000 	 1.760575 	 -0.8700911000 	 -1.8445840000 
409.80 	 224.9543000 	 1.760600 	 -0.8665721000 	 -1.8408970000 
410.00 	 224.9511000 	 1.760625 	 -0.8703645000 	 -1.8446320000 
410.20 	 224.9511000 	 1.760675 	 -0.8665180000 	 -1.8407850000 
410.40 	 224.9495000 	 1.760700 	 -0.8703995000 	 -1.8445300000 
410.60 	 224.9511000 	 1.760725 	 -0.8664640000 	 -1.8407760000 
410.80 	 224.9511000 	 1.760750 	 -0.8706665000 	 -1.8446380000 
411.00 	 224.9511000 	 1.760775 	 -0.8666611000 	 -1.8407380000 
411.20 	 224.9511000 	 1.760825 	 -0.8706124000 	 -1.8445940000 
411.40 	 224.9511000 	 1.760850 	 -0.8666452000 	 -1.8407030000 
411.60 	 224.9511000 	 1.760875 	 -0.8706697000 	 -1.8447210000 
411.80 	 224.9511000 	 1.760900 	 -0.8667310000 	 -1.8407600000 
412.00 	 224.9511000 	 1.760950 	 -0.8707428000 	 -1.8446350000 
412.20 	 224.9511000 	 1.760975 	 -0.8664703000 	 -1.8406550000 
412.40 	 224.9511000 	 1.761000 	 -0.8706601000 	 -1.8446290000 
412.60 	 224.9511000 	 1.761025 	 -0.8665435000 	 -1.8407380000 
412.80 	 224.9559000 	 1.761050 	 -0.8708413000 	 -1.8444160000 
413.00 	 224.9575000 	 1.761075 	 -0.8665435000 	 -1.8408110000 
413.20 	 224.9591000 	 1.761125 	 -0.8708604000 	 -1.8444280000 
413.40 	 224.9638000 	 1.761150 	 -0.8665657000 	 -1.8407120000 
413.60 	 224.9670000 	 1.761175 	 -0.8706093000 	 -1.8443710000 
413.80 	 224.9718000 	 1.761175 	 -0.8664258000 	 -1.8407380000 
414.00 	 224.9765000 	 1.761200 	 -0.8707809000 	 -1.8444950000 
414.20 	 224.9829000 	 1.761200 	 -0.8659267000 	 -1.8408900000 
414.40 	 224.9893000 	 1.761200 	 -0.8756256000 	 -1.8445170000 
414.60 	 224.9956000 	 1.761200 	 -0.8714167000 	 -1.8407470000 
414.80 	 225.0020000 	 1.761200 	 -0.8756192000 	 -1.8444730000 
415.00 	 225.0067000 	 1.761200 	 -0.8712991000 	 -1.8407060000 
415.20 	 225.0147000 	 1.761200 	 -0.8756097000 	 -1.8444510000 
415.40 	 225.0179000 	 1.761200 	 -0.8712546000 	 -1.8408780000 
415.60 	 225.0258000 	 1.761200 	 -0.8754730000 	 -1.8444470000 
415.80 	 225.0258000 	 1.761200 	 -0.8715026000 	 -1.8410840000 
416.00 	 225.0306000 	 1.761200 	 -0.8754349000 	 -1.8444980000 
416.20 	 225.0306000 	 1.761200 	 -0.8713658000 	 -1.8410910000 
416.40 	 225.0306000 	 1.761200 	 -0.8754921000 	 -1.8442030000 
416.60 	 225.0306000 	 1.761200 	 -0.8715184000 	 -1.8410650000 
416.80 	 225.0306000 	 1.761200 	 -0.8754571000 	 -1.8442980000 
417.00 	 225.0258000 	 1.761200 	 -0.8714581000 	 -1.8410270000 
417.20 	 225.0242000 	 1.761175 	 -0.8755525000 	 -1.8444220000 
417.40 	 225.0226000 	 1.761150 	 -0.8713913000 	 -1.8410400000 
417.60 	 225.0179000 	 1.761150 	 -0.8754699000 	 -1.8443240000 
417.80 	 225.0179000 	 1.761150 	 -0.8715026000 	 -1.8411570000 
418.00 	 225.0147000 	 1.761150 	 -0.8755684000 	 -1.8442380000 
418.20 	 225.0147000 	 1.761125 	 -0.8715820000 	 -1.8411250000 
418.40 	 225.0131000 	 1.761100 	 -0.8755525000 	 -1.8442470000 
418.60 	 225.0115000 	 1.761100 	 -0.8715789000 	 -1.8410750000 
418.80 	 225.0115000 	 1.761100 	 -0.8753586000 	 -1.8442410000 
419.00 	 225.0067000 	 1.761100 	 -0.8715884000 	 -1.8412400000 
419.20 	 225.0036000 	 1.761100 	 -0.8754571000 	 -1.8443300000 
419.40 	 224.9956000 	 1.761100 	 -0.8716329000 	 -1.8412430000 
419.60 	 224.9956000 	 1.761100 	 -0.8754953000 	 -1.8443240000 
419.80 	 224.9908000 	 1.761100 	 -0.8715566000 	 -1.8411600000 
420.00 	 224.9908000 	 1.761100 	 -0.8755652000 	 -1.8444000000 
420.20 	 224.9908000 	 1.761100 	 -0.8713341000 	 -1.8410110000 
420.40 	 224.9956000 	 1.761100 	 -0.8754317000 	 -1.8442920000 
420.60 	 224.9988000 	 1.761100 	 -0.8714008000 	 -1.8409120000 
420.80 	 225.0036000 	 1.761100 	 -0.8755334000 	 -1.8445330000 
421.00 	 225.0067000 	 1.761100 	 -0.8712959000 	 -1.8409000000 
421.20 	 225.0067000 	 1.761100 	 -0.8755906000 	 -1.8444600000 
421.40 	 225.0036000 	 1.761100 	 -0.8713691000 	 -1.8409860000 
421.60 	 224.9988000 	 1.761100 	 -0.8754094000 	 -1.8444600000 
421.80 	 224.9956000 	 1.761100 	 -0.8713786000 	 -1.8410490000 
422.00 	 224.9908000 	 1.761100 	 -0.8754953000 	 -1.8443300000 
422.20 	 224.9877000 	 1.761100 	 -0.8715312000 	 -1.8409160000 
422.40 	 224.9877000 	 1.761100 	 -0.8754889000 	 -1.8443550000 
422.60 	 224.9829000 	 1.761100 	 -0.8713277000 	 -1.8408040000 
422.80 	 224.9813000 	 1.761100 	 -0.8755589000 	 -1.8443710000 
423.00 	 224.9765000 	 1.761100 	 -0.8712451000 	 -1.8410210000 
423.20 	 224.9718000 	 1.761100 	 -0.8754094000 	 -1.8443650000 
423.40 	 224.9670000 	 1.761100 	 -0.8713818000 	 -1.8411570000 
423.60 	 224.9638000 	 1.761100 	 -0.8753204000 	 -1.8443710000 
423.80 	 224.9638000 	 1.761100 	 -0.8711942000 	 -1.8409060000 
424.00 	 224.9638000 	 1.761100 	 -0.8754603000 	 -1.8445050000 
424.20 	 224.9638000 	 1.761100 	 -0.8711688000 	 -1.8409600000 
424.40 	 224.9638000 	 1.761150 	 -0.8755938000 	 -1.8446030000 
424.60 	 224.9654000 	 1.761150 	 -0.8712419000 	 -1.8406580000 
424.80 	 224.9670000 	 1.761200 	 -0.8756701000 	 -1.8447180000 
425.00 	 224.9670000 	 1.761200 	 -0.8713341000 	 -1.8409380000 
425.20 	 224.9670000 	 1.761225 	 -0.8755112000 	 -1.8445940000 
425.40 	 224.9670000 	 1.761250 	 -0.8712705000 	 -1.8409920000 
425.60 	 224.9638000 	 1.761275 	 -0.8753745000 	 -1.8444890000 
425.80 	 224.9606000 	 1.761275 	 -0.8712864000 	 -1.8409120000 
426.00 	 224.9591000 	 1.761325 	 -0.8755970000 	 -1.8446060000 
426.20 	 224.9591000 	 1.761350 	 -0.8713055000 	 -1.8409700000 
426.40 	 224.9559000 	 1.761375 	 -0.8755684000 	 -1.8445840000 
426.60 	 224.9559000 	 1.761400 	 -0.8712896000 	 -1.8409060000 
426.80 	 224.9591000 	 1.761425 	 -0.8754126000 	 -1.8445400000 
427.00 	 224.9591000 	 1.761475 	 -0.8711846000 	 -1.8409920000 
427.20 	 224.9638000 	 1.761500 	 -0.8755938000 	 -1.8445460000 
427.40 	 224.9638000 	 1.761525 	 -0.8713309000 	 -1.8409600000 
427.60 	 224.9686000 	 1.761525 	 -0.8700784000 	 -1.8443140000 
427.80 	 224.9734000 	 1.761550 	 -0.8659744000 	 -1.8411540000 
428.00 	 224.9829000 	 1.761550 	 -0.8705807000 	 -1.8442310000 
428.20 	 224.9893000 	 1.761575 	 -0.8723672000 	 -1.8409630000 
428.40 	 224.9988000 	 1.761600 	 -0.8765157000 	 -1.8445590000 
428.60 	 225.0067000 	 1.761625 	 -0.8724372000 	 -1.8411250000 
428.80 	 225.0147000 	 1.761600 	 -0.8767287000 	 -1.8445520000 
429.00 	 225.0179000 	 1.761600 	 -0.8727233000 	 -1.8411100000 
429.20 	 225.0258000 	 1.761600 	 -0.8766906000 	 -1.8443550000 
429.40 	 225.0306000 	 1.761600 	 -0.8726501000 	 -1.8409730000 
429.60 	 225.0338000 	 1.761600 	 -0.8767223000 	 -1.8444700000 
429.80 	 225.0385000 	 1.761600 	 -0.8725834000 	 -1.8410080000 
430.00 	 225.0385000 	 1.761600 	 -0.8767033000 	 -1.8445430000 
430.20 	 225.0385000 	 1.761575 	 -0.8725770000 	 -1.8410140000 
430.40 	 225.0338000 	 1.761550 	 -0.8767669000 	 -1.8446130000 
430.60 	 225.0338000 	 1.761525 	 -0.8725993000 	 -1.8407760000 
430.80 	 225.0306000 	 1.761500 	 -0.8767509000 	 -1.8444600000 
431.00 	 225.0290000 	 1.761500 	 -0.8724308000 	 -1.8408080000 
431.20 	 225.0258000 	 1.761475 	 -0.8769321000 	 -1.8445430000 
431.40 	 225.0226000 	 1.761450 	 -0.8725707000 	 -1.8408930000 
431.60 	 225.0226000 	 1.761450 	 -0.8769258000 	 -1.8446950000 
431.80 	 225.0179000 	 1.761450 	 -0.8726342000 	 -1.8409320000 
432.00 	 225.0179000 	 1.761425 	 -0.8769512000 	 -1.8446130000 
432.20 	 225.0179000 	 1.761425 	 -0.8725961000 	 -1.8409030000 
432.40 	 225.0147000 	 1.761400 	 -0.8768336000 	 -1.8445050000 
432.60 	 225.0131000 	 1.761400 	 -0.8727455000 	 -1.8410650000 
432.80 	 225.0115000 	 1.761400 	 -0.8767096000 	 -1.8443140000 
433.00 	 225.0067000 	 1.761400 	 -0.8727551000 	 -1.8413990000 
433.20 	 225.0036000 	 1.761400 	 -0.8767064000 	 -1.8447690000 
433.40 	 224.9988000 	 1.761400 	 -0.8725516000 	 -1.8414240000 
433.60 	 224.9908000 	 1.761400 	 -0.8766524000 	 -1.8448030000 
433.80 	 224.9877000 	 1.761400 	 -0.8726470000 	 -1.8414240000 
434.00 	 224.9829000 	 1.761400 	 -0.8766906000 	 -1.8445780000 
434.20 	 224.9797000 	 1.761400 	 -0.8727233000 	 -1.8412940000 
434.40 	 224.9797000 	 1.761400 	 -0.8767414000 	 -1.8448070000 
434.60 	 224.9797000 	 1.761400 	 -0.8727137000 	 -1.8413640000 
434.80 	 224.9829000 	 1.761400 	 -0.8767446000 	 -1.8447400000 
435.00 	 224.9829000 	 1.761400 	 -0.8727900000 	 -1.8415130000 
435.20 	 224.9797000 	 1.761400 	 -0.8766651000 	 -1.8448730000 
435.40 	 224.9797000 	 1.761400 	 -0.8728917000 	 -1.8414500000 
435.60 	 224.9797000 	 1.761400 	 -0.8768145000 	 -1.8448230000 
435.80 	 224.9749000 	 1.761400 	 -0.8727614000 	 -1.8416560000 
436.00 	 224.9718000 	 1.761400 	 -0.8766651000 	 -1.8446760000 
436.20 	 224.9670000 	 1.761400 	 -0.8727582000 	 -1.8412560000 
436.40 	 224.9670000 	 1.761450 	 -0.8770275000 	 -1.8449150000 
436.60 	 224.9591000 	 1.761450 	 -0.8725675000 	 -1.8413640000 
436.80 	 224.9591000 	 1.761475 	 -0.8767636000 	 -1.8449660000 
437.00 	 224.9591000 	 1.761500 	 -0.8725707000 	 -1.8412560000 
437.20 	 224.9559000 	 1.761525 	 -0.8771165000 	 -1.8450510000 
437.40 	 224.9559000 	 1.761575 	 -0.8726819000 	 -1.8412750000 
437.60 	 224.9495000 	 1.761600 	 -0.8769862000 	 -1.8449720000 
437.80 	 224.9479000 	 1.761625 	 -0.8727519000 	 -1.8413260000 
438.00 	 224.9463000 	 1.761675 	 -0.8769639000 	 -1.8449660000 
438.20 	 224.9479000 	 1.761700 	 -0.8727710000 	 -1.8413510000 
438.40 	 224.9479000 	 1.761725 	 -0.8770847000 	 -1.8449530000 
438.60 	 224.9511000 	 1.761750 	 -0.8725739000 	 -1.8412270000 
438.80 	 224.9527000 	 1.761775 	 -0.8770339000 	 -1.8450390000 
439.00 	 224.9559000 	 1.761825 	 -0.8725707000 	 -1.8412970000 
439.20 	 224.9622000 	 1.761850 	 -0.8769639000 	 -1.8449970000 
439.40 	 224.9638000 	 1.761875 	 -0.8726375000 	 -1.8414020000 
439.60 	 224.9702000 	 1.761875 	 -0.8768113000 	 -1.8449690000 
439.80 	 224.9749000 	 1.761925 	 -0.8728409000 	 -1.8415860000 
440.00 	 224.9829000 	 1.761925 	 -0.8768908000 	 -1.8448320000 
440.20 	 224.9908000 	 1.761925 	 -0.8728981000 	 -1.8414020000 
440.40 	 224.9988000 	 1.761950 	 -0.8772023000 	 -1.8450070000 
440.60 	 225.0036000 	 1.761975 	 -0.8729458000 	 -1.8412970000 
440.80 	 225.0067000 	 1.761950 	 -0.8772564000 	 -1.8450960000 
441.00 	 225.0115000 	 1.761950 	 -0.8727646000 	 -1.8412210000 
441.20 	 225.0115000 	 1.761950 	 -0.8771388000 	 -1.8450200000 
441.40 	 225.0147000 	 1.761950 	 -0.8730825000 	 -1.8411990000 
441.60 	 225.0147000 	 1.761950 	 -0.8772151000 	 -1.8449590000 
441.80 	 225.0179000 	 1.761950 	 -0.8728377000 	 -1.8412150000 
442.00 	 225.0226000 	 1.761950 	 -0.8772309000 	 -1.8450230000 
442.20 	 225.0226000 	 1.761950 	 -0.8730189000 	 -1.8412430000 
442.40 	 225.0226000 	 1.761950 	 -0.8769767000 	 -1.8451600000 
442.60 	 225.0179000 	 1.761950 	 -0.8729617000 	 -1.8413480000 
442.80 	 225.0179000 	 1.761950 	 -0.8769576000 	 -1.8450510000 
443.00 	 225.0147000 	 1.761950 	 -0.8730984000 	 -1.8413320000 
443.20 	 225.0147000 	 1.761950 	 -0.8767891000 	 -1.8449530000 
443.40 	 225.0147000 	 1.761950 	 -0.8733559000 	 -1.8414690000 
443.60 	 225.0147000 	 1.761925 	 -0.8767128000 	 -1.8447750000 
443.80 	 225.0179000 	 1.761900 	 -0.8734385000 	 -1.8415290000 
444.00 	 225.0179000 	 1.761900 	 -0.8766620000 	 -1.8449270000 
444.20 	 225.0147000 	 1.761900 	 -0.8736388000 	 -1.8416980000 
444.40 	 225.0147000 	 1.761900 	 -0.8763218000 	 -1.8445780000 
444.60 	 225.0067000 	 1.761875 	 -0.8736483000 	 -1.8416600000 
444.80 	 225.0067000 	 1.761850 	 -0.8761184000 	 -1.8445780000 
445.00 	 225.0036000 	 1.761850 	 -0.8739408000 	 -1.8418380000 
445.20 	 225.0036000 	 1.761850 	 -0.8762773000 	 -1.8445360000 
445.40 	 225.0020000 	 1.761850 	 -0.8740711000 	 -1.8419900000 
445.60 	 225.0036000 	 1.761850 	 -0.8760865000 	 -1.8443140000 
445.80 	 225.0036000 	 1.761850 	 -0.8739503000 	 -1.8418850000 
446.00 	 225.0052000 	 1.761850 	 -0.8758323000 	 -1.8441610000 
446.20 	 225.0052000 	 1.761850 	 -0.8741570000 	 -1.8421360000 
446.40 	 225.0036000 	 1.761850 	 -0.8757146000 	 -1.8441520000 
446.60 	 225.0036000 	 1.761850 	 -0.8742905000 	 -1.8422090000 
446.80 	 224.9988000 	 1.761850 	 -0.8757750000 	 -1.8440850000 
447.00 	 224.9988000 	 1.761850 	 -0.8742301000 	 -1.8422220000 
447.20 	 224.9988000 	 1.761850 	 -0.8758863000 	 -1.8442570000 
447.40 	 225.0036000 	 1.761850 	 -0.8743636000 	 -1.8423080000 
447.60 	 225.0036000 	 1.761850 	 -0.8756129000 	 -1.8438820000 
447.80 	 225.0036000 	 1.761850 	 -0.8746942000 	 -1.8424920000 
448.00 	 225.0036000 	 1.761850 	 -0.8755016000 	 -1.8436780000 
448.20 	 225.0036000 	 1.761850 	 -0.8750375000 	 -1.8426390000 
448.40 	 224.9988000 	 1.761850 	 -0.8752601000 	 -1.8436650000 
448.60 	 224.9988000 	 1.761850 	 -0.8747959000 	 -1.8427720000 
448.80 	 224.9908000 	 1.761850 	 -0.8752537000 	 -1.8435860000 
449.00 	 224.9893000 	 1.761850 	 -0.8748658000 	 -1.8427560000 
449.20 	 224.9877000 	 1.761850 	 -0.8749771000 	 -1.8435100000 
449.40 	 224.9908000 	 1.761850 	 -0.8751615000 	 -1.8430070000 
449.60 	 224.9908000 	 1.761850 	 -0.8745925000 	 -1.8430710000 
449.80 	 224.9908000 	 1.761850 	 -0.8754666000 	 -1.8431090000 
450.00 	 224.9908000 	 1.761850 	 -0.8744431000 	 -1.8428670000 
450.20 	 224.9877000 	 1.761850 	 -0.8753872000 	 -1.8431890000 
450.40 	 224.9829000 	 1.761850 	 -0.8742873000 	 -1.8428200000 
450.60 	 224.9765000 	 1.761850 	 -0.8759181000 	 -1.8435890000 
450.80 	 224.9718000 	 1.761850 	 -0.8743032000 	 -1.8427240000 
451.00 	 224.9718000 	 1.761850 	 -0.8759816000 	 -1.8436020000 
451.20 	 224.9686000 	 1.761850 	 -0.8738486000 	 -1.8424320000 
451.40 	 224.9670000 	 1.761850 	 -0.8763345000 	 -1.8439930000 
451.60 	 224.9670000 	 1.761850 	 -0.8736007000 	 -1.8420190000 
451.80 	 224.9638000 	 1.761900 	 -0.8764489000 	 -1.8442150000 
452.00 	 224.9638000 	 1.761900 	 -0.8736165000 	 -1.8419300000 
452.20 	 224.9591000 	 1.761925 	 -0.8766174000 	 -1.8442920000 
452.40 	 224.9591000 	 1.761950 	 -0.8735180000 	 -1.8418790000 
452.60 	 224.9591000 	 1.762000 	 -0.8766111000 	 -1.8442280000 
452.80 	 224.9591000 	 1.762025 	 -0.8734512000 	 -1.8420660000 
453.00 	 224.9622000 	 1.762050 	 -0.8766015000 	 -1.8442340000 
453.20 	 224.9591000 	 1.762075 	 -0.8732955000 	 -1.8418950000 
453.40 	 224.9591000 	 1.762100 	 -0.8767541000 	 -1.8443650000 
453.60 	 224.9559000 	 1.762150 	 -0.8732033000 	 -1.8417450000 
453.80 	 224.9575000 	 1.762175 	 -0.8768336000 	 -1.8444630000 
454.00 	 224.9559000 	 1.762200 	 -0.8735211000 	 -1.8418850000 
454.20 	 224.9559000 	 1.762225 	 -0.8767192000 	 -1.8441360000 
454.40 	 224.9591000 	 1.762250 	 -0.8732891000 	 -1.8417490000 
454.60 	 224.9638000 	 1.762275 	 -0.8767350000 	 -1.8444440000 
454.80 	 224.9670000 	 1.762325 	 -0.8734544000 	 -1.8418600000 
455.00 	 224.9749000 	 1.762325 	 -0.8769448000 	 -1.8444540000 
455.20 	 224.9813000 	 1.762350 	 -0.8734639000 	 -1.8418150000 
455.40 	 224.9877000 	 1.762350 	 -0.8767446000 	 -1.8442630000 
455.60 	 224.9940000 	 1.762350 	 -0.8736038000 	 -1.8419390000 
455.80 	 224.9988000 	 1.762350 	 -0.8766778000 	 -1.8442630000 
456.00 	 225.0052000 	 1.762350 	 -0.8737342000 	 -1.8418820000 
456.20 	 225.0083000 	 1.762350 	 -0.8767732000 	 -1.8441170000 
456.40 	 225.0147000 	 1.762350 	 -0.8737151000 	 -1.8420190000 
456.60 	 225.0210000 	 1.762350 	 -0.8764808000 	 -1.8441040000 
456.80 	 225.0242000 	 1.762350 	 -0.8739694000 	 -1.8423910000 
457.00 	 225.0258000 	 1.762350 	 -0.8765761000 	 -1.8440530000 
457.20 	 225.0258000 	 1.762350 	 -0.8739726000 	 -1.8423430000 
457.40 	 225.0226000 	 1.762350 	 -0.8766047000 	 -1.8441100000 
457.60 	 225.0179000 	 1.762350 	 -0.8740584000 	 -1.8424990000 
457.80 	 225.0210000 	 1.762350 	 -0.8765252000 	 -1.8441170000 
458.00 	 225.0226000 	 1.762350 	 -0.8738200000 	 -1.8421780000 
458.20 	 225.0226000 	 1.762350 	 -0.8767446000 	 -1.8442410000 
458.40 	 225.0226000 	 1.762350 	 -0.8738232000 	 -1.8421710000 
458.60 	 225.0179000 	 1.762350 	 -0.8766715000 	 -1.8442280000 
458.80 	 225.0147000 	 1.762350 	 -0.8734958000 	 -1.8419580000 
459.00 	 225.0147000 	 1.762350 	 -0.8769639000 	 -1.8445080000 
459.20 	 225.0115000 	 1.762300 	 -0.8734639000 	 -1.8417070000 
459.40 	 225.0147000 	 1.762300 	 -0.8768749000 	 -1.8443040000 
459.60 	 225.0147000 	 1.762300 	 -0.8735847000 	 -1.8419390000 
459.80 	 225.0147000 	 1.762300 	 -0.8770339000 	 -1.8445330000 
460.00 	 225.0147000 	 1.762275 	 -0.8734544000 	 -1.8417680000 
460.20 	 225.0147000 	 1.762250 	 -0.8770053000 	 -1.8445170000 
460.40 	 225.0115000 	 1.762250 	 -0.8732986000 	 -1.8417610000 
460.60 	 225.0083000 	 1.762250 	 -0.8770434000 	 -1.8445210000 
460.80 	 225.0036000 	 1.762250 	 -0.8733146000 	 -1.8415420000 
461.00 	 225.0036000 	 1.762250 	 -0.8771865000 	 -1.8447840000 
461.20 	 225.0036000 	 1.762250 	 -0.8732955000 	 -1.8417580000 
461.40 	 225.0036000 	 1.762250 	 -0.8772087000 	 -1.8448700000 
461.60 	 224.9988000 	 1.762250 	 -0.8732573000 	 -1.8415580000 
461.80 	 224.9988000 	 1.762250 	 -0.8770084000 	 -1.8446540000 
462.00 	 224.9956000 	 1.762250 	 -0.8733432000 	 -1.8416370000 
462.20 	 224.9956000 	 1.762250 	 -0.8770784000 	 -1.8446860000 
462.40 	 224.9908000 	 1.762250 	 -0.8732160000 	 -1.8415930000 
462.60 	 224.9956000 	 1.762250 	 -0.8771833000 	 -1.8444790000 
462.80 	 224.9956000 	 1.762250 	 -0.8734258000 	 -1.8417900000 
463.00 	 224.9956000 	 1.762250 	 -0.8772119000 	 -1.8446890000 
463.20 	 224.9972000 	 1.762250 	 -0.8733336000 	 -1.8416470000 
463.40 	 224.9956000 	 1.762250 	 -0.8772818000 	 -1.8447560000 
463.60 	 224.9956000 	 1.762250 	 -0.8734258000 	 -1.8416310000 
463.80 	 224.9908000 	 1.762250 	 -0.8770657000 	 -1.8448420000 
464.00 	 224.9893000 	 1.762250 	 -0.8733177000 	 -1.8416880000 
464.20 	 224.9829000 	 1.762250 	 -0.8771992000 	 -1.8448890000 
464.40 	 224.9829000 	 1.762250 	 -0.8732827000 	 -1.8415100000 
464.60 	 224.9797000 	 1.762250 	 -0.8773931000 	 -1.8447240000 
464.80 	 224.9797000 	 1.762250 	 -0.8732891000 	 -1.8413540000 
465.00 	 224.9829000 	 1.762250 	 -0.8771165000 	 -1.8448540000 
465.20 	 224.9829000 	 1.762250 	 -0.8729903000 	 -1.8414180000 
465.40 	 224.9877000 	 1.762250 	 -0.8771260000 	 -1.8447620000 
465.60 	 224.9877000 	 1.762250 	 -0.8730475000 	 -1.8414690000 
465.80 	 224.9877000 	 1.762250 	 -0.8770688000 	 -1.8447650000 
466.00 	 224.9845000 	 1.762250 	 -0.8733622000 	 -1.8416600000 
466.20 	 224.9829000 	 1.762250 	 -0.8770752000 	 -1.8446670000 
466.40 	 224.9797000 	 1.762250 	 -0.8733590000 	 -1.8417100000 
466.60 	 224.9749000 	 1.762250 	 -0.8771133000 	 -1.8446990000 
466.80 	 224.9718000 	 1.762250 	 -0.8733273000 	 -1.8417140000 
467.00 	 224.9718000 	 1.762250 	 -0.8770911000 	 -1.8445300000 
467.20 	 224.9670000 	 1.762250 	 -0.8732414000 	 -1.8417170000 
467.40 	 224.9638000 	 1.762300 	 -0.8769131000 	 -1.8445810000 
467.60 	 224.9622000 	 1.762325 	 -0.8733463000 	 -1.8415800000 
467.80 	 224.9591000 	 1.762350 	 -0.8771706000 	 -1.8447110000 
468.00 	 224.9559000 	 1.762375 	 -0.8734004000 	 -1.8415070000 
468.20 	 224.9527000 	 1.762400 	 -0.8772723000 	 -1.8447590000 
468.40 	 224.9511000 	 1.762425 	 -0.8732669000 	 -1.8414850000 
468.60 	 224.9479000 	 1.762475 	 -0.8772373000 	 -1.8446640000 
468.80 	 224.9447000 	 1.762500 	 -0.8733622000 	 -1.8415130000 
469.00 	 224.9447000 	 1.762525 	 -0.8771865000 	 -1.8446600000 
469.20 	 224.9447000 	 1.762575 	 -0.8731906000 	 -1.8414560000 
469.40 	 224.9479000 	 1.762625 	 -0.8772437000 	 -1.8447460000 
469.60 	 224.9479000 	 1.762650 	 -0.8731588000 	 -1.8414050000 
469.80 	 224.9527000 	 1.762675 	 -0.8773136000 	 -1.8446950000 
470.00 	 224.9575000 	 1.762700 	 -0.8730729000 	 -1.8414050000 
470.20 	 224.9654000 	 1.762725 	 -0.8774440000 	 -1.8448580000 
470.40 	 224.9718000 	 1.762775 	 -0.8732510000 	 -1.8413290000 
470.60 	 224.9829000 	 1.762775 	 -0.8772723000 	 -1.8449590000 
470.80 	 224.9924000 	 1.762775 	 -0.8731969000 	 -1.8413800000 
471.00 	 225.0036000 	 1.762800 	 -0.8775997000 	 -1.8450260000 
471.20 	 225.0067000 	 1.762825 	 -0.8727487000 	 -1.8413990000 
471.40 	 225.0147000 	 1.762800 	 -0.8761597000 	 -1.8450160000 
471.60 	 225.0179000 	 1.762800 	 -0.8718427000 	 -1.8413830000 
471.80 	 225.0258000 	 1.762800 	 -0.8759753000 	 -1.8450800000 
472.00 	 225.0306000 	 1.762800 	 -0.8717251000 	 -1.8413830000 
472.20 	 225.0338000 	 1.762800 	 -0.8761851000 	 -1.8450450000 
472.40 	 225.0338000 	 1.762800 	 -0.8717855000 	 -1.8413830000 
472.60 	 225.0338000 	 1.762800 	 -0.8761756000 	 -1.8452520000 
472.80 	 225.0338000 	 1.762800 	 -0.8719127000 	 -1.8414430000 
473.00 	 225.0322000 	 1.762750 	 -0.8762169000 	 -1.8450360000 
473.20 	 225.0306000 	 1.762750 	 -0.8718014000 	 -1.8414470000 
473.40 	 225.0306000 	 1.762725 	 -0.8762996000 	 -1.8450990000 
473.60 	 225.0258000 	 1.762700 	 -0.8719158000 	 -1.8413420000 
473.80 	 225.0258000 	 1.762700 	 -0.8762773000 	 -1.8450510000 
474.00 	 225.0258000 	 1.762675 	 -0.8720430000 	 -1.8413580000 
474.20 	 225.0306000 	 1.762650 	 -0.8762328000 	 -1.8450480000 
474.40 	 225.0258000 	 1.762650 	 -0.8718364000 	 -1.8414270000 
474.60 	 225.0258000 	 1.762650 	 -0.8760738000 	 -1.8450420000 
474.80 	 225.0226000 	 1.762625 	 -0.8719635000 	 -1.8412210000 
475.00 	 225.0179000 	 1.762600 	 -0.8761597000 	 -1.8450800000 
475.20 	 225.0147000 	 1.762575 	 -0.8719254000 	 -1.8413230000 
475.40 	 225.0163000 	 1.762600 	 -0.8756701000 	 -1.8450550000 
475.60 	 225.0179000 	 1.762600 	 -0.8669949000 	 -1.8414240000 
475.80 	 225.0226000 	 1.762575 	 -0.8707301000 	 -1.8449910000 
476.00 	 225.0226000 	 1.762550 	 -0.8666801000 	 -1.8413930000 
476.20 	 225.0226000 	 1.762550 	 -0.8708668000 	 -1.8449470000 
476.40 	 225.0210000 	 1.762550 	 -0.8668486000 	 -1.8413830000 
476.60 	 225.0131000 	 1.762550 	 -0.8709717000 	 -1.8452040000 
476.80 	 225.0067000 	 1.762550 	 -0.8668454000 	 -1.8413100000 
477.00 	 224.9988000 	 1.762550 	 -0.8709812000 	 -1.8450100000 
477.20 	 224.9988000 	 1.762550 	 -0.8668232000 	 -1.8413700000 
477.40 	 224.9988000 	 1.762550 	 -0.8709399000 	 -1.8450200000 
477.60 	 225.0036000 	 1.762550 	 -0.8669536000 	 -1.8414940000 
477.80 	 225.0036000 	 1.762550 	 -0.8709812000 	 -1.8449820000 
478.00 	 225.0067000 	 1.762550 	 -0.8669567000 	 -1.8413610000 
478.20 	 225.0067000 	 1.762550 	 -0.8709240000 	 -1.8449370000 
478.40 	 225.0067000 	 1.762550 	 -0.8667564000 	 -1.8414850000 
478.60 	 225.0067000 	 1.762550 	 -0.8709240000 	 -1.8449690000 
478.80 	 225.0036000 	 1.762550 	 -0.8669662000 	 -1.8412880000 
479.00 	 225.0036000 	 1.762550 	 -0.8710257000 	 -1.8449850000 
479.20 	 224.9988000 	 1.762550 	 -0.8670838000 	 -1.8415100000 
479.40 	 224.9972000 	 1.762550 	 -0.8710766000 	 -1.8450700000 
479.60 	 224.9956000 	 1.762550 	 -0.8668423000 	 -1.8413160000 
479.80 	 224.9877000 	 1.762550 	 -0.8707969000 	 -1.8451150000 
480.00 	 224.9829000 	 1.762550 	 -0.8670838000 	 -1.8413100000 
480.20 	 224.9781000 	 1.762550 	 -0.8708732000 	 -1.8451180000 
480.40 	 224.9749000 	 1.762550 	 -0.8670330000 	 -1.8414820000 
480.60 	 224.9718000 	 1.762550 	 -0.8706697000 	 -1.8451400000 
480.80 	 224.9718000 	 1.762550 	 -0.8669853000 	 -1.8413930000 
481.00 	 224.9718000 	 1.762550 	 -0.8706920000 	 -1.8449720000 
481.20 	 224.9686000 	 1.762550 	 -0.8669217000 	 -1.8413350000 
481.40 	 224.9718000 	 1.762550 	 -0.8706411000 	 -1.8450800000 
481.60 	 224.9670000 	 1.762550 	 -0.8670585000 	 -1.8413930000 
481.80 	 224.9718000 	 1.762550 	 -0.8709113000 	 -1.8449270000 
482.00 	 224.9718000 	 1.762600 	 -0.8670330000 	 -1.8413960000 
482.20 	 224.9749000 	 1.762600 	 -0.8705298000 	 -1.8451370000 
482.40 	 224.9749000 	 1.762625 	 -0.8670108000 	 -1.8415930000 
482.60 	 224.9734000 	 1.762650 	 -0.8704599000 	 -1.8449880000 
482.80 	 224.9718000 	 1.762650 	 -0.8671665000 	 -1.8414970000 
483.00 	 224.9670000 	 1.762675 	 -0.8706983000 	 -1.8450100000 
483.20 	 224.9638000 	 1.762700 	 -0.8671029000 	 -1.8415390000 
483.40 	 224.9591000 	 1.762700 	 -0.8705171000 	 -1.8449310000 
483.60 	 224.9638000 	 1.762725 	 -0.8672078000 	 -1.8413730000 
483.80 	 224.9638000 	 1.762750 	 -0.8708000000 	 -1.8449500000 
484.00 	 224.9638000 	 1.762775 	 -0.8671665000 	 -1.8414120000 
484.20 	 224.9638000 	 1.762800 	 -0.8707078000 	 -1.8450130000 
484.40 	 224.9670000 	 1.762800 	 -0.8670648000 	 -1.8412880000 
484.60 	 224.9670000 	 1.762825 	 -0.8706824000 	 -1.8451500000 
484.80 	 224.9670000 	 1.762850 	 -0.8670139000 	 -1.8413930000 
485.00 	 224.9670000 	 1.762875 	 -0.8709748000 	 -1.8450040000 
485.20 	 224.9670000 	 1.762875 	 -0.8669726000 	 -1.8414180000 
485.40 	 224.9638000 	 1.762925 	 -0.8708890000 	 -1.8450200000 
485.60 	 224.9638000 	 1.762925 	 -0.8669694000 	 -1.8414560000 
485.80 	 224.9638000 	 1.762950 	 -0.8708477000 	 -1.8449340000 
486.00 	 224.9638000 	 1.762975 	 -0.8668773000 	 -1.8414310000 
486.20 	 224.9638000 	 1.763000 	 -0.8709971000 	 -1.8450100000 
486.40 	 224.9638000 	 1.763025 	 -0.8669154000 	 -1.8412560000 
486.60 	 224.9638000 	 1.763025 	 -0.8706633000 	 -1.8450480000 
486.80 	 224.9670000 	 1.763050 	 -0.8677896000 	 -1.8414020000 
487.00 	 224.9718000 	 1.763075 	 -0.8725262000 	 -1.8449430000 
487.20 	 224.9749000 	 1.763075 	 -0.8691470000 	 -1.8415230000 
487.40 	 224.9797000 	 1.763125 	 -0.8731270000 	 -1.8450900000 
487.60 	 224.9829000 	 1.763100 	 -0.8716519000 	 -1.8414210000 
487.80 	 224.9829000 	 1.763100 	 -0.8774567000 	 -1.8451500000 
488.00 	 224.9877000 	 1.763125 	 -0.8737373000 	 -1.8414820000 
488.20 	 224.9908000 	 1.763150 	 -0.8776919000 	 -1.8451060000 
488.40 	 224.9956000 	 1.763150 	 -0.8737946000 	 -1.8412910000 
488.60 	 224.9988000 	 1.763150 	 -0.8777396000 	 -1.8449370000 
488.80 	 224.9988000 	 1.763150 	 -0.8743064000 	 -1.8415420000 
489.00 	 224.9988000 	 1.763150 	 -0.8776442000 	 -1.8450420000 
489.20 	 225.0036000 	 1.763150 	 -0.8742873000 	 -1.8415800000 
489.40 	 224.9988000 	 1.763150 	 -0.8776538000 	 -1.8448390000 
489.60 	 225.0036000 	 1.763150 	 -0.8742873000 	 -1.8415930000 
489.80 	 225.0036000 	 1.763150 	 -0.8776379000 	 -1.8450040000 
490.00 	 225.0067000 	 1.763150 	 -0.8741283000 	 -1.8415100000 
490.20 	 225.0067000 	 1.763150 	 -0.8777459000 	 -1.8449150000 
490.40 	 225.0115000 	 1.763150 	 -0.8742682000 	 -1.8417100000 
490.60 	 225.0131000 	 1.763150 	 -0.8774884000 	 -1.8447460000 
490.80 	 225.0147000 	 1.763150 	 -0.8743318000 	 -1.8417260000 
491.00 	 225.0179000 	 1.763150 	 -0.8775775000 	 -1.8447340000 
491.20 	 225.0226000 	 1.763150 	 -0.8743000000 	 -1.8416660000 
491.40 	 225.0226000 	 1.763150 	 -0.8775616000 	 -1.8448700000 
491.60 	 225.0179000 	 1.763150 	 -0.8742714000 	 -1.8416210000 
491.80 	 225.0147000 	 1.763150 	 -0.8776252000 	 -1.8448700000 
492.00 	 225.0147000 	 1.763150 	 -0.8743604000 	 -1.8416440000 
492.20 	 225.0115000 	 1.763150 	 -0.8776887000 	 -1.8449150000 
492.40 	 225.0067000 	 1.763150 	 -0.8740520000 	 -1.8414590000 
492.60 	 225.0067000 	 1.763150 	 -0.8776601000 	 -1.8449080000 
492.80 	 225.0036000 	 1.763150 	 -0.8741570000 	 -1.8415230000 
493.00 	 225.0036000 	 1.763150 	 -0.8776982000 	 -1.8450130000 
493.20 	 224.9988000 	 1.763150 	 -0.8742015000 	 -1.8416630000 
493.40 	 224.9972000 	 1.763150 	 -0.8777078000 	 -1.8448960000 
493.60 	 224.9956000 	 1.763150 	 -0.8744462000 	 -1.8415830000 
493.80 	 224.9908000 	 1.763150 	 -0.8776156000 	 -1.8448800000 
494.00 	 224.9956000 	 1.763150 	 -0.8742301000 	 -1.8415860000 
494.20 	 224.9908000 	 1.763150 	 -0.8775234000 	 -1.8447530000 
494.40 	 224.9908000 	 1.763150 	 -0.8741474000 	 -1.8415290000 
494.60 	 224.9956000 	 1.763150 	 -0.8776410000 	 -1.8448930000 
494.80 	 224.9908000 	 1.763150 	 -0.8742459000 	 -1.8416020000 
495.00 	 224.9940000 	 1.763150 	 -0.8775361000 	 -1.8448350000 
495.20 	 224.9908000 	 1.763150 	 -0.8743858000 	 -1.8415360000 
495.40 	 224.9908000 	 1.763150 	 -0.8774090000 	 -1.8447400000 
495.60 	 224.9893000 	 1.763150 	 -0.8745162000 	 -1.8415320000 
495.80 	 224.9877000 	 1.763150 	 -0.8774757000 	 -1.8445620000 
496.00 	 224.9877000 	 1.763150 	 -0.8745988000 	 -1.8416720000 
496.20 	 224.9829000 	 1.763150 	 -0.8772786000 	 -1.8446760000 
496.40 	 224.9797000 	 1.763150 	 -0.8745956000 	 -1.8418790000 
496.60 	 224.9797000 	 1.763150 	 -0.8772500000 	 -1.8444320000 
496.80 	 224.9749000 	 1.763150 	 -0.8748690000 	 -1.8418760000 
497.00 	 224.9749000 	 1.763150 	 -0.8772564000 	 -1.8445050000 
497.20 	 224.9749000 	 1.763150 	 -0.8745416000 	 -1.8417010000 
497.40 	 224.9749000 	 1.763150 	 -0.8774376000 	 -1.8446290000 
497.60 	 224.9797000 	 1.763150 	 -0.8744685000 	 -1.8417610000 
497.80 	 224.9797000 	 1.763150 	 -0.8771006000 	 -1.8443710000 
498.00 	 224.9797000 	 1.763150 	 -0.8747101000 	 -1.8418920000 
498.20 	 224.9749000 	 1.763150 	 -0.8775234000 	 -1.8446380000 
498.40 	 224.9718000 	 1.763150 	 -0.8744557000 	 -1.8416500000 
498.60 	 224.9670000 	 1.763175 	 -0.8776696000 	 -1.8446700000 
498.80 	 224.9591000 	 1.763200 	 -0.8747673000 	 -1.8417070000 
499.00 	 224.9559000 	 1.763225 	 -0.8775711000 	 -1.8447430000 
499.20 	 224.9511000 	 1.763275 	 -0.8748500000 	 -1.8419490000 
499.40 	 224.9511000 	 1.763300 	 -0.8776792000 	 -1.8448580000 
499.60 	 224.9479000 	 1.763325 	 -0.8747165000 	 -1.8416090000 
499.80 	 224.9479000 	 1.763350 	 -0.8778636000 	 -1.8448830000 
500.00 	 224.9479000 	 1.763375 	 -0.8747482000 	 -1.8416820000 
500.20 	 224.9479000 	 1.763425 	 -0.8779176000 	 -1.8448230000 
500.40 	 224.9511000 	 1.763450 	 -0.8744844000 	 -1.8416440000 
500.60 	 224.9559000 	 1.763475 	 -0.8780003000 	 -1.8449780000 
500.80 	 224.9606000 	 1.763500 	 -0.8743985000 	 -1.8415800000 
501.00 	 224.9670000 	 1.763525 	 -0.8778508000 	 -1.8448770000 
501.20 	 224.9781000 	 1.763575 	 -0.8745098000 	 -1.8414530000 
501.40 	 224.9877000 	 1.763550 	 -0.8780892000 	 -1.8449750000 
501.60 	 224.9956000 	 1.763550 	 -0.8748309000 	 -1.8416210000 
501.80 	 225.0067000 	 1.763550 	 -0.8781052000 	 -1.8448130000 
502.00 	 225.0147000 	 1.763550 	 -0.8749549000 	 -1.8417770000 
502.20 	 225.0179000 	 1.763550 	 -0.8780352000 	 -1.8447490000 
502.40 	 225.0226000 	 1.763550 	 -0.8750057000 	 -1.8417870000 
502.60 	 225.0258000 	 1.763550 	 -0.8778636000 	 -1.8447340000 
502.80 	 225.0258000 	 1.763550 	 -0.8751774000 	 -1.8417740000 
503.00 	 225.0258000 	 1.763550 	 -0.8778667000 	 -1.8445620000 
503.20 	 225.0306000 	 1.763550 	 -0.8750026000 	 -1.8416750000 
503.40 	 225.0306000 	 1.763550 	 -0.8778636000 	 -1.8446290000 
503.60 	 225.0338000 	 1.763550 	 -0.8750534000 	 -1.8417360000 
503.80 	 225.0338000 	 1.763550 	 -0.8774471000 	 -1.8446000000 
504.00 	 225.0385000 	 1.763550 	 -0.8753173000 	 -1.8419650000 
504.20 	 225.0385000 	 1.763500 	 -0.8776696000 	 -1.8446060000 
504.40 	 225.0385000 	 1.763500 	 -0.8751297000 	 -1.8418630000 
504.60 	 225.0354000 	 1.763475 	 -0.8779399000 	 -1.8446570000 
504.80 	 225.0338000 	 1.763450 	 -0.8751519000 	 -1.8417420000 
505.00 	 225.0306000 	 1.763425 	 -0.8779494000 	 -1.8446670000 
505.20 	 225.0306000 	 1.763400 	 -0.8752314000 	 -1.8417930000 
505.40 	 225.0258000 	 1.763400 	 -0.8776569000 	 -1.8445110000 
505.60 	 225.0226000 	 1.763375 	 -0.8751933000 	 -1.8417490000 
505.80 	 225.0179000 	 1.763350 	 -0.8779843000 	 -1.8447270000 
506.00 	 225.0179000 	 1.763325 	 -0.8750407000 	 -1.8418440000 
506.20 	 225.0179000 	 1.763350 	 -0.8779176000 	 -1.8446380000 
506.40 	 225.0179000 	 1.763350 	 -0.8750470000 	 -1.8419360000 
506.60 	 225.0179000 	 1.763325 	 -0.8777682000 	 -1.8447430000 
506.80 	 225.0179000 	 1.763300 	 -0.8751170000 	 -1.8419740000 
507.00 	 225.0179000 	 1.763300 	 -0.8777682000 	 -1.8445490000 
507.20 	 225.0115000 	 1.763300 	 -0.8752473000 	 -1.8417740000 
507.40 	 225.0067000 	 1.763300 	 -0.8777110000 	 -1.8444760000 
507.60 	 225.0036000 	 1.763300 	 -0.8751805000 	 -1.8417930000 
507.80 	 224.9988000 	 1.763300 	 -0.8777555000 	 -1.8446600000 
508.00 	 224.9956000 	 1.763300 	 -0.8753363000 	 -1.8420510000 
508.20 	 224.9908000 	 1.763300 	 -0.8776029000 	 -1.8445520000 
508.40 	 224.9908000 	 1.763300 	 -0.8752664000 	 -1.8419970000 
508.60 	 224.9908000 	 1.763300 	 -0.8778095000 	 -1.8446570000 
508.80 	 224.9908000 	 1.763300 	 -0.8753872000 	 -1.8418380000 
509.00 	 224.9956000 	 1.763300 	 -0.8779208000 	 -1.8447460000 
509.20 	 224.9956000 	 1.763300 	 -0.8750502000 	 -1.8417260000 
509.40 	 224.9956000 	 1.763300 	 -0.8780320000 	 -1.8448510000 
509.60 	 224.9988000 	 1.763300 	 -0.8750566000 	 -1.8417900000 
509.80 	 224.9956000 	 1.763300 	 -0.8780352000 	 -1.8447460000 
510.00 	 224.9956000 	 1.763300 	 -0.8749263000 	 -1.8417420000 
510.20 	 224.9956000 	 1.763300 	 -0.8779271000 	 -1.8447970000 
510.40 	 224.9908000 	 1.763300 	 -0.8751552000 	 -1.8419330000 
510.60 	 224.9877000 	 1.763300 	 -0.8779113000 	 -1.8446130000 
510.80 	 224.9829000 	 1.763300 	 -0.8751647000 	 -1.8418880000 
511.00 	 224.9797000 	 1.763300 	 -0.8780034000 	 -1.8448130000 
511.20 	 224.9797000 	 1.763300 	 -0.8750598000 	 -1.8418880000 
511.40 	 224.9813000 	 1.763300 	 -0.8780225000 	 -1.8447720000 
511.60 	 224.9829000 	 1.763300 	 -0.8750153000 	 -1.8418660000 
511.80 	 224.9829000 	 1.763300 	 -0.8779208000 	 -1.8447050000 
512.00 	 224.9877000 	 1.763300 	 -0.8749993000 	 -1.8417640000 
512.20 	 224.9877000 	 1.763300 	 -0.8779621000 	 -1.8446670000 
512.40 	 224.9877000 	 1.763300 	 -0.8749485000 	 -1.8419390000 
512.60 	 224.9829000 	 1.763300 	 -0.8781369000 	 -1.8448070000 
512.80 	 224.9797000 	 1.763300 	 -0.8747768000 	 -1.8417040000 
513.00 	 224.9749000 	 1.763300 	 -0.8781655000 	 -1.8449340000 
513.20 	 224.9718000 	 1.763300 	 -0.8749549000 	 -1.8417930000 
513.40 	 224.9638000 	 1.763300 	 -0.8779907000 	 -1.8449080000 
513.60 	 224.9591000 	 1.763300 	 -0.8752092000 	 -1.8417900000 
513.80 	 224.9591000 	 1.763325 	 -0.8780384000 	 -1.8448510000 
514.00 	 224.9559000 	 1.763375 	 -0.8750216000 	 -1.8419270000 
514.20 	 224.9591000 	 1.763400 	 -0.8778890000 	 -1.8447270000 
514.40 	 224.9591000 	 1.763425 	 -0.8750312000 	 -1.8418090000 
514.60 	 224.9654000 	 1.763450 	 -0.8779494000 	 -1.8447400000 
514.80 	 224.9718000 	 1.763475 	 -0.8751297000 	 -1.8419330000 
515.00 	 224.9734000 	 1.763500 	 -0.8778540000 	 -1.8445650000 
515.20 	 224.9749000 	 1.763500 	 -0.8751456000 	 -1.8417930000 
515.40 	 224.9718000 	 1.763525 	 -0.8778000000 	 -1.8447880000 
515.60 	 224.9718000 	 1.763550 	 -0.8751011000 	 -1.8418180000 
515.80 	 224.9702000 	 1.763550 	 -0.8778540000 	 -1.8447430000 
516.00 	 224.9670000 	 1.763575 	 -0.8750534000 	 -1.8418280000 
516.20 	 224.9670000 	 1.763600 	 -0.8778922000 	 -1.8447650000 
516.40 	 224.9670000 	 1.763625 	 -0.8751552000 	 -1.8419360000 
516.60 	 224.9670000 	 1.763625 	 -0.8777015000 	 -1.8445750000 
516.80 	 224.9670000 	 1.763675 	 -0.8752791000 	 -1.8419520000 
517.00 	 224.9670000 	 1.763675 	 -0.8775552000 	 -1.8446000000 
517.20 	 224.9670000 	 1.763700 	 -0.8750947000 	 -1.8419270000 
517.40 	 224.9638000 	 1.763725 	 -0.8777110000 	 -1.8445680000 
517.60 	 224.9638000 	 1.763725 	 -0.8752314000 	 -1.8419300000 
517.80 	 224.9591000 	 1.763750 	 -0.8778858000 	 -1.8447050000 
518.00 	 224.9591000 	 1.763775 	 -0.8751933000 	 -1.8419080000 
518.20 	 224.9559000 	 1.763825 	 -0.8780034000 	 -1.8446950000 
518.40 	 224.9575000 	 1.763850 	 -0.8755207000 	 -1.8421270000 
518.60 	 224.9591000 	 1.763875 	 -0.8778477000 	 -1.8446600000 
518.80 	 224.9638000 	 1.763900 	 -0.8753014000 	 -1.8417580000 
519.00 	 224.9670000 	 1.763925 	 -0.8779812000 	 -1.8448730000 
519.20 	 224.9749000 	 1.763950 	 -0.8751774000 	 -1.8418380000 
519.40 	 224.9797000 	 1.763975 	 -0.8780543000 	 -1.8447720000 
519.60 	 224.9829000 	 1.763950 	 -0.8751838000 	 -1.8417450000 
519.80 	 224.9877000 	 1.763975 	 -0.8782927000 	 -1.8447460000 
520.00 	 224.9956000 	 1.764000 	 -0.8752696000 	 -1.8417550000 
520.20 	 225.0036000 	 1.764025 	 -0.8783786000 	 -1.8448700000 
520.40 	 225.0115000 	 1.764000 	 -0.8708445000 	 -1.8419110000 
520.60 	 225.0179000 	 1.764000 	 -0.8739821000 	 -1.8447110000 
520.80 	 225.0258000 	 1.764000 	 -0.8718173000 	 -1.8419770000 
521.00 	 225.0306000 	 1.764000 	 -0.8740838000 	 -1.8444670000 
521.20 	 225.0338000 	 1.764000 	 -0.8721415000 	 -1.8421590000 
521.40 	 225.0338000 	 1.764000 	 -0.8741061000 	 -1.8443620000 
521.60 	 225.0338000 	 1.764000 	 -0.8715630000 	 -1.8421650000 
521.80 	 225.0322000 	 1.763975 	 -0.8740203000 	 -1.8444700000 
522.00 	 225.0290000 	 1.763950 	 -0.8726565000 	 -1.8423210000 
522.20 	 225.0258000 	 1.763950 	 -0.8737659000 	 -1.8444160000 
522.40 	 225.0258000 	 1.763900 	 -0.8726025000 	 -1.8420920000 
522.60 	 225.0226000 	 1.763900 	 -0.8740966000 	 -1.8445520000 
522.80 	 225.0195000 	 1.763900 	 -0.8724594000 	 -1.8423180000 
523.00 	 225.0179000 	 1.763900 	 -0.8735307000 	 -1.8443110000 
523.20 	 225.0147000 	 1.763900 	 -0.8722687000 	 -1.8422760000 
523.40 	 225.0179000 	 1.763850 	 -0.8737119000 	 -1.8444410000 
523.60 	 225.0179000 	 1.763850 	 -0.8721002000 	 -1.8422860000 
523.80 	 225.0179000 	 1.763850 	 -0.8739090000 	 -1.8443200000 
524.00 	 225.0179000 	 1.763850 	 -0.8751361000 	 -1.8422950000 
524.20 	 225.0147000 	 1.763850 	 -0.8763854000 	 -1.8440690000 
524.40 	 225.0115000 	 1.763825 	 -0.8752854000 	 -1.8425050000 
524.60 	 225.0067000 	 1.763800 	 -0.8760707000 	 -1.8439800000 
524.80 	 225.0067000 	 1.763800 	 -0.8753554000 	 -1.8425720000 
525.00 	 225.0067000 	 1.763775 	 -0.8756097000 	 -1.8437890000 
525.20 	 225.0036000 	 1.763800 	 -0.8766270000 	 -1.8429030000 
525.40 	 225.0036000 	 1.763800 	 -0.8767669000 	 -1.8435350000 
525.60 	 224.9988000 	 1.763800 	 -0.8766715000 	 -1.8429630000 
525.80 	 224.9956000 	 1.763800 	 -0.8767955000 	 -1.8437290000 
526.00 	 224.9956000 	 1.763800 	 -0.8767001000 	 -1.8429690000 
526.20 	 224.9908000 	 1.763800 	 -0.8767001000 	 -1.8435700000 
526.40 	 224.9877000 	 1.763800 	 -0.8767509000 	 -1.8430070000 
526.60 	 224.9877000 	 1.763800 	 -0.8764331000 	 -1.8435060000 
526.80 	 224.9877000 	 1.763800 	 -0.8766969000 	 -1.8431350000 
527.00 	 224.9877000 	 1.763800 	 -0.8766873000 	 -1.8436560000 
527.20 	 224.9845000 	 1.763800 	 -0.8767955000 	 -1.8430420000 
527.40 	 224.9829000 	 1.763800 	 -0.8765952000 	 -1.8435730000 
527.60 	 224.9829000 	 1.763800 	 -0.8767605000 	 -1.8429630000 
527.80 	 224.9797000 	 1.763800 	 -0.8765666000 	 -1.8434780000 
528.00 	 224.9813000 	 1.763800 	 -0.8769512000 	 -1.8431190000 
528.20 	 224.9765000 	 1.763800 	 -0.8765348000 	 -1.8434490000 
528.40 	 224.9749000 	 1.763800 	 -0.8767478000 	 -1.8429060000 
528.60 	 224.9718000 	 1.763800 	 -0.8765380000 	 -1.8436050000 
528.80 	 224.9670000 	 1.763800 	 -0.8769004000 	 -1.8430710000 
529.00 	 224.9638000 	 1.763800 	 -0.8766429000 	 -1.8434020000 
529.20 	 224.9591000 	 1.763850 	 -0.8771070000 	 -1.8431190000 
529.40 	 224.9591000 	 1.763875 	 -0.8764775000 	 -1.8432740000 
529.60 	 224.9591000 	 1.763900 	 -0.8767700000 	 -1.8430010000 
529.80 	 224.9591000 	 1.763925 	 -0.8765634000 	 -1.8434050000 
530.00 	 224.9591000 	 1.763950 	 -0.8769703000 	 -1.8430110000 
530.20 	 224.9575000 	 1.763975 	 -0.8765189000 	 -1.8434840000 
530.40 	 224.9559000 	 1.764025 	 -0.8767287000 	 -1.8429500000 
530.60 	 224.9511000 	 1.764050 	 -0.8766238000 	 -1.8435610000 
530.80 	 224.9511000 	 1.764075 	 -0.8765475000 	 -1.8429980000 
531.00 	 224.9479000 	 1.764100 	 -0.8766937000 	 -1.8435510000 
531.20 	 224.9479000 	 1.764150 	 -0.8766969000 	 -1.8431440000 
531.40 	 224.9447000 	 1.764175 	 -0.8762741000 	 -1.8430520000 
531.60 	 224.9447000 	 1.764200 	 -0.8771102000 	 -1.8433160000 
531.80 	 224.9479000 	 1.764250 	 -0.8762200000 	 -1.8431350000 
532.00 	 224.9511000 	 1.764275 	 -0.8770497000 	 -1.8433540000 
532.20 	 224.9559000 	 1.764300 	 -0.8759689000 	 -1.8429600000 
532.40 	 224.9591000 	 1.764325 	 -0.8773867000 	 -1.8437260000 
532.60 	 224.9638000 	 1.764350 	 -0.8761342000 	 -1.8430110000 
532.80 	 224.9638000 	 1.764375 	 -0.8773549000 	 -1.8435450000 
533.00 	 224.9638000 	 1.764425 	 -0.8760738000 	 -1.8431570000 
533.20 	 224.9670000 	 1.764425 	 -0.8771324000 	 -1.8435260000 
533.40 	 224.9670000 	 1.764425 	 -0.8758481000 	 -1.8430460000 
533.60 	 224.9718000 	 1.764450 	 -0.8772500000 	 -1.8437800000 
533.80 	 224.9734000 	 1.764475 	 -0.8757877000 	 -1.8431980000 
534.00 	 224.9829000 	 1.764525 	 -0.8773105000 	 -1.8437610000 
534.20 	 224.9877000 	 1.764500 	 -0.8759244000 	 -1.8428070000 
534.40 	 224.9924000 	 1.764500 	 -0.8756447000 	 -1.8437070000 
534.60 	 224.9972000 	 1.764500 	 -0.8724658000 	 -1.8428870000 
534.80 	 224.9988000 	 1.764500 	 -0.8745289000 	 -1.8437990000 
535.00 	 225.0020000 	 1.764500 	 -0.8758068000 	 -1.8429340000 
535.20 	 225.0036000 	 1.764500 	 -0.8773963000 	 -1.8437290000 
535.40 	 225.0036000 	 1.764500 	 -0.8757051000 	 -1.8426390000 
535.60 	 225.0036000 	 1.764500 	 -0.8774376000 	 -1.8436400000 
535.80 	 225.0036000 	 1.764500 	 -0.8761597000 	 -1.8429630000 
536.00 	 225.0036000 	 1.764500 	 -0.8772818000 	 -1.8434970000 
536.20 	 224.9988000 	 1.764500 	 -0.8761947000 	 -1.8431920000 
536.40 	 224.9956000 	 1.764500 	 -0.8772405000 	 -1.8433600000 
536.60 	 224.9877000 	 1.764500 	 -0.8762360000 	 -1.8433600000 
536.80 	 224.9829000 	 1.764500 	 -0.8771674000 	 -1.8432360000 
537.00 	 224.9749000 	 1.764500 	 -0.8761851000 	 -1.8431030000 
537.20 	 224.9749000 	 1.764525 	 -0.8776093000 	 -1.8434680000 
537.40 	 224.9749000 	 1.764550 	 -0.8765252000 	 -1.8431790000 
537.60 	 224.9749000 	 1.764575 	 -0.8775361000 	 -1.8437000000 
537.80 	 224.9734000 	 1.764550 	 -0.8758513000 	 -1.8430360000 
538.00 	 224.9718000 	 1.764575 	 -0.8774598000 	 -1.8437130000 
538.20 	 224.9670000 	 1.764600 	 -0.8758545000 	 -1.8429340000 
538.40 	 224.9638000 	 1.764625 	 -0.8776029000 	 -1.8437540000 
538.60 	 224.9606000 	 1.764625 	 -0.8757274000 	 -1.8429440000 
538.80 	 224.9591000 	 1.764675 	 -0.8778127000 	 -1.8440180000 
539.00 	 224.9591000 	 1.764675 	 -0.8755080000 	 -1.8423490000 
539.20 	 224.9591000 	 1.764725 	 -0.8782196000 	 -1.8443110000 
539.40 	 224.9591000 	 1.764750 	 -0.8753777000 	 -1.8425400000 
539.60 	 224.9591000 	 1.764775 	 -0.8781115000 	 -1.8443240000 
539.80 	 224.9638000 	 1.764800 	 -0.8753872000 	 -1.8424100000 
540.00 	 224.9638000 	 1.764825 	 -0.8781211000 	 -1.8444510000 
540.20 	 224.9670000 	 1.764875 	 -0.8752854000 	 -1.8423210000 
540.40 	 224.9670000 	 1.764875 	 -0.8782451000 	 -1.8444060000 
540.60 	 224.9749000 	 1.764875 	 -0.8753300000 	 -1.8422920000 
540.80 	 224.9797000 	 1.764900 	 -0.8783786000 	 -1.8445710000 
541.00 	 224.9877000 	 1.764900 	 -0.8752791000 	 -1.8421870000 
541.20 	 224.9908000 	 1.764900 	 -0.8787219000 	 -1.8444820000 
541.40 	 224.9956000 	 1.764900 	 -0.8756161000 	 -1.8421400000 
541.60 	 225.0036000 	 1.764900 	 -0.8785439000 	 -1.8443430000 
541.80 	 225.0083000 	 1.764900 	 -0.8758640000 	 -1.8425720000 
542.00 	 225.0147000 	 1.764900 	 -0.8784612000 	 -1.8442730000 
542.20 	 225.0179000 	 1.764900 	 -0.8758799000 	 -1.8424160000 
542.40 	 225.0147000 	 1.764900 	 -0.8786138000 	 -1.8445330000 
542.60 	 225.0147000 	 1.764900 	 -0.8756225000 	 -1.8423210000 
542.80 	 225.0115000 	 1.764900 	 -0.8788745000 	 -1.8445650000 
543.00 	 225.0052000 	 1.764900 	 -0.8754889000 	 -1.8419930000 
543.20 	 225.0036000 	 1.764900 	 -0.8789380000 	 -1.8446220000 
543.40 	 224.9988000 	 1.764900 	 -0.8754794000 	 -1.8419840000 
543.60 	 224.9956000 	 1.764900 	 -0.8789698000 	 -1.8446350000 
543.80 	 224.9908000 	 1.764900 	 -0.8755302000 	 -1.8421270000 
544.00 	 224.9908000 	 1.764900 	 -0.8788363000 	 -1.8445650000 
544.20 	 224.9908000 	 1.764900 	 -0.8753459000 	 -1.8417260000 
544.40 	 224.9956000 	 1.764900 	 -0.8791828000 	 -1.8450320000 
544.60 	 225.0036000 	 1.764900 	 -0.8751552000 	 -1.8416280000 
544.80 	 225.0036000 	 1.764900 	 -0.8792210000 	 -1.8449910000 
545.00 	 225.0067000 	 1.764900 	 -0.8751488000 	 -1.8415670000 
545.20 	 225.0067000 	 1.764900 	 -0.8791924000 	 -1.8449370000 
545.40 	 225.0036000 	 1.764900 	 -0.8751519000 	 -1.8414940000 
545.60 	 224.9988000 	 1.764900 	 -0.8793322000 	 -1.8450800000 
545.80 	 224.9956000 	 1.764900 	 -0.8751488000 	 -1.8415930000 
546.00 	 224.9956000 	 1.764900 	 -0.8793418000 	 -1.8451310000 
546.20 	 224.9908000 	 1.764900 	 -0.8749740000 	 -1.8414780000 
546.40 	 224.9908000 	 1.764900 	 -0.8794816000 	 -1.8452040000 
546.60 	 224.9877000 	 1.764900 	 -0.8750280000 	 -1.8415290000 
546.80 	 224.9829000 	 1.764900 	 -0.8793990000 	 -1.8453180000 
547.00 	 224.9797000 	 1.764900 	 -0.8749231000 	 -1.8413930000 
547.20 	 224.9718000 	 1.764900 	 -0.8794117000 	 -1.8452930000 
547.40 	 224.9670000 	 1.764900 	 -0.8751901000 	 -1.8415040000 
547.60 	 224.9638000 	 1.764925 	 -0.8791860000 	 -1.8451720000 
547.80 	 224.9670000 	 1.764950 	 -0.8751361000 	 -1.8416180000 
548.00 	 224.9670000 	 1.764975 	 -0.8793386000 	 -1.8449340000 
548.20 	 224.9670000 	 1.765000 	 -0.8750820000 	 -1.8416910000 
548.40 	 224.9670000 	 1.765025 	 -0.8793672000 	 -1.8451250000 
548.60 	 224.9670000 	 1.765025 	 -0.8716233000 	 -1.8417770000 
548.80 	 224.9638000 	 1.765050 	 -0.8754762000 	 -1.8449560000 
549.00 	 224.9591000 	 1.765075 	 -0.8716869000 	 -1.8417870000 
549.20 	 224.9591000 	 1.765100 	 -0.8752696000 	 -1.8447620000 
549.40 	 224.9591000 	 1.765125 	 -0.8715407000 	 -1.8418310000 
549.60 	 224.9591000 	 1.765150 	 -0.8753363000 	 -1.8448480000 
549.80 	 224.9638000 	 1.765200 	 -0.8710384000 	 -1.8418630000 
550.00 	 224.9670000 	 1.765225 	 -0.8751678000 	 -1.8449530000 
550.20 	 224.9749000 	 1.765225 	 -0.8711020000 	 -1.8418150000 
550.40 	 224.9829000 	 1.765250 	 -0.8751138000 	 -1.8449150000 
550.60 	 224.9893000 	 1.765275 	 -0.8716996000 	 -1.8417710000 
550.80 	 224.9956000 	 1.765250 	 -0.8797805000 	 -1.8449400000 
551.00 	 224.9988000 	 1.765250 	 -0.8755652000 	 -1.8415610000 
551.20 	 225.0036000 	 1.765250 	 -0.8796279000 	 -1.8450450000 
551.40 	 225.0083000 	 1.765250 	 -0.8756034000 	 -1.8415290000 
551.60 	 225.0115000 	 1.765250 	 -0.8796215000 	 -1.8452170000 
551.80 	 225.0147000 	 1.765250 	 -0.8757750000 	 -1.8417610000 
552.00 	 225.0147000 	 1.765250 	 -0.8795929000 	 -1.8450480000 
552.20 	 225.0179000 	 1.765250 	 -0.8757210000 	 -1.8419140000 
552.40 	 225.0226000 	 1.765250 	 -0.8797042000 	 -1.8448640000 
552.60 	 225.0226000 	 1.765250 	 -0.8756256000 	 -1.8416880000 
552.80 	 225.0226000 	 1.765250 	 -0.8796756000 	 -1.8449910000 
553.00 	 225.0226000 	 1.765250 	 -0.8755938000 	 -1.8415900000 
553.20 	 225.0179000 	 1.765250 	 -0.8796437000 	 -1.8450320000 
553.40 	 225.0147000 	 1.765250 	 -0.8756415000 	 -1.8415740000 
553.60 	 225.0083000 	 1.765250 	 -0.8797296000 	 -1.8451660000 
553.80 	 225.0067000 	 1.765250 	 -0.8756701000 	 -1.8416470000 
554.00 	 225.0036000 	 1.765250 	 -0.8796914000 	 -1.8451660000 
554.20 	 225.0036000 	 1.765250 	 -0.8756129000 	 -1.8415830000 
554.40 	 225.0036000 	 1.765250 	 -0.8795388000 	 -1.8450670000 
554.60 	 225.0036000 	 1.765250 	 -0.8755175000 	 -1.8416020000 
554.80 	 224.9988000 	 1.765250 	 -0.8797646000 	 -1.8450930000 
555.00 	 225.0020000 	 1.765250 	 -0.8755239000 	 -1.8416120000 
555.20 	 224.9988000 	 1.765250 	 -0.8797105000 	 -1.8452230000 
555.40 	 224.9988000 	 1.765250 	 -0.8754317000 	 -1.8416600000 
555.60 	 224.9988000 	 1.765250 	 -0.8798535000 	 -1.8453120000 
555.80 	 224.9988000 	 1.765250 	 -0.8755048000 	 -1.8413830000 
556.00 	 224.9988000 	 1.765250 	 -0.8797328000 	 -1.8452140000 
556.20 	 224.9988000 	 1.765250 	 -0.8755334000 	 -1.8416560000 
556.40 	 224.9956000 	 1.765250 	 -0.8796310000 	 -1.8452520000 
556.60 	 224.9908000 	 1.765250 	 -0.8755684000 	 -1.8414880000 
556.80 	 224.9877000 	 1.765250 	 -0.8796628000 	 -1.8453150000 
557.00 	 224.9877000 	 1.765250 	 -0.8753173000 	 -1.8413890000 
557.20 	 224.9845000 	 1.765250 	 -0.8797868000 	 -1.8452930000 
557.40 	 224.9861000 	 1.765250 	 -0.8754985000 	 -1.8415070000 
557.60 	 224.9877000 	 1.765250 	 -0.8798631000 	 -1.8452200000 
557.80 	 224.9908000 	 1.765250 	 -0.8754476000 	 -1.8414820000 
558.00 	 224.9908000 	 1.765250 	 -0.8799298000 	 -1.8452580000 
558.20 	 224.9908000 	 1.765250 	 -0.8755429000 	 -1.8415860000 
558.40 	 224.9908000 	 1.765250 	 -0.8796756000 	 -1.8451980000 
558.60 	 224.9877000 	 1.765250 	 -0.8755811000 	 -1.8415160000 
558.80 	 224.9893000 	 1.765250 	 -0.8796851000 	 -1.8450580000 
559.00 	 224.9877000 	 1.765250 	 -0.8754699000 	 -1.8414240000 
559.20 	 224.9908000 	 1.765250 	 -0.8796406000 	 -1.8451440000 
559.40 	 224.9908000 	 1.765250 	 -0.8753363000 	 -1.8416750000 
559.60 	 224.9908000 	 1.765250 	 -0.8795293000 	 -1.8451790000 
559.80 	 224.9908000 	 1.765250 	 -0.8753650000 	 -1.8415510000 
560.00 	 224.9877000 	 1.765250 	 -0.8797519000 	 -1.8451400000 
560.20 	 224.9877000 	 1.765250 	 -0.8754349000 	 -1.8415740000 
560.40 	 224.9829000 	 1.765250 	 -0.8797137000 	 -1.8452010000 
560.60 	 224.9829000 	 1.765250 	 -0.8756351000 	 -1.8416530000 
560.80 	 224.9797000 	 1.765250 	 -0.8798663000 	 -1.8451720000 
561.00 	 224.9797000 	 1.765250 	 -0.8754826000 	 -1.8416980000 
561.20 	 224.9797000 	 1.765250 	 -0.8796310000 	 -1.8453310000 
561.40 	 224.9797000 	 1.765250 	 -0.8755811000 	 -1.8417010000 
561.60 	 224.9749000 	 1.765250 	 -0.8797646000 	 -1.8452450000 
561.80 	 224.9718000 	 1.765250 	 -0.8754794000 	 -1.8414780000 
562.00 	 224.9702000 	 1.765250 	 -0.8796723000 	 -1.8449590000 
562.20 	 224.9670000 	 1.765275 	 -0.8753617000 	 -1.8414880000 
562.40 	 224.9670000 	 1.765300 	 -0.8797614000 	 -1.8452680000 
562.60 	 224.9670000 	 1.765325 	 -0.8754826000 	 -1.8415260000 
562.80 	 224.9670000 	 1.765350 	 -0.8797582000 	 -1.8453690000 
563.00 	 224.9670000 	 1.765375 	 -0.8754158000 	 -1.8415830000 
563.20 	 224.9638000 	 1.765375 	 -0.8796151000 	 -1.8452520000 
563.40 	 224.9622000 	 1.765400 	 -0.8754285000 	 -1.8415070000 
563.60 	 224.9591000 	 1.765425 	 -0.8798059000 	 -1.8452260000 
563.80 	 224.9638000 	 1.765450 	 -0.8755589000 	 -1.8416090000 
564.00 	 224.9638000 	 1.765475 	 -0.8798822000 	 -1.8452450000 
564.20 	 224.9670000 	 1.765500 	 -0.8754603000 	 -1.8415860000 
564.40 	 224.9670000 	 1.765500 	 -0.8797042000 	 -1.8451720000 
564.60 	 224.9638000 	 1.765525 	 -0.8753141000 	 -1.8416150000 
564.80 	 224.9638000 	 1.765550 	 -0.8797423000 	 -1.8453030000 
565.00 	 224.9638000 	 1.765575 	 -0.8754635000 	 -1.8415550000 
565.20 	 224.9718000 	 1.765600 	 -0.8796946000 	 -1.8452710000 
565.40 	 224.9749000 	 1.765600 	 -0.8754794000 	 -1.8414720000 
565.60 	 224.9829000 	 1.765625 	 -0.8797359000 	 -1.8451180000 
565.80 	 224.9908000 	 1.765625 	 -0.8755938000 	 -1.8414780000 
566.00 	 225.0004000 	 1.765675 	 -0.8798377000 	 -1.8452490000 
566.20 	 225.0115000 	 1.765650 	 -0.8757274000 	 -1.8415510000 
566.40 	 225.0147000 	 1.765650 	 -0.8801651000 	 -1.8452520000 
566.60 	 225.0179000 	 1.765650 	 -0.8759308000 	 -1.8414750000 
566.80 	 225.0242000 	 1.765650 	 -0.8801715000 	 -1.8451690000 
567.00 	 225.0258000 	 1.765650 	 -0.8759689000 	 -1.8413420000 
567.20 	 225.0306000 	 1.765650 	 -0.8803113000 	 -1.8451310000 
567.40 	 225.0338000 	 1.765650 	 -0.8759721000 	 -1.8414180000 
567.60 	 225.0338000 	 1.765650 	 -0.8802636000 	 -1.8451310000 
567.80 	 225.0338000 	 1.765650 	 -0.8758990000 	 -1.8414560000 
568.00 	 225.0338000 	 1.765600 	 -0.8801206000 	 -1.8452010000 
568.20 	 225.0338000 	 1.765600 	 -0.8758767000 	 -1.8415770000 
568.40 	 225.0306000 	 1.765575 	 -0.8802795000 	 -1.8451310000 
568.60 	 225.0258000 	 1.765550 	 -0.8757623000 	 -1.8413450000 
568.80 	 225.0226000 	 1.765550 	 -0.8802128000 	 -1.8452900000 
569.00 	 225.0179000 	 1.765550 	 -0.8758513000 	 -1.8413610000 
569.20 	 225.0147000 	 1.765500 	 -0.8802255000 	 -1.8453410000 
569.40 	 225.0115000 	 1.765500 	 -0.8759403000 	 -1.8412750000 
569.60 	 225.0115000 	 1.765500 	 -0.8802128000 	 -1.8453410000 
569.80 	 225.0067000 	 1.765500 	 -0.8757718000 	 -1.8413420000 
570.00 	 225.0067000 	 1.765500 	 -0.8801969000 	 -1.8452170000 
570.20 	 225.0067000 	 1.765500 	 -0.8758672000 	 -1.8413640000 
570.40 	 225.0067000 	 1.765500 	 -0.8802827000 	 -1.8451470000 
570.60 	 225.0067000 	 1.765500 	 -0.8759212000 	 -1.8414310000 
570.80 	 225.0067000 	 1.765500 	 -0.8801301000 	 -1.8451720000 
571.00 	 225.0067000 	 1.765500 	 -0.8759816000 	 -1.8413610000 
571.20 	 225.0067000 	 1.765500 	 -0.8802446000 	 -1.8451980000 
571.40 	 225.0067000 	 1.765500 	 -0.8759022000 	 -1.8413540000 
571.60 	 225.0067000 	 1.765500 	 -0.8801778000 	 -1.8451340000 
571.80 	 225.0115000 	 1.765500 	 -0.8759403000 	 -1.8413640000 
572.00 	 225.0131000 	 1.765500 	 -0.8802636000 	 -1.8452930000 
572.20 	 225.0115000 	 1.765500 	 -0.8758895000 	 -1.8413580000 
572.40 	 225.0147000 	 1.765500 	 -0.8801524000 	 -1.8452550000 
572.60 	 225.0147000 	 1.765500 	 -0.8758767000 	 -1.8413640000 
572.80 	 225.0147000 	 1.765500 	 -0.8803177000 	 -1.8451660000 
573.00 	 225.0147000 	 1.765475 	 -0.8759117000 	 -1.8412840000 
573.20 	 225.0115000 	 1.765450 	 -0.8802668000 	 -1.8453380000 
573.40 	 225.0115000 	 1.765450 	 -0.8759785000 	 -1.8412460000 
573.60 	 225.0067000 	 1.765450 	 -0.8801683000 	 -1.8453340000 
573.80 	 225.0052000 	 1.765450 	 -0.8759276000 	 -1.8413670000 
574.00 	 224.9988000 	 1.765450 	 -0.8800729000 	 -1.8451530000 
574.20 	 224.9956000 	 1.765450 	 -0.8758290000 	 -1.8413070000 
574.40 	 224.9956000 	 1.765450 	 -0.8802287000 	 -1.8452640000 
574.60 	 224.9908000 	 1.765450 	 -0.8759244000 	 -1.8414270000 
574.80 	 224.9956000 	 1.765450 	 -0.8802541000 	 -1.8452300000 
575.00 	 224.9956000 	 1.765450 	 -0.8758481000 	 -1.8413610000 
575.20 	 224.9988000 	 1.765450 	 -0.8800316000 	 -1.8452900000 
575.40 	 224.9988000 	 1.765450 	 -0.8760039000 	 -1.8415290000 
575.60 	 224.9988000 	 1.765450 	 -0.8802128000 	 -1.8452230000 
575.80 	 224.9988000 	 1.765450 	 -0.8758863000 	 -1.8413160000 
576.00 	 224.9988000 	 1.765450 	 -0.8800125000 	 -1.8452360000 
576.20 	 224.9972000 	 1.765450 	 -0.8759848000 	 -1.8414560000 
576.40 	 224.9956000 	 1.765450 	 -0.8800952000 	 -1.8452710000 
576.60 	 224.9956000 	 1.765450 	 -0.8760293000 	 -1.8414050000 
576.80 	 224.9908000 	 1.765450 	 -0.8800030000 	 -1.8452070000 
577.00 	 224.9877000 	 1.765450 	 -0.8760675000 	 -1.8413190000 
577.20 	 224.9877000 	 1.765450 	 -0.8799839000 	 -1.8452040000 
577.40 	 224.9829000 	 1.765450 	 -0.8762550000 	 -1.8413960000 
577.60 	 224.9829000 	 1.765450 	 -0.8800157000 	 -1.8452200000 
577.80 	 224.9797000 	 1.765450 	 -0.8760675000 	 -1.8414050000 
578.00 	 224.9797000 	 1.765450 	 -0.8801619000 	 -1.8451880000 
578.20 	 224.9797000 	 1.765450 	 -0.8760102000 	 -1.8413580000 
578.40 	 224.9749000 	 1.765450 	 -0.8801174000 	 -1.8452550000 
578.60 	 224.9797000 	 1.765450 	 -0.8760325000 	 -1.8414020000 
578.80 	 224.9797000 	 1.765450 	 -0.8800061000 	 -1.8453090000 
579.00 	 224.9797000 	 1.765450 	 -0.8759848000 	 -1.8413390000 
579.20 	 224.9797000 	 1.765450 	 -0.8800952000 	 -1.8452550000 
579.40 	 224.9749000 	 1.765450 	 -0.8759816000 	 -1.8413670000 
579.60 	 224.9718000 	 1.765450 	 -0.8799362000 	 -1.8453280000 
579.80 	 224.9654000 	 1.765500 	 -0.8760452000 	 -1.8413290000 
580.00 	 224.9638000 	 1.765500 	 -0.8803368000 	 -1.8452640000 
580.20 	 224.9591000 	 1.765525 	 -0.8758290000 	 -1.8415550000 
580.40 	 224.9591000 	 1.765550 	 -0.8801746000 	 -1.8451850000 
580.60 	 224.9591000 	 1.765600 	 -0.8758577000 	 -1.8413100000 
580.80 	 224.9591000 	 1.765625 	 -0.8802414000 	 -1.8451340000 
581.00 	 224.9591000 	 1.765650 	 -0.8758450000 	 -1.8413770000 
581.20 	 224.9591000 	 1.765675 	 -0.8801683000 	 -1.8452170000 
581.40 	 224.9591000 	 1.765725 	 -0.8759467000 	 -1.8413230000 
581.60 	 224.9591000 	 1.765750 	 -0.8801587000 	 -1.8452360000 
581.80 	 224.9606000 	 1.765775 	 -0.8759721000 	 -1.8414310000 
582.00 	 224.9591000 	 1.765800 	 -0.8803495000 	 -1.8451910000 
582.20 	 224.9638000 	 1.765825 	 -0.8760262000 	 -1.8413450000 
582.40 	 224.9638000 	 1.765850 	 -0.8802287000 	 -1.8453340000 
582.60 	 224.9638000 	 1.765875 	 -0.8760802000 	 -1.8413730000 
582.80 	 224.9591000 	 1.765875 	 -0.8801206000 	 -1.8452710000 
583.00 	 224.9638000 	 1.765900 	 -0.8760516000 	 -1.8413730000 
583.20 	 224.9638000 	 1.765925 	 -0.8803527000 	 -1.8452330000 
583.40 	 224.9670000 	 1.765950 	 -0.8759562000 	 -1.8414690000 
583.60 	 224.9749000 	 1.765975 	 -0.8803018000 	 -1.8452200000 
583.80 	 224.9797000 	 1.765975 	 -0.8761120000 	 -1.8413390000 
584.00 	 224.9877000 	 1.766000 	 -0.8806356000 	 -1.8452330000 
584.20 	 224.9908000 	 1.766025 	 -0.8761184000 	 -1.8413770000 
584.40 	 224.9972000 	 1.766000 	 -0.8805593000 	 -1.8451980000 
584.60 	 225.0036000 	 1.766000 	 -0.8761120000 	 -1.8414310000 
584.80 	 225.0067000 	 1.766000 	 -0.8805466000 	 -1.8453440000 
585.00 	 225.0115000 	 1.766000 	 -0.8761787000 	 -1.8413160000 
585.20 	 225.0179000 	 1.766000 	 -0.8804734000 	 -1.8453090000 
585.40 	 225.0195000 	 1.766000 	 -0.8760834000 	 -1.8413540000 
585.60 	 225.0242000 	 1.766000 	 -0.8804480000 	 -1.8452710000 
585.80 	 225.0242000 	 1.766000 	 -0.8760738000 	 -1.8413990000 
586.00 	 225.0258000 	 1.766000 	 -0.8803908000 	 -1.8452420000 
586.20 	 225.0226000 	 1.766000 	 -0.8761279000 	 -1.8413190000 
586.40 	 225.0226000 	 1.766000 	 -0.8805180000 	 -1.8451660000 
586.60 	 225.0226000 	 1.766000 	 -0.8762233000 	 -1.8414370000 
586.80 	 225.0179000 	 1.766000 	 -0.8804004000 	 -1.8453470000 
587.00 	 225.0210000 	 1.766000 	 -0.8762455000 	 -1.8412620000 
587.20 	 225.0179000 	 1.766000 	 -0.8804353000 	 -1.8453150000 
587.40 	 225.0179000 	 1.766000 	 -0.8761374000 	 -1.8413540000 
587.60 	 225.0147000 	 1.765975 	 -0.8805020000 	 -1.8451850000 
587.80 	 225.0115000 	 1.765950 	 -0.8760516000 	 -1.8414120000 
588.00 	 225.0067000 	 1.765950 	 -0.8804035000 	 -1.8451180000 
588.20 	 225.0036000 	 1.765950 	 -0.8761533000 	 -1.8414530000 
588.40 	 224.9988000 	 1.765950 	 -0.8805020000 	 -1.8451820000 
588.60 	 224.9956000 	 1.765950 	 -0.8762423000 	 -1.8415640000 
588.80 	 224.9940000 	 1.765950 	 -0.8802700000 	 -1.8451790000 
589.00 	 224.9908000 	 1.765950 	 -0.8761279000 	 -1.8413610000 
589.20 	 224.9908000 	 1.765950 	 -0.8804385000 	 -1.8451500000 
589.40 	 224.9908000 	 1.765950 	 -0.8762074000 	 -1.8413580000 
589.60 	 224.9956000 	 1.765950 	 -0.8804893000 	 -1.8452520000 
589.80 	 224.9956000 	 1.765950 	 -0.8762074000 	 -1.8413260000 
590.00 	 224.9988000 	 1.765950 	 -0.8805180000 	 -1.8452520000 
590.20 	 224.9988000 	 1.765950 	 -0.8760738000 	 -1.8412560000 
590.40 	 224.9956000 	 1.765950 	 -0.8803558000 	 -1.8451020000 
590.60 	 224.9956000 	 1.765950 	 -0.8760262000 	 -1.8414080000 
590.80 	 224.9908000 	 1.765950 	 -0.8804989000 	 -1.8450930000 
591.00 	 224.9908000 	 1.765950 	 -0.8760993000 	 -1.8414210000 
591.20 	 224.9908000 	 1.765950 	 -0.8804131000 	 -1.8453060000 
591.40 	 224.9908000 	 1.765950 	 -0.8761819000 	 -1.8413860000 
591.60 	 224.9908000 	 1.765950 	 -0.8805053000 	 -1.8452710000 
591.80 	 224.9908000 	 1.765950 	 -0.8761914000 	 -1.8413420000 
592.00 	 224.9893000 	 1.765950 	 -0.8803399000 	 -1.8453220000 
592.20 	 224.9877000 	 1.765950 	 -0.8761247000 	 -1.8412180000 
592.40 	 224.9877000 	 1.765950 	 -0.8803781000 	 -1.8453030000 
592.60 	 224.9861000 	 1.765950 	 -0.8760421000 	 -1.8412720000 
592.80 	 224.9829000 	 1.765950 	 -0.8804480000 	 -1.8452550000 
593.00 	 224.9797000 	 1.765950 	 -0.8760325000 	 -1.8412270000 
593.20 	 224.9749000 	 1.765950 	 -0.8802509000 	 -1.8452330000 
593.40 	 224.9765000 	 1.765950 	 -0.8762264000 	 -1.8414120000 
593.60 	 224.9749000 	 1.765950 	 -0.8805402000 	 -1.8452170000 
593.80 	 224.9797000 	 1.765950 	 -0.8761660000 	 -1.8413450000 
594.00 	 224.9797000 	 1.765950 	 -0.8804607000 	 -1.8453310000 
594.20 	 224.9797000 	 1.765950 	 -0.8762042000 	 -1.8414210000 
594.40 	 224.9781000 	 1.765950 	 -0.8806260000 	 -1.8451750000 
594.60 	 224.9749000 	 1.765950 	 -0.8762455000 	 -1.8413230000 
594.80 	 224.9749000 	 1.765950 	 -0.8805339000 	 -1.8452140000 
595.00 	 224.9749000 	 1.765950 	 -0.8760707000 	 -1.8414210000 
595.20 	 224.9749000 	 1.766000 	 -0.8805148000 	 -1.8452870000 
595.40 	 224.9749000 	 1.766000 	 -0.8761851000 	 -1.8413770000 
595.60 	 224.9749000 	 1.766000 	 -0.8804067000 	 -1.8452770000 
595.80 	 224.9749000 	 1.766000 	 -0.8761247000 	 -1.8414690000 
596.00 	 224.9749000 	 1.766025 	 -0.8803622000 	 -1.8453280000 
596.20 	 224.9749000 	 1.766050 	 -0.8762519000 	 -1.8413580000 
596.40 	 224.9749000 	 1.766075 	 -0.8805020000 	 -1.8452140000 
596.60 	 224.9749000 	 1.766050 	 -0.8762836000 	 -1.8413730000 
596.80 	 224.9718000 	 1.766050 	 -0.8799617000 	 -1.8451180000 
597.00 	 224.9734000 	 1.766075 	 -0.8741601000 	 -1.8415800000 
597.20 	 224.9749000 	 1.766100 	 -0.8784167000 	 -1.8451370000 
597.40 	 224.9749000 	 1.766125 	 -0.8744748000 	 -1.8415290000 
597.60 	 224.9749000 	 1.766100 	 -0.8804194000 	 -1.8447690000 
597.80 	 224.9734000 	 1.766125 	 -0.8768399000 	 -1.8416470000 
598.00 	 224.9718000 	 1.766150 	 -0.8802414000 	 -1.8449210000 
598.20 	 224.9718000 	 1.766175 	 -0.8766810000 	 -1.8418030000 
598.40 	 224.9718000 	 1.766175 	 -0.8803145000 	 -1.8448290000 
598.60 	 224.9718000 	 1.766200 	 -0.8765666000 	 -1.8416880000 
598.80 	 224.9718000 	 1.766225 	 -0.8802668000 	 -1.8448800000 
599.00 	 224.9749000 	 1.766225 	 -0.8766174000 	 -1.8415700000 
599.20 	 224.9749000 	 1.766275 	 -0.8803685000 	 -1.8449240000 
599.40 	 224.9718000 	 1.766275 	 -0.8742619000 	 -1.8416440000 
599.60 	 224.9749000 	 1.766275 	 -0.8810202000 	 -1.8451750000 
599.80 	 224.9749000 	 1.766300 	 -0.8768082000 	 -1.8413800000 
600.00 	 224.9797000 	 1.766325 	 -0.8811347000 	 -1.8452390000 
600.20 	 224.9829000 	 1.766300 	 -0.8766301000 	 -1.8413450000 
600.40 	 224.9908000 	 1.766300 	 -0.8812777000 	 -1.8452710000 
600.60 	 224.9908000 	 1.766300 	 -0.8768209000 	 -1.8412530000 
600.80 	 224.9956000 	 1.766300 	 -0.8811633000 	 -1.8452040000 
601.00 	 224.9956000 	 1.766300 	 -0.8768272000 	 -1.8413960000 
601.20 	 224.9940000 	 1.766300 	 -0.8811410000 	 -1.8453570000 
601.40 	 224.9908000 	 1.766300 	 -0.8768781000 	 -1.8414120000 
601.60 	 224.9908000 	 1.766300 	 -0.8811219000 	 -1.8453120000 
601.80 	 224.9908000 	 1.766300 	 -0.8767891000 	 -1.8414150000 
602.00 	 224.9908000 	 1.766300 	 -0.8812014000 	 -1.8451910000 
602.20 	 224.9908000 	 1.766300 	 -0.8769703000 	 -1.8412880000 
602.40 	 224.9956000 	 1.766300 	 -0.8810679000 	 -1.8452840000 
602.60 	 224.9988000 	 1.766300 	 -0.8768559000 	 -1.8412620000 
602.80 	 225.0036000 	 1.766300 	 -0.8809662000 	 -1.8453880000 
603.00 	 225.0036000 	 1.766300 	 -0.8768908000 	 -1.8413960000 
603.20 	 225.0036000 	 1.766300 	 -0.8809312000 	 -1.8451910000 
603.40 	 225.0036000 	 1.766300 	 -0.8767891000 	 -1.8413990000 
603.60 	 225.0036000 	 1.766300 	 -0.8809217000 	 -1.8452100000 
603.80 	 225.0020000 	 1.766300 	 -0.8769925000 	 -1.8415550000 
604.00 	 225.0036000 	 1.766300 	 -0.8806992000 	 -1.8451880000 
604.20 	 225.0036000 	 1.766300 	 -0.8772437000 	 -1.8415610000 
604.40 	 225.0036000 	 1.766300 	 -0.8806992000 	 -1.8450390000 
604.60 	 225.0036000 	 1.766300 	 -0.8772023000 	 -1.8416400000 
604.80 	 225.0036000 	 1.766300 	 -0.8805116000 	 -1.8450200000 
605.00 	 225.0036000 	 1.766300 	 -0.8771928000 	 -1.8416980000 
605.20 	 224.9988000 	 1.766300 	 -0.8802795000 	 -1.8448770000 
605.40 	 224.9956000 	 1.766300 	 -0.8774598000 	 -1.8416180000 
605.60 	 224.9908000 	 1.766300 	 -0.8802859000 	 -1.8448990000 
605.80 	 224.9908000 	 1.766300 	 -0.8774853000 	 -1.8417740000 
606.00 	 224.9908000 	 1.766300 	 -0.8804989000 	 -1.8449620000 
606.20 	 224.9877000 	 1.766300 	 -0.8774408000 	 -1.8417450000 
606.40 	 224.9877000 	 1.766300 	 -0.8803082000 	 -1.8446570000 
606.60 	 224.9877000 	 1.766300 	 -0.8774662000 	 -1.8418470000 
606.80 	 224.9829000 	 1.766325 	 -0.8801206000 	 -1.8447690000 
607.00 	 224.9829000 	 1.766350 	 -0.8774026000 	 -1.8416280000 
607.20 	 224.9829000 	 1.766350 	 -0.8803685000 	 -1.8448540000 
607.40 	 224.9829000 	 1.766375 	 -0.8775012000 	 -1.8416280000 
607.60 	 224.9829000 	 1.766350 	 -0.8774789000 	 -1.8449180000 
607.80 	 224.9797000 	 1.766375 	 -0.8721288000 	 -1.8417520000 
608.00 	 224.9797000 	 1.766400 	 -0.8733304000 	 -1.8446670000 
608.20 	 224.9797000 	 1.766425 	 -0.8708732000 	 -1.8420350000 
608.40 	 224.9797000 	 1.766400 	 -0.8767923000 	 -1.8444250000 
608.60 	 224.9797000 	 1.766400 	 -0.8772373000 	 -1.8418440000 
608.80 	 224.9797000 	 1.766425 	 -0.8792178000 	 -1.8445330000 
609.00 	 224.9829000 	 1.766450 	 -0.8769194000 	 -1.8419170000 
609.20 	 224.9845000 	 1.766475 	 -0.8792273000 	 -1.8446790000 
609.40 	 224.9908000 	 1.766450 	 -0.8740584000 	 -1.8419930000 
609.60 	 224.9908000 	 1.766450 	 -0.8780702000 	 -1.8446190000 
609.80 	 224.9972000 	 1.766450 	 -0.8756765000 	 -1.8418410000 
610.00 	 225.0004000 	 1.766450 	 -0.8782132000 	 -1.8447370000 
610.20 	 225.0036000 	 1.766450 	 -0.8756542000 	 -1.8418310000 
610.40 	 225.0067000 	 1.766450 	 -0.8783340000 	 -1.8448510000 
610.60 	 225.0115000 	 1.766450 	 -0.8756161000 	 -1.8418570000 
610.80 	 225.0115000 	 1.766450 	 -0.8782959000 	 -1.8447940000 
611.00 	 225.0115000 	 1.766450 	 -0.8759372000 	 -1.8418180000 
611.20 	 225.0067000 	 1.766450 	 -0.8784803000 	 -1.8446450000 
611.40 	 225.0067000 	 1.766450 	 -0.8758450000 	 -1.8417930000 
611.60 	 224.9988000 	 1.766450 	 -0.8783881000 	 -1.8448100000 
611.80 	 224.9956000 	 1.766450 	 -0.8760579000 	 -1.8419490000 
612.00 	 224.9908000 	 1.766450 	 -0.8781433000 	 -1.8445170000 
612.20 	 224.9877000 	 1.766450 	 -0.8760707000 	 -1.8418850000 
612.40 	 224.9829000 	 1.766450 	 -0.8783436000 	 -1.8445650000 
612.60 	 224.9813000 	 1.766450 	 -0.8761247000 	 -1.8418880000 
612.80 	 224.9797000 	 1.766450 	 -0.8781783000 	 -1.8444760000 
613.00 	 224.9797000 	 1.766475 	 -0.8780193000 	 -1.8420600000 
613.20 	 224.9829000 	 1.766500 	 -0.8799076000 	 -1.8444250000 
613.40 	 224.9829000 	 1.766525 	 -0.8779621000 	 -1.8422860000 
613.60 	 224.9797000 	 1.766500 	 -0.8788363000 	 -1.8443930000 
613.80 	 224.9797000 	 1.766500 	 -0.8772882000 	 -1.8422510000 
614.00 	 224.9749000 	 1.766525 	 -0.8789158000 	 -1.8443810000 
614.20 	 224.9734000 	 1.766550 	 -0.8770116000 	 -1.8420790000 
614.40 	 224.9718000 	 1.766550 	 -0.8787632000 	 -1.8442500000 
614.60 	 224.9718000 	 1.766575 	 -0.8766683000 	 -1.8420220000 
614.80 	 224.9718000 	 1.766575 	 -0.8783054000 	 -1.8442090000 
615.00 	 224.9718000 	 1.766600 	 -0.8765284000 	 -1.8420540000 
615.20 	 224.9718000 	 1.766625 	 -0.8784040000 	 -1.8443680000 
615.40 	 224.9749000 	 1.766675 	 -0.8762200000 	 -1.8418530000 
615.60 	 224.9797000 	 1.766650 	 -0.8785565000 	 -1.8444890000 
615.80 	 224.9829000 	 1.766650 	 -0.8769385000 	 -1.8420000000 
616.00 	 224.9877000 	 1.766675 	 -0.8731015000 	 -1.8442920000 
616.20 	 224.9956000 	 1.766700 	 -0.8717092000 	 -1.8422920000 
616.40 	 224.9972000 	 1.766725 	 -0.8729808000 	 -1.8441450000 
616.60 	 225.0004000 	 1.766700 	 -0.8776665000 	 -1.8425240000 
616.80 	 225.0067000 	 1.766700 	 -0.8784516000 	 -1.8438280000 
617.00 	 225.0131000 	 1.766700 	 -0.8776919000 	 -1.8425660000 
617.20 	 225.0179000 	 1.766700 	 -0.8784866000 	 -1.8438690000 
617.40 	 225.0179000 	 1.766700 	 -0.8777046000 	 -1.8424610000 
617.60 	 225.0226000 	 1.766700 	 -0.8786901000 	 -1.8440660000 
617.80 	 225.0226000 	 1.766700 	 -0.8775266000 	 -1.8424640000 
618.00 	 225.0226000 	 1.766700 	 -0.8785502000 	 -1.8440600000 
618.20 	 225.0226000 	 1.766700 	 -0.8774630000 	 -1.8423650000 
618.40 	 225.0258000 	 1.766700 	 -0.8789635000 	 -1.8442000000 
618.60 	 225.0258000 	 1.766700 	 -0.8774185000 	 -1.8421780000 
618.80 	 225.0306000 	 1.766700 	 -0.8787887000 	 -1.8440850000 
619.00 	 225.0306000 	 1.766675 	 -0.8774948000 	 -1.8423780000 
619.20 	 225.0258000 	 1.766650 	 -0.8783754000 	 -1.8440340000 
619.40 	 225.0226000 	 1.766650 	 -0.8775966000 	 -1.8423460000 
619.60 	 225.0179000 	 1.766650 	 -0.8786075000 	 -1.8440020000 
619.80 	 225.0147000 	 1.766600 	 -0.8774980000 	 -1.8423880000 
620.00 	 225.0131000 	 1.766600 	 -0.8786805000 	 -1.8439580000 
620.20 	 225.0147000 	 1.766600 	 -0.8776633000 	 -1.8426450000 
620.40 	 225.0147000 	 1.766600 	 -0.8785375000 	 -1.8439640000 
620.60 	 225.0147000 	 1.766600 	 -0.8776792000 	 -1.8426320000 
620.80 	 225.0147000 	 1.766575 	 -0.8783023000 	 -1.8439010000 
621.00 	 225.0115000 	 1.766550 	 -0.8779685000 	 -1.8427470000 
621.20 	 225.0115000 	 1.766550 	 -0.8781974000 	 -1.8436590000 
621.40 	 225.0067000 	 1.766550 	 -0.8777523000 	 -1.8427020000 
621.60 	 225.0036000 	 1.766550 	 -0.8781592000 	 -1.8437540000 
621.80 	 224.9988000 	 1.766550 	 -0.8776283000 	 -1.8426320000 
622.00 	 224.9956000 	 1.766550 	 -0.8781688000 	 -1.8438210000 
622.20 	 224.9988000 	 1.766550 	 -0.8775457000 	 -1.8425910000 
622.40 	 224.9956000 	 1.766550 	 -0.8781528000 	 -1.8438660000 
622.60 	 224.9988000 	 1.766550 	 -0.8777078000 	 -1.8427880000 
622.80 	 225.0036000 	 1.766550 	 -0.8780289000 	 -1.8437890000 
623.00 	 225.0067000 	 1.766550 	 -0.8778000000 	 -1.8428330000 
623.20 	 225.0067000 	 1.766550 	 -0.8783054000 	 -1.8438090000 
623.40 	 225.0115000 	 1.766550 	 -0.8777078000 	 -1.8427210000 
623.60 	 225.0115000 	 1.766550 	 -0.8783722000 	 -1.8439770000 
623.80 	 225.0131000 	 1.766550 	 -0.8771356000 	 -1.8424700000 
624.00 	 225.0147000 	 1.766550 	 -0.8782451000 	 -1.8439610000 
624.20 	 225.0131000 	 1.766550 	 -0.8772278000 	 -1.8423880000 
624.40 	 225.0147000 	 1.766550 	 -0.8784644000 	 -1.8441900000 
624.60 	 225.0147000 	 1.766550 	 -0.8768463000 	 -1.8419490000 
624.80 	 225.0147000 	 1.766500 	 -0.8787410000 	 -1.8442440000 
625.00 	 225.0147000 	 1.766500 	 -0.8768940000 	 -1.8420000000 
625.20 	 225.0147000 	 1.766475 	 -0.8786201000 	 -1.8442310000 
625.40 	 225.0115000 	 1.766500 	 -0.8768368000 	 -1.8420190000 
625.60 	 225.0115000 	 1.766500 	 -0.8784771000 	 -1.8441800000 
625.80 	 225.0067000 	 1.766500 	 -0.8770847000 	 -1.8421970000 
626.00 	 225.0067000 	 1.766500 	 -0.8788077000 	 -1.8443200000 
626.20 	 225.0067000 	 1.766500 	 -0.8769894000 	 -1.8421460000 
626.40 	 225.0052000 	 1.766500 	 -0.8786869000 	 -1.8443080000 
626.60 	 225.0036000 	 1.766500 	 -0.8770466000 	 -1.8422190000 
626.80 	 225.0036000 	 1.766500 	 -0.8786774000 	 -1.8442630000 
627.00 	 225.0036000 	 1.766500 	 -0.8769830000 	 -1.8422000000 
627.20 	 225.0036000 	 1.766500 	 -0.8786170000 	 -1.8441900000 
627.40 	 225.0067000 	 1.766500 	 -0.8771579000 	 -1.8424100000 
627.60 	 225.0099000 	 1.766500 	 -0.8781942000 	 -1.8440440000 
627.80 	 225.0115000 	 1.766500 	 -0.8773009000 	 -1.8423940000 
628.00 	 225.0147000 	 1.766500 	 -0.8785375000 	 -1.8440880000 
628.20 	 225.0147000 	 1.766475 	 -0.8770339000 	 -1.8421270000 
628.40 	 225.0147000 	 1.766450 	 -0.8785279000 	 -1.8442340000 
628.60 	 225.0147000 	 1.766450 	 -0.8771324000 	 -1.8422510000 
628.80 	 225.0115000 	 1.766425 	 -0.8789094000 	 -1.8443710000 
629.00 	 225.0067000 	 1.766450 	 -0.8768177000 	 -1.8420000000 
629.20 	 225.0067000 	 1.766450 	 -0.8784580000 	 -1.8444000000 
629.40 	 225.0036000 	 1.766450 	 -0.8765538000 	 -1.8420410000 
629.60 	 225.0036000 	 1.766450 	 -0.8782864000 	 -1.8444030000 
629.80 	 224.9988000 	 1.766450 	 -0.8764680000 	 -1.8420350000 
630.00 	 224.9988000 	 1.766450 	 -0.8785502000 	 -1.8444890000 
630.20 	 225.0036000 	 1.766450 	 -0.8762646000 	 -1.8419520000 
630.40 	 225.0004000 	 1.766450 	 -0.8785407000 	 -1.8446480000 
630.60 	 224.9988000 	 1.766450 	 -0.8764648000 	 -1.8419080000 
630.80 	 224.9988000 	 1.766450 	 -0.8785025000 	 -1.8444160000 
631.00 	 224.9956000 	 1.766450 	 -0.8763568000 	 -1.8418630000 
631.20 	 224.9908000 	 1.766450 	 -0.8785947000 	 -1.8444920000 
631.40 	 224.9845000 	 1.766450 	 -0.8763885000 	 -1.8420190000 
631.60 	 224.9829000 	 1.766450 	 -0.8788776000 	 -1.8446600000 
631.80 	 224.9797000 	 1.766450 	 -0.8763345000 	 -1.8418600000 
632.00 	 224.9829000 	 1.766450 	 -0.8788395000 	 -1.8447590000 
632.20 	 224.9829000 	 1.766450 	 -0.8761374000 	 -1.8418730000 
632.40 	 224.9829000 	 1.766450 	 -0.8789921000 	 -1.8446350000 
632.60 	 224.9877000 	 1.766450 	 -0.8762169000 	 -1.8417580000 
632.80 	 224.9829000 	 1.766450 	 -0.8788522000 	 -1.8445400000 
633.00 	 224.9797000 	 1.766450 	 -0.8763123000 	 -1.8418380000 
633.20 	 224.9765000 	 1.766450 	 -0.8788840000 	 -1.8446380000 
633.40 	 224.9718000 	 1.766450 	 -0.8762614000 	 -1.8416910000 
633.60 	 224.9670000 	 1.766450 	 -0.8790493000 	 -1.8446540000 
633.80 	 224.9575000 	 1.766450 	 -0.8762360000 	 -1.8416910000 
634.00 	 224.9511000 	 1.766500 	 -0.8789189000 	 -1.8446640000 
634.20 	 224.9447000 	 1.766525 	 -0.8759499000 	 -1.8416660000 
634.40 	 224.9368000 	 1.766575 	 -0.8791447000 	 -1.8448030000 
634.60 	 224.9320000 	 1.766600 	 -0.8761597000 	 -1.8415770000 
634.80 	 224.9320000 	 1.766675 	 -0.8790016000 	 -1.8446640000 
635.00 	 224.9368000 	 1.766700 	 -0.8759149000 	 -1.8415580000 
635.20 	 224.9368000 	 1.766750 	 -0.8792718000 	 -1.8446950000 
635.40 	 224.9447000 	 1.766800 	 -0.8759658000 	 -1.8415100000 
635.60 	 224.9495000 	 1.766825 	 -0.8791065000 	 -1.8448860000 
635.80 	 224.9559000 	 1.766850 	 -0.8759944000 	 -1.8414970000 
636.00 	 224.9575000 	 1.766900 	 -0.8791510000 	 -1.8450260000 
636.20 	 224.9591000 	 1.766925 	 -0.8756924000 	 -1.8414370000 
636.40 	 224.9638000 	 1.766950 	 -0.8791669000 	 -1.8448260000 
636.60 	 224.9638000 	 1.766975 	 -0.8757274000 	 -1.8416150000 
636.80 	 224.9670000 	 1.767000 	 -0.8791701000 	 -1.8448320000 
637.00 	 224.9702000 	 1.767025 	 -0.8758259000 	 -1.8414400000 
637.20 	 224.9749000 	 1.767025 	 -0.8792178000 	 -1.8448450000 
637.40 	 224.9797000 	 1.767050 	 -0.8757083000 	 -1.8414560000 
637.60 	 224.9829000 	 1.767075 	 -0.8792337000 	 -1.8449910000 
637.80 	 224.9908000 	 1.767050 	 -0.8776219000 	 -1.8415390000 
638.00 	 224.9956000 	 1.767050 	 -0.8810234000 	 -1.8449080000 
638.20 	 225.0036000 	 1.767050 	 -0.8775584000 	 -1.8415800000 
638.40 	 225.0052000 	 1.767050 	 -0.8809948000 	 -1.8449470000 
638.60 	 225.0115000 	 1.767050 	 -0.8773581000 	 -1.8416210000 
638.80 	 225.0115000 	 1.767050 	 -0.8810806000 	 -1.8450450000 
639.00 	 225.0115000 	 1.767050 	 -0.8772628000 	 -1.8414940000 
639.20 	 225.0067000 	 1.767050 	 -0.8810584000 	 -1.8450670000 
639.40 	 225.0036000 	 1.767050 	 -0.8773263000 	 -1.8416210000 
639.60 	 224.9988000 	 1.767050 	 -0.8811633000 	 -1.8451720000 
639.80 	 225.0004000 	 1.767050 	 -0.8772945000 	 -1.8415290000 
640.00 	 225.0036000 	 1.767050 	 -0.8811982000 	 -1.8451150000 
640.20 	 225.0115000 	 1.767050 	 -0.8773804000 	 -1.8415800000 
640.40 	 225.0147000 	 1.767050 	 -0.8812301000 	 -1.8449690000 
640.60 	 225.0179000 	 1.767050 	 -0.8773232000 	 -1.8415580000 
640.80 	 225.0179000 	 1.767050 	 -0.8811665000 	 -1.8450070000 
641.00 	 225.0163000 	 1.767050 	 -0.8771737000 	 -1.8415990000 
641.20 	 225.0147000 	 1.767050 	 -0.8812014000 	 -1.8448890000 
641.40 	 225.0115000 	 1.767050 	 -0.8773072000 	 -1.8414880000 
641.60 	 225.0115000 	 1.767050 	 -0.8812301000 	 -1.8449240000 
641.80 	 225.0115000 	 1.767050 	 -0.8772373000 	 -1.8414620000 
642.00 	 225.0115000 	 1.767050 	 -0.8810870000 	 -1.8450770000 
642.20 	 225.0147000 	 1.767050 	 -0.8774026000 	 -1.8415130000 
642.40 	 225.0147000 	 1.767050 	 -0.8811855000 	 -1.8449880000 
642.60 	 225.0147000 	 1.767050 	 -0.8773804000 	 -1.8415770000 
642.80 	 225.0147000 	 1.767050 	 -0.8811410000 	 -1.8450200000 
643.00 	 225.0147000 	 1.767050 	 -0.8774408000 	 -1.8414880000 
643.20 	 225.0147000 	 1.767050 	 -0.8812110000 	 -1.8449750000 
643.40 	 225.0115000 	 1.767050 	 -0.8773708000 	 -1.8415160000 
643.60 	 225.0115000 	 1.767050 	 -0.8811474000 	 -1.8450100000 
643.80 	 225.0067000 	 1.767050 	 -0.8773358000 	 -1.8414180000 
644.00 	 225.0036000 	 1.767050 	 -0.8813064000 	 -1.8449370000 
644.20 	 224.9988000 	 1.767050 	 -0.8774821000 	 -1.8414940000 
644.40 	 224.9972000 	 1.767050 	 -0.8812523000 	 -1.8449720000 
644.60 	 224.9956000 	 1.767050 	 -0.8772882000 	 -1.8414620000 
644.80 	 224.9908000 	 1.767050 	 -0.8812078000 	 -1.8450510000 
645.00 	 224.9956000 	 1.767050 	 -0.8773867000 	 -1.8415230000 
645.20 	 224.9956000 	 1.767050 	 -0.8810584000 	 -1.8450930000 
645.40 	 224.9972000 	 1.767050 	 -0.8773899000 	 -1.8414620000 
645.60 	 224.9988000 	 1.767050 	 -0.8813031000 	 -1.8449080000 
645.80 	 224.9956000 	 1.767050 	 -0.8773009000 	 -1.8415670000 
646.00 	 224.9956000 	 1.767050 	 -0.8811792000 	 -1.8449500000 
646.20 	 224.9908000 	 1.767050 	 -0.8773072000 	 -1.8414850000 
646.40 	 224.9908000 	 1.767050 	 -0.8811283000 	 -1.8449470000 
646.60 	 224.9908000 	 1.767050 	 -0.8772469000 	 -1.8414620000 
646.80 	 224.9908000 	 1.767050 	 -0.8811538000 	 -1.8449660000 
647.00 	 224.9908000 	 1.767050 	 -0.8771610000 	 -1.8414880000 
647.20 	 224.9908000 	 1.767050 	 -0.8811219000 	 -1.8448260000 
647.40 	 224.9908000 	 1.767050 	 -0.8772056000 	 -1.8415040000 
647.60 	 224.9877000 	 1.767050 	 -0.8811982000 	 -1.8450230000 
647.80 	 224.9877000 	 1.767050 	 -0.8772977000 	 -1.8414080000 
648.00 	 224.9829000 	 1.767050 	 -0.8811061000 	 -1.8450320000 
648.20 	 224.9797000 	 1.767050 	 -0.8772977000 	 -1.8414880000 
648.40 	 224.9797000 	 1.767050 	 -0.8811442000 	 -1.8448890000 
648.60 	 224.9797000 	 1.767050 	 -0.8772532000 	 -1.8416150000 
648.80 	 224.9749000 	 1.767050 	 -0.8813000000 	 -1.8449530000 
649.00 	 224.9749000 	 1.767050 	 -0.8773168000 	 -1.8413640000 
649.20 	 224.9749000 	 1.767050 	 -0.8811696000 	 -1.8449150000 
649.40 	 224.9749000 	 1.767050 	 -0.8773263000 	 -1.8415130000 
649.60 	 224.9734000 	 1.767050 	 -0.8810997000 	 -1.8450230000 
649.80 	 224.9749000 	 1.767050 	 -0.8773327000 	 -1.8414850000 
650.00 	 224.9749000 	 1.767050 	 -0.8809630000 	 -1.8449240000 
650.20 	 224.9749000 	 1.767050 	 -0.8774312000 	 -1.8416060000 
650.40 	 224.9749000 	 1.767075 	 -0.8810202000 	 -1.8448670000 
650.60 	 224.9749000 	 1.767100 	 -0.8774440000 	 -1.8416120000 
650.80 	 224.9749000 	 1.767100 	 -0.8813000000 	 -1.8449340000 
651.00 	 224.9749000 	 1.767125 	 -0.8774376000 	 -1.8415580000 
651.20 	 224.9749000 	 1.767100 	 -0.8814748000 	 -1.8450610000 
651.40 	 224.9749000 	 1.767125 	 -0.8779335000 	 -1.8415580000 
651.60 	 224.9718000 	 1.767150 	 -0.8811887000 	 -1.8448480000 
651.80 	 224.9718000 	 1.767175 	 -0.8780766000 	 -1.8416470000 
652.00 	 224.9718000 	 1.767175 	 -0.8812110000 	 -1.8447400000 
652.20 	 224.9718000 	 1.767175 	 -0.8783213000 	 -1.8418150000 
652.40 	 224.9718000 	 1.767225 	 -0.8810711000 	 -1.8447940000 
652.60 	 224.9749000 	 1.767225 	 -0.8782005000 	 -1.8417040000 
652.80 	 224.9734000 	 1.767275 	 -0.8812396000 	 -1.8448320000 
653.00 	 224.9734000 	 1.767250 	 -0.8781846000 	 -1.8417710000 
653.20 	 224.9749000 	 1.767275 	 -0.8811505000 	 -1.8447840000 
653.40 	 224.9718000 	 1.767275 	 -0.8782609000 	 -1.8418030000 
653.60 	 224.9749000 	 1.767325 	 -0.8812618000 	 -1.8449050000 
653.80 	 224.9749000 	 1.767300 	 -0.8781624000 	 -1.8417140000 
654.00 	 224.9829000 	 1.767325 	 -0.8812777000 	 -1.8449150000 
654.20 	 224.9861000 	 1.767325 	 -0.8778572000 	 -1.8417840000 
654.40 	 224.9893000 	 1.767350 	 -0.8810202000 	 -1.8448100000 
654.60 	 224.9956000 	 1.767375 	 -0.8778827000 	 -1.8416850000 
654.80 	 224.9956000 	 1.767350 	 -0.8806674000 	 -1.8448830000 
655.00 	 225.0036000 	 1.767350 	 -0.8776951000 	 -1.8417520000 
655.20 	 225.0067000 	 1.767350 	 -0.8811378000 	 -1.8447940000 
655.40 	 225.0147000 	 1.767350 	 -0.8780988000 	 -1.8416150000 
655.60 	 225.0226000 	 1.767350 	 -0.8811824000 	 -1.8448860000 
655.80 	 225.0258000 	 1.767350 	 -0.8779399000 	 -1.8416980000 
656.00 	 225.0258000 	 1.767350 	 -0.8813413000 	 -1.8450200000 
656.20 	 225.0274000 	 1.767350 	 -0.8778922000 	 -1.8415550000 
656.40 	 225.0258000 	 1.767350 	 -0.8814303000 	 -1.8450010000 
656.60 	 225.0226000 	 1.767350 	 -0.8778350000 	 -1.8416250000 
656.80 	 225.0179000 	 1.767350 	 -0.8813286000 	 -1.8449080000 
657.00 	 225.0147000 	 1.767350 	 -0.8780352000 	 -1.8416280000 
657.20 	 225.0147000 	 1.767350 	 -0.8811252000 	 -1.8448930000 
657.40 	 225.0147000 	 1.767350 	 -0.8779843000 	 -1.8417170000 
657.60 	 225.0163000 	 1.767300 	 -0.8810965000 	 -1.8449080000 
657.80 	 225.0179000 	 1.767300 	 -0.8781052000 	 -1.8418310000 
658.00 	 225.0195000 	 1.767300 	 -0.8811951000 	 -1.8448130000 
658.20 	 225.0226000 	 1.767300 	 -0.8778572000 	 -1.8419520000 
658.40 	 225.0258000 	 1.767275 	 -0.8804099000 	 -1.8447620000 
658.60 	 225.0306000 	 1.767250 	 -0.8780511000 	 -1.8417450000 
658.80 	 225.0306000 	 1.767250 	 -0.8809630000 	 -1.8447880000 
659.00 	 225.0306000 	 1.767250 	 -0.8782451000 	 -1.8418730000 
659.20 	 225.0306000 	 1.767225 	 -0.8808454000 	 -1.8446860000 
659.40 	 225.0306000 	 1.767200 	 -0.8783500000 	 -1.8419740000 
659.60 	 225.0306000 	 1.767175 	 -0.8807023000 	 -1.8447150000 
659.80 	 225.0258000 	 1.767150 	 -0.8784103000 	 -1.8419740000 
660.00 	 225.0290000 	 1.767150 	 -0.8807818000 	 -1.8447270000 
660.20 	 225.0306000 	 1.767125 	 -0.8785629000 	 -1.8417960000 
660.40 	 225.0306000 	 1.767125 	 -0.8809440000 	 -1.8445910000 
660.60 	 225.0322000 	 1.767100 	 -0.8786233000 	 -1.8420980000 
660.80 	 225.0306000 	 1.767075 	 -0.8810393000 	 -1.8447180000 
661.00 	 225.0338000 	 1.767050 	 -0.8784898000 	 -1.8421140000 
661.20 	 225.0306000 	 1.767050 	 -0.8808708000 	 -1.8447400000 
661.40 	 225.0306000 	 1.767000 	 -0.8784358000 	 -1.8419330000 
661.60 	 225.0306000 	 1.767000 	 -0.8805053000 	 -1.8445870000 
661.80 	 225.0290000 	 1.766975 	 -0.8782482000 	 -1.8419040000 
662.00 	 225.0258000 	 1.766950 	 -0.8807786000 	 -1.8445940000 
662.20 	 225.0179000 	 1.766925 	 -0.8783023000 	 -1.8418950000 
662.40 	 225.0115000 	 1.766950 	 -0.8809630000 	 -1.8446570000 
662.60 	 225.0036000 	 1.766950 	 -0.8783944000 	 -1.8418310000 
662.80 	 224.9940000 	 1.766950 	 -0.8808899000 	 -1.8446350000 
663.00 	 224.9908000 	 1.766950 	 -0.8784008000 	 -1.8420220000 
663.20 	 224.9877000 	 1.766950 	 -0.8808772000 	 -1.8446350000 
663.40 	 224.9829000 	 1.766950 	 -0.8784898000 	 -1.8421590000 
663.60 	 224.9797000 	 1.766950 	 -0.8807341000 	 -1.8446350000 
663.80 	 224.9749000 	 1.766950 	 -0.8784993000 	 -1.8419900000 
664.00 	 224.9749000 	 1.766950 	 -0.8808454000 	 -1.8446890000 
664.20 	 224.9718000 	 1.766950 	 -0.8784040000 	 -1.8418630000 
664.40 	 224.9718000 	 1.766950 	 -0.8808422000 	 -1.8446790000 
664.60 	 224.9718000 	 1.766950 	 -0.8783690000 	 -1.8419390000 
664.80 	 224.9749000 	 1.766950 	 -0.8811219000 	 -1.8447400000 
665.00 	 224.9797000 	 1.766950 	 -0.8782927000 	 -1.8418470000 
665.20 	 224.9829000 	 1.766950 	 -0.8811124000 	 -1.8448480000 
665.40 	 224.9877000 	 1.766950 	 -0.8781974000 	 -1.8418250000 
665.60 	 224.9877000 	 1.766950 	 -0.8809471000 	 -1.8447210000 
665.80 	 224.9908000 	 1.766950 	 -0.8781624000 	 -1.8417930000 
666.00 	 224.9956000 	 1.766950 	 -0.8809280000 	 -1.8445750000 
666.20 	 224.9908000 	 1.766950 	 -0.8781497000 	 -1.8417420000 
666.40 	 224.9877000 	 1.766950 	 -0.8809789000 	 -1.8446830000 
666.60 	 224.9813000 	 1.766950 	 -0.8774471000 	 -1.8418530000 
666.80 	 224.9718000 	 1.766950 	 -0.8802001000 	 -1.8447370000 
667.00 	 224.9591000 	 1.766975 	 -0.8779430000 	 -1.8418410000 
667.20 	 224.9511000 	 1.767000 	 -0.8799298000 	 -1.8445300000 
667.40 	 224.9447000 	 1.767025 	 -0.8782641000 	 -1.8420190000 
667.60 	 224.9368000 	 1.767075 	 -0.8797805000 	 -1.8445270000 
667.80 	 224.9289000 	 1.767125 	 -0.8779049000 	 -1.8420820000 
668.00 	 224.9289000 	 1.767175 	 -0.8802032000 	 -1.8446640000 
668.20 	 224.9209000 	 1.767225 	 -0.8783213000 	 -1.8419810000 
668.40 	 224.9209000 	 1.767275 	 -0.8805529000 	 -1.8445240000 
668.60 	 224.9209000 	 1.767325 	 -0.8784993000 	 -1.8418180000 
668.80 	 224.9193000 	 1.767375 	 -0.8808644000 	 -1.8446190000 
669.00 	 224.9209000 	 1.767425 	 -0.8783690000 	 -1.8418950000 
669.20 	 224.9161000 	 1.767475 	 -0.8810329000 	 -1.8447180000 
669.40 	 224.9209000 	 1.767525 	 -0.8783245000 	 -1.8417870000 
669.60 	 224.9225000 	 1.767575 	 -0.8814240000 	 -1.8449400000 
669.80 	 224.9257000 	 1.767625 	 -0.8780956000 	 -1.8415900000 
670.00 	 224.9320000 	 1.767675 	 -0.8813731000 	 -1.8451210000 
670.20 	 224.9384000 	 1.767725 	 -0.8782037000 	 -1.8416060000 
670.40 	 224.9447000 	 1.767775 	 -0.8816878000 	 -1.8450480000 
670.60 	 224.9495000 	 1.767800 	 -0.8783563000 	 -1.8418850000 
670.80 	 224.9559000 	 1.767825 	 -0.8816051000 	 -1.8448160000 
671.00 	 224.9654000 	 1.767875 	 -0.8783340000 	 -1.8417610000 
671.20 	 224.9749000 	 1.767900 	 -0.8814907000 	 -1.8448960000 
671.40 	 224.9861000 	 1.767900 	 -0.8783627000 	 -1.8416940000 
671.60 	 224.9972000 	 1.767900 	 -0.8813794000 	 -1.8448230000 
671.80 	 225.0115000 	 1.767900 	 -0.8783404000 	 -1.8418440000 
672.00 	 225.0226000 	 1.767900 	 -0.8816211000 	 -1.8449720000 
672.20 	 225.0338000 	 1.767900 	 -0.8783436000 	 -1.8417330000 
672.40 	 225.0449000 	 1.767900 	 -0.8815448000 	 -1.8449470000 
672.60 	 225.0497000 	 1.767900 	 -0.8782578000 	 -1.8416790000 
672.80 	 225.0576000 	 1.767900 	 -0.8816592000 	 -1.8450260000 
673.00 	 225.0576000 	 1.767875 	 -0.8782037000 	 -1.8416910000 
673.20 	 225.0624000 	 1.767825 	 -0.8816592000 	 -1.8448640000 
673.40 	 225.0624000 	 1.767775 	 -0.8781052000 	 -1.8415480000 
673.60 	 225.0624000 	 1.767750 	 -0.8816433000 	 -1.8448960000 
673.80 	 225.0640000 	 1.767700 	 -0.8781878000 	 -1.8415290000 
674.00 	 225.0624000 	 1.767675 	 -0.8816783000 	 -1.8450010000 
674.20 	 225.0640000 	 1.767625 	 -0.8778667000 	 -1.8416020000 
674.40 	 225.0624000 	 1.767575 	 -0.8818340000 	 -1.8452010000 
674.60 	 225.0656000 	 1.767550 	 -0.8780193000 	 -1.8416120000 
674.80 	 225.0656000 	 1.767500 	 -0.8817355000 	 -1.8450360000 
675.00 	 225.0656000 	 1.767475 	 -0.8779494000 	 -1.8415260000 
675.20 	 225.0656000 	 1.767425 	 -0.8817927000 	 -1.8450450000 
675.40 	 225.0624000 	 1.767375 	 -0.8779113000 	 -1.8415700000 
675.60 	 225.0624000 	 1.767350 	 -0.8818086000 	 -1.8450800000 
675.80 	 225.0576000 	 1.767300 	 -0.8779748000 	 -1.8415900000 
676.00 	 225.0544000 	 1.767275 	 -0.8817546000 	 -1.8451060000 
676.20 	 225.0497000 	 1.767225 	 -0.8778604000 	 -1.8416090000 
676.40 	 225.0497000 	 1.767200 	 -0.8817132000 	 -1.8451500000 
676.60 	 225.0465000 	 1.767150 	 -0.8779176000 	 -1.8415360000 
676.80 	 225.0465000 	 1.767125 	 -0.8817609000 	 -1.8450390000 
677.00 	 225.0417000 	 1.767100 	 -0.8778381000 	 -1.8416310000 
677.20 	 225.0417000 	 1.767075 	 -0.8819453000 	 -1.8450900000 
677.40 	 225.0385000 	 1.767050 	 -0.8778159000 	 -1.8416250000 
677.60 	 225.0385000 	 1.767025 	 -0.8817959000 	 -1.8450670000 
677.80 	 225.0338000 	 1.767000 	 -0.8778985000 	 -1.8415510000 
678.00 	 225.0306000 	 1.766975 	 -0.8816814000 	 -1.8450700000 
678.20 	 225.0306000 	 1.766950 	 -0.8779939000 	 -1.8416750000 
678.40 	 225.0258000 	 1.766950 	 -0.8817895000 	 -1.8451500000 
678.60 	 225.0195000 	 1.766950 	 -0.8779049000 	 -1.8416440000 
678.80 	 225.0163000 	 1.766925 	 -0.8818277000 	 -1.8451280000 
679.00 	 225.0147000 	 1.766900 	 -0.8780034000 	 -1.8416280000 
679.20 	 225.0147000 	 1.766900 	 -0.8819072000 	 -1.8450900000 
679.40 	 225.0147000 	 1.766900 	 -0.8779176000 	 -1.8417230000 
679.60 	 225.0147000 	 1.766900 	 -0.8818245000 	 -1.8451750000 
679.80 	 225.0147000 	 1.766900 	 -0.8778381000 	 -1.8414880000 
680.00 	 225.0147000 	 1.766875 	 -0.8817737000 	 -1.8450100000 
680.20 	 225.0115000 	 1.766850 	 -0.8779685000 	 -1.8415670000 
680.40 	 225.0067000 	 1.766850 	 -0.8816719000 	 -1.8450610000 
680.60 	 225.0067000 	 1.766850 	 -0.8778699000 	 -1.8414880000 
680.80 	 225.0067000 	 1.766850 	 -0.8816338000 	 -1.8450010000 
681.00 	 225.0036000 	 1.766850 	 -0.8779653000 	 -1.8416180000 
681.20 	 225.0036000 	 1.766850 	 -0.8816020000 	 -1.8449370000 
681.40 	 225.0020000 	 1.766850 	 -0.8779208000 	 -1.8415700000 
681.60 	 224.9988000 	 1.766850 	 -0.8815925000 	 -1.8451180000 
681.80 	 224.9972000 	 1.766850 	 -0.8779176000 	 -1.8414430000 
682.00 	 224.9956000 	 1.766850 	 -0.8816465000 	 -1.8450320000 
682.20 	 224.9956000 	 1.766850 	 -0.8781783000 	 -1.8415420000 
682.40 	 224.9924000 	 1.766850 	 -0.8814780000 	 -1.8449430000 
682.60 	 224.9908000 	 1.766850 	 -0.8780511000 	 -1.8414720000 
682.80 	 224.9956000 	 1.766850 	 -0.8816878000 	 -1.8448770000 
683.00 	 224.9956000 	 1.766850 	 -0.8780766000 	 -1.8415550000 
683.20 	 224.9956000 	 1.766850 	 -0.8814716000 	 -1.8448890000 
683.40 	 224.9956000 	 1.766850 	 -0.8781115000 	 -1.8416500000 
683.60 	 224.9908000 	 1.766850 	 -0.8815988000 	 -1.8449660000 
683.80 	 224.9956000 	 1.766850 	 -0.8782355000 	 -1.8416400000 
684.00 	 224.9908000 	 1.766850 	 -0.8815289000 	 -1.8450800000 
684.20 	 224.9893000 	 1.766850 	 -0.8780066000 	 -1.8416180000 
684.40 	 224.9877000 	 1.766850 	 -0.8814526000 	 -1.8448290000 
684.60 	 224.9877000 	 1.766850 	 -0.8781274000 	 -1.8415230000 
684.80 	 224.9877000 	 1.766850 	 -0.8812428000 	 -1.8448990000 
685.00 	 224.9908000 	 1.766850 	 -0.8784072000 	 -1.8417640000 
685.20 	 224.9893000 	 1.766850 	 -0.8813254000 	 -1.8446830000 
685.40 	 224.9877000 	 1.766850 	 -0.8782895000 	 -1.8416820000 
685.60 	 224.9877000 	 1.766850 	 -0.8815289000 	 -1.8447780000 
685.80 	 224.9829000 	 1.766850 	 -0.8783340000 	 -1.8417680000 
686.00 	 224.9797000 	 1.766850 	 -0.8816338000 	 -1.8448580000 
686.20 	 224.9797000 	 1.766850 	 -0.8781942000 	 -1.8416280000 
686.40 	 224.9749000 	 1.766850 	 -0.8813826000 	 -1.8447910000 
686.60 	 224.9749000 	 1.766850 	 -0.8783436000 	 -1.8418340000 
686.80 	 224.9718000 	 1.766850 	 -0.8814208000 	 -1.8448930000 
687.00 	 224.9718000 	 1.766850 	 -0.8780829000 	 -1.8416440000 
687.20 	 224.9718000 	 1.766850 	 -0.8815765000 	 -1.8448230000 
687.40 	 224.9718000 	 1.766875 	 -0.8781528000 	 -1.8416820000 
687.60 	 224.9702000 	 1.766900 	 -0.8817037000 	 -1.8450230000 
687.80 	 224.9670000 	 1.766900 	 -0.8782228000 	 -1.8416180000 
688.00 	 224.9670000 	 1.766950 	 -0.8817069000 	 -1.8449370000 
688.20 	 224.9638000 	 1.766950 	 -0.8780829000 	 -1.8415550000 
688.40 	 224.9591000 	 1.766975 	 -0.8815225000 	 -1.8450040000 
688.60 	 224.9591000 	 1.767000 	 -0.8781306000 	 -1.8417450000 
688.80 	 224.9591000 	 1.767025 	 -0.8816687000 	 -1.8450830000 
689.00 	 224.9638000 	 1.767050 	 -0.8781242000 	 -1.8416400000 
689.20 	 224.9638000 	 1.767100 	 -0.8816306000 	 -1.8450580000 
689.40 	 224.9670000 	 1.767100 	 -0.8781465000 	 -1.8417490000 
689.60 	 224.9670000 	 1.767125 	 -0.8814716000 	 -1.8449240000 
689.80 	 224.9638000 	 1.767150 	 -0.8780956000 	 -1.8415930000 
690.00 	 224.9638000 	 1.767175 	 -0.8816687000 	 -1.8449180000 
690.20 	 224.9591000 	 1.767200 	 -0.8781655000 	 -1.8417260000 
690.40 	 224.9591000 	 1.767225 	 -0.8815670000 	 -1.8450480000 
690.60 	 224.9591000 	 1.767250 	 -0.8779748000 	 -1.8416250000 
690.80 	 224.9591000 	 1.767275 	 -0.8817005000 	 -1.8450670000 
691.00 	 224.9591000 	 1.767300 	 -0.8780925000 	 -1.8415900000 
691.20 	 224.9591000 	 1.767350 	 -0.8815129000 	 -1.8449470000 
691.40 	 224.9591000 	 1.767375 	 -0.8779843000 	 -1.8416120000 
691.60 	 224.9591000 	 1.767400 	 -0.8816846000 	 -1.8448930000 
691.80 	 224.9591000 	 1.767425 	 -0.8780066000 	 -1.8415800000 
692.00 	 224.9591000 	 1.767450 	 -0.8818595000 	 -1.8450130000 
692.20 	 224.9591000 	 1.767500 	 -0.8779335000 	 -1.8416310000 
692.40 	 224.9591000 	 1.767525 	 -0.8816910000 	 -1.8450740000 
692.60 	 224.9591000 	 1.767550 	 -0.8779430000 	 -1.8415930000 
692.80 	 224.9591000 	 1.767575 	 -0.8817196000 	 -1.8449820000 
693.00 	 224.9591000 	 1.767600 	 -0.8779812000 	 -1.8415130000 
693.20 	 224.9591000 	 1.767625 	 -0.8817482000 	 -1.8450230000 
693.40 	 224.9638000 	 1.767650 	 -0.8779557000 	 -1.8415200000 
693.60 	 224.9638000 	 1.767675 	 -0.8817418000 	 -1.8451310000 
693.80 	 224.9638000 	 1.767700 	 -0.8779144000 	 -1.8416090000 
694.00 	 224.9670000 	 1.767725 	 -0.8816115000 	 -1.8450320000 
694.20 	 224.9654000 	 1.767725 	 -0.8778095000 	 -1.8415700000 
694.40 	 224.9591000 	 1.767750 	 -0.8815225000 	 -1.8451820000 
694.60 	 224.9591000 	 1.767775 	 -0.8776887000 	 -1.8415480000 
694.80 	 224.9559000 	 1.767825 	 -0.8814557000 	 -1.8450290000 
695.00 	 224.9591000 	 1.767850 	 -0.8778636000 	 -1.8416720000 
695.20 	 224.9591000 	 1.767875 	 -0.8815511000 	 -1.8451060000 
695.40 	 224.9591000 	 1.767900 	 -0.8777269000 	 -1.8416340000 
695.60 	 224.9638000 	 1.767950 	 -0.8814653000 	 -1.8451470000 
695.80 	 224.9670000 	 1.767975 	 -0.8777555000 	 -1.8416210000 
696.00 	 224.9718000 	 1.767975 	 -0.8820947000 	 -1.8451090000 
696.20 	 224.9749000 	 1.768000 	 -0.8781052000 	 -1.8415740000 
696.40 	 224.9813000 	 1.768025 	 -0.8820407000 	 -1.8449500000 
696.60 	 224.9877000 	 1.768000 	 -0.8781688000 	 -1.8416850000 
696.80 	 224.9877000 	 1.768000 	 -0.8819326000 	 -1.8451440000 
697.00 	 224.9908000 	 1.768000 	 -0.8778095000 	 -1.8416600000 
697.20 	 224.9908000 	 1.768000 	 -0.8819389000 	 -1.8451280000 
697.40 	 224.9924000 	 1.768000 	 -0.8779208000 	 -1.8415990000 
697.60 	 224.9956000 	 1.768000 	 -0.8817227000 	 -1.8451500000 
697.80 	 224.9988000 	 1.768000 	 -0.8780066000 	 -1.8416120000 
698.00 	 225.0036000 	 1.768000 	 -0.8818436000 	 -1.8450900000 
698.20 	 225.0036000 	 1.768000 	 -0.8779303000 	 -1.8416600000 
698.40 	 225.0067000 	 1.768000 	 -0.8817673000 	 -1.8450130000 
698.60 	 225.0115000 	 1.768000 	 -0.8779208000 	 -1.8415450000 
698.80 	 225.0115000 	 1.768000 	 -0.8818404000 	 -1.8449530000 
699.00 	 225.0115000 	 1.768000 	 -0.8778667000 	 -1.8416060000 
699.20 	 225.0115000 	 1.768000 	 -0.8819485000 	 -1.8451180000 
699.40 	 225.0067000 	 1.768000 	 -0.8780130000 	 -1.8417300000 
699.60 	 225.0036000 	 1.768000 	 -0.8818881000 	 -1.8451180000 
699.80 	 224.9956000 	 1.768000 	 -0.8780066000 	 -1.8416560000 
700.00 	 224.9956000 	 1.768000 	 -0.8817673000 	 -1.8450860000 
700.20 	 224.9877000 	 1.768000 	 -0.8781528000 	 -1.8417170000 
700.40 	 224.9877000 	 1.768000 	 -0.8819421000 	 -1.8450900000 
700.60 	 224.9829000 	 1.768000 	 -0.8780066000 	 -1.8417550000 
700.80 	 224.9829000 	 1.768000 	 -0.8818054000 	 -1.8451660000 
701.00 	 224.9797000 	 1.768025 	 -0.8778031000 	 -1.8416180000 
701.20 	 224.9813000 	 1.768050 	 -0.8815638000 	 -1.8448350000 
701.40 	 224.9797000 	 1.768075 	 -0.8778254000 	 -1.8417140000 
701.60 	 224.9829000 	 1.768050 	 -0.8816878000 	 -1.8448990000 
701.80 	 224.9829000 	 1.768075 	 -0.8780225000 	 -1.8418030000 
702.00 	 224.9829000 	 1.768075 	 -0.8811887000 	 -1.8448190000 
702.20 	 224.9813000 	 1.768100 	 -0.8775584000 	 -1.8419140000 
702.40 	 224.9797000 	 1.768125 	 -0.8811061000 	 -1.8450610000 
702.60 	 224.9813000 	 1.768100 	 -0.8783500000 	 -1.8418470000 
702.80 	 224.9829000 	 1.768125 	 -0.8820216000 	 -1.8448030000 
703.00 	 224.9861000 	 1.768125 	 -0.8782673000 	 -1.8419230000 
703.20 	 224.9845000 	 1.768150 	 -0.8819199000 	 -1.8449270000 
703.40 	 224.9877000 	 1.768150 	 -0.8780511000 	 -1.8417520000 
703.60 	 224.9877000 	 1.768150 	 -0.8821328000 	 -1.8449180000 
703.80 	 224.9893000 	 1.768150 	 -0.8784612000 	 -1.8417840000 
704.00 	 224.9908000 	 1.768150 	 -0.8820375000 	 -1.8448860000 
704.20 	 224.9956000 	 1.768150 	 -0.8785279000 	 -1.8418470000 
704.40 	 224.9988000 	 1.768150 	 -0.8820279000 	 -1.8448930000 
704.60 	 224.9988000 	 1.768150 	 -0.8784962000 	 -1.8418250000 
704.80 	 225.0067000 	 1.768150 	 -0.8819644000 	 -1.8446510000 
705.00 	 225.0083000 	 1.768150 	 -0.8786170000 	 -1.8419300000 
705.20 	 225.0115000 	 1.768150 	 -0.8821265000 	 -1.8448030000 
705.40 	 225.0147000 	 1.768150 	 -0.8783754000 	 -1.8418690000 
705.60 	 225.0115000 	 1.768150 	 -0.8821201000 	 -1.8448070000 
705.80 	 225.0067000 	 1.768150 	 -0.8784707000 	 -1.8416530000 
706.00 	 225.0036000 	 1.768150 	 -0.8821933000 	 -1.8448860000 
706.20 	 224.9988000 	 1.768150 	 -0.8783372000 	 -1.8418440000 
706.40 	 224.9956000 	 1.768150 	 -0.8820248000 	 -1.8447050000 
706.60 	 224.9908000 	 1.768150 	 -0.8782895000 	 -1.8417070000 
706.80 	 224.9877000 	 1.768150 	 -0.8819039000 	 -1.8446860000 
707.00 	 224.9877000 	 1.768150 	 -0.8786647000 	 -1.8419040000 
707.20 	 224.9877000 	 1.768150 	 -0.8818595000 	 -1.8447400000 
707.40 	 224.9908000 	 1.768150 	 -0.8785661000 	 -1.8419810000 
707.60 	 224.9908000 	 1.768150 	 -0.8819199000 	 -1.8446410000 
707.80 	 224.9956000 	 1.768150 	 -0.8784739000 	 -1.8419770000 
708.00 	 224.9908000 	 1.768150 	 -0.8818436000 	 -1.8446060000 
708.20 	 224.9908000 	 1.768150 	 -0.8785661000 	 -1.8418090000 
708.40 	 224.9877000 	 1.768150 	 -0.8820756000 	 -1.8446950000 
708.60 	 224.9861000 	 1.768150 	 -0.8786170000 	 -1.8419550000 
708.80 	 224.9829000 	 1.768150 	 -0.8818531000 	 -1.8445400000 
709.00 	 224.9829000 	 1.768150 	 -0.8786170000 	 -1.8419840000 
709.20 	 224.9829000 	 1.768150 	 -0.8819103000 	 -1.8445110000 
709.40 	 224.9877000 	 1.768150 	 -0.8785248000 	 -1.8420410000 
709.60 	 224.9877000 	 1.768150 	 -0.8817546000 	 -1.8444760000 
709.80 	 224.9829000 	 1.768150 	 -0.8786742000 	 -1.8420540000 
710.00 	 224.9829000 	 1.768175 	 -0.8820502000 	 -1.8447910000 
710.20 	 224.9813000 	 1.768200 	 -0.8784866000 	 -1.8418530000 
710.40 	 224.9749000 	 1.768225 	 -0.8817291000 	 -1.8444090000 
710.60 	 224.9749000 	 1.768200 	 -0.8788140000 	 -1.8419580000 
710.80 	 224.9749000 	 1.768200 	 -0.8815320000 	 -1.8444730000 
711.00 	 224.9797000 	 1.768225 	 -0.8785534000 	 -1.8421750000 
711.20 	 224.9797000 	 1.768225 	 -0.8814399000 	 -1.8443200000 
711.40 	 224.9829000 	 1.768250 	 -0.8784549000 	 -1.8421490000 
711.60 	 224.9877000 	 1.768275 	 -0.8815511000 	 -1.8443840000 
711.80 	 224.9877000 	 1.768250 	 -0.8780320000 	 -1.8422760000 
712.00 	 224.9877000 	 1.768250 	 -0.8813159000 	 -1.8443740000 
712.20 	 224.9877000 	 1.768250 	 -0.8781910000 	 -1.8423210000 
712.40 	 224.9877000 	 1.768250 	 -0.8812682000 	 -1.8445490000 
712.60 	 224.9877000 	 1.768250 	 -0.8777905000 	 -1.8418730000 
712.80 	 224.9908000 	 1.768250 	 -0.8811760000 	 -1.8447050000 
713.00 	 224.9908000 	 1.768250 	 -0.8775647000 	 -1.8418530000 
713.20 	 224.9908000 	 1.768250 	 -0.8813985000 	 -1.8446220000 
713.40 	 224.9877000 	 1.768250 	 -0.8781751000 	 -1.8419080000 
713.60 	 224.9908000 	 1.768250 	 -0.8818849000 	 -1.8445810000 
713.80 	 224.9908000 	 1.768250 	 -0.8783340000 	 -1.8421490000 
714.00 	 224.9956000 	 1.768250 	 -0.8815829000 	 -1.8448190000 
714.20 	 224.9988000 	 1.768250 	 -0.8780670000 	 -1.8420380000 
714.40 	 224.9972000 	 1.768250 	 -0.8815702000 	 -1.8446990000 
714.60 	 224.9956000 	 1.768250 	 -0.8782895000 	 -1.8420700000 
714.80 	 224.9908000 	 1.768250 	 -0.8817005000 	 -1.8447840000 
715.00 	 224.9908000 	 1.768250 	 -0.8782418000 	 -1.8419840000 
715.20 	 224.9877000 	 1.768250 	 -0.8817863000 	 -1.8448320000 
715.40 	 224.9829000 	 1.768250 	 -0.8780225000 	 -1.8417770000 
715.60 	 224.9829000 	 1.768250 	 -0.8816338000 	 -1.8447910000 
715.80 	 224.9829000 	 1.768250 	 -0.8778095000 	 -1.8419080000 
716.00 	 224.9813000 	 1.768275 	 -0.8814843000 	 -1.8446250000 
716.20 	 224.9797000 	 1.768300 	 -0.8781242000 	 -1.8417420000 
716.40 	 224.9749000 	 1.768325 	 -0.8816783000 	 -1.8447780000 
716.60 	 224.9749000 	 1.768300 	 -0.8784516000 	 -1.8418760000 
716.80 	 224.9718000 	 1.768325 	 -0.8819930000 	 -1.8445590000 
717.00 	 224.9718000 	 1.768325 	 -0.8783277000 	 -1.8419550000 
717.20 	 224.9718000 	 1.768350 	 -0.8819072000 	 -1.8448000000 
717.40 	 224.9718000 	 1.768375 	 -0.8783181000 	 -1.8418690000 
717.60 	 224.9718000 	 1.768425 	 -0.8819516000 	 -1.8447530000 
717.80 	 224.9749000 	 1.768425 	 -0.8784421000 	 -1.8417300000 
718.00 	 224.9749000 	 1.768425 	 -0.8819962000 	 -1.8447780000 
718.20 	 224.9797000 	 1.768450 	 -0.8783181000 	 -1.8419010000 
718.40 	 224.9829000 	 1.768475 	 -0.8820629000 	 -1.8447400000 
718.60 	 224.9877000 	 1.768450 	 -0.8782832000 	 -1.8418470000 
718.80 	 224.9908000 	 1.768450 	 -0.8815956000 	 -1.8447530000 
719.00 	 224.9908000 	 1.768450 	 -0.8781528000 	 -1.8416720000 
719.20 	 224.9972000 	 1.768450 	 -0.8817005000 	 -1.8449340000 
719.40 	 224.9972000 	 1.768450 	 -0.8780352000 	 -1.8416560000 
719.60 	 224.9956000 	 1.768450 	 -0.8819294000 	 -1.8448990000 
719.80 	 224.9988000 	 1.768450 	 -0.8778477000 	 -1.8418030000 
720.00 	 224.9956000 	 1.768450 	 -0.8818690000 	 -1.8449150000 
720.20 	 224.9956000 	 1.768450 	 -0.8777968000 	 -1.8417230000 
720.40 	 224.9908000 	 1.768450 	 -0.8819199000 	 -1.8448730000 
720.60 	 224.9908000 	 1.768450 	 -0.8780892000 	 -1.8418090000 
720.80 	 224.9877000 	 1.768450 	 -0.8814812000 	 -1.8448000000 
721.00 	 224.9877000 	 1.768450 	 -0.8781211000 	 -1.8416910000 
721.20 	 224.9877000 	 1.768450 	 -0.8818690000 	 -1.8449530000 
721.40 	 224.9908000 	 1.768450 	 -0.8777841000 	 -1.8417550000 
721.60 	 224.9908000 	 1.768450 	 -0.8816274000 	 -1.8448190000 
721.80 	 224.9908000 	 1.768450 	 -0.8783086000 	 -1.8419110000 
722.00 	 224.9908000 	 1.768450 	 -0.8817927000 	 -1.8445240000 
722.20 	 224.9908000 	 1.768450 	 -0.8781655000 	 -1.8418410000 
722.40 	 224.9908000 	 1.768450 	 -0.8817418000 	 -1.8447020000 
722.60 	 224.9893000 	 1.768450 	 -0.8780575000 	 -1.8419360000 
722.80 	 224.9908000 	 1.768450 	 -0.8815734000 	 -1.8446730000 
723.00 	 224.9877000 	 1.768450 	 -0.8778794000 	 -1.8419460000 
723.20 	 224.9877000 	 1.768450 	 -0.8814049000 	 -1.8444320000 
723.40 	 224.9877000 	 1.768450 	 -0.8779653000 	 -1.8419930000 
723.60 	 224.9877000 	 1.768450 	 -0.8814208000 	 -1.8445810000 
723.80 	 224.9877000 	 1.768450 	 -0.8781560000 	 -1.8422380000 
724.00 	 224.9877000 	 1.768450 	 -0.8814526000 	 -1.8445970000 
724.20 	 224.9908000 	 1.768450 	 -0.8780892000 	 -1.8420630000 
724.40 	 224.9877000 	 1.768450 	 -0.8813190000 	 -1.8444630000 
724.60 	 224.9845000 	 1.768450 	 -0.8782959000 	 -1.8422130000 
724.80 	 224.9797000 	 1.768450 	 -0.8812523000 	 -1.8444030000 
725.00 	 224.9749000 	 1.768475 	 -0.8787918000 	 -1.8423530000 
725.20 	 224.9749000 	 1.768500 	 -0.8818150000 	 -1.8444570000 
725.40 	 224.9718000 	 1.768525 	 -0.8788872000 	 -1.8423780000 
725.60 	 224.9749000 	 1.768500 	 -0.8819548000 	 -1.8441710000 
725.80 	 224.9765000 	 1.768525 	 -0.8795102000 	 -1.8425910000 
726.00 	 224.9797000 	 1.768550 	 -0.8814303000 	 -1.8441740000 
726.20 	 224.9797000 	 1.768575 	 -0.8792527000 	 -1.8425270000 
726.40 	 224.9797000 	 1.768550 	 -0.8809280000 	 -1.8439550000 
726.60 	 224.9749000 	 1.768550 	 -0.8789285000 	 -1.8425240000 
726.80 	 224.9718000 	 1.768575 	 -0.8816433000 	 -1.8443460000 
727.00 	 224.9670000 	 1.768600 	 -0.8788586000 	 -1.8424290000 
727.20 	 224.9686000 	 1.768625 	 -0.8812904000 	 -1.8442600000 
727.40 	 224.9670000 	 1.768625 	 -0.8787282000 	 -1.8423780000 
727.60 	 224.9718000 	 1.768675 	 -0.8814176000 	 -1.8443010000 
727.80 	 224.9749000 	 1.768675 	 -0.8786805000 	 -1.8423940000 
728.00 	 224.9797000 	 1.768700 	 -0.8814303000 	 -1.8443240000 
728.20 	 224.9829000 	 1.768725 	 -0.8784707000 	 -1.8421650000 
728.40 	 224.9908000 	 1.768700 	 -0.8809726000 	 -1.8444120000 
728.60 	 224.9956000 	 1.768700 	 -0.8780416000 	 -1.8421840000 
728.80 	 224.9956000 	 1.768700 	 -0.8812873000 	 -1.8446250000 
729.00 	 225.0020000 	 1.768700 	 -0.8779812000 	 -1.8420280000 
729.20 	 225.0036000 	 1.768700 	 -0.8811728000 	 -1.8444980000 
729.40 	 225.0067000 	 1.768700 	 -0.8779462000 	 -1.8421210000 
729.60 	 225.0115000 	 1.768700 	 -0.8814526000 	 -1.8446990000 
729.80 	 225.0147000 	 1.768700 	 -0.8777364000 	 -1.8420660000 
730.00 	 225.0147000 	 1.768700 	 -0.8814240000 	 -1.8448540000 
730.20 	 225.0115000 	 1.768700 	 -0.8779017000 	 -1.8419580000 
730.40 	 225.0115000 	 1.768700 	 -0.8812268000 	 -1.8448070000 
730.60 	 225.0115000 	 1.768700 	 -0.8778095000 	 -1.8419300000 
730.80 	 225.0115000 	 1.768700 	 -0.8814780000 	 -1.8447620000 
731.00 	 225.0115000 	 1.768700 	 -0.8779494000 	 -1.8419870000 
731.20 	 225.0115000 	 1.768700 	 -0.8814494000 	 -1.8447750000 
731.40 	 225.0115000 	 1.768700 	 -0.8777173000 	 -1.8420160000 
731.60 	 225.0115000 	 1.768700 	 -0.8813350000 	 -1.8447750000 
731.80 	 225.0099000 	 1.768700 	 -0.8779876000 	 -1.8421270000 
732.00 	 225.0052000 	 1.768700 	 -0.8812904000 	 -1.8445840000 
732.20 	 225.0036000 	 1.768700 	 -0.8778286000 	 -1.8421490000 
732.40 	 224.9988000 	 1.768700 	 -0.8812968000 	 -1.8446860000 
732.60 	 224.9956000 	 1.768700 	 -0.8779113000 	 -1.8420980000 
732.80 	 224.9956000 	 1.768700 	 -0.8814049000 	 -1.8447880000 
733.00 	 224.9908000 	 1.768700 	 -0.8779557000 	 -1.8420030000 
733.20 	 224.9956000 	 1.768700 	 -0.8814399000 	 -1.8448480000 
733.40 	 224.9972000 	 1.768700 	 -0.8779621000 	 -1.8418690000 
733.60 	 224.9988000 	 1.768700 	 -0.8813317000 	 -1.8447210000 
733.80 	 224.9972000 	 1.768700 	 -0.8777491000 	 -1.8420440000 
734.00 	 224.9956000 	 1.768700 	 -0.8813477000 	 -1.8448190000 
734.20 	 224.9956000 	 1.768700 	 -0.8775870000 	 -1.8418600000 
734.40 	 224.9956000 	 1.768700 	 -0.8812809000 	 -1.8449210000 
734.60 	 224.9988000 	 1.768700 	 -0.8775393000 	 -1.8418920000 
734.80 	 224.9988000 	 1.768700 	 -0.8815034000 	 -1.8450390000 
735.00 	 224.9988000 	 1.768700 	 -0.8775361000 	 -1.8417610000 
735.20 	 224.9988000 	 1.768700 	 -0.8815511000 	 -1.8450230000 
735.40 	 224.9956000 	 1.768700 	 -0.8776219000 	 -1.8416180000 
735.60 	 224.9908000 	 1.768700 	 -0.8815098000 	 -1.8451090000 
735.80 	 224.9908000 	 1.768700 	 -0.8775425000 	 -1.8416940000 
736.00 	 224.9956000 	 1.768700 	 -0.8814780000 	 -1.8449620000 
736.20 	 224.9988000 	 1.768700 	 -0.8777078000 	 -1.8416750000 
736.40 	 225.0004000 	 1.768700 	 -0.8815162000 	 -1.8451790000 
736.60 	 225.0036000 	 1.768700 	 -0.8777459000 	 -1.8415860000 
736.80 	 224.9988000 	 1.768700 	 -0.8815606000 	 -1.8450510000 
737.00 	 224.9988000 	 1.768700 	 -0.8777332000 	 -1.8417450000 
737.20 	 224.9956000 	 1.768700 	 -0.8813413000 	 -1.8450770000 
737.40 	 224.9956000 	 1.768700 	 -0.8775298000 	 -1.8415550000 
737.60 	 224.9956000 	 1.768700 	 -0.8811029000 	 -1.8450100000 
737.80 	 224.9956000 	 1.768700 	 -0.8774694000 	 -1.8416090000 
738.00 	 224.9956000 	 1.768700 	 -0.8811442000 	 -1.8449240000 
738.20 	 224.9908000 	 1.768700 	 -0.8775139000 	 -1.8416980000 
738.40 	 224.9908000 	 1.768700 	 -0.8811665000 	 -1.8450480000 
738.60 	 224.9908000 	 1.768700 	 -0.8775393000 	 -1.8414750000 
738.80 	 224.9877000 	 1.768700 	 -0.8814716000 	 -1.8451020000 
739.00 	 224.9829000 	 1.768700 	 -0.8776061000 	 -1.8416660000 
739.20 	 224.9829000 	 1.768700 	 -0.8816147000 	 -1.8450830000 
739.40 	 224.9813000 	 1.768700 	 -0.8776538000 	 -1.8415800000 
739.60 	 224.9797000 	 1.768700 	 -0.8814430000 	 -1.8449590000 
739.80 	 224.9829000 	 1.768725 	 -0.8778031000 	 -1.8416630000 
740.00 	 224.9813000 	 1.768750 	 -0.8817418000 	 -1.8450450000 
740.20 	 224.9797000 	 1.768750 	 -0.8777523000 	 -1.8416310000 
740.40 	 224.9749000 	 1.768750 	 -0.8812523000 	 -1.8452100000 
740.60 	 224.9718000 	 1.768750 	 -0.8761724000 	 -1.8416720000 
740.80 	 224.9718000 	 1.768775 	 -0.8801683000 	 -1.8451980000 
741.00 	 224.9670000 	 1.768800 	 -0.8762233000 	 -1.8416500000 
741.20 	 224.9670000 	 1.768825 	 -0.8801015000 	 -1.8452550000 
741.40 	 224.9718000 	 1.768850 	 -0.8762519000 	 -1.8417170000 
741.60 	 224.9749000 	 1.768875 	 -0.8800347000 	 -1.8451500000 
741.80 	 224.9749000 	 1.768875 	 -0.8788077000 	 -1.8415160000 
742.00 	 224.9797000 	 1.768900 	 -0.8822759000 	 -1.8451750000 
742.20 	 224.9829000 	 1.768925 	 -0.8786488000 	 -1.8415670000 
742.40 	 224.9877000 	 1.768900 	 -0.8825557000 	 -1.8450450000 
742.60 	 224.9908000 	 1.768900 	 -0.8788872000 	 -1.8415900000 
742.80 	 224.9924000 	 1.768900 	 -0.8826415000 	 -1.8451120000 
743.00 	 224.9972000 	 1.768900 	 -0.8788045000 	 -1.8418500000 
743.20 	 224.9956000 	 1.768900 	 -0.8823172000 	 -1.8450990000 
743.40 	 224.9988000 	 1.768900 	 -0.8789412000 	 -1.8417450000 
743.60 	 224.9988000 	 1.768900 	 -0.8823204000 	 -1.8450990000 
743.80 	 224.9988000 	 1.768900 	 -0.8787600000 	 -1.8416530000 
744.00 	 225.0036000 	 1.768900 	 -0.8822219000 	 -1.8450360000 
744.20 	 225.0036000 	 1.768900 	 -0.8787759000 	 -1.8417930000 
744.40 	 225.0067000 	 1.768900 	 -0.8820438000 	 -1.8449910000 
744.60 	 225.0067000 	 1.768900 	 -0.8786901000 	 -1.8416180000 
744.80 	 225.0067000 	 1.768900 	 -0.8821360000 	 -1.8450580000 
745.00 	 225.0067000 	 1.768900 	 -0.8785915000 	 -1.8417170000 
745.20 	 225.0067000 	 1.768900 	 -0.8819898000 	 -1.8450420000 
745.40 	 225.0067000 	 1.768900 	 -0.8786933000 	 -1.8417390000 
745.60 	 225.0067000 	 1.768900 	 -0.8821614000 	 -1.8451340000 
745.80 	 225.0115000 	 1.768900 	 -0.8785725000 	 -1.8415320000 
746.00 	 225.0115000 	 1.768900 	 -0.8823299000 	 -1.8450800000 
746.20 	 225.0067000 	 1.768900 	 -0.8785152000 	 -1.8417450000 
746.40 	 225.0052000 	 1.768900 	 -0.8823745000 	 -1.8450360000 
746.60 	 225.0036000 	 1.768900 	 -0.8786774000 	 -1.8415830000 
746.80 	 224.9988000 	 1.768900 	 -0.8821964000 	 -1.8451370000 
747.00 	 224.9956000 	 1.768900 	 -0.8786837000 	 -1.8416690000 
747.20 	 224.9908000 	 1.768900 	 -0.8823172000 	 -1.8450290000 
747.40 	 224.9908000 	 1.768900 	 -0.8783340000 	 -1.8416400000 
747.60 	 224.9908000 	 1.768900 	 -0.8821519000 	 -1.8451560000 
747.80 	 224.9877000 	 1.768900 	 -0.8785629000 	 -1.8416250000 
748.00 	 224.9877000 	 1.768900 	 -0.8823077000 	 -1.8451280000 
748.20 	 224.9877000 	 1.768900 	 -0.8785756000 	 -1.8417230000 
748.40 	 224.9845000 	 1.768900 	 -0.8822632000 	 -1.8451500000 
748.60 	 224.9829000 	 1.768900 	 -0.8785312000 	 -1.8417610000 
748.80 	 224.9877000 	 1.768900 	 -0.8822060000 	 -1.8451850000 
749.00 	 224.9877000 	 1.768900 	 -0.8784835000 	 -1.8415770000 
749.20 	 224.9893000 	 1.768900 	 -0.8822600000 	 -1.8451660000 
749.40 	 224.9877000 	 1.768900 	 -0.8785470000 	 -1.8415960000 
749.60 	 224.9877000 	 1.768900 	 -0.8821996000 	 -1.8451940000 
749.80 	 224.9829000 	 1.768900 	 -0.8786233000 	 -1.8416820000 
750.00 	 224.9797000 	 1.768925 	 -0.8822600000 	 -1.8452010000 
750.20 	 224.9797000 	 1.768950 	 -0.8786011000 	 -1.8417040000 
750.40 	 224.9797000 	 1.768975 	 -0.8824444000 	 -1.8451090000 
750.60 	 224.9749000 	 1.768950 	 -0.8781179000 	 -1.8416980000 
750.80 	 224.9749000 	 1.768975 	 -0.8819039000 	 -1.8450740000 
751.00 	 224.9749000 	 1.768975 	 -0.8786297000 	 -1.8416720000 
751.20 	 224.9797000 	 1.769000 	 -0.8824348000 	 -1.8451340000 
751.40 	 224.9797000 	 1.769025 	 -0.8783404000 	 -1.8418630000 
751.60 	 224.9829000 	 1.769000 	 -0.8826256000 	 -1.8450070000 
751.80 	 224.9829000 	 1.769000 	 -0.8786361000 	 -1.8417610000 
752.00 	 224.9877000 	 1.769025 	 -0.8821297000 	 -1.8450610000 
752.20 	 224.9877000 	 1.769050 	 -0.8781815000 	 -1.8415800000 
752.40 	 224.9845000 	 1.769075 	 -0.8821424000 	 -1.8449910000 
752.60 	 224.9877000 	 1.769050 	 -0.8785152000 	 -1.8415010000 
752.80 	 224.9877000 	 1.769050 	 -0.8826478000 	 -1.8450990000 
753.00 	 224.9893000 	 1.769050 	 -0.8785407000 	 -1.8417900000 
753.20 	 224.9908000 	 1.769050 	 -0.8825493000 	 -1.8451210000 
753.40 	 224.9956000 	 1.769050 	 -0.8787410000 	 -1.8417640000 
753.60 	 224.9956000 	 1.769050 	 -0.8825779000 	 -1.8451370000 
753.80 	 224.9956000 	 1.769050 	 -0.8788109000 	 -1.8420350000 
754.00 	 224.9908000 	 1.769050 	 -0.8823840000 	 -1.8449470000 
754.20 	 224.9877000 	 1.769050 	 -0.8787982000 	 -1.8418820000 
754.40 	 224.9877000 	 1.769050 	 -0.8824857000 	 -1.8448580000 
754.60 	 224.9877000 	 1.769050 	 -0.8789444000 	 -1.8420410000 
754.80 	 224.9893000 	 1.769050 	 -0.8823554000 	 -1.8447780000 
755.00 	 224.9908000 	 1.769050 	 -0.8789412000 	 -1.8419360000 
755.20 	 224.9956000 	 1.769050 	 -0.8823586000 	 -1.8446670000 
755.40 	 224.9956000 	 1.769050 	 -0.8788840000 	 -1.8420920000 
755.60 	 224.9908000 	 1.769050 	 -0.8822632000 	 -1.8446570000 
755.80 	 224.9877000 	 1.769050 	 -0.8789571000 	 -1.8421680000 
756.00 	 224.9877000 	 1.769050 	 -0.8821837000 	 -1.8445870000 
756.20 	 224.9877000 	 1.769050 	 -0.8792686000 	 -1.8421140000 
756.40 	 224.9877000 	 1.769050 	 -0.8823013000 	 -1.8446990000 
756.60 	 224.9908000 	 1.769050 	 -0.8791860000 	 -1.8421210000 
756.80 	 224.9908000 	 1.769050 	 -0.8823077000 	 -1.8446670000 
757.00 	 224.9924000 	 1.769050 	 -0.8788967000 	 -1.8421870000 
757.20 	 224.9956000 	 1.769050 	 -0.8820915000 	 -1.8445430000 
757.40 	 224.9908000 	 1.769050 	 -0.8790461000 	 -1.8421780000 
757.60 	 224.9877000 	 1.769050 	 -0.8822918000 	 -1.8446920000 
757.80 	 224.9877000 	 1.769050 	 -0.8790779000 	 -1.8424100000 
758.00 	 224.9829000 	 1.769050 	 -0.8821774000 	 -1.8446830000 
758.20 	 224.9829000 	 1.769050 	 -0.8790748000 	 -1.8421710000 
758.40 	 224.9797000 	 1.769075 	 -0.8823554000 	 -1.8447110000 
758.60 	 224.9829000 	 1.769075 	 -0.8789126000 	 -1.8420760000 
758.80 	 224.9797000 	 1.769100 	 -0.8821964000 	 -1.8445360000 
759.00 	 224.9797000 	 1.769100 	 -0.8792083000 	 -1.8423840000 
759.20 	 224.9797000 	 1.769100 	 -0.8823935000 	 -1.8445270000 
759.40 	 224.9797000 	 1.769125 	 -0.8793799000 	 -1.8423620000 
759.60 	 224.9829000 	 1.769125 	 -0.8819835000 	 -1.8444440000 
759.80 	 224.9829000 	 1.769175 	 -0.8795643000 	 -1.8426420000 
760.00 	 224.9829000 	 1.769150 	 -0.8819771000 	 -1.8441490000 
760.20 	 224.9877000 	 1.769150 	 -0.8796056000 	 -1.8427530000 
760.40 	 224.9877000 	 1.769150 	 -0.8814971000 	 -1.8440850000 
760.60 	 224.9893000 	 1.769150 	 -0.8798663000 	 -1.8430110000 
760.80 	 224.9908000 	 1.769150 	 -0.8814812000 	 -1.8438660000 
761.00 	 224.9956000 	 1.769150 	 -0.8797519000 	 -1.8429570000 
761.20 	 224.9956000 	 1.769150 	 -0.8813763000 	 -1.8439450000 
761.40 	 224.9956000 	 1.769150 	 -0.8798186000 	 -1.8428230000 
761.60 	 224.9988000 	 1.769150 	 -0.8816941000 	 -1.8440310000 
761.80 	 224.9988000 	 1.769150 	 -0.8798758000 	 -1.8431120000 
762.00 	 224.9956000 	 1.769150 	 -0.8814589000 	 -1.8439260000 
762.20 	 224.9940000 	 1.769150 	 -0.8799521000 	 -1.8432240000 
762.40 	 224.9908000 	 1.769150 	 -0.8813890000 	 -1.8438090000 
762.60 	 224.9877000 	 1.769150 	 -0.8799680000 	 -1.8431190000 
762.80 	 224.9829000 	 1.769150 	 -0.8814875000 	 -1.8437830000 
763.00 	 224.9829000 	 1.769150 	 -0.8798535000 	 -1.8432040000 
763.20 	 224.9797000 	 1.769175 	 -0.8813000000 	 -1.8436370000 
763.40 	 224.9797000 	 1.769200 	 -0.8799966000 	 -1.8433130000 
763.60 	 224.9765000 	 1.769225 	 -0.8811029000 	 -1.8435640000 
763.80 	 224.9797000 	 1.769200 	 -0.8799871000 	 -1.8431310000 
764.00 	 224.9765000 	 1.769200 	 -0.8813953000 	 -1.8438940000 
764.20 	 224.9797000 	 1.769225 	 -0.8794594000 	 -1.8429310000 
764.40 	 224.9797000 	 1.769250 	 -0.8811283000 	 -1.8436300000 
764.60 	 224.9813000 	 1.769275 	 -0.8795198000 	 -1.8433540000 
764.80 	 224.9829000 	 1.769250 	 -0.8809058000 	 -1.8437130000 
765.00 	 224.9877000 	 1.769250 	 -0.8794658000 	 -1.8431280000 
765.20 	 224.9877000 	 1.769250 	 -0.8807119000 	 -1.8434650000 
765.40 	 224.9877000 	 1.769250 	 -0.8794912000 	 -1.8433000000 
765.60 	 224.9908000 	 1.769250 	 -0.8807373000 	 -1.8435190000 
765.80 	 224.9908000 	 1.769250 	 -0.8795993000 	 -1.8433130000 
766.00 	 224.9908000 	 1.769250 	 -0.8805402000 	 -1.8434300000 
766.20 	 224.9924000 	 1.769250 	 -0.8797805000 	 -1.8433920000 
766.40 	 224.9956000 	 1.769250 	 -0.8806419000 	 -1.8435480000 
766.60 	 224.9956000 	 1.769250 	 -0.8798186000 	 -1.8434940000 
766.80 	 224.9940000 	 1.769250 	 -0.8805688000 	 -1.8435100000 
767.00 	 224.9956000 	 1.769250 	 -0.8797486000 	 -1.8434910000 
767.20 	 224.9908000 	 1.769250 	 -0.8805847000 	 -1.8435130000 
767.40 	 224.9924000 	 1.769250 	 -0.8797900000 	 -1.8435290000 
767.60 	 224.9908000 	 1.769250 	 -0.8802414000 	 -1.8430770000 
767.80 	 224.9877000 	 1.769250 	 -0.8800380000 	 -1.8436210000 
768.00 	 224.9877000 	 1.769250 	 -0.8802541000 	 -1.8431030000 
768.20 	 224.9829000 	 1.769250 	 -0.8801619000 	 -1.8435760000 
768.40 	 224.9829000 	 1.769275 	 -0.8804385000 	 -1.8432010000 
768.60 	 224.9797000 	 1.769300 	 -0.8800443000 	 -1.8436240000 
768.80 	 224.9797000 	 1.769325 	 -0.8803368000 	 -1.8432620000 
769.00 	 224.9749000 	 1.769300 	 -0.8802827000 	 -1.8436460000 
769.20 	 224.9797000 	 1.769300 	 -0.8810933000 	 -1.8430170000 
769.40 	 224.9797000 	 1.769325 	 -0.8809440000 	 -1.8438530000 
769.60 	 224.9797000 	 1.769350 	 -0.8806260000 	 -1.8428550000 
769.80 	 224.9797000 	 1.769375 	 -0.8807341000 	 -1.8438780000 
770.00 	 224.9797000 	 1.769350 	 -0.8806292000 	 -1.8431380000 
770.20 	 224.9797000 	 1.769350 	 -0.8803368000 	 -1.8439010000 
770.40 	 224.9797000 	 1.769375 	 -0.8809280000 	 -1.8431660000 
770.60 	 224.9781000 	 1.769400 	 -0.8806832000 	 -1.8437700000 
770.80 	 224.9797000 	 1.769425 	 -0.8807023000 	 -1.8430930000 
771.00 	 224.9749000 	 1.769400 	 -0.8808200000 	 -1.8436150000 
771.20 	 224.9797000 	 1.769400 	 -0.8810870000 	 -1.8431570000 
771.40 	 224.9797000 	 1.769425 	 -0.8807691000 	 -1.8435320000 
771.60 	 224.9829000 	 1.769450 	 -0.8810202000 	 -1.8432460000 
771.80 	 224.9829000 	 1.769475 	 -0.8806324000 	 -1.8436620000 
772.00 	 224.9877000 	 1.769450 	 -0.8812491000 	 -1.8432170000 
772.20 	 224.9877000 	 1.769450 	 -0.8807755000 	 -1.8435220000 
772.40 	 224.9908000 	 1.769450 	 -0.8812364000 	 -1.8433570000 
772.60 	 224.9956000 	 1.769450 	 -0.8805783000 	 -1.8434180000 
772.80 	 224.9956000 	 1.769450 	 -0.8814589000 	 -1.8433280000 
773.00 	 224.9956000 	 1.769450 	 -0.8804862000 	 -1.8433480000 
773.20 	 224.9988000 	 1.769450 	 -0.8813985000 	 -1.8435350000 
773.40 	 225.0036000 	 1.769450 	 -0.8806292000 	 -1.8434330000 
773.60 	 225.0067000 	 1.769450 	 -0.8812904000 	 -1.8433630000 
773.80 	 225.0099000 	 1.769450 	 -0.8806546000 	 -1.8434400000 
774.00 	 225.0115000 	 1.769450 	 -0.8812046000 	 -1.8432870000 
774.20 	 225.0115000 	 1.769450 	 -0.8810043000 	 -1.8436970000 
774.40 	 225.0115000 	 1.769450 	 -0.8812205000 	 -1.8432740000 
774.60 	 225.0147000 	 1.769450 	 -0.8808581000 	 -1.8434560000 
774.80 	 225.0147000 	 1.769450 	 -0.8813445000 	 -1.8434460000 
775.00 	 225.0179000 	 1.769450 	 -0.8805020000 	 -1.8433700000 
775.20 	 225.0147000 	 1.769450 	 -0.8813985000 	 -1.8435510000 
775.40 	 225.0147000 	 1.769450 	 -0.8803971000 	 -1.8432330000 
775.60 	 225.0131000 	 1.769450 	 -0.8815448000 	 -1.8437990000 
775.80 	 225.0067000 	 1.769450 	 -0.8800570000 	 -1.8431700000 
776.00 	 225.0067000 	 1.769450 	 -0.8814875000 	 -1.8436460000 
776.20 	 225.0036000 	 1.769450 	 -0.8801429000 	 -1.8430490000 
776.40 	 225.0036000 	 1.769450 	 -0.8816751000 	 -1.8437730000 
776.60 	 225.0067000 	 1.769450 	 -0.8799775000 	 -1.8429310000 
776.80 	 225.0115000 	 1.769450 	 -0.8819167000 	 -1.8439710000 
777.00 	 225.0115000 	 1.769450 	 -0.8799744000 	 -1.8428330000 
777.20 	 225.0115000 	 1.769450 	 -0.8817895000 	 -1.8439480000 
777.40 	 225.0115000 	 1.769450 	 -0.8799426000 	 -1.8428710000 
777.60 	 225.0067000 	 1.769450 	 -0.8816846000 	 -1.8437830000 
777.80 	 225.0036000 	 1.769450 	 -0.8802573000 	 -1.8431820000 
778.00 	 224.9972000 	 1.769450 	 -0.8816178000 	 -1.8436050000 
778.20 	 224.9956000 	 1.769450 	 -0.8801778000 	 -1.8429790000 
778.40 	 224.9877000 	 1.769450 	 -0.8817704000 	 -1.8439360000 
778.60 	 224.9877000 	 1.769450 	 -0.8800380000 	 -1.8430840000 
778.80 	 224.9877000 	 1.769450 	 -0.8817737000 	 -1.8437040000 
779.00 	 224.9877000 	 1.769450 	 -0.8802446000 	 -1.8431410000 
779.20 	 224.9877000 	 1.769450 	 -0.8814716000 	 -1.8438690000 
779.40 	 224.9877000 	 1.769450 	 -0.8802636000 	 -1.8432200000 
779.60 	 224.9877000 	 1.769450 	 -0.8813731000 	 -1.8436340000 
779.80 	 224.9877000 	 1.769450 	 -0.8803908000 	 -1.8432810000 
780.00 	 224.9829000 	 1.769450 	 -0.8815670000 	 -1.8437730000 
780.20 	 224.9829000 	 1.769450 	 -0.8801683000 	 -1.8431730000 
780.40 	 224.9829000 	 1.769450 	 -0.8814939000 	 -1.8437290000 
780.60 	 224.9797000 	 1.769450 	 -0.8802223000 	 -1.8431950000 
780.80 	 224.9797000 	 1.769450 	 -0.8815384000 	 -1.8436940000 
781.00 	 224.9797000 	 1.769450 	 -0.8800570000 	 -1.8430960000 
781.20 	 224.9797000 	 1.769450 	 -0.8817037000 	 -1.8436500000 
781.40 	 224.9797000 	 1.769475 	 -0.8801969000 	 -1.8430770000 
781.60 	 224.9797000 	 1.769475 	 -0.8818531000 	 -1.8438940000 
781.80 	 224.9797000 	 1.769500 	 -0.8801396000 	 -1.8431760000 
782.00 	 224.9797000 	 1.769500 	 -0.8819008000 	 -1.8439010000 
782.20 	 224.9797000 	 1.769500 	 -0.8804576000 	 -1.8430610000 
782.40 	 224.9797000 	 1.769500 	 -0.8819262000 	 -1.8438240000 
782.60 	 224.9797000 	 1.769525 	 -0.8804607000 	 -1.8431470000 
782.80 	 224.9765000 	 1.769575 	 -0.8819421000 	 -1.8437130000 
783.00 	 224.9797000 	 1.769550 	 -0.8804830000 	 -1.8431470000 
783.20 	 224.9749000 	 1.769550 	 -0.8817101000 	 -1.8435420000 
783.40 	 224.9749000 	 1.769575 	 -0.8806992000 	 -1.8431380000 
783.60 	 224.9749000 	 1.769575 	 -0.8815988000 	 -1.8435220000 
783.80 	 224.9765000 	 1.769625 	 -0.8806674000 	 -1.8434680000 
784.00 	 224.9797000 	 1.769625 	 -0.8815734000 	 -1.8434370000 
784.20 	 224.9829000 	 1.769600 	 -0.8808931000 	 -1.8434970000 
784.40 	 224.9829000 	 1.769625 	 -0.8814653000 	 -1.8433380000 
784.60 	 224.9829000 	 1.769625 	 -0.8807945000 	 -1.8433190000 
784.80 	 224.9829000 	 1.769675 	 -0.8815797000 	 -1.8437130000 
785.00 	 224.9877000 	 1.769650 	 -0.8805943000 	 -1.8432780000 
785.20 	 224.9893000 	 1.769650 	 -0.8815670000 	 -1.8435730000 
785.40 	 224.9956000 	 1.769650 	 -0.8804417000 	 -1.8431850000 
785.60 	 224.9988000 	 1.769650 	 -0.8814748000 	 -1.8434240000 
785.80 	 224.9988000 	 1.769650 	 -0.8806579000 	 -1.8431850000 
786.00 	 224.9988000 	 1.769650 	 -0.8815829000 	 -1.8436180000 
786.20 	 225.0004000 	 1.769650 	 -0.8806102000 	 -1.8433540000 
786.40 	 224.9988000 	 1.769650 	 -0.8813953000 	 -1.8433320000 
786.60 	 224.9988000 	 1.769650 	 -0.8807659000 	 -1.8433860000 
786.80 	 224.9988000 	 1.769650 	 -0.8813636000 	 -1.8434020000 
787.00 	 224.9956000 	 1.769650 	 -0.8807468000 	 -1.8435610000 
787.20 	 224.9956000 	 1.769650 	 -0.8815352000 	 -1.8434080000 
787.40 	 224.9956000 	 1.769650 	 -0.8807659000 	 -1.8434140000 
787.60 	 224.9956000 	 1.769650 	 -0.8812745000 	 -1.8432940000 
787.80 	 224.9908000 	 1.769650 	 -0.8807532000 	 -1.8434110000 
788.00 	 224.9908000 	 1.769650 	 -0.8813953000 	 -1.8430870000 
788.20 	 224.9877000 	 1.769650 	 -0.8810139000 	 -1.8437450000 
788.40 	 224.9829000 	 1.769650 	 -0.8808994000 	 -1.8430270000 
788.60 	 224.9829000 	 1.769650 	 -0.8813064000 	 -1.8438880000 
788.80 	 224.9829000 	 1.769675 	 -0.8808994000 	 -1.8428130000 
789.00 	 224.9877000 	 1.769675 	 -0.8814430000 	 -1.8441610000 
789.20 	 224.9877000 	 1.769700 	 -0.8808549000 	 -1.8427310000 
789.40 	 224.9908000 	 1.769700 	 -0.8817387000 	 -1.8441140000 
789.60 	 224.9908000 	 1.769700 	 -0.8807659000 	 -1.8423810000 
789.80 	 224.9956000 	 1.769700 	 -0.8823808000 	 -1.8444030000 
790.00 	 224.9988000 	 1.769700 	 -0.8805561000 	 -1.8423560000 
790.20 	 224.9988000 	 1.769700 	 -0.8824984000 	 -1.8445490000 
790.40 	 225.0036000 	 1.769700 	 -0.8806769000 	 -1.8422480000 
790.60 	 225.0067000 	 1.769700 	 -0.8826097000 	 -1.8445330000 
790.80 	 225.0067000 	 1.769700 	 -0.8805974000 	 -1.8423910000 
791.00 	 225.0067000 	 1.769700 	 -0.8824062000 	 -1.8444090000 
791.20 	 225.0036000 	 1.769700 	 -0.8807182000 	 -1.8423910000 
791.40 	 224.9956000 	 1.769700 	 -0.8821933000 	 -1.8443840000 
791.60 	 224.9908000 	 1.769700 	 -0.8808454000 	 -1.8425180000 
791.80 	 224.9829000 	 1.769700 	 -0.8822536000 	 -1.8443040000 
792.00 	 224.9797000 	 1.769700 	 -0.8807468000 	 -1.8425880000 
792.20 	 224.9749000 	 1.769700 	 -0.8822505000 	 -1.8445010000 
792.40 	 224.9718000 	 1.769700 	 -0.8808549000 	 -1.8425180000 
792.60 	 224.9686000 	 1.769725 	 -0.8821265000 	 -1.8443780000 
792.80 	 224.9702000 	 1.769750 	 -0.8807500000 	 -1.8424030000 
793.00 	 224.9718000 	 1.769775 	 -0.8824189000 	 -1.8445050000 
793.20 	 224.9702000 	 1.769800 	 -0.8806260000 	 -1.8425210000 
793.40 	 224.9718000 	 1.769800 	 -0.8823299000 	 -1.8445170000 
793.60 	 224.9749000 	 1.769825 	 -0.8805847000 	 -1.8424540000 
793.80 	 224.9781000 	 1.769850 	 -0.8821328000 	 -1.8444570000 
794.00 	 224.9765000 	 1.769850 	 -0.8806324000 	 -1.8425270000 
794.20 	 224.9797000 	 1.769850 	 -0.8823967000 	 -1.8442730000 
794.40 	 224.9829000 	 1.769850 	 -0.8806229000 	 -1.8425940000 
794.60 	 224.9829000 	 1.769875 	 -0.8822823000 	 -1.8444470000 
794.80 	 224.9877000 	 1.769900 	 -0.8806102000 	 -1.8423370000 
795.00 	 224.9908000 	 1.769925 	 -0.8823808000 	 -1.8446730000 
795.20 	 224.9956000 	 1.769900 	 -0.8808231000 	 -1.8422600000 
795.40 	 225.0004000 	 1.769900 	 -0.8827591000 	 -1.8447430000 
795.60 	 225.0036000 	 1.769900 	 -0.8803813000 	 -1.8422160000 
795.80 	 225.0067000 	 1.769900 	 -0.8829498000 	 -1.8447940000 
796.00 	 225.0115000 	 1.769900 	 -0.8805529000 	 -1.8423140000 
796.20 	 225.0067000 	 1.769900 	 -0.8826415000 	 -1.8446990000 
796.40 	 225.0099000 	 1.769900 	 -0.8806133000 	 -1.8422290000 
796.60 	 225.0067000 	 1.769900 	 -0.8825016000 	 -1.8445970000 
796.80 	 225.0036000 	 1.769900 	 -0.8809026000 	 -1.8423940000 
797.00 	 225.0036000 	 1.769900 	 -0.8824094000 	 -1.8444320000 
797.20 	 225.0036000 	 1.769900 	 -0.8808772000 	 -1.8423720000 
797.40 	 225.0067000 	 1.769900 	 -0.8826955000 	 -1.8445780000 
797.60 	 225.0067000 	 1.769900 	 -0.8806388000 	 -1.8422410000 
797.80 	 225.0067000 	 1.769900 	 -0.8828449000 	 -1.8447270000 
798.00 	 225.0115000 	 1.769900 	 -0.8804353000 	 -1.8422130000 
798.20 	 225.0115000 	 1.769900 	 -0.8830388000 	 -1.8448130000 
798.40 	 225.0115000 	 1.769900 	 -0.8802732000 	 -1.8419650000 
798.60 	 225.0115000 	 1.769900 	 -0.8829975000 	 -1.8445620000 
798.80 	 225.0115000 	 1.769900 	 -0.8806705000 	 -1.8421710000 
799.00 	 225.0115000 	 1.769900 	 -0.8829308000 	 -1.8446830000 
799.20 	 225.0115000 	 1.769900 	 -0.8804004000 	 -1.8420630000 
799.40 	 225.0067000 	 1.769900 	 -0.8829880000 	 -1.8447880000 
799.60 	 225.0036000 	 1.769900 	 -0.8801270000 	 -1.8419140000 
799.80 	 224.9972000 	 1.769900 	 -0.8832772000 	 -1.8449270000 
800.00 	 224.9956000 	 1.769900 	 -0.8802922000 	 -1.8419230000 
800.20 	 224.9908000 	 1.769900 	 -0.8833821000 	 -1.8449970000 
800.40 	 224.9956000 	 1.769900 	 -0.8801143000 	 -1.8417990000 
800.60 	 224.9956000 	 1.769900 	 -0.8834584000 	 -1.8450900000 
800.80 	 224.9956000 	 1.769900 	 -0.8799203000 	 -1.8417520000 
801.00 	 224.9956000 	 1.769900 	 -0.8833249000 	 -1.8449020000 
801.20 	 224.9972000 	 1.769900 	 -0.8803018000 	 -1.8418060000 
801.40 	 224.9956000 	 1.769900 	 -0.8830643000 	 -1.8449240000 
801.60 	 224.9956000 	 1.769900 	 -0.8802605000 	 -1.8418410000 
801.80 	 224.9908000 	 1.769900 	 -0.8832169000 	 -1.8450070000 
802.00 	 224.9908000 	 1.769900 	 -0.8802732000 	 -1.8419270000 
802.20 	 224.9877000 	 1.769900 	 -0.8834076000 	 -1.8449180000 
802.40 	 224.9845000 	 1.769900 	 -0.8802223000 	 -1.8419230000 
802.60 	 224.9829000 	 1.769900 	 -0.8833408000 	 -1.8450420000 
802.80 	 224.9829000 	 1.769900 	 -0.8802001000 	 -1.8418340000 
803.00 	 224.9877000 	 1.769900 	 -0.8833186000 	 -1.8449720000 
803.20 	 224.9877000 	 1.769900 	 -0.8800252000 	 -1.8417520000 
803.40 	 224.9956000 	 1.769900 	 -0.8833313000 	 -1.8449430000 
803.60 	 224.9956000 	 1.769900 	 -0.8801969000 	 -1.8416370000 
803.80 	 224.9956000 	 1.769900 	 -0.8832995000 	 -1.8449880000 
804.00 	 224.9956000 	 1.769900 	 -0.8800475000 	 -1.8417610000 
804.20 	 224.9956000 	 1.769900 	 -0.8832582000 	 -1.8449180000 
804.40 	 224.9956000 	 1.769900 	 -0.8802223000 	 -1.8418310000 
804.60 	 224.9924000 	 1.769900 	 -0.8829562000 	 -1.8448990000 
804.80 	 224.9956000 	 1.769900 	 -0.8804162000 	 -1.8420510000 
805.00 	 224.9956000 	 1.769900 	 -0.8831056000 	 -1.8447400000 
805.20 	 224.9956000 	 1.769900 	 -0.8804194000 	 -1.8420190000 
805.40 	 224.9956000 	 1.769900 	 -0.8831056000 	 -1.8448830000 
805.60 	 224.9940000 	 1.769900 	 -0.8802382000 	 -1.8419710000 
805.80 	 224.9893000 	 1.769900 	 -0.8829053000 	 -1.8448540000 
806.00 	 224.9877000 	 1.769900 	 -0.8803908000 	 -1.8420000000 
806.20 	 224.9829000 	 1.769900 	 -0.8830357000 	 -1.8449620000 
806.40 	 224.9797000 	 1.769925 	 -0.8804862000 	 -1.8420280000 
806.60 	 224.9797000 	 1.769925 	 -0.8830929000 	 -1.8449120000 
806.80 	 224.9749000 	 1.769950 	 -0.8803336000 	 -1.8420790000 
807.00 	 224.9749000 	 1.769975 	 -0.8829435000 	 -1.8448100000 
807.20 	 224.9749000 	 1.769950 	 -0.8805339000 	 -1.8419620000 
807.40 	 224.9749000 	 1.769975 	 -0.8830993000 	 -1.8448480000 
807.60 	 224.9718000 	 1.769975 	 -0.8807023000 	 -1.8423020000 
807.80 	 224.9749000 	 1.770000 	 -0.8826828000 	 -1.8444760000 
808.00 	 224.9749000 	 1.770000 	 -0.8809662000 	 -1.8423590000 
808.20 	 224.9749000 	 1.770000 	 -0.8826733000 	 -1.8444820000 
808.40 	 224.9781000 	 1.770025 	 -0.8810393000 	 -1.8425590000 
808.60 	 224.9797000 	 1.770050 	 -0.8824380000 	 -1.8443650000 
808.80 	 224.9813000 	 1.770075 	 -0.8810329000 	 -1.8424990000 
809.00 	 224.9829000 	 1.770050 	 -0.8822600000 	 -1.8444410000 
809.20 	 224.9877000 	 1.770050 	 -0.8810679000 	 -1.8424570000 
809.40 	 224.9908000 	 1.770050 	 -0.8824031000 	 -1.8443360000 
809.60 	 224.9956000 	 1.770050 	 -0.8811728000 	 -1.8425530000 
809.80 	 224.9956000 	 1.770050 	 -0.8823459000 	 -1.8442600000 
810.00 	 224.9956000 	 1.770050 	 -0.8811410000 	 -1.8425910000 
810.20 	 224.9988000 	 1.770050 	 -0.8824285000 	 -1.8442730000 
810.40 	 224.9988000 	 1.770050 	 -0.8809121000 	 -1.8424160000 
810.60 	 224.9988000 	 1.770050 	 -0.8826796000 	 -1.8443780000 
810.80 	 224.9988000 	 1.770050 	 -0.8809217000 	 -1.8422790000 
811.00 	 224.9988000 	 1.770050 	 -0.8829181000 	 -1.8445910000 
811.20 	 224.9988000 	 1.770050 	 -0.8807881000 	 -1.8420660000 
811.40 	 224.9988000 	 1.770050 	 -0.8831756000 	 -1.8448390000 
811.60 	 224.9988000 	 1.770050 	 -0.8806483000 	 -1.8420410000 
811.80 	 224.9956000 	 1.770050 	 -0.8831596000 	 -1.8448350000 
812.00 	 224.9956000 	 1.770050 	 -0.8803940000 	 -1.8420380000 
812.20 	 224.9956000 	 1.770050 	 -0.8833377000 	 -1.8449690000 
812.40 	 224.9908000 	 1.770050 	 -0.8803971000 	 -1.8419970000 
812.60 	 224.9877000 	 1.770050 	 -0.8831882000 	 -1.8447780000 
812.80 	 224.9829000 	 1.770050 	 -0.8805275000 	 -1.8418570000 
813.00 	 224.9829000 	 1.770050 	 -0.8833917000 	 -1.8450200000 
813.20 	 224.9797000 	 1.770075 	 -0.8802795000 	 -1.8418790000 
813.40 	 224.9797000 	 1.770100 	 -0.8835316000 	 -1.8450420000 
813.60 	 224.9797000 	 1.770125 	 -0.8803113000 	 -1.8417420000 
813.80 	 224.9829000 	 1.770100 	 -0.8832486000 	 -1.8453730000 
814.00 	 224.9829000 	 1.770125 	 -0.8799998000 	 -1.8423370000 
814.20 	 224.9829000 	 1.770125 	 -0.8834680000 	 -1.8454520000 
814.40 	 224.9829000 	 1.770150 	 -0.8802636000 	 -1.8422540000 
814.60 	 224.9829000 	 1.770175 	 -0.8836651000 	 -1.8455510000 
814.80 	 224.9829000 	 1.770150 	 -0.8802223000 	 -1.8423140000 
815.00 	 224.9797000 	 1.770175 	 -0.8837128000 	 -1.8456360000 
815.20 	 224.9813000 	 1.770175 	 -0.8802541000 	 -1.8421810000 
815.40 	 224.9813000 	 1.770200 	 -0.8837764000 	 -1.8454140000 
815.60 	 224.9829000 	 1.770200 	 -0.8801429000 	 -1.8422090000 
815.80 	 224.9877000 	 1.770200 	 -0.8836269000 	 -1.8455570000 
816.00 	 224.9908000 	 1.770200 	 -0.8803208000 	 -1.8421620000 
816.20 	 224.9940000 	 1.770200 	 -0.8836365000 	 -1.8454110000 
816.40 	 224.9956000 	 1.770200 	 -0.8801842000 	 -1.8422350000 
816.60 	 224.9988000 	 1.770200 	 -0.8836778000 	 -1.8454230000 
816.80 	 225.0020000 	 1.770200 	 -0.8804321000 	 -1.8423080000 
817.00 	 225.0036000 	 1.770200 	 -0.8835030000 	 -1.8453600000 
817.20 	 225.0020000 	 1.770200 	 -0.8805656000 	 -1.8424190000 
817.40 	 224.9988000 	 1.770200 	 -0.8834076000 	 -1.8452710000 
817.60 	 224.9988000 	 1.770200 	 -0.8808009000 	 -1.8425400000 
817.80 	 224.9988000 	 1.770200 	 -0.8832009000 	 -1.8452010000 
818.00 	 224.9956000 	 1.770200 	 -0.8805720000 	 -1.8423330000 
818.20 	 224.9956000 	 1.770200 	 -0.8834553000 	 -1.8453470000 
818.40 	 224.9956000 	 1.770200 	 -0.8805625000 	 -1.8422760000 
818.60 	 224.9940000 	 1.770200 	 -0.8833218000 	 -1.8452930000 
818.80 	 224.9908000 	 1.770200 	 -0.8805720000 	 -1.8423560000 
819.00 	 224.9877000 	 1.770200 	 -0.8833694000 	 -1.8453380000 
819.20 	 224.9877000 	 1.770200 	 -0.8804767000 	 -1.8424860000 
819.40 	 224.9861000 	 1.770200 	 -0.8833377000 	 -1.8452520000 
819.60 	 224.9829000 	 1.770200 	 -0.8807151000 	 -1.8423560000 
819.80 	 224.9829000 	 1.770225 	 -0.8832614000 	 -1.8452800000 
820.00 	 224.9829000 	 1.770250 	 -0.8806769000 	 -1.8423810000 
820.20 	 224.9829000 	 1.770250 	 -0.8832741000 	 -1.8451820000 
820.40 	 224.9829000 	 1.770250 	 -0.8806960000 	 -1.8424260000 
820.60 	 224.9797000 	 1.770250 	 -0.8834235000 	 -1.8451560000 
820.80 	 224.9797000 	 1.770275 	 -0.8809312000 	 -1.8425460000 
821.00 	 224.9797000 	 1.770300 	 -0.8833790000 	 -1.8452390000 
821.20 	 224.9797000 	 1.770325 	 -0.8806801000 	 -1.8424920000 
821.40 	 224.9797000 	 1.770325 	 -0.8834457000 	 -1.8452580000 
821.60 	 224.9797000 	 1.770300 	 -0.8808136000 	 -1.8424480000 
821.80 	 224.9877000 	 1.770325 	 -0.8833726000 	 -1.8451660000 
822.00 	 224.9877000 	 1.770350 	 -0.8808549000 	 -1.8425340000 
822.20 	 224.9893000 	 1.770350 	 -0.8833186000 	 -1.8452580000 
822.40 	 224.9908000 	 1.770375 	 -0.8810806000 	 -1.8426510000 
822.60 	 224.9908000 	 1.770350 	 -0.8833377000 	 -1.8450160000 
822.80 	 224.9956000 	 1.770350 	 -0.8809249000 	 -1.8425620000 
823.00 	 224.9988000 	 1.770350 	 -0.8835443000 	 -1.8452490000 
823.20 	 225.0036000 	 1.770350 	 -0.8808422000 	 -1.8423650000 
823.40 	 225.0147000 	 1.770350 	 -0.8837668000 	 -1.8454300000 
823.60 	 225.0226000 	 1.770350 	 -0.8806419000 	 -1.8423140000 
823.80 	 225.0306000 	 1.770350 	 -0.8837223000 	 -1.8453820000 
824.00 	 225.0385000 	 1.770350 	 -0.8809185000 	 -1.8424320000 
824.20 	 225.0417000 	 1.770350 	 -0.8836524000 	 -1.8452040000 
824.40 	 225.0417000 	 1.770350 	 -0.8807850000 	 -1.8425430000 
824.60 	 225.0385000 	 1.770325 	 -0.8834203000 	 -1.8452960000 
824.80 	 225.0338000 	 1.770300 	 -0.8806705000 	 -1.8424100000 
825.00 	 225.0258000 	 1.770275 	 -0.8833917000 	 -1.8451660000 
825.20 	 225.0179000 	 1.770250 	 -0.8808994000 	 -1.8424920000 
825.40 	 225.0147000 	 1.770250 	 -0.8835030000 	 -1.8452170000 
825.60 	 225.0115000 	 1.770250 	 -0.8806737000 	 -1.8424070000 
825.80 	 225.0067000 	 1.770250 	 -0.8836047000 	 -1.8453820000 
826.00 	 225.0067000 	 1.770250 	 -0.8807023000 	 -1.8424540000 
826.20 	 225.0067000 	 1.770250 	 -0.8836301000 	 -1.8452900000 
826.40 	 225.0115000 	 1.770250 	 -0.8805339000 	 -1.8423270000 
826.60 	 225.0115000 	 1.770250 	 -0.8834044000 	 -1.8452710000 
826.80 	 225.0067000 	 1.770250 	 -0.8804671000 	 -1.8422730000 
827.00 	 225.0036000 	 1.770250 	 -0.8836238000 	 -1.8453120000 
827.20 	 224.9988000 	 1.770250 	 -0.8806388000 	 -1.8423300000 
827.40 	 224.9956000 	 1.770250 	 -0.8838050000 	 -1.8453980000 
827.60 	 224.9956000 	 1.770250 	 -0.8806832000 	 -1.8423460000 
827.80 	 224.9908000 	 1.770250 	 -0.8836842000 	 -1.8453820000 
828.00 	 224.9956000 	 1.770250 	 -0.8805561000 	 -1.8423840000 
828.20 	 224.9956000 	 1.770250 	 -0.8837255000 	 -1.8454230000 
828.40 	 224.9988000 	 1.770250 	 -0.8807500000 	 -1.8423720000 
828.60 	 224.9988000 	 1.770250 	 -0.8837032000 	 -1.8453790000 
828.80 	 224.9988000 	 1.770250 	 -0.8806102000 	 -1.8422540000 
829.00 	 224.9988000 	 1.770250 	 -0.8838717000 	 -1.8454270000 
829.20 	 225.0036000 	 1.770250 	 -0.8806324000 	 -1.8421650000 
829.40 	 225.0036000 	 1.770250 	 -0.8838018000 	 -1.8454460000 
829.60 	 225.0036000 	 1.770250 	 -0.8804989000 	 -1.8421590000 
829.80 	 224.9988000 	 1.770250 	 -0.8838272000 	 -1.8454420000 
830.00 	 224.9956000 	 1.770250 	 -0.8805180000 	 -1.8422350000 
830.20 	 224.9956000 	 1.770250 	 -0.8838241000 	 -1.8454710000 
830.40 	 224.9956000 	 1.770250 	 -0.8804671000 	 -1.8422380000 
830.60 	 224.9956000 	 1.770250 	 -0.8839703000 	 -1.8454300000 
830.80 	 224.9956000 	 1.770250 	 -0.8803050000 	 -1.8420850000 
831.00 	 224.9908000 	 1.770250 	 -0.8841451000 	 -1.8454930000 
831.20 	 224.9877000 	 1.770250 	 -0.8803145000 	 -1.8420890000 
831.40 	 224.9829000 	 1.770250 	 -0.8840052000 	 -1.8454110000 
831.60 	 224.9797000 	 1.770250 	 -0.8803908000 	 -1.8421650000 
831.80 	 224.9797000 	 1.770250 	 -0.8840688000 	 -1.8454610000 
832.00 	 224.9797000 	 1.770250 	 -0.8803272000 	 -1.8422030000 
832.20 	 224.9813000 	 1.770250 	 -0.8841960000 	 -1.8454810000 
832.40 	 224.9797000 	 1.770250 	 -0.8803431000 	 -1.8421840000 
832.60 	 224.9797000 	 1.770250 	 -0.8841928000 	 -1.8455920000 
832.80 	 224.9797000 	 1.770250 	 -0.8803272000 	 -1.8421520000 
833.00 	 224.9797000 	 1.770250 	 -0.8840942000 	 -1.8454680000 
833.20 	 224.9797000 	 1.770250 	 -0.8801715000 	 -1.8420760000 
833.40 	 224.9797000 	 1.770250 	 -0.8840974000 	 -1.8455380000 
833.60 	 224.9829000 	 1.770250 	 -0.8803208000 	 -1.8420310000 
833.80 	 224.9829000 	 1.770250 	 -0.8840306000 	 -1.8454650000 
834.00 	 224.9829000 	 1.770250 	 -0.8802605000 	 -1.8420850000 
834.20 	 224.9797000 	 1.770300 	 -0.8840911000 	 -1.8455630000 
834.40 	 224.9749000 	 1.770300 	 -0.8804576000 	 -1.8420220000 
834.60 	 224.9718000 	 1.770300 	 -0.8840656000 	 -1.8455700000 
834.80 	 224.9718000 	 1.770325 	 -0.8804004000 	 -1.8421170000 
835.00 	 224.9670000 	 1.770350 	 -0.8841896000 	 -1.8456550000 
835.20 	 224.9718000 	 1.770350 	 -0.8804353000 	 -1.8421050000 
835.40 	 224.9670000 	 1.770375 	 -0.8841960000 	 -1.8455700000 
835.60 	 224.9670000 	 1.770400 	 -0.8803940000 	 -1.8422730000 
835.80 	 224.9638000 	 1.770425 	 -0.8841832000 	 -1.8456210000 
836.00 	 224.9638000 	 1.770450 	 -0.8802287000 	 -1.8420850000 
836.20 	 224.9638000 	 1.770475 	 -0.8842754000 	 -1.8455030000 
836.40 	 224.9638000 	 1.770475 	 -0.8802414000 	 -1.8420850000 
836.60 	 224.9718000 	 1.770500 	 -0.8841388000 	 -1.8455250000 
836.80 	 224.9734000 	 1.770525 	 -0.8803527000 	 -1.8420540000 
837.00 	 224.9797000 	 1.770550 	 -0.8841133000 	 -1.8454680000 
837.20 	 224.9797000 	 1.770575 	 -0.8802700000 	 -1.8421840000 
837.40 	 224.9829000 	 1.770550 	 -0.8843295000 	 -1.8456330000 
837.60 	 224.9877000 	 1.770550 	 -0.8803495000 	 -1.8421840000 
837.80 	 224.9956000 	 1.770550 	 -0.8842404000 	 -1.8454970000 
838.00 	 224.9988000 	 1.770550 	 -0.8803654000 	 -1.8421400000 
838.20 	 225.0036000 	 1.770550 	 -0.8841165000 	 -1.8454520000 
838.40 	 225.0067000 	 1.770550 	 -0.8803177000 	 -1.8420760000 
838.60 	 225.0115000 	 1.770550 	 -0.8843613000 	 -1.8456110000 
838.80 	 225.0115000 	 1.770550 	 -0.8803241000 	 -1.8420790000 
839.00 	 225.0067000 	 1.770550 	 -0.8844884000 	 -1.8456270000 
839.20 	 225.0067000 	 1.770550 	 -0.8805275000 	 -1.8421680000 
839.40 	 225.0036000 	 1.770550 	 -0.8841388000 	 -1.8455600000 
839.60 	 225.0036000 	 1.770550 	 -0.8802319000 	 -1.8421710000 
839.80 	 225.0036000 	 1.770550 	 -0.8841896000 	 -1.8455090000 
840.00 	 225.0036000 	 1.770550 	 -0.8803177000 	 -1.8420220000 
840.20 	 225.0036000 	 1.770550 	 -0.8839989000 	 -1.8456650000 
840.40 	 225.0036000 	 1.770550 	 -0.8803208000 	 -1.8420060000 
840.60 	 225.0036000 	 1.770550 	 -0.8842373000 	 -1.8455700000 
840.80 	 225.0052000 	 1.770550 	 -0.8802827000 	 -1.8420920000 
841.00 	 225.0067000 	 1.770550 	 -0.8840688000 	 -1.8454930000 
841.20 	 225.0115000 	 1.770550 	 -0.8804258000 	 -1.8420630000 
841.40 	 225.0115000 	 1.770550 	 -0.8841610000 	 -1.8454520000 
841.60 	 225.0115000 	 1.770550 	 -0.8803177000 	 -1.8422000000 
841.80 	 225.0115000 	 1.770550 	 -0.8841832000 	 -1.8455540000 
842.00 	 225.0115000 	 1.770550 	 -0.8804226000 	 -1.8422090000 
842.20 	 225.0067000 	 1.770550 	 -0.8841006000 	 -1.8454490000 
842.40 	 225.0036000 	 1.770550 	 -0.8802064000 	 -1.8421460000 
842.60 	 225.0036000 	 1.770550 	 -0.8841038000 	 -1.8454840000 
842.80 	 225.0004000 	 1.770550 	 -0.8802764000 	 -1.8421240000 
843.00 	 225.0004000 	 1.770550 	 -0.8842564000 	 -1.8454650000 
843.20 	 224.9988000 	 1.770550 	 -0.8803082000 	 -1.8422060000 
843.40 	 224.9988000 	 1.770550 	 -0.8841642000 	 -1.8454580000 
843.60 	 224.9956000 	 1.770550 	 -0.8804131000 	 -1.8422640000 
843.80 	 224.9908000 	 1.770550 	 -0.8840625000 	 -1.8453340000 
844.00 	 224.9908000 	 1.770550 	 -0.8804004000 	 -1.8423590000 
844.20 	 224.9956000 	 1.770550 	 -0.8841133000 	 -1.8452710000 
844.40 	 224.9956000 	 1.770550 	 -0.8804226000 	 -1.8423680000 
844.60 	 224.9988000 	 1.770550 	 -0.8839162000 	 -1.8452770000 
844.80 	 224.9988000 	 1.770550 	 -0.8805307000 	 -1.8425270000 
845.00 	 224.9988000 	 1.770550 	 -0.8838050000 	 -1.8452330000 
845.20 	 224.9988000 	 1.770550 	 -0.8803495000 	 -1.8423460000 
845.40 	 224.9988000 	 1.770550 	 -0.8842055000 	 -1.8452360000 
845.60 	 224.9988000 	 1.770550 	 -0.8804544000 	 -1.8423210000 
845.80 	 224.9956000 	 1.770550 	 -0.8839925000 	 -1.8453220000 
846.00 	 224.9956000 	 1.770550 	 -0.8805243000 	 -1.8424570000 
846.20 	 224.9908000 	 1.770550 	 -0.8838145000 	 -1.8449820000 
846.40 	 224.9908000 	 1.770550 	 -0.8806705000 	 -1.8427340000 
846.60 	 224.9908000 	 1.770550 	 -0.8834934000 	 -1.8451210000 
846.80 	 224.9908000 	 1.770550 	 -0.8806960000 	 -1.8428260000 
847.00 	 224.9908000 	 1.770550 	 -0.8835157000 	 -1.8448860000 
847.20 	 224.9908000 	 1.770550 	 -0.8807850000 	 -1.8428830000 
847.40 	 224.9877000 	 1.770550 	 -0.8832486000 	 -1.8447210000 
847.60 	 224.9877000 	 1.770550 	 -0.8808009000 	 -1.8429250000 
847.80 	 224.9829000 	 1.770550 	 -0.8833854000 	 -1.8447910000 
848.00 	 224.9829000 	 1.770550 	 -0.8808200000 	 -1.8429180000 
848.20 	 224.9813000 	 1.770575 	 -0.8836365000 	 -1.8448070000 
848.40 	 224.9797000 	 1.770600 	 -0.8808231000 	 -1.8427500000 
848.60 	 224.9749000 	 1.770600 	 -0.8837700000 	 -1.8449240000 
848.80 	 224.9765000 	 1.770600 	 -0.8806832000 	 -1.8427940000 
849.00 	 224.9797000 	 1.770600 	 -0.8839099000 	 -1.8450740000 
849.20 	 224.9797000 	 1.770625 	 -0.8808867000 	 -1.8427660000 
849.40 	 224.9829000 	 1.770650 	 -0.8837700000 	 -1.8448860000 
849.60 	 224.9829000 	 1.770650 	 -0.8811982000 	 -1.8428010000 
849.80 	 224.9829000 	 1.770650 	 -0.8837795000 	 -1.8445360000 
850.00 	 224.9829000 	 1.770650 	 -0.8810075000 	 -1.8425690000 
850.20 	 224.9829000 	 1.770675 	 -0.8835824000 	 -1.8442730000 
850.40 	 224.9829000 	 1.770700 	 -0.8812968000 	 -1.8428040000 
850.60 	 224.9797000 	 1.770725 	 -0.8835633000 	 -1.8442570000 
850.80 	 224.9749000 	 1.770700 	 -0.8820152000 	 -1.8431000000 
851.00 	 224.9718000 	 1.770700 	 -0.8835761000 	 -1.8441100000 
851.20 	 224.9718000 	 1.770725 	 -0.8818372000 	 -1.8432240000 
851.40 	 224.9718000 	 1.770750 	 -0.8835793000 	 -1.8441870000 
851.60 	 224.9718000 	 1.770775 	 -0.8818563000 	 -1.8432300000 
851.80 	 224.9718000 	 1.770800 	 -0.8836047000 	 -1.8441420000 
852.00 	 224.9749000 	 1.770800 	 -0.8820152000 	 -1.8433380000 
852.20 	 224.9797000 	 1.770800 	 -0.8836110000 	 -1.8439870000 
852.40 	 224.9797000 	 1.770825 	 -0.8819739000 	 -1.8433480000 
852.60 	 224.9829000 	 1.770850 	 -0.8834712000 	 -1.8438370000 
852.80 	 224.9829000 	 1.770850 	 -0.8820693000 	 -1.8434370000 
853.00 	 224.9861000 	 1.770850 	 -0.8834712000 	 -1.8438690000 
853.20 	 224.9877000 	 1.770850 	 -0.8825366000 	 -1.8436650000 
853.40 	 224.9877000 	 1.770850 	 -0.8832391000 	 -1.8434590000 
853.60 	 224.9877000 	 1.770850 	 -0.8826287000 	 -1.8436460000 
853.80 	 224.9924000 	 1.770850 	 -0.8832772000 	 -1.8435800000 
854.00 	 224.9956000 	 1.770850 	 -0.8827273000 	 -1.8436970000 
854.20 	 224.9988000 	 1.770850 	 -0.8830643000 	 -1.8434720000 
854.40 	 224.9988000 	 1.770850 	 -0.8828990000 	 -1.8438370000 
854.60 	 225.0036000 	 1.770850 	 -0.8827496000 	 -1.8431350000 
854.80 	 225.0052000 	 1.770850 	 -0.8830039000 	 -1.8442660000 
855.00 	 225.0036000 	 1.770850 	 -0.8827209000 	 -1.8430490000 
855.20 	 225.0067000 	 1.770850 	 -0.8830070000 	 -1.8439360000 
855.40 	 225.0052000 	 1.770850 	 -0.8827050000 	 -1.8431060000 
855.60 	 225.0036000 	 1.770850 	 -0.8833218000 	 -1.8442190000 
855.80 	 224.9988000 	 1.770850 	 -0.8825684000 	 -1.8431310000 
856.00 	 224.9988000 	 1.770850 	 -0.8832328000 	 -1.8442250000 
856.20 	 224.9956000 	 1.770850 	 -0.8825207000 	 -1.8429060000 
856.40 	 224.9956000 	 1.770850 	 -0.8834330000 	 -1.8442880000 
856.60 	 224.9908000 	 1.770850 	 -0.8825588000 	 -1.8429850000 
856.80 	 224.9956000 	 1.770850 	 -0.8835475000 	 -1.8444060000 
857.00 	 224.9956000 	 1.770850 	 -0.8822028000 	 -1.8426360000 
857.20 	 224.9988000 	 1.770850 	 -0.8836555000 	 -1.8445780000 
857.40 	 225.0036000 	 1.770850 	 -0.8822219000 	 -1.8426130000 
857.60 	 225.0067000 	 1.770850 	 -0.8836047000 	 -1.8445460000 
857.80 	 225.0067000 	 1.770850 	 -0.8820152000 	 -1.8424990000 
858.00 	 225.0067000 	 1.770850 	 -0.8839671000 	 -1.8447400000 
858.20 	 225.0067000 	 1.770850 	 -0.8819389000 	 -1.8423180000 
858.40 	 225.0036000 	 1.770850 	 -0.8839830000 	 -1.8448030000 
858.60 	 225.0036000 	 1.770850 	 -0.8817355000 	 -1.8422380000 
858.80 	 224.9988000 	 1.770850 	 -0.8840879000 	 -1.8449120000 
859.00 	 225.0004000 	 1.770850 	 -0.8815829000 	 -1.8422090000 
859.20 	 224.9988000 	 1.770850 	 -0.8843549000 	 -1.8450070000 
859.40 	 224.9988000 	 1.770850 	 -0.8816020000 	 -1.8420250000 
859.60 	 224.9956000 	 1.770850 	 -0.8844185000 	 -1.8449970000 
859.80 	 224.9908000 	 1.770850 	 -0.8815098000 	 -1.8419140000 
860.00 	 224.9908000 	 1.770850 	 -0.8844948000 	 -1.8452580000 
860.20 	 224.9877000 	 1.770850 	 -0.8813922000 	 -1.8419010000 
860.40 	 224.9877000 	 1.770850 	 -0.8846251000 	 -1.8451210000 
860.60 	 224.9877000 	 1.770850 	 -0.8812268000 	 -1.8418410000 
860.80 	 224.9908000 	 1.770850 	 -0.8848889000 	 -1.8453280000 
861.00 	 224.9908000 	 1.770850 	 -0.8809884000 	 -1.8417960000 
861.20 	 224.9908000 	 1.770850 	 -0.8846951000 	 -1.8451020000 
861.40 	 224.9877000 	 1.770850 	 -0.8810965000 	 -1.8418980000 
861.60 	 224.9877000 	 1.770850 	 -0.8847300000 	 -1.8452610000 
861.80 	 224.9845000 	 1.770850 	 -0.8811538000 	 -1.8418060000 
862.00 	 224.9829000 	 1.770875 	 -0.8848476000 	 -1.8452300000 
862.20 	 224.9908000 	 1.770900 	 -0.8811252000 	 -1.8419520000 
862.40 	 224.9940000 	 1.770925 	 -0.8846791000 	 -1.8451370000 
862.60 	 224.9956000 	 1.770900 	 -0.8812650000 	 -1.8418060000 
862.80 	 224.9988000 	 1.770900 	 -0.8850543000 	 -1.8454810000 
863.00 	 224.9956000 	 1.770900 	 -0.8811760000 	 -1.8417960000 
863.20 	 224.9956000 	 1.770900 	 -0.8850161000 	 -1.8452800000 
863.40 	 224.9877000 	 1.770900 	 -0.8812459000 	 -1.8418120000 
863.60 	 224.9877000 	 1.770900 	 -0.8850193000 	 -1.8453920000 
863.80 	 224.9877000 	 1.770900 	 -0.8812587000 	 -1.8419360000 
864.00 	 224.9877000 	 1.770900 	 -0.8850257000 	 -1.8454770000 
864.20 	 224.9908000 	 1.770900 	 -0.8812205000 	 -1.8419580000 
864.40 	 224.9940000 	 1.770900 	 -0.8849557000 	 -1.8453120000 
864.60 	 224.9908000 	 1.770900 	 -0.8811855000 	 -1.8418820000 
864.80 	 224.9908000 	 1.770900 	 -0.8849271000 	 -1.8452960000 
865.00 	 224.9877000 	 1.770900 	 -0.8811728000 	 -1.8420440000 
865.20 	 224.9829000 	 1.770900 	 -0.8851750000 	 -1.8454840000 
865.40 	 224.9797000 	 1.770900 	 -0.8811124000 	 -1.8418850000 
865.60 	 224.9749000 	 1.770900 	 -0.8849176000 	 -1.8453570000 
865.80 	 224.9797000 	 1.770900 	 -0.8810361000 	 -1.8419170000 
866.00 	 224.9797000 	 1.770925 	 -0.8850956000 	 -1.8453030000 
866.20 	 224.9797000 	 1.770925 	 -0.8811728000 	 -1.8418880000 
866.40 	 224.9797000 	 1.770950 	 -0.8848572000 	 -1.8453600000 
866.60 	 224.9797000 	 1.770975 	 -0.8809598000 	 -1.8419460000 
866.80 	 224.9749000 	 1.770950 	 -0.8848953000 	 -1.8454230000 
867.00 	 224.9749000 	 1.770975 	 -0.8810043000 	 -1.8419970000 
867.20 	 224.9749000 	 1.770975 	 -0.8848763000 	 -1.8454110000 
867.40 	 224.9765000 	 1.771000 	 -0.8811219000 	 -1.8418120000 
867.60 	 224.9749000 	 1.771025 	 -0.8850543000 	 -1.8453760000 
867.80 	 224.9749000 	 1.771000 	 -0.8811156000 	 -1.8419360000 
868.00 	 224.9749000 	 1.771025 	 -0.8849812000 	 -1.8453690000 
868.20 	 224.9797000 	 1.771025 	 -0.8810838000 	 -1.8418180000 
868.40 	 224.9813000 	 1.771050 	 -0.8848858000 	 -1.8454900000 
868.60 	 224.9829000 	 1.771050 	 -0.8811633000 	 -1.8419550000 
868.80 	 224.9908000 	 1.771050 	 -0.8849494000 	 -1.8451750000 
869.00 	 224.9924000 	 1.771050 	 -0.8811665000 	 -1.8418310000 
869.20 	 224.9988000 	 1.771050 	 -0.8850225000 	 -1.8451690000 
869.40 	 224.9988000 	 1.771050 	 -0.8811792000 	 -1.8417200000 
869.60 	 225.0036000 	 1.771050 	 -0.8851115000 	 -1.8451310000 
869.80 	 225.0036000 	 1.771050 	 -0.8811951000 	 -1.8418380000 
870.00 	 224.9972000 	 1.771050 	 -0.8850892000 	 -1.8452200000 
870.20 	 224.9956000 	 1.771050 	 -0.8811887000 	 -1.8417770000 
870.40 	 224.9908000 	 1.771050 	 -0.8849398000 	 -1.8450670000 
870.60 	 224.9908000 	 1.771050 	 -0.8811601000 	 -1.8418250000 
870.80 	 224.9877000 	 1.771050 	 -0.8849716000 	 -1.8451980000 
871.00 	 224.9877000 	 1.771050 	 -0.8812078000 	 -1.8418950000 
871.20 	 224.9877000 	 1.771050 	 -0.8850002000 	 -1.8450010000 
871.40 	 224.9877000 	 1.771050 	 -0.8812173000 	 -1.8418850000 
871.60 	 224.9877000 	 1.771050 	 -0.8848667000 	 -1.8452300000 
871.80 	 224.9877000 	 1.771050 	 -0.8812332000 	 -1.8418660000 
872.00 	 224.9877000 	 1.771050 	 -0.8849971000 	 -1.8450990000 
872.20 	 224.9877000 	 1.771050 	 -0.8812428000 	 -1.8419080000 
872.40 	 224.9861000 	 1.771050 	 -0.8847650000 	 -1.8449080000 
872.60 	 224.9829000 	 1.771050 	 -0.8813508000 	 -1.8420470000 
872.80 	 224.9813000 	 1.771050 	 -0.8848794000 	 -1.8449270000 
873.00 	 224.9797000 	 1.771075 	 -0.8813858000 	 -1.8419970000 
873.20 	 224.9797000 	 1.771100 	 -0.8849144000 	 -1.8448730000 
873.40 	 224.9813000 	 1.771100 	 -0.8811569000 	 -1.8420060000 
873.60 	 224.9861000 	 1.771125 	 -0.8849494000 	 -1.8449620000 
873.80 	 224.9908000 	 1.771100 	 -0.8812301000 	 -1.8419620000 
874.00 	 224.9908000 	 1.771100 	 -0.8847904000 	 -1.8449370000 
874.20 	 224.9956000 	 1.771100 	 -0.8813699000 	 -1.8422320000 
874.40 	 224.9908000 	 1.771100 	 -0.8847332000 	 -1.8447590000 
874.60 	 224.9877000 	 1.771100 	 -0.8813636000 	 -1.8423750000 
874.80 	 224.9877000 	 1.771100 	 -0.8847300000 	 -1.8448100000 
875.00 	 224.9829000 	 1.771100 	 -0.8814430000 	 -1.8424070000 
875.20 	 224.9829000 	 1.771125 	 -0.8846315000 	 -1.8449270000 
875.40 	 224.9829000 	 1.771125 	 -0.8816051000 	 -1.8424570000 
875.60 	 224.9829000 	 1.771150 	 -0.8848317000 	 -1.8444760000 
875.80 	 224.9829000 	 1.771150 	 -0.8815384000 	 -1.8423430000 
876.00 	 224.9829000 	 1.771150 	 -0.8847745000 	 -1.8446060000 
876.20 	 224.9829000 	 1.771150 	 -0.8815925000 	 -1.8421940000 
876.40 	 224.9829000 	 1.771175 	 -0.8848222000 	 -1.8446730000 
876.60 	 224.9829000 	 1.771200 	 -0.8815988000 	 -1.8421650000 
876.80 	 224.9829000 	 1.771200 	 -0.8849907000 	 -1.8446990000 
877.00 	 224.9877000 	 1.771200 	 -0.8816719000 	 -1.8420980000 
877.20 	 224.9893000 	 1.771200 	 -0.8848286000 	 -1.8447340000 
877.40 	 224.9940000 	 1.771200 	 -0.8815129000 	 -1.8421870000 
877.60 	 224.9956000 	 1.771200 	 -0.8848763000 	 -1.8447810000 
877.80 	 225.0036000 	 1.771200 	 -0.8813540000 	 -1.8419010000 
878.00 	 225.0052000 	 1.771200 	 -0.8850066000 	 -1.8450100000 
878.20 	 225.0067000 	 1.771200 	 -0.8813604000 	 -1.8418220000 
878.40 	 225.0067000 	 1.771200 	 -0.8849589000 	 -1.8447880000 
878.60 	 225.0036000 	 1.771200 	 -0.8814589000 	 -1.8420600000 
878.80 	 224.9988000 	 1.771200 	 -0.8849685000 	 -1.8449240000 
879.00 	 224.9956000 	 1.771200 	 -0.8813159000 	 -1.8419870000 
879.20 	 224.9908000 	 1.771200 	 -0.8849971000 	 -1.8448670000 
879.40 	 224.9908000 	 1.771200 	 -0.8813890000 	 -1.8420000000 
879.60 	 224.9908000 	 1.771200 	 -0.8849017000 	 -1.8448190000 
879.80 	 224.9908000 	 1.771200 	 -0.8816560000 	 -1.8422730000 
880.00 	 224.9908000 	 1.771200 	 -0.8848190000 	 -1.8445650000 
880.20 	 224.9956000 	 1.771200 	 -0.8817196000 	 -1.8423370000 
880.40 	 224.9956000 	 1.771200 	 -0.8845933000 	 -1.8443930000 
880.60 	 224.9956000 	 1.771200 	 -0.8819326000 	 -1.8425810000 
880.80 	 224.9956000 	 1.771200 	 -0.8845425000 	 -1.8443080000 
881.00 	 224.9956000 	 1.771200 	 -0.8821201000 	 -1.8427440000 
881.20 	 224.9956000 	 1.771200 	 -0.8842595000 	 -1.8441040000 
881.40 	 224.9908000 	 1.771200 	 -0.8820089000 	 -1.8427660000 
881.60 	 224.9956000 	 1.771200 	 -0.8843930000 	 -1.8441800000 
881.80 	 224.9956000 	 1.771200 	 -0.8822568000 	 -1.8428990000 
882.00 	 224.9956000 	 1.771200 	 -0.8841642000 	 -1.8440850000 
882.20 	 224.9908000 	 1.771200 	 -0.8819771000 	 -1.8426450000 
882.40 	 224.9956000 	 1.771200 	 -0.8843867000 	 -1.8440600000 
882.60 	 224.9908000 	 1.771200 	 -0.8820184000 	 -1.8425720000 
882.80 	 224.9908000 	 1.771200 	 -0.8843549000 	 -1.8443390000 
883.00 	 224.9877000 	 1.771200 	 -0.8819103000 	 -1.8426320000 
883.20 	 224.9877000 	 1.771200 	 -0.8843263000 	 -1.8442190000 
883.40 	 224.9877000 	 1.771200 	 -0.8819835000 	 -1.8426830000 
883.60 	 224.9829000 	 1.771200 	 -0.8843104000 	 -1.8441390000 
883.80 	 224.9829000 	 1.771225 	 -0.8819008000 	 -1.8426200000 
884.00 	 224.9829000 	 1.771225 	 -0.8842914000 	 -1.8442690000 
884.20 	 224.9829000 	 1.771250 	 -0.8818976000 	 -1.8425590000 
884.40 	 224.9877000 	 1.771275 	 -0.8844725000 	 -1.8443680000 
884.60 	 224.9829000 	 1.771250 	 -0.8818150000 	 -1.8425910000 
884.80 	 224.9829000 	 1.771250 	 -0.8846887000 	 -1.8445430000 
885.00 	 224.9829000 	 1.771275 	 -0.8817959000 	 -1.8423750000 
885.20 	 224.9797000 	 1.771275 	 -0.8845901000 	 -1.8442730000 
885.40 	 224.9797000 	 1.771325 	 -0.8822441000 	 -1.8427280000 
885.60 	 224.9734000 	 1.771300 	 -0.8845456000 	 -1.8442000000 
885.80 	 224.9749000 	 1.771300 	 -0.8820629000 	 -1.8425150000 
886.00 	 224.9749000 	 1.771325 	 -0.8843295000 	 -1.8443840000 
886.20 	 224.9749000 	 1.771350 	 -0.8818499000 	 -1.8425500000 
886.40 	 224.9765000 	 1.771375 	 -0.8844439000 	 -1.8440660000 
886.60 	 224.9829000 	 1.771350 	 -0.8819358000 	 -1.8424760000 
886.80 	 224.9829000 	 1.771350 	 -0.8844153000 	 -1.8440820000 
887.00 	 224.9877000 	 1.771350 	 -0.8818499000 	 -1.8424920000 
887.20 	 224.9877000 	 1.771350 	 -0.8847237000 	 -1.8443270000 
887.40 	 224.9908000 	 1.771350 	 -0.8816592000 	 -1.8422760000 
887.60 	 224.9908000 	 1.771350 	 -0.8847364000 	 -1.8444440000 
887.80 	 224.9908000 	 1.771350 	 -0.8817704000 	 -1.8425850000 
888.00 	 224.9908000 	 1.771350 	 -0.8844948000 	 -1.8443330000 
888.20 	 224.9940000 	 1.771350 	 -0.8818054000 	 -1.8425720000 
888.40 	 224.9908000 	 1.771350 	 -0.8846219000 	 -1.8443140000 
888.60 	 224.9908000 	 1.771350 	 -0.8820121000 	 -1.8426070000 
888.80 	 224.9908000 	 1.771350 	 -0.8845298000 	 -1.8444410000 
889.00 	 224.9877000 	 1.771350 	 -0.8817990000 	 -1.8424670000 
889.20 	 224.9893000 	 1.771350 	 -0.8845870000 	 -1.8443390000 
889.40 	 224.9877000 	 1.771350 	 -0.8818086000 	 -1.8425020000 
889.60 	 224.9877000 	 1.771350 	 -0.8847014000 	 -1.8446250000 
889.80 	 224.9877000 	 1.771350 	 -0.8816020000 	 -1.8422890000 
890.00 	 224.9877000 	 1.771350 	 -0.8845711000 	 -1.8445270000 
890.20 	 224.9877000 	 1.771350 	 -0.8815352000 	 -1.8422890000 
890.40 	 224.9877000 	 1.771350 	 -0.8843581000 	 -1.8444410000 
890.60 	 224.9877000 	 1.771350 	 -0.8817514000 	 -1.8422790000 
890.80 	 224.9877000 	 1.771350 	 -0.8845043000 	 -1.8445710000 
891.00 	 224.9877000 	 1.771350 	 -0.8816211000 	 -1.8423620000 
891.20 	 224.9877000 	 1.771350 	 -0.8847904000 	 -1.8447810000 
891.40 	 224.9877000 	 1.771375 	 -0.8813604000 	 -1.8422000000 
891.60 	 224.9829000 	 1.771400 	 -0.8846791000 	 -1.8448030000 
891.80 	 224.9829000 	 1.771400 	 -0.8812014000 	 -1.8419460000 
892.00 	 224.9829000 	 1.771400 	 -0.8848476000 	 -1.8447340000 
892.20 	 224.9829000 	 1.771400 	 -0.8816020000 	 -1.8423110000 
892.40 	 224.9829000 	 1.771400 	 -0.8848190000 	 -1.8447300000 
892.60 	 224.9829000 	 1.771400 	 -0.8815257000 	 -1.8420120000 
892.80 	 224.9845000 	 1.771425 	 -0.8849049000 	 -1.8447940000 
893.00 	 224.9829000 	 1.771450 	 -0.8815638000 	 -1.8421490000 
893.20 	 224.9829000 	 1.771475 	 -0.8848603000 	 -1.8449150000 
893.40 	 224.9797000 	 1.771450 	 -0.8814748000 	 -1.8422350000 
893.60 	 224.9797000 	 1.771450 	 -0.8849462000 	 -1.8448230000 
893.80 	 224.9797000 	 1.771475 	 -0.8815225000 	 -1.8423880000 
894.00 	 224.9797000 	 1.771475 	 -0.8846696000 	 -1.8446890000 
894.20 	 224.9797000 	 1.771525 	 -0.8816178000 	 -1.8423430000 
894.40 	 224.9829000 	 1.771500 	 -0.8847713000 	 -1.8446890000 
894.60 	 224.9877000 	 1.771500 	 -0.8817227000 	 -1.8423180000 
894.80 	 224.9908000 	 1.771500 	 -0.8849589000 	 -1.8446830000 
895.00 	 224.9956000 	 1.771500 	 -0.8816147000 	 -1.8422480000 
895.20 	 224.9988000 	 1.771500 	 -0.8850129000 	 -1.8447970000 
895.40 	 225.0036000 	 1.771500 	 -0.8817895000 	 -1.8421330000 
895.60 	 225.0036000 	 1.771500 	 -0.8848794000 	 -1.8447430000 
895.80 	 225.0036000 	 1.771500 	 -0.8816401000 	 -1.8422090000 
896.00 	 225.0036000 	 1.771500 	 -0.8849494000 	 -1.8446220000 
896.20 	 225.0036000 	 1.771500 	 -0.8815925000 	 -1.8421400000 
896.40 	 225.0036000 	 1.771500 	 -0.8850352000 	 -1.8448640000 
896.60 	 225.0036000 	 1.771500 	 -0.8816814000 	 -1.8422540000 
896.80 	 225.0036000 	 1.771500 	 -0.8849208000 	 -1.8446250000 
897.00 	 225.0036000 	 1.771500 	 -0.8819008000 	 -1.8422950000 
897.20 	 225.0036000 	 1.771500 	 -0.8846982000 	 -1.8445360000 
897.40 	 225.0067000 	 1.771500 	 -0.8820025000 	 -1.8424730000 
897.60 	 225.0067000 	 1.771500 	 -0.8845838000 	 -1.8444350000 
897.80 	 225.0036000 	 1.771500 	 -0.8819612000 	 -1.8425530000 
898.00 	 225.0036000 	 1.771500 	 -0.8846315000 	 -1.8442660000 
898.20 	 225.0036000 	 1.771500 	 -0.8821297000 	 -1.8427850000 
898.40 	 225.0020000 	 1.771500 	 -0.8845552000 	 -1.8443270000 
898.60 	 224.9988000 	 1.771500 	 -0.8822696000 	 -1.8427500000 
898.80 	 225.0036000 	 1.771500 	 -0.8842977000 	 -1.8441680000 
899.00 	 225.0020000 	 1.771500 	 -0.8824253000 	 -1.8429180000 
899.20 	 225.0036000 	 1.771500 	 -0.8842564000 	 -1.8440530000 
899.40 	 225.0036000 	 1.771500 	 -0.8825429000 	 -1.8429980000 
899.60 	 225.0036000 	 1.771500 	 -0.8840593000 	 -1.8438370000 
899.80 	 225.0036000 	 1.771500 	 -0.8826447000 	 -1.8433480000 
900.00 	 224.9988000 	 1.771500 	 -0.8836873000 	 -1.8436300000 
900.20 	 225.0020000 	 1.771500 	 -0.8829848000 	 -1.8434370000 
900.40 	 224.9988000 	 1.771500 	 -0.8837223000 	 -1.8433860000 
900.60 	 224.9988000 	 1.771500 	 -0.8829625000 	 -1.8435890000 
900.80 	 224.9972000 	 1.771500 	 -0.8835347000 	 -1.8433540000 
901.00 	 224.9956000 	 1.771500 	 -0.8831946000 	 -1.8436460000 
901.20 	 224.9956000 	 1.771500 	 -0.8838113000 	 -1.8434330000 
901.40 	 224.9956000 	 1.771500 	 -0.8830611000 	 -1.8434780000 
901.60 	 224.9908000 	 1.771500 	 -0.8835157000 	 -1.8432330000 
901.80 	 224.9908000 	 1.771500 	 -0.8832709000 	 -1.8436940000 
902.00 	 224.9877000 	 1.771500 	 -0.8832486000 	 -1.8430520000 
902.20 	 224.9877000 	 1.771500 	 -0.8831914000 	 -1.8435830000 
902.40 	 224.9829000 	 1.771500 	 -0.8835125000 	 -1.8430710000 
902.60 	 224.9861000 	 1.771500 	 -0.8829117000 	 -1.8436400000 
902.80 	 224.9845000 	 1.771525 	 -0.8835189000 	 -1.8431980000 
903.00 	 224.9829000 	 1.771550 	 -0.8830484000 	 -1.8437390000 
903.20 	 224.9877000 	 1.771550 	 -0.8833249000 	 -1.8432430000 
903.40 	 224.9877000 	 1.771575 	 -0.8833758000 	 -1.8439100000 
903.60 	 224.9877000 	 1.771550 	 -0.8831246000 	 -1.8432240000 
903.80 	 224.9877000 	 1.771550 	 -0.8832486000 	 -1.8438180000 
904.00 	 224.9908000 	 1.771550 	 -0.8831183000 	 -1.8431000000 
904.20 	 224.9908000 	 1.771550 	 -0.8833122000 	 -1.8439360000 
904.40 	 224.9877000 	 1.771550 	 -0.8832264000 	 -1.8430520000 
904.60 	 224.9877000 	 1.771550 	 -0.8835633000 	 -1.8438880000 
904.80 	 224.9877000 	 1.771550 	 -0.8830929000 	 -1.8428360000 
905.00 	 224.9829000 	 1.771550 	 -0.8833281000 	 -1.8439610000 
905.20 	 224.9797000 	 1.771550 	 -0.8829530000 	 -1.8428200000 
905.40 	 224.9797000 	 1.771550 	 -0.8835729000 	 -1.8439170000 
905.60 	 224.9749000 	 1.771550 	 -0.8829594000 	 -1.8427720000 
905.80 	 224.9797000 	 1.771575 	 -0.8836269000 	 -1.8441420000 
906.00 	 224.9797000 	 1.771600 	 -0.8828894000 	 -1.8426230000 
906.20 	 224.9829000 	 1.771625 	 -0.8836905000 	 -1.8440980000 
906.40 	 224.9861000 	 1.771600 	 -0.8827114000 	 -1.8426990000 
906.60 	 224.9845000 	 1.771600 	 -0.8837891000 	 -1.8442790000 
906.80 	 224.9829000 	 1.771600 	 -0.8828004000 	 -1.8427590000 
907.00 	 224.9829000 	 1.771625 	 -0.8837223000 	 -1.8443080000 
907.20 	 224.9829000 	 1.771650 	 -0.8825397000 	 -1.8425370000 
907.40 	 224.9877000 	 1.771675 	 -0.8838018000 	 -1.8442630000 
907.60 	 224.9877000 	 1.771650 	 -0.8825811000 	 -1.8425780000 
907.80 	 224.9908000 	 1.771650 	 -0.8837287000 	 -1.8441680000 
908.00 	 224.9877000 	 1.771650 	 -0.8825366000 	 -1.8424960000 
908.20 	 224.9877000 	 1.771650 	 -0.8836746000 	 -1.8441640000 
908.40 	 224.9829000 	 1.771650 	 -0.8824475000 	 -1.8425620000 
908.60 	 224.9829000 	 1.771650 	 -0.8838558000 	 -1.8444190000 
908.80 	 224.9797000 	 1.771675 	 -0.8822155000 	 -1.8422670000 
909.00 	 224.9797000 	 1.771675 	 -0.8841419000 	 -1.8445840000 
909.20 	 224.9829000 	 1.771700 	 -0.8820565000 	 -1.8422160000 
909.40 	 224.9877000 	 1.771725 	 -0.8842468000 	 -1.8448480000 
909.60 	 224.9908000 	 1.771700 	 -0.8819802000 	 -1.8419420000 
909.80 	 224.9956000 	 1.771700 	 -0.8847364000 	 -1.8451310000 
910.00 	 224.9956000 	 1.771700 	 -0.8818023000 	 -1.8417840000 
910.20 	 224.9956000 	 1.771700 	 -0.8850161000 	 -1.8449850000 
910.40 	 224.9956000 	 1.771700 	 -0.8815098000 	 -1.8417260000 
910.60 	 224.9956000 	 1.771700 	 -0.8852863000 	 -1.8451090000 
910.80 	 224.9956000 	 1.771700 	 -0.8815193000 	 -1.8416400000 
911.00 	 224.9956000 	 1.771700 	 -0.8852069000 	 -1.8452330000 
911.20 	 224.9956000 	 1.771700 	 -0.8813953000 	 -1.8417680000 
911.40 	 224.9956000 	 1.771700 	 -0.8852196000 	 -1.8451470000 
911.60 	 224.9908000 	 1.771700 	 -0.8813508000 	 -1.8415320000 
911.80 	 224.9940000 	 1.771700 	 -0.8853086000 	 -1.8452990000 
912.00 	 224.9908000 	 1.771700 	 -0.8814271000 	 -1.8416340000 
912.20 	 224.9956000 	 1.771700 	 -0.8853753000 	 -1.8450230000 
912.40 	 224.9956000 	 1.771700 	 -0.8813922000 	 -1.8415450000 
912.60 	 224.9988000 	 1.771700 	 -0.8853149000 	 -1.8449020000 
912.80 	 224.9988000 	 1.771700 	 -0.8813985000 	 -1.8417420000 
913.00 	 224.9988000 	 1.771700 	 -0.8853372000 	 -1.8450320000 
913.20 	 224.9956000 	 1.771700 	 -0.8814907000 	 -1.8416940000 
913.40 	 224.9908000 	 1.771700 	 -0.8854453000 	 -1.8451560000 
913.60 	 224.9845000 	 1.771700 	 -0.8813317000 	 -1.8416600000 
913.80 	 224.9797000 	 1.771700 	 -0.8852450000 	 -1.8450900000 
914.00 	 224.9749000 	 1.771700 	 -0.8814240000 	 -1.8416880000 
914.20 	 224.9749000 	 1.771725 	 -0.8851878000 	 -1.8449340000 
914.40 	 224.9718000 	 1.771750 	 -0.8815511000 	 -1.8418120000 
914.60 	 224.9718000 	 1.771750 	 -0.8851178000 	 -1.8448350000 
914.80 	 224.9749000 	 1.771775 	 -0.8813477000 	 -1.8417640000 
915.00 	 224.9797000 	 1.771800 	 -0.8852513000 	 -1.8450100000 
915.20 	 224.9877000 	 1.771800 	 -0.8814589000 	 -1.8418340000 
915.40 	 224.9877000 	 1.771800 	 -0.8850129000 	 -1.8449660000 
915.60 	 224.9908000 	 1.771800 	 -0.8814971000 	 -1.8419270000 
915.80 	 224.9845000 	 1.771800 	 -0.8849780000 	 -1.8448930000 
916.00 	 224.9829000 	 1.771800 	 -0.8814526000 	 -1.8420120000 
916.20 	 224.9829000 	 1.771800 	 -0.8849525000 	 -1.8448390000 
916.40 	 224.9829000 	 1.771825 	 -0.8816274000 	 -1.8421620000 
916.60 	 224.9845000 	 1.771850 	 -0.8848000000 	 -1.8447430000 
916.80 	 224.9908000 	 1.771875 	 -0.8816655000 	 -1.8422060000 
917.00 	 224.9956000 	 1.771850 	 -0.8851115000 	 -1.8449530000 
917.20 	 224.9988000 	 1.771850 	 -0.8817673000 	 -1.8421460000 
917.40 	 225.0036000 	 1.771850 	 -0.8848190000 	 -1.8445650000 
917.60 	 225.0036000 	 1.771850 	 -0.8820851000 	 -1.8425210000 
917.80 	 225.0036000 	 1.771850 	 -0.8848222000 	 -1.8445460000 
918.00 	 225.0020000 	 1.771850 	 -0.8818531000 	 -1.8423560000 
918.20 	 224.9988000 	 1.771850 	 -0.8848031000 	 -1.8445680000 
918.40 	 225.0036000 	 1.771850 	 -0.8818658000 	 -1.8422920000 
918.60 	 225.0036000 	 1.771850 	 -0.8850320000 	 -1.8446860000 
918.80 	 225.0036000 	 1.771850 	 -0.8818245000 	 -1.8423180000 
919.00 	 225.0036000 	 1.771850 	 -0.8851051000 	 -1.8446700000 
919.20 	 225.0067000 	 1.771850 	 -0.8819389000 	 -1.8423210000 
919.40 	 225.0036000 	 1.771850 	 -0.8848731000 	 -1.8446670000 
919.60 	 225.0067000 	 1.771850 	 -0.8819389000 	 -1.8423430000 
919.80 	 225.0052000 	 1.771850 	 -0.8852069000 	 -1.8446570000 
920.00 	 225.0067000 	 1.771850 	 -0.8818150000 	 -1.8422160000 
920.20 	 225.0036000 	 1.771850 	 -0.8851497000 	 -1.8448770000 
920.40 	 224.9988000 	 1.771850 	 -0.8817514000 	 -1.8422990000 
920.60 	 224.9956000 	 1.771850 	 -0.8850797000 	 -1.8447590000 
920.80 	 224.9908000 	 1.771850 	 -0.8815988000 	 -1.8421300000 
921.00 	 224.9908000 	 1.771850 	 -0.8850956000 	 -1.8449310000 
921.20 	 224.9877000 	 1.771850 	 -0.8815797000 	 -1.8420190000 
921.40 	 224.9877000 	 1.771850 	 -0.8852386000 	 -1.8448930000 
921.60 	 224.9877000 	 1.771850 	 -0.8814430000 	 -1.8419270000 
921.80 	 224.9908000 	 1.771850 	 -0.8851115000 	 -1.8448320000 
922.00 	 224.9908000 	 1.771850 	 -0.8816211000 	 -1.8419870000 
922.20 	 224.9908000 	 1.771850 	 -0.8851592000 	 -1.8449270000 
922.40 	 224.9908000 	 1.771850 	 -0.8814621000 	 -1.8420350000 
922.60 	 224.9908000 	 1.771850 	 -0.8852260000 	 -1.8447620000 
922.80 	 224.9893000 	 1.771850 	 -0.8817959000 	 -1.8420630000 
923.00 	 224.9877000 	 1.771850 	 -0.8851210000 	 -1.8448800000 
923.20 	 224.9877000 	 1.771850 	 -0.8815797000 	 -1.8420060000 
923.40 	 224.9829000 	 1.771850 	 -0.8851147000 	 -1.8448290000 
923.60 	 224.9797000 	 1.771850 	 -0.8815734000 	 -1.8420730000 
923.80 	 224.9797000 	 1.771850 	 -0.8849557000 	 -1.8447590000 
924.00 	 224.9749000 	 1.771875 	 -0.8817164000 	 -1.8420570000 
924.20 	 224.9718000 	 1.771875 	 -0.8851528000 	 -1.8449310000 
924.40 	 224.9718000 	 1.771900 	 -0.8815098000 	 -1.8420120000 
924.60 	 224.9718000 	 1.771925 	 -0.8850670000 	 -1.8449880000 
924.80 	 224.9718000 	 1.771950 	 -0.8815225000 	 -1.8421430000 
925.00 	 224.9749000 	 1.771975 	 -0.8849208000 	 -1.8448580000 
925.20 	 224.9749000 	 1.771975 	 -0.8815956000 	 -1.8420950000 
925.40 	 224.9749000 	 1.771975 	 -0.8848222000 	 -1.8446950000 
925.60 	 224.9797000 	 1.772000 	 -0.8816878000 	 -1.8422190000 
925.80 	 224.9797000 	 1.772025 	 -0.8850257000 	 -1.8448190000 
926.00 	 224.9829000 	 1.772025 	 -0.8814017000 	 -1.8420730000 
926.20 	 224.9877000 	 1.772000 	 -0.8851178000 	 -1.8449310000 
926.40 	 224.9908000 	 1.772000 	 -0.8813890000 	 -1.8421750000 
926.60 	 224.9956000 	 1.772000 	 -0.8850861000 	 -1.8447910000 
926.80 	 225.0004000 	 1.772000 	 -0.8815193000 	 -1.8421170000 
927.00 	 225.0036000 	 1.772000 	 -0.8850511000 	 -1.8448610000 
927.20 	 225.0036000 	 1.772000 	 -0.8815956000 	 -1.8422640000 
927.40 	 225.0036000 	 1.772000 	 -0.8850129000 	 -1.8447080000 
927.60 	 225.0036000 	 1.772000 	 -0.8815765000 	 -1.8424350000 
927.80 	 225.0052000 	 1.772000 	 -0.8846855000 	 -1.8446510000 
928.00 	 225.0067000 	 1.772000 	 -0.8820057000 	 -1.8425400000 
928.20 	 225.0067000 	 1.772000 	 -0.8847682000 	 -1.8443930000 
928.40 	 225.0067000 	 1.772000 	 -0.8818722000 	 -1.8425880000 
928.60 	 225.0067000 	 1.772000 	 -0.8847014000 	 -1.8444920000 
928.80 	 225.0036000 	 1.772000 	 -0.8817990000 	 -1.8424030000 
929.00 	 224.9972000 	 1.772000 	 -0.8847873000 	 -1.8445140000 
929.20 	 224.9956000 	 1.772000 	 -0.8815320000 	 -1.8423490000 
929.40 	 224.9908000 	 1.772000 	 -0.8850511000 	 -1.8449470000 
929.60 	 224.9908000 	 1.772000 	 -0.8816497000 	 -1.8422510000 
929.80 	 224.9908000 	 1.772000 	 -0.8849812000 	 -1.8448860000 
930.00 	 224.9956000 	 1.772000 	 -0.8816751000 	 -1.8422190000 
930.20 	 224.9956000 	 1.772000 	 -0.8846442000 	 -1.8446600000 
930.40 	 224.9956000 	 1.772000 	 -0.8817800000 	 -1.8424540000 
930.60 	 224.9956000 	 1.772000 	 -0.8848254000 	 -1.8446100000 
930.80 	 224.9956000 	 1.772000 	 -0.8816083000 	 -1.8422410000 
931.00 	 224.9908000 	 1.772000 	 -0.8847904000 	 -1.8446350000 
931.20 	 224.9908000 	 1.772000 	 -0.8815861000 	 -1.8422790000 
931.40 	 224.9877000 	 1.772000 	 -0.8846919000 	 -1.8447050000 
931.60 	 224.9877000 	 1.772000 	 -0.8817609000 	 -1.8422570000 
931.80 	 224.9877000 	 1.772000 	 -0.8847809000 	 -1.8445810000 
932.00 	 224.9877000 	 1.772000 	 -0.8815670000 	 -1.8422920000 
932.20 	 224.9829000 	 1.772025 	 -0.8847077000 	 -1.8446030000 
932.40 	 224.9829000 	 1.772025 	 -0.8815511000 	 -1.8421870000 
932.60 	 224.9797000 	 1.772050 	 -0.8846824000 	 -1.8446540000 
932.80 	 224.9797000 	 1.772050 	 -0.8816115000 	 -1.8424380000 
933.00 	 224.9797000 	 1.772050 	 -0.8848031000 	 -1.8445550000 
933.20 	 224.9797000 	 1.772075 	 -0.8820788000 	 -1.8424830000 
933.40 	 224.9797000 	 1.772075 	 -0.8847618000 	 -1.8444470000 
933.60 	 224.9797000 	 1.772125 	 -0.8819167000 	 -1.8424420000 
933.80 	 224.9829000 	 1.772125 	 -0.8846219000 	 -1.8443490000 
934.00 	 224.9877000 	 1.772100 	 -0.8821074000 	 -1.8425080000 
934.20 	 224.9908000 	 1.772100 	 -0.8847396000 	 -1.8444860000 
934.40 	 224.9908000 	 1.772100 	 -0.8824825000 	 -1.8428070000 
934.60 	 224.9956000 	 1.772100 	 -0.8846156000 	 -1.8443580000 
934.80 	 224.9940000 	 1.772100 	 -0.8823426000 	 -1.8428990000 
935.00 	 224.9956000 	 1.772100 	 -0.8844344000 	 -1.8440280000 
935.20 	 224.9956000 	 1.772100 	 -0.8824189000 	 -1.8429180000 
935.40 	 224.9956000 	 1.772100 	 -0.8844566000 	 -1.8440470000 
935.60 	 224.9972000 	 1.772100 	 -0.8825747000 	 -1.8429630000 
935.80 	 224.9988000 	 1.772100 	 -0.8841515000 	 -1.8438050000 
936.00 	 225.0052000 	 1.772100 	 -0.8825080000 	 -1.8431890000 
936.20 	 225.0067000 	 1.772100 	 -0.8841674000 	 -1.8437040000 
936.40 	 225.0036000 	 1.772100 	 -0.8829498000 	 -1.8434680000 
936.60 	 224.9988000 	 1.772100 	 -0.8838208000 	 -1.8434910000 
936.80 	 224.9908000 	 1.772100 	 -0.8831437000 	 -1.8437580000 
937.00 	 224.9877000 	 1.772100 	 -0.8834712000 	 -1.8433510000 
937.20 	 224.9813000 	 1.772100 	 -0.8832359000 	 -1.8436650000 
937.40 	 224.9813000 	 1.772125 	 -0.8836778000 	 -1.8433860000 
937.60 	 224.9797000 	 1.772150 	 -0.8834362000 	 -1.8436500000 
937.80 	 224.9829000 	 1.772150 	 -0.8835093000 	 -1.8431120000 
938.00 	 224.9829000 	 1.772150 	 -0.8833885000 	 -1.8437160000 
938.20 	 224.9829000 	 1.772150 	 -0.8835824000 	 -1.8431090000 
938.40 	 224.9829000 	 1.772175 	 -0.8834457000 	 -1.8437800000 
938.60 	 224.9829000 	 1.772175 	 -0.8837350000 	 -1.8431120000 
938.80 	 224.9797000 	 1.772225 	 -0.8835952000 	 -1.8437130000 
939.00 	 224.9797000 	 1.772200 	 -0.8833821000 	 -1.8431730000 
939.20 	 224.9797000 	 1.772200 	 -0.8840020000 	 -1.8440280000 
939.40 	 224.9797000 	 1.772225 	 -0.8833535000 	 -1.8429310000 
939.60 	 224.9797000 	 1.772225 	 -0.8840783000 	 -1.8442190000 
939.80 	 224.9829000 	 1.772250 	 -0.8828640000 	 -1.8427910000 
940.00 	 224.9877000 	 1.772275 	 -0.8841133000 	 -1.8441930000 
940.20 	 224.9908000 	 1.772250 	 -0.8832264000 	 -1.8425750000 
940.40 	 224.9956000 	 1.772250 	 -0.8842850000 	 -1.8442090000 
940.60 	 224.9908000 	 1.772250 	 -0.8830674000 	 -1.8424450000 
940.80 	 224.9908000 	 1.772250 	 -0.8843867000 	 -1.8442120000 
941.00 	 224.9908000 	 1.772250 	 -0.8830357000 	 -1.8423490000 
941.20 	 224.9908000 	 1.772250 	 -0.8845234000 	 -1.8444980000 
941.40 	 224.9956000 	 1.772250 	 -0.8828576000 	 -1.8423720000 
941.60 	 224.9988000 	 1.772250 	 -0.8845520000 	 -1.8445590000 
941.80 	 225.0036000 	 1.772250 	 -0.8826955000 	 -1.8423180000 
942.00 	 225.0067000 	 1.772250 	 -0.8849144000 	 -1.8447880000 
942.20 	 225.0036000 	 1.772250 	 -0.8823840000 	 -1.8421620000 
942.40 	 225.0036000 	 1.772250 	 -0.8848540000 	 -1.8448160000 
942.60 	 224.9956000 	 1.772250 	 -0.8824762000 	 -1.8421110000 
942.80 	 224.9908000 	 1.772250 	 -0.8853118000 	 -1.8450860000 
943.00 	 224.9877000 	 1.772250 	 -0.8821678000 	 -1.8419650000 
943.20 	 224.9893000 	 1.772250 	 -0.8853944000 	 -1.8450200000 
943.40 	 224.9924000 	 1.772250 	 -0.8821647000 	 -1.8418280000 
943.60 	 224.9956000 	 1.772250 	 -0.8854707000 	 -1.8450860000 
943.80 	 224.9988000 	 1.772250 	 -0.8819898000 	 -1.8417640000 
944.00 	 225.0036000 	 1.772250 	 -0.8854739000 	 -1.8452490000 
944.20 	 225.0036000 	 1.772250 	 -0.8819485000 	 -1.8418180000 
944.40 	 225.0036000 	 1.772250 	 -0.8856996000 	 -1.8451720000 
944.60 	 224.9988000 	 1.772250 	 -0.8818499000 	 -1.8417680000 
944.80 	 224.9988000 	 1.772250 	 -0.8856933000 	 -1.8452610000 
945.00 	 224.9988000 	 1.772250 	 -0.8818913000 	 -1.8417550000 
945.20 	 224.9956000 	 1.772250 	 -0.8857727000 	 -1.8452870000 
945.40 	 224.9908000 	 1.772250 	 -0.8817895000 	 -1.8417770000 
945.60 	 224.9877000 	 1.772250 	 -0.8858967000 	 -1.8452770000 
945.80 	 224.9877000 	 1.772250 	 -0.8817768000 	 -1.8416880000 
946.00 	 224.9829000 	 1.772250 	 -0.8855407000 	 -1.8452640000 
946.20 	 224.9829000 	 1.772250 	 -0.8818277000 	 -1.8417610000 
946.40 	 224.9877000 	 1.772275 	 -0.8856742000 	 -1.8451820000 
946.60 	 224.9877000 	 1.772275 	 -0.8817514000 	 -1.8418180000 
946.80 	 224.9908000 	 1.772300 	 -0.8857219000 	 -1.8453340000 
947.00 	 224.9908000 	 1.772325 	 -0.8818086000 	 -1.8418850000 
947.20 	 224.9908000 	 1.772300 	 -0.8856869000 	 -1.8451880000 
947.40 	 224.9908000 	 1.772300 	 -0.8818690000 	 -1.8418920000 
947.60 	 224.9908000 	 1.772300 	 -0.8857536000 	 -1.8451060000 
947.80 	 224.9908000 	 1.772300 	 -0.8818118000 	 -1.8417170000 
948.00 	 224.9908000 	 1.772300 	 -0.8856392000 	 -1.8452420000 
948.20 	 224.9877000 	 1.772300 	 -0.8816974000 	 -1.8417930000 
948.40 	 224.9877000 	 1.772300 	 -0.8855629000 	 -1.8449750000 
948.60 	 224.9877000 	 1.772300 	 -0.8819580000 	 -1.8417870000 
948.80 	 224.9877000 	 1.772300 	 -0.8855693000 	 -1.8451440000 
949.00 	 224.9877000 	 1.772300 	 -0.8817577000 	 -1.8419810000 
949.20 	 224.9893000 	 1.772300 	 -0.8854802000 	 -1.8451340000 
949.40 	 224.9893000 	 1.772325 	 -0.8818372000 	 -1.8419330000 
949.60 	 224.9893000 	 1.772300 	 -0.8855311000 	 -1.8451370000 
949.80 	 224.9893000 	 1.772300 	 -0.8817069000 	 -1.8418120000 
950.00 	 224.9877000 	 1.772300 	 -0.8854167000 	 -1.8450930000 
950.20 	 224.9845000 	 1.772300 	 -0.8818404000 	 -1.8419230000 
950.40 	 224.9829000 	 1.772300 	 -0.8854453000 	 -1.8450230000 
950.60 	 224.9829000 	 1.772300 	 -0.8816242000 	 -1.8419080000 
950.80 	 224.9877000 	 1.772300 	 -0.8856297000 	 -1.8451020000 
951.00 	 224.9829000 	 1.772300 	 -0.8819675000 	 -1.8418660000 
951.20 	 224.9829000 	 1.772300 	 -0.8855693000 	 -1.8449530000 
951.40 	 224.9797000 	 1.772300 	 -0.8819835000 	 -1.8421360000 
951.60 	 224.9749000 	 1.772325 	 -0.8855152000 	 -1.8448730000 
951.80 	 224.9749000 	 1.772350 	 -0.8818404000 	 -1.8418920000 
952.00 	 224.9749000 	 1.772375 	 -0.8853149000 	 -1.8448830000 
952.20 	 224.9718000 	 1.772375 	 -0.8820375000 	 -1.8419140000 
952.40 	 224.9718000 	 1.772375 	 -0.8855883000 	 -1.8447910000 
952.60 	 224.9718000 	 1.772400 	 -0.8819739000 	 -1.8421270000 
952.80 	 224.9718000 	 1.772425 	 -0.8856201000 	 -1.8449120000 
953.00 	 224.9749000 	 1.772425 	 -0.8818595000 	 -1.8420920000 
953.20 	 224.9718000 	 1.772475 	 -0.8854421000 	 -1.8449150000 
953.40 	 224.9749000 	 1.772450 	 -0.8819199000 	 -1.8419110000 
953.60 	 224.9749000 	 1.772475 	 -0.8853690000 	 -1.8449240000 
953.80 	 224.9718000 	 1.772500 	 -0.8819262000 	 -1.8420510000 
954.00 	 224.9749000 	 1.772500 	 -0.8856010000 	 -1.8449850000 
954.20 	 224.9749000 	 1.772500 	 -0.8818817000 	 -1.8419460000 
954.40 	 224.9861000 	 1.772525 	 -0.8853562000 	 -1.8447050000 
954.60 	 224.9908000 	 1.772550 	 -0.8823013000 	 -1.8423780000 
954.80 	 224.9988000 	 1.772575 	 -0.8853181000 	 -1.8445080000 
955.00 	 225.0036000 	 1.772575 	 -0.8822346000 	 -1.8424800000 
955.20 	 225.0052000 	 1.772550 	 -0.8851115000 	 -1.8444350000 
955.40 	 225.0067000 	 1.772550 	 -0.8822600000 	 -1.8426160000 
955.60 	 225.0067000 	 1.772550 	 -0.8850924000 	 -1.8445240000 
955.80 	 225.0067000 	 1.772550 	 -0.8822632000 	 -1.8423490000 
956.00 	 225.0115000 	 1.772550 	 -0.8851941000 	 -1.8446730000 
956.20 	 225.0131000 	 1.772550 	 -0.8823299000 	 -1.8425340000 
956.40 	 225.0147000 	 1.772550 	 -0.8851941000 	 -1.8445430000 
956.60 	 225.0179000 	 1.772550 	 -0.8823935000 	 -1.8426070000 
956.80 	 225.0226000 	 1.772550 	 -0.8850765000 	 -1.8443740000 
957.00 	 225.0242000 	 1.772550 	 -0.8824857000 	 -1.8425370000 
957.20 	 225.0226000 	 1.772550 	 -0.8850956000 	 -1.8445750000 
957.40 	 225.0195000 	 1.772550 	 -0.8825811000 	 -1.8427850000 
957.60 	 225.0147000 	 1.772550 	 -0.8849208000 	 -1.8442220000 
957.80 	 225.0147000 	 1.772550 	 -0.8826351000 	 -1.8429060000 
958.00 	 225.0147000 	 1.772550 	 -0.8850701000 	 -1.8444380000 
958.20 	 225.0179000 	 1.772550 	 -0.8826192000 	 -1.8427880000 
958.40 	 225.0179000 	 1.772550 	 -0.8852863000 	 -1.8444350000 
958.60 	 225.0195000 	 1.772500 	 -0.8823554000 	 -1.8424570000 
958.80 	 225.0179000 	 1.772500 	 -0.8849271000 	 -1.8441870000 
959.00 	 225.0179000 	 1.772500 	 -0.8826987000 	 -1.8427180000 
959.20 	 225.0147000 	 1.772500 	 -0.8850448000 	 -1.8440820000 
959.40 	 225.0131000 	 1.772475 	 -0.8825970000 	 -1.8427180000 
959.60 	 225.0147000 	 1.772450 	 -0.8846951000 	 -1.8440020000 
959.80 	 225.0147000 	 1.772450 	 -0.8829975000 	 -1.8429600000 
960.00 	 225.0147000 	 1.772450 	 -0.8848190000 	 -1.8439040000 
960.20 	 225.0179000 	 1.772450 	 -0.8829944000 	 -1.8430170000 
960.40 	 225.0226000 	 1.772450 	 -0.8846919000 	 -1.8440980000 
960.60 	 225.0179000 	 1.772425 	 -0.8830706000 	 -1.8430680000 
960.80 	 225.0147000 	 1.772400 	 -0.8845838000 	 -1.8439040000 
961.00 	 225.0115000 	 1.772400 	 -0.8829625000 	 -1.8428990000 
961.20 	 225.0036000 	 1.772400 	 -0.8848000000 	 -1.8439100000 
961.40 	 224.9988000 	 1.772400 	 -0.8829530000 	 -1.8429570000 
961.60 	 224.9988000 	 1.772400 	 -0.8848000000 	 -1.8438940000 
961.80 	 224.9988000 	 1.772400 	 -0.8827782000 	 -1.8430010000 
962.00 	 225.0036000 	 1.772400 	 -0.8847523000 	 -1.8439100000 
962.20 	 225.0004000 	 1.772400 	 -0.8831819000 	 -1.8430170000 
962.40 	 225.0020000 	 1.772400 	 -0.8847396000 	 -1.8439770000 
962.60 	 224.9988000 	 1.772400 	 -0.8831978000 	 -1.8431380000 
962.80 	 224.9988000 	 1.772400 	 -0.8844821000 	 -1.8438050000 
963.00 	 224.9956000 	 1.772400 	 -0.8829721000 	 -1.8429060000 
963.20 	 224.9956000 	 1.772400 	 -0.8843644000 	 -1.8438940000 
963.40 	 224.9956000 	 1.772400 	 -0.8828068000 	 -1.8429250000 
963.60 	 224.9956000 	 1.772400 	 -0.8845933000 	 -1.8439710000 
963.80 	 224.9908000 	 1.772400 	 -0.8825747000 	 -1.8427910000 
964.00 	 224.9893000 	 1.772400 	 -0.8846378000 	 -1.8439130000 
964.20 	 224.9877000 	 1.772400 	 -0.8827718000 	 -1.8428230000 
964.40 	 224.9829000 	 1.772400 	 -0.8847173000 	 -1.8438340000 
964.60 	 224.9829000 	 1.772400 	 -0.8829975000 	 -1.8431730000 
964.80 	 224.9829000 	 1.772400 	 -0.8848254000 	 -1.8441200000 
965.00 	 224.9877000 	 1.772400 	 -0.8829148000 	 -1.8429370000 
965.20 	 224.9877000 	 1.772400 	 -0.8847427000 	 -1.8441490000 
965.40 	 224.9877000 	 1.772400 	 -0.8828099000 	 -1.8429310000 
965.60 	 224.9893000 	 1.772400 	 -0.8847364000 	 -1.8440660000 
965.80 	 224.9908000 	 1.772400 	 -0.8828958000 	 -1.8429950000 
966.00 	 224.9877000 	 1.772400 	 -0.8848699000 	 -1.8440660000 
966.20 	 224.9877000 	 1.772400 	 -0.8829975000 	 -1.8429410000 
966.40 	 224.9908000 	 1.772400 	 -0.8847587000 	 -1.8442540000 
966.60 	 224.9908000 	 1.772400 	 -0.8828068000 	 -1.8428200000 
966.80 	 224.9908000 	 1.772400 	 -0.8849875000 	 -1.8441070000 
967.00 	 224.9924000 	 1.772400 	 -0.8828545000 	 -1.8428870000 
967.20 	 224.9924000 	 1.772400 	 -0.8847873000 	 -1.8441010000 
967.40 	 224.9956000 	 1.772400 	 -0.8827686000 	 -1.8428550000 
967.60 	 224.9908000 	 1.772400 	 -0.8848413000 	 -1.8440600000 
967.80 	 224.9877000 	 1.772400 	 -0.8827464000 	 -1.8428900000 
968.00 	 224.9829000 	 1.772400 	 -0.8849112000 	 -1.8440760000 
968.20 	 224.9829000 	 1.772400 	 -0.8827623000 	 -1.8427880000 
968.40 	 224.9797000 	 1.772400 	 -0.8850193000 	 -1.8441170000 
968.60 	 224.9797000 	 1.772400 	 -0.8826701000 	 -1.8427240000 
968.80 	 224.9829000 	 1.772400 	 -0.8852164000 	 -1.8442410000 
969.00 	 224.9877000 	 1.772400 	 -0.8825271000 	 -1.8425460000 
969.20 	 224.9877000 	 1.772400 	 -0.8850352000 	 -1.8444470000 
969.40 	 224.9877000 	 1.772400 	 -0.8827496000 	 -1.8427180000 
969.60 	 224.9877000 	 1.772400 	 -0.8850257000 	 -1.8444280000 
969.80 	 224.9877000 	 1.772400 	 -0.8826764000 	 -1.8425810000 
970.00 	 224.9877000 	 1.772400 	 -0.8852577000 	 -1.8445140000 
970.20 	 224.9877000 	 1.772400 	 -0.8824952000 	 -1.8426200000 
970.40 	 224.9877000 	 1.772400 	 -0.8851846000 	 -1.8444670000 
970.60 	 224.9829000 	 1.772400 	 -0.8824825000 	 -1.8426160000 
970.80 	 224.9797000 	 1.772400 	 -0.8850797000 	 -1.8443270000 
971.00 	 224.9749000 	 1.772400 	 -0.8825080000 	 -1.8425340000 
971.20 	 224.9749000 	 1.772400 	 -0.8850448000 	 -1.8444540000 
971.40 	 224.9749000 	 1.772400 	 -0.8824857000 	 -1.8427590000 
971.60 	 224.9749000 	 1.772425 	 -0.8849017000 	 -1.8443240000 
971.80 	 224.9749000 	 1.772450 	 -0.8825843000 	 -1.8427370000 
972.00 	 224.9734000 	 1.772450 	 -0.8849748000 	 -1.8443170000 
972.20 	 224.9718000 	 1.772450 	 -0.8825429000 	 -1.8427820000 
972.40 	 224.9718000 	 1.772475 	 -0.8850638000 	 -1.8443490000 
972.60 	 224.9718000 	 1.772500 	 -0.8826160000 	 -1.8428550000 
972.80 	 224.9718000 	 1.772525 	 -0.8849080000 	 -1.8443110000 
973.00 	 224.9718000 	 1.772550 	 -0.8824984000 	 -1.8427530000 
973.20 	 224.9702000 	 1.772550 	 -0.8847459000 	 -1.8440180000 
973.40 	 224.9670000 	 1.772575 	 -0.8828099000 	 -1.8431060000 
973.60 	 224.9670000 	 1.772600 	 -0.8846028000 	 -1.8441230000 
973.80 	 224.9638000 	 1.772625 	 -0.8828894000 	 -1.8429280000 
974.00 	 224.9638000 	 1.772625 	 -0.8847809000 	 -1.8441550000 
974.20 	 224.9606000 	 1.772675 	 -0.8827273000 	 -1.8430070000 
974.40 	 224.9638000 	 1.772675 	 -0.8848413000 	 -1.8441870000 
974.60 	 224.9638000 	 1.772700 	 -0.8826065000 	 -1.8427720000 
974.80 	 224.9638000 	 1.772725 	 -0.8848922000 	 -1.8444320000 
975.00 	 224.9638000 	 1.772750 	 -0.8825048000 	 -1.8427820000 
975.20 	 224.9670000 	 1.772775 	 -0.8850543000 	 -1.8443900000 
975.40 	 224.9670000 	 1.772775 	 -0.8826955000 	 -1.8427470000 
975.60 	 224.9718000 	 1.772800 	 -0.8848159000 	 -1.8440950000 
975.80 	 224.9734000 	 1.772825 	 -0.8827146000 	 -1.8428070000 
976.00 	 224.9749000 	 1.772850 	 -0.8849780000 	 -1.8443740000 
976.20 	 224.9797000 	 1.772875 	 -0.8826733000 	 -1.8428360000 
976.40 	 224.9829000 	 1.772850 	 -0.8851783000 	 -1.8444120000 
976.60 	 224.9877000 	 1.772850 	 -0.8826669000 	 -1.8428070000 
976.80 	 224.9908000 	 1.772850 	 -0.8851464000 	 -1.8441170000 
977.00 	 224.9988000 	 1.772850 	 -0.8829689000 	 -1.8429340000 
977.20 	 225.0067000 	 1.772850 	 -0.8849716000 	 -1.8440090000 
977.40 	 225.0131000 	 1.772850 	 -0.8832200000 	 -1.8431700000 
977.60 	 225.0210000 	 1.772850 	 -0.8848286000 	 -1.8441230000 
977.80 	 225.0258000 	 1.772850 	 -0.8830802000 	 -1.8429470000 
978.00 	 225.0306000 	 1.772850 	 -0.8851051000 	 -1.8441300000 
978.20 	 225.0306000 	 1.772850 	 -0.8829339000 	 -1.8428450000 
978.40 	 225.0306000 	 1.772850 	 -0.8848286000 	 -1.8440120000 
978.60 	 225.0306000 	 1.772850 	 -0.8830738000 	 -1.8429150000 
978.80 	 225.0338000 	 1.772850 	 -0.8850002000 	 -1.8440470000 
979.00 	 225.0306000 	 1.772850 	 -0.8828799000 	 -1.8427340000 
979.20 	 225.0338000 	 1.772850 	 -0.8851337000 	 -1.8442600000 
979.40 	 225.0338000 	 1.772800 	 -0.8827941000 	 -1.8426900000 
979.60 	 225.0338000 	 1.772800 	 -0.8852768000 	 -1.8443840000 
979.80 	 225.0306000 	 1.772775 	 -0.8828004000 	 -1.8426290000 
980.00 	 225.0274000 	 1.772750 	 -0.8851178000 	 -1.8443170000 
980.20 	 225.0242000 	 1.772750 	 -0.8828195000 	 -1.8428290000 
980.40 	 225.0226000 	 1.772700 	 -0.8853181000 	 -1.8444890000 
980.60 	 225.0179000 	 1.772700 	 -0.8824889000 	 -1.8424540000 
980.80 	 225.0147000 	 1.772700 	 -0.8856551000 	 -1.8445460000 
981.00 	 225.0147000 	 1.772700 	 -0.8826415000 	 -1.8423240000 
981.20 	 225.0179000 	 1.772700 	 -0.8853372000 	 -1.8445170000 
981.40 	 225.0226000 	 1.772675 	 -0.8825715000 	 -1.8423400000 
981.60 	 225.0258000 	 1.772650 	 -0.8855216000 	 -1.8444820000 
981.80 	 225.0258000 	 1.772650 	 -0.8824952000 	 -1.8423140000 
982.00 	 225.0226000 	 1.772650 	 -0.8855025000 	 -1.8445590000 
982.20 	 225.0179000 	 1.772650 	 -0.8825429000 	 -1.8425180000 
982.40 	 225.0131000 	 1.772625 	 -0.8852768000 	 -1.8444600000 
982.60 	 225.0115000 	 1.772600 	 -0.8825684000 	 -1.8426640000 
982.80 	 225.0067000 	 1.772600 	 -0.8852164000 	 -1.8445050000 
983.00 	 225.0067000 	 1.772575 	 -0.8824221000 	 -1.8425340000 
983.20 	 225.0067000 	 1.772600 	 -0.8853054000 	 -1.8444470000 
983.40 	 225.0067000 	 1.772600 	 -0.8825175000 	 -1.8426070000 
983.60 	 225.0036000 	 1.772600 	 -0.8852832000 	 -1.8446000000 
983.80 	 225.0036000 	 1.772600 	 -0.8825334000 	 -1.8424860000 
984.00 	 224.9988000 	 1.772600 	 -0.8853436000 	 -1.8445550000 
984.20 	 224.9988000 	 1.772600 	 -0.8825970000 	 -1.8427690000 
984.40 	 224.9956000 	 1.772600 	 -0.8849525000 	 -1.8443170000 
984.60 	 224.9956000 	 1.772600 	 -0.8826828000 	 -1.8428800000 
984.80 	 224.9956000 	 1.772600 	 -0.8848476000 	 -1.8440820000 
985.00 	 224.9956000 	 1.772600 	 -0.8829721000 	 -1.8429340000 
985.20 	 224.9908000 	 1.772600 	 -0.8849652000 	 -1.8441230000 
985.40 	 224.9908000 	 1.772600 	 -0.8832709000 	 -1.8430740000 
985.60 	 224.9908000 	 1.772600 	 -0.8845488000 	 -1.8436050000 
985.80 	 224.9908000 	 1.772600 	 -0.8833504000 	 -1.8432900000 
986.00 	 224.9908000 	 1.772600 	 -0.8844249000 	 -1.8437040000 
986.20 	 224.9908000 	 1.772600 	 -0.8835856000 	 -1.8435730000 
986.40 	 224.9877000 	 1.772600 	 -0.8844153000 	 -1.8437130000 
986.60 	 224.9861000 	 1.772600 	 -0.8834680000 	 -1.8435290000 
986.80 	 224.9829000 	 1.772600 	 -0.8841419000 	 -1.8436020000 
987.00 	 224.9829000 	 1.772600 	 -0.8835888000 	 -1.8435320000 
987.20 	 224.9877000 	 1.772600 	 -0.8840879000 	 -1.8433670000 
987.40 	 224.9877000 	 1.772600 	 -0.8840020000 	 -1.8438590000 
987.60 	 224.9908000 	 1.772600 	 -0.8839480000 	 -1.8432270000 
987.80 	 224.9924000 	 1.772600 	 -0.8838908000 	 -1.8439010000 
988.00 	 224.9956000 	 1.772600 	 -0.8838145000 	 -1.8432970000 
988.20 	 224.9956000 	 1.772600 	 -0.8838717000 	 -1.8439070000 
988.40 	 224.9908000 	 1.772600 	 -0.8836396000 	 -1.8430200000 
988.60 	 224.9908000 	 1.772600 	 -0.8840529000 	 -1.8440760000 
988.80 	 224.9829000 	 1.772600 	 -0.8837350000 	 -1.8431220000 
989.00 	 224.9797000 	 1.772600 	 -0.8841674000 	 -1.8440150000 
989.20 	 224.9797000 	 1.772600 	 -0.8838844000 	 -1.8433410000 
989.40 	 224.9765000 	 1.772600 	 -0.8839734000 	 -1.8438880000 
989.60 	 224.9797000 	 1.772600 	 -0.8840084000 	 -1.8432620000 
989.80 	 224.9797000 	 1.772600 	 -0.8837764000 	 -1.8437670000 
990.00 	 224.9797000 	 1.772600 	 -0.8842151000 	 -1.8434430000 
990.20 	 224.9797000 	 1.772600 	 -0.8839130000 	 -1.8438750000 
990.40 	 224.9749000 	 1.772600 	 -0.8840593000 	 -1.8431700000 
990.60 	 224.9718000 	 1.772625 	 -0.8839639000 	 -1.8438970000 
990.80 	 224.9718000 	 1.772650 	 -0.8839353000 	 -1.8430930000 
991.00 	 224.9670000 	 1.772650 	 -0.8840370000 	 -1.8440250000 
991.20 	 224.9670000 	 1.772675 	 -0.8838781000 	 -1.8432110000 
991.40 	 224.9670000 	 1.772700 	 -0.8841451000 	 -1.8439580000 
991.60 	 224.9670000 	 1.772725 	 -0.8836269000 	 -1.8431000000 
991.80 	 224.9670000 	 1.772750 	 -0.8842595000 	 -1.8441740000 
992.00 	 224.9670000 	 1.772775 	 -0.8834298000 	 -1.8428480000 
992.20 	 224.9718000 	 1.772800 	 -0.8842118000 	 -1.8441640000 
992.40 	 224.9718000 	 1.772800 	 -0.8835761000 	 -1.8430110000 
992.60 	 224.9718000 	 1.772825 	 -0.8843327000 	 -1.8442850000 
992.80 	 224.9718000 	 1.772850 	 -0.8833154000 	 -1.8428830000 
993.00 	 224.9670000 	 1.772875 	 -0.8845488000 	 -1.8443710000 
993.20 	 224.9638000 	 1.772900 	 -0.8832677000 	 -1.8428170000 
993.40 	 224.9670000 	 1.772925 	 -0.8846442000 	 -1.8445780000 
993.60 	 224.9670000 	 1.772925 	 -0.8831756000 	 -1.8426450000 
993.80 	 224.9670000 	 1.772950 	 -0.8844916000 	 -1.8444790000 
994.00 	 224.9718000 	 1.772975 	 -0.8833345000 	 -1.8426900000 
994.20 	 224.9718000 	 1.772975 	 -0.8844471000 	 -1.8442060000 
994.40 	 224.9718000 	 1.773025 	 -0.8834680000 	 -1.8426480000 
994.60 	 224.9718000 	 1.773025 	 -0.8841642000 	 -1.8441070000 
994.80 	 224.9670000 	 1.773050 	 -0.8834267000 	 -1.8429850000 
995.00 	 224.9718000 	 1.773075 	 -0.8842437000 	 -1.8440630000 
995.20 	 224.9749000 	 1.773075 	 -0.8834839000 	 -1.8427400000 
995.40 	 224.9829000 	 1.773125 	 -0.8841133000 	 -1.8441010000 
995.60 	 224.9877000 	 1.773100 	 -0.8837032000 	 -1.8430490000 
995.80 	 224.9956000 	 1.773100 	 -0.8844503000 	 -1.8442220000 
996.00 	 224.9972000 	 1.773100 	 -0.8836715000 	 -1.8430870000 
996.20 	 225.0036000 	 1.773100 	 -0.8844598000 	 -1.8442690000 
996.40 	 225.0067000 	 1.773100 	 -0.8834870000 	 -1.8427470000 
996.60 	 225.0115000 	 1.773100 	 -0.8845901000 	 -1.8443650000 
996.80 	 225.0147000 	 1.773100 	 -0.8835475000 	 -1.8426480000 
997.00 	 225.0179000 	 1.773100 	 -0.8848349000 	 -1.8444760000 
997.20 	 225.0210000 	 1.773100 	 -0.8830452000 	 -1.8425210000 
997.40 	 225.0226000 	 1.773100 	 -0.8849017000 	 -1.8445140000 
997.60 	 225.0258000 	 1.773100 	 -0.8830293000 	 -1.8422990000 
997.80 	 225.0306000 	 1.773100 	 -0.8851783000 	 -1.8447970000 
998.00 	 225.0338000 	 1.773100 	 -0.8828004000 	 -1.8423240000 
998.20 	 225.0306000 	 1.773100 	 -0.8852323000 	 -1.8448230000 
998.40 	 225.0242000 	 1.773100 	 -0.8828385000 	 -1.8423180000 
998.60 	 225.0179000 	 1.773100 	 -0.8852513000 	 -1.8447590000 
998.80 	 225.0147000 	 1.773050 	 -0.8830102000 	 -1.8422920000 
999.00 	 225.0147000 	 1.773050 	 -0.8851369000 	 -1.8448100000 
999.20 	 225.0147000 	 1.773050 	 -0.8829339000 	 -1.8423560000 
999.40 	 225.0179000 	 1.773050 	 -0.8851655000 	 -1.8449880000 
999.60 	 225.0226000 	 1.773025 	 -0.8829435000 	 -1.8424000000 
999.80 	 225.0258000 	 1.773000 	 -0.8852577000 	 -1.8449690000 
1000.00 	 225.0258000 	 1.773000 	 -0.8829117000 	 -1.8423810000 
1000.20 	 225.0258000 	 1.773000 	 -0.8852863000 	 -1.8448540000 
1000.40 	 225.0258000 	 1.773000 	 -0.8827019000 	 -1.8422670000 
1000.60 	 225.0226000 	 1.772975 	 -0.8852069000 	 -1.8449430000 
1000.80 	 225.0210000 	 1.772950 	 -0.8829944000 	 -1.8422640000 
1001.00 	 225.0179000 	 1.772950 	 -0.8853976000 	 -1.8448930000 
1001.20 	 225.0179000 	 1.772950 	 -0.8826923000 	 -1.8422250000 
1001.40 	 225.0179000 	 1.772950 	 -0.8854993000 	 -1.8450420000 
1001.60 	 225.0147000 	 1.772925 	 -0.8827527000 	 -1.8422600000 
1001.80 	 225.0147000 	 1.772900 	 -0.8854198000 	 -1.8451210000 
1002.00 	 225.0147000 	 1.772900 	 -0.8825397000 	 -1.8421590000 
1002.20 	 225.0115000 	 1.772900 	 -0.8855247000 	 -1.8451250000 
1002.40 	 225.0067000 	 1.772900 	 -0.8823522000 	 -1.8422480000 
1002.60 	 225.0052000 	 1.772900 	 -0.8855756000 	 -1.8452710000 
1002.80 	 225.0036000 	 1.772900 	 -0.8823681000 	 -1.8421680000 
1003.00 	 224.9988000 	 1.772900 	 -0.8856137000 	 -1.8452300000 
1003.20 	 224.9988000 	 1.772900 	 -0.8825493000 	 -1.8421360000 
1003.40 	 225.0020000 	 1.772900 	 -0.8855724000 	 -1.8452770000 
1003.60 	 224.9988000 	 1.772900 	 -0.8824221000 	 -1.8421080000 
1003.80 	 225.0004000 	 1.772900 	 -0.8854802000 	 -1.8452490000 
1004.00 	 225.0036000 	 1.772900 	 -0.8822791000 	 -1.8421330000 
1004.20 	 225.0036000 	 1.772900 	 -0.8852832000 	 -1.8451250000 
1004.40 	 225.0036000 	 1.772900 	 -0.8823522000 	 -1.8419710000 
1004.60 	 224.9972000 	 1.772900 	 -0.8855152000 	 -1.8452610000 
1004.80 	 224.9956000 	 1.772900 	 -0.8819453000 	 -1.8420600000 
1005.00 	 224.9877000 	 1.772900 	 -0.8856551000 	 -1.8454360000 
1005.20 	 224.9829000 	 1.772900 	 -0.8819485000 	 -1.8419970000 
1005.40 	 224.9797000 	 1.772900 	 -0.8856583000 	 -1.8453660000 
1005.60 	 224.9765000 	 1.772900 	 -0.8820661000 	 -1.8418500000 
1005.80 	 224.9797000 	 1.772900 	 -0.8857505000 	 -1.8453470000 
1006.00 	 224.9797000 	 1.772900 	 -0.8820884000 	 -1.8418660000 
1006.20 	 224.9829000 	 1.772900 	 -0.8858013000 	 -1.8453530000 
1006.40 	 224.9877000 	 1.772900 	 -0.8819835000 	 -1.8419270000 
1006.60 	 224.9908000 	 1.772900 	 -0.8857028000 	 -1.8453500000 
1006.80 	 224.9908000 	 1.772900 	 -0.8820629000 	 -1.8418600000 
1007.00 	 224.9908000 	 1.772900 	 -0.8859348000 	 -1.8454330000 
1007.20 	 224.9908000 	 1.772900 	 -0.8819898000 	 -1.8419810000 
1007.40 	 224.9877000 	 1.772900 	 -0.8858585000 	 -1.8452070000 
1007.60 	 224.9877000 	 1.772900 	 -0.8819262000 	 -1.8419230000 
1007.80 	 224.9829000 	 1.772900 	 -0.8858172000 	 -1.8451470000 
1008.00 	 224.9797000 	 1.772900 	 -0.8820470000 	 -1.8421750000 
1008.20 	 224.9718000 	 1.772900 	 -0.8857377000 	 -1.8451500000 
1008.40 	 224.9670000 	 1.772900 	 -0.8819835000 	 -1.8420470000 
1008.60 	 224.9670000 	 1.772900 	 -0.8856328000 	 -1.8449080000 
1008.80 	 224.9638000 	 1.772900 	 -0.8820089000 	 -1.8421300000 
1009.00 	 224.9702000 	 1.772950 	 -0.8854675000 	 -1.8449310000 
1009.20 	 224.9718000 	 1.772950 	 -0.8821233000 	 -1.8421590000 
1009.40 	 224.9749000 	 1.772975 	 -0.8854866000 	 -1.8450960000 
1009.60 	 224.9797000 	 1.773000 	 -0.8820851000 	 -1.8423140000 
1009.80 	 224.9813000 	 1.773000 	 -0.8856869000 	 -1.8449690000 
1010.00 	 224.9829000 	 1.773000 	 -0.8822091000 	 -1.8425970000 
1010.20 	 224.9797000 	 1.773025 	 -0.8855025000 	 -1.8447720000 
1010.40 	 224.9749000 	 1.773050 	 -0.8824126000 	 -1.8425970000 
1010.60 	 224.9718000 	 1.773050 	 -0.8849843000 	 -1.8444760000 
1010.80 	 224.9670000 	 1.773050 	 -0.8826065000 	 -1.8428040000 
1011.00 	 224.9638000 	 1.773075 	 -0.8850415000 	 -1.8446160000 
1011.20 	 224.9654000 	 1.773100 	 -0.8825143000 	 -1.8427530000 
1011.40 	 224.9670000 	 1.773125 	 -0.8851814000 	 -1.8446410000 
1011.60 	 224.9702000 	 1.773150 	 -0.8825811000 	 -1.8427310000 
1011.80 	 224.9670000 	 1.773175 	 -0.8849652000 	 -1.8442600000 
1012.00 	 224.9718000 	 1.773175 	 -0.8829784000 	 -1.8429720000 
1012.20 	 224.9670000 	 1.773200 	 -0.8847936000 	 -1.8441610000 
1012.40 	 224.9718000 	 1.773225 	 -0.8829212000 	 -1.8429340000 
1012.60 	 224.9718000 	 1.773250 	 -0.8847141000 	 -1.8441770000 
1012.80 	 224.9749000 	 1.773275 	 -0.8828290000 	 -1.8431000000 
1013.00 	 224.9749000 	 1.773275 	 -0.8850161000 	 -1.8441580000 
1013.20 	 224.9797000 	 1.773275 	 -0.8831120000 	 -1.8431660000 
1013.40 	 224.9829000 	 1.773300 	 -0.8848699000 	 -1.8441610000 
1013.60 	 224.9877000 	 1.773300 	 -0.8831946000 	 -1.8431820000 
1013.80 	 224.9877000 	 1.773300 	 -0.8849335000 	 -1.8437730000 
1014.00 	 224.9908000 	 1.773300 	 -0.8838113000 	 -1.8434910000 
1014.20 	 224.9956000 	 1.773300 	 -0.8846378000 	 -1.8438430000 
1014.40 	 224.9956000 	 1.773300 	 -0.8836206000 	 -1.8434720000 
1014.60 	 224.9956000 	 1.773300 	 -0.8843835000 	 -1.8433890000 
1014.80 	 224.9956000 	 1.773300 	 -0.8840974000 	 -1.8439770000 
1015.00 	 224.9988000 	 1.773300 	 -0.8842468000 	 -1.8431540000 
1015.20 	 224.9988000 	 1.773300 	 -0.8843263000 	 -1.8439390000 
1015.40 	 225.0036000 	 1.773300 	 -0.8842404000 	 -1.8433860000 
1015.60 	 225.0036000 	 1.773300 	 -0.8840148000 	 -1.8436430000 
1015.80 	 225.0067000 	 1.773300 	 -0.8843963000 	 -1.8435220000 
1016.00 	 225.0036000 	 1.773300 	 -0.8841292000 	 -1.8438400000 
1016.20 	 225.0036000 	 1.773300 	 -0.8842532000 	 -1.8432970000 
1016.40 	 225.0036000 	 1.773300 	 -0.8843644000 	 -1.8439800000 
1016.60 	 225.0036000 	 1.773300 	 -0.8840974000 	 -1.8433600000 
1016.80 	 225.0036000 	 1.773300 	 -0.8841419000 	 -1.8439360000 
1017.00 	 225.0067000 	 1.773300 	 -0.8841388000 	 -1.8430390000 
1017.20 	 225.0067000 	 1.773300 	 -0.8844662000 	 -1.8441930000 
1017.40 	 225.0036000 	 1.773300 	 -0.8841038000 	 -1.8432740000 
1017.60 	 224.9988000 	 1.773300 	 -0.8844376000 	 -1.8442410000 
1017.80 	 224.9988000 	 1.773300 	 -0.8839925000 	 -1.8430140000 
1018.00 	 224.9988000 	 1.773300 	 -0.8844376000 	 -1.8441870000 
1018.20 	 224.9956000 	 1.773300 	 -0.8840847000 	 -1.8430740000 
1018.40 	 224.9988000 	 1.773300 	 -0.8847141000 	 -1.8443200000 
1018.60 	 224.9956000 	 1.773300 	 -0.8837731000 	 -1.8428990000 
1018.80 	 224.9988000 	 1.773300 	 -0.8845552000 	 -1.8443110000 
1019.00 	 224.9956000 	 1.773300 	 -0.8837986000 	 -1.8429150000 
1019.20 	 224.9956000 	 1.773300 	 -0.8846124000 	 -1.8443140000 
1019.40 	 224.9908000 	 1.773300 	 -0.8839162000 	 -1.8429030000 
1019.60 	 224.9908000 	 1.773300 	 -0.8847459000 	 -1.8443550000 
1019.80 	 224.9908000 	 1.773300 	 -0.8835793000 	 -1.8428170000 
1020.00 	 224.9877000 	 1.773300 	 -0.8847396000 	 -1.8445490000 
1020.20 	 224.9877000 	 1.773300 	 -0.8836619000 	 -1.8428710000 
1020.40 	 224.9877000 	 1.773300 	 -0.8847459000 	 -1.8444190000 
1020.60 	 224.9877000 	 1.773300 	 -0.8836842000 	 -1.8426700000 
1020.80 	 224.9877000 	 1.773300 	 -0.8847173000 	 -1.8443010000 
1021.00 	 224.9829000 	 1.773300 	 -0.8838018000 	 -1.8429500000 
1021.20 	 224.9829000 	 1.773300 	 -0.8847332000 	 -1.8444160000 
1021.40 	 224.9797000 	 1.773325 	 -0.8839798000 	 -1.8430010000 
1021.60 	 224.9797000 	 1.773325 	 -0.8847014000 	 -1.8443240000 
1021.80 	 224.9797000 	 1.773350 	 -0.8840656000 	 -1.8429090000 
1022.00 	 224.9797000 	 1.773375 	 -0.8849430000 	 -1.8444190000 
1022.20 	 224.9797000 	 1.773350 	 -0.8837891000 	 -1.8428290000 
1022.40 	 224.9813000 	 1.773375 	 -0.8852800000 	 -1.8445910000 
1022.60 	 224.9797000 	 1.773375 	 -0.8836873000 	 -1.8426900000 
1022.80 	 224.9829000 	 1.773400 	 -0.8852895000 	 -1.8447880000 
1023.00 	 224.9829000 	 1.773425 	 -0.8835475000 	 -1.8425720000 
1023.20 	 224.9877000 	 1.773400 	 -0.8854039000 	 -1.8446320000 
1023.40 	 224.9877000 	 1.773400 	 -0.8836810000 	 -1.8426480000 
1023.60 	 224.9877000 	 1.773400 	 -0.8854389000 	 -1.8446670000 
1023.80 	 224.9877000 	 1.773400 	 -0.8837191000 	 -1.8427500000 
1024.00 	 224.9877000 	 1.773400 	 -0.8854008000 	 -1.8446380000 
1024.20 	 224.9877000 	 1.773400 	 -0.8837414000 	 -1.8425560000 
1024.40 	 224.9877000 	 1.773400 	 -0.8854230000 	 -1.8446130000 
1024.60 	 224.9908000 	 1.773400 	 -0.8837159000 	 -1.8425370000 
1024.80 	 224.9908000 	 1.773400 	 -0.8856805000 	 -1.8448930000 
1025.00 	 224.9908000 	 1.773400 	 -0.8835284000 	 -1.8425810000 
1025.20 	 224.9908000 	 1.773400 	 -0.8855788000 	 -1.8448260000 
1025.40 	 224.9908000 	 1.773400 	 -0.8834362000 	 -1.8424920000 
1025.60 	 224.9908000 	 1.773400 	 -0.8856837000 	 -1.8448700000 
1025.80 	 224.9908000 	 1.773400 	 -0.8834394000 	 -1.8423940000 
1026.00 	 224.9908000 	 1.773400 	 -0.8856614000 	 -1.8448000000 
1026.20 	 224.9988000 	 1.773400 	 -0.8836333000 	 -1.8425340000 
1026.40 	 224.9956000 	 1.773400 	 -0.8856678000 	 -1.8449180000 
1026.60 	 224.9956000 	 1.773400 	 -0.8832932000 	 -1.8421300000 
1026.80 	 224.9908000 	 1.773400 	 -0.8855724000 	 -1.8449850000 
1027.00 	 224.9893000 	 1.773400 	 -0.8835379000 	 -1.8424730000 
1027.20 	 224.9829000 	 1.773400 	 -0.8854039000 	 -1.8446730000 
1027.40 	 224.9797000 	 1.773425 	 -0.8834330000 	 -1.8425210000 
1027.60 	 224.9797000 	 1.773450 	 -0.8856456000 	 -1.8449880000 
1027.80 	 224.9749000 	 1.773475 	 -0.8830929000 	 -1.8423020000 
1028.00 	 224.9781000 	 1.773450 	 -0.8857982000 	 -1.8451280000 
1028.20 	 224.9797000 	 1.773450 	 -0.8831088000 	 -1.8422570000 
1028.40 	 224.9797000 	 1.773475 	 -0.8858204000 	 -1.8451440000 
1028.60 	 224.9797000 	 1.773500 	 -0.8832932000 	 -1.8422350000 
1028.80 	 224.9749000 	 1.773500 	 -0.8858013000 	 -1.8450070000 
1029.00 	 224.9749000 	 1.773500 	 -0.8832645000 	 -1.8422350000 
1029.20 	 224.9797000 	 1.773500 	 -0.8860270000 	 -1.8450480000 
1029.40 	 224.9797000 	 1.773525 	 -0.8832900000 	 -1.8423080000 
1029.60 	 224.9829000 	 1.773550 	 -0.8858776000 	 -1.8451790000 
1029.80 	 224.9877000 	 1.773550 	 -0.8832359000 	 -1.8423910000 
1030.00 	 224.9877000 	 1.773550 	 -0.8860493000 	 -1.8450360000 
1030.20 	 224.9877000 	 1.773550 	 -0.8837668000 	 -1.8424920000 
1030.40 	 224.9908000 	 1.773550 	 -0.8863640000 	 -1.8451250000 
1030.60 	 224.9893000 	 1.773550 	 -0.8835952000 	 -1.8423080000 
1030.80 	 224.9908000 	 1.773550 	 -0.8863195000 	 -1.8451980000 
1031.00 	 224.9908000 	 1.773550 	 -0.8835220000 	 -1.8423560000 
1031.20 	 224.9956000 	 1.773550 	 -0.8862050000 	 -1.8451600000 
1031.40 	 224.9956000 	 1.773550 	 -0.8838113000 	 -1.8422570000 
1031.60 	 224.9956000 	 1.773550 	 -0.8862082000 	 -1.8452490000 
1031.80 	 224.9940000 	 1.773550 	 -0.8836238000 	 -1.8424130000 
1032.00 	 224.9877000 	 1.773550 	 -0.8860397000 	 -1.8450070000 
1032.20 	 224.9861000 	 1.773550 	 -0.8837001000 	 -1.8423490000 
1032.40 	 224.9829000 	 1.773550 	 -0.8862209000 	 -1.8451560000 
1032.60 	 224.9829000 	 1.773550 	 -0.8836301000 	 -1.8421080000 
1032.80 	 224.9829000 	 1.773575 	 -0.8863640000 	 -1.8451880000 
1033.00 	 224.9829000 	 1.773600 	 -0.8833535000 	 -1.8421710000 
1033.20 	 224.9877000 	 1.773600 	 -0.8866024000 	 -1.8450960000 
1033.40 	 224.9877000 	 1.773600 	 -0.8831946000 	 -1.8420760000 
1033.60 	 224.9877000 	 1.773600 	 -0.8864148000 	 -1.8452930000 
1033.80 	 224.9877000 	 1.773600 	 -0.8832645000 	 -1.8420310000 
1034.00 	 224.9908000 	 1.773600 	 -0.8864244000 	 -1.8451370000 
1034.20 	 224.9908000 	 1.773600 	 -0.8834584000 	 -1.8422450000 
1034.40 	 224.9988000 	 1.773600 	 -0.8862209000 	 -1.8452840000 
1034.60 	 225.0036000 	 1.773600 	 -0.8834426000 	 -1.8421810000 
1034.80 	 225.0067000 	 1.773600 	 -0.8860906000 	 -1.8449470000 
1035.00 	 225.0115000 	 1.773600 	 -0.8837064000 	 -1.8424320000 
1035.20 	 225.0115000 	 1.773600 	 -0.8861033000 	 -1.8451060000 
1035.40 	 225.0067000 	 1.773600 	 -0.8837827000 	 -1.8424100000 
1035.60 	 225.0067000 	 1.773600 	 -0.8859730000 	 -1.8449880000 
1035.80 	 225.0052000 	 1.773600 	 -0.8837128000 	 -1.8424610000 
1036.00 	 225.0036000 	 1.773600 	 -0.8859825000 	 -1.8449560000 
1036.20 	 225.0004000 	 1.773600 	 -0.8837700000 	 -1.8423330000 
1036.40 	 224.9988000 	 1.773600 	 -0.8859952000 	 -1.8451660000 
1036.60 	 224.9988000 	 1.773600 	 -0.8835189000 	 -1.8422640000 
1036.80 	 224.9956000 	 1.773600 	 -0.8862050000 	 -1.8450990000 
1037.00 	 224.9956000 	 1.773600 	 -0.8834966000 	 -1.8423680000 
1037.20 	 224.9956000 	 1.773600 	 -0.8860588000 	 -1.8451150000 
1037.40 	 224.9956000 	 1.773600 	 -0.8833154000 	 -1.8423110000 
1037.60 	 224.9988000 	 1.773600 	 -0.8862941000 	 -1.8452010000 
1037.80 	 224.9988000 	 1.773600 	 -0.8835316000 	 -1.8421140000 
1038.00 	 224.9988000 	 1.773600 	 -0.8861224000 	 -1.8450800000 
1038.20 	 224.9988000 	 1.773600 	 -0.8833949000 	 -1.8423460000 
1038.40 	 224.9924000 	 1.773600 	 -0.8862686000 	 -1.8450860000 
1038.60 	 224.9908000 	 1.773600 	 -0.8835093000 	 -1.8422540000 
1038.80 	 224.9893000 	 1.773600 	 -0.8860524000 	 -1.8451560000 
1039.00 	 224.9877000 	 1.773600 	 -0.8832932000 	 -1.8420850000 
1039.20 	 224.9877000 	 1.773600 	 -0.8862432000 	 -1.8451400000 
1039.40 	 224.9877000 	 1.773600 	 -0.8833854000 	 -1.8421590000 
1039.60 	 224.9908000 	 1.773600 	 -0.8863322000 	 -1.8451120000 
1039.80 	 224.9908000 	 1.773600 	 -0.8832455000 	 -1.8421750000 
1040.00 	 224.9908000 	 1.773600 	 -0.8863608000 	 -1.8451180000 
1040.20 	 224.9908000 	 1.773600 	 -0.8832009000 	 -1.8420440000 
1040.40 	 224.9877000 	 1.773600 	 -0.8865674000 	 -1.8451720000 
1040.60 	 224.9829000 	 1.773600 	 -0.8831310000 	 -1.8418630000 
1040.80 	 224.9797000 	 1.773600 	 -0.8863513000 	 -1.8451250000 
1041.00 	 224.9797000 	 1.773600 	 -0.8832105000 	 -1.8420820000 
1041.20 	 224.9797000 	 1.773625 	 -0.8863640000 	 -1.8451370000 
1041.40 	 224.9797000 	 1.773625 	 -0.8832805000 	 -1.8421140000 
1041.60 	 224.9797000 	 1.773650 	 -0.8864498000 	 -1.8450740000 
1041.80 	 224.9797000 	 1.773675 	 -0.8830007000 	 -1.8419840000 
1042.00 	 224.9829000 	 1.773650 	 -0.8862209000 	 -1.8452450000 
1042.20 	 224.9813000 	 1.773650 	 -0.8831596000 	 -1.8420190000 
1042.40 	 224.9797000 	 1.773675 	 -0.8864816000 	 -1.8451250000 
1042.60 	 224.9797000 	 1.773700 	 -0.8831374000 	 -1.8419110000 
1042.80 	 224.9749000 	 1.773700 	 -0.8864594000 	 -1.8450610000 
1043.00 	 224.9749000 	 1.773700 	 -0.8833694000 	 -1.8420790000 
1043.20 	 224.9718000 	 1.773725 	 -0.8866723000 	 -1.8452770000 
1043.40 	 224.9718000 	 1.773725 	 -0.8832486000 	 -1.8419300000 
1043.60 	 224.9749000 	 1.773775 	 -0.8867423000 	 -1.8453280000 
1043.80 	 224.9765000 	 1.773775 	 -0.8833218000 	 -1.8420160000 
1044.00 	 224.9797000 	 1.773775 	 -0.8866660000 	 -1.8452230000 
1044.20 	 224.9829000 	 1.773825 	 -0.8834108000 	 -1.8419040000 
1044.40 	 224.9877000 	 1.773800 	 -0.8869743000 	 -1.8452610000 
1044.60 	 224.9877000 	 1.773800 	 -0.8835316000 	 -1.8419770000 
1044.80 	 224.9829000 	 1.773800 	 -0.8871015000 	 -1.8453630000 
1045.00 	 224.9829000 	 1.773800 	 -0.8835633000 	 -1.8420030000 
1045.20 	 224.9829000 	 1.773825 	 -0.8869107000 	 -1.8451790000 
1045.40 	 224.9829000 	 1.773825 	 -0.8834457000 	 -1.8418880000 
1045.60 	 224.9877000 	 1.773850 	 -0.8870602000 	 -1.8452200000 
1045.80 	 224.9908000 	 1.773850 	 -0.8834330000 	 -1.8419360000 
1046.00 	 224.9956000 	 1.773850 	 -0.8870093000 	 -1.8453690000 
1046.20 	 224.9988000 	 1.773850 	 -0.8834426000 	 -1.8419010000 
1046.40 	 224.9988000 	 1.773850 	 -0.8871968000 	 -1.8454680000 
1046.60 	 224.9988000 	 1.773850 	 -0.8832868000 	 -1.8420350000 
1046.80 	 224.9988000 	 1.773850 	 -0.8869616000 	 -1.8453380000 
1047.00 	 224.9988000 	 1.773850 	 -0.8833535000 	 -1.8419550000 
1047.20 	 225.0036000 	 1.773850 	 -0.8870729000 	 -1.8453310000 
1047.40 	 225.0004000 	 1.773850 	 -0.8832550000 	 -1.8418150000 
1047.60 	 225.0036000 	 1.773850 	 -0.8872827000 	 -1.8454390000 
1047.80 	 224.9988000 	 1.773850 	 -0.8833281000 	 -1.8419620000 
1048.00 	 224.9988000 	 1.773850 	 -0.8871047000 	 -1.8453280000 
1048.20 	 224.9988000 	 1.773850 	 -0.8833694000 	 -1.8418570000 
1048.40 	 224.9988000 	 1.773850 	 -0.8870888000 	 -1.8454330000 
1048.60 	 224.9988000 	 1.773850 	 -0.8833281000 	 -1.8420280000 
1048.80 	 224.9988000 	 1.773850 	 -0.8871873000 	 -1.8452770000 
1049.00 	 224.9956000 	 1.773850 	 -0.8832614000 	 -1.8419620000 
1049.20 	 224.9988000 	 1.773850 	 -0.8873017000 	 -1.8454550000 
1049.40 	 224.9956000 	 1.773850 	 -0.8832709000 	 -1.8418730000 
1049.60 	 224.9956000 	 1.773850 	 -0.8870952000 	 -1.8453600000 
1049.80 	 224.9956000 	 1.773850 	 -0.8833408000 	 -1.8418280000 
1050.00 	 224.9940000 	 1.773850 	 -0.8873240000 	 -1.8452960000 
1050.20 	 224.9908000 	 1.773850 	 -0.8833440000 	 -1.8419010000 
1050.40 	 224.9908000 	 1.773850 	 -0.8871365000 	 -1.8453730000 
1050.60 	 224.9956000 	 1.773850 	 -0.8833186000 	 -1.8418500000 
1050.80 	 224.9956000 	 1.773850 	 -0.8871110000 	 -1.8454040000 
1051.00 	 224.9956000 	 1.773850 	 -0.8833726000 	 -1.8419770000 
1051.20 	 224.9988000 	 1.773850 	 -0.8870761000 	 -1.8454200000 
1051.40 	 224.9988000 	 1.773850 	 -0.8832932000 	 -1.8420250000 
1051.60 	 224.9988000 	 1.773850 	 -0.8871047000 	 -1.8453600000 
1051.80 	 224.9988000 	 1.773850 	 -0.8832423000 	 -1.8419740000 
1052.00 	 224.9988000 	 1.773850 	 -0.8870443000 	 -1.8453530000 
1052.20 	 224.9988000 	 1.773850 	 -0.8832868000 	 -1.8419300000 
1052.40 	 224.9956000 	 1.773850 	 -0.8870284000 	 -1.8454710000 
1052.60 	 224.9956000 	 1.773850 	 -0.8835157000 	 -1.8419580000 
1052.80 	 224.9877000 	 1.773850 	 -0.8871078000 	 -1.8454460000 
1053.00 	 224.9877000 	 1.773850 	 -0.8834426000 	 -1.8418660000 
1053.20 	 224.9829000 	 1.773850 	 -0.8872128000 	 -1.8453570000 
1053.40 	 224.9829000 	 1.773850 	 -0.8833726000 	 -1.8417770000 
1053.60 	 224.9829000 	 1.773850 	 -0.8871524000 	 -1.8454420000 
1053.80 	 224.9877000 	 1.773850 	 -0.8832582000 	 -1.8419460000 
1054.00 	 224.9877000 	 1.773850 	 -0.8872764000 	 -1.8452490000 
1054.20 	 224.9877000 	 1.773850 	 -0.8832963000 	 -1.8418760000 
1054.40 	 224.9877000 	 1.773850 	 -0.8872032000 	 -1.8453660000 
1054.60 	 224.9829000 	 1.773850 	 -0.8832741000 	 -1.8417610000 
1054.80 	 224.9829000 	 1.773850 	 -0.8870888000 	 -1.8451820000 
1055.00 	 224.9797000 	 1.773875 	 -0.8834743000 	 -1.8420060000 
1055.20 	 224.9749000 	 1.773900 	 -0.8871937000 	 -1.8452520000 
1055.40 	 224.9749000 	 1.773900 	 -0.8834012000 	 -1.8420540000 
1055.60 	 224.9718000 	 1.773900 	 -0.8873558000 	 -1.8449720000 
1055.80 	 224.9718000 	 1.773925 	 -0.8838018000 	 -1.8423020000 
1056.00 	 224.9670000 	 1.773950 	 -0.8869839000 	 -1.8449470000 
1056.20 	 224.9670000 	 1.773975 	 -0.8837827000 	 -1.8423590000 
1056.40 	 224.9670000 	 1.774000 	 -0.8869012000 	 -1.8447080000 
1056.60 	 224.9638000 	 1.774025 	 -0.8838241000 	 -1.8424700000 
1056.80 	 224.9638000 	 1.774025 	 -0.8868377000 	 -1.8447270000 
1057.00 	 224.9670000 	 1.774050 	 -0.8838685000 	 -1.8425150000 
1057.20 	 224.9670000 	 1.774075 	 -0.8869584000 	 -1.8446830000 
1057.40 	 224.9718000 	 1.774100 	 -0.8839448000 	 -1.8424320000 
1057.60 	 224.9734000 	 1.774100 	 -0.8869998000 	 -1.8447020000 
1057.80 	 224.9749000 	 1.774125 	 -0.8838208000 	 -1.8425120000 
1058.00 	 224.9749000 	 1.774150 	 -0.8866882000 	 -1.8446570000 
1058.20 	 224.9749000 	 1.774175 	 -0.8839353000 	 -1.8427310000 
1058.40 	 224.9813000 	 1.774150 	 -0.8869775000 	 -1.8444860000 
1058.60 	 224.9845000 	 1.774150 	 -0.8842881000 	 -1.8428040000 
1058.80 	 224.9908000 	 1.774150 	 -0.8867105000 	 -1.8445110000 
1059.00 	 224.9988000 	 1.774150 	 -0.8845806000 	 -1.8429600000 
1059.20 	 225.0067000 	 1.774150 	 -0.8865960000 	 -1.8441930000 
1059.40 	 225.0147000 	 1.774150 	 -0.8845965000 	 -1.8430200000 
1059.60 	 225.0210000 	 1.774150 	 -0.8865229000 	 -1.8441580000 
1059.80 	 225.0258000 	 1.774150 	 -0.8845775000 	 -1.8431090000 
1060.00 	 225.0258000 	 1.774150 	 -0.8862241000 	 -1.8441490000 
1060.20 	 225.0258000 	 1.774150 	 -0.8848127000 	 -1.8433440000 
1060.40 	 225.0306000 	 1.774150 	 -0.8860810000 	 -1.8439710000 
1060.60 	 225.0258000 	 1.774150 	 -0.8848317000 	 -1.8435060000 
1060.80 	 225.0258000 	 1.774150 	 -0.8859412000 	 -1.8437730000 
1061.00 	 225.0226000 	 1.774150 	 -0.8852418000 	 -1.8436810000 
1061.20 	 225.0226000 	 1.774150 	 -0.8861573000 	 -1.8436750000 
1061.40 	 225.0179000 	 1.774150 	 -0.8851878000 	 -1.8435730000 
1061.60 	 225.0179000 	 1.774150 	 -0.8860556000 	 -1.8437230000 
1061.80 	 225.0179000 	 1.774150 	 -0.8852513000 	 -1.8436810000 
1062.00 	 225.0226000 	 1.774150 	 -0.8859475000 	 -1.8435700000 
1062.20 	 225.0226000 	 1.774125 	 -0.8854866000 	 -1.8438630000 
1062.40 	 225.0226000 	 1.774100 	 -0.8854961000 	 -1.8433060000 
1062.60 	 225.0195000 	 1.774100 	 -0.8855407000 	 -1.8438750000 
1062.80 	 225.0163000 	 1.774100 	 -0.8855279000 	 -1.8432740000 
1063.00 	 225.0147000 	 1.774100 	 -0.8856170000 	 -1.8440630000 
1063.20 	 225.0115000 	 1.774075 	 -0.8853785000 	 -1.8432520000 
1063.40 	 225.0099000 	 1.774050 	 -0.8854548000 	 -1.8439740000 
1063.60 	 225.0067000 	 1.774050 	 -0.8856137000 	 -1.8431410000 
1063.80 	 225.0115000 	 1.774050 	 -0.8856678000 	 -1.8439260000 
1064.00 	 225.0067000 	 1.774050 	 -0.8855025000 	 -1.8432870000 
1064.20 	 225.0131000 	 1.774050 	 -0.8857949000 	 -1.8441520000 
1064.40 	 225.0115000 	 1.774050 	 -0.8854230000 	 -1.8432010000 
1064.60 	 225.0115000 	 1.774050 	 -0.8856900000 	 -1.8441520000 
1064.80 	 225.0067000 	 1.774050 	 -0.8853309000 	 -1.8431850000 
1065.00 	 225.0036000 	 1.774050 	 -0.8860397000 	 -1.8444030000 
1065.20 	 224.9988000 	 1.774050 	 -0.8851497000 	 -1.8429250000 
1065.40 	 224.9956000 	 1.774050 	 -0.8861796000 	 -1.8444920000 
1065.60 	 224.9972000 	 1.774050 	 -0.8848476000 	 -1.8429690000 
1065.80 	 224.9956000 	 1.774050 	 -0.8860334000 	 -1.8445400000 
1066.00 	 224.9956000 	 1.774050 	 -0.8848603000 	 -1.8428040000 
1066.20 	 224.9908000 	 1.774050 	 -0.8861383000 	 -1.8446380000 
1066.40 	 224.9956000 	 1.774050 	 -0.8846824000 	 -1.8427020000 
1066.60 	 224.9924000 	 1.774050 	 -0.8866342000 	 -1.8448260000 
1066.80 	 224.9956000 	 1.774050 	 -0.8843231000 	 -1.8424130000 
1067.00 	 224.9956000 	 1.774050 	 -0.8865293000 	 -1.8450640000 
1067.20 	 224.9924000 	 1.774050 	 -0.8841864000 	 -1.8424420000 
1067.40 	 224.9956000 	 1.774050 	 -0.8865833000 	 -1.8451090000 
1067.60 	 224.9877000 	 1.774050 	 -0.8843930000 	 -1.8424260000 
1067.80 	 224.9877000 	 1.774050 	 -0.8865039000 	 -1.8448510000 
1068.00 	 224.9797000 	 1.774050 	 -0.8843072000 	 -1.8424570000 
1068.20 	 224.9797000 	 1.774050 	 -0.8864562000 	 -1.8448890000 
1068.40 	 224.9797000 	 1.774050 	 -0.8843930000 	 -1.8425910000 
1068.60 	 224.9797000 	 1.774050 	 -0.8863926000 	 -1.8448730000 
1068.80 	 224.9797000 	 1.774050 	 -0.8844280000 	 -1.8424610000 
1069.00 	 224.9781000 	 1.774050 	 -0.8865070000 	 -1.8450040000 
1069.20 	 224.9749000 	 1.774050 	 -0.8841578000 	 -1.8422380000 
1069.40 	 224.9749000 	 1.774050 	 -0.8865929000 	 -1.8451910000 
1069.60 	 224.9734000 	 1.774050 	 -0.8841705000 	 -1.8425270000 
1069.80 	 224.9718000 	 1.774050 	 -0.8866088000 	 -1.8448830000 
1070.00 	 224.9670000 	 1.774075 	 -0.8843200000 	 -1.8424290000 
1070.20 	 224.9670000 	 1.774100 	 -0.8868091000 	 -1.8450740000 
1070.40 	 224.9670000 	 1.774125 	 -0.8844535000 	 -1.8425150000 
1070.60 	 224.9670000 	 1.774150 	 -0.8863449000 	 -1.8449210000 
1070.80 	 224.9670000 	 1.774150 	 -0.8844471000 	 -1.8425430000 
1071.00 	 224.9718000 	 1.774175 	 -0.8864880000 	 -1.8449940000 
1071.20 	 224.9718000 	 1.774200 	 -0.8844471000 	 -1.8425340000 
1071.40 	 224.9718000 	 1.774225 	 -0.8862972000 	 -1.8448930000 
1071.60 	 224.9749000 	 1.774250 	 -0.8846728000 	 -1.8426860000 
1071.80 	 224.9734000 	 1.774250 	 -0.8862495000 	 -1.8446570000 
1072.00 	 224.9749000 	 1.774250 	 -0.8847873000 	 -1.8430010000 
1072.20 	 224.9797000 	 1.774275 	 -0.8860270000 	 -1.8445400000 
1072.40 	 224.9829000 	 1.774300 	 -0.8850193000 	 -1.8427880000 
1072.60 	 224.9829000 	 1.774300 	 -0.8863767000 	 -1.8446950000 
1072.80 	 224.9861000 	 1.774300 	 -0.8848095000 	 -1.8425810000 
1073.00 	 224.9877000 	 1.774300 	 -0.8863735000 	 -1.8446700000 
1073.20 	 224.9908000 	 1.774300 	 -0.8849589000 	 -1.8428290000 
1073.40 	 224.9940000 	 1.774300 	 -0.8861542000 	 -1.8445810000 
1073.60 	 224.9956000 	 1.774300 	 -0.8848636000 	 -1.8426360000 
1073.80 	 224.9956000 	 1.774300 	 -0.8863418000 	 -1.8446920000 
1074.00 	 224.9956000 	 1.774300 	 -0.8852069000 	 -1.8428010000 
1074.20 	 224.9956000 	 1.774300 	 -0.8863004000 	 -1.8445210000 
1074.40 	 224.9956000 	 1.774300 	 -0.8850352000 	 -1.8428130000 
1074.60 	 224.9988000 	 1.774300 	 -0.8863513000 	 -1.8445170000 
1074.80 	 225.0036000 	 1.774300 	 -0.8850384000 	 -1.8425810000 
1075.00 	 225.0067000 	 1.774300 	 -0.8863767000 	 -1.8445110000 
1075.20 	 225.0115000 	 1.774300 	 -0.8850225000 	 -1.8425560000 
1075.40 	 225.0147000 	 1.774300 	 -0.8864244000 	 -1.8447810000 
1075.60 	 225.0115000 	 1.774300 	 -0.8846760000 	 -1.8425500000 
1075.80 	 225.0067000 	 1.774300 	 -0.8865865000 	 -1.8449150000 
1076.00 	 225.0036000 	 1.774300 	 -0.8844121000 	 -1.8422950000 
1076.20 	 224.9988000 	 1.774300 	 -0.8866660000 	 -1.8449430000 
1076.40 	 224.9908000 	 1.774300 	 -0.8847173000 	 -1.8425850000 
1076.60 	 224.9908000 	 1.774300 	 -0.8868122000 	 -1.8449470000 
1076.80 	 224.9877000 	 1.774300 	 -0.8844280000 	 -1.8424700000 
1077.00 	 224.9845000 	 1.774300 	 -0.8867741000 	 -1.8449080000 
1077.20 	 224.9877000 	 1.774300 	 -0.8842595000 	 -1.8421400000 
1077.40 	 224.9877000 	 1.774300 	 -0.8869743000 	 -1.8451500000 
1077.60 	 224.9877000 	 1.774300 	 -0.8842182000 	 -1.8421710000 
1077.80 	 224.9829000 	 1.774300 	 -0.8869457000 	 -1.8450450000 
1078.00 	 224.9813000 	 1.774300 	 -0.8844121000 	 -1.8422670000 
1078.20 	 224.9797000 	 1.774325 	 -0.8868821000 	 -1.8450990000 
1078.40 	 224.9749000 	 1.774350 	 -0.8843994000 	 -1.8422950000 
1078.60 	 224.9749000 	 1.774375 	 -0.8866882000 	 -1.8450130000 
1078.80 	 224.9749000 	 1.774375 	 -0.8845838000 	 -1.8423750000 
1079.00 	 224.9734000 	 1.774375 	 -0.8868631000 	 -1.8449660000 
1079.20 	 224.9749000 	 1.774375 	 -0.8845584000 	 -1.8423370000 
1079.40 	 224.9749000 	 1.774400 	 -0.8871619000 	 -1.8450640000 
1079.60 	 224.9749000 	 1.774425 	 -0.8844026000 	 -1.8422190000 
1079.80 	 224.9749000 	 1.774400 	 -0.8871269000 	 -1.8451150000 
1080.00 	 224.9829000 	 1.774425 	 -0.8844852000 	 -1.8421940000 
1080.20 	 224.9877000 	 1.774425 	 -0.8871301000 	 -1.8451210000 
1080.40 	 224.9877000 	 1.774450 	 -0.8843644000 	 -1.8420950000 
1080.60 	 224.9908000 	 1.774450 	 -0.8872795000 	 -1.8452640000 
1080.80 	 224.9908000 	 1.774450 	 -0.8843930000 	 -1.8421010000 
1081.00 	 224.9893000 	 1.774450 	 -0.8870983000 	 -1.8450580000 
1081.20 	 224.9845000 	 1.774450 	 -0.8845170000 	 -1.8421550000 
1081.40 	 224.9813000 	 1.774450 	 -0.8874512000 	 -1.8453180000 
1081.60 	 224.9797000 	 1.774450 	 -0.8844249000 	 -1.8419970000 
1081.80 	 224.9797000 	 1.774450 	 -0.8875434000 	 -1.8452740000 
1082.00 	 224.9797000 	 1.774450 	 -0.8841705000 	 -1.8418150000 
1082.20 	 224.9797000 	 1.774475 	 -0.8874702000 	 -1.8454460000 
1082.40 	 224.9797000 	 1.774500 	 -0.8842214000 	 -1.8419490000 
1082.60 	 224.9829000 	 1.774500 	 -0.8875211000 	 -1.8453440000 
1082.80 	 224.9797000 	 1.774500 	 -0.8842373000 	 -1.8421140000 
1083.00 	 224.9797000 	 1.774500 	 -0.8876228000 	 -1.8453600000 
1083.20 	 224.9829000 	 1.774525 	 -0.8840911000 	 -1.8419520000 
1083.40 	 224.9829000 	 1.774550 	 -0.8876038000 	 -1.8454010000 
1083.60 	 224.9813000 	 1.774550 	 -0.8842691000 	 -1.8421010000 
1083.80 	 224.9797000 	 1.774550 	 -0.8875847000 	 -1.8453600000 
1084.00 	 224.9797000 	 1.774575 	 -0.8840815000 	 -1.8419680000 
1084.20 	 224.9797000 	 1.774575 	 -0.8872445000 	 -1.8454070000 
1084.40 	 224.9765000 	 1.774600 	 -0.8836937000 	 -1.8419270000 
1084.60 	 224.9749000 	 1.774625 	 -0.8874194000 	 -1.8453600000 
1084.80 	 224.9749000 	 1.774600 	 -0.8838558000 	 -1.8418440000 
1085.00 	 224.9749000 	 1.774625 	 -0.8875434000 	 -1.8455980000 
1085.20 	 224.9797000 	 1.774625 	 -0.8840911000 	 -1.8418340000 
1085.40 	 224.9813000 	 1.774650 	 -0.8877945000 	 -1.8455410000 
1085.60 	 224.9861000 	 1.774650 	 -0.8841102000 	 -1.8419520000 
1085.80 	 224.9908000 	 1.774650 	 -0.8876832000 	 -1.8455410000 
1086.00 	 224.9877000 	 1.774650 	 -0.8840847000 	 -1.8419710000 
1086.20 	 224.9877000 	 1.774650 	 -0.8877341000 	 -1.8456240000 
1086.40 	 224.9877000 	 1.774650 	 -0.8839003000 	 -1.8417770000 
1086.60 	 224.9829000 	 1.774650 	 -0.8877373000 	 -1.8455820000 
1086.80 	 224.9829000 	 1.774650 	 -0.8838908000 	 -1.8416440000 
1087.00 	 224.9829000 	 1.774675 	 -0.8878962000 	 -1.8455380000 
1087.20 	 224.9829000 	 1.774700 	 -0.8838813000 	 -1.8415450000 
1087.40 	 224.9829000 	 1.774725 	 -0.8878104000 	 -1.8456840000 
1087.60 	 224.9829000 	 1.774700 	 -0.8822663000 	 -1.8416370000 
1087.80 	 224.9829000 	 1.774700 	 -0.8873717000 	 -1.8455630000 
1088.00 	 224.9829000 	 1.774725 	 -0.8832328000 	 -1.8417200000 
1088.20 	 224.9829000 	 1.774750 	 -0.8875148000 	 -1.8457760000 
1088.40 	 224.9829000 	 1.774775 	 -0.8834267000 	 -1.8417100000 
1088.60 	 224.9829000 	 1.774750 	 -0.8874416000 	 -1.8455700000 
1088.80 	 224.9829000 	 1.774750 	 -0.8831978000 	 -1.8417420000 
1089.00 	 224.9829000 	 1.774775 	 -0.8875243000 	 -1.8457290000 
1089.20 	 224.9877000 	 1.774800 	 -0.8833535000 	 -1.8417770000 
1089.40 	 224.9877000 	 1.774825 	 -0.8875148000 	 -1.8457700000 
1089.60 	 224.9829000 	 1.774800 	 -0.8824348000 	 -1.8416940000 
1089.80 	 224.9797000 	 1.774800 	 -0.8861192000 	 -1.8456010000 
1090.00 	 224.9797000 	 1.774800 	 -0.8821328000 	 -1.8418220000 
1090.20 	 224.9749000 	 1.774800 	 -0.8862527000 	 -1.8455760000 
1090.40 	 224.9797000 	 1.774825 	 -0.8834870000 	 -1.8419040000 
1090.60 	 224.9829000 	 1.774825 	 -0.8865007000 	 -1.8456300000 
1090.80 	 224.9877000 	 1.774850 	 -0.8823426000 	 -1.8417230000 
1091.00 	 224.9877000 	 1.774875 	 -0.8863640000 	 -1.8456940000 
1091.20 	 224.9877000 	 1.774850 	 -0.8801206000 	 -1.8420060000 
1091.40 	 224.9829000 	 1.774850 	 -0.8839321000 	 -1.8456840000 
1091.60 	 224.9797000 	 1.774850 	 -0.8800761000 	 -1.8419230000 
1091.80 	 224.9797000 	 1.774850 	 -0.8844662000 	 -1.8455630000 
1092.00 	 224.9797000 	 1.774875 	 -0.8805497000 	 -1.8418730000 
1092.20 	 224.9797000 	 1.774875 	 -0.8846410000 	 -1.8455540000 
1092.40 	 224.9797000 	 1.774900 	 -0.8809153000 	 -1.8418600000 
1092.60 	 224.9829000 	 1.774900 	 -0.8850257000 	 -1.8454680000 
1092.80 	 224.9829000 	 1.774900 	 -0.8827941000 	 -1.8419620000 
1093.00 	 224.9829000 	 1.774925 	 -0.8864594000 	 -1.8454770000 
1093.20 	 224.9797000 	 1.774925 	 -0.8838241000 	 -1.8418980000 
1093.40 	 224.9797000 	 1.774975 	 -0.8869012000 	 -1.8454930000 
1093.60 	 224.9749000 	 1.774950 	 -0.8836429000 	 -1.8420730000 
1093.80 	 224.9749000 	 1.774950 	 -0.8872382000 	 -1.8453090000 
1094.00 	 224.9797000 	 1.774975 	 -0.8842691000 	 -1.8421780000 
1094.20 	 224.9797000 	 1.774975 	 -0.8872350000 	 -1.8452800000 
1094.40 	 224.9813000 	 1.775025 	 -0.8843167000 	 -1.8420850000 
1094.60 	 224.9797000 	 1.775025 	 -0.8873272000 	 -1.8452800000 
1094.80 	 224.9797000 	 1.775000 	 -0.8846760000 	 -1.8424070000 
1095.00 	 224.9781000 	 1.775025 	 -0.8873304000 	 -1.8453600000 
1095.20 	 224.9749000 	 1.775050 	 -0.8846028000 	 -1.8423940000 
1095.40 	 224.9749000 	 1.775075 	 -0.8872318000 	 -1.8453150000 
1095.60 	 224.9781000 	 1.775050 	 -0.8845806000 	 -1.8422670000 
1095.80 	 224.9797000 	 1.775050 	 -0.8875783000 	 -1.8453820000 
1096.00 	 224.9829000 	 1.775075 	 -0.8848540000 	 -1.8424760000 
1096.20 	 224.9829000 	 1.775100 	 -0.8875815000 	 -1.8453660000 
1096.40 	 224.9829000 	 1.775125 	 -0.8847141000 	 -1.8422790000 
1096.60 	 224.9877000 	 1.775100 	 -0.8877341000 	 -1.8454870000 
1096.80 	 224.9877000 	 1.775100 	 -0.8844216000 	 -1.8423400000 
1097.00 	 224.9908000 	 1.775100 	 -0.8875434000 	 -1.8455310000 
1097.20 	 224.9908000 	 1.775100 	 -0.8843358000 	 -1.8423300000 
1097.40 	 224.9908000 	 1.775100 	 -0.8875783000 	 -1.8455700000 
1097.60 	 224.9908000 	 1.775100 	 -0.8843867000 	 -1.8422830000 
1097.80 	 224.9908000 	 1.775100 	 -0.8877977000 	 -1.8456270000 
1098.00 	 224.9908000 	 1.775100 	 -0.8844598000 	 -1.8423650000 
1098.20 	 224.9908000 	 1.775100 	 -0.8877913000 	 -1.8456940000 
1098.40 	 224.9893000 	 1.775100 	 -0.8841737000 	 -1.8421330000 
1098.60 	 224.9877000 	 1.775100 	 -0.8878263000 	 -1.8457290000 
1098.80 	 224.9877000 	 1.775100 	 -0.8841260000 	 -1.8422380000 
1099.00 	 224.9877000 	 1.775100 	 -0.8879979000 	 -1.8458750000 
1099.20 	 224.9877000 	 1.775100 	 -0.8840561000 	 -1.8420730000 
1099.40 	 224.9877000 	 1.775100 	 -0.8879662000 	 -1.8456840000 
1099.60 	 224.9877000 	 1.775100 	 -0.8840497000 	 -1.8422220000 
1099.80 	 224.9877000 	 1.775100 	 -0.8879121000 	 -1.8457860000 
1100.00 	 224.9877000 	 1.775100 	 -0.8840688000 	 -1.8421430000 
1100.20 	 224.9877000 	 1.775100 	 -0.8879185000 	 -1.8456970000 
1100.40 	 224.9829000 	 1.775100 	 -0.8840974000 	 -1.8422090000 
1100.60 	 224.9797000 	 1.775100 	 -0.8880393000 	 -1.8456210000 
1100.80 	 224.9718000 	 1.775100 	 -0.8840179000 	 -1.8422190000 
1101.00 	 224.9718000 	 1.775125 	 -0.8877659000 	 -1.8458400000 
1101.20 	 224.9670000 	 1.775150 	 -0.8840275000 	 -1.8421080000 
1101.40 	 224.9670000 	 1.775175 	 -0.8878136000 	 -1.8456360000 
1101.60 	 224.9718000 	 1.775200 	 -0.8837668000 	 -1.8420700000 
1101.80 	 224.9718000 	 1.775225 	 -0.8877850000 	 -1.8457190000 
1102.00 	 224.9718000 	 1.775225 	 -0.8837891000 	 -1.8421270000 
1102.20 	 224.9718000 	 1.775250 	 -0.8878072000 	 -1.8457220000 
1102.40 	 224.9718000 	 1.775275 	 -0.8838145000 	 -1.8422480000 
1102.60 	 224.9718000 	 1.775300 	 -0.8878676000 	 -1.8457480000 
1102.80 	 224.9749000 	 1.775300 	 -0.8837382000 	 -1.8423110000 
1103.00 	 224.9797000 	 1.775325 	 -0.8877690000 	 -1.8454360000 
1103.20 	 224.9829000 	 1.775350 	 -0.8837764000 	 -1.8422670000 
1103.40 	 224.9877000 	 1.775375 	 -0.8876641000 	 -1.8455790000 
1103.60 	 224.9908000 	 1.775350 	 -0.8846028000 	 -1.8423590000 
1103.80 	 224.9908000 	 1.775350 	 -0.8882300000 	 -1.8455470000 
1104.00 	 224.9956000 	 1.775350 	 -0.8845202000 	 -1.8422860000 
1104.20 	 224.9956000 	 1.775350 	 -0.8883540000 	 -1.8454970000 
1104.40 	 224.9988000 	 1.775350 	 -0.8842818000 	 -1.8423370000 
1104.60 	 225.0036000 	 1.775350 	 -0.8880806000 	 -1.8455120000 
1104.80 	 225.0052000 	 1.775350 	 -0.8843454000 	 -1.8423590000 
1105.00 	 225.0067000 	 1.775350 	 -0.8880933000 	 -1.8455090000 
1105.20 	 225.0115000 	 1.775350 	 -0.8843136000 	 -1.8424960000 
1105.40 	 225.0115000 	 1.775350 	 -0.8879725000 	 -1.8454200000 
1105.60 	 225.0115000 	 1.775350 	 -0.8844376000 	 -1.8426390000 
1105.80 	 225.0115000 	 1.775350 	 -0.8878390000 	 -1.8454070000 
1106.00 	 225.0067000 	 1.775350 	 -0.8844725000 	 -1.8426480000 
1106.20 	 225.0067000 	 1.775350 	 -0.8878199000 	 -1.8454300000 
1106.40 	 225.0067000 	 1.775350 	 -0.8843581000 	 -1.8427310000 
1106.60 	 225.0067000 	 1.775350 	 -0.8876991000 	 -1.8453660000 
1106.80 	 225.0067000 	 1.775350 	 -0.8842373000 	 -1.8425590000 
1107.00 	 225.0067000 	 1.775350 	 -0.8877627000 	 -1.8453440000 
1107.20 	 225.0067000 	 1.775350 	 -0.8845901000 	 -1.8430040000 
1107.40 	 225.0036000 	 1.775350 	 -0.8874194000 	 -1.8452010000 
1107.60 	 225.0036000 	 1.775350 	 -0.8847682000 	 -1.8431660000 
1107.80 	 225.0036000 	 1.775350 	 -0.8873844000 	 -1.8449820000 
1108.00 	 225.0036000 	 1.775350 	 -0.8847141000 	 -1.8432520000 
1108.20 	 225.0004000 	 1.775350 	 -0.8873367000 	 -1.8449750000 
1108.40 	 224.9988000 	 1.775350 	 -0.8847205000 	 -1.8430870000 
1108.60 	 224.9956000 	 1.775350 	 -0.8872414000 	 -1.8448190000 
1108.80 	 224.9908000 	 1.775350 	 -0.8848763000 	 -1.8430650000 
1109.00 	 224.9877000 	 1.775350 	 -0.8871968000 	 -1.8446510000 
1109.20 	 224.9877000 	 1.775350 	 -0.8847300000 	 -1.8432940000 
1109.40 	 224.9829000 	 1.775350 	 -0.8874066000 	 -1.8450070000 
1109.60 	 224.9877000 	 1.775350 	 -0.8845806000 	 -1.8429440000 
1109.80 	 224.9877000 	 1.775350 	 -0.8874416000 	 -1.8449500000 
1110.00 	 224.9908000 	 1.775350 	 -0.8847587000 	 -1.8429410000 
1110.20 	 224.9908000 	 1.775350 	 -0.8874226000 	 -1.8450480000 
1110.40 	 224.9908000 	 1.775350 	 -0.8846028000 	 -1.8430360000 
1110.60 	 224.9908000 	 1.775350 	 -0.8874353000 	 -1.8451940000 
1110.80 	 224.9908000 	 1.775350 	 -0.8844884000 	 -1.8427630000 
1111.00 	 224.9908000 	 1.775350 	 -0.8874480000 	 -1.8451850000 
1111.20 	 224.9908000 	 1.775350 	 -0.8843676000 	 -1.8429090000 
1111.40 	 224.9893000 	 1.775350 	 -0.8875465000 	 -1.8452960000 
1111.60 	 224.9877000 	 1.775350 	 -0.8843231000 	 -1.8428480000 
1111.80 	 224.9877000 	 1.775350 	 -0.8876292000 	 -1.8453820000 
1112.00 	 224.9908000 	 1.775350 	 -0.8844439000 	 -1.8427790000 
1112.20 	 224.9908000 	 1.775350 	 -0.8874925000 	 -1.8450990000 
1112.40 	 224.9908000 	 1.775350 	 -0.8844725000 	 -1.8428830000 
1112.60 	 224.9893000 	 1.775350 	 -0.8875148000 	 -1.8451440000 
1112.80 	 224.9877000 	 1.775350 	 -0.8846442000 	 -1.8430550000 
1113.00 	 224.9829000 	 1.775350 	 -0.8872541000 	 -1.8448670000 
1113.20 	 224.9797000 	 1.775350 	 -0.8847554000 	 -1.8432040000 
1113.40 	 224.9797000 	 1.775375 	 -0.8873749000 	 -1.8448130000 
1113.60 	 224.9797000 	 1.775400 	 -0.8851910000 	 -1.8432110000 
1113.80 	 224.9749000 	 1.775400 	 -0.8871142000 	 -1.8446100000 
1114.00 	 224.9734000 	 1.775400 	 -0.8852196000 	 -1.8434370000 
1114.20 	 224.9702000 	 1.775425 	 -0.8873304000 	 -1.8445940000 
1114.40 	 224.9670000 	 1.775425 	 -0.8849208000 	 -1.8432870000 
1114.60 	 224.9638000 	 1.775450 	 -0.8870697000 	 -1.8447810000 
1114.80 	 224.9638000 	 1.775475 	 -0.8848763000 	 -1.8432550000 
1115.00 	 224.9638000 	 1.775525 	 -0.8870316000 	 -1.8446990000 
1115.20 	 224.9638000 	 1.775525 	 -0.8795834000 	 -1.8430930000 
1115.40 	 224.9654000 	 1.775525 	 -0.8815352000 	 -1.8446600000 
1115.60 	 224.9670000 	 1.775575 	 -0.8799458000 	 -1.8433220000 
1115.80 	 224.9686000 	 1.775575 	 -0.8822441000 	 -1.8448070000 
1116.00 	 224.9718000 	 1.775625 	 -0.8797836000 	 -1.8432780000 
1116.20 	 224.9749000 	 1.775625 	 -0.8876069000 	 -1.8447490000 
1116.40 	 224.9797000 	 1.775625 	 -0.8854389000 	 -1.8432740000 
1116.60 	 224.9845000 	 1.775650 	 -0.8875592000 	 -1.8446950000 
1116.80 	 224.9877000 	 1.775650 	 -0.8855057000 	 -1.8435000000 
1117.00 	 224.9956000 	 1.775650 	 -0.8878326000 	 -1.8447750000 
1117.20 	 224.9988000 	 1.775650 	 -0.8856964000 	 -1.8435030000 
1117.40 	 225.0036000 	 1.775650 	 -0.8874862000 	 -1.8444950000 
1117.60 	 225.0099000 	 1.775650 	 -0.8859698000 	 -1.8436750000 
1117.80 	 225.0115000 	 1.775650 	 -0.8874162000 	 -1.8443080000 
1118.00 	 225.0179000 	 1.775650 	 -0.8861542000 	 -1.8438940000 
1118.20 	 225.0147000 	 1.775650 	 -0.8871269000 	 -1.8442660000 
1118.40 	 225.0147000 	 1.775650 	 -0.8863513000 	 -1.8440630000 
1118.60 	 225.0115000 	 1.775650 	 -0.8871555000 	 -1.8441450000 
1118.80 	 225.0115000 	 1.775650 	 -0.8861828000 	 -1.8438940000 
1119.00 	 225.0115000 	 1.775650 	 -0.8872731000 	 -1.8442570000 
1119.20 	 225.0115000 	 1.775650 	 -0.8862941000 	 -1.8438530000 
1119.40 	 225.0147000 	 1.775650 	 -0.8871968000 	 -1.8441740000 
1119.60 	 225.0131000 	 1.775650 	 -0.8862813000 	 -1.8441040000 
1119.80 	 225.0147000 	 1.775650 	 -0.8869393000 	 -1.8439100000 
1120.00 	 225.0147000 	 1.775650 	 -0.8865897000 	 -1.8441420000 
1120.20 	 225.0147000 	 1.775650 	 -0.8867073000 	 -1.8436400000 
1120.40 	 225.0147000 	 1.775650 	 -0.8866501000 	 -1.8443010000 
1120.60 	 225.0147000 	 1.775650 	 -0.8869902000 	 -1.8440500000 
1120.80 	 225.0147000 	 1.775650 	 -0.8864276000 	 -1.8441230000 
1121.00 	 225.0115000 	 1.775650 	 -0.8870347000 	 -1.8439290000 
1121.20 	 225.0067000 	 1.775650 	 -0.8866851000 	 -1.8442690000 
1121.40 	 225.0067000 	 1.775650 	 -0.8868790000 	 -1.8440440000 
1121.60 	 225.0115000 	 1.775650 	 -0.8864434000 	 -1.8441230000 
1121.80 	 225.0147000 	 1.775650 	 -0.8868758000 	 -1.8440180000 
1122.00 	 225.0179000 	 1.775650 	 -0.8863385000 	 -1.8439990000 
1122.20 	 225.0226000 	 1.775625 	 -0.8872001000 	 -1.8441200000 
1122.40 	 225.0258000 	 1.775600 	 -0.8863544000 	 -1.8441520000 
1122.60 	 225.0290000 	 1.775600 	 -0.8871587000 	 -1.8442600000 
1122.80 	 225.0258000 	 1.775600 	 -0.8861892000 	 -1.8438850000 
1123.00 	 225.0226000 	 1.775575 	 -0.8871142000 	 -1.8441330000 
1123.20 	 225.0226000 	 1.775550 	 -0.8865070000 	 -1.8441770000 
1123.40 	 225.0147000 	 1.775550 	 -0.8870792000 	 -1.8440210000 
1123.60 	 225.0131000 	 1.775550 	 -0.8864467000 	 -1.8442120000 
1123.80 	 225.0067000 	 1.775550 	 -0.8870633000 	 -1.8439390000 
1124.00 	 225.0052000 	 1.775550 	 -0.8864911000 	 -1.8442690000 
1124.20 	 224.9988000 	 1.775550 	 -0.8867041000 	 -1.8439520000 
1124.40 	 224.9988000 	 1.775550 	 -0.8866660000 	 -1.8442280000 
1124.60 	 224.9988000 	 1.775550 	 -0.8868885000 	 -1.8439130000 
1124.80 	 224.9956000 	 1.775550 	 -0.8864085000 	 -1.8441420000 
1125.00 	 224.9956000 	 1.775550 	 -0.8870316000 	 -1.8440090000 
1125.20 	 224.9956000 	 1.775550 	 -0.8865992000 	 -1.8442730000 
1125.40 	 224.9956000 	 1.775550 	 -0.8869521000 	 -1.8439800000 
1125.60 	 224.9924000 	 1.775550 	 -0.8865293000 	 -1.8440370000 
1125.80 	 224.9908000 	 1.775550 	 -0.8869489000 	 -1.8438820000 
1126.00 	 224.9877000 	 1.775550 	 -0.8863513000 	 -1.8440120000 
1126.20 	 224.9877000 	 1.775550 	 -0.8870952000 	 -1.8440470000 
1126.40 	 224.9877000 	 1.775550 	 -0.8864594000 	 -1.8440090000 
1126.60 	 224.9877000 	 1.775550 	 -0.8866723000 	 -1.8436150000 
1126.80 	 224.9908000 	 1.775550 	 -0.8869934000 	 -1.8444030000 
1127.00 	 224.9908000 	 1.775550 	 -0.8867836000 	 -1.8435160000 
1127.20 	 224.9877000 	 1.775550 	 -0.8870665000 	 -1.8446760000 
1127.40 	 224.9877000 	 1.775550 	 -0.8866469000 	 -1.8436400000 
1127.60 	 224.9829000 	 1.775550 	 -0.8868535000 	 -1.8446730000 
1127.80 	 224.9829000 	 1.775550 	 -0.8864148000 	 -1.8436080000 
1128.00 	 224.9829000 	 1.775550 	 -0.8869743000 	 -1.8446350000 
1128.20 	 224.9829000 	 1.775550 	 -0.8862877000 	 -1.8435160000 
1128.40 	 224.9829000 	 1.775550 	 -0.8867741000 	 -1.8445940000 
1128.60 	 224.9829000 	 1.775550 	 -0.8865261000 	 -1.8434780000 
1128.80 	 224.9829000 	 1.775550 	 -0.8869743000 	 -1.8447080000 
1129.00 	 224.9797000 	 1.775550 	 -0.8862209000 	 -1.8433190000 
1129.20 	 224.9797000 	 1.775550 	 -0.8872287000 	 -1.8447460000 
1129.40 	 224.9797000 	 1.775550 	 -0.8862845000 	 -1.8433980000 
1129.60 	 224.9781000 	 1.775550 	 -0.8870506000 	 -1.8447080000 
1129.80 	 224.9797000 	 1.775550 	 -0.8863036000 	 -1.8435920000 
1130.00 	 224.9797000 	 1.775550 	 -0.8870761000 	 -1.8447240000 
1130.20 	 224.9829000 	 1.775550 	 -0.8863036000 	 -1.8434370000 
1130.40 	 224.9877000 	 1.775575 	 -0.8872445000 	 -1.8445360000 
1130.60 	 224.9877000 	 1.775600 	 -0.8863195000 	 -1.8432490000 
1130.80 	 224.9877000 	 1.775600 	 -0.8872541000 	 -1.8447400000 
1131.00 	 224.9877000 	 1.775600 	 -0.8861510000 	 -1.8433820000 
1131.20 	 224.9829000 	 1.775600 	 -0.8872795000 	 -1.8447970000 
1131.40 	 224.9813000 	 1.775600 	 -0.8860461000 	 -1.8432520000 
1131.60 	 224.9749000 	 1.775600 	 -0.8874226000 	 -1.8449050000 
1131.80 	 224.9749000 	 1.775600 	 -0.8860143000 	 -1.8429820000 
1132.00 	 224.9718000 	 1.775600 	 -0.8877627000 	 -1.8453790000 
1132.20 	 224.9718000 	 1.775650 	 -0.8856742000 	 -1.8428480000 
1132.40 	 224.9670000 	 1.775650 	 -0.8877786000 	 -1.8451720000 
1132.60 	 224.9670000 	 1.775675 	 -0.8857155000 	 -1.8428390000 
1132.80 	 224.9670000 	 1.775700 	 -0.8877277000 	 -1.8452900000 
1133.00 	 224.9670000 	 1.775725 	 -0.8856742000 	 -1.8428870000 
1133.20 	 224.9718000 	 1.775725 	 -0.8878994000 	 -1.8453880000 
1133.40 	 224.9749000 	 1.775775 	 -0.8856392000 	 -1.8427500000 
1133.60 	 224.9749000 	 1.775750 	 -0.8874607000 	 -1.8453630000 
1133.80 	 224.9797000 	 1.775775 	 -0.8814939000 	 -1.8425810000 
1134.00 	 224.9829000 	 1.775800 	 -0.8842881000 	 -1.8454040000 
1134.20 	 224.9908000 	 1.775825 	 -0.8815002000 	 -1.8426360000 
1134.40 	 224.9908000 	 1.775800 	 -0.8887513000 	 -1.8454420000 
1134.60 	 224.9956000 	 1.775800 	 -0.8862718000 	 -1.8426700000 
1134.80 	 224.9956000 	 1.775800 	 -0.8886178000 	 -1.8453340000 
1135.00 	 224.9956000 	 1.775800 	 -0.8864148000 	 -1.8427370000 
1135.20 	 224.9956000 	 1.775800 	 -0.8886528000 	 -1.8453310000 
1135.40 	 224.9956000 	 1.775800 	 -0.8861224000 	 -1.8425270000 
1135.60 	 224.9988000 	 1.775800 	 -0.8886464000 	 -1.8452870000 
1135.80 	 225.0036000 	 1.775800 	 -0.8861923000 	 -1.8427910000 
1136.00 	 225.0052000 	 1.775800 	 -0.8887609000 	 -1.8453570000 
1136.20 	 225.0115000 	 1.775800 	 -0.8860047000 	 -1.8426320000 
1136.40 	 225.0131000 	 1.775800 	 -0.8884557000 	 -1.8452900000 
1136.60 	 225.0147000 	 1.775800 	 -0.8861129000 	 -1.8427400000 
1136.80 	 225.0115000 	 1.775800 	 -0.8886051000 	 -1.8454070000 
1137.00 	 225.0067000 	 1.775800 	 -0.8860683000 	 -1.8426700000 
1137.20 	 225.0067000 	 1.775800 	 -0.8887259000 	 -1.8453790000 
1137.40 	 225.0036000 	 1.775800 	 -0.8858109000 	 -1.8426450000 
1137.60 	 224.9988000 	 1.775800 	 -0.8889580000 	 -1.8454900000 
1137.80 	 224.9988000 	 1.775800 	 -0.8859634000 	 -1.8424830000 
1138.00 	 224.9988000 	 1.775800 	 -0.8888912000 	 -1.8453630000 
1138.20 	 224.9988000 	 1.775800 	 -0.8858935000 	 -1.8424800000 
1138.40 	 224.9956000 	 1.775800 	 -0.8889993000 	 -1.8454650000 
1138.60 	 224.9988000 	 1.775800 	 -0.8859603000 	 -1.8425940000 
1138.80 	 224.9956000 	 1.775800 	 -0.8887704000 	 -1.8454870000 
1139.00 	 224.9956000 	 1.775800 	 -0.8858681000 	 -1.8424670000 
1139.20 	 224.9956000 	 1.775800 	 -0.8887196000 	 -1.8455790000 
1139.40 	 224.9956000 	 1.775800 	 -0.8860238000 	 -1.8425620000 
1139.60 	 224.9956000 	 1.775800 	 -0.8888881000 	 -1.8455160000 
1139.80 	 224.9988000 	 1.775800 	 -0.8859285000 	 -1.8425620000 
1140.00 	 225.0036000 	 1.775800 	 -0.8888467000 	 -1.8454840000 
1140.20 	 225.0052000 	 1.775800 	 -0.8859857000 	 -1.8424320000 
1140.40 	 225.0067000 	 1.775800 	 -0.8889611000 	 -1.8455730000 
1140.60 	 225.0067000 	 1.775800 	 -0.8860556000 	 -1.8425690000 
1140.80 	 225.0067000 	 1.775800 	 -0.8888499000 	 -1.8456210000 
1141.00 	 225.0036000 	 1.775800 	 -0.8859539000 	 -1.8426640000 
1141.20 	 225.0067000 	 1.775800 	 -0.8886623000 	 -1.8452420000 
1141.40 	 225.0036000 	 1.775800 	 -0.8861606000 	 -1.8427340000 
1141.60 	 225.0036000 	 1.775800 	 -0.8886401000 	 -1.8452960000 
1141.80 	 225.0036000 	 1.775800 	 -0.8860366000 	 -1.8427090000 
1142.00 	 225.0067000 	 1.775800 	 -0.8887196000 	 -1.8454610000 
1142.20 	 225.0067000 	 1.775800 	 -0.8861415000 	 -1.8426990000 
1142.40 	 225.0067000 	 1.775800 	 -0.8885479000 	 -1.8453440000 
1142.60 	 225.0036000 	 1.775800 	 -0.8862273000 	 -1.8426360000 
1142.80 	 225.0036000 	 1.775800 	 -0.8887355000 	 -1.8454270000 
1143.00 	 224.9988000 	 1.775800 	 -0.8861319000 	 -1.8426360000 
1143.20 	 225.0036000 	 1.775800 	 -0.8887132000 	 -1.8452300000 
1143.40 	 225.0036000 	 1.775800 	 -0.8858840000 	 -1.8425910000 
1143.60 	 224.9988000 	 1.775800 	 -0.8887736000 	 -1.8455600000 
1143.80 	 224.9988000 	 1.775800 	 -0.8859380000 	 -1.8423780000 
1144.00 	 224.9988000 	 1.775800 	 -0.8889771000 	 -1.8454810000 
1144.20 	 224.9956000 	 1.775800 	 -0.8859189000 	 -1.8424830000 
1144.40 	 224.9940000 	 1.775800 	 -0.8889294000 	 -1.8455380000 
1144.60 	 224.9908000 	 1.775800 	 -0.8858967000 	 -1.8424670000 
1144.80 	 224.9908000 	 1.775800 	 -0.8889389000 	 -1.8456620000 
1145.00 	 224.9908000 	 1.775800 	 -0.8858490000 	 -1.8424800000 
1145.20 	 224.9908000 	 1.775800 	 -0.8888340000 	 -1.8456080000 
1145.40 	 224.9877000 	 1.775800 	 -0.8858045000 	 -1.8425240000 
1145.60 	 224.9845000 	 1.775800 	 -0.8890088000 	 -1.8455920000 
1145.80 	 224.9829000 	 1.775800 	 -0.8858268000 	 -1.8425720000 
1146.00 	 224.9829000 	 1.775800 	 -0.8891010000 	 -1.8455660000 
1146.20 	 224.9829000 	 1.775800 	 -0.8858140000 	 -1.8424760000 
1146.40 	 224.9845000 	 1.775800 	 -0.8888753000 	 -1.8455570000 
1146.60 	 224.9829000 	 1.775825 	 -0.8857219000 	 -1.8424700000 
1146.80 	 224.9877000 	 1.775825 	 -0.8890533000 	 -1.8456400000 
1147.00 	 224.9877000 	 1.775850 	 -0.8858268000 	 -1.8423840000 
1147.20 	 224.9877000 	 1.775875 	 -0.8892059000 	 -1.8456240000 
1147.40 	 224.9877000 	 1.775850 	 -0.8856423000 	 -1.8422730000 
1147.60 	 224.9845000 	 1.775850 	 -0.8890216000 	 -1.8455890000 
1147.80 	 224.9877000 	 1.775850 	 -0.8854294000 	 -1.8421750000 
1148.00 	 224.9845000 	 1.775850 	 -0.8889993000 	 -1.8456240000 
1148.20 	 224.9877000 	 1.775850 	 -0.8854675000 	 -1.8421870000 
1148.40 	 224.9877000 	 1.775850 	 -0.8892377000 	 -1.8456110000 
1148.60 	 224.9861000 	 1.775850 	 -0.8853436000 	 -1.8421460000 
1148.80 	 224.9829000 	 1.775850 	 -0.8891551000 	 -1.8455950000 
1149.00 	 224.9829000 	 1.775850 	 -0.8855724000 	 -1.8421780000 
1149.20 	 224.9829000 	 1.775875 	 -0.8895493000 	 -1.8456780000 
1149.40 	 224.9797000 	 1.775875 	 -0.8854771000 	 -1.8421900000 
1149.60 	 224.9797000 	 1.775900 	 -0.8891328000 	 -1.8456650000 
1149.80 	 224.9797000 	 1.775900 	 -0.8854071000 	 -1.8422860000 
1150.00 	 224.9797000 	 1.775900 	 -0.8893681000 	 -1.8454740000 
1150.20 	 224.9797000 	 1.775900 	 -0.8857441000 	 -1.8420220000 
1150.40 	 224.9797000 	 1.775925 	 -0.8892568000 	 -1.8454740000 
1150.60 	 224.9797000 	 1.775950 	 -0.8857409000 	 -1.8420380000 
1150.80 	 224.9797000 	 1.775975 	 -0.8894793000 	 -1.8454900000 
1151.00 	 224.9797000 	 1.775950 	 -0.8856201000 	 -1.8419970000 
1151.20 	 224.9829000 	 1.775950 	 -0.8893108000 	 -1.8454550000 
1151.40 	 224.9813000 	 1.775975 	 -0.8854707000 	 -1.8420820000 
1151.60 	 224.9829000 	 1.776000 	 -0.8894221000 	 -1.8454010000 
1151.80 	 224.9829000 	 1.776025 	 -0.8856170000 	 -1.8419870000 
1152.00 	 224.9877000 	 1.776000 	 -0.8895302000 	 -1.8453530000 
1152.20 	 224.9908000 	 1.776000 	 -0.8857632000 	 -1.8422250000 
1152.40 	 224.9908000 	 1.776000 	 -0.8893744000 	 -1.8453470000 
1152.60 	 224.9956000 	 1.776000 	 -0.8854707000 	 -1.8421680000 
1152.80 	 224.9988000 	 1.776000 	 -0.8894539000 	 -1.8453980000 
1153.00 	 224.9988000 	 1.776000 	 -0.8856487000 	 -1.8420760000 
1153.20 	 224.9988000 	 1.776000 	 -0.8893840000 	 -1.8454490000 
1153.40 	 224.9988000 	 1.776000 	 -0.8855979000 	 -1.8420250000 
1153.60 	 225.0020000 	 1.776000 	 -0.8894507000 	 -1.8453730000 
1153.80 	 224.9988000 	 1.776000 	 -0.8856519000 	 -1.8421270000 
1154.00 	 225.0020000 	 1.776000 	 -0.8894094000 	 -1.8453950000 
1154.20 	 225.0036000 	 1.776000 	 -0.8856456000 	 -1.8420540000 
1154.40 	 225.0052000 	 1.776000 	 -0.8893331000 	 -1.8454270000 
1154.60 	 225.0067000 	 1.776000 	 -0.8856423000 	 -1.8419110000 
1154.80 	 225.0036000 	 1.776000 	 -0.8895270000 	 -1.8454710000 
1155.00 	 225.0067000 	 1.776000 	 -0.8854898000 	 -1.8419710000 
1155.20 	 225.0067000 	 1.776000 	 -0.8894634000 	 -1.8456080000 
1155.40 	 225.0115000 	 1.776000 	 -0.8856551000 	 -1.8420980000 
1155.60 	 225.0147000 	 1.776000 	 -0.8895302000 	 -1.8455090000 
1155.80 	 225.0147000 	 1.776000 	 -0.8856742000 	 -1.8421050000 
1156.00 	 225.0115000 	 1.776000 	 -0.8894603000 	 -1.8453820000 
1156.20 	 225.0067000 	 1.776000 	 -0.8856137000 	 -1.8421460000 
1156.40 	 225.0036000 	 1.776000 	 -0.8894507000 	 -1.8454390000 
1156.60 	 224.9956000 	 1.776000 	 -0.8856678000 	 -1.8421590000 
1156.80 	 224.9908000 	 1.776000 	 -0.8894825000 	 -1.8453410000 
1157.00 	 224.9908000 	 1.776000 	 -0.8856074000 	 -1.8421400000 
1157.20 	 224.9877000 	 1.776000 	 -0.8894317000 	 -1.8453500000 
1157.40 	 224.9908000 	 1.776000 	 -0.8856423000 	 -1.8421300000 
1157.60 	 224.9908000 	 1.776000 	 -0.8894030000 	 -1.8454930000 
1157.80 	 224.9908000 	 1.776000 	 -0.8856137000 	 -1.8421010000 
1158.00 	 224.9908000 	 1.776000 	 -0.8893617000 	 -1.8454070000 
1158.20 	 224.9908000 	 1.776000 	 -0.8854961000 	 -1.8421550000 
1158.40 	 224.9908000 	 1.776000 	 -0.8894284000 	 -1.8454610000 
1158.60 	 224.9877000 	 1.776000 	 -0.8855502000 	 -1.8420950000 
1158.80 	 224.9829000 	 1.776000 	 -0.8894761000 	 -1.8455280000 
1159.00 	 224.9797000 	 1.776000 	 -0.8855820000 	 -1.8418760000 
1159.20 	 224.9749000 	 1.776000 	 -0.8894253000 	 -1.8453410000 
1159.40 	 224.9749000 	 1.776000 	 -0.8856869000 	 -1.8419550000 
1159.60 	 224.9718000 	 1.776025 	 -0.8895079000 	 -1.8454170000 
1159.80 	 224.9749000 	 1.776025 	 -0.8858395000 	 -1.8419770000 
1160.00 	 224.9797000 	 1.776050 	 -0.8894666000 	 -1.8453570000 
1160.20 	 224.9829000 	 1.776075 	 -0.8857091000 	 -1.8419620000 
1160.40 	 224.9877000 	 1.776050 	 -0.8896033000 	 -1.8455220000 
1160.60 	 224.9877000 	 1.776050 	 -0.8857314000 	 -1.8420060000 
1160.80 	 224.9877000 	 1.776050 	 -0.8896224000 	 -1.8453790000 
1161.00 	 224.9829000 	 1.776050 	 -0.8856583000 	 -1.8418630000 
1161.20 	 224.9861000 	 1.776050 	 -0.8895874000 	 -1.8454200000 
1161.40 	 224.9877000 	 1.776075 	 -0.8856233000 	 -1.8420160000 
1161.60 	 224.9829000 	 1.776100 	 -0.8895429000 	 -1.8454460000 
1161.80 	 224.9877000 	 1.776125 	 -0.8857473000 	 -1.8420510000 
1162.00 	 224.9877000 	 1.776100 	 -0.8897018000 	 -1.8454300000 
1162.20 	 224.9908000 	 1.776100 	 -0.8859889000 	 -1.8419680000 
1162.40 	 224.9908000 	 1.776100 	 -0.8896542000 	 -1.8455410000 
1162.60 	 224.9908000 	 1.776100 	 -0.8857219000 	 -1.8419810000 
1162.80 	 224.9956000 	 1.776100 	 -0.8896001000 	 -1.8454680000 
1163.00 	 224.9956000 	 1.776100 	 -0.8857505000 	 -1.8419650000 
1163.20 	 224.9988000 	 1.776100 	 -0.8896796000 	 -1.8454740000 
1163.40 	 224.9988000 	 1.776100 	 -0.8859317000 	 -1.8419040000 
1163.60 	 224.9988000 	 1.776100 	 -0.8896987000 	 -1.8454870000 
1163.80 	 225.0036000 	 1.776100 	 -0.8858808000 	 -1.8419770000 
1164.00 	 225.0036000 	 1.776100 	 -0.8896255000 	 -1.8453980000 
1164.20 	 225.0036000 	 1.776100 	 -0.8856805000 	 -1.8421210000 
1164.40 	 225.0036000 	 1.776100 	 -0.8894444000 	 -1.8455120000 
1164.60 	 225.0020000 	 1.776100 	 -0.8858712000 	 -1.8420310000 
1164.80 	 224.9956000 	 1.776100 	 -0.8895461000 	 -1.8454330000 
1165.00 	 224.9908000 	 1.776100 	 -0.8857346000 	 -1.8418850000 
1165.20 	 224.9893000 	 1.776100 	 -0.8894952000 	 -1.8453760000 
1165.40 	 224.9877000 	 1.776100 	 -0.8856869000 	 -1.8419490000 
1165.60 	 224.9829000 	 1.776100 	 -0.8895524000 	 -1.8454140000 
1165.80 	 224.9829000 	 1.776100 	 -0.8858617000 	 -1.8420410000 
1166.00 	 224.9829000 	 1.776100 	 -0.8897941000 	 -1.8454710000 
1166.20 	 224.9877000 	 1.776100 	 -0.8856869000 	 -1.8420220000 
1166.40 	 224.9877000 	 1.776100 	 -0.8896510000 	 -1.8453950000 
1166.60 	 224.9877000 	 1.776100 	 -0.8859603000 	 -1.8419300000 
1166.80 	 224.9908000 	 1.776100 	 -0.8895524000 	 -1.8454460000 
1167.00 	 224.9877000 	 1.776100 	 -0.8858871000 	 -1.8420470000 
1167.20 	 224.9877000 	 1.776100 	 -0.8896415000 	 -1.8454710000 
1167.40 	 224.9829000 	 1.776100 	 -0.8859539000 	 -1.8419420000 
1167.60 	 224.9797000 	 1.776125 	 -0.8893903000 	 -1.8454610000 
1167.80 	 224.9781000 	 1.776150 	 -0.8859952000 	 -1.8421620000 
1168.00 	 224.9749000 	 1.776175 	 -0.8894666000 	 -1.8455060000 
1168.20 	 224.9749000 	 1.776150 	 -0.8857282000 	 -1.8420570000 
1168.40 	 224.9734000 	 1.776150 	 -0.8895620000 	 -1.8453760000 
1168.60 	 224.9749000 	 1.776175 	 -0.8859539000 	 -1.8420790000 
1168.80 	 224.9749000 	 1.776200 	 -0.8894030000 	 -1.8454270000 
1169.00 	 224.9749000 	 1.776200 	 -0.8858490000 	 -1.8420920000 
1169.20 	 224.9781000 	 1.776200 	 -0.8895302000 	 -1.8452800000 
1169.40 	 224.9797000 	 1.776225 	 -0.8860810000 	 -1.8420160000 
1169.60 	 224.9829000 	 1.776250 	 -0.8894825000 	 -1.8454070000 
1169.80 	 224.9861000 	 1.776275 	 -0.8860238000 	 -1.8421360000 
1170.00 	 224.9908000 	 1.776250 	 -0.8896669000 	 -1.8453060000 
1170.20 	 224.9924000 	 1.776250 	 -0.8862972000 	 -1.8421210000 
1170.40 	 224.9956000 	 1.776250 	 -0.8896065000 	 -1.8452990000 
1170.60 	 224.9988000 	 1.776250 	 -0.8862178000 	 -1.8420220000 
1170.80 	 224.9988000 	 1.776250 	 -0.8896796000 	 -1.8453920000 
1171.00 	 225.0004000 	 1.776250 	 -0.8859571000 	 -1.8420120000 
1171.20 	 225.0036000 	 1.776250 	 -0.8895016000 	 -1.8454010000 
1171.40 	 225.0115000 	 1.776250 	 -0.8860207000 	 -1.8421810000 
1171.60 	 225.0115000 	 1.776250 	 -0.8896096000 	 -1.8454110000 
1171.80 	 225.0147000 	 1.776250 	 -0.8861287000 	 -1.8420350000 
1172.00 	 225.0115000 	 1.776250 	 -0.8896605000 	 -1.8454770000 
1172.20 	 225.0067000 	 1.776250 	 -0.8859317000 	 -1.8421140000 
1172.40 	 225.0036000 	 1.776250 	 -0.8897686000 	 -1.8454070000 
1172.60 	 225.0036000 	 1.776250 	 -0.8860429000 	 -1.8420160000 
1172.80 	 224.9988000 	 1.776250 	 -0.8895588000 	 -1.8454870000 
1173.00 	 225.0036000 	 1.776250 	 -0.8858617000 	 -1.8420630000 
1173.20 	 225.0036000 	 1.776250 	 -0.8898703000 	 -1.8455000000 
1173.40 	 225.0052000 	 1.776250 	 -0.8858712000 	 -1.8420540000 
1173.60 	 225.0067000 	 1.776250 	 -0.8897464000 	 -1.8454610000 
1173.80 	 225.0067000 	 1.776250 	 -0.8858776000 	 -1.8421010000 
1174.00 	 225.0067000 	 1.776250 	 -0.8898671000 	 -1.8454330000 
1174.20 	 225.0036000 	 1.776250 	 -0.8859539000 	 -1.8422670000 
1174.40 	 224.9988000 	 1.776250 	 -0.8896160000 	 -1.8454610000 
1174.60 	 224.9956000 	 1.776250 	 -0.8857250000 	 -1.8421210000 
1174.80 	 224.9908000 	 1.776250 	 -0.8897464000 	 -1.8453950000 
1175.00 	 224.9877000 	 1.776250 	 -0.8860334000 	 -1.8422950000 
1175.20 	 224.9877000 	 1.776250 	 -0.8897145000 	 -1.8452960000 
1175.40 	 224.9829000 	 1.776250 	 -0.8860111000 	 -1.8423620000 
1175.60 	 224.9829000 	 1.776250 	 -0.8895397000 	 -1.8450830000 
1175.80 	 224.9877000 	 1.776250 	 -0.8862464000 	 -1.8425620000 
1176.00 	 224.9908000 	 1.776250 	 -0.8893394000 	 -1.8449620000 
1176.20 	 224.9956000 	 1.776250 	 -0.8861001000 	 -1.8425810000 
1176.40 	 224.9988000 	 1.776250 	 -0.8894825000 	 -1.8449340000 
1176.60 	 225.0036000 	 1.776250 	 -0.8862527000 	 -1.8426640000 
1176.80 	 225.0052000 	 1.776250 	 -0.8893077000 	 -1.8449050000 
1177.00 	 225.0052000 	 1.776250 	 -0.8862368000 	 -1.8424030000 
1177.20 	 225.0036000 	 1.776250 	 -0.8893681000 	 -1.8450640000 
1177.40 	 225.0036000 	 1.776250 	 -0.8859126000 	 -1.8423270000 
1177.60 	 225.0036000 	 1.776250 	 -0.8895302000 	 -1.8451150000 
1177.80 	 224.9956000 	 1.776250 	 -0.8860493000 	 -1.8423370000 
1178.00 	 224.9956000 	 1.776250 	 -0.8896351000 	 -1.8451940000 
1178.20 	 224.9956000 	 1.776250 	 -0.8858712000 	 -1.8422450000 
1178.40 	 224.9956000 	 1.776250 	 -0.8896923000 	 -1.8452610000 
1178.60 	 224.9940000 	 1.776250 	 -0.8862336000 	 -1.8424130000 
1178.80 	 224.9940000 	 1.776250 	 -0.8893554000 	 -1.8452420000 
1179.00 	 224.9956000 	 1.776250 	 -0.8858903000 	 -1.8424860000 
1179.20 	 224.9956000 	 1.776250 	 -0.8894062000 	 -1.8450200000 
1179.40 	 224.9908000 	 1.776250 	 -0.8862495000 	 -1.8424760000 
1179.60 	 224.9893000 	 1.776250 	 -0.8894380000 	 -1.8451310000 
1179.80 	 224.9877000 	 1.776250 	 -0.8859794000 	 -1.8424540000 
1180.00 	 224.9829000 	 1.776250 	 -0.8894761000 	 -1.8450830000 
1180.20 	 224.9829000 	 1.776275 	 -0.8858554000 	 -1.8422090000 
1180.40 	 224.9797000 	 1.776275 	 -0.8895366000 	 -1.8451340000 
1180.60 	 224.9749000 	 1.776300 	 -0.8860302000 	 -1.8423270000 
1180.80 	 224.9749000 	 1.776325 	 -0.8894253000 	 -1.8451500000 
1181.00 	 224.9718000 	 1.776300 	 -0.8863576000 	 -1.8423750000 
1181.20 	 224.9749000 	 1.776325 	 -0.8894793000 	 -1.8450860000 
1181.40 	 224.9749000 	 1.776350 	 -0.8862019000 	 -1.8424760000 
1181.60 	 224.9797000 	 1.776375 	 -0.8895366000 	 -1.8451180000 
1181.80 	 224.9797000 	 1.776375 	 -0.8859666000 	 -1.8422890000 
1182.00 	 224.9749000 	 1.776350 	 -0.8892282000 	 -1.8449970000 
1182.20 	 224.9749000 	 1.776375 	 -0.8862050000 	 -1.8425270000 
1182.40 	 224.9749000 	 1.776400 	 -0.8891169000 	 -1.8448890000 
1182.60 	 224.9749000 	 1.776425 	 -0.8861256000 	 -1.8426200000 
1182.80 	 224.9797000 	 1.776400 	 -0.8891837000 	 -1.8448700000 
1183.00 	 224.9797000 	 1.776400 	 -0.8861606000 	 -1.8426290000 
1183.20 	 224.9861000 	 1.776425 	 -0.8893490000 	 -1.8449560000 
1183.40 	 224.9877000 	 1.776450 	 -0.8861796000 	 -1.8423940000 
1183.60 	 224.9908000 	 1.776475 	 -0.8895270000 	 -1.8451060000 
1183.80 	 224.9924000 	 1.776450 	 -0.8861224000 	 -1.8425620000 
1184.00 	 224.9956000 	 1.776450 	 -0.8894952000 	 -1.8449150000 
1184.20 	 224.9956000 	 1.776450 	 -0.8862622000 	 -1.8423810000 
1184.40 	 224.9956000 	 1.776450 	 -0.8895842000 	 -1.8451250000 
1184.60 	 224.9956000 	 1.776450 	 -0.8861955000 	 -1.8425810000 
1184.80 	 224.9956000 	 1.776450 	 -0.8894284000 	 -1.8449150000 
1185.00 	 224.9988000 	 1.776450 	 -0.8861732000 	 -1.8426450000 
1185.20 	 224.9988000 	 1.776450 	 -0.8896160000 	 -1.8448890000 
1185.40 	 225.0036000 	 1.776450 	 -0.8863671000 	 -1.8424800000 
1185.60 	 225.0067000 	 1.776450 	 -0.8895079000 	 -1.8449150000 
1185.80 	 225.0083000 	 1.776450 	 -0.8863831000 	 -1.8425120000 
1186.00 	 225.0115000 	 1.776450 	 -0.8893712000 	 -1.8450130000 
1186.20 	 225.0115000 	 1.776450 	 -0.8863608000 	 -1.8423750000 
1186.40 	 225.0067000 	 1.776450 	 -0.8894539000 	 -1.8450320000 
1186.60 	 225.0036000 	 1.776450 	 -0.8861669000 	 -1.8422290000 
1186.80 	 224.9988000 	 1.776450 	 -0.8895620000 	 -1.8449970000 
1187.00 	 224.9988000 	 1.776450 	 -0.8860779000 	 -1.8424030000 
1187.20 	 224.9988000 	 1.776450 	 -0.8895779000 	 -1.8449690000 
1187.40 	 224.9988000 	 1.776450 	 -0.8863227000 	 -1.8424730000 
1187.60 	 224.9988000 	 1.776450 	 -0.8896859000 	 -1.8448730000 
1187.80 	 224.9956000 	 1.776450 	 -0.8862591000 	 -1.8424540000 
1188.00 	 224.9940000 	 1.776450 	 -0.8896096000 	 -1.8450040000 
1188.20 	 224.9877000 	 1.776450 	 -0.8861732000 	 -1.8424450000 
1188.40 	 224.9877000 	 1.776450 	 -0.8895016000 	 -1.8448350000 
1188.60 	 224.9861000 	 1.776450 	 -0.8863608000 	 -1.8424350000 
1188.80 	 224.9829000 	 1.776450 	 -0.8894253000 	 -1.8447720000 
1189.00 	 224.9797000 	 1.776450 	 -0.8862178000 	 -1.8424320000 
1189.20 	 224.9797000 	 1.776450 	 -0.8895461000 	 -1.8449470000 
1189.40 	 224.9797000 	 1.776450 	 -0.8862686000 	 -1.8424350000 
1189.60 	 224.9829000 	 1.776475 	 -0.8895938000 	 -1.8448830000 
1189.80 	 224.9829000 	 1.776500 	 -0.8864498000 	 -1.8424480000 
1190.00 	 224.9829000 	 1.776525 	 -0.8894984000 	 -1.8448610000 
1190.20 	 224.9813000 	 1.776500 	 -0.8864180000 	 -1.8426360000 
1190.40 	 224.9797000 	 1.776500 	 -0.8894348000 	 -1.8448130000 
1190.60 	 224.9749000 	 1.776525 	 -0.8864467000 	 -1.8426360000 
1190.80 	 224.9749000 	 1.776550 	 -0.8893204000 	 -1.8447530000 
1191.00 	 224.9749000 	 1.776550 	 -0.8865102000 	 -1.8426610000 
1191.20 	 224.9765000 	 1.776550 	 -0.8892949000 	 -1.8447050000 
1191.40 	 224.9797000 	 1.776550 	 -0.8862813000 	 -1.8426290000 
1191.60 	 224.9813000 	 1.776575 	 -0.8892981000 	 -1.8448480000 
1191.80 	 224.9829000 	 1.776600 	 -0.8860906000 	 -1.8425850000 
1192.00 	 224.9829000 	 1.776625 	 -0.8890693000 	 -1.8448130000 
1192.20 	 224.9829000 	 1.776600 	 -0.8858363000 	 -1.8426100000 
1192.40 	 224.9877000 	 1.776600 	 -0.8889103000 	 -1.8449120000 
1192.60 	 224.9877000 	 1.776600 	 -0.8856328000 	 -1.8425940000 
1192.80 	 224.9956000 	 1.776600 	 -0.8887323000 	 -1.8449150000 
1193.00 	 224.9972000 	 1.776600 	 -0.8857695000 	 -1.8424220000 
1193.20 	 224.9988000 	 1.776600 	 -0.8888785000 	 -1.8450960000 
1193.40 	 225.0036000 	 1.776600 	 -0.8856106000 	 -1.8425460000 
1193.60 	 225.0067000 	 1.776600 	 -0.8890470000 	 -1.8450700000 
1193.80 	 225.0083000 	 1.776600 	 -0.8856710000 	 -1.8425530000 
1194.00 	 225.0115000 	 1.776600 	 -0.8888721000 	 -1.8449560000 
1194.20 	 225.0115000 	 1.776600 	 -0.8859921000 	 -1.8425780000 
1194.40 	 225.0147000 	 1.776600 	 -0.8890057000 	 -1.8449310000 
1194.60 	 225.0115000 	 1.776600 	 -0.8856869000 	 -1.8426480000 
1194.80 	 225.0115000 	 1.776600 	 -0.8888912000 	 -1.8448930000 
1195.00 	 225.0115000 	 1.776600 	 -0.8858395000 	 -1.8425050000 
1195.20 	 225.0115000 	 1.776600 	 -0.8890057000 	 -1.8450960000 
1195.40 	 225.0147000 	 1.776600 	 -0.8857727000 	 -1.8426740000 
1195.60 	 225.0115000 	 1.776600 	 -0.8887418000 	 -1.8448800000 
1195.80 	 225.0115000 	 1.776600 	 -0.8858681000 	 -1.8427310000 
1196.00 	 225.0115000 	 1.776600 	 -0.8887736000 	 -1.8447750000 
1196.20 	 225.0067000 	 1.776600 	 -0.8857791000 	 -1.8428200000 
1196.40 	 225.0067000 	 1.776600 	 -0.8886496000 	 -1.8447150000 
1196.60 	 225.0067000 	 1.776600 	 -0.8858998000 	 -1.8428900000 
1196.80 	 225.0083000 	 1.776600 	 -0.8880393000 	 -1.8446790000 
1197.00 	 225.0115000 	 1.776600 	 -0.8853309000 	 -1.8429180000 
1197.20 	 225.0115000 	 1.776600 	 -0.8877659000 	 -1.8446000000 
1197.40 	 225.0115000 	 1.776600 	 -0.8851497000 	 -1.8428420000 
1197.60 	 225.0115000 	 1.776600 	 -0.8876705000 	 -1.8445590000 
1197.80 	 225.0067000 	 1.776600 	 -0.8853499000 	 -1.8430770000 
1198.00 	 225.0067000 	 1.776600 	 -0.8874607000 	 -1.8443710000 
1198.20 	 225.0036000 	 1.776600 	 -0.8853912000 	 -1.8433570000 
1198.40 	 224.9988000 	 1.776600 	 -0.8872731000 	 -1.8442920000 
1198.60 	 224.9956000 	 1.776600 	 -0.8854389000 	 -1.8433280000 
1198.80 	 224.9908000 	 1.776600 	 -0.8872731000 	 -1.8441420000 
1199.00 	 224.9877000 	 1.776600 	 -0.8857059000 	 -1.8433130000 
1199.20 	 224.9829000 	 1.776600 	 -0.8872954000 	 -1.8441610000 
1199.40 	 224.9829000 	 1.776600 	 -0.8855565000 	 -1.8433670000 
1199.60 	 224.9829000 	 1.776600 	 -0.8870856000 	 -1.8439520000 
1199.80 	 224.9797000 	 1.776625 	 -0.8858967000 	 -1.8437190000 
1200.00 	 224.9749000 	 1.776625 	 -0.8851973000 	 -1.8437540000 
1200.20 	 224.9749000 	 1.776650 	 -0.8845584000 	 -1.8439390000 
1200.40 	 224.9749000 	 1.776675 	 -0.8846537000 	 -1.8437830000 
1200.60 	 224.9749000 	 1.776650 	 -0.8821774000 	 -1.8440530000 
1200.80 	 224.9749000 	 1.776650 	 -0.8823967000 	 -1.8435290000 
1201.00 	 224.9749000 	 1.776675 	 -0.8816655000 	 -1.8443650000 
1201.20 	 224.9718000 	 1.776700 	 -0.8811760000 	 -1.8430420000 
1201.40 	 224.9718000 	 1.776725 	 -0.8817069000 	 -1.8444600000 
1201.60 	 224.9718000 	 1.776725 	 -0.8806832000 	 -1.8428230000 
1201.80 	 224.9718000 	 1.776750 	 -0.8815479000 	 -1.8446450000 
1202.00 	 224.9749000 	 1.776775 	 -0.8805783000 	 -1.8427400000 
1202.20 	 224.9749000 	 1.776800 	 -0.8817863000 	 -1.8448320000 
1202.40 	 224.9797000 	 1.776825 	 -0.8802827000 	 -1.8427910000 
1202.60 	 224.9829000 	 1.776800 	 -0.8887863000 	 -1.8446670000 
1202.80 	 224.9829000 	 1.776800 	 -0.8872318000 	 -1.8428580000 
1203.00 	 224.9908000 	 1.776800 	 -0.8888404000 	 -1.8447300000 
1203.20 	 224.9956000 	 1.776800 	 -0.8872191000 	 -1.8426480000 
1203.40 	 224.9988000 	 1.776800 	 -0.8890851000 	 -1.8448930000 
1203.60 	 225.0099000 	 1.776800 	 -0.8867264000 	 -1.8423300000 
1203.80 	 225.0163000 	 1.776800 	 -0.8893649000 	 -1.8450770000 
1204.00 	 225.0179000 	 1.776800 	 -0.8868726000 	 -1.8423940000 
1204.20 	 225.0210000 	 1.776800 	 -0.8893585000 	 -1.8451090000 
1204.40 	 225.0195000 	 1.776800 	 -0.8867486000 	 -1.8423210000 
1204.60 	 225.0179000 	 1.776800 	 -0.8892632000 	 -1.8451020000 
1204.80 	 225.0179000 	 1.776800 	 -0.8868917000 	 -1.8425080000 
1205.00 	 225.0195000 	 1.776800 	 -0.8891423000 	 -1.8449880000 
1205.20 	 225.0226000 	 1.776800 	 -0.8869267000 	 -1.8426450000 
1205.40 	 225.0226000 	 1.776800 	 -0.8890947000 	 -1.8449560000 
1205.60 	 225.0226000 	 1.776800 	 -0.8870411000 	 -1.8425940000 
1205.80 	 225.0226000 	 1.776800 	 -0.8891582000 	 -1.8450420000 
1206.00 	 225.0179000 	 1.776800 	 -0.8868917000 	 -1.8423810000 
1206.20 	 225.0179000 	 1.776800 	 -0.8894507000 	 -1.8450100000 
1206.40 	 225.0210000 	 1.776800 	 -0.8868472000 	 -1.8424350000 
1206.60 	 225.0179000 	 1.776800 	 -0.8894952000 	 -1.8452390000 
1206.80 	 225.0226000 	 1.776775 	 -0.8867836000 	 -1.8424160000 
1207.00 	 225.0226000 	 1.776750 	 -0.8893712000 	 -1.8451210000 
1207.20 	 225.0226000 	 1.776750 	 -0.8867677000 	 -1.8422350000 
1207.40 	 225.0179000 	 1.776750 	 -0.8895810000 	 -1.8450830000 
1207.60 	 225.0179000 	 1.776750 	 -0.8865770000 	 -1.8421300000 
1207.80 	 225.0163000 	 1.776725 	 -0.8897273000 	 -1.8452840000 
1208.00 	 225.0147000 	 1.776700 	 -0.8864085000 	 -1.8421550000 
1208.20 	 225.0115000 	 1.776700 	 -0.8897209000 	 -1.8453980000 
1208.40 	 225.0115000 	 1.776700 	 -0.8863608000 	 -1.8422640000 
1208.60 	 225.0067000 	 1.776700 	 -0.8897145000 	 -1.8454040000 
1208.80 	 225.0052000 	 1.776700 	 -0.8863862000 	 -1.8421650000 
1209.00 	 225.0036000 	 1.776700 	 -0.8898926000 	 -1.8453980000 
1209.20 	 225.0036000 	 1.776700 	 -0.8865929000 	 -1.8421170000 
1209.40 	 225.0067000 	 1.776700 	 -0.8899212000 	 -1.8453410000 
1209.60 	 225.0115000 	 1.776700 	 -0.8862877000 	 -1.8420310000 
1209.80 	 225.0115000 	 1.776700 	 -0.8898862000 	 -1.8453760000 
1210.00 	 225.0115000 	 1.776700 	 -0.8865579000 	 -1.8420540000 
1210.20 	 225.0115000 	 1.776700 	 -0.8898894000 	 -1.8453340000 
1210.40 	 225.0115000 	 1.776700 	 -0.8863799000 	 -1.8420090000 
1210.60 	 225.0115000 	 1.776700 	 -0.8899117000 	 -1.8453980000 
1210.80 	 225.0115000 	 1.776700 	 -0.8861923000 	 -1.8419010000 
1211.00 	 225.0099000 	 1.776700 	 -0.8899689000 	 -1.8454010000 
1211.20 	 225.0115000 	 1.776700 	 -0.8863036000 	 -1.8419680000 
1211.40 	 225.0052000 	 1.776700 	 -0.8898894000 	 -1.8455120000 
1211.60 	 225.0036000 	 1.776700 	 -0.8861065000 	 -1.8419840000 
1211.80 	 225.0036000 	 1.776700 	 -0.8897908000 	 -1.8454140000 
1212.00 	 225.0036000 	 1.776700 	 -0.8863195000 	 -1.8420220000 
1212.20 	 225.0036000 	 1.776700 	 -0.8898194000 	 -1.8454840000 
1212.40 	 225.0036000 	 1.776700 	 -0.8861987000 	 -1.8420820000 
1212.60 	 225.0067000 	 1.776700 	 -0.8898004000 	 -1.8455250000 
1212.80 	 225.0052000 	 1.776700 	 -0.8862813000 	 -1.8420350000 
1213.00 	 225.0036000 	 1.776700 	 -0.8897654000 	 -1.8454900000 
1213.20 	 224.9956000 	 1.776700 	 -0.8862527000 	 -1.8420600000 
1213.40 	 224.9908000 	 1.776700 	 -0.8897845000 	 -1.8454330000 
1213.60 	 224.9829000 	 1.776700 	 -0.8862019000 	 -1.8420980000 
1213.80 	 224.9749000 	 1.776700 	 -0.8896192000 	 -1.8454520000 
1214.00 	 224.9749000 	 1.776700 	 -0.8862972000 	 -1.8420380000 
1214.20 	 224.9797000 	 1.776700 	 -0.8897813000 	 -1.8454140000 
1214.40 	 224.9797000 	 1.776700 	 -0.8863513000 	 -1.8422830000 
1214.60 	 224.9829000 	 1.776700 	 -0.8897559000 	 -1.8454360000 
1214.80 	 224.9877000 	 1.776700 	 -0.8862495000 	 -1.8420090000 
1215.00 	 224.9877000 	 1.776700 	 -0.8898385000 	 -1.8454420000 
1215.20 	 224.9877000 	 1.776700 	 -0.8860874000 	 -1.8420160000 
1215.40 	 224.9861000 	 1.776700 	 -0.8898576000 	 -1.8455600000 
1215.60 	 224.9845000 	 1.776700 	 -0.8861637000 	 -1.8419110000 
1215.80 	 224.9829000 	 1.776700 	 -0.8900452000 	 -1.8455310000 
1216.00 	 224.9797000 	 1.776700 	 -0.8861796000 	 -1.8419680000 
1216.20 	 224.9797000 	 1.776700 	 -0.8899021000 	 -1.8455090000 
1216.40 	 224.9749000 	 1.776700 	 -0.8859857000 	 -1.8419420000 
1216.60 	 224.9749000 	 1.776700 	 -0.8901024000 	 -1.8454810000 
1216.80 	 224.9749000 	 1.776700 	 -0.8861892000 	 -1.8421490000 
1217.00 	 224.9749000 	 1.776700 	 -0.8898671000 	 -1.8455250000 
1217.20 	 224.9718000 	 1.776750 	 -0.8861606000 	 -1.8420120000 
1217.40 	 224.9718000 	 1.776750 	 -0.8898576000 	 -1.8455190000 
1217.60 	 224.9686000 	 1.776775 	 -0.8860270000 	 -1.8421270000 
1217.80 	 224.9670000 	 1.776800 	 -0.8899466000 	 -1.8455630000 
1218.00 	 224.9670000 	 1.776800 	 -0.8859380000 	 -1.8420510000 
1218.20 	 224.9670000 	 1.776825 	 -0.8900229000 	 -1.8454520000 
1218.40 	 224.9718000 	 1.776850 	 -0.8863004000 	 -1.8419170000 
1218.60 	 224.9718000 	 1.776875 	 -0.8900102000 	 -1.8454200000 
1218.80 	 224.9718000 	 1.776900 	 -0.8860874000 	 -1.8419810000 
1219.00 	 224.9749000 	 1.776925 	 -0.8900229000 	 -1.8454390000 
1219.20 	 224.9718000 	 1.776900 	 -0.8860715000 	 -1.8419620000 
1219.40 	 224.9718000 	 1.776925 	 -0.8898004000 	 -1.8455730000 
1219.60 	 224.9718000 	 1.776950 	 -0.8861542000 	 -1.8420890000 
1219.80 	 224.9718000 	 1.776975 	 -0.8898163000 	 -1.8455660000 
1220.00 	 224.9734000 	 1.777000 	 -0.8859062000 	 -1.8421010000 
1220.20 	 224.9781000 	 1.777025 	 -0.8899117000 	 -1.8454520000 
1220.40 	 224.9829000 	 1.777000 	 -0.8861764000 	 -1.8420220000 
1220.60 	 224.9908000 	 1.777000 	 -0.8900547000 	 -1.8454010000 
1220.80 	 224.9988000 	 1.777000 	 -0.8862209000 	 -1.8420410000 
1221.00 	 225.0036000 	 1.777000 	 -0.8900833000 	 -1.8455310000 
1221.20 	 225.0115000 	 1.777000 	 -0.8861828000 	 -1.8420380000 
1221.40 	 225.0131000 	 1.777000 	 -0.8900642000 	 -1.8453850000 
1221.60 	 225.0179000 	 1.777000 	 -0.8861478000 	 -1.8420660000 
1221.80 	 225.0195000 	 1.777000 	 -0.8899307000 	 -1.8453950000 
1222.00 	 225.0226000 	 1.777000 	 -0.8860747000 	 -1.8419550000 
1222.20 	 225.0226000 	 1.777000 	 -0.8900674000 	 -1.8454420000 
1222.40 	 225.0179000 	 1.777000 	 -0.8861319000 	 -1.8421050000 
1222.60 	 225.0179000 	 1.777000 	 -0.8899053000 	 -1.8455980000 
1222.80 	 225.0147000 	 1.777000 	 -0.8861097000 	 -1.8419840000 
1223.00 	 225.0131000 	 1.777000 	 -0.8900833000 	 -1.8453150000 
1223.20 	 225.0115000 	 1.777000 	 -0.8863195000 	 -1.8419930000 
1223.40 	 225.0115000 	 1.777000 	 -0.8900897000 	 -1.8454930000 
1223.60 	 225.0115000 	 1.777000 	 -0.8861287000 	 -1.8419520000 
1223.80 	 225.0115000 	 1.777000 	 -0.8900356000 	 -1.8455700000 
1224.00 	 225.0067000 	 1.777000 	 -0.8860397000 	 -1.8421210000 
1224.20 	 225.0099000 	 1.777000 	 -0.8899498000 	 -1.8455310000 
1224.40 	 225.0067000 	 1.777000 	 -0.8862178000 	 -1.8419710000 
1224.60 	 225.0067000 	 1.777000 	 -0.8900356000 	 -1.8453410000 
1224.80 	 225.0067000 	 1.777000 	 -0.8862432000 	 -1.8419770000 
1225.00 	 225.0067000 	 1.777000 	 -0.8899593000 	 -1.8454420000 
1225.20 	 225.0067000 	 1.777000 	 -0.8861129000 	 -1.8420060000 
1225.40 	 225.0036000 	 1.777000 	 -0.8900515000 	 -1.8454680000 
1225.60 	 225.0036000 	 1.777000 	 -0.8861001000 	 -1.8419970000 
1225.80 	 225.0036000 	 1.777000 	 -0.8899975000 	 -1.8453280000 
1226.00 	 225.0036000 	 1.777000 	 -0.8862273000 	 -1.8422220000 
1226.20 	 225.0036000 	 1.777000 	 -0.8900356000 	 -1.8455190000 
1226.40 	 225.0067000 	 1.777000 	 -0.8861446000 	 -1.8420950000 
1226.60 	 225.0083000 	 1.777000 	 -0.8899403000 	 -1.8454140000 
1226.80 	 225.0067000 	 1.777000 	 -0.8860397000 	 -1.8421300000 
1227.00 	 225.0067000 	 1.777000 	 -0.8899148000 	 -1.8454810000 
1227.20 	 225.0036000 	 1.777000 	 -0.8862845000 	 -1.8420950000 
1227.40 	 225.0036000 	 1.777000 	 -0.8900039000 	 -1.8453760000
[truncated: 274,405 more chars]
