# Supplementary material for: Scott Blair Fractional-Type Viscoelastic Behavior of Clear Spruce Wood: Influence of Compression Wood on Power-Law Stiffness Parameters
Source: Materials (Basel). 2024 Nov 9;17(22):5477. doi: 10.3390/ma17225477 (PMC11595321; doi:10.3390/ma17225477)
Supplement: Supplementary file 1 [file materials-17-05477-s001.zip › DATA_MDPI_upload.d/00_24_225.txt]

Bezeichnung: 	 00_24_225 
Bezeichnung Kofler: 	 24 
temperature [deg C] 	 moisture content [%] 	 raw density [kg/m³] 	 width [mm] 	 height [mm] 	 length [mm] 	 creepforce [N] 	 holding time [s] 	 reaction wood [%] 
20 	 11.72 	 490.5 	 14.95 	 15.08 	 240 	 225 	 1800 	 30.78 
-------------- Daten Shimadzu AGX 10 kN & 2 x HBM WA 20 -------------- 
1 _ 1 
Zeit 	 Kraft 	 Weg 	 Ext.1 	 Ext.2 
sec 	 N 	 mm 	 mm 	 mm 
0.00 	 5.7061510 	 0.000000 	 -0.0043265020 	 -0.0024445850 
0.20 	 5.7077410 	 0.002375 	 -0.0024859110 	 0.0017547610 
0.40 	 5.7109200 	 0.005675 	 -0.0073369350 	 -0.0024859110 
0.60 	 6.3800810 	 0.009000 	 -0.0028101600 	 0.0015799200 
0.80 	 6.7774450 	 0.012350 	 -0.0073305760 	 -0.0023301440 
1.00 	 7.2209040 	 0.015675 	 -0.0026098890 	 0.0017642970 
1.20 	 7.5531010 	 0.019000 	 -0.0072193150 	 -0.0022284190 
1.40 	 7.9743070 	 0.022350 	 -0.0027243300 	 0.0012842810 
1.60 	 8.2778930 	 0.025675 	 -0.0070953370 	 -0.0023142500 
1.80 	 8.6196260 	 0.029000 	 -0.0027434030 	 0.0009822845 
2.00 	 8.9836120 	 0.032350 	 -0.0071557360 	 -0.0026194260 
2.20 	 9.3332930 	 0.035675 	 -0.0029468540 	 0.0003687541 
2.40 	 9.6766160 	 0.039000 	 -0.0070667270 	 -0.0034459430 
2.60 	 9.9150340 	 0.042350 	 -0.0029913590 	 -0.0067742670 
2.70 	 10.0946400 	 0.044000 	 -0.0041357670 	 -0.0083160400 
2.80 	 10.2281600 	 0.045650 	 -0.0071016950 	 -0.0143623400 
3.00 	 10.8496400 	 0.059100 	 0.0102551800 	 -0.0307909600 
3.20 	 12.2356400 	 0.098150 	 0.1071294000 	 -0.1229445000 
3.40 	 13.5946300 	 0.151850 	 0.2779484000 	 -0.2576002000 
3.60 	 14.4465800 	 0.209200 	 0.4473209000 	 -0.4033502000 
3.80 	 16.0106000 	 0.273000 	 0.6462669000 	 -0.5583223000 
4.00 	 18.8080500 	 0.347700 	 0.8066718000 	 -0.7246685000 
4.20 	 24.6413600 	 0.437025 	 0.9056854000 	 -0.8748690000 
4.40 	 33.4342300 	 0.543025 	 0.9365463000 	 -1.0103380000 
4.60 	 46.3946600 	 0.663875 	 0.8484872000 	 -1.1069770000 
4.80 	 55.7772300 	 0.715625 	 0.7856528000 	 -1.1730350000 
5.00 	 56.3605600 	 0.730450 	 0.7810466000 	 -1.1741610000 
5.20 	 62.5292400 	 0.786350 	 0.7287915000 	 -1.2235130000 
5.40 	 66.5632900 	 0.814600 	 0.7047303000 	 -1.2489830000 
5.60 	 70.4050100 	 0.853150 	 0.6705634000 	 -1.2814010000 
5.80 	 75.2051700 	 0.893775 	 0.6362915000 	 -1.3158040000 
6.00 	 79.3949700 	 0.929275 	 0.5981445000 	 -1.3490200000 
6.20 	 83.7230700 	 0.966850 	 0.5674298000 	 -1.3805520000 
6.40 	 88.1004300 	 1.004350 	 0.5296230000 	 -1.4139970000 
6.60 	 92.4571400 	 1.040825 	 0.5006886000 	 -1.4402420000 
6.80 	 96.7629800 	 1.076850 	 0.4645634000 	 -1.4741610000 
7.00 	 101.0974000 	 1.113350 	 0.4346720000 	 -1.5051970000 
7.20 	 105.3985000 	 1.149800 	 0.3976218000 	 -1.5420060000 
7.40 	 109.7314000 	 1.185600 	 0.3676701000 	 -1.5691850000 
7.60 	 114.1532000 	 1.221200 	 0.3326225000 	 -1.6030790000 
7.80 	 118.6848000 	 1.255775 	 0.3025087000 	 -1.6304870000 
8.00 	 123.1941000 	 1.289100 	 0.2686945000 	 -1.6627820000 
8.20 	 127.6239000 	 1.322200 	 0.2418391000 	 -1.6912210000 
8.40 	 132.1300000 	 1.355225 	 0.2103774000 	 -1.7214460000 
8.60 	 136.4867000 	 1.388300 	 0.1870505000 	 -1.7523730000 
8.80 	 141.0087000 	 1.421575 	 0.1515897000 	 -1.7818550000 
9.00 	 145.5387000 	 1.454300 	 0.1214790000 	 -1.8064470000 
9.20 	 149.9716000 	 1.486600 	 0.0900205000 	 -1.8366560000 
9.40 	 154.4635000 	 1.519075 	 0.0620301600 	 -1.8687920000 
9.60 	 158.9870000 	 1.551025 	 0.0301075000 	 -1.8977610000 
9.80 	 163.4423000 	 1.582650 	 0.0013097130 	 -1.9226770000 
10.00 	 167.9373000 	 1.613975 	 -0.0271447500 	 -1.9508140000 
10.20 	 172.3909000 	 1.644750 	 -0.0558726000 	 -1.9797450000 
10.40 	 176.8907000 	 1.675700 	 -0.0850963600 	 -2.0050140000 
10.60 	 181.3539000 	 1.706325 	 -0.1123397000 	 -2.0310120000 
10.80 	 185.8489000 	 1.736725 	 -0.1408990000 	 -2.0568500000 
11.00 	 190.3359000 	 1.766875 	 -0.1693122000 	 -2.0851230000 
11.20 	 194.8357000 	 1.796700 	 -0.1972675000 	 -2.1144800000 
11.40 	 199.2861000 	 1.826425 	 -0.2252897000 	 -2.1413490000 
11.60 	 203.7287000 	 1.856375 	 -0.2494939000 	 -2.1648790000 
11.80 	 208.2173000 	 1.886350 	 -0.2777068000 	 -2.1939560000 
12.00 	 212.6535000 	 1.916150 	 -0.3047594000 	 -2.2178490000 
12.20 	 217.2343000 	 1.946000 	 -0.3360240000 	 -2.2474800000 
12.40 	 221.6577000 	 1.975450 	 -0.3624249000 	 -2.2727300000 
12.50 	 223.8544000 	 1.990225 	 -0.3792381000 	 -2.2899060000 
12.60 	 225.9127000 	 1.998175 	 -0.3877544000 	 -2.2992100000 
12.80 	 225.9970000 	 1.999025 	 -0.3898907000 	 -2.2983930000 
13.00 	 225.6632000 	 1.998575 	 -0.3919347000 	 -2.3010250000 
13.20 	 225.4232000 	 1.998350 	 -0.3897317000 	 -2.2983550000 
13.40 	 225.2038000 	 1.998225 	 -0.3905201000 	 -2.3014860000 
13.60 	 225.0640000 	 1.998150 	 -0.3865115000 	 -2.2984820000 
13.80 	 224.9305000 	 1.998125 	 -0.3887781000 	 -2.3015280000 
14.00 	 224.7969000 	 1.998125 	 -0.3897635000 	 -2.2983070000 
14.20 	 224.6380000 	 1.998225 	 -0.3923512000 	 -2.3016390000 
14.40 	 224.5696000 	 1.998400 	 -0.3892104000 	 -2.2984730000 
14.60 	 224.4234000 	 1.998625 	 -0.3923098000 	 -2.3016830000 
14.80 	 224.3360000 	 1.998875 	 -0.3889593000 	 -2.2983460000 
15.00 	 224.3058000 	 1.999150 	 -0.3914928000 	 -2.3016740000 
15.20 	 224.2645000 	 1.999425 	 -0.3869438000 	 -2.2983390000 
15.40 	 224.2120000 	 1.999750 	 -0.3940996000 	 -2.3018460000 
15.60 	 224.1659000 	 2.000075 	 -0.3848362000 	 -2.2982150000 
15.80 	 224.2184000 	 2.000400 	 -0.3903580000 	 -2.3019250000 
16.00 	 224.1834000 	 2.000750 	 -0.3907204000 	 -2.2983300000 
16.20 	 224.1437000 	 2.001075 	 -0.3926691000 	 -2.3021160000 
16.40 	 224.1691000 	 2.001400 	 -0.3878816000 	 -2.2984630000 
16.60 	 224.1166000 	 2.001750 	 -0.3958035000 	 -2.3021790000 
16.80 	 224.1182000 	 2.002100 	 -0.3915977000 	 -2.2987300000 
17.00 	 224.1151000 	 2.002450 	 -0.3947767000 	 -2.3028150000 
17.20 	 224.1437000 	 2.002800 	 -0.3928057000 	 -2.2991150000 
17.40 	 224.1262000 	 2.003175 	 -0.3955205000 	 -2.3028820000 
17.60 	 224.1691000 	 2.003525 	 -0.3921572000 	 -2.2997380000 
17.80 	 224.1611000 	 2.003850 	 -0.3924084000 	 -2.3035240000 
18.00 	 224.1500000 	 2.004200 	 -0.3930092000 	 -2.2998710000 
18.20 	 224.1452000 	 2.004550 	 -0.3946400000 	 -2.3038450000 
18.40 	 224.1389000 	 2.004900 	 -0.3923480000 	 -2.3008600000 
18.60 	 224.1341000 	 2.005250 	 -0.3977394000 	 -2.3048370000 
18.80 	 224.1310000 	 2.005600 	 -0.3899956000 	 -2.3017790000 
19.00 	 224.1262000 	 2.005950 	 -0.4001872000 	 -2.3061120000 
19.20 	 224.1262000 	 2.006300 	 -0.3920746000 	 -2.3030440000 
19.40 	 224.1262000 	 2.006675 	 -0.3955809000 	 -2.3072970000 
19.60 	 224.1310000 	 2.007025 	 -0.3974756000 	 -2.3047100000 
19.80 	 224.1357000 	 2.007375 	 -0.4017194000 	 -2.3100350000 
20.00 	 224.1421000 	 2.007725 	 -0.3955587000 	 -2.3088390000 
20.20 	 224.1516000 	 2.008075 	 -0.4004701000 	 -2.3126700000 
20.40 	 224.1611000 	 2.008425 	 -0.3973007000 	 -2.3098020000 
20.60 	 224.1691000 	 2.008775 	 -0.4018339000 	 -2.3130230000 
20.80 	 224.1818000 	 2.009100 	 -0.3956445000 	 -2.3104350000 
21.00 	 224.1929000 	 2.009425 	 -0.4031054000 	 -2.3130800000 
21.20 	 224.2057000 	 2.009750 	 -0.4001395000 	 -2.3108550000 
21.40 	 224.2168000 	 2.010075 	 -0.4035600000 	 -2.3132870000 
21.60 	 224.2263000 	 2.010400 	 -0.4008738000 	 -2.3109600000 
21.80 	 224.2374000 	 2.010700 	 -0.4046726000 	 -2.3137510000 
22.00 	 224.2438000 	 2.011025 	 -0.4017321000 	 -2.3115570000 
22.20 	 224.2581000 	 2.011325 	 -0.4010487000 	 -2.3140020000 
22.40 	 224.2708000 	 2.011625 	 -0.4014937000 	 -2.3121520000 
22.60 	 224.2883000 	 2.011925 	 -0.4036617000 	 -2.3143450000 
22.80 	 224.3042000 	 2.012200 	 -0.3967381000 	 -2.3125200000 
23.00 	 224.3153000 	 2.012500 	 -0.3999678000 	 -2.3148060000 
23.20 	 224.3312000 	 2.012775 	 -0.3982067000 	 -2.3132160000 
23.40 	 224.3455000 	 2.013050 	 -0.4050764000 	 -2.3160270000 
23.60 	 224.3582000 	 2.013300 	 -0.3976409000 	 -2.3157150000 
23.80 	 224.3725000 	 2.013550 	 -0.4021581000 	 -2.3181030000 
24.00 	 224.3869000 	 2.013825 	 -0.4009056000 	 -2.3162110000 
24.20 	 224.4012000 	 2.014050 	 -0.4040305000 	 -2.3184840000 
24.40 	 224.4123000 	 2.014300 	 -0.3996531000 	 -2.3169490000 
24.60 	 224.4218000 	 2.014550 	 -0.4049969000 	 -2.3189260000 
24.80 	 224.4250000 	 2.014775 	 -0.4018593000 	 -2.3171620000 
25.00 	 224.4330000 	 2.015000 	 -0.4027843000 	 -2.3198190000 
25.20 	 224.4377000 	 2.015225 	 -0.4002635000 	 -2.3180610000 
25.40 	 224.4409000 	 2.015475 	 -0.4035378000 	 -2.3200800000 
25.60 	 224.4457000 	 2.015700 	 -0.4031181000 	 -2.3189380000 
25.80 	 224.4520000 	 2.015925 	 -0.4056358000 	 -2.3202960000 
26.00 	 224.4632000 	 2.016150 	 -0.4009342000 	 -2.3191800000 
26.20 	 224.4727000 	 2.016350 	 -0.4094315000 	 -2.3210370000 
26.40 	 224.4854000 	 2.016550 	 -0.4078166000 	 -2.3195770000 
26.60 	 224.4965000 	 2.016775 	 -0.4038652000 	 -2.3205500000 
26.80 	 224.5076000 	 2.016975 	 -0.4031404000 	 -2.3196890000 
27.00 	 224.5204000 	 2.017175 	 -0.4044024000 	 -2.3213930000 
27.20 	 224.5267000 	 2.017350 	 -0.4021486000 	 -2.3204900000 
27.40 	 224.5378000 	 2.017550 	 -0.4051177000 	 -2.3225210000 
27.60 	 224.5442000 	 2.017750 	 -0.4050827000 	 -2.3211070000 
27.80 	 224.5522000 	 2.017925 	 -0.4054451000 	 -2.3226330000 
28.00 	 224.5553000 	 2.018100 	 -0.4030609000 	 -2.3215640000 
28.20 	 224.5585000 	 2.018300 	 -0.4059633000 	 -2.3226800000 
28.40 	 224.5633000 	 2.018475 	 -0.4029655000 	 -2.3215360000 
28.60 	 224.5696000 	 2.018650 	 -0.4078802000 	 -2.3231670000 
28.80 	 224.5744000 	 2.018825 	 -0.4056803000 	 -2.3219710000 
29.00 	 224.5824000 	 2.018975 	 -0.4088815000 	 -2.3237480000 
29.20 	 224.5935000 	 2.019150 	 -0.4052989000 	 -2.3223810000 
29.40 	 224.6062000 	 2.019325 	 -0.4075368000 	 -2.3242440000 
29.60 	 224.6157000 	 2.019475 	 -0.4049397000 	 -2.3251660000 
29.80 	 224.6221000 	 2.019625 	 -0.4073969000 	 -2.3264120000 
30.00 	 224.6253000 	 2.019775 	 -0.4058266000 	 -2.3258080000 
30.20 	 224.6253000 	 2.019925 	 -0.4078960000 	 -2.3269240000 
30.40 	 224.6221000 	 2.020075 	 -0.4058202000 	 -2.3261200000 
30.60 	 224.6157000 	 2.020225 	 -0.4076099000 	 -2.3271880000 
30.80 	 224.6141000 	 2.020400 	 -0.4062589000 	 -2.3266860000 
31.00 	 224.6094000 	 2.020550 	 -0.4079119000 	 -2.3273690000 
31.20 	 224.6094000 	 2.020700 	 -0.4064337000 	 -2.3270830000 
31.40 	 224.6110000 	 2.020875 	 -0.4082457000 	 -2.3296330000 
31.60 	 224.6157000 	 2.021025 	 -0.4069169000 	 -2.3291400000 
31.80 	 224.6221000 	 2.021175 	 -0.4088084000 	 -2.3297370000 
32.00 	 224.6221000 	 2.021325 	 -0.4075241000 	 -2.3296390000 
32.20 	 224.6221000 	 2.021500 	 -0.4085287000 	 -2.3293910000 
32.40 	 224.6237000 	 2.021650 	 -0.4080963000 	 -2.3298930000 
32.60 	 224.6253000 	 2.021800 	 -0.4086399000 	 -2.3293590000 
32.80 	 224.6253000 	 2.021950 	 -0.4086653000 	 -2.3303220000 
33.00 	 224.6300000 	 2.022100 	 -0.4089705000 	 -2.3294320000 
33.20 	 224.6364000 	 2.022250 	 -0.4088020000 	 -2.3301280000 
33.40 	 224.6412000 	 2.022375 	 -0.4094823000 	 -2.3296480000 
33.60 	 224.6491000 	 2.022525 	 -0.4091581000 	 -2.3302620000 
33.80 	 224.6539000 	 2.022675 	 -0.4096699000 	 -2.3299090000 
34.00 	 224.6602000 	 2.022800 	 -0.4094283000 	 -2.3305070000 
34.20 	 224.6650000 	 2.022950 	 -0.4113165000 	 -2.3302780000 
34.40 	 224.6714000 	 2.023075 	 -0.4094092000 	 -2.3303030000 
34.60 	 224.6777000 	 2.023200 	 -0.4105377000 	 -2.3305510000 
34.80 	 224.6809000 	 2.023350 	 -0.4096158000 	 -2.3304490000 
35.00 	 224.6888000 	 2.023450 	 -0.4104265000 	 -2.3303440000 
35.20 	 224.6920000 	 2.023600 	 -0.4099242000 	 -2.3307770000 
35.40 	 224.6968000 	 2.023725 	 -0.4106331000 	 -2.3303570000 
35.60 	 224.7000000 	 2.023825 	 -0.4100513000 	 -2.3310850000 
35.80 	 224.7000000 	 2.023950 	 -0.4107285000 	 -2.3307260000 
36.00 	 224.7047000 	 2.024075 	 -0.4105886000 	 -2.3316260000 
36.20 	 224.7079000 	 2.024200 	 -0.4110972000 	 -2.3310180000 
36.40 	 224.7127000 	 2.024300 	 -0.4107094000 	 -2.3318550000 
36.60 	 224.7143000 	 2.024425 	 -0.4114787000 	 -2.3315530000 
36.80 	 224.7159000 	 2.024550 	 -0.4125277000 	 -2.3324460000 
37.00 	 224.7159000 	 2.024650 	 -0.4115613000 	 -2.3316700000 
37.20 	 224.7206000 	 2.024775 	 -0.4113547000 	 -2.3327540000 
37.40 	 224.7206000 	 2.024875 	 -0.4113420000 	 -2.3318200000 
37.60 	 224.7206000 	 2.025000 	 -0.4117902000 	 -2.3333200000 
37.80 	 224.7238000 	 2.025100 	 -0.4114469000 	 -2.3319880000 
38.00 	 224.7270000 	 2.025225 	 -0.4123878000 	 -2.3341750000 
38.20 	 224.7286000 	 2.025325 	 -0.4117711000 	 -2.3327890000 
38.40 	 224.7318000 	 2.025450 	 -0.4121876000 	 -2.3345530000 
38.60 	 224.7334000 	 2.025550 	 -0.4128710000 	 -2.3334820000 
38.80 	 224.7349000 	 2.025650 	 -0.4168542000 	 -2.3349090000 
39.00 	 224.7397000 	 2.025750 	 -0.4160690000 	 -2.3340770000 
39.20 	 224.7397000 	 2.025850 	 -0.4141617000 	 -2.3354940000 
39.40 	 224.7429000 	 2.025975 	 -0.4128170000 	 -2.3349540000 
39.60 	 224.7429000 	 2.026075 	 -0.4129791000 	 -2.3362030000 
39.80 	 224.7477000 	 2.026175 	 -0.4124737000 	 -2.3350520000 
40.00 	 224.7508000 	 2.026275 	 -0.4133256000 	 -2.3366130000 
40.20 	 224.7556000 	 2.026375 	 -0.4122893000 	 -2.3349060000 
40.40 	 224.7588000 	 2.026475 	 -0.4138152000 	 -2.3366610000 
40.60 	 224.7635000 	 2.026575 	 -0.4125436000 	 -2.3346010000 
40.80 	 224.7715000 	 2.026650 	 -0.4140250000 	 -2.3373160000 
41.00 	 224.7667000 	 2.026750 	 -0.4125754000 	 -2.3351830000 
41.20 	 224.7667000 	 2.026850 	 -0.4138311000 	 -2.3374110000 
41.40 	 224.7667000 	 2.026950 	 -0.4128233000 	 -2.3358280000 
41.60 	 224.7651000 	 2.027025 	 -0.4142570000 	 -2.3373060000 
41.80 	 224.7635000 	 2.027125 	 -0.4131222000 	 -2.3360890000 
42.00 	 224.7635000 	 2.027225 	 -0.4152521000 	 -2.3378940000 
42.20 	 224.7635000 	 2.027325 	 -0.4134146000 	 -2.3363460000 
42.40 	 224.7651000 	 2.027425 	 -0.4148515000 	 -2.3384830000 
42.60 	 224.7635000 	 2.027500 	 -0.4137484000 	 -2.3365560000 
42.80 	 224.7588000 	 2.027600 	 -0.4152266000 	 -2.3390930000 
43.00 	 224.7588000 	 2.027700 	 -0.4136976000 	 -2.3371730000 
43.20 	 224.7556000 	 2.027800 	 -0.4152330000 	 -2.3394170000 
43.40 	 224.7556000 	 2.027900 	 -0.4142984000 	 -2.3376270000 
43.60 	 224.7508000 	 2.028000 	 -0.4153570000 	 -2.3397700000 
43.80 	 224.7508000 	 2.028100 	 -0.4199696000 	 -2.3376970000 
44.00 	 224.7508000 	 2.028200 	 -0.4164918000 	 -2.3398110000 
44.20 	 224.7556000 	 2.028300 	 -0.4148102000 	 -2.3383810000 
44.40 	 224.7588000 	 2.028400 	 -0.4189936000 	 -2.3400620000 
44.60 	 224.7635000 	 2.028500 	 -0.4147148000 	 -2.3384280000 
44.80 	 224.7667000 	 2.028600 	 -0.4158465000 	 -2.3404570000 
45.00 	 224.7715000 	 2.028675 	 -0.4165808000 	 -2.3386760000 
45.20 	 224.7715000 	 2.028775 	 -0.4209455000 	 -2.3408060000 
45.40 	 224.7715000 	 2.028850 	 -0.4156335000 	 -2.3406540000 
45.60 	 224.7747000 	 2.028950 	 -0.4198456000 	 -2.3423480000 
45.80 	 224.7747000 	 2.029050 	 -0.4164060000 	 -2.3407810000 
46.00 	 224.7794000 	 2.029125 	 -0.4162757000 	 -2.3422620000 
46.20 	 224.7826000 	 2.029225 	 -0.4174519000 	 -2.3411910000 
46.40 	 224.7826000 	 2.029300 	 -0.4209137000 	 -2.3421670000 
46.60 	 224.7826000 	 2.029400 	 -0.4203955000 	 -2.3411340000 
46.80 	 224.7826000 	 2.029475 	 -0.4208692000 	 -2.3420270000 
47.00 	 224.7826000 	 2.029550 	 -0.4205545000 	 -2.3411690000 
47.20 	 224.7826000 	 2.029650 	 -0.4206944000 	 -2.3418710000 
47.40 	 224.7794000 	 2.029725 	 -0.4210123000 	 -2.3414420000 
47.60 	 224.7810000 	 2.029825 	 -0.4208342000 	 -2.3417160000 
47.80 	 224.7794000 	 2.029900 	 -0.4216131000 	 -2.3416070000 
48.00 	 224.7794000 	 2.030000 	 -0.4216417000 	 -2.3417570000 
48.20 	 224.7810000 	 2.030100 	 -0.4219373000 	 -2.3419440000 
48.40 	 224.7874000 	 2.030175 	 -0.4217847000 	 -2.3417760000 
48.60 	 224.7890000 	 2.030250 	 -0.4220549000 	 -2.3419130000 
48.80 	 224.7953000 	 2.030350 	 -0.4216512000 	 -2.3417250000 
49.00 	 224.8001000 	 2.030425 	 -0.4229927000 	 -2.3419860000 
49.20 	 224.8065000 	 2.030500 	 -0.4220931000 	 -2.3414830000 
49.40 	 224.8144000 	 2.030575 	 -0.4238383000 	 -2.3423230000 
49.60 	 224.8224000 	 2.030650 	 -0.4218356000 	 -2.3416110000 
49.80 	 224.8303000 	 2.030725 	 -0.4228369000 	 -2.3461880000 
50.00 	 224.8335000 	 2.030775 	 -0.4189650000 	 -2.3467410000 
50.20 	 224.8383000 	 2.030850 	 -0.4254278000 	 -2.3484870000 
50.40 	 224.8383000 	 2.030925 	 -0.4227448000 	 -2.3465470000 
50.60 	 224.8303000 	 2.030975 	 -0.4255708000 	 -2.3487440000 
50.80 	 224.8224000 	 2.031050 	 -0.4225794000 	 -2.3465250000 
51.00 	 224.8081000 	 2.031125 	 -0.4258855000 	 -2.3487790000 
51.20 	 224.7985000 	 2.031200 	 -0.4229482000 	 -2.3461790000 
51.40 	 224.7874000 	 2.031275 	 -0.4261843000 	 -2.3490330000 
51.60 	 224.7794000 	 2.031375 	 -0.4191431000 	 -2.3462460000 
51.80 	 224.7747000 	 2.031450 	 -0.4196739000 	 -2.3490840000 
52.00 	 224.7731000 	 2.031550 	 -0.4160277000 	 -2.3460740000 
52.20 	 224.7731000 	 2.031650 	 -0.4196993000 	 -2.3491800000 
52.40 	 224.7715000 	 2.031725 	 -0.4201698000 	 -2.3457340000 
52.60 	 224.7779000 	 2.031825 	 -0.4269250000 	 -2.3496150000 
52.80 	 224.7779000 	 2.031900 	 -0.4228751000 	 -2.3457750000 
53.00 	 224.7826000 	 2.032000 	 -0.4268519000 	 -2.3494020000 
53.20 	 224.7874000 	 2.032075 	 -0.4223824000 	 -2.3455020000 
53.40 	 224.7953000 	 2.032150 	 -0.4271761000 	 -2.3496720000 
53.60 	 224.7985000 	 2.032250 	 -0.4224968000 	 -2.3456510000 
53.80 	 224.8065000 	 2.032325 	 -0.4274368000 	 -2.3494530000 
54.00 	 224.8096000 	 2.032400 	 -0.4230944000 	 -2.3455620000 
54.20 	 224.8176000 	 2.032475 	 -0.4268742000 	 -2.3495930000 
54.40 	 224.8224000 	 2.032550 	 -0.4232629000 	 -2.3459240000 
54.60 	 224.8287000 	 2.032625 	 -0.4216544000 	 -2.3495070000 
54.80 	 224.8335000 	 2.032675 	 -0.4175027000 	 -2.3457780000 
55.00 	 224.8398000 	 2.032750 	 -0.4271793000 	 -2.3492650000 
55.20 	 224.8414000 	 2.032800 	 -0.4169369000 	 -2.3457940000 
55.40 	 224.8462000 	 2.032875 	 -0.4278851000 	 -2.3496560000 
55.60 	 224.8462000 	 2.032925 	 -0.4237270000 	 -2.3456730000 
55.80 	 224.8462000 	 2.033000 	 -0.4279677000 	 -2.3496880000 
56.00 	 224.8462000 	 2.033050 	 -0.4239178000 	 -2.3457180000 
56.20 	 224.8462000 	 2.033125 	 -0.4280376000 	 -2.3496600000 
56.40 	 224.8462000 	 2.033175 	 -0.4240576000 	 -2.3456600000 
56.60 	 224.8462000 	 2.033225 	 -0.4283682000 	 -2.3498090000 
56.80 	 224.8478000 	 2.033300 	 -0.4241689000 	 -2.3457560000 
57.00 	 224.8494000 	 2.033350 	 -0.4281521000 	 -2.3496500000 
57.20 	 224.8478000 	 2.033400 	 -0.4241562000 	 -2.3457460000 
57.40 	 224.8462000 	 2.033475 	 -0.4283714000 	 -2.3497200000 
57.60 	 224.8446000 	 2.033525 	 -0.4241022000 	 -2.3458130000 
57.80 	 224.8414000 	 2.033600 	 -0.4281298000 	 -2.3498060000 
58.00 	 224.8414000 	 2.033650 	 -0.4203606000 	 -2.3457750000 
58.20 	 224.8414000 	 2.033725 	 -0.4231866000 	 -2.3494180000 
58.40 	 224.8414000 	 2.033800 	 -0.4182085000 	 -2.3459590000 
58.60 	 224.8494000 	 2.033850 	 -0.4268042000 	 -2.3496220000 
58.80 	 224.8494000 	 2.033900 	 -0.4240195000 	 -2.3460200000 
59.00 	 224.8526000 	 2.033975 	 -0.4280949000 	 -2.3496910000 
59.20 	 224.8542000 	 2.034025 	 -0.4210186000 	 -2.3462990000 
59.40 	 224.8542000 	 2.034100 	 -0.4274877000 	 -2.3494910000 
59.60 	 224.8510000 	 2.034150 	 -0.4250145000 	 -2.3461150000 
59.80 	 224.8494000 	 2.034200 	 -0.4284668000 	 -2.3494690000 
60.00 	 224.8478000 	 2.034275 	 -0.4255994000 	 -2.3462070000 
60.20 	 224.8494000 	 2.034325 	 -0.4276975000 	 -2.3490210000 
60.40 	 224.8462000 	 2.034400 	 -0.4246394000 	 -2.3463150000 
60.60 	 224.8462000 	 2.034450 	 -0.4283555000 	 -2.3491380000 
60.80 	 224.8494000 	 2.034500 	 -0.4254786000 	 -2.3461020000 
61.00 	 224.8462000 	 2.034575 	 -0.4284128000 	 -2.3495800000 
61.20 	 224.8462000 	 2.034625 	 -0.4261335000 	 -2.3470400000 
61.40 	 224.8462000 	 2.034700 	 -0.4284445000 	 -2.3494910000 
61.60 	 224.8478000 	 2.034750 	 -0.4265022000 	 -2.3471390000 
61.80 	 224.8494000 	 2.034800 	 -0.4285940000 	 -2.3497100000 
62.00 	 224.8542000 	 2.034875 	 -0.4264545000 	 -2.3472880000 
62.20 	 224.8573000 	 2.034925 	 -0.4287434000 	 -2.3499490000 
62.40 	 224.8573000 	 2.034975 	 -0.4266230000 	 -2.3474280000 
62.60 	 224.8621000 	 2.035050 	 -0.4285399000 	 -2.3497840000 
62.80 	 224.8653000 	 2.035100 	 -0.4268233000 	 -2.3475300000 
63.00 	 224.8653000 	 2.035150 	 -0.4287306000 	 -2.3495860000 
63.20 	 224.8700000 	 2.035200 	 -0.4270681000 	 -2.3473200000 
63.40 	 224.8700000 	 2.035250 	 -0.4285431000 	 -2.3497710000 
63.60 	 224.8700000 	 2.035300 	 -0.4273256000 	 -2.3477650000 
63.80 	 224.8700000 	 2.035350 	 -0.4288928000 	 -2.3498470000 
64.00 	 224.8700000 	 2.035400 	 -0.4271062000 	 -2.3478790000 
64.20 	 224.8732000 	 2.035450 	 -0.4291693000 	 -2.3506000000 
64.40 	 224.8732000 	 2.035500 	 -0.4270013000 	 -2.3480290000 
64.60 	 224.8700000 	 2.035550 	 -0.4295508000 	 -2.3504800000 
64.80 	 224.8700000 	 2.035600 	 -0.4268869000 	 -2.3478760000 
65.00 	 224.8653000 	 2.035650 	 -0.4298719000 	 -2.3513570000 
65.20 	 224.8621000 	 2.035700 	 -0.4267947000 	 -2.3475580000 
65.40 	 224.8573000 	 2.035750 	 -0.4301580000 	 -2.3506390000 
65.60 	 224.8542000 	 2.035825 	 -0.4267693000 	 -2.3470020000 
65.80 	 224.8494000 	 2.035875 	 -0.4304473000 	 -2.3507820000 
66.00 	 224.8494000 	 2.035950 	 -0.4268042000 	 -2.3469000000 
66.20 	 224.8494000 	 2.036000 	 -0.4308351000 	 -2.3508930000 
66.40 	 224.8494000 	 2.036050 	 -0.4268424000 	 -2.3471450000 
66.60 	 224.8557000 	 2.036125 	 -0.4308287000 	 -2.3510330000 
66.80 	 224.8573000 	 2.036175 	 -0.4270267000 	 -2.3474600000 
67.00 	 224.8653000 	 2.036225 	 -0.4308891000 	 -2.3517960000 
67.20 	 224.8669000 	 2.036275 	 -0.4269727000 	 -2.3479460000 
67.40 	 224.8732000 	 2.036325 	 -0.4309591000 	 -2.3517260000 
67.60 	 224.8764000 	 2.036375 	 -0.4270776000 	 -2.3473070000 
67.80 	 224.8764000 	 2.036425 	 -0.4304822000 	 -2.3518560000 
68.00 	 224.8796000 	 2.036500 	 -0.4259523000 	 -2.3480860000 
68.20 	 224.8780000 	 2.036525 	 -0.4305553000 	 -2.3523490000 
68.40 	 224.8812000 	 2.036575 	 -0.4260635000 	 -2.3483590000 
68.60 	 224.8812000 	 2.036625 	 -0.4293696000 	 -2.3521200000 
68.80 	 224.8764000 	 2.036675 	 -0.4268742000 	 -2.3481940000 
69.00 	 224.8732000 	 2.036725 	 -0.4312420000 	 -2.3522280000 
69.20 	 224.8700000 	 2.036775 	 -0.4273415000 	 -2.3483310000 
69.40 	 224.8653000 	 2.036825 	 -0.4313183000 	 -2.3525020000 
69.60 	 224.8621000 	 2.036875 	 -0.4259554000 	 -2.3487820000 
69.80 	 224.8573000 	 2.036925 	 -0.4250304000 	 -2.3516850000 
70.00 	 224.8573000 	 2.036975 	 -0.4219945000 	 -2.3498730000 
70.20 	 224.8573000 	 2.037050 	 -0.4300785000 	 -2.3514210000 
70.40 	 224.8542000 	 2.037100 	 -0.4268265000 	 -2.3499970000 
70.60 	 224.8573000 	 2.037150 	 -0.4279931000 	 -2.3520340000 
70.80 	 224.8573000 	 2.037200 	 -0.4225413000 	 -2.3500630000 
71.00 	 224.8621000 	 2.037275 	 -0.4248619000 	 -2.3511730000 
71.20 	 224.8653000 	 2.037325 	 -0.4225954000 	 -2.3500890000 
71.40 	 224.8700000 	 2.037375 	 -0.4262606000 	 -2.3514460000 
71.60 	 224.8732000 	 2.037425 	 -0.4229037000 	 -2.3511660000 
71.80 	 224.8732000 	 2.037475 	 -0.4242420000 	 -2.3513860000 
72.00 	 224.8732000 	 2.037525 	 -0.4232756000 	 -2.3515100000 
72.20 	 224.8732000 	 2.037575 	 -0.4238637000 	 -2.3510460000 
72.40 	 224.8732000 	 2.037625 	 -0.4236539000 	 -2.3520600000 
72.60 	 224.8732000 	 2.037675 	 -0.4268297000 	 -2.3510330000 
72.80 	 224.8732000 	 2.037725 	 -0.4310417000 	 -2.3526860000 
73.00 	 224.8732000 	 2.037775 	 -0.4266612000 	 -2.3504540000 
73.20 	 224.8732000 	 2.037825 	 -0.4314581000 	 -2.3529780000 
73.40 	 224.8764000 	 2.037875 	 -0.4287116000 	 -2.3501430000 
73.60 	 224.8764000 	 2.037925 	 -0.4320558000 	 -2.3535280000 
73.80 	 224.8764000 	 2.037975 	 -0.4287592000 	 -2.3505690000 
74.00 	 224.8764000 	 2.038025 	 -0.4307874000 	 -2.3541510000 
74.20 	 224.8812000 	 2.038075 	 -0.4220676000 	 -2.3503810000 
74.40 	 224.8812000 	 2.038125 	 -0.4262257000 	 -2.3538140000 
74.60 	 224.8828000 	 2.038150 	 -0.4224968000 	 -2.3510330000 
74.80 	 224.8812000 	 2.038200 	 -0.4330572000 	 -2.3580840000 
75.00 	 224.8812000 	 2.038250 	 -0.4262479000 	 -2.3574510000 
75.20 	 224.8764000 	 2.038300 	 -0.4335658000 	 -2.3607190000 
75.40 	 224.8732000 	 2.038350 	 -0.4301103000 	 -2.3578070000 
75.60 	 224.8653000 	 2.038400 	 -0.4328696000 	 -2.3606900000 
75.80 	 224.8510000 	 2.038450 	 -0.4284986000 	 -2.3578170000 
76.00 	 224.8335000 	 2.038525 	 -0.4297320000 	 -2.3607640000 
76.20 	 224.8176000 	 2.038575 	 -0.4269377000 	 -2.3578740000 
76.40 	 224.8049000 	 2.038650 	 -0.4305744000 	 -2.3604300000 
76.60 	 224.7953000 	 2.038750 	 -0.4271825000 	 -2.3582430000 
76.80 	 224.7906000 	 2.038825 	 -0.4319414000 	 -2.3600740000 
77.00 	 224.7906000 	 2.038900 	 -0.4272334000 	 -2.3585350000 
77.20 	 224.7937000 	 2.039000 	 -0.4287624000 	 -2.3598070000 
77.40 	 224.7969000 	 2.039075 	 -0.4269091000 	 -2.3587510000 
77.60 	 224.8033000 	 2.039150 	 -0.4293156000 	 -2.3595170000 
77.80 	 224.8096000 	 2.039225 	 -0.4300467000 	 -2.3590720000 
78.00 	 224.8224000 	 2.039300 	 -0.4258505000 	 -2.3589830000 
78.20 	 224.8335000 	 2.039375 	 -0.4311562000 	 -2.3593780000 
78.40 	 224.8478000 	 2.039425 	 -0.4320844000 	 -2.3588120000 
78.60 	 224.8621000 	 2.039500 	 -0.4322847000 	 -2.3598290000 
78.80 	 224.8700000 	 2.039550 	 -0.4316775000 	 -2.3584590000 
79.00 	 224.8748000 	 2.039600 	 -0.4328664000 	 -2.3600580000 
79.20 	 224.8812000 	 2.039650 	 -0.4312674000 	 -2.3581600000 
79.40 	 224.8844000 	 2.039675 	 -0.4333973000 	 -2.3604840000 
79.60 	 224.8891000 	 2.039725 	 -0.4307302000 	 -2.3578200000 
79.80 	 224.8923000 	 2.039775 	 -0.4337533000 	 -2.3607060000 
80.00 	 224.8971000 	 2.039825 	 -0.4308414000 	 -2.3576260000 
80.20 	 224.8971000 	 2.039850 	 -0.4281489000 	 -2.3609800000 
80.40 	 224.8971000 	 2.039900 	 -0.4287370000 	 -2.3573620000 
80.60 	 224.8971000 	 2.039925 	 -0.4341157000 	 -2.3612400000 
80.80 	 224.8923000 	 2.039975 	 -0.4296812000 	 -2.3573560000 
81.00 	 224.8923000 	 2.040025 	 -0.4334259000 	 -2.3610530000 
81.20 	 224.8923000 	 2.040050 	 -0.4238033000 	 -2.3572920000 
81.40 	 224.8971000 	 2.040100 	 -0.4278088000 	 -2.3609610000 
81.60 	 224.9002000 	 2.040125 	 -0.4275640000 	 -2.3575050000 
81.80 	 224.9050000 	 2.040175 	 -0.4344209000 	 -2.3607380000 
82.00 	 224.9002000 	 2.040200 	 -0.4282761000 	 -2.3577440000 
82.20 	 224.8987000 	 2.040250 	 -0.4343669000 	 -2.3607160000 
82.40 	 224.8923000 	 2.040300 	 -0.4301580000 	 -2.3577180000 
82.60 	 224.8891000 	 2.040325 	 -0.4339536000 	 -2.3605250000 
82.80 	 224.8844000 	 2.040375 	 -0.4307270000 	 -2.3580520000 
83.00 	 224.8844000 	 2.040425 	 -0.4336325000 	 -2.3600740000 
83.20 	 224.8844000 	 2.040475 	 -0.4315090000 	 -2.3585570000 
83.40 	 224.8891000 	 2.040500 	 -0.4336134000 	 -2.3592980000 
83.60 	 224.8923000 	 2.040550 	 -0.4325358000 	 -2.3592060000 
83.80 	 224.8971000 	 2.040600 	 -0.4331557000 	 -2.3588240000 
84.00 	 224.9002000 	 2.040650 	 -0.4328187000 	 -2.3598190000 
84.20 	 224.9050000 	 2.040675 	 -0.4321639000 	 -2.3585640000 
84.40 	 224.9050000 	 2.040700 	 -0.4331271000 	 -2.3599690000 
84.60 	 224.9002000 	 2.040750 	 -0.4318746000 	 -2.3583410000 
84.80 	 224.9002000 	 2.040800 	 -0.4338709000 	 -2.3604490000 
85.00 	 224.8971000 	 2.040825 	 -0.4320272000 	 -2.3577310000 
85.20 	 224.8955000 	 2.040875 	 -0.4345671000 	 -2.3605160000 
85.40 	 224.8923000 	 2.040900 	 -0.4315249000 	 -2.3575880000 
85.60 	 224.8955000 	 2.040950 	 -0.4292583000 	 -2.3609190000 
85.80 	 224.8971000 	 2.041000 	 -0.4257107000 	 -2.3573810000 
86.00 	 224.8971000 	 2.041025 	 -0.4334672000 	 -2.3608970000 
86.20 	 224.8971000 	 2.041075 	 -0.4303074000 	 -2.3572410000 
86.40 	 224.8923000 	 2.041100 	 -0.4314963000 	 -2.3612150000 
86.60 	 224.8971000 	 2.041150 	 -0.4298814000 	 -2.3571810000 
86.80 	 224.8923000 	 2.041200 	 -0.4351934000 	 -2.3611260000 
87.00 	 224.8923000 	 2.041225 	 -0.4308669000 	 -2.3573080000 
87.20 	 224.8923000 	 2.041275 	 -0.4349264000 	 -2.3609960000 
87.40 	 224.8923000 	 2.041300 	 -0.4307143000 	 -2.3575970000 
87.60 	 224.8923000 	 2.041350 	 -0.4348787000 	 -2.3607800000 
87.80 	 224.8971000 	 2.041400 	 -0.4309622000 	 -2.3578610000 
88.00 	 224.9002000 	 2.041425 	 -0.4346053000 	 -2.3605060000 
88.20 	 224.9050000 	 2.041475 	 -0.4317316000 	 -2.3582810000 
88.40 	 224.9082000 	 2.041500 	 -0.4342206000 	 -2.3598480000 
88.60 	 224.9130000 	 2.041525 	 -0.4324309000 	 -2.3587700000 
88.80 	 224.9130000 	 2.041575 	 -0.4341602000 	 -2.3597150000 
89.00 	 224.9161000 	 2.041600 	 -0.4327424000 	 -2.3591580000 
89.20 	 224.9130000 	 2.041625 	 -0.4330762000 	 -2.3590310000 
89.40 	 224.9161000 	 2.041675 	 -0.4303360000 	 -2.3596320000 
89.60 	 224.9161000 	 2.041725 	 -0.4327647000 	 -2.3586340000 
89.80 	 224.9161000 	 2.041775 	 -0.4338423000 	 -2.3602040000 
90.00 	 224.9146000 	 2.041825 	 -0.4325231000 	 -2.3580420000 
90.20 	 224.9130000 	 2.041875 	 -0.4349327000 	 -2.3606270000 
90.40 	 224.9082000 	 2.041900 	 -0.4315313000 	 -2.3577120000 
90.60 	 224.9034000 	 2.041925 	 -0.4317379000 	 -2.3610430000 
90.80 	 224.9002000 	 2.041975 	 -0.4257933000 	 -2.3574350000 
91.00 	 224.9002000 	 2.042025 	 -0.4292234000 	 -2.3612590000 
91.20 	 224.9050000 	 2.042050 	 -0.4313437000 	 -2.3575690000 
91.40 	 224.9082000 	 2.042075 	 -0.4334799000 	 -2.3607920000 
91.60 	 224.9130000 	 2.042125 	 -0.4274336000 	 -2.3564400000 
91.80 	 224.9130000 	 2.042150 	 -0.4321226000 	 -2.3599500000 
92.00 	 224.9161000 	 2.042200 	 -0.4256026000 	 -2.3561450000 
92.20 	 224.9130000 	 2.042225 	 -0.4306634000 	 -2.3601440000 
92.40 	 224.9130000 	 2.042250 	 -0.4255613000 	 -2.3578390000 
92.60 	 224.9130000 	 2.042300 	 -0.4317824000 	 -2.3612280000 
92.80 	 224.9130000 	 2.042325 	 -0.4273287000 	 -2.3576420000 
93.00 	 224.9130000 	 2.042350 	 -0.4317093000 	 -2.3605700000 
93.20 	 224.9098000 	 2.042400 	 -0.4262415000 	 -2.3576290000 
93.40 	 224.9082000 	 2.042425 	 -0.4293728000 	 -2.3594730000 
93.60 	 224.9082000 	 2.042450 	 -0.4321321000 	 -2.3579980000 
93.80 	 224.9066000 	 2.042500 	 -0.4345449000 	 -2.3593590000 
94.00 	 224.9050000 	 2.042525 	 -0.4327202000 	 -2.3580200000 
94.20 	 224.9034000 	 2.042575 	 -0.4346180000 	 -2.3590440000 
94.40 	 224.9002000 	 2.042600 	 -0.4331875000 	 -2.3584210000 
94.60 	 224.9002000 	 2.042650 	 -0.4305299000 	 -2.3585830000 
94.80 	 224.9002000 	 2.042700 	 -0.4289627000 	 -2.3591710000 
95.00 	 224.9050000 	 2.042725 	 -0.4333591000 	 -2.3583290000 
95.20 	 224.9066000 	 2.042750 	 -0.4324659000 	 -2.3594060000 
95.40 	 224.9082000 	 2.042800 	 -0.4333337000 	 -2.3578930000 
95.60 	 224.9161000 	 2.042825 	 -0.4347674000 	 -2.3598450000 
95.80 	 224.9209000 	 2.042850 	 -0.4329332000 	 -2.3575910000 
96.00 	 224.9241000 	 2.042900 	 -0.4312197000 	 -2.3603470000 
96.20 	 224.9241000 	 2.042950 	 -0.4326662000 	 -2.3570920000 
96.40 	 224.9273000 	 2.043025 	 -0.4359500000 	 -2.3606010000 
96.60 	 224.9241000 	 2.043075 	 -0.4326566000 	 -2.3570470000 
96.80 	 224.9209000 	 2.043100 	 -0.4363123000 	 -2.3606870000 
97.00 	 224.9161000 	 2.043175 	 -0.4323927000 	 -2.3570250000 
97.20 	 224.9130000 	 2.043225 	 -0.4336198000 	 -2.3610080000 
97.40 	 224.9130000 	 2.043250 	 -0.4309019000 	 -2.3577240000 
97.60 	 224.9130000 	 2.043300 	 -0.4366875000 	 -2.3610970000 
97.80 	 224.9161000 	 2.043325 	 -0.4324277000 	 -2.3576450000 
98.00 	 224.9161000 	 2.043350 	 -0.4366652000 	 -2.3610880000 
98.20 	 224.9209000 	 2.043425 	 -0.4326312000 	 -2.3576930000 
98.40 	 224.9209000 	 2.043450 	 -0.4363728000 	 -2.3607830000 
98.60 	 224.9241000 	 2.043500 	 -0.4323387000 	 -2.3580840000 
98.80 	 224.9241000 	 2.043575 	 -0.4362901000 	 -2.3608590000 
99.00 	 224.9289000 	 2.043600 	 -0.4331112000 	 -2.3589740000 
99.20 	 224.9289000 	 2.043650 	 -0.4363823000 	 -2.3611100000 
99.40 	 224.9368000 	 2.043700 	 -0.4337279000 	 -2.3593710000 
99.60 	 224.9368000 	 2.043750 	 -0.4361471000 	 -2.3604840000 
99.80 	 224.9368000 	 2.043800 	 -0.4340172000 	 -2.3595590000 
100.00 	 224.9400000 	 2.043850 	 -0.4327965000 	 -2.3600260000 
100.20 	 224.9400000 	 2.043900 	 -0.4343796000 	 -2.3600450000 
100.40 	 224.9447000 	 2.043925 	 -0.4351997000 	 -2.3597750000 
100.60 	 224.9479000 	 2.043975 	 -0.4345798000 	 -2.3605410000 
100.80 	 224.9511000 	 2.044000 	 -0.4293060000 	 -2.3595550000 
101.00 	 224.9559000 	 2.044050 	 -0.4359055000 	 -2.3612850000 
101.20 	 224.9591000 	 2.044075 	 -0.4346466000 	 -2.3597400000 
101.40 	 224.9606000 	 2.044100 	 -0.4335149000 	 -2.3614570000 
101.60 	 224.9638000 	 2.044150 	 -0.4341030000 	 -2.3595110000 
101.80 	 224.9638000 	 2.044175 	 -0.4366366000 	 -2.3617680000 
102.00 	 224.9638000 	 2.044200 	 -0.4350313000 	 -2.3592350000 
102.20 	 224.9591000 	 2.044225 	 -0.4378096000 	 -2.3623150000 
102.40 	 224.9591000 	 2.044250 	 -0.4337660000 	 -2.3589520000 
102.60 	 224.9559000 	 2.044300 	 -0.4374504000 	 -2.3626840000 
102.80 	 224.9511000 	 2.044325 	 -0.4280090000 	 -2.3598990000 
103.00 	 224.9511000 	 2.044350 	 -0.4333147000 	 -2.3628810000 
103.20 	 224.9511000 	 2.044400 	 -0.4284064000 	 -2.3587930000 
103.40 	 224.9511000 	 2.044450 	 -0.4335403000 	 -2.3627030000 
103.60 	 224.9511000 	 2.044475 	 -0.4347515000 	 -2.3592380000 
103.80 	 224.9495000 	 2.044525 	 -0.4389890000 	 -2.3631410000 
104.00 	 224.9495000 	 2.044550 	 -0.4350281000 	 -2.3597180000 
104.20 	 224.9479000 	 2.044600 	 -0.4387220000 	 -2.3631670000 
104.40 	 224.9447000 	 2.044650 	 -0.4348787000 	 -2.3599780000 
104.60 	 224.9447000 	 2.044675 	 -0.4380004000 	 -2.3628900000 
104.80 	 224.9400000 	 2.044725 	 -0.4352570000 	 -2.3602040000 
105.00 	 224.9400000 	 2.044750 	 -0.4387124000 	 -2.3625280000 
105.20 	 224.9400000 	 2.044800 	 -0.4305871000 	 -2.3605280000 
105.40 	 224.9447000 	 2.044850 	 -0.4384263000 	 -2.3626840000 
105.60 	 224.9447000 	 2.044875 	 -0.4347897000 	 -2.3612400000 
105.80 	 224.9479000 	 2.044925 	 -0.4381879000 	 -2.3623340000 
106.00 	 224.9511000 	 2.044950 	 -0.4360294000 	 -2.3610120000 
106.20 	 224.9543000 	 2.045000 	 -0.4380735000 	 -2.3618030000 
106.40 	 224.9575000 	 2.045025 	 -0.4366938000 	 -2.3617200000 
106.60 	 224.9606000 	 2.045050 	 -0.4378382000 	 -2.3620610000 
106.80 	 224.9670000 	 2.045100 	 -0.4358927000 	 -2.3621240000 
107.00 	 224.9670000 	 2.045100 	 -0.4365794000 	 -2.3619840000 
107.20 	 224.9670000 	 2.045150 	 -0.4361375000 	 -2.3629540000 
107.40 	 224.9718000 	 2.045150 	 -0.4355049000 	 -2.3634500000 
107.60 	 224.9702000 	 2.045150 	 -0.4374186000 	 -2.3645620000 
107.80 	 224.9670000 	 2.045200 	 -0.4369768000 	 -2.3631790000 
108.00 	 224.9670000 	 2.045200 	 -0.4383341000 	 -2.3651090000 
108.20 	 224.9638000 	 2.045250 	 -0.4370562000 	 -2.3630970000 
108.40 	 224.9591000 	 2.045250 	 -0.4360167000 	 -2.3659800000 
108.60 	 224.9559000 	 2.045275 	 -0.4310703000 	 -2.3636660000 
108.80 	 224.9511000 	 2.045325 	 -0.4322370000 	 -2.3665270000 
109.00 	 224.9479000 	 2.045350 	 -0.4300944000 	 -2.3634780000 
109.20 	 224.9447000 	 2.045400 	 -0.4395358000 	 -2.3673340000 
109.40 	 224.9447000 	 2.045450 	 -0.4367574000 	 -2.3644570000 
109.60 	 224.9400000 	 2.045475 	 -0.4397106000 	 -2.3674040000 
109.80 	 224.9400000 	 2.045525 	 -0.4357179000 	 -2.3642570000 
110.00 	 224.9352000 	 2.045550 	 -0.4387251000 	 -2.3675160000 
110.20 	 224.9336000 	 2.045600 	 -0.4361947000 	 -2.3641870000 
110.40 	 224.9336000 	 2.045650 	 -0.4398569000 	 -2.3675980000 
110.60 	 224.9368000 	 2.045700 	 -0.4358387000 	 -2.3641750000 
110.80 	 224.9368000 	 2.045750 	 -0.4400444000 	 -2.3677160000 
111.00 	 224.9384000 	 2.045825 	 -0.4364840000 	 -2.3641200000 
111.20 	 224.9400000 	 2.045850 	 -0.4401652000 	 -2.3676010000 
111.40 	 224.9368000 	 2.045900 	 -0.4362488000 	 -2.3640660000 
111.60 	 224.9368000 	 2.045950 	 -0.4403432000 	 -2.3676750000 
111.80 	 224.9368000 	 2.046000 	 -0.4364236000 	 -2.3641940000 
112.00 	 224.9400000 	 2.046050 	 -0.4405499000 	 -2.3676780000 
112.20 	 224.9447000 	 2.046100 	 -0.4364173000 	 -2.3642640000 
112.40 	 224.9479000 	 2.046125 	 -0.4404672000 	 -2.3676780000 
112.60 	 224.9543000 	 2.046175 	 -0.4364618000 	 -2.3643180000 
112.80 	 224.9559000 	 2.046200 	 -0.4387029000 	 -2.3675350000 
113.00 	 224.9591000 	 2.046225 	 -0.4345640000 	 -2.3643050000 
113.20 	 224.9591000 	 2.046250 	 -0.4385439000 	 -2.3675890000 
113.40 	 224.9638000 	 2.046300 	 -0.4366525000 	 -2.3641360000 
113.60 	 224.9638000 	 2.046325 	 -0.4406039000 	 -2.3677160000 
113.80 	 224.9670000 	 2.046350 	 -0.4366525000 	 -2.3645690000 
114.00 	 224.9702000 	 2.046375 	 -0.4405499000 	 -2.3675920000 
114.20 	 224.9718000 	 2.046375 	 -0.4368210000 	 -2.3646710000 
114.40 	 224.9749000 	 2.046400 	 -0.4389381000 	 -2.3677060000 
114.60 	 224.9797000 	 2.046425 	 -0.4328887000 	 -2.3650960000 
114.80 	 224.9781000 	 2.046450 	 -0.4358641000 	 -2.3673660000 
115.00 	 224.9797000 	 2.046450 	 -0.4328823000 	 -2.3653410000 
115.20 	 224.9749000 	 2.046500 	 -0.4391479000 	 -2.3674810000 
115.40 	 224.9718000 	 2.046500 	 -0.4375903000 	 -2.3660280000 
115.60 	 224.9670000 	 2.046500 	 -0.4401652000 	 -2.3679450000 
115.80 	 224.9591000 	 2.046525 	 -0.4378382000 	 -2.3665940000 
116.00 	 224.9511000 	 2.046575 	 -0.4400539000 	 -2.3678910000 
116.20 	 224.9479000 	 2.046600 	 -0.4381116000 	 -2.3667810000 
116.40 	 224.9447000 	 2.046650 	 -0.4398441000 	 -2.3674960000 
116.60 	 224.9400000 	 2.046675 	 -0.4386298000 	 -2.3673880000 
116.80 	 224.9368000 	 2.046725 	 -0.4392052000 	 -2.3672330000 
117.00 	 224.9368000 	 2.046775 	 -0.4384422000 	 -2.3674490000 
117.20 	 224.9336000 	 2.046825 	 -0.4387220000 	 -2.3669310000 
117.40 	 224.9368000 	 2.046875 	 -0.4372851000 	 -2.3681320000 
117.60 	 224.9368000 	 2.046925 	 -0.4322147000 	 -2.3664280000 
117.80 	 224.9368000 	 2.046975 	 -0.4344718000 	 -2.3683200000 
118.00 	 224.9447000 	 2.047025 	 -0.4338169000 	 -2.3662280000 
118.20 	 224.9447000 	 2.047050 	 -0.4357433000 	 -2.3683480000 
118.40 	 224.9479000 	 2.047100 	 -0.4365603000 	 -2.3663780000 
118.60 	 224.9511000 	 2.047125 	 -0.4366175000 	 -2.3681830000 
118.80 	 224.9575000 	 2.047175 	 -0.4364236000 	 -2.3661800000 
119.00 	 224.9638000 	 2.047200 	 -0.4380353000 	 -2.3687620000 
119.20 	 224.9670000 	 2.047225 	 -0.4366048000 	 -2.3661740000 
119.40 	 224.9718000 	 2.047250 	 -0.4375299000 	 -2.3686410000 
119.60 	 224.9749000 	 2.047275 	 -0.4326884000 	 -2.3660180000 
119.80 	 224.9781000 	 2.047300 	 -0.4350376000 	 -2.3686190000 
120.00 	 224.9765000 	 2.047300 	 -0.4336039000 	 -2.3665020000 
120.20 	 224.9749000 	 2.047325 	 -0.4373010000 	 -2.3694550000 
120.40 	 224.9749000 	 2.047350 	 -0.4337470000 	 -2.3663490000 
120.60 	 224.9749000 	 2.047350 	 -0.4369322000 	 -2.3694930000 
120.80 	 224.9718000 	 2.047400 	 -0.4324118000 	 -2.3663170000 
121.00 	 224.9718000 	 2.047400 	 -0.4369577000 	 -2.3695310000 
121.20 	 224.9718000 	 2.047400 	 -0.4333464000 	 -2.3661140000 
121.40 	 224.9670000 	 2.047450 	 -0.4377683000 	 -2.3696360000 
121.60 	 224.9670000 	 2.047450 	 -0.4350789000 	 -2.3659680000 
121.80 	 224.9670000 	 2.047500 	 -0.4391988000 	 -2.3697350000 
122.00 	 224.9638000 	 2.047500 	 -0.4348119000 	 -2.3659390000 
122.20 	 224.9638000 	 2.047525 	 -0.4390176000 	 -2.3699510000 
122.40 	 224.9622000 	 2.047575 	 -0.4347483000 	 -2.3662120000 
122.60 	 224.9591000 	 2.047600 	 -0.4391988000 	 -2.3699350000 
122.80 	 224.9559000 	 2.047625 	 -0.4349391000 	 -2.3661960000 
123.00 	 224.9559000 	 2.047650 	 -0.4391734000 	 -2.3699860000 
123.20 	 224.9511000 	 2.047700 	 -0.4344114000 	 -2.3663330000 
123.40 	 224.9479000 	 2.047725 	 -0.4369768000 	 -2.3698650000 
123.60 	 224.9511000 	 2.047750 	 -0.4334609000 	 -2.3663590000 
123.80 	 224.9511000 	 2.047800 	 -0.4366716000 	 -2.3696450000 
124.00 	 224.9511000 	 2.047850 	 -0.4332129000 	 -2.3663810000 
124.20 	 224.9527000 	 2.047875 	 -0.4351965000 	 -2.3696010000 
124.40 	 224.9527000 	 2.047925 	 -0.4317220000 	 -2.3667080000 
124.60 	 224.9511000 	 2.047950 	 -0.4351076000 	 -2.3693850000 
124.80 	 224.9511000 	 2.048000 	 -0.4311911000 	 -2.3667370000 
125.00 	 224.9511000 	 2.048025 	 -0.4346498000 	 -2.3694160000 
125.20 	 224.9559000 	 2.048075 	 -0.4326312000 	 -2.3670170000 
125.40 	 224.9591000 	 2.048100 	 -0.4379813000 	 -2.3690730000 
125.60 	 224.9638000 	 2.048125 	 -0.4348787000 	 -2.3673120000 
125.80 	 224.9670000 	 2.048150 	 -0.4390017000 	 -2.3688570000 
126.00 	 224.9749000 	 2.048200 	 -0.4381243000 	 -2.3677890000 
126.20 	 224.9797000 	 2.048200 	 -0.4364999000 	 -2.3690290000 
126.40 	 224.9829000 	 2.048200 	 -0.4358450000 	 -2.3682750000 
126.60 	 224.9829000 	 2.048250 	 -0.4391607000 	 -2.3689970000 
126.80 	 224.9829000 	 2.048225 	 -0.4365540000 	 -2.3680530000 
127.00 	 224.9797000 	 2.048225 	 -0.4342111000 	 -2.3687240000 
127.20 	 224.9749000 	 2.048250 	 -0.4374822000 	 -2.3691650000 
127.40 	 224.9718000 	 2.048250 	 -0.4392783000 	 -2.3687200000 
127.60 	 224.9670000 	 2.048300 	 -0.4390558000 	 -2.3690540000 
127.80 	 224.9638000 	 2.048300 	 -0.4367034000 	 -2.3685460000 
128.00 	 224.9638000 	 2.048350 	 -0.4367956000 	 -2.3692390000 
128.20 	 224.9638000 	 2.048375 	 -0.4399268000 	 -2.3685870000 
128.40 	 224.9606000 	 2.048400 	 -0.4389668000 	 -2.3693500000 
128.60 	 224.9638000 	 2.048425 	 -0.4338169000 	 -2.3682690000 
128.80 	 224.9591000 	 2.048450 	 -0.4342715000 	 -2.3694870000 
129.00 	 224.9591000 	 2.048500 	 -0.4364491000 	 -2.3680150000 
129.20 	 224.9559000 	 2.048525 	 -0.4369195000 	 -2.3697250000 
129.40 	 224.9511000 	 2.048550 	 -0.4330921000 	 -2.3677320000 
129.60 	 224.9495000 	 2.048600 	 -0.4408264000 	 -2.3700520000 
129.80 	 224.9447000 	 2.048625 	 -0.4387315000 	 -2.3676520000 
130.00 	 224.9416000 	 2.048675 	 -0.4373837000 	 -2.3701920000 
130.20 	 224.9400000 	 2.048700 	 -0.4357719000 	 -2.3674870000 
130.40 	 224.9447000 	 2.048750 	 -0.4369608000 	 -2.3703930000 
130.60 	 224.9463000 	 2.048800 	 -0.4346339000 	 -2.3674680000 
130.80 	 224.9495000 	 2.048825 	 -0.4359468000 	 -2.3706720000 
131.00 	 224.9559000 	 2.048875 	 -0.4328982000 	 -2.3672610000 
131.20 	 224.9591000 	 2.048900 	 -0.4375331000 	 -2.3706530000 
131.40 	 224.9638000 	 2.048925 	 -0.4327234000 	 -2.3671050000 
131.60 	 224.9670000 	 2.048950 	 -0.4379972000 	 -2.3707260000 
131.80 	 224.9718000 	 2.049000 	 -0.4325962000 	 -2.3671470000 
132.00 	 224.9718000 	 2.049000 	 -0.4398346000 	 -2.3718990000 
132.20 	 224.9749000 	 2.049000 	 -0.4363092000 	 -2.3685960000 
132.40 	 224.9797000 	 2.049050 	 -0.4402161000 	 -2.3722140000 
132.60 	 224.9797000 	 2.049025 	 -0.4362202000 	 -2.3687360000 
132.80 	 224.9797000 	 2.049050 	 -0.4404131000 	 -2.3723820000 
133.00 	 224.9781000 	 2.049075 	 -0.4362933000 	 -2.3689910000 
133.20 	 224.9749000 	 2.049100 	 -0.4401938000 	 -2.3721060000 
133.40 	 224.9718000 	 2.049100 	 -0.4365381000 	 -2.3693940000 
133.60 	 224.9702000 	 2.049100 	 -0.4406420000 	 -2.3726270000 
133.80 	 224.9638000 	 2.049150 	 -0.4367320000 	 -2.3694450000 
134.00 	 224.9591000 	 2.049150 	 -0.4404195000 	 -2.3724780000 
134.20 	 224.9527000 	 2.049200 	 -0.4369036000 	 -2.3698390000 
134.40 	 224.9479000 	 2.049225 	 -0.4402669000 	 -2.3722080000 
134.60 	 224.9400000 	 2.049275 	 -0.4371643000 	 -2.3701600000 
134.80 	 224.9368000 	 2.049300 	 -0.4397646000 	 -2.3720550000 
135.00 	 224.9320000 	 2.049350 	 -0.4371548000 	 -2.3704590000 
135.20 	 224.9289000 	 2.049400 	 -0.4387760000 	 -2.3717820000 
135.40 	 224.9241000 	 2.049475 	 -0.4369704000 	 -2.3707960000 
135.60 	 224.9241000 	 2.049500 	 -0.4383501000 	 -2.3714830000 
135.80 	 224.9289000 	 2.049575 	 -0.4358387000 	 -2.3707930000 
136.00 	 224.9368000 	 2.049625 	 -0.4393069000 	 -2.3711780000 
136.20 	 224.9447000 	 2.049675 	 -0.4385249000 	 -2.3712250000 
136.40 	 224.9511000 	 2.049700 	 -0.4390526000 	 -2.3707520000 
136.60 	 224.9638000 	 2.049750 	 -0.4386870000 	 -2.3714100000 
136.80 	 224.9686000 	 2.049775 	 -0.4388968000 	 -2.3706310000 
137.00 	 224.9749000 	 2.049800 	 -0.4391956000 	 -2.3717180000 
137.20 	 224.9829000 	 2.049825 	 -0.4383596000 	 -2.3704120000 
137.40 	 224.9893000 	 2.049850 	 -0.4386171000 	 -2.3719760000 
137.60 	 224.9956000 	 2.049825 	 -0.4382197000 	 -2.3708470000 
137.80 	 224.9988000 	 2.049825 	 -0.4398060000 	 -2.3730850000 
138.00 	 225.0036000 	 2.049825 	 -0.4379145000 	 -2.3705990000 
138.20 	 225.0036000 	 2.049825 	 -0.4404894000 	 -2.3733040000 
138.40 	 225.0036000 	 2.049825 	 -0.4377842000 	 -2.3704180000 
138.60 	 224.9988000 	 2.049825 	 -0.4384963000 	 -2.3735900000 
138.80 	 224.9956000 	 2.049825 	 -0.4354509000 	 -2.3703190000 
139.00 	 224.9908000 	 2.049825 	 -0.4380735000 	 -2.3737620000 
139.20 	 224.9829000 	 2.049825 	 -0.4354604000 	 -2.3702300000 
139.40 	 224.9749000 	 2.049825 	 -0.4394595000 	 -2.3736950000 
139.60 	 224.9654000 	 2.049850 	 -0.4341094000 	 -2.3705010000 
139.80 	 224.9559000 	 2.049875 	 -0.4376698000 	 -2.3739370000 
140.00 	 224.9479000 	 2.049925 	 -0.4336103000 	 -2.3703930000 
140.20 	 224.9400000 	 2.049950 	 -0.4375426000 	 -2.3739880000 
140.40 	 224.9368000 	 2.050000 	 -0.4334132000 	 -2.3702840000 
140.60 	 224.9289000 	 2.050050 	 -0.4374027000 	 -2.3740010000 
140.80 	 224.9289000 	 2.050100 	 -0.4333909000 	 -2.3704430000 
141.00 	 224.9241000 	 2.050150 	 -0.4377492000 	 -2.3738610000 
141.20 	 224.9241000 	 2.050225 	 -0.4336961000 	 -2.3703290000 
141.40 	 224.9241000 	 2.050225 	 -0.4383818000 	 -2.3738030000 
141.60 	 224.9289000 	 2.050300 	 -0.4336516000 	 -2.3703990000 
141.80 	 224.9320000 	 2.050350 	 -0.4374504000 	 -2.3737080000 
142.00 	 224.9400000 	 2.050400 	 -0.4336294000 	 -2.3705960000 
142.20 	 224.9479000 	 2.050450 	 -0.4375744000 	 -2.3736030000 
142.40 	 224.9575000 	 2.050500 	 -0.4338614000 	 -2.3710700000 
142.60 	 224.9686000 	 2.050525 	 -0.4371293000 	 -2.3729930000 
142.80 	 224.9813000 	 2.050550 	 -0.4379431000 	 -2.3714380000 
143.00 	 224.9924000 	 2.050550 	 -0.4401334000 	 -2.3727350000 
143.20 	 225.0036000 	 2.050575 	 -0.4388014000 	 -2.3719220000 
143.40 	 225.0115000 	 2.050550 	 -0.4363982000 	 -2.3723290000 
143.60 	 225.0147000 	 2.050550 	 -0.4355367000 	 -2.3724560000 
143.80 	 225.0147000 	 2.050550 	 -0.4360994000 	 -2.3719690000 
144.00 	 225.0179000 	 2.050550 	 -0.4362647000 	 -2.3730210000 
144.20 	 225.0147000 	 2.050550 	 -0.4360104000 	 -2.3717120000 
144.40 	 225.0147000 	 2.050550 	 -0.4371707000 	 -2.3731140000 
144.60 	 225.0115000 	 2.050550 	 -0.4365381000 	 -2.3716000000 
144.80 	 225.0067000 	 2.050550 	 -0.4368496000 	 -2.3733680000 
145.00 	 225.0020000 	 2.050550 	 -0.4366589000 	 -2.3710000000 
145.20 	 224.9956000 	 2.050550 	 -0.4382388000 	 -2.3736860000 
145.40 	 224.9908000 	 2.050550 	 -0.4358037000 	 -2.3707710000 
145.60 	 224.9829000 	 2.050550 	 -0.4388014000 	 -2.3738320000 
145.80 	 224.9829000 	 2.050550 	 -0.4360104000 	 -2.3707130000 
146.00 	 224.9797000 	 2.050550 	 -0.4394659000 	 -2.3740890000 
146.20 	 224.9734000 	 2.050550 	 -0.4359309000 	 -2.3704910000 
146.40 	 224.9670000 	 2.050550 	 -0.4398664000 	 -2.3741050000 
146.60 	 224.9591000 	 2.050575 	 -0.4364395000 	 -2.3705130000 
146.80 	 224.9511000 	 2.050600 	 -0.4408455000 	 -2.3738570000 
147.00 	 224.9479000 	 2.050650 	 -0.4366144000 	 -2.3703510000 
147.20 	 224.9463000 	 2.050675 	 -0.4391988000 	 -2.3740360000 
147.40 	 224.9447000 	 2.050725 	 -0.4352315000 	 -2.3702810000 
147.60 	 224.9368000 	 2.050750 	 -0.4397043000 	 -2.3739660000 
147.80 	 224.9320000 	 2.050825 	 -0.4349804000 	 -2.3703640000 
148.00 	 224.9289000 	 2.050850 	 -0.4409091000 	 -2.3739460000 
148.20 	 224.9225000 	 2.050925 	 -0.4374155000 	 -2.3703320000 
148.40 	 224.9209000 	 2.050975 	 -0.4414845000 	 -2.3737840000 
148.60 	 224.9225000 	 2.051050 	 -0.4382102000 	 -2.3705040000 
148.80 	 224.9241000 	 2.051050 	 -0.4417960000 	 -2.3738990000 
149.00 	 224.9320000 	 2.051125 	 -0.4379527000 	 -2.3705550000 
149.20 	 224.9400000 	 2.051175 	 -0.4420058000 	 -2.3735900000 
149.40 	 224.9479000 	 2.051225 	 -0.4377969000 	 -2.3707740000 
149.60 	 224.9559000 	 2.051250 	 -0.4419231000 	 -2.3736030000 
149.80 	 224.9638000 	 2.051300 	 -0.4376507000 	 -2.3708180000 
150.00 	 224.9718000 	 2.051325 	 -0.4389540000 	 -2.3736320000 
150.20 	 224.9797000 	 2.051325 	 -0.4406134000 	 -2.3709650000 
150.40 	 224.9877000 	 2.051350 	 -0.4438400000 	 -2.3732950000 
150.60 	 224.9956000 	 2.051375 	 -0.4410616000 	 -2.3715370000 
150.80 	 224.9988000 	 2.051400 	 -0.4428419000 	 -2.3733330000 
151.00 	 225.0036000 	 2.051375 	 -0.4420058000 	 -2.3731770000 
151.20 	 225.0036000 	 2.051375 	 -0.4435762000 	 -2.3749610000 
151.40 	 225.0036000 	 2.051375 	 -0.4411030000 	 -2.3732350000 
151.60 	 225.0036000 	 2.051375 	 -0.4424413000 	 -2.3748680000 
151.80 	 225.0036000 	 2.051375 	 -0.4405149000 	 -2.3734440000 
152.00 	 224.9988000 	 2.051375 	 -0.4424318000 	 -2.3746140000 
152.20 	 224.9908000 	 2.051375 	 -0.4399840000 	 -2.3734920000 
152.40 	 224.9877000 	 2.051375 	 -0.4418532000 	 -2.3745470000 
152.60 	 224.9797000 	 2.051375 	 -0.4399014000 	 -2.3735970000 
152.80 	 224.9718000 	 2.051375 	 -0.4416243000 	 -2.3745220000 
153.00 	 224.9670000 	 2.051400 	 -0.4400349000 	 -2.3737300000 
153.20 	 224.9591000 	 2.051400 	 -0.4415735000 	 -2.3741530000 
153.40 	 224.9575000 	 2.051450 	 -0.4405371000 	 -2.3742450000 
153.60 	 224.9511000 	 2.051475 	 -0.4412206000 	 -2.3739210000 
153.80 	 224.9479000 	 2.051525 	 -0.4407374000 	 -2.3744900000 
154.00 	 224.9463000 	 2.051550 	 -0.4409758000 	 -2.3737460000 
154.20 	 224.9447000 	 2.051600 	 -0.4408487000 	 -2.3746900000 
154.40 	 224.9479000 	 2.051650 	 -0.4403178000 	 -2.3735360000 
154.60 	 224.9447000 	 2.051675 	 -0.4406261000 	 -2.3746490000 
154.80 	 224.9432000 	 2.051725 	 -0.4406134000 	 -2.3735590000 
155.00 	 224.9400000 	 2.051750 	 -0.4409917000 	 -2.3746400000 
155.20 	 224.9368000 	 2.051800 	 -0.4401747000 	 -2.3732660000 
155.40 	 224.9400000 	 2.051850 	 -0.4410553000 	 -2.3751000000 
155.60 	 224.9432000 	 2.051900 	 -0.4394341000 	 -2.3729640000 
155.80 	 224.9479000 	 2.051925 	 -0.4416307000 	 -2.3753230000 
156.00 	 224.9559000 	 2.051975 	 -0.4394563000 	 -2.3726940000 
156.20 	 224.9638000 	 2.052000 	 -0.4420344000 	 -2.3752120000 
156.40 	 224.9718000 	 2.052025 	 -0.4398600000 	 -2.3730210000 
156.60 	 224.9749000 	 2.052050 	 -0.4425017000 	 -2.3752720000 
156.80 	 224.9877000 	 2.052075 	 -0.4402987000 	 -2.3726940000 
157.00 	 224.9908000 	 2.052100 	 -0.4425494000 	 -2.3756150000 
157.20 	 224.9956000 	 2.052075 	 -0.4426543000 	 -2.3730750000 
157.40 	 224.9956000 	 2.052075 	 -0.4459890000 	 -2.3762130000 
157.60 	 224.9988000 	 2.052075 	 -0.4427179000 	 -2.3728240000 
157.80 	 224.9956000 	 2.052075 	 -0.4462973000 	 -2.3761910000 
158.00 	 224.9956000 	 2.052075 	 -0.4425971000 	 -2.3727480000 
158.20 	 224.9956000 	 2.052075 	 -0.4464976000 	 -2.3763240000 
158.40 	 224.9908000 	 2.052075 	 -0.4426829000 	 -2.3728080000 
158.60 	 224.9908000 	 2.052075 	 -0.4465707000 	 -2.3762860000 
158.80 	 224.9877000 	 2.052075 	 -0.4428736000 	 -2.3727700000 
159.00 	 224.9877000 	 2.052075 	 -0.4466470000 	 -2.3760350000 
159.20 	 224.9797000 	 2.052075 	 -0.4429785000 	 -2.3730280000 
159.40 	 224.9781000 	 2.052100 	 -0.4439131000 	 -2.3760380000 
159.60 	 224.9718000 	 2.052100 	 -0.4405880000 	 -2.3731170000 
159.80 	 224.9638000 	 2.052150 	 -0.4449368000 	 -2.3757970000 
160.00 	 224.9575000 	 2.052150 	 -0.4418373000 	 -2.3733520000 
160.20 	 224.9511000 	 2.052200 	 -0.4446634000 	 -2.3756340000 
160.40 	 224.9479000 	 2.052225 	 -0.4431502000 	 -2.3736640000 
160.60 	 224.9447000 	 2.052275 	 -0.4456107000 	 -2.3751960000 
160.80 	 224.9400000 	 2.052300 	 -0.4423968000 	 -2.3738000000 
161.00 	 224.9368000 	 2.052350 	 -0.4454835000 	 -2.3750270000 
161.20 	 224.9368000 	 2.052400 	 -0.4439990000 	 -2.3743440000 
161.40 	 224.9368000 	 2.052450 	 -0.4452610000 	 -2.3747160000 
161.60 	 224.9368000 	 2.052500 	 -0.4439608000 	 -2.3741500000 
161.80 	 224.9400000 	 2.052550 	 -0.4455598000 	 -2.3748710000 
162.00 	 224.9479000 	 2.052600 	 -0.4441865000 	 -2.3743720000 
162.20 	 224.9527000 	 2.052625 	 -0.4432932000 	 -2.3746240000 
162.40 	 224.9591000 	 2.052650 	 -0.4376411000 	 -2.3747090000 
162.60 	 224.9670000 	 2.052700 	 -0.4383723000 	 -2.3742990000 
162.80 	 224.9749000 	 2.052725 	 -0.4386520000 	 -2.3750340000 
163.00 	 224.9813000 	 2.052750 	 -0.4443232000 	 -2.3740260000 
163.20 	 224.9908000 	 2.052725 	 -0.4416625000 	 -2.3757460000 
163.40 	 224.9956000 	 2.052725 	 -0.4388142000 	 -2.3738100000 
163.60 	 224.9988000 	 2.052725 	 -0.4402987000 	 -2.3758130000 
163.80 	 225.0036000 	 2.052725 	 -0.4386552000 	 -2.3734760000 
164.00 	 225.0036000 	 2.052725 	 -0.4408582000 	 -2.3759810000 
164.20 	 225.0067000 	 2.052725 	 -0.4382292000 	 -2.3731900000 
164.40 	 225.0099000 	 2.052725 	 -0.4412015000 	 -2.3761650000 
164.60 	 225.0099000 	 2.052725 	 -0.4399268000 	 -2.3733360000 
164.80 	 225.0067000 	 2.052725 	 -0.4427465000 	 -2.3763470000 
165.00 	 225.0036000 	 2.052725 	 -0.4397456000 	 -2.3730150000 
165.20 	 224.9988000 	 2.052725 	 -0.4423459000 	 -2.3765370000 
165.40 	 224.9908000 	 2.052725 	 -0.4388269000 	 -2.3730150000 
165.60 	 224.9861000 	 2.052750 	 -0.4415957000 	 -2.3764770000 
165.80 	 224.9797000 	 2.052750 	 -0.4387506000 	 -2.3731330000 
166.00 	 224.9718000 	 2.052775 	 -0.4421393000 	 -2.3765440000 
166.20 	 224.9670000 	 2.052800 	 -0.4388396000 	 -2.3730720000 
166.40 	 224.9638000 	 2.052800 	 -0.4417038000 	 -2.3767730000 
166.60 	 224.9591000 	 2.052850 	 -0.4382642000 	 -2.3731770000 
166.80 	 224.9559000 	 2.052875 	 -0.4415035000 	 -2.3767090000 
167.00 	 224.9527000 	 2.052900 	 -0.4369482000 	 -2.3730690000 
167.20 	 224.9527000 	 2.052950 	 -0.4404163000 	 -2.3766740000 
167.40 	 224.9511000 	 2.052975 	 -0.4366747000 	 -2.3729480000 
167.60 	 224.9559000 	 2.053000 	 -0.4406325000 	 -2.3767880000 
167.80 	 224.9559000 	 2.053050 	 -0.4362647000 	 -2.3729670000 
168.00 	 224.9559000 	 2.053075 	 -0.4407406000 	 -2.3767380000 
168.20 	 224.9559000 	 2.053100 	 -0.4373995000 	 -2.3729260000 
168.40 	 224.9559000 	 2.053125 	 -0.4426638000 	 -2.3768490000 
168.60 	 224.9591000 	 2.053150 	 -0.4382388000 	 -2.3729830000 
168.80 	 224.9622000 	 2.053200 	 -0.4415099000 	 -2.3766610000 
169.00 	 224.9654000 	 2.053225 	 -0.4386139000 	 -2.3731550000 
169.20 	 224.9718000 	 2.053250 	 -0.4406420000 	 -2.3766230000 
169.40 	 224.9718000 	 2.053250 	 -0.4368973000 	 -2.3732820000 
169.60 	 224.9749000 	 2.053300 	 -0.4404894000 	 -2.3762160000 
169.80 	 224.9749000 	 2.053300 	 -0.4364522000 	 -2.3735650000 
170.00 	 224.9749000 	 2.053325 	 -0.4401652000 	 -2.3763370000 
170.20 	 224.9797000 	 2.053350 	 -0.4366493000 	 -2.3736380000 
170.40 	 224.9797000 	 2.053350 	 -0.4401016000 	 -2.3761840000 
170.60 	 224.9829000 	 2.053375 	 -0.4369577000 	 -2.3734510000 
170.80 	 224.9877000 	 2.053375 	 -0.4408264000 	 -2.3761590000 
171.00 	 224.9893000 	 2.053375 	 -0.4370022000 	 -2.3743250000 
171.20 	 224.9908000 	 2.053375 	 -0.4403655000 	 -2.3766640000 
171.40 	 224.9956000 	 2.053375 	 -0.4372787000 	 -2.3745120000 
171.60 	 224.9956000 	 2.053375 	 -0.4398409000 	 -2.3763630000 
171.80 	 224.9956000 	 2.053375 	 -0.4376062000 	 -2.3746710000 
172.00 	 224.9956000 	 2.053375 	 -0.4397901000 	 -2.3759210000 
172.20 	 224.9956000 	 2.053375 	 -0.4377905000 	 -2.3749860000 
172.40 	 224.9908000 	 2.053375 	 -0.4395644000 	 -2.3757270000 
172.60 	 224.9829000 	 2.053375 	 -0.4376825000 	 -2.3751420000 
172.80 	 224.9797000 	 2.053400 	 -0.4394341000 	 -2.3758540000 
173.00 	 224.9718000 	 2.053400 	 -0.4388078000 	 -2.3751390000 
173.20 	 224.9638000 	 2.053425 	 -0.4397360000 	 -2.3755390000 
173.40 	 224.9591000 	 2.053450 	 -0.4390844000 	 -2.3753070000 
173.60 	 224.9511000 	 2.053500 	 -0.4419518000 	 -2.3755360000 
173.80 	 224.9511000 	 2.053525 	 -0.4408423000 	 -2.3753480000 
174.00 	 224.9479000 	 2.053575 	 -0.4420408000 	 -2.3755300000 
174.20 	 224.9479000 	 2.053600 	 -0.4398378000 	 -2.3751930000 
174.40 	 224.9479000 	 2.053650 	 -0.4401684000 	 -2.3752400000 
174.60 	 224.9511000 	 2.053700 	 -0.4384836000 	 -2.3755870000 
174.80 	 224.9559000 	 2.053725 	 -0.4417261000 	 -2.3752120000 
175.00 	 224.9575000 	 2.053750 	 -0.4413637000 	 -2.3757840000 
175.20 	 224.9638000 	 2.053800 	 -0.4418723000 	 -2.3747730000 
175.40 	 224.9670000 	 2.053825 	 -0.4429499000 	 -2.3760830000 
175.60 	 224.9718000 	 2.053850 	 -0.4427306000 	 -2.3747600000 
175.80 	 224.9718000 	 2.053850 	 -0.4437447000 	 -2.3761080000 
176.00 	 224.9718000 	 2.053875 	 -0.4421902000 	 -2.3744930000 
176.20 	 224.9718000 	 2.053900 	 -0.4435984000 	 -2.3763660000 
176.40 	 224.9718000 	 2.053925 	 -0.4423078000 	 -2.3744870000 
176.60 	 224.9749000 	 2.053950 	 -0.4436652000 	 -2.3763400000 
176.80 	 224.9797000 	 2.053950 	 -0.4422506000 	 -2.3742740000 
177.00 	 224.9797000 	 2.053975 	 -0.4438718000 	 -2.3766990000 
177.20 	 224.9797000 	 2.054000 	 -0.4437383000 	 -2.3742520000 
177.40 	 224.9797000 	 2.053975 	 -0.4440403000 	 -2.3772530000 
177.60 	 224.9718000 	 2.054000 	 -0.4398537000 	 -2.3742870000 
177.80 	 224.9718000 	 2.054025 	 -0.4415226000 	 -2.3775890000 
178.00 	 224.9686000 	 2.054050 	 -0.4379908000 	 -2.3742260000 
178.20 	 224.9718000 	 2.054075 	 -0.4409377000 	 -2.3776850000 
178.40 	 224.9718000 	 2.054100 	 -0.4415385000 	 -2.3742170000 
178.60 	 224.9734000 	 2.054100 	 -0.4434999000 	 -2.3776690000 
178.80 	 224.9749000 	 2.054125 	 -0.4381815000 	 -2.3741940000 
179.00 	 224.9749000 	 2.054150 	 -0.4409440000 	 -2.3777420000 
179.20 	 224.9749000 	 2.054175 	 -0.4375299000 	 -2.3740860000 
179.40 	 224.9749000 	 2.054200 	 -0.4422665000 	 -2.3778180000 
179.60 	 224.9749000 	 2.054200 	 -0.4397678000 	 -2.3742520000 
179.80 	 224.9749000 	 2.054225 	 -0.4442565000 	 -2.3780630000 
180.00 	 224.9749000 	 2.054250 	 -0.4402288000 	 -2.3741530000 
180.20 	 224.9749000 	 2.054275 	 -0.4450989000 	 -2.3781360000 
180.40 	 224.9749000 	 2.054300 	 -0.4408232000 	 -2.3742930000 
180.60 	 224.9718000 	 2.054300 	 -0.4467138000 	 -2.3783560000 
180.80 	 224.9702000 	 2.054325 	 -0.4424000000 	 -2.3747760000 
181.00 	 224.9654000 	 2.054350 	 -0.4465771000 	 -2.3783810000 
181.20 	 224.9591000 	 2.054375 	 -0.4424349000 	 -2.3748400000 
181.40 	 224.9559000 	 2.054400 	 -0.4456139000 	 -2.3779390000 
181.60 	 224.9527000 	 2.054450 	 -0.4398950000 	 -2.3752050000 
181.80 	 224.9543000 	 2.054450 	 -0.4431756000 	 -2.3784450000 
182.00 	 224.9511000 	 2.054500 	 -0.4410489000 	 -2.3752620000 
182.20 	 224.9559000 	 2.054550 	 -0.4450003000 	 -2.3782730000 
182.40 	 224.9543000 	 2.054575 	 -0.4412969000 	 -2.3753200000 
182.60 	 224.9591000 	 2.054600 	 -0.4461034000 	 -2.3780700000 
182.80 	 224.9591000 	 2.054650 	 -0.4423173000 	 -2.3755300000 
183.00 	 224.9670000 	 2.054675 	 -0.4452260000 	 -2.3778470000 
183.20 	 224.9718000 	 2.054700 	 -0.4424667000 	 -2.3755200000 
183.40 	 224.9749000 	 2.054700 	 -0.4469267000 	 -2.3779460000 
183.60 	 224.9829000 	 2.054725 	 -0.4439195000 	 -2.3752590000 
183.80 	 224.9845000 	 2.054725 	 -0.4428419000 	 -2.3778980000 
184.00 	 224.9877000 	 2.054725 	 -0.4443423000 	 -2.3758670000 
184.20 	 224.9877000 	 2.054750 	 -0.4465771000 	 -2.3782890000 
184.40 	 224.9877000 	 2.054775 	 -0.4448414000 	 -2.3760920000 
184.60 	 224.9877000 	 2.054800 	 -0.4465040000 	 -2.3780440000 
184.80 	 224.9877000 	 2.054775 	 -0.4429785000 	 -2.3767880000 
185.00 	 224.9908000 	 2.054775 	 -0.4451688000 	 -2.3779610000 
185.20 	 224.9908000 	 2.054775 	 -0.4430262000 	 -2.3771410000 
185.40 	 224.9893000 	 2.054775 	 -0.4444250000 	 -2.3778560000 
185.60 	 224.9877000 	 2.054775 	 -0.4429881000 	 -2.3772400000 
185.80 	 224.9829000 	 2.054800 	 -0.4449463000 	 -2.3776400000 
186.00 	 224.9781000 	 2.054825 	 -0.4439131000 	 -2.3777450000 
186.20 	 224.9718000 	 2.054850 	 -0.4444090000 	 -2.3771790000 
186.40 	 224.9670000 	 2.054825 	 -0.4444822000 	 -2.3778660000 
186.60 	 224.9638000 	 2.054850 	 -0.4442692000 	 -2.3768580000 
186.80 	 224.9638000 	 2.054900 	 -0.4444472000 	 -2.3781490000 
187.00 	 224.9591000 	 2.054925 	 -0.4439163000 	 -2.3767060000 
187.20 	 224.9591000 	 2.054950 	 -0.4446507000 	 -2.3782470000 
187.40 	 224.9638000 	 2.055000 	 -0.4436270000 	 -2.3764990000 
187.60 	 224.9591000 	 2.055025 	 -0.4452070000 	 -2.3786130000 
187.80 	 224.9591000 	 2.055050 	 -0.4432615000 	 -2.3761590000 
188.00 	 224.9591000 	 2.055075 	 -0.4455503000 	 -2.3788900000 
188.20 	 224.9638000 	 2.055100 	 -0.4429468000 	 -2.3760030000 
188.40 	 224.9638000 	 2.055150 	 -0.4455439000 	 -2.3788330000 
188.60 	 224.9638000 	 2.055175 	 -0.4428259000 	 -2.3759370000 
188.80 	 224.9670000 	 2.055200 	 -0.4459000000 	 -2.3790230000 
189.00 	 224.9670000 	 2.055225 	 -0.4425494000 	 -2.3758760000 
189.20 	 224.9718000 	 2.055225 	 -0.4463037000 	 -2.3792550000 
189.40 	 224.9718000 	 2.055250 	 -0.4422728000 	 -2.3758540000 
189.60 	 224.9749000 	 2.055275 	 -0.4461797000 	 -2.3792930000 
189.80 	 224.9749000 	 2.055300 	 -0.4423237000 	 -2.3756470000 
190.00 	 224.9797000 	 2.055325 	 -0.4462814000 	 -2.3791660000 
190.20 	 224.9829000 	 2.055325 	 -0.4425875000 	 -2.3758130000 
190.40 	 224.9829000 	 2.055325 	 -0.4463959000 	 -2.3792740000 
190.60 	 224.9877000 	 2.055325 	 -0.4428450000 	 -2.3760920000 
190.80 	 224.9877000 	 2.055350 	 -0.4465643000 	 -2.3792580000 
191.00 	 224.9908000 	 2.055375 	 -0.4429531000 	 -2.3762230000 
191.20 	 224.9956000 	 2.055400 	 -0.4461447000 	 -2.3791790000 
191.40 	 224.9988000 	 2.055375 	 -0.4434554000 	 -2.3765370000 
191.60 	 225.0036000 	 2.055375 	 -0.4468060000 	 -2.3792580000 
191.80 	 225.0036000 	 2.055375 	 -0.4434363000 	 -2.3766450000 
192.00 	 224.9988000 	 2.055375 	 -0.4468155000 	 -2.3793480000 
192.20 	 224.9956000 	 2.055375 	 -0.4434808000 	 -2.3765980000 
192.40 	 224.9908000 	 2.055375 	 -0.4467042000 	 -2.3791440000 
192.60 	 224.9877000 	 2.055375 	 -0.4436461000 	 -2.3768550000 
192.80 	 224.9797000 	 2.055375 	 -0.4465517000 	 -2.3788640000 
193.00 	 224.9781000 	 2.055375 	 -0.4437860000 	 -2.3772240000 
193.20 	 224.9734000 	 2.055375 	 -0.4464149000 	 -2.3787240000 
193.40 	 224.9670000 	 2.055400 	 -0.4440626000 	 -2.3773320000 
193.60 	 224.9654000 	 2.055425 	 -0.4462528000 	 -2.3784920000 
193.80 	 224.9638000 	 2.055450 	 -0.4443232000 	 -2.3775100000 
194.00 	 224.9638000 	 2.055500 	 -0.4459381000 	 -2.3781390000 
194.20 	 224.9622000 	 2.055500 	 -0.4445712000 	 -2.3777260000 
194.40 	 224.9638000 	 2.055550 	 -0.4455471000 	 -2.3778850000 
194.60 	 224.9591000 	 2.055575 	 -0.4448446000 	 -2.3781300000 
194.80 	 224.9559000 	 2.055600 	 -0.4453723000 	 -2.3777680000 
195.00 	 224.9511000 	 2.055650 	 -0.4451688000 	 -2.3783050000 
195.20 	 224.9479000 	 2.055675 	 -0.4444472000 	 -2.3772460000 
195.40 	 224.9479000 	 2.055725 	 -0.4458682000 	 -2.3788070000 
195.60 	 224.9447000 	 2.055750 	 -0.4444472000 	 -2.3769820000 
195.80 	 224.9479000 	 2.055800 	 -0.4455789000 	 -2.3789340000 
196.00 	 224.9479000 	 2.055850 	 -0.4445139000 	 -2.3770940000 
196.20 	 224.9543000 	 2.055875 	 -0.4457474000 	 -2.3789660000 
196.40 	 224.9575000 	 2.055925 	 -0.4441833000 	 -2.3767120000 
196.60 	 224.9638000 	 2.055950 	 -0.4460367000 	 -2.3792810000 
196.80 	 224.9670000 	 2.055975 	 -0.4438082000 	 -2.3764770000 
197.00 	 224.9718000 	 2.056000 	 -0.4463291000 	 -2.3794140000 
197.20 	 224.9781000 	 2.056000 	 -0.4435126000 	 -2.3764320000 
197.40 	 224.9829000 	 2.056050 	 -0.4469554000 	 -2.3795410000 
197.60 	 224.9893000 	 2.056025 	 -0.4465199000 	 -2.3765150000 
197.80 	 224.9956000 	 2.056025 	 -0.4500166000 	 -2.3801070000 
198.00 	 224.9988000 	 2.056025 	 -0.4464149000 	 -2.3767730000 
198.20 	 225.0036000 	 2.056025 	 -0.4501025000 	 -2.3802150000 
198.40 	 225.0036000 	 2.056025 	 -0.4464626000 	 -2.3766610000 
198.60 	 225.0036000 	 2.056025 	 -0.4502010000 	 -2.3801490000 
198.80 	 225.0004000 	 2.056025 	 -0.4466311000 	 -2.3766450000 
199.00 	 224.9988000 	 2.056025 	 -0.4502074000 	 -2.3800370000 
199.20 	 224.9956000 	 2.056025 	 -0.4463927000 	 -2.3766830000 
199.40 	 224.9940000 	 2.056025 	 -0.4501216000 	 -2.3800820000 
199.60 	 224.9908000 	 2.056025 	 -0.4464308000 	 -2.3767340000 
199.80 	 224.9829000 	 2.056025 	 -0.4503473000 	 -2.3800470000 
200.00 	 224.9797000 	 2.056050 	 -0.4464594000 	 -2.3766360000 
200.20 	 224.9718000 	 2.056075 	 -0.4502932000 	 -2.3801960000 
200.40 	 224.9638000 	 2.056100 	 -0.4463132000 	 -2.3768360000 
200.60 	 224.9575000 	 2.056100 	 -0.4502583000 	 -2.3802380000 
200.80 	 224.9511000 	 2.056150 	 -0.4465008000 	 -2.3768710000 
201.00 	 224.9479000 	 2.056175 	 -0.4504108000 	 -2.3801830000 
201.20 	 224.9447000 	 2.056225 	 -0.4465040000 	 -2.3769090000 
201.40 	 224.9400000 	 2.056250 	 -0.4501724000 	 -2.3800440000 
201.60 	 224.9368000 	 2.056300 	 -0.4466979000 	 -2.3770740000 
201.80 	 224.9368000 	 2.056350 	 -0.4501120000 	 -2.3798720000 
202.00 	 224.9368000 	 2.056400 	 -0.4467265000 	 -2.3772210000 
202.20 	 224.9400000 	 2.056450 	 -0.4498005000 	 -2.3796590000 
202.40 	 224.9432000 	 2.056500 	 -0.4470539000 	 -2.3774530000 
202.60 	 224.9479000 	 2.056525 	 -0.4497242000 	 -2.3794750000 
202.80 	 224.9559000 	 2.056575 	 -0.4471811000 	 -2.3777520000 
203.00 	 224.9591000 	 2.056600 	 -0.4493555000 	 -2.3791600000 
203.20 	 224.9670000 	 2.056625 	 -0.4477501000 	 -2.3781170000 
203.40 	 224.9718000 	 2.056650 	 -0.4490280000 	 -2.3786830000 
203.60 	 224.9749000 	 2.056700 	 -0.4483573000 	 -2.3787500000 
203.80 	 224.9797000 	 2.056675 	 -0.4487928000 	 -2.3784100000 
204.00 	 224.9797000 	 2.056700 	 -0.4487832000 	 -2.3790420000 
204.20 	 224.9829000 	 2.056725 	 -0.4487705000 	 -2.3784260000 
204.40 	 224.9877000 	 2.056725 	 -0.4488087000 	 -2.3789760000 
204.60 	 224.9877000 	 2.056725 	 -0.4488564000 	 -2.3787430000 
204.80 	 224.9908000 	 2.056725 	 -0.4490312000 	 -2.3794400000 
205.00 	 224.9908000 	 2.056725 	 -0.4487419000 	 -2.3785150000 
205.20 	 224.9924000 	 2.056725 	 -0.4493427000 	 -2.3797770000 
205.40 	 224.9908000 	 2.056725 	 -0.4483032000 	 -2.3781650000 
205.60 	 224.9908000 	 2.056725 	 -0.4496892000 	 -2.3799990000 
205.80 	 224.9845000 	 2.056725 	 -0.4480839000 	 -2.3779010000 
206.00 	 224.9797000 	 2.056750 	 -0.4501025000 	 -2.3803330000 
206.20 	 224.9749000 	 2.056775 	 -0.4477660000 	 -2.3776250000 
206.40 	 224.9718000 	 2.056800 	 -0.4504363000 	 -2.3805400000 
206.60 	 224.9670000 	 2.056800 	 -0.4475498000 	 -2.3779140000 
206.80 	 224.9638000 	 2.056825 	 -0.4505253000 	 -2.3808930000 
207.00 	 224.9670000 	 2.056850 	 -0.4472001000 	 -2.3777450000 
207.20 	 224.9670000 	 2.056875 	 -0.4504681000 	 -2.3809650000 
207.40 	 224.9670000 	 2.056900 	 -0.4472605000 	 -2.3777900000 
207.60 	 224.9638000 	 2.056900 	 -0.4502201000 	 -2.3808770000 
207.80 	 224.9638000 	 2.056925 	 -0.4473019000 	 -2.3776440000 
208.00 	 224.9575000 	 2.056975 	 -0.4505571000 	 -2.3810130000 
208.20 	 224.9511000 	 2.057000 	 -0.4471111000 	 -2.3777840000 
208.40 	 224.9511000 	 2.057025 	 -0.4508623000 	 -2.3810420000 
208.60 	 224.9559000 	 2.057050 	 -0.4470316000 	 -2.3776630000 
208.80 	 224.9559000 	 2.057100 	 -0.4509226000 	 -2.3809880000 
209.00 	 224.9559000 	 2.057125 	 -0.4471652000 	 -2.3776280000 
209.20 	 224.9559000 	 2.057150 	 -0.4509894000 	 -2.3810390000 
209.40 	 224.9591000 	 2.057200 	 -0.4470285000 	 -2.3776440000 
209.60 	 224.9591000 	 2.057225 	 -0.4508495000 	 -2.3810390000 
209.80 	 224.9638000 	 2.057250 	 -0.4472383000 	 -2.3777330000 
210.00 	 224.9670000 	 2.057275 	 -0.4509417000 	 -2.3810830000 
210.20 	 224.9686000 	 2.057300 	 -0.4471302000 	 -2.3776940000 
210.40 	 224.9749000 	 2.057325 	 -0.4510530000 	 -2.3810390000 
210.60 	 224.9749000 	 2.057350 	 -0.4472160000 	 -2.3777230000 
210.80 	 224.9797000 	 2.057350 	 -0.4512405000 	 -2.3810260000 
211.00 	 224.9797000 	 2.057375 	 -0.4473368000 	 -2.3779230000 
211.20 	 224.9797000 	 2.057400 	 -0.4511674000 	 -2.3810930000 
211.40 	 224.9749000 	 2.057375 	 -0.4474989000 	 -2.3781110000 
211.60 	 224.9749000 	 2.057400 	 -0.4511929000 	 -2.3812480000 
211.80 	 224.9734000 	 2.057425 	 -0.4477024000 	 -2.3783210000 
212.00 	 224.9718000 	 2.057450 	 -0.4512533000 	 -2.3811820000 
212.20 	 224.9718000 	 2.057475 	 -0.4477437000 	 -2.3783940000 
212.40 	 224.9718000 	 2.057500 	 -0.4512056000 	 -2.3812260000 
212.60 	 224.9718000 	 2.057500 	 -0.4480680000 	 -2.3787430000 
212.80 	 224.9718000 	 2.057525 	 -0.4513168000 	 -2.3812870000 
213.00 	 224.9749000 	 2.057550 	 -0.4480998000 	 -2.3787470000 
213.20 	 224.9749000 	 2.057575 	 -0.4509640000 	 -2.3809810000 
213.40 	 224.9749000 	 2.057600 	 -0.4482841000 	 -2.3789310000 
213.60 	 224.9765000 	 2.057600 	 -0.4508591000 	 -2.3807400000 
213.80 	 224.9797000 	 2.057625 	 -0.4486021000 	 -2.3796020000 
214.00 	 224.9797000 	 2.057650 	 -0.4504363000 	 -2.3805140000 
214.20 	 224.9797000 	 2.057625 	 -0.4491043000 	 -2.3801230000 
214.40 	 224.9797000 	 2.057650 	 -0.4502042000 	 -2.3805940000 
214.60 	 224.9797000 	 2.057675 	 -0.4495367000 	 -2.3804790000 
214.80 	 224.9797000 	 2.057700 	 -0.4500040000 	 -2.3803490000 
215.00 	 224.9797000 	 2.057675 	 -0.4497465000 	 -2.3809240000 
215.20 	 224.9797000 	 2.057675 	 -0.4498609000 	 -2.3805810000 
215.40 	 224.9749000 	 2.057700 	 -0.4498990000 	 -2.3810990000 
215.60 	 224.9749000 	 2.057725 	 -0.4496702000 	 -2.3802220000 
215.80 	 224.9718000 	 2.057750 	 -0.4498641000 	 -2.3811790000 
216.00 	 224.9686000 	 2.057750 	 -0.4493713000 	 -2.3802310000 
216.20 	 224.9654000 	 2.057775 	 -0.4499372000 	 -2.3812360000 
216.40 	 224.9638000 	 2.057800 	 -0.4490725000 	 -2.3799830000 
216.60 	 224.9591000 	 2.057850 	 -0.4504553000 	 -2.3816330000 
216.80 	 224.9559000 	 2.057875 	 -0.4489517000 	 -2.3798530000 
217.00 	 224.9511000 	 2.057900 	 -0.4505475000 	 -2.3817030000 
217.20 	 224.9511000 	 2.057925 	 -0.4488087000 	 -2.3796780000 
217.40 	 224.9559000 	 2.057975 	 -0.4507987000 	 -2.3821190000 
217.60 	 224.9591000 	 2.058000 	 -0.4487324000 	 -2.3795250000 
217.80 	 224.9638000 	 2.058025 	 -0.4507987000 	 -2.3819190000 
218.00 	 224.9686000 	 2.058050 	 -0.4484018000 	 -2.3794400000 
218.20 	 224.9749000 	 2.058100 	 -0.4508877000 	 -2.3822210000 
218.40 	 224.9797000 	 2.058100 	 -0.4485162000 	 -2.3793540000 
218.60 	 224.9797000 	 2.058100 	 -0.4515521000 	 -2.3825230000 
218.80 	 224.9829000 	 2.058125 	 -0.4483128000 	 -2.3791730000 
219.00 	 224.9877000 	 2.058150 	 -0.4516157000 	 -2.3824950000 
219.20 	 224.9908000 	 2.058125 	 -0.4482237000 	 -2.3795920000 
219.40 	 224.9908000 	 2.058125 	 -0.4519463000 	 -2.3828860000 
219.60 	 224.9956000 	 2.058125 	 -0.4481602000 	 -2.3795160000 
219.80 	 224.9956000 	 2.058125 	 -0.4515521000 	 -2.3829430000 
220.00 	 224.9956000 	 2.058125 	 -0.4462433000 	 -2.3793860000 
220.20 	 224.9956000 	 2.058125 	 -0.4496288000 	 -2.3829140000 
220.40 	 224.9908000 	 2.058125 	 -0.4480330000 	 -2.3794970000 
220.60 	 224.9908000 	 2.058125 	 -0.4519208000 	 -2.3828090000 
220.80 	 224.9877000 	 2.058125 	 -0.4474894000 	 -2.3795890000 
221.00 	 224.9877000 	 2.058125 	 -0.4500421000 	 -2.3826530000 
221.20 	 224.9829000 	 2.058150 	 -0.4460176000 	 -2.3796110000 
221.40 	 224.9813000 	 2.058175 	 -0.4495557000 	 -2.3826890000 
221.60 	 224.9781000 	 2.058200 	 -0.4459667000 	 -2.3797960000 
221.80 	 224.9718000 	 2.058175 	 -0.4501279000 	 -2.3826730000 
222.00 	 224.9670000 	 2.058200 	 -0.4458109000 	 -2.3799580000 
222.20 	 224.9591000 	 2.058225 	 -0.4491488000 	 -2.3824060000 
222.40 	 224.9559000 	 2.058275 	 -0.4458427000 	 -2.3800790000 
222.60 	 224.9511000 	 2.058300 	 -0.4490121000 	 -2.3823420000 
222.80 	 224.9511000 	 2.058350 	 -0.4459254000 	 -2.3803230000 
223.00 	 224.9511000 	 2.058375 	 -0.4488754000 	 -2.3822280000 
223.20 	 224.9495000 	 2.058400 	 -0.4458682000 	 -2.3804630000 
223.40 	 224.9511000 	 2.058450 	 -0.4484399000 	 -2.3820750000 
223.60 	 224.9559000 	 2.058500 	 -0.4464213000 	 -2.3805900000 
223.80 	 224.9591000 	 2.058525 	 -0.4485639000 	 -2.3818970000 
224.00 	 224.9638000 	 2.058550 	 -0.4470793000 	 -2.3809590000 
224.20 	 224.9718000 	 2.058600 	 -0.4483922000 	 -2.3814650000 
224.40 	 224.9797000 	 2.058600 	 -0.4472637000 	 -2.3810230000 
224.60 	 224.9829000 	 2.058625 	 -0.4487705000 	 -2.3813950000 
224.80 	 224.9877000 	 2.058625 	 -0.4493523000 	 -2.3811720000 
225.00 	 224.9924000 	 2.058625 	 -0.4509068000 	 -2.3814010000 
225.20 	 224.9956000 	 2.058625 	 -0.4499753000 	 -2.3814420000 
225.40 	 224.9988000 	 2.058625 	 -0.4507319000 	 -2.3813850000 
225.60 	 224.9988000 	 2.058625 	 -0.4501724000 	 -2.3816170000 
225.80 	 225.0036000 	 2.058625 	 -0.4504776000 	 -2.3812800000 
226.00 	 225.0036000 	 2.058625 	 -0.4499563000 	 -2.3820560000 
226.20 	 225.0036000 	 2.058625 	 -0.4490694000 	 -2.3809310000 
226.40 	 225.0067000 	 2.058625 	 -0.4493745000 	 -2.3821130000 
226.60 	 225.0036000 	 2.058625 	 -0.4481125000 	 -2.3807590000 
226.80 	 224.9988000 	 2.058625 	 -0.4488850000 	 -2.3822820000 
227.00 	 224.9956000 	 2.058625 	 -0.4481697000 	 -2.3806250000 
227.20 	 224.9893000 	 2.058625 	 -0.4502805000 	 -2.3825070000 
227.40 	 224.9877000 	 2.058625 	 -0.4492760000 	 -2.3806220000 
227.60 	 224.9829000 	 2.058625 	 -0.4510848000 	 -2.3827710000 
227.80 	 224.9829000 	 2.058650 	 -0.4486752000 	 -2.3802600000 
228.00 	 224.9797000 	 2.058675 	 -0.4511897000 	 -2.3827900000 
228.20 	 224.9797000 	 2.058700 	 -0.4487705000 	 -2.3803040000 
228.40 	 224.9749000 	 2.058675 	 -0.4499213000 	 -2.3832860000 
228.60 	 224.9749000 	 2.058700 	 -0.4465294000 	 -2.3802600000 
228.80 	 224.9718000 	 2.058725 	 -0.4493395000 	 -2.3834260000 
229.00 	 224.9686000 	 2.058750 	 -0.4462051000 	 -2.3802410000 
229.20 	 224.9638000 	 2.058775 	 -0.4494286000 	 -2.3834610000 
229.40 	 224.9591000 	 2.058800 	 -0.4460653000 	 -2.3800440000 
229.60 	 224.9575000 	 2.058825 	 -0.4494985000 	 -2.3834160000 
229.80 	 224.9511000 	 2.058850 	 -0.4459731000 	 -2.3800950000 
230.00 	 224.9511000 	 2.058900 	 -0.4495398000 	 -2.3835370000 
230.20 	 224.9479000 	 2.058925 	 -0.4460907000 	 -2.3800250000 
230.40 	 224.9511000 	 2.058975 	 -0.4499213000 	 -2.3835210000 
230.60 	 224.9511000 	 2.059000 	 -0.4460526000 	 -2.3802090000 
230.80 	 224.9511000 	 2.059050 	 -0.4499372000 	 -2.3835750000 
231.00 	 224.9559000 	 2.059075 	 -0.4459381000 	 -2.3801300000 
231.20 	 224.9591000 	 2.059125 	 -0.4498959000 	 -2.3834640000 
231.40 	 224.9638000 	 2.059150 	 -0.4460398000 	 -2.3801640000 
231.60 	 224.9670000 	 2.059175 	 -0.4499563000 	 -2.3834960000 
231.80 	 224.9718000 	 2.059200 	 -0.4460748000 	 -2.3801360000 
232.00 	 224.9797000 	 2.059200 	 -0.4501406000 	 -2.3833180000 
232.20 	 224.9877000 	 2.059250 	 -0.4480521000 	 -2.3802730000 
232.40 	 224.9908000 	 2.059225 	 -0.4515521000 	 -2.3834770000 
232.60 	 224.9956000 	 2.059225 	 -0.4470126000 	 -2.3806000000 
232.80 	 224.9988000 	 2.059225 	 -0.4504553000 	 -2.3834290000 
233.00 	 225.0067000 	 2.059225 	 -0.4467742000 	 -2.3806480000 
233.20 	 225.0067000 	 2.059225 	 -0.4505221000 	 -2.3834670000 
233.40 	 225.0115000 	 2.059225 	 -0.4470793000 	 -2.3808990000 
233.60 	 225.0115000 	 2.059225 	 -0.4504458000 	 -2.3832350000 
233.80 	 225.0067000 	 2.059225 	 -0.4472828000 	 -2.3809240000 
234.00 	 225.0036000 	 2.059225 	 -0.4505062000 	 -2.3832890000 
234.20 	 225.0036000 	 2.059225 	 -0.4476833000 	 -2.3810360000 
234.40 	 224.9988000 	 2.059225 	 -0.4505539000 	 -2.3831150000 
234.60 	 224.9988000 	 2.059225 	 -0.4479567000 	 -2.3811980000 
234.80 	 224.9988000 	 2.059225 	 -0.4508781000 	 -2.3828410000 
235.00 	 224.9956000 	 2.059225 	 -0.4483636000 	 -2.3810580000 
235.20 	 224.9908000 	 2.059225 	 -0.4512787000 	 -2.3827970000 
235.40 	 224.9908000 	 2.059225 	 -0.4496034000 	 -2.3814710000 
235.60 	 224.9877000 	 2.059225 	 -0.4520575000 	 -2.3826440000 
235.80 	 224.9829000 	 2.059250 	 -0.4502106000 	 -2.3815470000 
236.00 	 224.9781000 	 2.059250 	 -0.4518445000 	 -2.3823830000 
236.20 	 224.9749000 	 2.059275 	 -0.4504522000 	 -2.3815760000 
236.40 	 224.9718000 	 2.059300 	 -0.4515743000 	 -2.3821480000 
236.60 	 224.9718000 	 2.059300 	 -0.4506747000 	 -2.3820660000 
236.80 	 224.9718000 	 2.059325 	 -0.4515934000 	 -2.3821000000 
237.00 	 224.9718000 	 2.059350 	 -0.4509036000 	 -2.3819730000 
237.20 	 224.9718000 	 2.059400 	 -0.4513105000 	 -2.3818370000 
237.40 	 224.9718000 	 2.059400 	 -0.4514917000 	 -2.3825710000 
237.60 	 224.9718000 	 2.059400 	 -0.4511420000 	 -2.3817410000 
237.80 	 224.9670000 	 2.059425 	 -0.4517523000 	 -2.3829210000 
238.00 	 224.9670000 	 2.059450 	 -0.4508495000 	 -2.3814740000 
238.20 	 224.9670000 	 2.059475 	 -0.4523055000 	 -2.3833660000 
238.40 	 224.9670000 	 2.059500 	 -0.4507923000 	 -2.3812870000 
238.60 	 224.9670000 	 2.059500 	 -0.4523087000 	 -2.3832960000 
238.80 	 224.9670000 	 2.059525 	 -0.4506111000 	 -2.3813410000 
239.00 	 224.9670000 	 2.059550 	 -0.4523373000 	 -2.3835370000 
239.20 	 224.9670000 	 2.059575 	 -0.4504585000 	 -2.3812040000 
239.40 	 224.9670000 	 2.059600 	 -0.4524676000 	 -2.3834740000 
239.60 	 224.9670000 	 2.059600 	 -0.4503314000 	 -2.3811240000 
239.80 	 224.9670000 	 2.059625 	 -0.4526075000 	 -2.3837340000 
240.00 	 224.9702000 	 2.059650 	 -0.4502265000 	 -2.3810740000 
240.20 	 224.9749000 	 2.059675 	 -0.4523659000 	 -2.3834830000 
240.40 	 224.9781000 	 2.059700 	 -0.4494985000 	 -2.3809310000 
240.60 	 224.9797000 	 2.059700 	 -0.4526329000 	 -2.3836200000 
240.80 	 224.9797000 	 2.059725 	 -0.4501057000 	 -2.3809530000 
241.00 	 224.9797000 	 2.059725 	 -0.4529540000 	 -2.3837220000 
241.20 	 224.9797000 	 2.059725 	 -0.4501089000 	 -2.3809910000 
241.40 	 224.9797000 	 2.059725 	 -0.4534308000 	 -2.3842210000 
241.60 	 224.9829000 	 2.059750 	 -0.4502455000 	 -2.3811440000 
241.80 	 224.9829000 	 2.059800 	 -0.4534340000 	 -2.3841190000 
242.00 	 224.9845000 	 2.059775 	 -0.4499912000 	 -2.3808770000 
242.20 	 224.9877000 	 2.059775 	 -0.4533704000 	 -2.3844530000 
242.40 	 224.9861000 	 2.059800 	 -0.4499849000 	 -2.3810260000 
242.60 	 224.9829000 	 2.059800 	 -0.4536470000 	 -2.3847070000 
242.80 	 224.9829000 	 2.059850 	 -0.4499308000 	 -2.3812230000 
243.00 	 224.9829000 	 2.059850 	 -0.4537455000 	 -2.3848410000 
243.20 	 224.9797000 	 2.059825 	 -0.4499181000 	 -2.3813760000 
243.40 	 224.9797000 	 2.059850 	 -0.4538250000 	 -2.3848560000 
243.60 	 224.9797000 	 2.059850 	 -0.4499404000 	 -2.3813820000 
243.80 	 224.9749000 	 2.059900 	 -0.4540888000 	 -2.3849170000 
244.00 	 224.9749000 	 2.059875 	 -0.4501851000 	 -2.3817630000 
244.20 	 224.9734000 	 2.059900 	 -0.4535452000 	 -2.3848720000 
244.40 	 224.9718000 	 2.059925 	 -0.4499944000 	 -2.3822560000 
244.60 	 224.9654000 	 2.059950 	 -0.4534817000 	 -2.3848150000 
244.80 	 224.9638000 	 2.059975 	 -0.4500389000 	 -2.3824530000 
245.00 	 224.9591000 	 2.060000 	 -0.4530970000 	 -2.3845100000 
245.20 	 224.9559000 	 2.060025 	 -0.4505793000 	 -2.3828790000 
245.40 	 224.9511000 	 2.060050 	 -0.4527442000 	 -2.3840620000 
245.60 	 224.9511000 	 2.060100 	 -0.4510466000 	 -2.3831720000 
245.80 	 224.9479000 	 2.060150 	 -0.4525217000 	 -2.3837340000 
246.00 	 224.9479000 	 2.060175 	 -0.4513836000 	 -2.3835090000 
246.20 	 224.9479000 	 2.060225 	 -0.4523023000 	 -2.3836170000 
246.40 	 224.9479000 	 2.060250 	 -0.4516792000 	 -2.3836450000 
246.60 	 224.9511000 	 2.060300 	 -0.4523691000 	 -2.3836680000 
246.80 	 224.9559000 	 2.060350 	 -0.4519049000 	 -2.3839570000 
247.00 	 224.9591000 	 2.060375 	 -0.4520639000 	 -2.3832260000 
247.20 	 224.9654000 	 2.060400 	 -0.4519621000 	 -2.3839660000 
247.40 	 224.9749000 	 2.060425 	 -0.4516506000 	 -2.3830030000 
247.60 	 224.9797000 	 2.060425 	 -0.4523786000 	 -2.3840400000 
247.80 	 224.9908000 	 2.060450 	 -0.4516824000 	 -2.3830960000 
248.00 	 224.9988000 	 2.060475 	 -0.4528205000 	 -2.3847070000 
248.20 	 225.0067000 	 2.060500 	 -0.4512691000 	 -2.3828060000 
248.40 	 225.0115000 	 2.060475 	 -0.4530016000 	 -2.3850980000 
248.60 	 225.0147000 	 2.060475 	 -0.4516220000 	 -2.3830410000 
248.80 	 225.0147000 	 2.060475 	 -0.4531956000 	 -2.3850190000 
249.00 	 225.0115000 	 2.060475 	 -0.4515394000 	 -2.3829210000 
249.20 	 225.0115000 	 2.060475 	 -0.4532083000 	 -2.3851970000 
249.40 	 225.0099000 	 2.060475 	 -0.4512437000 	 -2.3828000000 
249.60 	 225.0067000 	 2.060475 	 -0.4533418000 	 -2.3851810000 
249.80 	 225.0052000 	 2.060475 	 -0.4512310000 	 -2.3828380000 
250.00 	 225.0036000 	 2.060475 	 -0.4536279000 	 -2.3854130000 
250.20 	 225.0036000 	 2.060475 	 -0.4509481000 	 -2.3827010000 
250.40 	 224.9988000 	 2.060475 	 -0.4536343000 	 -2.3854990000 
250.60 	 224.9956000 	 2.060475 	 -0.4508623000 	 -2.3825930000 
250.80 	 224.9908000 	 2.060475 	 -0.4538600000 	 -2.3856190000 
251.00 	 224.9877000 	 2.060475 	 -0.4507287000 	 -2.3824470000 
251.20 	 224.9829000 	 2.060475 	 -0.4537646000 	 -2.3856890000 
251.40 	 224.9797000 	 2.060475 	 -0.4507033000 	 -2.3825870000 
251.60 	 224.9749000 	 2.060475 	 -0.4539331000 	 -2.3857050000 
251.80 	 224.9718000 	 2.060475 	 -0.4508400000 	 -2.3825420000 
252.00 	 224.9670000 	 2.060500 	 -0.4536883000 	 -2.3857050000 
252.20 	 224.9606000 	 2.060500 	 -0.4503091000 	 -2.3823860000 
252.40 	 224.9559000 	 2.060550 	 -0.4539267000 	 -2.3858550000 
252.60 	 224.9479000 	 2.060600 	 -0.4502328000 	 -2.3823230000 
252.80 	 224.9447000 	 2.060625 	 -0.4542097000 	 -2.3858640000 
253.00 	 224.9400000 	 2.060675 	 -0.4502646000 	 -2.3823070000 
253.20 	 224.9400000 	 2.060700 	 -0.4542224000 	 -2.3857090000 
253.40 	 224.9368000 	 2.060750 	 -0.4496320000 	 -2.3824020000 
253.60 	 224.9368000 	 2.060800 	 -0.4539935000 	 -2.3858520000 
253.80 	 224.9368000 	 2.060850 	 -0.4503632000 	 -2.3823710000 
254.00 	 224.9384000 	 2.060900 	 -0.4541016000 	 -2.3858450000 
254.20 	 224.9400000 	 2.060950 	 -0.4502869000 	 -2.3824910000 
254.40 	 224.9447000 	 2.060975 	 -0.4544640000 	 -2.3856450000 
254.60 	 224.9479000 	 2.061025 	 -0.4507160000 	 -2.3825900000 
254.80 	 224.9543000 	 2.061050 	 -0.4544735000 	 -2.3854570000 
255.00 	 224.9638000 	 2.061100 	 -0.4507860000 	 -2.3825260000 
255.20 	 224.9718000 	 2.061125 	 -0.4544958000 	 -2.3854220000 
255.40 	 224.9845000 	 2.061150 	 -0.4510021000 	 -2.3828890000 
255.60 	 224.9956000 	 2.061125 	 -0.4546547000 	 -2.3855620000 
255.80 	 225.0067000 	 2.061125 	 -0.4515298000 	 -2.3831680000 
256.00 	 225.0115000 	 2.061125 	 -0.4545403000 	 -2.3856230000 
256.20 	 225.0179000 	 2.061125 	 -0.4515553000 	 -2.3831490000 
256.40 	 225.0179000 	 2.061125 	 -0.4546992000 	 -2.3855880000 
256.60 	 225.0147000 	 2.061125 	 -0.4514503000 	 -2.3835470000 
256.80 	 225.0147000 	 2.061125 	 -0.4544322000 	 -2.3854830000 
257.00 	 225.0067000 	 2.061125 	 -0.4515425000 	 -2.3835440000 
257.20 	 225.0067000 	 2.061125 	 -0.4540952000 	 -2.3851430000 
257.40 	 224.9988000 	 2.061125 	 -0.4518541000 	 -2.3839190000 
257.60 	 224.9988000 	 2.061125 	 -0.4537710000 	 -2.3848120000 
257.80 	 224.9956000 	 2.061125 	 -0.4523722000 	 -2.3842270000 
258.00 	 224.9908000 	 2.061125 	 -0.4537551000 	 -2.3846880000 
258.20 	 224.9829000 	 2.061125 	 -0.4526329000 	 -2.3846880000 
258.40 	 224.9797000 	 2.061125 	 -0.4532814000 	 -2.3842180000 
258.60 	 224.9797000 	 2.061125 	 -0.4529540000 	 -2.3847100000 
258.80 	 224.9749000 	 2.061150 	 -0.4532051000 	 -2.3842970000 
259.00 	 224.9749000 	 2.061150 	 -0.4532878000 	 -2.3849650000 
259.20 	 224.9718000 	 2.061175 	 -0.4529095000 	 -2.3837540000 
259.40 	 224.9718000 	 2.061200 	 -0.4532464000 	 -2.3850000000 
259.60 	 224.9670000 	 2.061250 	 -0.4528109000 	 -2.3838780000 
259.80 	 224.9654000 	 2.061250 	 -0.4533323000 	 -2.3850030000 
260.00 	 224.9591000 	 2.061250 	 -0.4526965000 	 -2.3839190000 
260.20 	 224.9591000 	 2.061300 	 -0.4534340000 	 -2.3853080000 
260.40 	 224.9591000 	 2.061325 	 -0.4525503000 	 -2.3839980000 
260.60 	 224.9559000 	 2.061350 	 -0.4538313000 	 -2.3854610000 
260.80 	 224.9559000 	 2.061400 	 -0.4522578000 	 -2.3837280000 
261.00 	 224.9559000 	 2.061425 	 -0.4537074000 	 -2.3855970000 
261.20 	 224.9559000 	 2.061450 	 -0.4525439000 	 -2.3836680000 
261.40 	 224.9559000 	 2.061475 	 -0.4538536000 	 -2.3854450000 
261.60 	 224.9559000 	 2.061500 	 -0.4523245000 	 -2.3834870000 
261.80 	 224.9575000 	 2.061550 	 -0.4541206000 	 -2.3856890000 
262.00 	 224.9591000 	 2.061575 	 -0.4521116000 	 -2.3832670000 
262.20 	 224.9638000 	 2.061600 	 -0.4537900000 	 -2.3856960000 
262.40 	 224.9670000 	 2.061625 	 -0.4522069000 	 -2.3835150000 
262.60 	 224.9718000 	 2.061650 	 -0.4540157000 	 -2.3857780000 
262.80 	 224.9797000 	 2.061675 	 -0.4521847000 	 -2.3835150000 
263.00 	 224.9829000 	 2.061675 	 -0.4542255000 	 -2.3858480000 
263.20 	 224.9877000 	 2.061675 	 -0.4520162000 	 -2.3833940000 
263.40 	 224.9877000 	 2.061700 	 -0.4544004000 	 -2.3860420000 
263.60 	 224.9877000 	 2.061725 	 -0.4508305000 	 -2.3830220000 
263.80 	 224.9908000 	 2.061750 	 -0.4543527000 	 -2.3862140000 
264.00 	 224.9877000 	 2.061725 	 -0.4517619000 	 -2.3828480000 
264.20 	 224.9908000 	 2.061725 	 -0.4547437000 	 -2.3862170000 
264.40 	 224.9940000 	 2.061725 	 -0.4517015000 	 -2.3828510000 
264.60 	 224.9972000 	 2.061725 	 -0.4549694000 	 -2.3861600000 
264.80 	 225.0036000 	 2.061725 	 -0.4517555000 	 -2.3829300000 
265.00 	 225.0036000 	 2.061725 	 -0.4550107000 	 -2.3864270000 
265.20 	 225.0067000 	 2.061725 	 -0.4517047000 	 -2.3830160000 
265.40 	 225.0115000 	 2.061725 	 -0.4551379000 	 -2.3862550000 
265.60 	 225.0115000 	 2.061725 	 -0.4514790000 	 -2.3829270000 
265.80 	 225.0115000 	 2.061725 	 -0.4552682000 	 -2.3865250000 
266.00 	 225.0067000 	 2.061725 	 -0.4513582000 	 -2.3828860000 
266.20 	 225.0004000 	 2.061725 	 -0.4552682000 	 -2.3862740000 
266.40 	 224.9988000 	 2.061725 	 -0.4513264000 	 -2.3828480000 
266.60 	 224.9893000 	 2.061725 	 -0.4550775000 	 -2.3863860000 
266.80 	 224.9877000 	 2.061725 	 -0.4512405000 	 -2.3827810000 
267.00 	 224.9797000 	 2.061725 	 -0.4551538000 	 -2.3864270000 
267.20 	 224.9781000 	 2.061750 	 -0.4506938000 	 -2.3828220000 
267.40 	 224.9749000 	 2.061775 	 -0.4545466000 	 -2.3863820000 
267.60 	 224.9749000 	 2.061800 	 -0.4506175000 	 -2.3831150000 
267.80 	 224.9718000 	 2.061800 	 -0.4543018000 	 -2.3863380000 
268.00 	 224.9718000 	 2.061825 	 -0.4505189000 	 -2.3831840000 
268.20 	 224.9718000 	 2.061850 	 -0.4538981000 	 -2.3863190000 
268.40 	 224.9718000 	 2.061850 	 -0.4498609000 	 -2.3833970000 
268.60 	 224.9718000 	 2.061900 	 -0.4531988000 	 -2.3862040000 
268.80 	 224.9718000 	 2.061900 	 -0.4491838000 	 -2.3834230000 
269.00 	 224.9718000 	 2.061925 	 -0.4527950000 	 -2.3862460000 
269.20 	 224.9670000 	 2.061950 	 -0.4491838000 	 -2.3834260000 
269.40 	 224.9670000 	 2.061950 	 -0.4527537000 	 -2.3859090000 
269.60 	 224.9638000 	 2.062000 	 -0.4491361000 	 -2.3832890000 
269.80 	 224.9638000 	 2.062025 	 -0.4527569000 	 -2.3859790000 
270.00 	 224.9638000 	 2.062050 	 -0.4497369000 	 -2.3834740000 
270.20 	 224.9670000 	 2.062075 	 -0.4529985000 	 -2.3858520000 
270.40 	 224.9702000 	 2.062100 	 -0.4499022000 	 -2.3837540000 
270.60 	 224.9749000 	 2.062125 	 -0.4523182000 	 -2.3856320000 
270.80 	 224.9797000 	 2.062150 	 -0.4498482000 	 -2.3839190000 
271.00 	 224.9877000 	 2.062150 	 -0.4519590000 	 -2.3858580000 
271.20 	 224.9908000 	 2.062150 	 -0.4503504000 	 -2.3852220000 
271.40 	 224.9956000 	 2.062200 	 -0.4520098000 	 -2.3859370000 
271.60 	 224.9972000 	 2.062175 	 -0.4506079000 	 -2.3853780000 
271.80 	 224.9988000 	 2.062175 	 -0.4519240000 	 -2.3859720000 
272.00 	 224.9988000 	 2.062175 	 -0.4507160000 	 -2.3858200000 
272.20 	 225.0036000 	 2.062175 	 -0.4516920000 	 -2.3857780000 
272.40 	 225.0036000 	 2.062175 	 -0.4509989000 	 -2.3860100000 
272.60 	 225.0036000 	 2.062175 	 -0.4515902000 	 -2.3857120000 
272.80 	 225.0036000 	 2.062175 	 -0.4511261000 	 -2.3860550000 
273.00 	 225.0036000 	 2.062175 	 -0.4513868000 	 -2.3854000000 
273.20 	 225.0036000 	 2.062175 	 -0.4513423000 	 -2.3863350000 
273.40 	 224.9988000 	 2.062175 	 -0.4511960000 	 -2.3852000000 
273.60 	 224.9956000 	 2.062175 	 -0.4514535000 	 -2.3862170000 
273.80 	 224.9908000 	 2.062175 	 -0.4511611000 	 -2.3853270000 
274.00 	 224.9877000 	 2.062175 	 -0.4515807000 	 -2.3865640000 
274.20 	 224.9829000 	 2.062175 	 -0.4510721000 	 -2.3851010000 
274.40 	 224.9797000 	 2.062175 	 -0.4517809000 	 -2.3867260000 
274.60 	 224.9765000 	 2.062175 	 -0.4506715000 	 -2.3847640000 
274.80 	 224.9734000 	 2.062200 	 -0.4521624000 	 -2.3869510000 
275.00 	 224.9718000 	 2.062225 	 -0.4503504000 	 -2.3846400000 
275.20 	 224.9654000 	 2.062250 	 -0.4526774000 	 -2.3872760000 
275.40 	 224.9622000 	 2.062275 	 -0.4501597000 	 -2.3844810000 
275.60 	 224.9575000 	 2.062300 	 -0.4524072000 	 -2.3871900000 
275.80 	 224.9559000 	 2.062325 	 -0.4499912000 	 -2.3843220000 
276.00 	 224.9511000 	 2.062350 	 -0.4527155000 	 -2.3874280000 
276.20 	 224.9511000 	 2.062400 	 -0.4498354000 	 -2.3842810000 
276.40 	 224.9559000 	 2.062450 	 -0.4528078000 	 -2.3875650000 
276.60 	 224.9559000 	 2.062475 	 -0.4497147000 	 -2.3843290000 
276.80 	 224.9591000 	 2.062500 	 -0.4530048000 	 -2.3875590000 
277.00 	 224.9638000 	 2.062525 	 -0.4496066000 	 -2.3841730000 
277.20 	 224.9670000 	 2.062550 	 -0.4531733000 	 -2.3876030000 
277.40 	 224.9718000 	 2.062600 	 -0.4494985000 	 -2.3841480000 
277.60 	 224.9749000 	 2.062600 	 -0.4532528000 	 -2.3875210000 
277.80 	 224.9829000 	 2.062625 	 -0.4498005000 	 -2.3842560000 
278.00 	 224.9893000 	 2.062650 	 -0.4532274000 	 -2.3875650000 
278.20 	 224.9956000 	 2.062625 	 -0.4496034000 	 -2.3842720000 
278.40 	 224.9988000 	 2.062625 	 -0.4535103000 	 -2.3878000000 
278.60 	 225.0036000 	 2.062625 	 -0.4496479000 	 -2.3842880000 
278.80 	 225.0067000 	 2.062625 	 -0.4534594000 	 -2.3877210000 
279.00 	 225.0067000 	 2.062625 	 -0.4497274000 	 -2.3842810000 
279.20 	 225.0067000 	 2.062625 	 -0.4537424000 	 -2.3878510000 
279.40 	 225.0036000 	 2.062625 	 -0.4496416000 	 -2.3843130000 
279.60 	 224.9988000 	 2.062625 	 -0.4536247000 	 -2.3877590000 
279.80 	 224.9908000 	 2.062625 	 -0.4497019000 	 -2.3841920000 
280.00 	 224.9877000 	 2.062625 	 -0.4536851000 	 -2.3877720000 
280.20 	 224.9797000 	 2.062650 	 -0.4496574000 	 -2.3842330000 
280.40 	 224.9813000 	 2.062650 	 -0.4535198000 	 -2.3879050000 
280.60 	 224.9813000 	 2.062675 	 -0.4495303000 	 -2.3843570000 
280.80 	 224.9877000 	 2.062675 	 -0.4534245000 	 -2.3878990000 
281.00 	 224.9877000 	 2.062675 	 -0.4497560000 	 -2.3845160000 
281.20 	 224.9877000 	 2.062675 	 -0.4536978000 	 -2.3879880000 
281.40 	 224.9877000 	 2.062700 	 -0.4494921000 	 -2.3847070000 
281.60 	 224.9877000 	 2.062725 	 -0.4534817000 	 -2.3878920000 
281.80 	 224.9877000 	 2.062750 	 -0.4494953000 	 -2.3845070000 
282.00 	 224.9829000 	 2.062725 	 -0.4538155000 	 -2.3878770000 
282.20 	 224.9829000 	 2.062725 	 -0.4499340000 	 -2.3846400000 
282.40 	 224.9829000 	 2.062750 	 -0.4536851000 	 -2.3875550000 
282.60 	 224.9797000 	 2.062775 	 -0.4498990000 	 -2.3842460000 
282.80 	 224.9797000 	 2.062800 	 -0.4536343000 	 -2.3876920000 
283.00 	 224.9797000 	 2.062775 	 -0.4497560000 	 -2.3845070000 
283.20 	 224.9781000 	 2.062775 	 -0.4537074000 	 -2.3876890000 
283.40 	 224.9749000 	 2.062800 	 -0.4501788000 	 -2.3849580000 
283.60 	 224.9749000 	 2.062825 	 -0.4539172000 	 -2.3878450000 
283.80 	 224.9749000 	 2.062850 	 -0.4506270000 	 -2.3849010000 
284.00 	 224.9718000 	 2.062875 	 -0.4542955000 	 -2.3878510000 
284.20 	 224.9670000 	 2.062900 	 -0.4505793000 	 -2.3848180000 
284.40 	 224.9638000 	 2.062900 	 -0.4542669000 	 -2.3878220000 
284.60 	 224.9622000 	 2.062950 	 -0.4505412000 	 -2.3848220000 
284.80 	 224.9591000 	 2.062975 	 -0.4540888000 	 -2.3877050000 
285.00 	 224.9591000 	 2.063000 	 -0.4506016000 	 -2.3850660000 
285.20 	 224.9591000 	 2.063025 	 -0.4539744000 	 -2.3875140000 
285.40 	 224.9638000 	 2.063050 	 -0.4510117000 	 -2.3851650000 
285.60 	 224.9670000 	 2.063100 	 -0.4541524000 	 -2.3873200000 
285.80 	 224.9718000 	 2.063125 	 -0.4514313000 	 -2.3854380000 
286.00 	 224.9781000 	 2.063150 	 -0.4539013000 	 -2.3871740000 
286.20 	 224.9813000 	 2.063125 	 -0.4520861000 	 -2.3858900000 
286.40 	 224.9877000 	 2.063150 	 -0.4543209000 	 -2.3868660000 
286.60 	 224.9908000 	 2.063175 	 -0.4527823000 	 -2.3861280000 
286.80 	 224.9908000 	 2.063200 	 -0.4533354000 	 -2.3870660000 
287.00 	 224.9956000 	 2.063175 	 -0.4527696000 	 -2.3863090000 
287.20 	 224.9988000 	 2.063175 	 -0.4546483000 	 -2.3870150000 
287.40 	 225.0036000 	 2.063175 	 -0.4525820000 	 -2.3862710000 
287.60 	 225.0036000 	 2.063175 	 -0.4542065000 	 -2.3869290000 
287.80 	 225.0036000 	 2.063175 	 -0.4530748000 	 -2.3861220000 
288.00 	 225.0036000 	 2.063175 	 -0.4544989000 	 -2.3870310000 
288.20 	 225.0036000 	 2.063175 	 -0.4532083000 	 -2.3862930000 
288.40 	 224.9988000 	 2.063175 	 -0.4545498000 	 -2.3868110000 
288.60 	 225.0020000 	 2.063175 	 -0.4532719000 	 -2.3865000000 
288.80 	 225.0036000 	 2.063175 	 -0.4541556000 	 -2.3865600000 
289.00 	 224.9988000 	 2.063175 	 -0.4533291000 	 -2.3867640000 
289.20 	 224.9988000 	 2.063175 	 -0.4537900000 	 -2.3865510000 
289.40 	 224.9956000 	 2.063175 	 -0.4532464000 	 -2.3868150000 
289.60 	 224.9956000 	 2.063175 	 -0.4535929000 	 -2.3864680000 
289.80 	 224.9908000 	 2.063175 	 -0.4536533000 	 -2.3869200000 
290.00 	 224.9877000 	 2.063175 	 -0.4532560000 	 -2.3861220000 
290.20 	 224.9877000 	 2.063175 	 -0.4540571000 	 -2.3872820000 
290.40 	 224.9829000 	 2.063175 	 -0.4532115000 	 -2.3859950000 
290.60 	 224.9829000 	 2.063175 	 -0.4544353000 	 -2.3877590000 
290.80 	 224.9749000 	 2.063200 	 -0.4530970000 	 -2.3855530000 
291.00 	 224.9749000 	 2.063225 	 -0.4550330000 	 -2.3878220000 
291.20 	 224.9749000 	 2.063250 	 -0.4530462000 	 -2.3852950000 
291.40 	 224.9718000 	 2.063250 	 -0.4553445000 	 -2.3880390000 
291.60 	 224.9718000 	 2.063275 	 -0.4529730000 	 -2.3855690000 
291.80 	 224.9734000 	 2.063300 	 -0.4553986000 	 -2.3881150000 
292.00 	 224.9718000 	 2.063325 	 -0.4528141000 	 -2.3853650000 
292.20 	 224.9670000 	 2.063350 	 -0.4559199000 	 -2.3884740000 
292.40 	 224.9670000 	 2.063350 	 -0.4529953000 	 -2.3853210000 
292.60 	 224.9638000 	 2.063375 	 -0.4561742000 	 -2.3885030000 
292.80 	 224.9591000 	 2.063425 	 -0.4527855000 	 -2.3851780000 
293.00 	 224.9591000 	 2.063450 	 -0.4564190000 	 -2.3884960000 
293.20 	 224.9559000 	 2.063475 	 -0.4527632000 	 -2.3850380000 
293.40 	 224.9559000 	 2.063500 	 -0.4561933000 	 -2.3885470000 
293.60 	 224.9559000 	 2.063525 	 -0.4523977000 	 -2.3851080000 
293.80 	 224.9591000 	 2.063550 	 -0.4561011000 	 -2.3885920000 
294.00 	 224.9638000 	 2.063600 	 -0.4524994000 	 -2.3851230000 
294.20 	 224.9718000 	 2.063625 	 -0.4563204000 	 -2.3886040000 
294.40 	 224.9797000 	 2.063625 	 -0.4521783000 	 -2.3851970000 
294.60 	 224.9829000 	 2.063650 	 -0.4556211000 	 -2.3888050000 
294.80 	 224.9877000 	 2.063650 	 -0.4476833000 	 -2.3856380000 
295.00 	 224.9877000 	 2.063700 	 -0.4515616000 	 -2.3893070000 
295.20 	 224.9908000 	 2.063700 	 -0.4513677000 	 -2.3854610000 
295.40 	 224.9924000 	 2.063675 	 -0.4557991000 	 -2.3894690000 
295.60 	 224.9988000 	 2.063675 	 -0.4513613000 	 -2.3855560000 
295.80 	 225.0004000 	 2.063675 	 -0.4556243000 	 -2.3894530000 
296.00 	 225.0036000 	 2.063675 	 -0.4513232000 	 -2.3856380000 
296.20 	 225.0067000 	 2.063675 	 -0.4554113000 	 -2.3893990000 
296.40 	 225.0036000 	 2.063675 	 -0.4511324000 	 -2.3855780000 
296.60 	 224.9988000 	 2.063675 	 -0.4553541000 	 -2.3894250000 
296.80 	 224.9956000 	 2.063675 	 -0.4506270000 	 -2.3856610000 
297.00 	 224.9956000 	 2.063675 	 -0.4549535000 	 -2.3893550000 
297.20 	 224.9908000 	 2.063675 	 -0.4504839000 	 -2.3858990000 
297.40 	 224.9908000 	 2.063675 	 -0.4546007000 	 -2.3889800000 
297.60 	 224.9877000 	 2.063675 	 -0.4503314000 	 -2.3859020000 
297.80 	 224.9908000 	 2.063675 	 -0.4539649000 	 -2.3889700000 
298.00 	 224.9908000 	 2.063675 	 -0.4496416000 	 -2.3860870000 
298.20 	 224.9877000 	 2.063675 	 -0.4528967000 	 -2.3887700000 
298.40 	 224.9877000 	 2.063675 	 -0.4491647000 	 -2.3865380000 
298.60 	 224.9829000 	 2.063700 	 -0.4566638000 	 -2.3884580000 
298.80 	 224.9829000 	 2.063700 	 -0.4541715000 	 -2.3871230000 
299.00 	 224.9829000 	 2.063725 	 -0.4563777000 	 -2.3883530000 
299.20 	 224.9813000 	 2.063750 	 -0.4543082000 	 -2.3870850000 
299.40 	 224.9797000 	 2.063725 	 -0.4563077000 	 -2.3881750000 
299.60 	 224.9718000 	 2.063750 	 -0.4542859000 	 -2.3871490000 
299.80 	 224.9686000 	 2.063750 	 -0.4560979000 	 -2.3883440000 
300.00 	 224.9670000 	 2.063800 	 -0.4538377000 	 -2.3871580000 
300.20 	 224.9670000 	 2.063825 	 -0.4546229000 	 -2.3883980000 
300.40 	 224.9670000 	 2.063850 	 -0.4539649000 	 -2.3873650000 
300.60 	 224.9686000 	 2.063850 	 -0.4557482000 	 -2.3879590000 
300.80 	 224.9718000 	 2.063850 	 -0.4541715000 	 -2.3875110000 
301.00 	 224.9718000 	 2.063900 	 -0.4556274000 	 -2.3879530000 
301.20 	 224.9670000 	 2.063900 	 -0.4543877000 	 -2.3877210000 
301.40 	 224.9670000 	 2.063950 	 -0.4551411000 	 -2.3877530000 
301.60 	 224.9638000 	 2.063950 	 -0.4539394000 	 -2.3879180000 
301.80 	 224.9622000 	 2.063975 	 -0.4535612000 	 -2.3873330000 
302.00 	 224.9591000 	 2.064025 	 -0.4523722000 	 -2.3883790000 
302.20 	 224.9638000 	 2.064050 	 -0.4547914000 	 -2.3871520000 
302.40 	 224.9654000 	 2.064075 	 -0.4561647000 	 -2.3896950000 
302.60 	 224.9670000 	 2.064100 	 -0.4546229000 	 -2.3874060000 
302.80 	 224.9718000 	 2.064125 	 -0.4565048000 	 -2.3906740000 
303.00 	 224.9749000 	 2.064150 	 -0.4546197000 	 -2.3882830000 
303.20 	 224.9749000 	 2.064150 	 -0.4567623000 	 -2.3908490000 
303.40 	 224.9749000 	 2.064175 	 -0.4542923000 	 -2.3881280000 
303.60 	 224.9749000 	 2.064200 	 -0.4569658000 	 -2.3908620000 
303.80 	 224.9749000 	 2.064200 	 -0.4543336000 	 -2.3880550000 
304.00 	 224.9749000 	 2.064250 	 -0.4574172000 	 -2.3909660000 
304.20 	 224.9797000 	 2.064250 	 -0.4541715000 	 -2.3874160000 
304.40 	 224.9845000 	 2.064275 	 -0.4575189000 	 -2.3910400000 
304.60 	 224.9845000 	 2.064275 	 -0.4537932000 	 -2.3879020000 
304.80 	 224.9893000 	 2.064275 	 -0.4564603000 	 -2.3907180000 
305.00 	 224.9908000 	 2.064275 	 -0.4525630000 	 -2.3879310000 
305.20 	 224.9908000 	 2.064275 	 -0.4545593000 	 -2.3909760000 
305.40 	 224.9908000 	 2.064275 	 -0.4510848000 	 -2.3880130000 
305.60 	 224.9908000 	 2.064275 	 -0.4540125000 	 -2.3911450000 
305.80 	 224.9908000 	 2.064275 	 -0.4504776000 	 -2.3879780000 
306.00 	 224.9908000 	 2.064275 	 -0.4537710000 	 -2.3912940000 
306.20 	 224.9908000 	 2.064275 	 -0.4501057000 	 -2.3878350000 
306.40 	 224.9877000 	 2.064275 	 -0.4530176000 	 -2.3914340000 
306.60 	 224.9877000 	 2.064275 	 -0.4494349000 	 -2.3877050000 
306.80 	 224.9829000 	 2.064300 	 -0.4527346000 	 -2.3914530000 
307.00 	 224.9829000 	 2.064325 	 -0.4487070000 	 -2.3880510000 
307.20 	 224.9797000 	 2.064325 	 -0.4524835000 	 -2.3914460000 
307.40 	 224.9765000 	 2.064325 	 -0.4519431000 	 -2.3879780000 
307.60 	 224.9749000 	 2.064350 	 -0.4559040000 	 -2.3914810000 
307.80 	 224.9718000 	 2.064375 	 -0.4514726000 	 -2.3883440000 
308.00 	 224.9702000 	 2.064400 	 -0.4560820000 	 -2.3913960000 
308.20 	 224.9638000 	 2.064425 	 -0.4520480000 	 -2.3883220000 
308.40 	 224.9591000 	 2.064450 	 -0.4567369000 	 -2.3912330000 
308.60 	 224.9559000 	 2.064450 	 -0.4524581000 	 -2.3885250000 
308.80 	 224.9511000 	 2.064500 	 -0.4552110000 	 -2.3911090000 
309.00 	 224.9479000 	 2.064550 	 -0.4515743000 	 -2.3886230000 
309.20 	 224.9479000 	 2.064575 	 -0.4548899000 	 -2.3909470000 
309.40 	 224.9479000 	 2.064625 	 -0.4520988000 	 -2.3886940000 
309.60 	 224.9543000 	 2.064650 	 -0.4546070000 	 -2.3907950000 
309.80 	 224.9591000 	 2.064700 	 -0.4518572000 	 -2.3889480000 
310.00 	 224.9670000 	 2.064725 	 -0.4542510000 	 -2.3906010000 
310.20 	 224.9765000 	 2.064750 	 -0.4528681000 	 -2.3893290000 
310.40 	 224.9877000 	 2.064750 	 -0.4546134000 	 -2.3902920000 
310.60 	 224.9972000 	 2.064800 	 -0.4530907000 	 -2.3895230000 
310.80 	 225.0036000 	 2.064775 	 -0.4543146000 	 -2.3898890000 
311.00 	 225.0099000 	 2.064775 	 -0.4516252000 	 -2.3897520000 
311.20 	 225.0147000 	 2.064775 	 -0.4526997000 	 -2.3902350000 
311.40 	 225.0147000 	 2.064775 	 -0.4507065000 	 -2.3896440000 
311.60 	 225.0179000 	 2.064775 	 -0.4517778000 	 -2.3901020000 
311.80 	 225.0179000 	 2.064775 	 -0.4507923000 	 -2.3898670000 
312.00 	 225.0226000 	 2.064775 	 -0.4538186000 	 -2.3900350000 
312.20 	 225.0258000 	 2.064775 	 -0.4519272000 	 -2.3900380000 
312.40 	 225.0274000 	 2.064775 	 -0.4531733000 	 -2.3898950000 
312.60 	 225.0306000 	 2.064775 	 -0.4511229000 	 -2.3902580000 
312.80 	 225.0306000 	 2.064775 	 -0.4508623000 	 -2.3895200000 
313.00 	 225.0306000 	 2.064750 	 -0.4527664000 	 -2.3904320000 
313.20 	 225.0258000 	 2.064725 	 -0.4516061000 	 -2.3892850000 
313.40 	 225.0226000 	 2.064700 	 -0.4517460000 	 -2.3904350000 
313.60 	 225.0179000 	 2.064675 	 -0.4512501000 	 -2.3894180000 
313.80 	 225.0147000 	 2.064675 	 -0.4511293000 	 -2.3905180000 
314.00 	 225.0115000 	 2.064675 	 -0.4509767000 	 -2.3893960000 
314.20 	 225.0067000 	 2.064675 	 -0.4517015000 	 -2.3907410000 
314.40 	 225.0036000 	 2.064675 	 -0.4516315000 	 -2.3890720000 
314.60 	 224.9988000 	 2.064675 	 -0.4526456000 	 -2.3909500000 
314.80 	 224.9956000 	 2.064675 	 -0.4512850000 	 -2.3889610000 
315.00 	 224.9893000 	 2.064675 	 -0.4532115000 	 -2.3912170000 
315.20 	 224.9877000 	 2.064675 	 -0.4513645000 	 -2.3887510000 
315.40 	 224.9877000 	 2.064675 	 -0.4533895000 	 -2.3910460000 
315.60 	 224.9877000 	 2.064675 	 -0.4515934000 	 -2.3886740000 
315.80 	 224.9829000 	 2.064675 	 -0.4520893000 	 -2.3909660000 
316.00 	 224.9813000 	 2.064675 	 -0.4507001000 	 -2.3888020000 
316.20 	 224.9797000 	 2.064675 	 -0.4521275000 	 -2.3909700000 
316.40 	 224.9718000 	 2.064675 	 -0.4506683000 	 -2.3888370000 
316.60 	 224.9718000 	 2.064675 	 -0.4516951000 	 -2.3908930000 
316.80 	 224.9718000 	 2.064675 	 -0.4504522000 	 -2.3884710000 
317.00 	 224.9670000 	 2.064675 	 -0.4521497000 	 -2.3911480000 
317.20 	 224.9670000 	 2.064700 	 -0.4511833000 	 -2.3885190000 
317.40 	 224.9638000 	 2.064725 	 -0.4535993000 	 -2.3912300000 
317.60 	 224.9591000 	 2.064750 	 -0.4508813000 	 -2.3884040000 
317.80 	 224.9591000 	 2.064800 	 -0.4533863000 	 -2.3913960000 
318.00 	 224.9559000 	 2.064825 	 -0.4505889000 	 -2.3881500000 
318.20 	 224.9591000 	 2.064850 	 -0.4538536000 	 -2.3915990000 
318.40 	 224.9591000 	 2.064875 	 -0.4504077000 	 -2.3880420000 
318.60 	 224.9591000 	 2.064900 	 -0.4535294000 	 -2.3915000000 
318.80 	 224.9638000 	 2.064950 	 -0.4503218000 	 -2.3881180000 
319.00 	 224.9591000 	 2.064975 	 -0.4535643000 	 -2.3916750000 
319.20 	 224.9591000 	 2.065000 	 -0.4500707000 	 -2.3881120000 
319.40 	 224.9559000 	 2.065050 	 -0.4531797000 	 -2.3915070000 
319.60 	 224.9559000 	 2.065050 	 -0.4490948000 	 -2.3880360000 
319.80 	 224.9591000 	 2.065100 	 -0.4538186000 	 -2.3915830000 
320.00 	 224.9606000 	 2.065125 	 -0.4502010000 	 -2.3880130000 
320.20 	 224.9638000 	 2.065150 	 -0.4541334000 	 -2.3915700000 
320.40 	 224.9638000 	 2.065200 	 -0.4493491000 	 -2.3880450000 
320.60 	 224.9670000 	 2.065200 	 -0.4532591000 	 -2.3915860000 
320.80 	 224.9718000 	 2.065250 	 -0.4496066000 	 -2.3881370000 
321.00 	 224.9749000 	 2.065250 	 -0.4545816000 	 -2.3914240000 
321.20 	 224.9797000 	 2.065250 	 -0.4520384000 	 -2.3882360000 
321.40 	 224.9845000 	 2.065300 	 -0.4561043000 	 -2.3911380000 
321.60 	 224.9877000 	 2.065275 	 -0.4484812000 	 -2.3880740000 
321.80 	 224.9956000 	 2.065275 	 -0.4556529000 	 -2.3912530000 
322.00 	 224.9988000 	 2.065275 	 -0.4514631000 	 -2.3883880000 
322.20 	 225.0067000 	 2.065275 	 -0.4549122000 	 -2.3910840000 
322.40 	 225.0115000 	 2.065275 	 -0.4514631000 	 -2.3885030000 
322.60 	 225.0147000 	 2.065275 	 -0.4548295000 	 -2.3910140000 
322.80 	 225.0163000 	 2.065275 	 -0.4516506000 	 -2.3885950000 
323.00 	 225.0147000 	 2.065275 	 -0.4551379000 	 -2.3907690000 
323.20 	 225.0115000 	 2.065275 	 -0.4522928000 	 -2.3886620000 
323.40 	 225.0036000 	 2.065275 	 -0.4556243000 	 -2.3908970000 
323.60 	 224.9988000 	 2.065275 	 -0.4522737000 	 -2.3886710000 
323.80 	 224.9956000 	 2.065275 	 -0.4551411000 	 -2.3908110000 
324.00 	 224.9940000 	 2.065275 	 -0.4516824000 	 -2.3887950000 
324.20 	 224.9908000 	 2.065275 	 -0.4542859000 	 -2.3906490000 
324.40 	 224.9908000 	 2.065275 	 -0.4525057000 	 -2.3891040000 
324.60 	 224.9908000 	 2.065275 	 -0.4549789000 	 -2.3904930000 
324.80 	 224.9877000 	 2.065275 	 -0.4521052000 	 -2.3889540000 
325.00 	 224.9829000 	 2.065275 	 -0.4548518000 	 -2.3905560000 
325.20 	 224.9829000 	 2.065275 	 -0.4525248000 	 -2.3889190000 
325.40 	 224.9797000 	 2.065275 	 -0.4548454000 	 -2.3907950000 
325.60 	 224.9749000 	 2.065300 	 -0.4502487000 	 -2.3889450000 
325.80 	 224.9734000 	 2.065325 	 -0.4529762000 	 -2.3906870000 
326.00 	 224.9718000 	 2.065325 	 -0.4501565000 	 -2.3890750000 
326.20 	 224.9670000 	 2.065350 	 -0.4530366000 	 -2.3904580000 
326.40 	 224.9638000 	 2.065400 	 -0.4505126000 	 -2.3892120000 
326.60 	 224.9591000 	 2.065400 	 -0.4529730000 	 -2.3905210000 
326.80 	 224.9559000 	 2.065450 	 -0.4508877000 	 -2.3890210000 
327.00 	 224.9511000 	 2.065475 	 -0.4536057000 	 -2.3904260000 
327.20 	 224.9559000 	 2.065500 	 -0.4507828000 	 -2.3891890000 
327.40 	 224.9559000 	 2.065550 	 -0.4531256000 	 -2.3904580000 
327.60 	 224.9591000 	 2.065575 	 -0.4514027000 	 -2.3893480000 
327.80 	 224.9638000 	 2.065600 	 -0.4542001000 	 -2.3899330000 
328.00 	 224.9670000 	 2.065625 	 -0.4531638000 	 -2.3897200000 
328.20 	 224.9702000 	 2.065650 	 -0.4534308000 	 -2.3895960000 
328.40 	 224.9718000 	 2.065675 	 -0.4518922000 	 -2.3900540000 
328.60 	 224.9797000 	 2.065675 	 -0.4523977000 	 -2.3892620000 
328.80 	 224.9813000 	 2.065700 	 -0.4542510000 	 -2.3901840000 
329.00 	 224.9877000 	 2.065725 	 -0.4540412000 	 -2.3891540000 
329.20 	 224.9924000 	 2.065725 	 -0.4546706000 	 -2.3903850000 
329.40 	 224.9956000 	 2.065725 	 -0.4539013000 	 -2.3888590000 
329.60 	 224.9988000 	 2.065725 	 -0.4546642000 	 -2.3908460000 
329.80 	 224.9988000 	 2.065725 	 -0.4529031000 	 -2.3886230000 
330.00 	 224.9988000 	 2.065725 	 -0.4549217000 	 -2.3911890000 
330.20 	 224.9988000 	 2.065725 	 -0.4522769000 	 -2.3883440000 
330.40 	 224.9988000 	 2.065725 	 -0.4553000000 	 -2.3912140000 
330.60 	 224.9988000 	 2.065725 	 -0.4522324000 	 -2.3881280000 
330.80 	 225.0036000 	 2.065725 	 -0.4551729000 	 -2.3914530000 
331.00 	 225.0036000 	 2.065725 	 -0.4518572000 	 -2.3881310000 
331.20 	 225.0036000 	 2.065725 	 -0.4552555000 	 -2.3914750000 
331.40 	 225.0036000 	 2.065725 	 -0.4512151000 	 -2.3880770000 
331.60 	 225.0036000 	 2.065725 	 -0.4551315000 	 -2.3915740000 
331.80 	 225.0036000 	 2.065725 	 -0.4509004000 	 -2.3880700000 
332.00 	 225.0004000 	 2.065725 	 -0.4539394000 	 -2.3915550000 
332.20 	 224.9988000 	 2.065725 	 -0.4488754000 	 -2.3880130000 
332.40 	 224.9956000 	 2.065725 	 -0.4526361000 	 -2.3916210000 
332.60 	 224.9908000 	 2.065725 	 -0.4484717000 	 -2.3879240000 
332.80 	 224.9877000 	 2.065725 	 -0.4526138000 	 -2.3916050000 
333.00 	 224.9829000 	 2.065725 	 -0.4484177000 	 -2.3880040000 
333.20 	 224.9829000 	 2.065750 	 -0.4527950000 	 -2.3914370000 
333.40 	 224.9829000 	 2.065750 	 -0.4508781000 	 -2.3880480000 
333.60 	 224.9829000 	 2.065775 	 -0.4543749000 	 -2.3913000000 
333.80 	 224.9797000 	 2.065800 	 -0.4504204000 	 -2.3881280000 
334.00 	 224.9749000 	 2.065775 	 -0.4539204000 	 -2.3911380000 
334.20 	 224.9654000 	 2.065800 	 -0.4525598000 	 -2.3881500000 
334.40 	 224.9591000 	 2.065825 	 -0.4565716000 	 -2.3912270000 
334.60 	 224.9559000 	 2.065875 	 -0.4529095000 	 -2.3884930000 
334.80 	 224.9511000 	 2.065900 	 -0.4562855000 	 -2.3911760000 
335.00 	 224.9511000 	 2.065925 	 -0.4527155000 	 -2.3885850000 
335.20 	 224.9559000 	 2.065975 	 -0.4559580000 	 -2.3910270000 
335.40 	 224.9606000 	 2.066000 	 -0.4527346000 	 -2.3886010000 
335.60 	 224.9654000 	 2.066025 	 -0.4559231000 	 -2.3909060000 
335.80 	 224.9718000 	 2.066050 	 -0.4529444000 	 -2.3887570000 
336.00 	 224.9749000 	 2.066100 	 -0.4558500000 	 -2.3907790000 
336.20 	 224.9797000 	 2.066075 	 -0.4519558000 	 -2.3886590000 
336.40 	 224.9829000 	 2.066100 	 -0.4553827000 	 -2.3905180000 
336.60 	 224.9877000 	 2.066125 	 -0.4515902000 	 -2.3892210000 
336.80 	 224.9924000 	 2.066150 	 -0.4545307000 	 -2.3904260000 
337.00 	 224.9988000 	 2.066125 	 -0.4515521000 	 -2.3898000000 
337.20 	 225.0067000 	 2.066125 	 -0.4546007000 	 -2.3907950000 
337.40 	 225.0147000 	 2.066125 	 -0.4529476000 	 -2.3898090000 
337.60 	 225.0179000 	 2.066125 	 -0.4548772000 	 -2.3908110000 
337.80 	 225.0179000 	 2.066125 	 -0.4531415000 	 -2.3899110000 
338.00 	 225.0179000 	 2.066125 	 -0.4550838000 	 -2.3906040000 
338.20 	 225.0147000 	 2.066125 	 -0.4535452000 	 -2.3900480000 
338.40 	 225.0115000 	 2.066125 	 -0.4551824000 	 -2.3906640000 
338.60 	 225.0067000 	 2.066125 	 -0.4532591000 	 -2.3902580000 
338.80 	 225.0036000 	 2.066125 	 -0.4547024000 	 -2.3905560000 
339.00 	 224.9956000 	 2.066125 	 -0.4536533000 	 -2.3903310000 
339.20 	 224.9956000 	 2.066125 	 -0.4549535000 	 -2.3904480000 
339.40 	 224.9908000 	 2.066125 	 -0.4536819000 	 -2.3903210000 
339.60 	 224.9893000 	 2.066125 	 -0.4549917000 	 -2.3904320000 
339.80 	 224.9829000 	 2.066125 	 -0.4538949000 	 -2.3905880000 
340.00 	 224.9829000 	 2.066125 	 -0.4546388000 	 -2.3902100000 
340.20 	 224.9813000 	 2.066125 	 -0.4542986000 	 -2.3905850000 
340.40 	 224.9797000 	 2.066125 	 -0.4548645000 	 -2.3901210000 
340.60 	 224.9829000 	 2.066125 	 -0.4542065000 	 -2.3905940000 
340.80 	 224.9829000 	 2.066125 	 -0.4547659000 	 -2.3900640000 
341.00 	 224.9797000 	 2.066125 	 -0.4542732000 	 -2.3906450000 
341.20 	 224.9749000 	 2.066150 	 -0.4548327000 	 -2.3900410000 
341.40 	 224.9670000 	 2.066150 	 -0.4548009000 	 -2.3904070000 
341.60 	 224.9638000 	 2.066200 	 -0.4553604000 	 -2.3902070000 
341.80 	 224.9559000 	 2.066225 	 -0.4547532000 	 -2.3904160000 
342.00 	 224.9511000 	 2.066250 	 -0.4551029000 	 -2.3902990000 
342.20 	 224.9479000 	 2.066300 	 -0.4547659000 	 -2.3905150000 
342.40 	 224.9447000 	 2.066325 	 -0.4551474000 	 -2.3901340000 
342.60 	 224.9447000 	 2.066375 	 -0.4551188000 	 -2.3907180000 
342.80 	 224.9400000 	 2.066400 	 -0.4550394000 	 -2.3899240000 
343.00 	 224.9400000 	 2.066450 	 -0.4549471000 	 -2.3907880000 
343.20 	 224.9400000 	 2.066500 	 -0.4553731000 	 -2.3899970000 
343.40 	 224.9400000 	 2.066525 	 -0.4560502000 	 -2.3911290000 
343.60 	 224.9479000 	 2.066575 	 -0.4556306000 	 -2.3896470000 
343.80 	 224.9559000 	 2.066600 	 -0.4570325000 	 -2.3911290000 
344.00 	 224.9638000 	 2.066650 	 -0.4562728000 	 -2.3895580000 
344.20 	 224.9718000 	 2.066675 	 -0.4576842000 	 -2.3912840000 
344.40 	 224.9797000 	 2.066700 	 -0.4562791000 	 -2.3893930000 
344.60 	 224.9877000 	 2.066675 	 -0.4584058000 	 -2.3915420000 
344.80 	 224.9956000 	 2.066700 	 -0.4571438000 	 -2.3895520000 
345.00 	 225.0052000 	 2.066725 	 -0.4590766000 	 -2.3918410000 
345.20 	 225.0147000 	 2.066725 	 -0.4548359000 	 -2.3893960000 
345.40 	 225.0226000 	 2.066725 	 -0.4541270000 	 -2.3921680000 
345.60 	 225.0258000 	 2.066725 	 -0.4515775000 	 -2.3896530000 
345.80 	 225.0306000 	 2.066725 	 -0.4564253000 	 -2.3920090000 
346.00 	 225.0258000 	 2.066725 	 -0.4501597000 	 -2.3894120000 
346.20 	 225.0226000 	 2.066725 	 -0.4530493000 	 -2.3924100000 
346.40 	 225.0210000 	 2.066725 	 -0.4513613000 	 -2.3893420000 
346.60 	 225.0179000 	 2.066725 	 -0.4553858000 	 -2.3923050000 
346.80 	 225.0179000 	 2.066675 	 -0.4538727000 	 -2.3893580000 
347.00 	 225.0179000 	 2.066675 	 -0.4565207000 	 -2.3924030000 
347.20 	 225.0179000 	 2.066675 	 -0.4538059000 	 -2.3891190000 
347.40 	 225.0147000 	 2.066675 	 -0.4549058000 	 -2.3925240000 
347.60 	 225.0115000 	 2.066650 	 -0.4502996000 	 -2.3891380000 
347.80 	 225.0099000 	 2.066625 	 -0.4537455000 	 -2.3926960000 
348.00 	 225.0052000 	 2.066625 	 -0.4498990000 	 -2.3889290000 
348.20 	 225.0036000 	 2.066625 	 -0.4536501000 	 -2.3927750000 
348.40 	 224.9988000 	 2.066625 	 -0.4499245000 	 -2.3889990000 
348.60 	 224.9988000 	 2.066625 	 -0.4537868000 	 -2.3925620000 
348.80 	 224.9956000 	 2.066625 	 -0.4526838000 	 -2.3889830000 
349.00 	 224.9908000 	 2.066625 	 -0.4573568000 	 -2.3926700000 
349.20 	 224.9908000 	 2.066625 	 -0.4533100000 	 -2.3890020000 
349.40 	 224.9908000 	 2.066625 	 -0.4582850000 	 -2.3926130000 
349.60 	 224.9877000 	 2.066625 	 -0.4544195000 	 -2.3892240000 
349.80 	 224.9877000 	 2.066625 	 -0.4587110000 	 -2.3925590000 
350.00 	 224.9908000 	 2.066625 	 -0.4557451000 	 -2.3893580000 
350.20 	 224.9877000 	 2.066625 	 -0.4597155000 	 -2.3924030000 
350.40 	 224.9829000 	 2.066625 	 -0.4559580000 	 -2.3893580000 
350.60 	 224.9797000 	 2.066625 	 -0.4596233000 	 -2.3922980000 
350.80 	 224.9749000 	 2.066625 	 -0.4560534000 	 -2.3892970000 
351.00 	 224.9718000 	 2.066625 	 -0.4598013000 	 -2.3924060000 
351.20 	 224.9670000 	 2.066625 	 -0.4560820000 	 -2.3894910000 
351.40 	 224.9670000 	 2.066625 	 -0.4599921000 	 -2.3924540000 
351.60 	 224.9670000 	 2.066675 	 -0.4562060000 	 -2.3894530000 
351.80 	 224.9670000 	 2.066700 	 -0.4599825000 	 -2.3922600000 
352.00 	 224.9654000 	 2.066725 	 -0.4565048000 	 -2.3897110000 
352.20 	 224.9638000 	 2.066725 	 -0.4596806000 	 -2.3920820000 
352.40 	 224.9638000 	 2.066775 	 -0.4568863000 	 -2.3899330000 
352.60 	 224.9638000 	 2.066800 	 -0.4595852000 	 -2.3918630000 
352.80 	 224.9591000 	 2.066825 	 -0.4570643000 	 -2.3900320000 
353.00 	 224.9591000 	 2.066850 	 -0.4594103000 	 -2.3917130000 
353.20 	 224.9591000 	 2.066900 	 -0.4573282000 	 -2.3903270000 
353.40 	 224.9591000 	 2.066925 	 -0.4592578000 	 -2.3914840000 
353.60 	 224.9591000 	 2.066950 	 -0.4572964000 	 -2.3901050000 
353.80 	 224.9591000 	 2.066975 	 -0.4593563000 	 -2.3914210000 
354.00 	 224.9591000 	 2.067000 	 -0.4575157000 	 -2.3904480000 
354.20 	 224.9591000 	 2.067050 	 -0.4588763000 	 -2.3908580000 
354.40 	 224.9638000 	 2.067075 	 -0.4582787000 	 -2.3910870000 
354.60 	 224.9670000 	 2.067100 	 -0.4585870000 	 -2.3907150000 
354.80 	 224.9718000 	 2.067125 	 -0.4582850000 	 -2.3912240000 
355.00 	 224.9765000 	 2.067150 	 -0.4585934000 	 -2.3907060000 
355.20 	 224.9829000 	 2.067150 	 -0.4584154000 	 -2.3911600000 
355.40 	 224.9877000 	 2.067175 	 -0.4588254000 	 -2.3907690000 
355.60 	 224.9908000 	 2.067200 	 -0.4585012000 	 -2.3912400000 
355.80 	 224.9972000 	 2.067175 	 -0.4587905000 	 -2.3909790000 
356.00 	 225.0036000 	 2.067175 	 -0.4589748000 	 -2.3916940000 
356.20 	 225.0067000 	 2.067175 	 -0.4586188000 	 -2.3906260000 
356.40 	 225.0115000 	 2.067175 	 -0.4591179000 	 -2.3919170000 
356.60 	 225.0147000 	 2.067175 	 -0.4582087000 	 -2.3903150000 
356.80 	 225.0147000 	 2.067175 	 -0.4594199000 	 -2.3921200000 
357.00 	 225.0115000 	 2.067175 	 -0.4580498000 	 -2.3901020000 
357.20 	 225.0115000 	 2.067175 	 -0.4596138000 	 -2.3921360000 
357.40 	 225.0115000 	 2.067175 	 -0.4577859000 	 -2.3900510000 
357.60 	 225.0067000 	 2.067175 	 -0.4597982000 	 -2.3923370000 
357.80 	 225.0067000 	 2.067175 	 -0.4577764000 	 -2.3900190000 
358.00 	 225.0036000 	 2.067175 	 -0.4598236000 	 -2.3924130000 
358.20 	 225.0036000 	 2.067175 	 -0.4576238000 	 -2.3898950000 
358.40 	 224.9956000 	 2.067175 	 -0.4599253000 	 -2.3925850000 
358.60 	 224.9908000 	 2.067175 	 -0.4575507000 	 -2.3897810000 
358.80 	 224.9893000 	 2.067175 	 -0.4601828000 	 -2.3927720000 
359.00 	 224.9877000 	 2.067175 	 -0.4576397000 	 -2.3897770000 
359.20 	 224.9877000 	 2.067175 	 -0.4601288000 	 -2.3929790000 
359.40 	 224.9877000 	 2.067175 	 -0.4574521000 	 -2.3896470000 
359.60 	 224.9829000 	 2.067175 	 -0.4604530000 	 -2.3928130000 
359.80 	 224.9829000 	 2.067175 	 -0.4571152000 	 -2.3893610000 
360.00 	 224.9797000 	 2.067200 	 -0.4605579000 	 -2.3928960000 
360.20 	 224.9797000 	 2.067200 	 -0.4568545000 	 -2.3893100000 
360.40 	 224.9749000 	 2.067225 	 -0.4605993000 	 -2.3930040000 
360.60 	 224.9718000 	 2.067250 	 -0.4568640000 	 -2.3892850000 
360.80 	 224.9670000 	 2.067250 	 -0.4608790000 	 -2.3932040000 
361.00 	 224.9638000 	 2.067275 	 -0.4567973000 	 -2.3892310000 
361.20 	 224.9638000 	 2.067325 	 -0.4607582000 	 -2.3931760000 
361.40 	 224.9638000 	 2.067350 	 -0.4569340000 	 -2.3892940000 
361.60 	 224.9638000 	 2.067375 	 -0.4609394000 	 -2.3931730000 
361.80 	 224.9670000 	 2.067400 	 -0.4568418000 	 -2.3892660000 
362.00 	 224.9670000 	 2.067425 	 -0.4610316000 	 -2.3931380000 
362.20 	 224.9670000 	 2.067450 	 -0.4567528000 	 -2.3892370000 
362.40 	 224.9686000 	 2.067450 	 -0.4610666000 	 -2.3932170000 
362.60 	 224.9718000 	 2.067500 	 -0.4567782000 	 -2.3891450000 
362.80 	 224.9734000 	 2.067500 	 -0.4610952000 	 -2.3931000000 
363.00 	 224.9749000 	 2.067525 	 -0.4567814000 	 -2.3892780000 
363.20 	 224.9829000 	 2.067550 	 -0.4610697000 	 -2.3931500000 
363.40 	 224.9877000 	 2.067550 	 -0.4565430000 	 -2.3896790000 
363.60 	 224.9908000 	 2.067550 	 -0.4594994000 	 -2.3927780000 
363.80 	 224.9956000 	 2.067600 	 -0.4558086000 	 -2.3892750000 
364.00 	 224.9956000 	 2.067600 	 -0.4599857000 	 -2.3926830000 
364.20 	 224.9956000 	 2.067575 	 -0.4539871000 	 -2.3898670000 
364.40 	 224.9956000 	 2.067575 	 -0.4572646000 	 -2.3932740000 
364.60 	 224.9956000 	 2.067575 	 -0.4533450000 	 -2.3898120000 
364.80 	 224.9988000 	 2.067575 	 -0.4576238000 	 -2.3930800000 
365.00 	 225.0052000 	 2.067575 	 -0.4537424000 	 -2.3900990000 
365.20 	 225.0067000 	 2.067575 	 -0.4574839000 	 -2.3930740000 
365.40 	 225.0067000 	 2.067575 	 -0.4535166000 	 -2.3898190000 
365.60 	 225.0067000 	 2.067575 	 -0.4572932000 	 -2.3931630000 
365.80 	 225.0052000 	 2.067575 	 -0.4534499000 	 -2.3899140000 
366.00 	 225.0004000 	 2.067575 	 -0.4572900000 	 -2.3931630000 
366.20 	 224.9956000 	 2.067575 	 -0.4534689000 	 -2.3900540000 
366.40 	 224.9893000 	 2.067575 	 -0.4571947000 	 -2.3928420000 
366.60 	 224.9877000 	 2.067575 	 -0.4538059000 	 -2.3901300000 
366.80 	 224.9829000 	 2.067575 	 -0.4575697000 	 -2.3929120000 
367.00 	 224.9829000 	 2.067575 	 -0.4536597000 	 -2.3901780000 
367.20 	 224.9797000 	 2.067575 	 -0.4573154000 	 -2.3927500000 
367.40 	 224.9797000 	 2.067600 	 -0.4553255000 	 -2.3906390000 
367.60 	 224.9797000 	 2.067625 	 -0.4582500000 	 -2.3927310000 
367.80 	 224.9797000 	 2.067650 	 -0.4553413000 	 -2.3906930000 
368.00 	 224.9797000 	 2.067625 	 -0.4595248000 	 -2.3926480000 
368.20 	 224.9797000 	 2.067625 	 -0.4560725000 	 -2.3906610000 
368.40 	 224.9797000 	 2.067650 	 -0.4588890000 	 -2.3928480000 
368.60 	 224.9829000 	 2.067675 	 -0.4562855000 	 -2.3911480000 
368.80 	 224.9797000 	 2.067700 	 -0.4588572000 	 -2.3927970000 
369.00 	 224.9797000 	 2.067675 	 -0.4575697000 	 -2.3911510000 
369.20 	 224.9749000 	 2.067700 	 -0.4597759000 	 -2.3926700000 
369.40 	 224.9734000 	 2.067700 	 -0.4543018000 	 -2.3912490000 
369.60 	 224.9734000 	 2.067725 	 -0.4565652000 	 -2.3925530000 
369.80 	 224.9670000 	 2.067750 	 -0.4544385000 	 -2.3912530000 
370.00 	 224.9670000 	 2.067800 	 -0.4563522000 	 -2.3922030000 
370.20 	 224.9670000 	 2.067800 	 -0.4555035000 	 -2.3917420000 
370.40 	 224.9718000 	 2.067800 	 -0.4570071000 	 -2.3921710000 
370.60 	 224.9734000 	 2.067825 	 -0.4558277000 	 -2.3918250000 
370.80 	 224.9781000 	 2.067850 	 -0.4566256000 	 -2.3920790000 
371.00 	 224.9797000 	 2.067900 	 -0.4555607000 	 -2.3919710000 
371.20 	 224.9829000 	 2.067875 	 -0.4572137000 	 -2.3918180000 
371.40 	 224.9829000 	 2.067875 	 -0.4573949000 	 -2.3920850000 
371.60 	 224.9829000 	 2.067900 	 -0.4580402000 	 -2.3919200000 
371.80 	 224.9829000 	 2.067900 	 -0.4581388000 	 -2.3919740000 
372.00 	 224.9829000 	 2.067925 	 -0.4587778000 	 -2.3919930000 
372.20 	 224.9845000 	 2.067925 	 -0.4579194000 	 -2.3922820000 
372.40 	 224.9877000 	 2.067925 	 -0.4592355000 	 -2.3920540000 
372.60 	 224.9908000 	 2.067925 	 -0.4590639000 	 -2.3925210000 
372.80 	 224.9908000 	 2.067925 	 -0.4591274000 	 -2.3918370000 
373.00 	 224.9940000 	 2.067925 	 -0.4591846000 	 -2.3926040000 
373.20 	 224.9908000 	 2.067925 	 -0.4588731000 	 -2.3916470000 
373.40 	 224.9956000 	 2.067925 	 -0.4590066000 	 -2.3924800000 
373.60 	 224.9908000 	 2.067925 	 -0.4591274000 	 -2.3916500000 
373.80 	 224.9893000 	 2.067925 	 -0.4596011000 	 -2.3928990000 
374.00 	 224.9877000 	 2.067950 	 -0.4584058000 	 -2.3914080000 
374.20 	 224.9797000 	 2.067975 	 -0.4593118000 	 -2.3929020000 
374.40 	 224.9749000 	 2.067975 	 -0.4583359000 	 -2.3913320000 
374.60 	 224.9670000 	 2.067975 	 -0.4595788000 	 -2.3934560000 
374.80 	 224.9670000 	 2.068000 	 -0.4576429000 	 -2.3912750000 
375.00 	 224.9638000 	 2.068050 	 -0.4590925000 	 -2.3934400000 
375.20 	 224.9638000 	 2.068075 	 -0.4575189000 	 -2.3912460000 
375.40 	 224.9670000 	 2.068100 	 -0.4590289000 	 -2.3932810000 
375.60 	 224.9670000 	 2.068100 	 -0.4570516000 	 -2.3913030000 
375.80 	 224.9670000 	 2.068150 	 -0.4587396000 	 -2.3935100000 
376.00 	 224.9718000 	 2.068150 	 -0.4564190000 	 -2.3912170000 
376.20 	 224.9686000 	 2.068175 	 -0.4571088000 	 -2.3933630000 
376.40 	 224.9718000 	 2.068200 	 -0.4550775000 	 -2.3907690000 
376.60 	 224.9718000 	 2.068200 	 -0.4559517000 	 -2.3937160000 
376.80 	 224.9718000 	 2.068250 	 -0.4526997000 	 -2.3907120000 
377.00 	 224.9718000 	 2.068250 	 -0.4579385000 	 -2.3943170000 
377.20 	 224.9718000 	 2.068275 	 -0.4559962000 	 -2.3908330000 
377.40 	 224.9749000 	 2.068300 	 -0.4595375000 	 -2.3942660000 
377.60 	 224.9749000 	 2.068300 	 -0.4570961000 	 -2.3907470000 
377.80 	 224.9797000 	 2.068350 	 -0.4610284000 	 -2.3943710000 
378.00 	 224.9829000 	 2.068325 	 -0.4570103000 	 -2.3903020000 
378.20 	 224.9877000 	 2.068350 	 -0.4607169000 	 -2.3939100000 
378.40 	 224.9924000 	 2.068350 	 -0.4571915000 	 -2.3905590000 
378.60 	 224.9956000 	 2.068400 	 -0.4601797000 	 -2.3940310000 
378.80 	 224.9988000 	 2.068375 	 -0.4516888000 	 -2.3904670000 
379.00 	 224.9988000 	 2.068375 	 -0.4573981000 	 -2.3940400000 
379.20 	 224.9972000 	 2.068375 	 -0.4534658000 	 -2.3906230000 
379.40 	 224.9956000 	 2.068375 	 -0.4564095000 	 -2.3939320000 
379.60 	 224.9908000 	 2.068375 	 -0.4520988000 	 -2.3905820000 
379.80 	 224.9893000 	 2.068375 	 -0.4561901000 	 -2.3936650000 
380.00 	 224.9877000 	 2.068375 	 -0.4531097000 	 -2.3908420000 
380.20 	 224.9877000 	 2.068375 	 -0.4563745000 	 -2.3936590000 
380.40 	 224.9877000 	 2.068375 	 -0.4528618000 	 -2.3911570000 
380.60 	 224.9877000 	 2.068375 	 -0.4557387000 	 -2.3933480000 
380.80 	 224.9829000 	 2.068400 	 -0.4573663000 	 -2.3913830000 
381.00 	 224.9797000 	 2.068425 	 -0.4601129000 	 -2.3933540000 
381.20 	 224.9781000 	 2.068450 	 -0.4571056000 	 -2.3913610000 
381.40 	 224.9718000 	 2.068425 	 -0.4584630000 	 -2.3931820000 
381.60 	 224.9670000 	 2.068450 	 -0.4521847000 	 -2.3913570000 
381.80 	 224.9670000 	 2.068475 	 -0.4541079000 	 -2.3929690000 
382.00 	 224.9670000 	 2.068500 	 -0.4518827000 	 -2.3918630000 
382.20 	 224.9654000 	 2.068525 	 -0.4540443000 	 -2.3928290000 
382.40 	 224.9638000 	 2.068550 	 -0.4523118000 	 -2.3920310000 
382.60 	 224.9638000 	 2.068550 	 -0.4544640000 	 -2.3924890000 
382.80 	 224.9622000 	 2.068600 	 -0.4532878000 	 -2.3924990000 
383.00 	 224.9591000 	 2.068625 	 -0.4535770000 	 -2.3920410000 
383.20 	 224.9591000 	 2.068650 	 -0.4532083000 	 -2.3927940000 
383.40 	 224.9559000 	 2.068700 	 -0.4527823000 	 -2.3917070000 
383.60 	 224.9591000 	 2.068725 	 -0.4534689000 	 -2.3930680000 
383.80 	 224.9638000 	 2.068750 	 -0.4525439000 	 -2.3913260000 
384.00 	 224.9670000 	 2.068800 	 -0.4538091000 	 -2.3934080000 
384.20 	 224.9734000 	 2.068800 	 -0.4526075000 	 -2.3911790000 
384.40 	 224.9797000 	 2.068825 	 -0.4549567000 	 -2.3935410000 
384.60 	 224.9829000 	 2.068850 	 -0.4520734000 	 -2.3909000000 
384.80 	 224.9877000 	 2.068825 	 -0.4593182000 	 -2.3936340000 
385.00 	 224.9908000 	 2.068850 	 -0.4571787000 	 -2.3908330000 
385.20 	 224.9956000 	 2.068875 	 -0.4596519000 	 -2.3937290000 
385.40 	 224.9988000 	 2.068900 	 -0.4567019000 	 -2.3908870000 
385.60 	 225.0020000 	 2.068875 	 -0.4601574000 	 -2.3939260000 
385.80 	 225.0036000 	 2.068875 	 -0.4563745000 	 -2.3907440000 
386.00 	 225.0036000 	 2.068875 	 -0.4588350000 	 -2.3939670000 
386.20 	 225.0036000 	 2.068875 	 -0.4545721000 	 -2.3906800000 
386.40 	 225.0004000 	 2.068875 	 -0.4571692000 	 -2.3940560000 
386.60 	 225.0036000 	 2.068875 	 -0.4538600000 	 -2.3903970000 
386.80 	 225.0036000 	 2.068875 	 -0.4566765000 	 -2.3939800000 
387.00 	 224.9988000 	 2.068875 	 -0.4523087000 	 -2.3904710000 
387.20 	 224.9956000 	 2.068875 	 -0.4552778000 	 -2.3939290000 
387.40 	 224.9877000 	 2.068875 	 -0.4514345000 	 -2.3903970000 
387.60 	 224.9829000 	 2.068875 	 -0.4551856000 	 -2.3940720000 
387.80 	 224.9781000 	 2.068875 	 -0.4514090000 	 -2.3902770000 
388.00 	 224.9749000 	 2.068875 	 -0.4553731000 	 -2.3940820000 
388.20 	 224.9718000 	 2.068900 	 -0.4513804000 	 -2.3902700000 
388.40 	 224.9702000 	 2.068900 	 -0.4568863000 	 -2.3943930000 
388.60 	 224.9670000 	 2.068950 	 -0.4541365000 	 -2.3906360000 
388.80 	 224.9591000 	 2.068975 	 -0.4593054000 	 -2.3944090000 
389.00 	 224.9559000 	 2.069000 	 -0.4549726000 	 -2.3905590000 
389.20 	 224.9511000 	 2.069025 	 -0.4591719000 	 -2.3943650000 
389.40 	 224.9511000 	 2.069050 	 -0.4542033000 	 -2.3906170000 
389.60 	 224.9479000 	 2.069100 	 -0.4578940000 	 -2.3943490000 
389.80 	 224.9511000 	 2.069150 	 -0.4513677000 	 -2.3906740000 
390.00 	 224.9511000 	 2.069200 	 -0.4555098000 	 -2.3941170000 
390.20 	 224.9559000 	 2.069225 	 -0.4514599000 	 -2.3907470000 
390.40 	 224.9591000 	 2.069250 	 -0.4553032000 	 -2.3941010000 
390.60 	 224.9654000 	 2.069300 	 -0.4515743000 	 -2.3906990000 
390.80 	 224.9718000 	 2.069300 	 -0.4556942000 	 -2.3941140000 
391.00 	 224.9813000 	 2.069350 	 -0.4515266000 	 -2.3910520000 
391.20 	 224.9893000 	 2.069325 	 -0.4592959000 	 -2.3935790000 
391.40 	 224.9988000 	 2.069325 	 -0.4569594000 	 -2.3913130000 
391.60 	 225.0036000 	 2.069325 	 -0.4604244000 	 -2.3935380000 
391.80 	 225.0115000 	 2.069325 	 -0.4568005000 	 -2.3916850000 
392.00 	 225.0179000 	 2.069325 	 -0.4604149000 	 -2.3934560000 
392.20 	 225.0226000 	 2.069325 	 -0.4571120000 	 -2.3916690000 
392.40 	 225.0226000 	 2.069325 	 -0.4597187000 	 -2.3933220000 
392.60 	 225.0226000 	 2.069325 	 -0.4572836000 	 -2.3919960000 
392.80 	 225.0226000 	 2.069325 	 -0.4593372000 	 -2.3931530000 
393.00 	 225.0226000 	 2.069325 	 -0.4571597000 	 -2.3918850000 
393.20 	 225.0179000 	 2.069325 	 -0.4593054000 	 -2.3933510000 
393.40 	 225.0179000 	 2.069325 	 -0.4575221000 	 -2.3921900000 
393.60 	 225.0179000 	 2.069325 	 -0.4595343000 	 -2.3931760000 
393.80 	 225.0147000 	 2.069325 	 -0.4575571000 	 -2.3920700000 
394.00 	 225.0115000 	 2.069325 	 -0.4594930000 	 -2.3928860000 
394.20 	 225.0067000 	 2.069325 	 -0.4583740000 	 -2.3922890000 
394.40 	 225.0067000 	 2.069325 	 -0.4598013000 	 -2.3929560000 
394.60 	 225.0036000 	 2.069325 	 -0.4577446000 	 -2.3920980000 
394.80 	 224.9988000 	 2.069325 	 -0.4598045000 	 -2.3931150000 
395.00 	 224.9972000 	 2.069325 	 -0.4575984000 	 -2.3919170000 
395.20 	 224.9956000 	 2.069325 	 -0.4600716000 	 -2.3932110000 
395.40 	 224.9908000 	 2.069325 	 -0.4584185000 	 -2.3921780000 
395.60 	 224.9908000 	 2.069325 	 -0.4602496000 	 -2.3930330000 
395.80 	 224.9908000 	 2.069325 	 -0.4588445000 	 -2.3923270000 
396.00 	 224.9893000 	 2.069325 	 -0.4601606000 	 -2.3928480000 
396.20 	 224.9877000 	 2.069325 	 -0.4586569000 	 -2.3924920000 
396.40 	 224.9829000 	 2.069325 	 -0.4598141000 	 -2.3927500000 
396.60 	 224.9829000 	 2.069325 	 -0.4589780000 	 -2.3924220000 
396.80 	 224.9797000 	 2.069325 	 -0.4601892000 	 -2.3928450000 
397.00 	 224.9749000 	 2.069325 	 -0.4588032000 	 -2.3924700000 
397.20 	 224.9718000 	 2.069325 	 -0.4600366000 	 -2.3926860000 
397.40 	 224.9670000 	 2.069325 	 -0.4589017000 	 -2.3924950000 
397.60 	 224.9638000 	 2.069350 	 -0.4598427000 	 -2.3924220000 
397.80 	 224.9591000 	 2.069350 	 -0.4588795000 	 -2.3927690000 
398.00 	 224.9559000 	 2.069400 	 -0.4596710000 	 -2.3926640000 
398.20 	 224.9527000 	 2.069425 	 -0.4588350000 	 -2.3927500000 
398.40 	 224.9511000 	 2.069475 	 -0.4594167000 	 -2.3924350000 
398.60 	 224.9511000 	 2.069525 	 -0.4590130000 	 -2.3931060000 
398.80 	 224.9559000 	 2.069550 	 -0.4588604000 	 -2.3922820000 
399.00 	 224.9559000 	 2.069600 	 -0.4587491000 	 -2.3932650000 
399.20 	 224.9591000 	 2.069600 	 -0.4582818000 	 -2.3923300000 
399.40 	 224.9591000 	 2.069650 	 -0.4586983000 	 -2.3933120000 
399.60 	 224.9591000 	 2.069675 	 -0.4583327000 	 -2.3923590000 
399.80 	 224.9591000 	 2.069700 	 -0.4582024000 	 -2.3932620000 
400.00 	 224.9591000 	 2.069725 	 -0.4578527000 	 -2.3922980000 
400.20 	 224.9638000 	 2.069750 	 -0.4583232000 	 -2.3931850000 
400.40 	 224.9670000 	 2.069800 	 -0.4539394000 	 -2.3921040000 
400.60 	 224.9734000 	 2.069800 	 -0.4540793000 	 -2.3932010000 
400.80 	 224.9797000 	 2.069850 	 -0.4572900000 	 -2.3922250000 
401.00 	 224.9877000 	 2.069825 	 -0.4577796000 	 -2.3935440000 
401.20 	 224.9940000 	 2.069825 	 -0.4586442000 	 -2.3925940000 
401.40 	 225.0036000 	 2.069825 	 -0.4581229000 	 -2.3940590000 
401.60 	 225.0067000 	 2.069825 	 -0.4550520000 	 -2.3926540000 
401.80 	 225.0131000 	 2.069825 	 -0.4544576000 	 -2.3941740000 
402.00 	 225.0147000 	 2.069825 	 -0.4552587000 	 -2.3925780000 
402.20 	 225.0147000 	 2.069825 	 -0.4553286000 	 -2.3941040000 
402.40 	 225.0147000 	 2.069825 	 -0.4541906000 	 -2.3927910000 
402.60 	 225.0115000 	 2.069825 	 -0.4549185000 	 -2.3940630000 
402.80 	 225.0115000 	 2.069825 	 -0.4544290000 	 -2.3924610000 
403.00 	 225.0147000 	 2.069825 	 -0.4581133000 	 -2.3941960000 
403.20 	 225.0147000 	 2.069825 	 -0.4577446000 	 -2.3924030000 
403.40 	 225.0147000 	 2.069825 	 -0.4584217000 	 -2.3942020000 
403.60 	 225.0147000 	 2.069825 	 -0.4587936000 	 -2.3925430000 
403.80 	 225.0115000 	 2.069825 	 -0.4600366000 	 -2.3940850000 
404.00 	 225.0067000 	 2.069825 	 -0.4594072000 	 -2.3925530000 
404.20 	 225.0036000 	 2.069825 	 -0.4604689000 	 -2.3942730000 
404.40 	 225.0036000 	 2.069825 	 -0.4585361000 	 -2.3925050000 
404.60 	 224.9988000 	 2.069825 	 -0.4592164000 	 -2.3942060000 
404.80 	 224.9988000 	 2.069825 	 -0.4573886000 	 -2.3924950000 
405.00 	 224.9956000 	 2.069825 	 -0.4614131000 	 -2.3943520000 
405.20 	 224.9956000 	 2.069825 	 -0.4599031000 	 -2.3923110000 
405.40 	 224.9924000 	 2.069825 	 -0.4618136000 	 -2.3945050000 
405.60 	 224.9908000 	 2.069825 	 -0.4595375000 	 -2.3920570000 
405.80 	 224.9956000 	 2.069825 	 -0.4619440000 	 -2.3947270000 
406.00 	 224.9956000 	 2.069825 	 -0.4597791000 	 -2.3919990000 
406.20 	 224.9956000 	 2.069825 	 -0.4621156000 	 -2.3947880000 
406.40 	 224.9956000 	 2.069825 	 -0.4595725000 	 -2.3916180000 
406.60 	 224.9908000 	 2.069825 	 -0.4625034000 	 -2.3950230000 
406.80 	 224.9877000 	 2.069825 	 -0.4595693000 	 -2.3915960000 
407.00 	 224.9829000 	 2.069825 	 -0.4626687000 	 -2.3950320000 
407.20 	 224.9797000 	 2.069825 	 -0.4593118000 	 -2.3914880000 
407.40 	 224.9797000 	 2.069825 	 -0.4628563000 	 -2.3950290000 
407.60 	 224.9749000 	 2.069825 	 -0.4590670000 	 -2.3916820000 
407.80 	 224.9718000 	 2.069825 	 -0.4628118000 	 -2.3950230000 
408.00 	 224.9670000 	 2.069825 	 -0.4589558000 	 -2.3913190000 
408.20 	 224.9654000 	 2.069850 	 -0.4592546000 	 -2.3952100000 
408.40 	 224.9622000 	 2.069875 	 -0.4567019000 	 -2.3913800000 
408.60 	 224.9591000 	 2.069925 	 -0.4610443000 	 -2.3950510000 
408.80 	 224.9559000 	 2.069950 	 -0.4578495000 	 -2.3914720000 
409.00 	 224.9559000 	 2.069975 	 -0.4621283000 	 -2.3950000000 
409.20 	 224.9559000 	 2.070000 	 -0.4584281000 	 -2.3915700000 
409.40 	 224.9559000 	 2.070050 	 -0.4618136000 	 -2.3951280000 
409.60 	 224.9559000 	 2.070050 	 -0.4577955000 	 -2.3915070000 
409.80 	 224.9591000 	 2.070100 	 -0.4609617000 	 -2.3950960000 
410.00 	 224.9638000 	 2.070125 	 -0.4583422000 	 -2.3915830000 
410.20 	 224.9718000 	 2.070150 	 -0.4623032000 	 -2.3949430000 
410.40 	 224.9765000 	 2.070175 	 -0.4583804000 	 -2.3915640000 
410.60 	 224.9845000 	 2.070175 	 -0.4611969000 	 -2.3948320000 
410.80 	 224.9908000 	 2.070175 	 -0.4574680000 	 -2.3926130000 
411.00 	 224.9956000 	 2.070175 	 -0.4601097000 	 -2.3955890000 
411.20 	 224.9956000 	 2.070175 	 -0.4563713000 	 -2.3930360000 
411.40 	 224.9988000 	 2.070175 	 -0.4588477000 	 -2.3954460000 
411.60 	 224.9972000 	 2.070175 	 -0.4538313000 	 -2.3930200000 
411.80 	 224.9988000 	 2.070175 	 -0.4611556000 	 -2.3955540000 
412.00 	 224.9972000 	 2.070175 	 -0.4577033000 	 -2.3930580000 
412.20 	 224.9956000 	 2.070175 	 -0.4613177000 	 -2.3954170000 
412.40 	 224.9956000 	 2.070175 	 -0.4580816000 	 -2.3930680000 
412.60 	 224.9940000 	 2.070175 	 -0.4606915000 	 -2.3950740000 
412.80 	 224.9908000 	 2.070175 	 -0.4574871000 	 -2.3935350000 
413.00 	 224.9908000 	 2.070175 	 -0.4597441000 	 -2.3949080000 
413.20 	 224.9877000 	 2.070175 	 -0.4545212000 	 -2.3936780000 
413.40 	 224.9877000 	 2.070200 	 -0.4605707000 	 -2.3948480000 
413.60 	 224.9877000 	 2.070225 	 -0.4589462000 	 -2.3939260000 
413.80 	 224.9845000 	 2.070225 	 -0.4605738000 	 -2.3946640000 
414.00 	 224.9877000 	 2.070225 	 -0.4594389000 	 -2.3941960000 
414.20 	 224.9829000 	 2.070225 	 -0.4607042000 	 -2.3949180000 
414.40 	 224.9877000 	 2.070250 	 -0.4597696000 	 -2.3944980000 
414.60 	 224.9829000 	 2.070275 	 -0.4606883000 	 -2.3947330000 
414.80 	 224.9829000 	 2.070275 	 -0.4598681000 	 -2.3945810000 
415.00 	 224.9829000 	 2.070275 	 -0.4610538000 	 -2.3942820000 
415.20 	 224.9829000 	 2.070300 	 -0.4611746000 	 -2.3951560000 
415.40 	 224.9829000 	 2.070300 	 -0.4612955000 	 -2.3945590000 
415.60 	 224.9829000 	 2.070325 	 -0.4609013000 	 -2.3951590000 
415.80 	 224.9797000 	 2.070325 	 -0.4612223000 	 -2.3947270000 
416.00 	 224.9797000 	 2.070325 	 -0.4605738000 	 -2.3952320000 
416.20 	 224.9797000 	 2.070350 	 -0.4607614000 	 -2.3946440000 
416.40 	 224.9797000 	 2.070350 	 -0.4612795000 	 -2.3956390000 
416.60 	 224.9765000 	 2.070375 	 -0.4609203000 	 -2.3946700000 
416.80 	 224.9749000 	 2.070375 	 -0.4610030000 	 -2.3954360000 
417.00 	 224.9749000 	 2.070400 	 -0.4613241000 	 -2.3948220000 
417.20 	 224.9749000 	 2.070400 	 -0.4616642000 	 -2.3959730000 
417.40 	 224.9749000 	 2.070450 	 -0.4610538000 	 -2.3944350000 
417.60 	 224.9734000 	 2.070450 	 -0.4618200000 	 -2.3959130000 
417.80 	 224.9749000 	 2.070500 	 -0.4608313000 	 -2.3942090000 
418.00 	 224.9749000 	 2.070500 	 -0.4622968000 	 -2.3963010000 
418.20 	 224.9749000 	 2.070500 	 -0.4606215000 	 -2.3941390000 
418.40 	 224.9765000 	 2.070550 	 -0.4624303000 	 -2.3963170000 
418.60 	 224.9749000 	 2.070550 	 -0.4600175000 	 -2.3939550000 
418.80 	 224.9749000 	 2.070575 	 -0.4628944000 	 -2.3969840000 
419.00 	 224.9749000 	 2.070600 	 -0.4597950000 	 -2.3935250000 
419.20 	 224.9749000 	 2.070600 	 -0.4629962000 	 -2.3970860000 
419.40 	 224.9797000 	 2.070625 	 -0.4591433000 	 -2.3934870000 
419.60 	 224.9813000 	 2.070625 	 -0.4627228000 	 -2.3970890000 
419.80 	 224.9877000 	 2.070625 	 -0.4588000000 	 -2.3934780000 
420.00 	 224.9908000 	 2.070650 	 -0.4634285000 	 -2.3972540000 
420.20 	 224.9956000 	 2.070675 	 -0.4591846000 	 -2.3932840000 
420.40 	 224.9988000 	 2.070700 	 -0.4630852000 	 -2.3972130000 
420.60 	 225.0036000 	 2.070675 	 -0.4536120000 	 -2.3934170000 
420.80 	 225.0067000 	 2.070675 	 -0.4574235000 	 -2.3971680000 
421.00 	 225.0067000 	 2.070675 	 -0.4536692000 	 -2.3934270000 
421.20 	 225.0067000 	 2.070675 	 -0.4576937000 	 -2.3971530000 
421.40 	 225.0067000 	 2.070675 	 -0.4538663000 	 -2.3933280000 
421.60 	 225.0067000 	 2.070675 	 -0.4580212000 	 -2.3972130000 
421.80 	 225.0067000 	 2.070675 	 -0.4533895000 	 -2.3933380000 
422.00 	 225.0052000 	 2.070675 	 -0.4586188000 	 -2.3972540000 
422.20 	 225.0036000 	 2.070675 	 -0.4551156000 	 -2.3936210000 
422.40 	 225.0004000 	 2.070675 	 -0.4597918000 	 -2.3971430000 
422.60 	 224.9988000 	 2.070675 	 -0.4554558000 	 -2.3937920000 
422.80 	 224.9956000 	 2.070675 	 -0.4588763000 	 -2.3970630000 
423.00 	 224.9908000 	 2.070675 	 -0.4550807000 	 -2.3938500000 
423.20 	 224.9877000 	 2.070675 	 -0.4586538000 	 -2.3968280000 
423.40 	 224.9908000 	 2.070675 	 -0.4564508000 	 -2.3939640000 
423.60 	 224.9877000 	 2.070675 	 -0.4601542000 	 -2.3967170000 
423.80 	 224.9877000 	 2.070675 	 -0.4567814000 	 -2.3939320000 
424.00 	 224.9877000 	 2.070675 	 -0.4597219000 	 -2.3967550000 
424.20 	 224.9877000 	 2.070700 	 -0.4580530000 	 -2.3939860000 
424.40 	 224.9877000 	 2.070700 	 -0.4609966000 	 -2.3968470000 
424.60 	 224.9877000 	 2.070725 	 -0.4566860000 	 -2.3940150000 
424.80 	 224.9861000 	 2.070750 	 -0.4610094000 	 -2.3965040000 
425.00 	 224.9829000 	 2.070725 	 -0.4598713000 	 -2.3944380000 
425.20 	 224.9829000 	 2.070725 	 -0.4623540000 	 -2.3963550000 
425.40 	 224.9829000 	 2.070750 	 -0.4602369000 	 -2.3948070000 
425.60 	 224.9829000 	 2.070775 	 -0.4623858000 	 -2.3963330000 
425.80 	 224.9829000 	 2.070775 	 -0.4603609000 	 -2.3948640000 
426.00 	 224.9829000 	 2.070775 	 -0.4627037000 	 -2.3962210000 
426.20 	 224.9829000 	 2.070800 	 -0.4608345000 	 -2.3952480000 
426.40 	 224.9829000 	 2.070800 	 -0.4601574000 	 -2.3960850000 
426.60 	 224.9797000 	 2.070825 	 -0.4581451000 	 -2.3955760000 
426.80 	 224.9765000 	 2.070825 	 -0.4567877000 	 -2.3957820000 
427.00 	 224.9749000 	 2.070825 	 -0.4614449000 	 -2.3964020000 
427.20 	 224.9749000 	 2.070850 	 -0.4557610000 	 -2.3957510000 
427.40 	 224.9749000 	 2.070875 	 -0.4559866000 	 -2.3963830000 
427.60 	 224.9749000 	 2.070900 	 -0.4563713000 	 -2.3956200000 
427.80 	 224.9718000 	 2.070925 	 -0.4558150000 	 -2.3963990000 
428.00 	 224.9686000 	 2.070950 	 -0.4554367000 	 -2.3953850000 
428.20 	 224.9686000 	 2.070950 	 -0.4609521000 	 -2.3967360000 
428.40 	 224.9718000 	 2.070975 	 -0.4601574000 	 -2.3953720000 
428.60 	 224.9718000 	 2.071000 	 -0.4615943000 	 -2.3969590000 
428.80 	 224.9734000 	 2.071025 	 -0.4606660000 	 -2.3951720000 
429.00 	 224.9749000 	 2.071025 	 -0.4619980000 	 -2.3967200000 
429.20 	 224.9829000 	 2.071050 	 -0.4614576000 	 -2.3952800000 
429.40 	 224.9877000 	 2.071075 	 -0.4624589000 	 -2.3968860000 
429.60 	 224.9956000 	 2.071075 	 -0.4563141000 	 -2.3948410000 
429.80 	 224.9988000 	 2.071075 	 -0.4617977000 	 -2.3970190000 
430.00 	 225.0004000 	 2.071075 	 -0.4603418000 	 -2.3951240000 
430.20 	 225.0036000 	 2.071075 	 -0.4618136000 	 -2.3972420000 
430.40 	 225.0036000 	 2.071075 	 -0.4602305000 	 -2.3950260000 
430.60 	 225.0036000 	 2.071075 	 -0.4621696000 	 -2.3973240000 
430.80 	 225.0036000 	 2.071075 	 -0.4600906000 	 -2.3946700000 
431.00 	 225.0036000 	 2.071075 	 -0.4624335000 	 -2.3975850000 
431.20 	 225.0067000 	 2.071075 	 -0.4598268000 	 -2.3947590000 
431.40 	 225.0020000 	 2.071075 	 -0.4626783000 	 -2.3975850000 
431.60 	 224.9988000 	 2.071075 	 -0.4598522000 	 -2.3945970000 
431.80 	 224.9956000 	 2.071075 	 -0.4625988000 	 -2.3976580000 
432.00 	 224.9956000 	 2.071075 	 -0.4594739000 	 -2.3944790000 
432.20 	 224.9956000 	 2.071075 	 -0.4627450000 	 -2.3977530000 
432.40 	 224.9908000 	 2.071075 	 -0.4594040000 	 -2.3945240000 
432.60 	 224.9956000 	 2.071075 	 -0.4626465000 	 -2.3977530000 
432.80 	 224.9956000 	 2.071075 	 -0.4592037000 	 -2.3944950000 
433.00 	 224.9956000 	 2.071075 	 -0.4628309000 	 -2.3979350000 
433.20 	 224.9908000 	 2.071075 	 -0.4592101000 	 -2.3945210000 
433.40 	 224.9877000 	 2.071075 	 -0.4627832000 	 -2.3979470000 
433.60 	 224.9829000 	 2.071075 	 -0.4590448000 	 -2.3944500000 
433.80 	 224.9829000 	 2.071075 	 -0.4627737000 	 -2.3978520000 
434.00 	 224.9829000 	 2.071100 	 -0.4590034000 	 -2.3944120000 
434.20 	 224.9877000 	 2.071125 	 -0.4628086000 	 -2.3980780000 
434.40 	 224.9877000 	 2.071125 	 -0.4590352000 	 -2.3944790000 
434.60 	 224.9877000 	 2.071125 	 -0.4634412000 	 -2.3980650000 
434.80 	 224.9877000 	 2.071125 	 -0.4595661000 	 -2.3944760000 
435.00 	 224.9877000 	 2.071125 	 -0.4634921000 	 -2.3978140000 
435.20 	 224.9877000 	 2.071150 	 -0.4595439000 	 -2.3946220000 
435.40 	 224.9829000 	 2.071175 	 -0.4632505000 	 -2.3979190000 
435.60 	 224.9797000 	 2.071175 	 -0.4596170000 	 -2.3946570000 
435.80 	 224.9765000 	 2.071175 	 -0.4633427000 	 -2.3978930000 
436.00 	 224.9765000 	 2.071200 	 -0.4596233000 	 -2.3949080000 
436.20 	 224.9749000 	 2.071200 	 -0.4629072000 	 -2.3978650000 
436.40 	 224.9797000 	 2.071250 	 -0.4592673000 	 -2.3948100000 
436.60 	 224.9797000 	 2.071250 	 -0.4626401000 	 -2.3976550000 
436.80 	 224.9829000 	 2.071250 	 -0.4592260000 	 -2.3948640000 
437.00 	 224.9813000 	 2.071300 	 -0.4626465000 	 -2.3975690000 
437.20 	 224.9797000 	 2.071275 	 -0.4592737000 	 -2.3952200000 
437.40 	 224.9797000 	 2.071275 	 -0.4622587000 	 -2.3974580000 
437.60 	 224.9797000 	 2.071300 	 -0.4592037000 	 -2.3954610000 
437.80 	 224.9749000 	 2.071300 	 -0.4618549000 	 -2.3972830000 
438.00 	 224.9749000 	 2.071325 	 -0.4591910000 	 -2.3957660000 
438.20 	 224.9749000 	 2.071350 	 -0.4616006000 	 -2.3971150000 
438.40 	 224.9749000 	 2.071350 	 -0.4595470000 	 -2.3956170000 
438.60 	 224.9749000 	 2.071400 	 -0.4616610000 	 -2.3969710000 
438.80 	 224.9749000 	 2.071400 	 -0.4595089000 	 -2.3958300000 
439.00 	 224.9749000 	 2.071425 	 -0.4613368000 	 -2.3968190000 
439.20 	 224.9749000 	 2.071450 	 -0.4598300000 	 -2.3958900000 
439.40 	 224.9749000 	 2.071450 	 -0.4612668000 	 -2.3967740000 
439.60 	 224.9749000 	 2.071500 	 -0.4596774000 	 -2.3962620000 
439.80 	 224.9749000 	 2.071500 	 -0.4609394000 	 -2.3964150000 
440.00 	 224.9797000 	 2.071525 	 -0.4596996000 	 -2.3964050000 
440.20 	 224.9797000 	 2.071525 	 -0.4610507000 	 -2.3964340000 
440.40 	 224.9829000 	 2.071525 	 -0.4602591000 	 -2.3964050000 
440.60 	 224.9877000 	 2.071550 	 -0.4611651000 	 -2.3962690000 
440.80 	 224.9877000 	 2.071575 	 -0.4602019000 	 -2.3966980000 
441.00 	 224.9908000 	 2.071600 	 -0.4600652000 	 -2.3961190000 
441.20 	 224.9908000 	 2.071575 	 -0.4603259000 	 -2.3969680000 
441.40 	 224.9956000 	 2.071575 	 -0.4600461000 	 -2.3958490000 
441.60 	 224.9956000 	 2.071575 	 -0.4606152000 	 -2.3972510000 
441.80 	 225.0020000 	 2.071575 	 -0.4599349000 	 -2.3957540000 
442.00 	 225.0036000 	 2.071575 	 -0.4608822000 	 -2.3971110000 
442.20 	 225.0067000 	 2.071575 	 -0.4602464000 	 -2.3957350000 
442.40 	 225.0115000 	 2.071575 	 -0.4611906000 	 -2.3973240000 
442.60 	 225.0115000 	 2.071575 	 -0.4602560000 	 -2.3955150000 
442.80 	 225.0115000 	 2.071575 	 -0.4612605000 	 -2.3974040000 
443.00 	 225.0067000 	 2.071575 	 -0.4598490000 	 -2.3954990000 
443.20 	 225.0067000 	 2.071575 	 -0.4615053000 	 -2.3975020000 
443.40 	 224.9988000 	 2.071575 	 -0.4598776000 	 -2.3954110000 
443.60 	 224.9988000 	 2.071575 	 -0.4614162000 	 -2.3975310000 
443.80 	 224.9988000 	 2.071575 	 -0.4597473000 	 -2.3952100000 
444.00 	 224.9956000 	 2.071575 	 -0.4617087000 	 -2.3976010000 
444.20 	 224.9908000 	 2.071575 	 -0.4594962000 	 -2.3950830000 
444.40 	 224.9877000 	 2.071575 	 -0.4619503000 	 -2.3978740000 
444.60 	 224.9877000 	 2.071575 	 -0.4593817000 	 -2.3950290000 
444.80 	 224.9829000 	 2.071575 	 -0.4617786000 	 -2.3978490000 
445.00 	 224.9813000 	 2.071600 	 -0.4594612000 	 -2.3948860000 
445.20 	 224.9797000 	 2.071625 	 -0.4622205000 	 -2.3980970000 
445.40 	 224.9749000 	 2.071650 	 -0.4590575000 	 -2.3951440000 
445.60 	 224.9749000 	 2.071625 	 -0.4618581000 	 -2.3981060000 
445.80 	 224.9718000 	 2.071650 	 -0.4592546000 	 -2.3952480000 
446.00 	 224.9718000 	 2.071675 	 -0.4625002000 	 -2.3982840000 
446.20 	 224.9718000 	 2.071700 	 -0.4593849000 	 -2.3951400000 
446.40 	 224.9670000 	 2.071725 	 -0.4626083000 	 -2.3982080000 
446.60 	 224.9686000 	 2.071725 	 -0.4593658000 	 -2.3949780000 
446.80 	 224.9702000 	 2.071750 	 -0.4626942000 	 -2.3983920000 
447.00 	 224.9718000 	 2.071775 	 -0.4595343000 	 -2.3950770000 
447.20 	 224.9749000 	 2.071800 	 -0.4625956000 	 -2.3983100000 
447.40 	 224.9797000 	 2.071825 	 -0.4593340000 	 -2.3948540000 
447.60 	 224.9829000 	 2.071850 	 -0.4628118000 	 -2.3983000000 
447.80 	 224.9829000 	 2.071825 	 -0.4595152000 	 -2.3950260000 
448.00 	 224.9829000 	 2.071850 	 -0.4633649000 	 -2.3984460000 
448.20 	 224.9829000 	 2.071850 	 -0.4593563000 	 -2.3950360000 
448.40 	 224.9797000 	 2.071900 	 -0.4627832000 	 -2.3984080000 
448.60 	 224.9829000 	 2.071875 	 -0.4591052000 	 -2.3950070000 
448.80 	 224.9845000 	 2.071875 	 -0.4630152000 	 -2.3984810000 
449.00 	 224.9908000 	 2.071900 	 -0.4586093000 	 -2.3949240000 
449.20 	 224.9956000 	 2.071900 	 -0.4622618000 	 -2.3984020000 
449.40 	 225.0036000 	 2.071950 	 -0.4575539000 	 -2.3948960000 
449.60 	 225.0067000 	 2.071925 	 -0.4620679000 	 -2.3981130000 
449.80 	 225.0067000 	 2.071925 	 -0.4567464000 	 -2.3947680000 
450.00 	 225.0067000 	 2.071925 	 -0.4606883000 	 -2.3982400000 
450.20 	 225.0083000 	 2.071925 	 -0.4560693000 	 -2.3948100000 
450.40 	 225.0115000 	 2.071925 	 -0.4600620000 	 -2.3982750000 
450.60 	 225.0115000 	 2.071925 	 -0.4562060000 	 -2.3947400000 
450.80 	 225.0147000 	 2.071925 	 -0.4605389000 	 -2.3981540000 
451.00 	 225.0179000 	 2.071925 	 -0.4564444000 	 -2.3950640000 
451.20 	 225.0226000 	 2.071925 	 -0.4604117000 	 -2.3980780000 
451.40 	 225.0226000 	 2.071925 	 -0.4564508000 	 -2.3948700000 
451.60 	 225.0179000 	 2.071925 	 -0.4605421000 	 -2.3980930000 
451.80 	 225.0163000 	 2.071925 	 -0.4567591000 	 -2.3950860000 
452.00 	 225.0147000 	 2.071925 	 -0.4603386000 	 -2.3979280000 
452.20 	 225.0067000 	 2.071925 	 -0.4562124000 	 -2.3952740000 
452.40 	 225.0036000 	 2.071925 	 -0.4595312000 	 -2.3977790000 
452.60 	 224.9988000 	 2.071925 	 -0.4562664000 	 -2.3954680000 
452.80 	 224.9988000 	 2.071925 	 -0.4593976000 	 -2.3975310000 
453.00 	 224.9956000 	 2.071925 	 -0.4561075000 	 -2.3955220000 
453.20 	 224.9908000 	 2.071925 	 -0.4588318000 	 -2.3974510000 
453.40 	 224.9908000 	 2.071925 	 -0.4561742000 	 -2.3957350000 
453.60 	 224.9893000 	 2.071925 	 -0.4588827000 	 -2.3972130000 
453.80 	 224.9877000 	 2.071925 	 -0.4566225000 	 -2.3961000000 
454.00 	 224.9829000 	 2.071925 	 -0.4583518000 	 -2.3967550000 
454.20 	 224.9749000 	 2.071925 	 -0.4569403000 	 -2.3963520000 
454.40 	 224.9718000 	 2.071925 	 -0.4581738000 	 -2.3967840000 
454.60 	 224.9670000 	 2.071925 	 -0.4574045000 	 -2.3964050000 
454.80 	 224.9670000 	 2.071925 	 -0.4588381000 	 -2.3966380000 
455.00 	 224.9670000 	 2.071925 	 -0.4578272000 	 -2.3965960000 
455.20 	 224.9670000 	 2.071950 	 -0.4585489000 	 -2.3962970000 
455.40 	 224.9638000 	 2.071950 	 -0.4576524000 	 -2.3970600000 
455.60 	 224.9591000 	 2.072000 	 -0.4592546000 	 -2.3961130000 
455.80 	 224.9559000 	 2.072025 	 -0.4599508000 	 -2.3973150000 
456.00 	 224.9527000 	 2.072075 	 -0.4592705000 	 -2.3959480000 
456.20 	 224.9543000 	 2.072100 	 -0.4597696000 	 -2.3974350000 
456.40 	 224.9511000 	 2.072150 	 -0.4586379000 	 -2.3958430000 
456.60 	 224.9511000 	 2.072175 	 -0.4598840000 	 -2.3975880000 
456.80 	 224.9511000 	 2.072200 	 -0.4584376000 	 -2.3957160000 
457.00 	 224.9559000 	 2.072250 	 -0.4600430000 	 -2.3978680000 
457.20 	 224.9559000 	 2.072275 	 -0.4584058000 	 -2.3956710000 
457.40 	 224.9591000 	 2.072325 	 -0.4596456000 	 -2.3977760000 
457.60 	 224.9670000 	 2.072350 	 -0.4582659000 	 -2.3954870000 
457.80 	 224.9765000 	 2.072375 	 -0.4601351000 	 -2.3979790000 
458.00 	 224.9893000 	 2.072400 	 -0.4579417000 	 -2.3953720000 
458.20 	 224.9988000 	 2.072375 	 -0.4597028000 	 -2.3983190000 
458.40 	 225.0067000 	 2.072375 	 -0.4573790000 	 -2.3954840000 
458.60 	 225.0147000 	 2.072375 	 -0.4603767000 	 -2.3983350000 
458.80 	 225.0179000 	 2.072375 	 -0.4572773000 	 -2.3951530000 
459.00 	 225.0226000 	 2.072375 	 -0.4593150000 	 -2.3984840000 
459.20 	 225.0258000 	 2.072375 	 -0.4566193000 	 -2.3952990000 
459.40 	 225.0306000 	 2.072375 	 -0.4604975000 	 -2.3986150000 
459.60 	 225.0338000 	 2.072375 	 -0.4565748000 	 -2.3951690000 
459.80 	 225.0338000 	 2.072375 	 -0.4599126000 	 -2.3986180000 
460.00 	 225.0338000 	 2.072375 	 -0.4564317000 	 -2.3950960000 
460.20 	 225.0338000 	 2.072375 	 -0.4600239000 	 -2.3985930000 
460.40 	 225.0306000 	 2.072350 	 -0.4562918000 	 -2.3951820000 
460.60 	 225.0306000 	 2.072325 	 -0.4601987000 	 -2.3985990000 
460.80 	 225.0290000 	 2.072300 	 -0.4551729000 	 -2.3951400000 
461.00 	 225.0306000 	 2.072275 	 -0.4595248000 	 -2.3987360000 
461.20 	 225.0258000 	 2.072250 	 -0.4561615000 	 -2.3950960000 
461.40 	 225.0226000 	 2.072225 	 -0.4597410000 	 -2.3988500000 
461.60 	 225.0210000 	 2.072225 	 -0.4560216000 	 -2.3950830000 
461.80 	 225.0147000 	 2.072225 	 -0.4596424000 	 -2.3986750000 
462.00 	 225.0147000 	 2.072225 	 -0.4556116000 	 -2.3951280000 
462.20 	 225.0115000 	 2.072175 	 -0.4594040000 	 -2.3984970000 
462.40 	 225.0036000 	 2.072175 	 -0.4554431000 	 -2.3951500000 
462.60 	 224.9988000 	 2.072175 	 -0.4596519000 	 -2.3986530000 
462.80 	 224.9956000 	 2.072175 	 -0.4557355000 	 -2.3952170000 
463.00 	 224.9908000 	 2.072175 	 -0.4596837000 	 -2.3986590000 
463.20 	 224.9908000 	 2.072175 	 -0.4558500000 	 -2.3953060000 
463.40 	 224.9908000 	 2.072175 	 -0.4598904000 	 -2.3987070000 
463.60 	 224.9908000 	 2.072175 	 -0.4557832000 	 -2.3952260000 
463.80 	 224.9908000 	 2.072175 	 -0.4597855000 	 -2.3986150000 
464.00 	 224.9877000 	 2.072175 	 -0.4558277000 	 -2.3954270000 
464.20 	 224.9908000 	 2.072175 	 -0.4596519000 	 -2.3986500000 
464.40 	 224.9908000 	 2.072175 	 -0.4559676000 	 -2.3954990000 
464.60 	 224.9956000 	 2.072175 	 -0.4598904000 	 -2.3984460000 
464.80 	 224.9908000 	 2.072175 	 -0.4560598000 	 -2.3953820000 
465.00 	 224.9908000 	 2.072175 	 -0.4598109000 	 -2.3984780000 
465.20 	 224.9893000 	 2.072175 	 -0.4560184000 	 -2.3953500000 
465.40 	 224.9877000 	 2.072175 	 -0.4598872000 	 -2.3984650000 
465.60 	 224.9829000 	 2.072175 	 -0.4560566000 	 -2.3953250000 
465.80 	 224.9797000 	 2.072175 	 -0.4599985000 	 -2.3983800000 
466.00 	 224.9797000 	 2.072175 	 -0.4561265000 	 -2.3955150000 
466.20 	 224.9765000 	 2.072175 	 -0.4598776000 	 -2.3983030000 
466.40 	 224.9734000 	 2.072175 	 -0.4560947000 	 -2.3955310000 
466.60 	 224.9670000 	 2.072175 	 -0.4598204000 	 -2.3980970000 
466.80 	 224.9638000 	 2.072175 	 -0.4562887000 	 -2.3955730000 
467.00 	 224.9559000 	 2.072225 	 -0.4598013000 	 -2.3979630000 
467.20 	 224.9559000 	 2.072250 	 -0.4562982000 	 -2.3956900000 
467.40 	 224.9559000 	 2.072300 	 -0.4596774000 	 -2.3980650000 
467.60 	 224.9511000 	 2.072325 	 -0.4564699000 	 -2.3960400000 
467.80 	 224.9511000 	 2.072350 	 -0.4596488000 	 -2.3979190000 
468.00 	 224.9511000 	 2.072400 	 -0.4566129000 	 -2.3960620000 
468.20 	 224.9479000 	 2.072450 	 -0.4591115000 	 -2.3975470000 
468.40 	 224.9447000 	 2.072475 	 -0.4568704000 	 -2.3963710000 
468.60 	 224.9479000 	 2.072525 	 -0.4592705000 	 -2.3974770000 
468.80 	 224.9447000 	 2.072550 	 -0.4571660000 	 -2.3966060000 
469.00 	 224.9479000 	 2.072600 	 -0.4590893000 	 -2.3972610000 
469.20 	 224.9479000 	 2.072650 	 -0.4572805000 	 -2.3965170000 
469.40 	 224.9479000 	 2.072675 	 -0.4592164000 	 -2.3974800000 
469.60 	 224.9543000 	 2.072725 	 -0.4570866000 	 -2.3963860000 
469.80 	 224.9591000 	 2.072750 	 -0.4592991000 	 -2.3973690000 
470.00 	 224.9654000 	 2.072775 	 -0.4573345000 	 -2.3965200000 
470.20 	 224.9718000 	 2.072800 	 -0.4590003000 	 -2.3971720000 
470.40 	 224.9749000 	 2.072850 	 -0.4574013000 	 -2.3966030000 
470.60 	 224.9797000 	 2.072850 	 -0.4593913000 	 -2.3972190000 
470.80 	 224.9845000 	 2.072850 	 -0.4578527000 	 -2.3962590000 
471.00 	 224.9908000 	 2.072875 	 -0.4594739000 	 -2.3968630000 
471.20 	 224.9972000 	 2.072900 	 -0.4576810000 	 -2.3960780000 
471.40 	 225.0036000 	 2.072875 	 -0.4597060000 	 -2.3971940000 
471.60 	 225.0115000 	 2.072875 	 -0.4579131000 	 -2.3965580000 
471.80 	 225.0131000 	 2.072875 	 -0.4593817000 	 -2.3972350000 
472.00 	 225.0147000 	 2.072875 	 -0.4579957000 	 -2.3967620000 
472.20 	 225.0179000 	 2.072875 	 -0.4595184000 	 -2.3971840000 
472.40 	 225.0179000 	 2.072875 	 -0.4579385000 	 -2.3968190000 
472.60 	 225.0258000 	 2.072875 	 -0.4596329000 	 -2.3972920000 
472.80 	 225.0258000 	 2.072875 	 -0.4579004000 	 -2.3964180000 
473.00 	 225.0242000 	 2.072875 	 -0.4597155000 	 -2.3972510000 
473.20 	 225.0226000 	 2.072875 	 -0.4580752000 	 -2.3967460000 
473.40 	 225.0147000 	 2.072875 	 -0.4591274000 	 -2.3969270000 
473.60 	 225.0115000 	 2.072875 	 -0.4581483000 	 -2.3968250000 
473.80 	 225.0067000 	 2.072875 	 -0.4594803000 	 -2.3972960000 
474.00 	 225.0036000 	 2.072875 	 -0.4579004000 	 -2.3966340000 
474.20 	 225.0036000 	 2.072875 	 -0.4595089000 	 -2.3973690000 
474.40 	 224.9988000 	 2.072875 	 -0.4575571000 	 -2.3964760000 
474.60 	 224.9988000 	 2.072875 	 -0.4596583000 	 -2.3973940000 
474.80 	 224.9956000 	 2.072875 	 -0.4575253000 	 -2.3965610000 
475.00 	 224.9956000 	 2.072875 	 -0.4594072000 	 -2.3973910000 
475.20 	 224.9908000 	 2.072875 	 -0.4577096000 	 -2.3966820000 
475.40 	 224.9908000 	 2.072875 	 -0.4589335000 	 -2.3969300000 
475.60 	 224.9877000 	 2.072875 	 -0.4581038000 	 -2.3970000000 
475.80 	 224.9877000 	 2.072875 	 -0.4589876000 	 -2.3966150000 
476.00 	 224.9877000 	 2.072875 	 -0.4584185000 	 -2.3971780000 
476.20 	 224.9877000 	 2.072875 	 -0.4590575000 	 -2.3965140000 
476.40 	 224.9829000 	 2.072875 	 -0.4584440000 	 -2.3972000000 
476.60 	 224.9829000 	 2.072875 	 -0.4589971000 	 -2.3966410000 
476.80 	 224.9829000 	 2.072875 	 -0.4586156000 	 -2.3973970000 
477.00 	 224.9797000 	 2.072875 	 -0.4589812000 	 -2.3965550000 
477.20 	 224.9749000 	 2.072875 	 -0.4590479000 	 -2.3975120000 
477.40 	 224.9749000 	 2.072875 	 -0.4583422000 	 -2.3962150000 
477.60 	 224.9749000 	 2.072875 	 -0.4591338000 	 -2.3976610000 
477.80 	 224.9718000 	 2.072900 	 -0.4584090000 	 -2.3960780000 
478.00 	 224.9718000 	 2.072900 	 -0.4592578000 	 -2.3977380000 
478.20 	 224.9718000 	 2.072925 	 -0.4582723000 	 -2.3959380000 
478.40 	 224.9734000 	 2.072950 	 -0.4593118000 	 -2.3980080000 
478.60 	 224.9718000 	 2.073000 	 -0.4580657000 	 -2.3959260000 
478.80 	 224.9670000 	 2.073000 	 -0.4598618000 	 -2.3980680000 
479.00 	 224.9638000 	 2.073000 	 -0.4578940000 	 -2.3956650000 
479.20 	 224.9591000 	 2.073050 	 -0.4597918000 	 -2.3982370000 
479.40 	 224.9591000 	 2.073075 	 -0.4579290000 	 -2.3958400000 
479.60 	 224.9559000 	 2.073100 	 -0.4595280000 	 -2.3981920000 
479.80 	 224.9591000 	 2.073125 	 -0.4580148000 	 -2.3957090000 
480.00 	 224.9638000 	 2.073150 	 -0.4651483000 	 -2.3982460000 
480.20 	 224.9654000 	 2.073200 	 -0.4632918000 	 -2.3956520000 
480.40 	 224.9670000 	 2.073225 	 -0.4652405000 	 -2.3981060000 
480.60 	 224.9718000 	 2.073250 	 -0.4634285000 	 -2.3958370000 
480.80 	 224.9718000 	 2.073250 	 -0.4652023000 	 -2.3983000000 
481.00 	 224.9749000 	 2.073275 	 -0.4634062000 	 -2.3959260000 
481.20 	 224.9781000 	 2.073300 	 -0.4653645000 	 -2.3984340000 
481.40 	 224.9829000 	 2.073325 	 -0.4632696000 	 -2.3960020000 
481.60 	 224.9893000 	 2.073350 	 -0.4652182000 	 -2.3984620000 
481.80 	 224.9956000 	 2.073325 	 -0.4635620000 	 -2.3960810000 
482.00 	 224.9988000 	 2.073325 	 -0.4654725000 	 -2.3987170000 
482.20 	 224.9988000 	 2.073325 	 -0.4634062000 	 -2.3961510000 
482.40 	 224.9988000 	 2.073325 	 -0.4654948000 	 -2.3986210000 
482.60 	 225.0004000 	 2.073325 	 -0.4633363000 	 -2.3961610000 
482.80 	 225.0020000 	 2.073325 	 -0.4653454000 	 -2.3985770000 
483.00 	 225.0036000 	 2.073325 	 -0.4632918000 	 -2.3961160000 
483.20 	 225.0036000 	 2.073325 	 -0.4655298000 	 -2.3986500000 
483.40 	 225.0004000 	 2.073325 	 -0.4632378000 	 -2.3960300000 
483.60 	 224.9956000 	 2.073325 	 -0.4655615000 	 -2.3986430000 
483.80 	 224.9956000 	 2.073325 	 -0.4630947000 	 -2.3960750000 
484.00 	 224.9908000 	 2.073325 	 -0.4657555000 	 -2.3987420000 
484.20 	 224.9908000 	 2.073325 	 -0.4633204000 	 -2.3962430000 
484.40 	 224.9908000 	 2.073325 	 -0.4653486000 	 -2.3986590000 
484.60 	 224.9908000 	 2.073325 	 -0.4636733000 	 -2.3963800000 
484.80 	 224.9908000 	 2.073325 	 -0.4651197000 	 -2.3982300000 
485.00 	 224.9829000 	 2.073325 	 -0.4638704000 	 -2.3966340000 
485.20 	 224.9781000 	 2.073325 	 -0.4650243000 	 -2.3982780000 
485.40 	 224.9718000 	 2.073350 	 -0.4639594000 	 -2.3968060000 
485.60 	 224.9591000 	 2.073375 	 -0.4649226000 	 -2.3984210000 
485.80 	 224.9559000 	 2.073400 	 -0.4636796000 	 -2.3965580000 
486.00 	 224.9479000 	 2.073450 	 -0.4653740000 	 -2.3986790000 
486.20 	 224.9479000 	 2.073475 	 -0.4635684000 	 -2.3965390000 
486.40 	 224.9479000 	 2.073525 	 -0.4653835000 	 -2.3987830000 
486.60 	 224.9479000 	 2.073550 	 -0.4633109000 	 -2.3964950000 
486.80 	 224.9479000 	 2.073600 	 -0.4655075000 	 -2.3989840000 
487.00 	 224.9479000 	 2.073650 	 -0.4631805000 	 -2.3963260000 
487.20 	 224.9479000 	 2.073675 	 -0.4655679000 	 -2.3991140000 
487.40 	 224.9479000 	 2.073725 	 -0.4625352000 	 -2.3960180000 
487.60 	 224.9479000 	 2.073750 	 -0.4644267000 	 -2.3992440000 
487.80 	 224.9511000 	 2.073800 	 -0.4574871000 	 -2.3960590000 
488.00 	 224.9511000 	 2.073850 	 -0.4591878000 	 -2.3991300000 
488.20 	 224.9575000 	 2.073875 	 -0.4563618000 	 -2.3960850000 
488.40 	 224.9622000 	 2.073900 	 -0.4599508000 	 -2.3990700000 
488.60 	 224.9670000 	 2.073925 	 -0.4614735000 	 -2.3964880000 
488.80 	 224.9749000 	 2.073950 	 -0.4634317000 	 -2.3988820000 
489.00 	 224.9797000 	 2.073975 	 -0.4619185000 	 -2.3964340000 
489.20 	 224.9877000 	 2.074000 	 -0.4644617000 	 -2.3988030000 
489.40 	 224.9924000 	 2.073975 	 -0.4634698000 	 -2.3966570000 
489.60 	 225.0036000 	 2.073975 	 -0.4657491000 	 -2.3993680000 
489.80 	 225.0115000 	 2.073975 	 -0.4634348000 	 -2.3966660000 
490.00 	 225.0147000 	 2.073975 	 -0.4660257000 	 -2.3993590000 
490.20 	 225.0226000 	 2.073975 	 -0.4630661000 	 -2.3965800000 
490.40 	 225.0226000 	 2.073975 	 -0.4651515000 	 -2.3996000000 
490.60 	 225.0226000 	 2.073975 	 -0.4631138000 	 -2.3966220000 
490.80 	 225.0163000 	 2.073975 	 -0.4656442000 	 -2.3995270000 
491.00 	 225.0115000 	 2.073975 	 -0.4623477000 	 -2.3965710000 
491.20 	 225.0067000 	 2.073975 	 -0.4656601000 	 -2.3995750000 
491.40 	 225.0036000 	 2.073975 	 -0.4629262000 	 -2.3967520000 
491.60 	 225.0036000 	 2.073975 	 -0.4655647000 	 -2.3993750000 
491.80 	 225.0036000 	 2.073975 	 -0.4628976000 	 -2.3966030000 
492.00 	 224.9988000 	 2.073975 	 -0.4658508000 	 -2.3994800000 
492.20 	 224.9972000 	 2.073975 	 -0.4631805000 	 -2.3965290000 
492.40 	 224.9924000 	 2.073975 	 -0.4663277000 	 -2.3996290000 
492.60 	 224.9893000 	 2.073975 	 -0.4629803000 	 -2.3964020000 
492.80 	 224.9861000 	 2.073975 	 -0.4664580000 	 -2.3997150000 
493.00 	 224.9877000 	 2.073975 	 -0.4630280000 	 -2.3963260000 
493.20 	 224.9877000 	 2.073975 	 -0.4662863000 	 -2.3998640000 
493.40 	 224.9877000 	 2.073975 	 -0.4630438000 	 -2.3962720000 
493.60 	 224.9908000 	 2.073975 	 -0.4667441000 	 -2.3998260000 
493.80 	 224.9893000 	 2.073975 	 -0.4629421000 	 -2.3962050000 
494.00 	 224.9877000 	 2.073975 	 -0.4666837000 	 -2.3997560000 
494.20 	 224.9829000 	 2.073975 	 -0.4627895000 	 -2.3962750000 
494.40 	 224.9797000 	 2.073975 	 -0.4667187000 	 -2.3997210000 
494.60 	 224.9749000 	 2.074000 	 -0.4627291000 	 -2.3960020000 
494.80 	 224.9718000 	 2.074025 	 -0.4667441000 	 -2.3996700000 
495.00 	 224.9670000 	 2.074050 	 -0.4628054000 	 -2.3961480000 
495.20 	 224.9654000 	 2.074075 	 -0.4665756000 	 -2.3994990000 
495.40 	 224.9638000 	 2.074100 	 -0.4625956000 	 -2.3960910000 
495.60 	 224.9591000 	 2.074100 	 -0.4667028000 	 -2.3994480000 
495.80 	 224.9559000 	 2.074150 	 -0.4625765000 	 -2.3962810000 
496.00 	 224.9511000 	 2.074175 	 -0.4666964000 	 -2.3995400000 
496.20 	 224.9511000 	 2.074200 	 -0.4625893000 	 -2.3962090000 
496.40 	 224.9511000 	 2.074250 	 -0.4665756000 	 -2.3995400000 
496.60 	 224.9591000 	 2.074300 	 -0.4626465000 	 -2.3964050000 
496.80 	 224.9638000 	 2.074325 	 -0.4664040000 	 -2.3996160000 
497.00 	 224.9718000 	 2.074350 	 -0.4619440000 	 -2.3963100000 
497.20 	 224.9797000 	 2.074375 	 -0.4666583000 	 -2.3994800000 
497.40 	 224.9829000 	 2.074400 	 -0.4625670000 	 -2.3964560000 
497.60 	 224.9877000 	 2.074375 	 -0.4617023000 	 -2.3999560000 
497.80 	 224.9877000 	 2.074375 	 -0.4583422000 	 -2.3969270000 
498.00 	 224.9908000 	 2.074375 	 -0.4605421000 	 -2.4001470000 
498.20 	 224.9956000 	 2.074375 	 -0.4572487000 	 -2.3968160000 
498.40 	 224.9972000 	 2.074375 	 -0.4630375000 	 -2.4000260000 
498.60 	 224.9988000 	 2.074375 	 -0.4604753000 	 -2.3967360000 
498.80 	 225.0067000 	 2.074375 	 -0.4627673000 	 -2.4000710000 
499.00 	 225.0067000 	 2.074375 	 -0.4571120000 	 -2.3968600000 
499.20 	 225.0115000 	 2.074375 	 -0.4619789000 	 -2.3999760000 
499.40 	 225.0115000 	 2.074375 	 -0.4579385000 	 -2.3971680000 
499.60 	 225.0147000 	 2.074375 	 -0.4614004000 	 -2.3997050000 
499.80 	 225.0115000 	 2.074375 	 -0.4613558000 	 -2.3972730000 
500.00 	 225.0115000 	 2.074375 	 -0.4643027000 	 -2.3996860000 
500.20 	 225.0115000 	 2.074375 	 -0.4612605000 	 -2.3973400000 
500.40 	 225.0067000 	 2.074375 	 -0.4647478000 	 -2.3994290000 
500.60 	 225.0052000 	 2.074375 	 -0.4615148000 	 -2.3975340000 
500.80 	 224.9988000 	 2.074375 	 -0.4627546000 	 -2.3994670000 
501.00 	 224.9956000 	 2.074375 	 -0.4569785000 	 -2.3975880000 
501.20 	 224.9908000 	 2.074375 	 -0.4634476000 	 -2.3992380000 
501.40 	 224.9908000 	 2.074375 	 -0.4572201000 	 -2.3977500000 
501.60 	 224.9908000 	 2.074375 	 -0.4607105000 	 -2.3990600000 
501.80 	 224.9877000 	 2.074375 	 -0.4573568000 	 -2.3978550000 
502.00 	 224.9877000 	 2.074375 	 -0.4604117000 	 -2.3990500000 
502.20 	 224.9829000 	 2.074400 	 -0.4614385000 	 -2.3978170000 
502.40 	 224.9749000 	 2.074425 	 -0.4640007000 	 -2.3990150000 
502.60 	 224.9749000 	 2.074450 	 -0.4618454000 	 -2.3978680000 
502.80 	 224.9718000 	 2.074450 	 -0.4633967000 	 -2.3994570000 
503.00 	 224.9749000 	 2.074450 	 -0.4615625000 	 -2.3984720000 
503.20 	 224.9749000 	 2.074500 	 -0.4632568000 	 -2.3995110000 
503.40 	 224.9749000 	 2.074500 	 -0.4576302000 	 -2.3989110000 
503.60 	 224.9749000 	 2.074550 	 -0.4596551000 	 -2.3992000000 
503.80 	 224.9749000 	 2.074550 	 -0.4640929000 	 -2.3988950000 
504.00 	 224.9749000 	 2.074550 	 -0.4651960000 	 -2.3992090000 
504.20 	 224.9749000 	 2.074600 	 -0.4644203000 	 -2.3991810000 
504.40 	 224.9749000 	 2.074600 	 -0.4649734000 	 -2.3988370000 
504.60 	 224.9749000 	 2.074650 	 -0.4646174000 	 -2.3994800000 
504.80 	 224.9797000 	 2.074650 	 -0.4650370000 	 -2.3987830000 
505.00 	 224.9797000 	 2.074650 	 -0.4636860000 	 -2.3998170000 
505.20 	 224.9829000 	 2.074675 	 -0.4619916000 	 -2.3986750000 
505.40 	 224.9845000 	 2.074700 	 -0.4617182000 	 -2.3999950000 
505.60 	 224.9877000 	 2.074675 	 -0.4585330000 	 -2.3985960000 
505.80 	 224.9908000 	 2.074675 	 -0.4594040000 	 -2.4004590000 
506.00 	 224.9908000 	 2.074675 	 -0.4579576000 	 -2.3985160000 
506.20 	 224.9956000 	 2.074675 	 -0.4593213000 	 -2.4005100000 
506.40 	 224.9988000 	 2.074675 	 -0.4583677000 	 -2.3982780000 
506.60 	 225.0036000 	 2.074675 	 -0.4604975000 	 -2.4006810000 
506.80 	 225.0067000 	 2.074675 	 -0.4597982000 	 -2.3984270000 
507.00 	 225.0115000 	 2.074675 	 -0.4629167000 	 -2.4006970000 
507.20 	 225.0115000 	 2.074675 	 -0.4623286000 	 -2.3981980000 
507.40 	 225.0115000 	 2.074675 	 -0.4646778000 	 -2.4007070000 
507.60 	 225.0115000 	 2.074675 	 -0.4620965000 	 -2.3980970000 
507.80 	 225.0067000 	 2.074675 	 -0.4651578000 	 -2.4007670000 
508.00 	 225.0067000 	 2.074675 	 -0.4623413000 	 -2.3978420000 
508.20 	 225.0067000 	 2.074675 	 -0.4650243000 	 -2.4010020000 
508.40 	 225.0083000 	 2.074675 	 -0.4621442000 	 -2.3978390000 
508.60 	 225.0067000 	 2.074675 	 -0.4652246000 	 -2.4009930000 
508.80 	 225.0067000 	 2.074675 	 -0.4620234000 	 -2.3979920000 
509.00 	 225.0067000 	 2.074675 	 -0.4647891000 	 -2.4007800000 
509.20 	 225.0036000 	 2.074675 	 -0.4618899000 	 -2.3978230000 
509.40 	 224.9956000 	 2.074675 	 -0.4650052000 	 -2.4009740000 
509.60 	 224.9924000 	 2.074675 	 -0.4599667000 	 -2.3977530000 
509.80 	 224.9908000 	 2.074675 	 -0.4613431000 	 -2.4013040000 
510.00 	 224.9877000 	 2.074675 	 -0.4570834000 	 -2.3975880000 
510.20 	 224.9877000 	 2.074700 	 -0.4632505000 	 -2.4010910000 
510.40 	 224.9877000 	 2.074700 	 -0.4596837000 	 -2.3978070000 
510.60 	 224.9877000 	 2.074725 	 -0.4619280000 	 -2.4011610000 
510.80 	 224.9829000 	 2.074725 	 -0.4589558000 	 -2.3976610000 
511.00 	 224.9829000 	 2.074725 	 -0.4620234000 	 -2.4017240000 
511.20 	 224.9797000 	 2.074750 	 -0.4598967000 	 -2.3979090000 
511.40 	 224.9749000 	 2.074750 	 -0.4666615000 	 -2.4016920000 
511.60 	 224.9749000 	 2.074800 	 -0.4630184000 	 -2.3979690000 
511.80 	 224.9718000 	 2.074800 	 -0.4670111000 	 -2.4017720000 
512.00 	 224.9718000 	 2.074800 	 -0.4633840000 	 -2.3979980000 
512.20 	 224.9670000 	 2.074850 	 -0.4672368000 	 -2.4019110000 
512.40 	 224.9638000 	 2.074850 	 -0.4633109000 	 -2.3980240000 
512.60 	 224.9591000 	 2.074900 	 -0.4673704000 	 -2.4017210000 
512.80 	 224.9591000 	 2.074900 	 -0.4630216000 	 -2.3979030000 
513.00 	 224.9591000 	 2.074950 	 -0.4672655000 	 -2.4017940000 
513.20 	 224.9591000 	 2.074975 	 -0.4630280000 	 -2.3978810000 
513.40 	 224.9638000 	 2.075000 	 -0.4673258000 	 -2.4017910000 
513.60 	 224.9654000 	 2.075050 	 -0.4631106000 	 -2.3978260000 
513.80 	 224.9718000 	 2.075050 	 -0.4677168000 	 -2.4018830000 
514.00 	 224.9797000 	 2.075100 	 -0.4633935000 	 -2.3979760000 
514.20 	 224.9877000 	 2.075100 	 -0.4649417000 	 -2.4015590000 
514.40 	 224.9956000 	 2.075075 	 -0.4622459000 	 -2.3982590000 
514.60 	 225.0004000 	 2.075075 	 -0.4661878000 	 -2.4015930000 
514.80 	 225.0067000 	 2.075075 	 -0.4621124000 	 -2.3982240000 
515.00 	 225.0147000 	 2.075075 	 -0.4662132000 	 -2.4014470000 
515.20 	 225.0179000 	 2.075075 	 -0.4623636000 	 -2.3982680000 
515.40 	 225.0226000 	 2.075075 	 -0.4667854000 	 -2.4015400000 
515.60 	 225.0226000 	 2.075075 	 -0.4631647000 	 -2.3982270000 
515.80 	 225.0226000 	 2.075075 	 -0.4667536000 	 -2.4014820000 
516.00 	 225.0147000 	 2.075075 	 -0.4629262000 	 -2.3983990000 
516.20 	 225.0115000 	 2.075075 	 -0.4666265000 	 -2.4015240000 
516.40 	 225.0067000 	 2.075075 	 -0.4629993000 	 -2.3984310000 
516.60 	 225.0036000 	 2.075075 	 -0.4665152000 	 -2.4014820000 
516.80 	 225.0020000 	 2.075075 	 -0.4629930000 	 -2.3984840000 
517.00 	 225.0036000 	 2.075075 	 -0.4665565000 	 -2.4015620000 
517.20 	 225.0036000 	 2.075075 	 -0.4626592000 	 -2.3984430000 
517.40 	 225.0036000 	 2.075075 	 -0.4664803000 	 -2.4014540000 
517.60 	 225.0067000 	 2.075075 	 -0.4627228000 	 -2.3984530000 
517.80 	 225.0036000 	 2.075075 	 -0.4665057000 	 -2.4014790000 
518.00 	 225.0036000 	 2.075075 	 -0.4625511000 	 -2.3984970000 
518.20 	 224.9988000 	 2.075075 	 -0.4661433000 	 -2.4014570000 
518.40 	 224.9988000 	 2.075075 	 -0.4619789000 	 -2.3984910000 
518.60 	 224.9908000 	 2.075075 	 -0.4658667000 	 -2.4014310000 
518.80 	 224.9908000 	 2.075075 	 -0.4620234000 	 -2.3986940000 
519.00 	 224.9924000 	 2.075075 	 -0.4654344000 	 -2.4011930000 
519.20 	 224.9956000 	 2.075075 	 -0.4597219000 	 -2.3987740000 
519.40 	 224.9956000 	 2.075075 	 -0.4622682000 	 -2.4012280000 
519.60 	 224.9956000 	 2.075075 	 -0.4582278000 	 -2.3988950000 
519.80 	 224.9956000 	 2.075075 	 -0.4611556000 	 -2.4009260000 
520.00 	 224.9908000 	 2.075075 	 -0.4580053000 	 -2.3989550000 
520.20 	 224.9940000 	 2.075075 	 -0.4606215000 	 -2.4008020000 
520.40 	 224.9940000 	 2.075075 	 -0.4576778000 	 -2.3991230000 
520.60 	 224.9924000 	 2.075075 	 -0.4606597000 	 -2.4006720000 
520.80 	 224.9924000 	 2.075075 	 -0.4578813000 	 -2.3993460000 
521.00 	 224.9908000 	 2.075075 	 -0.4603831000 	 -2.4004870000 
521.20 	 224.9908000 	 2.075075 	 -0.4583391000 	 -2.3996070000 
521.40 	 224.9877000 	 2.075075 	 -0.4602496000 	 -2.4003470000 
521.60 	 224.9845000 	 2.075075 	 -0.4588540000 	 -2.3996700000 
521.80 	 224.9829000 	 2.075075 	 -0.4615148000 	 -2.4001000000 
522.00 	 224.9829000 	 2.075075 	 -0.4601256000 	 -2.3998100000 
522.20 	 224.9829000 	 2.075075 	 -0.4618136000 	 -2.4000960000 
522.40 	 224.9877000 	 2.075075 	 -0.4616038000 	 -2.3998390000 
522.60 	 224.9877000 	 2.075075 	 -0.4628595000 	 -2.3999090000 
522.80 	 224.9877000 	 2.075100 	 -0.4648749000 	 -2.3998100000 
523.00 	 224.9893000 	 2.075125 	 -0.4661274000 	 -2.3999630000 
523.20 	 224.9893000 	 2.075125 	 -0.4650688000 	 -2.3997940000 
523.40 	 224.9893000 	 2.075125 	 -0.4666996000 	 -2.4003600000 
523.60 	 224.9877000 	 2.075125 	 -0.4658254000 	 -2.4000070000 
523.80 	 224.9908000 	 2.075125 	 -0.4663372000 	 -2.4000960000 
524.00 	 224.9908000 	 2.075125 	 -0.4658922000 	 -2.4002840000 
524.20 	 224.9956000 	 2.075125 	 -0.4661369000 	 -2.3997970000 
524.40 	 224.9956000 	 2.075125 	 -0.4661401000 	 -2.4003570000 
524.60 	 225.0036000 	 2.075125 	 -0.4662005000 	 -2.3998900000 
524.80 	 225.0004000 	 2.075125 	 -0.4662418000 	 -2.4005480000 
525.00 	 225.0036000 	 2.075125 	 -0.4664961000 	 -2.4000070000 
525.20 	 225.0036000 	 2.075125 	 -0.4659939000 	 -2.4002200000 
525.40 	 225.0036000 	 2.075125 	 -0.4662991000 	 -2.3999630000 
525.60 	 225.0036000 	 2.075125 	 -0.4661751000 	 -2.4006560000 
525.80 	 224.9988000 	 2.075125 	 -0.4661306000 	 -2.3997050000 
526.00 	 225.0036000 	 2.075125 	 -0.4663722000 	 -2.4007450000 
526.20 	 225.0004000 	 2.075125 	 -0.4659685000 	 -2.3995430000 
526.40 	 225.0036000 	 2.075125 	 -0.4663626000 	 -2.4007070000 
526.60 	 225.0052000 	 2.075125 	 -0.4656219000 	 -2.3993050000 
526.80 	 225.0036000 	 2.075125 	 -0.4665852000 	 -2.4007480000 
527.00 	 225.0036000 	 2.075125 	 -0.4659557000 	 -2.3995140000 
527.20 	 224.9956000 	 2.075125 	 -0.4666773000 	 -2.4008500000 
527.40 	 224.9908000 	 2.075125 	 -0.4657809000 	 -2.3992980000 
527.60 	 224.9877000 	 2.075125 	 -0.4669698000 	 -2.4009420000 
527.80 	 224.9829000 	 2.075150 	 -0.4655425000 	 -2.3990920000 
528.00 	 224.9797000 	 2.075175 	 -0.4668331000 	 -2.4009610000 
528.20 	 224.9797000 	 2.075200 	 -0.4656347000 	 -2.3990540000 
528.40 	 224.9829000 	 2.075175 	 -0.4671892000 	 -2.4012950000 
528.60 	 224.9829000 	 2.075200 	 -0.4651356000 	 -2.3990060000 
528.80 	 224.9829000 	 2.075200 	 -0.4674021000 	 -2.4014120000 
529.00 	 224.9845000 	 2.075225 	 -0.4649385000 	 -2.3988660000 
529.20 	 224.9829000 	 2.075250 	 -0.4675388000 	 -2.4014890000 
529.40 	 224.9829000 	 2.075225 	 -0.4649989000 	 -2.3987670000 
529.60 	 224.9829000 	 2.075225 	 -0.4675611000 	 -2.4015430000 
529.80 	 224.9829000 	 2.075250 	 -0.4647541000 	 -2.3987960000 
530.00 	 224.9829000 	 2.075275 	 -0.4674498000 	 -2.4017050000 
530.20 	 224.9829000 	 2.075275 	 -0.4647859000 	 -2.3986940000 
530.40 	 224.9797000 	 2.075275 	 -0.4677041000 	 -2.4018730000 
530.60 	 224.9718000 	 2.075300 	 -0.4648749000 	 -2.3989460000 
530.80 	 224.9638000 	 2.075300 	 -0.4676501000 	 -2.4018800000 
531.00 	 224.9559000 	 2.075350 	 -0.4648558000 	 -2.3988060000 
531.20 	 224.9479000 	 2.075375 	 -0.4677105000 	 -2.4019210000 
531.40 	 224.9447000 	 2.075425 	 -0.4647414000 	 -2.3988250000 
531.60 	 224.9447000 	 2.075450 	 -0.4676151000 	 -2.4018410000 
531.80 	 224.9511000 	 2.075500 	 -0.4647954000 	 -2.3987900000 
532.00 	 224.9559000 	 2.075550 	 -0.4677614000 	 -2.4019340000 
532.20 	 224.9638000 	 2.075575 	 -0.4646937000 	 -2.3989140000 
532.40 	 224.9670000 	 2.075600 	 -0.4676533000 	 -2.4019110000 
532.60 	 224.9749000 	 2.075625 	 -0.4645856000 	 -2.3988750000 
532.80 	 224.9829000 	 2.075625 	 -0.4675897000 	 -2.4018890000 
533.00 	 224.9908000 	 2.075625 	 -0.4648781000 	 -2.3987100000 
533.20 	 224.9988000 	 2.075625 	 -0.4679807000 	 -2.4020260000 
533.40 	 225.0036000 	 2.075625 	 -0.4647509000 	 -2.3987550000 
533.60 	 225.0067000 	 2.075625 	 -0.4681110000 	 -2.4021980000 
533.80 	 225.0115000 	 2.075625 	 -0.4648876000 	 -2.3987710000 
534.00 	 225.0115000 	 2.075625 	 -0.4680125000 	 -2.4019810000 
534.20 	 225.0067000 	 2.075625 	 -0.4648399000 	 -2.3986120000 
534.40 	 225.0067000 	 2.075625 	 -0.4678949000 	 -2.4020320000 
534.60 	 225.0036000 	 2.075625 	 -0.4649417000 	 -2.3988500000 
534.80 	 225.0036000 	 2.075625 	 -0.4679712000 	 -2.4019970000 
535.00 	 224.9988000 	 2.075625 	 -0.4650656000 	 -2.3988220000 
535.20 	 225.0036000 	 2.075625 	 -0.4682255000 	 -2.4020260000 
535.40 	 225.0067000 	 2.075625 	 -0.4648463000 	 -2.3987100000 
535.60 	 225.0099000 	 2.075625 	 -0.4682128000 	 -2.4020200000 
535.80 	 225.0099000 	 2.075625 	 -0.4648463000 	 -2.3986940000 
536.00 	 225.0115000 	 2.075625 	 -0.4681428000 	 -2.4020160000 
536.20 	 225.0147000 	 2.075625 	 -0.4649321000 	 -2.3987070000 
536.40 	 225.0115000 	 2.075625 	 -0.4682668000 	 -2.4020130000 
536.60 	 225.0115000 	 2.075625 	 -0.4647764000 	 -2.3985890000 
536.80 	 225.0115000 	 2.075625 	 -0.4681428000 	 -2.4021240000 
537.00 	 225.0115000 	 2.075625 	 -0.4646587000 	 -2.3987170000 
537.20 	 225.0083000 	 2.075625 	 -0.4681301000 	 -2.4020860000 
537.40 	 225.0067000 	 2.075625 	 -0.4648336000 	 -2.3985830000 
537.60 	 225.0036000 	 2.075625 	 -0.4683526000 	 -2.4022290000 
537.80 	 224.9988000 	 2.075625 	 -0.4646047000 	 -2.3984180000 
538.00 	 224.9988000 	 2.075625 	 -0.4684639000 	 -2.4021530000 
538.20 	 224.9956000 	 2.075625 	 -0.4646333000 	 -2.3985350000 
538.40 	 224.9908000 	 2.075625 	 -0.4684544000 	 -2.4022320000 
538.60 	 224.9908000 	 2.075625 	 -0.4644712000 	 -2.3983260000 
538.80 	 224.9908000 	 2.075625 	 -0.4686292000 	 -2.4023600000 
539.00 	 224.9908000 	 2.075625 	 -0.4643408000 	 -2.3983830000 
539.20 	 224.9908000 	 2.075625 	 -0.4686578000 	 -2.4022930000 
539.40 	 224.9877000 	 2.075625 	 -0.4643854000 	 -2.3985100000 
539.60 	 224.9877000 	 2.075650 	 -0.4688009000 	 -2.4024300000 
539.80 	 224.9829000 	 2.075675 	 -0.4644489000 	 -2.3985040000 
540.00 	 224.9797000 	 2.075700 	 -0.4686928000 	 -2.4023280000 
540.20 	 224.9797000 	 2.075700 	 -0.4644680000 	 -2.3984050000 
540.40 	 224.9749000 	 2.075700 	 -0.4686737000 	 -2.4025190000 
540.60 	 224.9749000 	 2.075700 	 -0.4643758000 	 -2.3985230000 
540.80 	 224.9718000 	 2.075725 	 -0.4687786000 	 -2.4024300000 
541.00 	 224.9670000 	 2.075750 	 -0.4643694000 	 -2.3988410000 
541.20 	 224.9670000 	 2.075800 	 -0.4688040000 	 -2.4023410000 
541.40 	 224.9670000 	 2.075800 	 -0.4646683000 	 -2.3986050000 
541.60 	 224.9686000 	 2.075800 	 -0.4688136000 	 -2.4024460000 
541.80 	 224.9749000 	 2.075825 	 -0.4644235000 	 -2.3987740000 
542.00 	 224.9845000 	 2.075850 	 -0.4686928000 	 -2.4023500000 
542.20 	 224.9956000 	 2.075875 	 -0.4645856000 	 -2.3986370000 
542.40 	 225.0036000 	 2.075875 	 -0.4687532000 	 -2.4025060000 
542.60 	 225.0115000 	 2.075875 	 -0.4645570000 	 -2.3986880000 
542.80 	 225.0147000 	 2.075875 	 -0.4687881000 	 -2.4024300000 
543.00 	 225.0179000 	 2.075875 	 -0.4643250000 	 -2.3988630000 
543.20 	 225.0226000 	 2.075875 	 -0.4685402000 	 -2.4023440000 
543.40 	 225.0226000 	 2.075875 	 -0.4644903000 	 -2.3989170000 
543.60 	 225.0226000 	 2.075875 	 -0.4681142000 	 -2.4022800000 
543.80 	 225.0179000 	 2.075875 	 -0.4640388000 	 -2.3989260000 
544.00 	 225.0147000 	 2.075875 	 -0.4653963000 	 -2.4021850000 
544.20 	 225.0115000 	 2.075875 	 -0.4639562000 	 -2.3988850000 
544.40 	 225.0067000 	 2.075875 	 -0.4680093000 	 -2.4023030000 
544.60 	 225.0067000 	 2.075875 	 -0.4645538000 	 -2.3990150000 
544.80 	 225.0115000 	 2.075875 	 -0.4684989000 	 -2.4021560000 
545.00 	 225.0115000 	 2.075875 	 -0.4645983000 	 -2.3991330000 
545.20 	 225.0115000 	 2.075875 	 -0.4683113000 	 -2.4019720000 
545.40 	 225.0067000 	 2.075875 	 -0.4648685000 	 -2.3992470000 
545.60 	 224.9988000 	 2.075875 	 -0.4682509000 	 -2.4017680000 
545.80 	 224.9908000 	 2.075875 	 -0.4648749000 	 -2.3993180000 
546.00 	 224.9797000 	 2.075875 	 -0.4680538000 	 -2.4018670000 
546.20 	 224.9718000 	 2.075875 	 -0.4645443000 	 -2.3994030000 
546.40 	 224.9591000 	 2.075875 	 -0.4676723000 	 -2.4015430000 
546.60 	 224.9559000 	 2.075875 	 -0.4644934000 	 -2.3995530000 
546.80 	 224.9559000 	 2.075875 	 -0.4671892000 	 -2.4014950000 
547.00 	 224.9511000 	 2.075900 	 -0.4635906000 	 -2.3997090000 
547.20 	 224.9559000 	 2.075950 	 -0.4654566000 	 -2.4011010000 
547.40 	 224.9511000 	 2.076000 	 -0.4621538000 	 -2.4001190000 
547.60 	 224.9511000 	 2.076025 	 -0.4639244000 	 -2.4013390000 
547.80 	 224.9479000 	 2.076050 	 -0.4622173000 	 -2.4001440000 
548.00 	 224.9479000 	 2.076100 	 -0.4638004000 	 -2.4011200000 
548.20 	 224.9447000 	 2.076150 	 -0.4614353000 	 -2.4001380000 
548.40 	 224.9447000 	 2.076175 	 -0.4645475000 	 -2.4011580000 
548.60 	 224.9447000 	 2.076225 	 -0.4617659000 	 -2.4000260000 
548.80 	 224.9479000 	 2.076250 	 -0.4643885000 	 -2.4011390000 
549.00 	 224.9559000 	 2.076300 	 -0.4623667000 	 -2.4002900000 
549.20 	 224.9606000 	 2.076325 	 -0.4638163000 	 -2.4009070000 
549.40 	 224.9718000 	 2.076375 	 -0.4616610000 	 -2.4005860000 
549.60 	 224.9829000 	 2.076400 	 -0.4623922000 	 -2.4005600000 
549.80 	 224.9924000 	 2.076375 	 -0.4648622000 	 -2.4005100000 
550.00 	 224.9988000 	 2.076375 	 -0.4659049000 	 -2.4007920000 
550.20 	 225.0083000 	 2.076375 	 -0.4655266000 	 -2.4007030000 
550.40 	 225.0147000 	 2.076375 	 -0.4659812000 	 -2.4006180000 
550.60 	 225.0226000 	 2.076375 	 -0.4643059000 	 -2.4009640000 
550.80 	 225.0306000 	 2.076375 	 -0.4644934000 	 -2.4003220000 
551.00 	 225.0385000 	 2.076375 	 -0.4652055000 	 -2.4009290000 
551.20 	 225.0465000 	 2.076375 	 -0.4656092000 	 -2.4004650000 
551.40 	 225.0544000 	 2.076375 	 -0.4626211000 	 -2.4009960000 
551.60 	 225.0576000 	 2.076375 	 -0.4658922000 	 -2.4005600000 
551.80 	 225.0624000 	 2.076325 	 -0.4661306000 	 -2.4011010000 
552.00 	 225.0656000 	 2.076250 	 -0.4658985000 	 -2.4001150000 
552.20 	 225.0703000 	 2.076200 	 -0.4661655000 	 -2.4013900000 
552.40 	 225.0656000 	 2.076150 	 -0.4654566000 	 -2.3999850000 
552.60 	 225.0656000 	 2.076100 	 -0.4664421000 	 -2.4014350000 
552.80 	 225.0624000 	 2.076050 	 -0.4651483000 	 -2.3997780000 
553.00 	 225.0576000 	 2.076000 	 -0.4663976000 	 -2.4016410000 
553.20 	 225.0528000 	 2.075975 	 -0.4651165000 	 -2.3997310000 
553.40 	 225.0449000 	 2.075925 	 -0.4668458000 	 -2.4017840000 
553.60 	 225.0354000 	 2.075900 	 -0.4654249000 	 -2.3995210000 
553.80 	 225.0226000 	 2.075875 	 -0.4673513000 	 -2.4019240000 
554.00 	 225.0131000 	 2.075850 	 -0.4654980000 	 -2.3996320000 
554.20 	 225.0036000 	 2.075875 	 -0.4676628000 	 -2.4019430000 
554.40 	 224.9956000 	 2.075875 	 -0.4655552000 	 -2.3994890000 
554.60 	 224.9908000 	 2.075875 	 -0.4676374000 	 -2.4019530000 
554.80 	 224.9877000 	 2.075875 	 -0.4652278000 	 -2.3993400000 
555.00 	 224.9829000 	 2.075875 	 -0.4680824000 	 -2.4020290000 
555.20 	 224.9797000 	 2.075875 	 -0.4649703000 	 -2.3991170000 
555.40 	 224.9797000 	 2.075875 	 -0.4682032000 	 -2.4022990000 
555.60 	 224.9765000 	 2.075875 	 -0.4647986000 	 -2.3990440000 
555.80 	 224.9749000 	 2.075875 	 -0.4677550000 	 -2.4022710000 
556.00 	 224.9749000 	 2.075875 	 -0.4642582000 	 -2.3989650000 
556.20 	 224.9718000 	 2.075875 	 -0.4683717000 	 -2.4024330000 
556.40 	 224.9718000 	 2.075875 	 -0.4644680000 	 -2.3989040000 
556.60 	 224.9718000 	 2.075875 	 -0.4683399000 	 -2.4024770000 
556.80 	 224.9734000 	 2.075900 	 -0.4644330000 	 -2.3989840000 
557.00 	 224.9749000 	 2.075925 	 -0.4681810000 	 -2.4024360000 
557.20 	 224.9797000 	 2.075925 	 -0.4643122000 	 -2.3988370000 
557.40 	 224.9749000 	 2.075975 	 -0.4678281000 	 -2.4024990000 
557.60 	 224.9749000 	 2.075975 	 -0.4639085000 	 -2.3989390000 
557.80 	 224.9734000 	 2.076000 	 -0.4675516000 	 -2.4023600000 
558.00 	 224.9718000 	 2.076025 	 -0.4638386000 	 -2.3990630000 
558.20 	 224.9670000 	 2.076025 	 -0.4678726000 	 -2.4024610000 
558.40 	 224.9638000 	 2.076050 	 -0.4639944000 	 -2.3989680000 
558.60 	 224.9591000 	 2.076100 	 -0.4679902000 	 -2.4023720000 
558.80 	 224.9543000 	 2.076125 	 -0.4639784000 	 -2.3989550000 
559.00 	 224.9511000 	 2.076150 	 -0.4678694000 	 -2.4023030000 
559.20 	 224.9511000 	 2.076200 	 -0.4641024000 	 -2.3991780000 
559.40 	 224.9511000 	 2.076225 	 -0.4680856000 	 -2.4022290000 
559.60 	 224.9511000 	 2.076275 	 -0.4644489000 	 -2.3991490000 
559.80 	 224.9511000 	 2.076300 	 -0.4682636000 	 -2.4021940000 
560.00 	 224.9511000 	 2.076350 	 -0.4645125000 	 -2.3991900000 
560.20 	 224.9511000 	 2.076400 	 -0.4677963000 	 -2.4020230000 
560.40 	 224.9479000 	 2.076425 	 -0.4639848000 	 -2.3993110000 
560.60 	 224.9479000 	 2.076475 	 -0.4674625000 	 -2.4018700000 
560.80 	 224.9479000 	 2.076500 	 -0.4642137000 	 -2.3994000000 
561.00 	 224.9479000 	 2.076550 	 -0.4679140000 	 -2.4019750000 
561.20 	 224.9495000 	 2.076600 	 -0.4648177000 	 -2.3996230000 
561.40 	 224.9511000 	 2.076625 	 -0.4680347000 	 -2.4019530000 
561.60 	 224.9591000 	 2.076675 	 -0.4647287000 	 -2.3995780000 
561.80 	 224.9638000 	 2.076700 	 -0.4683908000 	 -2.4018160000 
562.00 	 224.9670000 	 2.076725 	 -0.4651228000 	 -2.3995460000 
562.20 	 224.9749000 	 2.076750 	 -0.4679489000 	 -2.4017360000 
562.40 	 224.9829000 	 2.076750 	 -0.4651070000 	 -2.3994130000 
562.60 	 224.9908000 	 2.076800 	 -0.4681047000 	 -2.4017460000 
562.80 	 224.9988000 	 2.076775 	 -0.4659239000 	 -2.3995240000 
563.00 	 225.0052000 	 2.076775 	 -0.4688994000 	 -2.4020670000 
563.20 	 225.0115000 	 2.076775 	 -0.4659303000 	 -2.3998480000 
563.40 	 225.0147000 	 2.076775 	 -0.4690361000 	 -2.4021150000 
563.60 	 225.0179000 	 2.076775 	 -0.4657936000 	 -2.3998550000 
563.80 	 225.0226000 	 2.076775 	 -0.4686387000 	 -2.4020960000 
564.00 	 225.0226000 	 2.076775 	 -0.4659430000 	 -2.4001090000 
564.20 	 225.0258000 	 2.076775 	 -0.4686197000 	 -2.4018220000 
564.40 	 225.0306000 	 2.076775 	 -0.4663881000 	 -2.4004430000 
564.60 	 225.0306000 	 2.076775 	 -0.4682001000 	 -2.4016090000 
564.80 	 225.0338000 	 2.076775 	 -0.4665915000 	 -2.4005670000 
565.00 	 225.0385000 	 2.076775 	 -0.4682096000 	 -2.4014690000 
565.20 	 225.0385000 	 2.076725 	 -0.4667950000 	 -2.4007070000 
565.40 	 225.0385000 	 2.076700 	 -0.4676310000 	 -2.4011010000 
565.60 	 225.0338000 	 2.076650 	 -0.4671542000 	 -2.4011640000 
565.80 	 225.0306000 	 2.076625 	 -0.4677931000 	 -2.4008370000 
566.00 	 225.0258000 	 2.076625 	 -0.4670906000 	 -2.4010400000 
566.20 	 225.0242000 	 2.076600 	 -0.4673195000 	 -2.4007190000 
566.40 	 225.0258000 	 2.076575 	 -0.4672972000 	 -2.4014060000 
566.60 	 225.0258000 	 2.076575 	 -0.4674339000 	 -2.4005250000 
566.80 	 225.0258000 	 2.076550 	 -0.4673799000 	 -2.4015430000 
567.00 	 225.0258000 	 2.076525 	 -0.4668935000 	 -2.4004240000 
567.20 	 225.0226000 	 2.076500 	 -0.4674307000 	 -2.4014950000 
567.40 	 225.0179000 	 2.076475 	 -0.4666551000 	 -2.4002840000 
567.60 	 225.0147000 	 2.076450 	 -0.4678249000 	 -2.4016830000 
567.80 	 225.0147000 	 2.076475 	 -0.4665597000 	 -2.4000930000 
568.00 	 225.0115000 	 2.076475 	 -0.4675293000 	 -2.4018190000 
568.20 	 225.0067000 	 2.076475 	 -0.4663181000 	 -2.4001660000 
568.40 	 225.0036000 	 2.076475 	 -0.4679489000 	 -2.4022100000 
568.60 	 224.9988000 	 2.076475 	 -0.4659398000 	 -2.3996420000 
568.80 	 224.9956000 	 2.076475 	 -0.4684862000 	 -2.4025600000 
569.00 	 224.9908000 	 2.076475 	 -0.4653390000 	 -2.3993180000 
569.20 	 224.9908000 	 2.076475 	 -0.4684385000 	 -2.4027130000 
569.40 	 224.9877000 	 2.076475 	 -0.4649639000 	 -2.3993210000 
569.60 	 224.9877000 	 2.076475 	 -0.4685847000 	 -2.4026970000 
569.80 	 224.9893000 	 2.076475 	 -0.4649226000 	 -2.3993940000 
570.00 	 224.9877000 	 2.076475 	 -0.4686578000 	 -2.4027860000 
570.20 	 224.9877000 	 2.076475 	 -0.4648367000 	 -2.3993940000 
570.40 	 224.9877000 	 2.076475 	 -0.4685465000 	 -2.4027380000 
570.60 	 224.9877000 	 2.076475 	 -0.4646524000 	 -2.3993110000 
570.80 	 224.9877000 	 2.076475 	 -0.4651610000 	 -2.4026780000 
571.00 	 224.9877000 	 2.076475 	 -0.4587491000 	 -2.3990380000 
571.20 	 224.9829000 	 2.076475 	 -0.4642995000 	 -2.4029000000 
571.40 	 224.9829000 	 2.076475 	 -0.4631996000 	 -2.3990790000 
571.60 	 224.9797000 	 2.076475 	 -0.4676565000 	 -2.4029000000 
571.80 	 224.9734000 	 2.076475 	 -0.4636097000 	 -2.3991360000 
572.00 	 224.9718000 	 2.076475 	 -0.4678567000 	 -2.4028940000 
572.20 	 224.9670000 	 2.076525 	 -0.4632823000 	 -2.3992160000 
572.40 	 224.9670000 	 2.076525 	 -0.4673386000 	 -2.4030140000 
572.60 	 224.9638000 	 2.076550 	 -0.4636033000 	 -2.3993210000 
572.80 	 224.9670000 	 2.076575 	 -0.4655234000 	 -2.4027440000 
573.00 	 224.9670000 	 2.076600 	 -0.4611015000 	 -2.3993620000 
573.20 	 224.9702000 	 2.076625 	 -0.4638831000 	 -2.4026840000 
573.40 	 224.9749000 	 2.076650 	 -0.4614353000 	 -2.3995970000 
573.60 	 224.9749000 	 2.076675 	 -0.4654980000 	 -2.4024490000 
573.80 	 224.9749000 	 2.076675 	 -0.4600143000 	 -2.3997470000 
574.00 	 224.9749000 	 2.076700 	 -0.4640738000 	 -2.4024040000 
574.20 	 224.9670000 	 2.076725 	 -0.4625861000 	 -2.3998390000 
574.40 	 224.9654000 	 2.076750 	 -0.4669158000 	 -2.4024330000 
574.60 	 224.9591000 	 2.076775 	 -0.4633617000 	 -2.3998520000 
574.80 	 224.9559000 	 2.076800 	 -0.4674244000 	 -2.4020700000 
575.00 	 224.9559000 	 2.076825 	 -0.4645888000 	 -2.3996990000 
575.20 	 224.9559000 	 2.076850 	 -0.4676914000 	 -2.4022740000 
575.40 	 224.9559000 	 2.076900 	 -0.4648145000 	 -2.3998800000 
575.60 	 224.9559000 	 2.076925 	 -0.4682255000 	 -2.4021020000 
575.80 	 224.9559000 	 2.076950 	 -0.4656537000 	 -2.3999530000 
576.00 	 224.9527000 	 2.077000 	 -0.4685148000 	 -2.4019590000 
576.20 	 224.9559000 	 2.077025 	 -0.4656442000 	 -2.4001190000 
576.40 	 224.9559000 	 2.077050 	 -0.4681015000 	 -2.4018860000 
576.60 	 224.9559000 	 2.077075 	 -0.4641596000 	 -2.4002040000 
576.80 	 224.9591000 	 2.077100 	 -0.4619726000 	 -2.4017940000 
577.00 	 224.9670000 	 2.077150 	 -0.4654535000 	 -2.4002520000 
577.20 	 224.9718000 	 2.077150 	 -0.4662768000 	 -2.4016570000 
577.40 	 224.9797000 	 2.077200 	 -0.4630629000 	 -2.4002740000 
577.60 	 224.9829000 	 2.077175 	 -0.4666519000 	 -2.4015520000 
577.80 	 224.9893000 	 2.077200 	 -0.4651483000 	 -2.4004520000 
578.00 	 224.9956000 	 2.077200 	 -0.4671065000 	 -2.4016030000 
578.20 	 224.9988000 	 2.077250 	 -0.4652151000 	 -2.4007770000 
578.40 	 225.0067000 	 2.077225 	 -0.4661433000 	 -2.4011930000 
578.60 	 225.0099000 	 2.077225 	 -0.4633967000 	 -2.4011680000 
578.80 	 225.0115000 	 2.077225 	 -0.4641438000 	 -2.4011010000 
579.00 	 225.0147000 	 2.077225 	 -0.4631964000 	 -2.4011960000 
579.20 	 225.0179000 	 2.077225 	 -0.4640675000 	 -2.4010120000 
579.40 	 225.0226000 	 2.077225 	 -0.4630724000 	 -2.4013200000 
579.60 	 225.0274000 	 2.077225 	 -0.4639944000 	 -2.4009770000 
579.80 	 225.0306000 	 2.077225 	 -0.4634348000 	 -2.4013140000 
580.00 	 225.0306000 	 2.077225 	 -0.4634508000 	 -2.4007320000 
580.20 	 225.0258000 	 2.077225 	 -0.4635111000 	 -2.4016190000 
580.40 	 225.0226000 	 2.077200 	 -0.4624494000 	 -2.4001980000 
580.60 	 225.0179000 	 2.077175 	 -0.4637146000 	 -2.4022510000 
580.80 	 225.0147000 	 2.077175 	 -0.4626179000 	 -2.3998990000 
581.00 	 225.0131000 	 2.077175 	 -0.4639403000 	 -2.4023150000 
581.20 	 225.0147000 	 2.077150 	 -0.4620361000 	 -2.3999500000 
581.40 	 225.0115000 	 2.077125 	 -0.4643694000 	 -2.4026080000 
581.60 	 225.0115000 	 2.077125 	 -0.4618645000 	 -2.3995650000 
581.80 	 225.0115000 	 2.077125 	 -0.4640865000 	 -2.4025980000 
582.00 	 225.0067000 	 2.077125 	 -0.4614385000 	 -2.3996160000 
582.20 	 225.0067000 	 2.077125 	 -0.4641088000 	 -2.4026870000 
582.40 	 225.0036000 	 2.077125 	 -0.4614893000 	 -2.3995020000 
582.60 	 225.0052000 	 2.077125 	 -0.4643885000 	 -2.4027510000 
582.80 	 224.9988000 	 2.077100 	 -0.4614576000 	 -2.3994350000 
583.00 	 224.9956000 	 2.077125 	 -0.4643313000 	 -2.4028270000 
583.20 	 224.9908000 	 2.077125 	 -0.4604403000 	 -2.3992030000 
583.40 	 224.9908000 	 2.077125 	 -0.4636224000 	 -2.4027920000 
583.60 	 224.9877000 	 2.077125 	 -0.4609140000 	 -2.3993050000 
583.80 	 224.9829000 	 2.077125 	 -0.4646079000 	 -2.4027660000 
584.00 	 224.9877000 	 2.077125 	 -0.4610538000 	 -2.3993240000 
584.20 	 224.9877000 	 2.077125 	 -0.4651610000 	 -2.4027760000 
584.40 	 224.9877000 	 2.077125 	 -0.4614607000 	 -2.3992790000 
584.60 	 224.9877000 	 2.077125 	 -0.4651388000 	 -2.4027980000 
584.80 	 224.9877000 	 2.077125 	 -0.4611715000 	 -2.3992250000 
585.00 	 224.9877000 	 2.077125 	 -0.4650911000 	 -2.4028020000 
585.20 	 224.9829000 	 2.077125 	 -0.4612541000 	 -2.3992570000 
585.40 	 224.9813000 	 2.077125 	 -0.4652246000 	 -2.4029410000 
585.60 	 224.9797000 	 2.077125 	 -0.4612223000 	 -2.3993210000 
585.80 	 224.9749000 	 2.077150 	 -0.4651165000 	 -2.4027320000 
586.00 	 224.9718000 	 2.077175 	 -0.4609426000 	 -2.3992630000 
586.20 	 224.9670000 	 2.077175 	 -0.4648685000 	 -2.4028330000 
586.40 	 224.9638000 	 2.077200 	 -0.4609044000 	 -2.3994890000 
586.60 	 224.9638000 	 2.077225 	 -0.4650593000 	 -2.4028520000 
586.80 	 224.9606000 	 2.077275 	 -0.4609394000 	 -2.3994540000 
587.00 	 224.9638000 	 2.077300 	 -0.4648844000 	 -2.4027000000 
587.20 	 224.9638000 	 2.077325 	 -0.4607709000 	 -2.3995180000 
587.40 	 224.9638000 	 2.077350 	 -0.4647986000 	 -2.4025820000 
587.60 	 224.9638000 	 2.077400 	 -0.4614671000 	 -2.3996420000 
587.80 	 224.9638000 	 2.077425 	 -0.4651737000 	 -2.4023690000 
588.00 	 224.9638000 	 2.077450 	 -0.4614957000 	 -2.3996670000 
588.20 	 224.9591000 	 2.077475 	 -0.4653803000 	 -2.4021370000 
588.40 	 224.9591000 	 2.077500 	 -0.4622682000 	 -2.3999630000 
588.60 	 224.9591000 	 2.077550 	 -0.4647859000 	 -2.4019840000 
588.80 	 224.9591000 	 2.077575 	 -0.4622269000 	 -2.4002550000 
589.00 	 224.9670000 	 2.077600 	 -0.4648081000 	 -2.4017810000 
589.20 	 224.9734000 	 2.077650 	 -0.4627037000 	 -2.4002840000 
589.40 	 224.9797000 	 2.077625 	 -0.4655202000 	 -2.4017330000 
589.60 	 224.9893000 	 2.077650 	 -0.4622618000 	 -2.4010780000 
589.80 	 224.9972000 	 2.077675 	 -0.4650370000 	 -2.4023120000 
590.00 	 225.0036000 	 2.077700 	 -0.4631519000 	 -2.4010590000 
590.20 	 225.0115000 	 2.077675 	 -0.4646524000 	 -2.4022800000 
590.40 	 225.0179000 	 2.077675 	 -0.4628690000 	 -2.4014380000 
590.60 	 225.0242000 	 2.077675 	 -0.4646429000 	 -2.4021590000 
590.80 	 225.0258000 	 2.077675 	 -0.4626560000 	 -2.4015360000 
591.00 	 225.0306000 	 2.077675 	 -0.4642296000 	 -2.4018410000 
591.20 	 225.0306000 	 2.077675 	 -0.4629485000 	 -2.4015870000 
591.40 	 225.0306000 	 2.077675 	 -0.4642423000 	 -2.4016830000 
591.60 	 225.0306000 	 2.077675 	 -0.4628245000 	 -2.4019370000 
591.80 	 225.0306000 	 2.077625 	 -0.4634031000 	 -2.4013680000 
592.00 	 225.0258000 	 2.077625 	 -0.4622714000 	 -2.4019840000 
592.20 	 225.0258000 	 2.077600 	 -0.4625511000 	 -2.4012980000 
592.40 	 225.0258000 	 2.077575 	 -0.4621633000 	 -2.4021080000 
592.60 	 225.0258000 	 2.077550 	 -0.4620679000 	 -2.4012950000 
592.80 	 225.0258000 	 2.077525 	 -0.4626465000 	 -2.4022580000 
593.00 	 225.0226000 	 2.077525 	 -0.4619503000 	 -2.4009800000 
593.20 	 225.0179000 	 2.077500 	 -0.4673767000 	 -2.4024710000 
593.40 	 225.0163000 	 2.077475 	 -0.4668999000 	 -2.4010850000 
593.60 	 225.0147000 	 2.077475 	 -0.4674371000 	 -2.4022670000 
593.80 	 225.0115000 	 2.077475 	 -0.4667791000 	 -2.4009160000 
594.00 	 225.0115000 	 2.077475 	 -0.4678059000 	 -2.4024800000 
594.20 	 225.0115000 	 2.077475 	 -0.4665852000 	 -2.4008430000 
594.40 	 225.0067000 	 2.077475 	 -0.4681142000 	 -2.4029510000 
594.60 	 225.0067000 	 2.077475 	 -0.4662132000 	 -2.4004810000 
594.80 	 225.0036000 	 2.077475 	 -0.4683781000 	 -2.4031130000 
595.00 	 224.9988000 	 2.077475 	 -0.4659525000 	 -2.4001980000 
595.20 	 224.9988000 	 2.077475 	 -0.4687309000 	 -2.4033010000 
595.40 	 224.9972000 	 2.077475 	 -0.4659208000 	 -2.4001190000 
595.60 	 224.9956000 	 2.077475 	 -0.4688867000 	 -2.4033130000 
595.80 	 224.9988000 	 2.077475 	 -0.4657809000 	 -2.4001000000 
596.00 	 224.9956000 	 2.077475 	 -0.4688040000 	 -2.4034950000 
596.20 	 224.9956000 	 2.077475 	 -0.4658445000 	 -2.4001470000 
596.40 	 224.9956000 	 2.077475 	 -0.4689725000 	 -2.4033860000 
596.60 	 224.9956000 	 2.077475 	 -0.4656156000 	 -2.3998930000 
596.80 	 224.9908000 	 2.077475 	 -0.4689789000 	 -2.4034880000 
597.00 	 224.9877000 	 2.077475 	 -0.4656029000 	 -2.3999760000 
597.20 	 224.9877000 	 2.077475 	 -0.4692332000 	 -2.4035390000 
597.40 	 224.9877000 	 2.077475 	 -0.4656029000 	 -2.3998200000 
597.60 	 224.9877000 	 2.077475 	 -0.4694494000 	 -2.4036470000 
597.80 	 224.9829000 	 2.077475 	 -0.4654757000 	 -2.3997880000 
598.00 	 224.9829000 	 2.077475 	 -0.4696337000 	 -2.4036280000 
598.20 	 224.9797000 	 2.077475 	 -0.4653963000 	 -2.3997660000 
598.40 	 224.9797000 	 2.077475 	 -0.4695415000 	 -2.4037430000 
598.60 	 224.9797000 	 2.077475 	 -0.4653931000 	 -2.3998070000 
598.80 	 224.9797000 	 2.077475 	 -0.4696306000 	 -2.4035870000 
599.00 	 224.9749000 	 2.077475 	 -0.4652882000 	 -2.3997810000 
599.20 	 224.9749000 	 2.077475 	 -0.4695988000 	 -2.4038030000 
599.40 	 224.9718000 	 2.077500 	 -0.4654185000 	 -2.3997530000 
599.60 	 224.9718000 	 2.077525 	 -0.4697577000 	 -2.4037740000 
599.80 	 224.9670000 	 2.077550 	 -0.4654789000 	 -2.3996670000 
600.00 	 224.9638000 	 2.077575 	 -0.4697863000 	 -2.4034500000 
600.20 	 224.9638000 	 2.077600 	 -0.4654153000 	 -2.3997280000 
600.40 	 224.9606000 	 2.077625 	 -0.4697832000 	 -2.4037140000 
600.60 	 224.9591000 	 2.077650 	 -0.4655043000 	 -2.3997690000 
600.80 	 224.9591000 	 2.077675 	 -0.4696337000 	 -2.4037140000 
601.00 	 224.9591000 	 2.077725 	 -0.4655202000 	 -2.3997370000 
601.20 	 224.9591000 	 2.077750 	 -0.4697641000 	 -2.4036120000 
601.40 	 224.9559000 	 2.077775 	 -0.4657141000 	 -2.3998960000 
601.60 	 224.9511000 	 2.077800 	 -0.4698245000 	 -2.4037200000 
601.80 	 224.9511000 	 2.077850 	 -0.4657237000 	 -2.3997590000 
602.00 	 224.9559000 	 2.077875 	 -0.4699993000 	 -2.4036880000 
602.20 	 224.9591000 	 2.077900 	 -0.4657904000 	 -2.3997690000 
602.40 	 224.9638000 	 2.077950 	 -0.4700025000 	 -2.4035930000 
602.60 	 224.9718000 	 2.077975 	 -0.4657364000 	 -2.3999120000 
602.80 	 224.9718000 	 2.078000 	 -0.4700565000 	 -2.4034720000 
603.00 	 224.9765000 	 2.078000 	 -0.4657809000 	 -2.3999820000 
603.20 	 224.9797000 	 2.078025 	 -0.4701614000 	 -2.4036850000 
603.40 	 224.9829000 	 2.078050 	 -0.4658190000 	 -2.3999280000 
603.60 	 224.9877000 	 2.078025 	 -0.4701424000 	 -2.4038980000 
603.80 	 224.9956000 	 2.078025 	 -0.4659335000 	 -2.4002870000 
604.00 	 224.9988000 	 2.078025 	 -0.4700247000 	 -2.4038160000 
604.20 	 225.0052000 	 2.078025 	 -0.4659685000 	 -2.4003820000 
604.40 	 225.0115000 	 2.078025 	 -0.4698785000 	 -2.4038090000 
604.60 	 225.0147000 	 2.078025 	 -0.4659971000 	 -2.4006940000 
604.80 	 225.0179000 	 2.078025 	 -0.4696560000 	 -2.4035010000 
605.00 	 225.0195000 	 2.078025 	 -0.4658667000 	 -2.4005290000 
605.20 	 225.0179000 	 2.078025 	 -0.4696051000 	 -2.4032050000 
605.40 	 225.0179000 	 2.078025 	 -0.4663754000 	 -2.4008750000 
605.60 	 225.0147000 	 2.078025 	 -0.4696592000 	 -2.4032430000 
605.80 	 225.0115000 	 2.078025 	 -0.4666201000 	 -2.4008780000 
606.00 	 225.0115000 	 2.078025 	 -0.4698404000 	 -2.4033360000 
606.20 	 225.0067000 	 2.078025 	 -0.4668776000 	 -2.4010750000 
606.40 	 225.0067000 	 2.078025 	 -0.4695193000 	 -2.4030080000 
606.60 	 225.0067000 	 2.078025 	 -0.4665756000 	 -2.4010400000 
606.80 	 225.0115000 	 2.078025 	 -0.4692300000 	 -2.4029700000 
607.00 	 225.0115000 	 2.078025 	 -0.4664294000 	 -2.4011520000 
607.20 	 225.0115000 	 2.078025 	 -0.4692364000 	 -2.4027950000 
607.40 	 225.0115000 	 2.078025 	 -0.4666265000 	 -2.4013330000 
607.60 	 225.0067000 	 2.078025 	 -0.4693794000 	 -2.4030530000 
607.80 	 225.0036000 	 2.078025 	 -0.4667886000 	 -2.4012020000 
608.00 	 224.9972000 	 2.078025 	 -0.4690170000 	 -2.4028870000 
608.20 	 224.9908000 	 2.078025 	 -0.4667568000 	 -2.4014630000 
608.40 	 224.9877000 	 2.078025 	 -0.4690393000 	 -2.4027060000 
608.60 	 224.9845000 	 2.078025 	 -0.4669730000 	 -2.4014760000 
608.80 	 224.9829000 	 2.078025 	 -0.4689789000 	 -2.4025850000 
609.00 	 224.9813000 	 2.078025 	 -0.4669221000 	 -2.4015620000 
609.20 	 224.9797000 	 2.078025 	 -0.4687754000 	 -2.4024110000 
609.40 	 224.9829000 	 2.078025 	 -0.4673322000 	 -2.4018070000 
609.60 	 224.9861000 	 2.078025 	 -0.4684798000 	 -2.4022260000 
609.80 	 224.9877000 	 2.078050 	 -0.4674339000 	 -2.4019650000 
610.00 	 224.9877000 	 2.078050 	 -0.4684448000 	 -2.4021280000 
610.20 	 224.9845000 	 2.078075 	 -0.4675134000 	 -2.4020890000 
610.40 	 224.9829000 	 2.078100 	 -0.4683399000 	 -2.4019460000 
610.60 	 224.9829000 	 2.078075 	 -0.4679616000 	 -2.4024710000 
610.80 	 224.9829000 	 2.078100 	 -0.4689121000 	 -2.4024200000 
611.00 	 224.9797000 	 2.078100 	 -0.4682732000 	 -2.4026780000 
611.20 	 224.9797000 	 2.078150 	 -0.4687437000 	 -2.4024680000 
611.40 	 224.9797000 	 2.078125 	 -0.4683526000 	 -2.4027280000 
611.60 	 224.9797000 	 2.078125 	 -0.4689980000 	 -2.4024930000 
611.80 	 224.9749000 	 2.078150 	 -0.4691347000 	 -2.4029250000 
612.00 	 224.9749000 	 2.078175 	 -0.4692364000 	 -2.4025600000 
612.20 	 224.9749000 	 2.078200 	 -0.4690584000 	 -2.4031000000 
612.40 	 224.9797000 	 2.078200 	 -0.4690298000 	 -2.4021340000 
612.60 	 224.9749000 	 2.078225 	 -0.4696051000 	 -2.4033770000 
612.80 	 224.9749000 	 2.078250 	 -0.4689249000 	 -2.4022100000 
613.00 	 224.9749000 	 2.078250 	 -0.4696751000 	 -2.4036220000 
613.20 	 224.9749000 	 2.078275 	 -0.4686801000 	 -2.4020100000 
613.40 	 224.9797000 	 2.078300 	 -0.4699802000 	 -2.4037520000 
613.60 	 224.9797000 	 2.078300 	 -0.4684035000 	 -2.4016320000 
613.80 	 224.9829000 	 2.078350 	 -0.4700502000 	 -2.4039550000 
614.00 	 224.9829000 	 2.078325 	 -0.4683177000 	 -2.4017240000 
614.20 	 224.9877000 	 2.078325 	 -0.4702059000 	 -2.4042030000 
614.40 	 224.9829000 	 2.078325 	 -0.4681778000 	 -2.4016760000 
614.60 	 224.9877000 	 2.078350 	 -0.4703744000 	 -2.4042070000 
614.80 	 224.9877000 	 2.078375 	 -0.4680602000 	 -2.4015780000 
615.00 	 224.9877000 	 2.078400 	 -0.4703935000 	 -2.4041970000 
615.20 	 224.9877000 	 2.078375 	 -0.4679934000 	 -2.4015360000 
615.40 	 224.9877000 	 2.078375 	 -0.4707305000 	 -2.4045050000 
615.60 	 224.9877000 	 2.078400 	 -0.4677709000 	 -2.4011070000 
615.80 	 224.9908000 	 2.078425 	 -0.4710960000 	 -2.4045820000 
616.00 	 224.9956000 	 2.078425 	 -0.4675802000 	 -2.4011330000 
616.20 	 224.9956000 	 2.078425 	 -0.4710897000 	 -2.4049000000 
616.40 	 224.9956000 	 2.078425 	 -0.4674721000 	 -2.4012340000 
616.60 	 224.9956000 	 2.078425 	 -0.4712677000 	 -2.4050870000 
616.80 	 224.9988000 	 2.078425 	 -0.4673862000 	 -2.4011360000 
617.00 	 224.9988000 	 2.078425 	 -0.4714394000 	 -2.4050240000 
617.20 	 224.9988000 	 2.078425 	 -0.4674371000 	 -2.4012280000 
617.40 	 225.0036000 	 2.078425 	 -0.4712232000 	 -2.4050520000 
617.60 	 225.0036000 	 2.078425 	 -0.4675611000 	 -2.4012020000 
617.80 	 225.0036000 	 2.078425 	 -0.4713154000 	 -2.4049850000 
618.00 	 225.0036000 	 2.078425 	 -0.4672400000 	 -2.4012730000 
618.20 	 225.0036000 	 2.078425 	 -0.4714203000 	 -2.4049920000 
618.40 	 225.0036000 	 2.078425 	 -0.4671606000 	 -2.4012220000 
618.60 	 225.0036000 	 2.078425 	 -0.4714394000 	 -2.4051160000 
618.80 	 225.0036000 	 2.078425 	 -0.4671987000 	 -2.4011140000 
619.00 	 225.0036000 	 2.078425 	 -0.4715315000 	 -2.4049690000 
619.20 	 225.0036000 	 2.078425 	 -0.4670779000 	 -2.4010820000 
619.40 	 225.0036000 	 2.078425 	 -0.4713154000 	 -2.4050110000 
619.60 	 225.0036000 	 2.078425 	 -0.4672623000 	 -2.4010400000 
619.80 	 225.0036000 	 2.078425 	 -0.4713917000 	 -2.4049280000 
620.00 	 224.9988000 	 2.078425 	 -0.4671796000 	 -2.4012980000 
620.20 	 224.9972000 	 2.078425 	 -0.4715315000 	 -2.4049000000 
620.40 	 224.9956000 	 2.078425 	 -0.4672114000 	 -2.4015520000 
620.60 	 224.9908000 	 2.078425 	 -0.4711660000 	 -2.4046010000 
620.80 	 224.9877000 	 2.078425 	 -0.4677836000 	 -2.4018380000 
621.00 	 224.9829000 	 2.078425 	 -0.4707654000 	 -2.4043500000 
621.20 	 224.9797000 	 2.078425 	 -0.4676279000 	 -2.4019150000 
621.40 	 224.9797000 	 2.078425 	 -0.4706987000 	 -2.4042130000 
621.60 	 224.9797000 	 2.078450 	 -0.4676215000 	 -2.4022580000 
621.80 	 224.9829000 	 2.078475 	 -0.4705048000 	 -2.4042000000 
622.00 	 224.9829000 	 2.078500 	 -0.4678186000 	 -2.4023880000 
622.20 	 224.9829000 	 2.078475 	 -0.4703045000 	 -2.4037870000 
622.40 	 224.9829000 	 2.078475 	 -0.4682573000 	 -2.4026300000 
622.60 	 224.9813000 	 2.078500 	 -0.4702663000 	 -2.4038470000 
622.80 	 224.9797000 	 2.078525 	 -0.4684130000 	 -2.4028520000 
623.00 	 224.9734000 	 2.078550 	 -0.4699993000 	 -2.4034660000 
623.20 	 224.9718000 	 2.078550 	 -0.4686991000 	 -2.4029800000 
623.40 	 224.9718000 	 2.078550 	 -0.4699898000 	 -2.4033290000 
623.60 	 224.9718000 	 2.078575 	 -0.4691537000 	 -2.4032690000 
623.80 	 224.9718000 	 2.078600 	 -0.4696909000 	 -2.4029220000 
624.00 	 224.9702000 	 2.078650 	 -0.4695479000 	 -2.4036690000 
624.20 	 224.9670000 	 2.078650 	 -0.4692777000 	 -2.4027280000 
624.40 	 224.9670000 	 2.078650 	 -0.4696528000 	 -2.4036440000 
624.60 	 224.9670000 	 2.078700 	 -0.4692777000 	 -2.4027920000 
624.80 	 224.9718000 	 2.078700 	 -0.4694780000 	 -2.4038310000 
625.00 	 224.9749000 	 2.078725 	 -0.4692173000 	 -2.4027600000 
625.20 	 224.9829000 	 2.078725 	 -0.4696401000 	 -2.4038820000 
625.40 	 224.9877000 	 2.078750 	 -0.4685879000 	 -2.4023820000 
625.60 	 224.9908000 	 2.078750 	 -0.4696719000 	 -2.4038820000 
625.80 	 224.9908000 	 2.078800 	 -0.4686038000 	 -2.4023370000 
626.00 	 224.9940000 	 2.078800 	 -0.4698149000 	 -2.4039940000 
626.20 	 224.9956000 	 2.078775 	 -0.4686991000 	 -2.4023980000 
626.40 	 225.0036000 	 2.078775 	 -0.4698245000 	 -2.4041910000 
626.60 	 225.0067000 	 2.078775 	 -0.4684035000 	 -2.4021530000 
626.80 	 225.0115000 	 2.078775 	 -0.4702314000 	 -2.4044260000 
627.00 	 225.0179000 	 2.078775 	 -0.4681460000 	 -2.4020260000 
627.20 	 225.0179000 	 2.078775 	 -0.4702091000 	 -2.4043560000 
627.40 	 225.0179000 	 2.078775 	 -0.4680029000 	 -2.4019560000 
627.60 	 225.0179000 	 2.078775 	 -0.4704317000 	 -2.4046100000 
627.80 	 225.0147000 	 2.078775 	 -0.4678154000 	 -2.4018640000 
628.00 	 225.0147000 	 2.078775 	 -0.4703712000 	 -2.4044830000 
628.20 	 225.0115000 	 2.078775 	 -0.4680920000 	 -2.4020830000 
628.40 	 225.0067000 	 2.078775 	 -0.4703140000 	 -2.4045560000 
628.60 	 225.0036000 	 2.078775 	 -0.4679743000 	 -2.4020100000 
628.80 	 225.0036000 	 2.078775 	 -0.4702345000 	 -2.4046450000 
629.00 	 224.9988000 	 2.078775 	 -0.4678663000 	 -2.4019590000 
629.20 	 224.9972000 	 2.078775 	 -0.4704666000 	 -2.4045690000 
629.40 	 224.9956000 	 2.078775 	 -0.4680952000 	 -2.4018570000 
629.60 	 224.9956000 	 2.078775 	 -0.4705811000 	 -2.4047920000 
629.80 	 224.9956000 	 2.078775 	 -0.4679871000 	 -2.4018260000 
630.00 	 224.9956000 	 2.078775 	 -0.4704412000 	 -2.4046290000 
630.20 	 224.9956000 	 2.078775 	 -0.4677804000 	 -2.4018730000 
630.40 	 224.9956000 	 2.078775 	 -0.4708290000 	 -2.4048680000 
630.60 	 224.9956000 	 2.078775 	 -0.4676755000 	 -2.4016950000 
630.80 	 224.9908000 	 2.078775 	 -0.4708258000 	 -2.4049190000 
631.00 	 224.9908000 	 2.078775 	 -0.4677328000 	 -2.4017270000 
631.20 	 224.9877000 	 2.078775 	 -0.4709657000 	 -2.4050680000 
631.40 	 224.9877000 	 2.078775 	 -0.4676692000 	 -2.4017840000 
631.60 	 224.9829000 	 2.078775 	 -0.4709657000 	 -2.4049310000 
631.80 	 224.9813000 	 2.078775 	 -0.4673894000 	 -2.4013930000 
632.00 	 224.9797000 	 2.078775 	 -0.4712009000 	 -2.4051570000 
632.20 	 224.9749000 	 2.078775 	 -0.4673004000 	 -2.4014790000 
632.40 	 224.9718000 	 2.078775 	 -0.4711151000 	 -2.4050870000 
632.60 	 224.9718000 	 2.078800 	 -0.4676215000 	 -2.4015200000 
632.80 	 224.9670000 	 2.078800 	 -0.4710452000 	 -2.4050330000 
633.00 	 224.9654000 	 2.078825 	 -0.4675484000 	 -2.4015240000 
633.20 	 224.9638000 	 2.078850 	 -0.4709403000 	 -2.4051440000 
633.40 	 224.9591000 	 2.078900 	 -0.4675643000 	 -2.4015490000 
633.60 	 224.9591000 	 2.078925 	 -0.4711278000 	 -2.4050550000 
633.80 	 224.9591000 	 2.078950 	 -0.4674657000 	 -2.4014350000 
634.00 	 224.9591000 	 2.078975 	 -0.4712518000 	 -2.4052360000 
634.20 	 224.9591000 	 2.079000 	 -0.4673418000 	 -2.4016090000 
634.40 	 224.9591000 	 2.079050 	 -0.4713663000 	 -2.4052910000 
634.60 	 224.9591000 	 2.079075 	 -0.4671446000 	 -2.4014190000 
634.80 	 224.9638000 	 2.079100 	 -0.4712900000 	 -2.4052360000 
635.00 	 224.9686000 	 2.079125 	 -0.4671955000 	 -2.4013360000 
635.20 	 224.9734000 	 2.079150 	 -0.4712645000 	 -2.4053000000 
635.40 	 224.9797000 	 2.079150 	 -0.4673195000 	 -2.4014000000 
635.60 	 224.9845000 	 2.079200 	 -0.4715029000 	 -2.4053100000 
635.80 	 224.9908000 	 2.079200 	 -0.4672432000 	 -2.4013330000 
636.00 	 224.9972000 	 2.079175 	 -0.4713122000 	 -2.4054080000 
636.20 	 225.0052000 	 2.079175 	 -0.4672495000 	 -2.4014600000 
636.40 	 225.0115000 	 2.079175 	 -0.4714171000 	 -2.4054310000 
636.60 	 225.0163000 	 2.079175 	 -0.4672559000 	 -2.4015620000 
636.80 	 225.0195000 	 2.079175 	 -0.4715665000 	 -2.4054880000 
637.00 	 225.0226000 	 2.079175 	 -0.4671637000 	 -2.4015270000 
637.20 	 225.0226000 	 2.079175 	 -0.4713663000 	 -2.4053130000 
637.40 	 225.0179000 	 2.079175 	 -0.4671446000 	 -2.4013110000 
637.60 	 225.0163000 	 2.079175 	 -0.4715315000 	 -2.4052880000 
637.80 	 225.0115000 	 2.079175 	 -0.4673100000 	 -2.4014660000 
638.00 	 225.0083000 	 2.079175 	 -0.4714616000 	 -2.4053640000 
638.20 	 225.0067000 	 2.079175 	 -0.4672146000 	 -2.4015710000 
638.40 	 225.0067000 	 2.079175 	 -0.4715475000 	 -2.4052430000 
638.60 	 225.0067000 	 2.079175 	 -0.4672591000 	 -2.4016250000 
638.80 	 225.0067000 	 2.079175 	 -0.4713217000 	 -2.4052360000 
639.00 	 225.0067000 	 2.079175 	 -0.4671574000 	 -2.4015520000 
639.20 	 225.0099000 	 2.079175 	 -0.4712963000 	 -2.4051480000 
639.40 	 225.0067000 	 2.079175 	 -0.4670970000 	 -2.4014030000 
639.60 	 225.0067000 	 2.079175 	 -0.4713599000 	 -2.4051320000 
639.80 	 225.0067000 	 2.079175 	 -0.4674053000 	 -2.4017720000 
640.00 	 225.0052000 	 2.079175 	 -0.4712963000 	 -2.4049470000 
640.20 	 225.0020000 	 2.079175 	 -0.4675102000 	 -2.4018600000 
640.40 	 224.9988000 	 2.079175 	 -0.4709117000 	 -2.4045560000 
640.60 	 224.9988000 	 2.079175 	 -0.4676819000 	 -2.4020320000 
640.80 	 224.9988000 	 2.079175 	 -0.4706923000 	 -2.4046450000 
641.00 	 224.9988000 	 2.079175 	 -0.4675452000 	 -2.4020800000 
641.20 	 224.9988000 	 2.079175 	 -0.4707686000 	 -2.4047690000 
641.40 	 224.9988000 	 2.079175 	 -0.4675007000 	 -2.4021400000 
641.60 	 224.9940000 	 2.079175 	 -0.4707241000 	 -2.4046360000 
641.80 	 224.9908000 	 2.079175 	 -0.4677423000 	 -2.4021750000 
642.00 	 224.9877000 	 2.079175 	 -0.4708608000 	 -2.4044960000 
642.20 	 224.9829000 	 2.079175 	 -0.4678027000 	 -2.4023850000 
642.40 	 224.9797000 	 2.079175 	 -0.4705175000 	 -2.4042700000 
642.60 	 224.9749000 	 2.079175 	 -0.4682255000 	 -2.4026580000 
642.80 	 224.9749000 	 2.079175 	 -0.4703172000 	 -2.4040160000 
643.00 	 224.9718000 	 2.079175 	 -0.4684258000 	 -2.4029570000 
643.20 	 224.9718000 	 2.079200 	 -0.4701519000 	 -2.4038470000 
643.40 	 224.9718000 	 2.079225 	 -0.4688772000 	 -2.4030940000 
643.60 	 224.9718000 	 2.079250 	 -0.4699103000 	 -2.4036030000 
643.80 	 224.9749000 	 2.079300 	 -0.4686928000 	 -2.4030210000 
644.00 	 224.9749000 	 2.079300 	 -0.4700216000 	 -2.4035200000 
644.20 	 224.9749000 	 2.079300 	 -0.4689821000 	 -2.4031960000 
644.40 	 224.9749000 	 2.079325 	 -0.4698753000 	 -2.4033480000 
644.60 	 224.9797000 	 2.079350 	 -0.4691696000 	 -2.4035200000 
644.80 	 224.9797000 	 2.079375 	 -0.4695892000 	 -2.4031610000 
645.00 	 224.9829000 	 2.079400 	 -0.4696147000 	 -2.4038220000 
645.20 	 224.9829000 	 2.079375 	 -0.4685593000 	 -2.4027820000 
645.40 	 224.9877000 	 2.079375 	 -0.4695479000 	 -2.4041870000 
645.60 	 224.9877000 	 2.079400 	 -0.4682541000 	 -2.4024260000 
645.80 	 224.9877000 	 2.079425 	 -0.4701010000 	 -2.4046260000 
646.00 	 224.9877000 	 2.079425 	 -0.4682541000 	 -2.4022360000 
646.20 	 224.9908000 	 2.079425 	 -0.4704285000 	 -2.4045630000 
646.40 	 224.9988000 	 2.079425 	 -0.4682414000 	 -2.4020930000 
646.60 	 225.0036000 	 2.079425 	 -0.4701424000 	 -2.4045850000 
646.80 	 225.0036000 	 2.079425 	 -0.4686578000 	 -2.4023340000 
647.00 	 225.0036000 	 2.079425 	 -0.4703363000 	 -2.4044450000 
647.20 	 225.0004000 	 2.079425 	 -0.4683908000 	 -2.4023370000 
647.40 	 224.9988000 	 2.079425 	 -0.4701551000 	 -2.4044800000 
647.60 	 224.9956000 	 2.079425 	 -0.4683431000 	 -2.4022420000 
647.80 	 224.9956000 	 2.079425 	 -0.4703617000 	 -2.4046070000 
648.00 	 224.9956000 	 2.079425 	 -0.4683717000 	 -2.4023660000 
648.20 	 224.9988000 	 2.079425 	 -0.4703236000 	 -2.4045470000 
648.40 	 224.9988000 	 2.079425 	 -0.4681015000 	 -2.4021120000 
648.60 	 224.9988000 	 2.079425 	 -0.4702155000 	 -2.4046330000 
648.80 	 224.9988000 	 2.079425 	 -0.4680061000 	 -2.4020670000 
649.00 	 224.9988000 	 2.079425 	 -0.4701773000 	 -2.4045850000 
649.20 	 224.9956000 	 2.079425 	 -0.4678917000 	 -2.4020290000 
649.40 	 224.9956000 	 2.079425 	 -0.4702377000 	 -2.4047630000 
649.60 	 224.9908000 	 2.079425 	 -0.4677836000 	 -2.4019750000 
649.80 	 224.9877000 	 2.079425 	 -0.4704189000 	 -2.4048770000 
650.00 	 224.9829000 	 2.079425 	 -0.4672400000 	 -2.4016350000 
650.20 	 224.9797000 	 2.079450 	 -0.4705842000 	 -2.4052210000 
650.40 	 224.9797000 	 2.079450 	 -0.4666646000 	 -2.4016670000 
650.60 	 224.9749000 	 2.079475 	 -0.4704571000 	 -2.4052940000 
650.80 	 224.9749000 	 2.079475 	 -0.4665661000 	 -2.4014850000 
651.00 	 224.9749000 	 2.079500 	 -0.4712518000 	 -2.4052430000 
651.20 	 224.9749000 	 2.079525 	 -0.4671542000 	 -2.4014950000 
651.40 	 224.9718000 	 2.079550 	 -0.4712168000 	 -2.4053190000 
651.60 	 224.9654000 	 2.079575 	 -0.4673290000 	 -2.4015740000 
651.80 	 224.9591000 	 2.079600 	 -0.4713281000 	 -2.4053350000 
652.00 	 224.9527000 	 2.079600 	 -0.4672241000 	 -2.4014890000 
652.20 	 224.9511000 	 2.079650 	 -0.4713853000 	 -2.4053670000 
652.40 	 224.9463000 	 2.079700 	 -0.4673163000 	 -2.4013610000 
652.60 	 224.9479000 	 2.079750 	 -0.4717127000 	 -2.4053290000 
652.80 	 224.9479000 	 2.079775 	 -0.4675579000 	 -2.4014760000 
653.00 	 224.9527000 	 2.079825 	 -0.4718176000 	 -2.4052020000 
653.20 	 224.9559000 	 2.079850 	 -0.4674085000 	 -2.4015710000 
653.40 	 224.9591000 	 2.079875 	 -0.4719194000 	 -2.4053190000 
653.60 	 224.9606000 	 2.079900 	 -0.4677296000 	 -2.4015900000 
653.80 	 224.9670000 	 2.079950 	 -0.4719893000 	 -2.4051920000 
654.00 	 224.9734000 	 2.079950 	 -0.4678440000 	 -2.4017650000 
654.20 	 224.9749000 	 2.079975 	 -0.4720275000 	 -2.4050870000 
654.40 	 224.9829000 	 2.080000 	 -0.4679648000 	 -2.4016440000 
654.60 	 224.9877000 	 2.080000 	 -0.4720815000 	 -2.4050520000 
654.80 	 224.9956000 	 2.080025 	 -0.4682700000 	 -2.4019430000 
655.00 	 224.9956000 	 2.080050 	 -0.4721832000 	 -2.4049090000 
655.20 	 224.9988000 	 2.080025 	 -0.4684162000 	 -2.4027760000 
655.40 	 225.0036000 	 2.080025 	 -0.4721133000 	 -2.4054810000 
655.60 	 225.0036000 	 2.080025 	 -0.4685434000 	 -2.4029570000 
655.80 	 225.0099000 	 2.080025 	 -0.4722500000 	 -2.4055350000 
656.00 	 225.0115000 	 2.080025 	 -0.4685751000 	 -2.4028870000 
656.20 	 225.0115000 	 2.080025 	 -0.4718113000 	 -2.4052240000 
656.40 	 225.0115000 	 2.080025 	 -0.4688962000 	 -2.4031190000 
656.60 	 225.0115000 	 2.080025 	 -0.4718526000 	 -2.4051830000 
656.80 	 225.0067000 	 2.080025 	 -0.4691792000 	 -2.4034560000 
657.00 	 225.0004000 	 2.080025 	 -0.4715475000 	 -2.4051000000 
657.20 	 224.9956000 	 2.080025 	 -0.4691982000 	 -2.4034820000 
657.40 	 224.9893000 	 2.080025 	 -0.4716015000 	 -2.4050200000 
657.60 	 224.9877000 	 2.080025 	 -0.4693222000 	 -2.4036090000 
657.80 	 224.9829000 	 2.080025 	 -0.4711978000 	 -2.4046520000 
658.00 	 224.9829000 	 2.080025 	 -0.4698213000 	 -2.4039490000 
658.20 	 224.9829000 	 2.080025 	 -0.4709721000 	 -2.4045050000 
658.40 	 224.9829000 	 2.080050 	 -0.4697355000 	 -2.4041340000 
658.60 	 224.9829000 	 2.080050 	 -0.4711564000 	 -2.4045280000 
658.80 	 224.9829000 	 2.080100 	 -0.4695924000 	 -2.4039460000 
659.00 	 224.9829000 	 2.080100 	 -0.4705334000 	 -2.4044200000 
659.20 	 224.9829000 	 2.080075 	 -0.4640261000 	 -2.4035170000 
659.40 	 224.9797000 	 2.080100 	 -0.4679839000 	 -2.4035200000 
659.60 	 224.9749000 	 2.080125 	 -0.4669031000 	 -2.4035550000 
659.80 	 224.9718000 	 2.080150 	 -0.4682128000 	 -2.4037520000 
660.00 	 224.9718000 	 2.080150 	 -0.4673322000 	 -2.4038890000 
660.20 	 224.9670000 	 2.080150 	 -0.4671097000 	 -2.4032940000 
660.40 	 224.9638000 	 2.080200 	 -0.4670779000 	 -2.4042130000 
660.60 	 224.9638000 	 2.080200 	 -0.4669507000 	 -2.4029060000 
660.80 	 224.9638000 	 2.080250 	 -0.4675229000 	 -2.4043370000 
661.00 	 224.9670000 	 2.080275 	 -0.4670747000 	 -2.4030210000 
661.20 	 224.9670000 	 2.080300 	 -0.4677264000 	 -2.4044480000 
661.40 	 224.9718000 	 2.080300 	 -0.4666360000 	 -2.4028780000 
661.60 	 224.9718000 	 2.080350 	 -0.4678281000 	 -2.4045850000 
661.80 	 224.9749000 	 2.080350 	 -0.4667409000 	 -2.4030180000 
662.00 	 224.9797000 	 2.080375 	 -0.4676565000 	 -2.4049380000 
662.20 	 224.9829000 	 2.080400 	 -0.4667632000 	 -2.4027760000 
662.40 	 224.9877000 	 2.080375 	 -0.4703108000 	 -2.4050360000 
662.60 	 224.9908000 	 2.080400 	 -0.4637527000 	 -2.4028050000 
662.80 	 224.9956000 	 2.080425 	 -0.4668999000 	 -2.4051030000 
663.00 	 224.9988000 	 2.080450 	 -0.4642105000 	 -2.4024710000 
663.20 	 225.0036000 	 2.080450 	 -0.4664516000 	 -2.4052460000 
663.40 	 225.0067000 	 2.080425 	 -0.4660257000 	 -2.4027160000 
663.60 	 225.0115000 	 2.080425 	 -0.4676024000 	 -2.4054650000 
663.80 	 225.0147000 	 2.080425 	 -0.4653072000 	 -2.4028940000 
664.00 	 225.0147000 	 2.080425 	 -0.4671955000 	 -2.4052970000 
664.20 	 225.0147000 	 2.080425 	 -0.4653676000 	 -2.4028560000 
664.40 	 225.0147000 	 2.080425 	 -0.4684830000 	 -2.4053540000 
664.60 	 225.0115000 	 2.080425 	 -0.4674848000 	 -2.4027280000 
664.80 	 225.0067000 	 2.080425 	 -0.4702918000 	 -2.4054620000 
665.00 	 225.0036000 	 2.080425 	 -0.4678631000 	 -2.4025410000 
665.20 	 224.9924000 	 2.080425 	 -0.4708036000 	 -2.4057200000 
665.40 	 224.9877000 	 2.080425 	 -0.4678758000 	 -2.4027280000 
665.60 	 224.9877000 	 2.080425 	 -0.4707146000 	 -2.4057130000 
665.80 	 224.9829000 	 2.080425 	 -0.4676183000 	 -2.4024650000 
666.00 	 224.9829000 	 2.080425 	 -0.4709435000 	 -2.4057260000 
666.20 	 224.9829000 	 2.080425 	 -0.4673640000 	 -2.4023440000 
666.40 	 224.9877000 	 2.080425 	 -0.4709689000 	 -2.4059170000 
666.60 	 224.9829000 	 2.080425 	 -0.4673608000 	 -2.4022740000 
666.80 	 224.9829000 	 2.080425 	 -0.4711119000 	 -2.4058660000 
667.00 	 224.9797000 	 2.080425 	 -0.4673958000 	 -2.4022230000 
667.20 	 224.9749000 	 2.080425 	 -0.4711405000 	 -2.4058500000 
667.40 	 224.9734000 	 2.080450 	 -0.4671987000 	 -2.4020860000 
667.60 	 224.9670000 	 2.080475 	 -0.4712772000 	 -2.4060060000 
667.80 	 224.9670000 	 2.080500 	 -0.4671383000 	 -2.4020200000 
668.00 	 224.9670000 	 2.080525 	 -0.4712868000 	 -2.4061010000 
668.20 	 224.9670000 	 2.080525 	 -0.4670334000 	 -2.4021630000 
668.40 	 224.9670000 	 2.080550 	 -0.4723358000 	 -2.4059200000 
668.60 	 224.9718000 	 2.080575 	 -0.4679044000 	 -2.4021850000 
668.80 	 224.9718000 	 2.080600 	 -0.4722246000 	 -2.4058090000 
669.00 	 224.9718000 	 2.080625 	 -0.4680761000 	 -2.4023250000 
669.20 	 224.9749000 	 2.080650 	 -0.4716555000 	 -2.4058560000 
669.40 	 224.9749000 	 2.080650 	 -0.4670652000 	 -2.4023280000 
669.60 	 224.9781000 	 2.080675 	 -0.4711374000 	 -2.4057770000 
669.80 	 224.9797000 	 2.080700 	 -0.4668363000 	 -2.4023660000 
670.00 	 224.9829000 	 2.080700 	 -0.4713313000 	 -2.4057040000 
670.20 	 224.9877000 	 2.080725 	 -0.4671383000 	 -2.4024740000 
670.40 	 224.9908000 	 2.080750 	 -0.4703013000 	 -2.4055770000 
670.60 	 224.9956000 	 2.080725 	 -0.4642550000 	 -2.4025760000 
670.80 	 224.9988000 	 2.080725 	 -0.4675961000 	 -2.4055550000 
671.00 	 225.0036000 	 2.080725 	 -0.4641120000 	 -2.4026200000 
671.20 	 225.0067000 	 2.080725 	 -0.4675420000 	 -2.4053260000 
671.40 	 225.0067000 	 2.080725 	 -0.4638640000 	 -2.4029830000 
671.60 	 225.0036000 	 2.080725 	 -0.4669984000 	 -2.4050140000 
671.80 	 225.0067000 	 2.080725 	 -0.4640993000 	 -2.4032210000 
672.00 	 225.0036000 	 2.080725 	 -0.4669539000 	 -2.4050200000 
672.20 	 225.0067000 	 2.080725 	 -0.4642137000 	 -2.4032720000 
672.40 	 225.0036000 	 2.080725 	 -0.4661433000 	 -2.4044200000 
672.60 	 224.9988000 	 2.080725 	 -0.4640611000 	 -2.4035870000 
672.80 	 224.9988000 	 2.080725 	 -0.4659557000 	 -2.4041910000 
673.00 	 224.9956000 	 2.080725 	 -0.4643949000 	 -2.4038600000 
673.20 	 224.9908000 	 2.080725 	 -0.4656855000 	 -2.4038700000 
673.40 	 224.9908000 	 2.080725 	 -0.4650434000 	 -2.4041750000 
673.60 	 224.9877000 	 2.080725 	 -0.4649893000 	 -2.4035640000 
673.80 	 224.9877000 	 2.080725 	 -0.4649194000 	 -2.4044800000 
674.00 	 224.9861000 	 2.080725 	 -0.4648018000 	 -2.4032430000 
674.20 	 224.9829000 	 2.080750 	 -0.4671637000 	 -2.4047440000 
674.40 	 224.9845000 	 2.080750 	 -0.4674053000 	 -2.4031420000 
674.60 	 224.9877000 	 2.080800 	 -0.4683367000 	 -2.4050400000 
674.80 	 224.9877000 	 2.080800 	 -0.4693031000 	 -2.4032720000 
675.00 	 224.9908000 	 2.080775 	 -0.4673513000 	 -2.4052810000 
675.20 	 224.9908000 	 2.080775 	 -0.4653740000 	 -2.4030690000 
675.40 	 224.9877000 	 2.080775 	 -0.4664866000 	 -2.4051920000 
675.60 	 224.9877000 	 2.080775 	 -0.4653676000 	 -2.4031510000 
675.80 	 224.9877000 	 2.080800 	 -0.4678313000 	 -2.4055420000 
676.00 	 224.9877000 	 2.080825 	 -0.4682764000 	 -2.4031830000 
676.20 	 224.9829000 	 2.080850 	 -0.4706478000 	 -2.4055580000 
676.40 	 224.9829000 	 2.080825 	 -0.4688962000 	 -2.4034760000 
676.60 	 224.9797000 	 2.080825 	 -0.4710802000 	 -2.4059490000 
676.80 	 224.9749000 	 2.080850 	 -0.4683685000 	 -2.4035960000 
677.00 	 224.9749000 	 2.080875 	 -0.4707050000 	 -2.4059840000 
677.20 	 224.9749000 	 2.080900 	 -0.4688899000 	 -2.4036600000 
677.40 	 224.9749000 	 2.080900 	 -0.4712772000 	 -2.4059200000 
677.60 	 224.9797000 	 2.080950 	 -0.4694907000 	 -2.4036310000 
677.80 	 224.9797000 	 2.080950 	 -0.4715411000 	 -2.4059710000 
678.00 	 224.9829000 	 2.080950 	 -0.4690266000 	 -2.4037300000 
678.20 	 224.9829000 	 2.080950 	 -0.4701296000 	 -2.4064510000 
678.40 	 224.9813000 	 2.081000 	 -0.4671828000 	 -2.4035200000 
678.60 	 224.9829000 	 2.080975 	 -0.4692682000 	 -2.4064990000 
678.80 	 224.9877000 	 2.080975 	 -0.4669507000 	 -2.4032750000 
679.00 	 224.9908000 	 2.081000 	 -0.4698563000 	 -2.4065810000 
679.20 	 224.9908000 	 2.081000 	 -0.4664803000 	 -2.4035900000 
679.40 	 224.9956000 	 2.081050 	 -0.4700057000 	 -2.4071920000 
679.60 	 224.9956000 	 2.081050 	 -0.4660288000 	 -2.4035360000 
679.80 	 224.9956000 	 2.081025 	 -0.4687850000 	 -2.4072200000 
680.00 	 224.9956000 	 2.081025 	 -0.4647128000 	 -2.4036410000 
680.20 	 224.9908000 	 2.081025 	 -0.4687214000 	 -2.4072710000 
680.40 	 224.9908000 	 2.081025 	 -0.4648399000 	 -2.4035770000 
680.60 	 224.9908000 	 2.081025 	 -0.4686896000 	 -2.4071340000 
680.80 	 224.9908000 	 2.081025 	 -0.4648018000 	 -2.4036630000 
681.00 	 224.9908000 	 2.081025 	 -0.4687150000 	 -2.4073760000 
681.20 	 224.9908000 	 2.081025 	 -0.4646429000 	 -2.4036380000 
681.40 	 224.9877000 	 2.081025 	 -0.4688009000 	 -2.4072680000 
681.60 	 224.9877000 	 2.081025 	 -0.4649957000 	 -2.4036280000 
681.80 	 224.9877000 	 2.081025 	 -0.4687405000 	 -2.4071340000 
682.00 	 224.9877000 	 2.081025 	 -0.4649607000 	 -2.4037840000 
682.20 	 224.9877000 	 2.081025 	 -0.4689566000 	 -2.4071060000 
682.40 	 224.9877000 	 2.081050 	 -0.4650084000 	 -2.4037080000 
682.60 	 224.9908000 	 2.081050 	 -0.4693349000 	 -2.4071920000 
682.80 	 224.9956000 	 2.081100 	 -0.4652500000 	 -2.4037010000 
683.00 	 224.9956000 	 2.081075 	 -0.4691029000 	 -2.4072010000 
683.20 	 224.9972000 	 2.081075 	 -0.4646111000 	 -2.4046800000 
683.40 	 224.9956000 	 2.081075 	 -0.4682732000 	 -2.4074520000 
683.60 	 224.9956000 	 2.081075 	 -0.4645793000 	 -2.4047760000 
683.80 	 224.9908000 	 2.081075 	 -0.4681810000 	 -2.4075160000 
684.00 	 224.9877000 	 2.081075 	 -0.4646269000 	 -2.4048900000 
684.20 	 224.9877000 	 2.081075 	 -0.4678758000 	 -2.4072840000 
684.40 	 224.9829000 	 2.081075 	 -0.4642232000 	 -2.4049060000 
684.60 	 224.9829000 	 2.081075 	 -0.4679235000 	 -2.4072680000 
684.80 	 224.9797000 	 2.081075 	 -0.4642010000 	 -2.4048650000 
685.00 	 224.9797000 	 2.081100 	 -0.4675420000 	 -2.4070480000 
685.20 	 224.9749000 	 2.081125 	 -0.4643091000 	 -2.4052270000 
685.40 	 224.9749000 	 2.081150 	 -0.4670493000 	 -2.4068390000 
685.60 	 224.9718000 	 2.081150 	 -0.4649544000 	 -2.4053450000 
685.80 	 224.9718000 	 2.081175 	 -0.4676024000 	 -2.4068610000 
686.00 	 224.9702000 	 2.081200 	 -0.4651260000 	 -2.4053380000 
686.20 	 224.9718000 	 2.081225 	 -0.4678472000 	 -2.4069440000 
686.40 	 224.9718000 	 2.081250 	 -0.4653486000 	 -2.4053510000 
686.60 	 224.9749000 	 2.081250 	 -0.4682064000 	 -2.4068070000 
686.80 	 224.9845000 	 2.081275 	 -0.4655997000 	 -2.4054180000 
687.00 	 224.9908000 	 2.081300 	 -0.4682764000 	 -2.4068130000 
687.20 	 224.9988000 	 2.081275 	 -0.4670525000 	 -2.4055420000 
687.40 	 225.0067000 	 2.081275 	 -0.4691982000 	 -2.4067120000 
687.60 	 225.0115000 	 2.081275 	 -0.4672209000 	 -2.4056850000 
687.80 	 225.0115000 	 2.081275 	 -0.4694176000 	 -2.4067910000 
688.00 	 225.0115000 	 2.081275 	 -0.4672019000 	 -2.4057450000 
688.20 	 225.0067000 	 2.081275 	 -0.4691633000 	 -2.4065020000 
688.40 	 225.0052000 	 2.081275 	 -0.4676056000 	 -2.4060790000 
688.60 	 225.0036000 	 2.081275 	 -0.4689662000 	 -2.4064410000 
688.80 	 224.9988000 	 2.081275 	 -0.4675484000 	 -2.4060790000 
689.00 	 224.9988000 	 2.081275 	 -0.4685593000 	 -2.4060700000 
689.20 	 224.9956000 	 2.081275 	 -0.4678154000 	 -2.4063010000 
689.40 	 224.9988000 	 2.081275 	 -0.4683876000 	 -2.4059900000 
689.60 	 224.9988000 	 2.081275 	 -0.4682382000 	 -2.4066730000 
689.80 	 224.9988000 	 2.081275 	 -0.4681555000 	 -2.4056180000 
690.00 	 224.9988000 	 2.081275 	 -0.4686705000 	 -2.4069630000 
690.20 	 224.9956000 	 2.081275 	 -0.4675897000 	 -2.4053220000 
690.40 	 224.9956000 	 2.081275 	 -0.4686928000 	 -2.4071120000 
690.60 	 224.9956000 	 2.081275 	 -0.4677423000 	 -2.4053100000 
690.80 	 224.9988000 	 2.081275 	 -0.4690266000 	 -2.4071570000 
691.00 	 225.0036000 	 2.081275 	 -0.4675706000 	 -2.4051410000 
691.20 	 225.0067000 	 2.081275 	 -0.4689789000 	 -2.4071950000 
691.40 	 225.0067000 	 2.081275 	 -0.4674816000 	 -2.4050780000 
691.60 	 225.0036000 	 2.081275 	 -0.4691442000 	 -2.4072070000 
691.80 	 225.0036000 	 2.081275 	 -0.4674657000 	 -2.4049730000 
692.00 	 225.0036000 	 2.081275 	 -0.4692078000 	 -2.4073440000 
692.20 	 224.9988000 	 2.081275 	 -0.4671001000 	 -2.4048960000 
692.40 	 224.9972000 	 2.081275 	 -0.4692999000 	 -2.4073440000 
692.60 	 224.9908000 	 2.081275 	 -0.4672273000 	 -2.4048960000 
692.80 	 224.9877000 	 2.081275 	 -0.4694144000 	 -2.4075100000 
693.00 	 224.9829000 	 2.081275 	 -0.4670461000 	 -2.4047410000 
693.20 	 224.9829000 	 2.081300 	 -0.4696242000 	 -2.4076970000 
693.40 	 224.9829000 	 2.081325 	 -0.4672718000 	 -2.4049090000 
693.60 	 224.9797000 	 2.081350 	 -0.4697990000 	 -2.4075000000 
693.80 	 224.9797000 	 2.081350 	 -0.4673322000 	 -2.4047310000 
694.00 	 224.9749000 	 2.081325 	 -0.4702981000 	 -2.4075540000 
694.20 	 224.9702000 	 2.081350 	 -0.4673958000 	 -2.4042480000 
694.40 	 224.9670000 	 2.081375 	 -0.4706510000 	 -2.4075760000 
694.60 	 224.9654000 	 2.081400 	 -0.4672845000 	 -2.4042770000 
694.80 	 224.9670000 	 2.081425 	 -0.4705429000 	 -2.4073820000 
695.00 	 224.9718000 	 2.081450 	 -0.4672686000 	 -2.4041940000 
695.20 	 224.9749000 	 2.081475 	 -0.4704412000 	 -2.4076750000 
695.40 	 224.9797000 	 2.081500 	 -0.4671478000 	 -2.4042610000 
695.60 	 224.9797000 	 2.081500 	 -0.4734230000 	 -2.4075100000 
695.80 	 224.9797000 	 2.081525 	 -0.4695479000 	 -2.4040600000 
696.00 	 224.9829000 	 2.081550 	 -0.4731782000 	 -2.4075920000 
696.20 	 224.9829000 	 2.081525 	 -0.4688517000 	 -2.4038410000 
696.40 	 224.9908000 	 2.081525 	 -0.4707527000 	 -2.4072330000 
696.60 	 224.9972000 	 2.081525 	 -0.4669317000 	 -2.4037710000 
696.80 	 225.0036000 	 2.081525 	 -0.4706255000 	 -2.4074080000 
697.00 	 225.0115000 	 2.081525 	 -0.4669698000 	 -2.4037620000 
697.20 	 225.0147000 	 2.081525 	 -0.4707305000 	 -2.4074940000 
697.40 	 225.0147000 	 2.081525 	 -0.4667250000 	 -2.4036660000 
697.60 	 225.0115000 	 2.081525 	 -0.4709435000 	 -2.4073090000 
697.80 	 225.0083000 	 2.081525 	 -0.4668713000 	 -2.4038860000 
698.00 	 225.0036000 	 2.081525 	 -0.4707941000 	 -2.4072650000 
698.20 	 224.9988000 	 2.081525 	 -0.4668109000 	 -2.4039750000 
698.40 	 224.9956000 	 2.081525 	 -0.4707559000 	 -2.4071030000 
698.60 	 224.9956000 	 2.081525 	 -0.4667918000 	 -2.4041620000 
698.80 	 224.9877000 	 2.081525 	 -0.4704539000 	 -2.4068320000 
699.00 	 224.9877000 	 2.081525 	 -0.4671606000 	 -2.4043080000 
699.20 	 224.9829000 	 2.081525 	 -0.4704475000 	 -2.4065590000 
699.40 	 224.9829000 	 2.081525 	 -0.4673322000 	 -2.4044230000 
699.60 	 224.9813000 	 2.081550 	 -0.4702791000 	 -2.4065940000 
699.80 	 224.9829000 	 2.081575 	 -0.4673767000 	 -2.4046260000 
700.00 	 224.9877000 	 2.081600 	 -0.4702950000 	 -2.4064990000 
700.20 	 224.9877000 	 2.081575 	 -0.4675484000 	 -2.4047340000 
700.40 	 224.9908000 	 2.081575 	 -0.4702727000 	 -2.4064130000 
700.60 	 224.9908000 	 2.081575 	 -0.4676374000 	 -2.4047850000 
700.80 	 224.9908000 	 2.081575 	 -0.4699771000 	 -2.4064130000 
701.00 	 224.9877000 	 2.081575 	 -0.4677359000 	 -2.4049850000 
701.20 	 224.9877000 	 2.081600 	 -0.4699230000 	 -2.4062540000 
701.40 	 224.9829000 	 2.081625 	 -0.4674339000 	 -2.4049570000 
701.60 	 224.9829000 	 2.081625 	 -0.4698245000 	 -2.4061710000 
701.80 	 224.9877000 	 2.081625 	 -0.4677931000 	 -2.4051160000 
702.00 	 224.9829000 	 2.081650 	 -0.4696051000 	 -2.4058850000 
702.20 	 224.9877000 	 2.081650 	 -0.4681492000 	 -2.4055260000 
702.40 	 224.9829000 	 2.081675 	 -0.4693540000 	 -2.4056270000 
702.60 	 224.9829000 	 2.081675 	 -0.4683240000 	 -2.4059420000 
702.80 	 224.9829000 	 2.081675 	 -0.4690329000 	 -2.4055770000 
703.00 	 224.9829000 	 2.081675 	 -0.4690266000 	 -2.4063590000 
703.20 	 224.9877000 	 2.081700 	 -0.4685974000 	 -2.4052650000 
703.40 	 224.9908000 	 2.081725 	 -0.4686674000 	 -2.4063780000 
703.60 	 224.9956000 	 2.081750 	 -0.4681333000 	 -2.4051410000 
703.80 	 224.9988000 	 2.081725 	 -0.4724661000 	 -2.4064570000 
704.00 	 225.0036000 	 2.081725 	 -0.4715888000 	 -2.4049920000 
704.20 	 225.0036000 	 2.081725 	 -0.4726823000 	 -2.4067370000 
704.40 	 225.0036000 	 2.081725 	 -0.4708608000 	 -2.4047090000 
704.60 	 225.0036000 	 2.081725 	 -0.4729780000 	 -2.4069400000 
704.80 	 224.9988000 	 2.081725 	 -0.4706701000 	 -2.4044290000 
705.00 	 224.9956000 	 2.081725 	 -0.4735056000 	 -2.4070580000 
705.20 	 224.9956000 	 2.081725 	 -0.4705969000 	 -2.4042730000 
705.40 	 224.9908000 	 2.081725 	 -0.4734389000 	 -2.4072550000 
705.60 	 224.9908000 	 2.081725 	 -0.4707146000 	 -2.4044200000 
705.80 	 224.9908000 	 2.081725 	 -0.4734930000 	 -2.4072740000 
706.00 	 224.9956000 	 2.081725 	 -0.4706796000 	 -2.4041870000 
706.20 	 224.9956000 	 2.081725 	 -0.4734421000 	 -2.4073670000 
706.40 	 224.9956000 	 2.081725 	 -0.4704126000 	 -2.4042510000 
706.60 	 224.9956000 	 2.081725 	 -0.4734071000 	 -2.4072870000 
706.80 	 224.9893000 	 2.081725 	 -0.4703077000 	 -2.4041460000 
707.00 	 224.9908000 	 2.081725 	 -0.4732800000 	 -2.4075060000 
707.20 	 224.9908000 	 2.081725 	 -0.4699930000 	 -2.4042030000 
707.40 	 224.9908000 	 2.081725 	 -0.4734198000 	 -2.4073890000 
707.60 	 224.9908000 	 2.081725 	 -0.4697672000 	 -2.4041870000 
707.80 	 224.9956000 	 2.081725 	 -0.4733880000 	 -2.4073540000 
708.00 	 224.9956000 	 2.081725 	 -0.4694684000 	 -2.4040220000 
708.20 	 224.9940000 	 2.081725 	 -0.4729017000 	 -2.4075700000 
708.40 	 224.9908000 	 2.081725 	 -0.4690711000 	 -2.4040160000 
708.60 	 224.9877000 	 2.081725 	 -0.4724566000 	 -2.4075250000 
708.80 	 224.9797000 	 2.081725 	 -0.4690011000 	 -2.4039490000 
709.00 	 224.9765000 	 2.081750 	 -0.4703808000 	 -2.4077190000 
709.20 	 224.9749000 	 2.081775 	 -0.4663086000 	 -2.4039650000 
709.40 	 224.9734000 	 2.081800 	 -0.4702632000 	 -2.4076180000 
709.60 	 224.9765000 	 2.081800 	 -0.4662927000 	 -2.4039710000 
709.80 	 224.9797000 	 2.081825 	 -0.4705556000 	 -2.4076680000 
710.00 	 224.9829000 	 2.081850 	 -0.4663785000 	 -2.4040570000 
710.20 	 224.9829000 	 2.081850 	 -0.4703490000 	 -2.4075540000 
710.40 	 224.9877000 	 2.081850 	 -0.4658572000 	 -2.4043460000 
710.60 	 224.9829000 	 2.081875 	 -0.4700693000 	 -2.4075600000 
710.80 	 224.9829000 	 2.081875 	 -0.4662450000 	 -2.4044700000 
711.00 	 224.9797000 	 2.081875 	 -0.4728476000 	 -2.4075000000 
711.20 	 224.9797000 	 2.081875 	 -0.4678249000 	 -2.4045910000 
711.40 	 224.9797000 	 2.081900 	 -0.4744276000 	 -2.4074240000 
711.60 	 224.9829000 	 2.081925 	 -0.4706097000 	 -2.4046390000 
711.80 	 224.9877000 	 2.081925 	 -0.4742209000 	 -2.4072460000 
712.00 	 224.9877000 	 2.081925 	 -0.4708417000 	 -2.4046740000 
712.20 	 224.9908000 	 2.081925 	 -0.4744212000 	 -2.4076110000 
712.40 	 224.9908000 	 2.081925 	 -0.4707750000 	 -2.4047060000 
712.60 	 224.9956000 	 2.081925 	 -0.4744402000 	 -2.4077350000 
712.80 	 224.9908000 	 2.081925 	 -0.4709530000 	 -2.4046550000 
713.00 	 224.9908000 	 2.081925 	 -0.4745325000 	 -2.4075190000 
713.20 	 224.9908000 	 2.081925 	 -0.4711755000 	 -2.4049760000 
713.40 	 224.9908000 	 2.081925 	 -0.4742940000 	 -2.4073120000 
713.60 	 224.9908000 	 2.081925 	 -0.4710802000 	 -2.4050270000 
713.80 	 224.9893000 	 2.081925 	 -0.4741796000 	 -2.4072550000 
714.00 	 224.9877000 	 2.081925 	 -0.4709689000 	 -2.4052110000 
714.20 	 224.9877000 	 2.081950 	 -0.4738077000 	 -2.4073310000 
714.40 	 224.9829000 	 2.081950 	 -0.4708449000 	 -2.4051350000 
714.60 	 224.9829000 	 2.082000 	 -0.4736010000 	 -2.4073760000 
714.80 	 224.9797000 	 2.081975 	 -0.4708640000 	 -2.4051060000 
715.00 	 224.9829000 	 2.081975 	 -0.4737028000 	 -2.4070800000 
715.20 	 224.9829000 	 2.082000 	 -0.4714108000 	 -2.4051480000 
715.40 	 224.9829000 	 2.082025 	 -0.4738649000 	 -2.4066320000 
715.60 	 224.9877000 	 2.082050 	 -0.4717636000 	 -2.4055160000 
715.80 	 224.9877000 	 2.082050 	 -0.4736837000 	 -2.4070990000 
716.00 	 224.9877000 	 2.082025 	 -0.4717954000 	 -2.4068230000 
716.20 	 224.9877000 	 2.082050 	 -0.4730543000 	 -2.4072230000 
716.40 	 224.9877000 	 2.082050 	 -0.4715157000 	 -2.4069150000 
716.60 	 224.9877000 	 2.082100 	 -0.4725011000 	 -2.4070330000 
716.80 	 224.9877000 	 2.082075 	 -0.4715697000 	 -2.4071950000 
717.00 	 224.9829000 	 2.082075 	 -0.4716396000 	 -2.4069240000 
717.20 	 224.9877000 	 2.082100 	 -0.4711024000 	 -2.4069980000 
717.40 	 224.9877000 	 2.082100 	 -0.4718399000 	 -2.4061270000 
717.60 	 224.9877000 	 2.082150 	 -0.4714966000 	 -2.4066670000 
717.80 	 224.9877000 	 2.082125 	 -0.4722214000 	 -2.4059840000 
718.00 	 224.9940000 	 2.082125 	 -0.4720116000 	 -2.4064510000 
718.20 	 224.9956000 	 2.082125 	 -0.4720306000 	 -2.4058120000 
718.40 	 224.9956000 	 2.082125 	 -0.4724121000 	 -2.4067500000 
718.60 	 225.0036000 	 2.082125 	 -0.4721006000 	 -2.4057040000 
718.80 	 225.0036000 	 2.082125 	 -0.4721546000 	 -2.4065910000 
719.00 	 225.0036000 	 2.082125 	 -0.4719861000 	 -2.4056500000 
719.20 	 225.0036000 	 2.082125 	 -0.4724026000 	 -2.4067120000 
719.40 	 225.0036000 	 2.082125 	 -0.4717954000 	 -2.4055860000 
719.60 	 224.9988000 	 2.082125 	 -0.4726887000 	 -2.4070390000 
719.80 	 224.9956000 	 2.082125 	 -0.4715665000 	 -2.4054270000 
720.00 	 224.9908000 	 2.082125 	 -0.4725997000 	 -2.4070140000 
720.20 	 224.9877000 	 2.082125 	 -0.4717413000 	 -2.4054080000 
720.40 	 224.9829000 	 2.082125 	 -0.4728031000 	 -2.4068070000 
720.60 	 224.9797000 	 2.082150 	 -0.4716047000 	 -2.4052520000 
720.80 	 224.9797000 	 2.082150 	 -0.4725361000 	 -2.4072110000 
721.00 	 224.9797000 	 2.082175 	 -0.4674212000 	 -2.4052880000 
721.20 	 224.9829000 	 2.082200 	 -0.4720465000 	 -2.4070170000 
721.40 	 224.9797000 	 2.082175 	 -0.4705143000 	 -2.4053290000 
721.60 	 224.9829000 	 2.082200 	 -0.4718081000 	 -2.4071530000 
721.80 	 224.9797000 	 2.082200 	 -0.4718781000 	 -2.4052750000 
722.00 	 224.9797000 	 2.082225 	 -0.4734039000 	 -2.4070930000 
722.20 	 224.9829000 	 2.082225 	 -0.4718749000 	 -2.4053700000 
722.40 	 224.9829000 	 2.082225 	 -0.4734961000 	 -2.4072070000 
722.60 	 224.9829000 	 2.082250 	 -0.4720052000 	 -2.4051980000 
722.80 	 224.9829000 	 2.082250 	 -0.4739603000 	 -2.4074810000 
723.00 	 224.9861000 	 2.082300 	 -0.4719353000 	 -2.4052140000 
723.20 	 224.9845000 	 2.082300 	 -0.4742082000 	 -2.4075730000 
723.40 	 224.9877000 	 2.082275 	 -0.4717859000 	 -2.4053920000 
723.60 	 224.9877000 	 2.082300 	 -0.4735947000 	 -2.4076460000 
723.80 	 224.9877000 	 2.082300 	 -0.4711088000 	 -2.4053670000 
724.00 	 224.9877000 	 2.082350 	 -0.4727491000 	 -2.4077990000 
724.20 	 224.9908000 	 2.082350 	 -0.4709689000 	 -2.4052170000 
724.40 	 224.9908000 	 2.082325 	 -0.4710579000 	 -2.4079040000 
724.60 	 224.9908000 	 2.082325 	 -0.4690138000 	 -2.4053220000 
724.80 	 224.9908000 	 2.082325 	 -0.4712073000 	 -2.4078970000 
725.00 	 224.9908000 	 2.082325 	 -0.4684893000 	 -2.4051860000 
725.20 	 224.9988000 	 2.082325 	 -0.4708417000 	 -2.4079010000 
725.40 	 225.0020000 	 2.082325 	 -0.4685720000 	 -2.4050550000 
725.60 	 225.0004000 	 2.082325 	 -0.4704920000 	 -2.4078660000 
725.80 	 224.9988000 	 2.082325 	 -0.4683908000 	 -2.4052330000 
726.00 	 224.9972000 	 2.082325 	 -0.4702950000 	 -2.4078370000 
726.20 	 224.9956000 	 2.082325 	 -0.4673704000 	 -2.4050170000 
726.40 	 224.9956000 	 2.082325 	 -0.4695129000 	 -2.4078690000 
726.60 	 224.9956000 	 2.082325 	 -0.4671542000 	 -2.4051860000 
726.80 	 224.9956000 	 2.082325 	 -0.4696337000 	 -2.4078810000 
727.00 	 224.9956000 	 2.082325 	 -0.4671160000 	 -2.4051670000 
727.20 	 224.9908000 	 2.082325 	 -0.4691887000 	 -2.4080370000 
727.40 	 224.9877000 	 2.082325 	 -0.4669158000 	 -2.4052490000 
727.60 	 224.9829000 	 2.082325 	 -0.4691092000 	 -2.4078530000 
727.80 	 224.9797000 	 2.082325 	 -0.4667219000 	 -2.4050620000 
728.00 	 224.9797000 	 2.082325 	 -0.4689471000 	 -2.4079670000 
728.20 	 224.9749000 	 2.082350 	 -0.4672909000 	 -2.4049730000 
728.40 	 224.9781000 	 2.082375 	 -0.4704507000 	 -2.4080370000 
728.60 	 224.9749000 	 2.082375 	 -0.4675738000 	 -2.4050080000 
728.80 	 224.9749000 	 2.082400 	 -0.4705588000 	 -2.4080630000 
729.00 	 224.9749000 	 2.082425 	 -0.4674594000 	 -2.4049500000 
729.20 	 224.9718000 	 2.082450 	 -0.4704507000 	 -2.4081360000 
729.40 	 224.9670000 	 2.082475 	 -0.4666964000 	 -2.4048550000 
729.60 	 224.9670000 	 2.082500 	 -0.4688326000 	 -2.4081420000 
729.80 	 224.9718000 	 2.082500 	 -0.4701869000 	 -2.4046800000 
730.00 	 224.9718000 	 2.082525 	 -0.4738649000 	 -2.4083810000 
730.20 	 224.9781000 	 2.082550 	 -0.4702981000 	 -2.4047690000 
730.40 	 224.9797000 	 2.082575 	 -0.4728826000 	 -2.4084220000 
730.60 	 224.9877000 	 2.082575 	 -0.4681873000 	 -2.4047060000 
730.80 	 224.9908000 	 2.082575 	 -0.4742495000 	 -2.4081260000 
731.00 	 224.9956000 	 2.082575 	 -0.4712168000 	 -2.4049120000 
731.20 	 224.9988000 	 2.082575 	 -0.4742273000 	 -2.4080780000 
731.40 	 225.0052000 	 2.082575 	 -0.4713758000 	 -2.4049440000 
731.60 	 225.0115000 	 2.082575 	 -0.4744307000 	 -2.4081550000 
731.80 	 225.0115000 	 2.082575 	 -0.4710928000 	 -2.4049410000 
732.00 	 225.0131000 	 2.082575 	 -0.4744689000 	 -2.4081170000 
732.20 	 225.0115000 	 2.082575 	 -0.4709848000 	 -2.4047310000 
732.40 	 225.0115000 	 2.082575 	 -0.4744784000 	 -2.4082310000 
732.60 	 225.0067000 	 2.082575 	 -0.4709307000 	 -2.4047500000 
732.80 	 225.0067000 	 2.082575 	 -0.4742750000 	 -2.4081710000 
733.00 	 225.0067000 	 2.082575 	 -0.4708576000 	 -2.4046130000 
733.20 	 225.0067000 	 2.082575 	 -0.4744434000 	 -2.4081680000 
733.40 	 225.0067000 	 2.082575 	 -0.4708481000 	 -2.4048230000 
733.60 	 225.0099000 	 2.082575 	 -0.4743322000 	 -2.4082470000 
733.80 	 225.0115000 	 2.082575 	 -0.4708830000 	 -2.4047850000 
734.00 	 225.0115000 	 2.082575 	 -0.4741637000 	 -2.4081960000 
734.20 	 225.0115000 	 2.082575 	 -0.4707368000 	 -2.4048010000 
734.40 	 225.0067000 	 2.082575 	 -0.4741319000 	 -2.4082120000 
734.60 	 225.0036000 	 2.082575 	 -0.4708290000 	 -2.4049030000 
734.80 	 224.9972000 	 2.082575 	 -0.4741510000 	 -2.4081520000 
735.00 	 224.9956000 	 2.082575 	 -0.4708672000 	 -2.4048710000 
735.20 	 224.9877000 	 2.082575 	 -0.4742018000 	 -2.4081520000 
735.40 	 224.9845000 	 2.082575 	 -0.4708195000 	 -2.4047850000 
735.60 	 224.9829000 	 2.082575 	 -0.4742845000 	 -2.4081800000 
735.80 	 224.9829000 	 2.082600 	 -0.4712900000 	 -2.4048300000 
736.00 	 224.9829000 	 2.082625 	 -0.4746214000 	 -2.4083550000 
736.20 	 224.9829000 	 2.082650 	 -0.4709339000 	 -2.4048200000 
736.40 	 224.9829000 	 2.082625 	 -0.4746087000 	 -2.4080560000 
736.60 	 224.9845000 	 2.082625 	 -0.4712454000 	 -2.4047790000 
736.80 	 224.9861000 	 2.082650 	 -0.4750887000 	 -2.4082440000 
737.00 	 224.9877000 	 2.082675 	 -0.4712296000 	 -2.4045500000 
737.20 	 224.9845000 	 2.082700 	 -0.4753685000 	 -2.4081330000 
737.40 	 224.9877000 	 2.082675 	 -0.4713186000 	 -2.4044010000 
737.60 	 224.9829000 	 2.082675 	 -0.4751968000 	 -2.4080590000 
737.80 	 224.9829000 	 2.082700 	 -0.4713726000 	 -2.4046960000 
738.00 	 224.9829000 	 2.082725 	 -0.4753049000 	 -2.4080090000 
738.20 	 224.9813000 	 2.082725 	 -0.4714394000 	 -2.4047280000 
738.40 	 224.9829000 	 2.082725 	 -0.4748567000 	 -2.4080150000 
738.60 	 224.9829000 	 2.082725 	 -0.4710356000 	 -2.4047410000 
738.80 	 224.9829000 	 2.082750 	 -0.4751587000 	 -2.4079510000 
739.00 	 224.9845000 	 2.082775 	 -0.4714680000 	 -2.4050620000 
739.20 	 224.9877000 	 2.082775 	 -0.4753971000 	 -2.4078940000 
739.40 	 224.9877000 	 2.082775 	 -0.4715093000 	 -2.4049350000 
739.60 	 224.9908000 	 2.082775 	 -0.4749902000 	 -2.4075250000 
739.80 	 224.9956000 	 2.082775 	 -0.4718812000 	 -2.4051830000 
740.00 	 224.9956000 	 2.082775 	 -0.4749457000 	 -2.4074110000 
740.20 	 225.0036000 	 2.082775 	 -0.4716873000 	 -2.4053130000 
740.40 	 225.0052000 	 2.082775 	 -0.4742400000 	 -2.4071690000 
740.60 	 225.0036000 	 2.082775 	 -0.4716714000 	 -2.4055510000 
740.80 	 225.0036000 	 2.082775 	 -0.4740079000 	 -2.4071380000 
741.00 	 224.9988000 	 2.082775 	 -0.4720211000 	 -2.4057170000 
741.20 	 224.9972000 	 2.082775 	 -0.4740588000 	 -2.4070800000 
741.40 	 224.9908000 	 2.082775 	 -0.4719003000 	 -2.4057390000 
741.60 	 224.9877000 	 2.082775 	 -0.4740365000 	 -2.4069400000 
741.80 	 224.9908000 	 2.082775 	 -0.4721896000 	 -2.4059040000 
742.00 	 224.9908000 	 2.082775 	 -0.4739126000 	 -2.4068610000 
742.20 	 224.9908000 	 2.082800 	 -0.4726442000 	 -2.4062600000 
742.40 	 224.9908000 	 2.082825 	 -0.4740969000 	 -2.4066960000 
742.60 	 224.9877000 	 2.082850 	 -0.4725583000 	 -2.4062470000 
742.80 	 224.9893000 	 2.082850 	 -0.4744021000 	 -2.4064670000 
743.00 	 224.9829000 	 2.082825 	 -0.4732164000 	 -2.4065720000 
743.20 	 224.9829000 	 2.082825 	 -0.4740969000 	 -2.4067120000 
743.40 	 224.9797000 	 2.082825 	 -0.4734834000 	 -2.4065110000 
743.60 	 224.9797000 	 2.082825 	 -0.4738680000 	 -2.4064570000 
743.80 	 224.9797000 	 2.082850 	 -0.4734993000 	 -2.4066930000 
744.00 	 224.9797000 	 2.082875 	 -0.4736741000 	 -2.4063940000 
744.20 	 224.9797000 	 2.082900 	 -0.4735216000 	 -2.4068800000 
744.40 	 224.9797000 	 2.082875 	 -0.4738331000 	 -2.4061810000 
744.60 	 224.9797000 	 2.082875 	 -0.4734675000 	 -2.4070100000 
744.80 	 224.9797000 	 2.082900 	 -0.4735883000 	 -2.4062890000 
745.00 	 224.9797000 	 2.082925 	 -0.4731115000 	 -2.4072200000 
745.20 	 224.9829000 	 2.082950 	 -0.4730097000 	 -2.4062730000 
745.40 	 224.9829000 	 2.082925 	 -0.4742590000 	 -2.4071250000 
745.60 	 224.9829000 	 2.082925 	 -0.4741128000 	 -2.4064350000 
745.80 	 224.9829000 	 2.082950 	 -0.4742209000 	 -2.4072390000 
746.00 	 224.9877000 	 2.082975 	 -0.4737568000 	 -2.4062470000 
746.20 	 224.9877000 	 2.083000 	 -0.4740842000 	 -2.4073350000 
746.40 	 224.9877000 	 2.082975 	 -0.4737441000 	 -2.4061580000 
746.60 	 224.9877000 	 2.082975 	 -0.4743608000 	 -2.4075320000 
746.80 	 224.9829000 	 2.083000 	 -0.4732323000 	 -2.4059650000 
747.00 	 224.9829000 	 2.083025 	 -0.4741001000 	 -2.4075410000 
747.20 	 224.9797000 	 2.083025 	 -0.4727300000 	 -2.4057480000 
747.40 	 224.9797000 	 2.083025 	 -0.4747327000 	 -2.4077610000 
747.60 	 224.9797000 	 2.083025 	 -0.4730988000 	 -2.4056980000 
747.80 	 224.9829000 	 2.083050 	 -0.4749203000 	 -2.4080340000 
748.00 	 224.9845000 	 2.083075 	 -0.4730097000 	 -2.4057670000 
748.20 	 224.9877000 	 2.083100 	 -0.4750824000 	 -2.4081740000 
748.40 	 224.9908000 	 2.083075 	 -0.4725488000 	 -2.4055260000 
748.60 	 224.9924000 	 2.083075 	 -0.4749552000 	 -2.4083200000 
748.80 	 224.9956000 	 2.083075 	 -0.4720465000 	 -2.4053220000 
749.00 	 224.9956000 	 2.083075 	 -0.4751078000 	 -2.4084630000 
749.20 	 224.9940000 	 2.083075 	 -0.4715315000 	 -2.4051190000 
749.40 	 224.9908000 	 2.083075 	 -0.4752731000 	 -2.4086570000 
749.60 	 224.9908000 	 2.083075 	 -0.4715665000 	 -2.4051860000 
749.80 	 224.9908000 	 2.083075 	 -0.4748217000 	 -2.4086670000 
750.00 	 224.9893000 	 2.083075 	 -0.4708767000 	 -2.4051380000 
750.20 	 224.9877000 	 2.083075 	 -0.4741955000 	 -2.4087430000 
750.40 	 224.9908000 	 2.083100 	 -0.4719798000 	 -2.4052520000 
750.60 	 224.9956000 	 2.083125 	 -0.4756800000 	 -2.4086000000 
750.80 	 224.9988000 	 2.083150 	 -0.4717922000 	 -2.4051000000 
751.00 	 225.0036000 	 2.083150 	 -0.4758517000 	 -2.4084630000 
751.20 	 225.0052000 	 2.083125 	 -0.4660034000 	 -2.4052400000 
751.40 	 225.0036000 	 2.083125 	 -0.4701964000 	 -2.4087360000 
751.60 	 225.0036000 	 2.083125 	 -0.4658604000 	 -2.4051440000 
751.80 	 224.9988000 	 2.083125 	 -0.4701582000 	 -2.4088190000 
752.00 	 224.9972000 	 2.083125 	 -0.4659398000 	 -2.4052970000 
752.20 	 224.9956000 	 2.083125 	 -0.4699167000 	 -2.4089080000 
752.40 	 224.9908000 	 2.083125 	 -0.4660670000 	 -2.4052520000 
752.60 	 224.9877000 	 2.083125 	 -0.4700247000 	 -2.4087970000 
752.80 	 224.9829000 	 2.083125 	 -0.4660511000 	 -2.4054560000 
753.00 	 224.9829000 	 2.083125 	 -0.4700629000 	 -2.4085930000 
753.20 	 224.9797000 	 2.083125 	 -0.4659462000 	 -2.4056630000 
753.40 	 224.9797000 	 2.083125 	 -0.4697895000 	 -2.4085240000 
753.60 	 224.9829000 	 2.083150 	 -0.4660384000 	 -2.4058950000 
753.80 	 224.9829000 	 2.083150 	 -0.4696083000 	 -2.4080500000 
754.00 	 224.9797000 	 2.083200 	 -0.4664612000 	 -2.4060980000 
754.20 	 224.9797000 	 2.083175 	 -0.4692523000 	 -2.4079040000 
754.40 	 224.9749000 	 2.083175 	 -0.4716047000 	 -2.4062510000 
754.60 	 224.9797000 	 2.083200 	 -0.4693381000 	 -2.4079700000 
754.80 	 224.9797000 	 2.083225 	 -0.4668427000 	 -2.4064000000 
755.00 	 224.9797000 	 2.083225 	 -0.4691378000 	 -2.4079700000 
755.20 	 224.9829000 	 2.083225 	 -0.4731369000 	 -2.4066930000 
755.40 	 224.9829000 	 2.083250 	 -0.4749711000 	 -2.4075510000 
755.60 	 224.9829000 	 2.083250 	 -0.4733181000 	 -2.4071220000 
755.80 	 224.9829000 	 2.083300 	 -0.4745928000 	 -2.4073220000 
756.00 	 224.9829000 	 2.083275 	 -0.4737504000 	 -2.4070870000 
756.20 	 224.9829000 	 2.083275 	 -0.4748090000 	 -2.4072520000 
756.40 	 224.9829000 	 2.083300 	 -0.4737727000 	 -2.4070770000 
756.60 	 224.9829000 	 2.083300 	 -0.4745642000 	 -2.4071530000 
756.80 	 224.9829000 	 2.083350 	 -0.4742146000 	 -2.4076080000 
757.00 	 224.9829000 	 2.083325 	 -0.4742336000 	 -2.4070140000 
757.20 	 224.9829000 	 2.083325 	 -0.4741096000 	 -2.4077960000 
757.40 	 224.9829000 	 2.083350 	 -0.4739412000 	 -2.4068390000 
757.60 	 224.9829000 	 2.083350 	 -0.4743926000 	 -2.4079160000 
757.80 	 224.9877000 	 2.083400 	 -0.4735279000 	 -2.4065020000 
758.00 	 224.9908000 	 2.083375 	 -0.4745134000 	 -2.4080120000 
758.20 	 224.9908000 	 2.083375 	 -0.4724471000 	 -2.4064030000 
758.40 	 224.9908000 	 2.083375 	 -0.4740143000 	 -2.4082570000 
758.60 	 224.9956000 	 2.083375 	 -0.4723612000 	 -2.4062510000 
758.80 	 224.9956000 	 2.083375 	 -0.4741096000 	 -2.4084280000 
759.00 	 224.9972000 	 2.083375 	 -0.4719798000 	 -2.4058600000 
759.20 	 225.0036000 	 2.083375 	 -0.4744720000 	 -2.4087170000 
759.40 	 225.0052000 	 2.083375 	 -0.4720529000 	 -2.4059710000 
759.60 	 225.0067000 	 2.083375 	 -0.4746246000 	 -2.4088380000 
759.80 	 225.0036000 	 2.083375 	 -0.4716269000 	 -2.4056790000 
760.00 	 225.0036000 	 2.083375 	 -0.4747105000 	 -2.4088920000 
760.20 	 224.9988000 	 2.083375 	 -0.4713313000 	 -2.4054430000 
760.40 	 224.9988000 	 2.083375 	 -0.4751396000 	 -2.4090800000 
760.60 	 224.9988000 	 2.083375 	 -0.4713122000 	 -2.4055990000 
760.80 	 225.0036000 	 2.083375 	 -0.4747613000 	 -2.4090510000 
761.00 	 224.9988000 	 2.083375 	 -0.4710706000 	 -2.4055420000 
761.20 	 224.9988000 	 2.083375 	 -0.4749902000 	 -2.4090670000 
761.40 	 224.9972000 	 2.083375 	 -0.4710134000 	 -2.4056370000 
761.60 	 224.9956000 	 2.083375 	 -0.4748026000 	 -2.4091690000 
761.80 	 224.9956000 	 2.083375 	 -0.4709753000 	 -2.4055640000 
762.00 	 224.9956000 	 2.083375 	 -0.4747359000 	 -2.4090350000 
762.20 	 224.9956000 	 2.083375 	 -0.4709307000 	 -2.4053730000 
762.40 	 224.9956000 	 2.083375 	 -0.4748662000 	 -2.4090610000 
762.60 	 224.9956000 	 2.083375 	 -0.4708417000 	 -2.4055130000 
762.80 	 224.9908000 	 2.083375 	 -0.4747423000 	 -2.4089750000 
763.00 	 224.9893000 	 2.083375 	 -0.4708862000 	 -2.4056430000 
763.20 	 224.9829000 	 2.083375 	 -0.4747709000 	 -2.4089110000 
763.40 	 224.9829000 	 2.083375 	 -0.4709180000 	 -2.4058720000 
763.60 	 224.9813000 	 2.083400 	 -0.4746977000 	 -2.4088890000 
763.80 	 224.9797000 	 2.083425 	 -0.4708481000 	 -2.4059840000 
764.00 	 224.9829000 	 2.083425 	 -0.4744021000 	 -2.4084440000 
764.20 	 224.9829000 	 2.083425 	 -0.4725615000 	 -2.4062510000 
764.40 	 224.9813000 	 2.083450 	 -0.4757786000 	 -2.4084570000 
764.60 	 224.9797000 	 2.083450 	 -0.4730288000 	 -2.4065020000 
764.80 	 224.9797000 	 2.083500 	 -0.4750538000 	 -2.4078240000 
765.00 	 224.9797000 	 2.083475 	 -0.4732037000 	 -2.4070420000 
765.20 	 224.9749000 	 2.083475 	 -0.4738935000 	 -2.4076680000 
765.40 	 224.9797000 	 2.083500 	 -0.4742114000 	 -2.4074200000 
765.60 	 224.9797000 	 2.083525 	 -0.4741923000 	 -2.4070930000 
765.80 	 224.9797000 	 2.083550 	 -0.4737727000 	 -2.4078240000 
766.00 	 224.9829000 	 2.083525 	 -0.4737377000 	 -2.4071120000 
766.20 	 224.9829000 	 2.083550 	 -0.4740461000 	 -2.4080120000 
766.40 	 224.9877000 	 2.083550 	 -0.4732609000 	 -2.4069090000 
766.60 	 224.9877000 	 2.083600 	 -0.4741541000 	 -2.4084630000 
766.80 	 224.9908000 	 2.083575 	 -0.4732195000 	 -2.4066770000 
767.00 	 224.9893000 	 2.083575 	 -0.4748249000 	 -2.4086090000 
767.20 	 224.9908000 	 2.083575 	 -0.4732037000 	 -2.4064610000 
767.40 	 224.9908000 	 2.083575 	 -0.4748440000 	 -2.4086440000 
767.60 	 224.9956000 	 2.083575 	 -0.4732355000 	 -2.4063750000 
767.80 	 224.9988000 	 2.083575 	 -0.4751746000 	 -2.4088070000 
768.00 	 224.9988000 	 2.083575 	 -0.4725138000 	 -2.4059650000 
768.20 	 225.0036000 	 2.083575 	 -0.4754988000 	 -2.4089750000 
768.40 	 224.9988000 	 2.083575 	 -0.4724503000 	 -2.4058310000 
768.60 	 224.9988000 	 2.083575 	 -0.4758421000 	 -2.4093560000 
768.80 	 224.9956000 	 2.083575 	 -0.4722436000 	 -2.4057580000 
769.00 	 224.9956000 	 2.083575 	 -0.4759121000 	 -2.4092550000 
769.20 	 224.9908000 	 2.083575 	 -0.4722055000 	 -2.4058020000 
769.40 	 224.9877000 	 2.083575 	 -0.4759598000 	 -2.4092320000 
769.60 	 224.9829000 	 2.083575 	 -0.4721133000 	 -2.4057170000 
769.80 	 224.9797000 	 2.083600 	 -0.4759725000 	 -2.4092610000 
770.00 	 224.9797000 	 2.083625 	 -0.4722214000 	 -2.4057610000 
770.20 	 224.9749000 	 2.083650 	 -0.4761473000 	 -2.4092610000 
770.40 	 224.9749000 	 2.083650 	 -0.4719988000 	 -2.4058340000 
770.60 	 224.9749000 	 2.083650 	 -0.4757659000 	 -2.4090610000 
770.80 	 224.9718000 	 2.083675 	 -0.4716301000 	 -2.4058660000 
771.00 	 224.9670000 	 2.083700 	 -0.4757404000 	 -2.4090960000 
771.20 	 224.9670000 	 2.083750 	 -0.4720338000 	 -2.4059040000 
771.40 	 224.9638000 	 2.083750 	 -0.4755402000 	 -2.4089650000 
771.60 	 224.9654000 	 2.083750 	 -0.4715888000 	 -2.4058530000 
771.80 	 224.9670000 	 2.083800 	 -0.4753526000 	 -2.4090420000 
772.00 	 224.9718000 	 2.083825 	 -0.4714743000 	 -2.4059460000 
772.20 	 224.9749000 	 2.083850 	 -0.4750315000 	 -2.4088480000 
772.40 	 224.9829000 	 2.083850 	 -0.4713440000 	 -2.4061200000 
772.60 	 224.9829000 	 2.083850 	 -0.4747295000 	 -2.4089180000 
772.80 	 224.9908000 	 2.083900 	 -0.4714489000 	 -2.4060410000 
773.00 	 224.9908000 	 2.083900 	 -0.4755592000 	 -2.4087720000 
773.20 	 224.9956000 	 2.083875 	 -0.4710611000 	 -2.4061620000 
773.40 	 224.9956000 	 2.083875 	 -0.4745579000 	 -2.4087400000 
773.60 	 224.9972000 	 2.083875 	 -0.4711819000 	 -2.4061360000 
773.80 	 225.0020000 	 2.083875 	 -0.4743195000 	 -2.4086670000 
774.00 	 225.0004000 	 2.083875 	 -0.4710674000 	 -2.4064350000 
774.20 	 225.0036000 	 2.083875 	 -0.4742400000 	 -2.4084790000 
774.40 	 225.0036000 	 2.083875 	 -0.4710960000 	 -2.4064380000 
774.60 	 225.0036000 	 2.083875 	 -0.4739984000 	 -2.4083520000 
774.80 	 224.9988000 	 2.083875 	 -0.4712009000 	 -2.4065590000 
775.00 	 224.9988000 	 2.083875 	 -0.4738394000 	 -2.4084030000 
775.20 	 224.9988000 	 2.083875 	 -0.4712168000 	 -2.4066990000 
775.40 	 224.9988000 	 2.083875 	 -0.4737949000 	 -2.4083520000 
775.60 	 224.9988000 	 2.083875 	 -0.4714680000 	 -2.4069020000 
775.80 	 224.9988000 	 2.083875 	 -0.4736423000 	 -2.4080210000 
776.00 	 224.9956000 	 2.083875 	 -0.4716047000 	 -2.4070230000 
776.20 	 224.9956000 	 2.083875 	 -0.4735947000 	 -2.4080370000 
776.40 	 224.9893000 	 2.083875 	 -0.4714775000 	 -2.4070710000 
776.60 	 224.9877000 	 2.083875 	 -0.4734930000 	 -2.4078180000 
776.80 	 224.9829000 	 2.083875 	 -0.4718622000 	 -2.4071500000 
777.00 	 224.9781000 	 2.083875 	 -0.4732736000 	 -2.4076650000 
777.20 	 224.9718000 	 2.083900 	 -0.4719225000 	 -2.4073120000 
777.40 	 224.9670000 	 2.083925 	 -0.4731814000 	 -2.4075510000 
777.60 	 224.9670000 	 2.083950 	 -0.4717509000 	 -2.4073510000 
777.80 	 224.9638000 	 2.083975 	 -0.4729970000 	 -2.4074840000 
778.00 	 224.9638000 	 2.084000 	 -0.4721355000 	 -2.4075410000 
778.20 	 224.9638000 	 2.084000 	 -0.4727968000 	 -2.4072330000 
778.40 	 224.9638000 	 2.084050 	 -0.4723040000 	 -2.4077610000 
778.60 	 224.9638000 	 2.084075 	 -0.4726410000 	 -2.4072230000 
778.80 	 224.9591000 	 2.084100 	 -0.4724948000 	 -2.4078690000 
779.00 	 224.9559000 	 2.084150 	 -0.4723136000 	 -2.4068800000 
779.20 	 224.9559000 	 2.084175 	 -0.4726315000 	 -2.4080470000 
779.40 	 224.9559000 	 2.084200 	 -0.4723549000 	 -2.4067970000 
779.60 	 224.9559000 	 2.084225 	 -0.4730002000 	 -2.4081680000 
779.80 	 224.9638000 	 2.084250 	 -0.4721642000 	 -2.4068160000 
780.00 	 224.9718000 	 2.084300 	 -0.4727904000 	 -2.4081130000 
780.20 	 224.9797000 	 2.084300 	 -0.4724185000 	 -2.4067620000 
780.40 	 224.9877000 	 2.084325 	 -0.4728031000 	 -2.4080780000 
780.60 	 224.9956000 	 2.084325 	 -0.4723485000 	 -2.4065940000 
780.80 	 225.0036000 	 2.084325 	 -0.4748503000 	 -2.4082210000 
781.00 	 225.0083000 	 2.084325 	 -0.4740810000 	 -2.4067690000 
781.20 	 225.0147000 	 2.084325 	 -0.4749966000 	 -2.4082880000 
781.40 	 225.0179000 	 2.084325 	 -0.4741923000 	 -2.4068930000 
781.60 	 225.0226000 	 2.084325 	 -0.4747677000 	 -2.4080750000 
781.80 	 225.0226000 	 2.084325 	 -0.4737854000 	 -2.4066730000 
782.00 	 225.0195000 	 2.084325 	 -0.4747423000 	 -2.4083300000 
782.20 	 225.0179000 	 2.084325 	 -0.4734103000 	 -2.4064950000 
782.40 	 225.0147000 	 2.084325 	 -0.4750538000 	 -2.4084600000 
782.60 	 225.0115000 	 2.084325 	 -0.4739507000 	 -2.4065110000 
782.80 	 225.0147000 	 2.084325 	 -0.4756609000 	 -2.4086250000 
783.00 	 225.0131000 	 2.084325 	 -0.4740175000 	 -2.4065210000 
783.20 	 225.0115000 	 2.084325 	 -0.4758008000 	 -2.4084660000 
783.40 	 225.0067000 	 2.084325 	 -0.4740461000 	 -2.4063170000 
783.60 	 225.0052000 	 2.084325 	 -0.4759598000 	 -2.4086320000 
783.80 	 224.9988000 	 2.084325 	 -0.4735915000 	 -2.4063140000 
784.00 	 224.9956000 	 2.084325 	 -0.4748949000 	 -2.4087460000 
784.20 	 224.9908000 	 2.084325 	 -0.4725838000 	 -2.4063430000 
784.40 	 224.9908000 	 2.084325 	 -0.4741255000 	 -2.4087330000 
784.60 	 224.9877000 	 2.084325 	 -0.4723485000 	 -2.4064030000 
784.80 	 224.9877000 	 2.084325 	 -0.4740715000 	 -2.4086510000 
785.00 	 224.9877000 	 2.084325 	 -0.4721578000 	 -2.4062190000 
785.20 	 224.9829000 	 2.084325 	 -0.4739761000 	 -2.4087680000 
785.40 	 224.9813000 	 2.084325 	 -0.4719162000 	 -2.4062440000 
785.60 	 224.9765000 	 2.084325 	 -0.4741605000 	 -2.4088540000 
785.80 	 224.9749000 	 2.084325 	 -0.4720116000 	 -2.4063680000 
786.00 	 224.9718000 	 2.084325 	 -0.4744021000 	 -2.4089270000 
786.20 	 224.9670000 	 2.084325 	 -0.4718717000 	 -2.4061780000 
786.40 	 224.9686000 	 2.084350 	 -0.4743131000 	 -2.4089500000 
786.60 	 224.9718000 	 2.084375 	 -0.4716110000 	 -2.4059460000 
786.80 	 224.9718000 	 2.084400 	 -0.4746819000 	 -2.4090670000 
787.00 	 224.9702000 	 2.084450 	 -0.4717604000 	 -2.4058250000 
787.20 	 224.9670000 	 2.084450 	 -0.4745102000 	 -2.4091530000 
787.40 	 224.9638000 	 2.084450 	 -0.4714394000 	 -2.4058440000 
787.60 	 224.9638000 	 2.084500 	 -0.4744562000 	 -2.4090830000 
787.80 	 224.9591000 	 2.084525 	 -0.4711691000 	 -2.4058340000 
788.00 	 224.9638000 	 2.084550 	 -0.4745102000 	 -2.4091210000 
788.20 	 224.9670000 	 2.084575 	 -0.4713694000 	 -2.4059230000 
788.40 	 224.9718000 	 2.084600 	 -0.4740906000 	 -2.4090070000 
788.60 	 224.9749000 	 2.084625 	 -0.4716428000 	 -2.4058060000 
788.80 	 224.9797000 	 2.084650 	 -0.4746310000 	 -2.4090670000 
789.00 	 224.9861000 	 2.084650 	 -0.4722977000 	 -2.4057480000 
789.20 	 224.9908000 	 2.084650 	 -0.4736137000 	 -2.4092420000 
789.40 	 224.9972000 	 2.084700 	 -0.4666678000 	 -2.4055700000 
789.60 	 225.0036000 	 2.084675 	 -0.4759757000 	 -2.4092390000 
789.80 	 225.0067000 	 2.084675 	 -0.4735565000 	 -2.4057360000 
790.00 	 225.0067000 	 2.084675 	 -0.4773808000 	 -2.4093950000 
790.20 	 225.0115000 	 2.084675 	 -0.4732386000 	 -2.4056980000 
790.40 	 225.0115000 	 2.084675 	 -0.4772282000 	 -2.4092740000 
790.60 	 225.0147000 	 2.084675 	 -0.4731274000 	 -2.4058500000 
790.80 	 225.0163000 	 2.084675 	 -0.4768530000 	 -2.4091150000 
791.00 	 225.0163000 	 2.084675 	 -0.4732227000 	 -2.4059040000 
791.20 	 225.0179000 	 2.084675 	 -0.4769389000 	 -2.4090770000 
791.40 	 225.0147000 	 2.084675 	 -0.4732895000 	 -2.4060500000 
791.60 	 225.0131000 	 2.084675 	 -0.4768912000 	 -2.4088990000 
791.80 	 225.0115000 	 2.084675 	 -0.4730415000 	 -2.4059900000 
792.00 	 225.0067000 	 2.084675 	 -0.4767164000 	 -2.4089940000 
792.20 	 225.0067000 	 2.084675 	 -0.4729970000 	 -2.4059900000 
792.40 	 225.0067000 	 2.084675 	 -0.4766115000 	 -2.4089690000 
792.60 	 225.0036000 	 2.084675 	 -0.4730606000 	 -2.4061710000 
792.80 	 225.0036000 	 2.084675 	 -0.4767259000 	 -2.4088030000 
793.00 	 224.9988000 	 2.084675 	 -0.4730670000 	 -2.4060660000 
793.20 	 225.0004000 	 2.084675 	 -0.4766814000 	 -2.4088860000 
793.40 	 225.0036000 	 2.084675 	 -0.4728603000 	 -2.4062920000 
793.60 	 225.0036000 	 2.084675 	 -0.4767259000 	 -2.4085490000 
793.80 	 225.0036000 	 2.084675 	 -0.4737377000 	 -2.4064990000 
794.00 	 224.9988000 	 2.084675 	 -0.4762109000 	 -2.4082530000 
794.20 	 225.0036000 	 2.084675 	 -0.4738394000 	 -2.4069150000 
794.40 	 224.9988000 	 2.084675 	 -0.4759566000 	 -2.4081580000 
794.60 	 224.9988000 	 2.084675 	 -0.4737949000 	 -2.4068900000 
794.80 	 224.9956000 	 2.084675 	 -0.4758581000 	 -2.4079510000 
795.00 	 224.9956000 	 2.084675 	 -0.4740047000 	 -2.4072520000 
795.20 	 224.9956000 	 2.084675 	 -0.4754766000 	 -2.4080180000 
795.40 	 224.9956000 	 2.084675 	 -0.4737822000 	 -2.4071690000 
795.60 	 224.9956000 	 2.084675 	 -0.4753367000 	 -2.4079320000 
795.80 	 224.9956000 	 2.084675 	 -0.4737186000 	 -2.4072810000 
796.00 	 224.9908000 	 2.084675 	 -0.4752954000 	 -2.4079230000 
796.20 	 224.9908000 	 2.084675 	 -0.4734993000 	 -2.4071220000 
796.40 	 224.9877000 	 2.084675 	 -0.4748631000 	 -2.4077000000 
796.60 	 224.9829000 	 2.084675 	 -0.4735247000 	 -2.4073540000 
796.80 	 224.9829000 	 2.084675 	 -0.4746564000 	 -2.4077100000 
797.00 	 224.9797000 	 2.084675 	 -0.4727840000 	 -2.4074200000 
797.20 	 224.9749000 	 2.084675 	 -0.4741637000 	 -2.4078910000 
797.40 	 224.9718000 	 2.084675 	 -0.4723676000 	 -2.4072460000 
797.60 	 224.9686000 	 2.084675 	 -0.4735724000 	 -2.4076430000 
797.80 	 224.9670000 	 2.084700 	 -0.4728413000 	 -2.4070550000 
798.00 	 224.9670000 	 2.084700 	 -0.4751364000 	 -2.4076680000 
798.20 	 224.9670000 	 2.084750 	 -0.4738712000 	 -2.4070990000 
798.40 	 224.9718000 	 2.084775 	 -0.4752223000 	 -2.4076940000 
798.60 	 224.9718000 	 2.084800 	 -0.4738744000 	 -2.4071720000 
798.80 	 224.9718000 	 2.084800 	 -0.4736487000 	 -2.4073220000 
799.00 	 224.9718000 	 2.084825 	 -0.4728349000 	 -2.4072070000 
799.20 	 224.9718000 	 2.084850 	 -0.4735025000 	 -2.4072330000 
799.40 	 224.9718000 	 2.084850 	 -0.4740143000 	 -2.4075220000 
799.60 	 224.9718000 	 2.084900 	 -0.4748026000 	 -2.4069280000 
799.80 	 224.9781000 	 2.084900 	 -0.4745865000 	 -2.4080400000 
800.00 	 224.9829000 	 2.084925 	 -0.4729271000 	 -2.4063330000 
800.20 	 224.9877000 	 2.084950 	 -0.4738553000 	 -2.4084820000 
800.40 	 224.9908000 	 2.084925 	 -0.4739920000 	 -2.4058750000 
800.60 	 224.9956000 	 2.084925 	 -0.4699612000 	 -2.4082060000 
800.80 	 225.0004000 	 2.084925 	 -0.4680284000 	 -2.4057260000 
801.00 	 225.0036000 	 2.084925 	 -0.4695447000 	 -2.4081900000 
801.20 	 225.0067000 	 2.084925 	 -0.4678313000 	 -2.4056980000 
801.40 	 225.0099000 	 2.084925 	 -0.4696623000 	 -2.4081610000 
801.60 	 225.0115000 	 2.084925 	 -0.4682986000 	 -2.4057610000 
801.80 	 225.0067000 	 2.084925 	 -0.4710039000 	 -2.4083070000 
802.00 	 225.0067000 	 2.084925 	 -0.4684575000 	 -2.4055580000 
802.20 	 225.0036000 	 2.084925 	 -0.4710547000 	 -2.4082920000 
802.40 	 225.0067000 	 2.084925 	 -0.4687468000 	 -2.4054240000 
802.60 	 225.0067000 	 2.084925 	 -0.4716969000 	 -2.4084730000 
802.80 	 225.0067000 	 2.084925 	 -0.4691156000 	 -2.4052720000 
803.00 	 225.0067000 	 2.084925 	 -0.4725774000 	 -2.4085460000 
803.20 	 225.0067000 	 2.084925 	 -0.4699930000 	 -2.4053380000 
803.40 	 225.0067000 	 2.084925 	 -0.4734548000 	 -2.4085080000 
803.60 	 225.0115000 	 2.084925 	 -0.4702886000 	 -2.4052910000 
803.80 	 225.0115000 	 2.084925 	 -0.4751333000 	 -2.4087080000 
804.00 	 225.0115000 	 2.084925 	 -0.4717763000 	 -2.4054150000 
804.20 	 225.0067000 	 2.084925 	 -0.4752954000 	 -2.4088160000 
804.40 	 225.0067000 	 2.084925 	 -0.4716873000 	 -2.4053160000 
804.60 	 225.0052000 	 2.084925 	 -0.4751682000 	 -2.4086790000 
804.80 	 225.0052000 	 2.084925 	 -0.4715443000 	 -2.4051160000 
805.00 	 225.0036000 	 2.084925 	 -0.4755688000 	 -2.4087590000 
805.20 	 224.9988000 	 2.084925 	 -0.4715125000 	 -2.4051510000 
805.40 	 224.9956000 	 2.084925 	 -0.4754384000 	 -2.4088160000 
805.60 	 224.9924000 	 2.084925 	 -0.4715792000 	 -2.4049920000 
805.80 	 224.9908000 	 2.084925 	 -0.4755338000 	 -2.4088480000 
806.00 	 224.9877000 	 2.084925 	 -0.4716619000 	 -2.4052720000 
806.20 	 224.9877000 	 2.084925 	 -0.4757055000 	 -2.4087970000 
806.40 	 224.9829000 	 2.084950 	 -0.4713027000 	 -2.4052430000 
806.60 	 224.9829000 	 2.084975 	 -0.4755274000 	 -2.4088860000 
806.80 	 224.9813000 	 2.085000 	 -0.4714648000 	 -2.4053220000 
807.00 	 224.9797000 	 2.084975 	 -0.4757500000 	 -2.4086250000 
807.20 	 224.9749000 	 2.084975 	 -0.4729271000 	 -2.4059170000 
807.40 	 224.9734000 	 2.085000 	 -0.4772250000 	 -2.4088070000 
807.60 	 224.9718000 	 2.085025 	 -0.4733785000 	 -2.4056660000 
807.80 	 224.9718000 	 2.085050 	 -0.4768912000 	 -2.4088290000 
808.00 	 224.9718000 	 2.085075 	 -0.4730066000 	 -2.4056750000 
808.20 	 224.9749000 	 2.085100 	 -0.4767513000 	 -2.4087840000 
808.40 	 224.9797000 	 2.085100 	 -0.4722373000 	 -2.4058410000 
808.60 	 224.9829000 	 2.085125 	 -0.4760075000 	 -2.4087590000 
808.80 	 224.9829000 	 2.085125 	 -0.4732227000 	 -2.4057990000 
809.00 	 224.9829000 	 2.085125 	 -0.4770025000 	 -2.4087750000 
809.20 	 224.9797000 	 2.085125 	 -0.4740652000 	 -2.4066380000 
809.40 	 224.9749000 	 2.085150 	 -0.4774602000 	 -2.4086120000 
809.60 	 224.9749000 	 2.085200 	 -0.4748631000 	 -2.4068830000 
809.80 	 224.9797000 	 2.085200 	 -0.4772663000 	 -2.4082950000 
810.00 	 224.9829000 	 2.085200 	 -0.4747836000 	 -2.4068580000 
810.20 	 224.9877000 	 2.085250 	 -0.4772377000 	 -2.4084570000 
810.40 	 224.9956000 	 2.085250 	 -0.4746024000 	 -2.4069280000 
810.60 	 224.9988000 	 2.085225 	 -0.4770851000 	 -2.4083960000 
810.80 	 224.9988000 	 2.085225 	 -0.4753017000 	 -2.4073790000 
811.00 	 225.0036000 	 2.085225 	 -0.4768340000 	 -2.4082530000 
811.20 	 225.0004000 	 2.085225 	 -0.4755020000 	 -2.4075600000 
811.40 	 225.0020000 	 2.085225 	 -0.4766687000 	 -2.4079100000 
811.60 	 225.0036000 	 2.085225 	 -0.4753272000 	 -2.4077030000 
811.80 	 225.0036000 	 2.085225 	 -0.4763540000 	 -2.4078180000 
812.00 	 225.0067000 	 2.085225 	 -0.4754543000 	 -2.4078460000 
812.20 	 225.0115000 	 2.085225 	 -0.4759789000 	 -2.4076110000 
812.40 	 225.0115000 	 2.085225 	 -0.4756006000 	 -2.4082980000 
812.60 	 225.0147000 	 2.085225 	 -0.4758549000 	 -2.4073630000 
812.80 	 225.0179000 	 2.085225 	 -0.4758708000 	 -2.4082500000 
813.00 	 225.0179000 	 2.085225 	 -0.4758549000 	 -2.4073860000 
813.20 	 225.0179000 	 2.085225 	 -0.4759789000 	 -2.4081580000 
813.40 	 225.0147000 	 2.085225 	 -0.4758295000 	 -2.4071220000 
813.60 	 225.0115000 	 2.085225 	 -0.4763508000 	 -2.4085010000 
813.80 	 225.0067000 	 2.085225 	 -0.4755529000 	 -2.4069910000 
814.00 	 225.0004000 	 2.085225 	 -0.4766019000 	 -2.4086220000 
814.20 	 224.9988000 	 2.085225 	 -0.4752445000 	 -2.4068830000 
814.40 	 224.9972000 	 2.085225 	 -0.4769135000 	 -2.4088480000 
814.60 	 224.9956000 	 2.085225 	 -0.4753017000 	 -2.4069790000 
814.80 	 224.9956000 	 2.085225 	 -0.4767164000 	 -2.4088540000 
815.00 	 224.9908000 	 2.085225 	 -0.4750856000 	 -2.4067690000 
815.20 	 224.9908000 	 2.085225 	 -0.4770756000 	 -2.4090160000 
815.40 	 224.9908000 	 2.085225 	 -0.4746977000 	 -2.4065940000 
815.60 	 224.9908000 	 2.085225 	 -0.4773108000 	 -2.4090350000 
815.80 	 224.9908000 	 2.085225 	 -0.4747295000 	 -2.4065080000 
816.00 	 224.9877000 	 2.085225 	 -0.4772663000 	 -2.4093020000 
816.20 	 224.9877000 	 2.085225 	 -0.4745960000 	 -2.4063710000 
816.40 	 224.9877000 	 2.085225 	 -0.4773553000 	 -2.4093660000 
816.60 	 224.9829000 	 2.085225 	 -0.4744816000 	 -2.4063140000 
816.80 	 224.9829000 	 2.085225 	 -0.4773585000 	 -2.4093530000 
817.00 	 224.9797000 	 2.085225 	 -0.4745515000 	 -2.4062600000 
817.20 	 224.9797000 	 2.085225 	 -0.4775524000 	 -2.4094710000 
817.40 	 224.9749000 	 2.085225 	 -0.4743226000 	 -2.4061200000 
817.60 	 224.9718000 	 2.085250 	 -0.4776510000 	 -2.4096010000 
817.80 	 224.9670000 	 2.085275 	 -0.4741160000 	 -2.4061900000 
818.00 	 224.9670000 	 2.085300 	 -0.4775556000 	 -2.4095090000 
818.20 	 224.9670000 	 2.085350 	 -0.4740715000 	 -2.4060850000 
818.40 	 224.9670000 	 2.085350 	 -0.4776510000 	 -2.4096270000 
818.60 	 224.9670000 	 2.085350 	 -0.4744466000 	 -2.4062030000 
818.80 	 224.9718000 	 2.085400 	 -0.4779657000 	 -2.4097160000 
819.00 	 224.9718000 	 2.085400 	 -0.4741796000 	 -2.4060760000 
819.20 	 224.9749000 	 2.085425 	 -0.4779053000 	 -2.4097470000 
819.40 	 224.9749000 	 2.085450 	 -0.4741192000 	 -2.4061140000 
819.60 	 224.9797000 	 2.085450 	 -0.4776732000 	 -2.4096930000 
819.80 	 224.9829000 	 2.085500 	 -0.4736360000 	 -2.4061010000 
820.00 	 224.9829000 	 2.085500 	 -0.4779530000 	 -2.4098750000 
820.20 	 224.9877000 	 2.085475 	 -0.4740016000 	 -2.4064160000 
820.40 	 224.9893000 	 2.085500 	 -0.4777082000 	 -2.4098400000 
820.60 	 224.9924000 	 2.085500 	 -0.4733912000 	 -2.4063900000 
820.80 	 224.9988000 	 2.085550 	 -0.4774888000 	 -2.4098970000 
821.00 	 224.9988000 	 2.085525 	 -0.4734866000 	 -2.4063650000 
821.20 	 225.0052000 	 2.085525 	 -0.4778067000 	 -2.4100590000 
821.40 	 225.0067000 	 2.085525 	 -0.4736646000 	 -2.4065370000 
821.60 	 225.0115000 	 2.085525 	 -0.4776382000 	 -2.4099410000 
821.80 	 225.0115000 	 2.085525 	 -0.4736010000 	 -2.4065460000 
822.00 	 225.0115000 	 2.085525 	 -0.4776033000 	 -2.4101730000 
822.20 	 225.0147000 	 2.085525 	 -0.4739189000 	 -2.4064480000 
822.40 	 225.0179000 	 2.085525 	 -0.4779720000 	 -2.4101730000 
822.60 	 225.0179000 	 2.085525 	 -0.4740461000 	 -2.4065750000 
822.80 	 225.0163000 	 2.085525 	 -0.4780293000 	 -2.4099610000 
823.00 	 225.0115000 	 2.085525 	 -0.4740652000 	 -2.4067310000 
823.20 	 225.0036000 	 2.085525 	 -0.4781342000 	 -2.4100140000 
823.40 	 224.9988000 	 2.085525 	 -0.4740429000 	 -2.4066930000 
823.60 	 224.9988000 	 2.085525 	 -0.4780579000 	 -2.4098680000 
823.80 	 224.9988000 	 2.085525 	 -0.4740938000 	 -2.4067780000 
824.00 	 225.0067000 	 2.085525 	 -0.4779720000 	 -2.4098560000 
824.20 	 225.0115000 	 2.085525 	 -0.4741446000 	 -2.4066350000 
824.40 	 225.0147000 	 2.085525 	 -0.4779848000 	 -2.4099250000 
824.60 	 225.0179000 	 2.085525 	 -0.4741891000 	 -2.4069950000 
824.80 	 225.0147000 	 2.085525 	 -0.4778385000 	 -2.4095570000 
825.00 	 225.0131000 	 2.085525 	 -0.4744212000 	 -2.4069600000 
825.20 	 225.0067000 	 2.085525 	 -0.4776351000 	 -2.4093720000 
825.40 	 225.0036000 	 2.085525 	 -0.4744848000 	 -2.4071880000 
825.60 	 224.9988000 	 2.085525 	 -0.4773140000 	 -2.4091150000 
825.80 	 224.9940000 	 2.085525 	 -0.4745897000 	 -2.4071530000 
826.00 	 224.9908000 	 2.085525 	 -0.4770597000 	 -2.4089690000 
826.20 	 224.9877000 	 2.085525 	 -0.4750951000 	 -2.4077130000 
826.40 	 224.9877000 	 2.085525 	 -0.4768276000 	 -2.4084790000 
826.60 	 224.9829000 	 2.085525 	 -0.4752699000 	 -2.4078620000 
826.80 	 224.9797000 	 2.085525 	 -0.4769643000 	 -2.4087080000 
827.00 	 224.9797000 	 2.085525 	 -0.4753908000 	 -2.4081100000 
827.20 	 224.9797000 	 2.085525 	 -0.4763222000 	 -2.4081830000 
827.40 	 224.9829000 	 2.085525 	 -0.4756800000 	 -2.4083870000 
827.60 	 224.9877000 	 2.085525 	 -0.4760710000 	 -2.4080250000 
827.80 	 224.9908000 	 2.085525 	 -0.4759057000 	 -2.4084500000 
828.00 	 224.9956000 	 2.085525 	 -0.4759375000 	 -2.4077290000 
828.20 	 224.9956000 	 2.085525 	 -0.4763317000 	 -2.4087840000 
828.40 	 224.9908000 	 2.085525 	 -0.4756483000 	 -2.4074240000 
828.60 	 224.9877000 	 2.085525 	 -0.4763762000 	 -2.4088450000 
828.80 	 224.9845000 	 2.085525 	 -0.4754162000 	 -2.4074810000 
829.00 	 224.9829000 	 2.085525 	 -0.4769262000 	 -2.4093500000 
829.20 	 224.9813000 	 2.085525 	 -0.4751174000 	 -2.4071760000 
829.40 	 224.9797000 	 2.085525 	 -0.4767323000 	 -2.4092320000 
829.60 	 224.9813000 	 2.085550 	 -0.4749870000 	 -2.4069720000 
829.80 	 224.9797000 	 2.085550 	 -0.4775874000 	 -2.4096270000 
830.00 	 224.9797000 	 2.085575 	 -0.4749044000 	 -2.4066670000 
830.20 	 224.9797000 	 2.085600 	 -0.4779021000 	 -2.4098870000 
830.40 	 224.9749000 	 2.085575 	 -0.4748726000 	 -2.4069660000 
830.60 	 224.9749000 	 2.085600 	 -0.4778131000 	 -2.4101420000 
830.80 	 224.9718000 	 2.085625 	 -0.4746469000 	 -2.4068990000 
831.00 	 224.9718000 	 2.085650 	 -0.4781024000 	 -2.4102620000 
831.20 	 224.9718000 	 2.085675 	 -0.4745960000 	 -2.4068520000 
831.40 	 224.9718000 	 2.085700 	 -0.4784234000 	 -2.4102970000 
831.60 	 224.9734000 	 2.085700 	 -0.4747550000 	 -2.4067080000 
831.80 	 224.9749000 	 2.085725 	 -0.4786078000 	 -2.4103640000 
832.00 	 224.9781000 	 2.085750 	 -0.4746469000 	 -2.4067180000 
832.20 	 224.9765000 	 2.085775 	 -0.4784934000 	 -2.4103710000 
832.40 	 224.9797000 	 2.085800 	 -0.4746151000 	 -2.4068130000 
832.60 	 224.9829000 	 2.085775 	 -0.4785792000 	 -2.4107040000 
832.80 	 224.9877000 	 2.085800 	 -0.4746819000 	 -2.4071600000 
833.00 	 224.9908000 	 2.085800 	 -0.4788303000 	 -2.4106910000 
833.20 	 224.9956000 	 2.085850 	 -0.4748154000 	 -2.4071090000 
833.40 	 225.0036000 	 2.085850 	 -0.4784807000 	 -2.4106820000 
833.60 	 225.0083000 	 2.085825 	 -0.4745515000 	 -2.4072870000 
833.80 	 225.0147000 	 2.085825 	 -0.4782740000 	 -2.4102660000 
834.00 	 225.0179000 	 2.085825 	 -0.4746532000 	 -2.4074970000 
834.20 	 225.0226000 	 2.085825 	 -0.4781055000 	 -2.4101670000 
834.40 	 225.0210000 	 2.085825 	 -0.4745325000 	 -2.4077480000 
834.60 	 225.0179000 	 2.085825 	 -0.4781183000 	 -2.4102590000 
834.80 	 225.0147000 	 2.085825 	 -0.4747359000 	 -2.4073730000 
835.00 	 225.0115000 	 2.085825 	 -0.4781278000 	 -2.4100720000 
835.20 	 225.0115000 	 2.085825 	 -0.4749902000 	 -2.4076840000 
835.40 	 225.0067000 	 2.085825 	 -0.4780102000 	 -2.4099290000 
835.60 	 225.0115000 	 2.085825 	 -0.4751873000 	 -2.4079130000 
835.80 	 225.0115000 	 2.085825 	 -0.4779307000 	 -2.4098400000 
836.00 	 225.0115000 	 2.085825 	 -0.4751110000 	 -2.4079100000 
836.20 	 225.0083000 	 2.085825 	 -0.4779053000 	 -2.4097000000 
836.40 	 225.0036000 	 2.085825 	 -0.4752763000 	 -2.4079610000 
836.60 	 225.0036000 	 2.085825 	 -0.4777018000 	 -2.4095250000 
836.80 	 224.9988000 	 2.085825 	 -0.4754321000 	 -2.4083110000 
837.00 	 224.9988000 	 2.085825 	 -0.4773172000 	 -2.4092360000 
837.20 	 224.9988000 	 2.085825 	 -0.4757182000 	 -2.4084440000 
837.40 	 224.9988000 	 2.085825 	 -0.4773966000 	 -2.4092070000 
837.60 	 224.9988000 	 2.085825 	 -0.4758803000 	 -2.4085620000 
837.80 	 224.9988000 	 2.085825 	 -0.4773267000 	 -2.4091050000 
838.00 	 224.9988000 	 2.085825 	 -0.4757913000 	 -2.4085680000 
838.20 	 224.9988000 	 2.085825 	 -0.4771582000 	 -2.4092510000 
838.40 	 224.9988000 	 2.085825 	 -0.4761219000 	 -2.4088510000 
838.60 	 225.0036000 	 2.085825 	 -0.4768149000 	 -2.4088670000 
838.80 	 225.0067000 	 2.085825 	 -0.4762999000 	 -2.4090350000 
839.00 	 225.0036000 	 2.085825 	 -0.4768721000 	 -2.4089150000 
839.20 	 225.0036000 	 2.085825 	 -0.4763444000 	 -2.4091150000 
839.40 	 224.9988000 	 2.085825 	 -0.4769166000 	 -2.4088640000 
839.60 	 224.9956000 	 2.085825 	 -0.4763889000 	 -2.4091180000 
839.80 	 224.9908000 	 2.085825 	 -0.4767958000 	 -2.4087680000 
840.00 	 224.9877000 	 2.085825 	 -0.4765097000 	 -2.4092260000 
840.20 	 224.9877000 	 2.085825 	 -0.4764207000 	 -2.4083200000 
840.40 	 224.9829000 	 2.085825 	 -0.4768276000 	 -2.4094490000 
840.60 	 224.9829000 	 2.085825 	 -0.4761600000 	 -2.4082370000 
840.80 	 224.9829000 	 2.085825 	 -0.4770406000 	 -2.4097060000 
841.00 	 224.9829000 	 2.085825 	 -0.4760806000 	 -2.4080880000 
841.20 	 224.9829000 	 2.085825 	 -0.4772568000 	 -2.4099570000 
841.40 	 224.9829000 	 2.085825 	 -0.4758549000 	 -2.4078750000 
841.60 	 224.9829000 	 2.085825 	 -0.4772123000 	 -2.4098870000 
841.80 	 224.9877000 	 2.085825 	 -0.4756737000 	 -2.4077450000 
842.00 	 224.9877000 	 2.085850 	 -0.4776319000 	 -2.4100620000 
842.20 	 224.9829000 	 2.085850 	 -0.4756896000 	 -2.4076650000 
842.40 	 224.9797000 	 2.085875 	 -0.4778830000 	 -2.4103900000 
842.60 	 224.9781000 	 2.085900 	 -0.4754893000 	 -2.4075060000 
842.80 	 224.9749000 	 2.085875 	 -0.4782995000 	 -2.4105200000 
843.00 	 224.9749000 	 2.085900 	 -0.4755402000 	 -2.4075980000 
843.20 	 224.9749000 	 2.085925 	 -0.4786015000 	 -2.4106410000 
843.40 	 224.9749000 	 2.085950 	 -0.4752350000 	 -2.4076140000 
843.60 	 224.9749000 	 2.085950 	 -0.4783789000 	 -2.4106880000 
843.80 	 224.9718000 	 2.085975 	 -0.4752382000 	 -2.4073950000 
844.00 	 224.9718000 	 2.086000 	 -0.4785506000 	 -2.4108890000 
844.20 	 224.9670000 	 2.086025 	 -0.4752604000 	 -2.4074270000 
844.40 	 224.9686000 	 2.086050 	 -0.4785856000 	 -2.4108890000 
844.60 	 224.9702000 	 2.086075 	 -0.4753590000 	 -2.4075250000 
844.80 	 224.9718000 	 2.086075 	 -0.4785887000 	 -2.4106760000 
845.00 	 224.9718000 	 2.086100 	 -0.4752223000 	 -2.4074050000 
845.20 	 224.9718000 	 2.086125 	 -0.4786587000 	 -2.4108150000 
845.40 	 224.9749000 	 2.086150 	 -0.4753272000 	 -2.4073980000 
845.60 	 224.9797000 	 2.086175 	 -0.4787191000 	 -2.4108060000 
845.80 	 224.9877000 	 2.086200 	 -0.4752064000 	 -2.4073510000 
846.00 	 224.9956000 	 2.086175 	 -0.4790052000 	 -2.4109940000 
846.20 	 224.9988000 	 2.086175 	 -0.4751047000 	 -2.4073410000 
846.40 	 225.0036000 	 2.086175 	 -0.4788653000 	 -2.4108920000 
846.60 	 225.0067000 	 2.086175 	 -0.4749838000 	 -2.4072740000 
846.80 	 225.0115000 	 2.086175 	 -0.4791228000 	 -2.4108630000 
847.00 	 225.0147000 	 2.086175 	 -0.4748440000 	 -2.4074110000 
847.20 	 225.0147000 	 2.086175 	 -0.4789352000 	 -2.4106630000 
847.40 	 225.0147000 	 2.086175 	 -0.4750315000 	 -2.4074520000 
847.60 	 225.0147000 	 2.086175 	 -0.4788685000 	 -2.4108310000 
847.80 	 225.0115000 	 2.086175 	 -0.4750697000 	 -2.4077770000 
848.00 	 225.0115000 	 2.086175 	 -0.4785792000 	 -2.4105390000 
848.20 	 225.0067000 	 2.086175 	 -0.4749934000 	 -2.4076650000 
848.40 	 225.0067000 	 2.086175 	 -0.4784934000 	 -2.4103800000 
848.60 	 225.0067000 	 2.086175 	 -0.4749775000 	 -2.4078750000 
848.80 	 225.0052000 	 2.086175 	 -0.4783853000 	 -2.4104340000 
849.00 	 225.0036000 	 2.086175 	 -0.4752986000 	 -2.4080050000 
849.20 	 225.0036000 	 2.086175 	 -0.4782836000 	 -2.4102720000 
849.40 	 225.0036000 	 2.086175 	 -0.4753526000 	 -2.4080660000 
849.60 	 225.0067000 	 2.086175 	 -0.4782581000 	 -2.4102050000 
849.80 	 225.0067000 	 2.086175 	 -0.4755179000 	 -2.4082600000 
850.00 	 225.0067000 	 2.086175 	 -0.4780801000 	 -2.4098900000 
850.20 	 225.0083000 	 2.086175 	 -0.4758835000 	 -2.4084090000 
850.40 	 225.0099000 	 2.086175 	 -0.4779848000 	 -2.4098080000 
850.60 	 225.0067000 	 2.086175 	 -0.4757945000 	 -2.4084410000 
850.80 	 225.0036000 	 2.086175 	 -0.4780293000 	 -2.4098240000 
851.00 	 225.0004000 	 2.086175 	 -0.4757563000 	 -2.4086000000 
851.20 	 224.9956000 	 2.086175 	 -0.4779561000 	 -2.4098780000 
851.40 	 224.9988000 	 2.086175 	 -0.4757786000 	 -2.4086030000 
851.60 	 224.9988000 	 2.086175 	 -0.4778544000 	 -2.4097440000 
851.80 	 225.0036000 	 2.086175 	 -0.4760488000 	 -2.4087110000 
852.00 	 225.0052000 	 2.086175 	 -0.4776192000 	 -2.4095920000 
852.20 	 225.0067000 	 2.086175 	 -0.4761982000 	 -2.4089240000 
852.40 	 225.0067000 	 2.086175 	 -0.4772536000 	 -2.4092770000 
852.60 	 225.0036000 	 2.086175 	 -0.4765669000 	 -2.4091660000 
852.80 	 225.0036000 	 2.086175 	 -0.4771042000 	 -2.4091630000 
853.00 	 224.9988000 	 2.086175 	 -0.4766115000 	 -2.4094460000 
853.20 	 224.9956000 	 2.086175 	 -0.4768117000 	 -2.4087330000 
853.40 	 224.9908000 	 2.086175 	 -0.4767990000 	 -2.4096360000 
853.60 	 224.9877000 	 2.086175 	 -0.4764811000 	 -2.4085780000 
853.80 	 224.9829000 	 2.086175 	 -0.4771105000 	 -2.4098300000 
854.00 	 224.9797000 	 2.086175 	 -0.4766782000 	 -2.4084950000 
854.20 	 224.9749000 	 2.086175 	 -0.4769739000 	 -2.4096870000 
854.40 	 224.9749000 	 2.086175 	 -0.4762332000 	 -2.4083140000 
854.60 	 224.9749000 	 2.086200 	 -0.4776160000 	 -2.4101160000 
854.80 	 224.9749000 	 2.086225 	 -0.4757595000 	 -2.4077860000 
855.00 	 224.9749000 	 2.086250 	 -0.4779116000 	 -2.4105070000 
855.20 	 224.9749000 	 2.086275 	 -0.4756101000 	 -2.4076970000 
855.40 	 224.9797000 	 2.086300 	 -0.4783376000 	 -2.4107200000 
855.60 	 224.9829000 	 2.086275 	 -0.4754035000 	 -2.4076810000 
855.80 	 224.9845000 	 2.086300 	 -0.4785951000 	 -2.4108190000 
856.00 	 224.9877000 	 2.086325 	 -0.4751841000 	 -2.4076080000 
856.20 	 224.9877000 	 2.086350 	 -0.4786936000 	 -2.4109490000 
856.40 	 224.9908000 	 2.086325 	 -0.4752350000 	 -2.4074390000 
856.60 	 224.9908000 	 2.086325 	 -0.4788367000 	 -2.4110100000 
856.80 	 224.9908000 	 2.086325 	 -0.4749489000 	 -2.4073190000 
857.00 	 224.9908000 	 2.086325 	 -0.4787699000 	 -2.4109460000 
857.20 	 224.9956000 	 2.086325 	 -0.4749298000 	 -2.4074240000 
857.40 	 224.9956000 	 2.086325 	 -0.4788780000 	 -2.4111590000 
857.60 	 224.9988000 	 2.086325 	 -0.4748662000 	 -2.4073410000 
857.80 	 224.9988000 	 2.086325 	 -0.4788939000 	 -2.4109870000 
858.00 	 224.9956000 	 2.086325 	 -0.4747613000 	 -2.4074780000 
858.20 	 224.9956000 	 2.086325 	 -0.4790115000 	 -2.4109620000 
858.40 	 224.9956000 	 2.086325 	 -0.4749775000 	 -2.4075950000 
858.60 	 224.9908000 	 2.086325 	 -0.4786015000 	 -2.4107650000 
858.80 	 224.9908000 	 2.086325 	 -0.4749362000 	 -2.4077190000 
859.00 	 224.9956000 	 2.086325 	 -0.4787731000 	 -2.4106150000 
859.20 	 224.9956000 	 2.086325 	 -0.4752127000 	 -2.4078940000 
859.40 	 224.9908000 	 2.086325 	 -0.4783440000 	 -2.4103990000 
859.60 	 224.9893000 	 2.086325 	 -0.4752096000 	 -2.4080250000 
859.80 	 224.9877000 	 2.086325 	 -0.4783440000 	 -2.4101380000 
860.00 	 224.9829000 	 2.086325 	 -0.4751873000 	 -2.4080750000 
860.20 	 224.9797000 	 2.086350 	 -0.4782836000 	 -2.4101540000 
860.40 	 224.9749000 	 2.086375 	 -0.4757341000 	 -2.4083650000 
860.60 	 224.9781000 	 2.086400 	 -0.4781914000 	 -2.4099450000 
860.80 	 224.9797000 	 2.086400 	 -0.4760202000 	 -2.4085620000 
861.00 	 224.9797000 	 2.086400 	 -0.4782104000 	 -2.4098620000 
861.20 	 224.9813000 	 2.086400 	 -0.4764048000 	 -2.4087970000 
861.40 	 224.9829000 	 2.086425 	 -0.4779180000 	 -2.4094960000 
861.60 	 224.9829000 	 2.086425 	 -0.4767132000 	 -2.4090580000 
861.80 	 224.9829000 	 2.086425 	 -0.4776573000 	 -2.4091850000 
862.00 	 224.9845000 	 2.086450 	 -0.4770152000 	 -2.4093630000 
862.20 	 224.9829000 	 2.086450 	 -0.4775333000 	 -2.4090930000 
862.40 	 224.9829000 	 2.086475 	 -0.4770915000 	 -2.4094770000 
862.60 	 224.9829000 	 2.086500 	 -0.4771551000 	 -2.4088830000 
862.80 	 224.9829000 	 2.086475 	 -0.4770724000 	 -2.4096810000 
863.00 	 224.9845000 	 2.086500 	 -0.4772886000 	 -2.4091500000 
863.20 	 224.9877000 	 2.086500 	 -0.4775111000 	 -2.4100530000 
863.40 	 224.9877000 	 2.086525 	 -0.4768117000 	 -2.4088540000 
863.60 	 224.9877000 	 2.086525 	 -0.4775778000 	 -2.4101130000 
863.80 	 224.9877000 	 2.086525 	 -0.4757722000 	 -2.4087560000 
864.00 	 224.9845000 	 2.086525 	 -0.4771868000 	 -2.4104560000 
864.20 	 224.9877000 	 2.086550 	 -0.4738903000 	 -2.4086380000 
864.40 	 224.9877000 	 2.086575 	 -0.4751110000 	 -2.4105040000 
864.60 	 224.9908000 	 2.086600 	 -0.4716078000 	 -2.4081770000 
864.80 	 224.9956000 	 2.086575 	 -0.4785506000 	 -2.4109750000 
865.00 	 224.9988000 	 2.086575 	 -0.4761600000 	 -2.4082660000 
865.20 	 224.9988000 	 2.086575 	 -0.4786968000 	 -2.4110350000 
865.40 	 225.0036000 	 2.086575 	 -0.4762173000 	 -2.4083230000 
865.60 	 225.0036000 	 2.086575 	 -0.4789797000 	 -2.4112990000 
865.80 	 225.0067000 	 2.086575 	 -0.4757404000 	 -2.4079770000 
866.00 	 225.0036000 	 2.086575 	 -0.4790974000 	 -2.4113430000 
866.20 	 225.0020000 	 2.086575 	 -0.4757659000 	 -2.4080370000 
866.40 	 225.0020000 	 2.086575 	 -0.4791705000 	 -2.4112960000 
866.60 	 224.9956000 	 2.086575 	 -0.4754448000 	 -2.4078400000 
866.80 	 224.9956000 	 2.086575 	 -0.4793231000 	 -2.4113910000 
867.00 	 224.9988000 	 2.086575 	 -0.4753367000 	 -2.4078690000 
867.20 	 224.9988000 	 2.086575 	 -0.4793549000 	 -2.4113850000 
867.40 	 225.0020000 	 2.086575 	 -0.4754925000 	 -2.4078660000 
867.60 	 225.0036000 	 2.086575 	 -0.4794153000 	 -2.4114860000 
867.80 	 225.0036000 	 2.086575 	 -0.4752795000 	 -2.4079350000 
868.00 	 225.0036000 	 2.086575 	 -0.4793072000 	 -2.4114040000 
868.20 	 225.0036000 	 2.086575 	 -0.4755052000 	 -2.4080120000 
868.40 	 224.9988000 	 2.086575 	 -0.4793008000 	 -2.4113620000 
868.60 	 224.9988000 	 2.086575 	 -0.4751841000 	 -2.4081520000 
868.80 	 224.9956000 	 2.086575 	 -0.4791387000 	 -2.4112030000 
869.00 	 224.9956000 	 2.086575 	 -0.4755116000 	 -2.4083870000 
869.20 	 224.9956000 	 2.086575 	 -0.4790560000 	 -2.4110410000 
869.40 	 224.9956000 	 2.086575 	 -0.4755942000 	 -2.4084540000 
869.60 	 224.9908000 	 2.086575 	 -0.4790243000 	 -2.4111530000 
869.80 	 224.9893000 	 2.086575 	 -0.4756737000 	 -2.4084060000 
870.00 	 224.9877000 	 2.086575 	 -0.4790719000 	 -2.4109620000 
870.20 	 224.9845000 	 2.086575 	 -0.4755783000 	 -2.4083520000 
870.40 	 224.9829000 	 2.086600 	 -0.4788081000 	 -2.4108540000 
870.60 	 224.9829000 	 2.086600 	 -0.4757913000 	 -2.4086890000 
870.80 	 224.9829000 	 2.086625 	 -0.4785728000 	 -2.4104120000 
871.00 	 224.9829000 	 2.086625 	 -0.4763699000 	 -2.4090640000 
871.20 	 224.9797000 	 2.086625 	 -0.4785570000 	 -2.4101830000 
871.40 	 224.9765000 	 2.086650 	 -0.4763540000 	 -2.4091370000 
871.60 	 224.9749000 	 2.086650 	 -0.4780229000 	 -2.4100910000 
871.80 	 224.9718000 	 2.086700 	 -0.4763985000 	 -2.4095150000 
872.00 	 224.9749000 	 2.086700 	 -0.4774539000 	 -2.4097470000 
872.20 	 224.9797000 	 2.086725 	 -0.4768976000 	 -2.4097280000 
872.40 	 224.9861000 	 2.086750 	 -0.4773490000 	 -2.4096460000 
872.60 	 224.9861000 	 2.086725 	 -0.4771900000 	 -2.4103000000 
872.80 	 224.9877000 	 2.086750 	 -0.4768880000 	 -2.4092130000 
873.00 	 224.9877000 	 2.086750 	 -0.4777686000 	 -2.4105960000 
873.20 	 224.9877000 	 2.086800 	 -0.4767863000 	 -2.4092070000 
873.40 	 224.9877000 	 2.086775 	 -0.4779943000 	 -2.4107070000 
873.60 	 224.9908000 	 2.086775 	 -0.4767863000 	 -2.4091020000 
873.80 	 224.9908000 	 2.086775 	 -0.4779402000 	 -2.4107110000 
874.00 	 224.9908000 	 2.086775 	 -0.4767863000 	 -2.4091370000 
874.20 	 224.9877000 	 2.086775 	 -0.4780388000 	 -2.4109300000 
874.40 	 224.9893000 	 2.086800 	 -0.4765383000 	 -2.4088920000 
874.60 	 224.9877000 	 2.086825 	 -0.4783472000 	 -2.4111680000 
874.80 	 224.9908000 	 2.086850 	 -0.4762522000 	 -2.4088100000 
875.00 	 224.9956000 	 2.086825 	 -0.4785093000 	 -2.4110920000 
875.20 	 224.9956000 	 2.086825 	 -0.4762554000 	 -2.4087720000 
875.40 	 224.9956000 	 2.086825 	 -0.4784234000 	 -2.4113020000 
875.60 	 224.9956000 	 2.086825 	 -0.4763603000 	 -2.4087460000 
875.80 	 224.9988000 	 2.086825 	 -0.4784457000 	 -2.4112160000 
876.00 	 224.9956000 	 2.086825 	 -0.4764334000 	 -2.4087590000 
876.20 	 224.9988000 	 2.086825 	 -0.4786491000 	 -2.4113560000 
876.40 	 225.0036000 	 2.086825 	 -0.4759725000 	 -2.4085270000 
876.60 	 225.0036000 	 2.086825 	 -0.4787254000 	 -2.4115910000 
876.80 	 225.0036000 	 2.086825 	 -0.4759439000 	 -2.4085010000 
877.00 	 225.0036000 	 2.086825 	 -0.4788462000 	 -2.4116580000 
877.20 	 225.0036000 	 2.086825 	 -0.4756673000 	 -2.4082850000 
877.40 	 225.0036000 	 2.086825 	 -0.4790783000 	 -2.4117090000 
877.60 	 225.0004000 	 2.086825 	 -0.4755306000 	 -2.4082410000 
877.80 	 225.0036000 	 2.086825 	 -0.4790370000 	 -2.4117920000 
878.00 	 225.0036000 	 2.086825 	 -0.4753939000 	 -2.4080560000 
878.20 	 225.0036000 	 2.086825 	 -0.4789861000 	 -2.4116640000 
878.40 	 225.0020000 	 2.086825 	 -0.4753494000 	 -2.4081870000 
878.60 	 224.9988000 	 2.086825 	 -0.4789670000 	 -2.4117180000 
878.80 	 224.9988000 	 2.086825 	 -0.4753145000 	 -2.4081800000 
879.00 	 224.9972000 	 2.086825 	 -0.4791514000 	 -2.4117280000 
879.20 	 224.9988000 	 2.086825 	 -0.4752954000 	 -2.4082530000 
879.40 	 224.9988000 	 2.086825 	 -0.4790656000 	 -2.4117180000 
879.60 	 225.0004000 	 2.086825 	 -0.4752922000 	 -2.4080850000 
879.80 	 224.9988000 	 2.086825 	 -0.4792341000 	 -2.4118930000 
880.00 	 224.9988000 	 2.086825 	 -0.4751396000 	 -2.4081130000 
880.20 	 224.9972000 	 2.086825 	 -0.4792500000 	 -2.4117440000 
880.40 	 224.9908000 	 2.086825 	 -0.4752604000 	 -2.4080980000 
880.60 	 224.9877000 	 2.086825 	 -0.4791133000 	 -2.4117600000 
880.80 	 224.9829000 	 2.086825 	 -0.4751015000 	 -2.4081770000 
881.00 	 224.9797000 	 2.086825 	 -0.4790338000 	 -2.4116420000 
881.20 	 224.9749000 	 2.086850 	 -0.4752572000 	 -2.4081360000 
881.40 	 224.9718000 	 2.086850 	 -0.4790910000 	 -2.4117570000 
881.60 	 224.9670000 	 2.086875 	 -0.4751714000 	 -2.4081800000 
881.80 	 224.9591000 	 2.086900 	 -0.4791228000 	 -2.4117530000 
882.00 	 224.9591000 	 2.086950 	 -0.4750665000 	 -2.4082570000 
882.20 	 224.9591000 	 2.086950 	 -0.4790465000 	 -2.4117210000 
882.40 	 224.9591000 	 2.087000 	 -0.4750919000 	 -2.4082120000 
882.60 	 224.9638000 	 2.087025 	 -0.4788081000 	 -2.4116260000 
882.80 	 224.9718000 	 2.087050 	 -0.4749775000 	 -2.4084500000 
883.00 	 224.9718000 	 2.087100 	 -0.4788494000 	 -2.4115090000 
883.20 	 224.9797000 	 2.087075 	 -0.4754448000 	 -2.4084600000 
883.40 	 224.9829000 	 2.087100 	 -0.4792182000 	 -2.4111270000 
883.60 	 224.9908000 	 2.087125 	 -0.4759057000 	 -2.4088290000 
883.80 	 224.9924000 	 2.087150 	 -0.4787827000 	 -2.4111650000 
884.00 	 224.9988000 	 2.087125 	 -0.4760806000 	 -2.4089110000 
884.20 	 225.0020000 	 2.087125 	 -0.4785856000 	 -2.4115150000 
884.40 	 225.0036000 	 2.087125 	 -0.4755433000 	 -2.4093470000 
884.60 	 225.0036000 	 2.087125 	 -0.4780737000 	 -2.4111560000 
884.80 	 225.0067000 	 2.087125 	 -0.4752604000 	 -2.4097760000 
885.00 	 225.0115000 	 2.087125 	 -0.4767513000 	 -2.4112350000 
885.20 	 225.0115000 	 2.087125 	 -0.4745388000 	 -2.4097630000 
885.40 	 225.0115000 	 2.087125 	 -0.4748186000 	 -2.4110060000 
885.60 	 225.0147000 	 2.087125 	 -0.4716301000 	 -2.4099890000 
885.80 	 225.0147000 	 2.087125 	 -0.4719893000 	 -2.4107870000 
886.00 	 225.0147000 	 2.087125 	 -0.4699516000 	 -2.4098560000 
886.20 	 225.0179000 	 2.087125 	 -0.4719766000 	 -2.4107110000 
886.40 	 225.0179000 	 2.087125 	 -0.4700089000 	 -2.4100590000 
886.60 	 225.0179000 	 2.087125 	 -0.4715665000 	 -2.4105170000 
886.80 	 225.0179000 	 2.087125 	 -0.4705397000 	 -2.4103550000 
887.00 	 225.0147000 	 2.087125 	 -0.4718049000 	 -2.4103800000 
887.20 	 225.0115000 	 2.087125 	 -0.4711469000 	 -2.4107230000 
887.40 	 225.0036000 	 2.087125 	 -0.4715125000 	 -2.4099920000 
887.60 	 224.9988000 	 2.087125 	 -0.4711024000 	 -2.4110630000 
887.80 	 224.9956000 	 2.087125 	 -0.4710547000 	 -2.4099610000 
888.00 	 224.9956000 	 2.087125 	 -0.4714489000 	 -2.4110380000 
888.20 	 224.9956000 	 2.087125 	 -0.4708258000 	 -2.4096300000 
888.40 	 224.9972000 	 2.087125 	 -0.4716015000 	 -2.4113400000 
888.60 	 224.9956000 	 2.087125 	 -0.4707686000 	 -2.4096740000 
888.80 	 224.9956000 	 2.087125 	 -0.4713408000 	 -2.4111110000 
889.00 	 224.9956000 	 2.087125 	 -0.4706796000 	 -2.4097630000 
889.20 	 224.9956000 	 2.087125 	 -0.4711183000 	 -2.4111460000 
889.40 	 224.9924000 	 2.087125 	 -0.4703394000 	 -2.4094930000 
889.60 	 224.9908000 	 2.087125 	 -0.4714012000 	 -2.4113850000 
889.80 	 224.9940000 	 2.087125 	 -0.4700788000 	 -2.4094900000 
890.00 	 224.9908000 	 2.087125 	 -0.4720910000 	 -2.4117880000 
890.20 	 224.9908000 	 2.087125 	 -0.4701900000 	 -2.4090830000 
890.40 	 224.9908000 	 2.087125 	 -0.4728190000 	 -2.4118610000 
890.60 	 224.9908000 	 2.087125 	 -0.4700724000 	 -2.4088190000 
890.80 	 224.9893000 	 2.087125 	 -0.4732672000 	 -2.4121410000 
891.00 	 224.9877000 	 2.087125 	 -0.4703617000 	 -2.4088030000 
891.20 	 224.9877000 	 2.087125 	 -0.4734866000 	 -2.4120200000 
891.40 	 224.9829000 	 2.087125 	 -0.4699834000 	 -2.4085810000 
891.60 	 224.9829000 	 2.087125 	 -0.4737028000 	 -2.4121570000 
891.80 	 224.9797000 	 2.087125 	 -0.4703331000 	 -2.4085270000 
892.00 	 224.9797000 	 2.087125 	 -0.4745134000 	 -2.4122680000 
892.20 	 224.9797000 	 2.087125 	 -0.4704380000 	 -2.4085620000 
892.40 	 224.9797000 	 2.087125 	 -0.4741319000 	 -2.4122870000 
892.60 	 224.9765000 	 2.087125 	 -0.4712868000 	 -2.4085330000 
892.80 	 224.9749000 	 2.087125 	 -0.4751174000 	 -2.4121090000 
893.00 	 224.9749000 	 2.087150 	 -0.4728699000 	 -2.4085430000 
893.20 	 224.9718000 	 2.087150 	 -0.4785919000 	 -2.4119850000 
893.40 	 224.9718000 	 2.087200 	 -0.4745165000 	 -2.4086190000 
893.60 	 224.9670000 	 2.087225 	 -0.4784934000 	 -2.4120330000 
893.80 	 224.9670000 	 2.087250 	 -0.4744879000 	 -2.4084690000 
894.00 	 224.9670000 	 2.087250 	 -0.4733817000 	 -2.4119280000 
894.20 	 224.9670000 	 2.087250 	 -0.4693635000 	 -2.4085780000 
894.40 	 224.9670000 	 2.087300 	 -0.4733022000 	 -2.4118520000 
894.60 	 224.9638000 	 2.087300 	 -0.4696274000 	 -2.4089750000 
894.80 	 224.9638000 	 2.087350 	 -0.4731306000 	 -2.4115590000 
895.00 	 224.9670000 	 2.087375 	 -0.4695098000 	 -2.4090770000 
895.20 	 224.9670000 	 2.087400 	 -0.4727999000 	 -2.4112920000 
895.40 	 224.9718000 	 2.087400 	 -0.4700311000 	 -2.4093980000 
895.60 	 224.9797000 	 2.087450 	 -0.4726759000 	 -2.4111750000 
895.80 	 224.9829000 	 2.087450 	 -0.4761632000 	 -2.4095540000 
896.00 	 224.9877000 	 2.087450 	 -0.4739857000 	 -2.4110060000 
896.20 	 224.9908000 	 2.087500 	 -0.4707750000 	 -2.4098490000 
896.40 	 224.9956000 	 2.087500 	 -0.4785760000 	 -2.4107550000 
896.60 	 224.9988000 	 2.087475 	 -0.4701964000 	 -2.4103390000 
896.80 	 225.0036000 	 2.087475 	 -0.4722182000 	 -2.4110860000 
897.00 	 225.0067000 	 2.087475 	 -0.4704157000 	 -2.4103830000 
897.20 	 225.0083000 	 2.087475 	 -0.4719099000 	 -2.4106720000 
897.40 	 225.0115000 	 2.087475 	 -0.4709148000 	 -2.4104150000 
897.60 	 225.0147000 	 2.087475 	 -0.4734739000 	 -2.4105290000 
897.80 	 225.0179000 	 2.087475 	 -0.4738108000 	 -2.4106440000 
898.00 	 225.0258000 	 2.087475 	 -0.4779339000 	 -2.4103860000 
898.20 	 225.0306000 	 2.087475 	 -0.4778608000 	 -2.4109330000 
898.40 	 225.0258000 	 2.087475 	 -0.4777050000 	 -2.4100750000 
898.60 	 225.0274000 	 2.087475 	 -0.4783185000 	 -2.4110920000 
898.80 	 225.0226000 	 2.087475 	 -0.4775270000 	 -2.4097980000 
899.00 	 225.0179000 	 2.087475 	 -0.4782391000 	 -2.4113150000 
899.20 	 225.0147000 	 2.087450 	 -0.4773871000 	 -2.4096170000 
899.40 	 225.0131000 	 2.087425 	 -0.4784075000 	 -2.4113560000 
899.60 	 225.0115000 	 2.087425 	 -0.4771360000 	 -2.4095630000 
899.80 	 225.0115000 	 2.087425 	 -0.4784012000 	 -2.4114740000 
900.00 	 225.0115000 	 2.087425 	 -0.4772472000 	 -2.4098080000 
900.20 	 225.0115000 	 2.087425 	 -0.4786873000 	 -2.4114100000 
900.40 	 225.0067000 	 2.087425 	 -0.4772282000 	 -2.4096170000 
900.60 	 225.0067000 	 2.087425 	 -0.4786555000 	 -2.4114540000 
900.80 	 225.0036000 	 2.087425 	 -0.4769166000 	 -2.4096460000 
901.00 	 224.9988000 	 2.087425 	 -0.4789098000 	 -2.4116770000 
901.20 	 224.9988000 	 2.087425 	 -0.4771360000 	 -2.4093630000 
901.40 	 224.9988000 	 2.087425 	 -0.4790243000 	 -2.4118230000 
901.60 	 225.0036000 	 2.087425 	 -0.4768817000 	 -2.4092200000 
901.80 	 224.9988000 	 2.087425 	 -0.4794343000 	 -2.4119380000 
902.00 	 224.9988000 	 2.087425 	 -0.4769548000 	 -2.4091720000 
902.20 	 224.9956000 	 2.087425 	 -0.4793930000 	 -2.4120400000 
902.40 	 224.9908000 	 2.087425 	 -0.4766973000 	 -2.4090550000 
902.60 	 224.9908000 	 2.087425 	 -0.4797713000 	 -2.4121320000 
902.80 	 224.9877000 	 2.087425 	 -0.4765320000 	 -2.4088450000 
903.00 	 224.9893000 	 2.087425 	 -0.4796314000 	 -2.4121860000 
903.20 	 224.9893000 	 2.087425 	 -0.4764366000 	 -2.4090190000 
903.40 	 224.9908000 	 2.087425 	 -0.4798285000 	 -2.4123070000 
903.60 	 224.9908000 	 2.087425 	 -0.4763667000 	 -2.4089150000 
903.80 	 224.9893000 	 2.087425 	 -0.4797173000 	 -2.4121790000 
904.00 	 224.9877000 	 2.087425 	 -0.4763031000 	 -2.4087430000 
904.20 	 224.9829000 	 2.087425 	 -0.4798476000 	 -2.4121860000 
904.40 	 224.9797000 	 2.087425 	 -0.4762936000 	 -2.4088480000 
904.60 	 224.9749000 	 2.087425 	 -0.4798412000 	 -2.4124430000 
904.80 	 224.9749000 	 2.087425 	 -0.4760742000 	 -2.4088320000 
905.00 	 224.9797000 	 2.087425 	 -0.4797808000 	 -2.4123410000 
905.20 	 224.9797000 	 2.087425 	 -0.4759566000 	 -2.4088510000 
905.40 	 224.9797000 	 2.087425 	 -0.4798380000 	 -2.4123700000 
905.60 	 224.9797000 	 2.087425 	 -0.4758517000 	 -2.4087240000 
905.80 	 224.9749000 	 2.087475 	 -0.4793835000 	 -2.4122330000 
906.00 	 224.9749000 	 2.087475 	 -0.4751396000 	 -2.4087330000 
906.20 	 224.9686000 	 2.087500 	 -0.4787763000 	 -2.4123480000 
906.40 	 224.9670000 	 2.087525 	 -0.4737663000 	 -2.4087750000 
906.60 	 224.9638000 	 2.087550 	 -0.4771614000 	 -2.4121830000 
906.80 	 224.9638000 	 2.087550 	 -0.4732927000 	 -2.4090320000 
907.00 	 224.9638000 	 2.087600 	 -0.4771169000 	 -2.4120240000 
907.20 	 224.9638000 	 2.087625 	 -0.4730765000 	 -2.4089500000 
907.40 	 224.9670000 	 2.087650 	 -0.4769198000 	 -2.4120360000 
907.60 	 224.9670000 	 2.087700 	 -0.4731083000 	 -2.4092290000 
907.80 	 224.9670000 	 2.087700 	 -0.4794057000 	 -2.4118740000 
908.00 	 224.9670000 	 2.087700 	 -0.4761283000 	 -2.4092670000 
908.20 	 224.9670000 	 2.087750 	 -0.4794248000 	 -2.4117850000 
908.40 	 224.9718000 	 2.087750 	 -0.4764811000 	 -2.4095090000 
908.60 	 224.9797000 	 2.087800 	 -0.4792086000 	 -2.4114640000 
908.80 	 224.9877000 	 2.087775 	 -0.4768085000 	 -2.4096460000 
909.00 	 224.9940000 	 2.087775 	 -0.4794248000 	 -2.4109330000 
909.20 	 224.9988000 	 2.087775 	 -0.4773521000 	 -2.4097570000 
909.40 	 224.9988000 	 2.087775 	 -0.4793580000 	 -2.4107300000 
909.60 	 225.0036000 	 2.087775 	 -0.4778639000 	 -2.4099760000 
909.80 	 225.0036000 	 2.087775 	 -0.4788049000 	 -2.4102750000 
910.00 	 225.0067000 	 2.087775 	 -0.4780070000 	 -2.4102970000 
910.20 	 225.0036000 	 2.087775 	 -0.4784107000 	 -2.4099480000 
910.40 	 225.0067000 	 2.087775 	 -0.4784934000 	 -2.4106120000 
910.60 	 225.0052000 	 2.087775 	 -0.4783217000 	 -2.4098460000 
910.80 	 225.0067000 	 2.087775 	 -0.4785188000 	 -2.4107070000 
911.00 	 225.0083000 	 2.087775 	 -0.4779212000 	 -2.4097030000 
911.20 	 225.0115000 	 2.087775 	 -0.4788589000 	 -2.4108820000 
911.40 	 225.0115000 	 2.087775 	 -0.4778131000 	 -2.4095250000 
911.60 	 225.0067000 	 2.087775 	 -0.4788876000 	 -2.4110920000 
911.80 	 225.0067000 	 2.087775 	 -0.4777972000 	 -2.4093340000 
912.00 	 225.0052000 	 2.087775 	 -0.4790465000 	 -2.4112060000 
912.20 	 225.0067000 	 2.087775 	 -0.4774539000 	 -2.4092580000 
912.40 	 225.0067000 	 2.087775 	 -0.4791832000 	 -2.4112990000 
912.60 	 225.0036000 	 2.087775 	 -0.4771868000 	 -2.4090860000 
912.80 	 225.0036000 	 2.087775 	 -0.4790497000 	 -2.4115400000 
913.00 	 225.0036000 	 2.087775 	 -0.4771741000 	 -2.4090290000 
913.20 	 225.0036000 	 2.087775 	 -0.4792595000 	 -2.4115630000 
913.40 	 225.0036000 	 2.087775 	 -0.4769929000 	 -2.4088160000 
913.60 	 224.9988000 	 2.087775 	 -0.4794121000 	 -2.4115910000 
913.80 	 224.9956000 	 2.087775 	 -0.4768308000 	 -2.4086060000 
914.00 	 224.9956000 	 2.087775 	 -0.4794756000 	 -2.4117020000 
914.20 	 224.9908000 	 2.087775 	 -0.4763730000 	 -2.4085400000 
914.40 	 224.9908000 	 2.087775 	 -0.4799429000 	 -2.4119250000 
914.60 	 224.9908000 	 2.087775 	 -0.4762395000 	 -2.4085040000 
914.80 	 224.9908000 	 2.087775 	 -0.4799779000 	 -2.4120840000 
915.00 	 224.9908000 	 2.087775 	 -0.4759502000 	 -2.4084690000 
915.20 	 224.9908000 	 2.087775 	 -0.4798794000 	 -2.4119820000 
915.40 	 224.9908000 	 2.087775 	 -0.4758421000 	 -2.4084600000 
915.60 	 224.9877000 	 2.087775 	 -0.4798349000 	 -2.4118610000 
915.80 	 224.9877000 	 2.087800 	 -0.4758040000 	 -2.4085520000 
916.00 	 224.9829000 	 2.087825 	 -0.4798985000 	 -2.4118580000 
916.20 	 224.9829000 	 2.087825 	 -0.4754734000 	 -2.4085400000 
916.40 	 224.9829000 	 2.087825 	 -0.4765829000 	 -2.4120010000 
916.60 	 224.9861000 	 2.087825 	 -0.4703744000 	 -2.4089020000 
916.80 	 224.9877000 	 2.087850 	 -0.4764843000 	 -2.4114860000 
917.00 	 224.9877000 	 2.087875 	 -0.4727872000 	 -2.4093410000 
917.20 	 224.9861000 	 2.087875 	 -0.4757849000 	 -2.4113270000 
917.40 	 224.9861000 	 2.087875 	 -0.4773267000 	 -2.4096840000 
917.60 	 224.9829000 	 2.087875 	 -0.4792531000 	 -2.4111050000 
917.80 	 224.9797000 	 2.087900 	 -0.4772854000 	 -2.4099410000 
918.00 	 224.9765000 	 2.087925 	 -0.4789829000 	 -2.4107650000 
918.20 	 224.9749000 	 2.087950 	 -0.4776478000 	 -2.4100140000 
918.40 	 224.9749000 	 2.087950 	 -0.4776001000 	 -2.4104370000 
918.60 	 224.9797000 	 2.087950 	 -0.4783408000 	 -2.4106310000 
918.80 	 224.9797000 	 2.088000 	 -0.4783249000 	 -2.4099990000 
919.00 	 224.9829000 	 2.088000 	 -0.4719734000 	 -2.4110600000 
919.20 	 224.9829000 	 2.088000 	 -0.4764493000 	 -2.4099830000 
919.40 	 224.9829000 	 2.088000 	 -0.4790083000 	 -2.4117090000 
919.60 	 224.9845000 	 2.088050 	 -0.4774825000 	 -2.4095820000 
919.80 	 224.9877000 	 2.088050 	 -0.4791292000 	 -2.4116990000 
920.00 	 224.9877000 	 2.088025 	 -0.4772536000 	 -2.4093850000 
920.20 	 224.9908000 	 2.088025 	 -0.4797713000 	 -2.4121120000 
920.40 	 224.9908000 	 2.088025 	 -0.4767958000 	 -2.4091240000 
920.60 	 224.9956000 	 2.088025 	 -0.4799016000 	 -2.4122490000 
920.80 	 224.9956000 	 2.088025 	 -0.4768690000 	 -2.4091050000 
921.00 	 224.9988000 	 2.088025 	 -0.4801178000 	 -2.4123480000 
921.20 	 224.9988000 	 2.088025 	 -0.4764303000 	 -2.4089370000 
921.40 	 225.0036000 	 2.088025 	 -0.4800383000 	 -2.4125290000 
921.60 	 224.9988000 	 2.088025 	 -0.4763603000 	 -2.4089620000 
921.80 	 224.9988000 	 2.088025 	 -0.4801401000 	 -2.4126150000 
922.00 	 224.9988000 	 2.088025 	 -0.4762459000 	 -2.4090130000 
922.20 	 224.9972000 	 2.088025 	 -0.4801337000 	 -2.4124910000 
922.40 	 224.9956000 	 2.088025 	 -0.4760774000 	 -2.4090640000 
922.60 	 224.9956000 	 2.088025 	 -0.4798698000 	 -2.4125260000 
922.80 	 224.9956000 	 2.088025 	 -0.4752000000 	 -2.4090860000 
923.00 	 224.9908000 	 2.088025 	 -0.4789289000 	 -2.4124340000 
923.20 	 224.9908000 	 2.088025 	 -0.4735565000 	 -2.4092420000 
923.40 	 224.9893000 	 2.088050 	 -0.4776859000 	 -2.4124110000 
923.60 	 224.9877000 	 2.088050 	 -0.4753590000 	 -2.4092960000 
923.80 	 224.9877000 	 2.088075 	 -0.4794725000 	 -2.4120710000 
924.00 	 224.9861000 	 2.088100 	 -0.4757150000 	 -2.4094580000 
924.20 	 224.9877000 	 2.088075 	 -0.4803403000 	 -2.4122140000 
924.40 	 224.9829000 	 2.088075 	 -0.4769739000 	 -2.4098430000 
924.60 	 224.9877000 	 2.088100 	 -0.4802513000 	 -2.4122810000 
924.80 	 224.9877000 	 2.088125 	 -0.4773585000 	 -2.4100210000 
925.00 	 224.9908000 	 2.088150 	 -0.4803085000 	 -2.4121060000 
925.20 	 224.9908000 	 2.088125 	 -0.4775524000 	 -2.4100690000 
925.40 	 224.9877000 	 2.088125 	 -0.4774920000 	 -2.4119470000 
925.60 	 224.9877000 	 2.088125 	 -0.4751778000 	 -2.4105830000 
925.80 	 224.9845000 	 2.088125 	 -0.4774666000 	 -2.4117370000 
926.00 	 224.9829000 	 2.088150 	 -0.4746469000 	 -2.4108120000 
926.20 	 224.9829000 	 2.088150 	 -0.4734834000 	 -2.4119760000 
926.40 	 224.9829000 	 2.088200 	 -0.4715284000 	 -2.4109110000 
926.60 	 224.9829000 	 2.088200 	 -0.4779434000 	 -2.4117760000 
926.80 	 224.9877000 	 2.088175 	 -0.4768022000 	 -2.4112350000 
927.00 	 224.9877000 	 2.088200 	 -0.4776827000 	 -2.4112960000 
927.20 	 224.9877000 	 2.088200 	 -0.4773585000 	 -2.4117920000 
927.40 	 224.9877000 	 2.088225 	 -0.4772377000 	 -2.4111650000 
927.60 	 224.9829000 	 2.088225 	 -0.4773108000 	 -2.4120900000 
927.80 	 224.9829000 	 2.088225 	 -0.4768340000 	 -2.4109900000 
928.00 	 224.9877000 	 2.088250 	 -0.4773966000 	 -2.4121730000 
928.20 	 224.9956000 	 2.088250 	 -0.4763794000 	 -2.4106340000 
928.40 	 224.9988000 	 2.088275 	 -0.4777590000 	 -2.4126850000 
928.60 	 225.0083000 	 2.088275 	 -0.4760679000 	 -2.4103100000 
928.80 	 225.0131000 	 2.088275 	 -0.4795742000 	 -2.4127230000 
929.00 	 225.0147000 	 2.088275 	 -0.4776064000 	 -2.4104630000 
929.20 	 225.0147000 	 2.088275 	 -0.4797522000 	 -2.4127610000 
929.40 	 225.0147000 	 2.088275 	 -0.4774094000 	 -2.4102310000 
929.60 	 225.0131000 	 2.088275 	 -0.4798635000 	 -2.4128660000 
929.80 	 225.0115000 	 2.088275 	 -0.4772536000 	 -2.4101540000 
930.00 	 225.0067000 	 2.088275 	 -0.4798508000 	 -2.4128910000 
930.20 	 225.0036000 	 2.088275 	 -0.4772727000 	 -2.4101290000 
930.40 	 224.9988000 	 2.088275 	 -0.4800256000 	 -2.4130500000 
930.60 	 224.9988000 	 2.088275 	 -0.4769357000 	 -2.4099670000 
930.80 	 224.9988000 	 2.088275 	 -0.4799429000 	 -2.4130980000 
931.00 	 224.9988000 	 2.088275 	 -0.4769421000 	 -2.4098430000 
931.20 	 224.9972000 	 2.088275 	 -0.4801877000 	 -2.4131680000 
931.40 	 224.9956000 	 2.088275 	 -0.4767291000 	 -2.4097760000 
931.60 	 224.9988000 	 2.088275 	 -0.4802450000 	 -2.4133710000 
931.80 	 224.9956000 	 2.088275 	 -0.4768626000 	 -2.4099350000 
932.00 	 224.9956000 	 2.088275 	 -0.4803880000 	 -2.4132280000 
932.20 	 224.9908000 	 2.088275 	 -0.4768213000 	 -2.4098300000 
932.40 	 224.9877000 	 2.088275 	 -0.4804357000 	 -2.4132820000 
932.60 	 224.9877000 	 2.088275 	 -0.4767831000 	 -2.4097000000 
932.80 	 224.9829000 	 2.088275 	 -0.4805470000 	 -2.4133590000 
933.00 	 224.9797000 	 2.088275 	 -0.4767418000 	 -2.4097920000 
933.20 	 224.9765000 	 2.088275 	 -0.4806074000 	 -2.4133400000 
933.40 	 224.9718000 	 2.088275 	 -0.4768022000 	 -2.4097160000 
933.60 	 224.9718000 	 2.088275 	 -0.4807854000 	 -2.4132380000 
933.80 	 224.9670000 	 2.088300 	 -0.4767927000 	 -2.4097510000 
934.00 	 224.9670000 	 2.088325 	 -0.4806677000 	 -2.4132890000 
934.20 	 224.9670000 	 2.088350 	 -0.4766655000 	 -2.4099510000 
934.40 	 224.9638000 	 2.088375 	 -0.4807250000 	 -2.4133710000 
934.60 	 224.9638000 	 2.088400 	 -0.4766846000 	 -2.4099920000 
934.80 	 224.9638000 	 2.088400 	 -0.4806264000 	 -2.4131970000 
935.00 	 224.9670000 	 2.088450 	 -0.4767068000 	 -2.4100210000 
935.20 	 224.9670000 	 2.088475 	 -0.4802799000 	 -2.4129930000 
935.40 	 224.9718000 	 2.088500 	 -0.4768149000 	 -2.4100020000 
935.60 	 224.9749000 	 2.088525 	 -0.4803181000 	 -2.4129230000 
935.80 	 224.9813000 	 2.088525 	 -0.4766909000 	 -2.4100840000 
936.00 	 224.9877000 	 2.088525 	 -0.4794121000 	 -2.4131200000 
936.20 	 224.9972000 	 2.088525 	 -0.4756959000 	 -2.4101040000 
936.40 	 225.0036000 	 2.088525 	 -0.4795361000 	 -2.4128530000 
936.60 	 225.0147000 	 2.088525 	 -0.4758708000 	 -2.4101990000 
936.80 	 225.0163000 	 2.088525 	 -0.4793612000 	 -2.4128560000 
937.00 	 225.0179000 	 2.088525 	 -0.4758612000 	 -2.4104690000 
937.20 	 225.0179000 	 2.088525 	 -0.4792245000 	 -2.4128310000 
937.40 	 225.0147000 	 2.088525 	 -0.4760138000 	 -2.4105740000 
937.60 	 225.0147000 	 2.088525 	 -0.4788494000 	 -2.4124050000 
937.80 	 225.0147000 	 2.088525 	 -0.4763254000 	 -2.4107840000 
938.00 	 225.0147000 	 2.088525 	 -0.4789543000 	 -2.4124050000 
938.20 	 225.0147000 	 2.088525 	 -0.4764271000 	 -2.4109650000 
938.40 	 225.0163000 	 2.088525 	 -0.4785601000 	 -2.4121860000 
938.60 	 225.0179000 	 2.088525 	 -0.4767164000 	 -2.4110250000 
938.80 	 225.0179000 	 2.088525 	 -0.4784584000 	 -2.4120110000 
939.00 	 225.0226000 	 2.088525 	 -0.4770056000 	 -2.4115090000 
939.20 	 225.0226000 	 2.088525 	 -0.4781977000 	 -2.4118800000 
939.40 	 225.0179000 	 2.088525 	 -0.4771932000 	 -2.4117630000 
939.60 	 225.0163000 	 2.088525 	 -0.4778576000 	 -2.4116040000 
939.80 	 225.0147000 	 2.088475 	 -0.4773553000 	 -2.4119690000 
940.00 	 225.0115000 	 2.088475 	 -0.4776224000 	 -2.4113020000 
940.20 	 225.0067000 	 2.088475 	 -0.4777940000 	 -2.4123380000 
940.40 	 225.0004000 	 2.088475 	 -0.4771551000 	 -2.4108860000 
940.60 	 224.9988000 	 2.088475 	 -0.4781628000 	 -2.4125610000 
940.80 	 224.9956000 	 2.088475 	 -0.4768244000 	 -2.4107230000 
941.00 	 224.9956000 	 2.088475 	 -0.4786364000 	 -2.4129960000 
941.20 	 224.9956000 	 2.088475 	 -0.4764716000 	 -2.4103670000 
941.40 	 224.9956000 	 2.088475 	 -0.4787922000 	 -2.4129930000 
941.60 	 224.9956000 	 2.088475 	 -0.4763953000 	 -2.4102340000 
941.80 	 224.9956000 	 2.088475 	 -0.4789988000 	 -2.4131360000 
942.00 	 224.9956000 	 2.088475 	 -0.4761442000 	 -2.4100400000 
942.20 	 224.9940000 	 2.088475 	 -0.4790179000 	 -2.4133870000 
942.40 	 224.9956000 	 2.088475 	 -0.4761887000 	 -2.4101040000 
942.60 	 224.9908000 	 2.088475 	 -0.4792976000 	 -2.4133170000 
942.80 	 224.9908000 	 2.088475 	 -0.4758930000 	 -2.4098240000 
943.00 	 224.9877000 	 2.088475 	 -0.4795361000 	 -2.4135110000 
943.20 	 224.9877000 	 2.088475 	 -0.4758040000 	 -2.4100810000 
943.40 	 224.9877000 	 2.088475 	 -0.4795202000 	 -2.4134600000 
943.60 	 224.9877000 	 2.088475 	 -0.4758835000 	 -2.4098560000 
943.80 	 224.9893000 	 2.088475 	 -0.4796314000 	 -2.4135880000 
944.00 	 224.9908000 	 2.088475 	 -0.4756864000 	 -2.4097760000 
944.20 	 224.9877000 	 2.088475 	 -0.4796410000 	 -2.4136070000 
944.40 	 224.9877000 	 2.088475 	 -0.4755815000 	 -2.4097440000 
944.60 	 224.9829000 	 2.088475 	 -0.4796696000 	 -2.4135530000 
944.80 	 224.9829000 	 2.088475 	 -0.4753176000 	 -2.4099350000 
945.00 	 224.9797000 	 2.088475 	 -0.4796441000 	 -2.4136480000 
945.20 	 224.9781000 	 2.088475 	 -0.4754162000 	 -2.4099450000 
945.40 	 224.9749000 	 2.088475 	 -0.4797649000 	 -2.4136540000 
945.60 	 224.9749000 	 2.088500 	 -0.4752922000 	 -2.4099450000 
945.80 	 224.9749000 	 2.088525 	 -0.4795297000 	 -2.4135780000 
946.00 	 224.9734000 	 2.088550 	 -0.4754035000 	 -2.4100270000 
946.20 	 224.9749000 	 2.088575 	 -0.4793644000 	 -2.4131840000 
946.40 	 224.9749000 	 2.088600 	 -0.4756228000 	 -2.4103230000 
946.60 	 224.9749000 	 2.088600 	 -0.4790688000 	 -2.4130380000 
946.80 	 224.9749000 	 2.088625 	 -0.4757818000 	 -2.4104560000 
947.00 	 224.9781000 	 2.088650 	 -0.4789448000 	 -2.4128880000 
947.20 	 224.9749000 	 2.088675 	 -0.4757627000 	 -2.4103900000 
947.40 	 224.9718000 	 2.088675 	 -0.4788812000 	 -2.4126270000 
947.60 	 224.9702000 	 2.088700 	 -0.4769675000 	 -2.4109270000 
947.80 	 224.9718000 	 2.088725 	 -0.4796823000 	 -2.4125510000 
948.00 	 224.9718000 	 2.088750 	 -0.4777018000 	 -2.4109550000 
948.20 	 224.9718000 	 2.088775 	 -0.4795869000 	 -2.4123380000 
948.40 	 224.9749000 	 2.088775 	 -0.4775302000 	 -2.4111180000 
948.60 	 224.9797000 	 2.088800 	 -0.4776827000 	 -2.4119250000 
948.80 	 224.9861000 	 2.088825 	 -0.4757563000 	 -2.4114800000 
949.00 	 224.9877000 	 2.088850 	 -0.4780737000 	 -2.4118360000 
949.20 	 224.9956000 	 2.088825 	 -0.4790465000 	 -2.4117120000 
949.40 	 224.9988000 	 2.088825 	 -0.4797427000 	 -2.4118710000 
949.60 	 225.0036000 	 2.088825 	 -0.4793421000 	 -2.4121570000 
949.80 	 225.0067000 	 2.088825 	 -0.4796314000 	 -2.4119660000 
950.00 	 225.0115000 	 2.088825 	 -0.4786587000 	 -2.4122170000 
950.20 	 225.0147000 	 2.088825 	 -0.4792690000 	 -2.4117760000 
950.40 	 225.0147000 	 2.088825 	 -0.4781755000 	 -2.4123700000 
950.60 	 225.0147000 	 2.088825 	 -0.4781977000 	 -2.4114580000 
950.80 	 225.0147000 	 2.088825 	 -0.4792849000 	 -2.4123950000 
951.00 	 225.0115000 	 2.088825 	 -0.4787032000 	 -2.4112380000 
951.20 	 225.0115000 	 2.088825 	 -0.4795011000 	 -2.4125800000 
951.40 	 225.0067000 	 2.088825 	 -0.4789321000 	 -2.4113850000 
951.60 	 225.0036000 	 2.088825 	 -0.4790243000 	 -2.4126430000 
951.80 	 225.0036000 	 2.088825 	 -0.4783122000 	 -2.4114610000 
952.00 	 225.0036000 	 2.088825 	 -0.4784552000 	 -2.4127360000 
952.20 	 225.0036000 	 2.088825 	 -0.4773172000 	 -2.4113080000 
952.40 	 224.9988000 	 2.088825 	 -0.4782454000 	 -2.4129710000 
952.60 	 224.9988000 	 2.088825 	 -0.4771964000 	 -2.4110760000 
952.80 	 224.9988000 	 2.088825 	 -0.4785442000 	 -2.4128060000 
953.00 	 225.0004000 	 2.088825 	 -0.4764144000 	 -2.4110630000 
953.20 	 224.9988000 	 2.088825 	 -0.4779848000 	 -2.4130660000 
953.40 	 225.0036000 	 2.088825 	 -0.4769262000 	 -2.4107430000 
953.60 	 224.9988000 	 2.088825 	 -0.4789003000 	 -2.4132440000 
953.80 	 224.9956000 	 2.088825 	 -0.4769548000 	 -2.4105010000 
954.00 	 224.9924000 	 2.088825 	 -0.4796060000 	 -2.4133650000 
954.20 	 224.9908000 	 2.088825 	 -0.4767354000 	 -2.4102750000 
954.40 	 224.9877000 	 2.088825 	 -0.4797999000 	 -2.4136450000 
954.60 	 224.9829000 	 2.088825 	 -0.4772949000 	 -2.4103450000 
954.80 	 224.9877000 	 2.088825 	 -0.4806582000 	 -2.4136570000 
955.00 	 224.9877000 	 2.088825 	 -0.4774126000 	 -2.4103160000 
955.20 	 224.9908000 	 2.088825 	 -0.4809698000 	 -2.4137810000 
955.40 	 224.9956000 	 2.088825 	 -0.4773553000 	 -2.4102590000 
955.60 	 224.9988000 	 2.088825 	 -0.4808331000 	 -2.4137150000 
955.80 	 224.9988000 	 2.088825 	 -0.4768340000 	 -2.4102970000 
956.00 	 224.9988000 	 2.088825 	 -0.4806932000 	 -2.4137080000 
956.20 	 224.9956000 	 2.088825 	 -0.4765256000 	 -2.4101920000 
956.40 	 224.9908000 	 2.088825 	 -0.4804611000 	 -2.4138480000 
956.60 	 224.9893000 	 2.088825 	 -0.4765860000 	 -2.4102430000 
956.80 	 224.9861000 	 2.088825 	 -0.4806137000 	 -2.4138580000 
957.00 	 224.9829000 	 2.088850 	 -0.4771360000 	 -2.4103770000 
957.20 	 224.9829000 	 2.088850 	 -0.4810905000 	 -2.4134640000 
957.40 	 224.9861000 	 2.088875 	 -0.4771423000 	 -2.4104880000 
957.60 	 224.9877000 	 2.088900 	 -0.4814911000 	 -2.4135910000 
957.80 	 224.9829000 	 2.088875 	 -0.4777527000 	 -2.4110380000 
958.00 	 224.9829000 	 2.088900 	 -0.4814466000 	 -2.4142010000 
958.20 	 224.9813000 	 2.088900 	 -0.4777940000 	 -2.4107430000 
958.40 	 224.9829000 	 2.088950 	 -0.4811954000 	 -2.4134350000 
958.60 	 224.9797000 	 2.088925 	 -0.4780229000 	 -2.4110030000 
958.80 	 224.9797000 	 2.088925 	 -0.4810715000 	 -2.4133750000 
959.00 	 224.9797000 	 2.088925 	 -0.4780197000 	 -2.4110670000 
959.20 	 224.9813000 	 2.088950 	 -0.4807949000 	 -2.4130890000 
959.40 	 224.9829000 	 2.089000 	 -0.4782073000 	 -2.4113110000 
959.60 	 224.9829000 	 2.088975 	 -0.4806360000 	 -2.4131200000 
959.80 	 224.9877000 	 2.088975 	 -0.4785315000 	 -2.4115750000 
960.00 	 224.9877000 	 2.089000 	 -0.4807059000 	 -2.4129040000 
960.20 	 224.9877000 	 2.089000 	 -0.4783408000 	 -2.4116990000 
960.40 	 224.9877000 	 2.089050 	 -0.4807250000 	 -2.4130440000 
960.60 	 224.9908000 	 2.089025 	 -0.4786523000 	 -2.4118450000 
960.80 	 224.9908000 	 2.089025 	 -0.4805597000 	 -2.4128630000 
961.00 	 224.9908000 	 2.089025 	 -0.4787159000 	 -2.4118710000 
961.20 	 224.9956000 	 2.089025 	 -0.4804834000 	 -2.4128120000 
961.40 	 224.9988000 	 2.089025 	 -0.4789003000 	 -2.4120010000 
961.60 	 224.9956000 	 2.089025 	 -0.4801782000 	 -2.4125130000 
961.80 	 224.9956000 	 2.089025 	 -0.4792786000 	 -2.4121630000 
962.00 	 224.9956000 	 2.089025 	 -0.4795647000 	 -2.4120490000 
962.20 	 224.9956000 	 2.089025 	 -0.4794439000 	 -2.4125480000 
962.40 	 224.9924000 	 2.089025 	 -0.4795424000 	 -2.4118450000 
962.60 	 224.9908000 	 2.089025 	 -0.4799429000 	 -2.4129840000 
962.80 	 224.9908000 	 2.089025 	 -0.4789607000 	 -2.4114480000 
963.00 	 224.9877000 	 2.089025 	 -0.4803562000 	 -2.4133560000 
963.20 	 224.9877000 	 2.089025 	 -0.4788653000 	 -2.4114580000 
963.40 	 224.9829000 	 2.089025 	 -0.4804071000 	 -2.4134060000 
963.60 	 224.9797000 	 2.089050 	 -0.4784902000 	 -2.4112060000 
963.80 	 224.9797000 	 2.089075 	 -0.4804548000 	 -2.4132890000 
964.00 	 224.9749000 	 2.089075 	 -0.4781278000 	 -2.4106980000 
964.20 	 224.9797000 	 2.089075 	 -0.4809952000 	 -2.4145980000 
964.40 	 224.9749000 	 2.089100 	 -0.4781469000 	 -2.4115310000 
964.60 	 224.9749000 	 2.089125 	 -0.4811510000 	 -2.4145670000 
964.80 	 224.9749000 	 2.089150 	 -0.4781183000 	 -2.4114510000 
965.00 	 224.9765000 	 2.089150 	 -0.4811764000 	 -2.4147060000 
965.20 	 224.9797000 	 2.089200 	 -0.4778799000 	 -2.4113940000 
965.40 	 224.9829000 	 2.089175 	 -0.4814784000 	 -2.4142680000 
965.60 	 224.9845000 	 2.089200 	 -0.4778004000 	 -2.4109650000 
965.80 	 224.9877000 	 2.089225 	 -0.4815260000 	 -2.4143410000 
966.00 	 224.9877000 	 2.089250 	 -0.4777876000 	 -2.4108510000 
966.20 	 224.9877000 	 2.089225 	 -0.4814752000 	 -2.4141760000 
966.40 	 224.9908000 	 2.089225 	 -0.4778703000 	 -2.4107010000 
966.60 	 224.9972000 	 2.089225 	 -0.4813830000 	 -2.4143220000 
966.80 	 225.0036000 	 2.089225 	 -0.4776700000 	 -2.4107330000 
967.00 	 225.0067000 	 2.089225 	 -0.4813703000 	 -2.4142040000 
967.20 	 225.0115000 	 2.089225 	 -0.4773808000 	 -2.4108220000 
967.40 	 225.0115000 	 2.089225 	 -0.4814275000 	 -2.4143150000 
967.60 	 225.0115000 	 2.089225 	 -0.4774316000 	 -2.4107110000 
967.80 	 225.0115000 	 2.089225 	 -0.4812527000 	 -2.4142840000 
968.00 	 225.0083000 	 2.089225 	 -0.4775651000 	 -2.4109080000 
968.20 	 225.0067000 	 2.089225 	 -0.4813925000 	 -2.4141790000 
968.40 	 225.0036000 	 2.089225 	 -0.4774507000 	 -2.4107770000 
968.60 	 225.0036000 	 2.089225 	 -0.4814911000 	 -2.4140900000 
968.80 	 224.9988000 	 2.089225 	 -0.4774952000 	 -2.4110000000 
969.00 	 224.9988000 	 2.089225 	 -0.4813544000 	 -2.4142110000 
969.20 	 224.9972000 	 2.089225 	 -0.4774570000 	 -2.4109200000 
969.40 	 224.9956000 	 2.089225 	 -0.4815038000 	 -2.4141910000 
969.60 	 224.9908000 	 2.089225 	 -0.4775810000 	 -2.4110790000 
969.80 	 224.9877000 	 2.089225 	 -0.4813035000 	 -2.4142620000 
970.00 	 224.9877000 	 2.089250 	 -0.4777940000 	 -2.4110920000 
970.20 	 224.9877000 	 2.089250 	 -0.4814339000 	 -2.4139600000 
970.40 	 224.9861000 	 2.089275 	 -0.4779243000 	 -2.4112220000 
970.60 	 224.9829000 	 2.089275 	 -0.4814211000 	 -2.4140550000 
970.80 	 224.9829000 	 2.089275 	 -0.4742082000 	 -2.4115820000 
971.00 	 224.9813000 	 2.089300 	 -0.4777082000 	 -2.4139600000 
971.20 	 224.9829000 	 2.089300 	 -0.4748344000 	 -2.4118170000 
971.40 	 224.9861000 	 2.089325 	 -0.4782168000 	 -2.4137970000 
971.60 	 224.9877000 	 2.089325 	 -0.4757690000 	 -2.4117530000 
971.80 	 224.9877000 	 2.089325 	 -0.4809062000 	 -2.4135400000 
972.00 	 224.9908000 	 2.089325 	 -0.4781723000 	 -2.4120490000 
972.20 	 224.9877000 	 2.089325 	 -0.4805565000 	 -2.4133010000 
972.40 	 224.9829000 	 2.089350 	 -0.4783662000 	 -2.4122360000 
972.60 	 224.9829000 	 2.089375 	 -0.4802481000 	 -2.4130690000 
972.80 	 224.9829000 	 2.089400 	 -0.4787890000 	 -2.4123830000 
973.00 	 224.9829000 	 2.089375 	 -0.4784234000 	 -2.4131840000 
973.20 	 224.9829000 	 2.089375 	 -0.4773426000 	 -2.4136770000 
973.40 	 224.9877000 	 2.089400 	 -0.4783662000 	 -2.4130500000 
973.60 	 224.9877000 	 2.089425 	 -0.4784234000 	 -2.4136700000 
973.80 	 224.9877000 	 2.089450 	 -0.4777781000 	 -2.4126400000 
974.00 	 224.9877000 	 2.089425 	 -0.4786173000 	 -2.4140480000 
974.20 	 224.9908000 	 2.089425 	 -0.4776541000 	 -2.4126530000 
974.40 	 224.9956000 	 2.089425 	 -0.4782486000 	 -2.4140960000 
974.60 	 224.9956000 	 2.089425 	 -0.4771455000 	 -2.4125450000 
974.80 	 224.9956000 	 2.089425 	 -0.4780801000 	 -2.4142330000 
975.00 	 224.9956000 	 2.089425 	 -0.4769548000 	 -2.4124080000 
975.20 	 224.9940000 	 2.089425 	 -0.4781151000 	 -2.4145730000 
975.40 	 224.9908000 	 2.089425 	 -0.4767641000 	 -2.4121760000 
975.60 	 224.9908000 	 2.089425 	 -0.4786396000 	 -2.4147730000 
975.80 	 224.9908000 	 2.089425 	 -0.4765066000 	 -2.4121630000 
976.00 	 224.9908000 	 2.089425 	 -0.4781246000 	 -2.4147320000 
976.20 	 224.9908000 	 2.089425 	 -0.4759598000 	 -2.4119540000 
976.40 	 224.9908000 	 2.089425 	 -0.4788049000 	 -2.4148910000 
976.60 	 224.9908000 	 2.089425 	 -0.4753081000 	 -2.4116200000 
976.80 	 224.9877000 	 2.089425 	 -0.4788876000 	 -2.4150440000 
977.00 	 224.9908000 	 2.089425 	 -0.4756387000 	 -2.4117600000 
977.20 	 224.9956000 	 2.089425 	 -0.4788971000 	 -2.4152120000 
977.40 	 224.9956000 	 2.089425 	 -0.4754893000 	 -2.4117850000 
977.60 	 225.0020000 	 2.089425 	 -0.4791832000 	 -2.4150910000 
977.80 	 224.9988000 	 2.089425 	 -0.4755274000 	 -2.4116330000 
978.00 	 224.9988000 	 2.089425 	 -0.4789575000 	 -2.4153170000 
978.20 	 224.9988000 	 2.089425 	 -0.4748789000 	 -2.4116360000 
978.40 	 224.9956000 	 2.089425 	 -0.4787254000 	 -2.4151450000 
978.60 	 224.9908000 	 2.089425 	 -0.4747486000 	 -2.4117500000 
978.80 	 224.9877000 	 2.089425 	 -0.4789861000 	 -2.4152370000 
979.00 	 224.9877000 	 2.089450 	 -0.4774412000 	 -2.4118710000 
979.20 	 224.9829000 	 2.089475 	 -0.4810619000 	 -2.4151070000 
979.40 	 224.9813000 	 2.089500 	 -0.4772345000 	 -2.4117470000 
979.60 	 224.9813000 	 2.089475 	 -0.4818217000 	 -2.4149800000 
979.80 	 224.9797000 	 2.089475 	 -0.4780483000 	 -2.4116260000 
980.00 	 224.9797000 	 2.089500 	 -0.4816659000 	 -2.4150050000 
980.20 	 224.9797000 	 2.089525 	 -0.4780229000 	 -2.4117340000 
980.40 	 224.9797000 	 2.089525 	 -0.4816659000 	 -2.4147130000 
980.60 	 224.9797000 	 2.089525 	 -0.4781850000 	 -2.4119250000 
980.80 	 224.9749000 	 2.089550 	 -0.4815038000 	 -2.4147540000 
981.00 	 224.9749000 	 2.089550 	 -0.4780451000 	 -2.4119980000 
981.20 	 224.9797000 	 2.089575 	 -0.4814084000 	 -2.4148340000 
981.40 	 224.9829000 	 2.089600 	 -0.4780833000 	 -2.4120140000 
981.60 	 224.9877000 	 2.089600 	 -0.4816183000 	 -2.4147220000 
981.80 	 224.9877000 	 2.089625 	 -0.4782931000 	 -2.4123320000 
982.00 	 224.9908000 	 2.089650 	 -0.4811446000 	 -2.4144650000 
982.20 	 224.9908000 	 2.089625 	 -0.4789066000 	 -2.4125230000 
982.40 	 224.9908000 	 2.089625 	 -0.4816373000 	 -2.4142140000 
982.60 	 224.9908000 	 2.089625 	 -0.4790815000 	 -2.4127320000 
982.80 	 224.9956000 	 2.089625 	 -0.4814498000 	 -2.4142520000 
983.00 	 224.9972000 	 2.089625 	 -0.4789829000 	 -2.4125420000 
983.20 	 224.9988000 	 2.089625 	 -0.4813512000 	 -2.4141190000 
983.40 	 224.9988000 	 2.089625 	 -0.4794184000 	 -2.4130500000 
983.60 	 224.9988000 	 2.089625 	 -0.4811637000 	 -2.4141280000 
983.80 	 224.9988000 	 2.089625 	 -0.4791451000 	 -2.4128660000 
984.00 	 224.9988000 	 2.089625 	 -0.4812845000 	 -2.4142300000 
984.20 	 224.9988000 	 2.089625 	 -0.4793008000 	 -2.4130180000 
984.40 	 224.9988000 	 2.089625 	 -0.4811573000 	 -2.4139310000 
984.60 	 224.9988000 	 2.089625 	 -0.4794470000 	 -2.4129680000 
984.80 	 225.0036000 	 2.089625 	 -0.4811859000 	 -2.4139600000 
985.00 	 225.0036000 	 2.089625 	 -0.4794916000 	 -2.4130850000 
985.20 	 225.0036000 	 2.089625 	 -0.4811859000 	 -2.4137970000 
985.40 	 225.0036000 	 2.089625 	 -0.4796410000 	 -2.4132890000 
985.60 	 225.0036000 	 2.089625 	 -0.4808394000 	 -2.4138930000 
985.80 	 224.9988000 	 2.089625 	 -0.4797331000 	 -2.4134060000 
986.00 	 224.9956000 	 2.089625 	 -0.4806423000 	 -2.4135400000 
986.20 	 224.9956000 	 2.089625 	 -0.4799048000 	 -2.4135020000 
986.40 	 224.9908000 	 2.089625 	 -0.4803308000 	 -2.4132700000 
986.60 	 224.9877000 	 2.089625 	 -0.4801369000 	 -2.4134730000 
986.80 	 224.9877000 	 2.089625 	 -0.4806042000 	 -2.4133560000 
987.00 	 224.9877000 	 2.089625 	 -0.4800797000 	 -2.4135720000 
987.20 	 224.9877000 	 2.089625 	 -0.4803753000 	 -2.4132130000 
987.40 	 224.9877000 	 2.089650 	 -0.4802227000 	 -2.4138480000 
987.60 	 224.9877000 	 2.089675 	 -0.4802036000 	 -2.4129930000 
987.80 	 224.9845000 	 2.089700 	 -0.4803530000 	 -2.4138740000 
988.00 	 224.9829000 	 2.089675 	 -0.4800192000 	 -2.4128720000 
988.20 	 224.9749000 	 2.089675 	 -0.4805470000 	 -2.4139530000 
988.40 	 224.9749000 	 2.089700 	 -0.4798476000 	 -2.4128630000 
988.60 	 224.9749000 	 2.089725 	 -0.4806773000 	 -2.4142490000 
988.80 	 224.9749000 	 2.089750 	 -0.4795679000 	 -2.4126590000 
989.00 	 224.9797000 	 2.089775 	 -0.4808267000 	 -2.4144940000 
989.20 	 224.9797000 	 2.089775 	 -0.4795869000 	 -2.4125070000 
989.40 	 224.9829000 	 2.089775 	 -0.4813735000 	 -2.4145060000 
989.60 	 224.9797000 	 2.089800 	 -0.4798094000 	 -2.4123640000 
989.80 	 224.9829000 	 2.089825 	 -0.4815865000 	 -2.4146530000 
990.00 	 224.9829000 	 2.089850 	 -0.4796092000 	 -2.4122560000 
990.20 	 224.9829000 	 2.089825 	 -0.4815928000 	 -2.4144200000 
990.40 	 224.9877000 	 2.089825 	 -0.4791641000 	 -2.4115050000 
990.60 	 224.9908000 	 2.089850 	 -0.4819870000 	 -2.4146110000 
990.80 	 224.9956000 	 2.089875 	 -0.4789639000 	 -2.4114230000 
991.00 	 224.9956000 	 2.089900 	 -0.4822222000 	 -2.4147420000 
991.20 	 224.9956000 	 2.089900 	 -0.4787668000 	 -2.4112700000 
991.40 	 224.9956000 	 2.089875 	 -0.4810778000 	 -2.4148300000 
991.60 	 224.9956000 	 2.089875 	 -0.4785410000 	 -2.4113400000 
991.80 	 224.9972000 	 2.089875 	 -0.4823557000 	 -2.4148620000 
992.00 	 224.9988000 	 2.089875 	 -0.4784234000 	 -2.4114200000 
992.20 	 225.0036000 	 2.089875 	 -0.4825433000 	 -2.4148650000 
992.40 	 225.0067000 	 2.089875 	 -0.4783598000 	 -2.4113560000 
992.60 	 225.0067000 	 2.089875 	 -0.4824162000 	 -2.4147960000 
992.80 	 225.0067000 	 2.089875 	 -0.4780324000 	 -2.4112100000 
993.00 	 225.0036000 	 2.089875 	 -0.4821269000 	 -2.4146590000 
993.20 	 224.9988000 	 2.089875 	 -0.4783249000 	 -2.4113910000 
993.40 	 224.9988000 	 2.089875 	 -0.4823303000 	 -2.4147030000 
993.60 	 224.9956000 	 2.089875 	 -0.4782899000 	 -2.4112830000 
993.80 	 224.9956000 	 2.089875 	 -0.4822318000 	 -2.4147100000 
994.00 	 224.9972000 	 2.089875 	 -0.4781310000 	 -2.4113660000 
994.20 	 224.9956000 	 2.089875 	 -0.4820251000 	 -2.4145790000 
994.40 	 224.9956000 	 2.089875 	 -0.4754098000 	 -2.4116040000 
994.60 	 224.9908000 	 2.089875 	 -0.4757309000 	 -2.4143470000 
994.80 	 224.9924000 	 2.089875 	 -0.4720783000 	 -2.4116010000 
995.00 	 224.9956000 	 2.089875 	 -0.4756641000 	 -2.4142960000 
995.20 	 224.9972000 	 2.089875 	 -0.4723581000 	 -2.4121160000 
995.40 	 224.9988000 	 2.089875 	 -0.4753526000 	 -2.4138740000 
995.60 	 224.9956000 	 2.089875 	 -0.4727141000 	 -2.4123830000 
995.80 	 224.9940000 	 2.089875 	 -0.4796060000 	 -2.4133900000 
996.00 	 224.9908000 	 2.089875 	 -0.4784393000 	 -2.4130180000 
996.20 	 224.9877000 	 2.089875 	 -0.4785379000 	 -2.4128660000 
996.40 	 224.9813000 	 2.089875 	 -0.4777400000 	 -2.4133870000 
996.60 	 224.9797000 	 2.089875 	 -0.4780801000 	 -2.4128530000 
996.80 	 224.9749000 	 2.089875 	 -0.4776796000 	 -2.4134700000 
997.00 	 224.9749000 	 2.089900 	 -0.4784361000 	 -2.4124910000 
997.20 	 224.9749000 	 2.089925 	 -0.4787064000 	 -2.4138360000 
997.40 	 224.9797000 	 2.089950 	 -0.4791832000 	 -2.4121700000 
997.60 	 224.9829000 	 2.089950 	 -0.4800320000 	 -2.4140990000 
997.80 	 224.9829000 	 2.089950 	 -0.4786523000 	 -2.4120140000 
998.00 	 224.9813000 	 2.090000 	 -0.4801909000 	 -2.4143860000 
998.20 	 224.9797000 	 2.090000 	 -0.4798730000 	 -2.4119310000 
998.40 	 224.9749000 	 2.089975 	 -0.4819361000 	 -2.4143790000 
998.60 	 224.9749000 	 2.090000 	 -0.4796855000 	 -2.4120460000 
998.80 	 224.9718000 	 2.090025 	 -0.4819425000 	 -2.4145510000 
999.00 	 224.9749000 	 2.090050 	 -0.4794312000 	 -2.4116490000 
999.20 	 224.9749000 	 2.090075 	 -0.4821873000 	 -2.4147290000 
999.40 	 224.9797000 	 2.090100 	 -0.4792944000 	 -2.4114830000 
999.60 	 224.9829000 	 2.090075 	 -0.4823176000 	 -2.4147570000 
999.80 	 224.9829000 	 2.090100 	 -0.4793580000 	 -2.4116200000 
1000.00 	 224.9829000 	 2.090125 	 -0.4826832000 	 -2.4148650000 
1000.20 	 224.9877000 	 2.090150 	 -0.4792150000 	 -2.4115250000 
1000.40 	 224.9908000 	 2.090125 	 -0.4827913000 	 -2.4150210000 
1000.60 	 224.9940000 	 2.090125 	 -0.4789607000 	 -2.4114700000 
1000.80 	 224.9972000 	 2.090125 	 -0.4829153000 	 -2.4150150000 
1001.00 	 224.9988000 	 2.090125 	 -0.4789543000 	 -2.4114930000 
1001.20 	 225.0036000 	 2.090125 	 -0.4827849000 	 -2.4149860000 
1001.40 	 225.0036000 	 2.090125 	 -0.4790306000 	 -2.4115560000 
1001.60 	 225.0036000 	 2.090125 	 -0.4828993000 	 -2.4150310000 
1001.80 	 224.9988000 	 2.090125 	 -0.4790243000 	 -2.4116170000 
1002.00 	 224.9956000 	 2.090125 	 -0.4828993000 	 -2.4149730000 
1002.20 	 224.9908000 	 2.090125 	 -0.4789321000 	 -2.4113810000 
1002.40 	 224.9877000 	 2.090125 	 -0.4829216000 	 -2.4149010000 
1002.60 	 224.9829000 	 2.090150 	 -0.4789797000 	 -2.4114990000 
1002.80 	 224.9813000 	 2.090150 	 -0.4830297000 	 -2.4151100000 
1003.00 	 224.9797000 	 2.090175 	 -0.4789957000 	 -2.4115780000 
1003.20 	 224.9797000 	 2.090175 	 -0.4829756000 	 -2.4149830000 
1003.40 	 224.9797000 	 2.090175 	 -0.4789194000 	 -2.4114890000 
1003.60 	 224.9797000 	 2.090175 	 -0.4828548000 	 -2.4151200000 
1003.80 	 224.9797000 	 2.090200 	 -0.4790179000 	 -2.4116100000 
1004.00 	 224.9765000 	 2.090225 	 -0.4829407000 	 -2.4150690000 
1004.20 	 224.9749000 	 2.090225 	 -0.4789194000 	 -2.4116010000 
1004.40 	 224.9718000 	 2.090250 	 -0.4830551000 	 -2.4149070000 
1004.60 	 224.9670000 	 2.090250 	 -0.4792182000 	 -2.4118710000 
1004.80 	 224.9670000 	 2.090300 	 -0.4829375000 	 -2.4148020000 
1005.00 	 224.9702000 	 2.090300 	 -0.4791260000 	 -2.4118010000 
1005.20 	 224.9686000 	 2.090350 	 -0.4826736000 	 -2.4147480000 
1005.40 	 224.9734000 	 2.090350 	 -0.4793326000 	 -2.4119630000 
1005.60 	 224.9749000 	 2.090375 	 -0.4824956000 	 -2.4145380000 
1005.80 	 224.9781000 	 2.090400 	 -0.4797331000 	 -2.4122330000 
1006.00 	 224.9765000 	 2.090400 	 -0.4823303000 	 -2.4141980000 
1006.20 	 224.9781000 	 2.090450 	 -0.4798857000 	 -2.4125640000 
1006.40 	 224.9797000 	 2.090425 	 -0.4824511000 	 -2.4141570000 
1006.60 	 224.9797000 	 2.090425 	 -0.4797045000 	 -2.4126530000 
1006.80 	 224.9797000 	 2.090450 	 -0.4823589000 	 -2.4140640000 
1007.00 	 224.9829000 	 2.090475 	 -0.4799016000 	 -2.4125960000 
1007.20 	 224.9861000 	 2.090500 	 -0.4822540000 	 -2.4140260000 
1007.40 	 224.9877000 	 2.090475 	 -0.4800733000 	 -2.4125640000 
1007.60 	 224.9940000 	 2.090475 	 -0.4823144000 	 -2.4140420000 
1007.80 	 224.9956000 	 2.090475 	 -0.4799589000 	 -2.4124780000 
1008.00 	 224.9988000 	 2.090475 	 -0.4822095000 	 -2.4140330000 
1008.20 	 225.0036000 	 2.090475 	 -0.4801528000 	 -2.4125580000 
1008.40 	 225.0036000 	 2.090475 	 -0.4822254000 	 -2.4140360000 
1008.60 	 225.0036000 	 2.090475 	 -0.4801814000 	 -2.4127510000 
1008.80 	 224.9988000 	 2.090475 	 -0.4820251000 	 -2.4138800000 
1009.00 	 224.9972000 	 2.090475 	 -0.4803721000 	 -2.4128820000 
1009.20 	 224.9940000 	 2.090475 	 -0.4819838000 	 -2.4138230000 
1009.40 	 224.9877000 	 2.090475 	 -0.4804007000 	 -2.4129490000 
1009.60 	 224.9829000 	 2.090500 	 -0.4820792000 	 -2.4139020000 
1009.80 	 224.9797000 	 2.090525 	 -0.4801114000 	 -2.4128980000 
1010.00 	 224.9797000 	 2.090550 	 -0.4820093000 	 -2.4139050000 
1010.20 	 224.9749000 	 2.090525 	 -0.4803976000 	 -2.4132790000 
1010.40 	 224.9718000 	 2.090550 	 -0.4815737000 	 -2.4132700000 
1010.60 	 224.9686000 	 2.090575 	 -0.4806964000 	 -2.4133240000 
1010.80 	 224.9670000 	 2.090600 	 -0.4815801000 	 -2.4135530000 
1011.00 	 224.9670000 	 2.090625 	 -0.4808299000 	 -2.4134860000 
1011.20 	 224.9718000 	 2.090650 	 -0.4812336000 	 -2.4133270000 
1011.40 	 224.9765000 	 2.090650 	 -0.4783630000 	 -2.4138860000 
1011.60 	 224.9797000 	 2.090675 	 -0.4784107000 	 -2.4130890000 
1011.80 	 224.9877000 	 2.090700 	 -0.4788271000 	 -2.4140100000 
1012.00 	 224.9877000 	 2.090675 	 -0.4805183000 	 -2.4126780000 
1012.20 	 224.9908000 	 2.090675 	 -0.4813290000 	 -2.4139280000 
1012.40 	 224.9908000 	 2.090675 	 -0.4805946000 	 -2.4126340000 
1012.60 	 224.9908000 	 2.090700 	 -0.4820506000 	 -2.4144170000 
1012.80 	 224.9893000 	 2.090750 	 -0.4806900000 	 -2.4123220000 
1013.00 	 224.9893000 	 2.090725 	 -0.4825465000 	 -2.4145480000 
1013.20 	 224.9893000 	 2.090725 	 -0.4801273000 	 -2.4121730000 
1013.40 	 224.9908000 	 2.090725 	 -0.4824130000 	 -2.4147030000 
1013.60 	 224.9956000 	 2.090725 	 -0.4801559000 	 -2.4121480000 
1013.80 	 224.9956000 	 2.090725 	 -0.4826387000 	 -2.4148620000 
1014.00 	 225.0004000 	 2.090725 	 -0.4801114000 	 -2.4120240000 
1014.20 	 225.0036000 	 2.090725 	 -0.4826864000 	 -2.4148650000 
1014.40 	 225.0052000 	 2.090725 	 -0.4799493000 	 -2.4120040000 
1014.60 	 225.0067000 	 2.090725 	 -0.4827690000 	 -2.4150180000 
1014.80 	 225.0036000 	 2.090725 	 -0.4799716000 	 -2.4121600000 
1015.00 	 225.0036000 	 2.090725 	 -0.4828485000 	 -2.4150250000 
1015.20 	 225.0036000 	 2.090725 	 -0.4798603000 	 -2.4118930000 
1015.40 	 225.0004000 	 2.090725 	 -0.4829661000 	 -2.4151480000 
1015.60 	 224.9988000 	 2.090725 	 -0.4794312000 	 -2.4118300000 
1015.80 	 224.9988000 	 2.090725 	 -0.4830678000 	 -2.4152280000 
1016.00 	 224.9956000 	 2.090725 	 -0.4794916000 	 -2.4117950000 
1016.20 	 224.9956000 	 2.090725 	 -0.4829502000 	 -2.4152570000 
1016.40 	 224.9972000 	 2.090725 	 -0.4795424000 	 -2.4116390000 
1016.60 	 224.9956000 	 2.090725 	 -0.4830647000 	 -2.4152090000 
1016.80 	 224.9956000 	 2.090725 	 -0.4794153000 	 -2.4116710000 
1017.00 	 224.9940000 	 2.090725 	 -0.4831600000 	 -2.4153520000 
1017.20 	 224.9908000 	 2.090725 	 -0.4793644000 	 -2.4114770000 
1017.40 	 224.9877000 	 2.090725 	 -0.4832014000 	 -2.4153770000 
1017.60 	 224.9813000 	 2.090725 	 -0.4792086000 	 -2.4116830000 
1017.80 	 224.9781000 	 2.090725 	 -0.4833126000 	 -2.4151520000 
1018.00 	 224.9749000 	 2.090750 	 -0.4792436000 	 -2.4116710000 
1018.20 	 224.9670000 	 2.090750 	 -0.4834175000 	 -2.4150910000 
1018.40 	 224.9670000 	 2.090775 	 -0.4794057000 	 -2.4118450000 
1018.60 	 224.9654000 	 2.090800 	 -0.4832872000 	 -2.4150940000 
1018.80 	 224.9591000 	 2.090850 	 -0.4795043000 	 -2.4118010000 
1019.00 	 224.9559000 	 2.090850 	 -0.4831696000 	 -2.4148430000 
1019.20 	 224.9527000 	 2.090900 	 -0.4796410000 	 -2.4118740000 
1019.40 	 224.9511000 	 2.090925 	 -0.4832045000 	 -2.4148910000 
1019.60 	 224.9511000 	 2.090975 	 -0.4795488000 	 -2.4119470000 
1019.80 	 224.9511000 	 2.091000 	 -0.4829947000 	 -2.4147570000 
1020.00 	 224.9559000 	 2.091050 	 -0.4796505000 	 -2.4120110000 
1020.20 	 224.9606000 	 2.091075 	 -0.4832617000 	 -2.4147450000 
1020.40 	 224.9702000 	 2.091100 	 -0.4797173000 	 -2.4119570000 
1020.60 	 224.9797000 	 2.091150 	 -0.4831505000 	 -2.4144680000 
1020.80 	 224.9893000 	 2.091125 	 -0.4800097000 	 -2.4121600000 
1021.00 	 225.0036000 	 2.091125 	 -0.4831727000 	 -2.4144270000 
1021.20 	 225.0131000 	 2.091125 	 -0.4801432000 	 -2.4122400000 
1021.40 	 225.0258000 	 2.091125 	 -0.4828993000 	 -2.4143440000 
1021.60 	 225.0338000 	 2.091125 	 -0.4804102000 	 -2.4125480000 
1021.80 	 225.0417000 	 2.091125 	 -0.4828326000 	 -2.4142840000 
1022.00 	 225.0417000 	 2.091125 	 -0.4804707000 	 -2.4126750000 
1022.20 	 225.0417000 	 2.091125 	 -0.4827531000 	 -2.4139310000 
1022.40 	 225.0417000 	 2.091125 	 -0.4746119000 	 -2.4129330000 
1022.60 	 225.0417000 	 2.091100 	 -0.4807599000 	 -2.4137370000 
1022.80 	 225.0385000 	 2.091050 	 -0.4805978000 	 -2.4129960000 
1023.00 	 225.0385000 	 2.091025 	 -0.4822731000 	 -2.4136670000 
1023.20 	 225.0385000 	 2.091000 	 -0.4808521000 	 -2.4131010000 
1023.40 	 225.0385000 	 2.090950 	 -0.4818503000 	 -2.4133210000 
1023.60 	 225.0338000 	 2.090925 	 -0.4811986000 	 -2.4134160000 
1023.80 	 225.0338000 	 2.090925 	 -0.4816278000 	 -2.4131870000 
1024.00 	 225.0338000 	 2.090900 	 -0.4812622000 	 -2.4135720000 
1024.20 	 225.0322000 	 2.090875 	 -0.4814720000 	 -2.4131170000 
1024.40 	 225.0306000 	 2.090850 	 -0.4816151000 	 -2.4136290000 
1024.60 	 225.0306000 	 2.090825 	 -0.4815006000 	 -2.4129580000 
1024.80 	 225.0258000 	 2.090800 	 -0.4816786000 	 -2.4138000000 
1025.00 	 225.0226000 	 2.090800 	 -0.4816405000 	 -2.4130180000 
1025.20 	 225.0226000 	 2.090775 	 -0.4815992000 	 -2.4138200000 
1025.40 	 225.0179000 	 2.090775 	 -0.4815642000 	 -2.4129740000 
1025.60 	 225.0179000 	 2.090775 	 -0.4819457000 	 -2.4140040000 
1025.80 	 225.0147000 	 2.090750 	 -0.4811923000 	 -2.4127740000 
1026.00 	 225.0179000 	 2.090725 	 -0.4821809000 	 -2.4141720000 
1026.20 	 225.0179000 	 2.090700 	 -0.4809984000 	 -2.4126660000 
1026.40 	 225.0147000 	 2.090725 	 -0.4823049000 	 -2.4143090000 
1026.60 	 225.0147000 	 2.090725 	 -0.4809634000 	 -2.4126310000 
1026.80 	 225.0147000 	 2.090700 	 -0.4827054000 	 -2.4146370000 
1027.00 	 225.0147000 	 2.090700 	 -0.4808489000 	 -2.4123070000 
1027.20 	 225.0147000 	 2.090675 	 -0.4827341000 	 -2.4145670000 
1027.40 	 225.0147000 	 2.090675 	 -0.4803022000 	 -2.4121090000 
1027.60 	 225.0147000 	 2.090675 	 -0.4826832000 	 -2.4147640000 
1027.80 	 225.0115000 	 2.090650 	 -0.4803308000 	 -2.4119500000 
1028.00 	 225.0067000 	 2.090650 	 -0.4828962000 	 -2.4146840000 
1028.20 	 225.0036000 	 2.090625 	 -0.4802450000 	 -2.4119950000 
1028.40 	 224.9988000 	 2.090625 	 -0.4829915000 	 -2.4146140000 
1028.60 	 224.9908000 	 2.090625 	 -0.4806074000 	 -2.4121540000 
1028.80 	 224.9908000 	 2.090625 	 -0.4830329000 	 -2.4147380000 
1029.00 	 224.9877000 	 2.090625 	 -0.4804166000 	 -2.4120300000 
1029.20 	 224.9908000 	 2.090625 	 -0.4832014000 	 -2.4148880000 
1029.40 	 224.9908000 	 2.090625 	 -0.4802672000 	 -2.4119790000 
1029.60 	 224.9956000 	 2.090625 	 -0.4829661000 	 -2.4147800000 
1029.80 	 224.9956000 	 2.090625 	 -0.4802513000 	 -2.4119120000 
1030.00 	 224.9988000 	 2.090625 	 -0.4830869000 	 -2.4148720000 
1030.20 	 224.9988000 	 2.090625 	 -0.4802672000 	 -2.4119950000 
1030.40 	 224.9956000 	 2.090625 	 -0.4830233000 	 -2.4148880000 
1030.60 	 224.9940000 	 2.090625 	 -0.4801718000 	 -2.4118010000 
1030.80 	 224.9908000 	 2.090625 	 -0.4832300000 	 -2.4149730000 
1031.00 	 224.9877000 	 2.090625 	 -0.4798921000 	 -2.4115940000 
1031.20 	 224.9829000 	 2.090625 	 -0.4833380000 	 -2.4149610000 
1031.40 	 224.9797000 	 2.090625 	 -0.4798508000 	 -2.4116040000 
1031.60 	 224.9749000 	 2.090625 	 -0.4835892000 	 -2.4151480000 
1031.80 	 224.9718000 	 2.090625 	 -0.4798889000 	 -2.4117310000 
1032.00 	 224.9718000 	 2.090625 	 -0.4836210000 	 -2.4150690000 
1032.20 	 224.9718000 	 2.090650 	 -0.4797554000 	 -2.4116170000 
1032.40 	 224.9670000 	 2.090675 	 -0.4834620000 	 -2.4152470000 
1032.60 	 224.9670000 	 2.090700 	 -0.4797491000 	 -2.4116930000 
1032.80 	 224.9670000 	 2.090725 	 -0.4835574000 	 -2.4151480000 
1033.00 	 224.9670000 	 2.090725 	 -0.4800161000 	 -2.4116870000 
1033.20 	 224.9670000 	 2.090750 	 -0.4837894000 	 -2.4153550000 
1033.40 	 224.9718000 	 2.090775 	 -0.4798031000 	 -2.4115470000 
1033.60 	 224.9718000 	 2.090800 	 -0.4837608000 	 -2.4151480000 
1033.80 	 224.9718000 	 2.090825 	 -0.4797777000 	 -2.4117250000 
1034.00 	 224.9670000 	 2.090825 	 -0.4836400000 	 -2.4150250000 
1034.20 	 224.9638000 	 2.090850 	 -0.4796060000 	 -2.4116550000 
1034.40 	 224.9591000 	 2.090875 	 -0.4835828000 	 -2.4148940000 
1034.60 	 224.9559000 	 2.090900 	 -0.4797331000 	 -2.4120620000 
1034.80 	 224.9511000 	 2.090950 	 -0.4834811000 	 -2.4150530000 
1035.00 	 224.9511000 	 2.090975 	 -0.4797491000 	 -2.4119220000 
1035.20 	 224.9511000 	 2.091025 	 -0.4832776000 	 -2.4149730000 
1035.40 	 224.9559000 	 2.091050 	 -0.4796378000 	 -2.4119730000 
1035.60 	 224.9559000 	 2.091100 	 -0.4834557000 	 -2.4149640000 
1035.80 	 224.9591000 	 2.091125 	 -0.4797331000 	 -2.4119380000 
1036.00 	 224.9559000 	 2.091150 	 -0.4832808000 	 -2.4148940000 
1036.20 	 224.9591000 	 2.091175 	 -0.4796759000 	 -2.4119760000 
1036.40 	 224.9591000 	 2.091200 	 -0.4832808000 	 -2.4146780000 
1036.60 	 224.9654000 	 2.091250 	 -0.4798698000 	 -2.4122240000 
1036.80 	 224.9670000 	 2.091275 	 -0.4834143000 	 -2.4146430000 
1037.00 	 224.9749000 	 2.091300 	 -0.4802004000 	 -2.4121030000 
1037.20 	 224.9781000 	 2.091300 	 -0.4824670000 	 -2.4145160000 
1037.40 	 224.9829000 	 2.091325 	 -0.4790751000 	 -2.4122750000 
1037.60 	 224.9829000 	 2.091350 	 -0.4819234000 	 -2.4143600000 
1037.80 	 224.9908000 	 2.091350 	 -0.4804961000 	 -2.4123830000 
1038.00 	 224.9972000 	 2.091325 	 -0.4833539000 	 -2.4142710000 
1038.20 	 225.0052000 	 2.091325 	 -0.4808331000 	 -2.4126500000 
1038.40 	 225.0067000 	 2.091325 	 -0.4831473000 	 -2.4140450000 
1038.60 	 225.0115000 	 2.091325 	 -0.4810429000 	 -2.4129610000 
1038.80 	 225.0147000 	 2.091325 	 -0.4826578000 	 -2.4138510000 
1039.00 	 225.0163000 	 2.091325 	 -0.4809316000 	 -2.4128820000 
1039.20 	 225.0179000 	 2.091325 	 -0.4828866000 	 -2.4139020000 
1039.40 	 225.0195000 	 2.091325 	 -0.4809666000 	 -2.4128910000 
1039.60 	 225.0210000 	 2.091325 	 -0.4826292000 	 -2.4139050000 
1039.80 	 225.0195000 	 2.091325 	 -0.4803308000 	 -2.4128720000 
1040.00 	 225.0179000 	 2.091325 	 -0.4819902000 	 -2.4138990000 
1040.20 	 225.0179000 	 2.091325 	 -0.4766115000 	 -2.4129580000 
1040.40 	 225.0147000 	 2.091325 	 -0.4803371000 	 -2.4137780000 
1040.60 	 225.0179000 	 2.091325 	 -0.4794661000 	 -2.4131330000 
1040.80 	 225.0179000 	 2.091325 	 -0.4815038000 	 -2.4134700000 
1041.00 	 225.0179000 	 2.091325 	 -0.4803276000 	 -2.4130690000 
1041.20 	 225.0163000 	 2.091325 	 -0.4819139000 	 -2.4138550000 
1041.40 	 225.0147000 	 2.091325 	 -0.4805628000 	 -2.4132540000 
1041.60 	 225.0115000 	 2.091325 	 -0.4817454000 	 -2.4137340000 
1041.80 	 225.0067000 	 2.091275 	 -0.4805788000 	 -2.4133560000 
1042.00 	 225.0067000 	 2.091275 	 -0.4818249000 	 -2.4135110000 
1042.20 	 225.0067000 	 2.091275 	 -0.4808235000 	 -2.4133210000 
1042.40 	 225.0067000 	 2.091275 	 -0.4821650000 	 -2.4135840000 
1042.60 	 225.0067000 	 2.091275 	 -0.4809634000 	 -2.4132600000 
1042.80 	 225.0067000 	 2.091275 	 -0.4819393000 	 -2.4134290000 
1043.00 	 225.0115000 	 2.091275 	 -0.4809634000 	 -2.4132790000 
1043.20 	 225.0067000 	 2.091275 	 -0.4818853000 	 -2.4134890000 
1043.40 	 225.0036000 	 2.091275 	 -0.4804325000 	 -2.4132470000 
1043.60 	 224.9988000 	 2.091275 	 -0.4810365000 	 -2.4133900000 
1043.80 	 224.9956000 	 2.091275 	 -0.4801305000 	 -2.4134800000 
1044.00 	 224.9908000 	 2.091275 	 -0.4803562000 	 -2.4133110000 
1044.20 	 224.9877000 	 2.091275 	 -0.4795392000 	 -2.4135300000 
1044.40 	 224.9829000 	 2.091275 	 -0.4818948000 	 -2.4134030000 
1044.60 	 224.9797000 	 2.091275 	 -0.4816818000 	 -2.4135590000 
1044.80 	 224.9797000 	 2.091275 	 -0.4818726000 	 -2.4131770000 
1045.00 	 224.9797000 	 2.091275 	 -0.4816373000 	 -2.4135680000 
1045.20 	 224.9797000 	 2.091275 	 -0.4820856000 	 -2.4133300000 
1045.40 	 224.9813000 	 2.091275 	 -0.4816278000 	 -2.4135530000 
1045.60 	 224.9797000 	 2.091275 	 -0.4818535000 	 -2.4129770000 
1045.80 	 224.9829000 	 2.091275 	 -0.4818312000 	 -2.4137590000 
1046.00 	 224.9797000 	 2.091275 	 -0.4818185000 	 -2.4130220000 
1046.20 	 224.9829000 	 2.091275 	 -0.4819361000 	 -2.4139850000 
1046.40 	 224.9829000 	 2.091325 	 -0.4814466000 	 -2.4126270000 
1046.60 	 224.9813000 	 2.091325 	 -0.4819361000 	 -2.4138670000 
1046.80 	 224.9829000 	 2.091325 	 -0.4814021000 	 -2.4128150000 
1047.00 	 224.9797000 	 2.091325 	 -0.4819679000 	 -2.4140260000 
1047.20 	 224.9797000 	 2.091350 	 -0.4810937000 	 -2.4124080000 
1047.40 	 224.9749000 	 2.091375 	 -0.4823208000 	 -2.4142620000 
1047.60 	 224.9734000 	 2.091400 	 -0.4809825000 	 -2.4124050000 
1047.80 	 224.9718000 	 2.091400 	 -0.4828199000 	 -2.4143090000 
1048.00 	 224.9670000 	 2.091400 	 -0.4813131000 	 -2.4124430000 
1048.20 	 224.9638000 	 2.091450 	 -0.4829852000 	 -2.4146050000 
1048.40 	 224.9638000 	 2.091450 	 -0.4811223000 	 -2.4124940000 
1048.60 	 224.9622000 	 2.091500 	 -0.4829153000 	 -2.4146750000 
1048.80 	 224.9591000 	 2.091525 	 -0.4811668000 	 -2.4123730000 
1049.00 	 224.9638000 	 2.091550 	 -0.4828644000 	 -2.4145220000 
1049.20 	 224.9670000 	 2.091600 	 -0.4808203000 	 -2.4124840000 
1049.40 	 224.9702000 	 2.091600 	 -0.4827754000 	 -2.4145480000 
1049.60 	 224.9749000 	 2.091650 	 -0.4810556000 	 -2.4124460000 
1049.80 	 224.9829000 	 2.091650 	 -0.4829788000 	 -2.4146650000 
1050.00 	 224.9877000 	 2.091650 	 -0.4812113000 	 -2.4123990000 
1050.20 	 224.9940000 	 2.091700 	 -0.4831155000 	 -2.4146460000 
1050.40 	 224.9988000 	 2.091700 	 -0.4811350000 	 -2.4123380000 
1050.60 	 225.0036000 	 2.091675 	 -0.4833508000 	 -2.4148590000 
1050.80 	 225.0115000 	 2.091675 	 -0.4810969000 	 -2.4123450000 
1051.00 	 225.0147000 	 2.091675 	 -0.4834557000 	 -2.4149640000 
1051.20 	 225.0179000 	 2.091675 	 -0.4809856000 	 -2.4121380000 
1051.40 	 225.0226000 	 2.091675 	 -0.4833094000 	 -2.4149130000 
1051.60 	 225.0242000 	 2.091675 	 -0.4810747000 	 -2.4124340000 
1051.80 	 225.0258000 	 2.091675 	 -0.4831537000 	 -2.4147380000 
1052.00 	 225.0258000 	 2.091675 	 -0.4810461000 	 -2.4122050000 
1052.20 	 225.0258000 	 2.091675 	 -0.4831441000 	 -2.4147220000 
1052.40 	 225.0226000 	 2.091675 	 -0.4809920000 	 -2.4123000000 
1052.60 	 225.0226000 	 2.091650 	 -0.4829121000 	 -2.4146240000 
1052.80 	 225.0179000 	 2.091625 	 -0.4810587000 	 -2.4123320000 
1053.00 	 225.0179000 	 2.091625 	 -0.4831251000 	 -2.4146530000 
1053.20 	 225.0179000 	 2.091625 	 -0.4812495000 	 -2.4123640000 
1053.40 	 225.0179000 	 2.091625 	 -0.4830011000 	 -2.4147060000 
1053.60 	 225.0179000 	 2.091600 	 -0.4811891000 	 -2.4123260000 
1053.80 	 225.0179000 	 2.091575 	 -0.4832586000 	 -2.4146840000 
1054.00 	 225.0179000 	 2.091575 	 -0.4810969000 	 -2.4121730000 
1054.20 	 225.0179000 	 2.091575 	 -0.4834366000 	 -2.4147030000 
1054.40 	 225.0226000 	 2.091550 	 -0.4810047000 	 -2.4122300000 
1054.60 	 225.0195000 	 2.091550 	 -0.4821237000 	 -2.4147380000 
1054.80 	 225.0179000 	 2.091525 	 -0.4805914000 	 -2.4121440000 
1055.00 	 225.0147000 	 2.091525 	 -0.4823971000 	 -2.4147160000 
1055.20 	 225.0147000 	 2.091525 	 -0.4809634000 	 -2.4121950000 
1055.40 	 225.0115000 	 2.091525 	 -0.4835542000 	 -2.4151070000 
1055.60 	 225.0115000 	 2.091525 	 -0.4810619000 	 -2.4120680000 
1055.80 	 225.0147000 	 2.091525 	 -0.4837863000 	 -2.4149960000 
1056.00 	 225.0147000 	 2.091500 	 -0.4806264000 	 -2.4118010000 
1056.20 	 225.0147000 	 2.091475 	 -0.4839802000 	 -2.4151010000 
1056.40 	 225.0147000 	 2.091450 	 -0.4804611000 	 -2.4118200000 
1056.60 	 225.0115000 	 2.091475 	 -0.4840660000 	 -2.4151200000 
1056.80 	 225.0067000 	 2.091475 	 -0.4802132000 	 -2.4118390000 
1057.00 	 225.0036000 	 2.091475 	 -0.4839738000 	 -2.4153260000 
1057.20 	 225.0036000 	 2.091475 	 -0.4748090000 	 -2.4117060000 
1057.40 	 225.0036000 	 2.091475 	 -0.4791069000 	 -2.4152660000 
1057.60 	 225.0036000 	 2.091475 	 -0.4789098000 	 -2.4114860000 
1057.80 	 225.0036000 	 2.091475 	 -0.4836718000 	 -2.4154310000 
1058.00 	 225.0036000 	 2.091475 	 -0.4795043000 	 -2.4115180000 
1058.20 	 224.9988000 	 2.091475 	 -0.4838212000 	 -2.4153840000 
1058.40 	 224.9956000 	 2.091475 	 -0.4796410000 	 -2.4115970000 
1058.60 	 224.9908000 	 2.091475 	 -0.4838657000 	 -2.4152060000 
1058.80 	 224.9908000 	 2.091475 	 -0.4794089000 	 -2.4115210000 
1059.00 	 224.9877000 	 2.091475 	 -0.4838499000 	 -2.4154350000 
1059.20 	 224.9908000 	 2.091475 	 -0.4793453000 	 -2.4116550000 
1059.40 	 224.9908000 	 2.091475 	 -0.4836527000 	 -2.4151740000 
1059.60 	 224.9893000 	 2.091475 	 -0.4796251000 	 -2.4117210000 
1059.80 	 224.9877000 	 2.091475 	 -0.4834270000 	 -2.4150970000 
1060.00 	 224.9845000 	 2.091475 	 -0.4773203000 	 -2.4119000000 
1060.20 	 224.9829000 	 2.091475 	 -0.4810238000 	 -2.4150050000 
1060.40 	 224.9829000 	 2.091475 	 -0.4765256000 	 -2.4119690000 
1060.60 	 224.9829000 	 2.091475 	 -0.4828230000 	 -2.4147030000 
1060.80 	 224.9829000 	 2.091475 	 -0.4791673000 	 -2.4121280000 
1061.00 	 224.9877000 	 2.091475 	 -0.4835415000 	 -2.4147420000 
1061.20 	 224.9829000 	 2.091475 	 -0.4799429000 	 -2.4122520000 
1061.40 	 224.9829000 	 2.091475 	 -0.4832427000 	 -2.4147480000 
1061.60 	 224.9797000 	 2.091475 	 -0.4800828000 	 -2.4125700000 
1061.80 	 224.9797000 	 2.091475 	 -0.4833857000 	 -2.4145060000 
1062.00 	 224.9781000 	 2.091475 	 -0.4809221000 	 -2.4129040000 
1062.20 	 224.9749000 	 2.091475 	 -0.4828167000 	 -2.4139090000 
1062.40 	 224.9749000 	 2.091525 	 -0.4811986000 	 -2.4131520000 
1062.60 	 224.9718000 	 2.091525 	 -0.4827181000 	 -2.4136190000 
1062.80 	 224.9718000 	 2.091550 	 -0.4814974000 	 -2.4135240000 
1063.00 	 224.9718000 	 2.091575 	 -0.4817168000 	 -2.4130980000 
1063.20 	 224.9718000 	 2.091600 	 -0.4820538000 	 -2.4139750000 
1063.40 	 224.9749000 	 2.091625 	 -0.4815229000 	 -2.4129260000 
1063.60 	 224.9749000 	 2.091625 	 -0.4822699000 	 -2.4141720000 
1063.80 	 224.9718000 	 2.091650 	 -0.4811319000 	 -2.4125420000 
1064.00 	 224.9749000 	 2.091675 	 -0.4820983000 	 -2.4143890000 
1064.20 	 224.9749000 	 2.091700 	 -0.4809888000 	 -2.4125070000 
1064.40 	 224.9749000 	 2.091725 	 -0.4822318000 	 -2.4145440000 
1064.60 	 224.9749000 	 2.091750 	 -0.4810683000 	 -2.4123540000 
1064.80 	 224.9734000 	 2.091750 	 -0.4830583000 	 -2.4148080000 
1065.00 	 224.9718000 	 2.091775 	 -0.4808172000 	 -2.4121380000 
1065.20 	 224.9670000 	 2.091800 	 -0.4833126000 	 -2.4147160000 
1065.40 	 224.9670000 	 2.091825 	 -0.4808903000 	 -2.4122110000 
1065.60 	 224.9670000 	 2.091850 	 -0.4833508000 	 -2.4147130000 
1065.80 	 224.9670000 	 2.091850 	 -0.4800924000 	 -2.4118960000 
1066.00 	 224.9686000 	 2.091875 	 -0.4831727000 	 -2.4149800000 
1066.20 	 224.9749000 	 2.091900 	 -0.4791451000 	 -2.4116990000 
1066.40 	 224.9797000 	 2.091925 	 -0.4779975000 	 -2.4151770000 
1066.60 	 224.9829000 	 2.091950 	 -0.4737345000 	 -2.4116550000 
1066.80 	 224.9877000 	 2.091925 	 -0.4786491000 	 -2.4154350000 
1067.00 	 224.9908000 	 2.091950 	 -0.4742050000 	 -2.4116900000 
1067.20 	 224.9956000 	 2.091975 	 -0.4774761000 	 -2.4153870000 
1067.40 	 224.9988000 	 2.092000 	 -0.4783980000 	 -2.4116680000 
1067.60 	 225.0020000 	 2.091975 	 -0.4821873000 	 -2.4155870000 
1067.80 	 225.0067000 	 2.091975 	 -0.4733372000 	 -2.4117720000 
1068.00 	 225.0115000 	 2.091975 	 -0.4779593000 	 -2.4153770000 
1068.20 	 225.0179000 	 2.091975 	 -0.4751682000 	 -2.4118800000 
1068.40 	 225.0179000 	 2.091975 	 -0.4797268000 	 -2.4152820000 
1068.60 	 225.0179000 	 2.091975 	 -0.4757627000 	 -2.4117920000 
1068.80 	 225.0179000 	 2.091975 	 -0.4793040000 	 -2.4152790000 
1069.00 	 225.0147000 	 2.091975 	 -0.4754289000 	 -2.4121160000 
1069.20 	 225.0147000 	 2.091975 	 -0.4810270000 	 -2.4151200000 
1069.40 	 225.0147000 	 2.091975 	 -0.4767799000 	 -2.4123920000 
1069.60 	 225.0131000 	 2.091975 	 -0.4836814000 	 -2.4150910000 
1069.80 	 225.0147000 	 2.091975 	 -0.4803562000 	 -2.4121250000 
1070.00 	 225.0147000 	 2.091975 	 -0.4840883000 	 -2.4150020000 
1070.20 	 225.0147000 	 2.091975 	 -0.4803976000 	 -2.4121600000 
1070.40 	 225.0115000 	 2.091950 	 -0.4837386000 	 -2.4149320000 
1070.60 	 225.0115000 	 2.091925 	 -0.4799779000 	 -2.4122020000 
1070.80 	 225.0115000 	 2.091925 	 -0.4830965000 	 -2.4147060000 
1071.00 	 225.0115000 	 2.091925 	 -0.4796759000 	 -2.4123160000 
1071.20 	 225.0147000 	 2.091925 	 -0.4799207000 	 -2.4146910000 
1071.40 	 225.0179000 	 2.091925 	 -0.4771582000 	 -2.4124080000 
1071.60 	 225.0179000 	 2.091925 	 -0.4780451000 	 -2.4146490000 
1071.80 	 225.0210000 	 2.091925 	 -0.4749075000 	 -2.4126690000 
1072.00 	 225.0179000 	 2.091900 	 -0.4778767000 	 -2.4143730000 
1072.20 	 225.0147000 	 2.091875 	 -0.4763317000 	 -2.4129260000 
1072.40 	 225.0131000 	 2.091875 	 -0.4778925000 	 -2.4141250000 
1072.60 	 225.0115000 	 2.091875 	 -0.4759375000 	 -2.4131900000 
1072.80 	 225.0036000 	 2.091850 	 -0.4764970000 	 -2.4139090000 
1073.00 	 224.9988000 	 2.091875 	 -0.4751015000 	 -2.4134950000 
1073.20 	 224.9956000 	 2.091875 	 -0.4760774000 	 -2.4135620000 
1073.40 	 224.9956000 	 2.091875 	 -0.4750633000 	 -2.4134860000 
1073.60 	 224.9908000 	 2.091875 	 -0.4759344000 	 -2.4132950000 
1073.80 	 224.9908000 	 2.091875 	 -0.4760202000 	 -2.4140390000 
1074.00 	 224.9877000 	 2.091875 	 -0.4758708000 	 -2.4127390000 
1074.20 	 224.9861000 	 2.091875 	 -0.4764239000 	 -2.4143980000 
1074.40 	 224.9829000 	 2.091875 	 -0.4755815000 	 -2.4127450000 
1074.60 	 224.9813000 	 2.091875 	 -0.4765447000 	 -2.4147130000 
1074.80 	 224.9797000 	 2.091875 	 -0.4798349000 	 -2.4125960000 
1075.00 	 224.9797000 	 2.091875 	 -0.4814434000 	 -2.4145290000 
1075.20 	 224.9797000 	 2.091875 	 -0.4798476000 	 -2.4123670000 
1075.40 	 224.9797000 	 2.091875 	 -0.4820538000 	 -2.4146720000 
1075.60 	 224.9797000 	 2.091875 	 -0.4793008000 	 -2.4122840000 
1075.80 	 224.9813000 	 2.091875 	 -0.4815229000 	 -2.4148560000 
1076.00 	 224.9797000 	 2.091875 	 -0.4794947000 	 -2.4122020000 
1076.20 	 224.9797000 	 2.091875 	 -0.4820029000 	 -2.4149860000 
1076.40 	 224.9797000 	 2.091875 	 -0.4794025000 	 -2.4121570000 
1076.60 	 224.9797000 	 2.091875 	 -0.4821237000 	 -2.4150780000 
1076.80 	 224.9797000 	 2.091900 	 -0.4771646000 	 -2.4119000000 
1077.00 	 224.9797000 	 2.091925 	 -0.4807472000 	 -2.4154060000 
1077.20 	 224.9797000 	 2.091925 	 -0.4794502000 	 -2.4116640000 
1077.40 	 224.9749000 	 2.091925 	 -0.4837418000 	 -2.4154730000 
1077.60 	 224.9749000 	 2.091950 	 -0.4797554000 	 -2.4116330000 
1077.80 	 224.9718000 	 2.091975 	 -0.4844189000 	 -2.4156190000 
1078.00 	 224.9670000 	 2.092000 	 -0.4800797000 	 -2.4116830000 
1078.20 	 224.9638000 	 2.092025 	 -0.4844125000 	 -2.4155740000 
1078.40 	 224.9606000 	 2.092050 	 -0.4802290000 	 -2.4116990000 
1078.60 	 224.9638000 	 2.092075 	 -0.4843235000 	 -2.4152690000 
1078.80 	 224.9591000 	 2.092100 	 -0.4802958000 	 -2.4118580000 
1079.00 	 224.9606000 	 2.092150 	 -0.4844411000 	 -2.4151330000 
1079.20 	 224.9591000 	 2.092175 	 -0.4806328000 	 -2.4121350000 
1079.40 	 224.9591000 	 2.092200 	 -0.4843076000 	 -2.4149540000 
1079.60 	 224.9591000 	 2.092225 	 -0.4807822000 	 -2.4121600000 
1079.80 	 224.9591000 	 2.092250 	 -0.4837354000 	 -2.4145790000 
1080.00 	 224.9638000 	 2.092300 	 -0.4809093000 	 -2.4126240000 
1080.20 	 224.9670000 	 2.092325 	 -0.4833094000 	 -2.4143660000 
1080.40 	 224.9749000 	 2.092350 	 -0.4773363000 	 -2.4129200000 
1080.60 	 224.9829000 	 2.092350 	 -0.4837354000 	 -2.4141030000 
1080.80 	 224.9908000 	 2.092350 	 -0.4817677000 	 -2.4131460000 
1081.00 	 224.9956000 	 2.092400 	 -0.4834906000 	 -2.4140260000 
1081.20 	 224.9988000 	 2.092375 	 -0.4823049000 	 -2.4135620000 
1081.40 	 225.0052000 	 2.092375 	 -0.4832999000 	 -2.4139880000 
1081.60 	 225.0067000 	 2.092375 	 -0.4824543000 	 -2.4138990000 
1081.80 	 225.0115000 	 2.092375 	 -0.4828485000 	 -2.4136450000 
1082.00 	 225.0147000 	 2.092375 	 -0.4826927000 	 -2.4141250000 
1082.20 	 225.0195000 	 2.092375 	 -0.4821364000 	 -2.4133970000 
1082.40 	 225.0258000 	 2.092375 	 -0.4828040000 	 -2.4144170000 
1082.60 	 225.0258000 	 2.092375 	 -0.4819647000 	 -2.4132540000 
1082.80 	 225.0258000 	 2.092375 	 -0.4824924000 	 -2.4144520000 
1083.00 	 225.0258000 	 2.092375 	 -0.4820347000 	 -2.4132820000 
1083.20 	 225.0258000 	 2.092375 	 -0.4831091000 	 -2.4145920000 
1083.40 	 225.0258000 	 2.092375 	 -0.4820156000 	 -2.4130180000 
1083.60 	 225.0226000 	 2.092325 	 -0.4831028000 	 -2.4145540000 
1083.80 	 225.0226000 	 2.092325 	 -0.4822095000 	 -2.4130730000 
1084.00 	 225.0179000 	 2.092300 	 -0.4833762000 	 -2.4146430000 
1084.20 	 225.0147000 	 2.092275 	 -0.4818662000 	 -2.4127960000 
1084.40 	 225.0147000 	 2.092275 	 -0.4834461000 	 -2.4148500000 
1084.60 	 225.0147000 	 2.092275 	 -0.4817581000 	 -2.4127230000 
1084.80 	 225.0147000 	 2.092275 	 -0.4836400000 	 -2.4148880000 
1085.00 	 225.0147000 	 2.092250 	 -0.4816087000 	 -2.4124940000 
1085.20 	 225.0147000 	 2.092225 	 -0.4835224000 	 -2.4151550000 
1085.40 	 225.0147000 	 2.092225 	 -0.4814879000 	 -2.4124780000 
1085.60 	 225.0147000 	 2.092225 	 -0.4839198000 	 -2.4151930000 
1085.80 	 225.0147000 	 2.092225 	 -0.4817613000 	 -2.4126630000 
1086.00 	 225.0147000 	 2.092200 	 -0.4839961000 	 -2.4151800000 
1086.20 	 225.0147000 	 2.092200 	 -0.4819552000 	 -2.4125860000 
1086.40 	 225.0131000 	 2.092175 	 -0.4838339000 	 -2.4149160000 
1086.60 	 225.0147000 	 2.092175 	 -0.4817168000 	 -2.4125640000 
1086.80 	 225.0115000 	 2.092175 	 -0.4836973000 	 -2.4151330000 
1087.00 	 225.0115000 	 2.092175 	 -0.4815006000 	 -2.4126340000 
1087.20 	 225.0115000 	 2.092175 	 -0.4841900000 	 -2.4151870000 
1087.40 	 225.0115000 	 2.092175 	 -0.4813544000 	 -2.4122430000 
1087.60 	 225.0115000 	 2.092175 	 -0.4846033000 	 -2.4157270000 
1087.80 	 225.0115000 	 2.092175 	 -0.4808775000 	 -2.4121440000 
1088.00 	 225.0147000 	 2.092175 	 -0.4845905000 	 -2.4157050000 
1088.20 	 225.0147000 	 2.092175 	 -0.4808267000 	 -2.4120520000 
1088.40 	 225.0115000 	 2.092150 	 -0.4848607000 	 -2.4156860000 
1088.60 	 225.0115000 	 2.092125 	 -0.4807822000 	 -2.4121350000 
1088.80 	 225.0067000 	 2.092100 	 -0.4847209000 	 -2.4155460000 
1089.00 	 225.0067000 	 2.092125 	 -0.4806423000 	 -2.4121600000 
1089.20 	 225.0067000 	 2.092125 	 -0.4846223000 	 -2.4155870000 
1089.40 	 225.0067000 	 2.092125 	 -0.4804643000 	 -2.4121730000 
1089.60 	 225.0067000 	 2.092125 	 -0.4844984000 	 -2.4155710000 
1089.80 	 225.0052000 	 2.092125 	 -0.4805470000 	 -2.4121830000 
1090.00 	 224.9988000 	 2.092125 	 -0.4843775000 	 -2.4155780000 
1090.20 	 224.9956000 	 2.092125 	 -0.4805692000 	 -2.4122330000 
1090.40 	 224.9877000 	 2.092125 	 -0.4844634000 	 -2.4154440000 
1090.60 	 224.9829000 	 2.092125 	 -0.4806709000 	 -2.4123480000 
1090.80 	 224.9797000 	 2.092125 	 -0.4841328000 	 -2.4152250000 
1091.00 	 224.9765000 	 2.092125 	 -0.4806900000 	 -2.4127040000 
1091.20 	 224.9781000 	 2.092125 	 -0.4837799000 	 -2.4149200000 
1091.40 	 224.9797000 	 2.092125 	 -0.4807027000 	 -2.4128660000 
1091.60 	 224.9829000 	 2.092125 	 -0.4835002000 	 -2.4148180000 
1091.80 	 224.9877000 	 2.092125 	 -0.4807854000 	 -2.4129140000 
1092.00 	 224.9877000 	 2.092125 	 -0.4832172000 	 -2.4146970000 
1092.20 	 224.9908000 	 2.092125 	 -0.4807345000 	 -2.4129200000 
1092.40 	 224.9893000 	 2.092125 	 -0.4834906000 	 -2.4147060000 
1092.60 	 224.9877000 	 2.092125 	 -0.4809189000 	 -2.4132320000 
1092.80 	 224.9829000 	 2.092150 	 -0.4828803000 	 -2.4144110000 
1093.00 	 224.9829000 	 2.092175 	 -0.4811192000 	 -2.4134640000 
1093.20 	 224.9797000 	 2.092175 	 -0.4827944000 	 -2.4142900000 
1093.40 	 224.9797000 	 2.092175 	 -0.4810619000 	 -2.4135240000 
1093.60 	 224.9797000 	 2.092175 	 -0.4827054000 	 -2.4142870000 
1093.80 	 224.9797000 	 2.092200 	 -0.4809157000 	 -2.4135840000 
1094.00 	 224.9749000 	 2.092225 	 -0.4823971000 	 -2.4141250000 
1094.20 	 224.9749000 	 2.092225 	 -0.4809602000 	 -2.4137810000 
1094.40 	 224.9718000 	 2.092250 	 -0.4820220000 	 -2.4139400000 
1094.60 	 224.9718000 	 2.092275 	 -0.4814498000 	 -2.4140960000 
1094.80 	 224.9670000 	 2.092300 	 -0.4818153000 	 -2.4136350000 
1095.00 	 224.9670000 	 2.092325 	 -0.4818153000 	 -2.4142460000 
1095.20 	 224.9670000 	 2.092325 	 -0.4774570000 	 -2.4131520000 
1095.40 	 224.9638000 	 2.092350 	 -0.4788907000 	 -2.4148970000 
1095.60 	 224.9670000 	 2.092375 	 -0.4771646000 	 -2.4126400000 
1095.80 	 224.9670000 	 2.092400 	 -0.4786364000 	 -2.4150180000 
1096.00 	 224.9718000 	 2.092450 	 -0.4756292000 	 -2.4126210000 
1096.20 	 224.9718000 	 2.092450 	 -0.4833380000 	 -2.4153300000 
1096.40 	 224.9670000 	 2.092450 	 -0.4808903000 	 -2.4124400000 
1096.60 	 224.9702000 	 2.092500 	 -0.4836082000 	 -2.4155110000 
1096.80 	 224.9670000 	 2.092500 	 -0.4807186000 	 -2.4123990000 
1097.00 	 224.9670000 	 2.092550 	 -0.4834366000 	 -2.4155400000 
1097.20 	 224.9718000 	 2.092550 	 -0.4805406000 	 -2.4123570000 
1097.40 	 224.9749000 	 2.092550 	 -0.4835638000 	 -2.4155040000 
1097.60 	 224.9797000 	 2.092600 	 -0.4804707000 	 -2.4124020000 
1097.80 	 224.9829000 	 2.092575 	 -0.4803181000 	 -2.4155930000 
1098.00 	 224.9829000 	 2.092600 	 -0.4806709000 	 -2.4123260000 
1098.20 	 224.9829000 	 2.092625 	 -0.4844093000 	 -2.4159400000 
1098.40 	 224.9829000 	 2.092625 	 -0.4808235000 	 -2.4121060000 
1098.60 	 224.9829000 	 2.092625 	 -0.4821491000 	 -2.4158790000 
1098.80 	 224.9829000 	 2.092625 	 -0.4779816000 	 -2.4123070000 
1099.00 	 224.9877000 	 2.092650 	 -0.4825306000 	 -2.4159370000 
1099.20 	 224.9956000 	 2.092675 	 -0.4783758000 	 -2.4123540000 
1099.40 	 224.9988000 	 2.092700 	 -0.4825592000 	 -2.4157360000 
1099.60 	 225.0036000 	 2.092675 	 -0.4741287000 	 -2.4122400000 
1099.80 	 225.0067000 	 2.092675 	 -0.4783916000 	 -2.4158540000 
1100.00 	 225.0115000 	 2.092675 	 -0.4742304000 	 -2.4123570000 
1100.20 	 225.0115000 	 2.092675 	 -0.4784361000 	 -2.4158130000 
1100.40 	 225.0115000 	 2.092675 	 -0.4741955000 	 -2.4125070000 
1100.60 	 225.0115000 	 2.092675 	 -0.4783472000 	 -2.4157050000 
1100.80 	 225.0115000 	 2.092675 	 -0.4742082000 	 -2.4124720000 
1101.00 	 225.0083000 	 2.092675 	 -0.4781119000 	 -2.4156540000 
1101.20 	 225.0115000 	 2.092675 	 -0.4742877000 	 -2.4126690000 
1101.40 	 225.0147000 	 2.092675 	 -0.4787254000 	 -2.4154220000 
1101.60 	 225.0179000 	 2.092675 	 -0.4768721000 	 -2.4127640000 
1101.80 	 225.0179000 	 2.092675 	 -0.4814339000 	 -2.4154600000 
1102.00 	 225.0147000 	 2.092675 	 -0.4782327000 	 -2.4128220000 
1102.20 	 225.0147000 	 2.092675 	 -0.4812399000 	 -2.4150690000 
1102.40 	 225.0067000 	 2.092675 	 -0.4785061000 	 -2.4128690000 
1102.60 	 225.0036000 	 2.092675 	 -0.4813353000 	 -2.4151170000 
1102.80 	 224.9988000 	 2.092675 	 -0.4793517000 	 -2.4132440000 
1103.00 	 224.9988000 	 2.092675 	 -0.4817263000 	 -2.4147830000 
1103.20 	 224.9988000 	 2.092675 	 -0.4792372000 	 -2.4135180000 
1103.40 	 224.9988000 	 2.092675 	 -0.4800892000 	 -2.4146680000 
1103.60 	 224.9988000 	 2.092675 	 -0.4776573000 	 -2.4134760000 
1103.80 	 224.9972000 	 2.092675 	 -0.4794884000 	 -2.4147130000 
1104.00 	 224.9988000 	 2.092675 	 -0.4772377000 	 -2.4134990000 
1104.20 	 225.0020000 	 2.092675 	 -0.4790274000 	 -2.4145630000 
1104.40 	 224.9988000 	 2.092675 	 -0.4768435000 	 -2.4135210000 
1104.60 	 224.9956000 	 2.092675 	 -0.4789289000 	 -2.4143630000 
1104.80 	 224.9908000 	 2.092675 	 -0.4768244000 	 -2.4136190000 
1105.00 	 224.9877000 	 2.092675 	 -0.4791355000 	 -2.4144650000 
1105.20 	 224.9829000 	 2.092675 	 -0.4777718000 	 -2.4136510000 
1105.40 	 224.9797000 	 2.092675 	 -0.4792976000 	 -2.4144590000 
1105.60 	 224.9797000 	 2.092675 	 -0.4777082000 	 -2.4137180000 
1105.80 	 224.9797000 	 2.092675 	 -0.4791006000 	 -2.4142770000 
1106.00 	 224.9797000 	 2.092675 	 -0.4781214000 	 -2.4140520000 
1106.20 	 224.9813000 	 2.092675 	 -0.4775461000 	 -2.4138990000 
1106.40 	 224.9877000 	 2.092675 	 -0.4770629000 	 -2.4142930000 
1106.60 	 224.9877000 	 2.092700 	 -0.4762618000 	 -2.4138260000 
1106.80 	 224.9877000 	 2.092725 	 -0.4762522000 	 -2.4145000000 
1107.00 	 224.9877000 	 2.092750 	 -0.4787890000 	 -2.4134000000 
1107.20 	 224.9845000 	 2.092725 	 -0.4812749000 	 -2.4144650000 
1107.40 	 224.9877000 	 2.092725 	 -0.4817486000 	 -2.4136960000 
1107.60 	 224.9829000 	 2.092750 	 -0.4819584000 	 -2.4149610000 
1107.80 	 224.9829000 	 2.092750 	 -0.4758867000 	 -2.4132470000 
1108.00 	 224.9845000 	 2.092775 	 -0.4780579000 	 -2.4150630000 
1108.20 	 224.9877000 	 2.092775 	 -0.4809888000 	 -2.4132980000 
1108.40 	 224.9877000 	 2.092775 	 -0.4834811000 	 -2.4154000000 
1108.60 	 224.9877000 	 2.092775 	 -0.4822032000 	 -2.4136100000 
1108.80 	 224.9877000 	 2.092800 	 -0.4836718000 	 -2.4155840000 
1109.00 	 224.9908000 	 2.092825 	 -0.4819139000 	 -2.4132760000 
1109.20 	 224.9956000 	 2.092850 	 -0.4844952000 	 -2.4159430000 
1109.40 	 224.9956000 	 2.092825 	 -0.4821173000 	 -2.4132540000 
1109.60 	 224.9988000 	 2.092825 	 -0.4846064000 	 -2.4160830000 
1109.80 	 224.9988000 	 2.092825 	 -0.4816850000 	 -2.4131140000 
1110.00 	 224.9988000 	 2.092825 	 -0.4847813000 	 -2.4160890000 
1110.20 	 224.9988000 	 2.092825 	 -0.4818121000 	 -2.4132130000 
1110.40 	 224.9956000 	 2.092825 	 -0.4847971000 	 -2.4161940000 
1110.60 	 224.9956000 	 2.092825 	 -0.4813925000 	 -2.4130090000 
1110.80 	 224.9956000 	 2.092825 	 -0.4848067000 	 -2.4162450000 
1111.00 	 224.9956000 	 2.092825 	 -0.4813830000 	 -2.4128790000 
1111.20 	 224.9988000 	 2.092825 	 -0.4850133000 	 -2.4165220000 
1111.40 	 224.9956000 	 2.092825 	 -0.4812527000 	 -2.4128180000 
1111.60 	 224.9940000 	 2.092825 	 -0.4814402000 	 -2.4165030000 
1111.80 	 224.9877000 	 2.092825 	 -0.4769357000 	 -2.4128600000 
1112.00 	 224.9877000 	 2.092825 	 -0.4815674000 	 -2.4163790000 
1112.20 	 224.9877000 	 2.092825 	 -0.4776859000 	 -2.4128020000 
1112.40 	 224.9877000 	 2.092825 	 -0.4804166000 	 -2.4164550000 
1112.60 	 224.9908000 	 2.092850 	 -0.4744212000 	 -2.4127770000 
1112.80 	 224.9908000 	 2.092875 	 -0.4814943000 	 -2.4164840000 
1113.00 	 224.9956000 	 2.092900 	 -0.4777527000 	 -2.4127990000 
1113.20 	 224.9956000 	 2.092875 	 -0.4845238000 	 -2.4163370000 
1113.40 	 224.9956000 	 2.092875 	 -0.4806232000 	 -2.4131110000 
1113.60 	 224.9956000 	 2.092875 	 -0.4845333000 	 -2.4163470000 
1113.80 	 224.9908000 	 2.092875 	 -0.4806519000 	 -2.4133330000 
1114.00 	 224.9908000 	 2.092875 	 -0.4843394000 	 -2.4162480000 
1114.20 	 224.9956000 	 2.092875 	 -0.4809411000 	 -2.4133780000 
1114.40 	 224.9956000 	 2.092875 	 -0.4840437000 	 -2.4160230000 
1114.60 	 224.9956000 	 2.092875 	 -0.4810587000 	 -2.4136380000 
1114.80 	 224.9988000 	 2.092875 	 -0.4839993000 	 -2.4158190000 
1115.00 	 224.9988000 	 2.092875 	 -0.4812241000 	 -2.4138420000 
1115.20 	 224.9988000 	 2.092875 	 -0.4838339000 	 -2.4156350000 
1115.40 	 225.0004000 	 2.092875 	 -0.4811986000 	 -2.4139910000 
1115.60 	 225.0036000 	 2.092875 	 -0.4837100000 	 -2.4155650000 
1115.80 	 225.0036000 	 2.092875 	 -0.4814911000 	 -2.4143060000 
1116.00 	 225.0036000 	 2.092875 	 -0.4833730000 	 -2.4150250000 
1116.20 	 224.9988000 	 2.092875 	 -0.4820887000 	 -2.4146720000 
1116.40 	 224.9956000 	 2.092875 	 -0.4827118000 	 -2.4147540000 
1116.60 	 224.9908000 	 2.092875 	 -0.4823780000 	 -2.4150910000 
1116.80 	 224.9877000 	 2.092875 	 -0.4825147000 	 -2.4144810000 
1117.00 	 224.9829000 	 2.092875 	 -0.4827563000 	 -2.4154090000 
1117.20 	 224.9797000 	 2.092875 	 -0.4821142000 	 -2.4140610000 
1117.40 	 224.9797000 	 2.092875 	 -0.4830138000 	 -2.4157590000 
1117.60 	 224.9797000 	 2.092875 	 -0.4819425000 	 -2.4140230000 
1117.80 	 224.9797000 	 2.092900 	 -0.4832268000 	 -2.4156700000 
1118.00 	 224.9829000 	 2.092925 	 -0.4817931000 	 -2.4136540000 
1118.20 	 224.9829000 	 2.092950 	 -0.4834652000 	 -2.4158830000 
1118.40 	 224.9829000 	 2.092925 	 -0.4813957000 	 -2.4137210000 
1118.60 	 224.9797000 	 2.092925 	 -0.4839134000 	 -2.4160740000 
1118.80 	 224.9749000 	 2.092950 	 -0.4819393000 	 -2.4136920000 
1119.00 	 224.9781000 	 2.092975 	 -0.4841264000 	 -2.4161690000 
1119.20 	 224.9749000 	 2.092975 	 -0.4818916000 	 -2.4133560000 
1119.40 	 224.9749000 	 2.093000 	 -0.4850038000 	 -2.4164390000 
1119.60 	 224.9797000 	 2.093025 	 -0.4820919000 	 -2.4133050000 
1119.80 	 224.9797000 	 2.093050 	 -0.4853853000 	 -2.4164930000 
1120.00 	 224.9797000 	 2.093050 	 -0.4818408000 	 -2.4130310000 
1120.20 	 224.9797000 	 2.093050 	 -0.4850101000 	 -2.4168170000 
1120.40 	 224.9813000 	 2.093075 	 -0.4813131000 	 -2.4131200000 
1120.60 	 224.9829000 	 2.093100 	 -0.4849052000 	 -2.4167700000 
1120.80 	 224.9908000 	 2.093075 	 -0.4798126000 	 -2.4131840000 
1121.00 	 224.9908000 	 2.093075 	 -0.4826641000 	 -2.4167470000 
1121.20 	 224.9956000 	 2.093075 	 -0.4790910000 	 -2.4132630000 
1121.40 	 224.9988000 	 2.093075 	 -0.4823271000 	 -2.4168400000 
1121.60 	 225.0020000 	 2.093075 	 -0.4788176000 	 -2.4132510000 
1121.80 	 225.0036000 	 2.093075 	 -0.4823240000 	 -2.4169220000 
1122.00 	 225.0036000 	 2.093075 	 -0.4784012000 	 -2.4132190000 
1122.20 	 225.0067000 	 2.093075 	 -0.4825974000 	 -2.4167700000 
1122.40 	 225.0036000 	 2.093075 	 -0.4785252000 	 -2.4132540000 
1122.60 	 225.0036000 	 2.093075 	 -0.4823685000 	 -2.4169480000 
1122.80 	 224.9988000 	 2.093075 	 -0.4779943000 	 -2.4131520000 
1123.00 	 224.9988000 	 2.093075 	 -0.4824924000 	 -2.4167220000 
1123.20 	 224.9956000 	 2.093075 	 -0.4783726000 	 -2.4133520000 
1123.40 	 224.9956000 	 2.093075 	 -0.4824066000 	 -2.4166870000 
1123.60 	 224.9924000 	 2.093075 	 -0.4788399000 	 -2.4136190000 
1123.80 	 224.9908000 	 2.093075 	 -0.4829470000 	 -2.4166420000 
1124.00 	 224.9908000 	 2.093075 	 -0.4791133000 	 -2.4134600000 
1124.20 	 224.9908000 	 2.093075 	 -0.4826736000 	 -2.4165250000 
1124.40 	 224.9908000 	 2.093075 	 -0.4794534000 	 -2.4135080000 
1124.60 	 224.9908000 	 2.093075 	 -0.4831664000 	 -2.4163500000 
1124.80 	 224.9956000 	 2.093075 	 -0.4798349000 	 -2.4137340000 
1125.00 	 224.9972000 	 2.093075 	 -0.4827054000 	 -2.4161050000 
1125.20 	 224.9988000 	 2.093075 	 -0.4798412000 	 -2.4138480000 
1125.40 	 224.9988000 	 2.093075 	 -0.4830996000 	 -2.4161910000 
1125.60 	 224.9988000 	 2.093075 	 -0.4796092000 	 -2.4138510000 
1125.80 	 224.9988000 	 2.093075 	 -0.4828262000 	 -2.4160890000 
1126.00 	 224.9988000 	 2.093075 	 -0.4800479000 	 -2.4139370000 
1126.20 	 224.9988000 	 2.093075 	 -0.4832172000 	 -2.4160510000 
1126.40 	 224.9940000 	 2.093075 	 -0.4802736000 	 -2.4141190000 
1126.60 	 224.9908000 	 2.093075 	 -0.4833126000 	 -2.4160450000 
1126.80 	 224.9877000 	 2.093075 	 -0.4802450000 	 -2.4138830000 
1127.00 	 224.9845000 	 2.093100 	 -0.4832204000 	 -2.4158450000 
1127.20 	 224.9829000 	 2.093125 	 -0.4805628000 	 -2.4144620000 
1127.40 	 224.9829000 	 2.093150 	 -0.4823208000 	 -2.4157110000 
1127.60 	 224.9877000 	 2.093125 	 -0.4796728000 	 -2.4144710000 
1127.80 	 224.9893000 	 2.093125 	 -0.4838371000 	 -2.4156090000 
1128.00 	 224.9908000 	 2.093125 	 -0.4822699000 	 -2.4147830000 
1128.20 	 224.9908000 	 2.093125 	 -0.4839071000 	 -2.4155520000 
1128.40 	 224.9908000 	 2.093125 	 -0.4820601000 	 -2.4148780000 
1128.60 	 224.9877000 	 2.093150 	 -0.4834366000 	 -2.4153040000 
1128.80 	 224.9829000 	 2.093150 	 -0.4815356000 	 -2.4148020000 
1129.00 	 224.9829000 	 2.093175 	 -0.4827722000 	 -2.4153740000 
1129.20 	 224.9797000 	 2.093175 	 -0.4813544000 	 -2.4150090000 
1129.40 	 224.9749000 	 2.093175 	 -0.4811732000 	 -2.4152920000 
1129.60 	 224.9749000 	 2.093200 	 -0.4822572000 	 -2.4150210000 
1129.80 	 224.9749000 	 2.093225 	 -0.4838594000 	 -2.4153420000 
1130.00 	 224.9797000 	 2.093250 	 -0.4826387000 	 -2.4150090000 
1130.20 	 224.9797000 	 2.093275 	 -0.4835574000 	 -2.4151520000 
1130.40 	 224.9877000 	 2.093300 	 -0.4827372000 	 -2.4153960000 
1130.60 	 224.9877000 	 2.093275 	 -0.4797840000 	 -2.4150820000 
1130.80 	 224.9908000 	 2.093275 	 -0.4777113000 	 -2.4152660000 
1131.00 	 224.9908000 	 2.093275 	 -0.4774984000 	 -2.4147800000 
1131.20 	 224.9893000 	 2.093275 	 -0.4773585000 	 -2.4157400000 
1131.40 	 224.9908000 	 2.093275 	 -0.4770565000 	 -2.4145160000 
1131.60 	 224.9877000 	 2.093275 	 -0.4772568000 	 -2.4156920000 
1131.80 	 224.9908000 	 2.093275 	 -0.4814625000 	 -2.4146650000 
1132.00 	 224.9908000 	 2.093275 	 -0.4817613000 	 -2.4154310000 
1132.20 	 224.9908000 	 2.093275 	 -0.4824734000 	 -2.4144300000 
1132.40 	 224.9908000 	 2.093275 	 -0.4833539000 	 -2.4158000000 
1132.60 	 224.9908000 	 2.093275 	 -0.4822985000 	 -2.4143120000 
1132.80 	 224.9908000 	 2.093275 	 -0.4835638000 	 -2.4158130000 
1133.00 	 224.9908000 	 2.093275 	 -0.4821459000 	 -2.4139820000 
1133.20 	 224.9908000 	 2.093275 	 -0.4835033000 	 -2.4160640000 
1133.40 	 224.9924000 	 2.093275 	 -0.4816945000 	 -2.4141470000 
1133.60 	 224.9956000 	 2.093275 	 -0.4833603000 	 -2.4163060000 
1133.80 	 224.9956000 	 2.093275 	 -0.4811605000 	 -2.4136860000 
1134.00 	 224.9956000 	 2.093275 	 -0.4836973000 	 -2.4165570000 
1134.20 	 224.9956000 	 2.093275 	 -0.4806900000 	 -2.4134600000 
1134.40 	 224.9908000 	 2.093275 	 -0.4840437000 	 -2.4167190000 
1134.60 	 224.9956000 	 2.093275 	 -0.4803371000 	 -2.4134450000 
1134.80 	 224.9956000 	 2.093275 	 -0.4840215000 	 -2.4167570000 
1135.00 	 224.9956000 	 2.093275 	 -0.4803658000 	 -2.4133110000 
1135.20 	 224.9908000 	 2.093275 	 -0.4840374000 	 -2.4167980000 
1135.40 	 224.9908000 	 2.093275 	 -0.4800574000 	 -2.4132570000 
1135.60 	 224.9908000 	 2.093275 	 -0.4843140000 	 -2.4168210000 
1135.80 	 224.9908000 	 2.093275 	 -0.4805914000 	 -2.4132440000 
1136.00 	 224.9908000 	 2.093275 	 -0.4846573000 	 -2.4170270000 
1136.20 	 224.9908000 	 2.093275 	 -0.4803308000 	 -2.4133430000 
1136.40 	 224.9877000 	 2.093275 	 -0.4844888000 	 -2.4167160000 
1136.60 	 224.9877000 	 2.093275 	 -0.4804516000 	 -2.4134290000 
1136.80 	 224.9877000 	 2.093300 	 -0.4841773000 	 -2.4166360000 
1137.00 	 224.9829000 	 2.093325 	 -0.4804611000 	 -2.4137340000 
1137.20 	 224.9829000 	 2.093350 	 -0.4843712000 	 -2.4164610000 
1137.40 	 224.9829000 	 2.093325 	 -0.4816723000 	 -2.4138130000 
1137.60 	 224.9797000 	 2.093350 	 -0.4849688000 	 -2.4164330000 
1137.80 	 224.9781000 	 2.093350 	 -0.4819616000 	 -2.4138290000 
1138.00 	 224.9749000 	 2.093375 	 -0.4851119000 	 -2.4162900000 
1138.20 	 224.9718000 	 2.093400 	 -0.4818153000 	 -2.4138800000 
1138.40 	 224.9718000 	 2.093400 	 -0.4848289000 	 -2.4162960000 
1138.60 	 224.9718000 	 2.093425 	 -0.4818153000 	 -2.4141570000 
1138.80 	 224.9718000 	 2.093450 	 -0.4845460000 	 -2.4161750000 
1139.00 	 224.9749000 	 2.093475 	 -0.4818153000 	 -2.4144240000 
1139.20 	 224.9797000 	 2.093500 	 -0.4844888000 	 -2.4158480000 
1139.40 	 224.9797000 	 2.093500 	 -0.4818249000 	 -2.4144270000 
1139.60 	 224.9797000 	 2.093525 	 -0.4839452000 	 -2.4159240000 
1139.80 	 224.9813000 	 2.093550 	 -0.4822095000 	 -2.4145350000 
1140.00 	 224.9829000 	 2.093525 	 -0.4836210000 	 -2.4156860000 
1140.20 	 224.9908000 	 2.093525 	 -0.4824162000 	 -2.4146810000 
1140.40 	 224.9988000 	 2.093525 	 -0.4841073000 	 -2.4156410000 
1140.60 	 225.0067000 	 2.093525 	 -0.4823049000 	 -2.4148560000 
1140.80 	 225.0131000 	 2.093525 	 -0.4834429000 	 -2.4155590000 
1141.00 	 225.0147000 	 2.093525 	 -0.4818121000 	 -2.4149860000 
1141.20 	 225.0163000 	 2.093525 	 -0.4831918000 	 -2.4154690000 
1141.40 	 225.0147000 	 2.093525 	 -0.4816945000 	 -2.4150940000 
1141.60 	 225.0131000 	 2.093525 	 -0.4828135000 	 -2.4154540000 
1141.80 	 225.0115000 	 2.093525 	 -0.4818185000 	 -2.4154280000 
1142.00 	 225.0067000 	 2.093525 	 -0.4823399000 	 -2.4150970000 
1142.20 	 225.0067000 	 2.093525 	 -0.4803467000 	 -2.4155490000 
1142.40 	 225.0036000 	 2.093525 	 -0.4806868000 	 -2.4149960000 
1142.60 	 225.0067000 	 2.093525 	 -0.4788748000 	 -2.4156790000 
1142.80 	 225.0036000 	 2.093525 	 -0.4789003000 	 -2.4147100000 
1143.00 	 225.0036000 	 2.093525 	 -0.4791482000 	 -2.4159840000 
1143.20 	 225.0036000 	 2.093525 	 -0.4797935000 	 -2.4143790000 
1143.40 	 225.0036000 	 2.093525 	 -0.4816659000 	 -2.4162550000 
1143.60 	 225.0036000 	 2.093525 	 -0.4797777000 	 -2.4142840000 
1143.80 	 225.0067000 	 2.093525 	 -0.4810683000 	 -2.4161660000 
1144.00 	 225.0067000 	 2.093525 	 -0.4801591000 	 -2.4143090000 
1144.20 	 225.0020000 	 2.093525 	 -0.4814529000 	 -2.4163560000 
1144.40 	 224.9988000 	 2.093525 	 -0.4800034000 	 -2.4141250000 
1144.60 	 224.9972000 	 2.093525 	 -0.4819361000 	 -2.4167250000 
1144.80 	 224.9956000 	 2.093525 	 -0.4790401000 	 -2.4138130000 
1145.00 	 224.9956000 	 2.093525 	 -0.4830170000 	 -2.4168430000 
1145.20 	 224.9956000 	 2.093525 	 -0.4803435000 	 -2.4134640000 
1145.40 	 224.9988000 	 2.093525 	 -0.4835510000 	 -2.4169890000 
1145.60 	 224.9988000 	 2.093525 	 -0.4805533000 	 -2.4134480000 
1145.80 	 224.9956000 	 2.093525 	 -0.4840374000 	 -2.4168010000 
1146.00 	 224.9940000 	 2.093525 	 -0.4807377000 	 -2.4135620000 
1146.20 	 224.9908000 	 2.093525 	 -0.4840819000 	 -2.4169380000 
1146.40 	 224.9877000 	 2.093525 	 -0.4804357000 	 -2.4135490000 
1146.60 	 224.9861000 	 2.093525 	 -0.4844729000 	 -2.4169290000 
1146.80 	 224.9877000 	 2.093525 	 -0.4805056000 	 -2.4134920000 
1147.00 	 224.9861000 	 2.093525 	 -0.4843458000 	 -2.4170080000 
1147.20 	 224.9877000 	 2.093550 	 -0.4806169000 	 -2.4134830000 
1147.40 	 224.9845000 	 2.093550 	 -0.4841487000 	 -2.4172560000 
1147.60 	 224.9829000 	 2.093575 	 -0.4800892000 	 -2.4135400000 
1147.80 	 224.9829000 	 2.093575 	 -0.4841518000 	 -2.4171540000 
1148.00 	 224.9829000 	 2.093575 	 -0.4814529000 	 -2.4135560000 
1148.20 	 224.9829000 	 2.093575 	 -0.4841709000 	 -2.4172560000 
1148.40 	 224.9829000 	 2.093600 	 -0.4800860000 	 -2.4136830000 
1148.60 	 224.9845000 	 2.093625 	 -0.4825115000 	 -2.4170560000 
1148.80 	 224.9877000 	 2.093650 	 -0.4778735000 	 -2.4134920000 
1149.00 	 224.9908000 	 2.093625 	 -0.4834970000 	 -2.4171380000 
1149.20 	 224.9908000 	 2.093625 	 -0.4795297000 	 -2.4137810000 
1149.40 	 224.9908000 	 2.093625 	 -0.4836210000 	 -2.4171510000 
1149.60 	 224.9908000 	 2.093625 	 -0.4795106000 	 -2.4138200000 
1149.80 	 224.9924000 	 2.093625 	 -0.4833539000 	 -2.4170910000 
1150.00 	 224.9956000 	 2.093625 	 -0.4793803000 	 -2.4140140000 
1150.20 	 224.9956000 	 2.093625 	 -0.4834970000 	 -2.4169510000 
1150.40 	 224.9956000 	 2.093625 	 -0.4793994000 	 -2.4140230000 
1150.60 	 224.9988000 	 2.093625 	 -0.4831664000 	 -2.4170330000 
1150.80 	 224.9956000 	 2.093625 	 -0.4796473000 	 -2.4141720000 
1151.00 	 224.9956000 	 2.093625 	 -0.4832014000 	 -2.4168650000 
1151.20 	 224.9940000 	 2.093625 	 -0.4799048000 	 -2.4145130000 
1151.40 	 224.9908000 	 2.093625 	 -0.4829852000 	 -2.4164770000 
1151.60 	 224.9908000 	 2.093625 	 -0.4803340000 	 -2.4146970000 
1151.80 	 224.9877000 	 2.093625 	 -0.4826768000 	 -2.4162010000 
1152.00 	 224.9877000 	 2.093650 	 -0.4803181000 	 -2.4147220000 
1152.20 	 224.9877000 	 2.093650 	 -0.4825338000 	 -2.4161590000 
1152.40 	 224.9877000 	 2.093700 	 -0.4803976000 	 -2.4150120000 
1152.60 	 224.9908000 	 2.093675 	 -0.4822508000 	 -2.4159050000 
1152.80 	 224.9908000 	 2.093675 	 -0.4805692000 	 -2.4163880000 
1153.00 	 224.9877000 	 2.093675 	 -0.4813703000 	 -2.4164230000 
1153.20 	 224.9877000 	 2.093675 	 -0.4807631000 	 -2.4167890000 
1153.40 	 224.9829000 	 2.093700 	 -0.4811637000 	 -2.4161940000 
1153.60 	 224.9797000 	 2.093700 	 -0.4807313000 	 -2.4160000000 
1153.80 	 224.9765000 	 2.093750 	 -0.4811764000 	 -2.4153300000 
1154.00 	 224.9718000 	 2.093725 	 -0.4811605000 	 -2.4163060000 
1154.20 	 224.9718000 	 2.093750 	 -0.4810842000 	 -2.4148530000 
1154.40 	 224.9670000 	 2.093775 	 -0.4819075000 	 -2.4164680000 
1154.60 	 224.9718000 	 2.093800 	 -0.4809729000 	 -2.4151480000 
1154.80 	 224.9718000 	 2.093800 	 -0.4822508000 	 -2.4171100000 
1155.00 	 224.9749000 	 2.093850 	 -0.4810937000 	 -2.4155330000 
1155.20 	 224.9781000 	 2.093850 	 -0.4825369000 	 -2.4168080000 
1155.40 	 224.9797000 	 2.093875 	 -0.4807250000 	 -2.4145600000 
1155.60 	 224.9797000 	 2.093900 	 -0.4823494000 	 -2.4168400000 
1155.80 	 224.9877000 	 2.093875 	 -0.4800765000 	 -2.4143700000 
1156.00 	 224.9908000 	 2.093900 	 -0.4814816000 	 -2.4167700000 
1156.20 	 224.9956000 	 2.093925 	 -0.4793930000 	 -2.4143600000 
1156.40 	 224.9988000 	 2.093950 	 -0.4815324000 	 -2.4169540000 
1156.60 	 224.9988000 	 2.093925 	 -0.4798508000 	 -2.4140200000 
1156.80 	 225.0036000 	 2.093925 	 -0.4829343000 	 -2.4174150000 
1157.00 	 225.0020000 	 2.093925 	 -0.4796600000 	 -2.4140070000 
1157.20 	 225.0067000 	 2.093925 	 -0.4832045000 	 -2.4175450000 
1157.40 	 225.0083000 	 2.093925 	 -0.4797522000 	 -2.4140390000 
1157.60 	 225.0115000 	 2.093925 	 -0.4834938000 	 -2.4178060000 
1157.80 	 225.0179000 	 2.093925 	 -0.4793612000 	 -2.4138580000 
1158.00 	 225.0179000 	 2.093925 	 -0.4840724000 	 -2.4176980000 
1158.20 	 225.0163000 	 2.093925 	 -0.4798730000 	 -2.4137210000 
1158.40 	 225.0115000 	 2.093925 	 -0.4844824000 	 -2.4177810000 
1158.60 	 225.0067000 	 2.093925 	 -0.4803626000 	 -2.4138930000 
1158.80 	 225.0036000 	 2.093925 	 -0.4848289000 	 -2.4176790000 
1159.00 	 225.0036000 	 2.093925 	 -0.4804834000 	 -2.4140680000 
1159.20 	 225.0004000 	 2.093925 	 -0.4847813000 	 -2.4177140000 
1159.40 	 225.0020000 	 2.093925 	 -0.4805152000 	 -2.4138900000 
1159.60 	 225.0052000 	 2.093925 	 -0.4848734000 	 -2.4176880000 
1159.80 	 225.0067000 	 2.093925 	 -0.4808108000 	 -2.4140290000 
1160.00 	 225.0067000 	 2.093925 	 -0.4850992000 	 -2.4175230000 
1160.20 	 225.0067000 	 2.093925 	 -0.4810333000 	 -2.4141280000 
1160.40 	 225.0115000 	 2.093925 	 -0.4852518000 	 -2.4175010000 
1160.60 	 225.0067000 	 2.093925 	 -0.4811446000 	 -2.4140610000 
1160.80 	 225.0036000 	 2.093925 	 -0.4850642000 	 -2.4175580000 
1161.00 	 224.9988000 	 2.093925 	 -0.4810715000 	 -2.4142840000 
1161.20 	 224.9956000 	 2.093925 	 -0.4850419000 	 -2.4172660000 
1161.40 	 224.9956000 	 2.093925 	 -0.4814180000 	 -2.4144550000 
1161.60 	 224.9956000 	 2.093925 	 -0.4848321000 	 -2.4169830000 
1161.80 	 224.9956000 	 2.093925 	 -0.4814307000 	 -2.4146750000 
1162.00 	 224.9956000 	 2.093925 	 -0.4846891000 	 -2.4171260000 
1162.20 	 224.9908000 	 2.093925 	 -0.4814466000 	 -2.4145320000 
1162.40 	 224.9877000 	 2.093925 	 -0.4848448000 	 -2.4169640000 
1162.60 	 224.9861000 	 2.093925 	 -0.4818598000 	 -2.4150210000 
1162.80 	 224.9877000 	 2.093925 	 -0.4843934000 	 -2.4165530000 
1163.00 	 224.9829000 	 2.093925 	 -0.4821078000 	 -2.4153520000 
1163.20 	 224.9813000 	 2.093925 	 -0.4838085000 	 -2.4160420000 
1163.40 	 224.9797000 	 2.093925 	 -0.4825878000 	 -2.4155680000 
1163.60 	 224.9749000 	 2.093925 	 -0.4837545000 	 -2.4159620000 
1163.80 	 224.9749000 	 2.093950 	 -0.4824702000 	 -2.4157050000 
1164.00 	 224.9718000 	 2.093950 	 -0.4835764000 	 -2.4159180000 
1164.20 	 224.9749000 	 2.094000 	 -0.4826037000 	 -2.4158760000 
1164.40 	 224.9797000 	 2.094025 	 -0.4830392000 	 -2.4156830000 
1164.60 	 224.9797000 	 2.094050 	 -0.4829756000 	 -2.4161780000 
1164.80 	 224.9829000 	 2.094025 	 -0.4833476000 	 -2.4154570000 
1165.00 	 224.9797000 	 2.094025 	 -0.4830837000 	 -2.4161050000 
1165.20 	 224.9829000 	 2.094050 	 -0.4835288000 	 -2.4156410000 
1165.40 	 224.9797000 	 2.094075 	 -0.4835638000 	 -2.4164330000 
1165.60 	 224.9797000 	 2.094100 	 -0.4828993000 	 -2.4154160000 
1165.80 	 224.9797000 	 2.094075 	 -0.4838022000 	 -2.4167890000 
1166.00 	 224.9829000 	 2.094075 	 -0.4829153000 	 -2.4154030000 
1166.20 	 224.9877000 	 2.094100 	 -0.4836051000 	 -2.4167570000 
1166.40 	 224.9877000 	 2.094125 	 -0.4829597000 	 -2.4153040000 
1166.60 	 224.9908000 	 2.094150 	 -0.4838403000 	 -2.4170780000 
1166.80 	 224.9956000 	 2.094125 	 -0.4826927000 	 -2.4154220000 
1167.00 	 224.9988000 	 2.094125 	 -0.4835097000 	 -2.4166620000 
1167.20 	 225.0036000 	 2.094125 	 -0.4823271000 	 -2.4152410000 
1167.40 	 225.0036000 	 2.094125 	 -0.4834302000 	 -2.4167700000 
1167.60 	 225.0067000 	 2.094125 	 -0.4825624000 	 -2.4153490000 
1167.80 	 225.0067000 	 2.094125 	 -0.4837259000 	 -2.4170940000 
1168.00 	 225.0115000 	 2.094125 	 -0.4820347000 	 -2.4150310000 
1168.20 	 225.0115000 	 2.094125 	 -0.4839134000 	 -2.4170560000 
1168.40 	 225.0115000 	 2.094125 	 -0.4825974000 	 -2.4150560000 
1168.60 	 225.0115000 	 2.094125 	 -0.4842504000 	 -2.4170620000 
1168.80 	 225.0115000 	 2.094125 	 -0.4826228000 	 -2.4149040000 
1169.00 	 225.0115000 	 2.094125 	 -0.4839071000 	 -2.4171070000 
1169.20 	 225.0067000 	 2.094125 	 -0.4823907000 	 -2.4148590000 
1169.40 	 225.0036000 	 2.094125 	 -0.4840024000 	 -2.4171800000 
1169.60 	 225.0004000 	 2.094125 	 -0.4818694000 	 -2.4146430000 
1169.80 	 224.9988000 	 2.094125 	 -0.4841137000 	 -2.4172210000 
1170.00 	 224.9956000 	 2.094125 	 -0.4817200000 	 -2.4146300000 
1170.20 	 224.9956000 	 2.094125 	 -0.4840151000 	 -2.4170490000 
1170.40 	 224.9956000 	 2.094125 	 -0.4820156000 	 -2.4149160000 
1170.60 	 224.9956000 	 2.094125 	 -0.4836400000 	 -2.4170810000 
1170.80 	 224.9956000 	 2.094125 	 -0.4819584000 	 -2.4150470000 
1171.00 	 224.9956000 	 2.094125 	 -0.4838530000 	 -2.4172150000 
1171.20 	 224.9908000 	 2.094125 	 -0.4818217000 	 -2.4146870000 
1171.40 	 224.9877000 	 2.094125 	 -0.4840088000 	 -2.4172850000 
1171.60 	 224.9829000 	 2.094125 	 -0.4817390000 	 -2.4144680000 
1171.80 	 224.9797000 	 2.094125 	 -0.4842504000 	 -2.4174980000 
1172.00 	 224.9749000 	 2.094125 	 -0.4814879000 	 -2.4144360000 
1172.20 	 224.9749000 	 2.094150 	 -0.4842695000 	 -2.4176790000 
1172.40 	 224.9749000 	 2.094175 	 -0.4810715000 	 -2.4142840000 
1172.60 	 224.9718000 	 2.094200 	 -0.4844634000 	 -2.4178410000 
1172.80 	 224.9670000 	 2.094225 	 -0.4808680000 	 -2.4142390000 
1173.00 	 224.9638000 	 2.094250 	 -0.4842758000 	 -2.4178630000 
1173.20 	 224.9591000 	 2.094250 	 -0.4806137000 	 -2.4141760000 
1173.40 	 224.9559000 	 2.094300 	 -0.4845015000 	 -2.4180160000 
1173.60 	 224.9559000 	 2.094325 	 -0.4805247000 	 -2.4141790000 
1173.80 	 224.9511000 	 2.094350 	 -0.4844348000 	 -2.4178220000 
1174.00 	 224.9559000 	 2.094400 	 -0.4804738000 	 -2.4141440000 
1174.20 	 224.9591000 	 2.094425 	 -0.4843998000 	 -2.4180410000 
1174.40 	 224.9670000 	 2.094450 	 -0.4799620000 	 -2.4140040000 
1174.60 	 224.9749000 	 2.094500 	 -0.4836718000 	 -2.4181530000 
1174.80 	 224.9797000 	 2.094500 	 -0.4798889000 	 -2.4141760000 
1175.00 	 224.9845000 	 2.094525 	 -0.4844189000 	 -2.4179390000 
1175.20 	 224.9877000 	 2.094550 	 -0.4796155000 	 -2.4142070000 
1175.40 	 224.9877000 	 2.094525 	 -0.4825433000 	 -2.4178980000 
1175.60 	 224.9908000 	 2.094525 	 -0.4782104000 	 -2.4141440000 
1175.80 	 224.9908000 	 2.094525 	 -0.4824956000 	 -2.4178760000 
1176.00 	 224.9972000 	 2.094525 	 -0.4781660000 	 -2.4141470000 
1176.20 	 225.0036000 	 2.094525 	 -0.4823621000 	 -2.4180220000 
1176.40 	 225.0115000 	 2.094525 	 -0.4786460000 	 -2.4140830000 
1176.60 	 225.0147000 	 2.094525 	 -0.4830074000 	 -2.4179870000 
1176.80 	 225.0147000 	 2.094525 	 -0.4807631000 	 -2.4140640000 
1177.00 	 225.0147000 	 2.094525 	 -0.4850038000 	 -2.4179360000 
1177.20 	 225.0115000 	 2.094525 	 -0.4811573000 	 -2.4141850000 
1177.40 	 225.0115000 	 2.094525 	 -0.4855251000 	 -2.4178920000 
1177.60 	 225.0115000 	 2.094525 	 -0.4815356000 	 -2.4144270000 
1177.80 	 225.0067000 	 2.094525 	 -0.4854838000 	 -2.4178540000 
1178.00 	 225.0067000 	 2.094525 	 -0.4814561000 	 -2.4143510000 
1178.20 	 225.0036000 	 2.094525 	 -0.4855474000 	 -2.4176150000 
1178.40 	 225.0036000 	 2.094525 	 -0.4816850000 	 -2.4145700000 
1178.60 	 224.9988000 	 2.094525 	 -0.4854361000 	 -2.4176030000 
1178.80 	 224.9988000 	 2.094525 	 -0.4816596000 	 -2.4144430000 
1179.00 	 224.9972000 	 2.094525 	 -0.4853058000 	 -2.4175070000 
1179.20 	 224.9908000 	 2.094525 	 -0.4817295000 	 -2.4143860000 
1179.40 	 224.9877000 	 2.094525 	 -0.4857318000 	 -2.4175580000 
1179.60 	 224.9829000 	 2.094525 	 -0.4819361000 	 -2.4145320000 
1179.80 	 224.9829000 	 2.094525 	 -0.4856618000 	 -2.4172880000 
1180.00 	 224.9749000 	 2.094525 	 -0.4819870000 	 -2.4147100000 
1180.20 	 224.9734000 	 2.094550 	 -0.4862150000 	 -2.4172080000 
1180.40 	 224.9670000 	 2.094550 	 -0.4833762000 	 -2.4149580000 
1180.60 	 224.9638000 	 2.094600 	 -0.4864947000 	 -2.4170910000 
1180.80 	 224.9559000 	 2.094625 	 -0.4835033000 	 -2.4150340000 
1181.00 	 224.9559000 	 2.094650 	 -0.4861259000 	 -2.4168970000 
1181.20 	 224.9559000 	 2.094700 	 -0.4838181000 	 -2.4153140000 
1181.40 	 224.9575000 	 2.094700 	 -0.4860719000 	 -2.4169160000 
1181.60 	 224.9591000 	 2.094750 	 -0.4836400000 	 -2.4154030000 
1181.80 	 224.9670000 	 2.094775 	 -0.4861895000 	 -2.4168080000 
1182.00 	 224.9670000 	 2.094800 	 -0.4839007000 	 -2.4154660000 
1182.20 	 224.9718000 	 2.094800 	 -0.4859988000 	 -2.4166360000 
1182.40 	 224.9718000 	 2.094850 	 -0.4840151000 	 -2.4157140000 
1182.60 	 224.9749000 	 2.094850 	 -0.4857731000 	 -2.4162100000 
1182.80 	 224.9829000 	 2.094875 	 -0.4844348000 	 -2.4157910000 
1183.00 	 224.9908000 	 2.094900 	 -0.4855696000 	 -2.4159780000 
1183.20 	 224.9988000 	 2.094875 	 -0.4847113000 	 -2.4159210000 
1183.40 	 225.0099000 	 2.094875 	 -0.4848448000 	 -2.4157270000 
1183.60 	 225.0147000 	 2.094875 	 -0.4830996000 	 -2.4164870000 
1183.80 	 225.0226000 	 2.094875 	 -0.4826578000 	 -2.4154060000 
1184.00 	 225.0242000 	 2.094875 	 -0.4825815000 	 -2.4164930000 
1184.20 	 225.0258000 	 2.094875 	 -0.4798158000 	 -2.4152530000 
1184.40 	 225.0242000 	 2.094875 	 -0.4808839000 	 -2.4168210000 
1184.60 	 225.0226000 	 2.094875 	 -0.4796410000 	 -2.4150660000 
1184.80 	 225.0147000 	 2.094875 	 -0.4808966000 	 -2.4170780000 
1185.00 	 225.0115000 	 2.094875 	 -0.4794788000 	 -2.4148150000 
1185.20 	 225.0067000 	 2.094875 	 -0.4806805000 	 -2.4170590000 
1185.40 	 225.0067000 	 2.094875 	 -0.4793898000 	 -2.4150120000 
1185.60 	 225.0067000 	 2.094875 	 -0.4807949000 	 -2.4171830000 
1185.80 	 225.0067000 	 2.094875 	 -0.4792023000 	 -2.4148720000 
1186.00 	 225.0099000 	 2.094875 	 -0.4808807000 	 -2.4172780000 
1186.20 	 225.0147000 	 2.094875 	 -0.4791037000 	 -2.4146400000 
1186.40 	 225.0147000 	 2.094875 	 -0.4814148000 	 -2.4174240000 
1186.60 	 225.0147000 	 2.094875 	 -0.4791482000 	 -2.4146340000 
1186.80 	 225.0147000 	 2.094875 	 -0.4817995000 	 -2.4175900000 
1187.00 	 225.0115000 	 2.094875 	 -0.4792404000 	 -2.4145290000 
1187.20 	 225.0115000 	 2.094875 	 -0.4823049000 	 -2.4175420000 
1187.40 	 225.0067000 	 2.094875 	 -0.4793104000 	 -2.4143600000 
1187.60 	 225.0067000 	 2.094875 	 -0.4828390000 	 -2.4176470000 
1187.80 	 225.0067000 	 2.094875 	 -0.4799429000 	 -2.4142710000 
1188.00 	 225.0067000 	 2.094875 	 -0.4832745000 	 -2.4178410000 
1188.20 	 225.0067000 	 2.094875 	 -0.4800797000 	 -2.4142010000 
1188.40 	 225.0067000 	 2.094875 	 -0.4834239000 	 -2.4179330000 
1188.60 	 225.0115000 	 2.094875 	 -0.4791419000 	 -2.4141150000 
1188.80 	 225.0067000 	 2.094875 	 -0.4835638000 	 -2.4179200000 
1189.00 	 225.0067000 	 2.094875 	 -0.4793485000 	 -2.4140200000 
1189.20 	 225.0067000 	 2.094875 	 -0.4836210000 	 -2.4179900000 
1189.40 	 225.0067000 	 2.094875 	 -0.4796696000 	 -2.4140580000 
1189.60 	 225.0067000 	 2.094875 	 -0.4837068000 	 -2.4179240000 
1189.80 	 225.0067000 	 2.094875 	 -0.4795202000 	 -2.4139820000 
1190.00 	 225.0036000 	 2.094875 	 -0.4839929000 	 -2.4179080000 
1190.20 	 224.9988000 	 2.094875 	 -0.4796314000 	 -2.4142900000 
1190.40 	 224.9972000 	 2.094875 	 -0.4837449000 	 -2.4177740000 
1190.60 	 224.9908000 	 2.094875 	 -0.4798031000 	 -2.4142110000 
1190.80 	 224.9877000 	 2.094875 	 -0.4841200000 	 -2.4177230000 
1191.00 	 224.9877000 	 2.094875 	 -0.4801401000 	 -2.4143950000 
1191.20 	 224.9877000 	 2.094875 	 -0.4839929000 	 -2.4174560000 
1191.40 	 224.9877000 	 2.094875 	 -0.4802386000 	 -2.4143600000 
1191.60 	 224.9877000 	 2.094875 	 -0.4839102000 	 -2.4173610000 
1191.80 	 224.9877000 	 2.094875 	 -0.4802418000 	 -2.4145670000 
1192.00 	 224.9829000 	 2.094875 	 -0.4840883000 	 -2.4175010000 
1192.20 	 224.9829000 	 2.094875 	 -0.4802259000 	 -2.4145540000 
1192.40 	 224.9765000 	 2.094875 	 -0.4840088000 	 -2.4174370000 
1192.60 	 224.9781000 	 2.094875 	 -0.4802513000 	 -2.4145320000 
1192.80 	 224.9749000 	 2.094875 	 -0.4837481000 	 -2.4171960000 
1193.00 	 224.9734000 	 2.094875 	 -0.4806296000 	 -2.4149540000 
1193.20 	 224.9718000 	 2.094900 	 -0.4833317000 	 -2.4167630000 
1193.40 	 224.9638000 	 2.094900 	 -0.4804039000 	 -2.4152570000 
1193.60 	 224.9638000 	 2.094950 	 -0.4828262000 	 -2.4167660000 
1193.80 	 224.9559000 	 2.094975 	 -0.4805247000 	 -2.4153680000 
1194.00 	 224.9559000 	 2.095000 	 -0.4823271000 	 -2.4162360000 
1194.20 	 224.9559000 	 2.095050 	 -0.4808299000 	 -2.4157520000 
1194.40 	 224.9591000 	 2.095050 	 -0.4822095000 	 -2.4161780000 
1194.60 	 224.9670000 	 2.095100 	 -0.4805374000 	 -2.4160130000 
1194.80 	 224.9797000 	 2.095125 	 -0.4809920000 	 -2.4157460000 
1195.00 	 224.9877000 	 2.095150 	 -0.4807377000 	 -2.4163560000 
1195.20 	 224.9956000 	 2.095125 	 -0.4799875000 	 -2.4155780000 
1195.40 	 224.9988000 	 2.095125 	 -0.4802290000 	 -2.4171040000 
1195.60 	 225.0052000 	 2.095125 	 -0.4797077000 	 -2.4154630000 
1195.80 	 225.0067000 	 2.095125 	 -0.4805406000 	 -2.4172720000 
1196.00 	 225.0115000 	 2.095125 	 -0.4795710000 	 -2.4154950000 
1196.20 	 225.0147000 	 2.095125 	 -0.4809284000 	 -2.4176660000 
1196.40 	 225.0163000 	 2.095125 	 -0.4791959000 	 -2.4151930000 
1196.60 	 225.0179000 	 2.095125 	 -0.4813385000 	 -2.4178950000 
1196.80 	 225.0179000 	 2.095125 	 -0.4801973000 	 -2.4151770000 
1197.00 	 225.0179000 	 2.095125 	 -0.4828676000 	 -2.4180220000 
1197.20 	 225.0179000 	 2.095125 	 -0.4807123000 	 -2.4151330000 
1197.40 	 225.0179000 	 2.095125 	 -0.4835924000 	 -2.4181530000 
1197.60 	 225.0210000 	 2.095125 	 -0.4802958000 	 -2.4149290000 
1197.80 	 225.0226000 	 2.095125 	 -0.4823971000 	 -2.4181210000 
1198.00 	 225.0226000 	 2.095125 	 -0.4788907000 	 -2.4149320000 
1198.20 	 225.0226000 	 2.095125 	 -0.4810111000 	 -2.4181680000 
1198.40 	 225.0179000 	 2.095125 	 -0.4779625000 	 -2.4147670000 
1198.60 	 225.0179000 	 2.095125 	 -0.4810492000 	 -2.4183690000 
1198.80 	 225.0179000 	 2.095125 	 -0.4777590000 	 -2.4148340000 
1199.00 	 225.0147000 	 2.095075 	 -0.4811064000 	 -2.4183780000 
1199.20 	 225.0147000 	 2.095075 	 -0.4775620000 	 -2.4146020000 
1199.40 	 225.0147000 	 2.095075 	 -0.4813035000 	 -2.4184580000 
1199.60 	 225.0147000 	 2.095075 	 -0.4774443000 	 -2.4146870000 
1199.80 	 225.0147000 	 2.095050 	 -0.4812972000 	 -2.4184640000 
1200.00 	 225.0115000 	 2.095025 	 -0.4774570000 	 -2.4146490000 
1200.20 	 225.0115000 	 2.095025 	 -0.4815706000 	 -2.4185310000 
1200.40 	 225.0067000 	 2.095025 	 -0.4773172000 	 -2.4146110000 
1200.60 	 225.0020000 	 2.095025 	 -0.4815896000 	 -2.4183560000 
1200.80 	 224.9972000 	 2.095000 	 -0.4772218000 	 -2.4146620000 
1201.00 	 224.9956000 	 2.095025 	 -0.4828294000 	 -2.4180220000 
1201.20 	 224.9908000 	 2.095025 	 -0.4791037000 	 -2.4146140000 
1201.40 	 224.9908000 	 2.095025 	 -0.4825179000 	 -2.4180540000 
1201.60 	 224.9908000 	 2.095025 	 -0.4791641000 	 -2.4146210000 
1201.80 	 224.9908000 	 2.095025 	 -0.4835924000 	 -2.4178860000 
1202.00 	 224.9908000 	 2.095025 	 -0.4790592000 	 -2.4145700000 
1202.20 	 224.9908000 	 2.095025 	 -0.4831918000 	 -2.4179870000 
1202.40 	 224.9956000 	 2.095025 	 -0.4797300000 	 -2.4146300000 
1202.60 	 224.9956000 	 2.095025 	 -0.4831664000 	 -2.4179780000 
1202.80 	 224.9988000 	 2.095025 	 -0.4792468000 	 -2.4146080000 
1203.00 	 224.9988000 	 2.095025 	 -0.4815420000 	 -2.4179080000 
1203.20 	 224.9988000 	 2.095025 	 -0.4784997000 	 -2.4145600000 
1203.40 	 224.9956000 	 2.095025 	 -0.4844570000 	 -2.4179270000 
1203.60 	 224.9956000 	 2.095025 	 -0.4809062000 	 -2.4144590000 
1203.80 	 224.9908000 	 2.095025 	 -0.4850388000 	 -2.4178220000 
1204.00 	 224.9940000 	 2.095025 	 -0.4813608000 	 -2.4146620000 
1204.20 	 224.9908000 	 2.095025 	 -0.4849434000 	 -2.4177770000 
1204.40 	 224.9908000 	 2.095025 	 -0.4810047000 	 -2.4146240000 
1204.60 	 224.9877000 	 2.095025 	 -0.4847272000 	 -2.4180190000 
1204.80 	 224.9829000 	 2.095025 	 -0.4809920000 	 -2.4144490000 
1205.00 	 224.9829000 	 2.095025 	 -0.4851500000 	 -2.4180630000 
1205.20 	 224.9829000 	 2.095025 	 -0.4810111000 	 -2.4148880000 
1205.40 	 224.9813000 	 2.095025 	 -0.4845778000 	 -2.4178920000 
1205.60 	 224.9829000 	 2.095025 	 -0.4806677000 	 -2.4147160000 
1205.80 	 224.9797000 	 2.095025 	 -0.4844984000 	 -2.4178700000 
1206.00 	 224.9797000 	 2.095025 	 -0.4806487000 	 -2.4148620000 
1206.20 	 224.9749000 	 2.095025 	 -0.4836973000 	 -2.4176850000 
1206.40 	 224.9749000 	 2.095025 	 -0.4797617000 	 -2.4148780000 
1206.60 	 224.9718000 	 2.095025 	 -0.4832204000 	 -2.4176220000 
1206.80 	 224.9718000 	 2.095075 	 -0.4797236000 	 -2.4149450000 
1207.00 	 224.9718000 	 2.095100 	 -0.4838499000 	 -2.4174340000 
1207.20 	 224.9749000 	 2.095125 	 -0.4809507000 	 -2.4148340000 
1207.40 	 224.9718000 	 2.095125 	 -0.4846732000 	 -2.4171040000 
1207.60 	 224.9718000 	 2.095150 	 -0.4823081000 	 -2.4148970000 
1207.80 	 224.9686000 	 2.095200 	 -0.4850356000 	 -2.4170680000 
1208.00 	 224.9670000 	 2.095200 	 -0.4819616000 	 -2.4148300000 
1208.20 	 224.9638000 	 2.095200 	 -0.4845683000 	 -2.4167030000 
1208.40 	 224.9591000 	 2.095250 	 -0.4822445000 	 -2.4151040000 
1208.60 	 224.9559000 	 2.095275 	 -0.4847908000 	 -2.4164680000 
1208.80 	 224.9559000 	 2.095300 	 -0.4825242000 	 -2.4152440000 
1209.00 	 224.9559000 	 2.095350 	 -0.4844379000 	 -2.4164260000 
1209.20 	 224.9559000 	 2.095375 	 -0.4801241000 	 -2.4152790000 
1209.40 	 224.9591000 	 2.095400 	 -0.4842949000 	 -2.4163310000 
1209.60 	 224.9638000 	 2.095425 	 -0.4822922000 	 -2.4154660000 
1209.80 	 224.9670000 	 2.095450 	 -0.4804325000 	 -2.4160700000 
1210.00 	 224.9718000 	 2.095500 	 -0.4813830000 	 -2.4156480000 
1210.20 	 224.9797000 	 2.095500 	 -0.4849625000 	 -2.4160030000 
1210.40 	 224.9861000 	 2.095500 	 -0.4816214000 	 -2.4157560000 
1210.60 	 224.9956000 	 2.095525 	 -0.4790592000 	 -2.4157170000 
1210.80 	 225.0052000 	 2.095550 	 -0.4790052000 	 -2.4162390000 
1211.00 	 225.0147000 	 2.095525 	 -0.4842027000 	 -2.4157750000 
1211.20 	 225.0226000 	 2.095525 	 -0.4820283000 	 -2.4158260000 
1211.40 	 225.0258000 	 2.095525 	 -0.4807409000 	 -2.4156700000 
1211.60 	 225.0338000 	 2.095525 	 -0.4787318000 	 -2.4159690000 
1211.80 	 225.0338000 	 2.095525 	 -0.4793358000 	 -2.4154820000 
1212.00 	 225.0385000 	 2.095525 	 -0.4788176000 	 -2.4160830000 
1212.20 	 225.0338000 	 2.095525 	 -0.4808935000 	 -2.4150750000 
1212.40 	 225.0338000 	 2.095500 	 -0.4825242000 	 -2.4161590000 
1212.60 	 225.0306000 	 2.095475 	 -0.4788717000 	 -2.4150340000 
1212.80 	 225.0306000 	 2.095450 	 -0.4827372000 	 -2.4163880000 
1213.00 	 225.0274000 	 2.095425 	 -0.4812082000 	 -2.4148180000 
1213.20 	 225.0258000 	 2.095400 	 -0.4820379000 	 -2.4166360000 
1213.40 	 225.0258000 	 2.095375 	 -0.4798444000 	 -2.4147610000 
1213.60 	 225.0258000 	 2.095375 	 -0.4798857000 	 -2.4168330000 
1213.80 	 225.0258000 	 2.095350 	 -0.4781469000 	 -2.4146050000 
1214.00 	 225.0258000 	 2.095325 	 -0.4801687000 	 -2.4170050000 
1214.20 	 225.0274000 	 2.095300 	 -0.4780547000 	 -2.4144170000 
1214.40 	 225.0306000 	 2.095275 	 -0.4801432000 	 -2.4172150000 
1214.60 	 225.0306000 	 2.095250 	 -0.4776796000 	 -2.4141910000 
1214.80 	 225.0338000 	 2.095250 	 -0.4803721000 	 -2.4173640000 
1215.00 	 225.0306000 	 2.095200 	 -0.4774793000 	 -2.4140200000 
1215.20 	 225.0258000 	 2.095200 	 -0.4806582000 	 -2.4174370000 
1215.40 	 225.0226000 	 2.095200 	 -0.4798444000 	 -2.4139630000 
1215.60 	 225.0226000 	 2.095175 	 -0.4833921000 	 -2.4175420000 
1215.80 	 225.0179000 	 2.095175 	 -0.4806837000 	 -2.4138550000 
1216.00 	 225.0179000 	 2.095175 	 -0.4820983000 	 -2.4176470000 
1216.20 	 225.0179000 	 2.095125 	 -0.4788176000 	 -2.4138930000 
1216.40 	 225.0147000 	 2.095100 	 -0.4816151000 	 -2.4177620000 
1216.60 	 225.0147000 	 2.095125 	 -0.4770152000 	 -2.4140480000 
1216.80 	 225.0115000 	 2.095125 	 -0.4810365000 	 -2.4177580000 
1217.00 	 225.0147000 	 2.095125 	 -0.4768785000 	 -2.4139280000 
1217.20 	 225.0131000 	 2.095125 	 -0.4810778000 	 -2.4175800000 
1217.40 	 225.0147000 	 2.095100 	 -0.4771423000 	 -2.4138670000 
1217.60 	 225.0115000 	 2.095075 	 -0.4817486000 	 -2.4176190000 
1217.80 	 225.0131000 	 2.095050 	 -0.4777050000 	 -2.4139280000 
1218.00 	 225.0115000 	 2.095075 	 -0.4827627000 	 -2.4176410000 
1218.20 	 225.0067000 	 2.095075 	 -0.4788685000 	 -2.4139850000 
1218.40 	 225.0036000 	 2.095075 	 -0.4829407000 	 -2.4174850000 
1218.60 	 224.9988000 	 2.095075 	 -0.4789511000 	 -2.4141190000 
1218.80 	 224.9956000 	 2.095075 	 -0.4811064000 	 -2.4174310000 
1219.00 	 224.9956000 	 2.095075 	 -0.4769739000 	 -2.4142010000 
1219.20 	 224.9908000 	 2.095075 	 -0.4810206000 	 -2.4172880000 
1219.40 	 224.9908000 	 2.095075 	 -0.4770978000 	 -2.4140550000 
1219.60 	 224.9908000 	 2.095075 	 -0.4809952000 	 -2.4173420000 
1219.80 	 224.9908000 	 2.095075 	 -0.4771328000 	 -2.4140990000 
1220.00 	 224.9877000 	 2.095075 	 -0.4810047000 	 -2.4172370000 
1220.20 	 224.9829000 	 2.095075 	 -0.4771201000 	 -2.4145000000 
1220.40 	 224.9829000 	 2.095075 	 -0.4809380000 	 -2.4172660000 
1220.60 	 224.9813000 	 2.095075 	 -0.4770788000 	 -2.4143190000 
1220.80 	 224.9797000 	 2.095075 	 -0.4809602000 	 -2.4170910000 
1221.00 	 224.9797000 	 2.095075 	 -0.4772472000 	 -2.4144520000 
1221.20 	 224.9797000 	 2.095075 	 -0.4807981000 	 -2.4169700000 
1221.40 	 224.9797000 	 2.095075 	 -0.4775302000 	 -2.4147130000 
1221.60 	 224.9797000 	 2.095075 	 -0.4806042000 	 -2.4167760000 
1221.80 	 224.9829000 	 2.095075 	 -0.4776001000 	 -2.4147030000 
1222.00 	 224.9797000 	 2.095075 	 -0.4805978000 	 -2.4166040000 
1222.20 	 224.9797000 	 2.095075 	 -0.4779434000 	 -2.4150590000 
1222.40 	 224.9797000 	 2.095075 	 -0.4801909000 	 -2.4162100000 
1222.60 	 224.9813000 	 2.095125 	 -0.4782486000 	 -2.4154250000 
1222.80 	 224.9797000 	 2.095125 	 -0.4797331000 	 -2.4158320000 
1223.00 	 224.9829000 	 2.095125 	 -0.4785284000 	 -2.4157240000 
1223.20 	 224.9829000 	 2.095125 	 -0.4795202000 	 -2.4155810000 
1223.40 	 224.9877000 	 2.095150 	 -0.4787477000 	 -2.4159460000 
1223.60 	 224.9877000 	 2.095175 	 -0.4793326000 	 -2.4153070000 
1223.80 	 224.9829000 	 2.095175 	 -0.4789130000 	 -2.4161690000 
1224.00 	 224.9829000 	 2.095175 	 -0.4790656000 	 -2.4151390000 
1224.20 	 224.9797000 	 2.095175 	 -0.4789957000 	 -2.4162260000 
1224.40 	 224.9797000 	 2.095200 	 -0.4790942000 	 -2.4151710000 
1224.60 	 224.9797000 	 2.095225 	 -0.4790497000 	 -2.4162170000 
1224.80 	 224.9765000 	 2.095225 	 -0.4788780000 	 -2.4151870000 
1225.00 	 224.9797000 	 2.095225 	 -0.4792309000 	 -2.4164040000 
1225.20 	 224.9797000 	 2.095250 	 -0.4787668000 	 -2.4147830000 
1225.40 	 224.9797000 	 2.095250 	 -0.4796568000 	 -2.4167760000 
1225.60 	 224.9813000 	 2.095275 	 -0.4785760000 	 -2.4146140000 
1225.80 	 224.9797000 	 2.095275 	 -0.4796346000 	 -2.4168330000 
1226.00 	 224.9797000 	 2.095275 	 -0.4786428000 	 -2.4148620000 
1226.20 	 224.9749000 	 2.095300 	 -0.4807949000 	 -2.4169920000 
1226.40 	 224.9749000 	 2.095300 	 -0.4809252000 	 -2.4148080000 
1226.60 	 224.9718000 	 2.095325 	 -0.4830011000 	 -2.4173960000 
1226.80 	 224.9670000 	 2.095350 	 -0.4807726000 	 -2.4146970000 
1227.00 	 224.9670000 	 2.095375 	 -0.4831155000 	 -2.4173160000 
1227.20 	 224.9670000 	 2.095400 	 -0.4802259000 	 -2.4147920000
[truncated: 288,868 more chars]
