# Supplementary material for: Scott Blair Fractional-Type Viscoelastic Behavior of Clear Spruce Wood: Influence of Compression Wood on Power-Law Stiffness Parameters
Source: Materials (Basel). 2024 Nov 9;17(22):5477. doi: 10.3390/ma17225477 (PMC11595321; doi:10.3390/ma17225477)
Supplement: Supplementary file 1 [file materials-17-05477-s001.zip › DATA_MDPI_upload.d/00_25_225.txt]

Bezeichnung: 	 00_25_225 
Bezeichnung Kofler: 	 25 
temperature [deg C] 	 moisture content [%] 	 raw density [kg/m³] 	 width [mm] 	 height [mm] 	 length [mm] 	 creepforce [N] 	 holding time [s] 	 reaction wood [%] 
20 	 11.65 	 516.0 	 14.85 	 14.93 	 240 	 225 	 1800 	 42.11 
-------------- Daten Shimadzu AGX 10 kN & 2 x HBM WA 20 -------------- 
1 _ 1 
Zeit 	 Kraft 	 Weg 	 Ext.1 	 Ext.2 
sec 	 N 	 mm 	 mm 	 mm 
0.00 	 4.8351290 	 0.000000 	 -0.0040626530 	 -0.0033124290 
0.20 	 4.8351290 	 0.002375 	 -0.0008265178 	 0.0002988180 
0.40 	 4.8383080 	 0.005675 	 -0.0043137870 	 -0.0034713750 
0.60 	 5.4868060 	 0.009025 	 -0.0004609426 	 0.0003878275 
0.80 	 5.8984760 	 0.012325 	 -0.0038210550 	 -0.0038337710 
1.00 	 6.1257680 	 0.015675 	 0.0014718370 	 -0.0009791056 
1.20 	 6.3848500 	 0.019000 	 0.0010935470 	 -0.0071462000 
1.40 	 6.5342580 	 0.022350 	 0.0092029570 	 -0.0115998600 
1.60 	 6.6471100 	 0.025675 	 0.0153255500 	 -0.0211556800 
1.80 	 6.7027410 	 0.029025 	 0.0203959100 	 -0.0234731000 
2.00 	 6.7647300 	 0.032350 	 0.0236384100 	 -0.0334930400 
2.20 	 6.8839390 	 0.035675 	 0.0330130300 	 -0.0372664100 
2.40 	 6.8966550 	 0.039000 	 0.0357087400 	 -0.0503508300 
2.60 	 6.9808960 	 0.042350 	 0.0445715600 	 -0.0539875000 
2.80 	 7.0428850 	 0.045675 	 0.0464916200 	 -0.0641218800 
3.00 	 7.1430210 	 0.049000 	 0.0599924700 	 -0.0679524800 
3.20 	 7.2272620 	 0.052350 	 0.0599638600 	 -0.0800895700 
3.40 	 7.2813030 	 0.055675 	 0.0718466400 	 -0.0825882000 
3.60 	 7.3925650 	 0.059000 	 0.0710010500 	 -0.0928529100 
3.80 	 7.4942910 	 0.062350 	 0.0796953800 	 -0.0951004000 
4.00 	 7.6309840 	 0.065675 	 0.0800132800 	 -0.1044496000 
4.20 	 7.7199940 	 0.069000 	 0.0906848900 	 -0.1084518000 
4.40 	 7.8550980 	 0.072350 	 0.0902303100 	 -0.1193205000 
4.60 	 7.8360240 	 0.075675 	 0.1036930000 	 -0.1220862000 
4.80 	 7.9584120 	 0.079025 	 0.1013724000 	 -0.1324717000 
5.00 	 8.0633160 	 0.082350 	 0.1111666000 	 -0.1347415000 
5.20 	 8.1872940 	 0.085675 	 0.1136049000 	 -0.1445770000 
5.40 	 8.2333880 	 0.089000 	 0.1227283000 	 -0.1473427000 
5.60 	 8.4034610 	 0.092350 	 0.1236788000 	 -0.1563199000 
5.80 	 8.5004170 	 0.095675 	 0.1321284000 	 -0.1601442000 
6.00 	 8.6323420 	 0.099000 	 0.1347129000 	 -0.1708857000 
6.20 	 8.6975100 	 0.102350 	 0.1447169000 	 -0.1750533000 
6.40 	 8.8151290 	 0.105675 	 0.1498540000 	 -0.1853339000 
6.60 	 8.9041400 	 0.109000 	 0.1589394000 	 -0.1894855000 
6.80 	 8.9581800 	 0.112350 	 0.1622836000 	 -0.2005577000 
7.00 	 9.0742110 	 0.115675 	 0.1731078000 	 -0.2045790000 
7.20 	 9.1028210 	 0.119000 	 0.1752853000 	 -0.2160867000 
7.40 	 9.1664000 	 0.122350 	 0.1861445000 	 -0.2189668000 
7.60 	 9.2156720 	 0.125675 	 0.1894442000 	 -0.2311103000 
7.80 	 9.3364720 	 0.129000 	 0.2012221000 	 -0.2346611000 
8.00 	 9.3110400 	 0.132350 	 0.2034728000 	 -0.2456601000 
8.20 	 9.4064070 	 0.135675 	 0.2151267000 	 -0.2518145000 
8.40 	 9.4842910 	 0.139000 	 0.2198919000 	 -0.2616215000 
8.60 	 9.5001860 	 0.142350 	 0.2312978000 	 -0.2683862000 
8.80 	 9.5621750 	 0.145675 	 0.2352810000 	 -0.2788576000 
9.00 	 9.6321110 	 0.149025 	 0.2451579000 	 -0.2833939000 
9.20 	 9.7004580 	 0.152350 	 0.2493922000 	 -0.2915224000 
9.40 	 9.7862880 	 0.155675 	 0.2586683000 	 -0.2951972000 
9.60 	 9.8927810 	 0.159000 	 0.2610079000 	 -0.3013261000 
9.80 	 9.9786120 	 0.162350 	 0.2726904000 	 -0.3044224000 
9.85 	 10.0199400 	 0.163175 	 0.2700202000 	 -0.3080686000 
10.00 	 10.1391500 	 0.172000 	 0.2778149000 	 -0.3160572000 
10.20 	 12.1466300 	 0.262600 	 0.4442310000 	 -0.4873880000 
10.40 	 18.8716300 	 0.430550 	 0.6502406000 	 -0.7869816000 
10.60 	 25.7873500 	 0.469025 	 0.6753572000 	 -0.8625126000 
10.80 	 26.2053800 	 0.487900 	 0.6661161000 	 -0.8716519000 
11.00 	 33.3690600 	 0.558350 	 0.6016064000 	 -0.9373506000 
11.20 	 35.3193300 	 0.575300 	 0.5824820000 	 -0.9521580000 
11.40 	 40.6456000 	 0.636600 	 0.5326239000 	 -0.9975942000 
11.60 	 45.1215100 	 0.670150 	 0.4979674000 	 -1.0305400000 
11.80 	 48.7518300 	 0.712000 	 0.4640102000 	 -1.0660710000 
12.00 	 53.7363700 	 0.756825 	 0.4205036000 	 -1.1026510000 
12.20 	 57.7497500 	 0.794500 	 0.3880087000 	 -1.1348660000 
12.40 	 62.1716200 	 0.836400 	 0.3494485000 	 -1.1721740000 
12.60 	 66.7031600 	 0.876700 	 0.3100046000 	 -1.2050910000 
12.80 	 70.9947000 	 0.916000 	 0.2732754000 	 -1.2422980000 
13.00 	 75.2512600 	 0.955825 	 0.2373378000 	 -1.2731870000 
13.20 	 79.7065100 	 0.995775 	 0.2015082000 	 -1.3009550000 
13.40 	 83.8915500 	 1.034525 	 0.1621246000 	 -1.3327850000 
13.60 	 88.1608400 	 1.073650 	 0.1268196000 	 -1.3655500000 
13.80 	 92.5684000 	 1.112450 	 0.0926971400 	 -1.3950250000 
14.00 	 96.8249700 	 1.151400 	 0.0556977600 	 -1.4252920000 
14.20 	 101.2246000 	 1.190775 	 0.0205580400 	 -1.4651240000 
14.40 	 105.6337000 	 1.230550 	 -0.0174903900 	 -1.5054000000 
14.60 	 110.0588000 	 1.270600 	 -0.0523026800 	 -1.5397230000 
14.80 	 114.4711000 	 1.310450 	 -0.0903797100 	 -1.5765890000 
15.00 	 119.0535000 	 1.349975 	 -0.1264254000 	 -1.6120310000 
15.20 	 123.7679000 	 1.388150 	 -0.1630910000 	 -1.6462990000 
15.40 	 128.2151000 	 1.425175 	 -0.1987362000 	 -1.6787470000 
15.60 	 132.6259000 	 1.462250 	 -0.2289867000 	 -1.7133240000 
15.80 	 137.1257000 	 1.499700 	 -0.2657413000 	 -1.7485940000 
16.00 	 141.5523000 	 1.536975 	 -0.3000482000 	 -1.7813560000 
16.20 	 146.1188000 	 1.574350 	 -0.3347174000 	 -1.8157200000 
16.40 	 150.4946000 	 1.611475 	 -0.3686905000 	 -1.8530370000 
16.60 	 154.9641000 	 1.648800 	 -0.4020786000 	 -1.8867810000 
16.80 	 159.5879000 	 1.685925 	 -0.4373010000 	 -1.9143490000 
17.00 	 163.9907000 	 1.722500 	 -0.4686069000 	 -1.9516560000 
17.20 	 168.4666000 	 1.759125 	 -0.5039851000 	 -1.9871360000 
17.40 	 172.9345000 	 1.795800 	 -0.5383587000 	 -2.0199330000 
17.60 	 177.5185000 	 1.832275 	 -0.5718358000 	 -2.0492110000 
17.80 	 181.9611000 	 1.868100 	 -0.6048997000 	 -2.0813530000 
18.00 	 186.5355000 	 1.903800 	 -0.6367429000 	 -2.1076710000 
18.20 	 190.8970000 	 1.939675 	 -0.6718032000 	 -2.1501320000 
18.40 	 195.4492000 	 1.975900 	 -0.7054234000 	 -2.1848010000 
18.60 	 199.9044000 	 2.011925 	 -0.7402675000 	 -2.2244740000 
18.80 	 204.4153000 	 2.047700 	 -0.7739035000 	 -2.2506840000 
19.00 	 208.8801000 	 2.083450 	 -0.8064270000 	 -2.2833820000 
19.20 	 213.3942000 	 2.119250 	 -0.8391380000 	 -2.3197140000 
19.40 	 217.8796000 	 2.155225 	 -0.8746719000 	 -2.3502600000 
19.60 	 222.3889000 	 2.190825 	 -0.9077962000 	 -2.3776850000 
19.70 	 224.6173000 	 2.207250 	 -0.9264342000 	 -2.3949340000 
19.80 	 226.0303000 	 2.211725 	 -0.9329478000 	 -2.4018700000 
20.00 	 225.7347000 	 2.211900 	 -0.9337012000 	 -2.4020200000 
20.20 	 225.3612000 	 2.211600 	 -0.9347979000 	 -2.4038820000 
20.40 	 224.9797000 	 2.211525 	 -0.9341431000 	 -2.4025760000 
20.60 	 224.7524000 	 2.211500 	 -0.9352430000 	 -2.4043620000 
20.80 	 224.6237000 	 2.211575 	 -0.9337807000 	 -2.4025120000 
21.00 	 224.4250000 	 2.211800 	 -0.9356912000 	 -2.4049660000 
21.20 	 224.2899000 	 2.212150 	 -0.9340000000 	 -2.4032280000 
21.40 	 224.1691000 	 2.212500 	 -0.9359487000 	 -2.4062410000 
21.60 	 224.1198000 	 2.212925 	 -0.9341399000 	 -2.4042700000 
21.80 	 224.0340000 	 2.213350 	 -0.9363715000 	 -2.4069470000 
22.00 	 224.0515000 	 2.213825 	 -0.9346263000 	 -2.4046520000 
22.20 	 223.9434000 	 2.214375 	 -0.9370549000 	 -2.4075130000 
22.40 	 223.9498000 	 2.214875 	 -0.9355164000 	 -2.4059870000 
22.60 	 223.8782000 	 2.215400 	 -0.9380627000 	 -2.4089110000 
22.80 	 223.9021000 	 2.215975 	 -0.9336154000 	 -2.4067210000 
23.00 	 223.7988000 	 2.216550 	 -0.9392388000 	 -2.4100020000 
23.20 	 223.8353000 	 2.217175 	 -0.9375541000 	 -2.4086160000 
23.40 	 223.8162000 	 2.217800 	 -0.9408728000 	 -2.4123450000 
23.60 	 223.7781000 	 2.218425 	 -0.9389560000 	 -2.4094900000 
23.80 	 223.7622000 	 2.219050 	 -0.9418265000 	 -2.4127070000 
24.00 	 223.7749000 	 2.219750 	 -0.9400018000 	 -2.4111020000 
24.20 	 223.7924000 	 2.220400 	 -0.9431298000 	 -2.4140830000 
24.40 	 223.8496000 	 2.221100 	 -0.9414864000 	 -2.4136830000 
24.60 	 223.7749000 	 2.221725 	 -0.9447162000 	 -2.4171860000 
24.80 	 223.8782000 	 2.222350 	 -0.9430695000 	 -2.4162010000 
25.00 	 223.8003000 	 2.223000 	 -0.9464709000 	 -2.4208000000 
25.20 	 223.8003000 	 2.223650 	 -0.9441884000 	 -2.4175420000 
25.40 	 223.8035000 	 2.224300 	 -0.9479873000 	 -2.4230380000 
25.60 	 223.8130000 	 2.224975 	 -0.9452756000 	 -2.4198280000 
25.80 	 223.8226000 	 2.225625 	 -0.9496148000 	 -2.4240370000 
26.00 	 223.8353000 	 2.226250 	 -0.9465663000 	 -2.4220370000 
26.20 	 223.8496000 	 2.226875 	 -0.9514141000 	 -2.4263160000 
26.40 	 223.8639000 	 2.227500 	 -0.9481716000 	 -2.4233370000 
26.60 	 223.8814000 	 2.228125 	 -0.9526825000 	 -2.4293300000 
26.80 	 223.8941000 	 2.228750 	 -0.9492810000 	 -2.4248190000 
27.00 	 223.9148000 	 2.229325 	 -0.9538205000 	 -2.4300420000 
27.20 	 223.9323000 	 2.229850 	 -0.9507115000 	 -2.4267640000 
27.40 	 223.9482000 	 2.230375 	 -0.9536712000 	 -2.4301720000 
27.60 	 223.9656000 	 2.230875 	 -0.9513537000 	 -2.4283700000 
27.80 	 223.9831000 	 2.231375 	 -0.9561412000 	 -2.4321750000 
28.00 	 224.0022000 	 2.231875 	 -0.9484291000 	 -2.4274410000 
28.20 	 224.0229000 	 2.232350 	 -0.9566562000 	 -2.4317010000 
28.40 	 224.0403000 	 2.232800 	 -0.9523709000 	 -2.4295010000 
28.60 	 224.0594000 	 2.233275 	 -0.9573460000 	 -2.4342790000 
28.80 	 224.0753000 	 2.233725 	 -0.9521230000 	 -2.4300640000 
29.00 	 224.0912000 	 2.234150 	 -0.9585285000 	 -2.4346640000 
29.20 	 224.1071000 	 2.234600 	 -0.9546979000 	 -2.4326200000 
29.40 	 224.1214000 	 2.235025 	 -0.9593646000 	 -2.4359290000 
29.60 	 224.1373000 	 2.235450 	 -0.9556484000 	 -2.4320060000 
29.80 	 224.1564000 	 2.235850 	 -0.9600353000 	 -2.4357670000 
30.00 	 224.1739000 	 2.236250 	 -0.9561539000 	 -2.4325400000 
30.20 	 224.1898000 	 2.236650 	 -0.9606711000 	 -2.4371430000 
30.40 	 224.2057000 	 2.237050 	 -0.9568596000 	 -2.4338020000 
30.60 	 224.2168000 	 2.237425 	 -0.9614055000 	 -2.4377090000 
30.80 	 224.2295000 	 2.237800 	 -0.9575908000 	 -2.4349850000 
31.00 	 224.2374000 	 2.238150 	 -0.9620285000 	 -2.4386090000 
31.20 	 224.2454000 	 2.238525 	 -0.9583219000 	 -2.4364190000 
31.40 	 224.2565000 	 2.238900 	 -0.9628232000 	 -2.4401160000 
31.60 	 224.2661000 	 2.239250 	 -0.9593391000 	 -2.4376390000 
31.80 	 224.2788000 	 2.239600 	 -0.9635703000 	 -2.4419560000 
32.00 	 224.2851000 	 2.239950 	 -0.9598001000 	 -2.4393940000 
32.20 	 224.2962000 	 2.240275 	 -0.9641361000 	 -2.4432400000 
32.40 	 224.3010000 	 2.240625 	 -0.9604263000 	 -2.4401820000 
32.60 	 224.3074000 	 2.240950 	 -0.9648355000 	 -2.4442070000 
32.80 	 224.3169000 	 2.241300 	 -0.9610685000 	 -2.4410180000 
33.00 	 224.3233000 	 2.241625 	 -0.9659608000 	 -2.4448110000 
33.20 	 224.3328000 	 2.241950 	 -0.9616025000 	 -2.4415110000 
33.40 	 224.3344000 	 2.242250 	 -0.9662469000 	 -2.4454880000 
33.60 	 224.3423000 	 2.242575 	 -0.9629822000 	 -2.4422900000 
33.80 	 224.3487000 	 2.242900 	 -0.9670925000 	 -2.4459110000 
34.00 	 224.3567000 	 2.243200 	 -0.9638150000 	 -2.4429670000 
34.20 	 224.3662000 	 2.243500 	 -0.9680176000 	 -2.4465020000 
34.40 	 224.3789000 	 2.243825 	 -0.9645970000 	 -2.4437430000 
34.60 	 224.3900000 	 2.244125 	 -0.9686756000 	 -2.4472520000 
34.80 	 224.4012000 	 2.244400 	 -0.9629090000 	 -2.4442200000 
35.00 	 224.4107000 	 2.244700 	 -0.9692764000 	 -2.4479770000 
35.20 	 224.4234000 	 2.244975 	 -0.9660752000 	 -2.4457490000 
35.40 	 224.4330000 	 2.245250 	 -0.9698582000 	 -2.4483390000 
35.60 	 224.4409000 	 2.245525 	 -0.9664917000 	 -2.4461430000 
35.80 	 224.4457000 	 2.245775 	 -0.9702206000 	 -2.4490860000 
36.00 	 224.4520000 	 2.246050 	 -0.9671815000 	 -2.4472110000 
36.20 	 224.4568000 	 2.246300 	 -0.9702333000 	 -2.4508730000 
36.40 	 224.4600000 	 2.246575 	 -0.9681575000 	 -2.4497700000 
36.60 	 224.4647000 	 2.246825 	 -0.9710566000 	 -2.4525520000 
36.80 	 224.4679000 	 2.247100 	 -0.9686279000 	 -2.4498020000 
37.00 	 224.4727000 	 2.247350 	 -0.9718959000 	 -2.4525670000 
37.20 	 224.4759000 	 2.247600 	 -0.9691238000 	 -2.4510220000 
37.40 	 224.4838000 	 2.247850 	 -0.9724267000 	 -2.4534960000 
37.60 	 224.4918000 	 2.248100 	 -0.9696674000 	 -2.4505550000 
37.80 	 224.4997000 	 2.248325 	 -0.9730244000 	 -2.4530760000 
38.00 	 224.5061000 	 2.248575 	 -0.9701188000 	 -2.4508160000 
38.20 	 224.5124000 	 2.248800 	 -0.9735330000 	 -2.4533400000 
38.40 	 224.5156000 	 2.249050 	 -0.9708786000 	 -2.4513600000 
38.60 	 224.5204000 	 2.249275 	 -0.9738128000 	 -2.4535850000 
38.80 	 224.5235000 	 2.249500 	 -0.9712791000 	 -2.4521290000 
39.00 	 224.5267000 	 2.249725 	 -0.9740989000 	 -2.4541000000 
39.20 	 224.5315000 	 2.249950 	 -0.9715335000 	 -2.4528090000 
39.40 	 224.5347000 	 2.250175 	 -0.9741084000 	 -2.4543760000 
39.60 	 224.5410000 	 2.250400 	 -0.9721501000 	 -2.4529960000 
39.80 	 224.5426000 	 2.250625 	 -0.9746806000 	 -2.4547420000 
40.00 	 224.5474000 	 2.250850 	 -0.9729099000 	 -2.4535940000 
40.20 	 224.5506000 	 2.251050 	 -0.9748523000 	 -2.4548980000 
40.40 	 224.5553000 	 2.251275 	 -0.9735362000 	 -2.4544460000 
40.60 	 224.5617000 	 2.251475 	 -0.9751542000 	 -2.4552890000 
40.80 	 224.5665000 	 2.251700 	 -0.9740448000 	 -2.4551360000 
41.00 	 224.5744000 	 2.251900 	 -0.9753863000 	 -2.4555520000 
41.20 	 224.5824000 	 2.252100 	 -0.9747283000 	 -2.4560990000 
41.40 	 224.5903000 	 2.252300 	 -0.9757836000 	 -2.4565190000 
41.60 	 224.5983000 	 2.252500 	 -0.9752846000 	 -2.4571830000 
41.80 	 224.5998000 	 2.252675 	 -0.9761302000 	 -2.4574020000 
42.00 	 224.6062000 	 2.252875 	 -0.9753545000 	 -2.4577140000 
42.20 	 224.6062000 	 2.253075 	 -0.9768550000 	 -2.4583020000 
42.40 	 224.6094000 	 2.253250 	 -0.9755262000 	 -2.4580190000 
42.60 	 224.6094000 	 2.253425 	 -0.9768550000 	 -2.4587630000 
42.80 	 224.6141000 	 2.253625 	 -0.9764640000 	 -2.4590710000 
43.00 	 224.6141000 	 2.253800 	 -0.9770266000 	 -2.4587190000 
43.20 	 224.6157000 	 2.254000 	 -0.9770553000 	 -2.4596910000 
43.40 	 224.6173000 	 2.254175 	 -0.9772714000 	 -2.4593960000 
43.60 	 224.6173000 	 2.254350 	 -0.9773191000 	 -2.4605430000 
43.80 	 224.6173000 	 2.254550 	 -0.9774303000 	 -2.4606480000 
44.00 	 224.6205000 	 2.254725 	 -0.9779231000 	 -2.4610360000 
44.20 	 224.6221000 	 2.254900 	 -0.9774558000 	 -2.4602890000 
44.40 	 224.6253000 	 2.255100 	 -0.9785557000 	 -2.4618280000 
44.60 	 224.6253000 	 2.255275 	 -0.9775416000 	 -2.4602350000 
44.80 	 224.6332000 	 2.255450 	 -0.9790675000 	 -2.4622090000 
45.00 	 224.6332000 	 2.255625 	 -0.9777482000 	 -2.4606930000 
45.20 	 224.6380000 	 2.255800 	 -0.9793059000 	 -2.4627940000 
45.40 	 224.6412000 	 2.255975 	 -0.9780343000 	 -2.4611380000 
45.60 	 224.6459000 	 2.256150 	 -0.9800943000 	 -2.4635730000 
45.80 	 224.6459000 	 2.256300 	 -0.9779167000 	 -2.4613160000 
46.00 	 224.6491000 	 2.256475 	 -0.9802691000 	 -2.4640340000 
46.20 	 224.6539000 	 2.256650 	 -0.9781201000 	 -2.4615960000 
46.40 	 224.6571000 	 2.256825 	 -0.9806188000 	 -2.4645710000 
46.60 	 224.6618000 	 2.256975 	 -0.9784381000 	 -2.4621930000 
46.80 	 224.6714000 	 2.257125 	 -0.9812069000 	 -2.4650800000 
47.00 	 224.6761000 	 2.257300 	 -0.9787146000 	 -2.4626190000 
47.20 	 224.6809000 	 2.257450 	 -0.9817123000 	 -2.4656930000 
47.40 	 224.6825000 	 2.257600 	 -0.9790643000 	 -2.4626510000 
47.60 	 224.6841000 	 2.257750 	 -0.9820843000 	 -2.4657470000 
47.80 	 224.6841000 	 2.257900 	 -0.9791915000 	 -2.4626800000 
48.00 	 224.6841000 	 2.258050 	 -0.9826056000 	 -2.4661640000 
48.20 	 224.6809000 	 2.258200 	 -0.9793695000 	 -2.4638300000 
48.40 	 224.6841000 	 2.258350 	 -0.9831651000 	 -2.4675590000 
48.60 	 224.6841000 	 2.258500 	 -0.9794108000 	 -2.4632360000 
48.80 	 224.6841000 	 2.258650 	 -0.9835656000 	 -2.4672510000 
49.00 	 224.6825000 	 2.258800 	 -0.9799226000 	 -2.4648220000 
49.20 	 224.6841000 	 2.258950 	 -0.9836483000 	 -2.4684880000 
49.40 	 224.6809000 	 2.259100 	 -0.9800403000 	 -2.4638050000 
49.60 	 224.6809000 	 2.259275 	 -0.9839566000 	 -2.4674190000 
49.80 	 224.6841000 	 2.259425 	 -0.9803391000 	 -2.4646060000 
50.00 	 224.6888000 	 2.259575 	 -0.9843953000 	 -2.4682550000 
50.20 	 224.6920000 	 2.259725 	 -0.9804376000 	 -2.4654130000 
50.40 	 224.6968000 	 2.259875 	 -0.9843922000 	 -2.4689610000 
50.60 	 224.6968000 	 2.260000 	 -0.9807364000 	 -2.4658550000 
50.80 	 224.6904000 	 2.260150 	 -0.9841251000 	 -2.4691930000 
51.00 	 224.6888000 	 2.260300 	 -0.9798241000 	 -2.4663730000 
51.20 	 224.6841000 	 2.260450 	 -0.9850216000 	 -2.4683480000 
51.40 	 224.6841000 	 2.260600 	 -0.9812546000 	 -2.4651310000 
51.60 	 224.6888000 	 2.260750 	 -0.9854539000 	 -2.4687130000 
51.80 	 224.6920000 	 2.260900 	 -0.9818013000 	 -2.4657280000 
52.00 	 224.6968000 	 2.261050 	 -0.9853713000 	 -2.4689100000 
52.20 	 224.7000000 	 2.261200 	 -0.9821956000 	 -2.4668950000 
52.40 	 224.7047000 	 2.261325 	 -0.9854317000 	 -2.4692470000 
52.60 	 224.7111000 	 2.261475 	 -0.9826247000 	 -2.4669460000 
52.80 	 224.7143000 	 2.261600 	 -0.9859753000 	 -2.4697050000 
53.00 	 224.7159000 	 2.261750 	 -0.9827741000 	 -2.4673490000 
53.20 	 224.7206000 	 2.261875 	 -0.9859657000 	 -2.4698320000 
53.40 	 224.7238000 	 2.262000 	 -0.9831047000 	 -2.4680900000 
53.60 	 224.7286000 	 2.262150 	 -0.9861819000 	 -2.4702070000 
53.80 	 224.7318000 	 2.262275 	 -0.9836165000 	 -2.4683440000 
54.00 	 224.7349000 	 2.262400 	 -0.9858926000 	 -2.4694730000 
54.20 	 224.7397000 	 2.262525 	 -0.9842873000 	 -2.4684520000 
54.40 	 224.7477000 	 2.262650 	 -0.9859626000 	 -2.4695490000 
54.60 	 224.7493000 	 2.262775 	 -0.9845543000 	 -2.4690090000 
54.80 	 224.7556000 	 2.262875 	 -0.9860675000 	 -2.4700710000 
55.00 	 224.7588000 	 2.263000 	 -0.9850375000 	 -2.4701980000 
55.20 	 224.7635000 	 2.263100 	 -0.9858513000 	 -2.4699660000 
55.40 	 224.7635000 	 2.263225 	 -0.9855461000 	 -2.4701120000 
55.60 	 224.7635000 	 2.263325 	 -0.9857019000 	 -2.4696730000 
55.80 	 224.7588000 	 2.263450 	 -0.9859562000 	 -2.4703340000 
56.00 	 224.7556000 	 2.263550 	 -0.9857242000 	 -2.4696990000 
56.20 	 224.7508000 	 2.263675 	 -0.9861851000 	 -2.4709640000 
56.40 	 224.7477000 	 2.263800 	 -0.9858418000 	 -2.4699050000 
56.60 	 224.7429000 	 2.263900 	 -0.9863027000 	 -2.4709830000 
56.80 	 224.7429000 	 2.264025 	 -0.9861342000 	 -2.4703220000 
57.00 	 224.7477000 	 2.264150 	 -0.9871324000 	 -2.4721310000 
57.20 	 224.7508000 	 2.264275 	 -0.9859626000 	 -2.4703060000 
57.40 	 224.7556000 	 2.264400 	 -0.9876156000 	 -2.4724100000 
57.60 	 224.7588000 	 2.264500 	 -0.9857591000 	 -2.4704270000 
57.80 	 224.7635000 	 2.264600 	 -0.9878476000 	 -2.4727120000 
58.00 	 224.7667000 	 2.264725 	 -0.9859053000 	 -2.4707410000 
58.20 	 224.7667000 	 2.264825 	 -0.9883054000 	 -2.4732300000 
58.40 	 224.7715000 	 2.264950 	 -0.9860293000 	 -2.4701400000 
58.60 	 224.7747000 	 2.265050 	 -0.9887918000 	 -2.4732140000 
58.80 	 224.7779000 	 2.265150 	 -0.9861405000 	 -2.4702290000 
59.00 	 224.7794000 	 2.265250 	 -0.9889666000 	 -2.4729000000 
59.20 	 224.7747000 	 2.265375 	 -0.9861469000 	 -2.4701020000 
59.40 	 224.7715000 	 2.265475 	 -0.9892432000 	 -2.4732840000 
59.60 	 224.7747000 	 2.265575 	 -0.9864362000 	 -2.4706200000 
59.80 	 224.7715000 	 2.265675 	 -0.9897963000 	 -2.4736440000 
60.00 	 224.7715000 	 2.265800 	 -0.9865189000 	 -2.4703310000 
60.20 	 224.7715000 	 2.265900 	 -0.9901651000 	 -2.4738880000 
60.40 	 224.7715000 	 2.266025 	 -0.9866651000 	 -2.4703880000 
60.60 	 224.7715000 	 2.266125 	 -0.9906960000 	 -2.4740280000 
60.80 	 224.7699000 	 2.266225 	 -0.9868590000 	 -2.4707830000 
61.00 	 224.7667000 	 2.266350 	 -0.9907532000 	 -2.4743270000 
61.20 	 224.7715000 	 2.266450 	 -0.9869989000 	 -2.4707100000 
61.40 	 224.7715000 	 2.266575 	 -0.9911410000 	 -2.4744130000 
61.60 	 224.7747000 	 2.266675 	 -0.9869576000 	 -2.4709100000 
61.80 	 224.7747000 	 2.266775 	 -0.9911442000 	 -2.4744030000 
62.00 	 224.7794000 	 2.266875 	 -0.9872977000 	 -2.4711070000 
62.20 	 224.7810000 	 2.266975 	 -0.9913890000 	 -2.4745750000 
62.40 	 224.7826000 	 2.267100 	 -0.9873199000 	 -2.4713870000 
62.60 	 224.7810000 	 2.267200 	 -0.9913985000 	 -2.4747280000 
62.80 	 224.7794000 	 2.267300 	 -0.9875774000 	 -2.4715450000 
63.00 	 224.7794000 	 2.267400 	 -0.9914970000 	 -2.4748680000 
63.20 	 224.7826000 	 2.267500 	 -0.9877427000 	 -2.4718760000 
63.40 	 224.7874000 	 2.267625 	 -0.9915002000 	 -2.4752710000 
63.60 	 224.7906000 	 2.267725 	 -0.9879939000 	 -2.4719940000 
63.80 	 224.7953000 	 2.267800 	 -0.9917386000 	 -2.4749820000 
64.00 	 224.7953000 	 2.267900 	 -0.9884167000 	 -2.4721810000 
64.20 	 224.7985000 	 2.268000 	 -0.9917641000 	 -2.4752040000 
64.40 	 224.7985000 	 2.268100 	 -0.9887282000 	 -2.4734150000 
64.60 	 224.8033000 	 2.268200 	 -0.9918054000 	 -2.4757890000 
64.80 	 224.8065000 	 2.268275 	 -0.9887727000 	 -2.4736880000 
65.00 	 224.8065000 	 2.268375 	 -0.9920565000 	 -2.4758530000 
65.20 	 224.8096000 	 2.268475 	 -0.9891224000 	 -2.4738880000 
65.40 	 224.8096000 	 2.268550 	 -0.9916465000 	 -2.4755670000 
65.60 	 224.8096000 	 2.268650 	 -0.9895070000 	 -2.4741590000 
65.80 	 224.8065000 	 2.268725 	 -0.9917991000 	 -2.4756620000 
66.00 	 224.8065000 	 2.268825 	 -0.9899108000 	 -2.4743590000 
66.20 	 224.8065000 	 2.268925 	 -0.9918118000 	 -2.4756430000 
66.40 	 224.8065000 	 2.269000 	 -0.9901746000 	 -2.4745560000 
66.60 	 224.8096000 	 2.269100 	 -0.9918944000 	 -2.4756840000 
66.80 	 224.8144000 	 2.269175 	 -0.9906260000 	 -2.4749720000 
67.00 	 224.8160000 	 2.269275 	 -0.9918499000 	 -2.4753540000 
67.20 	 224.8160000 	 2.269375 	 -0.9905338000 	 -2.4752840000 
67.40 	 224.8144000 	 2.269450 	 -0.9918880000 	 -2.4755160000 
67.60 	 224.8096000 	 2.269550 	 -0.9909375000 	 -2.4752900000 
67.80 	 224.8096000 	 2.269625 	 -0.9922250000 	 -2.4757450000 
68.00 	 224.8065000 	 2.269725 	 -0.9911473000 	 -2.4754520000 
68.20 	 224.8049000 	 2.269800 	 -0.9921138000 	 -2.4756810000 
68.40 	 224.8033000 	 2.269900 	 -0.9913890000 	 -2.4757770000 
68.60 	 224.8033000 	 2.270000 	 -0.9920597000 	 -2.4757230000 
68.80 	 224.8033000 	 2.270100 	 -0.9918277000 	 -2.4760560000 
69.00 	 224.8065000 	 2.270175 	 -0.9920852000 	 -2.4756620000 
69.20 	 224.8112000 	 2.270275 	 -0.9922536000 	 -2.4764350000 
69.40 	 224.8144000 	 2.270375 	 -0.9919389000 	 -2.4755290000 
69.60 	 224.8176000 	 2.270450 	 -0.9926541000 	 -2.4769150000 
69.80 	 224.8224000 	 2.270550 	 -0.9921138000 	 -2.4756780000 
70.00 	 224.8224000 	 2.270625 	 -0.9927527000 	 -2.4769470000 
70.20 	 224.8176000 	 2.270700 	 -0.9919135000 	 -2.4755290000 
70.40 	 224.8176000 	 2.270800 	 -0.9936206000 	 -2.4776300000 
70.60 	 224.8176000 	 2.270875 	 -0.9919294000 	 -2.4757610000 
70.80 	 224.8144000 	 2.270975 	 -0.9936364000 	 -2.4776680000 
71.00 	 224.8096000 	 2.271050 	 -0.9920692000 	 -2.4756560000 
71.20 	 224.8096000 	 2.271150 	 -0.9939988000 	 -2.4780400000 
71.40 	 224.8065000 	 2.271225 	 -0.9921074000 	 -2.4757130000 
71.60 	 224.8065000 	 2.271325 	 -0.9942691000 	 -2.4783420000 
71.80 	 224.8096000 	 2.271425 	 -0.9922600000 	 -2.4759260000 
72.00 	 224.8096000 	 2.271500 	 -0.9944153000 	 -2.4784150000 
72.20 	 224.8112000 	 2.271600 	 -0.9921487000 	 -2.4757190000 
72.40 	 224.8144000 	 2.271675 	 -0.9949525000 	 -2.4788090000 
72.60 	 224.8144000 	 2.271775 	 -0.9920692000 	 -2.4760410000 
72.80 	 224.8192000 	 2.271875 	 -0.9952227000 	 -2.4790540000 
73.00 	 224.8224000 	 2.271950 	 -0.9923522000 	 -2.4761610000 
73.20 	 224.8255000 	 2.272025 	 -0.9952927000 	 -2.4793310000 
73.40 	 224.8287000 	 2.272100 	 -0.9921773000 	 -2.4760910000 
73.60 	 224.8303000 	 2.272200 	 -0.9956614000 	 -2.4794640000 
73.80 	 224.8303000 	 2.272275 	 -0.9921551000 	 -2.4761960000 
74.00 	 224.8335000 	 2.272350 	 -0.9957886000 	 -2.4798520000 
74.20 	 224.8383000 	 2.272475 	 -0.9920216000 	 -2.4764030000 
74.40 	 224.8383000 	 2.272500 	 -0.9964053000 	 -2.4802370000 
74.60 	 224.8383000 	 2.272575 	 -0.9928067000 	 -2.4769660000 
74.80 	 224.8383000 	 2.272650 	 -0.9967232000 	 -2.4806180000 
75.00 	 224.8446000 	 2.272725 	 -0.9929975000 	 -2.4770360000 
75.20 	 224.8494000 	 2.272800 	 -0.9970506000 	 -2.4806690000 
75.40 	 224.8621000 	 2.272875 	 -0.9931151000 	 -2.4770480000 
75.60 	 224.8732000 	 2.272925 	 -0.9970188000 	 -2.4808980000 
75.80 	 224.8812000 	 2.273000 	 -0.9932709000 	 -2.4773530000 
76.00 	 224.8844000 	 2.273050 	 -0.9971364000 	 -2.4811520000 
76.20 	 224.8891000 	 2.273100 	 -0.9931628000 	 -2.4774580000 
76.40 	 224.8891000 	 2.273150 	 -0.9972636000 	 -2.4812380000 
76.60 	 224.8844000 	 2.273200 	 -0.9931755000 	 -2.4776710000 
76.80 	 224.8828000 	 2.273250 	 -0.9973240000 	 -2.4814160000 
77.00 	 224.8764000 	 2.273300 	 -0.9932740000 	 -2.4778620000 
77.20 	 224.8700000 	 2.273375 	 -0.9971969000 	 -2.4814260000 
77.40 	 224.8621000 	 2.273425 	 -0.9931946000 	 -2.4781290000 
77.60 	 224.8557000 	 2.273500 	 -0.9973145000 	 -2.4816290000 
77.80 	 224.8542000 	 2.273575 	 -0.9935252000 	 -2.4783130000 
78.00 	 224.8494000 	 2.273625 	 -0.9974448000 	 -2.4816730000 
78.20 	 224.8462000 	 2.273700 	 -0.9935634000 	 -2.4785330000 
78.40 	 224.8494000 	 2.273775 	 -0.9974893000 	 -2.4818580000 
78.60 	 224.8494000 	 2.273850 	 -0.9935792000 	 -2.4785550000 
78.80 	 224.8494000 	 2.273925 	 -0.9976768000 	 -2.4819560000 
79.00 	 224.8542000 	 2.273975 	 -0.9938304000 	 -2.4787740000 
79.20 	 224.8526000 	 2.274050 	 -0.9978199000 	 -2.4820740000 
79.40 	 224.8494000 	 2.274125 	 -0.9938971000 	 -2.4792770000 
79.60 	 224.8494000 	 2.274200 	 -0.9975656000 	 -2.4823540000 
79.80 	 224.8542000 	 2.274275 	 -0.9941069000 	 -2.4794100000 
80.00 	 224.8542000 	 2.274325 	 -0.9975274000 	 -2.4823160000 
80.20 	 224.8526000 	 2.274400 	 -0.9943771000 	 -2.4796870000 
80.40 	 224.8542000 	 2.274475 	 -0.9975656000 	 -2.4826080000 
80.60 	 224.8494000 	 2.274550 	 -0.9941832000 	 -2.4800650000 
80.80 	 224.8494000 	 2.274625 	 -0.9977150000 	 -2.4826150000 
81.00 	 224.8462000 	 2.274675 	 -0.9945710000 	 -2.4801890000 
81.20 	 224.8494000 	 2.274750 	 -0.9980329000 	 -2.4825990000 
81.40 	 224.8462000 	 2.274825 	 -0.9951083000 	 -2.4802650000 
81.60 	 224.8494000 	 2.274900 	 -0.9983571000 	 -2.4827260000 
81.80 	 224.8542000 	 2.274975 	 -0.9953880000 	 -2.4806820000 
82.00 	 224.8542000 	 2.275025 	 -0.9982840000 	 -2.4828590000 
82.20 	 224.8542000 	 2.275100 	 -0.9953944000 	 -2.4811140000 
82.40 	 224.8573000 	 2.275175 	 -0.9983889000 	 -2.4832500000 
82.60 	 224.8621000 	 2.275225 	 -0.9957314000 	 -2.4812100000 
82.80 	 224.8621000 	 2.275300 	 -0.9986782000 	 -2.4833200000 
83.00 	 224.8653000 	 2.275375 	 -0.9960206000 	 -2.4815080000 
83.20 	 224.8653000 	 2.275425 	 -0.9984303000 	 -2.4830630000 
83.40 	 224.8637000 	 2.275500 	 -0.9964752000 	 -2.4818800000 
83.60 	 224.8621000 	 2.275550 	 -0.9986909000 	 -2.4833230000 
83.80 	 224.8573000 	 2.275625 	 -0.9967963000 	 -2.4820710000 
84.00 	 224.8542000 	 2.275700 	 -0.9983413000 	 -2.4833230000 
84.20 	 224.8542000 	 2.275750 	 -0.9972222000 	 -2.4833300000 
84.40 	 224.8542000 	 2.275825 	 -0.9982554000 	 -2.4836030000 
84.60 	 224.8557000 	 2.275900 	 -0.9975974000 	 -2.4835240000 
84.80 	 224.8542000 	 2.275975 	 -0.9980774000 	 -2.4831930000 
85.00 	 224.8510000 	 2.276050 	 -0.9979756000 	 -2.4837940000 
85.20 	 224.8494000 	 2.276100 	 -0.9977468000 	 -2.4830940000 
85.40 	 224.8462000 	 2.276175 	 -0.9984684000 	 -2.4841050000 
85.60 	 224.8414000 	 2.276250 	 -0.9976832000 	 -2.4828020000 
85.80 	 224.8414000 	 2.276325 	 -0.9985352000 	 -2.4842420000 
86.00 	 224.8414000 	 2.276400 	 -0.9977023000 	 -2.4828620000 
86.20 	 224.8414000 	 2.276475 	 -0.9986083000 	 -2.4845000000 
86.40 	 224.8414000 	 2.276550 	 -0.9978612000 	 -2.4831450000 
86.60 	 224.8462000 	 2.276625 	 -0.9986274000 	 -2.4845440000 
86.80 	 224.8510000 	 2.276700 	 -0.9978421000 	 -2.4834320000 
87.00 	 224.8542000 	 2.276775 	 -0.9988658000 	 -2.4846550000 
87.20 	 224.8637000 	 2.276825 	 -0.9977468000 	 -2.4831170000 
87.40 	 224.8700000 	 2.276900 	 -0.9991391000 	 -2.4849410000 
87.60 	 224.8732000 	 2.276950 	 -0.9977913000 	 -2.4831300000 
87.80 	 224.8732000 	 2.277025 	 -0.9992822000 	 -2.4850430000 
88.00 	 224.8732000 	 2.277075 	 -0.9979248000 	 -2.4830850000 
88.20 	 224.8732000 	 2.277125 	 -0.9996796000 	 -2.4851860000 
88.40 	 224.8732000 	 2.277200 	 -0.9978803000 	 -2.4831450000 
88.60 	 224.8732000 	 2.277250 	 -0.9999307000 	 -2.4861780000 
88.80 	 224.8732000 	 2.277325 	 -0.9984271000 	 -2.4853480000 
89.00 	 224.8732000 	 2.277375 	 -1.0002580000 	 -2.4875390000 
89.20 	 224.8764000 	 2.277425 	 -0.9982491000 	 -2.4853520000 
89.40 	 224.8812000 	 2.277500 	 -1.0007100000 	 -2.4878600000 
89.60 	 224.8812000 	 2.277550 	 -0.9981537000 	 -2.4851730000 
89.80 	 224.8764000 	 2.277600 	 -1.0004770000 	 -2.4878570000 
90.00 	 224.8748000 	 2.277675 	 -0.9982967000 	 -2.4852050000 
90.20 	 224.8700000 	 2.277725 	 -1.0008400000 	 -2.4881580000 
90.40 	 224.8653000 	 2.277775 	 -0.9979916000 	 -2.4850490000 
90.60 	 224.8621000 	 2.277850 	 -1.0010910000 	 -2.4883080000 
90.80 	 224.8621000 	 2.277925 	 -0.9978898000 	 -2.4850530000 
91.00 	 224.8621000 	 2.277975 	 -1.0012050000 	 -2.4882760000 
91.20 	 224.8621000 	 2.278050 	 -0.9979820000 	 -2.4851200000 
91.40 	 224.8621000 	 2.278100 	 -1.0012980000 	 -2.4887120000 
91.60 	 224.8621000 	 2.278175 	 -0.9979789000 	 -2.4851260000 
91.80 	 224.8653000 	 2.278250 	 -1.0015870000 	 -2.4887180000 
92.00 	 224.8653000 	 2.278300 	 -0.9980138000 	 -2.4852750000 
92.20 	 224.8700000 	 2.278375 	 -1.0016890000 	 -2.4887440000 
92.40 	 224.8700000 	 2.278425 	 -0.9981251000 	 -2.4851770000 
92.60 	 224.8700000 	 2.278500 	 -1.0019650000 	 -2.4886860000 
92.80 	 224.8732000 	 2.278550 	 -0.9982999000 	 -2.4852400000 
93.00 	 224.8732000 	 2.278600 	 -1.0017970000 	 -2.4886770000 
93.20 	 224.8732000 	 2.278675 	 -0.9983063000 	 -2.4853800000 
93.40 	 224.8732000 	 2.278725 	 -1.0017840000 	 -2.4887780000 
93.60 	 224.8732000 	 2.278800 	 -0.9983285000 	 -2.4854310000 
93.80 	 224.8700000 	 2.278850 	 -1.0019210000 	 -2.4888360000 
94.00 	 224.8732000 	 2.278900 	 -0.9985192000 	 -2.4855800000 
94.20 	 224.8732000 	 2.278975 	 -1.0020800000 	 -2.4889980000 
94.40 	 224.8764000 	 2.279025 	 -0.9985511000 	 -2.4855680000 
94.60 	 224.8764000 	 2.279100 	 -1.0021180000 	 -2.4888800000 
94.80 	 224.8812000 	 2.279150 	 -0.9987195000 	 -2.4854850000 
95.00 	 224.8812000 	 2.279200 	 -1.0022510000 	 -2.4889850000 
95.20 	 224.8812000 	 2.279250 	 -0.9986241000 	 -2.4856120000 
95.40 	 224.8812000 	 2.279300 	 -1.0026200000 	 -2.4890930000 
95.60 	 224.8844000 	 2.279375 	 -0.9987513000 	 -2.4855550000 
95.80 	 224.8859000 	 2.279425 	 -1.0026010000 	 -2.4891570000 
96.00 	 224.8844000 	 2.279475 	 -0.9988499000 	 -2.4856600000 
96.20 	 224.8844000 	 2.279525 	 -1.0026900000 	 -2.4893410000 
96.40 	 224.8844000 	 2.279575 	 -0.9989071000 	 -2.4859170000 
96.60 	 224.8844000 	 2.279650 	 -1.0028170000 	 -2.4895950000 
96.80 	 224.8812000 	 2.279700 	 -0.9990152000 	 -2.4858350000 
97.00 	 224.8812000 	 2.279750 	 -1.0028430000 	 -2.4894970000 
97.20 	 224.8764000 	 2.279800 	 -0.9989675000 	 -2.4858600000 
97.40 	 224.8732000 	 2.279875 	 -1.0030360000 	 -2.4896430000 
97.60 	 224.8732000 	 2.279925 	 -0.9992822000 	 -2.4861940000 
97.80 	 224.8732000 	 2.279975 	 -1.0030140000 	 -2.4896810000 
98.00 	 224.8748000 	 2.280050 	 -0.9991550000 	 -2.4862960000 
98.20 	 224.8812000 	 2.280100 	 -1.0031510000 	 -2.4899170000 
98.40 	 224.8812000 	 2.280150 	 -0.9992790000 	 -2.4862960000 
98.60 	 224.8891000 	 2.280200 	 -1.0031480000 	 -2.4899420000 
98.80 	 224.8891000 	 2.280275 	 -0.9992854000 	 -2.4864070000 
99.00 	 224.8923000 	 2.280300 	 -1.0032780000 	 -2.4900410000 
99.20 	 224.8939000 	 2.280375 	 -0.9995810000 	 -2.4863270000 
99.40 	 224.8923000 	 2.280400 	 -1.0034120000 	 -2.4901070000 
99.60 	 224.8971000 	 2.280475 	 -0.9994920000 	 -2.4865180000 
99.80 	 224.8923000 	 2.280500 	 -1.0034120000 	 -2.4901070000 
100.00 	 224.8971000 	 2.280575 	 -0.9996033000 	 -2.4867530000 
100.20 	 224.8923000 	 2.280600 	 -1.0037290000 	 -2.4902060000 
100.40 	 224.8923000 	 2.280675 	 -0.9995524000 	 -2.4867820000 
100.60 	 224.8955000 	 2.280700 	 -1.0035420000 	 -2.4900660000 
100.80 	 224.8971000 	 2.280775 	 -0.9996955000 	 -2.4868270000 
101.00 	 224.8971000 	 2.280800 	 -1.0037580000 	 -2.4901610000 
101.20 	 224.9002000 	 2.280850 	 -0.9998131000 	 -2.4866990000 
101.40 	 224.9002000 	 2.280900 	 -1.0038380000 	 -2.4900750000 
101.60 	 224.9002000 	 2.280950 	 -1.0000100000 	 -2.4869820000 
101.80 	 224.9002000 	 2.281000 	 -1.0038060000 	 -2.4901200000 
102.00 	 224.9018000 	 2.281050 	 -1.0002170000 	 -2.4869700000 
102.20 	 224.9002000 	 2.281075 	 -1.0038850000 	 -2.4902370000 
102.40 	 224.9002000 	 2.281125 	 -1.0001720000 	 -2.4872110000 
102.60 	 224.9002000 	 2.281175 	 -1.0039230000 	 -2.4901680000 
102.80 	 224.9002000 	 2.281225 	 -1.0002100000 	 -2.4874080000 
103.00 	 224.9002000 	 2.281275 	 -1.0038310000 	 -2.4902690000 
103.20 	 224.9002000 	 2.281300 	 -1.0003920000 	 -2.4873800000 
103.40 	 224.8971000 	 2.281350 	 -1.0039740000 	 -2.4902760000 
103.60 	 224.8971000 	 2.281400 	 -1.0005350000 	 -2.4876050000 
103.80 	 224.8923000 	 2.281450 	 -1.0040510000 	 -2.4903270000 
104.00 	 224.8923000 	 2.281500 	 -1.0005920000 	 -2.4876400000 
104.20 	 224.8923000 	 2.281550 	 -1.0039300000 	 -2.4903420000 
104.40 	 224.8923000 	 2.281600 	 -1.0008080000 	 -2.4877230000 
104.60 	 224.8971000 	 2.281650 	 -1.0041360000 	 -2.4902760000 
104.80 	 224.8971000 	 2.281700 	 -1.0010430000 	 -2.4878950000 
105.00 	 224.8971000 	 2.281750 	 -1.0041490000 	 -2.4900560000 
105.20 	 224.8971000 	 2.281800 	 -1.0011200000 	 -2.4881710000 
105.40 	 224.9002000 	 2.281850 	 -1.0041680000 	 -2.4901610000 
105.60 	 224.9002000 	 2.281900 	 -1.0014500000 	 -2.4884350000 
105.80 	 224.9002000 	 2.281950 	 -1.0039460000 	 -2.4899010000 
106.00 	 224.9002000 	 2.282000 	 -1.0018730000 	 -2.4886730000 
106.20 	 224.8971000 	 2.282050 	 -1.0035670000 	 -2.4897420000 
106.40 	 224.8971000 	 2.282075 	 -1.0019620000 	 -2.4886830000 
106.60 	 224.9002000 	 2.282125 	 -1.0038220000 	 -2.4896210000 
106.80 	 224.9018000 	 2.282175 	 -1.0019300000 	 -2.4888010000 
107.00 	 224.9050000 	 2.282225 	 -1.0040120000 	 -2.4899450000 
107.20 	 224.9050000 	 2.282275 	 -1.0019620000 	 -2.4886990000 
107.40 	 224.9082000 	 2.282300 	 -1.0038850000 	 -2.4896270000 
107.60 	 224.9050000 	 2.282350 	 -1.0021460000 	 -2.4889790000 
107.80 	 224.9050000 	 2.282400 	 -1.0038090000 	 -2.4897220000 
108.00 	 224.9034000 	 2.282450 	 -1.0019910000 	 -2.4887120000 
108.20 	 224.9002000 	 2.282475 	 -1.0040190000 	 -2.4898240000 
108.40 	 224.8971000 	 2.282525 	 -1.0023690000 	 -2.4889250000 
108.60 	 224.8971000 	 2.282575 	 -1.0040540000 	 -2.4897450000 
108.80 	 224.9002000 	 2.282625 	 -1.0024900000 	 -2.4890770000 
109.00 	 224.8971000 	 2.282675 	 -1.0039270000 	 -2.4896880000 
109.20 	 224.9002000 	 2.282725 	 -1.0029250000 	 -2.4893920000 
109.40 	 224.9002000 	 2.282775 	 -1.0038980000 	 -2.4897890000 
109.60 	 224.8987000 	 2.282800 	 -1.0032240000 	 -2.4896720000 
109.80 	 224.8987000 	 2.282850 	 -1.0037010000 	 -2.4893980000 
110.00 	 224.8971000 	 2.282900 	 -1.0035290000 	 -2.4898560000 
110.20 	 224.8955000 	 2.282950 	 -1.0037840000 	 -2.4895260000 
110.40 	 224.8923000 	 2.283000 	 -1.0038030000 	 -2.4900050000 
110.60 	 224.8923000 	 2.283050 	 -1.0035260000 	 -2.4891850000 
110.80 	 224.8939000 	 2.283100 	 -1.0040630000 	 -2.4903710000 
111.00 	 224.8971000 	 2.283150 	 -1.0033700000 	 -2.4891630000 
111.20 	 224.8971000 	 2.283200 	 -1.0042380000 	 -2.4905430000 
111.40 	 224.8971000 	 2.283250 	 -1.0036790000 	 -2.4892390000 
111.60 	 224.8971000 	 2.283300 	 -1.0042830000 	 -2.4904350000 
111.80 	 224.8971000 	 2.283350 	 -1.0037230000 	 -2.4894430000 
112.00 	 224.8923000 	 2.283400 	 -1.0045660000 	 -2.4905970000 
112.20 	 224.8923000 	 2.283450 	 -1.0036310000 	 -2.4892970000 
112.40 	 224.8923000 	 2.283500 	 -1.0045430000 	 -2.4908450000 
112.60 	 224.8907000 	 2.283550 	 -1.0038880000 	 -2.4893540000 
112.80 	 224.8923000 	 2.283600 	 -1.0042860000 	 -2.4907560000 
113.00 	 224.8971000 	 2.283650 	 -1.0037960000 	 -2.4895290000 
113.20 	 224.9018000 	 2.283700 	 -1.0045430000 	 -2.4908480000 
113.40 	 224.9066000 	 2.283750 	 -1.0038380000 	 -2.4896080000 
113.60 	 224.9130000 	 2.283800 	 -1.0044030000 	 -2.4908640000 
113.80 	 224.9209000 	 2.283825 	 -1.0039620000 	 -2.4897890000 
114.00 	 224.9241000 	 2.283875 	 -1.0047910000 	 -2.4909880000 
114.20 	 224.9241000 	 2.283900 	 -1.0037990000 	 -2.4895600000 
114.40 	 224.9241000 	 2.283925 	 -1.0050360000 	 -2.4914100000 
114.60 	 224.9241000 	 2.283975 	 -1.0037360000 	 -2.4894140000 
114.80 	 224.9241000 	 2.284000 	 -1.0051470000 	 -2.4916050000 
115.00 	 224.9161000 	 2.284050 	 -1.0035900000 	 -2.4894430000 
115.20 	 224.9161000 	 2.284075 	 -1.0053250000 	 -2.4918460000 
115.40 	 224.9130000 	 2.284125 	 -1.0037170000 	 -2.4896500000 
115.60 	 224.9050000 	 2.284150 	 -1.0054680000 	 -2.4917630000 
115.80 	 224.9050000 	 2.284200 	 -1.0035800000 	 -2.4894620000 
116.00 	 224.9002000 	 2.284250 	 -1.0054400000 	 -2.4916710000 
116.20 	 224.9050000 	 2.284300 	 -1.0036120000 	 -2.4894750000 
116.40 	 224.9050000 	 2.284350 	 -1.0056240000 	 -2.4917160000 
116.60 	 224.9050000 	 2.284375 	 -1.0038280000 	 -2.4895380000 
116.80 	 224.9082000 	 2.284425 	 -1.0056500000 	 -2.4918970000 
117.00 	 224.9082000 	 2.284450 	 -1.0037040000 	 -2.4894080000 
117.20 	 224.9082000 	 2.284500 	 -1.0058820000 	 -2.4918810000 
117.40 	 224.9082000 	 2.284550 	 -1.0037580000 	 -2.4893570000 
117.60 	 224.9050000 	 2.284575 	 -1.0060340000 	 -2.4919670000 
117.80 	 224.9050000 	 2.284625 	 -1.0036600000 	 -2.4892810000 
118.00 	 224.9002000 	 2.284675 	 -1.0060820000 	 -2.4920690000 
118.20 	 224.9002000 	 2.284725 	 -1.0037580000 	 -2.4895160000 
118.40 	 224.9002000 	 2.284775 	 -1.0062440000 	 -2.4920590000 
118.60 	 224.9002000 	 2.284800 	 -1.0037960000 	 -2.4895730000 
118.80 	 224.9050000 	 2.284850 	 -1.0061070000 	 -2.4920620000 
119.00 	 224.9082000 	 2.284900 	 -1.0039650000 	 -2.4895600000 
119.20 	 224.9082000 	 2.284950 	 -1.0064600000 	 -2.4922500000 
119.40 	 224.9082000 	 2.284975 	 -1.0038280000 	 -2.4894020000 
119.60 	 224.9050000 	 2.285025 	 -1.0067270000 	 -2.4923260000 
119.80 	 224.9050000 	 2.285050 	 -1.0039770000 	 -2.4894300000 
120.00 	 224.9050000 	 2.285100 	 -1.0068890000 	 -2.4924150000 
120.20 	 224.9050000 	 2.285150 	 -1.0040350000 	 -2.4895510000 
120.40 	 224.9050000 	 2.285200 	 -1.0069720000 	 -2.4925800000 
120.60 	 224.9082000 	 2.285250 	 -1.0037930000 	 -2.4894490000 
120.80 	 224.9130000 	 2.285275 	 -1.0071020000 	 -2.4926980000 
121.00 	 224.9130000 	 2.285325 	 -1.0036720000 	 -2.4892840000 
121.20 	 224.9146000 	 2.285350 	 -1.0072930000 	 -2.4927070000 
121.40 	 224.9161000 	 2.285400 	 -1.0037800000 	 -2.4894360000 
121.60 	 224.9146000 	 2.285450 	 -1.0009640000 	 -2.4929840000 
121.80 	 224.9146000 	 2.285475 	 -1.0029760000 	 -2.4894270000 
122.00 	 224.9130000 	 2.285525 	 -1.0035990000 	 -2.4931880000 
122.20 	 224.9130000 	 2.285550 	 -0.9982904000 	 -2.4895540000 
122.40 	 224.9130000 	 2.285600 	 -1.0071370000 	 -2.4931530000 
122.60 	 224.9130000 	 2.285650 	 -1.0039770000 	 -2.4895350000 
122.80 	 224.9130000 	 2.285675 	 -1.0076430000 	 -2.4932860000 
123.00 	 224.9130000 	 2.285725 	 -1.0037770000 	 -2.4897100000 
123.20 	 224.9146000 	 2.285750 	 -1.0077510000 	 -2.4932770000 
123.40 	 224.9161000 	 2.285800 	 -1.0038150000 	 -2.4897670000 
123.60 	 224.9161000 	 2.285850 	 -1.0079730000 	 -2.4931460000 
123.80 	 224.9161000 	 2.285875 	 -1.0039740000 	 -2.4896840000 
124.00 	 224.9193000 	 2.285925 	 -1.0079380000 	 -2.4932960000 
124.20 	 224.9209000 	 2.285950 	 -1.0040380000 	 -2.4897380000 
124.40 	 224.9241000 	 2.286000 	 -1.0081230000 	 -2.4934130000 
124.60 	 224.9241000 	 2.286025 	 -1.0039390000 	 -2.4898660000 
124.80 	 224.9241000 	 2.286050 	 -1.0080470000 	 -2.4935340000 
125.00 	 224.9241000 	 2.286100 	 -1.0039620000 	 -2.4897860000 
125.20 	 224.9241000 	 2.286125 	 -1.0081230000 	 -2.4935310000 
125.40 	 224.9225000 	 2.286150 	 -1.0040280000 	 -2.4899170000 
125.60 	 224.9209000 	 2.286200 	 -1.0082280000 	 -2.4934510000 
125.80 	 224.9209000 	 2.286225 	 -1.0042100000 	 -2.4898780000 
126.00 	 224.9209000 	 2.286275 	 -1.0081900000 	 -2.4936580000 
126.20 	 224.9161000 	 2.286300 	 -1.0041170000 	 -2.4900720000 
126.40 	 224.9161000 	 2.286350 	 -1.0081960000 	 -2.4936390000 
126.60 	 224.9130000 	 2.286375 	 -1.0043530000 	 -2.4901170000 
126.80 	 224.9082000 	 2.286425 	 -1.0082090000 	 -2.4935630000 
127.00 	 224.9082000 	 2.286475 	 -1.0045590000 	 -2.4903930000 
127.20 	 224.9082000 	 2.286500 	 -1.0083200000 	 -2.4936450000 
127.40 	 224.9082000 	 2.286550 	 -1.0045370000 	 -2.4904820000 
127.60 	 224.9130000 	 2.286575 	 -1.0081740000 	 -2.4934700000 
127.80 	 224.9130000 	 2.286625 	 -1.0046770000 	 -2.4906480000 
128.00 	 224.9130000 	 2.286675 	 -1.0082530000 	 -2.4939000000 
128.20 	 224.9161000 	 2.286700 	 -1.0047090000 	 -2.4907180000 
128.40 	 224.9161000 	 2.286750 	 -1.0084090000 	 -2.4938200000 
128.60 	 224.9161000 	 2.286775 	 -1.0046740000 	 -2.4907560000 
128.80 	 224.9130000 	 2.286825 	 -1.0084630000 	 -2.4939850000 
129.00 	 224.9130000 	 2.286875 	 -1.0045430000 	 -2.4907650000 
129.20 	 224.9130000 	 2.286900 	 -1.0085930000 	 -2.4941600000 
129.40 	 224.9082000 	 2.286950 	 -1.0046550000 	 -2.4907680000 
129.60 	 224.9082000 	 2.286975 	 -1.0085070000 	 -2.4942810000 
129.80 	 224.9082000 	 2.287025 	 -1.0045780000 	 -2.4908450000 
130.00 	 224.9130000 	 2.287075 	 -1.0084440000 	 -2.4942910000 
130.20 	 224.9161000 	 2.287100 	 -1.0041620000 	 -2.4908760000 
130.40 	 224.9161000 	 2.287150 	 -1.0078300000 	 -2.4943420000 
130.60 	 224.9161000 	 2.287175 	 -0.9998035000 	 -2.4910000000 
130.80 	 224.9209000 	 2.287225 	 -1.0059740000 	 -2.4941830000 
131.00 	 224.9225000 	 2.287250 	 -1.0002870000 	 -2.4909270000 
131.20 	 224.9209000 	 2.287300 	 -1.0084340000 	 -2.4943950000 
131.40 	 224.9209000 	 2.287325 	 -1.0044290000 	 -2.4910930000 
131.60 	 224.9209000 	 2.287350 	 -1.0084410000 	 -2.4942490000 
131.80 	 224.9241000 	 2.287400 	 -1.0046040000 	 -2.4911630000 
132.00 	 224.9225000 	 2.287425 	 -1.0086000000 	 -2.4943160000 
132.20 	 224.9209000 	 2.287475 	 -1.0048870000 	 -2.4913280000 
132.40 	 224.9209000 	 2.287500 	 -1.0088220000 	 -2.4944400000 
132.60 	 224.9209000 	 2.287550 	 -1.0048230000 	 -2.4912260000 
132.80 	 224.9209000 	 2.287575 	 -1.0086000000 	 -2.4944750000 
133.00 	 224.9209000 	 2.287600 	 -1.0046420000 	 -2.4911880000 
133.20 	 224.9225000 	 2.287650 	 -1.0084310000 	 -2.4944660000 
133.40 	 224.9209000 	 2.287675 	 -1.0045180000 	 -2.4911630000 
133.60 	 224.9209000 	 2.287700 	 -1.0081830000 	 -2.4942910000 
133.80 	 224.9161000 	 2.287750 	 -1.0042410000 	 -2.4915190000 
134.00 	 224.9161000 	 2.287800 	 -1.0075980000 	 -2.4942940000 
134.20 	 224.9161000 	 2.287825 	 -1.0038920000 	 -2.4917160000 
134.40 	 224.9209000 	 2.287875 	 -1.0040410000 	 -2.4941890000 
134.60 	 224.9209000 	 2.287900 	 -1.0052650000 	 -2.4920560000 
134.80 	 224.9209000 	 2.287950 	 -1.0068380000 	 -2.4940140000 
135.00 	 224.9161000 	 2.287975 	 -1.0049150000 	 -2.4921320000 
135.20 	 224.9161000 	 2.288025 	 -1.0055100000 	 -2.4938460000 
135.40 	 224.9161000 	 2.288050 	 -1.0016280000 	 -2.4923870000 
135.60 	 224.9161000 	 2.288100 	 -1.0030270000 	 -2.4938390000 
135.80 	 224.9161000 	 2.288125 	 -0.9995715000 	 -2.4924660000 
136.00 	 224.9161000 	 2.288175 	 -1.0016060000 	 -2.4938900000 
136.20 	 224.9209000 	 2.288200 	 -0.9992123000 	 -2.4927550000 
136.40 	 224.9209000 	 2.288250 	 -1.0022100000 	 -2.4940140000 
136.60 	 224.9209000 	 2.288275 	 -0.9997432000 	 -2.4927010000 
136.80 	 224.9241000 	 2.288325 	 -1.0021750000 	 -2.4938230000 
137.00 	 224.9289000 	 2.288350 	 -1.0000230000 	 -2.4930130000 
137.20 	 224.9352000 	 2.288400 	 -1.0018980000 	 -2.4937370000 
137.40 	 224.9384000 	 2.288450 	 -1.0001280000 	 -2.4930700000 
137.60 	 224.9368000 	 2.288525 	 -1.0033230000 	 -2.4939350000 
137.80 	 224.9384000 	 2.288575 	 -1.0070610000 	 -2.4931500000 
138.00 	 224.9368000 	 2.288625 	 -1.0088410000 	 -2.4940140000 
138.20 	 224.9368000 	 2.288700 	 -1.0074900000 	 -2.4933620000 
138.40 	 224.9368000 	 2.288750 	 -1.0085550000 	 -2.4937060000 
138.60 	 224.9368000 	 2.288775 	 -1.0078650000 	 -2.4935120000 
138.80 	 224.9400000 	 2.288850 	 -1.0038850000 	 -2.4938230000 
139.00 	 224.9447000 	 2.288900 	 -1.0005700000 	 -2.4936450000 
139.20 	 224.9479000 	 2.288950 	 -1.0018790000 	 -2.4937920000 
139.40 	 224.9543000 	 2.289000 	 -1.0010240000 	 -2.4938810000 
139.60 	 224.9591000 	 2.289025 	 -1.0018190000 	 -2.4938200000 
139.80 	 224.9654000 	 2.289075 	 -1.0010590000 	 -2.4939570000 
140.00 	 224.9702000 	 2.289100 	 -1.0017940000 	 -2.4938460000 
140.20 	 224.9749000 	 2.289125 	 -1.0010050000 	 -2.4941280000 
140.40 	 224.9797000 	 2.289150 	 -1.0018220000 	 -2.4938810000 
140.60 	 224.9829000 	 2.289175 	 -1.0012560000 	 -2.4943290000 
140.80 	 224.9829000 	 2.289175 	 -1.0034470000 	 -2.4951970000 
141.00 	 224.9813000 	 2.289175 	 -1.0092860000 	 -2.4961120000 
141.20 	 224.9797000 	 2.289200 	 -1.0095850000 	 -2.4956480000 
141.40 	 224.9749000 	 2.289225 	 -1.0096200000 	 -2.4963950000 
141.60 	 224.9718000 	 2.289225 	 -1.0089170000 	 -2.4953330000 
141.80 	 224.9638000 	 2.289250 	 -1.0099250000 	 -2.4964520000 
142.00 	 224.9559000 	 2.289275 	 -1.0092830000 	 -2.4953840000 
142.20 	 224.9463000 	 2.289325 	 -1.0099700000 	 -2.4967890000 
142.40 	 224.9368000 	 2.289375 	 -1.0090220000 	 -2.4955590000 
142.60 	 224.9289000 	 2.289450 	 -1.0098040000 	 -2.4966370000 
142.80 	 224.9241000 	 2.289450 	 -1.0090320000 	 -2.4953490000 
143.00 	 224.9209000 	 2.289500 	 -1.0099510000 	 -2.4968210000 
143.20 	 224.9225000 	 2.289525 	 -1.0089460000 	 -2.4953910000 
143.40 	 224.9209000 	 2.289575 	 -1.0101510000 	 -2.4969040000 
143.60 	 224.9241000 	 2.289600 	 -1.0088760000 	 -2.4952320000 
143.80 	 224.9241000 	 2.289625 	 -1.0102720000 	 -2.4970980000 
144.00 	 224.9241000 	 2.289675 	 -1.0087080000 	 -2.4951710000 
144.20 	 224.9289000 	 2.289700 	 -1.0105130000 	 -2.4973390000 
144.40 	 224.9289000 	 2.289725 	 -1.0084180000 	 -2.4948410000 
144.60 	 224.9320000 	 2.289800 	 -1.0108250000 	 -2.4973930000 
144.80 	 224.9368000 	 2.289850 	 -1.0084310000 	 -2.4948600000 
145.00 	 224.9400000 	 2.289900 	 -1.0109460000 	 -2.4976380000 
145.20 	 224.9447000 	 2.289950 	 -1.0081100000 	 -2.4947200000 
145.40 	 224.9479000 	 2.290000 	 -1.0112570000 	 -2.4977560000 
145.60 	 224.9511000 	 2.290050 	 -1.0083330000 	 -2.4945670000 
145.80 	 224.9559000 	 2.290075 	 -1.0112860000 	 -2.4977460000 
146.00 	 224.9591000 	 2.290125 	 -1.0082440000 	 -2.4945900000 
146.20 	 224.9638000 	 2.290175 	 -1.0113530000 	 -2.4978190000 
146.40 	 224.9670000 	 2.290200 	 -1.0081700000 	 -2.4945480000 
146.60 	 224.9718000 	 2.290225 	 -1.0113300000 	 -2.4979270000 
146.80 	 224.9718000 	 2.290250 	 -1.0076900000 	 -2.4944810000 
147.00 	 224.9749000 	 2.290275 	 -1.0115720000 	 -2.4979210000 
147.20 	 224.9749000 	 2.290300 	 -1.0082440000 	 -2.4943380000 
147.40 	 224.9749000 	 2.290300 	 -1.0117240000 	 -2.4982100000 
147.60 	 224.9781000 	 2.290325 	 -1.0083290000 	 -2.4947360000 
147.80 	 224.9749000 	 2.290350 	 -1.0118800000 	 -2.4982830000 
148.00 	 224.9797000 	 2.290375 	 -1.0082400000 	 -2.4947140000 
148.20 	 224.9781000 	 2.290400 	 -1.0119820000 	 -2.4983340000 
148.40 	 224.9749000 	 2.290400 	 -1.0084120000 	 -2.4953530000 
148.60 	 224.9749000 	 2.290425 	 -1.0122870000 	 -2.4987950000 
148.80 	 224.9718000 	 2.290450 	 -1.0083610000 	 -2.4952600000 
149.00 	 224.9670000 	 2.290475 	 -1.0124330000 	 -2.4988430000 
149.20 	 224.9591000 	 2.290500 	 -1.0083990000 	 -2.4952890000 
149.40 	 224.9575000 	 2.290550 	 -1.0123440000 	 -2.4989730000 
149.60 	 224.9559000 	 2.290575 	 -1.0084500000 	 -2.4951810000 
149.80 	 224.9559000 	 2.290625 	 -1.0124520000 	 -2.4988210000 
150.00 	 224.9559000 	 2.290675 	 -1.0084920000 	 -2.4952510000 
150.20 	 224.9559000 	 2.290700 	 -1.0123440000 	 -2.4988110000 
150.40 	 224.9591000 	 2.290750 	 -1.0083260000 	 -2.4951840000 
150.60 	 224.9591000 	 2.290775 	 -1.0122780000 	 -2.4987820000 
150.80 	 224.9638000 	 2.290825 	 -1.0081740000 	 -2.4950660000 
151.00 	 224.9638000 	 2.290850 	 -1.0099470000 	 -2.4987410000 
151.20 	 224.9638000 	 2.290875 	 -1.0073630000 	 -2.4953810000 
151.40 	 224.9638000 	 2.290925 	 -1.0074390000 	 -2.4987760000 
151.60 	 224.9638000 	 2.290950 	 -1.0080690000 	 -2.4953490000 
151.80 	 224.9702000 	 2.290975 	 -1.0116990000 	 -2.4986430000 
152.00 	 224.9718000 	 2.291000 	 -1.0081260000 	 -2.4953780000 
152.20 	 224.9718000 	 2.291025 	 -1.0102300000 	 -2.4984960000 
152.40 	 224.9670000 	 2.291050 	 -1.0087390000 	 -2.4955180000 
152.60 	 224.9638000 	 2.291050 	 -1.0124110000 	 -2.4985340000 
152.80 	 224.9591000 	 2.291100 	 -1.0086630000 	 -2.4956450000 
153.00 	 224.9575000 	 2.291150 	 -1.0123980000 	 -2.4986870000 
153.20 	 224.9591000 	 2.291175 	 -1.0088540000 	 -2.4956540000 
153.40 	 224.9591000 	 2.291225 	 -1.0123790000 	 -2.4985820000 
153.60 	 224.9591000 	 2.291250 	 -1.0088700000 	 -2.4957820000 
153.80 	 224.9638000 	 2.291300 	 -1.0126460000 	 -2.4987090000 
154.00 	 224.9654000 	 2.291325 	 -1.0089140000 	 -2.4959370000 
154.20 	 224.9686000 	 2.291375 	 -1.0126500000 	 -2.4989290000 
154.40 	 224.9718000 	 2.291400 	 -1.0092160000 	 -2.4960260000 
154.60 	 224.9797000 	 2.291400 	 -1.0124490000 	 -2.4986680000 
154.80 	 224.9797000 	 2.291450 	 -1.0091340000 	 -2.4960900000 
155.00 	 224.9797000 	 2.291450 	 -1.0126650000 	 -2.5003500000 
155.20 	 224.9749000 	 2.291450 	 -1.0097150000 	 -2.4978830000 
155.40 	 224.9749000 	 2.291500 	 -1.0127580000 	 -2.5000790000 
155.60 	 224.9797000 	 2.291500 	 -1.0098930000 	 -2.4979370000 
155.80 	 224.9749000 	 2.291550 	 -1.0124840000 	 -2.5002540000 
156.00 	 224.9749000 	 2.291550 	 -1.0048680000 	 -2.4991320000 
156.20 	 224.9718000 	 2.291550 	 -1.0080470000 	 -2.5012620000 
156.40 	 224.9670000 	 2.291600 	 -1.0052140000 	 -2.4991730000 
156.60 	 224.9638000 	 2.291600 	 -1.0090960000 	 -2.5013760000 
156.80 	 224.9591000 	 2.291650 	 -1.0058370000 	 -2.4991290000 
157.00 	 224.9591000 	 2.291675 	 -1.0096390000 	 -2.5015040000 
157.20 	 224.9511000 	 2.291725 	 -1.0069470000 	 -2.4991830000 
157.40 	 224.9495000 	 2.291775 	 -1.0106050000 	 -2.5015290000 
157.60 	 224.9479000 	 2.291800 	 -1.0074140000 	 -2.4989640000 
157.80 	 224.9447000 	 2.291850 	 -1.0108060000 	 -2.5015450000 
158.00 	 224.9400000 	 2.291900 	 -1.0079830000 	 -2.4993550000 
158.20 	 224.9368000 	 2.291975 	 -1.0123090000 	 -2.5015670000 
158.40 	 224.9400000 	 2.292000 	 -1.0097250000 	 -2.4992590000 
158.60 	 224.9447000 	 2.292075 	 -1.0104210000 	 -2.5011890000 
158.80 	 224.9511000 	 2.292100 	 -1.0070360000 	 -2.4994850000 
159.00 	 224.9591000 	 2.292175 	 -1.0100300000 	 -2.5010460000 
159.20 	 224.9654000 	 2.292200 	 -1.0084060000 	 -2.4995260000 
159.40 	 224.9702000 	 2.292225 	 -1.0064510000 	 -2.5011830000 
159.60 	 224.9749000 	 2.292250 	 -1.0036660000 	 -2.4997040000 
159.80 	 224.9829000 	 2.292275 	 -1.0059070000 	 -2.5013830000 
160.00 	 224.9877000 	 2.292300 	 -1.0047820000 	 -2.4995680000 
160.20 	 224.9877000 	 2.292275 	 -1.0142290000 	 -2.5025970000 
160.40 	 224.9908000 	 2.292275 	 -1.0111750000 	 -2.5002700000 
160.60 	 224.9924000 	 2.292275 	 -1.0140320000 	 -2.5025560000 
160.80 	 224.9908000 	 2.292275 	 -1.0112510000 	 -2.5003370000 
161.00 	 224.9877000 	 2.292300 	 -1.0141500000 	 -2.5025110000 
161.20 	 224.9829000 	 2.292300 	 -1.0112600000 	 -2.5004800000 
161.40 	 224.9797000 	 2.292325 	 -1.0142840000 	 -2.5025560000 
161.60 	 224.9718000 	 2.292325 	 -1.0113270000 	 -2.5001240000 
161.80 	 224.9638000 	 2.292350 	 -1.0145850000 	 -2.5027880000 
162.00 	 224.9559000 	 2.292400 	 -1.0114830000 	 -2.5006070000 
162.20 	 224.9479000 	 2.292425 	 -1.0145540000 	 -2.5027400000 
162.40 	 224.9400000 	 2.292475 	 -1.0114380000 	 -2.5003500000 
162.60 	 224.9352000 	 2.292525 	 -1.0147000000 	 -2.5028550000 
162.80 	 224.9289000 	 2.292600 	 -1.0115400000 	 -2.5003310000 
163.00 	 224.9241000 	 2.292650 	 -1.0146940000 	 -2.5029660000 
163.20 	 224.9209000 	 2.292700 	 -1.0114480000 	 -2.5004580000 
163.40 	 224.9209000 	 2.292725 	 -1.0147890000 	 -2.5029820000 
163.60 	 224.9209000 	 2.292750 	 -1.0114990000 	 -2.5004070000 
163.80 	 224.9209000 	 2.292800 	 -1.0146460000 	 -2.5029660000 
164.00 	 224.9257000 	 2.292825 	 -1.0112030000 	 -2.5003180000 
164.20 	 224.9368000 	 2.292850 	 -1.0145850000 	 -2.5028130000 
164.40 	 224.9416000 	 2.292925 	 -1.0112670000 	 -2.5003210000 
164.60 	 224.9447000 	 2.292975 	 -1.0147160000 	 -2.5027970000 
164.80 	 224.9495000 	 2.293025 	 -1.0101130000 	 -2.5002350000 
165.00 	 224.9511000 	 2.293075 	 -1.0133840000 	 -2.5031150000 
165.20 	 224.9559000 	 2.293100 	 -1.0107900000 	 -2.5002000000 
165.40 	 224.9559000 	 2.293150 	 -1.0110250000 	 -2.5029500000 
165.60 	 224.9591000 	 2.293175 	 -1.0068730000 	 -2.5003240000 
165.80 	 224.9638000 	 2.293225 	 -1.0130310000 	 -2.5026450000 
166.00 	 224.9718000 	 2.293250 	 -1.0114450000 	 -2.5004800000 
166.20 	 224.9749000 	 2.293275 	 -1.0145760000 	 -2.5028390000 
166.40 	 224.9797000 	 2.293300 	 -1.0107740000 	 -2.5003750000 
166.60 	 224.9797000 	 2.293325 	 -1.0146270000 	 -2.5027660000 
166.80 	 224.9797000 	 2.293325 	 -1.0115150000 	 -2.5005210000 
167.00 	 224.9797000 	 2.293350 	 -1.0150150000 	 -2.5020220000 
167.20 	 224.9797000 	 2.293375 	 -1.0119880000 	 -2.4997650000 
167.40 	 224.9829000 	 2.293400 	 -1.0147570000 	 -2.5018090000 
167.60 	 224.9797000 	 2.293400 	 -1.0120420000 	 -2.4997680000 
167.80 	 224.9797000 	 2.293425 	 -1.0147920000 	 -2.5018280000 
168.00 	 224.9797000 	 2.293450 	 -1.0121500000 	 -2.5000350000 
168.20 	 224.9797000 	 2.293450 	 -1.0149700000 	 -2.5024190000 
168.40 	 224.9781000 	 2.293475 	 -1.0120070000 	 -2.5000700000 
168.60 	 224.9749000 	 2.293500 	 -1.0151000000 	 -2.5024030000 
168.80 	 224.9718000 	 2.293525 	 -1.0119340000 	 -2.5000790000 
169.00 	 224.9670000 	 2.293550 	 -1.0151610000 	 -2.5024030000 
169.20 	 224.9638000 	 2.293550 	 -1.0123790000 	 -2.5002990000 
169.40 	 224.9591000 	 2.293600 	 -1.0148590000 	 -2.5020790000 
169.60 	 224.9559000 	 2.293650 	 -1.0124110000 	 -2.5003810000 
169.80 	 224.9495000 	 2.293675 	 -1.0149190000 	 -2.5021550000 
170.00 	 224.9479000 	 2.293725 	 -1.0123860000 	 -2.5002800000 
170.20 	 224.9416000 	 2.293775 	 -1.0148840000 	 -2.5019520000 
170.40 	 224.9400000 	 2.293825 	 -1.0125510000 	 -2.5004200000 
170.60 	 224.9368000 	 2.293875 	 -1.0147090000 	 -2.5017770000 
170.80 	 224.9368000 	 2.293925 	 -1.0122330000 	 -2.5003340000 
171.00 	 224.9368000 	 2.293975 	 -1.0142330000 	 -2.5015040000 
171.20 	 224.9400000 	 2.294050 	 -1.0125320000 	 -2.5007150000 
171.40 	 224.9432000 	 2.294075 	 -1.0143950000 	 -2.5016750000 
171.60 	 224.9447000 	 2.294150 	 -1.0122840000 	 -2.5005880000 
171.80 	 224.9463000 	 2.294175 	 -1.0144680000 	 -2.5017740000 
172.00 	 224.9495000 	 2.294250 	 -1.0123760000 	 -2.5004610000 
172.20 	 224.9543000 	 2.294275 	 -1.0144460000 	 -2.5015830000 
172.40 	 224.9591000 	 2.294325 	 -1.0125130000 	 -2.5005250000 
172.60 	 224.9670000 	 2.294350 	 -1.0141600000 	 -2.5016590000 
172.80 	 224.9749000 	 2.294375 	 -1.0126050000 	 -2.5007410000 
173.00 	 224.9813000 	 2.294400 	 -1.0142360000 	 -2.5014880000 
173.20 	 224.9877000 	 2.294400 	 -1.0127070000 	 -2.5006900000 
173.40 	 224.9908000 	 2.294400 	 -1.0149770000 	 -2.5035350000 
173.60 	 224.9908000 	 2.294425 	 -1.0135780000 	 -2.5026450000 
173.80 	 224.9908000 	 2.294450 	 -1.0151480000 	 -2.5037990000 
174.00 	 224.9877000 	 2.294475 	 -1.0133460000 	 -2.5027310000 
174.20 	 224.9829000 	 2.294450 	 -1.0153200000 	 -2.5032010000 
174.40 	 224.9797000 	 2.294450 	 -1.0137880000 	 -2.5026700000 
174.60 	 224.9718000 	 2.294450 	 -1.0150210000 	 -2.5028260000 
174.80 	 224.9654000 	 2.294475 	 -1.0145060000 	 -2.5022030000 
175.00 	 224.9575000 	 2.294525 	 -1.0153900000 	 -2.5021710000 
175.20 	 224.9511000 	 2.294550 	 -1.0149320000 	 -2.5023170000 
175.40 	 224.9479000 	 2.294600 	 -1.0149920000 	 -2.5018180000 
175.60 	 224.9368000 	 2.294650 	 -1.0150150000 	 -2.5026230000 
175.80 	 224.9368000 	 2.294700 	 -1.0152500000 	 -2.5020570000 
176.00 	 224.9320000 	 2.294750 	 -1.0149070000 	 -2.5024510000 
176.20 	 224.9289000 	 2.294800 	 -1.0150660000 	 -2.5019070000 
176.40 	 224.9241000 	 2.294850 	 -1.0152020000 	 -2.5025080000 
176.60 	 224.9257000 	 2.294900 	 -1.0149960000 	 -2.5018500000 
176.80 	 224.9273000 	 2.294925 	 -1.0152630000 	 -2.5027430000 
177.00 	 224.9289000 	 2.294950 	 -1.0149890000 	 -2.5017200000 
177.20 	 224.9320000 	 2.294975 	 -1.0154340000 	 -2.5026770000 
177.40 	 224.9400000 	 2.295050 	 -1.0146240000 	 -2.5015420000 
177.60 	 224.9447000 	 2.295100 	 -1.0156660000 	 -2.5030770000 
177.80 	 224.9479000 	 2.295150 	 -1.0143250000 	 -2.5013130000 
178.00 	 224.9511000 	 2.295200 	 -1.0158380000 	 -2.5032110000 
178.20 	 224.9511000 	 2.295250 	 -1.0140480000 	 -2.5010840000 
178.40 	 224.9559000 	 2.295275 	 -1.0162350000 	 -2.5035540000 
178.60 	 224.9559000 	 2.295325 	 -1.0139020000 	 -2.5008140000 
178.80 	 224.9591000 	 2.295350 	 -1.0164450000 	 -2.5037350000 
179.00 	 224.9638000 	 2.295400 	 -1.0136190000 	 -2.5004860000 
179.20 	 224.9670000 	 2.295425 	 -1.0168140000 	 -2.5039290000 
179.40 	 224.9718000 	 2.295450 	 -1.0134600000 	 -2.5005560000 
179.60 	 224.9718000 	 2.295475 	 -1.0168200000 	 -2.5039100000 
179.80 	 224.9718000 	 2.295500 	 -1.0136100000 	 -2.5006330000 
180.00 	 224.9749000 	 2.295525 	 -1.0168840000 	 -2.5038310000 
180.20 	 224.9797000 	 2.295525 	 -1.0135520000 	 -2.5005630000 
180.40 	 224.9845000 	 2.295575 	 -1.0169760000 	 -2.5038210000 
180.60 	 224.9893000 	 2.295575 	 -1.0090510000 	 -2.5007440000 
180.80 	 224.9908000 	 2.295575 	 -1.0179170000 	 -2.5044660000 
181.00 	 224.9908000 	 2.295600 	 -1.0140770000 	 -2.5010550000 
181.20 	 224.9893000 	 2.295625 	 -1.0180060000 	 -2.5046280000 
181.40 	 224.9861000 	 2.295625 	 -1.0141090000 	 -2.5012300000 
181.60 	 224.9829000 	 2.295600 	 -1.0180890000 	 -2.5049150000 
181.80 	 224.9749000 	 2.295600 	 -1.0139340000 	 -2.5012680000 
182.00 	 224.9718000 	 2.295625 	 -1.0181300000 	 -2.5048480000 
182.20 	 224.9591000 	 2.295625 	 -1.0139530000 	 -2.5013670000 
182.40 	 224.9591000 	 2.295675 	 -1.0181270000 	 -2.5047430000 
182.60 	 224.9559000 	 2.295725 	 -1.0140480000 	 -2.5015070000 
182.80 	 224.9511000 	 2.295750 	 -1.0179620000 	 -2.5046670000 
183.00 	 224.9479000 	 2.295800 	 -1.0141440000 	 -2.5015770000 
183.20 	 224.9416000 	 2.295850 	 -1.0177800000 	 -2.5046250000 
183.40 	 224.9400000 	 2.295900 	 -1.0141500000 	 -2.5017290000 
183.60 	 224.9320000 	 2.295950 	 -1.0177520000 	 -2.5044190000 
183.80 	 224.9289000 	 2.296025 	 -1.0142930000 	 -2.5016240000 
184.00 	 224.9289000 	 2.296075 	 -1.0177960000 	 -2.5043800000 
184.20 	 224.9320000 	 2.296100 	 -1.0143980000 	 -2.5018090000 
184.40 	 224.9368000 	 2.296175 	 -1.0175160000 	 -2.5043770000 
184.60 	 224.9447000 	 2.296225 	 -1.0144300000 	 -2.5018880000 
184.80 	 224.9511000 	 2.296275 	 -1.0175510000 	 -2.5041930000 
185.00 	 224.9638000 	 2.296300 	 -1.0144680000 	 -2.5020250000 
185.20 	 224.9702000 	 2.296350 	 -1.0175360000 	 -2.5041740000 
185.40 	 224.9813000 	 2.296375 	 -1.0147160000 	 -2.5023460000 
185.60 	 224.9877000 	 2.296400 	 -1.0174120000 	 -2.5040180000 
185.80 	 224.9956000 	 2.296375 	 -1.0120330000 	 -2.5025840000 
186.00 	 224.9972000 	 2.296375 	 -1.0145790000 	 -2.5040940000 
186.20 	 224.9956000 	 2.296375 	 -1.0122200000 	 -2.5027590000 
186.40 	 224.9988000 	 2.296375 	 -1.0140860000 	 -2.5038650000 
186.60 	 224.9956000 	 2.296375 	 -1.0126810000 	 -2.5030710000 
186.80 	 224.9924000 	 2.296375 	 -1.0138480000 	 -2.5036020000 
187.00 	 224.9893000 	 2.296375 	 -1.0126810000 	 -2.5031570000 
187.20 	 224.9877000 	 2.296375 	 -1.0139940000 	 -2.5037260000 
187.40 	 224.9845000 	 2.296400 	 -1.0130790000 	 -2.5033540000 
187.60 	 224.9813000 	 2.296425 	 -1.0139970000 	 -2.5033950000 
187.80 	 224.9797000 	 2.296450 	 -1.0133740000 	 -2.5035320000 
188.00 	 224.9749000 	 2.296450 	 -1.0139720000 	 -2.5032970000 
188.20 	 224.9749000 	 2.296450 	 -1.0148180000 	 -2.5045520000 
188.40 	 224.9734000 	 2.296500 	 -1.0141630000 	 -2.5036210000 
188.60 	 224.9718000 	 2.296500 	 -1.0143600000 	 -2.5045240000 
188.80 	 224.9670000 	 2.296550 	 -1.0141470000 	 -2.5036400000 
189.00 	 224.9591000 	 2.296550 	 -1.0143820000 	 -2.5045520000 
189.20 	 224.9559000 	 2.296600 	 -1.0142770000 	 -2.5035320000 
189.40 	 224.9511000 	 2.296625 	 -1.0146520000 	 -2.5046130000 
189.60 	 224.9447000 	 2.296675 	 -1.0140670000 	 -2.5035600000 
189.80 	 224.9400000 	 2.296725 	 -1.0146680000 	 -2.5048830000 
190.00 	 224.9400000 	 2.296775 	 -1.0138070000 	 -2.5034240000 
190.20 	 224.9400000 	 2.296825 	 -1.0150810000 	 -2.5050230000 
190.40 	 224.9400000 	 2.296875 	 -1.0136380000 	 -2.5032680000 
190.60 	 224.9432000 	 2.296925 	 -1.0146840000 	 -2.5048800000 
190.80 	 224.9447000 	 2.296975 	 -1.0132690000 	 -2.5032140000 
191.00 	 224.9479000 	 2.297025 	 -1.0148810000 	 -2.5052260000 
191.20 	 224.9511000 	 2.297075 	 -1.0131710000 	 -2.5030300000 
191.40 	 224.9511000 	 2.297125 	 -1.0150910000 	 -2.5051370000 
191.60 	 224.9559000 	 2.297175 	 -1.0130560000 	 -2.5028580000 
191.80 	 224.9591000 	 2.297200 	 -1.0152720000 	 -2.5053790000 
192.00 	 224.9670000 	 2.297250 	 -1.0130790000 	 -2.5026420000 
192.20 	 224.9718000 	 2.297275 	 -1.0156030000 	 -2.5054140000 
192.40 	 224.9829000 	 2.297300 	 -1.0131170000 	 -2.5027280000 
192.60 	 224.9893000 	 2.297300 	 -1.0157200000 	 -2.5054170000 
192.80 	 224.9956000 	 2.297350 	 -1.0139080000 	 -2.5028230000 
193.00 	 225.0036000 	 2.297325 	 -1.0180470000 	 -2.5055000000 
193.20 	 225.0067000 	 2.297325 	 -1.0160290000 	 -2.5039420000 
193.40 	 225.0115000 	 2.297325 	 -1.0183590000 	 -2.5067740000 
193.60 	 225.0115000 	 2.297325 	 -1.0155070000 	 -2.5039450000 
193.80 	 225.0115000 	 2.297325 	 -1.0181360000 	 -2.5067810000 
194.00 	 225.0099000 	 2.297325 	 -1.0157390000 	 -2.5041130000 
194.20 	 225.0067000 	 2.297325 	 -1.0178060000 	 -2.5066570000 
194.40 	 225.0020000 	 2.297325 	 -1.0150880000 	 -2.5040850000 
194.60 	 224.9972000 	 2.297325 	 -1.0170020000 	 -2.5064690000 
194.80 	 224.9908000 	 2.297325 	 -1.0152470000 	 -2.5038910000 
195.00 	 224.9845000 	 2.297325 	 -1.0179770000 	 -2.5067550000 
195.20 	 224.9797000 	 2.297325 	 -1.0152440000 	 -2.5038400000 
195.40 	 224.9718000 	 2.297325 	 -1.0179040000 	 -2.5067420000 
195.60 	 224.9670000 	 2.297325 	 -1.0149770000 	 -2.5037770000 
195.80 	 224.9591000 	 2.297350 	 -1.0174620000 	 -2.5069620000 
196.00 	 224.9527000 	 2.297400 	 -1.0137340000 	 -2.5036240000 
196.20 	 224.9479000 	 2.297450 	 -1.0169060000 	 -2.5070250000 
196.40 	 224.9400000 	 2.297475 	 -1.0133870000 	 -2.5036650000 
196.60 	 224.9384000 	 2.297550 	 -1.0166360000 	 -2.5069780000 
196.80 	 224.9368000 	 2.297575 	 -1.0132280000 	 -2.5036430000 
197.00 	 224.9400000 	 2.297650 	 -1.0168330000 	 -2.5070000000 
197.20 	 224.9432000 	 2.297700 	 -1.0132730000 	 -2.5037220000 
197.40 	 224.9479000 	 2.297750 	 -1.0166010000 	 -2.5070600000 
197.60 	 224.9511000 	 2.297800 	 -1.0131390000 	 -2.5036080000 
197.80 	 224.9511000 	 2.297850 	 -1.0167850000 	 -2.5070920000 
198.00 	 224.9559000 	 2.297875 	 -1.0153550000 	 -2.5036840000 
198.20 	 224.9622000 	 2.297925 	 -1.0192810000 	 -2.5069810000 
198.40 	 224.9670000 	 2.297950 	 -1.0154440000 	 -2.5035790000 
198.60 	 224.9749000 	 2.297975 	 -1.0192460000 	 -2.5070380000 
198.80 	 224.9829000 	 2.298000 	 -1.0154850000 	 -2.5036780000 
199.00 	 224.9893000 	 2.298025 	 -1.0193760000 	 -2.5069140000 
199.20 	 224.9972000 	 2.298025 	 -1.0155490000 	 -2.5036330000 
199.40 	 225.0067000 	 2.298025 	 -1.0200560000 	 -2.5070860000 
199.60 	 225.0115000 	 2.298025 	 -1.0161810000 	 -2.5038780000 
199.80 	 225.0179000 	 2.298025 	 -1.0195920000 	 -2.5067140000 
200.00 	 225.0179000 	 2.298025 	 -1.0164200000 	 -2.5042280000 
200.20 	 225.0147000 	 2.298025 	 -1.0194020000 	 -2.5064120000 
200.40 	 225.0067000 	 2.298025 	 -1.0165470000 	 -2.5043490000 
200.60 	 224.9988000 	 2.298025 	 -1.0194680000 	 -2.5064790000 
200.80 	 224.9908000 	 2.298025 	 -1.0167690000 	 -2.5044030000 
201.00 	 224.9877000 	 2.298025 	 -1.0192550000 	 -2.5059480000 
201.20 	 224.9797000 	 2.298025 	 -1.0171480000 	 -2.5049750000 
201.40 	 224.9797000 	 2.298025 	 -1.0186930000 	 -2.5057380000 
201.60 	 224.9749000 	 2.298025 	 -1.0177840000 	 -2.5052640000 
201.80 	 224.9718000 	 2.298025 	 -1.0184070000 	 -2.5052480000 
202.00 	 224.9670000 	 2.298050 	 -1.0105640000 	 -2.5056390000 
202.20 	 224.9638000 	 2.298075 	 -1.0105230000 	 -2.5047870000 
202.40 	 224.9559000 	 2.298125 	 -1.0111080000 	 -2.5061510000 
202.60 	 224.9511000 	 2.298150 	 -1.0104560000 	 -2.5047780000 
202.80 	 224.9479000 	 2.298200 	 -1.0110410000 	 -2.5060560000 
203.00 	 224.9447000 	 2.298250 	 -1.0102460000 	 -2.5046030000 
203.20 	 224.9400000 	 2.298300 	 -1.0110860000 	 -2.5060110000 
203.40 	 224.9400000 	 2.298375 	 -1.0104150000 	 -2.5046890000 
203.60 	 224.9368000 	 2.298400 	 -1.0110980000 	 -2.5059220000 
203.80 	 224.9368000 	 2.298475 	 -1.0102270000 	 -2.5045840000 
204.00 	 224.9400000 	 2.298500 	 -1.0114670000 	 -2.5064630000 
204.20 	 224.9447000 	 2.298575 	 -1.0159050000 	 -2.5042980000 
204.40 	 224.9495000 	 2.298625 	 -1.0183810000 	 -2.5064660000 
204.60 	 224.9559000 	 2.298675 	 -1.0164830000 	 -2.5041100000 
204.80 	 224.9638000 	 2.298700 	 -1.0187400000 	 -2.5064880000 
205.00 	 224.9718000 	 2.298750 	 -1.0166770000 	 -2.5041010000 
205.20 	 224.9813000 	 2.298775 	 -1.0189760000 	 -2.5066180000 
205.40 	 224.9908000 	 2.298800 	 -1.0166710000 	 -2.5039610000 
205.60 	 225.0036000 	 2.298800 	 -1.0201550000 	 -2.5066340000 
205.80 	 225.0115000 	 2.298775 	 -1.0174050000 	 -2.5038150000 
206.00 	 225.0163000 	 2.298775 	 -1.0202310000 	 -2.5067070000 
206.20 	 225.0226000 	 2.298775 	 -1.0172430000 	 -2.5037030000 
206.40 	 225.0226000 	 2.298775 	 -1.0202250000 	 -2.5068760000 
206.60 	 225.0179000 	 2.298775 	 -1.0173610000 	 -2.5037670000 
206.80 	 225.0179000 	 2.298775 	 -1.0206790000 	 -2.5069740000 
207.00 	 225.0147000 	 2.298775 	 -1.0169160000 	 -2.5037570000 
207.20 	 225.0131000 	 2.298775 	 -1.0205080000 	 -2.5071490000 
207.40 	 225.0115000 	 2.298775 	 -1.0169280000 	 -2.5036020000 
207.60 	 225.0052000 	 2.298775 	 -1.0206410000 	 -2.5069970000 
207.80 	 225.0036000 	 2.298775 	 -1.0167470000 	 -2.5036080000 
208.00 	 224.9956000 	 2.298775 	 -1.0205360000 	 -2.5071080000 
208.20 	 224.9908000 	 2.298775 	 -1.0168680000 	 -2.5035670000 
208.40 	 224.9877000 	 2.298775 	 -1.0206380000 	 -2.5071020000 
208.60 	 224.9829000 	 2.298775 	 -1.0168620000 	 -2.5035540000 
208.80 	 224.9797000 	 2.298775 	 -1.0206380000 	 -2.5070540000 
209.00 	 224.9749000 	 2.298775 	 -1.0168080000 	 -2.5034970000 
209.20 	 224.9718000 	 2.298775 	 -1.0207530000 	 -2.5071560000 
209.40 	 224.9638000 	 2.298775 	 -1.0167570000 	 -2.5036180000 
209.60 	 224.9591000 	 2.298775 	 -1.0205870000 	 -2.5069550000 
209.80 	 224.9511000 	 2.298800 	 -1.0169920000 	 -2.5038270000 
210.00 	 224.9479000 	 2.298850 	 -1.0207490000 	 -2.5069210000 
210.20 	 224.9400000 	 2.298925 	 -1.0168390000 	 -2.5036810000 
210.40 	 224.9368000 	 2.298950 	 -1.0208480000 	 -2.5070250000 
210.60 	 224.9320000 	 2.299025 	 -1.0168900000 	 -2.5037160000 
210.80 	 224.9320000 	 2.299100 	 -1.0207810000 	 -2.5069050000 
211.00 	 224.9368000 	 2.299125 	 -1.0169730000 	 -2.5038180000 
211.20 	 224.9368000 	 2.299175 	 -1.0207460000 	 -2.5069970000 
211.40 	 224.9368000 	 2.299225 	 -1.0169760000 	 -2.5039830000 
211.60 	 224.9400000 	 2.299300 	 -1.0208350000 	 -2.5069620000 
211.80 	 224.9447000 	 2.299350 	 -1.0170680000 	 -2.5036940000 
212.00 	 224.9495000 	 2.299400 	 -1.0206860000 	 -2.5068310000 
212.20 	 224.9591000 	 2.299450 	 -1.0169790000 	 -2.5038750000 
212.40 	 224.9654000 	 2.299475 	 -1.0206890000 	 -2.5066340000 
212.60 	 224.9797000 	 2.299500 	 -1.0171790000 	 -2.5039510000 
212.80 	 224.9893000 	 2.299525 	 -1.0203900000 	 -2.5065830000 
213.00 	 224.9988000 	 2.299500 	 -1.0178410000 	 -2.5043580000 
213.20 	 225.0052000 	 2.299500 	 -1.0210510000 	 -2.5067270000 
213.40 	 225.0099000 	 2.299500 	 -1.0178090000 	 -2.5042720000 
213.60 	 225.0115000 	 2.299500 	 -1.0208610000 	 -2.5066980000 
213.80 	 225.0115000 	 2.299500 	 -1.0177520000 	 -2.5044820000 
214.00 	 225.0131000 	 2.299500 	 -1.0210010000 	 -2.5066120000 
214.20 	 225.0147000 	 2.299500 	 -1.0180660000 	 -2.5043520000 
214.40 	 225.0115000 	 2.299500 	 -1.0208000000 	 -2.5066250000 
214.60 	 225.0067000 	 2.299500 	 -1.0179230000 	 -2.5044410000 
214.80 	 225.0036000 	 2.299500 	 -1.0208610000 	 -2.5064500000 
215.00 	 224.9988000 	 2.299500 	 -1.0179360000 	 -2.5045870000 
215.20 	 224.9956000 	 2.299500 	 -1.0206700000 	 -2.5064850000 
215.40 	 224.9940000 	 2.299500 	 -1.0180120000 	 -2.5046440000 
215.60 	 224.9877000 	 2.299500 	 -1.0204470000 	 -2.5062720000 
215.80 	 224.9829000 	 2.299500 	 -1.0183400000 	 -2.5047970000 
216.00 	 224.9797000 	 2.299500 	 -1.0202760000 	 -2.5060370000 
216.20 	 224.9718000 	 2.299500 	 -1.0185020000 	 -2.5048800000 
216.40 	 224.9670000 	 2.299525 	 -1.0200880000 	 -2.5059320000 
216.60 	 224.9638000 	 2.299550 	 -1.0183240000 	 -2.5050510000 
216.80 	 224.9591000 	 2.299600 	 -1.0196340000 	 -2.5059160000 
217.00 	 224.9591000 	 2.299625 	 -1.0185400000 	 -2.5054550000 
217.20 	 224.9559000 	 2.299675 	 -1.0195540000 	 -2.5054300000 
217.40 	 224.9511000 	 2.299700 	 -1.0188960000 	 -2.5057410000 
217.60 	 224.9479000 	 2.299750 	 -1.0189120000 	 -2.5050230000 
217.80 	 224.9479000 	 2.299800 	 -1.0192240000 	 -2.5060840000 
218.00 	 224.9479000 	 2.299850 	 -1.0182790000 	 -2.5046470000 
218.20 	 224.9479000 	 2.299900 	 -1.0193130000 	 -2.5063290000 
218.40 	 224.9511000 	 2.299950 	 -1.0179680000 	 -2.5046160000 
218.60 	 224.9559000 	 2.300000 	 -1.0191500000 	 -2.5062590000 
218.80 	 224.9638000 	 2.300025 	 -1.0179390000 	 -2.5048570000 
219.00 	 224.9686000 	 2.300050 	 -1.0190770000 	 -2.5063830000 
219.20 	 224.9749000 	 2.300100 	 -1.0178790000 	 -2.5045970000 
219.40 	 224.9829000 	 2.300100 	 -1.0194300000 	 -2.5063670000 
219.60 	 224.9877000 	 2.300125 	 -1.0173770000 	 -2.5044850000 
219.80 	 224.9908000 	 2.300150 	 -1.0189090000 	 -2.5065420000 
220.00 	 224.9956000 	 2.300150 	 -1.0170750000 	 -2.5042980000 
220.20 	 225.0020000 	 2.300150 	 -1.0210770000 	 -2.5069240000 
220.40 	 225.0036000 	 2.300150 	 -1.0186700000 	 -2.5041930000 
220.60 	 225.0067000 	 2.300150 	 -1.0211940000 	 -2.5071140000 
220.80 	 225.0067000 	 2.300150 	 -1.0182950000 	 -2.5042180000 
221.00 	 225.0036000 	 2.300150 	 -1.0213820000 	 -2.5070410000 
221.20 	 224.9988000 	 2.300150 	 -1.0181460000 	 -2.5039360000 
221.40 	 224.9956000 	 2.300150 	 -1.0214330000 	 -2.5071780000 
221.60 	 224.9908000 	 2.300150 	 -1.0180730000 	 -2.5039550000 
221.80 	 224.9877000 	 2.300150 	 -1.0217670000 	 -2.5072890000 
222.00 	 224.9829000 	 2.300150 	 -1.0179040000 	 -2.5036490000 
222.20 	 224.9813000 	 2.300150 	 -1.0217350000 	 -2.5073780000 
222.40 	 224.9797000 	 2.300150 	 -1.0177770000 	 -2.5037350000 
222.60 	 224.9734000 	 2.300175 	 -1.0218940000 	 -2.5073240000 
222.80 	 224.9702000 	 2.300200 	 -1.0179710000 	 -2.5038210000 
223.00 	 224.9638000 	 2.300225 	 -1.0218270000 	 -2.5074420000 
223.20 	 224.9575000 	 2.300275 	 -1.0179870000 	 -2.5037290000 
223.40 	 224.9559000 	 2.300300 	 -1.0218110000 	 -2.5074160000 
223.60 	 224.9511000 	 2.300350 	 -1.0178720000 	 -2.5037100000 
223.80 	 224.9543000 	 2.300400 	 -1.0217480000 	 -2.5074800000 
224.00 	 224.9559000 	 2.300425 	 -1.0178720000 	 -2.5037610000 
224.20 	 224.9559000 	 2.300475 	 -1.0217670000 	 -2.5074010000 
224.40 	 224.9591000 	 2.300500 	 -1.0177260000 	 -2.5037190000 
224.60 	 224.9591000 	 2.300550 	 -1.0215920000 	 -2.5073150000 
224.80 	 224.9591000 	 2.300575 	 -1.0178600000 	 -2.5037860000 
225.00 	 224.9638000 	 2.300625 	 -1.0216550000 	 -2.5073880000 
225.20 	 224.9670000 	 2.300650 	 -1.0179960000 	 -2.5037160000 
225.40 	 224.9718000 	 2.300700 	 -1.0217670000 	 -2.5072730000 
225.60 	 224.9749000 	 2.300700 	 -1.0178150000 	 -2.5039320000 
225.80 	 224.9797000 	 2.300725 	 -1.0216490000 	 -2.5071910000 
226.00 	 224.9797000 	 2.300750 	 -1.0178310000 	 -2.5038720000 
226.20 	 224.9797000 	 2.300775 	 -1.0221350000 	 -2.5071530000 
226.40 	 224.9829000 	 2.300775 	 -1.0182130000 	 -2.5042920000 
226.60 	 224.9829000 	 2.300800 	 -1.0219260000 	 -2.5068730000 
226.80 	 224.9829000 	 2.300800 	 -1.0185210000 	 -2.5045870000 
227.00 	 224.9829000 	 2.300825 	 -1.0221200000 	 -2.5070790000 
227.20 	 224.9797000 	 2.300825 	 -1.0190140000 	 -2.5048480000 
227.40 	 224.9797000 	 2.300850 	 -1.0221100000 	 -2.5069710000 
227.60 	 224.9718000 	 2.300875 	 -1.0190170000 	 -2.5047810000 
227.80 	 224.9670000 	 2.300875 	 -1.0220240000 	 -2.5070730000 
228.00 	 224.9638000 	 2.300925 	 -1.0193380000 	 -2.5049850000 
228.20 	 224.9638000 	 2.300950 	 -1.0218300000 	 -2.5068730000 
228.40 	 224.9591000 	 2.300975 	 -1.0191920000 	 -2.5050930000 
228.60 	 224.9591000 	 2.301025 	 -1.0218650000 	 -2.5067010000 
228.80 	 224.9638000 	 2.301050 	 -1.0194270000 	 -2.5051750000 
229.00 	 224.9638000 	 2.301100 	 -1.0217860000 	 -2.5065390000 
229.20 	 224.9718000 	 2.301125 	 -1.0195700000 	 -2.5051750000 
229.40 	 224.9749000 	 2.301150 	 -1.0216300000 	 -2.5065070000 
229.60 	 224.9829000 	 2.301175 	 -1.0197320000 	 -2.5054070000 
229.80 	 224.9877000 	 2.301175 	 -1.0217950000 	 -2.5064020000 
230.00 	 224.9877000 	 2.301175 	 -1.0205460000 	 -2.5058360000 
230.20 	 224.9908000 	 2.301200 	 -1.0216200000 	 -2.5063450000 
230.40 	 224.9908000 	 2.301200 	 -1.0204820000 	 -2.5059670000 
230.60 	 224.9908000 	 2.301200 	 -1.0216330000 	 -2.5062050000 
230.80 	 224.9956000 	 2.301200 	 -1.0209880000 	 -2.5064660000 
231.00 	 224.9956000 	 2.301200 	 -1.0215030000 	 -2.5061040000 
231.20 	 224.9988000 	 2.301200 	 -1.0212290000 	 -2.5066410000 
231.40 	 224.9988000 	 2.301200 	 -1.0210320000 	 -2.5057510000 
231.60 	 224.9988000 	 2.301200 	 -1.0216140000 	 -2.5070290000 
231.80 	 224.9988000 	 2.301200 	 -1.0206990000 	 -2.5056110000 
232.00 	 224.9972000 	 2.301200 	 -1.0213660000 	 -2.5070250000 
232.20 	 224.9956000 	 2.301200 	 -1.0206570000 	 -2.5054300000 
232.40 	 224.9908000 	 2.301200 	 -1.0217630000 	 -2.5070510000 
232.60 	 224.9877000 	 2.301200 	 -1.0204920000 	 -2.5053410000 
232.80 	 224.9829000 	 2.301200 	 -1.0222240000 	 -2.5073850000 
233.00 	 224.9797000 	 2.301200 	 -1.0198970000 	 -2.5051470000 
233.20 	 224.9749000 	 2.301225 	 -1.0225040000 	 -2.5075660000 
233.40 	 224.9718000 	 2.301250 	 -1.0199610000 	 -2.5048890000 
233.60 	 224.9654000 	 2.301275 	 -1.0226690000 	 -2.5076480000 
233.80 	 224.9575000 	 2.301300 	 -1.0197990000 	 -2.5047330000 
234.00 	 224.9511000 	 2.301325 	 -1.0227710000 	 -2.5079310000 
234.20 	 224.9463000 	 2.301375 	 -1.0197070000 	 -2.5045390000 
234.40 	 224.9416000 	 2.301425 	 -1.0227840000 	 -2.5078010000 
234.60 	 224.9384000 	 2.301475 	 -1.0197100000 	 -2.5047840000 
234.80 	 224.9368000 	 2.301525 	 -1.0228000000 	 -2.5078460000 
235.00 	 224.9368000 	 2.301600 	 -1.0196720000 	 -2.5047970000 
235.20 	 224.9400000 	 2.301600 	 -1.0228860000 	 -2.5078930000 
235.40 	 224.9479000 	 2.301675 	 -1.0195670000 	 -2.5046760000 
235.60 	 224.9511000 	 2.301725 	 -1.0229110000 	 -2.5079190000 
235.80 	 224.9638000 	 2.301775 	 -1.0194650000 	 -2.5045750000 
236.00 	 224.9702000 	 2.301800 	 -1.0232610000 	 -2.5081250000 
236.20 	 224.9749000 	 2.301825 	 -1.0193410000 	 -2.5045520000 
236.40 	 224.9829000 	 2.301825 	 -1.0231300000 	 -2.5080900000 
236.60 	 224.9893000 	 2.301850 	 -1.0196340000 	 -2.5044630000 
236.80 	 224.9956000 	 2.301875 	 -1.0235690000 	 -2.5080330000 
237.00 	 224.9988000 	 2.301900 	 -1.0197510000 	 -2.5045300000 
237.20 	 225.0036000 	 2.301875 	 -1.0239220000 	 -2.5082430000 
237.40 	 225.0067000 	 2.301875 	 -1.0198270000 	 -2.5045040000 
237.60 	 225.0067000 	 2.301875 	 -1.0239380000 	 -2.5082870000 
237.80 	 225.0052000 	 2.301875 	 -1.0198400000 	 -2.5045840000 
238.00 	 225.0036000 	 2.301875 	 -1.0238230000 	 -2.5081060000 
238.20 	 224.9972000 	 2.301875 	 -1.0197290000 	 -2.5048700000 
238.40 	 224.9924000 	 2.301875 	 -1.0239540000 	 -2.5082330000 
238.60 	 224.9893000 	 2.301875 	 -1.0197930000 	 -2.5047490000 
238.80 	 224.9829000 	 2.301875 	 -1.0237950000 	 -2.5081730000 
239.00 	 224.9829000 	 2.301875 	 -1.0197610000 	 -2.5046730000 
239.20 	 224.9797000 	 2.301875 	 -1.0238710000 	 -2.5082210000 
239.40 	 224.9749000 	 2.301900 	 -1.0200120000 	 -2.5047710000 
239.60 	 224.9718000 	 2.301925 	 -1.0238300000 	 -2.5082270000 
239.80 	 224.9718000 	 2.301950 	 -1.0200020000 	 -2.5048070000 
240.00 	 224.9718000 	 2.301975 	 -1.0239470000 	 -2.5080170000 
240.20 	 224.9718000 	 2.302000 	 -1.0198780000 	 -2.5048450000 
240.40 	 224.9670000 	 2.302000 	 -1.0238580000 	 -2.5080550000 
240.60 	 224.9670000 	 2.302025 	 -1.0199770000 	 -2.5048890000 
240.80 	 224.9686000 	 2.302050 	 -1.0237880000 	 -2.5082180000 
241.00 	 224.9670000 	 2.302075 	 -1.0199800000 	 -2.5049750000 
241.20 	 224.9638000 	 2.302125 	 -1.0238740000 	 -2.5081510000 
241.40 	 224.9638000 	 2.302150 	 -1.0200180000 	 -2.5050230000 
241.60 	 224.9638000 	 2.302175 	 -1.0237600000 	 -2.5082240000 
241.80 	 224.9638000 	 2.302200 	 -1.0200020000 	 -2.5050580000 
242.00 	 224.9638000 	 2.302225 	 -1.0238140000 	 -2.5080940000 
242.20 	 224.9638000 	 2.302275 	 -1.0200820000 	 -2.5050770000 
242.40 	 224.9670000 	 2.302300 	 -1.0236960000 	 -2.5079950000 
242.60 	 224.9718000 	 2.302325 	 -1.0199480000 	 -2.5051470000 
242.80 	 224.9749000 	 2.302350 	 -1.0234960000 	 -2.5080430000 
243.00 	 224.9749000 	 2.302350 	 -1.0200600000 	 -2.5052010000 
243.20 	 224.9797000 	 2.302375 	 -1.0236390000 	 -2.5079510000 
243.40 	 224.9797000 	 2.302400 	 -1.0199710000 	 -2.5052010000 
243.60 	 224.9829000 	 2.302425 	 -1.0235440000 	 -2.5077920000 
243.80 	 224.9829000 	 2.302450 	 -1.0202600000 	 -2.5054740000 
244.00 	 224.9908000 	 2.302425 	 -1.0239160000 	 -2.5079920000 
244.20 	 224.9924000 	 2.302425 	 -1.0212640000 	 -2.5058750000 
244.40 	 224.9956000 	 2.302425 	 -1.0239440000 	 -2.5079700000 
244.60 	 224.9988000 	 2.302425 	 -1.0211940000 	 -2.5061610000 
244.80 	 225.0036000 	 2.302425 	 -1.0236870000 	 -2.5075850000 
245.00 	 225.0067000 	 2.302425 	 -1.0214270000 	 -2.5062850000 
245.20 	 225.0067000 	 2.302425 	 -1.0234200000 	 -2.5075910000 
245.40 	 225.0067000 	 2.302425 	 -1.0216360000 	 -2.5066880000 
245.60 	 225.0067000 	 2.302425 	 -1.0231940000 	 -2.5073530000 
245.80 	 225.0036000 	 2.302425 	 -1.0218180000 	 -2.5066570000 
246.00 	 224.9988000 	 2.302425 	 -1.0230510000 	 -2.5074070000 
246.20 	 224.9956000 	 2.302425 	 -1.0216550000 	 -2.5067930000 
246.40 	 224.9956000 	 2.302425 	 -1.0230450000 	 -2.5073500000 
246.60 	 224.9877000 	 2.302425 	 -1.0218910000 	 -2.5067460000 
246.80 	 224.9877000 	 2.302425 	 -1.0230950000 	 -2.5071110000 
247.00 	 224.9829000 	 2.302450 	 -1.0219990000 	 -2.5066220000 
247.20 	 224.9797000 	 2.302475 	 -1.0228630000 	 -2.5069360000 
247.40 	 224.9749000 	 2.302500 	 -1.0220370000 	 -2.5069140000 
247.60 	 224.9734000 	 2.302500 	 -1.0224090000 	 -2.5070190000 
247.80 	 224.9718000 	 2.302525 	 -1.0216300000 	 -2.5068920000 
248.00 	 224.9670000 	 2.302550 	 -1.0222470000 	 -2.5068890000 
248.20 	 224.9638000 	 2.302575 	 -1.0216300000 	 -2.5070100000 
248.40 	 224.9638000 	 2.302600 	 -1.0220530000 	 -2.5067390000 
248.60 	 224.9638000 	 2.302650 	 -1.0216810000 	 -2.5072960000 
248.80 	 224.9591000 	 2.302675 	 -1.0217220000 	 -2.5065040000 
249.00 	 224.9622000 	 2.302700 	 -1.0220020000 	 -2.5075910000 
249.20 	 224.9638000 	 2.302750 	 -1.0211940000 	 -2.5060300000 
249.40 	 224.9591000 	 2.302775 	 -1.0222370000 	 -2.5077150000 
249.60 	 224.9622000 	 2.302800 	 -1.0210510000 	 -2.5059480000 
249.80 	 224.9638000 	 2.302850 	 -1.0224720000 	 -2.5080140000 
250.00 	 224.9638000 	 2.302875 	 -1.0209210000 	 -2.5059320000 
250.20 	 224.9670000 	 2.302900 	 -1.0228250000 	 -2.5080940000 
250.40 	 224.9718000 	 2.302925 	 -1.0205400000 	 -2.5054710000 
250.60 	 224.9781000 	 2.302950 	 -1.0228440000 	 -2.5082050000 
250.80 	 224.9797000 	 2.302975 	 -1.0201930000 	 -2.5054840000 
251.00 	 224.9813000 	 2.303000 	 -1.0230860000 	 -2.5084400000 
251.20 	 224.9829000 	 2.303000 	 -1.0213220000 	 -2.5055060000 
251.40 	 224.9829000 	 2.303025 	 -1.0241700000 	 -2.5085100000 
251.60 	 224.9829000 	 2.303050 	 -1.0211210000 	 -2.5053340000 
251.80 	 224.9877000 	 2.303025 	 -1.0242650000 	 -2.5085540000 
252.00 	 224.9877000 	 2.303025 	 -1.0204570000 	 -2.5053910000 
252.20 	 224.9845000 	 2.303050 	 -1.0246470000 	 -2.5088310000 
252.40 	 224.9829000 	 2.303075 	 -1.0213120000 	 -2.5053910000 
252.60 	 224.9797000 	 2.303100 	 -1.0245000000 	 -2.5088210000 
252.80 	 224.9749000 	 2.303100 	 -1.0213660000 	 -2.5055470000 
253.00 	 224.9718000 	 2.303100 	 -1.0246600000 	 -2.5087990000 
253.20 	 224.9718000 	 2.303125 	 -1.0212140000 	 -2.5055630000 
253.40 	 224.9749000 	 2.303150 	 -1.0247330000 	 -2.5087710000 
253.60 	 224.9749000 	 2.303175 	 -1.0211090000 	 -2.5054680000 
253.80 	 224.9797000 	 2.303200 	 -1.0248530000 	 -2.5089170000 
254.00 	 224.9797000 	 2.303200 	 -1.0212640000 	 -2.5053060000 
254.20 	 224.9797000 	 2.303225 	 -1.0250220000 	 -2.5089420000 
254.40 	 224.9797000 	 2.303250 	 -1.0211530000 	 -2.5052930000 
254.60 	 224.9797000 	 2.303275 	 -1.0249420000 	 -2.5088600000 
254.80 	 224.9765000 	 2.303300 	 -1.0211280000 	 -2.5051940000 
255.00 	 224.9797000 	 2.303300 	 -1.0249390000 	 -2.5089200000 
255.20 	 224.9797000 	 2.303325 	 -1.0210580000 	 -2.5054200000 
255.40 	 224.9829000 	 2.303350 	 -1.0251080000 	 -2.5090470000 
255.60 	 224.9797000 	 2.303375 	 -1.0210580000 	 -2.5053760000 
255.80 	 224.9813000 	 2.303400 	 -1.0250850000 	 -2.5089200000 
256.00 	 224.9797000 	 2.303400 	 -1.0213250000 	 -2.5055500000 
256.20 	 224.9797000 	 2.303400 	 -1.0252890000 	 -2.5090250000 
256.40 	 224.9797000 	 2.303450 	 -1.0211600000 	 -2.5055030000 
256.60 	 224.9829000 	 2.303450 	 -1.0253720000 	 -2.5088880000 
256.80 	 224.9877000 	 2.303500 	 -1.0214390000 	 -2.5055790000 
257.00 	 224.9877000 	 2.303475 	 -1.0253720000 	 -2.5089810000 
257.20 	 224.9908000 	 2.303475 	 -1.0213570000 	 -2.5056740000 
257.40 	 224.9908000 	 2.303475 	 -1.0255110000 	 -2.5091930000 
257.60 	 224.9877000 	 2.303475 	 -1.0213790000 	 -2.5056080000 
257.80 	 224.9829000 	 2.303500 	 -1.0254130000 	 -2.5090530000 
258.00 	 224.9829000 	 2.303500 	 -1.0216110000 	 -2.5054840000 
258.20 	 224.9797000 	 2.303550 	 -1.0253210000 	 -2.5090630000 
258.40 	 224.9797000 	 2.303550 	 -1.0216650000 	 -2.5056650000 
258.60 	 224.9749000 	 2.303550 	 -1.0257090000 	 -2.5091080000 
258.80 	 224.9797000 	 2.303575 	 -1.0216200000 	 -2.5057950000 
259.00 	 224.9749000 	 2.303600 	 -1.0254700000 	 -2.5091390000 
259.20 	 224.9749000 	 2.303625 	 -1.0217540000 	 -2.5057670000 
259.40 	 224.9718000 	 2.303650 	 -1.0256260000 	 -2.5090760000 
259.60 	 224.9718000 	 2.303650 	 -1.0216650000 	 -2.5058460000 
259.80 	 224.9718000 	 2.303675 	 -1.0256070000 	 -2.5091900000 
260.00 	 224.9670000 	 2.303700 	 -1.0215380000 	 -2.5057700000 
260.20 	 224.9670000 	 2.303725 	 -1.0255970000 	 -2.5091710000 
260.40 	 224.9670000 	 2.303750 	 -1.0217480000 	 -2.5057670000 
260.60 	 224.9670000 	 2.303800 	 -1.0256260000 	 -2.5090820000 
260.80 	 224.9670000 	 2.303825 	 -1.0217600000 	 -2.5058490000 
261.00 	 224.9638000 	 2.303850 	 -1.0256390000 	 -2.5090120000 
261.20 	 224.9638000 	 2.303875 	 -1.0217920000 	 -2.5060240000 
261.40 	 224.9606000 	 2.303900 	 -1.0254610000 	 -2.5089420000 
261.60 	 224.9638000 	 2.303950 	 -1.0218460000 	 -2.5060810000 
261.80 	 224.9638000 	 2.303975 	 -1.0255340000 	 -2.5090190000 
262.00 	 224.9654000 	 2.304000 	 -1.0217920000 	 -2.5058870000 
262.20 	 224.9702000 	 2.304050 	 -1.0254000000 	 -2.5089230000 
262.40 	 224.9749000 	 2.304075 	 -1.0217540000 	 -2.5060340000 
262.60 	 224.9829000 	 2.304100 	 -1.0253180000 	 -2.5086880000 
262.80 	 224.9877000 	 2.304100 	 -1.0221990000 	 -2.5061700000 
263.00 	 224.9924000 	 2.304100 	 -1.0255150000 	 -2.5087960000 
263.20 	 224.9988000 	 2.304150 	 -1.0222050000 	 -2.5063610000 
263.40 	 225.0036000 	 2.304150 	 -1.0253430000 	 -2.5086050000 
263.60 	 225.0036000 	 2.304125 	 -1.0225360000 	 -2.5065520000 
263.80 	 225.0067000 	 2.304125 	 -1.0251710000 	 -2.5085000000 
264.00 	 225.0067000 	 2.304125 	 -1.0227200000 	 -2.5069330000 
264.20 	 225.0067000 	 2.304125 	 -1.0248440000 	 -2.5081220000 
264.40 	 225.0036000 	 2.304125 	 -1.0229910000 	 -2.5071590000 
264.60 	 225.0052000 	 2.304125 	 -1.0245930000 	 -2.5078300000 
264.80 	 225.0036000 	 2.304125 	 -1.0232730000 	 -2.5074290000 
265.00 	 225.0036000 	 2.304125 	 -1.0245900000 	 -2.5078390000 
265.20 	 225.0036000 	 2.304125 	 -1.0231340000 	 -2.5073530000 
265.40 	 225.0004000 	 2.304125 	 -1.0241700000 	 -2.5076290000 
265.60 	 224.9956000 	 2.304125 	 -1.0236360000 	 -2.5075560000 
265.80 	 224.9908000 	 2.304125 	 -1.0243260000 	 -2.5076070000 
266.00 	 224.9877000 	 2.304125 	 -1.0239730000 	 -2.5078900000 
266.20 	 224.9829000 	 2.304125 	 -1.0239510000 	 -2.5073780000 
266.40 	 224.9797000 	 2.304125 	 -1.0238170000 	 -2.5078490000 
266.60 	 224.9749000 	 2.304150 	 -1.0238300000 	 -2.5072100000 
266.80 	 224.9749000 	 2.304150 	 -1.0241030000 	 -2.5081670000 
267.00 	 224.9734000 	 2.304175 	 -1.0240170000 	 -2.5072570000 
267.20 	 224.9718000 	 2.304200 	 -1.0239280000 	 -2.5080080000 
267.40 	 224.9718000 	 2.304225 	 -1.0237850000 	 -2.5070950000 
267.60 	 224.9718000 	 2.304250 	 -1.0242650000 	 -2.5081320000 
267.80 	 224.9718000 	 2.304250 	 -1.0237630000 	 -2.5070100000 
268.00 	 224.9749000 	 2.304275 	 -1.0243540000 	 -2.5082490000 
268.20 	 224.9718000 	 2.304300 	 -1.0235310000 	 -2.5068440000 
268.40 	 224.9718000 	 2.304325 	 -1.0246020000 	 -2.5084110000 
268.60 	 224.9638000 	 2.304350 	 -1.0231490000 	 -2.5067330000 
268.80 	 224.9622000 	 2.304350 	 -1.0247900000 	 -2.5089040000 
269.00 	 224.9591000 	 2.304425 	 -1.0233150000 	 -2.5068350000 
269.20 	 224.9559000 	 2.304450 	 -1.0247900000 	 -2.5088090000 
269.40 	 224.9559000 	 2.304500 	 -1.0230260000 	 -2.5065450000 
269.60 	 224.9575000 	 2.304525 	 -1.0247610000 	 -2.5087170000 
269.80 	 224.9575000 	 2.304575 	 -1.0228350000 	 -2.5064060000 
270.00 	 224.9591000 	 2.304600 	 -1.0249010000 	 -2.5088120000 
270.20 	 224.9606000 	 2.304650 	 -1.0228760000 	 -2.5062910000 
270.40 	 224.9638000 	 2.304675 	 -1.0253050000 	 -2.5089170000 
270.60 	 224.9670000 	 2.304725 	 -1.0226820000 	 -2.5062630000 
270.80 	 224.9718000 	 2.304750 	 -1.0254350000 	 -2.5092350000 
271.00 	 224.9813000 	 2.304775 	 -1.0225170000 	 -2.5060460000 
271.20 	 224.9893000 	 2.304800 	 -1.0257310000 	 -2.5095110000 
271.40 	 224.9956000 	 2.304775 	 -1.0228350000 	 -2.5064560000 
271.60 	 225.0036000 	 2.304775 	 -1.0261660000 	 -2.5098510000 
271.80 	 225.0115000 	 2.304775 	 -1.0226220000 	 -2.5064020000 
272.00 	 225.0147000 	 2.304775 	 -1.0263280000 	 -2.5099020000 
272.20 	 225.0147000 	 2.304775 	 -1.0226120000 	 -2.5063740000 
272.40 	 225.0147000 	 2.304775 	 -1.0263350000 	 -2.5098900000 
272.60 	 225.0147000 	 2.304775 	 -1.0223640000 	 -2.5063450000 
272.80 	 225.0115000 	 2.304775 	 -1.0263410000 	 -2.5099280000 
273.00 	 225.0067000 	 2.304775 	 -1.0224180000 	 -2.5062750000 
273.20 	 225.0067000 	 2.304775 	 -1.0264050000 	 -2.5098550000 
273.40 	 225.0115000 	 2.304775 	 -1.0225200000 	 -2.5063740000 
273.60 	 225.0067000 	 2.304775 	 -1.0265290000 	 -2.5099310000 
273.80 	 225.0099000 	 2.304775 	 -1.0226030000 	 -2.5064210000 
274.00 	 225.0067000 	 2.304775 	 -1.0264080000 	 -2.5096990000 
274.20 	 225.0067000 	 2.304775 	 -1.0226250000 	 -2.5064470000 
274.40 	 225.0036000 	 2.304775 	 -1.0262970000 	 -2.5096580000 
274.60 	 224.9972000 	 2.304775 	 -1.0225420000 	 -2.5067070000 
274.80 	 224.9940000 	 2.304775 	 -1.0261340000 	 -2.5093840000 
275.00 	 224.9877000 	 2.304775 	 -1.0226090000 	 -2.5067870000 
275.20 	 224.9829000 	 2.304775 	 -1.0262040000 	 -2.5095050000 
275.40 	 224.9797000 	 2.304775 	 -1.0227490000 	 -2.5068440000 
275.60 	 224.9765000 	 2.304775 	 -1.0261880000 	 -2.5093560000 
275.80 	 224.9718000 	 2.304775 	 -1.0228250000 	 -2.5069430000 
276.00 	 224.9670000 	 2.304775 	 -1.0259570000 	 -2.5093170000 
276.20 	 224.9638000 	 2.304800 	 -1.0227550000 	 -2.5069840000 
276.40 	 224.9638000 	 2.304850 	 -1.0259980000 	 -2.5095750000 
276.60 	 224.9591000 	 2.304875 	 -1.0227550000 	 -2.5071490000 
276.80 	 224.9527000 	 2.304925 	 -1.0259280000 	 -2.5095270000 
277.00 	 224.9479000 	 2.304950 	 -1.0227490000 	 -2.5070760000 
277.20 	 224.9432000 	 2.305000 	 -1.0256930000 	 -2.5091900000 
277.40 	 224.9368000 	 2.305050 	 -1.0229460000 	 -2.5072960000 
277.60 	 224.9320000 	 2.305100 	 -1.0257720000 	 -2.5092860000 
277.80 	 224.9368000 	 2.305175 	 -1.0228950000 	 -2.5071370000 
278.00 	 224.9368000 	 2.305225 	 -1.0257780000 	 -2.5092700000 
278.20 	 224.9368000 	 2.305275 	 -1.0230130000 	 -2.5074390000 
278.40 	 224.9447000 	 2.305325 	 -1.0256740000 	 -2.5092980000 
278.60 	 224.9527000 	 2.305375 	 -1.0231240000 	 -2.5076130000 
278.80 	 224.9638000 	 2.305425 	 -1.0255150000 	 -2.5090090000 
279.00 	 224.9749000 	 2.305450 	 -1.0232480000 	 -2.5074070000 
279.20 	 224.9893000 	 2.305450 	 -1.0254160000 	 -2.5088410000 
279.40 	 225.0020000 	 2.305450 	 -1.0235090000 	 -2.5077340000 
279.60 	 225.0115000 	 2.305450 	 -1.0251590000 	 -2.5086750000 
279.80 	 225.0179000 	 2.305450 	 -1.0236170000 	 -2.5077630000 
280.00 	 225.0179000 	 2.305450 	 -1.0252830000 	 -2.5085960000 
280.20 	 225.0179000 	 2.305475 	 -1.0237690000 	 -2.5078650000 
280.40 	 225.0147000 	 2.305450 	 -1.0230760000 	 -2.5092600000 
280.60 	 225.0147000 	 2.305450 	 -1.0215470000 	 -2.5087710000 
280.80 	 225.0147000 	 2.305450 	 -1.0230060000 	 -2.5092000000 
281.00 	 225.0147000 	 2.305450 	 -1.0215820000 	 -2.5086560000 
281.20 	 225.0179000 	 2.305450 	 -1.0232700000 	 -2.5094190000 
281.40 	 225.0226000 	 2.305450 	 -1.0217540000 	 -2.5088250000 
281.60 	 225.0226000 	 2.305450 	 -1.0229430000 	 -2.5092890000 
281.80 	 225.0179000 	 2.305450 	 -1.0218460000 	 -2.5089840000 
282.00 	 225.0115000 	 2.305450 	 -1.0227390000 	 -2.5089490000 
282.20 	 225.0052000 	 2.305450 	 -1.0220300000 	 -2.5093810000 
282.40 	 224.9956000 	 2.305400 	 -1.0224880000 	 -2.5088880000 
282.60 	 224.9877000 	 2.305400 	 -1.0220460000 	 -2.5094670000 
282.80 	 224.9797000 	 2.305400 	 -1.0222820000 	 -2.5087420000 
283.00 	 224.9749000 	 2.305400 	 -1.0222850000 	 -2.5094700000 
283.20 	 224.9670000 	 2.305400 	 -1.0221230000 	 -2.5086910000 
283.40 	 224.9606000 	 2.305400 	 -1.0222310000 	 -2.5095810000 
283.60 	 224.9559000 	 2.305400 	 -1.0220430000 	 -2.5084910000 
283.80 	 224.9559000 	 2.305450 	 -1.0240270000 	 -2.5097970000 
284.00 	 224.9559000 	 2.305500 	 -1.0230540000 	 -2.5082080000 
284.20 	 224.9559000 	 2.305550 	 -1.0241250000 	 -2.5099500000 
284.40 	 224.9591000 	 2.305600 	 -1.0226980000 	 -2.5080710000 
284.60 	 224.9591000 	 2.305625 	 -1.0244620000 	 -2.5101090000 
284.80 	 224.9638000 	 2.305650 	 -1.0224410000 	 -2.5079090000 
285.00 	 224.9622000 	 2.305700 	 -1.0243320000 	 -2.5103410000 
285.20 	 224.9575000 	 2.305725 	 -1.0219380000 	 -2.5076770000 
285.40 	 224.9543000 	 2.305775 	 -1.0246210000 	 -2.5106330000 
285.60 	 224.9527000 	 2.305800 	 -1.0216110000 	 -2.5076070000 
285.80 	 224.9511000 	 2.305850 	 -1.0225770000 	 -2.5106240000 
286.00 	 224.9559000 	 2.305900 	 -1.0182540000 	 -2.5075020000 
286.20 	 224.9559000 	 2.305925 	 -1.0212580000 	 -2.5107610000 
286.40 	 224.9670000 	 2.305975 	 -1.0179230000 	 -2.5074640000 
286.60 	 224.9686000 	 2.306000 	 -1.0195060000 	 -2.5107830000 
286.80 	 224.9749000 	 2.306025 	 -1.0163470000 	 -2.5072930000 
287.00 	 224.9813000 	 2.306050 	 -1.0196720000 	 -2.5107540000 
287.20 	 224.9893000 	 2.306075 	 -1.0177550000 	 -2.5073500000 
287.40 	 224.9972000 	 2.306050 	 -1.0273080000 	 -2.5105950000 
287.60 	 225.0067000 	 2.306050 	 -1.0234580000 	 -2.5071720000 
287.80 	 225.0147000 	 2.306050 	 -1.0272220000 	 -2.5105600000 
288.00 	 225.0210000 	 2.306050 	 -1.0234800000 	 -2.5072130000 
288.20 	 225.0258000 	 2.306050 	 -1.0271930000 	 -2.5106210000 
288.40 	 225.0226000 	 2.306050 	 -1.0234040000 	 -2.5070510000 
288.60 	 225.0163000 	 2.306050 	 -1.0273360000 	 -2.5106240000 
288.80 	 225.0099000 	 2.306050 	 -1.0234360000 	 -2.5069970000 
289.00 	 225.0036000 	 2.306050 	 -1.0275550000 	 -2.5107290000 
289.20 	 224.9956000 	 2.306050 	 -1.0233590000 	 -2.5070980000 
289.40 	 224.9908000 	 2.306050 	 -1.0274090000 	 -2.5106880000 
289.60 	 224.9877000 	 2.306050 	 -1.0233530000 	 -2.5069620000 
289.80 	 224.9829000 	 2.306050 	 -1.0272410000 	 -2.5106650000 
290.00 	 224.9861000 	 2.306050 	 -1.0233310000 	 -2.5070570000 
290.20 	 224.9829000 	 2.306050 	 -1.0273740000 	 -2.5106460000 
290.40 	 224.9829000 	 2.306050 	 -1.0233430000 	 -2.5072260000 
290.60 	 224.9797000 	 2.306050 	 -1.0272410000 	 -2.5105760000 
290.80 	 224.9749000 	 2.306050 	 -1.0234960000 	 -2.5072260000 
291.00 	 224.9718000 	 2.306075 	 -1.0273170000 	 -2.5105090000 
291.20 	 224.9670000 	 2.306075 	 -1.0232320000 	 -2.5072480000 
291.40 	 224.9638000 	 2.306125 	 -1.0269070000 	 -2.5104010000 
291.60 	 224.9591000 	 2.306150 	 -1.0232390000 	 -2.5073050000 
291.80 	 224.9543000 	 2.306175 	 -1.0271520000 	 -2.5103980000 
292.00 	 224.9479000 	 2.306225 	 -1.0234040000 	 -2.5073210000 
292.20 	 224.9447000 	 2.306275 	 -1.0269260000 	 -2.5103220000 
292.40 	 224.9368000 	 2.306325 	 -1.0231970000 	 -2.5075910000 
292.60 	 224.9368000 	 2.306375 	 -1.0268940000 	 -2.5104240000 
292.80 	 224.9320000 	 2.306450 	 -1.0233720000 	 -2.5074360000 
293.00 	 224.9368000 	 2.306500 	 -1.0267860000 	 -2.5102520000 
293.20 	 224.9384000 	 2.306525 	 -1.0233270000 	 -2.5075400000 
293.40 	 224.9447000 	 2.306600 	 -1.0266110000 	 -2.5101280000 
293.60 	 224.9511000 	 2.306625 	 -1.0233180000 	 -2.5077470000 
293.80 	 224.9575000 	 2.306675 	 -1.0263600000 	 -2.5100930000 
294.00 	 224.9638000 	 2.306725 	 -1.0234420000 	 -2.5076990000 
294.20 	 224.9686000 	 2.306750 	 -1.0265320000 	 -2.5098830000 
294.40 	 224.9749000 	 2.306775 	 -1.0239120000 	 -2.5078330000 
294.60 	 224.9877000 	 2.306775 	 -1.0265860000 	 -2.5098610000 
294.80 	 224.9956000 	 2.306800 	 -1.0240900000 	 -2.5083700000 
295.00 	 225.0036000 	 2.306825 	 -1.0263540000 	 -2.5096990000 
295.20 	 225.0115000 	 2.306850 	 -1.0245900000 	 -2.5080460000 
295.40 	 225.0147000 	 2.306825 	 -1.0274570000 	 -2.5100710000 
295.60 	 225.0163000 	 2.306825 	 -1.0250310000 	 -2.5086210000 
295.80 	 225.0179000 	 2.306825 	 -1.0273900000 	 -2.5100770000 
296.00 	 225.0163000 	 2.306825 	 -1.0251300000 	 -2.5086660000 
296.20 	 225.0147000 	 2.306825 	 -1.0274250000 	 -2.5100070000 
296.40 	 225.0115000 	 2.306825 	 -1.0253870000 	 -2.5088340000 
296.60 	 225.0067000 	 2.306825 	 -1.0270150000 	 -2.5097750000 
296.80 	 225.0036000 	 2.306825 	 -1.0256230000 	 -2.5091040000 
297.00 	 224.9988000 	 2.306825 	 -1.0268970000 	 -2.5094380000 
297.20 	 224.9956000 	 2.306825 	 -1.0258710000 	 -2.5092120000 
297.40 	 224.9924000 	 2.306825 	 -1.0266690000 	 -2.5096040000 
297.60 	 224.9908000 	 2.306825 	 -1.0258040000 	 -2.5093270000 
297.80 	 224.9877000 	 2.306825 	 -1.0261760000 	 -2.5090570000 
298.00 	 224.9829000 	 2.306825 	 -1.0261540000 	 -2.5097750000 
298.20 	 224.9829000 	 2.306825 	 -1.0262620000 	 -2.5091460000 
298.40 	 224.9877000 	 2.306825 	 -1.0261280000 	 -2.5095110000 
298.60 	 224.9829000 	 2.306825 	 -1.0262490000 	 -2.5091770000 
298.80 	 224.9877000 	 2.306825 	 -1.0259310000 	 -2.5095490000 
299.00 	 224.9829000 	 2.306825 	 -1.0261690000 	 -2.5091080000 
299.20 	 224.9829000 	 2.306825 	 -1.0260010000 	 -2.5097080000 
299.40 	 224.9797000 	 2.306825 	 -1.0258930000 	 -2.5089070000 
299.60 	 224.9749000 	 2.306825 	 -1.0262040000 	 -2.5097340000 
299.80 	 224.9749000 	 2.306850 	 -1.0260260000 	 -2.5087710000 
300.00 	 224.9686000 	 2.306875 	 -1.0267960000 	 -2.5103310000 
300.20 	 224.9638000 	 2.306900 	 -1.0251680000 	 -2.5084460000 
300.40 	 224.9638000 	 2.306925 	 -1.0264300000 	 -2.5103600000 
300.60 	 224.9559000 	 2.306950 	 -1.0248310000 	 -2.5086050000 
300.80 	 224.9559000 	 2.307000 	 -1.0265570000 	 -2.5103730000 
301.00 	 224.9511000 	 2.307050 	 -1.0247200000 	 -2.5082940000 
301.20 	 224.9511000 	 2.307075 	 -1.0265670000 	 -2.5108530000 
301.40 	 224.9511000 	 2.307125 	 -1.0244560000 	 -2.5082560000 
301.60 	 224.9479000 	 2.307175 	 -1.0267830000 	 -2.5108500000 
301.80 	 224.9495000 	 2.307200 	 -1.0240170000 	 -2.5081670000 
302.00 	 224.9479000 	 2.307275 	 -1.0266370000 	 -2.5108690000 
302.20 	 224.9511000 	 2.307300 	 -1.0239090000 	 -2.5080840000 
302.40 	 224.9559000 	 2.307350 	 -1.0266780000 	 -2.5109070000 
302.60 	 224.9591000 	 2.307375 	 -1.0240650000 	 -2.5079790000 
302.80 	 224.9654000 	 2.307425 	 -1.0270470000 	 -2.5109990000 
303.00 	 224.9718000 	 2.307450 	 -1.0239440000 	 -2.5078930000 
303.20 	 224.9765000 	 2.307475 	 -1.0270400000 	 -2.5109040000 
303.40 	 224.9845000 	 2.307500 	 -1.0245160000 	 -2.5078710000 
303.60 	 224.9924000 	 2.307500 	 -1.0277210000 	 -2.5109160000 
303.80 	 225.0036000 	 2.307550 	 -1.0244590000 	 -2.5078610000 
304.00 	 225.0115000 	 2.307550 	 -1.0260870000 	 -2.5111990000 
304.20 	 225.0163000 	 2.307525 	 -1.0252320000 	 -2.5082870000 
304.40 	 225.0226000 	 2.307525 	 -1.0287220000 	 -2.5116730000 
304.60 	 225.0226000 	 2.307525 	 -1.0251940000 	 -2.5081190000 
304.80 	 225.0258000 	 2.307525 	 -1.0290080000 	 -2.5115710000 
305.00 	 225.0258000 	 2.307525 	 -1.0250310000 	 -2.5080620000 
305.20 	 225.0226000 	 2.307525 	 -1.0287600000 	 -2.5115970000 
305.40 	 225.0195000 	 2.307500 	 -1.0251550000 	 -2.5082050000 
305.60 	 225.0147000 	 2.307475 	 -1.0287570000 	 -2.5114660000 
305.80 	 225.0115000 	 2.307475 	 -1.0251490000 	 -2.5081220000 
306.00 	 225.0067000 	 2.307475 	 -1.0287350000 	 -2.5115170000 
306.20 	 225.0052000 	 2.307475 	 -1.0251590000 	 -2.5080810000 
306.40 	 225.0052000 	 2.307475 	 -1.0287130000 	 -2.5115870000 
306.60 	 225.0036000 	 2.307475 	 -1.0251170000 	 -2.5080590000 
306.80 	 225.0004000 	 2.307475 	 -1.0287630000 	 -2.5115680000 
307.00 	 224.9988000 	 2.307475 	 -1.0248220000 	 -2.5081470000 
307.20 	 224.9956000 	 2.307475 	 -1.0288020000 	 -2.5116670000 
307.40 	 224.9908000 	 2.307475 	 -1.0249200000 	 -2.5081600000 
307.60 	 224.9877000 	 2.307475 	 -1.0288560000 	 -2.5116090000 
307.80 	 224.9829000 	 2.307475 	 -1.0249230000 	 -2.5081790000 
308.00 	 224.9797000 	 2.307475 	 -1.0290020000 	 -2.5116830000 
308.20 	 224.9797000 	 2.307475 	 -1.0248250000 	 -2.5079890000 
308.40 	 224.9797000 	 2.307475 	 -1.0288520000 	 -2.5115140000 
308.60 	 224.9797000 	 2.307475 	 -1.0248310000 	 -2.5080200000 
308.80 	 224.9749000 	 2.307475 	 -1.0288430000 	 -2.5116670000 
309.00 	 224.9749000 	 2.307475 	 -1.0249650000 	 -2.5081090000 
309.20 	 224.9718000 	 2.307475 	 -1.0287160000 	 -2.5115430000 
309.40 	 224.9670000 	 2.307525 	 -1.0248370000 	 -2.5080330000 
309.60 	 224.9638000 	 2.307550 	 -1.0289000000 	 -2.5116600000 
309.80 	 224.9591000 	 2.307575 	 -1.0249710000 	 -2.5080200000 
310.00 	 224.9559000 	 2.307625 	 -1.0288560000 	 -2.5115940000 
310.20 	 224.9495000 	 2.307650 	 -1.0249110000 	 -2.5081280000 
310.40 	 224.9479000 	 2.307700 	 -1.0288650000 	 -2.5116000000 
310.60 	 224.9447000 	 2.307750 	 -1.0249040000 	 -2.5081470000 
310.80 	 224.9447000 	 2.307800 	 -1.0288110000 	 -2.5115360000 
311.00 	 224.9447000 	 2.307850 	 -1.0249610000 	 -2.5081890000 
311.20 	 224.9447000 	 2.307900 	 -1.0286870000 	 -2.5114250000 
311.40 	 224.9511000 	 2.307975 	 -1.0248500000 	 -2.5081890000 
311.60 	 224.9559000 	 2.308000 	 -1.0286590000 	 -2.5115230000 
311.80 	 224.9638000 	 2.308050 	 -1.0247830000 	 -2.5083290000 
312.00 	 224.9718000 	 2.308075 	 -1.0283850000 	 -2.5115620000 
312.20 	 224.9829000 	 2.308075 	 -1.0247070000 	 -2.5084240000 
312.40 	 224.9877000 	 2.308100 	 -1.0283950000 	 -2.5112720000 
312.60 	 224.9924000 	 2.308150 	 -1.0249110000 	 -2.5085800000 
312.80 	 224.9956000 	 2.308150 	 -1.0290020000 	 -2.5112920000 
313.00 	 225.0036000 	 2.308125 	 -1.0260490000 	 -2.5089140000 
313.20 	 225.0036000 	 2.308125 	 -1.0291890000 	 -2.5113900000 
313.40 	 225.0036000 	 2.308125 	 -1.0261280000 	 -2.5088060000 
313.60 	 225.0052000 	 2.308125 	 -1.0291610000 	 -2.5113070000 
313.80 	 225.0036000 	 2.308125 	 -1.0260490000 	 -2.5089450000 
314.00 	 225.0036000 	 2.308125 	 -1.0291160000 	 -2.5110750000 
314.20 	 224.9988000 	 2.308125 	 -1.0263860000 	 -2.5092220000 
314.40 	 224.9988000 	 2.308125 	 -1.0289450000 	 -2.5112180000 
314.60 	 224.9988000 	 2.308125 	 -1.0260520000 	 -2.5090280000 
314.80 	 224.9988000 	 2.308125 	 -1.0289540000 	 -2.5110240000 
315.00 	 224.9988000 	 2.308125 	 -1.0263730000 	 -2.5090980000 
315.20 	 224.9988000 	 2.308125 	 -1.0289960000 	 -2.5108970000 
315.40 	 224.9956000 	 2.308125 	 -1.0265760000 	 -2.5093110000 
315.60 	 224.9940000 	 2.308125 	 -1.0286080000 	 -2.5105980000 
315.80 	 224.9877000 	 2.308125 	 -1.0267730000 	 -2.5097780000 
316.00 	 224.9829000 	 2.308125 	 -1.0285220000 	 -2.5104680000 
316.20 	 224.9829000 	 2.308125 	 -1.0268690000 	 -2.5096070000 
316.40 	 224.9797000 	 2.308125 	 -1.0283600000 	 -2.5104270000 
316.60 	 224.9734000 	 2.308150 	 -1.0272790000 	 -2.5099530000 
316.80 	 224.9718000 	 2.308175 	 -1.0284870000 	 -2.5104650000 
317.00 	 224.9670000 	 2.308200 	 -1.0274380000 	 -2.5100900000 
317.20 	 224.9638000 	 2.308225 	 -1.0283570000 	 -2.5101470000 
317.40 	 224.9591000 	 2.308275 	 -1.0277240000 	 -2.5102740000 
317.60 	 224.9559000 	 2.308300 	 -1.0279460000 	 -2.5098900000 
317.80 	 224.9511000 	 2.308350 	 -1.0279460000 	 -2.5105320000 
318.00 	 224.9479000 	 2.308375 	 -1.0274030000 	 -2.5094440000 
318.20 	 224.9447000 	 2.308425 	 -1.0284810000 	 -2.5109040000 
318.40 	 224.9447000 	 2.308475 	 -1.0271680000 	 -2.5092890000 
318.60 	 224.9400000 	 2.308525 	 -1.0287160000 	 -2.5111640000 
318.80 	 224.9400000 	 2.308575 	 -1.0269830000 	 -2.5091580000 
319.00 	 224.9447000 	 2.308625 	 -1.0286810000 	 -2.5111420000 
319.20 	 224.9447000 	 2.308675 	 -1.0266840000 	 -2.5089490000 
319.40 	 224.9479000 	 2.308725 	 -1.0291830000 	 -2.5115330000 
319.60 	 224.9511000 	 2.308775 	 -1.0264170000 	 -2.5086880000 
319.80 	 224.9559000 	 2.308825 	 -1.0292940000 	 -2.5116350000 
320.00 	 224.9638000 	 2.308875 	 -1.0265320000 	 -2.5086020000 
320.20 	 224.9702000 	 2.308875 	 -1.0294280000 	 -2.5117240000 
320.40 	 224.9797000 	 2.308925 	 -1.0263820000 	 -2.5085160000 
320.60 	 224.9877000 	 2.308950 	 -1.0297780000 	 -2.5118420000 
320.80 	 224.9956000 	 2.308925 	 -1.0266560000 	 -2.5086720000 
321.00 	 224.9988000 	 2.308925 	 -1.0304640000 	 -2.5121620000 
321.20 	 225.0036000 	 2.308925 	 -1.0266210000 	 -2.5085260000 
321.40 	 225.0052000 	 2.308925 	 -1.0306420000 	 -2.5121370000 
321.60 	 225.0067000 	 2.308925 	 -1.0266590000 	 -2.5086400000 
321.80 	 225.0020000 	 2.308925 	 -1.0304420000 	 -2.5120860000 
322.00 	 224.9956000 	 2.308925 	 -1.0265640000 	 -2.5084240000 
322.20 	 224.9908000 	 2.308925 	 -1.0305600000 	 -2.5121120000 
322.40 	 224.9877000 	 2.308925 	 -1.0267160000 	 -2.5087130000 
322.60 	 224.9829000 	 2.308950 	 -1.0307250000 	 -2.5120420000 
322.80 	 224.9797000 	 2.308975 	 -1.0269040000 	 -2.5088600000 
323.00 	 224.9765000 	 2.309000 	 -1.0305880000 	 -2.5118480000 
323.20 	 224.9734000 	 2.309000 	 -1.0270500000 	 -2.5091710000 
323.40 	 224.9670000 	 2.309025 	 -1.0306200000 	 -2.5118670000 
323.60 	 224.9638000 	 2.309050 	 -1.0270370000 	 -2.5091620000 
323.80 	 224.9591000 	 2.309100 	 -1.0304700000 	 -2.5118160000 
324.00 	 224.9559000 	 2.309125 	 -1.0269800000 	 -2.5092030000 
324.20 	 224.9479000 	 2.309175 	 -1.0303590000 	 -2.5117180000 
324.40 	 224.9447000 	 2.309200 	 -1.0271610000 	 -2.5093720000 
324.60 	 224.9416000 	 2.309275 	 -1.0303430000 	 -2.5115810000 
324.80 	 224.9400000 	 2.309300 	 -1.0274160000 	 -2.5093170000 
325.00 	 224.9400000 	 2.309375 	 -1.0301430000 	 -2.5116410000 
325.20 	 224.9400000 	 2.309400 	 -1.0273460000 	 -2.5093650000 
325.40 	 224.9447000 	 2.309475 	 -1.0303020000 	 -2.5116890000 
325.60 	 224.9463000 	 2.309500 	 -1.0270280000 	 -2.5093680000 
325.80 	 224.9495000 	 2.309575 	 -1.0301690000 	 -2.5116950000 
326.00 	 224.9543000 	 2.309600 	 -1.0270720000 	 -2.5093810000 
326.20 	 224.9591000 	 2.309650 	 -1.0299810000 	 -2.5114000000 
326.40 	 224.9670000 	 2.309675 	 -1.0273810000 	 -2.5096960000 
326.60 	 224.9749000 	 2.309725 	 -1.0294660000 	 -2.5111740000 
326.80 	 224.9829000 	 2.309750 	 -1.0274570000 	 -2.5101090000 
327.00 	 224.9908000 	 2.309725 	 -1.0301180000 	 -2.5109040000 
327.20 	 224.9988000 	 2.309725 	 -1.0291890000 	 -2.5111320000 
327.40 	 225.0036000 	 2.309725 	 -1.0299620000 	 -2.5111390000 
327.60 	 225.0067000 	 2.309725 	 -1.0297170000 	 -2.5116190000 
327.80 	 225.0115000 	 2.309725 	 -1.0296250000 	 -2.5108460000 
328.00 	 225.0115000 	 2.309725 	 -1.0298480000 	 -2.5116570000 
328.20 	 225.0115000 	 2.309725 	 -1.0296600000 	 -2.5108690000 
328.40 	 225.0067000 	 2.309725 	 -1.0298630000 	 -2.5116730000 
328.60 	 225.0067000 	 2.309725 	 -1.0294410000 	 -2.5105030000 
328.80 	 225.0036000 	 2.309725 	 -1.0300410000 	 -2.5119460000 
329.00 	 224.9988000 	 2.309725 	 -1.0290370000 	 -2.5105350000 
329.20 	 224.9972000 	 2.309725 	 -1.0300890000 	 -2.5119660000 
329.40 	 224.9972000 	 2.309725 	 -1.0289760000 	 -2.5102490000 
329.60 	 224.9956000 	 2.309725 	 -1.0306010000 	 -2.5121690000 
329.80 	 224.9956000 	 2.309725 	 -1.0287350000 	 -2.5102070000 
330.00 	 224.9956000 	 2.309725 	 -1.0303940000 	 -2.5121880000 
330.20 	 224.9956000 	 2.309725 	 -1.0287540000 	 -2.5101880000 
330.40 	 224.9877000 	 2.309725 	 -1.0306100000 	 -2.5122200000 
330.60 	 224.9829000 	 2.309725 	 -1.0286680000 	 -2.5098930000 
330.80 	 224.9781000 	 2.309725 	 -1.0309950000 	 -2.5125530000 
331.00 	 224.9718000 	 2.309750 	 -1.0283850000 	 -2.5096920000 
331.20 	 224.9670000 	 2.309750 	 -1.0313800000 	 -2.5128840000 
331.40 	 224.9638000 	 2.309800 	 -1.0285000000 	 -2.5098610000 
331.60 	 224.9591000 	 2.309825 	 -1.0313380000 	 -2.5126490000 
331.80 	 224.9559000 	 2.309875 	 -1.0281630000 	 -2.5096540000 
332.00 	 224.9511000 	 2.309900 	 -1.0313730000 	 -2.5128520000 
332.20 	 224.9479000 	 2.309950 	 -1.0282290000 	 -2.5095370000 
332.40 	 224.9447000 	 2.310000 	 -1.0315160000 	 -2.5129510000 
332.60 	 224.9447000 	 2.310050 	 -1.0280390000 	 -2.5095840000 
332.80 	 224.9447000 	 2.310100 	 -1.0316120000 	 -2.5129730000 
333.00 	 224.9479000 	 2.310150 	 -1.0281850000 	 -2.5094920000 
333.20 	 224.9527000 	 2.310200 	 -1.0316500000 	 -2.5129760000 
333.40 	 224.9622000 	 2.310250 	 -1.0281090000 	 -2.5096860000 
333.60 	 224.9702000 	 2.310275 	 -1.0316690000 	 -2.5130680000 
333.80 	 224.9797000 	 2.310300 	 -1.0280070000 	 -2.5093590000 
334.00 	 224.9877000 	 2.310325 	 -1.0317230000 	 -2.5130370000 
334.20 	 224.9908000 	 2.310325 	 -1.0279560000 	 -2.5093490000 
334.40 	 224.9956000 	 2.310325 	 -1.0274190000 	 -2.5135710000 
334.60 	 225.0036000 	 2.310325 	 -1.0230990000 	 -2.5098130000 
334.80 	 225.0067000 	 2.310325 	 -1.0272030000 	 -2.5134910000 
335.00 	 225.0131000 	 2.310325 	 -1.0230000000 	 -2.5099020000 
335.20 	 225.0179000 	 2.310325 	 -1.0271300000 	 -2.5134880000 
335.40 	 225.0242000 	 2.310325 	 -1.0230510000 	 -2.5098450000 
335.60 	 225.0258000 	 2.310325 	 -1.0272380000 	 -2.5133480000 
335.80 	 225.0306000 	 2.310325 	 -1.0230410000 	 -2.5099340000 
336.00 	 225.0306000 	 2.310325 	 -1.0268120000 	 -2.5132370000 
336.20 	 225.0306000 	 2.310325 	 -1.0230160000 	 -2.5101180000 
336.40 	 225.0258000 	 2.310325 	 -1.0268750000 	 -2.5131390000 
336.60 	 225.0226000 	 2.310275 	 -1.0269360000 	 -2.5101220000 
336.80 	 225.0195000 	 2.310275 	 -1.0307180000 	 -2.5130270000 
337.00 	 225.0226000 	 2.310250 	 -1.0271930000 	 -2.5103820000 
337.20 	 225.0179000 	 2.310225 	 -1.0304320000 	 -2.5130460000 
337.40 	 225.0179000 	 2.310225 	 -1.0269990000 	 -2.5105890000 
337.60 	 225.0147000 	 2.310225 	 -1.0297110000 	 -2.5127380000 
337.80 	 225.0115000 	 2.310200 	 -1.0269800000 	 -2.5106080000 
338.00 	 225.0067000 	 2.310175 	 -1.0297140000 	 -2.5126810000 
338.20 	 225.0067000 	 2.310175 	 -1.0271640000 	 -2.5108180000 
338.40 	 225.0036000 	 2.310175 	 -1.0295930000 	 -2.5124800000 
338.60 	 225.0036000 	 2.310175 	 -1.0271390000 	 -2.5110690000 
338.80 	 224.9956000 	 2.310175 	 -1.0289860000 	 -2.5119940000 
339.00 	 224.9877000 	 2.310175 	 -1.0242810000 	 -2.5115520000 
339.20 	 224.9797000 	 2.310175 	 -1.0248850000 	 -2.5116410000 
339.40 	 224.9749000 	 2.310175 	 -1.0241350000 	 -2.5117080000 
339.60 	 224.9718000 	 2.310175 	 -1.0250630000 	 -2.5116250000 
339.80 	 224.9718000 	 2.310175 	 -1.0245130000 	 -2.5119910000 
340.00 	 224.9718000 	 2.310175 	 -1.0246630000 	 -2.5111550000 
340.20 	 224.9749000 	 2.310175 	 -1.0245160000 	 -2.5119940000 
340.40 	 224.9718000 	 2.310200 	 -1.0246150000 	 -2.5110850000 
340.60 	 224.9718000 	 2.310225 	 -1.0268050000 	 -2.5120450000 
340.80 	 224.9670000 	 2.310250 	 -1.0273870000 	 -2.5110180000 
341.00 	 224.9638000 	 2.310275 	 -1.0294820000 	 -2.5122040000 
341.20 	 224.9591000 	 2.310300 	 -1.0291540000 	 -2.5110690000 
341.40 	 224.9559000 	 2.310350 	 -1.0293230000 	 -2.5119780000 
341.60 	 224.9543000 	 2.310400 	 -1.0290850000 	 -2.5109510000 
341.80 	 224.9511000 	 2.310425 	 -1.0297620000 	 -2.5123340000 
342.00 	 224.9479000 	 2.310475 	 -1.0286970000 	 -2.5107960000 
342.20 	 224.9447000 	 2.310525 	 -1.0295100000 	 -2.5123820000 
342.40 	 224.9447000 	 2.310575 	 -1.0229240000 	 -2.5106170000 
342.60 	 224.9447000 	 2.310625 	 -1.0239790000 	 -2.5125340000 
342.80 	 224.9463000 	 2.310675 	 -1.0229560000 	 -2.5106750000 
343.00 	 224.9511000 	 2.310725 	 -1.0243070000 	 -2.5126900000 
343.20 	 224.9559000 	 2.310775 	 -1.0234230000 	 -2.5105060000 
343.40 	 224.9622000 	 2.310800 	 -1.0264400000 	 -2.5128430000 
343.60 	 224.9718000 	 2.310850 	 -1.0249360000 	 -2.5104050000 
343.80 	 224.9734000 	 2.310875 	 -1.0270370000 	 -2.5130370000 
344.00 	 224.9797000 	 2.310875 	 -1.0245230000 	 -2.5103660000 
344.20 	 224.9877000 	 2.310900 	 -1.0258550000 	 -2.5129350000 
344.40 	 224.9908000 	 2.310925 	 -1.0256610000 	 -2.5102550000 
344.60 	 224.9988000 	 2.310950 	 -1.0318910000 	 -2.5131580000 
344.80 	 225.0052000 	 2.310925 	 -1.0294530000 	 -2.5123950000 
345.00 	 225.0147000 	 2.310925 	 -1.0324290000 	 -2.5151320000 
345.20 	 225.0179000 	 2.310925 	 -1.0291770000 	 -2.5121620000 
345.40 	 225.0226000 	 2.310925 	 -1.0324060000 	 -2.5152650000 
345.60 	 225.0226000 	 2.310925 	 -1.0293170000 	 -2.5120580000 
345.80 	 225.0179000 	 2.310925 	 -1.0323430000 	 -2.5153540000 
346.00 	 225.0210000 	 2.310925 	 -1.0295870000 	 -2.5122230000 
346.20 	 225.0179000 	 2.310925 	 -1.0321740000 	 -2.5151030000 
346.40 	 225.0179000 	 2.310925 	 -1.0293550000 	 -2.5121910000 
346.60 	 225.0179000 	 2.310925 	 -1.0324890000 	 -2.5152020000 
346.80 	 225.0179000 	 2.310925 	 -1.0293960000 	 -2.5120510000 
347.00 	 225.0163000 	 2.310875 	 -1.0327020000 	 -2.5153350000 
347.20 	 225.0179000 	 2.310875 	 -1.0291830000 	 -2.5120070000 
347.40 	 225.0147000 	 2.310875 	 -1.0325750000 	 -2.5152330000 
347.60 	 225.0147000 	 2.310875 	 -1.0290370000 	 -2.5120540000 
347.80 	 225.0115000 	 2.310850 	 -1.0327370000 	 -2.5153760000 
348.00 	 225.0067000 	 2.310825 	 -1.0290500000 	 -2.5120070000 
348.20 	 225.0067000 	 2.310825 	 -1.0326670000 	 -2.5153220000 
348.40 	 225.0052000 	 2.310825 	 -1.0288940000 	 -2.5118610000 
348.60 	 224.9988000 	 2.310825 	 -1.0326260000 	 -2.5154140000 
348.80 	 224.9988000 	 2.310825 	 -1.0289160000 	 -2.5119530000 
349.00 	 224.9956000 	 2.310825 	 -1.0327940000 	 -2.5154590000 
349.20 	 224.9956000 	 2.310825 	 -1.0289420000 	 -2.5119970000 
349.40 	 224.9956000 	 2.310825 	 -1.0328550000 	 -2.5152750000 
349.60 	 224.9956000 	 2.310825 	 -1.0290300000 	 -2.5118890000 
349.80 	 224.9956000 	 2.310825 	 -1.0327560000 	 -2.5154780000 
350.00 	 224.9956000 	 2.310825 	 -1.0288430000 	 -2.5117520000 
350.20 	 224.9908000 	 2.310825 	 -1.0325880000 	 -2.5152560000 
350.40 	 224.9877000 	 2.310825 	 -1.0289920000 	 -2.5119020000 
350.60 	 224.9877000 	 2.310825 	 -1.0327940000 	 -2.5153700000 
350.80 	 224.9829000 	 2.310825 	 -1.0289060000 	 -2.5119690000 
351.00 	 224.9797000 	 2.310825 	 -1.0326350000 	 -2.5152680000 
351.20 	 224.9749000 	 2.310825 	 -1.0291160000 	 -2.5120830000 
351.40 	 224.9749000 	 2.310825 	 -1.0326990000 	 -2.5154500000 
351.60 	 224.9718000 	 2.310825 	 -1.0290750000 	 -2.5120350000 
351.80 	 224.9670000 	 2.310825 	 -1.0328040000 	 -2.5154240000 
352.00 	 224.9654000 	 2.310850 	 -1.0289540000 	 -2.5121240000 
352.20 	 224.9638000 	 2.310900 	 -1.0328260000 	 -2.5155350000 
352.40 	 224.9638000 	 2.310925 	 -1.0288910000 	 -2.5119660000 
352.60 	 224.9591000 	 2.310950 	 -1.0327240000 	 -2.5153480000 
352.80 	 224.9591000 	 2.311000 	 -1.0288400000 	 -2.5120000000 
353.00 	 224.9591000 	 2.311050 	 -1.0327970000 	 -2.5153320000 
353.20 	 224.9591000 	 2.311075 	 -1.0288970000 	 -2.5121210000 
353.40 	 224.9591000 	 2.311125 	 -1.0326640000 	 -2.5152840000 
353.60 	 224.9591000 	 2.311150 	 -1.0289380000 	 -2.5120480000 
353.80 	 224.9591000 	 2.311200 	 -1.0324320000 	 -2.5152240000 
354.00 	 224.9638000 	 2.311250 	 -1.0291040000 	 -2.5121530000 
354.20 	 224.9670000 	 2.311275 	 -1.0326100000 	 -2.5149790000 
354.40 	 224.9718000 	 2.311300 	 -1.0293260000 	 -2.5122550000 
354.60 	 224.9797000 	 2.311325 	 -1.0325400000 	 -2.5149250000 
354.80 	 224.9829000 	 2.311350 	 -1.0291730000 	 -2.5122830000 
355.00 	 224.9893000 	 2.311325 	 -1.0332460000 	 -2.5137870000 
355.20 	 224.9908000 	 2.311350 	 -1.0293870000 	 -2.5110440000 
355.40 	 224.9956000 	 2.311375 	 -1.0330390000 	 -2.5138380000 
355.60 	 224.9988000 	 2.311375 	 -1.0296000000 	 -2.5111200000 
355.80 	 225.0036000 	 2.311375 	 -1.0330450000 	 -2.5138540000 
356.00 	 225.0083000 	 2.311375 	 -1.0297430000 	 -2.5112340000 
356.20 	 225.0147000 	 2.311375 	 -1.0330770000 	 -2.5138500000 
356.40 	 225.0147000 	 2.311375 	 -1.0298030000 	 -2.5112370000 
356.60 	 225.0147000 	 2.311375 	 -1.0329720000 	 -2.5138820000 
356.80 	 225.0147000 	 2.311375 	 -1.0298090000 	 -2.5112370000 
357.00 	 225.0115000 	 2.311375 	 -1.0329950000 	 -2.5138410000 
357.20 	 225.0067000 	 2.311375 	 -1.0299080000 	 -2.5116000000 
357.40 	 225.0036000 	 2.311375 	 -1.0330640000 	 -2.5138760000 
357.60 	 224.9988000 	 2.311375 	 -1.0297900000 	 -2.5112280000 
357.80 	 224.9956000 	 2.311375 	 -1.0328800000 	 -2.5137650000 
358.00 	 224.9956000 	 2.311375 	 -1.0300860000 	 -2.5117210000 
358.20 	 224.9908000 	 2.311375 	 -1.0327530000 	 -2.5134530000 
358.40 	 224.9908000 	 2.311375 	 -1.0304200000 	 -2.5119400000 
358.60 	 224.9908000 	 2.311375 	 -1.0323560000 	 -2.5133230000 
358.80 	 224.9877000 	 2.311375 	 -1.0304800000 	 -2.5119850000 
359.00 	 224.9877000 	 2.311375 	 -1.0323720000 	 -2.5133350000 
359.20 	 224.9829000 	 2.311375 	 -1.0303560000 	 -2.5118700000 
359.40 	 224.9765000 	 2.311375 	 -1.0324220000 	 -2.5133580000 
359.60 	 224.9734000 	 2.311375 	 -1.0302450000 	 -2.5118450000 
359.80 	 224.9718000 	 2.311375 	 -1.0327370000 	 -2.5135040000 
360.00 	 224.9670000 	 2.311375 	 -1.0299970000 	 -2.5118610000 
360.20 	 224.9670000 	 2.311400 	 -1.0327090000 	 -2.5135990000 
360.40 	 224.9718000 	 2.311425 	 -1.0303940000 	 -2.5119400000 
360.60 	 224.9718000 	 2.311475 	 -1.0327690000 	 -2.5135170000 
360.80 	 224.9670000 	 2.311500 	 -1.0305500000 	 -2.5119300000 
361.00 	 224.9670000 	 2.311500 	 -1.0325270000 	 -2.5134720000 
361.20 	 224.9638000 	 2.311550 	 -1.0305690000 	 -2.5122800000 
361.40 	 224.9638000 	 2.311575 	 -1.0324190000 	 -2.5134850000 
361.60 	 224.9638000 	 2.311600 	 -1.0305090000 	 -2.5120740000 
361.80 	 224.9654000 	 2.311625 	 -1.0325620000 	 -2.5134470000 
362.00 	 224.9718000 	 2.311650 	 -1.0304740000 	 -2.5121780000 
362.20 	 224.9734000 	 2.311675 	 -1.0323210000 	 -2.5133670000 
362.40 	 224.9749000 	 2.311700 	 -1.0304510000 	 -2.5120040000 
362.60 	 224.9749000 	 2.311725 	 -1.0324030000 	 -2.5133130000 
362.80 	 224.9749000 	 2.311750 	 -1.0307340000 	 -2.5122170000 
363.00 	 224.9749000 	 2.311750 	 -1.0322410000 	 -2.5130590000 
363.20 	 224.9797000 	 2.311775 	 -1.0310080000 	 -2.5125060000 
363.40 	 224.9829000 	 2.311800 	 -1.0320090000 	 -2.5128490000 
363.60 	 224.9893000 	 2.311800 	 -1.0310080000 	 -2.5125220000 
363.80 	 224.9908000 	 2.311850 	 -1.0319710000 	 -2.5127000000 
364.00 	 224.9956000 	 2.311825 	 -1.0310590000 	 -2.5132150000 
364.20 	 224.9956000 	 2.311825 	 -1.0319610000 	 -2.5128460000 
364.40 	 224.9988000 	 2.311825 	 -1.0310050000 	 -2.5125920000 
364.60 	 224.9988000 	 2.311825 	 -1.0322510000 	 -2.5129190000 
364.80 	 225.0036000 	 2.311825 	 -1.0309700000 	 -2.5125690000 
365.00 	 225.0067000 	 2.311825 	 -1.0319580000 	 -2.5128490000 
365.20 	 225.0067000 	 2.311825 	 -1.0310460000 	 -2.5125570000 
365.40 	 225.0115000 	 2.311825 	 -1.0319520000 	 -2.5127440000 
365.60 	 225.0147000 	 2.311825 	 -1.0311730000 	 -2.5127120000 
365.80 	 225.0147000 	 2.311825 	 -1.0318120000 	 -2.5126870000 
366.00 	 225.0147000 	 2.311825 	 -1.0313480000 	 -2.5128430000 
366.20 	 225.0147000 	 2.311825 	 -1.0317740000 	 -2.5127250000 
366.40 	 225.0147000 	 2.311825 	 -1.0312400000 	 -2.5128010000 
366.60 	 225.0115000 	 2.311825 	 -1.0318660000 	 -2.5126810000 
366.80 	 225.0036000 	 2.311825 	 -1.0314560000 	 -2.5130590000 
367.00 	 224.9988000 	 2.311825 	 -1.0314910000 	 -2.5121970000 
367.20 	 224.9956000 	 2.311825 	 -1.0317610000 	 -2.5132560000 
367.40 	 224.9908000 	 2.311825 	 -1.0311350000 	 -2.5119460000 
367.60 	 224.9877000 	 2.311825 	 -1.0318790000 	 -2.5133580000 
367.80 	 224.9829000 	 2.311825 	 -1.0311600000 	 -2.5120830000 
368.00 	 224.9797000 	 2.311825 	 -1.0320500000 	 -2.5135490000 
368.20 	 224.9749000 	 2.311825 	 -1.0306040000 	 -2.5117680000 
368.40 	 224.9718000 	 2.311825 	 -1.0323520000 	 -2.5137810000 
368.60 	 224.9718000 	 2.311825 	 -1.0306770000 	 -2.5117620000 
368.80 	 224.9702000 	 2.311850 	 -1.0323590000 	 -2.5137520000 
369.00 	 224.9670000 	 2.311850 	 -1.0309730000 	 -2.5119370000 
369.20 	 224.9638000 	 2.311900 	 -1.0321840000 	 -2.5136690000 
369.40 	 224.9591000 	 2.311950 	 -1.0310170000 	 -2.5119180000 
369.60 	 224.9559000 	 2.311975 	 -1.0323680000 	 -2.5138890000 
369.80 	 224.9527000 	 2.312025 	 -1.0309760000 	 -2.5119400000 
370.00 	 224.9511000 	 2.312050 	 -1.0325110000 	 -2.5139400000 
370.20 	 224.9559000 	 2.312100 	 -1.0307440000 	 -2.5119850000 
370.40 	 224.9559000 	 2.312150 	 -1.0325720000 	 -2.5141080000 
370.60 	 224.9606000 	 2.312175 	 -1.0305530000 	 -2.5119750000 
370.80 	 224.9670000 	 2.312225 	 -1.0326190000 	 -2.5146100000 
371.00 	 224.9749000 	 2.312250 	 -1.0306010000 	 -2.5122740000 
371.20 	 224.9877000 	 2.312250 	 -1.0327280000 	 -2.5148490000 
371.40 	 224.9956000 	 2.312300 	 -1.0303210000 	 -2.5122960000 
371.60 	 225.0036000 	 2.312275 	 -1.0331470000 	 -2.5148580000 
371.80 	 225.0115000 	 2.312275 	 -1.0304230000 	 -2.5118450000 
372.00 	 225.0115000 	 2.312275 	 -1.0334620000 	 -2.5147370000 
372.20 	 225.0147000 	 2.312275 	 -1.0302830000 	 -2.5116060000 
372.40 	 225.0147000 	 2.312275 	 -1.0335640000 	 -2.5149760000 
372.60 	 225.0179000 	 2.312275 	 -1.0304130000 	 -2.5119050000 
372.80 	 225.0179000 	 2.312275 	 -1.0333820000 	 -2.5148550000 
373.00 	 225.0179000 	 2.312275 	 -1.0305090000 	 -2.5116540000 
373.20 	 225.0179000 	 2.312275 	 -1.0336620000 	 -2.5148550000 
373.40 	 225.0179000 	 2.312275 	 -1.0300730000 	 -2.5117110000 
373.60 	 225.0147000 	 2.312275 	 -1.0337100000 	 -2.5151060000 
373.80 	 225.0115000 	 2.312275 	 -1.0301370000 	 -2.5116950000 
374.00 	 225.0067000 	 2.312275 	 -1.0334870000 	 -2.5150230000 
374.20 	 225.0036000 	 2.312275 	 -1.0301880000 	 -2.5117020000 
374.40 	 224.9988000 	 2.312275 	 -1.0337990000 	 -2.5151130000 
374.60 	 224.9956000 	 2.312275 	 -1.0301400000 	 -2.5116890000 
374.80 	 224.9956000 	 2.312275 	 -1.0336400000 	 -2.5151510000 
375.00 	 224.9940000 	 2.312275 	 -1.0301430000 	 -2.5118610000 
375.20 	 224.9877000 	 2.312275 	 -1.0335760000 	 -2.5150360000 
375.40 	 224.9877000 	 2.312275 	 -1.0302070000 	 -2.5118760000 
375.60 	 224.9877000 	 2.312275 	 -1.0334490000 	 -2.5151090000 
375.80 	 224.9908000 	 2.312275 	 -1.0302100000 	 -2.5117430000 
376.00 	 224.9877000 	 2.312275 	 -1.0336810000 	 -2.5150140000 
376.20 	 224.9877000 	 2.312275 	 -1.0299430000 	 -2.5117050000 
376.40 	 224.9845000 	 2.312275 	 -1.0335480000 	 -2.5150270000 
376.60 	 224.9829000 	 2.312275 	 -1.0301460000 	 -2.5114630000 
376.80 	 224.9829000 	 2.312275 	 -1.0336370000 	 -2.5149950000 
377.00 	 224.9813000 	 2.312275 	 -1.0299590000 	 -2.5113900000 
377.20 	 224.9829000 	 2.312275 	 -1.0338240000 	 -2.5151280000 
377.40 	 224.9797000 	 2.312275 	 -1.0300570000 	 -2.5116570000 
377.60 	 224.9797000 	 2.312275 	 -1.0338660000 	 -2.5152080000 
377.80 	 224.9797000 	 2.312300 	 -1.0299020000 	 -2.5115140000 
378.00 	 224.9749000 	 2.312300 	 -1.0338750000 	 -2.5149250000 
378.20 	 224.9734000 	 2.312325 	 -1.0298890000 	 -2.5115140000 
378.40 	 224.9718000 	 2.312350 	 -1.0339740000 	 -2.5150620000 
378.60 	 224.9670000 	 2.312375 	 -1.0299080000 	 -2.5114850000 
378.80 	 224.9638000 	 2.312400 	 -1.0338780000 	 -2.5150780000 
379.00 	 224.9591000 	 2.312450 	 -1.0298320000 	 -2.5111610000 
379.20 	 224.9591000 	 2.312475 	 -1.0337730000 	 -2.5148870000 
379.40 	 224.9606000 	 2.312525 	 -1.0298060000 	 -2.5113930000 
379.60 	 224.9638000 	 2.312550 	 -1.0337030000 	 -2.5149820000 
379.80 	 224.9670000 	 2.312575 	 -1.0298760000 	 -2.5112820000 
380.00 	 224.9670000 	 2.312600 	 -1.0337670000 	 -2.5149790000 
380.20 	 224.9718000 	 2.312625 	 -1.0299680000 	 -2.5112820000 
380.40 	 224.9781000 	 2.312650 	 -1.0338940000 	 -2.5149310000 
380.60 	 224.9829000 	 2.312675 	 -1.0299240000 	 -2.5114410000 
380.80 	 224.9908000 	 2.312700 	 -1.0340340000 	 -2.5149250000 
381.00 	 224.9972000 	 2.312675 	 -1.0303470000 	 -2.5117270000 
381.20 	 225.0036000 	 2.312675 	 -1.0341300000 	 -2.5149850000 
381.40 	 225.0067000 	 2.312675 	 -1.0301840000 	 -2.5116280000 
381.60 	 225.0067000 	 2.312675 	 -1.0343270000 	 -2.5150390000 
381.80 	 225.0067000 	 2.312675 	 -1.0304100000 	 -2.5117240000 
382.00 	 225.0036000 	 2.312675 	 -1.0340720000 	 -2.5150010000 
382.20 	 225.0052000 	 2.312675 	 -1.0302700000 	 -2.5117430000 
382.40 	 225.0036000 	 2.312675 	 -1.0341680000 	 -2.5150840000 
382.60 	 225.0036000 	 2.312675 	 -1.0302350000 	 -2.5118800000 
382.80 	 225.0036000 	 2.312675 	 -1.0339770000 	 -2.5147790000 
383.00 	 225.0036000 	 2.312675 	 -1.0303400000 	 -2.5119530000 
383.20 	 225.0036000 	 2.312675 	 -1.0339200000 	 -2.5148330000 
383.40 	 225.0036000 	 2.312675 	 -1.0305690000 	 -2.5121690000 
383.60 	 225.0020000 	 2.312675 	 -1.0337700000 	 -2.5146520000 
383.80 	 224.9988000 	 2.312675 	 -1.0305120000 	 -2.5122710000 
384.00 	 224.9956000 	 2.312675 	 -1.0336430000 	 -2.5143880000 
384.20 	 224.9956000 	 2.312675 	 -1.0306710000 	 -2.5124610000 
384.40 	 224.9956000 	 2.312675 	 -1.0336270000 	 -2.5142350000 
384.60 	 224.9908000 	 2.312675 	 -1.0308360000 	 -2.5126110000 
384.80 	 224.9908000 	 2.312675 	 -1.0334050000 	 -2.5140950000 
385.00 	 224.9893000 	 2.312675 	 -1.0309410000 	 -2.5125570000 
385.20 	 224.9908000 	 2.312675 	 -1.0333950000 	 -2.5140540000 
385.40 	 224.9877000 	 2.312675 	 -1.0308810000 	 -2.5125310000 
385.60 	 224.9908000 	 2.312675 	 -1.0331470000 	 -2.5139360000 
385.80 	 224.9877000 	 2.312700 	 -1.0313190000 	 -2.5128460000 
386.00 	 224.9877000 	 2.312725 	 -1.0329760000 	 -2.5137870000 
386.20 	 224.9877000 	 2.312725 	 -1.0314590000 	 -2.5130400000 
386.40 	 224.9829000 	 2.312725 	 -1.0330360000 	 -2.5136690000 
386.60 	 224.9877000 	 2.312725 	 -1.0318820000 	 -2.5135870000 
386.80 	 224.9829000 	 2.312750 	 -1.0328610000 	 -2.5135990000 
387.00 	 224.9877000 	 2.312775 	 -1.0319390000 	 -2.5135740000 
387.20 	 224.9829000 	 2.312775 	 -1.0326860000 	 -2.5135360000 
387.40 	 224.9829000 	 2.312775 	 -1.0319460000 	 -2.5134910000 
387.60 	 224.9829000 	 2.312775 	 -1.0328520000 	 -2.5138030000 
387.80 	 224.9829000 	 2.312800 	 -1.0320820000 	 -2.5141210000 
388.00 	 224.9797000 	 2.312825 	 -1.0329720000 	 -2.5157260000 
388.20 	 224.9797000 	 2.312825 	 -1.0322510000 	 -2.5155320000 
388.40 	 224.9797000 	 2.312850 	 -1.0327180000 	 -2.5154110000 
388.60 	 224.9749000 	 2.312875 	 -1.0322670000 	 -2.5155480000 
388.80 	 224.9749000 	 2.312900 	 -1.0326130000 	 -2.5153450000 
389.00 	 224.9749000 	 2.312900 	 -1.0323460000 	 -2.5156400000 
389.20 	 224.9749000 	 2.312950 	 -1.0326420000 	 -2.5154210000 
389.40 	 224.9718000 	 2.312950 	 -1.0323210000 	 -2.5157610000 
389.60 	 224.9718000 	 2.312975 	 -1.0321810000 	 -2.5151790000 
389.80 	 224.9702000 	 2.313000 	 -1.0324700000 	 -2.5159490000 
390.00 	 224.9638000 	 2.313025 	 -1.0319490000 	 -2.5148230000 
390.20 	 224.9638000 	 2.313050 	 -1.0325500000 	 -2.5159740000 
390.40 	 224.9670000 	 2.313075 	 -1.0323020000 	 -2.5150840000 
390.60 	 224.9734000 	 2.313100 	 -1.0324510000 	 -2.5159960000 
390.80 	 224.9797000 	 2.313150 	 -1.0321010000 	 -2.5150110000 
391.00 	 224.9877000 	 2.313150 	 -1.0327690000 	 -2.5152650000 
391.20 	 224.9956000 	 2.313150 	 -1.0324100000 	 -2.5139270000 
391.40 	 224.9972000 	 2.313175 	 -1.0330040000 	 -2.5153160000 
391.60 	 225.0004000 	 2.313200 	 -1.0322000000 	 -2.5134720000 
391.80 	 224.9988000 	 2.313175 	 -1.0332840000 	 -2.5149350000 
392.00 	 224.9988000 	 2.313175 	 -1.0320030000 	 -2.5132240000 
392.20 	 224.9956000 	 2.313175 	 -1.0332780000 	 -2.5148800000 
392.40 	 224.9908000 	 2.313175 	 -1.0321520000 	 -2.5132430000 
392.60 	 224.9908000 	 2.313175 	 -1.0331410000 	 -2.5147850000 
392.80 	 224.9877000 	 2.313175 	 -1.0320000000 	 -2.5131160000 
393.00 	 224.9877000 	 2.313175 	 -1.0334140000 	 -2.5151600000 
393.20 	 224.9877000 	 2.313175 	 -1.0318630000 	 -2.5131350000 
393.40 	 224.9829000 	 2.313175 	 -1.0334240000 	 -2.5151380000 
393.60 	 224.9829000 	 2.313175 	 -1.0319930000 	 -2.5131700000 
393.80 	 224.9829000 	 2.313200 	 -1.0336110000 	 -2.5150970000 
394.00 	 224.9797000 	 2.313200 	 -1.0319680000 	 -2.5131670000 
394.20 	 224.9797000 	 2.313225 	 -1.0334620000 	 -2.5150270000 
394.40 	 224.9797000 	 2.313250 	 -1.0318600000 	 -2.5131960000 
394.60 	 224.9749000 	 2.313275 	 -1.0335250000 	 -2.5152460000 
394.80 	 224.9797000 	 2.313300 	 -1.0319520000 	 -2.5131610000 
395.00 	 224.9797000 	 2.313300 	 -1.0336150000 	 -2.5154620000 
395.20 	 224.9797000 	 2.313325 	 -1.0315640000 	 -2.5130020000 
395.40 	 224.9797000 	 2.313350 	 -1.0337960000 	 -2.5155070000 
395.60 	 224.9797000 	 2.313375 	 -1.0314590000 	 -2.5129990000 
395.80 	 224.9797000 	 2.313400 	 -1.0336690000 	 -2.5154080000 
396.00 	 224.9797000 	 2.313400 	 -1.0318790000 	 -2.5131420000 
396.20 	 224.9797000 	 2.313425 	 -1.0340210000 	 -2.5155290000 
396.40 	 224.9797000 	 2.313450 	 -1.0315860000 	 -2.5130720000 
396.60 	 224.9797000 	 2.313475 	 -1.0343330000 	 -2.5157930000 
396.80 	 224.9797000 	 2.313500 	 -1.0312910000 	 -2.5127700000 
397.00 	 224.9829000 	 2.313500 	 -1.0343270000 	 -2.5158340000 
397.20 	 224.9829000 	 2.313525 	 -1.0315040000 	 -2.5129440000 
397.40 	 224.9829000 	 2.313525 	 -1.0343650000 	 -2.5158660000 
397.60 	 224.9829000 	 2.313525 	 -1.0317040000 	 -2.5145940000 
397.80 	 224.9797000 	 2.313550 	 -1.0346130000 	 -2.5175350000 
398.00 	 224.9749000 	 2.313550 	 -1.0315700000 	 -2.5144990000 
398.20 	 224.9718000 	 2.313575 	 -1.0346000000 	 -2.5177130000 
398.40 	 224.9718000 	 2.313600 	 -1.0312720000 	 -2.5145720000 
398.60 	 224.9718000 	 2.313650 	 -1.0344660000 	 -2.5178050000 
398.80 	 224.9718000 	 2.313650 	 -1.0314940000 	 -2.5145210000 
399.00 	 224.9718000 	 2.313650 	 -1.0346410000 	 -2.5176880000 
399.20 	 224.9749000 	 2.313675 	 -1.0313570000 	 -2.5142290000 
399.40 	 224.9749000 	 2.313700 	 -1.0350390000 	 -2.5177610000 
399.60 	 224.9797000 	 2.313750 	 -1.0312020000 	 -2.5144290000 
399.80 	 224.9797000 	 2.313750 	 -1.0351090000 	 -2.5164890000 
400.00 	 224.9797000 	 2.313750 	 -1.0311220000 	 -2.5130370000 
400.20 	 224.9797000 	 2.313775 	 -1.0350700000 	 -2.5167720000 
400.40 	 224.9813000 	 2.313800 	 -1.0310400000 	 -2.5130750000 
400.60 	 224.9797000 	 2.313850 	 -1.0351530000 	 -2.5165910000 
400.80 	 224.9829000 	 2.313825 	 -1.0313540000 	 -2.5131000000 
401.00 	 224.9829000 	 2.313850 	 -1.0351660000 	 -2.5165810000 
401.20 	 224.9845000 	 2.313875 	 -1.0313960000 	 -2.5134250000 
401.40 	 224.9908000 	 2.313875 	 -1.0352170000 	 -2.5166100000 
401.60 	 224.9988000 	 2.313875 	 -1.0316340000 	 -2.5134790000 
401.80 	 225.0067000 	 2.313875 	 -1.0351280000 	 -2.5163520000 
402.00 	 225.0115000 	 2.313875 	 -1.0319200000 	 -2.5139940000 
402.20 	 225.0147000 	 2.313875 	 -1.0351150000 	 -2.5160950000 
402.40 	 225.0147000 	 2.313875 	 -1.0321040000 	 -2.5139210000 
402.60 	 225.0147000 	 2.313875 	 -1.0349590000 	 -2.5161140000 
402.80 	 225.0115000 	 2.313875 	 -1.0322510000 	 -2.5141650000 
403.00 	 225.0067000 	 2.313875 	 -1.0348000000 	 -2.5157640000 
403.20 	 225.0067000 	 2.313875 	 -1.0328360000 	 -2.5146420000 
403.40 	 225.0036000 	 2.313875 	 -1.0342280000 	 -2.5153510000 
403.60 	 225.0067000 	 2.313875 	 -1.0330680000 	 -2.5149030000 
403.80 	 225.0067000 	 2.313875 	 -1.0342340000 	 -2.5153700000 
404.00 	 225.0067000 	 2.313875 	 -1.0330100000 	 -2.5147310000 
404.20 	 225.0067000 	 2.313875 	 -1.0343460000 	 -2.5153030000 
404.40 	 225.0067000 	 2.313875 	 -1.0328900000 	 -2.5148580000 
404.60 	 225.0067000 	 2.313875 	 -1.0341450000 	 -2.5153540000 
404.80 	 225.0036000 	 2.313875 	 -1.0330010000 	 -2.5149030000 
405.00 	 225.0036000 	 2.313875 	 -1.0341330000 	 -2.5152050000 
405.20 	 224.9988000 	 2.313875 	 -1.0332970000 	 -2.5151570000 
405.40 	 224.9924000 	 2.313875 	 -1.0339260000 	 -2.5151470000 
405.60 	 224.9877000 	 2.313875 	 -1.0332740000 	 -2.5150710000 
405.80 	 224.9813000 	 2.313875 	 -1.0339550000 	 -2.5150840000 
406.00 	 224.9781000 	 2.313875 	 -1.0332810000 	 -2.5152590000 
406.20 	 224.9749000 	 2.313875 	 -1.0338940000 	 -2.5150900000 
406.40 	 224.9734000 	 2.313875 	 -1.0335290000 	 -2.5153890000 
406.60 	 224.9718000 	 2.313900 	 -1.0337830000 	 -2.5146990000 
406.80 	 224.9718000 	 2.313925 	 -1.0338180000 	 -2.5156530000 
407.00 	 224.9718000 	 2.313950 	 -1.0334400000 	 -2.5146010000 
407.20 	 224.9670000 	 2.313975 	 -1.0341450000 	 -2.5158760000 
407.40 	 224.9638000 	 2.314000 	 -1.0333000000 	 -2.5145020000 
407.60 	 224.9638000 	 2.314025 	 -1.0341580000 	 -2.5159960000 
407.80 	 224.9638000 	 2.314050 	 -1.0331060000 	 -2.5141970000 
408.00 	 224.9638000 	 2.314075 	 -1.0342120000 	 -2.5160630000 
408.20 	 224.9670000 	 2.314125 	 -1.0329950000 	 -2.5141940000 
408.40 	 224.9686000 	 2.314150 	 -1.0344890000 	 -2.5161960000 
408.60 	 224.9718000 	 2.314175 	 -1.0328710000 	 -2.5140160000 
408.80 	 224.9765000 	 2.314200 	 -1.0349590000 	 -2.5164700000 
409.00 	 224.9797000 	 2.314200 	 -1.0324920000 	 -2.5139010000 
409.20 	 224.9829000 	 2.314225 	 -1.0347780000 	 -2.5165780000 
409.40 	 224.9829000 	 2.314225 	 -1.0326100000 	 -2.5139010000 
409.60 	 224.9877000 	 2.314250 	 -1.0349750000 	 -2.5167620000 
409.80 	 224.9877000 	 2.314275 	 -1.0325780000 	 -2.5141720000 
410.00 	 224.9908000 	 2.314275 	 -1.0349910000 	 -2.5167940000 
410.20 	 224.9956000 	 2.314275 	 -1.0325620000 	 -2.5137710000 
410.40 	 224.9988000 	 2.314275 	 -1.0355280000 	 -2.5169090000 
410.60 	 225.0036000 	 2.314275 	 -1.0323400000 	 -2.5137170000 
410.80 	 225.0036000 	 2.314275 	 -1.0355250000 	 -2.5170580000 
411.00 	 225.0067000 	 2.314275 	 -1.0322920000 	 -2.5136920000 
411.20 	 225.0067000 	 2.314275 	 -1.0358780000 	 -2.5171340000 
411.40 	 225.0067000 	 2.314275 	 -1.0320850000 	 -2.5134530000 
411.60 	 225.0115000 	 2.314275 	 -1.0356870000 	 -2.5171120000 
411.80 	 225.0115000 	 2.314275 	 -1.0320570000 	 -2.5137070000 
412.00 	 225.0115000 	 2.314275 	 -1.0358020000 	 -2.5171950000 
412.20 	 225.0115000 	 2.314275 	 -1.0319170000 	 -2.5135140000 
412.40 	 225.0067000 	 2.314275 	 -1.0357950000 	 -2.5172580000 
412.60 	 225.0036000 	 2.314275 	 -1.0319170000 	 -2.5134820000 
412.80 	 224.9988000 	 2.314275 	 -1.0360460000 	 -2.5170830000 
413.00 	 224.9956000 	 2.314275 	 -1.0319810000 	 -2.5134590000 
413.20 	 224.9908000 	 2.314275 	 -1.0358140000 	 -2.5170770000 
413.40 	 224.9877000 	 2.314275 	 -1.0318820000 	 -2.5137200000 
413.60 	 224.9877000 	 2.314275 	 -1.0360050000 	 -2.5169590000 
413.80 	 224.9877000 	 2.314275 	 -1.0319040000 	 -2.5137070000 
414.00 	 224.9877000 	 2.314275 	 -1.0358970000 	 -2.5168700000 
414.20 	 224.9829000 	 2.314275 	 -1.0321360000 	 -2.5137930000 
414.40 	 224.9829000 	 2.314275 	 -1.0358970000 	 -2.5169470000 
414.60 	 224.9797000 	 2.314275 	 -1.0320950000 	 -2.5136760000 
414.80 	 224.9797000 	 2.314300 	 -1.0356970000 	 -2.5169020000 
415.00 	 224.9749000 	 2.314325 	 -1.0319390000 	 -2.5137680000 
415.20 	 224.9749000 	 2.314350 	 -1.0356240000 	 -2.5169210000 
415.40 	 224.9749000 	 2.314375 	 -1.0319710000 	 -2.5137520000 
415.60 	 224.9749000 	 2.314375 	 -1.0357350000 	 -2.5168900000 
415.80 	 224.9734000 	 2.314400 	 -1.0318910000 	 -2.5138000000 
416.00 	 224.9718000 	 2.314425 	 -1.0356620000 	 -2.5168200000 
416.20 	 224.9718000 	 2.314450 	 -1.0319680000 	 -2.5138190000 
416.40 	 224.9670000 	 2.314475 	 -1.0355660000 	 -2.5167020000 
416.60 	 224.9686000 	 2.314500 	 -1.0319200000 	 -2.5139110000 
416.80 	 224.9670000 	 2.314525 	 -1.0354390000 	 -2.5167020000 
417.00 	 224.9702000 	 2.314550 	 -1.0322670000 	 -2.5142830000 
417.20 	 224.9670000 	 2.314575 	 -1.0354740000 	 -2.5164860000 
417.40 	 224.9718000 	 2.314625 	 -1.0323370000 	 -2.5143780000 
417.60 	 224.9718000 	 2.314650 	 -1.0353370000 	 -2.5163970000 
417.80 	 224.9718000 	 2.314650 	 -1.0324540000 	 -2.5143560000 
418.00 	 224.9749000 	 2.314675 	 -1.0352710000 	 -2.5164130000 
418.20 	 224.9797000 	 2.314700 	 -1.0324480000 	 -2.5144070000 
418.40 	 224.9877000 	 2.314725 	 -1.0354390000 	 -2.5166320000 
418.60 	 224.9908000 	 2.314750 	 -1.0322090000 	 -2.5140290000 
418.80 	 224.9988000 	 2.314725 	 -1.0359480000 	 -2.5167080000 
419.00 	 225.0036000 	 2.314725 	 -1.0326390000 	 -2.5143400000 
419.20 	 225.0067000 	 2.314725 	 -1.0356010000 	 -2.5164950000 
419.40 	 225.0115000 	 2.314725 	 -1.0326450000 	 -2.5143210000 
419.60 	 225.0115000 	 2.314725 	 -1.0358050000 	 -2.5164190000 
419.80 	 225.0115000 	 2.314725 	 -1.0326160000 	 -2.5144130000 
420.00 	 225.0115000 	 2.314725 	 -1.0354930000 	 -2.5163590000 
420.20 	 225.0115000 	 2.314725 	 -1.0327940000 	 -2.5145240000 
420.40 	 225.0067000 	 2.314725 	 -1.0353720000 	 -2.5161490000 
420.60 	 225.0067000 	 2.314725 	 -1.0331600000 	 -2.5150140000 
420.80 	 225.0067000 	 2.314725 	 -1.0351500000 	 -2.5159140000 
421.00 	 225.0067000 	 2.314725 	 -1.0336020000 	 -2.5152680000 
421.20 	 225.0067000 	 2.314725 	 -1.0348030000 	 -2.5156120000 
421.40 	 225.0036000 	 2.314725 	 -1.0335700000 	 -2.5153130000 
421.60 	 224.9988000 	 2.314725 	 -1.0348480000 	 -2.5158850000 
421.80 	 225.0020000 	 2.314725 	 -1.0333060000 	 -2.5150270000 
422.00 	 224.9988000 	 2.314725 	 -1.0349050000 	 -2.5158210000 
422.20 	 224.9988000 	 2.314725 	 -1.0335320000 	 -2.5151980000 
422.40 	 224.9988000 	 2.314725 	 -1.0346440000 	 -2.5155070000 
422.60 	 224.9956000 	 2.314725 	 -1.0339770000 	 -2.5156910000 
422.80 	 224.9956000 	 2.314725 	 -1.0343110000 	 -2.5151980000 
423.00 	 224.9877000 	 2.314725 	 -1.0341450000 	 -2.5157360000 
423.20 	 224.9877000 	 2.314725 	 -1.0343680000 	 -2.5150680000 
423.40 	 224.9829000 	 2.314725 	 -1.0341330000 	 -2.5158180000 
423.60 	 224.9797000 	 2.314725 	 -1.0341640000 	 -2.5150040000 
423.80 	 224.9797000 	 2.314725 	 -1.0346730000 	 -2.5161870000 
424.00 	 224.9797000 	 2.314725 	 -1.0337990000 	 -2.5148010000 
424.20 	 224.9797000 	 2.314750 	 -1.0348380000 	 -2.5161650000 
424.40 	 224.9797000 	 2.314775 	 -1.0336750000 	 -2.5147660000 
424.60 	 224.9797000 	 2.314800 	 -1.0348480000 	 -2.5162440000 
424.80 	 224.9797000 	 2.314825 	 -1.0335790000 	 -2.5146610000 
425.00 	 224.9797000 	 2.314850 	 -1.0348290000 	 -2.5164440000 
425.20 	 224.9718000 	 2.314850 	 -1.0335600000 	 -2.5146930000 
425.40 	 224.9702000 	 2.314875 	 -1.0349660000 	 -2.5164540000 
425.60 	 224.9654000 	 2.314900 	 -1.0335480000 	 -2.5146420000 
425.80 	 224.9591000 	 2.314925 	 -1.0350480000 	 -2.5166580000 
426.00 	 224.9591000 	 2.314975 	 -1.0332460000 	 -2.5144040000 
426.20 	 224.9559000 	 2.315000 	 -1.0352520000 	 -2.5168070000 
426.40 	 224.9559000 	 2.315050 	 -1.0331790000 	 -2.5143370000 
426.60 	 224.9559000 	 2.315075 	 -1.0356300000 	 -2.5169340000 
426.80 	 224.9591000 	 2.315125 	 -1.0330390000 	 -2.5143400000 
427.00 	 224.9622000 	 2.315175 	 -1.0353500000 	 -2.5168160000 
427.20 	 224.9670000 	 2.315200 	 -1.0332430000 	 -2.5144000000 
427.40 	 224.9718000 	 2.315225 	 -1.0354650000 	 -2.5168830000 
427.60 	 224.9797000 	 2.315250 	 -1.0331790000 	 -2.5143080000 
427.80 	 224.9861000 	 2.315275 	 -1.0354040000 	 -2.5168580000 
428.00 	 224.9908000 	 2.315300 	 -1.0330550000 	 -2.5141590000 
428.20 	 224.9956000 	 2.315275 	 -1.0348760000 	 -2.5171020000 
428.40 	 224.9988000 	 2.315275 	 -1.0317930000 	 -2.5142350000 
428.60 	 224.9988000 	 2.315275 	 -1.0345780000 	 -2.5172110000 
428.80 	 225.0067000 	 2.315275 	 -1.0309760000 	 -2.5142070000 
429.00 	 225.0099000 	 2.315275 	 -1.0344090000 	 -2.5173380000 
429.20 	 225.0147000 	 2.315275 	 -1.0311440000 	 -2.5142510000 
429.40 	 225.0179000 	 2.315275 	 -1.0341230000 	 -2.5173220000 
429.60 	 225.0226000 	 2.315275 	 -1.0307660000 	 -2.5141140000 
429.80 	 225.0226000 	 2.315275 	 -1.0339640000 	 -2.5174110000 
430.00 	 225.0179000 	 2.315275 	 -1.0307530000 	 -2.5140290000 
430.20 	 225.0147000 	 2.315275 	 -1.0338020000 	 -2.5172840000 
430.40 	 225.0147000 	 2.315275 	 -1.0309160000 	 -2.5142130000 
430.60 	 225.0147000 	 2.315275 	 -1.0342150000 	 -2.5175000000 
430.80 	 225.0147000 	 2.315275 	 -1.0309570000 	 -2.5140860000 
431.00 	 225.0147000 	 2.315275 	 -1.0340090000 	 -2.5173790000 
431.20 	 225.0163000 	 2.315275 	 -1.0307530000 	 -2.5140450000 
431.40 	 225.0147000 	 2.315250 	 -1.0345620000 	 -2.5174900000 
431.60 	 225.0147000 	 2.315225 	 -1.0309950000 	 -2.5139680000 
431.80 	 225.0115000 	 2.315225 	 -1.0346670000 	 -2.5174520000 
432.00 	 225.0067000 	 2.315225 	 -1.0309250000 	 -2.5138660000 
432.20 	 225.0036000 	 2.315225 	 -1.0348570000 	 -2.5175190000 
432.40 	 224.9956000 	 2.315225 	 -1.0303690000 	 -2.5138630000 
432.60 	 224.9956000 	 2.315225 	 -1.0341580000 	 -2.5175320000 
432.80 	 224.9924000 	 2.315225 	 -1.0307980000 	 -2.5138820000 
433.00 	 224.9956000 	 2.315225 	 -1.0346980000 	 -2.5174870000 
433.20 	 224.9956000 	 2.315225 	 -1.0309730000 	 -2.5139050000 
433.40 	 224.9956000 	 2.315225 	 -1.0346290000 	 -2.5175790000 
433.60 	 224.9956000 	 2.315225 	 -1.0309280000 	 -2.5138600000 
433.80 	 224.9908000 	 2.315225 	 -1.0347620000 	 -2.5175860000 
434.00 	 224.9877000 	 2.315225 	 -1.0307690000 	 -2.5139460000 
434.20 	 224.9829000 	 2.315225 	 -1.0346760000 	 -2.5175320000 
434.40 	 224.9829000 	 2.315225 	 -1.0307880000 	 -2.5138760000 
434.60 	 224.9797000 	 2.315225 	 -1.0347300000 	 -2.5176530000 
434.80 	 224.9829000 	 2.315225 	 -1.0308330000 	 -2.5140570000 
435.00 	 224.9797000 	 2.315225 	 -1.0348610000 	 -2.5176560000 
435.20 	 224.9829000 	 2.315225 	 -1.0308740000 	 -2.5138250000 
435.40 	 224.9829000 	 2.315225 	 -1.0348480000 	 -2.5175380000 
435.60 	 224.9797000 	 2.315225 	 -1.0308550000 	 -2.5138950000 
435.80 	 224.9749000 	 2.315225 	 -1.0346290000 	 -2.5175130000 
436.00 	 224.9718000 	 2.315225 	 -1.0306740000 	 -2.5138660000 
436.20 	 224.9670000 	 2.315250 	 -1.0348890000 	 -2.5174970000 
436.40 	 224.9591000 	 2.315275 	 -1.0307850000 	 -2.5140760000 
436.60 	 224.9559000 	 2.315325 	 -1.0348450000 	 -2.5175030000 
436.80 	 224.9511000 	 2.315375 	 -1.0308520000 	 -2.5138820000 
437.00 	 224.9479000 	 2.315400 	 -1.0349240000 	 -2.5174330000 
437.20 	 224.9479000 	 2.315475 	 -1.0306870000 	 -2.5139360000 
437.40 	 224.9463000 	 2.315500 	 -1.0347910000 	 -2.5174740000 
437.60 	 224.9463000 	 2.315575 	 -1.0307470000 	 -2.5139400000 
437.80 	 224.9479000 	 2.315600 	 -1.0347780000 	 -2.5174490000 
438.00 	 224.9511000 	 2.315675 	 -1.0307120000 	 -2.5139780000 
438.20 	 224.9559000 	 2.315700 	 -1.0346790000 	 -2.5174300000 
438.40 	 224.9591000 	 2.315750 	 -1.0307150000 	 -2.5140950000 
438.60 	 224.9670000 	 2.315775 	 -1.0346160000 	 -2.5172710000 
438.80 	 224.9718000 	 2.315800 	 -1.0308740000 	 -2.5140190000 
439.00 	 224.9797000 	 2.315850 	 -1.0347430000 	 -2.5173850000 
439.20 	 224.9877000 	 2.315825 	 -1.0328520000 	 -2.5141330000 
439.40 	 224.9956000 	 2.315850 	 -1.0374160000 	 -2.5175540000 
439.60 	 225.0036000 	 2.315875 	 -1.0334680000 	 -2.5145280000 
439.80 	 225.0099000 	 2.315900 	 -1.0371940000 	 -2.5176270000 
440.00 	 225.0179000 	 2.315875 	 -1.0335130000 	 -2.5148040000 
440.20 	 225.0258000 	 2.315875 	 -1.0373620000 	 -2.5182090000 
440.40 	 225.0306000 	 2.315875 	 -1.0337130000 	 -2.5150140000 
440.60 	 225.0338000 	 2.315875 	 -1.0372730000 	 -2.5182280000 
440.80 	 225.0385000 	 2.315875 	 -1.0335480000 	 -2.5151760000 
441.00 	 225.0385000 	 2.315850 	 -1.0373180000 	 -2.5182470000 
441.20 	 225.0338000 	 2.315800 	 -1.0336300000 	 -2.5151380000 
441.40 	 225.0338000 	 2.315775 	 -1.0374360000 	 -2.5182280000 
441.60 	 225.0338000 	 2.315750 	 -1.0336300000 	 -2.5150010000 
441.80 	 225.0306000 	 2.315725 	 -1.0372730000 	 -2.5182220000 
442.00 	 225.0274000 	 2.315700 	 -1.0337160000 	 -2.5152940000 
442.20 	 225.0226000 	 2.315675 	 -1.0371910000 	 -2.5179510000 
442.40 	 225.0179000 	 2.315650 	 -1.0338310000 	 -2.5153920000 
442.60 	 225.0147000 	 2.315625 	 -1.0369970000 	 -2.5177510000 
442.80 	 225.0115000 	 2.315625 	 -1.0340280000 	 -2.5155540000 
443.00 	 225.0036000 	 2.315625 	 -1.0368280000 	 -2.5176300000 
443.20 	 224.9956000 	 2.315625 	 -1.0340500000 	 -2.5156470000 
443.40 	 224.9924000 	 2.315625 	 -1.0368000000 	 -2.5174710000 
443.60 	 224.9908000 	 2.315625 	 -1.0341170000 	 -2.5158630000 
443.80 	 224.9877000 	 2.315625 	 -1.0366150000 	 -2.5173950000 
444.00 	 224.9877000 	 2.315625 	 -1.0343520000 	 -2.5158340000 
444.20 	 224.9877000 	 2.315625 	 -1.0363860000 	 -2.5171980000 
444.40 	 224.9877000 	 2.315625 	 -1.0344160000 	 -2.5158950000 
444.60 	 224.9908000 	 2.315625 	 -1.0363640000 	 -2.5172110000 
444.80 	 224.9908000 	 2.315625 	 -1.0345840000 	 -2.5162570000 
445.00 	 224.9908000 	 2.315625 	 -1.0362690000 	 -2.5169750000 
445.20 	 224.9877000 	 2.315625 	 -1.0347940000 	 -2.5163650000 
445.40 	 224.9845000 	 2.315625 	 -1.0361350000 	 -2.5169210000 
445.60 	 224.9797000 	 2.315625 	 -1.0347140000 	 -2.5164190000 
445.80 	 224.9765000 	 2.315625 	 -1.0358840000 	 -2.5167530000 
446.00 	 224.9749000 	 2.315625 	 -1.0352040000 	 -2.5168350000 
446.20 	 224.9718000 	 2.315625 	 -1.0357190000 	 -2.5164990000 
446.40 	 224.9718000 	 2.315675 	 -1.0352130000 	 -2.5167430000 
446.60 	 224.9702000 	 2.315675 	 -1.0357730000 	 -2.5164290000 
446.80 	 224.9670000 	 2.315700 	 -1.0351500000 	 -2.5166320000 
447.00 	 224.9638000 	 2.315725 	 -1.0358590000 	 -2.5166610000 
447.20 	 224.9591000 	 2.315775 	 -1.0354360000 	 -2.5168290000 
447.40 	 224.9559000 	 2.315800 	 -1.0355500000 	 -2.5163650000 
447.60 	 224.9559000 	 2.315850 	 -1.0354140000 	 -2.5168800000 
447.80 	 224.9511000 	 2.315900 	 -1.0353090000 	 -2.5161650000 
448.00 	 224.9511000 	 2.315925 	 -1.0357920000 	 -2.5172770000 
448.20 	 224.9511000 	 2.315975 	 -1.0350070000 	 -2.5159740000 
448.40 	 224.9479000 	 2.316000 	 -1.0359320000 	 -2.5174080000 
448.60 	 224.9479000 	 2.316075 	 -1.0347810000 	 -2.5157550000 
448.80 	 224.9479000 	 2.316100 	 -1.0364060000 	 -2.5175980000 
449.00 	 224.9479000 	 2.316175 	 -1.0346130000 	 -2.5155640000 
449.20 	 224.9479000 	 2.316200 	 -1.0363040000 	 -2.5177070000 
449.40 	 224.9479000 	 2.316275 	 -1.0345110000 	 -2.5155830000 
449.60 	 224.9559000 	 2.316300 	 -1.0365170000 	 -2.5177800000 
449.80 	 224.9591000 	 2.316350 	 -1.0341680000 	 -2.5153320000 
450.00 	 224.9670000 	 2.316375 	 -1.0370600000 	 -2.5181170000 
450.20 	 224.9765000 	 2.316400 	 -1.0341450000 	 -2.5153290000 
450.40 	 224.9877000 	 2.316450 	 -1.0366660000 	 -2.5179480000 
450.60 	 224.9972000 	 2.316425 	 -1.0335950000 	 -2.5154940000 
450.80 	 225.0067000 	 2.316425 	 -1.0367230000 	 -2.5189940000 
451.00 	 225.0147000 	 2.316425 	 -1.0342030000 	 -2.5165270000 
451.20 	 225.0226000 	 2.316425 	 -1.0369430000 	 -2.5191810000 
451.40 	 225.0306000 	 2.316425 	 -1.0338820000 	 -2.5163490000 
451.60 	 225.0385000 	 2.316425 	 -1.0367080000 	 -2.5192170000 
451.80 	 225.0417000 	 2.316425 	 -1.0341990000 	 -2.5164030000 
452.00 	 225.0465000 	 2.316425 	 -1.0369210000 	 -2.5192290000 
452.20 	 225.0417000 	 2.316375 	 -1.0341300000 	 -2.5162760000 
452.40 	 225.0401000 	 2.316350 	 -1.0368350000 	 -2.5191560000 
452.60 	 225.0385000 	 2.316300 	 -1.0339320000 	 -2.5162480000 
452.80 	 225.0306000 	 2.316275 	 -1.0369870000 	 -2.5193530000 
453.00 	 225.0258000 	 2.316250 	 -1.0338080000 	 -2.5161930000 
453.20 	 225.0210000 	 2.316225 	 -1.0370540000 	 -2.5193790000 
453.40 	 225.0210000 	 2.316200 	 -1.0336430000 	 -2.5161460000 
453.60 	 225.0226000 	 2.316175 	 -1.0370760000 	 -2.5193910000 
453.80 	 225.0226000 	 2.316175 	 -1.0337230000 	 -2.5162350000 
454.00 	 225.0258000 	 2.316150 	 -1.0372130000 	 -2.5194840000 
454.20 	 225.0258000 	 2.316125 	 -1.0338020000 	 -2.5159900000 
454.40 	 225.0258000 	 2.316125 	 -1.0370950000 	 -2.5193660000 
454.60 	 225.0226000 	 2.316100 	 -1.0336080000 	 -2.5160950000 
454.80 	 225.0195000 	 2.316075 	 -1.0370350000 	 -2.5194070000 
455.00 	 225.0179000 	 2.316050 	 -1.0336150000 	 -2.5161680000 
455.20 	 225.0147000 	 2.316050 	 -1.0374070000 	 -2.5195500000 
455.40 	 225.0179000 	 2.316025 	 -1.0333600000 	 -2.5160090000 
455.60 	 225.0179000 	 2.316025 	 -1.0373340000 	 -2.5196140000 
455.80 	 225.0179000 	 2.316025 	 -1.0334710000 	 -2.5160030000 
456.00 	 225.0179000 	 2.316025 	 -1.0370860000 	 -2.5196270000 
456.20 	 225.0147000 	 2.316000 	 -1.0333280000 	 -2.5161170000 
456.40 	 225.0131000 	 2.315975 	 -1.0373180000 	 -2.5194390000 
456.60 	 225.0067000 	 2.315975 	 -1.0333760000 	 -2.5161240000 
456.80 	 225.0036000 	 2.315975 	 -1.0371690000 	 -2.5194800000 
457.00 	 224.9988000 	 2.315975 	 -1.0335450000 	 -2.5161580000 
457.20 	 224.9956000 	 2.315975 	 -1.0372380000 	 -2.5194230000 
457.40 	 224.9924000 	 2.315975 	 -1.0335030000 	 -2.5162540000 
457.60 	 224.9877000 	 2.315975 	 -1.0371240000 	 -2.5193020000 
457.80 	 224.9829000 	 2.315975 	 -1.0333980000 	 -2.5161110000 
458.00 	 224.9797000 	 2.315975 	 -1.0372700000 	 -2.5192930000 
458.20 	 224.9749000 	 2.315975 	 -1.0336810000 	 -2.5164320000 
458.40 	 224.9718000 	 2.315975 	 -1.0371240000 	 -2.5192230000 
458.60 	 224.9718000 	 2.315975 	 -1.0337000000 	 -2.5163810000 
458.80 	 224.9734000 	 2.315975 	 -1.0371780000 	 -2.5192930000 
459.00 	 224.9749000 	 2.315975 	 -1.0336810000 	 -2.5163710000 
459.20 	 224.9749000 	 2.316025 	 -1.0372160000 	 -2.5191910000 
459.40 	 224.9749000 	 2.316025 	 -1.0339100000 	 -2.5165590000 
459.60 	 224.9749000 	 2.316050 	 -1.0369110000 	 -2.5188730000 
459.80 	 224.9718000 	 2.316075 	 -1.0338720000 	 -2.5166860000 
460.00 	 224.9670000 	 2.316100 	 -1.0368190000 	 -2.5188730000 
460.20 	 224.9670000 	 2.316125 	 -1.0338970000 	 -2.5166070000 
460.40 	 224.9638000 	 2.316150 	 -1.0367330000 	 -2.5187780000 
460.60 	 224.9670000 	 2.316175 	 -1.0341230000 	 -2.5168740000 
460.80 	 224.9670000 	 2.316200 	 -1.0363770000 	 -2.5184410000 
461.00 	 224.9686000 	 2.316250 	 -1.0343010000 	 -2.5171850000 
461.20 	 224.9670000 	 2.316275 	 -1.0366730000 	 -2.5185170000 
461.40 	 224.9718000 	 2.316275 	 -1.0343870000 	 -2.5172460000 
461.60 	 224.9718000 	 2.316325 	 -1.0362630000 	 -2.5182470000 
461.80 	 224.9718000 	 2.316325 	 -1.0345270000 	 -2.5174080000 
462.00 	 224.9670000 	 2.316350 	 -1.0360940000 	 -2.5181670000 
462.20 	 224.9638000 	 2.316375 	 -1.0348030000 	 -2.5174010000 
462.40 	 224.9591000 	 2.316425 	 -1.0361540000 	 -2.5180850000 
462.60 	 224.9559000 	 2.316450 	 -1.0348160000 	 -2.5174590000 
462.80 	 224.9559000 	 2.316500 	 -1.0358970000 	 -2.5178880000 
463.00 	 224.9511000 	 2.316550 	 -1.0352230000 	 -2.5177990000 
463.20 	 224.9559000 	 2.316575 	 -1.0356840000 	 -2.5178690000 
463.40 	 224.9559000 	 2.316625 	 -1.0351470000 	 -2.5178180000 
463.60 	 224.9575000 	 2.316650 	 -1.0358590000 	 -2.5179230000 
463.80 	 224.9591000 	 2.316700 	 -1.0349880000 	 -2.5178270000 
464.00 	 224.9591000 	 2.316750 	 -1.0355440000 	 -2.5177350000 
464.20 	 224.9638000 	 2.316775 	 -1.0353120000 	 -2.5181040000 
464.40 	 224.9670000 	 2.316800 	 -1.0354930000 	 -2.5175700000 
464.60 	 224.9718000 	 2.316825 	 -1.0351470000 	 -2.5179670000 
464.80 	 224.9797000 	 2.316850 	 -1.0354610000 	 -2.5174930000 
465.00 	 224.9813000 	 2.316875 	 -1.0355470000 	 -2.5181200000 
465.20 	 224.9893000 	 2.316875 	 -1.0351940000 	 -2.5173250000 
465.40 	 224.9956000 	 2.316875 	 -1.0361510000 	 -2.5170710000 
465.60 	 224.9988000 	 2.316875 	 -1.0354930000 	 -2.5158600000 
465.80 	 225.0036000 	 2.316875 	 -1.0362880000 	 -2.5173760000 
466.00 	 225.0036000 	 2.316875 	 -1.0351340000 	 -2.5154340000 
466.20 	 225.0115000 	 2.316875 	 -1.0366760000 	 -2.5176080000 
466.40 	 225.0115000 	 2.316875 	 -1.0348570000 	 -2.5152940000 
466.60 	 225.0115000 	 2.316875 	 -1.0371180000 	 -2.5177510000 
466.80 	 225.0115000 	 2.316875 	 -1.0347940000 	 -2.5150840000 
467.00 	 225.0067000 	 2.316875 	 -1.0369400000 	 -2.5177610000 
467.20 	 225.0067000 	 2.316875 	 -1.0346790000 	 -2.5150900000 
467.40 	 225.0036000 	 2.316875 	 -1.0372230000 	 -2.5179390000 
467.60 	 224.9988000 	 2.316875 	 -1.0345870000 	 -2.5150590000 
467.80 	 225.0004000 	 2.316875 	 -1.0371690000 	 -2.5178970000 
468.00 	 224.9988000 	 2.316875 	 -1.0344570000 	 -2.5149250000 
468.20 	 225.0036000 	 2.316875 	 -1.0374130000 	 -2.5181420000 
468.40 	 225.0036000 	 2.316875 	 -1.0343110000 	 -2.5148610000 
468.60 	 225.0036000 	 2.316875 	 -1.0375600000 	 -2.5182340000 
468.80 	 225.0052000 	 2.316875 	 -1.0342060000 	 -2.5149220000 
469.00 	 225.0036000 	 2.316875 	 -1.0376710000 	 -2.5179830000 
469.20 	 225.0036000 	 2.316875 	 -1.0341230000 	 -2.5147690000 
469.40 	 224.9988000 	 2.316875 	 -1.0375750000 	 -2.5182470000 
469.60 	 224.9988000 	 2.316875 	 -1.0339100000 	 -2.5146680000 
469.80 	 224.9956000 	 2.316875 	 -1.0377500000 	 -2.5182310000 
470.00 	 224.9908000 	 2.316875 	 -1.0338780000 	 -2.5147060000 
470.20 	 224.9908000 	 2.316875 	 -1.0377470000 	 -2.5183610000 
470.40 	 224.9893000 	 2.316875 	 -1.0340280000 	 -2.5147760000 
470.60 	 224.9877000 	 2.316875 	 -1.0377950000 	 -2.5182880000 
470.80 	 224.9829000 	 2.316875 	 -1.0339580000 	 -2.5148040000 
471.00 	 224.9797000 	 2.316875 	 -1.0378840000 	 -2.5181930000 
471.20 	 224.9749000 	 2.316900 	 -1.0339770000 	 -2.5158660000 
471.40 	 224.9718000 	 2.316925 	 -1.0378170000 	 -2.5195340000 
471.60 	 224.9654000 	 2.316950 	 -1.0340660000 	 -2.5159960000 
471.80 	 224.9638000 	 2.316975 	 -1.0378680000 	 -2.5194610000 
472.00 	 224.9591000 	 2.317000 	 -1.0341070000 	 -2.5162890000 
472.20 	 224.9591000 	 2.317050 	 -1.0378710000 	 -2.5194580000 
472.40 	 224.9559000 	 2.317075 	 -1.0343110000 	 -2.5163840000 
472.60 	 224.9591000 	 2.317125 	 -1.0378040000 	 -2.5192010000 
472.80 	 224.9591000 	 2.317175 	 -1.0342380000 	 -2.5164570000 
473.00 	 224.9638000 	 2.317200 	 -1.0377060000 	 -2.5191530000 
473.20 	 224.9702000 	 2.317225 	 -1.0343840000 	 -2.5166610000 
473.40 	 224.9749000 	 2.317250 	 -1.0375090000 	 -2.5189110000 
473.60 	 224.9797000 	 2.317275 	 -1.0348030000 	 -2.5171410000 
473.80 	 224.9829000 	 2.317275 	 -1.0372320000 	 -2.5179480000 
474.00 	 224.9908000 	 2.317275 	 -1.0351400000 	 -2.5161960000 
474.20 	 224.9956000 	 2.317300 	 -1.0372480000 	 -2.5172300000 
474.40 	 225.0036000 	 2.317325 	 -1.0354550000 	 -2.5164570000 
474.60 	 225.0067000 	 2.317325 	 -1.0370860000 	 -2.5174680000 
474.80 	 225.0115000 	 2.317325 	 -1.0355790000 	 -2.5163050000 
475.00 	 225.0115000 	 2.317325 	 -1.0371530000 	 -2.5168100000 
475.20 	 225.0067000 	 2.317325 	 -1.0358970000 	 -2.5164990000 
475.40 	 225.0115000 	 2.317325 	 -1.0369360000 	 -2.5168640000 
475.60 	 225.0067000 	 2.317325 	 -1.0357860000 	 -2.5163080000 
475.80 	 225.0115000 	 2.317325 	 -1.0370990000 	 -2.5168070000 
476.00 	 225.0147000 	 2.317325 	 -1.0359450000 	 -2.5165050000 
476.20 	 225.0115000 	 2.317325 	 -1.0368540000 	 -2.5166320000 
476.40 	 225.0115000 	 2.317325 	 -1.0360530000 	 -2.5167110000 
476.60 	 225.0067000 	 2.317325 	 -1.0367970000 	 -2.5165750000 
476.80 	 225.0036000 	 2.317325 	 -1.0362720000 	 -2.5168320000 
477.00 	 224.9956000 	 2.317325 	 -1.0363290000 	 -2.5163910000 
477.20 	 224.9940000 	 2.317325 	 -1.0366570000 	 -2.5171980000 
477.40 	 224.9940000 	 2.317325 	 -1.0361450000 	 -2.5160600000 
477.60 	 224.9924000 	 2.317325 	 -1.0368160000 	 -2.5173820000 
477.80 	 224.9956000 	 2.317325 	 -1.0357790000 	 -2.5158980000 
478.00 	 224.9988000 	 2.317325 	 -1.0369940000 	 -2.5176270000 
478.20 	 225.0036000 	 2.317325 	 -1.0354900000 	 -2.5154650000 
478.40 	 224.9988000 	 2.317325 	 -1.0372350000 	 -2.5178150000 
478.60 	 224.9988000 	 2.317325 	 -1.0354010000 	 -2.5156500000 
478.80 	 224.9956000 	 2.317325 	 -1.0373880000 	 -2.5177290000 
479.00 	 224.9893000 	 2.317325 	 -1.0353060000 	 -2.5154620000 
479.20 	 224.9877000 	 2.317325 	 -1.0374800000 	 -2.5181230000 
479.40 	 224.9797000 	 2.317325 	 -1.0351910000 	 -2.5154210000 
479.60 	 224.9749000 	 2.317325 	 -1.0376930000 	 -2.5181610000 
479.80 	 224.9749000 	 2.317325 	 -1.0351280000 	 -2.5153380000 
480.00 	 224.9718000 	 2.317325 	 -1.0376200000 	 -2.5181770000 
480.20 	 224.9718000 	 2.317325 	 -1.0350960000 	 -2.5151700000 
480.40 	 224.9718000 	 2.317350 	 -1.0379790000 	 -2.5183300000 
480.60 	 224.9702000 	 2.317350 	 -1.0348640000 	 -2.5151820000 
480.80 	 224.9670000 	 2.317400 	 -1.0380900000 	 -2.5183490000 
481.00 	 224.9638000 	 2.317425 	 -1.0348640000 	 -2.5152240000 
481.20 	 224.9670000 	 2.317450 	 -1.0382680000 	 -2.5184920000 
481.40 	 224.9670000 	 2.317475 	 -1.0348350000 	 -2.5150460000 
481.60 	 224.9670000 	 2.317500 	 -1.0382560000 	 -2.5185390000 
481.80 	 224.9670000 	 2.317550 	 -1.0345900000 	 -2.5150680000 
482.00 	 224.9670000 	 2.317575 	 -1.0380520000 	 -2.5184500000 
482.20 	 224.9670000 	 2.317600 	 -1.0348220000 	 -2.5148710000 
482.40 	 224.9670000 	 2.317625 	 -1.0383730000 	 -2.5185520000 
482.60 	 224.9718000 	 2.317650 	 -1.0346980000 	 -2.5149150000 
482.80 	 224.9797000 	 2.317700 	 -1.0383990000 	 -2.5185840000 
483.00 	 224.9877000 	 2.317700 	 -1.0344890000 	 -2.5150390000 
483.20 	 224.9972000 	 2.317700 	 -1.0387550000 	 -2.5185330000 
483.40 	 225.0036000 	 2.317725 	 -1.0345750000 	 -2.5149570000 
483.60 	 225.0099000 	 2.317725 	 -1.0386400000 	 -2.5186540000 
483.80 	 225.0147000 	 2.317725 	 -1.0301110000 	 -2.5149920000 
484.00 	 225.0179000 	 2.317725 	 -1.0340880000 	 -2.5186820000 
484.20 	 225.0226000 	 2.317725 	 -1.0302800000 	 -2.5148930000 
484.40 	 225.0226000 	 2.317725 	 -1.0333790000 	 -2.5186630000 
484.60 	 225.0226000 	 2.317725 	 -1.0297520000 	 -2.5149660000 
484.80 	 225.0226000 	 2.317725 	 -1.0338340000 	 -2.5186320000 
485.00 	 225.0226000 	 2.317725 	 -1.0298820000 	 -2.5150680000 
485.20 	 225.0226000 	 2.317675 	 -1.0334010000 	 -2.5186700000 
485.40 	 225.0195000 	 2.317675 	 -1.0296660000 	 -2.5150230000 
485.60 	 225.0163000 	 2.317650 	 -1.0338560000 	 -2.5186220000 
485.80 	 225.0147000 	 2.317625 	 -1.0299330000 	 -2.5150650000 
486.00 	 225.0115000 	 2.317625 	 -1.0338120000 	 -2.5185040000 
486.20 	 225.0115000 	 2.317625 	 -1.0300060000 	 -2.5150840000 
486.40 	 225.0067000 	 2.317625 	 -1.0339640000 	 -2.5185590000 
486.60 	 225.0067000 	 2.317625 	 -1.0301880000 	 -2.5151540000 
486.80 	 225.0036000 	 2.317625 	 -1.0341710000 	 -2.5185780000 
487.00 	 224.9988000 	 2.317625 	 -1.0306550000 	 -2.5151820000 
487.20 	 224.9972000 	 2.317625 	 -1.0341960000 	 -2.5187050000 
487.40 	 224.9908000 	 2.317625 	 -1.0308740000 	 -2.5150940000 
487.60 	 224.9877000 	 2.317625 	 -1.0347490000 	 -2.5185490000 
487.80 	 224.9877000 	 2.317625 	 -1.0309120000 	 -2.5154460000 
488.00 	 224.9877000 	 2.317625 	 -1.0343390000 	 -2.5183710000 
488.20 	 224.9877000 	 2.317625 	 -1.0307570000 	 -2.5154530000 
488.40 	 224.9877000 	 2.317625 	 -1.0347460000 	 -2.5183740000 
488.60 	 224.9845000 	 2.317625 	 -1.0298480000 	 -2.5157040000 
488.80 	 224.9813000 	 2.317625 	 -1.0332110000 	 -2.5184890000 
489.00 	 224.9797000 	 2.317625 	 -1.0292590000 	 -2.5156120000 
489.20 	 224.9749000 	 2.317625 	 -1.0332710000 	 -2.5183580000 
489.40 	 224.9749000 	 2.317625 	 -1.0293550000 	 -2.5156690000 
489.60 	 224.9749000 	 2.317625 	 -1.0328260000 	 -2.5181420000 
489.80 	 224.9718000 	 2.317625 	 -1.0297110000 	 -2.5158660000 
490.00 	 224.9718000 	 2.317675 	 -1.0336590000 	 -2.5182950000 
490.20 	 224.9670000 	 2.317700 	 -1.0308580000 	 -2.5158820000 
490.40 	 224.9654000 	 2.317725 	 -1.0336620000 	 -2.5180370000 
490.60 	 224.9638000 	 2.317750 	 -1.0302540000 	 -2.5158980000 
490.80 	 224.9622000 	 2.317775 	 -1.0331280000 	 -2.5179580000 
491.00 	 224.9638000 	 2.317825 	 -1.0304450000 	 -2.5163400000 
491.20 	 224.9638000 	 2.317850 	 -1.0326610000 	 -2.5175760000 
491.40 	 224.9670000 	 2.317875 	 -1.0305820000 	 -2.5163050000 
491.60 	 224.9670000 	 2.317900 	 -1.0334080000 	 -2.5176400000 
491.80 	 224.9718000 	 2.317950 	 -1.0312620000 	 -2.5163780000 
492.00 	 224.9718000 	 2.317975 	 -1.0335640000 	 -2.5176400000 
492.20 	 224.9749000 	 2.318000 	 -1.0315740000 	 -2.5165870000 
492.40 	 224.9797000 	 2.318000 	 -1.0376360000 	 -2.5171730000 
492.60 	 224.9829000 	 2.318025 	 -1.0365070000 	 -2.5170770000 
492.80 	 224.9861000 	 2.318050 	 -1.0372730000 	 -2.5169690000 
493.00 	 224.9877000 	 2.318025 	 -1.0366760000 	 -2.5172900000 
493.20 	 224.9956000 	 2.318025 	 -1.0372030000 	 -2.5170770000 
493.40 	 224.9988000 	 2.318025 	 -1.0368380000 	 -2.5172140000 
493.60 	 225.0036000 	 2.318025 	 -1.0372350000 	 -2.5168930000 
493.80 	 225.0067000 	 2.318025 	 -1.0366250000 	 -2.5172300000 
494.00 	 225.0115000 	 2.318025 	 -1.0370640000 	 -2.5169090000 
494.20 	 225.0115000 	 2.318025 	 -1.0369650000 	 -2.5174900000 
494.40 	 225.0115000 	 2.318025 	 -1.0367970000 	 -2.5168010000 
494.60 	 225.0099000 	 2.318025 	 -1.0368790000 	 -2.5175480000 
494.80 	 225.0052000 	 2.318025 	 -1.0367460000 	 -2.5167780000 
495.00 	 225.0036000 	 2.318025 	 -1.0370000000 	 -2.5175830000 
495.20 	 224.9988000 	 2.318025 	 -1.0366880000 	 -2.5165940000 
495.40 	 224.9988000 	 2.318025 	 -1.0372290000 	 -2.5178880000 
495.60 	 224.9956000 	 2.318025 	 -1.0362020000 	 -2.5163300000 
495.80 	 224.9956000 	 2.318025 	 -1.0373910000 	 -2.5179830000 
496.00 	 224.9956000 	 2.318025 	 -1.0362120000 	 -2.5162380000 
496.20 	 224.9956000 	 2.318025 	 -1.0374200000 	 -2.5180560000 
496.40 	 224.9908000 	 2.318025 	 -1.0360940000 	 -2.5161520000 
496.60 	 224.9877000 	 2.318025 	 -1.0375310000 	 -2.5181990000 
496.80 	 224.9829000 	 2.318025 	 -1.0359100000 	 -2.5161710000 
497.00 	 224.9797000 	 2.318025 	 -1.0377600000 	 -2.5182150000 
497.20 	 224.9749000 	 2.318025 	 -1.0358650000 	 -2.5159840000 
497.40 	 224.9749000 	 2.318050 	 -1.0366950000 	 -2.5182370000 
497.60 	 224.9734000 	 2.318075 	 -1.0347020000 	 -2.5158690000 
497.80 	 224.9718000 	 2.318100 	 -1.0366660000 	 -2.5184150000 
498.00 	 224.9718000 	 2.318125 	 -1.0347750000 	 -2.5159800000 
498.20 	 224.9670000 	 2.318150 	 -1.0368030000 	 -2.5182600000 
498.40 	 224.9670000 	 2.318150 	 -1.0349400000 	 -2.5161300000 
498.60 	 224.9638000 	 2.318200 	 -1.0365520000 	 -2.5183420000 
498.80 	 224.9638000 	 2.318225 	 -1.0348920000 	 -2.5159770000 
499.00 	 224.9638000 	 2.318275 	 -1.0370380000 	 -2.5185740000 
499.20 	 224.9638000 	 2.318300 	 -1.0345010000 	 -2.5156530000 
499.40 	 224.9718000 	 2.318325 	 -1.0372700000 	 -2.5186820000 
499.60 	 224.9749000 	 2.318350 	 -1.0344090000 	 -2.5155000000 
499.80 	 224.9797000 	 2.318350 	 -1.0377310000 	 -2.5188480000 
500.00 	 224.9829000 	 2.318400 	 -1.0341100000 	 -2.5153890000 
500.20 	 224.9829000 	 2.318375 	 -1.0391110000 	 -2.5189780000 
500.40 	 224.9877000 	 2.318400 	 -1.0355410000 	 -2.5156970000 
500.60 	 224.9829000 	 2.318425 	 -1.0391330000 	 -2.5191150000 
500.80 	 224.9829000 	 2.318450 	 -1.0355280000 	 -2.5155320000 
501.00 	 224.9829000 	 2.318425 	 -1.0394800000 	 -2.5193180000 
501.20 	 224.9829000 	 2.318425 	 -1.0356840000 	 -2.5156210000 
501.40 	 224.9877000 	 2.318450 	 -1.0397500000 	 -2.5192450000 
501.60 	 224.9908000 	 2.318475 	 -1.0357030000 	 -2.5157200000 
501.80 	 224.9956000 	 2.318500 	 -1.0395270000 	 -2.5191310000 
502.00 	 224.9972000 	 2.318500 	 -1.0355440000 	 -2.5159650000 
502.20 	 224.9988000 	 2.318475 	 -1.0397280000 	 -2.5193370000 
502.40 	 224.9956000 	 2.318475 	 -1.0357440000 	 -2.5162730000 
502.60 	 224.9956000 	 2.318475 	 -1.0395490000 	 -2.5192670000 
502.80 	 224.9956000 	 2.318475 	 -1.0358330000 	 -2.5163840000 
503.00 	 224.9988000 	 2.318475 	 -1.0395340000 	 -2.5192200000 
503.20 	 225.0036000 	 2.318475 	 -1.0359350000 	 -2.5163240000 
503.40 	 225.0036000 	 2.318475 	 -1.0392670000 	 -2.5190420000 
503.60 	 225.0067000 	 2.318475 	 -1.0358460000 	 -2.5162890000 
503.80 	 225.0067000 	 2.318475 	 -1.0394570000 	 -2.5189370000 
504.00 	 225.0067000 	 2.318475 	 -1.0358650000 	 -2.5164760000 
504.20 	 225.0036000 	 2.318475 	 -1.0390760000 	 -2.5187080000 
504.40 	 225.0036000 	 2.318475 	 -1.0361070000 	 -2.5167240000 
504.60 	 224.9988000 	 2.318475 	 -1.0390630000 	 -2.5186890000 
504.80 	 224.9988000 	 2.318475 	 -1.0361670000 	 -2.5167180000 
505.00 	 224.9988000 	 2.318475 	 -1.0388630000 	 -2.5185590000 
505.20 	 224.9956000 	 2.318475 	 -1.0363580000 	 -2.5168800000 
505.40 	 224.9956000 	 2.318475 	 -1.0386530000 	 -2.5185520000 
505.60 	 224.9956000 	 2.318475 	 -1.0365520000 	 -2.5171280000 
505.80 	 224.9940000 	 2.318475 	 -1.0387770000 	 -2.5185010000 
506.00 	 224.9908000 	 2.318475 	 -1.0365770000 	 -2.5170490000 
506.20 	 224.9877000 	 2.318475 	 -1.0385040000 	 -2.5182030000 
506.40 	 224.9829000 	 2.318475 	 -1.0369940000 	 -2.5173820000 
506.60 	 224.9797000 	 2.318475 	 -1.0382490000 	 -2.5180210000 
506.80 	 224.9797000 	 2.318500 	 -1.0371340000 	 -2.5176020000 
507.00 	 224.9749000 	 2.318500 	 -1.0382560000 	 -2.5179610000 
507.20 	 224.9749000 	 2.318525 	 -1.0371840000 	 -2.5176240000 
507.40 	 224.9718000 	 2.318550 	 -1.0380490000 	 -2.5177000000 
507.60 	 224.9670000 	 2.318575 	 -1.0374480000 	 -2.5176970000 
507.80 	 224.9638000 	 2.318600 	 -1.0377880000 	 -2.5175000000 
508.00 	 224.9606000 	 2.318625 	 -1.0376260000 	 -2.5179740000 
508.20 	 224.9591000 	 2.318675 	 -1.0376290000 	 -2.5176810000 
508.40 	 224.9559000 	 2.318725 	 -1.0374010000 	 -2.5179420000 
508.60 	 224.9559000 	 2.318750 	 -1.0378170000 	 -2.5177410000 
508.80 	 224.9559000 	 2.318800 	 -1.0375370000 	 -2.5180910000 
509.00 	 224.9511000 	 2.318825 	 -1.0375370000 	 -2.5174810000 
509.20 	 224.9511000 	 2.318875 	 -1.0375440000 	 -2.5180940000 
509.40 	 224.9559000 	 2.318900 	 -1.0376010000 	 -2.5174300000 
509.60 	 224.9559000 	 2.318950 	 -1.0374960000 	 -2.5180880000 
509.80 	 224.9638000 	 2.319000 	 -1.0375600000 	 -2.5172140000 
510.00 	 224.9718000 	 2.319025 	 -1.0378200000 	 -2.5182850000 
510.20 	 224.9845000 	 2.319050 	 -1.0371490000 	 -2.5172010000 
510.40 	 224.9940000 	 2.319050 	 -1.0379190000 	 -2.5185360000 
510.60 	 225.0067000 	 2.319075 	 -1.0371880000 	 -2.5172070000 
510.80 	 225.0147000 	 2.319075 	 -1.0380940000 	 -2.5184980000 
511.00 	 225.0226000 	 2.319075 	 -1.0373530000 	 -2.5171630000 
511.20 	 225.0258000 	 2.319075 	 -1.0385160000 	 -2.5186510000 
511.40 	 225.0306000 	 2.319075 	 -1.0371110000 	 -2.5170070000 
511.60 	 225.0306000 	 2.319075 	 -1.0386530000 	 -2.5188510000 
511.80 	 225.0306000 	 2.319075 	 -1.0371300000 	 -2.5170170000 
512.00 	 225.0306000 	 2.319050 	 -1.0385740000 	 -2.5188260000 
512.20 	 225.0322000 	 2.319025 	 -1.0373460000 	 -2.5170710000 
512.40 	 225.0306000 	 2.319000 	 -1.0384940000 	 -2.5186860000 
512.60 	 225.0306000 	 2.318975 	 -1.0373880000 	 -2.5170800000 
512.80 	 225.0306000 	 2.318950 	 -1.0385930000 	 -2.5188100000 
513.00 	 225.0258000 	 2.318925 	 -1.0371210000 	 -2.5169180000 
513.20 	 225.0179000 	 2.318900 	 -1.0388880000 	 -2.5190420000 
513.40 	 225.0147000 	 2.318875 	 -1.0368890000 	 -2.5169020000 
513.60 	 225.0115000 	 2.318875 	 -1.0388030000 	 -2.5190040000 
513.80 	 225.0115000 	 2.318875 	 -1.0370290000 	 -2.5168990000 
514.00 	 225.0115000 	 2.318875 	 -1.0388760000 	 -2.5191850000 
514.20 	 225.0083000 	 2.318850 	 -1.0369010000 	 -2.5168160000 
514.40 	 225.0067000 	 2.318825 	 -1.0387610000 	 -2.5190610000 
514.60 	 225.0036000 	 2.318825 	 -1.0371560000 	 -2.5169180000 
514.80 	 225.0020000 	 2.318825 	 -1.0386820000 	 -2.5190510000 
515.00 	 225.0020000 	 2.318825 	 -1.0369400000 	 -2.5167620000 
515.20 	 224.9988000 	 2.318825 	 -1.0389650000 	 -2.5190040000 
515.40 	 224.9988000 	 2.318825 	 -1.0367170000 	 -2.5167470000 
515.60 	 224.9988000 	 2.318825 	 -1.0390340000 	 -2.5192610000 
515.80 	 224.9988000 	 2.318825 	 -1.0367390000 	 -2.5168450000 
516.00 	 224.9988000 	 2.318825 	 -1.0389170000 	 -2.5192130000 
516.20 	 224.9988000 	 2.318825 	 -1.0367040000 	 -2.5166000000 
516.40 	 224.9988000 	 2.318825 	 -1.0392950000 	 -2.5193850000 
516.60 	 224.9956000 	 2.318825 	 -1.0364630000 	 -2.5165940000 
516.80 	 224.9940000 	 2.318825 	 -1.0393460000 	 -2.5193560000 
517.00 	 224.9908000 	 2.318825 	 -1.0365170000 	 -2.5165020000 
517.20 	 224.9908000 	 2.318825 	 -1.0394190000 	 -2.5196460000 
517.40 	 224.9877000 	 2.318825 	 -1.0364690000 	 -2.5164190000 
517.60 	 224.9829000 	 2.318825 	 -1.0396420000 	 -2.5197320000 
517.80 	 224.9829000 	 2.318825 	 -1.0362210000 	 -2.5163560000 
518.00 	 224.9797000 	 2.318825 	 -1.0395210000 	 -2.5196550000 
518.20 	 224.9749000 	 2.318825 	 -1.0362560000 	 -2.5163520000 
518.40 	 224.9749000 	 2.318825 	 -1.0396100000 	 -2.5196960000 
518.60 	 224.9718000 	 2.318825 	 -1.0360780000 	 -2.5163080000 
518.80 	 224.9718000 	 2.318850 	 -1.0397280000 	 -2.5198080000 
519.00 	 224.9718000 	 2.318875 	 -1.0362780000 	 -2.5163050000 
519.20 	 224.9686000 	 2.318900 	 -1.0397080000 	 -2.5198240000 
519.40 	 224.9670000 	 2.318925 	 -1.0359350000 	 -2.5162670000 
519.60 	 224.9591000 	 2.318950 	 -1.0395490000 	 -2.5197380000 
519.80 	 224.9591000 	 2.319000 	 -1.0359700000 	 -2.5162380000 
520.00 	 224.9591000 	 2.319025 	 -1.0398420000 	 -2.5197820000 
520.20 	 224.9591000 	 2.319075 	 -1.0360110000 	 -2.5162600000 
520.40 	 224.9591000 	 2.319100 	 -1.0397940000 	 -2.5198200000 
520.60 	 224.9591000 	 2.319150 	 -1.0359220000 	 -2.5162600000 
520.80 	 224.9559000 	 2.319200 	 -1.0398450000 	 -2.5198430000 
521.00 	 224.9511000 	 2.319250 	 -1.0358810000 	 -2.5163110000 
521.20 	 224.9495000 	 2.319275 	 -1.0398640000 	 -2.5196740000 
521.40 	 224.9511000 	 2.319325 	 -1.0360370000 	 -2.5162950000 
521.60 	 224.9479000 	 2.319375 	 -1.0399020000 	 -2.5198050000 
521.80 	 224.9495000 	 2.319400 	 -1.0359380000 	 -2.5162630000 
522.00 	 224.9559000 	 2.319475 	 -1.0396800000 	 -2.5197600000 
522.20 	 224.9591000 	 2.319500 	 -1.0357510000 	 -2.5163300000 
522.40 	 224.9638000 	 2.319525 	 -1.0398200000 	 -2.5197440000 
522.60 	 224.9718000 	 2.319575 	 -1.0359830000 	 -2.5162920000 
522.80 	 224.9829000 	 2.319575 	 -1.0397880000 	 -2.5197510000 
523.00 	 224.9924000 	 2.319575 	 -1.0360910000 	 -2.5161710000 
523.20 	 225.0036000 	 2.319575 	 -1.0401570000 	 -2.5197250000 
523.40 	 225.0115000 	 2.319575 	 -1.0359760000 	 -2.5162700000 
523.60 	 225.0179000 	 2.319575 	 -1.0399210000 	 -2.5198400000 
523.80 	 225.0226000 	 2.319575 	 -1.0362240000 	 -2.5163330000 
524.00 	 225.0242000 	 2.319575 	 -1.0401880000 	 -2.5198200000 
524.20 	 225.0258000 	 2.319575 	 -1.0361510000 	 -2.5163680000 
524.40 	 225.0306000 	 2.319575 	 -1.0399720000 	 -2.5198010000 
524.60 	 225.0306000 	 2.319575 	 -1.0361260000 	 -2.5163650000 
524.80 	 225.0258000 	 2.319575 	 -1.0400360000 	 -2.5197410000 
525.00 	 225.0226000 	 2.319575 	 -1.0361390000 	 -2.5163270000 
525.20 	 225.0226000 	 2.319550 	 -1.0400230000 	 -2.5197030000 
525.40 	 225.0226000 	 2.319525 	 -1.0361390000 	 -2.5164600000 
525.60 	 225.0226000 	 2.319500 	 -1.0399880000 	 -2.5199060000 
525.80 	 225.0226000 	 2.319475 	 -1.0361420000 	 -2.5163010000 
526.00 	 225.0226000 	 2.319475 	 -1.0399340000 	 -2.5196490000 
526.20 	 225.0179000 	 2.319450 	 -1.0360110000 	 -2.5165300000 
526.40 	 225.0147000 	 2.319425 	 -1.0399250000 	 -2.5200110000 
526.60 	 225.0115000 	 2.319400 	 -1.0360910000 	 -2.5163750000 
526.80 	 225.0115000 	 2.319425 	 -1.0400960000 	 -2.5199480000 
527.00 	 225.0067000 	 2.319400 	 -1.0362150000 	 -2.5162030000 
527.20 	 225.0067000 	 2.319375 	 -1.0399980000 	 -2.5197120000 
527.40 	 225.0067000 	 2.319375 	 -1.0362370000 	 -2.5164640000 
527.60 	 225.0067000 	 2.319375 	 -1.0401340000 	 -2.5197000000 
527.80 	 225.0036000 	 2.319375 	 -1.0362430000 	 -2.5164920000 
528.00 	 225.0036000 	 2.319375 	 -1.0399980000 	 -2.5195000000 
528.20 	 225.0036000 	 2.319375 	 -1.0363610000 	 -2.5166260000 
528.40 	 224.9972000 	 2.319375 	 -1.0399980000 	 -2.5195340000 
528.60 	 224.9956000 	 2.319375 	 -1.0362940000 	 -2.5165150000 
528.80 	 224.9956000 	 2.319375 	 -1.0397910000 	 -2.5193440000 
529.00 	 224.9956000 	 2.319375 	 -1.0363740000 	 -2.5166640000 
529.20 	 224.9877000 	 2.319375 	 -1.0398070000 	 -2.5193760000 
529.40 	 224.9829000 	 2.319375 	 -1.0364950000 	 -2.5166700000 
529.60 	 224.9749000 	 2.319375 	 -1.0397340000 	 -2.5192260000 
529.80 	 224.9670000 	 2.319375 	 -1.0364760000 	 -2.5166960000 
530.00 	 224.9638000 	 2.319375 	 -1.0397400000 	 -2.5192290000 
530.20 	 224.9591000 	 2.319375 	 -1.0364560000 	 -2.5167270000 
530.40 	 224.9591000 	 2.319425 	 -1.0399440000 	 -2.5193090000 
530.60 	 224.9559000 	 2.319450 	 -1.0365770000 	 -2.5166580000 
530.80 	 224.9559000 	 2.319500 	 -1.0396960000 	 -2.5189650000 
531.00 	 224.9511000 	 2.319550 	 -1.0366820000 	 -2.5166990000 
531.20 	 224.9479000 	 2.319600 	 -1.0396730000 	 -2.5189560000 
531.40 	 224.9447000 	 2.319650 	 -1.0368410000 	 -2.5169630000 
531.60 	 224.9400000 	 2.319700 	 -1.0393460000 	 -2.5187020000 
531.80 	 224.9368000 	 2.319750 	 -1.0369140000 	 -2.5172770000 
532.00 	 224.9368000 	 2.319800 	 -1.0390060000 	 -2.5185360000 
532.20 	 224.9320000 	 2.319825 	 -1.0372890000 	 -2.5173760000 
532.40 	 224.9320000 	 2.319900 	 -1.0387640000 	 -2.5182310000 
532.60 	 224.9368000 	 2.319950 	 -1.0374800000 	 -2.5177480000 
532.80 	 224.9368000 	 2.320000 	 -1.0388470000 	 -2.5182500000 
533.00 	 224.9400000 	 2.320050 	 -1.0374770000 	 -2.5178810000 
533.20 	 224.9447000 	 2.320100 	 -1.0388950000 	 -2.5182980000 
533.40 	 224.9479000 	 2.320150 	 -1.0376040000 	 -2.5177800000 
533.60 	 224.9511000 	 2.320200 	 -1.0387960000 	 -2.5181230000 
533.80 	 224.9559000 	 2.320225 	 -1.0373970000 	 -2.5178340000 
534.00 	 224.9591000 	 2.320275 	 -1.0388060000 	 -2.5182500000 
534.20 	 224.9670000 	 2.320325 	 -1.0376230000 	 -2.5179260000 
534.40 	 224.9749000 	 2.320325 	 -1.0387100000 	 -2.5182530000 
534.60 	 224.9829000 	 2.320375 	 -1.0377730000 	 -2.5179930000 
534.80 	 224.9908000 	 2.320400 	 -1.0386280000 	 -2.5180750000 
535.00 	 224.9988000 	 2.320400 	 -1.0380900000 	 -2.5175980000 
535.20 	 224.9988000 	 2.320375 	 -1.0395050000 	 -2.5180560000 
535.40 	 224.9988000 	 2.320375 	 -1.0383290000 	 -2.5176330000 
535.60 	 225.0036000 	 2.320375 	 -1.0395270000 	 -2.5179960000 
535.80 	 225.0036000 	 2.320375 	 -1.0386690000 	 -2.5178080000 
536.00 	 225.0036000 	 2.320375 	 -1.0391620000 	 -2.5176560000 
536.20 	 224.9988000 	 2.320375 	 -1.0387580000 	 -2.5180150000 
536.40 	 224.9988000 	 2.320375 	 -1.0389010000 	 -2.5174460000 
536.60 	 224.9972000 	 2.320375 	 -1.0390190000 	 -2.5183110000 
536.80 	 224.9940000 	 2.320375 	 -1.0388250000 	 -2.5176780000 
537.00 	 224.9908000 	 2.320375 	 -1.0389390000 	 -2.5181990000 
537.20 	 224.9877000 	 2.320375 	 -1.0388410000 	 -2.5174840000 
537.40 	 224.9829000 	 2.320375 	 -1.0389200000 	 -2.5182720000 
537.60 	 224.9797000 	 2.320375 	 -1.0388980000 	 -2.5177130000 
537.80 	 224.9749000 	 2.320400 	 -1.0388660000 	 -2.5181870000 
538.00 	 224.9718000 	 2.320425 	 -1.0390540000 	 -2.5174590000 
538.20 	 224.9702000 	 2.320450 	 -1.0388150000 	 -2.5181520000 
538.40 	 224.9670000 	 2.320475 	 -1.0392280000 	 -2.5176650000 
538.60 	 224.9638000 	 2.320500 	 -1.0389770000 	 -2.5180720000 
538.80 	 224.9638000 	 2.320550 	 -1.0393400000 	 -2.5177290000 
539.00 	 224.9638000 	 2.320575 	 -1.0389110000 	 -2.5180630000 
539.20 	 224.9591000 	 2.320600 	 -1.0392000000 	 -2.5175890000 
539.40 	 224.9591000 	 2.320650 	 -1.0392760000 	 -2.5182850000 
539.60 	 224.9591000 	 2.320675 	 -1.0389770000 	 -2.5173920000 
539.80 	 224.9591000 	 2.320725 	 -1.0391740000 	 -2.5184150000 
540.00 	 224.9591000 	 2.320750 	 -1.0386340000 	 -2.5171760000 
540.20 	 224.9638000 	 2.320800 	 -1.0391970000 	 -2.5184190000 
540.40 	 224.9654000 	 2.320825 	 -1.0388180000 	 -2.5172420000 
540.60 	 224.9718000 	 2.320850 	 -1.0388720000 	 -2.5181740000 
540.80 	 224.9797000 	 2.320875 	 -1.0389550000 	 -2.5174650000 
541.00 	 224.9861000 	 2.320900 	 -1.0392890000 	 -2.5184730000 
541.20 	 224.9893000 	 2.320900 	 -1.0387200000 	 -2.5177260000 
541.40 	 224.9956000 	 2.320925 	 -1.0393460000 	 -2.5190450000 
541.60 	 224.9956000 	 2.320950 	 -1.0388630000 	 -2.5173950000 
541.80 	 225.0036000 	 2.320925 	 -1.0399630000 	 -2.5186190000 
542.00 	 225.0036000 	 2.320925 	 -1.0392950000 	 -2.5172770000 
542.20 	 225.0067000 	 2.320925 	 -1.0402770000 	 -2.5187370000 
542.40 	 225.0115000 	 2.320925 	 -1.0390380000 	 -2.5171500000 
542.60 	 225.0115000 	 2.320925 	 -1.0402200000 	 -2.5185870000 
542.80 	 225.0147000 	 2.320925 	 -1.0391240000 	 -2.5170520000 
543.00 	 225.0115000 	 2.320925 	 -1.0403120000 	 -2.5189530000 
543.20 	 225.0115000 	 2.320925 	 -1.0389170000 	 -2.5170900000 
543.40 	 225.0067000 	 2.320925 	 -1.0405860000 	 -2.5191370000 
543.60 	 225.0036000 	 2.320925 	 -1.0386850000 	 -2.5168420000 
543.80 	 224.9972000 	 2.320925 	 -1.0403860000 	 -2.5190320000 
544.00 	 224.9940000 	 2.320925 	 -1.0389140000 	 -2.5171340000 
544.20 	 224.9908000 	 2.320925 	 -1.0403820000 	 -2.5187430000 
544.40 	 224.9829000 	 2.320925 	 -1.0389040000 	 -2.5169500000 
544.60 	 224.9861000 	 2.320925 	 -1.0405730000 	 -2.5190190000 
544.80 	 224.9829000 	 2.320925 	 -1.0386660000 	 -2.5167430000 
545.00 	 224.9829000 	 2.320925 	 -1.0405860000 	 -2.5192170000 
545.20 	 224.9829000 	 2.320925 	 -1.0384620000 	 -2.5166920000 
545.40 	 224.9829000 	 2.320925 	 -1.0406430000 	 -2.5192070000 
545.60 	 224.9829000 	 2.320925 	 -1.0383000000 	 -2.5167530000 
545.80 	 224.9829000 	 2.320925 	 -1.0404270000 	 -2.5192520000 
546.00 	 224.9829000 	 2.320925 	 -1.0383220000 	 -2.5165780000 
546.20 	 224.9829000 	 2.320950 	 -1.0405950000 	 -2.5191210000 
546.40 	 224.9877000 	 2.320950 	 -1.0382080000 	 -2.5167180000 
546.60 	 224.9877000 	 2.320975 	 -1.0409860000 	 -2.5194390000 
546.80 	 224.9877000 	 2.320975 	 -1.0382240000 	 -2.5165750000 
547.00 	 224.9877000 	 2.321000 	 -1.0410850000 	 -2.5195220000 
547.20 	 224.9829000 	 2.321000 	 -1.0384340000 	 -2.5167110000 
547.40 	 224.9797000 	 2.321000 	 -1.0411770000 	 -2.5196170000 
547.60 	 224.9749000 	 2.321025 	 -1.0381600000 	 -2.5167050000 
547.80 	 224.9718000 	 2.321050 	 -1.0411990000 	 -2.5196900000 
548.00 	 224.9718000 	 2.321050 	 -1.0380620000 	 -2.5166390000 
548.20 	 224.9718000 	 2.321075 	 -1.0412730000 	 -2.5199640000 
548.40 	 224.9718000 	 2.321100 	 -1.0378200000 	 -2.5165810000 
548.60 	 224.9718000 	 2.321125 	 -1.0412280000 	 -2.5198080000 
548.80 	 224.9749000 	 2.321150 	 -1.0378460000 	 -2.5164830000 
549.00 	 224.9734000 	 2.321150 	 -1.0414630000 	 -2.5200430000 
549.20 	 224.9749000 	 2.321175 	 -1.0374990000 	 -2.5164060000 
549.40 	 224.9749000 	 2.321200 	 -1.0415620000 	 -2.5200560000 
549.60 	 224.9797000 	 2.321225 	 -1.0376770000 	 -2.5163710000 
549.80 	 224.9829000 	 2.321250 	 -1.0414570000 	 -2.5200590000 
550.00 	 224.9829000 	 2.321250 	 -1.0377280000 	 -2.5165020000 
550.20 	 224.9877000 	 2.321275 	 -1.0415400000 	 -2.5200370000 
550.40 	 224.9877000 	 2.321300 	 -1.0377500000 	 -2.5165150000 
550.60 	 224.9829000 	 2.321275 	 -1.0392820000 	 -2.5202310000 
550.80 	 224.9829000 	 2.321300 	 -1.0351750000 	 -2.5165840000 
551.00 	 224.9829000 	 2.321300 	 -1.0418380000 	 -2.5201860000 
551.20 	 224.9877000 	 2.321325 	 -1.0378460000 	 -2.5165240000 
551.40 	 224.9940000 	 2.321350 	 -1.0419560000 	 -2.5201390000 
551.60 	 224.9988000 	 2.321325 	 -1.0381540000 	 -2.5171790000 
551.80 	 225.0036000 	 2.321325 	 -1.0422390000 	 -2.5206600000 
552.00 	 225.0067000 	 2.321325 	 -1.0381860000 	 -2.5172900000 
552.20 	 225.0067000 	 2.321325 	 -1.0419560000 	 -2.5205710000 
552.40 	 225.0036000 	 2.321325 	 -1.0382490000 	 -2.5175480000 
552.60 	 224.9988000 	 2.321325 	 -1.0419430000 	 -2.5204060000 
552.80 	 224.9988000 	 2.321325 	 -1.0384460000 	 -2.5177000000 
553.00 	 224.9988000 	 2.321325 	 -1.0416950000 	 -2.5201190000 
553.20 	 225.0036000 	 2.321325 	 -1.0384460000 	 -2.5178460000 
553.40 	 225.0036000 	 2.321325 	 -1.0414280000 	 -2.5200340000 
553.60 	 225.0115000 	 2.321325 	 -1.0385640000 	 -2.5180630000 
553.80 	 225.0099000 	 2.321325 	 -1.0415870000 	 -2.5200400000 
554.00 	 225.0115000 	 2.321325 	 -1.0387330000 	 -2.5179260000 
554.20 	 225.0115000 	 2.321325 	 -1.0415200000 	 -2.5199890000 
554.40 	 225.0115000 	 2.321325 	 -1.0386880000 	 -2.5180720000 
554.60 	 225.0147000 	 2.321325 	 -1.0413870000 	 -2.5200020000 
554.80 	 225.0115000 	 2.321325 	 -1.0388410000 	 -2.5181200000 
555.00 	 225.0147000 	 2.321325 	 -1.0411230000 	 -2.5196270000 
555.20 	 225.0147000 	 2.321325 	 -1.0390700000 	 -2.5184570000 
555.40 	 225.0147000 	 2.321325 	 -1.0410340000 	 -2.5196520000 
555.60 	 225.0147000 	 2.321325 	 -1.0393810000 	 -2.5185390000 
555.80 	 225.0115000 	 2.321325 	 -1.0408970000 	 -2.5194550000 
556.00 	 225.0115000 	 2.321325 	 -1.0392920000 	 -2.5185270000 
556.20 	 225.0067000 	 2.321325 	 -1.0407770000 	 -2.5193210000 
556.40 	 225.0036000 	 2.321325 	 -1.0396390000 	 -2.5187750000 
556.60 	 224.9956000 	 2.321325 	 -1.0404080000 	 -2.5189620000 
556.80 	 224.9908000 	 2.321325 	 -1.0396260000 	 -2.5190420000 
557.00 	 224.9829000 	 2.321325 	 -1.0406110000 	 -2.5189560000 
557.20 	 224.9781000 	 2.321325 	 -1.0401120000 	 -2.5191310000 
557.40 	 224.9749000 	 2.321325 	 -1.0402580000 	 -2.5187810000 
557.60 	 224.9749000 	 2.321325 	 -1.0401150000 	 -2.5193630000 
557.80 	 224.9718000 	 2.321325 	 -1.0400170000 	 -2.5187270000 
558.00 	 224.9718000 	 2.321325 	 -1.0403820000 	 -2.5197730000 
558.20 	 224.9718000 	 2.321325 	 -1.0396320000 	 -2.5188950000 
558.40 	 224.9718000 	 2.321325 	 -1.0402840000 	 -2.5197820000 
558.60 	 224.9670000 	 2.321350 	 -1.0396540000 	 -2.5184220000 
558.80 	 224.9638000 	 2.321375 	 -1.0403190000 	 -2.5195920000 
559.00 	 224.9670000 	 2.321425 	 -1.0394950000 	 -2.5181830000 
559.20 	 224.9654000 	 2.321450 	 -1.0405060000 	 -2.5196930000 
559.40 	 224.9670000 	 2.321475 	 -1.0394220000 	 -2.5180050000 
559.60 	 224.9670000 	 2.321500 	 -1.0408240000 	 -2.5199830000 
559.80 	 224.9670000 	 2.321550 	 -1.0393460000 	 -2.5178210000 
560.00 	 224.9670000 	 2.321575 	 -1.0407830000 	 -2.5198430000 
560.20 	 224.9670000 	 2.321600 	 -1.0390600000 	 -2.5179580000 
560.40 	 224.9670000 	 2.321625 	 -1.0410120000 	 -2.5199320000 
560.60 	 224.9670000 	 2.321650 	 -1.0389800000 	 -2.5176650000 
560.80 	 224.9670000 	 2.321700 	 -1.0412630000 	 -2.5201540000 
561.00 	 224.9670000 	 2.321725 	 -1.0390150000 	 -2.5176560000 
561.20 	 224.9749000 	 2.321750 	 -1.0412760000 	 -2.5201290000 
561.40 	 224.9797000 	 2.321775 	 -1.0386400000 	 -2.5174490000 
561.60 	 224.9829000 	 2.321800 	 -1.0417270000 	 -2.5205100000 
561.80 	 224.9924000 	 2.321775 	 -1.0386430000 	 -2.5169280000 
562.00 	 224.9988000 	 2.321775 	 -1.0419850000 	 -2.5204470000 
562.20 	 225.0067000 	 2.321775 	 -1.0382970000 	 -2.5168770000 
562.40 	 225.0115000 	 2.321775 	 -1.0421020000 	 -2.5204590000 
562.60 	 225.0179000 	 2.321775 	 -1.0381160000 	 -2.5167310000 
562.80 	 225.0226000 	 2.321775 	 -1.0422480000 	 -2.5204060000 
563.00 	 225.0258000 	 2.321775 	 -1.0381790000 	 -2.5167660000 
563.20 	 225.0306000 	 2.321775 	 -1.0421470000 	 -2.5202500000 
563.40 	 225.0306000 	 2.321775 	 -1.0382750000 	 -2.5170040000 
563.60 	 225.0258000 	 2.321775 	 -1.0421500000 	 -2.5202690000 
563.80 	 225.0258000 	 2.321775 	 -1.0382330000 	 -2.5167780000 
564.00 	 225.0226000 	 2.321775 	 -1.0421150000 	 -2.5201640000 
564.20 	 225.0226000 	 2.321725 	 -1.0383760000 	 -2.5171020000 
564.40 	 225.0226000 	 2.321725 	 -1.0420480000 	 -2.5200460000 
564.60 	 225.0179000 	 2.321675 	 -1.0382400000 	 -2.5171850000 
564.80 	 225.0147000 	 2.321675 	 -1.0421630000 	 -2.5200780000 
565.00 	 225.0115000 	 2.321675 	 -1.0386050000 	 -2.5171410000 
565.20 	 225.0115000 	 2.321675 	 -1.0421720000 	 -2.5201670000 
565.40 	 225.0067000 	 2.321675 	 -1.0383570000 	 -2.5173250000 
565.60 	 225.0115000 	 2.321650 	 -1.0420100000 	 -2.5199920000 
565.80 	 225.0115000 	 2.321625 	 -1.0384180000 	 -2.5171570000 
566.00 	 225.0115000 	 2.321625 	 -1.0420100000 	 -2.5200430000 
566.20 	 225.0115000 	 2.321625 	 -1.0383420000 	 -2.5172230000 
566.40 	 225.0083000 	 2.321625 	 -1.0419910000 	 -2.5199410000 
566.60 	 225.0115000 	 2.321600 	 -1.0384940000 	 -2.5174170000 
566.80 	 225.0131000 	 2.321600 	 -1.0418380000 	 -2.5211020000 
567.00 	 225.0147000 	 2.321575 	 -1.0384530000 	 -2.5183740000 
567.20 	 225.0147000 	 2.321575 	 -1.0416510000 	 -2.5207900000 
567.40 	 225.0115000 	 2.321575 	 -1.0385800000 	 -2.5184120000 
567.60 	 225.0067000 	 2.321575 	 -1.0417330000 	 -2.5206250000 
567.80 	 224.9988000 	 2.321575 	 -1.0387230000 	 -2.5185590000 
568.00 	 224.9956000 	 2.321575 	 -1.0415550000 	 -2.5207110000 
568.20 	 224.9908000 	 2.321575 	 -1.0390220000 	 -2.5200720000 
568.40 	 224.9908000 	 2.321575 	 -1.0417460000 	 -2.5305400000 
568.60 	 224.9877000 	 2.321575 	 -1.0390000000 	 -2.5302060000 
568.80 	 224.9829000 	 2.321575 	 -1.0416350000 	 -2.5321100000 
569.00 	 224.9781000 	 2.321575 	 -1.0391270000 	 -2.5303750000 
569.20 	 224.9638000 	 2.321575 	 -1.0415620000 	 -2.5318810000 
569.40 	 224.9463000 	 2.321575 	 -1.0393650000 	 -2.5306320000 
569.60 	 224.9241000 	 2.321575 	 -1.0414310000 	 -2.5318880000 
569.80 	 224.9002000 	 2.321600 	 -1.0394350000 	 -2.5308200000 
570.00 	 224.8844000 	 2.321675 	 -1.0411360000 	 -2.5316520000 
570.20 	 224.8700000 	 2.321725 	 -1.0396830000 	 -2.5309690000 
570.40 	 224.8653000 	 2.321800 	 -1.0409420000 	 -2.5315760000 
570.60 	 224.8621000 	 2.321875 	 -1.0395850000 	 -2.5310170000 
570.80 	 224.8621000 	 2.321925 	 -1.0408820000 	 -2.5314490000 
571.00 	 224.8621000 	 2.322000 	 -1.0397850000 	 -2.5310930000 
571.20 	 224.8621000 	 2.322050 	 -1.0408210000 	 -2.5312710000 
571.40 	 224.8621000 	 2.322125 	 -1.0398990000 	 -2.5310900000 
571.60 	 224.8621000 	 2.322200 	 -1.0408400000 	 -2.5313500000 
571.80 	 224.8621000 	 2.322250 	 -1.0401690000 	 -2.5314620000 
572.00 	 224.8653000 	 2.322325 	 -1.0403700000 	 -2.5310490000 
572.20 	 224.8700000 	 2.322375 	 -1.0401660000 	 -2.5315440000 
572.40 	 224.8764000 	 2.322450 	 -1.0403920000 	 -2.5310520000 
572.60 	 224.8891000 	 2.322500 	 -1.0403670000 	 -2.5315890000 
572.80 	 224.9050000 	 2.322550 	 -1.0405220000 	 -2.5310130000 
573.00 	 224.9177000 	 2.322600 	 -1.0404270000 	 -2.5313980000 
573.20 	 224.9320000 	 2.322625 	 -1.0402580000 	 -2.5308610000 
573.40 	 224.9479000 	 2.322675 	 -1.0402970000 	 -2.5316520000 
573.60 	 224.9638000 	 2.322725 	 -1.0401540000 	 -2.5308200000 
573.80 	 224.9749000 	 2.322750 	 -1.0404080000 	 -2.5315830000 
574.00 	 224.9877000 	 2.322775 	 -1.0404650000 	 -2.5310360000 
574.20 	 224.9972000 	 2.322775 	 -1.0404400000 	 -2.5315570000 
574.40 	 225.0067000 	 2.322800 	 -1.0403860000 	 -2.5309370000 
574.60 	 225.0147000 	 2.322825 	 -1.0408970000 	 -2.5319190000 
574.80 	 225.0226000 	 2.322800 	 -1.0401190000 	 -2.5305620000 
575.00 	 225.0290000 	 2.322800 	 -1.0413840000 	 -2.5322850000 
575.20 	 225.0385000 	 2.322800 	 -1.0397120000 	 -2.5302310000 
575.40 	 225.0465000 	 2.322800 	 -1.0414850000 	 -2.5323490000 
575.60 	 225.0497000 	 2.322775 	 -1.0394290000 	 -2.5300760000 
575.80 	 225.0544000 	 2.322725 	 -1.0418450000 	 -2.5326350000 
576.00 	 225.0576000 	 2.322675 	 -1.0397050000 	 -2.5335410000 
576.20 	 225.0624000 	 2.322625 	 -1.0420800000 	 -2.5363060000 
576.40 	 225.0624000 	 2.322575 	 -1.0394670000 	 -2.5335850000 
576.60 	 225.0576000 	 2.322500 	 -1.0425150000 	 -2.5366080000 
576.80 	 225.0497000 	 2.322450 	 -1.0393710000 	 -2.5333850000 
577.00 	 225.0401000 	 2.322400 	 -1.0426550000 	 -2.5366280000 
577.20 	 225.0242000 	 2.322375 	 -1.0394760000 	 -2.5332420000 
577.40 	 225.0099000 	 2.322350 	 -1.0425920000 	 -2.5365610000 
577.60 	 224.9924000 	 2.322350 	 -1.0391840000 	 -2.5332670000 
577.80 	 224.9797000 	 2.322350 	 -1.0425730000 	 -2.5367040000 
578.00 	 224.9718000 	 2.322350 	 -1.0390060000 	 -2.5332360000 
578.20 	 224.9638000 	 2.322350 	 -1.0427000000 	 -2.5367900000 
578.40 	 224.9638000 	 2.322350 	 -1.0389390000 	 -2.5331050000 
578.60 	 224.9559000 	 2.322350 	 -1.0429760000 	 -2.5366720000 
578.80 	 224.9511000 	 2.322375 	 -1.0388980000 	 -2.5332860000 
579.00 	 224.9447000 	 2.322425 	 -1.0427570000 	 -2.5367860000 
579.20 	 224.9400000 	 2.322475 	 -1.0387100000 	 -2.5331080000 
579.40 	 224.9320000 	 2.322525 	 -1.0428840000 	 -2.5368090000 
579.60 	 224.9289000 	 2.322575 	 -1.0388530000 	 -2.5332100000 
579.80 	 224.9289000 	 2.322650 	 -1.0428780000 	 -2.5367230000 
580.00 	 224.9289000 	 2.322700 	 -1.0388820000 	 -2.5331050000 
580.20 	 224.9305000 	 2.322750 	 -1.0429510000 	 -2.5367260000 
580.40 	 224.9320000 	 2.322775 	 -1.0389200000 	 -2.5332260000 
580.60 	 224.9400000 	 2.322825 	 -1.0428780000 	 -2.5367520000 
580.80 	 224.9400000 	 2.322900 	 -1.0388880000 	 -2.5331210000 
581.00 	 224.9447000 	 2.322950 	 -1.0427790000 	 -2.5365730000 
581.20 	 224.9447000 	 2.323000 	 -1.0389260000 	 -2.5332450000 
581.40 	 224.9400000 	 2.323050 	 -1.0428590000 	 -2.5365830000 
581.60 	 224.9368000 	 2.323100 	 -1.0389140000 	 -2.5332800000 
581.80 	 224.9368000 	 2.323175 	 -1.0427250000 	 -2.5366080000 
582.00 	 224.9368000 	 2.323200 	 -1.0388790000 	 -2.5333720000 
582.20 	 224.9400000 	 2.323250 	 -1.0426740000 	 -2.5365510000 
582.40 	 224.9447000 	 2.323300 	 -1.0390410000 	 -2.5333660000 
582.60 	 224.9495000 	 2.323350 	 -1.0427540000 	 -2.5364880000 
582.80 	 224.9559000 	 2.323400 	 -1.0391580000 	 -2.5336300000 
583.00 	 224.9638000 	 2.323425 	 -1.0426680000 	 -2.5363610000 
583.20 	 224.9718000 	 2.323475 	 -1.0391110000 	 -2.5336550000 
583.40 	 224.9781000 	 2.323475 	 -1.0428080000 	 -2.5363950000 
583.60 	 224.9893000 	 2.323525 	 -1.0392670000 	 -2.5337730000 
583.80 	 225.0004000 	 2.323550 	 -1.0425890000 	 -2.5363090000 
584.00 	 225.0099000 	 2.323550 	 -1.0397280000 	 -2.5339000000 
584.20 	 225.0147000 	 2.323525 	 -1.0428240000 	 -2.5361060000 
584.40 	 225.0226000 	 2.323525 	 -1.0397880000 	 -2.5340270000 
584.60 	 225.0258000 	 2.323525 	 -1.0425470000 	 -2.5361570000 
584.80 	 225.0258000 	 2.323525 	 -1.0397500000 	 -2.5341060000 
585.00 	 225.0306000 	 2.323525 	 -1.0423910000 	 -2.5359380000 
585.20 	 225.0306000 	 2.323525 	 -1.0398990000 	 -2.5341800000 
585.40 	 225.0306000 	 2.323500 	 -1.0425280000 	 -2.5358170000 
585.60 	 225.0306000 	 2.323475 	 -1.0400840000 	 -2.5344150000 
585.80 	 225.0226000 	 2.323450 	 -1.0422420000 	 -2.5356420000 
586.00 	 225.0226000 	 2.323425 	 -1.0402360000 	 -2.5345610000 
586.20 	 225.0195000 	 2.323425 	 -1.0419690000 	 -2.5355240000 
586.40 	 225.0179000 	 2.323400 	 -1.0403630000 	 -2.5347260000 
586.60 	 225.0179000 	 2.323375 	 -1.0418510000 	 -2.5352670000 
586.80 	 225.0147000 	 2.323375 	 -1.0403310000 	 -2.5348220000 
587.00 	 225.0115000 	 2.323375 	 -1.0418260000 	 -2.5353430000 
587.20 	 225.0115000 	 2.323375 	 -1.0405410000 	 -2.5348920000 
587.40 	 225.0067000 	 2.323350 	 -1.0417330000 	 -2.5352100000 
587.60 	 225.0036000 	 2.323325 	 -1.0404840000 	 -2.5347450000 
587.80 	 225.0036000 	 2.323325 	 -1.0414440000 	 -2.5350280000 
588.00 	 224.9988000 	 2.323300 	 -1.0408120000 	 -2.5349870000 
588.20 	 224.9988000 	 2.323325 	 -1.0413930000 	 -2.5348630000 
588.40 	 224.9956000 	 2.323325 	 -1.0407220000 	 -2.5349550000 
588.60 	 224.9956000 	 2.323325 	 -1.0413550000 	 -2.5347930000 
588.80 	 224.9908000 	 2.323325 	 -1.0408590000 	 -2.5349110000 
589.00 	 224.9908000 	 2.323325 	 -1.0414510000 	 -2.5349300000 
589.20 	 224.9908000 	 2.323325 	 -1.0403980000 	 -2.5347450000 
589.40 	 224.9877000 	 2.323325 	 -1.0416790000 	 -2.5351780000 
589.60 	 224.9877000 	 2.323325 	 -1.0406140000 	 -2.5348250000 
589.80 	 224.9877000 	 2.323325 	 -1.0414160000 	 -2.5348730000 
590.00 	 224.9829000 	 2.323325 	 -1.0407580000 	 -2.5350760000 
590.20 	 224.9829000 	 2.323325 	 -1.0415840000 	 -2.5350090000 
590.40 	 224.9749000 	 2.323325 	 -1.0410660000 	 -2.5351590000 
590.60 	 224.9718000 	 2.323325 	 -1.0411640000 	 -2.5348220000 
590.80 	 224.9670000 	 2.323325 	 -1.0409770000 	 -2.5353340000 
591.00 	 224.9638000 	 2.323350 	 -1.0411200000 	 -2.5346790000 
591.20 	 224.9591000 	 2.323400 	 -1.0414540000 	 -2.5356800000 
591.40 	 224.9591000 	 2.323425 	 -1.0406560000 	 -2.5342460000 
591.60 	 224.9559000 	 2.323475 	 -1.0413710000 	 -2.5354830000 
591.80 	 224.9591000 	 2.323500 	 -1.0406910000 	 -2.5343230000 
592.00 	 224.9591000 	 2.323550 	 -1.0415840000 	 -2.5357220000 
592.20 	 224.9591000 	 2.323600 	 -1.0405190000 	 -2.5340840000 
592.40 	 224.9559000 	 2.323625 	 -1.0419590000 	 -2.5360460000 
592.60 	 224.9591000 	 2.323675 	 -1.0402580000 	 -2.5340210000 
592.80 	 224.9591000 	 2.323725 	 -1.0421280000 	 -2.5362370000 
593.00 	 224.9591000 	 2.323750 	 -1.0398990000 	 -2.5337950000 
593.20 	 224.9591000 	 2.323800 	 -1.0422610000 	 -2.5364560000 
593.40 	 224.9654000 	 2.323825 	 -1.0398610000 	 -2.5335980000 
593.60 	 224.9670000 	 2.323875 	 -1.0426170000 	 -2.5364780000 
593.80 	 224.9749000 	 2.323875 	 -1.0398320000 	 -2.5335790000 
594.00 	 224.9797000 	 2.323900 	 -1.0425540000 	 -2.5364940000 
594.20 	 224.9877000 	 2.323950 	 -1.0396350000 	 -2.5335500000 
594.40 	 224.9956000 	 2.323925 	 -1.0426870000 	 -2.5365000000 
594.60 	 224.9988000 	 2.323925 	 -1.0402270000 	 -2.5334010000 
594.80 	 225.0036000 	 2.323925 	 -1.0431890000 	 -2.5366880000 
595.00 	 225.0067000 	 2.323925 	 -1.0400140000 	 -2.5334360000 
595.20 	 225.0067000 	 2.323925 	 -1.0432820000 	 -2.5365730000 
595.40 	 225.0067000 	 2.323925 	 -1.0401500000 	 -2.5335950000 
595.60 	 225.0067000 	 2.323925 	 -1.0432280000 	 -2.5367670000 
595.80 	 225.0052000 	 2.323925 	 -1.0401540000 	 -2.5335280000 
596.00 	 225.0004000 	 2.323925 	 -1.0433860000 	 -2.5366620000 
596.20 	 224.9988000 	 2.323925 	 -1.0400610000 	 -2.5333120000 
596.40 	 224.9988000 	 2.323925 	 -1.0434630000 	 -2.5367160000 
596.60 	 224.9988000 	 2.323925 	 -1.0400390000 	 -2.5334900000 
596.80 	 224.9988000 	 2.323925 	 -1.0433320000 	 -2.5366500000 
597.00 	 225.0036000 	 2.323925 	 -1.0401220000 	 -2.5333340000 
597.20 	 225.0036000 	 2.323925 	 -1.0432690000 	 -2.5367710000 
597.40 	 225.0036000 	 2.323925 	 -1.0400520000 	 -2.5334520000 
597.60 	 225.0036000 	 2.323925 	 -1.0433710000 	 -2.5367550000 
597.80 	 225.0036000 	 2.323925 	 -1.0400800000 	 -2.5333400000 
598.00 	 225.0004000 	 2.323925 	 -1.0434600000 	 -2.5366210000 
598.20 	 224.9988000 	 2.323925 	 -1.0398640000 	 -2.5333090000 
598.40 	 224.9956000 	 2.323925 	 -1.0433390000 	 -2.5367290000 
598.60 	 224.9908000 	 2.323925 	 -1.0399760000 	 -2.5334040000 
598.80 	 224.9877000 	 2.323925 	 -1.0433200000 	 -2.5366910000 
599.00 	 224.9877000 	 2.323925 	 -1.0400800000 	 -2.5333760000 
599.20 	 224.9877000 	 2.323950 	 -1.0434660000 	 -2.5366880000 
599.40 	 224.9877000 	 2.323975 	 -1.0399820000 	 -2.5332390000 
599.60 	 224.9877000 	 2.323975 	 -1.0433290000 	 -2.5367860000 
599.80 	 224.9813000 	 2.324000 	 -1.0400200000 	 -2.5334740000 
600.00 	 224.9765000 	 2.324000 	 -1.0436060000 	 -2.5368560000 
600.20 	 224.9749000 	 2.324000 	 -1.0402110000 	 -2.5334520000 
600.40 	 224.9718000 	 2.324025 	 -1.0437270000 	 -2.5367070000 
600.60 	 224.9718000 	 2.324050 	 -1.0401120000 	 -2.5333120000 
600.80 	 224.9670000 	 2.324075 	 -1.0436690000 	 -2.5367320000 
601.00 	 224.9718000 	 2.324100 	 -1.0403410000 	 -2.5334330000 
601.20 	 224.9718000 	 2.324125 	 -1.0436660000 	 -2.5367550000 
601.40 	 224.9718000 	 2.324150 	 -1.0402580000 	 -2.5334680000 
601.60 	 224.9749000 	 2.324150 	 -1.0434560000 	 -2.5366340000 
601.80 	 224.9749000 	 2.324175 	 -1.0403630000 	 -2.5333950000 
602.00 	 224.9749000 	 2.324200 	 -1.0434790000 	 -2.5367070000 
602.20 	 224.9749000 	 2.324225 	 -1.0403160000 	 -2.5334230000 
602.40 	 224.9797000 	 2.324250 	 -1.0435930000 	 -2.5367320000 
602.60 	 224.9797000 	 2.324250 	 -1.0401600000 	 -2.5332230000 
602.80 	 224.9813000 	 2.324275 	 -1.0436500000 	 -2.5367580000 
603.00 	 224.9845000 	 2.324275 	 -1.0401340000 	 -2.5333760000 
603.20 	 224.9908000 	 2.324300 	 -1.0440510000 	 -2.5367830000 
603.40 	 224.9940000 	 2.324325 	 -1.0403060000 	 -2.5331910000 
603.60 	 224.9988000 	 2.324325 	 -1.0439300000 	 -2.5367450000 
603.80 	 225.0004000 	 2.324325 	 -1.0404400000 	 -2.5332930000 
604.00 	 225.0036000 	 2.324325 	 -1.0441020000 	 -2.5367770000 
604.20 	 225.0036000 	 2.324325 	 -1.0404710000 	 -2.5331970000 
604.40 	 225.0036000 	 2.324325 	 -1.0442100000 	 -2.5367670000 
604.60 	 225.0036000 	 2.324325 	 -1.0402870000 	 -2.5332070000 
604.80 	 225.0036000 	 2.324325 	 -1.0442130000 	 -2.5368600000 
605.00 	 225.0067000 	 2.324325 	 -1.0404460000 	 -2.5332290000 
605.20 	 225.0067000 	 2.324325 	 -1.0443810000 	 -2.5368150000 
605.40 	 225.0115000 	 2.324325 	 -1.0403440000 	 -2.5334170000 
605.60 	 225.0115000 	 2.324325 	 -1.0443400000 	 -2.5369140000 
605.80 	 225.0067000 	 2.324325 	 -1.0403730000 	 -2.5333150000 
606.00 	 225.0067000 	 2.324325 	 -1.0443880000 	 -2.5367260000 
606.20 	 225.0067000 	 2.324325 	 -1.0404360000 	 -2.5333820000 
606.40 	 225.0067000 	 2.324325 	 -1.0443240000 	 -2.5368470000 
606.60 	 225.0067000 	 2.324325 	 -1.0402300000 	 -2.5333280000 
606.80 	 225.0099000 	 2.324325 	 -1.0443270000 	 -2.5368240000 
607.00 	 225.0067000 	 2.324325 	 -1.0403060000 	 -2.5334520000 
607.20 	 225.0067000 	 2.324325 	 -1.0442770000 	 -2.5367450000 
607.40 	 225.0067000 	 2.324325 	 -1.0404940000 	 -2.5333090000 
607.60 	 225.0067000 	 2.324325 	 -1.0443150000 	 -2.5366020000 
607.80 	 225.0036000 	 2.324325 	 -1.0405380000 	 -2.5335120000 
608.00 	 224.9988000 	 2.324325 	 -1.0440760000 	 -2.5364020000 
608.20 	 224.9940000 	 2.324325 	 -1.0405160000 	 -2.5337470000 
608.40 	 224.9877000 	 2.324325 	 -1.0439400000 	 -2.5364590000 
608.60 	 224.9877000 	 2.324325 	 -1.0405830000 	 -2.5340050000 
608.80 	 224.9829000 	 2.324325 	 -1.0439170000 	 -2.5361950000 
609.00 	 224.9829000 	 2.324325 	 -1.0408750000 	 -2.5339600000 
609.20 	 224.9829000 	 2.324325 	 -1.0438250000 	 -2.5359310000 
609.40 	 224.9829000 	 2.324325 	 -1.0410720000 	 -2.5338490000 
609.60 	 224.9829000 	 2.324325 	 -1.0437360000 	 -2.5359790000 
609.80 	 224.9829000 	 2.324325 	 -1.0409420000 	 -2.5340240000 
610.00 	 224.9829000 	 2.324350 	 -1.0436530000 	 -2.5361920000 
610.20 	 224.9829000 	 2.324350 	 -1.0408780000 	 -2.5340050000 
610.40 	 224.9829000 	 2.324375 	 -1.0437010000 	 -2.5360300000 
610.60 	 224.9877000 	 2.324375 	 -1.0411930000 	 -2.5343200000 
610.80 	 224.9908000 	 2.324375 	 -1.0436190000 	 -2.5358230000 
611.00 	 224.9908000 	 2.324375 	 -1.0418510000 	 -2.5346280000 
611.20 	 224.9956000 	 2.324375 	 -1.0437070000 	 -2.5356480000 
611.40 	 224.9956000 	 2.324375 	 -1.0420320000 	 -2.5348350000 
611.60 	 224.9893000 	 2.324375 	 -1.0433710000 	 -2.5353020000 
611.80 	 224.9877000 	 2.324375 	 -1.0423020000 	 -2.5348660000 
612.00 	 224.9829000 	 2.324400 	 -1.0434470000 	 -2.5352480000 
612.20 	 224.9829000 	 2.324425 	 -1.0424460000 	 -2.5349040000 
612.40 	 224.9797000 	 2.324425 	 -1.0429700000 	 -2.5348500000 
612.60 	 224.9829000 	 2.324425 	 -1.0427820000 	 -2.5353560000 
612.80 	 224.9861000 	 2.324450 	 -1.0429350000 	 -2.5347330000 
613.00 	 224.9861000 	 2.324475 	 -1.0428810000 	 -2.5354290000 
613.20 	 224.9845000 	 2.324475 	 -1.0429320000 	 -2.5348030000 
613.40 	 224.9829000 	 2.324475 	 -1.0430210000 	 -2.5353810000 
613.60 	 224.9829000 	 2.324475 	 -1.0429800000 	 -2.5345930000 
613.80 	 224.9797000 	 2.324500 	 -1.0433230000 	 -2.5358390000 
614.00 	 224.9797000 	 2.324525 	 -1.0427630000 	 -2.5346020000 
614.20 	 224.9797000 	 2.324550 	 -1.0434720000 	 -2.5361660000 
614.40 	 224.9797000 	 2.324575 	 -1.0422520000 	 -2.5341700000 
614.60 	 224.9749000 	 2.324600 	 -1.0434120000 	 -2.5360710000 
614.80 	 224.9749000 	 2.324600 	 -1.0422450000 	 -2.5342750000 
615.00 	 224.9734000 	 2.324625 	 -1.0434660000 	 -2.5360970000 
615.20 	 224.9781000 	 2.324650 	 -1.0421530000 	 -2.5341730000 
615.40 	 224.9797000 	 2.324675 	 -1.0438190000 	 -2.5361660000 
615.60 	 224.9829000 	 2.324700 	 -1.0419020000 	 -2.5339190000 
615.80 	 224.9877000 	 2.324700 	 -1.0442380000 	 -2.5364020000 
616.00 	 224.9908000 	 2.324675 	 -1.0417050000 	 -2.5337890000 
616.20 	 224.9956000 	 2.324675 	 -1.0442260000 	 -2.5364690000 
616.40 	 224.9988000 	 2.324675 	 -1.0418510000 	 -2.5337030000 
616.60 	 224.9988000 	 2.324675 	 -1.0444580000 	 -2.5364690000 
616.80 	 225.0036000 	 2.324675 	 -1.0415940000 	 -2.5336300000 
617.00 	 225.0067000 	 2.324675 	 -1.0442480000 	 -2.5364530000 
617.20 	 225.0067000 	 2.324675 	 -1.0417330000 	 -2.5336870000 
617.40 	 225.0115000 	 2.324675 	 -1.0444100000 	 -2.5365350000 
617.60 	 225.0115000 	 2.324675 	 -1.0413770000 	 -2.5333850000 
617.80 	 225.0115000 	 2.324675 	 -1.0445660000 	 -2.5365640000 
618.00 	 225.0067000 	 2.324675 	 -1.0413360000 	 -2.5334450000 
618.20 	 225.0067000 	 2.324675 	 -1.0446200000 	 -2.5365670000 
618.40 	 225.0036000 	 2.324675 	 -1.0412250000 	 -2.5332960000 
618.60 	 225.0036000 	 2.324675 	 -1.0449160000 	 -2.5369480000 
618.80 	 224.9988000 	 2.324675 	 -1.0411990000 	 -2.5332290000 
619.00 	 224.9988000 	 2.324675 	 -1.0449410000 	 -2.5369200000 
619.20 	 224.9988000 	 2.324675 	 -1.0410050000 	 -2.5333090000 
619.40 	 224.9956000 	 2.324675 	 -1.0449760000 	 -2.5368210000 
619.60 	 224.9908000 	 2.324675 	 -1.0409070000 	 -2.5333530000 
619.80 	 224.9908000 	 2.324675 	 -1.0450780000 	 -2.5368660000 
620.00 	 224.9908000 	 2.324675 	 -1.0410280000 	 -2.5334230000 
620.20 	 224.9908000 	 2.324675 	 -1.0450780000 	 -2.5368820000 
620.40 	 224.9908000 	 2.324675 	 -1.0410020000 	 -2.5334450000 
620.60 	 224.9972000 	 2.324675 	 -1.0451350000 	 -2.5367360000 
620.80 	 225.0036000 	 2.324675 	 -1.0411740000 	 -2.5333660000 
621.00 	 225.0036000 	 2.324675 	 -1.0448610000 	 -2.5367770000 
621.20 	 225.0036000 	 2.324675 	 -1.0412530000 	 -2.5337030000 
621.40 	 225.0036000 	 2.324675 	 -1.0447250000 	 -2.5365190000 
621.60 	 224.9988000 	 2.324675 	 -1.0412440000 	 -2.5337470000 
621.80 	 224.9988000 	 2.324675 	 -1.0445470000 	 -2.5363190000 
622.00 	 225.0036000 	 2.324675 	 -1.0414280000 	 -2.5340620000 
622.20 	 224.9988000 	 2.324675 	 -1.0445340000 	 -2.5363350000 
622.40 	 224.9988000 	 2.324675 	 -1.0413900000 	 -2.5338870000 
622.60 	 224.9988000 	 2.324675 	 -1.0445560000 	 -2.5363700000 
622.80 	 224.9956000 	 2.324675 	 -1.0413580000 	 -2.5339440000 
623.00 	 224.9908000 	 2.324675 	 -1.0446170000 	 -2.5363700000 
623.20 	 224.9908000 	 2.324675 	 -1.0412920000 	 -2.5338900000 
623.40 	 224.9908000 	 2.324675 	 -1.0446960000 	 -2.5364940000 
623.60 	 224.9924000 	 2.324675 	 -1.0414700000 	 -2.5338200000 
623.80 	 224.9908000 	 2.324675 	 -1.0446870000 	 -2.5364330000 
624.00 	 224.9908000 	 2.324675 	 -1.0415870000 	 -2.5340460000 
624.20 	 224.9908000 	 2.324675 	 -1.0444070000 	 -2.5361980000 
624.40 	 224.9877000 	 2.324675 	 -1.0415550000 	 -2.5341920000 
624.60 	 224.9829000 	 2.324675 	 -1.0444770000 	 -2.5360080000 
624.80 	 224.9829000 	 2.324675 	 -1.0417300000 	 -2.5342020000 
625.00 	 224.9829000 	 2.324700 	 -1.0441530000 	 -2.5358490000 
625.20 	 224.9829000 	 2.324725 	 -1.0417750000 	 -2.5343960000 
625.40 	 224.9829000 	 2.324725 	 -1.0441370000 	 -2.5357910000 
625.60 	 224.9829000 	 2.324725 	 -1.0420290000 	 -2.5345360000 
625.80 	 224.9829000 	 2.324725 	 -1.0441460000 	 -2.5358040000 
626.00 	 224.9829000 	 2.324750 	 -1.0421280000 	 -2.5347230000 
626.20 	 224.9797000 	 2.324775 	 -1.0439270000 	 -2.5356550000 
626.40 	 224.9797000 	 2.324775 	 -1.0427920000 	 -2.5350890000 
626.60 	 224.9718000 	 2.324800 	 -1.0435450000 	 -2.5353310000 
626.80 	 224.9702000 	 2.324825 	 -1.0427860000 	 -2.5353310000 
627.00 	 224.9638000 	 2.324850 	 -1.0432880000 	 -2.5351490000 
627.20 	 224.9638000 	 2.324875 	 -1.0428680000 	 -2.5353810000 
627.40 	 224.9638000 	 2.324900 	 -1.0432430000 	 -2.5349330000 
627.60 	 224.9670000 	 2.324925 	 -1.0431160000 	 -2.5357750000 
627.80 	 224.9718000 	 2.324975 	 -1.0427670000 	 -2.5347520000 
628.00 	 224.9718000 	 2.325000 	 -1.0434180000 	 -2.5359790000 
628.20 	 224.9797000 	 2.325000 	 -1.0426810000 	 -2.5345740000 
628.40 	 224.9797000 	 2.325050 	 -1.0435040000 	 -2.5360360000 
628.60 	 224.9877000 	 2.325025 	 -1.0425220000 	 -2.5343010000 
628.80 	 224.9908000 	 2.325050 	 -1.0441400000 	 -2.5361860000 
629.00 	 224.9988000 	 2.325075 	 -1.0425760000 	 -2.5341060000 
629.20 	 224.9988000 	 2.325100 	 -1.0443500000 	 -2.5362170000 
629.40 	 225.0036000 	 2.325075 	 -1.0425850000 	 -2.5338520000 
629.60 	 225.0036000 	 2.325075 	 -1.0445790000 	 -2.5364180000 
629.80 	 225.0036000 	 2.325075 	 -1.0423340000 	 -2.5340210000 
630.00 	 225.0067000 	 2.325075 	 -1.0445790000 	 -2.5364840000 
630.20 	 225.0067000 	 2.325075 	 -1.0423220000 	 -2.5340050000 
630.40 	 225.0115000 	 2.325075 	 -1.0447280000 	 -2.5363860000 
630.60 	 225.0115000 	 2.325075 	 -1.0424550000 	 -2.5338050000 
630.80 	 225.0147000 	 2.325075 	 -1.0446610000 	 -2.5365380000 
631.00 	 225.0147000 	 2.325075 	 -1.0420800000 	 -2.5337120000 
631.20 	 225.0147000 	 2.325075 	 -1.0446930000 	 -2.5364780000 
631.40 	 225.0147000 	 2.325075 	 -1.0420740000 	 -2.5337860000 
631.60 	 225.0115000 	 2.325075 	 -1.0448070000 	 -2.5364810000 
631.80 	 225.0067000 	 2.325075 	 -1.0420550000 	 -2.5336200000 
632.00 	 225.0067000 	 2.325075 	 -1.0450110000 	 -2.5366180000 
632.20 	 225.0036000 	 2.325075 	 -1.0420230000 	 -2.5335410000 
632.40 	 225.0067000 	 2.325075 	 -1.0450550000 	 -2.5368150000 
632.60 	 225.0067000 	 2.325075 	 -1.0418320000 	 -2.5335920000 
632.80 	 225.0067000 	 2.325075 	 -1.0452750000 	 -2.5367960000 
633.00 	 225.0067000 	 2.325075 	 -1.0419080000 	 -2.5335030000 
633.20 	 225.0052000 	 2.325075 	 -1.0452560000 	 -2.5369070000 
633.40 	 225.0036000 	 2.325075 	 -1.0417840000 	 -2.5335380000 
633.60 	 225.0036000 	 2.325075 	 -1.0454810000 	 -2.5369740000 
633.80 	 225.0004000 	 2.325075 	 -1.0417680000 	 -2.5333950000 
634.00 	 225.0036000 	 2.325075 	 -1.0455610000 	 -2.5369610000 
634.20 	 225.0036000 	 2.325075 	 -1.0416350000 	 -2.5335190000 
634.40 	 225.0036000 	 2.325075 	 -1.0455390000 	 -2.5369520000 
634.60 	 225.0036000 	 2.325075 	 -1.0415430000 	 -2.5333660000 
634.80 	 225.0036000 	 2.325075 	 -1.0454750000 	 -2.5370280000 
635.00 	 225.0036000 	 2.325075 	 -1.0416090000 	 -2.5333660000 
635.20 	 225.0036000 	 2.325075 	 -1.0455390000 	 -2.5368750000 
635.40 	 225.0036000 	 2.325075 	 -1.0416320000 	 -2.5333370000 
635.60 	 224.9988000 	 2.325075 	 -1.0453480000 	 -2.5369200000 
635.80 	 224.9956000 	 2.325075 	 -1.0416540000 	 -2.5335920000 
636.00 	 224.9908000 	 2.325075 	 -1.0455040000 	 -2.5367390000 
636.20 	 224.9877000 	 2.325075 	 -1.0417080000 	 -2.5336140000 
636.40 	 224.9829000 	 2.325075 	 -1.0454210000 	 -2.5366500000 
636.60 	 224.9797000 	 2.325075 	 -1.0417520000 	 -2.5337310000 
636.80 	 224.9797000 	 2.325075 	 -1.0453380000 	 -2.5364270000 
637.00 	 224.9797000 	 2.325075 	 -1.0418220000 	 -2.5336870000 
637.20 	 224.9749000 	 2.325075 	 -1.0453350000 	 -2.5364940000 
637.40 	 224.9749000 	 2.325075 	 -1.0420100000 	 -2.5339790000 
637.60 	 224.9749000 	 2.325100 	 -1.0451090000 	 -2.5362170000 
637.80 	 224.9749000 	 2.325125 	 -1.0422070000 	 -2.5342050000 
638.00 	 224.9749000 	 2.325125 	 -1.0446680000 	 -2.5363090000 
638.20 	 224.9749000 	 2.325175 	 -1.0423910000 	 -2.5344280000 
638.40 	 224.9749000 	 2.325200 	 -1.0447950000 	 -2.5361060000 
638.60 	 224.9749000 	 2.325200 	 -1.0422830000 	 -2.5344690000 
638.80 	 224.9749000 	 2.325225 	 -1.0445370000 	 -2.5357720000 
639.00 	 224.9749000 	 2.325250 	 -1.0424840000 	 -2.5345420000 
639.20 	 224.9718000 	 2.325250 	 -1.0445050000 	 -2.5357560000 
639.40 	 224.9749000 	 2.325300 	 -1.0426460000 	 -2.5347110000 
639.60 	 224.9749000 	 2.325300 	 -1.0444450000 	 -2.5357370000 
639.80 	 224.9797000 	 2.325325 	 -1.0425570000 	 -2.5346410000 
640.00 	 224.9829000 	 2.325350 	 -1.0441810000 	 -2.5354510000 
640.20 	 224.9877000 	 2.325350 	 -1.0426680000 	 -2.5348030000 
640.40 	 224.9908000 	 2.325375 	 -1.0443370000 	 -2.5355120000 
640.60 	 224.9956000 	 2.325400 	 -1.0427320000 	 -2.5348310000 
640.80 	 225.0020000 	 2.325375 	 -1.0445050000 	 -2.5355660000 
641.00 	 225.0052000 	 2.325375 	 -1.0428870000 	 -2.5348060000 
641.20 	 225.0115000 	 2.325375 	 -1.0442700000 	 -2.5354640000 
641.40 	 225.0147000 	 2.325375 	 -1.0431770000 	 -2.5350090000 
641.60 	 225.0147000 	 2.325375 	 -1.0438820000 	 -2.5351810000 
641.80 	 225.0179000 	 2.325375 	 -1.0433320000 	 -2.5352570000 
642.00 	 225.0147000 	 2.325375 	 -1.0437490000 	 -2.5350540000 
642.20 	 225.0147000 	 2.325375 	 -1.0438000000 	 -2.5356800000 
642.40 	 225.0115000 	 2.325375 	 -1.0433960000 	 -2.5346530000 
642.60 	 225.0115000 	 2.325375 	 -1.0437770000 	 -2.5356100000 
642.80 	 225.0115000 	 2.325375 	 -1.0434500000 	 -2.5346180000 
643.00 	 225.0147000 	 2.325375 	 -1.0439710000 	 -2.5358680000 
643.20 	 225.0147000 	 2.325375 	 -1.0432690000 	 -2.5345100000 
643.40 	 225.0147000 	 2.325375 	 -1.0441750000 	 -2.5358300000 
643.60 	 225.0147000 	 2.325350 	 -1.0431510000 	 -2.5344250000 
643.80 	 225.0147000 	 2.325325 	 -1.0441970000 	 -2.5360930000 
644.00 	 225.0115000 	 2.325325 	 -1.0432780000 	 -2.5345100000 
644.20 	 225.0115000 	 2.325325 	 -1.0442450000 	 -2.5359690000 
644.40 	 225.0115000 	 2.325325 	 -1.0430430000 	 -2.5344050000 
644.60 	 225.0115000 	 2.325300 	 -1.0442960000 	 -2.5361570000 
644.80 	 225.0067000 	 2.325275 	 -1.0430530000 	 -2.5344020000 
645.00 	 225.0067000 	 2.325275 	 -1.0442960000 	 -2.5362710000 
645.20 	 225.0036000 	 2.325275 	 -1.0431100000 	 -2.5343450000 
645.40 	 225.0020000 	 2.325275 	 -1.0446200000 	 -2.5365040000 
645.60 	 224.9988000 	 2.325275 	 -1.0425630000 	 -2.5339000000 
645.80 	 224.9988000 	 2.325275 	 -1.0449760000 	 -2.5366690000 
646.00 	 224.9988000 	 2.325275 	 -1.0425570000 	 -2.5340680000 
646.20 	 224.9988000 	 2.325275 	 -1.0448870000 	 -2.5365830000 
646.40 	 224.9956000 	 2.325275 	 -1.0424800000 	 -2.5339510000 
646.60 	 224.9956000 	 2.325275 	 -1.0447660000 	 -2.5364840000 
646.80 	 224.9940000 	 2.325275 	 -1.0425850000 	 -2.5339190000 
647.00 	 224.9908000 	 2.325275 	 -1.0449190000 	 -2.5365190000 
647.20 	 224.9908000 	 2.325275 	 -1.0425030000 	 -2.5340180000 
647.40 	 224.9908000 	 2.325275 	 -1.0449660000 	 -2.5366120000 
647.60 	 224.9908000 	 2.325275 	 -1.0425060000 	 -2.5341030000 
647.80 	 224.9877000 	 2.325275 	 -1.0449120000 	 -2.5366620000 
648.00 	 224.9877000 	 2.325275 	 -1.0424460000 	 -2.5339130000 
648.20 	 224.9829000 	 2.325275 	 -1.0450080000 	 -2.5366620000 
648.40 	 224.9829000 	 2.325275 	 -1.0421850000 	 -2.5338080000 
648.60 	 224.9829000 	 2.325275 	 -1.0455000000 	 -2.5368530000 
648.80 	 224.9829000 	 2.325275 	 -1.0419180000 	 -2.5335920000 
649.00 	 224.9829000 	 2.325275 	 -1.0455860000 	 -2.5369900000 
649.20 	 224.9797000 	 2.325275 	 -1.0419560000 	 -2.5335090000 
649.40 	 224.9797000 	 2.325275 	 -1.0455190000 	 -2.5370340000 
649.60 	 224.9718000 	 2.325275 	 -1.0419720000 	 -2.5336010000 
649.80 	 224.9702000 	 2.325325 	 -1.0454780000 	 -2.5370950000 
650.00 	 224.9638000 	 2.325350 	 -1.0418640000 	 -2.5335500000 
650.20 	 224.9670000 	 2.325375 	 -1.0456820000 	 -2.5371960000 
650.40 	 224.9654000 	 2.325400 	 -1.0417590000 	 -2.5336070000 
650.60 	 224.9670000 	 2.325425 	 -1.0457420000 	 -2.5370790000 
650.80 	 224.9670000 	 2.325475 	 -1.0417970000 	 -2.5334260000 
651.00 	 224.9654000 	 2.325500 	 -1.0456750000 	 -2.5370880000 
651.20 	 224.9654000 	 2.325525 	 -1.0417560000 	 -2.5336270000 
651.40 	 224.9638000 	 2.325550 	 -1.0456880000 	 -2.5370310000 
651.60 	 224.9670000 	 2.325575 	 -1.0417720000 	 -2.5335980000 
651.80 	 224.9718000 	 2.325625 	 -1.0457130000 	 -2.5370950000 
652.00 	 224.9749000 	 2.325650 	 -1.0417970000 	 -2.5335470000 
652.20 	 224.9829000 	 2.325650 	 -1.0456120000 	 -2.5369930000 
652.40 	 224.9877000 	 2.325675 	 -1.0418890000 	 -2.5336300000 
652.60 	 224.9877000 	 2.325675 	 -1.0458720000 	 -2.5368150000 
652.80 	 224.9908000 	 2.325675 	 -1.0419270000 	 -2.5334990000 
653.00 	 224.9908000 	 2.325675 	 -1.0458120000 	 -2.5370720000 
653.20 	 224.9956000 	 2.325675 	 -1.0418070000 	 -2.5335790000 
653.40 	 224.9956000 	 2.325675 	 -1.0459390000 	 -2.5369580000 
653.60 	 224.9956000 	 2.325675 	 -1.0419650000 	 -2.5335310000 
653.80 	 225.0020000 	 2.325675 	 -1.0460310000 	 -2.5370150000 
654.00 	 225.0067000 	 2.325675 	 -1.0420320000 	 -2.5335500000 
654.20 	 225.0115000 	 2.325675 	 -1.0455990000 	 -2.5367000000 
654.40 	 225.0115000 	 2.325675 	 -1.0420890000 	 -2.5337060000 
654.60 	 225.0131000 	 2.325675 	 -1.0459960000 	 -2.5368470000 
654.80 	 225.0115000 	 2.325675 	 -1.0418670000 	 -2.5335790000 
655.00 	 225.0036000 	 2.325675 	 -1.0458060000 	 -2.5367040000 
655.20 	 224.9988000 	 2.325675 	 -1.0420100000 	 -2.5336300000 
655.40 	 224.9972000 	 2.325675 	 -1.0459930000 	 -2.5366280000 
655.60 	 224.9956000 	 2.325675 	 -1.0421090000 	 -2.5338590000 
655.80 	 224.9908000 	 2.325675 	 -1.0456400000 	 -2.5364910000 
656.00 	 224.9908000 	 2.325675 	 -1.0422010000 	 -2.5338900000 
656.20 	 224.9908000 	 2.325675 	 -1.0456850000 	 -2.5365610000 
656.40 	 224.9877000 	 2.325675 	 -1.0421880000 	 -2.5338490000 
656.60 	 224.9829000 	 2.325675 	 -1.0455450000 	 -2.5365480000 
656.80 	 224.9829000 	 2.325675 	 -1.0422960000 	 -2.5338900000 
657.00 	 224.9829000 	 2.325675 	 -1.0454370000 	 -2.5364110000 
657.20 	 224.9797000 	 2.325675 	 -1.0422290000 	 -2.5339860000 
657.40 	 224.9797000 	 2.325700 	 -1.0455800000 	 -2.5365230000 
657.60 	 224.9797000 	 2.325725 	 -1.0424100000 	 -2.5340750000 
657.80 	 224.9797000 	 2.325750 	 -1.0453920000 	 -2.5361440000 
658.00 	 224.9829000 	 2.325775 	 -1.0425120000 	 -2.5341700000 
658.20 	 224.9829000 	 2.325775 	 -1.0454270000 	 -2.5361600000 
658.40 	 224.9877000 	 2.325775 	 -1.0429290000 	 -2.5344470000 
658.60 	 224.9877000 	 2.325800 	 -1.0452020000 	 -2.5358610000 
658.80 	 224.9829000 	 2.325825 	 -1.0430720000 	 -2.5345710000 
659.00 	 224.9829000 	 2.325850 	 -1.0452400000 	 -2.5357440000 
659.20 	 224.9797000 	 2.325850 	 -1.0433710000 	 -2.5347330000 
659.40 	 224.9797000 	 2.325850 	 -1.0451510000 	 -2.5356580000 
659.60 	 224.9797000 	 2.325850 	 -1.0437070000 	 -2.5350120000 
659.80 	 224.9813000 	 2.325875 	 -1.0452080000 	 -2.5357410000 
660.00 	 224.9829000 	 2.325900 	 -1.0439490000 	 -2.5351020000 
660.20 	 224.9829000 	 2.325950 	 -1.0448360000 	 -2.5353110000 
660.40 	 224.9829000 	 2.325950 	 -1.0442640000 	 -2.5353970000 
660.60 	 224.9877000 	 2.325925 	 -1.0449850000 	 -2.5353430000 
660.80 	 224.9877000 	 2.325950 	 -1.0443210000 	 -2.5354030000 
661.00 	 224.9877000 	 2.325950 	 -1.0448610000 	 -2.5351300000 
661.20 	 224.9893000 	 2.325975 	 -1.0447730000 	 -2.5356510000 
661.40 	 224.9908000 	 2.325975 	 -1.0445660000 	 -2.5348350000 
661.60 	 224.9877000 	 2.325975 	 -1.0450360000 	 -2.5359180000 
661.80 	 224.9877000 	 2.325975 	 -1.0443240000 	 -2.5345900000 
662.00 	 224.9877000 	 2.326000 	 -1.0451540000 	 -2.5361630000 
662.20 	 224.9829000 	 2.326000 	 -1.0440060000 	 -2.5343960000 
662.40 	 224.9829000 	 2.326025 	 -1.0450710000 	 -2.5361600000 
662.60 	 224.9877000 	 2.326050 	 -1.0441340000 	 -2.5345360000 
662.80 	 224.9877000 	 2.326025 	 -1.0451920000 	 -2.5361540000 
663.00 	 224.9908000 	 2.326025 	 -1.0438630000 	 -2.5344250000 
663.20 	 224.9908000 	 2.326025 	 -1.0452490000 	 -2.5363380000 
663.40 	 224.9940000 	 2.326025 	 -1.0435100000 	 -2.5339830000 
663.60 	 224.9956000 	 2.326025 	 -1.0455290000 	 -2.5364180000 
663.80 	 224.9956000 	 2.326025 	 -1.0434470000 	 -2.5342080000 
664.00 	 224.9956000 	 2.326025 	 -1.0456880000 	 -2.5367320000 
664.20 	 224.9924000 	 2.326025 	 -1.0432850000 	 -2.5340370000 
664.40 	 224.9956000 	 2.326025 	 -1.0457640000 	 -2.5366620000 
664.60 	 224.9956000 	 2.326025 	 -1.0433960000 	 -2.5339100000 
664.80 	 224.9988000 	 2.326025 	 -1.0457290000 	 -2.5367160000 
665.00 	 224.9988000 	 2.326025 	 -1.0431930000 	 -2.5338900000 
665.20 	 224.9988000 	 2.326025 	 -1.0457830000 	 -2.5368050000 
665.40 	 225.0004000 	 2.326025 	 -1.0431130000 	 -2.5338900000 
665.60 	 224.9988000 	 2.326025 	 -1.0461930000 	 -2.5368090000 
665.80 	 224.9988000 	 2.326025 	 -1.0429410000 	 -2.5338300000 
666.00 	 224.9988000 	 2.326025 	 -1.0461330000 	 -2.5368950000 
666.20 	 224.9956000 	 2.326025 	 -1.0429380000 	 -2.5335820000 
666.40 	 224.9956000 	 2.326025 	 -1.0460440000 	 -2.5369610000 
666.60 	 224.9956000 	 2.326025 	 -1.0429060000 	 -2.5336550000 
666.80 	 224.9956000 	 2.326025 	 -1.0461970000 	 -2.5370630000 
667.00 	 224.9956000 	 2.326025 	 -1.0428010000 	 -2.5336300000 
667.20 	 224.9956000 	 2.326025 	 -1.0460340000 	 -2.5369580000 
667.40 	 224.9908000 	 2.326025 	 -1.0427790000 	 -2.5335720000 
667.60 	 224.9956000 	 2.326025 	 -1.0461740000 	 -2.5368790000 
667.80 	 224.9940000 	 2.326025 	 -1.0429220000 	 -2.5335760000 
668.00 	 224.9908000 	 2.326025 	 -1.0461780000 	 -2.5371140000 
668.20 	 224.9908000 	 2.326025 	 -1.0425700000 	 -2.5336430000 
668.40 	 224.9877000 	 2.326025 	 -1.0463050000 	 -2.5370950000 
668.60 	 224.9877000 	 2.326050 	 -1.0424100000 	 -2.5336580000 
668.80 	 224.9797000 	 2.326075 	 -1.0461680000 	 -2.5370530000 
669.00 	 224.9781000 	 2.326075 	 -1.0421310000 	 -2.5334100000 
669.20 	 224.9749000 	 2.326100 	 -1.0461840000 	 -2.5369520000 
669.40 	 224.9718000 	 2.326125 	 -1.0423820000 	 -2.5336770000 
669.60 	 224.9718000 	 2.326150 	 -1.0462950000 	 -2.5370690000 
669.80 	 224.9718000 	 2.326150 	 -1.0423060000 	 -2.5334710000 
670.00 	 224.9718000 	 2.326175 	 -1.0462570000 	 -2.5370660000 
670.20 	 224.9718000 	 2.326200 	 -1.0424360000 	 -2.5335600000 
670.40 	 224.9686000 	 2.326225 	 -1.0462790000 	 -2.5370310000 
670.60 	 224.9718000 	 2.326250 	 -1.0423560000 	 -2.5337220000 
670.80 	 224.9718000 	 2.326275 	 -1.0461780000 	 -2.5369610000 
671.00 	 224.9749000 	 2.326300 	 -1.0423790000 	 -2.5337570000 
671.20 	 224.9797000 	 2.326300 	 -1.0464290000 	 -2.5369290000 
671.40 	 224.9829000 	 2.326325 	 -1.0426520000 	 -2.5338780000 
671.60 	 224.9877000 	 2.326350 	 -1.0463750000 	 -2.5369520000 
671.80 	 224.9908000 	 2.326325 	 -1.0431480000 	 -2.5338010000 
672.00 	 224.9956000 	 2.326325 	 -1.0468390000 	 -2.5367990000 
672.20 	 224.9956000 	 2.326325 	 -1.0430300000 	 -2.5339000000 
672.40 	 224.9988000 	 2.326325 	 -1.0466640000 	 -2.5368090000 
672.60 	 225.0036000 	 2.326325 	 -1.0430400000 	 -2.5339100000 
672.80 	 225.0067000 	 2.326325 	 -1.0465590000 	 -2.5368950000 
673.00 	 225.0099000 	 2.326325 	 -1.0431930000 	 -2.5338460000 
673.20 	 225.0115000 	 2.326325 	 -1.0466260000 	 -2.5366400000 
673.40 	 225.0147000 	 2.326325 	 -1.0431770000 	 -2.5338840000 
673.60 	 225.0147000 	 2.326325 	 -1.0466000000 	 -2.5366180000 
673.80 	 225.0099000 	 2.326325 	 -1.0432210000 	 -2.5340050000 
674.00 	 225.0067000 	 2.326325 	 -1.0465240000 	 -2.5366880000 
674.20 	 225.0036000 	 2.326325 	 -1.0432020000 	 -2.5339670000 
674.40 	 225.0036000 	 2.326325 	 -1.0464950000 	 -2.5364690000 
674.60 	 225.0004000 	 2.326325 	 -1.0432590000 	 -2.5340650000 
674.80 	 225.0036000 	 2.326325 	 -1.0464250000 	 -2.5364690000 
675.00 	 225.0036000 	 2.326325 	 -1.0432050000 	 -2.5340140000 
675.20 	 225.0036000 	 2.326325 	 -1.0464540000 	 -2.5364650000 
675.40 	 225.0036000 	 2.326325 	 -1.0431540000 	 -2.5339730000 
675.60 	 225.0020000 	 2.326325 	 -1.0465240000 	 -2.5364210000 
675.80 	 224.9988000 	 2.326325 	 -1.0432720000 	 -2.5340650000 
676.00 	 224.9956000 	 2.326325 	 -1.0464610000 	 -2.5365230000 
676.20 	 224.9956000 	 2.326325 	 -1.0436030000 	 -2.5342180000 
676.40 	 224.9956000 	 2.326325 	 -1.0462730000 	 -2.5363760000 
676.60 	 224.9956000 	 2.326325 	 -1.0434720000 	 -2.5343860000 
676.80 	 224.9956000 	 2.326325 	 -1.0461360000 	 -2.5360620000 
677.00 	 224.9956000 	 2.326325 	 -1.0437460000 	 -2.5345010000 
677.20 	 224.9956000 	 2.326325 	 -1.0458690000 	 -2.5359630000 
677.40 	 224.9956000 	 2.326325 	 -1.0439710000 	 -2.5345830000 
677.60 	 224.9924000 	 2.326325 	 -1.0457830000 	 -2.5359600000 
677.80 	 224.9908000 	 2.326325 	 -1.0438380000 	 -2.5347300000 
678.00 	 224.9908000 	 2.326325 	 -1.0460060000 	 -2.5362170000 
678.20 	 224.9829000 	 2.326325 	 -1.0436120000 	 -2.5345490000 
678.40 	 224.9813000 	 2.326325 	 -1.0461110000 	 -2.5362710000 
678.60 	 224.9749000 	 2.326325 	 -1.0437770000 	 -2.5345800000 
678.80 	 224.9734000 	 2.326350 	 -1.0461970000 	 -2.5360490000 
679.00 	 224.9670000 	 2.326375 	 -1.0438630000 	 -2.5346980000 
679.20 	 224.9654000 	 2.326400 	 -1.0457900000 	 -2.5357790000 
679.40 	 224.9638000 	 2.326425 	 -1.0441020000 	 -2.5348440000 
679.60 	 224.9591000 	 2.326450 	 -1.0456630000 	 -2.5356230000 
679.80 	 224.9591000 	 2.326500 	 -1.0447120000 	 -2.5352410000 
680.00 	 224.9591000 	 2.326525 	 -1.0452780000 	 -2.5353500000 
680.20 	 224.9622000 	 2.326575 	 -1.0447440000 	 -2.5354740000 
680.40 	 224.9638000 	 2.326600 	 -1.0452840000 	 -2.5353110000 
680.60 	 224.9638000 	 2.326650 	 -1.0448010000 	 -2.5353910000 
680.80 	 224.9670000 	 2.326675 	 -1.0449850000 	 -2.5351460000 
681.00 	 224.9749000 	 2.326700 	 -1.0447280000 	 -2.5354830000 
681.20 	 224.9797000 	 2.326725 	 -1.0449730000 	 -2.5351400000 
681.40 	 224.9877000 	 2.326725 	 -1.0451920000 	 -2.5356770000 
681.60 	 224.9956000 	 2.326725 	 -1.0448900000 	 -2.5348060000 
681.80 	 225.0036000 	 2.326725 	 -1.0451920000 	 -2.5358230000 
682.00 	 225.0099000 	 2.326725 	 -1.0447180000 	 -2.5347420000 
682.20 	 225.0115000 	 2.326725 	 -1.0453700000 	 -2.5359540000 
682.40 	 225.0163000 	 2.326725 	 -1.0446290000 	 -2.5347610000 
682.60 	 225.0163000 	 2.326725 	 -1.0455640000 	 -2.5361250000 
682.80 	 225.0226000 	 2.326725 	 -1.0442800000 	 -2.5343670000 
683.00 	 225.0179000 	 2.326725 	 -1.0458630000 	 -2.5365040000 
683.20 	 225.0179000 	 2.326725 	 -1.0440950000 	 -2.5340680000 
683.40 	 225.0179000 	 2.326725 	 -1.0458560000 	 -2.5364910000 
683.60 	 225.0163000 	 2.326725 	 -1.0440030000 	 -2.5342300000 
683.80 	 225.0147000 	 2.326725 	 -1.0460950000 	 -2.5365350000 
684.00 	 225.0147000 	 2.326725 	 -1.0438700000 	 -2.5341510000 
684.20 	 225.0147000 	 2.326725 	 -1.0463050000 	 -2.5366620000 
684.40 	 225.0147000 	 2.326725 	 -1.0437710000 	 -2.5338810000 
684.60 	 225.0147000 	 2.326725 	 -1.0463680000 	 -2.5367450000 
684.80 	 225.0147000 	 2.326675 	 -1.0435930000 	 -2.5337350000 
685.00 	 225.0147000 	 2.326675 	 -1.0466100000 	 -2.5368400000 
685.20 	 225.0179000 	 2.326675 	 -1.0434280000 	 -2.5338590000 
685.40 	 225.0179000 	 2.326675 	 -1.0466700000 	 -2.5369230000 
685.60 	 225.0179000 	 2.326650 	 -1.0432910000 	 -2.5335950000 
685.80 	 225.0179000 	 2.326625 	 -1.0466770000 	 -2.5370030000 
686.00 	 225.0179000 	 2.326625 	 -1.0431930000 	 -2.5336840000 
686.20 	 225.0179000 	 2.326625 	 -1.0467150000 	 -2.5369830000 
686.40 	 225.0147000 	 2.326625 	 -1.0431890000 	 -2.5336040000 
686.60 	 225.0147000 	 2.326600 	 -1.0469250000 	 -2.5370660000 
686.80 	 225.0147000 	 2.326575 	 -1.0431160000 	 -2.5336300000 
687.00 	 225.0115000 	 2.326575 	 -1.0468290000 	 -2.5371170000 
687.20 	 225.0115000 	 2.326575 	 -1.0431040000 	 -2.5335760000 
687.40 	 225.0067000 	 2.326575 	 -1.0468960000 	 -2.5371110000 
687.60 	 225.0067000 	 2.326575 	 -1.0429290000 	 -2.5334610000 
687.80 	 225.0067000 	 2.326575 	 -1.0465620000 	 -2.5376640000 
688.00 	 225.0067000 	 2.326575 	 -1.0427090000 	 -2.5340140000 
688.20 	 225.0036000 	 2.326575 	 -1.0465270000 	 -2.5376800000 
688.40 	 225.0036000 	 2.326575 	 -1.0425820000 	 -2.5343260000 
688.60 	 225.0036000 	 2.326575 	 -1.0463840000 	 -2.5377270000 
688.80 	 225.0036000 	 2.326575 	 -1.0425310000 	 -2.5343610000 
689.00 	 225.0067000 	 2.326575 	 -1.0464510000 	 -2.5377720000 
689.20 	 225.0067000 	 2.326575 	 -1.0425220000 	 -2.5341160000 
689.40 	 225.0115000 	 2.326575 	 -1.0463750000 	 -2.5376570000 
689.60 	 225.0115000 	 2.326575 	 -1.0425820000 	 -2.5342270000 
689.80 	 225.0067000 	 2.326550 	 -1.0462790000 	 -2.5376860000 
690.00 	 225.0036000 	 2.326525 	 -1.0425470000 	 -2.5342370000 
690.20 	 224.9988000 	 2.326525 	 -1.0463840000 	 -2.5377340000 
690.40 	 224.9956000 	 2.326500 	 -1.0424840000 	 -2.5342430000 
690.60 	 224.9956000 	 2.326525 	 -1.0464640000 	 -2.5376320000 
690.80 	 224.9956000 	 2.326525 	 -1.0424960000 	 -2.5339980000 
691.00 	 224.9956000 	 2.326525 	 -1.0464640000 	 -2.5376800000 
691.20 	 224.9908000 	 2.326525 	 -1.0425790000 	 -2.5342530000 
691.40 	 224.9893000 	 2.326525 	 -1.0463650000 	 -2.5378230000 
691.60 	 224.9877000 	 2.326525 	 -1.0426300000 	 -2.5341510000 
691.80 	 224.9829000 	 2.326525 	 -1.0463840000 	 -2.5377300000 
692.00 	 224.9829000 	 2.326525 	 -1.0425950000 	 -2.5343160000 
692.20 	 224.9797000 	 2.326525 	 -1.0461930000 	 -2.5373050000 
692.40 	 224.9781000 	 2.326525 	 -1.0426490000 	 -2.5344280000 
692.60 	 224.9749000 	 2.326525 	 -1.0460470000 	 -2.5372660000 
692.80 	 224.9734000 	 2.326525 	 -1.0426930000 	 -2.5346880000 
693.00 	 224.9718000 	 2.326550 	 -1.0458910000 	 -2.5369200000 
693.20 	 224.9670000 	 2.326575 	 -1.0430080000 	 -2.5348280000 
693.40 	 224.9718000 	 2.326600 	 -1.0459260000 	 -2.5368660000 
693.60 	 224.9670000 	 2.326625 	 -1.0431350000 	 -2.5349240000 
693.80 	 224.9686000 	 2.326650 	 -1.0458310000 	 -2.5367480000 
694.00 	 224.9670000 	 2.326675 	 -1.0432820000 	 -2.5350280000 
694.20 	 224.9670000 	 2.326700 	 -1.0456210000 	 -2.5365920000 
694.40 	 224.9638000 	 2.326750 	 -1.0434120000 	 -2.5352920000 
694.60 	 224.9591000 	 2.326775 	 -1.0455740000 	 -2.5365190000 
694.80 	 224.9559000 	 2.326825 	 -1.0436060000 	 -2.5353650000 
695.00 	 224.9543000 	 2.326850 	 -1.0451540000 	 -2.5360870000 
695.20 	 224.9559000 	 2.326900 	 -1.0441240000 	 -2.5357440000 
695.40 	 224.9559000 	 2.326925 	 -1.0450040000 	 -2.5358960000 
695.60 	 224.9559000 	 2.326975 	 -1.0441590000 	 -2.5359180000 
695.80 	 224.9638000 	 2.327025 	 -1.0447220000 	 -2.5357310000 
696.00 	 224.9670000 	 2.327050 	 -1.0442640000 	 -2.5359570000 
696.20 	 224.9749000 	 2.327075 	 -1.0446260000 	 -2.5357940000 
696.40 	 224.9797000 	 2.327075 	 -1.0443370000 	 -2.5362300000 
696.60 	 224.9877000 	 2.327100 	 -1.0445050000 	 -2.5355980000 
696.80 	 224.9908000 	 2.327125 	 -1.0444640000 	 -2.5362010000 
697.00 	 224.9956000 	 2.327150 	 -1.0446610000 	 -2.5351520000 
697.20 	 224.9988000 	 2.327125 	 -1.0454080000 	 -2.5360970000 
697.40 	 225.0004000 	 2.327125 	 -1.0449500000 	 -2.5350540000 
697.60 	 225.0036000 	 2.327125 	 -1.0458600000 	 -2.5364690000 
697.80 	 225.0067000 	 2.327125 	 -1.0449500000 	 -2.5350280000 
698.00 	 225.0067000 	 2.327125 	 -1.0459800000 	 -2.5366690000 
698.20 	 225.0147000 	 2.327125 	 -1.0444900000 	 -2.5348030000 
698.40 	 225.0179000 	 2.327125 	 -1.0458180000 	 -2.5364590000 
698.60 	 225.0226000 	 2.327125 	 -1.0444510000 	 -2.5347550000 
698.80 	 225.0242000 	 2.327125 	 -1.0461680000 	 -2.5368530000 
699.00 	 225.0258000 	 2.327125 	 -1.0442890000 	 -2.5347010000 
699.20 	 225.0242000 	 2.327125 	 -1.0460890000 	 -2.5368210000 
699.40 	 225.0226000 	 2.327125 	 -1.0441970000 	 -2.5343960000 
699.60 	 225.0226000 	 2.327100 	 -1.0463300000 	 -2.5369040000 
699.80 	 225.0179000 	 2.327075 	 -1.0441680000 	 -2.5342500000 
700.00 	 225.0179000 	 2.327075 	 -1.0463560000 	 -2.5368470000 
700.20 	 225.0179000 	 2.327050 	 -1.0440130000 	 -2.5342400000 
700.40 	 225.0179000 	 2.327025 	 -1.0464890000 	 -2.5371170000 
700.60 	 225.0179000 	 2.327025 	 -1.0439710000 	 -2.5343890000 
700.80 	 225.0147000 	 2.327025 	 -1.0465690000 	 -2.5371840000 
701.00 	 225.0179000 	 2.327025 	 -1.0439490000 	 -2.5343010000 
701.20 	 225.0147000 	 2.327000 	 -1.0464700000 	 -2.5371360000 
701.40 	 225.0131000 	 2.326975 	 -1.0436190000 	 -2.5342880000 
701.60 	 225.0115000 	 2.326975 	 -1.0465370000 	 -2.5371490000 
701.80 	 225.0067000 	 2.326975 	 -1.0437650000 	 -2.5341030000 
702.00 	 225.0067000 	 2.326975 	 -1.0467750000 	 -2.5372150000 
702.20 	 225.0036000 	 2.326975 	 -1.0435330000 	 -2.5341190000 
702.40 	 225.0036000 	 2.326975 	 -1.0468740000 	 -2.5371900000 
702.60 	 225.0036000 	 2.326975 	 -1.0435010000 	 -2.5340720000 
702.80 	 225.0020000 	 2.326975 	 -1.0466990000 	 -2.5373240000 
703.00 	 224.9988000 	 2.326975 	 -1.0434880000 	 -2.5340530000 
703.20 	 224.9908000 	 2.326975 	 -1.0471220000 	 -2.5374890000 
703.40 	 224.9908000 	 2.326975 	 -1.0434020000 	 -2.5339600000 
703.60 	 224.9877000 	 2.326975 	 -1.0472010000 	 -2.5373900000 
703.80 	 224.9861000 	 2.326975 	 -1.0432850000 	 -2.5340400000 
704.00 	 224.9829000 	 2.326975 	 -1.0470710000 	 -2.5375430000 
704.20 	 224.9829000 	 2.326975 	 -1.0433830000 	 -2.5339250000 
704.40 	 224.9797000 	 2.326975 	 -1.0471090000 	 -2.5375020000 
704.60 	 224.9797000 	 2.326975 	 -1.0432820000 	 -2.5340530000 
704.80 	 224.9797000 	 2.326975 	 -1.0471730000 	 -2.5375340000 
705.00 	 224.9797000 	 2.326975 	 -1.0431830000 	 -2.5339730000 
705.20 	 224.9829000 	 2.326975 	 -1.0469910000 	 -2.5374160000 
705.40 	 224.9829000 	 2.326975 	 -1.0432620000 	 -2.5341130000 
705.60 	 224.9829000 	 2.326975 	 -1.0471250000 	 -2.5373200000 
705.80 	 224.9797000 	 2.327025 	 -1.0432850000 	 -2.5340780000 
706.00 	 224.9749000 	 2.327025 	 -1.0472900000 	 -2.5375240000 
706.20 	 224.9749000 	 2.327050 	 -1.0432500000 	 -2.5340460000 
706.40 	 224.9734000 	 2.327075 	 -1.0471660000 	 -2.5374440000 
706.60 	 224.9749000 	 2.327100 	 -1.0431860000 	 -2.5338390000 
706.80 	 224.9749000 	 2.327125 	 -1.0472490000 	 -2.5374630000 
707.00 	 224.9749000 	 2.327125 	 -1.0433160000 	 -2.5338940000 
707.20 	 224.9749000 	 2.327150 	 -1.0470900000 	 -2.5374100000 
707.40 	 224.9749000 	 2.327175 	 -1.0434280000 	 -2.5341000000 
707.60 	 224.9670000 	 2.327200 	 -1.0471410000 	 -2.5374000000 
707.80 	 224.9670000 	 2.327225 	 -1.0432590000 	 -2.5340140000 
708.00 	 224.9638000 	 2.327250 	 -1.0470800000 	 -2.5372760000 
708.20 	 224.9591000 	 2.327275 	 -1.0433200000 	 -2.5340680000 
708.40 	 224.9591000 	 2.327300 	 -1.0472200000 	 -2.5372120000 
708.60 	 224.9591000 	 2.327350 	 -1.0431800000 	 -2.5340780000 
708.80 	 224.9591000 	 2.327400 	 -1.0468900000 	 -2.5371360000 
709.00 	 224.9638000 	 2.327425 	 -1.0435200000 	 -2.5343860000 
709.20 	 224.9718000 	 2.327450 	 -1.0469150000 	 -2.5370720000 
709.40 	 224.9734000 	 2.327475 	 -1.0435390000 	 -2.5343700000 
709.60 	 224.9765000 	 2.327500 	 -1.0469120000 	 -2.5372350000 
709.80 	 224.9797000 	 2.327525 	 -1.0434760000 	 -2.5345390000 
710.00 	 224.9829000 	 2.327525 	 -1.0469630000 	 -2.5371170000 
710.20 	 224.9908000 	 2.327525 	 -1.0412030000 	 -2.5342500000 
710.40 	 224.9972000 	 2.327525 	 -1.0440570000 	 -2.5368950000 
710.60 	 225.0115000 	 2.327525 	 -1.0406970000 	 -2.5343860000 
710.80 	 225.0179000 	 2.327525 	 -1.0437070000 	 -2.5368500000 
711.00 	 225.0258000 	 2.327525 	 -1.0404680000 	 -2.5345130000 
711.20 	 225.0306000 	 2.327525 	 -1.0435040000 	 -2.5368980000 
711.40 	 225.0338000 	 2.327525 	 -1.0402620000 	 -2.5346310000 
711.60 	 225.0338000 	 2.327525 	 -1.0432620000 	 -2.5368240000 
711.80 	 225.0306000 	 2.327525 	 -1.0405640000 	 -2.5346790000 
712.00 	 225.0338000 	 2.327525 	 -1.0437430000 	 -2.5368150000 
712.20 	 225.0322000 	 2.327475 	 -1.0406590000 	 -2.5345490000 
712.40 	 225.0338000 	 2.327450 	 -1.0435420000 	 -2.5367900000 
712.60 	 225.0338000 	 2.327425 	 -1.0408020000 	 -2.5347810000 
712.80 	 225.0385000 	 2.327400 	 -1.0435300000 	 -2.5366400000 
713.00 	 225.0385000 	 2.327350 	 -1.0410340000 	 -2.5346720000 
713.20 	 225.0338000 	 2.327325 	 -1.0436570000 	 -2.5366080000 
713.40 	 225.0306000 	 2.327300 	 -1.0405100000 	 -2.5347710000 
713.60 	 225.0258000 	 2.327275 	 -1.0434210000 	 -2.5365540000 
713.80 	 225.0226000 	 2.327250 	 -1.0409640000 	 -2.5349590000 
714.00 	 225.0226000 	 2.327225 	 -1.0432470000 	 -2.5362490000 
714.20 	 225.0226000 	 2.327225 	 -1.0414440000 	 -2.5350480000 
714.40 	 225.0226000 	 2.327200 	 -1.0435490000 	 -2.5360550000 
714.60 	 225.0226000 	 2.327175 	 -1.0412850000 	 -2.5353780000 
714.80 	 225.0179000 	 2.327150 	 -1.0435300000 	 -2.5360580000 
715.00 	 225.0163000 	 2.327150 	 -1.0419560000 	 -2.5353940000 
715.20 	 225.0163000 	 2.327125 	 -1.0437200000 	 -2.5360270000 
715.40 	 225.0147000 	 2.327100 	 -1.0424840000 	 -2.5355850000 
715.60 	 225.0147000 	 2.327125 	 -1.0433200000 	 -2.5357790000 
715.80 	 225.0131000 	 2.327125 	 -1.0423440000 	 -2.5357340000 
716.00 	 225.0115000 	 2.327125 	 -1.0432210000 	 -2.5357820000 
716.20 	 225.0067000 	 2.327100 	 -1.0423690000 	 -2.5358010000 
716.40 	 225.0036000 	 2.327050 	 -1.0429950000 	 -2.5354930000 
716.60 	 224.9988000 	 2.327075 	 -1.0428940000 	 -2.5361950000 
716.80 	 224.9956000 	 2.327075 	 -1.0424800000 	 -2.5350890000 
717.00 	 224.9893000 	 2.327075 	 -1.0430460000 	 -2.5363160000 
717.20 	 224.9829000 	 2.327075 	 -1.0425500000 	 -2.5349520000 
717.40 	 224.9797000 	 2.327075 	 -1.0431860000 	 -2.5362840000 
717.60 	 224.9749000 	 2.327075 	 -1.0423250000 	 -2.5348570000 
717.80 	 224.9718000 	 2.327075 	 -1.0435140000 	 -2.5367770000 
718.00 	 224.9718000 	 2.327075 	 -1.0421590000 	 -2.5347580000 
718.20 	 224.9670000 	 2.327075 	 -1.0434440000 	 -2.5365960000 
718.40 	 224.9670000 	 2.327100 	 -1.0419270000 	 -2.5345260000 
718.60 	 224.9670000 	 2.327150 	 -1.0433290000 	 -2.5367200000 
718.80 	 224.9638000 	 2.327175 	 -1.0420290000 	 -2.5346120000 
719.00 	 224.9591000 	 2.327200 	 -1.0434440000 	 -2.5368530000 
719.20 	 224.9559000 	 2.327250 	 -1.0417560000 	 -2.5343990000 
719.40 	 224.9511000 	 2.327275 	 -1.0439970000 	 -2.5368720000 
719.60 	 224.9479000 	 2.327325 	 -1.0418260000 	 -2.5344910000 
719.80 	 224.9479000 	 2.327350 	 -1.0439460000 	 -2.5369290000 
720.00 	 224.9479000 	 2.327425 	 -1.0416950000 	 -2.5343860000 
720.20 	 224.9511000 	 2.327475 	 -1.0440890000 	 -2.5370910000 
720.40 	 224.9479000 	 2.327500 	 -1.0414350000 	 -2.5342530000 
720.60 	 224.9479000 	 2.327550 	 -1.0440220000 	 -2.5371840000 
720.80 	 224.9479000 	 2.327600 	 -1.0417240000 	 -2.5340430000 
721.00 	 224.9463000 	 2.327650 	 -1.0435580000 	 -2.5372980000 
721.20 	 224.9447000 	 2.327700 	 -1.0421910000 	 -2.5343450000 
721.40 	 224.9447000 	 2.327750 	 -1.0453950000 	 -2.5370280000 
721.60 	 224.9447000 	 2.327800 	 -1.0430210000 	 -2.5344250000 
721.80 	 224.9447000 	 2.327875 	 -1.0453760000 	 -2.5369040000 
722.00 	 224.9447000 	 2.327900 	 -1.0426840000 	 -2.5341000000 
722.20 	 224.9479000 	 2.327975 	 -1.0455390000 	 -2.5372540000 
722.40 	 224.9511000 	 2.328000 	 -1.0427030000 	 -2.5340110000 
722.60 	 224.9559000 	 2.328050 	 -1.0454560000 	 -2.5372190000 
722.80 	 224.9638000 	 2.328075 	 -1.0418190000 	 -2.5339100000 
723.00 	 224.9734000 	 2.328125 	 -1.0454370000 	 -2.5373680000 
723.20 	 224.9829000 	 2.328150 	 -1.0421690000 	 -2.5339000000 
723.40 	 224.9940000 	 2.328150 	 -1.0459140000 	 -2.5374410000 
723.60 	 224.9988000 	 2.328175 	 -1.0421720000 	 -2.5338550000 
723.80 	 225.0036000 	 2.328200 	 -1.0473540000 	 -2.5373650000 
724.00 	 225.0067000 	 2.328175 	 -1.0397400000 	 -2.5338780000 
724.20 	 225.0115000 	 2.328175 	 -1.0439430000 	 -2.5374570000 
724.40 	 225.0115000 	 2.328175 	 -1.0396860000 	 -2.5339670000 
724.60 	 225.0115000 	 2.328175 	 -1.0436570000 	 -2.5372630000 
724.80 	 225.0147000 	 2.328175 	 -1.0394320000 	 -2.5338940000 
725.00 	 225.0147000 	 2.328175 	 -1.0437230000 	 -2.5374190000 
725.20 	 225.0147000 	 2.328175 	 -1.0396830000 	 -2.5340240000 
725.40 	 225.0179000 	 2.328175 	 -1.0438980000 	 -2.5372470000 
725.60 	 225.0179000 	 2.328175 	 -1.0396770000 	 -2.5340720000 
725.80 	 225.0147000 	 2.328175 	 -1.0438280000 	 -2.5371650000 
726.00 	 225.0115000 	 2.328175 	 -1.0398610000 	 -2.5342150000 
726.20 	 225.0099000 	 2.328175 	 -1.0433290000 	 -2.5370470000 
726.40 	 225.0036000 	 2.328175 	 -1.0397050000 	 -2.5344400000 
726.60 	 224.9956000 	 2.328175 	 -1.0430430000 	 -2.5368950000 
726.80 	 224.9908000 	 2.328175 	 -1.0400330000 	 -2.5345520000 
727.00 	 224.9893000 	 2.328175 	 -1.0429860000 	 -2.5366750000 
727.20 	 224.9829000 	 2.328175 	 -1.0401570000 	 -2.5347550000 
727.40 	 224.9797000 	 2.328175 	 -1.0411990000 	 -2.5362270000 
727.60 	 224.9797000 	 2.328175 	 -1.0388410000 	 -2.5351590000 
727.80 	 224.9749000 	 2.328175 	 -1.0407860000 	 -2.5359850000 
728.00 	 224.9749000 	 2.328175 	 -1.0388880000 	 -2.5354890000 
728.20 	 224.9749000 	 2.328175 	 -1.0404870000 	 -2.5356420000 
728.40 	 224.9749000 	 2.328175 	 -1.0394450000 	 -2.5356450000 
728.60 	 224.9749000 	 2.328175 	 -1.0402080000 	 -2.5354160000 
728.80 	 224.9718000 	 2.328200 	 -1.0389800000 	 -2.5361160000 
729.00 	 224.9718000 	 2.328225 	 -1.0390030000 	 -2.5351780000 
729.20 	 224.9670000 	 2.328250 	 -1.0389680000 	 -2.5361510000 
729.40 	 224.9670000 	 2.328275 	 -1.0388530000 	 -2.5350480000 
729.60 	 224.9670000 	 2.328300 	 -1.0391200000 	 -2.5362490000 
729.80 	 224.9670000 	 2.328325 	 -1.0387520000 	 -2.5350640000 
730.00 	 224.9718000 	 2.328375 	 -1.0391740000 	 -2.5365000000 
730.20 	 224.9670000 	 2.328400 	 -1.0385890000 	 -2.5349140000 
730.40 	 224.9718000 	 2.328425 	 -1.0393620000 	 -2.5365000000 
730.60 	 224.9718000 	 2.328450 	 -1.0383000000 	 -2.5346850000 
730.80 	 224.9749000 	 2.328450 	 -1.0394890000 	 -2.5368400000 
731.00 	 224.9797000 	 2.328475 	 -1.0383030000 	 -2.5346600000 
731.20 	 224.9829000 	 2.328500 	 -1.0395150000 	 -2.5366810000 
731.40 	 224.9845000 	 2.328500 	 -1.0383640000 	 -2.5348190000 
731.60 	 224.9877000 	 2.328525 	 -1.0395110000 	 -2.5366280000 
731.80 	 224.9877000 	 2.328550 	 -1.0428970000 	 -2.5348980000 
732.00 	 224.9908000 	 2.328525 	 -1.0469120000 	 -2.5365860000 
732.20 	 224.9908000 	 2.328525 	 -1.0457670000 	 -2.5349360000 
732.40 	 224.9908000 	 2.328525 	 -1.0468830000 	 -2.5365730000 
732.60 	 224.9940000 	 2.328525 	 -1.0457320000 	 -2.5348440000 
732.80 	 224.9956000 	 2.328525 	 -1.0470100000 	 -2.5365920000 
733.00 	 224.9988000 	 2.328525 	 -1.0457040000 	 -2.5347580000 
733.20 	 225.0020000 	 2.328525 	 -1.0470770000 	 -2.5365380000 
733.40 	 225.0036000 	 2.328525 	 -1.0458600000 	 -2.5348190000 
733.60 	 225.0036000 	 2.328525 	 -1.0470640000 	 -2.5365480000 
733.80 	 225.0036000 	 2.328525 	 -1.0455100000 	 -2.5346850000 
734.00 	 225.0036000 	 2.328525 	 -1.0470960000 	 -2.5364750000 
734.20 	 224.9988000 	 2.328525 	 -1.0455670000 	 -2.5346120000 
734.40 	 225.0004000 	 2.328525 	 -1.0472740000 	 -2.5366210000 
734.60 	 224.9988000 	 2.328525 	 -1.0455160000 	 -2.5344530000 
734.80 	 225.0004000 	 2.328525 	 -1.0473890000 	 -2.5369550000 
735.00 	 224.9988000 	 2.328525 	 -1.0453480000 	 -2.5345580000 
735.20 	 225.0036000 	 2.328525 	 -1.0475510000 	 -2.5368720000 
735.40 	 225.0036000 	 2.328525 	 -1.0451130000 	 -2.5343700000 
735.60 	 224.9988000 	 2.328525 	 -1.0476340000 	 -2.5370820000 
735.80 	 224.9988000 	 2.328525 	 -1.0451510000 	 -2.5344180000 
736.00 	 224.9956000 	 2.328525 	 -1.0475510000 	 -2.5371040000 
736.20 	 224.9908000 	 2.328525 	 -1.0450010000 	 -2.5342910000 
736.40 	 224.9877000 	 2.328525 	 -1.0477610000 	 -2.5372120000 
736.60 	 224.9877000 	 2.328525 	 -1.0449470000 	 -2.5342270000 
736.80 	 224.9908000 	 2.328525 	 -1.0475980000 	 -2.5371650000 
737.00 	 224.9908000 	 2.328550 	 -1.0450490000 	 -2.5341990000 
737.20 	 224.9877000 	 2.328575 	 -1.0478180000 	 -2.5372000000 
737.40 	 224.9908000 	 2.328575 	 -1.0448040000 	 -2.5341220000 
737.60 	 224.9877000 	 2.328600 	 -1.0479320000 	 -2.5373300000 
737.80 	 224.9877000 	 2.328575 	 -1.0450550000 	 -2.5342210000 
738.00 	 224.9829000 	 2.328575 	 -1.0480560000 	 -2.5373430000 
738.20 	 224.9829000 	 2.328575 	 -1.0448740000 	 -2.5340620000 
738.40 	 224.9797000 	 2.328600 	 -1.0481360000 	 -2.5373430000 
738.60 	 224.9781000 	 2.328600 	 -1.0447120000 	 -2.5341220000 
738.80 	 224.9749000 	 2.328625 	 -1.0482370000 	 -2.5373520000 
739.00 	 224.9670000 	 2.328650 	 -1.0446550000 	 -2.5339570000 
739.20 	 224.9638000 	 2.328675 	 -1.0484310000 	 -2.5374130000 
739.40 	 224.9638000 	 2.328700 	 -1.0446740000 	 -2.5340270000 
739.60 	 224.9638000 	 2.328750 	 -1.0484060000 	 -2.5375240000 
739.80 	 224.9638000 	 2.328775 	 -1.0444160000 	 -2.5339950000 
740.00 	 224.9638000 	 2.328800 	 -1.0483520000 	 -2.5375460000 
740.20 	 224.9638000 	 2.328825 	 -1.0444480000 	 -2.5340210000 
740.40 	 224.9638000 	 2.328875 	 -1.0482370000 	 -2.5374380000 
740.60 	 224.9606000 	 2.328900 	 -1.0445690000 	 -2.5340460000 
740.80 	 224.9638000 	 2.328925 	 -1.0485490000 	 -2.5373840000 
741.00 	 224.9638000 	 2.328950 	 -1.0444390000 	 -2.5340680000 
741.20 	 224.9702000 	 2.329000 	 -1.0484000000 	 -2.5374570000 
741.40 	 224.9749000 	 2.329025 	 -1.0446170000 	 -2.5340810000 
741.60 	 224.9861000 	 2.329050 	 -1.0483740000 	 -2.5374290000 
741.80 	 224.9908000 	 2.329025 	 -1.0451890000 	 -2.5340810000 
742.00 	 225.0036000 	 2.329025 	 -1.0485270000 	 -2.5370120000 
742.20 	 225.0115000 	 2.329025 	 -1.0451280000 	 -2.5343320000 
742.40 	 225.0210000 	 2.329025 	 -1.0484820000 	 -2.5369960000 
742.60 	 225.0274000 	 2.329025 	 -1.0453160000 	 -2.5346340000 
742.80 	 225.0338000 	 2.329025 	 -1.0484030000 	 -2.5369420000 
743.00 	 225.0385000 	 2.329025 	 -1.0453570000 	 -2.5348500000 
743.20 	 225.0338000 	 2.329025 	 -1.0481990000 	 -2.5367860000 
743.40 	 225.0338000 	 2.329025 	 -1.0456560000 	 -2.5349710000 
743.60 	 225.0306000 	 2.329000 	 -1.0481390000 	 -2.5366370000 
743.80 	 225.0258000 	 2.328975 	 -1.0455990000 	 -2.5350860000 
744.00 	 225.0226000 	 2.328950 	 -1.0478210000 	 -2.5364910000 
744.20 	 225.0179000 	 2.328925 	 -1.0457580000 	 -2.5352410000 
744.40 	 225.0147000 	 2.328925 	 -1.0475760000 	 -2.5362680000 
744.60 	 225.0115000 	 2.328900 	 -1.0459900000 	 -2.5351650000 
744.80 	 225.0067000 	 2.328875 	 -1.0475860000 	 -2.5360680000 
745.00 	 225.0036000 	 2.328875 	 -1.0459460000 	 -2.5353750000 
745.20 	 225.0036000 	 2.328850 	 -1.0475890000 	 -2.5361660000 
745.40 	 225.0036000 	 2.328875 	 -1.0461930000 	 -2.5354890000 
745.60 	 225.0052000 	 2.328875 	 -1.0471630000 	 -2.5359250000 
745.80 	 225.0067000 	 2.328875 	 -1.0462760000 	 -2.5359310000 
746.00 	 225.0067000 	 2.328875 	 -1.0469690000 	 -2.5359820000 
746.20 	 225.0052000 	 2.328875 	 -1.0461650000 	 -2.5360870000 
746.40 	 225.0036000 	 2.328875 	 -1.0468230000 	 -2.5355690000 
746.60 	 225.0036000 	 2.328875 	 -1.0469630000 	 -2.5362460000 
746.80 	 225.0020000 	 2.328875 	 -1.0473470000 	 -2.5357060000 
747.00 	 224.9988000 	 2.328875 	 -1.0468990000 	 -2.5360200000 
747.20 	 224.9988000 	 2.328875 	 -1.0473730000 	 -2.5357660000 
747.40 	 224.9972000 	 2.328875 	 -1.0469600000 	 -2.5359220000 
747.60 	 224.9956000 	 2.328875 	 -1.0473820000 	 -2.5357220000 
747.80 	 224.9908000 	 2.328875 	 -1.0468230000 	 -2.5358490000 
748.00 	 224.9908000 	 2.328875 	 -1.0473060000 	 -2.5357090000 
748.20 	 224.9908000 	 2.328875 	 -1.0469980000 	 -2.5361160000 
748.40 	 224.9877000 	 2.328875 	 -1.0473760000 	 -2.5357910000 
748.60 	 224.9877000 	 2.328875 	 -1.0469020000 	 -2.5360300000 
748.80 	 224.9829000 	 2.328875 	 -1.0473700000 	 -2.5358420000 
749.00 	 224.9797000 	 2.328875 	 -1.0468960000 	 -2.5359760000 
749.20 	 224.9765000 	 2.328875 	 -1.0474780000 	 -2.5358740000 
749.40 	 224.9749000 	 2.328875 	 -1.0472110000 	 -2.5361280000 
749.60 	 224.9749000 	 2.328875 	 -1.0472170000 	 -2.5355210000 
749.80 	 224.9718000 	 2.328875 	 -1.0469020000 	 -2.5361320000 
750.00 	 224.9718000 	 2.328925 	 -1.0473730000 	 -2.5356710000 
750.20 	 224.9718000 	 2.328925 	 -1.0470740000 	 -2.5362810000 
750.40 	 224.9702000 	 2.328950 	 -1.0472010000 	 -2.5356320000 
750.60 	 224.9718000 	 2.328975 	 -1.0472390000 	 -2.5361660000 
750.80 	 224.9670000 	 2.329000 	 -1.0473380000 	 -2.5357150000 
751.00 	 224.9670000 	 2.329025 	 -1.0471250000 	 -2.5362520000 
751.20 	 224.9670000 	 2.329050 	 -1.0473730000 	 -2.5356930000 
751.40 	 224.9654000 	 2.329075 	 -1.0475250000 	 -2.5364400000 
751.60 	 224.9638000 	 2.329100 	 -1.0469660000 	 -2.5353780000 
751.80 	 224.9638000 	 2.329150 	 -1.0474870000 	 -2.5364690000 
752.00 	 224.9591000 	 2.329175 	 -1.0470140000 	 -2.5354030000 
752.20 	 224.9622000 	 2.329200 	 -1.0475670000 	 -2.5365000000 
752.40 	 224.9638000 	 2.329250 	 -1.0468480000 	 -2.5352070000 
752.60 	 224.9638000 	 2.329275 	 -1.0476780000 	 -2.5366150000 
752.80 	 224.9718000 	 2.329300 	 -1.0467780000 	 -2.5351560000 
753.00 	 224.9749000 	 2.329325 	 -1.0476910000 	 -2.5368150000 
753.20 	 224.9829000 	 2.329350 	 -1.0468040000 	 -2.5352950000 
753.40 	 224.9877000 	 2.329375 	 -1.0474590000 	 -2.5365130000 
753.60 	 224.9956000 	 2.329400 	 -1.0466800000 	 -2.5352100000 
753.80 	 225.0004000 	 2.329375 	 -1.0476910000 	 -2.5366210000 
754.00 	 225.0052000 	 2.329375 	 -1.0470550000 	 -2.5353690000 
754.20 	 225.0131000 	 2.329375 	 -1.0479960000 	 -2.5368530000 
754.40 	 225.0163000 	 2.329375 	 -1.0466230000 	 -2.5351080000 
754.60 	 225.0226000 	 2.329375 	 -1.0482820000 	 -2.5370440000 
754.80 	 225.0226000 	 2.329375 	 -1.0464640000 	 -2.5348820000 
755.00 	 225.0226000 	 2.329375 	 -1.0484310000 	 -2.5370440000 
755.20 	 225.0226000 	 2.329375 	 -1.0462350000 	 -2.5346820000 
755.40 	 225.0179000 	 2.329375 	 -1.0484470000 	 -2.5370280000 
755.60 	 225.0179000 	 2.329375 	 -1.0462250000 	 -2.5348950000 
755.80 	 225.0179000 	 2.329350 	 -1.0481130000 	 -2.5369480000 
756.00 	 225.0147000 	 2.329325 	 -1.0467500000 	 -2.5350090000 
756.20 	 225.0147000 	 2.329325 	 -1.0482470000 	 -2.5370150000 
756.40 	 225.0115000 	 2.329325 	 -1.0465020000 	 -2.5350190000 
756.60 	 225.0115000 	 2.329325 	 -1.0483960000 	 -2.5370470000 
756.80 	 225.0067000 	 2.329275 	 -1.0463370000 	 -2.5347140000 
757.00 	 225.0067000 	 2.329275 	 -1.0483200000 	 -2.5370630000 
757.20 	 225.0067000 	 2.329275 	 -1.0466990000 	 -2.5351360000 
757.40 	 225.0067000 	 2.329275 	 -1.0482500000 	 -2.5367710000 
757.60 	 225.0067000 	 2.329275 	 -1.0466450000 	 -2.5349840000 
757.80 	 225.0067000 	 2.329275 	 -1.0480250000 	 -2.5368690000 
758.00 	 225.0067000 	 2.329275 	 -1.0468390000 	 -2.5350730000 
758.20 	 225.0067000 	 2.329275 	 -1.0480980000 	 -2.5368850000 
758.40 	 225.0083000 	 2.329275 	 -1.0468860000 	 -2.5351020000 
758.60 	 225.0083000 	 2.329275 	 -1.0478910000 	 -2.5367260000 
758.80 	 225.0115000 	 2.329275 	 -1.0469250000 	 -2.5352100000 
759.00 	 225.0115000 	 2.329275 	 -1.0477320000 	 -2.5367450000 
759.20 	 225.0115000 	 2.329275 	 -1.0470420000 	 -2.5353810000 
759.40 	 225.0083000 	 2.329275 	 -1.0478720000 	 -2.5367230000 
759.60 	 225.0036000 	 2.329275 	 -1.0469250000 	 -2.5353020000 
759.80 	 224.9988000 	 2.329275 	 -1.0480370000 	 -2.5369010000 
760.00 	 224.9988000 	 2.329275 	 -1.0470230000 	 -2.5351870000 
760.20 	 224.9956000 	 2.329275 	 -1.0479700000 	 -2.5369740000 
760.40 	 224.9924000 	 2.329275 	 -1.0469060000 	 -2.5351490000 
760.60 	 224.9908000 	 2.329275 	 -1.0480500000 	 -2.5368440000 
760.80 	 224.9908000 	 2.329275 	 -1.0469950000 	 -2.5353210000 
761.00 	 224.9924000 	 2.329275 	 -1.0480280000 	 -2.5368720000 
761.20 	 224.9924000 	 2.329275 	 -1.0469560000 	 -2.5351720000 
761.40 	 224.9956000 	 2.329275 	 -1.0480120000 	 -2.5369520000 
761.60 	 224.9988000 	 2.329275 	 -1.0468070000 	 -2.5351210000 
761.80 	 224.9988000 	 2.329275 	 -1.0479070000 	 -2.5367360000 
762.00 	 224.9988000 	 2.329275 	 -1.0471150000 	 -2.5351240000 
762.20 	 224.9988000 	 2.329275 	 -1.0481200000 	 -2.5368120000 
762.40 	 224.9956000 	 2.329275 	 -1.0466510000 	 -2.5349930000 
762.60 	 224.9956000 	 2.329275 	 -1.0483490000 	 -2.5369170000 
762.80 	 224.9908000 	 2.329275 	 -1.0465530000 	 -2.5348500000 
763.00 	 224.9877000 	 2.329275 	 -1.0484030000 	 -2.5371200000 
763.20 	 224.9829000 	 2.329275 	 -1.0464250000 	 -2.5346440000 
763.40 	 224.9797000 	 2.329275 	 -1.0485110000 	 -2.5372920000 
763.60 	 224.9797000 	 2.329275 	 -1.0463370000 	 -2.5347490000 
763.80 	 224.9797000 	 2.329275 	 -1.0488070000 	 -2.5372890000 
764.00 	 224.9829000 	 2.329275 	 -1.0464350000 	 -2.5346440000 
764.20 	 224.9829000 	 2.329275 	 -1.0486920000 	 -2.5374320000 
764.40 	 224.9829000 	 2.329275 	 -1.0463110000 	 -2.5346020000 
764.60 	 224.9829000 	 2.329275 	 -1.0488570000 	 -2.5374160000 
764.80 	 224.9797000 	 2.329275 	 -1.0463010000 	 -2.5344660000 
765.00 	 224.9797000 	 2.329275 	 -1.0489560000 	 -2.5375110000 
765.20 	 224.9781000 	 2.329275 	 -1.0460820000 	 -2.5344250000 
765.40 	 224.9781000 	 2.329325 	 -1.0488350000 	 -2.5373740000 
765.60 	 224.9797000 	 2.329325 	 -1.0462820000 	 -2.5345200000 
765.80 	 224.9829000 	 2.329375 	 -1.0488070000 	 -2.5373740000 
766.00 	 224.9829000 	 2.329375 	 -1.0462350000 	 -2.5345710000 
766.20 	 224.9829000 	 2.329375 	 -1.0486220000 	 -2.5372630000 
766.40 	 224.9797000 	 2.329375 	 -1.0462190000 	 -2.5345360000 
766.60 	 224.9765000 	 2.329400 	 -1.0488260000 	 -2.5374670000 
766.80 	 224.9718000 	 2.329425 	 -1.0461330000 	 -2.5344660000 
767.00 	 224.9670000 	 2.329450 	 -1.0488640000 	 -2.5376060000 
767.20 	 224.9654000 	 2.329475 	 -1.0458820000 	 -2.5343350000 
767.40 	 224.9638000 	 2.329500 	 -1.0489400000 	 -2.5374790000 
767.60 	 224.9606000 	 2.329550 	 -1.0457960000 	 -2.5344310000 
767.80 	 224.9591000 	 2.329575 	 -1.0489690000 	 -2.5375300000 
768.00 	 224.9638000 	 2.329600 	 -1.0459550000 	 -2.5344470000 
768.20 	 224.9638000 	 2.329650 	 -1.0488290000 	 -2.5375050000 
768.40 	 224.9670000 	 2.329675 	 -1.0458340000 	 -2.5344690000 
768.60 	 224.9718000 	 2.329700 	 -1.0490420000 	 -2.5377020000 
768.80 	 224.9749000 	 2.329725 	 -1.0457710000 	 -2.5342430000 
769.00 	 224.9797000 	 2.329750 	 -1.0492290000 	 -2.5378070000 
769.20 	 224.9877000 	 2.329750 	 -1.0456180000 	 -2.5341220000 
769.40 	 224.9956000 	 2.329800 	 -1.0492900000 	 -2.5377880000 
769.60 	 225.0036000 	 2.329800 	 -1.0458220000 	 -2.5343350000 
769.80 	 225.0067000 	 2.329775 	 -1.0494490000 	 -2.5377720000 
770.00 	 225.0131000 	 2.329775 	 -1.0458850000 	 -2.5341000000 
770.20 	 225.0163000 	 2.329775 	 -1.0496300000 	 -2.5379090000 
770.40 	 225.0195000 	 2.329775 	 -1.0458340000 	 -2.5341510000 
770.60 	 225.0179000 	 2.329775 	 -1.0498010000 	 -2.5379820000 
770.80 	 225.0226000 	 2.329775 	 -1.0456370000 	 -2.5340270000 
771.00 	 225.0226000 	 2.329775 	 -1.0496710000 	 -2.5379150000 
771.20 	 225.0226000 	 2.329775 	 -1.0455890000 	 -2.5340300000 
771.40 	 225.0226000 	 2.329775 	 -1.0498010000 	 -2.5378290000 
771.60 	 225.0226000 	 2.329750 	 -1.0455670000 	 -2.5341540000 
771.80 	 225.0226000 	 2.329725 	 -1.0498780000 	 -2.5379370000 
772.00 	 225.0179000 	 2.329700 	 -1.0455350000 	 -2.5341220000 
772.20 	 225.0179000 	 2.329675 	 -1.0496680000 	 -2.5379280000 
772.40 	 225.0179000 	 2.329675 	 -1.0455070000 	 -2.5341160000 
772.60 	 225.0179000 	 2.329675 	 -1.0497090000 	 -2.5379660000 
772.80 	 225.0179000 	 2.329675 	 -1.0455800000 	 -2.5341160000 
773.00 	 225.0179000 	 2.329650 	 -1.0496110000 	 -2.5378770000 
773.20 	 225.0179000 	 2.329625 	 -1.0455130000 	 -2.5340270000 
773.40 	 225.0147000 	 2.329625 	 -1.0497570000 	 -2.5378800000 
773.60 	 225.0147000 	 2.329625 	 -1.0453830000 	 -2.5341960000 
773.80 	 225.0147000 	 2.329625 	 -1.0497600000 	 -2.5379150000 
774.00 	 225.0147000 	 2.329600 	 -1.0454430000 	 -2.5350480000 
774.20 	 225.0179000 	 2.329575 	 -1.0498050000 	 -2.5389480000 
774.40 	 225.0179000 	 2.329575 	 -1.0456750000 	 -2.5351240000 
774.60 	 225.0179000 	 2.329575 	 -1.0497090000 	 -2.5388690000 
774.80 	 225.0179000 	 2.329575 	 -1.0455450000 	 -2.5348820000 
775.00 	 225.0147000 	 2.329550 	 -1.0497350000 	 -2.5389290000 
775.20 	 225.0147000 	 2.329525 	 -1.0454270000 	 -2.5350220000 
775.40 	 225.0147000 	 2.329525 	 -1.0497380000 	 -2.5389510000 
775.60 	 225.0147000 	 2.329525 	 -1.0455420000 	 -2.5350700000 
775.80 	 225.0163000 	 2.329525 	 -1.0496390000 	 -2.5388180000 
776.00 	 225.0179000 	 2.329500 	 -1.0455390000 	 -2.5351680000 
776.20 	 225.0179000 	 2.329475 	 -1.0497570000 	 -2.5388400000 
776.40 	 225.0147000 	 2.329475 	 -1.0454080000 	 -2.5348820000 
776.60 	 225.0147000 	 2.329475 	 -1.0497320000 	 -2.5388530000 
776.80 	 225.0147000 	 2.329475 	 -1.0454880000 	 -2.5350600000 
777.00 	 225.0115000 	 2.329450 	 -1.0497760000 	 -2.5389320000 
777.20 	 225.0115000 	 2.329425 	 -1.0454780000 	 -2.5350860000 
777.40 	 225.0131000 	 2.329425 	 -1.0498810000 	 -2.5388240000 
777.60 	 225.0115000 	 2.329425 	 -1.0455960000 	 -2.5349740000 
777.80 	 225.0115000 	 2.329425 	 -1.0497820000 	 -2.5387950000 
778.00 	 225.0115000 	 2.329400 	 -1.0454590000 	 -2.5351110000 
778.20 	 225.0067000 	 2.329375 	 -1.0497630000 	 -2.5389030000 
778.40 	 225.0067000 	 2.329375 	 -1.0455860000 	 -2.5351080000 
778.60 	 225.0020000 	 2.329375 	 -1.0497510000 	 -2.5387570000 
778.80 	 224.9988000 	 2.329375 	 -1.0454940000 	 -2.5351720000 
779.00 	 224.9972000 	 2.329375 	 -1.0496840000 	 -2.5385320000 
779.20 	 224.9908000 	 2.329375 	 -1.0457360000 	 -2.5352600000 
779.40 	 224.9908000 	 2.329375 	 -1.0494960000 	 -2.5384490000 
779.60 	 224.9877000 	 2.329375 	 -1.0459200000 	 -2.5354260000 
779.80 	 224.9877000 	 2.329375 	 -1.0495470000 	 -2.5382420000 
780.00 	 224.9829000 	 2.329375 	 -1.0461740000 	 -2.5357060000 
780.20 	 224.9829000 	 2.329375 	 -1.0493910000 	 -2.5383500000 
780.40 	 224.9877000 	 2.329375 	 -1.0459300000 	 -2.5354420000 
780.60 	 224.9877000 	 2.329375 	 -1.0493790000 	 -2.5383310000 
780.80 	 224.9877000 	 2.329375 	 -1.0459010000 	 -2.5353970000 
781.00 	 224.9877000 	 2.329375 	 -1.0492640000 	 -2.5382070000 
781.20 	 224.9829000 	 2.329375 	 -1.0460790000 	 -2.5357280000 
781.40 	 224.9861000 	 2.329375 	 -1.0492960000 	 -2.5381370000 
781.60 	 224.9829000 	 2.329375 	 -1.0458340000 	 -2.5357280000 
781.80 	 224.9829000 	 2.329375 	 -1.0492800000 	 -2.5382740000 
782.00 	 224.9845000 	 2.329375 	 -1.0460760000 	 -2.5356320000 
782.20 	 224.9829000 	 2.329425 	 -1.0490450000 	 -2.5379440000 
782.40 	 224.9829000 	 2.329425 	 -1.0462540000 	 -2.5358170000 
782.60 	 224.9749000 	 2.329425 	 -1.0490770000 	 -2.5377690000 
782.80 	 224.9797000 	 2.329450 	 -1.0462890000 	 -2.5360970000 
783.00 	 224.9749000 	 2.329475 	 -1.0489650000 	 -2.5377660000 
783.20 	 224.9749000 	 2.329500 	 -1.0466160000 	 -2.5360710000 
783.40 	 224.9749000 	 2.329525 	 -1.0487870000 	 -2.5374950000 
783.60 	 224.9734000 	 2.329525 	 -1.0464190000 	 -2.5362870000 
783.80 	 224.9718000 	 2.329550 	 -1.0489020000 	 -2.5376570000 
784.00 	 224.9718000 	 2.329575 	 -1.0465590000 	 -2.5360930000 
784.20 	 224.9718000 	 2.329600 	 -1.0487050000 	 -2.5375870000 
784.40 	 224.9718000 	 2.329625 	 -1.0463750000 	 -2.5361350000 
784.60 	 224.9718000 	 2.329625 	 -1.0488290000 	 -2.5377560000 
784.80 	 224.9718000 	 2.329650 	 -1.0466990000 	 -2.5362240000 
785.00 	 224.9670000 	 2.329675 	 -1.0485140000 	 -2.5373300000 
785.20 	 224.9638000 	 2.329700 	 -1.0468040000 	 -2.5363510000 
785.40 	 224.9622000 	 2.329725 	 -1.0483420000 	 -2.5373170000 
785.60 	 224.9591000 	 2.329775 	 -1.0468130000 	 -2.5365130000 
785.80 	 224.9559000 	 2.329800 	 -1.0483460000 	 -2.5371930000 
786.00 	 224.9559000 	 2.329850 	 -1.0467560000 	 -2.5364370000 
786.20 	 224.9559000 	 2.329900 	 -1.0482630000 	 -2.5371740000 
786.40 	 224.9559000 	 2.329925 	 -1.0472390000 	 -2.5367160000 
786.60 	 224.9591000 	 2.329975 	 -1.0481550000 	 -2.5370760000 
786.80 	 224.9638000 	 2.330000 	 -1.0470520000 	 -2.5369900000 
787.00 	 224.9670000 	 2.330050 	 -1.0481170000 	 -2.5369800000 
787.20 	 224.9702000 	 2.330075 	 -1.0471090000 	 -2.5369010000 
787.40 	 224.9749000 	 2.330100 	 -1.0480590000 	 -2.5370500000 
787.60 	 224.9829000 	 2.330125 	 -1.0474110000 	 -2.5369830000 
787.80 	 224.9908000 	 2.330150 	 -1.0480120000 	 -2.5369070000 
788.00 	 224.9988000 	 2.330150 	 -1.0475060000 	 -2.5368020000 
788.20 	 225.0052000 	 2.330125 	 -1.0482410000 	 -2.5370790000 
788.40 	 225.0115000 	 2.330125 	 -1.0476720000 	 -2.5370760000 
788.60 	 225.0147000 	 2.330125 	 -1.0481550000 	 -2.5368820000 
788.80 	 225.0147000 	 2.330125 	 -1.0478180000 	 -2.5370690000 
789.00 	 225.0179000 	 2.330125 	 -1.0480880000 	 -2.5367640000 
789.20 	 225.0179000 	 2.330125 	 -1.0477220000 	 -2.5371900000 
789.40 	 225.0226000 	 2.330125 	 -1.0479550000 	 -2.5367770000 
789.60 	 225.0258000 	 2.330125 	 -1.0479700000 	 -2.5373240000 
789.80 	 225.0242000 	 2.330125 	 -1.0477830000 	 -2.5366970000 
790.00 	 225.0258000 	 2.330125 	 -1.0481770000 	 -2.5374700000 
790.20 	 225.0226000 	 2.330125 	 -1.0474520000 	 -2.5363030000 
790.40 	 225.0179000 	 2.330075 	 -1.0485360000 	 -2.5376640000 
790.60 	 225.0147000 	 2.330075 	 -1.0471090000 	 -2.5359180000 
790.80 	 225.0115000 	 2.330075 	 -1.0483960000 	 -2.5378010000 
791.00 	 225.0115000 	 2.330050 	 -1.0471530000 	 -2.5360360000 
791.20 	 225.0067000 	 2.330025 	 -1.0486090000 	 -2.5378610000 
791.40 	 225.0036000 	 2.330025 	 -1.0471790000 	 -2.5359730000 
791.60 	 225.0036000 	 2.330025 	 -1.0487970000 	 -2.5379880000 
791.80 	 225.0036000 	 2.330025 	 -1.0468640000 	 -2.5357750000 
792.00 	 225.0067000 	 2.330025 	 -1.0488950000 	 -2.5380580000 
792.20 	 225.0115000 	 2.330025 	 -1.0468580000 	 -2.5359340000 
792.40 	 225.0115000 	 2.330025 	 -1.0487560000 	 -2.5379470000 
792.60 	 225.0067000 	 2.330025 	 -1.0471790000 	 -2.5360650000 
792.80 	 225.0036000 	 2.330025 	 -1.0486030000 	 -2.5378510000 
793.00 	 224.9988000 	 2.330025 	 -1.0472840000 	 -2.5361030000 
793.20 	 224.9988000 	 2.330025 	 -1.0486540000 	 -2.5378610000 
793.40 	 224.9988000 	 2.330025 	 -1.0471380000 	 -2.5357750000 
793.60 	 224.9988000 	 2.330025 	 -1.0486350000 	 -2.5379050000 
793.80 	 224.9988000 	 2.330025 	 -1.0472650000 	 -2.5360620000 
794.00 	 225.0036000 	 2.330025 	 -1.0485520000 	 -2.5377910000 
794.20 	 225.0020000 	 2.330025 	 -1.0472620000 	 -2.5359220000 
794.40 	 224.9988000 	 2.330025 	 -1.0487590000 	 -2.5380520000 
794.60 	 224.9972000 	 2.330025 	 -1.0470390000 	 -2.5360010000 
794.80 	 224.9956000 	 2.330025 	 -1.0489460000 	 -2.5380710000 
795.00 	 224.9908000 	 2.330025 	 -1.0469400000 	 -2.5357630000 
795.20 	 224.9908000 	 2.330025 	 -1.0491850000 	 -2.5381920000 
795.40 	 224.9908000 	 2.330025 	 -1.0467970000 	 -2.5356320000 
795.60 	 224.9877000 	 2.330025 	 -1.0489780000 	 -2.5382770000 
795.80 	 224.9908000 	 2.330025 	 -1.0467340000 	 -2.5354260000 
796.00 	 224.9877000 	 2.330025 	 -1.0493410000 	 -2.5384040000 
796.20 	 224.9940000 	 2.330025 	 -1.0465690000 	 -2.5354350000 
796.40 	 224.9924000 	 2.330025 	 -1.0493250000 	 -2.5385030000 
796.60 	 224.9956000 	 2.330025 	 -1.0465210000 	 -2.5354930000 
796.80 	 224.9988000 	 2.330025 	 -1.0492990000 	 -2.5384710000 
797.00 	 224.9956000 	 2.330025 	 -1.0465210000 	 -2.5355470000 
797.20 	 224.9908000 	 2.330025 	 -1.0493660000 	 -2.5384780000 
797.40 	 224.9877000 	 2.330025 	 -1.0462600000 	 -2.5354100000 
797.60 	 224.9877000 	 2.330025 	 -1.0494520000 	 -2.5386620000 
797.80 	 224.9829000 	 2.330025 	 -1.0462700000 	 -2.5353500000 
798.00 	 224.9877000 	 2.330025 	 -1.0495850000 	 -2.5387990000 
798.20 	 224.9877000 	 2.330025 	 -1.0461740000 	 -2.5353050000 
798.40 	 224.9877000 	 2.330025 	 -1.0497890000 	 -2.5389230000 
798.60 	 224.9877000 	 2.330025 	 -1.0460120000 	 -2.5352160000 
798.80 	 224.9845000 	 2.330025 	 -1.0497250000 	 -2.5387950000 
799.00 	 224.9813000 	 2.330025 	 -1.0461040000 	 -2.5350670000 
799.20 	 224.9797000 	 2.330025 	 -1.0497030000 	 -2.5388780000 
799.40 	 224.9781000 	 2.330050 	 -1.0459870000 	 -2.5350980000 
799.60 	 224.9781000 	 2.330075 	 -1.0498560000 	 -2.5387950000 
799.80 	 224.9749000 	 2.330100 	 -1.0460030000 	 -2.5349870000 
800.00 	 224.9718000 	 2.330125 	 -1.0498140000 	 -2.5388150000 
800.20 	 224.9670000 	 2.330125 	 -1.0459610000 	 -2.5350790000 
800.40 	 224.9654000 	 2.330150 	 -1.0498080000 	 -2.5388970000 
800.60 	 224.9638000 	 2.330200 	 -1.0458910000 	 -2.5350570000 
800.80 	 224.9638000 	 2.330225 	 -1.0498840000 	 -2.5387920000 
801.00 	 224.9638000 	 2.330250 	 -1.0459140000 	 -2.5350860000 
801.20 	 224.9638000 	 2.330275 	 -1.0497410000 	 -2.5387990000 
801.40 	 224.9591000 	 2.330325 	 -1.0457960000 	 -2.5350540000 
801.60 	 224.9591000 	 2.330350 	 -1.0499320000 	 -2.5389030000 
801.80 	 224.9591000 	 2.330400 	 -1.0458310000 	 -2.5351330000 
802.00 	 224.9591000 	 2.330450 	 -1.0500970000 	 -2.5389230000 
802.20 	 224.9654000 	 2.330475 	 -1.0457260000 	 -2.5350790000 
802.40 	 224.9718000 	 2.330500 	 -1.0499920000 	 -2.5389890000 
802.60 	 224.9749000 	 2.330525 	 -1.0457900000 	 -2.5351620000 
802.80 	 224.9845000 	 2.330550 	 -1.0500810000 	 -2.5387990000 
803.00 	 224.9908000 	 2.330550 	 -1.0459010000 	 -2.5350600000 
803.20 	 225.0036000 	 2.330600 	 -1.0501890000 	 -2.5388050000 
803.40 	 225.0083000 	 2.330600 	 -1.0457580000 	 -2.5351430000 
803.60 	 225.0147000 	 2.330575 	 -1.0500910000 	 -2.5389510000 
803.80 	 225.0179000 	 2.330575 	 -1.0458980000 	 -2.5352920000 
804.00 	 225.0226000 	 2.330575 	 -1.0499540000 	 -2.5388340000 
804.20 	 225.0258000 	 2.330575 	 -1.0458720000 	 -2.5352990000 
804.40 	 225.0258000 	 2.330575 	 -1.0499380000 	 -2.5389000000 
804.60 	 225.0306000 	 2.330575 	 -1.0460310000 	 -2.5354130000 
804.80 	 225.0338000 	 2.330575 	 -1.0500050000 	 -2.5386460000 
805.00 	 225.0385000 	 2.330525 	 -1.0460950000 	 -2.5354450000 
805.20 	 225.0385000 	 2.330500 	 -1.0498590000 	 -2.5385860000 
805.40 	 225.0369000 	 2.330475 	 -1.0461460000 	 -2.5355660000 
805.60 	 225.0338000 	 2.330425 	 -1.0498240000 	 -2.5385160000 
805.80 	 225.0306000 	 2.330400 	 -1.0463080000 	 -2.5357220000 
806.00 	 225.0306000 	 2.330375 	 -1.0496930000 	 -2.5383250000 
806.20 	 225.0306000 	 2.330350 	 -1.0464290000 	 -2.5358040000 
806.40 	 225.0306000 	 2.330325 	 -1.0496680000 	 -2.5382900000 
806.60 	 225.0306000 	 2.330325 	 -1.0464890000 	 -2.5358300000 
806.80 	 225.0306000 	 2.330300 	 -1.0496200000 	 -2.5381920000 
807.00 	 225.0306000 	 2.330275 	 -1.0465490000 	 -2.5358260000 
807.20 	 225.0258000 	 2.330250 	 -1.0495790000 	 -2.5381850000 
807.40 	 225.0258000 	 2.330225 	 -1.0462920000 	 -2.5358140000 
807.60 	 225.0226000 	 2.330225 	 -1.0496270000 	 -2.5382740000 
807.80 	 225.0179000 	 2.330200 	 -1.0463400000 	 -2.5357630000 
808.00 	 225.0147000 	 2.330150 	 -1.0495380000 	 -2.5382070000 
808.20 	 225.0147000 	 2.330175 	 -1.0466100000 	 -2.5358100000 
808.40 	 225.0147000 	 2.330175 	 -1.0496170000 	 -2.5381410000 
808.60 	 225.0163000 	 2.330175 	 -1.0465650000 	 -2.5360110000 
808.80 	 225.0226000 	 2.330150 	 -1.0493220000 	 -2.5378580000 
809.00 	 225.0242000 	 2.330125 	 -1.0468640000 	 -2.5362140000 
809.20 	 225.0226000 	 2.330100 	 -1.0491720000 	 -2.5374980000 
809.40 	 225.0226000 	 2.330100 	 -1.0469280000 	 -2.5362810000 
809.60 	 225.0226000 	 2.330075 	 -1.0492930000 	 -2.5377530000 
809.80 	 225.0147000 	 2.330050 	 -1.0473280000 	 -2.5365130000 
810.00 	 225.0115000 	 2.330025 	 -1.0487330000 	 -2.5371460000 
810.20 	 225.0067000 	 2.330025 	 -1.0474400000 	 -2.5368180000 
810.40 	 225.0067000 	 2.330025 	 -1.0485430000 	 -2.5369830000 
810.60 	 225.0036000 	 2.330025 	 -1.0476590000 	 -2.5370440000 
810.80 	 224.9988000 	 2.330025 	 -1.0485400000 	 -2.5371840000 
811.00 	 224.9988000 	 2.330025 	 -1.0475700000 	 -2.5368850000 
811.20 	 224.9988000 	 2.330025 	 -1.0484470000 	 -2.5370310000 
811.40 	 224.9988000 	 2.330025 	 -1.0476490000 	 -2.5369580000 
811.60 	 224.9988000 	 2.330025 	 -1.0482980000 	 -2.5367710000 
811.80 	 225.0036000 	 2.330025 	 -1.0480560000 	 -2.5372310000 
812.00 	 224.9988000 	 2.330025 	 -1.0476110000 	 -2.5364620000 
812.20 	 224.9988000 	 2.330025 	 -1.0481450000 	 -2.5375340000 
812.40 	 224.9972000 	 2.330025 	 -1.0477000000 	 -2.5364400000 
812.60 	 224.9956000 	 2.330025 	 -1.0482820000 	 -2.5376730000 
812.80 	 224.9908000 	 2.330025 	 -1.0476530000 	 -2.5361350000 
813.00 	 224.9908000 	 2.330025 	 -1.0487240000 	 -2.5378260000 
813.20 	 224.9893000 	 2.330025 	 -1.0472390000 	 -2.5360900000 
813.40 	 224.9877000 	 2.330025 	 -1.0488510000 	 -2.5378860000 
813.60 	 224.9829000 	 2.330025 	 -1.0470740000 	 -2.5359220000 
813.80 	 224.9829000 	 2.330025 	 -1.0489560000 	 -2.5380200000 
814.00 	 224.9829000 	 2.330025 	 -1.0469790000 	 -2.5357370000 
814.20 	 224.9877000 	 2.330025 	 -1.0489720000 	 -2.5380070000 
814.40 	 224.9893000 	 2.330025 	 -1.0469250000 	 -2.5356290000 
814.60 	 224.9956000 	 2.330025 	 -1.0491560000 	 -2.5383120000 
814.80 	 224.9956000 	 2.330025 	 -1.0467210000 	 -2.5355780000 
815.00 	 224.9908000 	 2.330025 	 -1.0493090000 	 -2.5380490000 
815.20 	 224.9908000 	 2.330025 	 -1.0466670000 	 -2.5353340000 
815.40 	 224.9877000 	 2.330025 	 -1.0496140000 	 -2.5384680000 
815.60 	 224.9877000 	 2.330025 	 -1.0464290000 	 -2.5352860000 
815.80 	 224.9861000 	 2.330025 	 -1.0496170000 	 -2.5386460000 
816.00 	 224.9877000 	 2.330025 	 -1.0462470000 	 -2.5351840000 
816.20 	 224.9877000 	 2.330025 	 -1.0497090000 	 -2.5386140000 
816.40 	 224.9877000 	 2.330025 	 -1.0459800000 	 -2.5351490000 
816.60 	 224.9893000 	 2.330025 	 -1.0499350000 	 -2.5387730000 
816.80 	 224.9877000 	 2.330075 	 -1.0458880000 	 -2.5349460000 
817.00 	 224.9829000 	 2.330075 	 -1.0499100000 	 -2.5386490000 
817.20 	 224.9797000 	 2.330075 	 -1.0459680000 	 -2.5349300000 
817.40 	 224.9749000 	 2.330100 	 -1.0499450000 	 -2.5388400000 
817.60 	 224.9749000 	 2.330125 	 -1.0459200000 	 -2.5350600000 
817.80 	 224.9718000 	 2.330125 	 -1.0501920000 	 -2.5389640000 
818.00 	 224.9749000 	 2.330150 	 -1.0458340000 	 -2.5349270000 
818.20 	 224.9749000 	 2.330175 	 -1.0501670000 	 -2.5388340000 
818.40 	 224.9797000 	 2.330200 	 -1.0457420000 	 -2.5349110000 
818.60 	 224.9829000 	 2.330225 	 -1.0501320000 	 -2.5386430000 
818.80 	 224.9829000 	 2.330225 	 -1.0458820000 	 -2.5348630000 
819.00 	 224.9829000 	 2.330225 	 -1.0501480000 	 -2.5385860000 
819.20 	 224.9829000 	 2.330250 	 -1.0457200000 	 -2.5350060000 
819.40 	 224.9829000 	 2.330275 	 -1.0499670000 	 -2.5384900000 
819.60 	 224.9829000 	 2.330275 	 -1.0459040000 	 -2.5352000000 
819.80 	 224.9797000 	 2.330275 	 -1.0500530000 	 -2.5386560000 
820.00 	 224.9797000 	 2.330300 	 -1.0459610000 	 -2.5352410000 
820.20 	 224.9749000 	 2.330325 	 -1.0500080000 	 -2.5386210000 
820.40 	 224.9749000 	 2.330350 	 -1.0458500000 	 -2.5352160000 
820.60 	 224.9749000 	 2.330375 	 -1.0499800000 	 -2.5386140000 
820.80 	 224.9718000 	 2.330375 	 -1.0460190000 	 -2.5353240000 
821.00 	 224.9718000 	 2.330400 	 -1.0499320000 	 -2.5384680000 
821.20 	 224.9670000 	 2.330425 	 -1.0463240000 	 -2.5355210000 
821.40 	 224.9670000 	 2.330450 	 -1.0498810000 	 -2.5383000000 
821.60 	 224.9670000 	 2.330475 	 -1.0463300000 	 -2.5356230000 
821.80 	 224.9686000 	 2.330525 	 -1.0495730000 	 -2.5381060000 
822.00 	 224.9718000 	 2.330525 	 -1.0465340000 	 -2.5357660000 
822.20 	 224.9749000 	 2.330550 	 -1.0494200000 	 -2.5379440000 
822.40 	 224.9749000 	 2.330575 	 -1.0464060000 	 -2.5358230000 
822.60 	 224.9749000 	 2.330600 	 -1.0494680000 	 -2.5380450000 
822.80 	 224.9718000 	 2.330625 	 -1.0465460000 	 -2.5358330000 
823.00 	 224.9718000 	 2.330650 	 -1.0493690000 	 -2.5378930000 
823.20 	 224.9718000 	 2.330650 	 -1.0468070000 	 -2.5360390000 
823.40 	 224.9718000 	 2.330675 	 -1.0493630000 	 -2.5379280000 
823.60 	 224.9749000 	 2.330700 	 -1.0468360000 	 -2.5361540000 
823.80 	 224.9765000 	 2.330725 	 -1.0492360000 	 -2.5377970000 
824.00 	 224.9813000 	 2.330750 	 -1.0471500000 	 -2.5364270000 
824.20 	 224.9829000 	 2.330750 	 -1.0489780000 	 -2.5373200000 
824.40 	 224.9877000 	 2.330750 	 -1.0474110000 	 -2.5365800000 
824.60 	 224.9877000 	 2.330775 	 -1.0489180000 	 -2.5374030000 
824.80 	 224.9877000 	 2.330775 	 -1.0472710000 	 -2.5365640000 
825.00 	 224.9908000 	 2.330775 	 -1.0490510000 	 -2.5374060000 
825.20 	 224.9956000 	 2.330775 	 -1.0474360000 	 -2.5365130000 
825.40 	 224.9988000 	 2.330775 	 -1.0490040000 	 -2.5374760000 
825.60 	 224.9988000 	 2.330775 	 -1.0473980000 	 -2.5365420000 
825.80 	 225.0036000 	 2.330775 	 -1.0487330000 	 -2.5373810000 
826.00 	 225.0067000 	 2.330775 	 -1.0473190000 	 -2.5365700000 
826.20 	 225.0067000 	 2.330775 	 -1.0490260000 	 -2.5374100000 
826.40 	 225.0067000 	 2.330775 	 -1.0474710000 	 -2.5364620000 
826.60 	 225.0067000 	 2.330775 	 -1.0489240000 	 -2.5374380000 
826.80 	 225.0067000 	 2.330775 	 -1.0473310000 	 -2.5366180000 
827.00 	 225.0067000 	 2.330775 	 -1.0490580000 	 -2.5373940000 
827.20 	 225.0036000 	 2.330775 	 -1.0474940000 	 -2.5366280000 
827.40 	 225.0067000 	 2.330775 	 -1.0488220000 	 -2.5371330000 
827.60 	 225.0067000 	 2.330775 	 -1.0477480000 	 -2.5370470000 
827.80 	 225.0036000 	 2.330775 	 -1.0487020000 	 -2.5371490000 
828.00 	 225.0036000 	 2.330775 	 -1.0477860000 	 -2.5371300000 
828.20 	 225.0036000 	 2.330775 	 -1.0484660000 	 -2.5369170000 
828.40 	 225.0036000 	 2.330775 	 -1.0478310000 	 -2.5370410000 
828.60 	 224.9988000 	 2.330775 	 -1.0482030000 	 -2.5366810000 
828.80 	 224.9988000 	 2.330775 	 -1.0482220000 	 -2.5372310000 
829.00 	 224.9988000 	 2.330775 	 -1.0480440000 	 -2.5365990000 
829.20 	 225.0036000 	 2.330775 	 -1.0483300000 	 -2.5373520000 
829.40 	 225.0067000 	 2.330775 	 -1.0481390000 	 -2.5365540000 
829.60 	 225.0115000 	 2.330775 	 -1.0484470000 	 -2.5375180000 
829.80 	 225.0115000 	 2.330775 	 -1.0479800000 	 -2.5365000000 
830.00 	 225.0067000 	 2.330775 	 -1.0483070000 	 -2.5374100000 
830.20 	 225.0020000 	 2.330775 	 -1.0479040000 	 -2.5363480000 
830.40 	 224.9972000 	 2.330775 	 -1.0484380000 	 -2.5376350000 
830.60 	 224.9908000 	 2.330775 	 -1.0478910000 	 -2.5363350000 
830.80 	 224.9877000 	 2.330775 	 -1.0486280000 	 -2.5376640000 
831.00 	 224.9908000 	 2.330775 	 -1.0478690000 	 -2.5363410000 
831.20 	 224.9908000 	 2.330775 	 -1.0485870000 	 -2.5375650000 
831.40 	 224.9908000 	 2.330775 	 -1.0479070000 	 -2.5365130000 
831.60 	 224.9908000 	 2.330775 	 -1.0484660000 	 -2.5375680000 
831.80 	 224.9877000 	 2.330775 	 -1.0480370000 	 -2.5363060000 
832.00 	 224.9877000 	 2.330775 	 -1.0484950000 	 -2.5375940000 
832.20 	 224.9829000 	 2.330775 	 -1.0477290000 	 -2.5363190000 
832.40 	 224.9829000 	 2.330775 	 -1.0488190000 	 -2.5377850000 
832.60 	 224.9829000 	 2.330800 	 -1.0475670000 	 -2.5361250000 
832.80 	 224.9861000 	 2.330825 	 -1.0489530000 	 -2.5378830000 
833.00 	 224.9845000 	 2.330850 	 -1.0471920000 	 -2.5357150000 
833.20 	 224.9797000 	 2.330825 	 -1.0477890000 	 -2.5378510000 
833.40 	 224.9765000 	 2.330850 	 -1.0470420000 	 -2.5359660000 
833.60 	 224.9734000 	 2.330875 	 -1.0475730000 	 -2.5378070000 
833.80 	 224.9718000 	 2.330900 	 -1.0459770000 	 -2.5360200000 
834.00 	 224.9670000 	 2.330925 	 -1.0477670000 	 -2.5380930000 
834.20 	 224.9718000 	 2.330950 	 -1.0457480000 	 -2.5357980000 
834.40 	 224.9749000 	 2.330950 	 -1.0479830000 	 -2.5383030000 
834.60 	 224.9749000 	 2.330975 	 -1.0456400000 	 -2.5355240000 
834.80 	 224.9749000 	 2.331000 	 -1.0482660000 	 -2.5385440000 
835.00 	 224.9749000 	 2.331000 	 -1.0451830000 	 -2.5354990000 
835.20 	 224.9749000 	 2.331050 	 -1.0479510000 	 -2.5385250000 
835.40 	 224.9749000 	 2.331050 	 -1.0452840000 	 -2.5354990000 
835.60 	 224.9749000 	 2.331075 	 -1.0480500000 	 -2.5384810000 
835.80 	 224.9797000 	 2.331100 	 -1.0424710000 	 -2.5354770000 
836.00 	 224.9829000 	 2.331125 	 -1.0440790000 	 -2.5384780000 
836.20 	 224.9877000 	 2.331150 	 -1.0406400000 	 -2.5352570000 
836.40 	 224.9908000 	 2.331125 	 -1.0487240000 	 -2.5384520000 
836.60 	 224.9988000 	 2.331125 	 -1.0453290000 	 -2.5352860000 
836.80 	 225.0067000 	 2.331125 	 -1.0485710000 	 -2.5386300000 
837.00 	 225.0115000 	 2.331125 	 -1.0454340000 	 -2.5354230000 
837.20 	 225.0147000 	 2.331125 	 -1.0486410000 	 -2.5386650000 
837.40 	 225.0179000 	 2.331125 	 -1.0454080000 	 -2.5352570000 
837.60 	 225.0179000 	 2.331125 	 -1.0488990000 	 -2.5386840000 
837.80 	 225.0179000 	 2.331125 	 -1.0452400000 	 -2.5353270000 
838.00 	 225.0210000 	 2.331125 	 -1.0487680000 	 -2.5387030000 
838.20 	 225.0242000 	 2.331125 	 -1.0452620000 	 -2.5351870000 
838.40 	 225.0258000 	 2.331125 	 -1.0488350000 	 -2.5387290000 
838.60 	 225.0306000 	 2.331125 	 -1.0452270000 	 -2.5352380000 
838.80 	 225.0274000 	 2.331125 	 -1.0488100000 	 -2.5385730000 
839.00 	 225.0258000 	 2.331100 	 -1.0452370000 	 -2.5351940000 
839.20 	 225.0226000 	 2.331075 	 -1.0488890000 	 -2.5386590000 
839.40 	 225.0179000 	 2.331050 	 -1.0450330000 	 -2.5351970000 
839.60 	 225.0147000 	 2.331025 	 -1.0488220000 	 -2.5386170000 
839.80 	 225.0115000 	 2.331025 	 -1.0450740000 	 -2.5352410000 
840.00 	 225.0115000 	 2.331025 	 -1.0489210000 	 -2.5386080000 
840.20 	 225.0115000 	 2.331000 	 -1.0449980000 	 -2.5353210000 
840.40 	 225.0147000 	 2.330975 	 -1.0490640000 	 -2.5384490000 
840.60 	 225.0115000 	 2.330975 	 -1.0452520000 	 -2.5353590000 
840.80 	 225.0147000 	 2.330975 	 -1.0488830000 	 -2.5384430000 
841.00 	 225.0115000 	 2.330975 	 -1.0452490000 	 -2.5353810000 
841.20 	 225.0115000 	 2.330975 	 -1.0484220000 	 -2.5384970000 
841.40 	 225.0067000 	 2.330925 	 -1.0450360000 	 -2.5357250000 
841.60 	 225.0067000 	 2.330925 	 -1.0484570000 	 -2.5383310000 
841.80 	 225.0036000 	 2.330925 	 -1.0451730000 	 -2.5356740000 
842.00 	 225.0036000 	 2.330925 	 -1.0486090000 	 -2.5383980000 
842.20 	 225.0036000 	 2.330925 	 -1.0450970000 	 -2.5357980000 
842.40 	 225.0067000 	 2.330925 	 -1.0482880000 	 -2.5382010000 
842.60 	 225.0067000 	 2.330925 	 -1.0451670000 	 -2.5359920000 
842.80 	 225.0067000 	 2.330925 	 -1.0482790000 	 -2.5382610000 
843.00 	 225.0067000 	 2.330925 	 -1.0450110000 	 -2.5359570000 
843.20 	 225.0067000 	 2.330925 	 -1.0482500000 	 -2.5382360000 
843.40 	 225.0067000 	 2.330925 	 -1.0452720000 	 -2.5359820000 
843.60 	 225.0067000 	 2.330925 	 -1.0483390000 	 -2.5382040000 
843.80 	 225.0115000 	 2.330925 	 -1.0451700000 	 -2.5360010000 
844.00 	 225.0115000 	 2.330925 	 -1.0482880000 	 -2.5382140000 
844.20 	 225.0115000 	 2.330925 	 -1.0453320000 	 -2.5361160000 
844.40 	 225.0067000 	 2.330925 	 -1.0482220000 	 -2.5381790000 
844.60 	 225.0036000 	 2.330925 	 -1.0453070000 	 -2.5361660000 
844.80 	 224.9988000 	 2.330925 	 -1.0481100000 	 -2.5379630000 
845.00 	 224.9956000 	 2.330925 	 -1.0455550000 	 -2.5361660000 
845.20 	 224.9940000 	 2.330925 	 -1.0479770000 	 -2.5378740000 
845.40 	 224.9956000 	 2.330925 	 -1.0455550000 	 -2.5363410000 
845.60 	 224.9956000 	 2.330925 	 -1.0480150000 	 -2.5377810000 
845.80 	 224.9988000 	 2.330925 	 -1.0457420000 	 -2.5364840000 
846.00 	 224.9988000 	 2.330925 	 -1.0477700000 	 -2.5377150000 
846.20 	 225.0036000 	 2.330925 	 -1.0458850000 	 -2.5365890000 
846.40 	 225.0036000 	 2.330925 	 -1.0477700000 	 -2.5374760000 
846.60 	 225.0004000 	 2.330925 	 -1.0459520000 	 -2.5367860000 
846.80 	 224.9988000 	 2.330925 	 -1.0475890000 	 -2.5374480000 
847.00 	 224.9956000 	 2.330925 	 -1.0457900000 	 -2.5365480000 
847.20 	 224.9893000 	 2.330925 	 -1.0478500000 	 -2.5375050000 
847.40 	 224.9829000 	 2.330925 	 -1.0459360000 	 -2.5366850000 
847.60 	 224.9797000 	 2.330925 	 -1.0474900000 	 -2.5373140000 
847.80 	 224.9749000 	 2.330925 	 -1.0461240000 	 -2.5369420000 
848.00 	 224.9749000 	 2.330925 	 -1.0472360000 	 -2.5370220000 
848.20 	 224.9749000 	 2.330925 	 -1.0465300000 	 -2.5371230000 
848.40 	 224.9749000 	 2.330925 	 -1.0470170000 	 -2.5356420000 
848.60 	 224.9749000 	 2.330925 	 -1.0466510000 	 -2.5361790000 
848.80 	 224.9749000 	 2.330925 	 -1.0472390000 	 -2.5358390000 
849.00 	 224.9749000 	 2.330975 	 -1.0467530000 	 -2.5363480000 
849.20 	 224.9749000 	 2.330975 	 -1.0465560000 	 -2.5354290000 
849.40 	 224.9734000 	 2.331000 	 -1.0468740000 	 -2.5365670000 
849.60 	 224.9718000 	 2.331025 	 -1.0464060000 	 -2.5355500000 
849.80 	 224.9749000 	 2.331050 	 -1.0470490000 	 -2.5366470000 
850.00 	 224.9718000 	 2.331075 	 -1.0460150000 	 -2.5351840000 
850.20 	 224.9718000 	 2.331075 	 -1.0472740000 	 -2.5368660000 
850.40 	 224.9670000 	 2.331125 	 -1.0458500000 	 -2.5349710000 
850.60 	 224.9670000 	 2.331150 	 -1.0473160000 	 -2.5370470000 
850.80 	 224.9638000 	 2.331175 	 -1.0460470000 	 -2.5350280000 
851.00 	 224.9591000 	 2.331200 	 -1.0474270000 	 -2.5370820000 
851.20 	 224.9591000 	 2.331250 	 -1.0456210000 	 -2.5349490000 
851.40 	 224.9591000 	 2.331275 	 -1.0475000000 	 -2.5371010000 
851.60 	 224.9591000 	 2.331325 	 -1.0457010000 	 -2.5349040000 
851.80 	 224.9591000 	 2.331375 	 -1.0477890000 	 -2.5371360000 
852.00 	 224.9591000 	 2.331400 	 -1.0455830000 	 -2.5347840000 
852.20 	 224.9591000 	 2.331450 	 -1.0480370000 	 -2.5372950000 
852.40 	 224.9591000 	 2.331475 	 -1.0457010000 	 -2.5346920000 
852.60 	 224.9638000 	 2.331525 	 -1.0479200000 	 -2.5372920000 
852.80 	 224.9702000 	 2.331550 	 -1.0458120000 	 -2.5345960000 
853.00 	 224.9781000 	 2.331575 	 -1.0480560000 	 -2.5374000000 
853.20 	 224.9893000 	 2.331600 	 -1.0458060000 	 -2.5344750000 
853.40 	 224.9988000 	 2.331575 	 -1.0457550000 	 -2.5384080000 
853.60 	 225.0115000 	 2.331575 	 -1.0430050000 	 -2.5350790000 
853.80 	 225.0179000 	 2.331575 	 -1.0460730000 	 -2.5384710000 
854.00 	 225.0226000 	 2.331575 	 -1.0427820000 	 -2.5351560000 
854.20 	 225.0306000 	 2.331575 	 -1.0460980000 	 -2.5387320000 
854.40 	 225.0338000 	 2.331575 	 -1.0426620000 	 -2.5350480000 
854.60 	 225.0385000 	 2.331575 	 -1.0461580000 	 -2.5388530000 
854.80 	 225.0417000 	 2.331575 	 -1.0423790000 	 -2.5350120000 
855.00 	 225.0465000 	 2.331550 	 -1.0461840000 	 -2.5388370000 
855.20 	 225.0465000 	 2.331500 	 -1.0424390000 	 -2.5350380000 
855.40 	 225.0465000 	 2.331450 	 -1.0465240000 	 -2.5388750000 
855.60 	 225.0465000 	 2.331400 	 -1.0424960000 	 -2.5349810000 
855.80 	 225.0465000 	 2.331375 	 -1.0464030000 	 -2.5388840000 
856.00 	 225.0417000 	 2.331325 	 -1.0422800000 	 -2.5349780000 
856.20 	 225.0369000 	 2.331300 	 -1.0465560000 	 -2.5389540000 
856.40 	 225.0306000 	 2.331250 	 -1.0421470000 	 -2.5350350000 
856.60 	 225.0258000 	 2.331225 	 -1.0466770000 	 -2.5388810000 
856.80 	 225.0226000 	 2.331225 	 -1.0422100000 	 -2.5351460000 
857.00 	 225.0179000 	 2.331200 	 -1.0465020000 	 -2.5386870000 
857.20 	 225.0147000 	 2.331150 	 -1.0422480000 	 -2.5350760000 
857.40 	 225.0147000 	 2.331175 	 -1.0465690000 	 -2.5387990000 
857.60 	 225.0131000 	 2.331175 	 -1.0424710000 	 -2.5350480000 
857.80 	 225.0147000 	 2.331175 	 -1.0465180000 	 -2.5386240000 
858.00 	 225.0115000 	 2.331150 	 -1.0422100000 	 -2.5351170000 
858.20 	 225.0147000 	 2.331125 	 -1.0465180000 	 -2.5387070000 
858.40 	 225.0115000 	 2.331125 	 -1.0424070000 	 -2.5353590000 
858.60 	 225.0115000 	 2.331125 	 -1.0466450000 	 -2.5386780000 
858.80 	 225.0115000 	 2.331100 	 -1.0423060000 	 -2.5351020000 
859.00 	 225.0067000 	 2.331100 	 -1.0465050000 	 -2.5385760000 
859.20 	 225.0067000 	 2.331075 	 -1.0423440000 	 -2.5353460000 
859.40 	 225.0067000 	 2.331050 	 -1.0461970000 	 -2.5383350000 
859.60 	 225.0067000 	 2.331075 	 -1.0422870000 	 -2.5355370000 
859.80 	 225.0067000 	 2.331075 	 -1.0463520000 	 -2.5384200000 
860.00 	 225.0067000 	 2.331075 	 -1.0427700000 	 -2.5357690000 
860.20 	 225.0067000 	 2.331075 	 -1.0460700000 	 -2.5380390000 
860.40 	 225.0036000 	 2.331075 	 -1.0427630000 	 -2.5356170000 
860.60 	 224.9988000 	 2.331075 	 -1.0458880000 	 -2.5379820000 
860.80 	 224.9988000 	 2.331075 	 -1.0429100000 	 -2.5358520000 
861.00 	 224.9908000 	 2.331075 	 -1.0459550000 	 -2.5378540000 
861.20 	 224.9877000 	 2.331075 	 -1.0429760000 	 -2.5360330000 
861.40 	 224.9845000 	 2.331075 	 -1.0458820000 	 -2.5380010000 
861.60 	 224.9829000 	 2.331075 	 -1.0428330000 	 -2.5357750000 
861.80 	 224.9861000 	 2.331075 	 -1.0458250000 	 -2.5378160000 
862.00 	 224.9829000 	 2.331075 	 -1.0429860000 	 -2.5359690000 
862.20 	 224.9877000 	 2.331075 	 -1.0457640000 	 -2.5376890000 
862.40 	 224.9829000 	 2.331075 	 -1.0433800000 	 -2.5363090000 
862.60 	 224.9829000 	 2.331075 	 -1.0455070000 	 -2.5375590000 
862.80 	 224.9829000 	 2.331075 	 -1.0433640000 	 -2.5363350000 
863.00 	 224.9797000 	 2.331075 	 -1.0454270000 	 -2.5374000000 
863.20 	 224.9797000 	 2.331075 	 -1.0435710000 	 -2.5364430000 
863.40 	 224.9829000 	 2.331125 	 -1.0452460000 	 -2.5372820000 
863.60 	 224.9829000 	 2.331125 	 -1.0434660000 	 -2.5365640000 
863.80 	 224.9797000 	 2.331125 	 -1.0452750000 	 -2.5372860000 
864.00 	 224.9797000 	 2.331150 	 -1.0436250000 	 -2.5364050000 
864.20 	 224.9749000 	 2.331175 	 -1.0452940000 	 -2.5372280000 
864.40 	 224.9749000 	 2.331175 	 -1.0436950000 	 -2.5366940000 
864.60 	 224.9749000 	 2.331225 	 -1.0452110000 	 -2.5371620000 
864.80 	 224.9797000 	 2.331225 	 -1.0436060000 	 -2.5367040000 
865.00 	 224.9797000 	 2.331250 	 -1.0451920000 	 -2.5371430000 
865.20 	 224.9797000 	 2.331275 	 -1.0435420000 	 -2.5367230000 
865.40 	 224.9749000 	 2.331300 	 -1.0452370000 	 -2.5372250000 
865.60 	 224.9718000 	 2.331325 	 -1.0438440000 	 -2.5368630000 
865.80 	 224.9670000 	 2.331325 	 -1.0449630000 	 -2.5370340000 
866.00 	 224.9638000 	 2.331350 	 -1.0440060000 	 -2.5370340000 
866.20 	 224.9638000 	 2.331400 	 -1.0444510000 	 -2.5365730000 
866.40 	 224.9638000 	 2.331425 	 -1.0442610000 	 -2.5374030000 
866.60 	 224.9606000 	 2.331450 	 -1.0443530000 	 -2.5364240000 
866.80 	 224.9638000 	 2.331475 	 -1.0446770000 	 -2.5377080000 
867.00 	 224.9638000 	 2.331525 	 -1.0439590000 	 -2.5361660000 
867.20 	 224.9638000 	 2.331550 	 -1.0446330000 	 -2.5375720000 
867.40 	 224.9638000 	 2.331575 	 -1.0438790000 	 -2.5359950000 
867.60 	 224.9670000 	 2.331600 	 -1.0450620000 	 -2.5378540000 
867.80 	 224.9670000 	 2.331650 	 -1.0438510000 	 -2.5359920000 
868.00 	 224.9670000 	 2.331675 	 -1.0447180000 	 -2.5376320000 
868.20 	 224.9670000 	 2.331700 	 -1.0439110000 	 -2.5360390000 
868.40 	 224.9638000 	 2.331725 	 -1.0449250000 	 -2.5378830000 
868.60 	 224.9638000 	 2.331750 	 -1.0435330000 	 -2.5357120000 
868.80 	 224.9638000 	 2.331775 	 -1.0451640000 	 -2.5379750000 
869.00 	 224.9670000 	 2.331825 	 -1.0435640000 	 -2.5358230000 
869.20 	 224.9718000 	 2.331850 	 -1.0451480000 	 -2.5380640000 
869.40 	 224.9749000 	 2.331875 	 -1.0432690000 	 -2.5356610000 
869.60 	 224.9829000 	 2.331875 	 -1.0454750000 	 -2.5381980000 
869.80 	 224.9877000 	 2.331875 	 -1.0476460000 	 -2.5356900000 
870.00 	 224.9956000 	 2.331900 	 -1.0497700000 	 -2.5381470000 
870.20 	 224.9988000 	 2.331925 	 -1.0473660000 	 -2.5355470000 
870.40 	 225.0036000 	 2.331925 	 -1.0500780000 	 -2.5382580000 
870.60 	 225.0067000 	 2.331925 	 -1.0467850000 	 -2.5355690000 
870.80 	 225.0115000 	 2.331925 	 -1.0495090000 	 -2.5383120000 
871.00 	 225.0131000 	 2.331925 	 -1.0465300000 	 -2.5352480000 
871.20 	 225.0147000 	 2.331925 	 -1.0497670000 	 -2.5385830000 
871.40 	 225.0179000 	 2.331925 	 -1.0464250000 	 -2.5352220000 
871.60 	 225.0179000 	 2.331925 	 -1.0498680000 	 -2.5386840000 
871.80 	 225.0179000 	 2.331925 	 -1.0463140000 	 -2.5351460000 
872.00 	 225.0147000 	 2.331925 	 -1.0498400000 	 -2.5386080000 
872.20 	 225.0147000 	 2.331925 	 -1.0462440000 	 -2.5353270000 
872.40 	 225.0131000 	 2.331925 	 -1.0501160000 	 -2.5387950000 
872.60 	 225.0115000 	 2.331925 	 -1.0464160000 	 -2.5352190000 
872.80 	 225.0115000 	 2.331925 	 -1.0501190000 	 -2.5387030000 
873.00 	 225.0067000 	 2.331875 	 -1.0462570000 	 -2.5351620000 
873.20 	 225.0067000 	 2.331875 	 -1.0502050000 	 -2.5388370000 
873.40 	 225.0067000 	 2.331875 	 -1.0461870000 	 -2.5351140000 
873.60 	 225.0067000 	 2.331875 	 -1.0500720000 	 -2.5386710000 
873.80 	 225.0067000 	 2.331875 	 -1.0460850000 	 -2.5352190000 
874.00 	 225.0067000 	 2.331875 	 -1.0501640000 	 -2.5385860000 
874.20 	 225.0067000 	 2.331875 	 -1.0463300000 	 -2.5352320000 
874.40 	 225.0067000 	 2.331875 	 -1.0500680000 	 -2.5386490000 
874.60 	 225.0036000 	 2.331875 	 -1.0462860000 	 -2.5351870000 
874.80 	 224.9988000 	 2.331875 	 -1.0499760000 	 -2.5386110000 
875.00 	 224.9988000 	 2.331875 	 -1.0462160000 	 -2.5353210000 
875.20 	 224.9956000 	 2.331875 	 -1.0500460000 	 -2.5385980000 
875.40 	 224.9956000 	 2.331875 	 -1.0463300000 	 -2.5353210000 
875.60 	 224.9956000 	 2.331875 	 -1.0501130000 	 -2.5385540000 
875.80 	 224.9956000 	 2.331875 	 -1.0462600000 	 -2.5353310000 
876.00 	 224.9956000 	 2.331875 	 -1.0502590000 	 -2.5384490000 
876.20 	 224.9956000 	 2.331875 	 -1.0461870000 	 -2.5352890000 
876.40 	 224.9956000 	 2.331875 	 -1.0500560000 	 -2.5383500000 
876.60 	 224.9956000 	 2.331875 	 -1.0461840000 	 -2.5354510000 
876.80 	 224.9924000 	 2.331875 	 -1.0499950000 	 -2.5385220000 
877.00 	 224.9908000 	 2.331875 	 -1.0461490000 	 -2.5354160000 
877.20 	 224.9908000 	 2.331875 	 -1.0497760000 	 -2.5383090000 
877.40 	 224.9877000 	 2.331875 	 -1.0460280000 	 -2.5352950000 
877.60 	 224.9877000 	 2.331875 	 -1.0497440000 	 -2.5384550000 
877.80 	 224.9861000 	 2.331875 	 -1.0460090000 	 -2.5352830000 
878.00 	 224.9829000 	 2.331875 	 -1.0497700000 	 -2.5385090000 
878.20 	 224.9829000 	 2.331875 	 -1.0460700000 	 -2.5354830000 
878.40 	 224.9797000 	 2.331875 	 -1.0496620000 	 -2.5382450000 
878.60 	 224.9797000 	 2.331875 	 -1.0462350000 	 -2.5355240000 
878.80 	 224.9749000 	 2.331875 	 -1.0497350000 	 -2.5380040000 
879.00 	 224.9749000 	 2.331875 	 -1.0469600000 	 -2.5359030000 
879.20 	 224.9749000 	 2.331925 	 -1.0492170000 	 -2.5378610000 
879.40 	 224.9749000 	 2.331925 	 -1.0465750000 	 -2.5360360000 
879.60 	 224.9797000 	 2.331950 	 -1.0489400000 	 -2.5378670000 
879.80 	 224.9797000 	 2.331975 	 -1.0466960000 	 -2.5360460000 
880.00 	 224.9829000 	 2.332000 	 -1.0490160000 	 -2.5377210000 
880.20 	 224.9829000 	 2.332025 	 -1.0465340000 	 -2.5360080000 
880.40 	 224.9829000 	 2.332025 	 -1.0491910000 	 -2.5379500000 
880.60 	 224.9797000 	 2.332050 	 -1.0425730000 	 -2.5359060000 
880.80 	 224.9797000 	 2.332050 	 -1.0478910000 	 -2.5379310000 
881.00 	 224.9797000 	 2.332075 	 -1.0448420000 	 -2.5359850000 
881.20 	 224.9749000 	 2.332100 	 -1.0478430000 	 -2.5376640000 
881.40 	 224.9749000 	 2.332125 	 -1.0451920000 	 -2.5360680000 
881.60 	 224.9749000 	 2.332150 	 -1.0477450000 	 -2.5376100000 
881.80 	 224.9749000 	 2.332150 	 -1.0431230000 	 -2.5363830000 
882.00 	 224.9749000 	 2.332175 	 -1.0451570000 	 -2.5374160000 
882.20 	 224.9749000 	 2.332200 	 -1.0432310000 	 -2.5363700000 
882.40 	 224.9797000 	 2.332225 	 -1.0453700000 	 -2.5373390000 
882.60 	 224.9797000 	 2.332250 	 -1.0435930000 	 -2.5365040000 
882.80 	 224.9797000 	 2.332250 	 -1.0438510000 	 -2.5367580000 
883.00 	 224.9829000 	 2.332275 	 -1.0420580000 	 -2.5359890000 
883.20 	 224.9877000 	 2.332275 	 -1.0434470000 	 -2.5367770000 
883.40 	 224.9908000 	 2.332300 	 -1.0474840000 	 -2.5355120000 
883.60 	 224.9956000 	 2.332275 	 -1.0499700000 	 -2.5362140000 
883.80 	 225.0004000 	 2.332275 	 -1.0486280000 	 -2.5355370000 
884.00 	 225.0052000 	 2.332275 	 -1.0498520000 	 -2.5361320000 
884.20 	 225.0115000 	 2.332275 	 -1.0487140000 	 -2.5356580000 
884.40 	 225.0147000 	 2.332275 	 -1.0499450000 	 -2.5361660000 
884.60 	 225.0179000 	 2.332275 	 -1.0486830000 	 -2.5357150000 
884.80 	 225.0179000 	 2.332275 	 -1.0498940000 	 -2.5358930000 
885.00 	 225.0147000 	 2.332275 	 -1.0489560000 	 -2.5358330000 
885.20 	 225.0147000 	 2.332275 	 -1.0498490000 	 -2.5359250000 
885.40 	 225.0131000 	 2.332275 	 -1.0489180000 	 -2.5359280000 
885.60 	 225.0147000 	 2.332275 	 -1.0497320000 	 -2.5358680000 
885.80 	 225.0179000 	 2.332275 	 -1.0491690000 	 -2.5359820000 
886.00 	 225.0226000 	 2.332275 	 -1.0494230000 	 -2.5357750000 
886.20 	 225.0226000 	 2.332275 	 -1.0490510000 	 -2.5359280000 
886.40 	 225.0179000 	 2.332275 	 -1.0495980000 	 -2.5357060000 
886.60 	 225.0147000 	 2.332275 	 -1.0492580000 	 -2.5360110000 
886.80 	 225.0115000 	 2.332275 	 -1.0492830000 	 -2.5354700000 
887.00 	 225.0115000 	 2.332225 	 -1.0493220000 	 -2.5361950000 
887.20 	 225.0099000 	 2.332225 	 -1.0494070000 	 -2.5355210000 
887.40 	 225.0036000 	 2.332225 	 -1.0493370000 	 -2.5360680000 
887.60 	 225.0036000 	 2.332225 	 -1.0495090000 	 -2.5357500000 
887.80 	 224.9988000 	 2.332225 	 -1.0490960000 	 -2.5360550000 
888.00 	 224.9988000 	 2.332225 	 -1.0495410000 	 -2.5358010000 
888.20 	 224.9956000 	 2.332225 	 -1.0489080000 	 -2.5359790000 
888.40 	 224.9956000 	 2.332225 	 -1.0496430000 	 -2.5360200000 
888.60 	 224.9956000 	 2.332225 	 -1.0490130000 	 -2.5360170000 
888.80 	 224.9908000 	 2.332225 	 -1.0497890000 	 -2.5361320000 
889.00 	 224.9956000 	 2.332225 	 -1.0489430000 	 -2.5357280000 
889.20 	 224.9956000 	 2.332225 	 -1.0497280000 	 -2.5359500000 
889.40 	 224.9956000 	 2.332225 	 -1.0489590000 	 -2.5358740000 
889.60 	 224.9956000 	 2.332225 	 -1.0495280000 	 -2.5356450000 
889.80 	 224.9908000 	 2.332225 	 -1.0493850000 	 -2.5361660000 
890.00 	 224.9877000 	 2.332225 	 -1.0493880000 	 -2.5356670000 
890.20 	 224.9797000 	 2.332225 	 -1.0493310000 	 -2.5361860000 
890.40 	 224.9797000 	 2.332225 	 -1.0489400000 	 -2.5351780000 
890.60 	 224.9749000 	 2.332225 	 -1.0498520000 	 -2.5366810000 
890.80 	 224.9749000 	 2.332225 	 -1.0486380000 	 -2.5351170000 
891.00 	 224.9765000 	 2.332225 	 -1.0499290000 	 -2.5368370000 
891.20 	 224.9797000 	 2.332225 	 -1.0486510000 	 -2.5350250000 
891.40 	 224.9829000 	 2.332250 	 -1.0500490000 	 -2.5368820000 
891.60 	 224.9877000 	 2.332275 	 -1.0483330000 	 -2.5349520000 
891.80 	 224.9877000 	 2.332275 	 -1.0503710000 	 -2.5371930000 
892.00 	 224.9877000 	 2.332275 	 -1.0479830000 	 -2.5348030000 
892.20 	 224.9877000 	 2.332275 	 -1.0505450000 	 -2.5372730000 
892.40 	 224.9829000 	 2.332300 	 -1.0479480000 	 -2.5345200000 
892.60 	 224.9797000 	 2.332325 	 -1.0504750000 	 -2.5372280000 
892.80 	 224.9749000 	 2.332350 	 -1.0481360000 	 -2.5346120000 
893.00 	 224.9718000 	 2.332350 	 -1.0507520000 	 -2.5372120000 
893.20 	 224.9670000 	 2.332375 	 -1.0482630000 	 -2.5346820000 
893.40 	 224.9670000 	 2.332400 	 -1.0506920000 	 -2.5372220000 
893.60 	 224.9670000 	 2.332425 	 -1.0484440000 	 -2.5346310000 
893.80 	 224.9718000 	 2.332475 	 -1.0508000000 	 -2.5372310000 
894.00 	 224.9718000 	 2.332475 	 -1.0482370000 	 -2.5345390000 
894.20 	 224.9749000 	 2.332500 	 -1.0508760000 	 -2.5374480000 
894.40 	 224.9749000 	 2.332525 	 -1.0479480000 	 -2.5343540000 
894.60 	 224.9797000 	 2.332550 	 -1.0510130000 	 -2.5374030000 
894.80 	 224.9829000 	 2.332550 	 -1.0477800000 	 -2.5343450000 
895.00 	 224.9877000 	 2.332575 	 -1.0509740000 	 -2.5373870000 
895.20 	 224.9893000 	 2.332600 	 -1.0480280000 	 -2.5342660000 
895.40 	 224.9956000 	 2.332575 	 -1.0510920000 	 -2.5375430000 
895.60 	 224.9988000 	 2.332575 	 -1.0477070000 	 -2.5343890000 
895.80 	 225.0052000 	 2.332575 	 -1.0510540000 	 -2.5377530000 
896.00 	 225.0099000 	 2.332575 	 -1.0476530000 	 -2.5342530000 
896.20 	 225.0147000 	 2.332575 	 -1.0512190000 	 -2.5377050000 
896.40 	 225.0179000 	 2.332575 	 -1.0474710000 	 -2.5341190000 
896.60 	 225.0179000 	 2.332575 	 -1.0512450000 	 -2.5376730000 
896.80 	 225.0179000 	 2.332575 	 -1.0475670000 	 -2.5341730000 
897.00 	 225.0163000 	 2.332575 	 -1.0514480000 	 -2.5376610000 
897.20 	 225.0147000 	 2.332575 	 -1.0475000000 	 -2.5342340000 
897.40 	 225.0147000 	 2.332575 	 -1.0511910000 	 -2.5376860000 
897.60 	 225.0115000 	 2.332575 	 -1.0475380000 	 -2.5341990000 
897.80 	 225.0115000 	 2.332575 	 -1.0512730000 	 -2.5377620000 
898.00 	 225.0036000 	 2.332575 	 -1.0473920000 	 -2.5342530000 
898.20 	 225.0004000 	 2.332575 	 -1.0513810000 	 -2.5377400000 
898.40 	 224.9956000 	 2.332575 	 -1.0473860000 	 -2.5343740000 
898.60 	 224.9956000 	 2.332575 	 -1.0513650000 	 -2.5377970000 
898.80 	 224.9956000 	 2.332575 	 -1.0474750000 	 -2.5342270000 
899.00 	 224.9956000 	 2.332575 	 -1.0514990000 	 -2.5378480000 
899.20 	 224.9988000 	 2.332575 	 -1.0474970000 	 -2.5342180000 
899.40 	 225.0004000 	 2.332575 	 -1.0514320000 	 -2.5377660000 
899.60 	 225.0036000 	 2.332575 	 -1.0474490000 	 -2.5343860000 
899.80 	 225.0052000 	 2.332575 	 -1.0513180000 	 -2.5376640000 
900.00 	 225.0052000 	 2.332575 	 -1.0473280000 	 -2.5343930000 
900.20 	 225.0052000 	 2.332575 	 -1.0511970000 	 -2.5376610000 
900.40 	 225.0052000 	 2.332575 	 -1.0475480000 	 -2.5344500000 
900.60 	 225.0036000 	 2.332575 	 -1.0513370000 	 -2.5376060000 
900.80 	 225.0004000 	 2.332575 	 -1.0475220000 	 -2.5342970000 
901.00 	 224.9988000 	 2.332575 	 -1.0513210000 	 -2.5375180000 
901.20 	 224.9956000 	 2.332575 	 -1.0475730000 	 -2.5345800000 
901.40 	 224.9940000 	 2.332575 	 -1.0512450000 	 -2.5374950000 
901.60 	 224.9908000 	 2.332575 	 -1.0475100000 	 -2.5345230000 
901.80 	 224.9908000 	 2.332575 	 -1.0511370000 	 -2.5373490000 
902.00 	 224.9877000 	 2.332575 	 -1.0477510000 	 -2.5345930000 
902.20 	 224.9861000 	 2.332575 	 -1.0511240000 	 -2.5372030000 
902.40 	 224.9829000 	 2.332575 	 -1.0477220000 	 -2.5347520000 
902.60 	 224.9797000 	 2.332575 	 -1.0510000000 	 -2.5372470000 
902.80 	 224.9829000 	 2.332575 	 -1.0479480000 	 -2.5349620000 
903.00 	 224.9797000 	 2.332575 	 -1.0507710000 	 -2.5369550000 
903.20 	 224.9813000 	 2.332575 	 -1.0478500000 	 -2.5349550000 
903.40 	 224.9797000 	 2.332575 	 -1.0509200000 	 -2.5372310000 
903.60 	 224.9797000 	 2.332600 	 -1.0479160000 	 -2.5348850000 
903.80 	 224.9797000 	 2.332625 	 -1.0508250000 	 -2.5369770000 
904.00 	 224.9749000 	 2.332650 	 -1.0479610000 	 -2.5350640000 
904.20 	 224.9734000 	 2.332675 	 -1.0506880000 	 -2.5367450000 
904.40 	 224.9749000 	 2.332700 	 -1.0482530000 	 -2.5352290000 
904.60 	 224.9749000 	 2.332700 	 -1.0506250000 	 -2.5365860000 
904.80 	 224.9797000 	 2.332725 	 -1.0483710000 	 -2.5352160000 
905.00 	 224.9797000 	 2.332750 	 -1.0503990000 	 -2.5363320000 
905.20 	 224.9829000 	 2.332775 	 -1.0488130000 	 -2.5354770000 
905.40 	 224.9829000 	 2.332800 	 -1.0505140000 	 -2.5364430000 
905.60 	 224.9845000 	 2.332800 	 -1.0489080000 	 -2.5353180000 
905.80 	 224.9877000 	 2.332800 	 -1.0508350000 	 -2.5362400000 
906.00 	 224.9908000 	 2.332800 	 -1.0494650000 	 -2.5355940000 
906.20 	 224.9908000 	 2.332825 	 -1.0506310000 	 -2.5360580000 
906.40 	 224.9956000 	 2.332850 	 -1.0494960000 	 -2.5355820000 
906.60 	 224.9972000 	 2.332825 	 -1.0505580000 	 -2.5358200000 
906.80 	 224.9988000 	 2.332825 	 -1.0498270000 	 -2.5357600000 
907.00 	 225.0036000 	 2.332825 	 -1.0504310000 	 -2.5356830000 
907.20 	 225.0052000 	 2.332825 	 -1.0496650000 	 -2.5358680000 
907.40 	 225.0099000 	 2.332825 	 -1.0503480000 	 -2.5356420000 
907.60 	 225.0115000 	 2.332825 	 -1.0498710000 	 -2.5361060000 
907.80 	 225.0115000 	 2.332825 	 -1.0498940000 	 -2.5355630000 
908.00 	 225.0147000 	 2.332825 	 -1.0501040000 	 -2.5361600000 
908.20 	 225.0115000 	 2.332825 	 -1.0496110000 	 -2.5351970000 
908.40 	 225.0115000 	 2.332825 	 -1.0503260000 	 -2.5364140000 
908.60 	 225.0067000 	 2.332825 	 -1.0495540000 	 -2.5351720000 
908.80 	 225.0036000 	 2.332825 	 -1.0504750000 	 -2.5365230000 
909.00 	 225.0036000 	 2.332825 	 -1.0495310000 	 -2.5350000000 
909.20 	 225.0036000 	 2.332825 	 -1.0507200000 	 -2.5365640000 
909.40 	 225.0036000 	 2.332825 	 -1.0494230000 	 -2.5351330000 
909.60 	 225.0036000 	 2.332825 	 -1.0507650000 	 -2.5367320000 
909.80 	 225.0036000 	 2.332825 	 -1.0495000000 	 -2.5350000000 
910.00 	 225.0067000 	 2.332825 	 -1.0510220000 	 -2.5369290000 
910.20 	 225.0067000 	 2.332825 	 -1.0492290000 	 -2.5349490000 
910.40 	 225.0067000 	 2.332825 	 -1.0510730000 	 -2.5368850000 
910.60 	 225.0067000 	 2.332825 	 -1.0490550000 	 -2.5345490000 
910.80 	 225.0067000 	 2.332825 	 -1.0513240000 	 -2.5370660000 
911.00 	 225.0036000 	 2.332825 	 -1.0489650000 	 -2.5346210000 
911.20 	 225.0036000 	 2.332825 	 -1.0513620000 	 -2.5372030000 
911.40 	 225.0036000 	 2.332825 	 -1.0486000000 	 -2.5345100000 
911.60 	 225.0036000 	 2.332825 	 -1.0513270000 	 -2.5372120000 
911.80 	 225.0052000 	 2.332825 	 -1.0487080000 	 -2.5344250000 
912.00 	 225.0067000 	 2.332825 	 -1.0515440000 	 -2.5372980000 
912.20 	 225.0067000 	 2.332825 	 -1.0485590000 	 -2.5342660000 
912.40 	 225.0067000 	 2.332825 	 -1.0518650000 	 -2.5374160000 
912.60 	 225.0067000 	 2.332825 	 -1.0484630000 	 -2.5342340000 
912.80 	 225.0067000 	 2.332825 	 -1.0517150000 	 -2.5374760000 
913.00 	 225.0036000 	 2.332825 	 -1.0481960000 	 -2.5341130000 
913.20 	 225.0036000 	 2.332825 	 -1.0516770000 	 -2.5376890000 
913.40 	 224.9988000 	 2.332825 	 -1.0482250000 	 -2.5341350000 
913.60 	 224.9956000 	 2.332825 	 -1.0518170000 	 -2.5376220000 
913.80 	 224.9908000 	 2.332825 	 -1.0480310000 	 -2.5341290000 
914.00 	 224.9877000 	 2.332825 	 -1.0520200000 	 -2.5376030000 
914.20 	 224.9829000 	 2.332825 	 -1.0481360000 	 -2.5341480000 
914.40 	 224.9797000 	 2.332825 	 -1.0520520000 	 -2.5377080000 
914.60 	 224.9749000 	 2.332825 	 -1.0482440000 	 -2.5341920000 
914.80 	 224.9749000 	 2.332825 	 -1.0520650000 	 -2.5376640000 
915.00 	 224.9749000 	 2.332825 	 -1.0481200000 	 -2.5341670000 
915.20 	 224.9749000 	 2.332850 	 -1.0521380000 	 -2.5375340000 
915.40 	 224.9797000 	 2.332875 	 -1.0482660000 	 -2.5342530000 
915.60 	 224.9797000 	 2.332875 	 -1.0520400000 	 -2.5373240000 
915.80 	 224.9749000 	 2.332925 	 -1.0481710000 	 -2.5342910000 
916.00 	 224.9718000 	 2.332950 	 -1.0520710000 	 -2.5374630000 
916.20 	 224.9670000 	 2.332950 	 -1.0482530000 	 -2.5342750000 
916.40 	 224.9654000 	 2.332975 	 -1.0520780000 	 -2.5373330000 
916.60 	 224.9670000 	 2.333025 	 -1.0482340000 	 -2.5342300000 
916.80 	 224.9670000 	 2.333050 	 -1.0516960000 	 -2.5372000000 
917.00 	 224.9718000 	 2.333075 	 -1.0484310000 	 -2.5344690000 
917.20 	 224.9749000 	 2.333100 	 -1.0515820000 	 -2.5368880000 
917.40 	 224.9829000 	 2.333100 	 -1.0486220000 	 -2.5346920000 
917.60 	 224.9829000 	 2.333150 	 -1.0516710000 	 -2.5370440000 
917.80 	 224.9908000 	 2.333150 	 -1.0488290000 	 -2.5349300000 
918.00 	 224.9972000 	 2.333125 	 -1.0515820000 	 -2.5367360000 
918.20 	 225.0036000 	 2.333125 	 -1.0492290000 	 -2.5350670000 
918.40 	 225.0115000 	 2.333125 	 -1.0515050000 	 -2.5366810000 
918.60 	 225.0147000 	 2.333125 	 -1.0491720000 	 -2.5352190000 
918.80 	 225.0226000 	 2.333125 	 -1.0513460000 	 -2.5364300000 
919.00 	 225.0226000 	 2.333125 	 -1.0495820000 	 -2.5355940000 
919.20 	 225.0226000 	 2.333125 	 -1.0512350000 	 -2.5362050000 
919.40 	 225.0258000 	 2.333125 	 -1.0495410000 	 -2.5355850000 
919.60 	 225.0258000 	 2.333125 	 -1.0511880000 	 -2.5363800000 
919.80 	 225.0258000 	 2.333125 	 -1.0498560000 	 -2.5356830000 
920.00 	 225.0258000 	 2.333125 	 -1.0511080000 	 -2.5361700000 
920.20 	 225.0258000 	 2.333075 	 -1.0499730000 	 -2.5358460000 
920.40 	 225.0226000 	 2.333050 	 -1.0509940000 	 -2.5360460000 
920.60 	 225.0226000 	 2.333025 	 -1.0499290000 	 -2.5358360000 
920.80 	 225.0226000 	 2.333025 	 -1.0509010000 	 -2.5360140000 
921.00 	 225.0226000 	 2.333000 	 -1.0502850000 	 -2.5360110000 
921.20 	 225.0226000 	 2.332975 	 -1.0507040000 	 -2.5358770000 
921.40 	 225.0226000 	 2.332950 	 -1.0501770000 	 -2.5360870000 
921.60 	 225.0226000 	 2.332925 	 -1.0506760000 	 -2.5359730000 
921.80 	 225.0226000 	 2.332925 	 -1.0501610000 	 -2.5360580000 
922.00 	 225.0179000 	 2.332900 	 -1.0509330000 	 -2.5360420000 
922.20 	 225.0179000 	 2.332875 	 -1.0500970000 	 -2.5359180000 
922.40 	 225.0147000 	 2.332875 	 -1.0507490000 	 -2.5361060000 
922.60 	 225.0115000 	 2.332875 	 -1.0503610000 	 -2.5362460000 
922.80 	 225.0067000 	 2.332850 	 -1.0506820000 	 -2.5358520000 
923.00 	 225.0067000 	 2.332825 	 -1.0504310000 	 -2.5363320000 
923.20 	 225.0036000 	 2.332825 	 -1.0503010000 	 -2.5357750000 
923.40 	 225.0067000 	 2.332825 	 -1.0506310000 	 -2.5364370000 
923.60 	 225.0052000 	 2.332825 	 -1.0503290000 	 -2.5354000000 
923.80 	 225.0067000 	 2.332825 	 -1.0508220000 	 -2.5365990000 
924.00 	 225.0067000 	 2.332825 	 -1.0500400000 	 -2.5353970000 
924.20 	 225.0067000 	 2.332825 	 -1.0509430000 	 -2.5366180000 
924.40 	 225.0067000 	 2.332825 	 -1.0497130000 	 -2.5350000000 
924.60 	 224.9988000 	 2.332825 	 -1.0510700000 	 -2.5368310000 
924.80 	 224.9956000 	 2.332825 	 -1.0498870000 	 -2.5351300000 
925.00 	 224.9908000 	 2.332825 	 -1.0510290000 	 -2.5368050000 
925.20 	 224.9908000 	 2.332825 	 -1.0498650000 	 -2.5351020000 
925.40 	 224.9908000 	 2.332825 	 -1.0509710000 	 -2.5366780000 
925.60 	 224.9924000 	 2.332825 	 -1.0500400000 	 -2.5351300000 
925.80 	 224.9956000 	 2.332825 	 -1.0509780000 	 -2.5367200000 
926.00 	 224.9988000 	 2.332825 	 -1.0497700000 	 -2.5351400000 
926.20 	 224.9972000 	 2.332825 	 -1.0512770000 	 -2.5370190000 
926.40 	 224.9988000 	 2.332825 	 -1.0499160000 	 -2.5352220000 
926.60 	 224.9956000 	 2.332825 	 -1.0510410000 	 -2.5367520000 
926.80 	 224.9924000 	 2.332825 	 -1.0500020000 	 -2.5353810000 
927.00 	 224.9908000 	 2.332825 	 -1.0510060000 	 -2.5368720000 
927.20 	 224.9908000 	 2.332825 	 -1.0499700000 	 -2.5353690000 
927.40 	 224.9908000 	 2.332825 	 -1.0509810000 	 -2.5367770000 
927.60 	 224.9940000 	 2.332825 	 -1.0495980000 	 -2.5350410000 
927.80 	 224.9940000 	 2.332825 	 -1.0512290000 	 -2.5372030000 
928.00 	 224.9908000 	 2.332825 	 -1.0493630000 	 -2.5348030000 
928.20 	 224.9829000 	 2.332825 	 -1.0515720000 	 -2.5372510000 
928.40 	 224.9781000 	 2.332825 	 -1.0493440000 	 -2.5347960000 
928.60 	 224.9718000 	 2.332825 	 -1.0516390000 	 -2.5372380000 
928.80 	 224.9670000 	 2.332825 	 -1.0492580000 	 -2.5345130000 
929.00 	 224.9638000 	 2.332825 	 -1.0518710000 	 -2.5374760000 
929.20 	 224.9638000 	 2.332850 	 -1.0491910000 	 -2.5345990000 
929.40 	 224.9670000 	 2.332875 	 -1.0516010000 	 -2.5373710000 
929.60 	 224.9718000 	 2.332925 	 -1.0490480000 	 -2.5346060000 
929.80 	 224.9765000 	 2.332925 	 -1.0520430000 	 -2.5374790000 
930.00 	 224.9797000 	 2.332975 	 -1.0489850000 	 -2.5343990000 
930.20 	 224.9829000 	 2.332975 	 -1.0519890000 	 -2.5375180000 
930.40 	 224.9829000 	 2.332975 	 -1.0486380000 	 -2.5342620000 
930.60 	 224.9877000 	 2.333000 	 -1.0523510000 	 -2.5375940000 
930.80 	 224.9877000 	 2.333025 	 -1.0486380000 	 -2.5343070000 
931.00 	 224.9877000 	 2.333025 	 -1.0522170000 	 -2.5377110000 
931.20 	 224.9908000 	 2.333025 	 -1.0485550000 	 -2.5342080000 
931.40 	 224.9877000 	 2.333025 	 -1.0522750000 	 -2.5377240000 
931.60 	 224.9893000 	 2.333050 	 -1.0485040000 	 -2.5342370000 
931.80 	 224.9877000 	 2.333025 	 -1.0523670000 	 -2.5377850000 
932.00 	 224.9829000 	 2.333050 	 -1.0485010000 	 -2.5341260000 
932.20 	 224.9797000 	 2.333075 	 -1.0523670000 	 -2.5375750000 
932.40 	 224.9749000 	 2.333075 	 -1.0485300000 	 -2.5340940000 
932.60 	 224.9718000 	 2.333100 	 -1.0525260000 	 -2.5376100000 
932.80 	 224.9638000 	 2.333125 	 -1.0485140000 	 -2.5340910000 
933.00 	 224.9591000 	 2.333150 	 -1.0524530000 	 -2.5376960000 
933.20 	 224.9591000 	 2.333200 	 -1.0485870000 	 -2.5341160000 
933.40 	 224.9591000 	 2.333225 	 -1.0523350000 	 -2.5376030000 
933.60 	 224.9591000 	 2.333275 	 -1.0485590000 	 -2.5341610000 
933.80 	 224.9638000 	 2.333300 	 -1.0525100000 	 -2.5376350000 
934.00 	 224.9670000 	 2.333350 	 -1.0485970000 	 -2.5343070000 
934.20 	 224.9718000 	 2.333375 	 -1.0523320000 	 -2.5374510000 
934.40 	 224.9749000 	 2.333400 	 -1.0485650000 	 -2.5341640000 
934.60 	 224.9749000 	 2.333400 	 -1.0526400000 	 -2.5374890000 
934.80 	 224.9797000 	 2.333450 	 -1.0486380000 	 -2.5343640000 
935.00 	 224.9813000 	 2.333450 	 -1.0525450000 	 -2.5373970000 
935.20 	 224.9845000 	 2.333450 	 -1.0487520000 	 -2.5343200000 
935.40 	 224.9908000 	 2.333500 	 -1.0525230000 	 -2.5372220000 
935.60 	 224.9988000 	 2.333500 	 -1.0485460000 	 -2.5343640000 
935.80 	 225.0052000 	 2.333475 	 -1.0526210000 	 -2.5373740000 
936.00 	 225.0115000 	 2.333475 	 -1.0489150000 	 -2.5343450000 
936.20 	 225.0179000 	 2.333475 	 -1.0525960000 	 -2.5371810000 
936.40 	 225.0226000 	 2.333475 	 -1.0489240000 	 -2.5343450000 
936.60 	 225.0258000 	 2.333475 	 -1.0526050000 	 -2.5373780000 
936.80 	 225.0258000 	 2.333475 	 -1.0489940000 	 -2.5345330000 
937.00 	 225.0306000 	 2.333475 	 -1.0524910000 	 -2.5372980000 
937.20 	 225.0306000 	 2.333475 	 -1.0492860000 	 -2.5347170000 
937.40 	 225.0290000 	 2.333475 	 -1.0523540000 	 -2.5369990000 
937.60 	 225.0306000 	 2.333425 	 -1.0492520000 	 -2.5346470000 
937.80 	 225.0258000 	 2.333425 	 -1.0521280000 	 -2.5369900000 
938.00 	 225.0258000 	 2.333400 	 -1.0492580000 	 -2.5347930000 
938.20 	 225.0258000 	 2.333375 	 -1.0522490000 	 -2.5367670000 
938.40 	 225.0226000 	 2.333350 	 -1.0496040000 	 -2.5348470000 
938.60 	 225.0226000 	 2.333325 	 -1.0520870000 	 -2.5368120000 
938.80 	 225.0226000 	 2.333325 	 -1.0493500000 	 -2.5348440000 
939.00 	 225.0210000 	 2.333275 	 -1.0520520000 	 -2.5366910000 
939.20 	 225.0179000 	 2.333275 	 -1.0494870000 	 -2.5352410000 
939.40 	 225.0147000 	 2.333275 	 -1.0517980000 	 -2.5365960000 
939.60 	 225.0147000 	 2.333250 	 -1.0494070000 	 -2.5349270000 
939.80 	 225.0147000 	 2.333250 	 -1.0520010000 	 -2.5367740000 
940.00 	 225.0179000 	 2.333225 	 -1.0495630000 	 -2.5350700000 
940.20 	 225.0179000 	 2.333225 	 -1.0518710000 	 -2.5365160000 
940.40 	 225.0226000 	 2.333225 	 -1.0496770000 	 -2.5353340000 
940.60 	 225.0242000 	 2.333200 	 -1.0517150000 	 -2.5363570000 
940.80 	 225.0258000 	 2.333175 	 -1.0497630000 	 -2.5352070000 
941.00 	 225.0242000 	 2.333150 	 -1.0515850000 	 -2.5363860000 
941.20 	 225.0226000 	 2.333125 	 -1.0497950000 	 -2.5353620000 
941.40 	 225.0179000 	 2.333125 	 -1.0515340000 	 -2.5363990000 
941.60 	 225.0147000 	 2.333100 	 -1.0499350000 	 -2.5355180000 
941.80 	 225.0115000 	 2.333100 	 -1.0514610000 	 -2.5361440000 
942.00 	 225.0115000 	 2.333050 	 -1.0500590000 	 -2.5355340000 
942.20 	 225.0067000 	 2.333075 	 -1.0514230000 	 -2.5361410000 
942.40 	 225.0067000 	 2.333075 	 -1.0502120000 	 -2.5356830000 
942.60 	 225.0036000 	 2.333075 	 -1.0511270000 	 -2.5359310000 
942.80 	 225.0020000 	 2.333075 	 -1.0503450000 	 -2.5358650000 
943.00 	 224.9988000 	 2.333075 	 -1.0511270000 	 -2.5358460000 
943.20 	 224.9988000 	 2.333075 	 -1.0503640000 	 -2.5358330000 
943.40 	 224.9956000 	 2.333075 	 -1.0511050000 	 -2.5360110000 
943.60 	 224.9956000 	 2.333075 	 -1.0504720000 	 -2.5359730000 
943.80 	 224.9956000 	 2.333075 	 -1.0507460000 	 -2.5356040000 
944.00 	 224.9988000 	 2.333075 	 -1.0506850000 	 -2.5360710000 
944.20 	 224.9956000 	 2.333075 	 -1.0506660000 	 -2.5356360000 
944.40 	 224.9956000 	 2.333075 	 -1.0504820000 	 -2.5361540000 
944.60 	 224.9940000 	 2.333075 	 -1.0504180000 	 -2.5353370000 
944.80 	 224.9908000 	 2.333075 	 -1.0510030000 	 -2.5364400000 
945.00 	 224.9877000 	 2.333075 	 -1.0503230000 	 -2.5351400000 
945.20 	 224.9877000 	 2.333075 	 -1.0511750000 	 -2.5368180000 
945.40 	 224.9877000 	 2.333075 	 -1.0500180000 	 -2.5348730000 
945.60 	 224.9877000 	 2.333075 	 -1.0517720000 	 -2.5369960000 
945.80 	 224.9877000 	 2.333075 	 -1.0495920000 	 -2.5347740000 
946.00 	 224.9877000 	 2.333075 	 -1.0517660000 	 -2.5371140000 
946.20 	 224.9877000 	 2.333075 	 -1.0493630000 	 -2.5346090000 
946.40 	 224.9877000 	 2.333075 	 -1.0518420000 	 -2.5373780000 
946.60 	 224.9797000 	 2.333075 	 -1.0493020000 	 -2.5344660000 
946.80 	 224.9797000 	 2.333075 	 -1.0520140000 	 -2.5374380000 
947.00 	 224.9797000 	 2.333075 	 -1.0490890000 	 -2.5343350000 
947.20 	 224.9797000 	 2.333075 	 -1.0521130000 	 -2.5374380000 
947.40 	 224.9797000 	 2.333125 	 -1.0491720000 	 -2.5342560000 
947.60 	 224.9797000 	 2.333125 	 -1.0522460000 	 -2.5374860000 
947.80 	 224.9813000 	 2.333150 	 -1.0491690000 	 -2.5343420000 
948.00 	 224.9797000 	 2.333175 	 -1.0521510000 	 -2.5375050000 
948.20 	 224.9829000 	 2.333175 	 -1.0490610000 	 -2.5342750000 
948.40 	 224.9813000 	 2.333200 	 -1.0523860000 	 -2.5375720000 
948.60 	 224.9797000 	 2.333225 	 -1.0490350000 	 -2.5341920000 
948.80 	 224.9749000 	 2.333225 	 -1.0525510000 	 -2.5376130000 
949.00 	 224.9749000 	 2.333250 	 -1.0487080000 	 -2.5340870000 
949.20 	 224.9749000 	 2.333275 	 -1.0526400000 	 -2.5376800000 
949.40 	 224.9749000 	 2.333275 	 -1.0486700000 	 -2.5341190000 
949.60 	 224.9749000 	 2.333325 	 -1.0525130000 	 -2.5376670000 
949.80 	 224.9797000 	 2.333325 	 -1.0487170000 	 -2.5341510000 
950.00 	 224.9797000 	 2.333350 	 -1.0527610000 	 -2.5377500000 
950.20 	 224.9797000 	 2.333375 	 -1.0487330000 	 -2.5341000000 
950.40 	 224.9797000 	 2.333375 	 -1.0526020000 	 -2.5378010000 
950.60 	 224.9749000 	 2.333425 	 -1.0486220000 	 -2.5340300000 
950.80 	 224.9749000 	 2.333425 	 -1.0526750000 	 -2.5376190000 
951.00 	 224.9718000 	 2.333450 	 -1.0486600000 	 -2.5341830000 
951.20 	 224.9718000 	 2.333475 	 -1.0526080000 	 -2.5374290000 
951.40 	 224.9670000 	 2.333500 	 -1.0488480000 	 -2.5342020000 
951.60 	 224.9718000 	 2.333525 	 -1.0524940000 	 -2.5375370000 
951.80 	 224.9718000 	 2.333550 	 -1.0486760000 	 -2.5342460000 
952.00 	 224.9734000 	 2.333550 	 -1.0527200000 	 -2.5375340000 
952.20 	 224.9718000 	 2.333575 	 -1.0487870000 	 -2.5342970000 
952.40 	 224.9797000 	 2.333600 	 -1.0526880000 	 -2.5374410000 
952.60 	 224.9797000 	 2.333625 	 -1.0487430000 	 -2.5342880000 
952.80 	 224.9829000 	 2.333650 	 -1.0525580000 	 -2.5372920000 
953.00 	 224.9877000 	 2.333625 	 -1.0490990000 	 -2.5341640000 
953.20 	 224.9877000 	 2.333650 	 -1.0527930000 	 -2.5372250000 
953.40 	 224.9877000 	 2.333675 	 -1.0492390000 	 -2.5345170000 
953.60 	 224.9877000 	 2.333700 	 -1.0528020000 	 -2.5371620000 
953.80 	 224.9877000 	 2.333675 	 -1.0492990000 	 -2.5344050000 
954.00 	 224.9877000 	 2.333675 	 -1.0527360000 	 -2.5370980000 
954.20 	 224.9908000 	 2.333700 	 -1.0496140000 	 -2.5344880000 
954.40 	 224.9908000 	 2.333725 	 -1.0527070000 	 -2.5369550000 
954.60 	 224.9988000 	 2.333725 	 -1.0495850000 	 -2.5346660000 
954.80 	 224.9988000 	 2.333725 	 -1.0527800000 	 -2.5370220000 
955.00 	 225.0036000 	 2.333725 	 -1.0498870000 	 -2.5348890000 
955.20 	 225.0036000 	 2.333725 	 -1.0527260000 	 -2.5368440000 
955.40 	 225.0036000 	 2.333725 	 -1.0499890000 	 -2.5348160000 
955.60 	 225.0036000 	 2.333725 	 -1.0528150000 	 -2.5369230000 
955.80 	 224.9988000 	 2.333725 	 -1.0500720000 	 -2.5349970000 
956.00 	 224.9988000 	 2.333725 	 -1.0527450000 	 -2.5367960000 
956.20 	 224.9988000 	 2.333725 	 -1.0499920000 	 -2.5347770000 
956.40 	 224.9988000 	 2.333725 	 -1.0529770000 	 -2.5368910000 
956.60 	 224.9972000 	 2.333725 	 -1.0499950000 	 -2.5349650000 
956.80 	 224.9988000 	 2.333725 	 -1.0528180000 	 -2.5369450000 
957.00 	 224.9956000 	 2.333725 	 -1.0501420000 	 -2.5348920000 
957.20 	 224.9956000 	 2.333725 	 -1.0528220000 	 -2.5369010000 
957.40 	 224.9956000 	 2.333725 	 -1.0502690000 	 -2.5349490000 
957.60 	 224.9956000 	 2.333725 	 -1.0525740000 	 -2.5365920000 
957.80 	 224.9956000 	 2.333725 	 -1.0504310000 	 -2.5353340000 
958.00 	 224.9972000 	 2.333725 	 -1.0524210000 	 -2.5363830000 
958.20 	 224.9972000 	 2.333725 	 -1.0506500000 	 -2.5353370000 
958.40 	 224.9956000 	 2.333725 	 -1.0521570000 	 -2.5362870000 
958.60 	 224.9956000 	 2.333725 	 -1.0508730000 	 -2.5354930000 
958.80 	 224.9956000 	 2.333725 	 -1.0520520000 	 -2.5361250000 
959.00 	 224.9956000 	 2.333725 	 -1.0507580000 	 -2.5356860000 
959.20 	 224.9908000 	 2.333725 	 -1.0518360000 	 -2.5359180000 
959.40 	 224.9908000 	 2.333725 	 -1.0510160000 	 -2.5358990000 
959.60 	 224.9877000 	 2.333725 	 -1.0517500000 	 -2.5359280000 
959.80 	 224.9829000 	 2.333725 	 -1.0512160000 	 -2.5361410000 
960.00 	 224.9797000 	 2.333725 	 -1.0513460000 	 -2.5356670000 
960.20 	 224.9797000 	 2.333750 	 -1.0513240000 	 -2.5360520000 
960.40 	 224.9797000 	 2.333750 	 -1.0514260000 	 -2.5356170000 
960.60 	 224.9829000 	 2.333775 	 -1.0514130000 	 -2.5362710000 
960.80 	 224.9829000 	 2.333800 	 -1.0510980000 	 -2.5354320000 
961.00 	 224.9877000 	 2.333825 	 -1.0517060000 	 -2.5365770000 
961.20 	 224.9877000 	 2.333850 	 -1.0510190000 	 -2.5353240000 
961.40 	 224.9908000 	 2.333850 	 -1.0520840000 	 -2.5369200000 
961.60 	 224.9908000 	 2.333825 	 -1.0506220000 	 -2.5351270000 
961.80 	 224.9908000 	 2.333825 	 -1.0519350000 	 -2.5369010000 
962.00 	 224.9908000 	 2.333825 	 -1.0505710000 	 -2.5350090000 
962.20 	 224.9956000 	 2.333825 	 -1.0522400000 	 -2.5371040000 
962.40 	 224.9908000 	 2.333825 	 -1.0504530000 	 -2.5347810000 
962.60 	 224.9924000 	 2.333825 	 -1.0522020000 	 -2.5369830000 
962.80 	 224.9956000 	 2.333825 	 -1.0502280000 	 -2.5349110000 
963.00 	 224.9988000 	 2.333825 	 -1.0523480000 	 -2.5372250000 
963.20 	 224.9988000 	 2.333825 	 -1.0499700000 	 -2.5345990000 
963.40 	 224.9988000 	 2.333825 	 -1.0526430000 	 -2.5372790000 
963.60 	 224.9956000 	 2.333825 	 -1.0499190000 	 -2.5345260000 
963.80 	 224.9908000 	 2.333825 	 -1.0527670000 	 -2.5375180000 
964.00 	 224.9924000 	 2.333825 	 -1.0498140000 	 -2.5344400000 
964.20 	 224.9908000 	 2.333825 	 -1.0527670000 	 -2.5374790000 
964.40 	 224.9908000 	 2.333825 	 -1.0498210000 	 -2.5343610000 
964.60 	 224.9908000 	 2.333825 	 -1.0528820000 	 -2.5376890000 
964.80 	 224.9908000 	 2.333825 	 -1.0495730000 	 -2.5342430000 
965.00 	 224.9908000 	 2.333825 	 -1.0531580000 	 -2.5376640000 
965.20 	 224.9908000 	 2.333825 	 -1.0494200000 	 -2.5341920000 
965.40 	 224.9956000 	 2.333825 	 -1.0533080000 	 -2.5378540000 
965.60 	 224.9956000 	 2.333825 	 -1.0493150000 	 -2.5341350000 
965.80 	 224.9956000 	 2.333825 	 -1.0532090000 	 -2.5377940000 
966.00 	 224.9956000 	 2.333825 	 -1.0493820000 	 -2.5341830000 
966.20 	 224.9908000 	 2.333825 	 -1.0531840000 	 -2.5376990000 
966.40 	 224.9908000 	 2.333825 	 -1.0492960000 	 -2.5342690000 
966.60 	 224.9877000 	 2.333825 	 -1.0531810000 	 -2.5377590000 
966.80 	 224.9829000 	 2.333825 	 -1.0493020000 	 -2.5341640000 
967.00 	 224.9829000 	 2.333850 	 -1.0533010000 	 -2.5378320000 
967.20 	 224.9797000 	 2.333875 	 -1.0492770000 	 -2.5342590000 
967.40 	 224.9813000 	 2.333875 	 -1.0531330000 	 -2.5377110000 
967.60 	 224.9797000 	 2.333900 	 -1.0491690000 	 -2.5342620000 
967.80 	 224.9749000 	 2.333925 	 -1.0531810000 	 -2.5376920000 
968.00 	 224.9718000 	 2.333950 	 -1.0491980000 	 -2.5343610000 
968.20 	 224.9638000 	 2.333950 	 -1.0532030000 	 -2.5377270000 
968.40 	 224.9591000 	 2.334000 	 -1.0494140000 	 -2.5344560000 
968.60 	 224.9559000 	 2.334025 	 -1.0532860000 	 -2.5377180000 
968.80 	 224.9559000 	 2.334075 	 -1.0494960000 	 -2.5344660000 
969.00 	 224.9559000 	 2.334100 	 -1.0530340000 	 -2.5375400000 
969.20 	 224.9575000 	 2.334150 	 -1.0496170000 	 -2.5347170000 
969.40 	 224.9591000 	 2.334175 	 -1.0529260000 	 -2.5375180000 
969.60 	 224.9670000 	 2.334225 	 -1.0496200000 	 -2.5347810000 
969.80 	 224.9749000 	 2.334250 	 -1.0529100000 	 -2.5374670000 
970.00 	 224.9829000 	 2.334275 	 -1.0498590000 	 -2.5349900000 
970.20 	 224.9908000 	 2.334300 	 -1.0528560000 	 -2.5373680000 
970.40 	 225.0052000 	 2.334300 	 -1.0501480000 	 -2.5348920000 
970.60 	 225.0131000 	 2.334275 	 -1.0529870000 	 -2.5371110000 
970.80 	 225.0226000 	 2.334275 	 -1.0502370000 	 -2.5353050000 
971.00 	 225.0306000 	 2.334275 	 -1.0530440000 	 -2.5373200000 
971.20 	 225.0385000 	 2.334275 	 -1.0502780000 	 -2.5352760000 
971.40 	 225.0417000 	 2.334275 	 -1.0528370000 	 -2.5371960000 
971.60 	 225.0465000 	 2.334275 	 -1.0501960000 	 -2.5352320000 
971.80 	 225.0544000 	 2.334225 	 -1.0528250000 	 -2.5372090000 
972.00 	 225.0544000 	 2.334200 	 -1.0502470000 	 -2.5353620000 
972.20 	 225.0576000 	 2.334125 	 -1.0527990000 	 -2.5372540000 
972.40 	 225.0544000 	 2.334075 	 -1.0502240000 	 -2.5353240000 
972.60 	 225.0497000 	 2.334025 	 -1.0526560000 	 -2.5371810000 
972.80 	 225.0497000 	 2.333975 	 -1.0503040000 	 -2.5356550000 
973.00 	 225.0481000 	 2.333950 	 -1.0527100000 	 -2.5372280000 
973.20 	 225.0481000 	 2.333900 	 -1.0504340000 	 -2.5356420000 
973.40 	 225.0497000 	 2.333850 	 -1.0524780000 	 -2.5370190000 
973.60 	 225.0465000 	 2.333825 	 -1.0505450000 	 -2.5357280000 
973.80 	 225.0465000 	 2.333775 	 -1.0526080000 	 -2.5369420000 
974.00 	 225.0465000 	 2.333750 	 -1.0504820000 	 -2.5357370000 
974.20 	 225.0417000 	 2.333700 	 -1.0523480000 	 -2.5367960000 
974.40 	 225.0417000 	 2.333650 	 -1.0507140000 	 -2.5356450000 
974.60 	 225.0417000 	 2.333625 	 -1.0522300000 	 -2.5366370000 
974.80 	 225.0417000 	 2.333575 	 -1.0510130000 	 -2.5362370000 
975.00 	 225.0417000 	 2.333550 	 -1.0519310000 	 -2.5362300000 
975.20 	 225.0385000 	 2.333500 	 -1.0512380000 	 -2.5362940000 
975.40 	 225.0338000 	 2.333475 	 -1.0517530000 	 -2.5360420000 
975.60 	 225.0306000 	 2.333450 	 -1.0513880000 	 -2.5364530000 
975.80 	 225.0226000 	 2.333425 	 -1.0514930000 	 -2.5359790000 
976.00 	 225.0179000 	 2.333400 	 -1.0518900000 	 -2.5369550000 
976.20 	 225.0147000 	 2.333375 	 -1.0511370000 	 -2.5357690000 
976.40 	 225.0115000 	 2.333375 	 -1.0518710000 	 -2.5369870000 
976.60 	 225.0115000 	 2.333375 	 -1.0511490000 	 -2.5357180000 
976.80 	 225.0115000 	 2.333375 	 -1.0519760000 	 -2.5371390000 
977.00 	 225.0115000 	 2.333350 	 -1.0510860000 	 -2.5356260000 
977.20 	 225.0067000 	 2.333325 	 -1.0523290000 	 -2.5372760000 
977.40 	 225.0067000 	 2.333325 	 -1.0508950000 	 -2.5355180000 
977.60 	 225.0036000 	 2.333325 	 -1.0523890000 	 -2.5373080000 
977.80 	 224.9988000 	 2.333325 	 -1.0506660000 	 -2.5353810000 
978.00 	 224.9956000 	 2.333325 	 -1.0525040000 	 -2.5376730000 
978.20 	 224.9908000 	 2.333325 	 -1.0503260000 	 -2.5350250000 
978.40 	 224.9908000 	 2.333325 	 -1.0529610000 	 -2.5378160000 
978.60 	 224.9924000 	 2.333300 	 -1.0500650000 	 -2.5348380000 
978.80 	 224.9956000 	 2.333325 	 -1.0532410000 	 -2.5379310000 
979.00 	 224.9988000 	 2.333325 	 -1.0498010000 	 -2.5348570000 
979.20 	 224.9988000 	 2.333325 	 -1.0532410000 	 -2.5380680000 
979.40 	 224.9956000 	 2.333325 	 -1.0499320000 	 -2.5347490000 
979.60 	 224.9908000 	 2.333325 	 -1.0532700000 	 -2.5379280000 
979.80 	 224.9877000 	 2.333325 	 -1.0498940000 	 -2.5346690000 
980.00 	 224.9829000 	 2.333325 	 -1.0533590000 	 -2.5380520000 
980.20 	 224.9829000 	 2.333325 	 -1.0497280000 	 -2.5344750000 
980.40 	 224.9829000 	 2.333325 	 -1.0535020000 	 -2.5382260000 
980.60 	 224.9829000 	 2.333325 	 -1.0497090000 	 -2.5346790000 
980.80 	 224.9877000 	 2.333325 	 -1.0534800000 	 -2.5380710000 
981.00 	 224.9877000 	 2.333300 	 -1.0495500000 	 -2.5346470000 
981.20 	 224.9877000 	 2.333325 	 -1.0535080000 	 -2.5380390000 
981.40 	 224.9877000 	 2.333325 	 -1.0496110000 	 -2.5345870000 
981.60 	 224.9829000 	 2.333325 	 -1.0537020000 	 -2.5380490000 
981.80 	 224.9829000 	 2.333325 	 -1.0495850000 	 -2.5344180000 
982.00 	 224.9797000 	 2.333325 	 -1.0536990000 	 -2.5380830000 
982.20 	 224.9797000 	 2.333350 	 -1.0497130000 	 -2.5346790000 
982.40 	 224.9749000 	 2.333375 	 -1.0535050000 	 -2.5379880000 
982.60 	 224.9749000 	 2.333400 	 -1.0496620000 	 -2.5345770000 
982.80 	 224.9718000 	 2.333425 	 -1.0534250000 	 -2.5380680000 
983.00 	 224.9718000 	 2.333425 	 -1.0495060000 	 -2.5346060000 
983.20 	 224.9718000 	 2.333450 	 -1.0535650000 	 -2.5378640000 
983.40 	 224.9718000 	 2.333475 	 -1.0497570000 	 -2.5348890000 
983.60 	 224.9670000 	 2.333500 	 -1.0534220000 	 -2.5378320000 
983.80 	 224.9638000 	 2.333525 	 -1.0497410000 	 -2.5348060000 
984.00 	 224.9591000 	 2.333550 	 -1.0534890000 	 -2.5379050000 
984.20 	 224.9559000 	 2.333600 	 -1.0495980000 	 -2.5350160000 
984.40 	 224.9511000 	 2.333650 	 -1.0531970000 	 -2.5379660000 
984.60 	 224.9511000 	 2.333675 	 -1.0497820000 	 -2.5350440000 
984.80 	 224.9511000 	 2.333725 	 -1.0531140000 	 -2.5377720000 
985.00 	 224.9559000 	 2.333750 	 -1.0500080000 	 -2.5351870000 
985.20 	 224.9559000 	 2.333800 	 -1.0531110000 	 -2.5374790000 
985.40 	 224.9591000 	 2.333850 	 -1.0502050000 	 -2.5353050000 
985.60 	 224.9638000 	 2.333875 	 -1.0527390000 	 -2.5372190000 
985.80 	 224.9638000 	 2.333900 	 -1.0502180000 	 -2.5354390000 
986.00 	 224.9638000 	 2.333950 	 -1.0526080000 	 -2.5370060000 
986.20 	 224.9670000 	 2.333975 	 -1.0504150000 	 -2.5355910000 
986.40 	 224.9670000 	 2.334000 	 -1.0527800000 	 -2.5371810000 
986.60 	 224.9670000 	 2.334025 	 -1.0503290000 	 -2.5354160000 
986.80 	 224.9670000 	 2.334050 	 -1.0525610000 	 -2.5370790000 
987.00 	 224.9670000 	 2.334100 	 -1.0504090000 	 -2.5356040000 
987.20 	 224.9670000 	 2.334125 	 -1.0524910000 	 -2.5370910000 
987.40 	 224.9638000 	 2.334150 	 -1.0504250000 	 -2.5356740000 
987.60 	 224.9638000 	 2.334175 	 -1.0526120000 	 -2.5368500000 
987.80 	 224.9591000 	 2.334200 	 -1.0507070000 	 -2.5360360000 
988.00 	 224.9606000 	 2.334250 	 -1.0520080000 	 -2.5364970000 
988.20 	 224.9591000 	 2.334275 	 -1.0511460000 	 -2.5363130000 
988.40 	 224.9622000 	 2.334325 	 -1.0514420000 	 -2.5359340000 
988.60 	 224.9591000 	 2.334350 	 -1.0516900000 	 -2.5368790000 
988.80 	 224.9670000 	 2.334400 	 -1.0510570000 	 -2.5356510000 
989.00 	 224.9670000 	 2.334425 	 -1.0519000000 	 -2.5371740000 
989.20 	 224.9718000 	 2.334450 	 -1.0508950000 	 -2.5355430000 
989.40 	 224.9718000 	 2.334475 	 -1.0521920000 	 -2.5373620000 
989.60 	 224.9749000 	 2.334500 	 -1.0505450000 	 -2.5354290000 
989.80 	 224.9797000 	 2.334500 	 -1.0523760000 	 -2.5374790000 
990.00 	 224.9813000 	 2.334525 	 -1.0504020000 	 -2.5350860000 
990.20 	 224.9877000 	 2.334550 	 -1.0528280000 	 -2.5375720000 
990.40 	 224.9940000 	 2.334550 	 -1.0503860000 	 -2.5350220000 
990.60 	 224.9988000 	 2.334575 	 -1.0529450000 	 -2.5377500000 
990.80 	 225.0067000 	 2.334600 	 -1.0501510000 	 -2.5349140000 
991.00 	 225.0115000 	 2.334575 	 -1.0530030000 	 -2.5384110000 
991.20 	 225.0179000 	 2.334575 	 -1.0497670000 	 -2.5349080000 
991.40 	 225.0210000 	 2.334575 	 -1.0532130000 	 -2.5382140000 
991.60 	 225.0226000 	 2.334575 	 -1.0499190000 	 -2.5350510000 
991.80 	 225.0258000 	 2.334575 	 -1.0536260000 	 -2.5382520000 
992.00 	 225.0258000 	 2.334575 	 -1.0498560000 	 -2.5349110000 
992.20 	 225.0274000 	 2.334575 	 -1.0537370000 	 -2.5383470000 
992.40 	 225.0290000 	 2.334525 	 -1.0497920000 	 -2.5348950000 
992.60 	 225.0258000 	 2.334525 	 -1.0535340000 	 -2.5383250000 
992.80 	 225.0258000 	 2.334500 	 -1.0497920000 	 -2.5351330000 
993.00 	 225.0226000 	 2.334475 	 -1.0535750000 	 -2.5382300000 
993.20 	 225.0226000 	 2.334450 	 -1.0497860000 	 -2.5351590000 
993.40 	 225.0179000 	 2.334425 	 -1.0534700000 	 -2.5382550000 
993.60 	 225.0226000 	 2.334425 	 -1.0498620000 	 -2.5352410000 
993.80 	 225.0226000 	 2.334400 	 -1.0533970000 	 -2.5382580000 
994.00 	 225.0258000 	 2.334375 	 -1.0498430000 	 -2.5352260000 
994.20 	 225.0290000 	 2.334350 	 -1.0532820000 	 -2.5380290000 
994.40 	 225.0306000 	 2.334350 	 -1.0503740000 	 -2.5358170000 
994.60 	 225.0258000 	 2.334325 	 -1.0531390000 	 -2.5377370000 
994.80 	 225.0258000 	 2.334300 	 -1.0502530000 	 -2.5357940000 
995.00 	 225.0226000 	 2.334275 	 -1.0531010000 	 -2.5378160000 
995.20 	 225.0195000 	 2.334275 	 -1.0503420000 	 -2.5358390000 
995.40 	 225.0210000 	 2.334250 	 -1.0530500000 	 -2.5376320000 
995.60 	 225.0179000 	 2.334225 	 -1.0503160000 	 -2.5358260000 
995.80 	 225.0179000 	 2.334225 	 -1.0530530000 	 -2.5378450000 
996.00 	 225.0147000 	 2.334225 	 -1.0503520000 	 -2.5358420000 
996.20 	 225.0163000 	 2.334200 	 -1.0528060000 	 -2.5375810000 
996.40 	 225.0147000 	 2.334175 	 -1.0504020000 	 -2.5359690000 
996.60 	 225.0115000 	 2.334175 	 -1.0526820000 	 -2.5375110000 
996.80 	 225.0115000 	 2.334175 	 -1.0506120000 	 -2.5360360000 
997.00 	 225.0115000 	 2.334175 	 -1.0528850000 	 -2.5376100000 
997.20 	 225.0131000 	 2.334150 	 -1.0506730000 	 -2.5360460000 
997.40 	 225.0115000 	 2.334125 	 -1.0528310000 	 -2.5374790000 
997.60 	 225.0115000 	 2.334125 	 -1.0508250000 	 -2.5361470000 
997.80 	 225.0067000 	 2.334125 	 -1.0527040000 	 -2.5372820000 
998.00 	 225.0036000 	 2.334125 	 -1.0508730000 	 -2.5364370000 
998.20 	 224.9988000 	 2.334125 	 -1.0523610000 	 -2.5372630000 
998.40 	 224.9988000 	 2.334125 	 -1.0512860000 	 -2.5367200000 
998.60 	 224.9988000 	 2.334125 	 -1.0517120000 	 -2.5365830000 
998.80 	 224.9988000 	 2.334125 	 -1.0517950000 	 -2.5371650000 
999.00 	 224.9988000 	 2.334125 	 -1.0513780000 	 -2.5361540000 
999.20 	 225.0036000 	 2.334125 	 -1.0519220000 	 -2.5372120000 
999.40 	 224.9988000 	 2.334125 	 -1.0513270000 	 -2.5361000000 
999.60 	 224.9988000 	 2.334125 	 -1.0523890000 	 -2.5377940000 
999.80 	 224.9988000 	 2.334125 	 -1.0511210000 	 -2.5359890000 
1000.00 	 224.9956000 	 2.334125 	 -1.0524850000 	 -2.5377880000 
1000.20 	 224.9956000 	 2.334125 	 -1.0511020000 	 -2.5359410000 
1000.40 	 224.9956000 	 2.334125 	 -1.0523990000 	 -2.5376800000 
1000.60 	 224.9908000 	 2.334125 	 -1.0508730000 	 -2.5357940000 
1000.80 	 224.9877000 	 2.334125 	 -1.0525740000 	 -2.5378480000 
1001.00 	 224.9829000 	 2.334125 	 -1.0506690000 	 -2.5355500000 
1001.20 	 224.9813000 	 2.334125 	 -1.0529870000 	 -2.5381850000 
1001.40 	 224.9797000 	 2.334125 	 -1.0506600000 	 -2.5356130000 
1001.60 	 224.9797000 	 2.334125 	 -1.0529610000 	 -2.5382170000 
1001.80 	 224.9797000 	 2.334125 	 -1.0504180000 	 -2.5353530000 
1002.00 	 224.9829000 	 2.334125 	 -1.0528760000 	 -2.5379340000 
1002.20 	 224.9829000 	 2.334125 	 -1.0504180000 	 -2.5353460000 
1002.40 	 224.9877000 	 2.334125 	 -1.0532280000 	 -2.5380930000 
1002.60 	 224.9908000 	 2.334125 	 -1.0502690000 	 -2.5352860000 
1002.80 	 224.9956000 	 2.334125 	 -1.0532060000 	 -2.5383410000 
1003.00 	 224.9908000 	 2.334125 	 -1.0499570000 	 -2.5352030000 
1003.20 	 224.9908000 	 2.334125 	 -1.0534730000 	 -2.5384840000 
1003.40 	 224.9908000 	 2.334125 	 -1.0499480000 	 -2.5351520000 
1003.60 	 224.9877000 	 2.334125 	 -1.0536260000 	 -2.5385790000 
1003.80 	 224.9877000 	 2.334125 	 -1.0498970000 	 -2.5350790000 
1004.00 	 224.9877000 	 2.334175 	 -1.0535270000 	 -2.5386710000 
1004.20 	 224.9908000 	 2.334175 	 -1.0497350000 	 -2.5351520000 
1004.40 	 224.9908000 	 2.334175 	 -1.0537150000 	 -2.5384900000 
1004.60 	 224.9908000 	 2.334175 	 -1.0498940000 	 -2.5351330000 
1004.80 	 224.9956000 	 2.334175 	 -1.0534950000 	 -2.5385090000 
1005.00 	 224.9956000 	 2.334175 	 -1.0498110000 	 -2.5351430000 
1005.20 	 224.9908000 	 2.334175 	 -1.0536290000 	 -2.5383440000 
1005.40 	 224.9908000 	 2.334175 	 -1.0497540000 	 -2.5351750000 
1005.60 	 224.9908000 	 2.334175 	 -1.0537910000 	 -2.5385060000 
1005.80 	 224.9908000 	 2.334175 	 -1.0497350000 	 -2.5352640000 
1006.00 	 224.9877000 	 2.334175 	 -1.0534000000 	 -2.5383250000 
1006.20 	 224.9829000 	 2.334175 	 -1.0498010000 	 -2.5352410000 
1006.40 	 224.9797000 	 2.334175 	 -1.0534760000 	 -2.5382610000 
1006.60 	 224.9749000 	 2.334200 	 -1.0499700000 	 -2.5352450000 
1006.80 	 224.9718000 	 2.334225 	 -1.0534130000 	 -2.5380960000 
1007.00 	 224.9638000 	 2.334250 	 -1.0501480000 	 -2.5356450000 
1007.20 	 224.9591000 	 2.334275 	 -1.0532410000 	 -2.5379090000 
1007.40 	 224.9591000 	 2.334300 	 -1.0501670000 	 -2.5357250000 
1007.60 	 224.9559000 	 2.334350 	 -1.0530380000 	 -2.5378200000 
1007.80 	 224.9559000 	 2.334400 	 -1.0502660000 	 -2.5358100000 
1008.00 	 224.9511000 	 2.334450 	 -1.0529200000 	 -2.5377300000 
1008.20 	 224.9511000 	 2.334475 	 -1.0504660000 	 -2.5359060000 
1008.40 	 224.9559000 	 2.334525 	 -1.0529040000 	 -2.5377370000 
1008.60 	 224.9591000 	 2.334550 	 -1.0507360000 	 -2.5360620000 
1008.80 	 224.9591000 	 2.334600 	 -1.0528850000 	 -2.5375110000 
1009.00 	 224.9638000 	 2.334625 	 -1.0507930000 	 -2.5361060000 
1009.20 	 224.9591000 	 2.334675 	 -1.0526280000 	 -2.5373010000 
1009.40 	 224.9591000 	 2.334700 	 -1.0508220000 	 -2.5362810000 
1009.60 	 224.9559000 	 2.334750 	 -1.0525480000 	 -2.5371650000 
1009.80 	 224.9559000 	 2.334800 	 -1.0511020000 	 -2.5366210000 
1010.00 	 224.9591000 	 2.334825 	 -1.0522870000 	 -2.5370720000 
1010.20 	 224.9591000 	 2.334875 	 -1.0511840000 	 -2.5367640000 
1010.40 	 224.9670000 	 2.334900 	 -1.0521510000 	 -2.5369610000 
1010.60 	 224.9718000 	 2.334950 	 -1.0513020000 	 -2.5365480000 
1010.80 	 224.9749000 	 2.334975 	 -1.0521440000 	 -2.5369450000 
1011.00 	 224.9829000 	 2.335000 	 -1.0512860000 	 -2.5366240000 
1011.20 	 224.9908000 	 2.335000 	 -1.0522080000 	 -2.5370880000 
1011.40 	 224.9988000 	 2.334975 	 -1.0514480000 	 -2.5369990000 
1011.60 	 225.0052000 	 2.334975 	 -1.0521220000 	 -2.5370570000 
1011.80 	 225.0131000 	 2.334975 	 -1.0514580000 	 -2.5370820000 
1012.00 	 225.0179000 	 2.334975 	 -1.0520900000 	 -2.5370120000 
1012.20 	 225.0258000 	 2.334975 	 -1.0515440000 	 -2.5370600000 
1012.40 	 225.0322000 	 2.334975 	 -1.0520080000 	 -2.5368400000 
1012.60 	 225.0338000 	 2.334975 	 -1.0519440000 	 -2.5374190000 
1012.80 	 225.0385000 	 2.334975 	 -1.0518300000 	 -2.5367200000 
1013.00 	 225.0385000 	 2.334975 	 -1.0520550000 	 -2.5375080000 
1013.20 	 225.0338000 	 2.334950 	 -1.0513650000 	 -2.5364240000 
1013.40 	 225.0338000 	 2.334900 	 -1.0525610000 	 -2.5378740000 
1013.60 	 225.0338000 	 2.334875 	 -1.0511840000 	 -2.5361280000 
1013.80 	 225.0338000 	 2.334850 	 -1.0528470000 	 -2.5380930000 
1014.00 	 225.0385000 	 2.334825 	 -1.0507930000 	 -2.5357220000 
1014.20 	 225.0385000 	 2.334775 	 -1.0530790000 	 -2.5382770000 
1014.40 	 225.0385000 	 2.334750 	 -1.0506220000 	 -2.5358840000 
1014.60 	 225.0385000 	 2.334725 	 -1.0531430000 	 -2.5385220000 
1014.80 	 225.0338000 	 2.334700 	 -1.0502660000 	 -2.5355470000 
1015.00 	 225.0306000 	 2.334675 	 -1.0534800000 	 -2.5386590000 
1015.20 	 225.0258000 	 2.334650 	 -1.0501320000 	 -2.5353650000 
1015.40 	 225.0226000 	 2.334625 	 -1.0535970000 	 -2.5386710000 
1015.60 	 225.0147000 	 2.334625 	 -1.0499320000 	 -2.5352920000 
1015.80 	 225.0131000 	 2.334600 	 -1.0537720000 	 -2.5388270000 
1016.00 	 225.0115000 	 2.334575 	 -1.0500530000 	 -2.5353720000 
1016.20 	 225.0115000 	 2.334550 	 -1.0537560000 	 -2.5388270000 
1016.40 	 225.0115000 	 2.334575 	 -1.0499380000 	 -2.5353910000 
1016.60 	 225.0115000 	 2.334575 	 -1.0538040000 	 -2.5387730000 
1016.80 	 225.0147000 	 2.334550 	 -1.0498520000 	 -2.5353880000 
1017.00 	 225.0147000 	 2.334525 	 -1.0538130000 	 -2.5387350000 
1017.20 	 225.0115000 	 2.334525 	 -1.0499480000 	 -2.5352890000 
1017.40 	 225.0131000 	 2.334525 	 -1.0536730000 	 -2.5387130000 
1017.60 	 225.0115000 	 2.334525 	 -1.0500240000 	 -2.5354960000 
1017.80 	 225.0115000 	 2.334500 	 -1.0537750000 	 -2.5386270000 
1018.00 	 225.0067000 	 2.334475 	 -1.0501420000 	 -2.5356130000 
1018.20 	 225.0052000 	 2.334475 	 -1.0536640000 	 -2.5384010000 
1018.40 	 225.0036000 	 2.334475 	 -1.0503160000 	 -2.5359760000 
1018.60 	 224.9988000 	 2.334475 	 -1.0533010000 	 -2.5381120000 
1018.80 	 224.9988000 	 2.334475 	 -1.0505010000 	 -2.5360170000 
1019.00 	 224.9988000 	 2.334475 	 -1.0531200000 	 -2.5379250000 
1019.20 	 224.9988000 	 2.334475 	 -1.0505260000 	 -2.5360900000 
1019.40 	 224.9988000 	 2.334475 	 -1.0530790000 	 -2.5379880000 
1019.60 	 225.0036000 	 2.334475 	 -1.0507170000 	 -2.5363730000 
1019.80 	 225.0036000 	 2.334475 	 -1.0529960000 	 -2.5377460000 
1020.00 	 225.0052000 	 2.334475 	 -1.0511050000 	 -2.5365450000 
1020.20 	 225.0067000 	 2.334475 	 -1.0527040000 	 -2.5375210000 
1020.40 	 225.0036000 	 2.334475 	 -1.0513500000 	 -2.5368050000 
1020.60 	 224.9988000 	 2.334475 	 -1.0523100000 	 -2.5371870000 
1020.80 	 224.9956000 	 2.334475 	 -1.0516260000 	 -2.5372470000 
1021.00 	 224.9908000 	 2.334475 	 -1.0522400000 	 -2.5370630000 
1021.20 	 224.9877000 	 2.334475 	 -1.0518200000 	 -2.5371710000 
1021.40 	 224.9877000 	 2.334475 	 -1.0520400000 	 -2.5366940000 
1021.60 	 224.9908000 	 2.334475 	 -1.0520460000 	 -2.5374130000 
1021.80 	 224.9908000 	 2.334475 	 -1.0518740000 	 -2.5365610000 
1022.00 	 224.9908000 	 2.334475 	 -1.0522620000 	 -2.5376380000 
1022.20 	 224.9908000 	 2.334475 	 -1.0514830000 	 -2.5362330000 
1022.40 	 224.9877000 	 2.334475 	 -1.0525000000 	 -2.5379050000 
1022.60 	 224.9877000 	 2.334475 	 -1.0513050000 	 -2.5363890000 
1022.80 	 224.9877000 	 2.334475 	 -1.0523990000 	 -2.5378930000 
1023.00 	 224.9845000 	 2.334475 	 -1.0516360000 	 -2.5364080000 
1023.20 	 224.9829000 	 2.334475 	 -1.0525450000 	 -2.5380070000 
1023.40 	 224.9797000 	 2.334475 	 -1.0510700000 	 -2.5360490000 
1023.60 	 224.9797000 	 2.334475 	 -1.0527390000 	 -2.5381020000 
1023.80 	 224.9749000 	 2.334475 	 -1.0510480000 	 -2.5359090000 
1024.00 	 224.9718000 	 2.334475 	 -1.0529260000 	 -2.5380990000 
1024.20 	 224.9718000 	 2.334525 	 -1.0509010000 	 -2.5359980000 
1024.40 	 224.9718000 	 2.334525 	 -1.0530250000 	 -2.5383790000 
1024.60 	 224.9718000 	 2.334550 	 -1.0504250000 	 -2.5356420000 
1024.80 	 224.9749000 	 2.334575 	 -1.0532820000 	 -2.5384200000 
1025.00 	 224.9797000 	 2.334600 	 -1.0504630000 	 -2.5357410000 
1025.20 	 224.9797000 	 2.334625 	 -1.0531770000 	 -2.5384270000 
1025.40 	 224.9797000 	 2.334625 	 -1.0505390000 	 -2.5356100000 
1025.60 	 224.9749000 	 2.334650 	 -1.0531010000 	 -2.5383540000 
1025.80 	 224.9749000 	 2.334675 	 -1.0507140000 	 -2.5357530000 
1026.00 	 224.9749000 	 2.334700 	 -1.0531270000 	 -2.5384010000 
1026.20 	 224.9749000 	 2.334725 	 -1.0504280000 	 -2.5355780000 
1026.40 	 224.9718000 	 2.334725 	 -1.0531270000 	 -2.5383440000 
1026.60 	 224.9749000 	 2.334750 	 -1.0506850000 	 -2.5357630000 
1026.80 	 224.9749000 	 2.334775 	 -1.0532280000 	 -2.5384970000 
1027.00 	 224.9797000 	 2.334800 	 -1.0506250000 	 -2.5356200000 
1027.20 	 224.9781000 	 2.334825 	 -1.0533840000 	 -2.5385510000 
1027.40 	 224.9797000 	 2.334825 	 -1.0503480000 	 -2.5356610000 
1027.60 	 224.9797000 	 2.334850 	 -1.0532410000 	 -2.5384300000 
1027.80 	 224.9797000 	 2.334875 	 -1.0504370000 	 -2.5356830000 
1028.00 	 224.9797000 	 2.334900 	 -1.0533940000 	 -2.5385220000 
1028.20 	 224.9797000 	 2.334900 	 -1.0503480000 	 -2.5355880000 
1028.40 	 224.9797000 	 2.334925 	 -1.0533240000 	 -2.5386940000 
1028.60 	 224.9797000 	 2.334950 	 -1.0504020000 	 -2.5356900000 
1028.80 	 224.9829000 	 2.334975 	 -1.0533240000 	 -2.5384810000 
1029.00 	 224.9829000 	 2.335000 	 -1.0503610000 	 -2.5357530000 
1029.20 	 224.9829000 	 2.334975 	 -1.0535370000 	 -2.5377940000 
1029.40 	 224.9797000 	 2.335000 	 -1.0506190000 	 -2.5346410000 
1029.60 	 224.9749000 	 2.335025 	 -1.0537310000 	 -2.5378800000 
1029.80 	 224.9702000 	 2.335025 	 -1.0503930000 	 -2.5347360000 
1030.00 	 224.9670000 	 2.335050 	 -1.0537080000 	 -2.5380900000 
1030.20 	 224.9654000 	 2.335100 	 -1.0503290000 	 -2.5347040000 
1030.40 	 224.9670000 	 2.335125 	 -1.0538550000 	 -2.5380260000 
1030.60 	 224.9702000 	 2.335150 	 -1.0502120000 	 -2.5345870000 
1030.80 	 224.9718000 	 2.335175 	 -1.0538290000 	 -2.5380550000 
1031.00 	 224.9749000 	 2.335200 	 -1.0501540000 	 -2.5346530000 
1031.20 	 224.9765000 	 2.335225 	 -1.0537370000 	 -2.5380130000 
1031.40 	 224.9797000 	 2.335225 	 -1.0502750000 	 -2.5348090000 
1031.60 	 224.9829000 	 2.335250 	 -1.0540040000 	 -2.5383030000 
1031.80 	 224.9877000 	 2.335275 	 -1.0501860000 	 -2.5348000000 
1032.00 	 224.9940000 	 2.335300 	 -1.0540260000 	 -2.5382610000 
1032.20 	 224.9956000 	 2.335275 	 -1.0503580000 	 -2.5349360000 
1032.40 	 224.9988000 	 2.335275 	 -1.0542230000 	 -2.5386560000 
1032.60 	 225.0020000 	 2.335275 	 -1.0502750000 	 -2.5351870000 
1032.80 	 225.0036000 	 2.335275 	 -1.0540930000 	 -2.5387130000 
1033.00 	 225.0067000 	 2.335275 	 -1.0504690000 	 -2.5354000000 
1033.20 	 225.0115000 	 2.335275 	 -1.0541470000 	 -2.5386140000 
1033.40 	 225.0147000 	 2.335275 	 -1.0503990000 	 -2.5352350000 
1033.60 	 225.0147000 	 2.335275 	 -1.0541380000 	 -2.5387350000 
1033.80 	 225.0147000 	 2.335275 	 -1.0503160000 	 -2.5351910000 
1034.00 	 225.0147000 	 2.335275 	 -1.0542040000 	 -2.5386400000 
1034.20 	 225.0147000 	 2.335275 	 -1.0503800000 	 -2.5352290000 
1034.40 	 225.0147000 	 2.335275 	 -1.0542300000 	 -2.5385380000 
1034.60 	 225.0179000 	 2.335275 	 -1.0504090000 	 -2.5351840000 
1034.80 	 225.0179000 	 2.335275 	 -1.0542680000 	 -2.5387950000 
1035.00 	 225.0179000 	 2.335275 	 -1.0502430000 	 -2.5353180000 
1035.20 	 225.0226000 	 2.335275 	 -1.0540140000 	 -2.5385480000 
1035.40 	 225.0226000 	 2.335275 	 -1.0503230000 	 -2.5355270000 
1035.60 	 225.0210000 	 2.335225 	 -1.0540740000 	 -2.5384810000 
1035.80 	 225.0179000 	 2.335225 	 -1.0501320000 	 -2.5354550000 
1036.00 	 225.0147000 	 2.335225 	 -1.0540680000 	 -2.5385320000 
1036.20 	 225.0147000 	 2.335200 	 -1.0504060000 	 -2.5355660000 
1036.40 	 225.0115000 	 2.335175 	 -1.0539720000 	 -2.5385760000 
1036.60 	 225.0131000 	 2.335175 	 -1.0504310000 	 -2.5355850000 
1036.80 	 225.0115000 	 2.335175 	 -1.0538420000 	 -2.5382330000 
1037.00 	 225.0067000 	 2.335175 	 -1.0505360000 	 -2.5359250000 
1037.20 	 225.0083000 	 2.335175 	 -1.0537120000 	 -2.5381600000 
1037.40 	 225.0083000 	 2.335150 	 -1.0507230000 	 -2.5359760000 
1037.60 	 225.0067000 	 2.335125 	 -1.0536860000 	 -2.5379630000 
1037.80 	 225.0067000 	 2.335125 	 -1.0507300000 	 -2.5361160000 
1038.00 	 225.0067000 	 2.335125 	 -1.0534950000 	 -2.5381310000 
1038.20 	 225.0036000 	 2.335125 	 -1.0509010000 	 -2.5361470000 
1038.40 	 225.0036000 	 2.335125 	 -1.0534860000 	 -2.5379090000 
1038.60 	 225.0020000 	 2.335125 	 -1.0508540000 	 -2.5361160000 
1038.80 	 225.0004000 	 2.335125 	 -1.0531770000 	 -2.5378580000 
1039.00 	 224.9988000 	 2.335125 	 -1.0509870000 	 -2.5361570000 
1039.20 	 225.0036000 	 2.335125 	 -1.0531740000 	 -2.5377150000 
1039.40 	 225.0052000 	 2.335125 	 -1.0511430000 	 -2.5364270000 
1039.60 	 225.0067000 	 2.335125 	 -1.0531810000 	 -2.5376130000 
1039.80 	 225.0067000 	 2.335125 	 -1.0510830000 	 -2.5365320000 
1040.00 	 225.0036000 	 2.335125 	 -1.0528790000 	 -2.5374480000 
1040.20 	 225.0036000 	 2.335125 	 -1.0513880000 	 -2.5367200000 
1040.40 	 224.9988000 	 2.335125 	 -1.0525640000 	 -2.5371110000 
1040.60 	 225.0020000 	 2.335125 	 -1.0513240000 	 -2.5370030000 
1040.80 	 224.9956000 	 2.335125 	 -1.0523920000 	 -2.5370790000 
1041.00 	 224.9924000 	 2.335125 	 -1.0519120000 	 -2.5371960000 
1041.20 	 224.9908000 	 2.335125 	 -1.0517630000 	 -2.5366910000 
1041.40 	 224.9829000 	 2.335125 	 -1.0523260000 	 -2.5376350000 
1041.60 	 224.9829000 	 2.335125 	 -1.0517020000 	 -2.5364430000 
1041.80 	 224.9797000 	 2.335125 	 -1.0523640000 	 -2.5377150000 
1042.00 	 224.9797000 	 2.335125 	 -1.0513750000 	 -2.5362870000 
1042.20 	 224.9829000 	 2.335125 	 -1.0526880000 	 -2.5378830000 
1042.40 	 224.9829000 	 2.335125 	 -1.0516680000 	 -2.5362680000 
1042.60 	 224.9829000 	 2.335125 	 -1.0525740000 	 -2.5377590000 
1042.80 	 224.9813000 	 2.335125 	 -1.0513810000 	 -2.5361820000 
1043.00 	 224.9797000 	 2.335125 	 -1.0528470000 	 -2.5380710000 
1043.20 	 224.9797000 	 2.335175 	 -1.0510570000 	 -2.5360040000 
1043.40 	 224.9797000 	 2.335175 	 -1.0529490000 	 -2.5382680000 
1043.60 	 224.9749000 	 2.335200 	 -1.0510980000 	 -2.5359950000 
1043.80 	 224.9749000 	 2.335225 	 -1.0529610000 	 -2.5381630000 
1044.00 	 224.9718000 	 2.335250 	 -1.0508950000 	 -2.5357340000 
1044.20 	 224.9702000 	 2.335275 	 -1.0530600000 	 -2.5381530000 
1044.40 	 224.9638000 	 2.335300 	 -1.0510350000 	 -2.5357370000 
1044.60 	 224.9638000 	 2.335325 	 -1.0529230000 	 -2.5380010000 
1044.80 	 224.9591000 	 2.335350 	 -1.0507900000 	 -2.5356290000 
1045.00 	 224.9591000 	 2.335400 	 -1.0531930000 	 -2.5382900000 
1045.20 	 224.9591000 	 2.335425 	 -1.0507520000 	 -2.5355270000 
1045.40 	 224.9638000 	 2.335475 	 -1.0535020000 	 -2.5384590000 
1045.60 	 224.9670000 	 2.335500 	 -1.0504340000 	 -2.5354230000 
1045.80 	 224.9670000 	 2.335525 	 -1.0535530000 	 -2.5386080000 
1046.00 	 224.9734000 	 2.335575 	 -1.0503130000 	 -2.5353810000 
1046.20 	 224.9797000 	 2.335600 	 -1.0535240000 	 -2.5386460000 
1046.40 	 224.9829000 	 2.335600 	 -1.0506500000 	 -2.5353210000 
1046.60 	 224.9877000 	 2.335625 	 -1.0538320000 	 -2.5387320000 
1046.80 	 224.9956000 	 2.335650 	 -1.0503670000 	 -2.5353720000 
1047.00 	 225.0004000 	 2.335650 	 -1.0539750000 	 -2.5386970000 
1047.20 	 225.0052000 	 2.335625 	 -1.0504180000 	 -2.5353400000 
1047.40 	 225.0067000 	 2.335625 	 -1.0541220000 	 -2.5388180000 
1047.60 	 225.0115000 	 2.335625 	 -1.0506150000 	 -2.5353720000 
1047.80 	 225.0179000 	 2.335625 	 -1.0540990000 	 -2.5388400000 
1048.00 	 225.0210000 	 2.335625 	 -1.0504600000 	 -2.5354480000 
1048.20 	 225.0274000 	 2.335625 	 -1.0542390000 	 -2.5387920000 
1048.40 	 225.0338000 	 2.335625 	 -1.0504210000 	 -2.5353970000 
1048.60 	 225.0385000 	 2.335625 	 -1.0543090000 	 -2.5389130000 
1048.80 	 225.0417000 	 2.335625 	 -1.0504060000 	 -2.5354480000 
1049.00 	 225.0385000 	 2.335575 	 -1.0542930000 	 -2.5389740000 
1049.20 	 225.0385000 	 2.335525 	 -1.0503830000 	 -2.5353400000 
1049.40 	 225.0338000 	 2.335500 	 -1.0543860000 	 -2.5388400000 
1049.60 	 225.0338000 	 2.335475 	 -1.0504060000 	 -2.5355150000 
1049.80 	 225.0322000 	 2.335450 	 -1.0542550000 	 -2.5387000000 
1050.00 	 225.0306000 	 2.335425 	 -1.0504310000 	 -2.5355720000 
1050.20 	 225.0306000 	 2.335400 	 -1.0541120000 	 -2.5386750000 
1050.40 	 225.0306000 	 2.335375 	 -1.0505800000 	 -2.5356510000 
1050.60 	 225.0306000 	 2.335350 	 -1.0541280000 	 -2.5385060000 
1050.80 	 225.0306000 	 2.335325 	 -1.0508470000 	 -2.5358490000 
1051.00 	 225.0274000 	 2.335325 	 -1.0538480000 	 -2.5381530000 
1051.20 	 225.0306000 	 2.335300 	 -1.0506880000 	 -2.5360270000 
1051.40 	 225.0306000 	 2.335275 	 -1.0538640000 	 -2.5383410000 
1051.60 	 225.0306000 	 2.335250 	 -1.0507970000 	 -2.5361790000 
1051.80 	 225.0290000 	 2.335225 	 -1.0537430000 	 -2.5382840000 
1052.00 	 225.0226000 	 2.335225 	 -1.0509270000 	 -2.5361950000 
1052.20 	 225.0226000 	 2.335200 	 -1.0535810000 	 -2.5381370000 
1052.40 	 225.0226000 	 2.335175 	 -1.0510220000 	 -2.5363000000 
1052.60 	 225.0179000 	 2.335175 	 -1.0534410000 	 -2.5381060000 
1052.80 	 225.0210000 	 2.335150 	 -1.0510510000 	 -2.5363290000 
1053.00 	 225.0226000 	 2.335125 	 -1.0535270000 	 -2.5380490000 
1053.20 	 225.0226000 	 2.335100 	 -1.0512510000 	 -2.5364650000 
1053.40 	 225.0179000 	 2.335100 	 -1.0533490000 	 -2.5377370000 
1053.60 	 225.0115000 	 2.335075 	 -1.0514860000 	 -2.5364940000 
1053.80 	 225.0083000 	 2.335050 	 -1.0532820000 	 -2.5377110000 
1054.00 	 225.0067000 	 2.335075 	 -1.0514350000 	 -2.5366050000 
1054.20 	 225.0036000 	 2.335075 	 -1.0530410000 	 -2.5374700000 
1054.40 	 224.9988000 	 2.335075 	 -1.0517250000 	 -2.5369960000 
1054.60 	 224.9988000 	 2.335050 	 -1.0530690000 	 -2.5375680000 
1054.80 	 224.9972000 	 2.335075 	 -1.0516360000 	 -2.5369960000 
1055.00 	 224.9956000 	 2.335075 	 -1.0528980000 	 -2.5375460000 
1055.20 	 224.9956000 	 2.335075 	 -1.0518260000 	 -2.5371170000 
1055.40 	 224.9924000 	 2.335075 	 -1.0528660000 	 -2.5376060000 
1055.60 	 224.9908000 	 2.335075 	 -1.0520110000 	 -2.5371900000 
1055.80 	 224.9908000 	 2.335075 	 -1.0526530000 	 -2.5374030000 
1056.00 	 224.9908000 	 2.335075 	 -1.0517600000 	 -2.5370150000 
1056.20 	 224.9893000 	 2.335075 	 -1.0526850000 	 -2.5373590000 
1056.40 	 224.9908000 	 2.335075 	 -1.0518740000 	 -2.5372820000 
1056.60 	 224.9908000 	 2.335075 	 -1.0524970000 	 -2.5371930000 
1056.80 	 224.9908000 	 2.335075 	 -1.0523380000 	 -2.5375110000 
1057.00 	 224.9956000 	 2.335075 	 -1.0523760000 	 -2.5372030000 
1057.20 	 224.9924000 	 2.335075 	 -1.0521440000 	 -2.5375080000 
1057.40 	 224.9908000 	 2.335075 	 -1.0521950000 	 -2.5369640000 
1057.60 	 224.9877000 	 2.335075 	 -1.0524080000 	 -2.5376320000 
1057.80 	 224.9877000 	 2.335075 	 -1.0521320000 	 -2.5368530000 
1058.00 	 224.9797000 	 2.335075 	 -1.0524560000 	 -2.5377500000 
1058.20 	 224.9797000 	 2.335075 	 -1.0523000000 	 -2.5369740000 
1058.40 	 224.9749000 	 2.335075 	 -1.0525350000 	 -2.5377080000 
1058.60 	 224.9765000 	 2.335075 	 -1.0520550000 	 -2.5367360000 
1058.80 	 224.9797000 	 2.335075 	 -1.0529010000 	 -2.5380960000 
1059.00 	 224.9829000 	 2.335075 	 -1.0518490000 	 -2.5365190000 
1059.20 	 224.9877000 	 2.335075 	 -1.0531430000 	 -2.5381660000 
1059.40 	 224.9877000 	 2.335125 	 -1.0517280000 	 -2.5363290000 
1059.60 	 224.9877000 	 2.335125 	 -1.0530600000 	 -2.5382960000 
1059.80 	 224.9829000 	 2.335125 	 -1.0514130000 	 -2.5361790000 
1060.00 	 224.9813000 	 2.335125 	 -1.0533970000 	 -2.5384740000 
1060.20 	 224.9749000 	 2.335150 	 -1.0513080000 	 -2.5361440000 
1060.40 	 224.9749000 	 2.335175 	 -1.0533430000 	 -2.5384400000 
1060.60 	 224.9718000 	 2.335175 	 -1.0511240000 	 -2.5360200000 
1060.80 	 224.9749000 	 2.335200 	 -1.0534290000 	 -2.5386460000 
1061.00 	 224.9749000 	 2.335225 	 -1.0511370000 	 -2.5359790000 
1061.20 	 224.9797000 	 2.335250 	 -1.0537020000 	 -2.5387510000 
1061.40 	 224.9797000 	 2.335275 	 -1.0510540000 	 -2.5357750000 
1061.60 	 224.9797000 	 2.335275 	 -1.0537340000 	 -2.5388310000 
1061.80 	 224.9813000 	 2.335300 	 -1.0508730000 	 -2.5358360000 
1062.00 	 224.9797000 	 2.335325 	 -1.0539210000 	 -2.5389890000 
1062.20 	 224.9829000 	 2.335325 	 -1.0506600000 	 -2.5357180000 
1062.40 	 224.9813000 	 2.335350 	 -1.0540520000 	 -2.5390750000 
1062.60 	 224.9797000 	 2.335375 	 -1.0506440000 	 -2.5357120000 
1062.80 	 224.9797000 	 2.335375 	 -1.0539950000 	 -2.5390150000 
1063.00 	 224.9765000 	 2.335400 	 -1.0505550000 	 -2.5357340000 
1063.20 	 224.9749000 	 2.335425 	 -1.0541820000 	 -2.5391320000 
1063.40 	 224.9718000 	 2.335425 	 -1.0503860000 	 -2.5355780000 
1063.60 	 224.9670000 	 2.335475 	 -1.0541530000 	 -2.5390880000 
1063.80 	 224.9654000 	 2.335500 	 -1.0504280000 	 -2.5356670000 
1064.00 	 224.9638000 	 2.335525 	 -1.0543220000 	 -2.5392120000 
1064.20 	 224.9638000 	 2.335550 	 -1.0505640000 	 -2.5358520000 
1064.40 	 224.9670000 	 2.335575 	 -1.0542770000 	 -2.5391130000 
1064.60 	 224.9718000 	 2.335600 	 -1.0505390000 	 -2.5357690000 
1064.80 	 224.9718000 	 2.335625 	 -1.0542360000 	 -2.5392120000 
1065.00 	 224.9702000 	 2.335650 	 -1.0503960000 	 -2.5357340000 
1065.20 	 224.9702000 	 2.335675 	 -1.0543350000 	 -2.5391390000 
1065.40 	 224.9670000 	 2.335700 	 -1.0503710000 	 -2.5359090000 
1065.60 	 224.9638000 	 2.335725 	 -1.0542810000 	 -2.5391990000 
1065.80 	 224.9654000 	 2.335750 	 -1.0505330000 	 -2.5358390000 
1066.00 	 224.9670000 	 2.335800 	 -1.0542840000 	 -2.5390780000 
1066.20 	 224.9718000 	 2.335825 	 -1.0505330000 	 -2.5358140000 
1066.40 	 224.9718000 	 2.335850 	 -1.0541820000 	 -2.5389930000 
1066.60 	 224.9749000 	 2.335850 	 -1.0503930000 	 -2.5358490000 
1066.80 	 224.9797000 	 2.335900 	 -1.0541190000 	 -2.5390020000 
1067.00 	 224.9829000 	 2.335900 	 -1.0505040000 	 -2.5359280000 
1067.20 	 224.9908000 	 2.335925 	 -1.0542170000 	 -2.5389230000 
1067.40 	 224.9956000 	 2.335925 	 -1.0506530000 	 -2.5358610000 
1067.60 	 224.9988000 	 2.335925 	 -1.0528820000 	 -2.5390910000 
1067.80 	 225.0036000 	 2.335925 	 -1.0496490000 	 -2.5361540000 
1068.00 	 225.0052000 	 2.335925 	 -1.0533710000 	 -2.5389640000 
1068.20 	 225.0115000 	 2.335925 	 -1.0495190000 	 -2.5359500000 
1068.40 	 225.0147000 	 2.335925 	 -1.0532540000 	 -2.5389960000 
1068.60 	 225.0163000 	 2.335925 	 -1.0497250000 	 -2.5360080000 
1068.80 	 225.0163000 	 2.335925 	 -1.0533460000 	 -2.5389230000 
1069.00 	 225.0179000 	 2.335925 	 -1.0498680000 	 -2.5362010000 
1069.20 	 225.0179000 	 2.335925 	 -1.0532820000 	 -2.5388370000 
1069.40 	 225.0115000 	 2.335925 	 -1.0500140000 	 -2.5363950000 
1069.60 	 225.0115000 	 2.335925 	 -1.0528020000 	 -2.5385320000 
1069.80 	 225.0115000 	 2.335925 	 -1.0502850000 	 -2.5366180000 
1070.00 	 225.0147000 	 2.335925 	 -1.0527860000 	 -2.5383660000 
1070.20 	 225.0147000 	 2.335925 	 -1.0503450000 	 -2.5367230000 
1070.40 	 225.0115000 	 2.335925 	 -1.0525130000 	 -2.5382420000 
1070.60 	 225.0115000 	 2.335925 	 -1.0501640000 	 -2.5367290000 
1070.80 	 225.0067000 	 2.335875 	 -1.0527580000 	 -2.5383190000 
1071.00 	 225.0099000 	 2.335875 	 -1.0502970000 	 -2.5368210000 
1071.20 	 225.0115000 	 2.335875 	 -1.0524400000 	 -2.5380740000 
1071.40 	 225.0115000 	 2.335875 	 -1.0505450000 	 -2.5369420000 
1071.60 	 225.0147000 	 2.335875 	 -1.0523030000 	 -2.5378740000 
1071.80 	 225.0147000 	 2.335875 	 -1.0509520000 	 -2.5373360000 
1072.00 	 225.0147000 	 2.335850 	 -1.0519470000 	 -2.5375620000 
1072.20 	 225.0115000 	 2.335825 	 -1.0511460000 	 -2.5374570000 
1072.40 	 225.0115000 	 2.335825 	 -1.0517220000 	 -2.5373490000 
1072.60 	 225.0067000 	 2.335825 	 -1.0512160000 	 -2.5376700000 
1072.80 	 225.0067000 	 2.335825 	 -1.0515310000 	 -2.5373590000 
1073.00 	 225.0067000 	 2.335825 	 -1.0513880000 	 -2.5379630000 
1073.20 	 225.0067000 	 2.335825 	 -1.0512510000 	 -2.5370060000 
1073.40 	 225.0036000 	 2.335825 	 -1.0516170000 	 -2.5379940000 
1073.60 	 225.0052000 	 2.335825 	 -1.0512890000 	 -2.5370440000 
1073.80 	 225.0036000 	 2.335825 	 -1.0515980000 	 -2.5380230000 
1074.00 	 225.0036000 	 2.335825 	 -1.0512830000 	 -2.5369520000 
1074.20 	 225.0036000 	 2.335825 	 -1.0518550000 	 -2.5379910000 
1074.40 	 225.0036000 	 2.335825 	 -1.0511940000 	 -2.5369580000 
1074.60 	 225.0067000 	 2.335825 	 -1.0521890000 	 -2.5382010000 
1074.80 	 225.0067000 	 2.335825 	 -1.0509240000 	 -2.5366020000 
1075.00 	 225.0067000 	 2.335825 	 -1.0527480000 	 -2.5385510000 
1075.20 	 225.0036000 	 2.335825 	 -1.0514040000 	 -2.5363410000 
1075.40 	 224.9988000 	 2.335825 	 -1.0533710000 	 -2.5385160000 
1075.60 	 224.9956000 	 2.335825 	 -1.0513590000 	 -2.5363000000 
1075.80 	 224.9908000 	 2.335825 	 -1.0536040000 	 -2.5387670000 
1076.00 	 224.9908000 	 2.335825 	 -1.0510480000 	 -2.5361700000 
1076.20 	 224.9908000 	 2.335825 	 -1.0538900000 	 -2.5390530000 
1076.40 	 224.9908000 	 2.335825 	 -1.0509200000 	 -2.5359340000 
1076.60 	 224.9908000 	 2.335825 	 -1.0540710000 	 -2.5391170000 
1076.80 	 224.9908000 	 2.335825 	 -1.0509080000 	 -2.5357690000 
1077.00 	 224.9908000 	 2.335825 	 -1.0543120000 	 -2.5392120000 
1077.20 	 224.9908000 	 2.335825 	 -1.0505520000 	 -2.5357790000 
1077.40 	 224.9956000 	 2.335825 	 -1.0541730000 	 -2.5391990000 
1077.60 	 224.9908000 	 2.335825 	 -1.0505330000 	 -2.5356450000 
1077.80 	 224.9924000 	 2.335825 	 -1.0543280000 	 -2.5391710000 
1078.00 	 224.9908000 	 2.335825 	 -1.0505330000 	 -2.5357180000 
1078.20 	 224.9908000 	 2.335825 	 -1.0544330000 	 -2.5391450000 
1078.40 	 224.9893000 	 2.335825 	 -1.0506600000 	 -2.5356900000 
1078.60 	 224.9877000 	 2.335825 	 -1.0542550000 	 -2.5392530000 
1078.80 	 224.9877000 	 2.335825 	 -1.0507330000 	 -2.5358610000 
1079.00 	 224.9877000 	 2.335825 	 -1.0543190000 	 -2.5391770000 
1079.20 	 224.9861000 	 2.335825 	 -1.0506190000 	 -2.5358710000 
1079.40 	 224.9829000 	 2.335825 	 -1.0544460000 	 -2.5390560000 
1079.60 	 224.9797000 	 2.335825 	 -1.0504660000 	 -2.5358230000 
1079.80 	 224.9797000 	 2.335825 	 -1.0543950000 	 -2.5391580000 
1080.00 	 224.9797000 	 2.335825 	 -1.0505290000 	 -2.5358070000 
1080.20 	 224.9797000 	 2.335825 	 -1.0543060000 	 -2.5390530000 
1080.40 	 224.9797000 	 2.335825 	 -1.0505390000 	 -2.5359440000 
1080.60 	 224.9829000 	 2.335875 	 -1.0543280000 	 -2.5390050000 
1080.80 	 224.9877000 	 2.335875 	 -1.0504950000 	 -2.5359310000 
1081.00 	 224.9877000 	 2.335875 	 -1.0542710000 	 -2.5390430000 
1081.20 	 224.9877000 	 2.335875 	 -1.0506660000 	 -2.5359440000 
1081.40 	 224.9908000 	 2.335900 	 -1.0542460000 	 -2.5388370000 
1081.60 	 224.9877000 	 2.335925 	 -1.0507810000 	 -2.5360650000 
1081.80 	 224.9829000 	 2.335925 	 -1.0541760000 	 -2.5387890000 
1082.00 	 224.9797000 	 2.335925 	 -1.0507870000 	 -2.5362400000 
1082.20 	 224.9797000 	 2.335925 	 -1.0539820000 	 -2.5385890000 
1082.40 	 224.9781000 	 2.335975 	 -1.0508470000 	 -2.5363450000 
1082.60 	 224.9749000 	 2.335975 	 -1.0538770000 	 -2.5385350000 
1082.80 	 224.9797000 	 2.336000 	 -1.0510570000 	 -2.5365290000 
1083.00 	 224.9797000 	 2.336025 	 -1.0537940000 	 -2.5386430000 
1083.20 	 224.9797000 	 2.336050 	 -1.0510480000 	 -2.5365190000 
1083.40 	 224.9749000 	 2.336050 	 -1.0536480000 	 -2.5386020000 
1083.60 	 224.9749000 	 2.336075 	 -1.0511620000 	 -2.5368790000 
1083.80 	 224.9749000 	 2.336100 	 -1.0534700000 	 -2.5383820000 
1084.00 	 224.9718000 	 2.336125 	 -1.0513020000 	 -2.5368120000 
1084.20 	 224.9749000 	 2.336150 	 -1.0527040000 	 -2.5379590000 
1084.40 	 224.9749000 	 2.336150 	 -1.0502940000 	 -2.5368600000 
1084.60 	 224.9749000 	 2.336175 	 -1.0521130000 	 -2.5379850000 
1084.80 	 224.9797000 	 2.336200 	 -1.0506790000 	 -2.5372150000 
1085.00 	 224.9829000 	 2.336225 	 -1.0519190000 	 -2.5375910000 
1085.20 	 224.9877000 	 2.336250 	 -1.0519500000 	 -2.5372860000 
1085.40 	 224.9940000 	 2.336225 	 -1.0510860000 	 -2.5374440000 
1085.60 	 224.9988000 	 2.336225 	 -1.0503230000 	 -2.5374410000 
1085.80 	 225.0052000 	 2.336225 	 -1.0513340000 	 -2.5374730000 
1086.00 	 225.0115000 	 2.336225 	 -1.0504980000 	 -2.5375720000 
1086.20 	 225.0147000 	 2.336225 	 -1.0509590000 	 -2.5371900000 
1086.40 	 225.0179000 	 2.336225 	 -1.0506920000 	 -2.5377750000 
1086.60 	 225.0179000 	 2.336225 	 -1.0505070000 	 -2.5370880000 
1086.80 	 225.0226000 	 2.336225 	 -1.0514860000 	 -2.5382300000 
1087.00 	 225.0179000 	 2.336225 	 -1.0503010000 	 -2.5367800000 
1087.20 	 225.0179000 	 2.336225 	 -1.0515020000 	 -2.5385090000 
1087.40 	 225.0147000 	 2.336225 	 -1.0497920000 	 -2.5364180000 
1087.60 	 225.0115000 	 2.336225 	 -1.0516390000 	 -2.5388240000 
1087.80 	 225.0115000 	 2.336225 	 -1.0495760000 	 -2.5362780000 
1088.00 	 225.0115000 	 2.336225 	 -1.0520200000 	 -2.5389420000 
1088.20 	 225.0067000 	 2.336225 	 -1.0494070000 	 -2.5360680000 
1088.40 	 225.0067000 	 2.336225 	 -1.0519920000 	 -2.5390150000 
1088.60 	 225.0067000 	 2.336225 	 -1.0494140000 	 -2.5360460000 
1088.80 	 225.0067000 	 2.336225 	 -1.0520360000 	 -2.5388970000 
1089.00 	 225.0067000 	 2.336225 	 -1.0490580000 	 -2.5361030000 
1089.20 	 225.0036000 	 2.336225 	 -1.0522490000 	 -2.5390720000 
1089.40 	 225.0067000 	 2.336225 	 -1.0493120000 	 -2.5359310000 
1089.60 	 225.0067000 	 2.336225 	 -1.0524720000 	 -2.5393140000 
1089.80 	 225.0067000 	 2.336225 	 -1.0490390000 	 -2.5358610000 
1090.00 	 225.0115000 	 2.336225 	 -1.0523730000 	 -2.5392370000 
1090.20 	 225.0115000 	 2.336225 	 -1.0488220000 	 -2.5357790000 
1090.40 	 225.0115000 	 2.336225 	 -1.0527260000 	 -2.5393740000 
1090.60 	 225.0147000 	 2.336225 	 -1.0487780000 	 -2.5359890000 
1090.80 	 225.0147000 	 2.336200 	 -1.0524810000 	 -2.5393200000 
1091.00 	 225.0147000 	 2.336175 	 -1.0487870000 	 -2.5358490000 
1091.20 	 225.0115000 	 2.336175 	 -1.0528280000 	 -2.5393420000 
1091.40 	 225.0115000 	 2.336175 	 -1.0488670000 	 -2.5359760000 
1091.60 	 225.0115000 	 2.336175 	 -1.0526880000 	 -2.5392370000 
1091.80 	 225.0115000 	 2.336125 	 -1.0487910000 	 -2.5358650000 
1092.00 	 225.0115000 	 2.336125 	 -1.0526590000 	 -2.5392120000 
1092.20 	 225.0115000 	 2.336125 	 -1.0490610000 	 -2.5359920000 
1092.40 	 225.0067000 	 2.336125 	 -1.0527610000 	 -2.5391450000 
1092.60 	 225.0067000 	 2.336125 	 -1.0490420000 	 -2.5362270000 
1092.80 	 225.0036000 	 2.336125 	 -1.0524970000 	 -2.5388720000 
1093.00 	 225.0067000 	 2.336125 	 -1.0491850000 	 -2.5364210000 
1093.20 	 225.0036000 	 2.336125 	 -1.0522590000 	 -2.5386680000 
1093.40 	 225.0052000 	 2.336125 	 -1.0494230000 	 -2.5366880000 
1093.60 	 225.0036000 	 2.336125 	 -1.0519820000 	 -2.5383190000 
1093.80 	 225.0036000 	 2.336125 	 -1.0497250000 	 -2.5369040000 
1094.00 	 225.0052000 	 2.336125 	 -1.0517470000 	 -2.5380830000 
1094.20 	 225.0036000 	 2.336125 	 -1.0497670000 	 -2.5370340000 
1094.40 	 224.9988000 	 2.336125 	 -1.0516420000 	 -2.5381410000 
1094.60 	 224.9988000 	 2.336125 	 -1.0498560000 	 -2.5370880000 
1094.80 	 224.9956000 	 2.336125 	 -1.0515750000 	 -2.5379500000 
1095.00 	 224.9908000 	 2.336125 	 -1.0502180000 	 -2.5373490000 
1095.20 	 224.9877000 	 2.336125 	 -1.0513850000 	 -2.5378350000 
1095.40 	 224.9908000 	 2.336125 	 -1.0506090000 	 -2.5376860000 
1095.60 	 224.9908000 	 2.336125 	 -1.0509680000 	 -2.5375080000 
1095.80 	 224.9956000 	 2.336125 	 -1.0505420000 	 -2.5377970000 
1096.00 	 224.9908000 	 2.336125 	 -1.0509970000 	 -2.5373140000 
1096.20 	 224.9924000 	 2.336125 	 -1.0505070000 	 -2.5379630000 
1096.40 	 224.9908000 	 2.336125 	 -1.0506790000 	 -2.5371430000 
1096.60 	 224.9877000 	 2.336125 	 -1.0510130000 	 -2.5381950000 
1096.80 	 224.9829000 	 2.336125 	 -1.0501480000 	 -2.5369580000 
1097.00 	 224.9829000 	 2.336125 	 -1.0513110000 	 -2.5384400000 
1097.20 	 224.9813000 	 2.336125 	 -1.0501480000 	 -2.5366340000 
1097.40 	 224.9797000 	 2.336125 	 -1.0515120000 	 -2.5385090000 
1097.60 	 224.9797000 	 2.336125 	 -1.0499670000 	 -2.5364590000 
1097.80 	 224.9797000 	 2.336125 	 -1.0523220000 	 -2.5390020000 
1098.00 	 224.9797000 	 2.336125 	 -1.0498270000 	 -2.5362520000 
1098.20 	 224.9797000 	 2.336125 	 -1.0524080000 	 -2.5390630000 
1098.40 	 224.9797000 	 2.336175 	 -1.0496390000 	 -2.5362010000 
1098.60 	 224.9797000 	 2.336175 	 -1.0522110000 	 -2.5390630000 
1098.80 	 224.9797000 	 2.336200 	 -1.0496390000 	 -2.5360840000 
1099.00 	 224.9749000 	 2.336225 	 -1.0526980000 	 -2.5392220000 
1099.20 	 224.9718000 	 2.336225 	 -1.0498270000 	 -2.5360080000 
1099.40 	 224.9670000 	 2.336275 	 -1.0528630000 	 -2.5393100000 
1099.60 	 224.9718000 	 2.336300 	 -1.0496680000 	 -2.5360740000 
1099.80 	 224.9686000 	 2.336325 	 -1.0528440000 	 -2.5391900000 
1100.00 	 224.9718000 	 2.336350 	 -1.0495660000 	 -2.5361000000 
1100.20 	 224.9749000 	 2.336350 	 -1.0527990000 	 -2.5392820000 
1100.40 	 224.9797000 	 2.336400 	 -1.0494740000 	 -2.5359600000 
1100.60 	 224.9829000 	 2.336400 	 -1.0527770000 	 -2.5392340000 
1100.80 	 224.9829000 	 2.336425 	 -1.0493880000 	 -2.5359310000 
1101.00 	 224.9908000 	 2.336450 	 -1.0528910000 	 -2.5394220000 
1101.20 	 224.9908000 	 2.336425 	 -1.0495220000 	 -2.5358520000 
1101.40 	 224.9956000 	 2.336425 	 -1.0548750000 	 -2.5394060000 
1101.60 	 224.9988000 	 2.336425 	 -1.0509360000 	 -2.5358840000 
1101.80 	 225.0067000 	 2.336425 	 -1.0549890000 	 -2.5392500000 
1102.00 	 225.0115000 	 2.336425 	 -1.0509940000 	 -2.5358710000 
1102.20 	 225.0147000 	 2.336425 	 -1.0549480000 	 -2.5392880000 
1102.40 	 225.0147000 	 2.336425 	 -1.0510540000 	 -2.5359660000 
1102.60 	 225.0115000 	 2.336425 	 -1.0548560000 	 -2.5392470000 
1102.80 	 225.0067000 	 2.336425 	 -1.0510920000 	 -2.5359090000 
1103.00 	 225.0036000 	 2.336425 	 -1.0547920000 	 -2.5393580000 
1103.20 	 225.0036000 	 2.336425 	 -1.0511110000 	 -2.5360550000 
1103.40 	 224.9988000 	 2.336425 	 -1.0548850000 	 -2.5392530000 
1103.60 	 224.9972000 	 2.336425 	 -1.0511340000 	 -2.5361000000 
1103.80 	 224.9956000 	 2.336425 	 -1.0549160000 	 -2.5393170000 
1104.00 	 224.9956000 	 2.336425 	 -1.0511240000 	 -2.5360620000 
1104.20 	 224.9877000 	 2.336425 	 -1.0548720000 	 -2.5393360000 
1104.40 	 224.9877000 	 2.336425 	 -1.0510830000 	 -2.5359890000 
1104.60 	 224.9829000 	 2.336425 	 -1.0548310000 	 -2.5391990000 
1104.80 	 224.9813000 	 2.336425 	 -1.0510760000 	 -2.5361410000 
1105.00 	 224.9829000 	 2.336425 	 -1.0547350000 	 -2.5391360000 
1105.20 	 224.9845000 	 2.336425 	 -1.0512770000 	 -2.5364240000 
1105.40 	 224.9908000 	 2.336425 	 -1.0546270000 	 -2.5388650000 
1105.60 	 224.9908000 	 2.336425 	 -1.0513400000 	 -2.5362620000 
1105.80 	 224.9956000 	 2.336425 	 -1.0546560000 	 -2.5390020000 
1106.00 	 224.9956000 	 2.336425 	 -1.0514130000 	 -2.5363250000 
1106.20 	 224.9908000 	 2.336425 	 -1.0544810000 	 -2.5387410000 
1106.40 	 224.9908000 	 2.336425 	 -1.0515720000 	 -2.5367070000 
1106.60 	 224.9908000 	 2.336425 	 -1.0545920000 	 -2.5387160000 
1106.80 	 224.9877000 	 2.336425 	 -1.0517470000 	 -2.5367390000 
1107.00 	 224.9908000 	 2.336450 	 -1.0543160000 	 -2.5386300000 
1107.20 	 224.9877000 	 2.336475 	 -1.0517880000 	 -2.5367360000 
1107.40 	 224.9877000 	 2.336475 	 -1.0541280000 	 -2.5386430000 
1107.60 	 224.9877000 	 2.336475 	 -1.0515340000 	 -2.5366370000 
1107.80 	 224.9877000 	 2.336475 	 -1.0524270000 	 -2.5384710000 
1108.00 	 224.9877000 	 2.336475 	 -1.0501100000 	 -2.5370250000 
1108.20 	 224.9877000 	 2.336500 	 -1.0522780000 	 -2.5381980000 
1108.40 	 224.9908000 	 2.336525 	 -1.0505740000 	 -2.5372660000 
1108.60 	 224.9908000 	 2.336550 	 -1.0521510000 	 -2.5380390000 
1108.80 	 224.9908000 	 2.336525 	 -1.0507390000 	 -2.5374540000 
1109.00 	 224.9956000 	 2.336525 	 -1.0518260000 	 -2.5377530000 
1109.20 	 225.0020000 	 2.336525 	 -1.0511020000 	 -2.5379530000 
1109.40 	 225.0036000 	 2.336525 	 -1.0514230000 	 -2.5373590000 
1109.60 	 225.0067000 	 2.336525 	 -1.0514350000 	 -2.5381790000 
1109.80 	 225.0115000 	 2.336525 	 -1.0513880000 	 -2.5372350000 
1110.00 	 225.0115000 	 2.336525 	 -1.0514610000 	 -2.5381250000 
1110.20 	 225.0067000 	 2.336525 	 -1.0512380000 	 -2.5371680000 
1110.40 	 225.0004000 	 2.336525 	 -1.0517280000 	 -2.5384170000 
1110.60 	 224.9972000 	 2.336525 	 -1.0510540000 	 -2.5368820000 
1110.80 	 224.9908000 	 2.336525 	 -1.0516170000 	 -2.5384270000 
1111.00 	 224.9908000 	 2.336525 	 -1.0507520000 	 -2.5368280000 
1111.20 	 224.9908000 	 2.336525 	 -1.0519600000 	 -2.5386080000 
1111.40 	 224.9956000 	 2.336525 	 -1.0505830000 	 -2.5367130000 
1111.60 	 224.9988000 	 2.336525 	 -1.0520110000 	 -2.5387000000 
1111.80 	 224.9988000 	 2.336525 	 -1.0503230000 	 -2.5365290000 
1112.00 	 224.9956000 	 2.336525 	 -1.0520970000 	 -2.5385540000 
1112.20 	 224.9972000 	 2.336525 	 -1.0503130000 	 -2.5365320000 
1112.40 	 224.9972000 	 2.336525 	 -1.0524050000 	 -2.5390120000 
1112.60 	 224.9956000 	 2.336525 	 -1.0499190000 	 -2.5364050000 
1112.80 	 224.9956000 	 2.336525 	 -1.0522460000 	 -2.5388150000 
1113.00 	 224.9956000 	 2.336525 	 -1.0502340000 	 -2.5362170000 
1113.20 	 224.9988000 	 2.336525 	 -1.0520650000 	 -2.5387220000 
1113.40 	 224.9956000 	 2.336525 	 -1.0503290000 	 -2.5364590000 
1113.60 	 224.9956000 	 2.336525 	 -1.0525740000 	 -2.5389290000 
1113.80 	 224.9940000 	 2.336525 	 -1.0500140000 	 -2.5362780000 
1114.00 	 224.9877000 	 2.336525 	 -1.0526780000 	 -2.5390400000 
1114.20 	 224.9829000 	 2.336525 	 -1.0499600000 	 -2.5361790000 
1114.40 	 224.9797000 	 2.336550 	 -1.0525640000 	 -2.5389580000 
1114.60 	 224.9765000 	 2.336525 	 -1.0501350000 	 -2.5361470000 
1114.80 	 224.9734000 	 2.336550 	 -1.0525130000 	 -2.5390880000 
1115.00 	 224.9718000 	 2.336550 	 -1.0498780000 	 -2.5363480000 
1115.20 	 224.9718000 	 2.336575 	 -1.0525320000 	 -2.5390180000 
1115.40 	 224.9718000 	 2.336600 	 -1.0500180000 	 -2.5362750000 
1115.60 	 224.9718000 	 2.336625 	 -1.0525670000 	 -2.5389160000 
1115.80 	 224.9718000 	 2.336650 	 -1.0498520000 	 -2.5362680000 
1116.00 	 224.9749000 	 2.336650 	 -1.0523990000 	 -2.5390590000 
1116.20 	 224.9718000 	 2.336675 	 -1.0500240000 	 -2.5362940000 
1116.40 	 224.9718000 	 2.336700 	 -1.0525420000 	 -2.5388750000 
1116.60 	 224.9718000 	 2.336725 	 -1.0501100000 	 -2.5363480000 
1116.80 	 224.9670000 	 2.336750 	 -1.0527200000 	 -2.5389770000 
1117.00 	 224.9718000 	 2.336775 	 -1.0499510000 	 -2.5362940000 
1117.20 	 224.9718000 	 2.336800 	 -1.0527390000 	 -2.5391360000 
1117.40 	 224.9797000 	 2.336825 	 -1.0497440000 	 -2.5363130000 
1117.60 	 224.9861000 	 2.336850 	 -1.0526750000 	 -2.5390980000 
1117.80 	 224.9908000 	 2.336825 	 -1.0514550000 	 -2.5361730000 
1118.00 	 224.9988000 	 2.336825 	 -1.0544490000 	 -2.5393100000 
1118.20 	 225.0036000 	 2.336825 	 -1.0513050000 	 -2.5360230000 
1118.40 	 225.0067000 	 2.336825 	 -1.0546970000 	 -2.5393200000 
1118.60 	 225.0115000 	 2.336825 	 -1.0512070000 	 -2.5360420000 
1118.80 	 225.0147000 	 2.336825 	 -1.0548500000 	 -2.5392980000 
1119.00 	 225.0147000 	 2.336825 	 -1.0512000000 	 -2.5359380000 
1119.20 	 225.0179000 	 2.336825 	 -1.0550020000 	 -2.5393900000 
1119.40 	 225.0179000 	 2.336825 	 -1.0511050000 	 -2.5359690000 
1119.60 	 225.0147000 	 2.336825 	 -1.0549670000 	 -2.5393870000 
1119.80 	 225.0147000 	 2.336825 	 -1.0511270000 	 -2.5359850000 
1120.00 	 225.0131000 	 2.336825 	 -1.0548850000 	 -2.5392060000 
1120.20 	 225.0115000 	 2.336825 	 -1.0509010000 	 -2.5359440000 
1120.40 	 225.0115000 	 2.336825 	 -1.0549200000 	 -2.5392690000 
1120.60 	 225.0115000 	 2.336825 	 -1.0510480000 	 -2.5359630000 
1120.80 	 225.0147000 	 2.336825 	 -1.0549990000 	 -2.5393490000 
1121.00 	 225.0147000 	 2.336825 	 -1.0510410000 	 -2.5361350000 
1121.20 	 225.0163000 	 2.336825 	 -1.0548180000 	 -2.5393990000 
1121.40 	 225.0147000 	 2.336825 	 -1.0511590000 	 -2.5359820000 
1121.60 	 225.0131000 	 2.336825 	 -1.0548400000 	 -2.5392600000 
1121.80 	 225.0115000 	 2.336775 	 -1.0510380000 	 -2.5360170000 
1122.00 	 225.0067000 	 2.336775 	 -1.0548560000 	 -2.5391990000 
1122.20 	 225.0036000 	 2.336775 	 -1.0511020000 	 -2.5362330000 
1122.40 	 224.9988000 	 2.336775 	 -1.0548150000 	 -2.5390560000 
1122.60 	 224.9988000 	 2.336775 	 -1.0514040000 	 -2.5361320000 
1122.80 	 224.9988000 	 2.336775 	 -1.0547890000 	 -2.5391320000 
1123.00 	 225.0036000 	 2.336775 	 -1.0512730000 	 -2.5361660000 
1123.20 	 225.0052000 	 2.336775 	 -1.0546490000 	 -2.5389580000 
1123.40 	 225.0067000 	 2.336775 	 -1.0513750000 	 -2.5362460000 
1123.60 	 225.0115000 	 2.336775 	 -1.0545540000 	 -2.5388650000 
1123.80 	 225.0115000 	 2.336775 	 -1.0514350000 	 -2.5364620000 
1124.00 	 225.0131000 	 2.336775 	 -1.0545510000 	 -2.5387290000 
1124.20 	 225.0115000 	 2.336750 	 -1.0515560000 	 -2.5365640000 
1124.40 	 225.0115000 	 2.336725 	 -1.0544300000 	 -2.5384300000 
1124.60 	 225.0115000 	 2.336725 	 -1.0517530000 	 -2.5367290000 
1124.80 	 225.0067000 	 2.336725 	 -1.0541500000 	 -2.5384620000 
1125.00 	 225.0036000 	 2.336725 	 -1.0518710000 	 -2.5369680000 
1125.20 	 225.0036000 	 2.336725 	 -1.0539560000 	 -2.5384300000 
1125.40 	 225.0036000 	 2.336725 	 -1.0518900000 	 -2.5369960000 
1125.60 	 224.9988000 	 2.336725 	 -1.0541530000 	 -2.5384460000 
1125.80 	 224.9956000 	 2.336725 	 -1.0518610000 	 -2.5369480000 
1126.00 	 224.9956000 	 2.336725 	 -1.0539210000 	 -2.5384240000 
1126.20 	 224.9956000 	 2.336725 	 -1.0519760000 	 -2.5369710000 
1126.40 	 224.9956000 	 2.336725 	 -1.0538830000 	 -2.5382230000 
1126.60 	 224.9908000 	 2.336725 	 -1.0520460000 	 -2.5370760000 
1126.80 	 224.9956000 	 2.336725 	 -1.0538160000 	 -2.5382010000 
1127.00 	 224.9908000 	 2.336725 	 -1.0521510000 	 -2.5372700000 
1127.20 	 224.9956000 	 2.336725 	 -1.0536510000 	 -2.5381090000 
1127.40 	 224.9956000 	 2.336725 	 -1.0524940000 	 -2.5375020000 
1127.60 	 224.9956000 	 2.336725 	 -1.0536130000 	 -2.5377810000 
1127.80 	 224.9956000 	 2.336725 	 -1.0525960000 	 -2.5376890000 
1128.00 	 224.9988000 	 2.336725 	 -1.0533650000 	 -2.5377590000 
1128.20 	 225.0036000 	 2.336725 	 -1.0527450000 	 -2.5376510000 
1128.40 	 225.0036000 	 2.336725 	 -1.0533460000 	 -2.5377460000 
1128.60 	 224.9988000 	 2.336725 	 -1.0525320000 	 -2.5375140000 
1128.80 	 224.9956000 	 2.336725 	 -1.0534350000 	 -2.5377150000 
1129.00 	 224.9908000 	 2.336725 	 -1.0525420000 	 -2.5376730000 
1129.20 	 224.9829000 	 2.336725 	 -1.0531970000 	 -2.5376290000 
1129.40 	 224.9829000 	 2.336725 	 -1.0528090000 	 -2.5380800000 
1129.60 	 224.9797000 	 2.336725 	 -1.0530030000 	 -2.5375680000 
1129.80 	 224.9797000 	 2.336725 	 -1.0527290000 	 -2.5377970000 
1130.00 	 224.9765000 	 2.336725 	 -1.0528660000 	 -2.5375080000 
1130.20 	 224.9749000 	 2.336725 	 -1.0526940000 	 -2.5379150000 
1130.40 	 224.9749000 	 2.336725 	 -1.0531230000 	 -2.5375300000 
1130.60 	 224.9718000 	 2.336725 	 -1.0529420000 	 -2.5380830000 
1130.80 	 224.9749000 	 2.336775 	 -1.0527520000 	 -2.5372030000 
1131.00 	 224.9718000 	 2.336775 	 -1.0532470000 	 -2.5383030000 
1131.20 	 224.9718000 	 2.336800 	 -1.0525000000 	 -2.5369960000 
1131.40 	 224.9718000 	 2.336825 	 -1.0535650000 	 -2.5385480000 
1131.60 	 224.9718000 	 2.336850 	 -1.0521320000 	 -2.5366720000 
1131.80 	 224.9718000 	 2.336875 	 -1.0539370000 	 -2.5388750000 
1132.00 	 224.9670000 	 2.336900 	 -1.0519440000 	 -2.5365700000 
1132.20 	 224.9670000 	 2.336925 	 -1.0540770000 	 -2.5390270000 
1132.40 	 224.9670000 	 2.336950 	 -1.0516680000 	 -2.5363990000 
1132.60 	 224.9670000 	 2.336975 	 -1.0542390000 	 -2.5392530000 
1132.80 	 224.9670000 	 2.337000 	 -1.0516680000 	 -2.5361820000 
1133.00 	 224.9670000 	 2.337050 	 -1.0542360000 	 -2.5391550000 
1133.20 	 224.9718000 	 2.337075 	 -1.0515120000 	 -2.5362140000 
1133.40 	 224.9749000 	 2.337100 	 -1.0545760000 	 -2.5390210000 
1133.60 	 224.9765000 	 2.337100 	 -1.0514860000 	 -2.5360900000 
1133.80 	 224.9797000 	 2.337125 	 -1.0546270000 	 -2.5391510000 
1134.00 	 224.9829000 	 2.337150 	 -1.0514990000 	 -2.5360390000 
1134.20 	 224.9877000 	 2.337150 	 -1.0549290000 	 -2.5391320000 
1134.40 	 224.9877000 	 2.337175 	 -1.0519540000 	 -2.5359950000 
1134.60 	 224.9877000 	 2.337175 	 -1.0550470000 	 -2.5391930000 
1134.80 	 224.9908000 	 2.337175 	 -1.0517920000 	 -2.5359340000 
1135.00 	 224.9908000 	 2.337175 	 -1.0553930000 	 -2.5391580000 
1135.20 	 224.9908000 	 2.337175 	 -1.0518460000 	 -2.5358170000 
1135.40 	 224.9956000 	 2.337175 	 -1.0554030000 	 -2.5390940000 
1135.60 	 224.9988000 	 2.337175 	 -1.0517630000 	 -2.5358650000 
1135.80 	 225.0036000 	 2.337175 	 -1.0554250000 	 -2.5392410000 
1136.00 	 225.0067000 	 2.337175 	 -1.0516480000 	 -2.5358710000 
1136.20 	 225.0115000 	 2.337175 	 -1.0554090000 	 -2.5392220000 
1136.40 	 225.0115000 	 2.337175 	 -1.0516390000 	 -2.5357370000 
1136.60 	 225.0067000 	 2.337175 	 -1.0552760000 	 -2.5391320000 
1136.80 	 225.0067000 	 2.337175 	 -1.0515400000 	 -2.5357600000 
1137.00 	 225.0036000 	 2.337175 	 -1.0552820000 	 -2.5391830000 
1137.20 	 225.0036000 	 2.337175 	 -1.0517060000 	 -2.5356930000 
1137.40 	 225.0036000 	 2.337175 	 -1.0554890000 	 -2.5392660000 
1137.60 	 225.0036000 	 2.337175 	 -1.0517120000 	 -2.5358010000 
1137.80 	 225.0067000 	 2.337175 	 -1.0555650000 	 -2.5392150000 
1138.00 	 225.0052000 	 2.337175 	 -1.0515880000 	 -2.5358460000 
1138.20 	 225.0036000 	 2.337175 	 -1.0553770000 	 -2.5391710000 
1138.40 	 225.0036000 	 2.337175 	 -1.0514990000 	 -2.5359310000 
1138.60 	 224.9988000 	 2.337175 	 -1.0555620000 	 -2.5390720000 
1138.80 	 224.9988000 	 2.337175 	 -1.0515400000 	 -2.5358900000 
1139.00 	 224.9956000 	 2.337175 	 -1.0552600000 	 -2.5388780000 
1139.20 	 224.9988000 	 2.337175 	 -1.0516870000 	 -2.5361060000 
1139.40 	 224.9988000 	 2.337175 	 -1.0551260000 	 -2.5388370000 
1139.60 	 224.9988000 	 2.337175 	 -1.0516960000 	 -2.5360330000 
1139.80 	 224.9988000 	 2.337175 	 -1.0550500000 	 -2.5389260000 
1140.00 	 224.9988000 	 2.337175 	 -1.0517880000 	 -2.5360520000 
1140.20 	 224.9988000 	 2.337175 	 -1.0551100000 	 -2.5387760000 
1140.40 	 224.9956000 	 2.337175 	 -1.0516420000 	 -2.5360460000 
1140.60 	 224.9908000 	 2.337175 	 -1.0551610000 	 -2.5387000000 
1140.80 	 224.9908000 	 2.337175 	 -1.0517880000 	 -2.5363190000 
1141.00 	 224.9877000 	 2.337175 	 -1.0550500000 	 -2.5386210000 
1141.20 	 224.9877000 	 2.337175 	 -1.0518800000 	 -2.5362430000 
1141.40 	 224.9829000 	 2.337175 	 -1.0550940000 	 -2.5388110000 
1141.60 	 224.9829000 	 2.337175 	 -1.0517920000 	 -2.5361820000 
1141.80 	 224.9797000 	 2.337175 	 -1.0551170000 	 -2.5386910000 
1142.00 	 224.9797000 	 2.337200 	 -1.0516770000 	 -2.5363250000 
1142.20 	 224.9797000 	 2.337225 	 -1.0549890000 	 -2.5389610000 
1142.40 	 224.9797000 	 2.337250 	 -1.0518930000 	 -2.5364810000 
1142.60 	 224.9829000 	 2.337275 	 -1.0548650000 	 -2.5388310000 
1142.80 	 224.9829000 	 2.337300 	 -1.0519600000 	 -2.5367130000 
1143.00 	 224.9829000 	 2.337275 	 -1.0549200000 	 -2.5386940000 
1143.20 	 224.9877000 	 2.337300 	 -1.0522520000 	 -2.5366590000 
1143.40 	 224.9829000 	 2.337325 	 -1.0550120000 	 -2.5384930000 
1143.60 	 224.9829000 	 2.337350 	 -1.0523160000 	 -2.5367670000 
1143.80 	 224.9829000 	 2.337325 	 -1.0549200000 	 -2.5382490000 
1144.00 	 224.9829000 	 2.337325 	 -1.0529390000 	 -2.5370820000 
1144.20 	 224.9829000 	 2.337350 	 -1.0548110000 	 -2.5381180000 
1144.40 	 224.9797000 	 2.337375 	 -1.0530340000 	 -2.5371770000 
1144.60 	 224.9797000 	 2.337400 	 -1.0545890000 	 -2.5379940000 
1144.80 	 224.9797000 	 2.337400 	 -1.0531300000 	 -2.5374000000 
1145.00 	 224.9797000 	 2.337425 	 -1.0545130000 	 -2.5379690000 
1145.20 	 224.9829000 	 2.337450 	 -1.0532510000 	 -2.5373840000 
1145.40 	 224.9877000 	 2.337475 	 -1.0544240000 	 -2.5379440000 
1145.60 	 224.9877000 	 2.337500 	 -1.0533330000 	 -2.5374700000 
1145.80 	 224.9908000 	 2.337475 	 -1.0544940000 	 -2.5377850000 
1146.00 	 224.9956000 	 2.337475 	 -1.0537880000 	 -2.5375650000 
1146.20 	 224.9956000 	 2.337475 	 -1.0543120000 	 -2.5374060000 
1146.40 	 224.9988000 	 2.337475 	 -1.0537750000 	 -2.5376670000 
1146.60 	 225.0036000 	 2.337475 	 -1.0543000000 	 -2.5373490000 
1146.80 	 225.0067000 	 2.337475 	 -1.0539720000 	 -2.5379020000 
1147.00 	 225.0099000 	 2.337475 	 -1.0540770000 	 -2.5372120000 
1147.20 	 225.0115000 	 2.337475 	 -1.0540490000 	 -2.5377370000 
1147.40 	 225.0147000 	 2.337475 	 -1.0541440000 	 -2.5373460000 
1147.60 	 225.0147000 	 2.337475 	 -1.0540680000 	 -2.5379880000 
1147.80 	 225.0147000 	 2.337475 	 -1.0539150000 	 -2.5369580000 
1148.00 	 225.0147000 	 2.337475 	 -1.0544900000 	 -2.5382840000 
1148.20 	 225.0147000 	 2.337475 	 -1.0537240000 	 -2.5370530000 
1148.40 	 225.0147000 	 2.337475 	 -1.0547350000 	 -2.5383630000 
1148.60 	 225.0147000 	 2.337475 	 -1.0533780000 	 -2.5367200000 
1148.80 	 225.0115000 	 2.337475 	 -1.0548460000 	 -2.5383540000 
1149.00 	 225.0115000 	 2.337475 	 -1.0533650000 	 -2.5365570000 
1149.20 	 225.0067000 	 2.337475 	 -1.0550310000 	 -2.5386240000 
1149.40 	 224.9988000 	 2.337475 	 -1.0532090000 	 -2.5362710000 
1149.60 	 224.9988000 	 2.337475 	 -1.0554470000 	 -2.5388910000 
1149.80 	 224.9988000 	 2.337475 	 -1.0526530000 	 -2.5362330000 
1150.00 	 224.9988000 	 2.337475 	 -1.0554570000 	 -2.5389800000 
1150.20 	 224.9956000 	 2.337475 	 -1.0529260000 	 -2.5361730000 
1150.40 	 224.9956000 	 2.337475 	 -1.0555330000 	 -2.5391360000 
1150.60 	 224.9940000 	 2.337475 	 -1.0526210000 	 -2.5360110000 
1150.80 	 224.9908000 	 2.337475 	 -1.0556630000 	 -2.5390240000 
1151.00 	 224.9908000 	 2.337475 	 -1.0524750000 	 -2.5360900000 
1151.20 	 224.9908000 	 2.337475 	 -1.0555930000 	 -2.5390240000 
1151.40 	 224.9956000 	 2.337475 	 -1.0525930000 	 -2.5360230000 
1151.60 	 224.9956000 	 2.337475 	 -1.0557840000 	 -2.5390470000 
1151.80 	 224.9956000 	 2.337475 	 -1.0523290000 	 -2.5358930000 
1152.00 	 224.9956000 	 2.337475 	 -1.0560580000 	 -2.5393460000 
1152.20 	 224.9956000 	 2.337475 	 -1.0522870000 	 -2.5358100000 
1152.40 	 224.9972000 	 2.337475 	 -1.0560580000 	 -2.5393390000 
1152.60 	 224.9956000 	 2.337475 	 -1.0521190000 	 -2.5358580000 
1152.80 	 224.9956000 	 2.337475 	 -1.0560450000 	 -2.5392980000 
1153.00 	 224.9956000 	 2.337475 	 -1.0522750000 	 -2.5358200000 
1153.20 	 224.9956000 	 2.337475 	 -1.0560800000 	 -2.5392940000 
1153.40 	 224.9956000 	 2.337475 	 -1.0522210000 	 -2.5359380000 
1153.60 	 224.9908000 	 2.337475 	 -1.0561020000 	 -2.5392120000 
1153.80 	 224.9908000 	 2.337475 	 -1.0520780000 	 -2.5359310000 
1154.00 	 224.9877000 	 2.337475 	 -1.0560040000 	 -2.5391770000 
1154.20 	 224.9829000 	 2.337475 	 -1.0522270000 	 -2.5360710000 
1154.40 	 224.9797000 	 2.337475 	 -1.0559500000 	 -2.5390210000 
1154.60 	 224.9797000 	 2.337475 	 -1.0523380000 	 -2.5361320000 
1154.80 	 224.9781000 	 2.337475 	 -1.0556920000 	 -2.5389350000 
1155.00 	 224.9797000 	 2.337475 	 -1.0523800000 	 -2.5363700000 
1155.20 	 224.9797000 	 2.337475 	 -1.0557270000 	 -2.5388780000 
1155.40 	 224.9797000 	 2.337475 	 -1.0525230000 	 -2.5365540000 
1155.60 	 224.9797000 	 2.337500 	 -1.0552660000 	 -2.5385120000 
1155.80 	 224.9749000 	 2.337525 	 -1.0526050000 	 -2.5366750000 
1156.00 	 224.9734000 	 2.337550 	 -1.0552020000 	 -2.5383880000 
1156.20 	 224.9670000 	 2.337575 	 -1.0529680000 	 -2.5368560000 
1156.40 	 224.9638000 	 2.337600 	 -1.0549320000 	 -2.5381950000 
1156.60 	 224.9638000 	 2.337625 	 -1.0531140000 	 -2.5370310000 
1156.80 	 224.9638000 	 2.337650 	 -1.0550250000 	 -2.5381980000 
1157.00 	 224.9670000 	 2.337675 	 -1.0531870000 	 -2.5371170000 
1157.20 	 224.9670000 	 2.337725 	 -1.0547000000 	 -2.5380550000 
1157.40 	 224.9670000 	 2.337750 	 -1.0532510000 	 -2.5373200000 
1157.60 	 224.9670000 	 2.337775 	 -1.0546110000 	 -2.5377940000 
1157.80 	 224.9670000 	 2.337800 	 -1.0534480000 	 -2.5374160000 
1158.00 	 224.9718000 	 2.337825 	 -1.0544780000 	 -2.5375560000 
1158.20 	 224.9749000 	 2.337850 	 -1.0536640000 	 -2.5376060000 
1158.40 	 224.9845000 	 2.337875 	 -1.0543540000 	 -2.5376990000 
1158.60 	 224.9956000 	 2.337900 	 -1.0539910000 	 -2.5378540000 
1158.80 	 225.0036000 	 2.337875 	 -1.0544620000 	 -2.5372380000 
1159.00 	 225.0067000 	 2.337875 	 -1.0546330000 	 -2.5380870000 
1159.20 	 225.0147000 	 2.337875 	 -1.0539280000 	 -2.5367450000 
1159.40 	 225.0179000 	 2.337875 	 -1.0551870000 	 -2.5384930000 
1159.60 	 225.0195000 	 2.337875 	 -1.0536100000 	 -2.5365960000 
1159.80 	 225.0258000 	 2.337875 	 -1.0551230000 	 -2.5384170000 
1160.00 	 225.0258000 	 2.337875 	 -1.0536070000 	 -2.5366660000 
1160.20 	 225.0306000 	 2.337875 	 -1.0554660000 	 -2.5388270000 
1160.40 	 225.0338000 	 2.337875 	 -1.0533330000 	 -2.5363030000 
1160.60 	 225.0338000 	 2.337875 	 -1.0558380000 	 -2.5391770000 
1160.80 	 225.0385000 	 2.337825 	 -1.0530850000 	 -2.5361410000 
1161.00 	 225.0385000 	 2.337800 	 -1.0559940000 	 -2.5391290000 
1161.20 	 225.0385000 	 2.337775 	 -1.0529960000 	 -2.5360010000 
1161.40 	 225.0369000 	 2.337725 	 -1.0563910000 	 -2.5393330000 
1161.60 	 225.0306000 	 2.337700 	 -1.0526080000 	 -2.5358580000 
1161.80 	 225.0306000 	 2.337675 	 -1.0563180000 	 -2.5394090000 
1162.00 	 225.0258000 	 2.337675 	 -1.0524780000 	 -2.5359690000 
1162.20 	 225.0258000 	 2.337650 	 -1.0563690000 	 -2.5393650000 
1162.40 	 225.0258000 	 2.337625 	 -1.0524400000 	 -2.5359310000 
1162.60 	 225.0226000 	 2.337600 	 -1.0563950000 	 -2.5393680000 
1162.80 	 225.0179000 	 2.337575 	 -1.0524780000 	 -2.5360650000 
1163.00 	 225.0147000 	 2.337550 	 -1.0562550000 	 -2.5392370000 
1163.20 	 225.0115000 	 2.337575 	 -1.0525580000 	 -2.5361410000 
1163.40 	 225.0115000 	 2.337550 	 -1.0563410000 	 -2.5391230000 
1163.60 	 225.0067000 	 2.337525 	 -1.0526620000 	 -2.5362900000 
1163.80 	 225.0083000 	 2.337525 	 -1.0561590000 	 -2.5391320000 
1164.00 	 225.0067000 	 2.337525 	 -1.0527290000 	 -2.5363000000 
1164.20 	 225.0067000 	 2.337525 	 -1.0559810000 	 -2.5389830000 
1164.40 	 225.0067000 	 2.337525 	 -1.0529450000 	 -2.5364330000 
1164.60 	 225.0036000 	 2.337525 	 -1.0558890000 	 -2.5388460000 
1164.80 	 225.0036000 	 2.337525 	 -1.0528560000 	 -2.5365130000 
1165.00 	 225.0036000 	 2.337525 	 -1.0560260000 	 -2.5387000000 
1165.20 	 225.0036000 	 2.337525 	 -1.0529300000 	 -2.5364650000 
1165.40 	 225.0036000 	 2.337525 	 -1.0559210000 	 -2.5388560000 
1165.60 	 225.0036000 	 2.337525 	 -1.0528690000 	 -2.5363990000 
1165.80 	 225.0036000 	 2.337525 	 -1.0558380000 	 -2.5385860000 
1166.00 	 225.0036000 	 2.337525 	 -1.0531550000 	 -2.5367390000 
1166.20 	 225.0036000 	 2.337525 	 -1.0554120000 	 -2.5383820000 
1166.40 	 225.0036000 	 2.337525 	 -1.0534950000 	 -2.5370340000 
1166.60 	 224.9988000 	 2.337525 	 -1.0553710000 	 -2.5380960000 
1166.80 	 224.9988000 	 2.337525 	 -1.0535110000 	 -2.5372190000 
1167.00 	 224.9988000 	 2.337525 	 -1.0553460000 	 -2.5379150000 
1167.20 	 224.9972000 	 2.337525 	 -1.0538130000 	 -2.5373550000 
1167.40 	 224.9988000 	 2.337525 	 -1.0550850000 	 -2.5380100000 
1167.60 	 224.9988000 	 2.337525 	 -1.0538670000 	 -2.5374540000 
1167.80 	 224.9956000 	 2.337525 	 -1.0550180000 	 -2.5378640000 
1168.00 	 224.9956000 	 2.337525 	 -1.0539150000 	 -2.5375490000 
1168.20 	 224.9908000 	 2.337525 	 -1.0548050000 	 -2.5377180000 
1168.40 	 224.9908000 	 2.337525 	 -1.0541820000 	 -2.5376480000 
1168.60 	 224.9845000 	 2.337525 	 -1.0548310000 	 -2.5376540000 
1168.80 	 224.9845000 	 2.337525 	 -1.0542550000 	 -2.5376860000 
1169.00 	 224.9797000 	 2.337525 	 -1.0548460000 	 -2.5377560000 
1169.20 	 224.9797000 	 2.337525 	 -1.0540930000 	 -2.5376830000 
1169.40 	 224.9749000 	 2.337525 	 -1.0546680000 	 -2.5376450000 
1169.60 	 224.9749000 	 2.337525 	 -1.0540230000 	 -2.5377080000 
1169.80 	 224.9749000 	 2.337525 	 -1.0548370000 	 -2.5375590000 
1170.00 	 224.9749000 	 2.337550 	 -1.0542010000 	 -2.5377080000 
1170.20 	 224.9749000 	 2.337575 	 -1.0548810000 	 -2.5376000000 
1170.40 	 224.9734000 	 2.337600 	 -1.0544080000 	 -2.5379400000 
1170.60 	 224.9718000 	 2.337625 	 -1.0543280000 	 -2.5373170000 
1170.80 	 224.9718000 	 2.337625 	 -1.0546880000 	 -2.5381980000 
1171.00 	 224.9718000 	 2.337650 	 -1.0542490000 	 -2.5371650000 
1171.20 	 224.9670000 	 2.337675 	 -1.0548150000 	 -2.5382140000 
1171.40 	 224.9670000 	 2.337700 	 -1.0540390000 	 -2.5368980000 
1171.60 	 224.9686000 	 2.337725 	 -1.0548400000 	 -2.5383090000 
1171.80 	 224.9670000 	 2.337775 	 -1.0539120000 	 -2.5369100000 
1172.00 	 224.9718000 	 2.337775 	 -1.0552560000 	 -2.5385220000 
1172.20 	 224.9718000 	 2.337825 	 -1.0537150000 	 -2.5366910000 
1172.40 	 224.9749000 	 2.337825 	 -1.0555390000 	 -2.5387380000 
1172.60 	 224.9749000 	 2.337850 	 -1.0532280000 	 -2.5363510000 
1172.80 	 224.9749000 	 2.337875 	 -1.0557970000 	 -2.5390690000 
1173.00 	 224.9797000 	 2.337900 	 -1.0532160000 	 -2.5362400000 
1173.20 	 224.9797000 	 2.337925 	 -1.0559690000 	 -2.5392340000 
1173.40 	 224.9797000 	 2.337950 	 -1.0531110000 	 -2.5362140000 
1173.60 	 224.9797000 	 2.337950 	 -1.0560070000 	 -2.5391610000 
1173.80 	 224.9749000 	 2.337975 	 -1.0530530000 	 -2.5361920000 
1174.00 	 224.9749000 	 2.338000 	 -1.0560990000 	 -2.5391170000 
1174.20 	 224.9749000 	 2.338000 	 -1.0527740000 	 -2.5360680000 
1174.40 	 224.9749000 	 2.338050 	 -1.0561470000 	 -2.5393710000 
1174.60 	 224.9749000 	 2.338050 	 -1.0527710000 	 -2.5359660000 
1174.80 	 224.9749000 	 2.338075 	 -1.0563790000 	 -2.5393490000 
1175.00 	 224.9749000 	 2.338100 	 -1.0527170000 	 -2.5359470000 
1175.20 	 224.9797000 	 2.338125 	 -1.0562740000 	 -2.5393300000 
1175.40 	 224.9797000 	 2.338150 	 -1.0526180000 	 -2.5358960000 
1175.60 	 224.9877000 	 2.338150 	 -1.0565630000 	 -2.5392720000 
1175.80 	 224.9908000 	 2.338150 	 -1.0525960000 	 -2.5359030000 
1176.00 	 224.9956000 	 2.338175 	 -1.0564300000 	 -2.5393770000 
1176.20 	 225.0036000 	 2.338175 	 -1.0526980000 	 -2.5359690000 
1176.40 	 225.0067000 	 2.338175 	 -1.0564230000 	 -2.5394790000 
1176.60 	 225.0115000 	 2.338175 	 -1.0525670000 	 -2.5359340000 
1176.80 	 225.0147000 	 2.338175 	 -1.0565730000 	 -2.5394060000 
1177.00 	 225.0147000 	 2.338175 	 -1.0525860000 	 -2.5360620000 
1177.20 	 225.0179000 	 2.338175 	 -1.0564550000 	 -2.5393230000 
1177.40 	 225.0179000 	 2.338175 	 -1.0527450000 	 -2.5361730000 
1177.60 	 225.0210000 	 2.338175 	 -1.0565630000 	 -2.5393610000 
1177.80 	 225.0195000 	 2.338175 	 -1.0527520000 	 -2.5363350000 
1178.00 	 225.0179000 	 2.338175 	 -1.0563310000 	 -2.5392470000 
1178.20 	 225.0226000 	 2.338175 	 -1.0527390000 	 -2.5362900000 
1178.40 	 225.0179000 	 2.338175 	 -1.0563820000 	 -2.5391070000 
1178.60 	 225.0179000 	 2.338125 	 -1.0529010000 	 -2.5365960000 
1178.80 	 225.0179000 	 2.338125 	 -1.0562290000 	 -2.5391450000 
1179.00 	 225.0147000 	 2.338125 	 -1.0529800000 	 -2.5364210000 
1179.20 	 225.0147000 	 2.338125 	 -1.0561560000 	 -2.5391320000 
1179.40 	 225.0147000 	 2.338100 	 -1.0528560000 	 -2.5364840000 
1179.60 	 225.0147000 	 2.338075 	 -1.0561340000 	 -2.5388880000 
1179.80 	 225.0147000 	 2.338075 	 -1.0532130000 	 -2.5366810000 
1180.00 	 225.0115000 	 2.338075 	 -1.0560350000 	 -2.5386330000 
1180.20 	 225.0115000 	 2.338075 	 -1.0533560000 	 -2.5369990000 
1180.40 	 225.0067000 	 2.338050 	 -1.0555270000 	 -2.5381370000 
1180.60 	 225.0036000 	 2.338025 	 -1.0537340000 	 -2.5373490000 
1180.80 	 225.0036000 	 2.338025 	 -1.0552560000 	 -2.5379090000 
1181.00 	 225.0036000 	 2.338025 	 -1.0540710000 	 -2.5376540000 
1181.20 	 225.0036000 	 2.338025 	 -1.0547990000 	 -2.5375970000 
1181.40 	 225.0036000 	 2.338025 	 -1.0542840000 	 -2.5379050000 
1181.60 	 224.9988000 	 2.338025 	 -1.0545250000 	 -2.5372470000 
1181.80 	 225.0004000 	 2.338025 	 -1.0547610000 	 -2.5383120000 
1182.00 	 224.9988000 	 2.338025 	 -1.0539210000 	 -2.5369990000 
1182.20 	 224.9988000 	 2.338025 	 -1.0551040000 	 -2.5384590000 
1182.40 	 224.9988000 	 2.338025 	 -1.0537180000 	 -2.5368440000 
1182.60 	 225.0036000 	 2.338025 	 -1.0550440000 	 -2.5385440000 
1182.80 	 225.0067000 	 2.338025 	 -1.0536960000 	 -2.5368600000 
1183.00 	 225.0067000 	 2.338025 	 -1.0554090000 	 -2.5388340000 
1183.20 	 225.0036000 	 2.338025 	 -1.0535370000 	 -2.5366400000 
1183.40 	 225.0036000 	 2.338025 	 -1.0554220000 	 -2.5389350000 
1183.60 	 224.9988000 	 2.338025 	 -1.0532570000 	 -2.5364020000 
1183.80 	 224.9956000 	 2.338025 	 -1.0556160000 	 -2.5389390000 
1184.00 	 224.9956000 	 2.338025 	 -1.0532440000 	 -2.5362710000 
1184.20 	 224.9956000 	 2.338025 	 -1.0560830000 	 -2.5390690000 
1184.40 	 224.9988000 	 2.338025 	 -1.0528760000 	 -2.5361570000 
1184.60 	 224.9988000 	 2.338025 	 -1.0560100000 	 -2.5391670000 
1184.80 	 224.9988000 	 2.338025 	 -1.0527260000 	 -2.5359690000 
1185.00 	 224.9988000 	 2.338025 	 -1.0560450000 	 -2.5393930000 
1185.20 	 224.9988000 	 2.338025 	 -1.0526690000 	 -2.5358710000 
1185.40 	 224.9988000 	 2.338025 	 -1.0562170000 	 -2.5393990000 
1185.60 	 224.9956000 	 2.338025 	 -1.0526400000 	 -2.5359920000 
1185.80 	 224.9956000 	 2.338025 	 -1.0565500000 	 -2.5393680000 
1186.00 	 224.9908000 	 2.338025 	 -1.0525770000 	 -2.5359600000 
1186.20 	 224.9877000 	 2.338025 	 -1.0565890000 	 -2.5394380000 
1186.40 	 224.9829000 	 2.338025 	 -1.0526340000 	 -2.5359440000 
1186.60 	 224.9829000 	 2.338025 	 -1.0564740000 	 -2.5393330000 
1186.80 	 224.9797000 	 2.338025 	 -1.0526310000 	 -2.5360170000 
1187.00 	 224.9829000 	 2.338025 	 -1.0564900000 	 -2.5393140000 
1187.20 	 224.9829000 	 2.338025 	 -1.0526820000 	 -2.5361350000 
1187.40 	 224.9829000 	 2.338025 	 -1.0562420000 	 -2.5392690000 
1187.60 	 224.9877000 	 2.338025 	 -1.0526430000 	 -2.5361160000 
1187.80 	 224.9877000 	 2.338025 	 -1.0563180000 	 -2.5393520000 
1188.00 	 224.9908000 	 2.338025 	 -1.0527480000 	 -2.5361250000 
1188.20 	 224.9877000 	 2.338025 	 -1.0562480000 	 -2.5392720000 
1188.40 	 224.9877000 	 2.338050 	 -1.0526150000 	 -2.5362970000 
1188.60 	 224.9877000 	 2.338075 	 -1.0563910000 	 -2.5392280000 
1188.80 	 224.9829000 	 2.338075 	 -1.0529330000 	 -2.5364620000 
1189.00 	 224.9797000 	 2.338075 	 -1.0562670000 	 -2.5391170000 
1189.20 	 224.9797000 	 2.338100 	 -1.0529710000 	 -2.5364490000 
1189.40 	 224.9765000 	 2.338125 	 -1.0559880000 	 -2.5388500000 
1189.60 	 224.9749000 	 2.338125 	 -1.0530730000 	 -2.5367130000 
1189.80 	 224.9702000 	 2.338150 	 -1.0558610000 	 -2.5386360000 
1190.00 	 224.9670000 	 2.338175 	 -1.0535430000 	 -2.5371520000 
1190.20 	 224.9670000 	 2.338200 	 -1.0556350000 	 -2.5385160000 
1190.40 	 224.9670000 	 2.338250 	 -1.0535020000 	 -2.5371200000 
1190.60 	 224.9654000 	 2.338275 	 -1.0553300000 	 -2.5381820000 
1190.80 	 224.9670000 	 2.338300 	 -1.0536260000 	 -2.5371900000 
1191.00 	 224.9702000 	 2.338325 	 -1.0553580000 	 -2.5381820000 
1191.20 	 224.9718000 	 2.338350 	 -1.0539150000 	 -2.5373390000 
1191.40 	 224.9718000 	 2.338375 	 -1.0551420000 	 -2.5379310000 
1191.60 	 224.9749000 	 2.338400 	 -1.0539530000 	 -2.5374670000 
1191.80 	 224.9765000 	 2.338400 	 -1.0548050000 	 -2.5376220000 
1192.00 	 224.9749000 	 2.338450 	 -1.0541250000 	 -2.5378510000 
1192.20 	 224.9781000 	 2.338450 	 -1.0545290000 	 -2.5374440000 
1192.40 	 224.9797000 	 2.338475 	 -1.0545320000 	 -2.5379630000 
1192.60 	 224.9877000 	 2.338475 	 -1.0542740000 	 -2.5374250000 
1192.80 	 224.9908000 	 2.338500 	 -1.0549890000 	 -2.5383280000 
1193.00 	 224.9988000 	 2.338525 	 -1.0542900000 	 -2.5370570000 
1193.20 	 225.0036000 	 2.338550 	 -1.0551710000 	 -2.5385790000 
1193.40 	 225.0036000 	 2.338525 	 -1.0542650000 	 -2.5368280000 
1193.60 	 225.0067000 	 2.338525 	 -1.0558700000 	 -2.5388560000 
1193.80 	 225.0067000 	 2.338525 	 -1.0540170000 	 -2.5366280000 
1194.00 	 225.0067000 	 2.338525 	 -1.0561470000 	 -2.5391130000 
1194.20 	 225.0067000 	 2.338525 	 -1.0536990000 	 -2.5364270000 
1194.40 	 225.0083000 	 2.338525 	 -1.0562230000 	 -2.5391610000 
1194.60 	 225.0067000 	 2.338525 	 -1.0537210000 	 -2.5363090000 
1194.80 	 225.0067000 	 2.338525 	 -1.0565150000 	 -2.5391740000 
1195.00 	 225.0067000 	 2.338525 	 -1.0533750000 	 -2.5362520000 
1195.20 	 225.0099000 	 2.338525 	 -1.0565850000 	 -2.5393840000 
1195.40 	 225.0115000 	 2.338525 	 -1.0533240000 	 -2.5360080000 
1195.60 	 225.0115000 	 2.338525 	 -1.0566870000 	 -2.5393360000 
1195.80 	 225.0147000 	 2.338525 	 -1.0530310000 	 -2.5359660000 
1196.00 	 225.0179000 	 2.338525 	 -1.0567130000 	 -2.5395420000 
1196.20 	 225.0179000 	 2.338525 	 -1.0530600000 	 -2.5360870000 
1196.40 	 225.0179000 	 2.338525 	 -1.0567470000 	 -2.5395010000 
1196.60 	 225.0179000 	 2.338525 	 -1.0529800000 	 -2.5360300000 
1196.80 	 225.0179000 	 2.338525 	 -1.0570430000 	 -2.5392980000 
1197.00 	 225.0147000 	 2.338525 	 -1.0529260000 	 -2.5359030000 
1197.20 	 225.0147000 	 2.338525 	 -1.0568900000 	 -2.5392850000 
1197.40 	 225.0147000 	 2.338475 	 -1.0529580000 	 -2.5359470000 
1197.60 	 225.0147000 	 2.338475 	 -1.0568210000 	 -2.5394340000 
1197.80 	 225.0147000 	 2.338475 	 -1.0530060000 	 -2.5361540000 
1198.00 	 225.0147000 	 2.338475 	 -1.0567410000 	 -2.5392820000 
1198.20 	 225.0115000 	 2.338450 	 -1.0530890000 	 -2.5362650000 
1198.40 	 225.0036000 	 2.338425 	 -1.0569670000 	 -2.5392980000 
1198.60 	 224.9988000 	 2.338425 	 -1.0531490000 	 -2.5363090000 
1198.80 	 224.9956000 	 2.338425 	 -1.0567700000 	 -2.5392220000 
1199.00 	 224.9908000 	 2.338425 	 -1.0531270000 	 -2.5362520000 
1199.20 	 224.9877000 	 2.338425 	 -1.0566770000 	 -2.5393520000 
1199.40 	 224.9845000 	 2.338425 	 -1.0530190000 	 -2.5362780000 
1199.60 	 224.9829000 	 2.338425 	 -1.0568460000 	 -2.5394250000 
1199.80 	 224.9797000 	 2.338425 	 -1.0531010000 	 -2.5361540000 
1200.00 	 224.9749000 	 2.338425 	 -1.0569730000 	 -2.5392280000 
1200.20 	 224.9749000 	 2.338425 	 -1.0532410000 	 -2.5364560000 
1200.40 	 224.9718000 	 2.338425 	 -1.0568460000 	 -2.5392630000 
1200.60 	 224.9718000 	 2.338425 	 -1.0531930000 	 -2.5365230000 
1200.80 	 224.9670000 	 2.338475 	 -1.0567570000 	 -2.5391800000 
1201.00 	 224.9638000 	 2.338500 	 -1.0532380000 	 -2.5364080000 
1201.20 	 224.9638000 	 2.338525 	 -1.0566550000 	 -2.5389480000 
1201.40 	 224.9638000 	 2.338550 	 -1.0533840000 	 -2.5366690000 
1201.60 	 224.9606000 	 2.338600 	 -1.0564520000 	 -2.5388810000 
1201.80 	 224.9638000 	 2.338625 	 -1.0534450000 	 -2.5366530000 
1202.00 	 224.9638000 	 2.338675 	 -1.0563630000 	 -2.5388050000 
1202.20 	 224.9591000 	 2.338700 	 -1.0534760000 	 -2.5365350000 
1202.40 	 224.9559000 	 2.338725 	 -1.0563370000 	 -2.5386520000 
1202.60 	 224.9479000 	 2.338775 	 -1.0538230000 	 -2.5371040000 
1202.80 	 224.9447000 	 2.338800 	 -1.0561720000 	 -2.5384840000 
1203.00 	 224.9368000 	 2.338875 	 -1.0541340000 	 -2.5372220000 
1203.20 	 224.9368000 	 2.338925 	 -1.0557460000 	 -2.5383280000 
1203.40 	 224.9400000 	 2.338975 	 -1.0541380000 	 -2.5373050000 
1203.60 	 224.9447000 	 2.339050 	 -1.0557810000 	 -2.5382450000 
1203.80 	 224.9511000 	 2.339075 	 -1.0543410000 	 -2.5373300000 
1204.00 	 224.9591000 	 2.339125 	 -1.0555710000 	 -2.5380130000 
1204.20 	 224.9718000 	 2.339175 	 -1.0544590000 	 -2.5375940000 
1204.40 	 224.9797000 	 2.339175 	 -1.0556670000 	 -2.5382390000 
1204.60 	 224.9908000 	 2.339200 	 -1.0539820000 	 -2.5374380000 
1204.80 	 224.9988000 	 2.339225 	 -1.0558510000 	 -2.5383540000 
1205.00 	 225.0083000 	 2.339225 	 -1.0542650000 	 -2.5373780000 
1205.20 	 225.0147000 	 2.339225 	 -1.0563820000 	 -2.5383220000 
1205.40 	 225.0179000 	 2.339225 	 -1.0547290000 	 -2.5374220000 
1205.60 	 225.0226000 	 2.339225 	 -1.0559300000 	 -2.5380550000 
1205.80 	 225.0258000 	 2.339225 	 -1.0550150000 	 -2.5377050000 
1206.00 	 225.0338000 	 2.339225 	 -1.0558320000 	 -2.5378420000 
1206.20 	 225.0354000 	 2.339225 	 -1.0550790000 	 -2.5377620000 
1206.40 	 225.0385000 	 2.339200 	 -1.0558760000 	 -2.5377180000 
1206.60 	 225.0338000 	 2.339150 	 -1.0553040000 	 -2.5378510000 
1206.80 	 225.0306000 	 2.339125 	 -1.0555930000 	 -2.5376450000 
1207.00 	 225.0226000 	 2.339100 	 -1.0552920000 	 -2.5379940000 
1207.20 	 225.0147000 	 2.339075 	 -1.0555460000 	 -2.5375750000 
1207.40 	 225.0131000 	 2.339075 	 -1.0553390000 	 -2.5382110000 
1207.60 	 225.0067000 	 2.339075 	 -1.0552790000 	 -2.5374160000 
1207.80 	 225.0036000 	 2.339075 	 -1.0555430000 	 -2.5381660000 
1208.00 	 225.0020000 	 2.339075 	 -1.0552340000 	 -2.5360110000 
1208.20 	 224.9988000 	 2.339075 	 -1.0558760000 	 -2.5372660000 
1208.40 	 224.9988000 	 2.339075 	 -1.0550980000 	 -2.5361220000 
1208.60 	 224.9956000 	 2.339075 	 -1.0558070000 	 -2.5374540000 
1208.80 	 224.9956000 	 2.339075 	 -1.0550400000 	 -2.5359250000 
1209.00 	 224.9908000 	 2.339075 	 -1.0562320000 	 -2.5376860000 
1209.20 	 224.9893000 	 2.339075 	 -1.0545920000 	 -2.5355240000 
1209.40 	 224.9877000 	 2.339075 	 -1.0566460000 	 -2.5380010000 
1209.60 	 224.9829000 	 2.339075 	 -1.0542360000 	 -2.5352510000 
1209.80 	 224.9829000 	 2.339075 	 -1.0568840000 	 -2.5381760000 
1210.00 	 224.9797000 	 2.339075 	 -1.0539630000 	 -2.5352480000 
1210.20 	 224.9749000 	 2.339075 	 -1.0569990000 	 -2.5381950000 
1210.40 	 224.9734000 	 2.339075 	 -1.0541880000 	 -2.5350830000 
1210.60 	 224.9702000 	 2.339075 	 -1.0571070000 	 -2.5382740000 
1210.80 	 224.9670000 	 2.339075 	 -1.0538320000 	 -2.5351020000 
1211.00 	 224.9670000 	 2.339100 	 -1.0571800000 	 -2.5384240000 
1211.20 	 224.9638000 	 2.339125 	 -1.0536700000 	 -2.5349780000 
1211.40 	 224.9654000 	 2.339175 	 -1.0572590000 	 -2.5384010000 
1211.60 	 224.9670000 	 2.339200 	 -1.0536230000 	 -2.5349550000 
1211.80 	 224.9670000 	 2.339225 	 -1.0574560000 	 -2.5385570000 
1212.00 	 224.9638000 	 2.339250 	 -1.0535140000 	 -2.5350090000 
1212.20 	 224.9591000 	 2.339300 	 -1.0575170000 	 -2.5384460000 
1212.40 	 224.9575000 	 2.339325 	 -1.0534160000 	 -2.5349870000 
1212.60 	 224.9559000 	 2.339375 	 -1.0573450000 	 -2.5383980000 
1212.80 	 224.9559000 	 2.339400 	 -1.0534890000 	 -2.5351870000 
1213.00 	 224.9591000 	 2.339450 	 -1.0574150000 	 -2.5383470000 
1213.20 	 224.9638000 	 2.339475 	 -1.0534730000 	 -2.5351520000 
1213.40 	 224.9670000 	 2.339525 	 -1.0572880000 	 -2.5383850000 
1213.60 	 224.9718000 	 2.339550 	 -1.0536100000 	 -2.5352570000 
1213.80 	 224.9718000 	 2.339575 	 -1.0571450000 	 -2.5380450000 
1214.00 	 224.9718000 	 2.339600 	 -1.0537080000 	 -2.5354670000 
1214.20 	 224.9718000 	 2.339600 	 -1.0570530000 	 -2.5379370000 
1214.40 	 224.9749000 	 2.339650 	 -1.0537690000 	 -2.5354770000 
1214.60 	 224.9813000 	 2.339650 	 -1.0566970000 	 -2.5376990000 
1214.80 	 224.9829000 	 2.339675 	 -1.0542870000 	 -2.5358610000 
1215.00 	 224.9908000 	 2.339700 	 -1.0565850000 	 -2.5375460000 
1215.20 	 224.9956000 	 2.339675 	 -1.0546780000 	 -2.5360580000 
1215.40 	 225.0020000 	 2.339675 	 -1.0564770000 	 -2.5369930000 
1215.60 	 225.0036000 	 2.339675 	 -1.0550980000 	 -2.5364530000 
1215.80 	 225.0067000 	 2.339675 	 -1.0561050000 	 -2.5369070000 
1216.00 	 225.0036000 	 2.339675 	 -1.0551290000 	 -2.5364560000 
1216.20 	 225.0036000 	 2.339675 	 -1.0561210000 	 -2.5366400000 
1216.40 	 225.0036000 	 2.339675 	 -1.0551800000 	 -2.5366430000 
1216.60 	 225.0036000 	 2.339675 	 -1.0556920000 	 -2.5364080000 
1216.80 	 225.0036000 	 2.339675 	 -1.0555300000 	 -2.5369450000 
1217.00 	 225.0036000 	 2.339675 	 -1.0557870000 	 -2.5365290000 
1217.20 	 225.0004000 	 2.339675 	 -1.0556060000 	 -2.5371520000 
1217.40 	 224.9988000 	 2.339675 	 -1.0554540000 	 -2.5362330000 
1217.60 	 224.9956000 	 2.339675 	 -1.0559560000 	 -2.5371580000 
1217.80 	 224.9908000 	 2.339675 	 -1.0551580000 	 -2.5359310000 
1218.00 	 224.9908000 	 2.339675 	 -1.0563280000 	 -2.5375840000 
1218.20 	 224.9908000 	 2.339675 	 -1.0547770000 	 -2.5356070000 
1218.40 	 224.9956000 	 2.339675 	 -1.0564840000 	 -2.5376320000 
1218.60 	 224.9988000 	 2.339675 	 -1.0543920000 	 -2.5353780000 
1218.80 	 224.9988000 	 2.339675 	 -1.0566930000 	 -2.5379560000 
1219.00 	 224.9972000 	 2.339675 	 -1.0545510000 	 -2.5355750000 
1219.20 	 224.9908000 	 2.339675 	 -1.0566870000 	 -2.5380200000 
1219.40 	 224.9908000 	 2.339675 	 -1.0541470000 	 -2.5351620000 
1219.60 	 224.9908000 	 2.339675 	 -1.0568650000 	 -2.5380870000 
1219.80 	 224.9924000 	 2.339675 	 -1.0539660000 	 -2.5350510000 
1220.00 	 224.9956000 	 2.339675 	 -1.0570240000 	 -2.5383440000 
1220.20 	 224.9956000 	 2.339675 	 -1.0539980000 	 -2.5351490000 
1220.40 	 224.9940000 	 2.339675 	 -1.0572560000 	 -2.5382610000 
1220.60 	 224.9908000 	 2.339675 	 -1.0539120000 	 -2.5351870000 
1220.80 	 224.9877000 	 2.339675 	 -1.0572660000 	 -2.5383600000 
1221.00 	 224.9829000 	 2.339675 	 -1.0537370000 	 -2.5350320000 
1221.20 	 224.9861000 	 2.339700 	 -1.0572370000 	 -2.5383630000 
1221.40 	 224.9877000 	 2.339725 	 -1.0538740000 	 -2.5349460000 
1221.60 	 224.9877000 	 2.339725 	 -1.0574250000 	 -2.5382420000 
1221.80 	 224.9829000 	 2.339725 	 -1.0539630000 	 -2.5349680000 
1222.00 	 224.9797000 	 2.339725 	 -1.0578790000 	 -2.5384490000 
1222.20 	 224.9749000 	 2.339750 	 -1.0544970000 	 -2.5350510000 
1222.40 	 224.9686000 	 2.339775 	 -1.0579300000 	 -2.5384780000 
1222.60 	 224.9654000 	 2.339800 	 -1.0543380000 	 -2.5350980000 
1222.80 	 224.9638000 	 2.339825 	 -1.0579620000 	 -2.5384710000 
1223.00 	 224.9638000 	 2.339875 	 -1.0543120000 	 -2.5349140000 
1223.20 	 224.9670000 	 2.339900 	 -1.0580600000 	 -2.5385320000 
1223.40 	 224.9686000 	 2.339925 	 -1.0541600000 	 -2.5348950000 
1223.60 	 224.9718000 	 2.339950 	 -1.0581490000 	 -2.5384360000 
1223.80 	 224.9749000 	 2.339975 	 -1.0541220000 	 -2.5348380000 
1224.00 	 224.9749000 	 2.340000 	 -1.0581530000 	 -2.5385570000 
1224.20 	 224.9749000 	 2.340000 	 -1.0542870000 	 -2.5348890000 
1224.40 	 224.9797000 	 2.340025 	 -1.0581970000 	 -2.5385670000 
1224.60 	 224.9797000 	 2.340050 	 -1.0542520000 	 -2.5348950000 
1224.80 	 224.9845000 	 2.340075 	 -1.0583310000 	 -2.5384970000 
1225.00 	 224.9908000 	 2.340100 	 -1.0543060000 	 -2.5348120000 
1225.20 	 224.9956000 	 2.340075 	 -1.0582770000 	 -2.5384170000 
1225.40 	 225.0036000 	 2.340075 	 -1.0543410000 	 -2.5350190000 
1225.60 	 225.0067000 	 2.340075 	 -1.0581270000 	 -2.5383920000 
1225.80 	 225.0131000 	 2.340075 	 -1.0544780000 	 -2.5350860000 
1226.00 	 225.0179000 	 2.340075 	 -1.0580320000 	 -2.5383090000 
1226.20 	 225.0258000 	 2.340075 	 -1.0544240000 	 -2.5352600000 
1226.40 	 225.0322000 	 2.340075 	 -1.0580000000 	 -2.5382010000 
1226.60 	 225.0385000 	 2.340075 	 -1.0545980000 	 -2.5352220000 
1226.80 	 225.0385000 	 2.340075 	 -1.0581560000 	 -2.5380740000 
1227.00 	 225.0369000 	 2.340075 	 -1.0547100000 	 -2.5354700000 
1227.20 	 225.0306000 	 2.340025 	 -1.0579010000 	 -2.5380990000 
1227.40 	 225.0242000 	 2.340000 	 -1.0546270000 	 -2.5353970000 
1227.60 	 225.0179000 	 2.339975 	 -1.0579170000 	 -2.5381760000
[truncated: 359,757 more chars]
