# Supplementary material for: Scott Blair Fractional-Type Viscoelastic Behavior of Clear Spruce Wood: Influence of Compression Wood on Power-Law Stiffness Parameters
Source: Materials (Basel). 2024 Nov 9;17(22):5477. doi: 10.3390/ma17225477 (PMC11595321; doi:10.3390/ma17225477)
Supplement: Supplementary file 1 [file materials-17-05477-s001.zip › DATA_MDPI_upload.d/00_26_225.txt]

Bezeichnung: 	 00_26_225 
Bezeichnung Kofler: 	 26 
temperature [deg C] 	 moisture content [%] 	 raw density [kg/m³] 	 width [mm] 	 height [mm] 	 length [mm] 	 creepforce [N] 	 holding time [s] 	 reaction wood [%] 
20 	 11.79 	 430.1 	 15.06 	 15.12 	 240 	 225 	 1800 	 25.11 
-------------- Daten Shimadzu AGX 10 kN & 2 x HBM WA 20 -------------- 
1 _ 1 
Zeit 	 Kraft 	 Weg 	 Ext.1 	 Ext.2 
sec 	 N 	 mm 	 mm 	 mm 
0.00 	 4.7000250 	 0.000000 	 -0.0020281470 	 -0.0006008148 
0.20 	 4.7000250 	 0.002375 	 0.0025717420 	 0.0031916300 
0.40 	 4.7047930 	 0.005675 	 -0.0018692020 	 -0.0006771088 
0.60 	 5.4041540 	 0.009000 	 0.0026607510 	 0.0029214220 
0.80 	 5.7220460 	 0.012350 	 -0.0016498570 	 -0.0015354160 
1.00 	 6.0685480 	 0.015675 	 0.0026130680 	 -0.0025431320 
1.20 	 6.3562390 	 0.019000 	 -0.0034332280 	 -0.0115331000 
1.40 	 6.6169100 	 0.022350 	 0.0007438660 	 -0.0124327300 
1.60 	 6.9363910 	 0.025675 	 -0.0058460240 	 -0.0187714900 
1.80 	 7.2018300 	 0.029000 	 -0.0022347770 	 -0.0206438700 
2.00 	 7.4179970 	 0.032350 	 -0.0044345860 	 -0.0275357600 
2.20 	 7.7501930 	 0.035675 	 -0.0013446810 	 -0.0306510900 
2.40 	 7.9075500 	 0.039000 	 -0.0003019969 	 -0.0379339900 
2.60 	 8.1761670 	 0.042350 	 0.0071779890 	 -0.0414784700 
2.80 	 8.3287550 	 0.045675 	 0.0097497300 	 -0.0488122300 
3.00 	 8.4861120 	 0.049000 	 0.0161234500 	 -0.0538063000 
3.20 	 8.6911520 	 0.052350 	 0.0179195400 	 -0.0606759400 
3.40 	 8.7753930 	 0.055675 	 0.0258827200 	 -0.0659147900 
3.60 	 8.9613600 	 0.059000 	 0.0304381000 	 -0.0721581800 
3.80 	 9.1520950 	 0.062350 	 0.0375938400 	 -0.0769551600 
4.00 	 9.2681250 	 0.065675 	 0.0440692900 	 -0.0839996300 
4.20 	 9.3221660 	 0.069025 	 0.0496610000 	 -0.0910981500 
4.40 	 9.4111760 	 0.072350 	 0.0574239100 	 -0.0959205600 
4.60 	 9.4445540 	 0.075675 	 0.0662899000 	 -0.1051903000 
4.80 	 9.5208480 	 0.079000 	 0.0732644400 	 -0.1089732000 
5.00 	 9.6464160 	 0.082350 	 0.0781949400 	 -0.1197243000 
5.20 	 9.7449620 	 0.085675 	 0.0879764600 	 -0.1276016000 
5.40 	 9.8387400 	 0.089000 	 0.0922838800 	 -0.1363055000 
5.60 	 9.8609920 	 0.092350 	 0.1024024000 	 -0.1397165000 
5.80 	 10.0215300 	 0.095675 	 0.1041253000 	 -0.1485697000 
5.85 	 9.9722550 	 0.096575 	 0.1065763000 	 -0.1487637000 
6.05 	 10.6620800 	 0.119250 	 0.1307074000 	 -0.1783339000 
6.25 	 14.3877700 	 0.201475 	 0.2041467000 	 -0.3107134000 
6.45 	 20.9236100 	 0.283225 	 0.2901777000 	 -0.4482937000 
6.65 	 25.4535700 	 0.308725 	 0.2585030000 	 -0.4744911000 
6.85 	 28.8772600 	 0.355950 	 0.2197520000 	 -0.5041377000 
7.05 	 34.4276400 	 0.398575 	 0.1746400000 	 -0.5403296000 
7.25 	 37.6606000 	 0.431500 	 0.1452955000 	 -0.5653890000 
7.45 	 42.4035400 	 0.474825 	 0.1059151000 	 -0.5991109000 
7.65 	 46.7046100 	 0.511975 	 0.0733057600 	 -0.6318919000 
7.85 	 50.9436900 	 0.548925 	 0.0361442600 	 -0.6599617000 
8.05 	 55.3067500 	 0.587050 	 0.0012175240 	 -0.6921991000 
8.25 	 59.7174900 	 0.625525 	 -0.0352001200 	 -0.7213593000 
8.45 	 64.1346000 	 0.662900 	 -0.0684738200 	 -0.7573668000 
8.65 	 68.4690500 	 0.699875 	 -0.1034069000 	 -0.7818000000 
8.85 	 72.8988600 	 0.736925 	 -0.1353550000 	 -0.8160178000 
9.05 	 77.2428500 	 0.773425 	 -0.1659393000 	 -0.8448124000 
9.25 	 81.6822100 	 0.809875 	 -0.2057266000 	 -0.8782387000 
9.45 	 86.0007600 	 0.846000 	 -0.2355321000 	 -0.9043853000 
9.65 	 90.3670000 	 0.882025 	 -0.2713839000 	 -0.9419537000 
9.85 	 94.6776000 	 0.918200 	 -0.2987734000 	 -0.9683291000 
10.05 	 99.1678200 	 0.954625 	 -0.3361861000 	 -1.0024230000 
10.25 	 103.6406000 	 0.990400 	 -0.3652986000 	 -1.0290690000 
10.45 	 108.1181000 	 1.025950 	 -0.3979015000 	 -1.0646250000 
10.65 	 112.6130000 	 1.060975 	 -0.4287434000 	 -1.0867690000 
10.85 	 117.2113000 	 1.095825 	 -0.4621919000 	 -1.1210820000 
11.05 	 121.6888000 	 1.129475 	 -0.4921246000 	 -1.1489800000 
11.25 	 126.2045000 	 1.163175 	 -0.5250613000 	 -1.1871020000 
11.45 	 130.6661000 	 1.196775 	 -0.5537065000 	 -1.2113440000 
11.65 	 135.0896000 	 1.230125 	 -0.5838998000 	 -1.2455840000 
11.85 	 139.6290000 	 1.263425 	 -0.6124083000 	 -1.2714290000 
12.05 	 144.0907000 	 1.296375 	 -0.6451766000 	 -1.3037940000 
12.25 	 148.5173000 	 1.329450 	 -0.6747373000 	 -1.3322230000 
12.45 	 152.9789000 	 1.362550 	 -0.7061863000 	 -1.3676260000 
12.65 	 157.4691000 	 1.395675 	 -0.7331880000 	 -1.3914970000 
12.85 	 161.9975000 	 1.428625 	 -0.7703018000 	 -1.4206410000 
13.05 	 166.3955000 	 1.461150 	 -0.7957172000 	 -1.4514570000 
13.25 	 170.9731000 	 1.494050 	 -0.8303038000 	 -1.4869980000 
13.45 	 175.4602000 	 1.526325 	 -0.8561071000 	 -1.5117550000 
13.65 	 179.8693000 	 1.558475 	 -0.8900006000 	 -1.5409020000 
13.85 	 184.3596000 	 1.591125 	 -0.9159629000 	 -1.5688480000 
14.05 	 188.8212000 	 1.623775 	 -0.9507751000 	 -1.6003350000 
14.25 	 193.3718000 	 1.655975 	 -0.9762542000 	 -1.6271970000 
14.45 	 197.8922000 	 1.687725 	 -1.0101700000 	 -1.6559820000 
14.65 	 202.3093000 	 1.719600 	 -1.0346510000 	 -1.6833750000 
14.85 	 206.7486000 	 1.752075 	 -1.0685860000 	 -1.7129480000 
15.05 	 211.2865000 	 1.784325 	 -1.0942270000 	 -1.7403250000 
15.25 	 215.8276000 	 1.816400 	 -1.1274810000 	 -1.7673330000 
15.45 	 220.2892000 	 1.848275 	 -1.1538250000 	 -1.7960900000 
15.65 	 224.7349000 	 1.879250 	 -1.1861580000 	 -1.8278540000 
15.70 	 225.6775000 	 1.882250 	 -1.1864790000 	 -1.8306640000 
15.90 	 225.9572000 	 1.883550 	 -1.1967560000 	 -1.8385250000 
16.10 	 225.5710000 	 1.883125 	 -1.1923790000 	 -1.8355500000 
16.30 	 225.3246000 	 1.882950 	 -1.1971380000 	 -1.8390050000 
16.50 	 225.1021000 	 1.882850 	 -1.1924840000 	 -1.8365130000 
16.70 	 224.9352000 	 1.882825 	 -1.1971950000 	 -1.8395680000 
16.90 	 224.7286000 	 1.882825 	 -1.1926300000 	 -1.8371520000 
17.10 	 224.5712000 	 1.882950 	 -1.1969380000 	 -1.8391740000 
17.30 	 224.4441000 	 1.883150 	 -1.1925570000 	 -1.8378070000 
17.50 	 224.3964000 	 1.883400 	 -1.1970010000 	 -1.8395110000 
17.70 	 224.2978000 	 1.883700 	 -1.1928370000 	 -1.8383980000 
17.90 	 224.2406000 	 1.884025 	 -1.1970810000 	 -1.8394820000 
18.10 	 224.1310000 	 1.884350 	 -1.1930880000 	 -1.8384200000 
18.30 	 224.2295000 	 1.884700 	 -1.1972710000 	 -1.8396510000 
18.50 	 224.1389000 	 1.885075 	 -1.1936000000 	 -1.8390050000 
18.70 	 224.1071000 	 1.885425 	 -1.1977320000 	 -1.8402890000 
18.90 	 224.1405000 	 1.885800 	 -1.1944520000 	 -1.8400030000 
19.10 	 224.1135000 	 1.886175 	 -1.1980530000 	 -1.8403720000 
19.30 	 224.1198000 	 1.886575 	 -1.1953320000 	 -1.8409160000 
19.50 	 224.1135000 	 1.886975 	 -1.1986290000 	 -1.8413100000 
19.70 	 224.1008000 	 1.887375 	 -1.1963400000 	 -1.8428770000 
19.90 	 224.0976000 	 1.887750 	 -1.1988960000 	 -1.8417840000 
20.10 	 224.0245000 	 1.888150 	 -1.1975320000 	 -1.8437770000 
20.30 	 224.0976000 	 1.888575 	 -1.1995470000 	 -1.8423110000 
20.50 	 223.9911000 	 1.888975 	 -1.1990450000 	 -1.8447490000 
20.70 	 223.9736000 	 1.889400 	 -1.2000180000 	 -1.8424830000 
20.90 	 224.0880000 	 1.889825 	 -1.2002050000 	 -1.8457130000 
21.10 	 224.0753000 	 1.890225 	 -1.2005960000 	 -1.8431000000 
21.30 	 224.0674000 	 1.890625 	 -1.2015790000 	 -1.8465070000 
21.50 	 224.0562000 	 1.891025 	 -1.2010290000 	 -1.8436720000 
21.70 	 224.0515000 	 1.891425 	 -1.2029460000 	 -1.8478270000 
21.90 	 224.0483000 	 1.891850 	 -1.2015570000 	 -1.8442340000 
22.10 	 224.0515000 	 1.892250 	 -1.2043630000 	 -1.8488440000 
22.30 	 224.0562000 	 1.892650 	 -1.2025230000 	 -1.8451470000 
22.50 	 224.0658000 	 1.893075 	 -1.2055620000 	 -1.8496130000 
22.70 	 224.0721000 	 1.893475 	 -1.2030470000 	 -1.8459420000 
22.90 	 224.0801000 	 1.893875 	 -1.2037530000 	 -1.8506560000 
23.10 	 224.0880000 	 1.894275 	 -1.2024660000 	 -1.8470290000 
23.30 	 224.0960000 	 1.894650 	 -1.2076980000 	 -1.8510500000 
23.50 	 224.1023000 	 1.895050 	 -1.2040840000 	 -1.8470510000 
23.70 	 224.1166000 	 1.895425 	 -1.2086070000 	 -1.8514760000 
23.90 	 224.1310000 	 1.895800 	 -1.2046460000 	 -1.8475400000 
24.10 	 224.1421000 	 1.896175 	 -1.2093770000 	 -1.8518800000 
24.30 	 224.1580000 	 1.896550 	 -1.2051260000 	 -1.8480300000 
24.50 	 224.1707000 	 1.896900 	 -1.2076820000 	 -1.8527320000 
24.70 	 224.1929000 	 1.897250 	 -1.2056450000 	 -1.8488880000 
24.90 	 224.2104000 	 1.897600 	 -1.2105970000 	 -1.8529760000 
25.10 	 224.2295000 	 1.897950 	 -1.2058670000 	 -1.8500710000 
25.30 	 224.2470000 	 1.898275 	 -1.2092490000 	 -1.8537010000 
25.50 	 224.2645000 	 1.898600 	 -1.2051040000 	 -1.8504050000 
25.70 	 224.2804000 	 1.898900 	 -1.2070340000 	 -1.8541530000 
25.90 	 224.2962000 	 1.899225 	 -1.2065820000 	 -1.8510250000 
26.10 	 224.3137000 	 1.899500 	 -1.2124320000 	 -1.8543530000 
26.30 	 224.3280000 	 1.899800 	 -1.2080760000 	 -1.8520640000 
26.50 	 224.3439000 	 1.900100 	 -1.2128770000 	 -1.8547340000 
26.70 	 224.3598000 	 1.900375 	 -1.2090240000 	 -1.8528970000 
26.90 	 224.3757000 	 1.900650 	 -1.2134390000 	 -1.8548390000 
27.10 	 224.3900000 	 1.900925 	 -1.2096750000 	 -1.8538000000 
27.30 	 224.4043000 	 1.901175 	 -1.2137570000 	 -1.8553770000 
27.50 	 224.4139000 	 1.901425 	 -1.2100760000 	 -1.8542070000 
27.70 	 224.4234000 	 1.901675 	 -1.2140370000 	 -1.8553350000 
27.90 	 224.4298000 	 1.901925 	 -1.2108260000 	 -1.8550430000 
28.10 	 224.4377000 	 1.902175 	 -1.2142120000 	 -1.8554270000 
28.30 	 224.4457000 	 1.902400 	 -1.2087380000 	 -1.8554500000 
28.50 	 224.4568000 	 1.902650 	 -1.2144500000 	 -1.8553480000 
28.70 	 224.4679000 	 1.902875 	 -1.2120950000 	 -1.8559870000 
28.90 	 224.4806000 	 1.903100 	 -1.2145490000 	 -1.8554460000 
29.10 	 224.4949000 	 1.903325 	 -1.2130290000 	 -1.8564350000 
29.30 	 224.5045000 	 1.903525 	 -1.2149620000 	 -1.8552880000 
29.50 	 224.5140000 	 1.903750 	 -1.2139100000 	 -1.8570550000 
29.70 	 224.5204000 	 1.903950 	 -1.2148060000 	 -1.8551410000 
29.90 	 224.5267000 	 1.904150 	 -1.2147620000 	 -1.8576240000 
30.10 	 224.5267000 	 1.904350 	 -1.2149720000 	 -1.8551220000 
30.30 	 224.5347000 	 1.904575 	 -1.2157730000 	 -1.8580660000 
30.50 	 224.5394000 	 1.904775 	 -1.2151050000 	 -1.8553350000 
30.70 	 224.5426000 	 1.904950 	 -1.2166600000 	 -1.8587590000 
30.90 	 224.5474000 	 1.905150 	 -1.2153500000 	 -1.8552720000 
31.10 	 224.5569000 	 1.905350 	 -1.2175560000 	 -1.8591750000 
31.30 	 224.5617000 	 1.905550 	 -1.2158110000 	 -1.8555450000 
31.50 	 224.5649000 	 1.905725 	 -1.2178610000 	 -1.8596780000 
31.70 	 224.5712000 	 1.905900 	 -1.2160840000 	 -1.8560850000 
31.90 	 224.5744000 	 1.906100 	 -1.2181470000 	 -1.8602340000 
32.10 	 224.5792000 	 1.906275 	 -1.2161350000 	 -1.8564030000 
32.30 	 224.5824000 	 1.906450 	 -1.2188750000 	 -1.8604880000 
32.50 	 224.5903000 	 1.906625 	 -1.2161380000 	 -1.8566000000 
32.70 	 224.5935000 	 1.906800 	 -1.2194920000 	 -1.8613080000 
32.90 	 224.6014000 	 1.906975 	 -1.2162180000 	 -1.8573860000 
33.10 	 224.6062000 	 1.907150 	 -1.2200200000 	 -1.8621350000 
33.30 	 224.6094000 	 1.907325 	 -1.2163350000 	 -1.8581930000 
33.50 	 224.6141000 	 1.907475 	 -1.2206680000 	 -1.8627710000 
33.70 	 224.6173000 	 1.907650 	 -1.2164310000 	 -1.8585050000 
33.90 	 224.6173000 	 1.907825 	 -1.2211930000 	 -1.8629520000 
34.10 	 224.6173000 	 1.907975 	 -1.2167900000 	 -1.8588580000 
34.30 	 224.6157000 	 1.908150 	 -1.2214790000 	 -1.8631080000 
34.50 	 224.6173000 	 1.908300 	 -1.2168500000 	 -1.8593500000 
34.70 	 224.6173000 	 1.908475 	 -1.2219300000 	 -1.8630410000 
34.90 	 224.6221000 	 1.908625 	 -1.2173330000 	 -1.8596970000 
35.10 	 224.6284000 	 1.908800 	 -1.2221810000 	 -1.8632220000 
35.30 	 224.6380000 	 1.908950 	 -1.2177400000 	 -1.8599570000 
35.50 	 224.6459000 	 1.909100 	 -1.2226450000 	 -1.8634830000 
35.70 	 224.6539000 	 1.909250 	 -1.2181470000 	 -1.8607140000 
35.90 	 224.6634000 	 1.909400 	 -1.2230140000 	 -1.8639020000 
36.10 	 224.6698000 	 1.909550 	 -1.2185450000 	 -1.8612380000 
36.30 	 224.6761000 	 1.909675 	 -1.2233450000 	 -1.8638640000 
36.50 	 224.6809000 	 1.909825 	 -1.2189960000 	 -1.8619570000 
36.70 	 224.6841000 	 1.909950 	 -1.2231950000 	 -1.8638170000 
36.90 	 224.6841000 	 1.910100 	 -1.2195170000 	 -1.8624620000 
37.10 	 224.6841000 	 1.910225 	 -1.2236090000 	 -1.8642300000 
37.30 	 224.6841000 	 1.910350 	 -1.2202360000 	 -1.8640520000 
37.50 	 224.6809000 	 1.910500 	 -1.2237930000 	 -1.8648020000 
37.70 	 224.6809000 	 1.910625 	 -1.2207410000 	 -1.8644140000 
37.90 	 224.6809000 	 1.910775 	 -1.2238500000 	 -1.8646560000 
38.10 	 224.6809000 	 1.910900 	 -1.2213390000 	 -1.8651870000 
38.30 	 224.6825000 	 1.911025 	 -1.2234080000 	 -1.8644780000 
38.50 	 224.6841000 	 1.911175 	 -1.2220030000 	 -1.8658860000 
38.70 	 224.6888000 	 1.911300 	 -1.2231100000 	 -1.8639150000 
38.90 	 224.6920000 	 1.911450 	 -1.2229820000 	 -1.8664740000 
39.10 	 224.6920000 	 1.911575 	 -1.2228970000 	 -1.8639180000 
39.30 	 224.6968000 	 1.911700 	 -1.2230910000 	 -1.8668270000 
39.50 	 224.7000000 	 1.911825 	 -1.2231000000 	 -1.8643380000 
39.70 	 224.7047000 	 1.911950 	 -1.2232620000 	 -1.8670690000 
39.90 	 224.7079000 	 1.912075 	 -1.2231410000 	 -1.8645380000 
40.10 	 224.7159000 	 1.912200 	 -1.2240000000 	 -1.8678540000 
40.30 	 224.7206000 	 1.912325 	 -1.2227220000 	 -1.8643730000 
40.50 	 224.7238000 	 1.912450 	 -1.2248930000 	 -1.8684230000 
40.70 	 224.7286000 	 1.912550 	 -1.2224130000 	 -1.8644110000 
40.90 	 224.7318000 	 1.912675 	 -1.2252170000 	 -1.8689350000 
41.10 	 224.7334000 	 1.912800 	 -1.2221460000 	 -1.8647290000 
41.30 	 224.7349000 	 1.912900 	 -1.2260950000 	 -1.8693450000 
41.50 	 224.7349000 	 1.913025 	 -1.2223180000 	 -1.8649640000 
41.70 	 224.7397000 	 1.913125 	 -1.2263580000 	 -1.8694780000 
41.90 	 224.7397000 	 1.913250 	 -1.2220700000 	 -1.8651450000 
42.10 	 224.7429000 	 1.913350 	 -1.2266000000 	 -1.8695260000 
42.30 	 224.7429000 	 1.913450 	 -1.2221400000 	 -1.8653650000 
42.50 	 224.7477000 	 1.913575 	 -1.2269880000 	 -1.8695990000 
42.70 	 224.7477000 	 1.913675 	 -1.2224450000 	 -1.8658450000 
42.90 	 224.7508000 	 1.913775 	 -1.2270360000 	 -1.8697800000 
43.10 	 224.7556000 	 1.913875 	 -1.2225210000 	 -1.8658160000 
43.30 	 224.7588000 	 1.913975 	 -1.2270800000 	 -1.8699840000 
43.50 	 224.7635000 	 1.914100 	 -1.2224130000 	 -1.8663020000 
43.70 	 224.7667000 	 1.914200 	 -1.2274970000 	 -1.8698410000 
43.90 	 224.7715000 	 1.914275 	 -1.2225120000 	 -1.8665760000 
44.10 	 224.7715000 	 1.914375 	 -1.2275310000 	 -1.8696910000 
44.30 	 224.7715000 	 1.914475 	 -1.2230050000 	 -1.8673770000 
44.50 	 224.7667000 	 1.914575 	 -1.2268540000 	 -1.8699460000 
44.70 	 224.7667000 	 1.914675 	 -1.2226900000 	 -1.8683880000 
44.90 	 224.7635000 	 1.914775 	 -1.2263770000 	 -1.8704030000 
45.10 	 224.7635000 	 1.914875 	 -1.2236310000 	 -1.8687660000 
45.30 	 224.7635000 	 1.914975 	 -1.2277190000 	 -1.8704290000 
45.50 	 224.7651000 	 1.915075 	 -1.2241710000 	 -1.8692810000 
45.70 	 224.7667000 	 1.915175 	 -1.2277350000 	 -1.8700380000 
45.90 	 224.7747000 	 1.915275 	 -1.2246100000 	 -1.8699070000 
46.10 	 224.7794000 	 1.915350 	 -1.2276780000 	 -1.8698790000 
46.30 	 224.7826000 	 1.915450 	 -1.2251730000 	 -1.8707430000 
46.50 	 224.7842000 	 1.915550 	 -1.2271880000 	 -1.8697010000 
46.70 	 224.7874000 	 1.915625 	 -1.2261200000 	 -1.8718210000 
46.90 	 224.7906000 	 1.915725 	 -1.2269620000 	 -1.8695930000 
47.10 	 224.7906000 	 1.915825 	 -1.2266250000 	 -1.8721360000 
47.30 	 224.7906000 	 1.915900 	 -1.2271150000 	 -1.8696210000 
47.50 	 224.7890000 	 1.916000 	 -1.2271020000 	 -1.8724440000 
47.70 	 224.7874000 	 1.916075 	 -1.2265170000 	 -1.8696310000 
47.90 	 224.7906000 	 1.916175 	 -1.2277950000 	 -1.8730010000 
48.10 	 224.7906000 	 1.916275 	 -1.2266570000 	 -1.8695010000 
48.30 	 224.7953000 	 1.916350 	 -1.2279640000 	 -1.8732680000 
48.50 	 224.7906000 	 1.916450 	 -1.2269660000 	 -1.8697800000 
48.70 	 224.7906000 	 1.916525 	 -1.2287780000 	 -1.8734460000 
48.90 	 224.7937000 	 1.916625 	 -1.2267020000 	 -1.8696310000 
49.10 	 224.7953000 	 1.916700 	 -1.2289810000 	 -1.8737250000 
49.30 	 224.7985000 	 1.916775 	 -1.2270550000 	 -1.8701930000 
49.50 	 224.8033000 	 1.916875 	 -1.2293880000 	 -1.8743520000 
49.70 	 224.8065000 	 1.916950 	 -1.2268640000 	 -1.8702700000 
49.90 	 224.8096000 	 1.917025 	 -1.2298970000 	 -1.8746600000 
50.10 	 224.8096000 	 1.917125 	 -1.2268700000 	 -1.8704990000 
50.30 	 224.8096000 	 1.917200 	 -1.2303190000 	 -1.8748600000 
50.50 	 224.8096000 	 1.917275 	 -1.2266890000 	 -1.8706610000 
50.70 	 224.8065000 	 1.917350 	 -1.2307640000 	 -1.8750920000 
50.90 	 224.8033000 	 1.917425 	 -1.2270860000 	 -1.8709910000 
51.10 	 224.8033000 	 1.917525 	 -1.2311330000 	 -1.8753620000 
51.30 	 224.8049000 	 1.917600 	 -1.2270930000 	 -1.8709950000 
51.50 	 224.8033000 	 1.917700 	 -1.2313460000 	 -1.8756140000 
51.70 	 224.8049000 	 1.917775 	 -1.2269910000 	 -1.8715350000 
51.90 	 224.8065000 	 1.917850 	 -1.2316860000 	 -1.8757570000 
52.10 	 224.8081000 	 1.917925 	 -1.2274610000 	 -1.8716720000 
52.30 	 224.8096000 	 1.918025 	 -1.2316260000 	 -1.8759410000 
52.50 	 224.8144000 	 1.918100 	 -1.2274140000 	 -1.8718400000 
52.70 	 224.8160000 	 1.918175 	 -1.2320140000 	 -1.8761950000 
52.90 	 224.8176000 	 1.918250 	 -1.2274230000 	 -1.8721830000 
53.10 	 224.8176000 	 1.918325 	 -1.2320230000 	 -1.8763350000 
53.30 	 224.8176000 	 1.918400 	 -1.2276050000 	 -1.8723620000 
53.50 	 224.8224000 	 1.918475 	 -1.2323130000 	 -1.8762110000 
53.70 	 224.8224000 	 1.918550 	 -1.2277350000 	 -1.8721580000 
53.90 	 224.8224000 	 1.918625 	 -1.2324460000 	 -1.8763380000 
54.10 	 224.8224000 	 1.918700 	 -1.2279260000 	 -1.8724890000 
54.30 	 224.8224000 	 1.918775 	 -1.2327350000 	 -1.8763700000 
54.50 	 224.8255000 	 1.918850 	 -1.2279700000 	 -1.8730550000 
54.70 	 224.8239000 	 1.918925 	 -1.2327350000 	 -1.8760270000 
54.90 	 224.8224000 	 1.919000 	 -1.2276590000 	 -1.8735790000 
55.10 	 224.8224000 	 1.919075 	 -1.2317430000 	 -1.8761670000 
55.30 	 224.8176000 	 1.919150 	 -1.2277700000 	 -1.8735890000 
55.50 	 224.8176000 	 1.919225 	 -1.2318390000 	 -1.8759600000 
55.70 	 224.8176000 	 1.919300 	 -1.2275760000 	 -1.8737470000 
55.90 	 224.8176000 	 1.919375 	 -1.2331040000 	 -1.8761030000 
56.10 	 224.8176000 	 1.919450 	 -1.2288130000 	 -1.8742940000 
56.30 	 224.8176000 	 1.919525 	 -1.2330150000 	 -1.8759820000 
56.50 	 224.8176000 	 1.919600 	 -1.2291910000 	 -1.8747840000 
56.70 	 224.8224000 	 1.919675 	 -1.2327990000 	 -1.8758390000 
56.90 	 224.8255000 	 1.919750 	 -1.2294800000 	 -1.8750130000 
57.10 	 224.8255000 	 1.919825 	 -1.2332850000 	 -1.8759030000 
57.30 	 224.8255000 	 1.919900 	 -1.2299670000 	 -1.8757030000 
57.50 	 224.8303000 	 1.919975 	 -1.2329610000 	 -1.8756830000 
57.70 	 224.8335000 	 1.920050 	 -1.2302240000 	 -1.8758490000 
57.90 	 224.8335000 	 1.920100 	 -1.2333930000 	 -1.8757180000 
58.10 	 224.8383000 	 1.920175 	 -1.2305700000 	 -1.8761130000 
58.30 	 224.8383000 	 1.920250 	 -1.2332190000 	 -1.8755790000 
58.50 	 224.8414000 	 1.920325 	 -1.2311110000 	 -1.8765480000 
58.70 	 224.8414000 	 1.920375 	 -1.2331710000 	 -1.8756740000 
58.90 	 224.8414000 	 1.920450 	 -1.2310730000 	 -1.8766400000 
59.10 	 224.8414000 	 1.920500 	 -1.2330250000 	 -1.8753660000 
59.30 	 224.8398000 	 1.920575 	 -1.2314540000 	 -1.8771680000 
59.50 	 224.8383000 	 1.920650 	 -1.2331840000 	 -1.8755910000 
59.70 	 224.8414000 	 1.920700 	 -1.2319410000 	 -1.8774160000 
59.90 	 224.8414000 	 1.920775 	 -1.2330470000 	 -1.8755470000 
60.10 	 224.8462000 	 1.920850 	 -1.2322330000 	 -1.8777370000 
60.30 	 224.8462000 	 1.920900 	 -1.2329130000 	 -1.8756390000 
60.50 	 224.8462000 	 1.920975 	 -1.2325540000 	 -1.8779850000 
60.70 	 224.8462000 	 1.921025 	 -1.2328150000 	 -1.8755120000 
60.90 	 224.8494000 	 1.921100 	 -1.2330500000 	 -1.8792470000 
61.10 	 224.8478000 	 1.921175 	 -1.2325670000 	 -1.8765320000 
61.30 	 224.8494000 	 1.921225 	 -1.2333870000 	 -1.8798670000 
61.50 	 224.8494000 	 1.921300 	 -1.2324080000 	 -1.8763800000 
61.70 	 224.8542000 	 1.921350 	 -1.2335780000 	 -1.8802200000 
61.90 	 224.8542000 	 1.921425 	 -1.2320840000 	 -1.8764080000 
62.10 	 224.8542000 	 1.921475 	 -1.2340160000 	 -1.8802680000 
62.30 	 224.8573000 	 1.921550 	 -1.2320870000 	 -1.8763610000 
62.50 	 224.8573000 	 1.921600 	 -1.2342010000 	 -1.8804040000 
62.70 	 224.8573000 	 1.921650 	 -1.2318710000 	 -1.8762810000 
62.90 	 224.8573000 	 1.921725 	 -1.2344710000 	 -1.8805280000 
63.10 	 224.8573000 	 1.921775 	 -1.2317940000 	 -1.8762530000 
63.30 	 224.8573000 	 1.921850 	 -1.2347380000 	 -1.8806620000 
63.50 	 224.8573000 	 1.921900 	 -1.2316960000 	 -1.8767520000 
63.70 	 224.8557000 	 1.921950 	 -1.2350110000 	 -1.8809410000 
63.90 	 224.8542000 	 1.922025 	 -1.2318290000 	 -1.8765260000 
64.10 	 224.8542000 	 1.922075 	 -1.2350690000 	 -1.8808940000 
64.30 	 224.8542000 	 1.922150 	 -1.2320330000 	 -1.8765420000 
64.50 	 224.8573000 	 1.922200 	 -1.2349800000 	 -1.8809290000 
64.70 	 224.8573000 	 1.922250 	 -1.2320770000 	 -1.8765540000 
64.90 	 224.8573000 	 1.922325 	 -1.2354340000 	 -1.8809540000 
65.10 	 224.8621000 	 1.922375 	 -1.2319560000 	 -1.8768440000 
65.30 	 224.8573000 	 1.922450 	 -1.2354410000 	 -1.8811480000 
65.50 	 224.8573000 	 1.922500 	 -1.2319370000 	 -1.8768280000 
65.70 	 224.8573000 	 1.922550 	 -1.2359490000 	 -1.8809950000 
65.90 	 224.8589000 	 1.922625 	 -1.2320230000 	 -1.8766820000 
66.10 	 224.8621000 	 1.922675 	 -1.2358470000 	 -1.8810500000 
66.30 	 224.8653000 	 1.922725 	 -1.2321850000 	 -1.8768310000 
66.50 	 224.8700000 	 1.922800 	 -1.2359910000 	 -1.8811380000 
66.70 	 224.8732000 	 1.922850 	 -1.2323220000 	 -1.8768690000 
66.90 	 224.8732000 	 1.922900 	 -1.2364900000 	 -1.8812370000 
67.10 	 224.8732000 	 1.922950 	 -1.2325640000 	 -1.8768720000 
67.30 	 224.8700000 	 1.923000 	 -1.2363880000 	 -1.8813610000 
67.50 	 224.8700000 	 1.923075 	 -1.2323890000 	 -1.8773300000 
67.70 	 224.8700000 	 1.923125 	 -1.2365180000 	 -1.8816220000 
67.90 	 224.8700000 	 1.923175 	 -1.2324840000 	 -1.8773560000 
68.10 	 224.8700000 	 1.923225 	 -1.2367340000 	 -1.8818410000 
68.30 	 224.8700000 	 1.923275 	 -1.2323860000 	 -1.8775910000 
68.50 	 224.8700000 	 1.923350 	 -1.2371100000 	 -1.8816600000 
68.70 	 224.8653000 	 1.923400 	 -1.2324210000 	 -1.8780770000 
68.90 	 224.8653000 	 1.923450 	 -1.2373480000 	 -1.8814750000 
69.10 	 224.8621000 	 1.923500 	 -1.2324270000 	 -1.8782490000 
69.30 	 224.8621000 	 1.923575 	 -1.2371410000 	 -1.8817900000 
69.50 	 224.8621000 	 1.923625 	 -1.2327230000 	 -1.8785570000 
69.70 	 224.8669000 	 1.923675 	 -1.2373670000 	 -1.8818630000 
69.90 	 224.8732000 	 1.923750 	 -1.2327670000 	 -1.8785130000 
70.10 	 224.8764000 	 1.923800 	 -1.2374660000 	 -1.8820670000 
70.30 	 224.8812000 	 1.923850 	 -1.2329480000 	 -1.8785410000 
70.50 	 224.8812000 	 1.923900 	 -1.2378570000 	 -1.8819240000 
70.70 	 224.8844000 	 1.923950 	 -1.2331170000 	 -1.8790280000 
70.90 	 224.8828000 	 1.924000 	 -1.2378920000 	 -1.8817770000 
71.10 	 224.8844000 	 1.924050 	 -1.2330060000 	 -1.8789070000 
71.30 	 224.8891000 	 1.924100 	 -1.2377710000 	 -1.8816630000 
71.50 	 224.8891000 	 1.924125 	 -1.2333520000 	 -1.8795710000 
71.70 	 224.8891000 	 1.924175 	 -1.2380190000 	 -1.8816470000 
71.90 	 224.8844000 	 1.924225 	 -1.2335870000 	 -1.8797240000 
72.10 	 224.8891000 	 1.924275 	 -1.2376530000 	 -1.8812970000 
72.30 	 224.8844000 	 1.924325 	 -1.2336350000 	 -1.8796540000 
72.50 	 224.8812000 	 1.924375 	 -1.2377290000 	 -1.8814090000 
72.70 	 224.8812000 	 1.924425 	 -1.2339080000 	 -1.8802230000 
72.90 	 224.8812000 	 1.924475 	 -1.2377450000 	 -1.8816180000 
73.10 	 224.8812000 	 1.924525 	 -1.2339850000 	 -1.8805920000 
73.30 	 224.8812000 	 1.924575 	 -1.2375390000 	 -1.8812620000 
73.50 	 224.8812000 	 1.924625 	 -1.2344580000 	 -1.8811510000 
73.70 	 224.8812000 	 1.924675 	 -1.2373990000 	 -1.8811000000 
73.90 	 224.8764000 	 1.924725 	 -1.2349670000 	 -1.8816730000 
74.10 	 224.8732000 	 1.924775 	 -1.2372780000 	 -1.8812340000 
74.30 	 224.8732000 	 1.924825 	 -1.2349130000 	 -1.8819590000 
74.50 	 224.8700000 	 1.924875 	 -1.2370970000 	 -1.8812150000 
74.70 	 224.8732000 	 1.924925 	 -1.2352310000 	 -1.8822130000 
74.90 	 224.8732000 	 1.925000 	 -1.2371000000 	 -1.8812020000 
75.10 	 224.8732000 	 1.925050 	 -1.2356690000 	 -1.8826640000 
75.30 	 224.8764000 	 1.925100 	 -1.2370590000 	 -1.8811670000 
75.50 	 224.8764000 	 1.925150 	 -1.2357170000 	 -1.8829690000 
75.70 	 224.8812000 	 1.925200 	 -1.2370680000 	 -1.8811350000 
75.90 	 224.8812000 	 1.925250 	 -1.2353260000 	 -1.8830840000 
76.10 	 224.8844000 	 1.925300 	 -1.2370620000 	 -1.8810050000 
76.30 	 224.8875000 	 1.925350 	 -1.2363560000 	 -1.8832530000 
76.50 	 224.8891000 	 1.925400 	 -1.2367760000 	 -1.8807090000 
76.70 	 224.8971000 	 1.925425 	 -1.2366260000 	 -1.8834150000 
76.90 	 224.8971000 	 1.925475 	 -1.2364230000 	 -1.8807760000 
77.10 	 224.8971000 	 1.925525 	 -1.2373450000 	 -1.8842760000 
77.30 	 224.8971000 	 1.925550 	 -1.2361240000 	 -1.8806680000 
77.50 	 224.8971000 	 1.925600 	 -1.2378500000 	 -1.8842700000 
77.70 	 224.8971000 	 1.925625 	 -1.2360830000 	 -1.8819870000 
77.90 	 224.8955000 	 1.925675 	 -1.2381680000 	 -1.8861870000 
78.10 	 224.8923000 	 1.925725 	 -1.2361270000 	 -1.8821020000 
78.30 	 224.8923000 	 1.925775 	 -1.2385020000 	 -1.8861230000 
78.50 	 224.8891000 	 1.925800 	 -1.2360220000 	 -1.8820320000 
78.70 	 224.8891000 	 1.925850 	 -1.2388070000 	 -1.8861740000 
78.90 	 224.8844000 	 1.925900 	 -1.2360130000 	 -1.8820640000 
79.10 	 224.8812000 	 1.925950 	 -1.2388670000 	 -1.8863300000 
79.30 	 224.8764000 	 1.926000 	 -1.2356760000 	 -1.8820250000 
79.50 	 224.8732000 	 1.926050 	 -1.2393540000 	 -1.8861610000 
79.70 	 224.8732000 	 1.926100 	 -1.2355100000 	 -1.8819680000 
79.90 	 224.8732000 	 1.926150 	 -1.2395510000 	 -1.8861520000 
80.10 	 224.8764000 	 1.926225 	 -1.2356540000 	 -1.8820350000 
80.30 	 224.8764000 	 1.926275 	 -1.2398400000 	 -1.8862410000 
80.50 	 224.8732000 	 1.926325 	 -1.2355710000 	 -1.8819490000 
80.70 	 224.8732000 	 1.926375 	 -1.2401230000 	 -1.8862790000 
80.90 	 224.8732000 	 1.926425 	 -1.2342960000 	 -1.8819300000 
81.10 	 224.8732000 	 1.926475 	 -1.2401070000 	 -1.8863040000 
81.30 	 224.8748000 	 1.926525 	 -1.2354090000 	 -1.8821650000 
81.50 	 224.8748000 	 1.926600 	 -1.2400720000 	 -1.8860120000 
81.70 	 224.8764000 	 1.926650 	 -1.2353710000 	 -1.8824510000 
81.90 	 224.8812000 	 1.926675 	 -1.2385850000 	 -1.8859830000 
82.10 	 224.8844000 	 1.926750 	 -1.2338510000 	 -1.8828420000 
82.30 	 224.8923000 	 1.926775 	 -1.2331040000 	 -1.8860090000 
82.50 	 224.8971000 	 1.926825 	 -1.2299950000 	 -1.8829820000 
82.70 	 224.9050000 	 1.926875 	 -1.2369090000 	 -1.8857260000 
82.90 	 224.9050000 	 1.926900 	 -1.2307360000 	 -1.8835390000 
83.10 	 224.9018000 	 1.926950 	 -1.2361400000 	 -1.8855990000 
83.30 	 224.9002000 	 1.926975 	 -1.2357490000 	 -1.8841300000 
83.50 	 224.8971000 	 1.927025 	 -1.2396590000 	 -1.8851180000 
83.70 	 224.8923000 	 1.927075 	 -1.2367570000 	 -1.8847050000 
83.90 	 224.8923000 	 1.927125 	 -1.2396780000 	 -1.8849280000 
84.10 	 224.8971000 	 1.927150 	 -1.2366960000 	 -1.8846100000 
84.30 	 224.8971000 	 1.927200 	 -1.2395800000 	 -1.8847370000 
84.50 	 224.9002000 	 1.927225 	 -1.2370170000 	 -1.8850610000 
84.70 	 224.9018000 	 1.927275 	 -1.2396590000 	 -1.8846730000 
84.90 	 224.9050000 	 1.927325 	 -1.2372020000 	 -1.8851380000 
85.10 	 224.9050000 	 1.927350 	 -1.2397100000 	 -1.8845080000 
85.30 	 224.9018000 	 1.927400 	 -1.2375740000 	 -1.8853760000 
85.50 	 224.9050000 	 1.927425 	 -1.2398210000 	 -1.8843620000 
85.70 	 224.9050000 	 1.927475 	 -1.2382030000 	 -1.8857450000 
85.90 	 224.9050000 	 1.927525 	 -1.2392490000 	 -1.8839360000 
86.10 	 224.9002000 	 1.927550 	 -1.2385560000 	 -1.8861420000 
86.30 	 224.9002000 	 1.927600 	 -1.2391820000 	 -1.8839450000 
86.50 	 224.8971000 	 1.927625 	 -1.2386450000 	 -1.8860310000 
86.70 	 224.8923000 	 1.927675 	 -1.2394810000 	 -1.8841300000 
86.90 	 224.8939000 	 1.927725 	 -1.2384320000 	 -1.8860590000 
87.10 	 224.8971000 	 1.927750 	 -1.2394780000 	 -1.8842630000 
87.30 	 224.8923000 	 1.927800 	 -1.2388710000 	 -1.8863140000 
87.50 	 224.8923000 	 1.927850 	 -1.2394170000 	 -1.8839990000 
87.70 	 224.8971000 	 1.927900 	 -1.2392710000 	 -1.8866860000 
87.90 	 224.8939000 	 1.927925 	 -1.2388290000 	 -1.8837610000 
88.10 	 224.8891000 	 1.927975 	 -1.2396210000 	 -1.8868160000 
88.30 	 224.8875000 	 1.928025 	 -1.2389720000 	 -1.8837930000 
88.50 	 224.8812000 	 1.928075 	 -1.2397990000 	 -1.8870200000 
88.70 	 224.8812000 	 1.928125 	 -1.2386770000 	 -1.8836080000 
88.90 	 224.8764000 	 1.928175 	 -1.2403520000 	 -1.8872100000 
89.10 	 224.8732000 	 1.928225 	 -1.2387470000 	 -1.8835510000 
89.30 	 224.8732000 	 1.928275 	 -1.2406290000 	 -1.8873790000 
89.50 	 224.8732000 	 1.928325 	 -1.2383590000 	 -1.8835320000 
89.70 	 224.8732000 	 1.928375 	 -1.2408890000 	 -1.8875980000 
89.90 	 224.8732000 	 1.928450 	 -1.2383650000 	 -1.8836310000 
90.10 	 224.8700000 	 1.928500 	 -1.2414680000 	 -1.8878900000 
90.30 	 224.8700000 	 1.928550 	 -1.2382570000 	 -1.8836120000 
90.50 	 224.8732000 	 1.928600 	 -1.2416300000 	 -1.8878750000 
90.70 	 224.8764000 	 1.928650 	 -1.2381490000 	 -1.8836660000 
90.90 	 224.8875000 	 1.928725 	 -1.2418140000 	 -1.8879380000 
91.10 	 224.8939000 	 1.928750 	 -1.2383810000 	 -1.8836500000 
91.30 	 224.9050000 	 1.928800 	 -1.2422400000 	 -1.8880370000 
91.50 	 224.9082000 	 1.928825 	 -1.2381710000 	 -1.8837290000 
91.70 	 224.9130000 	 1.928875 	 -1.2422620000 	 -1.8883070000 
91.90 	 224.9146000 	 1.928900 	 -1.2384220000 	 -1.8838280000 
92.10 	 224.9161000 	 1.928950 	 -1.2425840000 	 -1.8881700000 
92.30 	 224.9209000 	 1.928975 	 -1.2382830000 	 -1.8840820000 
92.50 	 224.9209000 	 1.929000 	 -1.2427300000 	 -1.8883960000 
92.70 	 224.9241000 	 1.929075 	 -1.2382250000 	 -1.8841520000 
92.90 	 224.9241000 	 1.929125 	 -1.2428320000 	 -1.8883260000 
93.10 	 224.9241000 	 1.929175 	 -1.2383270000 	 -1.8843300000 
93.30 	 224.9225000 	 1.929225 	 -1.2430890000 	 -1.8882970000 
93.50 	 224.9241000 	 1.929250 	 -1.2384380000 	 -1.8845110000 
93.70 	 224.9289000 	 1.929325 	 -1.2432580000 	 -1.8881350000 
93.90 	 224.9289000 	 1.929375 	 -1.2383330000 	 -1.8846070000 
94.10 	 224.9289000 	 1.929425 	 -1.2431880000 	 -1.8881890000 
94.30 	 224.9320000 	 1.929475 	 -1.2384410000 	 -1.8846320000 
94.50 	 224.9320000 	 1.929525 	 -1.2432480000 	 -1.8882180000 
94.70 	 224.9320000 	 1.929575 	 -1.2384990000 	 -1.8845780000 
94.90 	 224.9368000 	 1.929625 	 -1.2434450000 	 -1.8881000000 
95.10 	 224.9400000 	 1.929675 	 -1.2385020000 	 -1.8847720000 
95.30 	 224.9447000 	 1.929725 	 -1.2432480000 	 -1.8879540000 
95.50 	 224.9479000 	 1.929775 	 -1.2387470000 	 -1.8850870000 
95.70 	 224.9559000 	 1.929800 	 -1.2434830000 	 -1.8879320000 
95.90 	 224.9591000 	 1.929850 	 -1.2389820000 	 -1.8851500000 
96.10 	 224.9638000 	 1.929875 	 -1.2432960000 	 -1.8875060000 
96.30 	 224.9670000 	 1.929900 	 -1.2391380000 	 -1.8855990000 
96.50 	 224.9670000 	 1.929925 	 -1.2432320000 	 -1.8870610000 
96.70 	 224.9670000 	 1.929925 	 -1.2392620000 	 -1.8863390000 
96.90 	 224.9670000 	 1.929950 	 -1.2430060000 	 -1.8868320000 
97.10 	 224.9670000 	 1.929975 	 -1.2398970000 	 -1.8867210000 
97.30 	 224.9718000 	 1.930000 	 -1.2427900000 	 -1.8867910000 
97.50 	 224.9749000 	 1.930025 	 -1.2399160000 	 -1.8867840000 
97.70 	 224.9749000 	 1.930025 	 -1.2428090000 	 -1.8865810000 
97.90 	 224.9749000 	 1.930050 	 -1.2404630000 	 -1.8873720000 
98.10 	 224.9749000 	 1.930075 	 -1.2424560000 	 -1.8861140000 
98.30 	 224.9702000 	 1.930100 	 -1.2408260000 	 -1.8875570000 
98.50 	 224.9638000 	 1.930125 	 -1.2422980000 	 -1.8861390000 
98.70 	 224.9591000 	 1.930125 	 -1.2412870000 	 -1.8879380000 
98.90 	 224.9559000 	 1.930175 	 -1.2422470000 	 -1.8858430000 
99.10 	 224.9511000 	 1.930200 	 -1.2415090000 	 -1.8880970000 
99.30 	 224.9543000 	 1.930250 	 -1.2421160000 	 -1.8859510000 
99.50 	 224.9479000 	 1.930275 	 -1.2417470000 	 -1.8881770000 
99.70 	 224.9463000 	 1.930325 	 -1.2418520000 	 -1.8856240000 
99.90 	 224.9447000 	 1.930350 	 -1.2419220000 	 -1.8883510000 
100.10 	 224.9368000 	 1.930400 	 -1.2419160000 	 -1.8855090000 
100.30 	 224.9320000 	 1.930450 	 -1.2419030000 	 -1.8883450000 
100.50 	 224.9320000 	 1.930500 	 -1.2418330000 	 -1.8854940000 
100.70 	 224.9320000 	 1.930550 	 -1.2421350000 	 -1.8885360000 
100.90 	 224.9368000 	 1.930600 	 -1.2416080000 	 -1.8853220000 
101.10 	 224.9400000 	 1.930650 	 -1.2426660000 	 -1.8888030000 
101.30 	 224.9447000 	 1.930700 	 -1.2411880000 	 -1.8852080000 
101.50 	 224.9495000 	 1.930750 	 -1.2431810000 	 -1.8889170000 
101.70 	 224.9511000 	 1.930775 	 -1.2409050000 	 -1.8848710000 
101.90 	 224.9559000 	 1.930800 	 -1.2432510000 	 -1.8891430000 
102.10 	 224.9559000 	 1.930850 	 -1.2406700000 	 -1.8848010000 
102.30 	 224.9559000 	 1.930875 	 -1.2437530000 	 -1.8890570000 
102.50 	 224.9575000 	 1.930900 	 -1.2406510000 	 -1.8846890000 
102.70 	 224.9591000 	 1.930925 	 -1.2439630000 	 -1.8891050000 
102.90 	 224.9638000 	 1.930950 	 -1.2403870000 	 -1.8847340000 
103.10 	 224.9670000 	 1.931000 	 -1.2441250000 	 -1.8889900000 
103.30 	 224.9670000 	 1.931025 	 -1.2402090000 	 -1.8847660000 
103.50 	 224.9718000 	 1.931025 	 -1.2441380000 	 -1.8890670000 
103.70 	 224.9734000 	 1.931075 	 -1.2401040000 	 -1.8846960000 
103.90 	 224.9749000 	 1.931075 	 -1.2447260000 	 -1.8893690000 
104.10 	 224.9749000 	 1.931100 	 -1.2404510000 	 -1.8850550000 
104.30 	 224.9718000 	 1.931125 	 -1.2449840000 	 -1.8892160000 
104.50 	 224.9718000 	 1.931125 	 -1.2404510000 	 -1.8850290000 
104.70 	 224.9638000 	 1.931175 	 -1.2447580000 	 -1.8892000000 
104.90 	 224.9622000 	 1.931175 	 -1.2404220000 	 -1.8851410000 
105.10 	 224.9559000 	 1.931200 	 -1.2450890000 	 -1.8892070000 
105.30 	 224.9559000 	 1.931250 	 -1.2402920000 	 -1.8852580000 
105.50 	 224.9559000 	 1.931275 	 -1.2451140000 	 -1.8888820000 
105.70 	 224.9559000 	 1.931300 	 -1.2403550000 	 -1.8854430000 
105.90 	 224.9559000 	 1.931325 	 -1.2451740000 	 -1.8890600000 
106.10 	 224.9559000 	 1.931350 	 -1.2404120000 	 -1.8856180000 
106.30 	 224.9559000 	 1.931400 	 -1.2452000000 	 -1.8891300000 
106.50 	 224.9511000 	 1.931425 	 -1.2404950000 	 -1.8857160000 
106.70 	 224.9479000 	 1.931475 	 -1.2452600000 	 -1.8888000000 
106.90 	 224.9479000 	 1.931500 	 -1.2405300000 	 -1.8857640000 
107.10 	 224.9479000 	 1.931550 	 -1.2451680000 	 -1.8886280000 
107.30 	 224.9479000 	 1.931575 	 -1.2405520000 	 -1.8862280000 
107.50 	 224.9479000 	 1.931625 	 -1.2450850000 	 -1.8883550000 
107.70 	 224.9479000 	 1.931650 	 -1.2408260000 	 -1.8861230000 
107.90 	 224.9511000 	 1.931700 	 -1.2452060000 	 -1.8884370000 
108.10 	 224.9511000 	 1.931750 	 -1.2408030000 	 -1.8862280000 
108.30 	 224.9591000 	 1.931775 	 -1.2448470000 	 -1.8879480000 
108.50 	 224.9638000 	 1.931800 	 -1.2411980000 	 -1.8868730000 
108.70 	 224.9638000 	 1.931850 	 -1.2448980000 	 -1.8876580000 
108.90 	 224.9654000 	 1.931875 	 -1.2414460000 	 -1.8871370000 
109.10 	 224.9638000 	 1.931900 	 -1.2447830000 	 -1.8873470000 
109.30 	 224.9638000 	 1.931925 	 -1.2418810000 	 -1.8874040000 
109.50 	 224.9591000 	 1.931950 	 -1.2442590000 	 -1.8870670000 
109.70 	 224.9591000 	 1.931975 	 -1.2422530000 	 -1.8877410000 
109.90 	 224.9638000 	 1.932025 	 -1.2442050000 	 -1.8868190000 
110.10 	 224.9638000 	 1.932050 	 -1.2423550000 	 -1.8879510000 
110.30 	 224.9702000 	 1.932075 	 -1.2440080000 	 -1.8866350000 
110.50 	 224.9734000 	 1.932100 	 -1.2425010000 	 -1.8882590000 
110.70 	 224.9749000 	 1.932100 	 -1.2435560000 	 -1.8866090000 
110.90 	 224.9749000 	 1.932125 	 -1.2431720000 	 -1.8894100000 
111.10 	 224.9765000 	 1.932150 	 -1.2439730000 	 -1.8871970000 
111.30 	 224.9749000 	 1.932175 	 -1.2435630000 	 -1.8895150000 
111.50 	 224.9718000 	 1.932175 	 -1.2440170000 	 -1.8872990000 
111.70 	 224.9670000 	 1.932225 	 -1.2437030000 	 -1.8897690000 
111.90 	 224.9638000 	 1.932225 	 -1.2440900000 	 -1.8881670000 
112.10 	 224.9622000 	 1.932250 	 -1.2436900000 	 -1.8905130000 
112.30 	 224.9559000 	 1.932300 	 -1.2440680000 	 -1.8879920000 
112.50 	 224.9559000 	 1.932325 	 -1.2437730000 	 -1.8906880000 
112.70 	 224.9527000 	 1.932350 	 -1.2436490000 	 -1.8879030000 
112.90 	 224.9479000 	 1.932400 	 -1.2437820000 	 -1.8905700000 
113.10 	 224.9479000 	 1.932425 	 -1.2439920000 	 -1.8880530000 
113.30 	 224.9400000 	 1.932475 	 -1.2438580000 	 -1.8909870000 
113.50 	 224.9416000 	 1.932525 	 -1.2434830000 	 -1.8892320000 
113.70 	 224.9400000 	 1.932550 	 -1.2444780000 	 -1.8925440000 
113.90 	 224.9400000 	 1.932600 	 -1.2431840000 	 -1.8889490000 
114.10 	 224.9400000 	 1.932650 	 -1.2446850000 	 -1.8925630000 
114.30 	 224.9368000 	 1.932725 	 -1.2429430000 	 -1.8888820000 
114.50 	 224.9320000 	 1.932750 	 -1.2450980000 	 -1.8927540000 
114.70 	 224.9320000 	 1.932800 	 -1.2430220000 	 -1.8887040000 
114.90 	 224.9289000 	 1.932850 	 -1.2451680000 	 -1.8928720000 
115.10 	 224.9320000 	 1.932925 	 -1.2427650000 	 -1.8886630000 
115.30 	 224.9368000 	 1.932975 	 -1.2454700000 	 -1.8928050000 
115.50 	 224.9479000 	 1.933025 	 -1.2424630000 	 -1.8886690000 
115.70 	 224.9559000 	 1.933050 	 -1.2458130000 	 -1.8928590000 
115.90 	 224.9686000 	 1.933100 	 -1.2423990000 	 -1.8886220000 
116.10 	 224.9797000 	 1.933125 	 -1.2462200000 	 -1.8930050000 
116.30 	 224.9829000 	 1.933125 	 -1.2424760000 	 -1.8887170000 
116.50 	 224.9908000 	 1.933150 	 -1.2462620000 	 -1.8930280000 
116.70 	 224.9956000 	 1.933150 	 -1.2424690000 	 -1.8887490000 
116.90 	 224.9988000 	 1.933175 	 -1.2465950000 	 -1.8933200000 
117.10 	 224.9988000 	 1.933150 	 -1.2425390000 	 -1.8889170000 
117.30 	 224.9972000 	 1.933150 	 -1.2467420000 	 -1.8931870000 
117.50 	 224.9956000 	 1.933150 	 -1.2424980000 	 -1.8888510000 
117.70 	 224.9908000 	 1.933150 	 -1.2467830000 	 -1.8931740000 
117.90 	 224.9877000 	 1.933150 	 -1.2423290000 	 -1.8888920000 
118.10 	 224.9877000 	 1.933150 	 -1.2468400000 	 -1.8931550000 
118.30 	 224.9829000 	 1.933150 	 -1.2423130000 	 -1.8888220000 
118.50 	 224.9765000 	 1.933150 	 -1.2471170000 	 -1.8929800000 
118.70 	 224.9670000 	 1.933175 	 -1.2423930000 	 -1.8891970000 
118.90 	 224.9591000 	 1.933200 	 -1.2472090000 	 -1.8928430000 
119.10 	 224.9511000 	 1.933225 	 -1.2424340000 	 -1.8892070000 
119.30 	 224.9447000 	 1.933275 	 -1.2472600000 	 -1.8928660000 
119.50 	 224.9384000 	 1.933300 	 -1.2423520000 	 -1.8890760000 
119.70 	 224.9336000 	 1.933350 	 -1.2470880000 	 -1.8930180000 
119.90 	 224.9320000 	 1.933425 	 -1.2424310000 	 -1.8892480000 
120.10 	 224.9289000 	 1.933450 	 -1.2471710000 	 -1.8927290000 
120.30 	 224.9289000 	 1.933525 	 -1.2423390000 	 -1.8891300000 
120.50 	 224.9289000 	 1.933575 	 -1.2472090000 	 -1.8928590000 
120.70 	 224.9289000 	 1.933650 	 -1.2424440000 	 -1.8890670000 
120.90 	 224.9305000 	 1.933650 	 -1.2471010000 	 -1.8928300000 
121.10 	 224.9352000 	 1.933725 	 -1.2424820000 	 -1.8892480000 
121.30 	 224.9400000 	 1.933775 	 -1.2471770000 	 -1.8927830000 
121.50 	 224.9479000 	 1.933825 	 -1.2424440000 	 -1.8894000000 
121.70 	 224.9511000 	 1.933875 	 -1.2470720000 	 -1.8923540000 
121.90 	 224.9559000 	 1.933900 	 -1.2425990000 	 -1.8897600000 
122.10 	 224.9591000 	 1.933925 	 -1.2472470000 	 -1.8925160000 
122.30 	 224.9591000 	 1.933975 	 -1.2426920000 	 -1.8899950000 
122.50 	 224.9638000 	 1.934000 	 -1.2469740000 	 -1.8922200000 
122.70 	 224.9670000 	 1.934025 	 -1.2428320000 	 -1.8902490000 
122.90 	 224.9718000 	 1.934050 	 -1.2472920000 	 -1.8922080000 
123.10 	 224.9797000 	 1.934075 	 -1.2430830000 	 -1.8911460000 
123.30 	 224.9829000 	 1.934100 	 -1.2475710000 	 -1.8961210000 
123.50 	 224.9877000 	 1.934075 	 -1.2437440000 	 -1.8945500000 
123.70 	 224.9908000 	 1.934100 	 -1.2475710000 	 -1.8956060000 
123.90 	 224.9877000 	 1.934100 	 -1.2438900000 	 -1.8950240000 
124.10 	 224.9877000 	 1.934125 	 -1.2474250000 	 -1.8954280000 
124.30 	 224.9797000 	 1.934125 	 -1.2442560000 	 -1.8951570000 
124.50 	 224.9718000 	 1.934125 	 -1.2473680000 	 -1.8952120000 
124.70 	 224.9606000 	 1.934150 	 -1.2445160000 	 -1.8952270000 
124.90 	 224.9511000 	 1.934175 	 -1.2473200000 	 -1.8950270000 
125.10 	 224.9479000 	 1.934225 	 -1.2444500000 	 -1.8953070000 
125.30 	 224.9432000 	 1.934250 	 -1.2470210000 	 -1.8949380000 
125.50 	 224.9400000 	 1.934300 	 -1.2447130000 	 -1.8954850000 
125.70 	 224.9368000 	 1.934350 	 -1.2468810000 	 -1.8945820000 
125.90 	 224.9320000 	 1.934400 	 -1.2450700000 	 -1.8959010000 
126.10 	 224.9289000 	 1.934450 	 -1.2465510000 	 -1.8942290000 
126.30 	 224.9289000 	 1.934525 	 -1.2452510000 	 -1.8961460000 
126.50 	 224.9289000 	 1.934550 	 -1.2459980000 	 -1.8938030000 
126.70 	 224.9289000 	 1.934625 	 -1.2458900000 	 -1.8963690000 
126.90 	 224.9320000 	 1.934700 	 -1.2457850000 	 -1.8935300000 
127.10 	 224.9368000 	 1.934725 	 -1.2462330000 	 -1.8966520000 
127.30 	 224.9400000 	 1.934800 	 -1.2451200000 	 -1.8931800000 
127.50 	 224.9447000 	 1.934825 	 -1.2469100000 	 -1.8968450000 
127.70 	 224.9511000 	 1.934875 	 -1.2445770000 	 -1.8926300000 
127.90 	 224.9622000 	 1.934925 	 -1.2471330000 	 -1.8955140000 
128.10 	 224.9686000 	 1.934925 	 -1.2442620000 	 -1.8923570000 
128.30 	 224.9749000 	 1.934975 	 -1.2473040000 	 -1.8956570000 
128.50 	 224.9829000 	 1.935000 	 -1.2441920000 	 -1.8921820000 
128.70 	 224.9877000 	 1.935000 	 -1.2464940000 	 -1.8962190000 
128.90 	 224.9908000 	 1.934975 	 -1.2398620000 	 -1.8927890000 
129.10 	 224.9956000 	 1.934975 	 -1.2433940000 	 -1.8968610000 
129.30 	 225.0036000 	 1.934975 	 -1.2388450000 	 -1.8928530000 
129.50 	 225.0052000 	 1.934975 	 -1.2430060000 	 -1.8968260000 
129.70 	 225.0067000 	 1.934975 	 -1.2389530000 	 -1.8928620000 
129.90 	 225.0067000 	 1.934975 	 -1.2432000000 	 -1.8968300000 
130.10 	 225.0036000 	 1.934975 	 -1.2383110000 	 -1.8926840000 
130.30 	 225.0036000 	 1.934975 	 -1.2417410000 	 -1.8968300000 
130.50 	 224.9956000 	 1.934975 	 -1.2369920000 	 -1.8927290000 
130.70 	 224.9908000 	 1.934975 	 -1.2460710000 	 -1.8968870000 
130.90 	 224.9829000 	 1.935000 	 -1.2386450000 	 -1.8935900000 
131.10 	 224.9749000 	 1.935025 	 -1.2426150000 	 -1.8975800000 
131.30 	 224.9702000 	 1.935025 	 -1.2379390000 	 -1.8935140000 
131.50 	 224.9638000 	 1.935050 	 -1.2438460000 	 -1.8974270000 
131.70 	 224.9575000 	 1.935075 	 -1.2416270000 	 -1.8938320000 
131.90 	 224.9511000 	 1.935100 	 -1.2463730000 	 -1.8970460000 
132.10 	 224.9463000 	 1.935150 	 -1.2413250000 	 -1.8941590000 
132.30 	 224.9400000 	 1.935175 	 -1.2445230000 	 -1.8967150000 
132.50 	 224.9320000 	 1.935225 	 -1.2384030000 	 -1.8940190000 
132.70 	 224.9305000 	 1.935275 	 -1.2433180000 	 -1.8968610000 
132.90 	 224.9289000 	 1.935325 	 -1.2432960000 	 -1.8943600000 
133.10 	 224.9289000 	 1.935400 	 -1.2482450000 	 -1.8965780000 
133.30 	 224.9289000 	 1.935425 	 -1.2439790000 	 -1.8943820000 
133.50 	 224.9320000 	 1.935500 	 -1.2481560000 	 -1.8964320000 
133.70 	 224.9368000 	 1.935525 	 -1.2440520000 	 -1.8947510000 
133.90 	 224.9400000 	 1.935600 	 -1.2483500000 	 -1.8962320000 
134.10 	 224.9479000 	 1.935625 	 -1.2441100000 	 -1.8949250000 
134.30 	 224.9559000 	 1.935675 	 -1.2480990000 	 -1.8961270000 
134.50 	 224.9638000 	 1.935700 	 -1.2441540000 	 -1.8951610000 
134.70 	 224.9670000 	 1.935750 	 -1.2481980000 	 -1.8960860000 
134.90 	 224.9749000 	 1.935750 	 -1.2447070000 	 -1.8957520000 
135.10 	 224.9797000 	 1.935775 	 -1.2487510000 	 -1.8973290000 
135.30 	 224.9861000 	 1.935775 	 -1.2453520000 	 -1.8971820000 
135.50 	 224.9877000 	 1.935800 	 -1.2486110000 	 -1.8971920000 
135.70 	 224.9908000 	 1.935800 	 -1.2457020000 	 -1.8973700000 
135.90 	 224.9956000 	 1.935800 	 -1.2485250000 	 -1.8967660000 
136.10 	 224.9908000 	 1.935800 	 -1.2464240000 	 -1.8980180000 
136.30 	 224.9877000 	 1.935800 	 -1.2481820000 	 -1.8963080000 
136.50 	 224.9877000 	 1.935800 	 -1.2466650000 	 -1.8982280000 
136.70 	 224.9797000 	 1.935800 	 -1.2478670000 	 -1.8960980000 
136.90 	 224.9781000 	 1.935825 	 -1.2467190000 	 -1.8981650000 
137.10 	 224.9718000 	 1.935850 	 -1.2478540000 	 -1.8959550000 
137.30 	 224.9670000 	 1.935850 	 -1.2469450000 	 -1.8984790000 
137.50 	 224.9591000 	 1.935875 	 -1.2475360000 	 -1.8956720000 
137.70 	 224.9511000 	 1.935925 	 -1.2471290000 	 -1.8985050000 
137.90 	 224.9479000 	 1.935950 	 -1.2476510000 	 -1.8958220000 
138.10 	 224.9400000 	 1.935975 	 -1.2469800000 	 -1.8986380000 
138.30 	 224.9368000 	 1.936050 	 -1.2474310000 	 -1.8956630000 
138.50 	 224.9320000 	 1.936075 	 -1.2471330000 	 -1.8985880000 
138.70 	 224.9289000 	 1.936150 	 -1.2473680000 	 -1.8957010000 
138.90 	 224.9241000 	 1.936200 	 -1.2474820000 	 -1.8987400000 
139.10 	 224.9209000 	 1.936250 	 -1.2473680000 	 -1.8953740000 
139.30 	 224.9225000 	 1.936300 	 -1.2477940000 	 -1.8987720000 
139.50 	 224.9241000 	 1.936350 	 -1.2467290000 	 -1.8949450000 
139.70 	 224.9305000 	 1.936400 	 -1.2480130000 	 -1.8991060000 
139.90 	 224.9368000 	 1.936475 	 -1.2461060000 	 -1.8952590000 
140.10 	 224.9479000 	 1.936525 	 -1.2464710000 	 -1.8993090000 
140.30 	 224.9591000 	 1.936550 	 -1.2447320000 	 -1.8950750000 
140.50 	 224.9686000 	 1.936575 	 -1.2480160000 	 -1.8992840000 
140.70 	 224.9781000 	 1.936600 	 -1.2457470000 	 -1.8947860000 
140.90 	 224.9877000 	 1.936625 	 -1.2487980000 	 -1.8989660000 
141.10 	 224.9908000 	 1.936650 	 -1.2465160000 	 -1.8952400000 
141.30 	 224.9956000 	 1.936625 	 -1.2493830000 	 -1.8997510000 
141.50 	 224.9988000 	 1.936625 	 -1.2460100000 	 -1.8955770000 
141.70 	 224.9988000 	 1.936625 	 -1.2495960000 	 -1.8996720000 
141.90 	 224.9988000 	 1.936625 	 -1.2458070000 	 -1.8954850000 
142.10 	 224.9972000 	 1.936625 	 -1.2474160000 	 -1.8999420000 
142.30 	 224.9940000 	 1.936625 	 -1.2418370000 	 -1.8954370000 
142.50 	 224.9908000 	 1.936625 	 -1.2449770000 	 -1.8999100000 
142.70 	 224.9829000 	 1.936625 	 -1.2392900000 	 -1.8954530000 
142.90 	 224.9797000 	 1.936625 	 -1.2436070000 	 -1.8998880000 
143.10 	 224.9749000 	 1.936650 	 -1.2388480000 	 -1.8958890000 
143.30 	 224.9702000 	 1.936675 	 -1.2434290000 	 -1.8999990000 
143.50 	 224.9638000 	 1.936700 	 -1.2390550000 	 -1.8957710000 
143.70 	 224.9559000 	 1.936725 	 -1.2492050000 	 -1.8995250000 
143.90 	 224.9495000 	 1.936750 	 -1.2457150000 	 -1.8959780000 
144.10 	 224.9447000 	 1.936800 	 -1.2504350000 	 -1.8993630000 
144.30 	 224.9400000 	 1.936825 	 -1.2457400000 	 -1.8962730000 
144.50 	 224.9400000 	 1.936875 	 -1.2503210000 	 -1.8991060000 
144.70 	 224.9368000 	 1.936925 	 -1.2399740000 	 -1.8960760000 
144.90 	 224.9368000 	 1.937000 	 -1.2435210000 	 -1.8997160000 
145.10 	 224.9352000 	 1.937025 	 -1.2444880000 	 -1.8964070000 
145.30 	 224.9352000 	 1.937075 	 -1.2457150000 	 -1.8992390000 
145.50 	 224.9368000 	 1.937125 	 -1.2407560000 	 -1.8967120000 
145.70 	 224.9400000 	 1.937200 	 -1.2440330000 	 -1.8990870000 
145.90 	 224.9479000 	 1.937225 	 -1.2422820000 	 -1.8965590000 
146.10 	 224.9559000 	 1.937275 	 -1.2496850000 	 -1.8986260000 
146.30 	 224.9591000 	 1.937300 	 -1.2459280000 	 -1.8967820000 
146.50 	 224.9702000 	 1.937325 	 -1.2505820000 	 -1.8986350000 
146.70 	 224.9749000 	 1.937350 	 -1.2462520000 	 -1.8972240000 
146.90 	 224.9797000 	 1.937375 	 -1.2501020000 	 -1.8980410000 
147.10 	 224.9829000 	 1.937375 	 -1.2465220000 	 -1.8976630000 
147.30 	 224.9861000 	 1.937375 	 -1.2508110000 	 -1.8984510000 
147.50 	 224.9877000 	 1.937400 	 -1.2471930000 	 -1.8985110000 
147.70 	 224.9877000 	 1.937400 	 -1.2506770000 	 -1.8982000000 
147.90 	 224.9877000 	 1.937425 	 -1.2474570000 	 -1.8985020000 
148.10 	 224.9877000 	 1.937450 	 -1.2506990000 	 -1.8981010000 
148.30 	 224.9829000 	 1.937425 	 -1.2477210000 	 -1.8988930000 
148.50 	 224.9797000 	 1.937450 	 -1.2505340000 	 -1.8983490000 
148.70 	 224.9749000 	 1.937450 	 -1.2479340000 	 -1.8991410000 
148.90 	 224.9670000 	 1.937475 	 -1.2506360000 	 -1.8983360000 
149.10 	 224.9622000 	 1.937500 	 -1.2479650000 	 -1.8992900000 
149.30 	 224.9559000 	 1.937525 	 -1.2503720000 	 -1.8979740000 
149.50 	 224.9511000 	 1.937550 	 -1.2485790000 	 -1.8997480000 
149.70 	 224.9447000 	 1.937600 	 -1.2499430000 	 -1.8977550000 
149.90 	 224.9447000 	 1.937650 	 -1.2483410000 	 -1.8996240000 
150.10 	 224.9400000 	 1.937700 	 -1.2502890000 	 -1.8977200000 
150.30 	 224.9400000 	 1.937725 	 -1.2488240000 	 -1.8999580000 
150.50 	 224.9400000 	 1.937800 	 -1.2494250000 	 -1.8972910000 
150.70 	 224.9432000 	 1.937825 	 -1.2491890000 	 -1.9001550000 
150.90 	 224.9463000 	 1.937875 	 -1.2491420000 	 -1.8969950000 
151.10 	 224.9479000 	 1.937925 	 -1.2494470000 	 -1.9003300000 
151.30 	 224.9511000 	 1.937950 	 -1.2490940000 	 -1.8969630000 
151.50 	 224.9559000 	 1.938000 	 -1.2494060000 	 -1.9003110000 
151.70 	 224.9622000 	 1.938025 	 -1.2489510000 	 -1.8968200000 
151.90 	 224.9638000 	 1.938050 	 -1.2498660000 	 -1.9003070000 
152.10 	 224.9670000 	 1.938075 	 -1.2487160000 	 -1.8965630000 
152.30 	 224.9702000 	 1.938100 	 -1.2500950000 	 -1.9005460000 
152.50 	 224.9749000 	 1.938125 	 -1.2483020000 	 -1.8965280000 
152.70 	 224.9749000 	 1.938150 	 -1.2503210000 	 -1.9006670000 
152.90 	 224.9797000 	 1.938150 	 -1.2480510000 	 -1.8966800000 
153.10 	 224.9845000 	 1.938175 	 -1.2505880000 	 -1.9008830000 
153.30 	 224.9908000 	 1.938200 	 -1.2477750000 	 -1.8965820000 
153.50 	 224.9956000 	 1.938175 	 -1.2505880000 	 -1.9011120000 
153.70 	 224.9956000 	 1.938175 	 -1.2466940000 	 -1.8976340000 
153.90 	 224.9956000 	 1.938175 	 -1.2501880000 	 -1.9009650000 
154.10 	 224.9908000 	 1.938175 	 -1.2465350000 	 -1.8972870000 
154.30 	 224.9893000 	 1.938175 	 -1.2500290000 	 -1.9016360000 
154.50 	 224.9829000 	 1.938175 	 -1.2456640000 	 -1.8973670000 
154.70 	 224.9797000 	 1.938175 	 -1.2515290000 	 -1.9010670000 
154.90 	 224.9749000 	 1.938200 	 -1.2476890000 	 -1.8968770000 
155.10 	 224.9718000 	 1.938225 	 -1.2519870000 	 -1.9008760000 
155.30 	 224.9670000 	 1.938250 	 -1.2475010000 	 -1.8969220000 
155.50 	 224.9638000 	 1.938275 	 -1.2520410000 	 -1.9006190000 
155.70 	 224.9591000 	 1.938300 	 -1.2474470000 	 -1.8970780000 
155.90 	 224.9543000 	 1.938325 	 -1.2521460000 	 -1.9003610000 
156.10 	 224.9479000 	 1.938350 	 -1.2473900000 	 -1.8973320000 
156.30 	 224.9447000 	 1.938400 	 -1.2520190000 	 -1.9003870000 
156.50 	 224.9400000 	 1.938450 	 -1.2472820000 	 -1.8973190000 
156.70 	 224.9368000 	 1.938500 	 -1.2520850000 	 -1.9004120000 
156.90 	 224.9368000 	 1.938550 	 -1.2475590000 	 -1.8973730000 
157.10 	 224.9384000 	 1.938600 	 -1.2521520000 	 -1.9002410000 
157.30 	 224.9447000 	 1.938650 	 -1.2474190000 	 -1.8977960000 
157.50 	 224.9479000 	 1.938700 	 -1.2520570000 	 -1.8999610000 
157.70 	 224.9559000 	 1.938725 	 -1.2476830000 	 -1.8979260000 
157.90 	 224.9606000 	 1.938750 	 -1.2521870000 	 -1.8998300000 
158.10 	 224.9670000 	 1.938775 	 -1.2476570000 	 -1.8979800000 
158.30 	 224.9749000 	 1.938800 	 -1.2519110000 	 -1.8997890000 
158.50 	 224.9813000 	 1.938825 	 -1.2477780000 	 -1.8981010000 
158.70 	 224.9877000 	 1.938825 	 -1.2520950000 	 -1.9001230000 
158.90 	 224.9908000 	 1.938825 	 -1.2480450000 	 -1.8989370000 
159.10 	 224.9908000 	 1.938825 	 -1.2518090000 	 -1.8997570000 
159.30 	 224.9956000 	 1.938825 	 -1.2481690000 	 -1.8993190000 
159.50 	 224.9956000 	 1.938825 	 -1.2514720000 	 -1.8995090000 
159.70 	 224.9988000 	 1.938825 	 -1.2482480000 	 -1.8995860000 
159.90 	 224.9988000 	 1.938825 	 -1.2510490000 	 -1.8992930000 
160.10 	 224.9924000 	 1.938825 	 -1.2476480000 	 -1.8997190000 
160.30 	 224.9908000 	 1.938825 	 -1.2504960000 	 -1.8990140000 
160.50 	 224.9877000 	 1.938850 	 -1.2484230000 	 -1.9001640000 
160.70 	 224.9813000 	 1.938850 	 -1.2503500000 	 -1.8987020000 
160.90 	 224.9749000 	 1.938875 	 -1.2491930000 	 -1.9006440000 
161.10 	 224.9702000 	 1.938900 	 -1.2501460000 	 -1.8981140000 
161.30 	 224.9654000 	 1.938900 	 -1.2495360000 	 -1.9009490000 
161.50 	 224.9591000 	 1.938925 	 -1.2497330000 	 -1.8982000000 
161.70 	 224.9543000 	 1.938950 	 -1.2495740000 	 -1.9011660000 
161.90 	 224.9511000 	 1.939000 	 -1.2470880000 	 -1.8979960000 
162.10 	 224.9495000 	 1.939050 	 -1.2482580000 	 -1.9011630000 
162.30 	 224.9479000 	 1.939075 	 -1.2479810000 	 -1.8975640000 
162.50 	 224.9479000 	 1.939125 	 -1.2491450000 	 -1.9012510000 
162.70 	 224.9479000 	 1.939150 	 -1.2473520000 	 -1.8976970000 
162.90 	 224.9479000 	 1.939200 	 -1.2495230000 	 -1.9014140000 
163.10 	 224.9559000 	 1.939225 	 -1.2478450000 	 -1.8974810000 
163.30 	 224.9606000 	 1.939275 	 -1.2506230000 	 -1.9015730000 
163.50 	 224.9702000 	 1.939300 	 -1.2483410000 	 -1.8972270000 
163.70 	 224.9734000 	 1.939325 	 -1.2511860000 	 -1.9015730000 
163.90 	 224.9813000 	 1.939350 	 -1.2482610000 	 -1.8973600000 
164.10 	 224.9861000 	 1.939325 	 -1.2510360000 	 -1.9030920000 
164.30 	 224.9877000 	 1.939350 	 -1.2488210000 	 -1.8989400000 
164.50 	 224.9877000 	 1.939375 	 -1.2518880000 	 -1.9033050000 
164.70 	 224.9877000 	 1.939400 	 -1.2484300000 	 -1.8990520000 
164.90 	 224.9877000 	 1.939375 	 -1.2522730000 	 -1.9040240000 
165.10 	 224.9829000 	 1.939375 	 -1.2485500000 	 -1.8997450000 
165.30 	 224.9797000 	 1.939400 	 -1.2526160000 	 -1.9039120000 
165.50 	 224.9797000 	 1.939425 	 -1.2485540000 	 -1.8998340000 
165.70 	 224.9718000 	 1.939450 	 -1.2528830000 	 -1.9042020000 
165.90 	 224.9670000 	 1.939450 	 -1.2487090000 	 -1.9001330000 
166.10 	 224.9638000 	 1.939450 	 -1.2528360000 	 -1.9038680000 
166.30 	 224.9638000 	 1.939500 	 -1.2483500000 	 -1.9001230000 
166.50 	 224.9622000 	 1.939525 	 -1.2531220000 	 -1.9037560000 
166.70 	 224.9591000 	 1.939550 	 -1.2483980000 	 -1.9003520000 
166.90 	 224.9559000 	 1.939600 	 -1.2528260000 	 -1.9034890000 
167.10 	 224.9559000 	 1.939625 	 -1.2481750000 	 -1.9004820000 
167.30 	 224.9511000 	 1.939650 	 -1.2527970000 	 -1.9032260000 
167.50 	 224.9511000 	 1.939700 	 -1.2482960000 	 -1.9010640000 
167.70 	 224.9511000 	 1.939725 	 -1.2529280000 	 -1.9029430000 
167.90 	 224.9559000 	 1.939775 	 -1.2484040000 	 -1.9011530000 
168.10 	 224.9559000 	 1.939800 	 -1.2526510000 	 -1.9026340000 
168.30 	 224.9559000 	 1.939825 	 -1.2484710000 	 -1.9012130000 
168.50 	 224.9591000 	 1.939850 	 -1.2526800000 	 -1.9023740000 
168.70 	 224.9591000 	 1.939900 	 -1.2486870000 	 -1.9015600000 
168.90 	 224.9670000 	 1.939925 	 -1.2522830000 	 -1.9020490000 
169.10 	 224.9718000 	 1.939950 	 -1.2487600000 	 -1.9019250000 
169.30 	 224.9797000 	 1.939950 	 -1.2521840000 	 -1.9017730000 
169.50 	 224.9877000 	 1.939975 	 -1.2488520000 	 -1.9021290000 
169.70 	 224.9924000 	 1.940000 	 -1.2521900000 	 -1.9018900000 
169.90 	 224.9988000 	 1.939975 	 -1.2492080000 	 -1.9022970000 
170.10 	 224.9988000 	 1.939975 	 -1.2520540000 	 -1.9016330000 
170.30 	 225.0036000 	 1.939975 	 -1.2493040000 	 -1.9023770000 
170.50 	 225.0036000 	 1.939975 	 -1.2516980000 	 -1.9013560000 
170.70 	 225.0036000 	 1.939975 	 -1.2498120000 	 -1.9027770000 
170.90 	 225.0036000 	 1.939975 	 -1.2511860000 	 -1.9010730000 
171.10 	 225.0004000 	 1.939975 	 -1.2501240000 	 -1.9034230000 
171.30 	 224.9988000 	 1.939975 	 -1.2507880000 	 -1.9004500000 
171.50 	 224.9956000 	 1.939975 	 -1.2505750000 	 -1.9035120000 
171.70 	 224.9956000 	 1.939975 	 -1.2505530000 	 -1.9003490000 
171.90 	 224.9908000 	 1.939975 	 -1.2507180000 	 -1.9037500000 
172.10 	 224.9877000 	 1.939975 	 -1.2503050000 	 -1.9003490000 
172.30 	 224.9877000 	 1.939975 	 -1.2509790000 	 -1.9038040000 
172.50 	 224.9829000 	 1.939975 	 -1.2503940000 	 -1.9004310000 
172.70 	 224.9797000 	 1.940000 	 -1.2519650000 	 -1.9040650000 
172.90 	 224.9797000 	 1.940025 	 -1.2503880000 	 -1.9000910000 
173.10 	 224.9749000 	 1.940025 	 -1.2520630000 	 -1.9040390000 
173.30 	 224.9718000 	 1.940050 	 -1.2499620000 	 -1.8999160000 
173.50 	 224.9670000 	 1.940075 	 -1.2523810000 	 -1.9041440000 
173.70 	 224.9670000 	 1.940075 	 -1.2495490000 	 -1.8997920000 
173.90 	 224.9638000 	 1.940100 	 -1.2524800000 	 -1.9042400000 
174.10 	 224.9591000 	 1.940150 	 -1.2497040000 	 -1.8999420000 
174.30 	 224.9559000 	 1.940175 	 -1.2531920000 	 -1.9053590000 
174.50 	 224.9495000 	 1.940200 	 -1.2495070000 	 -1.9008130000 
174.70 	 224.9400000 	 1.940250 	 -1.2533700000 	 -1.9050500000 
174.90 	 224.9320000 	 1.940300 	 -1.2491480000 	 -1.9007520000 
175.10 	 224.9257000 	 1.940350 	 -1.2532960000 	 -1.9049930000 
175.30 	 224.9209000 	 1.940400 	 -1.2490180000 	 -1.9009840000 
175.50 	 224.9209000 	 1.940450 	 -1.2534170000 	 -1.9049960000 
175.70 	 224.9209000 	 1.940475 	 -1.2489000000 	 -1.9009810000 
175.90 	 224.9241000 	 1.940550 	 -1.2535030000 	 -1.9048470000 
176.10 	 224.9289000 	 1.940600 	 -1.2487350000 	 -1.9012800000 
176.30 	 224.9320000 	 1.940650 	 -1.2533160000 	 -1.9046340000 
176.50 	 224.9368000 	 1.940700 	 -1.2487830000 	 -1.9013400000 
176.70 	 224.9400000 	 1.940750 	 -1.2534560000 	 -1.9043190000 
176.90 	 224.9447000 	 1.940800 	 -1.2488270000 	 -1.9013660000 
177.10 	 224.9511000 	 1.940850 	 -1.2535130000 	 -1.9041890000 
177.30 	 224.9591000 	 1.940875 	 -1.2491930000 	 -1.9020560000 
177.50 	 224.9670000 	 1.940900 	 -1.2536530000 	 -1.9043640000 
177.70 	 224.9749000 	 1.940925 	 -1.2493930000 	 -1.9026090000 
177.90 	 224.9845000 	 1.940925 	 -1.2538500000 	 -1.9039380000 
178.10 	 224.9908000 	 1.940950 	 -1.2500350000 	 -1.9026220000 
178.30 	 224.9988000 	 1.940975 	 -1.2538970000 	 -1.9035500000 
178.50 	 225.0052000 	 1.941000 	 -1.2501750000 	 -1.9026790000 
178.70 	 225.0115000 	 1.940975 	 -1.2538210000 	 -1.9032730000 
178.90 	 225.0147000 	 1.940975 	 -1.2505660000 	 -1.9033750000 
179.10 	 225.0147000 	 1.940975 	 -1.2538430000 	 -1.9032130000 
179.30 	 225.0147000 	 1.940975 	 -1.2504580000 	 -1.9032960000 
179.50 	 225.0147000 	 1.940975 	 -1.2532110000 	 -1.9027200000 
179.70 	 225.0115000 	 1.940975 	 -1.2512400000 	 -1.9039440000 
179.90 	 225.0115000 	 1.940975 	 -1.2529500000 	 -1.9023320000 
180.10 	 225.0067000 	 1.940975 	 -1.2513030000 	 -1.9042050000 
180.30 	 225.0036000 	 1.940975 	 -1.2526510000 	 -1.9020460000 
180.50 	 224.9988000 	 1.940975 	 -1.2513320000 	 -1.9042910000 
180.70 	 224.9908000 	 1.940975 	 -1.2526290000 	 -1.9021990000 
180.90 	 224.9845000 	 1.940975 	 -1.2516180000 	 -1.9045700000 
181.10 	 224.9749000 	 1.940975 	 -1.2522980000 	 -1.9019250000 
181.30 	 224.9718000 	 1.940975 	 -1.2514970000 	 -1.9044910000 
181.50 	 224.9670000 	 1.940975 	 -1.2523170000 	 -1.9020370000 
181.70 	 224.9638000 	 1.940975 	 -1.2517640000 	 -1.9045260000 
181.90 	 224.9654000 	 1.941000 	 -1.2522190000 	 -1.9016710000 
182.10 	 224.9638000 	 1.941025 	 -1.2520570000 	 -1.9045700000 
182.30 	 224.9622000 	 1.941075 	 -1.2518340000 	 -1.9016390000 
182.50 	 224.9575000 	 1.941100 	 -1.2522030000 	 -1.9046560000 
182.70 	 224.9511000 	 1.941125 	 -1.2518310000 	 -1.9014140000 
182.90 	 224.9479000 	 1.941175 	 -1.2522160000 	 -1.9048880000 
183.10 	 224.9479000 	 1.941200 	 -1.2516750000 	 -1.9013440000 
183.30 	 224.9479000 	 1.941250 	 -1.2527050000 	 -1.9051490000 
183.50 	 224.9511000 	 1.941300 	 -1.2512020000 	 -1.9011910000 
183.70 	 224.9511000 	 1.941325 	 -1.2530610000 	 -1.9053750000 
183.90 	 224.9559000 	 1.941375 	 -1.2508740000 	 -1.9012360000 
184.10 	 224.9559000 	 1.941400 	 -1.2532490000 	 -1.9053840000 
184.30 	 224.9638000 	 1.941425 	 -1.2505850000 	 -1.9010160000 
184.50 	 224.9638000 	 1.941450 	 -1.2536270000 	 -1.9053110000 
184.70 	 224.9702000 	 1.941475 	 -1.2503050000 	 -1.9011310000 
184.90 	 224.9749000 	 1.941500 	 -1.2537100000 	 -1.9053240000 
185.10 	 224.9829000 	 1.941525 	 -1.2502830000 	 -1.9010350000 
185.30 	 224.9908000 	 1.941550 	 -1.2541420000 	 -1.9051070000 
185.50 	 224.9956000 	 1.941525 	 -1.2505120000 	 -1.9010540000 
185.70 	 224.9956000 	 1.941525 	 -1.2549050000 	 -1.9050180000 
185.90 	 224.9988000 	 1.941525 	 -1.2503750000 	 -1.9011400000 
186.10 	 224.9988000 	 1.941525 	 -1.2549110000 	 -1.9049710000 
186.30 	 224.9988000 	 1.941525 	 -1.2501970000 	 -1.9011080000 
186.50 	 224.9988000 	 1.941525 	 -1.2547910000 	 -1.9048150000 
186.70 	 224.9988000 	 1.941525 	 -1.2502350000 	 -1.9012900000 
186.90 	 224.9988000 	 1.941525 	 -1.2548670000 	 -1.9047130000 
187.10 	 224.9988000 	 1.941525 	 -1.2502450000 	 -1.9015250000 
187.30 	 224.9988000 	 1.941525 	 -1.2549270000 	 -1.9047740000 
187.50 	 224.9972000 	 1.941525 	 -1.2502350000 	 -1.9015380000 
187.70 	 224.9972000 	 1.941525 	 -1.2549590000 	 -1.9044110000 
187.90 	 224.9956000 	 1.941525 	 -1.2501910000 	 -1.9017660000 
188.10 	 224.9877000 	 1.941525 	 -1.2548260000 	 -1.9043290000 
188.30 	 224.9797000 	 1.941525 	 -1.2503270000 	 -1.9020880000 
188.50 	 224.9718000 	 1.941550 	 -1.2547870000 	 -1.9040200000 
188.70 	 224.9638000 	 1.941575 	 -1.2504860000 	 -1.9024600000 
188.90 	 224.9559000 	 1.941600 	 -1.2548890000 	 -1.9037690000 
189.10 	 224.9511000 	 1.941625 	 -1.2508390000 	 -1.9027460000 
189.30 	 224.9511000 	 1.941675 	 -1.2544850000 	 -1.9032260000 
189.50 	 224.9511000 	 1.941700 	 -1.2509350000 	 -1.9027070000 
189.70 	 224.9495000 	 1.941750 	 -1.2541900000 	 -1.9031970000 
189.90 	 224.9511000 	 1.941800 	 -1.2509160000 	 -1.9031080000 
190.10 	 224.9559000 	 1.941825 	 -1.2542220000 	 -1.9030350000 
190.30 	 224.9591000 	 1.941850 	 -1.2513070000 	 -1.9036070000 
190.50 	 224.9638000 	 1.941875 	 -1.2538020000 	 -1.9024600000 
190.70 	 224.9638000 	 1.941925 	 -1.2516880000 	 -1.9039410000 
190.90 	 224.9670000 	 1.941950 	 -1.2530840000 	 -1.9017660000 
191.10 	 224.9718000 	 1.941975 	 -1.2521970000 	 -1.9043950000 
191.30 	 224.9718000 	 1.941975 	 -1.2524380000 	 -1.9014770000 
191.50 	 224.9749000 	 1.942000 	 -1.2528360000 	 -1.9047580000 
191.70 	 224.9718000 	 1.942025 	 -1.2522380000 	 -1.9011210000 
191.90 	 224.9718000 	 1.942050 	 -1.2537960000 	 -1.9015790000 
192.10 	 224.9718000 	 1.942050 	 -1.2516340000 	 -1.8989980000 
192.30 	 224.9718000 	 1.942075 	 -1.2540720000 	 -1.9017600000 
192.50 	 224.9749000 	 1.942100 	 -1.2516080000 	 -1.8988800000 
192.70 	 224.9749000 	 1.942125 	 -1.2542600000 	 -1.9016580000 
192.90 	 224.9749000 	 1.942150 	 -1.2515480000 	 -1.8988260000 
193.10 	 224.9749000 	 1.942150 	 -1.2543620000 	 -1.9019160000 
193.30 	 224.9749000 	 1.942175 	 -1.2513640000 	 -1.8986640000 
193.50 	 224.9765000 	 1.942200 	 -1.2546350000 	 -1.9021800000 
193.70 	 224.9797000 	 1.942225 	 -1.2511060000 	 -1.8986610000 
193.90 	 224.9877000 	 1.942225 	 -1.2549150000 	 -1.9021290000 
194.10 	 224.9877000 	 1.942225 	 -1.2511190000 	 -1.8988700000 
194.30 	 224.9908000 	 1.942225 	 -1.2548670000 	 -1.9025550000 
194.50 	 224.9908000 	 1.942225 	 -1.2510200000 	 -1.8988000000 
194.70 	 224.9893000 	 1.942225 	 -1.2546860000 	 -1.9024630000 
194.90 	 224.9877000 	 1.942250 	 -1.2493670000 	 -1.8986070000 
195.10 	 224.9829000 	 1.942250 	 -1.2550450000 	 -1.9027270000 
195.30 	 224.9829000 	 1.942275 	 -1.2503940000 	 -1.8985300000 
195.50 	 224.9829000 	 1.942275 	 -1.2550930000 	 -1.9028410000 
195.70 	 224.9829000 	 1.942275 	 -1.2508420000 	 -1.8985240000 
195.90 	 224.9829000 	 1.942300 	 -1.2557130000 	 -1.9026690000 
196.10 	 224.9829000 	 1.942300 	 -1.2510200000 	 -1.8985880000 
196.30 	 224.9829000 	 1.942325 	 -1.2555850000 	 -1.9027870000 
196.50 	 224.9829000 	 1.942325 	 -1.2510710000 	 -1.8985940000 
196.70 	 224.9797000 	 1.942325 	 -1.2558080000 	 -1.9023900000 
196.90 	 224.9718000 	 1.942350 	 -1.2511480000 	 -1.8988580000 
197.10 	 224.9670000 	 1.942375 	 -1.2556140000 	 -1.9018400000 
197.30 	 224.9638000 	 1.942400 	 -1.2513260000 	 -1.8992770000 
197.50 	 224.9575000 	 1.942425 	 -1.2556040000 	 -1.9019570000 
197.70 	 224.9591000 	 1.942450 	 -1.2516210000 	 -1.8994680000 
197.90 	 224.9575000 	 1.942500 	 -1.2552360000 	 -1.9015690000 
198.10 	 224.9591000 	 1.942525 	 -1.2516500000 	 -1.8998370000 
198.30 	 224.9591000 	 1.942550 	 -1.2551500000 	 -1.9013980000 
198.50 	 224.9559000 	 1.942575 	 -1.2518950000 	 -1.9000310000 
198.70 	 224.9575000 	 1.942600 	 -1.2549750000 	 -1.9010990000 
198.90 	 224.9591000 	 1.942650 	 -1.2522440000 	 -1.9002660000 
199.10 	 224.9638000 	 1.942675 	 -1.2542630000 	 -1.9007810000 
199.30 	 224.9670000 	 1.942700 	 -1.2526100000 	 -1.9006950000 
199.50 	 224.9734000 	 1.942725 	 -1.2541010000 	 -1.9005010000 
199.70 	 224.9829000 	 1.942725 	 -1.2530450000 	 -1.9012010000 
199.90 	 224.9877000 	 1.942725 	 -1.2535670000 	 -1.9001040000 
200.10 	 224.9908000 	 1.942750 	 -1.2535380000 	 -1.9015850000 
200.30 	 224.9956000 	 1.942775 	 -1.2532490000 	 -1.8997700000 
200.50 	 224.9956000 	 1.942800 	 -1.2537920000 	 -1.9021640000 
200.70 	 224.9988000 	 1.942775 	 -1.2530100000 	 -1.8997920000 
200.90 	 225.0036000 	 1.942775 	 -1.2547110000 	 -1.9019760000 
201.10 	 225.0067000 	 1.942775 	 -1.2529120000 	 -1.8997480000 
201.30 	 225.0067000 	 1.942775 	 -1.2544850000 	 -1.9019510000 
201.50 	 225.0099000 	 1.942775 	 -1.2527560000 	 -1.8994810000 
201.70 	 225.0115000 	 1.942775 	 -1.2549400000 	 -1.9020620000 
201.90 	 225.0067000 	 1.942775 	 -1.2524260000 	 -1.8993510000 
202.10 	 225.0036000 	 1.942775 	 -1.2552830000 	 -1.9024240000 
202.30 	 224.9988000 	 1.942775 	 -1.2522280000 	 -1.8991570000 
202.50 	 224.9956000 	 1.942775 	 -1.2554140000 	 -1.9024720000 
202.70 	 224.9908000 	 1.942775 	 -1.2519870000 	 -1.8990870000 
202.90 	 224.9877000 	 1.942775 	 -1.2557440000 	 -1.9025330000 
203.10 	 224.9829000 	 1.942775 	 -1.2519040000 	 -1.8989880000 
203.30 	 224.9829000 	 1.942775 	 -1.2557090000 	 -1.9026720000 
203.50 	 224.9797000 	 1.942775 	 -1.2518560000 	 -1.8989790000 
203.70 	 224.9765000 	 1.942775 	 -1.2557950000 	 -1.9026150000 
203.90 	 224.9749000 	 1.942800 	 -1.2512080000 	 -1.8987020000 
204.10 	 224.9670000 	 1.942825 	 -1.2555630000 	 -1.9029590000 
204.30 	 224.9591000 	 1.942850 	 -1.2511410000 	 -1.8988740000 
204.50 	 224.9511000 	 1.942875 	 -1.2556170000 	 -1.9028760000 
204.70 	 224.9463000 	 1.942925 	 -1.2508930000 	 -1.8990260000 
204.90 	 224.9432000 	 1.942950 	 -1.2558870000 	 -1.9026530000 
205.10 	 224.9400000 	 1.943000 	 -1.2514370000 	 -1.8992680000 
205.30 	 224.9432000 	 1.943050 	 -1.2558240000 	 -1.9021730000 
205.50 	 224.9447000 	 1.943075 	 -1.2518470000 	 -1.8997960000 
205.70 	 224.9479000 	 1.943125 	 -1.2555890000 	 -1.9017820000 
205.90 	 224.9559000 	 1.943175 	 -1.2522510000 	 -1.9003770000 
206.10 	 224.9622000 	 1.943200 	 -1.2550260000 	 -1.9014200000 
206.30 	 224.9654000 	 1.943225 	 -1.2522090000 	 -1.9003170000 
206.50 	 224.9718000 	 1.943250 	 -1.2553910000 	 -1.9016110000 
206.70 	 224.9749000 	 1.943275 	 -1.2524060000 	 -1.9004630000 
206.90 	 224.9797000 	 1.943300 	 -1.2552580000 	 -1.9010130000 
207.10 	 224.9829000 	 1.943300 	 -1.2528200000 	 -1.9007810000 
207.30 	 224.9829000 	 1.943325 	 -1.2548450000 	 -1.9006540000 
207.50 	 224.9813000 	 1.943350 	 -1.2530200000 	 -1.9011020000 
207.70 	 224.9797000 	 1.943325 	 -1.2550740000 	 -1.9005270000 
207.90 	 224.9781000 	 1.943325 	 -1.2538020000 	 -1.9013600000 
208.10 	 224.9797000 	 1.943350 	 -1.2545930000 	 -1.9003520000 
208.30 	 224.9797000 	 1.943375 	 -1.2535700000 	 -1.9016110000 
208.50 	 224.9797000 	 1.943400 	 -1.2541640000 	 -1.9001130000 
208.70 	 224.9749000 	 1.943375 	 -1.2543520000 	 -1.9020590000 
208.90 	 224.9797000 	 1.943400 	 -1.2544760000 	 -1.9001930000 
209.10 	 224.9781000 	 1.943425 	 -1.2548000000 	 -1.9024630000 
209.30 	 224.9797000 	 1.943425 	 -1.2541420000 	 -1.9000720000 
209.50 	 224.9829000 	 1.943425 	 -1.2551310000 	 -1.9025930000 
209.70 	 224.9829000 	 1.943450 	 -1.2537380000 	 -1.9002250000 
209.90 	 224.9861000 	 1.943450 	 -1.2554610000 	 -1.9032640000 
210.10 	 224.9877000 	 1.943475 	 -1.2539550000 	 -1.8999040000 
210.30 	 224.9877000 	 1.943500 	 -1.2557470000 	 -1.9033750000 
210.50 	 224.9877000 	 1.943475 	 -1.2532620000 	 -1.8997610000 
210.70 	 224.9829000 	 1.943500 	 -1.2561890000 	 -1.9037280000 
210.90 	 224.9797000 	 1.943500 	 -1.2529820000 	 -1.8996240000 
211.10 	 224.9749000 	 1.943525 	 -1.2562850000 	 -1.9037660000 
211.30 	 224.9686000 	 1.943550 	 -1.2528360000 	 -1.8996020000 
211.50 	 224.9638000 	 1.943550 	 -1.2510780000 	 -1.9037760000 
211.70 	 224.9591000 	 1.943575 	 -1.2495360000 	 -1.8998750000 
211.90 	 224.9559000 	 1.943625 	 -1.2544120000 	 -1.9035720000 
212.10 	 224.9511000 	 1.943650 	 -1.2504420000 	 -1.9000090000 
212.30 	 224.9479000 	 1.943700 	 -1.2542150000 	 -1.9037180000 
212.50 	 224.9447000 	 1.943725 	 -1.2504610000 	 -1.8999580000 
212.70 	 224.9479000 	 1.943775 	 -1.2543650000 	 -1.9038300000 
212.90 	 224.9479000 	 1.943800 	 -1.2502860000 	 -1.9000850000 
213.10 	 224.9511000 	 1.943850 	 -1.2540120000 	 -1.9038040000 
213.30 	 224.9559000 	 1.943875 	 -1.2501490000 	 -1.8999960000 
213.50 	 224.9638000 	 1.943925 	 -1.2540120000 	 -1.9035590000 
213.70 	 224.9718000 	 1.943950 	 -1.2504670000 	 -1.9000090000 
213.90 	 224.9765000 	 1.943975 	 -1.2543330000 	 -1.9035880000 
214.10 	 224.9829000 	 1.944000 	 -1.2505850000 	 -1.9003420000 
214.30 	 224.9908000 	 1.943975 	 -1.2572190000 	 -1.9045730000 
214.50 	 224.9940000 	 1.943975 	 -1.2528740000 	 -1.9018520000 
214.70 	 224.9988000 	 1.943975 	 -1.2575470000 	 -1.9041440000 
214.90 	 225.0036000 	 1.943975 	 -1.2530930000 	 -1.9021890000 
215.10 	 225.0052000 	 1.943975 	 -1.2572510000 	 -1.9038200000 
215.30 	 225.0067000 	 1.943975 	 -1.2530990000 	 -1.9023100000 
215.50 	 225.0036000 	 1.943975 	 -1.2569750000 	 -1.9035630000 
215.70 	 225.0067000 	 1.943975 	 -1.2534460000 	 -1.9026630000 
215.90 	 225.0036000 	 1.943975 	 -1.2568120000 	 -1.9033460000 
216.10 	 225.0036000 	 1.943975 	 -1.2536880000 	 -1.9029870000 
216.30 	 225.0036000 	 1.943975 	 -1.2563830000 	 -1.9028600000 
216.50 	 225.0036000 	 1.943975 	 -1.2539450000 	 -1.9033180000 
216.70 	 224.9988000 	 1.943975 	 -1.2562810000 	 -1.9025870000 
216.90 	 224.9956000 	 1.943975 	 -1.2542570000 	 -1.9035310000 
217.10 	 224.9908000 	 1.943975 	 -1.2561640000 	 -1.9025360000 
217.30 	 224.9877000 	 1.943975 	 -1.2543770000 	 -1.9037310000 
217.50 	 224.9877000 	 1.944000 	 -1.2558840000 	 -1.9021860000 
217.70 	 224.9845000 	 1.944000 	 -1.2546540000 	 -1.9038490000 
217.90 	 224.9845000 	 1.944025 	 -1.2557160000 	 -1.9021800000 
218.10 	 224.9797000 	 1.944050 	 -1.2547970000 	 -1.9039950000 
218.30 	 224.9797000 	 1.944025 	 -1.2556930000 	 -1.9022750000 
218.50 	 224.9749000 	 1.944050 	 -1.2551340000 	 -1.9044880000 
218.70 	 224.9749000 	 1.944050 	 -1.2555310000 	 -1.9018430000 
218.90 	 224.9718000 	 1.944075 	 -1.2553020000 	 -1.9041220000 
219.10 	 224.9670000 	 1.944100 	 -1.2549150000 	 -1.9015690000 
219.30 	 224.9670000 	 1.944125 	 -1.2556230000 	 -1.9042750000 
219.50 	 224.9638000 	 1.944150 	 -1.2548380000 	 -1.9013310000 
219.70 	 224.9591000 	 1.944175 	 -1.2559570000 	 -1.9046560000 
219.90 	 224.9559000 	 1.944225 	 -1.2543460000 	 -1.9010580000 
220.10 	 224.9511000 	 1.944225 	 -1.2564120000 	 -1.9048370000 
220.30 	 224.9479000 	 1.944275 	 -1.2539420000 	 -1.9008800000 
220.50 	 224.9447000 	 1.944325 	 -1.2566090000 	 -1.9048560000 
220.70 	 224.9479000 	 1.944350 	 -1.2536370000 	 -1.9008670000 
220.90 	 224.9479000 	 1.944400 	 -1.2570790000 	 -1.9050250000 
221.10 	 224.9559000 	 1.944450 	 -1.2532710000 	 -1.9005170000 
221.30 	 224.9591000 	 1.944475 	 -1.2572070000 	 -1.9050790000 
221.50 	 224.9638000 	 1.944500 	 -1.2530290000 	 -1.9007080000 
221.70 	 224.9718000 	 1.944525 	 -1.2573620000 	 -1.9049610000 
221.90 	 224.9749000 	 1.944550 	 -1.2527940000 	 -1.9008100000 
222.10 	 224.9829000 	 1.944575 	 -1.2575090000 	 -1.9047550000 
222.30 	 224.9829000 	 1.944600 	 -1.2527660000 	 -1.9009840000 
222.50 	 224.9877000 	 1.944575 	 -1.2581890000 	 -1.9047420000 
222.70 	 224.9877000 	 1.944575 	 -1.2533090000 	 -1.9014010000 
222.90 	 224.9893000 	 1.944600 	 -1.2580650000 	 -1.9044430000 
223.10 	 224.9908000 	 1.944625 	 -1.2533980000 	 -1.9016810000 
223.30 	 224.9908000 	 1.944650 	 -1.2577720000 	 -1.9041890000 
223.50 	 224.9940000 	 1.944625 	 -1.2536680000 	 -1.9024240000 
223.70 	 224.9956000 	 1.944625 	 -1.2578460000 	 -1.9041380000 
223.90 	 224.9956000 	 1.944625 	 -1.2539900000 	 -1.9030440000 
224.10 	 224.9956000 	 1.944625 	 -1.2574320000 	 -1.9037120000 
224.30 	 224.9956000 	 1.944625 	 -1.2541390000 	 -1.9032480000 
224.50 	 224.9908000 	 1.944625 	 -1.2570920000 	 -1.9036040000 
224.70 	 224.9908000 	 1.944625 	 -1.2544850000 	 -1.9037530000 
224.90 	 224.9845000 	 1.944625 	 -1.2569330000 	 -1.9032610000 
225.10 	 224.9829000 	 1.944625 	 -1.2546830000 	 -1.9039470000 
225.30 	 224.9797000 	 1.944625 	 -1.2565710000 	 -1.9030700000 
225.50 	 224.9749000 	 1.944625 	 -1.2550290000 	 -1.9045000000 
225.70 	 224.9749000 	 1.944650 	 -1.2562270000 	 -1.9023740000 
225.90 	 224.9749000 	 1.944675 	 -1.2553150000 	 -1.9046270000 
226.10 	 224.9749000 	 1.944700 	 -1.2556550000 	 -1.9021800000 
226.30 	 224.9749000 	 1.944725 	 -1.2555030000 	 -1.9049640000 
226.50 	 224.9734000 	 1.944750 	 -1.2549500000 	 -1.9019350000 
226.70 	 224.9718000 	 1.944750 	 -1.2522600000 	 -1.9048280000 
226.90 	 224.9670000 	 1.944775 	 -1.2510240000 	 -1.9022370000 
227.10 	 224.9670000 	 1.944800 	 -1.2533000000 	 -1.9051200000 
227.30 	 224.9670000 	 1.944825 	 -1.2505440000 	 -1.9021190000 
227.50 	 224.9702000 	 1.944850 	 -1.2534050000 	 -1.9054060000 
227.70 	 224.9718000 	 1.944850 	 -1.2481310000 	 -1.9024310000 
227.90 	 224.9797000 	 1.944875 	 -1.2517610000 	 -1.9060710000 
228.10 	 224.9813000 	 1.944900 	 -1.2479210000 	 -1.9024500000 
228.30 	 224.9829000 	 1.944875 	 -1.2578900000 	 -1.9069860000 
228.50 	 224.9829000 	 1.944900 	 -1.2537420000 	 -1.9025040000 
228.70 	 224.9829000 	 1.944925 	 -1.2579540000 	 -1.9067220000 
228.90 	 224.9797000 	 1.944925 	 -1.2493990000 	 -1.9025040000 
229.10 	 224.9718000 	 1.944925 	 -1.2527280000 	 -1.9068340000 
229.30 	 224.9670000 	 1.944950 	 -1.2504350000 	 -1.9026500000 
229.50 	 224.9638000 	 1.944975 	 -1.2551020000 	 -1.9068810000 
229.70 	 224.9654000 	 1.945000 	 -1.2510940000 	 -1.9027550000 
229.90 	 224.9654000 	 1.945025 	 -1.2559730000 	 -1.9066080000 
230.10 	 224.9670000 	 1.945050 	 -1.2510870000 	 -1.9028980000 
230.30 	 224.9670000 	 1.945075 	 -1.2578550000 	 -1.9062870000 
230.50 	 224.9670000 	 1.945100 	 -1.2519300000 	 -1.9030920000 
230.70 	 224.9670000 	 1.945125 	 -1.2568730000 	 -1.9060260000 
230.90 	 224.9670000 	 1.945125 	 -1.2532740000 	 -1.9034860000 
231.10 	 224.9670000 	 1.945150 	 -1.2585830000 	 -1.9058770000 
231.30 	 224.9718000 	 1.945175 	 -1.2538560000 	 -1.9034230000 
231.50 	 224.9718000 	 1.945200 	 -1.2580620000 	 -1.9056960000 
231.70 	 224.9797000 	 1.945200 	 -1.2537070000 	 -1.9038040000 
231.90 	 224.9829000 	 1.945225 	 -1.2577630000 	 -1.9053940000 
232.10 	 224.9877000 	 1.945250 	 -1.2540790000 	 -1.9047670000 
232.30 	 224.9908000 	 1.945225 	 -1.2581220000 	 -1.9050920000 
232.50 	 224.9908000 	 1.945225 	 -1.2549460000 	 -1.9050470000 
232.70 	 224.9908000 	 1.945225 	 -1.2578520000 	 -1.9048060000 
232.90 	 224.9908000 	 1.945225 	 -1.2550320000 	 -1.9052730000 
233.10 	 224.9940000 	 1.945225 	 -1.2575500000 	 -1.9045230000 
233.30 	 224.9956000 	 1.945225 	 -1.2555790000 	 -1.9059660000 
233.50 	 224.9956000 	 1.945225 	 -1.2570290000 	 -1.9041860000 
233.70 	 224.9924000 	 1.945225 	 -1.2556970000 	 -1.9060130000 
233.90 	 224.9956000 	 1.945225 	 -1.2571620000 	 -1.9040240000 
234.10 	 224.9893000 	 1.945250 	 -1.2561510000 	 -1.9064900000 
234.30 	 224.9829000 	 1.945250 	 -1.2569270000 	 -1.9038770000 
234.50 	 224.9797000 	 1.945275 	 -1.2560940000 	 -1.9064620000 
234.70 	 224.9749000 	 1.945275 	 -1.2566820000 	 -1.9037820000 
234.90 	 224.9718000 	 1.945275 	 -1.2565840000 	 -1.9071990000 
235.10 	 224.9670000 	 1.945300 	 -1.2568820000 	 -1.9047200000 
235.30 	 224.9654000 	 1.945325 	 -1.2565260000 	 -1.9076630000 
235.50 	 224.9638000 	 1.945350 	 -1.2565360000 	 -1.9047610000 
235.70 	 224.9591000 	 1.945400 	 -1.2565290000 	 -1.9079650000 
235.90 	 224.9559000 	 1.945425 	 -1.2563800000 	 -1.9046120000 
236.10 	 224.9559000 	 1.945450 	 -1.2568090000 	 -1.9079300000 
236.30 	 224.9559000 	 1.945475 	 -1.2561770000 	 -1.9046430000 
236.50 	 224.9559000 	 1.945500 	 -1.2574260000 	 -1.9083850000 
236.70 	 224.9559000 	 1.945550 	 -1.2555250000 	 -1.9043030000 
236.90 	 224.9591000 	 1.945575 	 -1.2576830000 	 -1.9084390000 
237.10 	 224.9638000 	 1.945600 	 -1.2552290000 	 -1.9042140000 
237.30 	 224.9638000 	 1.945625 	 -1.2579500000 	 -1.9083150000 
237.50 	 224.9718000 	 1.945650 	 -1.2547530000 	 -1.9039630000 
237.70 	 224.9749000 	 1.945675 	 -1.2583480000 	 -1.9083820000 
237.90 	 224.9829000 	 1.945700 	 -1.2547400000 	 -1.9040520000 
238.10 	 224.9893000 	 1.945700 	 -1.2589230000 	 -1.9084680000 
238.30 	 224.9956000 	 1.945725 	 -1.2546790000 	 -1.9043790000 
238.50 	 225.0036000 	 1.945750 	 -1.2587830000 	 -1.9084100000 
238.70 	 225.0036000 	 1.945725 	 -1.2548760000 	 -1.9048340000 
238.90 	 225.0036000 	 1.945725 	 -1.2592060000 	 -1.9084870000 
239.10 	 225.0036000 	 1.945725 	 -1.2546030000 	 -1.9048180000 
239.30 	 225.0020000 	 1.945725 	 -1.2593750000 	 -1.9081590000 
239.50 	 224.9988000 	 1.945725 	 -1.2547020000 	 -1.9050090000 
239.70 	 224.9956000 	 1.945725 	 -1.2591460000 	 -1.9079910000 
239.90 	 224.9956000 	 1.945725 	 -1.2545780000 	 -1.9052190000 
240.10 	 224.9908000 	 1.945725 	 -1.2590030000 	 -1.9075900000 
240.30 	 224.9893000 	 1.945725 	 -1.2546000000 	 -1.9055050000 
240.50 	 224.9877000 	 1.945725 	 -1.2590090000 	 -1.9074660000 
240.70 	 224.9829000 	 1.945725 	 -1.2547870000 	 -1.9058450000 
240.90 	 224.9797000 	 1.945725 	 -1.2589520000 	 -1.9072690000 
241.10 	 224.9797000 	 1.945725 	 -1.2547940000 	 -1.9057880000 
241.30 	 224.9749000 	 1.945750 	 -1.2590060000 	 -1.9067640000 
241.50 	 224.9718000 	 1.945775 	 -1.2550540000 	 -1.9061790000 
241.70 	 224.9718000 	 1.945800 	 -1.2584910000 	 -1.9063820000 
241.90 	 224.9718000 	 1.945825 	 -1.2552990000 	 -1.9063730000 
242.10 	 224.9670000 	 1.945850 	 -1.2582430000 	 -1.9059980000 
242.30 	 224.9654000 	 1.945850 	 -1.2557320000 	 -1.9071070000 
242.50 	 224.9622000 	 1.945875 	 -1.2581950000 	 -1.9060610000 
242.70 	 224.9591000 	 1.945900 	 -1.2558270000 	 -1.9067800000 
242.90 	 224.9559000 	 1.945950 	 -1.2576830000 	 -1.9056640000 
243.10 	 224.9511000 	 1.945975 	 -1.2562370000 	 -1.9075550000 
243.30 	 224.9511000 	 1.946000 	 -1.2575400000 	 -1.9054480000 
243.50 	 224.9479000 	 1.946050 	 -1.2566030000 	 -1.9077970000 
243.70 	 224.9511000 	 1.946100 	 -1.2571530000 	 -1.9050980000 
243.90 	 224.9511000 	 1.946125 	 -1.2568860000 	 -1.9080480000 
244.10 	 224.9559000 	 1.946175 	 -1.2565230000 	 -1.9048940000 
244.30 	 224.9638000 	 1.946200 	 -1.2572480000 	 -1.9084260000 
244.50 	 224.9686000 	 1.946225 	 -1.2562050000 	 -1.9048370000 
244.70 	 224.9749000 	 1.946250 	 -1.2578390000 	 -1.9088550000 
244.90 	 224.9797000 	 1.946250 	 -1.2557700000 	 -1.9047930000 
245.10 	 224.9877000 	 1.946300 	 -1.2581410000 	 -1.9090050000 
245.30 	 224.9908000 	 1.946300 	 -1.2559060000 	 -1.9047830000 
245.50 	 224.9972000 	 1.946275 	 -1.2587800000 	 -1.9087600000 
245.70 	 225.0036000 	 1.946275 	 -1.2552770000 	 -1.9043920000 
245.90 	 225.0115000 	 1.946275 	 -1.2591040000 	 -1.9088780000 
246.10 	 225.0147000 	 1.946275 	 -1.2550350000 	 -1.9044690000 
246.30 	 225.0163000 	 1.946275 	 -1.2592660000 	 -1.9087310000 
246.50 	 225.0210000 	 1.946275 	 -1.2548320000 	 -1.9047320000 
246.70 	 225.0242000 	 1.946275 	 -1.2593520000 	 -1.9085690000 
246.90 	 225.0226000 	 1.946275 	 -1.2546090000 	 -1.9049520000 
247.10 	 225.0226000 	 1.946275 	 -1.2593300000 	 -1.9085340000 
247.30 	 225.0179000 	 1.946275 	 -1.2547170000 	 -1.9050690000 
247.50 	 225.0147000 	 1.946275 	 -1.2593110000 	 -1.9084770000 
247.70 	 225.0147000 	 1.946275 	 -1.2546570000 	 -1.9052310000 
247.90 	 225.0115000 	 1.946275 	 -1.2592920000 	 -1.9080230000 
248.10 	 225.0115000 	 1.946275 	 -1.2545330000 	 -1.9052250000 
248.30 	 225.0115000 	 1.946275 	 -1.2594000000 	 -1.9078700000 
248.50 	 225.0115000 	 1.946275 	 -1.2547490000 	 -1.9054220000 
248.70 	 225.0067000 	 1.946300 	 -1.2591170000 	 -1.9076440000 
248.90 	 225.0067000 	 1.946275 	 -1.2548160000 	 -1.9057080000 
249.10 	 225.0067000 	 1.946275 	 -1.2592820000 	 -1.9077460000 
249.30 	 225.0067000 	 1.946275 	 -1.2546700000 	 -1.9056920000 
249.50 	 225.0036000 	 1.946275 	 -1.2588910000 	 -1.9073070000 
249.70 	 225.0036000 	 1.946275 	 -1.2550420000 	 -1.9060550000 
249.90 	 224.9988000 	 1.946275 	 -1.2588440000 	 -1.9070940000 
250.10 	 224.9908000 	 1.946275 	 -1.2552170000 	 -1.9061760000 
250.30 	 224.9908000 	 1.946275 	 -1.2586310000 	 -1.9063190000 
250.50 	 224.9877000 	 1.946275 	 -1.2554900000 	 -1.9064870000 
250.70 	 224.9829000 	 1.946275 	 -1.2584370000 	 -1.9059820000 
250.90 	 224.9797000 	 1.946275 	 -1.2558560000 	 -1.9067060000 
251.10 	 224.9718000 	 1.946275 	 -1.2578230000 	 -1.9056920000 
251.30 	 224.9718000 	 1.946275 	 -1.2563990000 	 -1.9074540000 
251.50 	 224.9670000 	 1.946275 	 -1.2574990000 	 -1.9052790000 
251.70 	 224.9638000 	 1.946275 	 -1.2567300000 	 -1.9078830000 
251.90 	 224.9591000 	 1.946300 	 -1.2571940000 	 -1.9048180000 
252.10 	 224.9559000 	 1.946325 	 -1.2573560000 	 -1.9080960000 
252.30 	 224.9559000 	 1.946375 	 -1.2567360000 	 -1.9048560000 
252.50 	 224.9511000 	 1.946400 	 -1.2575400000 	 -1.9083020000 
252.70 	 224.9479000 	 1.946450 	 -1.2565740000 	 -1.9047640000 
252.90 	 224.9447000 	 1.946475 	 -1.2581730000 	 -1.9085410000 
253.10 	 224.9447000 	 1.946525 	 -1.2562690000 	 -1.9047040000 
253.30 	 224.9447000 	 1.946575 	 -1.2584110000 	 -1.9088270000 
253.50 	 224.9447000 	 1.946600 	 -1.2559670000 	 -1.9043380000 
253.70 	 224.9479000 	 1.946650 	 -1.2586500000 	 -1.9086390000 
253.90 	 224.9511000 	 1.946700 	 -1.2557980000 	 -1.9045130000 
254.10 	 224.9575000 	 1.946725 	 -1.2589260000 	 -1.9089440000 
254.30 	 224.9622000 	 1.946750 	 -1.2558240000 	 -1.9043790000 
254.50 	 224.9654000 	 1.946775 	 -1.2589170000 	 -1.9087630000 
254.70 	 224.9718000 	 1.946800 	 -1.2553060000 	 -1.9042650000 
254.90 	 224.9734000 	 1.946825 	 -1.2593940000 	 -1.9085090000 
255.10 	 224.9797000 	 1.946850 	 -1.2553690000 	 -1.9049930000 
255.30 	 224.9877000 	 1.946850 	 -1.2595050000 	 -1.9085180000 
255.50 	 224.9908000 	 1.946875 	 -1.2556080000 	 -1.9041890000 
255.70 	 224.9988000 	 1.946900 	 -1.2599910000 	 -1.9082480000 
255.90 	 225.0036000 	 1.946875 	 -1.2554990000 	 -1.9037370000 
256.10 	 225.0036000 	 1.946875 	 -1.2602140000 	 -1.9078380000 
256.30 	 225.0036000 	 1.946875 	 -1.2553980000 	 -1.9039540000 
256.50 	 224.9988000 	 1.946875 	 -1.2602740000 	 -1.9076000000 
256.70 	 224.9988000 	 1.946875 	 -1.2554930000 	 -1.9041890000 
256.90 	 224.9956000 	 1.946875 	 -1.2601690000 	 -1.9074250000 
257.10 	 224.9956000 	 1.946875 	 -1.2556040000 	 -1.9039790000 
257.30 	 224.9940000 	 1.946875 	 -1.2601920000 	 -1.9071130000 
257.50 	 224.9908000 	 1.946875 	 -1.2557160000 	 -1.9045100000 
257.70 	 224.9956000 	 1.946875 	 -1.2600170000 	 -1.9066560000 
257.90 	 224.9940000 	 1.946875 	 -1.2556810000 	 -1.9050250000 
258.10 	 224.9940000 	 1.946875 	 -1.2599120000 	 -1.9063950000 
258.30 	 224.9908000 	 1.946875 	 -1.2558240000 	 -1.9052600000 
258.50 	 224.9829000 	 1.946875 	 -1.2597470000 	 -1.9061760000 
258.70 	 224.9749000 	 1.946875 	 -1.2561380000 	 -1.9056450000 
258.90 	 224.9670000 	 1.946900 	 -1.2590570000 	 -1.9058700000 
259.10 	 224.9591000 	 1.946900 	 -1.2566030000 	 -1.9062270000 
259.30 	 224.9511000 	 1.946950 	 -1.2590350000 	 -1.9055180000 
259.50 	 224.9511000 	 1.946975 	 -1.2566220000 	 -1.9062490000 
259.70 	 224.9495000 	 1.947025 	 -1.2588280000 	 -1.9054250000 
259.90 	 224.9511000 	 1.947075 	 -1.2567900000 	 -1.9062870000 
260.10 	 224.9511000 	 1.947100 	 -1.2587420000 	 -1.9051070000 
260.30 	 224.9511000 	 1.947150 	 -1.2573750000 	 -1.9065600000 
260.50 	 224.9511000 	 1.947175 	 -1.2584210000 	 -1.9047610000 
260.70 	 224.9511000 	 1.947225 	 -1.2574960000 	 -1.9069510000 
260.90 	 224.9559000 	 1.947250 	 -1.2580710000 	 -1.9046620000 
261.10 	 224.9575000 	 1.947300 	 -1.2577280000 	 -1.9069540000 
261.30 	 224.9670000 	 1.947325 	 -1.2581730000 	 -1.9045450000 
261.50 	 224.9749000 	 1.947350 	 -1.2577760000 	 -1.9068780000 
261.70 	 224.9829000 	 1.947375 	 -1.2580460000 	 -1.9043790000 
261.90 	 224.9893000 	 1.947400 	 -1.2580900000 	 -1.9071550000 
262.10 	 224.9956000 	 1.947375 	 -1.2581700000 	 -1.9044020000 
262.30 	 225.0036000 	 1.947375 	 -1.2591080000 	 -1.9075390000 
262.50 	 225.0052000 	 1.947375 	 -1.2575440000 	 -1.9040810000 
262.70 	 225.0067000 	 1.947375 	 -1.2590630000 	 -1.9076670000 
262.90 	 225.0115000 	 1.947375 	 -1.2572990000 	 -1.9037790000 
263.10 	 225.0115000 	 1.947375 	 -1.2594600000 	 -1.9077520000 
263.30 	 225.0115000 	 1.947375 	 -1.2567810000 	 -1.9036830000 
263.50 	 225.0099000 	 1.947375 	 -1.2597370000 	 -1.9079880000 
263.70 	 225.0067000 	 1.947375 	 -1.2567300000 	 -1.9038040000 
263.90 	 225.0036000 	 1.947375 	 -1.2598610000 	 -1.9078510000 
264.10 	 224.9988000 	 1.947375 	 -1.2566950000 	 -1.9036830000 
264.30 	 224.9956000 	 1.947375 	 -1.2599410000 	 -1.9080800000 
264.50 	 224.9908000 	 1.947375 	 -1.2563320000 	 -1.9035240000 
264.70 	 224.9877000 	 1.947375 	 -1.2602900000 	 -1.9080610000 
264.90 	 224.9877000 	 1.947375 	 -1.2562050000 	 -1.9037530000 
265.10 	 224.9829000 	 1.947375 	 -1.2605760000 	 -1.9080770000 
265.30 	 224.9829000 	 1.947400 	 -1.2562340000 	 -1.9037880000 
265.50 	 224.9797000 	 1.947425 	 -1.2605630000 	 -1.9081530000 
265.70 	 224.9797000 	 1.947450 	 -1.2561890000 	 -1.9038800000 
265.90 	 224.9749000 	 1.947425 	 -1.2592730000 	 -1.9083210000 
266.10 	 224.9734000 	 1.947450 	 -1.2564310000 	 -1.9041540000 
266.30 	 224.9670000 	 1.947475 	 -1.2607640000 	 -1.9080510000 
266.50 	 224.9654000 	 1.947500 	 -1.2562080000 	 -1.9042430000 
266.70 	 224.9638000 	 1.947525 	 -1.2607960000 	 -1.9078290000 
266.90 	 224.9638000 	 1.947550 	 -1.2560840000 	 -1.9042750000 
267.10 	 224.9638000 	 1.947575 	 -1.2611290000 	 -1.9076820000 
267.30 	 224.9638000 	 1.947600 	 -1.2561700000 	 -1.9045320000 
267.50 	 224.9638000 	 1.947650 	 -1.2608780000 	 -1.9073040000 
267.70 	 224.9606000 	 1.947675 	 -1.2563510000 	 -1.9048150000 
267.90 	 224.9606000 	 1.947700 	 -1.2606870000 	 -1.9070530000 
268.10 	 224.9670000 	 1.947725 	 -1.2564210000 	 -1.9050250000 
268.30 	 224.9718000 	 1.947750 	 -1.2605220000 	 -1.9068270000 
268.50 	 224.9749000 	 1.947775 	 -1.2566180000 	 -1.9053590000 
268.70 	 224.9813000 	 1.947775 	 -1.2575470000 	 -1.9064110000 
268.90 	 224.9829000 	 1.947800 	 -1.2575370000 	 -1.9066370000 
269.10 	 224.9908000 	 1.947825 	 -1.2601880000 	 -1.9063060000 
269.30 	 224.9940000 	 1.947825 	 -1.2576230000 	 -1.9069130000 
269.50 	 224.9956000 	 1.947825 	 -1.2597970000 	 -1.9060900000 
269.70 	 224.9988000 	 1.947825 	 -1.2583320000 	 -1.9074630000 
269.90 	 224.9988000 	 1.947825 	 -1.2592090000 	 -1.9055210000 
270.10 	 224.9988000 	 1.947825 	 -1.2585700000 	 -1.9077300000 
270.30 	 224.9988000 	 1.947825 	 -1.2591710000 	 -1.9054700000 
270.50 	 224.9988000 	 1.947825 	 -1.2588440000 	 -1.9078830000 
270.70 	 224.9956000 	 1.947825 	 -1.2587480000 	 -1.9053780000 
270.90 	 224.9956000 	 1.947825 	 -1.2592410000 	 -1.9082480000 
271.10 	 224.9908000 	 1.947825 	 -1.2584910000 	 -1.9050630000 
271.30 	 224.9908000 	 1.947825 	 -1.2592570000 	 -1.9081970000 
271.50 	 224.9877000 	 1.947825 	 -1.2586750000 	 -1.9050730000 
271.70 	 224.9829000 	 1.947825 	 -1.2595050000 	 -1.9080860000 
271.90 	 224.9749000 	 1.947825 	 -1.2586470000 	 -1.9051300000 
272.10 	 224.9718000 	 1.947850 	 -1.2592120000 	 -1.9080960000 
272.30 	 224.9638000 	 1.947850 	 -1.2584240000 	 -1.9051360000 
272.50 	 224.9606000 	 1.947900 	 -1.2595590000 	 -1.9084580000 
272.70 	 224.9591000 	 1.947925 	 -1.2581440000 	 -1.9048090000 
272.90 	 224.9591000 	 1.947950 	 -1.2597970000 	 -1.9084770000 
273.10 	 224.9591000 	 1.947975 	 -1.2578810000 	 -1.9049520000 
273.30 	 224.9591000 	 1.948025 	 -1.2598420000 	 -1.9085060000 
273.50 	 224.9591000 	 1.948050 	 -1.2576290000 	 -1.9047130000 
273.70 	 224.9591000 	 1.948075 	 -1.2599310000 	 -1.9088170000 
273.90 	 224.9591000 	 1.948100 	 -1.2573050000 	 -1.9046150000 
274.10 	 224.9591000 	 1.948125 	 -1.2600200000 	 -1.9087790000 
274.30 	 224.9591000 	 1.948175 	 -1.2573430000 	 -1.9045510000 
274.50 	 224.9638000 	 1.948200 	 -1.2605480000 	 -1.9088520000 
274.70 	 224.9670000 	 1.948225 	 -1.2569750000 	 -1.9044880000 
274.90 	 224.9718000 	 1.948250 	 -1.2607640000 	 -1.9088270000 
275.10 	 224.9781000 	 1.948275 	 -1.2569900000 	 -1.9043290000 
275.30 	 224.9829000 	 1.948275 	 -1.2608370000 	 -1.9087850000 
275.50 	 224.9877000 	 1.948275 	 -1.2571910000 	 -1.9045390000 
275.70 	 224.9877000 	 1.948300 	 -1.2613200000 	 -1.9090110000 
275.90 	 224.9908000 	 1.948300 	 -1.2574130000 	 -1.9045540000 
276.10 	 224.9924000 	 1.948325 	 -1.2618380000 	 -1.9088870000 
276.30 	 225.0020000 	 1.948325 	 -1.2572100000 	 -1.9048910000 
276.50 	 225.0036000 	 1.948325 	 -1.2619750000 	 -1.9087760000 
276.70 	 225.0067000 	 1.948325 	 -1.2573080000 	 -1.9048940000 
276.90 	 225.0083000 	 1.948325 	 -1.2621180000 	 -1.9089730000 
277.10 	 225.0099000 	 1.948325 	 -1.2572260000 	 -1.9049710000 
277.30 	 225.0115000 	 1.948325 	 -1.2621720000 	 -1.9087660000 
277.50 	 225.0036000 	 1.948325 	 -1.2574420000 	 -1.9051360000 
277.70 	 224.9988000 	 1.948325 	 -1.2619880000 	 -1.9085850000 
277.90 	 224.9956000 	 1.948325 	 -1.2573270000 	 -1.9053620000 
278.10 	 224.9956000 	 1.948325 	 -1.2619300000 	 -1.9083560000 
278.30 	 224.9908000 	 1.948325 	 -1.2572960000 	 -1.9055370000 
278.50 	 224.9908000 	 1.948325 	 -1.2617270000 	 -1.9081150000 
278.70 	 224.9877000 	 1.948325 	 -1.2574040000 	 -1.9055590000 
278.90 	 224.9877000 	 1.948325 	 -1.2621080000 	 -1.9082130000 
279.10 	 224.9829000 	 1.948325 	 -1.2573210000 	 -1.9055530000 
279.30 	 224.9797000 	 1.948325 	 -1.2620160000 	 -1.9080420000 
279.50 	 224.9797000 	 1.948350 	 -1.2574420000 	 -1.9057180000 
279.70 	 224.9749000 	 1.948350 	 -1.2618220000 	 -1.9078450000 
279.90 	 224.9749000 	 1.948375 	 -1.2575280000 	 -1.9059500000 
280.10 	 224.9718000 	 1.948400 	 -1.2617050000 	 -1.9078190000 
280.30 	 224.9718000 	 1.948425 	 -1.2577720000 	 -1.9063500000 
280.50 	 224.9718000 	 1.948450 	 -1.2615170000 	 -1.9074730000 
280.70 	 224.9670000 	 1.948450 	 -1.2579920000 	 -1.9065980000 
280.90 	 224.9670000 	 1.948475 	 -1.2614250000 	 -1.9070780000 
281.10 	 224.9670000 	 1.948500 	 -1.2581290000 	 -1.9067700000 
281.30 	 224.9670000 	 1.948525 	 -1.2613580000 	 -1.9072120000 
281.50 	 224.9670000 	 1.948550 	 -1.2582720000 	 -1.9067000000 
281.70 	 224.9670000 	 1.948550 	 -1.2609130000 	 -1.9066490000 
281.90 	 224.9670000 	 1.948575 	 -1.2585930000 	 -1.9072120000 
282.10 	 224.9670000 	 1.948600 	 -1.2609040000 	 -1.9066050000 
282.30 	 224.9638000 	 1.948625 	 -1.2585290000 	 -1.9071800000 
282.50 	 224.9606000 	 1.948650 	 -1.2606940000 	 -1.9066400000 
282.70 	 224.9575000 	 1.948675 	 -1.2588310000 	 -1.9073840000 
282.90 	 224.9511000 	 1.948700 	 -1.2605600000 	 -1.9062610000 
283.10 	 224.9511000 	 1.948750 	 -1.2587900000 	 -1.9074600000 
283.30 	 224.9511000 	 1.948800 	 -1.2605220000 	 -1.9063790000 
283.50 	 224.9559000 	 1.948825 	 -1.2592320000 	 -1.9075680000 
283.70 	 224.9575000 	 1.948850 	 -1.2602520000 	 -1.9061500000 
283.90 	 224.9638000 	 1.948875 	 -1.2594130000 	 -1.9078790000 
284.10 	 224.9718000 	 1.948925 	 -1.2600100000 	 -1.9058040000 
284.30 	 224.9749000 	 1.948950 	 -1.2600070000 	 -1.9082510000 
284.50 	 224.9829000 	 1.948950 	 -1.2594860000 	 -1.9053870000 
284.70 	 224.9877000 	 1.948975 	 -1.2602930000 	 -1.9085600000 
284.90 	 224.9924000 	 1.949000 	 -1.2594260000 	 -1.9054190000 
285.10 	 224.9988000 	 1.948975 	 -1.2611420000 	 -1.9089640000 
285.30 	 225.0052000 	 1.948975 	 -1.2593490000 	 -1.9054640000 
285.50 	 225.0115000 	 1.948975 	 -1.2614030000 	 -1.9091420000 
285.70 	 225.0147000 	 1.948975 	 -1.2589550000 	 -1.9052000000 
285.90 	 225.0147000 	 1.948975 	 -1.2614540000 	 -1.9093420000 
286.10 	 225.0147000 	 1.948975 	 -1.2588280000 	 -1.9051930000 
286.30 	 225.0115000 	 1.948975 	 -1.2614850000 	 -1.9092150000 
286.50 	 225.0115000 	 1.948975 	 -1.2588340000 	 -1.9053170000 
286.70 	 225.0036000 	 1.948975 	 -1.2614820000 	 -1.9092880000 
286.90 	 225.0036000 	 1.948975 	 -1.2585770000 	 -1.9052310000 
287.10 	 225.0004000 	 1.948975 	 -1.2618350000 	 -1.9094720000 
287.30 	 225.0004000 	 1.948975 	 -1.2583540000 	 -1.9050470000 
287.50 	 224.9988000 	 1.948975 	 -1.2616630000 	 -1.9093260000 
287.70 	 224.9988000 	 1.948975 	 -1.2585130000 	 -1.9052570000 
287.90 	 224.9972000 	 1.948975 	 -1.2620420000 	 -1.9094400000 
288.10 	 224.9956000 	 1.948975 	 -1.2582490000 	 -1.9050090000 
288.30 	 224.9956000 	 1.948975 	 -1.2619750000 	 -1.9094500000 
288.50 	 224.9908000 	 1.948975 	 -1.2582680000 	 -1.9050790000 
288.70 	 224.9908000 	 1.948975 	 -1.2621120000 	 -1.9093350000 
288.90 	 224.9877000 	 1.948975 	 -1.2582110000 	 -1.9051110000 
289.10 	 224.9877000 	 1.948975 	 -1.2619620000 	 -1.9094530000 
289.30 	 224.9829000 	 1.948975 	 -1.2580710000 	 -1.9051390000 
289.50 	 224.9797000 	 1.948975 	 -1.2620830000 	 -1.9094630000 
289.70 	 224.9749000 	 1.948975 	 -1.2579090000 	 -1.9052190000 
289.90 	 224.9718000 	 1.949000 	 -1.2624520000 	 -1.9093260000 
290.10 	 224.9670000 	 1.949000 	 -1.2579820000 	 -1.9052790000 
290.30 	 224.9638000 	 1.949025 	 -1.2624580000 	 -1.9094050000 
290.50 	 224.9638000 	 1.949050 	 -1.2577440000 	 -1.9053520000 
290.70 	 224.9591000 	 1.949100 	 -1.2625340000 	 -1.9092310000 
290.90 	 224.9591000 	 1.949125 	 -1.2577570000 	 -1.9053870000 
291.10 	 224.9591000 	 1.949150 	 -1.2623630000 	 -1.9092180000 
291.30 	 224.9638000 	 1.949175 	 -1.2576140000 	 -1.9054860000 
291.50 	 224.9638000 	 1.949225 	 -1.2624490000 	 -1.9088810000 
291.70 	 224.9638000 	 1.949250 	 -1.2576870000 	 -1.9058420000 
291.90 	 224.9591000 	 1.949275 	 -1.2623120000 	 -1.9086360000 
292.10 	 224.9591000 	 1.949300 	 -1.2578490000 	 -1.9060260000 
292.30 	 224.9591000 	 1.949325 	 -1.2622770000 	 -1.9085030000 
292.50 	 224.9591000 	 1.949350 	 -1.2580170000 	 -1.9064080000 
292.70 	 224.9638000 	 1.949400 	 -1.2622800000 	 -1.9080670000 
292.90 	 224.9670000 	 1.949425 	 -1.2582300000 	 -1.9066620000 
293.10 	 224.9749000 	 1.949450 	 -1.2618830000 	 -1.9079880000 
293.30 	 224.9797000 	 1.949450 	 -1.2585160000 	 -1.9071070000 
293.50 	 224.9877000 	 1.949475 	 -1.2618380000 	 -1.9077210000 
293.70 	 224.9908000 	 1.949475 	 -1.2588340000 	 -1.9077050000 
293.90 	 224.9956000 	 1.949475 	 -1.2618540000 	 -1.9079590000 
294.10 	 224.9972000 	 1.949475 	 -1.2591970000 	 -1.9079690000 
294.30 	 224.9988000 	 1.949475 	 -1.2618600000 	 -1.9076570000 
294.50 	 225.0036000 	 1.949475 	 -1.2594890000 	 -1.9082390000 
294.70 	 225.0036000 	 1.949475 	 -1.2614820000 	 -1.9072950000 
294.90 	 225.0036000 	 1.949475 	 -1.2599560000 	 -1.9088170000 
295.10 	 225.0067000 	 1.949475 	 -1.2610660000 	 -1.9070690000 
295.30 	 225.0036000 	 1.949475 	 -1.2600520000 	 -1.9087030000 
295.50 	 225.0036000 	 1.949475 	 -1.2608500000 	 -1.9068690000 
295.70 	 225.0036000 	 1.949475 	 -1.2605090000 	 -1.9093230000 
295.90 	 224.9988000 	 1.949475 	 -1.2602870000 	 -1.9065350000 
296.10 	 224.9956000 	 1.949475 	 -1.2610530000 	 -1.9094750000 
296.30 	 224.9908000 	 1.949475 	 -1.2598580000 	 -1.9060740000 
296.50 	 224.9908000 	 1.949475 	 -1.2612180000 	 -1.9097230000 
296.70 	 224.9877000 	 1.949475 	 -1.2599050000 	 -1.9060420000 
296.90 	 224.9861000 	 1.949475 	 -1.2615900000 	 -1.9098760000 
297.10 	 224.9797000 	 1.949500 	 -1.2594320000 	 -1.9058160000 
297.30 	 224.9797000 	 1.949500 	 -1.2619180000 	 -1.9101400000 
297.50 	 224.9749000 	 1.949525 	 -1.2592660000 	 -1.9062110000 
297.70 	 224.9749000 	 1.949550 	 -1.2620130000 	 -1.9102260000 
297.90 	 224.9797000 	 1.949550 	 -1.2588790000 	 -1.9058510000 
298.10 	 224.9829000 	 1.949575 	 -1.2624990000 	 -1.9102860000 
298.30 	 224.9877000 	 1.949575 	 -1.2587710000 	 -1.9060610000 
298.50 	 224.9877000 	 1.949575 	 -1.2630490000 	 -1.9107250000 
298.70 	 224.9877000 	 1.949600 	 -1.2588660000 	 -1.9062580000 
298.90 	 224.9829000 	 1.949600 	 -1.2630780000 	 -1.9106200000 
299.10 	 224.9829000 	 1.949625 	 -1.2587420000 	 -1.9064550000 
299.30 	 224.9797000 	 1.949625 	 -1.2632180000 	 -1.9105370000 
299.50 	 224.9734000 	 1.949625 	 -1.2585830000 	 -1.9066370000 
299.70 	 224.9686000 	 1.949650 	 -1.2634370000 	 -1.9102670000 
299.90 	 224.9638000 	 1.949675 	 -1.2587550000 	 -1.9070630000 
300.10 	 224.9559000 	 1.949700 	 -1.2634850000 	 -1.9099520000 
300.30 	 224.9511000 	 1.949750 	 -1.2587230000 	 -1.9074120000 
300.50 	 224.9495000 	 1.949775 	 -1.2632500000 	 -1.9097740000 
300.70 	 224.9479000 	 1.949825 	 -1.2589170000 	 -1.9076540000 
300.90 	 224.9479000 	 1.949850 	 -1.2630140000 	 -1.9095260000 
301.10 	 224.9479000 	 1.949900 	 -1.2591010000 	 -1.9079910000 
301.30 	 224.9511000 	 1.949925 	 -1.2627190000 	 -1.9089090000 
301.50 	 224.9511000 	 1.949975 	 -1.2595110000 	 -1.9084170000 
301.70 	 224.9591000 	 1.950025 	 -1.2623470000 	 -1.9085380000 
301.90 	 224.9638000 	 1.950050 	 -1.2595530000 	 -1.9085880000 
302.10 	 224.9749000 	 1.950075 	 -1.2623250000 	 -1.9085690000 
302.30 	 224.9829000 	 1.950100 	 -1.2597370000 	 -1.9087350000 
302.50 	 224.9940000 	 1.950075 	 -1.2625540000 	 -1.9087060000 
302.70 	 224.9988000 	 1.950075 	 -1.2601720000 	 -1.9092270000 
302.90 	 225.0036000 	 1.950075 	 -1.2624490000 	 -1.9087250000 
303.10 	 225.0067000 	 1.950075 	 -1.2601090000 	 -1.9092020000 
303.30 	 225.0083000 	 1.950075 	 -1.2622230000 	 -1.9084900000 
303.50 	 225.0115000 	 1.950075 	 -1.2602710000 	 -1.9094630000 
303.70 	 225.0115000 	 1.950075 	 -1.2622170000 	 -1.9084740000 
303.90 	 225.0067000 	 1.950075 	 -1.2608240000 	 -1.9098540000 
304.10 	 225.0036000 	 1.950075 	 -1.2617300000 	 -1.9080260000 
304.30 	 224.9988000 	 1.950075 	 -1.2609770000 	 -1.9100630000 
304.50 	 224.9988000 	 1.950075 	 -1.2613680000 	 -1.9076760000 
304.70 	 224.9956000 	 1.950075 	 -1.2614380000 	 -1.9102990000 
304.90 	 224.9956000 	 1.950075 	 -1.2610240000 	 -1.9074790000 
305.10 	 224.9908000 	 1.950075 	 -1.2617080000 	 -1.9104100000 
305.30 	 224.9908000 	 1.950075 	 -1.2606080000 	 -1.9071640000 
305.50 	 224.9877000 	 1.950075 	 -1.2621500000 	 -1.9106900000 
305.70 	 224.9877000 	 1.950100 	 -1.2604620000 	 -1.9071260000 
305.90 	 224.9829000 	 1.950125 	 -1.2625600000 	 -1.9108740000 
306.10 	 224.9797000 	 1.950150 	 -1.2602680000 	 -1.9068270000 
306.30 	 224.9797000 	 1.950125 	 -1.2625850000 	 -1.9108200000 
306.50 	 224.9797000 	 1.950125 	 -1.2602330000 	 -1.9068620000 
306.70 	 224.9797000 	 1.950150 	 -1.2629190000 	 -1.9109950000 
306.90 	 224.9797000 	 1.950175 	 -1.2600070000 	 -1.9068500000 
307.10 	 224.9749000 	 1.950175 	 -1.2632080000 	 -1.9111670000 
307.30 	 224.9797000 	 1.950175 	 -1.2599470000 	 -1.9075270000 
307.50 	 224.9797000 	 1.950200 	 -1.2633710000 	 -1.9119450000 
307.70 	 224.9813000 	 1.950225 	 -1.2599050000 	 -1.9076820000 
307.90 	 224.9829000 	 1.950225 	 -1.2634720000 	 -1.9121040000 
308.10 	 224.9829000 	 1.950225 	 -1.2599180000 	 -1.9077140000 
308.30 	 224.9829000 	 1.950250 	 -1.2635580000 	 -1.9120060000 
308.50 	 224.9829000 	 1.950250 	 -1.2597620000 	 -1.9076470000 
308.70 	 224.9845000 	 1.950275 	 -1.2638600000 	 -1.9119990000 
308.90 	 224.9829000 	 1.950300 	 -1.2598130000 	 -1.9076570000 
309.10 	 224.9797000 	 1.950275 	 -1.2640160000 	 -1.9120600000 
309.30 	 224.9797000 	 1.950275 	 -1.2595080000 	 -1.9078450000 
309.50 	 224.9749000 	 1.950300 	 -1.2639940000 	 -1.9120410000 
309.70 	 224.9702000 	 1.950325 	 -1.2595750000 	 -1.9082580000 
309.90 	 224.9670000 	 1.950350 	 -1.2641370000 	 -1.9125110000 
310.10 	 224.9638000 	 1.950375 	 -1.2593360000 	 -1.9086870000 
310.30 	 224.9638000 	 1.950400 	 -1.2642350000 	 -1.9123970000 
310.50 	 224.9638000 	 1.950425 	 -1.2595140000 	 -1.9090680000 
310.70 	 224.9638000 	 1.950450 	 -1.2643050000 	 -1.9121550000 
310.90 	 224.9591000 	 1.950500 	 -1.2596040000 	 -1.9091260000 
311.10 	 224.9575000 	 1.950525 	 -1.2642640000 	 -1.9119610000 
311.30 	 224.9559000 	 1.950550 	 -1.2597560000 	 -1.9095420000 
311.50 	 224.9559000 	 1.950575 	 -1.2639240000 	 -1.9114400000 
311.70 	 224.9559000 	 1.950600 	 -1.2598670000 	 -1.9098600000 
311.90 	 224.9575000 	 1.950650 	 -1.2637010000 	 -1.9112780000 
312.10 	 224.9606000 	 1.950675 	 -1.2601600000 	 -1.9101810000 
312.30 	 224.9670000 	 1.950700 	 -1.2634440000 	 -1.9108040000 
312.50 	 224.9718000 	 1.950725 	 -1.2604360000 	 -1.9104350000 
312.70 	 224.9749000 	 1.950750 	 -1.2630910000 	 -1.9106360000 
312.90 	 224.9797000 	 1.950750 	 -1.2605600000 	 -1.9106990000 
313.10 	 224.9829000 	 1.950775 	 -1.2628970000 	 -1.9102480000 
313.30 	 224.9877000 	 1.950800 	 -1.2609260000 	 -1.9111350000 
313.50 	 224.9877000 	 1.950775 	 -1.2627160000 	 -1.9101620000 
313.70 	 224.9956000 	 1.950775 	 -1.2613200000 	 -1.9114910000 
313.90 	 224.9988000 	 1.950775 	 -1.2623720000 	 -1.9098600000 
314.10 	 225.0036000 	 1.950775 	 -1.2614920000 	 -1.9113860000 
314.30 	 225.0067000 	 1.950775 	 -1.2623790000 	 -1.9098250000 
314.50 	 225.0067000 	 1.950775 	 -1.2613680000 	 -1.9115580000 
314.70 	 225.0115000 	 1.950775 	 -1.2621780000 	 -1.9094660000 
314.90 	 225.0115000 	 1.950775 	 -1.2616350000 	 -1.9115890000 
315.10 	 225.0067000 	 1.950775 	 -1.2621340000 	 -1.9095520000 
315.30 	 225.0052000 	 1.950775 	 -1.2619840000 	 -1.9119960000 
315.50 	 224.9956000 	 1.950775 	 -1.2617590000 	 -1.9092560000 
315.70 	 224.9940000 	 1.950775 	 -1.2622010000 	 -1.9120630000 
315.90 	 224.9829000 	 1.950800 	 -1.2612180000 	 -1.9087190000 
316.10 	 224.9829000 	 1.950800 	 -1.2626840000 	 -1.9124190000 
316.30 	 224.9749000 	 1.950825 	 -1.2610750000 	 -1.9088330000 
316.50 	 224.9749000 	 1.950850 	 -1.2631420000 	 -1.9126540000 
316.70 	 224.9718000 	 1.950850 	 -1.2607700000 	 -1.9086710000 
316.90 	 224.9686000 	 1.950875 	 -1.2633260000 	 -1.9125810000 
317.10 	 224.9686000 	 1.950900 	 -1.2605830000 	 -1.9085630000 
317.30 	 224.9670000 	 1.950925 	 -1.2634880000 	 -1.9127880000 
317.50 	 224.9670000 	 1.950950 	 -1.2603950000 	 -1.9084800000 
317.70 	 224.9638000 	 1.950950 	 -1.2638700000 	 -1.9127720000 
317.90 	 224.9591000 	 1.950975 	 -1.2603980000 	 -1.9084840000 
318.10 	 224.9559000 	 1.951025 	 -1.2641020000 	 -1.9128670000 
318.30 	 224.9559000 	 1.951025 	 -1.2602650000 	 -1.9085950000 
318.50 	 224.9559000 	 1.951075 	 -1.2640130000 	 -1.9128480000 
318.70 	 224.9591000 	 1.951100 	 -1.2601120000 	 -1.9086010000 
318.90 	 224.9638000 	 1.951125 	 -1.2639200000 	 -1.9128230000 
319.10 	 224.9638000 	 1.951150 	 -1.2600610000 	 -1.9085060000 
319.30 	 224.9670000 	 1.951175 	 -1.2640320000 	 -1.9128070000 
319.50 	 224.9718000 	 1.951200 	 -1.2598670000 	 -1.9086490000 
319.70 	 224.9749000 	 1.951225 	 -1.2643020000 	 -1.9129370000 
319.90 	 224.9749000 	 1.951250 	 -1.2598170000 	 -1.9086140000 
320.10 	 224.9797000 	 1.951250 	 -1.2645470000 	 -1.9127270000 
320.30 	 224.9829000 	 1.951275 	 -1.2597720000 	 -1.9085690000 
320.50 	 224.9829000 	 1.951300 	 -1.2645500000 	 -1.9127850000 
320.70 	 224.9829000 	 1.951275 	 -1.2599880000 	 -1.9084450000 
320.90 	 224.9829000 	 1.951300 	 -1.2646830000 	 -1.9126380000 
321.10 	 224.9829000 	 1.951325 	 -1.2600580000 	 -1.9085820000 
321.30 	 224.9829000 	 1.951350 	 -1.2646830000 	 -1.9123140000 
321.50 	 224.9829000 	 1.951325 	 -1.2600140000 	 -1.9089510000 
321.70 	 224.9829000 	 1.951325 	 -1.2648550000 	 -1.9123080000 
321.90 	 224.9797000 	 1.951350 	 -1.2602040000 	 -1.9087980000 
322.10 	 224.9797000 	 1.951375 	 -1.2649730000 	 -1.9124410000 
322.30 	 224.9797000 	 1.951400 	 -1.2600960000 	 -1.9089000000 
322.50 	 224.9797000 	 1.951375 	 -1.2650550000 	 -1.9121420000 
322.70 	 224.9797000 	 1.951375 	 -1.2601980000 	 -1.9091640000 
322.90 	 224.9749000 	 1.951400 	 -1.2649030000 	 -1.9118850000 
323.10 	 224.9718000 	 1.951425 	 -1.2604430000 	 -1.9095070000 
323.30 	 224.9670000 	 1.951450 	 -1.2647950000 	 -1.9116310000 
323.50 	 224.9670000 	 1.951475 	 -1.2606370000 	 -1.9096690000 
323.70 	 224.9638000 	 1.951500 	 -1.2645910000 	 -1.9114050000 
323.90 	 224.9638000 	 1.951525 	 -1.2607830000 	 -1.9099390000 
324.10 	 224.9591000 	 1.951550 	 -1.2645310000 	 -1.9112490000 
324.30 	 224.9606000 	 1.951575 	 -1.2611200000 	 -1.9101750000 
324.50 	 224.9622000 	 1.951600 	 -1.2641720000 	 -1.9107060000 
324.70 	 224.9591000 	 1.951650 	 -1.2612850000 	 -1.9105210000 
324.90 	 224.9638000 	 1.951675 	 -1.2639550000 	 -1.9106200000 
325.10 	 224.9638000 	 1.951700 	 -1.2613390000 	 -1.9106480000 
325.30 	 224.9670000 	 1.951725 	 -1.2638850000 	 -1.9104450000 
325.50 	 224.9718000 	 1.951750 	 -1.2613490000 	 -1.9108170000 
325.70 	 224.9797000 	 1.951775 	 -1.2636600000 	 -1.9103150000 
325.90 	 224.9829000 	 1.951800 	 -1.2614540000 	 -1.9110330000 
326.10 	 224.9877000 	 1.951775 	 -1.2641370000 	 -1.9104730000 
326.30 	 224.9908000 	 1.951775 	 -1.2619340000 	 -1.9110080000 
326.50 	 224.9908000 	 1.951775 	 -1.2637200000 	 -1.9100730000 
326.70 	 224.9908000 	 1.951775 	 -1.2623690000 	 -1.9113830000 
326.90 	 224.9908000 	 1.951775 	 -1.2635100000 	 -1.9099080000 
327.10 	 224.9956000 	 1.951775 	 -1.2625690000 	 -1.9115960000 
327.30 	 224.9988000 	 1.951775 	 -1.2631450000 	 -1.9095450000 
327.50 	 225.0036000 	 1.951775 	 -1.2625950000 	 -1.9115830000 
327.70 	 225.0036000 	 1.951775 	 -1.2632940000 	 -1.9096790000 
327.90 	 225.0036000 	 1.951775 	 -1.2626010000 	 -1.9118820000 
328.10 	 225.0036000 	 1.951775 	 -1.2626840000 	 -1.9092530000 
328.30 	 224.9988000 	 1.951775 	 -1.2630970000 	 -1.9119230000 
328.50 	 224.9956000 	 1.951775 	 -1.2628710000 	 -1.9094180000 
328.70 	 224.9956000 	 1.951775 	 -1.2632430000 	 -1.9120820000 
328.90 	 224.9908000 	 1.951775 	 -1.2622800000 	 -1.9090520000 
329.10 	 224.9908000 	 1.951775 	 -1.2634370000 	 -1.9122980000 
329.30 	 224.9877000 	 1.951775 	 -1.2620420000 	 -1.9089790000 
329.50 	 224.9877000 	 1.951800 	 -1.2636250000 	 -1.9124570000 
329.70 	 224.9829000 	 1.951825 	 -1.2621370000 	 -1.9089860000 
329.90 	 224.9797000 	 1.951825 	 -1.2638380000 	 -1.9126730000 
330.10 	 224.9797000 	 1.951825 	 -1.2617490000 	 -1.9086930000 
330.30 	 224.9749000 	 1.951825 	 -1.2643750000 	 -1.9127340000 
330.50 	 224.9797000 	 1.951850 	 -1.2615970000 	 -1.9086610000 
330.70 	 224.9749000 	 1.951875 	 -1.2648810000 	 -1.9129880000 
330.90 	 224.9797000 	 1.951900 	 -1.2610470000 	 -1.9085570000 
331.10 	 224.9765000 	 1.951900 	 -1.2654840000 	 -1.9129050000 
331.30 	 224.9749000 	 1.951900 	 -1.2611070000 	 -1.9086300000 
331.50 	 224.9702000 	 1.951925 	 -1.2654240000 	 -1.9128610000 
331.70 	 224.9670000 	 1.951950 	 -1.2610400000 	 -1.9087700000 
331.90 	 224.9638000 	 1.951975 	 -1.2656120000 	 -1.9128160000 
332.10 	 224.9591000 	 1.952000 	 -1.2608940000 	 -1.9088300000 
332.30 	 224.9591000 	 1.952050 	 -1.2656310000 	 -1.9126320000 
332.50 	 224.9591000 	 1.952075 	 -1.2609100000 	 -1.9087090000 
332.70 	 224.9638000 	 1.952100 	 -1.2657870000 	 -1.9126130000 
332.90 	 224.9638000 	 1.952125 	 -1.2609700000 	 -1.9090750000 
333.10 	 224.9718000 	 1.952150 	 -1.2657100000 	 -1.9123940000 
333.30 	 224.9749000 	 1.952175 	 -1.2609290000 	 -1.9092530000 
333.50 	 224.9829000 	 1.952175 	 -1.2658630000 	 -1.9121330000 
333.70 	 224.9877000 	 1.952200 	 -1.2611710000 	 -1.9093550000 
333.90 	 224.9877000 	 1.952225 	 -1.2659390000 	 -1.9123430000 
334.10 	 224.9893000 	 1.952225 	 -1.2610280000 	 -1.9093740000 
334.30 	 224.9877000 	 1.952225 	 -1.2659230000 	 -1.9121140000 
334.50 	 224.9908000 	 1.952225 	 -1.2613330000 	 -1.9095670000 
334.70 	 224.9956000 	 1.952225 	 -1.2657930000 	 -1.9122060000 
334.90 	 224.9956000 	 1.952225 	 -1.2614630000 	 -1.9094660000 
335.10 	 224.9988000 	 1.952225 	 -1.2657930000 	 -1.9121680000 
335.30 	 224.9972000 	 1.952225 	 -1.2612820000 	 -1.9095550000 
335.50 	 224.9988000 	 1.952225 	 -1.2658600000 	 -1.9121390000 
335.70 	 224.9956000 	 1.952225 	 -1.2613680000 	 -1.9096120000 
335.90 	 224.9988000 	 1.952225 	 -1.2657710000 	 -1.9120500000 
336.10 	 224.9988000 	 1.952225 	 -1.2613810000 	 -1.9095640000 
336.30 	 225.0004000 	 1.952225 	 -1.2657360000 	 -1.9117800000 
336.50 	 225.0004000 	 1.952225 	 -1.2615240000 	 -1.9099110000 
336.70 	 224.9988000 	 1.952225 	 -1.2654500000 	 -1.9112460000 
336.90 	 224.9988000 	 1.952225 	 -1.2620930000 	 -1.9104540000 
337.10 	 224.9956000 	 1.952225 	 -1.2648810000 	 -1.9106420000 
337.30 	 224.9908000 	 1.952225 	 -1.2622170000 	 -1.9110390000 
337.50 	 224.9908000 	 1.952225 	 -1.2648110000 	 -1.9106550000 
337.70 	 224.9877000 	 1.952225 	 -1.2625540000 	 -1.9111700000 
337.90 	 224.9877000 	 1.952250 	 -1.2644640000 	 -1.9103560000 
338.10 	 224.9845000 	 1.952250 	 -1.2629510000 	 -1.9116120000 
338.30 	 224.9829000 	 1.952275 	 -1.2639300000 	 -1.9100220000 
338.50 	 224.9797000 	 1.952300 	 -1.2633070000 	 -1.9118560000 
338.70 	 224.9749000 	 1.952275 	 -1.2637770000 	 -1.9098570000 
338.90 	 224.9718000 	 1.952300 	 -1.2637520000 	 -1.9122160000 
339.10 	 224.9718000 	 1.952325 	 -1.2635260000 	 -1.9095830000 
339.30 	 224.9670000 	 1.952350 	 -1.2636880000 	 -1.9121740000 
339.50 	 224.9670000 	 1.952375 	 -1.2631990000 	 -1.9093290000 
339.70 	 224.9654000 	 1.952400 	 -1.2641140000 	 -1.9124790000 
339.90 	 224.9638000 	 1.952400 	 -1.2629000000 	 -1.9091640000 
340.10 	 224.9591000 	 1.952450 	 -1.2642030000 	 -1.9126190000 
340.30 	 224.9591000 	 1.952475 	 -1.2628300000 	 -1.9089670000 
340.50 	 224.9591000 	 1.952500 	 -1.2644740000 	 -1.9127660000 
340.70 	 224.9591000 	 1.952550 	 -1.2625060000 	 -1.9089830000 
340.90 	 224.9638000 	 1.952575 	 -1.2650110000 	 -1.9129210000 
341.10 	 224.9670000 	 1.952600 	 -1.2620450000 	 -1.9089350000 
341.30 	 224.9670000 	 1.952625 	 -1.2650550000 	 -1.9130900000 
341.50 	 224.9749000 	 1.952650 	 -1.2619400000 	 -1.9089350000 
341.70 	 224.9797000 	 1.952650 	 -1.2650620000 	 -1.9130550000 
341.90 	 224.9829000 	 1.952675 	 -1.2618220000 	 -1.9086970000 
342.10 	 224.9908000 	 1.952675 	 -1.2652080000 	 -1.9130290000 
342.30 	 224.9956000 	 1.952675 	 -1.2620740000 	 -1.9088840000 
342.50 	 225.0036000 	 1.952675 	 -1.2656150000 	 -1.9133190000 
342.70 	 225.0067000 	 1.952675 	 -1.2617620000 	 -1.9087220000 
342.90 	 225.0115000 	 1.952675 	 -1.2657480000 	 -1.9131280000 
343.10 	 225.0131000 	 1.952675 	 -1.2617460000 	 -1.9087350000 
343.30 	 225.0115000 	 1.952675 	 -1.2658980000 	 -1.9132840000 
343.50 	 225.0115000 	 1.952675 	 -1.2613870000 	 -1.9088490000 
343.70 	 225.0115000 	 1.952675 	 -1.2660380000 	 -1.9131660000 
343.90 	 225.0115000 	 1.952675 	 -1.2614350000 	 -1.9090180000 
344.10 	 225.0115000 	 1.952675 	 -1.2660920000 	 -1.9130450000 
344.30 	 225.0131000 	 1.952675 	 -1.2613900000 	 -1.9089570000 
344.50 	 225.0099000 	 1.952675 	 -1.2659870000 	 -1.9128510000 
344.70 	 225.0036000 	 1.952675 	 -1.2614120000 	 -1.9091640000 
344.90 	 224.9956000 	 1.952675 	 -1.2660120000 	 -1.9129120000 
345.10 	 224.9908000 	 1.952675 	 -1.2612340000 	 -1.9091220000 
345.30 	 224.9861000 	 1.952675 	 -1.2661040000 	 -1.9128350000 
345.50 	 224.9829000 	 1.952675 	 -1.2613810000 	 -1.9095260000 
345.70 	 224.9797000 	 1.952675 	 -1.2660820000 	 -1.9126070000 
345.90 	 224.9797000 	 1.952700 	 -1.2614190000 	 -1.9095900000 
346.10 	 224.9797000 	 1.952725 	 -1.2662250000 	 -1.9126830000 
346.30 	 224.9797000 	 1.952725 	 -1.2613230000 	 -1.9097110000 
346.50 	 224.9749000 	 1.952725 	 -1.2661080000 	 -1.9124030000 
346.70 	 224.9749000 	 1.952750 	 -1.2618410000 	 -1.9101140000 
346.90 	 224.9718000 	 1.952775 	 -1.2662380000 	 -1.9123840000 
347.10 	 224.9686000 	 1.952800 	 -1.2619110000 	 -1.9102290000 
347.30 	 224.9686000 	 1.952825 	 -1.2658530000 	 -1.9121010000 
347.50 	 224.9670000 	 1.952850 	 -1.2621970000 	 -1.9104930000 
347.70 	 224.9670000 	 1.952850 	 -1.2659230000 	 -1.9118530000 
347.90 	 224.9670000 	 1.952875 	 -1.2621690000 	 -1.9108100000 
348.10 	 224.9670000 	 1.952900 	 -1.2657930000 	 -1.9115960000 
348.30 	 224.9670000 	 1.952925 	 -1.2620800000 	 -1.9107340000 
348.50 	 224.9670000 	 1.952950 	 -1.2657930000 	 -1.9117860000 
348.70 	 224.9670000 	 1.952950 	 -1.2622130000 	 -1.9106930000 
348.90 	 224.9670000 	 1.952975 	 -1.2657930000 	 -1.9116560000 
349.10 	 224.9718000 	 1.953000 	 -1.2624450000 	 -1.9108390000 
349.30 	 224.9670000 	 1.953025 	 -1.2659110000 	 -1.9118150000 
349.50 	 224.9718000 	 1.953050 	 -1.2623310000 	 -1.9106420000 
349.70 	 224.9718000 	 1.953050 	 -1.2658440000 	 -1.9117420000 
349.90 	 224.9781000 	 1.953075 	 -1.2621400000 	 -1.9107250000 
350.10 	 224.9797000 	 1.953100 	 -1.2658880000 	 -1.9118090000 
350.30 	 224.9829000 	 1.953100 	 -1.2622670000 	 -1.9108170000 
350.50 	 224.9877000 	 1.953100 	 -1.2658690000 	 -1.9119140000 
350.70 	 224.9877000 	 1.953125 	 -1.2626780000 	 -1.9112840000 
350.90 	 224.9893000 	 1.953150 	 -1.2657420000 	 -1.9116370000 
351.10 	 224.9956000 	 1.953125 	 -1.2627250000 	 -1.9115610000 
351.30 	 224.9988000 	 1.953125 	 -1.2653220000 	 -1.9112210000 
351.50 	 225.0004000 	 1.953125 	 -1.2629830000 	 -1.9116720000 
351.70 	 225.0052000 	 1.953125 	 -1.2654050000 	 -1.9115130000 
351.90 	 225.0067000 	 1.953125 	 -1.2632560000 	 -1.9118470000 
352.10 	 225.0067000 	 1.953125 	 -1.2650680000 	 -1.9112650000 
352.30 	 225.0036000 	 1.953125 	 -1.2632690000 	 -1.9120310000 
352.50 	 224.9988000 	 1.953125 	 -1.2648840000 	 -1.9107760000 
352.70 	 224.9956000 	 1.953125 	 -1.2637460000 	 -1.9123970000 
352.90 	 224.9908000 	 1.953125 	 -1.2641400000 	 -1.9103530000 
353.10 	 224.9877000 	 1.953125 	 -1.2642160000 	 -1.9128480000 
353.30 	 224.9845000 	 1.953125 	 -1.2641370000 	 -1.9102100000 
353.50 	 224.9829000 	 1.953150 	 -1.2643780000 	 -1.9130130000 
353.70 	 224.9797000 	 1.953150 	 -1.2638950000 	 -1.9100350000 
353.90 	 224.9749000 	 1.953175 	 -1.2642480000 	 -1.9129980000 
354.10 	 224.9749000 	 1.953175 	 -1.2636060000 	 -1.9100280000 
354.30 	 224.9718000 	 1.953200 	 -1.2648300000 	 -1.9135090000 
354.50 	 224.9670000 	 1.953225 	 -1.2632050000 	 -1.9096030000 
354.70 	 224.9622000 	 1.953250 	 -1.2655390000 	 -1.9135670000 
354.90 	 224.9591000 	 1.953275 	 -1.2625660000 	 -1.9094980000 
355.10 	 224.9559000 	 1.953300 	 -1.2656240000 	 -1.9135760000 
355.30 	 224.9559000 	 1.953325 	 -1.2623020000 	 -1.9092590000 
355.50 	 224.9591000 	 1.953375 	 -1.2659390000 	 -1.9137190000 
355.70 	 224.9591000 	 1.953400 	 -1.2621280000 	 -1.9094430000 
355.90 	 224.9638000 	 1.953425 	 -1.2661550000 	 -1.9136810000 
356.10 	 224.9638000 	 1.953450 	 -1.2618380000 	 -1.9093990000 
356.30 	 224.9670000 	 1.953475 	 -1.2661650000 	 -1.9137130000 
356.50 	 224.9670000 	 1.953500 	 -1.2616000000 	 -1.9095330000 
356.70 	 224.9718000 	 1.953525 	 -1.2664540000 	 -1.9136940000 
356.90 	 224.9749000 	 1.953525 	 -1.2617050000 	 -1.9095960000 
357.10 	 224.9797000 	 1.953550 	 -1.2663650000 	 -1.9136270000 
357.30 	 224.9877000 	 1.953575 	 -1.2617680000 	 -1.9094020000 
357.50 	 224.9908000 	 1.953600 	 -1.2662630000 	 -1.9136400000 
357.70 	 224.9956000 	 1.953575 	 -1.2622990000 	 -1.9094120000 
357.90 	 224.9988000 	 1.953575 	 -1.2668070000 	 -1.9136520000 
358.10 	 224.9988000 	 1.953575 	 -1.2621370000 	 -1.9093450000 
358.30 	 225.0036000 	 1.953575 	 -1.2669020000 	 -1.9134970000 
358.50 	 225.0067000 	 1.953575 	 -1.2621150000 	 -1.9096660000 
358.70 	 225.0115000 	 1.953575 	 -1.2669630000 	 -1.9134520000 
358.90 	 225.0115000 	 1.953575 	 -1.2622450000 	 -1.9097710000 
359.10 	 225.0147000 	 1.953575 	 -1.2668200000 	 -1.9132420000 
359.30 	 225.0147000 	 1.953575 	 -1.2620960000 	 -1.9099550000 
359.50 	 225.0131000 	 1.953575 	 -1.2667500000 	 -1.9130930000 
359.70 	 225.0115000 	 1.953575 	 -1.2620100000 	 -1.9100820000 
359.90 	 225.0067000 	 1.953575 	 -1.2667590000 	 -1.9130900000 
360.10 	 225.0036000 	 1.953575 	 -1.2621720000 	 -1.9101240000 
360.30 	 224.9988000 	 1.953575 	 -1.2667780000 	 -1.9128740000 
360.50 	 224.9988000 	 1.953575 	 -1.2622480000 	 -1.9104070000 
360.70 	 224.9956000 	 1.953575 	 -1.2666070000 	 -1.9125650000 
360.90 	 224.9908000 	 1.953575 	 -1.2624710000 	 -1.9107120000 
361.10 	 224.9877000 	 1.953575 	 -1.2664250000 	 -1.9122980000 
361.30 	 224.9829000 	 1.953575 	 -1.2625090000 	 -1.9109920000 
361.50 	 224.9797000 	 1.953575 	 -1.2663970000 	 -1.9122440000 
361.70 	 224.9749000 	 1.953575 	 -1.2626900000 	 -1.9110040000 
361.90 	 224.9749000 	 1.953600 	 -1.2663140000 	 -1.9122540000 
362.10 	 224.9749000 	 1.953625 	 -1.2626390000 	 -1.9111470000 
362.30 	 224.9765000 	 1.953650 	 -1.2662980000 	 -1.9123650000 
362.50 	 224.9797000 	 1.953675 	 -1.2628460000 	 -1.9113890000 
362.70 	 224.9749000 	 1.953700 	 -1.2659580000 	 -1.9118880000 
362.90 	 224.9749000 	 1.953675 	 -1.2634440000 	 -1.9119070000 
363.10 	 224.9718000 	 1.953700 	 -1.2657870000 	 -1.9117550000 
363.30 	 224.9686000 	 1.953725 	 -1.2637110000 	 -1.9123490000 
363.50 	 224.9670000 	 1.953750 	 -1.2652970000 	 -1.9112970000 
363.70 	 224.9670000 	 1.953775 	 -1.2640600000 	 -1.9128990000 
363.90 	 224.9670000 	 1.953800 	 -1.2648360000 	 -1.9110390000 
364.10 	 224.9670000 	 1.953800 	 -1.2643150000 	 -1.9130100000 
364.30 	 224.9670000 	 1.953825 	 -1.2645590000 	 -1.9108640000 
364.50 	 224.9670000 	 1.953850 	 -1.2646010000 	 -1.9132610000 
364.70 	 224.9718000 	 1.953875 	 -1.2640320000 	 -1.9104930000 
364.90 	 224.9749000 	 1.953900 	 -1.2649890000 	 -1.9134520000 
365.10 	 224.9781000 	 1.953900 	 -1.2640350000 	 -1.9104040000 
365.30 	 224.9797000 	 1.953925 	 -1.2650930000 	 -1.9136710000 
365.50 	 224.9813000 	 1.953925 	 -1.2638000000 	 -1.9102990000 
365.70 	 224.9829000 	 1.953925 	 -1.2655350000 	 -1.9139260000 
365.90 	 224.9877000 	 1.953950 	 -1.2637420000 	 -1.9102920000 
366.10 	 224.9877000 	 1.953975 	 -1.2657260000 	 -1.9140310000 
366.30 	 224.9908000 	 1.954000 	 -1.2635260000 	 -1.9101080000 
366.50 	 224.9908000 	 1.953975 	 -1.2659840000 	 -1.9141130000 
366.70 	 224.9908000 	 1.953975 	 -1.2633510000 	 -1.9100090000 
366.90 	 224.9877000 	 1.953975 	 -1.2660250000 	 -1.9142060000 
367.10 	 224.9877000 	 1.953975 	 -1.2630810000 	 -1.9099140000 
367.30 	 224.9829000 	 1.953975 	 -1.2664480000 	 -1.9142180000 
367.50 	 224.9829000 	 1.954000 	 -1.2631640000 	 -1.9100760000 
367.70 	 224.9861000 	 1.954025 	 -1.2661780000 	 -1.9141640000 
367.90 	 224.9877000 	 1.954025 	 -1.2633930000 	 -1.9100090000 
368.10 	 224.9877000 	 1.954025 	 -1.2660380000 	 -1.9142180000 
368.30 	 224.9908000 	 1.954025 	 -1.2632690000 	 -1.9099810000 
368.50 	 224.9940000 	 1.954025 	 -1.2662000000 	 -1.9141860000 
368.70 	 224.9956000 	 1.954025 	 -1.2629320000 	 -1.9099300000 
368.90 	 224.9988000 	 1.954025 	 -1.2664730000 	 -1.9142820000 
369.10 	 224.9988000 	 1.954025 	 -1.2627820000 	 -1.9099680000 
369.30 	 224.9988000 	 1.954025 	 -1.2666070000 	 -1.9143930000 
369.50 	 224.9988000 	 1.954025 	 -1.2627660000 	 -1.9098890000 
369.70 	 224.9956000 	 1.954025 	 -1.2668450000 	 -1.9143170000 
369.90 	 224.9877000 	 1.954025 	 -1.2627510000 	 -1.9099550000 
370.10 	 224.9877000 	 1.954025 	 -1.2667430000 	 -1.9144190000 
370.30 	 224.9877000 	 1.954050 	 -1.2627570000 	 -1.9099580000 
370.50 	 224.9829000 	 1.954075 	 -1.2669980000 	 -1.9143680000 
370.70 	 224.9877000 	 1.954075 	 -1.2626080000 	 -1.9099680000 
370.90 	 224.9829000 	 1.954100 	 -1.2670420000 	 -1.9142500000 
371.10 	 224.9829000 	 1.954075 	 -1.2626430000 	 -1.9101810000 
371.30 	 224.9829000 	 1.954100 	 -1.2670900000 	 -1.9144540000 
371.50 	 224.9813000 	 1.954125 	 -1.2627160000 	 -1.9101970000 
371.70 	 224.9797000 	 1.954150 	 -1.2673890000 	 -1.9144470000 
371.90 	 224.9749000 	 1.954125 	 -1.2628490000 	 -1.9104770000 
372.10 	 224.9749000 	 1.954150 	 -1.2676210000 	 -1.9145200000 
372.30 	 224.9749000 	 1.954175 	 -1.2630020000 	 -1.9106860000 
372.50 	 224.9749000 	 1.954200 	 -1.2676080000 	 -1.9145300000 
372.70 	 224.9749000 	 1.954225 	 -1.2627920000 	 -1.9107060000 
372.90 	 224.9797000 	 1.954250 	 -1.2677290000 	 -1.9141450000 
373.10 	 224.9797000 	 1.954225 	 -1.2630210000 	 -1.9108420000 
373.30 	 224.9797000 	 1.954250 	 -1.2677830000 	 -1.9141580000 
373.50 	 224.9797000 	 1.954250 	 -1.2627630000 	 -1.9113320000 
373.70 	 224.9781000 	 1.954275 	 -1.2675190000 	 -1.9139000000 
373.90 	 224.9781000 	 1.954275 	 -1.2629450000 	 -1.9113990000 
374.10 	 224.9749000 	 1.954300 	 -1.2675630000 	 -1.9142720000 
374.30 	 224.9749000 	 1.954300 	 -1.2629450000 	 -1.9115190000 
374.50 	 224.9749000 	 1.954325 	 -1.2676210000 	 -1.9140940000 
374.70 	 224.9797000 	 1.954350 	 -1.2631640000 	 -1.9118560000 
374.90 	 224.9829000 	 1.954375 	 -1.2672840000 	 -1.9137320000 
375.10 	 224.9829000 	 1.954400 	 -1.2633390000 	 -1.9120120000 
375.30 	 224.9877000 	 1.954375 	 -1.2673060000 	 -1.9139510000 
375.50 	 224.9893000 	 1.954375 	 -1.2633960000 	 -1.9123840000 
375.70 	 224.9908000 	 1.954375 	 -1.2673600000 	 -1.9139230000 
375.90 	 224.9956000 	 1.954375 	 -1.2635170000 	 -1.9124280000 
376.10 	 224.9956000 	 1.954375 	 -1.2673630000 	 -1.9138850000 
376.30 	 224.9988000 	 1.954375 	 -1.2634630000 	 -1.9125880000 
376.50 	 224.9988000 	 1.954375 	 -1.2672650000 	 -1.9136460000 
376.70 	 224.9988000 	 1.954375 	 -1.2638730000 	 -1.9128930000 
376.90 	 224.9988000 	 1.954375 	 -1.2669790000 	 -1.9134870000 
377.10 	 224.9956000 	 1.954375 	 -1.2638410000 	 -1.9132300000 
377.30 	 224.9877000 	 1.954400 	 -1.2665330000 	 -1.9130610000 
377.50 	 224.9877000 	 1.954400 	 -1.2643460000 	 -1.9134710000 
377.70 	 224.9829000 	 1.954425 	 -1.2664190000 	 -1.9126100000 
377.90 	 224.9829000 	 1.954450 	 -1.2650740000 	 -1.9142020000 
378.10 	 224.9829000 	 1.954425 	 -1.2660250000 	 -1.9123300000 
378.30 	 224.9797000 	 1.954425 	 -1.2651790000 	 -1.9143390000 
378.50 	 224.9797000 	 1.954450 	 -1.2657390000 	 -1.9120060000 
378.70 	 224.9749000 	 1.954475 	 -1.2656310000 	 -1.9147080000 
378.90 	 224.9718000 	 1.954475 	 -1.2655100000 	 -1.9120790000 
379.10 	 224.9718000 	 1.954500 	 -1.2658630000 	 -1.9147590000 
379.30 	 224.9718000 	 1.954525 	 -1.2654020000 	 -1.9121680000 
379.50 	 224.9718000 	 1.954550 	 -1.2658440000 	 -1.9147210000 
379.70 	 224.9749000 	 1.954550 	 -1.2653030000 	 -1.9118660000 
379.90 	 224.9749000 	 1.954575 	 -1.2657830000 	 -1.9148480000 
380.10 	 224.9829000 	 1.954600 	 -1.2651060000 	 -1.9118020000 
380.30 	 224.9829000 	 1.954600 	 -1.2661420000 	 -1.9150860000 
380.50 	 224.9877000 	 1.954625 	 -1.2647440000 	 -1.9117480000 
380.70 	 224.9908000 	 1.954650 	 -1.2663490000 	 -1.9151560000 
380.90 	 224.9908000 	 1.954625 	 -1.2643660000 	 -1.9115070000 
381.10 	 224.9908000 	 1.954625 	 -1.2665180000 	 -1.9152990000 
381.30 	 224.9908000 	 1.954625 	 -1.2643850000 	 -1.9115540000 
381.50 	 224.9908000 	 1.954625 	 -1.2666540000 	 -1.9153530000 
381.70 	 224.9956000 	 1.954625 	 -1.2641970000 	 -1.9114080000 
381.90 	 224.9956000 	 1.954625 	 -1.2669400000 	 -1.9155920000 
382.10 	 224.9988000 	 1.954625 	 -1.2639390000 	 -1.9113350000 
382.30 	 224.9956000 	 1.954625 	 -1.2671950000 	 -1.9157310000 
382.50 	 224.9956000 	 1.954625 	 -1.2637550000 	 -1.9112650000 
382.70 	 224.9956000 	 1.954625 	 -1.2674460000 	 -1.9156390000 
382.90 	 224.9908000 	 1.954625 	 -1.2636030000 	 -1.9112210000 
383.10 	 224.9908000 	 1.954625 	 -1.2674110000 	 -1.9155630000 
383.30 	 224.9908000 	 1.954625 	 -1.2635390000 	 -1.9110900000 
383.50 	 224.9908000 	 1.954625 	 -1.2676490000 	 -1.9156520000 
383.70 	 224.9877000 	 1.954625 	 -1.2634880000 	 -1.9112360000 
383.90 	 224.9861000 	 1.954625 	 -1.2678300000 	 -1.9156360000 
384.10 	 224.9829000 	 1.954625 	 -1.2633860000 	 -1.9112520000 
384.30 	 224.9797000 	 1.954650 	 -1.2679800000 	 -1.9156390000 
384.50 	 224.9781000 	 1.954675 	 -1.2633230000 	 -1.9113860000 
384.70 	 224.9749000 	 1.954675 	 -1.2678560000 	 -1.9156040000 
384.90 	 224.9734000 	 1.954700 	 -1.2634630000 	 -1.9114490000 
385.10 	 224.9718000 	 1.954725 	 -1.2679100000 	 -1.9155600000 
385.30 	 224.9654000 	 1.954750 	 -1.2633070000 	 -1.9114940000 
385.50 	 224.9622000 	 1.954750 	 -1.2681200000 	 -1.9156300000 
385.70 	 224.9591000 	 1.954800 	 -1.2632590000 	 -1.9117130000 
385.90 	 224.9591000 	 1.954825 	 -1.2680020000 	 -1.9153630000 
386.10 	 224.9591000 	 1.954850 	 -1.2632620000 	 -1.9119330000 
386.30 	 224.9638000 	 1.954875 	 -1.2682090000 	 -1.9150990000 
386.50 	 224.9718000 	 1.954900 	 -1.2633610000 	 -1.9120410000 
386.70 	 224.9749000 	 1.954925 	 -1.2679070000 	 -1.9147910000 
386.90 	 224.9797000 	 1.954950 	 -1.2635930000 	 -1.9127150000 
387.10 	 224.9877000 	 1.954950 	 -1.2678050000 	 -1.9145040000 
387.30 	 224.9908000 	 1.954975 	 -1.2640320000 	 -1.9129630000 
387.50 	 224.9924000 	 1.955000 	 -1.2672810000 	 -1.9139190000 
387.70 	 224.9956000 	 1.954975 	 -1.2641020000 	 -1.9133920000 
387.90 	 224.9988000 	 1.954975 	 -1.2673090000 	 -1.9135730000 
388.10 	 224.9988000 	 1.954975 	 -1.2647060000 	 -1.9140210000 
388.30 	 224.9988000 	 1.954975 	 -1.2668260000 	 -1.9132740000 
388.50 	 225.0036000 	 1.954975 	 -1.2650930000 	 -1.9140400000 
388.70 	 225.0067000 	 1.954975 	 -1.2666420000 	 -1.9130640000 
388.90 	 225.0067000 	 1.954975 	 -1.2649250000 	 -1.9142980000 
389.10 	 225.0067000 	 1.954975 	 -1.2663430000 	 -1.9128230000 
389.30 	 225.0067000 	 1.954975 	 -1.2652210000 	 -1.9144980000 
389.50 	 225.0067000 	 1.954975 	 -1.2662380000 	 -1.9126960000 
389.70 	 225.0036000 	 1.954975 	 -1.2657930000 	 -1.9147910000 
389.90 	 225.0036000 	 1.954975 	 -1.2656310000 	 -1.9124380000 
390.10 	 225.0036000 	 1.954975 	 -1.2658150000 	 -1.9148670000 
390.30 	 225.0036000 	 1.954975 	 -1.2653670000 	 -1.9120760000 
390.50 	 225.0036000 	 1.954975 	 -1.2663170000 	 -1.9152360000 
390.70 	 225.0004000 	 1.954975 	 -1.2649220000 	 -1.9117070000 
390.90 	 224.9988000 	 1.954975 	 -1.2667080000 	 -1.9155150000 
391.10 	 224.9972000 	 1.954975 	 -1.2644700000 	 -1.9115380000 
391.30 	 224.9988000 	 1.954975 	 -1.2670610000 	 -1.9156680000 
391.50 	 224.9988000 	 1.954975 	 -1.2644990000 	 -1.9115290000 
391.70 	 224.9988000 	 1.954975 	 -1.2672110000 	 -1.9156650000 
391.90 	 224.9988000 	 1.954975 	 -1.2643430000 	 -1.9116050000 
392.10 	 224.9988000 	 1.954975 	 -1.2673760000 	 -1.9155850000 
392.30 	 224.9988000 	 1.954975 	 -1.2642670000 	 -1.9114880000 
392.50 	 224.9988000 	 1.954975 	 -1.2674490000 	 -1.9158050000 
392.70 	 225.0036000 	 1.954975 	 -1.2638090000 	 -1.9115890000 
392.90 	 225.0036000 	 1.954975 	 -1.2679770000 	 -1.9157660000 
393.10 	 225.0036000 	 1.954975 	 -1.2636500000 	 -1.9113540000 
393.30 	 224.9988000 	 1.954975 	 -1.2680820000 	 -1.9157760000 
393.50 	 224.9908000 	 1.954975 	 -1.2636500000 	 -1.9115770000 
393.70 	 224.9877000 	 1.954975 	 -1.2680180000 	 -1.9157890000 
393.90 	 224.9749000 	 1.954975 	 -1.2634880000 	 -1.9116530000 
394.10 	 224.9718000 	 1.954975 	 -1.2682720000 	 -1.9155980000 
394.30 	 224.9638000 	 1.955000 	 -1.2634440000 	 -1.9120150000 
394.50 	 224.9638000 	 1.955050 	 -1.2682790000 	 -1.9154290000 
394.70 	 224.9591000 	 1.955075 	 -1.2634880000 	 -1.9122250000 
394.90 	 224.9575000 	 1.955100 	 -1.2681390000 	 -1.9151750000 
395.10 	 224.9591000 	 1.955125 	 -1.2635170000 	 -1.9122760000 
395.30 	 224.9591000 	 1.955150 	 -1.2681550000 	 -1.9150700000 
395.50 	 224.9591000 	 1.955200 	 -1.2635140000 	 -1.9124090000 
395.70 	 224.9591000 	 1.955225 	 -1.2679450000 	 -1.9150480000 
395.90 	 224.9591000 	 1.955250 	 -1.2636690000 	 -1.9126640000 
396.10 	 224.9591000 	 1.955275 	 -1.2677860000 	 -1.9145550000 
396.30 	 224.9638000 	 1.955300 	 -1.2640090000 	 -1.9132800000 
396.50 	 224.9718000 	 1.955325 	 -1.2676140000 	 -1.9142250000 
396.70 	 224.9797000 	 1.955350 	 -1.2641110000 	 -1.9135160000 
396.90 	 224.9877000 	 1.955375 	 -1.2673540000 	 -1.9139670000 
397.10 	 224.9956000 	 1.955375 	 -1.2643660000 	 -1.9136080000 
397.30 	 225.0036000 	 1.955375 	 -1.2674430000 	 -1.9139610000 
397.50 	 225.0083000 	 1.955375 	 -1.2649350000 	 -1.9142760000 
397.70 	 225.0147000 	 1.955375 	 -1.2670010000 	 -1.9135700000 
397.90 	 225.0163000 	 1.955375 	 -1.2650780000 	 -1.9145680000 
398.10 	 225.0226000 	 1.955375 	 -1.2668800000 	 -1.9134780000 
398.30 	 225.0226000 	 1.955375 	 -1.2652140000 	 -1.9145300000 
398.50 	 225.0258000 	 1.955375 	 -1.2666990000 	 -1.9133380000 
398.70 	 225.0258000 	 1.955375 	 -1.2652870000 	 -1.9147170000 
398.90 	 225.0258000 	 1.955375 	 -1.2666700000 	 -1.9132110000 
399.10 	 225.0226000 	 1.955375 	 -1.2653160000 	 -1.9147910000 
399.30 	 225.0179000 	 1.955375 	 -1.2664290000 	 -1.9130640000 
399.50 	 225.0147000 	 1.955375 	 -1.2653960000 	 -1.9148700000 
399.70 	 225.0099000 	 1.955325 	 -1.2661200000 	 -1.9128960000 
399.90 	 225.0067000 	 1.955325 	 -1.2659200000 	 -1.9152360000 
400.10 	 225.0036000 	 1.955325 	 -1.2659360000 	 -1.9127590000 
400.30 	 225.0036000 	 1.955325 	 -1.2662410000 	 -1.9155060000 
400.50 	 225.0036000 	 1.955325 	 -1.2652940000 	 -1.9122190000 
400.70 	 225.0036000 	 1.955325 	 -1.2665750000 	 -1.9157920000 
400.90 	 225.0036000 	 1.955325 	 -1.2651060000 	 -1.9122280000 
401.10 	 225.0036000 	 1.955325 	 -1.2670610000 	 -1.9158170000 
401.30 	 225.0020000 	 1.955325 	 -1.2647630000 	 -1.9117900000 
401.50 	 224.9988000 	 1.955325 	 -1.2676490000 	 -1.9161030000 
401.70 	 224.9988000 	 1.955325 	 -1.2645940000 	 -1.9119260000 
401.90 	 224.9956000 	 1.955325 	 -1.2677990000 	 -1.9161220000 
402.10 	 224.9956000 	 1.955325 	 -1.2641490000 	 -1.9117390000 
402.30 	 224.9924000 	 1.955325 	 -1.2679390000 	 -1.9159980000 
402.50 	 224.9893000 	 1.955325 	 -1.2638570000 	 -1.9116460000 
402.70 	 224.9829000 	 1.955325 	 -1.2680880000 	 -1.9160330000 
402.90 	 224.9797000 	 1.955325 	 -1.2639240000 	 -1.9116150000 
403.10 	 224.9765000 	 1.955325 	 -1.2679100000 	 -1.9161030000 
403.30 	 224.9749000 	 1.955325 	 -1.2636500000 	 -1.9118370000 
403.50 	 224.9749000 	 1.955325 	 -1.2683960000 	 -1.9159760000 
403.70 	 224.9797000 	 1.955325 	 -1.2637420000 	 -1.9120850000 
403.90 	 224.9781000 	 1.955325 	 -1.2684630000 	 -1.9157700000 
404.10 	 224.9797000 	 1.955325 	 -1.2636570000 	 -1.9121200000 
404.30 	 224.9797000 	 1.955350 	 -1.2683960000 	 -1.9155500000 
404.50 	 224.9797000 	 1.955375 	 -1.2637330000 	 -1.9124410000 
404.70 	 224.9797000 	 1.955375 	 -1.2682410000 	 -1.9152830000 
404.90 	 224.9749000 	 1.955375 	 -1.2638950000 	 -1.9128700000 
405.10 	 224.9781000 	 1.955375 	 -1.2683930000 	 -1.9149210000 
405.30 	 224.9749000 	 1.955425 	 -1.2639650000 	 -1.9130010000 
405.50 	 224.9718000 	 1.955425 	 -1.2680780000 	 -1.9147270000 
405.70 	 224.9670000 	 1.955450 	 -1.2640990000 	 -1.9130360000 
405.90 	 224.9638000 	 1.955475 	 -1.2679070000 	 -1.9145110000 
406.10 	 224.9591000 	 1.955500 	 -1.2643080000 	 -1.9134970000 
406.30 	 224.9559000 	 1.955525 	 -1.2676330000 	 -1.9141900000 
406.50 	 224.9559000 	 1.955550 	 -1.2646640000 	 -1.9139290000 
406.70 	 224.9511000 	 1.955600 	 -1.2672170000 	 -1.9137990000 
406.90 	 224.9559000 	 1.955625 	 -1.2652720000 	 -1.9143840000 
407.10 	 224.9559000 	 1.955675 	 -1.2668510000 	 -1.9134870000 
407.30 	 224.9559000 	 1.955700 	 -1.2655510000 	 -1.9147780000 
407.50 	 224.9591000 	 1.955725 	 -1.2663270000 	 -1.9131090000 
407.70 	 224.9638000 	 1.955750 	 -1.2656020000 	 -1.9148350000 
407.90 	 224.9718000 	 1.955775 	 -1.2664000000 	 -1.9130390000 
408.10 	 224.9797000 	 1.955800 	 -1.2660120000 	 -1.9152580000 
408.30 	 224.9877000 	 1.955825 	 -1.2658180000 	 -1.9126420000 
408.50 	 224.9908000 	 1.955850 	 -1.2662120000 	 -1.9154360000 
408.70 	 224.9972000 	 1.955825 	 -1.2659960000 	 -1.9129090000 
408.90 	 224.9988000 	 1.955825 	 -1.2668320000 	 -1.9159220000 
409.10 	 225.0036000 	 1.955825 	 -1.2657930000 	 -1.9125720000 
409.30 	 225.0067000 	 1.955825 	 -1.2672620000 	 -1.9163160000 
409.50 	 225.0115000 	 1.955825 	 -1.2653570000 	 -1.9125400000 
409.70 	 225.0115000 	 1.955825 	 -1.2674460000 	 -1.9163930000 
409.90 	 225.0147000 	 1.955825 	 -1.2651250000 	 -1.9125680000 
410.10 	 225.0163000 	 1.955825 	 -1.2673510000 	 -1.9164630000 
410.30 	 225.0179000 	 1.955825 	 -1.2650360000 	 -1.9123940000 
410.50 	 225.0179000 	 1.955825 	 -1.2678530000 	 -1.9165130000 
410.70 	 225.0226000 	 1.955825 	 -1.2649120000 	 -1.9123010000 
410.90 	 225.0226000 	 1.955825 	 -1.2679510000 	 -1.9164980000 
411.10 	 225.0226000 	 1.955825 	 -1.2647950000 	 -1.9122850000 
411.30 	 225.0210000 	 1.955825 	 -1.2681420000 	 -1.9166120000 
411.50 	 225.0179000 	 1.955825 	 -1.2644540000 	 -1.9122660000 
411.70 	 225.0115000 	 1.955825 	 -1.2685550000 	 -1.9165290000 
411.90 	 225.0115000 	 1.955825 	 -1.2641210000 	 -1.9122250000 
412.10 	 225.0067000 	 1.955825 	 -1.2686440000 	 -1.9164630000 
412.30 	 225.0067000 	 1.955825 	 -1.2640630000 	 -1.9123840000 
412.50 	 225.0036000 	 1.955825 	 -1.2687020000 	 -1.9162970000 
412.70 	 225.0036000 	 1.955825 	 -1.2640090000 	 -1.9125750000 
412.90 	 225.0036000 	 1.955825 	 -1.2688290000 	 -1.9161920000 
413.10 	 225.0036000 	 1.955825 	 -1.2639270000 	 -1.9125840000 
413.30 	 225.0036000 	 1.955825 	 -1.2688450000 	 -1.9161610000 
413.50 	 224.9988000 	 1.955825 	 -1.2639200000 	 -1.9125020000 
413.70 	 224.9988000 	 1.955825 	 -1.2687750000 	 -1.9160430000 
413.90 	 224.9956000 	 1.955825 	 -1.2639140000 	 -1.9126100000 
414.10 	 224.9908000 	 1.955825 	 -1.2685490000 	 -1.9158270000 
414.30 	 224.9877000 	 1.955825 	 -1.2639460000 	 -1.9128670000 
414.50 	 224.9877000 	 1.955825 	 -1.2686700000 	 -1.9155600000 
414.70 	 224.9829000 	 1.955825 	 -1.2640990000 	 -1.9131720000 
414.90 	 224.9829000 	 1.955825 	 -1.2686030000 	 -1.9155440000 
415.10 	 224.9829000 	 1.955825 	 -1.2641210000 	 -1.9133280000 
415.30 	 224.9829000 	 1.955825 	 -1.2683070000 	 -1.9151850000 
415.50 	 224.9797000 	 1.955825 	 -1.2645050000 	 -1.9140370000 
415.70 	 224.9797000 	 1.955825 	 -1.2678780000 	 -1.9147620000 
415.90 	 224.9749000 	 1.955825 	 -1.2646230000 	 -1.9142280000 
416.10 	 224.9749000 	 1.955825 	 -1.2679320000 	 -1.9148130000 
416.30 	 224.9749000 	 1.955850 	 -1.2646900000 	 -1.9142120000 
416.50 	 224.9718000 	 1.955850 	 -1.2680630000 	 -1.9148450000 
416.70 	 224.9718000 	 1.955875 	 -1.2648680000 	 -1.9144540000 
416.90 	 224.9718000 	 1.955900 	 -1.2681710000 	 -1.9148480000 
417.10 	 224.9670000 	 1.955925 	 -1.2650110000 	 -1.9145430000 
417.30 	 224.9654000 	 1.955950 	 -1.2677860000 	 -1.9145080000 
417.50 	 224.9638000 	 1.955950 	 -1.2655740000 	 -1.9150320000 
417.70 	 224.9591000 	 1.956000 	 -1.2673760000 	 -1.9140430000 
417.90 	 224.9559000 	 1.956025 	 -1.2658210000 	 -1.9152640000 
418.10 	 224.9511000 	 1.956050 	 -1.2672420000 	 -1.9137350000 
418.30 	 224.9495000 	 1.956100 	 -1.2658910000 	 -1.9152770000 
418.50 	 224.9479000 	 1.956125 	 -1.2668040000 	 -1.9135410000 
418.70 	 224.9511000 	 1.956175 	 -1.2664290000 	 -1.9158460000 
418.90 	 224.9559000 	 1.956225 	 -1.2665270000 	 -1.9133060000 
419.10 	 224.9591000 	 1.956250 	 -1.2668580000 	 -1.9161570000 
419.30 	 224.9654000 	 1.956275 	 -1.2659390000 	 -1.9128390000 
419.50 	 224.9734000 	 1.956300 	 -1.2673660000 	 -1.9165130000 
419.70 	 224.9813000 	 1.956325 	 -1.2655190000 	 -1.9127340000 
419.90 	 224.9877000 	 1.956325 	 -1.2677670000 	 -1.9167900000 
420.10 	 224.9988000 	 1.956325 	 -1.2656720000 	 -1.9130420000 
420.30 	 225.0067000 	 1.956325 	 -1.2681450000 	 -1.9169840000 
420.50 	 225.0147000 	 1.956325 	 -1.2657200000 	 -1.9127970000 
420.70 	 225.0226000 	 1.956325 	 -1.2685460000 	 -1.9171300000 
420.90 	 225.0226000 	 1.956325 	 -1.2650740000 	 -1.9126990000 
421.10 	 225.0258000 	 1.956325 	 -1.2688260000 	 -1.9170410000 
421.30 	 225.0258000 	 1.956325 	 -1.2650080000 	 -1.9126890000 
421.50 	 225.0258000 	 1.956325 	 -1.2687780000 	 -1.9172250000 
421.70 	 225.0258000 	 1.956325 	 -1.2650270000 	 -1.9127880000 
421.90 	 225.0258000 	 1.956325 	 -1.2690640000 	 -1.9170250000 
422.10 	 225.0226000 	 1.956325 	 -1.2647250000 	 -1.9127750000 
422.30 	 225.0179000 	 1.956300 	 -1.2691270000 	 -1.9170600000 
422.50 	 225.0179000 	 1.956275 	 -1.2646230000 	 -1.9127810000 
422.70 	 225.0147000 	 1.956275 	 -1.2692200000 	 -1.9169870000 
422.90 	 225.0099000 	 1.956275 	 -1.2646960000 	 -1.9130390000 
423.10 	 225.0036000 	 1.956275 	 -1.2693500000 	 -1.9170350000 
423.30 	 224.9988000 	 1.956275 	 -1.2646580000 	 -1.9129470000 
423.50 	 224.9956000 	 1.956275 	 -1.2694840000 	 -1.9167870000 
423.70 	 224.9877000 	 1.956275 	 -1.2646290000 	 -1.9131980000 
423.90 	 224.9877000 	 1.956275 	 -1.2694300000 	 -1.9168630000 
424.10 	 224.9845000 	 1.956275 	 -1.2644130000 	 -1.9128450000 
424.30 	 224.9877000 	 1.956275 	 -1.2693850000 	 -1.9166250000 
424.50 	 224.9893000 	 1.956275 	 -1.2644740000 	 -1.9133730000 
424.70 	 224.9908000 	 1.956275 	 -1.2694420000 	 -1.9167460000 
424.90 	 224.9877000 	 1.956275 	 -1.2645660000 	 -1.9133410000 
425.10 	 224.9877000 	 1.956275 	 -1.2693790000 	 -1.9165010000 
425.30 	 224.9813000 	 1.956275 	 -1.2646070000 	 -1.9134680000 
425.50 	 224.9749000 	 1.956275 	 -1.2692710000 	 -1.9162180000 
425.70 	 224.9718000 	 1.956275 	 -1.2646900000 	 -1.9137160000 
425.90 	 224.9670000 	 1.956275 	 -1.2690830000 	 -1.9161800000 
426.10 	 224.9670000 	 1.956275 	 -1.2647250000 	 -1.9135280000 
426.30 	 224.9670000 	 1.956300 	 -1.2689910000 	 -1.9160810000 
426.50 	 224.9686000 	 1.956325 	 -1.2647250000 	 -1.9140180000 
426.70 	 224.9718000 	 1.956350 	 -1.2691050000 	 -1.9159250000 
426.90 	 224.9718000 	 1.956375 	 -1.2648870000 	 -1.9141800000 
427.10 	 224.9686000 	 1.956375 	 -1.2687620000 	 -1.9156770000 
427.30 	 224.9670000 	 1.956425 	 -1.2650680000 	 -1.9143740000 
427.50 	 224.9591000 	 1.956450 	 -1.2687300000 	 -1.9154040000 
427.70 	 224.9559000 	 1.956450 	 -1.2652780000 	 -1.9146310000 
427.90 	 224.9559000 	 1.956500 	 -1.2684980000 	 -1.9151530000 
428.10 	 224.9591000 	 1.956525 	 -1.2654620000 	 -1.9147550000 
428.30 	 224.9591000 	 1.956550 	 -1.2683840000 	 -1.9151400000 
428.50 	 224.9654000 	 1.956575 	 -1.2654210000 	 -1.9148060000 
428.70 	 224.9718000 	 1.956625 	 -1.2682210000 	 -1.9148640000 
428.90 	 224.9749000 	 1.956650 	 -1.2656910000 	 -1.9152510000 
429.10 	 224.9797000 	 1.956625 	 -1.2682470000 	 -1.9150580000 
429.30 	 224.9829000 	 1.956650 	 -1.2664100000 	 -1.9160080000 
429.50 	 224.9877000 	 1.956675 	 -1.2682690000 	 -1.9149020000 
429.70 	 224.9908000 	 1.956675 	 -1.2667240000 	 -1.9162970000 
429.90 	 224.9908000 	 1.956675 	 -1.2680050000 	 -1.9147240000 
430.10 	 224.9956000 	 1.956675 	 -1.2670260000 	 -1.9165390000 
430.30 	 224.9908000 	 1.956675 	 -1.2677450000 	 -1.9143360000 
430.50 	 224.9908000 	 1.956675 	 -1.2677350000 	 -1.9169390000 
430.70 	 224.9877000 	 1.956675 	 -1.2671410000 	 -1.9140470000 
430.90 	 224.9877000 	 1.956675 	 -1.2681450000 	 -1.9171490000 
431.10 	 224.9829000 	 1.956675 	 -1.2670640000 	 -1.9140590000 
431.30 	 224.9829000 	 1.956675 	 -1.2681640000 	 -1.9173620000 
431.50 	 224.9813000 	 1.956700 	 -1.2669500000 	 -1.9139390000 
431.70 	 224.9813000 	 1.956725 	 -1.2685430000 	 -1.9173880000 
431.90 	 224.9829000 	 1.956750 	 -1.2665810000 	 -1.9136050000 
432.10 	 224.9829000 	 1.956725 	 -1.2689620000 	 -1.9178070000 
432.30 	 224.9877000 	 1.956725 	 -1.2663330000 	 -1.9136170000 
432.50 	 224.9861000 	 1.956750 	 -1.2692450000 	 -1.9179090000 
432.70 	 224.9877000 	 1.956775 	 -1.2662890000 	 -1.9135920000 
432.90 	 224.9877000 	 1.956800 	 -1.2694990000 	 -1.9181060000 
433.10 	 224.9877000 	 1.956775 	 -1.2660280000 	 -1.9138750000 
433.30 	 224.9877000 	 1.956775 	 -1.2697060000 	 -1.9181980000 
433.50 	 224.9877000 	 1.956800 	 -1.2657320000 	 -1.9139510000 
433.70 	 224.9877000 	 1.956825 	 -1.2701260000 	 -1.9182970000 
433.90 	 224.9877000 	 1.956850 	 -1.2658120000 	 -1.9139890000 
434.10 	 224.9877000 	 1.956825 	 -1.2700180000 	 -1.9189330000 
434.30 	 224.9877000 	 1.956825 	 -1.2658720000 	 -1.9146890000 
434.50 	 224.9908000 	 1.956850 	 -1.2701320000 	 -1.9188500000 
434.70 	 224.9908000 	 1.956875 	 -1.2658440000 	 -1.9148000000 
434.90 	 224.9908000 	 1.956900 	 -1.2702590000 	 -1.9188440000 
435.10 	 224.9877000 	 1.956875 	 -1.2658250000 	 -1.9148320000 
435.30 	 224.9829000 	 1.956875 	 -1.2703390000 	 -1.9187580000 
435.50 	 224.9797000 	 1.956875 	 -1.2657610000 	 -1.9150640000 
435.70 	 224.9749000 	 1.956875 	 -1.2705040000 	 -1.9185580000 
435.90 	 224.9718000 	 1.956900 	 -1.2658470000 	 -1.9154610000 
436.10 	 224.9749000 	 1.956925 	 -1.2707460000 	 -1.9184720000 
436.30 	 224.9734000 	 1.956950 	 -1.2657130000 	 -1.9155690000 
436.50 	 224.9749000 	 1.956975 	 -1.2706120000 	 -1.9183600000 
436.70 	 224.9749000 	 1.957000 	 -1.2659200000 	 -1.9157190000 
436.90 	 224.9749000 	 1.957000 	 -1.2702910000 	 -1.9183980000 
437.10 	 224.9797000 	 1.957025 	 -1.2656120000 	 -1.9157760000 
437.30 	 224.9797000 	 1.957050 	 -1.2704630000 	 -1.9180770000 
437.50 	 224.9829000 	 1.957025 	 -1.2659260000 	 -1.9161920000 
437.70 	 224.9829000 	 1.957050 	 -1.2699920000 	 -1.9179820000 
437.90 	 224.9829000 	 1.957075 	 -1.2659740000 	 -1.9165200000 
438.10 	 224.9829000 	 1.957100 	 -1.2699760000 	 -1.9180040000 
438.30 	 224.9829000 	 1.957075 	 -1.2664570000 	 -1.9170630000 
438.50 	 224.9877000 	 1.957075 	 -1.2698710000 	 -1.9176070000 
438.70 	 224.9877000 	 1.957100 	 -1.2667560000 	 -1.9173810000 
438.90 	 224.9908000 	 1.957125 	 -1.2698520000 	 -1.9173850000 
439.10 	 224.9956000 	 1.957150 	 -1.2668160000 	 -1.9175880000 
439.30 	 224.9956000 	 1.957125 	 -1.2694070000 	 -1.9171490000 
439.50 	 224.9908000 	 1.957125 	 -1.2672360000 	 -1.9180900000 
439.70 	 224.9908000 	 1.957125 	 -1.2691880000 	 -1.9171140000 
439.90 	 224.9877000 	 1.957125 	 -1.2674110000 	 -1.9180900000 
440.10 	 224.9893000 	 1.957125 	 -1.2690260000 	 -1.9169550000 
440.30 	 224.9877000 	 1.957125 	 -1.2676530000 	 -1.9183600000 
440.50 	 224.9877000 	 1.957125 	 -1.2688540000 	 -1.9168980000 
440.70 	 224.9877000 	 1.957125 	 -1.2674650000 	 -1.9182900000 
440.90 	 224.9829000 	 1.957150 	 -1.2692070000 	 -1.9169620000 
441.10 	 224.9797000 	 1.957175 	 -1.2675600000 	 -1.9183320000 
441.30 	 224.9749000 	 1.957200 	 -1.2690860000 	 -1.9169810000 
441.50 	 224.9749000 	 1.957200 	 -1.2680050000 	 -1.9185960000 
441.70 	 224.9718000 	 1.957200 	 -1.2687270000 	 -1.9164790000 
441.90 	 224.9734000 	 1.957225 	 -1.2682150000 	 -1.9186310000 
442.10 	 224.9749000 	 1.957250 	 -1.2684790000 	 -1.9165130000 
442.30 	 224.9718000 	 1.957275 	 -1.2682980000 	 -1.9189040000 
442.50 	 224.9749000 	 1.957300 	 -1.2681330000 	 -1.9163390000 
442.70 	 224.9749000 	 1.957300 	 -1.2689880000 	 -1.9193200000 
442.90 	 224.9749000 	 1.957325 	 -1.2677990000 	 -1.9161420000 
443.10 	 224.9749000 	 1.957350 	 -1.2689590000 	 -1.9193710000 
443.30 	 224.9749000 	 1.957375 	 -1.2677290000 	 -1.9159890000 
443.50 	 224.9749000 	 1.957400 	 -1.2692200000 	 -1.9194190000 
443.70 	 224.9749000 	 1.957400 	 -1.2677610000 	 -1.9160080000 
443.90 	 224.9749000 	 1.957425 	 -1.2690830000 	 -1.9193590000 
444.10 	 224.9797000 	 1.957450 	 -1.2676680000 	 -1.9158050000 
444.30 	 224.9797000 	 1.957450 	 -1.2694490000 	 -1.9195840000 
444.50 	 224.9829000 	 1.957475 	 -1.2673570000 	 -1.9157120000 
444.70 	 224.9829000 	 1.957500 	 -1.2697660000 	 -1.9197430000 
444.90 	 224.9877000 	 1.957475 	 -1.2670140000 	 -1.9156420000 
445.10 	 224.9908000 	 1.957475 	 -1.2701260000 	 -1.9198230000 
445.30 	 224.9956000 	 1.957475 	 -1.2667750000 	 -1.9157350000 
445.50 	 224.9988000 	 1.957475 	 -1.2704090000 	 -1.9199310000 
445.70 	 224.9988000 	 1.957475 	 -1.2666380000 	 -1.9155310000 
445.90 	 225.0036000 	 1.957475 	 -1.2703860000 	 -1.9199720000 
446.10 	 225.0052000 	 1.957475 	 -1.2666420000 	 -1.9155220000 
446.30 	 225.0067000 	 1.957475 	 -1.2702880000 	 -1.9199050000 
446.50 	 225.0036000 	 1.957475 	 -1.2667810000 	 -1.9156390000 
446.70 	 225.0067000 	 1.957475 	 -1.2702940000 	 -1.9198550000 
446.90 	 225.0036000 	 1.957475 	 -1.2666510000 	 -1.9156010000 
447.10 	 225.0036000 	 1.957475 	 -1.2702120000 	 -1.9198550000 
447.30 	 225.0036000 	 1.957475 	 -1.2665110000 	 -1.9154960000 
447.50 	 225.0036000 	 1.957475 	 -1.2706630000 	 -1.9200130000 
447.70 	 225.0020000 	 1.957475 	 -1.2663520000 	 -1.9156300000 
447.90 	 224.9988000 	 1.957475 	 -1.2706760000 	 -1.9199470000 
448.10 	 224.9972000 	 1.957475 	 -1.2663620000 	 -1.9157190000 
448.30 	 224.9988000 	 1.957475 	 -1.2708250000 	 -1.9199150000 
448.50 	 224.9956000 	 1.957475 	 -1.2663140000 	 -1.9157190000 
448.70 	 224.9972000 	 1.957475 	 -1.2708730000 	 -1.9195560000 
448.90 	 224.9956000 	 1.957475 	 -1.2663590000 	 -1.9158400000 
449.10 	 224.9956000 	 1.957475 	 -1.2708890000 	 -1.9195020000 
449.30 	 224.9956000 	 1.957475 	 -1.2662030000 	 -1.9160080000 
449.50 	 224.9908000 	 1.957475 	 -1.2707460000 	 -1.9194890000 
449.70 	 224.9877000 	 1.957475 	 -1.2661460000 	 -1.9159380000 
449.90 	 224.9829000 	 1.957500 	 -1.2708890000 	 -1.9196410000 
450.10 	 224.9749000 	 1.957525 	 -1.2660880000 	 -1.9160840000 
450.30 	 224.9718000 	 1.957525 	 -1.2708280000 	 -1.9195080000 
450.50 	 224.9670000 	 1.957550 	 -1.2659490000 	 -1.9161350000 
450.70 	 224.9670000 	 1.957575 	 -1.2706660000 	 -1.9194030000 
450.90 	 224.9638000 	 1.957600 	 -1.2661390000 	 -1.9160330000 
451.10 	 224.9638000 	 1.957625 	 -1.2708570000 	 -1.9193240000 
451.30 	 224.9638000 	 1.957650 	 -1.2660920000 	 -1.9164500000 
451.50 	 224.9638000 	 1.957675 	 -1.2707110000 	 -1.9192350000 
451.70 	 224.9638000 	 1.957725 	 -1.2661390000 	 -1.9164560000 
451.90 	 224.9670000 	 1.957750 	 -1.2704370000 	 -1.9188910000 
452.10 	 224.9749000 	 1.957775 	 -1.2663620000 	 -1.9165800000 
452.30 	 224.9797000 	 1.957800 	 -1.2705330000 	 -1.9186850000 
452.50 	 224.9877000 	 1.957775 	 -1.2667210000 	 -1.9171590000 
452.70 	 224.9972000 	 1.957775 	 -1.2705740000 	 -1.9185100000 
452.90 	 225.0036000 	 1.957775 	 -1.2667430000 	 -1.9173850000 
453.10 	 225.0131000 	 1.957775 	 -1.2706060000 	 -1.9185260000 
453.30 	 225.0179000 	 1.957775 	 -1.2667270000 	 -1.9174390000 
453.50 	 225.0226000 	 1.957775 	 -1.2704240000 	 -1.9183600000 
453.70 	 225.0226000 	 1.957775 	 -1.2667120000 	 -1.9176160000 
453.90 	 225.0258000 	 1.957775 	 -1.2703640000 	 -1.9181860000 
454.10 	 225.0258000 	 1.957775 	 -1.2670290000 	 -1.9178140000 
454.30 	 225.0226000 	 1.957775 	 -1.2700430000 	 -1.9179950000 
454.50 	 225.0179000 	 1.957775 	 -1.2671340000 	 -1.9178330000 
454.70 	 225.0179000 	 1.957775 	 -1.2700370000 	 -1.9178450000 
454.90 	 225.0131000 	 1.957775 	 -1.2674650000 	 -1.9181980000 
455.10 	 225.0115000 	 1.957775 	 -1.2697410000 	 -1.9173940000 
455.30 	 225.0052000 	 1.957775 	 -1.2680120000 	 -1.9186430000 
455.50 	 225.0036000 	 1.957775 	 -1.2691050000 	 -1.9170730000 
455.70 	 225.0020000 	 1.957775 	 -1.2681640000 	 -1.9189390000 
455.90 	 224.9988000 	 1.957775 	 -1.2688890000 	 -1.9168570000 
456.10 	 224.9988000 	 1.957775 	 -1.2685780000 	 -1.9191840000 
456.30 	 224.9988000 	 1.957775 	 -1.2684730000 	 -1.9166120000 
456.50 	 224.9956000 	 1.957775 	 -1.2685460000 	 -1.9192060000 
456.70 	 224.9956000 	 1.957775 	 -1.2685870000 	 -1.9166060000 
456.90 	 224.9908000 	 1.957775 	 -1.2689530000 	 -1.9194410000 
457.10 	 224.9908000 	 1.957775 	 -1.2679960000 	 -1.9161320000 
457.30 	 224.9877000 	 1.957775 	 -1.2693180000 	 -1.9197880000 
457.50 	 224.9877000 	 1.957775 	 -1.2676910000 	 -1.9160750000 
457.70 	 224.9829000 	 1.957775 	 -1.2696650000 	 -1.9196640000 
457.90 	 224.9861000 	 1.957775 	 -1.2677070000 	 -1.9161700000 
458.10 	 224.9877000 	 1.957775 	 -1.2698590000 	 -1.9200230000 
458.30 	 224.9829000 	 1.957775 	 -1.2673250000 	 -1.9159220000 
458.50 	 224.9877000 	 1.957775 	 -1.2702470000 	 -1.9201630000 
458.70 	 224.9829000 	 1.957775 	 -1.2670740000 	 -1.9158590000 
458.90 	 224.9829000 	 1.957775 	 -1.2700590000 	 -1.9200010000 
459.10 	 224.9797000 	 1.957775 	 -1.2674110000 	 -1.9158110000 
459.30 	 224.9749000 	 1.957775 	 -1.2699540000 	 -1.9199690000 
459.50 	 224.9718000 	 1.957800 	 -1.2672520000 	 -1.9157220000 
459.70 	 224.9718000 	 1.957825 	 -1.2701610000 	 -1.9200830000 
459.90 	 224.9718000 	 1.957825 	 -1.2672040000 	 -1.9157220000 
460.10 	 224.9670000 	 1.957875 	 -1.2703700000 	 -1.9201340000 
460.30 	 224.9670000 	 1.957900 	 -1.2670290000 	 -1.9157920000 
460.50 	 224.9670000 	 1.957900 	 -1.2703420000 	 -1.9201820000 
460.70 	 224.9670000 	 1.957925 	 -1.2669910000 	 -1.9157540000 
460.90 	 224.9670000 	 1.957925 	 -1.2705420000 	 -1.9201980000 
461.10 	 224.9670000 	 1.957950 	 -1.2667850000 	 -1.9158010000 
461.30 	 224.9654000 	 1.957975 	 -1.2704720000 	 -1.9200260000 
461.50 	 224.9638000 	 1.958000 	 -1.2666450000 	 -1.9155980000 
461.70 	 224.9638000 	 1.958050 	 -1.2707810000 	 -1.9200390000 
461.90 	 224.9670000 	 1.958075 	 -1.2664730000 	 -1.9157920000 
462.10 	 224.9670000 	 1.958075 	 -1.2707580000 	 -1.9201250000 
462.30 	 224.9686000 	 1.958100 	 -1.2665560000 	 -1.9158110000 
462.50 	 224.9718000 	 1.958150 	 -1.2708470000 	 -1.9201370000 
462.70 	 224.9718000 	 1.958150 	 -1.2665240000 	 -1.9160180000 
462.90 	 224.9749000 	 1.958150 	 -1.2711720000 	 -1.9202140000 
463.10 	 224.9749000 	 1.958200 	 -1.2665490000 	 -1.9160840000 
463.30 	 224.9797000 	 1.958200 	 -1.2711210000 	 -1.9201630000 
463.50 	 224.9829000 	 1.958225 	 -1.2664130000 	 -1.9161320000 
463.70 	 224.9877000 	 1.958225 	 -1.2712420000 	 -1.9199910000 
463.90 	 224.9908000 	 1.958225 	 -1.2665050000 	 -1.9162590000 
464.10 	 224.9956000 	 1.958225 	 -1.2711460000 	 -1.9200420000 
464.30 	 224.9956000 	 1.958225 	 -1.2663810000 	 -1.9163230000 
464.50 	 224.9988000 	 1.958225 	 -1.2713150000 	 -1.9199590000 
464.70 	 225.0036000 	 1.958225 	 -1.2665080000 	 -1.9163550000 
464.90 	 225.0067000 	 1.958225 	 -1.2713500000 	 -1.9200290000 
465.10 	 225.0067000 	 1.958225 	 -1.2664030000 	 -1.9165450000 
465.30 	 225.0115000 	 1.958225 	 -1.2711110000 	 -1.9197110000 
465.50 	 225.0115000 	 1.958225 	 -1.2664570000 	 -1.9166470000 
465.70 	 225.0067000 	 1.958225 	 -1.2710700000 	 -1.9195490000 
465.90 	 225.0067000 	 1.958225 	 -1.2664220000 	 -1.9168500000 
466.10 	 225.0036000 	 1.958225 	 -1.2710890000 	 -1.9194830000 
466.30 	 225.0036000 	 1.958225 	 -1.2666990000 	 -1.9169520000 
466.50 	 225.0036000 	 1.958225 	 -1.2708380000 	 -1.9190820000 
466.70 	 225.0036000 	 1.958225 	 -1.2670040000 	 -1.9176670000 
466.90 	 225.0004000 	 1.958225 	 -1.2703390000 	 -1.9185100000 
467.10 	 224.9972000 	 1.958225 	 -1.2669340000 	 -1.9177060000 
467.30 	 224.9956000 	 1.958225 	 -1.2705360000 	 -1.9185260000 
467.50 	 224.9908000 	 1.958225 	 -1.2670010000 	 -1.9179380000 
467.70 	 224.9908000 	 1.958225 	 -1.2703320000 	 -1.9185800000 
467.90 	 224.9908000 	 1.958225 	 -1.2668830000 	 -1.9176990000 
468.10 	 224.9908000 	 1.958225 	 -1.2704880000 	 -1.9186530000 
468.30 	 224.9908000 	 1.958225 	 -1.2670870000 	 -1.9178800000 
468.50 	 224.9908000 	 1.958225 	 -1.2706570000 	 -1.9186310000 
468.70 	 224.9908000 	 1.958225 	 -1.2671980000 	 -1.9180520000 
468.90 	 224.9877000 	 1.958225 	 -1.2703480000 	 -1.9182360000 
469.10 	 224.9877000 	 1.958225 	 -1.2674390000 	 -1.9181060000 
469.30 	 224.9829000 	 1.958250 	 -1.2702560000 	 -1.9181600000 
469.50 	 224.9797000 	 1.958275 	 -1.2674490000 	 -1.9182490000 
469.70 	 224.9749000 	 1.958275 	 -1.2703070000 	 -1.9180580000 
469.90 	 224.9749000 	 1.958300 	 -1.2676020000 	 -1.9184400000 
470.10 	 224.9718000 	 1.958300 	 -1.2704050000 	 -1.9182650000 
470.30 	 224.9718000 	 1.958325 	 -1.2677730000 	 -1.9184650000 
470.50 	 224.9718000 	 1.958350 	 -1.2699450000 	 -1.9180430000 
470.70 	 224.9670000 	 1.958375 	 -1.2679200000 	 -1.9186690000 
470.90 	 224.9670000 	 1.958400 	 -1.2700880000 	 -1.9180870000 
471.10 	 224.9670000 	 1.958400 	 -1.2681740000 	 -1.9190150000 
471.30 	 224.9702000 	 1.958425 	 -1.2698900000 	 -1.9178580000 
471.50 	 224.9718000 	 1.958450 	 -1.2681040000 	 -1.9190570000 
471.70 	 224.9749000 	 1.958475 	 -1.2700020000 	 -1.9177950000 
471.90 	 224.9749000 	 1.958500 	 -1.2683360000 	 -1.9191870000 
472.10 	 224.9797000 	 1.958500 	 -1.2695980000 	 -1.9175210000 
472.30 	 224.9813000 	 1.958525 	 -1.2686030000 	 -1.9194540000 
472.50 	 224.9845000 	 1.958525 	 -1.2695150000 	 -1.9172800000 
472.70 	 224.9893000 	 1.958525 	 -1.2689780000 	 -1.9197400000 
472.90 	 224.9924000 	 1.958525 	 -1.2696040000 	 -1.9174990000 
473.10 	 224.9988000 	 1.958525 	 -1.2690190000 	 -1.9197270000 
473.30 	 225.0052000 	 1.958525 	 -1.2694550000 	 -1.9175750000 
473.50 	 225.0099000 	 1.958525 	 -1.2690960000 	 -1.9197650000 
473.70 	 225.0115000 	 1.958525 	 -1.2692260000 	 -1.9173210000 
473.90 	 225.0131000 	 1.958525 	 -1.2692480000 	 -1.9198770000 
474.10 	 225.0115000 	 1.958525 	 -1.2690130000 	 -1.9171140000 
474.30 	 225.0067000 	 1.958525 	 -1.2696010000 	 -1.9201760000 
474.50 	 225.0036000 	 1.958525 	 -1.2686090000 	 -1.9168280000 
474.70 	 224.9988000 	 1.958525 	 -1.2700750000 	 -1.9202960000 
474.90 	 224.9956000 	 1.958525 	 -1.2683450000 	 -1.9166880000 
475.10 	 224.9877000 	 1.958525 	 -1.2700400000 	 -1.9204080000 
475.30 	 224.9877000 	 1.958525 	 -1.2681360000 	 -1.9165610000 
475.50 	 224.9877000 	 1.958550 	 -1.2708030000 	 -1.9206710000 
475.70 	 224.9877000 	 1.958575 	 -1.2676300000 	 -1.9163480000 
475.90 	 224.9845000 	 1.958575 	 -1.2710090000 	 -1.9206870000 
476.10 	 224.9829000 	 1.958575 	 -1.2675130000 	 -1.9163420000 
476.30 	 224.9749000 	 1.958575 	 -1.2710440000 	 -1.9207410000 
476.50 	 224.9734000 	 1.958600 	 -1.2675920000 	 -1.9166310000 
476.70 	 224.9718000 	 1.958625 	 -1.2711750000 	 -1.9209320000 
476.90 	 224.9718000 	 1.958650 	 -1.2676840000 	 -1.9164790000 
477.10 	 224.9718000 	 1.958675 	 -1.2712450000 	 -1.9209420000 
477.30 	 224.9718000 	 1.958700 	 -1.2673090000 	 -1.9165230000 
477.50 	 224.9718000 	 1.958700 	 -1.2714930000 	 -1.9209960000 
477.70 	 224.9718000 	 1.958725 	 -1.2672230000 	 -1.9164750000 
477.90 	 224.9749000 	 1.958750 	 -1.2715470000 	 -1.9209860000 
478.10 	 224.9781000 	 1.958775 	 -1.2674010000 	 -1.9166060000 
478.30 	 224.9829000 	 1.958800 	 -1.2715150000 	 -1.9208590000 
478.50 	 224.9829000 	 1.958775 	 -1.2671660000 	 -1.9168660000 
478.70 	 224.9877000 	 1.958800 	 -1.2719760000 	 -1.9209890000 
478.90 	 224.9877000 	 1.958825 	 -1.2670170000 	 -1.9171400000 
479.10 	 224.9877000 	 1.958850 	 -1.2719000000 	 -1.9207000000 
479.30 	 224.9908000 	 1.958825 	 -1.2672360000 	 -1.9174990000 
479.50 	 224.9924000 	 1.958825 	 -1.2720870000 	 -1.9207350000 
479.70 	 224.9956000 	 1.958825 	 -1.2672930000 	 -1.9177340000 
479.90 	 224.9956000 	 1.958825 	 -1.2720550000 	 -1.9205220000 
480.10 	 224.9972000 	 1.958825 	 -1.2673220000 	 -1.9176710000 
480.30 	 224.9956000 	 1.958825 	 -1.2718360000 	 -1.9201530000 
480.50 	 224.9956000 	 1.958825 	 -1.2672870000 	 -1.9181190000 
480.70 	 224.9908000 	 1.958825 	 -1.2715750000 	 -1.9196950000 
480.90 	 224.9956000 	 1.958825 	 -1.2675670000 	 -1.9185420000 
481.10 	 224.9956000 	 1.958825 	 -1.2712990000 	 -1.9194980000 
481.30 	 224.9956000 	 1.958825 	 -1.2678590000 	 -1.9187900000 
481.50 	 224.9956000 	 1.958825 	 -1.2714320000 	 -1.9193620000 
481.70 	 224.9956000 	 1.958825 	 -1.2680690000 	 -1.9188720000 
481.90 	 224.9956000 	 1.958825 	 -1.2711870000 	 -1.9192310000 
482.10 	 224.9908000 	 1.958825 	 -1.2680180000 	 -1.9188910000 
482.30 	 224.9877000 	 1.958825 	 -1.2712450000 	 -1.9193620000 
482.50 	 224.9829000 	 1.958825 	 -1.2681130000 	 -1.9188820000 
482.70 	 224.9829000 	 1.958850 	 -1.2709780000 	 -1.9190820000 
482.90 	 224.9829000 	 1.958875 	 -1.2685170000 	 -1.9194220000 
483.10 	 224.9829000 	 1.958875 	 -1.2706530000 	 -1.9187100000 
483.30 	 224.9829000 	 1.958900 	 -1.2686410000 	 -1.9195910000 
483.50 	 224.9829000 	 1.958875 	 -1.2705800000 	 -1.9184560000 
483.70 	 224.9829000 	 1.958900 	 -1.2690290000 	 -1.9200230000 
483.90 	 224.9797000 	 1.958925 	 -1.2701030000 	 -1.9181440000 
484.10 	 224.9797000 	 1.958950 	 -1.2694870000 	 -1.9201720000 
484.30 	 224.9749000 	 1.958925 	 -1.2697540000 	 -1.9179220000 
484.50 	 224.9734000 	 1.958950 	 -1.2699920000 	 -1.9207510000 
484.70 	 224.9670000 	 1.958975 	 -1.2693180000 	 -1.9176290000 
484.90 	 224.9670000 	 1.959000 	 -1.2703040000 	 -1.9209700000 
485.10 	 224.9670000 	 1.959025 	 -1.2689530000 	 -1.9175780000 
485.30 	 224.9718000 	 1.959050 	 -1.2704310000 	 -1.9209830000 
485.50 	 224.9781000 	 1.959050 	 -1.2686510000 	 -1.9174320000 
485.70 	 224.9797000 	 1.959075 	 -1.2710290000 	 -1.9212370000 
485.90 	 224.9829000 	 1.959075 	 -1.2686980000 	 -1.9172670000 
486.10 	 224.9813000 	 1.959100 	 -1.2713210000 	 -1.9214310000 
486.30 	 224.9797000 	 1.959100 	 -1.2685270000 	 -1.9173970000 
486.50 	 224.9829000 	 1.959100 	 -1.2714800000 	 -1.9218000000 
486.70 	 224.9861000 	 1.959125 	 -1.2683140000 	 -1.9174290000 
486.90 	 224.9877000 	 1.959150 	 -1.2714580000 	 -1.9216510000 
487.10 	 224.9908000 	 1.959125 	 -1.2681360000 	 -1.9173940000 
487.30 	 224.9940000 	 1.959125 	 -1.2720680000 	 -1.9218190000 
487.50 	 224.9908000 	 1.959125 	 -1.2676970000 	 -1.9173810000 
487.70 	 224.9877000 	 1.959125 	 -1.2723450000 	 -1.9216790000 
487.90 	 224.9877000 	 1.959125 	 -1.2676270000 	 -1.9175080000 
488.10 	 224.9829000 	 1.959150 	 -1.2724050000 	 -1.9214250000 
488.30 	 224.9877000 	 1.959150 	 -1.2674780000 	 -1.9177310000 
488.50 	 224.9877000 	 1.959175 	 -1.2723190000 	 -1.9213390000 
488.70 	 224.9877000 	 1.959175 	 -1.2675760000 	 -1.9181730000 
488.90 	 224.9877000 	 1.959175 	 -1.2723190000 	 -1.9212090000 
489.10 	 224.9877000 	 1.959200 	 -1.2677130000 	 -1.9186850000 
489.30 	 224.9877000 	 1.959200 	 -1.2719730000 	 -1.9208940000 
489.50 	 224.9829000 	 1.959225 	 -1.2678150000 	 -1.9189640000 
489.70 	 224.9797000 	 1.959225 	 -1.2720490000 	 -1.9207350000 
489.90 	 224.9765000 	 1.959225 	 -1.2679040000 	 -1.9190690000 
490.10 	 224.9749000 	 1.959225 	 -1.2722620000 	 -1.9208840000 
490.30 	 224.9797000 	 1.959250 	 -1.2679640000 	 -1.9189870000 
490.50 	 224.9797000 	 1.959275 	 -1.2720300000 	 -1.9206590000 
490.70 	 224.9829000 	 1.959275 	 -1.2681930000 	 -1.9193080000 
490.90 	 224.9877000 	 1.959300 	 -1.2718010000 	 -1.9202930000 
491.10 	 224.9924000 	 1.959300 	 -1.2681130000 	 -1.9194090000 
491.30 	 224.9988000 	 1.959325 	 -1.2717090000 	 -1.9203890000 
491.50 	 225.0036000 	 1.959350 	 -1.2682530000 	 -1.9196130000 
491.70 	 225.0052000 	 1.959325 	 -1.2717120000 	 -1.9202390000 
491.90 	 225.0067000 	 1.959325 	 -1.2686130000 	 -1.9195720000 
492.10 	 225.0036000 	 1.959325 	 -1.2713780000 	 -1.9199690000 
492.30 	 225.0036000 	 1.959325 	 -1.2687330000 	 -1.9199560000 
492.50 	 225.0036000 	 1.959325 	 -1.2712480000 	 -1.9196800000 
492.70 	 225.0067000 	 1.959325 	 -1.2690960000 	 -1.9204040000 
492.90 	 225.0067000 	 1.959325 	 -1.2706850000 	 -1.9190980000 
493.10 	 225.0067000 	 1.959325 	 -1.2694450000 	 -1.9205670000 
493.30 	 225.0115000 	 1.959325 	 -1.2704600000 	 -1.9189960000 
493.50 	 225.0067000 	 1.959325 	 -1.2695980000 	 -1.9208970000 
493.70 	 225.0036000 	 1.959325 	 -1.2699860000 	 -1.9187960000 
493.90 	 225.0036000 	 1.959325 	 -1.2699000000 	 -1.9211800000 
494.10 	 224.9988000 	 1.959325 	 -1.2698840000 	 -1.9187100000 
494.30 	 224.9988000 	 1.959325 	 -1.2698270000 	 -1.9213040000 
494.50 	 224.9956000 	 1.959325 	 -1.2696200000 	 -1.9184680000 
494.70 	 224.9924000 	 1.959325 	 -1.2704020000 	 -1.9216570000 
494.90 	 224.9877000 	 1.959325 	 -1.2694100000 	 -1.9184050000 
495.10 	 224.9829000 	 1.959325 	 -1.2705260000 	 -1.9217270000 
495.30 	 224.9797000 	 1.959325 	 -1.2691050000 	 -1.9182360000 
495.50 	 224.9749000 	 1.959325 	 -1.2712350000 	 -1.9219180000 
495.70 	 224.9718000 	 1.959350 	 -1.2687050000 	 -1.9179690000 
495.90 	 224.9670000 	 1.959375 	 -1.2713500000 	 -1.9220100000 
496.10 	 224.9670000 	 1.959400 	 -1.2686600000 	 -1.9180140000 
496.30 	 224.9670000 	 1.959425 	 -1.2713780000 	 -1.9221340000 
496.50 	 224.9670000 	 1.959450 	 -1.2686700000 	 -1.9178840000 
496.70 	 224.9718000 	 1.959450 	 -1.2714930000 	 -1.9221530000 
496.90 	 224.9718000 	 1.959475 	 -1.2685590000 	 -1.9178100000 
497.10 	 224.9749000 	 1.959500 	 -1.2717910000 	 -1.9222230000 
497.30 	 224.9718000 	 1.959525 	 -1.2682760000 	 -1.9178770000 
497.50 	 224.9718000 	 1.959550 	 -1.2716360000 	 -1.9222290000 
497.70 	 224.9718000 	 1.959550 	 -1.2682250000 	 -1.9178260000 
497.90 	 224.9670000 	 1.959575 	 -1.2718680000 	 -1.9221720000 
498.10 	 224.9702000 	 1.959600 	 -1.2682060000 	 -1.9180740000 
498.30 	 224.9670000 	 1.959625 	 -1.2718200000 	 -1.9217900000 
498.50 	 224.9718000 	 1.959650 	 -1.2681070000 	 -1.9179690000 
498.70 	 224.9718000 	 1.959650 	 -1.2718360000 	 -1.9218350000 
498.90 	 224.9749000 	 1.959675 	 -1.2679740000 	 -1.9180900000 
499.10 	 224.9797000 	 1.959700 	 -1.2720840000 	 -1.9217840000 
499.30 	 224.9829000 	 1.959700 	 -1.2679260000 	 -1.9181120000 
499.50 	 224.9877000 	 1.959725 	 -1.2719630000 	 -1.9215070000 
499.70 	 224.9908000 	 1.959750 	 -1.2679320000 	 -1.9182620000 
499.90 	 224.9956000 	 1.959725 	 -1.2722360000 	 -1.9220000000 
500.10 	 225.0036000 	 1.959725 	 -1.2680590000 	 -1.9188720000 
500.30 	 225.0067000 	 1.959725 	 -1.2720650000 	 -1.9222200000 
500.50 	 225.0115000 	 1.959725 	 -1.2680780000 	 -1.9186400000 
500.70 	 225.0115000 	 1.959725 	 -1.2720140000 	 -1.9221780000 
500.90 	 225.0147000 	 1.959725 	 -1.2681360000 	 -1.9188910000 
501.10 	 225.0131000 	 1.959725 	 -1.2719310000 	 -1.9219680000 
501.30 	 225.0115000 	 1.959725 	 -1.2680630000 	 -1.9190250000 
501.50 	 225.0083000 	 1.959725 	 -1.2719850000 	 -1.9219080000 
501.70 	 225.0067000 	 1.959725 	 -1.2681800000 	 -1.9190660000 
501.90 	 225.0067000 	 1.959725 	 -1.2719090000 	 -1.9219650000 
502.10 	 225.0099000 	 1.959725 	 -1.2682210000 	 -1.9190340000 
502.30 	 225.0067000 	 1.959725 	 -1.2720780000 	 -1.9217900000 
502.50 	 225.0115000 	 1.959725 	 -1.2683550000 	 -1.9191040000 
502.70 	 225.0115000 	 1.959725 	 -1.2716900000 	 -1.9216600000 
502.90 	 225.0115000 	 1.959725 	 -1.2684630000 	 -1.9191610000 
503.10 	 225.0067000 	 1.959725 	 -1.2716960000 	 -1.9216410000 
503.30 	 225.0036000 	 1.959725 	 -1.2686820000 	 -1.9196190000 
503.50 	 224.9988000 	 1.959725 	 -1.2713590000 	 -1.9213230000 
503.70 	 224.9956000 	 1.959725 	 -1.2688730000 	 -1.9198350000 
503.90 	 224.9908000 	 1.959725 	 -1.2713080000 	 -1.9210720000 
504.10 	 224.9908000 	 1.959725 	 -1.2688890000 	 -1.9198290000 
504.30 	 224.9956000 	 1.959725 	 -1.2710350000 	 -1.9209830000 
504.50 	 224.9956000 	 1.959725 	 -1.2689910000 	 -1.9198930000 
504.70 	 224.9988000 	 1.959725 	 -1.2710670000 	 -1.9209990000 
504.90 	 224.9988000 	 1.959725 	 -1.2690510000 	 -1.9200710000 
505.10 	 224.9988000 	 1.959725 	 -1.2711210000 	 -1.9208970000 
505.30 	 224.9988000 	 1.959725 	 -1.2690960000 	 -1.9199850000 
505.50 	 224.9956000 	 1.959725 	 -1.2707740000 	 -1.9204650000 
505.70 	 224.9956000 	 1.959725 	 -1.2694390000 	 -1.9204110000 
505.90 	 224.9956000 	 1.959725 	 -1.2706570000 	 -1.9203570000 
506.10 	 224.9924000 	 1.959725 	 -1.2696900000 	 -1.9204840000 
506.30 	 224.9908000 	 1.959725 	 -1.2703510000 	 -1.9202260000 
506.50 	 224.9877000 	 1.959725 	 -1.2702370000 	 -1.9209480000 
506.70 	 224.9829000 	 1.959725 	 -1.2699380000 	 -1.9198070000 
506.90 	 224.9829000 	 1.959725 	 -1.2703550000 	 -1.9211800000 
507.10 	 224.9797000 	 1.959725 	 -1.2696740000 	 -1.9195370000 
507.30 	 224.9781000 	 1.959725 	 -1.2705290000 	 -1.9214030000 
507.50 	 224.9749000 	 1.959750 	 -1.2694040000 	 -1.9193400000 
507.70 	 224.9718000 	 1.959775 	 -1.2709780000 	 -1.9216700000 
507.90 	 224.9749000 	 1.959800 	 -1.2693020000 	 -1.9193300000 
508.10 	 224.9749000 	 1.959825 	 -1.2713590000 	 -1.9218790000 
508.30 	 224.9749000 	 1.959850 	 -1.2689050000 	 -1.9188690000 
508.50 	 224.9718000 	 1.959850 	 -1.2715500000 	 -1.9221880000 
508.70 	 224.9718000 	 1.959875 	 -1.2685360000 	 -1.9188440000 
508.90 	 224.9670000 	 1.959900 	 -1.2717370000 	 -1.9222420000 
509.10 	 224.9670000 	 1.959925 	 -1.2685300000 	 -1.9187610000 
509.30 	 224.9638000 	 1.959950 	 -1.2717980000 	 -1.9222640000 
509.50 	 224.9622000 	 1.959950 	 -1.2683520000 	 -1.9187610000 
509.70 	 224.9638000 	 1.960000 	 -1.2721220000 	 -1.9224870000 
509.90 	 224.9654000 	 1.960025 	 -1.2681710000 	 -1.9187010000 
510.10 	 224.9670000 	 1.960050 	 -1.2720580000 	 -1.9224520000 
510.30 	 224.9718000 	 1.960075 	 -1.2680720000 	 -1.9186430000 
510.50 	 224.9749000 	 1.960100 	 -1.2723160000 	 -1.9224040000 
510.70 	 224.9797000 	 1.960125 	 -1.2680850000 	 -1.9186560000 
510.90 	 224.9877000 	 1.960150 	 -1.2723290000 	 -1.9223370000 
511.10 	 224.9956000 	 1.960125 	 -1.2681040000 	 -1.9190340000 
511.30 	 225.0052000 	 1.960125 	 -1.2722870000 	 -1.9222800000 
511.50 	 225.0147000 	 1.960125 	 -1.2682660000 	 -1.9191300000 
511.70 	 225.0210000 	 1.960125 	 -1.2720430000 	 -1.9224390000 
511.90 	 225.0226000 	 1.960125 	 -1.2680020000 	 -1.9190470000 
512.10 	 225.0226000 	 1.960125 	 -1.2720330000 	 -1.9222230000 
512.30 	 225.0226000 	 1.960125 	 -1.2682630000 	 -1.9192730000 
512.50 	 225.0179000 	 1.960125 	 -1.2717120000 	 -1.9217080000 
512.70 	 225.0147000 	 1.960125 	 -1.2685240000 	 -1.9196290000 
512.90 	 225.0147000 	 1.960125 	 -1.2716900000 	 -1.9217110000 
513.10 	 225.0115000 	 1.960125 	 -1.2688450000 	 -1.9199820000 
513.30 	 225.0067000 	 1.960125 	 -1.2715180000 	 -1.9215770000 
513.50 	 225.0036000 	 1.960125 	 -1.2689080000 	 -1.9201500000 
513.70 	 225.0036000 	 1.960125 	 -1.2716670000 	 -1.9215110000 
513.90 	 224.9988000 	 1.960125 	 -1.2690450000 	 -1.9201020000 
514.10 	 224.9988000 	 1.960125 	 -1.2714510000 	 -1.9212600000 
514.30 	 224.9988000 	 1.960125 	 -1.2693210000 	 -1.9205160000 
514.50 	 224.9988000 	 1.960125 	 -1.2708410000 	 -1.9207510000 
514.70 	 224.9988000 	 1.960125 	 -1.2697280000 	 -1.9207060000 
514.90 	 224.9988000 	 1.960125 	 -1.2705420000 	 -1.9204490000 
515.10 	 224.9988000 	 1.960125 	 -1.2698550000 	 -1.9209960000 
515.30 	 224.9988000 	 1.960125 	 -1.2700650000 	 -1.9201910000 
515.50 	 224.9988000 	 1.960125 	 -1.2701260000 	 -1.9212440000 
515.70 	 224.9956000 	 1.960125 	 -1.2700270000 	 -1.9201690000 
515.90 	 224.9972000 	 1.960125 	 -1.2705640000 	 -1.9215230000 
516.10 	 224.9956000 	 1.960125 	 -1.2696650000 	 -1.9198100000 
516.30 	 224.9956000 	 1.960125 	 -1.2708890000 	 -1.9216190000 
516.50 	 224.9972000 	 1.960125 	 -1.2697380000 	 -1.9198390000 
516.70 	 224.9988000 	 1.960125 	 -1.2708470000 	 -1.9217460000 
516.90 	 224.9988000 	 1.960125 	 -1.2696040000 	 -1.9197880000 
517.10 	 225.0020000 	 1.960125 	 -1.2711910000 	 -1.9219750000 
517.30 	 224.9988000 	 1.960125 	 -1.2691240000 	 -1.9193520000 
517.50 	 224.9956000 	 1.960125 	 -1.2714450000 	 -1.9221050000 
517.70 	 224.9908000 	 1.960125 	 -1.2689590000 	 -1.9192500000 
517.90 	 224.9893000 	 1.960125 	 -1.2714450000 	 -1.9223310000 
518.10 	 224.9877000 	 1.960125 	 -1.2686280000 	 -1.9190920000 
518.30 	 224.9829000 	 1.960125 	 -1.2718390000 	 -1.9223720000 
518.50 	 224.9797000 	 1.960125 	 -1.2683680000 	 -1.9188400000 
518.70 	 224.9749000 	 1.960125 	 -1.2721440000 	 -1.9225250000 
518.90 	 224.9718000 	 1.960125 	 -1.2681870000 	 -1.9186940000 
519.10 	 224.9686000 	 1.960125 	 -1.2721700000 	 -1.9226330000 
519.30 	 224.9670000 	 1.960150 	 -1.2625790000 	 -1.9187320000 
519.50 	 224.9670000 	 1.960175 	 -1.2670330000 	 -1.9227820000 
519.70 	 224.9670000 	 1.960200 	 -1.2625060000 	 -1.9186780000 
519.90 	 224.9670000 	 1.960225 	 -1.2672140000 	 -1.9225950000 
520.10 	 224.9638000 	 1.960250 	 -1.2626080000 	 -1.9188880000 
520.30 	 224.9638000 	 1.960250 	 -1.2670290000 	 -1.9223880000 
520.50 	 224.9638000 	 1.960275 	 -1.2629060000 	 -1.9188630000 
520.70 	 224.9638000 	 1.960325 	 -1.2672330000 	 -1.9224930000 
520.90 	 224.9591000 	 1.960350 	 -1.2628680000 	 -1.9189100000 
521.10 	 224.9638000 	 1.960375 	 -1.2671950000 	 -1.9224130000 
521.30 	 224.9638000 	 1.960400 	 -1.2631800000 	 -1.9195430000 
521.50 	 224.9718000 	 1.960425 	 -1.2669630000 	 -1.9220580000 
521.70 	 224.9749000 	 1.960450 	 -1.2633710000 	 -1.9195490000 
521.90 	 224.9813000 	 1.960475 	 -1.2667660000 	 -1.9218570000 
522.10 	 224.9877000 	 1.960475 	 -1.2636530000 	 -1.9199400000 
522.30 	 224.9908000 	 1.960475 	 -1.2710540000 	 -1.9214980000 
522.50 	 224.9908000 	 1.960475 	 -1.2685460000 	 -1.9206110000 
522.70 	 224.9956000 	 1.960475 	 -1.2704530000 	 -1.9209190000 
522.90 	 224.9908000 	 1.960475 	 -1.2692930000 	 -1.9210080000 
523.10 	 224.9908000 	 1.960475 	 -1.2704440000 	 -1.9207760000 
523.30 	 224.9877000 	 1.960475 	 -1.2694960000 	 -1.9212660000 
523.50 	 224.9877000 	 1.960500 	 -1.2703990000 	 -1.9204330000 
523.70 	 224.9829000 	 1.960525 	 -1.2703160000 	 -1.9216950000 
523.90 	 224.9797000 	 1.960550 	 -1.2698300000 	 -1.9200990000 
524.10 	 224.9797000 	 1.960550 	 -1.2707520000 	 -1.9221590000 
524.30 	 224.9749000 	 1.960550 	 -1.2700020000 	 -1.9199630000 
524.50 	 224.9718000 	 1.960550 	 -1.2713880000 	 -1.9225630000 
524.70 	 224.9670000 	 1.960575 	 -1.2700460000 	 -1.9202170000 
524.90 	 224.9622000 	 1.960600 	 -1.2716800000 	 -1.9226230000 
525.10 	 224.9591000 	 1.960650 	 -1.2697410000 	 -1.9199470000 
525.30 	 224.9559000 	 1.960675 	 -1.2718450000 	 -1.9227660000 
525.50 	 224.9511000 	 1.960700 	 -1.2695760000 	 -1.9198000000 
525.70 	 224.9511000 	 1.960750 	 -1.2719190000 	 -1.9230110000 
525.90 	 224.9511000 	 1.960775 	 -1.2692200000 	 -1.9196760000 
526.10 	 224.9511000 	 1.960825 	 -1.2721000000 	 -1.9231100000 
526.30 	 224.9559000 	 1.960850 	 -1.2689970000 	 -1.9195020000 
526.50 	 224.9591000 	 1.960875 	 -1.2722400000 	 -1.9232150000 
526.70 	 224.9654000 	 1.960925 	 -1.2687840000 	 -1.9192850000 
526.90 	 224.9670000 	 1.960950 	 -1.2728150000 	 -1.9234560000 
527.10 	 224.9718000 	 1.960950 	 -1.2685900000 	 -1.9193840000 
527.30 	 224.9702000 	 1.961000 	 -1.2728020000 	 -1.9235580000 
527.50 	 224.9718000 	 1.961000 	 -1.2685740000 	 -1.9193780000 
527.70 	 224.9797000 	 1.961025 	 -1.2730440000 	 -1.9234050000 
527.90 	 224.9829000 	 1.961050 	 -1.2686060000 	 -1.9194920000 
528.10 	 224.9940000 	 1.961025 	 -1.2731780000 	 -1.9234500000 
528.30 	 224.9988000 	 1.961025 	 -1.2686440000 	 -1.9200130000 
528.50 	 225.0052000 	 1.961025 	 -1.2733140000 	 -1.9236180000 
528.70 	 225.0067000 	 1.961025 	 -1.2688700000 	 -1.9200710000 
528.90 	 225.0067000 	 1.961025 	 -1.2732440000 	 -1.9235130000 
529.10 	 225.0067000 	 1.961025 	 -1.2689270000 	 -1.9199340000 
529.30 	 225.0052000 	 1.961025 	 -1.2733240000 	 -1.9234660000 
529.50 	 225.0036000 	 1.961025 	 -1.2689150000 	 -1.9200170000 
529.70 	 225.0036000 	 1.961025 	 -1.2732000000 	 -1.9231920000 
529.90 	 224.9988000 	 1.961025 	 -1.2689720000 	 -1.9202960000 
530.10 	 224.9956000 	 1.961025 	 -1.2732600000 	 -1.9232750000 
530.30 	 224.9908000 	 1.961025 	 -1.2691850000 	 -1.9203220000 
530.50 	 224.9893000 	 1.961025 	 -1.2728560000 	 -1.9228840000 
530.70 	 224.9829000 	 1.961050 	 -1.2692610000 	 -1.9206240000 
530.90 	 224.9813000 	 1.961050 	 -1.2729100000 	 -1.9227280000 
531.10 	 224.9797000 	 1.961075 	 -1.2696650000 	 -1.9209290000 
531.30 	 224.9749000 	 1.961100 	 -1.2725540000 	 -1.9226040000 
531.50 	 224.9718000 	 1.961100 	 -1.2698110000 	 -1.9211610000 
531.70 	 224.9718000 	 1.961100 	 -1.2724110000 	 -1.9224170000 
531.90 	 224.9718000 	 1.961125 	 -1.2700270000 	 -1.9215040000 
532.10 	 224.9718000 	 1.961150 	 -1.2721380000 	 -1.9221310000 
532.30 	 224.9749000 	 1.961200 	 -1.2702180000 	 -1.9216190000 
532.50 	 224.9749000 	 1.961200 	 -1.2720650000 	 -1.9221620000 
532.70 	 224.9749000 	 1.961200 	 -1.2701030000 	 -1.9213710000 
532.90 	 224.9718000 	 1.961225 	 -1.2721320000 	 -1.9220580000 
533.10 	 224.9670000 	 1.961250 	 -1.2704280000 	 -1.9218440000 
533.30 	 224.9670000 	 1.961300 	 -1.2715500000 	 -1.9214690000 
533.50 	 224.9638000 	 1.961300 	 -1.2710860000 	 -1.9223470000 
533.70 	 224.9670000 	 1.961300 	 -1.2711490000 	 -1.9211290000 
533.90 	 224.9718000 	 1.961350 	 -1.2714830000 	 -1.9227540000 
534.10 	 224.9797000 	 1.961375 	 -1.2709110000 	 -1.9208840000 
534.30 	 224.9877000 	 1.961400 	 -1.2714480000 	 -1.9225920000 
534.50 	 224.9908000 	 1.961375 	 -1.2712130000 	 -1.9210150000 
534.70 	 224.9988000 	 1.961375 	 -1.2719920000 	 -1.9230840000 
534.90 	 225.0036000 	 1.961375 	 -1.2709840000 	 -1.9209040000 
535.10 	 225.0067000 	 1.961375 	 -1.2720140000 	 -1.9231380000 
535.30 	 225.0036000 	 1.961375 	 -1.2706220000 	 -1.9207670000 
535.50 	 225.0067000 	 1.961375 	 -1.2724590000 	 -1.9235390000 
535.70 	 225.0036000 	 1.961375 	 -1.2702780000 	 -1.9204620000 
535.90 	 225.0067000 	 1.961375 	 -1.2727900000 	 -1.9236250000 
536.10 	 225.0067000 	 1.961375 	 -1.2701700000 	 -1.9203220000 
536.30 	 225.0067000 	 1.961375 	 -1.2728950000 	 -1.9236180000 
536.50 	 225.0036000 	 1.961375 	 -1.2698050000 	 -1.9200900000 
536.70 	 224.9988000 	 1.961375 	 -1.2733460000 	 -1.9238440000 
536.90 	 224.9956000 	 1.961375 	 -1.2695790000 	 -1.9200330000 
537.10 	 224.9908000 	 1.961375 	 -1.2734730000 	 -1.9240410000 
537.30 	 224.9877000 	 1.961375 	 -1.2692170000 	 -1.9200800000 
537.50 	 224.9829000 	 1.961375 	 -1.2734600000 	 -1.9240920000 
537.70 	 224.9797000 	 1.961400 	 -1.2692070000 	 -1.9200330000 
537.90 	 224.9749000 	 1.961425 	 -1.2736380000 	 -1.9241080000 
538.10 	 224.9718000 	 1.961425 	 -1.2692710000 	 -1.9200070000 
538.30 	 224.9686000 	 1.961450 	 -1.2736770000 	 -1.9240890000 
538.50 	 224.9670000 	 1.961475 	 -1.2692130000 	 -1.9199660000 
538.70 	 224.9638000 	 1.961500 	 -1.2735080000 	 -1.9239520000 
538.90 	 224.9606000 	 1.961525 	 -1.2692260000 	 -1.9201180000 
539.10 	 224.9622000 	 1.961550 	 -1.2721320000 	 -1.9236820000 
539.30 	 224.9638000 	 1.961575 	 -1.2677640000 	 -1.9203030000 
539.50 	 224.9638000 	 1.961600 	 -1.2720870000 	 -1.9239080000 
539.70 	 224.9670000 	 1.961625 	 -1.2679610000 	 -1.9203950000 
539.90 	 224.9718000 	 1.961650 	 -1.2719980000 	 -1.9237740000 
540.10 	 224.9749000 	 1.961700 	 -1.2679900000 	 -1.9203790000 
540.30 	 224.9797000 	 1.961700 	 -1.2733710000 	 -1.9236500000 
540.50 	 224.9829000 	 1.961700 	 -1.2693120000 	 -1.9204330000 
540.70 	 224.9877000 	 1.961750 	 -1.2733170000 	 -1.9235520000 
540.90 	 224.9956000 	 1.961725 	 -1.2662630000 	 -1.9208270000 
541.10 	 225.0020000 	 1.961725 	 -1.2738260000 	 -1.9240890000 
541.30 	 225.0067000 	 1.961725 	 -1.2699220000 	 -1.9211900000 
541.50 	 225.0115000 	 1.961725 	 -1.2738390000 	 -1.9240730000 
541.70 	 225.0179000 	 1.961725 	 -1.2701290000 	 -1.9214090000 
541.90 	 225.0226000 	 1.961725 	 -1.2738390000 	 -1.9239330000 
542.10 	 225.0226000 	 1.961725 	 -1.2701160000 	 -1.9214310000 
542.30 	 225.0242000 	 1.961725 	 -1.2736700000 	 -1.9237930000 
542.50 	 225.0258000 	 1.961725 	 -1.2701420000 	 -1.9216470000 
542.70 	 225.0226000 	 1.961725 	 -1.2738200000 	 -1.9235320000 
542.90 	 225.0179000 	 1.961725 	 -1.2704500000 	 -1.9218570000 
543.10 	 225.0163000 	 1.961725 	 -1.2734790000 	 -1.9235580000 
543.30 	 225.0147000 	 1.961725 	 -1.2705900000 	 -1.9219140000 
543.50 	 225.0115000 	 1.961725 	 -1.2734730000 	 -1.9234980000 
543.70 	 225.0115000 	 1.961725 	 -1.2707650000 	 -1.9220990000 
543.90 	 225.0115000 	 1.961725 	 -1.2733240000 	 -1.9231100000 
544.10 	 225.0067000 	 1.961725 	 -1.2709080000 	 -1.9221560000 
544.30 	 225.0036000 	 1.961725 	 -1.2729360000 	 -1.9230300000 
544.50 	 224.9988000 	 1.961725 	 -1.2710480000 	 -1.9223340000 
544.70 	 224.9988000 	 1.961725 	 -1.2727290000 	 -1.9226550000 
544.90 	 224.9956000 	 1.961725 	 -1.2713270000 	 -1.9226870000 
545.10 	 224.9908000 	 1.961725 	 -1.2726660000 	 -1.9227000000 
545.30 	 224.9956000 	 1.961725 	 -1.2710540000 	 -1.9225500000 
545.50 	 224.9956000 	 1.961725 	 -1.2726400000 	 -1.9226110000 
545.70 	 224.9956000 	 1.961725 	 -1.2717120000 	 -1.9230180000 
545.90 	 224.9988000 	 1.961725 	 -1.2720360000 	 -1.9220580000 
546.10 	 224.9988000 	 1.961725 	 -1.2720870000 	 -1.9233000000 
546.30 	 224.9956000 	 1.961725 	 -1.2720580000 	 -1.9220290000 
546.50 	 224.9908000 	 1.961725 	 -1.2717020000 	 -1.9232270000 
546.70 	 224.9877000 	 1.961725 	 -1.2719470000 	 -1.9220670000 
546.90 	 224.9845000 	 1.961725 	 -1.2718960000 	 -1.9235200000 
547.10 	 224.9797000 	 1.961725 	 -1.2720970000 	 -1.9222700000 
547.30 	 224.9749000 	 1.961725 	 -1.2721190000 	 -1.9234750000 
547.50 	 224.9718000 	 1.961725 	 -1.2716200000 	 -1.9218480000 
547.70 	 224.9670000 	 1.961725 	 -1.2726660000 	 -1.9239080000 
547.90 	 224.9638000 	 1.961725 	 -1.2712920000 	 -1.9215650000 
548.10 	 224.9622000 	 1.961725 	 -1.2729230000 	 -1.9242320000 
548.30 	 224.9591000 	 1.961750 	 -1.2709620000 	 -1.9211070000 
548.50 	 224.9559000 	 1.961775 	 -1.2721540000 	 -1.9244100000 
548.70 	 224.9559000 	 1.961800 	 -1.2696420000 	 -1.9210880000 
548.90 	 224.9559000 	 1.961850 	 -1.2723890000 	 -1.9244480000 
549.10 	 224.9495000 	 1.961875 	 -1.2694580000 	 -1.9208020000 
549.30 	 224.9479000 	 1.961925 	 -1.2726400000 	 -1.9245820000 
549.50 	 224.9447000 	 1.961950 	 -1.2693090000 	 -1.9208050000 
549.70 	 224.9447000 	 1.962000 	 -1.2725450000 	 -1.9245180000 
549.90 	 224.9400000 	 1.962050 	 -1.2661230000 	 -1.9207760000 
550.10 	 224.9368000 	 1.962100 	 -1.2705990000 	 -1.9246740000 
550.30 	 224.9400000 	 1.962125 	 -1.2662060000 	 -1.9207890000 
550.50 	 224.9447000 	 1.962200 	 -1.2699670000 	 -1.9246930000 
550.70 	 224.9479000 	 1.962225 	 -1.2664990000 	 -1.9206590000 
550.90 	 224.9591000 	 1.962275 	 -1.2713240000 	 -1.9247690000 
551.10 	 224.9718000 	 1.962300 	 -1.2638570000 	 -1.9207250000 
551.30 	 224.9845000 	 1.962325 	 -1.2693660000 	 -1.9246710000 
551.50 	 224.9972000 	 1.962325 	 -1.2649030000 	 -1.9207320000 
551.70 	 225.0115000 	 1.962325 	 -1.2736420000 	 -1.9245020000 
551.90 	 225.0226000 	 1.962325 	 -1.2695310000 	 -1.9210370000 
552.10 	 225.0306000 	 1.962325 	 -1.2737050000 	 -1.9246740000 
552.30 	 225.0401000 	 1.962325 	 -1.2695410000 	 -1.9208970000 
552.50 	 225.0465000 	 1.962325 	 -1.2736640000 	 -1.9245660000 
552.70 	 225.0497000 	 1.962325 	 -1.2695760000 	 -1.9210530000 
552.90 	 225.0544000 	 1.962300 	 -1.2736670000 	 -1.9244350000 
553.10 	 225.0544000 	 1.962250 	 -1.2696040000 	 -1.9212500000 
553.30 	 225.0497000 	 1.962200 	 -1.2735620000 	 -1.9244230000 
553.50 	 225.0465000 	 1.962175 	 -1.2696930000 	 -1.9212530000 
553.70 	 225.0417000 	 1.962125 	 -1.2734730000 	 -1.9242830000 
553.90 	 225.0385000 	 1.962100 	 -1.2696870000 	 -1.9213840000 
554.10 	 225.0338000 	 1.962075 	 -1.2732380000 	 -1.9240920000 
554.30 	 225.0338000 	 1.962050 	 -1.2698400000 	 -1.9215870000 
554.50 	 225.0306000 	 1.962025 	 -1.2733590000 	 -1.9241970000 
554.70 	 225.0290000 	 1.962000 	 -1.2696620000 	 -1.9216190000 
554.90 	 225.0226000 	 1.961975 	 -1.2732700000 	 -1.9240730000 
555.10 	 225.0179000 	 1.961975 	 -1.2697120000 	 -1.9218440000 
555.30 	 225.0147000 	 1.961975 	 -1.2731810000 	 -1.9240670000 
555.50 	 225.0115000 	 1.961950 	 -1.2699730000 	 -1.9217520000 
555.70 	 225.0115000 	 1.961925 	 -1.2729490000 	 -1.9238730000 
555.90 	 225.0067000 	 1.961900 	 -1.2700210000 	 -1.9219970000 
556.10 	 225.0067000 	 1.961925 	 -1.2726340000 	 -1.9236310000 
556.30 	 225.0067000 	 1.961925 	 -1.2699990000 	 -1.9219430000 
556.50 	 225.0052000 	 1.961925 	 -1.2726750000 	 -1.9237390000 
556.70 	 225.0036000 	 1.961925 	 -1.2700590000 	 -1.9219490000 
556.90 	 225.0036000 	 1.961925 	 -1.2724590000 	 -1.9233990000 
557.10 	 224.9988000 	 1.961925 	 -1.2700970000 	 -1.9223790000 
557.30 	 224.9956000 	 1.961925 	 -1.2721670000 	 -1.9233100000 
557.50 	 224.9893000 	 1.961925 	 -1.2700690000 	 -1.9224450000 
557.70 	 224.9877000 	 1.961925 	 -1.2716550000 	 -1.9230330000 
557.90 	 224.9797000 	 1.961925 	 -1.2705640000 	 -1.9228170000 
558.10 	 224.9797000 	 1.961925 	 -1.2715940000 	 -1.9226200000 
558.30 	 224.9797000 	 1.961925 	 -1.2709970000 	 -1.9232690000 
558.50 	 224.9813000 	 1.961925 	 -1.2711650000 	 -1.9221500000 
558.70 	 224.9829000 	 1.961925 	 -1.2712830000 	 -1.9236440000 
558.90 	 224.9829000 	 1.961925 	 -1.2711300000 	 -1.9220670000 
559.10 	 224.9877000 	 1.961925 	 -1.2714390000 	 -1.9235480000 
559.30 	 224.9877000 	 1.961925 	 -1.2710760000 	 -1.9219020000 
559.50 	 224.9829000 	 1.961925 	 -1.2719690000 	 -1.9237040000 
559.70 	 224.9797000 	 1.961950 	 -1.2709010000 	 -1.9216350000 
559.90 	 224.9718000 	 1.961975 	 -1.2720740000 	 -1.9239230000 
560.10 	 224.9654000 	 1.961975 	 -1.2706090000 	 -1.9214310000 
560.30 	 224.9591000 	 1.962000 	 -1.2723350000 	 -1.9240030000 
560.50 	 224.9591000 	 1.962025 	 -1.2706150000 	 -1.9213640000 
560.70 	 224.9591000 	 1.962075 	 -1.2728720000 	 -1.9242570000 
560.90 	 224.9638000 	 1.962100 	 -1.2705330000 	 -1.9213520000 
561.10 	 224.9670000 	 1.962125 	 -1.2728630000 	 -1.9242670000 
561.30 	 224.9670000 	 1.962150 	 -1.2705010000 	 -1.9213610000 
561.50 	 224.9718000 	 1.962175 	 -1.2727670000 	 -1.9243400000 
561.70 	 224.9670000 	 1.962175 	 -1.2704180000 	 -1.9211900000 
561.90 	 224.9670000 	 1.962200 	 -1.2728820000 	 -1.9244890000 
562.10 	 224.9670000 	 1.962225 	 -1.2704560000 	 -1.9212340000 
562.30 	 224.9638000 	 1.962250 	 -1.2728720000 	 -1.9244480000 
562.50 	 224.9638000 	 1.962275 	 -1.2702210000 	 -1.9211390000 
562.70 	 224.9591000 	 1.962300 	 -1.2731900000 	 -1.9247060000 
562.90 	 224.9591000 	 1.962350 	 -1.2701130000 	 -1.9209130000 
563.10 	 224.9559000 	 1.962375 	 -1.2736420000 	 -1.9247910000 
563.30 	 224.9511000 	 1.962400 	 -1.2697600000 	 -1.9207890000 
563.50 	 224.9511000 	 1.962450 	 -1.2740390000 	 -1.9248070000 
563.70 	 224.9511000 	 1.962475 	 -1.2695150000 	 -1.9207570000 
563.90 	 224.9511000 	 1.962525 	 -1.2739340000 	 -1.9249470000 
564.10 	 224.9543000 	 1.962550 	 -1.2694960000 	 -1.9207540000 
564.30 	 224.9559000 	 1.962600 	 -1.2738800000 	 -1.9249660000 
564.50 	 224.9591000 	 1.962625 	 -1.2693880000 	 -1.9207610000 
564.70 	 224.9638000 	 1.962650 	 -1.2739340000 	 -1.9248960000 
564.90 	 224.9638000 	 1.962675 	 -1.2696330000 	 -1.9207950000 
565.10 	 224.9686000 	 1.962725 	 -1.2740290000 	 -1.9249950000 
565.30 	 224.9749000 	 1.962750 	 -1.2693880000 	 -1.9208300000 
565.50 	 224.9845000 	 1.962725 	 -1.2717790000 	 -1.9247280000 
565.70 	 224.9908000 	 1.962750 	 -1.2698870000 	 -1.9209920000 
565.90 	 224.9988000 	 1.962775 	 -1.2739340000 	 -1.9250200000 
566.10 	 225.0052000 	 1.962800 	 -1.2698550000 	 -1.9211320000 
566.30 	 225.0115000 	 1.962775 	 -1.2751960000 	 -1.9253250000 
566.50 	 225.0147000 	 1.962775 	 -1.2703480000 	 -1.9215740000 
566.70 	 225.0210000 	 1.962775 	 -1.2749320000 	 -1.9251310000 
566.90 	 225.0226000 	 1.962775 	 -1.2705800000 	 -1.9215810000 
567.10 	 225.0242000 	 1.962775 	 -1.2750590000 	 -1.9250490000 
567.30 	 225.0226000 	 1.962775 	 -1.2706570000 	 -1.9218030000 
567.50 	 225.0226000 	 1.962775 	 -1.2750050000 	 -1.9250770000 
567.70 	 225.0179000 	 1.962775 	 -1.2704910000 	 -1.9217780000 
567.90 	 225.0147000 	 1.962775 	 -1.2747480000 	 -1.9251190000 
568.10 	 225.0131000 	 1.962775 	 -1.2704370000 	 -1.9217590000 
568.30 	 225.0115000 	 1.962775 	 -1.2747000000 	 -1.9250970000 
568.50 	 225.0115000 	 1.962775 	 -1.2705100000 	 -1.9220480000 
568.70 	 225.0115000 	 1.962775 	 -1.2746460000 	 -1.9247910000 
568.90 	 225.0115000 	 1.962775 	 -1.2707010000 	 -1.9220670000 
569.10 	 225.0115000 	 1.962775 	 -1.2746940000 	 -1.9250070000 
569.30 	 225.0083000 	 1.962775 	 -1.2705930000 	 -1.9217900000 
569.50 	 225.0067000 	 1.962775 	 -1.2748940000 	 -1.9250270000 
569.70 	 225.0067000 	 1.962775 	 -1.2707390000 	 -1.9218830000 
569.90 	 225.0036000 	 1.962775 	 -1.2747990000 	 -1.9250460000 
570.10 	 225.0036000 	 1.962775 	 -1.2708000000 	 -1.9219080000 
570.30 	 224.9988000 	 1.962775 	 -1.2749450000 	 -1.9248960000 
570.50 	 224.9988000 	 1.962775 	 -1.2708540000 	 -1.9221850000 
570.70 	 224.9956000 	 1.962775 	 -1.2748340000 	 -1.9247630000 
570.90 	 224.9956000 	 1.962775 	 -1.2707810000 	 -1.9220100000 
571.10 	 224.9908000 	 1.962775 	 -1.2749740000 	 -1.9246550000 
571.30 	 224.9908000 	 1.962775 	 -1.2710570000 	 -1.9222130000 
571.50 	 224.9877000 	 1.962775 	 -1.2746400000 	 -1.9246160000 
571.70 	 224.9845000 	 1.962775 	 -1.2712290000 	 -1.9225310000 
571.90 	 224.9829000 	 1.962775 	 -1.2745920000 	 -1.9245880000 
572.10 	 224.9797000 	 1.962775 	 -1.2710670000 	 -1.9223180000 
572.30 	 224.9813000 	 1.962775 	 -1.2746080000 	 -1.9246520000 
572.50 	 224.9797000 	 1.962775 	 -1.2710130000 	 -1.9224170000 
572.70 	 224.9797000 	 1.962775 	 -1.2743850000 	 -1.9245240000 
572.90 	 224.9781000 	 1.962775 	 -1.2712320000 	 -1.9226420000 
573.10 	 224.9749000 	 1.962775 	 -1.2744170000 	 -1.9242800000 
573.30 	 224.9749000 	 1.962775 	 -1.2714700000 	 -1.9227980000 
573.50 	 224.9749000 	 1.962775 	 -1.2742770000 	 -1.9239550000 
573.70 	 224.9749000 	 1.962800 	 -1.2715530000 	 -1.9228970000 
573.90 	 224.9797000 	 1.962825 	 -1.2742010000 	 -1.9239970000 
574.10 	 224.9749000 	 1.962825 	 -1.2717720000 	 -1.9230910000 
574.30 	 224.9749000 	 1.962850 	 -1.2742680000 	 -1.9240380000 
574.50 	 224.9718000 	 1.962875 	 -1.2718930000 	 -1.9231800000 
574.70 	 224.9670000 	 1.962900 	 -1.2736320000 	 -1.9237770000 
574.90 	 224.9638000 	 1.962925 	 -1.2718610000 	 -1.9233640000 
575.10 	 224.9654000 	 1.962950 	 -1.2738640000 	 -1.9238540000 
575.30 	 224.9686000 	 1.962975 	 -1.2720200000 	 -1.9233290000 
575.50 	 224.9749000 	 1.963000 	 -1.2737240000 	 -1.9233160000 
575.70 	 224.9797000 	 1.963000 	 -1.2721350000 	 -1.9236370000 
575.90 	 224.9877000 	 1.963025 	 -1.2733590000 	 -1.9230490000 
576.10 	 224.9956000 	 1.963025 	 -1.2724240000 	 -1.9238920000 
576.30 	 225.0020000 	 1.963025 	 -1.2713750000 	 -1.9230370000 
576.50 	 225.0067000 	 1.963025 	 -1.2714640000 	 -1.9239840000 
576.70 	 225.0115000 	 1.963025 	 -1.2717440000 	 -1.9228740000 
576.90 	 225.0115000 	 1.963025 	 -1.2717500000 	 -1.9241910000 
577.10 	 225.0115000 	 1.963025 	 -1.2715370000 	 -1.9224960000 
577.30 	 225.0115000 	 1.963025 	 -1.2719220000 	 -1.9244510000 
577.50 	 225.0067000 	 1.963025 	 -1.2710350000 	 -1.9221910000 
577.70 	 225.0067000 	 1.963025 	 -1.2733460000 	 -1.9246420000 
577.90 	 225.0067000 	 1.963025 	 -1.2722080000 	 -1.9222960000 
578.10 	 225.0052000 	 1.963025 	 -1.2736420000 	 -1.9246960000 
578.30 	 225.0036000 	 1.963025 	 -1.2720970000 	 -1.9219560000 
578.50 	 224.9988000 	 1.963025 	 -1.2738800000 	 -1.9248170000 
578.70 	 224.9988000 	 1.963025 	 -1.2721600000 	 -1.9219940000 
578.90 	 224.9972000 	 1.963025 	 -1.2738160000 	 -1.9249250000 
579.10 	 224.9956000 	 1.963025 	 -1.2719310000 	 -1.9219400000 
579.30 	 224.9956000 	 1.963025 	 -1.2740100000 	 -1.9249220000 
579.50 	 224.9956000 	 1.963025 	 -1.2719760000 	 -1.9219490000 
579.70 	 224.9956000 	 1.963025 	 -1.2739910000 	 -1.9248290000 
579.90 	 224.9908000 	 1.963025 	 -1.2720330000 	 -1.9219270000 
580.10 	 224.9908000 	 1.963025 	 -1.2741500000 	 -1.9249790000 
580.30 	 224.9877000 	 1.963025 	 -1.2717820000 	 -1.9218410000 
580.50 	 224.9829000 	 1.963025 	 -1.2744970000 	 -1.9251730000 
580.70 	 224.9829000 	 1.963025 	 -1.2716040000 	 -1.9216980000 
580.90 	 224.9829000 	 1.963050 	 -1.2748620000 	 -1.9254020000 
581.10 	 224.9829000 	 1.963075 	 -1.2716260000 	 -1.9215010000 
581.30 	 224.9845000 	 1.963075 	 -1.2751130000 	 -1.9255000000 
581.50 	 224.9829000 	 1.963075 	 -1.2714070000 	 -1.9212850000 
581.70 	 224.9829000 	 1.963100 	 -1.2754120000 	 -1.9261650000 
581.90 	 224.9829000 	 1.963100 	 -1.2712610000 	 -1.9223500000 
582.10 	 224.9829000 	 1.963125 	 -1.2749260000 	 -1.9263740000 
582.30 	 224.9797000 	 1.963125 	 -1.2708630000 	 -1.9222890000 
582.50 	 224.9797000 	 1.963125 	 -1.2756510000 	 -1.9266540000 
582.70 	 224.9765000 	 1.963150 	 -1.2717410000 	 -1.9225150000 
582.90 	 224.9749000 	 1.963150 	 -1.2760160000 	 -1.9268230000 
583.10 	 224.9718000 	 1.963175 	 -1.2714990000 	 -1.9225950000 
583.30 	 224.9670000 	 1.963200 	 -1.2760830000 	 -1.9267210000 
583.50 	 224.9654000 	 1.963225 	 -1.2714420000 	 -1.9227500000 
583.70 	 224.9638000 	 1.963250 	 -1.2759750000 	 -1.9267370000 
583.90 	 224.9591000 	 1.963275 	 -1.2715630000 	 -1.9228080000 
584.10 	 224.9575000 	 1.963325 	 -1.2759150000 	 -1.9265370000 
584.30 	 224.9559000 	 1.963325 	 -1.2714830000 	 -1.9228780000 
584.50 	 224.9575000 	 1.963375 	 -1.2758800000 	 -1.9264570000 
584.70 	 224.9591000 	 1.963400 	 -1.2714930000 	 -1.9231100000 
584.90 	 224.9654000 	 1.963425 	 -1.2759460000 	 -1.9262160000 
585.10 	 224.9718000 	 1.963450 	 -1.2715980000 	 -1.9230400000 
585.30 	 224.9797000 	 1.963475 	 -1.2758510000 	 -1.9263870000 
585.50 	 224.9829000 	 1.963500 	 -1.2717600000 	 -1.9232940000 
585.70 	 224.9877000 	 1.963475 	 -1.2758320000 	 -1.9262160000 
585.90 	 224.9924000 	 1.963475 	 -1.2719500000 	 -1.9235930000 
586.10 	 224.9988000 	 1.963475 	 -1.2756440000 	 -1.9261680000 
586.30 	 225.0036000 	 1.963475 	 -1.2720040000 	 -1.9236880000 
586.50 	 225.0067000 	 1.963475 	 -1.2754880000 	 -1.9258560000 
586.70 	 225.0131000 	 1.963475 	 -1.2716960000 	 -1.9238730000 
586.90 	 225.0147000 	 1.963475 	 -1.2751070000 	 -1.9258250000 
587.10 	 225.0179000 	 1.963475 	 -1.2720780000 	 -1.9243210000 
587.30 	 225.0179000 	 1.963475 	 -1.2751520000 	 -1.9257550000 
587.50 	 225.0179000 	 1.963475 	 -1.2723350000 	 -1.9244420000 
587.70 	 225.0179000 	 1.963475 	 -1.2744620000 	 -1.9251470000 
587.90 	 225.0147000 	 1.963475 	 -1.2726400000 	 -1.9248390000 
588.10 	 225.0147000 	 1.963475 	 -1.2742170000 	 -1.9250900000 
588.30 	 225.0147000 	 1.963475 	 -1.2725580000 	 -1.9247090000 
588.50 	 225.0115000 	 1.963475 	 -1.2743030000 	 -1.9249630000 
588.70 	 225.0115000 	 1.963475 	 -1.2729550000 	 -1.9251220000 
588.90 	 225.0067000 	 1.963475 	 -1.2739240000 	 -1.9249220000 
589.10 	 225.0020000 	 1.963475 	 -1.2728090000 	 -1.9250680000 
589.30 	 224.9956000 	 1.963475 	 -1.2738320000 	 -1.9246260000 
589.50 	 224.9908000 	 1.963475 	 -1.2732730000 	 -1.9254940000 
589.70 	 224.9877000 	 1.963475 	 -1.2736230000 	 -1.9243780000 
589.90 	 224.9829000 	 1.963475 	 -1.2733140000 	 -1.9255800000 
590.10 	 224.9877000 	 1.963475 	 -1.2732920000 	 -1.9240160000 
590.30 	 224.9877000 	 1.963475 	 -1.2737690000 	 -1.9257960000 
590.50 	 224.9908000 	 1.963475 	 -1.2729450000 	 -1.9238570000 
590.70 	 224.9908000 	 1.963475 	 -1.2738000000 	 -1.9260440000 
590.90 	 224.9908000 	 1.963475 	 -1.2724150000 	 -1.9236020000 
591.10 	 224.9908000 	 1.963475 	 -1.2744050000 	 -1.9263240000 
591.30 	 224.9908000 	 1.963475 	 -1.2722650000 	 -1.9233830000 
591.50 	 224.9924000 	 1.963475 	 -1.2745600000 	 -1.9264130000 
591.70 	 224.9924000 	 1.963475 	 -1.2720300000 	 -1.9233390000 
591.90 	 224.9956000 	 1.963475 	 -1.2742900000 	 -1.9264090000 
592.10 	 224.9956000 	 1.963475 	 -1.2716960000 	 -1.9230620000 
592.30 	 224.9924000 	 1.963475 	 -1.2747320000 	 -1.9267020000 
592.50 	 224.9924000 	 1.963475 	 -1.2716640000 	 -1.9230840000 
592.70 	 224.9956000 	 1.963475 	 -1.2750240000 	 -1.9267940000 
592.90 	 224.9908000 	 1.963475 	 -1.2711490000 	 -1.9228490000 
593.10 	 224.9956000 	 1.963475 	 -1.2749480000 	 -1.9269180000 
593.30 	 224.9956000 	 1.963475 	 -1.2711020000 	 -1.9229030000 
593.50 	 224.9956000 	 1.963475 	 -1.2749320000 	 -1.9270450000 
593.70 	 224.9908000 	 1.963475 	 -1.2707900000 	 -1.9228270000 
593.90 	 224.9908000 	 1.963475 	 -1.2751100000 	 -1.9269240000 
594.10 	 224.9908000 	 1.963475 	 -1.2709680000 	 -1.9228430000 
594.30 	 224.9877000 	 1.963475 	 -1.2751330000 	 -1.9269370000 
594.50 	 224.9877000 	 1.963475 	 -1.2709080000 	 -1.9226330000 
594.70 	 224.9877000 	 1.963475 	 -1.2752530000 	 -1.9269850000 
594.90 	 224.9877000 	 1.963475 	 -1.2706570000 	 -1.9228710000 
595.10 	 224.9829000 	 1.963475 	 -1.2754280000 	 -1.9269470000 
595.30 	 224.9829000 	 1.963475 	 -1.2706920000 	 -1.9228270000 
595.50 	 224.9829000 	 1.963500 	 -1.2750660000 	 -1.9267650000 
595.70 	 224.9797000 	 1.963525 	 -1.2701510000 	 -1.9228270000 
595.90 	 224.9749000 	 1.963525 	 -1.2749160000 	 -1.9268260000 
596.10 	 224.9718000 	 1.963550 	 -1.2709750000 	 -1.9232690000 
596.30 	 224.9670000 	 1.963550 	 -1.2759150000 	 -1.9265270000 
596.50 	 224.9670000 	 1.963575 	 -1.2716710000 	 -1.9232150000 
596.70 	 224.9638000 	 1.963600 	 -1.2759150000 	 -1.9265400000 
596.90 	 224.9670000 	 1.963625 	 -1.2715280000 	 -1.9232400000 
597.10 	 224.9638000 	 1.963650 	 -1.2758320000 	 -1.9265370000 
597.30 	 224.9638000 	 1.963675 	 -1.2716580000 	 -1.9233770000 
597.50 	 224.9638000 	 1.963725 	 -1.2756890000 	 -1.9262250000 
597.70 	 224.9638000 	 1.963750 	 -1.2716360000 	 -1.9233740000 
597.90 	 224.9670000 	 1.963775 	 -1.2755200000 	 -1.9261360000 
598.10 	 224.9718000 	 1.963800 	 -1.2717370000 	 -1.9237390000 
598.30 	 224.9781000 	 1.963800 	 -1.2756410000 	 -1.9261460000 
598.50 	 224.9829000 	 1.963825 	 -1.2719120000 	 -1.9239080000 
598.70 	 224.9877000 	 1.963850 	 -1.2753580000 	 -1.9259450000 
598.90 	 224.9908000 	 1.963825 	 -1.2726820000 	 -1.9239520000 
599.10 	 224.9988000 	 1.963825 	 -1.2760130000 	 -1.9257010000 
599.30 	 225.0036000 	 1.963825 	 -1.2729040000 	 -1.9243050000 
599.50 	 225.0036000 	 1.963825 	 -1.2757020000 	 -1.9254840000 
599.70 	 225.0067000 	 1.963825 	 -1.2731420000 	 -1.9243940000 
599.90 	 225.0067000 	 1.963825 	 -1.2755740000 	 -1.9253540000 
600.10 	 225.0115000 	 1.963825 	 -1.2733240000 	 -1.9247880000 
600.30 	 225.0147000 	 1.963825 	 -1.2749480000 	 -1.9248170000 
600.50 	 225.0179000 	 1.963825 	 -1.2739210000 	 -1.9254340000 
600.70 	 225.0179000 	 1.963825 	 -1.2745090000 	 -1.9243720000 
600.90 	 225.0179000 	 1.963825 	 -1.2739880000 	 -1.9253570000 
601.10 	 225.0163000 	 1.963825 	 -1.2742810000 	 -1.9241210000 
601.30 	 225.0147000 	 1.963825 	 -1.2744330000 	 -1.9255160000 
601.50 	 225.0115000 	 1.963825 	 -1.2739850000 	 -1.9240060000 
601.70 	 225.0099000 	 1.963825 	 -1.2746680000 	 -1.9259830000 
601.90 	 225.0067000 	 1.963825 	 -1.2736830000 	 -1.9236440000 
602.10 	 225.0036000 	 1.963825 	 -1.2753740000 	 -1.9264540000 
602.30 	 224.9988000 	 1.963825 	 -1.2731810000 	 -1.9233580000 
602.50 	 224.9988000 	 1.963825 	 -1.2756440000 	 -1.9267080000 
602.70 	 224.9988000 	 1.963825 	 -1.2725100000 	 -1.9230810000 
602.90 	 225.0036000 	 1.963825 	 -1.2759650000 	 -1.9269560000 
603.10 	 225.0067000 	 1.963825 	 -1.2725930000 	 -1.9231700000 
603.30 	 225.0067000 	 1.963825 	 -1.2761630000 	 -1.9269690000 
603.50 	 225.0067000 	 1.963825 	 -1.2722870000 	 -1.9228970000 
603.70 	 225.0067000 	 1.963825 	 -1.2762130000 	 -1.9269150000 
603.90 	 225.0036000 	 1.963825 	 -1.2721160000 	 -1.9227570000 
604.10 	 224.9988000 	 1.963825 	 -1.2763850000 	 -1.9269120000 
604.30 	 224.9988000 	 1.963825 	 -1.2720360000 	 -1.9228490000 
604.50 	 224.9988000 	 1.963825 	 -1.2762230000 	 -1.9270520000 
604.70 	 224.9988000 	 1.963825 	 -1.2719600000 	 -1.9228300000 
604.90 	 224.9988000 	 1.963825 	 -1.2766010000 	 -1.9270040000 
605.10 	 224.9956000 	 1.963825 	 -1.2720550000 	 -1.9229510000 
605.30 	 224.9956000 	 1.963825 	 -1.2764330000 	 -1.9269370000 
605.50 	 224.9908000 	 1.963825 	 -1.2718900000 	 -1.9228590000 
605.70 	 224.9877000 	 1.963825 	 -1.2764800000 	 -1.9267750000 
605.90 	 224.9829000 	 1.963825 	 -1.2719950000 	 -1.9231800000 
606.10 	 224.9797000 	 1.963825 	 -1.2764580000 	 -1.9266510000 
606.30 	 224.9797000 	 1.963825 	 -1.2720870000 	 -1.9232690000 
606.50 	 224.9749000 	 1.963825 	 -1.2763500000 	 -1.9266160000 
606.70 	 224.9749000 	 1.963825 	 -1.2722620000 	 -1.9236470000 
606.90 	 224.9749000 	 1.963850 	 -1.2765060000 	 -1.9262950000 
607.10 	 224.9749000 	 1.963875 	 -1.2724880000 	 -1.9237680000 
607.30 	 224.9718000 	 1.963900 	 -1.2762360000 	 -1.9262190000 
607.50 	 224.9718000 	 1.963925 	 -1.2725390000 	 -1.9237650000 
607.70 	 224.9670000 	 1.963950 	 -1.2761430000 	 -1.9260150000 
607.90 	 224.9670000 	 1.963950 	 -1.2727360000 	 -1.9241140000 
608.10 	 224.9718000 	 1.963975 	 -1.2762320000 	 -1.9262980000 
608.30 	 224.9718000 	 1.964000 	 -1.2726500000 	 -1.9239580000 
608.50 	 224.9718000 	 1.964025 	 -1.2761210000 	 -1.9259390000 
608.70 	 224.9734000 	 1.964050 	 -1.2727290000 	 -1.9240820000 
608.90 	 224.9749000 	 1.964050 	 -1.2760580000 	 -1.9258880000 
609.10 	 224.9749000 	 1.964075 	 -1.2731870000 	 -1.9243140000 
609.30 	 224.9829000 	 1.964100 	 -1.2758100000 	 -1.9254050000 
609.50 	 224.9829000 	 1.964100 	 -1.2734000000 	 -1.9245720000 
609.70 	 224.9877000 	 1.964150 	 -1.2755010000 	 -1.9254300000 
609.90 	 224.9908000 	 1.964125 	 -1.2738200000 	 -1.9248330000 
610.10 	 224.9956000 	 1.964125 	 -1.2749130000 	 -1.9250200000 
610.30 	 224.9972000 	 1.964125 	 -1.2737970000 	 -1.9251470000 
610.50 	 224.9988000 	 1.964125 	 -1.2749390000 	 -1.9248610000 
610.70 	 225.0036000 	 1.964125 	 -1.2741410000 	 -1.9255540000 
610.90 	 225.0052000 	 1.964125 	 -1.2746400000 	 -1.9245120000 
611.10 	 225.0067000 	 1.964125 	 -1.2743660000 	 -1.9257390000 
611.30 	 225.0067000 	 1.964125 	 -1.2742010000 	 -1.9241750000 
611.50 	 225.0099000 	 1.964125 	 -1.2749160000 	 -1.9262250000 
611.70 	 225.0099000 	 1.964125 	 -1.2734250000 	 -1.9236020000 
611.90 	 225.0067000 	 1.964125 	 -1.2754150000 	 -1.9266070000 
612.10 	 225.0067000 	 1.964125 	 -1.2733780000 	 -1.9234050000 
612.30 	 225.0036000 	 1.964125 	 -1.2757620000 	 -1.9267780000 
612.50 	 225.0036000 	 1.964125 	 -1.2731110000 	 -1.9233480000 
612.70 	 225.0004000 	 1.964125 	 -1.2756380000 	 -1.9267810000 
612.90 	 224.9988000 	 1.964125 	 -1.2729900000 	 -1.9233800000 
613.10 	 224.9988000 	 1.964125 	 -1.2760290000 	 -1.9268100000 
613.30 	 224.9988000 	 1.964125 	 -1.2726050000 	 -1.9231320000 
613.50 	 224.9988000 	 1.964125 	 -1.2761970000 	 -1.9270390000 
613.70 	 225.0036000 	 1.964125 	 -1.2725130000 	 -1.9230080000 
613.90 	 225.0020000 	 1.964125 	 -1.2763060000 	 -1.9271340000 
614.10 	 225.0036000 	 1.964125 	 -1.2723480000 	 -1.9229130000 
614.30 	 225.0036000 	 1.964125 	 -1.2763600000 	 -1.9270770000 
614.50 	 225.0036000 	 1.964125 	 -1.2721670000 	 -1.9230210000 
614.70 	 225.0020000 	 1.964125 	 -1.2764360000 	 -1.9270990000 
614.90 	 224.9988000 	 1.964125 	 -1.2721380000 	 -1.9230240000 
615.10 	 224.9988000 	 1.964125 	 -1.2764330000 	 -1.9270800000 
615.30 	 224.9956000 	 1.964125 	 -1.2721790000 	 -1.9229890000 
615.50 	 224.9908000 	 1.964125 	 -1.2763720000 	 -1.9272870000 
615.70 	 224.9877000 	 1.964125 	 -1.2720840000 	 -1.9229060000 
615.90 	 224.9829000 	 1.964125 	 -1.2765220000 	 -1.9270610000 
616.10 	 224.9797000 	 1.964125 	 -1.2720300000 	 -1.9231290000 
616.30 	 224.9797000 	 1.964150 	 -1.2765090000 	 -1.9272010000 
616.50 	 224.9797000 	 1.964175 	 -1.2718680000 	 -1.9231260000 
616.70 	 224.9749000 	 1.964175 	 -1.2763440000 	 -1.9270770000 
616.90 	 224.9797000 	 1.964200 	 -1.2721540000 	 -1.9231290000 
617.10 	 224.9749000 	 1.964200 	 -1.2768400000 	 -1.9270010000 
617.30 	 224.9749000 	 1.964225 	 -1.2722240000 	 -1.9233860000 
617.50 	 224.9749000 	 1.964250 	 -1.2766840000 	 -1.9269530000 
617.70 	 224.9749000 	 1.964275 	 -1.2721760000 	 -1.9232050000 
617.90 	 224.9749000 	 1.964300 	 -1.2767380000 	 -1.9270200000 
618.10 	 224.9797000 	 1.964300 	 -1.2723570000 	 -1.9234530000 
618.30 	 224.9829000 	 1.964325 	 -1.2768490000 	 -1.9267460000 
618.50 	 224.9829000 	 1.964325 	 -1.2724810000 	 -1.9235480000 
618.70 	 224.9877000 	 1.964325 	 -1.2767660000 	 -1.9269340000 
618.90 	 224.9877000 	 1.964325 	 -1.2724810000 	 -1.9237610000 
619.10 	 224.9956000 	 1.964325 	 -1.2768620000 	 -1.9267310000 
619.30 	 224.9956000 	 1.964325 	 -1.2726340000 	 -1.9237930000 
619.50 	 224.9972000 	 1.964325 	 -1.2767440000 	 -1.9268320000 
619.70 	 224.9956000 	 1.964325 	 -1.2726370000 	 -1.9238570000 
619.90 	 224.9956000 	 1.964325 	 -1.2766900000 	 -1.9267460000 
620.10 	 224.9956000 	 1.964325 	 -1.2727200000 	 -1.9238500000 
620.30 	 224.9956000 	 1.964325 	 -1.2763910000 	 -1.9265400000 
620.50 	 224.9956000 	 1.964325 	 -1.2728750000 	 -1.9240820000 
620.70 	 224.9908000 	 1.964325 	 -1.2763400000 	 -1.9261840000 
620.90 	 224.9908000 	 1.964325 	 -1.2731010000 	 -1.9243530000 
621.10 	 224.9877000 	 1.964350 	 -1.2760290000 	 -1.9259010000 
621.30 	 224.9877000 	 1.964350 	 -1.2735330000 	 -1.9246740000 
621.50 	 224.9877000 	 1.964375 	 -1.2760510000 	 -1.9259420000 
621.70 	 224.9877000 	 1.964400 	 -1.2737020000 	 -1.9249660000 
621.90 	 224.9877000 	 1.964375 	 -1.2762360000 	 -1.9257450000 
622.10 	 224.9877000 	 1.964375 	 -1.2740170000 	 -1.9250170000 
622.30 	 224.9908000 	 1.964400 	 -1.2756980000 	 -1.9255260000 
622.50 	 224.9908000 	 1.964425 	 -1.2737690000 	 -1.9255220000 
622.70 	 224.9908000 	 1.964425 	 -1.2745600000 	 -1.9251380000 
622.90 	 224.9908000 	 1.964425 	 -1.2696170000 	 -1.9254720000 
623.10 	 224.9956000 	 1.964425 	 -1.2741950000 	 -1.9249250000 
623.30 	 224.9908000 	 1.964425 	 -1.2736700000 	 -1.9258210000 
623.50 	 224.9908000 	 1.964425 	 -1.2739600000 	 -1.9246010000 
623.70 	 224.9908000 	 1.964425 	 -1.2743600000 	 -1.9261170000 
623.90 	 224.9908000 	 1.964425 	 -1.2737310000 	 -1.9243020000 
624.10 	 224.9908000 	 1.964425 	 -1.2745860000 	 -1.9264280000 
624.30 	 224.9877000 	 1.964425 	 -1.2736160000 	 -1.9242250000 
624.50 	 224.9877000 	 1.964425 	 -1.2747480000 	 -1.9265080000 
624.70 	 224.9829000 	 1.964425 	 -1.2732700000 	 -1.9240190000 
624.90 	 224.9829000 	 1.964425 	 -1.2751830000 	 -1.9268290000 
625.10 	 224.9813000 	 1.964425 	 -1.2724750000 	 -1.9235860000 
625.30 	 224.9797000 	 1.964450 	 -1.2748270000 	 -1.9269780000 
625.50 	 224.9797000 	 1.964450 	 -1.2737560000 	 -1.9235260000 
625.70 	 224.9797000 	 1.964475 	 -1.2764200000 	 -1.9271250000 
625.90 	 224.9797000 	 1.964500 	 -1.2734640000 	 -1.9233450000 
626.10 	 224.9797000 	 1.964475 	 -1.2769760000 	 -1.9271600000 
626.30 	 224.9797000 	 1.964475 	 -1.2736260000 	 -1.9234780000 
626.50 	 224.9797000 	 1.964500 	 -1.2770330000 	 -1.9273760000 
626.70 	 224.9797000 	 1.964525 	 -1.2733430000 	 -1.9233550000 
626.90 	 224.9797000 	 1.964525 	 -1.2773990000 	 -1.9274010000 
627.10 	 224.9749000 	 1.964525 	 -1.2733810000 	 -1.9231610000 
627.30 	 224.9749000 	 1.964550 	 -1.2774470000 	 -1.9274010000 
627.50 	 224.9749000 	 1.964575 	 -1.2732120000 	 -1.9231510000 
627.70 	 224.9749000 	 1.964600 	 -1.2775230000 	 -1.9274010000 
627.90 	 224.9749000 	 1.964625 	 -1.2731710000 	 -1.9231030000 
628.10 	 224.9749000 	 1.964650 	 -1.2775740000 	 -1.9273250000 
628.30 	 224.9749000 	 1.964650 	 -1.2728720000 	 -1.9232020000 
628.50 	 224.9749000 	 1.964675 	 -1.2770300000 	 -1.9273820000 
628.70 	 224.9797000 	 1.964700 	 -1.2729300000 	 -1.9231380000 
628.90 	 224.9829000 	 1.964700 	 -1.2773000000 	 -1.9272960000 
629.10 	 224.9861000 	 1.964750 	 -1.2730060000 	 -1.9233320000 
629.30 	 224.9877000 	 1.964725 	 -1.2775800000 	 -1.9273730000 
629.50 	 224.9908000 	 1.964725 	 -1.2731110000 	 -1.9232720000 
629.70 	 224.9956000 	 1.964725 	 -1.2779490000 	 -1.9273850000 
629.90 	 224.9988000 	 1.964725 	 -1.2731390000 	 -1.9232810000 
630.10 	 225.0052000 	 1.964725 	 -1.2778820000 	 -1.9273540000 
630.30 	 225.0131000 	 1.964725 	 -1.2731040000 	 -1.9232910000 
630.50 	 225.0163000 	 1.964725 	 -1.2778700000 	 -1.9273630000 
630.70 	 225.0179000 	 1.964725 	 -1.2730630000 	 -1.9233640000 
630.90 	 225.0179000 	 1.964725 	 -1.2777200000 	 -1.9273690000 
631.10 	 225.0147000 	 1.964725 	 -1.2731330000 	 -1.9234090000 
631.30 	 225.0115000 	 1.964725 	 -1.2776440000 	 -1.9273980000 
631.50 	 225.0115000 	 1.964725 	 -1.2730180000 	 -1.9233450000 
631.70 	 225.0115000 	 1.964725 	 -1.2777200000 	 -1.9273730000 
631.90 	 225.0147000 	 1.964725 	 -1.2730760000 	 -1.9233930000 
632.10 	 225.0163000 	 1.964725 	 -1.2778090000 	 -1.9272420000 
632.30 	 225.0179000 	 1.964725 	 -1.2730980000 	 -1.9234560000 
632.50 	 225.0179000 	 1.964725 	 -1.2777580000 	 -1.9271980000 
632.70 	 225.0147000 	 1.964725 	 -1.2731360000 	 -1.9236280000 
632.90 	 225.0115000 	 1.964725 	 -1.2776720000 	 -1.9273540000 
633.10 	 225.0115000 	 1.964725 	 -1.2730540000 	 -1.9235740000 
633.30 	 225.0099000 	 1.964725 	 -1.2776660000 	 -1.9271340000 
633.50 	 225.0067000 	 1.964725 	 -1.2730120000 	 -1.9234940000 
633.70 	 225.0036000 	 1.964725 	 -1.2776310000 	 -1.9270450000 
633.90 	 225.0004000 	 1.964725 	 -1.2732120000 	 -1.9237610000 
634.10 	 224.9956000 	 1.964725 	 -1.2775640000 	 -1.9269400000 
634.30 	 224.9908000 	 1.964725 	 -1.2730600000 	 -1.9237140000 
634.50 	 224.9877000 	 1.964725 	 -1.2776820000 	 -1.9269980000 
634.70 	 224.9877000 	 1.964725 	 -1.2732160000 	 -1.9236820000 
634.90 	 224.9877000 	 1.964725 	 -1.2776600000 	 -1.9270800000 
635.10 	 224.9861000 	 1.964725 	 -1.2731300000 	 -1.9236760000 
635.30 	 224.9877000 	 1.964725 	 -1.2776280000 	 -1.9271690000 
635.50 	 224.9877000 	 1.964725 	 -1.2730950000 	 -1.9237010000 
635.70 	 224.9877000 	 1.964725 	 -1.2775200000 	 -1.9269720000 
635.90 	 224.9877000 	 1.964725 	 -1.2731300000 	 -1.9238150000 
636.10 	 224.9877000 	 1.964725 	 -1.2774400000 	 -1.9269370000 
636.30 	 224.9845000 	 1.964725 	 -1.2732410000 	 -1.9238630000 
636.50 	 224.9797000 	 1.964725 	 -1.2773260000 	 -1.9266570000 
636.70 	 224.9781000 	 1.964750 	 -1.2734190000 	 -1.9242860000 
636.90 	 224.9749000 	 1.964775 	 -1.2774180000 	 -1.9264860000 
637.10 	 224.9718000 	 1.964775 	 -1.2737590000 	 -1.9244290000 
637.30 	 224.9749000 	 1.964800 	 -1.2771030000 	 -1.9262470000 
637.50 	 224.9749000 	 1.964825 	 -1.2739690000 	 -1.9247280000 
637.70 	 224.9749000 	 1.964850 	 -1.2770020000 	 -1.9258340000 
637.90 	 224.9797000 	 1.964850 	 -1.2742870000 	 -1.9250620000 
638.10 	 224.9797000 	 1.964875 	 -1.2762800000 	 -1.9251790000 
638.30 	 224.9797000 	 1.964875 	 -1.2748660000 	 -1.9256310000 
638.50 	 224.9797000 	 1.964900 	 -1.2760960000 	 -1.9252840000 
638.70 	 224.9813000 	 1.964925 	 -1.2745220000 	 -1.9257350000 
638.90 	 224.9829000 	 1.964925 	 -1.2758100000 	 -1.9251570000 
639.10 	 224.9829000 	 1.964925 	 -1.2747350000 	 -1.9260220000 
639.30 	 224.9829000 	 1.964925 	 -1.2753140000 	 -1.9249220000 
639.50 	 224.9829000 	 1.964950 	 -1.2752180000 	 -1.9264060000 
639.70 	 224.9797000 	 1.964975 	 -1.2751040000 	 -1.9246290000 
639.90 	 224.9797000 	 1.964975 	 -1.2757080000 	 -1.9267400000 
640.10 	 224.9749000 	 1.964975 	 -1.2746270000 	 -1.9245020000 
640.30 	 224.9765000 	 1.964975 	 -1.2760350000 	 -1.9271980000 
640.50 	 224.9797000 	 1.965000 	 -1.2744810000 	 -1.9242250000 
640.70 	 224.9797000 	 1.965025 	 -1.2764170000 	 -1.9273280000 
640.90 	 224.9797000 	 1.965050 	 -1.2744490000 	 -1.9243210000 
641.10 	 224.9797000 	 1.965025 	 -1.2764200000 	 -1.9274770000 
641.30 	 224.9829000 	 1.965050 	 -1.2742490000 	 -1.9241010000 
641.50 	 224.9829000 	 1.965075 	 -1.2768360000 	 -1.9276650000 
641.70 	 224.9877000 	 1.965075 	 -1.2740740000 	 -1.9238380000 
641.90 	 224.9908000 	 1.965075 	 -1.2771160000 	 -1.9279610000 
642.10 	 224.9908000 	 1.965075 	 -1.2740640000 	 -1.9242920000 
642.30 	 224.9908000 	 1.965075 	 -1.2770680000 	 -1.9280470000 
642.50 	 224.9908000 	 1.965075 	 -1.2739790000 	 -1.9241680000 
642.70 	 224.9893000 	 1.965075 	 -1.2773130000 	 -1.9280940000 
642.90 	 224.9908000 	 1.965075 	 -1.2738480000 	 -1.9241300000 
643.10 	 224.9908000 	 1.965075 	 -1.2773900000 	 -1.9282820000 
643.30 	 224.9988000 	 1.965075 	 -1.2735110000 	 -1.9241300000 
643.50 	 225.0036000 	 1.965075 	 -1.2774600000 	 -1.9281860000 
643.70 	 225.0052000 	 1.965075 	 -1.2737340000 	 -1.9240250000 
643.90 	 225.0067000 	 1.965075 	 -1.2776310000 	 -1.9282370000 
644.10 	 225.0036000 	 1.965075 	 -1.2734830000 	 -1.9241240000 
644.30 	 224.9988000 	 1.965075 	 -1.2776790000 	 -1.9282150000 
644.50 	 224.9956000 	 1.965075 	 -1.2735370000 	 -1.9241780000 
644.70 	 224.9956000 	 1.965075 	 -1.2775740000 	 -1.9284850000 
644.90 	 224.9956000 	 1.965075 	 -1.2734990000 	 -1.9242130000 
645.10 	 224.9956000 	 1.965075 	 -1.2777010000 	 -1.9283740000 
645.30 	 224.9988000 	 1.965075 	 -1.2733650000 	 -1.9240380000 
645.50 	 225.0036000 	 1.965075 	 -1.2778250000 	 -1.9282630000 
645.70 	 225.0036000 	 1.965075 	 -1.2734090000 	 -1.9241750000 
645.90 	 225.0036000 	 1.965075 	 -1.2778190000 	 -1.9282370000 
646.10 	 225.0036000 	 1.965075 	 -1.2732380000 	 -1.9241080000 
646.30 	 224.9988000 	 1.965075 	 -1.2779270000 	 -1.9281740000 
646.50 	 224.9956000 	 1.965075 	 -1.2732090000 	 -1.9242450000 
646.70 	 224.9908000 	 1.965075 	 -1.2777960000 	 -1.9280970000 
646.90 	 224.9877000 	 1.965075 	 -1.2732250000 	 -1.9245780000 
647.10 	 224.9829000 	 1.965100 	 -1.2777810000 	 -1.9277100000 
647.30 	 224.9797000 	 1.965125 	 -1.2733050000 	 -1.9245660000 
647.50 	 224.9765000 	 1.965125 	 -1.2777140000 	 -1.9276840000 
647.70 	 224.9749000 	 1.965150 	 -1.2733900000 	 -1.9249530000 
647.90 	 224.9749000 	 1.965150 	 -1.2771830000 	 -1.9274680000 
648.10 	 224.9749000 	 1.965175 	 -1.2732730000 	 -1.9252970000 
648.30 	 224.9749000 	 1.965200 	 -1.2767470000 	 -1.9271060000 
648.50 	 224.9718000 	 1.965225 	 -1.2735750000 	 -1.9253950000 
648.70 	 224.9718000 	 1.965250 	 -1.2769540000 	 -1.9267240000 
648.90 	 224.9670000 	 1.965250 	 -1.2740870000 	 -1.9255730000 
649.10 	 224.9638000 	 1.965275 	 -1.2771700000 	 -1.9268260000 
649.30 	 224.9638000 	 1.965300 	 -1.2744870000 	 -1.9259070000 
649.50 	 224.9654000 	 1.965350 	 -1.2768110000 	 -1.9263840000 
649.70 	 224.9670000 	 1.965375 	 -1.2744780000 	 -1.9259550000 
649.90 	 224.9718000 	 1.965400 	 -1.2765660000 	 -1.9260030000 
650.10 	 224.9718000 	 1.965400 	 -1.2747730000 	 -1.9262500000 
650.30 	 224.9749000 	 1.965425 	 -1.2760580000 	 -1.9259200000 
650.50 	 224.9797000 	 1.965425 	 -1.2752280000 	 -1.9267020000 
650.70 	 224.9797000 	 1.965450 	 -1.2757080000 	 -1.9254370000 
650.90 	 224.9829000 	 1.965475 	 -1.2754660000 	 -1.9268160000 
651.10 	 224.9877000 	 1.965475 	 -1.2756950000 	 -1.9253640000 
651.30 	 224.9908000 	 1.965475 	 -1.2760480000 	 -1.9274270000 
651.50 	 224.9956000 	 1.965475 	 -1.2754920000 	 -1.9253790000 
651.70 	 224.9956000 	 1.965475 	 -1.2762170000 	 -1.9275920000 
651.90 	 224.9988000 	 1.965475 	 -1.2753110000 	 -1.9252740000 
652.10 	 224.9988000 	 1.965475 	 -1.2762450000 	 -1.9278370000 
652.30 	 225.0036000 	 1.965475 	 -1.2748970000 	 -1.9248170000 
652.50 	 225.0036000 	 1.965475 	 -1.2768750000 	 -1.9279860000 
652.70 	 225.0036000 	 1.965475 	 -1.2746400000 	 -1.9248100000 
652.90 	 225.0036000 	 1.965475 	 -1.2773550000 	 -1.9284060000 
653.10 	 224.9988000 	 1.965475 	 -1.2742360000 	 -1.9245530000 
653.30 	 224.9988000 	 1.965475 	 -1.2772400000 	 -1.9283610000 
653.50 	 224.9956000 	 1.965475 	 -1.2740770000 	 -1.9243780000 
653.70 	 224.9956000 	 1.965475 	 -1.2773390000 	 -1.9282440000 
653.90 	 224.9988000 	 1.965475 	 -1.2742420000 	 -1.9245180000 
654.10 	 224.9988000 	 1.965475 	 -1.2772460000 	 -1.9283290000 
654.30 	 224.9988000 	 1.965475 	 -1.2741370000 	 -1.9242950000 
654.50 	 224.9988000 	 1.965475 	 -1.2774180000 	 -1.9284530000 
654.70 	 224.9956000 	 1.965475 	 -1.2739090000 	 -1.9243110000 
654.90 	 224.9924000 	 1.965475 	 -1.2775960000 	 -1.9284410000 
655.10 	 224.9893000 	 1.965475 	 -1.2739530000 	 -1.9243530000 
655.30 	 224.9877000 	 1.965475 	 -1.2776060000 	 -1.9285650000 
655.50 	 224.9829000 	 1.965475 	 -1.2737080000 	 -1.9242800000 
655.70 	 224.9829000 	 1.965500 	 -1.2780060000 	 -1.9286600000 
655.90 	 224.9829000 	 1.965525 	 -1.2736100000 	 -1.9243020000 
656.10 	 224.9813000 	 1.965550 	 -1.2779270000 	 -1.9285330000 
656.30 	 224.9829000 	 1.965525 	 -1.2738320000 	 -1.9243810000 
656.50 	 224.9877000 	 1.965525 	 -1.2783150000 	 -1.9285070000 
656.70 	 224.9877000 	 1.965550 	 -1.2730760000 	 -1.9246070000 
656.90 	 224.9829000 	 1.965575 	 -1.2773990000 	 -1.9287270000 
657.10 	 224.9829000 	 1.965600 	 -1.2730380000 	 -1.9245590000 
657.30 	 224.9861000 	 1.965575 	 -1.2783110000 	 -1.9286350000 
657.50 	 224.9829000 	 1.965575 	 -1.2736230000 	 -1.9246800000 
657.70 	 224.9813000 	 1.965600 	 -1.2782350000 	 -1.9286790000 
657.90 	 224.9797000 	 1.965625 	 -1.2736100000 	 -1.9248040000 
658.10 	 224.9797000 	 1.965650 	 -1.2783620000 	 -1.9285710000 
658.30 	 224.9749000 	 1.965625 	 -1.2739560000 	 -1.9250270000 
658.50 	 224.9765000 	 1.965650 	 -1.2784040000 	 -1.9285070000 
658.70 	 224.9813000 	 1.965675 	 -1.2738740000 	 -1.9251730000 
658.90 	 224.9877000 	 1.965675 	 -1.2784040000 	 -1.9283640000 
659.10 	 224.9893000 	 1.965675 	 -1.2741690000 	 -1.9254880000 
659.30 	 224.9956000 	 1.965675 	 -1.2782640000 	 -1.9280970000 
659.50 	 224.9988000 	 1.965675 	 -1.2741250000 	 -1.9252710000 
659.70 	 224.9988000 	 1.965675 	 -1.2783050000 	 -1.9284530000 
659.90 	 224.9908000 	 1.965675 	 -1.2739150000 	 -1.9254080000 
660.10 	 224.9908000 	 1.965675 	 -1.2781400000 	 -1.9280560000 
660.30 	 224.9893000 	 1.965675 	 -1.2742460000 	 -1.9258050000 
660.50 	 224.9845000 	 1.965700 	 -1.2781330000 	 -1.9279290000 
660.70 	 224.9829000 	 1.965725 	 -1.2742110000 	 -1.9257640000 
660.90 	 224.9829000 	 1.965725 	 -1.2780030000 	 -1.9280850000 
661.10 	 224.9877000 	 1.965725 	 -1.2741910000 	 -1.9257930000 
661.30 	 224.9877000 	 1.965725 	 -1.2779010000 	 -1.9277640000 
661.50 	 224.9877000 	 1.965750 	 -1.2743850000 	 -1.9260470000 
661.70 	 224.9877000 	 1.965775 	 -1.2777140000 	 -1.9276430000 
661.90 	 224.9908000 	 1.965800 	 -1.2747290000 	 -1.9263330000 
662.10 	 224.9924000 	 1.965775 	 -1.2773640000 	 -1.9272070000 
662.30 	 224.9956000 	 1.965775 	 -1.2751710000 	 -1.9267880000 
662.50 	 224.9956000 	 1.965775 	 -1.2772150000 	 -1.9270390000 
662.70 	 224.9956000 	 1.965775 	 -1.2752020000 	 -1.9268860000 
662.90 	 224.9908000 	 1.965775 	 -1.2768900000 	 -1.9268610000 
663.10 	 224.9877000 	 1.965775 	 -1.2755140000 	 -1.9271150000 
663.30 	 224.9829000 	 1.965775 	 -1.2770210000 	 -1.9267310000 
663.50 	 224.9829000 	 1.965775 	 -1.2754760000 	 -1.9272710000 
663.70 	 224.9797000 	 1.965800 	 -1.2762930000 	 -1.9261900000 
663.90 	 224.9813000 	 1.965825 	 -1.2756860000 	 -1.9276240000 
664.10 	 224.9797000 	 1.965825 	 -1.2757330000 	 -1.9261170000 
664.30 	 224.9829000 	 1.965850 	 -1.2757460000 	 -1.9279580000 
664.50 	 224.9797000 	 1.965825 	 -1.2734000000 	 -1.9260920000 
664.70 	 224.9797000 	 1.965850 	 -1.2743410000 	 -1.9277450000 
664.90 	 224.9749000 	 1.965875 	 -1.2736320000 	 -1.9261840000 
665.10 	 224.9718000 	 1.965875 	 -1.2749740000 	 -1.9280210000 
665.30 	 224.9670000 	 1.965900 	 -1.2733550000 	 -1.9260570000 
665.50 	 224.9670000 	 1.965925 	 -1.2749420000 	 -1.9281510000 
665.70 	 224.9718000 	 1.965950 	 -1.2735240000 	 -1.9260090000 
665.90 	 224.9718000 	 1.965950 	 -1.2750240000 	 -1.9281010000 
666.10 	 224.9749000 	 1.965975 	 -1.2731010000 	 -1.9256750000 
666.30 	 224.9749000 	 1.966000 	 -1.2752790000 	 -1.9282950000 
666.50 	 224.9781000 	 1.966025 	 -1.2729170000 	 -1.9256240000 
666.70 	 224.9797000 	 1.966050 	 -1.2754980000 	 -1.9285360000 
666.90 	 224.9797000 	 1.966025 	 -1.2727170000 	 -1.9255990000 
667.10 	 224.9829000 	 1.966075 	 -1.2771640000 	 -1.9287710000 
667.30 	 224.9829000 	 1.966075 	 -1.2747610000 	 -1.9253000000 
667.50 	 224.9829000 	 1.966075 	 -1.2773700000 	 -1.9286950000 
667.70 	 224.9797000 	 1.966075 	 -1.2748370000 	 -1.9255730000 
667.90 	 224.9797000 	 1.966100 	 -1.2777650000 	 -1.9291240000 
668.10 	 224.9749000 	 1.966125 	 -1.2747510000 	 -1.9254880000 
668.30 	 224.9718000 	 1.966125 	 -1.2777420000 	 -1.9292830000 
668.50 	 224.9734000 	 1.966150 	 -1.2748080000 	 -1.9254880000 
668.70 	 224.9749000 	 1.966175 	 -1.2781330000 	 -1.9293210000 
668.90 	 224.9797000 	 1.966200 	 -1.2746590000 	 -1.9255920000 
669.10 	 224.9829000 	 1.966200 	 -1.2779590000 	 -1.9293400000 
669.30 	 224.9861000 	 1.966225 	 -1.2748210000 	 -1.9254720000 
669.50 	 224.9877000 	 1.966250 	 -1.2780570000 	 -1.9292610000 
669.70 	 224.9877000 	 1.966225 	 -1.2746180000 	 -1.9254940000 
669.90 	 224.9829000 	 1.966225 	 -1.2780000000 	 -1.9293720000 
670.10 	 224.9829000 	 1.966250 	 -1.2746140000 	 -1.9255320000 
670.30 	 224.9797000 	 1.966275 	 -1.2779620000 	 -1.9295090000 
670.50 	 224.9749000 	 1.966275 	 -1.2743630000 	 -1.9253100000 
670.70 	 224.9749000 	 1.966275 	 -1.2782030000 	 -1.9295980000 
670.90 	 224.9749000 	 1.966300 	 -1.2743380000 	 -1.9253510000 
671.10 	 224.9749000 	 1.966325 	 -1.2782350000 	 -1.9295630000 
671.30 	 224.9749000 	 1.966350 	 -1.2742300000 	 -1.9253440000 
671.50 	 224.9781000 	 1.966375 	 -1.2784320000 	 -1.9294550000 
671.70 	 224.9797000 	 1.966375 	 -1.2739850000 	 -1.9253890000 
671.90 	 224.9829000 	 1.966375 	 -1.2786290000 	 -1.9294610000 
672.10 	 224.9877000 	 1.966400 	 -1.2740520000 	 -1.9254340000 
672.30 	 224.9893000 	 1.966425 	 -1.2785690000 	 -1.9295820000 
672.50 	 224.9908000 	 1.966425 	 -1.2741410000 	 -1.9254180000 
672.70 	 224.9908000 	 1.966425 	 -1.2788200000 	 -1.9294520000 
672.90 	 224.9908000 	 1.966425 	 -1.2740290000 	 -1.9253730000 
673.10 	 224.9924000 	 1.966425 	 -1.2789000000 	 -1.9291810000 
673.30 	 224.9956000 	 1.966425 	 -1.2742040000 	 -1.9255350000 
673.50 	 224.9956000 	 1.966425 	 -1.2786480000 	 -1.9291180000 
673.70 	 224.9956000 	 1.966425 	 -1.2740610000 	 -1.9257010000 
673.90 	 224.9956000 	 1.966425 	 -1.2786830000 	 -1.9290670000 
674.10 	 224.9956000 	 1.966425 	 -1.2741690000 	 -1.9257800000 
674.30 	 224.9956000 	 1.966425 	 -1.2785910000 	 -1.9290000000 
674.50 	 224.9924000 	 1.966425 	 -1.2742490000 	 -1.9258750000 
674.70 	 224.9956000 	 1.966425 	 -1.2786360000 	 -1.9289560000 
674.90 	 224.9956000 	 1.966425 	 -1.2741250000 	 -1.9258020000 
675.10 	 224.9956000 	 1.966425 	 -1.2786670000 	 -1.9289940000 
675.30 	 224.9908000 	 1.966425 	 -1.2742230000 	 -1.9259990000 
675.50 	 224.9908000 	 1.966425 	 -1.2786290000 	 -1.9289080000 
675.70 	 224.9877000 	 1.966425 	 -1.2743570000 	 -1.9260980000 
675.90 	 224.9813000 	 1.966425 	 -1.2786740000 	 -1.9289300000 
676.10 	 224.9749000 	 1.966450 	 -1.2744780000 	 -1.9262440000 
676.30 	 224.9718000 	 1.966450 	 -1.2768650000 	 -1.9289720000 
676.50 	 224.9686000 	 1.966475 	 -1.2731330000 	 -1.9264950000 
676.70 	 224.9670000 	 1.966500 	 -1.2766620000 	 -1.9284340000 
676.90 	 224.9638000 	 1.966525 	 -1.2736570000 	 -1.9267620000 
677.10 	 224.9638000 	 1.966550 	 -1.2769290000 	 -1.9283140000 
677.30 	 224.9591000 	 1.966575 	 -1.2740140000 	 -1.9271720000 
677.50 	 224.9591000 	 1.966625 	 -1.2765060000 	 -1.9279100000 
677.70 	 224.9559000 	 1.966650 	 -1.2740640000 	 -1.9273980000 
677.90 	 224.9511000 	 1.966675 	 -1.2764040000 	 -1.9276810000 
678.10 	 224.9511000 	 1.966700 	 -1.2743920000 	 -1.9275980000 
678.30 	 224.9511000 	 1.966750 	 -1.2762930000 	 -1.9275670000 
678.50 	 224.9591000 	 1.966775 	 -1.2746430000 	 -1.9277060000 
678.70 	 224.9670000 	 1.966825 	 -1.2760800000 	 -1.9274200000 
678.90 	 224.9765000 	 1.966850 	 -1.2749610000 	 -1.9280850000 
679.10 	 224.9861000 	 1.966850 	 -1.2765310000 	 -1.9270740000 
679.30 	 224.9924000 	 1.966875 	 -1.2758190000 	 -1.9279290000 
679.50 	 224.9988000 	 1.966900 	 -1.2767060000 	 -1.9273730000 
679.70 	 225.0036000 	 1.966875 	 -1.2762010000 	 -1.9280850000 
679.90 	 225.0115000 	 1.966875 	 -1.2741440000 	 -1.9273030000 
680.10 	 225.0163000 	 1.966875 	 -1.2731810000 	 -1.9282400000 
680.30 	 225.0242000 	 1.966875 	 -1.2732220000 	 -1.9270830000 
680.50 	 225.0306000 	 1.966875 	 -1.2731970000 	 -1.9283330000 
680.70 	 225.0385000 	 1.966875 	 -1.2728090000 	 -1.9268000000 
680.90 	 225.0401000 	 1.966875 	 -1.2714480000 	 -1.9284150000 
681.10 	 225.0385000 	 1.966875 	 -1.2702240000 	 -1.9264950000 
681.30 	 225.0385000 	 1.966825 	 -1.2711240000 	 -1.9288220000 
681.50 	 225.0338000 	 1.966800 	 -1.2693060000 	 -1.9262310000 
681.70 	 225.0322000 	 1.966775 	 -1.2718650000 	 -1.9290830000 
681.90 	 225.0306000 	 1.966750 	 -1.2698140000 	 -1.9261800000 
682.10 	 225.0306000 	 1.966725 	 -1.2722210000 	 -1.9290070000 
682.30 	 225.0306000 	 1.966725 	 -1.2697890000 	 -1.9261740000 
682.50 	 225.0258000 	 1.966700 	 -1.2723100000 	 -1.9292480000 
682.70 	 225.0226000 	 1.966675 	 -1.2696360000 	 -1.9260250000 
682.90 	 225.0147000 	 1.966675 	 -1.2724150000 	 -1.9293470000 
683.10 	 225.0115000 	 1.966675 	 -1.2692640000 	 -1.9260280000 
683.30 	 225.0067000 	 1.966675 	 -1.2720520000 	 -1.9302020000 
683.50 	 225.0036000 	 1.966675 	 -1.2696550000 	 -1.9282660000 
683.70 	 225.0036000 	 1.966675 	 -1.2719090000 	 -1.9314670000 
683.90 	 225.0067000 	 1.966675 	 -1.2690000000 	 -1.9281860000 
684.10 	 225.0067000 	 1.966675 	 -1.2717180000 	 -1.9314190000 
684.30 	 225.0036000 	 1.966675 	 -1.2689400000 	 -1.9282500000 
684.50 	 224.9972000 	 1.966675 	 -1.2717600000 	 -1.9315210000 
684.70 	 224.9924000 	 1.966675 	 -1.2686130000 	 -1.9283550000 
684.90 	 224.9829000 	 1.966675 	 -1.2715750000 	 -1.9314580000 
685.10 	 224.9813000 	 1.966675 	 -1.2688000000 	 -1.9282590000 
685.30 	 224.9797000 	 1.966675 	 -1.2716830000 	 -1.9315340000 
685.50 	 224.9829000 	 1.966675 	 -1.2685870000 	 -1.9282950000 
685.70 	 224.9829000 	 1.966675 	 -1.2714450000 	 -1.9314890000 
685.90 	 224.9829000 	 1.966675 	 -1.2685970000 	 -1.9283420000 
686.10 	 224.9829000 	 1.966675 	 -1.2715530000 	 -1.9315660000 
686.30 	 224.9829000 	 1.966675 	 -1.2685810000 	 -1.9283680000 
686.50 	 224.9829000 	 1.966675 	 -1.2715400000 	 -1.9317250000 
686.70 	 224.9797000 	 1.966675 	 -1.2681520000 	 -1.9280720000 
686.90 	 224.9718000 	 1.966675 	 -1.2716420000 	 -1.9317280000 
687.10 	 224.9686000 	 1.966675 	 -1.2681070000 	 -1.9279540000 
687.30 	 224.9670000 	 1.966675 	 -1.2718580000 	 -1.9318230000 
687.50 	 224.9638000 	 1.966725 	 -1.2679390000 	 -1.9280500000 
687.70 	 224.9638000 	 1.966750 	 -1.2716870000 	 -1.9319690000 
687.90 	 224.9638000 	 1.966775 	 -1.2679320000 	 -1.9279320000 
688.10 	 224.9638000 	 1.966800 	 -1.2718300000 	 -1.9318230000 
688.30 	 224.9591000 	 1.966825 	 -1.2677670000 	 -1.9281320000 
688.50 	 224.9591000 	 1.966875 	 -1.2718330000 	 -1.9319730000 
688.70 	 224.9559000 	 1.966900 	 -1.2676620000 	 -1.9278530000 
688.90 	 224.9559000 	 1.966925 	 -1.2718170000 	 -1.9319980000 
689.10 	 224.9559000 	 1.966950 	 -1.2674460000 	 -1.9278940000 
689.30 	 224.9559000 	 1.967000 	 -1.2718870000 	 -1.9318800000 
689.50 	 224.9559000 	 1.967025 	 -1.2674620000 	 -1.9277290000 
689.70 	 224.9559000 	 1.967050 	 -1.2719760000 	 -1.9318930000 
689.90 	 224.9591000 	 1.967075 	 -1.2675890000 	 -1.9279000000 
690.10 	 224.9591000 	 1.967100 	 -1.2720040000 	 -1.9319980000 
690.30 	 224.9638000 	 1.967150 	 -1.2676330000 	 -1.9279040000 
690.50 	 224.9702000 	 1.967175 	 -1.2720140000 	 -1.9320200000 
690.70 	 224.9749000 	 1.967200 	 -1.2675030000 	 -1.9279100000 
690.90 	 224.9813000 	 1.967200 	 -1.2720870000 	 -1.9318610000 
691.10 	 224.9877000 	 1.967225 	 -1.2680280000 	 -1.9281040000 
691.30 	 224.9956000 	 1.967250 	 -1.2732380000 	 -1.9317850000 
691.50 	 225.0036000 	 1.967225 	 -1.2731010000 	 -1.9281740000 
691.70 	 225.0067000 	 1.967225 	 -1.2780630000 	 -1.9315470000 
691.90 	 225.0115000 	 1.967225 	 -1.2738860000 	 -1.9282250000 
692.10 	 225.0131000 	 1.967225 	 -1.2777710000 	 -1.9315660000 
692.30 	 225.0147000 	 1.967225 	 -1.2738320000 	 -1.9282340000 
692.50 	 225.0179000 	 1.967225 	 -1.2777810000 	 -1.9313270000 
692.70 	 225.0179000 	 1.967225 	 -1.2737530000 	 -1.9284730000 
692.90 	 225.0226000 	 1.967225 	 -1.2774090000 	 -1.9312990000 
693.10 	 225.0226000 	 1.967225 	 -1.2736670000 	 -1.9283770000 
693.30 	 225.0226000 	 1.967225 	 -1.2771000000 	 -1.9313300000 
693.50 	 225.0226000 	 1.967225 	 -1.2732600000 	 -1.9285010000 
693.70 	 225.0226000 	 1.967225 	 -1.2770780000 	 -1.9313460000 
693.90 	 225.0179000 	 1.967225 	 -1.2728530000 	 -1.9284150000 
694.10 	 225.0179000 	 1.967225 	 -1.2764200000 	 -1.9312000000 
694.30 	 225.0179000 	 1.967225 	 -1.2725350000 	 -1.9283900000 
694.50 	 225.0179000 	 1.967225 	 -1.2769350000 	 -1.9310600000 
694.70 	 225.0147000 	 1.967225 	 -1.2734890000 	 -1.9287400000 
694.90 	 225.0147000 	 1.967175 	 -1.2764010000 	 -1.9309360000 
695.10 	 225.0147000 	 1.967175 	 -1.2734450000 	 -1.9290030000 
695.30 	 225.0115000 	 1.967175 	 -1.2762450000 	 -1.9307360000 
695.50 	 225.0115000 	 1.967175 	 -1.2734410000 	 -1.9290640000 
695.70 	 225.0067000 	 1.967175 	 -1.2762860000 	 -1.9305580000 
695.90 	 225.0067000 	 1.967175 	 -1.2741410000 	 -1.9294520000 
696.10 	 225.0036000 	 1.967175 	 -1.2758700000 	 -1.9300620000 
696.30 	 225.0036000 	 1.967175 	 -1.2751230000 	 -1.9297630000 
696.50 	 225.0036000 	 1.967175 	 -1.2759340000 	 -1.9297160000 
696.70 	 225.0036000 	 1.967175 	 -1.2752340000 	 -1.9299570000 
696.90 	 225.0036000 	 1.967175 	 -1.2757560000 	 -1.9297030000 
697.10 	 225.0004000 	 1.967175 	 -1.2754410000 	 -1.9301070000 
697.30 	 225.0036000 	 1.967175 	 -1.2754630000 	 -1.9294420000 
697.50 	 225.0036000 	 1.967175 	 -1.2756030000 	 -1.9303160000 
697.70 	 224.9988000 	 1.967175 	 -1.2755900000 	 -1.9293940000 
697.90 	 224.9988000 	 1.967175 	 -1.2759620000 	 -1.9304210000 
698.10 	 224.9956000 	 1.967175 	 -1.2755710000 	 -1.9292160000 
698.30 	 224.9956000 	 1.967175 	 -1.2761470000 	 -1.9306150000 
698.50 	 224.9956000 	 1.967175 	 -1.2756920000 	 -1.9290320000 
698.70 	 224.9956000 	 1.967175 	 -1.2764900000 	 -1.9307260000 
698.90 	 224.9956000 	 1.967175 	 -1.2757020000 	 -1.9290960000 
699.10 	 224.9956000 	 1.967175 	 -1.2766230000 	 -1.9307520000 
699.30 	 224.9908000 	 1.967175 	 -1.2754150000 	 -1.9289050000 
699.50 	 224.9893000 	 1.967175 	 -1.2766580000 	 -1.9308660000 
699.70 	 224.9908000 	 1.967175 	 -1.2757360000 	 -1.9287870000 
699.90 	 224.9829000 	 1.967175 	 -1.2767980000 	 -1.9309140000 
700.10 	 224.9877000 	 1.967175 	 -1.2755430000 	 -1.9287870000 
700.30 	 224.9877000 	 1.967175 	 -1.2768870000 	 -1.9310160000 
700.50 	 224.9877000 	 1.967175 	 -1.2753300000 	 -1.9288290000 
700.70 	 224.9893000 	 1.967175 	 -1.2769730000 	 -1.9310090000 
700.90 	 224.9877000 	 1.967175 	 -1.2755040000 	 -1.9287680000 
701.10 	 224.9908000 	 1.967175 	 -1.2770810000 	 -1.9309680000 
701.30 	 224.9877000 	 1.967175 	 -1.2754570000 	 -1.9287520000 
701.50 	 224.9829000 	 1.967175 	 -1.2770240000 	 -1.9309110000 
701.70 	 224.9829000 	 1.967175 	 -1.2757400000 	 -1.9289560000 
701.90 	 224.9829000 	 1.967175 	 -1.2769350000 	 -1.9308820000 
702.10 	 224.9813000 	 1.967175 	 -1.2757050000 	 -1.9289590000 
702.30 	 224.9797000 	 1.967175 	 -1.2767090000 	 -1.9309110000 
702.50 	 224.9829000 	 1.967175 	 -1.2756820000 	 -1.9289140000 
702.70 	 224.9797000 	 1.967175 	 -1.2769130000 	 -1.9307300000 
702.90 	 224.9749000 	 1.967225 	 -1.2754190000 	 -1.9287300000 
703.10 	 224.9749000 	 1.967225 	 -1.2769600000 	 -1.9311940000 
703.30 	 224.9749000 	 1.967225 	 -1.2750090000 	 -1.9286570000 
703.50 	 224.9734000 	 1.967275 	 -1.2773770000 	 -1.9313620000 
703.70 	 224.9670000 	 1.967275 	 -1.2749670000 	 -1.9285460000 
703.90 	 224.9654000 	 1.967300 	 -1.2768330000 	 -1.9312540000 
704.10 	 224.9606000 	 1.967325 	 -1.2688410000 	 -1.9284120000 
704.30 	 224.9591000 	 1.967350 	 -1.2715500000 	 -1.9314860000 
704.50 	 224.9559000 	 1.967400 	 -1.2689110000 	 -1.9283200000 
704.70 	 224.9591000 	 1.967425 	 -1.2716170000 	 -1.9316830000 
704.90 	 224.9591000 	 1.967450 	 -1.2690700000 	 -1.9283770000 
705.10 	 224.9638000 	 1.967475 	 -1.2720810000 	 -1.9316990000 
705.30 	 224.9670000 	 1.967500 	 -1.2689530000 	 -1.9281770000 
705.50 	 224.9718000 	 1.967550 	 -1.2723480000 	 -1.9318200000 
705.70 	 224.9749000 	 1.967550 	 -1.2689150000 	 -1.9281510000 
705.90 	 224.9797000 	 1.967575 	 -1.2725800000 	 -1.9318260000 
706.10 	 224.9877000 	 1.967600 	 -1.2690480000 	 -1.9280620000 
706.30 	 224.9908000 	 1.967600 	 -1.2770970000 	 -1.9317370000 
706.50 	 225.0036000 	 1.967575 	 -1.2735780000 	 -1.9283520000 
706.70 	 225.0067000 	 1.967575 	 -1.2773390000 	 -1.9320230000 
706.90 	 225.0115000 	 1.967575 	 -1.2734130000 	 -1.9282950000 
707.10 	 225.0147000 	 1.967575 	 -1.2774600000 	 -1.9320170000 
707.30 	 225.0226000 	 1.967575 	 -1.2725030000 	 -1.9282630000 
707.50 	 225.0226000 	 1.967575 	 -1.2765280000 	 -1.9320200000 
707.70 	 225.0226000 	 1.967575 	 -1.2725770000 	 -1.9284500000 
707.90 	 225.0226000 	 1.967575 	 -1.2767600000 	 -1.9318170000 
708.10 	 225.0226000 	 1.967575 	 -1.2728060000 	 -1.9283100000 
708.30 	 225.0179000 	 1.967575 	 -1.2773830000 	 -1.9319790000 
708.50 	 225.0147000 	 1.967575 	 -1.2732320000 	 -1.9284120000 
708.70 	 225.0131000 	 1.967575 	 -1.2775420000 	 -1.9318900000 
708.90 	 225.0115000 	 1.967575 	 -1.2734160000 	 -1.9283420000 
709.10 	 225.0115000 	 1.967575 	 -1.2775170000 	 -1.9320010000 
709.30 	 225.0115000 	 1.967575 	 -1.2735720000 	 -1.9284820000 
709.50 	 225.0115000 	 1.967575 	 -1.2779390000 	 -1.9319630000 
709.70 	 225.0147000 	 1.967575 	 -1.2737210000 	 -1.9286030000 
709.90 	 225.0147000 	 1.967575 	 -1.2777140000 	 -1.9319470000 
710.10 	 225.0115000 	 1.967575 	 -1.2735080000 	 -1.9285110000 
710.30 	 225.0115000 	 1.967575 	 -1.2775830000 	 -1.9319790000 
710.50 	 225.0115000 	 1.967575 	 -1.2736730000 	 -1.9285300000 
710.70 	 225.0115000 	 1.967575 	 -1.2776950000 	 -1.9318800000 
710.90 	 225.0067000 	 1.967575 	 -1.2736700000 	 -1.9285650000 
711.10 	 225.0067000 	 1.967575 	 -1.2775960000 	 -1.9317250000 
711.30 	 225.0067000 	 1.967575 	 -1.2732220000 	 -1.9287270000 
711.50 	 225.0067000 	 1.967575 	 -1.2769860000 	 -1.9316710000 
711.70 	 225.0067000 	 1.967575 	 -1.2731360000 	 -1.9286280000 
711.90 	 225.0067000 	 1.967575 	 -1.2768360000 	 -1.9315210000 
712.10 	 225.0067000 	 1.967575 	 -1.2733270000 	 -1.9289530000 
712.30 	 225.0067000 	 1.967575 	 -1.2741280000 	 -1.9314100000 
712.50 	 225.0036000 	 1.967575 	 -1.2715500000 	 -1.9288670000 
712.70 	 225.0020000 	 1.967575 	 -1.2750310000 	 -1.9312730000 
712.90 	 224.9988000 	 1.967575 	 -1.2720010000 	 -1.9291370000 
713.10 	 224.9956000 	 1.967575 	 -1.2746910000 	 -1.9310980000 
713.30 	 224.9956000 	 1.967575 	 -1.2722240000 	 -1.9292480000 
713.50 	 224.9908000 	 1.967575 	 -1.2747480000 	 -1.9309300000 
713.70 	 224.9924000 	 1.967575 	 -1.2724910000 	 -1.9294520000 
713.90 	 224.9908000 	 1.967575 	 -1.2745790000 	 -1.9307140000 
714.10 	 224.9940000 	 1.967575 	 -1.2730250000 	 -1.9299410000 
714.30 	 224.9908000 	 1.967575 	 -1.2746210000 	 -1.9303700000 
714.50 	 224.9877000 	 1.967575 	 -1.2731710000 	 -1.9298810000 
714.70 	 224.9829000 	 1.967575 	 -1.2741690000 	 -1.9303320000 
714.90 	 224.9797000 	 1.967575 	 -1.2734450000 	 -1.9302940000 
715.10 	 224.9749000 	 1.967575 	 -1.2730690000 	 -1.9299570000 
715.30 	 224.9718000 	 1.967575 	 -1.2723130000 	 -1.9304780000 
715.50 	 224.9718000 	 1.967575 	 -1.2726940000 	 -1.9297280000 
715.70 	 224.9718000 	 1.967575 	 -1.2729930000 	 -1.9304690000 
715.90 	 224.9718000 	 1.967575 	 -1.2732280000 	 -1.9299510000 
716.10 	 224.9749000 	 1.967575 	 -1.2721090000 	 -1.9303930000 
716.30 	 224.9749000 	 1.967600 	 -1.2757300000 	 -1.9298300000 
716.50 	 224.9718000 	 1.967625 	 -1.2758640000 	 -1.9305200000 
716.70 	 224.9718000 	 1.967650 	 -1.2753230000 	 -1.9294520000 
716.90 	 224.9670000 	 1.967675 	 -1.2758190000 	 -1.9308470000 
717.10 	 224.9638000 	 1.967700 	 -1.2753260000 	 -1.9291910000 
717.30 	 224.9638000 	 1.967725 	 -1.2766900000 	 -1.9309300000 
717.50 	 224.9670000 	 1.967750 	 -1.2760190000 	 -1.9293370000 
717.70 	 224.9718000 	 1.967775 	 -1.2767470000 	 -1.9308310000 
717.90 	 224.9734000 	 1.967800 	 -1.2756980000 	 -1.9291150000 
718.10 	 224.9781000 	 1.967825 	 -1.2770780000 	 -1.9310540000 
718.30 	 224.9829000 	 1.967850 	 -1.2749670000 	 -1.9289370000 
718.50 	 224.9877000 	 1.967825 	 -1.2766110000 	 -1.9313530000 
718.70 	 224.9908000 	 1.967825 	 -1.2752790000 	 -1.9285870000 
718.90 	 224.9988000 	 1.967825 	 -1.2773580000 	 -1.9314800000 
719.10 	 225.0036000 	 1.967825 	 -1.2746840000 	 -1.9283170000 
719.30 	 225.0067000 	 1.967825 	 -1.2777550000 	 -1.9315810000 
719.50 	 225.0083000 	 1.967825 	 -1.2747960000 	 -1.9283550000 
719.70 	 225.0115000 	 1.967825 	 -1.2778890000 	 -1.9317630000 
719.90 	 225.0147000 	 1.967825 	 -1.2744390000 	 -1.9281480000 
720.10 	 225.0147000 	 1.967825 	 -1.2782160000 	 -1.9317660000 
720.30 	 225.0147000 	 1.967825 	 -1.2746080000 	 -1.9281130000 
720.50 	 225.0147000 	 1.967825 	 -1.2784860000 	 -1.9319600000 
720.70 	 225.0115000 	 1.967825 	 -1.2745510000 	 -1.9280530000 
720.90 	 225.0067000 	 1.967825 	 -1.2787210000 	 -1.9318830000 
721.10 	 225.0036000 	 1.967825 	 -1.2746400000 	 -1.9281830000 
721.30 	 225.0004000 	 1.967825 	 -1.2787820000 	 -1.9317980000 
721.50 	 224.9908000 	 1.967825 	 -1.2746560000 	 -1.9281860000 
721.70 	 224.9908000 	 1.967825 	 -1.2786830000 	 -1.9318680000 
721.90 	 224.9877000 	 1.967825 	 -1.2746400000 	 -1.9282250000 
722.10 	 224.9908000 	 1.967825 	 -1.2787820000 	 -1.9319380000 
722.30 	 224.9956000 	 1.967825 	 -1.2746840000 	 -1.9283800000 
722.50 	 224.9956000 	 1.967825 	 -1.2788390000 	 -1.9317790000 
722.70 	 224.9956000 	 1.967825 	 -1.2745060000 	 -1.9284150000 
722.90 	 224.9956000 	 1.967825 	 -1.2787560000 	 -1.9318450000 
723.10 	 224.9956000 	 1.967825 	 -1.2745570000 	 -1.9283770000 
723.30 	 224.9956000 	 1.967825 	 -1.2786960000 	 -1.9319220000 
723.50 	 224.9988000 	 1.967825 	 -1.2744810000 	 -1.9283330000 
723.70 	 224.9988000 	 1.967825 	 -1.2785090000 	 -1.9318610000 
723.90 	 224.9988000 	 1.967825 	 -1.2745630000 	 -1.9285300000 
724.10 	 224.9988000 	 1.967825 	 -1.2785910000 	 -1.9315150000 
724.30 	 224.9988000 	 1.967825 	 -1.2746810000 	 -1.9285390000 
724.50 	 224.9988000 	 1.967825 	 -1.2784000000 	 -1.9315430000 
724.70 	 224.9956000 	 1.967825 	 -1.2747260000 	 -1.9287270000 
724.90 	 224.9956000 	 1.967825 	 -1.2783110000 	 -1.9313240000 
725.10 	 224.9924000 	 1.967825 	 -1.2748400000 	 -1.9288860000 
725.30 	 224.9908000 	 1.967825 	 -1.2783850000 	 -1.9311400000 
725.50 	 224.9908000 	 1.967825 	 -1.2752850000 	 -1.9293440000 
725.70 	 224.9908000 	 1.967825 	 -1.2780760000 	 -1.9307740000 
725.90 	 224.9908000 	 1.967825 	 -1.2756320000 	 -1.9295690000 
726.10 	 224.9893000 	 1.967825 	 -1.2775290000 	 -1.9304590000 
726.30 	 224.9829000 	 1.967825 	 -1.2757110000 	 -1.9298490000 
726.50 	 224.9797000 	 1.967825 	 -1.2771160000 	 -1.9301570000 
726.70 	 224.9797000 	 1.967825 	 -1.2764300000 	 -1.9303260000 
726.90 	 224.9718000 	 1.967850 	 -1.2757940000 	 -1.9298490000 
727.10 	 224.9718000 	 1.967875 	 -1.2762550000 	 -1.9304500000 
727.30 	 224.9670000 	 1.967875 	 -1.2768400000 	 -1.9293820000 
727.50 	 224.9670000 	 1.967925 	 -1.2768620000 	 -1.9310410000 
727.70 	 224.9670000 	 1.967950 	 -1.2762670000 	 -1.9291590000 
727.90 	 224.9670000 	 1.967950 	 -1.2778350000 	 -1.9313810000 
728.10 	 224.9670000 	 1.967975 	 -1.2765250000 	 -1.9286760000 
728.30 	 224.9702000 	 1.968000 	 -1.2783530000 	 -1.9318290000 
728.50 	 224.9718000 	 1.968025 	 -1.2759490000 	 -1.9285960000 
728.70 	 224.9734000 	 1.968050 	 -1.2785530000 	 -1.9319850000 
728.90 	 224.9749000 	 1.968050 	 -1.2757050000 	 -1.9282950000 
729.10 	 224.9765000 	 1.968075 	 -1.2785970000 	 -1.9318930000 
729.30 	 224.9797000 	 1.968100 	 -1.2755970000 	 -1.9282850000 
729.50 	 224.9797000 	 1.968100 	 -1.2780250000 	 -1.9322300000 
729.70 	 224.9829000 	 1.968100 	 -1.2742900000 	 -1.9281010000 
729.90 	 224.9829000 	 1.968150 	 -1.2779970000 	 -1.9322200000 
730.10 	 224.9829000 	 1.968125 	 -1.2746650000 	 -1.9282690000 
730.30 	 224.9829000 	 1.968125 	 -1.2797010000 	 -1.9322490000 
730.50 	 224.9861000 	 1.968150 	 -1.2756730000 	 -1.9279580000 
730.70 	 224.9877000 	 1.968150 	 -1.2782190000 	 -1.9322110000 
730.90 	 224.9956000 	 1.968175 	 -1.2733300000 	 -1.9282630000 
731.10 	 224.9988000 	 1.968175 	 -1.2768870000 	 -1.9319440000 
731.30 	 225.0052000 	 1.968175 	 -1.2752150000 	 -1.9280050000 
731.50 	 225.0067000 	 1.968175 	 -1.2798150000 	 -1.9321410000 
731.70 	 225.0115000 	 1.968175 	 -1.2752250000 	 -1.9279960000 
731.90 	 225.0067000 	 1.968175 	 -1.2798530000 	 -1.9321160000 
732.10 	 225.0067000 	 1.968175 	 -1.2750310000 	 -1.9280470000 
732.30 	 225.0067000 	 1.968175 	 -1.2798560000 	 -1.9319630000 
732.50 	 225.0067000 	 1.968175 	 -1.2753110000 	 -1.9282690000 
732.70 	 225.0083000 	 1.968175 	 -1.2798560000 	 -1.9316260000 
732.90 	 225.0067000 	 1.968175 	 -1.2753450000 	 -1.9285420000 
733.10 	 225.0067000 	 1.968175 	 -1.2798180000 	 -1.9314990000 
733.30 	 225.0036000 	 1.968175 	 -1.2755010000 	 -1.9287520000 
733.50 	 225.0036000 	 1.968175 	 -1.2795860000 	 -1.9314700000 
733.70 	 224.9988000 	 1.968175 	 -1.2756320000 	 -1.9286660000 
733.90 	 224.9988000 	 1.968175 	 -1.2795290000 	 -1.9312320000 
734.10 	 224.9956000 	 1.968175 	 -1.2756120000 	 -1.9291430000 
734.30 	 224.9988000 	 1.968175 	 -1.2791670000 	 -1.9307840000 
734.50 	 224.9988000 	 1.968175 	 -1.2760160000 	 -1.9294610000 
734.70 	 224.9988000 	 1.968175 	 -1.2788360000 	 -1.9303670000 
734.90 	 225.0036000 	 1.968175 	 -1.2761910000 	 -1.9295760000 
735.10 	 225.0036000 	 1.968175 	 -1.2788930000 	 -1.9304940000 
735.30 	 225.0036000 	 1.968175 	 -1.2764610000 	 -1.9297350000 
735.50 	 225.0036000 	 1.968175 	 -1.2784640000 	 -1.9302080000 
735.70 	 225.0020000 	 1.968175 	 -1.2767350000 	 -1.9301950000 
735.90 	 225.0020000 	 1.968175 	 -1.2781080000 	 -1.9298010000 
736.10 	 224.9988000 	 1.968175 	 -1.2770300000 	 -1.9304280000 
736.30 	 224.9956000 	 1.968175 	 -1.2779360000 	 -1.9295500000 
736.50 	 224.9956000 	 1.968175 	 -1.2773510000 	 -1.9306280000 
736.70 	 224.9940000 	 1.968175 	 -1.2774690000 	 -1.9292890000 
736.90 	 224.9956000 	 1.968175 	 -1.2777230000 	 -1.9310700000 
737.10 	 224.9908000 	 1.968175 	 -1.2771610000 	 -1.9290220000 
737.30 	 224.9908000 	 1.968175 	 -1.2779330000 	 -1.9312030000 
737.50 	 224.9893000 	 1.968175 	 -1.2770680000 	 -1.9289810000 
737.70 	 224.9877000 	 1.968175 	 -1.2778660000 	 -1.9311330000 
737.90 	 224.9813000 	 1.968175 	 -1.2770370000 	 -1.9288160000 
738.10 	 224.9749000 	 1.968175 	 -1.2780480000 	 -1.9314860000 
738.30 	 224.9718000 	 1.968200 	 -1.2767470000 	 -1.9285680000 
738.50 	 224.9718000 	 1.968225 	 -1.2783400000 	 -1.9314670000 
738.70 	 224.9718000 	 1.968250 	 -1.2762290000 	 -1.9283710000 
738.90 	 224.9718000 	 1.968275 	 -1.2785880000 	 -1.9317370000 
739.10 	 224.9749000 	 1.968300 	 -1.2759530000 	 -1.9282180000 
739.30 	 224.9749000 	 1.968300 	 -1.2789600000 	 -1.9318420000 
739.50 	 224.9797000 	 1.968325 	 -1.2758730000 	 -1.9280430000 
739.70 	 224.9797000 	 1.968350 	 -1.2789190000 	 -1.9319570000 
739.90 	 224.9797000 	 1.968325 	 -1.2764140000 	 -1.9282400000 
740.10 	 224.9797000 	 1.968350 	 -1.2794720000 	 -1.9321310000 
740.30 	 224.9797000 	 1.968375 	 -1.2761080000 	 -1.9280240000 
740.50 	 224.9797000 	 1.968400 	 -1.2799840000 	 -1.9321860000 
740.70 	 224.9829000 	 1.968375 	 -1.2760130000 	 -1.9279670000 
740.90 	 224.9829000 	 1.968375 	 -1.2803300000 	 -1.9323380000 
741.10 	 224.9877000 	 1.968400 	 -1.2754150000 	 -1.9280590000 
741.30 	 224.9877000 	 1.968425 	 -1.2800730000 	 -1.9322330000 
741.50 	 224.9877000 	 1.968450 	 -1.2752410000 	 -1.9281830000 
741.70 	 224.9877000 	 1.968425 	 -1.2787410000 	 -1.9319280000 
741.90 	 224.9877000 	 1.968425 	 -1.2745030000 	 -1.9284150000 
742.10 	 224.9877000 	 1.968450 	 -1.2732920000 	 -1.9320650000 
742.30 	 224.9908000 	 1.968475 	 -1.2692870000 	 -1.9282500000 
742.50 	 224.9956000 	 1.968500 	 -1.2741910000 	 -1.9318490000 
742.70 	 224.9988000 	 1.968475 	 -1.2726940000 	 -1.9283640000 
742.90 	 224.9988000 	 1.968475 	 -1.2758380000 	 -1.9318260000 
743.10 	 225.0036000 	 1.968475 	 -1.2723380000 	 -1.9286540000 
743.30 	 225.0052000 	 1.968475 	 -1.2764330000 	 -1.9316710000 
743.50 	 225.0067000 	 1.968475 	 -1.2733050000 	 -1.9289530000 
743.70 	 225.0067000 	 1.968475 	 -1.2767280000 	 -1.9314040000 
743.90 	 225.0036000 	 1.968475 	 -1.2736830000 	 -1.9290100000 
744.10 	 225.0036000 	 1.968475 	 -1.2764330000 	 -1.9313970000 
744.30 	 225.0036000 	 1.968475 	 -1.2735720000 	 -1.9290890000 
744.50 	 224.9988000 	 1.968475 	 -1.2746840000 	 -1.9315210000 
744.70 	 224.9988000 	 1.968475 	 -1.2717880000 	 -1.9289810000 
744.90 	 224.9988000 	 1.968475 	 -1.2752180000 	 -1.9312190000 
745.10 	 224.9988000 	 1.968475 	 -1.2719850000 	 -1.9294260000 
745.30 	 224.9956000 	 1.968475 	 -1.2741980000 	 -1.9308090000 
745.50 	 224.9956000 	 1.968475 	 -1.2726370000 	 -1.9299220000 
745.70 	 224.9908000 	 1.968475 	 -1.2744650000 	 -1.9306310000 
745.90 	 224.9877000 	 1.968475 	 -1.2731010000 	 -1.9300970000 
746.10 	 224.9829000 	 1.968475 	 -1.2744870000 	 -1.9301570000 
746.30 	 224.9829000 	 1.968475 	 -1.2740200000 	 -1.9304120000 
746.50 	 224.9829000 	 1.968475 	 -1.2740170000 	 -1.9297980000 
746.70 	 224.9829000 	 1.968500 	 -1.2743410000 	 -1.9306880000 
746.90 	 224.9877000 	 1.968500 	 -1.2723130000 	 -1.9295150000 
747.10 	 224.9908000 	 1.968525 	 -1.2751480000 	 -1.9309580000 
747.30 	 224.9956000 	 1.968550 	 -1.2731230000 	 -1.9293210000 
747.50 	 224.9956000 	 1.968525 	 -1.2778410000 	 -1.9311780000 
747.70 	 224.9956000 	 1.968525 	 -1.2771160000 	 -1.9292130000 
747.90 	 224.9908000 	 1.968525 	 -1.2785400000 	 -1.9313110000 
748.10 	 224.9877000 	 1.968525 	 -1.2770810000 	 -1.9291780000 
748.30 	 224.9829000 	 1.968525 	 -1.2788450000 	 -1.9314640000 
748.50 	 224.9797000 	 1.968525 	 -1.2764900000 	 -1.9289140000 
748.70 	 224.9749000 	 1.968550 	 -1.2786390000 	 -1.9317660000 
748.90 	 224.9749000 	 1.968550 	 -1.2763180000 	 -1.9288250000 
749.10 	 224.9749000 	 1.968575 	 -1.2790140000 	 -1.9317560000 
749.30 	 224.9749000 	 1.968600 	 -1.2760890000 	 -1.9287300000 
749.50 	 224.9749000 	 1.968625 	 -1.2792430000 	 -1.9319660000 
749.70 	 224.9797000 	 1.968650 	 -1.2761270000 	 -1.9286630000 
749.90 	 224.9765000 	 1.968650 	 -1.2796020000 	 -1.9320420000 
750.10 	 224.9797000 	 1.968675 	 -1.2763820000 	 -1.9284950000 
750.30 	 224.9797000 	 1.968675 	 -1.2800120000 	 -1.9320460000 
750.50 	 224.9829000 	 1.968675 	 -1.2759750000 	 -1.9282690000 
750.70 	 224.9877000 	 1.968700 	 -1.2802160000 	 -1.9324870000 
750.90 	 224.9924000 	 1.968725 	 -1.2758000000 	 -1.9280280000 
751.10 	 224.9956000 	 1.968725 	 -1.2805620000 	 -1.9324140000 
751.30 	 225.0036000 	 1.968725 	 -1.2763880000 	 -1.9282500000 
751.50 	 225.0099000 	 1.968725 	 -1.2809530000 	 -1.9322650000 
751.70 	 225.0115000 	 1.968725 	 -1.2761910000 	 -1.9283170000 
751.90 	 225.0115000 	 1.968725 	 -1.2808900000 	 -1.9321630000 
752.10 	 225.0115000 	 1.968725 	 -1.2762320000 	 -1.9284440000 
752.30 	 225.0099000 	 1.968725 	 -1.2808860000 	 -1.9321120000 
752.50 	 225.0036000 	 1.968725 	 -1.2762960000 	 -1.9286350000 
752.70 	 224.9988000 	 1.968725 	 -1.2808230000 	 -1.9319570000 
752.90 	 224.9988000 	 1.968725 	 -1.2763470000 	 -1.9287170000 
753.10 	 224.9956000 	 1.968725 	 -1.2809050000 	 -1.9318960000 
753.30 	 224.9924000 	 1.968725 	 -1.2763880000 	 -1.9288570000 
753.50 	 224.9924000 	 1.968725 	 -1.2807150000 	 -1.9315780000 
753.70 	 224.9956000 	 1.968725 	 -1.2766390000 	 -1.9292510000 
753.90 	 224.9956000 	 1.968725 	 -1.2802980000 	 -1.9312160000 
754.10 	 224.9940000 	 1.968725 	 -1.2769130000 	 -1.9294800000 
754.30 	 224.9956000 	 1.968725 	 -1.2803010000 	 -1.9309930000 
754.50 	 224.9908000 	 1.968725 	 -1.2770400000 	 -1.9297600000 
754.70 	 224.9908000 	 1.968725 	 -1.2799100000 	 -1.9307650000 
754.90 	 224.9908000 	 1.968725 	 -1.2774240000 	 -1.9300650000 
755.10 	 224.9956000 	 1.968725 	 -1.2793700000 	 -1.9302780000 
755.30 	 224.9908000 	 1.968725 	 -1.2779010000 	 -1.9304780000 
755.50 	 224.9908000 	 1.968725 	 -1.2790270000 	 -1.9301540000 
755.70 	 224.9908000 	 1.968725 	 -1.2780220000 	 -1.9307260000 
755.90 	 224.9956000 	 1.968725 	 -1.2788960000 	 -1.9298080000 
756.10 	 224.9956000 	 1.968725 	 -1.2779460000 	 -1.9306720000 
756.30 	 224.9988000 	 1.968725 	 -1.2787210000 	 -1.9297280000 
756.50 	 225.0036000 	 1.968725 	 -1.2780670000 	 -1.9306020000 
756.70 	 224.9988000 	 1.968725 	 -1.2788330000 	 -1.9296420000 
756.90 	 225.0004000 	 1.968725 	 -1.2784930000 	 -1.9311680000 
757.10 	 224.9988000 	 1.968725 	 -1.2782990000 	 -1.9293940000 
757.30 	 224.9988000 	 1.968725 	 -1.2785780000 	 -1.9310860000 
757.50 	 224.9956000 	 1.968725 	 -1.2781300000 	 -1.9291340000 
757.70 	 224.9956000 	 1.968725 	 -1.2789690000 	 -1.9315120000 
757.90 	 224.9908000 	 1.968725 	 -1.2780060000 	 -1.9288510000 
758.10 	 224.9877000 	 1.968725 	 -1.2793480000 	 -1.9317250000 
758.30 	 224.9797000 	 1.968725 	 -1.2777230000 	 -1.9287810000 
758.50 	 224.9734000 	 1.968725 	 -1.2791700000 	 -1.9316710000 
758.70 	 224.9670000 	 1.968750 	 -1.2777930000 	 -1.9288480000 
758.90 	 224.9638000 	 1.968750 	 -1.2796910000 	 -1.9317180000 
759.10 	 224.9638000 	 1.968800 	 -1.2778920000 	 -1.9289050000 
759.30 	 224.9591000 	 1.968825 	 -1.2796180000 	 -1.9318960000 
759.50 	 224.9638000 	 1.968850 	 -1.2775580000 	 -1.9286030000 
759.70 	 224.9638000 	 1.968875 	 -1.2798660000 	 -1.9321160000 
759.90 	 224.9686000 	 1.968925 	 -1.2774310000 	 -1.9286500000 
760.10 	 224.9718000 	 1.968950 	 -1.2800980000 	 -1.9323250000 
760.30 	 224.9749000 	 1.968950 	 -1.2770620000 	 -1.9283740000 
760.50 	 224.9749000 	 1.968975 	 -1.2804950000 	 -1.9323220000 
760.70 	 224.9765000 	 1.969000 	 -1.2767540000 	 -1.9282310000 
760.90 	 224.9797000 	 1.969000 	 -1.2806570000 	 -1.9323480000 
761.10 	 224.9829000 	 1.969050 	 -1.2765030000 	 -1.9283070000 
761.30 	 224.9877000 	 1.969025 	 -1.2809400000 	 -1.9324490000 
761.50 	 224.9924000 	 1.969025 	 -1.2767920000 	 -1.9282880000 
761.70 	 224.9988000 	 1.969025 	 -1.2813600000 	 -1.9324720000 
761.90 	 225.0036000 	 1.969025 	 -1.2766710000 	 -1.9283640000 
762.10 	 225.0052000 	 1.969025 	 -1.2812070000 	 -1.9324300000 
762.30 	 225.0067000 	 1.969025 	 -1.2765880000 	 -1.9283450000 
762.50 	 225.0083000 	 1.969025 	 -1.2812140000 	 -1.9324370000 
762.70 	 225.0115000 	 1.969025 	 -1.2765630000 	 -1.9283140000 
762.90 	 225.0115000 	 1.969025 	 -1.2813380000 	 -1.9322110000 
763.10 	 225.0131000 	 1.969025 	 -1.2765570000 	 -1.9285710000 
763.30 	 225.0131000 	 1.969025 	 -1.2812330000 	 -1.9318450000 
763.50 	 225.0115000 	 1.969025 	 -1.2768590000 	 -1.9290190000 
763.70 	 225.0131000 	 1.969025 	 -1.2809980000 	 -1.9316480000 
763.90 	 225.0115000 	 1.969025 	 -1.2770590000 	 -1.9291940000 
764.10 	 225.0083000 	 1.969025 	 -1.2808230000 	 -1.9315880000 
764.30 	 225.0067000 	 1.969025 	 -1.2770560000 	 -1.9292160000 
764.50 	 225.0067000 	 1.969025 	 -1.2808070000 	 -1.9313680000 
764.70 	 225.0036000 	 1.969025 	 -1.2771730000 	 -1.9293370000 
764.90 	 224.9988000 	 1.969025 	 -1.2805050000 	 -1.9311110000 
765.10 	 224.9988000 	 1.969025 	 -1.2773900000 	 -1.9295440000 
765.30 	 224.9956000 	 1.969025 	 -1.2804790000 	 -1.9310470000 
765.50 	 224.9956000 	 1.969025 	 -1.2774020000 	 -1.9298040000 
765.70 	 224.9956000 	 1.969025 	 -1.2802280000 	 -1.9308660000 
765.90 	 224.9988000 	 1.969025 	 -1.2776530000 	 -1.9300680000 
766.10 	 224.9988000 	 1.969025 	 -1.2801200000 	 -1.9305860000 
766.30 	 225.0036000 	 1.969025 	 -1.2778000000 	 -1.9302910000 
766.50 	 225.0036000 	 1.969025 	 -1.2797580000 	 -1.9302110000 
766.70 	 224.9988000 	 1.969025 	 -1.2780920000 	 -1.9305170000 
766.90 	 224.9956000 	 1.969025 	 -1.2794620000 	 -1.9301070000 
767.10 	 224.9956000 	 1.969025 	 -1.2784800000 	 -1.9306910000 
767.30 	 224.9956000 	 1.969025 	 -1.2790650000 	 -1.9296770000 
767.50 	 224.9956000 	 1.969025 	 -1.2789380000 	 -1.9312990000 
767.70 	 224.9988000 	 1.969025 	 -1.2784580000 	 -1.9290830000 
767.90 	 224.9988000 	 1.969025 	 -1.2794400000 	 -1.9316480000 
768.10 	 225.0036000 	 1.969025 	 -1.2779870000 	 -1.9287740000 
768.30 	 224.9988000 	 1.969025 	 -1.2798850000 	 -1.9320770000 
768.50 	 224.9956000 	 1.969025 	 -1.2777810000 	 -1.9286190000 
768.70 	 224.9877000 	 1.969025 	 -1.2798340000 	 -1.9319760000 
768.90 	 224.9845000 	 1.969025 	 -1.2775830000 	 -1.9284950000 
769.10 	 224.9861000 	 1.969025 	 -1.2801230000 	 -1.9321540000 
769.30 	 224.9829000 	 1.969025 	 -1.2774210000 	 -1.9286500000 
769.50 	 224.9877000 	 1.969050 	 -1.2804700000 	 -1.9323790000 
769.70 	 224.9877000 	 1.969075 	 -1.2772620000 	 -1.9284530000 
769.90 	 224.9877000 	 1.969075 	 -1.2805330000 	 -1.9324370000 
770.10 	 224.9877000 	 1.969075 	 -1.2770080000 	 -1.9283170000 
770.30 	 224.9829000 	 1.969075 	 -1.2810830000 	 -1.9325220000 
770.50 	 224.9877000 	 1.969075 	 -1.2769860000 	 -1.9284190000 
770.70 	 224.9829000 	 1.969100 	 -1.2805650000 	 -1.9322810000 
770.90 	 224.9829000 	 1.969125 	 -1.2769220000 	 -1.9285900000 
771.10 	 224.9829000 	 1.969150 	 -1.2805240000 	 -1.9323480000 
771.30 	 224.9829000 	 1.969125 	 -1.2767820000 	 -1.9286660000 
771.50 	 224.9797000 	 1.969125 	 -1.2805270000 	 -1.9323830000 
771.70 	 224.9749000 	 1.969150 	 -1.2766580000 	 -1.9286570000 
771.90 	 224.9749000 	 1.969175 	 -1.2806830000 	 -1.9323480000 
772.10 	 224.9749000 	 1.969200 	 -1.2766490000 	 -1.9284920000 
772.30 	 224.9765000 	 1.969225 	 -1.2805370000 	 -1.9323510000 
772.50 	 224.9797000 	 1.969250 	 -1.2765690000 	 -1.9285550000 
772.70 	 224.9797000 	 1.969225 	 -1.2796400000 	 -1.9325860000 
772.90 	 224.9797000 	 1.969250 	 -1.2763690000 	 -1.9285810000 
773.10 	 224.9749000 	 1.969250 	 -1.2812610000 	 -1.9326150000 
773.30 	 224.9749000 	 1.969275 	 -1.2769760000 	 -1.9283770000 
773.50 	 224.9749000 	 1.969300 	 -1.2811910000 	 -1.9327040000 
773.70 	 224.9813000 	 1.969325 	 -1.2767190000 	 -1.9283520000 
773.90 	 224.9829000 	 1.969350 	 -1.2815060000 	 -1.9325610000 
774.10 	 224.9908000 	 1.969325 	 -1.2769990000 	 -1.9284030000 
774.30 	 224.9972000 	 1.969325 	 -1.2815190000 	 -1.9325450000 
774.50 	 225.0036000 	 1.969325 	 -1.2768270000 	 -1.9286540000 
774.70 	 225.0115000 	 1.969325 	 -1.2816020000 	 -1.9325410000 
774.90 	 225.0115000 	 1.969325 	 -1.2767510000 	 -1.9284600000 
775.10 	 225.0147000 	 1.969325 	 -1.2815600000 	 -1.9323000000 
775.30 	 225.0147000 	 1.969325 	 -1.2768810000 	 -1.9287080000 
775.50 	 225.0147000 	 1.969325 	 -1.2815440000 	 -1.9321600000 
775.70 	 225.0147000 	 1.969325 	 -1.2769250000 	 -1.9287650000 
775.90 	 225.0147000 	 1.969325 	 -1.2815820000 	 -1.9321280000 
776.10 	 225.0179000 	 1.969325 	 -1.2769380000 	 -1.9288480000 
776.30 	 225.0179000 	 1.969325 	 -1.2814620000 	 -1.9320770000 
776.50 	 225.0179000 	 1.969325 	 -1.2771290000 	 -1.9289340000 
776.70 	 225.0147000 	 1.969325 	 -1.2814330000 	 -1.9320580000 
776.90 	 225.0115000 	 1.969325 	 -1.2770080000 	 -1.9288480000 
777.10 	 225.0067000 	 1.969325 	 -1.2812900000 	 -1.9318960000 
777.30 	 225.0020000 	 1.969325 	 -1.2770020000 	 -1.9291110000 
777.50 	 224.9956000 	 1.969325 	 -1.2812230000 	 -1.9317210000 
777.70 	 224.9940000 	 1.969325 	 -1.2772880000 	 -1.9294960000 
777.90 	 224.9956000 	 1.969325 	 -1.2810390000 	 -1.9312600000 
778.10 	 224.9908000 	 1.969325 	 -1.2775200000 	 -1.9295660000 
778.30 	 224.9940000 	 1.969325 	 -1.2808770000 	 -1.9313340000 
778.50 	 224.9940000 	 1.969325 	 -1.2775390000 	 -1.9297730000 
778.70 	 224.9956000 	 1.969325 	 -1.2807850000 	 -1.9311710000 
778.90 	 224.9956000 	 1.969325 	 -1.2775930000 	 -1.9297890000 
779.10 	 224.9924000 	 1.969325 	 -1.2808130000 	 -1.9310280000 
779.30 	 224.9908000 	 1.969325 	 -1.2778600000 	 -1.9300080000 
779.50 	 224.9893000 	 1.969325 	 -1.2804730000 	 -1.9307680000 
779.70 	 224.9877000 	 1.969325 	 -1.2781650000 	 -1.9304620000 
779.90 	 224.9829000 	 1.969325 	 -1.2799800000 	 -1.9303420000 
780.10 	 224.9829000 	 1.969325 	 -1.2784260000 	 -1.9307650000 
780.30 	 224.9829000 	 1.969325 	 -1.2799550000 	 -1.9303070000 
780.50 	 224.9829000 	 1.969325 	 -1.2784640000 	 -1.9308380000 
780.70 	 224.9829000 	 1.969325 	 -1.2797420000 	 -1.9301190000 
780.90 	 224.9829000 	 1.969325 	 -1.2789630000 	 -1.9310350000 
781.10 	 224.9829000 	 1.969325 	 -1.2794780000 	 -1.9299470000 
781.30 	 224.9829000 	 1.969325 	 -1.2792210000 	 -1.9313400000 
781.50 	 224.9797000 	 1.969325 	 -1.2790490000 	 -1.9296420000 
781.70 	 224.9765000 	 1.969350 	 -1.2791890000 	 -1.9314350000 
781.90 	 224.9718000 	 1.969375 	 -1.2790110000 	 -1.9295310000 
782.10 	 224.9718000 	 1.969375 	 -1.2796660000 	 -1.9318550000 
782.30 	 224.9670000 	 1.969400 	 -1.2786580000 	 -1.9292010000 
782.50 	 224.9638000 	 1.969425 	 -1.2801270000 	 -1.9321820000 
782.70 	 224.9638000 	 1.969450 	 -1.2783020000 	 -1.9291050000 
782.90 	 224.9638000 	 1.969475 	 -1.2801420000 	 -1.9321570000 
783.10 	 224.9702000 	 1.969525 	 -1.2782860000 	 -1.9288980000 
783.30 	 224.9718000 	 1.969525 	 -1.2802600000 	 -1.9322590000 
783.50 	 224.9781000 	 1.969550 	 -1.2780190000 	 -1.9288380000 
783.70 	 224.9797000 	 1.969575 	 -1.2806000000 	 -1.9323830000 
783.90 	 224.9829000 	 1.969600 	 -1.2777960000 	 -1.9288130000 
784.10 	 224.9861000 	 1.969575 	 -1.2808320000 	 -1.9324810000 
784.30 	 224.9877000 	 1.969575 	 -1.2781080000 	 -1.9288250000 
784.50 	 224.9877000 	 1.969600 	 -1.2806420000 	 -1.9324110000 
784.70 	 224.9908000 	 1.969625 	 -1.2780000000 	 -1.9285170000 
784.90 	 224.9956000 	 1.969650 	 -1.2808930000 	 -1.9324780000 
785.10 	 224.9988000 	 1.969625 	 -1.2778790000 	 -1.9286000000 
785.30 	 224.9988000 	 1.969625 	 -1.2808550000 	 -1.9324970000 
785.50 	 224.9988000 	 1.969625 	 -1.2775960000 	 -1.9285550000 
785.70 	 224.9988000 	 1.969625 	 -1.2810870000 	 -1.9326050000 
785.90 	 225.0036000 	 1.969625 	 -1.2772720000 	 -1.9285360000 
786.10 	 225.0036000 	 1.969625 	 -1.2811410000 	 -1.9325920000 
786.30 	 224.9988000 	 1.969625 	 -1.2773960000 	 -1.9285930000 
786.50 	 224.9988000 	 1.969625 	 -1.2812710000 	 -1.9326080000 
786.70 	 224.9956000 	 1.969625 	 -1.2773900000 	 -1.9285070000 
786.90 	 224.9988000 	 1.969625 	 -1.2813630000 	 -1.9326310000 
787.10 	 224.9988000 	 1.969625 	 -1.2774660000 	 -1.9283640000 
787.30 	 224.9988000 	 1.969625 	 -1.2813950000 	 -1.9326270000 
787.50 	 225.0036000 	 1.969625 	 -1.2772150000 	 -1.9284090000 
787.70 	 225.0067000 	 1.969625 	 -1.2815540000 	 -1.9326910000 
787.90 	 225.0099000 	 1.969625 	 -1.2770940000 	 -1.9283640000 
788.10 	 225.0083000 	 1.969625 	 -1.2816140000 	 -1.9327450000 
788.30 	 225.0067000 	 1.969625 	 -1.2769130000 	 -1.9286310000 
788.50 	 225.0036000 	 1.969625 	 -1.2815320000 	 -1.9327100000 
788.70 	 224.9988000 	 1.969625 	 -1.2768620000 	 -1.9285620000 
788.90 	 224.9988000 	 1.969625 	 -1.2816460000 	 -1.9326150000 
789.10 	 224.9988000 	 1.969625 	 -1.2767760000 	 -1.9286470000 
789.30 	 224.9988000 	 1.969625 	 -1.2816720000 	 -1.9323220000 
789.50 	 224.9988000 	 1.969625 	 -1.2768870000 	 -1.9288100000 
789.70 	 224.9956000 	 1.969625 	 -1.2816300000 	 -1.9323220000 
789.90 	 224.9956000 	 1.969625 	 -1.2772050000 	 -1.9287590000 
790.10 	 224.9956000 	 1.969625 	 -1.2816910000 	 -1.9322650000 
790.30 	 224.9956000 	 1.969625 	 -1.2770270000 	 -1.9289490000 
790.50 	 224.9956000 	 1.969625 	 -1.2817800000 	 -1.9324300000 
790.70 	 224.9956000 	 1.969625 	 -1.2771540000 	 -1.9288290000 
790.90 	 224.9908000 	 1.969625 	 -1.2816970000 	 -1.9321030000 
791.10 	 224.9893000 	 1.969625 	 -1.2771070000 	 -1.9288640000 
791.30 	 224.9877000 	 1.969625 	 -1.2814680000 	 -1.9319630000 
791.50 	 224.9877000 	 1.969625 	 -1.2772370000 	 -1.9290830000 
791.70 	 224.9877000 	 1.969625 	 -1.2812330000 	 -1.9318040000 
791.90 	 224.9877000 	 1.969650 	 -1.2773990000 	 -1.9294870000 
792.10 	 224.9877000 	 1.969650 	 -1.2816810000 	 -1.9317250000 
792.30 	 224.9829000 	 1.969675 	 -1.2777490000 	 -1.9296900000 
792.50 	 224.9829000 	 1.969700 	 -1.2813380000 	 -1.9315690000 
792.70 	 224.9797000 	 1.969675 	 -1.2778350000 	 -1.9297190000 
792.90 	 224.9797000 	 1.969700 	 -1.2812810000 	 -1.9313460000 
793.10 	 224.9765000 	 1.969700 	 -1.2781780000 	 -1.9301610000 
793.30 	 224.9765000 	 1.969725 	 -1.2809690000 	 -1.9309770000 
793.50 	 224.9797000 	 1.969750 	 -1.2782700000 	 -1.9303100000 
793.70 	 224.9797000 	 1.969750 	 -1.2809090000 	 -1.9310820000 
793.90 	 224.9877000 	 1.969775 	 -1.2786230000 	 -1.9305420000 
794.10 	 224.9877000 	 1.969775 	 -1.2809120000 	 -1.9308280000 
794.30 	 224.9877000 	 1.969775 	 -1.2787600000 	 -1.9306440000 
794.50 	 224.9877000 	 1.969775 	 -1.2808070000 	 -1.9309460000 
794.70 	 224.9845000 	 1.969800 	 -1.2786670000 	 -1.9308530000 
794.90 	 224.9797000 	 1.969825 	 -1.2805780000 	 -1.9306690000 
795.10 	 224.9749000 	 1.969850 	 -1.2788070000 	 -1.9308980000 
795.30 	 224.9749000 	 1.969850 	 -1.2806100000 	 -1.9307010000 
795.50 	 224.9749000 	 1.969850 	 -1.2792870000 	 -1.9314800000 
795.70 	 224.9749000 	 1.969875 	 -1.2795640000 	 -1.9301760000 
795.90 	 224.9749000 	 1.969900 	 -1.2792270000 	 -1.9314890000 
796.10 	 224.9749000 	 1.969925 	 -1.2795510000 	 -1.9299350000 
796.30 	 224.9797000 	 1.969950 	 -1.2796310000 	 -1.9318100000 
796.50 	 224.9797000 	 1.969950 	 -1.2795510000 	 -1.9299860000 
796.70 	 224.9797000 	 1.969975 	 -1.2795260000 	 -1.9318550000 
796.90 	 224.9829000 	 1.969975 	 -1.2789920000 	 -1.9296900000 
797.10 	 224.9829000 	 1.969975 	 -1.2802600000 	 -1.9319790000 
797.30 	 224.9877000 	 1.970000 	 -1.2790870000 	 -1.9295340000 
797.50 	 224.9877000 	 1.970000 	 -1.2804670000 	 -1.9321820000 
797.70 	 224.9956000 	 1.970025 	 -1.2794180000 	 -1.9297470000 
797.90 	 224.9988000 	 1.970050 	 -1.2805050000 	 -1.9322170000 
798.10 	 225.0036000 	 1.970025 	 -1.2791790000 	 -1.9294230000 
798.30 	 225.0099000 	 1.970025 	 -1.2808200000 	 -1.9324750000 
798.50 	 225.0131000 	 1.970025 	 -1.2786260000 	 -1.9291180000 
798.70 	 225.0179000 	 1.970025 	 -1.2810740000 	 -1.9326240000 
798.90 	 225.0179000 	 1.970025 	 -1.2786390000 	 -1.9288670000 
799.10 	 225.0226000 	 1.970025 	 -1.2811440000 	 -1.9327740000 
799.30 	 225.0226000 	 1.970025 	 -1.2784260000 	 -1.9290000000 
799.50 	 225.0226000 	 1.970025 	 -1.2817220000 	 -1.9328240000 
799.70 	 225.0179000 	 1.970025 	 -1.2780760000 	 -1.9288860000 
799.90 	 225.0147000 	 1.970025 	 -1.2821740000 	 -1.9328780000 
800.10 	 225.0147000 	 1.970025 	 -1.2779080000 	 -1.9288030000 
800.30 	 225.0115000 	 1.970025 	 -1.2821330000 	 -1.9331140000 
800.50 	 225.0067000 	 1.970050 	 -1.2776760000 	 -1.9287650000 
800.70 	 225.0067000 	 1.970025 	 -1.2821550000 	 -1.9330180000 
800.90 	 225.0067000 	 1.970025 	 -1.2775330000 	 -1.9288510000 
801.10 	 225.0067000 	 1.970025 	 -1.2823140000 	 -1.9328750000 
801.30 	 225.0115000 	 1.970025 	 -1.2775960000 	 -1.9291210000 
801.50 	 225.0115000 	 1.970025 	 -1.2823100000 	 -1.9327700000 
801.70 	 225.0083000 	 1.970025 	 -1.2775230000 	 -1.9290350000 
801.90 	 225.0067000 	 1.970025 	 -1.2822150000 	 -1.9328440000 
802.10 	 225.0052000 	 1.970025 	 -1.2775200000 	 -1.9291880000 
802.30 	 225.0036000 	 1.970025 	 -1.2821100000 	 -1.9326270000 
802.50 	 225.0036000 	 1.970025 	 -1.2775550000 	 -1.9294100000 
802.70 	 225.0020000 	 1.970025 	 -1.2819100000 	 -1.9322780000 
802.90 	 224.9988000 	 1.970025 	 -1.2778190000 	 -1.9297600000 
803.10 	 224.9988000 	 1.970025 	 -1.2818970000 	 -1.9321060000 
803.30 	 224.9988000 	 1.970025 	 -1.2778660000 	 -1.9297120000 
803.50 	 224.9956000 	 1.970025 	 -1.2819070000 	 -1.9319630000 
803.70 	 224.9988000 	 1.970025 	 -1.2780730000 	 -1.9299030000 
803.90 	 224.9988000 	 1.970025 	 -1.2817290000 	 -1.9316990000 
804.10 	 224.9956000 	 1.970025 	 -1.2784800000 	 -1.9302620000 
804.30 	 224.9956000 	 1.970025 	 -1.2813410000 	 -1.9313970000 
804.50 	 224.9908000 	 1.970025 	 -1.2785090000 	 -1.9304400000 
804.70 	 224.9877000 	 1.970025 	 -1.2810640000 	 -1.9313180000 
804.90 	 224.9877000 	 1.970025 	 -1.2785590000 	 -1.9306090000 
805.10 	 224.9829000 	 1.970025 	 -1.2807020000 	 -1.9307680000 
805.30 	 224.9829000 	 1.970025 	 -1.2791890000 	 -1.9312160000 
805.50 	 224.9797000 	 1.970025 	 -1.2805180000 	 -1.9304180000 
805.70 	 224.9797000 	 1.970025 	 -1.2795420000 	 -1.9315050000 
805.90 	 224.9797000 	 1.970025 	 -1.2799010000 	 -1.9302050000 
806.10 	 224.9797000 	 1.970025 	 -1.2799070000 	 -1.9318490000 
806.30 	 224.9829000 	 1.970025 	 -1.2796310000 	 -1.9297920000 
806.50 	 224.9813000 	 1.970025 	 -1.2801270000 	 -1.9320230000 
806.70 	 224.9797000 	 1.970025 	 -1.2796120000 	 -1.9298360000 
806.90 	 224.9797000 	 1.970025 	 -1.2802350000 	 -1.9321890000 
807.10 	 224.9797000 	 1.970025 	 -1.2792140000 	 -1.9294960000 
807.30 	 224.9797000 	 1.970050 	 -1.2807500000 	 -1.9324210000 
807.50 	 224.9797000 	 1.970075 	 -1.2788230000 	 -1.9292160000 
807.70 	 224.9797000 	 1.970075 	 -1.2812330000 	 -1.9326530000 
807.90 	 224.9797000 	 1.970075 	 -1.2786230000 	 -1.9291340000 
808.10 	 224.9797000 	 1.970075 	 -1.2813950000 	 -1.9327930000 
808.30 	 224.9781000 	 1.970100 	 -1.2785530000 	 -1.9290570000 
808.50 	 224.9797000 	 1.970125 	 -1.2812770000 	 -1.9325570000 
808.70 	 224.9797000 	 1.970150 	 -1.2784510000 	 -1.9289430000 
808.90 	 224.9797000 	 1.970150 	 -1.2814300000 	 -1.9329010000 
809.10 	 224.9797000 	 1.970150 	 -1.2781210000 	 -1.9290420000 
809.30 	 224.9797000 	 1.970150 	 -1.2815670000 	 -1.9330850000 
809.50 	 224.9797000 	 1.970175 	 -1.2776950000 	 -1.9288380000 
809.70 	 224.9797000 	 1.970200 	 -1.2815480000 	 -1.9331710000 
809.90 	 224.9797000 	 1.970175 	 -1.2717410000 	 -1.9290320000 
810.10 	 224.9797000 	 1.970200 	 -1.2759590000 	 -1.9330630000 
810.30 	 224.9797000 	 1.970200 	 -1.2717720000 	 -1.9290570000 
810.50 	 224.9749000 	 1.970225 	 -1.2762200000 	 -1.9329420000 
810.70 	 224.9749000 	 1.970250 	 -1.2725290000 	 -1.9289370000 
810.90 	 224.9734000 	 1.970250 	 -1.2804990000 	 -1.9328440000 
811.10 	 224.9749000 	 1.970275 	 -1.2764580000 	 -1.9293660000 
811.30 	 224.9797000 	 1.970300 	 -1.2805270000 	 -1.9328400000 
811.50 	 224.9797000 	 1.970325 	 -1.2763790000 	 -1.9294170000 
811.70 	 224.9829000 	 1.970350 	 -1.2805240000 	 -1.9326690000 
811.90 	 224.9813000 	 1.970325 	 -1.2760990000 	 -1.9293210000 
812.10 	 224.9829000 	 1.970325 	 -1.2810330000 	 -1.9325670000 
812.30 	 224.9845000 	 1.970350 	 -1.2768210000 	 -1.9294260000 
812.50 	 224.9877000 	 1.970375 	 -1.2821870000 	 -1.9325160000 
812.70 	 224.9908000 	 1.970375 	 -1.2779460000 	 -1.9297090000 
812.90 	 224.9972000 	 1.970375 	 -1.2820720000 	 -1.9321030000 
813.10 	 224.9988000 	 1.970375 	 -1.2783240000 	 -1.9301700000 
813.30 	 225.0020000 	 1.970375 	 -1.2820940000 	 -1.9319980000 
813.50 	 225.0036000 	 1.970375 	 -1.2785430000 	 -1.9303580000 
813.70 	 225.0036000 	 1.970375 	 -1.2819450000 	 -1.9318710000 
813.90 	 225.0036000 	 1.970375 	 -1.2787880000 	 -1.9305170000 
814.10 	 225.0036000 	 1.970375 	 -1.2817030000 	 -1.9315850000 
814.30 	 225.0036000 	 1.970375 	 -1.2789820000 	 -1.9309580000 
814.50 	 225.0052000 	 1.970375 	 -1.2813250000 	 -1.9312540000 
814.70 	 225.0036000 	 1.970375 	 -1.2790780000 	 -1.9311750000 
814.90 	 225.0036000 	 1.970375 	 -1.2811500000 	 -1.9311900000 
815.10 	 225.0036000 	 1.970375 	 -1.2793760000 	 -1.9312440000 
815.30 	 225.0067000 	 1.970375 	 -1.2808040000 	 -1.9307870000 
815.50 	 225.0067000 	 1.970375 	 -1.2798630000 	 -1.9317280000 
815.70 	 225.0036000 	 1.970375 	 -1.2804540000 	 -1.9304150000 
815.90 	 225.0036000 	 1.970375 	 -1.2799100000 	 -1.9317820000 
816.10 	 224.9988000 	 1.970375 	 -1.2802060000 	 -1.9302370000 
816.30 	 224.9988000 	 1.970375 	 -1.2801040000 	 -1.9319500000 
816.50 	 224.9956000 	 1.970375 	 -1.2799770000 	 -1.9300330000 
816.70 	 224.9956000 	 1.970375 	 -1.2803810000 	 -1.9322010000 
816.90 	 224.9956000 	 1.970375 	 -1.2797900000 	 -1.9297220000 
817.10 	 224.9956000 	 1.970375 	 -1.2804540000 	 -1.9322520000 
817.30 	 224.9956000 	 1.970375 	 -1.2797390000 	 -1.9297120000 
817.50 	 224.9956000 	 1.970375 	 -1.2803400000 	 -1.9323540000 
817.70 	 224.9908000 	 1.970375 	 -1.2792330000 	 -1.9293980000 
817.90 	 224.9908000 	 1.970375 	 -1.2810520000 	 -1.9327700000 
818.10 	 224.9877000 	 1.970375 	 -1.2793130000 	 -1.9294010000 
818.30 	 224.9829000 	 1.970375 	 -1.2810420000 	 -1.9327770000 
818.50 	 224.9829000 	 1.970375 	 -1.2790580000 	 -1.9294040000 
818.70 	 224.9797000 	 1.970400 	 -1.2814240000 	 -1.9327830000 
818.90 	 224.9749000 	 1.970425 	 -1.2786480000 	 -1.9291810000 
819.10 	 224.9749000 	 1.970425 	 -1.2814680000 	 -1.9328910000 
819.30 	 224.9749000 	 1.970450 	 -1.2785690000 	 -1.9292610000 
819.50 	 224.9718000 	 1.970475 	 -1.2815600000 	 -1.9329610000 
819.70 	 224.9749000 	 1.970500 	 -1.2784100000 	 -1.9291080000 
819.90 	 224.9749000 	 1.970500 	 -1.2816620000 	 -1.9329960000 
820.10 	 224.9797000 	 1.970525 	 -1.2785210000 	 -1.9291970000 
820.30 	 224.9829000 	 1.970550 	 -1.2818210000 	 -1.9331230000 
820.50 	 224.9861000 	 1.970550 	 -1.2784190000 	 -1.9291530000 
820.70 	 224.9877000 	 1.970575 	 -1.2818560000 	 -1.9332090000 
820.90 	 224.9908000 	 1.970600 	 -1.2741220000 	 -1.9290260000 
821.10 	 224.9908000 	 1.970575 	 -1.2757680000 	 -1.9333010000 
821.30 	 224.9908000 	 1.970575 	 -1.2713720000 	 -1.9291210000 
821.50 	 224.9956000 	 1.970575 	 -1.2757680000 	 -1.9334510000 
821.70 	 224.9988000 	 1.970575 	 -1.2711430000 	 -1.9291340000 
821.90 	 225.0036000 	 1.970575 	 -1.2756120000 	 -1.9332600000 
822.10 	 225.0036000 	 1.970575 	 -1.2712260000 	 -1.9290700000 
822.30 	 225.0036000 	 1.970575 	 -1.2758350000 	 -1.9332500000 
822.50 	 225.0067000 	 1.970575 	 -1.2713970000 	 -1.9291970000 
822.70 	 225.0067000 	 1.970575 	 -1.2759180000 	 -1.9330600000 
822.90 	 225.0067000 	 1.970575 	 -1.2713780000 	 -1.9293310000 
823.10 	 225.0067000 	 1.970575 	 -1.2757650000 	 -1.9329480000 
823.30 	 225.0067000 	 1.970575 	 -1.2715370000 	 -1.9296010000 
823.50 	 225.0036000 	 1.970575 	 -1.2755740000 	 -1.9328910000 
823.70 	 225.0036000 	 1.970575 	 -1.2715880000 	 -1.9297570000 
823.90 	 225.0036000 	 1.970575 	 -1.2756980000 	 -1.9327510000 
824.10 	 225.0036000 	 1.970575 	 -1.2713560000 	 -1.9297030000 
824.30 	 225.0036000 	 1.970575 	 -1.2754570000 	 -1.9325610000 
824.50 	 225.0036000 	 1.970575 	 -1.2716260000 	 -1.9298550000 
824.70 	 225.0036000 	 1.970575 	 -1.2754060000 	 -1.9326530000 
824.90 	 225.0036000 	 1.970575 	 -1.2718810000 	 -1.9299280000 
825.10 	 225.0036000 	 1.970575 	 -1.2752630000 	 -1.9323320000 
825.30 	 224.9988000 	 1.970575 	 -1.2722490000 	 -1.9302560000 
825.50 	 224.9988000 	 1.970575 	 -1.2749450000 	 -1.9319220000 
825.70 	 224.9956000 	 1.970575 	 -1.2724400000 	 -1.9305990000 
825.90 	 224.9956000 	 1.970575 	 -1.2745700000 	 -1.9316160000 
826.10 	 224.9956000 	 1.970575 	 -1.2729230000 	 -1.9310890000 
826.30 	 224.9956000 	 1.970575 	 -1.2744140000 	 -1.9313140000 
826.50 	 224.9956000 	 1.970575 	 -1.2729840000 	 -1.9313750000 
826.70 	 224.9956000 	 1.970575 	 -1.2738640000 	 -1.9308250000 
826.90 	 224.9908000 	 1.970575 	 -1.2734480000 	 -1.9317880000 
827.10 	 224.9877000 	 1.970575 	 -1.2735270000 	 -1.9306500000 
827.30 	 224.9877000 	 1.970575 	 -1.2736700000 	 -1.9318040000 
827.50 	 224.9877000 	 1.970575 	 -1.2735620000 	 -1.9306790000 
827.70 	 224.9877000 	 1.970600 	 -1.2745950000 	 -1.9323730000 
827.90 	 224.9829000 	 1.970625 	 -1.2731840000 	 -1.9301160000 
828.10 	 224.9829000 	 1.970625 	 -1.2752660000 	 -1.9325730000 
828.30 	 224.9797000 	 1.970625 	 -1.2727450000 	 -1.9296040000 
828.50 	 224.9718000 	 1.970650 	 -1.2809820000 	 -1.9325480000 
828.70 	 224.9718000 	 1.970650 	 -1.2787440000 	 -1.9298110000 
828.90 	 224.9718000 	 1.970675 	 -1.2812200000 	 -1.9327230000 
829.10 	 224.9749000 	 1.970700 	 -1.2784350000 	 -1.9297820000 
829.30 	 224.9749000 	 1.970750 	 -1.2815000000 	 -1.9329800000 
829.50 	 224.9749000 	 1.970750 	 -1.2777490000 	 -1.9295760000 
829.70 	 224.9797000 	 1.970750 	 -1.2809180000 	 -1.9334730000 
829.90 	 224.9797000 	 1.970775 	 -1.2768970000 	 -1.9292580000 
830.10 	 224.9829000 	 1.970775 	 -1.2822660000 	 -1.9335430000 
830.30 	 224.9829000 	 1.970775 	 -1.2785120000 	 -1.9293210000 
830.50 	 224.9877000 	 1.970800 	 -1.2825390000 	 -1.9335050000 
830.70 	 224.9893000 	 1.970800 	 -1.2783400000 	 -1.9293370000 
830.90 	 224.9908000 	 1.970825 	 -1.2826540000 	 -1.9336480000 
831.10 	 224.9956000 	 1.970825 	 -1.2782350000 	 -1.9292800000 
831.30 	 224.9956000 	 1.970825 	 -1.2824540000 	 -1.9336160000 
831.50 	 224.9988000 	 1.970825 	 -1.2779650000 	 -1.9294230000 
831.70 	 224.9988000 	 1.970825 	 -1.2825170000 	 -1.9337080000 
831.90 	 224.9988000 	 1.970825 	 -1.2780060000 	 -1.9293720000 
832.10 	 225.0004000 	 1.970825 	 -1.2825680000 	 -1.9336990000 
832.30 	 224.9988000 	 1.970825 	 -1.2778790000 	 -1.9293370000 
832.50 	 224.9988000 	 1.970825 	 -1.2825810000 	 -1.9332980000 
832.70 	 225.0036000 	 1.970825 	 -1.2778220000 	 -1.9295980000 
832.90 	 225.0036000 	 1.970825 	 -1.2826320000 	 -1.9333970000 
833.10 	 225.0036000 	 1.970825 	 -1.2778890000 	 -1.9297540000 
833.30 	 225.0036000 	 1.970825 	 -1.2826350000 	 -1.9334000000 
833.50 	 225.0020000 	 1.970825 	 -1.2777300000 	 -1.9297380000 
833.70 	 225.0036000 	 1.970825 	 -1.2826570000 	 -1.9331840000 
833.90 	 225.0036000 	 1.970825 	 -1.2778950000 	 -1.9296710000 
834.10 	 225.0067000 	 1.970825 	 -1.2824920000 	 -1.9332380000 
834.30 	 225.0067000 	 1.970825 	 -1.2779870000 	 -1.9296710000 
834.50 	 225.0067000 	 1.970825 	 -1.2827680000 	 -1.9332540000 
834.70 	 225.0067000 	 1.970825 	 -1.2779590000 	 -1.9297000000 
834.90 	 225.0036000 	 1.970825 	 -1.2825390000 	 -1.9330720000 
835.10 	 224.9988000 	 1.970825 	 -1.2780540000 	 -1.9299250000 
835.30 	 224.9956000 	 1.970825 	 -1.2823230000 	 -1.9325860000 
835.50 	 224.9924000 	 1.970825 	 -1.2783240000 	 -1.9302940000 
835.70 	 224.9908000 	 1.970825 	 -1.2822020000 	 -1.9324810000 
835.90 	 224.9908000 	 1.970825 	 -1.2782290000 	 -1.9303800000 
836.10 	 224.9877000 	 1.970825 	 -1.2820400000 	 -1.9323410000 
836.30 	 224.9877000 	 1.970825 	 -1.2785400000 	 -1.9307330000 
836.50 	 224.9877000 	 1.970825 	 -1.2820280000 	 -1.9320740000 
836.70 	 224.9877000 	 1.970825 	 -1.2789950000 	 -1.9311270000 
836.90 	 224.9829000 	 1.970850 	 -1.2816810000 	 -1.9316930000 
837.10 	 224.9829000 	 1.970850 	 -1.2790740000 	 -1.9312480000 
837.30 	 224.9829000 	 1.970875 	 -1.2812550000 	 -1.9315080000 
837.50 	 224.9829000 	 1.970900 	 -1.2793510000 	 -1.9314800000 
837.70 	 224.9829000 	 1.970875 	 -1.2814300000 	 -1.9312130000 
837.90 	 224.9829000 	 1.970875 	 -1.2797230000 	 -1.9318870000 
838.10 	 224.9877000 	 1.970925 	 -1.2810070000 	 -1.9310280000 
838.30 	 224.9877000 	 1.970925 	 -1.2799580000 	 -1.9320930000 
838.50 	 224.9877000 	 1.970950 	 -1.2806570000 	 -1.9305170000 
838.70 	 224.9861000 	 1.970925 	 -1.2799960000 	 -1.9324050000 
838.90 	 224.9877000 	 1.970925 	 -1.2800220000 	 -1.9306370000 
839.10 	 224.9829000 	 1.970975 	 -1.2803240000 	 -1.9325700000 
839.30 	 224.9845000 	 1.970975 	 -1.2799450000 	 -1.9305960000 
839.50 	 224.9829000 	 1.971000 	 -1.2805750000 	 -1.9326400000 
839.70 	 224.9829000 	 1.970975 	 -1.2759270000 	 -1.9307900000 
839.90 	 224.9797000 	 1.971000 	 -1.2767120000 	 -1.9324270000 
840.10 	 224.9797000 	 1.971025 	 -1.2749350000 	 -1.9306020000 
840.30 	 224.9765000 	 1.971025 	 -1.2765500000 	 -1.9326750000 
840.50 	 224.9749000 	 1.971050 	 -1.2750050000 	 -1.9307390000 
840.70 	 224.9749000 	 1.971050 	 -1.2776570000 	 -1.9327890000 
840.90 	 224.9749000 	 1.971075 	 -1.2759210000 	 -1.9305550000 
841.10 	 224.9797000 	 1.971100 	 -1.2778890000 	 -1.9328310000 
841.30 	 224.9797000 	 1.971125 	 -1.2757300000 	 -1.9305070000 
841.50 	 224.9861000 	 1.971150 	 -1.2779780000 	 -1.9329290000 
841.70 	 224.9908000 	 1.971125 	 -1.2794340000 	 -1.9299630000 
841.90 	 224.9956000 	 1.971125 	 -1.2817570000 	 -1.9335240000 
842.10 	 225.0020000 	 1.971125 	 -1.2791120000 	 -1.9299600000 
842.30 	 225.0067000 	 1.971125 	 -1.2821290000 	 -1.9337750000 
842.50 	 225.0115000 	 1.971125 	 -1.2787630000 	 -1.9297380000 
842.70 	 225.0115000 	 1.971125 	 -1.2824660000 	 -1.9337880000 
842.90 	 225.0147000 	 1.971125 	 -1.2786960000 	 -1.9296420000 
843.10 	 225.0115000 	 1.971125 	 -1.2823520000 	 -1.9337530000 
843.30 	 225.0067000 	 1.971125 	 -1.2787660000 	 -1.9297000000 
843.50 	 225.0067000 	 1.971125 	 -1.2825650000 	 -1.9340100000 
843.70 	 225.0036000 	 1.971125 	 -1.2784350000 	 -1.9295950000 
843.90 	 225.0036000 	 1.971125 	 -1.2823770000 	 -1.9339560000 
844.10 	 225.0036000 	 1.971125 	 -1.2783150000 	 -1.9296230000 
844.30 	 225.0067000 	 1.971125 	 -1.2826220000 	 -1.9339980000 
844.50 	 225.0067000 	 1.971125 	 -1.2782860000 	 -1.9296460000 
844.70 	 225.0067000 	 1.971125 	 -1.2826470000 	 -1.9339150000 
844.90 	 225.0067000 	 1.971125 	 -1.2783690000 	 -1.9295760000 
845.10 	 225.0067000 	 1.971125 	 -1.2826730000 	 -1.9339590000 
845.30 	 225.0036000 	 1.971125 	 -1.2781110000 	 -1.9296260000 
845.50 	 224.9988000 	 1.971125 	 -1.2828130000 	 -1.9339560000 
845.70 	 224.9956000 	 1.971125 	 -1.2782060000 	 -1.9296870000 
845.90 	 224.9908000 	 1.971125 	 -1.2828830000 	 -1.9338350000 
846.10 	 224.9908000 	 1.971125 	 -1.2782450000 	 -1.9297950000 
846.30 	 224.9908000 	 1.971125 	 -1.2830000000 	 -1.9336480000 
846.50 	 224.9956000 	 1.971125 	 -1.2782060000 	 -1.9299730000 
846.70 	 224.9956000 	 1.971125 	 -1.2828100000 	 -1.9337020000 
846.90 	 224.9988000 	 1.971125 	 -1.2780000000 	 -1.9298840000 
847.10 	 224.9988000 	 1.971125 	 -1.2829210000 	 -1.9337300000 
847.30 	 224.9988000 	 1.971125 	 -1.2780980000 	 -1.9298780000 
847.50 	 224.9956000 	 1.971125 	 -1.2827680000 	 -1.9335110000 
847.70 	 224.9908000 	 1.971125 	 -1.2781590000 	 -1.9300050000 
847.90 	 224.9893000 	 1.971125 	 -1.2828410000 	 -1.9335750000 
848.10 	 224.9877000 	 1.971125 	 -1.2781870000 	 -1.9300490000 
848.30 	 224.9829000 	 1.971125 	 -1.2829340000 	 -1.9334980000 
848.50 	 224.9829000 	 1.971125 	 -1.2781330000 	 -1.9301320000 
848.70 	 224.9797000 	 1.971150 	 -1.2828700000 	 -1.9333520000 
848.90 	 224.9797000 	 1.971175 	 -1.2781680000 	 -1.9303160000 
849.10 	 224.9797000 	 1.971175 	 -1.2826380000 	 -1.9332250000 
849.30 	 224.9797000 	 1.971200 	 -1.2784480000 	 -1.9304310000 
849.50 	 224.9797000 	 1.971175 	 -1.2828410000 	 -1.9332760000 
849.70 	 224.9797000 	 1.971200 	 -1.2785880000 	 -1.9308030000 
849.90 	 224.9813000 	 1.971225 	 -1.2826440000 	 -1.9330370000 
850.10 	 224.9797000 	 1.971225 	 -1.2787500000 	 -1.9310030000 
850.30 	 224.9797000 	 1.971225 	 -1.2818850000 	 -1.9333300000 
850.50 	 224.9797000 	 1.971225 	 -1.2783020000 	 -1.9314580000 
850.70 	 224.9797000 	 1.971250 	 -1.2817060000 	 -1.9330310000 
850.90 	 224.9797000 	 1.971275 	 -1.2783650000 	 -1.9315560000 
851.10 	 224.9797000 	 1.971300 	 -1.2819730000 	 -1.9328500000 
851.30 	 224.9797000 	 1.971275 	 -1.2787090000 	 -1.9320580000 
851.50 	 224.9797000 	 1.971300 	 -1.2816210000 	 -1.9329680000 
851.70 	 224.9797000 	 1.971325 	 -1.2785720000 	 -1.9320810000 
851.90 	 224.9749000 	 1.971350 	 -1.2816300000 	 -1.9328150000 
852.10 	 224.9749000 	 1.971325 	 -1.2792590000 	 -1.9323670000 
852.30 	 224.9718000 	 1.971350 	 -1.2819320000 	 -1.9327350000 
852.50 	 224.9718000 	 1.971375 	 -1.2798210000 	 -1.9325260000 
852.70 	 224.9749000 	 1.971400 	 -1.2816400000 	 -1.9323380000 
852.90 	 224.9797000 	 1.971425 	 -1.2797450000 	 -1.9326940000 
853.10 	 224.9877000 	 1.971425 	 -1.2818370000 	 -1.9321820000 
853.30 	 224.9877000 	 1.971425 	 -1.2799100000 	 -1.9331650000 
853.50 	 224.9908000 	 1.971425 	 -1.2812840000 	 -1.9323220000 
853.70 	 224.9924000 	 1.971425 	 -1.2802280000 	 -1.9334670000 
853.90 	 224.9956000 	 1.971425 	 -1.2808830000 	 -1.9320900000 
854.10 	 224.9956000 	 1.971425 	 -1.2804130000 	 -1.9335620000 
854.30 	 224.9956000 	 1.971425 	 -1.2805240000 	 -1.9316930000 
854.50 	 224.9972000 	 1.971425 	 -1.2809400000 	 -1.9340860000 
854.70 	 224.9956000 	 1.971425 	 -1.2801140000 	 -1.9315470000 
854.90 	 224.9988000 	 1.971425 	 -1.2810230000 	 -1.9342100000 
855.10 	 224.9988000 	 1.971425 	 -1.2798530000 	 -1.9313020000 
855.30 	 224.9956000 	 1.971425 	 -1.2812420000 	 -1.9342610000 
855.50 	 224.9956000 	 1.971425 	 -1.2797010000 	 -1.9313180000 
855.70 	 224.9908000 	 1.971425 	 -1.2817570000 	 -1.9345820000 
855.90 	 224.9877000 	 1.971425 	 -1.2792940000 	 -1.9308920000 
856.10 	 224.9877000 	 1.971450 	 -1.2822310000 	 -1.9349160000 
856.30 	 224.9829000 	 1.971475 	 -1.2793760000 	 -1.9309490000 
856.50 	 224.9813000 	 1.971475 	 -1.2821580000 	 -1.9348270000 
856.70 	 224.9829000 	 1.971500 	 -1.2788110000 	 -1.9308120000 
856.90 	 224.9829000 	 1.971475 	 -1.2823610000 	 -1.9351010000 
857.10 	 224.9877000 	 1.971500 	 -1.2786040000 	 -1.9308690000 
857.30 	 224.9877000 	 1.971525 	 -1.2823930000 	 -1.9350530000 
857.50 	 224.9908000 	 1.971550 	 -1.2782960000 	 -1.9308150000 
857.70 	 224.9908000 	 1.971525 	 -1.2812360000 	 -1.9350750000 
857.90 	 224.9908000 	 1.971525 	 -1.2787980000 	 -1.9307800000 
858.10 	 224.9924000 	 1.971525 	 -1.2830800000 	 -1.9351800000 
858.30 	 224.9956000 	 1.971525 	 -1.2787210000 	 -1.9308820000 
858.50 	 224.9940000 	 1.971525 	 -1.2832010000 	 -1.9351550000 
858.70 	 224.9956000 	 1.971525 	 -1.2787910000 	 -1.9309680000 
858.90 	 224.9956000 	 1.971525 	 -1.2832900000 	 -1.9351770000 
859.10 	 224.9956000 	 1.971525 	 -1.2784350000 	 -1.9310510000 
859.30 	 224.9956000 	 1.971525 	 -1.2834710000 	 -1.9349540000 
859.50 	 224.9908000 	 1.971525 	 -1.2786960000 	 -1.9311210000 
859.70 	 224.9940000 	 1.971525 	 -1.2833910000 	 -1.9348560000 
859.90 	 224.9940000 	 1.971525 	 -1.2785590000 	 -1.9312730000 
860.10 	 224.9908000 	 1.971525 	 -1.2833060000 	 -1.9346970000 
860.30 	 224.9893000 	 1.971525 	 -1.2784320000 	 -1.9312860000 
860.50 	 224.9877000 	 1.971525 	 -1.2834870000 	 -1.9347250000 
860.70 	 224.9829000 	 1.971525 	 -1.2786900000 	 -1.9315340000 
860.90 	 224.9749000 	 1.971525 	 -1.2832200000 	 -1.9345250000 
861.10 	 224.9718000 	 1.971550 	 -1.2790740000 	 -1.9318360000 
861.30 	 224.9670000 	 1.971575 	 -1.2831660000 	 -1.9345190000 
861.50 	 224.9670000 	 1.971600 	 -1.2789690000 	 -1.9316040000 
861.70 	 224.9670000 	 1.971625 	 -1.2834040000 	 -1.9346170000 
861.90 	 224.9670000 	 1.971650 	 -1.2788010000 	 -1.9314190000 
862.10 	 224.9718000 	 1.971650 	 -1.2834300000 	 -1.9347670000 
862.30 	 224.9734000 	 1.971675 	 -1.2788490000 	 -1.9318360000 
862.50 	 224.9749000 	 1.971700 	 -1.2829150000 	 -1.9343470000 
862.70 	 224.9797000 	 1.971725 	 -1.2787410000 	 -1.9320070000 
862.90 	 224.9797000 	 1.971725 	 -1.2828540000 	 -1.9342740000 
863.10 	 224.9829000 	 1.971725 	 -1.2788420000 	 -1.9321600000 
863.30 	 224.9829000 	 1.971750 	 -1.2829560000 	 -1.9340520000 
863.50 	 224.9861000 	 1.971750 	 -1.2791060000 	 -1.9323540000 
863.70 	 224.9877000 	 1.971775 	 -1.2824410000 	 -1.9337530000 
863.90 	 224.9908000 	 1.971800 	 -1.2798750000 	 -1.9328020000 
864.10 	 224.9988000 	 1.971775 	 -1.2827210000 	 -1.9336860000 
864.30 	 225.0004000 	 1.971775 	 -1.2801170000 	 -1.9329320000 
864.50 	 225.0067000 	 1.971775 	 -1.2824120000 	 -1.9332410000 
864.70 	 225.0067000 	 1.971775 	 -1.2803970000 	 -1.9333300000 
864.90 	 225.0099000 	 1.971775 	 -1.2825460000 	 -1.9332630000 
865.10 	 225.0115000 	 1.971775 	 -1.2802920000 	 -1.9335080000 
865.30 	 225.0115000 	 1.971775 	 -1.2822470000 	 -1.9329990000 
865.50 	 225.0147000 	 1.971775 	 -1.2807590000 	 -1.9337080000 
865.70 	 225.0131000 	 1.971775 	 -1.2820280000 	 -1.9329450000 
865.90 	 225.0147000 	 1.971775 	 -1.2809940000 	 -1.9337620000 
866.10 	 225.0147000 	 1.971775 	 -1.2818210000 	 -1.9327770000 
866.30 	 225.0115000 	 1.971775 	 -1.2809880000 	 -1.9338770000 
866.50 	 225.0067000 	 1.971775 	 -1.2818850000 	 -1.9327770000 
866.70 	 225.0036000 	 1.971775 	 -1.2808830000 	 -1.9337300000 
866.90 	 225.0036000 	 1.971775 	 -1.2819260000 	 -1.9327640000 
867.10 	 225.0004000 	 1.971775 	 -1.2810770000 	 -1.9340320000 
867.30 	 225.0020000 	 1.971775 	 -1.2816520000 	 -1.9325450000 
867.50 	 225.0036000 	 1.971775 	 -1.2813700000 	 -1.9344460000 
867.70 	 224.9988000 	 1.971775 	 -1.2812520000 	 -1.9322970000 
867.90 	 224.9988000 	 1.971775 	 -1.2815630000 	 -1.9345190000 
868.10 	 224.9956000 	 1.971775 	 -1.2808860000 	 -1.9320770000 
868.30 	 224.9940000 	 1.971775 	 -1.2818400000 	 -1.9346940000 
868.50 	 224.9877000 	 1.971775 	 -1.2808640000 	 -1.9319340000 
868.70 	 224.9829000 	 1.971775 	 -1.2821170000 	 -1.9349130000 
868.90 	 224.9749000 	 1.971775 	 -1.2806000000 	 -1.9317340000 
869.10 	 224.9718000 	 1.971775 	 -1.2825010000 	 -1.9350180000 
869.30 	 224.9670000 	 1.971800 	 -1.2804670000 	 -1.9317500000 
869.50 	 224.9638000 	 1.971825 	 -1.2821870000 	 -1.9350020000 
869.70 	 224.9591000 	 1.971850 	 -1.2802510000 	 -1.9316100000 
869.90 	 224.9591000 	 1.971875 	 -1.2823300000 	 -1.9352280000 
870.10 	 224.9559000 	 1.971900 	 -1.2797770000 	 -1.9315050000 
870.30 	 224.9511000 	 1.971950 	 -1.2827520000 	 -1.9353230000 
870.50 	 224.9511000 	 1.971975 	 -1.2797160000 	 -1.9314510000 
870.70 	 224.9447000 	 1.972025 	 -1.2829110000 	 -1.9354600000 
870.90 	 224.9479000 	 1.972050 	 -1.2795580000 	 -1.9313680000 
871.10 	 224.9479000 	 1.972100 	 -1.2828760000 	 -1.9353640000 
871.30 	 224.9495000 	 1.972125 	 -1.2794150000 	 -1.9313490000 
871.50 	 224.9559000 	 1.972175 	 -1.2828790000 	 -1.9354220000 
871.70 	 224.9591000 	 1.972200 	 -1.2796370000 	 -1.9313240000 
871.90 	 224.9654000 	 1.972250 	 -1.2830640000 	 -1.9354850000 
872.10 	 224.9670000 	 1.972275 	 -1.2792400000 	 -1.9312860000 
872.30 	 224.9749000 	 1.972300 	 -1.2832580000 	 -1.9356500000 
872.50 	 224.9813000 	 1.972300 	 -1.2796080000 	 -1.9315240000 
872.70 	 224.9845000 	 1.972325 	 -1.2835660000 	 -1.9357240000 
872.90 	 224.9908000 	 1.972350 	 -1.2797160000 	 -1.9313680000 
873.10 	 224.9956000 	 1.972325 	 -1.2827750000 	 -1.9357240000 
873.30 	 225.0036000 	 1.972325 	 -1.2787600000 	 -1.9316010000 
873.50 	 225.0067000 	 1.972325 	 -1.2832860000 	 -1.9357740000 
873.70 	 225.0115000 	 1.972325 	 -1.2785940000 	 -1.9316040000 
873.90 	 225.0163000 	 1.972325 	 -1.2831780000 	 -1.9358220000 
874.10 	 225.0179000 	 1.972325 	 -1.2784190000 	 -1.9317280000 
874.30 	 225.0179000 	 1.972325 	 -1.2828480000 	 -1.9357170000 
874.50 	 225.0179000 	 1.972325 	 -1.2783430000 	 -1.9316640000 
874.70 	 225.0147000 	 1.972325 	 -1.2823520000 	 -1.9354950000 
874.90 	 225.0115000 	 1.972325 	 -1.2784890000 	 -1.9322620000 
875.10 	 225.0067000 	 1.972325 	 -1.2825620000 	 -1.9353580000 
875.30 	 225.0036000 	 1.972325 	 -1.2785720000 	 -1.9322050000 
875.50 	 225.0036000 	 1.972325 	 -1.2825010000 	 -1.9354180000 
875.70 	 224.9988000 	 1.972325 	 -1.2786450000 	 -1.9322780000 
875.90 	 224.9988000 	 1.972325 	 -1.2827620000 	 -1.9352530000 
876.10 	 224.9988000 	 1.972325 	 -1.2788260000 	 -1.9323410000 
876.30 	 224.9988000 	 1.972325 	 -1.2826030000 	 -1.9351550000 
876.50 	 224.9956000 	 1.972325 	 -1.2789030000 	 -1.9324460000 
876.70 	 224.9908000 	 1.972325 	 -1.2824820000 	 -1.9351580000 
876.90 	 224.9908000 	 1.972325 	 -1.2789790000 	 -1.9325670000 
877.10 	 224.9877000 	 1.972325 	 -1.2824030000 	 -1.9348720000 
877.30 	 224.9829000 	 1.972325 	 -1.2792970000 	 -1.9326620000 
877.50 	 224.9829000 	 1.972325 	 -1.2822310000 	 -1.9344930000 
877.70 	 224.9829000 	 1.972325 	 -1.2795480000 	 -1.9331070000 
877.90 	 224.9829000 	 1.972325 	 -1.2818940000 	 -1.9345030000 
878.10 	 224.9829000 	 1.972325 	 -1.2797450000 	 -1.9332470000 
878.30 	 224.9829000 	 1.972325 	 -1.2818500000 	 -1.9343790000 
878.50 	 224.9829000 	 1.972325 	 -1.2799870000 	 -1.9333520000 
878.70 	 224.9797000 	 1.972325 	 -1.2818150000 	 -1.9340900000 
878.90 	 224.9749000 	 1.972350 	 -1.2806760000 	 -1.9334440000 
879.10 	 224.9734000 	 1.972375 	 -1.2821450000 	 -1.9339310000 
879.30 	 224.9670000 	 1.972400 	 -1.2810710000 	 -1.9337560000 
879.50 	 224.9638000 	 1.972425 	 -1.2820470000 	 -1.9336380000 
879.70 	 224.9591000 	 1.972450 	 -1.2814240000 	 -1.9340320000 
879.90 	 224.9559000 	 1.972475 	 -1.2816560000 	 -1.9335140000 
880.10 	 224.9559000 	 1.972500 	 -1.2815950000 	 -1.9343280000 
880.30 	 224.9559000 	 1.972525 	 -1.2813280000 	 -1.9331870000 
880.50 	 224.9559000 	 1.972575 	 -1.2817670000 	 -1.9345160000 
880.70 	 224.9559000 	 1.972600 	 -1.2811340000 	 -1.9329580000 
880.90 	 224.9591000 	 1.972625 	 -1.2821100000 	 -1.9347950000 
881.10 	 224.9622000 	 1.972650 	 -1.2807080000 	 -1.9326020000 
881.30 	 224.9670000 	 1.972675 	 -1.2823960000 	 -1.9350310000 
881.50 	 224.9718000 	 1.972700 	 -1.2805720000 	 -1.9324490000 
881.70 	 224.9797000 	 1.972725 	 -1.2828450000 	 -1.9352790000 
881.90 	 224.9829000 	 1.972725 	 -1.2800380000 	 -1.9324780000 
882.10 	 224.9877000 	 1.972725 	 -1.2803360000 	 -1.9353900000 
882.30 	 224.9956000 	 1.972750 	 -1.2783690000 	 -1.9324620000 
882.50 	 224.9972000 	 1.972775 	 -1.2814520000 	 -1.9354790000 
882.70 	 225.0067000 	 1.972800 	 -1.2772560000 	 -1.9322330000 
882.90 	 225.0115000 	 1.972775 	 -1.2834550000 	 -1.9358630000 
883.10 	 225.0147000 	 1.972775 	 -1.2802980000 	 -1.9324490000 
883.30 	 225.0147000 	 1.972775 	 -1.2835600000 	 -1.9358730000 
883.50 	 225.0163000 	 1.972775 	 -1.2802440000 	 -1.9324810000 
883.70 	 225.0179000 	 1.972775 	 -1.2836900000 	 -1.9359430000 
883.90 	 225.0163000 	 1.972775 	 -1.2802060000 	 -1.9323790000 
884.10 	 225.0179000 	 1.972775 	 -1.2836810000 	 -1.9358380000 
884.30 	 225.0210000 	 1.972775 	 -1.2802920000 	 -1.9324560000 
884.50 	 225.0179000 	 1.972775 	 -1.2837660000 	 -1.9359140000 
884.70 	 225.0147000 	 1.972775 	 -1.2802920000 	 -1.9324180000 
884.90 	 225.0131000 	 1.972775 	 -1.2839190000 	 -1.9360800000 
885.10 	 225.0083000 	 1.972775 	 -1.2802700000 	 -1.9325730000 
885.30 	 225.0036000 	 1.972775 	 -1.2837660000 	 -1.9359590000 
885.50 	 225.0020000 	 1.972775 	 -1.2800280000 	 -1.9323540000 
885.70 	 225.0036000 	 1.972775 	 -1.2839320000 	 -1.9360030000 
885.90 	 225.0036000 	 1.972775 	 -1.2798790000 	 -1.9323190000 
886.10 	 225.0036000 	 1.972775 	 -1.2840370000 	 -1.9359460000 
886.30 	 225.0020000 	 1.972775 	 -1.2799680000 	 -1.9325260000 
886.50 	 224.9988000 	 1.972775 	 -1.2839890000 	 -1.9359240000 
886.70 	 224.9972000 	 1.972775 	 -1.2800950000 	 -1.9325860000 
886.90 	 224.9956000 	 1.972775 	 -1.2838400000 	 -1.9358670000 
887.10 	 224.9956000 	 1.972775 	 -1.2801650000 	 -1.9325670000 
887.30 	 224.9956000 	 1.972775 	 -1.2839440000 	 -1.9357330000 
887.50 	 224.9940000 	 1.972775 	 -1.2800660000 	 -1.9327100000 
887.70 	 224.9908000 	 1.972775 	 -1.2839600000 	 -1.9358160000 
887.90 	 224.9893000 	 1.972775 	 -1.2801110000 	 -1.9326530000 
888.10 	 224.9877000 	 1.972775 	 -1.2839480000 	 -1.9356760000 
888.30 	 224.9829000 	 1.972775 	 -1.2800790000 	 -1.9326530000 
888.50 	 224.9797000 	 1.972775 	 -1.2838360000 	 -1.9353800000 
888.70 	 224.9797000 	 1.972775 	 -1.2804350000 	 -1.9330690000 
888.90 	 224.9797000 	 1.972775 	 -1.2834610000 	 -1.9350530000 
889.10 	 224.9829000 	 1.972775 	 -1.2808550000 	 -1.9334410000 
889.30 	 224.9877000 	 1.972775 	 -1.2831940000 	 -1.9348530000 
889.50 	 224.9877000 	 1.972775 	 -1.2807970000 	 -1.9333740000 
889.70 	 224.9877000 	 1.972775 	 -1.2832580000 	 -1.9347440000 
889.90 	 224.9877000 	 1.972775 	 -1.2809340000 	 -1.9335870000 
890.10 	 224.9829000 	 1.972775 	 -1.2829080000 	 -1.9345540000 
890.30 	 224.9829000 	 1.972775 	 -1.2811370000 	 -1.9338320000 
890.50 	 224.9829000 	 1.972775 	 -1.2827940000 	 -1.9343690000 
890.70 	 224.9829000 	 1.972775 	 -1.2814580000 	 -1.9339620000 
890.90 	 224.9829000 	 1.972800 	 -1.2818240000 	 -1.9340740000 
891.10 	 224.9797000 	 1.972825 	 -1.2814240000 	 -1.9345660000 
891.30 	 224.9749000 	 1.972825 	 -1.2818020000 	 -1.9338830000 
891.50 	 224.9718000 	 1.972825 	 -1.2819130000 	 -1.9347380000 
891.70 	 224.9670000 	 1.972850 	 -1.2814330000 	 -1.9335940000 
891.90 	 224.9638000 	 1.972875 	 -1.2821770000 	 -1.9349670000 
892.10 	 224.9591000 	 1.972900 	 -1.2812170000 	 -1.9332630000 
892.30 	 224.9591000 	 1.972950 	 -1.2825140000 	 -1.9353070000 
892.50 	 224.9591000 	 1.972975 	 -1.2807500000 	 -1.9330790000 
892.70 	 224.9591000 	 1.973000 	 -1.2826440000 	 -1.9352820000 
892.90 	 224.9591000 	 1.973025 	 -1.2808510000 	 -1.9329610000 
893.10 	 224.9638000 	 1.973050 	 -1.2829050000 	 -1.9356890000 
893.30 	 224.9670000 	 1.973100 	 -1.2804410000 	 -1.9327320000 
893.50 	 224.9718000 	 1.973125 	 -1.2832800000 	 -1.9358950000 
893.70 	 224.9797000 	 1.973150 	 -1.2803650000 	 -1.9328280000 
893.90 	 224.9845000 	 1.973125 	 -1.2819640000 	 -1.9359910000 
894.10 	 224.9908000 	 1.973150 	 -1.2795610000 	 -1.9323830000 
894.30 	 224.9972000 	 1.973175 	 -1.2839730000 	 -1.9360960000 
894.50 	 225.0067000 	 1.973200 	 -1.2803870000 	 -1.9325100000 
894.70 	 225.0131000 	 1.973175 	 -1.2846980000 	 -1.9365440000 
894.90 	 225.0179000 	 1.973175 	 -1.2802190000 	 -1.9321820000 
895.10 	 225.0258000 	 1.973175 	 -1.2840560000 	 -1.9365180000 
895.30 	 225.0258000 	 1.973175 	 -1.2800440000 	 -1.9321820000 
895.50 	 225.0258000 	 1.973175 	 -1.2841000000 	 -1.9365950000 
895.70 	 225.0258000 	 1.973175 	 -1.2795100000 	 -1.9320110000 
895.90 	 225.0242000 	 1.973175 	 -1.2841890000 	 -1.9363940000 
896.10 	 225.0258000 	 1.973150 	 -1.2789850000 	 -1.9326240000 
896.30 	 225.0258000 	 1.973125 	 -1.2822440000 	 -1.9361560000 
896.50 	 225.0258000 	 1.973100 	 -1.2775680000 	 -1.9326940000 
896.70 	 225.0290000 	 1.973075 	 -1.2816750000 	 -1.9363590000 
896.90 	 225.0258000 	 1.973075 	 -1.2775200000 	 -1.9325770000 
897.10 	 225.0306000 	 1.973050 	 -1.2816110000 	 -1.9362350000 
897.30 	 225.0258000 	 1.973025 	 -1.2773670000 	 -1.9326460000 
897.50 	 225.0258000 	 1.973000 	 -1.2818080000 	 -1.9362040000 
897.70 	 225.0226000 	 1.972975 	 -1.2776600000 	 -1.9327740000 
897.90 	 225.0179000 	 1.972975 	 -1.2813660000 	 -1.9361850000 
898.10 	 225.0147000 	 1.972975 	 -1.2771700000 	 -1.9327550000 
898.30 	 225.0115000 	 1.972975 	 -1.2814300000 	 -1.9357110000 
898.50 	 225.0083000 	 1.972950 	 -1.2748810000 	 -1.9330530000 
898.70 	 225.0036000 	 1.972975 	 -1.2838490000 	 -1.9370140000 
898.90 	 224.9988000 	 1.972975 	 -1.2794810000 	 -1.9344870000 
899.10 	 224.9956000 	 1.972975 	 -1.2834520000 	 -1.9370710000 
899.30 	 224.9908000 	 1.972975 	 -1.2797510000 	 -1.9344870000 
899.50 	 224.9877000 	 1.972975 	 -1.2835850000 	 -1.9368360000 
899.70 	 224.9877000 	 1.972975 	 -1.2796850000 	 -1.9348430000 
899.90 	 224.9877000 	 1.972975 	 -1.2834490000 	 -1.9366680000 
900.10 	 224.9877000 	 1.972975 	 -1.2799170000 	 -1.9348370000 
900.30 	 224.9908000 	 1.972975 	 -1.2835250000 	 -1.9364550000 
900.50 	 224.9956000 	 1.972975 	 -1.2802350000 	 -1.9350050000 
900.70 	 224.9972000 	 1.972975 	 -1.2833400000 	 -1.9362800000 
900.90 	 224.9972000 	 1.972975 	 -1.2808670000 	 -1.9354410000 
901.10 	 224.9988000 	 1.972975 	 -1.2829690000 	 -1.9357620000 
901.30 	 224.9956000 	 1.972975 	 -1.2812070000 	 -1.9359210000 
901.50 	 224.9956000 	 1.972975 	 -1.2827210000 	 -1.9355710000 
901.70 	 224.9908000 	 1.972975 	 -1.2810070000 	 -1.9359210000 
901.90 	 224.9877000 	 1.972975 	 -1.2828320000 	 -1.9357710000 
902.10 	 224.9877000 	 1.972975 	 -1.2810040000 	 -1.9359270000 
902.30 	 224.9877000 	 1.972975 	 -1.2828220000 	 -1.9354280000 
902.50 	 224.9877000 	 1.972975 	 -1.2814710000 	 -1.9360730000 
902.70 	 224.9877000 	 1.972975 	 -1.2826980000 	 -1.9353580000 
902.90 	 224.9829000 	 1.972975 	 -1.2815510000 	 -1.9364230000 
903.10 	 224.9829000 	 1.972975 	 -1.2823170000 	 -1.9351830000 
903.30 	 224.9829000 	 1.972975 	 -1.2817100000 	 -1.9365120000 
903.50 	 224.9829000 	 1.972975 	 -1.2819290000 	 -1.9348490000 
903.70 	 224.9797000 	 1.972975 	 -1.2822090000 	 -1.9369950000 
903.90 	 224.9797000 	 1.972975 	 -1.2815410000 	 -1.9345250000 
904.10 	 224.9749000 	 1.972975 	 -1.2827110000 	 -1.9371540000 
904.30 	 224.9749000 	 1.973025 	 -1.2813820000 	 -1.9343820000 
904.50 	 224.9718000 	 1.973025 	 -1.2829650000 	 -1.9372430000 
904.70 	 224.9670000 	 1.973050 	 -1.2817990000 	 -1.9343280000 
904.90 	 224.9654000 	 1.973075 	 -1.2829720000 	 -1.9372460000 
905.10 	 224.9638000 	 1.973100 	 -1.2812230000 	 -1.9341850000 
905.30 	 224.9591000 	 1.973125 	 -1.2834740000 	 -1.9375260000 
905.50 	 224.9591000 	 1.973150 	 -1.2812390000 	 -1.9340520000 
905.70 	 224.9591000 	 1.973175 	 -1.2837700000 	 -1.9377800000 
905.90 	 224.9591000 	 1.973225 	 -1.2804830000 	 -1.9337750000 
906.10 	 224.9591000 	 1.973250 	 -1.2839130000 	 -1.9379170000 
906.30 	 224.9591000 	 1.973275 	 -1.2801170000 	 -1.9336610000 
906.50 	 224.9638000 	 1.973300 	 -1.2839920000 	 -1.9380630000 
906.70 	 224.9670000 	 1.973325 	 -1.2801810000 	 -1.9337780000 
906.90 	 224.9670000 	 1.973375 	 -1.2841320000 	 -1.9380000000 
907.10 	 224.9718000 	 1.973400 	 -1.2801770000 	 -1.9337270000 
907.30 	 224.9734000 	 1.973400 	 -1.2850670000 	 -1.9378980000 
907.50 	 224.9797000 	 1.973425 	 -1.2805910000 	 -1.9337150000 
907.70 	 224.9829000 	 1.973450 	 -1.2849200000 	 -1.9379490000 
907.90 	 224.9877000 	 1.973425 	 -1.2806480000 	 -1.9337020000 
908.10 	 224.9908000 	 1.973450 	 -1.2850920000 	 -1.9378030000 
908.30 	 224.9956000 	 1.973475 	 -1.2802630000 	 -1.9336700000 
908.50 	 224.9988000 	 1.973500 	 -1.2847960000 	 -1.9377550000 
908.70 	 225.0020000 	 1.973475 	 -1.2809750000 	 -1.9337050000 
908.90 	 225.0067000 	 1.973475 	 -1.2854830000 	 -1.9379770000 
909.10 	 225.0147000 	 1.973475 	 -1.2809340000 	 -1.9337780000 
909.30 	 225.0179000 	 1.973475 	 -1.2856860000 	 -1.9379040000 
909.50 	 225.0226000 	 1.973475 	 -1.2808100000 	 -1.9337650000 
909.70 	 225.0226000 	 1.973475 	 -1.2854290000 	 -1.9378690000 
909.90 	 225.0226000 	 1.973475 	 -1.2808800000 	 -1.9339660000 
910.10 	 225.0179000 	 1.973475 	 -1.2856480000 	 -1.9376530000 
910.30 	 225.0179000 	 1.973475 	 -1.2808550000 	 -1.9341530000 
910.50 	 225.0179000 	 1.973475 	 -1.2854990000 	 -1.9376340000 
910.70 	 225.0163000 	 1.973475 	 -1.2808200000 	 -1.9340740000 
910.90 	 225.0147000 	 1.973475 	 -1.2856170000 	 -1.9375100000 
911.10 	 225.0147000 	 1.973475 	 -1.2809280000 	 -1.9343380000 
911.30 	 225.0115000 	 1.973425 	 -1.2854040000 	 -1.9372340000 
911.50 	 225.0115000 	 1.973425 	 -1.2808700000 	 -1.9342650000 
911.70 	 225.0067000 	 1.973425 	 -1.2853690000 	 -1.9373100000 
911.90 	 225.0036000 	 1.973425 	 -1.2809660000 	 -1.9343920000 
912.10 	 225.0036000 	 1.973425 	 -1.2853650000 	 -1.9371000000 
912.30 	 225.0036000 	 1.973425 	 -1.2811880000 	 -1.9347350000 
912.50 	 225.0036000 	 1.973425 	 -1.2849170000 	 -1.9366420000 
912.70 	 225.0036000 	 1.973425 	 -1.2812360000 	 -1.9350430000 
912.90 	 225.0036000 	 1.973425 	 -1.2848060000 	 -1.9363820000 
913.10 	 225.0036000 	 1.973425 	 -1.2813380000 	 -1.9353230000 
913.30 	 224.9988000 	 1.973425 	 -1.2847580000 	 -1.9365440000 
913.50 	 224.9972000 	 1.973425 	 -1.2813250000 	 -1.9352400000 
913.70 	 224.9956000 	 1.973425 	 -1.2845870000 	 -1.9361500000 
913.90 	 224.9908000 	 1.973425 	 -1.2817540000 	 -1.9355110000 
914.10 	 224.9908000 	 1.973425 	 -1.2844630000 	 -1.9360260000 
914.30 	 224.9908000 	 1.973425 	 -1.2817830000 	 -1.9358160000 
914.50 	 224.9908000 	 1.973425 	 -1.2836740000 	 -1.9354380000 
914.70 	 224.9908000 	 1.973425 	 -1.2822310000 	 -1.9361620000 
914.90 	 224.9908000 	 1.973425 	 -1.2835120000 	 -1.9351420000 
915.10 	 224.9877000 	 1.973425 	 -1.2825270000 	 -1.9363910000 
915.30 	 224.9877000 	 1.973425 	 -1.2830450000 	 -1.9349960000 
915.50 	 224.9908000 	 1.973425 	 -1.2826060000 	 -1.9364170000 
915.70 	 224.9908000 	 1.973425 	 -1.2832230000 	 -1.9349230000 
915.90 	 224.9956000 	 1.973425 	 -1.2831180000 	 -1.9368780000 
916.10 	 224.9956000 	 1.973425 	 -1.2825110000 	 -1.9345120000 
916.30 	 224.9956000 	 1.973425 	 -1.2834100000 	 -1.9371570000 
916.50 	 224.9956000 	 1.973425 	 -1.2824000000 	 -1.9344490000 
916.70 	 224.9908000 	 1.973425 	 -1.2833180000 	 -1.9370870000 
916.90 	 224.9877000 	 1.973425 	 -1.2823390000 	 -1.9344840000 
917.10 	 224.9829000 	 1.973425 	 -1.2830420000 	 -1.9371380000 
917.30 	 224.9749000 	 1.973425 	 -1.2820940000 	 -1.9343280000 
917.50 	 224.9718000 	 1.973425 	 -1.2833440000 	 -1.9372080000 
917.70 	 224.9718000 	 1.973425 	 -1.2819960000 	 -1.9341690000 
917.90 	 224.9670000 	 1.973425 	 -1.2836970000 	 -1.9375390000 
918.10 	 224.9670000 	 1.973425 	 -1.2814040000 	 -1.9338040000 
918.30 	 224.9718000 	 1.973475 	 -1.2842910000 	 -1.9377420000 
918.50 	 224.9718000 	 1.973475 	 -1.2815790000 	 -1.9338860000 
918.70 	 224.9718000 	 1.973500 	 -1.2844120000 	 -1.9377390000 
918.90 	 224.9718000 	 1.973525 	 -1.2812360000 	 -1.9337150000 
919.10 	 224.9718000 	 1.973550 	 -1.2846440000 	 -1.9377870000 
919.30 	 224.9718000 	 1.973575 	 -1.2808990000 	 -1.9337150000 
919.50 	 224.9670000 	 1.973575 	 -1.2849620000 	 -1.9378760000 
919.70 	 224.9670000 	 1.973600 	 -1.2802220000 	 -1.9335870000 
919.90 	 224.9638000 	 1.973625 	 -1.2846370000 	 -1.9379710000 
920.10 	 224.9638000 	 1.973650 	 -1.2803300000 	 -1.9337180000 
920.30 	 224.9654000 	 1.973700 	 -1.2849170000 	 -1.9379390000 
920.50 	 224.9670000 	 1.973725 	 -1.2806160000 	 -1.9336100000 
920.70 	 224.9686000 	 1.973750 	 -1.2847810000 	 -1.9379620000 
920.90 	 224.9718000 	 1.973750 	 -1.2809500000 	 -1.9337430000 
921.10 	 224.9749000 	 1.973775 	 -1.2852030000 	 -1.9378760000 
921.30 	 224.9797000 	 1.973800 	 -1.2804410000 	 -1.9336950000 
921.50 	 224.9829000 	 1.973825 	 -1.2851720000 	 -1.9379650000 
921.70 	 224.9877000 	 1.973825 	 -1.2805620000 	 -1.9337050000 
921.90 	 224.9988000 	 1.973825 	 -1.2859850000 	 -1.9379200000 
922.10 	 225.0036000 	 1.973825 	 -1.2811030000 	 -1.9339750000 
922.30 	 225.0115000 	 1.973825 	 -1.2858930000 	 -1.9380000000 
922.50 	 225.0163000 	 1.973825 	 -1.2810830000 	 -1.9340260000 
922.70 	 225.0210000 	 1.973825 	 -1.2858550000 	 -1.9379460000 
922.90 	 225.0226000 	 1.973825 	 -1.2810640000 	 -1.9340990000 
923.10 	 225.0258000 	 1.973825 	 -1.2857120000 	 -1.9377450000 
923.30 	 225.0258000 	 1.973825 	 -1.2811060000 	 -1.9342800000 
923.50 	 225.0274000 	 1.973825 	 -1.2859310000 	 -1.9376660000 
923.70 	 225.0306000 	 1.973825 	 -1.2812200000 	 -1.9345220000 
923.90 	 225.0306000 	 1.973825 	 -1.2859120000 	 -1.9374850000 
924.10 	 225.0338000 	 1.973800 	 -1.2812070000 	 -1.9344580000 
924.30 	 225.0338000 	 1.973775 	 -1.2856070000 	 -1.9370560000 
924.50 	 225.0338000 	 1.973750 	 -1.2815980000 	 -1.9350400000 
924.70 	 225.0322000 	 1.973725 	 -1.2854770000 	 -1.9368270000 
924.90 	 225.0258000 	 1.973700 	 -1.2817800000 	 -1.9353170000 
925.10 	 225.0195000 	 1.973675 	 -1.2850890000 	 -1.9362640000 
925.30 	 225.0179000 	 1.973675 	 -1.2821520000 	 -1.9357050000 
925.50 	 225.0147000 	 1.973675 	 -1.2847330000 	 -1.9360320000 
925.70 	 225.0147000 	 1.973650 	 -1.2821450000 	 -1.9358860000 
925.90 	 225.0115000 	 1.973625 	 -1.2843420000 	 -1.9358350000 
926.10 	 225.0131000 	 1.973625 	 -1.2826510000 	 -1.9362640000 
926.30 	 225.0131000 	 1.973625 	 -1.2841570000 	 -1.9357010000 
926.50 	 225.0147000 	 1.973625 	 -1.2830230000 	 -1.9365340000 
926.70 	 225.0163000 	 1.973625 	 -1.2839890000 	 -1.9354600000 
926.90 	 225.0147000 	 1.973600 	 -1.2830960000 	 -1.9367570000 
927.10 	 225.0147000 	 1.973600 	 -1.2836390000 	 -1.9352210000 
927.30 	 225.0131000 	 1.973575 	 -1.2833980000 	 -1.9370780000 
927.50 	 225.0115000 	 1.973550 	 -1.2834100000 	 -1.9348910000 
927.70 	 225.0099000 	 1.973575 	 -1.2834800000 	 -1.9370940000 
927.90 	 225.0067000 	 1.973575 	 -1.2832100000 	 -1.9348810000 
928.10 	 225.0067000 	 1.973575 	 -1.2837380000 	 -1.9373890000 
928.30 	 225.0036000 	 1.973575 	 -1.2827780000 	 -1.9346140000 
928.50 	 225.0036000 	 1.973575 	 -1.2837280000 	 -1.9374500000 
928.70 	 224.9988000 	 1.973575 	 -1.2830000000 	 -1.9345860000 
928.90 	 224.9988000 	 1.973575 	 -1.2841670000 	 -1.9374430000 
929.10 	 224.9956000 	 1.973575 	 -1.2824120000 	 -1.9344230000 
929.30 	 224.9956000 	 1.973575 	 -1.2843070000 	 -1.9376470000 
929.50 	 224.9956000 	 1.973575 	 -1.2820970000 	 -1.9341500000 
929.70 	 224.9956000 	 1.973575 	 -1.2848030000 	 -1.9380000000 
929.90 	 224.9956000 	 1.973575 	 -1.2818750000 	 -1.9339750000 
930.10 	 224.9956000 	 1.973575 	 -1.2850570000 	 -1.9381680000 
930.30 	 224.9956000 	 1.973575 	 -1.2816750000 	 -1.9339340000 
930.50 	 224.9956000 	 1.973575 	 -1.2853080000 	 -1.9382130000 
930.70 	 224.9956000 	 1.973575 	 -1.2814140000 	 -1.9339720000 
930.90 	 224.9956000 	 1.973575 	 -1.2854580000 	 -1.9381940000 
931.10 	 224.9908000 	 1.973575 	 -1.2811910000 	 -1.9339850000 
931.30 	 224.9908000 	 1.973575 	 -1.2854260000 	 -1.9382290000 
931.50 	 224.9877000 	 1.973575 	 -1.2812460000 	 -1.9339310000 
931.70 	 224.9877000 	 1.973575 	 -1.2855470000 	 -1.9382510000 
931.90 	 224.9877000 	 1.973575 	 -1.2811660000 	 -1.9338610000 
932.10 	 224.9877000 	 1.973575 	 -1.2856260000 	 -1.9382700000 
932.30 	 224.9877000 	 1.973575 	 -1.2810740000 	 -1.9338640000 
932.50 	 224.9877000 	 1.973575 	 -1.2856830000 	 -1.9380790000 
932.70 	 224.9877000 	 1.973575 	 -1.2810390000 	 -1.9341150000 
932.90 	 224.9877000 	 1.973575 	 -1.2858330000 	 -1.9379040000 
933.10 	 224.9829000 	 1.973575 	 -1.2810800000 	 -1.9340010000 
933.30 	 224.9829000 	 1.973575 	 -1.2858740000 	 -1.9380730000 
933.50 	 224.9829000 	 1.973575 	 -1.2808930000 	 -1.9340360000 
933.70 	 224.9829000 	 1.973575 	 -1.2858610000 	 -1.9381710000 
933.90 	 224.9829000 	 1.973575 	 -1.2810170000 	 -1.9341250000 
934.10 	 224.9797000 	 1.973625 	 -1.2857060000 	 -1.9379580000 
934.30 	 224.9797000 	 1.973625 	 -1.2810260000 	 -1.9341880000 
934.50 	 224.9797000 	 1.973625 	 -1.2858360000 	 -1.9376750000 
934.70 	 224.9829000 	 1.973625 	 -1.2812460000 	 -1.9342710000 
934.90 	 224.9829000 	 1.973650 	 -1.2856860000 	 -1.9377200000 
935.10 	 224.9877000 	 1.973675 	 -1.2811850000 	 -1.9346900000 
935.30 	 224.9877000 	 1.973675 	 -1.2857310000 	 -1.9376060000 
935.50 	 224.9829000 	 1.973675 	 -1.2813030000 	 -1.9347190000 
935.70 	 224.9797000 	 1.973675 	 -1.2855660000 	 -1.9373800000 
935.90 	 224.9749000 	 1.973700 	 -1.2811880000 	 -1.9348240000 
936.10 	 224.9749000 	 1.973725 	 -1.2851870000 	 -1.9371350000 
936.30 	 224.9718000 	 1.973725 	 -1.2812740000 	 -1.9348680000 
936.50 	 224.9718000 	 1.973750 	 -1.2854040000 	 -1.9372750000 
936.70 	 224.9718000 	 1.973775 	 -1.2813120000 	 -1.9348400000 
936.90 	 224.9670000 	 1.973800 	 -1.2851720000 	 -1.9371510000 
937.10 	 224.9670000 	 1.973825 	 -1.2815510000 	 -1.9351070000 
937.30 	 224.9670000 	 1.973825 	 -1.2849300000 	 -1.9366840000 
937.50 	 224.9718000 	 1.973850 	 -1.2814900000 	 -1.9354310000 
937.70 	 224.9718000 	 1.973875 	 -1.2848350000 	 -1.9363910000 
937.90 	 224.9718000 	 1.973900 	 -1.2823390000 	 -1.9358250000 
938.10 	 224.9718000 	 1.973900 	 -1.2844660000 	 -1.9360570000 
938.30 	 224.9670000 	 1.973950 	 -1.2824220000 	 -1.9362130000 
938.50 	 224.9670000 	 1.973950 	 -1.2846310000 	 -1.9360540000 
938.70 	 224.9670000 	 1.973975 	 -1.2822690000 	 -1.9361150000 
938.90 	 224.9718000 	 1.974000 	 -1.2844660000 	 -1.9360100000 
939.10 	 224.9749000 	 1.974025 	 -1.2825200000 	 -1.9363850000 
939.30 	 224.9797000 	 1.974050 	 -1.2842850000 	 -1.9357010000 
939.50 	 224.9797000 	 1.974050 	 -1.2825460000 	 -1.9364130000 
939.70 	 224.9797000 	 1.974050 	 -1.2842750000 	 -1.9356160000 
939.90 	 224.9829000 	 1.974100 	 -1.2830510000 	 -1.9368040000 
940.10 	 224.9797000 	 1.974075 	 -1.2839640000 	 -1.9352120000 
940.30 	 224.9829000 	 1.974075 	 -1.2838840000 	 -1.9375200000 
940.50 	 224.9829000 	 1.974100 	 -1.2836170000 	 -1.9351200000 
940.70 	 224.9829000 	 1.974100 	 -1.2839380000 	 -1.9374280000 
940.90 	 224.9877000 	 1.974125 	 -1.2831780000 	 -1.9349580000 
941.10 	 224.9877000 	 1.974125 	 -1.2843610000 	 -1.9377870000 
941.30 	 224.9908000 	 1.974125 	 -1.2826470000 	 -1.9347920000 
941.50 	 224.9956000 	 1.974125 	 -1.2838650000 	 -1.9379810000 
941.70 	 224.9956000 	 1.974125 	 -1.2825460000 	 -1.9345820000 
941.90 	 224.9956000 	 1.974125 	 -1.2844980000 	 -1.9381200000 
942.10 	 224.9956000 	 1.974125 	 -1.2821990000 	 -1.9344330000 
942.30 	 224.9956000 	 1.974125 	 -1.2844790000 	 -1.9382250000 
942.50 	 224.9956000 	 1.974125 	 -1.2820020000 	 -1.9344300000 
942.70 	 224.9956000 	 1.974125 	 -1.2847680000 	 -1.9383530000 
942.90 	 224.9988000 	 1.974125 	 -1.2819990000 	 -1.9344170000 
943.10 	 224.9988000 	 1.974125 	 -1.2850700000 	 -1.9384190000 
943.30 	 225.0036000 	 1.974125 	 -1.2817100000 	 -1.9342610000 
943.50 	 224.9988000 	 1.974125 	 -1.2853810000 	 -1.9384990000 
943.70 	 224.9988000 	 1.974125 	 -1.2815350000 	 -1.9342550000 
943.90 	 224.9956000 	 1.974125 	 -1.2856100000 	 -1.9386550000 
944.10 	 224.9908000 	 1.974125 	 -1.2813060000 	 -1.9341250000 
944.30 	 224.9908000 	 1.974125 	 -1.2856360000 	 -1.9386420000 
944.50 	 224.9908000 	 1.974125 	 -1.2811370000 	 -1.9344620000 
944.70 	 224.9908000 	 1.974125 	 -1.2856990000 	 -1.9385590000 
944.90 	 224.9956000 	 1.974125 	 -1.2808960000 	 -1.9345350000 
945.10 	 224.9988000 	 1.974125 	 -1.2856390000 	 -1.9384920000 
945.30 	 224.9988000 	 1.974125 	 -1.2807270000 	 -1.9345410000 
945.50 	 224.9988000 	 1.974125 	 -1.2854540000 	 -1.9383300000 
945.70 	 224.9988000 	 1.974125 	 -1.2808290000 	 -1.9343660000 
945.90 	 224.9988000 	 1.974125 	 -1.2858300000 	 -1.9382800000 
946.10 	 224.9988000 	 1.974125 	 -1.2808960000 	 -1.9344930000 
946.30 	 224.9988000 	 1.974125 	 -1.2855370000 	 -1.9381620000 
946.50 	 224.9988000 	 1.974125 	 -1.2807270000 	 -1.9344740000 
946.70 	 225.0036000 	 1.974125 	 -1.2857280000 	 -1.9382320000 
946.90 	 225.0036000 	 1.974125 	 -1.2808230000 	 -1.9344840000 
947.10 	 225.0036000 	 1.974125 	 -1.2855470000 	 -1.9381360000 
947.30 	 224.9988000 	 1.974125 	 -1.2808450000 	 -1.9347350000 
947.50 	 224.9956000 	 1.974125 	 -1.2855180000 	 -1.9378980000 
947.70 	 224.9908000 	 1.974125 	 -1.2808510000 	 -1.9347410000 
947.90 	 224.9908000 	 1.974125 	 -1.2857720000 	 -1.9380000000 
948.10 	 224.9877000 	 1.974125 	 -1.2809630000 	 -1.9350240000 
948.30 	 224.9877000 	 1.974125 	 -1.2854480000 	 -1.9377870000 
948.50 	 224.9877000 	 1.974150 	 -1.2813540000 	 -1.9350880000 
948.70 	 224.9877000 	 1.974175 	 -1.2858520000 	 -1.9377680000 
948.90 	 224.9861000 	 1.974175 	 -1.2812840000 	 -1.9350340000 
949.10 	 224.9829000 	 1.974200 	 -1.2856930000 	 -1.9377770000 
949.30 	 224.9829000 	 1.974175 	 -1.2814870000 	 -1.9351580000 
949.50 	 224.9797000 	 1.974200 	 -1.2856450000 	 -1.9374820000 
949.70 	 224.9797000 	 1.974225 	 -1.2817100000 	 -1.9354570000 
949.90 	 224.9797000 	 1.974250 	 -1.2856520000 	 -1.9373890000 
950.10 	 224.9797000 	 1.974225 	 -1.2820400000 	 -1.9359870000 
950.30 	 224.9781000 	 1.974250 	 -1.2856640000 	 -1.9371410000 
950.50 	 224.9749000 	 1.974250 	 -1.2821550000 	 -1.9359680000 
950.70 	 224.9749000 	 1.974275 	 -1.2853240000 	 -1.9370300000 
950.90 	 224.9749000 	 1.974300 	 -1.2824410000 	 -1.9361020000 
951.10 	 224.9749000 	 1.974325 	 -1.2855660000 	 -1.9368840000 
951.30 	 224.9797000 	 1.974325 	 -1.2825870000 	 -1.9363530000 
951.50 	 224.9829000 	 1.974350 	 -1.2850700000 	 -1.9367190000 
951.70 	 224.9877000 	 1.974375 	 -1.2824850000 	 -1.9366140000 
951.90 	 224.9908000 	 1.974400 	 -1.2849170000 	 -1.9366710000 
952.10 	 224.9956000 	 1.974400 	 -1.2827460000 	 -1.9366140000 
952.30 	 225.0004000 	 1.974375 	 -1.2849110000 	 -1.9367820000 
952.50 	 225.0067000 	 1.974375 	 -1.2826000000 	 -1.9369510000 
952.70 	 225.0115000 	 1.974375 	 -1.2844280000 	 -1.9365500000 
952.90 	 225.0147000 	 1.974375 	 -1.2828860000 	 -1.9372140000 
953.10 	 225.0147000 	 1.974375 	 -1.2842910000 	 -1.9361240000 
953.30 	 225.0179000 	 1.974375 	 -1.2829940000 	 -1.9374240000 
953.50 	 225.0179000 	 1.974375 	 -1.2838970000 	 -1.9359650000 
953.70 	 225.0147000 	 1.974375 	 -1.2833980000 	 -1.9376790000 
953.90 	 225.0115000 	 1.974375 	 -1.2838300000 	 -1.9358570000 
954.10 	 225.0067000 	 1.974375 	 -1.2837570000 	 -1.9378500000 
954.30 	 225.0036000 	 1.974375 	 -1.2834930000 	 -1.9354250000 
954.50 	 224.9988000 	 1.974375 	 -1.2837820000 	 -1.9379490000 
954.70 	 224.9972000 	 1.974375 	 -1.2834740000 	 -1.9354690000 
954.90 	 224.9988000 	 1.974375 	 -1.2838750000 	 -1.9380470000 
955.10 	 224.9988000 	 1.974375 	 -1.2833910000 	 -1.9354220000 
955.30 	 225.0036000 	 1.974375 	 -1.2842460000 	 -1.9383340000 
955.50 	 225.0036000 	 1.974375 	 -1.2825620000 	 -1.9350880000 
955.70 	 225.0036000 	 1.974375 	 -1.2845770000 	 -1.9384510000 
955.90 	 225.0052000 	 1.974375 	 -1.2829620000 	 -1.9351260000 
956.10 	 225.0052000 	 1.974375 	 -1.2848380000 	 -1.9384700000 
956.30 	 225.0036000 	 1.974375 	 -1.2825930000 	 -1.9347760000 
956.50 	 225.0004000 	 1.974375 	 -1.2851620000 	 -1.9385500000 
956.70 	 224.9972000 	 1.974375 	 -1.2823140000 	 -1.9346900000 
956.90 	 224.9956000 	 1.974375 	 -1.2852920000 	 -1.9387090000 
957.10 	 224.9908000 	 1.974375 	 -1.2822660000 	 -1.9347320000 
957.30 	 224.9908000 	 1.974375 	 -1.2851520000 	 -1.9387340000 
957.50 	 224.9908000 	 1.974375 	 -1.2820400000 	 -1.9348020000 
957.70 	 224.9908000 	 1.974375 	 -1.2854610000 	 -1.9387980000 
957.90 	 224.9877000 	 1.974375 	 -1.2821040000 	 -1.9346620000 
958.10 	 224.9877000 	 1.974375 	 -1.2854830000 	 -1.9387750000 
958.30 	 224.9877000 	 1.974375 	 -1.2819640000 	 -1.9346490000 
958.50 	 224.9829000 	 1.974375 	 -1.2856640000 	 -1.9389150000 
958.70 	 224.9829000 	 1.974375 	 -1.2816650000 	 -1.9345410000 
958.90 	 224.9829000 	 1.974375 	 -1.2858930000 	 -1.9389220000 
959.10 	 224.9829000 	 1.974375 	 -1.2817000000 	 -1.9345350000 
959.30 	 224.9829000 	 1.974375 	 -1.2860110000 	 -1.9390490000 
959.50 	 224.9829000 	 1.974375 	 -1.2814110000 	 -1.9347100000 
959.70 	 224.9829000 	 1.974400 	 -1.2860620000 	 -1.9389720000 
959.90 	 224.9829000 	 1.974425 	 -1.2814710000 	 -1.9347700000 
960.10 	 224.9877000 	 1.974425 	 -1.2861190000 	 -1.9387470000 
960.30 	 224.9829000 	 1.974450 	 -1.2813850000 	 -1.9348460000 
960.50 	 224.9797000 	 1.974425 	 -1.2863950000 	 -1.9388170000 
960.70 	 224.9749000 	 1.974450 	 -1.2817030000 	 -1.9352340000 
960.90 	 224.9749000 	 1.974475 	 -1.2862550000 	 -1.9384350000 
961.10 	 224.9749000 	 1.974500 	 -1.2815950000 	 -1.9353900000 
961.30 	 224.9749000 	 1.974500 	 -1.2861160000 	 -1.9384450000 
961.50 	 224.9749000 	 1.974525 	 -1.2814520000 	 -1.9356440000 
961.70 	 224.9749000 	 1.974550 	 -1.2859570000 	 -1.9381080000 
961.90 	 224.9749000 	 1.974575 	 -1.2817320000 	 -1.9359210000 
962.10 	 224.9749000 	 1.974600 	 -1.2855970000 	 -1.9377230000 
962.30 	 224.9749000 	 1.974600 	 -1.2817990000 	 -1.9361080000 
962.50 	 224.9749000 	 1.974650 	 -1.2855940000 	 -1.9378120000 
962.70 	 224.9749000 	 1.974650 	 -1.2820970000 	 -1.9363210000 
962.90 	 224.9749000 	 1.974650 	 -1.2853970000 	 -1.9375710000 
963.10 	 224.9797000 	 1.974675 	 -1.2818460000 	 -1.9363720000 
963.30 	 224.9829000 	 1.974700 	 -1.2855750000 	 -1.9374080000 
963.50 	 224.9908000 	 1.974700 	 -1.2820720000 	 -1.9368620000 
963.70 	 224.9988000 	 1.974725 	 -1.2847270000 	 -1.9371000000 
963.90 	 225.0067000 	 1.974750 	 -1.2834680000 	 -1.9374370000 
964.10 	 225.0083000 	 1.974725 	 -1.2851520000 	 -1.9367540000 
964.30 	 225.0147000 	 1.974725 	 -1.2835980000 	 -1.9375900000 
964.50 	 225.0179000 	 1.974725 	 -1.2850980000 	 -1.9365950000 
964.70 	 225.0226000 	 1.974725 	 -1.2838620000 	 -1.9377420000 
964.90 	 225.0258000 	 1.974725 	 -1.2845930000 	 -1.9363630000 
965.10 	 225.0306000 	 1.974725 	 -1.2840840000 	 -1.9379620000 
965.30 	 225.0385000 	 1.974725 	 -1.2845390000 	 -1.9360830000 
965.50 	 225.0417000 	 1.974725 	 -1.2841450000 	 -1.9381620000 
965.70 	 225.0417000 	 1.974675 	 -1.2844500000 	 -1.9360770000 
965.90 	 225.0385000 	 1.974650 	 -1.2843420000 	 -1.9381110000 
966.10 	 225.0338000 	 1.974625 	 -1.2844150000 	 -1.9359840000 
966.30 	 225.0322000 	 1.974600 	 -1.2848000000 	 -1.9385720000 
966.50 	 225.0306000 	 1.974575 	 -1.2840210000 	 -1.9356380000 
966.70 	 225.0258000 	 1.974550 	 -1.2847270000 	 -1.9385180000 
966.90 	 225.0226000 	 1.974525 	 -1.2837380000 	 -1.9356090000 
967.10 	 225.0179000 	 1.974525 	 -1.2851110000 	 -1.9388360000 
967.30 	 225.0179000 	 1.974525 	 -1.2836900000 	 -1.9354060000 
967.50 	 225.0147000 	 1.974500 	 -1.2853530000 	 -1.9387090000 
967.70 	 225.0115000 	 1.974500 	 -1.2832640000 	 -1.9352790000 
967.90 	 225.0115000 	 1.974475 	 -1.2854070000 	 -1.9389500000 
968.10 	 225.0115000 	 1.974475 	 -1.2832100000 	 -1.9352340000 
968.30 	 225.0147000 	 1.974475 	 -1.2857090000 	 -1.9390420000 
968.50 	 225.0179000 	 1.974475 	 -1.2829110000 	 -1.9349960000 
968.70 	 225.0195000 	 1.974475 	 -1.2860460000 	 -1.9391630000 
968.90 	 225.0226000 	 1.974475 	 -1.2825390000 	 -1.9348720000 
969.10 	 225.0226000 	 1.974450 	 -1.2861820000 	 -1.9391790000 
969.30 	 225.0179000 	 1.974450 	 -1.2824150000 	 -1.9349860000 
969.50 	 225.0179000 	 1.974425 	 -1.2863570000 	 -1.9392940000 
969.70 	 225.0179000 	 1.974425 	 -1.2822820000 	 -1.9348970000 
969.90 	 225.0147000 	 1.974425 	 -1.2865130000 	 -1.9392970000 
970.10 	 225.0115000 	 1.974425 	 -1.2820050000 	 -1.9348970000 
970.30 	 225.0036000 	 1.974425 	 -1.2864430000 	 -1.9393790000 
970.50 	 224.9988000 	 1.974425 	 -1.2819730000 	 -1.9348650000 
970.70 	 224.9988000 	 1.974425 	 -1.2868150000 	 -1.9390580000 
970.90 	 224.9956000 	 1.974425 	 -1.2818880000 	 -1.9351230000 
971.10 	 224.9956000 	 1.974425 	 -1.2866660000 	 -1.9388170000 
971.30 	 224.9956000 	 1.974425 	 -1.2819450000 	 -1.9354030000 
971.50 	 224.9956000 	 1.974425 	 -1.2865450000 	 -1.9385110000 
971.70 	 224.9972000 	 1.974425 	 -1.2820630000 	 -1.9356280000 
971.90 	 224.9956000 	 1.974425 	 -1.2864910000 	 -1.9383720000 
972.10 	 224.9956000 	 1.974425 	 -1.2819390000 	 -1.9355460000 
972.30 	 224.9908000 	 1.974425 	 -1.2865770000 	 -1.9383680000 
972.50 	 224.9893000 	 1.974425 	 -1.2822720000 	 -1.9361310000 
972.70 	 224.9877000 	 1.974425 	 -1.2863160000 	 -1.9380410000 
972.90 	 224.9829000 	 1.974425 	 -1.2823900000 	 -1.9363910000 
973.10 	 224.9829000 	 1.974425 	 -1.2862430000 	 -1.9378730000 
973.30 	 224.9797000 	 1.974425 	 -1.2822280000 	 -1.9360830000 
973.50 	 224.9813000 	 1.974425 	 -1.2861060000 	 -1.9377870000 
973.70 	 224.9797000 	 1.974425 	 -1.2826920000 	 -1.9363560000 
973.90 	 224.9829000 	 1.974425 	 -1.2858550000 	 -1.9375260000 
974.10 	 224.9797000 	 1.974425 	 -1.2825580000 	 -1.9364010000 
974.30 	 224.9749000 	 1.974425 	 -1.2861790000 	 -1.9378280000 
974.50 	 224.9749000 	 1.974425 	 -1.2824630000 	 -1.9362580000 
974.70 	 224.9718000 	 1.974425 	 -1.2857440000 	 -1.9375100000 
974.90 	 224.9718000 	 1.974425 	 -1.2826630000 	 -1.9365280000 
975.10 	 224.9702000 	 1.974475 	 -1.2858710000 	 -1.9374340000 
975.30 	 224.9670000 	 1.974475 	 -1.2827490000 	 -1.9368550000 
975.50 	 224.9670000 	 1.974500 	 -1.2860430000 	 -1.9374720000 
975.70 	 224.9718000 	 1.974525 	 -1.2828640000 	 -1.9369790000 
975.90 	 224.9718000 	 1.974550 	 -1.2853210000 	 -1.9369440000 
976.10 	 224.9718000 	 1.974575 	 -1.2830960000 	 -1.9373000000 
976.30 	 224.9718000 	 1.974575 	 -1.2852830000 	 -1.9369090000 
976.50 	 224.9718000 	 1.974600 	 -1.2827710000 	 -1.9369160000 
976.70 	 224.9686000 	 1.974625 	 -1.2852610000 	 -1.9370490000 
976.90 	 224.9670000 	 1.974650 	 -1.2832770000 	 -1.9374780000 
977.10 	 224.9670000 	 1.974675 	 -1.2847520000 	 -1.9365850000 
977.30 	 224.9718000 	 1.974675 	 -1.2836360000 	 -1.9377520000 
977.50 	 224.9670000 	 1.974700 	 -1.2847900000 	 -1.9365600000 
977.70 	 224.9718000 	 1.974725 	 -1.2839760000 	 -1.9378820000 
977.90 	 224.9718000 	 1.974750 	 -1.2844690000 	 -1.9362420000 
978.10 	 224.9718000 	 1.974775 	 -1.2841070000 	 -1.9381460000 
978.30 	 224.9718000 	 1.974800 	 -1.2842910000 	 -1.9358030000 
978.50 	 224.9749000 	 1.974800 	 -1.2844910000 	 -1.9385110000 
978.70 	 224.9749000 	 1.974825 	 -1.2837700000 	 -1.9357940000 
978.90 	 224.9718000 	 1.974850 	 -1.2847520000 	 -1.9386670000 
979.10 	 224.9718000 	 1.974875 	 -1.2835600000 	 -1.9355040000 
979.30 	 224.9718000 	 1.974900 	 -1.2849810000 	 -1.9387720000 
979.50 	 224.9749000 	 1.974900 	 -1.2829750000 	 -1.9351860000 
979.70 	 224.9765000 	 1.974925 	 -1.2853970000 	 -1.9390110000 
979.90 	 224.9829000 	 1.974925 	 -1.2829150000 	 -1.9349380000 
980.10 	 224.9877000 	 1.974950 	 -1.2859820000 	 -1.9393380000 
980.30 	 224.9924000 	 1.974975 	 -1.2823960000 	 -1.9349380000 
980.50 	 224.9956000 	 1.975000 	 -1.2863380000 	 -1.9393440000 
980.70 	 224.9972000 	 1.974975 	 -1.2823870000 	 -1.9350310000 
980.90 	 224.9988000 	 1.974975 	 -1.2867040000 	 -1.9393950000 
981.10 	 224.9988000 	 1.974975 	 -1.2821040000 	 -1.9350500000 
981.30 	 224.9988000 	 1.974975 	 -1.2866500000 	 -1.9391570000 
981.50 	 224.9988000 	 1.974975 	 -1.2817760000 	 -1.9352120000 
981.70 	 224.9988000 	 1.974975 	 -1.2866080000 	 -1.9390260000 
981.90 	 224.9988000 	 1.974975 	 -1.2820090000 	 -1.9356410000 
982.10 	 224.9988000 	 1.974975 	 -1.2866120000 	 -1.9387500000 
982.30 	 224.9988000 	 1.974975 	 -1.2821330000 	 -1.9358090000 
982.50 	 224.9956000 	 1.974975 	 -1.2865960000 	 -1.9383880000 
982.70 	 224.9988000 	 1.974975 	 -1.2822180000 	 -1.9358860000 
982.90 	 224.9988000 	 1.974975 	 -1.2864460000 	 -1.9382830000 
983.10 	 224.9988000 	 1.974975 	 -1.2822880000 	 -1.9362350000 
983.30 	 224.9988000 	 1.974975 	 -1.2863000000 	 -1.9381330000 
983.50 	 225.0036000 	 1.974975 	 -1.2823640000 	 -1.9364520000 
983.70 	 225.0004000 	 1.974975 	 -1.2858960000 	 -1.9375990000 
983.90 	 224.9988000 	 1.974975 	 -1.2824690000 	 -1.9366330000 
984.10 	 224.9988000 	 1.974975 	 -1.2859380000 	 -1.9375670000 
984.30 	 224.9972000 	 1.974975 	 -1.2829750000 	 -1.9371890000 
984.50 	 224.9956000 	 1.974975 	 -1.2857530000 	 -1.9374280000 
984.70 	 224.9924000 	 1.974975 	 -1.2829490000 	 -1.9373380000 
984.90 	 224.9908000 	 1.974975 	 -1.2853620000 	 -1.9370910000 
985.10 	 224.9877000 	 1.974975 	 -1.2830670000 	 -1.9373190000 
985.30 	 224.9829000 	 1.974975 	 -1.2852320000 	 -1.9369700000 
985.50 	 224.9813000 	 1.974975 	 -1.2835220000 	 -1.9378500000 
985.70 	 224.9797000 	 1.974975 	 -1.2843700000 	 -1.9363310000 
985.90 	 224.9749000 	 1.975000 	 -1.2843640000 	 -1.9382380000 
986.10 	 224.9749000 	 1.975000 	 -1.2841960000 	 -1.9361020000 
986.30 	 224.9781000 	 1.975025 	 -1.2844850000 	 -1.9386390000 
986.50 	 224.9797000 	 1.975050 	 -1.2837280000 	 -1.9358760000 
986.70 	 224.9797000 	 1.975075 	 -1.2849170000 	 -1.9389500000 
986.90 	 224.9797000 	 1.975075 	 -1.2838590000 	 -1.9356000000 
987.10 	 224.9749000 	 1.975075 	 -1.2852640000 	 -1.9390140000 
987.30 	 224.9734000 	 1.975100 	 -1.2836580000 	 -1.9353960000 
987.50 	 224.9718000 	 1.975125 	 -1.2859250000 	 -1.9393160000 
987.70 	 224.9718000 	 1.975150 	 -1.2835120000 	 -1.9355460000 
987.90 	 224.9734000 	 1.975175 	 -1.2861250000 	 -1.9393090000 
988.10 	 224.9749000 	 1.975200 	 -1.2833500000 	 -1.9354180000 
988.30 	 224.9797000 	 1.975200 	 -1.2861630000 	 -1.9394400000 
988.50 	 224.9813000 	 1.975225 	 -1.2831590000 	 -1.9352790000 
988.70 	 224.9829000 	 1.975225 	 -1.2864150000 	 -1.9393290000 
988.90 	 224.9845000 	 1.975225 	 -1.2833180000 	 -1.9354920000 
989.10 	 224.9877000 	 1.975225 	 -1.2869420000 	 -1.9398750000 
989.30 	 224.9908000 	 1.975250 	 -1.2827970000 	 -1.9353930000 
989.50 	 224.9940000 	 1.975275 	 -1.2868790000 	 -1.9399230000 
989.70 	 224.9988000 	 1.975300 	 -1.2828290000 	 -1.9354980000 
989.90 	 225.0036000 	 1.975275 	 -1.2873460000 	 -1.9399960000 
990.10 	 225.0067000 	 1.975275 	 -1.2825970000 	 -1.9357330000 
990.30 	 225.0115000 	 1.975275 	 -1.2871770000 	 -1.9399360000 
990.50 	 225.0115000 	 1.975275 	 -1.2826000000 	 -1.9358290000 
990.70 	 225.0115000 	 1.975275 	 -1.2871170000 	 -1.9398020000 
990.90 	 225.0115000 	 1.975275 	 -1.2824540000 	 -1.9360640000 
991.10 	 225.0067000 	 1.975275 	 -1.2872760000 	 -1.9396210000 
991.30 	 225.0067000 	 1.975275 	 -1.2823800000 	 -1.9359490000 
991.50 	 225.0067000 	 1.975275 	 -1.2872090000 	 -1.9394270000 
991.70 	 225.0036000 	 1.975275 	 -1.2824250000 	 -1.9360890000 
991.90 	 225.0036000 	 1.975275 	 -1.2873400000 	 -1.9393980000 
992.10 	 225.0036000 	 1.975275 	 -1.2826820000 	 -1.9363590000 
992.30 	 225.0036000 	 1.975275 	 -1.2870470000 	 -1.9390900000 
992.50 	 225.0036000 	 1.975275 	 -1.2826470000 	 -1.9364450000 
992.70 	 225.0067000 	 1.975275 	 -1.2869100000 	 -1.9388100000 
992.90 	 225.0067000 	 1.975275 	 -1.2828760000 	 -1.9369220000 
993.10 	 225.0067000 	 1.975275 	 -1.2867450000 	 -1.9385470000 
993.30 	 225.0115000 	 1.975275 	 -1.2828990000 	 -1.9370270000 
993.50 	 225.0115000 	 1.975275 	 -1.2867480000 	 -1.9383940000 
993.70 	 225.0115000 	 1.975275 	 -1.2833120000 	 -1.9374910000 
993.90 	 225.0115000 	 1.975275 	 -1.2864180000 	 -1.9380380000 
994.10 	 225.0115000 	 1.975275 	 -1.2835120000 	 -1.9377420000 
994.30 	 225.0067000 	 1.975275 	 -1.2861790000 	 -1.9378220000 
994.50 	 225.0067000 	 1.975275 	 -1.2833370000 	 -1.9378340000 
994.70 	 225.0036000 	 1.975275 	 -1.2860170000 	 -1.9377140000 
994.90 	 224.9988000 	 1.975275 	 -1.2837220000 	 -1.9378630000 
995.10 	 224.9972000 	 1.975275 	 -1.2858520000 	 -1.9377740000 
995.30 	 224.9956000 	 1.975275 	 -1.2838400000 	 -1.9382480000 
995.50 	 224.9956000 	 1.975275 	 -1.2857720000 	 -1.9374370000 
995.70 	 224.9956000 	 1.975275 	 -1.2837980000 	 -1.9381680000 
995.90 	 224.9988000 	 1.975275 	 -1.2855560000 	 -1.9373450000 
996.10 	 224.9988000 	 1.975275 	 -1.2840370000 	 -1.9383430000 
996.30 	 224.9988000 	 1.975275 	 -1.2856900000 	 -1.9373190000 
996.50 	 224.9956000 	 1.975275 	 -1.2841830000 	 -1.9384570000 
996.70 	 224.9908000 	 1.975275 	 -1.2851370000 	 -1.9370620000 
996.90 	 224.9908000 	 1.975275 	 -1.2844980000 	 -1.9388170000 
997.10 	 224.9893000 	 1.975275 	 -1.2848440000 	 -1.9367280000 
997.30 	 224.9908000 	 1.975275 	 -1.2847070000 	 -1.9389380000 
997.50 	 224.9956000 	 1.975275 	 -1.2844120000 	 -1.9364770000 
997.70 	 224.9956000 	 1.975275 	 -1.2852890000 	 -1.9393950000 
997.90 	 224.9956000 	 1.975275 	 -1.2844240000 	 -1.9363020000 
998.10 	 224.9956000 	 1.975275 	 -1.2851720000 	 -1.9394080000 
998.30 	 224.9956000 	 1.975275 	 -1.2841670000 	 -1.9362550000 
998.50 	 224.9956000 	 1.975275 	 -1.2854540000 	 -1.9395510000 
998.70 	 224.9908000 	 1.975275 	 -1.2838140000 	 -1.9361210000 
998.90 	 224.9908000 	 1.975275 	 -1.2857210000 	 -1.9398500000 
999.10 	 224.9877000 	 1.975275 	 -1.2835530000 	 -1.9358830000 
999.30 	 224.9829000 	 1.975275 	 -1.2861860000 	 -1.9397420000 
999.50 	 224.9765000 	 1.975275 	 -1.2830800000 	 -1.9358220000 
999.70 	 224.9718000 	 1.975300 	 -1.2861700000 	 -1.9399740000 
999.90 	 224.9718000 	 1.975300 	 -1.2830230000 	 -1.9358890000 
1000.10 	 224.9670000 	 1.975325 	 -1.2867740000 	 -1.9403040000 
1000.30 	 224.9670000 	 1.975350 	 -1.2828700000 	 -1.9358760000 
1000.50 	 224.9686000 	 1.975375 	 -1.2868820000 	 -1.9400180000 
1000.70 	 224.9718000 	 1.975400 	 -1.2825460000 	 -1.9357140000 
1000.90 	 224.9718000 	 1.975400 	 -1.2870060000 	 -1.9401170000 
1001.10 	 224.9718000 	 1.975425 	 -1.2824470000 	 -1.9357460000 
1001.30 	 224.9718000 	 1.975450 	 -1.2870790000 	 -1.9401230000 
1001.50 	 224.9749000 	 1.975475 	 -1.2824030000 	 -1.9357970000 
1001.70 	 224.9749000 	 1.975500 	 -1.2871200000 	 -1.9398660000 
1001.90 	 224.9797000 	 1.975500 	 -1.2822280000 	 -1.9358730000 
1002.10 	 224.9829000 	 1.975525 	 -1.2870630000 	 -1.9397450000 
1002.30 	 224.9829000 	 1.975525 	 -1.2827170000 	 -1.9361690000 
1002.50 	 224.9877000 	 1.975525 	 -1.2872220000 	 -1.9396590000 
1002.70 	 224.9877000 	 1.975550 	 -1.2825680000 	 -1.9363590000 
1002.90 	 224.9877000 	 1.975575 	 -1.2873590000 	 -1.9395070000 
1003.10 	 224.9877000 	 1.975600 	 -1.2825240000 	 -1.9363440000 
1003.30 	 224.9908000 	 1.975575 	 -1.2874830000 	 -1.9394400000 
1003.50 	 224.9988000 	 1.975575 	 -1.2824760000 	 -1.9367030000 
1003.70 	 225.0067000 	 1.975575 	 -1.2870370000 	 -1.9389820000 
1003.90 	 225.0131000 	 1.975575 	 -1.2828060000 	 -1.9368080000 
1004.10 	 225.0147000 	 1.975575 	 -1.2869770000 	 -1.9391470000 
1004.30 	 225.0179000 	 1.975575 	 -1.2827520000 	 -1.9369920000 
1004.50 	 225.0147000 	 1.975575 	 -1.2868720000 	 -1.9386770000 
1004.70 	 225.0147000 	 1.975575 	 -1.2830800000 	 -1.9376150000 
1004.90 	 225.0115000 	 1.975575 	 -1.2863160000 	 -1.9380730000 
1005.10 	 225.0067000 	 1.975575 	 -1.2830730000 	 -1.9376690000 
1005.30 	 225.0067000 	 1.975575 	 -1.2862940000 	 -1.9381360000 
1005.50 	 225.0067000 	 1.975575 	 -1.2832260000 	 -1.9376820000 
1005.70 	 225.0067000 	 1.975575 	 -1.2861190000 	 -1.9378500000 
1005.90 	 225.0115000 	 1.975575 	 -1.2834710000 	 -1.9379170000 
1006.10 	 225.0115000 	 1.975575 	 -1.2860390000 	 -1.9380030000 
1006.30 	 225.0115000 	 1.975575 	 -1.2835120000 	 -1.9380160000 
1006.50 	 225.0067000 	 1.975575 	 -1.2856770000 	 -1.9376440000 
1006.70 	 225.0067000 	 1.975575 	 -1.2834770000 	 -1.9380350000 
1006.90 	 225.0036000 	 1.975575 	 -1.2860300000 	 -1.9378440000 
1007.10 	 224.9988000 	 1.975575 	 -1.2833720000 	 -1.9380030000 
1007.30 	 224.9956000 	 1.975575 	 -1.2860650000 	 -1.9378500000 
1007.50 	 224.9956000 	 1.975575 	 -1.2837600000 	 -1.9383110000 
1007.70 	 224.9908000 	 1.975575 	 -1.2856100000 	 -1.9374080000 
1007.90 	 224.9956000 	 1.975575 	 -1.2838050000 	 -1.9383750000 
1008.10 	 224.9956000 	 1.975575 	 -1.2856170000 	 -1.9374430000 
1008.30 	 224.9956000 	 1.975575 	 -1.2837090000 	 -1.9382480000 
1008.50 	 224.9988000 	 1.975575 	 -1.2856070000 	 -1.9373800000 
1008.70 	 224.9988000 	 1.975575 	 -1.2838970000 	 -1.9383750000 
1008.90 	 224.9988000 	 1.975575 	 -1.2851620000 	 -1.9372050000 
1009.10 	 224.9956000 	 1.975575 	 -1.2842020000 	 -1.9387720000 
1009.30 	 224.9956000 	 1.975575 	 -1.2849870000 	 -1.9369790000 
1009.50 	 224.9908000 	 1.975575 	 -1.2844210000 	 -1.9388800000 
1009.70 	 224.9908000 	 1.975575 	 -1.2851370000 	 -1.9372180000 
1009.90 	 224.9877000 	 1.975575 	 -1.2841760000 	 -1.9386960000 
1010.10 	 224.9877000 	 1.975575 	 -1.2853150000 	 -1.9372240000 
1010.30 	 224.9877000 	 1.975575 	 -1.2843390000 	 -1.9387530000 
1010.50 	 224.9908000 	 1.975575 	 -1.2850570000 	 -1.9370020000 
1010.70 	 224.9908000 	 1.975575 	 -1.2846790000 	 -1.9391500000 
1010.90 	 224.9924000 	 1.975575 	 -1.2846340000 	 -1.9366110000 
1011.10 	 224.9956000 	 1.975575 	 -1.2854890000 	 -1.9394170000 
1011.30 	 224.9988000 	 1.975575 	 -1.2839830000 	 -1.9363340000 
1011.50 	 224.9956000 	 1.975575 	 -1.2854580000 	 -1.9397390000 
1011.70 	 224.9956000 	 1.975575 	 -1.2838940000 	 -1.9361880000 
1011.90 	 224.9956000 	 1.975575 	 -1.2854480000 	 -1.9395480000 
1012.10 	 224.9908000 	 1.975575 	 -1.2838110000 	 -1.9360260000 
1012.30 	 224.9908000 	 1.975575 	 -1.2858640000 	 -1.9399070000 
1012.50 	 224.9877000 	 1.975575 	 -1.2832800000 	 -1.9358160000 
1012.70 	 224.9877000 	 1.975575 	 -1.2860810000 	 -1.9399100000 
1012.90 	 224.9893000 	 1.975575 	 -1.2833180000 	 -1.9357740000 
1013.10 	 224.9908000 	 1.975575 	 -1.2860810000 	 -1.9398690000 
1013.30 	 224.9956000 	 1.975575 	 -1.2830960000 	 -1.9358290000 
1013.50 	 224.9956000 	 1.975575 	 -1.2862750000 	 -1.9401300000 
1013.70 	 224.9956000 	 1.975575 	 -1.2830100000 	 -1.9358890000 
1013.90 	 224.9877000 	 1.975575 	 -1.2865320000 	 -1.9401070000 
1014.10 	 224.9797000 	 1.975600 	 -1.2829150000 	 -1.9356730000 
1014.30 	 224.9749000 	 1.975600 	 -1.2869070000 	 -1.9400820000 
1014.50 	 224.9670000 	 1.975625 	 -1.2831340000 	 -1.9355460000 
1014.70 	 224.9654000 	 1.975650 	 -1.2872350000 	 -1.9400180000 
1014.90 	 224.9638000 	 1.975675 	 -1.2827970000 	 -1.9357400000 
1015.10 	 224.9638000 	 1.975700 	 -1.2872310000 	 -1.9400020000 
1015.30 	 224.9638000 	 1.975725 	 -1.2828030000 	 -1.9356890000 
1015.50 	 224.9638000 	 1.975775 	 -1.2870310000 	 -1.9400250000 
1015.70 	 224.9670000 	 1.975800 	 -1.2829020000 	 -1.9356500000 
1015.90 	 224.9638000 	 1.975825 	 -1.2869550000 	 -1.9400470000 
1016.10 	 224.9638000 	 1.975850 	 -1.2828100000 	 -1.9354440000 
1016.30 	 224.9638000 	 1.975875 	 -1.2870690000 	 -1.9399870000 
1016.50 	 224.9718000 	 1.975900 	 -1.2829270000 	 -1.9357080000 
1016.70 	 224.9749000 	 1.975925 	 -1.2871710000 	 -1.9402350000 
1016.90 	 224.9829000 	 1.975925 	 -1.2827620000 	 -1.9356500000 
1017.10 	 224.9924000 	 1.975925 	 -1.2871490000 	 -1.9403080000 
1017.30 	 225.0036000 	 1.975925 	 -1.2825740000 	 -1.9359970000 
1017.50 	 225.0147000 	 1.975925 	 -1.2871520000 	 -1.9401420000 
1017.70 	 225.0226000 	 1.975925 	 -1.2822950000 	 -1.9359970000 
1017.90 	 225.0258000 	 1.975925 	 -1.2872250000 	 -1.9401360000 
1018.10 	 225.0338000 	 1.975925 	 -1.2823900000 	 -1.9360190000 
1018.30 	 225.0385000 	 1.975925 	 -1.2870630000 	 -1.9399610000 
1018.50 	 225.0385000 	 1.975925 	 -1.2822690000 	 -1.9362200000 
1018.70 	 225.0417000 	 1.975925 	 -1.2870340000 	 -1.9399640000 
1018.90 	 225.0417000 	 1.975925 	 -1.2822660000 	 -1.9360990000 
1019.10 	 225.0417000 	 1.975875 	 -1.2871300000 	 -1.9398440000 
1019.30 	 225.0385000 	 1.975850 	 -1.2822150000 	 -1.9363240000 
1019.50 	 225.0338000 	 1.975825 	 -1.2870980000 	 -1.9397770000 
1019.70 	 225.0338000 	 1.975775 	 -1.2822250000 	 -1.9361020000 
1019.90 	 225.0306000 	 1.975775 	 -1.2870220000 	 -1.9397860000 
1020.10 	 225.0306000 	 1.975750 	 -1.2819450000 	 -1.9362610000 
1020.30 	 225.0306000 	 1.975725 	 -1.2870570000 	 -1.9398020000 
1020.50 	 225.0258000 	 1.975700 	 -1.2822530000 	 -1.9363150000 
1020.70 	 225.0258000 	 1.975675 	 -1.2868980000 	 -1.9396810000 
1020.90 	 225.0258000 	 1.975675 	 -1.2821170000 	 -1.9365440000 
1021.10 	 225.0258000 	 1.975650 	 -1.2870030000 	 -1.9392650000 
1021.30 	 225.0226000 	 1.975625 	 -1.2824980000 	 -1.9371130000 
1021.50 	 225.0226000 	 1.975625 	 -1.2866080000 	 -1.9389600000 
1021.70 	 225.0179000 	 1.975625 	 -1.2826060000 	 -1.9370080000 
1021.90 	 225.0179000 	 1.975600 	 -1.2865800000 	 -1.9387210000 
1022.10 	 225.0147000 	 1.975575 	 -1.2829620000 	 -1.9374400000 
1022.30 	 225.0115000 	 1.975575 	 -1.2864020000 	 -1.9385180000 
1022.50 	 225.0067000 	 1.975550 	 -1.2829400000 	 -1.9376750000 
1022.70 	 225.0036000 	 1.975575 	 -1.2864430000 	 -1.9386230000 
1022.90 	 224.9956000 	 1.975575 	 -1.2831310000 	 -1.9376020000 
1023.10 	 224.9877000 	 1.975575 	 -1.2862810000 	 -1.9384160000 
1023.30 	 224.9797000 	 1.975575 	 -1.2832390000 	 -1.9378440000 
1023.50 	 224.9749000 	 1.975575 	 -1.2860710000 	 -1.9381430000 
1023.70 	 224.9718000 	 1.975575 	 -1.2835060000 	 -1.9381560000 
1023.90 	 224.9702000 	 1.975575 	 -1.2857910000 	 -1.9377840000 
1024.10 	 224.9670000 	 1.975575 	 -1.2836770000 	 -1.9382000000 
1024.30 	 224.9638000 	 1.975575 	 -1.2856860000 	 -1.9376060000 
1024.50 	 224.9591000 	 1.975575 	 -1.2840020000 	 -1.9384990000 
1024.70 	 224.9559000 	 1.975625 	 -1.2852890000 	 -1.9370840000 
1024.90 	 224.9511000 	 1.975650 	 -1.2843200000 	 -1.9387790000 
1025.10 	 224.9447000 	 1.975700 	 -1.2850060000 	 -1.9371920000 
1025.30 	 224.9432000 	 1.975750 	 -1.2843070000 	 -1.9390620000 
1025.50 	 224.9400000 	 1.975775 	 -1.2845170000 	 -1.9367660000 
1025.70 	 224.9400000 	 1.975825 	 -1.2847930000 	 -1.9393250000 
1025.90 	 224.9384000 	 1.975875 	 -1.2837000000 	 -1.9364520000 
1026.10 	 224.9400000 	 1.975925 	 -1.2849520000 	 -1.9396460000 
1026.30 	 224.9400000 	 1.976000 	 -1.2836840000 	 -1.9364680000 
1026.50 	 224.9384000 	 1.976050 	 -1.2849550000 	 -1.9396620000 
1026.70 	 224.9384000 	 1.976100 	 -1.2835500000 	 -1.9362670000 
1026.90 	 224.9368000 	 1.976125 	 -1.2856800000 	 -1.9399830000 
1027.10 	 224.9368000 	 1.976200 	 -1.2832480000 	 -1.9360920000 
1027.30 	 224.9368000 	 1.976225 	 -1.2856580000 	 -1.9399990000 
1027.50 	 224.9400000 	 1.976300 	 -1.2832700000 	 -1.9361210000 
1027.70 	 224.9463000 	 1.976325 	 -1.2857880000 	 -1.9400950000 
1027.90 	 224.9543000 	 1.976375 	 -1.2833180000 	 -1.9360480000 
1028.10 	 224.9670000 	 1.976425 	 -1.2859850000 	 -1.9402190000 
1028.30 	 224.9797000 	 1.976425 	 -1.2829240000 	 -1.9361080000 
1028.50 	 224.9908000 	 1.976425 	 -1.2859190000 	 -1.9400660000 
1028.70 	 225.0036000 	 1.976425 	 -1.2831340000 	 -1.9359750000 
1028.90 	 225.0147000 	 1.976425 	 -1.2874950000 	 -1.9402820000 
1029.10 	 225.0242000 	 1.976425 	 -1.2842720000 	 -1.9362100000 
1029.30 	 225.0306000 	 1.976425 	 -1.2879210000 	 -1.9405020000 
1029.50 	 225.0338000 	 1.976425 	 -1.2840140000 	 -1.9362100000 
1029.70 	 225.0385000 	 1.976425 	 -1.2878200000 	 -1.9404600000 
1029.90 	 225.0338000 	 1.976425 	 -1.2841570000 	 -1.9362260000 
1030.10 	 225.0338000 	 1.976425 	 -1.2879090000 	 -1.9405970000 
1030.30 	 225.0322000 	 1.976425 	 -1.2839380000 	 -1.9361880000 
1030.50 	 225.0306000 	 1.976400 	 -1.2880130000 	 -1.9406220000 
1030.70 	 225.0258000 	 1.976375 	 -1.2839950000 	 -1.9361110000 
1030.90 	 225.0258000 	 1.976350 	 -1.2880450000 	 -1.9405560000 
1031.10 	 225.0226000 	 1.976325 	 -1.2837950000 	 -1.9362930000 
1031.30 	 225.0163000 	 1.976325 	 -1.2882010000 	 -1.9404190000 
1031.50 	 225.0147000 	 1.976325 	 -1.2838140000 	 -1.9360610000 
1031.70 	 225.0115000 	 1.976325 	 -1.2882520000 	 -1.9404820000 
1031.90 	 225.0067000 	 1.976325 	 -1.2835600000 	 -1.9363090000 
1032.10 	 225.0036000 	 1.976325 	 -1.2882550000 	 -1.9404760000 
1032.30 	 225.0036000 	 1.976325 	 -1.2835660000 	 -1.9363370000 
1032.50 	 225.0036000 	 1.976325 	 -1.2881500000 	 -1.9405430000 
1032.70 	 224.9988000 	 1.976325 	 -1.2834230000 	 -1.9362670000 
1032.90 	 225.0020000 	 1.976325 	 -1.2880900000 	 -1.9404130000 
1033.10 	 224.9988000 	 1.976325 	 -1.2835630000 	 -1.9362450000 
1033.30 	 224.9956000 	 1.976300 	 -1.2881340000 	 -1.9404030000 
1033.50 	 224.9908000 	 1.976325 	 -1.2833090000 	 -1.9364450000 
1033.70 	 224.9908000 	 1.976325 	 -1.2883060000 	 -1.9425840000 
1033.90 	 224.9877000 	 1.976325 	 -1.2834300000 	 -1.9386960000 
1034.10 	 224.9829000 	 1.976325 	 -1.2882800000 	 -1.9423930000 
1034.30 	 224.9829000 	 1.976325 	 -1.2834010000 	 -1.9388200000 
1034.50 	 224.9797000 	 1.976325 	 -1.2882490000 	 -1.9422440000 
1034.70 	 224.9749000 	 1.976325 	 -1.2835060000 	 -1.9388520000 
1034.90 	 224.9686000 	 1.976325 	 -1.2881440000 	 -1.9421740000 
1035.10 	 224.9638000 	 1.976325 	 -1.2834260000 	 -1.9389790000 
1035.30 	 224.9591000 	 1.976325 	 -1.2879370000 	 -1.9416200000 
1035.50 	 224.9559000 	 1.976325 	 -1.2835120000 	 -1.9393920000 
1035.70 	 224.9559000 	 1.976375 	 -1.2876610000 	 -1.9415090000 
1035.90 	 224.9511000 	 1.976400 	 -1.2835570000 	 -1.9395320000 
1036.10 	 224.9511000 	 1.976450 	 -1.2877780000 	 -1.9415510000 
1036.30 	 224.9511000 	 1.976500 	 -1.2837410000 	 -1.9398080000 
1036.50 	 224.9511000 	 1.976525 	 -1.2875400000 	 -1.9411280000 
1036.70 	 224.9511000 	 1.976575 	 -1.2840430000 	 -1.9402540000 
1036.90 	 224.9511000 	 1.976600 	 -1.2873810000 	 -1.9411280000 
1037.10 	 224.9527000 	 1.976650 	 -1.2840970000 	 -1.9401360000 
1037.30 	 224.9559000 	 1.976675 	 -1.2874410000 	 -1.9409340000 
1037.50 	 224.9575000 	 1.976700 	 -1.2843550000 	 -1.9403870000 
1037.70 	 224.9591000 	 1.976750 	 -1.2872440000 	 -1.9405050000 
1037.90 	 224.9670000 	 1.976775 	 -1.2847040000 	 -1.9408700000 
1038.10 	 224.9718000 	 1.976800 	 -1.2869580000 	 -1.9402440000 
1038.30 	 224.9749000 	 1.976800 	 -1.2847810000 	 -1.9411560000 
1038.50 	 224.9829000 	 1.976850 	 -1.2865420000 	 -1.9399740000 
1038.70 	 224.9877000 	 1.976825 	 -1.2858550000 	 -1.9427300000 
1038.90 	 224.9956000 	 1.976825 	 -1.2872000000 	 -1.9405360000 
1039.10 	 225.0036000 	 1.976825 	 -1.2861670000 	 -1.9428160000 
1039.30 	 225.0131000 	 1.976825 	 -1.2865860000 	 -1.9403650000 
1039.50 	 225.0226000 	 1.976825 	 -1.2864620000 	 -1.9431340000 
1039.70 	 225.0258000 	 1.976825 	 -1.2863830000 	 -1.9402540000 
1039.90 	 225.0306000 	 1.976825 	 -1.2869710000 	 -1.9433120000 
1040.10 	 225.0338000 	 1.976825 	 -1.2858770000 	 -1.9399200000 
1040.30 	 225.0322000 	 1.976825 	 -1.2872920000 	 -1.9435660000 
1040.50 	 225.0306000 	 1.976825 	 -1.2855530000 	 -1.9396590000 
1040.70 	 225.0258000 	 1.976825 	 -1.2870500000 	 -1.9434930000 
1040.90 	 225.0258000 	 1.976825 	 -1.2854860000 	 -1.9397070000 
1041.10 	 225.0179000 	 1.976775 	 -1.2873140000 	 -1.9435470000 
1041.30 	 225.0179000 	 1.976775 	 -1.2854580000 	 -1.9395640000 
1041.50 	 225.0147000 	 1.976775 	 -1.2875750000 	 -1.9436360000 
1041.70 	 225.0147000 	 1.976775 	 -1.2851870000 	 -1.9397040000 
1041.90 	 225.0131000 	 1.976750 	 -1.2876420000 	 -1.9436990000 
1042.10 	 225.0147000 	 1.976725 	 -1.2851680000 	 -1.9396370000 
1042.30 	 225.0147000 	 1.976725 	 -1.2877750000 	 -1.9437250000 
1042.50 	 225.0147000 	 1.976725 	 -1.2848920000 	 -1.9396850000 
1042.70 	 225.0115000 	 1.976725 	 -1.2880330000 	 -1.9439380000 
1042.90 	 225.0067000 	 1.976725 	 -1.2848060000 	 -1.9393950000 
1043.10 	 225.0036000 	 1.976725 	 -1.2882200000 	 -1.9439820000 
1043.30 	 224.9988000 	 1.976725 	 -1.2844400000 	 -1.9395990000 
1043.50 	 224.9988000 	 1.976725 	 -1.2886170000 	 -1.9438840000 
1043.70 	 224.9988000 	 1.976725 	 -1.2840880000 	 -1.9396080000 
1043.90 	 224.9988000 	 1.976725 	 -1.2885890000 	 -1.9438430000 
1044.10 	 224.9988000 	 1.976725 	 -1.2841990000 	 -1.9398690000 
1044.30 	 225.0020000 	 1.976725 	 -1.2889670000 	 -1.9436930000 
1044.50 	 224.9988000 	 1.976725 	 -1.2840400000 	 -1.9399360000 
1044.70 	 224.9988000 	 1.976725 	 -1.2889480000 	 -1.9435150000 
1044.90 	 224.9956000 	 1.976725 	 -1.2840080000 	 -1.9398280000 
1045.10 	 224.9956000 	 1.976725 	 -1.2888400000 	 -1.9438330000 
1045.30 	 224.9908000 	 1.976725 	 -1.2842150000 	 -1.9399450000 
1045.50 	 224.9908000 	 1.976725 	 -1.2887760000 	 -1.9435950000 
1045.70 	 224.9877000 	 1.976725 	 -1.2840270000 	 -1.9398590000 
1045.90 	 224.9877000 	 1.976725 	 -1.2887950000 	 -1.9432830000 
1046.10 	 224.9829000 	 1.976725 	 -1.2839950000 	 -1.9402220000 
1046.30 	 224.9797000 	 1.976725 	 -1.2887700000 	 -1.9433310000 
1046.50 	 224.9797000 	 1.976725 	 -1.2840180000 	 -1.9404190000 
1046.70 	 224.9749000 	 1.976725 	 -1.2886970000 	 -1.9431430000 
1046.90 	 224.9718000 	 1.976725 	 -1.2840460000 	 -1.9405750000 
1047.10 	 224.9718000 	 1.976725 	 -1.2883920000 	 -1.9428030000 
1047.30 	 224.9670000 	 1.976725 	 -1.2842150000 	 -1.9408770000 
1047.50 	 224.9670000 	 1.976725 	 -1.2883380000 	 -1.9426350000 
1047.70 	 224.9638000 	 1.976750 	 -1.2843260000 	 -1.9411020000 
1047.90 	 224.9638000 	 1.976775 	 -1.2883600000 	 -1.9424790000 
1048.10 	 224.9638000 	 1.976800 	 -1.2844050000 	 -1.9412070000 
1048.30 	 224.9638000 	 1.976825 	 -1.2881440000 	 -1.9425520000 
1048.50 	 224.9654000 	 1.976875 	 -1.2841670000 	 -1.9411530000 
1048.70 	 224.9638000 	 1.976900 	 -1.2882900000 	 -1.9424600000 
1048.90 	 224.9670000 	 1.976925 	 -1.2845130000 	 -1.9414580000 
1049.10 	 224.9670000 	 1.976950 	 -1.2882490000 	 -1.9423580000 
1049.30 	 224.9670000 	 1.976975 	 -1.2844980000 	 -1.9414420000 
1049.50 	 224.9670000 	 1.977000 	 -1.2882170000 	 -1.9422720000 
1049.70 	 224.9718000 	 1.977000 	 -1.2846410000 	 -1.9415890000 
1049.90 	 224.9765000 	 1.977050 	 -1.2879500000 	 -1.9417860000 
1050.10 	 224.9797000 	 1.977050 	 -1.2853110000 	 -1.9420110000 
1050.30 	 224.9829000 	 1.977050 	 -1.2881370000 	 -1.9418050000 
1050.50 	 224.9829000 	 1.977075 	 -1.2854070000 	 -1.9421960000 
1050.70 	 224.9845000 	 1.977075 	 -1.2881850000 	 -1.9417540000 
1050.90 	 224.9829000 	 1.977075 	 -1.2856580000 	 -1.9423930000 
1051.10 	 224.9829000 	 1.977075 	 -1.2879590000 	 -1.9414170000 
1051.30 	 224.9877000 	 1.977100 	 -1.2861570000 	 -1.9429590000 
1051.50 	 224.9893000 	 1.977125 	 -1.2877500000 	 -1.9411280000 
1051.70 	 224.9940000 	 1.977150 	 -1.2868500000 	 -1.9432420000 
1051.90 	 224.9956000 	 1.977125 	 -1.2872410000 	 -1.9409850000 
1052.10 	 224.9956000 	 1.977125 	 -1.2864750000 	 -1.9431810000 
1052.30 	 224.9956000 	 1.977125 	 -1.2871520000 	 -1.9409780000 
1052.50 	 224.9908000 	 1.977125 	 -1.2868500000 	 -1.9432700000 
1052.70 	 224.9877000 	 1.977125 	 -1.2868560000 	 -1.9406380000 
1052.90 	 224.9877000 	 1.977125 	 -1.2869200000 	 -1.9434360000 
1053.10 	 224.9877000 	 1.977125 	 -1.2867670000 	 -1.9405490000 
1053.30 	 224.9877000 	 1.977150 	 -1.2871900000 	 -1.9435150000 
1053.50 	 224.9877000 	 1.977150 	 -1.2868090000 	 -1.9403170000 
1053.70 	 224.9877000 	 1.977175 	 -1.2874130000 	 -1.9437310000 
1053.90 	 224.9893000 	 1.977200 	 -1.2866400000 	 -1.9403680000 
1054.10 	 224.9877000 	 1.977175 	 -1.2877970000 	 -1.9437980000 
1054.30 	 224.9908000 	 1.977175 	 -1.2868250000 	 -1.9403010000 
1054.50 	 224.9877000 	 1.977175 	 -1.2874890000 	 -1.9436420000 
1054.70 	 224.9908000 	 1.977200 	 -1.2868660000 	 -1.9404820000 
1054.90 	 224.9956000 	 1.977225 	 -1.2876030000 	 -1.9438740000 
1055.10 	 224.9988000 	 1.977250 	 -1.2865510000 	 -1.9404000000 
1055.30 	 225.0036000 	 1.977225 	 -1.2882170000 	 -1.9441670000 
1055.50 	 225.0036000 	 1.977225 	 -1.2863130000 	 -1.9401650000 
1055.70 	 225.0036000 	 1.977225 	 -1.2884270000 	 -1.9443990000 
1055.90 	 225.0036000 	 1.977225 	 -1.2861350000 	 -1.9402470000 
1056.10 	 225.0036000 	 1.977225 	 -1.2884900000 	 -1.9442110000 
1056.30 	 225.0036000 	 1.977225 	 -1.2859660000 	 -1.9400850000 
1056.50 	 224.9988000 	 1.977225 	 -1.2888690000 	 -1.9443230000 
1056.70 	 224.9988000 	 1.977225 	 -1.2856360000 	 -1.9400090000 
1056.90 	 224.9988000 	 1.977225 	 -1.2889890000 	 -1.9443990000 
1057.10 	 224.9956000 	 1.977225 	 -1.2854100000 	 -1.9400090000 
1057.30 	 224.9908000 	 1.977225 	 -1.2893520000 	 -1.9444240000 
1057.50 	 224.9908000 	 1.977225 	 -1.2852570000 	 -1.9400060000 
1057.70 	 224.9877000 	 1.977225 	 -1.2892720000 	 -1.9444180000 
1057.90 	 224.9829000 	 1.977225 	 -1.2849010000 	 -1.9400470000 
1058.10 	 224.9829000 	 1.977225 	 -1.2895580000 	 -1.9443190000 
1058.30 	 224.9797000 	 1.977225 	 -1.2850480000 	 -1.9401680000 
1058.50 	 224.9829000 	 1.977225 	 -1.2895200000 	 -1.9441320000 
1058.70 	 224.9829000 	 1.977250 	 -1.2849970000 	 -1.9402190000 
1058.90 	 224.9829000 	 1.977275 	 -1.2896060000 	 -1.9440650000 
1059.10 	 224.9829000 	 1.977275 	 -1.2849040000 	 -1.9402760000 
1059.30 	 224.9829000 	 1.977275 	 -1.2895460000 	 -1.9439130000 
1059.50 	 224.9877000 	 1.977275 	 -1.2849200000 	 -1.9406260000 
1059.70 	 224.9877000 	 1.977300 	 -1.2895550000 	 -1.9440590000 
1059.90 	 224.9877000 	 1.977325 	 -1.2845290000 	 -1.9407020000 
1060.10 	 224.9877000 	 1.977350 	 -1.2893710000 	 -1.9438490000 
1060.30 	 224.9877000 	 1.977325 	 -1.2853110000 	 -1.9411340000 
1060.50 	 224.9829000 	 1.977325 	 -1.2897170000 	 -1.9435020000 
1060.70 	 224.9829000 	 1.977350 	 -1.2851750000 	 -1.9413030000 
1060.90 	 224.9829000 	 1.977375 	 -1.2895170000 	 -1.9432930000 
1061.10 	 224.9797000 	 1.977400 	 -1.2851940000 	 -1.9413760000 
1061.30 	 224.9797000 	 1.977375 	 -1.2896980000 	 -1.9430670000 
1061.50 	 224.9797000 	 1.977375 	 -1.2852670000 	 -1.9416870000 
1061.70 	 224.9797000 	 1.977400 	 -1.2893200000 	 -1.9428410000 
1061.90 	 224.9797000 	 1.977425 	 -1.2854000000 	 -1.9419260000 
1062.10 	 224.9797000 	 1.977450 	 -1.2889640000 	 -1.9425580000 
1062.30 	 224.9829000 	 1.977425 	 -1.2860080000 	 -1.9426090000 
1062.50 	 224.9877000 	 1.977425 	 -1.2889100000 	 -1.9421640000 
1062.70 	 224.9940000 	 1.977425 	 -1.2864780000 	 -1.9429400000 
1062.90 	 224.9956000 	 1.977425 	 -1.2884460000 	 -1.9418180000 
1063.10 	 224.9988000 	 1.977425 	 -1.2862680000 	 -1.9427870000 
1063.30 	 224.9988000 	 1.977425 	 -1.2883000000 	 -1.9418620000 
1063.50 	 224.9956000 	 1.977425 	 -1.2864430000 	 -1.9430030000 
1063.70 	 224.9956000 	 1.977425 	 -1.2882610000 	 -1.9415120000 
1063.90 	 224.9956000 	 1.977425 	 -1.2866940000 	 -1.9430890000 
1064.10 	 224.9956000 	 1.977425 	 -1.2879500000 	 -1.9412550000 
1064.30 	 224.9956000 	 1.977425 	 -1.2868210000 	 -1.9434450000 
1064.50 	 224.9988000 	 1.977425 	 -1.2876290000 	 -1.9411020000 
1064.70 	 224.9988000 	 1.977425 	 -1.2872820000 	 -1.9435910000 
1064.90 	 224.9988000 	 1.977425 	 -1.2874130000 	 -1.9408000000 
1065.10 	 224.9956000 	 1.977425 	 -1.2877370000 	 -1.9439280000 
1065.30 	 224.9956000 	 1.977425 	 -1.2869010000 	 -1.9405460000 
1065.50 	 224.9956000 	 1.977425 	 -1.2879090000 	 -1.9442180000 
1065.70 	 224.9956000 	 1.977425 	 -1.2864370000 	 -1.9403900000 
1065.90 	 224.9956000 	 1.977425 	 -1.2884140000 	 -1.9443320000 
1066.10 	 224.9956000 	 1.977425 	 -1.2858550000 	 -1.9402920000 
1066.30 	 224.9956000 	 1.977425 	 -1.2883920000 	 -1.9444970000 
1066.50 	 224.9956000 	 1.977425 	 -1.2857280000 	 -1.9401990000 
1066.70 	 224.9956000 	 1.977425 	 -1.2886910000 	 -1.9444470000 
1066.90 	 224.9908000 	 1.977425 	 -1.2855150000 	 -1.9402660000 
1067.10 	 224.9908000 	 1.977425 	 -1.2886780000 	 -1.9444430000 
1067.30 	 224.9829000 	 1.977450 	 -1.2856360000 	 -1.9401170000 
1067.50 	 224.9829000 	 1.977475 	 -1.2892120000 	 -1.9445960000 
1067.70 	 224.9797000 	 1.977475 	 -1.2853080000 	 -1.9401870000 
1067.90 	 224.9797000 	 1.977500 	 -1.2893550000 	 -1.9446690000 
1068.10 	 224.9797000 	 1.977475 	 -1.2846280000 	 -1.9403300000 
1068.30 	 224.9829000 	 1.977500 	 -1.2888150000 	 -1.9444940000 
1068.50 	 224.9877000 	 1.977525 	 -1.2843000000 	 -1.9404000000 
1068.70 	 224.9877000 	 1.977550 	 -1.2889390000 	 -1.9445320000 
1068.90 	 224.9908000 	 1.977525 	 -1.2843420000 	 -1.9405400000 
1069.10 	 224.9908000 	 1.977525 	 -1.2881120000 	 -1.9442300000 
1069.30 	 224.9908000 	 1.977525 	 -1.2830160000 	 -1.9403520000 
1069.50 	 224.9877000 	 1.977525 	 -1.2879530000 	 -1.9443000000 
1069.70 	 224.9877000 	 1.977525 	 -1.2829650000 	 -1.9405080000 
1069.90 	 224.9877000 	 1.977525 	 -1.2877910000 	 -1.9442530000 
1070.10 	 224.9877000 	 1.977550 	 -1.2830670000 	 -1.9405590000 
1070.30 	 224.9829000 	 1.977575 	 -1.2878480000 	 -1.9442530000 
1070.50 	 224.9797000 	 1.977575 	 -1.2828320000 	 -1.9403900000 
1070.70 	 224.9749000 	 1.977600 	 -1.2886210000 	 -1.9440080000 
1070.90 	 224.9749000 	 1.977600 	 -1.2848760000 	 -1.9407780000 
1071.10 	 224.9749000 	 1.977625 	 -1.2897050000 	 -1.9434770000 
1071.30 	 224.9797000 	 1.977650 	 -1.2849430000 	 -1.9410800000 
1071.50 	 224.9829000 	 1.977650 	 -1.2896060000 	 -1.9432670000 
1071.70 	 224.9893000 	 1.977675 	 -1.2852760000 	 -1.9412550000 
1071.90 	 224.9956000 	 1.977675 	 -1.2894000000 	 -1.9430570000 
1072.10 	 224.9988000 	 1.977675 	 -1.2852920000 	 -1.9415120000 
1072.30 	 225.0067000 	 1.977675 	 -1.2892500000 	 -1.9432230000 
1072.50 	 225.0115000 	 1.977675 	 -1.2848120000 	 -1.9417540000 
1072.70 	 225.0147000 	 1.977675 	 -1.2887860000 	 -1.9429460000 
1072.90 	 225.0147000 	 1.977675 	 -1.2850410000 	 -1.9418840000 
1073.10 	 225.0147000 	 1.977675 	 -1.2887950000 	 -1.9427710000 
1073.30 	 225.0147000 	 1.977675 	 -1.2853530000 	 -1.9421990000 
1073.50 	 225.0147000 	 1.977675 	 -1.2883700000 	 -1.9422090000 
1073.70 	 225.0147000 	 1.977675 	 -1.2856740000 	 -1.9425580000 
1073.90 	 225.0115000 	 1.977675 	 -1.2881090000 	 -1.9419420000 
1074.10 	 225.0115000 	 1.977675 	 -1.2859470000 	 -1.9429680000 
1074.30 	 225.0147000 	 1.977675 	 -1.2878420000 	 -1.9417380000 
1074.50 	 225.0147000 	 1.977675 	 -1.2862870000 	 -1.9429970000 
1074.70 	 225.0163000 	 1.977675 	 -1.2876070000 	 -1.9415950000 
1074.90 	 225.0179000 	 1.977675 	 -1.2861160000 	 -1.9433780000 
1075.10 	 225.0226000 	 1.977675 	 -1.2873590000 	 -1.9414230000 
1075.30 	 225.0226000 	 1.977625 	 -1.2863220000 	 -1.9435760000 
1075.50 	 225.0179000 	 1.977625 	 -1.2868090000 	 -1.9410010000 
1075.70 	 225.0147000 	 1.977625 	 -1.2869070000 	 -1.9437820000 
1075.90 	 225.0115000 	 1.977625 	 -1.2864750000 	 -1.9408580000 
1076.10 	 225.0067000 	 1.977625 	 -1.2868340000 	 -1.9437570000 
1076.30 	 225.0067000 	 1.977625 	 -1.2865070000 	 -1.9407080000 
1076.50 	 225.0052000 	 1.977625 	 -1.2871270000 	 -1.9439190000 
1076.70 	 225.0067000 	 1.977625 	 -1.2867200000 	 -1.9407750000 
1076.90 	 225.0067000 	 1.977625 	 -1.2871900000 	 -1.9439700000 
1077.10 	 225.0067000 	 1.977625 	 -1.2857820000 	 -1.9405490000 
1077.30 	 225.0036000 	 1.977625 	 -1.2872660000 	 -1.9442500000 
1077.50 	 225.0036000 	 1.977625 	 -1.2856580000 	 -1.9403930000 
1077.70 	 224.9988000 	 1.977625 	 -1.2874640000 	 -1.9443510000 
1077.90 	 224.9988000 	 1.977625 	 -1.2851560000 	 -1.9403780000 
1078.10 	 224.9972000 	 1.977625 	 -1.2875650000 	 -1.9443830000 
1078.30 	 224.9988000 	 1.977625 	 -1.2850570000 	 -1.9402660000 
1078.50 	 224.9988000 	 1.977625 	 -1.2878260000 	 -1.9444810000 
1078.70 	 225.0036000 	 1.977625 	 -1.2848060000 	 -1.9400370000 
1078.90 	 225.0036000 	 1.977625 	 -1.2879280000 	 -1.9444470000 
1079.10 	 225.0067000 	 1.977625 	 -1.2845550000 	 -1.9401330000 
1079.30 	 225.0067000 	 1.977625 	 -1.2881570000 	 -1.9445200000 
1079.50 	 225.0067000 	 1.977625 	 -1.2843160000 	 -1.9400150000 
1079.70 	 225.0036000 	 1.977625 	 -1.2883760000 	 -1.9445420000 
1079.90 	 224.9972000 	 1.977625 	 -1.2842180000 	 -1.9401330000 
1080.10 	 224.9924000 	 1.977625 	 -1.2887570000 	 -1.9444120000 
1080.30 	 224.9877000 	 1.977625 	 -1.2841130000 	 -1.9402060000 
1080.50 	 224.9908000 	 1.977625 	 -1.2888750000 	 -1.9441320000 
1080.70 	 224.9877000 	 1.977625 	 -1.2840270000 	 -1.9403780000 
1080.90 	 224.9877000 	 1.977625 	 -1.2889320000 	 -1.9441060000 
1081.10 	 224.9877000 	 1.977625 	 -1.2839540000 	 -1.9406600000 
1081.30 	 224.9877000 	 1.977625 	 -1.2889770000 	 -1.9439670000 
1081.50 	 224.9877000 	 1.977625 	 -1.2841130000 	 -1.9405300000 
1081.70 	 224.9908000 	 1.977625 	 -1.2888300000 	 -1.9438490000 
1081.90 	 224.9908000 	 1.977625 	 -1.2840210000 	 -1.9407180000 
1082.10 	 224.9877000 	 1.977625 	 -1.2888490000 	 -1.9437250000 
1082.30 	 224.9877000 	 1.977625 	 -1.2840780000 	 -1.9409530000 
1082.50 	 224.9829000 	 1.977625 	 -1.2888340000 	 -1.9435150000 
1082.70 	 224.9797000 	 1.977625 	 -1.2841730000 	 -1.9409590000 
1082.90 	 224.9797000 	 1.977625 	 -1.2887250000 	 -1.9434010000 
1083.10 	 224.9749000 	 1.977625 	 -1.2842910000 	 -1.9410860000 
1083.30 	 224.9749000 	 1.977625 	 -1.2887950000 	 -1.9433780000 
1083.50 	 224.9718000 	 1.977625 	 -1.2843480000 	 -1.9413730000 
1083.70 	 224.9718000 	 1.977675 	 -1.2890660000 	 -1.9427970000 
1083.90 	 224.9670000 	 1.977675 	 -1.2852480000 	 -1.9418620000 
1084.10 	 224.9670000 	 1.977700 	 -1.2890050000 	 -1.9426280000 
1084.30 	 224.9670000 	 1.977725 	 -1.2853750000 	 -1.9418460000 
1084.50 	 224.9670000 	 1.977750 	 -1.2891420000 	 -1.9426760000 
1084.70 	 224.9702000 	 1.977775 	 -1.2856800000 	 -1.9420020000 
1084.90 	 224.9670000 	 1.977800 	 -1.2889260000 	 -1.9427620000 
1085.10 	 224.9718000 	 1.977800 	 -1.2854390000 	 -1.9419990000 
1085.30 	 224.9734000 	 1.977825 	 -1.2887130000 	 -1.9423740000 
1085.50 	 224.9749000 	 1.977850 	 -1.2855500000 	 -1.9421710000 
1085.70 	 224.9749000 	 1.977875 	 -1.2884080000 	 -1.9421320000 
1085.90 	 224.9749000 	 1.977900 	 -1.2857090000 	 -1.9423580000 
1086.10 	 224.9749000 	 1.977900 	 -1.2883380000 	 -1.9423990000 
1086.30 	 224.9765000 	 1.977925 	 -1.2854510000 	 -1.9424180000 
1086.50 	 224.9813000 	 1.977950 	 -1.2886750000 	 -1.9420470000 
1086.70 	 224.9829000 	 1.977950 	 -1.2863760000 	 -1.9427330000 
1086.90 	 224.9877000 	 1.977975 	 -1.2885480000 	 -1.9416460000 
1087.10 	 224.9893000 	 1.977975 	 -1.2864460000 	 -1.9429650000 
1087.30 	 224.9877000 	 1.977975 	 -1.2876130000 	 -1.9416200000 
1087.50 	 224.9877000 	 1.977975 	 -1.2861280000 	 -1.9432540000 
1087.70 	 224.9877000 	 1.978000 	 -1.2879240000 	 -1.9416140000 
1087.90 	 224.9877000 	 1.978025 	 -1.2867770000 	 -1.9435250000 
1088.10 	 224.9908000 	 1.978050 	 -1.2875020000 	 -1.9414900000 
1088.30 	 224.9956000 	 1.978025 	 -1.2873460000 	 -1.9438650000 
1088.50 	 225.0036000 	 1.978025 	 -1.2878640000 	 -1.9414110000 
1088.70 	 225.0067000 	 1.978025 	 -1.2876700000 	 -1.9440400000 
1088.90 	 225.0115000 	 1.978025 	 -1.2872410000 	 -1.9410960000 
1089.10 	 225.0147000 	 1.978025 	 -1.2880200000 	 -1.9441450000 
1089.30 	 225.0163000 	 1.978025 	 -1.2870030000 	 -1.9408480000 
1089.50 	 225.0179000 	 1.978025 	 -1.2880480000 	 -1.9443420000 
1089.70 	 225.0179000 	 1.978025 	 -1.2868060000 	 -1.9408800000 
1089.90 	 225.0226000 	 1.978025 	 -1.2878160000 	 -1.9442500000 
1090.10 	 225.0242000 	 1.978025 	 -1.2869930000 	 -1.9410170000 
1090.30 	 225.0226000 	 1.978025 	 -1.2880830000 	 -1.9443730000 
1090.50 	 225.0226000 	 1.978025 	 -1.2865290000 	 -1.9406030000 
1090.70 	 225.0195000 	 1.978025 	 -1.2883950000 	 -1.9445100000 
1090.90 	 225.0179000 	 1.978025 	 -1.2863860000 	 -1.9403590000 
1091.10 	 225.0147000 	 1.978025 	 -1.2890240000 	 -1.9447290000 
1091.30 	 225.0147000 	 1.978025 	 -1.2860230000 	 -1.9403140000 
1091.50 	 225.0179000 	 1.978025 	 -1.2891360000 	 -1.9447230000 
1091.70 	 225.0179000 	 1.977975 	 -1.2856390000 	 -1.9404820000 
1091.90 	 225.0179000 	 1.977975 	 -1.2891710000 	 -1.9447580000 
1092.10 	 225.0179000 	 1.977975 	 -1.2852920000 	 -1.9403230000 
1092.30 	 225.0179000 	 1.977975 	 -1.2894440000 	 -1.9447960000 
1092.50 	 225.0147000 	 1.977950 	 -1.2852060000 	 -1.9405170000 
1092.70 	 225.0131000 	 1.977925 	 -1.2895870000 	 -1.9446280000 
1092.90 	 225.0147000 	 1.977925 	 -1.2849430000 	 -1.9403780000 
1093.10 	 225.0115000 	 1.977925 	 -1.2896790000 	 -1.9446660000 
1093.30 	 225.0083000 	 1.977925 	 -1.2849240000 	 -1.9405360000 
1093.50 	 225.0052000 	 1.977925 	 -1.2897970000 	 -1.9444850000 
1093.70 	 225.0036000 	 1.977925 	 -1.2850220000 	 -1.9406060000 
1093.90 	 224.9988000 	 1.977925 	 -1.2898160000 	 -1.9442750000 
1094.10 	 224.9988000 	 1.977925 	 -1.2849300000 	 -1.9409370000 
1094.30 	 225.0036000 	 1.977925 	 -1.2897870000 	 -1.9445130000 
1094.50 	 225.0036000 	 1.977925 	 -1.2850920000 	 -1.9408380000 
1094.70 	 225.0067000 	 1.977925 	 -1.2897110000 	 -1.9443000000 
1094.90 	 225.0115000 	 1.977925 	 -1.2849390000 	 -1.9408040000 
1095.10 	 225.0115000 	 1.977900 	 -1.2896670000 	 -1.9442460000 
1095.30 	 225.0115000 	 1.977925 	 -1.2850030000 	 -1.9409280000 
1095.50 	 225.0067000 	 1.977925 	 -1.2898670000 	 -1.9440460000 
1095.70 	 225.0036000 	 1.977925 	 -1.2850160000 	 -1.9410450000 
1095.90 	 225.0036000 	 1.977925 	 -1.2897870000 	 -1.9441160000 
1096.10 	 224.9988000 	 1.977925 	 -1.2850350000 	 -1.9410990000 
1096.30 	 224.9988000 	 1.977925 	 -1.2896540000 	 -1.9439410000 
1096.50 	 224.9988000 	 1.977925 	 -1.2849110000 	 -1.9412260000 
1096.70 	 224.9988000 	 1.977925 	 -1.2897780000 	 -1.9441510000 
1096.90 	 225.0036000 	 1.977925 	 -1.2849170000 	 -1.9410290000 
1097.10 	 225.0052000 	 1.977925 	 -1.2897550000 	 -1.9440210000 
1097.30 	 225.0067000 	 1.977925 	 -1.2850280000 	 -1.9412330000 
1097.50 	 225.0067000 	 1.977925 	 -1.2896220000 	 -1.9436170000 
1097.70 	 225.0036000 	 1.977925 	 -1.2851430000 	 -1.9416460000 
1097.90 	 225.0036000 	 1.977925 	 -1.2893740000 	 -1.9434100000 
1098.10 	 224.9988000 	 1.977925 	 -1.2853050000 	 -1.9416400000 
1098.30 	 224.9956000 	 1.977925 	 -1.2895040000 	 -1.9433660000 
1098.50 	 224.9908000 	 1.977925 	 -1.2851810000 	 -1.9418140000 
1098.70 	 224.9908000 	 1.977925 	 -1.2894250000 	 -1.9433120000 
1098.90 	 224.9877000 	 1.977925 	 -1.2853270000 	 -1.9417640000 
1099.10 	 224.9877000 	 1.977925 	 -1.2893960000 	 -1.9434130000 
1099.30 	 224.9829000 	 1.977925 	 -1.2852920000 	 -1.9419480000 
1099.50 	 224.9797000 	 1.977925 	 -1.2893140000 	 -1.9431970000 
1099.70 	 224.9797000 	 1.977925 	 -1.2855240000 	 -1.9421230000 
1099.90 	 224.9781000 	 1.977925 	 -1.2891170000 	 -1.9428290000 
1100.10 	 224.9797000 	 1.977925 	 -1.2858360000 	 -1.9422880000 
1100.30 	 224.9797000 	 1.977925 	 -1.2891320000 	 -1.9427650000 
1100.50 	 224.9797000 	 1.977925 	 -1.2858900000 	 -1.9426820000 
1100.70 	 224.9829000 	 1.977925 	 -1.2886750000 	 -1.9423040000 
1100.90 	 224.9797000 	 1.977925 	 -1.2863000000 	 -1.9431620000 
1101.10 	 224.9781000 	 1.977925 	 -1.2883660000 	 -1.9419700000 
1101.30 	 224.9734000 	 1.977975 	 -1.2865190000 	 -1.9434260000 
1101.50 	 224.9718000 	 1.977975 	 -1.2882490000 	 -1.9418430000 
1101.70 	 224.9670000 	 1.978000 	 -1.2863380000 	 -1.9432390000 
1101.90 	 224.9638000 	 1.978025 	 -1.2879340000 	 -1.9415890000 
1102.10 	 224.9638000 	 1.978050 	 -1.2868090000 	 -1.9436330000 
1102.30 	 224.9638000 	 1.978075 	 -1.2878960000 	 -1.9415060000 
1102.50 	 224.9638000 	 1.978125 	 -1.2871230000 	 -1.9438330000 
1102.70 	 224.9670000 	 1.978150 	 -1.2872220000 	 -1.9411790000 
1102.90 	 224.9670000 	 1.978175 	 -1.2874350000 	 -1.9440140000 
1103.10 	 224.9718000 	 1.978200 	 -1.2871900000 	 -1.9412100000 
1103.30 	 224.9718000 	 1.978200 	 -1.2878100000 	 -1.9441220000 
1103.50 	 224.9781000 	 1.978225 	 -1.2871870000 	 -1.9408100000 
1103.70 	 224.9797000 	 1.978250 	 -1.2879940000 	 -1.9443380000 
1103.90 	 224.9797000 	 1.978250 	 -1.2866690000 	 -1.9408320000 
1104.10 	 224.9829000 	 1.978275 	 -1.2876730000 	 -1.9442720000 
1104.30 	 224.9829000 	 1.978275 	 -1.2868180000 	 -1.9407430000 
1104.50 	 224.9829000 	 1.978275 	 -1.2886750000 	 -1.9445860000 
1104.70 	 224.9845000 	 1.978275 	 -1.2868440000 	 -1.9406730000 
1104.90 	 224.9877000 	 1.978300 	 -1.2886710000 	 -1.9445360000 
1105.10 	 224.9956000 	 1.978325 	 -1.2868310000 	 -1.9407620000 
1105.30 	 224.9988000 	 1.978350 	 -1.2888080000 	 -1.9445510000 
1105.50 	 225.0036000 	 1.978325 	 -1.2868880000 	 -1.9407910000 
1105.70 	 225.0067000 	 1.978325 	 -1.2888970000 	 -1.9448280000 
1105.90 	 225.0067000 	 1.978325 	 -1.2863700000 	 -1.9405270000 
1106.10 	 225.0067000 	 1.978325 	 -1.2891710000 	 -1.9448410000 
1106.30 	 225.0067000 	 1.978325 	 -1.2861060000 	 -1.9406600000 
1106.50 	 225.0067000 	 1.978325 	 -1.2893390000 	 -1.9449040000 
1106.70 	 225.0067000 	 1.978325 	 -1.2858420000 	 -1.9405560000 
1106.90 	 225.0115000 	 1.978325 	 -1.2891010000 	 -1.9450220000 
1107.10 	 225.0147000 	 1.978325 	 -1.2858420000 	 -1.9403710000 
1107.30 	 225.0131000 	 1.978325 	 -1.2891900000 	 -1.9450120000 
1107.50 	 225.0179000 	 1.978325 	 -1.2854670000 	 -1.9404860000 
1107.70 	 225.0226000 	 1.978325 	 -1.2892850000 	 -1.9449460000 
1107.90 	 225.0258000 	 1.978325 	 -1.2854160000 	 -1.9406100000 
1108.10 	 225.0258000 	 1.978325 	 -1.2895680000 	 -1.9448760000 
1108.30 	 225.0258000 	 1.978325 	 -1.2851400000 	 -1.9406000000 
1108.50 	 225.0226000 	 1.978325 	 -1.2895270000 	 -1.9448340000 
1108.70 	 225.0226000 	 1.978325 	 -1.2850950000 	 -1.9406220000 
1108.90 	 225.0179000 	 1.978300 	 -1.2897010000 	 -1.9449230000 
1109.10 	 225.0179000 	 1.978275 	 -1.2851400000 	 -1.9407110000 
1109.30 	 225.0179000 	 1.978275 	 -1.2898030000 	 -1.9446850000 
1109.50 	 225.0147000 	 1.978275 	 -1.2851490000 	 -1.9406510000 
1109.70 	 225.0147000 	 1.978275 	 -1.2899370000 	 -1.9445830000 
1109.90 	 225.0115000 	 1.978250 	 -1.2849650000 	 -1.9408800000 
1110.10 	 225.0115000 	 1.978225 	 -1.2898320000 	 -1.9444270000 
1110.30 	 225.0067000 	 1.978225 	 -1.2850700000 	 -1.9410450000 
1110.50 	 225.0052000 	 1.978225 	 -1.2898990000 	 -1.9442650000 
1110.70 	 225.0036000 	 1.978225 	 -1.2850820000 	 -1.9411750000 
1110.90 	 225.0036000 	 1.978225 	 -1.2897170000 	 -1.9441760000 
1111.10 	 225.0036000 	 1.978225 	 -1.2850480000 	 -1.9413500000 
1111.30 	 225.0067000 	 1.978225 	 -1.2896090000 	 -1.9439410000 
1111.50 	 225.0067000 	 1.978225 	 -1.2850280000 	 -1.9414270000 
1111.70 	 225.0067000 	 1.978225 	 -1.2896510000 	 -1.9438300000 
1111.90 	 225.0067000 	 1.978225 	 -1.2850860000 	 -1.9416360000 
1112.10 	 225.0067000 	 1.978225 	 -1.2894690000 	 -1.9434740000 
1112.30 	 225.0036000 	 1.978225 	 -1.2854040000 	 -1.9423770000 
1112.50 	 225.0020000 	 1.978225 	 -1.2894280000 	 -1.9431910000 
1112.70 	 225.0020000 	 1.978225 	 -1.2856770000 	 -1.9422980000 
1112.90 	 224.9956000 	 1.978225 	 -1.2889350000 	 -1.9428570000 
1113.10 	 224.9956000 	 1.978225 	 -1.2857310000 	 -1.9425300000 
1113.30 	 224.9940000 	 1.978225 	 -1.2887190000 	 -1.9426380000 
1113.50 	 224.9908000 	 1.978225 	 -1.2859340000 	 -1.9426280000 
1113.70 	 224.9877000 	 1.978225 	 -1.2885250000 	 -1.9421350000 
1113.90 	 224.9877000 	 1.978225 	 -1.2864560000 	 -1.9431460000 
1114.10 	 224.9877000 	 1.978225 	 -1.2879690000 	 -1.9417130000 
1114.30 	 224.9877000 	 1.978225 	 -1.2868400000 	 -1.9434360000 
1114.50 	 224.9829000 	 1.978225 	 -1.2879750000 	 -1.9416460000 
1114.70 	 224.9829000 	 1.978225 	 -1.2869490000 	 -1.9435790000 
1114.90 	 224.9829000 	 1.978225 	 -1.2880740000 	 -1.9416460000 
1115.10 	 224.9877000 	 1.978225 	 -1.2869580000 	 -1.9435720000 
1115.30 	 224.9877000 	 1.978225 	 -1.2876920000 	 -1.9414680000 
1115.50 	 224.9877000 	 1.978225 	 -1.2872700000 	 -1.9439190000 
1115.70 	 224.9877000 	 1.978225 	 -1.2872890000 	 -1.9412070000 
1115.90 	 224.9877000 	 1.978225 	 -1.2876730000 	 -1.9440650000 
1116.10 	 224.9829000 	 1.978250 	 -1.2868910000 	 -1.9409500000 
1116.30 	 224.9797000 	 1.978275 	 -1.2880670000 	 -1.9443610000 
1116.50 	 224.9797000 	 1.978275 	 -1.2863570000 	 -1.9407780000 
1116.70 	 224.9749000 	 1.978275 	 -1.2883730000 	 -1.9444910000 
1116.90 	 224.9718000 	 1.978300 	 -1.2862620000 	 -1.9405300000 
1117.10 	 224.9670000 	 1.978325 	 -1.2886270000 	 -1.9446560000 
1117.30 	 224.9670000 	 1.978350 	 -1.2858360000 	 -1.9403550000 
1117.50 	 224.9670000 	 1.978375 	 -1.2891420000 	 -1.9447930000 
1117.70 	 224.9670000 	 1.978400 	 -1.2856670000 	 -1.9404090000 
1117.90 	 224.9718000 	 1.978400 	 -1.2893770000 	 -1.9448880000 
1118.10 	 224.9749000 	 1.978425 	 -1.2852610000 	 -1.9403810000 
1118.30 	 224.9749000 	 1.978450 	 -1.2895650000 	 -1.9447170000 
1118.50 	 224.9749000 	 1.978475 	 -1.2852030000 	 -1.9405110000 
1118.70 	 224.9718000 	 1.978500 	 -1.2894730000 	 -1.9447770000 
1118.90 	 224.9718000 	 1.978500 	 -1.2851560000 	 -1.9406380000 
1119.10 	 224.9670000 	 1.978525 	 -1.2896820000 	 -1.9448980000 
1119.30 	 224.9718000 	 1.978550 	 -1.2851910000 	 -1.9405650000 
1119.50 	 224.9734000 	 1.978550 	 -1.2897520000 	 -1.9446910000 
1119.70 	 224.9749000 	 1.978575 	 -1.2850820000 	 -1.9409180000 
1119.90 	 224.9829000 	 1.978600 	 -1.2898100000 	 -1.9444590000 
1120.10 	 224.9877000 	 1.978625 	 -1.2850630000 	 -1.9410610000 
1120.30 	 224.9877000 	 1.978625 	 -1.2896890000 	 -1.9442970000 
1120.50 	 224.9908000 	 1.978625 	 -1.2857150000 	 -1.9414650000 
1120.70 	 224.9956000 	 1.978625 	 -1.2905660000 	 -1.9442880000 
1120.90 	 224.9988000 	 1.978625 	 -1.2858420000 	 -1.9416840000 
1121.10 	 225.0036000 	 1.978625 	 -1.2902390000 	 -1.9439250000 
1121.30 	 225.0067000 	 1.978625 	 -1.2857600000 	 -1.9417290000 
1121.50 	 225.0115000 	 1.978625 	 -1.2903090000 	 -1.9437660000 
1121.70 	 225.0131000 	 1.978625 	 -1.2858010000 	 -1.9420470000 
1121.90 	 225.0147000 	 1.978625 	 -1.2899400000 	 -1.9433530000 
1122.10 	 225.0147000 	 1.978625 	 -1.2861890000 	 -1.9424570000 
1122.30 	 225.0179000 	 1.978625 	 -1.2896000000 	 -1.9430830000 
1122.50 	 225.0226000 	 1.978625 	 -1.2864840000 	 -1.9428440000 
1122.70 	 225.0226000 	 1.978625 	 -1.2893360000 	 -1.9427780000 
1122.90 	 225.0258000 	 1.978625 	 -1.2866180000 	 -1.9429650000 
1123.10 	 225.0226000 	 1.978625 	 -1.2892180000 	 -1.9425010000 
1123.30 	 225.0226000 	 1.978625 	 -1.2869800000 	 -1.9433750000 
1123.50 	 225.0226000 	 1.978625 	 -1.2885920000 	 -1.9418750000 
1123.70 	 225.0226000 	 1.978625 	 -1.2875560000 	 -1.9439730000 
1123.90 	 225.0226000 	 1.978625 	 -1.2877690000 	 -1.9412420000 
1124.10 	 225.0226000 	 1.978575 	 -1.2886840000 	 -1.9445510000 
1124.30 	 225.0226000 	 1.978575 	 -1.2874830000 	 -1.9409970000 
1124.50 	 225.0226000 	 1.978575 	 -1.2886240000 	 -1.9445480000 
1124.70 	 225.0179000 	 1.978575 	 -1.2875270000 	 -1.9409690000 
1124.90 	 225.0179000 	 1.978550 	 -1.2889070000 	 -1.9447170000 
1125.10 	 225.0179000 	 1.978525 	 -1.2871770000 	 -1.9408990000 
1125.30 	 225.0179000 	 1.978525 	 -1.2890880000 	 -1.9448250000 
1125.50 	 225.0226000 	 1.978525 	 -1.2870470000 	 -1.9408770000 
1125.70 	 225.0226000 	 1.978525 	 -1.2890340000 	 -1.9449460000 
1125.90 	 225.0226000 	 1.978500 	 -1.2869390000 	 -1.9408960000 
1126.10 	 225.0195000 	 1.978475 	 -1.2890120000 	 -1.9447360000 
1126.30 	 225.0179000 	 1.978475 	 -1.2868440000 	 -1.9407140000 
1126.50 	 225.0147000 	 1.978475 	 -1.2893260000 	 -1.9447450000 
1126.70 	 225.0115000 	 1.978475 	 -1.2865260000 	 -1.9405680000 
1126.90 	 225.0131000 	 1.978475 	 -1.2896860000 	 -1.9466240000 
1127.10 	 225.0115000 	 1.978475 	 -1.2863250000 	 -1.9421320000 
1127.30 	 225.0147000 	 1.978450 	 -1.2897170000 	 -1.9466300000 
1127.50 	 225.0147000 	 1.978425 	 -1.2861000000 	 -1.9421160000 
1127.70 	 225.0147000 	 1.978425 	 -1.2897750000 	 -1.9465480000 
1127.90 	 225.0147000 	 1.978400 	 -1.2860140000 	 -1.9420780000 
1128.10 	 225.0115000 	 1.978425 	 -1.2897780000 	 -1.9465290000 
1128.30 	 225.0067000 	 1.978425 	 -1.2861090000 	 -1.9421990000 
1128.50 	 225.0020000 	 1.978425 	 -1.2899750000 	 -1.9465350000 
1128.70 	 224.9956000 	 1.978425 	 -1.2858800000 	 -1.9422820000 
1128.90 	 224.9908000 	 1.978425 	 -1.2899430000 	 -1.9464330000 
1129.10 	 224.9877000 	 1.978425 	 -1.2857090000 	 -1.9423420000 
1129.30 	 224.9908000 	 1.978425 	 -1.2901590000 	 -1.9465450000 
1129.50 	 224.9908000 	 1.978425 	 -1.2857760000 	 -1.9424150000 
1129.70 	 224.9908000 	 1.978425 	 -1.2901430000 	 -1.9464110000 
1129.90 	 224.9908000 	 1.978425 	 -1.2855340000 	 -1.9424980000 
1130.10 	 224.9877000 	 1.978425 	 -1.2902260000 	 -1.9464750000 
1130.30 	 224.9877000 	 1.978425 	 -1.2855970000 	 -1.9424850000 
1130.50 	 224.9829000 	 1.978425 	 -1.2902360000 	 -1.9463380000 
1130.70 	 224.9829000 	 1.978425 	 -1.2855590000 	 -1.9425580000 
1130.90 	 224.9813000 	 1.978425 	 -1.2902100000 	 -1.9461690000 
1131.10 	 224.9797000 	 1.978425 	 -1.2854420000 	 -1.9429400000 
1131.30 	 224.9829000 	 1.978425 	 -1.2901560000 	 -1.9457910000 
1131.50 	 224.9813000 	 1.978425 	 -1.2853970000 	 -1.9431810000 
1131.70 	 224.9829000 	 1.978425 	 -1.2900320000 	 -1.9456160000 
1131.90 	 224.9829000 	 1.978425 	 -1.2855120000 	 -1.9433630000 
1132.10 	 224.9829000 	 1.978425 	 -1.2901500000 	 -1.9454990000 
1132.30 	 224.9829000 	 1.978425 	 -1.2855970000 	 -1.9435120000 
1132.50 	 224.9797000 	 1.978425 	 -1.2901780000 	 -1.9453970000 
1132.70 	 224.9829000 	 1.978425 	 -1.2856480000 	 -1.9432510000 
1132.90 	 224.9829000 	 1.978425 	 -1.2903020000 	 -1.9453330000 
1133.10 	 224.9829000 	 1.978475 	 -1.2856740000 	 -1.9434900000 
1133.30 	 224.9829000 	 1.978475 	 -1.2901080000 	 -1.9451520000 
1133.50 	 224.9877000 	 1.978475 	 -1.2857950000 	 -1.9434960000 
1133.70 	 224.9877000 	 1.978475 	 -1.2899840000 	 -1.9452600000 
1133.90 	 224.9877000 	 1.978500 	 -1.2857980000 	 -1.9435690000 
1134.10 	 224.9877000 	 1.978525 	 -1.2899270000 	 -1.9452100000 
1134.30 	 224.9877000 	 1.978525 	 -1.2859120000 	 -1.9437690000 
1134.50 	 224.9877000 	 1.978525 	 -1.2897330000 	 -1.9449170000 
1134.70 	 224.9877000 	 1.978525 	 -1.2861220000 	 -1.9438780000 
1134.90 	 224.9877000 	 1.978550 	 -1.2897400000 	 -1.9446180000 
1135.10 	 224.9829000 	 1.978575 	 -1.2861000000 	 -1.9441570000 
1135.30 	 224.9829000 	 1.978575 	 -1.2895010000 	 -1.9444690000 
1135.50 	 224.9829000 	 1.978575 	 -1.2861760000 	 -1.9442140000 
1135.70 	 224.9829000 	 1.978575 	 -1.2892790000 	 -1.9440970000 
1135.90 	 224.9829000 	 1.978600 	 -1.2864750000 	 -1.9444080000 
1136.10 	 224.9829000 	 1.978625 	 -1.2892340000 	 -1.9439760000 
1136.30 	 224.9829000 	 1.978625 	 -1.2865730000 	 -1.9446880000 
1136.50 	 224.9829000 	 1.978625 	 -1.2892020000 	 -1.9440430000 
1136.70 	 224.9829000 	 1.978625 	 -1.2865480000 	 -1.9446440000 
1136.90 	 224.9797000 	 1.978650 	 -1.2889230000 	 -1.9438110000 
1137.10 	 224.9829000 	 1.978675 	 -1.2870880000 	 -1.9451110000 
1137.30 	 224.9829000 	 1.978700 	 -1.2887250000 	 -1.9436110000 
1137.50 	 224.9797000 	 1.978675 	 -1.2874480000 	 -1.9453720000 
1137.70 	 224.9797000 	 1.978675 	 -1.2885090000 	 -1.9432990000 
1137.90 	 224.9797000 	 1.978700 	 -1.2877460000 	 -1.9455270000 
1138.10 	 224.9797000 	 1.978725 	 -1.2882770000 	 -1.9429590000 
1138.30 	 224.9797000 	 1.978750 	 -1.2877020000 	 -1.9456610000 
1138.50 	 224.9829000 	 1.978725 	 -1.2886020000 	 -1.9431500000 
1138.70 	 224.9829000 	 1.978725 	 -1.2880420000 	 -1.9459090000 
1138.90 	 224.9829000 	 1.978750 	 -1.2879790000 	 -1.9429330000 
1139.10 	 224.9829000 	 1.978775 	 -1.2879820000 	 -1.9459820000 
1139.30 	 224.9813000 	 1.978800 	 -1.2876920000 	 -1.9428480000 
1139.50 	 224.9829000 	 1.978775 	 -1.2886430000 	 -1.9459220000 
1139.70 	 224.9829000 	 1.978775 	 -1.2881570000 	 -1.9428600000 
1139.90 	 224.9877000 	 1.978800 	 -1.2888180000 	 -1.9461090000 
1140.10 	 224.9908000 	 1.978825 	 -1.2877720000 	 -1.9425960000 
1140.30 	 224.9956000 	 1.978850 	 -1.2889350000 	 -1.9463290000 
1140.50 	 224.9956000 	 1.978825 	 -1.2877970000 	 -1.9423520000 
1140.70 	 224.9956000 	 1.978825 	 -1.2891040000 	 -1.9462870000 
1140.90 	 224.9908000 	 1.978825 	 -1.2873490000 	 -1.9421320000 
1141.10 	 224.9877000 	 1.978825 	 -1.2895870000 	 -1.9462300000 
1141.30 	 224.9877000 	 1.978825 	 -1.2868720000 	 -1.9419800000 
1141.50 	 224.9829000 	 1.978825 	 -1.2897550000 	 -1.9463250000 
1141.70 	 224.9829000 	 1.978825 	 -1.2867260000 	 -1.9421100000 
1141.90 	 224.9829000 	 1.978850 	 -1.2898570000 	 -1.9465450000 
1142.10 	 224.9797000 	 1.978875 	 -1.2863730000 	 -1.9421480000 
1142.30 	 224.9797000 	 1.978875 	 -1.2895330000 	 -1.9464970000 
1142.50 	 224.9749000 	 1.978900 	 -1.2862050000 	 -1.9419540000 
1142.70 	 224.9749000 	 1.978900 	 -1.2904130000 	 -1.9465670000 
1142.90 	 224.9749000 	 1.978925 	 -1.2862910000 	 -1.9422280000 
1143.10 	 224.9797000 	 1.978950 	 -1.2905570000 	 -1.9464490000 
1143.30 	 224.9797000 	 1.978950 	 -1.2860930000 	 -1.9422530000 
1143.50 	 224.9797000 	 1.978975 	 -1.2906680000 	 -1.9461790000 
1143.70 	 224.9797000 	 1.979000 	 -1.2861030000 	 -1.9423930000 
1143.90 	 224.9797000 	 1.978975 	 -1.2907510000 	 -1.9460520000 
1144.10 	 224.9797000 	 1.978975 	 -1.2855750000 	 -1.9426760000 
1144.30 	 224.9749000 	 1.979000 	 -1.2904040000 	 -1.9460110000 
1144.50 	 224.9797000 	 1.979025 	 -1.2855820000 	 -1.9427650000 
1144.70 	 224.9829000 	 1.979050 	 -1.2903530000 	 -1.9457020000 
1144.90 	 224.9829000 	 1.979025 	 -1.2853240000 	 -1.9432640000 
1145.10 	 224.9877000 	 1.979050 	 -1.2901880000 	 -1.9453330000 
1145.30 	 224.9908000 	 1.979075 	 -1.2860300000 	 -1.9434710000 
1145.50 	 224.9956000 	 1.979075 	 -1.2901690000 	 -1.9450570000 
1145.70 	 224.9956000 	 1.979075 	 -1.2862810000 	 -1.9437280000 
1145.90 	 224.9988000 	 1.979075 	 -1.2903400000 	 -1.9448690000 
1146.10 	 225.0036000 	 1.979075 	 -1.2867070000 	 -1.9441030000 
1146.30 	 225.0067000 	 1.979075 	 -1.2903370000 	 -1.9443670000 
1146.50 	 225.0131000 	 1.979075 	 -1.2869100000 	 -1.9445800000 
1146.70 	 225.0179000 	 1.979075 	 -1.2897710000 	 -1.9441800000 
1146.90 	 225.0242000 	 1.979075 	 -1.2871070000 	 -1.9446120000 
1147.10 	 225.0306000 	 1.979075 	 -1.2900030000 	 -1.9441480000 
1147.30 	 225.0338000 	 1.979075 	 -1.2872220000 	 -1.9447260000 
1147.50 	 225.0354000 	 1.979075 	 -1.2895680000 	 -1.9440400000 
1147.70 	 225.0417000 	 1.979075 	 -1.2873940000 	 -1.9449230000 
1147.90 	 225.0417000 	 1.979025 	 -1.2892400000 	 -1.9436840000 
1148.10 	 225.0417000 	 1.979000 	 -1.2877020000 	 -1.9453370000 
1148.30 	 225.0417000 	 1.978975 	 -1.2888910000 	 -1.9433210000 
1148.50 	 225.0385000 	 1.978950 	 -1.2879530000 	 -1.9454420000 
1148.70 	 225.0338000 	 1.978900 	 -1.2885410000 	 -1.9430760000 
1148.90 	 225.0258000 	 1.978875 	 -1.2883150000 	 -1.9455970000 
1149.10 	 225.0179000 	 1.978875 	 -1.2882490000 	 -1.9428730000 
1149.30 	 225.0052000 	 1.978875 	 -1.2887290000 	 -1.9459790000 
1149.50 	 224.9972000 	 1.978875 	 -1.2878100000 	 -1.9425520000 
1149.70 	 224.9908000 	 1.978875 	 -1.2889580000 	 -1.9460870000 
1149.90 	 224.9877000 	 1.978875 	 -1.2874160000 	 -1.9423770000 
1150.10 	 224.9829000 	 1.978875 	 -1.2895520000 	 -1.9464370000 
1150.30 	 224.9829000 	 1.978875 	 -1.2873430000 	 -1.9424630000 
1150.50 	 224.9877000 	 1.978875 	 -1.2897140000 	 -1.9465070000 
1150.70 	 224.9908000 	 1.978875 	 -1.2869490000 	 -1.9422180000 
1150.90 	 224.9988000 	 1.978875 	 -1.2898160000 	 -1.9465320000 
1151.10 	 225.0067000 	 1.978875 	 -1.2866240000 	 -1.9421960000 
1151.30 	 225.0131000 	 1.978875 	 -1.2900890000 	 -1.9465990000 
1151.50 	 225.0147000 	 1.978875 	 -1.2866690000 	 -1.9421990000 
1151.70 	 225.0195000 	 1.978875 	 -1.2901660000 	 -1.9465350000 
1151.90 	 225.0226000 	 1.978875 	 -1.2863540000 	 -1.9420720000 
1152.10 	 225.0226000 	 1.978875 	 -1.2902990000 	 -1.9465510000 
1152.30 	 225.0226000 	 1.978850 	 -1.2860490000 	 -1.9423100000 
1152.50 	 225.0226000 	 1.978825 	 -1.2905820000 	 -1.9462550000 
1152.70 	 225.0179000 	 1.978825 	 -1.2862400000 	 -1.9421420000 
1152.90 	 225.0147000 	 1.978825 	 -1.2904990000 	 -1.9462680000 
1153.10 	 225.0115000 	 1.978825 	 -1.2862240000 	 -1.9422590000 
1153.30 	 225.0115000 	 1.978825 	 -1.2908940000 	 -1.9461980000 
1153.50 	 225.0115000 	 1.978825 	 -1.2860900000 	 -1.9426090000 
1153.70 	 225.0115000 	 1.978825 	 -1.2907850000 	 -1.9459380000 
1153.90 	 225.0099000 	 1.978825 	 -1.2860230000 	 -1.9427810000 
1154.10 	 225.0067000 	 1.978825 	 -1.2905600000 	 -1.9459380000 
1154.30 	 225.0067000 	 1.978825 	 -1.2859340000 	 -1.9428760000 
1154.50 	 225.0036000 	 1.978825 	 -1.2908360000 	 -1.9456640000 
1154.70 	 225.0036000 	 1.978825 	 -1.2861920000 	 -1.9430860000 
1154.90 	 225.0036000 	 1.978825 	 -1.2908900000 	 -1.9455750000 
1155.10 	 225.0036000 	 1.978825 	 -1.2862210000 	 -1.9432100000 
1155.30 	 225.0036000 	 1.978825 	 -1.2906170000 	 -1.9455810000 
1155.50 	 225.0036000 	 1.978825 	 -1.2861410000 	 -1.9431750000 
1155.70 	 224.9988000 	 1.978825 	 -1.2905880000 	 -1.9454480000 
1155.90 	 224.9956000 	 1.978825 	 -1.2863670000 	 -1.9433470000 
1156.10 	 224.9956000 	 1.978825 	 -1.2903980000 	 -1.9449650000 
1156.30 	 224.9956000 	 1.978825 	 -1.2864970000 	 -1.9438200000 
1156.50 	 224.9956000 	 1.978825 	 -1.2903440000 	 -1.9445100000 
1156.70 	 224.9956000 	 1.978825 	 -1.2866020000 	 -1.9439000000 
1156.90 	 224.9956000 	 1.978825 	 -1.2902100000 	 -1.9445170000 
1157.10 	 224.9956000 	 1.978825 	 -1.2869140000 	 -1.9443640000 
1157.30 	 224.9956000 	 1.978825 	 -1.2898160000 	 -1.9441830000 
1157.50 	 224.9988000 	 1.978825 	 -1.2871650000 	 -1.9445510000 
1157.70 	 225.0036000 	 1.978825 	 -1.2896950000 	 -1.9438840000 
1157.90 	 225.0036000 	 1.978825 	 -1.2874540000 	 -1.9447900000 
1158.10 	 225.0036000 	 1.978825 	 -1.2895740000 	 -1.9435950000 
1158.30 	 225.0036000 	 1.978825 	 -1.2875210000 	 -1.9449520000 
1158.50 	 224.9988000 	 1.978825 	 -1.2893580000 	 -1.9436360000 
1158.70 	 225.0004000 	 1.978825 	 -1.2879210000 	 -1.9451620000 
1158.90 	 224.9988000 	 1.978825 	 -1.2890750000 	 -1.9432640000 
1159.10 	 225.0036000 	 1.978825 	 -1.2879280000 	 -1.9453020000 
1159.30 	 225.0036000 	 1.978825 	 -1.2887510000 	 -1.9430540000 
1159.50 	 225.0036000 	 1.978825 	 -1.2882230000 	 -1.9455430000 
1159.70 	 224.9988000 	 1.978825 	 -1.2885480000 	 -1.9427840000 
1159.90 	 224.9988000 	 1.978825 	 -1.2886590000 	 -1.9458930000 
1160.10 	 224.9988000 	 1.978825 	 -1.2882010000 	 -1.9425870000 
1160.30 	 224.9956000 	 1.978825 	 -1.2889580000 	 -1.9459820000 
1160.50 	 224.9908000 	 1.978825 	 -1.2876640000 	 -1.9423390000 
1160.70 	 224.9877000 	 1.978825 	 -1.2893040000 	 -1.9461820000 
1160.90 	 224.9877000 	 1.978825 	 -1.2875180000 	 -1.9422210000 
1161.10 	 224.9877000 	 1.978825 	 -1.2891900000 	 -1.9460930000 
1161.30 	 224.9908000 	 1.978825 	 -1.2874090000 	 -1.9423770000 
1161.50 	 224.9877000 	 1.978825 	 -1.2895460000 	 -1.9461500000 
1161.70 	 224.9877000 	 1.978825 	 -1.2870880000 	 -1.9420940000 
1161.90 	 224.9877000 	 1.978825 	 -1.2896000000 	 -1.9463290000 
1162.10 	 224.9845000 	 1.978825 	 -1.2870790000 	 -1.9420910000 
1162.30 	 224.9829000 	 1.978825 	 -1.2898730000 	 -1.9464210000 
1162.50 	 224.9797000 	 1.978825 	 -1.2867670000 	 -1.9420210000 
1162.70 	 224.9749000 	 1.978825 	 -1.2901150000 	 -1.9463790000 
1162.90 	 224.9718000 	 1.978825 	 -1.2864400000 	 -1.9420400000 
1163.10 	 224.9670000 	 1.978825 	 -1.2903150000 	 -1.9465990000 
1163.30 	 224.9638000 	 1.978875 	 -1.2864020000 	 -1.9420240000 
1163.50 	 224.9622000 	 1.978875 	 -1.2907160000 	 -1.9464650000 
1163.70 	 224.9591000 	 1.978925 	 -1.2861380000 	 -1.9421710000 
1163.90 	 224.9638000 	 1.978950 	 -1.2907890000 	 -1.9462710000 
1164.10 	 224.9638000 	 1.978975 	 -1.2861320000 	 -1.9421960000 
1164.30 	 224.9670000 	 1.979000 	 -1.2906360000 	 -1.9463060000 
1164.50 	 224.9718000 	 1.979025 	 -1.2861410000 	 -1.9422180000 
1164.70 	 224.9718000 	 1.979050 	 -1.2905760000 	 -1.9460960000 
1164.90 	 224.9718000 	 1.979075 	 -1.2859630000 	 -1.9423520000 
1165.10 	 224.9670000 	 1.979075 	 -1.2907570000 	 -1.9458260000 
1165.30 	 224.9606000 	 1.979125 	 -1.2859440000 	 -1.9428350000 
1165.50 	 224.9591000 	 1.979150 	 -1.2906170000 	 -1.9458930000 
1165.70 	 224.9559000 	 1.979175 	 -1.2857790000 	 -1.9427650000 
1165.90 	 224.9559000 	 1.979200 	 -1.2907380000 	 -1.9455850000 
1166.10 	 224.9559000 	 1.979225 	 -1.2859950000 	 -1.9427810000 
1166.30 	 224.9591000 	 1.979250 	 -1.2907060000 	 -1.9455370000 
1166.50 	 224.9591000 	 1.979300 	 -1.2860110000 	 -1.9431650000 
1166.70 	 224.9638000 	 1.979325 	 -1.2904740000 	 -1.9452130000 
1166.90 	 224.9654000 	 1.979350 	 -1.2861570000 	 -1.9431840000 
1167.10 	 224.9670000 	 1.979375 	 -1.2903910000 	 -1.9450600000 
1167.30 	 224.9702000 	 1.979400 	 -1.2863350000 	 -1.9435790000 
1167.50 	 224.9734000 	 1.979425 	 -1.2903340000 	 -1.9448660000 
1167.70 	 224.9813000 	 1.979450 	 -1.2865320000 	 -1.9434990000 
1167.90 	 224.9908000 	 1.979450 	 -1.2910590000 	 -1.9451170000 
1168.10 	 225.0020000 	 1.979450 	 -1.2868630000 	 -1.9437090000 
1168.30 	 225.0115000 	 1.979475 	 -1.2911640000 	 -1.9452160000 
1168.50 	 225.0226000 	 1.979500 	 -1.2870410000 	 -1.9439730000 
1168.70 	 225.0258000 	 1.979475 	 -1.2909540000 	 -1.9452220000 
1168.90 	 225.0338000 	 1.979475 	 -1.2868910000 	 -1.9439730000 
1169.10 	 225.0338000 	 1.979475 	 -1.2909730000 	 -1.9451200000 
1169.30 	 225.0338000 	 1.979475 	 -1.2869230000 	 -1.9441000000 
1169.50 	 225.0338000 	 1.979475 	 -1.2906170000 	 -1.9447100000 
1169.70 	 225.0338000 	 1.979425 	 -1.2874540000 	 -1.9445990000 
1169.90 	 225.0338000 	 1.979400 	 -1.2902610000 	 -1.9441480000 
1170.10 	 225.0306000 	 1.979375 	 -1.2878130000 	 -1.9450540000 
1170.30 	 225.0306000 	 1.979375 	 -1.2898250000 	 -1.9438870000 
1170.50 	 225.0306000 	 1.979350 	 -1.2880260000 	 -1.9452160000 
1170.70 	 225.0306000 	 1.979325 	 -1.2895620000 	 -1.9435370000 
1170.90 	 225.0258000 	 1.979300 	 -1.2881950000 	 -1.9454130000 
1171.10 	 225.0258000 	 1.979275 	 -1.2897140000 	 -1.9435340000 
1171.30 	 225.0226000 	 1.979275 	 -1.2885320000 	 -1.9456450000 
1171.50 	 225.0179000 	 1.979275 	 -1.2894280000 	 -1.9433850000 
1171.70 	 225.0147000 	 1.979250 	 -1.2885480000 	 -1.9456580000 
1171.90 	 225.0163000 	 1.979225 	 -1.2890120000 	 -1.9432450000 
1172.10 	 225.0179000 	 1.979225 	 -1.2887290000 	 -1.9460490000 
1172.30 	 225.0179000 	 1.979225 	 -1.2887250000 	 -1.9430130000 
1172.50 	 225.0179000 	 1.979225 	 -1.2888910000 	 -1.9460070000 
1172.70 	 225.0226000 	 1.979200 	 -1.2883540000 	 -1.9426250000 
1172.90 	 225.0226000 	 1.979175 	 -1.2895270000 	 -1.9461850000 
1173.10 	 225.0226000 	 1.979150 	 -1.2879530000 	 -1.9424250000 
1173.30 	 225.0179000 	 1.979175 	 -1.2896730000 	 -1.9462680000 
1173.50 	 225.0179000 	 1.979175 	 -1.2878800000 	 -1.9423230000 
1173.70 	 225.0179000 	 1.979150 	 -1.2900260000 	 -1.9463350000 
1173.90 	 225.0147000 	 1.979125 	 -1.2874890000 	 -1.9420500000 
1174.10 	 225.0147000 	 1.979125 	 -1.2904230000 	 -1.9464810000 
1174.30 	 225.0115000 	 1.979125 	 -1.2871840000 	 -1.9420590000 
1174.50 	 225.0131000 	 1.979125 	 -1.2908900000 	 -1.9465160000 
1174.70 	 225.0067000 	 1.979125 	 -1.2868850000 	 -1.9421610000 
1174.90 	 225.0067000 	 1.979125 	 -1.2907950000 	 -1.9465510000 
1175.10 	 225.0067000 	 1.979125 	 -1.2868790000 	 -1.9420470000 
1175.30 	 225.0067000 	 1.979125 	 -1.2909980000 	 -1.9464590000 
1175.50 	 225.0067000 	 1.979125 	 -1.2866910000 	 -1.9422020000 
1175.70 	 225.0067000 	 1.979125 	 -1.2912460000 	 -1.9465030000 
1175.90 	 225.0115000 	 1.979125 	 -1.2865580000 	 -1.9426310000 
1176.10 	 225.0115000 	 1.979125 	 -1.2913390000 	 -1.9462680000 
1176.30 	 225.0115000 	 1.979125 	 -1.2866270000 	 -1.9427360000 
1176.50 	 225.0115000 	 1.979125 	 -1.2913640000 	 -1.9460840000 
1176.70 	 225.0067000 	 1.979125 	 -1.2864750000 	 -1.9426000000 
1176.90 	 225.0067000 	 1.979125 	 -1.2911540000 	 -1.9459720000 
1177.10 	 225.0036000 	 1.979125 	 -1.2864080000 	 -1.9429370000 
1177.30 	 225.0036000 	 1.979125 	 -1.2911830000 	 -1.9456640000 
1177.50 	 224.9988000 	 1.979125 	 -1.2865670000 	 -1.9432510000 
1177.70 	 224.9956000 	 1.979125 	 -1.2911070000 	 -1.9452480000 
1177.90 	 224.9972000 	 1.979125 	 -1.2866940000 	 -1.9437570000 
1178.10 	 224.9956000 	 1.979125 	 -1.2909250000 	 -1.9450570000 
1178.30 	 224.9956000 	 1.979125 	 -1.2869230000 	 -1.9437150000 
1178.50 	 224.9956000 	 1.979125 	 -1.2909510000 	 -1.9449080000 
1178.70 	 224.9908000 	 1.979125 	 -1.2870470000 	 -1.9440750000 
1178.90 	 224.9908000 	 1.979125 	 -1.2905280000 	 -1.9443800000 
1179.10 	 224.9908000 	 1.979125 	 -1.2873710000 	 -1.9445670000 
1179.30 	 224.9908000 	 1.979125 	 -1.2900700000 	 -1.9439820000 
1179.50 	 224.9877000 	 1.979125 	 -1.2878070000 	 -1.9449360000 
1179.70 	 224.9877000 	 1.979125 	 -1.2896540000 	 -1.9437730000 
1179.90 	 224.9877000 	 1.979125 	 -1.2879850000 	 -1.9452160000 
1180.10 	 224.9877000 	 1.979125 	 -1.2894280000 	 -1.9436360000 
1180.30 	 224.9877000 	 1.979125 	 -1.2882230000 	 -1.9453620000 
1180.50 	 224.9877000 	 1.979125 	 -1.2894090000 	 -1.9435180000 
1180.70 	 224.9829000 	 1.979125 	 -1.2882490000 	 -1.9453490000 
1180.90 	 224.9829000 	 1.979125 	 -1.2892280000 	 -1.9433720000 
1181.10 	 224.9797000 	 1.979125 	 -1.2883440000 	 -1.9456010000 
1181.30 	 224.9797000 	 1.979125 	 -1.2890940000 	 -1.9432890000 
1181.50 	 224.9749000 	 1.979125 	 -1.2888370000 	 -1.9458710000 
1181.70 	 224.9749000 	 1.979125 	 -1.2889480000 	 -1.9430960000 
1181.90 	 224.9749000 	 1.979125 	 -1.2886270000 	 -1.9458360000 
1182.10 	 224.9749000 	 1.979175 	 -1.2888210000 	 -1.9429910000 
1182.30 	 224.9765000 	 1.979175 	 -1.2893740000 	 -1.9462080000 
1182.50 	 224.9797000 	 1.979200 	 -1.2878290000 	 -1.9424920000 
1182.70 	 224.9797000 	 1.979225 	 -1.2896280000 	 -1.9464270000 
1182.90 	 224.9749000 	 1.979225 	 -1.2876160000 	 -1.9423360000 
1183.10 	 224.9749000 	 1.979225 	 -1.2900000000 	 -1.9465990000 
1183.30 	 224.9718000 	 1.979275 	 -1.2873200000 	 -1.9423100000 
1183.50 	 224.9718000 	 1.979275 	 -1.2902100000 	 -1.9466400000 
1183.70 	 224.9670000 	 1.979300 	 -1.2870850000 	 -1.9424020000 
1183.90 	 224.9718000 	 1.979325 	 -1.2902230000 	 -1.9466370000 
1184.10 	 224.9718000 	 1.979350 	 -1.2869990000 	 -1.9423680000 
1184.30 	 224.9749000 	 1.979375 	 -1.2908650000 	 -1.9466400000 
1184.50 	 224.9781000 	 1.979375 	 -1.2867260000 	 -1.9423420000 
1184.70 	 224.9797000 	 1.979400 	 -1.2908110000 	 -1.9465450000 
1184.90 	 224.9797000 	 1.979425 	 -1.2866150000 	 -1.9423100000 
1185.10 	 224.9829000 	 1.979425 	 -1.2910180000 	 -1.9465480000 
1185.30 	 224.9829000 	 1.979425 	 -1.2864620000 	 -1.9424820000 
1185.50 	 224.9829000 	 1.979425 	 -1.2913420000 	 -1.9464590000 
1185.70 	 224.9797000 	 1.979450 	 -1.2863130000 	 -1.9424440000 
1185.90 	 224.9749000 	 1.979450 	 -1.2909540000 	 -1.9462170000 
1186.10 	 224.9718000 	 1.979475 	 -1.2861470000 	 -1.9425070000 
1186.30 	 224.9734000 	 1.979500 	 -1.2908970000 	 -1.9462550000 
1186.50 	 224.9749000 	 1.979525 	 -1.2861820000 	 -1.9426280000 
1186.70 	 224.9797000 	 1.979550 	 -1.2909920000 	 -1.9460040000 
1186.90 	 224.9813000 	 1.979550 	 -1.2867930000 	 -1.9428440000 
1187.10 	 224.9829000 	 1.979550 	 -1.2915770000 	 -1.9460110000 
1187.30 	 224.9877000 	 1.979575 	 -1.2867390000 	 -1.9431430000 
1187.50 	 224.9877000 	 1.979600 	 -1.2914850000 	 -1.9456860000 
1187.70 	 224.9908000 	 1.979575 	 -1.2870530000 	 -1.9433590000 
1187.90 	 224.9877000 	 1.979575 	 -1.2915100000 	 -1.9451240000 
1188.10 	 224.9877000 	 1.979575 	 -1.2872280000 	 -1.9434170000 
1188.30 	 224.9845000 	 1.979600 	 -1.2915070000 	 -1.9450660000 
1188.50 	 224.9829000 	 1.979625 	 -1.2873460000 	 -1.9437850000 
1188.70 	 224.9829000 	 1.979650 	 -1.2911700000 	 -1.9448630000 
1188.90 	 224.9877000 	 1.979625 	 -1.2876450000 	 -1.9442940000 
1189.10 	 224.9877000 	 1.979625 	 -1.2906420000 	 -1.9445070000 
1189.30 	 224.9893000 	 1.979625 	 -1.2880420000 	 -1.9449330000 
1189.50 	 224.9908000 	 1.979650 	 -1.2902900000 	 -1.9438590000 
1189.70 	 224.9877000 	 1.979675 	 -1.2881310000 	 -1.9449230000 
1189.90 	 224.9877000 	 1.979700 	 -1.2902550000 	 -1.9437730000 
1190.10 	 224.9877000 	 1.979675 	 -1.2888530000 	 -1.9453560000 
1190.30 	 224.9877000 	 1.979675 	 -1.2899370000 	 -1.9433590000 
1190.50 	 224.9908000 	 1.979675 	 -1.2889610000 	 -1.9456900000 
1190.70 	 224.9956000 	 1.979675 	 -1.2896190000 	 -1.9432890000 
1190.90 	 224.9956000 	 1.979675 	 -1.2893580000 	 -1.9457980000 
1191.10 	 224.9988000 	 1.979675 	 -1.2893490000 	 -1.9431080000 
1191.30 	 224.9988000 	 1.979675 	 -1.2895740000 	 -1.9460040000 
1191.50 	 224.9988000 	 1.979675 	 -1.2891670000 	 -1.9429240000 
1191.70 	 224.9988000 	 1.979675 	 -1.2898160000 	 -1.9460420000 
1191.90 	 224.9988000 	 1.979675 	 -1.2887380000 	 -1.9427680000 
1192.10 	 224.9956000 	 1.979675 	 -1.2897970000 	 -1.9462550000 
1192.30 	 224.9924000 	 1.979675 	 -1.2885190000 	 -1.9426000000 
1192.50 	 224.9908000 	 1.979675 	 -1.2902670000 	 -1.9466840000 
1192.70 	 224.9877000 	 1.979675 	 -1.2883190000 	 -1.9425460000 
1192.90 	 224.9877000 	 1.979700 	 -1.2904740000 	 -1.9467160000 
1193.10 	 224.9829000 	 1.979700 	 -1.2880550000 	 -1.9425810000 
1193.30 	 224.9877000 	 1.979725 	 -1.2907160000 	 -1.9466880000 
1193.50 	 224.9877000 	 1.979725 	 -1.2879400000 	 -1.9424630000 
1193.70 	 224.9877000 	 1.979725 	 -1.2910750000 	 -1.9469040000 
1193.90 	 224.9877000 	 1.979725 	 -1.2876860000 	 -1.9425140000 
1194.10 	 224.9829000 	 1.979750 	 -1.2909950000 	 -1.9467930000 
1194.30 	 224.9797000 	 1.979775 	 -1.2869360000 	 -1.9423390000 
1194.50 	 224.9797000 	 1.979800 	 -1.2912110000 	 -1.9467230000 
1194.70 	 224.9749000 	 1.979775 	 -1.2873970000 	 -1.9425390000 
1194.90 	 224.9797000 	 1.979800 	 -1.2917300000 	 -1.9464650000 
1195.10 	 224.9829000 	 1.979825 	 -1.2869490000 	 -1.9425900000 
1195.30 	 224.9845000 	 1.979850 	 -1.2916120000 	 -1.9463860000 
1195.50 	 224.9877000 	 1.979825 	 -1.2871710000 	 -1.9426600000 
1195.70 	 224.9877000 	 1.979825 	 -1.2917140000 	 -1.9461890000 
1195.90 	 224.9829000 	 1.979850 	 -1.2871550000 	 -1.9429840000 
1196.10 	 224.9749000 	 1.979875 	 -1.2917360000 	 -1.9459310000 
1196.30 	 224.9718000 	 1.979875 	 -1.2870920000 	 -1.9432890000 
1196.50 	 224.9638000 	 1.979900 	 -1.2917260000 	 -1.9457940000 
1196.70 	 224.9559000 	 1.979900 	 -1.2869640000 	 -1.9436740000 
1196.90 	 224.9527000 	 1.979950 	 -1.2913390000 	 -1.9454130000 
1197.10 	 224.9511000 	 1.980000 	 -1.2868120000 	 -1.9433630000 
1197.30 	 224.9479000 	 1.980025 	 -1.2913160000 	 -1.9455970000 
1197.50 	 224.9479000 	 1.980075 	 -1.2871740000 	 -1.9436360000 
1197.70 	 224.9463000 	 1.980100 	 -1.2912850000 	 -1.9453620000 
1197.90 	 224.9447000 	 1.980150 	 -1.2872700000 	 -1.9435470000 
1198.10 	 224.9447000 	 1.980200 	 -1.2912650000 	 -1.9452510000 
1198.30 	 224.9479000 	 1.980225 	 -1.2871490000 	 -1.9438460000 
1198.50 	 224.9543000 	 1.980275 	 -1.2913350000 	 -1.9451650000 
1198.70 	 224.9638000 	 1.980300 	 -1.2874320000 	 -1.9439540000 
1198.90 	 224.9749000 	 1.980325 	 -1.2910050000 	 -1.9447580000 
1199.10 	 224.9829000 	 1.980350 	 -1.2874410000 	 -1.9443640000 
1199.30 	 224.9956000 	 1.980375 	 -1.2908710000 	 -1.9444500000 
1199.50 	 225.0036000 	 1.980400 	 -1.2882040000 	 -1.9449420000 
1199.70 	 225.0115000 	 1.980375 	 -1.2907160000 	 -1.9440460000 
1199.90 	 225.0179000 	 1.980375 	 -1.2887610000 	 -1.9452510000 
1200.10 	 225.0226000 	 1.980375 	 -1.2903250000 	 -1.9434960000 
1200.30 	 225.0306000 	 1.980375 	 -1.2890370000 	 -1.9454670000 
1200.50 	 225.0338000 	 1.980375 	 -1.2903690000 	 -1.9435410000 
1200.70 	 225.0417000 	 1.980375 	 -1.2893800000 	 -1.9457660000 
1200.90 	 225.0465000 	 1.980375 	 -1.2899680000 	 -1.9433780000 
1201.10 	 225.0465000 	 1.980325 	 -1.2895970000 	 -1.9458680000 
1201.30 	 225.0465000 	 1.980300 	 -1.2899020000 	 -1.9434290000 
1201.50 	 225.0465000 	 1.980250 	 -1.2896760000 	 -1.9460330000 
1201.70 	 225.0465000 	 1.980200 	 -1.2899080000 	 -1.9431880000 
1201.90 	 225.0465000 	 1.980150 	 -1.2894790000 	 -1.9458170000 
1202.10 	 225.0465000 	 1.980125 	 -1.2896980000 	 -1.9431050000 
1202.30 	 225.0465000 	 1.980075 	 -1.2898380000 	 -1.9460490000 
1202.50 	 225.0481000 	 1.980050 	 -1.2894570000 	 -1.9430130000 
1202.70 	 225.0481000 	 1.980000 	 -1.2899270000 	 -1.9462240000 
1202.90 	 225.0465000 	 1.979950 	 -1.2893520000 	 -1.9428950000 
1203.10 	 225.0433000 	 1.979925 	 -1.2903470000 	 -1.9463890000 
1203.30 	 225.0465000 	 1.979875 	 -1.2889730000 	 -1.9425840000 
1203.50 	 225.0417000 	 1.979850 	 -1.2907510000 	 -1.9464870000 
1203.70 	 225.0385000 	 1.979825 	 -1.2888110000 	 -1.9424660000 
1203.90 	 225.0306000 	 1.979800 	 -1.2906520000 	 -1.9465070000 
1204.10 	 225.0258000 	 1.979775 	 -1.2885160000 	 -1.9425550000 
1204.30 	 225.0195000 	 1.979750 	 -1.2907060000 	 -1.9466110000 
1204.50 	 225.0147000 	 1.979725 	 -1.2884740000 	 -1.9424570000 
1204.70 	 225.0131000 	 1.979725 	 -1.2909090000 	 -1.9466180000 
1204.90 	 225.0147000 	 1.979725 	 -1.2883060000 	 -1.9422470000 
1205.10 	 225.0147000 	 1.979725 	 -1.2910650000 	 -1.9467100000 
1205.30 	 225.0163000 	 1.979725 	 -1.2880230000 	 -1.9422820000 
1205.50 	 225.0147000 	 1.979700 	 -1.2910140000 	 -1.9467260000 
1205.70 	 225.0147000 	 1.979675 	 -1.2880010000 	 -1.9424180000 
1205.90 	 225.0115000 	 1.979675 	 -1.2915130000 	 -1.9467670000 
1206.10 	 225.0067000 	 1.979675 	 -1.2878610000 	 -1.9423680000 
1206.30 	 225.0067000 	 1.979675 	 -1.2915100000 	 -1.9466150000 
1206.50 	 225.0036000 	 1.979675 	 -1.2875880000 	 -1.9424630000 
1206.70 	 225.0036000 	 1.979675 	 -1.2916790000 	 -1.9466780000 
1206.90 	 225.0036000 	 1.979675 	 -1.2875080000 	 -1.9426000000 
1207.10 	 225.0036000 	 1.979675 	 -1.2916950000 	 -1.9467700000 
1207.30 	 225.0036000 	 1.979675 	 -1.2874920000 	 -1.9424980000 
1207.50 	 225.0036000 	 1.979675 	 -1.2918280000 	 -1.9465800000 
1207.70 	 225.0036000 	 1.979675 	 -1.2873680000 	 -1.9425170000 
1207.90 	 225.0067000 	 1.979675 	 -1.2917800000 	 -1.9467830000 
1208.10 	 225.0067000 	 1.979675 	 -1.2873050000 	 -1.9426660000 
1208.30 	 225.0067000 	 1.979675 	 -1.2918440000 	 -1.9467450000 
1208.50 	 225.0036000 	 1.979675 	 -1.2873010000 	 -1.9427360000 
1208.70 	 224.9972000 	 1.979675 	 -1.2919300000 	 -1.9463670000 
1208.90 	 224.9924000 	 1.979675 	 -1.2872660000 	 -1.9426730000 
1209.10 	 224.9908000 	 1.979675 	 -1.2920250000 	 -1.9460460000 
1209.30 	 224.9908000 	 1.979675 	 -1.2873430000 	 -1.9429720000 
1209.50 	 224.9924000 	 1.979675 	 -1.2920540000 	 -1.9460230000 
1209.70 	 224.9956000 	 1.979675 	 -1.2873810000 	 -1.9430220000 
1209.90 	 224.9956000 	 1.979675 	 -1.2918890000 	 -1.9457690000 
1210.10 	 224.9956000 	 1.979675 	 -1.2874090000 	 -1.9433180000 
1210.30 	 224.9956000 	 1.979675 	 -1.2917960000 	 -1.9454770000 
1210.50 	 224.9877000 	 1.979675 	 -1.2874890000 	 -1.9438360000 
1210.70 	 224.9813000 	 1.979675 	 -1.2917930000 	 -1.9453560000 
1210.90 	 224.9781000 	 1.979675 	 -1.2875910000 	 -1.9438550000 
1211.10 	 224.9718000 	 1.979675 	 -1.2916410000 	 -1.9450760000 
1211.30 	 224.9718000 	 1.979675 	 -1.2878990000 	 -1.9441160000 
1211.50 	 224.9718000 	 1.979675 	 -1.2912210000 	 -1.9447490000 
1211.70 	 224.9718000 	 1.979675 	 -1.2879750000 	 -1.9445710000 
1211.90 	 224.9718000 	 1.979675 	 -1.2908550000 	 -1.9441450000 
1212.10 	 224.9702000 	 1.979700 	 -1.2888180000 	 -1.9451970000 
1212.30 	 224.9670000 	 1.979725 	 -1.2903750000 	 -1.9435880000 
1212.50 	 224.9670000 	 1.979750 	 -1.2892180000 	 -1.9456260000 
1212.70 	 224.9670000 	 1.979775 	 -1.2901340000 	 -1.9432130000 
1212.90 	 224.9670000 	 1.979775 	 -1.2894280000 	 -1.9458010000 
1213.10 	 224.9670000 	 1.979800 	 -1.2896760000 	 -1.9431240000 
1213.30 	 224.9702000 	 1.979825 	 -1.2898130000 	 -1.9461730000 
1213.50 	 224.9670000 	 1.979850 	 -1.2897750000 	 -1.9432350000 
1213.70 	 224.9718000 	 1.979875 	 -1.2897870000 	 -1.9460420000 
1213.90 	 224.9718000 	 1.979875 	 -1.2895270000 	 -1.9429430000 
1214.10 	 224.9718000 	 1.979925 	 -1.2899210000 	 -1.9462200000 
1214.30 	 224.9718000 	 1.979925 	 -1.2891170000 	 -1.9428160000 
1214.50 	 224.9718000 	 1.979950 	 -1.2903090000 	 -1.9464460000 
1214.70 	 224.9718000 	 1.979975 	 -1.2891770000 	 -1.9429590000 
1214.90 	 224.9670000 	 1.979975 	 -1.2905370000 	 -1.9465190000 
1215.10 	 224.9654000 	 1.980025 	 -1.2887450000 	 -1.9426760000 
1215.30 	 224.9670000 	 1.980025 	 -1.2905980000 	 -1.9465070000 
1215.50 	 224.9670000 	 1.980050 	 -1.2886270000 	 -1.9425230000 
1215.70 	 224.9670000 	 1.980075 	 -1.2907510000 	 -1.9465160000 
1215.90 	 224.9670000 	 1.980100 	 -1.2883310000 	 -1.9425010000 
1216.10 	 224.9638000 	 1.980125 	 -1.2910970000 	 -1.9467800000 
1216.30 	 224.9638000 	 1.980150 	 -1.2878830000 	 -1.9423990000 
1216.50 	 224.9638000 	 1.980175 	 -1.2912970000 	 -1.9467420000 
1216.70 	 224.9638000 	 1.980200 	 -1.2879120000 	 -1.9424410000 
1216.90 	 224.9670000 	 1.980225 	 -1.2915990000 	 -1.9468150000 
1217.10 	 224.9670000 	 1.980250 	 -1.2874700000 	 -1.9425330000 
1217.30 	 224.9670000 	 1.980275 	 -1.2916370000 	 -1.9467860000 
1217.50 	 224.9670000 	 1.980300 	 -1.2873710000 	 -1.9424530000 
1217.70 	 224.9638000 	 1.980300 	 -1.2915740000 	 -1.9466460000 
1217.90 	 224.9638000 	 1.980350 	 -1.2873330000 	 -1.9424220000 
1218.10 	 224.9591000 	 1.980375 	 -1.2918850000 	 -1.9464460000 
1218.30 	 224.9638000 	 1.980400 	 -1.2873300000 	 -1.9426890000 
1218.50 	 224.9638000 	 1.980425 	 -1.2919550000 	 -1.9463890000 
1218.70 	 224.9638000 	 1.980450 	 -1.2872350000 	 -1.9429680000 
1218.90 	 224.9638000 	 1.980500 	 -1.2919360000 	 -1.9461950000 
1219.10 	 224.9638000 	 1.980525 	 -1.2872850000 	 -1.9430860000 
1219.30 	 224.9638000 	 1.980550 	 -1.2919740000 	 -1.9459470000 
1219.50 	 224.9638000 	 1.980575 	 -1.2872760000 	 -1.9431430000 
1219.70 	 224.9670000 	 1.980625 	 -1.2919650000 	 -1.9458070000 
1219.90 	 224.9718000 	 1.980625 	 -1.2873870000 	 -1.9434040000 
1220.10 	 224.9797000 	 1.980650 	 -1.2918250000 	 -1.9453910000 
1220.30 	 224.9861000 	 1.980675 	 -1.2873330000 	 -1.9439510000 
1220.50 	 224.9908000 	 1.980700 	 -1.2915100000 	 -1.9449870000 
1220.70 	 224.9988000 	 1.980675 	 -1.2878930000 	 -1.9444080000 
1220.90 	 225.0036000 	 1.980675 	 -1.2916910000 	 -1.9450540000 
1221.10 	 225.0067000 	 1.980675 	 -1.2881600000 	 -1.9444210000 
1221.30 	 225.0115000 	 1.980675 	 -1.2914690000 	 -1.9449620000 
1221.50 	 225.0147000 	 1.980675 	 -1.2883190000 	 -1.9448310000 
1221.70 	 225.0179000 	 1.980675 	 -1.2912750000 	 -1.9445800000 
1221.90 	 225.0226000 	 1.980675 	 -1.2884970000 	 -1.9451080000 
1222.10 	 225.0258000 	 1.980675 	 -1.2908590000 	 -1.9441990000 
1222.30 	 225.0290000 	 1.980675 	 -1.2887700000 	 -1.9454160000 
1222.50 	 225.0306000 	 1.980675 	 -1.2906170000 	 -1.9438900000 
1222.70 	 225.0338000 	 1.980675 	 -1.2894380000 	 -1.9459310000 
1222.90 	 225.0338000 	 1.980675 	 -1.2898410000 	 -1.9433400000 
1223.10 	 225.0338000 	 1.980650 	 -1.2894920000 	 -1.9462240000 
1223.30 	 225.0338000 	 1.980625 	 -1.2893770000 	 -1.9432200000 
1223.50 	 225.0306000 	 1.980600 	 -1.2902040000 	 -1.9465190000 
1223.70 	 225.0306000 	 1.980575 	 -1.2891480000 	 -1.9428700000 
1223.90 	 225.0306000 	 1.980575 	 -1.2904010000 	 -1.9466690000 
1224.10 	 225.0306000 	 1.980550 	 -1.2887130000 	 -1.9427360000 
1224.30 	 225.0306000 	 1.980525 	 -1.2909730000 	 -1.9468280000 
1224.50 	 225.0306000 	 1.980500 	 -1.2883060000 	 -1.9427590000 
1224.70 	 225.0258000 	 1.980475 	 -1.2909540000 	 -1.9468470000 
1224.90 	 225.0226000 	 1.980475 	 -1.2883220000 	 -1.9426570000 
1225.10 	 225.0179000 	 1.980450 	 -1.2908870000 	 -1.9467640000 
1225.30 	 225.0179000 	 1.980425 	 -1.2884940000 	 -1.9425260000 
1225.50 	 225.0179000 	 1.980400 	 -1.2908710000 	 -1.9469200000 
1225.70 	 225.0179000 	 1.980425 	 -1.2884430000 	 -1.9426000000 
1225.90 	 225.0179000 	 1.980425 	 -1.2911030000 	 -1.9468470000 
1226.10 	 225.0147000 	 1.980400 	 -1.2883220000 	 -1.9425770000 
1226.30 	 225.0147000 	 1.980375 	 -1.2911320000 	 -1.9468280000 
1226.50 	 225.0115000 	 1.980375 	 -1.2884010000 	 -1.9426350000 
1226.70 	 225.0067000 	 1.980350 	 -1.2912530000 	 -1.9469320000 
1226.90 	 225.0067000 	 1.980375 	 -1.2880010000 	 -1.9425520000 
1227.10 	 225.0115000 	 1.980375 	 -1.2914690000 	 -1.9468850000 
1227.30 	 225.0099000 	 1.980375 	 -1.2878390000 	 -1.9425770000 
1227.50 	 225.0115000 	 1.980375 	 -1.2916090000 	 -1.9469640000
[truncated: 285,856 more chars]
